# Supplementary material for: All-flexible chronoepifluidic nanoplasmonic patch for label-free metabolite profiling in sweat
Source: Nat Commun. 2025 Aug 27;16:8017. doi: 10.1038/s41467-025-63510-2 (PMC12391418; doi:10.1038/s41467-025-63510-2)
Supplement: Supplementary file 4 — Supplementary Data 1 [file 41467_2025_63510_MOESM4_ESM.zip]

Archive with 41 entries (41 files):
- ML_SERS data_Base solution_UA_0uM_Lac_0.5mM_Tyr_0uM_Glu_375uM.csv
- ML_SERS data_Base solution_UA_0uM_Lac_0.5mM_Tyr_150uM_Glu_0uM.csv
- ML_SERS data_Base solution_UA_0uM_Lac_0.67mM_Tyr_66.7uM_Glu_167uM.csv
- ML_SERS data_Base solution_UA_0uM_Lac_0mM_Tyr_0uM_Glu_500uM.csv
- ML_SERS data_Base solution_UA_0uM_Lac_0mM_Tyr_100uM_Glu_250uM.csv
- ML_SERS data_Base solution_UA_0uM_Lac_0mM_Tyr_150uM_Glu_125uM.csv
- ML_SERS data_Base solution_UA_0uM_Lac_0mM_Tyr_200uM_Glu_0uM.csv
- ML_SERS data_Base solution_UA_0uM_Lac_0mM_Tyr_50uM_Glu_375uM.csv
- ML_SERS data_Base solution_UA_0uM_Lac_1.5mM_Tyr_0uM_Glu_125uM.csv
- ML_SERS data_Base solution_UA_0uM_Lac_1.5mM_Tyr_50uM_Glu_0uM.csv
- ML_SERS data_Base solution_UA_0uM_Lac_10mM_Try_50uM_Glu_125uM.csv
- ML_SERS data_Base solution_UA_0uM_Lac_1mM_Tyr_0uM_Glu_250uM.csv
- ML_SERS data_Base solution_UA_0uM_Lac_1mM_Tyr_100uM_Glu_0uM.csv
- ML_SERS data_Base solution_UA_0uM_Lac_20mM_Try_50uM_Glu_125uM.csv
- ML_SERS data_Base solution_UA_0uM_Lac_20mM_Tyr_0uM_Glu_0uM.csv
- ML_SERS data_Base solution_UA_0uM_Lac_2mM_Tyr_0uM_Glu_0uM.csv
- ML_SERS data_Base solution_UA_10uM_Lac_0mM_Tyr_0uM__Glu_0uM.csv
- ML_SERS data_Base solution_UA_10uM_Lac_10mM_Try_100uM_Glu_250uM.csv
- ML_SERS data_Base solution_UA_10uM_Lac_20mM_Try_100uM_Glu_250uM.csv
- ML_SERS data_Base solution_UA_2.5uM_Lac_0.5mM_Tyr_50uM_Glu_125uM.csv
- ML_SERS data_Base solution_UA_2.5uM_Lac_0mM_Tyr_0uM_Glu_375uM.csv
- ML_SERS data_Base solution_UA_2.5uM_Lac_0mM_Tyr_150uM_Glu_0uM.csv
- ML_SERS data_Base solution_UA_2.5uM_Lac_1.5mM_Tyr_0uM_Glu_0uM.csv
- ML_SERS data_Base solution_UA_2.5uM_Lac_10mM_Try_25uM_Glu_250uM.csv
- ML_SERS data_Base solution_UA_2.5uM_Lac_20mM_Try_25uM_Glu_250uM.csv
- ML_SERS data_Base solution_UA_2.5uM_Lac_5mM_Try_25uM_Glu_250uM.csv
- ML_SERS data_Base solution_UA_20uM_Lac_10mM_Try_100uM_Glu_250uM.csv
- ML_SERS data_Base solution_UA_20uM_Lac_20mM_Try_200uM_Glu_500uM.csv
- ML_SERS data_Base solution_UA_3.33uM_Lac_0.67mM_Tyr_0uM_Glu_167uM.csv
- ML_SERS data_Base solution_UA_3.33uM_Lac_0.67mM_Tyr_66.7uM_Glu_0uM.csv
- ML_SERS data_Base solution_UA_3.33uM_Lac_0mM_Tyr_66.7uM_Glu_167uM.csv
- ML_SERS data_Base solution_UA_40uM_Lac_10mM_Try_100uM_Glu_250uM.csv
- ML_SERS data_Base solution_UA_40uM_Lac_20mM_Try_200uM_Glu_500uM.csv
- ML_SERS data_Base solution_UA_5uM_Lac_0mM_Tyr_0uM_Glu_250uM.csv
- ML_SERS data_Base solution_UA_5uM_Lac_0mM_Tyr_100uM_Glu_0uM.csv
- ML_SERS data_Base solution_UA_5uM_Lac_10mM_Try_50uM_Glu_125uM.csv
- ML_SERS data_Base solution_UA_5uM_Lac_1mM_Tyr_0uM_Glu_0uM.csv
- ML_SERS data_Base solution_UA_5uM_Lac_5mM_Tyr_50uM_Glu_125uM.csv
- ML_SERS data_Base solution_UA_7.5uM_Lac_0.5mM_Tyr_0uM_Glu_0uM.csv
- ML_SERS data_Base solution_UA_7.5uM_Lac_0mM_Tyr_0uM__Glu_125uM.csv
- ML_SERS data_Base solution_UA_7.5uM_Lac_0mM_Tyr_50uM_Glu_0uM.csv
