# Supplementary material for: All-flexible chronoepifluidic nanoplasmonic patch for label-free metabolite profiling in sweat
Source: Nat Commun. 2025 Aug 27;16:8017. doi: 10.1038/s41467-025-63510-2 (PMC12391418; doi:10.1038/s41467-025-63510-2)
Supplement: Supplementary file 4 — Supplementary Data 1 [file 41467_2025_63510_MOESM4_ESM.zip › ML_SERS data_Base solution_UA_0uM_Lac_0.5mM_Tyr_0uM_Glu_375uM.csv]

	Measurement number
Wavenumber (cm-1)	1	2	3	4	5	6	7	8	9	10	11	12	13	14	15	16	17	18	19	20	21	22	23	24	25	26	27	28	29	30	31	32	33	34	35	36
457.71	0.29124	0.27556	0.19196	0.20882	0.23626	0.081529	0.14215	0.10379	0.26447	0.20799	0.20372	0.20273	0.22705	0.20275	0.19357	0.17703	0.23781	0.19312	0.20354	0.21826	0.23297	0.27952	0.1169	0.20409	0.34184	0.30047	0.2334	0.16094	0.17686	0.18403	0.15237	0.17596	0.26465	0.27145	0.24823	0.30703
458.74	0.34203	0.28667	0.2074	0.20969	0.24508	0.083981	0.1527	0.12809	0.27144	0.22253	0.21597	0.20188	0.26691	0.23346	0.20149	0.19881	0.23901	0.18937	0.21575	0.25246	0.23398	0.32323	0.13202	0.22831	0.35786	0.3338	0.24889	0.16819	0.18591	0.18996	0.1512	0.20316	0.26868	0.31585	0.2698	0.30981
459.78	0.34851	0.28595	0.21239	0.21549	0.25518	0.093327	0.15349	0.14074	0.26391	0.2384	0.22461	0.19733	0.26106	0.23192	0.20335	0.20074	0.24607	0.20185	0.2184	0.27267	0.23876	0.33313	0.13916	0.24062	0.36057	0.33422	0.26347	0.17534	0.19481	0.20748	0.15587	0.21051	0.26273	0.32173	0.27463	0.31742
460.81	0.36836	0.28624	0.21433	0.21447	0.2532	0.09673	0.15797	0.14972	0.26456	0.24948	0.23572	0.19692	0.27053	0.23566	0.2044	0.19857	0.24554	0.20328	0.22265	0.29084	0.24763	0.34687	0.15462	0.24351	0.37071	0.3422	0.26831	0.17901	0.19986	0.21113	0.15722	0.21488	0.25874	0.3316	0.28185	0.32298
461.85	0.37965	0.28883	0.21484	0.22749	0.26328	0.10625	0.16328	0.15543	0.26572	0.26339	0.24709	0.19889	0.2601	0.23168	0.20459	0.20113	0.26207	0.21188	0.2238	0.29937	0.25376	0.36258	0.16519	0.2507	0.36805	0.34704	0.27497	0.19176	0.21374	0.2203	0.1689	0.22138	0.26367	0.34384	0.28784	0.33595
462.88	0.38073	0.28525	0.21567	0.22739	0.26689	0.11181	0.16148	0.15939	0.26364	0.27162	0.2637	0.20091	0.25775	0.22939	0.20915	0.19669	0.26719	0.20689	0.21942	0.29775	0.25576	0.3674	0.18512	0.25628	0.37415	0.34856	0.27411	0.18782	0.21829	0.22336	0.1694	0.21804	0.26046	0.34421	0.29429	0.34201
463.92	0.39548	0.29169	0.21569	0.23926	0.27483	0.1197	0.16925	0.16419	0.27747	0.2885	0.28221	0.21017	0.26782	0.22935	0.2116	0.19971	0.27793	0.20681	0.22587	0.30625	0.27366	0.38595	0.19512	0.27189	0.38383	0.35875	0.28147	0.19764	0.23367	0.22833	0.1814	0.21911	0.27812	0.36282	0.30458	0.35919
464.93	0.39925	0.29044	0.22377	0.25052	0.27571	0.12416	0.17257	0.16408	0.2782	0.29623	0.29529	0.2177	0.25613	0.23218	0.21251	0.20232	0.28421	0.20685	0.22721	0.30761	0.28563	0.39464	0.20609	0.27985	0.38471	0.36465	0.27618	0.20192	0.23971	0.22881	0.18622	0.21813	0.28309	0.36243	0.30965	0.36631
465.96	0.4016	0.28967	0.22747	0.2582	0.28829	0.12929	0.17593	0.16635	0.28507	0.30823	0.30504	0.2197	0.25564	0.23119	0.21201	0.20302	0.28883	0.2046	0.2251	0.30317	0.29269	0.40663	0.21001	0.28987	0.38605	0.37477	0.28491	0.20066	0.24926	0.23306	0.19167	0.22556	0.29137	0.3664	0.32113	0.36663
467	0.40235	0.28921	0.22584	0.25717	0.29229	0.13314	0.17839	0.16736	0.28679	0.317	0.31864	0.22375	0.25814	0.22723	0.20997	0.19674	0.28884	0.20627	0.22808	0.31242	0.30186	0.41326	0.2199	0.29609	0.39863	0.37653	0.2884	0.19935	0.25287	0.2401	0.19863	0.22929	0.29682	0.36519	0.32847	0.3654
468.03	0.41065	0.29001	0.22829	0.26981	0.29472	0.13848	0.18393	0.16397	0.29065	0.32754	0.32186	0.22964	0.25766	0.22116	0.21331	0.19905	0.29662	0.21782	0.23275	0.30891	0.30336	0.42005	0.21588	0.30071	0.39938	0.38387	0.29471	0.2143	0.26444	0.24428	0.20561	0.23148	0.29682	0.36227	0.33637	0.36903
469.06	0.40768	0.28158	0.23309	0.26926	0.29866	0.13956	0.18598	0.16435	0.2884	0.33284	0.31807	0.22657	0.25112	0.22026	0.21859	0.20086	0.28821	0.22032	0.2284	0.31429	0.30704	0.4219	0.22184	0.30343	0.40013	0.38692	0.2978	0.2156	0.26576	0.24887	0.2058	0.23646	0.29467	0.35179	0.33788	0.36372
470.1	0.41336	0.28414	0.2313	0.26779	0.30375	0.14216	0.18916	0.16347	0.28876	0.33897	0.32624	0.22695	0.24915	0.21371	0.21857	0.19546	0.28792	0.22117	0.23092	0.3205	0.31131	0.43424	0.22879	0.30536	0.40274	0.3967	0.3033	0.22485	0.27813	0.25024	0.21579	0.24816	0.2942	0.3567	0.35051	0.36022
471.13	0.40855	0.28315	0.2304	0.26722	0.30733	0.1456	0.18889	0.16202	0.28459	0.34309	0.33255	0.23032	0.23689	0.20633	0.2195	0.19878	0.29393	0.22968	0.23675	0.33962	0.31108	0.44504	0.238	0.31222	0.40168	0.39393	0.30367	0.23554	0.28824	0.25355	0.22539	0.2502	0.30103	0.36525	0.35472	0.3731
472.16	0.39885	0.27129	0.22729	0.26157	0.30808	0.14501	0.18541	0.15702	0.27969	0.34057	0.33033	0.22629	0.21917	0.19015	0.21172	0.18887	0.28285	0.22744	0.22582	0.33195	0.31867	0.4456	0.23143	0.30235	0.38862	0.39228	0.30279	0.23434	0.29367	0.24323	0.22181	0.24776	0.29772	0.36213	0.35231	0.37375
473.17	0.39588	0.27183	0.22538	0.26905	0.30901	0.14542	0.18398	0.15684	0.27915	0.34535	0.34103	0.22269	0.22233	0.18651	0.21104	0.1909	0.27268	0.23253	0.22877	0.3472	0.32902	0.45586	0.2465	0.30627	0.3913	0.39446	0.30832	0.24084	0.30468	0.24472	0.23545	0.26013	0.30685	0.37156	0.36389	0.37554
474.21	0.40157	0.272	0.2179	0.27234	0.29992	0.14799	0.18273	0.14969	0.27392	0.34865	0.34879	0.2265	0.22771	0.17676	0.20973	0.18408	0.26807	0.23795	0.23194	0.34545	0.32494	0.46528	0.24476	0.30612	0.39738	0.39483	0.30525	0.24306	0.31104	0.24392	0.24465	0.26287	0.30534	0.38931	0.36626	0.37992
475.24	0.39745	0.2665	0.21243	0.28163	0.29477	0.1477	0.18006	0.14599	0.27558	0.34552	0.34516	0.22479	0.23037	0.1751	0.19845	0.19295	0.26152	0.24527	0.2231	0.3343	0.32282	0.46186	0.24355	0.30885	0.39994	0.39138	0.3032	0.25041	0.31438	0.24483	0.24774	0.26506	0.30884	0.39047	0.36291	0.39127
476.27	0.40072	0.26739	0.20623	0.29536	0.29954	0.14837	0.18083	0.14237	0.27636	0.34574	0.34809	0.22091	0.21861	0.17325	0.19136	0.19706	0.26041	0.24743	0.22046	0.31751	0.32857	0.46066	0.23599	0.31188	0.39806	0.39739	0.30067	0.25364	0.3213	0.24492	0.25052	0.26266	0.30803	0.38769	0.35943	0.38992
477.31	0.41224	0.26955	0.2073	0.30757	0.2956	0.14743	0.18111	0.13916	0.27826	0.34559	0.34151	0.22457	0.22403	0.17542	0.18804	0.19607	0.25164	0.24281	0.23257	0.30493	0.33283	0.46844	0.23555	0.32032	0.40739	0.40169	0.29703	0.25747	0.32056	0.25288	0.26093	0.26168	0.31442	0.40233	0.36037	0.3922
478.34	0.41468	0.26391	0.20731	0.30736	0.29962	0.14684	0.18165	0.13603	0.28325	0.34607	0.33716	0.23017	0.21546	0.17086	0.17753	0.18264	0.2561	0.24352	0.2375	0.30221	0.3315	0.47055	0.22921	0.32791	0.41445	0.39522	0.29905	0.25498	0.32932	0.26203	0.26446	0.25978	0.31017	0.40643	0.35839	0.39833
479.37	0.42181	0.27505	0.20844	0.31929	0.30664	0.14633	0.18428	0.13604	0.28901	0.34383	0.34838	0.23498	0.21475	0.16848	0.17079	0.17857	0.26705	0.24853	0.23817	0.31561	0.33487	0.46874	0.24717	0.33341	0.41507	0.39951	0.30366	0.25858	0.34047	0.26636	0.26873	0.26049	0.31387	0.40232	0.37083	0.40995
480.38	0.42296	0.27488	0.21519	0.31889	0.30973	0.14521	0.18576	0.13418	0.28924	0.34183	0.36285	0.23672	0.20683	0.16022	0.17639	0.16927	0.2738	0.24951	0.24945	0.31827	0.34168	0.46685	0.26086	0.33488	0.41844	0.3978	0.30981	0.25487	0.34664	0.26604	0.27496	0.2588	0.31295	0.40196	0.38515	0.40238
481.41	0.42132	0.27358	0.22748	0.32494	0.30305	0.14649	0.18437	0.13671	0.28925	0.3411	0.36226	0.24102	0.21716	0.15591	0.18284	0.16651	0.26995	0.25436	0.24878	0.32947	0.33487	0.47844	0.26683	0.34127	0.42297	0.39673	0.31648	0.25631	0.35065	0.27235	0.27651	0.27741	0.30699	0.40967	0.39694	0.40538
482.45	0.42213	0.27978	0.23425	0.33145	0.30522	0.14796	0.18864	0.14187	0.2997	0.34755	0.37508	0.24882	0.20726	0.15793	0.19326	0.1743	0.27907	0.27607	0.2532	0.35152	0.34011	0.49183	0.26798	0.35342	0.42032	0.40408	0.32581	0.26766	0.36351	0.2809	0.28419	0.29146	0.31077	0.41403	0.41138	0.41892
483.48	0.41817	0.28197	0.24105	0.33773	0.30283	0.14696	0.18839	0.14381	0.29732	0.33982	0.3744	0.24918	0.21183	0.15561	0.19889	0.18249	0.27506	0.27358	0.24912	0.36939	0.34743	0.49416	0.26889	0.35814	0.41398	0.40772	0.32289	0.26934	0.36541	0.27662	0.28278	0.30055	0.31374	0.40716	0.41332	0.41941
484.51	0.41063	0.26746	0.24374	0.33739	0.2965	0.14603	0.18654	0.14545	0.29305	0.33675	0.3724	0.24774	0.19872	0.15026	0.19141	0.18043	0.26091	0.26883	0.24323	0.34172	0.34284	0.50508	0.2613	0.35323	0.41166	0.41017	0.3196	0.27111	0.36524	0.27654	0.28614	0.30487	0.30676	0.40717	0.41036	0.40934
485.54	0.39217	0.26435	0.2339	0.33642	0.2885	0.14211	0.18174	0.14065	0.28981	0.32555	0.35153	0.23947	0.1806	0.14624	0.18051	0.17313	0.24669	0.25658	0.23229	0.32825	0.32874	0.49934	0.23843	0.34253	0.39171	0.40524	0.30818	0.26577	0.36213	0.26984	0.2775	0.30086	0.30141	0.40171	0.39928	0.40255
486.57	0.39191	0.25757	0.22301	0.34501	0.28904	0.14069	0.18186	0.13999	0.29813	0.31855	0.35946	0.23654	0.17572	0.14617	0.16635	0.17443	0.24552	0.24829	0.22994	0.31816	0.34076	0.49419	0.2407	0.34279	0.38664	0.40694	0.30437	0.27502	0.37259	0.266	0.27383	0.2941	0.30943	0.39769	0.4011	0.4055
487.58	0.38158	0.24967	0.21776	0.35147	0.28305	0.13822	0.18026	0.13897	0.28958	0.30869	0.36374	0.22641	0.16682	0.14322	0.15365	0.17502	0.2446	0.23435	0.2234	0.30762	0.33291	0.48041	0.24681	0.33918	0.37714	0.40009	0.303	0.27779	0.3778	0.25726	0.26417	0.29236	0.30689	0.38675	0.40196	0.39494
488.61	0.39146	0.24679	0.21288	0.35366	0.28287	0.13884	0.18094	0.14095	0.28741	0.30799	0.3764	0.22061	0.1553	0.13309	0.15422	0.17398	0.24913	0.23162	0.22819	0.29336	0.32113	0.48839	0.25438	0.33756	0.37986	0.39273	0.3124	0.27808	0.38329	0.25806	0.25865	0.29111	0.3078	0.39266	0.40788	0.39111
489.64	0.3902	0.24427	0.20411	0.35076	0.29209	0.13802	0.17587	0.13825	0.28743	0.30478	0.37615	0.21639	0.14979	0.12054	0.15989	0.16809	0.25219	0.22128	0.2302	0.3033	0.32155	0.48211	0.25546	0.34426	0.36976	0.37954	0.31514	0.26465	0.39087	0.24914	0.24696	0.29005	0.3124	0.38648	0.41433	0.38377
490.67	0.40406	0.25343	0.20309	0.36004	0.30125	0.1371	0.17936	0.14487	0.29199	0.30737	0.38899	0.22303	0.16704	0.13052	0.15875	0.16448	0.26448	0.22499	0.24348	0.32576	0.32891	0.50105	0.26925	0.35857	0.37956	0.39573	0.32154	0.26428	0.40966	0.24776	0.24695	0.30189	0.31495	0.38681	0.42204	0.39
491.7	0.41478	0.26481	0.21138	0.35746	0.30454	0.13663	0.17579	0.14699	0.29064	0.30861	0.38944	0.22534	0.17312	0.14315	0.16765	0.1579	0.26588	0.22833	0.24329	0.34412	0.33329	0.51192	0.26995	0.36572	0.38712	0.40419	0.3247	0.26454	0.41694	0.24717	0.24046	0.30758	0.31639	0.38547	0.42927	0.3848
492.74	0.41444	0.26796	0.21356	0.35497	0.30469	0.13752	0.17301	0.1439	0.29274	0.31129	0.39149	0.22499	0.18426	0.14799	0.17517	0.1568	0.26695	0.22562	0.24735	0.35188	0.33839	0.51998	0.27429	0.36655	0.38759	0.40967	0.32881	0.26281	0.42621	0.24339	0.23653	0.31225	0.31318	0.38493	0.43074	0.38172
493.74	0.41485	0.27342	0.22802	0.37326	0.30532	0.14148	0.17011	0.14693	0.29991	0.32233	0.39706	0.23464	0.20106	0.16415	0.17343	0.16571	0.2679	0.23596	0.24521	0.36869	0.36095	0.53054	0.27672	0.37718	0.39384	0.41829	0.33555	0.27908	0.4397	0.25067	0.23699	0.32093	0.32256	0.38837	0.43954	0.40186
494.77	0.42518	0.28381	0.2427	0.38685	0.30814	0.14195	0.17421	0.15437	0.30993	0.33235	0.40375	0.23995	0.21173	0.18296	0.18014	0.189	0.27732	0.24327	0.25337	0.3867	0.37709	0.54622	0.27822	0.38311	0.40146	0.43172	0.34721	0.29953	0.45432	0.25921	0.23996	0.33453	0.3344	0.40224	0.45127	0.41666
495.8	0.42928	0.27798	0.24601	0.38063	0.30761	0.141	0.17005	0.15782	0.31433	0.33816	0.41686	0.23828	0.20958	0.18132	0.18785	0.19425	0.28204	0.24367	0.25489	0.38816	0.3881	0.55762	0.28287	0.38203	0.40306	0.42411	0.35831	0.30736	0.45619	0.26566	0.24024	0.33793	0.34255	0.41578	0.45819	0.41779
496.83	0.42758	0.28246	0.25337	0.39115	0.30163	0.14155	0.17441	0.16097	0.31997	0.3441	0.42846	0.24752	0.20817	0.18271	0.19703	0.19702	0.28613	0.24578	0.26848	0.38959	0.39311	0.5708	0.28819	0.38299	0.40237	0.43218	0.36958	0.31673	0.4587	0.26949	0.24852	0.34296	0.35326	0.42748	0.45407	0.42735
497.86	0.44262	0.28912	0.25253	0.40349	0.30744	0.14237	0.17439	0.16528	0.32809	0.34529	0.43105	0.25381	0.23312	0.17999	0.19284	0.20503	0.29133	0.24923	0.27478	0.39787	0.39741	0.58257	0.28536	0.38569	0.41885	0.43313	0.37146	0.32142	0.45861	0.2761	0.24927	0.34209	0.35996	0.43049	0.45385	0.43932
498.87	0.44332	0.2919	0.23917	0.38888	0.30364	0.13997	0.17537	0.16231	0.33271	0.33924	0.43383	0.24989	0.23319	0.18499	0.19188	0.20564	0.29762	0.23929	0.28581	0.38866	0.39636	0.5797	0.28376	0.38735	0.41633	0.45312	0.3642	0.3158	0.44897	0.26393	0.25146	0.33165	0.35865	0.42494	0.44615	0.43093
499.9	0.44947	0.29442	0.23874	0.40277	0.30643	0.14212	0.17437	0.16268	0.33677	0.34011	0.43547	0.24875	0.25064	0.19464	0.19443	0.21548	0.30592	0.2489	0.29516	0.40079	0.39878	0.5956	0.29087	0.38587	0.42352	0.46824	0.36765	0.32935	0.44843	0.26049	0.25035	0.33363	0.35472	0.43051	0.43485	0.43415
500.93	0.46325	0.30336	0.24737	0.42558	0.30916	0.14924	0.18072	0.16236	0.34401	0.34763	0.44212	0.25238	0.26601	0.20142	0.20905	0.22541	0.31442	0.25252	0.304	0.4057	0.40156	0.61427	0.29761	0.40063	0.43056	0.48551	0.37808	0.34065	0.44975	0.26154	0.25722	0.33131	0.36373	0.4343	0.43703	0.4498
501.96	0.47501	0.30888	0.25053	0.43258	0.32118	0.15228	0.18276	0.16338	0.34728	0.35273	0.44418	0.24736	0.28327	0.20693	0.22678	0.23888	0.32479	0.25849	0.30927	0.41633	0.40847	0.62086	0.30513	0.40512	0.43739	0.49034	0.38649	0.34492	0.45028	0.26631	0.26104	0.33324	0.36873	0.44262	0.44324	0.45151
502.99	0.47811	0.31468	0.25783	0.44362	0.32772	0.15379	0.18192	0.16336	0.34586	0.3595	0.45742	0.24925	0.28411	0.22301	0.24528	0.24456	0.33189	0.25755	0.30901	0.42185	0.41115	0.63315	0.32408	0.41388	0.43368	0.49899	0.40259	0.35427	0.44651	0.26914	0.26776	0.33384	0.3759	0.44958	0.44817	0.45703
504.02	0.48024	0.31325	0.25964	0.4532	0.3328	0.15057	0.17942	0.16397	0.34352	0.35833	0.44974	0.2479	0.28393	0.21955	0.25028	0.24517	0.32972	0.26107	0.29841	0.42245	0.40245	0.6438	0.3218	0.40867	0.4239	0.4928	0.40815	0.35759	0.43937	0.26946	0.26274	0.33853	0.37552	0.44215	0.44862	0.45816
505.02	0.48534	0.32179	0.26415	0.45102	0.33026	0.14953	0.17773	0.16319	0.34706	0.36196	0.45966	0.25134	0.30008	0.21782	0.25355	0.2369	0.3313	0.25995	0.29688	0.42551	0.41565	0.65315	0.33427	0.41069	0.4283	0.49859	0.41002	0.35786	0.42513	0.2749	0.2644	0.33744	0.39219	0.43807	0.45894	0.46288
506.05	0.48867	0.31907	0.26248	0.44631	0.32938	0.15092	0.17388	0.16589	0.34832	0.36848	0.45852	0.24993	0.31477	0.22596	0.25225	0.23912	0.33045	0.2616	0.28732	0.42576	0.42464	0.65613	0.33282	0.41343	0.43522	0.5015	0.40836	0.35687	0.41291	0.28001	0.25262	0.34331	0.39477	0.43674	0.45686	0.46476
507.08	0.48841	0.31609	0.25291	0.44148	0.32955	0.1472	0.16778	0.16467	0.35238	0.36404	0.45814	0.24696	0.32237	0.22095	0.23702	0.23527	0.33395	0.25289	0.28097	0.41967	0.41992	0.65512	0.32789	0.40898	0.43614	0.49731	0.39397	0.35222	0.39564	0.27201	0.24856	0.3399	0.39474	0.4243	0.44698	0.46249
508.11	0.48733	0.3147	0.24313	0.42889	0.32767	0.14807	0.1655	0.16485	0.35597	0.37078	0.45135	0.24514	0.32756	0.22151	0.22425	0.22582	0.33676	0.25944	0.28156	0.41903	0.42047	0.65461	0.31892	0.41527	0.43626	0.49614	0.37752	0.34007	0.38573	0.26762	0.23969	0.33575	0.39894	0.43014	0.44061	0.46364
509.14	0.49391	0.32075	0.24996	0.4311	0.3361	0.1526	0.16782	0.16606	0.36201	0.38358	0.4614	0.25235	0.3452	0.2281	0.23355	0.23319	0.34528	0.26671	0.28787	0.43304	0.4304	0.66424	0.33232	0.42697	0.45502	0.49509	0.38001	0.34576	0.37527	0.26799	0.24037	0.33444	0.4033	0.44771	0.44428	0.46537
510.14	0.49279	0.31532	0.2481	0.43921	0.33799	0.15652	0.16936	0.16698	0.35418	0.38503	0.46112	0.25377	0.34158	0.23174	0.23674	0.24324	0.35033	0.26857	0.2801	0.42632	0.41	0.65944	0.31906	0.43597	0.45133	0.48541	0.38134	0.34984	0.36219	0.26399	0.24226	0.33186	0.39222	0.44885	0.43457	0.46805
511.17	0.49023	0.32057	0.24898	0.43614	0.34075	0.15629	0.1701	0.16533	0.35227	0.38715	0.46905	0.25613	0.33245	0.22392	0.2403	0.24653	0.35966	0.26543	0.28195	0.43109	0.40106	0.65326	0.32311	0.43948	0.44418	0.47767	0.37758	0.35516	0.35522	0.25683	0.24299	0.32835	0.38969	0.45282	0.4333	0.4671
512.2	0.4911	0.31974	0.25278	0.43068	0.33465	0.15857	0.17257	0.16177	0.34257	0.39596	0.46666	0.25935	0.32972	0.22236	0.24738	0.2482	0.3531	0.2698	0.28146	0.43212	0.3949	0.65012	0.33157	0.44709	0.44003	0.47442	0.38496	0.35136	0.34335	0.25385	0.24174	0.32533	0.38683	0.45824	0.44192	0.46917
513.23	0.49077	0.31439	0.2523	0.42942	0.32354	0.15674	0.17175	0.15979	0.33944	0.39195	0.45793	0.25099	0.31602	0.21302	0.25372	0.25005	0.34233	0.27024	0.27112	0.43026	0.39628	0.63925	0.33061	0.43724	0.43608	0.47042	0.38429	0.35416	0.32992	0.2472	0.23883	0.32509	0.38137	0.45599	0.43185	0.45345
514.23	0.48089	0.31888	0.24299	0.41907	0.3122	0.15162	0.16748	0.15471	0.33628	0.39044	0.44276	0.23679	0.29955	0.2137	0.24348	0.23913	0.32967	0.25447	0.26148	0.41803	0.38768	0.62588	0.31962	0.42415	0.4216	0.47792	0.37348	0.34202	0.32038	0.24245	0.22706	0.31984	0.38042	0.4516	0.41638	0.4374
515.26	0.47613	0.31781	0.23362	0.39768	0.30307	0.14777	0.16242	0.14999	0.33654	0.39712	0.4371	0.23036	0.28956	0.20983	0.24346	0.22143	0.31904	0.24557	0.25945	0.40801	0.38869	0.61539	0.32185	0.4162	0.41932	0.47635	0.36393	0.31995	0.30851	0.23677	0.21184	0.31545	0.37969	0.44832	0.41092	0.42502
516.29	0.47293	0.31704	0.23348	0.39528	0.29694	0.14583	0.16001	0.14735	0.33392	0.39838	0.42834	0.22933	0.29002	0.21445	0.24354	0.21776	0.3069	0.24763	0.25764	0.40403	0.39017	0.60037	0.32809	0.41124	0.41725	0.47776	0.36216	0.31397	0.30014	0.23497	0.20895	0.31194	0.38369	0.43779	0.41571	0.42655
517.32	0.46737	0.31442	0.22592	0.39532	0.29298	0.14367	0.15838	0.1466	0.32995	0.40355	0.43438	0.225	0.27687	0.21521	0.24163	0.21966	0.30094	0.24689	0.25135	0.40187	0.39244	0.59975	0.3312	0.41206	0.40619	0.46945	0.3561	0.32104	0.29804	0.23794	0.20321	0.31303	0.37553	0.43734	0.41438	0.41994
518.34	0.48036	0.31956	0.24119	0.39899	0.30134	0.14866	0.1678	0.149	0.3358	0.40385	0.45271	0.23456	0.28808	0.22177	0.2539	0.23105	0.31613	0.25147	0.26238	0.3977	0.40242	0.59436	0.34072	0.42182	0.41385	0.4693	0.36574	0.32876	0.30017	0.2452	0.20566	0.31754	0.38973	0.42804	0.43205	0.42985
519.35	0.48955	0.31404	0.2404	0.39928	0.30048	0.14823	0.17293	0.14947	0.32844	0.40902	0.45814	0.23919	0.29423	0.22754	0.26447	0.23326	0.32529	0.25861	0.26374	0.40273	0.40844	0.58091	0.3423	0.42232	0.41247	0.46381	0.37704	0.3275	0.29862	0.24521	0.20609	0.32193	0.39172	0.42372	0.4341	0.43747
520.37	0.49332	0.3174	0.24469	0.4027	0.30443	0.14858	0.18128	0.15377	0.32984	0.41281	0.45732	0.2442	0.29392	0.23397	0.26662	0.23612	0.32912	0.26211	0.26666	0.40845	0.41156	0.58638	0.34692	0.42427	0.4111	0.46334	0.38169	0.34147	0.30679	0.24771	0.21118	0.32422	0.39619	0.43393	0.43794	0.43813
521.4	0.5018	0.32	0.24466	0.40135	0.30139	0.14996	0.18757	0.15592	0.32868	0.41314	0.45823	0.24391	0.30089	0.23531	0.267	0.23973	0.32626	0.26353	0.26552	0.4089	0.4101	0.58602	0.34417	0.41915	0.41713	0.46294	0.37965	0.33787	0.30397	0.24623	0.2107	0.32528	0.39211	0.44188	0.42915	0.4261
522.43	0.50336	0.31521	0.24413	0.3896	0.29862	0.14864	0.19153	0.15784	0.32678	0.40891	0.44232	0.24551	0.31442	0.23079	0.26553	0.23517	0.32717	0.26426	0.26822	0.40092	0.40493	0.56953	0.32617	0.41262	0.41911	0.46325	0.37883	0.32706	0.29553	0.23573	0.20567	0.32207	0.39147	0.43316	0.41461	0.43325
523.43	0.49739	0.31578	0.23447	0.37865	0.29803	0.14556	0.19185	0.15814	0.31828	0.41244	0.42679	0.24205	0.30723	0.23385	0.26179	0.22729	0.31838	0.25607	0.26197	0.40916	0.38763	0.57122	0.31499	0.40803	0.41425	0.47209	0.36924	0.3197	0.29133	0.23047	0.20094	0.32574	0.38194	0.44057	0.40414	0.43402
524.46	0.49406	0.31301	0.23651	0.37495	0.29907	0.15129	0.19797	0.16296	0.32271	0.41207	0.42637	0.24192	0.3111	0.22528	0.26547	0.23187	0.31291	0.26321	0.26523	0.40763	0.38583	0.57958	0.32108	0.40664	0.42132	0.4689	0.36069	0.31949	0.29191	0.2347	0.20806	0.32616	0.38177	0.44573	0.41096	0.43274
525.48	0.4814	0.30367	0.2352	0.36415	0.29288	0.14866	0.20195	0.1595	0.32312	0.39476	0.41561	0.23649	0.29557	0.21401	0.26439	0.22938	0.31151	0.26185	0.26175	0.38943	0.38131	0.5581	0.30864	0.4017	0.41342	0.46039	0.35293	0.31414	0.28083	0.23039	0.20607	0.31436	0.3735	0.42593	0.40699	0.43677
526.51	0.46683	0.28927	0.22164	0.35852	0.28715	0.14438	0.20394	0.15801	0.32132	0.38068	0.39836	0.23238	0.28441	0.19841	0.25782	0.22709	0.30803	0.25784	0.25489	0.38295	0.37244	0.54469	0.28337	0.38932	0.39868	0.44167	0.33791	0.30802	0.27461	0.2253	0.19648	0.31099	0.3693	0.40625	0.39602	0.43333
527.51	0.45872	0.28878	0.22039	0.36147	0.28861	0.14645	0.21156	0.16132	0.32246	0.37597	0.39534	0.23278	0.27735	0.20007	0.2575	0.22718	0.30756	0.24928	0.25955	0.38358	0.37098	0.54644	0.28436	0.38184	0.39302	0.43673	0.33204	0.3069	0.27085	0.22676	0.19884	0.3082	0.36781	0.40611	0.39771	0.42536
528.54	0.44827	0.2856	0.21458	0.36048	0.28502	0.14205	0.21328	0.16446	0.32231	0.36692	0.3902	0.2278	0.27212	0.19502	0.25618	0.22498	0.30448	0.24279	0.25405	0.37292	0.37096	0.53674	0.27131	0.36603	0.38271	0.42494	0.32413	0.30347	0.26411	0.21982	0.18933	0.2995	0.36301	0.39169	0.39195	0.41685
529.56	0.44448	0.28651	0.21003	0.35872	0.27913	0.13652	0.21056	0.16669	0.31958	0.35088	0.38633	0.22459	0.25426	0.19831	0.24184	0.22227	0.30073	0.22872	0.24371	0.36851	0.3544	0.52424	0.26117	0.35261	0.36942	0.41848	0.31453	0.30546	0.25176	0.2115	0.17997	0.29839	0.35328	0.3818	0.38967	0.4154
530.59	0.44472	0.28713	0.20193	0.3493	0.27764	0.13229	0.20581	0.17015	0.30939	0.33883	0.37558	0.22237	0.26271	0.20412	0.23529	0.21952	0.29128	0.2204	0.23225	0.36931	0.33183	0.51517	0.25467	0.34058	0.37015	0.41341	0.30836	0.28847	0.24508	0.20522	0.16705	0.30174	0.34378	0.37278	0.38572	0.40555
531.61	0.44106	0.28821	0.20745	0.34372	0.27629	0.13198	0.20541	0.17511	0.30898	0.33178	0.37603	0.21887	0.25369	0.21351	0.23854	0.2101	0.28795	0.22079	0.23188	0.35785	0.32453	0.51865	0.24954	0.3322	0.36863	0.41337	0.31622	0.28049	0.23809	0.20034	0.16849	0.29903	0.33971	0.3748	0.38199	0.40552
532.62	0.44625	0.28837	0.20881	0.35231	0.2763	0.12809	0.20314	0.17793	0.30902	0.32831	0.37294	0.21811	0.25319	0.22074	0.23312	0.20401	0.28419	0.22001	0.22575	0.3542	0.30889	0.52319	0.24027	0.32298	0.37234	0.41181	0.3193	0.27848	0.24002	0.19428	0.16797	0.30009	0.3374	0.37318	0.38181	0.40485
533.64	0.43633	0.28404	0.20602	0.34824	0.27145	0.12602	0.19922	0.18094	0.30527	0.32257	0.36563	0.21709	0.2435	0.21604	0.22285	0.19672	0.28226	0.21243	0.22241	0.34923	0.29536	0.52528	0.23407	0.31826	0.36981	0.4016	0.31588	0.26814	0.2303	0.19193	0.16872	0.29775	0.32216	0.37238	0.37403	0.40622
534.67	0.43956	0.28121	0.21198	0.35068	0.27393	0.12622	0.20008	0.18914	0.30575	0.32775	0.36554	0.22164	0.26294	0.21661	0.22671	0.19604	0.28433	0.21731	0.22735	0.35399	0.29454	0.52809	0.23424	0.32181	0.38163	0.40044	0.32257	0.26526	0.23808	0.19222	0.16838	0.29611	0.32029	0.37584	0.37665	0.41411
535.67	0.43778	0.28248	0.21138	0.36046	0.27517	0.12632	0.19892	0.19774	0.30904	0.33246	0.37693	0.2186	0.2576	0.21702	0.21882	0.1997	0.28598	0.21756	0.23228	0.35493	0.29752	0.53269	0.23676	0.3185	0.37928	0.40264	0.32184	0.27341	0.23706	0.19383	0.1747	0.29329	0.31719	0.38031	0.38121	0.41124
536.69	0.45409	0.29337	0.21736	0.36744	0.28628	0.12601	0.19806	0.20532	0.30942	0.33819	0.38332	0.22572	0.27338	0.22469	0.22109	0.20309	0.29375	0.21806	0.23578	0.36838	0.29489	0.53819	0.25271	0.32416	0.39275	0.41426	0.32774	0.27968	0.24147	0.19793	0.17842	0.29276	0.31862	0.38812	0.39976	0.41589
537.72	0.44924	0.29546	0.21649	0.35281	0.28231	0.12691	0.19451	0.21011	0.30842	0.32877	0.38563	0.22525	0.27152	0.2203	0.22257	0.20147	0.28988	0.21917	0.24006	0.37132	0.29325	0.52532	0.26308	0.32293	0.40412	0.41723	0.32535	0.27655	0.23701	0.20274	0.17504	0.28619	0.3091	0.3803	0.40499	0.41899
538.74	0.46503	0.30349	0.22437	0.36113	0.28399	0.12771	0.19263	0.22062	0.31111	0.33193	0.39631	0.22713	0.28663	0.23208	0.22716	0.2102	0.28656	0.23302	0.25201	0.38752	0.30111	0.5278	0.27708	0.32288	0.42277	0.42553	0.33003	0.29151	0.24238	0.21242	0.18632	0.29449	0.31486	0.38125	0.41539	0.42174
539.74	0.45779	0.30423	0.21836	0.35667	0.27912	0.1223	0.18193	0.21867	0.3073	0.32489	0.38429	0.21776	0.28216	0.22657	0.22781	0.20906	0.28357	0.22595	0.24916	0.37337	0.29999	0.52358	0.27282	0.31579	0.42314	0.41687	0.32966	0.28901	0.23562	0.21135	0.18549	0.28947	0.30802	0.37618	0.40722	0.41102
540.77	0.45628	0.30729	0.22426	0.35229	0.27301	0.12548	0.17866	0.22109	0.30504	0.33003	0.37555	0.2225	0.28693	0.22042	0.23172	0.20539	0.2767	0.23127	0.24691	0.37248	0.30445	0.51929	0.26441	0.31767	0.4314	0.41661	0.33335	0.28408	0.23405	0.216	0.19022	0.29534	0.31022	0.37638	0.40191	0.41789
541.79	0.43593	0.30473	0.22316	0.34684	0.26608	0.12418	0.17171	0.22023	0.30754	0.33358	0.3693	0.22182	0.2804	0.21902	0.2266	0.20944	0.27377	0.22908	0.24659	0.36897	0.31007	0.51911	0.25814	0.31847	0.42924	0.41172	0.3284	0.28405	0.23569	0.21596	0.19066	0.29709	0.30682	0.37769	0.39102	0.42356
542.82	0.43798	0.30287	0.22765	0.34949	0.26023	0.11969	0.16289	0.22193	0.30296	0.33419	0.36217	0.21794	0.28802	0.2146	0.22404	0.21291	0.27253	0.22369	0.24278	0.36865	0.30952	0.51737	0.2503	0.31382	0.42431	0.41151	0.33149	0.28194	0.23247	0.21288	0.19156	0.29959	0.30581	0.3739	0.38049	0.41154
543.82	0.4321	0.30208	0.23387	0.34949	0.26189	0.12167	0.16151	0.2192	0.30488	0.33861	0.36578	0.22384	0.29026	0.21447	0.23039	0.20979	0.27584	0.22533	0.24499	0.36129	0.31029	0.51882	0.25348	0.32187	0.42368	0.41715	0.33909	0.27374	0.23639	0.21314	0.19384	0.29345	0.30882	0.37525	0.38222	0.41849
544.84	0.4424	0.31131	0.24728	0.3576	0.2733	0.12706	0.1666	0.22147	0.31042	0.34385	0.37557	0.23707	0.30101	0.22514	0.24291	0.2147	0.28459	0.23724	0.25586	0.38417	0.31817	0.52144	0.25631	0.33315	0.43734	0.43289	0.34563	0.27539	0.24778	0.22399	0.20923	0.30187	0.32003	0.36986	0.38331	0.42824
545.86	0.45379	0.31501	0.25124	0.36775	0.27677	0.12625	0.16192	0.21779	0.31554	0.34835	0.38146	0.23995	0.31932	0.24777	0.25221	0.22193	0.29844	0.24312	0.26707	0.39581	0.32215	0.53903	0.26295	0.33895	0.45137	0.44304	0.35602	0.2894	0.25565	0.22622	0.21171	0.30298	0.32637	0.37368	0.3824	0.43407
546.89	0.46598	0.32439	0.25792	0.37765	0.28053	0.13008	0.1595	0.21684	0.30983	0.34922	0.38911	0.24281	0.33937	0.26102	0.2649	0.22625	0.30756	0.2554	0.28127	0.40987	0.32181	0.5402	0.27622	0.3419	0.46577	0.44608	0.36607	0.29706	0.25954	0.23541	0.22226	0.30798	0.32238	0.36916	0.38453	0.4346
547.89	0.47243	0.33637	0.26834	0.3865	0.29477	0.13413	0.16245	0.21468	0.32034	0.36097	0.40563	0.25234	0.34761	0.27986	0.28057	0.23601	0.32546	0.27027	0.28866	0.41363	0.34024	0.5539	0.28527	0.35698	0.49073	0.45898	0.38013	0.30779	0.27867	0.24473	0.23333	0.31369	0.33536	0.38532	0.39441	0.45196
548.91	0.47392	0.344	0.27167	0.39442	0.29616	0.13263	0.15874	0.20933	0.32247	0.36891	0.40453	0.255	0.36252	0.28931	0.27697	0.24498	0.33181	0.26726	0.28517	0.41794	0.34064	0.55832	0.27736	0.36077	0.50781	0.4661	0.38956	0.3164	0.28647	0.24802	0.23075	0.31417	0.33729	0.39097	0.38975	0.45462
549.93	0.47561	0.34175	0.27391	0.40477	0.29748	0.13433	0.15425	0.20426	0.32152	0.37924	0.41553	0.25581	0.37274	0.29123	0.28123	0.25072	0.33172	0.26945	0.28503	0.42124	0.34204	0.56406	0.28082	0.36586	0.51628	0.46509	0.39704	0.32022	0.29088	0.24574	0.22369	0.31243	0.33108	0.40602	0.39301	0.45925
550.93	0.47518	0.34576	0.2825	0.41145	0.30562	0.13517	0.15265	0.19769	0.31932	0.37382	0.41833	0.25668	0.36675	0.28806	0.28721	0.25855	0.33197	0.26639	0.29146	0.422	0.34443	0.55798	0.28327	0.36481	0.51838	0.47234	0.40257	0.32128	0.29573	0.24473	0.22906	0.31151	0.33116	0.40112	0.39539	0.46118
551.96	0.47116	0.34244	0.27426	0.41203	0.30374	0.13156	0.14756	0.18769	0.31807	0.37076	0.41259	0.25581	0.34973	0.28519	0.27008	0.24918	0.31857	0.25527	0.2762	0.40585	0.33933	0.54982	0.27094	0.36808	0.51673	0.476	0.39674	0.31291	0.29381	0.24494	0.21789	0.30059	0.33212	0.39766	0.3818	0.46176
552.98	0.46778	0.34127	0.26925	0.41978	0.2985	0.1326	0.14417	0.18066	0.31475	0.36453	0.40336	0.25543	0.33957	0.28091	0.26173	0.24823	0.31341	0.2569	0.27179	0.40798	0.32607	0.53465	0.2609	0.37048	0.51526	0.4692	0.38807	0.31588	0.2941	0.24752	0.21349	0.29791	0.32945	0.38987	0.37389	0.45998
553.98	0.46397	0.33497	0.26011	0.40959	0.29199	0.13107	0.13998	0.17245	0.31188	0.35473	0.39937	0.24816	0.31785	0.27079	0.25788	0.23428	0.30024	0.25412	0.26541	0.3998	0.32193	0.52392	0.25909	0.35863	0.50543	0.45637	0.37627	0.30715	0.28779	0.24219	0.21066	0.29292	0.32878	0.38097	0.36753	0.45105
555	0.45544	0.33427	0.254	0.39695	0.28225	0.12624	0.13605	0.16395	0.30607	0.33667	0.38848	0.23997	0.29418	0.2648	0.24049	0.21149	0.2923	0.24963	0.25707	0.38286	0.3106	0.50578	0.24626	0.34479	0.49411	0.44337	0.36651	0.29704	0.28028	0.24083	0.20554	0.28089	0.32471	0.36581	0.35698	0.44053
556.02	0.4467	0.32812	0.24536	0.38194	0.27176	0.12487	0.13163	0.15603	0.30204	0.33224	0.38256	0.22994	0.28407	0.24751	0.22922	0.19744	0.27456	0.24216	0.24162	0.36465	0.29949	0.48802	0.23141	0.33108	0.49157	0.42473	0.35135	0.28643	0.27712	0.24298	0.19638	0.26417	0.31804	0.3616	0.33927	0.42357
557.05	0.44596	0.32309	0.24986	0.37695	0.26957	0.12413	0.13165	0.15137	0.30814	0.32686	0.38441	0.22385	0.28494	0.23151	0.23222	0.19595	0.27988	0.23672	0.24351	0.36586	0.29766	0.48303	0.22896	0.31893	0.49007	0.42303	0.35237	0.2833	0.28149	0.2365	0.19428	0.2669	0.32126	0.36333	0.33633	0.41721
558.04	0.44169	0.32031	0.24906	0.36692	0.26746	0.12147	0.13252	0.14392	0.31265	0.32616	0.38546	0.21995	0.28641	0.22471	0.22698	0.18749	0.27479	0.23217	0.24171	0.35055	0.29451	0.4877	0.23194	0.30844	0.48322	0.41846	0.34421	0.27202	0.27958	0.23203	0.19425	0.26404	0.32276	0.36266	0.33294	0.41174
559.07	0.44197	0.31865	0.25357	0.37951	0.27316	0.12165	0.13345	0.13965	0.31632	0.31832	0.38833	0.22208	0.28814	0.22181	0.22898	0.19472	0.28104	0.2379	0.24619	0.35133	0.29167	0.47414	0.22809	0.30578	0.48196	0.42073	0.3521	0.28044	0.286	0.23221	0.19212	0.26041	0.31863	0.36145	0.33187	0.41268
560.09	0.45126	0.32204	0.25941	0.39669	0.28069	0.12307	0.13948	0.1402	0.33118	0.33001	0.39986	0.22611	0.29435	0.22781	0.23361	0.20912	0.28131	0.24348	0.25811	0.35764	0.29941	0.48691	0.23707	0.30694	0.48733	0.43631	0.34609	0.29005	0.29651	0.2334	0.19755	0.26744	0.32951	0.38034	0.33463	0.41666
561.09	0.45064	0.3279	0.26061	0.40971	0.27717	0.11889	0.14272	0.13617	0.34703	0.32757	0.40301	0.23315	0.30151	0.22765	0.23174	0.20085	0.28389	0.24825	0.25994	0.36286	0.30752	0.48672	0.24191	0.30785	0.48496	0.43494	0.34611	0.28662	0.29588	0.22701	0.19728	0.27529	0.33277	0.3899	0.34266	0.42216
562.11	0.45326	0.33502	0.26442	0.41607	0.28258	0.11847	0.14803	0.1366	0.36025	0.332	0.40816	0.24145	0.30135	0.23285	0.23452	0.20063	0.28065	0.25478	0.26224	0.3649	0.3173	0.48798	0.24306	0.30506	0.4833	0.42831	0.34191	0.28521	0.29655	0.23138	0.20175	0.27023	0.33692	0.39681	0.3499	0.42025
563.13	0.45691	0.33819	0.26604	0.4257	0.28376	0.11845	0.14923	0.13562	0.36771	0.33318	0.41018	0.24467	0.30066	0.23796	0.23388	0.19984	0.27814	0.24944	0.26569	0.37477	0.32095	0.49207	0.2381	0.29797	0.4839	0.42975	0.34094	0.28297	0.29448	0.2289	0.19923	0.26891	0.33925	0.40723	0.3479	0.42323
564.13	0.46539	0.35089	0.27201	0.42257	0.28218	0.12006	0.15336	0.13331	0.377	0.33877	0.41381	0.24636	0.31633	0.23961	0.23607	0.19559	0.26778	0.25134	0.26998	0.37416	0.32673	0.50655	0.23968	0.29813	0.48807	0.43494	0.33382	0.27534	0.29248	0.22998	0.203	0.27187	0.3424	0.41337	0.35282	0.42103
565.15	0.45469	0.35173	0.26884	0.41829	0.28175	0.12026	0.15171	0.13197	0.38199	0.33123	0.40564	0.24715	0.31535	0.23756	0.22905	0.19361	0.27034	0.24427	0.25814	0.3698	0.31554	0.49864	0.2358	0.29374	0.47718	0.42781	0.33759	0.27401	0.28716	0.22793	0.19924	0.27259	0.33683	0.40677	0.34947	0.41883
566.17	0.4554	0.35097	0.26701	0.41544	0.28802	0.12158	0.15641	0.13642	0.38342	0.33589	0.40838	0.24706	0.30978	0.24671	0.23457	0.19302	0.27084	0.24184	0.26766	0.37749	0.30579	0.50858	0.22758	0.29339	0.46614	0.43028	0.3392	0.26852	0.2895	0.22686	0.2058	0.28413	0.33613	0.41124	0.35021	0.41828
567.17	0.4487	0.35237	0.27233	0.41672	0.29107	0.12042	0.15789	0.13514	0.38277	0.33543	0.40597	0.24933	0.30843	0.25047	0.23749	0.19414	0.26952	0.24143	0.26775	0.37585	0.28796	0.50753	0.23064	0.29238	0.45994	0.43606	0.34011	0.27602	0.28894	0.22277	0.2058	0.29469	0.333	0.41317	0.34669	0.41735
568.19	0.45173	0.3544	0.28116	0.41655	0.29684	0.12462	0.15956	0.13797	0.38698	0.33915	0.41537	0.25102	0.32574	0.2447	0.24598	0.19587	0.27276	0.25739	0.269	0.38715	0.28556	0.5059	0.2333	0.30291	0.45833	0.43375	0.34876	0.28006	0.29066	0.22504	0.20957	0.30238	0.33741	0.41119	0.35007	0.42457
569.21	0.44439	0.34502	0.28275	0.41401	0.29413	0.12118	0.1599	0.13887	0.38251	0.34176	0.40709	0.25503	0.31662	0.24422	0.2364	0.19588	0.27697	0.24997	0.26157	0.37283	0.26715	0.50122	0.23339	0.29301	0.44998	0.42166	0.34554	0.27602	0.28897	0.21424	0.20524	0.30097	0.33195	0.4169	0.33904	0.42501
570.2	0.44544	0.34359	0.28638	0.41409	0.29431	0.11885	0.16268	0.13693	0.38131	0.34166	0.41375	0.25833	0.32431	0.24871	0.23844	0.19353	0.27445	0.2496	0.26456	0.36701	0.26687	0.49853	0.23008	0.29091	0.45547	0.41865	0.33877	0.2769	0.2907	0.20871	0.20642	0.30256	0.33711	0.41177	0.33892	0.4275
571.22	0.44736	0.34631	0.29361	0.42238	0.29745	0.12105	0.16473	0.13752	0.38496	0.33641	0.41995	0.26558	0.33376	0.24499	0.23092	0.20829	0.27734	0.25161	0.25943	0.36444	0.2735	0.492	0.24531	0.29	0.46055	0.41571	0.33468	0.28551	0.29073	0.21121	0.20638	0.2964	0.34937	0.41522	0.3434	0.42779
572.24	0.45102	0.3449	0.29396	0.42434	0.2984	0.12141	0.16869	0.14106	0.38383	0.33549	0.41974	0.26367	0.33863	0.24333	0.23281	0.21554	0.27171	0.24895	0.25691	0.3657	0.27546	0.49426	0.24055	0.29028	0.46257	0.41064	0.33165	0.28462	0.29074	0.20867	0.20425	0.29767	0.35182	0.41925	0.35012	0.42524
573.24	0.4411	0.35149	0.29906	0.42341	0.29988	0.11978	0.17148	0.1363	0.38299	0.33031	0.40601	0.27135	0.32833	0.25286	0.23106	0.22027	0.26778	0.23859	0.25315	0.35206	0.27232	0.48986	0.23745	0.28424	0.45756	0.40904	0.32651	0.28588	0.2903	0.20828	0.20288	0.29333	0.34823	0.42566	0.34462	0.41844
574.26	0.42512	0.3521	0.29216	0.4149	0.30349	0.11949	0.17329	0.13293	0.38241	0.32059	0.39499	0.26767	0.32499	0.24335	0.22964	0.21649	0.26114	0.23393	0.26019	0.34705	0.26895	0.47983	0.22754	0.28869	0.44617	0.40854	0.31936	0.28213	0.28326	0.20868	0.20801	0.29256	0.35072	0.41715	0.34621	0.41615
575.28	0.42132	0.36049	0.30111	0.4137	0.3032	0.12204	0.17443	0.13501	0.37998	0.32354	0.39036	0.27067	0.32138	0.24489	0.22738	0.22481	0.25456	0.23674	0.26197	0.35258	0.26942	0.48301	0.2319	0.29755	0.43783	0.40912	0.32123	0.28115	0.27679	0.21352	0.20862	0.29709	0.35748	0.42755	0.34577	0.41732
576.28	0.41617	0.35922	0.30406	0.40381	0.30942	0.11916	0.17455	0.13182	0.37386	0.32879	0.38067	0.27142	0.30772	0.24564	0.22671	0.21766	0.25073	0.23269	0.26307	0.34389	0.26071	0.4797	0.22397	0.29898	0.43753	0.40624	0.31942	0.2691	0.27355	0.21115	0.205	0.2948	0.3577	0.4232	0.33786	0.42338
577.3	0.41122	0.36374	0.31124	0.40095	0.31509	0.12008	0.17465	0.1284	0.37338	0.33097	0.38783	0.27527	0.31538	0.25054	0.22276	0.22292	0.26098	0.23526	0.27057	0.34681	0.25948	0.4732	0.23419	0.30153	0.43716	0.41263	0.31897	0.27055	0.27332	0.21209	0.20763	0.29523	0.36794	0.42385	0.34235	0.43159
578.32	0.40807	0.36165	0.30696	0.39446	0.31236	0.11525	0.1734	0.12884	0.36239	0.32789	0.39077	0.26625	0.3055	0.24644	0.21747	0.21545	0.25819	0.23388	0.26987	0.33715	0.24923	0.46799	0.2371	0.29862	0.42927	0.40742	0.31211	0.26637	0.26542	0.21199	0.20526	0.29655	0.36944	0.42303	0.35129	0.42995
579.31	0.41576	0.37176	0.32304	0.40262	0.3186	0.11431	0.17433	0.13056	0.3594	0.33722	0.39786	0.27118	0.30847	0.26314	0.2312	0.2232	0.26644	0.24531	0.26703	0.3503	0.25713	0.47688	0.24296	0.3029	0.44027	0.41174	0.3196	0.2726	0.27017	0.22254	0.20667	0.30104	0.38118	0.43183	0.35611	0.43576
580.33	0.41966	0.37346	0.32276	0.39605	0.32025	0.11089	0.1778	0.12799	0.3589	0.33691	0.3887	0.26593	0.31056	0.25811	0.23517	0.22478	0.27816	0.24419	0.26906	0.34216	0.25467	0.47981	0.24057	0.29138	0.44682	0.40914	0.32351	0.2678	0.26837	0.21849	0.21083	0.29662	0.37732	0.42657	0.35874	0.43388
581.35	0.41662	0.37044	0.32308	0.38282	0.3149	0.10552	0.17284	0.12607	0.3527	0.33316	0.37809	0.25562	0.31449	0.26159	0.2436	0.22252	0.2812	0.23515	0.26804	0.33622	0.24995	0.47432	0.23417	0.28406	0.4421	0.40784	0.32039	0.26788	0.2606	0.20708	0.20506	0.29569	0.36715	0.42676	0.3587	0.42772
582.35	0.41188	0.37343	0.3282	0.37938	0.30643	0.10168	0.17278	0.12372	0.34584	0.33167	0.36065	0.2535	0.29764	0.25961	0.25634	0.22565	0.27986	0.23527	0.27011	0.3221	0.24795	0.46659	0.2194	0.28435	0.4419	0.39654	0.32516	0.26124	0.25267	0.2055	0.21309	0.28955	0.3643	0.41254	0.35208	0.43426
583.36	0.41027	0.3722	0.33001	0.37284	0.30051	0.099403	0.16992	0.12376	0.34689	0.33216	0.34405	0.24857	0.28361	0.25755	0.25924	0.22675	0.28258	0.23003	0.26974	0.31989	0.25512	0.45339	0.20898	0.27227	0.43565	0.39334	0.32775	0.25109	0.24257	0.19998	0.20987	0.28459	0.36538	0.40032	0.34472	0.42329
584.38	0.40648	0.37401	0.32704	0.36952	0.29584	0.099567	0.17138	0.1264	0.3458	0.33199	0.33902	0.24269	0.27335	0.25456	0.25676	0.23817	0.28439	0.22824	0.27283	0.3239	0.25127	0.44182	0.20763	0.26558	0.43045	0.3902	0.32574	0.25408	0.24017	0.19462	0.21131	0.28222	0.36066	0.39455	0.34592	0.4155
585.38	0.38831	0.36851	0.3216	0.35852	0.28401	0.095298	0.1659	0.12382	0.33406	0.3262	0.32787	0.23953	0.24821	0.25456	0.25831	0.23332	0.27926	0.22523	0.26786	0.31447	0.24564	0.42654	0.20073	0.26125	0.41032	0.38407	0.31607	0.24263	0.22903	0.1865	0.20449	0.27236	0.35779	0.3804	0.34348	0.41601
586.4	0.38658	0.36908	0.32997	0.36664	0.28071	0.09737	0.17225	0.12779	0.34101	0.3273	0.32679	0.24605	0.24553	0.25133	0.25868	0.24301	0.28369	0.23414	0.27216	0.32289	0.24878	0.43423	0.20405	0.26625	0.40592	0.37575	0.32332	0.24108	0.22882	0.19444	0.2115	0.27031	0.36321	0.37226	0.3432	0.42331
587.41	0.37411	0.35666	0.31047	0.35476	0.2662	0.090971	0.16368	0.128	0.33561	0.32264	0.30499	0.23239	0.23633	0.24072	0.23582	0.22684	0.27276	0.22809	0.25575	0.31433	0.24558	0.42941	0.19348	0.249	0.39266	0.35723	0.29782	0.23297	0.21144	0.18457	0.19299	0.25897	0.34987	0.37129	0.32787	0.40313
588.41	0.36627	0.34714	0.2983	0.34206	0.25585	0.086582	0.16168	0.12849	0.32722	0.31696	0.29952	0.22927	0.24316	0.24048	0.23269	0.22614	0.26776	0.22683	0.24978	0.30894	0.23144	0.42753	0.19286	0.25079	0.39066	0.34783	0.28676	0.23042	0.20987	0.178	0.18903	0.24768	0.33782	0.35731	0.31963	0.40493
589.43	0.34582	0.3281	0.27971	0.3198	0.23471	0.078204	0.15172	0.12398	0.31358	0.30316	0.27891	0.21964	0.22955	0.23109	0.21951	0.19864	0.2529	0.21802	0.23256	0.28676	0.21425	0.41887	0.17797	0.23811	0.37513	0.32071	0.26834	0.19732	0.18831	0.16626	0.17179	0.22992	0.32115	0.33658	0.30044	0.39367
590.42	0.33199	0.31494	0.27656	0.30216	0.22398	0.07279	0.14685	0.12274	0.30419	0.29921	0.26448	0.20544	0.2236	0.21309	0.21023	0.18989	0.24044	0.20912	0.22266	0.26918	0.19956	0.4035	0.16276	0.21899	0.36686	0.29818	0.25756	0.18293	0.18185	0.15922	0.1607	0.21726	0.30376	0.32727	0.27983	0.3717
591.44	0.30562	0.30735	0.25209	0.27383	0.20755	0.063257	0.13718	0.11566	0.28297	0.27749	0.23521	0.18449	0.19283	0.201	0.19258	0.16864	0.21699	0.19557	0.20469	0.24556	0.179	0.37866	0.14619	0.19323	0.34361	0.28024	0.23066	0.16177	0.16554	0.14302	0.14063	0.19721	0.27949	0.30071	0.25173	0.34905
592.46	0.29848	0.30522	0.2502	0.26333	0.20422	0.058905	0.13635	0.11192	0.26984	0.2688	0.23154	0.18041	0.19401	0.19797	0.1987	0.16528	0.21762	0.18991	0.2029	0.23825	0.1594	0.37783	0.14231	0.18539	0.33594	0.26872	0.23301	0.15186	0.16767	0.13915	0.13522	0.19295	0.26175	0.28187	0.24233	0.34218
593.45	0.2828	0.29896	0.24614	0.25429	0.20024	0.055637	0.13211	0.11045	0.261	0.26254	0.21649	0.17187	0.18208	0.18219	0.18822	0.15567	0.21335	0.18242	0.19976	0.22547	0.14439	0.36352	0.12656	0.16888	0.32388	0.25567	0.22217	0.13897	0.16229	0.13093	0.12873	0.18077	0.24503	0.26888	0.22335	0.3319
594.47	0.28693	0.30117	0.24846	0.25252	0.20288	0.053223	0.13058	0.11032	0.25803	0.25447	0.20774	0.16737	0.17833	0.17646	0.19504	0.16239	0.21194	0.17061	0.20033	0.2267	0.13735	0.35901	0.11812	0.16309	0.31788	0.2583	0.21858	0.14615	0.16511	0.12094	0.12652	0.17375	0.23417	0.25796	0.21045	0.33244
595.46	0.28769	0.3031	0.24356	0.25992	0.20955	0.05586	0.13186	0.10991	0.25518	0.2463	0.19595	0.16948	0.18472	0.17656	0.19194	0.15513	0.21617	0.16571	0.19809	0.22543	0.13223	0.35557	0.12221	0.16829	0.32014	0.26049	0.21706	0.15118	0.16958	0.12246	0.12692	0.1687	0.22426	0.2529	0.20322	0.33773
596.48	0.30307	0.30715	0.25381	0.28509	0.21895	0.064399	0.13579	0.11557	0.26537	0.25809	0.2056	0.17628	0.20158	0.18441	0.19952	0.17201	0.23251	0.17387	0.19988	0.23472	0.14521	0.36413	0.13209	0.17602	0.33632	0.26691	0.22493	0.18121	0.1811	0.13491	0.14488	0.17555	0.22489	0.2602	0.211	0.34222
597.49	0.30173	0.30025	0.25241	0.28693	0.2208	0.070753	0.13658	0.1177	0.26738	0.25443	0.19525	0.17508	0.18498	0.17928	0.18561	0.16913	0.22597	0.16628	0.1961	0.23059	0.13488	0.35187	0.1248	0.17459	0.32307	0.26809	0.21124	0.19255	0.19049	0.13596	0.15139	0.16674	0.21994	0.24773	0.20069	0.34185
598.49	0.313	0.31397	0.26265	0.30804	0.23139	0.078369	0.14704	0.11915	0.28124	0.26092	0.20502	0.1853	0.19462	0.18881	0.19345	0.17695	0.22785	0.17125	0.20134	0.23422	0.14633	0.36745	0.14737	0.1915	0.33559	0.28085	0.22398	0.21486	0.20807	0.15317	0.17061	0.17577	0.22389	0.25444	0.21502	0.35981
599.5	0.31187	0.31154	0.25599	0.31444	0.23546	0.086587	0.15716	0.11839	0.28758	0.26086	0.21219	0.19185	0.19634	0.19365	0.18191	0.16532	0.23554	0.17473	0.19303	0.21801	0.15514	0.369	0.16185	0.19408	0.33773	0.27964	0.21856	0.21973	0.21966	0.16408	0.18086	0.17606	0.21929	0.26072	0.22313	0.36107
600.52	0.30945	0.3064	0.24772	0.32129	0.23661	0.090586	0.16214	0.11746	0.29444	0.25505	0.22097	0.19819	0.18371	0.18866	0.17531	0.16714	0.21899	0.17299	0.19534	0.21246	0.15336	0.37162	0.16776	0.19466	0.33721	0.26634	0.21285	0.22772	0.22845	0.1726	0.18898	0.1712	0.21598	0.2479	0.22811	0.35344
601.51	0.31709	0.31003	0.24718	0.322	0.23869	0.095003	0.16828	0.11892	0.29281	0.25036	0.22365	0.204	0.18931	0.18981	0.17157	0.15708	0.21357	0.17118	0.2035	0.21027	0.14998	0.36828	0.17336	0.20364	0.34482	0.27739	0.21625	0.2299	0.24801	0.18506	0.19661	0.16661	0.21927	0.24618	0.22667	0.35183
602.53	0.31932	0.30945	0.23991	0.31691	0.24128	0.10012	0.17414	0.1174	0.29266	0.24134	0.2361	0.21108	0.19412	0.18951	0.17788	0.15008	0.21298	0.17551	0.20989	0.1984	0.15038	0.367	0.18981	0.20864	0.35331	0.27773	0.22376	0.22369	0.2557	0.20172	0.20401	0.1579	0.22037	0.24594	0.23149	0.34745
603.52	0.30177	0.29639	0.23059	0.29639	0.23405	0.099863	0.16932	0.11421	0.27422	0.22258	0.22222	0.20713	0.17577	0.18666	0.17253	0.13339	0.19666	0.17151	0.19758	0.18683	0.13481	0.35151	0.16686	0.19394	0.33808	0.26503	0.21645	0.21222	0.25258	0.20726	0.19749	0.1425	0.20288	0.22626	0.21449	0.32267
604.54	0.2981	0.2959	0.22654	0.29554	0.2372	0.10015	0.16921	0.11377	0.27149	0.22004	0.21675	0.2084	0.17892	0.18036	0.17451	0.13936	0.18297	0.1735	0.20329	0.1955	0.12318	0.3428	0.16038	0.20296	0.33478	0.264	0.22661	0.22074	0.26363	0.22103	0.20941	0.14086	0.20106	0.22068	0.20941	0.31728
605.55	0.29675	0.29753	0.222	0.28433	0.24044	0.10086	0.16754	0.11368	0.26784	0.2152	0.21224	0.20776	0.17387	0.19685	0.17586	0.13714	0.18817	0.17295	0.20038	0.19843	0.12289	0.34816	0.15656	0.20305	0.32889	0.28121	0.23144	0.22481	0.27164	0.23232	0.2174	0.14354	0.20279	0.226	0.20179	0.31334
606.55	0.26683	0.28233	0.20561	0.26446	0.23372	0.096446	0.16122	0.105	0.25715	0.20889	0.20939	0.20486	0.15025	0.18171	0.16863	0.12679	0.17516	0.1614	0.19221	0.18737	0.11571	0.33637	0.15131	0.19594	0.30716	0.26424	0.22337	0.2119	0.26458	0.23186	0.21482	0.13465	0.18639	0.21276	0.19829	0.30495
607.56	0.26228	0.27799	0.20628	0.26567	0.23697	0.096496	0.16116	0.10229	0.25731	0.21467	0.20522	0.20691	0.15763	0.17763	0.16837	0.13309	0.17955	0.16282	0.1885	0.20298	0.12164	0.34265	0.14777	0.19613	0.31088	0.26478	0.2258	0.21851	0.26951	0.24015	0.21942	0.13883	0.18802	0.21666	0.19719	0.30687
608.55	0.2638	0.27446	0.19693	0.2732	0.24086	0.099798	0.16372	0.097231	0.25634	0.21764	0.22237	0.20712	0.16466	0.16809	0.1626	0.13166	0.18566	0.16763	0.19308	0.20162	0.12243	0.33816	0.16214	0.20172	0.3126	0.26678	0.22561	0.21477	0.2794	0.25058	0.2248	0.13931	0.19168	0.21766	0.20545	0.30158
609.57	0.25411	0.27021	0.19395	0.25823	0.23392	0.097261	0.15778	0.092842	0.25598	0.2183	0.2271	0.20321	0.1584	0.16393	0.16632	0.12243	0.17899	0.16193	0.19455	0.20248	0.12927	0.33792	0.16954	0.19061	0.31333	0.26691	0.22184	0.20577	0.2764	0.25024	0.22393	0.13502	0.19856	0.21948	0.21183	0.29104
610.58	0.2435	0.26211	0.18716	0.24327	0.21925	0.093212	0.14871	0.085053	0.24914	0.2176	0.22458	0.19476	0.16791	0.14879	0.16335	0.10773	0.16991	0.15687	0.19424	0.18974	0.12567	0.32864	0.15697	0.17861	0.31428	0.24984	0.2156	0.18947	0.26449	0.24923	0.22297	0.12177	0.18889	0.21906	0.20538	0.27981
611.57	0.2429	0.25872	0.18826	0.23478	0.21589	0.091283	0.14862	0.081401	0.25079	0.21869	0.22314	0.18958	0.1835	0.15068	0.16428	0.09952	0.16452	0.15992	0.1918	0.18583	0.12008	0.32827	0.15148	0.16956	0.32115	0.24693	0.21218	0.18185	0.25895	0.25538	0.22977	0.11915	0.1964	0.22457	0.20132	0.27109
612.59	0.24226	0.26139	0.18103	0.23047	0.20822	0.089515	0.14387	0.080682	0.24899	0.22549	0.23123	0.18922	0.18015	0.16571	0.16458	0.095773	0.15206	0.15923	0.19313	0.18673	0.12439	0.32195	0.15436	0.17033	0.32764	0.25766	0.21237	0.17718	0.25211	0.25688	0.23896	0.12829	0.19564	0.22705	0.20562	0.2692
613.58	0.23167	0.2528	0.17175	0.21163	0.19621	0.077202	0.13483	0.076763	0.24269	0.22349	0.21806	0.18385	0.16564	0.16883	0.15952	0.09329	0.1476	0.14239	0.18762	0.17232	0.12697	0.3115	0.14041	0.16008	0.32329	0.24692	0.19945	0.16854	0.23996	0.24834	0.2371	0.1264	0.19399	0.23129	0.19538	0.26081
614.6	0.22421	0.24664	0.16589	0.20912	0.19309	0.070377	0.12999	0.070624	0.23236	0.21532	0.2103	0.18206	0.16671	0.17441	0.15062	0.090963	0.15186	0.13309	0.18431	0.16087	0.11724	0.29779	0.1239	0.15502	0.32167	0.24178	0.19663	0.15414	0.22981	0.24612	0.23446	0.12536	0.18908	0.22345	0.18276	0.25843
615.59	0.21209	0.24266	0.16299	0.21458	0.19502	0.064745	0.13144	0.069571	0.22763	0.22152	0.21055	0.18664	0.15775	0.174	0.15644	0.10591	0.15455	0.13904	0.18178	0.16748	0.1212	0.29699	0.13092	0.15851	0.31592	0.24862	0.20006	0.16226	0.22675	0.24629	0.23668	0.133	0.19612	0.22461	0.18933	0.26428
616.6	0.2113	0.24624	0.15889	0.21905	0.18695	0.058014	0.12957	0.067251	0.21699	0.21894	0.20824	0.18816	0.14871	0.18173	0.15458	0.11813	0.15122	0.13892	0.18493	0.17083	0.12919	0.29107	0.12681	0.15971	0.31265	0.25744	0.19816	0.16438	0.21571	0.2327	0.22668	0.1441	0.20305	0.22585	0.19307	0.26772
617.61	0.19155	0.23647	0.14973	0.20936	0.17819	0.047944	0.12492	0.061511	0.20172	0.2042	0.19962	0.17805	0.138	0.16466	0.14485	0.10918	0.15151	0.13534	0.17911	0.16059	0.11855	0.27969	0.11277	0.14232	0.3014	0.24368	0.19005	0.14219	0.20376	0.2133	0.20956	0.14135	0.20177	0.22433	0.18582	0.2566
618.61	0.18051	0.23158	0.1467	0.1978	0.17546	0.043574	0.12147	0.058877	0.19679	0.19979	0.19232	0.1708	0.13891	0.15573	0.14223	0.11251	0.14587	0.136	0.17962	0.16963	0.1093	0.27445	0.10356	0.13314	0.30075	0.24139	0.18622	0.13859	0.18907	0.19967	0.19604	0.14515	0.20939	0.22887	0.18806	0.261
619.62	0.1791	0.23127	0.14775	0.19529	0.16811	0.047067	0.12671	0.063075	0.19378	0.20827	0.1989	0.17302	0.13376	0.14748	0.14701	0.12179	0.1458	0.1495	0.18863	0.1786	0.1122	0.2819	0.11435	0.13672	0.30165	0.24333	0.18055	0.147	0.18167	0.19465	0.18699	0.16406	0.21376	0.24339	0.20055	0.26865
620.61	0.18043	0.23074	0.14067	0.18326	0.15752	0.047484	0.12526	0.064505	0.18815	0.19086	0.19067	0.16945	0.12457	0.147	0.13604	0.10756	0.14371	0.14932	0.1889	0.17676	0.112	0.26561	0.097489	0.12452	0.30116	0.2405	0.16693	0.13303	0.16765	0.17711	0.16834	0.17491	0.2218	0.23445	0.19649	0.26546
621.62	0.16909	0.22382	0.13661	0.17566	0.15319	0.04873	0.12242	0.065569	0.18936	0.18867	0.18328	0.1667	0.12401	0.1429	0.12847	0.1038	0.14532	0.15161	0.18551	0.16783	0.10851	0.26452	0.099256	0.11058	0.29921	0.23344	0.16163	0.12157	0.16194	0.16398	0.15014	0.17855	0.23137	0.23569	0.20005	0.26013
622.61	0.17365	0.2303	0.14316	0.17896	0.14887	0.051354	0.12196	0.066083	0.2016	0.19292	0.17892	0.16771	0.11713	0.15424	0.12943	0.10788	0.14129	0.15321	0.18419	0.15538	0.12097	0.25775	0.097844	0.11235	0.30081	0.24033	0.15849	0.12519	0.15436	0.15045	0.13854	0.1863	0.25182	0.23968	0.21032	0.26022
623.63	0.18079	0.23547	0.13986	0.18809	0.14413	0.054395	0.12612	0.070108	0.2127	0.19814	0.18098	0.17406	0.12451	0.16212	0.13234	0.10656	0.14284	0.16432	0.18756	0.15578	0.13174	0.2621	0.10407	0.11874	0.30188	0.24074	0.15552	0.12089	0.15562	0.14277	0.12632	0.20389	0.26681	0.24142	0.22351	0.26476
624.62	0.18508	0.22847	0.13652	0.18534	0.14399	0.050184	0.1195	0.06953	0.21956	0.19044	0.16599	0.16834	0.12635	0.15964	0.13099	0.096585	0.13995	0.16563	0.17708	0.14316	0.13779	0.24669	0.090248	0.1076	0.29904	0.22937	0.15426	0.1028	0.15385	0.13381	0.11202	0.20615	0.27725	0.23463	0.2121	0.25168
625.63	0.19066	0.22653	0.13716	0.18135	0.13955	0.04951	0.1197	0.070551	0.22844	0.19858	0.16547	0.16727	0.14167	0.16222	0.13614	0.1024	0.13128	0.16666	0.17587	0.13977	0.13302	0.24357	0.095873	0.10398	0.30439	0.23084	0.15491	0.098149	0.16005	0.12953	0.10141	0.21129	0.28669	0.24201	0.2213	0.24221
626.64	0.19538	0.2232	0.13906	0.17959	0.13835	0.048382	0.12047	0.075024	0.23015	0.1938	0.16961	0.1718	0.13982	0.16319	0.14924	0.098065	0.13263	0.16826	0.1779	0.13688	0.12304	0.22895	0.094216	0.11304	0.30683	0.22788	0.16036	0.094064	0.16856	0.12448	0.10424	0.21299	0.28747	0.23679	0.22756	0.24763
627.63	0.19764	0.21594	0.13264	0.17937	0.14147	0.044818	0.12331	0.085082	0.23541	0.18969	0.15694	0.17665	0.1511	0.16378	0.15628	0.098663	0.13474	0.16176	0.18371	0.14657	0.12851	0.2275	0.09491	0.11386	0.31149	0.22728	0.15819	0.092037	0.17728	0.12161	0.10466	0.2169	0.29479	0.23221	0.22158	0.25277
628.64	0.20449	0.2194	0.13973	0.18966	0.14298	0.047059	0.12743	0.092173	0.23677	0.18708	0.15681	0.17515	0.15808	0.16537	0.16367	0.1181	0.13784	0.16513	0.18787	0.15532	0.12106	0.23024	0.096027	0.11031	0.31868	0.23107	0.16536	0.10433	0.18743	0.11669	0.11731	0.2239	0.2953	0.23375	0.21718	0.24966
629.63	0.21107	0.23204	0.14277	0.2008	0.14951	0.048515	0.13181	0.0996	0.23959	0.18716	0.15766	0.18141	0.16155	0.17863	0.16946	0.13107	0.15075	0.16795	0.191	0.16257	0.11695	0.23041	0.10649	0.11638	0.3239	0.24575	0.17328	0.11883	0.20314	0.1166	0.11644	0.23013	0.30761	0.22996	0.2258	0.25214
630.65	0.20643	0.23067	0.14526	0.21177	0.15377	0.046115	0.1348	0.10382	0.24312	0.18943	0.15541	0.18297	0.14952	0.17654	0.17505	0.13841	0.15733	0.16442	0.18948	0.16234	0.12048	0.23255	0.11472	0.12149	0.32293	0.24345	0.17425	0.12156	0.21294	0.11279	0.11539	0.22931	0.31592	0.22585	0.22485	0.25937
631.64	0.20826	0.23355	0.14189	0.2227	0.1561	0.046665	0.1363	0.1099	0.254	0.19416	0.14887	0.17785	0.14966	0.17998	0.1699	0.14133	0.16386	0.17084	0.19169	0.17174	0.12179	0.24886	0.11054	0.12096	0.32371	0.24557	0.16436	0.12439	0.22142	0.11424	0.10799	0.23479	0.32239	0.23101	0.21584	0.252
632.65	0.20762	0.23956	0.14059	0.22421	0.15606	0.051341	0.13821	0.10951	0.25377	0.19844	0.15368	0.18256	0.14944	0.18518	0.16225	0.15221	0.17062	0.18637	0.19267	0.16523	0.10977	0.25709	0.11937	0.12556	0.32197	0.25046	0.16464	0.1357	0.23248	0.1205	0.1039	0.22901	0.31626	0.23074	0.21692	0.25412
633.64	0.20471	0.23123	0.13704	0.22013	0.16504	0.049697	0.13628	0.111	0.2603	0.19628	0.14186	0.18557	0.15013	0.18194	0.15181	0.13796	0.1719	0.17672	0.18883	0.15741	0.11917	0.24748	0.11757	0.12796	0.32344	0.24737	0.16512	0.12714	0.24323	0.11756	0.097347	0.21578	0.31785	0.22627	0.20226	0.25819
634.65	0.20139	0.22503	0.13767	0.22131	0.16433	0.050017	0.13786	0.11615	0.26901	0.19762	0.13711	0.18491	0.15865	0.17755	0.14647	0.14394	0.16258	0.18295	0.18853	0.15535	0.12134	0.25438	0.11803	0.13443	0.32666	0.24429	0.16207	0.13343	0.24812	0.11215	0.096522	0.20665	0.31726	0.22659	0.19673	0.26689
635.64	0.20708	0.22629	0.14518	0.22384	0.17581	0.054984	0.13915	0.12387	0.28009	0.19312	0.14102	0.18825	0.17687	0.18038	0.14636	0.1472	0.16892	0.19842	0.19507	0.16953	0.13021	0.24775	0.11971	0.1545	0.33588	0.25231	0.1678	0.13542	0.25416	0.11736	0.10221	0.20874	0.32304	0.2266	0.19236	0.27591
636.65	0.21331	0.22946	0.15074	0.22101	0.18267	0.056535	0.14342	0.12844	0.28667	0.1891	0.14596	0.19813	0.1884	0.18452	0.1519	0.15454	0.17242	0.1916	0.19543	0.17279	0.13862	0.23812	0.12471	0.17229	0.34225	0.26305	0.18157	0.14427	0.25968	0.11664	0.11164	0.20092	0.32202	0.22718	0.18855	0.28408
637.66	0.21833	0.22711	0.15516	0.22301	0.19066	0.055832	0.14542	0.13464	0.29737	0.18151	0.1578	0.19666	0.19492	0.17507	0.16178	0.1536	0.17946	0.18924	0.19641	0.18154	0.14263	0.23342	0.12645	0.18262	0.34658	0.25362	0.19661	0.14252	0.26426	0.11862	0.11521	0.1978	0.33076	0.22128	0.19091	0.28048
638.65	0.21632	0.23246	0.1614	0.22023	0.19161	0.056813	0.1497	0.14209	0.3055	0.17839	0.17419	0.2001	0.19582	0.18673	0.17201	0.15713	0.18471	0.19562	0.19959	0.18265	0.13646	0.24076	0.1376	0.19151	0.34538	0.26674	0.20907	0.14973	0.26167	0.12926	0.11675	0.1973	0.33298	0.22192	0.19859	0.27892
639.66	0.21092	0.23876	0.15735	0.21601	0.19365	0.060767	0.15761	0.15099	0.31538	0.17479	0.18951	0.21089	0.19391	0.19433	0.16509	0.15333	0.19502	0.1877	0.20936	0.19672	0.13321	0.242	0.14813	0.19931	0.3526	0.26953	0.21415	0.15156	0.2613	0.13438	0.12893	0.20038	0.33537	0.22756	0.2044	0.28884
640.65	0.20968	0.24611	0.15951	0.22031	0.19315	0.064736	0.16242	0.16274	0.31828	0.17415	0.19782	0.2157	0.19052	0.19955	0.16509	0.15626	0.20099	0.18148	0.21035	0.19587	0.13884	0.25374	0.1575	0.20022	0.35478	0.26769	0.22527	0.16671	0.2614	0.13455	0.13525	0.20259	0.33391	0.23729	0.20627	0.29301
641.66	0.20372	0.24944	0.16116	0.22436	0.19594	0.06727	0.16362	0.17667	0.32358	0.1765	0.20446	0.21581	0.18167	0.19326	0.1556	0.15514	0.20184	0.18626	0.21072	0.20088	0.14134	0.24883	0.1664	0.19982	0.35504	0.25828	0.22972	0.16263	0.25573	0.14782	0.13669	0.20358	0.33797	0.24174	0.21559	0.30182
642.65	0.19231	0.24843	0.16037	0.21396	0.19111	0.067115	0.1652	0.1865	0.32351	0.16646	0.20622	0.21339	0.17125	0.19427	0.14989	0.15044	0.19053	0.18541	0.20676	0.1924	0.1344	0.23122	0.16233	0.19303	0.34572	0.26626	0.2314	0.15629	0.23957	0.15102	0.1344	0.20302	0.33078	0.25199	0.21247	0.30147
643.66	0.19597	0.25457	0.16115	0.2123	0.19787	0.073844	0.1708	0.20094	0.33496	0.16623	0.22754	0.22388	0.16779	0.19082	0.14969	0.15396	0.19969	0.19445	0.21727	0.20436	0.1474	0.23095	0.17786	0.21017	0.3536	0.27264	0.24757	0.16264	0.23779	0.15724	0.1474	0.20448	0.34652	0.26632	0.22685	0.31275
644.64	0.20093	0.25479	0.17289	0.20954	0.20195	0.080459	0.17386	0.21107	0.33386	0.16492	0.24204	0.22528	0.16214	0.18922	0.15948	0.15499	0.20202	0.20547	0.21953	0.1968	0.15795	0.22974	0.18396	0.21862	0.35311	0.28474	0.26601	0.16266	0.22755	0.16839	0.1528	0.20146	0.35592	0.26841	0.24027	0.31251
645.65	0.20554	0.257	0.16741	0.19813	0.19873	0.082987	0.18034	0.22015	0.33828	0.15791	0.2504	0.23019	0.16645	0.18785	0.15755	0.14469	0.19925	0.20541	0.23047	0.19385	0.14457	0.22715	0.17859	0.21854	0.35629	0.28848	0.2779	0.1442	0.21156	0.17728	0.15312	0.19384	0.3535	0.26786	0.24009	0.31135
646.64	0.20951	0.25936	0.16908	0.19459	0.20432	0.089006	0.18973	0.22902	0.34498	0.15392	0.26615	0.23389	0.17615	0.19163	0.17181	0.15341	0.20989	0.20741	0.24312	0.18921	0.14536	0.23719	0.18289	0.21788	0.3613	0.29029	0.29213	0.15634	0.19977	0.18251	0.15345	0.19001	0.35381	0.28109	0.24447	0.307
647.65	0.21587	0.26262	0.17392	0.19448	0.21066	0.10029	0.20046	0.24165	0.35497	0.15817	0.27776	0.24403	0.17467	0.18459	0.17589	0.15384	0.21949	0.21584	0.2507	0.19657	0.15309	0.25868	0.18786	0.23067	0.37104	0.28708	0.31007	0.16396	0.19493	0.19298	0.15553	0.18387	0.3615	0.29123	0.25339	0.31942
648.64	0.22416	0.26875	0.18159	0.20718	0.21734	0.11231	0.21094	0.25616	0.36901	0.16974	0.28313	0.24832	0.18333	0.18592	0.1922	0.17492	0.22633	0.22534	0.25597	0.21308	0.1631	0.28292	0.19478	0.22972	0.37608	0.28623	0.32305	0.17365	0.18285	0.20445	0.14808	0.18758	0.37298	0.30246	0.25998	0.32454
649.65	0.2306	0.27257	0.18631	0.21737	0.22083	0.12382	0.22237	0.26702	0.38243	0.17641	0.28536	0.25562	0.19675	0.18587	0.20013	0.18429	0.23114	0.2306	0.25989	0.22039	0.17136	0.29679	0.1892	0.2264	0.38619	0.28315	0.33391	0.17137	0.17186	0.20744	0.13709	0.18137	0.37772	0.31618	0.25231	0.31996
650.63	0.23365	0.27359	0.19908	0.22797	0.23587	0.13645	0.2413	0.27585	0.40043	0.17822	0.2955	0.26396	0.18958	0.18614	0.20278	0.2025	0.24305	0.2344	0.26717	0.23015	0.18311	0.30051	0.19273	0.22614	0.38579	0.27886	0.34194	0.18038	0.16886	0.2089	0.14116	0.17753	0.38962	0.32721	0.26855	0.32473
651.64	0.24279	0.2766	0.20783	0.23549	0.24194	0.15398	0.25973	0.28511	0.41439	0.18085	0.30314	0.27728	0.19589	0.17965	0.20368	0.21245	0.24654	0.24053	0.26737	0.24662	0.18523	0.30841	0.19675	0.22841	0.39161	0.27677	0.35902	0.16834	0.16218	0.21623	0.14397	0.17853	0.40711	0.3382	0.27297	0.33737
652.63	0.24616	0.2832	0.21872	0.24582	0.24779	0.17012	0.28247	0.29046	0.4296	0.19014	0.31024	0.28616	0.21251	0.19151	0.21164	0.23655	0.24486	0.23305	0.27496	0.25317	0.19671	0.3121	0.19704	0.22037	0.39611	0.27523	0.36631	0.17477	0.15035	0.2128	0.15059	0.17936	0.42817	0.35194	0.27957	0.33866
653.64	0.2515	0.28492	0.22344	0.24726	0.25471	0.18765	0.30471	0.2924	0.43807	0.18468	0.31239	0.29178	0.21497	0.19946	0.21033	0.23901	0.24612	0.22438	0.27479	0.24735	0.20516	0.31672	0.19213	0.21298	0.39143	0.27472	0.3694	0.16834	0.1497	0.2129	0.14862	0.17808	0.44603	0.361	0.28995	0.34055
654.62	0.25882	0.28958	0.22878	0.25258	0.26365	0.20591	0.33002	0.29967	0.45531	0.18507	0.31821	0.29406	0.21136	0.2055	0.21545	0.24681	0.24741	0.20867	0.28288	0.25318	0.20528	0.33126	0.19536	0.19849	0.38551	0.27673	0.3796	0.16691	0.14457	0.20971	0.15609	0.18681	0.46762	0.3792	0.30233	0.34542
655.63	0.26917	0.30022	0.23819	0.26747	0.27639	0.23413	0.35615	0.3091	0.46971	0.19795	0.33475	0.30505	0.2163	0.21461	0.22894	0.26641	0.25359	0.21272	0.27844	0.26602	0.21483	0.3535	0.20648	0.20579	0.37914	0.29013	0.39594	0.17152	0.14649	0.21907	0.15696	0.19757	0.4988	0.39695	0.32491	0.36019
656.62	0.27513	0.30978	0.24301	0.26773	0.28512	0.2566	0.37661	0.31163	0.48492	0.20182	0.33325	0.30771	0.21369	0.2304	0.22948	0.2776	0.25273	0.21275	0.27224	0.26336	0.23004	0.36591	0.2027	0.20269	0.36892	0.29401	0.39339	0.17936	0.14501	0.21581	0.15455	0.20619	0.52572	0.40332	0.33671	0.35962
657.63	0.29011	0.31405	0.25546	0.27565	0.29955	0.28308	0.39993	0.32556	0.49614	0.20591	0.34329	0.31459	0.21381	0.229	0.2321	0.28317	0.26332	0.21731	0.27025	0.27827	0.23691	0.39287	0.22326	0.20802	0.36831	0.28378	0.39933	0.17367	0.1448	0.22318	0.15347	0.21865	0.55203	0.41629	0.35323	0.36913
658.61	0.29977	0.31748	0.26211	0.28127	0.30595	0.30305	0.42715	0.33597	0.49661	0.21004	0.34346	0.31718	0.21729	0.21924	0.22868	0.28204	0.27175	0.20502	0.27431	0.27039	0.22268	0.40559	0.23318	0.20674	0.37132	0.28123	0.38829	0.17487	0.13793	0.21436	0.15851	0.22312	0.56957	0.43082	0.35516	0.37023
659.62	0.31176	0.32325	0.27545	0.29228	0.31601	0.32747	0.45446	0.35403	0.49888	0.2169	0.34817	0.32461	0.21954	0.21378	0.22519	0.29115	0.27981	0.20493	0.27764	0.28018	0.23161	0.41514	0.24737	0.21415	0.36888	0.27833	0.38204	0.19275	0.14248	0.2199	0.16807	0.23987	0.5909	0.44292	0.3686	0.38285
660.61	0.33136	0.33289	0.27852	0.29397	0.32734	0.34136	0.47156	0.37452	0.49832	0.23001	0.33749	0.33273	0.23247	0.21263	0.21857	0.2877	0.29166	0.19598	0.28342	0.27513	0.23552	0.43846	0.25936	0.22042	0.38511	0.28356	0.35808	0.20146	0.14673	0.21718	0.1744	0.25124	0.61585	0.45752	0.36066	0.38187
661.62	0.3483	0.33872	0.29053	0.31054	0.3435	0.35929	0.49499	0.40025	0.50227	0.24249	0.34152	0.34119	0.24478	0.21032	0.2289	0.29012	0.30578	0.19647	0.29774	0.28804	0.24403	0.4645	0.28067	0.22146	0.39496	0.29624	0.34947	0.21907	0.15454	0.22586	0.1851	0.26342	0.64087	0.46191	0.36899	0.39172
662.6	0.3623	0.35525	0.30271	0.32487	0.36458	0.375	0.51208	0.42862	0.50401	0.25176	0.33942	0.35358	0.2513	0.21808	0.22997	0.28779	0.31029	0.1953	0.30707	0.29274	0.25514	0.47695	0.29198	0.22723	0.40091	0.32529	0.33825	0.23434	0.16922	0.23509	0.19747	0.27993	0.65752	0.46847	0.37302	0.39801
663.61	0.38031	0.37593	0.32187	0.34509	0.37808	0.39208	0.52222	0.46574	0.51337	0.26362	0.34487	0.36773	0.24797	0.23867	0.23314	0.29547	0.31165	0.20999	0.30247	0.3221	0.28018	0.49693	0.29874	0.23414	0.40906	0.34539	0.33199	0.25127	0.17839	0.25645	0.20693	0.30236	0.67553	0.46251	0.37951	0.40566
664.59	0.4015	0.38948	0.33127	0.35018	0.39346	0.40171	0.52989	0.49698	0.51277	0.27815	0.35048	0.37904	0.25389	0.25273	0.23849	0.28771	0.31762	0.22414	0.30197	0.33395	0.2891	0.52121	0.30409	0.24193	0.42097	0.35707	0.31049	0.25732	0.18707	0.2625	0.21278	0.29974	0.68646	0.46163	0.37956	0.40542
665.6	0.42335	0.40603	0.36101	0.37363	0.40643	0.41558	0.5402	0.5383	0.51581	0.28946	0.37297	0.38942	0.26555	0.2678	0.24893	0.29378	0.3252	0.2359	0.31069	0.35215	0.31171	0.53858	0.3142	0.24632	0.43343	0.37016	0.31439	0.28319	0.20285	0.28426	0.2299	0.31187	0.69826	0.46914	0.38708	0.4166
666.59	0.42982	0.41421	0.36874	0.38326	0.41507	0.42052	0.53969	0.58289	0.51172	0.29994	0.38136	0.40033	0.26481	0.27151	0.23881	0.28205	0.32451	0.23497	0.31117	0.36137	0.31635	0.53842	0.30869	0.25116	0.43452	0.36804	0.29833	0.29358	0.21196	0.28677	0.2429	0.31191	0.68676	0.47005	0.38435	0.42012
667.57	0.45162	0.42742	0.37983	0.40385	0.42188	0.42596	0.54127	0.6339	0.5206	0.31676	0.40562	0.40835	0.2646	0.28083	0.23923	0.28745	0.32813	0.2483	0.31783	0.37167	0.33476	0.56011	0.31829	0.2608	0.44562	0.37828	0.28791	0.32764	0.23115	0.29712	0.25966	0.31797	0.69296	0.47597	0.39129	0.42279
668.58	0.46416	0.43295	0.39672	0.42163	0.44171	0.43035	0.53884	0.68488	0.52486	0.33432	0.424	0.42145	0.2689	0.27687	0.24824	0.28169	0.34524	0.25536	0.33206	0.38362	0.34556	0.55855	0.32929	0.26612	0.45547	0.37265	0.28745	0.35239	0.25289	0.30588	0.2803	0.32246	0.69202	0.4796	0.39719	0.42972
669.56	0.46787	0.44667	0.41583	0.43779	0.4578	0.43043	0.52981	0.74178	0.54107	0.34674	0.44717	0.42851	0.28184	0.27814	0.25078	0.28196	0.35575	0.2618	0.33792	0.3863	0.36813	0.55605	0.33903	0.27442	0.46234	0.38206	0.29488	0.38665	0.27911	0.32559	0.29539	0.33447	0.69098	0.47124	0.40628	0.43979
670.57	0.47598	0.45438	0.42858	0.44455	0.46895	0.42573	0.51893	0.79428	0.55519	0.36312	0.46121	0.43917	0.28439	0.27811	0.25401	0.27013	0.34986	0.26471	0.34257	0.40003	0.38364	0.55243	0.352	0.28364	0.47655	0.38158	0.29789	0.41091	0.29682	0.33195	0.30854	0.34214	0.68799	0.46994	0.41801	0.45145
671.55	0.50224	0.47486	0.46087	0.47291	0.48091	0.42434	0.51514	0.84788	0.5741	0.38201	0.49191	0.44932	0.29137	0.28369	0.26765	0.27254	0.35536	0.27935	0.34899	0.39587	0.40096	0.56609	0.36621	0.2969	0.5015	0.40628	0.31154	0.45357	0.32485	0.35345	0.32433	0.35371	0.69092	0.46915	0.4439	0.46638
672.56	0.5138	0.48213	0.48213	0.47997	0.48811	0.4096	0.50246	0.88467	0.58391	0.38885	0.49534	0.45697	0.30363	0.27399	0.27383	0.25707	0.35387	0.27967	0.34931	0.40524	0.40552	0.54956	0.35845	0.29464	0.51762	0.39981	0.31337	0.47389	0.33596	0.36182	0.33737	0.35623	0.66431	0.45344	0.44029	0.48127
673.54	0.52154	0.49384	0.4997	0.48827	0.4849	0.39597	0.49499	0.92448	0.59869	0.40405	0.51091	0.46644	0.31961	0.27666	0.27222	0.24584	0.33781	0.27951	0.35214	0.40602	0.41558	0.54786	0.35818	0.30747	0.53509	0.4124	0.31736	0.49812	0.34672	0.37155	0.35057	0.35134	0.65118	0.45151	0.44672	0.50181
674.55	0.54167	0.50177	0.52681	0.51196	0.48847	0.38323	0.48929	0.94604	0.6111	0.41952	0.52922	0.47506	0.32961	0.28241	0.27919	0.24242	0.32552	0.28331	0.35246	0.4047	0.42333	0.54642	0.36075	0.31794	0.56296	0.42835	0.323	0.51384	0.35586	0.38161	0.3631	0.35023	0.63665	0.45672	0.45139	0.52664
675.53	0.54954	0.51178	0.54285	0.53493	0.49002	0.36824	0.48196	0.95732	0.63238	0.42624	0.54122	0.48193	0.33372	0.28831	0.27836	0.24872	0.32147	0.28924	0.35096	0.39336	0.42646	0.52519	0.35267	0.32243	0.57633	0.44267	0.32485	0.53508	0.36876	0.39174	0.36925	0.33737	0.6178	0.44516	0.45331	0.54076
676.54	0.55471	0.51705	0.5576	0.54768	0.48821	0.35179	0.47015	0.95877	0.65804	0.43843	0.54675	0.48849	0.34296	0.28593	0.2802	0.24627	0.31291	0.27663	0.34605	0.39508	0.43508	0.51273	0.35016	0.33297	0.59486	0.43661	0.32949	0.54564	0.37654	0.39614	0.37488	0.33149	0.6073	0.43874	0.44348	0.55918
677.52	0.56597	0.53088	0.5786	0.57405	0.49327	0.34635	0.46916	0.96008	0.6849	0.46616	0.56816	0.50118	0.35651	0.29615	0.28434	0.24838	0.31649	0.2823	0.34816	0.40652	0.443	0.51051	0.35868	0.35467	0.62532	0.45733	0.34223	0.5622	0.39149	0.41206	0.38581	0.33604	0.61377	0.44876	0.4588	0.58041
678.5	0.57695	0.53752	0.58515	0.59078	0.49038	0.33309	0.4578	0.9334	0.70927	0.47583	0.57775	0.50465	0.34877	0.28964	0.2765	0.24049	0.30338	0.28036	0.33776	0.38883	0.4389	0.49045	0.34924	0.35267	0.64381	0.47056	0.34669	0.56931	0.40418	0.4135	0.38278	0.33079	0.60663	0.44068	0.45636	0.58755
679.51	0.58136	0.56005	0.6004	0.61651	0.49611	0.32762	0.45506	0.91705	0.74767	0.49295	0.59073	0.50948	0.34351	0.28996	0.28248	0.24583	0.30873	0.28654	0.33866	0.40052	0.43885	0.48177	0.35997	0.35869	0.66412	0.48645	0.3546	0.58627	0.41559	0.43199	0.39447	0.34054	0.62057	0.43323	0.4718	0.59698
680.49	0.57413	0.56631	0.61612	0.63924	0.49441	0.32178	0.45572	0.88822	0.77824	0.511	0.60087	0.51048	0.32585	0.27118	0.28247	0.24008	0.2928	0.28405	0.33932	0.39938	0.43713	0.47869	0.35668	0.36229	0.67093	0.4969	0.36046	0.59032	0.41077	0.44439	0.40379	0.35536	0.62584	0.42973	0.47282	0.61048
681.5	0.57936	0.59722	0.63832	0.66211	0.51295	0.32676	0.46571	0.85739	0.8139	0.53493	0.62582	0.52341	0.33003	0.28587	0.2923	0.24544	0.29766	0.30168	0.34742	0.42003	0.44734	0.48665	0.38577	0.37381	0.69867	0.53791	0.3793	0.59813	0.42169	0.46629	0.42234	0.38438	0.65051	0.44557	0.49392	0.6295
682.48	0.56596	0.60439	0.6475	0.67459	0.52082	0.32016	0.46599	0.81303	0.84331	0.54521	0.63732	0.52361	0.30913	0.27554	0.29357	0.23629	0.29569	0.29301	0.34559	0.40264	0.4546	0.48813	0.39393	0.36788	0.69971	0.5482	0.38656	0.58971	0.42576	0.47101	0.42951	0.38979	0.66753	0.44638	0.49608	0.62999
683.49	0.55584	0.61868	0.65935	0.6912	0.53056	0.31842	0.47452	0.77782	0.87917	0.56707	0.65373	0.52631	0.30329	0.2775	0.30817	0.25027	0.29886	0.29458	0.34596	0.40917	0.46502	0.509	0.41697	0.36919	0.70451	0.56456	0.40227	0.58559	0.4215	0.4844	0.43878	0.40271	0.68362	0.45964	0.50905	0.64138
684.47	0.54127	0.61985	0.64933	0.69576	0.52693	0.31316	0.47647	0.73223	0.8978	0.57684	0.66178	0.53279	0.29034	0.26941	0.29823	0.24466	0.28436	0.28762	0.33626	0.39701	0.45619	0.50761	0.42117	0.3634	0.70147	0.5639	0.39863	0.5775	0.41412	0.47952	0.43541	0.40653	0.68558	0.46834	0.49991	0.64557
685.45	0.54941	0.63379	0.64806	0.69523	0.53832	0.31556	0.47894	0.68864	0.91438	0.58562	0.67292	0.53747	0.30391	0.27191	0.30476	0.23196	0.29615	0.28999	0.32564	0.40282	0.45888	0.51279	0.45021	0.36134	0.71996	0.57121	0.39883	0.56836	0.41521	0.48062	0.43278	0.41329	0.68919	0.47781	0.50925	0.64718
686.46	0.53067	0.6154	0.6304	0.67626	0.52194	0.30255	0.47039	0.64027	0.91373	0.58044	0.66057	0.52289	0.28173	0.25278	0.28961	0.21552	0.27311	0.27607	0.31686	0.38478	0.44215	0.49661	0.43608	0.34133	0.70709	0.55537	0.38093	0.54245	0.39634	0.46211	0.42133	0.40159	0.6788	0.47237	0.48822	0.63044
687.44	0.53463	0.62343	0.63413	0.69216	0.51136	0.30309	0.47231	0.60314	0.92342	0.58038	0.66532	0.52266	0.28836	0.25799	0.2956	0.22831	0.27169	0.28621	0.31695	0.39371	0.43195	0.48341	0.44551	0.34325	0.71296	0.5669	0.37451	0.54286	0.38652	0.45874	0.41951	0.40691	0.67699	0.47286	0.48531	0.64205
688.44	0.54043	0.62355	0.63035	0.68684	0.5121	0.30089	0.47475	0.56091	0.92169	0.57579	0.65492	0.52194	0.30134	0.24854	0.28633	0.22072	0.27322	0.28826	0.32253	0.39557	0.42467	0.47276	0.44893	0.35415	0.72464	0.56503	0.3603	0.52839	0.37754	0.45113	0.41876	0.41639	0.67558	0.4698	0.46892	0.64814
689.42	0.52643	0.60794	0.62573	0.6658	0.50192	0.29028	0.46739	0.5168	0.90584	0.5682	0.62847	0.5091	0.29197	0.23426	0.28341	0.21573	0.26115	0.26922	0.31859	0.40015	0.41606	0.46428	0.43681	0.35529	0.71696	0.55168	0.35034	0.49702	0.35637	0.43262	0.40377	0.40578	0.66163	0.46086	0.4487	0.63865
690.43	0.51077	0.59062	0.61782	0.6568	0.49265	0.28259	0.46151	0.4821	0.89526	0.56539	0.61608	0.50314	0.28534	0.23104	0.2766	0.22271	0.25723	0.26359	0.32046	0.40447	0.40563	0.46483	0.43821	0.36542	0.71196	0.54273	0.34736	0.47604	0.34041	0.41703	0.39559	0.40421	0.65728	0.45494	0.43066	0.63664
691.41	0.49534	0.58272	0.60706	0.65195	0.48959	0.27653	0.45704	0.44759	0.87629	0.55492	0.60009	0.49964	0.2848	0.22667	0.27483	0.21618	0.26913	0.2553	0.31598	0.39941	0.40567	0.44744	0.45407	0.36928	0.70299	0.53309	0.34026	0.44797	0.32361	0.40359	0.37418	0.39683	0.65457	0.43279	0.41735	0.62946
692.39	0.4709	0.55664	0.57945	0.61607	0.48012	0.26904	0.44286	0.40955	0.84656	0.54341	0.56829	0.48904	0.27167	0.21518	0.26058	0.19467	0.25562	0.23989	0.30614	0.38594	0.39481	0.45165	0.45849	0.36841	0.67804	0.50612	0.33009	0.41235	0.29811	0.38684	0.3474	0.38384	0.64134	0.41146	0.39294	0.60397
693.39	0.44511	0.54211	0.56235	0.59565	0.46649	0.26236	0.42321	0.38069	0.81084	0.52865	0.54797	0.4736	0.25222	0.21996	0.26692	0.19567	0.24603	0.23599	0.29703	0.37615	0.37972	0.44225	0.47906	0.36121	0.65405	0.49201	0.32354	0.38022	0.2799	0.36561	0.32661	0.36646	0.62645	0.40018	0.37816	0.578
694.38	0.42636	0.52618	0.53764	0.57329	0.45306	0.25667	0.41208	0.35343	0.7744	0.50957	0.52997	0.46519	0.24	0.21792	0.25583	0.18872	0.24761	0.24389	0.29489	0.36082	0.36779	0.43355	0.50977	0.35123	0.63973	0.47895	0.31742	0.35306	0.266	0.34849	0.32168	0.35538	0.61844	0.38123	0.36328	0.56031
695.38	0.41046	0.51085	0.5157	0.54591	0.43623	0.2472	0.39601	0.32655	0.72912	0.49303	0.50027	0.45625	0.22956	0.20989	0.24321	0.18577	0.23701	0.24156	0.29068	0.34456	0.3583	0.42896	0.52582	0.34129	0.62117	0.4595	0.29913	0.33162	0.25415	0.32828	0.30838	0.33853	0.60757	0.36656	0.3413	0.54133
696.36	0.39908	0.48893	0.48871	0.51697	0.4132	0.23795	0.37734	0.30309	0.68123	0.4698	0.47606	0.4417	0.21181	0.19696	0.22552	0.18142	0.21244	0.23354	0.27799	0.32986	0.33333	0.42604	0.54229	0.32948	0.5965	0.43294	0.28037	0.30567	0.23467	0.3056	0.29713	0.31687	0.58039	0.35604	0.32095	0.52509
697.34	0.39081	0.48397	0.47258	0.50526	0.40455	0.22817	0.3636	0.28633	0.64299	0.45478	0.46081	0.42985	0.20157	0.19885	0.22228	0.19592	0.21746	0.24302	0.27354	0.32688	0.32309	0.42177	0.57003	0.3154	0.58863	0.42652	0.27308	0.29181	0.23074	0.29305	0.28779	0.30914	0.56674	0.3569	0.30778	0.51842
698.34	0.37763	0.46301	0.46058	0.48896	0.39124	0.21866	0.35221	0.26681	0.59845	0.4365	0.43174	0.41356	0.20542	0.1877	0.21388	0.19472	0.21256	0.23868	0.26166	0.32567	0.31409	0.40888	0.58262	0.30071	0.57645	0.40497	0.26116	0.28502	0.2166	0.27901	0.27609	0.29932	0.54945	0.34033	0.29214	0.50778
699.32	0.37549	0.45369	0.4493	0.47497	0.38563	0.2122	0.342	0.25296	0.56759	0.41698	0.41345	0.40565	0.20321	0.18891	0.21066	0.19292	0.20995	0.22864	0.25759	0.32581	0.3084	0.39162	0.6072	0.29991	0.5603	0.39649	0.24865	0.27447	0.21388	0.26778	0.25912	0.29313	0.53656	0.3362	0.28088	0.5051
700.33	0.34303	0.4389	0.42418	0.45379	0.36855	0.19833	0.3268	0.23583	0.52693	0.38193	0.38357	0.38158	0.16931	0.18276	0.2011	0.17222	0.20065	0.21092	0.24107	0.3187	0.28515	0.36924	0.62891	0.27486	0.51818	0.37805	0.23184	0.25555	0.20144	0.25093	0.24177	0.28032	0.5068	0.31908	0.26382	0.48186
701.31	0.32666	0.43217	0.4298	0.44466	0.36659	0.18856	0.3237	0.22317	0.49658	0.36923	0.36481	0.3661	0.16281	0.19358	0.21206	0.18193	0.22201	0.2215	0.2452	0.3283	0.27606	0.37394	0.64944	0.26411	0.50938	0.37386	0.23779	0.25725	0.20926	0.24705	0.2399	0.28352	0.4945	0.3188	0.25304	0.47402
702.29	0.31294	0.42337	0.43036	0.42936	0.35492	0.18254	0.31766	0.21155	0.46742	0.35084	0.34955	0.35316	0.155	0.19389	0.21975	0.17876	0.21727	0.21551	0.24952	0.32422	0.26644	0.35972	0.66149	0.26822	0.50241	0.3667	0.23967	0.2455	0.20657	0.2364	0.23772	0.27257	0.47767	0.31289	0.24675	0.46546
703.29	0.2904	0.41345	0.40921	0.41048	0.3353	0.17045	0.3039	0.19667	0.43914	0.32545	0.33849	0.34019	0.13064	0.18907	0.19962	0.16967	0.2133	0.20009	0.24438	0.30961	0.25677	0.34652	0.67076	0.25697	0.48446	0.35935	0.22715	0.2293	0.19974	0.22535	0.22308	0.25659	0.4613	0.30622	0.23818	0.45369
704.27	0.27014	0.40539	0.40273	0.39903	0.32708	0.16515	0.29394	0.18408	0.41307	0.31115	0.32489	0.32413	0.12981	0.18609	0.19917	0.16895	0.21868	0.2047	0.24389	0.30193	0.25499	0.34609	0.66424	0.24546	0.47505	0.34984	0.22796	0.22235	0.19991	0.2194	0.22417	0.24446	0.45187	0.30562	0.23142	0.44252
705.27	0.27389	0.40209	0.40148	0.38817	0.32778	0.16196	0.29043	0.17586	0.39717	0.31066	0.32669	0.31547	0.15312	0.19195	0.20746	0.18247	0.22431	0.21752	0.25372	0.30138	0.25727	0.34504	0.65341	0.24497	0.48311	0.34933	0.24064	0.20289	0.20308	0.22119	0.22406	0.23776	0.4513	0.31308	0.23338	0.44283
706.25	0.26456	0.39383	0.38334	0.37506	0.31821	0.15717	0.27969	0.16887	0.3882	0.29545	0.31309	0.30527	0.14341	0.17708	0.20389	0.18037	0.22062	0.21426	0.25678	0.29097	0.25997	0.32353	0.64027	0.2436	0.47907	0.33987	0.23325	0.19111	0.19603	0.21636	0.21956	0.23014	0.44612	0.31048	0.22936	0.43958
707.23	0.25027	0.37571	0.35161	0.35332	0.30287	0.14373	0.2685	0.15308	0.36966	0.28208	0.28872	0.28768	0.14552	0.16691	0.18437	0.17524	0.20807	0.20578	0.2502	0.27359	0.2557	0.30737	0.614	0.22868	0.46859	0.32476	0.21482	0.17869	0.1841	0.19974	0.21628	0.21696	0.43398	0.30153	0.21919	0.43
708.23	0.25157	0.36805	0.34951	0.34539	0.29959	0.14201	0.27003	0.14974	0.36001	0.27504	0.27431	0.27677	0.14773	0.17608	0.19805	0.18895	0.19833	0.21503	0.26097	0.27062	0.26095	0.29491	0.58438	0.22904	0.46878	0.31609	0.22157	0.17997	0.18666	0.19796	0.22698	0.2166	0.42968	0.30044	0.21148	0.43414
709.21	0.24035	0.35552	0.33413	0.33167	0.28558	0.13302	0.26483	0.14444	0.34684	0.26141	0.25993	0.26591	0.14096	0.17705	0.19418	0.18947	0.18981	0.21533	0.26313	0.25895	0.25119	0.27318	0.54619	0.23125	0.46612	0.30942	0.20881	0.17234	0.17852	0.1891	0.21878	0.21217	0.42033	0.28185	0.20291	0.42768
710.21	0.22748	0.34824	0.32227	0.31993	0.26802	0.12607	0.25969	0.14163	0.33731	0.24013	0.24311	0.25248	0.12849	0.18763	0.18891	0.18407	0.18289	0.21197	0.25968	0.26083	0.24765	0.25965	0.50522	0.22725	0.46568	0.31217	0.20539	0.17754	0.17103	0.17678	0.21075	0.21382	0.40998	0.26894	0.19485	0.42523
711.19	0.22532	0.3378	0.31656	0.30323	0.25821	0.12403	0.25802	0.13691	0.32306	0.22937	0.23578	0.24234	0.1413	0.20274	0.19356	0.19024	0.16786	0.21794	0.25154	0.26696	0.24525	0.2486	0.45729	0.2193	0.46379	0.32085	0.20351	0.17972	0.16867	0.1763	0.20122	0.21288	0.40066	0.26979	0.19259	0.41713
712.17	0.21701	0.32683	0.30458	0.28054	0.24814	0.12017	0.25953	0.13843	0.30831	0.21551	0.22607	0.22604	0.14117	0.2038	0.18749	0.1826	0.16663	0.22201	0.25214	0.27598	0.24321	0.23506	0.40665	0.20396	0.44926	0.31688	0.19296	0.17367	0.16599	0.17713	0.18773	0.21335	0.3927	0.25765	0.18209	0.40947
713.17	0.20306	0.31257	0.28982	0.25751	0.23808	0.11301	0.25277	0.13493	0.30075	0.20227	0.21258	0.21371	0.13657	0.19044	0.1831	0.17208	0.16872	0.21551	0.24743	0.27429	0.2383	0.23332	0.35259	0.19662	0.43562	0.31257	0.18215	0.16174	0.16226	0.16699	0.17397	0.20646	0.3833	0.24827	0.16942	0.39796
714.15	0.19944	0.30519	0.26768	0.23734	0.22147	0.10847	0.25119	0.1324	0.29057	0.18966	0.19225	0.1996	0.13769	0.19498	0.17244	0.16978	0.15781	0.2086	0.24352	0.27858	0.23188	0.22303	0.30826	0.18322	0.4164	0.30522	0.17507	0.16312	0.15109	0.16252	0.16352	0.20299	0.36456	0.24316	0.15981	0.37977
715.13	0.19011	0.29027	0.24979	0.21695	0.21015	0.10113	0.24785	0.12832	0.27835	0.17521	0.17366	0.18774	0.14262	0.1801	0.16647	0.16874	0.15611	0.20459	0.24279	0.26188	0.23265	0.20787	0.25721	0.17454	0.39819	0.28442	0.16077	0.15382	0.14368	0.15413	0.15706	0.19062	0.34967	0.23163	0.14262	0.366
716.13	0.17663	0.27233	0.22709	0.20158	0.1888	0.09182	0.24286	0.12269	0.2637	0.15744	0.15045	0.16969	0.13382	0.1663	0.15855	0.15638	0.14343	0.19283	0.24732	0.24857	0.21688	0.19651	0.21396	0.16378	0.37741	0.25658	0.15122	0.1415	0.12673	0.13245	0.15313	0.17046	0.33445	0.2038	0.12337	0.34688
717.11	0.16013	0.25973	0.21188	0.19509	0.17617	0.085271	0.23757	0.1183	0.24993	0.13975	0.13227	0.16047	0.11834	0.15742	0.15372	0.14967	0.13868	0.17558	0.24661	0.23393	0.19961	0.18477	0.18375	0.15641	0.36057	0.24195	0.1491	0.13096	0.11951	0.11752	0.1485	0.15405	0.31469	0.18516	0.10933	0.33021
718.08	0.15184	0.25253	0.19052	0.17711	0.1618	0.078962	0.23332	0.11504	0.2328	0.11879	0.11589	0.15338	0.12163	0.15599	0.13466	0.13336	0.13033	0.1673	0.23564	0.22441	0.17996	0.16531	0.15178	0.14164	0.35127	0.22778	0.13336	0.11463	0.10998	0.10525	0.13917	0.14067	0.29286	0.1611	0.10174	0.30818
719.09	0.13452	0.23791	0.17037	0.16036	0.14786	0.071297	0.22363	0.10853	0.21547	0.10553	0.098587	0.1425	0.10309	0.1396	0.12539	0.12159	0.11989	0.15543	0.22303	0.2082	0.16684	0.15976	0.13284	0.129	0.33326	0.20941	0.11972	0.094793	0.098681	0.090201	0.1236	0.12366	0.27994	0.14828	0.088883	0.28902
720.06	0.13522	0.22941	0.16435	0.15173	0.14093	0.068379	0.22166	0.10458	0.20503	0.10442	0.09464	0.13724	0.098648	0.13542	0.12658	0.11327	0.11263	0.14478	0.2199	0.20534	0.16226	0.15686	0.12388	0.11758	0.33113	0.20667	0.1111	0.092395	0.090025	0.081281	0.11827	0.10751	0.27988	0.13589	0.088494	0.26843
721.06	0.13302	0.22576	0.14695	0.13548	0.1367	0.065676	0.21547	0.10485	0.196	0.09964	0.084149	0.1361	0.10082	0.13293	0.11035	0.097309	0.11503	0.13032	0.21249	0.19454	0.16221	0.14444	0.11333	0.11374	0.32595	0.20825	0.09571	0.076067	0.08901	0.076109	0.10453	0.10143	0.26637	0.13235	0.087479	0.24949
722.04	0.1243	0.21642	0.12941	0.11432	0.12068	0.063548	0.20856	0.10359	0.18383	0.080132	0.064828	0.12506	0.094202	0.12278	0.095598	0.093861	0.10329	0.12596	0.20229	0.1786	0.14852	0.12902	0.098149	0.10131	0.31692	0.19273	0.07535	0.071686	0.07351	0.072146	0.094576	0.093021	0.25625	0.12247	0.07941	0.2249
723.02	0.11791	0.20949	0.11876	0.11019	0.10871	0.063797	0.20395	0.10208	0.17968	0.078274	0.064489	0.12121	0.091642	0.12622	0.098431	0.091284	0.095939	0.12331	0.20393	0.16622	0.13838	0.11438	0.10618	0.097942	0.3065	0.18947	0.07399	0.078305	0.062787	0.071672	0.089053	0.08315	0.25077	0.11619	0.08083	0.21115
724.02	0.11631	0.20596	0.12239	0.1085	0.10842	0.061041	0.20388	0.098684	0.17551	0.07669	0.058133	0.11501	0.10107	0.12814	0.10553	0.08997	0.096207	0.11799	0.20174	0.15627	0.14379	0.11071	0.091765	0.094736	0.30484	0.18202	0.074226	0.079865	0.06048	0.072666	0.089024	0.069846	0.24231	0.10815	0.0796	0.20559
724.99	0.09981	0.19778	0.10596	0.088801	0.09523	0.058551	0.19517	0.096073	0.16724	0.064619	0.043006	0.102	0.084971	0.1243	0.089695	0.082653	0.083021	0.12072	0.1907	0.13953	0.11538	0.097931	0.085073	0.082177	0.28493	0.16388	0.055789	0.066682	0.052519	0.073678	0.086535	0.062457	0.21906	0.10285	0.072506	0.1879
725.97	0.09352	0.19685	0.099071	0.087723	0.09025	0.057125	0.19432	0.091555	0.16082	0.066713	0.036475	0.097203	0.082179	0.12039	0.09005	0.087301	0.073315	0.12297	0.18822	0.12338	0.097607	0.10625	0.078401	0.071952	0.27244	0.15749	0.05304	0.070527	0.048655	0.079317	0.09211	0.050042	0.21396	0.096979	0.06901	0.18122
726.97	0.093692	0.19543	0.10254	0.080852	0.091771	0.058951	0.19382	0.085799	0.16093	0.073524	0.041705	0.101	0.084064	0.12524	0.096416	0.073759	0.071907	0.1265	0.18263	0.11571	0.097777	0.11028	0.081862	0.069168	0.26748	0.15252	0.05868	0.062741	0.052285	0.081608	0.092123	0.045612	0.21253	0.094316	0.068931	0.17757
727.95	0.086029	0.19107	0.095039	0.071855	0.088536	0.053523	0.19083	0.078931	0.14692	0.066162	0.037049	0.093367	0.072399	0.11935	0.081241	0.063666	0.073225	0.12291	0.16904	0.10412	0.092906	0.1145	0.074428	0.059761	0.25103	0.13867	0.042166	0.052947	0.054045	0.083449	0.092294	0.039609	0.2012	0.088227	0.059597	0.16099
728.92	0.078333	0.18546	0.088803	0.059467	0.080641	0.05418	0.18792	0.077846	0.13804	0.059981	0.039345	0.09318	0.060392	0.11139	0.069772	0.058195	0.062971	0.12202	0.16469	0.096104	0.078254	0.11058	0.0752	0.043941	0.24071	0.13498	0.035836	0.051036	0.056311	0.086499	0.094128	0.043183	0.19749	0.084883	0.049813	0.1482
729.92	0.077784	0.17955	0.07646	0.063167	0.072901	0.053969	0.18483	0.071752	0.13181	0.056346	0.030457	0.092965	0.061076	0.10582	0.058874	0.048752	0.059359	0.10583	0.15918	0.081399	0.073429	0.11111	0.06018	0.040458	0.23607	0.12461	0.037166	0.058561	0.058403	0.088272	0.085015	0.039872	0.19025	0.070738	0.035888	0.13988
730.9	0.063092	0.17282	0.073167	0.055255	0.068603	0.053328	0.18009	0.066529	0.12992	0.049295	0.028406	0.086798	0.056574	0.10279	0.050148	0.033383	0.052226	0.098319	0.14586	0.069305	0.06935	0.10906	0.059948	0.038818	0.23045	0.11339	0.032791	0.053646	0.057218	0.089025	0.077273	0.040829	0.18138	0.063456	0.029191	0.1284
731.87	0.06173	0.17783	0.074908	0.058686	0.06182	0.054007	0.17798	0.064073	0.12795	0.055953	0.037473	0.087787	0.069518	0.10859	0.056846	0.048494	0.045638	0.095762	0.14599	0.071907	0.061355	0.11405	0.059494	0.041679	0.22864	0.11852	0.038713	0.064741	0.065419	0.099586	0.083561	0.04276	0.17687	0.067219	0.032458	0.12609
732.87	0.056524	0.17044	0.066224	0.055754	0.058851	0.053252	0.17574	0.056156	0.12027	0.04975	0.030601	0.08348	0.06442	0.098968	0.047585	0.041977	0.028608	0.084328	0.13818	0.057365	0.049445	0.095318	0.044853	0.031619	0.22711	0.1115	0.0359	0.07152	0.063207	0.094521	0.082733	0.039558	0.16797	0.056129	0.026227	0.11413
733.85	0.05984	0.1747	0.065184	0.059422	0.062751	0.054847	0.17037	0.052319	0.11426	0.048516	0.033032	0.086534	0.070779	0.098105	0.048864	0.036253	0.033269	0.081228	0.13759	0.051668	0.046075	0.089352	0.053667	0.033127	0.23066	0.11508	0.040969	0.071345	0.065674	0.098226	0.084925	0.040304	0.15859	0.052766	0.032757	0.10776
734.83	0.043455	0.17923	0.074248	0.055651	0.06875	0.052587	0.16966	0.048383	0.10888	0.050231	0.038011	0.087475	0.060065	0.096481	0.056362	0.036947	0.032603	0.085475	0.1428	0.04302	0.047468	0.079987	0.056641	0.039414	0.22331	0.11911	0.041961	0.068143	0.066076	0.098478	0.091689	0.038679	0.15811	0.055134	0.035802	0.10458
735.82	0.045703	0.17744	0.0763	0.060188	0.066662	0.04938	0.16857	0.045189	0.10111	0.052216	0.044244	0.090551	0.05438	0.089106	0.057455	0.047573	0.036547	0.085148	0.14418	0.045422	0.036266	0.06518	0.051446	0.040617	0.22602	0.11209	0.040225	0.072886	0.067563	0.098332	0.095121	0.039726	0.15004	0.049754	0.03149	0.09819
736.8	0.043485	0.17118	0.070085	0.054819	0.070099	0.045665	0.16354	0.04026	0.097503	0.0472	0.0339	0.085838	0.041132	0.081199	0.048236	0.0404	0.0454	0.082079	0.14165	0.035859	0.032639	0.05416	0.042096	0.040792	0.22455	0.10888	0.032054	0.062952	0.065191	0.090382	0.090466	0.035906	0.13861	0.038489	0.023158	0.087079
737.77	0.051786	0.17266	0.075479	0.054596	0.068736	0.044018	0.16192	0.042921	0.10433	0.061347	0.027219	0.084443	0.043392	0.08658	0.057997	0.051674	0.057129	0.08812	0.15116	0.048758	0.037793	0.072654	0.043038	0.049595	0.22603	0.10933	0.038165	0.058729	0.070213	0.0969	0.093923	0.038954	0.14223	0.0463	0.020385	0.094611
738.77	0.052119	0.1713	0.083548	0.054142	0.064887	0.038694	0.16407	0.043114	0.10951	0.070257	0.033821	0.074934	0.042843	0.095192	0.063516	0.05796	0.053448	0.087895	0.1528	0.048924	0.040155	0.083827	0.04191	0.047434	0.23172	0.10544	0.042445	0.066447	0.068314	0.09841	0.10079	0.043771	0.14783	0.054129	0.018763	0.096727
739.75	0.073272	0.17747	0.086211	0.059718	0.062814	0.038887	0.16641	0.042498	0.10722	0.072165	0.045083	0.074583	0.060092	0.10696	0.073091	0.065351	0.056783	0.088879	0.15763	0.061385	0.032732	0.084821	0.053239	0.045434	0.24502	0.11367	0.051462	0.062601	0.071772	0.10512	0.10718	0.046374	0.14651	0.055937	0.024783	0.097419
740.72	0.06873	0.17233	0.083718	0.065886	0.062608	0.036718	0.16653	0.038144	0.1094	0.064696	0.04141	0.067259	0.062292	0.10691	0.072911	0.069706	0.055919	0.087826	0.15605	0.050276	0.037547	0.084781	0.056722	0.040238	0.23835	0.11069	0.055111	0.064942	0.06875	0.10184	0.10195	0.036835	0.14893	0.053454	0.021664	0.097787
741.7	0.074764	0.17679	0.091228	0.080867	0.06853	0.03659	0.17256	0.040066	0.11594	0.067396	0.057826	0.074198	0.076565	0.11224	0.078392	0.078525	0.053869	0.086854	0.15594	0.04897	0.052908	0.095552	0.067122	0.038771	0.24854	0.11459	0.058893	0.079901	0.067781	0.1021	0.10473	0.041808	0.1593	0.062673	0.03618	0.10286
742.69	0.068399	0.18393	0.095891	0.087268	0.07632	0.037472	0.17711	0.0412	0.11951	0.06769	0.066578	0.078616	0.086973	0.11258	0.082697	0.084308	0.056727	0.087657	0.16024	0.053438	0.05736	0.093774	0.072564	0.038373	0.25329	0.12682	0.062416	0.082211	0.064115	0.097929	0.097921	0.050622	0.16331	0.068592	0.036496	0.10332
743.67	0.062688	0.18465	0.089275	0.083068	0.079633	0.036764	0.17385	0.040813	0.12007	0.063254	0.067495	0.080716	0.091667	0.10833	0.072436	0.079478	0.055386	0.087127	0.15892	0.054954	0.06328	0.082794	0.075937	0.042196	0.25006	0.12807	0.055854	0.071536	0.063138	0.087451	0.082832	0.047771	0.16064	0.067298	0.038742	0.099419
744.64	0.062497	0.18692	0.096226	0.096533	0.085832	0.039256	0.17726	0.043752	0.13377	0.0701	0.06462	0.086257	0.094433	0.11038	0.0799	0.079815	0.060761	0.092251	0.15267	0.067902	0.082078	0.086463	0.076597	0.050096	0.25637	0.1348	0.053636	0.08039	0.058152	0.081341	0.072558	0.06055	0.17369	0.068081	0.044878	0.10982
745.64	0.058833	0.19499	0.087781	0.087885	0.086534	0.037504	0.17636	0.042586	0.13384	0.074992	0.067397	0.090013	0.083646	0.11358	0.072311	0.077427	0.057421	0.081725	0.14453	0.072335	0.078713	0.087056	0.065876	0.050319	0.25143	0.14323	0.045543	0.071579	0.054103	0.070065	0.063459	0.066439	0.17532	0.077379	0.046035	0.11017
746.61	0.058069	0.20076	0.084972	0.096334	0.086372	0.034032	0.17501	0.043776	0.13522	0.077124	0.062573	0.08206	0.078241	0.11618	0.068288	0.078488	0.061323	0.075157	0.1408	0.0882	0.077861	0.086452	0.069538	0.049654	0.24531	0.1546	0.047128	0.067734	0.048231	0.062898	0.051609	0.069159	0.17669	0.086633	0.040492	0.11032
747.59	0.060952	0.19863	0.091512	0.1043	0.086503	0.033863	0.17735	0.042627	0.14004	0.082151	0.071855	0.079058	0.069322	0.11571	0.069018	0.076513	0.056134	0.074032	0.13933	0.089029	0.087957	0.091021	0.083169	0.04607	0.24194	0.15527	0.054123	0.070073	0.041067	0.06046	0.050586	0.0694	0.18465	0.092188	0.052764	0.11285
748.58	0.066167	0.2003	0.097013	0.11823	0.082758	0.036532	0.1812	0.038837	0.14251	0.08189	0.071119	0.07623	0.067544	0.11586	0.073665	0.084547	0.068346	0.075951	0.13842	0.096205	0.086016	0.091451	0.081965	0.042084	0.24197	0.16187	0.056925	0.074865	0.036101	0.061715	0.043173	0.0713	0.18277	0.09019	0.055235	0.11465
749.56	0.063289	0.1947	0.09304	0.11529	0.08301	0.038304	0.18094	0.035616	0.13956	0.082705	0.080497	0.073536	0.061901	0.10712	0.064024	0.086809	0.070565	0.07026	0.14271	0.088535	0.090844	0.097789	0.086877	0.042175	0.23489	0.15683	0.054863	0.073509	0.032899	0.059825	0.040913	0.070241	0.17819	0.094981	0.056953	0.1089
750.53	0.074987	0.19557	0.10228	0.12091	0.086102	0.040753	0.18456	0.037809	0.14227	0.07773	0.080455	0.078896	0.069387	0.10628	0.064645	0.085412	0.068886	0.084967	0.14889	0.093065	0.10381	0.094354	0.09012	0.050962	0.2516	0.15698	0.059167	0.079762	0.027	0.066862	0.039539	0.074351	0.1769	0.087313	0.068455	0.11768
751.51	0.08477	0.19768	0.11078	0.11201	0.093376	0.042948	0.18775	0.039299	0.14184	0.084538	0.090228	0.085124	0.078202	0.10891	0.072391	0.085664	0.073092	0.088467	0.15411	0.10423	0.11333	0.095682	0.084548	0.061096	0.26047	0.15336	0.061973	0.075393	0.030091	0.067593	0.040504	0.079802	0.18215	0.088755	0.079379	0.12989
752.5	0.084337	0.20409	0.11428	0.10224	0.093347	0.04569	0.1837	0.038816	0.13937	0.08328	0.088872	0.087932	0.084736	0.11093	0.08189	0.071629	0.081454	0.086544	0.14933	0.11848	0.11725	0.10047	0.076742	0.068869	0.26602	0.15647	0.063563	0.064536	0.031063	0.066526	0.034206	0.084311	0.17998	0.090945	0.0761	0.12755
753.48	0.096481	0.20862	0.11573	0.10318	0.098242	0.041896	0.18655	0.040602	0.1426	0.092042	0.097284	0.094508	0.095418	0.10773	0.084006	0.06948	0.075306	0.084065	0.15199	0.12748	0.11701	0.11761	0.082679	0.08296	0.27724	0.15967	0.06377	0.06603	0.027155	0.060347	0.044701	0.086448	0.17967	0.09807	0.085105	0.13414
754.45	0.095848	0.21061	0.12307	0.10787	0.10185	0.040965	0.18987	0.039037	0.14282	0.095312	0.098263	0.097255	0.097302	0.10792	0.090596	0.071325	0.067442	0.088933	0.14917	0.13266	0.11237	0.11967	0.081727	0.083705	0.28242	0.16311	0.071015	0.07594	0.02894	0.059518	0.046769	0.082387	0.18135	0.094854	0.095913	0.13883
755.44	0.10067	0.21366	0.13665	0.12004	0.10937	0.045421	0.19387	0.042174	0.14805	0.10981	0.11839	0.10361	0.11355	0.11733	0.10647	0.0731	0.076375	0.090706	0.15668	0.14812	0.11899	0.13752	0.10198	0.088384	0.28354	0.17546	0.078893	0.086811	0.039762	0.061966	0.054183	0.088639	0.18456	0.1044	0.10186	0.14348
756.42	0.092582	0.21043	0.13533	0.1254	0.10903	0.046663	0.19292	0.039224	0.14738	0.11215	0.1177	0.10417	0.10972	0.11999	0.10178	0.068244	0.078099	0.093194	0.15931	0.13386	0.11197	0.14878	0.11702	0.086223	0.28108	0.17711	0.078931	0.095394	0.038373	0.058316	0.050841	0.084602	0.17635	0.1036	0.1052	0.13665
757.39	0.10238	0.21209	0.14135	0.1435	0.11463	0.047884	0.1983	0.039104	0.15281	0.11865	0.12707	0.10985	0.11921	0.12848	0.095918	0.085976	0.077656	0.10197	0.16598	0.13574	0.11558	0.15002	0.13264	0.098986	0.29008	0.18389	0.078203	0.11314	0.0453	0.066752	0.056824	0.088655	0.17823	0.11	0.12137	0.14967
758.36	0.10664	0.21873	0.15953	0.15244	0.13094	0.056784	0.2062	0.043557	0.16328	0.12384	0.13898	0.11868	0.12984	0.14221	0.10757	0.099732	0.091827	0.11435	0.17644	0.15029	0.12924	0.15307	0.14162	0.10693	0.30303	0.20205	0.093099	0.12955	0.060584	0.083489	0.062914	0.099357	0.19245	0.11216	0.12993	0.15703
759.36	0.11111	0.2139	0.16392	0.14666	0.12994	0.056391	0.20518	0.04287	0.16733	0.12249	0.13752	0.11678	0.13176	0.13674	0.10082	0.098185	0.092918	0.10763	0.17592	0.14798	0.13384	0.14864	0.15116	0.10392	0.30201	0.20165	0.096672	0.11717	0.059581	0.075324	0.062517	0.10035	0.19328	0.11632	0.12333	0.15644
760.33	0.12191	0.22173	0.17013	0.14552	0.13521	0.060483	0.20832	0.045334	0.17175	0.12893	0.14301	0.11673	0.13378	0.13704	0.099654	0.1029	0.1014	0.11368	0.18042	0.16285	0.14609	0.16155	0.16634	0.11861	0.31465	0.21365	0.10661	0.12209	0.060921	0.080537	0.067562	0.10795	0.20228	0.13007	0.13663	0.16083
761.3	0.13479	0.22831	0.18178	0.16596	0.136	0.06525	0.20916	0.049896	0.17867	0.13624	0.15328	0.12294	0.13916	0.13443	0.10624	0.11879	0.098154	0.11953	0.17893	0.17448	0.15153	0.16322	0.17736	0.13438	0.32757	0.22714	0.11033	0.13224	0.064706	0.088772	0.071699	0.1163	0.20685	0.13533	0.14304	0.17265
762.27	0.14226	0.23875	0.18962	0.16663	0.14686	0.068527	0.21423	0.053668	0.18858	0.14963	0.1608	0.12556	0.14172	0.13989	0.11326	0.1218	0.10824	0.12595	0.17709	0.17059	0.16671	0.18336	0.19096	0.1382	0.32977	0.23852	0.11895	0.1378	0.069229	0.085829	0.072984	0.11511	0.21436	0.14359	0.14459	0.18095
763.27	0.14587	0.23394	0.18548	0.17237	0.14355	0.070236	0.21206	0.05286	0.18677	0.15141	0.16059	0.12134	0.142	0.13276	0.11254	0.11943	0.099231	0.12652	0.16823	0.16758	0.1741	0.17837	0.19534	0.14259	0.32766	0.23666	0.11558	0.13429	0.066295	0.078548	0.06652	0.11202	0.20627	0.14623	0.14116	0.18332
764.24	0.15669	0.24611	0.19209	0.18559	0.14758	0.072516	0.21404	0.059984	0.18992	0.16149	0.17078	0.12794	0.16061	0.14805	0.1216	0.12465	0.10416	0.13832	0.16762	0.18434	0.1824	0.20199	0.20672	0.15554	0.34141	0.25712	0.12306	0.14387	0.070264	0.083195	0.06836	0.11255	0.2067	0.16063	0.14828	0.18738
765.21	0.16135	0.25187	0.196	0.2056	0.15153	0.072896	0.21766	0.064553	0.19532	0.17153	0.17472	0.12901	0.15738	0.15429	0.12411	0.13683	0.11135	0.13715	0.17337	0.19009	0.18886	0.20718	0.21987	0.16696	0.34398	0.26827	0.12399	0.15042	0.078812	0.084906	0.080542	0.11442	0.21452	0.16781	0.14893	0.19001
766.18	0.17526	0.25066	0.20003	0.1947	0.15553	0.073303	0.22407	0.066458	0.19495	0.18229	0.17609	0.1253	0.16931	0.15601	0.12286	0.13128	0.11691	0.13147	0.18377	0.20429	0.20691	0.21786	0.21939	0.16503	0.35396	0.26442	0.13397	0.15169	0.084459	0.085488	0.086914	0.11413	0.22505	0.16883	0.14633	0.19109
767.18	0.17752	0.24747	0.20025	0.19811	0.14987	0.072968	0.22246	0.069532	0.18693	0.17776	0.17348	0.12177	0.16856	0.14414	0.11933	0.13449	0.11683	0.12721	0.19088	0.22157	0.19838	0.21623	0.22061	0.16452	0.36148	0.26087	0.13056	0.1523	0.084102	0.085565	0.090435	0.11873	0.21728	0.16608	0.15355	0.18271
768.15	0.18373	0.25583	0.21042	0.20179	0.15488	0.076215	0.22722	0.07522	0.18881	0.19077	0.17922	0.1289	0.16985	0.15638	0.12563	0.13497	0.13265	0.12875	0.20234	0.22574	0.2003	0.24043	0.23251	0.17129	0.37094	0.26223	0.14029	0.1601	0.09157	0.093219	0.096585	0.12717	0.23076	0.17994	0.1658	0.18862
769.12	0.18965	0.25669	0.21991	0.20581	0.1592	0.080266	0.23292	0.074368	0.19071	0.19673	0.18904	0.12882	0.16005	0.1552	0.1265	0.14421	0.14426	0.12959	0.21056	0.22023	0.20377	0.24049	0.23929	0.17053	0.36597	0.25523	0.13899	0.17348	0.099347	0.10555	0.10066	0.13275	0.23433	0.18107	0.16473	0.19548
770.09	0.19696	0.25633	0.22644	0.1944	0.15645	0.080017	0.23556	0.075137	0.19091	0.1984	0.19152	0.13034	0.17315	0.16238	0.13513	0.14799	0.14257	0.1372	0.21506	0.21704	0.20332	0.24031	0.24054	0.15942	0.36659	0.25458	0.14466	0.1792	0.097767	0.10774	0.097909	0.14042	0.23746	0.18865	0.17075	0.20449
771.09	0.1973	0.26611	0.22631	0.19724	0.15362	0.080158	0.23614	0.073694	0.19393	0.18836	0.18698	0.13101	0.17772	0.17211	0.13448	0.14741	0.13766	0.14927	0.20266	0.2013	0.19878	0.23795	0.24004	0.16673	0.36863	0.26867	0.14074	0.18142	0.098238	0.10787	0.096379	0.13822	0.24134	0.19657	0.17435	0.20831
772.06	0.2092	0.26758	0.22945	0.20326	0.15826	0.080302	0.2415	0.072624	0.19205	0.19445	0.19272	0.13226	0.17542	0.18614	0.14208	0.14941	0.14013	0.14548	0.19796	0.18979	0.19481	0.2455	0.23762	0.17371	0.36874	0.26717	0.14964	0.18453	0.10522	0.11024	0.10165	0.14091	0.24077	0.20856	0.17136	0.21521
773.03	0.21101	0.26693	0.22301	0.19963	0.15421	0.074888	0.24128	0.070894	0.19496	0.19353	0.1837	0.12788	0.17524	0.18897	0.1402	0.1486	0.14141	0.13979	0.19205	0.19547	0.19729	0.24474	0.23721	0.17125	0.35921	0.26286	0.14705	0.18203	0.1064	0.10485	0.10572	0.14203	0.23993	0.20954	0.16654	0.21248
774	0.21695	0.27298	0.22126	0.20517	0.15604	0.072875	0.24509	0.07703	0.19902	0.19489	0.17322	0.12707	0.17851	0.18873	0.13791	0.15273	0.13646	0.13933	0.19622	0.21026	0.205	0.24554	0.23425	0.18119	0.36953	0.26577	0.14796	0.19125	0.11225	0.10315	0.11314	0.14809	0.24946	0.21797	0.17007	0.21646
774.99	0.22104	0.27818	0.21967	0.21453	0.1609	0.07483	0.24635	0.077098	0.19714	0.19278	0.17008	0.1268	0.17641	0.18435	0.13932	0.15022	0.1398	0.14607	0.18824	0.21721	0.20711	0.25274	0.23483	0.1805	0.37327	0.26119	0.14747	0.19317	0.11796	0.10577	0.11092	0.14519	0.25342	0.2201	0.17307	0.21664
775.96	0.21421	0.27637	0.21402	0.21479	0.16587	0.074084	0.24724	0.079047	0.19767	0.19305	0.16696	0.12657	0.16137	0.18182	0.13733	0.16147	0.15278	0.13609	0.18766	0.22273	0.21444	0.25335	0.23477	0.17627	0.36083	0.25662	0.14818	0.19605	0.12703	0.11015	0.11259	0.1501	0.25204	0.21461	0.17323	0.21966
776.93	0.21359	0.27354	0.21034	0.21109	0.16135	0.075377	0.24794	0.082941	0.20575	0.19102	0.16081	0.13196	0.16615	0.17407	0.13946	0.16436	0.14922	0.13784	0.19179	0.22645	0.22148	0.24924	0.23072	0.17694	0.35367	0.25273	0.15037	0.20409	0.13475	0.11818	0.11675	0.15031	0.26593	0.21497	0.17364	0.2326
777.9	0.21847	0.27631	0.21515	0.21562	0.16481	0.078911	0.24967	0.083911	0.20613	0.19227	0.16646	0.13567	0.16037	0.16818	0.14167	0.16774	0.14364	0.14884	0.19373	0.22231	0.2257	0.25682	0.22667	0.18462	0.35624	0.26109	0.1524	0.21316	0.14511	0.13212	0.11965	0.15083	0.276	0.22072	0.17139	0.2508
778.89	0.218	0.2829	0.20889	0.21416	0.17176	0.082782	0.25151	0.08508	0.20412	0.19435	0.17359	0.1403	0.1649	0.17871	0.14019	0.16807	0.15832	0.1482	0.19201	0.21426	0.22472	0.26533	0.2329	0.19546	0.35761	0.27064	0.15259	0.21207	0.14999	0.1396	0.12009	0.15652	0.27791	0.22788	0.17498	0.26688
779.86	0.2216	0.28877	0.21402	0.21157	0.17274	0.085188	0.25232	0.088517	0.20501	0.19941	0.18061	0.14579	0.17128	0.18272	0.14325	0.1702	0.16156	0.13664	0.19806	0.21983	0.2309	0.27311	0.24468	0.21464	0.36107	0.27837	0.15881	0.22094	0.16085	0.14694	0.13005	0.15977	0.27904	0.23697	0.17638	0.28592
780.83	0.23247	0.29813	0.22273	0.214	0.17851	0.091512	0.26044	0.091508	0.20735	0.21035	0.19229	0.15284	0.18137	0.18267	0.15176	0.16836	0.16716	0.15083	0.21492	0.23233	0.23042	0.29081	0.25326	0.22684	0.36679	0.28212	0.16448	0.23262	0.1692	0.15579	0.14729	0.16469	0.28317	0.25637	0.17804	0.30163
781.8	0.22848	0.30497	0.22393	0.22719	0.17845	0.097269	0.25972	0.09108	0.20922	0.20766	0.18994	0.15745	0.18381	0.17971	0.15051	0.17817	0.16742	0.16207	0.21957	0.23553	0.24265	0.29659	0.24771	0.23162	0.37532	0.28813	0.15904	0.24409	0.16552	0.16284	0.15052	0.16711	0.28701	0.25466	0.17571	0.30444
782.8	0.23357	0.30901	0.22412	0.23963	0.18215	0.10501	0.26308	0.09434	0.2189	0.20987	0.19882	0.16541	0.1976	0.18098	0.15339	0.18571	0.178	0.16873	0.22344	0.24143	0.24911	0.29594	0.25277	0.23859	0.3822	0.28527	0.16979	0.25949	0.16821	0.17285	0.15308	0.17076	0.28822	0.26624	0.18667	0.31149
783.77	0.24353	0.30853	0.22825	0.2488	0.18077	0.10781	0.26347	0.097842	0.22469	0.21826	0.21076	0.16706	0.19837	0.16973	0.15794	0.18139	0.1749	0.17512	0.23141	0.25961	0.25975	0.302	0.25206	0.23717	0.38835	0.28657	0.1787	0.26637	0.17271	0.17811	0.15506	0.17804	0.29642	0.27797	0.19032	0.31983
784.73	0.24358	0.31697	0.22736	0.26519	0.1895	0.11177	0.2682	0.10109	0.23714	0.22716	0.21449	0.17353	0.19281	0.16947	0.151	0.1884	0.19077	0.18207	0.23315	0.27944	0.27965	0.3067	0.24646	0.23521	0.39091	0.29474	0.18487	0.27807	0.18206	0.18342	0.15658	0.19403	0.31144	0.27555	0.19178	0.32581
785.7	0.25102	0.3194	0.2309	0.27792	0.20124	0.11661	0.26752	0.10764	0.24851	0.22945	0.22411	0.18201	0.19914	0.17374	0.15432	0.19557	0.19747	0.18783	0.22929	0.27923	0.29007	0.30585	0.25002	0.24228	0.40553	0.29811	0.19363	0.28849	0.19046	0.19186	0.15392	0.2035	0.32754	0.27754	0.20747	0.33278
786.67	0.26958	0.33138	0.23922	0.28744	0.21935	0.11949	0.27688	0.11805	0.26743	0.2563	0.25844	0.19042	0.20292	0.18792	0.16392	0.20189	0.21555	0.19389	0.23777	0.30167	0.29794	0.32439	0.27638	0.25726	0.42043	0.32	0.21673	0.31253	0.21075	0.20326	0.16355	0.21972	0.34324	0.29599	0.23466	0.34861
787.66	0.28372	0.34839	0.24865	0.30014	0.2369	0.12575	0.28417	0.12862	0.27991	0.27862	0.28157	0.19925	0.20327	0.20357	0.17325	0.21775	0.22649	0.20573	0.24991	0.32307	0.31803	0.35314	0.30082	0.27534	0.43167	0.35488	0.23579	0.33008	0.22576	0.21079	0.18279	0.24072	0.35659	0.31333	0.25085	0.3733
788.63	0.30037	0.36685	0.26386	0.3174	0.25044	0.13293	0.29135	0.13576	0.29981	0.29063	0.29725	0.21625	0.22194	0.22382	0.18657	0.24424	0.24413	0.22436	0.26121	0.33181	0.3341	0.37056	0.32446	0.29447	0.44872	0.38526	0.25156	0.35969	0.24233	0.2219	0.20407	0.25749	0.36663	0.32038	0.27497	0.38748
789.6	0.32452	0.37438	0.28516	0.3367	0.27066	0.14223	0.29968	0.14696	0.31634	0.31079	0.31946	0.23162	0.24406	0.24155	0.21503	0.25854	0.2587	0.24009	0.27398	0.33865	0.34875	0.39674	0.34506	0.31627	0.47596	0.40661	0.2807	0.3805	0.26144	0.23758	0.22342	0.27474	0.37819	0.34862	0.29731	0.40132
790.57	0.35031	0.39543	0.31239	0.36803	0.28181	0.14885	0.31438	0.15707	0.34208	0.34434	0.3472	0.25284	0.25684	0.25551	0.24105	0.2741	0.27577	0.26282	0.29904	0.37312	0.3736	0.42898	0.38075	0.34347	0.49435	0.43263	0.31366	0.4024	0.28103	0.26208	0.25408	0.29864	0.39702	0.37913	0.32888	0.42772
791.54	0.38135	0.41627	0.33636	0.39329	0.29909	0.16351	0.32614	0.17073	0.36008	0.36209	0.37359	0.27461	0.28733	0.27348	0.26045	0.29209	0.2945	0.28492	0.32123	0.3983	0.40169	0.46466	0.41348	0.37327	0.52275	0.46187	0.34221	0.42194	0.29773	0.28617	0.2766	0.32339	0.41428	0.41794	0.35689	0.45951
792.53	0.41641	0.44028	0.37003	0.42022	0.31985	0.17513	0.34099	0.18595	0.38308	0.38985	0.40768	0.29834	0.31923	0.2982	0.28691	0.3093	0.31971	0.3083	0.3458	0.42856	0.43355	0.48958	0.44212	0.41091	0.5616	0.49178	0.36734	0.45069	0.3237	0.31219	0.30282	0.34651	0.44962	0.4478	0.39366	0.47529
793.5	0.45266	0.46891	0.40331	0.46353	0.34664	0.19015	0.35833	0.2052	0.41161	0.42363	0.44125	0.32497	0.34365	0.33183	0.31777	0.33691	0.34523	0.33366	0.37442	0.47927	0.47772	0.52268	0.47615	0.44513	0.5926	0.53089	0.40461	0.48927	0.3487	0.34355	0.33267	0.3828	0.48412	0.48391	0.42901	0.50953
794.47	0.4916	0.49537	0.43072	0.49054	0.36802	0.20025	0.37421	0.21927	0.43577	0.45236	0.46866	0.33843	0.37344	0.36017	0.33308	0.37015	0.36173	0.35832	0.39974	0.50754	0.51113	0.558	0.49388	0.47369	0.62274	0.57183	0.42741	0.52522	0.36712	0.36689	0.35706	0.4071	0.51047	0.51372	0.45728	0.54123
795.43	0.52818	0.51651	0.44866	0.51484	0.39858	0.21385	0.3867	0.23597	0.45206	0.47332	0.49919	0.35516	0.40853	0.38668	0.35098	0.39729	0.39284	0.37868	0.42514	0.53899	0.54399	0.58876	0.52559	0.50758	0.66248	0.60913	0.44674	0.56171	0.3948	0.38362	0.3782	0.43018	0.53535	0.54625	0.48467	0.56421
796.4	0.56471	0.53258	0.47102	0.53858	0.4266	0.22313	0.40002	0.25276	0.47659	0.50399	0.52468	0.37063	0.44018	0.40965	0.3739	0.4232	0.42366	0.40843	0.44547	0.56939	0.58055	0.60957	0.55473	0.53623	0.69883	0.64025	0.47175	0.5999	0.42429	0.40335	0.40527	0.45587	0.56835	0.56923	0.51344	0.58061
797.39	0.59813	0.54902	0.48636	0.57131	0.44532	0.22979	0.41115	0.27084	0.49741	0.5239	0.53927	0.38725	0.4677	0.43017	0.38714	0.45965	0.44794	0.42647	0.46025	0.59922	0.60362	0.62942	0.58966	0.55593	0.72466	0.67182	0.4898	0.6421	0.44181	0.41647	0.41785	0.47498	0.58666	0.59687	0.54043	0.60408
798.36	0.62207	0.55624	0.50307	0.58811	0.46637	0.23286	0.41994	0.28742	0.50944	0.54776	0.56653	0.40197	0.4961	0.4388	0.40053	0.4715	0.47111	0.45017	0.47308	0.62514	0.62107	0.65549	0.61038	0.58424	0.75436	0.69188	0.50102	0.666	0.46413	0.43239	0.42834	0.48369	0.60582	0.6279	0.56927	0.61888
799.33	0.64345	0.57139	0.51652	0.60537	0.48016	0.24373	0.42255	0.30819	0.52222	0.56223	0.59216	0.4235	0.50417	0.4528	0.41915	0.4793	0.49239	0.47084	0.48104	0.64856	0.63378	0.67381	0.64668	0.60647	0.76748	0.70991	0.51309	0.68544	0.47928	0.45225	0.43914	0.49819	0.62453	0.65787	0.59961	0.63334
800.29	0.66509	0.58464	0.54423	0.62699	0.492	0.25116	0.43316	0.33388	0.53983	0.57903	0.61591	0.43398	0.51779	0.47256	0.43346	0.49092	0.50481	0.48784	0.49254	0.67659	0.6518	0.68748	0.67126	0.62388	0.7814	0.72867	0.53292	0.70785	0.48816	0.47135	0.45183	0.51816	0.64268	0.68007	0.62471	0.64722
801.26	0.68062	0.60119	0.56292	0.64939	0.50391	0.25557	0.44282	0.35931	0.54208	0.59215	0.63433	0.44876	0.52665	0.48074	0.44184	0.50106	0.51076	0.49448	0.50765	0.69831	0.66059	0.70224	0.68213	0.64067	0.78947	0.74001	0.5385	0.72357	0.49197	0.47538	0.45395	0.52147	0.64963	0.70507	0.64203	0.65765
802.23	0.6926	0.60821	0.58081	0.65883	0.51638	0.26189	0.45427	0.38964	0.54579	0.60048	0.65241	0.45647	0.53843	0.48347	0.45135	0.50809	0.52372	0.51135	0.52399	0.71005	0.67228	0.71218	0.68762	0.65928	0.79794	0.73665	0.54813	0.729	0.50369	0.49175	0.46525	0.53195	0.65574	0.7178	0.6559	0.66196
803.22	0.70359	0.61519	0.58792	0.6605	0.52011	0.26967	0.45748	0.42203	0.55169	0.60017	0.65605	0.45856	0.53973	0.48874	0.45528	0.51879	0.5272	0.51243	0.5219	0.70819	0.67321	0.71823	0.70355	0.67244	0.79736	0.73241	0.56001	0.73016	0.50352	0.48932	0.46022	0.53075	0.656	0.73033	0.66507	0.66241
804.18	0.70703	0.60807	0.59644	0.67439	0.51898	0.27213	0.46787	0.45526	0.55717	0.60492	0.66275	0.4527	0.55301	0.48802	0.45678	0.5241	0.52392	0.51605	0.5261	0.71065	0.67471	0.70517	0.71073	0.67029	0.8103	0.72534	0.56214	0.73159	0.50152	0.48939	0.46295	0.53535	0.65829	0.72872	0.67289	0.65603
805.15	0.70574	0.60949	0.59071	0.66918	0.51841	0.27461	0.46936	0.4874	0.54602	0.59846	0.65731	0.45043	0.54754	0.48815	0.45634	0.52801	0.51824	0.50938	0.51773	0.69969	0.66593	0.69539	0.70371	0.67115	0.80893	0.72346	0.55647	0.72767	0.49758	0.47875	0.4537	0.52381	0.65411	0.71908	0.6653	0.64874
806.12	0.70682	0.60898	0.59317	0.67638	0.52041	0.27742	0.47363	0.52331	0.55064	0.60645	0.64952	0.45103	0.55317	0.49158	0.45945	0.5352	0.53123	0.51237	0.50888	0.69363	0.66542	0.69183	0.70078	0.66971	0.81383	0.72296	0.55873	0.72206	0.50496	0.48054	0.4532	0.52804	0.65652	0.72153	0.66723	0.64707
807.08	0.70304	0.61024	0.58625	0.67138	0.51324	0.27964	0.47496	0.55601	0.55076	0.6096	0.64016	0.44249	0.55078	0.49871	0.45923	0.53162	0.53121	0.50867	0.50052	0.68834	0.65906	0.68509	0.68967	0.65393	0.81833	0.72445	0.5556	0.7149	0.50122	0.47167	0.44033	0.52272	0.65427	0.72087	0.66357	0.63968
808.07	0.69278	0.59766	0.57498	0.66285	0.50918	0.27916	0.48062	0.58531	0.54454	0.60644	0.63044	0.42587	0.52947	0.49401	0.45928	0.51304	0.53285	0.50202	0.49327	0.6749	0.64885	0.67273	0.67359	0.63556	0.81344	0.71311	0.53901	0.70245	0.49535	0.46592	0.43392	0.52069	0.64655	0.70832	0.65748	0.62524
809.04	0.68383	0.59138	0.56421	0.64332	0.50545	0.27335	0.48085	0.61029	0.53811	0.60389	0.61322	0.42118	0.51503	0.48125	0.44868	0.49908	0.53578	0.49099	0.48529	0.66761	0.63414	0.67182	0.6604	0.62497	0.79537	0.69777	0.5281	0.69088	0.48969	0.45457	0.41553	0.51214	0.63129	0.70282	0.6577	0.61081
810	0.67513	0.57496	0.55565	0.63993	0.4902	0.27196	0.48599	0.62926	0.54053	0.60503	0.6021	0.41221	0.51028	0.46436	0.4431	0.49425	0.5281	0.49415	0.47805	0.6634	0.62225	0.66724	0.65243	0.60445	0.78056	0.68106	0.51888	0.68812	0.47359	0.45127	0.40506	0.50624	0.61508	0.69486	0.66019	0.59939
810.97	0.66232	0.56177	0.54143	0.61933	0.47398	0.26393	0.48799	0.64022	0.53135	0.59233	0.59421	0.39492	0.4843	0.4513	0.42636	0.47412	0.50831	0.47494	0.46306	0.647	0.60674	0.65303	0.63907	0.58357	0.75896	0.66034	0.50231	0.66666	0.45332	0.43538	0.39022	0.48702	0.59836	0.67548	0.65303	0.57947
811.93	0.64463	0.54134	0.52701	0.60735	0.46157	0.25278	0.49009	0.64147	0.51274	0.57625	0.58408	0.38424	0.46458	0.43218	0.41717	0.45836	0.48973	0.4513	0.44838	0.63061	0.58143	0.63776	0.62034	0.5676	0.74003	0.63766	0.48647	0.64899	0.43509	0.41406	0.37888	0.46795	0.57438	0.65637	0.64523	0.56008
812.9	0.63364	0.53309	0.50909	0.58658	0.44305	0.24348	0.49224	0.63515	0.49833	0.56265	0.56916	0.37864	0.46688	0.41153	0.39619	0.45448	0.46559	0.4314	0.42736	0.61787	0.55082	0.61615	0.5956	0.5424	0.72423	0.60988	0.47082	0.63485	0.41784	0.39855	0.36333	0.4463	0.55553	0.63773	0.63303	0.54111
813.87	0.62478	0.52687	0.48691	0.56962	0.42862	0.23939	0.49983	0.63147	0.48533	0.54623	0.5628	0.36823	0.46311	0.40563	0.38513	0.4492	0.45132	0.42646	0.41422	0.61838	0.5424	0.5916	0.57624	0.52567	0.7205	0.59735	0.45517	0.62654	0.40476	0.38274	0.35535	0.42735	0.54907	0.62002	0.62476	0.52942
814.85	0.61168	0.52125	0.46403	0.55152	0.41795	0.23048	0.50151	0.62162	0.47006	0.52844	0.54694	0.35823	0.44534	0.40694	0.37051	0.43799	0.43976	0.40438	0.39785	0.60076	0.53375	0.5718	0.5466	0.51006	0.70977	0.58023	0.44139	0.60827	0.39809	0.36377	0.34432	0.41499	0.53884	0.60092	0.61137	0.50682
815.82	0.59558	0.50926	0.43945	0.52729	0.40742	0.22746	0.50525	0.60137	0.45673	0.51193	0.53149	0.34505	0.43417	0.39996	0.35903	0.42998	0.43092	0.40404	0.38619	0.58612	0.51842	0.54931	0.52314	0.49194	0.69772	0.56472	0.42469	0.60077	0.38687	0.3517	0.33248	0.4064	0.51972	0.57047	0.60293	0.48416
816.78	0.58436	0.50668	0.42441	0.50339	0.39319	0.22426	0.50715	0.57924	0.44835	0.5088	0.52819	0.33866	0.42398	0.3946	0.35105	0.41189	0.41945	0.39735	0.37612	0.56928	0.50326	0.53769	0.52007	0.48264	0.683	0.55935	0.41613	0.58744	0.3739	0.34424	0.32437	0.39973	0.51372	0.55476	0.60216	0.47498
817.75	0.579	0.50075	0.4166	0.49334	0.38471	0.22197	0.51314	0.5574	0.44493	0.50188	0.52224	0.33676	0.4144	0.39139	0.34523	0.40357	0.40188	0.38643	0.37491	0.55512	0.5004	0.51938	0.51363	0.47172	0.67934	0.56229	0.40292	0.57228	0.36218	0.33316	0.32373	0.39189	0.50806	0.53134	0.59467	0.46608
818.71	0.57283	0.49985	0.41347	0.48987	0.37915	0.21758	0.5152	0.52798	0.4402	0.50147	0.51929	0.33544	0.39786	0.38834	0.33684	0.40111	0.39636	0.37312	0.37108	0.53694	0.49279	0.52002	0.50357	0.46599	0.66123	0.56224	0.40381	0.55914	0.3563	0.32307	0.3213	0.38452	0.50488	0.52028	0.58629	0.45743
819.68	0.57342	0.49498	0.41225	0.48021	0.37726	0.21974	0.51785	0.49785	0.43443	0.50962	0.5272	0.33894	0.40167	0.38475	0.3445	0.39553	0.39161	0.37138	0.37086	0.53114	0.49001	0.51692	0.5074	0.46026	0.65998	0.55987	0.40151	0.55672	0.35483	0.32123	0.32159	0.38651	0.51184	0.5298	0.59261	0.45815
820.64	0.56458	0.48609	0.40281	0.47112	0.36334	0.21545	0.51254	0.46557	0.42236	0.50053	0.52443	0.33947	0.39263	0.37618	0.33354	0.38808	0.37128	0.35617	0.36082	0.50703	0.46956	0.50575	0.50899	0.45461	0.6478	0.54803	0.39433	0.55077	0.34609	0.31395	0.3136	0.37358	0.51052	0.53009	0.57727	0.45587
821.63	0.57329	0.48692	0.39969	0.46186	0.36462	0.21258	0.51118	0.43769	0.41883	0.49555	0.52253	0.3378	0.39107	0.37044	0.33388	0.38625	0.36924	0.34936	0.35243	0.49845	0.46494	0.49866	0.49942	0.4421	0.64076	0.53678	0.38794	0.54618	0.34817	0.31041	0.30857	0.36803	0.50915	0.52262	0.56694	0.45371
822.59	0.58006	0.49011	0.4016	0.46151	0.36326	0.21435	0.512	0.41677	0.41983	0.50147	0.52968	0.3363	0.39868	0.37508	0.34601	0.38841	0.37843	0.35271	0.35711	0.50407	0.47214	0.51609	0.49667	0.4405	0.63958	0.53093	0.40273	0.55072	0.35238	0.31812	0.31014	0.38076	0.51814	0.52783	0.56487	0.44669
823.56	0.57535	0.48662	0.39594	0.45674	0.36056	0.21554	0.50986	0.3927	0.41522	0.49462	0.52644	0.33783	0.39827	0.37964	0.35306	0.38526	0.37392	0.34873	0.34959	0.48956	0.46182	0.50836	0.48902	0.4387	0.63613	0.52224	0.3968	0.55527	0.35582	0.31904	0.30812	0.37616	0.50872	0.527	0.54752	0.44703
824.52	0.56839	0.48434	0.38576	0.44602	0.35217	0.21114	0.50468	0.37171	0.40624	0.48993	0.52905	0.33139	0.38958	0.37084	0.33869	0.3771	0.36113	0.33106	0.34525	0.49403	0.44659	0.50733	0.47992	0.4278	0.62383	0.51268	0.38834	0.54023	0.34703	0.30852	0.3016	0.36939	0.49766	0.517	0.53164	0.43654
825.49	0.58246	0.49428	0.40088	0.45511	0.36425	0.22158	0.51143	0.36543	0.41203	0.50121	0.54252	0.3386	0.39701	0.38646	0.35572	0.38676	0.3762	0.34056	0.3632	0.52497	0.46174	0.52428	0.49073	0.43286	0.63591	0.52687	0.39348	0.543	0.35769	0.31727	0.31627	0.38413	0.50784	0.52432	0.53576	0.44116
826.45	0.585	0.49564	0.40265	0.46818	0.36616	0.23456	0.51039	0.35431	0.41869	0.50673	0.555	0.34546	0.40101	0.39586	0.35539	0.39635	0.37366	0.34908	0.3704	0.53846	0.47457	0.53953	0.49929	0.43694	0.64013	0.53423	0.39874	0.54022	0.35987	0.32204	0.32615	0.39191	0.51306	0.52814	0.52644	0.44503
827.41	0.57473	0.49609	0.39947	0.47456	0.36482	0.23874	0.50395	0.33893	0.40904	0.50605	0.56056	0.34761	0.39013	0.39989	0.3485	0.40023	0.3727	0.35463	0.36681	0.53259	0.47582	0.53142	0.50094	0.44263	0.63163	0.54144	0.39109	0.54028	0.36151	0.32428	0.32192	0.38796	0.5121	0.53886	0.51509	0.4537
828.4	0.57727	0.5008	0.40828	0.47113	0.36294	0.24855	0.49648	0.3346	0.40933	0.51203	0.57027	0.34798	0.39113	0.39501	0.34776	0.39482	0.36641	0.35977	0.36835	0.54254	0.48993	0.54814	0.50453	0.44895	0.62432	0.54188	0.39461	0.52916	0.35438	0.33274	0.32264	0.39495	0.52239	0.54486	0.51172	0.45492
829.36	0.57256	0.50909	0.42272	0.49231	0.36899	0.25751	0.4924	0.33343	0.42258	0.5118	0.57365	0.35481	0.39196	0.40273	0.3526	0.40769	0.37773	0.37161	0.3677	0.54194	0.49818	0.55197	0.50594	0.4603	0.62682	0.56091	0.39489	0.53585	0.36451	0.34358	0.32433	0.39833	0.52396	0.5423	0.50293	0.46666
830.33	0.56766	0.51222	0.42662	0.49472	0.37017	0.26199	0.48382	0.32936	0.42507	0.51131	0.57702	0.35396	0.39825	0.40124	0.34747	0.41025	0.38409	0.37237	0.36076	0.53751	0.50073	0.56642	0.49684	0.4632	0.62265	0.55727	0.39449	0.52709	0.36819	0.34733	0.31895	0.39555	0.52975	0.55155	0.49474	0.47395
831.29	0.55995	0.50468	0.42951	0.49269	0.36297	0.26373	0.47407	0.33093	0.4185	0.50027	0.56965	0.34744	0.39626	0.3923	0.35161	0.40624	0.38638	0.36912	0.36042	0.54017	0.50391	0.55767	0.48147	0.46112	0.61681	0.55006	0.39151	0.52327	0.36279	0.34254	0.31182	0.39069	0.53407	0.54911	0.48201	0.47002
832.25	0.55748	0.49805	0.43507	0.4911	0.36606	0.27051	0.46268	0.33119	0.41847	0.49816	0.57042	0.34553	0.3985	0.38536	0.34384	0.39606	0.38281	0.3591	0.35704	0.52979	0.49985	0.566	0.47532	0.4554	0.60991	0.5454	0.38522	0.51484	0.35807	0.33366	0.31138	0.37558	0.52567	0.54667	0.47399	0.46615
833.22	0.54858	0.48676	0.44099	0.49357	0.36439	0.27591	0.45883	0.33138	0.4113	0.48994	0.57272	0.33661	0.39713	0.38848	0.34395	0.39971	0.37796	0.36142	0.36196	0.52728	0.48937	0.56298	0.47327	0.44513	0.61513	0.54657	0.37894	0.51162	0.35985	0.33089	0.30736	0.36811	0.51648	0.53194	0.46536	0.46286
834.18	0.54904	0.47733	0.44094	0.48313	0.36179	0.28081	0.45186	0.33115	0.40064	0.49385	0.56956	0.32688	0.4028	0.38439	0.35006	0.39016	0.37469	0.3605	0.36414	0.53099	0.49633	0.56952	0.47466	0.4357	0.61622	0.53791	0.38658	0.50209	0.35368	0.32517	0.30708	0.36585	0.52205	0.53813	0.44954	0.45888
835.14	0.53802	0.46574	0.43888	0.4758	0.3491	0.28615	0.43972	0.3296	0.38867	0.48179	0.56142	0.31686	0.39686	0.3839	0.34655	0.38037	0.35879	0.34717	0.3579	0.52254	0.48569	0.55132	0.46547	0.42166	0.60839	0.53837	0.38508	0.49548	0.33586	0.31268	0.29671	0.36222	0.50374	0.51477	0.43009	0.44161
836.11	0.52569	0.45383	0.4422	0.47632	0.34888	0.29027	0.43241	0.32735	0.38664	0.48115	0.55462	0.31416	0.39144	0.38257	0.33356	0.37887	0.35102	0.33652	0.34837	0.50497	0.48076	0.55607	0.46349	0.41392	0.59729	0.5346	0.37982	0.48723	0.33075	0.30801	0.29115	0.36007	0.49483	0.50476	0.42087	0.4322
837.09	0.51847	0.44798	0.44161	0.47038	0.34718	0.2953	0.4296	0.33091	0.38388	0.47844	0.54458	0.3053	0.39588	0.38101	0.33376	0.38299	0.34972	0.33576	0.34507	0.50927	0.47751	0.55634	0.45902	0.40897	0.59279	0.53352	0.38337	0.47532	0.3286	0.3064	0.28167	0.36466	0.49787	0.49634	0.41326	0.42487
838.05	0.51119	0.44232	0.44578	0.47748	0.34627	0.30142	0.42366	0.33457	0.38117	0.48543	0.5346	0.3031	0.3887	0.37761	0.3327	0.38719	0.35182	0.32744	0.33879	0.50878	0.47483	0.55016	0.45303	0.40976	0.59088	0.53457	0.38744	0.4712	0.3247	0.30075	0.27781	0.3727	0.4969	0.49561	0.40731	0.42235
839.01	0.50347	0.43445	0.44796	0.4816	0.34124	0.31051	0.4203	0.33908	0.38095	0.47852	0.53395	0.30102	0.38328	0.3716	0.32244	0.38459	0.3445	0.3326	0.33513	0.50598	0.46475	0.55468	0.44815	0.40963	0.58225	0.54268	0.37348	0.46626	0.31522	0.29712	0.27211	0.37171	0.48428	0.48679	0.40808	0.41895
839.98	0.49686	0.42671	0.45685	0.48623	0.34182	0.31897	0.41615	0.34447	0.37925	0.47984	0.53146	0.29817	0.38138	0.358	0.33359	0.38426	0.33493	0.33508	0.32806	0.5119	0.46671	0.5538	0.44864	0.41482	0.58194	0.53796	0.37591	0.45927	0.31194	0.29671	0.26413	0.36998	0.47785	0.48585	0.40777	0.42625
840.94	0.49038	0.42319	0.45446	0.4751	0.34267	0.32692	0.41014	0.34909	0.37104	0.47414	0.53073	0.2928	0.3757	0.34339	0.33602	0.37298	0.33244	0.33764	0.32227	0.52607	0.45212	0.54754	0.44865	0.41735	0.58623	0.53587	0.37099	0.44916	0.3074	0.29795	0.2564	0.37169	0.47333	0.48677	0.40246	0.42991
841.9	0.48345	0.41586	0.45418	0.47865	0.3395	0.33671	0.40646	0.35355	0.36781	0.47172	0.53381	0.29359	0.35979	0.33869	0.32751	0.36827	0.32972	0.3368	0.3215	0.52873	0.45264	0.54152	0.45098	0.41442	0.58025	0.53108	0.36552	0.45083	0.3046	0.29681	0.25759	0.3743	0.46436	0.47985	0.39149	0.43293
842.86	0.47533	0.41555	0.4417	0.47512	0.33856	0.34166	0.4001	0.35616	0.36622	0.46258	0.53054	0.29132	0.36168	0.32877	0.31796	0.36902	0.32738	0.32984	0.31713	0.51768	0.4538	0.54008	0.45804	0.41617	0.5782	0.53204	0.35779	0.44972	0.29787	0.29221	0.2547	0.36209	0.46041	0.47352	0.38695	0.43086
843.82	0.46378	0.40886	0.43248	0.46596	0.34188	0.34522	0.39467	0.35921	0.36139	0.45424	0.52128	0.28722	0.35529	0.32046	0.31008	0.36329	0.32383	0.31709	0.31386	0.49972	0.45351	0.5246	0.45747	0.41694	0.57769	0.51902	0.35591	0.44392	0.30297	0.28833	0.24969	0.35801	0.45504	0.46566	0.38418	0.434
844.79	0.46627	0.41991	0.42904	0.47102	0.34655	0.35176	0.39697	0.36787	0.36641	0.46257	0.52927	0.29561	0.35021	0.33234	0.29948	0.36342	0.33045	0.31725	0.32354	0.5064	0.45835	0.52888	0.4638	0.42135	0.57484	0.53274	0.35941	0.44964	0.30885	0.29145	0.26063	0.36141	0.46111	0.46935	0.38933	0.44748
845.75	0.46108	0.42463	0.42089	0.4785	0.34677	0.35369	0.39714	0.37423	0.36807	0.46662	0.53315	0.29434	0.34831	0.34124	0.28729	0.37136	0.32579	0.304	0.32676	0.49545	0.46875	0.52442	0.46579	0.42618	0.57246	0.54209	0.35877	0.45453	0.31249	0.28514	0.26227	0.36206	0.45692	0.46481	0.39061	0.45467
846.71	0.45777	0.43202	0.42227	0.47782	0.35219	0.35538	0.39628	0.38161	0.37065	0.47358	0.5358	0.28678	0.35988	0.34729	0.29281	0.36962	0.32443	0.3089	0.32949	0.49791	0.46597	0.5261	0.47252	0.4282	0.5866	0.55472	0.3601	0.45374	0.31667	0.28806	0.26599	0.36115	0.46237	0.46107	0.39992	0.45943
847.69	0.462	0.44032	0.43465	0.48984	0.36887	0.35784	0.40082	0.3957	0.38305	0.48898	0.55744	0.29751	0.35666	0.35756	0.3111	0.36498	0.33889	0.31407	0.33747	0.5233	0.47684	0.53676	0.48421	0.44317	0.58881	0.57086	0.37563	0.45787	0.33331	0.29373	0.27612	0.37841	0.47283	0.47796	0.40905	0.48558
848.65	0.46348	0.45016	0.44563	0.49877	0.37424	0.35896	0.39929	0.4068	0.38315	0.50483	0.56741	0.30249	0.35696	0.36077	0.32186	0.35761	0.34107	0.31791	0.33942	0.53315	0.46971	0.53664	0.48691	0.44176	0.58782	0.57175	0.39155	0.45428	0.33476	0.30473	0.28266	0.37968	0.47461	0.48197	0.40764	0.48912
849.61	0.4599	0.44815	0.44983	0.50131	0.37837	0.35866	0.40242	0.41139	0.38999	0.51624	0.5776	0.30494	0.35725	0.35731	0.32201	0.35789	0.34514	0.32449	0.33514	0.52765	0.4727	0.54615	0.49539	0.45092	0.58936	0.56864	0.39102	0.45393	0.34276	0.31009	0.28154	0.38371	0.47836	0.49255	0.41348	0.49509
850.57	0.47797	0.46418	0.46683	0.51453	0.40361	0.36536	0.41147	0.4274	0.40992	0.54061	0.60491	0.32087	0.36723	0.3672	0.33884	0.36636	0.36381	0.34371	0.34564	0.54487	0.48331	0.57461	0.5122	0.46958	0.60781	0.59037	0.40862	0.47193	0.35851	0.32916	0.29603	0.39315	0.49596	0.52509	0.43264	0.5184
851.54	0.48429	0.47316	0.47363	0.52503	0.41219	0.3651	0.41695	0.43876	0.42097	0.55574	0.63356	0.34191	0.36673	0.3777	0.35183	0.36836	0.37803	0.34402	0.34552	0.55672	0.49071	0.59278	0.5323	0.49803	0.61381	0.60073	0.42858	0.47833	0.36941	0.33498	0.30489	0.40269	0.49695	0.55377	0.44727	0.54587
852.5	0.49536	0.48839	0.47633	0.53483	0.42215	0.37017	0.42258	0.44563	0.43439	0.57678	0.65111	0.35196	0.3893	0.38744	0.35541	0.3791	0.38932	0.36063	0.35768	0.56626	0.50148	0.60286	0.54212	0.5106	0.63073	0.61314	0.43658	0.49373	0.37627	0.35318	0.31749	0.40856	0.50728	0.56638	0.4619	0.5579
853.46	0.51722	0.50326	0.48735	0.55588	0.43953	0.37451	0.43396	0.45278	0.46655	0.5917	0.68573	0.3674	0.40781	0.41391	0.37433	0.40827	0.41416	0.37667	0.3688	0.59834	0.52776	0.62911	0.57544	0.541	0.65224	0.64543	0.45519	0.51895	0.3922	0.36517	0.33145	0.4234	0.52836	0.58955	0.4911	0.58265
854.42	0.52046	0.50926	0.48869	0.56713	0.44964	0.37308	0.43728	0.4547	0.47836	0.60388	0.70314	0.37231	0.42659	0.42457	0.38559	0.41143	0.41883	0.37952	0.37651	0.60414	0.53924	0.6396	0.59111	0.55874	0.66548	0.66322	0.46465	0.52567	0.3959	0.37487	0.34439	0.42661	0.53942	0.61151	0.50863	0.5901
855.38	0.51796	0.5045	0.49274	0.57705	0.4428	0.36912	0.4392	0.4499	0.48732	0.60804	0.71439	0.37555	0.44184	0.43246	0.39154	0.41287	0.41883	0.39105	0.38104	0.61674	0.54566	0.63611	0.60035	0.56667	0.66727	0.65652	0.47433	0.52431	0.39445	0.38158	0.3488	0.4305	0.54208	0.61806	0.52127	0.59912
856.34	0.53449	0.50788	0.4998	0.59026	0.44652	0.3675	0.44235	0.44327	0.49975	0.61092	0.71952	0.3781	0.46044	0.43145	0.40119	0.4311	0.42929	0.39975	0.38473	0.63519	0.55593	0.64292	0.60596	0.57614	0.67658	0.65813	0.47716	0.53243	0.39605	0.38973	0.35505	0.43869	0.55021	0.62347	0.53182	0.60686
857.3	0.5326	0.49624	0.4915	0.58822	0.44116	0.36178	0.4467	0.43212	0.50627	0.61193	0.73368	0.37979	0.46239	0.42507	0.39892	0.43284	0.42771	0.40522	0.38725	0.64031	0.55944	0.65349	0.62145	0.58519	0.67916	0.64333	0.47808	0.52868	0.39216	0.38762	0.35878	0.43179	0.54887	0.63738	0.54207	0.60864
858.26	0.52227	0.48393	0.48025	0.57606	0.4334	0.35245	0.44637	0.41973	0.50355	0.6141	0.72882	0.38234	0.46496	0.41738	0.39065	0.42771	0.4314	0.40115	0.38343	0.63391	0.56383	0.65229	0.61622	0.59731	0.67687	0.63429	0.47249	0.51869	0.38745	0.3849	0.35634	0.43387	0.54533	0.64491	0.53952	0.60978
859.22	0.51268	0.47411	0.46567	0.56605	0.42929	0.34212	0.44433	0.40728	0.51083	0.60172	0.72201	0.38126	0.4515	0.40946	0.38733	0.43257	0.44751	0.39998	0.37846	0.63786	0.56187	0.64749	0.61901	0.59242	0.65946	0.61956	0.46582	0.51092	0.38762	0.38165	0.34552	0.42972	0.54376	0.63151	0.52911	0.61156
860.18	0.49877	0.47039	0.44688	0.55502	0.42537	0.33335	0.44376	0.39218	0.51109	0.59761	0.70563	0.37867	0.44129	0.41114	0.38283	0.43173	0.45383	0.39296	0.36909	0.63443	0.56167	0.65201	0.62147	0.60033	0.65397	0.62159	0.45079	0.50159	0.38328	0.37411	0.34299	0.41872	0.53408	0.6286	0.51601	0.59864
861.13	0.46994	0.45166	0.42263	0.53982	0.41257	0.32125	0.43654	0.37329	0.51233	0.58613	0.69224	0.37388	0.41876	0.40268	0.36717	0.41292	0.44593	0.39009	0.36632	0.62007	0.56405	0.64117	0.61494	0.59432	0.63562	0.60883	0.43616	0.49062	0.37501	0.36688	0.33664	0.40246	0.52305	0.62469	0.50511	0.58249
862.09	0.45728	0.43705	0.39847	0.51854	0.39444	0.30645	0.42566	0.35251	0.50386	0.56277	0.6671	0.35819	0.39992	0.39522	0.35054	0.39755	0.43607	0.36444	0.34779	0.59927	0.54359	0.61742	0.59107	0.57647	0.60961	0.5906	0.4163	0.47253	0.3646	0.35038	0.3214	0.39119	0.50283	0.60012	0.48694	0.56512
863.08	0.43792	0.42361	0.3702	0.49815	0.38048	0.29382	0.42021	0.33344	0.49587	0.5431	0.64905	0.34352	0.3758	0.3721	0.3226	0.38061	0.42824	0.35255	0.34082	0.5824	0.52851	0.60576	0.57883	0.55695	0.58786	0.56333	0.38814	0.45721	0.35694	0.33745	0.31553	0.36865	0.48993	0.58332	0.47716	0.54358
864.03	0.43223	0.41615	0.35859	0.48502	0.36476	0.28378	0.40944	0.31709	0.48713	0.53241	0.64648	0.33457	0.37545	0.36502	0.31804	0.37147	0.41726	0.35244	0.33781	0.57339	0.51986	0.59884	0.57492	0.55259	0.58975	0.54953	0.38186	0.44926	0.34714	0.32768	0.31397	0.35456	0.47788	0.576	0.47391	0.53141
864.99	0.42048	0.39457	0.34256	0.47006	0.35201	0.27163	0.39974	0.29693	0.47827	0.51096	0.63322	0.32619	0.35907	0.35003	0.30273	0.35593	0.39979	0.33702	0.33487	0.54673	0.50244	0.58129	0.56804	0.53054	0.56798	0.51314	0.37418	0.43432	0.33234	0.31335	0.305	0.34146	0.46317	0.55015	0.4562	0.52305
865.95	0.40184	0.37109	0.32251	0.44591	0.33781	0.25918	0.39167	0.28005	0.46709	0.49232	0.61108	0.31271	0.34268	0.32921	0.28421	0.33914	0.38917	0.33126	0.32613	0.5237	0.48067	0.57296	0.55224	0.51224	0.54861	0.47973	0.36329	0.41341	0.32447	0.29808	0.29175	0.3248	0.45347	0.52793	0.44263	0.50855
866.91	0.38	0.3473	0.30884	0.42214	0.32046	0.24234	0.37785	0.26206	0.45004	0.47378	0.58898	0.30118	0.31881	0.31607	0.27365	0.31921	0.37178	0.32049	0.31672	0.49549	0.46636	0.56536	0.53731	0.50731	0.5283	0.4571	0.34678	0.39058	0.31174	0.28582	0.27655	0.30309	0.43532	0.51407	0.42079	0.49011
867.87	0.3629	0.33359	0.29471	0.39945	0.30372	0.22699	0.36494	0.24372	0.4375	0.45443	0.567	0.29044	0.30312	0.32127	0.27424	0.30225	0.35694	0.30683	0.30872	0.4783	0.44619	0.55678	0.5121	0.4967	0.50905	0.44605	0.33998	0.36788	0.29992	0.27329	0.26117	0.29331	0.41615	0.48939	0.3978	0.48271
868.83	0.34186	0.31029	0.2728	0.3713	0.28994	0.20906	0.35539	0.22552	0.42107	0.43158	0.53725	0.28108	0.26806	0.30528	0.25468	0.27911	0.34052	0.28139	0.29791	0.45171	0.42263	0.55244	0.48729	0.48595	0.47994	0.4213	0.31999	0.34212	0.28693	0.25341	0.24651	0.27764	0.39005	0.46721	0.37719	0.46507
869.79	0.32362	0.29066	0.24738	0.34499	0.26949	0.18956	0.34377	0.20972	0.40674	0.41378	0.51442	0.26523	0.24691	0.27524	0.23609	0.26379	0.33162	0.27033	0.2835	0.43614	0.4063	0.54598	0.45404	0.48302	0.46048	0.39836	0.29482	0.32562	0.27975	0.23969	0.23097	0.25926	0.37149	0.4532	0.36258	0.45154
870.74	0.31873	0.29107	0.23124	0.3303	0.2614	0.17363	0.33459	0.20083	0.39736	0.40274	0.49856	0.25759	0.24125	0.28128	0.23159	0.2572	0.31775	0.2542	0.27837	0.42901	0.39012	0.54147	0.43964	0.48149	0.44941	0.39736	0.28638	0.31637	0.27121	0.2343	0.2213	0.25748	0.35771	0.43711	0.35236	0.44511
871.7	0.31152	0.28908	0.2167	0.31827	0.25508	0.16178	0.32856	0.19051	0.38991	0.39043	0.49008	0.25264	0.23576	0.27189	0.21586	0.25601	0.30832	0.24766	0.27002	0.428	0.37682	0.54013	0.42957	0.46736	0.44293	0.39146	0.28069	0.31333	0.26528	0.22741	0.21052	0.25178	0.34545	0.42009	0.34481	0.44046
872.66	0.29899	0.27496	0.20392	0.30971	0.24681	0.14963	0.31875	0.17989	0.38413	0.38089	0.48194	0.2479	0.22737	0.25153	0.19518	0.25207	0.29159	0.23872	0.25525	0.4082	0.371	0.53978	0.43113	0.45952	0.42578	0.37011	0.265	0.3138	0.25381	0.22229	0.19256	0.23958	0.33104	0.40419	0.33886	0.43188
873.62	0.30137	0.27275	0.195	0.31209	0.24696	0.14084	0.31719	0.17498	0.38889	0.38549	0.48476	0.24716	0.24054	0.2558	0.18866	0.25618	0.2948	0.23691	0.25489	0.40037	0.37593	0.53811	0.43468	0.45873	0.43022	0.36793	0.26368	0.31921	0.25548	0.22275	0.18642	0.23737	0.33274	0.39651	0.34242	0.43087
874.58	0.29382	0.2661	0.18317	0.29902	0.23915	0.13365	0.30948	0.17099	0.37566	0.3769	0.48111	0.24732	0.2391	0.26107	0.18277	0.24458	0.28867	0.22549	0.243	0.38535	0.36479	0.53693	0.43405	0.44528	0.42612	0.37317	0.26376	0.30774	0.24987	0.21668	0.16913	0.23127	0.31528	0.37826	0.33882	0.41783
875.53	0.29624	0.25899	0.17892	0.28918	0.23652	0.12887	0.30834	0.1651	0.36888	0.36881	0.47933	0.25234	0.24267	0.25144	0.17813	0.23947	0.28653	0.21641	0.23825	0.37309	0.36512	0.54603	0.43631	0.44504	0.42567	0.36164	0.25491	0.30451	0.24647	0.20875	0.16217	0.22633	0.30621	0.37162	0.33308	0.416
876.49	0.29765	0.24904	0.17105	0.28705	0.22853	0.12159	0.30434	0.15865	0.36226	0.36667	0.46896	0.25784	0.24315	0.24589	0.17342	0.22895	0.28191	0.21134	0.23198	0.3569	0.36513	0.55406	0.42908	0.44633	0.42676	0.35171	0.25391	0.30047	0.24371	0.19843	0.15322	0.22313	0.29472	0.36219	0.33524	0.41023
877.45	0.29318	0.2456	0.16352	0.28061	0.22284	0.11512	0.29962	0.15541	0.35425	0.36093	0.46516	0.26233	0.23888	0.24624	0.17338	0.22515	0.27517	0.20352	0.22773	0.3433	0.35686	0.55825	0.41181	0.44951	0.42517	0.34469	0.25459	0.2876	0.245	0.19096	0.14417	0.22354	0.28969	0.36011	0.33507	0.40914
878.41	0.27472	0.23216	0.1567	0.27062	0.21035	0.10997	0.28966	0.14816	0.33656	0.34731	0.45348	0.26102	0.21919	0.21788	0.16336	0.20815	0.26135	0.19204	0.21267	0.33505	0.35171	0.55353	0.38843	0.43623	0.402	0.33081	0.23848	0.27898	0.23368	0.18322	0.13381	0.2147	0.27711	0.34461	0.32084	0.40653
879.36	0.26642	0.2299	0.15555	0.26701	0.20512	0.10754	0.28745	0.14239	0.34116	0.3504	0.45146	0.26404	0.20927	0.20617	0.16137	0.2077	0.24927	0.19021	0.21416	0.32546	0.35378	0.55346	0.37307	0.42847	0.38168	0.31124	0.22787	0.27198	0.23345	0.18009	0.13193	0.21282	0.2821	0.33814	0.32684	0.40248
880.32	0.25073	0.22161	0.15304	0.26636	0.19911	0.10044	0.27763	0.13628	0.33415	0.34201	0.45613	0.26697	0.19847	0.19738	0.15408	0.20646	0.24786	0.18147	0.20167	0.31346	0.33969	0.5395	0.35056	0.41749	0.36828	0.30515	0.22971	0.27499	0.2338	0.17479	0.12312	0.20832	0.27058	0.32116	0.32777	0.39391
881.28	0.24447	0.21695	0.15439	0.25616	0.20157	0.10405	0.27945	0.13391	0.3437	0.3415	0.46664	0.27383	0.19365	0.18191	0.15201	0.19764	0.239	0.17936	0.202	0.30107	0.34054	0.52569	0.34425	0.40993	0.35282	0.30502	0.22223	0.26396	0.23312	0.17388	0.12511	0.21369	0.27348	0.31246	0.33029	0.39233
882.23	0.24294	0.20867	0.15283	0.25241	0.20152	0.10145	0.27905	0.12895	0.34243	0.33568	0.46512	0.27215	0.19693	0.16368	0.15043	0.18905	0.23149	0.17153	0.20173	0.29529	0.33954	0.51376	0.32966	0.39221	0.35306	0.29869	0.21329	0.26139	0.22108	0.16758	0.12468	0.20524	0.266	0.30582	0.32257	0.38374
883.19	0.25426	0.21988	0.15086	0.25345	0.20226	0.10059	0.28083	0.12744	0.34882	0.33419	0.47302	0.283	0.20575	0.17914	0.14927	0.20101	0.22692	0.16984	0.19975	0.2894	0.33362	0.51202	0.32646	0.39205	0.36276	0.30759	0.22	0.26497	0.2232	0.16439	0.12507	0.2089	0.2623	0.3066	0.32114	0.38198
884.15	0.26288	0.21779	0.15089	0.24993	0.20254	0.095609	0.27779	0.1268	0.33941	0.32951	0.46924	0.28434	0.21166	0.17464	0.14553	0.1917	0.21978	0.16454	0.18787	0.28322	0.32424	0.50146	0.3182	0.37991	0.37605	0.30672	0.21879	0.26555	0.21783	0.15782	0.11892	0.2109	0.25583	0.30425	0.31048	0.38454
885.1	0.26674	0.21533	0.15163	0.24596	0.20235	0.095592	0.28039	0.12455	0.33761	0.33548	0.46725	0.28437	0.20691	0.1706	0.14032	0.18849	0.20706	0.16242	0.18504	0.27492	0.32425	0.49735	0.3165	0.36805	0.37267	0.30073	0.20741	0.25453	0.21066	0.15726	0.11751	0.21051	0.25324	0.3086	0.3148	0.38217
886.06	0.26328	0.22139	0.15602	0.25596	0.20336	0.092479	0.27657	0.12898	0.33197	0.32947	0.46925	0.28351	0.2048	0.17478	0.14571	0.18847	0.21203	0.16263	0.1841	0.27899	0.31333	0.49428	0.31127	0.36226	0.37156	0.30159	0.21079	0.25258	0.20523	0.16421	0.11454	0.20824	0.25385	0.30669	0.31262	0.37963
887.01	0.26749	0.22626	0.15826	0.25045	0.20135	0.095361	0.27516	0.1309	0.33407	0.32886	0.47357	0.29068	0.19951	0.17871	0.13973	0.18314	0.21451	0.16608	0.17803	0.28419	0.31051	0.48615	0.31373	0.35884	0.36058	0.30303	0.21102	0.24763	0.20702	0.16146	0.11468	0.21224	0.26161	0.30882	0.31496	0.38298
887.97	0.2612	0.21964	0.16345	0.24304	0.20611	0.096537	0.27311	0.13077	0.32847	0.33111	0.46433	0.28397	0.19765	0.15978	0.14261	0.16296	0.20653	0.16508	0.17563	0.27702	0.30109	0.47253	0.30342	0.34513	0.35905	0.29636	0.21057	0.23366	0.19991	0.1641	0.10972	0.2107	0.26559	0.3047	0.3146	0.37944
888.93	0.25626	0.22401	0.17205	0.25719	0.21202	0.1009	0.27434	0.13436	0.33678	0.33644	0.47836	0.29192	0.19641	0.16809	0.14709	0.17378	0.20975	0.1657	0.18073	0.28374	0.30444	0.46961	0.31525	0.35003	0.35558	0.31542	0.21708	0.23248	0.20013	0.17026	0.1178	0.2142	0.27941	0.307	0.32298	0.38063
889.88	0.25544	0.21703	0.16579	0.25425	0.21265	0.099981	0.26965	0.13548	0.33324	0.33186	0.4773	0.29199	0.19251	0.16043	0.15254	0.16726	0.20552	0.15531	0.17907	0.28259	0.30111	0.45255	0.31173	0.34266	0.35297	0.31012	0.2165	0.21888	0.19053	0.16605	0.11657	0.20972	0.28366	0.30571	0.31248	0.37563
890.84	0.2644	0.21452	0.16344	0.25124	0.22175	0.1006	0.26484	0.13696	0.33599	0.33505	0.47476	0.2963	0.20385	0.16343	0.1485	0.17206	0.20572	0.15254	0.17825	0.27491	0.3009	0.43899	0.31696	0.34488	0.36147	0.30452	0.21266	0.21861	0.18893	0.16174	0.11524	0.21039	0.28582	0.3163	0.31174	0.38386
891.79	0.27353	0.21238	0.16801	0.26511	0.22774	0.098663	0.26286	0.14289	0.33008	0.33424	0.47074	0.29146	0.20884	0.1613	0.15026	0.17716	0.20148	0.15118	0.17567	0.27058	0.29498	0.42942	0.31696	0.34344	0.36384	0.30351	0.21785	0.22253	0.18479	0.16472	0.11643	0.21349	0.28375	0.31624	0.31109	0.38162
892.75	0.27978	0.20878	0.16565	0.2796	0.23401	0.095226	0.26396	0.14869	0.33034	0.32696	0.47397	0.29373	0.21356	0.16392	0.14901	0.18617	0.20942	0.14255	0.18665	0.2812	0.29331	0.42402	0.32257	0.33857	0.36481	0.29819	0.21956	0.22623	0.18685	0.16044	0.12391	0.21966	0.28724	0.31883	0.31645	0.38318
893.7	0.28864	0.2007	0.15907	0.2679	0.23935	0.09248	0.25936	0.14964	0.32657	0.3132	0.46287	0.28456	0.21511	0.14696	0.13987	0.17189	0.21322	0.14576	0.18834	0.28203	0.2913	0.40373	0.31075	0.33565	0.36083	0.28091	0.21423	0.22226	0.18328	0.15798	0.12005	0.22115	0.27705	0.31431	0.31239	0.37988
894.66	0.29305	0.21	0.15931	0.27649	0.23894	0.092946	0.25835	0.15546	0.32591	0.30892	0.45944	0.27972	0.22149	0.15333	0.13471	0.17565	0.21295	0.15547	0.19755	0.27575	0.2966	0.39479	0.31007	0.3323	0.36298	0.28905	0.21839	0.23081	0.18096	0.16488	0.11981	0.21865	0.27907	0.3105	0.30635	0.38028
895.61	0.28677	0.20526	0.15518	0.27736	0.23895	0.087896	0.25642	0.15442	0.31526	0.30105	0.45113	0.27173	0.21158	0.14404	0.12976	0.168	0.22554	0.15134	0.19582	0.27742	0.29554	0.39148	0.30666	0.3141	0.35219	0.28443	0.20767	0.23121	0.17779	0.16815	0.119	0.21173	0.28001	0.29938	0.30018	0.36233
896.57	0.27903	0.20618	0.15125	0.27063	0.2402	0.088119	0.25058	0.15556	0.30913	0.2959	0.44913	0.26599	0.20651	0.13567	0.13101	0.1594	0.22391	0.15095	0.20045	0.27985	0.29214	0.38481	0.30612	0.29821	0.35365	0.2849	0.20709	0.22625	0.17564	0.17173	0.11924	0.2108	0.28562	0.29747	0.30191	0.35484
897.52	0.28178	0.21072	0.1574	0.26534	0.23681	0.090088	0.24623	0.15796	0.30308	0.29468	0.43961	0.26028	0.20328	0.14411	0.13296	0.15861	0.22264	0.16466	0.19781	0.27882	0.28013	0.37894	0.30991	0.29965	0.35291	0.28864	0.2078	0.22526	0.1759	0.17986	0.11972	0.20763	0.28458	0.29827	0.3006	0.34763
898.48	0.27495	0.21403	0.16023	0.2608	0.23259	0.087904	0.24122	0.15984	0.29221	0.28754	0.4208	0.25274	0.19705	0.14157	0.13916	0.15883	0.21693	0.15446	0.20147	0.28017	0.26618	0.37127	0.29611	0.27618	0.34862	0.28567	0.20918	0.21843	0.17431	0.17727	0.11792	0.20047	0.28494	0.29647	0.28772	0.33578
899.43	0.26917	0.21539	0.15839	0.25739	0.23526	0.087415	0.23686	0.16065	0.28366	0.28509	0.41564	0.24282	0.18385	0.13634	0.1397	0.15482	0.22536	0.15159	0.19932	0.2936	0.25873	0.36881	0.29546	0.26641	0.33814	0.28473	0.20341	0.21484	0.17688	0.17254	0.11602	0.21019	0.28878	0.30269	0.29495	0.33173
900.39	0.27642	0.22313	0.15654	0.25049	0.22733	0.087357	0.2331	0.16478	0.27353	0.28151	0.40032	0.2338	0.18386	0.14116	0.13495	0.15542	0.20782	0.14773	0.20108	0.30932	0.24468	0.3599	0.28308	0.26181	0.3363	0.28801	0.21224	0.20879	0.17386	0.16641	0.11309	0.22292	0.28349	0.30863	0.28794	0.33403
901.34	0.28253	0.22349	0.15283	0.24649	0.22004	0.08446	0.22832	0.16105	0.26362	0.28389	0.38955	0.22176	0.18008	0.14206	0.13137	0.15687	0.20819	0.1433	0.20583	0.32043	0.23383	0.34337	0.27663	0.24894	0.33619	0.28282	0.21056	0.20666	0.16951	0.16514	0.10749	0.21855	0.2746	0.30121	0.27723	0.32991
902.3	0.28501	0.22585	0.13506	0.23299	0.20751	0.079213	0.21922	0.15739	0.24938	0.27392	0.37525	0.21053	0.17638	0.13314	0.11775	0.14878	0.19545	0.12976	0.20118	0.32644	0.23253	0.31834	0.26311	0.22697	0.33013	0.27529	0.19719	0.19516	0.15817	0.15495	0.095927	0.2149	0.26704	0.29252	0.26299	0.32635
903.25	0.29059	0.23018	0.13205	0.22954	0.20831	0.077592	0.21682	0.15225	0.24008	0.2734	0.37848	0.20297	0.17285	0.14248	0.11117	0.14412	0.20213	0.12575	0.20019	0.32765	0.22455	0.31544	0.27533	0.22822	0.327	0.27693	0.19628	0.20051	0.15798	0.15569	0.09871	0.21741	0.27406	0.29211	0.27582	0.33048
904.2	0.30833	0.23691	0.13976	0.22481	0.20808	0.076996	0.21522	0.14991	0.23729	0.27246	0.37041	0.20027	0.17856	0.14429	0.10828	0.14617	0.20653	0.12448	0.21501	0.34064	0.22227	0.30867	0.27134	0.22931	0.33539	0.2728	0.20972	0.20727	0.16296	0.15616	0.10531	0.21539	0.27832	0.28824	0.27648	0.33326
905.16	0.32436	0.24129	0.14315	0.22506	0.20526	0.073766	0.21192	0.14589	0.23437	0.26968	0.3719	0.19449	0.17299	0.15063	0.11411	0.15095	0.20649	0.12991	0.22129	0.35468	0.22608	0.30166	0.27543	0.2278	0.34209	0.26822	0.21799	0.21177	0.1637	0.15543	0.10464	0.2115	0.2856	0.28647	0.28249	0.33447
906.09	0.34956	0.25466	0.16059	0.23713	0.21239	0.079647	0.21739	0.14937	0.23955	0.28054	0.37219	0.20297	0.19383	0.15842	0.12781	0.15658	0.20765	0.14408	0.2352	0.37877	0.24113	0.31709	0.28682	0.24692	0.35485	0.27887	0.23495	0.22608	0.17327	0.16656	0.12045	0.22794	0.30156	0.30342	0.29991	0.34532
907.04	0.35582	0.26311	0.16894	0.23559	0.21664	0.080062	0.21881	0.14836	0.23974	0.28537	0.37065	0.19883	0.19186	0.15669	0.12784	0.16158	0.21076	0.14993	0.24502	0.39547	0.24314	0.32516	0.28921	0.2563	0.34209	0.28214	0.24758	0.23652	0.17705	0.16618	0.12573	0.23407	0.31012	0.30348	0.31119	0.34802
908	0.37437	0.26874	0.17071	0.24024	0.2138	0.081991	0.21734	0.14757	0.24088	0.296	0.36475	0.20016	0.19763	0.15504	0.13554	0.16853	0.21025	0.15902	0.25215	0.41292	0.25415	0.33403	0.28324	0.26022	0.35383	0.28788	0.26138	0.24402	0.18135	0.16797	0.13013	0.23711	0.31688	0.31947	0.31275	0.35463
908.95	0.39153	0.27505	0.17303	0.24216	0.21189	0.081621	0.21874	0.1467	0.23817	0.30415	0.36634	0.20062	0.20463	0.16735	0.13731	0.16805	0.21123	0.1693	0.25104	0.43162	0.25527	0.33898	0.29074	0.26245	0.36084	0.30163	0.26457	0.24846	0.18477	0.17571	0.13439	0.24465	0.32673	0.33053	0.319	0.3621
909.9	0.39687	0.279	0.17197	0.23686	0.20913	0.08516	0.22105	0.13975	0.23555	0.31416	0.35671	0.1968	0.21708	0.16139	0.13286	0.16592	0.20958	0.17273	0.25763	0.43486	0.26111	0.34514	0.28049	0.2604	0.35737	0.30764	0.26151	0.25308	0.18605	0.18278	0.14184	0.25028	0.32863	0.33926	0.32792	0.35899
910.85	0.39658	0.27495	0.16324	0.22851	0.20582	0.08004	0.21298	0.13019	0.22973	0.30446	0.34864	0.18889	0.2113	0.15773	0.12416	0.16776	0.21447	0.15775	0.24534	0.42926	0.25601	0.33912	0.27072	0.25197	0.34831	0.30854	0.25238	0.24651	0.19454	0.1758	0.13532	0.24452	0.32787	0.33841	0.32397	0.35309
911.81	0.41319	0.27455	0.17015	0.2314	0.20958	0.082176	0.20995	0.12181	0.23389	0.30903	0.34443	0.18792	0.21749	0.16189	0.12962	0.16726	0.22259	0.16329	0.24368	0.4343	0.27019	0.34518	0.26181	0.24682	0.36387	0.31373	0.25396	0.24805	0.20369	0.18134	0.13946	0.25326	0.33775	0.34877	0.32768	0.35596
912.76	0.43047	0.28492	0.17681	0.24251	0.21515	0.08343	0.21116	0.11894	0.23642	0.30603	0.34789	0.1876	0.22147	0.17326	0.13067	0.1744	0.23325	0.16664	0.24464	0.43799	0.2723	0.33995	0.26846	0.24173	0.36351	0.33129	0.25801	0.25689	0.20682	0.19253	0.14219	0.2623	0.34177	0.34125	0.3359	0.35114
913.71	0.43362	0.28063	0.17643	0.23311	0.21274	0.083777	0.20646	0.10977	0.23134	0.30513	0.33742	0.17808	0.21126	0.15853	0.13089	0.17154	0.22382	0.15525	0.23425	0.43217	0.27022	0.33055	0.25295	0.23264	0.34981	0.32188	0.25266	0.2458	0.2028	0.18376	0.13657	0.25895	0.33688	0.33067	0.33285	0.34115
914.67	0.44006	0.27542	0.17921	0.23579	0.21889	0.086538	0.2006	0.10681	0.22669	0.29982	0.33755	0.1793	0.20096	0.15908	0.13375	0.17078	0.22898	0.15626	0.2302	0.43114	0.26234	0.32423	0.25653	0.23305	0.3463	0.32106	0.25422	0.24336	0.21294	0.18784	0.1405	0.25719	0.33598	0.32565	0.33205	0.35255
915.62	0.45336	0.27972	0.17756	0.23421	0.21536	0.088959	0.2031	0.09966	0.21844	0.30046	0.33831	0.17827	0.1896	0.16706	0.1336	0.16376	0.22337	0.16637	0.23159	0.42021	0.25349	0.32126	0.24902	0.23233	0.34404	0.32831	0.25997	0.24354	0.20856	0.18999	0.1436	0.25521	0.33259	0.32539	0.3285	0.35562
916.57	0.45902	0.27528	0.17782	0.23489	0.21145	0.088308	0.20424	0.097676	0.21186	0.29559	0.34187	0.17839	0.18131	0.16621	0.13269	0.16408	0.22046	0.15411	0.22602	0.41934	0.2439	0.31851	0.24158	0.2344	0.34197	0.32718	0.25863	0.24622	0.20765	0.18741	0.14747	0.25225	0.32694	0.3226	0.32827	0.35306
917.52	0.46135	0.26911	0.18013	0.22981	0.20768	0.090562	0.20004	0.09067	0.20347	0.2996	0.34406	0.17049	0.18111	0.16037	0.12933	0.16189	0.20617	0.15073	0.22118	0.41386	0.2494	0.32784	0.23132	0.23569	0.34608	0.32165	0.25381	0.24616	0.20737	0.18861	0.14803	0.24913	0.32016	0.33572	0.3263	0.35153
918.47	0.46853	0.27018	0.18107	0.23041	0.20857	0.093427	0.19749	0.08577	0.20642	0.30131	0.34541	0.17206	0.18303	0.16681	0.13259	0.16656	0.20505	0.16125	0.21755	0.39877	0.24895	0.34361	0.22498	0.2385	0.35552	0.33281	0.25313	0.24731	0.21396	0.19799	0.14607	0.24133	0.32232	0.34638	0.33073	0.35288
919.43	0.47507	0.27487	0.18526	0.2339	0.20793	0.094047	0.19764	0.0808	0.2144	0.30565	0.35478	0.16852	0.18696	0.16825	0.13968	0.17381	0.20693	0.16541	0.21466	0.38799	0.26142	0.34694	0.23026	0.2348	0.36307	0.3336	0.25243	0.2441	0.2153	0.1972	0.14133	0.24211	0.33382	0.34951	0.33616	0.34462
920.38	0.47142	0.27385	0.19211	0.24117	0.2133	0.094583	0.19587	0.079616	0.21992	0.31401	0.36419	0.16874	0.18454	0.16946	0.14565	0.18729	0.21603	0.16823	0.21592	0.38007	0.2701	0.35345	0.24283	0.23619	0.36895	0.3311	0.24931	0.24731	0.22234	0.19858	0.14507	0.24389	0.3394	0.34958	0.34682	0.3515
921.31	0.48366	0.274	0.19398	0.25533	0.21866	0.098718	0.19419	0.075907	0.22093	0.32367	0.36882	0.1727	0.18951	0.17135	0.15608	0.19335	0.22098	0.17669	0.21999	0.36571	0.27724	0.35978	0.25395	0.23855	0.38561	0.34046	0.25297	0.24766	0.22957	0.20871	0.14416	0.24454	0.34272	0.36211	0.35257	0.35305
922.26	0.48559	0.26718	0.19223	0.2541	0.21656	0.099886	0.19391	0.072495	0.22184	0.32721	0.36041	0.17911	0.18708	0.16525	0.15576	0.19042	0.22554	0.1742	0.21911	0.35422	0.27094	0.35254	0.24611	0.24453	0.37994	0.33166	0.24809	0.23755	0.23024	0.20385	0.14081	0.23839	0.34467	0.35677	0.35064	0.35423
923.21	0.48775	0.2718	0.19931	0.26816	0.22015	0.10272	0.1942	0.07119	0.22096	0.33023	0.36354	0.18956	0.19573	0.17097	0.1576	0.18857	0.23047	0.17489	0.22428	0.35634	0.27741	0.34447	0.2536	0.25596	0.38725	0.33379	0.25139	0.24694	0.23467	0.20428	0.14395	0.24831	0.34195	0.35625	0.35166	0.36651
924.16	0.49077	0.26823	0.20562	0.27412	0.22031	0.10364	0.19436	0.071238	0.21465	0.33102	0.35656	0.19172	0.19372	0.17531	0.163	0.18718	0.23133	0.16717	0.21912	0.35892	0.2715	0.3475	0.24285	0.25808	0.39289	0.3437	0.25367	0.24961	0.23677	0.19931	0.14481	0.24957	0.3324	0.36556	0.3469	0.37415
925.11	0.50126	0.2689	0.21259	0.27235	0.22134	0.10634	0.19408	0.07057	0.21604	0.33346	0.35589	0.19951	0.20351	0.17864	0.17173	0.1807	0.23136	0.16643	0.21909	0.36264	0.26774	0.35264	0.23224	0.2613	0.40291	0.3512	0.26055	0.24873	0.23774	0.20106	0.14134	0.25103	0.32605	0.36934	0.34647	0.36993
926.06	0.497	0.27003	0.21412	0.26754	0.22074	0.10993	0.19321	0.065009	0.21851	0.33074	0.36542	0.19651	0.20924	0.18373	0.17203	0.18156	0.22972	0.17211	0.22047	0.34966	0.26284	0.3429	0.23447	0.26129	0.4024	0.35219	0.26572	0.24668	0.23554	0.20364	0.14136	0.24488	0.33191	0.3654	0.35251	0.37113
927.02	0.49746	0.27549	0.22026	0.27023	0.21916	0.1123	0.19447	0.065236	0.21998	0.33023	0.38068	0.19641	0.20765	0.18422	0.17803	0.18281	0.22303	0.17334	0.22031	0.35365	0.26083	0.3449	0.24688	0.25882	0.40833	0.35587	0.27061	0.25011	0.23914	0.20584	0.14303	0.25168	0.3305	0.36622	0.35817	0.37585
927.97	0.48966	0.26326	0.22148	0.2638	0.21832	0.11098	0.19564	0.062422	0.21553	0.32794	0.39029	0.19038	0.20904	0.17172	0.18173	0.19264	0.22347	0.16511	0.2135	0.34064	0.25566	0.35106	0.24756	0.24696	0.40926	0.34795	0.26841	0.2468	0.23667	0.20342	0.14158	0.24424	0.32824	0.36564	0.35787	0.3691
928.92	0.48478	0.26183	0.22454	0.25983	0.22025	0.1153	0.19488	0.062015	0.21572	0.33144	0.41214	0.1941	0.21669	0.1662	0.18494	0.19019	0.22151	0.16964	0.2186	0.32964	0.25539	0.35337	0.25745	0.25742	0.41877	0.34687	0.27288	0.25141	0.2372	0.20794	0.14245	0.24204	0.337	0.36769	0.36565	0.37136
929.87	0.47345	0.25737	0.2282	0.26185	0.21878	0.1165	0.1955	0.063347	0.21274	0.32326	0.42334	0.19386	0.21269	0.16061	0.18193	0.19172	0.21569	0.17113	0.21667	0.32092	0.25943	0.34463	0.26782	0.2554	0.41814	0.33928	0.2729	0.25186	0.23523	0.21022	0.14452	0.24354	0.34198	0.37464	0.3668	0.37101
930.82	0.46485	0.24974	0.23089	0.25904	0.21305	0.11676	0.19536	0.065772	0.2088	0.32134	0.41945	0.19561	0.21283	0.15155	0.17996	0.19355	0.21106	0.16669	0.2126	0.31651	0.25045	0.34388	0.25826	0.24959	0.42016	0.33634	0.26488	0.24756	0.23247	0.20378	0.14373	0.24355	0.33496	0.37593	0.35764	0.3692
931.75	0.44742	0.24563	0.22655	0.26426	0.21703	0.1181	0.1963	0.064079	0.20822	0.31955	0.41947	0.19817	0.21217	0.15354	0.17583	0.20108	0.2123	0.1729	0.21384	0.30393	0.24772	0.34744	0.25656	0.24881	0.42104	0.33347	0.26251	0.24784	0.22762	0.20402	0.14162	0.24869	0.33671	0.38571	0.35733	0.36257
932.7	0.44084	0.25016	0.22983	0.27174	0.21563	0.11739	0.19416	0.069424	0.21447	0.32719	0.42616	0.20604	0.20622	0.15883	0.17755	0.19258	0.21074	0.17134	0.21618	0.30697	0.24683	0.35377	0.25397	0.25795	0.41598	0.34588	0.26608	0.24255	0.23051	0.20129	0.14571	0.26084	0.34656	0.40198	0.35867	0.3664
933.65	0.42649	0.25006	0.23119	0.27983	0.21965	0.11632	0.19769	0.070133	0.22167	0.32548	0.42737	0.20778	0.2037	0.16234	0.17173	0.19728	0.21264	0.17316	0.21735	0.31173	0.25131	0.35804	0.252	0.25896	0.40718	0.34174	0.26184	0.23879	0.23164	0.2055	0.14775	0.26606	0.35161	0.41079	0.36148	0.36542
934.6	0.41688	0.25299	0.22838	0.28045	0.22231	0.11594	0.1952	0.068469	0.2227	0.33042	0.42545	0.21004	0.2046	0.16462	0.16625	0.19954	0.21325	0.16489	0.21327	0.30218	0.25256	0.35878	0.23935	0.2608	0.40636	0.34604	0.25855	0.24417	0.22999	0.19628	0.1399	0.26491	0.3584	0.41288	0.35762	0.36888
935.55	0.40537	0.25633	0.22782	0.28201	0.22437	0.11015	0.19183	0.070203	0.22504	0.32576	0.43208	0.20866	0.20329	0.17112	0.16621	0.19102	0.21588	0.15887	0.20657	0.29732	0.2509	0.37258	0.24129	0.26144	0.39827	0.33874	0.26051	0.24749	0.23134	0.19861	0.13975	0.27181	0.36378	0.42306	0.36058	0.3651
936.5	0.39847	0.25879	0.23629	0.28184	0.2291	0.10306	0.18889	0.073568	0.22942	0.32754	0.44338	0.21577	0.2025	0.16994	0.17251	0.18796	0.22362	0.1515	0.20169	0.31153	0.24907	0.3773	0.24843	0.27018	0.39509	0.34374	0.25983	0.24571	0.23607	0.19688	0.14333	0.27833	0.37314	0.42805	0.3634	0.3805
937.45	0.3976	0.26397	0.23912	0.2852	0.23697	0.10289	0.18923	0.076498	0.22807	0.31901	0.44375	0.21315	0.21333	0.17113	0.17824	0.19746	0.22593	0.15915	0.19712	0.30051	0.2445	0.36804	0.25211	0.26667	0.40596	0.33844	0.25829	0.25699	0.23409	0.2011	0.14151	0.28208	0.37078	0.42332	0.37252	0.38161
938.4	0.39596	0.26937	0.24425	0.2845	0.23908	0.10043	0.18426	0.076428	0.22679	0.31632	0.43746	0.22013	0.21341	0.17024	0.18223	0.19571	0.22657	0.16017	0.18503	0.29234	0.24111	0.36733	0.24864	0.26426	0.40728	0.34298	0.266	0.26392	0.23418	0.19542	0.14235	0.28486	0.384	0.42489	0.37227	0.38472
939.32	0.38543	0.27014	0.24511	0.2934	0.24281	0.097028	0.18362	0.079627	0.22774	0.30862	0.43532	0.21521	0.20423	0.16858	0.18369	0.19949	0.23473	0.1664	0.18155	0.30507	0.22534	0.37151	0.25639	0.26807	0.39948	0.34473	0.26678	0.26527	0.23488	0.19905	0.14721	0.2942	0.38404	0.42551	0.38046	0.38806
940.27	0.38463	0.27675	0.25102	0.29077	0.25098	0.10171	0.1882	0.081098	0.23175	0.32223	0.44091	0.2198	0.20411	0.17068	0.19436	0.20842	0.23821	0.18038	0.1846	0.30695	0.22498	0.37331	0.26357	0.28138	0.40131	0.34901	0.27346	0.26355	0.23761	0.1978	0.14945	0.30121	0.39145	0.43321	0.3878	0.40069
941.22	0.38649	0.27837	0.25271	0.28641	0.25238	0.10335	0.19302	0.082434	0.23677	0.31839	0.44366	0.22182	0.212	0.17899	0.19993	0.21406	0.24387	0.19654	0.18844	0.2928	0.23312	0.37035	0.26463	0.2916	0.41299	0.35241	0.28011	0.26914	0.24727	0.19493	0.15715	0.30012	0.39958	0.42869	0.39947	0.40012
942.17	0.37972	0.28221	0.25696	0.29742	0.25456	0.10467	0.19519	0.083508	0.24913	0.3209	0.44862	0.22619	0.20676	0.18798	0.19789	0.21782	0.24906	0.20332	0.19057	0.2983	0.2382	0.37947	0.27114	0.30173	0.40901	0.36024	0.28755	0.27842	0.25332	0.19418	0.16558	0.30848	0.4162	0.44234	0.40303	0.4025
943.12	0.38273	0.28477	0.25944	0.30948	0.25811	0.10478	0.19811	0.087849	0.2568	0.32219	0.46043	0.22852	0.21375	0.18591	0.20756	0.23641	0.26019	0.2055	0.19099	0.3034	0.23627	0.38759	0.27859	0.30787	0.41441	0.36638	0.28997	0.2816	0.25615	0.19554	0.16711	0.31991	0.4153	0.43918	0.41312	0.40468
944.07	0.38747	0.28665	0.26421	0.31084	0.26337	0.10704	0.20166	0.086737	0.26214	0.32655	0.46494	0.23534	0.2261	0.18813	0.21793	0.23937	0.26815	0.21473	0.19219	0.30005	0.24904	0.38631	0.27352	0.31595	0.42225	0.36449	0.2962	0.27852	0.26382	0.19513	0.17057	0.32261	0.42869	0.4451	0.41569	0.40685
945.02	0.39518	0.2925	0.27204	0.33078	0.2721	0.10819	0.20409	0.092317	0.27124	0.33039	0.46778	0.24304	0.2277	0.19565	0.22563	0.2495	0.284	0.22445	0.19706	0.30522	0.26645	0.3975	0.28023	0.32878	0.42536	0.37759	0.3014	0.29181	0.27385	0.20626	0.17747	0.32657	0.44128	0.4512	0.42129	0.41595
945.96	0.40675	0.2983	0.27478	0.34033	0.27465	0.10889	0.1996	0.096212	0.27144	0.33618	0.45705	0.24163	0.23079	0.19479	0.22733	0.25135	0.28434	0.22379	0.19234	0.3168	0.26705	0.40026	0.27248	0.32487	0.42572	0.37655	0.30305	0.29134	0.2683	0.20775	0.16908	0.32952	0.44396	0.45622	0.41532	0.41277
946.89	0.41848	0.30201	0.27345	0.3424	0.27669	0.11153	0.20373	0.097862	0.27628	0.33878	0.46144	0.24508	0.24382	0.19608	0.23545	0.26521	0.29354	0.23554	0.19928	0.33077	0.27712	0.40497	0.27467	0.33194	0.4384	0.37905	0.31064	0.29572	0.2701	0.21865	0.17155	0.33112	0.45146	0.45571	0.42093	0.41745
947.84	0.42851	0.3039	0.27453	0.33826	0.28052	0.11395	0.21029	0.099226	0.27726	0.3395	0.4597	0.24537	0.24822	0.20618	0.23922	0.26532	0.29461	0.24537	0.21134	0.33158	0.28437	0.40035	0.27107	0.34333	0.44339	0.39015	0.31378	0.29718	0.27131	0.22954	0.1853	0.32161	0.45495	0.45958	0.42136	0.42298
948.79	0.44589	0.31421	0.28306	0.34631	0.29282	0.1203	0.21679	0.10944	0.29084	0.35182	0.47684	0.25476	0.26273	0.21859	0.24725	0.27276	0.30056	0.25739	0.22731	0.34024	0.29666	0.41916	0.28929	0.3538	0.45984	0.40553	0.3187	0.31236	0.27711	0.24093	0.20269	0.32744	0.46508	0.47212	0.42748	0.43294
949.74	0.45538	0.31496	0.28723	0.3472	0.29751	0.12284	0.22106	0.11045	0.29746	0.35039	0.48105	0.26002	0.28049	0.22861	0.24446	0.27589	0.30356	0.26256	0.23644	0.35224	0.30243	0.41925	0.29064	0.35802	0.47194	0.41258	0.32687	0.31574	0.28362	0.23984	0.20727	0.32715	0.47267	0.47316	0.43144	0.43463
950.68	0.46291	0.31846	0.29304	0.36028	0.30525	0.12771	0.22725	0.11033	0.30975	0.35359	0.48706	0.26463	0.28503	0.23785	0.24969	0.29503	0.31318	0.27372	0.24874	0.35273	0.31622	0.42937	0.30313	0.37169	0.48009	0.42859	0.33738	0.33394	0.29347	0.25142	0.21925	0.33093	0.487	0.4781	0.4336	0.44261
951.63	0.4698	0.31699	0.29803	0.36474	0.31284	0.12872	0.22924	0.11081	0.30882	0.35274	0.48671	0.26624	0.29036	0.24125	0.26042	0.29565	0.32105	0.27224	0.25718	0.35319	0.31875	0.43792	0.30678	0.38673	0.48204	0.43	0.34265	0.33335	0.29976	0.24999	0.22449	0.32945	0.48606	0.47605	0.43181	0.44796
952.58	0.48141	0.32351	0.31065	0.37823	0.31649	0.13255	0.232	0.11555	0.3123	0.36031	0.49238	0.27254	0.30853	0.25118	0.2689	0.30297	0.33553	0.27153	0.2591	0.36429	0.32801	0.45143	0.32078	0.39288	0.50017	0.44007	0.35302	0.34988	0.30648	0.2472	0.22555	0.33533	0.49142	0.47837	0.42983	0.45707
953.5	0.48695	0.32143	0.31161	0.38203	0.31609	0.13218	0.23248	0.11546	0.31394	0.35913	0.48002	0.27475	0.30706	0.25357	0.27285	0.31864	0.34564	0.27321	0.25813	0.37145	0.33348	0.46003	0.31791	0.39741	0.4969	0.44845	0.36466	0.35366	0.30939	0.2573	0.22155	0.33605	0.49086	0.47377	0.43051	0.45748
954.45	0.49228	0.32364	0.31828	0.39055	0.32022	0.12827	0.22962	0.11518	0.31233	0.36192	0.47145	0.27128	0.30487	0.25043	0.28642	0.32345	0.34821	0.26889	0.25692	0.36746	0.33018	0.45081	0.31133	0.40123	0.49488	0.45018	0.3695	0.35613	0.30928	0.25599	0.22079	0.3359	0.48876	0.46411	0.4254	0.45482
955.4	0.50833	0.32978	0.32614	0.39717	0.32508	0.12982	0.23393	0.12238	0.31623	0.37036	0.48193	0.27858	0.32434	0.25841	0.3059	0.32613	0.35943	0.27049	0.25809	0.37852	0.32896	0.46247	0.31164	0.40846	0.5075	0.45671	0.37696	0.35912	0.31474	0.25685	0.22561	0.33941	0.48468	0.46458	0.43075	0.46157
956.35	0.51831	0.32691	0.3342	0.39668	0.32299	0.12907	0.23299	0.12735	0.32589	0.37489	0.48083	0.27889	0.32091	0.25387	0.30237	0.33076	0.36002	0.27356	0.25699	0.3909	0.3282	0.46335	0.30889	0.40224	0.50871	0.45396	0.37907	0.35885	0.31305	0.26039	0.22251	0.3393	0.48954	0.46152	0.43144	0.45922
957.29	0.51121	0.322	0.32527	0.39264	0.3201	0.12492	0.23097	0.12632	0.32877	0.37548	0.47813	0.27327	0.30337	0.24411	0.29464	0.3328	0.34706	0.27267	0.25479	0.3886	0.32887	0.45873	0.30901	0.39714	0.49353	0.44253	0.37219	0.3513	0.30911	0.26365	0.21678	0.33593	0.48849	0.45287	0.43479	0.44646
958.24	0.51322	0.31834	0.32493	0.39661	0.31933	0.12573	0.2304	0.12663	0.33238	0.3767	0.48555	0.26911	0.30326	0.23733	0.29304	0.32358	0.34349	0.26339	0.25063	0.38437	0.32752	0.45018	0.30808	0.39195	0.49692	0.43793	0.3645	0.35038	0.30783	0.26038	0.21419	0.33005	0.48471	0.44394	0.43693	0.43616
959.17	0.51595	0.31839	0.3194	0.38925	0.31628	0.12834	0.23283	0.12927	0.3355	0.37538	0.49202	0.27642	0.29954	0.23922	0.2839	0.31553	0.34058	0.2615	0.24793	0.38751	0.32471	0.4541	0.31108	0.39563	0.49903	0.44476	0.35972	0.3575	0.30095	0.26771	0.21426	0.32671	0.48279	0.43931	0.43751	0.43413
960.11	0.50336	0.31133	0.31581	0.37706	0.31109	0.12702	0.23029	0.1281	0.33283	0.36471	0.48726	0.27261	0.28294	0.23673	0.27712	0.30277	0.33067	0.25516	0.24853	0.38008	0.31554	0.44143	0.30651	0.38314	0.47981	0.43882	0.35931	0.34807	0.28964	0.2654	0.21044	0.31321	0.47528	0.42928	0.43177	0.42178
961.06	0.50331	0.31092	0.31257	0.3887	0.31408	0.13039	0.22975	0.13064	0.32902	0.36327	0.48705	0.27529	0.28113	0.23731	0.27662	0.29892	0.32894	0.25382	0.24485	0.37254	0.31543	0.43658	0.3049	0.37644	0.48189	0.44336	0.35933	0.35278	0.29365	0.27204	0.21219	0.30693	0.46674	0.42076	0.43231	0.41728
962.01	0.50286	0.30438	0.30535	0.38862	0.31785	0.12925	0.22831	0.1327	0.33058	0.35519	0.47362	0.27727	0.26831	0.2338	0.26997	0.29692	0.33225	0.2464	0.24373	0.36106	0.30743	0.43597	0.28153	0.37386	0.47417	0.43622	0.35613	0.35516	0.29643	0.27463	0.21136	0.30387	0.45943	0.42126	0.41779	0.41046
962.95	0.5012	0.30011	0.29496	0.38328	0.31054	0.12357	0.2287	0.13152	0.32566	0.35049	0.45864	0.27426	0.26393	0.23505	0.2654	0.29617	0.32885	0.23193	0.24327	0.35138	0.30288	0.43239	0.26481	0.36678	0.4641	0.42783	0.35124	0.34907	0.29026	0.26461	0.20955	0.28847	0.44997	0.41403	0.40449	0.40617
963.9	0.4921	0.29772	0.28656	0.38633	0.31105	0.12138	0.22924	0.1345	0.32287	0.34885	0.44963	0.26756	0.25566	0.22854	0.26076	0.30126	0.31972	0.22513	0.23781	0.3507	0.30144	0.43917	0.25762	0.34976	0.45448	0.41789	0.35037	0.34132	0.2885	0.25977	0.2073	0.29378	0.44191	0.40985	0.39261	0.40007
964.82	0.49914	0.28931	0.27695	0.38665	0.3071	0.11731	0.2284	0.13535	0.32257	0.34589	0.44506	0.26164	0.2613	0.21949	0.24537	0.30244	0.31035	0.20895	0.2302	0.34512	0.30667	0.43597	0.24288	0.33875	0.45811	0.40269	0.34314	0.3448	0.28362	0.26237	0.20625	0.29525	0.43598	0.39635	0.39303	0.38661
965.77	0.48793	0.28704	0.26758	0.36855	0.30471	0.10924	0.22526	0.13084	0.31451	0.34488	0.43554	0.25272	0.24949	0.21841	0.23917	0.29627	0.30842	0.19155	0.2257	0.33224	0.30376	0.43545	0.22949	0.32947	0.43854	0.39738	0.33612	0.3337	0.27014	0.256	0.20072	0.28736	0.41939	0.39094	0.37754	0.37314
966.71	0.48963	0.28767	0.26848	0.36061	0.29889	0.10611	0.22392	0.13287	0.30977	0.34421	0.44149	0.24861	0.26154	0.21918	0.23966	0.28477	0.30023	0.18163	0.22444	0.32932	0.29979	0.42552	0.23351	0.31773	0.43781	0.39789	0.3429	0.32658	0.25974	0.24909	0.19892	0.282	0.40195	0.37535	0.37775	0.37168
967.66	0.48569	0.28724	0.26998	0.35538	0.29597	0.10635	0.21765	0.13287	0.30336	0.33701	0.44178	0.24225	0.25914	0.21187	0.2306	0.27514	0.28187	0.18207	0.21749	0.31832	0.29395	0.41656	0.23141	0.31129	0.43007	0.38905	0.34186	0.31849	0.25088	0.25301	0.19474	0.28226	0.39227	0.36964	0.37354	0.3609
968.61	0.48741	0.28857	0.27091	0.3409	0.29591	0.10674	0.21548	0.13272	0.29729	0.33213	0.44041	0.24156	0.26368	0.20678	0.22675	0.26308	0.27508	0.1739	0.21749	0.31988	0.29124	0.40782	0.22994	0.29806	0.42978	0.38414	0.34114	0.31336	0.24429	0.25742	0.19442	0.27449	0.37514	0.37002	0.38044	0.35282
969.55	0.48324	0.2936	0.2765	0.33696	0.30334	0.10638	0.21227	0.13126	0.29064	0.32833	0.43221	0.2438	0.25923	0.20575	0.22785	0.25257	0.26866	0.17701	0.21267	0.31921	0.28193	0.40429	0.22951	0.29593	0.42454	0.39494	0.34052	0.30862	0.24462	0.25535	0.19332	0.26915	0.36194	0.37404	0.37411	0.35861
970.47	0.48198	0.28876	0.27445	0.33705	0.30113	0.10482	0.20797	0.13084	0.28701	0.31695	0.42517	0.247	0.25319	0.19581	0.22524	0.24603	0.24944	0.17601	0.2054	0.31431	0.27436	0.39461	0.22184	0.29436	0.42422	0.38737	0.33494	0.31016	0.23994	0.25301	0.18984	0.26619	0.35752	0.36244	0.37115	0.36293
971.42	0.47839	0.28844	0.27093	0.32783	0.30548	0.10187	0.20456	0.12502	0.27876	0.31551	0.41717	0.2469	0.24952	0.18932	0.22053	0.2287	0.2503	0.17212	0.19868	0.31429	0.27265	0.39179	0.2083	0.2934	0.42282	0.37599	0.33216	0.29929	0.24253	0.25677	0.18813	0.26444	0.35388	0.3639	0.36711	0.35741
972.37	0.47966	0.29231	0.27202	0.32587	0.31135	0.1017	0.20559	0.12773	0.27926	0.31688	0.41794	0.25217	0.24416	0.18666	0.21972	0.22379	0.25016	0.1745	0.19988	0.3224	0.27647	0.38731	0.20999	0.29397	0.42254	0.37648	0.33273	0.31156	0.24626	0.26197	0.1902	0.2692	0.35377	0.36129	0.37537	0.36662
973.31	0.48103	0.29066	0.2736	0.32731	0.30207	0.095934	0.20181	0.1258	0.27779	0.31162	0.41747	0.24776	0.24003	0.18008	0.2152	0.21909	0.24934	0.16642	0.19645	0.30844	0.27168	0.3753	0.1949	0.29719	0.42171	0.37512	0.33064	0.31806	0.24634	0.25575	0.19192	0.25935	0.35404	0.35448	0.37517	0.36483
974.26	0.4589	0.28606	0.25936	0.31607	0.29036	0.090316	0.19785	0.1218	0.27022	0.30503	0.40811	0.23391	0.21783	0.16865	0.20036	0.20619	0.24527	0.15192	0.19166	0.29322	0.26173	0.36964	0.18525	0.28017	0.40755	0.35415	0.3186	0.31485	0.24121	0.24823	0.18132	0.25034	0.34586	0.34441	0.37512	0.35094
975.18	0.46347	0.29937	0.26613	0.31286	0.29286	0.090565	0.20053	0.12348	0.27524	0.31848	0.4157	0.2334	0.23376	0.17518	0.20078	0.2035	0.25105	0.15329	0.19707	0.29918	0.27073	0.37385	0.19342	0.28658	0.41195	0.36173	0.32288	0.32186	0.25285	0.25251	0.18651	0.2573	0.34639	0.364	0.38726	0.35711
976.12	0.46004	0.30646	0.27354	0.31658	0.28622	0.089753	0.19853	0.12287	0.27667	0.31384	0.40818	0.22659	0.23382	0.17518	0.19547	0.20698	0.24085	0.15987	0.19887	0.29727	0.27353	0.37142	0.18744	0.28087	0.40435	0.36659	0.31272	0.32871	0.24736	0.24672	0.18941	0.25447	0.34635	0.36338	0.38742	0.34787
977.07	0.45152	0.30912	0.27538	0.31093	0.278	0.08363	0.19312	0.11736	0.26977	0.31549	0.40891	0.22255	0.23176	0.1747	0.19441	0.20592	0.23366	0.15811	0.1912	0.29936	0.25671	0.37421	0.18057	0.27655	0.4008	0.36182	0.31012	0.32497	0.24388	0.24119	0.19206	0.25328	0.34213	0.36515	0.38185	0.33914
978.01	0.44324	0.31254	0.27183	0.31089	0.27338	0.08273	0.1896	0.11375	0.26776	0.31193	0.40869	0.21564	0.22679	0.17852	0.18943	0.20672	0.22917	0.16355	0.18987	0.30049	0.25096	0.37763	0.18572	0.27327	0.39018	0.35828	0.30375	0.32738	0.24233	0.2376	0.18966	0.2577	0.33548	0.36457	0.37894	0.33838
978.96	0.44305	0.32278	0.28442	0.32051	0.27037	0.083499	0.18795	0.11233	0.26693	0.31401	0.41396	0.21861	0.22885	0.18157	0.1954	0.2158	0.22549	0.17603	0.19666	0.30812	0.25806	0.38626	0.19054	0.28649	0.38827	0.36273	0.30982	0.33939	0.24208	0.24038	0.19515	0.26439	0.34114	0.37606	0.37768	0.34581
979.88	0.43541	0.32473	0.28712	0.31905	0.26271	0.084314	0.18251	0.10773	0.25895	0.30335	0.42021	0.21429	0.21857	0.17439	0.19285	0.20908	0.22202	0.17573	0.19239	0.30969	0.24995	0.38369	0.18958	0.27835	0.38707	0.3563	0.3042	0.33675	0.23356	0.23552	0.19583	0.26821	0.33723	0.37027	0.38242	0.34184
980.82	0.43993	0.32939	0.29533	0.31807	0.26366	0.08788	0.17953	0.10724	0.25941	0.30414	0.43911	0.2163	0.21735	0.17804	0.19789	0.20977	0.22305	0.17323	0.19459	0.30569	0.24481	0.38746	0.20296	0.27783	0.39113	0.35475	0.31109	0.34642	0.23896	0.23786	0.19664	0.27472	0.33634	0.37508	0.3966	0.35213
981.77	0.4428	0.33124	0.29846	0.3167	0.26862	0.090105	0.178	0.10778	0.25775	0.29522	0.43353	0.2107	0.22414	0.1786	0.19085	0.20241	0.23288	0.16544	0.20136	0.2939	0.24809	0.38469	0.20872	0.27051	0.39104	0.35544	0.30835	0.3491	0.24157	0.23495	0.19643	0.27819	0.33111	0.36953	0.39958	0.35276
982.71	0.44235	0.33543	0.30704	0.31987	0.27283	0.091188	0.17649	0.10412	0.25451	0.30043	0.43455	0.21257	0.22607	0.1853	0.19378	0.19331	0.23811	0.16893	0.20722	0.28613	0.25513	0.39105	0.21101	0.26843	0.39593	0.3572	0.31403	0.34166	0.24558	0.23503	0.19979	0.28069	0.33566	0.37318	0.40212	0.34973
983.63	0.44855	0.34151	0.31291	0.31947	0.27721	0.09389	0.17441	0.10495	0.24908	0.29977	0.43127	0.21296	0.22315	0.19038	0.19155	0.18679	0.2422	0.16655	0.20433	0.29148	0.24736	0.39118	0.21216	0.26668	0.39894	0.36091	0.31171	0.3338	0.25107	0.23297	0.20489	0.28711	0.33947	0.37423	0.40197	0.34679
984.58	0.44906	0.34713	0.32026	0.32419	0.28033	0.093084	0.17345	0.10461	0.25002	0.30116	0.42163	0.21289	0.22585	0.20543	0.19013	0.18611	0.24258	0.16685	0.20077	0.28282	0.25309	0.39375	0.21258	0.2778	0.39574	0.37117	0.31786	0.33283	0.25054	0.23215	0.20765	0.28507	0.34811	0.3756	0.39098	0.3435
985.52	0.44592	0.34993	0.32193	0.33381	0.27922	0.091294	0.17227	0.10433	0.25008	0.30199	0.41027	0.21129	0.23251	0.2098	0.19227	0.19136	0.24724	0.17285	0.19793	0.29034	0.26065	0.39809	0.20817	0.2861	0.40406	0.37842	0.31355	0.33597	0.25256	0.23302	0.2105	0.29476	0.35804	0.37748	0.3758	0.34239
986.46	0.44289	0.35648	0.3374	0.34836	0.27407	0.092333	0.17332	0.10513	0.25494	0.30608	0.41333	0.22186	0.23203	0.21961	0.20423	0.20441	0.24293	0.18251	0.19717	0.30246	0.26836	0.40422	0.21154	0.2965	0.40689	0.39215	0.32107	0.34181	0.25243	0.23424	0.21028	0.30295	0.36818	0.38791	0.37643	0.34872
987.41	0.44883	0.35362	0.34376	0.34202	0.27137	0.091177	0.17081	0.11024	0.25296	0.30208	0.4068	0.22086	0.24192	0.207	0.19743	0.208	0.2414	0.17805	0.19029	0.31207	0.26834	0.39905	0.20181	0.30632	0.41591	0.39252	0.31212	0.33774	0.25287	0.23104	0.2053	0.31112	0.37605	0.38604	0.37104	0.34955
988.33	0.43988	0.35345	0.35162	0.349	0.27027	0.092387	0.17421	0.1107	0.25815	0.30639	0.41234	0.22565	0.25242	0.21335	0.20219	0.21213	0.24685	0.18798	0.19647	0.31476	0.26967	0.3982	0.21005	0.31487	0.42151	0.396	0.31012	0.33893	0.25475	0.23622	0.20705	0.32231	0.37643	0.39179	0.37646	0.35505
989.27	0.42743	0.34157	0.35073	0.3425	0.26309	0.09287	0.17371	0.10575	0.25016	0.2963	0.40272	0.21765	0.24055	0.1945	0.18811	0.19858	0.23731	0.19395	0.2024	0.31121	0.24872	0.38483	0.19492	0.29108	0.41178	0.37987	0.29867	0.32473	0.2471	0.23186	0.2003	0.32223	0.37155	0.38618	0.36747	0.34011
990.21	0.42107	0.33465	0.35792	0.33453	0.26419	0.092244	0.173	0.10518	0.24644	0.29019	0.39678	0.21748	0.23624	0.18839	0.18469	0.18722	0.238	0.19017	0.20491	0.30275	0.23757	0.37978	0.19632	0.28715	0.39924	0.37217	0.29787	0.31295	0.24372	0.22438	0.19403	0.3267	0.37861	0.38174	0.37084	0.34188
991.16	0.41432	0.3293	0.36092	0.32881	0.26967	0.09071	0.17149	0.10371	0.24337	0.28502	0.38512	0.21044	0.23738	0.18105	0.18517	0.17054	0.24123	0.19514	0.20985	0.29772	0.22858	0.37439	0.1859	0.28433	0.40174	0.36686	0.29785	0.29444	0.23968	0.22097	0.19429	0.3267	0.38193	0.38293	0.36556	0.34074
992.08	0.39762	0.32716	0.36306	0.33807	0.27329	0.089145	0.17416	0.10231	0.24738	0.28242	0.37914	0.21274	0.22415	0.17861	0.18954	0.16977	0.24407	0.20376	0.21382	0.29824	0.22672	0.36693	0.1961	0.28472	0.3919	0.35964	0.30392	0.2978	0.23422	0.22242	0.19741	0.32759	0.38541	0.38589	0.36932	0.35404
993.02	0.40107	0.32139	0.36613	0.34086	0.27171	0.088219	0.17129	0.10365	0.24998	0.28338	0.37173	0.21058	0.22034	0.16748	0.18973	0.16486	0.24043	0.19925	0.21472	0.28811	0.23915	0.36264	0.18992	0.28202	0.39157	0.35955	0.30852	0.2922	0.2273	0.22153	0.19934	0.32703	0.3931	0.3907	0.36597	0.35947
993.96	0.39632	0.32823	0.3702	0.33952	0.27369	0.086957	0.17135	0.10366	0.24954	0.28565	0.37422	0.21714	0.22621	0.17194	0.20434	0.17096	0.24046	0.19812	0.20615	0.28861	0.24169	0.35736	0.20444	0.28777	0.39749	0.3649	0.31681	0.28754	0.22982	0.22057	0.20132	0.33151	0.39234	0.38999	0.37029	0.37153
994.9	0.39998	0.3304	0.36743	0.34753	0.27695	0.090967	0.17449	0.10473	0.25387	0.28816	0.37733	0.21705	0.23162	0.1707	0.20548	0.17634	0.24417	0.20834	0.21271	0.29599	0.25048	0.36006	0.20385	0.29253	0.40798	0.36631	0.3193	0.28881	0.23184	0.22855	0.20304	0.3304	0.39162	0.39974	0.37459	0.37368
995.82	0.39669	0.32767	0.36154	0.34849	0.27449	0.0882	0.17499	0.10126	0.24991	0.28807	0.37403	0.21122	0.22452	0.168	0.20235	0.18178	0.24305	0.20875	0.21317	0.28361	0.25194	0.36617	0.20606	0.28182	0.40968	0.36296	0.31847	0.29027	0.23336	0.23088	0.19476	0.32492	0.38644	0.3986	0.37328	0.36964
996.77	0.39837	0.32481	0.36532	0.3485	0.27365	0.090605	0.17354	0.098118	0.24664	0.28863	0.36724	0.20873	0.22912	0.17434	0.20459	0.18949	0.23461	0.21281	0.21685	0.27629	0.24776	0.37995	0.19647	0.27459	0.41475	0.3671	0.32042	0.28351	0.23108	0.23449	0.19084	0.31985	0.38142	0.40248	0.36202	0.36372
997.71	0.39486	0.32713	0.37491	0.34962	0.28521	0.093858	0.17564	0.096712	0.2494	0.28519	0.3713	0.2086	0.23397	0.18176	0.20974	0.19921	0.24483	0.23239	0.22279	0.28431	0.24293	0.38668	0.19778	0.26847	0.42268	0.36765	0.32758	0.28115	0.2384	0.24073	0.19001	0.31775	0.38219	0.4023	0.36365	0.36919
998.65	0.39588	0.32424	0.3758	0.35794	0.28966	0.093601	0.17634	0.10144	0.25382	0.28986	0.36289	0.1992	0.24058	0.18855	0.20457	0.20783	0.25285	0.23009	0.23324	0.28464	0.24628	0.40353	0.18439	0.26549	0.42779	0.36804	0.32355	0.2875	0.2441	0.23307	0.18296	0.31404	0.38458	0.40874	0.35855	0.3743
999.57	0.38059	0.32216	0.37467	0.35916	0.29216	0.09213	0.1768	0.10114	0.25358	0.29084	0.35722	0.197	0.23414	0.19763	0.19925	0.20284	0.2495	0.233	0.22848	0.2838	0.24809	0.40868	0.18736	0.25816	0.42429	0.37191	0.32018	0.28347	0.23872	0.23089	0.1837	0.3082	0.38053	0.4076	0.35759	0.37858
1000.5	0.37183	0.32305	0.37438	0.36206	0.29789	0.094981	0.18325	0.10549	0.26336	0.29412	0.35816	0.20007	0.22875	0.20226	0.20019	0.20449	0.25885	0.2426	0.22884	0.30213	0.25037	0.40956	0.19466	0.26957	0.41805	0.3703	0.31314	0.28586	0.23721	0.23144	0.19201	0.31561	0.38267	0.40671	0.36162	0.39094
1001.5	0.36162	0.31828	0.3664	0.35522	0.29994	0.0942	0.18231	0.10606	0.26415	0.29077	0.35386	0.1921	0.22626	0.19221	0.19673	0.19222	0.26066	0.24916	0.22431	0.30377	0.2524	0.40463	0.19681	0.259	0.40607	0.36087	0.30524	0.27964	0.23598	0.22804	0.18798	0.31383	0.3794	0.39896	0.35945	0.39259
1002.4	0.35663	0.30947	0.35148	0.34392	0.29077	0.090682	0.18398	0.10484	0.25783	0.28236	0.33828	0.18016	0.22974	0.1873	0.19431	0.18525	0.24982	0.23786	0.21342	0.29234	0.24645	0.39135	0.18538	0.2515	0.39494	0.34968	0.29262	0.27732	0.22717	0.21804	0.1754	0.3053	0.36811	0.38436	0.3475	0.38284
1003.3	0.35912	0.3031	0.34313	0.3488	0.29364	0.094577	0.18812	0.10513	0.26105	0.27995	0.33676	0.18152	0.23171	0.18368	0.19271	0.18647	0.25657	0.24956	0.21572	0.29394	0.25158	0.38728	0.20131	0.2542	0.39898	0.34795	0.28806	0.28067	0.22382	0.22803	0.17703	0.30264	0.36188	0.37771	0.35071	0.38533
1004.3	0.36677	0.30409	0.34856	0.35227	0.29472	0.10042	0.19461	0.109	0.26539	0.28368	0.33528	0.18597	0.23289	0.1849	0.20777	0.19964	0.26406	0.26568	0.22026	0.30272	0.25999	0.39569	0.20712	0.26024	0.40021	0.3564	0.29123	0.28692	0.23171	0.23402	0.17369	0.30427	0.36161	0.38346	0.34843	0.39277
1005.2	0.36261	0.2953	0.34424	0.34473	0.29293	0.10313	0.19041	0.10781	0.2583	0.2819	0.32656	0.17919	0.23978	0.1772	0.20679	0.1974	0.26131	0.25669	0.21656	0.29106	0.26349	0.39722	0.19174	0.2462	0.39942	0.35267	0.2863	0.28023	0.23571	0.22999	0.16313	0.29422	0.3508	0.37998	0.33697	0.38078
1006.1	0.36785	0.30459	0.35341	0.35348	0.30223	0.11155	0.19966	0.11145	0.26197	0.28516	0.33174	0.18484	0.24876	0.19282	0.21597	0.21344	0.27607	0.2661	0.22799	0.29828	0.27309	0.40397	0.20596	0.24992	0.41454	0.36779	0.28663	0.28949	0.24562	0.24144	0.17267	0.2971	0.35084	0.38709	0.34578	0.38114
1007.1	0.36314	0.30632	0.35123	0.35936	0.3087	0.11447	0.20251	0.11327	0.26413	0.29663	0.32926	0.18922	0.24533	0.19363	0.20778	0.22212	0.27991	0.2695	0.23447	0.30481	0.27961	0.41363	0.21206	0.2558	0.42132	0.37678	0.28622	0.29393	0.24828	0.24619	0.1773	0.29126	0.34288	0.39426	0.34953	0.3904
1008	0.36398	0.31225	0.36288	0.36195	0.3165	0.11938	0.20659	0.11785	0.26694	0.30441	0.33193	0.19576	0.25412	0.19619	0.21464	0.23095	0.28277	0.27248	0.23625	0.31392	0.29248	0.42761	0.22032	0.25684	0.42123	0.38152	0.29309	0.29626	0.25986	0.2499	0.18067	0.29025	0.34803	0.40507	0.35517	0.39074
1008.9	0.35562	0.30921	0.34873	0.35668	0.31321	0.11888	0.20278	0.11362	0.25884	0.30035	0.32344	0.18979	0.25313	0.18569	0.20455	0.22648	0.27635	0.26394	0.23221	0.30269	0.28283	0.41928	0.22263	0.24786	0.41387	0.37095	0.28551	0.28537	0.25463	0.25281	0.17592	0.27813	0.33385	0.3968	0.34889	0.38065
1009.9	0.36734	0.31344	0.34966	0.36201	0.30908	0.12524	0.20919	0.11854	0.26075	0.30563	0.32196	0.19332	0.2583	0.1847	0.20791	0.23677	0.27119	0.27712	0.23946	0.31925	0.28738	0.41876	0.23825	0.26273	0.41554	0.37281	0.29033	0.28895	0.25094	0.2571	0.18091	0.28256	0.33756	0.40207	0.35383	0.39218
1010.8	0.36268	0.30472	0.33879	0.34575	0.29864	0.1238	0.20708	0.12003	0.2549	0.29624	0.31449	0.19468	0.25147	0.18018	0.20317	0.22775	0.25873	0.2637	0.23297	0.31537	0.27754	0.41048	0.2403	0.26996	0.40341	0.36381	0.28794	0.27808	0.24404	0.24745	0.17144	0.27445	0.32933	0.39264	0.34645	0.38784
1011.7	0.37487	0.30211	0.33679	0.33879	0.29448	0.12815	0.20648	0.12143	0.25731	0.288	0.31973	0.19512	0.25301	0.17019	0.21139	0.22232	0.26228	0.25951	0.22714	0.3135	0.28152	0.40487	0.25302	0.26893	0.39986	0.36061	0.29385	0.26849	0.24435	0.25042	0.17165	0.27206	0.33026	0.3862	0.34709	0.38095
1012.7	0.38261	0.30016	0.32559	0.32541	0.28933	0.12704	0.20398	0.11911	0.25244	0.27525	0.32084	0.19274	0.25083	0.16442	0.21102	0.22149	0.25648	0.25242	0.22839	0.3047	0.27752	0.40406	0.24807	0.276	0.39656	0.35405	0.29064	0.26497	0.23733	0.24971	0.16832	0.26944	0.31914	0.3867	0.34581	0.37607
1013.6	0.3882	0.2967	0.33019	0.32055	0.28829	0.12775	0.20555	0.12649	0.254	0.27264	0.32258	0.19627	0.25234	0.16846	0.21866	0.21869	0.2573	0.24447	0.22627	0.30548	0.28395	0.40634	0.25121	0.27866	0.40084	0.35017	0.29629	0.26795	0.23591	0.24452	0.17089	0.27197	0.31943	0.38507	0.34784	0.37985
1014.5	0.38941	0.29464	0.31872	0.30987	0.29238	0.12831	0.20032	0.12789	0.25348	0.26028	0.32336	0.19338	0.25252	0.17296	0.21974	0.21518	0.25705	0.23553	0.2203	0.2909	0.29142	0.40656	0.25668	0.26535	0.40091	0.34634	0.29194	0.26481	0.23871	0.2474	0.1686	0.26281	0.31211	0.37951	0.34415	0.3665
1015.5	0.39547	0.29778	0.30608	0.30947	0.29382	0.12855	0.19494	0.12614	0.25283	0.26199	0.32443	0.18831	0.24486	0.16754	0.21655	0.21353	0.25762	0.22722	0.21963	0.27909	0.29727	0.40603	0.24287	0.26008	0.40497	0.33711	0.28734	0.26295	0.23771	0.244	0.1645	0.2591	0.31018	0.38044	0.34283	0.36117
1016.4	0.39264	0.30506	0.30722	0.30463	0.29876	0.12884	0.19001	0.12997	0.25237	0.26041	0.32048	0.18899	0.25541	0.18231	0.2213	0.2243	0.25606	0.22728	0.22494	0.28367	0.30287	0.41365	0.24149	0.26564	0.40961	0.34294	0.28525	0.26601	0.24348	0.2411	0.16257	0.25936	0.30987	0.39018	0.33976	0.35583
1017.3	0.39098	0.30686	0.31046	0.30319	0.30017	0.12974	0.18927	0.13387	0.25769	0.25845	0.3222	0.18974	0.256	0.19277	0.22367	0.21614	0.25592	0.23165	0.22841	0.28276	0.30749	0.40647	0.25567	0.26441	0.41389	0.35146	0.29016	0.26147	0.24221	0.24839	0.16849	0.25685	0.31558	0.39825	0.34037	0.35533
1018.3	0.38144	0.29924	0.29135	0.28991	0.29712	0.12477	0.18207	0.13103	0.25301	0.25427	0.31306	0.18252	0.24126	0.18456	0.20972	0.20963	0.24839	0.22182	0.22625	0.27773	0.29827	0.39789	0.2493	0.26016	0.40385	0.34998	0.28281	0.24635	0.2369	0.24329	0.16383	0.24578	0.30692	0.3913	0.33502	0.33961
1019.2	0.39329	0.30291	0.29643	0.29627	0.30336	0.12629	0.18215	0.13473	0.2569	0.25815	0.32003	0.1921	0.25741	0.19976	0.21395	0.21747	0.26456	0.22955	0.23429	0.28917	0.30294	0.40064	0.25544	0.27528	0.41617	0.3648	0.29084	0.25607	0.24579	0.25127	0.17021	0.25339	0.31216	0.40186	0.34238	0.34602
1020.1	0.38621	0.29903	0.29586	0.29718	0.30723	0.12435	0.17919	0.14132	0.25487	0.25859	0.32223	0.1969	0.26563	0.20405	0.22341	0.22225	0.26732	0.23509	0.23468	0.30242	0.30077	0.41105	0.25884	0.2794	0.41329	0.37188	0.30165	0.25771	0.25296	0.26308	0.17367	0.25759	0.30809	0.40962	0.34396	0.35179
1021.1	0.38779	0.29513	0.2859	0.29688	0.30117	0.12331	0.17745	0.14301	0.25505	0.25714	0.32753	0.19651	0.2617	0.20411	0.22372	0.21422	0.26863	0.23773	0.23177	0.30348	0.29667	0.41402	0.2547	0.27764	0.41053	0.37319	0.30223	0.24553	0.25111	0.27032	0.17086	0.25907	0.30475	0.40981	0.34636	0.34927
1022	0.38405	0.29046	0.27075	0.29219	0.29501	0.11969	0.17283	0.14445	0.25085	0.25705	0.3216	0.19981	0.25968	0.1991	0.2243	0.21906	0.26926	0.22596	0.2211	0.31622	0.28764	0.4106	0.24251	0.27902	0.41075	0.36807	0.30291	0.24288	0.2536	0.2634	0.16911	0.26277	0.29621	0.39988	0.34328	0.34737
1022.9	0.39708	0.29703	0.27999	0.29533	0.29666	0.12212	0.16999	0.14798	0.25329	0.26023	0.33308	0.20576	0.28064	0.20589	0.23191	0.22624	0.27905	0.22709	0.22672	0.32234	0.29122	0.41492	0.25102	0.2906	0.41975	0.3786	0.30621	0.25302	0.26521	0.26848	0.1768	0.27161	0.29239	0.41059	0.34315	0.35049
1023.9	0.38394	0.29388	0.27034	0.28593	0.28834	0.11301	0.1618	0.14337	0.24832	0.25642	0.32325	0.20002	0.26302	0.19602	0.22382	0.21372	0.27047	0.2079	0.22263	0.31147	0.28025	0.41742	0.23842	0.28608	0.40762	0.37075	0.3059	0.23889	0.26195	0.25863	0.17362	0.2609	0.28102	0.40608	0.33147	0.34533
1024.8	0.39082	0.29718	0.27789	0.29385	0.28816	0.11021	0.16021	0.14269	0.25327	0.25913	0.33541	0.20073	0.26142	0.2048	0.22667	0.2101	0.26887	0.20535	0.22188	0.30739	0.28574	0.40522	0.25029	0.28911	0.411	0.37477	0.30603	0.23702	0.26824	0.25509	0.17354	0.25867	0.28185	0.41238	0.33131	0.33518
1025.7	0.38526	0.293	0.26892	0.29314	0.2887	0.10406	0.15358	0.1417	0.24958	0.25782	0.32864	0.20419	0.2554	0.21026	0.2203	0.20209	0.26425	0.19736	0.22003	0.30675	0.28301	0.40148	0.25404	0.29968	0.40823	0.37679	0.30125	0.24135	0.27408	0.25288	0.173	0.25904	0.2758	0.40671	0.32835	0.33242
1026.7	0.37463	0.28841	0.2659	0.29128	0.28738	0.10066	0.14503	0.13757	0.25644	0.26343	0.3241	0.20099	0.24956	0.20436	0.22048	0.19508	0.26783	0.19486	0.22562	0.28817	0.29234	0.40811	0.25105	0.29941	0.40452	0.37582	0.29736	0.24378	0.28132	0.25568	0.1679	0.25111	0.27712	0.40602	0.31877	0.32276
1027.6	0.36972	0.29231	0.26172	0.30256	0.28753	0.10099	0.13891	0.13543	0.26126	0.26836	0.31966	0.20758	0.2459	0.21818	0.23027	0.20073	0.25724	0.20407	0.2284	0.29096	0.29015	0.41888	0.25446	0.3106	0.40353	0.38052	0.30962	0.24667	0.2868	0.26152	0.16506	0.25023	0.2831	0.40743	0.32114	0.32628
1028.5	0.37179	0.29557	0.26696	0.31224	0.29025	0.10268	0.13427	0.14046	0.27124	0.27657	0.33016	0.21371	0.25914	0.22714	0.24529	0.21542	0.25551	0.21235	0.2297	0.30697	0.29463	0.42025	0.25466	0.31687	0.40904	0.38352	0.31613	0.25014	0.29269	0.26782	0.16434	0.2614	0.28445	0.40763	0.33182	0.32504
1029.4	0.36891	0.29221	0.2619	0.31034	0.28699	0.10102	0.12986	0.14034	0.27679	0.27704	0.31981	0.21366	0.27149	0.22413	0.24837	0.22346	0.25393	0.21504	0.22745	0.31319	0.29548	0.43499	0.24907	0.32566	0.40849	0.38097	0.31809	0.25341	0.29285	0.27151	0.16944	0.26236	0.2854	0.40045	0.33648	0.32621
1030.4	0.37107	0.29703	0.27088	0.32132	0.2889	0.099518	0.12878	0.13825	0.2902	0.28547	0.32518	0.21735	0.28004	0.22303	0.25722	0.23572	0.26023	0.22083	0.24016	0.31192	0.29631	0.43347	0.24572	0.32829	0.41651	0.37928	0.32536	0.26689	0.2981	0.27389	0.17758	0.26113	0.28679	0.39791	0.335	0.32958
1031.3	0.38045	0.30288	0.2825	0.33164	0.2989	0.10133	0.13142	0.14059	0.28968	0.29011	0.33586	0.22459	0.29131	0.24103	0.26551	0.2396	0.26208	0.23564	0.25108	0.32866	0.28709	0.44295	0.24822	0.33335	0.42059	0.38048	0.33262	0.26951	0.30934	0.27848	0.18987	0.26833	0.28698	0.39342	0.34546	0.3402
1032.2	0.38271	0.30085	0.27961	0.32697	0.29995	0.094025	0.13385	0.13716	0.28862	0.28559	0.33809	0.21956	0.29007	0.23699	0.25886	0.2409	0.26475	0.23048	0.25437	0.32861	0.28517	0.43699	0.23667	0.3184	0.42299	0.36841	0.32622	0.25966	0.31486	0.2727	0.19639	0.27128	0.28238	0.38647	0.34527	0.33417
1033.2	0.37964	0.2998	0.27775	0.32462	0.29755	0.092178	0.13458	0.12851	0.28667	0.28131	0.33525	0.2202	0.28908	0.24116	0.25228	0.23726	0.26688	0.23314	0.253	0.32346	0.28445	0.43166	0.24277	0.32456	0.41871	0.37658	0.32625	0.25874	0.31929	0.27043	0.19741	0.26142	0.28407	0.37824	0.34577	0.33223
1034.1	0.37798	0.30706	0.2806	0.32377	0.2964	0.090608	0.13142	0.12123	0.28466	0.2847	0.33884	0.22103	0.28411	0.24923	0.24924	0.23205	0.27569	0.23939	0.26091	0.32357	0.27913	0.43154	0.24444	0.31659	0.41501	0.38546	0.32633	0.258	0.32254	0.27198	0.20148	0.26031	0.27584	0.37657	0.34971	0.32813
1035	0.37657	0.29894	0.27461	0.31557	0.29935	0.088807	0.12891	0.11761	0.27359	0.27888	0.33504	0.21875	0.28469	0.24447	0.24653	0.22503	0.2717	0.23963	0.25434	0.32224	0.27083	0.43672	0.23624	0.31133	0.40658	0.38143	0.32067	0.24506	0.32253	0.26911	0.20044	0.25632	0.27256	0.37688	0.34906	0.32206
1036	0.37632	0.29678	0.27096	0.31621	0.29724	0.083785	0.12738	0.1133	0.27458	0.282	0.33239	0.21797	0.28676	0.24815	0.2478	0.23754	0.27634	0.24022	0.25246	0.32857	0.28125	0.43494	0.24087	0.31523	0.40313	0.39685	0.32442	0.24281	0.31877	0.26877	0.19678	0.25625	0.27293	0.38064	0.34703	0.31736
1036.9	0.37225	0.29406	0.27231	0.31297	0.30067	0.078139	0.12348	0.11023	0.27756	0.28575	0.33071	0.21987	0.29964	0.24545	0.2503	0.24308	0.287	0.23791	0.25094	0.33142	0.28473	0.43861	0.23337	0.31388	0.40485	0.40299	0.32984	0.25186	0.3135	0.26255	0.19252	0.2515	0.26967	0.38504	0.34885	0.31594
1037.8	0.37547	0.29232	0.27034	0.31452	0.30557	0.072442	0.12371	0.10963	0.2826	0.29127	0.33249	0.21878	0.30019	0.24328	0.25127	0.24002	0.29794	0.24976	0.25583	0.33369	0.28693	0.44701	0.23357	0.30825	0.40963	0.4054	0.33115	0.25155	0.31651	0.26021	0.19523	0.25598	0.27441	0.38943	0.35013	0.31948
1038.8	0.37493	0.2861	0.26254	0.31442	0.30597	0.067233	0.12562	0.10943	0.28381	0.28783	0.33191	0.21449	0.30636	0.23587	0.2456	0.23258	0.29909	0.25251	0.25673	0.3372	0.29329	0.44617	0.23265	0.30744	0.41433	0.40342	0.3261	0.24418	0.31403	0.25071	0.19332	0.25328	0.27722	0.38146	0.34991	0.32348
1039.7	0.37436	0.29552	0.26199	0.32359	0.30463	0.06789	0.12739	0.10794	0.2879	0.29544	0.34069	0.22162	0.31093	0.24949	0.24835	0.24684	0.30594	0.26717	0.25696	0.34482	0.30743	0.44824	0.24423	0.31326	0.41448	0.4184	0.33046	0.25372	0.30871	0.25383	0.19102	0.25397	0.28497	0.38768	0.35937	0.33451
1040.6	0.36904	0.28764	0.24959	0.31036	0.30134	0.061904	0.1243	0.10192	0.28563	0.28441	0.32757	0.21629	0.30687	0.23693	0.23617	0.23406	0.30346	0.26461	0.25394	0.33229	0.30245	0.43568	0.21856	0.30642	0.40916	0.40364	0.32095	0.23962	0.29641	0.24528	0.18652	0.24456	0.27814	0.37842	0.35412	0.32697
1041.5	0.36621	0.28723	0.24782	0.31413	0.29841	0.061633	0.1243	0.098486	0.28899	0.28306	0.32759	0.2194	0.30227	0.2447	0.2396	0.22893	0.30306	0.27657	0.25721	0.33355	0.30195	0.43243	0.22628	0.31385	0.40489	0.40475	0.31821	0.23743	0.29437	0.24661	0.18662	0.23954	0.28655	0.37114	0.35571	0.33602
1042.5	0.35498	0.28643	0.23549	0.3077	0.28652	0.054763	0.11636	0.093469	0.27575	0.26917	0.31872	0.21212	0.28824	0.23074	0.22636	0.22464	0.28542	0.27096	0.24922	0.32684	0.28287	0.41036	0.20365	0.30341	0.39174	0.39133	0.30113	0.22797	0.27869	0.24088	0.18088	0.23255	0.27118	0.35588	0.34936	0.32931
1043.4	0.35518	0.28418	0.23816	0.30252	0.28735	0.056034	0.11555	0.087912	0.27742	0.26941	0.31308	0.21904	0.2845	0.2249	0.22552	0.23676	0.28816	0.27486	0.25119	0.32224	0.27729	0.40372	0.19314	0.31327	0.39098	0.39074	0.29982	0.22948	0.27494	0.24768	0.17902	0.23081	0.26662	0.35761	0.3417	0.33423
1044.3	0.34861	0.2755	0.23494	0.29163	0.2809	0.047078	0.11663	0.082888	0.27514	0.25732	0.29744	0.21011	0.27195	0.20915	0.21832	0.22832	0.28682	0.26133	0.25412	0.31608	0.26165	0.39568	0.17315	0.298	0.38207	0.3711	0.29524	0.21234	0.27132	0.2384	0.17986	0.23013	0.25827	0.34863	0.33094	0.32704
1045.2	0.33971	0.27322	0.23116	0.28597	0.26712	0.042315	0.11559	0.075574	0.27048	0.25598	0.30208	0.20341	0.25947	0.19785	0.20811	0.21721	0.27569	0.25315	0.24465	0.30128	0.2468	0.39146	0.18148	0.28874	0.37208	0.36413	0.28941	0.20643	0.26632	0.22802	0.17482	0.22167	0.24732	0.34356	0.32551	0.32169
1046.2	0.34255	0.27311	0.23223	0.2865	0.26537	0.040438	0.11657	0.074934	0.26935	0.26084	0.29763	0.1996	0.25288	0.18316	0.20263	0.21422	0.27598	0.25124	0.23853	0.29799	0.24793	0.39425	0.17938	0.285	0.37228	0.35583	0.28625	0.19449	0.25933	0.23011	0.17447	0.22596	0.24166	0.34133	0.32186	0.31651
1047.1	0.33968	0.26616	0.23394	0.28145	0.26452	0.036782	0.1167	0.069961	0.26935	0.26574	0.29116	0.19933	0.24875	0.17414	0.20266	0.20434	0.27935	0.2398	0.23667	0.28288	0.24649	0.39785	0.17317	0.27985	0.37099	0.343	0.28707	0.18722	0.25131	0.22406	0.16878	0.22015	0.23627	0.34036	0.30636	0.31668
1048	0.3325	0.26874	0.22676	0.27613	0.25709	0.032738	0.11689	0.070044	0.27026	0.26614	0.28667	0.19918	0.23361	0.17363	0.19465	0.1961	0.26864	0.23455	0.23175	0.274	0.24327	0.39808	0.17314	0.26644	0.35817	0.34007	0.28047	0.17864	0.23935	0.21405	0.16696	0.21831	0.23565	0.34708	0.30174	0.31182
1049	0.32929	0.26597	0.21781	0.2677	0.25182	0.030624	0.1136	0.064394	0.27015	0.26379	0.28294	0.19607	0.23149	0.16744	0.18628	0.18472	0.26318	0.22613	0.22659	0.26012	0.24502	0.39144	0.17928	0.25974	0.35532	0.33822	0.27031	0.16714	0.23	0.20724	0.16163	0.21444	0.23407	0.33506	0.29609	0.30388
1049.9	0.32545	0.2655	0.22159	0.27715	0.25515	0.03505	0.1145	0.06856	0.27343	0.26629	0.27696	0.20083	0.22865	0.16284	0.19102	0.1888	0.27208	0.22764	0.22422	0.26703	0.24684	0.39188	0.17659	0.2587	0.3542	0.33876	0.27108	0.16768	0.22835	0.22037	0.1626	0.22347	0.24149	0.32893	0.29651	0.30703
1050.8	0.30879	0.25964	0.21828	0.26502	0.24458	0.034864	0.11042	0.062966	0.26712	0.25362	0.27302	0.19361	0.20951	0.15456	0.18528	0.17193	0.25997	0.21927	0.21817	0.25256	0.23732	0.37435	0.1621	0.24037	0.3366	0.33185	0.26847	0.15975	0.21932	0.21985	0.15706	0.2232	0.23234	0.31669	0.28906	0.29322
1051.7	0.30617	0.26276	0.21957	0.25907	0.24362	0.036711	0.1146	0.064001	0.27121	0.25155	0.26836	0.19553	0.21361	0.16023	0.18226	0.16279	0.25598	0.20884	0.21444	0.25955	0.23735	0.37028	0.1675	0.24044	0.33072	0.34307	0.27056	0.14868	0.21571	0.22238	0.15582	0.22754	0.23421	0.31035	0.29165	0.29404
1052.7	0.29803	0.25651	0.2195	0.26607	0.24408	0.036519	0.11227	0.059472	0.26452	0.24628	0.26567	0.18825	0.21188	0.15837	0.18661	0.1577	0.25513	0.19706	0.20441	0.26307	0.23263	0.36227	0.16462	0.23321	0.32861	0.33459	0.27067	0.14844	0.21077	0.22582	0.15525	0.22693	0.22667	0.2852	0.29239	0.29414
1053.6	0.28776	0.2498	0.21655	0.26774	0.23948	0.037566	0.10684	0.060908	0.25409	0.24343	0.26809	0.18373	0.20742	0.14898	0.17917	0.1533	0.24216	0.19325	0.19139	0.25863	0.23048	0.34755	0.15846	0.23173	0.3243	0.32552	0.27234	0.14514	0.19792	0.2236	0.15181	0.22519	0.21687	0.27465	0.2902	0.29678
1054.5	0.28554	0.25379	0.21796	0.26997	0.23881	0.035855	0.1064	0.060422	0.25259	0.23562	0.27266	0.18117	0.21458	0.15671	0.17618	0.1464	0.2291	0.18801	0.18458	0.25495	0.23104	0.34017	0.16184	0.22485	0.33043	0.32759	0.27051	0.13811	0.18855	0.21879	0.14865	0.22212	0.20982	0.26661	0.29098	0.3042
1055.4	0.28404	0.25321	0.21082	0.27086	0.23863	0.034426	0.10866	0.062688	0.25111	0.23477	0.27059	0.18038	0.22207	0.1579	0.1734	0.14379	0.22844	0.1772	0.18448	0.25748	0.22718	0.34094	0.16618	0.23265	0.33869	0.32476	0.26199	0.13005	0.18529	0.21204	0.14911	0.2114	0.20547	0.26135	0.28604	0.31121
1056.4	0.27973	0.24692	0.21074	0.27154	0.2307	0.036267	0.10972	0.060643	0.24717	0.23487	0.27291	0.1793	0.23071	0.15823	0.17925	0.15007	0.22702	0.17886	0.18644	0.24227	0.23263	0.33663	0.1665	0.2352	0.34653	0.31849	0.2621	0.13174	0.18041	0.20911	0.15272	0.20847	0.206	0.2529	0.28239	0.30936
1057.3	0.2744	0.2422	0.20292	0.26765	0.22355	0.031926	0.10842	0.062341	0.24973	0.23395	0.26882	0.17825	0.22136	0.15065	0.17755	0.14079	0.21829	0.17374	0.18712	0.23126	0.23165	0.33264	0.16095	0.2318	0.34509	0.31344	0.2581	0.12061	0.17484	0.20311	0.14342	0.20734	0.20635	0.25047	0.26755	0.30253
1058.2	0.2823	0.24281	0.2098	0.27324	0.2312	0.032786	0.11366	0.066447	0.25981	0.24742	0.26947	0.17744	0.22698	0.15718	0.18896	0.13955	0.22934	0.17553	0.19591	0.2379	0.23379	0.34277	0.16214	0.23119	0.35037	0.32303	0.26306	0.12133	0.18217	0.21145	0.15078	0.21316	0.20917	0.25109	0.26031	0.301
1059.2	0.27382	0.23305	0.19362	0.26085	0.22309	0.030967	0.11288	0.066586	0.25618	0.24355	0.25526	0.17061	0.21657	0.14068	0.18034	0.13424	0.22661	0.1687	0.19754	0.23119	0.23495	0.33695	0.14495	0.22393	0.33679	0.306	0.24892	0.11648	0.17523	0.20133	0.14713	0.21392	0.209	0.24552	0.24694	0.28784
1060.1	0.27513	0.23354	0.19565	0.27203	0.22608	0.032336	0.11312	0.069497	0.26256	0.24861	0.26022	0.17184	0.21494	0.14066	0.17862	0.14041	0.22829	0.17392	0.19471	0.23625	0.23803	0.3361	0.14934	0.22582	0.33271	0.31359	0.2493	0.12699	0.17477	0.20601	0.14274	0.22089	0.2123	0.24744	0.25134	0.29722
1061	0.26688	0.22805	0.18271	0.27422	0.22938	0.030747	0.1073	0.071265	0.26087	0.24194	0.25837	0.1656	0.2016	0.13036	0.16907	0.14313	0.21718	0.17188	0.18454	0.24161	0.22207	0.3381	0.14321	0.21582	0.32543	0.30666	0.2417	0.12659	0.16649	0.20695	0.13678	0.22063	0.2022	0.24537	0.24098	0.29282
1061.9	0.2706	0.22721	0.18196	0.27557	0.2355	0.030907	0.1083	0.072511	0.25658	0.24133	0.25052	0.15674	0.22329	0.13694	0.16482	0.14545	0.22758	0.1665	0.18426	0.24839	0.22248	0.33804	0.1382	0.20791	0.3278	0.3151	0.24459	0.12313	0.16238	0.20207	0.1395	0.22407	0.19946	0.24555	0.23228	0.29027
1062.8	0.25521	0.22528	0.17436	0.2697	0.22942	0.029316	0.10684	0.071493	0.25364	0.22474	0.23655	0.15533	0.21205	0.1392	0.16041	0.1419	0.21728	0.15689	0.17676	0.24269	0.2126	0.3365	0.13046	0.20286	0.32036	0.31274	0.23786	0.11581	0.15268	0.19097	0.13575	0.21764	0.19717	0.2432	0.22107	0.28787
1063.8	0.24611	0.2269	0.17549	0.27628	0.23907	0.030196	0.10504	0.073119	0.25401	0.23063	0.24123	0.15816	0.2044	0.14906	0.1673	0.14287	0.22178	0.15863	0.17914	0.24457	0.21148	0.33871	0.13788	0.21334	0.31757	0.32531	0.24268	0.11287	0.15476	0.19586	0.14097	0.20923	0.20218	0.24117	0.22693	0.29808
1064.7	0.23888	0.21916	0.16501	0.26229	0.23542	0.026057	0.10289	0.075519	0.25052	0.22605	0.23283	0.15257	0.20591	0.14963	0.16692	0.13931	0.21537	0.15147	0.18342	0.23627	0.20939	0.33911	0.12685	0.20542	0.31577	0.32191	0.24222	0.10093	0.14378	0.18577	0.14269	0.20756	0.2001	0.23594	0.21613	0.29486
1065.6	0.24055	0.22059	0.16717	0.26574	0.23671	0.027889	0.10254	0.081143	0.26076	0.22884	0.23755	0.14908	0.20265	0.15287	0.17295	0.14074	0.21737	0.14931	0.19043	0.24119	0.21781	0.33867	0.1398	0.1963	0.31356	0.32745	0.24746	0.10279	0.14531	0.18555	0.1459	0.2054	0.20988	0.23668	0.22131	0.29538
1066.5	0.22967	0.21635	0.1674	0.26101	0.23095	0.032759	0.10153	0.08349	0.26153	0.21995	0.24619	0.15339	0.19515	0.14428	0.17903	0.1463	0.20581	0.1482	0.19077	0.22941	0.21264	0.3352	0.13878	0.20256	0.3084	0.31986	0.24713	0.10551	0.14425	0.18932	0.14933	0.1984	0.21436	0.23011	0.22417	0.30335
1067.5	0.22726	0.20838	0.16868	0.25647	0.23448	0.032426	0.098128	0.086544	0.25646	0.22054	0.2496	0.15429	0.19064	0.13583	0.18051	0.14395	0.21358	0.14369	0.19446	0.23556	0.20754	0.32723	0.13383	0.20175	0.30649	0.31123	0.25016	0.10295	0.14615	0.18752	0.14626	0.19686	0.20841	0.22166	0.22583	0.31143
1068.4	0.23346	0.20566	0.1705	0.25032	0.23263	0.033509	0.095156	0.089163	0.25908	0.21693	0.24747	0.15878	0.19774	0.13858	0.18588	0.14426	0.21991	0.13939	0.19723	0.23546	0.20412	0.33035	0.12342	0.20143	0.3105	0.31199	0.25727	0.10281	0.14042	0.18426	0.14275	0.20196	0.20736	0.22151	0.2135	0.32204
1069.3	0.23478	0.20478	0.16979	0.25764	0.23197	0.037888	0.092947	0.086286	0.25832	0.21786	0.242	0.15913	0.18819	0.13181	0.1897	0.14682	0.23315	0.14022	0.19382	0.23948	0.19949	0.32399	0.12447	0.19936	0.3083	0.30648	0.25701	0.099484	0.14026	0.18928	0.14601	0.20009	0.20787	0.21742	0.21216	0.32448
1070.2	0.24158	0.20407	0.176	0.26304	0.23573	0.044044	0.093593	0.085345	0.25799	0.21904	0.2469	0.16523	0.20029	0.13109	0.19707	0.14805	0.24337	0.14409	0.19712	0.24234	0.21173	0.32774	0.12689	0.2184	0.31522	0.3121	0.25578	0.098992	0.14183	0.19014	0.15183	0.20639	0.21394	0.22489	0.22433	0.33368
1071.2	0.24337	0.20181	0.16864	0.25464	0.23185	0.041649	0.088148	0.083731	0.25453	0.21025	0.22978	0.15959	0.1939	0.13197	0.19439	0.14489	0.24779	0.1368	0.19333	0.24749	0.21006	0.31392	0.12192	0.21191	0.30826	0.31019	0.25202	0.088668	0.13719	0.17881	0.14624	0.20238	0.20447	0.21242	0.22179	0.33755
1072.1	0.24603	0.21067	0.1693	0.26381	0.23332	0.043374	0.089506	0.083923	0.26498	0.21672	0.23225	0.16428	0.19938	0.13323	0.19923	0.14821	0.25332	0.13775	0.20217	0.24918	0.21633	0.3232	0.13332	0.21619	0.30523	0.3195	0.25514	0.08782	0.1371	0.1798	0.15073	0.2025	0.21255	0.22212	0.22739	0.34817
1073	0.26016	0.22363	0.17392	0.28201	0.23825	0.047726	0.092903	0.085511	0.2713	0.21812	0.23553	0.16789	0.21779	0.14929	0.20804	0.16308	0.26742	0.14611	0.20899	0.26707	0.22373	0.32912	0.14392	0.22298	0.31763	0.33157	0.25994	0.099226	0.14379	0.18632	0.15953	0.20496	0.2217	0.23341	0.23543	0.35555
1073.9	0.2568	0.2236	0.17571	0.27541	0.24127	0.046747	0.089777	0.08393	0.2706	0.21017	0.23399	0.16214	0.22731	0.15936	0.20393	0.15459	0.25645	0.14218	0.20651	0.25647	0.2181	0.32457	0.14319	0.2222	0.31444	0.33481	0.25776	0.098226	0.13432	0.18065	0.15595	0.19609	0.21985	0.23101	0.22971	0.3543
1074.9	0.25842	0.22587	0.17312	0.26784	0.24095	0.041905	0.089759	0.082948	0.27116	0.2068	0.23091	0.1618	0.22096	0.16796	0.20351	0.15296	0.26902	0.13619	0.20409	0.2518	0.21455	0.31871	0.14334	0.21863	0.31143	0.33263	0.26118	0.10359	0.13212	0.18072	0.15367	0.19492	0.22352	0.22349	0.22035	0.3635
1075.8	0.26829	0.23401	0.17815	0.28272	0.24501	0.046723	0.094053	0.086166	0.27504	0.21839	0.24515	0.17016	0.22562	0.17756	0.21041	0.15805	0.28746	0.15017	0.21112	0.26881	0.21735	0.33587	0.15546	0.23136	0.32101	0.34336	0.26869	0.1204	0.13253	0.19363	0.16408	0.20485	0.2336	0.24153	0.22391	0.3723
1076.7	0.28182	0.2401	0.17424	0.2843	0.24007	0.051229	0.092736	0.086103	0.26542	0.21259	0.24599	0.16899	0.23802	0.19029	0.20969	0.16547	0.29444	0.15835	0.20673	0.26499	0.21724	0.33823	0.15721	0.23205	0.33031	0.34757	0.27051	0.12825	0.12536	0.19579	0.16096	0.205	0.22621	0.2464	0.22591	0.37183
1077.6	0.28328	0.23465	0.17392	0.27803	0.23711	0.052748	0.09198	0.08496	0.25985	0.20773	0.23971	0.16417	0.23517	0.1872	0.20435	0.16702	0.29772	0.15742	0.21124	0.2578	0.20475	0.33282	0.15149	0.22678	0.3286	0.34536	0.26873	0.11983	0.12226	0.19795	0.16024	0.19834	0.21656	0.24052	0.22153	0.36799
1078.6	0.29498	0.2375	0.17756	0.28508	0.23854	0.059134	0.095658	0.089176	0.25545	0.2058	0.24129	0.16939	0.24394	0.18732	0.21017	0.18309	0.31529	0.1634	0.2238	0.26835	0.21322	0.33818	0.15605	0.22774	0.33713	0.35254	0.2785	0.12774	0.12953	0.19957	0.16616	0.20601	0.22362	0.24929	0.22154	0.3756
1079.5	0.29918	0.24044	0.17154	0.29187	0.23967	0.065185	0.094826	0.091644	0.24715	0.20523	0.23723	0.16892	0.25234	0.19158	0.20356	0.19658	0.31561	0.17276	0.23123	0.27573	0.20988	0.341	0.15579	0.22071	0.33913	0.35264	0.2727	0.12642	0.13059	0.20274	0.16529	0.20735	0.21587	0.24804	0.21941	0.37787
1080.4	0.30442	0.2463	0.17726	0.28884	0.24468	0.068919	0.092618	0.096284	0.24692	0.2	0.2318	0.16758	0.25475	0.19706	0.20615	0.2006	0.32391	0.17258	0.22698	0.26957	0.21312	0.33686	0.15014	0.21305	0.33838	0.35491	0.27374	0.12218	0.13513	0.2033	0.16469	0.2037	0.21791	0.24591	0.22441	0.37574
1081.3	0.31371	0.24357	0.18252	0.29099	0.25496	0.072318	0.095278	0.10081	0.25391	0.20487	0.22837	0.16741	0.26014	0.20445	0.20775	0.20392	0.33015	0.16901	0.23274	0.27501	0.21692	0.33623	0.14538	0.21127	0.34215	0.35505	0.27163	0.13297	0.1432	0.20504	0.17097	0.20323	0.23018	0.24809	0.22167	0.38163
1082.2	0.30915	0.24453	0.17407	0.2877	0.25661	0.075489	0.091904	0.1031	0.25096	0.20357	0.22581	0.16908	0.25743	0.20416	0.21033	0.19942	0.32473	0.16409	0.22029	0.26472	0.22112	0.32914	0.14792	0.21208	0.33786	0.34586	0.26636	0.1391	0.13861	0.19999	0.16865	0.19946	0.22759	0.2433	0.22333	0.38053
1083.2	0.31817	0.24847	0.17338	0.29216	0.25645	0.079867	0.094055	0.10859	0.25512	0.20766	0.22606	0.17252	0.25427	0.20501	0.2057	0.20319	0.32449	0.16862	0.21584	0.26679	0.2118	0.33526	0.1446	0.21665	0.34048	0.34248	0.25428	0.14669	0.13953	0.20792	0.16846	0.19234	0.22571	0.24215	0.22897	0.38155
1084.1	0.31477	0.24217	0.1783	0.27613	0.24678	0.079948	0.096263	0.11023	0.25086	0.19933	0.21615	0.16882	0.24573	0.19602	0.21021	0.19438	0.32123	0.16369	0.20679	0.25275	0.19517	0.32798	0.13679	0.21941	0.33243	0.33604	0.2532	0.13858	0.13294	0.2059	0.16851	0.17581	0.21792	0.24385	0.22913	0.3717
1085	0.32016	0.23306	0.17648	0.27411	0.24566	0.080953	0.10007	0.11328	0.25224	0.19987	0.21614	0.16922	0.24766	0.19279	0.20884	0.19711	0.30546	0.16383	0.20769	0.24703	0.19268	0.33139	0.1406	0.22524	0.3319	0.32965	0.24941	0.14237	0.12953	0.20656	0.1648	0.17378	0.2207	0.24421	0.2313	0.37102
1085.9	0.32316	0.23203	0.18193	0.26861	0.23952	0.085153	0.10261	0.11887	0.25019	0.19506	0.21923	0.1692	0.24482	0.1877	0.21144	0.19969	0.29939	0.17002	0.2029	0.25195	0.19411	0.33715	0.14963	0.22994	0.32755	0.33126	0.25486	0.13714	0.13038	0.20788	0.16458	0.17641	0.22139	0.24131	0.23846	0.3638
1086.8	0.33721	0.22968	0.19028	0.26189	0.23471	0.089275	0.11044	0.12683	0.25048	0.19564	0.22431	0.16786	0.24497	0.19173	0.21368	0.19655	0.29639	0.18023	0.20708	0.25907	0.19377	0.34291	0.15384	0.22947	0.32113	0.33031	0.26266	0.14064	0.13322	0.21141	0.16653	0.17903	0.22861	0.24391	0.24324	0.37143
1087.8	0.34163	0.22687	0.18943	0.25434	0.23638	0.092136	0.11792	0.13497	0.24591	0.19131	0.22316	0.1679	0.25233	0.18916	0.22847	0.19395	0.29647	0.18218	0.21192	0.25698	0.19954	0.33885	0.15805	0.22612	0.31403	0.32855	0.27455	0.13696	0.13464	0.21244	0.16755	0.18329	0.22562	0.24577	0.24753	0.37437
1088.7	0.35322	0.2368	0.18937	0.25506	0.24998	0.099505	0.12696	0.14676	0.25262	0.19395	0.22682	0.17169	0.26761	0.20301	0.23132	0.19173	0.29894	0.18539	0.22182	0.26533	0.20835	0.34548	0.16025	0.22711	0.31944	0.34412	0.2839	0.14845	0.14445	0.21636	0.16943	0.19435	0.23546	0.24749	0.26176	0.38083
1089.6	0.35806	0.23668	0.17585	0.24192	0.24166	0.1025	0.13253	0.15346	0.24438	0.18218	0.21931	0.16868	0.27178	0.20172	0.21896	0.17904	0.29072	0.184	0.22157	0.26686	0.20044	0.33193	0.15411	0.21669	0.31678	0.33599	0.27443	0.13764	0.14508	0.21354	0.16321	0.18506	0.22728	0.23659	0.25485	0.38051
1090.5	0.37183	0.23615	0.17346	0.2332	0.24487	0.11033	0.14432	0.16364	0.24048	0.18698	0.22414	0.17221	0.28151	0.19951	0.21963	0.1744	0.28649	0.19207	0.23115	0.26063	0.19848	0.3303	0.15784	0.22048	0.33124	0.32728	0.27219	0.14154	0.14406	0.22216	0.16275	0.18247	0.22793	0.23738	0.25878	0.39274
1091.5	0.36922	0.23271	0.16207	0.21479	0.24389	0.11145	0.15051	0.17238	0.23462	0.17788	0.2141	0.16403	0.27149	0.18401	0.21206	0.16857	0.27907	0.18729	0.2271	0.25563	0.18976	0.3249	0.14663	0.20725	0.32909	0.32357	0.26275	0.13289	0.14405	0.21729	0.15645	0.1754	0.21833	0.23192	0.26037	0.37332
1092.4	0.36962	0.2265	0.15726	0.19397	0.23943	0.11372	0.15089	0.1809	0.2299	0.17095	0.20811	0.1552	0.2612	0.18394	0.20734	0.15461	0.26593	0.17975	0.21627	0.2466	0.18698	0.32317	0.13599	0.19746	0.32754	0.31345	0.25466	0.11869	0.14287	0.20791	0.14777	0.1645	0.21142	0.22565	0.25971	0.35384
1093.3	0.36812	0.21729	0.14595	0.18167	0.22857	0.11326	0.15516	0.1889	0.21531	0.16037	0.20233	0.14995	0.23673	0.18262	0.2008	0.15564	0.25188	0.17361	0.20824	0.23736	0.18202	0.31456	0.12197	0.19116	0.31331	0.30571	0.24227	0.10793	0.13251	0.19944	0.14059	0.15318	0.2032	0.21971	0.24725	0.34979
1094.2	0.36525	0.21238	0.14608	0.17158	0.2326	0.1176	0.16454	0.20102	0.21131	0.16601	0.19751	0.14645	0.22687	0.18107	0.20102	0.16058	0.25234	0.16556	0.20661	0.22621	0.18454	0.31624	0.11695	0.19542	0.30654	0.31277	0.24561	0.10686	0.1336	0.19734	0.1412	0.15481	0.20152	0.21967	0.25282	0.34654
1095.1	0.3465	0.20835	0.1358	0.15849	0.225	0.11625	0.16989	0.21093	0.20387	0.14804	0.18667	0.14056	0.20845	0.17636	0.18894	0.15815	0.24557	0.15207	0.19519	0.22176	0.18159	0.29749	0.094177	0.188	0.2813	0.31587	0.23556	0.095684	0.12827	0.18507	0.13516	0.14326	0.19087	0.20316	0.25094	0.3305
1096	0.34105	0.20495	0.13334	0.1559	0.21563	0.12074	0.17879	0.22642	0.2008	0.14276	0.18523	0.13728	0.19946	0.17149	0.18649	0.15628	0.23969	0.15381	0.19342	0.21223	0.18466	0.29139	0.085459	0.19946	0.27698	0.31103	0.23589	0.088916	0.12615	0.18346	0.13367	0.14514	0.18241	0.19362	0.24984	0.33175
1097	0.33353	0.20624	0.13077	0.15772	0.21337	0.12309	0.19175	0.23878	0.2038	0.13907	0.19375	0.13635	0.18816	0.17083	0.17447	0.16712	0.23831	0.14997	0.19537	0.2115	0.18531	0.28618	0.080425	0.19791	0.26657	0.3141	0.23323	0.098187	0.12721	0.18091	0.13508	0.14049	0.18199	0.184	0.25586	0.33165
1097.9	0.32963	0.20215	0.13286	0.15341	0.21083	0.12859	0.20188	0.25428	0.205	0.14186	0.1808	0.1295	0.19121	0.16095	0.16803	0.16242	0.23874	0.15805	0.19431	0.20934	0.19134	0.28586	0.07347	0.1895	0.27115	0.3026	0.23135	0.095	0.13448	0.1841	0.13076	0.13859	0.17431	0.18155	0.25921	0.31548
1098.8	0.32134	0.20197	0.13619	0.15248	0.20799	0.13108	0.20952	0.26942	0.20714	0.13452	0.18261	0.129	0.18747	0.15268	0.17147	0.15833	0.23395	0.16492	0.19068	0.20716	0.19319	0.2781	0.071243	0.18955	0.27065	0.29458	0.23198	0.096471	0.13165	0.17898	0.12493	0.13616	0.1661	0.17948	0.26071	0.30559
1099.7	0.31991	0.20147	0.13213	0.1501	0.19953	0.1323	0.21521	0.2828	0.20446	0.12759	0.18137	0.12514	0.18689	0.14662	0.16911	0.15681	0.22457	0.16881	0.18454	0.19797	0.18764	0.27318	0.073912	0.18596	0.2714	0.28502	0.22474	0.093466	0.13109	0.18074	0.1215	0.13653	0.15823	0.17462	0.26249	0.29662
1100.6	0.31811	0.20235	0.13679	0.14928	0.20075	0.13041	0.22207	0.29576	0.20657	0.12651	0.18012	0.1229	0.19908	0.1513	0.1641	0.15825	0.22782	0.1617	0.184	0.19636	0.18337	0.27741	0.078747	0.17223	0.27181	0.2866	0.21698	0.091609	0.1314	0.177	0.12025	0.13584	0.15355	0.18065	0.25832	0.28793
1101.6	0.3201	0.20649	0.14109	0.14611	0.1981	0.1338	0.23329	0.31495	0.21038	0.13032	0.17148	0.12764	0.21486	0.15482	0.16905	0.15055	0.22225	0.16621	0.1826	0.19407	0.18954	0.28162	0.075716	0.17955	0.277	0.29494	0.2192	0.085684	0.13525	0.18076	0.12321	0.14789	0.15501	0.19072	0.25855	0.28646
1102.5	0.31091	0.20844	0.14076	0.14211	0.19156	0.13073	0.23979	0.32797	0.21418	0.13211	0.17491	0.13126	0.21391	0.15051	0.17106	0.14526	0.21562	0.16	0.18278	0.20309	0.18872	0.27897	0.072925	0.18603	0.26993	0.2895	0.21832	0.081312	0.129	0.17197	0.12912	0.15106	0.14852	0.195	0.25973	0.28545
1103.4	0.30714	0.20821	0.1484	0.14158	0.1912	0.129	0.24714	0.33857	0.21613	0.13521	0.18204	0.13365	0.22492	0.15087	0.17007	0.14145	0.21847	0.15533	0.18204	0.20433	0.19151	0.29599	0.074468	0.18363	0.27137	0.28682	0.21755	0.086895	0.13686	0.17612	0.12795	0.15243	0.15025	0.20446	0.26882	0.28263
1104.3	0.29908	0.2083	0.16051	0.14224	0.19691	0.12915	0.25096	0.35382	0.2277	0.1428	0.18371	0.13529	0.2266	0.14938	0.1766	0.1392	0.22259	0.15235	0.18251	0.21152	0.20885	0.29782	0.078907	0.17696	0.27522	0.28538	0.22306	0.090116	0.14448	0.1742	0.1255	0.16054	0.15603	0.20862	0.27786	0.27982
1105.2	0.29393	0.20574	0.15974	0.13935	0.19404	0.12513	0.25306	0.35903	0.22646	0.14054	0.18144	0.1348	0.22343	0.14711	0.17245	0.13772	0.20894	0.14577	0.18077	0.2095	0.21918	0.28959	0.07443	0.17196	0.27598	0.2783	0.22378	0.10064	0.14738	0.1759	0.1262	0.15691	0.15538	0.20984	0.28033	0.27277
1106.1	0.2856	0.20346	0.15777	0.14259	0.19778	0.11923	0.25012	0.36551	0.22457	0.14024	0.18633	0.13386	0.22377	0.14047	0.17129	0.1478	0.21266	0.14849	0.1772	0.21064	0.219	0.28038	0.086092	0.17445	0.28153	0.27392	0.21771	0.113	0.14777	0.18297	0.11922	0.15822	0.15213	0.21132	0.28394	0.27485
1107.1	0.28449	0.20215	0.16708	0.15233	0.20812	0.11684	0.24922	0.37358	0.2354	0.13675	0.19092	0.13938	0.22859	0.14295	0.17081	0.14529	0.21607	0.14591	0.16756	0.19603	0.22675	0.27924	0.093253	0.18065	0.2846	0.27776	0.21812	0.11945	0.15881	0.18765	0.11621	0.16105	0.16081	0.21021	0.28701	0.27686
1108	0.27946	0.19867	0.15766	0.14467	0.20425	0.10927	0.24392	0.37622	0.2344	0.12973	0.17338	0.13695	0.2217	0.13928	0.16357	0.14364	0.21316	0.14016	0.16617	0.18556	0.22391	0.25254	0.082523	0.17075	0.27848	0.26979	0.21012	0.11751	0.15685	0.1846	0.12091	0.15311	0.15378	0.20027	0.27246	0.26853
1108.9	0.28103	0.20195	0.15369	0.14844	0.20665	0.10405	0.2419	0.37854	0.24283	0.13754	0.17115	0.13694	0.23725	0.14228	0.15513	0.13979	0.21911	0.14074	0.16696	0.18006	0.21816	0.26168	0.075799	0.17149	0.28326	0.27463	0.20552	0.12022	0.16512	0.19128	0.12865	0.15175	0.15828	0.21269	0.26701	0.27099
1109.8	0.28311	0.20261	0.16332	0.1531	0.21382	0.10442	0.24025	0.38816	0.25805	0.14703	0.17714	0.14768	0.24726	0.1386	0.16168	0.13532	0.22747	0.14858	0.1664	0.18377	0.22648	0.26779	0.08706	0.18238	0.28864	0.27473	0.20468	0.11943	0.17407	0.195	0.13052	0.15585	0.16909	0.21681	0.27638	0.27807
1110.7	0.2788	0.20253	0.16576	0.14964	0.20689	0.095665	0.23219	0.38192	0.25928	0.13988	0.16304	0.14667	0.2443	0.1399	0.1528	0.12662	0.22452	0.13603	0.16754	0.16617	0.22643	0.26066	0.075682	0.18129	0.28062	0.26658	0.20051	0.11767	0.17762	0.18259	0.13223	0.14997	0.16372	0.20751	0.26509	0.27335
1111.6	0.26818	0.2062	0.16648	0.14156	0.20778	0.084937	0.22494	0.38008	0.25893	0.13537	0.16515	0.14603	0.24839	0.13474	0.15096	0.12362	0.22586	0.13314	0.17075	0.16699	0.21746	0.25263	0.079561	0.18378	0.28225	0.25675	0.20021	0.1275	0.17967	0.17551	0.1333	0.14451	0.15971	0.20339	0.26302	0.2766
1112.6	0.27468	0.2238	0.1801	0.15688	0.21459	0.087422	0.22523	0.38508	0.27884	0.15191	0.17946	0.15604	0.26093	0.14992	0.16035	0.13608	0.22998	0.1481	0.18354	0.17232	0.22882	0.27775	0.10174	0.20194	0.29973	0.27212	0.21478	0.14642	0.18763	0.18283	0.14329	0.15391	0.17128	0.22271	0.27304	0.30102
1113.5	0.26437	0.22238	0.17599	0.15277	0.21453	0.075977	0.21854	0.38073	0.27562	0.13911	0.17023	0.15566	0.23841	0.14729	0.16072	0.14346	0.21964	0.14329	0.18295	0.16862	0.2217	0.26742	0.10185	0.21121	0.27923	0.25943	0.2144	0.15828	0.18259	0.17361	0.1395	0.15047	0.16393	0.21732	0.26074	0.29964
1114.4	0.25793	0.23466	0.17709	0.15776	0.21581	0.070277	0.21269	0.37122	0.27988	0.14064	0.16863	0.15903	0.23227	0.158	0.16486	0.15278	0.22209	0.14264	0.18785	0.17221	0.21948	0.26795	0.10316	0.21685	0.26605	0.26677	0.22098	0.17678	0.17973	0.16935	0.14118	0.15769	0.1639	0.21944	0.25266	0.31045
1115.3	0.25891	0.24467	0.18475	0.16084	0.22217	0.071866	0.21334	0.37296	0.29502	0.1548	0.18768	0.16738	0.23792	0.16518	0.16829	0.15608	0.231	0.15856	0.18895	0.18874	0.2195	0.28832	0.12141	0.22199	0.27863	0.26646	0.22985	0.19135	0.18719	0.17964	0.14523	0.16693	0.17647	0.23748	0.25999	0.32576
1116.2	0.26139	0.25056	0.19009	0.1672	0.22143	0.069956	0.21259	0.36984	0.30888	0.16502	0.19041	0.16963	0.24241	0.16313	0.17366	0.16251	0.23004	0.16784	0.19328	0.19261	0.23721	0.30002	0.13075	0.22182	0.27982	0.27436	0.23091	0.19982	0.18966	0.18934	0.14971	0.17728	0.18436	0.25373	0.2569	0.32806
1117.1	0.2656	0.25996	0.20009	0.17664	0.22642	0.064979	0.20902	0.36578	0.32031	0.17421	0.20762	0.17835	0.24839	0.16829	0.18195	0.17001	0.2405	0.17521	0.19088	0.21181	0.24493	0.30705	0.14337	0.22759	0.27766	0.28407	0.23503	0.20909	0.19822	0.19473	0.1548	0.1958	0.19184	0.25868	0.25975	0.32936
1118	0.26882	0.26908	0.21525	0.18659	0.22853	0.067064	0.2083	0.35895	0.33695	0.18861	0.21182	0.18552	0.25649	0.17445	0.18703	0.16807	0.25059	0.18561	0.19147	0.20416	0.25942	0.31825	0.14846	0.22917	0.29255	0.29378	0.23966	0.22067	0.20466	0.20354	0.16154	0.20142	0.20006	0.27047	0.26095	0.33911
1119	0.27583	0.27895	0.22347	0.1914	0.23919	0.068221	0.20809	0.35504	0.35401	0.19931	0.22386	0.19309	0.26853	0.18274	0.19237	0.17165	0.25983	0.19861	0.19174	0.20762	0.26529	0.3287	0.15868	0.23501	0.30603	0.30005	0.24747	0.23089	0.21768	0.21575	0.16313	0.20953	0.20956	0.28338	0.26267	0.35121
1119.9	0.28635	0.28652	0.23525	0.20822	0.25026	0.068843	0.20875	0.34831	0.36528	0.20688	0.23615	0.20101	0.28154	0.19487	0.20901	0.1804	0.26313	0.21302	0.20196	0.2249	0.28001	0.32634	0.17196	0.24421	0.30871	0.32097	0.26012	0.24816	0.22808	0.22739	0.17145	0.21997	0.21737	0.28653	0.26582	0.35828
1120.8	0.2971	0.2952	0.24265	0.22218	0.25363	0.072528	0.20743	0.33783	0.37107	0.2148	0.23827	0.20562	0.29066	0.21059	0.21461	0.1871	0.26687	0.2289	0.20557	0.23238	0.27961	0.33465	0.1756	0.24557	0.31537	0.32729	0.26583	0.26365	0.23838	0.23942	0.17588	0.22887	0.22579	0.29479	0.2626	0.37528
1121.7	0.30336	0.3032	0.25306	0.23608	0.26501	0.076631	0.20879	0.32964	0.37685	0.22757	0.23969	0.20948	0.29635	0.21917	0.22168	0.18802	0.26593	0.24125	0.21865	0.24073	0.28453	0.33668	0.17973	0.25639	0.31744	0.32246	0.27189	0.27726	0.24723	0.25078	0.17648	0.23836	0.23364	0.30033	0.26825	0.39414
1122.6	0.31754	0.31842	0.26872	0.24667	0.2779	0.080681	0.20938	0.32112	0.3932	0.24594	0.25419	0.21603	0.31876	0.23327	0.2438	0.20323	0.27658	0.25598	0.23232	0.26153	0.29851	0.35013	0.20376	0.27244	0.33241	0.33766	0.28999	0.28531	0.26426	0.26409	0.1805	0.2558	0.24171	0.30864	0.27787	0.41078
1123.5	0.32679	0.32641	0.27373	0.27465	0.28925	0.085149	0.20837	0.31557	0.40197	0.25814	0.26377	0.21983	0.33386	0.24023	0.25754	0.22383	0.28496	0.27686	0.24611	0.28704	0.32271	0.3577	0.22098	0.28864	0.34532	0.34769	0.29401	0.30427	0.27882	0.26895	0.1918	0.27319	0.24989	0.31783	0.28662	0.41818
1124.5	0.32579	0.32944	0.2829	0.28535	0.29425	0.086242	0.20948	0.3065	0.41252	0.27398	0.26905	0.22362	0.33407	0.2408	0.26444	0.22433	0.28663	0.28665	0.2564	0.29298	0.34746	0.37073	0.22262	0.29749	0.35102	0.34013	0.29918	0.30953	0.28333	0.27074	0.19993	0.29074	0.26319	0.32899	0.29184	0.43661
1125.4	0.33354	0.34397	0.29437	0.30668	0.30553	0.088809	0.21156	0.3027	0.42452	0.28951	0.28725	0.23545	0.34158	0.25496	0.28431	0.24156	0.29688	0.29905	0.27274	0.31215	0.3661	0.38238	0.24369	0.32076	0.36244	0.361	0.31424	0.32253	0.29304	0.27502	0.21233	0.31227	0.26927	0.34415	0.31254	0.4511
1126.3	0.34272	0.35835	0.30478	0.32661	0.31343	0.093155	0.21642	0.29798	0.43847	0.29414	0.30145	0.24752	0.34566	0.27157	0.29768	0.25348	0.30938	0.3132	0.28095	0.32931	0.38861	0.39034	0.25835	0.33466	0.3728	0.38616	0.32244	0.33587	0.30584	0.28115	0.22395	0.33757	0.27958	0.35618	0.32246	0.46681
1127.2	0.34066	0.3653	0.30535	0.34774	0.31535	0.096912	0.21958	0.29465	0.43897	0.30108	0.31989	0.2579	0.34409	0.28126	0.29424	0.26429	0.30562	0.32912	0.28805	0.34876	0.40123	0.39569	0.26835	0.35149	0.37388	0.40016	0.32097	0.35178	0.3021	0.28473	0.23784	0.36372	0.29275	0.36688	0.33459	0.48263
1128.1	0.34166	0.37554	0.3195	0.34912	0.31818	0.097117	0.22169	0.28511	0.44177	0.31257	0.32652	0.26338	0.33997	0.29517	0.30083	0.26393	0.31382	0.33367	0.29606	0.35373	0.40573	0.40332	0.27643	0.35777	0.37763	0.41269	0.32556	0.34222	0.30345	0.28841	0.24886	0.38519	0.3004	0.37811	0.34512	0.50347
1129	0.35196	0.39528	0.33044	0.36802	0.32553	0.10302	0.22463	0.28035	0.45079	0.32562	0.33697	0.27685	0.35451	0.31169	0.31663	0.28442	0.33127	0.35373	0.30266	0.37107	0.41811	0.41895	0.29927	0.37341	0.38662	0.43149	0.33155	0.35122	0.30883	0.30384	0.26127	0.40746	0.30838	0.39313	0.35302	0.52534
1129.9	0.34908	0.39727	0.33309	0.3721	0.32881	0.1084	0.22481	0.27182	0.44994	0.33367	0.34066	0.2752	0.35099	0.31269	0.3193	0.28593	0.34141	0.36293	0.30473	0.38131	0.43892	0.41987	0.29885	0.36254	0.38322	0.42623	0.33236	0.34715	0.30906	0.30558	0.26612	0.42558	0.31535	0.38643	0.35086	0.53287
1130.9	0.33745	0.38944	0.32387	0.36055	0.31835	0.10331	0.21967	0.25411	0.43971	0.33327	0.33437	0.26557	0.35617	0.31175	0.31896	0.2882	0.33926	0.36075	0.30776	0.36449	0.45056	0.42176	0.30002	0.34922	0.38813	0.42612	0.32788	0.32951	0.2936	0.30146	0.26765	0.42431	0.31318	0.39008	0.34548	0.53739
1131.8	0.34587	0.38807	0.32549	0.36355	0.32527	0.10551	0.2205	0.24734	0.43919	0.33914	0.34212	0.26402	0.36488	0.31158	0.32789	0.28985	0.35465	0.37043	0.31672	0.37549	0.47483	0.42733	0.311	0.34619	0.4001	0.41859	0.32845	0.32652	0.29761	0.30267	0.27287	0.44472	0.31686	0.39871	0.35225	0.5478
1132.7	0.33754	0.38731	0.32273	0.36811	0.32308	0.10433	0.21804	0.24126	0.43221	0.3396	0.35196	0.26467	0.36741	0.3187	0.33242	0.29258	0.35445	0.37008	0.3146	0.36193	0.4913	0.42937	0.31723	0.34449	0.40566	0.41919	0.3331	0.32156	0.2902	0.3051	0.26939	0.45168	0.31614	0.38835	0.35539	0.55004
1133.6	0.32516	0.37602	0.31495	0.36534	0.31928	0.1029	0.21046	0.23503	0.42335	0.33183	0.33875	0.25588	0.35453	0.3166	0.32557	0.28719	0.35041	0.36288	0.3098	0.36151	0.50383	0.42154	0.30743	0.33502	0.39804	0.42272	0.32681	0.31214	0.2813	0.29303	0.26097	0.45658	0.30771	0.37985	0.3518	0.54183
1134.5	0.32958	0.3796	0.31816	0.36408	0.3207	0.10426	0.21359	0.23117	0.42271	0.33709	0.34732	0.26039	0.36719	0.33023	0.33323	0.28992	0.3694	0.3705	0.31745	0.36349	0.52247	0.43077	0.31985	0.35229	0.40825	0.43368	0.33247	0.30583	0.2819	0.29914	0.2685	0.46317	0.31066	0.39027	0.36208	0.55604
1135.4	0.32981	0.37911	0.32386	0.37142	0.32692	0.11296	0.21362	0.23702	0.43007	0.34932	0.35999	0.26494	0.36839	0.32827	0.3429	0.29078	0.38462	0.38199	0.32021	0.37966	0.54441	0.43477	0.32281	0.36207	0.40994	0.43187	0.33581	0.30942	0.28862	0.30316	0.26806	0.47491	0.31686	0.39007	0.37575	0.55441
1136.3	0.31793	0.37819	0.32028	0.36724	0.3198	0.11157	0.2085	0.23273	0.42477	0.35039	0.35206	0.26531	0.36245	0.33959	0.34357	0.28725	0.39493	0.37295	0.31453	0.37185	0.55397	0.4364	0.31719	0.35898	0.40362	0.44055	0.34337	0.2981	0.28757	0.30013	0.26088	0.46292	0.30977	0.3825	0.36664	0.55855
1137.2	0.32116	0.36972	0.32662	0.36671	0.31535	0.11509	0.21307	0.23562	0.42471	0.3568	0.35511	0.26849	0.37042	0.33117	0.34981	0.28286	0.40487	0.38359	0.32429	0.39051	0.57101	0.44489	0.31566	0.364	0.40569	0.43808	0.34165	0.2985	0.28569	0.2986	0.263	0.46542	0.31123	0.39524	0.36585	0.56963
1138.1	0.31084	0.36417	0.32026	0.34007	0.31007	0.10951	0.20915	0.23012	0.41015	0.35029	0.35822	0.26656	0.36818	0.32236	0.33714	0.27417	0.41096	0.37199	0.32318	0.37166	0.56739	0.43116	0.30474	0.36105	0.40303	0.42	0.33122	0.27615	0.2795	0.28576	0.25639	0.44732	0.30447	0.38282	0.36161	0.5637
1139.1	0.30481	0.35676	0.31468	0.33978	0.30745	0.10913	0.20598	0.2328	0.39684	0.35099	0.35445	0.27262	0.3601	0.31769	0.33192	0.27031	0.40258	0.36652	0.32364	0.37094	0.56473	0.42321	0.30426	0.3602	0.39994	0.41815	0.32263	0.27078	0.27659	0.27653	0.24559	0.43271	0.30045	0.37198	0.34826	0.55574
1140	0.30529	0.34767	0.31156	0.33437	0.31006	0.10589	0.20174	0.23468	0.37941	0.35179	0.34893	0.27389	0.35934	0.31416	0.32147	0.26396	0.407	0.35654	0.31701	0.36724	0.54656	0.42303	0.29447	0.3646	0.40286	0.41157	0.3169	0.25927	0.275	0.26467	0.24056	0.42177	0.29469	0.37191	0.3301	0.55333
1140.9	0.30096	0.34717	0.31697	0.32939	0.31053	0.10953	0.20173	0.24038	0.36885	0.35583	0.34781	0.27712	0.36632	0.32184	0.32678	0.2594	0.40803	0.36067	0.31734	0.36345	0.53756	0.4173	0.29817	0.36467	0.41043	0.41089	0.31616	0.2584	0.27093	0.26548	0.23533	0.41487	0.29462	0.36673	0.33032	0.54803
1141.8	0.28183	0.33395	0.28813	0.31284	0.2996	0.10285	0.19233	0.24157	0.34278	0.3427	0.32298	0.27091	0.35639	0.31593	0.30906	0.24257	0.39596	0.34221	0.29934	0.33712	0.50935	0.40184	0.27756	0.34795	0.39914	0.39738	0.29858	0.24472	0.26225	0.24713	0.21894	0.38954	0.28063	0.34295	0.30746	0.52289
1142.7	0.28843	0.33786	0.29629	0.33176	0.30298	0.11147	0.19697	0.26144	0.34375	0.35699	0.33137	0.27894	0.37614	0.33357	0.32432	0.25019	0.39825	0.34315	0.30478	0.35453	0.50646	0.42378	0.28295	0.35222	0.41556	0.41739	0.30844	0.2616	0.27215	0.2573	0.22467	0.3965	0.28995	0.35489	0.3068	0.52122
1143.6	0.28085	0.32843	0.28686	0.31501	0.29518	0.10956	0.19009	0.2712	0.33346	0.35117	0.31506	0.26626	0.37553	0.32788	0.31726	0.24249	0.39286	0.32956	0.2944	0.34028	0.49473	0.42481	0.26636	0.33228	0.41492	0.40415	0.3046	0.25571	0.26721	0.25463	0.21738	0.38933	0.28953	0.34645	0.28959	0.49723
1144.5	0.27165	0.32391	0.28903	0.31279	0.29006	0.10951	0.1939	0.28747	0.32609	0.35208	0.31101	0.26162	0.38197	0.32409	0.32449	0.23877	0.38672	0.33035	0.29727	0.34003	0.4883	0.42821	0.27272	0.32753	0.42373	0.40462	0.30765	0.25871	0.26658	0.25339	0.21465	0.37999	0.28477	0.3418	0.28893	0.4811
1145.5	0.27318	0.30988	0.27928	0.30696	0.28882	0.10467	0.19049	0.30332	0.31534	0.34843	0.30226	0.25639	0.37994	0.30732	0.31518	0.22723	0.3698	0.31702	0.2843	0.33306	0.47456	0.42254	0.26006	0.31116	0.42713	0.39515	0.29592	0.24997	0.26677	0.24624	0.2039	0.3547	0.27982	0.33076	0.27516	0.45605
1146.4	0.28389	0.30572	0.29283	0.30442	0.29308	0.10748	0.19346	0.32319	0.31325	0.35155	0.30238	0.25341	0.38751	0.29255	0.31612	0.225	0.3595	0.31117	0.27933	0.3376	0.47094	0.41401	0.25896	0.31054	0.43839	0.38919	0.29908	0.24654	0.27133	0.25442	0.19767	0.3478	0.27775	0.33493	0.26736	0.43783
1147.3	0.27088	0.29055	0.2777	0.292	0.28201	0.098629	0.19295	0.33504	0.2932	0.34584	0.27715	0.23882	0.37033	0.27309	0.30227	0.21002	0.3364	0.29967	0.26496	0.3057	0.4466	0.40123	0.24591	0.27781	0.43319	0.37753	0.29296	0.2326	0.26696	0.24446	0.1828	0.31833	0.26273	0.31454	0.25177	0.40434
1148.2	0.25875	0.28207	0.27607	0.2897	0.27658	0.095962	0.1987	0.35473	0.28584	0.34022	0.27029	0.24219	0.37719	0.25945	0.29029	0.20606	0.31533	0.28612	0.25936	0.29922	0.42386	0.39735	0.23664	0.27447	0.43932	0.37776	0.28791	0.22904	0.27079	0.23434	0.1764	0.29374	0.25356	0.30544	0.24891	0.39444
1149.1	0.25467	0.27512	0.26264	0.28272	0.26156	0.088921	0.19927	0.37203	0.27229	0.33431	0.25041	0.23751	0.36846	0.2528	0.26994	0.19272	0.28485	0.26706	0.24491	0.27623	0.39928	0.40605	0.2187	0.25721	0.43258	0.3642	0.27853	0.22696	0.26793	0.23296	0.16521	0.27043	0.24202	0.28936	0.22832	0.37586
1150	0.24529	0.27314	0.25362	0.28402	0.25398	0.082501	0.2034	0.39391	0.2615	0.32748	0.2405	0.23282	0.36562	0.241	0.2553	0.19117	0.27107	0.25435	0.23961	0.26313	0.38105	0.41801	0.20663	0.25254	0.42683	0.35756	0.27004	0.23723	0.27336	0.22283	0.16448	0.25636	0.23397	0.28185	0.21243	0.35768
1150.9	0.24102	0.27541	0.2456	0.28442	0.25329	0.077088	0.20675	0.41812	0.25533	0.32378	0.23588	0.22678	0.35547	0.25122	0.24365	0.19485	0.25917	0.24312	0.24077	0.25252	0.35639	0.43871	0.20917	0.23829	0.42408	0.36571	0.26811	0.25609	0.27884	0.22067	0.17242	0.23767	0.22755	0.27289	0.20994	0.34321
1151.8	0.23944	0.27165	0.24143	0.28931	0.25205	0.075723	0.20949	0.44402	0.24964	0.31655	0.23425	0.23012	0.355	0.2464	0.24065	0.18885	0.25478	0.23414	0.23992	0.25169	0.33422	0.45623	0.21091	0.25106	0.42172	0.35753	0.26562	0.27225	0.28344	0.22031	0.17222	0.22689	0.21729	0.27182	0.20179	0.33757
1152.7	0.25179	0.28186	0.247	0.30021	0.25968	0.071785	0.21618	0.47366	0.25304	0.31948	0.24412	0.22953	0.35761	0.25669	0.24343	0.18862	0.24874	0.23447	0.23881	0.26304	0.32749	0.47954	0.2238	0.25361	0.42641	0.36822	0.27148	0.29133	0.29392	0.2258	0.17312	0.23046	0.22196	0.27361	0.20787	0.33194
1153.6	0.24178	0.2794	0.2372	0.28713	0.26412	0.065276	0.21416	0.49293	0.2503	0.30321	0.23663	0.22453	0.35018	0.25232	0.23685	0.17276	0.24502	0.21694	0.22933	0.25511	0.31698	0.47745	0.2172	0.24035	0.41551	0.3714	0.26584	0.29666	0.29857	0.21885	0.17023	0.21952	0.21919	0.26364	0.19907	0.31381
1154.5	0.24296	0.27983	0.24406	0.29219	0.26414	0.066959	0.21847	0.51749	0.25605	0.303	0.24423	0.22593	0.33262	0.25523	0.24255	0.16808	0.24258	0.20979	0.2345	0.26013	0.31113	0.49422	0.22554	0.24116	0.41227	0.37027	0.27658	0.30674	0.30201	0.22619	0.1736	0.21671	0.21343	0.26882	0.20515	0.31262
1155.4	0.23327	0.27825	0.24353	0.29561	0.25837	0.06141	0.22082	0.53658	0.25225	0.29739	0.24689	0.22875	0.32791	0.24608	0.23952	0.15792	0.23186	0.20108	0.22873	0.25594	0.30657	0.50577	0.22633	0.24253	0.41355	0.36732	0.27243	0.30875	0.29953	0.22571	0.16857	0.21125	0.21341	0.26623	0.20249	0.30715
1156.4	0.23626	0.28107	0.25163	0.29687	0.26199	0.056945	0.22026	0.55771	0.25202	0.29496	0.24316	0.22989	0.32363	0.24269	0.23593	0.158	0.22655	0.19694	0.22808	0.27429	0.3135	0.52075	0.22977	0.23907	0.41869	0.37143	0.27132	0.31071	0.30515	0.23184	0.1727	0.2163	0.21435	0.25594	0.20495	0.30156
1157.3	0.22014	0.27102	0.2399	0.29269	0.24366	0.050295	0.21128	0.56075	0.24159	0.28834	0.22993	0.22356	0.30227	0.23353	0.2195	0.14822	0.20723	0.18173	0.21601	0.26042	0.30123	0.53237	0.21685	0.22457	0.40837	0.35171	0.25588	0.30311	0.29141	0.22617	0.17081	0.20075	0.19743	0.24372	0.18557	0.29122
1158.2	0.21907	0.27174	0.24532	0.30559	0.24023	0.047847	0.21058	0.5709	0.23451	0.2893	0.23267	0.22811	0.28954	0.22568	0.21687	0.16361	0.20146	0.17908	0.21712	0.26812	0.29941	0.54784	0.23556	0.23078	0.41284	0.34284	0.25734	0.31063	0.28947	0.2281	0.17746	0.19863	0.19476	0.242	0.19749	0.29587
1159.1	0.21496	0.26979	0.24814	0.3078	0.2349	0.043396	0.20528	0.57403	0.22687	0.27753	0.22515	0.22847	0.28878	0.22335	0.20895	0.16525	0.1884	0.17967	0.21609	0.27785	0.29712	0.55923	0.25042	0.23567	0.41518	0.34877	0.25162	0.30726	0.28637	0.23645	0.17974	0.20003	0.19226	0.22761	0.19455	0.29467
1160	0.21902	0.26837	0.25451	0.31385	0.23447	0.042731	0.19914	0.57143	0.22745	0.27496	0.21938	0.22881	0.28194	0.22002	0.21042	0.16656	0.19782	0.17701	0.22586	0.29342	0.30897	0.57886	0.26167	0.23804	0.4143	0.35127	0.26019	0.3076	0.28985	0.24542	0.18627	0.20461	0.19026	0.22462	0.19619	0.29301
1160.9	0.20097	0.2659	0.2406	0.30036	0.21856	0.038362	0.18665	0.55485	0.22543	0.26526	0.21197	0.22105	0.26198	0.21337	0.19976	0.15866	0.18586	0.16404	0.217	0.28357	0.30595	0.58109	0.26722	0.22999	0.40024	0.33947	0.25091	0.29745	0.27849	0.23909	0.17986	0.18943	0.18888	0.22025	0.18872	0.28591
1161.8	0.19736	0.26193	0.24676	0.30236	0.22223	0.039894	0.17726	0.54831	0.22559	0.25839	0.21249	0.21836	0.25064	0.20074	0.20401	0.16044	0.19693	0.16596	0.22022	0.29348	0.30816	0.59288	0.2857	0.23103	0.39968	0.3405	0.25645	0.29936	0.27781	0.25095	0.17853	0.19396	0.18563	0.21727	0.19584	0.27915
1162.7	0.1978	0.26116	0.25085	0.30163	0.21895	0.037438	0.16463	0.52917	0.23029	0.25546	0.21231	0.21349	0.24634	0.20015	0.20373	0.15698	0.20642	0.16639	0.22356	0.30359	0.325	0.60312	0.28645	0.23628	0.39653	0.34364	0.25334	0.28868	0.27742	0.25984	0.18005	0.18994	0.18599	0.21303	0.18861	0.27597
1163.6	0.19188	0.25913	0.24786	0.28364	0.20733	0.033904	0.1489	0.50228	0.22478	0.25072	0.2011	0.20523	0.24442	0.18905	0.20365	0.14751	0.20611	0.15687	0.22213	0.30525	0.33131	0.60503	0.2779	0.23118	0.38858	0.33314	0.25	0.27401	0.26849	0.25495	0.17319	0.18321	0.17486	0.20946	0.18467	0.26765
1164.5	0.19196	0.26545	0.24446	0.28177	0.19445	0.034726	0.13286	0.47679	0.22785	0.25386	0.20492	0.20109	0.23958	0.18853	0.19638	0.15186	0.20046	0.15729	0.20976	0.3145	0.34237	0.60604	0.28235	0.23882	0.38289	0.33357	0.24121	0.26733	0.25868	0.2613	0.16646	0.17797	0.17217	0.20616	0.1865	0.2636
1165.4	0.19428	0.26223	0.24794	0.27927	0.19161	0.034779	0.12025	0.44843	0.22325	0.24745	0.20774	0.19927	0.23598	0.17964	0.2002	0.1523	0.19428	0.16075	0.21076	0.3316	0.35929	0.60296	0.28287	0.24569	0.37566	0.32883	0.23781	0.25179	0.2481	0.26604	0.16055	0.17555	0.16441	0.19854	0.18297	0.26447
1166.4	0.20143	0.26629	0.2466	0.26634	0.18572	0.033808	0.10856	0.41308	0.22242	0.24889	0.205	0.20296	0.24383	0.18065	0.20234	0.1526	0.20038	0.17169	0.22068	0.34613	0.38194	0.59982	0.28911	0.25991	0.37423	0.32286	0.233	0.23389	0.24481	0.27026	0.15829	0.16618	0.16831	0.19459	0.18184	0.27315
1167.3	0.19327	0.2621	0.23461	0.25561	0.17583	0.035878	0.095799	0.37807	0.2132	0.239	0.19909	0.19374	0.23573	0.1736	0.19973	0.14656	0.18463	0.16166	0.22264	0.36075	0.3861	0.58751	0.28474	0.24895	0.36346	0.31978	0.22134	0.21483	0.22817	0.26649	0.1515	0.16175	0.15813	0.18107	0.17857	0.26633
1168.2	0.19336	0.25741	0.22562	0.25771	0.17307	0.034371	0.084293	0.34513	0.20967	0.22926	0.20017	0.19361	0.23643	0.1713	0.18882	0.15583	0.1886	0.16067	0.23095	0.36549	0.40094	0.57701	0.28392	0.24716	0.35869	0.32013	0.20838	0.20648	0.21856	0.26909	0.1465	0.15837	0.15842	0.17698	0.1747	0.25881
1169.1	0.1851	0.24635	0.21945	0.24123	0.17133	0.03233	0.072718	0.31305	0.20474	0.22312	0.19052	0.19219	0.23036	0.16501	0.18893	0.15604	0.17948	0.1541	0.23773	0.38318	0.41074	0.56357	0.27572	0.24251	0.35592	0.30933	0.19941	0.18386	0.21392	0.26516	0.14093	0.15899	0.14908	0.17283	0.16507	0.26095
1170	0.18838	0.2468	0.21933	0.23599	0.16985	0.031501	0.067973	0.28375	0.2057	0.22269	0.19319	0.19466	0.23176	0.17291	0.18344	0.15741	0.19149	0.16065	0.25201	0.39608	0.42391	0.55176	0.28678	0.25178	0.35919	0.31835	0.1979	0.16217	0.21547	0.2663	0.1464	0.16147	0.1532	0.17246	0.17168	0.26453
1170.9	0.18405	0.24522	0.21083	0.23106	0.16578	0.027637	0.060303	0.25451	0.19926	0.20791	0.18801	0.1855	0.21775	0.1719	0.17467	0.15043	0.18326	0.14109	0.25737	0.40082	0.43009	0.53563	0.27385	0.23817	0.34548	0.32423	0.19167	0.14375	0.2099	0.26086	0.14614	0.15959	0.14582	0.16546	0.1655	0.2507
1171.8	0.18941	0.24422	0.21188	0.22792	0.16402	0.022852	0.053226	0.22718	0.19965	0.20941	0.1836	0.19308	0.22347	0.16729	0.17261	0.15267	0.18165	0.1434	0.2617	0.40884	0.44496	0.5253	0.27217	0.24263	0.3451	0.31969	0.19303	0.12907	0.21656	0.26127	0.13803	0.15681	0.14341	0.17161	0.16791	0.25267
1172.7	0.18796	0.24245	0.20472	0.21325	0.16183	0.019304	0.044928	0.19902	0.19748	0.20665	0.18083	0.18619	0.20409	0.16674	0.17387	0.14232	0.17688	0.13646	0.26033	0.42078	0.45171	0.50377	0.26263	0.24226	0.34177	0.31245	0.18561	0.10368	0.22229	0.25659	0.13714	0.15967	0.13919	0.16362	0.16347	0.25092
1173.6	0.19	0.2361	0.19972	0.21205	0.15977	0.014679	0.038646	0.17002	0.19079	0.19026	0.17759	0.18032	0.19923	0.16479	0.17234	0.13573	0.18158	0.13954	0.26195	0.41488	0.45653	0.4789	0.25718	0.23196	0.33144	0.30658	0.18307	0.087171	0.22958	0.2502	0.13212	0.15434	0.13958	0.15483	0.16682	0.24496
1174.5	0.18943	0.23236	0.18619	0.20592	0.16007	0.012196	0.029057	0.14514	0.18813	0.18504	0.16943	0.17178	0.18864	0.16515	0.17123	0.13116	0.17875	0.12668	0.25043	0.41953	0.46506	0.46792	0.23777	0.2253	0.32551	0.29992	0.1743	0.075546	0.24104	0.24458	0.12006	0.15327	0.12843	0.14957	0.15751	0.2442
1175.4	0.19405	0.22718	0.17741	0.19744	0.15791	0.008763	0.0236	0.12181	0.18445	0.18603	0.16615	0.16394	0.19038	0.15983	0.1699	0.12511	0.17464	0.12008	0.23891	0.41086	0.46957	0.44476	0.22535	0.22228	0.3217	0.29004	0.16486	0.062234	0.24843	0.23383	0.10878	0.15268	0.11947	0.14577	0.15587	0.24297
1176.3	0.19218	0.22429	0.1724	0.18536	0.16191	0.0071886	0.01825	0.10236	0.18032	0.18248	0.16563	0.15773	0.17829	0.16348	0.16983	0.11546	0.18445	0.11899	0.23429	0.40439	0.46645	0.43092	0.21358	0.22347	0.31243	0.29014	0.16226	0.053739	0.25611	0.22842	0.1055	0.15209	0.11034	0.1338	0.15181	0.24012
1177.2	0.19924	0.22131	0.17757	0.18522	0.16321	0.0089663	0.020626	0.087859	0.1807	0.18742	0.16682	0.15857	0.1891	0.15439	0.17874	0.11503	0.18245	0.12446	0.23601	0.39294	0.47362	0.42835	0.21032	0.22725	0.29916	0.28107	0.17178	0.047893	0.26573	0.21952	0.10487	0.14598	0.10938	0.13346	0.15643	0.24451
1178.1	0.20094	0.22371	0.1728	0.17168	0.16544	0.012551	0.018368	0.073275	0.17398	0.1912	0.16338	0.15271	0.19109	0.15619	0.18549	0.10913	0.18977	0.12012	0.23351	0.38302	0.47076	0.41672	0.20554	0.23377	0.29249	0.28124	0.17244	0.042934	0.274	0.20809	0.10212	0.1413	0.10149	0.12834	0.15267	0.24108
1179	0.20478	0.21987	0.17763	0.16707	0.16285	0.011094	0.018897	0.063025	0.16827	0.18873	0.16771	0.15046	0.19556	0.14817	0.18597	0.10598	0.18746	0.11473	0.2348	0.36228	0.46396	0.38966	0.19387	0.23029	0.28642	0.26772	0.17097	0.042736	0.28266	0.19723	0.10441	0.13568	0.098786	0.12324	0.15416	0.23287
1179.9	0.20954	0.22185	0.17903	0.17534	0.16572	0.01891	0.01991	0.054754	0.1685	0.1905	0.17173	0.15627	0.2017	0.14836	0.19034	0.11484	0.19757	0.12866	0.23913	0.35295	0.46673	0.38008	0.1928	0.23877	0.28739	0.26717	0.17538	0.047953	0.29569	0.19677	0.10106	0.13202	0.10492	0.12636	0.16237	0.23627
1180.8	0.20919	0.21428	0.17043	0.17356	0.15867	0.021476	0.017106	0.046096	0.16255	0.18075	0.16831	0.14325	0.20052	0.14685	0.18216	0.12019	0.18449	0.121	0.23081	0.33268	0.46219	0.35498	0.187	0.2255	0.27938	0.2532	0.16856	0.043084	0.29799	0.17564	0.092526	0.12747	0.10981	0.12185	0.15219	0.22394
1181.8	0.20805	0.21007	0.15954	0.17071	0.15384	0.025903	0.016757	0.037356	0.15642	0.17996	0.16702	0.14037	0.18799	0.14765	0.17279	0.13032	0.17984	0.11208	0.2206	0.33046	0.44102	0.33659	0.18048	0.21322	0.2791	0.24966	0.15843	0.049478	0.30094	0.1697	0.088457	0.12849	0.10581	0.12426	0.15072	0.21902
1182.6	0.20773	0.2054	0.15175	0.16609	0.14795	0.029845	0.022808	0.03523	0.1552	0.17826	0.17407	0.1365	0.17678	0.14023	0.15582	0.12943	0.16699	0.104	0.21528	0.32258	0.42758	0.32816	0.169	0.2057	0.27528	0.2365	0.15089	0.043076	0.3084	0.16722	0.08647	0.12995	0.10181	0.12448	0.15015	0.20976
1183.5	0.20409	0.19556	0.14149	0.15248	0.14334	0.034561	0.018872	0.026209	0.14844	0.167	0.16697	0.12437	0.17048	0.13043	0.15208	0.12212	0.16572	0.1031	0.19925	0.30002	0.40754	0.31107	0.16353	0.1886	0.26526	0.2288	0.14592	0.03789	0.30644	0.15504	0.07225	0.12673	0.10073	0.11706	0.1429	0.19645
1184.4	0.20109	0.19427	0.14408	0.13856	0.14393	0.042142	0.020983	0.02359	0.14348	0.16486	0.17309	0.12245	0.1627	0.1273	0.15498	0.11763	0.16476	0.09608	0.18781	0.28716	0.39073	0.30053	0.16129	0.18053	0.25498	0.23124	0.15314	0.035432	0.31342	0.15095	0.074477	0.13047	0.094079	0.11397	0.14145	0.1946
1185.4	0.20296	0.19782	0.14296	0.12749	0.14178	0.049495	0.026845	0.02052	0.13943	0.1663	0.17459	0.12131	0.16672	0.12479	0.15627	0.11463	0.1775	0.095546	0.17979	0.27152	0.37264	0.28934	0.15777	0.17394	0.24876	0.23367	0.14678	0.029188	0.32099	0.15116	0.074956	0.12121	0.085629	0.11514	0.15178	0.19251
1186.3	0.20465	0.19276	0.1355	0.10837	0.13859	0.054249	0.025573	0.016995	0.13405	0.15854	0.17608	0.11031	0.1732	0.12926	0.1496	0.10045	0.18984	0.092179	0.16747	0.24321	0.35953	0.27716	0.15369	0.16581	0.23973	0.23187	0.14747	0.018131	0.32763	0.14042	0.069071	0.11051	0.084041	0.10216	0.15521	0.18354
1187.2	0.19635	0.18611	0.1292	0.10153	0.13017	0.057334	0.020381	0.01106	0.12989	0.1512	0.16584	0.10241	0.17121	0.12926	0.15031	0.10088	0.1979	0.088882	0.1532	0.21357	0.34232	0.2511	0.15266	0.15418	0.22457	0.2329	0.14289	0.019886	0.31806	0.12409	0.060419	0.096737	0.083354	0.093426	0.15602	0.18277
1188.1	0.20692	0.18973	0.13334	0.10892	0.13175	0.06985	0.027404	0.010901	0.13353	0.16068	0.17011	0.10779	0.17831	0.13811	0.15257	0.10444	0.21334	0.086086	0.1556	0.20005	0.33156	0.25625	0.15478	0.16328	0.22661	0.24233	0.1505	0.024302	0.32137	0.11932	0.068602	0.095239	0.084027	0.10164	0.16839	0.18861
1189	0.20226	0.17878	0.121	0.10099	0.1243	0.074359	0.023802	0.0072517	0.13186	0.15324	0.16112	0.098004	0.17113	0.13819	0.14247	0.099951	0.2186	0.080317	0.14395	0.18297	0.31156	0.24662	0.14526	0.15488	0.2193	0.23134	0.13811	0.017334	0.31273	0.099821	0.062419	0.087843	0.080356	0.096839	0.16618	0.18242
1189.9	0.2059	0.17325	0.12302	0.10907	0.12568	0.086753	0.024027	0.01084	0.13771	0.1553	0.16974	0.098425	0.16941	0.13872	0.14771	0.10233	0.22537	0.083296	0.14145	0.18125	0.30546	0.25152	0.14465	0.16154	0.22086	0.23434	0.14194	0.022839	0.30885	0.092392	0.059241	0.096754	0.087552	0.10499	0.17278	0.18877
1190.8	0.1947	0.17307	0.11807	0.10957	0.12355	0.094517	0.023395	0.0095229	0.14156	0.15071	0.16113	0.09873	0.16268	0.12537	0.14675	0.0941	0.23005	0.082543	0.13248	0.16361	0.29881	0.23798	0.13755	0.16155	0.21136	0.23124	0.13928	0.018066	0.29557	0.077615	0.054664	0.09001	0.09076	0.10452	0.17285	0.18859
1191.7	0.20223	0.175	0.11601	0.10904	0.1284	0.10764	0.02972	0.0096254	0.14455	0.15434	0.1703	0.102	0.16994	0.12422	0.14647	0.086484	0.23975	0.083685	0.13803	0.16017	0.29216	0.24404	0.13833	0.16388	0.21958	0.23431	0.13912	0.01539	0.28907	0.070959	0.061472	0.095902	0.094466	0.1089	0.17804	0.19078
1192.6	0.19822	0.17543	0.10949	0.10542	0.12723	0.12007	0.033477	0.0096433	0.14539	0.15298	0.17477	0.097147	0.16954	0.12406	0.14159	0.086837	0.24118	0.089412	0.13619	0.15711	0.28431	0.23866	0.14504	0.15985	0.21486	0.22864	0.13555	0.012724	0.277	0.066321	0.062751	0.089797	0.094174	0.10405	0.18317	0.19569
1193.5	0.19297	0.18134	0.10152	0.10889	0.12829	0.13109	0.039357	0.0090417	0.14813	0.15492	0.17915	0.09683	0.16615	0.12913	0.14083	0.083762	0.25021	0.089856	0.14144	0.15406	0.28299	0.22644	0.13781	0.1512	0.21596	0.23049	0.13636	0.016444	0.26863	0.061795	0.065637	0.087684	0.098115	0.10678	0.18403	0.19234
1194.4	0.18366	0.17923	0.092087	0.1004	0.12197	0.14021	0.042894	0.0061125	0.14222	0.15079	0.17878	0.097645	0.16284	0.12221	0.13392	0.075679	0.25818	0.093183	0.14344	0.15225	0.27387	0.21307	0.1337	0.14466	0.21204	0.21978	0.13677	0.010746	0.25661	0.062541	0.070937	0.082914	0.093883	0.10261	0.18156	0.1869
1195.3	0.1836	0.18318	0.098308	0.11151	0.12825	0.14967	0.051481	0.010141	0.14222	0.15156	0.18915	0.096374	0.16552	0.13417	0.14089	0.08705	0.26389	0.098133	0.15014	0.16445	0.27214	0.20689	0.14549	0.14162	0.22425	0.23095	0.14302	0.015354	0.24679	0.066653	0.078807	0.09477	0.094888	0.10222	0.18856	0.18834
1196.2	0.18493	0.18519	0.10725	0.12219	0.13689	0.16119	0.058166	0.01424	0.14581	0.1618	0.19784	0.1043	0.17093	0.13816	0.15031	0.095931	0.27676	0.10993	0.15525	0.17485	0.27325	0.212	0.15015	0.15014	0.2322	0.23097	0.15444	0.019169	0.24895	0.073986	0.089691	0.10218	0.10075	0.10676	0.20075	0.20183
1197.1	0.18003	0.18675	0.098019	0.12352	0.13567	0.16263	0.060218	0.015217	0.14165	0.16148	0.19873	0.099764	0.16904	0.1327	0.14326	0.093484	0.28226	0.11404	0.15352	0.17997	0.27058	0.21507	0.1301	0.14019	0.23169	0.2326	0.15015	0.022721	0.24142	0.06987	0.087625	0.10544	0.096017	0.11357	0.19199	0.20403
1198	0.18086	0.18911	0.10504	0.13362	0.14258	0.17081	0.068209	0.017852	0.14076	0.17177	0.20895	0.10159	0.16942	0.1359	0.14855	0.1022	0.28232	0.11786	0.15605	0.18719	0.26228	0.22515	0.14352	0.15564	0.23517	0.24093	0.15297	0.026882	0.23398	0.076205	0.092532	0.10765	0.097475	0.11732	0.20359	0.21531
1198.9	0.17622	0.18984	0.10103	0.13356	0.14835	0.17256	0.075188	0.018618	0.14058	0.17818	0.20816	0.096603	0.17361	0.1395	0.15349	0.099993	0.2766	0.11668	0.15933	0.17352	0.25151	0.23493	0.1474	0.16362	0.23766	0.25269	0.14868	0.029911	0.22505	0.071051	0.099484	0.10652	0.096916	0.11444	0.20758	0.22712
1199.8	0.18083	0.19311	0.10615	0.1419	0.15787	0.17964	0.081995	0.022982	0.14884	0.19141	0.21377	0.10562	0.1814	0.13719	0.15801	0.10724	0.28082	0.12636	0.16351	0.17789	0.24983	0.25892	0.14622	0.18161	0.24641	0.26328	0.14725	0.041349	0.22839	0.072526	0.10697	0.11075	0.10323	0.13295	0.20843	0.2487
1200.7	0.16015	0.19166	0.093588	0.13436	0.15	0.17586	0.08121	0.019032	0.14312	0.18206	0.19937	0.093228	0.16268	0.13056	0.14865	0.098694	0.25951	0.11678	0.15712	0.16518	0.23922	0.24991	0.1331	0.17462	0.23556	0.25841	0.13733	0.034902	0.21005	0.06161	0.094754	0.098526	0.10024	0.12914	0.19375	0.24194
1201.6	0.15146	0.19252	0.099047	0.13498	0.15108	0.18174	0.086265	0.021351	0.14808	0.18707	0.19766	0.099128	0.16614	0.1373	0.15999	0.099761	0.24994	0.11615	0.15817	0.16542	0.24598	0.24736	0.14678	0.184	0.2393	0.27155	0.1378	0.035577	0.20272	0.067217	0.09636	0.099314	0.1173	0.1359	0.19936	0.25259
1202.5	0.15179	0.1908	0.10316	0.1396	0.15193	0.17743	0.09036	0.025699	0.14705	0.1788	0.19338	0.095277	0.18133	0.12907	0.159	0.10342	0.2394	0.11688	0.16168	0.16606	0.25645	0.24147	0.14459	0.18228	0.24179	0.2812	0.13536	0.036679	0.19317	0.06377	0.099866	0.10643	0.12491	0.12647	0.19612	0.26116
1203.4	0.15911	0.19483	0.11069	0.15959	0.16055	0.18286	0.098537	0.030093	0.15551	0.17917	0.20044	0.10392	0.19097	0.12882	0.15529	0.11567	0.23918	0.12564	0.17061	0.18483	0.27496	0.24547	0.14705	0.19175	0.25347	0.28845	0.14415	0.050797	0.19304	0.071252	0.10604	0.12147	0.14148	0.13571	0.19455	0.27767
1204.3	0.15132	0.19622	0.097173	0.15471	0.15986	0.18267	0.096472	0.027616	0.1468	0.17207	0.19312	0.097074	0.18299	0.13002	0.1418	0.1101	0.22306	0.11937	0.17031	0.18086	0.26912	0.23779	0.14551	0.18297	0.24096	0.28191	0.13985	0.042287	0.17912	0.069399	0.094113	0.11409	0.14306	0.13133	0.18626	0.27328
1205.2	0.16303	0.20141	0.10169	0.16528	0.17113	0.18806	0.10012	0.033823	0.15022	0.17701	0.20459	0.10008	0.19493	0.13369	0.14325	0.11657	0.22697	0.13251	0.17148	0.18353	0.28427	0.24246	0.15216	0.18714	0.24731	0.28988	0.15089	0.050937	0.17881	0.074602	0.099605	0.11963	0.15523	0.14755	0.19155	0.28724
1206.1	0.16102	0.2072	0.099475	0.17186	0.18605	0.18971	0.10332	0.036285	0.14892	0.17497	0.22383	0.099569	0.19074	0.12967	0.138	0.12445	0.21794	0.13493	0.18401	0.1861	0.28721	0.24444	0.15649	0.1925	0.25093	0.28941	0.15632	0.052958	0.17345	0.076541	0.10772	0.12619	0.15468	0.15388	0.19983	0.29253
1207	0.1552	0.20339	0.091942	0.16289	0.19041	0.19495	0.10005	0.03709	0.15019	0.17083	0.23345	0.096977	0.1789	0.12911	0.12486	0.11624	0.21388	0.14017	0.17804	0.18081	0.27923	0.24805	0.15971	0.19864	0.25122	0.27778	0.15467	0.042591	0.16833	0.075631	0.1055	0.12297	0.15414	0.16487	0.19656	0.29875
1207.9	0.16205	0.21061	0.091575	0.16492	0.20018	0.19824	0.09635	0.042611	0.15188	0.1736	0.25773	0.094741	0.177	0.1416	0.12643	0.1192	0.20823	0.15253	0.1704	0.1692	0.28057	0.25411	0.17448	0.20129	0.25922	0.27919	0.1565	0.046519	0.16817	0.079217	0.10337	0.12151	0.15854	0.17187	0.20651	0.30571
1208.8	0.17236	0.21245	0.10206	0.16189	0.20593	0.20335	0.10109	0.048439	0.15398	0.17744	0.28744	0.10146	0.17792	0.14679	0.14294	0.11591	0.2077	0.15982	0.17602	0.16699	0.28852	0.25333	0.179	0.21269	0.26837	0.28003	0.17097	0.051483	0.17417	0.084058	0.1107	0.13344	0.16481	0.17464	0.21974	0.32356
1209.7	0.17019	0.20991	0.11124	0.16463	0.20964	0.20549	0.10329	0.05203	0.15599	0.17018	0.30795	0.10462	0.18131	0.14846	0.14528	0.11942	0.19341	0.16315	0.18457	0.1786	0.28402	0.25337	0.18215	0.21948	0.26873	0.28743	0.17314	0.057609	0.17179	0.089935	0.11668	0.14373	0.16567	0.16812	0.22578	0.33429
1210.6	0.18645	0.2117	0.12615	0.17066	0.21715	0.2057	0.10713	0.060727	0.1625	0.17874	0.32629	0.11203	0.19413	0.15228	0.15906	0.12864	0.19868	0.1672	0.18487	0.18033	0.28338	0.26763	0.19045	0.23691	0.27475	0.28755	0.18369	0.066793	0.17679	0.09255	0.12295	0.15297	0.17606	0.17222	0.22731	0.34873
1211.5	0.19546	0.21457	0.13055	0.17534	0.22539	0.20323	0.10872	0.066193	0.1693	0.19027	0.34094	0.11648	0.20359	0.15739	0.17277	0.13278	0.18467	0.167	0.18968	0.18772	0.29817	0.27339	0.19241	0.24063	0.27909	0.28802	0.18883	0.084446	0.18018	0.093237	0.1262	0.16316	0.18064	0.18005	0.23199	0.35686
1212.4	0.19725	0.21338	0.13356	0.16873	0.23336	0.20138	0.10999	0.070307	0.17332	0.19636	0.3461	0.11577	0.19871	0.14523	0.16953	0.12982	0.17663	0.15827	0.19254	0.20184	0.30719	0.27336	0.18178	0.24058	0.27499	0.28865	0.19304	0.080915	0.18039	0.091709	0.12917	0.16921	0.18089	0.18735	0.23168	0.35742
1213.3	0.2053	0.21119	0.13807	0.17811	0.24128	0.19771	0.10806	0.073929	0.1754	0.20034	0.35391	0.11133	0.21038	0.14006	0.1672	0.13232	0.17407	0.15343	0.18777	0.22009	0.30858	0.28118	0.18352	0.24824	0.28161	0.28389	0.18955	0.08173	0.17579	0.093497	0.13447	0.17464	0.1825	0.19274	0.2296	0.35886
1214.2	0.23177	0.22614	0.14284	0.18604	0.26064	0.19771	0.11199	0.081709	0.18129	0.21352	0.37229	0.11065	0.21897	0.14687	0.16898	0.13382	0.18673	0.15853	0.19118	0.22904	0.31496	0.30037	0.20252	0.258	0.29483	0.29684	0.19309	0.085468	0.18061	0.10389	0.14394	0.18676	0.19289	0.20451	0.23479	0.36746
1215.1	0.24569	0.23118	0.14539	0.1946	0.27347	0.19873	0.11587	0.08389	0.18511	0.22155	0.37935	0.10894	0.22526	0.16073	0.16943	0.12804	0.18725	0.16342	0.19415	0.24259	0.32102	0.29864	0.21133	0.25999	0.29498	0.30912	0.19841	0.090089	0.17771	0.11302	0.15234	0.19878	0.19759	0.20539	0.24806	0.36531
1216	0.266	0.23912	0.15683	0.20475	0.28519	0.20311	0.12239	0.092946	0.18609	0.22989	0.39582	0.11573	0.23518	0.17245	0.1724	0.13415	0.19614	0.16768	0.2014	0.2573	0.32292	0.30975	0.23051	0.27291	0.30314	0.32747	0.20976	0.091884	0.17405	0.12548	0.16264	0.21378	0.2094	0.20788	0.26451	0.37404
1216.9	0.292	0.24896	0.17023	0.21598	0.29885	0.20538	0.12944	0.10263	0.18878	0.23955	0.40919	0.12355	0.24774	0.1887	0.18994	0.13792	0.2015	0.17286	0.21006	0.27087	0.31646	0.32495	0.2472	0.28108	0.30457	0.33511	0.22038	0.096671	0.17084	0.1367	0.17061	0.22841	0.21811	0.20852	0.27091	0.3815
1217.8	0.31039	0.26395	0.17315	0.22949	0.31585	0.20706	0.14195	0.11135	0.19541	0.2575	0.4292	0.13202	0.2544	0.20365	0.195	0.14989	0.2113	0.18037	0.21871	0.28147	0.32368	0.33762	0.26752	0.28268	0.30387	0.35339	0.22926	0.1058	0.17388	0.14363	0.17838	0.24874	0.23144	0.21394	0.28678	0.38856
1218.7	0.32235	0.27084	0.17841	0.23939	0.3271	0.20728	0.15253	0.11909	0.20018	0.27571	0.43607	0.14415	0.25876	0.21559	0.20877	0.16803	0.21838	0.18117	0.2196	0.28651	0.34022	0.34956	0.28189	0.29737	0.30343	0.3495	0.24178	0.11291	0.1728	0.1406	0.18188	0.25716	0.24026	0.22467	0.29794	0.39035
1219.6	0.34376	0.27832	0.18414	0.25423	0.34012	0.2072	0.15897	0.13195	0.20291	0.29014	0.44771	0.15164	0.27097	0.21242	0.21327	0.18587	0.23021	0.1812	0.22007	0.29875	0.35307	0.36217	0.29259	0.30409	0.3054	0.34629	0.24954	0.12768	0.17891	0.14478	0.1754	0.27362	0.2438	0.23157	0.29913	0.40187
1220.5	0.36174	0.28391	0.19052	0.26908	0.35527	0.20809	0.17061	0.13792	0.20827	0.30498	0.45255	0.15211	0.28054	0.21286	0.22161	0.19825	0.2425	0.19041	0.22554	0.30956	0.36248	0.37585	0.29904	0.30669	0.31237	0.3387	0.25534	0.13651	0.18552	0.15321	0.1812	0.2809	0.2474	0.2418	0.30401	0.40124
1221.4	0.37081	0.28587	0.19936	0.28438	0.35685	0.20438	0.18225	0.14617	0.20942	0.31417	0.45435	0.15702	0.29662	0.21506	0.22297	0.2157	0.24681	0.19489	0.22906	0.33006	0.37704	0.38153	0.30485	0.31475	0.32713	0.33491	0.25626	0.14779	0.17825	0.14859	0.1866	0.29206	0.25568	0.24818	0.30753	0.40352
1222.3	0.37944	0.28946	0.21446	0.30377	0.36546	0.20678	0.19486	0.15692	0.22005	0.32483	0.44783	0.16075	0.30812	0.22393	0.23081	0.22682	0.24758	0.2017	0.23629	0.33589	0.39072	0.39349	0.31083	0.32372	0.33396	0.3392	0.26391	0.15812	0.17612	0.15069	0.19389	0.29498	0.26265	0.25921	0.3101	0.4048
1223.2	0.39364	0.29038	0.23681	0.32028	0.37663	0.20921	0.20965	0.16628	0.22912	0.33591	0.44566	0.16412	0.31506	0.23404	0.23838	0.23311	0.25407	0.20971	0.25214	0.35218	0.39991	0.40384	0.31039	0.33005	0.34053	0.35415	0.26793	0.17376	0.18012	0.15799	0.20507	0.30578	0.2729	0.25711	0.31155	0.40754
1224.1	0.40249	0.29909	0.26252	0.34051	0.38947	0.2136	0.22933	0.17452	0.24209	0.35088	0.44609	0.17488	0.32428	0.24561	0.25606	0.24159	0.26035	0.2269	0.26603	0.36561	0.4173	0.4209	0.32016	0.34653	0.36123	0.36407	0.28188	0.18215	0.18364	0.16114	0.22212	0.31	0.28518	0.27115	0.32379	0.41081
1225	0.42133	0.31241	0.28523	0.36695	0.39977	0.21956	0.24966	0.18784	0.25348	0.37036	0.45622	0.19045	0.34372	0.25757	0.27438	0.25508	0.27107	0.23463	0.28103	0.38402	0.43254	0.43224	0.34559	0.37015	0.3728	0.37982	0.29309	0.20547	0.1923	0.16301	0.23481	0.32076	0.30265	0.2919	0.33751	0.42663
1225.9	0.43331	0.32427	0.3025	0.377	0.41371	0.22507	0.2678	0.19512	0.2635	0.38367	0.45472	0.19439	0.35144	0.27013	0.28961	0.26449	0.2814	0.23559	0.29748	0.39074	0.43998	0.4346	0.36114	0.38132	0.3797	0.39258	0.31165	0.20981	0.20286	0.16833	0.23977	0.33194	0.30406	0.30123	0.35184	0.4318
1226.8	0.45261	0.33732	0.32711	0.39757	0.42535	0.23614	0.28813	0.20972	0.27226	0.40781	0.46182	0.20968	0.36138	0.2784	0.30032	0.27814	0.29506	0.26117	0.31564	0.42192	0.45065	0.44923	0.37727	0.40145	0.39721	0.40623	0.32449	0.22272	0.21469	0.18631	0.24975	0.3493	0.32086	0.32034	0.36939	0.443
1227.7	0.47105	0.35015	0.3447	0.42611	0.43523	0.2493	0.3085	0.22544	0.28356	0.42968	0.47421	0.22796	0.38338	0.28345	0.31808	0.2982	0.30367	0.28042	0.31983	0.44755	0.45948	0.46109	0.4048	0.41446	0.41005	0.41113	0.34245	0.23509	0.2193	0.19688	0.25405	0.36613	0.33592	0.34523	0.39207	0.46172
1228.6	0.47808	0.35243	0.35176	0.44061	0.43423	0.26031	0.32365	0.23704	0.28501	0.43216	0.47546	0.23363	0.38187	0.2875	0.31254	0.3049	0.30484	0.2914	0.32181	0.46234	0.45288	0.4558	0.41581	0.42264	0.40951	0.41043	0.3415	0.23853	0.21624	0.20415	0.25079	0.36799	0.3472	0.35725	0.40101	0.47299
1229.4	0.49216	0.37231	0.36985	0.46214	0.45009	0.27458	0.34492	0.25397	0.29986	0.45486	0.47994	0.24721	0.3904	0.29854	0.32144	0.32004	0.32212	0.311	0.33051	0.48367	0.46478	0.47152	0.42369	0.43342	0.4241	0.42183	0.36014	0.24524	0.22363	0.21908	0.26223	0.38371	0.36705	0.37459	0.41698	0.4842
1230.3	0.50052	0.38084	0.38825	0.49101	0.45803	0.29136	0.36566	0.2719	0.31458	0.47297	0.48838	0.25851	0.39903	0.29738	0.33153	0.33089	0.33744	0.32926	0.32956	0.49243	0.47275	0.48904	0.44073	0.44288	0.43255	0.42558	0.36693	0.26401	0.23175	0.23085	0.27061	0.38712	0.39169	0.39526	0.43653	0.5042
1231.2	0.51619	0.38969	0.40048	0.5133	0.46574	0.30243	0.38732	0.28708	0.32693	0.48891	0.49712	0.27027	0.42209	0.30466	0.33994	0.34409	0.35021	0.33095	0.33399	0.50361	0.48523	0.49864	0.45793	0.45074	0.44701	0.4297	0.38429	0.28104	0.24123	0.23284	0.277	0.3949	0.41324	0.41215	0.45496	0.52635
1232.1	0.52532	0.40152	0.41558	0.53927	0.47364	0.31167	0.40812	0.30523	0.33849	0.50441	0.50563	0.27312	0.43662	0.30872	0.34361	0.35033	0.36276	0.33136	0.34354	0.51987	0.49097	0.51372	0.47097	0.45699	0.46527	0.44665	0.39486	0.29422	0.25508	0.23753	0.28239	0.40172	0.41969	0.43303	0.46917	0.54081
1233	0.54288	0.4215	0.43288	0.55614	0.48826	0.32372	0.4342	0.32989	0.35619	0.53012	0.51246	0.27912	0.46207	0.31715	0.35719	0.35987	0.37471	0.34808	0.35634	0.53863	0.50427	0.53494	0.49196	0.46395	0.48233	0.47256	0.41431	0.31818	0.26841	0.25299	0.29553	0.41896	0.43787	0.45665	0.49267	0.55788
1233.9	0.55322	0.42026	0.44834	0.57377	0.48815	0.33102	0.45333	0.34921	0.3604	0.53209	0.51196	0.28373	0.47326	0.31622	0.36359	0.37534	0.37672	0.34914	0.36143	0.54752	0.49942	0.53885	0.50518	0.47308	0.49739	0.48041	0.42674	0.33436	0.27117	0.25462	0.29388	0.43127	0.44788	0.46725	0.50267	0.58097
1234.8	0.57025	0.43644	0.4669	0.59943	0.50782	0.34125	0.47814	0.37254	0.36951	0.55059	0.53248	0.29451	0.50012	0.33564	0.37556	0.39246	0.39816	0.37158	0.37746	0.57272	0.50558	0.55437	0.52763	0.49454	0.51912	0.51406	0.44855	0.35936	0.28999	0.27046	0.30524	0.44507	0.45683	0.49453	0.52756	0.6018
1235.7	0.57935	0.45289	0.48507	0.62314	0.52125	0.35326	0.50021	0.40143	0.39075	0.56607	0.54685	0.30269	0.50726	0.34308	0.38608	0.40763	0.40575	0.39536	0.38848	0.58929	0.51553	0.5717	0.54623	0.5146	0.53266	0.5338	0.46492	0.3803	0.29251	0.28422	0.31882	0.45638	0.46865	0.52248	0.55555	0.62877
1236.6	0.59084	0.46473	0.50269	0.62864	0.52809	0.36131	0.51915	0.42886	0.40302	0.57873	0.55514	0.31335	0.51846	0.35099	0.38731	0.40929	0.40401	0.41293	0.39279	0.59321	0.52292	0.58021	0.55995	0.5383	0.54474	0.54239	0.49809	0.38663	0.29786	0.29317	0.32946	0.46233	0.48921	0.54002	0.57808	0.65829
1237.5	0.60366	0.47372	0.516	0.6444	0.52818	0.36558	0.53241	0.45092	0.40798	0.58054	0.56813	0.32022	0.53512	0.36243	0.39609	0.4208	0.41485	0.40814	0.40081	0.60261	0.52332	0.59714	0.57167	0.55642	0.56355	0.55033	0.51739	0.38978	0.30646	0.29426	0.33641	0.4624	0.4989	0.55571	0.59656	0.67781
1238.4	0.61455	0.48706	0.5271	0.65724	0.53851	0.37307	0.54237	0.47603	0.42188	0.59731	0.58248	0.32926	0.55548	0.37909	0.40723	0.4195	0.42772	0.42869	0.39987	0.60962	0.53201	0.6189	0.5858	0.57636	0.57357	0.56775	0.52491	0.40982	0.31928	0.30223	0.33798	0.46709	0.51187	0.58614	0.61428	0.68779
1239.3	0.63163	0.49881	0.54042	0.68186	0.53754	0.38374	0.56018	0.50857	0.44028	0.60398	0.58728	0.34385	0.55876	0.38593	0.41706	0.43344	0.42945	0.44014	0.40503	0.61481	0.55333	0.62981	0.60676	0.59414	0.58692	0.58022	0.53681	0.41828	0.3213	0.30902	0.34193	0.48124	0.53801	0.60025	0.62898	0.70582
1240.2	0.6411	0.49415	0.54054	0.6841	0.53741	0.3874	0.56749	0.53431	0.43579	0.59389	0.58792	0.34363	0.56961	0.38809	0.41726	0.4377	0.43872	0.44411	0.40787	0.61291	0.55119	0.63574	0.61472	0.60269	0.59775	0.58664	0.53384	0.42256	0.33186	0.31571	0.34661	0.48053	0.5471	0.60348	0.62797	0.71292
1241.1	0.64866	0.4927	0.53915	0.70113	0.54298	0.39671	0.57784	0.56148	0.44294	0.59306	0.59169	0.35166	0.57422	0.38779	0.42813	0.45243	0.45521	0.45098	0.41779	0.62415	0.55316	0.64348	0.62847	0.60964	0.60651	0.59423	0.51841	0.43985	0.33597	0.32391	0.34925	0.48338	0.54988	0.61422	0.63941	0.71603
1242	0.65972	0.49053	0.5446	0.72121	0.55652	0.40661	0.58777	0.59317	0.45334	0.60026	0.58673	0.35667	0.57927	0.39033	0.43524	0.46201	0.46705	0.46617	0.42186	0.62946	0.56003	0.64355	0.64319	0.62058	0.62234	0.61254	0.50984	0.45181	0.34392	0.33019	0.35496	0.49187	0.56145	0.62198	0.64419	0.73245
1242.9	0.65549	0.48217	0.54463	0.72087	0.55538	0.4092	0.59331	0.62068	0.45555	0.58858	0.57526	0.35392	0.56116	0.37868	0.43259	0.45776	0.46458	0.45576	0.43374	0.63343	0.55687	0.62893	0.64748	0.61397	0.62186	0.6168	0.50442	0.4322	0.34029	0.33079	0.36043	0.48656	0.56205	0.61302	0.65101	0.73899
1243.8	0.65146	0.47548	0.54301	0.72193	0.56421	0.4146	0.58635	0.63974	0.45785	0.57959	0.57555	0.35293	0.55565	0.37885	0.42903	0.4543	0.46792	0.44769	0.42932	0.64019	0.55091	0.62673	0.64592	0.61849	0.62551	0.61435	0.49709	0.42867	0.3434	0.33397	0.3579	0.48226	0.56395	0.61409	0.64801	0.74287
1244.6	0.65138	0.46404	0.54014	0.71995	0.56062	0.41522	0.57876	0.65408	0.45443	0.57187	0.56329	0.34603	0.54443	0.37204	0.4342	0.44765	0.46374	0.4406	0.41739	0.62979	0.54198	0.61499	0.64172	0.6079	0.62596	0.61081	0.49117	0.42074	0.33943	0.3252	0.34344	0.4776	0.55679	0.60959	0.64181	0.72814
1245.6	0.64176	0.45772	0.5309	0.70553	0.55412	0.41424	0.56646	0.66827	0.44605	0.55314	0.54629	0.33599	0.53505	0.37152	0.4236	0.44326	0.45835	0.42957	0.40307	0.61249	0.52985	0.59843	0.6254	0.60487	0.62489	0.6126	0.47667	0.41392	0.3315	0.31809	0.33873	0.46896	0.5516	0.59448	0.61878	0.72081
1246.4	0.63171	0.44815	0.52729	0.69326	0.54346	0.41631	0.55396	0.68092	0.4411	0.54509	0.54197	0.33118	0.51705	0.36441	0.40785	0.43771	0.4477	0.42108	0.38962	0.60172	0.52191	0.58589	0.6221	0.59836	0.6125	0.60587	0.46847	0.4094	0.32405	0.31663	0.33054	0.46241	0.54427	0.58317	0.61485	0.70407
1247.3	0.62073	0.43541	0.51419	0.69041	0.53475	0.41722	0.54222	0.69206	0.43824	0.54032	0.5429	0.32604	0.51102	0.36137	0.39475	0.43748	0.43826	0.41739	0.36707	0.59691	0.51084	0.5736	0.61398	0.59408	0.60291	0.59739	0.45763	0.41473	0.32423	0.31197	0.32148	0.45633	0.53363	0.57219	0.60118	0.69478
1248.2	0.61165	0.41938	0.50242	0.66887	0.52077	0.41241	0.52395	0.69912	0.42319	0.53643	0.52923	0.31614	0.5036	0.35059	0.38277	0.42366	0.42462	0.40511	0.35503	0.57187	0.48813	0.56093	0.59833	0.57527	0.58835	0.59782	0.44805	0.41228	0.31845	0.29929	0.315	0.43891	0.51073	0.56176	0.58455	0.67898
1249.1	0.59183	0.41633	0.49611	0.65744	0.51332	0.41091	0.50863	0.70413	0.42227	0.53371	0.52196	0.31277	0.4968	0.35193	0.3724	0.41578	0.4158	0.38767	0.34897	0.55882	0.4741	0.55266	0.57956	0.58053	0.57883	0.60729	0.43874	0.41404	0.31108	0.29733	0.31293	0.42663	0.49768	0.54967	0.56613	0.66798
1250	0.58258	0.40197	0.48765	0.64602	0.50305	0.40998	0.49044	0.70423	0.41343	0.53109	0.51635	0.30541	0.48762	0.33992	0.3607	0.39978	0.40487	0.37969	0.33827	0.5523	0.46274	0.53346	0.56737	0.57292	0.56919	0.59358	0.42668	0.4131	0.31457	0.2919	0.30592	0.41771	0.48232	0.53215	0.56189	0.64697
1250.9	0.56404	0.38861	0.47643	0.63036	0.492	0.40433	0.47244	0.70122	0.40595	0.52425	0.51023	0.29948	0.48214	0.32767	0.35745	0.37582	0.39507	0.36798	0.33202	0.53965	0.45331	0.51917	0.54684	0.55888	0.56502	0.58593	0.41885	0.39937	0.30954	0.28358	0.30245	0.4012	0.46979	0.52134	0.54028	0.62603
1251.8	0.55269	0.37892	0.47701	0.61181	0.48183	0.40178	0.45212	0.69282	0.39703	0.52261	0.50207	0.29424	0.47552	0.31613	0.34757	0.36202	0.38716	0.36043	0.32298	0.51847	0.44237	0.50938	0.53812	0.55499	0.56518	0.58776	0.41793	0.38985	0.30092	0.28262	0.30384	0.38258	0.46261	0.50729	0.53034	0.60284
1252.7	0.5356	0.36254	0.4628	0.58099	0.46185	0.39259	0.4331	0.67997	0.38545	0.51346	0.48546	0.28068	0.45913	0.29821	0.33065	0.34119	0.37135	0.35162	0.30563	0.50085	0.4275	0.48123	0.52715	0.55383	0.55555	0.5748	0.40331	0.36598	0.29313	0.27048	0.29543	0.36795	0.44857	0.4783	0.51029	0.57561
1253.6	0.51791	0.34558	0.4491	0.55354	0.44526	0.38032	0.41078	0.66539	0.3709	0.49134	0.47674	0.26681	0.43597	0.27663	0.31047	0.31952	0.35729	0.334	0.28762	0.48506	0.41401	0.44778	0.52061	0.53897	0.53988	0.55377	0.39012	0.34322	0.28608	0.25178	0.28418	0.34971	0.43195	0.45073	0.49621	0.55
1254.5	0.49923	0.33265	0.44026	0.53488	0.43103	0.3701	0.39409	0.65341	0.3679	0.48316	0.46651	0.26099	0.42576	0.26233	0.30026	0.30191	0.34691	0.31419	0.27937	0.4712	0.40486	0.43827	0.50797	0.53153	0.52954	0.55073	0.38972	0.32723	0.27874	0.24965	0.27666	0.33722	0.43047	0.43471	0.47564	0.53602
1255.4	0.48868	0.32664	0.42516	0.51863	0.41852	0.36036	0.37203	0.639	0.35974	0.47707	0.46092	0.25728	0.41334	0.25164	0.28182	0.2918	0.34053	0.30532	0.26361	0.46137	0.39074	0.43457	0.49462	0.54089	0.51993	0.53794	0.38265	0.31797	0.27985	0.24131	0.26783	0.32892	0.41177	0.41452	0.46324	0.52587
1256.3	0.47583	0.32081	0.40083	0.49239	0.40695	0.34528	0.35278	0.62052	0.3504	0.46159	0.45071	0.24991	0.39741	0.24772	0.26442	0.2753	0.3346	0.28806	0.25641	0.44771	0.37711	0.41568	0.48095	0.53564	0.50479	0.53083	0.372	0.30554	0.27723	0.22723	0.25838	0.31639	0.39443	0.38843	0.44793	0.51606
1257.2	0.45306	0.31119	0.37896	0.47703	0.39214	0.33073	0.33473	0.60471	0.34076	0.45243	0.43705	0.2421	0.37761	0.23466	0.24167	0.26067	0.31957	0.26312	0.24756	0.43492	0.36775	0.40857	0.46584	0.52724	0.4858	0.51338	0.36006	0.29908	0.26763	0.21989	0.25049	0.30455	0.37856	0.37523	0.43376	0.50505
1258	0.45778	0.30107	0.36428	0.4634	0.38344	0.3271	0.32502	0.59292	0.33725	0.46092	0.42411	0.2443	0.37772	0.22391	0.22742	0.24941	0.31471	0.26633	0.24427	0.41974	0.36933	0.404	0.45813	0.52255	0.4896	0.50221	0.3661	0.29615	0.27173	0.22504	0.25346	0.29893	0.36551	0.36887	0.42656	0.49884
1258.9	0.45334	0.29952	0.35282	0.44092	0.36851	0.31631	0.31307	0.57855	0.33569	0.46184	0.41958	0.24455	0.36938	0.22545	0.22037	0.23621	0.30859	0.26158	0.24166	0.40851	0.36513	0.39601	0.45427	0.52137	0.48575	0.49689	0.36771	0.28749	0.27331	0.21668	0.25005	0.29487	0.34729	0.36121	0.42354	0.48131
1259.8	0.43598	0.28685	0.33982	0.41447	0.34956	0.30271	0.30311	0.56422	0.32914	0.44943	0.40215	0.24081	0.34388	0.21526	0.2088	0.21911	0.2908	0.24519	0.23698	0.39297	0.34865	0.37922	0.43397	0.50229	0.47052	0.4794	0.3594	0.27952	0.26466	0.20865	0.24431	0.28609	0.33183	0.34711	0.40642	0.46593
1260.7	0.42426	0.27846	0.32225	0.39719	0.33677	0.29214	0.29204	0.55554	0.32425	0.44325	0.39136	0.23612	0.33493	0.20483	0.18947	0.2017	0.28355	0.23537	0.22979	0.37887	0.34721	0.37207	0.42226	0.49147	0.46481	0.45615	0.34906	0.27372	0.26857	0.19988	0.2393	0.28219	0.31745	0.34072	0.39115	0.44806
1261.6	0.42303	0.27755	0.31703	0.38548	0.33037	0.28347	0.28114	0.55027	0.33078	0.43894	0.39297	0.23724	0.33021	0.20177	0.18703	0.19507	0.28345	0.23726	0.22279	0.37427	0.35147	0.36778	0.41504	0.49136	0.46996	0.44857	0.35176	0.27925	0.27798	0.19444	0.23866	0.27846	0.32008	0.3348	0.39607	0.43667
1262.5	0.40046	0.27759	0.29982	0.3746	0.31625	0.26963	0.26748	0.54448	0.32905	0.42848	0.3862	0.23424	0.31299	0.19534	0.17637	0.18877	0.27561	0.22914	0.21267	0.37045	0.34884	0.36138	0.38986	0.48327	0.45747	0.43641	0.34122	0.28093	0.27531	0.18994	0.22848	0.27166	0.32085	0.33048	0.39171	0.42245
1263.4	0.38615	0.26393	0.28358	0.34993	0.30375	0.25661	0.25224	0.53775	0.3138	0.41859	0.37346	0.2219	0.29464	0.17448	0.16019	0.16965	0.26288	0.22116	0.19249	0.3487	0.33689	0.34291	0.38274	0.46575	0.44411	0.41049	0.32395	0.26934	0.27124	0.18063	0.21514	0.25674	0.31026	0.32106	0.38855	0.41177
1264.3	0.37909	0.26448	0.27301	0.33161	0.28848	0.24213	0.23909	0.53466	0.30547	0.41461	0.36525	0.21814	0.28438	0.16899	0.15519	0.16164	0.25693	0.20973	0.18275	0.34106	0.33765	0.33433	0.38045	0.4588	0.42917	0.40942	0.31943	0.26075	0.27014	0.17195	0.20603	0.25298	0.30536	0.31995	0.39147	0.40034
1265.2	0.37636	0.25912	0.26813	0.31209	0.27596	0.23026	0.23075	0.53535	0.29768	0.41101	0.35195	0.22122	0.27353	0.15959	0.15682	0.15177	0.24829	0.20157	0.17558	0.32662	0.33602	0.32413	0.36628	0.45137	0.41557	0.39758	0.31408	0.25848	0.27031	0.17359	0.19897	0.25019	0.30813	0.31819	0.39244	0.3917
1266.1	0.38057	0.25996	0.2619	0.30107	0.26035	0.22251	0.22503	0.54129	0.29441	0.41014	0.34231	0.22168	0.27193	0.16125	0.15622	0.14682	0.24996	0.19608	0.17374	0.33118	0.33576	0.31738	0.35902	0.44331	0.41164	0.39064	0.30656	0.25649	0.27292	0.17758	0.19391	0.25235	0.30072	0.32554	0.3886	0.38735
1266.9	0.38642	0.25926	0.26436	0.28877	0.25594	0.21074	0.21898	0.54492	0.28365	0.41135	0.33972	0.21611	0.27253	0.15807	0.15841	0.13422	0.24923	0.17769	0.17695	0.32567	0.31445	0.3152	0.36982	0.43953	0.40384	0.38434	0.29903	0.25295	0.28247	0.17146	0.19263	0.25536	0.28982	0.32393	0.39172	0.38103
1267.8	0.38409	0.26734	0.25673	0.29558	0.25158	0.20161	0.21487	0.54934	0.28178	0.40403	0.33872	0.21838	0.263	0.15773	0.15607	0.13881	0.24729	0.1665	0.18097	0.32113	0.31541	0.31507	0.36057	0.43624	0.39585	0.38316	0.2905	0.26325	0.29071	0.16763	0.19639	0.25752	0.29294	0.32783	0.38801	0.38258
1268.7	0.39708	0.27325	0.25358	0.295	0.25747	0.19917	0.21125	0.55587	0.28337	0.40172	0.34167	0.21837	0.26951	0.16577	0.15318	0.13857	0.25033	0.16582	0.17906	0.31641	0.31485	0.31823	0.36649	0.43757	0.40285	0.38526	0.2844	0.28385	0.31278	0.17085	0.1942	0.26219	0.2981	0.33759	0.40234	0.38032
1269.6	0.39016	0.28026	0.25114	0.30075	0.25303	0.19169	0.2031	0.56009	0.27998	0.40913	0.34481	0.21139	0.26228	0.17258	0.15183	0.1438	0.25353	0.15542	0.18193	0.31313	0.30875	0.32392	0.36615	0.43738	0.40659	0.38737	0.2824	0.29417	0.32099	0.16615	0.19207	0.25736	0.29498	0.34623	0.41067	0.37511
1270.5	0.39955	0.29374	0.25714	0.3074	0.2606	0.18962	0.19924	0.56674	0.27664	0.41255	0.35301	0.21879	0.26854	0.1768	0.15551	0.14317	0.25726	0.15673	0.18351	0.30545	0.30243	0.34229	0.37296	0.43564	0.41687	0.39394	0.28232	0.30959	0.33794	0.1754	0.19653	0.26433	0.3037	0.35415	0.42871	0.36974
1271.4	0.39597	0.30167	0.25739	0.31204	0.2561	0.18734	0.19426	0.57282	0.27494	0.41634	0.35226	0.22085	0.25209	0.18593	0.15501	0.14413	0.26477	0.15601	0.17595	0.30929	0.30962	0.35193	0.37216	0.43119	0.41685	0.40103	0.27889	0.3215	0.35112	0.18285	0.19456	0.26748	0.30979	0.36766	0.43462	0.37109
1272.3	0.40071	0.30997	0.26618	0.31536	0.25064	0.18404	0.1916	0.57899	0.27526	0.41903	0.35521	0.22121	0.25757	0.20022	0.15941	0.13892	0.2698	0.16108	0.17327	0.3188	0.31666	0.36714	0.37674	0.43563	0.42349	0.40106	0.28226	0.33681	0.36158	0.19249	0.188	0.27543	0.3152	0.37932	0.44673	0.36285
1273.2	0.39947	0.31977	0.27322	0.33077	0.25194	0.18051	0.19055	0.58673	0.27873	0.42784	0.36088	0.22154	0.2517	0.20262	0.16569	0.13778	0.28455	0.16122	0.17683	0.32371	0.32105	0.36938	0.38092	0.43462	0.42308	0.39993	0.28334	0.35593	0.37346	0.20307	0.19147	0.28253	0.32406	0.38674	0.45783	0.3611
1274.1	0.40867	0.32108	0.2781	0.34454	0.24548	0.17948	0.18992	0.59086	0.28056	0.42333	0.35641	0.22326	0.25825	0.19112	0.17079	0.13157	0.28756	0.16094	0.17106	0.32767	0.31799	0.38061	0.37652	0.43389	0.42747	0.39284	0.27281	0.37134	0.38467	0.2106	0.18797	0.29463	0.33259	0.40115	0.46234	0.35848
1274.9	0.39439	0.31564	0.26573	0.34781	0.24146	0.17379	0.18669	0.58579	0.26994	0.4118	0.35106	0.21167	0.24269	0.18377	0.16438	0.12832	0.28576	0.15178	0.17108	0.32329	0.31235	0.36326	0.36418	0.42981	0.4148	0.37896	0.26138	0.37957	0.39152	0.20849	0.17981	0.29547	0.33374	0.39457	0.46138	0.35135
1275.8	0.40555	0.32884	0.26907	0.35944	0.24691	0.17596	0.18863	0.59004	0.27846	0.4115	0.36328	0.22198	0.25937	0.17988	0.17151	0.13165	0.28727	0.16039	0.17507	0.32199	0.31211	0.36536	0.3675	0.43434	0.42326	0.36873	0.26607	0.40137	0.40807	0.21453	0.17846	0.3087	0.35039	0.40188	0.48042	0.34821
1276.7	0.41596	0.33047	0.26067	0.36394	0.25444	0.17331	0.18926	0.58677	0.27588	0.41202	0.3575	0.22564	0.26311	0.17215	0.17027	0.13905	0.29226	0.15618	0.1751	0.32501	0.30288	0.36428	0.3648	0.43356	0.42912	0.37287	0.25404	0.40529	0.42487	0.2168	0.18273	0.31578	0.35291	0.40349	0.48775	0.35417
1277.6	0.42121	0.33559	0.26308	0.37476	0.2562	0.17554	0.19167	0.58204	0.27207	0.40431	0.35783	0.22759	0.27267	0.1718	0.17441	0.14872	0.2904	0.16022	0.17709	0.32977	0.30001	0.3709	0.36058	0.429	0.43746	0.37411	0.2555	0.40794	0.43077	0.2228	0.18599	0.32233	0.35875	0.40465	0.48776	0.35665
1278.5	0.42372	0.34972	0.26479	0.37788	0.26885	0.17916	0.19498	0.57436	0.26586	0.39702	0.36129	0.22866	0.28057	0.18674	0.17891	0.1598	0.29623	0.17119	0.18232	0.33511	0.30133	0.3705	0.3672	0.42893	0.44374	0.38264	0.26432	0.42069	0.44428	0.23063	0.18611	0.32825	0.35875	0.4021	0.49737	0.34735
1279.4	0.4463	0.37092	0.28324	0.40062	0.28091	0.18775	0.20196	0.57369	0.27719	0.41278	0.37269	0.24477	0.3008	0.20307	0.19067	0.16785	0.30561	0.18273	0.18879	0.35389	0.31334	0.39748	0.38675	0.44118	0.46283	0.39753	0.27742	0.43808	0.45646	0.24599	0.19696	0.3414	0.37183	0.42565	0.51585	0.3564
1280.3	0.44229	0.37381	0.27388	0.39726	0.27238	0.1804	0.19754	0.55528	0.2623	0.40086	0.35952	0.23393	0.29155	0.20582	0.18556	0.16622	0.29694	0.17262	0.18207	0.3369	0.30343	0.39646	0.38471	0.4435	0.45875	0.40353	0.26544	0.43725	0.44637	0.24188	0.1873	0.33513	0.35546	0.41901	0.51078	0.34382
1281.2	0.44653	0.38887	0.2794	0.42002	0.27191	0.18701	0.1993	0.54708	0.26318	0.40028	0.36138	0.23385	0.29427	0.21173	0.19483	0.17226	0.30046	0.18404	0.1839	0.33566	0.31097	0.40296	0.38854	0.44575	0.46907	0.40823	0.27262	0.46062	0.44982	0.24788	0.18866	0.34145	0.35729	0.42665	0.51899	0.33698
1282	0.45222	0.40268	0.27724	0.42742	0.27396	0.19013	0.20347	0.53468	0.26205	0.40228	0.36513	0.24084	0.29234	0.21618	0.19294	0.17205	0.29504	0.18968	0.18861	0.33269	0.31779	0.40637	0.38716	0.46774	0.47259	0.41652	0.26391	0.47201	0.45498	0.25135	0.18611	0.34469	0.35778	0.43457	0.52441	0.33726
1282.9	0.45162	0.40677	0.26752	0.42763	0.2636	0.18649	0.20285	0.52063	0.25091	0.39575	0.36133	0.23877	0.27253	0.21895	0.18701	0.16357	0.28187	0.18397	0.18307	0.32504	0.30068	0.39207	0.38755	0.47323	0.46367	0.42422	0.25494	0.47244	0.44375	0.24696	0.18336	0.34051	0.34774	0.42178	0.52288	0.33881
1283.8	0.46121	0.40728	0.26477	0.43504	0.26357	0.18299	0.20586	0.50947	0.24383	0.38878	0.36417	0.23753	0.27175	0.22003	0.18387	0.16548	0.27074	0.18474	0.17716	0.31086	0.29594	0.38374	0.38978	0.47823	0.47227	0.43521	0.25035	0.47959	0.44057	0.24299	0.18173	0.34048	0.34396	0.41868	0.52653	0.33915
1284.7	0.463	0.4116	0.27011	0.45138	0.26948	0.1867	0.21184	0.50055	0.24233	0.38798	0.36468	0.2389	0.27273	0.22265	0.18786	0.16529	0.26849	0.19371	0.17975	0.32489	0.304	0.38595	0.38873	0.47812	0.48093	0.44679	0.25323	0.48363	0.44074	0.24763	0.19126	0.34948	0.35082	0.41653	0.53589	0.34684
1285.6	0.47124	0.4162	0.27622	0.45432	0.27484	0.18627	0.21569	0.48701	0.24245	0.38855	0.37159	0.23763	0.27672	0.23227	0.19331	0.16886	0.26686	0.1878	0.18667	0.32647	0.3021	0.38671	0.40358	0.49012	0.49574	0.46194	0.25618	0.48281	0.43768	0.24476	0.19489	0.3587	0.35944	0.40881	0.54563	0.35153
1286.5	0.47106	0.41271	0.26999	0.45442	0.27044	0.18697	0.2159	0.4772	0.24083	0.39186	0.36696	0.23556	0.27516	0.23728	0.19152	0.17056	0.25906	0.18388	0.18286	0.33274	0.29602	0.3838	0.41594	0.48268	0.51435	0.47733	0.26116	0.48728	0.42273	0.23869	0.19896	0.36305	0.35422	0.39931	0.5524	0.35351
1287.4	0.47776	0.41457	0.27802	0.46756	0.27133	0.19043	0.21928	0.46883	0.24938	0.39499	0.36968	0.24105	0.27634	0.24139	0.1965	0.17782	0.25443	0.18948	0.18552	0.33155	0.31688	0.40582	0.41715	0.48392	0.54043	0.49789	0.26795	0.48703	0.42157	0.24119	0.20376	0.37595	0.36223	0.40933	0.55263	0.35949
1288.3	0.46175	0.40084	0.26058	0.44562	0.24955	0.1855	0.21491	0.44419	0.24105	0.3762	0.34877	0.22578	0.25446	0.228	0.19013	0.17204	0.24681	0.17746	0.18905	0.31954	0.30802	0.392	0.39943	0.47027	0.53968	0.49363	0.25752	0.47202	0.39733	0.22821	0.19564	0.37203	0.34768	0.38379	0.53633	0.34895
1289.1	0.47866	0.40829	0.26729	0.4507	0.25159	0.19244	0.21962	0.43669	0.25431	0.38011	0.36086	0.23452	0.25822	0.2418	0.19541	0.18088	0.25251	0.179	0.20017	0.33122	0.31637	0.39787	0.41061	0.47467	0.56926	0.52202	0.2644	0.4825	0.39425	0.22488	0.2059	0.38617	0.34845	0.38793	0.54039	0.3568
1290	0.46599	0.40028	0.26246	0.44402	0.24451	0.19135	0.21689	0.42464	0.25226	0.37766	0.35189	0.23503	0.24367	0.24133	0.18264	0.17246	0.25153	0.17342	0.20072	0.33571	0.31822	0.39322	0.40044	0.46109	0.57839	0.53505	0.25764	0.48175	0.37637	0.22492	0.20138	0.38604	0.33308	0.38783	0.53309	0.35505
1290.9	0.471	0.38503	0.25509	0.43679	0.23318	0.18578	0.2173	0.40606	0.25434	0.36836	0.35174	0.23044	0.23819	0.2262	0.18005	0.16453	0.24942	0.16488	0.2036	0.31499	0.3253	0.38539	0.39468	0.45654	0.59319	0.53314	0.25135	0.48487	0.36768	0.22182	0.20007	0.38421	0.33358	0.38449	0.52871	0.35031
1291.8	0.47758	0.37944	0.2537	0.43203	0.23622	0.18515	0.21963	0.3902	0.26141	0.36664	0.36334	0.22775	0.24655	0.22206	0.18145	0.17456	0.25395	0.16651	0.21394	0.33092	0.33367	0.38142	0.4017	0.45585	0.61859	0.53831	0.25343	0.49912	0.36074	0.22779	0.2058	0.39243	0.33562	0.37597	0.54184	0.36119
1292.7	0.46489	0.37398	0.25102	0.42361	0.23468	0.18229	0.21643	0.37663	0.26671	0.35998	0.36544	0.22694	0.24522	0.21423	0.17868	0.16281	0.25126	0.16687	0.20981	0.32854	0.33876	0.38538	0.40358	0.44424	0.63381	0.54386	0.25316	0.50857	0.35405	0.22275	0.20411	0.3878	0.33153	0.36761	0.53993	0.36138
1293.6	0.45889	0.3566	0.24694	0.40837	0.22547	0.18105	0.21588	0.3605	0.26702	0.35576	0.36246	0.22565	0.24954	0.2121	0.17012	0.15794	0.24911	0.16506	0.21266	0.32664	0.35391	0.38151	0.40836	0.43873	0.65243	0.55007	0.25015	0.52325	0.34159	0.22449	0.20167	0.38058	0.3315	0.36655	0.54933	0.36366
1294.4	0.45446	0.34026	0.24262	0.39738	0.21354	0.17914	0.21133	0.34605	0.26747	0.34251	0.36089	0.2247	0.24815	0.20645	0.17028	0.15637	0.24012	0.1586	0.20836	0.32207	0.34985	0.37627	0.40134	0.43287	0.66334	0.5471	0.25165	0.53232	0.3337	0.21802	0.20189	0.37767	0.32461	0.35754	0.54629	0.35646
1295.3	0.4378	0.3332	0.24529	0.3871	0.20833	0.17873	0.20289	0.33062	0.27174	0.33973	0.35354	0.22275	0.24068	0.21239	0.1676	0.14964	0.24686	0.15434	0.20816	0.32594	0.35216	0.37765	0.40227	0.42261	0.66606	0.54867	0.2563	0.53334	0.32742	0.21021	0.20102	0.3762	0.32206	0.35371	0.54815	0.35834
1296.2	0.43065	0.32648	0.24938	0.37436	0.1985	0.18133	0.20062	0.32221	0.28176	0.34009	0.34649	0.22611	0.23878	0.21359	0.17099	0.1341	0.2491	0.14994	0.2131	0.32945	0.35407	0.37815	0.39638	0.41354	0.67832	0.55491	0.25608	0.53918	0.32634	0.19769	0.20412	0.36624	0.31699	0.36523	0.5521	0.35076
1297.1	0.43113	0.32418	0.25572	0.37363	0.20114	0.18515	0.20241	0.31768	0.29248	0.35652	0.35241	0.23278	0.24303	0.22438	0.17459	0.14199	0.25864	0.14483	0.22598	0.34973	0.36539	0.38029	0.39756	0.42246	0.69111	0.56945	0.26254	0.55214	0.33467	0.19581	0.21373	0.38039	0.32155	0.37888	0.56902	0.35415
1298	0.42538	0.32203	0.25491	0.3647	0.19911	0.18495	0.20124	0.30779	0.29984	0.35407	0.3647	0.2311	0.24263	0.22251	0.18064	0.14591	0.26691	0.14369	0.23716	0.35008	0.35888	0.38194	0.39104	0.40808	0.69811	0.56907	0.26699	0.55564	0.33849	0.19559	0.21549	0.38298	0.31435	0.37953	0.57167	0.35681
1298.9	0.42182	0.3165	0.2527	0.35337	0.19473	0.185	0.20209	0.29632	0.30822	0.354	0.36302	0.2282	0.24329	0.21743	0.17798	0.14249	0.26939	0.14672	0.24627	0.34967	0.36348	0.38598	0.38941	0.40092	0.70326	0.57438	0.26882	0.56002	0.33612	0.19398	0.21552	0.37548	0.31268	0.38284	0.57987	0.36635
1299.8	0.42858	0.31184	0.26365	0.35635	0.19346	0.18723	0.20462	0.2966	0.3111	0.35971	0.36958	0.23679	0.25716	0.21435	0.18161	0.15182	0.27437	0.15096	0.26082	0.3601	0.36229	0.39477	0.39132	0.39284	0.72474	0.57809	0.27689	0.56971	0.33875	0.20062	0.22055	0.38005	0.30375	0.38855	0.5942	0.36723
1300.6	0.40919	0.29203	0.25388	0.347	0.18809	0.18188	0.19969	0.28421	0.30707	0.35861	0.37181	0.23339	0.24806	0.20375	0.16941	0.14342	0.27153	0.14405	0.26133	0.35309	0.36151	0.39002	0.39516	0.3824	0.71238	0.56177	0.27166	0.56572	0.32988	0.19298	0.21197	0.3791	0.29635	0.37416	0.59122	0.36892
1301.5	0.41036	0.28604	0.25899	0.35557	0.17977	0.18434	0.20083	0.28029	0.31654	0.36116	0.38239	0.24642	0.25069	0.20692	0.16692	0.1427	0.27661	0.15191	0.2734	0.3508	0.37602	0.40374	0.40415	0.3765	0.71218	0.55714	0.27881	0.57076	0.32685	0.20696	0.21421	0.38055	0.29617	0.37611	0.60361	0.38197
1302.4	0.39712	0.27048	0.25548	0.34664	0.16346	0.18018	0.19624	0.27223	0.3171	0.35847	0.36711	0.24215	0.24153	0.19796	0.16165	0.13635	0.2619	0.14545	0.27076	0.34793	0.38708	0.39566	0.40214	0.37201	0.69852	0.53553	0.27434	0.56247	0.31675	0.20204	0.20909	0.37128	0.29516	0.35669	0.59672	0.38177
1303.3	0.39719	0.27541	0.25947	0.3534	0.16123	0.18045	0.19558	0.27112	0.32791	0.37064	0.37643	0.24868	0.25078	0.19124	0.16163	0.13705	0.26361	0.14797	0.28474	0.36003	0.40032	0.40703	0.40302	0.37089	0.69287	0.52661	0.28056	0.56489	0.31888	0.206	0.21752	0.3771	0.29635	0.35846	0.6093	0.38413
1304.2	0.38741	0.27049	0.25312	0.34581	0.15351	0.17989	0.19079	0.26316	0.33112	0.36287	0.36534	0.24157	0.24102	0.19082	0.16021	0.1258	0.25088	0.14195	0.28017	0.35316	0.41389	0.40805	0.3881	0.36542	0.67051	0.51289	0.27438	0.55249	0.31179	0.19939	0.20946	0.36912	0.29857	0.34776	0.60231	0.3902
1305.1	0.39937	0.27644	0.25577	0.35525	0.14876	0.18395	0.18955	0.26423	0.33933	0.35536	0.36395	0.24959	0.24412	0.18504	0.16494	0.13511	0.2499	0.14462	0.28397	0.36317	0.43382	0.41308	0.38858	0.36353	0.66988	0.50487	0.28405	0.55602	0.31001	0.2098	0.20733	0.36503	0.30429	0.35712	0.6114	0.39599
1305.9	0.40467	0.27602	0.26099	0.3499	0.14625	0.18719	0.18597	0.26241	0.33884	0.35049	0.35565	0.24321	0.23464	0.17872	0.17073	0.13935	0.24487	0.14089	0.27935	0.36168	0.42812	0.40733	0.38386	0.3571	0.65633	0.49234	0.28996	0.54873	0.30531	0.20043	0.20502	0.35759	0.30185	0.35547	0.6033	0.39334
1306.8	0.40517	0.28081	0.26729	0.36618	0.14861	0.19065	0.18435	0.26254	0.34218	0.35129	0.35393	0.24309	0.2278	0.1748	0.17171	0.1372	0.25151	0.13715	0.28286	0.35445	0.43272	0.42162	0.37817	0.35711	0.63293	0.48674	0.29701	0.547	0.3081	0.19671	0.20781	0.3559	0.29986	0.36909	0.6074	0.39451
1307.7	0.40886	0.27218	0.26922	0.37034	0.14608	0.19397	0.18238	0.26165	0.33769	0.3372	0.3517	0.24298	0.22283	0.17534	0.17703	0.13677	0.24875	0.12969	0.27954	0.34425	0.43941	0.42235	0.38268	0.34907	0.62134	0.47685	0.3061	0.53296	0.30294	0.19022	0.19471	0.34944	0.29755	0.36228	0.60068	0.40194
1308.6	0.41401	0.27691	0.27985	0.38014	0.15477	0.20341	0.18553	0.26613	0.3467	0.33878	0.37208	0.24681	0.23028	0.17175	0.18584	0.15486	0.26347	0.13586	0.28447	0.36388	0.45793	0.43184	0.39442	0.34992	0.61475	0.47995	0.32182	0.53539	0.31559	0.19762	0.19795	0.35228	0.30128	0.37327	0.61063	0.4088
1309.5	0.41442	0.28092	0.28809	0.38603	0.15657	0.21206	0.18614	0.26875	0.34517	0.34613	0.37222	0.2444	0.23747	0.18083	0.18023	0.15625	0.26871	0.13145	0.27794	0.35197	0.45524	0.44158	0.3881	0.35099	0.59631	0.48429	0.32975	0.52327	0.31568	0.19286	0.19646	0.35125	0.29201	0.37517	0.60743	0.41463
1310.3	0.39449	0.27689	0.28465	0.38187	0.1539	0.21337	0.18234	0.26677	0.33958	0.33648	0.36587	0.23649	0.22935	0.17441	0.16946	0.1471	0.26478	0.11922	0.26659	0.34775	0.46349	0.43517	0.37978	0.34786	0.57142	0.47531	0.3277	0.50411	0.31729	0.18847	0.18372	0.33196	0.28421	0.36932	0.59764	0.41352
1311.2	0.40535	0.28455	0.29291	0.3869	0.16026	0.22539	0.18563	0.2747	0.34219	0.35082	0.37801	0.24656	0.24255	0.18182	0.16791	0.16178	0.27674	0.12661	0.26703	0.36645	0.47264	0.44714	0.39626	0.36055	0.57485	0.49075	0.34261	0.49737	0.32923	0.19192	0.1822	0.33095	0.29359	0.38485	0.59589	0.42821
1312.1	0.40449	0.28678	0.30189	0.38124	0.1679	0.23669	0.18765	0.27752	0.34254	0.36381	0.38348	0.24567	0.23762	0.17734	0.1663	0.16655	0.28728	0.13246	0.25667	0.36646	0.4748	0.46436	0.39284	0.36771	0.55998	0.49228	0.35266	0.49063	0.34157	0.19466	0.18365	0.32702	0.29718	0.40099	0.59165	0.43192
1313	0.39584	0.2827	0.30119	0.37813	0.16327	0.23939	0.18478	0.27463	0.33314	0.36596	0.37517	0.24233	0.23525	0.17248	0.16163	0.16009	0.27992	0.12943	0.24315	0.35775	0.47005	0.47252	0.38878	0.37257	0.54858	0.48806	0.35862	0.47673	0.33956	0.1898	0.17405	0.31508	0.29454	0.40386	0.57123	0.4361
1313.9	0.39057	0.27772	0.3112	0.38288	0.16681	0.24271	0.19068	0.27753	0.3291	0.36847	0.38249	0.24498	0.23192	0.16495	0.16883	0.16269	0.27874	0.13036	0.23959	0.37034	0.47095	0.47963	0.39291	0.37631	0.53839	0.48947	0.37318	0.46623	0.34929	0.19127	0.17295	0.31276	0.30564	0.40581	0.55932	0.44162
1314.8	0.39949	0.27828	0.315	0.40091	0.16814	0.25018	0.19714	0.28117	0.33255	0.38488	0.3965	0.25478	0.2433	0.16618	0.17276	0.1696	0.28012	0.144	0.23433	0.38581	0.47072	0.50463	0.4118	0.38391	0.5422	0.50605	0.38809	0.46082	0.35932	0.19265	0.17487	0.32803	0.31664	0.4241	0.55421	0.45553
1315.6	0.38563	0.27215	0.31304	0.40441	0.16657	0.25263	0.20054	0.27964	0.32692	0.38115	0.39452	0.24847	0.23541	0.1576	0.1716	0.16348	0.26519	0.15221	0.22206	0.39362	0.47316	0.51283	0.41369	0.38227	0.5257	0.50223	0.39392	0.45353	0.35607	0.19379	0.1673	0.33146	0.31165	0.42136	0.5416	0.45649
1316.5	0.38995	0.27951	0.31642	0.4207	0.16584	0.25839	0.20701	0.28434	0.32769	0.39011	0.40041	0.25704	0.24769	0.16921	0.17242	0.17213	0.25584	0.15867	0.21761	0.3976	0.48051	0.52243	0.42489	0.39014	0.53059	0.51904	0.40358	0.45648	0.36747	0.19681	0.17132	0.33479	0.32025	0.43396	0.53204	0.46943
1317.4	0.38629	0.27626	0.32056	0.42593	0.16948	0.26125	0.21493	0.28459	0.32799	0.40151	0.41159	0.25753	0.24132	0.16702	0.1664	0.16868	0.25109	0.15922	0.21367	0.39153	0.48377	0.53138	0.43641	0.39201	0.51878	0.52224	0.42016	0.45734	0.3767	0.18963	0.17303	0.3334	0.33207	0.4471	0.52005	0.47475
1318.3	0.38015	0.27623	0.32251	0.43193	0.16846	0.26622	0.21534	0.27905	0.32665	0.40918	0.41763	0.25523	0.23724	0.16407	0.16353	0.15992	0.23611	0.16831	0.21077	0.39092	0.47876	0.53962	0.44392	0.39814	0.51424	0.51969	0.42911	0.45564	0.38094	0.18454	0.17461	0.33802	0.33229	0.45547	0.51116	0.47961
1319.2	0.36915	0.27924	0.33074	0.43472	0.17954	0.27616	0.21998	0.27909	0.32032	0.41277	0.42502	0.24824	0.23572	0.16566	0.16242	0.16501	0.23424	0.17875	0.21521	0.39359	0.47987	0.54582	0.45825	0.40036	0.50884	0.52867	0.4405	0.46127	0.39285	0.18548	0.17973	0.33893	0.33281	0.47487	0.50935	0.55
1320	0.35754	0.27485	0.33779	0.43866	0.18666	0.28072	0.22258	0.27401	0.32409	0.41269	0.43473	0.25478	0.23448	0.15482	0.1616	0.16034	0.23667	0.17213	0.2105	0.3883	0.47439	0.54207	0.45942	0.40028	0.50766	0.51878	0.44869	0.45851	0.40899	0.1771	0.17905	0.33789	0.34218	0.48598	0.49738	0.59906
1320.9	0.33488	0.2664	0.33863	0.44552	0.18827	0.28402	0.23189	0.26838	0.32428	0.41666	0.44327	0.24934	0.22629	0.14615	0.15807	0.15302	0.23204	0.17942	0.21826	0.40623	0.48106	0.54332	0.4663	0.40691	0.49402	0.51313	0.45612	0.46111	0.41199	0.17713	0.17867	0.34466	0.35111	0.49378	0.49238	0.60909
1321.8	0.32324	0.26534	0.33857	0.44638	0.19046	0.28685	0.2347	0.26279	0.3152	0.40765	0.43703	0.24938	0.22789	0.14354	0.1655	0.15626	0.23426	0.18721	0.22071	0.42609	0.4728	0.53657	0.46651	0.4141	0.49192	0.51179	0.44958	0.45424	0.41383	0.1763	0.18214	0.35276	0.34845	0.49561	0.48547	0.62029
1322.7	0.32221	0.27016	0.3432	0.45478	0.20684	0.2969	0.24792	0.26823	0.31577	0.42023	0.45458	0.25695	0.23143	0.1517	0.17287	0.16904	0.25133	0.19529	0.22623	0.45535	0.48905	0.54878	0.48912	0.42508	0.4929	0.52999	0.4536	0.46121	0.43668	0.18253	0.18945	0.36878	0.36049	0.52062	0.49423	0.64243
1323.6	0.32432	0.26637	0.34654	0.46244	0.20845	0.2953	0.25863	0.26444	0.31556	0.42818	0.46539	0.26478	0.23903	0.15196	0.18143	0.17035	0.24703	0.20028	0.23396	0.4735	0.50555	0.55946	0.49632	0.44011	0.49542	0.52721	0.45517	0.457	0.44164	0.18379	0.18998	0.37908	0.37412	0.52626	0.49466	0.59165
1324.4	0.33606	0.26412	0.34418	0.46751	0.21546	0.29793	0.26747	0.26236	0.30829	0.44522	0.47181	0.26021	0.25254	0.17012	0.18568	0.17791	0.24898	0.2148	0.24463	0.49539	0.52503	0.57684	0.50376	0.45277	0.49409	0.54099	0.44508	0.4545	0.44855	0.1916	0.19755	0.39076	0.38039	0.53854	0.4979	0.55823
1325.3	0.34781	0.26587	0.35176	0.47506	0.23229	0.29919	0.2748	0.26277	0.31258	0.46097	0.48905	0.26864	0.25593	0.17938	0.19587	0.1908	0.25381	0.22969	0.24988	0.52238	0.53721	0.5895	0.51601	0.46459	0.49223	0.54567	0.43713	0.45703	0.4574	0.19057	0.2047	0.40362	0.39162	0.55336	0.50537	0.57368
1326.2	0.3577	0.26767	0.35906	0.49489	0.24762	0.30512	0.28619	0.26473	0.32236	0.47971	0.50876	0.27603	0.26682	0.19611	0.20106	0.198	0.25654	0.24797	0.2577	0.54525	0.55582	0.59907	0.5245	0.46956	0.48686	0.55597	0.43043	0.46824	0.46694	0.19007	0.21118	0.42673	0.40286	0.57422	0.51213	0.57532
1327.1	0.36043	0.26411	0.35804	0.50393	0.24985	0.30172	0.29006	0.26026	0.32515	0.48219	0.51053	0.27217	0.27129	0.20478	0.1992	0.19856	0.25884	0.25963	0.26895	0.55116	0.56721	0.59321	0.50835	0.47201	0.48583	0.55251	0.41392	0.47784	0.46455	0.1957	0.21133	0.43212	0.40915	0.58122	0.50009	0.57286
1328	0.35567	0.25943	0.34605	0.51094	0.25525	0.29829	0.29095	0.25686	0.32503	0.48747	0.51319	0.26395	0.263	0.1988	0.19408	0.19773	0.26724	0.26206	0.2732	0.55889	0.56455	0.5801	0.49405	0.46369	0.47528	0.53791	0.39197	0.4844	0.4611	0.19077	0.21216	0.43597	0.40814	0.58524	0.49181	0.56984
1328.8	0.35892	0.25634	0.34109	0.52095	0.259	0.29683	0.29618	0.25547	0.3286	0.4879	0.52391	0.26648	0.2548	0.19283	0.19225	0.19792	0.27121	0.265	0.27721	0.57574	0.56896	0.56512	0.49515	0.46292	0.47694	0.53585	0.3893	0.49456	0.45959	0.184	0.21548	0.44567	0.40984	0.59286	0.49115	0.57347
1329.7	0.3598	0.25115	0.34133	0.52685	0.2648	0.29574	0.30146	0.25384	0.32208	0.48891	0.52988	0.26136	0.25305	0.18465	0.18827	0.19258	0.28053	0.2647	0.28031	0.57525	0.57186	0.54737	0.4896	0.45747	0.47614	0.52463	0.37805	0.48881	0.46111	0.18351	0.21105	0.44683	0.41149	0.59311	0.48657	0.5675
1330.6	0.37144	0.25605	0.34845	0.54118	0.27572	0.29886	0.31344	0.25635	0.33015	0.50831	0.54702	0.2645	0.25342	0.19183	0.18528	0.191	0.29815	0.27026	0.29601	0.59499	0.58489	0.54393	0.49857	0.46854	0.48309	0.53097	0.37715	0.48978	0.47024	0.19867	0.21299	0.45357	0.41991	0.59623	0.49652	0.58439
1331.5	0.3839	0.2635	0.35067	0.55812	0.28993	0.30125	0.32681	0.26087	0.34305	0.5298	0.57239	0.26958	0.2545	0.18743	0.18097	0.19794	0.31389	0.27464	0.30121	0.6112	0.59319	0.54965	0.52239	0.4754	0.47632	0.53588	0.37688	0.48873	0.47706	0.19391	0.22173	0.45713	0.43025	0.6046	0.51308	0.59782
1332.4	0.40468	0.26726	0.36204	0.56912	0.29893	0.30772	0.33805	0.26682	0.34634	0.53968	0.5858	0.27982	0.26519	0.19587	0.19021	0.1992	0.32671	0.27698	0.30692	0.63163	0.60045	0.54632	0.52695	0.48206	0.48349	0.54239	0.37392	0.49318	0.48101	0.19974	0.22292	0.46548	0.4334	0.60767	0.51774	0.6105
1333.2	0.41042	0.27854	0.37258	0.58494	0.30707	0.31451	0.35198	0.27557	0.35638	0.55851	0.59787	0.28387	0.27114	0.20577	0.19548	0.20397	0.34278	0.2804	0.31294	0.63817	0.59808	0.5461	0.52132	0.48942	0.48986	0.53719	0.36632	0.50008	0.47969	0.2076	0.22606	0.46693	0.44242	0.61718	0.5214	0.61729
1334.1	0.42273	0.293	0.37364	0.60969	0.31129	0.32108	0.3643	0.28402	0.37113	0.57301	0.61489	0.2892	0.28273	0.22436	0.19588	0.21642	0.35931	0.28833	0.32178	0.65555	0.60576	0.54304	0.52251	0.49538	0.50132	0.54883	0.36014	0.51715	0.47832	0.21164	0.23745	0.47726	0.44727	0.62372	0.52155	0.62375
1335	0.43848	0.30648	0.37783	0.63477	0.32821	0.33135	0.38297	0.29552	0.38388	0.59182	0.63462	0.29508	0.29327	0.23237	0.20306	0.23785	0.38097	0.30461	0.32911	0.66939	0.61064	0.5524	0.53149	0.50799	0.50566	0.55421	0.36374	0.54291	0.48347	0.2158	0.24804	0.48791	0.4576	0.62655	0.52796	0.62668
1335.9	0.45306	0.31351	0.39323	0.65638	0.3395	0.34129	0.39984	0.30432	0.38733	0.6022	0.64702	0.29951	0.30286	0.23747	0.21562	0.24844	0.39783	0.30601	0.3323	0.66895	0.6111	0.54952	0.5342	0.50647	0.51407	0.55195	0.36281	0.56244	0.47755	0.21858	0.25044	0.50102	0.45696	0.62195	0.53324	0.6265
1336.7	0.4616	0.31933	0.39992	0.67187	0.35108	0.35145	0.41828	0.31167	0.40217	0.61381	0.65252	0.30268	0.29757	0.23829	0.21298	0.25115	0.40958	0.31334	0.32543	0.66132	0.61591	0.546	0.5256	0.51202	0.50524	0.55852	0.3693	0.56749	0.47257	0.21666	0.25116	0.50042	0.45898	0.61351	0.53687	0.62604
1337.6	0.48582	0.32295	0.41761	0.69965	0.37551	0.36412	0.4432	0.32294	0.42255	0.62734	0.67745	0.31225	0.30648	0.23443	0.22487	0.2634	0.42752	0.32852	0.33286	0.67768	0.62443	0.55507	0.54654	0.52463	0.51068	0.57305	0.37929	0.58128	0.48268	0.22844	0.25786	0.51237	0.47154	0.61816	0.54894	0.64086
1338.5	0.49244	0.32228	0.42703	0.71219	0.38917	0.37763	0.46891	0.32976	0.42955	0.63428	0.67927	0.31346	0.30192	0.22598	0.23481	0.2634	0.44283	0.32685	0.3337	0.66949	0.61118	0.54774	0.55198	0.52514	0.50515	0.57236	0.38374	0.58642	0.4794	0.23769	0.25409	0.50739	0.47009	0.60628	0.55609	0.63475
1339.4	0.50095	0.32358	0.43387	0.72374	0.39205	0.39393	0.4881	0.33751	0.43968	0.63632	0.68451	0.31808	0.2956	0.20995	0.23759	0.25849	0.45138	0.31841	0.32735	0.65374	0.60436	0.53838	0.55181	0.52313	0.50402	0.57408	0.38292	0.58818	0.47264	0.24173	0.25204	0.49402	0.46015	0.60112	0.55931	0.63425
1340.3	0.51777	0.32729	0.43399	0.7389	0.39741	0.40968	0.51718	0.34573	0.45748	0.64292	0.69457	0.32346	0.29247	0.21473	0.23877	0.26327	0.45602	0.32417	0.33329	0.65007	0.60639	0.53621	0.55148	0.54099	0.50596	0.58704	0.38773	0.59551	0.46943	0.25251	0.25601	0.49383	0.45877	0.59271	0.55772	0.63701
1341.1	0.52649	0.3383	0.44492	0.75686	0.41088	0.42842	0.54947	0.359	0.47211	0.65105	0.71205	0.32734	0.30432	0.22098	0.23794	0.28751	0.47348	0.32768	0.34413	0.64642	0.60553	0.53455	0.57265	0.54829	0.51578	0.59484	0.393	0.61998	0.47558	0.26306	0.268	0.49704	0.46388	0.58524	0.56352	0.63878
1342	0.54333	0.36153	0.45833	0.78229	0.42322	0.45532	0.58479	0.37536	0.48304	0.66859	0.72548	0.33021	0.31178	0.2373	0.24856	0.30841	0.4935	0.33565	0.34893	0.6467	0.60517	0.5342	0.58476	0.55727	0.52015	0.60847	0.40649	0.64156	0.48049	0.27201	0.27806	0.49994	0.46197	0.57791	0.56973	0.64046
1342.9	0.57231	0.37126	0.47622	0.79725	0.43456	0.4771	0.61963	0.39075	0.5027	0.68033	0.73775	0.33883	0.32339	0.24857	0.25669	0.32096	0.50406	0.34596	0.35308	0.65237	0.61357	0.54114	0.59317	0.57283	0.53607	0.62949	0.42207	0.66226	0.48787	0.27897	0.29042	0.50907	0.46125	0.57796	0.57346	0.65272
1343.8	0.58693	0.38255	0.4854	0.80551	0.44573	0.49195	0.65713	0.40179	0.51481	0.67894	0.74675	0.33787	0.3284	0.25179	0.2573	0.32642	0.51072	0.3402	0.35804	0.64557	0.61169	0.53429	0.59693	0.57803	0.55087	0.63186	0.43295	0.66638	0.48784	0.28527	0.29745	0.51071	0.46499	0.5737	0.56963	0.65378
1344.6	0.60169	0.39475	0.50409	0.81777	0.4572	0.51248	0.69116	0.41637	0.52812	0.68768	0.75377	0.34129	0.34118	0.25265	0.26971	0.33423	0.52627	0.34305	0.35788	0.6455	0.61296	0.54019	0.60141	0.58023	0.56428	0.63636	0.44867	0.67789	0.50082	0.3007	0.30315	0.50566	0.46778	0.56932	0.57122	0.65791
1345.5	0.63326	0.40923	0.52499	0.84276	0.47457	0.53876	0.73161	0.4324	0.54867	0.70162	0.76679	0.34792	0.35396	0.25566	0.28792	0.34251	0.54552	0.35692	0.35981	0.65522	0.62163	0.56047	0.61247	0.59816	0.58016	0.65209	0.46283	0.68589	0.5192	0.32884	0.3154	0.51194	0.47014	0.57617	0.57443	0.67673
1346.4	0.64154	0.41893	0.52423	0.84879	0.48445	0.55858	0.76595	0.44137	0.55957	0.70068	0.77553	0.35571	0.35831	0.25847	0.28347	0.34605	0.55282	0.36312	0.35986	0.65334	0.62331	0.56697	0.61815	0.60889	0.588	0.66324	0.46949	0.68801	0.52336	0.34607	0.31772	0.50245	0.46699	0.56503	0.57484	0.68828
1347.3	0.64984	0.43498	0.51827	0.86102	0.49578	0.58042	0.79664	0.45362	0.56317	0.71005	0.78493	0.36229	0.36741	0.25099	0.2851	0.35404	0.56554	0.36614	0.36016	0.65002	0.62243	0.57078	0.62873	0.62123	0.58892	0.66398	0.47576	0.68871	0.53781	0.36181	0.32365	0.49886	0.46502	0.56738	0.58329	0.69746
1348.1	0.66608	0.44448	0.52426	0.87453	0.50514	0.60673	0.83386	0.46955	0.57217	0.72616	0.79405	0.37159	0.38348	0.26225	0.29602	0.36947	0.58001	0.37892	0.36524	0.6635	0.63143	0.58791	0.64067	0.63063	0.59664	0.67172	0.48654	0.70941	0.55624	0.3816	0.33458	0.50664	0.47022	0.5682	0.59204	0.7085
1349	0.6744	0.45862	0.53414	0.88577	0.5235	0.63573	0.86645	0.48581	0.58461	0.73823	0.80987	0.38168	0.39551	0.26954	0.30458	0.38811	0.59689	0.39283	0.3668	0.67698	0.63724	0.5964	0.6612	0.64416	0.60271	0.67736	0.49863	0.72707	0.57837	0.40706	0.34548	0.51331	0.48073	0.58185	0.6077	0.72157
1349.9	0.67268	0.46612	0.52893	0.89001	0.53081	0.65255	0.89034	0.49476	0.58542	0.74653	0.81784	0.38864	0.40368	0.26901	0.30632	0.39441	0.59866	0.39251	0.36861	0.66707	0.64015	0.59265	0.66406	0.65147	0.6048	0.66989	0.49939	0.74054	0.59138	0.41405	0.34883	0.50454	0.48848	0.58622	0.622	0.72759
1350.8	0.66416	0.46753	0.53252	0.88661	0.53319	0.66571	0.90713	0.50312	0.58625	0.74958	0.81432	0.38664	0.40032	0.26196	0.30891	0.39464	0.60278	0.37901	0.36585	0.66091	0.63954	0.59389	0.6646	0.64638	0.59951	0.65988	0.49994	0.74853	0.61047	0.4195	0.35452	0.50862	0.48933	0.59072	0.62434	0.72067
1351.6	0.67832	0.48773	0.54787	0.90694	0.54743	0.69559	0.93712	0.51955	0.61219	0.77134	0.83317	0.39944	0.41264	0.28257	0.31381	0.41339	0.62166	0.38823	0.36983	0.66952	0.66152	0.61385	0.67533	0.65179	0.62101	0.66935	0.50629	0.77035	0.63877	0.44532	0.36987	0.52275	0.50977	0.6101	0.63532	0.73943
1352.5	0.66976	0.4951	0.54838	0.90514	0.54725	0.70843	0.94404	0.52327	0.61324	0.76715	0.83238	0.39642	0.41917	0.28001	0.31322	0.41317	0.62136	0.38547	0.36429	0.6697	0.66003	0.60564	0.67555	0.64874	0.6218	0.6668	0.50086	0.7636	0.65185	0.45453	0.37908	0.52212	0.51007	0.6042	0.63416	0.73906
1353.4	0.66745	0.50149	0.54766	0.90115	0.54357	0.72234	0.95551	0.53045	0.61439	0.77478	0.83136	0.39934	0.42034	0.28644	0.31717	0.41327	0.61919	0.39091	0.37116	0.66462	0.67319	0.60675	0.68026	0.65429	0.62361	0.67104	0.501	0.76864	0.66377	0.46303	0.38966	0.52893	0.5154	0.60852	0.64169	0.74951
1354.3	0.6769	0.51527	0.56111	0.90457	0.55565	0.74306	0.97154	0.54299	0.62516	0.78915	0.8577	0.41106	0.43428	0.30409	0.32581	0.4183	0.63623	0.39699	0.37366	0.68514	0.67541	0.62421	0.69403	0.66915	0.63855	0.68404	0.5106	0.78825	0.68371	0.47845	0.40656	0.55497	0.52276	0.62029	0.6497	0.76038
1355.1	0.69241	0.52232	0.56981	0.90237	0.56025	0.76052	0.98007	0.55278	0.6355	0.80297	0.8675	0.42287	0.45757	0.31362	0.3346	0.42264	0.64244	0.41064	0.38068	0.68151	0.68528	0.63204	0.70396	0.68393	0.65131	0.68576	0.51257	0.79657	0.69811	0.4889	0.41926	0.56604	0.53239	0.63366	0.65861	0.77067
1356	0.69151	0.51968	0.56683	0.88938	0.55691	0.76535	0.96932	0.55258	0.62547	0.79837	0.86793	0.42181	0.46062	0.31181	0.33762	0.41544	0.63572	0.40906	0.38052	0.68182	0.68061	0.6278	0.70898	0.68864	0.64044	0.67532	0.51338	0.80197	0.69894	0.49042	0.4198	0.57431	0.53921	0.63138	0.65997	0.76323
1356.9	0.71616	0.53102	0.56653	0.8962	0.56771	0.78249	0.97284	0.55979	0.63114	0.81878	0.88679	0.43387	0.47504	0.32674	0.34247	0.43004	0.64588	0.42542	0.38464	0.67648	0.6823	0.64219	0.7266	0.70406	0.64744	0.68391	0.51651	0.82331	0.71914	0.50734	0.42768	0.59702	0.55016	0.64702	0.66943	0.77539
1357.8	0.72421	0.53664	0.56369	0.88988	0.58177	0.79548	0.96415	0.55895	0.63078	0.82056	0.88988	0.4373	0.49511	0.33439	0.34433	0.42777	0.66116	0.42732	0.38158	0.68629	0.67427	0.64099	0.72376	0.70618	0.66065	0.69121	0.51061	0.83159	0.73173	0.51588	0.43688	0.61183	0.55323	0.65457	0.66735	0.78098
1358.6	0.72734	0.54178	0.55886	0.889	0.57561	0.80546	0.94375	0.5539	0.62572	0.83034	0.88629	0.44079	0.50312	0.33492	0.34419	0.42396	0.66336	0.42945	0.38585	0.67454	0.67806	0.64307	0.73801	0.70333	0.65209	0.68802	0.504	0.83194	0.74063	0.52481	0.4444	0.6225	0.56341	0.66167	0.6658	0.77905
1359.5	0.73392	0.54409	0.55611	0.88606	0.58156	0.81546	0.93223	0.55314	0.62527	0.84094	0.89756	0.44626	0.50798	0.34215	0.34705	0.42789	0.67694	0.42876	0.38923	0.67948	0.67486	0.64957	0.74287	0.70923	0.645	0.693	0.50527	0.84105	0.74881	0.53862	0.45911	0.64694	0.57366	0.67183	0.67158	0.78812
1360.4	0.74162	0.55057	0.55994	0.88603	0.58669	0.82809	0.92291	0.55397	0.62625	0.86225	0.91459	0.46036	0.51689	0.34838	0.35007	0.42644	0.69083	0.42767	0.39469	0.69229	0.67521	0.66703	0.76297	0.72863	0.64259	0.70973	0.50963	0.85152	0.75738	0.54545	0.47577	0.66899	0.57727	0.68338	0.68308	0.8017
1361.3	0.74185	0.55069	0.56696	0.88545	0.58661	0.83747	0.90536	0.55285	0.6275	0.87267	0.9135	0.47138	0.51851	0.35133	0.35609	0.42508	0.69841	0.42919	0.40298	0.70501	0.68681	0.68678	0.77496	0.74103	0.63506	0.72413	0.51109	0.86721	0.75931	0.55293	0.4876	0.69115	0.58878	0.70205	0.69851	0.81292
1362.1	0.76818	0.55477	0.57048	0.89961	0.58923	0.85235	0.89352	0.55292	0.63369	0.89042	0.92152	0.4818	0.52295	0.34953	0.35551	0.43896	0.71173	0.43609	0.41611	0.71505	0.70284	0.70875	0.79907	0.75252	0.62927	0.7301	0.51953	0.87682	0.76454	0.55752	0.49872	0.71427	0.60897	0.71674	0.71257	0.82132
1363	0.78803	0.55497	0.57307	0.90038	0.59456	0.86791	0.88277	0.54931	0.63499	0.89975	0.92156	0.4907	0.53023	0.34951	0.36672	0.44958	0.71143	0.44562	0.42247	0.72941	0.71896	0.71586	0.8056	0.75848	0.63909	0.74183	0.52164	0.88663	0.75658	0.56218	0.50674	0.73522	0.61436	0.7333	0.71997	0.82793
1363.9	0.80727	0.55912	0.57528	0.90534	0.59694	0.88081	0.86229	0.54174	0.6286	0.90834	0.91622	0.50031	0.542	0.34866	0.36812	0.44989	0.70941	0.44795	0.42494	0.74301	0.74103	0.72364	0.81325	0.76751	0.64053	0.75715	0.52556	0.90337	0.75174	0.56417	0.50373	0.75368	0.62478	0.73871	0.73648	0.83426
1364.8	0.8134	0.55683	0.57113	0.8947	0.59495	0.88969	0.83845	0.52875	0.61581	0.89945	0.89705	0.49831	0.54367	0.35343	0.37225	0.45099	0.70395	0.44424	0.42652	0.73083	0.74582	0.72122	0.80533	0.76808	0.63712	0.75572	0.52405	0.89668	0.74015	0.56068	0.50252	0.75951	0.6253	0.73523	0.7427	0.83979
1365.6	0.84171	0.56396	0.58587	0.90481	0.61104	0.91136	0.82467	0.52567	0.62016	0.92276	0.91796	0.51502	0.55336	0.35983	0.38345	0.46157	0.71431	0.44597	0.43146	0.75039	0.76453	0.73172	0.81539	0.78468	0.65538	0.76961	0.53468	0.90679	0.74013	0.56737	0.51404	0.77459	0.63642	0.74909	0.76607	0.85198
1366.5	0.84168	0.55927	0.5799	0.89281	0.60802	0.91782	0.7978	0.51598	0.60982	0.91885	0.91652	0.51604	0.54853	0.34874	0.38482	0.4516	0.69909	0.4449	0.42238	0.74464	0.76211	0.73194	0.81629	0.78622	0.65454	0.76645	0.5322	0.89984	0.71817	0.56045	0.5134	0.77995	0.63037	0.74523	0.77301	0.8436
1367.4	0.85159	0.56454	0.58439	0.89169	0.61614	0.9305	0.77865	0.51418	0.6111	0.92066	0.91962	0.527	0.54503	0.34987	0.37672	0.45618	0.70571	0.44884	0.42082	0.75482	0.77022	0.74433	0.82249	0.79952	0.65104	0.77308	0.5469	0.89297	0.7148	0.56034	0.51375	0.78999	0.63746	0.75047	0.7909	0.85945
1368.2	0.85564	0.56679	0.58724	0.89502	0.61802	0.94607	0.75626	0.50631	0.60965	0.92212	0.9209	0.53435	0.53591	0.34663	0.37979	0.45819	0.70384	0.44652	0.42002	0.75024	0.77078	0.74833	0.83992	0.80478	0.64836	0.77031	0.54725	0.88374	0.69829	0.56247	0.52109	0.78729	0.63318	0.75147	0.79756	0.87374
1369.1	0.8788	0.5778	0.60065	0.91707	0.62817	0.96194	0.74073	0.50614	0.61714	0.9329	0.93593	0.54637	0.54687	0.35431	0.38908	0.46927	0.70401	0.46156	0.42618	0.76494	0.79377	0.76663	0.86312	0.818	0.66014	0.78993	0.5603	0.89118	0.69076	0.56897	0.53048	0.79358	0.6484	0.7692	0.80915	0.8899
1370	0.87712	0.57204	0.59411	0.91966	0.62458	0.96583	0.71706	0.49761	0.61179	0.91337	0.91588	0.54457	0.5501	0.35095	0.38723	0.47326	0.67861	0.46349	0.42632	0.75269	0.80214	0.75741	0.86545	0.82129	0.64755	0.77282	0.56147	0.87647	0.66349	0.5569	0.52408	0.78207	0.64758	0.76424	0.80926	0.89235
1370.9	0.89132	0.57819	0.60961	0.93928	0.62898	0.97683	0.70255	0.49419	0.61583	0.92644	0.92219	0.56248	0.57024	0.36066	0.39746	0.48014	0.67708	0.45951	0.43307	0.76567	0.81405	0.76675	0.87589	0.84116	0.6499	0.77847	0.57775	0.87471	0.65757	0.55629	0.52468	0.77923	0.65285	0.77462	0.82497	0.91852
1371.7	0.90352	0.58106	0.61244	0.94373	0.62645	0.98412	0.68544	0.48724	0.61718	0.9278	0.91729	0.56554	0.57358	0.36631	0.41175	0.48134	0.65508	0.45237	0.43891	0.75641	0.82958	0.76964	0.88383	0.85382	0.65486	0.78077	0.58607	0.87364	0.632	0.54855	0.52379	0.7679	0.6552	0.77856	0.83842	0.92811
1372.6	0.91985	0.58029	0.61925	0.94352	0.62528	0.98512	0.66922	0.48478	0.61251	0.92589	0.91887	0.57361	0.58362	0.37137	0.42235	0.48645	0.6438	0.46175	0.43721	0.76653	0.83355	0.78479	0.89346	0.86297	0.6655	0.7828	0.60177	0.86431	0.61528	0.53466	0.5204	0.76093	0.66084	0.78584	0.85157	0.93441
1373.5	0.93263	0.58049	0.62367	0.94439	0.63252	0.98625	0.65649	0.48055	0.60538	0.93111	0.91998	0.57916	0.58654	0.36815	0.43102	0.49095	0.64584	0.47531	0.43716	0.7711	0.83093	0.78901	0.9026	0.87528	0.66397	0.78273	0.61456	0.85851	0.60642	0.52878	0.52638	0.75487	0.64898	0.789	0.86949	0.93806
1374.3	0.95223	0.58572	0.62094	0.94307	0.63409	0.9883	0.64012	0.47584	0.60198	0.93614	0.92116	0.57731	0.59916	0.37415	0.43218	0.49086	0.65174	0.48711	0.43903	0.7796	0.83161	0.80329	0.91359	0.88444	0.67864	0.78975	0.62793	0.84771	0.59412	0.52757	0.52636	0.74647	0.64585	0.79177	0.88105	0.9549
1375.2	0.94755	0.57574	0.61039	0.92893	0.63104	0.97435	0.62311	0.4668	0.5864	0.9129	0.90428	0.5618	0.58071	0.37272	0.42532	0.48921	0.63537	0.48877	0.4295	0.77181	0.83688	0.79895	0.90482	0.88078	0.66521	0.78212	0.6279	0.82763	0.57042	0.51514	0.51908	0.72799	0.62894	0.78512	0.87618	0.95128
1376.1	0.94875	0.57386	0.61392	0.93257	0.63649	0.96061	0.61071	0.46719	0.58427	0.91396	0.90226	0.56219	0.59503	0.38444	0.42553	0.50132	0.64792	0.50695	0.43421	0.7972	0.84995	0.81619	0.91556	0.89007	0.66878	0.7842	0.63631	0.81725	0.56939	0.5077	0.51905	0.72019	0.62274	0.79474	0.88197	0.95108
1377	0.95045	0.57391	0.6145	0.94254	0.63751	0.94539	0.60204	0.46521	0.57819	0.90852	0.90019	0.55632	0.59843	0.39295	0.42616	0.50969	0.63587	0.51569	0.44155	0.8062	0.86182	0.82372	0.91762	0.89565	0.66543	0.78162	0.63922	0.81609	0.56113	0.50712	0.51811	0.71224	0.61706	0.79998	0.89145	0.95389
1377.8	0.94448	0.56411	0.6136	0.93419	0.63018	0.9223	0.59048	0.4601	0.57458	0.89763	0.89572	0.5548	0.59833	0.39003	0.42974	0.50956	0.62165	0.51202	0.44422	0.80878	0.87361	0.83126	0.92746	0.90542	0.66397	0.77804	0.64333	0.80687	0.54749	0.50185	0.50806	0.69675	0.61111	0.80484	0.89462	0.96168
1378.7	0.94277	0.5618	0.62441	0.93028	0.6242	0.8968	0.57783	0.45627	0.56482	0.89458	0.90253	0.55812	0.58969	0.38966	0.43494	0.51178	0.60827	0.51924	0.43805	0.81501	0.87263	0.8437	0.94244	0.90848	0.65126	0.78176	0.64291	0.79882	0.53861	0.49892	0.50274	0.68849	0.60292	0.81136	0.90345	0.95902
1379.6	0.95499	0.57547	0.6367	0.94295	0.63006	0.8796	0.57746	0.45823	0.56875	0.91443	0.91381	0.57105	0.60952	0.40658	0.44741	0.53167	0.6159	0.54361	0.45222	0.83218	0.8903	0.87029	0.96881	0.9335	0.67281	0.79664	0.65845	0.8178	0.54681	0.50581	0.51155	0.6883	0.614	0.83395	0.92663	0.97412
1380.4	0.95504	0.56849	0.62893	0.93699	0.6207	0.84933	0.56397	0.4476	0.55475	0.90933	0.90338	0.56192	0.60672	0.39918	0.4548	0.53501	0.60699	0.54259	0.44224	0.82346	0.87936	0.86307	0.96797	0.93403	0.66313	0.79113	0.66048	0.81382	0.53169	0.50059	0.50533	0.6757	0.60983	0.82189	0.92928	0.96783
1381.3	0.96672	0.57225	0.63313	0.92724	0.62007	0.82053	0.56013	0.44322	0.55819	0.91814	0.90816	0.56351	0.61723	0.41021	0.46618	0.54485	0.61804	0.55499	0.44326	0.83201	0.89527	0.87302	0.97988	0.9561	0.67305	0.80888	0.67161	0.80796	0.53102	0.50207	0.5099	0.67515	0.61181	0.83487	0.93854	0.97098
1382.2	0.9573	0.57051	0.62681	0.91687	0.61316	0.78825	0.54514	0.43607	0.55247	0.90625	0.89799	0.55091	0.62027	0.41313	0.45721	0.55376	0.61465	0.56212	0.43453	0.83769	0.896	0.86533	0.96932	0.94704	0.67233	0.80616	0.66351	0.79817	0.52435	0.49508	0.49703	0.671	0.61375	0.82833	0.93667	0.94909
1383	0.94445	0.56667	0.62487	0.91202	0.61188	0.75344	0.5423	0.42801	0.54888	0.89623	0.88918	0.54752	0.62666	0.41798	0.46081	0.56815	0.62782	0.56693	0.43992	0.83234	0.90558	0.86966	0.96758	0.95253	0.67488	0.80753	0.67344	0.80763	0.5284	0.4922	0.49775	0.665	0.62093	0.82811	0.93956	0.94329
1383.9	0.9303	0.55637	0.62551	0.89902	0.60483	0.7204	0.53097	0.42005	0.54189	0.8881	0.87733	0.53505	0.62346	0.42399	0.46924	0.57192	0.62581	0.56758	0.44092	0.83486	0.90671	0.86796	0.96198	0.9508	0.66492	0.806	0.67743	0.80117	0.51785	0.49245	0.48816	0.66027	0.62002	0.81754	0.93496	0.93518
1384.8	0.90804	0.54582	0.62467	0.88478	0.5997	0.68471	0.5216	0.40727	0.52989	0.8671	0.87364	0.51933	0.61799	0.43041	0.46959	0.57087	0.62058	0.57221	0.44293	0.83883	0.90151	0.86005	0.95566	0.94376	0.65505	0.8079	0.67482	0.79859	0.51691	0.49168	0.47999	0.65231	0.61355	0.80909	0.92869	0.92216
1385.7	0.89572	0.53833	0.63218	0.89193	0.60125	0.65841	0.51647	0.40047	0.5318	0.86505	0.87519	0.51454	0.62663	0.42986	0.47526	0.58232	0.62673	0.58658	0.45209	0.85076	0.90507	0.87446	0.94973	0.94525	0.66145	0.80472	0.67682	0.81179	0.52006	0.49518	0.47664	0.65392	0.61497	0.81194	0.93582	0.91668
1386.5	0.89439	0.53026	0.64478	0.88865	0.60112	0.63016	0.51291	0.39069	0.52764	0.86659	0.87269	0.50985	0.62277	0.44037	0.47417	0.58441	0.62747	0.58869	0.45401	0.86596	0.91072	0.89352	0.95399	0.94632	0.65673	0.80046	0.68249	0.81694	0.51607	0.49212	0.4751	0.65298	0.60813	0.81513	0.94241	0.91681
1387.4	0.89276	0.53041	0.64982	0.87445	0.59731	0.60262	0.50571	0.38273	0.51948	0.86406	0.87543	0.50196	0.62438	0.4496	0.47694	0.57933	0.63026	0.58672	0.46126	0.88616	0.9163	0.88777	0.95158	0.94927	0.65483	0.80518	0.68486	0.81112	0.51112	0.48306	0.46916	0.6497	0.59651	0.82217	0.94002	0.90312
1388.3	0.87328	0.52162	0.64484	0.85602	0.57735	0.57235	0.49472	0.36604	0.505	0.84159	0.86268	0.49164	0.60601	0.44011	0.47324	0.57387	0.62485	0.57644	0.45203	0.88334	0.9095	0.87958	0.94002	0.932	0.64489	0.78564	0.67075	0.79426	0.50317	0.47476	0.46318	0.63767	0.58276	0.80824	0.93007	0.87916
1389.1	0.87416	0.5237	0.65855	0.84855	0.56844	0.55229	0.49302	0.36008	0.50263	0.83958	0.86743	0.4911	0.61486	0.44115	0.47722	0.58068	0.6312	0.57845	0.4576	0.8999	0.92232	0.88945	0.94322	0.93942	0.64987	0.77587	0.67276	0.79449	0.50352	0.47797	0.46814	0.64275	0.58553	0.81303	0.93952	0.88139
1390	0.85108	0.51404	0.64924	0.82301	0.54672	0.52482	0.48263	0.34274	0.48675	0.81844	0.85159	0.47903	0.59951	0.43415	0.46895	0.56118	0.61424	0.56643	0.4398	0.88433	0.91594	0.86706	0.93262	0.92354	0.61957	0.75555	0.6589	0.76748	0.4881	0.46908	0.45638	0.62149	0.5718	0.78756	0.92095	0.86183
1390.9	0.8378	0.51327	0.64372	0.8174	0.53474	0.50811	0.48027	0.33201	0.48395	0.80837	0.84973	0.4736	0.61086	0.43346	0.48566	0.57364	0.61444	0.55943	0.43765	0.87529	0.91831	0.85342	0.92152	0.91934	0.61613	0.74938	0.65779	0.76	0.49118	0.46804	0.45604	0.6142	0.57375	0.77882	0.90958	0.84656
1391.7	0.80661	0.49591	0.62894	0.80068	0.51205	0.4856	0.46757	0.31523	0.46834	0.78498	0.82651	0.46301	0.59262	0.42441	0.48208	0.57025	0.59562	0.54314	0.4197	0.85888	0.91049	0.83644	0.89654	0.90485	0.59838	0.72129	0.63779	0.74622	0.46976	0.45131	0.44062	0.60309	0.56061	0.7432	0.8878	0.83339
1392.6	0.81314	0.49726	0.63229	0.79289	0.51401	0.47171	0.46289	0.3099	0.46388	0.78478	0.84233	0.46832	0.61059	0.43381	0.48606	0.57726	0.59797	0.53913	0.42284	0.85637	0.91473	0.83303	0.8884	0.90868	0.59963	0.72207	0.63161	0.74599	0.4694	0.44683	0.43808	0.60697	0.55723	0.74894	0.88435	0.82224
1393.5	0.80164	0.50053	0.62778	0.78555	0.50873	0.46073	0.45311	0.29978	0.45879	0.78257	0.83603	0.47831	0.60577	0.4413	0.47994	0.57406	0.59257	0.52893	0.41622	0.84735	0.91221	0.82277	0.87873	0.89992	0.59631	0.72213	0.62292	0.73296	0.46031	0.43921	0.42454	0.60097	0.55021	0.73484	0.86911	0.80821
1394.3	0.78346	0.4988	0.61823	0.7645	0.50133	0.44511	0.44298	0.28763	0.44181	0.76401	0.82851	0.4695	0.6006	0.4376	0.47313	0.58422	0.58854	0.50879	0.41402	0.83843	0.89725	0.80394	0.86424	0.87891	0.59492	0.71448	0.61037	0.71622	0.4535	0.42447	0.41364	0.60102	0.53818	0.72374	0.84996	0.7891
1395.2	0.77378	0.5032	0.61371	0.74543	0.49308	0.43304	0.43149	0.27812	0.43515	0.75233	0.81989	0.4637	0.59413	0.43392	0.46453	0.57587	0.58114	0.50172	0.40555	0.8296	0.88478	0.79876	0.84967	0.86371	0.59095	0.69831	0.59531	0.70815	0.4435	0.4187	0.40353	0.6005	0.52988	0.71124	0.83651	0.77635
1396.1	0.76354	0.4997	0.61098	0.72941	0.48226	0.42136	0.42408	0.26662	0.42816	0.73748	0.80587	0.45347	0.58485	0.4291	0.46145	0.56926	0.5736	0.49015	0.40021	0.80592	0.87561	0.79383	0.82835	0.83639	0.57514	0.68099	0.58133	0.68011	0.44121	0.4215	0.39684	0.59547	0.51827	0.71063	0.8139	0.7398
1396.9	0.74263	0.49052	0.59646	0.71037	0.46261	0.41041	0.41288	0.25125	0.41669	0.7145	0.78564	0.43648	0.56731	0.42191	0.45386	0.55821	0.56803	0.4757	0.37961	0.78963	0.85994	0.77258	0.82002	0.80775	0.54536	0.65771	0.56546	0.66182	0.42802	0.40811	0.38259	0.58556	0.50521	0.68547	0.79279	0.70822
1397.8	0.72479	0.47453	0.57339	0.6756	0.43641	0.39522	0.40001	0.23797	0.39881	0.68098	0.75655	0.41298	0.54009	0.39555	0.44433	0.53521	0.55006	0.44686	0.35843	0.75647	0.83454	0.74488	0.78336	0.7728	0.5166	0.62904	0.54382	0.6287	0.41255	0.38743	0.36511	0.57358	0.48472	0.66814	0.76411	0.67492
1398.7	0.7182	0.46458	0.56529	0.67284	0.42496	0.39078	0.39036	0.23383	0.39308	0.66737	0.75119	0.40972	0.52767	0.39124	0.43941	0.5295	0.55137	0.43561	0.34771	0.73865	0.82867	0.73148	0.76675	0.74988	0.49964	0.61264	0.53494	0.62892	0.40693	0.37812	0.35904	0.57026	0.48452	0.65885	0.74823	0.64556
1399.5	0.69113	0.44641	0.54723	0.64588	0.40089	0.37975	0.38058	0.22346	0.3753	0.64215	0.73092	0.40096	0.50206	0.37489	0.42852	0.50926	0.53763	0.41443	0.33798	0.70511	0.80545	0.69768	0.74428	0.71744	0.4681	0.59187	0.5094	0.60205	0.3918	0.36577	0.34567	0.55707	0.47167	0.64571	0.71807	0.61244
1400.4	0.68118	0.43899	0.53591	0.62689	0.3943	0.37594	0.37702	0.21943	0.36332	0.63538	0.73496	0.3926	0.49645	0.3647	0.42196	0.49512	0.53558	0.40737	0.3246	0.69871	0.79052	0.6767	0.73657	0.705	0.45091	0.58146	0.49409	0.58934	0.38673	0.35696	0.3342	0.55764	0.47234	0.63424	0.70607	0.60842
1401.3	0.65294	0.42105	0.51236	0.59256	0.37514	0.36305	0.3642	0.2105	0.34125	0.61023	0.71266	0.37692	0.46981	0.34754	0.39617	0.4728	0.51247	0.37485	0.30202	0.66125	0.75661	0.64226	0.70045	0.67388	0.43739	0.55554	0.46982	0.55916	0.3687	0.34372	0.31116	0.54329	0.45579	0.61554	0.69007	0.58186
1402.1	0.64668	0.40476	0.50435	0.57904	0.37558	0.35816	0.35783	0.2048	0.33134	0.60075	0.71131	0.37534	0.46731	0.34383	0.39153	0.46775	0.50947	0.36337	0.291	0.64901	0.73814	0.62187	0.69297	0.6557	0.42295	0.53933	0.45859	0.54985	0.36252	0.34231	0.30604	0.541	0.45316	0.60388	0.68092	0.56398
1403	0.62451	0.38993	0.47839	0.54031	0.35998	0.34536	0.34787	0.19101	0.31195	0.58724	0.68773	0.36272	0.44447	0.33269	0.37749	0.436	0.4985	0.34097	0.2717	0.62556	0.70883	0.59692	0.6728	0.63276	0.39248	0.51861	0.43749	0.5131	0.34814	0.33206	0.28677	0.53372	0.43923	0.58266	0.66838	0.54646
1403.9	0.62464	0.37513	0.466	0.52815	0.35547	0.34334	0.34219	0.1857	0.30126	0.57895	0.68863	0.36205	0.4316	0.32333	0.37155	0.42284	0.50004	0.3322	0.25693	0.61103	0.69848	0.57997	0.66282	0.6208	0.37734	0.50373	0.43382	0.50211	0.34482	0.33209	0.2823	0.53695	0.4368	0.56928	0.67244	0.53831
1404.7	0.60367	0.35361	0.42662	0.50355	0.33473	0.33228	0.32616	0.17582	0.28355	0.56278	0.65814	0.35042	0.41108	0.30999	0.35084	0.41283	0.4885	0.30778	0.24023	0.57627	0.66355	0.55161	0.63558	0.59148	0.35729	0.48362	0.41853	0.48732	0.32754	0.31613	0.26718	0.52878	0.42142	0.54654	0.66306	0.51415
1405.6	0.60562	0.34025	0.41568	0.4899	0.33175	0.33103	0.32305	0.17302	0.28525	0.56249	0.65184	0.34988	0.40942	0.30136	0.35073	0.40712	0.4909	0.31011	0.24351	0.56434	0.65755	0.54383	0.61595	0.58447	0.33698	0.48137	0.41269	0.48779	0.32904	0.31231	0.2677	0.53734	0.42155	0.54459	0.65695	0.51816
1406.5	0.5874	0.33003	0.38343	0.46925	0.31332	0.3231	0.31581	0.16521	0.27761	0.55594	0.63892	0.33834	0.3905	0.29619	0.33033	0.39096	0.48443	0.29785	0.23624	0.52748	0.63821	0.54079	0.59134	0.56235	0.31836	0.47229	0.39228	0.48141	0.32293	0.30229	0.26004	0.52386	0.41234	0.54418	0.65239	0.50853
1407.3	0.57476	0.30744	0.36129	0.44298	0.30028	0.317	0.3047	0.15777	0.2633	0.53652	0.61526	0.32629	0.37662	0.27876	0.31121	0.37512	0.46916	0.28292	0.22295	0.49388	0.61462	0.52249	0.55975	0.54819	0.30595	0.45367	0.38086	0.4663	0.31565	0.29173	0.25186	0.5063	0.39796	0.53314	0.64074	0.4922
1408.2	0.56005	0.29039	0.33655	0.42204	0.29079	0.30546	0.29052	0.15233	0.25138	0.52146	0.58961	0.31185	0.35809	0.26802	0.2914	0.36343	0.46099	0.26356	0.20821	0.4762	0.58275	0.5078	0.52838	0.53047	0.29222	0.44381	0.36372	0.45851	0.30799	0.28264	0.23453	0.49485	0.38646	0.51825	0.63642	0.48242
1409.1	0.54348	0.27156	0.32032	0.39435	0.2778	0.29505	0.28168	0.14548	0.24304	0.49443	0.57272	0.30087	0.34599	0.24371	0.27489	0.34191	0.45132	0.24288	0.19886	0.45345	0.56117	0.48102	0.50111	0.51323	0.2741	0.4215	0.35121	0.4468	0.30373	0.27859	0.22197	0.48585	0.37093	0.50636	0.63198	0.46264
1409.9	0.5281	0.25758	0.29639	0.38293	0.26053	0.28664	0.27076	0.13861	0.23126	0.48166	0.55383	0.28975	0.34905	0.23447	0.2563	0.32962	0.44122	0.23237	0.17885	0.44154	0.53782	0.47009	0.4841	0.49598	0.26886	0.40933	0.34085	0.43712	0.29933	0.27575	0.21612	0.47892	0.36447	0.4962	0.62182	0.44824
1410.8	0.50692	0.23064	0.28738	0.37038	0.24879	0.27962	0.26485	0.13653	0.22069	0.4687	0.53261	0.27551	0.34024	0.21933	0.2477	0.31992	0.43173	0.22758	0.171	0.43644	0.51657	0.44063	0.46531	0.4853	0.26031	0.38675	0.33437	0.4282	0.29139	0.27226	0.21019	0.47879	0.35554	0.47887	0.61655	0.43235
1411.7	0.48344	0.21037	0.26463	0.34375	0.23008	0.27005	0.25401	0.13507	0.21453	0.46655	0.52301	0.26268	0.32747	0.20389	0.23709	0.30085	0.42203	0.21547	0.15762	0.41878	0.50391	0.42597	0.44708	0.47322	0.24644	0.36674	0.31972	0.41941	0.28593	0.26682	0.19855	0.47553	0.35012	0.4646	0.60872	0.41925
1412.5	0.45171	0.17882	0.22776	0.3072	0.20222	0.253	0.24095	0.12163	0.18812	0.44028	0.50039	0.23469	0.31727	0.18902	0.21583	0.28203	0.38999	0.19872	0.14749	0.3878	0.47808	0.39815	0.41986	0.44491	0.22706	0.33114	0.30244	0.40283	0.26699	0.24721	0.18596	0.46081	0.32844	0.43593	0.57833	0.38655
1413.4	0.44298	0.1685	0.22022	0.30108	0.19898	0.25183	0.23903	0.12281	0.18665	0.44825	0.50132	0.22673	0.31387	0.19319	0.21125	0.27666	0.38295	0.20886	0.14617	0.39748	0.47138	0.39747	0.41943	0.43967	0.22388	0.32645	0.29707	0.39981	0.26876	0.24683	0.19414	0.46717	0.33605	0.43461	0.57716	0.38121
1414.2	0.42588	0.14984	0.20281	0.27879	0.18784	0.24119	0.23033	0.12072	0.17589	0.4369	0.48933	0.2072	0.29647	0.18664	0.20027	0.25989	0.36471	0.20145	0.14585	0.38463	0.44941	0.38045	0.40078	0.4231	0.20413	0.31303	0.28409	0.39449	0.25885	0.23871	0.18464	0.46169	0.32419	0.41398	0.5679	0.35691
1415.1	0.40447	0.13536	0.17032	0.24601	0.1669	0.22763	0.21839	0.11306	0.15394	0.42191	0.47296	0.18666	0.28129	0.17096	0.17529	0.2336	0.3343	0.18813	0.12631	0.36085	0.41845	0.36042	0.3688	0.40659	0.18126	0.30123	0.26478	0.37671	0.24598	0.2263	0.17249	0.45468	0.30621	0.38684	0.54561	0.33082
1416	0.40287	0.12926	0.16068	0.25	0.16548	0.22092	0.21856	0.10897	0.14905	0.41638	0.4709	0.17338	0.2817	0.17404	0.16671	0.23998	0.32098	0.19033	0.13397	0.36373	0.4046	0.35232	0.36121	0.39476	0.18	0.29731	0.2585	0.38088	0.24777	0.22422	0.17592	0.46063	0.29944	0.37671	0.53707	0.31695
1416.9	0.37991	0.11695	0.1472	0.23281	0.14774	0.21482	0.21054	0.10584	0.14081	0.41359	0.4533	0.15755	0.27024	0.16377	0.15606	0.22473	0.31015	0.18607	0.12363	0.35041	0.38906	0.34537	0.34832	0.38593	0.16182	0.28757	0.24332	0.35579	0.2353	0.21678	0.17146	0.45341	0.28919	0.36472	0.52013	0.29464
1417.7	0.35871	0.10122	0.12651	0.21159	0.13155	0.20431	0.19911	0.1014	0.13388	0.41318	0.43577	0.14159	0.2499	0.16304	0.14187	0.20957	0.29491	0.17984	0.11245	0.33326	0.37498	0.34178	0.32226	0.37696	0.142	0.2774	0.22652	0.34764	0.22633	0.20744	0.16397	0.43616	0.27282	0.34828	0.50599	0.28078
1418.6	0.33271	0.084382	0.10956	0.19292	0.12145	0.19524	0.19461	0.096186	0.12167	0.40369	0.4176	0.12712	0.22067	0.14896	0.13152	0.20075	0.28516	0.17136	0.10373	0.31649	0.35463	0.33157	0.31328	0.36533	0.12279	0.25428	0.20946	0.33197	0.21566	0.19532	0.15688	0.42098	0.2581	0.33112	0.49067	0.26768
1419.4	0.33119	0.075568	0.11291	0.19013	0.12183	0.1916	0.19031	0.092009	0.12376	0.40441	0.41106	0.12067	0.2184	0.15732	0.13354	0.20498	0.28665	0.17384	0.10852	0.31354	0.35654	0.33134	0.32364	0.35795	0.11946	0.2464	0.20415	0.33168	0.22188	0.1956	0.16174	0.41452	0.25887	0.32917	0.48813	0.26182
1420.3	0.30438	0.063749	0.10012	0.17503	0.11025	0.18324	0.18114	0.084307	0.11677	0.39352	0.38656	0.10975	0.20928	0.15518	0.12044	0.19009	0.2752	0.16955	0.10278	0.30071	0.33739	0.32082	0.30389	0.35058	0.10474	0.23029	0.19003	0.31642	0.20986	0.19073	0.15415	0.39478	0.24186	0.31254	0.46578	0.25013
1421.2	0.30243	0.057877	0.091763	0.16696	0.11467	0.17971	0.18049	0.083069	0.11817	0.39098	0.38343	0.10928	0.20747	0.16104	0.11433	0.18263	0.27153	0.1741	0.10535	0.30371	0.32388	0.31407	0.29345	0.35809	0.1009	0.22841	0.18947	0.31404	0.21322	0.18727	0.15302	0.3922	0.23601	0.30144	0.45605	0.24798
1422	0.29543	0.051936	0.082477	0.1682	0.1142	0.17358	0.17654	0.079595	0.11102	0.37799	0.37526	0.10054	0.21616	0.15931	0.10803	0.18346	0.25717	0.16829	0.1019	0.30096	0.31197	0.30659	0.29463	0.3563	0.10607	0.2178	0.18689	0.3032	0.21382	0.18564	0.14828	0.38867	0.22939	0.28628	0.43489	0.22867
1422.9	0.29131	0.048007	0.076174	0.16598	0.10477	0.16428	0.16926	0.073175	0.10946	0.37304	0.36387	0.094317	0.22248	0.16175	0.099437	0.16969	0.24479	0.16277	0.098527	0.29841	0.30561	0.29601	0.28554	0.35429	0.11592	0.21215	0.18405	0.29019	0.21705	0.17565	0.14409	0.38233	0.2239	0.27704	0.41492	0.21359
1423.8	0.27563	0.036275	0.062564	0.14676	0.088736	0.15768	0.16052	0.068913	0.097765	0.35234	0.3536	0.081175	0.21208	0.15177	0.095187	0.15539	0.22399	0.1565	0.095234	0.29211	0.28784	0.29271	0.27106	0.35192	0.1064	0.18961	0.17848	0.27474	0.1997	0.16707	0.12468	0.37041	0.20964	0.25418	0.38989	0.19239
1424.6	0.2742	0.032434	0.065137	0.14121	0.080925	0.15275	0.15514	0.072688	0.0956	0.34893	0.34428	0.07696	0.20407	0.14364	0.096812	0.15188	0.21329	0.14783	0.086953	0.29704	0.28285	0.29063	0.27166	0.35011	0.10688	0.1783	0.18386	0.26174	0.19779	0.1595	0.12023	0.36992	0.20446	0.2405	0.37569	0.1812
1425.5	0.26897	0.038024	0.072199	0.14517	0.078833	0.14797	0.15458	0.072461	0.10252	0.34522	0.33965	0.076403	0.20312	0.13346	0.10117	0.15119	0.20908	0.13721	0.088217	0.29958	0.28686	0.29061	0.27843	0.34815	0.11064	0.17342	0.18286	0.25727	0.20069	0.15236	0.11478	0.36725	0.20194	0.23611	0.36655	0.17401
1426.3	0.25937	0.027941	0.068742	0.12859	0.060972	0.13826	0.14775	0.062633	0.095556	0.32127	0.325	0.070604	0.18738	0.11869	0.095156	0.13481	0.18358	0.12258	0.085224	0.28198	0.27407	0.27622	0.26818	0.33695	0.10177	0.15485	0.17262	0.23309	0.18253	0.13192	0.098534	0.34817	0.18575	0.21061	0.34795	0.15908
1427.2	0.25476	0.029319	0.068865	0.12537	0.060125	0.13656	0.14732	0.061724	0.095614	0.30864	0.3188	0.068986	0.1824	0.11361	0.097175	0.13375	0.17224	0.12411	0.088904	0.27061	0.26884	0.27775	0.27077	0.33085	0.097307	0.15094	0.17204	0.22389	0.18282	0.13337	0.092531	0.3385	0.17604	0.19521	0.34482	0.15404
1428.1	0.24717	0.035065	0.066755	0.13709	0.061713	0.13349	0.15126	0.061466	0.1084	0.30981	0.31155	0.073607	0.18078	0.112	0.091609	0.13747	0.17176	0.12023	0.086621	0.26597	0.27575	0.2766	0.27824	0.33021	0.10678	0.15068	0.17198	0.21157	0.19557	0.13219	0.092028	0.3292	0.17655	0.19561	0.34109	0.15434
1428.9	0.24082	0.032917	0.064164	0.12618	0.05874	0.13015	0.14805	0.056022	0.11206	0.29265	0.29996	0.065063	0.18242	0.11225	0.096869	0.12737	0.15451	0.12228	0.078677	0.24857	0.26675	0.26843	0.27656	0.32689	0.10694	0.14833	0.16846	0.19818	0.19834	0.12814	0.077138	0.31279	0.17571	0.18984	0.33374	0.14579
1429.8	0.22743	0.026173	0.051802	0.11528	0.050319	0.12324	0.14114	0.048211	0.11212	0.27459	0.28122	0.054004	0.16127	0.11819	0.086729	0.11908	0.13538	0.11716	0.074841	0.22608	0.25887	0.25104	0.26291	0.30189	0.09147	0.13724	0.15675	0.18173	0.19228	0.12378	0.063473	0.29102	0.16542	0.17246	0.32002	0.1302
1430.7	0.22415	0.03189	0.057883	0.11484	0.054194	0.12231	0.14133	0.047382	0.12249	0.2771	0.2687	0.047012	0.16153	0.11678	0.087554	0.11962	0.13855	0.11126	0.066809	0.22355	0.25412	0.25382	0.2657	0.29857	0.088203	0.13375	0.16527	0.18304	0.21412	0.12634	0.063987	0.28151	0.16449	0.17453	0.30837	0.13295
1431.5	0.21713	0.028361	0.044112	0.10347	0.040683	0.12113	0.13674	0.044082	0.12987	0.26805	0.24569	0.040501	0.14719	0.10863	0.0794	0.11088	0.11991	0.10179	0.062158	0.21096	0.25035	0.24167	0.25171	0.30118	0.080953	0.11816	0.155	0.17046	0.21151	0.11618	0.061417	0.27032	0.16234	0.15907	0.28346	0.11737
1432.4	0.22348	0.034849	0.048985	0.10559	0.046229	0.12048	0.13367	0.045395	0.14257	0.2724	0.2356	0.043447	0.14659	0.10887	0.082631	0.1102	0.11076	0.10143	0.064121	0.21246	0.24705	0.24806	0.25385	0.30358	0.082044	0.11782	0.16714	0.17082	0.22366	0.1092	0.06255	0.26932	0.15924	0.15902	0.27765	0.11961
1433.2	0.21303	0.027876	0.036206	0.099246	0.037992	0.11457	0.13012	0.041693	0.14519	0.25644	0.22081	0.036732	0.11712	0.091539	0.063347	0.096796	0.1026	0.092049	0.064328	0.19872	0.2354	0.24686	0.24177	0.28988	0.068899	0.095411	0.1524	0.16062	0.22431	0.096485	0.056809	0.25234	0.14489	0.14756	0.26339	0.10585
1434.1	0.21733	0.030247	0.042577	0.10101	0.042703	0.11662	0.12786	0.043057	0.15471	0.25409	0.21107	0.040135	0.11884	0.079909	0.06047	0.093949	0.091375	0.094608	0.059184	0.19677	0.22969	0.25334	0.2422	0.3029	0.077482	0.091232	0.15834	0.15834	0.23995	0.094257	0.052786	0.24784	0.13833	0.14479	0.25348	0.11192
1434.9	0.2087	0.027845	0.028239	0.087302	0.040352	0.11217	0.12015	0.044447	0.16146	0.23574	0.18972	0.042501	0.11061	0.073132	0.050914	0.087127	0.077226	0.086738	0.051066	0.18035	0.22953	0.24259	0.22658	0.29759	0.073825	0.088086	0.14229	0.1495	0.24003	0.084901	0.042329	0.23469	0.12637	0.13453	0.24302	0.097653
1435.8	0.21688	0.034376	0.037062	0.088088	0.047378	0.11377	0.1195	0.045646	0.18199	0.23184	0.18734	0.048689	0.12741	0.07543	0.056369	0.088519	0.078594	0.088194	0.048951	0.19577	0.22937	0.24901	0.22972	0.29737	0.079376	0.091219	0.1482	0.14438	0.25408	0.084422	0.039455	0.22786	0.12783	0.14418	0.24971	0.10843
1436.7	0.2012	0.028802	0.030642	0.066626	0.033581	0.10841	0.10924	0.041228	0.19093	0.20546	0.16834	0.038519	0.12035	0.056247	0.046074	0.064764	0.059879	0.074069	0.037691	0.16976	0.21571	0.23035	0.21296	0.29177	0.065959	0.080008	0.12521	0.12876	0.25382	0.069868	0.027524	0.20925	0.11358	0.12204	0.23527	0.098687
1437.5	0.20507	0.038227	0.036746	0.061877	0.036855	0.10915	0.10538	0.042414	0.21155	0.20643	0.15722	0.048471	0.12273	0.055506	0.053163	0.063052	0.046748	0.067014	0.034637	0.16533	0.21315	0.2228	0.20622	0.28951	0.06488	0.085206	0.1257	0.12914	0.26016	0.067564	0.02769	0.21093	0.10875	0.11178	0.23142	0.10566
1438.4	0.20433	0.044959	0.03966	0.05474	0.032649	0.10944	0.10256	0.043497	0.22489	0.20296	0.13883	0.052404	0.12098	0.062382	0.055247	0.058147	0.044845	0.060607	0.03844	0.17682	0.22448	0.22849	0.2034	0.28319	0.068346	0.084367	0.12296	0.12945	0.26709	0.06243	0.028455	0.21069	0.10833	0.11461	0.23019	0.10421
1439.3	0.20945	0.052568	0.049063	0.064186	0.033878	0.1137	0.10478	0.044797	0.24942	0.21278	0.13798	0.060927	0.11792	0.071651	0.059993	0.057156	0.045588	0.065428	0.047082	0.18352	0.22512	0.23868	0.20836	0.27966	0.073095	0.08303	0.12937	0.13497	0.27218	0.063577	0.032141	0.21667	0.10865	0.12108	0.23806	0.11513
1440.1	0.19991	0.061285	0.051913	0.059165	0.040131	0.11049	0.098313	0.043172	0.26237	0.20766	0.12563	0.066002	0.10219	0.075486	0.051084	0.056644	0.036033	0.054953	0.043468	0.17219	0.22312	0.23882	0.19951	0.25969	0.071531	0.088993	0.13176	0.14246	0.273	0.063553	0.023574	0.21124	0.098175	0.1121	0.23028	0.11393
1441	0.20467	0.066726	0.047812	0.058145	0.043125	0.10886	0.098037	0.043729	0.2754	0.20765	0.11764	0.07107	0.093959	0.085251	0.049518	0.060207	0.035148	0.050066	0.045373	0.18149	0.22087	0.23693	0.18792	0.24901	0.072446	0.090959	0.12973	0.14	0.26912	0.06516	0.021624	0.20916	0.093004	0.11984	0.22482	0.1129
1441.8	0.21255	0.073184	0.05342	0.062262	0.052763	0.10638	0.097556	0.044806	0.2906	0.2076	0.11675	0.0751	0.10326	0.095186	0.046711	0.065343	0.043459	0.050272	0.049129	0.1951	0.22915	0.24484	0.20184	0.25189	0.079906	0.094686	0.13327	0.1454	0.27937	0.065906	0.025559	0.21111	0.096573	0.1337	0.23204	0.12044
1442.7	0.216	0.081288	0.054877	0.062536	0.057555	0.10596	0.095494	0.047738	0.31292	0.21054	0.1232	0.082617	0.10227	0.098685	0.040289	0.066971	0.04305	0.048936	0.048502	0.19634	0.22337	0.23879	0.20348	0.25296	0.078255	0.10345	0.13407	0.13921	0.27714	0.067131	0.028196	0.20914	0.095253	0.13939	0.2392	0.13186
1443.6	0.20966	0.087564	0.051793	0.051569	0.057328	0.099199	0.08892	0.045743	0.31728	0.19863	0.11552	0.082612	0.096097	0.096753	0.037582	0.064315	0.038743	0.047333	0.047349	0.19029	0.21887	0.22908	0.19371	0.24401	0.071225	0.10305	0.13062	0.13072	0.26716	0.063823	0.022561	0.2	0.095638	0.13731	0.23535	0.13491
1444.4	0.20706	0.088705	0.04587	0.047574	0.047584	0.092637	0.083874	0.045519	0.32298	0.19366	0.10889	0.082958	0.096715	0.086161	0.036774	0.059247	0.034977	0.039958	0.049816	0.18435	0.21888	0.21969	0.1938	0.25206	0.063544	0.095152	0.12112	0.12087	0.25553	0.055199	0.019901	0.19804	0.090572	0.14334	0.23976	0.13635
1445.3	0.21227	0.10805	0.051355	0.047893	0.051609	0.089883	0.080331	0.046072	0.33649	0.19066	0.10238	0.096916	0.09426	0.093009	0.034652	0.062467	0.032576	0.036896	0.044359	0.18885	0.23246	0.21643	0.19686	0.26164	0.064871	0.097396	0.12724	0.13196	0.25157	0.060781	0.017301	0.20069	0.090021	0.14167	0.24704	0.15641
1446.1	0.21218	0.11886	0.036733	0.045508	0.041578	0.086842	0.072531	0.043916	0.33686	0.18277	0.094941	0.099384	0.099566	0.08713	0.033383	0.063042	0.027102	0.03173	0.045699	0.18224	0.23198	0.2037	0.18274	0.25946	0.064682	0.097466	0.12664	0.12611	0.2302	0.05509	0.011274	0.19953	0.077599	0.1404	0.24604	0.16111
1447	0.21571	0.12893	0.041112	0.042824	0.038662	0.079029	0.07133	0.043273	0.33428	0.1757	0.089268	0.10225	0.10145	0.083572	0.036804	0.063707	0.023375	0.028415	0.045536	0.1716	0.22692	0.20061	0.18144	0.25937	0.059313	0.090478	0.12959	0.12671	0.22304	0.051704	0.0091004	0.19571	0.07747	0.1384	0.24605	0.16534
1447.8	0.21812	0.13699	0.039431	0.039204	0.039095	0.076957	0.069644	0.04162	0.32967	0.17187	0.086647	0.10938	0.095154	0.078953	0.034937	0.059301	0.01868	0.031105	0.050698	0.16393	0.22556	0.19867	0.17846	0.26557	0.057024	0.086854	0.128	0.12195	0.21817	0.054235	0.017364	0.19864	0.073069	0.13587	0.24125	0.17173
1448.7	0.23358	0.15736	0.04751	0.038699	0.048906	0.07877	0.071499	0.043611	0.33157	0.17583	0.10081	0.11996	0.10102	0.092159	0.036641	0.056624	0.025213	0.04051	0.054596	0.16595	0.22869	0.20768	0.19336	0.2696	0.066474	0.10263	0.13625	0.13019	0.21442	0.067456	0.025353	0.20354	0.081238	0.14131	0.24661	0.18639
1449.6	0.23955	0.1595	0.042214	0.029294	0.050085	0.073416	0.066752	0.041602	0.31743	0.16848	0.10442	0.11404	0.11007	0.080973	0.036272	0.058021	0.024761	0.041042	0.059556	0.16011	0.22524	0.20697	0.1873	0.25767	0.064749	0.10355	0.13003	0.11656	0.19966	0.060657	0.024974	0.20403	0.078386	0.14729	0.24776	0.18042
1450.4	0.24284	0.17218	0.049279	0.023508	0.057809	0.073081	0.069472	0.043407	0.31395	0.167	0.11308	0.12304	0.10293	0.094441	0.0288	0.056692	0.034104	0.042006	0.066421	0.15773	0.23311	0.20586	0.19553	0.26742	0.065238	0.11002	0.12882	0.11716	0.1997	0.06542	0.029746	0.20814	0.082581	0.15207	0.24896	0.18926
1451.3	0.2427	0.1805	0.045473	0.016661	0.061156	0.070141	0.065845	0.040521	0.30346	0.16481	0.11993	0.12524	0.10654	0.08858	0.029991	0.053966	0.031795	0.039244	0.069886	0.15189	0.23536	0.20573	0.19765	0.2694	0.073802	0.11336	0.12689	0.11274	0.18379	0.065489	0.035941	0.21198	0.072992	0.15147	0.25129	0.19147
1452.1	0.25798	0.1974	0.049174	0.015018	0.061337	0.069358	0.064663	0.040398	0.29667	0.17007	0.12449	0.12703	0.1172	0.10316	0.029667	0.053362	0.041016	0.034733	0.069587	0.15852	0.23504	0.20903	0.19887	0.27298	0.08538	0.13385	0.13021	0.11537	0.17301	0.065428	0.03241	0.21482	0.070514	0.15978	0.26421	0.19813
1453	0.25666	0.19609	0.041302	0.0081415	0.06242	0.060869	0.060678	0.037371	0.27867	0.16281	0.11057	0.12092	0.10657	0.093494	0.029567	0.055502	0.042724	0.026778	0.069613	0.15911	0.23078	0.19772	0.17794	0.26851	0.082985	0.11761	0.12197	0.10106	0.15875	0.050312	0.028264	0.20837	0.059095	0.155	0.2566	0.19306
1453.9	0.26134	0.20696	0.05106	0.014496	0.069491	0.060826	0.063062	0.038008	0.27105	0.16959	0.11778	0.12764	0.11805	0.10511	0.034777	0.058039	0.055806	0.034635	0.082474	0.16124	0.22733	0.20773	0.18926	0.28047	0.091996	0.12311	0.1285	0.11331	0.15536	0.053286	0.039696	0.21212	0.061931	0.158	0.26292	0.20934
1454.7	0.26314	0.20181	0.047696	0.014544	0.066404	0.052149	0.060349	0.031608	0.2507	0.16498	0.11191	0.1195	0.10964	0.093092	0.043703	0.06012	0.048133	0.027904	0.073071	0.14083	0.21607	0.19969	0.18324	0.27501	0.081972	0.11914	0.12422	0.10679	0.13956	0.041212	0.035438	0.19399	0.052619	0.15482	0.25632	0.19989
1455.6	0.26607	0.20775	0.048819	0.018022	0.069775	0.051553	0.059036	0.032126	0.23794	0.15961	0.11132	0.11684	0.10582	0.097984	0.041694	0.060883	0.056051	0.029087	0.072113	0.12943	0.21623	0.20195	0.18427	0.27065	0.075295	0.12568	0.12438	0.10949	0.14015	0.037652	0.036724	0.19216	0.051147	0.15543	0.26163	0.19693
1456.4	0.26969	0.21308	0.055226	0.025941	0.083303	0.049978	0.063737	0.037212	0.23006	0.16223	0.11848	0.11727	0.10949	0.08999	0.04381	0.066339	0.06699	0.03056	0.076235	0.12926	0.22057	0.2025	0.19549	0.27826	0.078558	0.12305	0.13236	0.11145	0.14056	0.034725	0.043209	0.19947	0.056272	0.15843	0.25925	0.19277
1457.3	0.25271	0.21273	0.056735	0.035393	0.086478	0.049453	0.064283	0.035367	0.20895	0.16101	0.12488	0.11416	0.097592	0.087461	0.048661	0.070398	0.069211	0.033245	0.076955	0.12171	0.21566	0.19447	0.19345	0.28265	0.069846	0.11978	0.14097	0.11279	0.14243	0.033836	0.04583	0.20365	0.05223	0.15467	0.25682	0.18584
1458.1	0.23735	0.21101	0.055611	0.030823	0.089498	0.046218	0.064803	0.033851	0.18997	0.15375	0.11967	0.10799	0.079451	0.084569	0.050671	0.070564	0.070244	0.026986	0.071471	0.11243	0.21075	0.18636	0.18475	0.27835	0.06315	0.11819	0.14117	0.1058	0.14226	0.025566	0.040569	0.20555	0.044431	0.15449	0.24016	0.16342
1459	0.24048	0.2217	0.069809	0.038345	0.10541	0.050424	0.070852	0.042029	0.18375	0.16074	0.12919	0.11236	0.086942	0.086831	0.050947	0.074174	0.08393	0.039713	0.078089	0.13643	0.22055	0.19867	0.19009	0.28559	0.069856	0.12324	0.1589	0.12117	0.15272	0.035902	0.051078	0.22817	0.058151	0.15842	0.24749	0.1646
1459.9	0.24486	0.22612	0.077201	0.043544	0.12101	0.0529	0.078735	0.046097	0.16995	0.17541	0.13713	0.1186	0.092331	0.08788	0.054376	0.087245	0.10011	0.05217	0.080816	0.14528	0.21516	0.20168	0.1983	0.3029	0.078377	0.11971	0.16586	0.12671	0.16163	0.044755	0.050982	0.23092	0.063493	0.17019	0.2425	0.16452
1460.7	0.23519	0.21708	0.075838	0.039907	0.12521	0.050348	0.077852	0.046144	0.14479	0.1658	0.13263	0.11233	0.087606	0.084803	0.057963	0.087596	0.1045	0.049757	0.074958	0.14291	0.21395	0.19448	0.19142	0.3062	0.067198	0.10395	0.15729	0.1242	0.16929	0.044776	0.045089	0.22471	0.059728	0.1669	0.2331	0.1523
1461.6	0.24906	0.22611	0.089996	0.039002	0.13822	0.057272	0.084612	0.054636	0.14159	0.17387	0.13846	0.12053	0.10525	0.094404	0.060793	0.08803	0.12793	0.055323	0.079797	0.15003	0.22117	0.20892	0.20123	0.3179	0.080546	0.11363	0.16135	0.13204	0.18466	0.047448	0.052785	0.23108	0.071232	0.17867	0.23632	0.15074
1462.4	0.25088	0.22431	0.092931	0.042476	0.14708	0.057495	0.08597	0.057963	0.1283	0.17846	0.14319	0.11728	0.1046	0.087361	0.054779	0.093473	0.1452	0.056175	0.073662	0.14872	0.21553	0.20777	0.20653	0.31735	0.078989	0.10918	0.1587	0.12641	0.19747	0.050916	0.054385	0.23124	0.072725	0.17737	0.24031	0.14039
1463.3	0.25034	0.22679	0.10292	0.051155	0.14986	0.059824	0.088652	0.061533	0.11676	0.18696	0.14791	0.11406	0.1147	0.091393	0.059315	0.097991	0.16039	0.058101	0.079947	0.1428	0.20837	0.22157	0.21841	0.3198	0.089971	0.11379	0.15774	0.12166	0.21596	0.052027	0.05916	0.23539	0.070179	0.18902	0.2402	0.13254
1464.1	0.23356	0.21783	0.096009	0.049475	0.15218	0.054682	0.084607	0.061315	0.10143	0.17662	0.13844	0.096765	0.10693	0.088142	0.054306	0.090406	0.16482	0.050298	0.077694	0.13622	0.2045	0.22222	0.20371	0.30469	0.080985	0.10448	0.14764	0.11765	0.22261	0.044808	0.059919	0.23221	0.065276	0.18394	0.2358	0.11186
1465	0.23576	0.2217	0.10016	0.06027	0.15805	0.057006	0.090015	0.067024	0.10692	0.18012	0.1545	0.095663	0.1159	0.092659	0.053844	0.095329	0.17483	0.059086	0.085167	0.14431	0.20899	0.23602	0.21478	0.3058	0.09686	0.11625	0.15535	0.1255	0.24072	0.044807	0.071168	0.2422	0.066579	0.18384	0.24396	0.10721
1465.8	0.22429	0.21396	0.096348	0.064377	0.16237	0.052655	0.090454	0.07082	0.098729	0.17874	0.15466	0.086295	0.11652	0.084371	0.051094	0.096199	0.17589	0.064005	0.081178	0.14587	0.19611	0.23929	0.21612	0.30166	0.092634	0.1088	0.14797	0.13104	0.25781	0.046947	0.069145	0.24784	0.066993	0.18486	0.24116	0.099793
1466.7	0.22818	0.21317	0.09868	0.072736	0.17397	0.057031	0.097569	0.080435	0.096304	0.18661	0.16022	0.087118	0.12163	0.092219	0.065515	0.096375	0.18676	0.077685	0.097295	0.16288	0.19449	0.25408	0.2209	0.30542	0.096084	0.11337	0.15739	0.14614	0.27981	0.054181	0.082365	0.2554	0.070066	0.19346	0.24319	0.099728
1467.5	0.21147	0.20054	0.083365	0.059799	0.17286	0.054888	0.097778	0.083421	0.088873	0.17958	0.14853	0.076162	0.1066	0.089642	0.06084	0.084529	0.18439	0.071974	0.096943	0.16436	0.18378	0.24085	0.20249	0.28944	0.082897	0.1028	0.14965	0.14213	0.29027	0.05356	0.07979	0.24766	0.065154	0.17969	0.23326	0.082846
1468.4	0.21143	0.19644	0.086389	0.072618	0.17562	0.057634	0.10502	0.09453	0.089873	0.18423	0.15949	0.079479	0.10636	0.09276	0.074311	0.081597	0.19641	0.075164	0.10308	0.17398	0.18432	0.24233	0.21384	0.30053	0.093971	0.10711	0.15864	0.14693	0.3081	0.056996	0.084166	0.25724	0.073375	0.18617	0.23469	0.08627
1469.3	0.1936	0.18241	0.076885	0.067618	0.17993	0.055226	0.10479	0.097417	0.077856	0.18591	0.14599	0.071834	0.094163	0.081537	0.068338	0.078284	0.19519	0.075614	0.10246	0.15877	0.16968	0.23727	0.20648	0.28776	0.084013	0.092777	0.15294	0.13533	0.31701	0.062314	0.081767	0.24675	0.077835	0.18754	0.22738	0.076346
1470.1	0.1902	0.17262	0.073634	0.074717	0.18079	0.05585	0.10989	0.10436	0.071569	0.18038	0.14617	0.065205	0.093071	0.072713	0.069428	0.074436	0.1958	0.078056	0.10631	0.1566	0.16781	0.235	0.20217	0.2817	0.081598	0.092592	0.15584	0.12381	0.32622	0.062531	0.082058	0.24141	0.074935	0.18705	0.22089	0.069786
1471	0.17668	0.16397	0.070895	0.077148	0.17393	0.053306	0.11105	0.1098	0.072739	0.18015	0.14494	0.062627	0.097005	0.066202	0.058669	0.065593	0.18859	0.074013	0.10017	0.14235	0.17044	0.22627	0.19696	0.28018	0.080663	0.082943	0.15213	0.11282	0.33975	0.062496	0.076635	0.2322	0.079531	0.18251	0.21804	0.067052
1471.8	0.16997	0.15823	0.066319	0.086616	0.17978	0.054931	0.11474	0.1167	0.072623	0.17847	0.15069	0.064196	0.099892	0.057709	0.054201	0.078711	0.19576	0.077601	0.10503	0.1351	0.16857	0.22604	0.21334	0.27551	0.082941	0.082635	0.1473	0.11172	0.35551	0.06626	0.077337	0.22559	0.084759	0.17572	0.22442	0.063402
1472.7	0.14753	0.13895	0.049072	0.068213	0.16496	0.048437	0.1111	0.11356	0.056349	0.16256	0.13545	0.04824	0.090463	0.0368	0.041103	0.064343	0.17985	0.07168	0.099045	0.11903	0.14941	0.21716	0.19865	0.24606	0.060457	0.059674	0.1284	0.087729	0.36031	0.0585	0.068265	0.20306	0.067141	0.15186	0.20538	0.043052
1473.5	0.14831	0.13945	0.054573	0.085681	0.1702	0.051136	0.12158	0.12452	0.059964	0.17302	0.15295	0.052507	0.10077	0.043766	0.05598	0.070994	0.18961	0.078677	0.11359	0.13701	0.15999	0.22306	0.20916	0.2474	0.067694	0.068572	0.13629	0.096116	0.38749	0.059863	0.073556	0.21292	0.070252	0.16393	0.21288	0.047575
1474.4	0.13848	0.12994	0.049252	0.085015	0.16759	0.047188	0.12166	0.12595	0.060454	0.17757	0.15244	0.049282	0.09831	0.051822	0.056224	0.076794	0.18982	0.075243	0.12271	0.13254	0.16013	0.22087	0.21035	0.23487	0.072084	0.063926	0.13178	0.09678	0.4054	0.060777	0.073138	0.20467	0.066788	0.15681	0.21557	0.038288
1475.2	0.12953	0.12035	0.037023	0.089614	0.16263	0.04643	0.12223	0.12766	0.049152	0.17016	0.14911	0.040157	0.099738	0.05183	0.052714	0.07979	0.18613	0.081344	0.13216	0.13613	0.15664	0.21583	0.20471	0.21899	0.067362	0.059437	0.12914	0.091482	0.41774	0.058704	0.068274	0.19574	0.062377	0.14371	0.20962	0.035313
1476.1	0.13082	0.11896	0.041176	0.10618	0.16145	0.044099	0.12728	0.13713	0.045756	0.17751	0.14813	0.039507	0.11157	0.055308	0.067142	0.08092	0.17711	0.094087	0.13643	0.1472	0.16175	0.21814	0.19248	0.2231	0.071249	0.061957	0.13768	0.097023	0.43605	0.058512	0.064734	0.19616	0.064679	0.15186	0.20321	0.04108
1476.9	0.14335	0.12149	0.050971	0.13137	0.17201	0.051524	0.13645	0.1472	0.05762	0.1979	0.16477	0.048352	0.12569	0.07185	0.075515	0.10471	0.18232	0.11192	0.15586	0.16144	0.17273	0.22706	0.19582	0.23023	0.086609	0.075275	0.15122	0.11611	0.46733	0.067039	0.072752	0.20401	0.080227	0.17522	0.21518	0.05027
1477.8	0.14776	0.12051	0.053606	0.13608	0.16679	0.054826	0.13702	0.15076	0.052395	0.19335	0.15453	0.045131	0.13243	0.07121	0.076089	0.11008	0.17686	0.12137	0.16682	0.16379	0.16731	0.22742	0.18623	0.22237	0.085731	0.071623	0.15485	0.11745	0.48812	0.071853	0.073218	0.19854	0.076471	0.17256	0.20572	0.051315
1478.7	0.15973	0.13357	0.063389	0.15851	0.17447	0.062916	0.14829	0.15882	0.057003	0.20486	0.16471	0.052508	0.1479	0.082099	0.088183	0.11889	0.18346	0.14198	0.18439	0.17879	0.18101	0.24353	0.19485	0.23102	0.096059	0.090576	0.16915	0.12685	0.52542	0.080672	0.082137	0.20943	0.087988	0.19021	0.21383	0.067348
1479.5	0.16059	0.13386	0.070741	0.1644	0.17727	0.061394	0.15438	0.16049	0.054865	0.20614	0.15912	0.049915	0.14418	0.075965	0.093531	0.11693	0.18073	0.14263	0.19313	0.18047	0.18266	0.2483	0.19013	0.22861	0.098012	0.086074	0.17369	0.12616	0.55515	0.077447	0.084337	0.21119	0.090625	0.20514	0.21021	0.063096
1480.4	0.17113	0.13878	0.079557	0.17757	0.18568	0.071461	0.1614	0.16313	0.06202	0.21226	0.16948	0.056884	0.15447	0.088417	0.099723	0.12201	0.19428	0.15712	0.21135	0.19154	0.19894	0.25715	0.19296	0.23292	0.1141	0.09696	0.18094	0.13455	0.59576	0.084848	0.093237	0.21905	0.10335	0.21935	0.22004	0.070938
1481.2	0.18155	0.14756	0.086735	0.19076	0.19211	0.073052	0.16617	0.16535	0.057733	0.2035	0.16712	0.062241	0.16662	0.092515	0.10781	0.12404	0.20136	0.16048	0.21669	0.20943	0.21111	0.24762	0.19298	0.23505	0.12627	0.11194	0.19359	0.135	0.63661	0.086101	0.0941	0.22108	0.10375	0.21828	0.22065	0.076767
1482.1	0.18041	0.14984	0.093028	0.1996	0.19612	0.074332	0.17301	0.16542	0.059819	0.2156	0.16722	0.062718	0.16812	0.091789	0.10879	0.12515	0.20348	0.16582	0.2215	0.21283	0.2179	0.24676	0.19845	0.23214	0.12787	0.11884	0.2003	0.13837	0.67815	0.088302	0.092504	0.22162	0.11053	0.21788	0.23221	0.089603
1482.9	0.18178	0.14423	0.1011	0.20378	0.19556	0.075275	0.17353	0.16663	0.058998	0.21513	0.16269	0.05946	0.16523	0.082248	0.10463	0.12142	0.20005	0.16672	0.22932	0.20684	0.21625	0.24009	0.19267	0.21978	0.12948	0.11876	0.20741	0.13646	0.71208	0.089535	0.092717	0.21028	0.11112	0.22505	0.22818	0.089439
1483.8	0.19276	0.15411	0.11757	0.22966	0.20553	0.085203	0.18503	0.17448	0.06801	0.2271	0.18029	0.070024	0.17837	0.098823	0.11777	0.1352	0.22244	0.18429	0.25077	0.22636	0.23252	0.24894	0.20101	0.21504	0.14537	0.14879	0.2261	0.15514	0.76052	0.1027	0.10318	0.22261	0.12226	0.23322	0.23968	0.10785
1484.6	0.17783	0.14573	0.11799	0.22154	0.19963	0.080192	0.18364	0.17318	0.056516	0.21876	0.17518	0.065418	0.16695	0.084165	0.11287	0.13672	0.20744	0.17583	0.24885	0.22343	0.22628	0.24359	0.19394	0.20351	0.13575	0.14034	0.23447	0.15031	0.79174	0.096762	0.10026	0.21515	0.11471	0.23011	0.23268	0.10834
1485.5	0.1742	0.1443	0.12305	0.21381	0.19602	0.08427	0.18732	0.17271	0.056781	0.22322	0.17148	0.061159	0.16875	0.080498	0.12164	0.13919	0.20999	0.18939	0.25885	0.21677	0.23531	0.25865	0.19738	0.20052	0.13441	0.15028	0.24391	0.15883	0.83204	0.10208	0.10348	0.22181	0.12677	0.23649	0.2449	0.11301
1486.3	0.17207	0.14578	0.12668	0.2099	0.19141	0.084225	0.18639	0.17118	0.050986	0.21031	0.16908	0.063085	0.17391	0.086441	0.12722	0.13893	0.21503	0.18899	0.26502	0.21682	0.23968	0.25967	0.18412	0.20906	0.14461	0.16475	0.2477	0.16775	0.86215	0.096176	0.10186	0.21786	0.12206	0.24592	0.24754	0.11266
1487.2	0.16789	0.14153	0.1257	0.195	0.19377	0.084925	0.18882	0.17276	0.044035	0.20134	0.16961	0.064624	0.18506	0.089863	0.13748	0.13501	0.21407	0.1891	0.26711	0.22455	0.2459	0.26395	0.17582	0.21634	0.1443	0.16764	0.25509	0.16502	0.89082	0.092255	0.10277	0.22166	0.12148	0.24328	0.25173	0.11312
1488	0.15996	0.13748	0.12048	0.16936	0.18749	0.081219	0.18674	0.16754	0.038336	0.19274	0.15836	0.058506	0.18415	0.08946	0.13429	0.13468	0.20513	0.17934	0.26604	0.21779	0.24303	0.25688	0.1648	0.22285	0.14015	0.16901	0.25334	0.161	0.90867	0.081045	0.097535	0.2047	0.12333	0.24886	0.25217	0.11563
1488.9	0.18169	0.14322	0.12988	0.17346	0.19743	0.08722	0.19657	0.16595	0.046844	0.20319	0.16101	0.066045	0.21064	0.10864	0.14625	0.13929	0.22361	0.19139	0.28245	0.22513	0.25688	0.26566	0.16829	0.23404	0.16198	0.19298	0.26311	0.16864	0.93851	0.08912	0.10299	0.20851	0.13296	0.26209	0.26618	0.13774
1489.8	0.18713	0.14722	0.12936	0.17164	0.19655	0.087709	0.19911	0.16461	0.044654	0.20248	0.15533	0.067071	0.22059	0.1164	0.13305	0.14039	0.21003	0.18659	0.28623	0.22374	0.25602	0.26496	0.1526	0.2311	0.17418	0.19627	0.25846	0.16624	0.94555	0.086487	0.10214	0.20048	0.1319	0.2627	0.26104	0.14906
1490.6	0.18694	0.14305	0.12841	0.16016	0.19801	0.089303	0.2044	0.16619	0.052556	0.20107	0.15594	0.06975	0.21707	0.11435	0.1285	0.1361	0.20203	0.18483	0.28838	0.21958	0.25877	0.26957	0.14959	0.22479	0.17726	0.19352	0.26207	0.15918	0.96022	0.086666	0.10452	0.20345	0.14093	0.26949	0.25928	0.15367
1491.5	0.19844	0.14966	0.12737	0.1602	0.19134	0.09172	0.20771	0.16364	0.052167	0.20412	0.15661	0.069549	0.22518	0.11707	0.11908	0.14448	0.20429	0.18541	0.29189	0.22807	0.26707	0.26405	0.15572	0.2224	0.19015	0.20121	0.26272	0.16268	0.96257	0.084269	0.10763	0.20472	0.14733	0.28067	0.26598	0.16802
1492.3	0.20232	0.15127	0.12796	0.15571	0.18927	0.094085	0.20944	0.16559	0.04979	0.20515	0.15241	0.07541	0.22942	0.11412	0.12125	0.14341	0.19872	0.19524	0.29523	0.22822	0.26685	0.27038	0.16	0.22833	0.20279	0.20643	0.26776	0.16232	0.97137	0.085566	0.11028	0.20673	0.14541	0.28614	0.27769	0.17486
1493.2	0.18759	0.14801	0.11822	0.12809	0.17281	0.089314	0.20235	0.16269	0.037018	0.19347	0.14047	0.06904	0.2092	0.097511	0.10495	0.1211	0.18195	0.18364	0.28081	0.2066	0.25288	0.26283	0.1361	0.21418	0.18926	0.19475	0.25231	0.14997	0.9535	0.074392	0.10275	0.19272	0.13634	0.27985	0.27416	0.16904
1494	0.18692	0.15101	0.12176	0.11743	0.18105	0.088096	0.20166	0.16553	0.039768	0.20315	0.14432	0.075511	0.20316	0.11078	0.11683	0.12286	0.19778	0.18149	0.28259	0.21568	0.26447	0.26752	0.13909	0.22564	0.19361	0.21005	0.25973	0.15617	0.94345	0.076857	0.097947	0.19835	0.14143	0.29329	0.28503	0.19059
1494.8	0.19836	0.16001	0.12204	0.11647	0.18029	0.091281	0.20179	0.16492	0.034181	0.21543	0.14318	0.078529	0.2069	0.11946	0.12203	0.1297	0.20429	0.17759	0.28304	0.22235	0.27348	0.26985	0.12803	0.2217	0.19463	0.22573	0.26429	0.16415	0.92457	0.076901	0.099222	0.19257	0.14466	0.30481	0.29263	0.20596
1495.7	0.18707	0.15934	0.11482	0.098007	0.17666	0.085219	0.19711	0.15739	0.033828	0.20947	0.13607	0.075645	0.19118	0.12277	0.11448	0.12202	0.19666	0.16898	0.26995	0.20006	0.26867	0.27201	0.11528	0.2102	0.18895	0.22335	0.25555	0.15897	0.89992	0.072401	0.086689	0.17623	0.1389	0.29528	0.29316	0.20585
1496.5	0.19658	0.16401	0.11603	0.10061	0.18189	0.085701	0.19464	0.15308	0.035016	0.21114	0.14262	0.076929	0.18481	0.12863	0.1107	0.12427	0.19988	0.15754	0.25844	0.19504	0.27785	0.26951	0.11673	0.20563	0.18953	0.23197	0.2494	0.16322	0.86708	0.073756	0.082306	0.17386	0.14237	0.29345	0.29732	0.22199
1497.4	0.20434	0.17287	0.12581	0.10464	0.19233	0.085819	0.19829	0.15593	0.042854	0.21293	0.1486	0.082942	0.19782	0.14732	0.11865	0.13621	0.20514	0.16432	0.2596	0.2161	0.28967	0.27764	0.13375	0.21456	0.20526	0.25031	0.25293	0.16915	0.84376	0.083218	0.085366	0.18169	0.14486	0.30444	0.30684	0.23705
1498.2	0.20436	0.17176	0.12727	0.10469	0.18793	0.083078	0.19675	0.1501	0.046076	0.20422	0.15058	0.083339	0.19727	0.13531	0.11796	0.1323	0.20198	0.15897	0.24899	0.21223	0.28791	0.27809	0.13126	0.20935	0.20289	0.23768	0.24613	0.1631	0.80856	0.080106	0.089941	0.16727	0.14115	0.29784	0.31201	0.23761
1499.1	0.2097	0.17541	0.13743	0.10344	0.19553	0.079048	0.1937	0.14619	0.051992	0.20158	0.15358	0.084855	0.20281	0.13691	0.11945	0.13621	0.19959	0.16358	0.2401	0.21996	0.28695	0.28017	0.14129	0.21358	0.22044	0.22995	0.24344	0.16545	0.77302	0.08053	0.086042	0.16661	0.13735	0.29177	0.31797	0.24483
1500	0.21659	0.18415	0.15719	0.10947	0.20686	0.085037	0.19535	0.15041	0.05443	0.20688	0.16655	0.098599	0.20748	0.14082	0.12729	0.13879	0.20556	0.17498	0.24026	0.23546	0.30078	0.2825	0.1477	0.22537	0.23575	0.23899	0.2471	0.17945	0.73652	0.093244	0.09074	0.17949	0.14415	0.29009	0.32833	0.27132
1500.8	0.22005	0.18503	0.16478	0.10629	0.20973	0.080775	0.18981	0.14496	0.057549	0.20663	0.1625	0.10607	0.21761	0.14789	0.12809	0.14287	0.20026	0.17819	0.23561	0.23994	0.30729	0.29013	0.14296	0.22695	0.24248	0.23406	0.23848	0.18132	0.68853	0.095248	0.089581	0.17868	0.1411	0.28675	0.33608	0.28163
1501.7	0.22433	0.18453	0.16675	0.10439	0.21151	0.079449	0.18371	0.13902	0.060034	0.21452	0.16187	0.10633	0.21102	0.14514	0.12466	0.14063	0.19564	0.17457	0.22951	0.23396	0.30938	0.28985	0.13307	0.22216	0.24176	0.22687	0.23419	0.1815	0.63036	0.093536	0.08698	0.17208	0.14448	0.28328	0.34175	0.29074
1502.5	0.23223	0.19543	0.17943	0.10181	0.22708	0.07805	0.18218	0.138	0.060556	0.21796	0.16927	0.11235	0.21923	0.15353	0.12722	0.14393	0.1914	0.17865	0.23104	0.23316	0.31292	0.28131	0.13443	0.21995	0.25518	0.23667	0.24073	0.18696	0.58695	0.10037	0.0854	0.17866	0.14213	0.2751	0.34885	0.3057
1503.4	0.21571	0.19053	0.17621	0.090968	0.22491	0.071574	0.17257	0.12921	0.059893	0.21087	0.1636	0.11228	0.20508	0.14911	0.11857	0.12959	0.18048	0.17067	0.22093	0.21232	0.31059	0.27383	0.11996	0.21131	0.24836	0.23702	0.22938	0.17298	0.52641	0.098479	0.08001	0.1631	0.13759	0.25769	0.34584	0.30934
1504.2	0.2253	0.20129	0.18134	0.10309	0.235	0.069453	0.16577	0.12569	0.073287	0.22307	0.15933	0.11572	0.20748	0.15836	0.12763	0.14103	0.18522	0.17342	0.2198	0.21113	0.31179	0.27869	0.11441	0.20981	0.25814	0.2475	0.23308	0.1735	0.48825	0.10177	0.0834	0.15964	0.14084	0.26445	0.35551	0.32623
1505.1	0.2186	0.20705	0.18925	0.10506	0.24027	0.069726	0.16124	0.12447	0.076872	0.22826	0.16405	0.11658	0.20189	0.16725	0.13588	0.1367	0.17816	0.17456	0.21674	0.21801	0.30753	0.27889	0.11375	0.20501	0.25782	0.25363	0.23832	0.17171	0.44287	0.10368	0.088024	0.16119	0.14128	0.26392	0.35512	0.33354
1505.9	0.22744	0.22102	0.201	0.11913	0.25189	0.070256	0.15685	0.1222	0.087878	0.23089	0.17447	0.12122	0.20423	0.18068	0.14672	0.14879	0.17502	0.18601	0.2204	0.21942	0.31749	0.28775	0.1183	0.20763	0.26644	0.26851	0.24906	0.17989	0.40793	0.11198	0.09557	0.16683	0.14697	0.25555	0.36373	0.34641
1506.7	0.22599	0.21677	0.20382	0.11898	0.24946	0.068135	0.14865	0.11641	0.092953	0.22959	0.16611	0.12721	0.19336	0.17139	0.14738	0.1465	0.17024	0.18646	0.21504	0.2123	0.31853	0.28615	0.11121	0.20444	0.26947	0.26293	0.2428	0.17797	0.36242	0.1092	0.094882	0.16223	0.14817	0.24293	0.35437	0.35265
1507.6	0.24558	0.22512	0.2169	0.13928	0.26185	0.069929	0.14668	0.11656	0.10063	0.23501	0.17073	0.13196	0.21112	0.1787	0.15676	0.1636	0.16976	0.19305	0.22691	0.22282	0.32544	0.28333	0.12291	0.21049	0.28731	0.26486	0.24828	0.18912	0.32871	0.11669	0.10973	0.17127	0.15299	0.24194	0.364	0.37578
1508.4	0.23302	0.22022	0.22087	0.13114	0.2631	0.063844	0.13806	0.10845	0.096516	0.22746	0.16403	0.1328	0.20001	0.17342	0.158	0.15437	0.15107	0.18195	0.2223	0.21531	0.31587	0.27104	0.11638	0.20787	0.28745	0.26455	0.24855	0.18449	0.28962	0.11358	0.11381	0.16413	0.14756	0.22628	0.35954	0.3751
1509.3	0.24406	0.22787	0.23764	0.14009	0.27669	0.06783	0.1386	0.10695	0.10507	0.23189	0.16871	0.14118	0.20704	0.16125	0.16726	0.15898	0.16197	0.19392	0.22564	0.2127	0.32285	0.27932	0.11531	0.20958	0.30998	0.26564	0.25382	0.18447	0.27033	0.12747	0.12073	0.17059	0.15071	0.21513	0.36573	0.38572
1510.1	0.23743	0.22884	0.24498	0.13742	0.2856	0.066567	0.1335	0.098911	0.10387	0.23712	0.16201	0.14812	0.20703	0.15806	0.17011	0.15233	0.16242	0.1927	0.22545	0.20788	0.31778	0.27315	0.1136	0.20262	0.31274	0.25944	0.25393	0.17937	0.248	0.13027	0.11905	0.17035	0.14643	0.20306	0.36091	0.38651
1511	0.2378	0.23485	0.24517	0.14824	0.29467	0.067388	0.13068	0.094778	0.1116	0.24192	0.16037	0.14974	0.2124	0.16886	0.17116	0.15359	0.16175	0.20779	0.22753	0.21783	0.31134	0.28086	0.1175	0.20154	0.32431	0.26543	0.25473	0.18172	0.22718	0.13931	0.13181	0.17321	0.14954	0.20527	0.36729	0.38662
1511.8	0.2353	0.23769	0.2546	0.15072	0.30212	0.067364	0.12827	0.092478	0.11845	0.24687	0.16876	0.15798	0.20553	0.16384	0.17668	0.14438	0.16281	0.21223	0.22607	0.20908	0.30659	0.28988	0.11347	0.19465	0.32996	0.27581	0.2548	0.18725	0.21593	0.14762	0.13593	0.17166	0.153	0.19938	0.37041	0.38369
1512.7	0.24436	0.24396	0.26476	0.16462	0.31558	0.069091	0.13111	0.090576	0.12749	0.25921	0.18637	0.16719	0.22254	0.1709	0.18032	0.14745	0.17022	0.22437	0.23269	0.21846	0.3155	0.2962	0.12837	0.19986	0.34556	0.27927	0.25662	0.19299	0.19974	0.16016	0.1393	0.18074	0.16256	0.20478	0.38484	0.39117
1513.5	0.25085	0.24453	0.27577	0.16613	0.32478	0.067551	0.12665	0.087232	0.14055	0.26716	0.18761	0.17304	0.23849	0.18194	0.19032	0.15419	0.16859	0.2291	0.23747	0.21441	0.31669	0.29297	0.131	0.20844	0.36316	0.2861	0.26636	0.19697	0.18981	0.16855	0.14456	0.18244	0.17369	0.206	0.39129	0.40434
1514.4	0.25923	0.24517	0.28144	0.1695	0.33446	0.068947	0.12573	0.085147	0.15095	0.26704	0.19409	0.17975	0.24978	0.18234	0.19405	0.1475	0.17158	0.22933	0.23819	0.2121	0.31338	0.29202	0.13426	0.20555	0.38952	0.29367	0.2654	0.20108	0.18029	0.16841	0.15139	0.18292	0.17939	0.21128	0.39681	0.41474
1515.2	0.26011	0.24885	0.28977	0.1658	0.34068	0.070477	0.12369	0.083582	0.15613	0.2693	0.20344	0.18212	0.25165	0.17782	0.19415	0.15058	0.17133	0.22448	0.24269	0.20834	0.32277	0.2816	0.13368	0.20133	0.40235	0.29702	0.26252	0.20229	0.16951	0.17682	0.15342	0.18309	0.18272	0.21191	0.40007	0.41273
1516.1	0.26525	0.25508	0.28749	0.16788	0.34877	0.075381	0.12566	0.080583	0.16132	0.28026	0.20676	0.18714	0.25556	0.19236	0.19789	0.15406	0.17012	0.23171	0.24092	0.22012	0.33088	0.28816	0.14039	0.20662	0.42247	0.30957	0.25775	0.19983	0.15763	0.18614	0.15862	0.19357	0.20037	0.22165	0.40465	0.41772
1516.9	0.26189	0.2506	0.28159	0.15587	0.345	0.074058	0.11894	0.073279	0.16343	0.27142	0.194	0.18321	0.25023	0.18647	0.1948	0.15386	0.16055	0.22441	0.22993	0.20659	0.33046	0.28501	0.13074	0.18792	0.42775	0.31135	0.24883	0.18952	0.14444	0.18447	0.16009	0.19163	0.19894	0.20436	0.38376	0.4025
1517.8	0.26597	0.25532	0.27823	0.16039	0.35613	0.077164	0.12232	0.073307	0.16721	0.27305	0.20724	0.18732	0.24032	0.19619	0.19305	0.15782	0.16952	0.22375	0.23618	0.21079	0.33318	0.28773	0.13867	0.18021	0.44823	0.33347	0.2498	0.20075	0.14078	0.19152	0.17181	0.19543	0.20535	0.20481	0.38687	0.39156
1518.6	0.25932	0.25717	0.27634	0.17119	0.35648	0.079167	0.12204	0.072674	0.17009	0.27348	0.21498	0.18849	0.23579	0.19394	0.20107	0.16819	0.17338	0.23205	0.24134	0.21702	0.33718	0.29299	0.14362	0.17977	0.46453	0.35146	0.24656	0.20684	0.13266	0.20128	0.18718	0.20694	0.21296	0.19995	0.38766	0.3825
1519.5	0.25972	0.25944	0.28406	0.17708	0.36366	0.079936	0.12416	0.067589	0.17509	0.27528	0.21456	0.19606	0.23497	0.20436	0.20721	0.16739	0.17544	0.23225	0.24449	0.21413	0.33628	0.30054	0.14617	0.18095	0.48098	0.37207	0.25058	0.2092	0.13775	0.20178	0.19431	0.21638	0.22188	0.19854	0.3812	0.38154
1520.3	0.26013	0.26108	0.28586	0.17559	0.37251	0.082666	0.11886	0.066624	0.18002	0.27937	0.21785	0.19746	0.23996	0.20236	0.21636	0.18097	0.19301	0.24036	0.24856	0.20703	0.3312	0.30563	0.15675	0.18213	0.50444	0.38549	0.26117	0.21692	0.14256	0.20653	0.19724	0.22307	0.22337	0.19827	0.37731	0.37355
1521.1	0.26673	0.27134	0.2952	0.1886	0.38563	0.086508	0.124	0.069132	0.18668	0.2925	0.22918	0.20489	0.2498	0.2151	0.22767	0.19322	0.21082	0.25616	0.25979	0.21892	0.32958	0.32191	0.1654	0.19263	0.53297	0.40548	0.26795	0.23006	0.15073	0.22113	0.20968	0.23608	0.23534	0.21434	0.38419	0.37181
1522	0.26034	0.27871	0.28985	0.18424	0.384	0.085228	0.12167	0.063937	0.18609	0.29413	0.22532	0.20346	0.25383	0.21533	0.22832	0.18939	0.21412	0.25905	0.25784	0.22102	0.3233	0.32733	0.16338	0.18857	0.54074	0.41476	0.26234	0.22782	0.14931	0.22104	0.21117	0.2431	0.24125	0.2164	0.37687	0.36165
1522.8	0.27281	0.28576	0.29614	0.17957	0.39097	0.087613	0.12534	0.062728	0.19413	0.30086	0.22944	0.21052	0.25672	0.22539	0.23469	0.19939	0.22148	0.26413	0.25893	0.22841	0.33188	0.33299	0.17229	0.20019	0.55344	0.43557	0.26991	0.23472	0.15464	0.23497	0.21091	0.25177	0.25623	0.22843	0.37586	0.36243
1523.7	0.26992	0.28231	0.29087	0.17367	0.38954	0.08678	0.12331	0.061939	0.19402	0.30422	0.23328	0.21002	0.26279	0.22449	0.24176	0.20603	0.23194	0.27092	0.25614	0.22438	0.33492	0.33939	0.17847	0.19643	0.57083	0.44073	0.27093	0.2419	0.15469	0.23826	0.21435	0.26029	0.25957	0.23475	0.37147	0.35195
1524.5	0.2726	0.28382	0.29964	0.17252	0.38848	0.084177	0.12534	0.060378	0.19675	0.30506	0.22973	0.22	0.27027	0.23027	0.24598	0.20885	0.23111	0.2727	0.26128	0.22784	0.33884	0.33884	0.17767	0.19679	0.57856	0.44765	0.27116	0.25139	0.15582	0.24071	0.2227	0.27179	0.26437	0.23729	0.36239	0.34542
1525.4	0.27703	0.28261	0.30564	0.17304	0.38633	0.08513	0.12428	0.060593	0.2105	0.31192	0.2418	0.23161	0.27177	0.22854	0.25292	0.21042	0.2443	0.27505	0.2668	0.22784	0.3459	0.33895	0.18739	0.20997	0.59105	0.45159	0.27556	0.26752	0.16011	0.24122	0.22873	0.27878	0.27365	0.24854	0.36129	0.34567
1526.2	0.28234	0.28284	0.30746	0.17768	0.38506	0.083978	0.12614	0.062016	0.21708	0.32328	0.25134	0.24174	0.27547	0.23432	0.26286	0.22208	0.25598	0.28029	0.2722	0.22919	0.35593	0.34371	0.20217	0.21679	0.60255	0.45481	0.27894	0.27897	0.16471	0.24079	0.23845	0.28843	0.27999	0.26185	0.35443	0.33431
1527.1	0.27173	0.2807	0.30846	0.17186	0.37863	0.078761	0.1209	0.059574	0.2135	0.32254	0.2538	0.24781	0.27433	0.23368	0.26389	0.22358	0.26828	0.2744	0.27846	0.2175	0.34909	0.33728	0.20274	0.20982	0.60321	0.44792	0.2828	0.28149	0.17039	0.23458	0.25012	0.28753	0.27482	0.2672	0.34585	0.31973
1527.9	0.28473	0.29769	0.31628	0.18736	0.37534	0.078805	0.1215	0.061334	0.22672	0.33407	0.26853	0.25661	0.28059	0.23909	0.26652	0.2318	0.27833	0.28092	0.28845	0.22797	0.35719	0.33885	0.20678	0.21281	0.60561	0.45555	0.29029	0.29491	0.18025	0.24546	0.26587	0.29374	0.29138	0.27241	0.34729	0.31384
1528.8	0.28974	0.30833	0.31986	0.18878	0.3662	0.07401	0.12185	0.060327	0.23166	0.33537	0.27992	0.26214	0.28131	0.24629	0.27118	0.23433	0.28538	0.28908	0.29333	0.23776	0.36208	0.34353	0.21162	0.2146	0.60616	0.45954	0.30022	0.30076	0.18334	0.24688	0.27631	0.29678	0.29315	0.27578	0.34754	0.30699
1529.6	0.29213	0.31688	0.31571	0.17568	0.35765	0.07082	0.12022	0.057773	0.22132	0.32944	0.28052	0.26059	0.283	0.25203	0.27166	0.2296	0.2892	0.29363	0.29722	0.23423	0.35074	0.34608	0.20869	0.20073	0.59667	0.46741	0.29919	0.29759	0.18459	0.24762	0.28446	0.29749	0.29346	0.27059	0.33829	0.29598
1530.5	0.29416	0.32125	0.32057	0.16974	0.35302	0.070261	0.11656	0.056284	0.22249	0.32272	0.27831	0.2678	0.28409	0.25309	0.27354	0.2301	0.29138	0.3037	0.30248	0.23138	0.34896	0.34382	0.19829	0.2031	0.59346	0.47208	0.30458	0.30594	0.18867	0.25677	0.29161	0.29661	0.2952	0.26673	0.3335	0.29564
1531.3	0.30143	0.32883	0.32382	0.17489	0.34695	0.06747	0.11564	0.056478	0.22829	0.32106	0.2798	0.27088	0.29063	0.25178	0.27416	0.23271	0.29837	0.31306	0.29899	0.23514	0.34742	0.34555	0.19777	0.20653	0.58626	0.46321	0.30228	0.31654	0.19417	0.25846	0.29255	0.301	0.30066	0.26102	0.32832	0.29259
1532.1	0.3179	0.33992	0.33206	0.1776	0.35794	0.072125	0.1191	0.060647	0.23444	0.32678	0.30009	0.28698	0.30132	0.26444	0.28748	0.24612	0.32359	0.32441	0.30657	0.24571	0.34991	0.36387	0.21355	0.2311	0.59533	0.46507	0.3147	0.33967	0.20943	0.26504	0.30068	0.31001	0.30647	0.27331	0.33541	0.30373
1533	0.31782	0.34522	0.33011	0.17488	0.36078	0.074035	0.11631	0.058745	0.23271	0.32877	0.30565	0.29286	0.29272	0.26306	0.28218	0.25436	0.33474	0.33363	0.30505	0.24497	0.34886	0.36405	0.20214	0.23531	0.58622	0.46301	0.31493	0.34837	0.22068	0.27337	0.30246	0.31628	0.31477	0.27638	0.32001	0.29898
1533.8	0.33316	0.35392	0.34072	0.1811	0.37159	0.074689	0.11971	0.060619	0.24464	0.33002	0.31104	0.3018	0.30429	0.26575	0.29251	0.27214	0.35139	0.3478	0.31507	0.25623	0.36774	0.36554	0.20301	0.24555	0.58419	0.45869	0.32859	0.37137	0.23797	0.28435	0.30963	0.32531	0.3229	0.27447	0.31873	0.29842
1534.7	0.34527	0.36801	0.34612	0.18386	0.37097	0.071513	0.12155	0.062027	0.25336	0.33496	0.31972	0.30708	0.31155	0.27174	0.29425	0.27508	0.36263	0.35033	0.31307	0.26719	0.36717	0.3738	0.20814	0.23719	0.57052	0.45345	0.34163	0.38753	0.24512	0.2857	0.31307	0.33323	0.32367	0.2741	0.3108	0.29492
1535.5	0.35107	0.37478	0.34295	0.17437	0.36925	0.073933	0.12362	0.057907	0.25193	0.3349	0.32395	0.31233	0.30824	0.27598	0.29001	0.27771	0.36606	0.35971	0.31559	0.2702	0.37432	0.37496	0.20092	0.23486	0.56879	0.44603	0.34558	0.40342	0.25006	0.29048	0.31599	0.3332	0.32541	0.27346	0.30056	0.28814
1536.4	0.35289	0.37383	0.33958	0.16187	0.35814	0.069922	0.12139	0.052632	0.24785	0.33022	0.31	0.30905	0.30142	0.2677	0.28953	0.27315	0.35586	0.35597	0.31274	0.26296	0.37102	0.37432	0.18592	0.21651	0.55022	0.43447	0.34208	0.40713	0.24327	0.28769	0.3178	0.33386	0.32136	0.26985	0.28284	0.27757
1537.2	0.36277	0.3808	0.34426	0.16388	0.35893	0.073336	0.1247	0.054665	0.25416	0.32493	0.31161	0.31848	0.31723	0.26979	0.29609	0.26977	0.36442	0.35837	0.31966	0.25849	0.36861	0.37703	0.18362	0.20993	0.54844	0.42394	0.34974	0.42818	0.24712	0.29471	0.32402	0.33077	0.3211	0.2697	0.2834	0.27401
1538	0.36048	0.39183	0.34138	0.16256	0.3522	0.073665	0.12527	0.053415	0.25525	0.32734	0.30819	0.3292	0.31086	0.27451	0.295	0.26796	0.35756	0.35683	0.31237	0.25595	0.35929	0.38701	0.17425	0.20657	0.53877	0.41299	0.34704	0.4323	0.24667	0.29014	0.32571	0.3314	0.32282	0.27201	0.26981	0.27157
1538.9	0.36769	0.39565	0.34447	0.17536	0.34959	0.082942	0.12898	0.050467	0.25353	0.32147	0.30777	0.33921	0.30651	0.27446	0.29697	0.27318	0.35876	0.37158	0.32015	0.2561	0.36203	0.38654	0.16972	0.21778	0.53649	0.40723	0.3477	0.44963	0.2503	0.2997	0.32957	0.32992	0.3237	0.27314	0.25892	0.27816
1539.7	0.37497	0.4066	0.3527	0.18559	0.35162	0.085889	0.13332	0.052399	0.26358	0.32239	0.30923	0.3535	0.30727	0.28471	0.30557	0.28505	0.35914	0.37618	0.32721	0.26114	0.36493	0.39889	0.17386	0.22319	0.52891	0.40367	0.35444	0.45173	0.25532	0.30483	0.33782	0.33471	0.32917	0.26995	0.25161	0.28467
1540.6	0.36652	0.41465	0.35963	0.18737	0.35208	0.089569	0.13743	0.050974	0.26789	0.32134	0.30924	0.36413	0.30416	0.28581	0.3007	0.28559	0.36028	0.37598	0.32725	0.25563	0.3549	0.38828	0.16244	0.21245	0.51906	0.39604	0.36274	0.45668	0.25695	0.30839	0.33452	0.33192	0.32928	0.26844	0.24289	0.28541
1541.4	0.35827	0.41811	0.35523	0.19107	0.34556	0.090655	0.14143	0.045707	0.27223	0.32021	0.30257	0.37104	0.28925	0.28478	0.30115	0.28903	0.36007	0.37255	0.32527	0.2533	0.35989	0.38316	0.1625	0.21439	0.50451	0.385	0.36247	0.45479	0.25603	0.30726	0.33075	0.32452	0.32992	0.25419	0.23484	0.29299
1542.3	0.36295	0.42075	0.35544	0.19757	0.34816	0.09559	0.14646	0.044384	0.27836	0.31579	0.30946	0.37748	0.28271	0.28083	0.29684	0.29465	0.35603	0.37172	0.33306	0.25432	0.34906	0.37002	0.16435	0.20375	0.50183	0.39008	0.36522	0.46605	0.25711	0.31353	0.33701	0.31734	0.32617	0.24571	0.23585	0.28851
1543.1	0.36502	0.4301	0.36421	0.19733	0.3555	0.096411	0.15254	0.045444	0.28803	0.32327	0.32294	0.38644	0.28798	0.29109	0.30657	0.30535	0.35682	0.36857	0.33525	0.2472	0.35752	0.37641	0.16268	0.20829	0.50309	0.38876	0.37422	0.47292	0.26437	0.321	0.34014	0.31782	0.33557	0.2427	0.24342	0.29417
1543.9	0.36553	0.43094	0.36861	0.19989	0.36033	0.10167	0.15669	0.043664	0.28727	0.32822	0.31571	0.38876	0.28329	0.28951	0.30986	0.2966	0.36235	0.36717	0.33315	0.23596	0.35063	0.37005	0.14384	0.20082	0.50583	0.39059	0.38024	0.48303	0.26631	0.32655	0.3388	0.31899	0.33589	0.24932	0.23745	0.29076
1544.8	0.3758	0.43502	0.36565	0.20836	0.3619	0.10483	0.1604	0.045816	0.29411	0.32698	0.3119	0.39957	0.28803	0.30231	0.31212	0.29786	0.36474	0.37383	0.33472	0.24342	0.35877	0.37521	0.14243	0.20841	0.51885	0.39251	0.38465	0.49343	0.27186	0.33088	0.34679	0.317	0.34221	0.24154	0.23875	0.29675
1545.6	0.38151	0.43665	0.36464	0.20502	0.36317	0.10461	0.15834	0.045238	0.29705	0.32281	0.31361	0.39888	0.29047	0.3095	0.312	0.29779	0.35606	0.36645	0.3325	0.23756	0.34883	0.36869	0.13373	0.19768	0.52148	0.39852	0.38276	0.48974	0.27262	0.32701	0.34293	0.31809	0.34459	0.24472	0.22787	0.28841
1546.5	0.39141	0.44407	0.379	0.21921	0.36788	0.11294	0.16398	0.050353	0.30753	0.33658	0.31222	0.41319	0.29583	0.32766	0.32248	0.30037	0.36906	0.37585	0.34065	0.2412	0.36598	0.3834	0.13556	0.21677	0.53798	0.40928	0.40041	0.503	0.28611	0.33686	0.34597	0.32849	0.36207	0.26525	0.22974	0.30091
1547.3	0.38753	0.44078	0.37037	0.21958	0.36273	0.11657	0.16262	0.051492	0.31347	0.33874	0.294	0.42047	0.28753	0.31243	0.31427	0.28655	0.37281	0.3732	0.33122	0.23765	0.3542	0.37484	0.11958	0.21061	0.54404	0.40212	0.39808	0.49993	0.2905	0.33968	0.34465	0.32721	0.36024	0.26699	0.21991	0.2929
1548.1	0.38534	0.44274	0.36477	0.21093	0.35935	0.1138	0.16006	0.052597	0.31916	0.33607	0.29222	0.41996	0.29976	0.31417	0.30626	0.28891	0.36784	0.36631	0.33272	0.24561	0.34484	0.37354	0.11727	0.20489	0.54585	0.40642	0.3967	0.49585	0.29626	0.33913	0.34348	0.31633	0.35584	0.25825	0.21372	0.28977
1549	0.38315	0.4447	0.37157	0.21641	0.36504	0.11893	0.16206	0.053776	0.32219	0.34872	0.29808	0.42357	0.30934	0.31936	0.31493	0.29236	0.37387	0.37332	0.34228	0.24696	0.33741	0.38646	0.12395	0.20975	0.5502	0.42699	0.40707	0.48792	0.31572	0.35045	0.34455	0.32522	0.35696	0.26858	0.21857	0.29036
1549.8	0.37724	0.44803	0.37672	0.21925	0.36902	0.12172	0.16808	0.055329	0.32856	0.35531	0.2907	0.42698	0.31039	0.32417	0.31076	0.29151	0.37305	0.38294	0.34702	0.25215	0.33939	0.3935	0.1187	0.2126	0.5557	0.43445	0.41564	0.48549	0.33181	0.36063	0.35444	0.32881	0.35686	0.27135	0.22694	0.2941
1550.7	0.35935	0.43949	0.36703	0.2129	0.37183	0.11635	0.16237	0.054937	0.32436	0.3492	0.2882	0.41837	0.3147	0.3197	0.30715	0.29677	0.37533	0.37416	0.34107	0.25044	0.32433	0.38625	0.10888	0.20077	0.5469	0.42984	0.41484	0.4771	0.3404	0.36192	0.35	0.33231	0.35036	0.2641	0.2232	0.29191
1551.5	0.35339	0.43894	0.37421	0.21155	0.37693	0.11598	0.16344	0.054958	0.32606	0.35127	0.29299	0.41509	0.32015	0.33541	0.31699	0.30147	0.37498	0.37418	0.34946	0.24826	0.31989	0.38928	0.11914	0.1963	0.55176	0.44411	0.41971	0.46784	0.35279	0.3663	0.3486	0.33827	0.35799	0.26649	0.22644	0.29719
1552.4	0.34651	0.43795	0.37276	0.22086	0.3808	0.11806	0.16476	0.056221	0.32994	0.34967	0.29152	0.4171	0.3219	0.33984	0.32552	0.30056	0.38322	0.38099	0.35286	0.24282	0.31866	0.38824	0.12195	0.19808	0.56571	0.45833	0.4278	0.45988	0.37228	0.37287	0.34712	0.34758	0.36458	0.27129	0.23363	0.29811
1553.2	0.33801	0.43741	0.37227	0.22285	0.38045	0.11534	0.16469	0.058349	0.337	0.34571	0.28412	0.40982	0.31168	0.34741	0.32594	0.30487	0.38364	0.38419	0.35654	0.24411	0.31704	0.38009	0.11604	0.20023	0.565	0.46374	0.42184	0.45822	0.3836	0.37653	0.34267	0.34761	0.36835	0.27237	0.23066	0.30067
1554.1	0.34794	0.43805	0.37941	0.23536	0.38945	0.11662	0.1693	0.068003	0.34731	0.36084	0.2964	0.41601	0.3254	0.35391	0.34359	0.31771	0.40535	0.39205	0.36981	0.25863	0.32081	0.3966	0.11656	0.20981	0.58116	0.48068	0.43503	0.46233	0.40968	0.39257	0.3474	0.37123	0.38255	0.28124	0.23194	0.31261
1554.9	0.35745	0.44494	0.3878	0.2472	0.39123	0.11892	0.17461	0.073746	0.36481	0.37312	0.30617	0.42045	0.33059	0.36217	0.35105	0.31929	0.4112	0.40576	0.384	0.26836	0.33937	0.40936	0.12561	0.21955	0.59887	0.49734	0.44238	0.45723	0.43423	0.40478	0.35246	0.37983	0.39349	0.2858	0.23848	0.31879
1555.7	0.34511	0.44346	0.37181	0.23737	0.39315	0.10821	0.17063	0.077625	0.36061	0.36555	0.29412	0.40513	0.32406	0.35615	0.33731	0.31814	0.40689	0.40191	0.38278	0.27062	0.33206	0.40839	0.10979	0.21125	0.59147	0.49514	0.4412	0.43968	0.44546	0.39855	0.34434	0.38037	0.38738	0.28148	0.22796	0.30921
1556.6	0.35989	0.45591	0.38037	0.24774	0.40336	0.10637	0.17752	0.088536	0.37208	0.37906	0.30738	0.40985	0.32837	0.37047	0.34783	0.32184	0.4062	0.41696	0.39519	0.28689	0.34396	0.42834	0.11816	0.22488	0.58982	0.50753	0.45074	0.44883	0.46326	0.41267	0.34829	0.3966	0.40522	0.2925	0.23294	0.33054
1557.4	0.368	0.45865	0.38311	0.25118	0.41186	0.10258	0.17973	0.095449	0.38076	0.38293	0.31114	0.41343	0.33946	0.36929	0.35096	0.32405	0.40687	0.42496	0.3969	0.28609	0.35466	0.44053	0.12204	0.22453	0.58839	0.50996	0.46383	0.44227	0.48282	0.42177	0.35409	0.40811	0.41698	0.29809	0.22943	0.33482
1558.3	0.35545	0.45959	0.37538	0.24188	0.41056	0.093223	0.17473	0.095552	0.37716	0.36758	0.29874	0.4	0.33619	0.3701	0.34446	0.31345	0.39235	0.42732	0.39123	0.26574	0.34302	0.43165	0.11912	0.21706	0.56919	0.50526	0.45935	0.42935	0.48058	0.41488	0.34783	0.39691	0.40878	0.29434	0.22119	0.32399
1559.1	0.35422	0.46156	0.37753	0.25245	0.41813	0.088259	0.17858	0.10093	0.37539	0.37037	0.2918	0.39945	0.33407	0.37075	0.3519	0.31645	0.38596	0.42882	0.3947	0.26601	0.33429	0.43845	0.11342	0.21256	0.55639	0.50691	0.46413	0.42613	0.48622	0.41678	0.35034	0.40394	0.41155	0.29896	0.21755	0.33486
1559.9	0.36692	0.46651	0.39379	0.27468	0.42626	0.088745	0.18614	0.11057	0.39132	0.37973	0.30441	0.41005	0.35228	0.37524	0.36506	0.32476	0.38635	0.44104	0.40445	0.27578	0.34164	0.44435	0.11889	0.22291	0.5566	0.51929	0.47498	0.43492	0.50522	0.42349	0.35731	0.42096	0.42194	0.30393	0.2209	0.34599
1560.8	0.36621	0.46369	0.39815	0.28524	0.43115	0.083401	0.18834	0.11802	0.39569	0.37855	0.30501	0.40505	0.358	0.37397	0.3651	0.34017	0.39495	0.44219	0.41158	0.27943	0.34481	0.44102	0.11748	0.22272	0.56068	0.51493	0.4769	0.43355	0.51751	0.42259	0.3638	0.42976	0.42395	0.30075	0.21868	0.34321
1561.6	0.36152	0.46282	0.3979	0.29083	0.4284	0.075137	0.18801	0.12445	0.39459	0.37562	0.30451	0.3989	0.35041	0.36524	0.36249	0.33317	0.39068	0.43515	0.41509	0.28768	0.33762	0.43549	0.1108	0.22087	0.54785	0.49899	0.47753	0.42501	0.51642	0.41356	0.35763	0.42696	0.41741	0.29014	0.21149	0.34461
1562.4	0.37121	0.46579	0.40995	0.31004	0.43504	0.073689	0.19014	0.13388	0.39981	0.38048	0.3113	0.40536	0.3622	0.35767	0.37256	0.33726	0.3898	0.43862	0.42812	0.31119	0.3523	0.43699	0.1108	0.23282	0.54597	0.50092	0.48524	0.42346	0.52657	0.41297	0.36237	0.43786	0.4235	0.29309	0.21367	0.3565
1563.3	0.37092	0.47147	0.41071	0.30708	0.43988	0.067648	0.18533	0.13959	0.40052	0.3751	0.31201	0.4021	0.36764	0.35976	0.37126	0.33596	0.3927	0.4423	0.43541	0.31668	0.35951	0.43285	0.11018	0.23536	0.52664	0.49405	0.49031	0.41609	0.52984	0.41108	0.36154	0.43912	0.42227	0.28702	0.21105	0.35206
1564.1	0.37339	0.4782	0.42186	0.3154	0.44792	0.063839	0.18481	0.14575	0.3997	0.37251	0.31854	0.40313	0.36692	0.36922	0.37706	0.33395	0.39635	0.44534	0.44898	0.32131	0.3685	0.43966	0.11737	0.23498	0.51566	0.49718	0.49701	0.41091	0.5247	0.41307	0.36323	0.44018	0.42579	0.29432	0.21215	0.35759
1565	0.37681	0.48981	0.43361	0.33102	0.45706	0.064375	0.18406	0.15109	0.4051	0.37948	0.32216	0.41297	0.37491	0.37215	0.38949	0.33671	0.39512	0.45311	0.45216	0.32662	0.37348	0.44614	0.11768	0.24323	0.49596	0.49348	0.51056	0.40723	0.52066	0.41776	0.36201	0.4454	0.42785	0.30103	0.21376	0.36973
1565.8	0.38168	0.49871	0.43704	0.33882	0.47551	0.066113	0.18697	0.15693	0.41283	0.38262	0.3272	0.42125	0.38106	0.38068	0.39584	0.34127	0.40006	0.45608	0.46259	0.33501	0.38111	0.45115	0.11569	0.25136	0.493	0.50721	0.51338	0.40891	0.51736	0.42415	0.36966	0.45621	0.43275	0.30948	0.21962	0.37641
1566.6	0.39675	0.51615	0.45598	0.35955	0.49887	0.069956	0.19563	0.16706	0.4301	0.39917	0.34306	0.4348	0.3894	0.40379	0.41104	0.35684	0.41765	0.46729	0.47314	0.35061	0.39374	0.46695	0.13058	0.25764	0.49071	0.5152	0.52963	0.42036	0.5252	0.43639	0.37518	0.46555	0.44576	0.32658	0.23199	0.39295
1567.5	0.38742	0.51944	0.46368	0.3657	0.49666	0.069002	0.19501	0.16947	0.43333	0.39648	0.34433	0.43613	0.38946	0.40217	0.4097	0.35453	0.39702	0.46666	0.46933	0.34655	0.39722	0.46062	0.11932	0.25694	0.48058	0.50731	0.52331	0.41786	0.50493	0.43703	0.3712	0.462	0.44363	0.32862	0.22589	0.3987
1568.3	0.39178	0.52689	0.48116	0.37561	0.51422	0.074248	0.1995	0.17654	0.44606	0.40295	0.34355	0.4435	0.40159	0.40569	0.42217	0.36697	0.40258	0.47596	0.47199	0.36954	0.40544	0.46123	0.12423	0.27383	0.4758	0.49879	0.5267	0.4265	0.50627	0.44973	0.38152	0.46935	0.44985	0.33155	0.23767	0.42032
1569.2	0.39353	0.53338	0.48841	0.37821	0.53271	0.074363	0.20317	0.18104	0.45274	0.40959	0.34298	0.45062	0.40253	0.40867	0.42737	0.36497	0.40558	0.47073	0.48306	0.37538	0.41175	0.46797	0.127	0.27759	0.47122	0.49809	0.5233	0.42891	0.49478	0.4532	0.38854	0.46642	0.44988	0.34205	0.23972	0.42919
1570	0.40348	0.54585	0.51142	0.39405	0.54063	0.076249	0.20709	0.18557	0.45978	0.41554	0.35052	0.45744	0.41474	0.41879	0.4461	0.38484	0.40656	0.48116	0.48881	0.38755	0.42313	0.47667	0.1326	0.293	0.4626	0.49368	0.53416	0.43716	0.48327	0.46139	0.39314	0.46893	0.45562	0.35391	0.24971	0.44375
1570.8	0.40458	0.55125	0.51601	0.3993	0.5473	0.077666	0.20534	0.1899	0.46556	0.4166	0.35215	0.46001	0.40652	0.42106	0.44439	0.39041	0.40288	0.48206	0.49265	0.39542	0.41901	0.48039	0.13269	0.30046	0.45206	0.48462	0.52952	0.44502	0.46742	0.47455	0.3992	0.47155	0.45449	0.35993	0.25593	0.45221
1571.7	0.42474	0.56014	0.53435	0.41734	0.57203	0.084152	0.21607	0.19943	0.4821	0.4309	0.35662	0.47261	0.41802	0.43293	0.46072	0.41137	0.42961	0.49424	0.50857	0.41845	0.42791	0.49383	0.14092	0.31515	0.45412	0.49075	0.54106	0.45635	0.47285	0.48868	0.41296	0.48291	0.46244	0.37627	0.27271	0.47053
1572.5	0.43368	0.56852	0.53166	0.4291	0.57933	0.083731	0.21408	0.19954	0.4866	0.43765	0.36669	0.47811	0.42282	0.43557	0.46059	0.42287	0.43271	0.49478	0.52198	0.41896	0.43675	0.50319	0.13698	0.30755	0.44826	0.48668	0.53929	0.46492	0.45778	0.49229	0.4208	0.47835	0.46027	0.38983	0.27537	0.46546
1573.3	0.43352	0.57071	0.53766	0.42791	0.58312	0.083203	0.21087	0.20078	0.4883	0.43547	0.37472	0.47379	0.413	0.43821	0.45997	0.42539	0.42694	0.49559	0.5278	0.42398	0.4317	0.49949	0.12809	0.30761	0.42411	0.47841	0.5392	0.45832	0.44794	0.49611	0.42535	0.47641	0.45479	0.39339	0.27865	0.47436
1574.2	0.44599	0.5875	0.54842	0.44402	0.60875	0.08965	0.21496	0.20968	0.50279	0.45119	0.38811	0.48735	0.42731	0.4489	0.47223	0.44409	0.44021	0.49922	0.54094	0.44762	0.44401	0.51139	0.14122	0.3084	0.43154	0.48611	0.54478	0.47973	0.4535	0.51204	0.44706	0.48973	0.47105	0.42133	0.29262	0.49092
1575	0.44705	0.58405	0.54531	0.4387	0.6145	0.08726	0.20941	0.20622	0.50188	0.44302	0.38145	0.48708	0.43721	0.44092	0.47283	0.44214	0.44189	0.49501	0.54099	0.44307	0.44146	0.50099	0.13239	0.29852	0.42252	0.47334	0.53307	0.47425	0.43735	0.5047	0.44751	0.48289	0.46619	0.42292	0.29263	0.49044
1575.8	0.45557	0.59138	0.54909	0.43931	0.62155	0.089451	0.20658	0.20545	0.50267	0.44255	0.39418	0.48902	0.44746	0.4516	0.48061	0.44232	0.44441	0.50117	0.54024	0.43873	0.44271	0.50432	0.1423	0.2963	0.42631	0.46549	0.53478	0.48064	0.42589	0.51077	0.45336	0.48069	0.46452	0.42925	0.29958	0.49491
1576.7	0.45667	0.5945	0.55408	0.44064	0.62684	0.091357	0.20852	0.20679	0.51098	0.44251	0.39209	0.4954	0.45586	0.4562	0.4918	0.44835	0.44746	0.49809	0.53886	0.44389	0.44156	0.50104	0.14581	0.29949	0.42992	0.45947	0.53104	0.48245	0.41932	0.51995	0.46032	0.48435	0.46747	0.43886	0.31044	0.50346
1577.5	0.47254	0.59829	0.55942	0.45054	0.62911	0.095346	0.2061	0.20594	0.51981	0.44637	0.39653	0.50721	0.48001	0.46433	0.50856	0.46305	0.45774	0.50981	0.53686	0.44743	0.4548	0.50553	0.1565	0.29922	0.45219	0.46273	0.53067	0.49511	0.40399	0.53296	0.46698	0.48697	0.47865	0.44888	0.33074	0.50962
1578.4	0.4758	0.59031	0.56064	0.45181	0.62837	0.094621	0.20272	0.20027	0.51896	0.44635	0.39014	0.50822	0.47836	0.45801	0.50103	0.45869	0.45658	0.51377	0.54132	0.43219	0.44965	0.50029	0.15254	0.29332	0.4469	0.44508	0.52166	0.49268	0.38937	0.53285	0.4687	0.47655	0.46484	0.44445	0.33316	0.51135
1579.2	0.49064	0.60703	0.57706	0.47334	0.64164	0.10342	0.20809	0.20244	0.53064	0.46449	0.40215	0.51942	0.49115	0.4784	0.52007	0.47651	0.47357	0.52287	0.55767	0.44132	0.46637	0.52267	0.16386	0.30173	0.46121	0.46477	0.53847	0.51208	0.38876	0.552	0.4871	0.48537	0.47999	0.46952	0.34229	0.52445
1580	0.4884	0.60524	0.57025	0.47182	0.6425	0.097751	0.20313	0.1967	0.53132	0.45532	0.39029	0.52433	0.48483	0.47045	0.51991	0.48152	0.47295	0.50727	0.56497	0.43435	0.44622	0.51197	0.15748	0.29233	0.45561	0.46043	0.53102	0.51484	0.37605	0.55276	0.4876	0.47562	0.47453	0.47103	0.34687	0.52509
1580.9	0.49666	0.60715	0.57402	0.48215	0.649	0.10287	0.20169	0.19569	0.53357	0.45985	0.40269	0.52861	0.48149	0.47746	0.52923	0.49122	0.48693	0.51474	0.5728	0.42921	0.44722	0.51924	0.16093	0.28618	0.45775	0.46566	0.53941	0.52304	0.37012	0.56149	0.49226	0.47291	0.47551	0.48711	0.35298	0.53906
1581.7	0.50444	0.61465	0.58349	0.49718	0.65612	0.10729	0.20707	0.19625	0.54714	0.46252	0.40736	0.53473	0.49435	0.48967	0.5319	0.50403	0.49654	0.52261	0.58286	0.4356	0.44582	0.51353	0.16441	0.27832	0.45743	0.47337	0.55205	0.53159	0.37566	0.5719	0.50273	0.47589	0.47486	0.50221	0.35489	0.54391
1582.5	0.49752	0.60795	0.57516	0.4922	0.64797	0.10437	0.19749	0.18997	0.54181	0.45072	0.40097	0.5271	0.4977	0.49305	0.53526	0.50833	0.49819	0.51828	0.57533	0.42166	0.43479	0.4973	0.15356	0.26287	0.4584	0.47987	0.54842	0.52139	0.36207	0.57005	0.49434	0.46531	0.46657	0.49695	0.3478	0.53442
1583.4	0.49205	0.60604	0.5724	0.48296	0.6474	0.10045	0.19252	0.18516	0.53854	0.4404	0.40113	0.52885	0.49901	0.48913	0.52647	0.51075	0.49826	0.52015	0.56766	0.41925	0.43358	0.47804	0.14901	0.252	0.45779	0.48041	0.54771	0.51088	0.35721	0.5759	0.4906	0.45709	0.45964	0.49258	0.35355	0.54108
1584.2	0.51457	0.61555	0.58498	0.49998	0.65899	0.10755	0.19553	0.18731	0.55887	0.46009	0.42371	0.54367	0.51996	0.49877	0.54166	0.52652	0.51715	0.53464	0.5723	0.43632	0.46991	0.49938	0.16112	0.26	0.47763	0.49882	0.55878	0.52057	0.36518	0.58717	0.50566	0.47192	0.47721	0.5116	0.37064	0.55674
1585	0.52533	0.62444	0.59209	0.50547	0.66734	0.10346	0.19675	0.18762	0.56732	0.46512	0.42468	0.55604	0.53095	0.50273	0.54365	0.53433	0.5173	0.53868	0.5779	0.44362	0.47242	0.49516	0.15833	0.26139	0.48384	0.515	0.57395	0.52176	0.36271	0.59145	0.5137	0.47909	0.48798	0.51165	0.38171	0.55595
1585.9	0.52561	0.6249	0.58756	0.50416	0.67614	0.10145	0.19204	0.18408	0.56949	0.46531	0.42849	0.56362	0.52714	0.49302	0.54717	0.53917	0.52363	0.53347	0.57689	0.43742	0.47399	0.4974	0.15101	0.25722	0.49752	0.52099	0.58014	0.52187	0.36203	0.59121	0.51591	0.47577	0.49398	0.51067	0.3908	0.5544
1586.7	0.53704	0.63512	0.59647	0.51326	0.68827	0.10256	0.19545	0.18497	0.58375	0.47163	0.44565	0.58348	0.53451	0.51069	0.55681	0.54853	0.53967	0.53905	0.58881	0.43257	0.48368	0.50953	0.16572	0.26597	0.50835	0.53947	0.59857	0.52865	0.37103	0.6023	0.52597	0.4832	0.50782	0.53142	0.40975	0.56826
1587.6	0.5533	0.64221	0.60338	0.53497	0.69714	0.1029	0.20146	0.18851	0.60228	0.48914	0.46577	0.60066	0.54804	0.52183	0.57257	0.56735	0.54699	0.54589	0.60639	0.43982	0.49106	0.52591	0.17413	0.27048	0.52612	0.55556	0.62469	0.54101	0.37518	0.60427	0.54204	0.49931	0.52212	0.54861	0.42405	0.57521
1588.4	0.54923	0.64635	0.60917	0.54407	0.70253	0.098604	0.19971	0.18857	0.60264	0.49358	0.46879	0.61117	0.55267	0.52658	0.57464	0.56694	0.54927	0.55293	0.6113	0.43941	0.47861	0.52033	0.16637	0.27071	0.52771	0.56198	0.64199	0.53503	0.36907	0.60872	0.54574	0.49887	0.52197	0.55712	0.42297	0.5781
1589.2	0.55761	0.64627	0.61465	0.5525	0.7111	0.10006	0.19902	0.18559	0.61201	0.50552	0.48509	0.61994	0.55439	0.53201	0.58354	0.5752	0.56201	0.56314	0.61656	0.43863	0.49286	0.52471	0.17454	0.27132	0.53759	0.57395	0.65923	0.53693	0.37168	0.61315	0.55651	0.5017	0.5266	0.57004	0.42533	0.58524
1590.1	0.5657	0.65849	0.62289	0.5671	0.71748	0.098789	0.20486	0.18994	0.62374	0.5305	0.49444	0.63221	0.56552	0.54918	0.59277	0.58471	0.5743	0.57807	0.63273	0.44967	0.50117	0.54168	0.18436	0.2808	0.54754	0.5858	0.67776	0.54611	0.37651	0.62441	0.56995	0.51587	0.53351	0.59209	0.42941	0.59189
1590.9	0.59111	0.68565	0.65003	0.60379	0.73911	0.10875	0.21964	0.20022	0.65378	0.57146	0.53122	0.65869	0.5954	0.5647	0.62024	0.60507	0.59886	0.60392	0.64874	0.49774	0.52943	0.56209	0.20466	0.29829	0.57927	0.61589	0.71234	0.57109	0.39588	0.65186	0.59966	0.54959	0.56293	0.61561	0.45738	0.61974
1591.7	0.59645	0.69942	0.66835	0.61383	0.74204	0.11091	0.2239	0.2028	0.66684	0.5833	0.55025	0.67451	0.60423	0.57708	0.63062	0.60809	0.61108	0.61706	0.65504	0.50881	0.54108	0.55963	0.22043	0.31436	0.58532	0.63652	0.72941	0.57326	0.40443	0.66128	0.61191	0.56009	0.58084	0.61964	0.46488	0.62248
1592.6	0.61362	0.71477	0.68204	0.62683	0.75269	0.11365	0.23415	0.208	0.68287	0.59925	0.57877	0.68484	0.62917	0.59212	0.64175	0.62822	0.62308	0.62808	0.67071	0.52958	0.55282	0.56862	0.24893	0.32348	0.60444	0.6558	0.75276	0.58265	0.41841	0.67131	0.62615	0.5858	0.6023	0.63479	0.47922	0.62589
1593.4	0.627	0.74062	0.70193	0.64268	0.76256	0.11835	0.24231	0.21255	0.70123	0.61309	0.60489	0.70886	0.65542	0.61512	0.65886	0.63622	0.63861	0.64486	0.68489	0.5448	0.56072	0.58121	0.27113	0.34601	0.62575	0.67785	0.7733	0.59137	0.42814	0.69048	0.64177	0.61	0.62123	0.64823	0.49561	0.64038
1594.2	0.64866	0.75875	0.7254	0.66738	0.77957	0.12553	0.25277	0.21746	0.71995	0.63212	0.64186	0.73605	0.67462	0.63973	0.67971	0.6547	0.6668	0.65544	0.6999	0.57116	0.5827	0.59772	0.30101	0.3753	0.6423	0.71014	0.79867	0.60704	0.44355	0.70815	0.66375	0.63268	0.65094	0.66257	0.51867	0.65665
1595.1	0.66004	0.76211	0.73184	0.67124	0.78026	0.1202	0.25684	0.21538	0.72618	0.63525	0.65081	0.74378	0.69328	0.64544	0.68925	0.66638	0.67129	0.66057	0.71813	0.57252	0.59555	0.60412	0.31408	0.3861	0.6476	0.71687	0.81471	0.60992	0.44488	0.71079	0.67248	0.64154	0.66602	0.66771	0.5153	0.64682
1595.9	0.69462	0.78643	0.76094	0.70806	0.80199	0.1318	0.27503	0.22503	0.74814	0.66612	0.68343	0.76308	0.72532	0.67139	0.72018	0.70047	0.70007	0.68516	0.74756	0.60975	0.62432	0.64294	0.34605	0.41395	0.68894	0.73694	0.84428	0.63993	0.46464	0.74261	0.702	0.67909	0.6918	0.69611	0.54874	0.66754
1596.7	0.71212	0.80397	0.78071	0.74051	0.81298	0.14307	0.28716	0.23052	0.76721	0.69097	0.70166	0.78934	0.73886	0.69679	0.74677	0.72612	0.72624	0.7012	0.76713	0.62975	0.64829	0.66446	0.36018	0.44724	0.71339	0.76456	0.86453	0.66679	0.48051	0.76547	0.7291	0.70069	0.71659	0.71007	0.56309	0.68514
1597.6	0.74845	0.82814	0.81027	0.78875	0.83909	0.15706	0.30901	0.24466	0.80168	0.72735	0.74298	0.81526	0.7745	0.73346	0.77739	0.76489	0.76061	0.72831	0.79194	0.6768	0.69197	0.70829	0.40029	0.49023	0.74717	0.79883	0.88804	0.70864	0.51758	0.79568	0.76705	0.74298	0.75766	0.74895	0.59647	0.70961
1598.4	0.77474	0.84672	0.83232	0.82049	0.85739	0.16876	0.32422	0.25072	0.82636	0.74819	0.77488	0.8362	0.81338	0.7566	0.79577	0.80178	0.78007	0.75639	0.8128	0.70623	0.72546	0.73513	0.42937	0.52187	0.77816	0.81802	0.91175	0.74409	0.54032	0.81689	0.79038	0.77594	0.78567	0.78354	0.6221	0.73438
1599.2	0.77572	0.86279	0.84352	0.8393	0.87341	0.17776	0.33285	0.25705	0.83701	0.76692	0.79026	0.85127	0.81412	0.77941	0.80681	0.82179	0.80751	0.77726	0.82069	0.73021	0.74033	0.76174	0.45015	0.54523	0.79431	0.83199	0.91121	0.76397	0.5581	0.83363	0.80478	0.79953	0.80119	0.80117	0.63808	0.7422
1600.1	0.78836	0.87846	0.85402	0.86652	0.89243	0.18851	0.34418	0.26444	0.86093	0.79731	0.81678	0.87993	0.84665	0.80251	0.8237	0.84344	0.84151	0.8061	0.83992	0.76121	0.77186	0.79236	0.48407	0.57656	0.81102	0.84395	0.92011	0.79467	0.58211	0.85793	0.82219	0.82449	0.83363	0.83589	0.6546	0.76146
1600.9	0.81556	0.90978	0.88005	0.90115	0.91299	0.20426	0.36248	0.27832	0.88814	0.83285	0.85495	0.90883	0.88207	0.84056	0.85416	0.87454	0.87679	0.84042	0.86405	0.8023	0.80911	0.82756	0.53698	0.61381	0.84737	0.87655	0.93967	0.82607	0.61158	0.89158	0.85437	0.86704	0.8659	0.87987	0.68622	0.78874
1601.7	0.82538	0.92255	0.88871	0.91179	0.91899	0.21469	0.37499	0.28438	0.8973	0.85438	0.86469	0.92615	0.89899	0.85794	0.87518	0.89039	0.89919	0.86274	0.8903	0.82768	0.82083	0.85011	0.56362	0.63313	0.86756	0.88781	0.95107	0.84015	0.62823	0.90817	0.87184	0.88648	0.88618	0.89739	0.69469	0.80228
1602.6	0.83968	0.93984	0.90661	0.92507	0.92731	0.22418	0.38961	0.29247	0.91592	0.88004	0.87929	0.93844	0.91503	0.87907	0.89548	0.90687	0.92221	0.88336	0.90846	0.84762	0.84599	0.86712	0.59554	0.6544	0.8873	0.90698	0.95283	0.85712	0.65101	0.92916	0.89193	0.90638	0.90807	0.91109	0.71156	0.80849
1603.4	0.87455	0.96805	0.93659	0.95731	0.94681	0.24283	0.41431	0.30523	0.94087	0.90592	0.91494	0.96724	0.94963	0.90685	0.92881	0.93452	0.94689	0.90685	0.9352	0.89155	0.8805	0.90333	0.63955	0.69938	0.92291	0.93908	0.97659	0.89451	0.68199	0.95718	0.92458	0.94065	0.94055	0.94415	0.74211	0.83868
1604.2	0.87517	0.96945	0.93975	0.95224	0.94534	0.24549	0.42424	0.30576	0.94543	0.89751	0.90618	0.96549	0.95094	0.91841	0.94175	0.93888	0.94658	0.90042	0.9376	0.89312	0.88353	0.90843	0.64405	0.71243	0.92988	0.95777	0.97761	0.89697	0.6947	0.95999	0.93576	0.94541	0.94049	0.93892	0.7432	0.84027
1605.1	0.88464	0.97099	0.94883	0.95793	0.95559	0.24846	0.43935	0.30423	0.95633	0.89884	0.90852	0.96687	0.96228	0.92788	0.95355	0.95183	0.9602	0.91556	0.95482	0.91436	0.90403	0.92686	0.65921	0.73129	0.9446	0.95814	0.9812	0.92243	0.71359	0.96777	0.9499	0.95468	0.95205	0.95107	0.75078	0.8495
1605.9	0.88547	0.97132	0.95247	0.96751	0.96368	0.24869	0.44804	0.30311	0.96429	0.89641	0.89663	0.97067	0.9619	0.92797	0.955	0.95767	0.969	0.91856	0.9571	0.92019	0.9194	0.93289	0.66848	0.74097	0.95081	0.95518	0.97509	0.93668	0.72569	0.96978	0.95079	0.9601	0.95754	0.95933	0.7564	0.84738
1606.7	0.87752	0.97099	0.95217	0.9642	0.96701	0.24925	0.45164	0.30353	0.95907	0.88469	0.88981	0.96859	0.96502	0.93678	0.95991	0.9592	0.97313	0.92591	0.96423	0.93333	0.91736	0.94545	0.67083	0.74993	0.95756	0.95558	0.97098	0.94168	0.73253	0.96554	0.95792	0.96714	0.95205	0.9621	0.75279	0.84939
1607.6	0.87349	0.9621	0.94651	0.96146	0.96862	0.25144	0.45711	0.30298	0.96461	0.87786	0.88387	0.96359	0.97325	0.94872	0.95511	0.9598	0.9784	0.94144	0.96871	0.92923	0.92057	0.9493	0.68047	0.75154	0.96266	0.95208	0.96339	0.94306	0.74162	0.96814	0.96102	0.96891	0.95632	0.9612	0.75621	0.85043
1608.4	0.8818	0.97007	0.96286	0.97596	0.98267	0.25936	0.46724	0.30769	0.97518	0.89277	0.89863	0.97514	0.98261	0.96539	0.96842	0.97398	0.98729	0.96767	0.97962	0.9523	0.94462	0.96622	0.70461	0.76553	0.9803	0.96078	0.96972	0.96595	0.75503	0.9762	0.97157	0.98256	0.97007	0.9786	0.76529	0.86105
1609.2	0.85423	0.9585	0.94882	0.95608	0.97287	0.25833	0.46273	0.30181	0.96087	0.87779	0.86864	0.95982	0.96466	0.95479	0.95373	0.95916	0.97509	0.96348	0.96448	0.93558	0.93172	0.95726	0.69318	0.75096	0.95857	0.94711	0.94937	0.94422	0.74324	0.96103	0.95097	0.96575	0.95876	0.96196	0.74734	0.8477
1610.1	0.83807	0.95745	0.93919	0.94091	0.96514	0.25731	0.46477	0.30028	0.9487	0.86632	0.85548	0.94932	0.96431	0.95337	0.95247	0.9588	0.96598	0.96104	0.95701	0.9395	0.92376	0.94896	0.69071	0.75247	0.95185	0.94025	0.93879	0.93275	0.73602	0.95558	0.94878	0.9596	0.94797	0.94828	0.74023	0.84481
1610.9	0.82227	0.95173	0.9291	0.93428	0.95915	0.25712	0.47018	0.30048	0.94864	0.85974	0.84906	0.94329	0.95207	0.94733	0.95294	0.95461	0.95718	0.96408	0.95304	0.94269	0.92113	0.9446	0.69611	0.7586	0.94935	0.93794	0.93034	0.92622	0.73192	0.94902	0.94188	0.9587	0.95156	0.94141	0.73552	0.84875
1611.7	0.79451	0.93829	0.9121	0.91084	0.94002	0.25133	0.46799	0.29479	0.93874	0.84605	0.81609	0.92746	0.93567	0.92713	0.93957	0.94251	0.93754	0.9451	0.93859	0.93986	0.90574	0.91975	0.66007	0.74254	0.93239	0.921	0.91857	0.905	0.71461	0.92379	0.92245	0.94263	0.93274	0.91944	0.7089	0.84069
1612.5	0.76991	0.92473	0.88475	0.88138	0.92004	0.24182	0.46236	0.28629	0.92351	0.82405	0.78727	0.90559	0.91398	0.90683	0.91152	0.92791	0.91993	0.92406	0.9216	0.91297	0.87624	0.8892	0.63517	0.72696	0.91685	0.89096	0.89203	0.87726	0.69973	0.89616	0.8981	0.92118	0.91072	0.88794	0.68395	0.82914
1613.4	0.76354	0.92007	0.87381	0.87417	0.91949	0.24137	0.46349	0.28905	0.93127	0.81386	0.7855	0.89897	0.90883	0.89373	0.90173	0.91745	0.9064	0.92416	0.92002	0.91259	0.8716	0.88055	0.62271	0.7314	0.92378	0.8883	0.88211	0.86541	0.70102	0.89156	0.89296	0.92013	0.90472	0.87176	0.68552	0.82895
1614.2	0.7381	0.89815	0.85679	0.84873	0.89849	0.2341	0.45757	0.28069	0.92341	0.80072	0.76395	0.87586	0.88254	0.8717	0.88235	0.89581	0.88331	0.9074	0.90455	0.88586	0.8551	0.86162	0.59033	0.71884	0.90461	0.8686	0.86286	0.8406	0.68369	0.86483	0.87073	0.90413	0.88938	0.85065	0.66441	0.8177
1615	0.71694	0.88556	0.84204	0.82907	0.89389	0.23219	0.45879	0.27235	0.91787	0.79133	0.73902	0.86184	0.86389	0.8537	0.86014	0.87853	0.87052	0.89449	0.89111	0.86251	0.83734	0.84736	0.56812	0.70528	0.87805	0.84666	0.85433	0.81283	0.67426	0.84697	0.85192	0.88577	0.87101	0.82982	0.64449	0.80312
1615.9	0.70738	0.87542	0.82657	0.81747	0.88537	0.23157	0.45347	0.26741	0.91432	0.7808	0.73332	0.84975	0.84735	0.84021	0.84447	0.86641	0.85585	0.89235	0.87286	0.83899	0.82153	0.83687	0.56661	0.69816	0.86782	0.83385	0.83321	0.80014	0.66392	0.83634	0.83493	0.8684	0.85529	0.82019	0.64327	0.79363
1616.7	0.69019	0.85094	0.81044	0.80025	0.87814	0.22732	0.45052	0.264	0.90818	0.77128	0.7132	0.83126	0.82859	0.81088	0.83128	0.8435	0.84488	0.87899	0.85513	0.8228	0.80472	0.83571	0.55066	0.68609	0.85209	0.81737	0.81771	0.77579	0.64704	0.81906	0.81993	0.85688	0.83796	0.80948	0.63589	0.78033
1617.5	0.6676	0.83817	0.78796	0.77686	0.86197	0.21997	0.44634	0.25501	0.89057	0.75889	0.69176	0.8162	0.80216	0.79472	0.8129	0.828	0.82765	0.85657	0.83443	0.78418	0.77725	0.81888	0.52762	0.66575	0.8239	0.80302	0.80371	0.75093	0.62094	0.78906	0.79564	0.82908	0.8181	0.785	0.60899	0.76695
1618.4	0.66398	0.83692	0.77912	0.77171	0.86241	0.22267	0.44897	0.25478	0.89481	0.75593	0.69184	0.80791	0.79958	0.79067	0.80488	0.81913	0.81938	0.85333	0.82662	0.77359	0.76796	0.82028	0.5297	0.66073	0.81804	0.7994	0.79538	0.73653	0.61363	0.77608	0.78002	0.81013	0.80766	0.78014	0.60114	0.76616
1619.2	0.65916	0.82536	0.76714	0.76598	0.84804	0.21961	0.44463	0.25746	0.88485	0.74243	0.68024	0.79439	0.79055	0.77391	0.79334	0.8044	0.80148	0.83384	0.81292	0.76764	0.74851	0.80789	0.51572	0.65054	0.81746	0.79035	0.77239	0.71839	0.59293	0.76017	0.76166	0.79159	0.78985	0.7558	0.59527	0.763
1620	0.65196	0.82366	0.76244	0.76202	0.84421	0.21641	0.44509	0.25709	0.88082	0.73434	0.66577	0.78183	0.78011	0.7662	0.78561	0.79897	0.79541	0.82238	0.80644	0.75942	0.73672	0.79814	0.50704	0.65009	0.81098	0.78819	0.76641	0.69678	0.57639	0.74669	0.75222	0.78262	0.77984	0.74214	0.58009	0.75974
1620.8	0.63724	0.82751	0.74782	0.75758	0.84061	0.21681	0.44436	0.25596	0.87535	0.72004	0.65573	0.77281	0.76596	0.76152	0.77492	0.78735	0.78195	0.81767	0.79692	0.74547	0.72031	0.78913	0.49819	0.63628	0.79437	0.78328	0.75295	0.68266	0.5658	0.73379	0.73858	0.76151	0.77124	0.73064	0.56931	0.75686
1621.7	0.63674	0.81895	0.75049	0.75571	0.84125	0.21756	0.44482	0.25961	0.87908	0.71098	0.64909	0.76318	0.75997	0.75911	0.77242	0.77815	0.77865	0.81308	0.7815	0.74977	0.71525	0.77981	0.50113	0.63527	0.79203	0.77037	0.74841	0.66919	0.5595	0.73044	0.72759	0.74862	0.76017	0.72369	0.57135	0.75623
1622.5	0.61974	0.81094	0.73738	0.74592	0.83278	0.2124	0.44043	0.26178	0.87363	0.6967	0.63534	0.75517	0.73839	0.74155	0.75539	0.77479	0.77166	0.80375	0.76426	0.74173	0.69705	0.76348	0.4938	0.62566	0.78011	0.76354	0.73113	0.64635	0.53744	0.71811	0.71362	0.73259	0.74697	0.70498	0.56501	0.74941
1623.3	0.6168	0.81074	0.73516	0.74834	0.83679	0.2144	0.44349	0.26484	0.87491	0.69287	0.632	0.74853	0.7271	0.73478	0.75262	0.76988	0.77394	0.80611	0.75755	0.72586	0.69095	0.76507	0.50109	0.62657	0.77728	0.76274	0.72147	0.63589	0.5354	0.71333	0.70988	0.7154	0.74524	0.6978	0.56371	0.74567
1624.1	0.60153	0.79919	0.72156	0.73453	0.83288	0.21037	0.44082	0.26636	0.86511	0.67905	0.61654	0.73836	0.71465	0.71939	0.74096	0.75636	0.76658	0.79123	0.74229	0.70992	0.67676	0.76421	0.48942	0.60929	0.76339	0.74263	0.70513	0.61592	0.51928	0.69856	0.69171	0.69096	0.73043	0.6823	0.55486	0.73607
1625	0.59387	0.7895	0.71873	0.7322	0.82093	0.21005	0.43761	0.27019	0.85895	0.66279	0.60348	0.72622	0.71117	0.71417	0.7338	0.75447	0.76117	0.78332	0.73298	0.70025	0.66671	0.745	0.48329	0.60817	0.76037	0.73807	0.69534	0.59735	0.49721	0.68651	0.67497	0.67813	0.72071	0.66053	0.54727	0.72924
1625.8	0.58051	0.77902	0.69927	0.7243	0.80534	0.20922	0.43393	0.27148	0.84759	0.6564	0.58584	0.7104	0.70027	0.69878	0.71726	0.74538	0.74809	0.7756	0.72252	0.68293	0.64785	0.73748	0.47251	0.59868	0.74611	0.72881	0.67534	0.57795	0.47686	0.67558	0.65827	0.65654	0.70999	0.65003	0.53721	0.72154
1626.6	0.56847	0.76652	0.69415	0.72975	0.795	0.2151	0.43104	0.27356	0.83709	0.64381	0.57238	0.69439	0.69483	0.68567	0.70585	0.73794	0.73525	0.7692	0.71219	0.66863	0.63819	0.734	0.45854	0.58718	0.73408	0.71289	0.66903	0.56634	0.46328	0.67063	0.6465	0.63873	0.69659	0.63176	0.53678	0.71485
1627.5	0.55672	0.75406	0.67936	0.72656	0.77573	0.21402	0.42086	0.27503	0.83375	0.62673	0.55227	0.68248	0.67923	0.67905	0.69579	0.7361	0.72134	0.75368	0.69504	0.65215	0.6362	0.71851	0.44488	0.57386	0.71432	0.6983	0.66259	0.55266	0.44136	0.66233	0.62737	0.62456	0.67937	0.62348	0.52784	0.70634
1628.3	0.53915	0.73814	0.66646	0.71993	0.75484	0.21261	0.4104	0.27508	0.82159	0.61388	0.5277	0.66093	0.65922	0.66196	0.68563	0.71942	0.69915	0.74329	0.68193	0.62237	0.61922	0.69897	0.43339	0.56441	0.70209	0.68577	0.6493	0.52737	0.42061	0.65835	0.61323	0.59928	0.659	0.60855	0.51244	0.69372
1629.1	0.52907	0.72679	0.6587	0.7107	0.75203	0.21417	0.40635	0.27761	0.81372	0.60794	0.51117	0.65211	0.64043	0.64966	0.67704	0.70796	0.69187	0.7297	0.66932	0.60097	0.60686	0.69635	0.42199	0.55182	0.68502	0.67415	0.64061	0.51034	0.41396	0.65113	0.60371	0.57671	0.63667	0.59645	0.5064	0.6862
1630	0.51863	0.71673	0.65223	0.70749	0.74734	0.21451	0.40151	0.28257	0.80053	0.59386	0.49789	0.64223	0.62832	0.63465	0.66904	0.69493	0.68482	0.7151	0.66704	0.59169	0.59319	0.6842	0.4123	0.53472	0.67144	0.66506	0.63259	0.49764	0.40094	0.64037	0.59928	0.56487	0.61043	0.5807	0.50197	0.67147
1630.8	0.51359	0.70811	0.6376	0.69209	0.73922	0.21132	0.39334	0.28293	0.78549	0.58202	0.47919	0.62907	0.61874	0.62259	0.65821	0.6751	0.6752	0.69258	0.65621	0.56816	0.57528	0.66529	0.40541	0.52238	0.65966	0.65693	0.6181	0.48288	0.3867	0.63164	0.58949	0.54802	0.59534	0.55987	0.48582	0.65817
1631.6	0.50068	0.69747	0.62957	0.67598	0.73518	0.21064	0.38779	0.28187	0.77142	0.57455	0.45902	0.61626	0.61258	0.60513	0.64358	0.65315	0.66437	0.6737	0.64552	0.54417	0.55211	0.65293	0.38697	0.50691	0.6495	0.64351	0.60209	0.4635	0.37433	0.61738	0.57414	0.52665	0.58032	0.54375	0.46798	0.64695
1632.4	0.48871	0.68426	0.62473	0.66447	0.72986	0.21599	0.38007	0.28323	0.75407	0.55384	0.44332	0.60545	0.5983	0.58663	0.62933	0.64119	0.65649	0.65473	0.63344	0.53193	0.53581	0.63373	0.37031	0.49411	0.62775	0.62793	0.58753	0.45318	0.36766	0.60201	0.55795	0.51553	0.56503	0.5118	0.4604	0.63024
1633.3	0.47593	0.67152	0.6142	0.65684	0.71187	0.21665	0.37076	0.28361	0.7377	0.53621	0.42571	0.58883	0.59607	0.57631	0.61665	0.61844	0.63769	0.63948	0.62734	0.51934	0.519	0.61424	0.35641	0.48549	0.62129	0.60789	0.57353	0.44009	0.35152	0.59516	0.54887	0.50007	0.55732	0.49221	0.44544	0.62061
1634.1	0.45759	0.65959	0.59816	0.63943	0.69827	0.21506	0.35818	0.28012	0.72079	0.51749	0.40672	0.57293	0.58237	0.5641	0.60043	0.60357	0.61701	0.62095	0.60464	0.49202	0.51412	0.60015	0.33601	0.47526	0.60783	0.59231	0.55463	0.42596	0.33815	0.58284	0.53137	0.47912	0.55163	0.47134	0.42977	0.61079
1634.9	0.42462	0.63712	0.58235	0.61309	0.68014	0.21125	0.3428	0.27977	0.69605	0.49618	0.37718	0.55567	0.54832	0.54779	0.57805	0.57729	0.59046	0.60022	0.58952	0.45907	0.49578	0.57612	0.3088	0.45442	0.58493	0.57027	0.53292	0.40409	0.32256	0.56141	0.51002	0.45381	0.52478	0.45177	0.40623	0.59224
1635.7	0.4064	0.61801	0.56571	0.59957	0.66063	0.21178	0.32887	0.28007	0.67363	0.47672	0.35745	0.53627	0.53538	0.52807	0.55708	0.55764	0.5642	0.58518	0.57545	0.44726	0.4803	0.55603	0.29364	0.43564	0.56284	0.55089	0.51984	0.39251	0.30109	0.54627	0.49897	0.43832	0.50831	0.43372	0.38908	0.577
1636.6	0.39268	0.60827	0.54785	0.58923	0.65067	0.20744	0.31751	0.28119	0.66606	0.47379	0.34496	0.52601	0.52349	0.51798	0.54968	0.54103	0.54827	0.57561	0.56235	0.42907	0.47508	0.55574	0.28767	0.42523	0.54884	0.53491	0.50604	0.38256	0.28946	0.53422	0.48893	0.42285	0.49964	0.42903	0.37796	0.57694
1637.4	0.37159	0.59496	0.52994	0.56741	0.63321	0.20279	0.30321	0.28081	0.64565	0.45935	0.32436	0.51357	0.49106	0.49687	0.53254	0.52183	0.52555	0.5577	0.54456	0.39922	0.46442	0.54028	0.26822	0.40804	0.51832	0.52544	0.48936	0.36371	0.2693	0.5172	0.47197	0.40546	0.47706	0.41361	0.36374	0.56055
1638.2	0.35243	0.57798	0.51538	0.54987	0.6095	0.20039	0.28799	0.27801	0.62253	0.44071	0.29843	0.49694	0.47199	0.47802	0.51417	0.50371	0.50306	0.53757	0.53086	0.37333	0.4379	0.51071	0.2528	0.378	0.49215	0.49501	0.47604	0.34343	0.25187	0.49864	0.45397	0.38901	0.45381	0.38996	0.33934	0.54012
1639.1	0.36199	0.57372	0.51233	0.54801	0.60218	0.20391	0.28577	0.28193	0.6174	0.43378	0.29258	0.48997	0.47307	0.47726	0.51069	0.49543	0.50134	0.54169	0.52387	0.36791	0.44358	0.50387	0.24599	0.37451	0.49117	0.49246	0.46984	0.34191	0.24579	0.5002	0.44719	0.38739	0.45638	0.38363	0.33949	0.53676
1639.9	0.34352	0.55974	0.4962	0.5173	0.58626	0.19632	0.27077	0.27485	0.59225	0.42183	0.27159	0.47152	0.44701	0.46862	0.49844	0.46941	0.49066	0.52878	0.50389	0.33424	0.4235	0.48382	0.22523	0.35335	0.47148	0.47536	0.4533	0.32202	0.23594	0.49007	0.4269	0.36819	0.43615	0.35876	0.32397	0.51953
1640.7	0.33979	0.5543	0.49319	0.50422	0.5702	0.19515	0.26337	0.27315	0.57232	0.4127	0.25802	0.45958	0.44172	0.46516	0.48629	0.45369	0.47893	0.52092	0.49477	0.3267	0.41705	0.46535	0.21438	0.33481	0.45927	0.47506	0.44754	0.31087	0.22685	0.48364	0.41775	0.3603	0.42376	0.34816	0.31575	0.50237
1641.5	0.33245	0.54001	0.47615	0.48842	0.5578	0.19419	0.25368	0.26929	0.55618	0.40715	0.24586	0.44667	0.4401	0.4509	0.46873	0.44108	0.46712	0.5105	0.48004	0.31997	0.41475	0.45385	0.20892	0.32078	0.45293	0.46022	0.42795	0.29843	0.216	0.474	0.40391	0.35274	0.41521	0.3365	0.30835	0.49394
1642.4	0.32817	0.5272	0.46862	0.46792	0.55096	0.1909	0.24685	0.26909	0.54648	0.4078	0.24	0.44241	0.43362	0.44068	0.4664	0.42261	0.46073	0.50788	0.47031	0.31693	0.41201	0.45275	0.19884	0.32029	0.44561	0.45927	0.41571	0.28341	0.20823	0.47096	0.39364	0.34778	0.40854	0.33425	0.31135	0.48848
1643.2	0.31765	0.51987	0.45599	0.44907	0.54287	0.18301	0.23421	0.26435	0.52491	0.40202	0.22898	0.43552	0.43038	0.4341	0.45649	0.41678	0.45058	0.49465	0.45801	0.30942	0.39358	0.44074	0.20234	0.30997	0.43278	0.44968	0.41105	0.26987	0.2019	0.45872	0.38523	0.34177	0.3918	0.32616	0.30422	0.48263
1644	0.30864	0.5076	0.44418	0.42988	0.53306	0.17742	0.22969	0.26603	0.51305	0.38957	0.21786	0.43223	0.4273	0.42333	0.44242	0.40883	0.43704	0.4833	0.44944	0.30185	0.38829	0.42336	0.18934	0.30179	0.42748	0.43422	0.39666	0.25674	0.19551	0.44918	0.37815	0.33921	0.38195	0.31926	0.30321	0.47696
1644.8	0.30751	0.49592	0.43484	0.41949	0.52673	0.17588	0.22979	0.26572	0.50534	0.38559	0.20928	0.42652	0.42015	0.42303	0.43304	0.40791	0.42854	0.47644	0.44599	0.29616	0.3845	0.41777	0.18087	0.29365	0.4282	0.4271	0.39136	0.25425	0.18789	0.44422	0.37279	0.33533	0.37988	0.3125	0.3038	0.47321
1645.6	0.30046	0.48438	0.431	0.4027	0.51637	0.16665	0.22463	0.26102	0.49	0.37615	0.20254	0.41306	0.41218	0.42069	0.43373	0.4058	0.42049	0.46899	0.43851	0.28005	0.36999	0.40085	0.16778	0.2775	0.41987	0.42607	0.39178	0.24559	0.1871	0.43704	0.36323	0.32726	0.37158	0.30885	0.29432	0.45785
1646.5	0.30303	0.47667	0.42752	0.38824	0.50661	0.15942	0.22019	0.25696	0.47973	0.36852	0.19235	0.40191	0.4123	0.41554	0.42455	0.42516	0.41402	0.4567	0.42895	0.26352	0.37579	0.39647	0.15784	0.26559	0.42302	0.42188	0.39196	0.23971	0.18746	0.42448	0.35457	0.32074	0.37208	0.30918	0.28709	0.45171
1647.3	0.30324	0.46888	0.41975	0.377	0.49148	0.15499	0.21882	0.25265	0.4741	0.36482	0.18729	0.39048	0.40641	0.40988	0.41671	0.45241	0.40785	0.44418	0.42127	0.25633	0.37779	0.38933	0.13462	0.25183	0.42231	0.4191	0.3849	0.23884	0.17747	0.41464	0.34297	0.31375	0.37135	0.30971	0.28229	0.44147
1648.1	0.3122	0.46881	0.4123	0.37657	0.48041	0.15097	0.21529	0.24768	0.46293	0.3595	0.186	0.38116	0.41009	0.41339	0.41621	0.45801	0.40311	0.43643	0.41982	0.25129	0.38465	0.39006	0.13029	0.23986	0.42442	0.43517	0.38641	0.24008	0.17179	0.40858	0.34128	0.3081	0.3707	0.31117	0.27767	0.43269
1649	0.30151	0.4572	0.39512	0.35229	0.46152	0.13788	0.2063	0.2401	0.44475	0.3431	0.17892	0.37091	0.39658	0.39966	0.40632	0.44195	0.39189	0.4175	0.4048	0.23173	0.37052	0.37286	0.11846	0.23424	0.41535	0.43276	0.37343	0.22649	0.16056	0.39544	0.32501	0.29868	0.36595	0.30426	0.26227	0.42242
1649.8	0.29945	0.44998	0.38142	0.33516	0.44207	0.12786	0.20002	0.23375	0.4302	0.33307	0.16576	0.36341	0.3879	0.38772	0.38913	0.42807	0.38218	0.40059	0.39539	0.22296	0.36392	0.35406	0.10129	0.22629	0.41042	0.42252	0.36286	0.21506	0.15103	0.38112	0.31779	0.29135	0.35772	0.29046	0.25627	0.41212
1650.6	0.30259	0.45034	0.37678	0.33819	0.43942	0.12333	0.20347	0.23394	0.43038	0.33475	0.17733	0.36303	0.38571	0.39869	0.38862	0.40989	0.3897	0.4051	0.40112	0.23102	0.36308	0.35399	0.11209	0.23644	0.4199	0.43659	0.363	0.22052	0.15386	0.38893	0.31974	0.29932	0.36303	0.29976	0.26372	0.40993
1651.4	0.28514	0.43193	0.36286	0.31498	0.42283	0.10924	0.19309	0.22464	0.41321	0.31904	0.16533	0.35269	0.36606	0.38374	0.3813	0.35794	0.37426	0.39391	0.39224	0.21477	0.34751	0.34178	0.10471	0.22347	0.40381	0.42541	0.3578	0.20145	0.14659	0.37639	0.30731	0.28882	0.35196	0.29286	0.25659	0.39255
1652.3	0.27839	0.41989	0.35523	0.30441	0.41058	0.10033	0.19055	0.22063	0.40767	0.31904	0.16174	0.34715	0.3581	0.36912	0.37428	0.34575	0.37042	0.39603	0.38292	0.20825	0.34349	0.34357	0.11117	0.21958	0.40393	0.41456	0.35995	0.19174	0.13994	0.36774	0.30068	0.28853	0.3542	0.295	0.26302	0.38605
1653.1	0.27271	0.41105	0.34847	0.29106	0.39778	0.089472	0.18677	0.21639	0.40071	0.31778	0.15625	0.33892	0.34458	0.36581	0.36177	0.33426	0.36168	0.38534	0.37909	0.20284	0.34002	0.3356	0.10252	0.20833	0.39387	0.40951	0.35855	0.18983	0.13848	0.3561	0.30128	0.28889	0.3466	0.29315	0.26291	0.37218
1653.9	0.2703	0.4041	0.34523	0.28466	0.39269	0.082889	0.18656	0.21451	0.40196	0.31767	0.15636	0.33388	0.34186	0.36606	0.36489	0.33939	0.36174	0.38246	0.37817	0.19576	0.33965	0.34604	0.11229	0.20889	0.39555	0.41682	0.3632	0.19992	0.13837	0.34903	0.30117	0.29113	0.35118	0.30208	0.26847	0.36365
1654.7	0.25393	0.38994	0.3377	0.26821	0.37042	0.070026	0.17581	0.20595	0.38329	0.30811	0.14364	0.31897	0.33022	0.35076	0.35095	0.33224	0.34126	0.36402	0.36741	0.17827	0.32713	0.33764	0.10179	0.19194	0.38598	0.39953	0.35886	0.19816	0.12487	0.3301	0.28959	0.27946	0.34164	0.29633	0.26646	0.34578
1655.6	0.25362	0.3822	0.32912	0.26238	0.36093	0.063659	0.17413	0.20255	0.37492	0.30305	0.13805	0.30913	0.32975	0.34492	0.33633	0.33227	0.33011	0.35748	0.36018	0.16947	0.33146	0.32977	0.10186	0.19155	0.38716	0.39657	0.34991	0.20733	0.12344	0.32454	0.28777	0.27822	0.34129	0.29498	0.26536	0.33642
1656.4	0.25253	0.37789	0.32331	0.25035	0.3523	0.056706	0.16828	0.19748	0.36539	0.29899	0.13619	0.30371	0.32098	0.34332	0.32897	0.33042	0.32257	0.34942	0.35263	0.16839	0.3226	0.3212	0.092753	0.18787	0.38668	0.40233	0.34477	0.22294	0.12289	0.31946	0.27695	0.27614	0.33432	0.29847	0.26051	0.32345
1657.2	0.25836	0.3761	0.32077	0.25485	0.3507	0.055814	0.16491	0.19259	0.35707	0.29995	0.1416	0.30009	0.32926	0.33876	0.33029	0.33097	0.32818	0.35043	0.35081	0.16984	0.32584	0.33176	0.097546	0.19561	0.40479	0.40519	0.34915	0.23176	0.1288	0.32023	0.27312	0.27799	0.33613	0.30906	0.27122	0.32393
1658	0.26187	0.37198	0.31338	0.24656	0.3477	0.047822	0.16214	0.18835	0.34588	0.29721	0.14461	0.29414	0.32432	0.33645	0.31822	0.31854	0.32433	0.34117	0.34603	0.18796	0.32289	0.32923	0.099697	0.19597	0.40987	0.4044	0.34831	0.23406	0.13509	0.31889	0.26524	0.27765	0.33336	0.3173	0.27669	0.32188
1658.8	0.25598	0.36401	0.29606	0.2315	0.34154	0.040999	0.15765	0.17933	0.33607	0.28693	0.13839	0.28955	0.30851	0.32648	0.30149	0.30392	0.31919	0.32815	0.33677	0.17429	0.31124	0.32404	0.089703	0.19338	0.39705	0.40584	0.3377	0.23684	0.1389	0.30528	0.25795	0.27085	0.323	0.30257	0.27164	0.31407
1659.7	0.26192	0.3638	0.29592	0.23648	0.3388	0.037893	0.15622	0.17553	0.33959	0.29489	0.14223	0.2928	0.30951	0.32797	0.3018	0.30381	0.32631	0.32327	0.33684	0.18993	0.31895	0.33946	0.091883	0.204	0.40783	0.41672	0.34571	0.24926	0.14931	0.30104	0.25675	0.27511	0.32972	0.31388	0.27993	0.31895
1660.5	0.25264	0.35078	0.28941	0.23426	0.33169	0.029416	0.15232	0.16872	0.3339	0.29119	0.14012	0.28123	0.29216	0.31252	0.28733	0.29339	0.32252	0.29712	0.33323	0.18846	0.32206	0.3448	0.086093	0.20377	0.40183	0.40228	0.33844	0.2493	0.15609	0.28366	0.25055	0.26984	0.32413	0.31219	0.27645	0.31194
1661.3	0.23803	0.33697	0.27479	0.21276	0.31896	0.019947	0.14695	0.16095	0.32616	0.28111	0.13529	0.26995	0.27453	0.29717	0.27252	0.28021	0.3097	0.28054	0.32685	0.18829	0.31696	0.33327	0.082529	0.19144	0.38686	0.39146	0.32477	0.24238	0.16171	0.26907	0.23919	0.26049	0.31646	0.30182	0.26769	0.29883
1662.1	0.23553	0.33052	0.27883	0.22404	0.31238	0.022104	0.14671	0.1556	0.32715	0.28642	0.13545	0.26655	0.26937	0.28767	0.27455	0.28483	0.30605	0.27993	0.32357	0.18318	0.32461	0.34897	0.08589	0.19292	0.38881	0.38963	0.32461	0.26099	0.1687	0.26558	0.23637	0.25629	0.31697	0.30372	0.27057	0.29693
1663	0.24271	0.31971	0.27491	0.2298	0.31152	0.022578	0.1469	0.15504	0.32589	0.29176	0.13509	0.26094	0.27256	0.28479	0.27629	0.28281	0.30572	0.27746	0.31733	0.20682	0.33475	0.36423	0.096896	0.1987	0.39912	0.38714	0.33202	0.27308	0.18064	0.26747	0.23739	0.26218	0.32308	0.30805	0.27512	0.29678
1663.8	0.22601	0.30634	0.26051	0.21596	0.29731	0.017092	0.14009	0.14633	0.30923	0.27619	0.12903	0.24422	0.25053	0.26804	0.26327	0.26421	0.28567	0.25943	0.30727	0.18841	0.31668	0.35755	0.094161	0.18294	0.38552	0.36924	0.31629	0.26155	0.17599	0.25299	0.22675	0.24839	0.30854	0.29208	0.26552	0.28052
1664.6	0.22464	0.30372	0.26032	0.2163	0.29633	0.019862	0.1398	0.14289	0.30638	0.2734	0.13227	0.24433	0.25006	0.26941	0.26761	0.2595	0.27969	0.26591	0.3055	0.18925	0.32294	0.35158	0.10289	0.19251	0.38307	0.37026	0.32335	0.26657	0.18435	0.25536	0.22692	0.24955	0.3076	0.28928	0.27107	0.28367
1665.4	0.23011	0.30023	0.25913	0.21986	0.29529	0.024504	0.14121	0.1401	0.30831	0.27789	0.13873	0.24141	0.25581	0.26567	0.25802	0.25322	0.27491	0.26573	0.299	0.18593	0.32598	0.36516	0.10935	0.19816	0.3847	0.3698	0.32506	0.27466	0.19092	0.25451	0.22309	0.25026	0.30858	0.29566	0.27794	0.28545
1666.2	0.22718	0.29825	0.24791	0.21268	0.29317	0.026175	0.13807	0.13607	0.30382	0.27217	0.14728	0.23897	0.25193	0.25918	0.24182	0.23848	0.27351	0.26233	0.29034	0.18065	0.32323	0.35984	0.11195	0.2083	0.38141	0.36327	0.32301	0.26659	0.1977	0.25387	0.21189	0.24573	0.30063	0.28904	0.27782	0.28647
1667.1	0.2197	0.30032	0.24191	0.21583	0.28551	0.027733	0.13829	0.13195	0.2958	0.26795	0.14616	0.23408	0.24275	0.24687	0.23288	0.22585	0.26804	0.24973	0.28856	0.16986	0.319	0.3432	0.1023	0.20636	0.37826	0.35289	0.31655	0.26116	0.19868	0.24629	0.2058	0.24114	0.28688	0.28374	0.27148	0.28504
1667.9	0.2278	0.30856	0.25092	0.23019	0.29678	0.037474	0.14636	0.13395	0.30096	0.28314	0.16327	0.23846	0.25415	0.24971	0.23588	0.22734	0.28176	0.26052	0.28755	0.18138	0.32899	0.35004	0.11318	0.22997	0.39284	0.36574	0.33597	0.28	0.21864	0.25156	0.20902	0.25252	0.29482	0.28989	0.28582	0.30487
1668.7	0.22474	0.30507	0.23921	0.22449	0.28895	0.041318	0.14888	0.13349	0.29585	0.28274	0.16738	0.23323	0.25266	0.24886	0.22269	0.22351	0.27915	0.24967	0.27898	0.18176	0.31288	0.34559	0.1103	0.23181	0.38933	0.36263	0.32434	0.27221	0.22342	0.24574	0.20552	0.24818	0.29008	0.28121	0.28632	0.30599
1669.5	0.22435	0.2987	0.23463	0.23188	0.28475	0.042788	0.14932	0.13223	0.28501	0.27847	0.16362	0.23039	0.24445	0.23944	0.22318	0.22935	0.27918	0.24069	0.27662	0.17866	0.30737	0.32591	0.10693	0.23086	0.38764	0.35542	0.31708	0.2757	0.22457	0.23872	0.20125	0.24796	0.27651	0.26253	0.28507	0.30888
1670.4	0.22699	0.29357	0.23141	0.23802	0.28317	0.047242	0.15438	0.13206	0.27957	0.28375	0.16319	0.22363	0.24564	0.23701	0.22011	0.22807	0.27582	0.23252	0.27086	0.17284	0.30515	0.31608	0.10885	0.2358	0.38337	0.35648	0.31755	0.27373	0.23157	0.23145	0.20358	0.25207	0.27704	0.25271	0.29063	0.31579
1671.2	0.23048	0.28738	0.2283	0.23722	0.27722	0.052775	0.1571	0.13122	0.27825	0.28308	0.17613	0.22098	0.24777	0.23797	0.21371	0.22451	0.27177	0.23066	0.26281	0.1716	0.29947	0.31528	0.11671	0.24754	0.37752	0.36292	0.30785	0.26875	0.23867	0.2278	0.20059	0.25228	0.27534	0.25002	0.30443	0.32662
1672	0.23178	0.27451	0.21249	0.22789	0.26745	0.053595	0.15491	0.12825	0.267	0.27004	0.17123	0.20967	0.24089	0.22237	0.20019	0.21321	0.2581	0.21522	0.25027	0.16275	0.28664	0.28945	0.10787	0.23327	0.36002	0.34572	0.284	0.24842	0.23915	0.21772	0.18718	0.24302	0.26616	0.23135	0.30316	0.31487
1672.8	0.23819	0.27316	0.21173	0.23719	0.2688	0.05912	0.15956	0.12703	0.26457	0.27364	0.17807	0.2034	0.24563	0.21819	0.1922	0.20007	0.25316	0.21235	0.23825	0.16036	0.28696	0.28916	0.11528	0.24998	0.35655	0.35106	0.28778	0.24204	0.25109	0.21681	0.18207	0.24456	0.27463	0.23187	0.31836	0.32492
1673.6	0.23075	0.2637	0.19296	0.21668	0.26565	0.056352	0.1501	0.11908	0.24075	0.24517	0.16067	0.18188	0.22646	0.18345	0.17968	0.17424	0.23004	0.19675	0.21924	0.14525	0.27265	0.235	0.089617	0.20761	0.33196	0.31444	0.25282	0.21216	0.24874	0.19797	0.15446	0.2264	0.27568	0.20397	0.30247	0.29484
