# Supplementary material for: All-flexible chronoepifluidic nanoplasmonic patch for label-free metabolite profiling in sweat
Source: Nat Commun. 2025 Aug 27;16:8017. doi: 10.1038/s41467-025-63510-2 (PMC12391418; doi:10.1038/s41467-025-63510-2)
Supplement: Supplementary file 4 — Supplementary Data 1 [file 41467_2025_63510_MOESM4_ESM.zip › ML_SERS data_Base solution_UA_0uM_Lac_0.5mM_Tyr_150uM_Glu_0uM.csv]

	Measurement number
Wavenumber (cm-1)	1	2	3	4	5	6	7	8	9	10	11	12	13	14	15	16	17	18	19	20	21	22	23	24	25	26	27	28	29	30	31	32	33	34	35	36
457.71	0.23695	0.35941	0.22051	0.24041	0.35888	0.37549	0.38497	0.26095	0.22451	0.35197	0.21837	0.34769	0.30613	0.30459	0.343	0.32029	0.2606	0.4135	0.27611	0.27716	0.42093	0.22645	0.53208	0.41168	0.40678	0.2211	0.23381	0.41379	0.41093	0.25743	0.46949	0.31865	0.50252	0.48878	0.48444	0.35904
458.74	0.27932	0.3621	0.22473	0.2566	0.35476	0.39503	0.3928	0.26475	0.23244	0.35732	0.22512	0.33743	0.31746	0.31707	0.3346	0.32408	0.26988	0.41766	0.2711	0.24653	0.40011	0.21909	0.51778	0.395	0.41208	0.22828	0.23985	0.41697	0.39524	0.26181	0.46452	0.32276	0.49111	0.48962	0.47162	0.36089
459.78	0.27926	0.37629	0.24919	0.27943	0.35879	0.42164	0.41562	0.27635	0.24119	0.36313	0.2342	0.35193	0.33382	0.31861	0.34036	0.33053	0.28004	0.42586	0.27582	0.24631	0.39468	0.22334	0.53018	0.39288	0.40315	0.24707	0.24928	0.4181	0.4126	0.29236	0.47153	0.32572	0.49445	0.49942	0.47592	0.36939
460.81	0.30033	0.38433	0.2672	0.29288	0.36099	0.43759	0.4371	0.28271	0.25156	0.37054	0.24153	0.35205	0.34406	0.32315	0.34599	0.33383	0.28888	0.43361	0.27936	0.2321	0.38646	0.223	0.52894	0.38978	0.41019	0.2582	0.25364	0.41861	0.4168	0.30979	0.47986	0.3287	0.49308	0.50165	0.48178	0.3711
461.85	0.29442	0.38697	0.28385	0.30857	0.37824	0.45263	0.4566	0.28634	0.26217	0.37954	0.24888	0.36068	0.349	0.32142	0.35394	0.33606	0.29823	0.44832	0.28236	0.22367	0.38485	0.22759	0.53697	0.39193	0.40521	0.26905	0.25456	0.4201	0.43389	0.34083	0.48641	0.3282	0.49685	0.50023	0.4851	0.3775
462.88	0.28778	0.40835	0.30246	0.32595	0.39253	0.45905	0.47448	0.29104	0.27132	0.38898	0.25554	0.36904	0.3601	0.32482	0.35682	0.33691	0.30383	0.4581	0.28259	0.21606	0.38456	0.22809	0.54265	0.39235	0.40688	0.28938	0.2644	0.42005	0.45316	0.36384	0.49794	0.3296	0.50025	0.50412	0.49312	0.38384
463.92	0.29388	0.41097	0.31059	0.32567	0.39958	0.45386	0.48166	0.29113	0.28459	0.40101	0.25624	0.36326	0.36137	0.32543	0.35632	0.33483	0.30722	0.46298	0.28251	0.20368	0.3807	0.22638	0.53252	0.3896	0.40614	0.29716	0.27118	0.42546	0.46719	0.37184	0.51238	0.3341	0.50333	0.50161	0.49421	0.38772
464.93	0.30215	0.43243	0.32861	0.34428	0.42018	0.45698	0.49561	0.29801	0.2996	0.4041	0.26019	0.36998	0.36296	0.32892	0.36268	0.33726	0.31249	0.47791	0.28789	0.18929	0.38448	0.22803	0.53038	0.39505	0.39983	0.31004	0.27617	0.42967	0.47671	0.39784	0.52486	0.3469	0.5063	0.49951	0.4992	0.39902
465.96	0.30338	0.44857	0.34001	0.36626	0.44493	0.46593	0.50588	0.30949	0.31639	0.41504	0.26749	0.37557	0.3754	0.3321	0.365	0.34477	0.32041	0.49502	0.29544	0.18949	0.39013	0.23186	0.53848	0.39207	0.39485	0.32593	0.28745	0.44239	0.49218	0.42375	0.53712	0.35902	0.51491	0.5063	0.50403	0.41149
467	0.33714	0.46343	0.3598	0.37819	0.45827	0.47623	0.51911	0.32023	0.32928	0.4232	0.27238	0.37844	0.38896	0.34103	0.36565	0.34816	0.33216	0.51055	0.30545	0.19155	0.39511	0.23259	0.54333	0.39513	0.39649	0.34457	0.29638	0.45167	0.5063	0.44258	0.55507	0.37419	0.51685	0.5092	0.51349	0.42072
468.03	0.36024	0.46971	0.36866	0.39165	0.45791	0.48406	0.52944	0.32092	0.33709	0.42346	0.27323	0.37779	0.39062	0.33894	0.37262	0.35086	0.33896	0.5222	0.31282	0.18055	0.39049	0.23222	0.54101	0.39237	0.39219	0.35251	0.3064	0.46164	0.50901	0.45146	0.56669	0.38221	0.51813	0.50404	0.5217	0.43148
469.06	0.37293	0.48976	0.38232	0.4166	0.4711	0.50009	0.54362	0.3287	0.34957	0.4326	0.28199	0.38307	0.40201	0.34433	0.37931	0.35613	0.3442	0.54541	0.32181	0.18416	0.39891	0.23072	0.54843	0.3921	0.39675	0.36572	0.31516	0.47256	0.51592	0.46832	0.56931	0.3926	0.51924	0.50604	0.53402	0.43733
470.1	0.39092	0.48945	0.38627	0.42647	0.48267	0.50114	0.54897	0.32983	0.35297	0.43603	0.28412	0.38582	0.40277	0.34547	0.37911	0.36062	0.35414	0.556	0.32969	0.1823	0.39509	0.22965	0.55421	0.38729	0.39851	0.38169	0.32096	0.4787	0.52348	0.46019	0.57275	0.39461	0.51737	0.50794	0.54273	0.44296
471.13	0.39535	0.49622	0.39947	0.43859	0.48837	0.50505	0.55571	0.32861	0.35587	0.43871	0.28639	0.38705	0.40045	0.34313	0.37757	0.36076	0.35726	0.56596	0.33112	0.18274	0.39384	0.22704	0.55275	0.39163	0.39308	0.39021	0.32738	0.48632	0.52555	0.4479	0.57543	0.39962	0.51435	0.50448	0.54247	0.45356
472.16	0.38152	0.50435	0.41301	0.45841	0.5	0.51629	0.56649	0.33708	0.36721	0.45254	0.28788	0.39004	0.40813	0.3435	0.38225	0.37116	0.36126	0.57826	0.33477	0.18812	0.39554	0.22937	0.55645	0.39131	0.39336	0.39648	0.34422	0.49224	0.52754	0.42767	0.57222	0.40356	0.52208	0.51057	0.54869	0.46316
473.17	0.39333	0.51555	0.43291	0.48504	0.52674	0.52529	0.58055	0.34935	0.37687	0.46465	0.293	0.38954	0.42298	0.34887	0.3837	0.38101	0.3704	0.59774	0.34684	0.20741	0.40147	0.23822	0.56741	0.39579	0.40735	0.40982	0.34928	0.5053	0.52464	0.41919	0.57575	0.41694	0.52623	0.51445	0.56029	0.47015
474.21	0.41155	0.51491	0.45143	0.49262	0.54412	0.5391	0.59728	0.35121	0.37963	0.47461	0.29095	0.39326	0.43328	0.35036	0.38636	0.38088	0.37242	0.61333	0.35964	0.2127	0.40104	0.24958	0.56293	0.40062	0.41498	0.41806	0.35498	0.51335	0.51794	0.40064	0.57758	0.41792	0.53447	0.5182	0.56284	0.48623
475.24	0.42574	0.52937	0.46036	0.51525	0.56202	0.55669	0.61278	0.35634	0.38918	0.48942	0.29314	0.39324	0.44876	0.35348	0.3889	0.38791	0.3808	0.63918	0.36722	0.22879	0.41361	0.26064	0.56324	0.41003	0.42734	0.42423	0.36388	0.52983	0.5133	0.38854	0.57308	0.42644	0.54393	0.51464	0.56717	0.50085
476.27	0.43825	0.54126	0.47501	0.52409	0.58323	0.57252	0.62775	0.35831	0.39523	0.49589	0.29258	0.39151	0.45811	0.35846	0.3928	0.38959	0.39096	0.65959	0.37428	0.22799	0.42283	0.26996	0.57097	0.40984	0.43998	0.43563	0.368	0.53672	0.51138	0.36833	0.56406	0.4266	0.54984	0.51295	0.57624	0.51332
477.31	0.48617	0.55864	0.48182	0.5418	0.60592	0.58693	0.65355	0.36057	0.40577	0.5097	0.30012	0.40314	0.47025	0.3593	0.39309	0.39345	0.40162	0.67559	0.39651	0.23303	0.43388	0.2851	0.5741	0.41594	0.45758	0.44945	0.36508	0.5494	0.50204	0.34911	0.55878	0.43612	0.55535	0.51608	0.58872	0.53868
478.34	0.49997	0.57063	0.49175	0.54831	0.61989	0.60046	0.6728	0.36229	0.4134	0.51943	0.30569	0.4129	0.47642	0.35531	0.39991	0.39561	0.40921	0.69648	0.40985	0.23564	0.4452	0.29033	0.57654	0.42064	0.46036	0.45207	0.37275	0.55002	0.49955	0.32488	0.54886	0.43996	0.55936	0.51794	0.58666	0.56016
479.37	0.51857	0.57431	0.50037	0.57482	0.64512	0.60312	0.68942	0.36616	0.41995	0.5282	0.31416	0.42049	0.4879	0.35239	0.39924	0.40532	0.42535	0.70483	0.41704	0.24528	0.45164	0.29631	0.58851	0.42449	0.47111	0.46551	0.37652	0.55057	0.4905	0.31014	0.54069	0.4484	0.55491	0.51553	0.60375	0.58013
480.38	0.52693	0.57035	0.52245	0.58802	0.65705	0.61526	0.70738	0.36886	0.42676	0.535	0.32334	0.42706	0.48922	0.34461	0.4056	0.40817	0.43198	0.71688	0.42552	0.25504	0.45476	0.29726	0.60027	0.42566	0.47728	0.46706	0.38008	0.54855	0.47623	0.2911	0.52955	0.44942	0.55487	0.51383	0.61771	0.60354
481.41	0.54334	0.57671	0.53093	0.61302	0.6721	0.62703	0.71996	0.37731	0.43315	0.54772	0.32964	0.44026	0.49231	0.34005	0.41023	0.41742	0.43922	0.73251	0.43783	0.27492	0.45531	0.30389	0.59977	0.43412	0.48268	0.46891	0.38695	0.5514	0.458	0.28506	0.51758	0.46129	0.55448	0.51111	0.63172	0.63409
482.45	0.49315	0.57471	0.54988	0.62541	0.67833	0.63287	0.72031	0.37328	0.43544	0.54867	0.33593	0.44467	0.482	0.33541	0.41108	0.41517	0.43776	0.74113	0.43565	0.2797	0.46127	0.30396	0.59856	0.44777	0.48845	0.4706	0.38991	0.54527	0.43931	0.28027	0.50701	0.45524	0.55217	0.51039	0.6401	0.66041
483.48	0.49563	0.56904	0.55849	0.63874	0.68855	0.64445	0.73289	0.38182	0.43933	0.55641	0.34241	0.4544	0.48403	0.33131	0.40635	0.41878	0.43914	0.74284	0.43713	0.2921	0.46423	0.30451	0.59299	0.45452	0.49888	0.47928	0.3879	0.54938	0.42324	0.28109	0.50126	0.45675	0.55331	0.51265	0.65584	0.69708
484.51	0.50048	0.58911	0.57082	0.6611	0.69737	0.66648	0.74146	0.39135	0.44922	0.56646	0.35913	0.46917	0.47921	0.33664	0.41073	0.42429	0.43894	0.75608	0.44567	0.30572	0.47473	0.31356	0.60015	0.45966	0.51486	0.4834	0.38435	0.55392	0.40766	0.2805	0.49673	0.45746	0.55679	0.51834	0.67041	0.73649
485.54	0.50404	0.60681	0.57991	0.68039	0.7175	0.67837	0.75486	0.39771	0.46341	0.58114	0.37331	0.48394	0.4859	0.34651	0.41513	0.42963	0.44424	0.75565	0.45461	0.30842	0.48538	0.32127	0.60082	0.46451	0.53576	0.50426	0.38543	0.55843	0.39314	0.28167	0.49972	0.45741	0.56085	0.52533	0.68521	0.77881
486.57	0.51757	0.60162	0.58328	0.70465	0.72759	0.69267	0.77282	0.4004	0.47724	0.5982	0.39522	0.50824	0.49132	0.35013	0.41224	0.43664	0.44886	0.7548	0.46139	0.31381	0.50327	0.32593	0.60872	0.47229	0.5667	0.51618	0.37829	0.56425	0.39128	0.28698	0.4979	0.45426	0.5665	0.53602	0.69937	0.81905
487.58	0.5404	0.60522	0.58442	0.72671	0.74367	0.71046	0.79007	0.40723	0.48126	0.60908	0.41422	0.5257	0.50057	0.35558	0.41708	0.44292	0.45469	0.7626	0.46183	0.33346	0.50435	0.3288	0.62047	0.46536	0.59009	0.53583	0.37935	0.57927	0.38693	0.29123	0.5023	0.45758	0.57001	0.53478	0.71961	0.85597
488.61	0.53852	0.59311	0.58923	0.74447	0.75515	0.71729	0.79283	0.40624	0.48166	0.61984	0.42775	0.53959	0.50319	0.35686	0.41846	0.4398	0.45704	0.76543	0.4648	0.33944	0.50787	0.33841	0.6327	0.47328	0.61818	0.53677	0.38268	0.58125	0.37993	0.29273	0.49775	0.44998	0.56805	0.54059	0.73579	0.88939
489.64	0.54417	0.58085	0.6007	0.75633	0.77019	0.72979	0.8093	0.41294	0.48727	0.63538	0.439	0.55505	0.51309	0.36046	0.42519	0.44178	0.46301	0.76993	0.46715	0.34549	0.51604	0.34454	0.6352	0.48896	0.64274	0.54539	0.39193	0.58204	0.37898	0.29427	0.49991	0.45136	0.57572	0.55142	0.75064	0.92349
490.67	0.55319	0.58327	0.60455	0.76642	0.78099	0.74403	0.81587	0.41955	0.48179	0.64173	0.45223	0.56859	0.51747	0.36835	0.42255	0.44157	0.46383	0.76854	0.46252	0.35999	0.51233	0.34533	0.63719	0.49457	0.67311	0.55574	0.39217	0.57703	0.38376	0.3049	0.49878	0.45371	0.57312	0.55834	0.76396	0.94457
491.7	0.56094	0.59698	0.61417	0.76682	0.79893	0.74816	0.81262	0.42779	0.48066	0.64214	0.46277	0.57445	0.53074	0.38368	0.42721	0.43497	0.46483	0.77161	0.45525	0.36805	0.51024	0.3485	0.63922	0.50192	0.70122	0.56844	0.40681	0.57007	0.37475	0.31195	0.49686	0.45195	0.57284	0.56123	0.77911	0.96079
492.74	0.57191	0.5944	0.62697	0.77303	0.80966	0.75591	0.81593	0.43299	0.48527	0.645	0.47681	0.57863	0.53881	0.39302	0.43178	0.4372	0.46664	0.76979	0.45745	0.37663	0.51396	0.34891	0.63912	0.5125	0.71643	0.56919	0.4195	0.56421	0.37947	0.3178	0.49212	0.44888	0.57371	0.56769	0.78904	0.97312
493.74	0.58839	0.6076	0.64743	0.78853	0.82382	0.77186	0.81686	0.43848	0.49284	0.64915	0.49334	0.59563	0.54842	0.40685	0.44034	0.446	0.46941	0.77242	0.45088	0.38418	0.51972	0.34927	0.6403	0.5199	0.72743	0.58541	0.42991	0.56685	0.38155	0.32288	0.49201	0.44863	0.57826	0.56343	0.79846	0.98407
494.77	0.58805	0.61478	0.65443	0.79686	0.82225	0.78011	0.8141	0.44104	0.49171	0.65087	0.51087	0.60807	0.56008	0.4158	0.4422	0.44869	0.47051	0.7662	0.44019	0.39601	0.51822	0.3481	0.64597	0.52883	0.73796	0.5945	0.44254	0.57141	0.39275	0.32696	0.49122	0.44429	0.57531	0.56219	0.80661	0.98203
495.8	0.57575	0.61572	0.65021	0.79606	0.8221	0.78506	0.80255	0.44156	0.49231	0.64914	0.52118	0.61309	0.56632	0.41944	0.44462	0.4433	0.47099	0.75632	0.42982	0.39703	0.52298	0.34454	0.6469	0.53427	0.73709	0.59497	0.45549	0.57175	0.39825	0.3226	0.49305	0.43773	0.57567	0.56888	0.81318	0.98008
496.83	0.56261	0.61578	0.65676	0.79975	0.81139	0.79694	0.80422	0.44055	0.48881	0.6493	0.5286	0.62243	0.56799	0.42455	0.45044	0.44665	0.46667	0.74809	0.42451	0.40532	0.52328	0.3449	0.64811	0.53624	0.73024	0.60796	0.46128	0.5789	0.41077	0.31618	0.5053	0.43786	0.57825	0.57542	0.81844	0.97521
497.86	0.59391	0.62253	0.648	0.79432	0.80713	0.80253	0.79792	0.44548	0.48554	0.64933	0.52597	0.63074	0.57843	0.4302	0.45147	0.4469	0.46173	0.74021	0.4148	0.40554	0.52598	0.34586	0.64808	0.54017	0.74518	0.61531	0.45777	0.57754	0.41987	0.32135	0.50909	0.43395	0.57846	0.58072	0.81946	0.96744
498.87	0.58887	0.63464	0.6351	0.7862	0.80332	0.80872	0.80308	0.44128	0.48218	0.65219	0.52981	0.63404	0.58379	0.44261	0.44527	0.44552	0.45758	0.73257	0.41057	0.41154	0.53077	0.3456	0.6512	0.54494	0.75402	0.61885	0.45668	0.56716	0.42933	0.32817	0.51114	0.43321	0.58028	0.5922	0.82208	0.95634
499.9	0.57988	0.6386	0.62422	0.77209	0.79616	0.80887	0.78824	0.43898	0.47708	0.64408	0.51837	0.61916	0.58283	0.44708	0.44287	0.44345	0.44903	0.72458	0.39683	0.41087	0.53256	0.34276	0.64492	0.5426	0.75722	0.62234	0.46018	0.56239	0.43338	0.33462	0.51407	0.42539	0.58189	0.59174	0.80989	0.93307
500.93	0.59243	0.63076	0.62485	0.76451	0.78872	0.81322	0.79382	0.43943	0.47488	0.64081	0.51591	0.61206	0.58813	0.45314	0.44061	0.45102	0.44065	0.73082	0.39359	0.41616	0.53235	0.34893	0.64878	0.55159	0.763	0.62525	0.46478	0.56382	0.43751	0.34094	0.51894	0.42339	0.58482	0.59676	0.8054	0.91501
501.96	0.60172	0.62162	0.62403	0.74756	0.78411	0.81158	0.78579	0.43433	0.47275	0.63502	0.50883	0.59403	0.5868	0.45221	0.44158	0.44815	0.44041	0.72401	0.38515	0.42083	0.5329	0.34593	0.65323	0.55288	0.76437	0.62286	0.46848	0.55181	0.44016	0.34908	0.5181	0.41749	0.58215	0.59532	0.79161	0.88738
502.99	0.56791	0.60962	0.62783	0.74859	0.78172	0.81271	0.77412	0.42542	0.46568	0.6313	0.50418	0.57508	0.58448	0.45369	0.44427	0.44513	0.43939	0.71699	0.37606	0.4223	0.53318	0.34617	0.65255	0.55099	0.75244	0.62669	0.48004	0.54978	0.44259	0.34777	0.52148	0.41562	0.58473	0.59614	0.78203	0.85716
504.02	0.55646	0.6095	0.64066	0.75246	0.77519	0.81273	0.76455	0.43329	0.46578	0.62925	0.4982	0.55503	0.58526	0.45076	0.45341	0.44829	0.44186	0.71362	0.36768	0.42613	0.53435	0.35197	0.6553	0.55273	0.74655	0.63906	0.48852	0.55717	0.45065	0.35497	0.53164	0.4165	0.58756	0.59892	0.77138	0.82866
505.02	0.55178	0.60074	0.62877	0.73466	0.76854	0.80747	0.76061	0.42944	0.46506	0.61866	0.48963	0.53913	0.58223	0.4449	0.45233	0.44939	0.44123	0.70959	0.36446	0.42317	0.5352	0.34967	0.65851	0.55195	0.74325	0.63691	0.48192	0.55427	0.45275	0.35673	0.53339	0.41986	0.58798	0.59704	0.76458	0.80505
506.05	0.54331	0.60197	0.62373	0.72074	0.75805	0.79403	0.74139	0.42442	0.46219	0.61791	0.47726	0.5263	0.58907	0.44507	0.45666	0.43891	0.44294	0.70018	0.35117	0.42621	0.54224	0.34939	0.65705	0.54897	0.73932	0.65093	0.47371	0.54857	0.45951	0.35872	0.53378	0.42027	0.59135	0.59168	0.75646	0.78534
507.08	0.53714	0.60586	0.61607	0.71406	0.7578	0.78989	0.7357	0.42651	0.46361	0.62065	0.46917	0.51866	0.59693	0.44665	0.45025	0.44302	0.44936	0.70194	0.3466	0.43227	0.54702	0.35073	0.65169	0.55323	0.74012	0.66751	0.45956	0.54766	0.4702	0.36401	0.54309	0.42338	0.59998	0.59554	0.7474	0.76989
508.11	0.53411	0.61276	0.59989	0.68811	0.74888	0.78237	0.73212	0.4219	0.46612	0.62363	0.46315	0.51264	0.59782	0.44792	0.44387	0.44243	0.45888	0.71011	0.34349	0.43872	0.55291	0.35679	0.65212	0.5616	0.74345	0.67802	0.44533	0.54172	0.47584	0.38008	0.55118	0.42698	0.59881	0.60097	0.73395	0.75812
509.14	0.53664	0.59319	0.56878	0.6621	0.73686	0.76455	0.7222	0.40731	0.46031	0.62084	0.45182	0.49918	0.59862	0.44532	0.43711	0.4378	0.46059	0.71194	0.34246	0.43643	0.54768	0.35616	0.65039	0.55982	0.73845	0.67994	0.43508	0.53384	0.47524	0.38099	0.55555	0.42784	0.59596	0.60045	0.71965	0.74015
510.14	0.52915	0.59315	0.57193	0.66288	0.72993	0.7598	0.71913	0.39858	0.45612	0.63545	0.44602	0.49534	0.60061	0.44879	0.4353	0.43996	0.46705	0.71535	0.34555	0.45019	0.55006	0.36297	0.64794	0.56669	0.74237	0.69841	0.42811	0.53941	0.48	0.39186	0.56411	0.42915	0.59687	0.60572	0.70333	0.73187
511.17	0.53103	0.58337	0.57698	0.66546	0.73249	0.76293	0.72219	0.3992	0.46406	0.64226	0.4484	0.49666	0.59893	0.44245	0.43508	0.44931	0.47942	0.72667	0.35803	0.46371	0.55294	0.36942	0.65411	0.57455	0.75447	0.7086	0.4293	0.54116	0.48174	0.40565	0.58235	0.43555	0.601	0.61486	0.69304	0.72321
512.2	0.50487	0.56626	0.56842	0.66093	0.71439	0.7467	0.71634	0.38863	0.4599	0.64572	0.44003	0.49091	0.59194	0.4327	0.43606	0.44057	0.47498	0.72466	0.3626	0.46301	0.55623	0.37737	0.65511	0.57873	0.74955	0.7033	0.43965	0.542	0.48266	0.40712	0.58626	0.42931	0.59384	0.61614	0.68115	0.70894
513.23	0.48985	0.55724	0.55823	0.65198	0.70243	0.73776	0.70963	0.38902	0.45941	0.64868	0.42946	0.47906	0.59171	0.42143	0.43821	0.44431	0.46967	0.71962	0.36559	0.47123	0.55783	0.38392	0.65542	0.577	0.75114	0.712	0.44394	0.55294	0.48008	0.41243	0.59597	0.433	0.59867	0.61464	0.67578	0.69649
514.23	0.48014	0.55617	0.54339	0.64148	0.69281	0.72637	0.70003	0.39174	0.46488	0.64868	0.42032	0.46839	0.5818	0.41666	0.43968	0.43856	0.46853	0.71348	0.36188	0.48055	0.56813	0.39137	0.65057	0.57857	0.76551	0.73224	0.4377	0.55471	0.48115	0.42237	0.60399	0.42718	0.60288	0.61347	0.66911	0.68798
515.26	0.47764	0.54521	0.52617	0.62881	0.6832	0.71169	0.69605	0.39439	0.46597	0.65249	0.41838	0.46367	0.58073	0.40843	0.43958	0.4328	0.46863	0.71775	0.35937	0.48206	0.57166	0.39201	0.6514	0.57176	0.77881	0.74744	0.43554	0.54698	0.47831	0.43118	0.61052	0.42436	0.60424	0.61262	0.67182	0.68377
516.29	0.46744	0.54535	0.50342	0.61368	0.67492	0.69405	0.69015	0.39001	0.4593	0.65692	0.40658	0.45416	0.57621	0.40505	0.43828	0.43395	0.4683	0.71584	0.35372	0.47765	0.57366	0.39342	0.65138	0.57168	0.79361	0.76226	0.43619	0.55325	0.47823	0.44152	0.61171	0.41996	0.60217	0.60024	0.66298	0.67605
517.32	0.46025	0.53817	0.47669	0.60311	0.66933	0.68057	0.68091	0.38609	0.45809	0.6623	0.40148	0.45026	0.57306	0.39477	0.43437	0.44283	0.46888	0.71799	0.34495	0.48452	0.57295	0.39489	0.65141	0.56672	0.82753	0.77987	0.42717	0.55704	0.4743	0.45643	0.62041	0.42243	0.59917	0.5939	0.66607	0.67472
518.34	0.46434	0.52449	0.46584	0.60271	0.66721	0.66598	0.67973	0.38194	0.46136	0.6615	0.40203	0.45627	0.57316	0.38858	0.43598	0.44621	0.47382	0.72298	0.35203	0.47854	0.57625	0.38744	0.6548	0.5672	0.85634	0.78897	0.42542	0.55534	0.48171	0.46458	0.62669	0.41505	0.59821	0.5872	0.6647	0.67016
519.35	0.46224	0.5288	0.46487	0.58903	0.66237	0.65182	0.66972	0.38014	0.45577	0.6612	0.3962	0.45776	0.57661	0.37987	0.44228	0.45085	0.47565	0.71866	0.3521	0.47567	0.57397	0.37969	0.65779	0.56679	0.87481	0.79376	0.43131	0.55721	0.48251	0.4623	0.62851	0.41556	0.58999	0.57788	0.65973	0.67012
520.37	0.45217	0.51941	0.45625	0.58014	0.65843	0.63347	0.65459	0.37367	0.4475	0.66036	0.38578	0.45039	0.57189	0.36888	0.44222	0.45099	0.47803	0.71319	0.34965	0.46967	0.57178	0.38087	0.66181	0.56665	0.88658	0.79793	0.43124	0.55823	0.48901	0.46275	0.62782	0.41451	0.583	0.57479	0.64936	0.66746
521.4	0.44744	0.5074	0.43615	0.56835	0.6435	0.61802	0.64234	0.36873	0.44116	0.6594	0.37709	0.44157	0.56247	0.35962	0.44368	0.44855	0.46956	0.70577	0.35031	0.46714	0.56138	0.37823	0.65744	0.56545	0.89605	0.79235	0.42785	0.55228	0.49148	0.4534	0.61873	0.40762	0.57404	0.57019	0.64477	0.65983
522.43	0.46469	0.50694	0.43002	0.56378	0.64499	0.60517	0.64009	0.37609	0.43738	0.66215	0.37618	0.44308	0.56636	0.35766	0.45194	0.45294	0.47427	0.69953	0.36158	0.45966	0.55945	0.37819	0.66147	0.57377	0.89934	0.7945	0.4294	0.55247	0.49831	0.45163	0.60884	0.40634	0.5737	0.56756	0.6431	0.66328
523.43	0.45963	0.51289	0.41675	0.55093	0.64038	0.58613	0.62528	0.3828	0.42904	0.66336	0.3676	0.43681	0.56176	0.35404	0.451	0.44745	0.47127	0.68739	0.35337	0.45327	0.55523	0.3761	0.65892	0.57832	0.89196	0.78948	0.43031	0.54787	0.50378	0.44574	0.59998	0.41178	0.56586	0.56218	0.63566	0.66407
524.46	0.4614	0.49567	0.39163	0.54184	0.62832	0.5733	0.61996	0.37874	0.42174	0.66453	0.35735	0.43069	0.55717	0.34006	0.44186	0.44512	0.46235	0.68374	0.35671	0.4464	0.5463	0.37339	0.65377	0.58178	0.88568	0.77202	0.42259	0.54426	0.50637	0.4442	0.58978	0.41094	0.56481	0.56072	0.63061	0.66079
525.48	0.46877	0.49837	0.37768	0.5419	0.6351	0.56763	0.61872	0.38378	0.42678	0.66079	0.35268	0.43923	0.55251	0.33386	0.44633	0.45221	0.46031	0.67792	0.3611	0.43772	0.54309	0.36532	0.65469	0.59501	0.87494	0.76095	0.43148	0.55334	0.5128	0.4356	0.58683	0.40972	0.56622	0.55257	0.63409	0.6634
526.51	0.46792	0.49361	0.36735	0.54572	0.64753	0.5614	0.61924	0.38864	0.42976	0.65645	0.35023	0.44345	0.55625	0.32448	0.44861	0.45773	0.46312	0.67881	0.36358	0.43109	0.54617	0.35981	0.65906	0.59888	0.86572	0.7529	0.43289	0.55781	0.52392	0.43893	0.58736	0.41321	0.56713	0.55189	0.63185	0.66841
527.51	0.46604	0.48477	0.35311	0.53774	0.64968	0.56152	0.61426	0.3914	0.42305	0.65009	0.34143	0.43825	0.55162	0.3145	0.44807	0.45269	0.45447	0.68173	0.36473	0.42334	0.54536	0.35287	0.65859	0.60349	0.84525	0.74296	0.43554	0.56234	0.52849	0.4326	0.58514	0.40908	0.56545	0.54907	0.62728	0.66656
528.54	0.47249	0.48175	0.34068	0.53121	0.65094	0.55457	0.61108	0.38876	0.4214	0.64497	0.33479	0.43504	0.5386	0.30803	0.44823	0.45084	0.44958	0.67513	0.36233	0.42397	0.54297	0.35209	0.66126	0.60803	0.82941	0.74265	0.43598	0.56511	0.53278	0.42082	0.57696	0.40236	0.56382	0.54956	0.62564	0.66475
529.56	0.47574	0.4908	0.34012	0.53743	0.66753	0.55533	0.61176	0.39765	0.42164	0.64309	0.33922	0.4393	0.53493	0.31496	0.45336	0.45789	0.44989	0.68228	0.35944	0.41753	0.54758	0.35039	0.67197	0.61447	0.82377	0.74397	0.44341	0.57471	0.54527	0.41744	0.57507	0.39683	0.56457	0.55071	0.63347	0.66387
530.59	0.49232	0.49599	0.33112	0.52455	0.66887	0.54836	0.60818	0.40032	0.41454	0.63419	0.33553	0.4374	0.53654	0.31262	0.45776	0.45217	0.4443	0.67837	0.35727	0.41793	0.54813	0.34633	0.67407	0.62135	0.81822	0.74837	0.4481	0.56392	0.55663	0.41681	0.56877	0.39959	0.56202	0.54992	0.6332	0.66529
531.61	0.49163	0.50056	0.32618	0.50855	0.65762	0.54096	0.60229	0.39652	0.40656	0.62356	0.32601	0.43693	0.52662	0.30926	0.45625	0.44524	0.4325	0.67532	0.35766	0.41186	0.54767	0.34136	0.67079	0.63236	0.80683	0.7445	0.45532	0.5585	0.55986	0.4047	0.55997	0.39493	0.56195	0.5473	0.63168	0.66292
532.62	0.50197	0.51571	0.32404	0.50422	0.65476	0.53039	0.60093	0.39516	0.40727	0.61873	0.32533	0.44116	0.52673	0.31163	0.45757	0.44353	0.42893	0.6683	0.35605	0.41234	0.5455	0.33819	0.67578	0.64343	0.81208	0.74697	0.46198	0.55808	0.57266	0.40282	0.56111	0.3976	0.56389	0.55148	0.6348	0.66228
533.64	0.49789	0.5188	0.31893	0.49741	0.65182	0.53083	0.60236	0.39773	0.40573	0.61147	0.32572	0.451	0.53454	0.30856	0.46148	0.4457	0.42912	0.67336	0.36285	0.41318	0.54474	0.33387	0.67698	0.65765	0.80748	0.74475	0.46804	0.56043	0.5811	0.40129	0.55871	0.40264	0.56518	0.55288	0.63359	0.67277
534.67	0.51081	0.51362	0.31738	0.48634	0.64782	0.52785	0.5967	0.39234	0.40464	0.61042	0.32306	0.46187	0.54287	0.30204	0.46505	0.44116	0.42584	0.66495	0.37249	0.42588	0.54498	0.33281	0.68004	0.67201	0.80341	0.74762	0.47914	0.55557	0.58883	0.39879	0.55571	0.40884	0.56355	0.55832	0.63129	0.68212
535.67	0.50238	0.5131	0.30468	0.47784	0.63631	0.5219	0.5945	0.38922	0.39997	0.60803	0.32103	0.4659	0.53873	0.29988	0.46057	0.44054	0.42318	0.66555	0.37696	0.42861	0.53906	0.33047	0.67881	0.6744	0.79605	0.74425	0.47916	0.5574	0.58967	0.39785	0.55526	0.40971	0.56358	0.56186	0.62741	0.68102
536.69	0.50663	0.5157	0.30875	0.47476	0.63688	0.51782	0.59463	0.38775	0.39614	0.61289	0.3264	0.47193	0.54554	0.29814	0.4633	0.43936	0.42316	0.66479	0.38594	0.43057	0.53476	0.32957	0.67792	0.67879	0.79153	0.74352	0.47692	0.56658	0.58996	0.40261	0.55955	0.41708	0.5646	0.56698	0.62904	0.68361
537.72	0.49727	0.51026	0.2951	0.45323	0.62622	0.51475	0.59247	0.38434	0.39028	0.60598	0.32162	0.4743	0.54012	0.29291	0.45859	0.43002	0.41616	0.65959	0.39148	0.43295	0.53219	0.31928	0.6755	0.67245	0.77278	0.72638	0.46891	0.5621	0.57987	0.40072	0.56055	0.41805	0.56187	0.56572	0.62392	0.68593
538.74	0.50668	0.51638	0.29282	0.45304	0.61585	0.51283	0.59416	0.38243	0.38721	0.61213	0.31865	0.4779	0.54579	0.29502	0.45865	0.42674	0.40567	0.66104	0.39433	0.4353	0.53094	0.31411	0.67383	0.66912	0.77512	0.71878	0.46248	0.55997	0.57104	0.40772	0.56406	0.42496	0.56041	0.57214	0.62444	0.68022
539.74	0.49977	0.51681	0.28808	0.43956	0.5995	0.50362	0.59476	0.3782	0.38417	0.60405	0.31642	0.47478	0.53806	0.2973	0.45367	0.41807	0.40081	0.66173	0.38465	0.42632	0.52718	0.30028	0.67104	0.65499	0.76202	0.70962	0.45313	0.56016	0.56431	0.40976	0.55976	0.41916	0.55981	0.57227	0.62087	0.67182
540.77	0.49538	0.51178	0.28914	0.43898	0.59934	0.5095	0.60198	0.37806	0.38723	0.61026	0.31636	0.48422	0.54192	0.30082	0.46034	0.41257	0.39588	0.66552	0.39073	0.43093	0.5315	0.30218	0.67685	0.65762	0.75493	0.69466	0.45452	0.56501	0.55896	0.41924	0.56409	0.42477	0.56213	0.57959	0.61765	0.67148
541.79	0.49148	0.51522	0.28116	0.4294	0.58889	0.51011	0.59859	0.37708	0.38575	0.60621	0.31373	0.49656	0.53551	0.30602	0.4598	0.40772	0.39472	0.65963	0.38363	0.43452	0.53011	0.30083	0.67911	0.65202	0.73143	0.68253	0.44924	0.55965	0.55944	0.42009	0.55955	0.42128	0.56321	0.58434	0.61454	0.66913
542.82	0.49782	0.52274	0.29133	0.43828	0.58113	0.51071	0.60009	0.37451	0.38727	0.60409	0.31485	0.51078	0.5349	0.313	0.4676	0.40839	0.39032	0.66033	0.38246	0.43636	0.5276	0.30282	0.67658	0.65217	0.71601	0.68107	0.45242	0.55625	0.55293	0.42482	0.55625	0.43287	0.56502	0.58624	0.61279	0.66333
543.82	0.49069	0.52031	0.29154	0.42687	0.58048	0.50612	0.59895	0.36579	0.38268	0.58865	0.31463	0.52337	0.52223	0.31599	0.47094	0.39832	0.3826	0.65312	0.37944	0.43034	0.5216	0.29806	0.67572	0.64352	0.68436	0.66138	0.45268	0.55349	0.54628	0.41987	0.55672	0.42952	0.56651	0.58587	0.61095	0.65944
544.84	0.48094	0.51536	0.28755	0.41868	0.57751	0.50621	0.59615	0.36185	0.37902	0.58311	0.31382	0.54368	0.51686	0.31586	0.47813	0.39254	0.38143	0.64701	0.38461	0.43078	0.51536	0.29497	0.67086	0.64099	0.65791	0.65027	0.45515	0.54667	0.53704	0.42081	0.56067	0.43712	0.56581	0.58589	0.60486	0.65644
545.86	0.47182	0.51258	0.27639	0.40609	0.56002	0.49931	0.58281	0.34784	0.37518	0.56649	0.30933	0.54834	0.50732	0.31015	0.46552	0.38177	0.37498	0.63239	0.37012	0.41703	0.50516	0.29071	0.65639	0.61754	0.6257	0.63596	0.44525	0.54152	0.52156	0.41106	0.55336	0.42424	0.56157	0.58249	0.60117	0.64403
546.89	0.45981	0.49436	0.2665	0.38914	0.54217	0.49366	0.57531	0.33793	0.37144	0.54359	0.30464	0.54491	0.49882	0.30597	0.45707	0.36522	0.35665	0.62083	0.3625	0.40808	0.49387	0.2796	0.65305	0.59343	0.60364	0.6154	0.44068	0.53191	0.50033	0.40567	0.55498	0.41816	0.5523	0.573	0.59811	0.63176
547.89	0.44612	0.47808	0.25292	0.37015	0.53279	0.48465	0.56323	0.32601	0.37246	0.53226	0.29856	0.54383	0.49169	0.30649	0.45375	0.35494	0.3512	0.6068	0.35168	0.39319	0.48079	0.27733	0.6468	0.57492	0.58048	0.59564	0.4303	0.52808	0.49675	0.39962	0.55935	0.40334	0.54558	0.56836	0.59131	0.62197
548.91	0.44758	0.465	0.25024	0.36507	0.5223	0.47691	0.55268	0.32041	0.37612	0.53382	0.29392	0.54897	0.49016	0.31069	0.44549	0.35298	0.34942	0.59789	0.343	0.38219	0.47024	0.27706	0.63916	0.56093	0.56949	0.59076	0.42279	0.5256	0.48772	0.40305	0.55825	0.39758	0.53938	0.56613	0.58835	0.61244
549.93	0.46037	0.46804	0.25485	0.37887	0.51954	0.47302	0.55175	0.31992	0.3805	0.53671	0.29408	0.55567	0.4978	0.31998	0.44454	0.35481	0.34638	0.59238	0.33763	0.37544	0.46507	0.28671	0.64017	0.54744	0.5613	0.57595	0.41544	0.53191	0.48098	0.3982	0.55824	0.39769	0.54026	0.56532	0.59176	0.60726
550.93	0.45767	0.47112	0.26936	0.37424	0.5157	0.46493	0.54424	0.32104	0.37945	0.53302	0.29231	0.56552	0.49923	0.33608	0.45023	0.356	0.34378	0.59051	0.34157	0.37216	0.46099	0.2857	0.64428	0.54789	0.54964	0.57053	0.41125	0.52781	0.48059	0.39177	0.56158	0.40234	0.53735	0.56309	0.5938	0.6065
551.96	0.46931	0.49031	0.27894	0.39007	0.53496	0.47436	0.55341	0.32882	0.3945	0.54975	0.29964	0.60032	0.51009	0.35702	0.46018	0.36605	0.35836	0.59436	0.35163	0.37265	0.46555	0.29908	0.64535	0.55869	0.55091	0.57596	0.4086	0.53336	0.49209	0.40085	0.56639	0.4119	0.54521	0.5746	0.59619	0.61283
552.98	0.45855	0.49187	0.29167	0.39263	0.53844	0.4794	0.54976	0.33408	0.39094	0.55057	0.29798	0.6175	0.51071	0.36295	0.45238	0.37061	0.36223	0.59742	0.35198	0.37456	0.45772	0.29462	0.64342	0.55385	0.54077	0.57278	0.40697	0.5311	0.49435	0.39804	0.56346	0.4204	0.54696	0.57429	0.59549	0.61064
553.98	0.45709	0.50007	0.2999	0.40729	0.53666	0.48862	0.55075	0.34406	0.39367	0.55079	0.30223	0.63106	0.50932	0.36842	0.44797	0.37087	0.3682	0.59518	0.35188	0.38111	0.4599	0.30229	0.64606	0.55409	0.53044	0.56479	0.40579	0.53224	0.49998	0.39737	0.56907	0.42603	0.55013	0.57635	0.60113	0.61389
555	0.42335	0.50062	0.30096	0.39983	0.53603	0.49529	0.54859	0.34414	0.39154	0.54727	0.30269	0.63748	0.49974	0.37649	0.43792	0.36658	0.36989	0.59848	0.3499	0.37736	0.45561	0.30135	0.64268	0.55376	0.51734	0.55643	0.40008	0.52332	0.50309	0.40218	0.57485	0.43342	0.54844	0.57053	0.60093	0.61491
556.02	0.4446	0.50796	0.31144	0.41979	0.54011	0.51004	0.55798	0.35284	0.39857	0.5635	0.31109	0.64642	0.5078	0.38851	0.43423	0.37086	0.37741	0.60017	0.35405	0.38033	0.45208	0.3063	0.64411	0.54923	0.51982	0.55258	0.39453	0.52645	0.50838	0.41034	0.58241	0.44242	0.55412	0.57722	0.60388	0.61348
557.05	0.44616	0.49422	0.32016	0.42347	0.53183	0.49926	0.55115	0.34652	0.38968	0.55977	0.30394	0.63517	0.4999	0.38878	0.42534	0.36973	0.37558	0.59841	0.33939	0.37789	0.44333	0.30155	0.64322	0.53898	0.50272	0.53906	0.39091	0.52406	0.50448	0.40453	0.58485	0.44619	0.55149	0.56925	0.60115	0.61097
558.04	0.45501	0.48904	0.3147	0.4366	0.53055	0.49887	0.55237	0.33903	0.39431	0.56123	0.30629	0.62931	0.50289	0.39731	0.42215	0.36922	0.38046	0.59578	0.33966	0.37696	0.44099	0.30536	0.64434	0.54081	0.50149	0.53873	0.38807	0.52898	0.49814	0.40579	0.59096	0.44053	0.55239	0.56808	0.60578	0.61351
559.07	0.44636	0.48119	0.31326	0.43348	0.5316	0.49375	0.54858	0.32679	0.39025	0.56071	0.30297	0.61233	0.5039	0.4058	0.42226	0.36919	0.3812	0.60107	0.33941	0.37561	0.43259	0.29712	0.64201	0.5433	0.49915	0.53872	0.3846	0.53155	0.49539	0.402	0.59594	0.44063	0.55289	0.55644	0.60094	0.60808
560.09	0.45015	0.46605	0.30082	0.43564	0.52132	0.4869	0.54199	0.31433	0.38888	0.55505	0.29715	0.59569	0.50504	0.40344	0.41125	0.37156	0.37735	0.59539	0.33764	0.36923	0.43033	0.29441	0.63788	0.54014	0.49772	0.54034	0.37555	0.5373	0.48792	0.39285	0.60211	0.43421	0.55198	0.55425	0.59711	0.59737
561.09	0.42179	0.45771	0.29586	0.42888	0.51527	0.48078	0.53745	0.29878	0.38211	0.5533	0.30044	0.58815	0.50241	0.39915	0.40307	0.3694	0.37826	0.59572	0.32921	0.36642	0.43327	0.29229	0.63777	0.54643	0.49133	0.53839	0.37843	0.54375	0.47896	0.38593	0.61036	0.43165	0.55215	0.5488	0.59761	0.6015
562.11	0.4071	0.45537	0.2899	0.42627	0.51436	0.48659	0.53338	0.29614	0.37776	0.55845	0.31013	0.57149	0.50504	0.39718	0.39645	0.37295	0.37835	0.59597	0.33661	0.36268	0.43438	0.29045	0.63742	0.54787	0.4901	0.5365	0.37561	0.54693	0.48004	0.38054	0.61947	0.42922	0.55456	0.54988	0.5956	0.59988
563.13	0.41827	0.45586	0.29006	0.42258	0.51299	0.48898	0.53466	0.29493	0.37096	0.56769	0.32229	0.56466	0.50869	0.39862	0.38608	0.3768	0.37668	0.59805	0.33664	0.36157	0.44381	0.29608	0.63794	0.55633	0.4914	0.53262	0.37318	0.54672	0.48189	0.37701	0.62511	0.43277	0.55652	0.54927	0.59345	0.60199
564.13	0.42467	0.46184	0.29324	0.42324	0.50873	0.48715	0.53474	0.29292	0.36813	0.57302	0.33207	0.55567	0.50907	0.39844	0.38037	0.38624	0.37604	0.59972	0.33899	0.35585	0.44718	0.29964	0.6433	0.55095	0.49597	0.53365	0.37615	0.53846	0.48473	0.37511	0.62432	0.42855	0.5563	0.55059	0.59637	0.60556
565.15	0.45558	0.47301	0.30343	0.43014	0.52025	0.49193	0.53389	0.29845	0.36632	0.58649	0.34689	0.55135	0.51476	0.4022	0.38419	0.39318	0.38346	0.60668	0.34486	0.36927	0.45136	0.30509	0.65237	0.56337	0.49753	0.53087	0.38337	0.5369	0.50242	0.37699	0.62472	0.42931	0.55968	0.55326	0.60285	0.61677
566.17	0.4526	0.47549	0.29716	0.4279	0.52478	0.48745	0.52717	0.30308	0.36225	0.58528	0.34862	0.53455	0.50946	0.40295	0.38322	0.39521	0.38079	0.60648	0.34992	0.37531	0.44792	0.30476	0.64831	0.56559	0.49225	0.52088	0.37576	0.52647	0.50986	0.37003	0.62725	0.42946	0.55841	0.5518	0.59928	0.61394
567.17	0.43752	0.47759	0.29794	0.42487	0.52766	0.48439	0.52331	0.29652	0.36048	0.58136	0.35102	0.52554	0.50405	0.4043	0.38316	0.39698	0.38557	0.60866	0.3469	0.37662	0.44715	0.30576	0.6524	0.56494	0.48724	0.51892	0.37763	0.52442	0.51412	0.37366	0.62305	0.42704	0.55748	0.54929	0.6052	0.61559
568.19	0.4261	0.47196	0.30138	0.41968	0.53006	0.4819	0.51849	0.29464	0.35664	0.57516	0.34579	0.51466	0.502	0.39766	0.38871	0.39761	0.38627	0.61413	0.34088	0.37705	0.44611	0.30287	0.64356	0.56146	0.47848	0.51147	0.38294	0.51656	0.52197	0.37357	0.6185	0.42731	0.55709	0.55151	0.60156	0.61636
569.21	0.42524	0.46683	0.30028	0.42471	0.54138	0.48652	0.52231	0.28933	0.35268	0.57632	0.35239	0.51422	0.50686	0.39083	0.39532	0.3989	0.38856	0.61035	0.3423	0.38246	0.45348	0.3052	0.64002	0.56007	0.46552	0.50346	0.37922	0.52273	0.52998	0.37071	0.62585	0.43184	0.56046	0.55543	0.6014	0.61818
570.2	0.42408	0.46894	0.28905	0.42657	0.53676	0.48061	0.52025	0.28309	0.34554	0.56263	0.35215	0.50447	0.50176	0.38342	0.39525	0.40047	0.38958	0.6037	0.34436	0.37553	0.4556	0.29625	0.63005	0.55127	0.46147	0.49613	0.37235	0.52502	0.5278	0.37154	0.62486	0.42619	0.56134	0.55284	0.59914	0.61372
571.22	0.44622	0.45937	0.29016	0.42807	0.53955	0.48266	0.52408	0.28016	0.34537	0.55219	0.35736	0.50054	0.50091	0.37541	0.39087	0.4096	0.3919	0.60047	0.35045	0.36969	0.46707	0.29033	0.63655	0.54015	0.4623	0.49246	0.37068	0.53534	0.53166	0.38066	0.62357	0.42236	0.56368	0.54688	0.60892	0.60982
572.24	0.4754	0.47634	0.29226	0.43847	0.54383	0.47971	0.52786	0.28826	0.34441	0.55243	0.36009	0.5017	0.50933	0.37439	0.39765	0.41898	0.39334	0.60211	0.35896	0.38179	0.47854	0.29409	0.63152	0.53867	0.46801	0.49064	0.37231	0.5427	0.53437	0.37944	0.62388	0.42553	0.56491	0.54932	0.60734	0.60851
573.24	0.48382	0.48933	0.29335	0.44709	0.54486	0.48395	0.52364	0.28553	0.34446	0.546	0.36213	0.49447	0.50269	0.37537	0.40856	0.42646	0.39695	0.59785	0.3656	0.38061	0.48123	0.28921	0.62993	0.52959	0.46072	0.48976	0.37008	0.55467	0.537	0.38346	0.6248	0.41844	0.56548	0.54677	0.60718	0.60174
574.26	0.48669	0.49959	0.29238	0.4436	0.5445	0.48888	0.52143	0.28946	0.34654	0.53847	0.36054	0.48896	0.49595	0.37747	0.40096	0.4358	0.40138	0.59883	0.37588	0.38438	0.47784	0.28869	0.62654	0.52656	0.45941	0.48558	0.3677	0.55895	0.5381	0.38815	0.62327	0.41013	0.56453	0.54715	0.60391	0.59574
575.28	0.4695	0.50331	0.29998	0.44032	0.54573	0.49021	0.52543	0.29039	0.34442	0.53006	0.35696	0.48314	0.4876	0.37311	0.39755	0.44383	0.39833	0.59011	0.36651	0.38654	0.47427	0.28497	0.62369	0.51598	0.44831	0.48593	0.36573	0.56255	0.53336	0.38414	0.61799	0.40638	0.55951	0.54569	0.59742	0.5878
576.28	0.46556	0.52293	0.30706	0.44592	0.54992	0.49157	0.52736	0.29056	0.34776	0.52763	0.35346	0.4767	0.48429	0.37535	0.40625	0.45587	0.40721	0.58568	0.36436	0.39052	0.46963	0.28618	0.61107	0.50899	0.44647	0.48966	0.37128	0.56604	0.53895	0.37939	0.61392	0.39981	0.56018	0.54868	0.58643	0.58684
577.3	0.46624	0.51245	0.30484	0.43826	0.54601	0.49174	0.52117	0.28337	0.33948	0.51168	0.35017	0.46116	0.47225	0.37336	0.39974	0.46236	0.41143	0.57366	0.36145	0.38182	0.46139	0.27483	0.60757	0.49657	0.43565	0.48135	0.35945	0.56437	0.5416	0.37752	0.60915	0.38693	0.55642	0.54156	0.58346	0.57226
578.32	0.45729	0.53159	0.30378	0.44089	0.55337	0.48939	0.52615	0.28379	0.33902	0.51011	0.35333	0.46089	0.4692	0.38062	0.39229	0.4776	0.41816	0.57041	0.36261	0.38649	0.46143	0.27466	0.61214	0.48916	0.43978	0.47849	0.35321	0.57487	0.5414	0.37545	0.6121	0.383	0.5556	0.53978	0.58827	0.56981
579.31	0.44737	0.52666	0.30061	0.43474	0.54554	0.48035	0.51685	0.27954	0.32956	0.49526	0.34205	0.44764	0.46085	0.37817	0.3874	0.47683	0.41573	0.56215	0.34675	0.3778	0.45323	0.26335	0.60454	0.47647	0.43586	0.46905	0.34885	0.57455	0.53346	0.36859	0.60414	0.37446	0.54876	0.53001	0.58204	0.55458
580.33	0.45698	0.52201	0.3124	0.42727	0.54743	0.48345	0.50972	0.28069	0.33239	0.49724	0.33606	0.44339	0.46003	0.39052	0.39028	0.48288	0.41904	0.56352	0.35179	0.38244	0.4519	0.26592	0.6025	0.46991	0.44281	0.46246	0.35401	0.58268	0.5359	0.36655	0.6041	0.37384	0.55011	0.53064	0.57832	0.54371
581.35	0.44572	0.50457	0.31108	0.41885	0.54029	0.47479	0.49799	0.28203	0.32582	0.48594	0.32795	0.43976	0.45403	0.38893	0.38489	0.47367	0.41525	0.55524	0.3436	0.38727	0.44443	0.26183	0.59655	0.45735	0.44359	0.45027	0.34502	0.58016	0.52584	0.35803	0.59802	0.36517	0.54188	0.52607	0.5752	0.52878
582.35	0.42631	0.50055	0.31758	0.41405	0.52943	0.47117	0.49474	0.27562	0.32346	0.47833	0.31593	0.43861	0.4443	0.38507	0.38202	0.46596	0.39954	0.54394	0.33738	0.38618	0.4342	0.25908	0.58816	0.44915	0.43765	0.44623	0.34797	0.58669	0.51216	0.3524	0.59728	0.36054	0.53749	0.51694	0.56248	0.52449
583.36	0.42982	0.48639	0.32576	0.40666	0.51908	0.46848	0.49018	0.27856	0.32352	0.46871	0.30813	0.43295	0.43599	0.38413	0.38178	0.45664	0.38935	0.53777	0.32679	0.39132	0.42883	0.25305	0.58422	0.43531	0.43659	0.43747	0.34379	0.58166	0.50367	0.34728	0.59361	0.35644	0.53202	0.51044	0.55436	0.50983
584.38	0.41788	0.48212	0.32847	0.40006	0.51375	0.46252	0.48474	0.28282	0.32203	0.46568	0.30217	0.43789	0.4268	0.3858	0.38377	0.45049	0.37829	0.52701	0.32459	0.40093	0.42608	0.24904	0.58097	0.42635	0.43479	0.43545	0.34277	0.58766	0.49816	0.3452	0.59065	0.35842	0.5284	0.50915	0.54619	0.50606
585.38	0.39616	0.4799	0.32385	0.39194	0.49992	0.45647	0.47688	0.28133	0.32106	0.45696	0.29944	0.441	0.41488	0.37886	0.37617	0.43903	0.36502	0.51781	0.31586	0.40381	0.42014	0.24059	0.57408	0.41738	0.42459	0.43339	0.33671	0.58159	0.48406	0.33597	0.59124	0.34632	0.52183	0.50027	0.5435	0.50131
586.4	0.39683	0.48346	0.32811	0.37837	0.49536	0.45805	0.47734	0.27744	0.32614	0.45455	0.29875	0.44618	0.40863	0.38014	0.37722	0.43654	0.34573	0.51657	0.31342	0.40172	0.41741	0.23847	0.57321	0.41454	0.41921	0.42294	0.34322	0.57557	0.48154	0.336	0.59075	0.34374	0.52439	0.50163	0.53495	0.49352
587.41	0.396	0.4716	0.32493	0.3746	0.48033	0.45367	0.4673	0.28338	0.33123	0.45876	0.29751	0.45082	0.40816	0.38049	0.37317	0.43657	0.33894	0.52173	0.30305	0.40808	0.41975	0.23689	0.57105	0.40982	0.43276	0.41421	0.3415	0.57386	0.47194	0.32545	0.58699	0.34168	0.5249	0.50854	0.53594	0.48383
588.41	0.37946	0.45496	0.31019	0.34811	0.45872	0.43974	0.44985	0.27638	0.32054	0.45148	0.28833	0.45406	0.4019	0.37004	0.36312	0.4245	0.3215	0.51045	0.29745	0.40438	0.41325	0.23345	0.55975	0.40514	0.43464	0.40874	0.33882	0.56716	0.45946	0.31687	0.57914	0.33241	0.52379	0.50522	0.52923	0.47721
589.43	0.38312	0.45005	0.31036	0.34073	0.44382	0.43855	0.44407	0.27252	0.32141	0.44714	0.28779	0.46163	0.39863	0.36408	0.36171	0.41899	0.31569	0.51476	0.29317	0.39994	0.41147	0.23303	0.55928	0.40295	0.44393	0.40284	0.33584	0.55372	0.45252	0.31529	0.57944	0.32488	0.52448	0.50412	0.52715	0.46982
590.42	0.37906	0.44367	0.30724	0.33364	0.4298	0.4306	0.44127	0.26649	0.31361	0.44424	0.2854	0.4664	0.39564	0.35701	0.36393	0.41679	0.31175	0.5143	0.28747	0.40083	0.4072	0.23254	0.55487	0.39151	0.45173	0.3935	0.33442	0.547	0.44664	0.31336	0.57449	0.32165	0.52442	0.50629	0.51711	0.46283
591.44	0.36037	0.4358	0.29468	0.32991	0.41638	0.42722	0.43983	0.26874	0.30479	0.44229	0.2822	0.46896	0.3884	0.35106	0.35835	0.4154	0.31441	0.51174	0.28205	0.40646	0.40387	0.22873	0.54935	0.38666	0.45056	0.39949	0.32227	0.53982	0.43764	0.31065	0.56807	0.3242	0.51981	0.50111	0.51256	0.45726
592.46	0.36052	0.43791	0.28622	0.31349	0.40158	0.41258	0.43688	0.26156	0.2922	0.4308	0.27764	0.47264	0.38154	0.3398	0.35492	0.40558	0.31324	0.50227	0.27958	0.4054	0.39472	0.22663	0.53434	0.37621	0.44887	0.39585	0.31712	0.52169	0.4339	0.30388	0.55902	0.31594	0.50822	0.49564	0.50416	0.44614
593.45	0.36149	0.43473	0.29614	0.31821	0.39844	0.41055	0.44668	0.26606	0.29039	0.43422	0.27888	0.48206	0.38359	0.33058	0.35673	0.40525	0.31742	0.50509	0.27927	0.40266	0.39826	0.22432	0.53125	0.37689	0.44713	0.39128	0.31477	0.51159	0.4336	0.29856	0.55229	0.31828	0.5067	0.49774	0.5001	0.44099
594.47	0.36085	0.43168	0.3029	0.30631	0.38936	0.39665	0.43946	0.25909	0.28372	0.43639	0.27719	0.48789	0.38388	0.32302	0.35571	0.40832	0.31746	0.49691	0.26892	0.40701	0.39727	0.22076	0.5177	0.37967	0.43877	0.38777	0.31098	0.50372	0.42398	0.28503	0.53899	0.31711	0.5037	0.497	0.49399	0.43558
595.46	0.35724	0.42694	0.30711	0.3067	0.3853	0.38656	0.4373	0.25931	0.27951	0.43523	0.27703	0.49863	0.3848	0.31991	0.35545	0.40696	0.31846	0.49272	0.26644	0.40399	0.39824	0.21422	0.51172	0.38477	0.43634	0.38281	0.30196	0.49229	0.42571	0.28129	0.53312	0.32171	0.50104	0.49606	0.49345	0.42496
596.48	0.36406	0.41815	0.30804	0.29388	0.36475	0.37949	0.4269	0.24969	0.2719	0.42943	0.27225	0.50762	0.38347	0.30819	0.34762	0.40188	0.31054	0.48611	0.25829	0.39827	0.39793	0.20691	0.50336	0.37994	0.43506	0.36527	0.29463	0.48742	0.41794	0.27354	0.52598	0.32324	0.49669	0.49283	0.49209	0.41483
597.49	0.35302	0.41273	0.32468	0.2912	0.36789	0.37668	0.43102	0.25167	0.27534	0.44011	0.27638	0.5235	0.38388	0.30699	0.34664	0.41474	0.31224	0.48363	0.25769	0.40386	0.40594	0.20135	0.50279	0.38629	0.42447	0.36592	0.28332	0.48656	0.41905	0.27964	0.52569	0.33402	0.50091	0.49267	0.49475	0.41227
598.49	0.35416	0.41597	0.32289	0.28603	0.35647	0.36451	0.41899	0.24486	0.27449	0.44081	0.27764	0.53035	0.37963	0.3059	0.33883	0.41547	0.31159	0.47155	0.25928	0.40393	0.40507	0.19699	0.50249	0.38668	0.4121	0.3641	0.2773	0.47644	0.41393	0.27386	0.52086	0.33451	0.50224	0.49138	0.49535	0.40292
599.5	0.34978	0.40701	0.30267	0.28122	0.34722	0.35865	0.42065	0.24972	0.27561	0.44304	0.28833	0.53496	0.378	0.30546	0.33392	0.40986	0.3105	0.46361	0.26251	0.3995	0.41159	0.19538	0.50546	0.37951	0.40433	0.35824	0.27033	0.46447	0.41797	0.27614	0.51409	0.337	0.50701	0.4922	0.49894	0.39733
600.52	0.35205	0.3982	0.28891	0.27068	0.33601	0.34868	0.4242	0.25054	0.27852	0.44977	0.29731	0.53899	0.37883	0.29433	0.32439	0.40986	0.30571	0.45496	0.26293	0.39588	0.41607	0.19782	0.5065	0.38103	0.40284	0.34772	0.26454	0.46223	0.4189	0.27258	0.50751	0.34002	0.50947	0.49011	0.50197	0.39877
601.51	0.35583	0.39093	0.27683	0.25836	0.32503	0.32572	0.42089	0.25226	0.27625	0.45363	0.30227	0.53891	0.38179	0.29364	0.32277	0.40517	0.30289	0.44399	0.2633	0.38357	0.41331	0.19496	0.49919	0.38046	0.40031	0.35075	0.26025	0.45652	0.41814	0.268	0.50427	0.33739	0.50979	0.48705	0.49212	0.3965
602.53	0.36327	0.39135	0.25881	0.25132	0.31402	0.32508	0.42323	0.25295	0.26913	0.45458	0.30937	0.53699	0.38717	0.29379	0.31916	0.39241	0.3002	0.4398	0.26442	0.36846	0.4073	0.19066	0.50142	0.38117	0.39048	0.33889	0.26004	0.4503	0.4128	0.26284	0.5005	0.33311	0.51132	0.48426	0.48662	0.39366
603.52	0.3683	0.3867	0.25326	0.24527	0.31006	0.32113	0.42828	0.25583	0.26117	0.45351	0.3166	0.53746	0.39234	0.29472	0.32127	0.38727	0.29366	0.43166	0.25687	0.36404	0.40554	0.19004	0.49407	0.37851	0.3898	0.33326	0.26048	0.44463	0.41051	0.26656	0.49409	0.33661	0.50679	0.48187	0.47985	0.3905
604.54	0.38919	0.38323	0.25188	0.24253	0.30539	0.31588	0.43046	0.25538	0.25549	0.45274	0.31438	0.53617	0.3961	0.2891	0.31607	0.38587	0.28639	0.42109	0.25391	0.35589	0.40618	0.18586	0.49159	0.37855	0.38372	0.3216	0.25754	0.44757	0.40319	0.26126	0.49317	0.33834	0.49968	0.47795	0.47771	0.38813
605.55	0.38829	0.39449	0.24921	0.23349	0.29754	0.31653	0.42236	0.25832	0.25174	0.44982	0.30752	0.52808	0.39307	0.29787	0.31293	0.37924	0.28074	0.40739	0.24748	0.34171	0.4063	0.1844	0.48144	0.37445	0.36632	0.324	0.25773	0.44093	0.39226	0.25832	0.48486	0.33469	0.49654	0.47667	0.46942	0.37818
606.55	0.38618	0.39138	0.24971	0.23304	0.29887	0.3222	0.42938	0.26271	0.25117	0.45383	0.30874	0.52689	0.39767	0.293	0.3102	0.37332	0.27512	0.39812	0.24176	0.34116	0.41048	0.1839	0.48799	0.38032	0.35691	0.31626	0.26185	0.43882	0.38941	0.25885	0.47946	0.33681	0.49653	0.48204	0.47495	0.37299
607.56	0.38625	0.37608	0.22837	0.22322	0.29271	0.31609	0.42284	0.26456	0.24706	0.45082	0.30212	0.51411	0.39922	0.28198	0.30017	0.36826	0.26787	0.38233	0.23148	0.33333	0.41066	0.18261	0.47758	0.37747	0.35412	0.30653	0.26145	0.43655	0.38831	0.25292	0.47415	0.33478	0.49511	0.48222	0.4713	0.36616
608.55	0.3873	0.36569	0.21238	0.21682	0.28513	0.31436	0.42133	0.26329	0.24567	0.45137	0.29708	0.50107	0.3972	0.2745	0.29403	0.36164	0.26339	0.38013	0.22894	0.31874	0.41193	0.1799	0.47827	0.37736	0.35151	0.29634	0.25037	0.43367	0.38502	0.2548	0.47068	0.33378	0.49628	0.47972	0.4765	0.36376
609.57	0.36898	0.35808	0.20168	0.20037	0.27508	0.31241	0.41692	0.26497	0.24585	0.44838	0.29163	0.48295	0.39777	0.26704	0.28547	0.34937	0.25581	0.3695	0.21942	0.31102	0.41498	0.18035	0.47744	0.3794	0.35219	0.29397	0.24754	0.43104	0.37584	0.25191	0.46448	0.33276	0.49764	0.47582	0.476	0.35333
610.58	0.39323	0.33874	0.18658	0.18618	0.2697	0.30644	0.42057	0.26298	0.24104	0.44842	0.28656	0.46634	0.40301	0.25369	0.28071	0.33763	0.25236	0.36092	0.21177	0.30091	0.41336	0.17576	0.48107	0.37721	0.35597	0.28097	0.24428	0.42149	0.37125	0.25447	0.4612	0.32843	0.49972	0.47324	0.47883	0.34887
611.57	0.40057	0.33898	0.18036	0.17873	0.26277	0.29973	0.42237	0.26183	0.24243	0.44261	0.27676	0.44239	0.40788	0.25355	0.27793	0.33574	0.24826	0.35826	0.21144	0.29562	0.42022	0.17513	0.48071	0.36998	0.34953	0.27625	0.23783	0.41799	0.3644	0.2497	0.45767	0.32232	0.50004	0.47025	0.47572	0.34542
612.59	0.39342	0.34032	0.17372	0.16939	0.24977	0.29336	0.41994	0.25927	0.23935	0.43644	0.26748	0.42154	0.41651	0.25187	0.27508	0.32644	0.23729	0.3501	0.20121	0.28849	0.42388	0.17745	0.4871	0.36553	0.34717	0.27716	0.23398	0.41113	0.35405	0.25318	0.45293	0.32062	0.49757	0.46322	0.48134	0.34479
613.58	0.38591	0.34181	0.16847	0.16246	0.25007	0.29099	0.42416	0.26963	0.24455	0.42926	0.26397	0.40359	0.42811	0.25164	0.27055	0.3231	0.2406	0.34357	0.19943	0.28742	0.42345	0.18256	0.49024	0.3661	0.35011	0.277	0.23563	0.41761	0.35648	0.25093	0.45547	0.32039	0.49733	0.46662	0.48303	0.34579
614.6	0.38219	0.34204	0.16173	0.15894	0.25181	0.2859	0.42566	0.2745	0.24279	0.42193	0.2525	0.39077	0.43404	0.24932	0.27522	0.32022	0.24473	0.33979	0.20439	0.27686	0.41262	0.184	0.49195	0.36287	0.35461	0.34703	0.23581	0.41248	0.36349	0.25123	0.45806	0.31543	0.49636	0.46593	0.48726	0.349
615.59	0.34855	0.33714	0.15283	0.15626	0.2513	0.28385	0.42678	0.28011	0.24364	0.41538	0.24457	0.37827	0.4296	0.24605	0.27869	0.32334	0.24637	0.34253	0.20799	0.27514	0.4148	0.19134	0.49358	0.35579	0.35176	0.35209	0.23223	0.42083	0.36835	0.251	0.4675	0.317	0.49511	0.47031	0.49268	0.35776
616.6	0.32794	0.3307	0.13897	0.14994	0.25087	0.28009	0.41839	0.28494	0.24162	0.41091	0.23747	0.36287	0.41437	0.24604	0.27656	0.31836	0.24999	0.33605	0.20419	0.26773	0.40867	0.19574	0.4959	0.35501	0.35455	0.3546	0.23305	0.42252	0.36542	0.25241	0.47003	0.31749	0.49323	0.46722	0.50143	0.35726
617.61	0.33486	0.3236	0.14928	0.15344	0.26796	0.28633	0.41941	0.29502	0.25068	0.40926	0.23331	0.35339	0.40057	0.245	0.28752	0.3154	0.26422	0.3393	0.21146	0.26849	0.41331	0.20212	0.49827	0.35638	0.35953	0.35225	0.23345	0.42762	0.37792	0.25677	0.47226	0.3189	0.49705	0.47962	0.50571	0.36046
618.61	0.32406	0.31055	0.14954	0.15174	0.26337	0.28687	0.41599	0.29638	0.24988	0.40743	0.21709	0.33981	0.38072	0.23869	0.2917	0.31116	0.25978	0.34037	0.21295	0.27001	0.41472	0.20419	0.50009	0.3518	0.35566	0.34489	0.23578	0.4259	0.37816	0.25786	0.46993	0.31492	0.49642	0.47748	0.50618	0.35856
619.62	0.3168	0.30044	0.15037	0.15175	0.26382	0.28971	0.41589	0.30272	0.2503	0.40531	0.21234	0.3243	0.36598	0.23644	0.28696	0.31606	0.26185	0.35071	0.21197	0.27456	0.4177	0.21357	0.49853	0.35332	0.34938	0.27379	0.23593	0.42993	0.37937	0.26574	0.47717	0.32434	0.49898	0.48337	0.50412	0.35959
620.61	0.31242	0.30589	0.16016	0.15689	0.27135	0.29575	0.41114	0.31319	0.25445	0.39845	0.20169	0.31845	0.36017	0.24134	0.28826	0.31599	0.26529	0.3591	0.21197	0.28189	0.41828	0.22066	0.50436	0.3658	0.35375	0.27218	0.23963	0.43691	0.38647	0.27461	0.47478	0.33163	0.50201	0.48427	0.50641	0.36153
621.62	0.29979	0.30304	0.16444	0.15207	0.27881	0.30172	0.40977	0.3141	0.25398	0.40346	0.19344	0.31032	0.35603	0.24333	0.28783	0.31379	0.26448	0.36824	0.21235	0.28023	0.41866	0.22633	0.50427	0.36566	0.35221	0.2742	0.24081	0.43676	0.39684	0.2824	0.47234	0.3318	0.50535	0.48891	0.50739	0.3693
622.61	0.27947	0.31949	0.17376	0.1518	0.28551	0.30273	0.41264	0.31334	0.25831	0.40377	0.19007	0.30556	0.3466	0.25415	0.2926	0.31555	0.2668	0.37641	0.21897	0.27905	0.42171	0.23335	0.51368	0.36481	0.35182	0.28652	0.2436	0.44685	0.40027	0.28437	0.47797	0.32711	0.51308	0.491	0.51829	0.37634
623.63	0.26065	0.3314	0.17613	0.14373	0.29799	0.30527	0.40796	0.31184	0.26225	0.405	0.19263	0.30354	0.34473	0.26265	0.29639	0.31349	0.26984	0.3843	0.21738	0.27324	0.42754	0.24433	0.52186	0.37235	0.35708	0.29515	0.24335	0.45169	0.4019	0.28919	0.47946	0.3326	0.51936	0.50027	0.52587	0.38949
624.62	0.25542	0.33552	0.18852	0.13945	0.31136	0.315	0.40619	0.30678	0.26615	0.40496	0.1913	0.30559	0.34237	0.27611	0.31388	0.3102	0.27331	0.39349	0.21725	0.27479	0.436	0.24776	0.52812	0.36992	0.36246	0.29795	0.24832	0.45975	0.40716	0.29599	0.47872	0.32883	0.52464	0.50451	0.53145	0.40204
625.63	0.27216	0.34413	0.2085	0.13901	0.31835	0.32497	0.40829	0.30287	0.26797	0.40958	0.19875	0.30918	0.34599	0.28968	0.32476	0.3146	0.27426	0.39757	0.22425	0.27992	0.44131	0.25129	0.53736	0.36879	0.37216	0.30711	0.25247	0.46245	0.3975	0.29521	0.47962	0.33638	0.53152	0.51425	0.54244	0.40624
626.64	0.27808	0.36007	0.22296	0.15089	0.3186	0.33175	0.41358	0.30168	0.26899	0.40442	0.20377	0.32443	0.35123	0.2954	0.34093	0.319	0.2781	0.40701	0.23537	0.28668	0.44935	0.25344	0.55147	0.3782	0.38468	0.30671	0.26184	0.46276	0.39547	0.30062	0.48811	0.34362	0.53611	0.52244	0.5557	0.41896
627.63	0.27265	0.35606	0.21901	0.15178	0.3167	0.33388	0.40496	0.30295	0.26825	0.39596	0.2014	0.32863	0.35566	0.30198	0.3441	0.32358	0.27711	0.40617	0.23309	0.29468	0.45411	0.2529	0.54876	0.38744	0.39112	0.30607	0.26726	0.45488	0.38391	0.29995	0.48761	0.35965	0.53767	0.5248	0.54998	0.42722
628.64	0.27606	0.35528	0.22444	0.16677	0.31302	0.34152	0.4027	0.30176	0.25915	0.39205	0.1988	0.33131	0.3621	0.31148	0.34754	0.33584	0.27871	0.40599	0.24033	0.306	0.44833	0.25228	0.54706	0.38095	0.39314	0.30967	0.27605	0.46156	0.37614	0.29842	0.49201	0.36513	0.53913	0.52461	0.55021	0.42759
629.63	0.26907	0.3749	0.23157	0.17804	0.31897	0.34695	0.39959	0.30284	0.26199	0.3922	0.19779	0.33427	0.37105	0.32435	0.3521	0.34736	0.28295	0.40857	0.24775	0.3149	0.45022	0.25453	0.55426	0.39068	0.4004	0.32164	0.28342	0.46275	0.37657	0.29473	0.49204	0.37049	0.54473	0.52613	0.55688	0.42984
630.65	0.26589	0.37698	0.22201	0.18654	0.32614	0.34976	0.39238	0.2975	0.26487	0.39604	0.19966	0.33839	0.37364	0.33146	0.35484	0.3521	0.28535	0.40933	0.25232	0.32092	0.45204	0.25833	0.55785	0.39718	0.39105	0.32374	0.29311	0.46846	0.3817	0.29219	0.49362	0.36559	0.5446	0.52861	0.55626	0.43896
631.64	0.2656	0.37842	0.22985	0.19745	0.34131	0.35608	0.3856	0.30403	0.27304	0.39593	0.20084	0.33671	0.38199	0.35188	0.36148	0.36131	0.29613	0.41597	0.25906	0.33268	0.45684	0.26666	0.55764	0.4012	0.39189	0.33143	0.29051	0.47662	0.3848	0.2942	0.49199	0.37153	0.54954	0.53034	0.55028	0.43948
632.65	0.26329	0.39342	0.23429	0.20468	0.34332	0.36727	0.38842	0.30354	0.26956	0.40161	0.20613	0.345	0.38752	0.37363	0.36016	0.37155	0.29713	0.42909	0.26527	0.3358	0.45316	0.26885	0.56463	0.40749	0.40096	0.34081	0.28914	0.48356	0.39373	0.30336	0.48803	0.37242	0.547	0.53301	0.55672	0.43986
633.64	0.27972	0.40293	0.25551	0.2062	0.35518	0.37337	0.39145	0.30633	0.27991	0.41079	0.21211	0.35629	0.40069	0.39453	0.37233	0.37654	0.30277	0.43393	0.27515	0.34247	0.46435	0.27602	0.57136	0.42151	0.41653	0.34074	0.29408	0.48144	0.40634	0.30272	0.49268	0.37316	0.55034	0.54431	0.55567	0.44159
634.65	0.29129	0.40305	0.26781	0.21082	0.34573	0.37293	0.38908	0.30452	0.27339	0.4122	0.21298	0.36319	0.40445	0.41138	0.37258	0.37909	0.30385	0.43189	0.28189	0.34879	0.46385	0.27956	0.57474	0.4226	0.42211	0.33265	0.2909	0.48548	0.40195	0.30325	0.4911	0.37416	0.54855	0.54891	0.54979	0.44093
635.64	0.27511	0.40522	0.2885	0.21164	0.34215	0.37607	0.39211	0.31126	0.27108	0.40747	0.21034	0.36605	0.41339	0.42895	0.37376	0.38062	0.30454	0.44266	0.28375	0.35482	0.45994	0.27793	0.57125	0.4255	0.43581	0.32851	0.28454	0.47441	0.40062	0.30191	0.49068	0.3756	0.55061	0.54257	0.54727	0.4376
636.65	0.28593	0.41438	0.31318	0.21221	0.34381	0.38101	0.39417	0.3099	0.26624	0.40974	0.21262	0.37325	0.41772	0.44453	0.37087	0.38449	0.30393	0.4363	0.28511	0.354	0.45563	0.27567	0.56451	0.43009	0.44411	0.32821	0.29027	0.46694	0.40207	0.29212	0.48847	0.3678	0.55121	0.54126	0.54267	0.43056
637.66	0.30356	0.409	0.34539	0.21384	0.34748	0.37921	0.39021	0.3061	0.26981	0.40705	0.21698	0.37502	0.42482	0.45031	0.37845	0.38591	0.31196	0.43103	0.28919	0.35417	0.46064	0.27475	0.56604	0.43147	0.44541	0.31908	0.29772	0.45954	0.40698	0.28374	0.49015	0.35895	0.5524	0.53911	0.54028	0.42194
638.65	0.29953	0.42954	0.37346	0.21394	0.34094	0.38301	0.38733	0.29994	0.26406	0.40089	0.21627	0.37517	0.41454	0.45962	0.37372	0.38622	0.31129	0.43237	0.2846	0.35083	0.45281	0.26766	0.56183	0.43114	0.43463	0.32025	0.29728	0.45462	0.39788	0.27677	0.48215	0.3529	0.55346	0.52256	0.54057	0.41457
639.66	0.28509	0.4412	0.39515	0.21784	0.35237	0.38987	0.39409	0.29937	0.26295	0.40009	0.22225	0.38463	0.42033	0.46731	0.37607	0.38789	0.31677	0.43172	0.28868	0.35143	0.44903	0.26594	0.55975	0.4343	0.42973	0.32163	0.29039	0.44366	0.40291	0.26903	0.48261	0.3489	0.55146	0.5159	0.54205	0.40837
640.65	0.29821	0.45763	0.42338	0.22415	0.3518	0.38768	0.39392	0.29227	0.25625	0.39545	0.2204	0.38868	0.41354	0.47028	0.37618	0.39028	0.31744	0.41941	0.29206	0.34395	0.445	0.26319	0.5529	0.43229	0.42237	0.31879	0.29029	0.4441	0.40869	0.26419	0.47642	0.34795	0.54599	0.51296	0.53387	0.39382
641.66	0.29183	0.46409	0.44859	0.22898	0.35222	0.39396	0.38948	0.29061	0.25109	0.39203	0.22217	0.39132	0.40519	0.46493	0.37059	0.39267	0.31649	0.41608	0.29498	0.34048	0.44738	0.26133	0.55698	0.42798	0.4107	0.31396	0.2805	0.43925	0.40991	0.26342	0.47819	0.34856	0.54459	0.51078	0.53221	0.38453
642.65	0.27533	0.4757	0.48114	0.24445	0.35024	0.39868	0.38581	0.28603	0.24551	0.38865	0.21849	0.39375	0.39772	0.463	0.36712	0.38855	0.30926	0.41506	0.29346	0.34147	0.43813	0.25572	0.55129	0.42175	0.40065	0.3111	0.27437	0.4347	0.39616	0.25285	0.47088	0.34802	0.54153	0.50202	0.52494	0.37337
643.66	0.26929	0.47351	0.50693	0.25665	0.3551	0.39845	0.38629	0.28281	0.24456	0.38788	0.22488	0.39707	0.40057	0.4568	0.36636	0.38982	0.31224	0.41376	0.29844	0.33917	0.43435	0.25153	0.55057	0.41476	0.3955	0.30461	0.27218	0.42757	0.39671	0.24958	0.46901	0.34492	0.53803	0.49856	0.5224	0.3658
644.64	0.27806	0.48402	0.54132	0.26627	0.35088	0.39878	0.37346	0.27359	0.24065	0.38619	0.22862	0.3983	0.38417	0.43762	0.35652	0.38487	0.30423	0.41331	0.29392	0.32643	0.4236	0.24856	0.54522	0.41184	0.38789	0.29651	0.27193	0.42181	0.39129	0.24531	0.46165	0.34069	0.53413	0.49144	0.51555	0.35524
645.65	0.28184	0.49491	0.57305	0.28137	0.35603	0.4059	0.36815	0.26612	0.23197	0.38781	0.23397	0.40116	0.38554	0.4319	0.34927	0.37892	0.30412	0.41409	0.29292	0.32815	0.41563	0.24745	0.53772	0.41023	0.3957	0.29527	0.27021	0.4076	0.38576	0.24036	0.46402	0.33587	0.5303	0.48307	0.51212	0.34966
646.64	0.27603	0.50713	0.59661	0.29958	0.35072	0.4008	0.3594	0.24828	0.22264	0.38605	0.2341	0.40036	0.37885	0.41948	0.34061	0.37199	0.29778	0.4091	0.28991	0.32132	0.396	0.24409	0.52913	0.4031	0.39662	0.28725	0.26711	0.4021	0.37974	0.22944	0.45146	0.32648	0.52237	0.46865	0.50463	0.34149
647.65	0.29871	0.52463	0.62863	0.31804	0.36358	0.40866	0.36349	0.24758	0.21269	0.40011	0.24377	0.41393	0.37771	0.40961	0.33692	0.37686	0.29945	0.41721	0.29983	0.32155	0.39717	0.25458	0.52793	0.40784	0.40566	0.28374	0.26486	0.40047	0.39163	0.22774	0.45533	0.32463	0.52332	0.4723	0.50473	0.34556
648.64	0.28863	0.5235	0.64614	0.33208	0.36298	0.4065	0.34787	0.23733	0.20145	0.39336	0.23613	0.41316	0.3595	0.38332	0.32777	0.36601	0.28584	0.41313	0.2897	0.31686	0.38781	0.25261	0.52147	0.40591	0.4055	0.27156	0.25698	0.39356	0.38534	0.2206	0.44988	0.31752	0.51849	0.46563	0.49624	0.33492
649.65	0.28861	0.52803	0.66516	0.34865	0.36457	0.40873	0.34257	0.23591	0.1892	0.39426	0.22857	0.4165	0.35864	0.37098	0.32108	0.3602	0.28012	0.41349	0.29045	0.32248	0.391	0.25412	0.50997	0.40049	0.40978	0.26915	0.25259	0.38644	0.38025	0.21457	0.44598	0.30995	0.51583	0.45903	0.4873	0.33012
650.63	0.26735	0.5297	0.6824	0.36791	0.37114	0.40996	0.34324	0.23499	0.18696	0.39254	0.23276	0.4223	0.34734	0.35292	0.31585	0.35852	0.27861	0.41316	0.29411	0.32173	0.39675	0.25531	0.5098	0.39695	0.40441	0.26115	0.24917	0.39124	0.37947	0.21208	0.44397	0.30125	0.51876	0.45399	0.4871	0.32977
651.64	0.26955	0.53043	0.70369	0.38715	0.3774	0.41221	0.35279	0.24188	0.18457	0.39523	0.23441	0.43628	0.34314	0.3382	0.32017	0.35401	0.27441	0.41722	0.2929	0.32351	0.39944	0.26127	0.51079	0.40071	0.41228	0.26195	0.25427	0.39426	0.3783	0.21143	0.44742	0.30512	0.52067	0.45247	0.49104	0.33401
652.63	0.25297	0.53226	0.70638	0.40648	0.37029	0.40613	0.34792	0.23373	0.18679	0.38361	0.23158	0.43614	0.33275	0.32039	0.31537	0.3409	0.26317	0.40454	0.28611	0.31495	0.39813	0.25824	0.50523	0.3898	0.41142	0.25822	0.25193	0.39586	0.3651	0.20856	0.44207	0.302	0.51698	0.43874	0.48118	0.32555
653.64	0.25104	0.55318	0.71946	0.43037	0.37469	0.41384	0.3557	0.23926	0.18988	0.3855	0.23896	0.44625	0.33304	0.31716	0.31638	0.33958	0.26455	0.40513	0.28491	0.31891	0.40916	0.26353	0.50711	0.38339	0.41672	0.26612	0.25211	0.39685	0.36757	0.20763	0.4391	0.30293	0.5166	0.43658	0.48256	0.32474
654.62	0.25051	0.55921	0.73019	0.44682	0.36889	0.41178	0.35822	0.23984	0.19293	0.38251	0.24632	0.44163	0.32363	0.31182	0.3192	0.33686	0.25778	0.39844	0.2854	0.31236	0.41184	0.26241	0.51275	0.37553	0.42514	0.26836	0.25376	0.39785	0.36734	0.20146	0.4409	0.30648	0.51996	0.43639	0.48382	0.32081
655.63	0.23482	0.56423	0.7281	0.45918	0.3616	0.41303	0.35449	0.23945	0.19557	0.38448	0.24782	0.44349	0.31354	0.30588	0.32669	0.33375	0.24972	0.39715	0.28336	0.30278	0.41528	0.26145	0.52767	0.37527	0.4273	0.2741	0.2545	0.39477	0.37028	0.19746	0.43847	0.31307	0.51937	0.43782	0.48599	0.32312
656.62	0.22745	0.56866	0.7159	0.45907	0.35462	0.42004	0.34638	0.2384	0.19408	0.37793	0.24675	0.43894	0.31	0.30378	0.32554	0.32831	0.24929	0.40003	0.27922	0.29666	0.42088	0.25772	0.52985	0.36731	0.42791	0.27121	0.25093	0.39297	0.36984	0.19892	0.43166	0.30942	0.51632	0.43664	0.48616	0.32119
657.63	0.21074	0.55747	0.71348	0.45511	0.3543	0.42791	0.34547	0.24524	0.18903	0.37534	0.24494	0.43946	0.30744	0.29515	0.3282	0.3266	0.24954	0.40319	0.27428	0.29884	0.42217	0.25929	0.53626	0.36595	0.43244	0.26644	0.25059	0.3925	0.36975	0.20512	0.42861	0.30934	0.5194	0.44048	0.49376	0.31902
658.61	0.21495	0.5391	0.69729	0.45508	0.34762	0.42693	0.34697	0.25032	0.18457	0.36865	0.24278	0.42617	0.30724	0.2888	0.32704	0.32428	0.24561	0.39711	0.27601	0.28607	0.41839	0.25695	0.53786	0.36302	0.4363	0.26353	0.24607	0.39163	0.3738	0.20177	0.43022	0.30657	0.5197	0.4456	0.49181	0.31816
659.62	0.20441	0.53042	0.68583	0.46764	0.34936	0.43418	0.364	0.26505	0.18659	0.36394	0.24443	0.42741	0.31121	0.28858	0.33209	0.32405	0.24656	0.39751	0.27202	0.28432	0.42785	0.25178	0.54405	0.36524	0.43884	0.26018	0.24805	0.39962	0.37356	0.20572	0.43106	0.31063	0.51919	0.45515	0.50348	0.32196
660.61	0.23484	0.52293	0.67819	0.46026	0.35169	0.43586	0.36821	0.2757	0.18819	0.3577	0.23674	0.41653	0.32384	0.28428	0.32948	0.32185	0.24656	0.39406	0.26517	0.28353	0.43443	0.25604	0.53902	0.35771	0.4506	0.26182	0.2416	0.40349	0.37255	0.20891	0.42957	0.30966	0.51944	0.46311	0.50467	0.32429
661.62	0.22247	0.51427	0.67751	0.45986	0.34892	0.43377	0.37553	0.28613	0.19478	0.34555	0.23478	0.4023	0.32535	0.28153	0.33056	0.32255	0.24026	0.38453	0.25838	0.28346	0.43946	0.2563	0.54321	0.36081	0.45517	0.26418	0.24311	0.4092	0.3738	0.21553	0.43639	0.31544	0.52638	0.47004	0.50635	0.3243
662.6	0.2283	0.52205	0.66252	0.45134	0.34772	0.4303	0.379	0.29692	0.19724	0.33728	0.23217	0.38724	0.32717	0.28513	0.33871	0.31996	0.24175	0.3807	0.25483	0.27771	0.44	0.25661	0.5475	0.35801	0.45412	0.26908	0.24562	0.40651	0.3784	0.21583	0.43763	0.32339	0.52356	0.47514	0.50604	0.33027
663.61	0.24771	0.53087	0.6599	0.43694	0.34485	0.43531	0.38219	0.31029	0.20704	0.33293	0.23366	0.38383	0.33184	0.29703	0.3505	0.32049	0.24629	0.38497	0.24898	0.28411	0.44995	0.25689	0.55488	0.36315	0.46412	0.28284	0.25211	0.41371	0.38126	0.23014	0.43673	0.34109	0.52945	0.4845	0.51298	0.34018
664.59	0.24101	0.52407	0.64302	0.41058	0.33399	0.43191	0.37066	0.31463	0.21072	0.32863	0.22685	0.36888	0.33395	0.29681	0.35782	0.31491	0.24772	0.38815	0.24389	0.27816	0.4466	0.26295	0.55726	0.36388	0.46458	0.29217	0.25387	0.4124	0.38922	0.23857	0.43549	0.34398	0.53218	0.48977	0.50719	0.34118
665.6	0.22661	0.51515	0.62982	0.39927	0.31694	0.42605	0.36854	0.32012	0.20881	0.31842	0.2224	0.35601	0.32744	0.29896	0.36473	0.31513	0.24523	0.38413	0.23946	0.26716	0.44189	0.26336	0.55704	0.36193	0.45993	0.29058	0.2597	0.41243	0.39233	0.24494	0.43616	0.34322	0.53217	0.48889	0.5017	0.33955
666.59	0.23935	0.50397	0.60249	0.38689	0.31293	0.42226	0.36626	0.3309	0.20791	0.32245	0.21698	0.34821	0.32825	0.2995	0.37234	0.31448	0.25056	0.38851	0.24043	0.26301	0.44092	0.26576	0.55683	0.35695	0.45984	0.29208	0.25216	0.41597	0.39873	0.24026	0.4359	0.34873	0.53231	0.49887	0.49933	0.34198
667.57	0.24156	0.49045	0.58164	0.37519	0.29503	0.41294	0.36012	0.33679	0.21476	0.32264	0.21159	0.33311	0.32374	0.30392	0.37144	0.31538	0.24414	0.38308	0.23938	0.2549	0.44246	0.2674	0.55122	0.35019	0.45884	0.29411	0.24984	0.42298	0.3987	0.23911	0.441	0.34903	0.53489	0.50467	0.50287	0.33703
668.58	0.22686	0.4729	0.56776	0.36566	0.29256	0.40008	0.3575	0.33762	0.21395	0.32206	0.20256	0.32875	0.31566	0.29776	0.37199	0.3169	0.24257	0.37445	0.23993	0.25234	0.43982	0.26856	0.54295	0.34746	0.44904	0.28715	0.24497	0.43131	0.40105	0.24039	0.44498	0.34816	0.53414	0.50185	0.50055	0.33052
669.56	0.24037	0.45954	0.54464	0.35247	0.28814	0.39602	0.35444	0.33843	0.21626	0.31957	0.20054	0.32318	0.30256	0.29857	0.36921	0.31684	0.24167	0.36439	0.23154	0.25052	0.43889	0.26981	0.54199	0.33849	0.43788	0.28175	0.23933	0.43034	0.40715	0.2464	0.44882	0.35165	0.53539	0.50291	0.50542	0.32711
670.57	0.23319	0.46057	0.52534	0.33438	0.28494	0.39371	0.34603	0.3367	0.21802	0.32478	0.1973	0.31697	0.29676	0.3009	0.36736	0.31217	0.23879	0.36212	0.22418	0.25353	0.44224	0.26619	0.53819	0.34314	0.43225	0.27206	0.2392	0.42743	0.41139	0.24658	0.44989	0.35719	0.53704	0.51203	0.50771	0.3266
671.55	0.23593	0.45509	0.51959	0.32201	0.27114	0.39247	0.34704	0.32918	0.21672	0.32884	0.20074	0.313	0.2942	0.30283	0.37172	0.31265	0.23855	0.35936	0.22254	0.25488	0.44752	0.26927	0.53504	0.34606	0.42881	0.26844	0.24305	0.43064	0.40569	0.25672	0.45675	0.353	0.53508	0.51158	0.51394	0.32562
672.56	0.23667	0.43361	0.49672	0.30446	0.26687	0.39194	0.34387	0.31901	0.20886	0.3249	0.19411	0.30686	0.29669	0.29727	0.36581	0.31267	0.23766	0.35321	0.21514	0.25234	0.44631	0.26352	0.53176	0.35061	0.43355	0.2568	0.24112	0.42565	0.41075	0.25769	0.44985	0.35373	0.53114	0.51468	0.5117	0.3274
673.54	0.22322	0.42822	0.48107	0.29071	0.25811	0.39455	0.33709	0.31201	0.20373	0.33025	0.18907	0.30273	0.30196	0.2976	0.36009	0.30956	0.23287	0.35029	0.21516	0.24772	0.44306	0.26597	0.5306	0.35089	0.42662	0.24749	0.24323	0.42276	0.40745	0.26176	0.45983	0.34538	0.52412	0.51687	0.51189	0.3321
674.55	0.23744	0.4174	0.46508	0.27671	0.25584	0.39088	0.33046	0.29968	0.20133	0.33302	0.18427	0.29789	0.31295	0.30102	0.36154	0.31084	0.23201	0.33947	0.21892	0.24408	0.43969	0.266	0.52363	0.35332	0.43558	0.23783	0.246	0.42873	0.39716	0.25792	0.46266	0.337	0.51938	0.51053	0.51028	0.33531
675.53	0.24601	0.39324	0.4378	0.25962	0.24254	0.38327	0.32295	0.28624	0.19425	0.32333	0.17787	0.29244	0.31317	0.29333	0.35184	0.30695	0.23	0.33291	0.21562	0.23015	0.43161	0.26221	0.52148	0.34814	0.43063	0.23337	0.23482	0.43023	0.38292	0.25521	0.46273	0.32484	0.51042	0.49901	0.50606	0.32979
676.54	0.23903	0.38876	0.4255	0.25277	0.2468	0.37997	0.31134	0.28455	0.19385	0.32073	0.17229	0.29329	0.31578	0.29152	0.345	0.30752	0.22682	0.32223	0.21279	0.22353	0.42849	0.25959	0.5153	0.35064	0.43195	0.2254	0.23817	0.42282	0.38367	0.25095	0.45658	0.32256	0.50625	0.49328	0.49664	0.32854
677.52	0.2375	0.38671	0.41037	0.23569	0.2485	0.37602	0.30293	0.28382	0.1918	0.31845	0.16827	0.29382	0.31632	0.29076	0.34584	0.30306	0.22328	0.31556	0.2101	0.21923	0.42697	0.26018	0.5078	0.35075	0.4219	0.22251	0.23773	0.41918	0.37336	0.24956	0.46079	0.31668	0.50162	0.48256	0.49145	0.32624
678.5	0.23628	0.37616	0.3821	0.22051	0.24176	0.37566	0.29587	0.2825	0.19251	0.31638	0.16824	0.29244	0.31367	0.29262	0.34854	0.30403	0.2235	0.31003	0.20981	0.21365	0.42458	0.25095	0.50802	0.35593	0.42025	0.2154	0.23235	0.41015	0.37283	0.24339	0.44993	0.31267	0.49765	0.4758	0.48856	0.32242
679.51	0.20758	0.37691	0.37172	0.21382	0.24551	0.38065	0.28585	0.28237	0.18848	0.31438	0.16435	0.29054	0.31467	0.28707	0.34153	0.30461	0.21908	0.31382	0.20793	0.21432	0.42696	0.24198	0.50664	0.35871	0.41068	0.21379	0.22945	0.40566	0.37588	0.25075	0.44637	0.3121	0.49093	0.47264	0.47901	0.31418
680.49	0.1926	0.37365	0.36633	0.22385	0.2547	0.39279	0.29168	0.28755	0.19834	0.33228	0.16922	0.29746	0.32302	0.29224	0.35588	0.31695	0.21619	0.31521	0.22082	0.2226	0.43482	0.24347	0.50857	0.37213	0.40652	0.21363	0.2348	0.41126	0.37899	0.2611	0.44763	0.31615	0.49698	0.46597	0.48069	0.31129
681.5	0.1683	0.36731	0.33588	0.19876	0.24266	0.38843	0.27678	0.27359	0.19652	0.33327	0.16427	0.28767	0.31647	0.29215	0.35148	0.31613	0.20686	0.31322	0.20812	0.21306	0.42832	0.23621	0.50414	0.37006	0.3965	0.21159	0.2253	0.40509	0.37787	0.26437	0.44232	0.31051	0.49134	0.45519	0.48004	0.30023
682.48	0.13712	0.35892	0.3345	0.19513	0.24537	0.39171	0.27931	0.27221	0.20066	0.34762	0.17113	0.29389	0.31964	0.29277	0.35672	0.32298	0.21128	0.31651	0.21779	0.21388	0.42597	0.23889	0.5104	0.37481	0.38903	0.20226	0.22407	0.4055	0.39202	0.26162	0.44432	0.30414	0.49196	0.45189	0.47809	0.29594
683.49	0.10788	0.34805	0.3265	0.19253	0.24972	0.38848	0.26905	0.26927	0.20049	0.35882	0.17174	0.29175	0.31421	0.28821	0.35205	0.32516	0.2091	0.31376	0.20828	0.21427	0.43235	0.24544	0.50942	0.37554	0.38288	0.20037	0.22113	0.40439	0.39133	0.25893	0.44	0.30604	0.4968	0.4507	0.4743	0.28625
684.47	0.091404	0.34696	0.31008	0.19373	0.24853	0.3786	0.26916	0.27218	0.20717	0.37242	0.1761	0.29792	0.31358	0.28866	0.35606	0.33022	0.21526	0.31317	0.21041	0.2098	0.43602	0.24624	0.5135	0.38198	0.38146	0.1986	0.2133	0.40354	0.39358	0.25064	0.43971	0.30672	0.49903	0.45108	0.48278	0.28622
685.45	0.079163	0.34198	0.30429	0.17272	0.24921	0.36499	0.25825	0.27457	0.2036	0.36997	0.17936	0.30155	0.30931	0.28525	0.34945	0.32651	0.22112	0.3146	0.19984	0.20405	0.42626	0.24328	0.51873	0.37889	0.38339	0.192	0.21194	0.3948	0.40042	0.24555	0.43448	0.30589	0.49137	0.45321	0.48081	0.28302
686.46	0.082269	0.33738	0.30069	0.16982	0.25615	0.36177	0.26183	0.2784	0.20222	0.37798	0.18242	0.30737	0.3091	0.28238	0.35302	0.32715	0.22957	0.31325	0.21599	0.20848	0.42667	0.24158	0.52094	0.38286	0.37324	0.18101	0.20905	0.39691	0.40292	0.24317	0.436	0.30659	0.49203	0.4516	0.47546	0.27638
687.44	0.10479	0.33713	0.29587	0.17357	0.25133	0.35761	0.25638	0.27739	0.20435	0.37396	0.18306	0.31504	0.30728	0.28225	0.35163	0.33086	0.23166	0.31151	0.21551	0.20886	0.42534	0.23222	0.52142	0.39075	0.37352	0.18218	0.20826	0.40213	0.40283	0.25021	0.4369	0.30708	0.48998	0.44677	0.479	0.27255
688.44	0.12489	0.33233	0.2925	0.16639	0.24852	0.35461	0.25983	0.27633	0.20159	0.37226	0.17835	0.32315	0.31923	0.27745	0.35553	0.32791	0.23438	0.31303	0.22703	0.20364	0.41953	0.22763	0.51246	0.39822	0.38468	0.17333	0.20937	0.40985	0.40332	0.26059	0.44452	0.30314	0.48359	0.43962	0.47599	0.2753
689.42	0.12037	0.32226	0.29212	0.15474	0.24607	0.3505	0.25625	0.27628	0.19509	0.36578	0.17386	0.32982	0.3199	0.27524	0.35396	0.32745	0.23228	0.31327	0.22829	0.2101	0.41151	0.22361	0.51168	0.40205	0.3829	0.16542	0.21499	0.41315	0.40405	0.26441	0.44367	0.30234	0.48446	0.43392	0.47115	0.27465
690.43	0.11642	0.31675	0.2855	0.15923	0.24835	0.35223	0.2626	0.27889	0.19448	0.36518	0.17468	0.33654	0.33273	0.27444	0.35859	0.33189	0.23851	0.31707	0.23972	0.21575	0.41786	0.22465	0.50705	0.41087	0.38682	0.16271	0.21492	0.42348	0.41077	0.26838	0.45188	0.31015	0.48881	0.43026	0.47656	0.27848
691.41	0.10831	0.31111	0.28168	0.15657	0.25366	0.35535	0.26289	0.27895	0.1985	0.35666	0.17593	0.34733	0.34269	0.27669	0.36523	0.33324	0.24384	0.3247	0.24338	0.21932	0.42107	0.22286	0.51784	0.4155	0.38914	0.17209	0.21969	0.42093	0.42847	0.27734	0.45596	0.3104	0.49445	0.42908	0.48321	0.28766
692.39	0.085451	0.32038	0.27783	0.15499	0.26126	0.36714	0.26742	0.28467	0.2006	0.36612	0.17796	0.35722	0.3475	0.27783	0.36954	0.33614	0.24868	0.3358	0.24738	0.22063	0.42442	0.22887	0.52882	0.42014	0.38538	0.1749	0.22195	0.42144	0.43624	0.28765	0.46471	0.3154	0.50162	0.43302	0.4827	0.29382
693.39	0.072927	0.33038	0.28231	0.16086	0.2641	0.36683	0.27126	0.2866	0.20297	0.37068	0.18371	0.36042	0.34967	0.2831	0.37648	0.34167	0.25832	0.34719	0.24983	0.22228	0.42595	0.23429	0.53999	0.41649	0.38196	0.18227	0.2293	0.42282	0.44904	0.28799	0.46054	0.32205	0.50758	0.43444	0.48896	0.29392
694.38	0.079	0.33248	0.28898	0.16799	0.26878	0.37458	0.2849	0.29151	0.20887	0.37962	0.19163	0.36593	0.35785	0.28403	0.38779	0.34918	0.26508	0.36223	0.26428	0.22356	0.43336	0.24532	0.54599	0.4203	0.39288	0.18758	0.23304	0.42339	0.45253	0.29547	0.46808	0.32823	0.5132	0.43536	0.49305	0.29672
695.38	0.09459	0.32974	0.28213	0.15956	0.27426	0.37712	0.2862	0.29241	0.21259	0.38906	0.18944	0.3679	0.35555	0.28601	0.38879	0.3452	0.26521	0.36276	0.26528	0.22326	0.43665	0.24837	0.54618	0.41897	0.39736	0.19034	0.23555	0.41572	0.44965	0.30036	0.47238	0.32647	0.51629	0.43999	0.48376	0.29878
696.36	0.11252	0.33692	0.29226	0.17724	0.28518	0.38597	0.29802	0.30552	0.21822	0.40307	0.19833	0.3827	0.36464	0.29184	0.39669	0.35146	0.26595	0.37034	0.2715	0.23191	0.44395	0.25937	0.54981	0.42511	0.4148	0.19	0.24044	0.4243	0.44084	0.30158	0.4756	0.33418	0.51573	0.44287	0.4852	0.30519
697.34	0.12763	0.32944	0.28669	0.18697	0.29082	0.38668	0.29978	0.30742	0.22156	0.40745	0.19786	0.38102	0.3685	0.29117	0.39737	0.35021	0.26879	0.37133	0.27331	0.23637	0.45188	0.26566	0.5429	0.41992	0.42344	0.19194	0.24025	0.43044	0.44216	0.30938	0.46785	0.33865	0.51564	0.44157	0.47858	0.30229
698.34	0.15144	0.31397	0.28791	0.19348	0.2942	0.3895	0.30044	0.31404	0.22805	0.40577	0.19833	0.38203	0.37283	0.29144	0.40316	0.35264	0.26319	0.36852	0.27344	0.24015	0.45337	0.26343	0.54568	0.42111	0.43065	0.18658	0.23988	0.42517	0.43615	0.31395	0.4742	0.34372	0.51461	0.43991	0.47034	0.29959
699.32	0.15564	0.32852	0.29102	0.20947	0.30475	0.39402	0.30426	0.31868	0.23509	0.40392	0.2006	0.38929	0.37593	0.29573	0.4077	0.34907	0.26483	0.35702	0.27254	0.2439	0.45633	0.26081	0.54736	0.42908	0.42872	0.18212	0.23976	0.41752	0.43992	0.31429	0.47812	0.3475	0.514	0.4385	0.46611	0.30283
700.33	0.13547	0.35923	0.30723	0.23158	0.30644	0.39777	0.3047	0.3228	0.23857	0.40953	0.20189	0.39786	0.37734	0.30185	0.4157	0.356	0.26439	0.35698	0.2693	0.24804	0.45685	0.26574	0.55791	0.42995	0.42053	0.1875	0.24186	0.42052	0.44014	0.31304	0.47175	0.35155	0.5133	0.43618	0.46808	0.29695
701.31	0.1152	0.36001	0.30727	0.23623	0.30474	0.39017	0.29957	0.32125	0.23599	0.41048	0.18925	0.3862	0.36297	0.29435	0.41299	0.35103	0.26508	0.34636	0.26518	0.23492	0.44857	0.26361	0.54783	0.4188	0.40148	0.17836	0.24226	0.41196	0.4337	0.30721	0.47199	0.34169	0.50957	0.43315	0.45433	0.28629
702.29	0.11068	0.37064	0.31123	0.23182	0.30285	0.3886	0.30135	0.32328	0.23161	0.41239	0.18385	0.3837	0.35453	0.29076	0.41265	0.34643	0.26196	0.34217	0.2627	0.23069	0.43861	0.25822	0.54527	0.41934	0.39135	0.17437	0.2357	0.38905	0.42479	0.29676	0.46766	0.33862	0.50253	0.43056	0.45173	0.28319
703.29	0.10308	0.4019	0.31	0.24609	0.30809	0.39374	0.30008	0.32363	0.23412	0.42056	0.18765	0.3917	0.34665	0.28685	0.40286	0.34374	0.2618	0.33907	0.25769	0.22968	0.44103	0.25659	0.54548	0.41836	0.37754	0.18099	0.22823	0.38493	0.41781	0.28636	0.4595	0.33134	0.50438	0.42962	0.45569	0.28497
704.27	0.093469	0.39956	0.30375	0.23544	0.3053	0.3997	0.29559	0.31673	0.23274	0.42773	0.18156	0.389	0.3302	0.27875	0.39143	0.33567	0.25813	0.33506	0.25419	0.21819	0.43628	0.25723	0.53693	0.40167	0.36277	0.17852	0.22547	0.38006	0.40615	0.28008	0.44619	0.32267	0.49775	0.42337	0.44507	0.2774
705.27	0.10828	0.39004	0.30255	0.22412	0.30475	0.40177	0.29133	0.31188	0.23056	0.42574	0.17876	0.38144	0.31619	0.27014	0.38045	0.3227	0.24984	0.32562	0.2491	0.2083	0.42901	0.25565	0.52284	0.39091	0.35456	0.16333	0.21659	0.36638	0.38873	0.2751	0.43634	0.31958	0.49176	0.41853	0.43221	0.271
706.25	0.11093	0.39411	0.30379	0.21944	0.30381	0.40826	0.29527	0.31162	0.23831	0.42954	0.18454	0.37853	0.31453	0.2642	0.37297	0.31956	0.24827	0.3188	0.24392	0.21103	0.43394	0.26062	0.5295	0.38944	0.35815	0.15988	0.20772	0.36482	0.37754	0.26647	0.43189	0.32474	0.49253	0.41709	0.4344	0.27187
707.23	0.1048	0.3918	0.31057	0.22007	0.29821	0.40345	0.29387	0.3084	0.24733	0.4277	0.18861	0.37605	0.30755	0.25901	0.36808	0.3146	0.24154	0.30762	0.23617	0.20307	0.44355	0.2647	0.53451	0.38858	0.35984	0.15221	0.2081	0.3706	0.36528	0.25668	0.42744	0.32048	0.4954	0.41545	0.43114	0.26968
708.23	0.090974	0.38599	0.31855	0.207	0.29195	0.40458	0.30027	0.302	0.2478	0.42209	0.17923	0.36666	0.29438	0.25684	0.36463	0.30935	0.23697	0.29158	0.23268	0.19085	0.44062	0.2694	0.52255	0.38375	0.35447	0.14348	0.20834	0.36538	0.35762	0.2499	0.42567	0.31918	0.48892	0.40891	0.41633	0.26708
709.21	0.11268	0.3978	0.32171	0.20474	0.29553	0.39921	0.30069	0.30328	0.24783	0.41733	0.1832	0.36443	0.29448	0.26181	0.36686	0.30802	0.23684	0.28909	0.22456	0.18813	0.44281	0.26877	0.52473	0.38783	0.35762	0.14618	0.2047	0.36659	0.35493	0.25118	0.4263	0.31993	0.48889	0.40665	0.41879	0.26757
710.21	0.11789	0.40778	0.32035	0.19684	0.29195	0.39235	0.30274	0.30638	0.24642	0.41411	0.18063	0.35981	0.28805	0.26051	0.36753	0.3053	0.23208	0.27951	0.2209	0.18806	0.44403	0.26835	0.52738	0.38653	0.36095	0.14874	0.20343	0.36408	0.35327	0.23997	0.42211	0.32181	0.48706	0.40803	0.41793	0.2689
711.19	0.13843	0.41132	0.32174	0.19888	0.28366	0.39567	0.29912	0.30889	0.23914	0.40901	0.17459	0.35944	0.2859	0.26265	0.37026	0.3001	0.22079	0.2751	0.21813	0.18432	0.44459	0.26353	0.51981	0.38241	0.36451	0.15282	0.20488	0.35751	0.35586	0.24252	0.41219	0.32796	0.4857	0.40881	0.41667	0.2646
712.17	0.15372	0.40952	0.3196	0.19423	0.28249	0.39766	0.30022	0.3111	0.2319	0.40042	0.16802	0.35901	0.28229	0.26362	0.36851	0.29739	0.21453	0.27141	0.21986	0.18081	0.44618	0.26232	0.51725	0.37415	0.36216	0.15542	0.20215	0.35109	0.35026	0.23957	0.40879	0.33411	0.48612	0.40892	0.4135	0.26185
713.17	0.15427	0.4009	0.31022	0.18277	0.27744	0.38421	0.30043	0.3082	0.22945	0.39346	0.16673	0.35775	0.28446	0.2611	0.37008	0.29512	0.20927	0.26994	0.21831	0.18008	0.45035	0.26474	0.52015	0.37608	0.36683	0.15498	0.20128	0.35573	0.34925	0.23746	0.40589	0.34404	0.48674	0.41172	0.4134	0.26184
714.15	0.14834	0.3862	0.3106	0.17796	0.26329	0.37943	0.30114	0.30457	0.224	0.38343	0.15997	0.35359	0.28018	0.25643	0.3637	0.29199	0.19796	0.26642	0.21495	0.18333	0.45191	0.26567	0.51897	0.37302	0.37346	0.14883	0.20008	0.354	0.34327	0.22835	0.40275	0.35133	0.48349	0.41268	0.40844	0.25648
715.13	0.13919	0.3702	0.3025	0.17839	0.2588	0.37536	0.29879	0.3018	0.21952	0.37493	0.1557	0.36012	0.27513	0.25852	0.35667	0.29117	0.20009	0.26604	0.21439	0.18018	0.4528	0.26467	0.51492	0.38182	0.37831	0.15293	0.20467	0.35569	0.35059	0.22702	0.40291	0.35154	0.48568	0.40743	0.41192	0.25689
716.13	0.13752	0.35274	0.29813	0.16072	0.25891	0.36217	0.29467	0.28907	0.21033	0.36266	0.15043	0.35429	0.27167	0.25192	0.35134	0.28482	0.19905	0.2581	0.21127	0.1728	0.44965	0.26395	0.51074	0.39093	0.38144	0.14969	0.20823	0.35581	0.3444	0.22396	0.40596	0.35102	0.48516	0.40362	0.40894	0.25547
717.11	0.12462	0.34659	0.29055	0.15327	0.26185	0.35898	0.29943	0.27729	0.20714	0.35666	0.1477	0.35491	0.26952	0.25397	0.35488	0.28674	0.20098	0.25505	0.21419	0.17398	0.44228	0.26611	0.51303	0.39701	0.392	0.15337	0.21559	0.3568	0.35202	0.23002	0.41207	0.35015	0.48533	0.39906	0.41158	0.2607
718.08	0.13697	0.33767	0.28535	0.14552	0.26708	0.36305	0.29287	0.27524	0.19841	0.34934	0.14496	0.35673	0.26785	0.25714	0.35428	0.28234	0.20004	0.25468	0.21229	0.17431	0.43905	0.26513	0.51564	0.40229	0.40717	0.15503	0.22162	0.35011	0.35534	0.23971	0.41502	0.34859	0.48657	0.39861	0.41165	0.26485
719.09	0.11505	0.33044	0.278	0.13698	0.26787	0.36106	0.2883	0.27737	0.19515	0.3484	0.14003	0.35871	0.26707	0.25819	0.35292	0.2842	0.1977	0.25149	0.21391	0.17469	0.43881	0.27133	0.51666	0.41126	0.41521	0.16616	0.2239	0.35523	0.35557	0.24179	0.41507	0.35256	0.48904	0.40384	0.41246	0.27523
720.06	0.13002	0.33078	0.28102	0.13201	0.26929	0.36057	0.2935	0.26893	0.19605	0.33851	0.1388	0.35568	0.27347	0.25659	0.35796	0.28175	0.19574	0.24919	0.21956	0.17636	0.44294	0.27193	0.52407	0.41441	0.42561	0.16786	0.22757	0.36417	0.3514	0.24454	0.4246	0.34957	0.49314	0.40975	0.41734	0.28426
721.06	0.13228	0.33114	0.27183	0.11856	0.27207	0.36359	0.29539	0.26934	0.19815	0.33091	0.14201	0.36101	0.27981	0.26525	0.35997	0.28582	0.19364	0.25292	0.22371	0.18231	0.44462	0.27314	0.52905	0.41684	0.43384	0.1777	0.22517	0.36721	0.35611	0.24793	0.43194	0.35524	0.49584	0.41208	0.41837	0.29117
722.04	0.14622	0.33143	0.27222	0.11562	0.26912	0.36546	0.29046	0.26683	0.19358	0.32865	0.143	0.3613	0.2892	0.26875	0.35758	0.2859	0.19648	0.25941	0.22169	0.19216	0.44178	0.27189	0.52339	0.42206	0.4473	0.18102	0.22605	0.37285	0.34975	0.24419	0.43862	0.36143	0.49585	0.41458	0.42326	0.29695
723.02	0.1423	0.33057	0.26797	0.11816	0.26113	0.36475	0.29136	0.26519	0.19252	0.32271	0.14344	0.36355	0.29373	0.27268	0.35808	0.29189	0.19735	0.26527	0.22622	0.19792	0.44111	0.26899	0.52628	0.4207	0.45202	0.18804	0.22542	0.3784	0.35272	0.24112	0.44247	0.36333	0.4974	0.41652	0.43197	0.29757
724.02	0.15791	0.3278	0.26062	0.10815	0.25441	0.36373	0.28679	0.25019	0.18837	0.31258	0.13709	0.35727	0.29644	0.27309	0.3554	0.29339	0.1969	0.26332	0.22031	0.19226	0.43938	0.26132	0.52018	0.41815	0.45186	0.18537	0.22778	0.37158	0.35411	0.24337	0.44425	0.35053	0.49817	0.41033	0.43101	0.30238
724.99	0.15228	0.31632	0.25143	0.10195	0.25993	0.37287	0.282	0.25045	0.18673	0.31609	0.14081	0.35804	0.29842	0.28094	0.35574	0.29942	0.20563	0.27335	0.22181	0.1988	0.4377	0.2592	0.51973	0.41937	0.45591	0.18889	0.23437	0.36532	0.3584	0.25465	0.45011	0.35913	0.49722	0.41145	0.43494	0.30513
725.97	0.15955	0.3182	0.2561	0.11089	0.25635	0.37674	0.28293	0.27759	0.1829	0.31995	0.13834	0.35507	0.29691	0.28502	0.35439	0.29849	0.21188	0.27991	0.22401	0.19944	0.43487	0.26325	0.51947	0.41649	0.45978	0.18779	0.23664	0.36599	0.35789	0.25943	0.455	0.35173	0.49137	0.41808	0.4413	0.30937
726.97	0.14286	0.31627	0.25482	0.10347	0.25708	0.37558	0.27699	0.31444	0.18446	0.31879	0.13315	0.35847	0.30049	0.29337	0.35492	0.29235	0.21175	0.27782	0.22476	0.19718	0.43742	0.25249	0.5211	0.41572	0.45739	0.19171	0.23517	0.36162	0.3653	0.26338	0.45937	0.35172	0.49332	0.41806	0.43905	0.31365
727.95	0.14069	0.32104	0.24722	0.09683	0.26167	0.38141	0.27665	0.31916	0.18656	0.31758	0.13399	0.35272	0.30026	0.30172	0.35128	0.28675	0.21688	0.27701	0.2273	0.19532	0.43585	0.24493	0.52173	0.41577	0.45696	0.19213	0.22897	0.36566	0.36226	0.26884	0.46588	0.34994	0.4891	0.41932	0.44132	0.32003
728.92	0.13814	0.32142	0.25076	0.10198	0.2683	0.39069	0.27973	0.32524	0.18807	0.32085	0.13732	0.35315	0.30296	0.30907	0.35622	0.28332	0.22367	0.28483	0.23673	0.20098	0.4393	0.24318	0.52952	0.41646	0.4555	0.19809	0.23216	0.37296	0.36793	0.26895	0.47954	0.35846	0.49103	0.42837	0.44876	0.32091
729.92	0.14646	0.32525	0.25833	0.10507	0.26593	0.39951	0.28644	0.32572	0.18839	0.31581	0.13087	0.34692	0.31134	0.30633	0.3569	0.28489	0.22284	0.28875	0.23923	0.20037	0.43755	0.24156	0.52786	0.41391	0.45865	0.20156	0.22544	0.37945	0.37372	0.26709	0.48329	0.35395	0.49002	0.43072	0.45059	0.32414
730.9	0.14463	0.32624	0.26903	0.10704	0.26405	0.4056	0.2852	0.2999	0.1936	0.32133	0.13281	0.34855	0.31778	0.31261	0.36378	0.28107	0.22742	0.29367	0.2422	0.20515	0.43772	0.237	0.53754	0.41497	0.458	0.20612	0.22779	0.38299	0.38054	0.26503	0.49001	0.3576	0.4927	0.4318	0.45198	0.33177
731.87	0.17197	0.32357	0.26367	0.10898	0.25201	0.41353	0.28658	0.26321	0.1872	0.31845	0.13559	0.33549	0.31431	0.31088	0.36501	0.27938	0.21953	0.29343	0.24268	0.20378	0.43327	0.24063	0.53499	0.4129	0.45937	0.20472	0.23009	0.38877	0.37567	0.26801	0.49066	0.35279	0.48647	0.43396	0.45912	0.33388
732.87	0.19445	0.33961	0.27755	0.11841	0.26244	0.42885	0.29692	0.26705	0.18955	0.32309	0.14141	0.33947	0.32544	0.31705	0.36906	0.27964	0.22873	0.30094	0.24856	0.2217	0.43398	0.24677	0.54353	0.41671	0.46431	0.21151	0.23634	0.39313	0.38927	0.26654	0.4988	0.35632	0.49095	0.43925	0.46794	0.34
733.85	0.21276	0.34232	0.28389	0.1178	0.26409	0.43898	0.29823	0.26636	0.18581	0.32904	0.14544	0.34342	0.32909	0.31931	0.37452	0.27757	0.23047	0.29734	0.24826	0.22531	0.42624	0.24714	0.54521	0.41376	0.46787	0.21403	0.23396	0.39226	0.39294	0.27039	0.49401	0.35834	0.48633	0.44195	0.47131	0.33975
734.83	0.1922	0.34585	0.27627	0.11345	0.25411	0.44233	0.29162	0.26694	0.18255	0.33327	0.14959	0.3468	0.32508	0.32351	0.37794	0.26799	0.23408	0.29291	0.24805	0.22879	0.42468	0.25135	0.54987	0.416	0.4589	0.21289	0.23428	0.39449	0.38877	0.26528	0.49842	0.36301	0.48547	0.4415	0.47478	0.34247
735.82	0.20567	0.3397	0.25351	0.11816	0.25742	0.45193	0.29693	0.27442	0.18022	0.33131	0.15175	0.35176	0.32745	0.32979	0.37278	0.26914	0.23424	0.29381	0.24742	0.23463	0.41859	0.24935	0.5499	0.42008	0.46442	0.21365	0.23609	0.40253	0.39725	0.26658	0.50055	0.36824	0.48496	0.44094	0.48255	0.34346
736.8	0.21564	0.3467	0.25579	0.11792	0.2697	0.45871	0.29618	0.28707	0.18814	0.33435	0.15535	0.35562	0.32734	0.33341	0.37251	0.26971	0.2479	0.29802	0.25097	0.2415	0.41722	0.25397	0.56072	0.42174	0.46794	0.21796	0.23439	0.40105	0.41241	0.26465	0.50074	0.37352	0.48752	0.44728	0.48504	0.34563
737.77	0.2106	0.33434	0.24765	0.11047	0.25347	0.45258	0.28747	0.28662	0.18481	0.33779	0.14812	0.3498	0.31995	0.32595	0.37172	0.26342	0.2391	0.29439	0.25358	0.23205	0.41608	0.25528	0.55733	0.41693	0.46209	0.21436	0.23307	0.39341	0.40142	0.26105	0.50059	0.3712	0.48423	0.44941	0.47976	0.34122
738.77	0.22563	0.33952	0.23995	0.11387	0.25561	0.44773	0.28831	0.29596	0.19168	0.33999	0.14967	0.34222	0.31686	0.32893	0.37433	0.25631	0.23318	0.29575	0.26238	0.23106	0.41747	0.25801	0.55881	0.41675	0.4656	0.21451	0.23598	0.39464	0.40184	0.25035	0.50278	0.37118	0.48615	0.44811	0.48747	0.33867
739.75	0.24637	0.34537	0.2453	0.11689	0.26385	0.44694	0.29362	0.30658	0.19484	0.34001	0.15189	0.33848	0.31758	0.3341	0.37258	0.25461	0.22778	0.29438	0.26968	0.22748	0.41499	0.25428	0.55992	0.41649	0.47752	0.22246	0.23396	0.38946	0.40204	0.24805	0.50255	0.36938	0.48424	0.44766	0.48637	0.33456
740.72	0.23584	0.34956	0.25545	0.11838	0.26913	0.43973	0.29255	0.30479	0.20271	0.34046	0.15295	0.33249	0.3111	0.32312	0.37233	0.25395	0.22659	0.29135	0.27206	0.21689	0.42151	0.25544	0.55691	0.4177	0.47944	0.21814	0.22952	0.38962	0.39118	0.24252	0.49799	0.36477	0.48664	0.44797	0.48524	0.33383
741.7	0.23806	0.34692	0.26002	0.12824	0.26318	0.42961	0.30018	0.30496	0.205	0.34304	0.15389	0.33148	0.31318	0.32402	0.37696	0.2557	0.22171	0.28796	0.27614	0.21803	0.42709	0.25607	0.5551	0.41454	0.47727	0.21584	0.22752	0.38999	0.38557	0.23609	0.49956	0.3651	0.48293	0.44685	0.4851	0.32789
742.69	0.2422	0.3523	0.26224	0.13603	0.27043	0.4263	0.30731	0.30619	0.21289	0.34148	0.1561	0.33277	0.31248	0.32646	0.37471	0.25811	0.21928	0.2865	0.26681	0.21874	0.42471	0.25328	0.5505	0.41713	0.47672	0.21299	0.22561	0.38914	0.39059	0.23626	0.49098	0.36948	0.48261	0.44454	0.48353	0.32579
743.67	0.22834	0.3571	0.26206	0.13047	0.26739	0.42314	0.31102	0.31017	0.21877	0.33963	0.15409	0.33633	0.31162	0.3208	0.37286	0.2578	0.22398	0.28789	0.25636	0.21753	0.4295	0.25747	0.55104	0.41865	0.48169	0.20427	0.22095	0.38183	0.38867	0.23403	0.48425	0.37551	0.48236	0.44611	0.47705	0.32967
744.64	0.23469	0.35685	0.2676	0.13386	0.26943	0.41638	0.31013	0.30709	0.22739	0.33926	0.15132	0.34109	0.30661	0.31467	0.37362	0.25878	0.22344	0.28906	0.24764	0.21706	0.43233	0.25412	0.54888	0.41847	0.47798	0.1969	0.21549	0.37931	0.38675	0.23118	0.47835	0.37924	0.48436	0.4407	0.47414	0.32927
745.64	0.23998	0.36233	0.25669	0.12441	0.26606	0.40928	0.3103	0.31006	0.22696	0.3388	0.14897	0.34201	0.30164	0.31614	0.37138	0.25575	0.22294	0.27912	0.24146	0.22134	0.42755	0.25243	0.54072	0.41893	0.47237	0.19409	0.21051	0.3662	0.38862	0.2248	0.47533	0.38106	0.47795	0.43945	0.47124	0.32467
746.61	0.21887	0.37017	0.24463	0.11939	0.27331	0.40823	0.30449	0.31146	0.22381	0.33989	0.14318	0.33935	0.29549	0.30696	0.36658	0.25369	0.21882	0.27245	0.23256	0.21467	0.42509	0.25029	0.53596	0.42034	0.46878	0.19115	0.20473	0.36496	0.37547	0.22176	0.46789	0.37932	0.4799	0.4331	0.47019	0.31933
747.59	0.23111	0.36841	0.23549	0.11173	0.28399	0.40704	0.3071	0.31862	0.22441	0.34645	0.14471	0.33677	0.28788	0.30126	0.37045	0.25005	0.21709	0.2793	0.23388	0.21396	0.43237	0.25248	0.5373	0.41714	0.47036	0.18296	0.20066	0.36341	0.37254	0.214	0.47387	0.37949	0.48161	0.43182	0.47221	0.30836
748.58	0.23618	0.36505	0.22754	0.11058	0.28179	0.40709	0.30235	0.31713	0.21978	0.34322	0.14346	0.33324	0.2782	0.29656	0.36927	0.2483	0.21198	0.27601	0.22685	0.21193	0.42497	0.24457	0.52901	0.41483	0.4605	0.17488	0.19404	0.36065	0.3651	0.21415	0.47164	0.37292	0.47703	0.42256	0.47154	0.29743
749.56	0.228	0.35744	0.21861	0.11732	0.28748	0.40856	0.30568	0.32557	0.2189	0.35157	0.14554	0.32614	0.28266	0.29172	0.36856	0.24665	0.21342	0.28242	0.22583	0.21602	0.42967	0.24947	0.52843	0.41266	0.4549	0.16918	0.19573	0.36007	0.36609	0.22135	0.47374	0.37401	0.47186	0.42401	0.47333	0.29242
750.53	0.22593	0.35461	0.2149	0.12654	0.29039	0.41365	0.31094	0.32717	0.2239	0.35381	0.13894	0.32637	0.28322	0.29133	0.36334	0.2485	0.20743	0.2975	0.22659	0.21272	0.43411	0.24915	0.53263	0.41396	0.45419	0.16476	0.19172	0.36159	0.3612	0.22947	0.46981	0.37136	0.47051	0.41485	0.46955	0.28884
751.51	0.22592	0.33961	0.20388	0.12093	0.28207	0.40401	0.30644	0.32636	0.23025	0.34804	0.13855	0.32404	0.27841	0.28899	0.35819	0.24018	0.2031	0.30222	0.2207	0.21451	0.4344	0.24808	0.52432	0.40958	0.44893	0.15326	0.18696	0.34753	0.36219	0.22693	0.46998	0.37335	0.46469	0.40821	0.4586	0.28403
752.5	0.20315	0.3423	0.20919	0.11756	0.27645	0.40604	0.30048	0.32665	0.23004	0.34584	0.13822	0.3242	0.27986	0.28723	0.36347	0.23626	0.20256	0.29717	0.21847	0.21729	0.43434	0.25128	0.51802	0.41012	0.4393	0.15378	0.19592	0.33678	0.35381	0.2299	0.46485	0.37453	0.45809	0.39986	0.45024	0.28494
753.48	0.20006	0.3365	0.21601	0.12151	0.27393	0.40488	0.30235	0.32984	0.23236	0.34763	0.13653	0.32448	0.2877	0.28716	0.36108	0.23453	0.20328	0.29675	0.22589	0.22162	0.43549	0.2576	0.52306	0.41139	0.43992	0.14936	0.19477	0.33775	0.34843	0.22746	0.47008	0.3744	0.45726	0.39818	0.44603	0.28315
754.45	0.20498	0.34751	0.21502	0.11343	0.26194	0.40409	0.30443	0.32615	0.23235	0.34583	0.13427	0.32572	0.28138	0.28526	0.36165	0.23152	0.19355	0.28991	0.22244	0.21329	0.43415	0.2556	0.52696	0.40933	0.43502	0.13867	0.19501	0.33153	0.34711	0.22917	0.46574	0.36475	0.45433	0.39093	0.44158	0.27476
755.44	0.20734	0.3484	0.23116	0.10682	0.25821	0.40486	0.30063	0.32419	0.22734	0.34672	0.1372	0.32922	0.27973	0.28396	0.37377	0.23006	0.19324	0.28965	0.22555	0.21549	0.43791	0.25872	0.53255	0.40817	0.43062	0.13438	0.19862	0.33026	0.34806	0.23036	0.46937	0.36453	0.4515	0.3877	0.44069	0.27074
756.42	0.21907	0.36016	0.23887	0.11205	0.26414	0.41449	0.31268	0.32693	0.22777	0.35326	0.13905	0.33744	0.28235	0.28528	0.37866	0.23533	0.20201	0.29513	0.23597	0.21479	0.44528	0.25995	0.54371	0.41789	0.43089	0.14029	0.19635	0.33459	0.35896	0.23309	0.46601	0.36488	0.45131	0.38959	0.44584	0.27134
757.39	0.22757	0.35953	0.23114	0.11591	0.25958	0.41169	0.31653	0.32663	0.22814	0.34794	0.13412	0.34106	0.28702	0.28772	0.3744	0.24136	0.19737	0.30141	0.23604	0.20781	0.44763	0.25881	0.54624	0.42637	0.43743	0.14314	0.18398	0.33796	0.36506	0.23641	0.46358	0.3571	0.45134	0.38184	0.44603	0.27085
758.36	0.22659	0.3675	0.23446	0.12031	0.26724	0.40985	0.3169	0.3267	0.23118	0.34633	0.13353	0.34113	0.2864	0.28947	0.38033	0.24383	0.19439	0.30594	0.23648	0.20027	0.4502	0.25447	0.54419	0.42814	0.44386	0.14897	0.18865	0.33669	0.38071	0.24089	0.46149	0.35962	0.44711	0.37428	0.44077	0.26854
759.36	0.23797	0.36975	0.24536	0.13516	0.28147	0.41742	0.32201	0.33446	0.23686	0.35407	0.141	0.34935	0.29092	0.29412	0.39032	0.25265	0.20149	0.31477	0.24391	0.20699	0.45547	0.26111	0.54843	0.43663	0.45149	0.16162	0.19095	0.33965	0.39218	0.23668	0.46709	0.36753	0.45044	0.37851	0.4438	0.27532
760.33	0.22374	0.37854	0.23672	0.13543	0.27299	0.40924	0.32064	0.33536	0.23966	0.3555	0.14142	0.34491	0.29591	0.29486	0.38693	0.25269	0.20134	0.30926	0.23433	0.20613	0.45817	0.2617	0.54579	0.44045	0.45095	0.17152	0.18956	0.33778	0.39822	0.22755	0.46243	0.3684	0.4486	0.37699	0.44109	0.2785
761.3	0.2193	0.38676	0.24765	0.15334	0.27735	0.41512	0.32222	0.34343	0.24138	0.35963	0.14776	0.34798	0.30287	0.30389	0.3967	0.25691	0.19975	0.31699	0.23908	0.21089	0.45989	0.26758	0.54944	0.44651	0.46393	0.1799	0.20183	0.34798	0.40411	0.22919	0.46789	0.37096	0.45205	0.38035	0.44175	0.28619
762.27	0.215	0.3831	0.26286	0.16339	0.28535	0.4198	0.32845	0.34765	0.25337	0.37431	0.1566	0.35387	0.31096	0.31152	0.40887	0.26082	0.20971	0.3192	0.24998	0.21839	0.47033	0.27556	0.56001	0.4548	0.47426	0.18814	0.20993	0.35222	0.41863	0.22566	0.47112	0.37691	0.45526	0.38986	0.44405	0.29372
763.27	0.22535	0.38121	0.26145	0.17356	0.29259	0.42625	0.34074	0.35909	0.2594	0.38402	0.16595	0.36345	0.31718	0.32126	0.41079	0.27095	0.21616	0.32649	0.2554	0.22922	0.48201	0.28286	0.57059	0.46266	0.47884	0.20412	0.21111	0.35845	0.42327	0.23434	0.46974	0.38373	0.46229	0.3947	0.44918	0.30343
764.24	0.22393	0.37698	0.25942	0.16934	0.28483	0.41521	0.33878	0.35947	0.26434	0.38658	0.16834	0.36679	0.32458	0.33236	0.41211	0.27292	0.21819	0.32611	0.26156	0.23211	0.48964	0.28559	0.57058	0.46873	0.4836	0.21412	0.20931	0.36523	0.42261	0.22995	0.45858	0.38838	0.46445	0.39756	0.45039	0.3034
765.21	0.22903	0.37027	0.26014	0.18223	0.29916	0.42493	0.34967	0.36803	0.27486	0.39037	0.17686	0.37763	0.32961	0.34135	0.41922	0.28253	0.22487	0.33664	0.27607	0.24304	0.49514	0.29107	0.57815	0.47518	0.48818	0.2223	0.21154	0.3737	0.43347	0.23464	0.46037	0.40011	0.47296	0.4023	0.45717	0.30334
766.18	0.24254	0.35828	0.26377	0.17578	0.30046	0.42103	0.35883	0.37105	0.28674	0.3993	0.18108	0.38362	0.33774	0.3452	0.41918	0.29013	0.23058	0.34289	0.28374	0.24881	0.50476	0.29566	0.57823	0.47826	0.49402	0.22429	0.21103	0.37546	0.43738	0.2343	0.45573	0.40628	0.47793	0.4007	0.46207	0.29882
767.18	0.24062	0.36516	0.26506	0.17896	0.2978	0.4203	0.36636	0.37734	0.28814	0.40537	0.18417	0.3891	0.3354	0.35052	0.42372	0.29913	0.23512	0.35353	0.29272	0.25573	0.50438	0.29165	0.58277	0.47817	0.49762	0.22999	0.21056	0.38072	0.43683	0.23788	0.45582	0.41475	0.48097	0.40218	0.47115	0.30117
768.15	0.24495	0.37131	0.27454	0.18118	0.29733	0.42311	0.37338	0.37942	0.29346	0.41617	0.1908	0.39666	0.34242	0.36344	0.43526	0.30854	0.24473	0.36861	0.30202	0.25971	0.51058	0.29559	0.58553	0.48694	0.50679	0.23682	0.21537	0.39072	0.44074	0.23291	0.4584	0.41569	0.48345	0.40945	0.48114	0.30203
769.12	0.22978	0.37367	0.28317	0.20092	0.30951	0.43181	0.38699	0.38444	0.29871	0.4235	0.19923	0.40507	0.34894	0.37044	0.44743	0.32363	0.25489	0.39334	0.3155	0.2669	0.52011	0.30099	0.59393	0.48994	0.51706	0.24637	0.22602	0.40103	0.45461	0.24016	0.46569	0.41577	0.48519	0.4111	0.49154	0.3128
770.09	0.24241	0.37441	0.29739	0.20706	0.30819	0.42982	0.39287	0.38975	0.30311	0.42903	0.20763	0.40968	0.35118	0.37992	0.46163	0.32834	0.25686	0.41118	0.32725	0.26657	0.52172	0.30409	0.60159	0.49106	0.53187	0.25276	0.23278	0.40732	0.45897	0.24716	0.4656	0.41702	0.48752	0.41554	0.49649	0.32272
771.09	0.25897	0.38837	0.30683	0.20945	0.31449	0.43912	0.4018	0.39153	0.30781	0.43308	0.21751	0.42428	0.36205	0.39495	0.47679	0.33385	0.26379	0.42732	0.32957	0.2706	0.53187	0.30598	0.61229	0.49838	0.54254	0.26935	0.24055	0.41152	0.46532	0.25779	0.46502	0.42018	0.49073	0.42255	0.50538	0.33439
772.06	0.27663	0.39471	0.31684	0.22251	0.33173	0.44835	0.41639	0.402	0.31243	0.44448	0.23245	0.44206	0.37913	0.40794	0.48358	0.34245	0.27307	0.43978	0.33916	0.27661	0.53446	0.32046	0.61735	0.5055	0.55435	0.28032	0.25187	0.42428	0.4854	0.26518	0.46605	0.42169	0.49263	0.43523	0.51534	0.34036
773.03	0.26897	0.39908	0.32457	0.23131	0.33576	0.44491	0.42094	0.40585	0.31718	0.44322	0.23974	0.45269	0.38694	0.40793	0.49076	0.34553	0.27761	0.45217	0.34697	0.28146	0.54314	0.32348	0.62424	0.5076	0.55024	0.287	0.25812	0.4268	0.49638	0.26712	0.46787	0.42737	0.49447	0.44157	0.52309	0.3488
774	0.28435	0.41747	0.3264	0.23415	0.33505	0.45335	0.43563	0.41869	0.32672	0.44892	0.25211	0.46791	0.3972	0.41632	0.49288	0.34641	0.28079	0.45916	0.35459	0.29068	0.54749	0.33005	0.63472	0.51524	0.55934	0.29103	0.26158	0.43747	0.50216	0.26998	0.47129	0.43765	0.50414	0.45079	0.5288	0.34817
774.99	0.29284	0.43102	0.33177	0.2442	0.35182	0.46856	0.45365	0.42761	0.33143	0.4603	0.26692	0.48378	0.4076	0.4275	0.50171	0.35633	0.29631	0.47464	0.369	0.30611	0.55679	0.3352	0.64331	0.5239	0.56408	0.30014	0.27411	0.44621	0.52173	0.27646	0.47589	0.44471	0.50865	0.45977	0.54045	0.35234
775.96	0.27301	0.43512	0.33572	0.25894	0.34933	0.4678	0.45894	0.43887	0.33853	0.46926	0.28035	0.49008	0.4042	0.43617	0.50666	0.36377	0.3026	0.48557	0.37835	0.31316	0.5578	0.33979	0.65576	0.52734	0.56386	0.30143	0.27819	0.46833	0.53819	0.27299	0.47698	0.45038	0.51209	0.4613	0.54616	0.35673
776.93	0.27461	0.43953	0.34775	0.267	0.35175	0.47662	0.4634	0.44065	0.34766	0.4751	0.28948	0.4973	0.4082	0.44147	0.51562	0.37201	0.30817	0.50302	0.38363	0.31791	0.56753	0.34143	0.66918	0.52984	0.561	0.30146	0.28935	0.48287	0.54228	0.27754	0.48124	0.46114	0.51855	0.46495	0.5524	0.36738
777.9	0.27757	0.44797	0.34936	0.26434	0.35344	0.49424	0.47989	0.44407	0.3559	0.49008	0.29673	0.50904	0.41206	0.45372	0.52038	0.37515	0.31055	0.51067	0.38431	0.32454	0.57041	0.35042	0.67503	0.52883	0.56325	0.30077	0.29951	0.48748	0.55213	0.28914	0.4838	0.46667	0.52766	0.4769	0.55845	0.37346
778.89	0.27309	0.45422	0.34774	0.27265	0.36523	0.50483	0.49325	0.44448	0.35558	0.49759	0.30285	0.52012	0.40981	0.46334	0.52593	0.37948	0.31966	0.52292	0.38537	0.32775	0.57163	0.35497	0.67799	0.52692	0.57361	0.30471	0.31139	0.49658	0.56475	0.29769	0.48797	0.47147	0.52711	0.47852	0.5633	0.38581
779.86	0.28014	0.45843	0.35326	0.27285	0.35768	0.50536	0.49909	0.44677	0.35836	0.50797	0.3096	0.53014	0.41453	0.46558	0.52899	0.38281	0.31623	0.52295	0.38192	0.32447	0.57601	0.35991	0.68476	0.52903	0.62175	0.30281	0.31924	0.50114	0.56109	0.29683	0.49176	0.47383	0.52776	0.4863	0.56894	0.3884
780.83	0.31539	0.4672	0.36718	0.28496	0.37812	0.52941	0.52033	0.45107	0.36374	0.52317	0.31779	0.54865	0.43509	0.46741	0.53362	0.38765	0.321	0.53486	0.39615	0.32859	0.58057	0.37379	0.69122	0.53394	0.63234	0.30318	0.32941	0.5053	0.57399	0.30987	0.51042	0.47783	0.531	0.50497	0.57676	0.39726
781.8	0.33263	0.47765	0.37327	0.30345	0.38026	0.54184	0.5388	0.45614	0.37366	0.53069	0.32203	0.55881	0.44198	0.471	0.53736	0.39297	0.32111	0.54011	0.40812	0.3325	0.58903	0.38217	0.6906	0.53541	0.64734	0.30817	0.33485	0.5121	0.58288	0.31939	0.52058	0.4824	0.53712	0.50629	0.5808	0.39768
782.8	0.37616	0.4722	0.39172	0.3249	0.39394	0.55411	0.54674	0.4626	0.37528	0.54074	0.33382	0.56691	0.45722	0.47244	0.54476	0.39956	0.32294	0.5471	0.42052	0.33214	0.58899	0.39046	0.69554	0.54408	0.66321	0.31464	0.34527	0.52176	0.59289	0.32673	0.5306	0.48214	0.53605	0.50657	0.58099	0.39997
783.77	0.41062	0.47321	0.41979	0.33368	0.39882	0.57059	0.55437	0.47301	0.38631	0.54838	0.34352	0.57408	0.47471	0.47222	0.55525	0.40406	0.32241	0.55261	0.43436	0.3382	0.59638	0.39742	0.7031	0.55035	0.66049	0.31452	0.35119	0.53024	0.59533	0.33379	0.54572	0.49184	0.53996	0.51401	0.5866	0.40502
784.73	0.42287	0.48611	0.43415	0.35522	0.4175	0.59044	0.56721	0.48474	0.39993	0.55633	0.3511	0.57961	0.48666	0.47945	0.55759	0.409	0.3336	0.55762	0.44319	0.34443	0.60901	0.40552	0.70749	0.54948	0.62292	0.32511	0.35413	0.54982	0.61602	0.34499	0.55579	0.49822	0.54381	0.51442	0.58958	0.41129
785.7	0.42591	0.49037	0.45044	0.37387	0.4212	0.59911	0.57164	0.49613	0.40948	0.55937	0.35207	0.58587	0.49423	0.48303	0.56423	0.41715	0.34095	0.55812	0.44434	0.34861	0.61568	0.41026	0.71023	0.5504	0.63653	0.3269	0.36475	0.56222	0.61931	0.34867	0.55507	0.50208	0.54957	0.51137	0.59388	0.40998
786.67	0.45308	0.4983	0.4645	0.38668	0.43786	0.60799	0.57675	0.50826	0.41717	0.56638	0.36709	0.59866	0.50311	0.48767	0.57501	0.4222	0.35018	0.55923	0.45017	0.35442	0.62968	0.42327	0.72572	0.55877	0.64593	0.32891	0.37239	0.57473	0.6322	0.35494	0.55786	0.51146	0.5528	0.51667	0.60875	0.41522
787.66	0.43649	0.51262	0.48569	0.4071	0.45454	0.61799	0.58616	0.51689	0.43507	0.57494	0.37471	0.60966	0.50598	0.49612	0.58473	0.43374	0.36654	0.56091	0.46012	0.36635	0.64292	0.4312	0.73833	0.56949	0.64913	0.32944	0.37581	0.59013	0.64464	0.36537	0.56444	0.53139	0.55875	0.523	0.61678	0.42548
788.63	0.46178	0.52995	0.5033	0.43499	0.47569	0.6241	0.59697	0.52846	0.44554	0.58744	0.38311	0.61851	0.51883	0.50743	0.59297	0.45043	0.37736	0.56534	0.46656	0.37109	0.65202	0.43589	0.7502	0.58116	0.66468	0.34374	0.38483	0.60335	0.65673	0.37657	0.56942	0.53633	0.5621	0.5285	0.62264	0.43209
789.6	0.48817	0.53314	0.52711	0.45763	0.49832	0.63154	0.60515	0.53761	0.45128	0.5996	0.38739	0.62747	0.52709	0.50776	0.61114	0.45726	0.38567	0.57416	0.47885	0.37734	0.6587	0.44757	0.75909	0.58957	0.67827	0.35032	0.4032	0.60908	0.66526	0.38598	0.57697	0.55026	0.57222	0.54083	0.6276	0.43791
790.57	0.50372	0.54917	0.54217	0.47286	0.51303	0.6373	0.62222	0.5413	0.45955	0.6112	0.3985	0.63111	0.53747	0.52157	0.62385	0.46267	0.38747	0.57842	0.49147	0.38697	0.67371	0.45347	0.77201	0.59563	0.67788	0.36382	0.41143	0.6169	0.67153	0.40423	0.59139	0.56562	0.57615	0.54574	0.63408	0.44936
791.54	0.5228	0.56198	0.56313	0.48533	0.52656	0.64602	0.63027	0.55063	0.4675	0.62321	0.39943	0.63628	0.55191	0.52828	0.63429	0.46398	0.39119	0.58758	0.49846	0.39746	0.6807	0.45638	0.77746	0.60344	0.68548	0.37646	0.41605	0.62273	0.67356	0.41614	0.6027	0.5702	0.57829	0.5525	0.63097	0.45838
792.53	0.55516	0.58778	0.57572	0.50782	0.54294	0.65838	0.64342	0.57012	0.48014	0.63598	0.40423	0.64566	0.57235	0.53813	0.64908	0.46662	0.39621	0.59722	0.51009	0.40718	0.69693	0.46001	0.79149	0.60826	0.70269	0.39329	0.42689	0.62882	0.67988	0.42685	0.60924	0.57499	0.58331	0.55786	0.64269	0.46525
793.5	0.55529	0.5951	0.58769	0.52054	0.55782	0.66594	0.65153	0.57775	0.49385	0.64838	0.40649	0.64906	0.57833	0.54469	0.66325	0.46791	0.39799	0.59703	0.52116	0.41994	0.71148	0.46708	0.79502	0.60669	0.71005	0.40482	0.43598	0.63653	0.69207	0.44022	0.61851	0.58942	0.59128	0.56178	0.65294	0.46803
794.47	0.57683	0.61219	0.60133	0.53673	0.57279	0.67658	0.65999	0.5888	0.51186	0.66036	0.40929	0.65411	0.59661	0.55644	0.67345	0.47862	0.39982	0.59923	0.53021	0.43013	0.73215	0.47689	0.79937	0.61223	0.72315	0.4144	0.43914	0.6414	0.69138	0.4529	0.62744	0.59951	0.59847	0.56699	0.65311	0.47766
795.43	0.59973	0.62503	0.61684	0.55312	0.59712	0.68681	0.66193	0.59917	0.52197	0.66936	0.40808	0.65873	0.60952	0.56158	0.6873	0.48513	0.41186	0.59827	0.53786	0.43901	0.74049	0.48209	0.80275	0.61811	0.73401	0.42655	0.44833	0.63847	0.70408	0.46689	0.63545	0.60463	0.60485	0.56586	0.65861	0.48595
796.4	0.61626	0.62818	0.62112	0.58057	0.6198	0.69713	0.67293	0.60619	0.53557	0.67737	0.40951	0.65622	0.62717	0.57368	0.69021	0.49675	0.42132	0.59257	0.54475	0.45408	0.75475	0.48628	0.80971	0.6183	0.7432	0.42996	0.45828	0.64185	0.70807	0.48512	0.64463	0.61484	0.61382	0.56964	0.67062	0.48934
797.39	0.64162	0.62372	0.61856	0.58741	0.63267	0.69895	0.67659	0.60883	0.54117	0.68282	0.41046	0.6549	0.63245	0.57964	0.69267	0.50661	0.42258	0.59628	0.55103	0.46395	0.76139	0.49338	0.80677	0.61951	0.75496	0.43251	0.46287	0.64712	0.70623	0.49384	0.65318	0.61835	0.62189	0.57534	0.66895	0.49384
798.36	0.65844	0.62322	0.6247	0.592	0.64614	0.70406	0.68318	0.61026	0.54759	0.69113	0.41058	0.66005	0.63599	0.58681	0.69744	0.50803	0.42899	0.5959	0.54915	0.47206	0.77251	0.50091	0.81346	0.62788	0.765	0.43311	0.46552	0.64174	0.70349	0.50121	0.65662	0.61676	0.6258	0.57765	0.66998	0.50377
799.33	0.659	0.64408	0.63904	0.60448	0.66151	0.71761	0.69297	0.62084	0.55788	0.70516	0.41837	0.67598	0.6426	0.60051	0.71117	0.51714	0.44303	0.6032	0.55271	0.49223	0.78189	0.50978	0.83111	0.63812	0.7752	0.44114	0.47264	0.64487	0.70916	0.5147	0.66391	0.62461	0.6324	0.57996	0.68962	0.51239
800.29	0.66132	0.66039	0.63909	0.60797	0.67093	0.72927	0.69867	0.63359	0.56955	0.71605	0.42199	0.68487	0.64788	0.60588	0.72158	0.52461	0.44808	0.60563	0.55753	0.50646	0.79354	0.52167	0.83756	0.64943	0.78787	0.44063	0.46999	0.64728	0.70704	0.52187	0.67718	0.62962	0.63925	0.59513	0.69348	0.52033
801.26	0.66081	0.67987	0.65678	0.60737	0.67649	0.73849	0.69905	0.64291	0.57781	0.72735	0.42772	0.69861	0.65058	0.6088	0.74174	0.52856	0.44734	0.60699	0.56342	0.51253	0.80277	0.53517	0.84374	0.65971	0.79069	0.45215	0.47232	0.64342	0.7075	0.52595	0.68399	0.63398	0.64798	0.60835	0.69456	0.53109
802.23	0.64716	0.69576	0.67801	0.61639	0.6873	0.75123	0.70628	0.64808	0.59034	0.73159	0.43405	0.70757	0.65716	0.61624	0.75431	0.53172	0.45884	0.60807	0.56848	0.52159	0.81356	0.54799	0.85414	0.66695	0.79311	0.458	0.47176	0.64481	0.71203	0.54546	0.69406	0.63564	0.65487	0.61047	0.70165	0.53339
803.22	0.65709	0.70579	0.68577	0.62907	0.69287	0.76209	0.70333	0.65393	0.59184	0.73798	0.4346	0.71009	0.66975	0.61844	0.76592	0.53183	0.46423	0.60847	0.56748	0.52553	0.82002	0.55563	0.86018	0.66905	0.79196	0.4576	0.47362	0.64462	0.71419	0.55528	0.69683	0.63742	0.66526	0.62062	0.70474	0.53569
804.18	0.68179	0.6974	0.68415	0.63388	0.6937	0.7695	0.7076	0.65451	0.59818	0.73591	0.43614	0.70839	0.67908	0.61758	0.77416	0.53209	0.45818	0.60375	0.57065	0.52702	0.82322	0.55334	0.86259	0.67286	0.79891	0.45712	0.46509	0.63969	0.71628	0.56451	0.70223	0.63963	0.67099	0.62766	0.70692	0.5371
805.15	0.70094	0.71059	0.70166	0.64501	0.70563	0.78627	0.71747	0.65997	0.60903	0.74113	0.44143	0.72227	0.68437	0.62999	0.7877	0.54149	0.46462	0.61402	0.57808	0.52853	0.83154	0.55678	0.86611	0.68258	0.80079	0.46952	0.4782	0.64831	0.72831	0.57432	0.70603	0.64658	0.68004	0.63734	0.71528	0.54169
806.12	0.70845	0.70405	0.69992	0.65208	0.71199	0.79368	0.72357	0.66249	0.61205	0.74453	0.43472	0.72593	0.68653	0.6369	0.79775	0.54639	0.47437	0.6175	0.58124	0.53071	0.83192	0.55831	0.86939	0.69225	0.81106	0.46469	0.48382	0.65529	0.7335	0.58094	0.70901	0.648	0.68412	0.64379	0.71283	0.54543
807.08	0.72245	0.71836	0.69954	0.65059	0.71927	0.81008	0.7233	0.66537	0.60879	0.75247	0.43088	0.73409	0.69399	0.6413	0.80535	0.55102	0.4752	0.61843	0.58291	0.53119	0.83301	0.56126	0.86955	0.70025	0.8231	0.47143	0.48707	0.65667	0.74496	0.58157	0.71456	0.65663	0.69308	0.65415	0.71558	0.55499
808.07	0.72861	0.73406	0.71214	0.65553	0.72559	0.83168	0.73073	0.67838	0.6263	0.75984	0.43552	0.74869	0.70495	0.65053	0.82035	0.56316	0.48417	0.62779	0.5976	0.53813	0.84348	0.57256	0.87788	0.71801	0.84314	0.4815	0.49265	0.66258	0.75494	0.59552	0.72371	0.6666	0.7041	0.66747	0.7262	0.56555
809.04	0.72189	0.73539	0.72102	0.6606	0.73292	0.84648	0.73314	0.68385	0.63227	0.7694	0.43564	0.75558	0.70524	0.65194	0.83216	0.56484	0.49619	0.63976	0.60071	0.54139	0.85234	0.58059	0.87887	0.72789	0.83486	0.48512	0.50634	0.67189	0.75853	0.60358	0.73126	0.66835	0.71221	0.67512	0.72879	0.5729
810	0.71043	0.71258	0.71611	0.66254	0.72381	0.84878	0.72733	0.68235	0.63159	0.77412	0.43343	0.75197	0.70857	0.64391	0.8338	0.56078	0.48798	0.64033	0.60142	0.54068	0.85492	0.57964	0.88366	0.72479	0.83797	0.48312	0.49845	0.67713	0.75143	0.60256	0.73234	0.67283	0.71169	0.6764	0.72839	0.57524
810.97	0.71522	0.7164	0.72367	0.66917	0.73353	0.86055	0.72665	0.69078	0.64273	0.78499	0.44378	0.76486	0.71277	0.65054	0.84096	0.5679	0.49605	0.64868	0.60317	0.53992	0.86305	0.57882	0.88739	0.72892	0.84061	0.49478	0.49592	0.68731	0.77055	0.60235	0.74116	0.68865	0.71862	0.6809	0.74052	0.58009
811.93	0.71609	0.69587	0.73259	0.67354	0.7257	0.8515	0.72716	0.69438	0.64921	0.78789	0.44307	0.77165	0.70484	0.65053	0.85064	0.56851	0.4969	0.64832	0.60313	0.53643	0.86551	0.5746	0.89584	0.7339	0.83582	0.49371	0.50682	0.69148	0.78153	0.60152	0.74501	0.68968	0.7155	0.68482	0.744	0.57957
812.9	0.72509	0.68166	0.73004	0.67925	0.73138	0.85254	0.7278	0.69542	0.64762	0.79011	0.44595	0.77744	0.70716	0.65109	0.85124	0.56967	0.49854	0.64937	0.60454	0.52815	0.86059	0.57413	0.89627	0.74055	0.83925	0.49417	0.51241	0.69147	0.79916	0.59204	0.74853	0.69358	0.70906	0.68534	0.74413	0.58349
813.87	0.73491	0.68338	0.7368	0.67617	0.73595	0.85021	0.73023	0.70248	0.65112	0.79153	0.44797	0.77864	0.70957	0.65949	0.84897	0.57857	0.49408	0.65079	0.61237	0.52381	0.85743	0.57551	0.90164	0.7508	0.85596	0.50554	0.5078	0.69553	0.81205	0.58744	0.75866	0.69604	0.70807	0.68463	0.74753	0.58116
814.85	0.72617	0.69134	0.74281	0.67795	0.74352	0.84732	0.73062	0.70919	0.65343	0.79261	0.44556	0.78098	0.7051	0.66528	0.85465	0.58369	0.50137	0.65134	0.61424	0.52127	0.85591	0.57786	0.90064	0.76631	0.86489	0.519	0.51748	0.69195	0.82961	0.59407	0.76393	0.69792	0.71428	0.68424	0.74892	0.5815
815.82	0.73139	0.69894	0.73454	0.67435	0.73744	0.84606	0.73049	0.71329	0.64889	0.7938	0.44081	0.77461	0.70109	0.66739	0.85474	0.57983	0.49572	0.65798	0.623	0.52479	0.85835	0.58671	0.90633	0.77881	0.87537	0.52628	0.52288	0.68506	0.83316	0.59872	0.76254	0.69589	0.71217	0.6813	0.74703	0.5787
816.78	0.72725	0.70346	0.73204	0.6766	0.7469	0.85292	0.73559	0.72013	0.64995	0.79041	0.44597	0.77181	0.70721	0.67159	0.8577	0.58273	0.49576	0.66077	0.62683	0.5293	0.86455	0.59563	0.91303	0.79389	0.88308	0.53908	0.52573	0.68249	0.8384	0.59801	0.76295	0.70363	0.71127	0.67844	0.7537	0.58312
817.75	0.72432	0.70834	0.73854	0.67601	0.74464	0.84967	0.74378	0.7255	0.65196	0.78758	0.44581	0.76968	0.70898	0.67767	0.86238	0.58916	0.49684	0.6569	0.63141	0.54066	0.87164	0.59736	0.91711	0.80232	0.88526	0.55301	0.52555	0.6871	0.83306	0.59671	0.76783	0.70515	0.71519	0.67427	0.7507	0.57967
818.71	0.71137	0.70619	0.73329	0.68208	0.7387	0.84366	0.74574	0.72464	0.64902	0.78785	0.44361	0.76865	0.71067	0.67844	0.86235	0.58959	0.50166	0.65638	0.63641	0.53632	0.8784	0.6078	0.91798	0.80663	0.8823	0.54883	0.53404	0.69109	0.83868	0.59498	0.76211	0.70836	0.71693	0.67197	0.75209	0.58376
819.68	0.71916	0.69509	0.71788	0.67153	0.73082	0.84429	0.74659	0.72021	0.64861	0.77984	0.44495	0.76199	0.70615	0.67784	0.85721	0.58358	0.49498	0.65545	0.63048	0.53459	0.88115	0.61429	0.9221	0.8079	0.87624	0.538	0.52826	0.69223	0.8361	0.58962	0.75075	0.70547	0.71403	0.67	0.75146	0.58357
820.64	0.70147	0.68209	0.7222	0.67599	0.7288	0.84451	0.753	0.72427	0.65171	0.77511	0.44614	0.76409	0.71092	0.67464	0.85319	0.58549	0.49858	0.65476	0.62737	0.52829	0.87877	0.61572	0.92847	0.81542	0.87443	0.5418	0.52989	0.69953	0.83938	0.58329	0.74581	0.70623	0.71313	0.66771	0.75186	0.5941
821.63	0.71115	0.68347	0.72124	0.67304	0.723	0.83888	0.75239	0.72061	0.65001	0.77669	0.44325	0.76332	0.70944	0.67256	0.85225	0.57968	0.4991	0.65239	0.62621	0.52152	0.87567	0.6188	0.92281	0.81437	0.8791	0.54044	0.52833	0.69949	0.84153	0.58	0.74657	0.70607	0.71652	0.66183	0.75139	0.59429
822.59	0.71691	0.6707	0.71997	0.67095	0.71968	0.83028	0.75005	0.71837	0.64268	0.7706	0.43322	0.75587	0.70191	0.66404	0.85434	0.5735	0.49515	0.65268	0.62581	0.51812	0.87657	0.62091	0.92114	0.80784	0.87899	0.53704	0.53323	0.70215	0.84915	0.58215	0.73905	0.71025	0.72013	0.65974	0.75203	0.59309
823.56	0.70531	0.67216	0.72055	0.67049	0.71419	0.82712	0.74807	0.71556	0.63411	0.76193	0.4263	0.7509	0.69241	0.66295	0.85377	0.57064	0.49089	0.64119	0.62211	0.51627	0.86793	0.61559	0.92323	0.80841	0.88042	0.54795	0.5305	0.7048	0.85801	0.57475	0.72983	0.70529	0.71595	0.65558	0.74393	0.59779
824.52	0.70373	0.67729	0.72932	0.68241	0.71832	0.81749	0.75204	0.72188	0.63021	0.76258	0.42647	0.74838	0.69942	0.66263	0.85479	0.56961	0.49299	0.64367	0.62925	0.52609	0.86818	0.62015	0.92765	0.80842	0.88219	0.55335	0.53782	0.70847	0.86341	0.56801	0.73015	0.71297	0.7159	0.65848	0.74596	0.5988
825.49	0.70175	0.67612	0.73094	0.67365	0.71656	0.80898	0.75376	0.71163	0.62343	0.7472	0.42123	0.73489	0.69171	0.66016	0.85793	0.56568	0.48729	0.64079	0.627	0.52565	0.86526	0.62136	0.91914	0.79266	0.87797	0.54549	0.53058	0.7048	0.87435	0.56648	0.72847	0.71	0.71453	0.65704	0.74712	0.58741
826.45	0.69557	0.66996	0.72568	0.67035	0.71194	0.80538	0.75557	0.70924	0.62287	0.73738	0.41524	0.72515	0.6875	0.65667	0.85283	0.56412	0.48619	0.64491	0.62728	0.52687	0.86629	0.62078	0.91718	0.78534	0.875	0.54188	0.5233	0.70398	0.87809	0.56389	0.72329	0.70524	0.71429	0.6617	0.74193	0.58681
827.41	0.66987	0.66755	0.71005	0.66925	0.70478	0.80394	0.74678	0.70176	0.61977	0.73326	0.41614	0.71697	0.67808	0.65444	0.83987	0.56436	0.48272	0.64902	0.62235	0.52113	0.86366	0.62004	0.91678	0.77818	0.86495	0.53366	0.5106	0.70306	0.87765	0.56041	0.72039	0.70056	0.7075	0.66584	0.74063	0.58882
828.4	0.67114	0.66734	0.6987	0.66345	0.69955	0.80397	0.74224	0.70184	0.62936	0.73394	0.41586	0.71606	0.6797	0.64957	0.83692	0.55299	0.48022	0.65435	0.61681	0.52753	0.87433	0.62167	0.90866	0.76896	0.85558	0.52044	0.50394	0.69067	0.87455	0.56538	0.7174	0.70347	0.7081	0.67262	0.74584	0.59003
829.36	0.64828	0.67117	0.68592	0.66044	0.69543	0.80035	0.73873	0.69792	0.62426	0.72289	0.41072	0.71682	0.66731	0.64151	0.82585	0.5541	0.48431	0.65134	0.6107	0.51905	0.87649	0.6164	0.9016	0.76029	0.84315	0.51657	0.48954	0.68923	0.88578	0.56455	0.71226	0.69643	0.70448	0.66603	0.74232	0.59368
830.33	0.65672	0.66752	0.68101	0.66298	0.6912	0.79856	0.72949	0.69489	0.62032	0.72889	0.40883	0.71685	0.66751	0.6348	0.81071	0.54756	0.48264	0.64839	0.60979	0.51416	0.87658	0.61524	0.89972	0.75625	0.82938	0.51178	0.48525	0.68493	0.87791	0.55831	0.71048	0.6869	0.70693	0.66938	0.73744	0.60115
831.29	0.6558	0.66739	0.67349	0.65508	0.68268	0.79199	0.7181	0.68962	0.6179	0.72289	0.40592	0.70419	0.66357	0.62779	0.79756	0.54393	0.47558	0.63817	0.60644	0.5141	0.87435	0.60381	0.88879	0.74555	0.80997	0.49717	0.47774	0.68144	0.87269	0.55062	0.6982	0.68666	0.70624	0.66104	0.73584	0.60414
832.25	0.66044	0.6652	0.67018	0.64921	0.68176	0.78392	0.72121	0.68405	0.62222	0.72263	0.40577	0.70259	0.66737	0.62527	0.79054	0.53268	0.47585	0.63474	0.60768	0.50729	0.87242	0.6009	0.87947	0.74371	0.79923	0.49406	0.46748	0.67841	0.8761	0.5434	0.69462	0.68354	0.70533	0.65382	0.73612	0.60917
833.22	0.66222	0.65862	0.65973	0.63569	0.68332	0.77937	0.71914	0.66857	0.61158	0.71193	0.40224	0.69584	0.66376	0.61466	0.7859	0.52815	0.47228	0.63621	0.60671	0.49286	0.85882	0.59241	0.87335	0.73408	0.78963	0.49004	0.46053	0.67568	0.87041	0.53464	0.69017	0.67238	0.70155	0.64776	0.73115	0.6049
834.18	0.67904	0.64433	0.65988	0.62187	0.67308	0.76732	0.70652	0.65307	0.61044	0.71347	0.39748	0.68281	0.66197	0.60662	0.78481	0.51464	0.45835	0.6278	0.6004	0.48386	0.84784	0.58864	0.86365	0.72405	0.78129	0.47869	0.45497	0.65563	0.85623	0.51867	0.68459	0.6639	0.69676	0.64883	0.72917	0.59577
835.14	0.67255	0.65493	0.6498	0.61293	0.66477	0.7561	0.69635	0.64405	0.60476	0.70174	0.38883	0.671	0.65676	0.60411	0.78638	0.51246	0.44873	0.61903	0.58925	0.48504	0.83915	0.57461	0.8505	0.71792	0.77926	0.46996	0.44983	0.64672	0.8482	0.50955	0.67153	0.6615	0.68805	0.64014	0.72645	0.59361
836.11	0.66661	0.65254	0.64753	0.6154	0.65987	0.75092	0.69474	0.63949	0.60056	0.70301	0.38269	0.67679	0.65289	0.59807	0.78475	0.50949	0.43923	0.62287	0.57959	0.4799	0.83331	0.56521	0.84657	0.71541	0.78097	0.46465	0.44773	0.64851	0.84056	0.50559	0.66576	0.65492	0.67963	0.63934	0.72581	0.58847
837.09	0.66852	0.6558	0.63899	0.60066	0.64423	0.73945	0.68267	0.62732	0.58701	0.69451	0.37395	0.66668	0.64363	0.58463	0.78131	0.50544	0.42973	0.61214	0.56927	0.47103	0.82482	0.55105	0.83369	0.71158	0.77351	0.45863	0.44459	0.63537	0.82991	0.49815	0.6561	0.63916	0.67287	0.63284	0.72017	0.58344
838.05	0.66215	0.65297	0.63007	0.59987	0.63268	0.726	0.66962	0.61849	0.57472	0.69108	0.36341	0.65671	0.63219	0.57596	0.76684	0.5055	0.41994	0.60179	0.55548	0.47178	0.8084	0.54282	0.81695	0.70611	0.76006	0.44298	0.44092	0.63419	0.81592	0.48684	0.64148	0.63643	0.66472	0.62626	0.70982	0.57572
839.01	0.66567	0.6569	0.61493	0.60656	0.62066	0.73047	0.66982	0.62052	0.57063	0.6938	0.35677	0.65355	0.63105	0.57456	0.75941	0.5061	0.41629	0.60777	0.55411	0.47296	0.79847	0.53264	0.81048	0.70581	0.76242	0.43715	0.4374	0.64375	0.8061	0.48681	0.6394	0.637	0.66315	0.62327	0.70597	0.57619
839.98	0.68016	0.64299	0.61456	0.60002	0.61928	0.72919	0.66957	0.61231	0.56412	0.69227	0.35269	0.65159	0.62723	0.56562	0.75575	0.50644	0.41606	0.60765	0.54757	0.46507	0.79039	0.52899	0.80749	0.70705	0.75683	0.4303	0.43668	0.64394	0.79943	0.48157	0.6346	0.6369	0.66095	0.62511	0.70299	0.57032
840.94	0.69464	0.63722	0.60188	0.59602	0.61959	0.7261	0.65917	0.60596	0.55432	0.69466	0.35272	0.64844	0.63011	0.56154	0.75447	0.5046	0.42177	0.60563	0.54347	0.46513	0.78088	0.53071	0.80821	0.71097	0.74599	0.42447	0.43032	0.63709	0.79389	0.47516	0.63144	0.63562	0.65971	0.62408	0.69864	0.57292
841.9	0.69245	0.64107	0.58778	0.5988	0.62072	0.72969	0.66286	0.60905	0.55699	0.69818	0.34739	0.65294	0.63162	0.56661	0.75108	0.50991	0.42247	0.61854	0.5418	0.47067	0.77518	0.52862	0.80805	0.71039	0.74244	0.4107	0.43193	0.64221	0.78748	0.47202	0.62571	0.6428	0.6642	0.62496	0.70167	0.5704
842.86	0.70448	0.63883	0.59384	0.59839	0.62272	0.73586	0.67051	0.61551	0.56302	0.70071	0.34885	0.65142	0.63607	0.57447	0.75923	0.51425	0.42393	0.62834	0.54566	0.47312	0.77801	0.52976	0.81705	0.71709	0.74964	0.41565	0.43173	0.64039	0.77915	0.47395	0.63287	0.64055	0.66465	0.62384	0.70772	0.57677
843.82	0.70457	0.64224	0.60132	0.59275	0.63163	0.74014	0.6735	0.61444	0.56644	0.70516	0.35693	0.65218	0.63723	0.5788	0.76017	0.5205	0.42726	0.6379	0.54815	0.47887	0.78257	0.53037	0.82381	0.72356	0.75228	0.42045	0.43438	0.63842	0.77278	0.47258	0.63486	0.64407	0.66613	0.62536	0.71947	0.58343
844.79	0.67756	0.65578	0.58248	0.5896	0.61854	0.73563	0.67114	0.62468	0.56577	0.71274	0.35704	0.64737	0.63183	0.59001	0.75372	0.51931	0.42225	0.64341	0.55386	0.4841	0.77701	0.52862	0.82822	0.72699	0.75129	0.42954	0.42788	0.63669	0.75736	0.473	0.63817	0.64836	0.66379	0.62409	0.71986	0.58879
845.75	0.68267	0.66353	0.58176	0.59863	0.62052	0.74045	0.69014	0.63443	0.5754	0.727	0.36479	0.65225	0.63515	0.60082	0.75441	0.53078	0.42277	0.658	0.56581	0.48916	0.7819	0.53342	0.83537	0.73302	0.76144	0.44452	0.4255	0.64403	0.75526	0.47234	0.64075	0.65016	0.66708	0.63131	0.72963	0.59233
846.71	0.71514	0.66497	0.58643	0.6037	0.62388	0.74674	0.69595	0.64059	0.57535	0.73309	0.37221	0.6464	0.63837	0.60836	0.75574	0.53326	0.42365	0.66714	0.57358	0.49704	0.77271	0.53538	0.84367	0.73347	0.77313	0.45504	0.42488	0.64723	0.75084	0.48056	0.65188	0.64683	0.66264	0.63814	0.73161	0.59118
847.69	0.70234	0.67191	0.59141	0.61914	0.62709	0.74364	0.69985	0.64609	0.57835	0.74473	0.37914	0.65351	0.64105	0.61485	0.75731	0.53546	0.42536	0.67549	0.5745	0.5039	0.77721	0.5381	0.85265	0.73923	0.77486	0.46202	0.428	0.65058	0.75748	0.48042	0.65567	0.65461	0.67012	0.64847	0.73735	0.59742
848.65	0.71989	0.67856	0.60364	0.63411	0.64227	0.7487	0.71577	0.65336	0.57953	0.75485	0.38827	0.6608	0.65109	0.62585	0.77194	0.54549	0.43214	0.68919	0.58671	0.51224	0.77614	0.54505	0.85841	0.74259	0.79206	0.46721	0.43919	0.6583	0.76399	0.49291	0.66214	0.6583	0.67344	0.65669	0.74022	0.60606
849.61	0.73879	0.6753	0.61562	0.65185	0.65694	0.76014	0.72815	0.65252	0.58527	0.76431	0.40065	0.6783	0.65671	0.63106	0.7804	0.55485	0.44194	0.71108	0.59212	0.51755	0.78342	0.55264	0.86801	0.7491	0.80107	0.46693	0.44996	0.66587	0.77078	0.50482	0.66743	0.65694	0.67903	0.66791	0.75309	0.61332
850.57	0.73775	0.68348	0.62416	0.66256	0.66518	0.76524	0.73614	0.65543	0.5861	0.76725	0.4065	0.68338	0.65565	0.6382	0.78336	0.55855	0.44831	0.71863	0.59358	0.51906	0.78241	0.5555	0.86839	0.74819	0.81144	0.47272	0.464	0.66925	0.77439	0.51392	0.67661	0.66004	0.68287	0.67489	0.75509	0.62173
851.54	0.73562	0.69717	0.64114	0.67171	0.67737	0.76937	0.74572	0.66261	0.58599	0.7796	0.41918	0.70304	0.66188	0.64544	0.79392	0.5673	0.45117	0.72878	0.59598	0.52876	0.78993	0.56417	0.88018	0.75691	0.82278	0.4827	0.47452	0.66789	0.78183	0.51365	0.68335	0.67043	0.69106	0.68917	0.7672	0.6357
852.5	0.75719	0.71071	0.64117	0.68229	0.68186	0.7766	0.75933	0.67129	0.58569	0.78506	0.43132	0.71564	0.66997	0.64915	0.79165	0.57852	0.45876	0.73647	0.60372	0.52791	0.78569	0.56693	0.88403	0.76117	0.84239	0.4936	0.48168	0.66704	0.78791	0.52828	0.68616	0.67304	0.69427	0.70022	0.77165	0.63805
853.46	0.74393	0.71295	0.63926	0.68174	0.66482	0.77153	0.75133	0.66946	0.58115	0.7749	0.43133	0.7123	0.66484	0.64353	0.78009	0.57245	0.45694	0.7259	0.59809	0.52304	0.77934	0.56061	0.88668	0.75922	0.83876	0.4937	0.48287	0.66404	0.78346	0.52698	0.6806	0.66842	0.69481	0.70253	0.76765	0.63099
854.42	0.7579	0.72803	0.65826	0.68582	0.66449	0.774	0.76304	0.6751	0.58396	0.78105	0.44335	0.72135	0.67288	0.64289	0.78062	0.578	0.46302	0.7251	0.60079	0.51854	0.78006	0.55988	0.89236	0.75896	0.8638	0.51038	0.48912	0.66068	0.78487	0.53538	0.68583	0.66992	0.70358	0.71074	0.76675	0.63386
855.38	0.77755	0.7255	0.66633	0.6856	0.65683	0.77118	0.76002	0.67467	0.57907	0.77669	0.45126	0.72182	0.67944	0.64015	0.78013	0.57718	0.46188	0.72844	0.59422	0.51212	0.76955	0.55528	0.89985	0.75622	0.88401	0.51215	0.49685	0.64794	0.78006	0.54361	0.68464	0.66728	0.707	0.71736	0.76856	0.63115
856.34	0.77049	0.71651	0.65788	0.68786	0.64086	0.76334	0.7495	0.66779	0.56842	0.76581	0.4563	0.71182	0.67783	0.62794	0.7622	0.57493	0.45972	0.71586	0.57807	0.49779	0.75341	0.54752	0.89505	0.74623	0.89229	0.51715	0.5005	0.64121	0.7701	0.54412	0.67742	0.66354	0.70444	0.71021	0.75815	0.62375
857.3	0.78579	0.70018	0.65501	0.68421	0.63032	0.75736	0.73884	0.65149	0.55843	0.759	0.45768	0.70227	0.67017	0.61944	0.75549	0.56455	0.4539	0.70831	0.56548	0.4891	0.74581	0.54201	0.89199	0.73555	0.90281	0.51421	0.50168	0.63462	0.75746	0.54443	0.6771	0.65466	0.70456	0.71143	0.75519	0.61877
858.26	0.79999	0.68965	0.65051	0.68014	0.63091	0.74673	0.73377	0.63974	0.54818	0.75513	0.45942	0.70675	0.66278	0.61596	0.74749	0.56592	0.45307	0.69581	0.54384	0.47143	0.73926	0.53544	0.88602	0.72854	0.919	0.5263	0.49788	0.62686	0.7473	0.54575	0.67328	0.65138	0.70593	0.71417	0.75562	0.6189
859.22	0.77245	0.66232	0.63396	0.66436	0.62403	0.73391	0.71467	0.62397	0.53184	0.73473	0.45933	0.69063	0.64756	0.60311	0.73373	0.55177	0.45144	0.67698	0.52182	0.45568	0.72669	0.52612	0.87593	0.71086	0.91448	0.5298	0.49333	0.61079	0.73589	0.54357	0.65934	0.64136	0.70304	0.70865	0.75035	0.60776
860.18	0.73296	0.6523	0.61865	0.63912	0.61566	0.72381	0.69628	0.60391	0.5114	0.72112	0.44852	0.67771	0.63119	0.59064	0.71668	0.53959	0.44367	0.6473	0.50522	0.43574	0.7182	0.51901	0.8571	0.69809	0.90027	0.54106	0.48431	0.61013	0.71361	0.54207	0.64982	0.63506	0.70131	0.69914	0.73594	0.59847
861.13	0.70933	0.63531	0.60811	0.6114	0.60563	0.70748	0.67615	0.58139	0.50126	0.70301	0.43852	0.66799	0.61078	0.57554	0.70784	0.52303	0.43716	0.63735	0.49106	0.41905	0.71298	0.50657	0.84442	0.68844	0.89653	0.53483	0.47671	0.59924	0.69805	0.53839	0.64015	0.62927	0.70223	0.69601	0.73185	0.59439
862.09	0.68231	0.6225	0.59868	0.58048	0.58623	0.68986	0.65745	0.56796	0.48349	0.67373	0.43059	0.65263	0.59482	0.56166	0.69403	0.51456	0.42751	0.61614	0.47492	0.4	0.70148	0.49137	0.83288	0.67069	0.88155	0.54368	0.47016	0.59318	0.68704	0.52451	0.62995	0.62734	0.69714	0.68123	0.72738	0.59134
863.08	0.65743	0.60573	0.57751	0.56038	0.57221	0.67807	0.64109	0.55264	0.46835	0.65125	0.42409	0.63152	0.58635	0.54722	0.67492	0.4995	0.4239	0.61028	0.46703	0.38625	0.69606	0.48117	0.82669	0.66094	0.86391	0.5429	0.46673	0.58502	0.68761	0.52211	0.63146	0.62848	0.69934	0.67255	0.72201	0.59068
864.03	0.64312	0.59102	0.54732	0.53789	0.54758	0.65753	0.61479	0.52797	0.44651	0.62334	0.40687	0.60649	0.56891	0.52531	0.65775	0.48398	0.40497	0.58939	0.45069	0.36843	0.67941	0.46588	0.80812	0.64574	0.84586	0.53476	0.46236	0.58185	0.67545	0.51097	0.63111	0.6254	0.69258	0.66087	0.71269	0.58404
864.99	0.62121	0.57116	0.5391	0.52901	0.52754	0.64218	0.59848	0.51273	0.43624	0.6014	0.3974	0.59342	0.55546	0.51111	0.6501	0.47202	0.39611	0.58338	0.4409	0.35891	0.68072	0.45316	0.80421	0.63631	0.83078	0.53422	0.46662	0.57866	0.67933	0.50339	0.63228	0.62061	0.69549	0.662	0.71431	0.58626
865.95	0.57706	0.54521	0.52503	0.51472	0.50877	0.63213	0.58283	0.49458	0.4181	0.58125	0.3852	0.57058	0.54046	0.50084	0.63176	0.45715	0.38469	0.56671	0.42854	0.34151	0.68064	0.45194	0.79359	0.62451	0.80614	0.5367	0.463	0.57634	0.67494	0.50154	0.62843	0.61499	0.69254	0.6532	0.71141	0.58296
866.91	0.52937	0.531	0.51374	0.50348	0.50064	0.62374	0.56818	0.47724	0.40503	0.5696	0.37455	0.55749	0.53349	0.49602	0.61776	0.44551	0.38412	0.55371	0.42249	0.33284	0.68144	0.44942	0.78279	0.62289	0.79092	0.53257	0.46304	0.57773	0.67868	0.50036	0.63396	0.61513	0.7001	0.6538	0.71133	0.5808
867.87	0.47882	0.51788	0.50356	0.47648	0.48368	0.60717	0.5444	0.45887	0.38874	0.55	0.35648	0.53902	0.51442	0.48358	0.6104	0.4274	0.37082	0.53782	0.40617	0.3236	0.67554	0.44531	0.77344	0.61784	0.77102	0.52828	0.45966	0.57524	0.672	0.49053	0.62616	0.60636	0.69595	0.64164	0.70572	0.57641
868.83	0.44317	0.51349	0.51776	0.46389	0.48077	0.60231	0.54205	0.44873	0.38086	0.54467	0.34742	0.53305	0.5091	0.48943	0.60294	0.41986	0.36691	0.53212	0.41141	0.323	0.68516	0.45299	0.77183	0.62661	0.75721	0.52567	0.46036	0.57804	0.67995	0.48962	0.62857	0.60348	0.70388	0.64116	0.70874	0.58795
869.79	0.40819	0.49326	0.50321	0.45274	0.46776	0.59135	0.52991	0.43775	0.37141	0.53256	0.34155	0.52455	0.50994	0.47923	0.59084	0.41257	0.36162	0.52581	0.40084	0.32765	0.68053	0.45892	0.76802	0.62928	0.74787	0.50995	0.4473	0.58195	0.68296	0.48537	0.63122	0.60463	0.7046	0.63462	0.71381	0.59123
870.74	0.38755	0.49628	0.50281	0.44215	0.45929	0.58393	0.52067	0.435	0.35998	0.51923	0.32802	0.51645	0.50951	0.47476	0.586	0.41043	0.35809	0.51633	0.39664	0.33337	0.68215	0.45714	0.76671	0.63396	0.74507	0.50983	0.44363	0.58244	0.68676	0.48145	0.63352	0.60939	0.7046	0.63354	0.72005	0.59396
871.7	0.37558	0.49885	0.4909	0.43538	0.45767	0.58514	0.51206	0.42858	0.35437	0.51258	0.31769	0.51385	0.51233	0.47426	0.58584	0.40681	0.35294	0.5189	0.39829	0.3414	0.68519	0.46713	0.77375	0.64042	0.74904	0.50796	0.44598	0.57753	0.69223	0.48441	0.63655	0.61156	0.70679	0.63098	0.72572	0.60394
872.66	0.3617	0.49519	0.48861	0.43954	0.44977	0.58857	0.51076	0.42625	0.35248	0.51056	0.31676	0.51725	0.52105	0.47688	0.58483	0.41505	0.35638	0.51588	0.40059	0.34822	0.69199	0.47832	0.77738	0.64658	0.74949	0.50215	0.44711	0.59068	0.69453	0.4866	0.64036	0.6199	0.71479	0.63807	0.7331	0.61412
873.62	0.34943	0.48815	0.47489	0.4306	0.44402	0.5845	0.4985	0.41834	0.35273	0.50131	0.3098	0.50949	0.53177	0.47779	0.58359	0.41229	0.35978	0.5142	0.39356	0.35291	0.69837	0.48233	0.78509	0.64964	0.75148	0.49761	0.44566	0.5942	0.69772	0.48482	0.63939	0.62553	0.71816	0.63718	0.74158	0.61661
874.58	0.3549	0.49387	0.47959	0.42141	0.44992	0.5915	0.49088	0.41545	0.34697	0.4956	0.30072	0.50425	0.53897	0.49276	0.58812	0.41388	0.36429	0.51377	0.39786	0.35587	0.70051	0.48951	0.79494	0.65868	0.75604	0.50257	0.44967	0.59222	0.701	0.48728	0.64363	0.6384	0.71723	0.64092	0.75336	0.62295
875.53	0.37594	0.49446	0.46907	0.41527	0.45879	0.59207	0.49658	0.41172	0.35409	0.49615	0.30082	0.50588	0.55525	0.5079	0.59438	0.42072	0.37491	0.51525	0.40942	0.36453	0.70896	0.49971	0.81111	0.67042	0.76783	0.5041	0.4562	0.60143	0.70704	0.49595	0.65568	0.64927	0.72956	0.6494	0.76133	0.63871
876.49	0.38871	0.48337	0.47238	0.41139	0.45466	0.58638	0.49253	0.41156	0.35484	0.49215	0.30023	0.50408	0.56768	0.51241	0.59948	0.42724	0.3828	0.51332	0.4055	0.37343	0.71605	0.50736	0.81956	0.68025	0.78237	0.50562	0.45651	0.61766	0.70561	0.49843	0.6584	0.65617	0.73185	0.65819	0.76643	0.64718
877.45	0.41392	0.48717	0.47363	0.40668	0.46737	0.59328	0.49315	0.41017	0.36385	0.49573	0.30018	0.50986	0.58581	0.53324	0.61031	0.43217	0.39093	0.51786	0.40899	0.38695	0.72932	0.52226	0.8414	0.69504	0.79994	0.51813	0.46388	0.61519	0.71461	0.50366	0.66558	0.66809	0.73738	0.67193	0.78286	0.66228
878.41	0.42801	0.492	0.48108	0.42257	0.47348	0.60325	0.49747	0.41257	0.37003	0.50607	0.29806	0.51883	0.60105	0.54741	0.62143	0.44817	0.39898	0.52667	0.41279	0.40401	0.74123	0.53857	0.85855	0.71385	0.81979	0.52403	0.47391	0.62463	0.7223	0.50936	0.68132	0.68266	0.7456	0.68638	0.79249	0.67994
879.36	0.42773	0.49793	0.48181	0.42948	0.4822	0.6055	0.50583	0.41507	0.38271	0.51178	0.30305	0.52446	0.60715	0.55573	0.63087	0.45587	0.40915	0.53068	0.42052	0.42025	0.76012	0.55496	0.87666	0.72806	0.8417	0.53243	0.48598	0.63437	0.72828	0.5205	0.69409	0.68987	0.75841	0.69704	0.79895	0.69163
880.32	0.42214	0.50077	0.48458	0.43816	0.48777	0.60854	0.50146	0.42056	0.38705	0.51369	0.3029	0.53248	0.61899	0.56371	0.6433	0.46253	0.42032	0.54009	0.41902	0.43188	0.76946	0.56826	0.89076	0.7453	0.85537	0.53826	0.4942	0.65163	0.73668	0.52038	0.69834	0.69573	0.75958	0.69852	0.80192	0.69626
881.28	0.41884	0.50728	0.49013	0.43334	0.5025	0.61893	0.5101	0.42833	0.40147	0.52274	0.30678	0.53957	0.6329	0.57603	0.64952	0.47072	0.43153	0.55139	0.42837	0.44606	0.78823	0.58418	0.91086	0.76291	0.86517	0.54045	0.50399	0.6528	0.74489	0.53203	0.72	0.70704	0.77134	0.70805	0.81529	0.70664
882.23	0.42841	0.50872	0.48344	0.44153	0.50421	0.61684	0.51587	0.43688	0.40315	0.52886	0.3039	0.54217	0.64326	0.57811	0.65397	0.48065	0.43658	0.5525	0.44054	0.45879	0.79968	0.59614	0.91536	0.77521	0.88358	0.54186	0.50333	0.66262	0.74162	0.54218	0.73756	0.71378	0.7771	0.71367	0.81316	0.71039
883.19	0.43281	0.51881	0.46866	0.42932	0.51235	0.61005	0.5175	0.44715	0.40599	0.52869	0.30753	0.54214	0.65139	0.58269	0.65727	0.48309	0.43961	0.5508	0.44308	0.46796	0.80702	0.60611	0.92659	0.78851	0.89364	0.56132	0.50206	0.67288	0.74358	0.55279	0.74146	0.7176	0.77709	0.71837	0.81496	0.70835
884.15	0.44519	0.5184	0.45505	0.42653	0.51288	0.60493	0.51662	0.45375	0.40305	0.52906	0.30317	0.53866	0.66268	0.58248	0.65711	0.49031	0.44077	0.55598	0.44169	0.4797	0.81572	0.61853	0.93175	0.80498	0.90742	0.56507	0.50164	0.67535	0.7457	0.55346	0.74282	0.7231	0.77328	0.72147	0.81126	0.70908
885.1	0.45579	0.51976	0.4567	0.42674	0.51307	0.60683	0.51429	0.4542	0.40824	0.54141	0.30425	0.53822	0.66521	0.58535	0.65758	0.49451	0.43948	0.55581	0.44291	0.49065	0.8196	0.63586	0.94177	0.82045	0.92083	0.57827	0.50203	0.67067	0.74673	0.56323	0.7504	0.72755	0.77551	0.73661	0.81316	0.7139
886.06	0.46598	0.51663	0.44357	0.42948	0.51125	0.6005	0.51105	0.45659	0.40428	0.54422	0.3027	0.53735	0.66809	0.5804	0.65812	0.49357	0.43462	0.55656	0.43896	0.49473	0.82747	0.64932	0.95232	0.83638	0.92854	0.58465	0.49653	0.67597	0.7443	0.56667	0.74991	0.7358	0.7712	0.74457	0.80644	0.70829
887.01	0.46734	0.52575	0.43961	0.42416	0.51569	0.59795	0.50951	0.4604	0.40798	0.54376	0.30287	0.53511	0.6673	0.57291	0.65847	0.49316	0.42818	0.55646	0.43534	0.50127	0.83532	0.66058	0.96608	0.85632	0.93502	0.58975	0.50104	0.67409	0.74429	0.56596	0.74999	0.73301	0.77335	0.74745	0.80275	0.70623
887.97	0.476	0.51858	0.43631	0.43011	0.5173	0.59594	0.50844	0.45986	0.40978	0.54438	0.29729	0.53811	0.66745	0.5628	0.66127	0.49725	0.42877	0.56157	0.43649	0.5058	0.84004	0.66985	0.97694	0.86957	0.94241	0.58804	0.50393	0.66771	0.73996	0.56252	0.75474	0.73746	0.77613	0.74965	0.79602	0.70345
888.93	0.46649	0.5238	0.42711	0.43194	0.52451	0.59428	0.50711	0.46002	0.41412	0.55016	0.30019	0.54102	0.66233	0.55548	0.66641	0.49673	0.42404	0.55954	0.43505	0.50545	0.84194	0.67322	0.98457	0.8849	0.93385	0.59076	0.49501	0.66947	0.73635	0.56034	0.75724	0.74138	0.77918	0.74861	0.78977	0.69883
889.88	0.47472	0.51618	0.41343	0.4381	0.52535	0.58734	0.51156	0.46002	0.41684	0.54935	0.29726	0.54195	0.65983	0.54287	0.66695	0.49783	0.41791	0.56333	0.43886	0.50758	0.85148	0.67771	0.98637	0.89834	0.92975	0.58252	0.49343	0.66608	0.73013	0.55404	0.76499	0.74024	0.782	0.74985	0.78216	0.69606
890.84	0.4771	0.51119	0.40457	0.43636	0.51856	0.57939	0.5061	0.45669	0.41631	0.54678	0.29164	0.53591	0.65369	0.52928	0.66376	0.49648	0.41392	0.55417	0.43159	0.50017	0.84013	0.67666	0.98192	0.91018	0.92743	0.57525	0.48574	0.65835	0.7266	0.54213	0.76077	0.7351	0.7783	0.74242	0.77458	0.6932
891.79	0.46876	0.49138	0.40023	0.43113	0.51631	0.57334	0.5021	0.45322	0.40895	0.54851	0.28452	0.53249	0.64857	0.51956	0.66513	0.49315	0.40885	0.55738	0.42418	0.49604	0.82895	0.67044	0.97599	0.92077	0.91347	0.56648	0.47681	0.65891	0.72374	0.5317	0.75766	0.73646	0.76903	0.74041	0.76863	0.68533
892.75	0.46732	0.47655	0.39259	0.42698	0.51378	0.5655	0.51067	0.45306	0.40839	0.55105	0.28698	0.52771	0.64378	0.50587	0.6613	0.48816	0.40022	0.55849	0.42749	0.49473	0.82691	0.66937	0.9673	0.93173	0.90415	0.55341	0.46384	0.65768	0.72052	0.52228	0.76666	0.73685	0.76063	0.73648	0.76681	0.68113
893.7	0.46587	0.45563	0.39275	0.41893	0.51104	0.56065	0.51769	0.44893	0.40404	0.54783	0.2861	0.52506	0.63926	0.49268	0.65338	0.48522	0.39819	0.56276	0.42939	0.48842	0.82201	0.66643	0.9602	0.93861	0.89643	0.53449	0.45965	0.65441	0.7157	0.52091	0.76524	0.73119	0.75504	0.7363	0.76154	0.68057
894.66	0.45436	0.45377	0.39042	0.40426	0.50173	0.55665	0.51871	0.43876	0.40022	0.54161	0.28726	0.51527	0.63048	0.48085	0.65395	0.48257	0.39177	0.56227	0.42115	0.4779	0.80948	0.65973	0.95304	0.93992	0.88742	0.52512	0.45019	0.65805	0.70719	0.52145	0.75604	0.72803	0.748	0.72577	0.75159	0.66687
895.61	0.43404	0.455	0.38448	0.40151	0.50725	0.55804	0.52537	0.43418	0.40362	0.54898	0.29215	0.5122	0.62118	0.4714	0.65571	0.48052	0.39035	0.57722	0.42524	0.47393	0.8106	0.6489	0.9461	0.94198	0.86844	0.52117	0.44205	0.6598	0.70573	0.52266	0.75232	0.72669	0.74825	0.72159	0.74707	0.66052
896.57	0.43389	0.45783	0.38001	0.40772	0.50339	0.55592	0.53077	0.43749	0.41095	0.55286	0.29829	0.51042	0.6135	0.45983	0.65384	0.48056	0.39524	0.58682	0.42599	0.47255	0.81001	0.64557	0.93993	0.93765	0.85762	0.51792	0.43676	0.65991	0.7055	0.52632	0.75167	0.72973	0.7473	0.71584	0.74292	0.6552
897.52	0.42356	0.46631	0.38502	0.41148	0.49205	0.56447	0.52144	0.43596	0.4102	0.55524	0.29422	0.50721	0.60046	0.45072	0.65608	0.47944	0.39564	0.59482	0.42115	0.46322	0.79373	0.63339	0.9282	0.92679	0.84229	0.51103	0.43759	0.65288	0.70231	0.52486	0.73821	0.72336	0.7408	0.70749	0.73433	0.6524
898.48	0.43151	0.47008	0.39095	0.41459	0.48557	0.56403	0.51565	0.4342	0.42062	0.55795	0.29168	0.50083	0.59174	0.4478	0.66131	0.47465	0.39459	0.60253	0.4179	0.45808	0.78474	0.62201	0.91311	0.91606	0.82603	0.51845	0.4339	0.64793	0.70194	0.51875	0.73511	0.72042	0.73886	0.6985	0.72966	0.64867
899.43	0.42507	0.47884	0.39352	0.42323	0.49815	0.56713	0.51602	0.44438	0.42612	0.5716	0.29475	0.50505	0.58018	0.44337	0.6622	0.475	0.40339	0.60786	0.42139	0.45284	0.78441	0.61502	0.90214	0.9045	0.80635	0.52218	0.42751	0.64011	0.71256	0.51378	0.73332	0.71903	0.73889	0.69685	0.73413	0.65481
900.39	0.42377	0.48737	0.39911	0.42572	0.49657	0.56248	0.51083	0.44733	0.42546	0.57605	0.2945	0.51235	0.56998	0.44388	0.66267	0.47269	0.40146	0.60843	0.41835	0.45011	0.77058	0.60588	0.88891	0.88996	0.79822	0.52512	0.43017	0.63912	0.71254	0.50712	0.72495	0.71445	0.72883	0.68972	0.73067	0.66342
901.34	0.4104	0.48269	0.40643	0.41615	0.4969	0.56166	0.50783	0.44092	0.42304	0.5795	0.29661	0.51435	0.55705	0.43982	0.6593	0.46804	0.39892	0.60638	0.41235	0.43332	0.7574	0.59471	0.87704	0.86947	0.78323	0.52489	0.42543	0.63332	0.70827	0.49817	0.71162	0.70421	0.72124	0.68263	0.72626	0.67368
902.3	0.41625	0.47719	0.39945	0.4135	0.50712	0.5574	0.50736	0.4424	0.42803	0.58417	0.30742	0.52177	0.55253	0.437	0.64849	0.46802	0.39979	0.60149	0.40419	0.4261	0.7556	0.58332	0.87226	0.85423	0.76649	0.52009	0.41358	0.63836	0.70947	0.491	0.70158	0.70099	0.71996	0.68239	0.72413	0.6873
903.25	0.41083	0.48269	0.40059	0.41194	0.51483	0.55705	0.51249	0.44428	0.4287	0.59704	0.31508	0.52887	0.54403	0.42833	0.6401	0.46746	0.40712	0.59607	0.39874	0.41853	0.74776	0.57488	0.87844	0.83743	0.75365	0.51762	0.41457	0.62985	0.71884	0.47987	0.69383	0.6952	0.71464	0.68458	0.73179	0.7053
904.2	0.39726	0.47549	0.40705	0.40757	0.51316	0.55232	0.51447	0.44001	0.42992	0.59552	0.31978	0.52875	0.53948	0.41857	0.63291	0.45689	0.40247	0.59059	0.39226	0.40928	0.73712	0.55471	0.87791	0.81193	0.74361	0.50645	0.40816	0.62688	0.70797	0.46983	0.68169	0.68645	0.70799	0.67663	0.72838	0.71713
905.16	0.42216	0.47745	0.41139	0.40758	0.51852	0.557	0.51727	0.43843	0.43595	0.59534	0.32351	0.52605	0.53854	0.4164	0.62814	0.45442	0.40576	0.58339	0.38473	0.39866	0.73495	0.54774	0.88062	0.78954	0.73258	0.4967	0.40066	0.62131	0.70171	0.45872	0.67062	0.68137	0.70834	0.67235	0.7311	0.7306
906.09	0.43661	0.47787	0.40894	0.41123	0.527	0.56495	0.52093	0.44173	0.4387	0.60124	0.32543	0.52601	0.53575	0.41042	0.62487	0.44745	0.40915	0.58041	0.38287	0.39334	0.72498	0.53721	0.8813	0.77275	0.73205	0.48495	0.39344	0.61358	0.69657	0.44919	0.66367	0.67355	0.70685	0.67137	0.73725	0.74685
907.04	0.43384	0.48591	0.42182	0.41005	0.53213	0.56963	0.53114	0.44595	0.4362	0.60583	0.32379	0.52806	0.52715	0.40723	0.62228	0.43935	0.41386	0.57429	0.37715	0.38685	0.7158	0.5259	0.88023	0.74687	0.73042	0.48663	0.39532	0.61165	0.69299	0.44288	0.65637	0.66414	0.70246	0.66543	0.74548	0.75418
908	0.44121	0.4971	0.4248	0.41128	0.53863	0.57325	0.52814	0.44402	0.4338	0.60877	0.32257	0.53193	0.52708	0.4079	0.6188	0.43618	0.4085	0.56487	0.37513	0.3849	0.71171	0.5218	0.87585	0.72632	0.73503	0.473	0.38605	0.6149	0.67844	0.43676	0.64994	0.65464	0.7006	0.65985	0.74612	0.76017
908.95	0.45357	0.50036	0.43281	0.41099	0.54737	0.57965	0.52821	0.44971	0.43063	0.61208	0.32184	0.53414	0.51945	0.41211	0.61319	0.43535	0.41291	0.55161	0.36752	0.38075	0.69955	0.52032	0.86938	0.71004	0.7291	0.46863	0.38166	0.60643	0.67166	0.42482	0.64249	0.65181	0.69285	0.65689	0.75007	0.76647
909.9	0.45292	0.50119	0.4467	0.40947	0.55582	0.58487	0.53174	0.44884	0.42535	0.61737	0.31854	0.53564	0.50956	0.4078	0.60456	0.43066	0.41512	0.54677	0.36529	0.38165	0.68577	0.51043	0.85758	0.68677	0.72718	0.46219	0.37456	0.60045	0.66113	0.41901	0.6357	0.63685	0.68684	0.65612	0.75122	0.77115
910.85	0.4582	0.50466	0.45467	0.4139	0.56336	0.58065	0.531	0.44475	0.42598	0.61474	0.31933	0.53995	0.50427	0.40733	0.59469	0.43133	0.41517	0.53578	0.36319	0.38476	0.68639	0.50602	0.85293	0.67132	0.71961	0.44929	0.36813	0.5945	0.66443	0.41448	0.62915	0.63009	0.68041	0.64793	0.74965	0.76949
911.81	0.47472	0.50261	0.46214	0.41662	0.57209	0.58418	0.53261	0.44279	0.42659	0.61323	0.3188	0.54406	0.50056	0.40906	0.59194	0.42714	0.41194	0.53474	0.36591	0.38996	0.68579	0.50277	0.8423	0.66288	0.72035	0.43992	0.36183	0.57852	0.65534	0.41135	0.62114	0.62679	0.67883	0.64016	0.74586	0.76824
912.76	0.48051	0.50482	0.46946	0.41197	0.57512	0.58849	0.53147	0.44311	0.42296	0.60543	0.31506	0.53678	0.48761	0.40773	0.58268	0.42085	0.40672	0.5219	0.36098	0.38288	0.67841	0.48781	0.82537	0.64119	0.70751	0.43728	0.3587	0.56548	0.64318	0.39932	0.60737	0.61339	0.66951	0.6296	0.74288	0.75529
913.71	0.50512	0.51398	0.47857	0.41761	0.58136	0.59301	0.5376	0.43942	0.42364	0.60698	0.31454	0.54498	0.49095	0.41206	0.57975	0.41831	0.40383	0.52508	0.36082	0.38819	0.68089	0.47396	0.81916	0.62514	0.70442	0.43063	0.35852	0.56164	0.63643	0.39606	0.6008	0.6068	0.66575	0.62672	0.74693	0.75362
914.67	0.48351	0.51287	0.48207	0.42027	0.58933	0.59639	0.54198	0.44227	0.41642	0.59895	0.3113	0.54942	0.48314	0.41114	0.57615	0.41255	0.40173	0.52284	0.35733	0.3852	0.67882	0.4641	0.81133	0.61473	0.69114	0.42127	0.35724	0.55336	0.63271	0.39226	0.59578	0.60077	0.65612	0.61742	0.74221	0.74572
915.62	0.48138	0.52356	0.4919	0.41985	0.59018	0.60739	0.54814	0.4428	0.41145	0.59808	0.30909	0.54962	0.47874	0.41621	0.57305	0.40658	0.3962	0.52189	0.35434	0.37964	0.6676	0.45782	0.79937	0.60045	0.68514	0.42514	0.35699	0.54278	0.61412	0.38715	0.59327	0.59063	0.65069	0.61397	0.74251	0.73491
916.57	0.4642	0.541	0.49823	0.42189	0.59372	0.61297	0.5548	0.44614	0.40853	0.5953	0.30736	0.55268	0.4774	0.41917	0.57124	0.40542	0.39624	0.50887	0.35275	0.3772	0.66024	0.45133	0.79252	0.59288	0.66917	0.41958	0.35471	0.53453	0.6042	0.38246	0.59076	0.57966	0.64502	0.61143	0.74608	0.72494
917.52	0.46855	0.54617	0.5082	0.43214	0.58928	0.61864	0.55736	0.4466	0.40587	0.5967	0.30577	0.56154	0.47392	0.42586	0.57371	0.40235	0.39529	0.51	0.3513	0.3786	0.65157	0.45427	0.78956	0.58709	0.66722	0.40976	0.35185	0.53213	0.59648	0.38489	0.58304	0.5755	0.64104	0.61045	0.73574	0.71646
918.47	0.4699	0.55302	0.51829	0.43861	0.5902	0.62817	0.55348	0.45017	0.40671	0.59702	0.30109	0.55967	0.47256	0.42687	0.57408	0.39702	0.39064	0.50911	0.34903	0.37849	0.6415	0.45987	0.77751	0.58484	0.66577	0.40786	0.35263	0.52147	0.58935	0.38298	0.57851	0.56428	0.63667	0.60857	0.72466	0.69928
919.43	0.47827	0.55355	0.51892	0.44302	0.58087	0.63195	0.55117	0.45003	0.41332	0.59918	0.30138	0.55605	0.47271	0.42826	0.57325	0.39124	0.38551	0.50239	0.34836	0.38043	0.63565	0.46151	0.77187	0.58416	0.66344	0.40528	0.34825	0.51126	0.57809	0.38718	0.57622	0.55779	0.64099	0.60338	0.72	0.67319
920.38	0.47253	0.55392	0.52339	0.45222	0.57769	0.63616	0.55173	0.44871	0.4137	0.59417	0.30375	0.55464	0.46743	0.42405	0.574	0.38575	0.38019	0.49598	0.34645	0.37992	0.63178	0.45497	0.76282	0.58428	0.65299	0.40304	0.34884	0.50679	0.57377	0.39248	0.57275	0.55224	0.63748	0.59391	0.7134	0.65659
921.31	0.4936	0.54203	0.52398	0.45514	0.57361	0.63657	0.54001	0.44384	0.41093	0.59867	0.30183	0.54785	0.46622	0.41886	0.57208	0.37583	0.37325	0.49757	0.34463	0.37479	0.62118	0.45558	0.75385	0.58169	0.65206	0.39747	0.34714	0.50399	0.5684	0.39656	0.56864	0.54203	0.6287	0.58878	0.69667	0.63843
922.26	0.49284	0.54129	0.52873	0.45676	0.57528	0.64453	0.55014	0.44881	0.41532	0.59673	0.30362	0.54532	0.46887	0.41645	0.56635	0.37262	0.376	0.49528	0.34665	0.37397	0.61866	0.45254	0.74018	0.58897	0.65141	0.39766	0.34753	0.49431	0.57082	0.40034	0.57585	0.53611	0.62705	0.58592	0.68574	0.62248
923.21	0.4823	0.53987	0.52483	0.45043	0.56738	0.64221	0.54655	0.44157	0.41106	0.58985	0.30002	0.53942	0.46271	0.41381	0.56072	0.36485	0.37533	0.48898	0.34636	0.36451	0.60939	0.44726	0.72898	0.58909	0.64579	0.39738	0.34218	0.4891	0.56876	0.40864	0.57776	0.52352	0.62141	0.57343	0.67079	0.60376
924.16	0.49316	0.55357	0.53643	0.4559	0.56895	0.64003	0.5477	0.44164	0.40919	0.59202	0.29754	0.54222	0.46675	0.41942	0.55777	0.36135	0.37228	0.48448	0.34892	0.35969	0.60541	0.44573	0.71914	0.59176	0.64538	0.4044	0.34251	0.48479	0.57125	0.40603	0.57844	0.52266	0.61319	0.5674	0.6573	0.59
925.11	0.49871	0.55853	0.53194	0.44953	0.56456	0.63787	0.54803	0.43809	0.40396	0.59285	0.28893	0.53658	0.47064	0.42267	0.54974	0.35565	0.37314	0.47824	0.34734	0.35364	0.59606	0.44084	0.71098	0.58752	0.64345	0.39989	0.33999	0.47344	0.56778	0.40475	0.57317	0.51739	0.60563	0.56515	0.64072	0.56953
926.06	0.50425	0.56568	0.53507	0.44946	0.55323	0.64465	0.55454	0.43083	0.40533	0.58474	0.28751	0.52674	0.46701	0.4252	0.54073	0.35555	0.37424	0.47824	0.34003	0.34902	0.59079	0.43093	0.70666	0.58044	0.64007	0.39993	0.33311	0.46518	0.56764	0.40394	0.5716	0.51866	0.60484	0.55327	0.63048	0.55413
927.02	0.49567	0.55293	0.52627	0.44826	0.54451	0.6332	0.54977	0.42367	0.39569	0.58198	0.28179	0.51835	0.46295	0.41771	0.53274	0.34603	0.36843	0.48068	0.33375	0.34304	0.58181	0.42033	0.70031	0.57378	0.62609	0.39948	0.32517	0.45814	0.55453	0.40109	0.56549	0.51702	0.59806	0.5382	0.61794	0.53481
927.97	0.4891	0.54348	0.52073	0.45254	0.54249	0.63284	0.55904	0.42617	0.39119	0.58393	0.28069	0.51177	0.46683	0.41293	0.52151	0.34513	0.36783	0.47795	0.33093	0.34068	0.57838	0.41455	0.705	0.57845	0.61773	0.38895	0.32131	0.45154	0.55079	0.39934	0.56243	0.52161	0.59463	0.53321	0.60948	0.51977
928.92	0.49932	0.52668	0.52419	0.44325	0.52731	0.63375	0.56228	0.42239	0.38689	0.57633	0.28357	0.49905	0.46002	0.40219	0.51575	0.33812	0.36603	0.47716	0.32748	0.33429	0.57537	0.40716	0.70683	0.58173	0.6128	0.37185	0.32071	0.44254	0.54042	0.39613	0.56068	0.51216	0.58743	0.52693	0.59957	0.50925
929.87	0.49611	0.51764	0.52731	0.44459	0.5223	0.64156	0.56281	0.42625	0.38487	0.57362	0.28362	0.49746	0.45829	0.3966	0.51641	0.33685	0.36659	0.47668	0.32427	0.32982	0.57231	0.40637	0.70622	0.58932	0.60216	0.36748	0.32182	0.44189	0.53416	0.39595	0.5615	0.5126	0.58322	0.52097	0.59298	0.50114
930.82	0.49707	0.50882	0.52167	0.44996	0.52196	0.63873	0.56709	0.42986	0.38245	0.57762	0.27987	0.49722	0.45874	0.39624	0.51823	0.3355	0.36409	0.47214	0.32475	0.32936	0.56967	0.40905	0.70564	0.60242	0.5949	0.36171	0.31998	0.43857	0.53049	0.39523	0.5629	0.50943	0.57882	0.52246	0.58506	0.4892
931.75	0.49639	0.50886	0.52252	0.45543	0.52036	0.64533	0.56597	0.42924	0.38224	0.57635	0.27755	0.49582	0.45376	0.39914	0.51328	0.334	0.36471	0.46614	0.32053	0.32436	0.56523	0.40957	0.71266	0.61212	0.58825	0.35644	0.32051	0.43621	0.53544	0.39546	0.56258	0.51028	0.57625	0.52848	0.58753	0.48207
932.7	0.50436	0.50853	0.52131	0.44917	0.51883	0.6469	0.56295	0.42834	0.38475	0.57744	0.27917	0.49628	0.44855	0.40572	0.51675	0.33167	0.36399	0.46185	0.31532	0.32226	0.56452	0.40774	0.70833	0.6216	0.5775	0.35468	0.31568	0.42687	0.54076	0.38478	0.56298	0.50921	0.57426	0.53007	0.58332	0.47446
933.65	0.49402	0.51002	0.49917	0.4488	0.52533	0.65602	0.55822	0.42617	0.38114	0.57368	0.27563	0.49254	0.44379	0.40833	0.51136	0.33175	0.36646	0.45723	0.31404	0.31955	0.5608	0.40635	0.70266	0.62232	0.56379	0.35215	0.30922	0.42107	0.54777	0.38605	0.55915	0.50977	0.57161	0.53237	0.57991	0.46419
934.6	0.50399	0.51605	0.49768	0.44059	0.52887	0.64809	0.55547	0.42222	0.38247	0.5669	0.27251	0.48706	0.43871	0.41205	0.5039	0.33257	0.36223	0.45641	0.31199	0.31812	0.56259	0.39998	0.69913	0.63013	0.56071	0.35901	0.30637	0.4174	0.55599	0.37615	0.55618	0.50354	0.56848	0.53558	0.57271	0.45507
935.55	0.49456	0.51687	0.49531	0.42657	0.52953	0.64827	0.54512	0.42379	0.37576	0.56052	0.27462	0.47873	0.43683	0.41475	0.49309	0.3277	0.35961	0.44961	0.3068	0.31583	0.55727	0.39775	0.69985	0.6274	0.55415	0.35378	0.30464	0.41499	0.55894	0.36731	0.55417	0.49977	0.5647	0.54077	0.57067	0.4458
936.5	0.48281	0.51701	0.49124	0.41038	0.53131	0.6413	0.53719	0.42519	0.37091	0.55302	0.27591	0.47375	0.43276	0.41539	0.49286	0.32506	0.35468	0.43787	0.30398	0.31737	0.55297	0.39567	0.69923	0.6306	0.54274	0.34403	0.29755	0.41746	0.55622	0.36183	0.54947	0.49881	0.55992	0.53889	0.56369	0.44195
937.45	0.48973	0.51839	0.49324	0.40615	0.5286	0.63891	0.52848	0.42465	0.36174	0.53995	0.27285	0.46645	0.42625	0.40971	0.4828	0.32169	0.34485	0.42714	0.2977	0.31575	0.54295	0.38919	0.69837	0.62531	0.54064	0.33463	0.29402	0.42379	0.54908	0.35639	0.53942	0.49571	0.55494	0.53787	0.55778	0.43826
938.4	0.49759	0.52233	0.501	0.39692	0.5308	0.63237	0.52356	0.4262	0.35913	0.53245	0.26939	0.46974	0.42332	0.41026	0.47861	0.32418	0.33885	0.4156	0.28887	0.31245	0.54013	0.37845	0.69919	0.62271	0.53358	0.32654	0.29527	0.43148	0.54673	0.34621	0.53573	0.48912	0.55799	0.54017	0.55553	0.43481
939.32	0.48686	0.52603	0.50203	0.39903	0.53487	0.62473	0.51219	0.43192	0.35252	0.52645	0.27081	0.46923	0.41244	0.40951	0.48027	0.32044	0.33397	0.40223	0.28519	0.31589	0.52905	0.37409	0.70003	0.61525	0.51832	0.31071	0.28745	0.44354	0.54051	0.34002	0.53622	0.48852	0.5564	0.53921	0.55184	0.42841
940.27	0.46839	0.52621	0.50746	0.39375	0.53564	0.61807	0.50049	0.42651	0.34994	0.52099	0.26725	0.47329	0.40268	0.4038	0.48383	0.31615	0.32932	0.39896	0.28407	0.31309	0.52535	0.36583	0.69839	0.61051	0.513	0.30096	0.28342	0.44851	0.5362	0.33232	0.52716	0.4842	0.55339	0.53873	0.54576	0.42686
941.22	0.4877	0.53195	0.51454	0.39911	0.54395	0.61722	0.49641	0.4229	0.35107	0.51415	0.26656	0.47752	0.40256	0.40274	0.48036	0.31728	0.32761	0.39408	0.28731	0.31485	0.52616	0.35648	0.69885	0.60311	0.51807	0.30014	0.2802	0.45113	0.53684	0.3236	0.52796	0.47423	0.55453	0.53652	0.53856	0.42143
942.17	0.47245	0.54039	0.51428	0.40735	0.55075	0.61735	0.49119	0.42957	0.35023	0.51209	0.26798	0.48797	0.3978	0.4042	0.48369	0.32532	0.32647	0.39301	0.29812	0.32678	0.53804	0.35115	0.69598	0.59859	0.51185	0.29834	0.2828	0.45699	0.52893	0.32297	0.52962	0.46901	0.55544	0.53618	0.53691	0.41505
943.12	0.4737	0.54465	0.51544	0.41777	0.55671	0.60913	0.47805	0.42908	0.34812	0.51065	0.27086	0.48936	0.39744	0.40462	0.4864	0.32626	0.32557	0.39002	0.29397	0.33442	0.53725	0.34766	0.6908	0.59317	0.51538	0.30148	0.27666	0.45795	0.52139	0.31489	0.5234	0.46469	0.5491	0.53291	0.53481	0.41469
944.07	0.48889	0.55234	0.52135	0.42741	0.55895	0.61045	0.4739	0.42767	0.34955	0.51033	0.2767	0.49817	0.40198	0.4075	0.48803	0.32503	0.3284	0.39208	0.29703	0.34535	0.54135	0.34521	0.688	0.58383	0.51953	0.30031	0.27617	0.45055	0.5218	0.31153	0.51484	0.46345	0.55287	0.53031	0.52707	0.4135
945.02	0.50528	0.57124	0.52887	0.44299	0.562	0.60471	0.47098	0.4279	0.35405	0.50639	0.28304	0.50562	0.40326	0.41066	0.48569	0.33078	0.32791	0.38785	0.29409	0.34956	0.5437	0.34126	0.6822	0.5815	0.5079	0.30511	0.27771	0.44609	0.51412	0.3072	0.51492	0.45603	0.55337	0.52391	0.52428	0.40818
945.96	0.51176	0.57972	0.53593	0.44586	0.56549	0.60647	0.46138	0.43078	0.35282	0.50762	0.2899	0.50899	0.40556	0.41417	0.48959	0.33328	0.32885	0.39101	0.28364	0.35415	0.54612	0.33839	0.67354	0.56806	0.50505	0.29915	0.28133	0.4377	0.51015	0.31168	0.50595	0.45454	0.54835	0.51986	0.51833	0.40042
946.89	0.50426	0.57636	0.54049	0.44431	0.5607	0.59591	0.44783	0.42138	0.35241	0.50058	0.29126	0.50657	0.40067	0.41063	0.48328	0.32413	0.32428	0.38903	0.2721	0.34932	0.5373	0.33196	0.6645	0.55423	0.49448	0.29563	0.27086	0.42432	0.49774	0.30149	0.49988	0.45052	0.54231	0.50782	0.50793	0.39586
947.84	0.47818	0.57572	0.55223	0.45165	0.56152	0.59049	0.44587	0.42268	0.34968	0.5018	0.29682	0.50665	0.39659	0.40874	0.48205	0.32266	0.31445	0.38844	0.27274	0.35222	0.53439	0.32955	0.65912	0.54256	0.48251	0.28688	0.26213	0.41494	0.48854	0.30079	0.50387	0.44927	0.53977	0.49903	0.49982	0.38495
948.79	0.46576	0.58372	0.5634	0.45654	0.56097	0.5869	0.44493	0.4137	0.34945	0.50467	0.30205	0.50897	0.39446	0.41042	0.47557	0.32453	0.31083	0.39262	0.27252	0.34729	0.54437	0.32774	0.65322	0.5352	0.48145	0.28717	0.25814	0.41186	0.47824	0.29829	0.50473	0.44631	0.53581	0.49534	0.50091	0.37667
949.74	0.46064	0.56544	0.57058	0.45429	0.56229	0.58003	0.43856	0.40639	0.34689	0.50089	0.30652	0.50679	0.39118	0.40889	0.4714	0.32107	0.30486	0.39004	0.27426	0.34602	0.55085	0.32026	0.64367	0.52529	0.48364	0.27854	0.24731	0.40698	0.46944	0.29152	0.50175	0.43838	0.53002	0.48319	0.48978	0.36988
950.68	0.45429	0.56139	0.57831	0.47379	0.55759	0.57014	0.43525	0.40139	0.34787	0.49974	0.31191	0.51029	0.38821	0.40713	0.46705	0.32267	0.2951	0.38665	0.28307	0.34419	0.55473	0.31309	0.63484	0.51982	0.47339	0.27761	0.23278	0.40423	0.4487	0.27828	0.50249	0.4343	0.52923	0.47744	0.48481	0.37125
951.63	0.47637	0.55651	0.588	0.48666	0.56089	0.57167	0.43801	0.39258	0.34829	0.50296	0.31842	0.50961	0.3944	0.40892	0.47266	0.32559	0.29123	0.38484	0.2876	0.3474	0.5558	0.31156	0.62894	0.51417	0.47751	0.27545	0.23039	0.4028	0.45163	0.27212	0.50284	0.42843	0.52896	0.47767	0.4812	0.36725
952.58	0.49829	0.56578	0.59817	0.49667	0.55813	0.56994	0.43498	0.38484	0.35144	0.49996	0.32194	0.50769	0.39866	0.40969	0.47345	0.32373	0.29178	0.37858	0.29283	0.34607	0.55978	0.30987	0.62063	0.50769	0.4785	0.27522	0.23045	0.3955	0.44408	0.26127	0.49438	0.42211	0.52379	0.47965	0.4749	0.36909
953.5	0.48496	0.54394	0.59367	0.5044	0.55134	0.56286	0.42511	0.3807	0.3493	0.49384	0.31392	0.49299	0.39777	0.40471	0.47034	0.32092	0.28239	0.36091	0.28399	0.34259	0.5468	0.3011	0.60676	0.49755	0.46199	0.25921	0.21633	0.38178	0.43025	0.2507	0.48454	0.41108	0.51608	0.47175	0.46289	0.36492
954.45	0.48747	0.5515	0.603	0.5157	0.54729	0.5644	0.4246	0.37718	0.3469	0.49113	0.31344	0.48406	0.39673	0.40671	0.47667	0.32123	0.27705	0.34992	0.27603	0.34598	0.54287	0.30067	0.60003	0.48667	0.45409	0.25429	0.21851	0.37176	0.4256	0.24706	0.48719	0.40882	0.5128	0.47574	0.45718	0.36634
955.4	0.47871	0.54746	0.60585	0.51394	0.53524	0.55743	0.41576	0.36924	0.34227	0.49045	0.30858	0.47079	0.3928	0.40077	0.48005	0.31499	0.27141	0.34376	0.26633	0.3424	0.53181	0.2947	0.5904	0.47569	0.45244	0.24653	0.22169	0.36167	0.42682	0.23811	0.48176	0.40503	0.50891	0.46891	0.45629	0.35787
956.35	0.45434	0.53776	0.59975	0.51859	0.52888	0.54896	0.4055	0.36945	0.33983	0.49031	0.30587	0.45829	0.3936	0.3955	0.47635	0.30813	0.26724	0.3414	0.25787	0.33761	0.53421	0.28956	0.58739	0.46524	0.44386	0.22914	0.21774	0.35065	0.41868	0.22986	0.47694	0.40034	0.50313	0.46501	0.45219	0.35804
957.29	0.43524	0.52577	0.58861	0.52402	0.51688	0.5441	0.40235	0.36629	0.3428	0.48948	0.30506	0.45401	0.39318	0.39374	0.47407	0.30856	0.26309	0.3429	0.24576	0.33623	0.53183	0.28571	0.58828	0.45808	0.43118	0.22244	0.21028	0.34711	0.41257	0.2284	0.47971	0.39813	0.50663	0.45783	0.45251	0.35215
958.24	0.4355	0.52756	0.58942	0.52063	0.51366	0.54427	0.39906	0.36237	0.33922	0.49108	0.30906	0.44884	0.39291	0.39125	0.47482	0.30597	0.25821	0.3495	0.24301	0.33579	0.53683	0.28467	0.59126	0.44975	0.43707	0.22016	0.21163	0.3433	0.41033	0.22313	0.48222	0.3942	0.50831	0.45535	0.45797	0.35383
959.17	0.42259	0.52472	0.57427	0.52746	0.50889	0.54657	0.39718	0.36441	0.33797	0.49923	0.30881	0.44521	0.39712	0.39115	0.4715	0.30214	0.25782	0.35413	0.2477	0.32926	0.5366	0.28003	0.5905	0.45047	0.43401	0.22473	0.20482	0.33449	0.40401	0.2187	0.47159	0.39713	0.51357	0.45218	0.46072	0.35488
960.11	0.42267	0.52274	0.5655	0.51904	0.5046	0.54501	0.40074	0.36199	0.33723	0.49724	0.30357	0.43181	0.39701	0.39136	0.46432	0.29747	0.25324	0.35031	0.24728	0.3191	0.53537	0.28265	0.59331	0.4496	0.42364	0.22288	0.19748	0.3243	0.39474	0.21239	0.46566	0.38944	0.51053	0.45099	0.45632	0.35391
961.06	0.43575	0.52655	0.56316	0.51801	0.49697	0.54431	0.40082	0.3596	0.33118	0.49549	0.29716	0.42355	0.39476	0.39207	0.45887	0.29514	0.24991	0.34509	0.24909	0.31396	0.52888	0.28368	0.58693	0.44798	0.42464	0.22562	0.19298	0.32463	0.39042	0.21624	0.4604	0.38452	0.51251	0.45139	0.45944	0.3481
962.01	0.42874	0.51296	0.55379	0.51412	0.48632	0.54373	0.39438	0.3544	0.323	0.49655	0.28224	0.40772	0.38528	0.38533	0.45033	0.28999	0.24517	0.34064	0.25098	0.30493	0.5208	0.27932	0.5803	0.44155	0.41859	0.22308	0.1943	0.32061	0.3933	0.21023	0.45299	0.37641	0.51	0.45321	0.45226	0.3443
962.95	0.43445	0.51022	0.54217	0.51501	0.47722	0.5397	0.39626	0.35136	0.32285	0.49649	0.27018	0.40119	0.38475	0.385	0.44496	0.29386	0.24293	0.33236	0.25287	0.29383	0.51458	0.27912	0.57536	0.44247	0.41305	0.22497	0.1885	0.31445	0.39385	0.20287	0.45165	0.37285	0.50902	0.45673	0.44442	0.34307
963.9	0.42646	0.49645	0.52209	0.5003	0.46219	0.52795	0.38518	0.34181	0.31294	0.48576	0.25405	0.38515	0.37077	0.37236	0.4333	0.28902	0.2322	0.32062	0.24856	0.28709	0.50505	0.27914	0.56705	0.43553	0.40087	0.21124	0.17985	0.31378	0.38885	0.19245	0.44388	0.3651	0.50289	0.4521	0.43714	0.33235
964.82	0.43647	0.4818	0.50596	0.49917	0.45452	0.52395	0.37932	0.33987	0.30699	0.47689	0.24589	0.37605	0.37328	0.36376	0.42728	0.28884	0.22954	0.31733	0.24837	0.28765	0.50325	0.27601	0.56313	0.42726	0.40691	0.20318	0.17485	0.31304	0.3883	0.18877	0.44695	0.36443	0.50704	0.44751	0.4366	0.32754
965.77	0.41313	0.48092	0.49454	0.48893	0.4511	0.52169	0.37648	0.33468	0.304	0.47095	0.23656	0.36613	0.36552	0.35824	0.42708	0.28873	0.22885	0.31115	0.24362	0.27914	0.4956	0.27848	0.56236	0.42179	0.3947	0.20773	0.17458	0.30603	0.38858	0.18055	0.43876	0.35944	0.50764	0.44601	0.42765	0.32276
966.71	0.42391	0.49214	0.48589	0.47687	0.44794	0.52276	0.37527	0.33083	0.30025	0.4597	0.23492	0.35864	0.36704	0.35589	0.42402	0.28598	0.22826	0.30807	0.24833	0.27528	0.48709	0.27887	0.5651	0.42569	0.3984	0.20987	0.16851	0.29937	0.38312	0.18037	0.43694	0.35665	0.50808	0.43879	0.42499	0.32249
967.66	0.42546	0.48354	0.48051	0.46299	0.4407	0.52597	0.36933	0.32816	0.29435	0.45175	0.23278	0.34772	0.3629	0.34711	0.41349	0.2788	0.22809	0.30836	0.24398	0.27717	0.48002	0.28099	0.56154	0.42236	0.40191	0.20948	0.16913	0.2992	0.37539	0.18269	0.43486	0.35384	0.51131	0.43304	0.42605	0.31695
968.61	0.4297	0.47727	0.47946	0.45198	0.43519	0.52868	0.36779	0.32898	0.29013	0.44851	0.22232	0.34062	0.36467	0.33868	0.40507	0.27413	0.22906	0.30902	0.24304	0.27496	0.47111	0.27713	0.55829	0.41826	0.40304	0.21066	0.16637	0.29266	0.36447	0.18041	0.43593	0.35259	0.51438	0.42863	0.42431	0.31598
969.55	0.41251	0.47693	0.47151	0.43313	0.42615	0.53469	0.36286	0.32319	0.27901	0.44332	0.21014	0.33526	0.35563	0.32942	0.39891	0.26697	0.22875	0.29984	0.23713	0.26803	0.46144	0.28209	0.55218	0.42301	0.38874	0.20691	0.16531	0.28865	0.35823	0.17803	0.42532	0.34598	0.51024	0.42992	0.418	0.31627
970.47	0.42362	0.47342	0.46621	0.42433	0.42041	0.54191	0.363	0.32541	0.28066	0.43407	0.2042	0.33459	0.35107	0.31795	0.38932	0.26707	0.22448	0.30187	0.23908	0.26396	0.45691	0.28281	0.54611	0.4306	0.3861	0.20377	0.16225	0.29253	0.35452	0.18089	0.4251	0.34335	0.51212	0.42409	0.42004	0.32305
971.42	0.41385	0.45464	0.45033	0.40062	0.41395	0.53995	0.35513	0.32422	0.27173	0.4277	0.19132	0.32823	0.34649	0.29952	0.37771	0.25978	0.22143	0.29606	0.22781	0.25693	0.45231	0.28149	0.53574	0.42876	0.38113	0.18981	0.15573	0.28193	0.34994	0.16588	0.41485	0.34263	0.50852	0.42244	0.41826	0.31978
972.37	0.38941	0.44098	0.43264	0.38292	0.41129	0.54141	0.35017	0.32659	0.26301	0.41194	0.18004	0.32672	0.33938	0.2834	0.37409	0.25471	0.21825	0.29586	0.22501	0.24562	0.4445	0.27714	0.52826	0.42883	0.36471	0.18412	0.14957	0.27509	0.34901	0.16129	0.4045	0.34488	0.50705	0.41742	0.41166	0.3183
973.31	0.38475	0.44088	0.42493	0.37753	0.40552	0.541	0.35	0.32258	0.26474	0.4027	0.18066	0.31941	0.33627	0.27319	0.37146	0.25751	0.21765	0.29393	0.22023	0.23776	0.44156	0.27875	0.52305	0.42572	0.36989	0.18568	0.15038	0.27953	0.34688	0.16113	0.39826	0.34117	0.5079	0.41574	0.41448	0.31849
974.26	0.36746	0.44811	0.42061	0.38139	0.40876	0.54749	0.35778	0.32706	0.27421	0.41185	0.18535	0.31644	0.33192	0.2676	0.37464	0.26519	0.22218	0.30823	0.22706	0.24139	0.44667	0.28233	0.52814	0.42396	0.37816	0.1968	0.15137	0.28376	0.3545	0.16505	0.40451	0.34536	0.5168	0.42176	0.42359	0.32213
975.18	0.35381	0.43125	0.40194	0.35898	0.3905	0.53703	0.35351	0.32069	0.26286	0.40491	0.17874	0.30883	0.32064	0.25429	0.36304	0.25816	0.22245	0.30025	0.21748	0.23718	0.43782	0.28	0.52661	0.41863	0.37652	0.18518	0.14889	0.26772	0.34623	0.15584	0.39655	0.34636	0.51289	0.4195	0.42015	0.31514
976.12	0.33987	0.4317	0.38896	0.35363	0.37983	0.53339	0.36313	0.30975	0.2569	0.39451	0.17676	0.30299	0.31284	0.24631	0.35921	0.25711	0.21642	0.30046	0.2182	0.23481	0.4392	0.27536	0.52145	0.41161	0.37215	0.19155	0.1474	0.2648	0.33658	0.15935	0.39578	0.34187	0.51682	0.41227	0.41543	0.314
977.07	0.35856	0.43118	0.38862	0.35487	0.37046	0.53124	0.36543	0.29683	0.25665	0.39906	0.17603	0.29278	0.30802	0.23914	0.35297	0.25959	0.21768	0.29372	0.21282	0.23657	0.43646	0.27665	0.52328	0.41121	0.37737	0.19044	0.15345	0.2609	0.33308	0.15918	0.39587	0.33333	0.51514	0.41139	0.42024	0.31526
978.01	0.35041	0.42676	0.37176	0.33969	0.36734	0.53316	0.36619	0.29059	0.24689	0.39384	0.16858	0.29334	0.29876	0.22819	0.34065	0.25756	0.22022	0.29287	0.20518	0.23336	0.43175	0.27594	0.52294	0.41157	0.36636	0.18864	0.15071	0.2495	0.32983	0.15577	0.39356	0.33107	0.51184	0.41252	0.41716	0.31112
978.96	0.3566	0.41161	0.34973	0.31985	0.35125	0.52989	0.3652	0.27892	0.23579	0.3768	0.15777	0.2922	0.28803	0.21706	0.32618	0.26033	0.21394	0.28381	0.19805	0.22104	0.42489	0.26368	0.51379	0.4078	0.35716	0.18146	0.14516	0.23957	0.31703	0.1482	0.37899	0.32715	0.50437	0.40087	0.41346	0.30399
979.88	0.34841	0.40313	0.34227	0.32062	0.35121	0.53261	0.36499	0.2707	0.23179	0.37388	0.15483	0.2866	0.28582	0.20656	0.32114	0.2599	0.21092	0.28316	0.18959	0.22192	0.41863	0.25294	0.51071	0.40479	0.35577	0.18373	0.14122	0.23659	0.30912	0.14438	0.37714	0.32634	0.49949	0.39475	0.41551	0.29977
980.82	0.36269	0.39331	0.34584	0.31029	0.35001	0.53386	0.35566	0.26758	0.23291	0.37146	0.15349	0.28538	0.27734	0.20168	0.31695	0.26449	0.21264	0.28059	0.17677	0.2171	0.41084	0.24537	0.50927	0.40454	0.35212	0.18056	0.14837	0.23672	0.30814	0.13365	0.3695	0.32608	0.49615	0.38775	0.41977	0.30151
981.77	0.3481	0.38796	0.32345	0.29317	0.3432	0.53137	0.3496	0.25835	0.22639	0.35739	0.14771	0.28274	0.27272	0.187	0.30665	0.26372	0.20201	0.28122	0.16609	0.20749	0.40581	0.23151	0.50144	0.39773	0.34731	0.17298	0.13758	0.23047	0.29839	0.12894	0.36393	0.32391	0.49271	0.37543	0.41324	0.29455
982.71	0.34757	0.3795	0.3178	0.28326	0.33444	0.52657	0.34508	0.24597	0.22645	0.35014	0.14342	0.27789	0.26687	0.18159	0.30617	0.26275	0.19492	0.27656	0.15751	0.19727	0.39919	0.22429	0.49841	0.38919	0.35179	0.1687	0.13618	0.22079	0.29664	0.11683	0.36225	0.31737	0.4895	0.36368	0.40911	0.28932
983.63	0.34879	0.38117	0.32312	0.28433	0.3392	0.52363	0.34198	0.2422	0.22479	0.34789	0.14295	0.27707	0.26738	0.17442	0.29866	0.26037	0.19649	0.27134	0.14808	0.19742	0.39082	0.2265	0.49701	0.38812	0.34676	0.17213	0.1433	0.2194	0.2916	0.11354	0.36487	0.31642	0.48488	0.3627	0.40845	0.28443
984.58	0.37235	0.38435	0.31507	0.27965	0.33324	0.51446	0.33504	0.23555	0.22389	0.34067	0.137	0.28233	0.26237	0.17359	0.29003	0.2632	0.19715	0.26456	0.1429	0.18701	0.39382	0.22734	0.49427	0.38669	0.34125	0.1738	0.14999	0.21621	0.29117	0.10744	0.35771	0.30894	0.48621	0.36055	0.40174	0.28213
985.52	0.36539	0.3763	0.30118	0.27964	0.3286	0.50775	0.32761	0.23268	0.21918	0.33846	0.12762	0.28141	0.25909	0.16252	0.28296	0.26173	0.19126	0.25869	0.14011	0.1821	0.38493	0.22642	0.48559	0.38251	0.33871	0.17004	0.14918	0.20889	0.28433	0.11002	0.3572	0.30636	0.48168	0.35887	0.39462	0.27281
986.46	0.3652	0.36919	0.29943	0.27114	0.32297	0.49718	0.32096	0.23232	0.21665	0.33577	0.12128	0.28188	0.2505	0.16328	0.28057	0.26357	0.1925	0.25141	0.13374	0.17868	0.37927	0.22836	0.48185	0.38396	0.33311	0.17628	0.15538	0.20532	0.27618	0.099312	0.35386	0.30346	0.47916	0.35932	0.39387	0.27012
987.41	0.38287	0.36771	0.29562	0.26511	0.32146	0.48666	0.3156	0.23733	0.21541	0.33318	0.11667	0.28008	0.25181	0.15344	0.2725	0.26309	0.19212	0.24468	0.12722	0.18602	0.37782	0.22811	0.47489	0.38698	0.33014	0.17095	0.15118	0.20592	0.27174	0.10167	0.35123	0.30642	0.47855	0.35936	0.39286	0.26773
988.33	0.37843	0.36255	0.27975	0.2608	0.3179	0.47713	0.31075	0.22764	0.21103	0.32561	0.11415	0.27309	0.24998	0.14747	0.26995	0.25958	0.18485	0.24342	0.12074	0.18091	0.37012	0.22094	0.46896	0.38334	0.32513	0.16023	0.14285	0.19815	0.27051	0.098418	0.35511	0.29775	0.4751	0.35249	0.38544	0.26487
989.27	0.36097	0.36618	0.2769	0.25253	0.31879	0.47946	0.31633	0.22132	0.20983	0.32498	0.11389	0.26701	0.25171	0.14238	0.27486	0.25804	0.18013	0.25122	0.12198	0.17861	0.36174	0.21837	0.46572	0.37862	0.32551	0.16101	0.14533	0.19663	0.27083	0.10572	0.3687	0.29998	0.47167	0.35246	0.3821	0.26056
990.21	0.3546	0.36885	0.27924	0.24759	0.3163	0.47437	0.31445	0.21775	0.21211	0.31817	0.11413	0.26692	0.25072	0.14048	0.2749	0.25548	0.18392	0.24714	0.11347	0.18277	0.36021	0.21458	0.46899	0.38062	0.31427	0.15916	0.14315	0.19501	0.27488	0.10019	0.36935	0.30069	0.46982	0.35423	0.3827	0.26138
991.16	0.3539	0.36746	0.28418	0.2402	0.31502	0.46893	0.31294	0.21053	0.21038	0.31436	0.10918	0.2634	0.24274	0.13348	0.27843	0.24388	0.18467	0.24342	0.11052	0.18366	0.35371	0.21243	0.46829	0.37762	0.31312	0.1485	0.14793	0.18934	0.2732	0.101	0.36715	0.29651	0.4658	0.34751	0.37351	0.25621
992.08	0.32026	0.35622	0.2814	0.24536	0.31478	0.46306	0.30996	0.20451	0.20426	0.30388	0.10581	0.26718	0.23141	0.12735	0.27832	0.24094	0.18469	0.24414	0.10729	0.17898	0.35191	0.20498	0.46963	0.37747	0.30177	0.14258	0.15389	0.18356	0.27392	0.10176	0.36787	0.29066	0.46092	0.34449	0.36968	0.25053
993.02	0.3015	0.35481	0.2881	0.23444	0.30618	0.45514	0.30216	0.20581	0.20267	0.29546	0.10257	0.26469	0.22318	0.12628	0.28033	0.23454	0.18693	0.2401	0.10066	0.17878	0.35312	0.20454	0.4655	0.37992	0.30139	0.14242	0.16055	0.18357	0.2674	0.09927	0.36225	0.28923	0.45849	0.34386	0.36186	0.24601
993.96	0.29776	0.34575	0.28467	0.22814	0.30198	0.43832	0.28749	0.20732	0.19091	0.28562	0.10227	0.25994	0.21578	0.12021	0.27598	0.22666	0.18672	0.23293	0.087898	0.17592	0.34525	0.20014	0.46237	0.3792	0.29404	0.14179	0.15502	0.17731	0.2585	0.089202	0.35623	0.28467	0.45165	0.33547	0.35682	0.24072
994.9	0.30133	0.34357	0.27409	0.22373	0.29702	0.42815	0.28501	0.20185	0.18431	0.2823	0.099614	0.25632	0.21486	0.11653	0.26924	0.21261	0.18386	0.2337	0.083365	0.1636	0.34149	0.19964	0.45794	0.37459	0.30421	0.13889	0.15531	0.17506	0.24838	0.089633	0.357	0.28043	0.44779	0.33005	0.34905	0.23428
995.82	0.29566	0.35099	0.26243	0.2361	0.29264	0.42188	0.2852	0.2019	0.18623	0.28512	0.10009	0.25248	0.22546	0.11679	0.26413	0.217	0.18513	0.2366	0.082619	0.15769	0.34248	0.20027	0.45615	0.36882	0.30941	0.14671	0.15687	0.18226	0.24977	0.087882	0.36087	0.28283	0.44551	0.33887	0.34528	0.23221
996.77	0.29756	0.36529	0.25901	0.23106	0.28266	0.42307	0.27819	0.19504	0.18685	0.2892	0.10433	0.2502	0.23409	0.12012	0.26542	0.21166	0.18509	0.23854	0.079567	0.15167	0.33571	0.20382	0.45108	0.367	0.30965	0.15677	0.15923	0.19322	0.24798	0.086264	0.36104	0.28474	0.44118	0.34009	0.34445	0.23098
997.71	0.30039	0.36843	0.2601	0.2384	0.2798	0.42178	0.26804	0.18859	0.187	0.2907	0.1036	0.2463	0.23787	0.1138	0.26448	0.20794	0.18694	0.24011	0.074685	0.14369	0.32929	0.20354	0.44812	0.36403	0.31109	0.16616	0.15551	0.19735	0.25364	0.091013	0.35429	0.28408	0.43922	0.33376	0.34406	0.22513
998.65	0.29588	0.37999	0.25547	0.2416	0.27655	0.42369	0.26628	0.18784	0.19511	0.29089	0.10204	0.24046	0.24554	0.1208	0.26616	0.2114	0.19328	0.23434	0.071333	0.1495	0.33201	0.20651	0.43889	0.3597	0.32118	0.16667	0.15595	0.20517	0.25447	0.092026	0.35058	0.28588	0.44222	0.33815	0.34349	0.22233
999.57	0.27577	0.38933	0.25256	0.23962	0.27521	0.42458	0.2611	0.18944	0.19682	0.28667	0.10478	0.23758	0.24361	0.12493	0.26626	0.21592	0.20086	0.23116	0.07233	0.15304	0.32937	0.21096	0.43799	0.35622	0.31429	0.17111	0.14899	0.2134	0.26285	0.092884	0.34541	0.28344	0.43985	0.33961	0.3456	0.21701
1000.5	0.25605	0.38699	0.24529	0.22905	0.27463	0.41673	0.25722	0.19039	0.19389	0.27676	0.1091	0.23753	0.23657	0.12506	0.2659	0.20825	0.20217	0.22788	0.07224	0.15297	0.32708	0.20943	0.43126	0.35918	0.29985	0.16827	0.1394	0.20994	0.26127	0.093392	0.34819	0.28317	0.43993	0.33199	0.35012	0.21239
1001.5	0.25312	0.38258	0.24017	0.21968	0.27782	0.41018	0.25649	0.19344	0.19578	0.27093	0.10737	0.22774	0.23252	0.12433	0.26558	0.20502	0.2047	0.22877	0.06568	0.155	0.32869	0.20713	0.42763	0.35545	0.29921	0.16582	0.13826	0.20267	0.25477	0.09496	0.34358	0.28537	0.44298	0.33183	0.34488	0.21202
1002.4	0.26155	0.3819	0.22623	0.21051	0.2807	0.40493	0.25132	0.1941	0.19424	0.26612	0.10733	0.22267	0.23274	0.13021	0.26658	0.20502	0.20426	0.22568	0.067258	0.15931	0.33509	0.20432	0.42449	0.34926	0.29767	0.16116	0.14161	0.2049	0.25355	0.092744	0.34847	0.29164	0.44464	0.33923	0.34244	0.21162
1003.3	0.25574	0.3848	0.21741	0.20781	0.27397	0.39753	0.24541	0.18868	0.19424	0.26183	0.10659	0.22126	0.23015	0.12117	0.25977	0.20097	0.20211	0.23105	0.071592	0.15157	0.33332	0.19941	0.4293	0.35278	0.28898	0.15724	0.13836	0.209	0.25118	0.094859	0.34811	0.2845	0.44315	0.33592	0.34535	0.2096
1004.3	0.2564	0.37991	0.20784	0.19714	0.26723	0.39067	0.23989	0.18181	0.18922	0.25759	0.10605	0.21543	0.2247	0.11817	0.25634	0.19825	0.19471	0.2325	0.066964	0.1453	0.33101	0.19533	0.42507	0.35443	0.28989	0.15991	0.13941	0.21135	0.23891	0.098267	0.34826	0.28492	0.44239	0.33966	0.34178	0.20802
1005.2	0.26316	0.38168	0.21495	0.20077	0.26673	0.39069	0.23431	0.18446	0.19222	0.25931	0.10454	0.2148	0.22641	0.12195	0.25856	0.20224	0.1969	0.22923	0.0651	0.1454	0.33105	0.19835	0.43133	0.34919	0.29705	0.1593	0.14051	0.21997	0.24348	0.10394	0.34413	0.28776	0.44758	0.34276	0.33857	0.21073
1006.1	0.25932	0.38674	0.1997	0.19783	0.25722	0.38107	0.22245	0.17866	0.18284	0.24951	0.10027	0.21197	0.22222	0.12472	0.25423	0.20039	0.19249	0.22356	0.066922	0.13459	0.31941	0.19409	0.42945	0.34293	0.29441	0.16035	0.1368	0.22754	0.24434	0.1039	0.34552	0.28128	0.4421	0.34168	0.33476	0.20333
1007.1	0.24272	0.38275	0.18983	0.18589	0.2435	0.37271	0.21519	0.17517	0.17954	0.24313	0.093472	0.21148	0.21589	0.11979	0.24359	0.19983	0.18929	0.21993	0.060111	0.12646	0.30344	0.19523	0.42554	0.34428	0.29302	0.15689	0.12872	0.23093	0.231	0.10694	0.3451	0.26979	0.43974	0.34195	0.33429	0.20175
1008	0.23547	0.38052	0.19391	0.17555	0.24617	0.36907	0.20634	0.17142	0.17525	0.24234	0.093732	0.21046	0.21563	0.12813	0.24403	0.19771	0.18788	0.21354	0.057891	0.12135	0.29992	0.20053	0.42446	0.34002	0.29518	0.15822	0.12756	0.23375	0.22726	0.10712	0.34754	0.27377	0.442	0.34763	0.33243	0.20655
1008.9	0.23782	0.3801	0.19463	0.18043	0.24771	0.36772	0.19548	0.17055	0.17566	0.24145	0.093712	0.20988	0.21881	0.13188	0.24549	0.20374	0.18602	0.22026	0.054022	0.11962	0.30426	0.19854	0.4274	0.33873	0.29486	0.1557	0.1326	0.23844	0.22322	0.11806	0.35177	0.27605	0.44734	0.34823	0.33629	0.21337
1009.9	0.22239	0.37431	0.18179	0.17102	0.23894	0.36442	0.18743	0.16672	0.16788	0.23683	0.092841	0.21069	0.22134	0.13065	0.24505	0.20202	0.17991	0.22351	0.054822	0.12014	0.29981	0.19586	0.42518	0.34196	0.29583	0.15536	0.13436	0.23955	0.21107	0.12406	0.3551	0.27578	0.44549	0.35196	0.33946	0.21799
1010.8	0.21927	0.3688	0.18384	0.16936	0.24223	0.36071	0.19046	0.16671	0.16772	0.23789	0.10004	0.21515	0.22402	0.13845	0.24751	0.21224	0.17716	0.22726	0.062128	0.12385	0.30376	0.19925	0.43266	0.35095	0.29506	0.16053	0.13516	0.23749	0.20931	0.13033	0.35526	0.27745	0.45155	0.35492	0.34681	0.23031
1011.7	0.22956	0.36159	0.18563	0.16479	0.24776	0.3583	0.19381	0.16941	0.17118	0.23993	0.10882	0.2257	0.2297	0.14572	0.25167	0.21151	0.1739	0.23137	0.069808	0.13115	0.31197	0.19663	0.44344	0.35382	0.29831	0.16293	0.1454	0.23726	0.21149	0.13429	0.35959	0.28377	0.45679	0.35907	0.35382	0.23787
1012.7	0.22885	0.35186	0.17243	0.14756	0.23967	0.35159	0.18991	0.169	0.16804	0.23129	0.11193	0.22723	0.22813	0.15049	0.2513	0.21609	0.1712	0.23281	0.074471	0.12988	0.3081	0.19319	0.44989	0.35635	0.29675	0.15871	0.14367	0.24149	0.2124	0.14672	0.36434	0.28281	0.45618	0.35989	0.35679	0.24033
1013.6	0.2246	0.35328	0.17071	0.14039	0.23902	0.33905	0.19822	0.17666	0.16762	0.23324	0.11266	0.23842	0.23522	0.15887	0.26186	0.21965	0.1737	0.22477	0.090092	0.14148	0.30221	0.20378	0.45833	0.36324	0.30277	0.15846	0.14966	0.24255	0.21211	0.14804	0.36937	0.28436	0.45865	0.36524	0.35913	0.24432
1014.5	0.2465	0.34969	0.16835	0.1379	0.2445	0.33314	0.19613	0.17567	0.16645	0.23401	0.11842	0.23962	0.24267	0.16665	0.25913	0.22216	0.1763	0.224	0.091557	0.13938	0.30033	0.20626	0.46361	0.36478	0.30419	0.15974	0.14787	0.25099	0.21402	0.15438	0.37556	0.28621	0.46503	0.36679	0.36568	0.24193
1015.5	0.23043	0.34308	0.17566	0.13335	0.24488	0.3321	0.19584	0.18245	0.17173	0.23741	0.12174	0.24903	0.25235	0.17129	0.2603	0.22127	0.17885	0.22674	0.093904	0.14245	0.30448	0.21014	0.47391	0.36852	0.31467	0.15589	0.1527	0.26395	0.21376	0.16187	0.38956	0.29496	0.47318	0.37223	0.37579	0.24614
1016.4	0.21407	0.34151	0.17053	0.12896	0.24025	0.3225	0.19102	0.1822	0.16832	0.23946	0.11981	0.24593	0.25776	0.18313	0.26136	0.2225	0.18124	0.23244	0.090844	0.13464	0.30091	0.21485	0.47134	0.36757	0.31466	0.16316	0.1487	0.2696	0.21303	0.1674	0.39645	0.29573	0.47665	0.37243	0.37906	0.25058
1017.3	0.22479	0.33853	0.17551	0.13619	0.24856	0.32161	0.19797	0.1944	0.17175	0.24951	0.12104	0.25503	0.27228	0.19158	0.26924	0.22662	0.18689	0.24413	0.094524	0.14594	0.30773	0.21805	0.48037	0.37088	0.32579	0.17247	0.15822	0.27204	0.22131	0.17047	0.40852	0.30471	0.48782	0.38375	0.3881	0.25739
1018.3	0.21098	0.33899	0.17322	0.12886	0.25118	0.32084	0.1959	0.19975	0.1718	0.25119	0.12648	0.25762	0.27982	0.19924	0.26544	0.22959	0.19447	0.2572	0.097594	0.14552	0.31799	0.22073	0.48879	0.37548	0.32466	0.18367	0.15292	0.27442	0.2348	0.17864	0.41699	0.31585	0.49552	0.38799	0.39993	0.26534
1019.2	0.20432	0.33694	0.16606	0.11513	0.24493	0.31683	0.19363	0.20105	0.17094	0.24642	0.12521	0.25907	0.28418	0.20907	0.27059	0.23304	0.19848	0.26588	0.10726	0.15046	0.32647	0.21903	0.49658	0.37846	0.33047	0.18696	0.15848	0.27434	0.24028	0.18019	0.42227	0.31911	0.49887	0.396	0.40226	0.27934
1020.1	0.22096	0.33891	0.16261	0.11071	0.24921	0.3152	0.19716	0.21211	0.17127	0.2541	0.1288	0.26157	0.29293	0.21976	0.27986	0.239	0.20991	0.27472	0.11813	0.16002	0.33615	0.22952	0.50221	0.38601	0.33568	0.19095	0.16692	0.27612	0.25824	0.18935	0.4274	0.33035	0.50321	0.41047	0.41052	0.28804
1021.1	0.22878	0.35605	0.17125	0.11856	0.25818	0.31901	0.20421	0.2225	0.17258	0.26189	0.13778	0.27211	0.30822	0.22843	0.29227	0.25109	0.22479	0.28477	0.13687	0.18068	0.35076	0.24339	0.51957	0.40297	0.35113	0.19837	0.17967	0.27776	0.28043	0.20223	0.43695	0.34459	0.51606	0.42524	0.425	0.30241
1022	0.22994	0.35726	0.17324	0.12383	0.26326	0.31796	0.20687	0.22817	0.17289	0.26886	0.14486	0.28222	0.31874	0.23573	0.29578	0.25836	0.2375	0.29261	0.14937	0.1933	0.36639	0.25249	0.53031	0.41671	0.35943	0.20582	0.18577	0.28976	0.29159	0.21336	0.44585	0.36091	0.52488	0.42982	0.43684	0.31909
1022.9	0.24937	0.35603	0.18924	0.14328	0.27426	0.32136	0.21716	0.23799	0.18221	0.27796	0.15486	0.2918	0.33432	0.2493	0.30644	0.27417	0.25317	0.30313	0.16518	0.21429	0.37994	0.26605	0.54263	0.43119	0.38098	0.21693	0.20191	0.3046	0.3108	0.22949	0.46241	0.3772	0.53644	0.44926	0.45325	0.33693
1023.9	0.24657	0.36234	0.20268	0.15315	0.28851	0.32376	0.22988	0.24235	0.18959	0.29897	0.16006	0.30149	0.34376	0.25518	0.31427	0.2849	0.27147	0.31709	0.17668	0.22894	0.39531	0.28247	0.55481	0.44357	0.38839	0.22732	0.21174	0.31439	0.33888	0.24065	0.4742	0.39401	0.5462	0.46814	0.47134	0.35018
1024.8	0.25256	0.36856	0.21251	0.16062	0.30086	0.33394	0.24107	0.24756	0.19722	0.31107	0.16953	0.31254	0.35618	0.27038	0.32649	0.29799	0.29363	0.33373	0.193	0.24866	0.41432	0.29538	0.57096	0.45705	0.40365	0.24394	0.22318	0.32952	0.3614	0.25493	0.49152	0.40803	0.5583	0.48022	0.48633	0.36907
1025.7	0.25596	0.36618	0.20791	0.16193	0.30415	0.33384	0.24654	0.25313	0.20552	0.32117	0.17818	0.32077	0.3695	0.28424	0.32966	0.30704	0.30768	0.34779	0.20527	0.25619	0.42917	0.301	0.59176	0.46579	0.41538	0.25449	0.2279	0.34437	0.37457	0.26466	0.50196	0.42072	0.56633	0.49443	0.49815	0.38039
1026.7	0.24294	0.37509	0.21846	0.17041	0.31001	0.34075	0.25336	0.26016	0.21657	0.33974	0.18593	0.32701	0.38243	0.29329	0.33636	0.31993	0.32604	0.36686	0.21299	0.26833	0.45042	0.31913	0.60421	0.47623	0.4282	0.26954	0.24145	0.35265	0.39882	0.27376	0.51468	0.4298	0.57965	0.51929	0.51234	0.38938
1027.6	0.25309	0.38207	0.21446	0.16914	0.30626	0.34507	0.25628	0.25972	0.21825	0.35447	0.18789	0.33633	0.39239	0.30078	0.34944	0.32647	0.33512	0.3848	0.21869	0.26836	0.46289	0.32336	0.61738	0.48029	0.44279	0.2832	0.24897	0.36601	0.41355	0.28044	0.52102	0.43292	0.58838	0.53316	0.52008	0.39743
1028.5	0.27636	0.39307	0.21603	0.18087	0.30972	0.35213	0.26098	0.27364	0.22754	0.36195	0.19668	0.34444	0.40749	0.3154	0.35945	0.34171	0.34385	0.39955	0.22958	0.28599	0.47801	0.33388	0.63052	0.48958	0.46321	0.30389	0.26662	0.37843	0.42176	0.29168	0.53186	0.4434	0.60188	0.54361	0.53042	0.40645
1029.4	0.28362	0.40377	0.22205	0.18964	0.3123	0.35154	0.26174	0.27506	0.23528	0.3726	0.20467	0.35389	0.41728	0.31904	0.36759	0.35553	0.35329	0.41537	0.23901	0.29673	0.49028	0.34395	0.63957	0.49476	0.47719	0.31655	0.28104	0.39049	0.43251	0.30061	0.54031	0.44949	0.615	0.55897	0.54144	0.41272
1030.4	0.29657	0.40308	0.23738	0.20192	0.31841	0.35933	0.26725	0.27173	0.23901	0.37669	0.20896	0.36424	0.4246	0.32328	0.37889	0.36995	0.36883	0.42409	0.24398	0.30656	0.50796	0.35683	0.64105	0.49543	0.48741	0.33036	0.29085	0.40295	0.44952	0.30861	0.55585	0.45436	0.62393	0.57028	0.55094	0.42387
1031.3	0.31152	0.41022	0.23599	0.20658	0.32204	0.35941	0.27226	0.2681	0.24113	0.37364	0.2103	0.37023	0.42885	0.32725	0.38733	0.37496	0.37633	0.42622	0.26117	0.31296	0.51356	0.36175	0.65047	0.49723	0.49226	0.33633	0.30007	0.41065	0.46	0.31655	0.56791	0.45963	0.62872	0.57681	0.55533	0.43034
1032.2	0.31224	0.41015	0.23477	0.21958	0.33332	0.36353	0.27454	0.27268	0.24406	0.37078	0.21646	0.3698	0.43356	0.3294	0.39125	0.38274	0.38628	0.4338	0.26963	0.33089	0.52041	0.37292	0.65342	0.49509	0.5013	0.34193	0.3101	0.41591	0.46833	0.31599	0.58001	0.46552	0.6344	0.5865	0.56025	0.43277
1033.2	0.30142	0.41455	0.23658	0.21917	0.33199	0.36195	0.27103	0.26461	0.24356	0.36934	0.21587	0.37593	0.43336	0.32758	0.39698	0.38522	0.39696	0.43791	0.26797	0.33202	0.52795	0.37782	0.65466	0.49451	0.49923	0.34885	0.31044	0.4155	0.48394	0.32005	0.58121	0.46644	0.63503	0.59624	0.56589	0.43483
1034.1	0.29086	0.42032	0.23297	0.22743	0.33272	0.36598	0.27526	0.25963	0.23959	0.37086	0.21539	0.37411	0.43814	0.32887	0.39527	0.38492	0.39713	0.44339	0.26887	0.33103	0.52803	0.38477	0.65785	0.48633	0.49799	0.35549	0.31133	0.41817	0.48623	0.32511	0.58749	0.46694	0.63272	0.60397	0.56848	0.43269
1035	0.29465	0.42219	0.22371	0.22629	0.33302	0.36272	0.27569	0.2609	0.23644	0.3718	0.21005	0.37056	0.43667	0.32094	0.3892	0.38072	0.39373	0.44626	0.27515	0.33136	0.5198	0.38686	0.6486	0.47781	0.49577	0.35225	0.31796	0.4155	0.4861	0.32621	0.58453	0.46758	0.63107	0.60882	0.5618	0.42478
1036	0.28799	0.42251	0.21697	0.21922	0.33141	0.35661	0.26873	0.25135	0.23196	0.36686	0.20916	0.36165	0.42575	0.3158	0.38618	0.3759	0.38805	0.44646	0.26395	0.32668	0.51164	0.38395	0.63291	0.46657	0.49187	0.35064	0.31106	0.40859	0.47821	0.3204	0.57816	0.46198	0.62154	0.60156	0.55559	0.41797
1036.9	0.2748	0.42053	0.21028	0.20228	0.3188	0.34122	0.25713	0.23429	0.22469	0.35581	0.20065	0.35745	0.41839	0.3049	0.3721	0.36815	0.37573	0.43336	0.2546	0.30971	0.50279	0.37516	0.62073	0.45573	0.47327	0.3449	0.30382	0.39932	0.476	0.3125	0.56422	0.4552	0.61146	0.59069	0.5458	0.41106
1037.8	0.25767	0.4115	0.20426	0.20085	0.31292	0.33227	0.24369	0.21904	0.21532	0.34287	0.19585	0.341	0.4064	0.28941	0.35332	0.35427	0.36312	0.42357	0.24441	0.29685	0.49082	0.36669	0.60575	0.43864	0.46117	0.33062	0.29101	0.38597	0.4652	0.30277	0.55976	0.44446	0.60288	0.57447	0.52936	0.40268
1038.8	0.25476	0.39445	0.1811	0.18481	0.29237	0.31358	0.22622	0.20366	0.20689	0.32348	0.18795	0.32534	0.39156	0.26721	0.33435	0.3397	0.34576	0.4024	0.22812	0.2811	0.47417	0.3486	0.58905	0.42252	0.44508	0.31546	0.27725	0.36543	0.44777	0.28115	0.54352	0.43101	0.58905	0.55603	0.51307	0.391
1039.7	0.225	0.38663	0.16126	0.16735	0.26888	0.2997	0.19919	0.18329	0.19382	0.30195	0.1757	0.30575	0.3731	0.25026	0.3157	0.32598	0.32589	0.38372	0.20347	0.26	0.45438	0.32917	0.56843	0.40415	0.42172	0.30339	0.25906	0.34223	0.43139	0.26092	0.52404	0.41293	0.5722	0.53653	0.49823	0.38137
1040.6	0.20621	0.3749	0.15272	0.16077	0.25493	0.29062	0.19031	0.17361	0.18413	0.28785	0.16371	0.29239	0.36461	0.22986	0.30302	0.3161	0.3126	0.37504	0.19082	0.24864	0.44402	0.31393	0.54969	0.38775	0.40072	0.29102	0.2534	0.32497	0.42382	0.24845	0.50875	0.39572	0.56253	0.52337	0.48245	0.36755
1041.5	0.18767	0.35517	0.13783	0.14084	0.22957	0.28061	0.17524	0.15375	0.16895	0.27352	0.14938	0.26735	0.34605	0.20906	0.27809	0.2971	0.29145	0.3608	0.17155	0.22496	0.42017	0.29279	0.51745	0.3679	0.38148	0.27223	0.23956	0.29773	0.39935	0.23106	0.49276	0.3722	0.54428	0.50657	0.45907	0.34764
1042.5	0.19066	0.35816	0.13125	0.13381	0.21861	0.27565	0.17385	0.15596	0.16256	0.2655	0.14135	0.25947	0.34109	0.19682	0.26642	0.29287	0.27892	0.35799	0.16005	0.21482	0.40327	0.2768	0.49889	0.35488	0.37291	0.26135	0.24141	0.28773	0.37886	0.21678	0.48097	0.36022	0.52663	0.49963	0.4498	0.33149
1043.4	0.17589	0.3494	0.12719	0.13054	0.21009	0.27081	0.15856	0.13958	0.14689	0.24736	0.12403	0.24412	0.3245	0.18085	0.2504	0.27996	0.26407	0.35076	0.14648	0.19586	0.38336	0.25741	0.47625	0.34447	0.35468	0.24607	0.22854	0.27075	0.36108	0.20762	0.46617	0.33889	0.50997	0.48188	0.42987	0.31477
1044.3	0.1588	0.3415	0.12834	0.13373	0.2051	0.25622	0.16051	0.132	0.13431	0.24197	0.11398	0.23516	0.31031	0.16272	0.23954	0.26956	0.25188	0.34434	0.14106	0.19207	0.36383	0.24363	0.46386	0.33305	0.34196	0.23134	0.21871	0.26236	0.34611	0.19314	0.4639	0.32742	0.49787	0.4683	0.41763	0.29743
1045.2	0.15172	0.33484	0.12308	0.12961	0.19377	0.25206	0.15179	0.11818	0.12539	0.22918	0.10481	0.22746	0.29826	0.15454	0.21943	0.26173	0.23467	0.32692	0.13192	0.17801	0.34254	0.23181	0.45017	0.32149	0.33185	0.2175	0.21033	0.24504	0.32387	0.1772	0.45392	0.30958	0.48067	0.46163	0.40427	0.28264
1046.2	0.14396	0.33249	0.11681	0.13647	0.19198	0.24517	0.14695	0.11404	0.11577	0.22127	0.096591	0.22295	0.28108	0.13901	0.21713	0.2522	0.22762	0.31921	0.12367	0.1789	0.32953	0.22447	0.44555	0.30945	0.3141	0.20116	0.20441	0.23372	0.31091	0.16454	0.44311	0.29809	0.47104	0.44926	0.39458	0.26659
1047.1	0.12642	0.31237	0.10352	0.12635	0.17321	0.23035	0.13608	0.097233	0.10176	0.20536	0.085189	0.20479	0.26163	0.12646	0.2028	0.23777	0.21277	0.30191	0.10993	0.16042	0.30931	0.2126	0.43293	0.29782	0.29029	0.18515	0.18558	0.21446	0.29025	0.14656	0.42349	0.27329	0.45698	0.42965	0.3789	0.25017
1048	0.099526	0.31109	0.1009	0.11772	0.15852	0.21907	0.12929	0.093253	0.095385	0.19923	0.080543	0.19229	0.2425	0.12304	0.18315	0.22771	0.20174	0.29278	0.095061	0.15856	0.29521	0.20282	0.4209	0.28845	0.27336	0.17671	0.17195	0.19579	0.26601	0.12891	0.40984	0.25917	0.44722	0.4178	0.36931	0.23574
1049	0.09213	0.3095	0.089067	0.10964	0.14658	0.21874	0.12353	0.083353	0.092691	0.18344	0.076155	0.17881	0.22439	0.11369	0.1698	0.21609	0.19614	0.28605	0.085899	0.14673	0.28866	0.18912	0.40963	0.27966	0.26126	0.16002	0.16273	0.17675	0.24894	0.11526	0.39471	0.2453	0.43695	0.40238	0.35131	0.21965
1049.9	0.086481	0.31017	0.079834	0.11274	0.13597	0.2116	0.11928	0.077732	0.082382	0.16884	0.065681	0.16322	0.20769	0.10078	0.16302	0.20712	0.18919	0.28318	0.074291	0.13595	0.27534	0.1744	0.39936	0.27112	0.2477	0.14869	0.14809	0.16555	0.23502	0.10464	0.3819	0.23524	0.42929	0.38249	0.33685	0.20426
1050.8	0.079736	0.31515	0.084927	0.10776	0.12653	0.2122	0.11569	0.073832	0.076965	0.15605	0.062949	0.15044	0.19268	0.096945	0.1533	0.20105	0.18208	0.2773	0.070315	0.12846	0.2657	0.16221	0.39081	0.26744	0.24023	0.14256	0.14236	0.15392	0.22385	0.09845	0.37316	0.22692	0.41733	0.36836	0.32681	0.19454
1051.7	0.068913	0.32232	0.086344	0.103	0.12077	0.20719	0.11049	0.067511	0.066633	0.1463	0.054011	0.14405	0.17723	0.088902	0.14393	0.18943	0.17007	0.2669	0.067222	0.12365	0.25529	0.15345	0.37633	0.26435	0.23757	0.13371	0.13695	0.13801	0.21171	0.086511	0.36475	0.21671	0.40892	0.35605	0.3104	0.18302
1052.7	0.070263	0.32104	0.082838	0.092414	0.11078	0.19847	0.10771	0.0562	0.054218	0.13361	0.045266	0.1335	0.16393	0.079837	0.13644	0.18232	0.15948	0.25671	0.063267	0.11023	0.24135	0.14458	0.36311	0.2576	0.22637	0.11634	0.13419	0.13078	0.20384	0.073539	0.35622	0.20696	0.39814	0.34499	0.29639	0.16987
1053.6	0.070933	0.32414	0.082555	0.085127	0.10637	0.19507	0.101	0.05046	0.04692	0.12519	0.040168	0.12788	0.15717	0.075796	0.12552	0.18002	0.14903	0.24772	0.05355	0.10673	0.23128	0.13734	0.36007	0.26017	0.22305	0.10853	0.12629	0.12503	0.18896	0.064672	0.34204	0.1953	0.3898	0.33604	0.29327	0.16387
1054.5	0.072539	0.32723	0.083749	0.07539	0.10494	0.18661	0.099085	0.040193	0.042135	0.12292	0.0397	0.12248	0.14719	0.077273	0.11612	0.17706	0.1327	0.23844	0.05123	0.10394	0.22288	0.13125	0.35821	0.26046	0.22288	0.10563	0.11952	0.12003	0.16937	0.056328	0.32737	0.18758	0.3841	0.33107	0.29309	0.15835
1055.4	0.065732	0.32355	0.068916	0.063262	0.098198	0.17542	0.0974	0.028636	0.036025	0.11349	0.028775	0.1178	0.13835	0.073397	0.10435	0.16902	0.11834	0.22262	0.044356	0.094094	0.21973	0.12108	0.34931	0.2613	0.21862	0.09509	0.10539	0.10962	0.15385	0.040497	0.31851	0.1759	0.37763	0.32293	0.28408	0.15085
1056.4	0.084795	0.32522	0.067727	0.055811	0.088764	0.17431	0.098507	0.021057	0.034914	0.10582	0.025742	0.11456	0.13192	0.068867	0.098056	0.16873	0.11339	0.22006	0.043427	0.092743	0.21341	0.11215	0.34751	0.26135	0.21416	0.087914	0.10069	0.10577	0.14418	0.033343	0.31489	0.16721	0.3766	0.31788	0.27998	0.14738
1057.3	0.082841	0.33677	0.07416	0.060856	0.093833	0.16954	0.098881	0.022351	0.039158	0.11186	0.023148	0.11518	0.12752	0.066088	0.10099	0.16987	0.10789	0.21664	0.041599	0.094674	0.22181	0.10859	0.34634	0.26532	0.21459	0.088656	0.10068	0.097985	0.14241	0.029077	0.30489	0.16437	0.37726	0.31653	0.27406	0.14654
1058.2	0.072338	0.33606	0.075989	0.05766	0.08838	0.16471	0.093193	0.018628	0.033444	0.10594	0.016683	0.1046	0.11614	0.060862	0.097689	0.16362	0.096652	0.20539	0.037186	0.089241	0.21453	0.10279	0.33382	0.26167	0.20384	0.081558	0.095577	0.085865	0.13628	0.023886	0.3029	0.159	0.37047	0.31058	0.266	0.1365
1059.2	0.0583	0.3343	0.07737	0.062616	0.078396	0.1672	0.091139	0.025358	0.033795	0.10276	0.014637	0.10105	0.10707	0.053548	0.0898	0.16261	0.10072	0.20087	0.034547	0.091109	0.21428	0.10014	0.32642	0.2627	0.19359	0.067336	0.090989	0.085086	0.14161	0.022693	0.30104	0.1512	0.3677	0.30309	0.25308	0.1321
1060.1	0.051965	0.34016	0.085623	0.071486	0.083548	0.17178	0.083209	0.029318	0.03153	0.10984	0.01476	0.092852	0.10578	0.052459	0.082975	0.16625	0.10348	0.20275	0.028188	0.097365	0.20812	0.1053	0.32726	0.26774	0.18476	0.071202	0.088518	0.085609	0.14352	0.021191	0.29493	0.14958	0.36493	0.29837	0.24871	0.12974
1061	0.036549	0.34549	0.092381	0.075195	0.092384	0.17452	0.081012	0.030571	0.029694	0.11997	0.020986	0.092155	0.10761	0.056144	0.079293	0.17298	0.10699	0.19914	0.026799	0.10058	0.20313	0.10549	0.32887	0.27252	0.18731	0.066114	0.088179	0.094736	0.14882	0.025919	0.28755	0.16231	0.36097	0.29843	0.25015	0.12463
1061.9	0.050122	0.34464	0.088265	0.071415	0.090009	0.17809	0.075758	0.02534	0.02664	0.10953	0.016036	0.086354	0.10493	0.053615	0.071986	0.17046	0.10767	0.18904	0.023903	0.098403	0.18723	0.10302	0.31914	0.26774	0.18594	0.06173	0.077678	0.098202	0.14632	0.020119	0.28686	0.15912	0.3538	0.29413	0.24572	0.12108
1062.8	0.052029	0.35603	0.10003	0.081523	0.099739	0.18425	0.076143	0.029433	0.029049	0.11877	0.022451	0.091682	0.11273	0.064138	0.075127	0.1758	0.10936	0.19144	0.026155	0.10643	0.18444	0.11026	0.31893	0.27514	0.18537	0.071097	0.086996	0.10318	0.14702	0.01822	0.28918	0.16131	0.35563	0.29844	0.24443	0.12578
1063.8	0.048369	0.36139	0.10204	0.071631	0.099687	0.18724	0.069304	0.018989	0.027753	0.12184	0.024007	0.08605	0.11056	0.06791	0.074381	0.17033	0.10499	0.19156	0.022401	0.099402	0.17728	0.11019	0.31362	0.27093	0.18363	0.075182	0.084255	0.096854	0.14392	0.015012	0.29104	0.15706	0.35388	0.30005	0.24071	0.1261
1064.7	0.052974	0.37613	0.10621	0.073783	0.097698	0.18807	0.072767	0.021156	0.031293	0.12641	0.031127	0.091866	0.11122	0.073406	0.075691	0.17202	0.10597	0.19097	0.022071	0.097457	0.17649	0.10895	0.31376	0.26921	0.1923	0.072974	0.083883	0.098518	0.1432	0.020927	0.29859	0.15834	0.35726	0.30573	0.24146	0.1256
1065.6	0.053222	0.38395	0.11248	0.081877	0.096466	0.18727	0.065546	0.025709	0.041349	0.1265	0.033411	0.092069	0.11031	0.078778	0.082247	0.17483	0.10427	0.19156	0.020973	0.10255	0.18138	0.11084	0.31333	0.26228	0.18571	0.080105	0.080552	0.10087	0.1424	0.02417	0.30845	0.15581	0.36011	0.30635	0.24234	0.12572
1066.5	0.062403	0.38927	0.12544	0.091347	0.10084	0.19342	0.065688	0.032775	0.042228	0.13394	0.039845	0.094097	0.1131	0.082744	0.087792	0.18105	0.1035	0.2001	0.02868	0.1046	0.18429	0.11264	0.32229	0.26077	0.19572	0.075919	0.088786	0.10434	0.13955	0.031749	0.31412	0.1534	0.36213	0.30652	0.24575	0.1259
1067.5	0.075504	0.38495	0.12461	0.090607	0.10175	0.19708	0.070909	0.037046	0.041748	0.1368	0.036991	0.09286	0.11279	0.080317	0.090192	0.1847	0.10677	0.20276	0.031177	0.098554	0.18786	0.10741	0.33072	0.25313	0.19876	0.069624	0.086289	0.10514	0.14346	0.036426	0.31262	0.15676	0.35919	0.30743	0.24452	0.12142
1068.4	0.083987	0.38598	0.13214	0.097152	0.10887	0.19301	0.068506	0.044356	0.040514	0.13968	0.034515	0.099078	0.111	0.084449	0.09681	0.18766	0.11108	0.19852	0.026497	0.099941	0.18965	0.10888	0.33594	0.25712	0.20121	0.069609	0.088858	0.1069	0.14206	0.031059	0.30727	0.16324	0.35551	0.30251	0.24774	0.11975
1069.3	0.09124	0.38553	0.14519	0.10838	0.12127	0.20181	0.069058	0.048797	0.045631	0.14179	0.035501	0.10253	0.11304	0.085166	0.10194	0.19262	0.11415	0.20427	0.033292	0.10034	0.19178	0.11082	0.33728	0.2536	0.20279	0.066873	0.094737	0.11329	0.13657	0.029593	0.30872	0.16554	0.35496	0.30407	0.25053	0.12544
1070.2	0.087641	0.37097	0.1529	0.10371	0.1162	0.20312	0.065714	0.045777	0.038765	0.14208	0.034113	0.096052	0.10906	0.079239	0.10144	0.18573	0.11343	0.1987	0.02869	0.086353	0.18318	0.11049	0.34059	0.24883	0.20683	0.060953	0.096811	0.11004	0.12763	0.028459	0.30431	0.16236	0.35128	0.30062	0.24795	0.12675
1071.2	0.087421	0.36792	0.1514	0.10193	0.11314	0.20153	0.066407	0.045834	0.041875	0.14398	0.036367	0.096801	0.11178	0.080803	0.098315	0.1839	0.11648	0.19325	0.022723	0.084719	0.17924	0.10834	0.34268	0.2479	0.19648	0.06817	0.096456	0.10867	0.12625	0.027221	0.30563	0.16577	0.34919	0.29653	0.25051	0.12712
1072.1	0.082989	0.37461	0.17466	0.11068	0.11458	0.20762	0.069575	0.051339	0.049668	0.14926	0.044239	0.10929	0.11256	0.084657	0.10394	0.1886	0.12405	0.19132	0.026216	0.092396	0.1825	0.11704	0.34559	0.25265	0.20676	0.073176	0.10387	0.1112	0.12858	0.031719	0.31345	0.16705	0.35097	0.30163	0.25618	0.13555
1073	0.082478	0.37079	0.17879	0.11072	0.10311	0.20457	0.062997	0.047238	0.047325	0.1447	0.040157	0.10692	0.11634	0.082227	0.10098	0.18768	0.11984	0.18389	0.02586	0.085783	0.17997	0.10934	0.34115	0.2389	0.2053	0.073414	0.098181	0.11057	0.12209	0.031915	0.31518	0.16249	0.34594	0.2997	0.25835	0.13522
1073.9	0.093612	0.37056	0.19688	0.1125	0.095871	0.20832	0.062981	0.047232	0.048599	0.14592	0.045943	0.11039	0.12685	0.089189	0.1052	0.18908	0.12436	0.18859	0.032526	0.091773	0.17618	0.11483	0.34605	0.23973	0.20992	0.086584	0.098554	0.11197	0.11921	0.038716	0.32089	0.16301	0.3458	0.30158	0.26071	0.13527
1074.9	0.093624	0.3783	0.1982	0.1197	0.10373	0.21173	0.065	0.047705	0.051108	0.14845	0.050193	0.11841	0.12839	0.090011	0.10274	0.19353	0.12714	0.18983	0.034405	0.095232	0.18565	0.11519	0.34796	0.24214	0.20206	0.092684	0.10214	0.1132	0.12829	0.03615	0.31967	0.16339	0.34519	0.30344	0.26433	0.13742
1075.8	0.075207	0.37342	0.21113	0.12267	0.094452	0.21467	0.063419	0.053001	0.047404	0.14455	0.049591	0.11759	0.12501	0.087859	0.104	0.19268	0.12697	0.18763	0.035773	0.097748	0.19396	0.11875	0.34409	0.23868	0.2	0.089627	0.098567	0.10873	0.12145	0.040778	0.3135	0.16786	0.34582	0.3071	0.26906	0.13735
1076.7	0.08035	0.36052	0.19871	0.11432	0.081461	0.20586	0.055683	0.044387	0.039167	0.14043	0.042296	0.10438	0.12035	0.083609	0.088503	0.18203	0.11441	0.17828	0.031593	0.089173	0.18517	0.11352	0.33863	0.23151	0.18797	0.089259	0.087998	0.10526	0.10655	0.035448	0.29952	0.16218	0.33916	0.29573	0.26216	0.13193
1077.6	0.08047	0.3606	0.20471	0.11447	0.088735	0.21509	0.060241	0.052062	0.040019	0.14575	0.047714	0.10874	0.1241	0.084269	0.090296	0.1855	0.11975	0.18414	0.039966	0.097564	0.18482	0.12186	0.33916	0.23542	0.19312	0.095071	0.099811	0.10728	0.10746	0.04758	0.30634	0.16575	0.34141	0.29532	0.26123	0.13397
1078.6	0.068249	0.34121	0.19587	0.10355	0.079039	0.19962	0.057658	0.044637	0.034148	0.14048	0.040311	0.099948	0.11062	0.072186	0.083804	0.18102	0.11047	0.16782	0.033523	0.089227	0.18575	0.11209	0.32648	0.22857	0.18221	0.088492	0.098901	0.099308	0.10859	0.038523	0.29734	0.16223	0.33307	0.28946	0.25607	0.12678
1079.5	0.078651	0.33421	0.19149	0.11133	0.069886	0.1977	0.062119	0.050602	0.033493	0.13667	0.039393	0.098462	0.10713	0.070932	0.080792	0.17892	0.1064	0.1656	0.038931	0.089304	0.18396	0.1106	0.32364	0.22616	0.18803	0.088247	0.095798	0.096621	0.10095	0.038	0.29961	0.15996	0.33125	0.2867	0.25532	0.12501
1080.4	0.084843	0.33571	0.1953	0.11782	0.076068	0.19606	0.060882	0.046886	0.033933	0.13871	0.038915	0.098996	0.10793	0.074981	0.079603	0.18041	0.10832	0.16443	0.041568	0.093348	0.18439	0.10547	0.31702	0.22477	0.19206	0.090754	0.09833	0.098965	0.10822	0.032501	0.30143	0.15551	0.32776	0.28086	0.24837	0.12313
1081.3	0.087503	0.33029	0.19872	0.13269	0.075051	0.19384	0.058315	0.047378	0.039446	0.13767	0.045461	0.10316	0.11171	0.075796	0.085074	0.18401	0.11407	0.16516	0.046025	0.09362	0.19011	0.10432	0.30916	0.22285	0.19279	0.092176	0.098765	0.10425	0.11406	0.033848	0.30431	0.15392	0.32864	0.28042	0.25145	0.12137
1082.2	0.085558	0.32237	0.2099	0.14543	0.065327	0.19148	0.055996	0.043209	0.041484	0.13879	0.053981	0.10273	0.10907	0.07615	0.080492	0.18048	0.10886	0.16338	0.044535	0.087307	0.19517	0.1006	0.30547	0.22243	0.19193	0.090685	0.095212	0.10114	0.11285	0.030424	0.30159	0.15298	0.32676	0.27882	0.25228	0.12313
1083.2	0.087388	0.32434	0.21542	0.15825	0.070418	0.19733	0.054737	0.048164	0.048085	0.14846	0.061376	0.11181	0.1147	0.081366	0.076758	0.18164	0.11409	0.16846	0.04734	0.093291	0.19317	0.10776	0.31093	0.224	0.19672	0.088354	0.090741	0.10829	0.11416	0.038998	0.30162	0.15229	0.32805	0.27688	0.2532	0.12807
1084.1	0.078652	0.31273	0.22503	0.15121	0.067403	0.18783	0.048677	0.042926	0.044638	0.14763	0.062154	0.11079	0.11654	0.081924	0.073079	0.17939	0.1114	0.16372	0.046071	0.091705	0.18513	0.10552	0.31015	0.2195	0.18813	0.084848	0.089351	0.10858	0.11479	0.040581	0.29489	0.14604	0.32157	0.27306	0.25089	0.12347
1085	0.083312	0.30344	0.22618	0.15799	0.062474	0.18882	0.050769	0.044629	0.05048	0.15233	0.072733	0.11821	0.12074	0.084115	0.077961	0.18041	0.11233	0.16449	0.045254	0.091556	0.18472	0.11351	0.31393	0.22212	0.19066	0.083418	0.09169	0.1125	0.11557	0.044415	0.29494	0.14546	0.32073	0.27644	0.25408	0.12565
1085.9	0.071703	0.30125	0.2308	0.15931	0.057305	0.18104	0.046564	0.046175	0.045372	0.15241	0.078125	0.11746	0.12308	0.085834	0.075778	0.18107	0.10709	0.16315	0.043588	0.092767	0.1876	0.11096	0.3159	0.21697	0.19399	0.076811	0.096724	0.11296	0.11323	0.041198	0.29629	0.14804	0.31757	0.27505	0.26033	0.12766
1086.8	0.077568	0.29972	0.22355	0.15905	0.05904	0.17734	0.046158	0.046095	0.044734	0.15591	0.079226	0.12497	0.12341	0.086077	0.080692	0.18297	0.11051	0.16454	0.050773	0.099056	0.18223	0.11333	0.31594	0.22017	0.1877	0.072599	0.10203	0.11956	0.11918	0.04005	0.2916	0.15445	0.31617	0.27803	0.2619	0.13024
1087.8	0.071771	0.2829	0.2163	0.15479	0.046986	0.16462	0.038694	0.038218	0.034852	0.14599	0.079539	0.11257	0.12236	0.083516	0.081767	0.17543	0.10191	0.15624	0.049516	0.0964	0.18122	0.10362	0.30519	0.21175	0.18474	0.062698	0.10491	0.11272	0.11428	0.035905	0.2853	0.15128	0.31284	0.27015	0.256	0.12617
1088.7	0.078841	0.29234	0.20574	0.16355	0.05649	0.16991	0.037875	0.040156	0.037365	0.14962	0.088344	0.11689	0.12742	0.092681	0.086236	0.17709	0.10459	0.1571	0.051299	0.10998	0.18755	0.10279	0.29704	0.21158	0.1962	0.068393	0.10968	0.11304	0.1162	0.035036	0.28535	0.15797	0.31639	0.26928	0.26107	0.13209
1089.6	0.080076	0.2835	0.19052	0.15388	0.054972	0.16218	0.025589	0.03377	0.030563	0.14947	0.087172	0.11607	0.12517	0.08724	0.071528	0.17112	0.098371	0.15404	0.048812	0.10821	0.1799	0.092821	0.29108	0.20609	0.19437	0.067478	0.10846	0.10948	0.11823	0.035996	0.27581	0.15766	0.31282	0.26559	0.25507	0.1326
1090.5	0.084975	0.27516	0.18325	0.14745	0.054288	0.16307	0.027298	0.028294	0.029098	0.15227	0.089171	0.11783	0.12272	0.083741	0.066506	0.16776	0.10136	0.15409	0.048344	0.11113	0.17052	0.09368	0.28563	0.20751	0.18703	0.064675	0.1097	0.10924	0.12383	0.04174	0.27429	0.15427	0.31373	0.26797	0.2507	0.1333
1091.5	0.06858	0.26203	0.17615	0.14182	0.053812	0.15784	0.027703	0.024792	0.027224	0.14978	0.091303	0.11282	0.13078	0.083312	0.060154	0.16974	0.10019	0.14867	0.046829	0.1161	0.16481	0.091332	0.28955	0.196	0.18293	0.062105	0.11268	0.11254	0.12889	0.039987	0.2691	0.15046	0.31172	0.26737	0.25393	0.12961
1092.4	0.075362	0.26864	0.17172	0.14226	0.059518	0.1596	0.030842	0.024723	0.031682	0.15302	0.098492	0.12324	0.13348	0.082961	0.058958	0.17689	0.10265	0.1487	0.047194	0.12461	0.16619	0.092582	0.29301	0.19354	0.18845	0.063376	0.1242	0.12033	0.14074	0.044563	0.26813	0.15301	0.31604	0.27746	0.26151	0.13018
1093.3	0.051094	0.26869	0.1759	0.14617	0.054141	0.1552	0.031156	0.023617	0.031503	0.15736	0.10061	0.13112	0.13256	0.081589	0.053164	0.18398	0.10577	0.14773	0.054666	0.12669	0.16616	0.095269	0.29471	0.19657	0.17927	0.061607	0.12512	0.12982	0.14743	0.04613	0.27259	0.15362	0.31661	0.2829	0.26148	0.13412
1094.2	0.044989	0.27871	0.17306	0.14943	0.058678	0.1485	0.037651	0.025153	0.036341	0.15716	0.10493	0.13686	0.13586	0.085999	0.058103	0.19179	0.11731	0.14676	0.061393	0.13625	0.17309	0.09905	0.29659	0.19768	0.18023	0.06194	0.12927	0.14177	0.15203	0.045002	0.2826	0.15911	0.32034	0.28693	0.26842	0.13603
1095.1	0.041442	0.27646	0.1663	0.14555	0.066834	0.14601	0.038996	0.023433	0.041411	0.15426	0.10975	0.14518	0.13388	0.090967	0.05888	0.2021	0.12257	0.14515	0.062854	0.14152	0.17919	0.097041	0.3006	0.1986	0.18173	0.066498	0.13306	0.14875	0.15236	0.047669	0.28596	0.15876	0.32607	0.28938	0.27217	0.14046
1096	0.055924	0.28213	0.16153	0.14034	0.069697	0.14402	0.041674	0.025069	0.042722	0.15333	0.11113	0.15432	0.12656	0.092677	0.061241	0.20956	0.12426	0.1483	0.06104	0.14901	0.18135	0.089424	0.29219	0.20209	0.18186	0.065382	0.13819	0.15451	0.15192	0.050923	0.28918	0.16141	0.33087	0.28884	0.26991	0.14664
1097	0.042336	0.28844	0.15953	0.14096	0.071616	0.14528	0.047177	0.030638	0.040888	0.1568	0.12078	0.164	0.1284	0.10147	0.062316	0.22469	0.13863	0.15305	0.06774	0.14554	0.18335	0.08817	0.29773	0.19994	0.17938	0.071918	0.1384	0.16672	0.15868	0.048273	0.29442	0.16625	0.33307	0.29541	0.27586	0.15105
1097.9	0.046507	0.27537	0.14742	0.12437	0.07004	0.14347	0.042673	0.027332	0.04091	0.15173	0.11707	0.15608	0.13148	0.09991	0.058264	0.22483	0.13991	0.15422	0.059728	0.1478	0.1773	0.084579	0.29709	0.18903	0.18265	0.065566	0.14014	0.16529	0.15901	0.053738	0.29139	0.16771	0.33437	0.29636	0.26869	0.1462
1098.8	0.046866	0.26851	0.15242	0.11391	0.075216	0.14989	0.045883	0.029163	0.042017	0.1514	0.12539	0.1597	0.14013	0.10059	0.061991	0.23235	0.13987	0.15843	0.06426	0.14983	0.17965	0.085089	0.30271	0.18999	0.18492	0.063798	0.15201	0.16709	0.1661	0.060199	0.29028	0.17042	0.33664	0.30059	0.27138	0.1512
1099.7	0.049523	0.26884	0.14122	0.10384	0.070662	0.15182	0.0438	0.034225	0.03793	0.15284	0.1313	0.16351	0.14326	0.10543	0.064188	0.23378	0.14026	0.16636	0.064991	0.15211	0.18016	0.081273	0.30405	0.18447	0.19202	0.060999	0.15409	0.17393	0.17063	0.060961	0.28537	0.17872	0.33235	0.30612	0.27254	0.15208
1100.6	0.06681	0.27884	0.13745	0.099734	0.071631	0.15366	0.045639	0.0409	0.034195	0.16077	0.14346	0.16719	0.15085	0.11119	0.063987	0.23803	0.14642	0.1732	0.073168	0.15437	0.18538	0.089847	0.31097	0.18237	0.20134	0.068935	0.15674	0.1801	0.17781	0.064325	0.29362	0.18184	0.33419	0.31862	0.27791	0.15023
1101.6	0.077045	0.28009	0.13555	0.083218	0.070751	0.15674	0.045872	0.043166	0.035786	0.16151	0.14139	0.17083	0.1518	0.1119	0.061561	0.23739	0.14603	0.17971	0.072998	0.15916	0.19087	0.094982	0.3105	0.18459	0.20117	0.075226	0.16478	0.17928	0.16956	0.070001	0.29456	0.19044	0.33667	0.32037	0.2765	0.15445
1102.5	0.07779	0.27971	0.12935	0.071388	0.069633	0.15305	0.054395	0.04968	0.030977	0.1653	0.15081	0.17657	0.1514	0.11424	0.063489	0.24705	0.15062	0.18621	0.07779	0.16248	0.19942	0.10116	0.31304	0.18833	0.19938	0.078849	0.17367	0.18365	0.17475	0.070703	0.29934	0.19485	0.33826	0.33105	0.28537	0.16238
1103.4	0.093571	0.2849	0.12022	0.069397	0.068233	0.15256	0.05438	0.054118	0.025844	0.17517	0.1571	0.18322	0.1477	0.11992	0.062974	0.25231	0.15819	0.18892	0.079062	0.16331	0.19987	0.10657	0.31626	0.18706	0.20385	0.08804	0.17657	0.18943	0.17621	0.076419	0.30585	0.19196	0.33993	0.3431	0.29272	0.16358
1104.3	0.098112	0.29991	0.12513	0.076389	0.081266	0.15408	0.06175	0.059807	0.031772	0.18339	0.16435	0.18321	0.16297	0.12669	0.069926	0.26282	0.17554	0.19606	0.091261	0.17521	0.2107	0.12014	0.32714	0.19209	0.21023	0.09954	0.18919	0.19181	0.18321	0.084363	0.31572	0.20138	0.34664	0.3483	0.30752	0.17058
1105.2	0.073365	0.29539	0.12301	0.081624	0.083172	0.1517	0.065535	0.060622	0.034201	0.18197	0.16371	0.17683	0.16842	0.12978	0.064657	0.26842	0.18341	0.20024	0.093648	0.17851	0.21831	0.12364	0.33754	0.19576	0.21647	0.10672	0.18866	0.19249	0.18312	0.086549	0.32118	0.20851	0.35104	0.35215	0.31013	0.17595
1106.1	0.074645	0.29636	0.1068	0.083677	0.082276	0.15101	0.06793	0.060128	0.032304	0.18087	0.16858	0.17337	0.17529	0.13553	0.067727	0.27311	0.19379	0.20749	0.095572	0.1818	0.21938	0.12678	0.34514	0.2066	0.22225	0.10905	0.18755	0.19322	0.18819	0.0913	0.32228	0.20653	0.35002	0.35496	0.32049	0.18021
1107.1	0.090679	0.31228	0.11684	0.089882	0.089563	0.16123	0.069025	0.064396	0.044711	0.18738	0.17613	0.18731	0.18827	0.14489	0.076789	0.27969	0.20624	0.21989	0.098792	0.1894	0.23062	0.13014	0.35511	0.21608	0.23158	0.12394	0.1954	0.20168	0.18882	0.099558	0.3284	0.21382	0.35583	0.36433	0.32832	0.18996
1108	0.079076	0.31169	0.12532	0.093542	0.093311	0.1681	0.077305	0.066452	0.051656	0.18521	0.17634	0.18066	0.20317	0.14844	0.082774	0.29184	0.2165	0.23508	0.10849	0.20072	0.23614	0.13682	0.36003	0.22064	0.24328	0.13101	0.20229	0.20922	0.1967	0.10623	0.33302	0.23017	0.36371	0.3634	0.32903	0.1965
1108.9	0.095509	0.31944	0.12014	0.088493	0.09561	0.17166	0.085888	0.070109	0.056701	0.1866	0.17564	0.18352	0.20795	0.15715	0.078457	0.29947	0.22314	0.24746	0.10434	0.20629	0.23701	0.14054	0.36805	0.22454	0.25368	0.1374	0.20338	0.21338	0.20698	0.11255	0.33917	0.23567	0.37385	0.37469	0.32406	0.20098
1109.8	0.12333	0.32352	0.1165	0.083276	0.09686	0.17816	0.095846	0.075393	0.066803	0.19578	0.18182	0.19026	0.2175	0.1621	0.085659	0.3117	0.23507	0.25914	0.10953	0.21221	0.24514	0.14915	0.37694	0.23272	0.26565	0.13647	0.21196	0.2183	0.21337	0.12699	0.34411	0.24201	0.38142	0.38479	0.32937	0.20965
1110.7	0.14369	0.33374	0.12198	0.094145	0.10569	0.1796	0.10398	0.081562	0.074294	0.20188	0.1879	0.19387	0.23119	0.16922	0.090271	0.3229	0.23957	0.26856	0.12337	0.22439	0.25307	0.15872	0.39039	0.23651	0.2735	0.14591	0.22104	0.2307	0.22709	0.13408	0.35855	0.25258	0.38846	0.39745	0.33233	0.22148
1111.6	0.16988	0.34154	0.12883	0.10479	0.1179	0.17985	0.11987	0.086988	0.071669	0.20501	0.19658	0.18954	0.24534	0.17983	0.097862	0.33647	0.24878	0.27594	0.14162	0.23469	0.25817	0.16748	0.40509	0.24879	0.28402	0.15418	0.23364	0.24218	0.24471	0.1446	0.37017	0.2633	0.39576	0.39962	0.33931	0.23442
1112.6	0.18414	0.35028	0.12276	0.10065	0.11213	0.17853	0.12313	0.090189	0.070143	0.2158	0.20058	0.19025	0.25115	0.19129	0.098395	0.33698	0.25582	0.28666	0.14426	0.23648	0.26491	0.17514	0.41487	0.25841	0.29033	0.16557	0.24196	0.2478	0.24832	0.15169	0.37677	0.26636	0.39687	0.4108	0.34426	0.24596
1113.5	0.16628	0.34704	0.13376	0.12113	0.11106	0.1817	0.12927	0.10276	0.073767	0.22673	0.20568	0.19547	0.26208	0.19766	0.11073	0.35013	0.25983	0.29732	0.16246	0.24869	0.27579	0.18486	0.42042	0.27405	0.29392	0.16943	0.24955	0.26435	0.2552	0.16346	0.38594	0.28163	0.3992	0.42176	0.3547	0.26697
1114.4	0.17349	0.36001	0.14462	0.13228	0.12146	0.18747	0.13337	0.11525	0.074547	0.22957	0.21338	0.20414	0.27525	0.21195	0.12094	0.35565	0.26887	0.31365	0.17559	0.26684	0.29009	0.19668	0.43041	0.29234	0.29585	0.19257	0.26136	0.27816	0.26688	0.17107	0.40001	0.29746	0.40267	0.43063	0.36829	0.2889
1115.3	0.1685	0.36379	0.15809	0.13855	0.13107	0.19747	0.14296	0.12585	0.082004	0.24647	0.22283	0.21459	0.29033	0.22717	0.13153	0.36123	0.2835	0.3275	0.18496	0.2848	0.30083	0.21168	0.44452	0.31117	0.31484	0.20828	0.27406	0.29027	0.28346	0.18805	0.40828	0.31076	0.41809	0.45006	0.38666	0.3145
1116.2	0.15673	0.36852	0.16274	0.15264	0.13823	0.20531	0.15543	0.13544	0.096673	0.26048	0.23051	0.22508	0.3019	0.23927	0.14596	0.37294	0.29927	0.34954	0.19991	0.30268	0.32117	0.22926	0.46219	0.33035	0.32895	0.22338	0.28196	0.30625	0.2975	0.20126	0.42359	0.33018	0.43236	0.46876	0.40944	0.3391
1117.1	0.14373	0.38188	0.16936	0.1743	0.15165	0.21218	0.16544	0.14801	0.106	0.26347	0.24057	0.23686	0.31698	0.25254	0.15445	0.39078	0.30705	0.36257	0.22342	0.32977	0.3378	0.23883	0.48369	0.34945	0.33411	0.24152	0.28633	0.32154	0.30886	0.21633	0.43727	0.34524	0.44858	0.48029	0.43282	0.37057
1118	0.18209	0.4017	0.18847	0.1842	0.16609	0.2283	0.18032	0.15338	0.11956	0.27823	0.25617	0.25327	0.33354	0.268	0.17105	0.40743	0.32859	0.3877	0.24685	0.34891	0.35903	0.26023	0.50744	0.37199	0.35671	0.26755	0.3027	0.34509	0.32746	0.23446	0.44784	0.3544	0.46458	0.49912	0.45874	0.39705
1119	0.1844	0.41636	0.20122	0.20405	0.18037	0.24717	0.19662	0.16391	0.13815	0.29939	0.27438	0.273	0.34749	0.28489	0.18721	0.4237	0.34983	0.41277	0.26876	0.37086	0.37686	0.28433	0.5337	0.39048	0.37998	0.28727	0.31849	0.36968	0.35502	0.25826	0.44808	0.37262	0.4819	0.51685	0.4864	0.4298
1119.9	0.20541	0.44357	0.21392	0.21615	0.19342	0.25708	0.20071	0.17567	0.15178	0.30945	0.2873	0.28102	0.36257	0.29564	0.2039	0.44226	0.36926	0.43928	0.28242	0.39662	0.39652	0.30306	0.54931	0.4112	0.39072	0.30802	0.33	0.38904	0.37164	0.27676	0.45941	0.39703	0.48887	0.52987	0.50472	0.45351
1120.8	0.23671	0.46877	0.23288	0.23582	0.20812	0.27339	0.21196	0.19004	0.16188	0.32795	0.29763	0.29932	0.3825	0.31055	0.217	0.45646	0.38822	0.46805	0.3047	0.42308	0.42031	0.32614	0.57032	0.43148	0.4173	0.33059	0.34235	0.40563	0.388	0.30442	0.46721	0.41707	0.50144	0.5524	0.52208	0.47803
1121.7	0.27412	0.49772	0.25178	0.26297	0.22701	0.28814	0.23169	0.21236	0.18127	0.35274	0.31415	0.31308	0.3984	0.32507	0.24446	0.47356	0.40756	0.49506	0.3259	0.45181	0.44531	0.35196	0.59128	0.46216	0.43746	0.34734	0.36262	0.42778	0.41851	0.32524	0.47935	0.44402	0.51671	0.58179	0.54616	0.50909
1122.6	0.2958	0.52715	0.27619	0.28159	0.24682	0.303	0.24105	0.22684	0.19417	0.37282	0.33308	0.32858	0.41694	0.34334	0.26279	0.48353	0.42333	0.51473	0.34348	0.48117	0.47091	0.37237	0.61209	0.48692	0.45628	0.36888	0.38065	0.44328	0.44837	0.34686	0.49481	0.46683	0.53195	0.59715	0.5655	0.54035
1123.5	0.33307	0.5436	0.29229	0.30218	0.25152	0.30855	0.24431	0.23527	0.20208	0.37926	0.33989	0.33322	0.4335	0.35509	0.276	0.49644	0.43	0.52547	0.35831	0.50253	0.4875	0.3805	0.62193	0.50633	0.47355	0.38035	0.38994	0.45635	0.46146	0.36429	0.5075	0.48231	0.54441	0.60641	0.57625	0.55679
1124.5	0.35555	0.55526	0.31731	0.33168	0.26804	0.32765	0.27199	0.25211	0.22077	0.39831	0.35557	0.35671	0.4464	0.3744	0.29543	0.51217	0.44381	0.54406	0.39617	0.52705	0.51448	0.39763	0.64538	0.53119	0.49143	0.39763	0.41032	0.47668	0.4808	0.39238	0.52824	0.49459	0.5631	0.62202	0.59782	0.58728
1125.4	0.36477	0.57374	0.3375	0.34143	0.27868	0.33468	0.27925	0.26505	0.23273	0.41348	0.37272	0.37114	0.4561	0.39554	0.30664	0.52527	0.44967	0.55059	0.41685	0.54989	0.5238	0.4108	0.65943	0.54306	0.49684	0.41697	0.42643	0.49676	0.50044	0.39986	0.54179	0.49746	0.57109	0.6309	0.61666	0.6095
1126.3	0.37439	0.58127	0.35762	0.34991	0.28808	0.35004	0.28411	0.27344	0.24379	0.42044	0.38645	0.38519	0.46491	0.41166	0.31218	0.53832	0.46095	0.56116	0.43438	0.5685	0.54399	0.42425	0.67154	0.55328	0.51082	0.43671	0.43655	0.51842	0.51408	0.41739	0.54828	0.50623	0.58142	0.63142	0.62447	0.62252
1127.2	0.38956	0.61088	0.37128	0.37379	0.29992	0.36651	0.30363	0.29153	0.26239	0.42913	0.40305	0.40191	0.4771	0.43277	0.32814	0.5582	0.47334	0.57727	0.46334	0.59616	0.56177	0.44061	0.69686	0.56877	0.52128	0.4634	0.44956	0.53859	0.52806	0.44003	0.56293	0.52068	0.59111	0.64418	0.63645	0.63865
1128.1	0.38807	0.63498	0.38438	0.38307	0.31313	0.38114	0.31691	0.30198	0.27747	0.4453	0.4199	0.41185	0.48499	0.44928	0.33243	0.56911	0.48928	0.58628	0.48536	0.61569	0.57269	0.46112	0.71639	0.57505	0.52973	0.48272	0.45858	0.55229	0.54283	0.45663	0.58034	0.52675	0.59978	0.66027	0.64563	0.65327
1129	0.41625	0.66647	0.39928	0.39964	0.32958	0.39538	0.32097	0.31024	0.28356	0.46332	0.43223	0.42317	0.49412	0.46525	0.3436	0.58723	0.50154	0.59585	0.49904	0.63329	0.58059	0.48001	0.73183	0.58967	0.54576	0.51248	0.46526	0.56558	0.56171	0.47188	0.58752	0.53733	0.6047	0.6665	0.64731	0.6577
1129.9	0.4275	0.68196	0.41511	0.42415	0.34828	0.41642	0.33216	0.32264	0.30031	0.47933	0.44471	0.43146	0.49766	0.47637	0.35934	0.60279	0.51649	0.6123	0.51857	0.65093	0.5968	0.49991	0.7495	0.59696	0.55862	0.5279	0.47696	0.58125	0.57811	0.50368	0.59903	0.55265	0.6137	0.6708	0.6466	0.65898
1130.9	0.4493	0.71144	0.43564	0.44412	0.36659	0.42983	0.34783	0.33082	0.31282	0.49336	0.45974	0.45015	0.50922	0.49538	0.37556	0.61542	0.53393	0.62528	0.53738	0.66676	0.60699	0.51991	0.76348	0.59797	0.57324	0.54781	0.49044	0.59299	0.59183	0.5219	0.61663	0.55465	0.61829	0.67958	0.65021	0.65238
1131.8	0.44862	0.69595	0.43929	0.45026	0.38018	0.43326	0.35001	0.33557	0.31905	0.50634	0.46384	0.45215	0.5112	0.49225	0.37444	0.62074	0.53944	0.6258	0.542	0.67352	0.60536	0.52349	0.76115	0.59027	0.57931	0.54562	0.49216	0.59959	0.59341	0.52812	0.62087	0.55887	0.62398	0.68055	0.64296	0.6406
1132.7	0.45863	0.7158	0.47173	0.47127	0.40291	0.44776	0.36553	0.34856	0.33327	0.52606	0.48024	0.47788	0.52013	0.51161	0.39201	0.64147	0.55457	0.64141	0.55762	0.6945	0.62244	0.53796	0.7764	0.59572	0.59553	0.56506	0.5089	0.61782	0.60854	0.54514	0.63612	0.56712	0.62927	0.69533	0.65012	0.63671
1133.6	0.45388	0.71737	0.47805	0.48239	0.4065	0.45831	0.37236	0.35839	0.34661	0.5328	0.48606	0.48735	0.52252	0.51889	0.39469	0.65328	0.56488	0.6495	0.56069	0.70925	0.63354	0.54415	0.77836	0.5758	0.59917	0.56072	0.52165	0.63643	0.60995	0.54619	0.64418	0.57282	0.63826	0.7005	0.65061	0.62457
1134.5	0.4635	0.72276	0.48853	0.49426	0.41764	0.46571	0.38409	0.36304	0.35465	0.54021	0.4959	0.50087	0.52644	0.52416	0.40143	0.6625	0.57421	0.65022	0.56614	0.71522	0.63626	0.54659	0.7754	0.57048	0.60614	0.56364	0.53231	0.63614	0.61485	0.54527	0.6501	0.57564	0.64442	0.70414	0.64645	0.61875
1135.4	0.4601	0.71646	0.50067	0.5089	0.42334	0.47462	0.39313	0.36952	0.36121	0.55612	0.5062	0.50888	0.53311	0.5216	0.40495	0.6718	0.57821	0.65307	0.57909	0.72033	0.64006	0.54507	0.7873	0.5684	0.60615	0.5616	0.54154	0.64282	0.61654	0.54487	0.65653	0.58837	0.65176	0.70989	0.64332	0.61711
1136.3	0.45387	0.73386	0.51468	0.5192	0.4307	0.4855	0.40314	0.37164	0.36613	0.56553	0.5167	0.51723	0.53682	0.53181	0.41662	0.68354	0.58652	0.65582	0.59321	0.73215	0.6447	0.55311	0.79419	0.55933	0.61093	0.57469	0.56039	0.65499	0.61466	0.54617	0.66534	0.58728	0.65364	0.71179	0.64464	0.61092
1137.2	0.47094	0.72293	0.5159	0.52069	0.43774	0.48753	0.41074	0.37341	0.36693	0.57141	0.52439	0.5121	0.53856	0.52653	0.42611	0.68603	0.58856	0.65484	0.60592	0.73306	0.6407	0.54916	0.7874	0.5462	0.60397	0.5642	0.57231	0.65371	0.61126	0.53776	0.65868	0.591	0.65802	0.70833	0.63911	0.59984
1138.1	0.46226	0.73018	0.53084	0.53116	0.45723	0.48769	0.42168	0.37481	0.37242	0.58577	0.54012	0.5232	0.54755	0.53053	0.434	0.69203	0.59814	0.65032	0.62716	0.7331	0.64476	0.54646	0.79171	0.54187	0.60368	0.56245	0.58231	0.65472	0.61796	0.53582	0.66237	0.5896	0.6611	0.71097	0.64521	0.59343
1139.1	0.44992	0.73146	0.52708	0.53159	0.45476	0.48426	0.42419	0.37857	0.3676	0.5897	0.54745	0.52644	0.55201	0.52882	0.43389	0.69683	0.60127	0.64819	0.64182	0.73369	0.64373	0.53578	0.78654	0.53685	0.59197	0.55556	0.58813	0.663	0.60905	0.52802	0.66437	0.59131	0.65827	0.71174	0.64449	0.58676
1140	0.46306	0.73906	0.52854	0.52954	0.47314	0.48734	0.43132	0.38471	0.37298	0.60129	0.55401	0.53528	0.55641	0.53235	0.43873	0.70022	0.61091	0.64584	0.63863	0.74031	0.64356	0.53186	0.77717	0.52973	0.59035	0.55074	0.59803	0.66293	0.61332	0.52709	0.66644	0.58998	0.65639	0.71176	0.6511	0.58459
1140.9	0.46333	0.73293	0.52646	0.52552	0.47746	0.47898	0.43381	0.38569	0.36956	0.60395	0.55688	0.53509	0.55679	0.52947	0.44257	0.69612	0.61285	0.63477	0.6316	0.72909	0.63445	0.51781	0.76389	0.52295	0.5786	0.54084	0.60383	0.65196	0.61838	0.52133	0.65726	0.59079	0.65112	0.71157	0.65591	0.5785
1141.8	0.43244	0.73625	0.51445	0.52649	0.48391	0.47654	0.43302	0.38641	0.3693	0.60949	0.55489	0.54075	0.5638	0.52873	0.43653	0.69575	0.61945	0.62742	0.62832	0.72253	0.62244	0.50346	0.75111	0.5127	0.57553	0.53918	0.61101	0.65086	0.61203	0.51461	0.6647	0.58793	0.64384	0.7128	0.65252	0.58005
1142.7	0.43054	0.72526	0.51914	0.52316	0.48289	0.47414	0.43512	0.39221	0.36243	0.60822	0.55155	0.53497	0.56606	0.52889	0.44142	0.68846	0.61749	0.61685	0.62245	0.71591	0.60732	0.49017	0.7324	0.50857	0.5697	0.53803	0.61989	0.63775	0.59996	0.50523	0.65764	0.58938	0.63536	0.71762	0.64834	0.58385
1143.6	0.42391	0.71227	0.51966	0.51758	0.48939	0.46767	0.43654	0.38694	0.36449	0.60278	0.54817	0.5229	0.56781	0.5255	0.44358	0.68167	0.61573	0.59869	0.6111	0.70339	0.59206	0.47876	0.71089	0.48739	0.57134	0.53631	0.62173	0.62681	0.59061	0.49402	0.65432	0.5887	0.62777	0.71536	0.64833	0.57724
1144.5	0.39559	0.68138	0.50796	0.50179	0.48137	0.44955	0.43003	0.37896	0.35442	0.5871	0.54254	0.50314	0.56117	0.51008	0.44047	0.67195	0.60825	0.57912	0.6011	0.68125	0.55901	0.45884	0.68282	0.46724	0.56194	0.5196	0.62101	0.60865	0.56023	0.47397	0.64107	0.58363	0.61464	0.71205	0.64274	0.57135
1145.5	0.40467	0.66675	0.51226	0.50141	0.48753	0.44914	0.43133	0.38091	0.35345	0.58153	0.5465	0.50266	0.56648	0.50807	0.43259	0.67501	0.61841	0.57089	0.59803	0.67153	0.54205	0.45033	0.66531	0.45378	0.57086	0.51096	0.62586	0.59968	0.54741	0.46019	0.63431	0.5811	0.6088	0.71079	0.64111	0.57641
1146.4	0.42731	0.653	0.51806	0.50787	0.49652	0.44816	0.4451	0.39503	0.35693	0.58293	0.54688	0.4969	0.58226	0.5093	0.44055	0.67423	0.6217	0.55569	0.59749	0.67105	0.53391	0.44461	0.65029	0.45421	0.5825	0.51112	0.63409	0.59586	0.54613	0.45713	0.626	0.58332	0.60548	0.71264	0.65091	0.58627
1147.3	0.4322	0.64505	0.51616	0.50924	0.50773	0.44846	0.45896	0.39759	0.36205	0.58339	0.55095	0.48801	0.59254	0.50731	0.44054	0.68045	0.62725	0.54844	0.59724	0.66218	0.52418	0.43801	0.63986	0.4376	0.59241	0.50684	0.63737	0.59504	0.53688	0.4532	0.62726	0.57976	0.60465	0.7093	0.65871	0.58927
1148.2	0.44577	0.64757	0.51575	0.51507	0.52475	0.44609	0.47531	0.40707	0.36436	0.58952	0.55563	0.49302	0.60611	0.51123	0.4435	0.68083	0.63613	0.54635	0.59637	0.65763	0.51227	0.43806	0.63653	0.43986	0.60249	0.49922	0.6462	0.5902	0.53537	0.44894	0.62609	0.57385	0.60149	0.71636	0.67071	0.60356
1149.1	0.47831	0.6611	0.53725	0.53353	0.54458	0.45797	0.49415	0.41893	0.37201	0.60037	0.55984	0.49967	0.62467	0.52476	0.44895	0.6831	0.64465	0.54938	0.59874	0.66094	0.51491	0.44295	0.62819	0.43908	0.61919	0.51463	0.64975	0.59874	0.54325	0.44882	0.62757	0.57498	0.60224	0.73383	0.68628	0.62218
1150	0.46843	0.66551	0.54063	0.53756	0.56386	0.45864	0.5067	0.42842	0.37802	0.61042	0.5592	0.49679	0.63965	0.53012	0.4497	0.68221	0.64532	0.54742	0.59754	0.6518	0.5135	0.43985	0.61952	0.4406	0.61586	0.51381	0.64471	0.59633	0.54705	0.44407	0.63183	0.56889	0.60144	0.74661	0.69528	0.63071
1150.9	0.45138	0.67799	0.55207	0.53707	0.57411	0.45055	0.5052	0.42888	0.3764	0.60441	0.56164	0.49031	0.63912	0.53375	0.44157	0.67849	0.64469	0.55173	0.58997	0.63812	0.50283	0.43461	0.60906	0.42881	0.60719	0.50752	0.6389	0.58729	0.53599	0.43204	0.62746	0.55871	0.59119	0.75213	0.70211	0.62826
1151.8	0.4262	0.67351	0.54664	0.5301	0.57579	0.43903	0.50193	0.4317	0.37179	0.59983	0.55833	0.48954	0.63891	0.53343	0.43649	0.66391	0.63586	0.55125	0.57499	0.62918	0.48113	0.43227	0.59773	0.42981	0.60351	0.49396	0.62938	0.57093	0.52967	0.42	0.61064	0.54879	0.57676	0.75532	0.70413	0.62689
1152.7	0.4101	0.67886	0.54896	0.52406	0.57471	0.44031	0.4992	0.44187	0.369	0.59294	0.55446	0.47847	0.63637	0.53068	0.43037	0.64892	0.63295	0.55044	0.55865	0.62259	0.46856	0.42597	0.5895	0.42606	0.60053	0.4958	0.62047	0.56046	0.52737	0.40391	0.58847	0.54331	0.56846	0.75662	0.71037	0.62223
1153.6	0.38737	0.69234	0.54346	0.52091	0.5881	0.43612	0.49787	0.44861	0.36916	0.58663	0.55593	0.47639	0.63404	0.53581	0.42756	0.64259	0.63546	0.55637	0.54797	0.61856	0.46159	0.42015	0.58306	0.41875	0.59438	0.48741	0.61459	0.54668	0.52987	0.3954	0.578	0.53843	0.56194	0.7552	0.7146	0.60974
1154.5	0.38022	0.70655	0.56086	0.52582	0.59196	0.43922	0.5038	0.45246	0.37345	0.58783	0.56391	0.47899	0.63495	0.54321	0.43457	0.63941	0.63883	0.5723	0.5485	0.6303	0.45819	0.41716	0.58088	0.41465	0.59915	0.48965	0.61596	0.54502	0.5261	0.39722	0.57098	0.53885	0.55622	0.76323	0.72685	0.60339
1155.4	0.37403	0.71275	0.56759	0.52725	0.60283	0.44324	0.51474	0.4557	0.3776	0.59486	0.56671	0.48377	0.62902	0.54236	0.43988	0.63705	0.64125	0.58185	0.54307	0.63481	0.46275	0.42131	0.57783	0.41971	0.60398	0.4855	0.61092	0.54233	0.52357	0.39517	0.56449	0.54349	0.55524	0.77044	0.73118	0.59275
1156.4	0.37908	0.72481	0.58109	0.52903	0.61854	0.44531	0.51916	0.45711	0.38093	0.59187	0.56788	0.47733	0.62685	0.53895	0.43291	0.63174	0.64292	0.59219	0.53933	0.6376	0.46451	0.42046	0.57307	0.41663	0.60456	0.48821	0.60179	0.53989	0.52985	0.38917	0.56047	0.54447	0.55185	0.77677	0.72691	0.58144
1157.3	0.37723	0.73181	0.59322	0.53933	0.62726	0.44746	0.5104	0.45429	0.38569	0.5956	0.57534	0.47637	0.62675	0.54	0.4249	0.63245	0.63799	0.60671	0.5339	0.6433	0.46525	0.42041	0.57312	0.41629	0.59794	0.4816	0.58953	0.54178	0.52127	0.38771	0.56082	0.54063	0.54473	0.7894	0.72119	0.57226
1158.2	0.3766	0.73351	0.6066	0.54141	0.62574	0.43942	0.51235	0.45013	0.38463	0.59616	0.57827	0.47747	0.62832	0.53742	0.42553	0.62715	0.63339	0.61001	0.53812	0.64899	0.46479	0.41882	0.58211	0.42644	0.60104	0.47842	0.58484	0.54046	0.52327	0.38441	0.55649	0.52814	0.53957	0.79575	0.71953	0.56402
1159.1	0.38006	0.73331	0.59342	0.52155	0.61918	0.42262	0.49224	0.44176	0.3682	0.57625	0.56746	0.46064	0.60868	0.52582	0.40962	0.60128	0.61674	0.59735	0.51794	0.6369	0.45256	0.41272	0.57846	0.42593	0.58461	0.46849	0.56417	0.52286	0.50917	0.37056	0.54546	0.51575	0.52741	0.78479	0.7039	0.5461
1160	0.36819	0.73236	0.59878	0.51013	0.60975	0.40818	0.47718	0.43177	0.35993	0.56162	0.56005	0.44326	0.59753	0.52174	0.39814	0.58175	0.60195	0.5868	0.50655	0.63022	0.44054	0.40471	0.57965	0.41809	0.57373	0.45385	0.54486	0.50808	0.4993	0.35491	0.53674	0.49747	0.51802	0.77848	0.69207	0.52749
1160.9	0.35904	0.7551	0.60546	0.5037	0.60733	0.4108	0.46949	0.42636	0.36033	0.55613	0.55782	0.43848	0.58542	0.52486	0.39726	0.57178	0.59635	0.58701	0.49835	0.62837	0.44458	0.403	0.58069	0.4272	0.56624	0.44836	0.53664	0.50324	0.48988	0.35615	0.54065	0.48428	0.51421	0.77853	0.68682	0.51713
1161.8	0.3545	0.76125	0.61412	0.48087	0.6033	0.40301	0.46249	0.4187	0.35275	0.54967	0.5486	0.43373	0.57448	0.51813	0.39578	0.55821	0.59064	0.57954	0.48846	0.62912	0.44662	0.39826	0.57655	0.4304	0.55927	0.43658	0.52847	0.48658	0.48294	0.35908	0.53625	0.47357	0.51074	0.7704	0.67657	0.50238
1162.7	0.35091	0.76262	0.61713	0.46668	0.58863	0.39868	0.44552	0.4074	0.35163	0.53662	0.53564	0.41766	0.55415	0.51024	0.37997	0.54279	0.57888	0.57401	0.46793	0.61747	0.44488	0.39594	0.56882	0.42627	0.54259	0.42214	0.51611	0.46951	0.46911	0.35154	0.52926	0.46442	0.50486	0.75783	0.65312	0.48305
1163.6	0.35329	0.7805	0.63548	0.46101	0.58226	0.39282	0.44342	0.40678	0.35976	0.53477	0.5321	0.41751	0.55229	0.50856	0.37898	0.54308	0.57312	0.58412	0.45874	0.61595	0.44266	0.39907	0.56664	0.43375	0.54292	0.41665	0.51389	0.46267	0.46003	0.34564	0.52858	0.45966	0.50338	0.75232	0.64381	0.46879
1164.5	0.3493	0.79565	0.62485	0.44538	0.56396	0.38486	0.4217	0.39374	0.35695	0.52124	0.5261	0.40871	0.53751	0.50168	0.36597	0.53724	0.56006	0.57854	0.43442	0.60506	0.44133	0.39101	0.55763	0.43968	0.52957	0.4129	0.50968	0.4544	0.44463	0.34056	0.51278	0.44672	0.49695	0.73738	0.62801	0.45061
1165.4	0.34451	0.7904	0.61831	0.42535	0.5459	0.36853	0.40383	0.38267	0.34664	0.51088	0.51531	0.40344	0.52322	0.49222	0.35693	0.52467	0.54357	0.56397	0.41018	0.5966	0.43702	0.38267	0.54819	0.44167	0.5188	0.40761	0.50123	0.44211	0.42346	0.32878	0.49799	0.43931	0.49564	0.71784	0.61405	0.43542
1166.4	0.33756	0.78493	0.59905	0.40708	0.51519	0.35019	0.38274	0.35637	0.33476	0.48901	0.49988	0.38639	0.49791	0.4785	0.33476	0.50265	0.51968	0.54685	0.3853	0.57442	0.41791	0.37067	0.53396	0.44111	0.50437	0.39446	0.48459	0.42316	0.40677	0.31238	0.48185	0.41935	0.48712	0.6956	0.59351	0.40821
1167.3	0.32546	0.78393	0.58277	0.38201	0.49691	0.33668	0.36721	0.34164	0.32645	0.4776	0.48707	0.37347	0.48095	0.46933	0.32526	0.49176	0.49826	0.52911	0.3666	0.56561	0.40533	0.35781	0.52218	0.44836	0.4878	0.38933	0.47447	0.41478	0.389	0.30016	0.47599	0.40403	0.48302	0.67361	0.57951	0.38667
1168.2	0.30889	0.76068	0.54893	0.36617	0.4715	0.32026	0.34733	0.318	0.31638	0.45867	0.46665	0.35863	0.46037	0.45079	0.30823	0.47488	0.47661	0.50628	0.34545	0.55402	0.39311	0.34288	0.51242	0.44633	0.47277	0.37729	0.45898	0.40605	0.36998	0.29302	0.47227	0.38779	0.4733	0.65113	0.55697	0.36752
1169.1	0.31199	0.74155	0.52459	0.35219	0.45325	0.30966	0.32999	0.30582	0.30287	0.44637	0.44977	0.35166	0.44322	0.43496	0.29405	0.45895	0.45943	0.49702	0.32624	0.54598	0.37847	0.33568	0.50735	0.44726	0.46139	0.36931	0.4435	0.39982	0.35601	0.28806	0.47235	0.38252	0.47196	0.63325	0.53863	0.35896
1170	0.29327	0.71293	0.49243	0.31793	0.41692	0.28781	0.30314	0.28294	0.2863	0.42438	0.42665	0.32875	0.41851	0.41496	0.26915	0.43918	0.435	0.4781	0.30552	0.53241	0.35905	0.32196	0.49432	0.43918	0.42779	0.35317	0.42373	0.38334	0.33818	0.277	0.4638	0.36858	0.45322	0.60721	0.51285	0.33567
1170.9	0.28824	0.70118	0.4612	0.29752	0.4031	0.26989	0.29506	0.27617	0.28136	0.40787	0.40676	0.31948	0.4003	0.40191	0.26251	0.43512	0.42391	0.4657	0.29717	0.52016	0.35511	0.31313	0.48762	0.43603	0.40466	0.3529	0.41838	0.37531	0.32821	0.26841	0.47036	0.36569	0.44956	0.58886	0.49244	0.31905
1171.8	0.27699	0.67697	0.42452	0.27759	0.37519	0.24606	0.27406	0.25757	0.26289	0.38673	0.38924	0.30417	0.37831	0.37779	0.24257	0.41941	0.40427	0.44804	0.27936	0.50241	0.34288	0.30133	0.47919	0.42981	0.39018	0.34083	0.40743	0.36572	0.31216	0.26573	0.45696	0.36124	0.43871	0.57427	0.47028	0.30289
1172.7	0.25774	0.65993	0.39174	0.25006	0.33815	0.22748	0.24348	0.23688	0.23657	0.35711	0.36652	0.28376	0.35005	0.36077	0.22174	0.40066	0.38302	0.42595	0.25648	0.48288	0.32792	0.28487	0.46175	0.42271	0.36446	0.33135	0.3977	0.34903	0.30151	0.25396	0.4393	0.35122	0.42881	0.55059	0.44191	0.28009
1173.6	0.24432	0.6368	0.36214	0.21222	0.3073	0.20606	0.22641	0.21487	0.21892	0.33199	0.34976	0.26205	0.3288	0.33779	0.2099	0.38434	0.3699	0.40083	0.24475	0.46724	0.31613	0.27018	0.44757	0.41874	0.34259	0.32494	0.39228	0.33127	0.29703	0.25174	0.43233	0.33985	0.41862	0.52404	0.42005	0.25719
1174.5	0.23471	0.61666	0.32999	0.19919	0.27562	0.1828	0.2017	0.19728	0.20273	0.30166	0.33302	0.24773	0.30576	0.31528	0.1941	0.3714	0.35677	0.38073	0.23204	0.45212	0.30344	0.2559	0.44201	0.40908	0.33465	0.31827	0.38813	0.32298	0.28904	0.23882	0.42438	0.33152	0.4145	0.50278	0.40105	0.23741
1175.4	0.22917	0.58985	0.30796	0.17573	0.24026	0.17033	0.17395	0.17799	0.18524	0.28433	0.32385	0.23449	0.29597	0.30145	0.18071	0.35824	0.34249	0.35914	0.21863	0.44523	0.28894	0.24444	0.43598	0.40596	0.33148	0.31498	0.38749	0.31973	0.28248	0.23246	0.40977	0.32033	0.40874	0.48638	0.39296	0.22548
1176.3	0.21767	0.57294	0.27768	0.14857	0.20842	0.14921	0.14336	0.15374	0.16199	0.2565	0.3037	0.22041	0.27309	0.28347	0.16419	0.3383	0.3364	0.33773	0.20287	0.42809	0.27173	0.22587	0.42518	0.39646	0.31123	0.31067	0.38366	0.3015	0.27167	0.21761	0.40527	0.30383	0.3997	0.46028	0.37822	0.20752
1177.2	0.20157	0.54171	0.25914	0.12599	0.18944	0.13619	0.13659	0.13935	0.15403	0.24746	0.29377	0.21361	0.26105	0.26344	0.15582	0.33149	0.32969	0.32442	0.19944	0.41872	0.25973	0.22043	0.42282	0.38984	0.30145	0.3033	0.38466	0.29423	0.26386	0.21468	0.40625	0.29889	0.39859	0.45141	0.37245	0.19913
1178.1	0.18127	0.50703	0.23215	0.10783	0.15719	0.11702	0.11468	0.11763	0.13612	0.2219	0.273	0.20237	0.24167	0.24613	0.14215	0.3233	0.31083	0.30692	0.1804	0.39934	0.24515	0.20578	0.40904	0.37319	0.28149	0.29254	0.38073	0.28211	0.24459	0.19766	0.39094	0.29122	0.3881	0.43452	0.35783	0.18321
1179	0.18877	0.48483	0.20525	0.092746	0.14401	0.10795	0.10514	0.10417	0.12506	0.21115	0.26509	0.19762	0.23386	0.23337	0.13561	0.31533	0.30362	0.29218	0.17234	0.38587	0.22819	0.19753	0.40064	0.36877	0.27081	0.28646	0.38149	0.27113	0.2402	0.19373	0.38507	0.28482	0.38177	0.42354	0.35261	0.17388
1179.9	0.1647	0.45454	0.17225	0.081541	0.12869	0.091796	0.088896	0.083585	0.10912	0.18662	0.2526	0.18444	0.21607	0.21047	0.1169	0.30449	0.28708	0.279	0.15719	0.36131	0.211	0.18744	0.38566	0.35512	0.25033	0.27448	0.37209	0.26324	0.22873	0.18681	0.38133	0.27446	0.36989	0.40978	0.33548	0.16132
1180.8	0.16353	0.42183	0.14646	0.069068	0.10961	0.084376	0.079359	0.075461	0.10861	0.17253	0.24814	0.17677	0.20862	0.19525	0.10714	0.3047	0.27263	0.26438	0.14626	0.35488	0.19488	0.18648	0.37816	0.341	0.24752	0.27033	0.36861	0.26477	0.22359	0.18089	0.3732	0.27665	0.36432	0.40148	0.32802	0.14948
1181.8	0.16442	0.40174	0.11907	0.066114	0.0882	0.076661	0.062993	0.065851	0.094551	0.15169	0.24695	0.16403	0.19681	0.18195	0.098446	0.29753	0.26012	0.2547	0.13539	0.33841	0.17896	0.18141	0.36829	0.33101	0.23972	0.26707	0.36305	0.26376	0.21255	0.17616	0.36669	0.27369	0.35276	0.38749	0.323	0.13858
1182.6	0.17791	0.39097	0.10596	0.069018	0.084127	0.085887	0.060262	0.066708	0.091473	0.14806	0.24943	0.16569	0.19184	0.17834	0.094948	0.2937	0.25685	0.25565	0.1428	0.33835	0.1647	0.18809	0.37227	0.32526	0.24067	0.2679	0.36441	0.2652	0.21427	0.18604	0.37641	0.27825	0.34889	0.38769	0.32334	0.13305
1183.5	0.17406	0.36947	0.092285	0.058013	0.066132	0.08386	0.044304	0.055473	0.082775	0.13463	0.24226	0.15666	0.18065	0.16521	0.093403	0.29007	0.24475	0.24931	0.1284	0.32746	0.15171	0.18584	0.36311	0.30823	0.2282	0.26048	0.36461	0.26683	0.20751	0.19249	0.36691	0.27988	0.34324	0.38009	0.31613	0.12439
1184.4	0.16982	0.35789	0.095385	0.051371	0.051847	0.08418	0.032779	0.049263	0.074665	0.12934	0.24127	0.15297	0.1713	0.16246	0.098682	0.28971	0.24536	0.24857	0.12377	0.32684	0.14097	0.18223	0.35874	0.30269	0.22921	0.26105	0.37132	0.2647	0.20613	0.20084	0.35844	0.28827	0.343	0.37115	0.32126	0.11812
1185.4	0.16856	0.35415	0.09458	0.049777	0.047389	0.090794	0.030121	0.045052	0.068019	0.12617	0.2391	0.15262	0.17655	0.16521	0.097261	0.29151	0.24341	0.25411	0.13001	0.31386	0.13477	0.18629	0.359	0.29566	0.22717	0.25544	0.37086	0.26644	0.20425	0.21338	0.35793	0.28609	0.33858	0.37049	0.32352	0.11491
1186.3	0.18316	0.35318	0.086383	0.0436	0.042189	0.093201	0.028782	0.033945	0.063251	0.12489	0.23896	0.15256	0.17732	0.17059	0.097795	0.28919	0.24507	0.25205	0.13562	0.3071	0.13577	0.18504	0.35915	0.28471	0.22759	0.25187	0.37232	0.2613	0.21005	0.21371	0.35435	0.27908	0.33862	0.36511	0.32138	0.11159
1187.2	0.17378	0.35552	0.083653	0.047511	0.034879	0.091455	0.022726	0.026756	0.061438	0.12349	0.24153	0.15109	0.1813	0.17053	0.10283	0.29732	0.24838	0.24478	0.13173	0.29945	0.13723	0.18158	0.35192	0.27929	0.22542	0.25996	0.37578	0.26735	0.20821	0.2125	0.35562	0.2759	0.34179	0.3673	0.3287	0.11245
1188.1	0.17188	0.3514	0.083669	0.047908	0.027224	0.094217	0.025269	0.028017	0.057478	0.12212	0.24567	0.15271	0.18514	0.17562	0.10405	0.3033	0.25433	0.24524	0.13853	0.29236	0.13786	0.181	0.34974	0.27517	0.23409	0.26157	0.37112	0.27367	0.20708	0.21497	0.36736	0.27012	0.33598	0.3685	0.33047	0.11183
1189	0.17715	0.35395	0.080205	0.051255	0.029843	0.10882	0.028332	0.031188	0.057635	0.12603	0.25357	0.15638	0.195	0.18499	0.10466	0.30873	0.2622	0.25044	0.14743	0.28774	0.14667	0.18941	0.35714	0.26453	0.24154	0.26383	0.37091	0.28497	0.21051	0.21835	0.38001	0.26668	0.33354	0.37659	0.33484	0.10838
1189.9	0.16319	0.3515	0.081588	0.059591	0.029523	0.11836	0.025636	0.029321	0.058687	0.12525	0.26036	0.16067	0.19082	0.18738	0.10863	0.31314	0.27057	0.24843	0.14611	0.28837	0.14987	0.19321	0.35256	0.25787	0.24231	0.26226	0.37145	0.29016	0.21254	0.22217	0.38317	0.26988	0.3366	0.3782	0.33949	0.11211
1190.8	0.14924	0.34928	0.093166	0.05949	0.030012	0.12592	0.022605	0.030183	0.060647	0.1259	0.26494	0.16276	0.19187	0.18562	0.11067	0.32158	0.27708	0.24791	0.14017	0.28764	0.14985	0.1961	0.35002	0.25585	0.23834	0.26131	0.37172	0.3031	0.21549	0.23275	0.38357	0.27285	0.33945	0.38298	0.34519	0.11182
1191.7	0.14641	0.33891	0.08947	0.049131	0.025981	0.13243	0.024982	0.029305	0.055425	0.12578	0.27082	0.16235	0.19145	0.19468	0.10482	0.31792	0.28167	0.25493	0.14256	0.27844	0.14854	0.19886	0.34857	0.25776	0.24269	0.25192	0.36048	0.30569	0.22001	0.23967	0.38176	0.27176	0.34035	0.37996	0.3421	0.1078
1192.6	0.1505	0.34739	0.10006	0.053146	0.036155	0.14636	0.029054	0.035357	0.063855	0.13749	0.28454	0.16842	0.20116	0.20619	0.10421	0.32659	0.29344	0.26655	0.15714	0.28347	0.15127	0.20703	0.34863	0.26463	0.25262	0.25276	0.3649	0.31297	0.22617	0.2515	0.38675	0.27262	0.351	0.38974	0.35835	0.11708
1193.5	0.1626	0.3536	0.11482	0.055734	0.03769	0.15559	0.04413	0.043273	0.070422	0.14232	0.293	0.18041	0.21113	0.21893	0.11155	0.3352	0.30491	0.27493	0.17004	0.29009	0.1555	0.21291	0.34256	0.27521	0.25745	0.25715	0.36743	0.32561	0.23326	0.26596	0.39099	0.2779	0.35726	0.39805	0.35896	0.12674
1194.4	0.1724	0.35422	0.12014	0.053337	0.038439	0.16614	0.054317	0.04403	0.068847	0.14992	0.3025	0.18304	0.21868	0.23158	0.12133	0.34137	0.31204	0.28529	0.17768	0.29066	0.16497	0.21236	0.34078	0.27768	0.26348	0.26157	0.37046	0.33553	0.23362	0.27935	0.39982	0.27933	0.35924	0.40758	0.36242	0.13074
1195.3	0.186	0.35301	0.1228	0.058015	0.041689	0.17735	0.06123	0.053035	0.07421	0.15584	0.31601	0.1897	0.2274	0.25175	0.12163	0.35046	0.32276	0.29212	0.191	0.29735	0.17223	0.2127	0.34157	0.27437	0.27417	0.26646	0.3778	0.34154	0.23556	0.28555	0.40767	0.28508	0.36244	0.41559	0.37105	0.13699
1196.2	0.19446	0.35004	0.13311	0.054372	0.047083	0.18665	0.064603	0.054382	0.081973	0.15278	0.32928	0.19631	0.23084	0.25646	0.1294	0.3602	0.33094	0.29445	0.19711	0.3052	0.17808	0.21765	0.34725	0.27172	0.2804	0.27025	0.39497	0.35235	0.24154	0.28892	0.41364	0.28362	0.36252	0.4284	0.38129	0.14759
1197.1	0.20376	0.35522	0.13436	0.068523	0.052489	0.20038	0.082214	0.055659	0.085729	0.1563	0.34477	0.20714	0.23696	0.2728	0.13901	0.37158	0.3434	0.30641	0.20383	0.31955	0.19871	0.22281	0.3504	0.27216	0.28991	0.28007	0.40796	0.36789	0.24939	0.29316	0.42526	0.29255	0.36758	0.44352	0.38186	0.1514
1198	0.21047	0.35914	0.12624	0.069926	0.048908	0.20413	0.086881	0.05595	0.088309	0.16155	0.35674	0.20739	0.23818	0.28228	0.13807	0.38352	0.34602	0.30905	0.20107	0.31914	0.20354	0.22089	0.35798	0.26681	0.29555	0.28645	0.41244	0.37756	0.24813	0.28929	0.42941	0.29574	0.36914	0.44421	0.39352	0.15588
1198.9	0.21572	0.37201	0.12484	0.070713	0.052817	0.20951	0.096423	0.063562	0.088492	0.17413	0.37186	0.22106	0.24843	0.30049	0.1413	0.39102	0.35531	0.31431	0.21361	0.32168	0.20541	0.22646	0.37109	0.27406	0.30587	0.29618	0.42556	0.38008	0.25571	0.28418	0.44184	0.29807	0.37811	0.45637	0.40208	0.16899
1199.8	0.2123	0.38695	0.12356	0.075101	0.05849	0.21542	0.10634	0.069186	0.093588	0.18274	0.38108	0.23236	0.2556	0.31372	0.15544	0.40196	0.36301	0.32767	0.21565	0.32529	0.21489	0.23707	0.37572	0.28328	0.32103	0.3034	0.43555	0.3916	0.26047	0.29113	0.45247	0.30453	0.38503	0.47351	0.40544	0.17989
1200.7	0.21755	0.40884	0.14048	0.093564	0.071398	0.2277	0.12222	0.081577	0.10309	0.2037	0.39783	0.24955	0.27651	0.34312	0.17227	0.42036	0.37983	0.34279	0.22822	0.33765	0.2338	0.24444	0.38583	0.29541	0.34262	0.32489	0.4478	0.40571	0.27103	0.30329	0.46619	0.32163	0.39945	0.49119	0.41521	0.1969
1201.6	0.19748	0.41707	0.15286	0.086315	0.070123	0.22926	0.12791	0.088215	0.10872	0.21212	0.41024	0.25867	0.28388	0.35821	0.18441	0.42897	0.39097	0.34497	0.23002	0.32761	0.23652	0.24899	0.39805	0.29674	0.34465	0.33645	0.45103	0.40851	0.27691	0.31391	0.47423	0.33061	0.40799	0.50472	0.42474	0.20697
1202.5	0.20886	0.42672	0.15708	0.095193	0.076018	0.23345	0.13069	0.093783	0.11263	0.21519	0.41799	0.26816	0.2891	0.37195	0.19845	0.43896	0.40039	0.34898	0.24209	0.33331	0.24626	0.25416	0.40373	0.30131	0.35896	0.34031	0.46413	0.40986	0.27909	0.31948	0.48714	0.34273	0.41945	0.52149	0.43228	0.22235
1203.4	0.21036	0.42969	0.17507	0.1064	0.086903	0.23773	0.14258	0.099959	0.12505	0.21381	0.42817	0.27666	0.29391	0.38196	0.21093	0.45189	0.41125	0.35908	0.24789	0.34192	0.26254	0.26106	0.41066	0.31299	0.37172	0.3474	0.46533	0.42271	0.28591	0.33572	0.5035	0.35473	0.42687	0.53726	0.44137	0.23749
1204.3	0.20359	0.43315	0.18494	0.1099	0.091198	0.2475	0.1509	0.10793	0.1323	0.22528	0.43913	0.2914	0.29587	0.39512	0.21601	0.46337	0.41997	0.36233	0.25639	0.34264	0.27676	0.26941	0.42046	0.32516	0.37688	0.36076	0.45996	0.43026	0.29159	0.34297	0.51819	0.36384	0.43475	0.55437	0.45398	0.25641
1205.2	0.19956	0.43729	0.18657	0.10577	0.098468	0.24364	0.15505	0.11567	0.13472	0.22932	0.44445	0.29264	0.29235	0.40073	0.2208	0.4655	0.42093	0.36528	0.26238	0.33671	0.2794	0.2758	0.42555	0.32871	0.37464	0.35947	0.45924	0.43187	0.30102	0.35053	0.52968	0.36881	0.44123	0.56375	0.46471	0.26666
1206.1	0.22331	0.44385	0.19683	0.11208	0.11547	0.2438	0.16442	0.12288	0.13795	0.24033	0.44956	0.29569	0.30197	0.41337	0.23093	0.47314	0.42086	0.37148	0.27334	0.34548	0.28476	0.28153	0.44037	0.33839	0.38063	0.36641	0.46593	0.43739	0.31075	0.35901	0.54049	0.37838	0.44634	0.5758	0.48119	0.28442
1207	0.20737	0.45511	0.21548	0.11834	0.13563	0.2549	0.18213	0.13409	0.14941	0.25478	0.46604	0.30973	0.31609	0.42717	0.24024	0.48292	0.43188	0.39053	0.28144	0.3554	0.29836	0.29543	0.45533	0.35548	0.38778	0.38139	0.47223	0.44588	0.33076	0.37903	0.55792	0.39617	0.45861	0.60077	0.50217	0.30859
1207.9	0.22056	0.46555	0.22165	0.1235	0.14131	0.26092	0.18447	0.14119	0.15404	0.26828	0.47596	0.31527	0.32675	0.43809	0.24205	0.49118	0.43222	0.39584	0.28344	0.35698	0.299	0.30988	0.46652	0.36134	0.39554	0.3958	0.47083	0.45934	0.34212	0.3823	0.56312	0.40599	0.46444	0.60801	0.51532	0.32216
1208.8	0.24909	0.48421	0.24255	0.13054	0.15878	0.2628	0.19656	0.15546	0.16022	0.28097	0.48774	0.32064	0.34438	0.45322	0.26219	0.49427	0.43634	0.4087	0.2967	0.36634	0.31346	0.32568	0.48735	0.37017	0.40782	0.40869	0.48827	0.46813	0.36469	0.39711	0.57417	0.42465	0.47637	0.62185	0.53913	0.3443
1209.7	0.24619	0.49195	0.25867	0.15456	0.168	0.27181	0.21115	0.16206	0.16381	0.29182	0.49442	0.33505	0.35823	0.45978	0.27106	0.50041	0.44161	0.42367	0.30593	0.38229	0.32562	0.3433	0.50255	0.38068	0.42171	0.42281	0.49683	0.48553	0.37161	0.4143	0.58785	0.44128	0.48513	0.63852	0.55369	0.36863
1210.6	0.24723	0.50357	0.2714	0.16336	0.17102	0.2748	0.21318	0.1675	0.16994	0.29973	0.49683	0.343	0.36471	0.4591	0.26827	0.50349	0.44275	0.43044	0.30467	0.3843	0.33591	0.35712	0.5145	0.39337	0.43354	0.43188	0.50525	0.49794	0.38476	0.4188	0.5971	0.45065	0.49311	0.65076	0.56472	0.38999
1211.5	0.26793	0.5077	0.28455	0.17465	0.18036	0.27303	0.21705	0.17727	0.17894	0.31263	0.50318	0.34812	0.3738	0.46336	0.27327	0.50652	0.44099	0.43184	0.31048	0.39387	0.34567	0.37841	0.53427	0.39937	0.44841	0.44175	0.51318	0.51757	0.39649	0.427	0.60196	0.46058	0.49792	0.6597	0.5725	0.4102
1212.4	0.28105	0.5166	0.29487	0.19193	0.20156	0.27416	0.22668	0.19164	0.19432	0.32687	0.51606	0.35815	0.38462	0.47068	0.28706	0.50988	0.45176	0.45361	0.32005	0.4084	0.36995	0.39821	0.55663	0.40583	0.46554	0.45236	0.52719	0.52948	0.42101	0.4525	0.60392	0.47961	0.51084	0.67912	0.58956	0.43608
1213.3	0.29581	0.51465	0.30544	0.20522	0.21315	0.27427	0.23584	0.19884	0.20048	0.33753	0.52361	0.36157	0.39394	0.46611	0.28648	0.51025	0.45861	0.4629	0.32489	0.42328	0.37908	0.41354	0.56973	0.41053	0.47808	0.45888	0.53071	0.54369	0.43119	0.46165	0.60748	0.48851	0.51469	0.68401	0.59457	0.45093
1214.2	0.32793	0.52657	0.30783	0.20242	0.21982	0.27311	0.24073	0.21003	0.20884	0.34517	0.53251	0.35945	0.40932	0.46601	0.28731	0.5103	0.46064	0.47415	0.33516	0.432	0.38656	0.42349	0.58999	0.40886	0.48798	0.46658	0.5329	0.54801	0.43448	0.4653	0.60628	0.49294	0.51504	0.68239	0.60779	0.46899
1215.1	0.33281	0.52953	0.31009	0.21086	0.23286	0.2748	0.24766	0.21952	0.21451	0.34955	0.54139	0.35878	0.4176	0.46384	0.2932	0.51051	0.45942	0.47706	0.34557	0.44537	0.40178	0.442	0.60437	0.40936	0.49826	0.47667	0.53688	0.55589	0.44296	0.46923	0.60068	0.50345	0.51606	0.67936	0.61906	0.48304
1216	0.34693	0.53822	0.32094	0.21144	0.24278	0.27711	0.25498	0.22765	0.21938	0.36262	0.54757	0.36219	0.42874	0.46178	0.29767	0.51234	0.46723	0.48855	0.35225	0.45613	0.41467	0.45818	0.61927	0.40727	0.49972	0.48387	0.54016	0.55478	0.45187	0.47666	0.60298	0.50828	0.51988	0.68301	0.63273	0.5027
1216.9	0.36959	0.54648	0.33757	0.20977	0.2471	0.2856	0.26765	0.24342	0.22557	0.37872	0.55272	0.37725	0.4433	0.46163	0.31039	0.51813	0.47577	0.4992	0.36549	0.47212	0.42766	0.47231	0.63175	0.4129	0.51177	0.50024	0.55529	0.5581	0.45343	0.48399	0.61388	0.51799	0.52812	0.6833	0.64484	0.52303
1217.8	0.37126	0.55341	0.34434	0.21125	0.25881	0.2839	0.26631	0.24278	0.23192	0.37986	0.55659	0.38619	0.44886	0.45697	0.30805	0.52514	0.47715	0.50581	0.37175	0.48212	0.43607	0.4801	0.64629	0.41189	0.51928	0.50694	0.55514	0.56204	0.45405	0.48544	0.61608	0.52122	0.52715	0.68679	0.65511	0.53698
1218.7	0.37809	0.54903	0.35583	0.22379	0.27057	0.28736	0.26597	0.24828	0.24434	0.38773	0.56969	0.40577	0.45121	0.45811	0.3075	0.53228	0.48678	0.50552	0.37139	0.48941	0.45137	0.48969	0.65899	0.42136	0.53172	0.51419	0.5602	0.56805	0.46754	0.49108	0.61486	0.53266	0.53534	0.695	0.6625	0.55138
1219.6	0.40296	0.55216	0.37485	0.24608	0.29549	0.2939	0.27091	0.26389	0.25724	0.40363	0.58975	0.42675	0.47033	0.4635	0.31961	0.55118	0.50912	0.52931	0.3837	0.50287	0.46194	0.50015	0.6762	0.42658	0.5496	0.52059	0.56565	0.58711	0.48478	0.50431	0.62562	0.54433	0.54896	0.70288	0.67639	0.5697
1220.5	0.38935	0.5489	0.37612	0.2597	0.30083	0.29216	0.27394	0.26757	0.25924	0.40525	0.60095	0.43236	0.47363	0.4581	0.32424	0.55276	0.51161	0.537	0.39021	0.50116	0.46731	0.50016	0.68021	0.42751	0.56311	0.52112	0.56203	0.59329	0.48729	0.50486	0.62267	0.54693	0.5455	0.6971	0.67388	0.57066
1221.4	0.39785	0.54498	0.38814	0.26743	0.31099	0.2892	0.27522	0.27348	0.26648	0.40814	0.61478	0.44053	0.47638	0.45919	0.32122	0.56292	0.50972	0.53799	0.40454	0.51051	0.47928	0.49863	0.68739	0.42426	0.56858	0.51807	0.56291	0.60748	0.49071	0.50059	0.61952	0.55465	0.54097	0.69181	0.67564	0.57712
1222.3	0.39781	0.54421	0.40854	0.28071	0.3247	0.29981	0.28885	0.28703	0.2777	0.42519	0.63273	0.46141	0.48893	0.46889	0.33854	0.57731	0.52147	0.54698	0.42229	0.51759	0.49311	0.50388	0.70015	0.4293	0.57881	0.52632	0.57465	0.62047	0.5005	0.51002	0.62006	0.56659	0.55048	0.69476	0.67182	0.58823
1223.2	0.4089	0.56326	0.42585	0.2957	0.35171	0.30717	0.30916	0.2988	0.29121	0.44174	0.64564	0.47355	0.50629	0.47645	0.36239	0.59225	0.53558	0.55878	0.44689	0.53297	0.51284	0.51402	0.71192	0.43373	0.59775	0.53658	0.58744	0.63166	0.50903	0.51826	0.63919	0.57519	0.55845	0.69832	0.67182	0.59718
1224.1	0.42055	0.56632	0.43753	0.29819	0.35311	0.30917	0.32107	0.30123	0.30097	0.44983	0.6525	0.48888	0.50611	0.47724	0.36869	0.59374	0.53973	0.5575	0.45861	0.54404	0.52519	0.51755	0.71614	0.43486	0.6033	0.54112	0.59922	0.62885	0.50886	0.51955	0.64081	0.58263	0.55903	0.69925	0.66302	0.59756
1225	0.45322	0.57298	0.45934	0.30747	0.37651	0.316	0.32951	0.3111	0.31372	0.46171	0.66351	0.50904	0.51944	0.48682	0.38337	0.60932	0.55264	0.55771	0.47165	0.55613	0.53956	0.52101	0.72971	0.44713	0.61673	0.55405	0.61049	0.63821	0.52271	0.52327	0.6488	0.59151	0.57194	0.70497	0.6648	0.59934
1225.9	0.45038	0.57941	0.46519	0.32	0.39139	0.31795	0.33847	0.30816	0.31155	0.46494	0.66761	0.51434	0.52822	0.48739	0.39395	0.61547	0.5639	0.55256	0.47315	0.56398	0.53795	0.52041	0.73465	0.45336	0.62234	0.56074	0.61292	0.6359	0.52774	0.52278	0.64915	0.59529	0.56995	0.70109	0.65918	0.58732
1226.8	0.46342	0.60155	0.46492	0.33295	0.408	0.323	0.34558	0.31695	0.32081	0.4745	0.67782	0.5245	0.53449	0.49623	0.40222	0.62159	0.57977	0.56503	0.47734	0.57954	0.54477	0.53235	0.73641	0.46068	0.63504	0.56668	0.62285	0.63947	0.53642	0.52887	0.65729	0.59736	0.57101	0.69982	0.66646	0.58729
1227.7	0.46157	0.59758	0.47992	0.33845	0.41394	0.32359	0.34745	0.32025	0.32503	0.48006	0.68105	0.53098	0.53242	0.49292	0.4077	0.63307	0.58729	0.57541	0.48476	0.58829	0.54551	0.5323	0.74009	0.45606	0.6355	0.56751	0.62884	0.6405	0.5451	0.53072	0.64487	0.5999	0.56841	0.69728	0.66652	0.57608
1228.6	0.47517	0.6055	0.487	0.36192	0.43832	0.33981	0.3584	0.33323	0.33548	0.49494	0.69354	0.54678	0.54887	0.50826	0.42375	0.6489	0.60327	0.59553	0.49945	0.60244	0.55235	0.53435	0.7524	0.46485	0.65673	0.57315	0.63526	0.6511	0.56352	0.55337	0.65136	0.6048	0.57623	0.69782	0.67323	0.58136
1229.4	0.47795	0.61562	0.48868	0.37491	0.45521	0.3508	0.36928	0.3393	0.34636	0.50499	0.69824	0.56286	0.55807	0.52157	0.43515	0.66189	0.61637	0.61262	0.51973	0.62249	0.55578	0.53806	0.75688	0.4647	0.66383	0.58116	0.65031	0.66099	0.56719	0.56836	0.65392	0.61188	0.58281	0.69999	0.67384	0.58132
1230.3	0.48346	0.61753	0.50638	0.39505	0.48332	0.36156	0.3799	0.3546	0.36568	0.52609	0.70983	0.58098	0.57133	0.53344	0.45449	0.68379	0.63286	0.63172	0.53766	0.6333	0.57048	0.54622	0.76641	0.47389	0.67674	0.58211	0.66777	0.67221	0.58218	0.58393	0.66509	0.61536	0.59834	0.70886	0.67921	0.58794
1231.2	0.50212	0.59464	0.52503	0.40633	0.4973	0.36854	0.38573	0.35827	0.38028	0.534	0.71044	0.58958	0.5868	0.53226	0.46244	0.69746	0.63981	0.6289	0.55293	0.63731	0.57375	0.54611	0.77278	0.47559	0.68425	0.58163	0.67276	0.67255	0.58927	0.58537	0.66328	0.62045	0.60548	0.708	0.67598	0.57455
1232.1	0.53353	0.59729	0.52675	0.42273	0.51641	0.38026	0.39534	0.36832	0.3863	0.54477	0.71293	0.60068	0.60128	0.543	0.47632	0.7048	0.65019	0.63316	0.5659	0.64718	0.57455	0.55007	0.77246	0.48253	0.69465	0.57948	0.68159	0.68215	0.60366	0.59159	0.66521	0.62602	0.61182	0.70942	0.67467	0.57075
1233	0.53771	0.60926	0.53791	0.43144	0.53521	0.38419	0.4111	0.37239	0.3973	0.5543	0.71078	0.60712	0.60986	0.55515	0.48992	0.71742	0.65675	0.63565	0.58652	0.65368	0.58211	0.5605	0.77257	0.48647	0.69413	0.58828	0.69773	0.68107	0.60568	0.59251	0.66165	0.63173	0.61644	0.70948	0.6658	0.55902
1233.9	0.55587	0.59615	0.55249	0.44752	0.54633	0.3885	0.42355	0.38536	0.40497	0.56085	0.70974	0.61824	0.61673	0.5617	0.49956	0.72807	0.66407	0.6382	0.59669	0.66411	0.58551	0.56766	0.76946	0.49518	0.70471	0.58291	0.70451	0.68381	0.60981	0.59551	0.66053	0.63232	0.61361	0.70228	0.66405	0.55238
1234.8	0.55764	0.60108	0.55027	0.45145	0.55738	0.39238	0.43068	0.38802	0.4031	0.56005	0.70209	0.6165	0.61373	0.56805	0.49855	0.73084	0.67452	0.63666	0.60054	0.66672	0.56836	0.57111	0.76261	0.49152	0.70789	0.58251	0.70257	0.68375	0.61338	0.5895	0.65527	0.62574	0.60885	0.69564	0.66211	0.53556
1235.7	0.55807	0.61402	0.54302	0.45759	0.57661	0.39744	0.43824	0.39882	0.40475	0.5701	0.69758	0.62367	0.60548	0.57841	0.50679	0.73742	0.67821	0.64648	0.60749	0.67488	0.5611	0.57336	0.75961	0.49644	0.70947	0.5788	0.70608	0.68314	0.61408	0.59478	0.65167	0.62404	0.60863	0.69228	0.65784	0.53029
1236.6	0.56448	0.62836	0.55125	0.47162	0.60322	0.41256	0.46095	0.41682	0.4185	0.58592	0.70175	0.6401	0.61305	0.59786	0.52075	0.75097	0.69304	0.66162	0.62471	0.68626	0.56551	0.58526	0.76474	0.51159	0.72244	0.58778	0.71353	0.68335	0.61536	0.60122	0.66058	0.62378	0.61293	0.69414	0.66341	0.52796
1237.5	0.56372	0.62737	0.54583	0.4669	0.61405	0.41482	0.46818	0.41714	0.41432	0.59528	0.69676	0.64051	0.61349	0.60129	0.52074	0.75043	0.69771	0.6627	0.61966	0.69357	0.55213	0.5886	0.75635	0.51374	0.72726	0.58352	0.70779	0.68551	0.60862	0.59344	0.66365	0.61609	0.60223	0.69166	0.66853	0.5161
1238.4	0.5688	0.6437	0.53545	0.47193	0.63586	0.42381	0.47482	0.41871	0.42034	0.61225	0.68828	0.64074	0.61445	0.60726	0.52789	0.7541	0.70403	0.65844	0.61922	0.69374	0.55078	0.59554	0.75241	0.51482	0.72352	0.5855	0.70418	0.68033	0.60501	0.59064	0.65811	0.61149	0.605	0.6958	0.6669	0.50711
1239.3	0.5808	0.6491	0.54129	0.48468	0.64718	0.43494	0.49018	0.42873	0.43391	0.62535	0.68814	0.64784	0.62138	0.61905	0.54817	0.75342	0.70453	0.66922	0.635	0.70491	0.56248	0.60305	0.75871	0.52259	0.72634	0.59174	0.71001	0.67893	0.60253	0.59956	0.66887	0.62107	0.61216	0.70063	0.66539	0.50667
1240.2	0.57981	0.65084	0.54155	0.49316	0.65783	0.44093	0.50976	0.43081	0.4369	0.63645	0.67978	0.64713	0.62627	0.62109	0.55649	0.75101	0.71186	0.66879	0.64548	0.70838	0.56618	0.6035	0.75676	0.5204	0.7175	0.59804	0.70886	0.67591	0.60357	0.5945	0.67307	0.62261	0.61262	0.70015	0.66324	0.50241
1241.1	0.57801	0.65266	0.53848	0.49533	0.66596	0.44333	0.51641	0.43192	0.43848	0.64095	0.6721	0.64518	0.6288	0.62084	0.5589	0.75443	0.7079	0.67018	0.65297	0.71689	0.56842	0.609	0.75143	0.51582	0.71102	0.59626	0.70848	0.67539	0.60519	0.59143	0.68088	0.62416	0.61346	0.70055	0.66405	0.50049
1242	0.59236	0.65749	0.53659	0.49804	0.68231	0.45135	0.52236	0.44155	0.44384	0.64645	0.66509	0.63899	0.62596	0.62519	0.56158	0.75418	0.71365	0.67334	0.66595	0.72118	0.57531	0.60999	0.75133	0.51103	0.70571	0.59664	0.70677	0.66866	0.60801	0.58793	0.68241	0.62337	0.61854	0.70208	0.65645	0.50007
1242.9	0.5864	0.66094	0.5444	0.49683	0.68786	0.45579	0.54664	0.44973	0.44555	0.65502	0.67044	0.63507	0.63159	0.63672	0.56563	0.74573	0.72146	0.68699	0.6856	0.72871	0.57638	0.60726	0.75353	0.50445	0.70489	0.59631	0.71848	0.66163	0.60829	0.59403	0.69912	0.62776	0.62521	0.70428	0.66067	0.50149
1243.8	0.58763	0.6751	0.54378	0.50004	0.70351	0.46021	0.5582	0.45422	0.44741	0.665	0.66717	0.6317	0.63873	0.6404	0.56443	0.75012	0.73042	0.69259	0.68996	0.73484	0.5808	0.61076	0.75024	0.50003	0.70431	0.59604	0.72354	0.65874	0.60882	0.596	0.69089	0.62746	0.62933	0.71363	0.66347	0.50314
1244.6	0.59321	0.69749	0.55174	0.51438	0.71614	0.47076	0.56997	0.46238	0.45536	0.67995	0.67675	0.63274	0.65035	0.65794	0.57744	0.75955	0.7351	0.70365	0.69607	0.74734	0.59004	0.61951	0.75279	0.50323	0.71836	0.6037	0.73483	0.66481	0.60918	0.60342	0.70041	0.63373	0.63899	0.72622	0.67512	0.50894
1245.6	0.58539	0.69662	0.54816	0.50882	0.71542	0.46693	0.57748	0.45771	0.45242	0.68058	0.67462	0.62361	0.6428	0.6607	0.57854	0.75229	0.73471	0.69995	0.68943	0.73987	0.58144	0.61643	0.7524	0.49827	0.71119	0.60488	0.73392	0.66386	0.60363	0.59995	0.68679	0.63575	0.63767	0.72664	0.66755	0.51046
1246.4	0.57148	0.7064	0.55428	0.51369	0.71694	0.47011	0.5959	0.46269	0.45602	0.69216	0.6877	0.63222	0.65006	0.67287	0.59381	0.75467	0.73839	0.70795	0.69213	0.74682	0.59039	0.62394	0.75437	0.49747	0.71087	0.60647	0.73457	0.66348	0.6012	0.60821	0.69433	0.64552	0.64519	0.73795	0.6734	0.51721
1247.3	0.56382	0.71942	0.55725	0.52866	0.72865	0.48509	0.59811	0.46986	0.46447	0.69471	0.69776	0.6433	0.64778	0.6792	0.6084	0.76209	0.73758	0.72052	0.68832	0.75419	0.60452	0.63335	0.75744	0.50194	0.71689	0.60915	0.73172	0.67329	0.60471	0.60865	0.69788	0.65546	0.65624	0.75658	0.67892	0.52211
1248.2	0.55456	0.72152	0.55608	0.51973	0.72386	0.48952	0.59353	0.46697	0.46179	0.69487	0.70619	0.64701	0.6459	0.6835	0.61679	0.75779	0.72989	0.72571	0.68658	0.75743	0.60554	0.63179	0.7544	0.50297	0.71432	0.60985	0.72907	0.67533	0.60542	0.60984	0.70764	0.65456	0.65919	0.76545	0.68222	0.52668
1249.1	0.54354	0.7231	0.55789	0.51035	0.72229	0.48868	0.59137	0.46818	0.46131	0.68207	0.7065	0.64524	0.64786	0.69239	0.61572	0.75558	0.73293	0.72665	0.68845	0.75788	0.61138	0.63552	0.7507	0.49394	0.71432	0.61127	0.72607	0.67604	0.60337	0.61228	0.70794	0.65778	0.66122	0.77427	0.68784	0.52671
1250	0.54094	0.72131	0.56282	0.526	0.73107	0.50219	0.59508	0.47892	0.47498	0.69676	0.71962	0.66179	0.66154	0.70526	0.62535	0.76249	0.74083	0.74329	0.69117	0.77241	0.62897	0.64171	0.7545	0.49455	0.72314	0.62164	0.73398	0.67651	0.60539	0.62583	0.72294	0.66092	0.67373	0.78656	0.70003	0.52735
1250.9	0.55177	0.71044	0.56348	0.51925	0.73199	0.51059	0.59183	0.48298	0.48188	0.69589	0.71967	0.66251	0.66147	0.70538	0.62798	0.75992	0.73787	0.74803	0.68761	0.77564	0.63358	0.64137	0.75311	0.48926	0.72708	0.62404	0.7409	0.67535	0.60635	0.63239	0.72773	0.66294	0.68488	0.79423	0.70685	0.52722
1251.8	0.5572	0.71065	0.56421	0.51328	0.73003	0.50672	0.58599	0.48554	0.48762	0.70487	0.73163	0.66113	0.67513	0.70708	0.63638	0.76717	0.74326	0.75156	0.68894	0.77956	0.64016	0.64286	0.75495	0.48711	0.7277	0.62983	0.74806	0.67481	0.61304	0.63968	0.73516	0.6644	0.68677	0.79943	0.70939	0.53311
1252.7	0.57158	0.70448	0.56254	0.50726	0.72923	0.51044	0.59444	0.49383	0.49944	0.70909	0.73766	0.66681	0.67713	0.71366	0.64545	0.76826	0.75017	0.75072	0.69008	0.7781	0.64805	0.65331	0.75529	0.4821	0.72959	0.63179	0.7517	0.66638	0.60747	0.64277	0.74181	0.6713	0.69124	0.80552	0.71627	0.53822
1253.6	0.59289	0.71044	0.5756	0.51881	0.74234	0.52443	0.61261	0.50851	0.51684	0.72945	0.76155	0.69146	0.68604	0.72177	0.66361	0.78258	0.75957	0.75898	0.69921	0.78739	0.65917	0.65727	0.7707	0.49737	0.75187	0.63914	0.76461	0.66898	0.63138	0.6567	0.75777	0.68161	0.70878	0.81877	0.72633	0.55071
1254.5	0.59565	0.7087	0.5773	0.49742	0.72923	0.52474	0.60146	0.50862	0.51604	0.72108	0.7632	0.68829	0.67922	0.72432	0.66256	0.7743	0.75587	0.74764	0.69999	0.77952	0.66726	0.65316	0.76844	0.49516	0.75396	0.63442	0.76333	0.66576	0.62872	0.65185	0.75996	0.68605	0.70941	0.82463	0.72692	0.55259
1255.4	0.58907	0.71657	0.58939	0.50796	0.72085	0.51854	0.59061	0.51725	0.51678	0.71564	0.77792	0.69382	0.68192	0.73114	0.67151	0.78195	0.75373	0.73766	0.70415	0.7826	0.67172	0.65603	0.77477	0.50427	0.76319	0.6341	0.7684	0.6706	0.62727	0.64681	0.76139	0.69072	0.70596	0.83228	0.73527	0.56088
1256.3	0.58359	0.70713	0.58274	0.50276	0.70787	0.50904	0.57966	0.51057	0.51114	0.69664	0.77095	0.68983	0.66688	0.73711	0.66391	0.77439	0.74763	0.71907	0.6906	0.77738	0.66453	0.65653	0.77125	0.50359	0.75857	0.62954	0.7507	0.66251	0.62413	0.63218	0.75124	0.69313	0.69997	0.8269	0.73665	0.55688
1257.2	0.58883	0.71679	0.6	0.52173	0.71243	0.5231	0.59145	0.53127	0.5269	0.71009	0.79367	0.70507	0.67452	0.75776	0.67433	0.79168	0.75927	0.72582	0.69904	0.7953	0.6857	0.66556	0.78397	0.51781	0.78296	0.6539	0.75625	0.67877	0.64785	0.63633	0.76541	0.71033	0.71249	0.84	0.751	0.56705
1258	0.57186	0.70399	0.59102	0.50839	0.68788	0.51908	0.57095	0.53037	0.52291	0.69966	0.79284	0.69307	0.66855	0.76109	0.66908	0.78737	0.75257	0.72253	0.69042	0.79399	0.6829	0.66728	0.77199	0.516	0.78015	0.64681	0.74135	0.67635	0.63581	0.63296	0.75898	0.71284	0.7022	0.83048	0.74101	0.56694
1258.9	0.56656	0.70692	0.58957	0.50742	0.68046	0.50917	0.56223	0.53394	0.5214	0.69856	0.80478	0.68405	0.6666	0.76921	0.67187	0.79343	0.75211	0.71604	0.68253	0.80077	0.6751	0.67742	0.76985	0.50937	0.78358	0.64823	0.73486	0.67243	0.63816	0.6325	0.75825	0.71334	0.70246	0.82916	0.74137	0.56439
1259.8	0.57321	0.70553	0.58379	0.50299	0.67776	0.51264	0.56578	0.53865	0.53295	0.70557	0.81062	0.68832	0.67346	0.78157	0.67168	0.79694	0.75924	0.72423	0.68247	0.81059	0.68217	0.69059	0.76433	0.51089	0.79036	0.66029	0.72947	0.67019	0.6473	0.64093	0.76162	0.71971	0.71032	0.82805	0.74597	0.56835
1260.7	0.58501	0.71984	0.61607	0.50842	0.69065	0.52878	0.57392	0.56443	0.54997	0.72652	0.83871	0.705	0.69492	0.8086	0.68243	0.81759	0.77973	0.73907	0.70237	0.83374	0.7046	0.71062	0.77637	0.51946	0.82532	0.67512	0.74593	0.68216	0.66983	0.66344	0.78088	0.7382	0.72429	0.83922	0.76166	0.58207
1261.6	0.56011	0.7131	0.61093	0.50291	0.68061	0.51767	0.55021	0.55768	0.54628	0.71128	0.84347	0.70351	0.69491	0.81469	0.67385	0.81883	0.77535	0.72846	0.69804	0.83577	0.7007	0.71188	0.77282	0.51217	0.8145	0.66315	0.73294	0.67275	0.67068	0.66305	0.77491	0.73306	0.71923	0.82993	0.75442	0.57886
1262.5	0.56422	0.69999	0.61363	0.50287	0.67418	0.51051	0.54131	0.56117	0.55611	0.71046	0.85188	0.71018	0.6995	0.8247	0.67666	0.82295	0.78126	0.72237	0.6971	0.84354	0.71319	0.72235	0.77355	0.5075	0.81032	0.66812	0.73465	0.67312	0.6751	0.66468	0.77677	0.73766	0.72142	0.8319	0.75628	0.58027
1263.4	0.58393	0.69525	0.63453	0.51826	0.67726	0.53294	0.55519	0.57717	0.57349	0.72655	0.87903	0.74666	0.726	0.85634	0.6946	0.84393	0.80505	0.73687	0.71168	0.86559	0.74488	0.74365	0.79278	0.53192	0.82961	0.68579	0.74547	0.68196	0.69874	0.67863	0.79309	0.76369	0.73456	0.84891	0.77995	0.60664
1264.3	0.56625	0.70226	0.65035	0.52317	0.67917	0.54279	0.5515	0.58908	0.57979	0.7331	0.90187	0.76562	0.73599	0.88395	0.7066	0.85975	0.81697	0.73756	0.72481	0.88071	0.76181	0.75623	0.80336	0.54547	0.83242	0.69145	0.75312	0.69034	0.71766	0.67966	0.80518	0.78547	0.74359	0.86338	0.78126	0.61865
1265.2	0.56824	0.68669	0.64229	0.52186	0.6654	0.54133	0.55328	0.59209	0.58882	0.73509	0.91108	0.77078	0.73622	0.89	0.71017	0.86296	0.81669	0.74041	0.72896	0.88876	0.77026	0.76193	0.80602	0.55549	0.83001	0.68874	0.75182	0.68796	0.72457	0.6808	0.80174	0.78916	0.74751	0.86763	0.78096	0.62827
1266.1	0.5857	0.68889	0.64909	0.52021	0.65597	0.54022	0.54559	0.59869	0.59707	0.74213	0.92266	0.78328	0.75205	0.90375	0.7192	0.8688	0.82551	0.75211	0.73293	0.90134	0.78843	0.77422	0.81673	0.5678	0.85132	0.69304	0.75488	0.69546	0.72958	0.69131	0.8039	0.8055	0.75041	0.87276	0.78857	0.64082
1266.9	0.58067	0.6963	0.66123	0.52478	0.64978	0.54176	0.54355	0.60545	0.59613	0.74529	0.93543	0.79248	0.76238	0.92115	0.72537	0.87632	0.8346	0.76023	0.74866	0.91353	0.79414	0.79017	0.83142	0.58053	0.8579	0.70083	0.76177	0.69939	0.74323	0.6941	0.81733	0.82187	0.75339	0.88446	0.80368	0.64873
1267.8	0.56956	0.7159	0.65961	0.52843	0.65542	0.53967	0.54066	0.61357	0.60884	0.74532	0.94453	0.79905	0.77631	0.92643	0.73852	0.88658	0.84306	0.77194	0.77012	0.9297	0.80685	0.80468	0.83956	0.59024	0.86403	0.70453	0.77042	0.71428	0.75209	0.70833	0.82668	0.83083	0.75908	0.89294	0.80843	0.65561
1268.7	0.56822	0.71761	0.66675	0.53303	0.6513	0.53997	0.54171	0.62121	0.6086	0.74268	0.94698	0.79906	0.78625	0.93047	0.74664	0.89486	0.85505	0.77705	0.77729	0.93697	0.81713	0.8181	0.85451	0.59495	0.88513	0.71529	0.76926	0.72256	0.76068	0.72083	0.82871	0.83814	0.75958	0.89257	0.82315	0.66243
1269.6	0.56852	0.7332	0.67887	0.5362	0.65393	0.53873	0.54314	0.63094	0.61249	0.74622	0.95468	0.81566	0.81429	0.94905	0.76344	0.90891	0.8743	0.78306	0.79698	0.9467	0.83504	0.84401	0.86685	0.60614	0.88876	0.73544	0.78479	0.74093	0.77443	0.72664	0.84421	0.85776	0.76492	0.90202	0.83772	0.67488
1270.5	0.5771	0.72752	0.68983	0.54773	0.65608	0.54627	0.55809	0.64391	0.61935	0.74971	0.96064	0.82726	0.82926	0.96038	0.77025	0.92094	0.88925	0.79388	0.81625	0.95407	0.84526	0.86455	0.87733	0.61781	0.89315	0.75154	0.79838	0.75692	0.79097	0.74413	0.85393	0.8717	0.77574	0.91308	0.85279	0.68752
1271.4	0.57324	0.7413	0.69566	0.55783	0.66683	0.5632	0.56958	0.65906	0.63337	0.76607	0.97629	0.84995	0.84772	0.96851	0.78492	0.93109	0.90641	0.81436	0.83902	0.97031	0.86659	0.88507	0.89045	0.63375	0.91144	0.77202	0.81384	0.78149	0.80934	0.76463	0.8627	0.88427	0.79294	0.92967	0.86658	0.70994
1272.3	0.56708	0.74431	0.7118	0.56332	0.65736	0.56371	0.57172	0.66729	0.64054	0.7724	0.9785	0.85612	0.84734	0.97008	0.78724	0.9324	0.91247	0.81138	0.84458	0.9671	0.86604	0.89219	0.89974	0.64139	0.91938	0.77967	0.82076	0.79181	0.82011	0.77602	0.87353	0.89076	0.7966	0.92979	0.87943	0.71623
1273.2	0.56556	0.74924	0.72095	0.57902	0.66704	0.56939	0.57383	0.68024	0.66144	0.78615	0.98195	0.87811	0.86145	0.97309	0.80204	0.93979	0.92917	0.8344	0.86675	0.97223	0.87667	0.90986	0.91701	0.65894	0.92026	0.80411	0.84002	0.81268	0.84173	0.80348	0.89341	0.90704	0.80598	0.94229	0.89476	0.73271
1274.1	0.57177	0.74405	0.72986	0.59619	0.67334	0.58287	0.57732	0.69557	0.67248	0.79501	0.98243	0.89392	0.87294	0.96535	0.81227	0.94414	0.93808	0.84825	0.8789	0.97181	0.8835	0.92462	0.93027	0.67316	0.93531	0.82058	0.85411	0.8305	0.85919	0.82927	0.90173	0.92216	0.81257	0.95596	0.91247	0.74823
1274.9	0.56254	0.75795	0.74028	0.60219	0.68416	0.59039	0.58119	0.70455	0.68547	0.80644	0.98336	0.90656	0.87802	0.95596	0.82514	0.94541	0.95014	0.85642	0.89573	0.97613	0.89219	0.94072	0.93806	0.68897	0.94386	0.83653	0.8736	0.84517	0.8744	0.84588	0.91519	0.9424	0.81666	0.96874	0.92764	0.76523
1275.8	0.58694	0.75703	0.75704	0.60966	0.69376	0.59609	0.57859	0.71456	0.69713	0.80598	0.9837	0.91389	0.89191	0.95092	0.83819	0.95281	0.96391	0.86847	0.90455	0.97887	0.90852	0.95173	0.95137	0.70539	0.95282	0.85045	0.89286	0.85648	0.88617	0.87742	0.92074	0.95661	0.81814	0.97567	0.94647	0.7747
1276.7	0.58872	0.74879	0.75004	0.60695	0.70477	0.59721	0.5829	0.71761	0.69274	0.8148	0.98009	0.91607	0.90823	0.93713	0.84198	0.94993	0.97372	0.87755	0.91245	0.97696	0.91591	0.96897	0.95181	0.71866	0.95582	0.86597	0.8984	0.86511	0.89377	0.8927	0.91862	0.96809	0.82238	0.98169	0.9538	0.78657
1277.6	0.60488	0.73851	0.75299	0.60547	0.70073	0.60655	0.59335	0.71805	0.69511	0.81351	0.9785	0.91845	0.91556	0.92371	0.8441	0.95385	0.96988	0.87762	0.91379	0.97509	0.92341	0.97269	0.95204	0.7331	0.96234	0.8754	0.91264	0.8737	0.8932	0.90543	0.91914	0.97146	0.82359	0.97866	0.96154	0.79328
1278.5	0.57959	0.73601	0.74279	0.58606	0.69763	0.59894	0.58412	0.70457	0.68272	0.80531	0.96526	0.90501	0.90101	0.90478	0.84235	0.95037	0.96748	0.8722	0.90323	0.97169	0.91753	0.9633	0.94471	0.73287	0.95691	0.88086	0.90771	0.86891	0.88124	0.91504	0.92034	0.95697	0.81346	0.96372	0.95787	0.78674
1279.4	0.57492	0.74022	0.75409	0.58688	0.70686	0.60521	0.58352	0.70771	0.68179	0.80777	0.95935	0.90246	0.90651	0.89975	0.8476	0.95468	0.97013	0.87933	0.90577	0.96817	0.92538	0.96608	0.95718	0.74392	0.95864	0.88941	0.91551	0.88003	0.89049	0.932	0.92751	0.95371	0.81701	0.95901	0.95922	0.78966
1280.3	0.56064	0.74422	0.75983	0.59242	0.71547	0.61162	0.59404	0.71219	0.67991	0.82147	0.95757	0.9072	0.91431	0.89361	0.85017	0.96216	0.97118	0.87939	0.9086	0.96176	0.92275	0.97217	0.96402	0.75906	0.96229	0.90738	0.92042	0.89925	0.90241	0.94178	0.9412	0.95716	0.81753	0.95855	0.96395	0.79863
1281.2	0.54543	0.73767	0.76601	0.58929	0.71189	0.61384	0.5904	0.71159	0.68085	0.81569	0.94846	0.90415	0.9025	0.87938	0.84931	0.97001	0.96087	0.88329	0.89869	0.95065	0.92373	0.96269	0.96404	0.76787	0.95905	0.9094	0.93013	0.90607	0.90622	0.95465	0.94848	0.95463	0.80949	0.95251	0.95545	0.79593
1282	0.52834	0.74705	0.75954	0.58182	0.7169	0.61577	0.58797	0.71169	0.68088	0.82138	0.944	0.90499	0.89957	0.87438	0.84525	0.96218	0.96376	0.88478	0.89595	0.94343	0.92296	0.96436	0.96509	0.78471	0.95749	0.90892	0.93486	0.91376	0.91298	0.96628	0.95344	0.95366	0.81166	0.95762	0.95127	0.80315
1282.9	0.53213	0.75116	0.77091	0.59269	0.72406	0.62636	0.59983	0.72294	0.69382	0.83442	0.94805	0.91958	0.90838	0.87598	0.84896	0.96774	0.96221	0.89284	0.90677	0.93972	0.92624	0.96741	0.97459	0.81124	0.9621	0.92319	0.94263	0.93246	0.93444	0.98274	0.96133	0.97123	0.81382	0.95859	0.95653	0.81399
1283.8	0.54339	0.74824	0.76956	0.59696	0.73081	0.63037	0.60906	0.72193	0.69903	0.84319	0.94733	0.92848	0.91357	0.87472	0.85482	0.97542	0.95974	0.89486	0.90653	0.93469	0.93635	0.96896	0.96859	0.83378	0.96925	0.94017	0.95034	0.94912	0.94529	0.98912	0.97009	0.97788	0.81663	0.96469	0.96523	0.81976
1284.7	0.53338	0.73916	0.76419	0.58701	0.73372	0.62634	0.60734	0.71555	0.69102	0.83547	0.93285	0.91427	0.90009	0.86464	0.85254	0.9662	0.94514	0.8913	0.89337	0.92021	0.93294	0.95808	0.95495	0.84213	0.96375	0.94135	0.95322	0.94206	0.95486	0.98846	0.97312	0.97937	0.81095	0.95697	0.95448	0.81342
1285.6	0.54535	0.73333	0.76058	0.58222	0.7325	0.62442	0.60487	0.707	0.68144	0.83184	0.91715	0.90294	0.89355	0.85475	0.84471	0.95512	0.93374	0.87751	0.88799	0.9018	0.91824	0.94443	0.94302	0.84052	0.95799	0.94321	0.94671	0.92937	0.95156	0.98115	0.96678	0.97152	0.8111	0.93964	0.94591	0.80978
1286.5	0.57183	0.72817	0.75996	0.58893	0.73707	0.62224	0.61035	0.70193	0.68064	0.83421	0.91166	0.89554	0.88765	0.84735	0.8416	0.95639	0.9235	0.87738	0.88149	0.8893	0.917	0.93995	0.93601	0.83657	0.95304	0.95265	0.9422	0.93054	0.95285	0.9754	0.97174	0.97373	0.80738	0.93166	0.9403	0.80981
1287.4	0.56852	0.72214	0.74868	0.57659	0.73128	0.61804	0.60383	0.68309	0.67154	0.82839	0.89522	0.87897	0.87185	0.83306	0.83621	0.94324	0.90845	0.86631	0.8579	0.87753	0.9108	0.92554	0.92287	0.82827	0.94132	0.94793	0.94163	0.92062	0.94004	0.96656	0.96907	0.96021	0.80487	0.92952	0.92172	0.80509
1288.3	0.55465	0.70264	0.73234	0.56185	0.72585	0.60582	0.59285	0.67278	0.65556	0.82252	0.87863	0.85983	0.85211	0.81256	0.82033	0.92149	0.88702	0.85328	0.8444	0.8592	0.88148	0.90328	0.9099	0.80977	0.92383	0.9305	0.93163	0.89973	0.92697	0.95688	0.9587	0.94559	0.78715	0.90706	0.89788	0.7881
1289.1	0.54894	0.70435	0.7237	0.54521	0.72399	0.59558	0.59094	0.66483	0.64874	0.81815	0.8609	0.8487	0.83889	0.79816	0.80941	0.91157	0.87217	0.83583	0.83133	0.85293	0.86984	0.88668	0.90571	0.79748	0.90848	0.92059	0.92601	0.88807	0.915	0.94054	0.94596	0.93902	0.78199	0.89124	0.8825	0.78517
1290	0.54269	0.70073	0.7185	0.54372	0.72551	0.59125	0.58328	0.65737	0.64501	0.81183	0.84802	0.83659	0.83044	0.7913	0.79906	0.90601	0.85515	0.8305	0.81617	0.85145	0.86352	0.8799	0.89603	0.79738	0.89775	0.92057	0.91954	0.89012	0.90914	0.93329	0.94014	0.93719	0.76899	0.8929	0.87135	0.78333
1290.9	0.53538	0.68655	0.72269	0.53506	0.7296	0.58566	0.57809	0.65136	0.63953	0.81309	0.83204	0.82669	0.82714	0.77789	0.79653	0.90018	0.84068	0.81532	0.80166	0.84126	0.85374	0.86525	0.88559	0.79587	0.89658	0.9069	0.91668	0.88046	0.90607	0.91919	0.93107	0.93329	0.76205	0.88253	0.86091	0.78022
1291.8	0.53256	0.6677	0.70523	0.52595	0.72144	0.57528	0.55897	0.63863	0.62247	0.79933	0.80476	0.8052	0.80788	0.75639	0.77368	0.88382	0.81817	0.7908	0.78258	0.81987	0.83143	0.85025	0.87393	0.77414	0.87489	0.88526	0.90713	0.8637	0.89116	0.89039	0.90689	0.92406	0.7463	0.86061	0.83676	0.76376
1292.7	0.53761	0.66918	0.69976	0.52202	0.7228	0.57701	0.55806	0.63468	0.61733	0.78898	0.78879	0.79104	0.80177	0.74658	0.7613	0.87185	0.80991	0.78155	0.76378	0.80507	0.82026	0.84136	0.86388	0.76569	0.87117	0.87632	0.89906	0.85372	0.88089	0.87226	0.89474	0.92026	0.73973	0.85289	0.82496	0.76382
1293.6	0.53278	0.64837	0.67818	0.5104	0.70663	0.55963	0.54123	0.61411	0.59852	0.76603	0.76062	0.75933	0.78059	0.72757	0.73983	0.8467	0.78601	0.75873	0.73267	0.77519	0.78637	0.81967	0.84006	0.74056	0.85435	0.85236	0.86932	0.82705	0.85053	0.84077	0.86796	0.89414	0.72188	0.82916	0.80715	0.74442
1294.4	0.54749	0.65282	0.68299	0.51369	0.71734	0.55488	0.54801	0.61632	0.6024	0.76556	0.74895	0.75286	0.78039	0.72055	0.74126	0.83453	0.78064	0.7484	0.71994	0.77216	0.77986	0.81063	0.83862	0.72812	0.85629	0.84784	0.87169	0.82381	0.85313	0.82087	0.86337	0.89333	0.72026	0.82132	0.80333	0.74573
1295.3	0.52684	0.64745	0.67205	0.50455	0.70748	0.54611	0.5367	0.60327	0.5844	0.74412	0.72445	0.72662	0.75866	0.70099	0.72601	0.81246	0.76295	0.7311	0.69892	0.7626	0.75428	0.7921	0.82666	0.7052	0.83979	0.83116	0.85268	0.81239	0.83337	0.79258	0.84212	0.86628	0.70845	0.80523	0.78588	0.72561
1296.2	0.52396	0.63733	0.67367	0.4978	0.71109	0.53788	0.53507	0.6002	0.58354	0.73249	0.71031	0.71196	0.74349	0.69097	0.71301	0.79564	0.74778	0.72141	0.67843	0.7477	0.73602	0.7784	0.8099	0.69922	0.83533	0.82293	0.83657	0.80679	0.82363	0.77295	0.82637	0.8514	0.70017	0.79638	0.77807	0.71558
1297.1	0.5028	0.62208	0.6635	0.47936	0.69666	0.51946	0.52063	0.58729	0.56826	0.71222	0.68698	0.68659	0.71903	0.67224	0.69632	0.77321	0.72298	0.69179	0.64454	0.73541	0.71465	0.76432	0.78851	0.68044	0.81293	0.80283	0.82069	0.78642	0.79931	0.73961	0.80056	0.82853	0.68619	0.77727	0.75957	0.69459
1298	0.51364	0.61947	0.66447	0.47555	0.70235	0.52351	0.52176	0.58315	0.56682	0.70553	0.67734	0.68041	0.70905	0.66573	0.69054	0.76593	0.71195	0.68234	0.63952	0.72688	0.7042	0.75551	0.78191	0.67477	0.80837	0.80331	0.82108	0.78964	0.7961	0.72003	0.79051	0.81476	0.68042	0.77502	0.74441	0.68351
1298.9	0.49319	0.60264	0.64565	0.45031	0.68271	0.51166	0.50252	0.56311	0.5429	0.68167	0.64872	0.65711	0.68521	0.64856	0.66595	0.74079	0.69022	0.66267	0.62154	0.70165	0.67294	0.74303	0.76551	0.65843	0.78082	0.78068	0.80033	0.77164	0.77222	0.69626	0.76322	0.79087	0.66294	0.75997	0.72147	0.65615
1299.8	0.50148	0.58824	0.63616	0.44132	0.67738	0.50011	0.50092	0.55506	0.53363	0.66705	0.63098	0.64408	0.67072	0.64235	0.64914	0.72044	0.67555	0.64236	0.60159	0.68305	0.64557	0.72938	0.74895	0.64334	0.77147	0.76634	0.79381	0.75865	0.75954	0.67844	0.74645	0.7786	0.64673	0.75108	0.71216	0.64296
1300.6	0.50085	0.59185	0.64928	0.44347	0.6812	0.5023	0.51501	0.55849	0.52675	0.66406	0.62897	0.64068	0.67168	0.6397	0.65017	0.71233	0.67602	0.6365	0.60649	0.68275	0.63593	0.72378	0.75249	0.63991	0.76179	0.76466	0.78739	0.75443	0.75378	0.67023	0.74802	0.77072	0.64646	0.75422	0.7161	0.64112
1301.5	0.49386	0.58197	0.63406	0.43418	0.66606	0.49496	0.5143	0.54419	0.51571	0.6502	0.61326	0.62345	0.65549	0.62035	0.63789	0.69482	0.66016	0.62439	0.59497	0.66379	0.61799	0.70177	0.74281	0.62178	0.74288	0.75271	0.76866	0.75069	0.74438	0.64978	0.73411	0.75331	0.64063	0.74522	0.70683	0.63126
1302.4	0.48364	0.57908	0.62375	0.43816	0.65039	0.49116	0.5136	0.53803	0.5186	0.6397	0.60173	0.61565	0.6514	0.606	0.6282	0.67761	0.65143	0.6161	0.58565	0.66203	0.61485	0.69135	0.73635	0.61164	0.73727	0.7418	0.76028	0.74529	0.7255	0.64049	0.73028	0.74317	0.63856	0.73803	0.70548	0.62384
1303.3	0.49282	0.56653	0.62352	0.4409	0.65082	0.49467	0.52619	0.54291	0.5187	0.63976	0.60097	0.61871	0.64608	0.60185	0.63017	0.67023	0.65299	0.60718	0.58427	0.66784	0.61101	0.67985	0.72988	0.61054	0.73991	0.74441	0.74882	0.7513	0.72512	0.62841	0.72588	0.73248	0.64375	0.73916	0.70363	0.61737
1304.2	0.47843	0.56976	0.62275	0.42795	0.63178	0.49039	0.5265	0.5381	0.51931	0.6285	0.59724	0.61022	0.63936	0.59308	0.6267	0.65656	0.65154	0.59688	0.58051	0.66246	0.60746	0.66836	0.72365	0.60065	0.72767	0.74462	0.73229	0.75478	0.71691	0.61991	0.71629	0.72453	0.64616	0.736	0.68801	0.60198
1305.1	0.46826	0.56796	0.60977	0.42233	0.61369	0.48813	0.52346	0.5301	0.51735	0.61711	0.58836	0.59896	0.63691	0.58992	0.6135	0.64108	0.64441	0.59465	0.5686	0.66059	0.60384	0.6589	0.71101	0.58666	0.72833	0.72848	0.72027	0.75329	0.7199	0.60437	0.69904	0.71743	0.6455	0.72032	0.67754	0.58872
1305.9	0.47761	0.56308	0.62275	0.43427	0.60733	0.49383	0.53234	0.53134	0.52466	0.61315	0.58476	0.60575	0.63857	0.5976	0.61325	0.63772	0.64705	0.59416	0.5792	0.67074	0.59618	0.65833	0.71656	0.58545	0.73585	0.72964	0.72344	0.75996	0.72071	0.60149	0.70212	0.72341	0.6463	0.72544	0.66823	0.58505
1306.8	0.45745	0.54708	0.62991	0.42973	0.59707	0.48837	0.53776	0.52741	0.52162	0.6077	0.58248	0.60371	0.62949	0.59844	0.60475	0.62607	0.64804	0.58358	0.57659	0.66876	0.58472	0.65094	0.71562	0.57437	0.72004	0.72421	0.71424	0.76644	0.72815	0.59447	0.69608	0.7225	0.64583	0.72173	0.6589	0.58151
1307.7	0.43824	0.53931	0.62008	0.42526	0.57753	0.48222	0.53374	0.51095	0.52214	0.58987	0.57516	0.5883	0.62134	0.59395	0.58755	0.60652	0.63178	0.57833	0.56472	0.65862	0.56883	0.6319	0.71217	0.55406	0.71115	0.70861	0.70884	0.76428	0.71125	0.58051	0.68121	0.71795	0.6368	0.70674	0.65389	0.57304
1308.6	0.43694	0.51673	0.61077	0.41925	0.56777	0.48257	0.53074	0.50042	0.51351	0.57879	0.5674	0.58308	0.60929	0.588	0.57176	0.59015	0.62006	0.57304	0.56461	0.65178	0.5626	0.62279	0.71039	0.53479	0.70055	0.69471	0.70354	0.75287	0.70794	0.56926	0.66879	0.71446	0.62801	0.69408	0.64783	0.56707
1309.5	0.4549	0.50672	0.60061	0.42218	0.56763	0.48858	0.53773	0.50021	0.52127	0.57401	0.57045	0.58845	0.61052	0.59487	0.57194	0.58396	0.61512	0.56666	0.56874	0.65371	0.56312	0.62069	0.72271	0.52342	0.6929	0.69889	0.71111	0.75649	0.70448	0.57134	0.67349	0.71967	0.6297	0.69469	0.64391	0.56521
1310.3	0.44144	0.50473	0.59195	0.41986	0.57069	0.49598	0.54519	0.50315	0.5266	0.56678	0.57797	0.59051	0.61485	0.60465	0.57349	0.57279	0.61971	0.56783	0.56899	0.65792	0.57082	0.61984	0.72836	0.51772	0.69344	0.6932	0.71119	0.75478	0.71753	0.57271	0.66343	0.72146	0.6396	0.68474	0.64633	0.56184
1311.2	0.45781	0.50195	0.58387	0.42081	0.56695	0.5044	0.54866	0.50328	0.52455	0.55959	0.57921	0.59799	0.61987	0.61	0.5701	0.56681	0.61871	0.56888	0.57717	0.66017	0.56457	0.61419	0.72926	0.51157	0.69693	0.6887	0.70587	0.74825	0.72524	0.57312	0.66788	0.73039	0.63619	0.68015	0.64623	0.55752
1312.1	0.46077	0.49442	0.58152	0.42206	0.56453	0.51124	0.55836	0.50428	0.52578	0.55634	0.57858	0.60082	0.61732	0.61453	0.57077	0.56599	0.62581	0.57079	0.58236	0.66312	0.56688	0.61793	0.726	0.50719	0.69072	0.68304	0.70677	0.74515	0.74014	0.58295	0.68158	0.74051	0.63534	0.67762	0.63606	0.55304
1313	0.45996	0.48734	0.58117	0.42704	0.55715	0.52071	0.55966	0.50504	0.53395	0.55417	0.58305	0.60389	0.62279	0.62177	0.56789	0.56439	0.62766	0.57378	0.58611	0.67941	0.57286	0.61675	0.72332	0.5081	0.69184	0.67713	0.7137	0.7556	0.75179	0.58285	0.69394	0.75203	0.637	0.67526	0.63705	0.55265
1313.9	0.43843	0.47868	0.58637	0.41733	0.53938	0.52327	0.55008	0.49814	0.52714	0.53962	0.57217	0.59466	0.61256	0.61387	0.56699	0.55953	0.62195	0.57097	0.5819	0.67437	0.56871	0.60552	0.71258	0.49935	0.68474	0.65594	0.71376	0.75599	0.74904	0.57249	0.68851	0.75096	0.6248	0.67077	0.6295	0.54201
1314.8	0.4325	0.47333	0.58084	0.41464	0.52767	0.53313	0.53852	0.49412	0.52272	0.53179	0.56953	0.58621	0.60885	0.61597	0.55622	0.56324	0.61628	0.56613	0.58324	0.67713	0.56524	0.6006	0.70796	0.49174	0.67813	0.64945	0.70747	0.75879	0.73796	0.57381	0.69551	0.75442	0.61249	0.67276	0.63094	0.5358
1315.6	0.41819	0.47204	0.57795	0.41986	0.52179	0.5477	0.53888	0.4979	0.52301	0.53052	0.57034	0.57587	0.60629	0.62072	0.55261	0.56632	0.6108	0.56895	0.58599	0.68109	0.57377	0.60001	0.70685	0.48709	0.66895	0.63856	0.71533	0.76639	0.73119	0.57432	0.69785	0.7615	0.6089	0.67405	0.63051	0.52791
1316.5	0.43099	0.48383	0.57953	0.43575	0.52879	0.5689	0.54459	0.51114	0.53273	0.54053	0.58051	0.58446	0.6193	0.63529	0.56083	0.5753	0.61699	0.57592	0.60272	0.69267	0.58925	0.60816	0.72741	0.48671	0.67503	0.64478	0.71888	0.78108	0.73461	0.57909	0.70342	0.77112	0.60918	0.68255	0.64945	0.53964
1317.4	0.43826	0.49307	0.58257	0.4457	0.54476	0.58632	0.55781	0.52376	0.54658	0.55276	0.58972	0.59345	0.62816	0.64699	0.57055	0.58873	0.63433	0.59087	0.61838	0.69934	0.60249	0.61784	0.74372	0.48904	0.68066	0.64712	0.7269	0.78907	0.74144	0.58314	0.71596	0.77918	0.61705	0.69182	0.66275	0.55141
1318.3	0.4618	0.50328	0.58748	0.46476	0.55526	0.6134	0.57386	0.54457	0.55839	0.56978	0.60598	0.60836	0.64146	0.66409	0.58038	0.59854	0.6496	0.60515	0.6416	0.71231	0.61196	0.62455	0.76088	0.49679	0.68989	0.66492	0.73901	0.80237	0.7479	0.60207	0.73309	0.79243	0.62479	0.69803	0.68299	0.5627
1319.2	0.4653	0.50838	0.58981	0.47069	0.55348	0.62966	0.58099	0.5512	0.56491	0.58284	0.60941	0.61054	0.64131	0.66628	0.5826	0.60289	0.6564	0.6118	0.65326	0.71161	0.61033	0.6257	0.76779	0.49419	0.6813	0.67031	0.75359	0.80209	0.75217	0.59794	0.73312	0.79791	0.61922	0.69964	0.69162	0.56536
1320	0.50107	0.52407	0.60351	0.48314	0.57426	0.65326	0.599	0.56755	0.58623	0.59892	0.6274	0.62752	0.65944	0.68721	0.60697	0.61532	0.6813	0.64045	0.67102	0.71715	0.62816	0.63566	0.79073	0.50583	0.71075	0.68282	0.77051	0.81389	0.76635	0.60555	0.74465	0.81162	0.62659	0.70901	0.71317	0.5858
1320.9	0.49837	0.52385	0.60954	0.49299	0.57718	0.67381	0.60773	0.58144	0.59999	0.60469	0.63714	0.63115	0.668	0.69781	0.61607	0.62244	0.68643	0.65375	0.68523	0.72891	0.63297	0.63888	0.79671	0.51025	0.71423	0.68812	0.78421	0.80815	0.76971	0.6029	0.7488	0.81922	0.62732	0.71397	0.71823	0.58967
1321.8	0.50707	0.53224	0.60919	0.50501	0.58534	0.69525	0.60834	0.5906	0.60236	0.61336	0.64299	0.62899	0.68079	0.71116	0.62676	0.62436	0.68554	0.66004	0.69524	0.73195	0.63193	0.63518	0.80763	0.52078	0.72134	0.69846	0.78852	0.80242	0.76212	0.60613	0.74091	0.82361	0.61706	0.71448	0.72654	0.59374
1322.7	0.51863	0.53764	0.60805	0.51861	0.59826	0.71536	0.61871	0.602	0.61146	0.62466	0.65275	0.63565	0.69669	0.72552	0.63411	0.63265	0.6944	0.68274	0.70708	0.7492	0.64292	0.64577	0.82403	0.52391	0.73371	0.70998	0.79076	0.80007	0.76473	0.60374	0.74107	0.83162	0.61257	0.71928	0.73607	0.60744
1323.6	0.54728	0.54358	0.62481	0.53356	0.62213	0.73661	0.63836	0.62369	0.62221	0.63965	0.67051	0.65256	0.72469	0.74764	0.65778	0.64241	0.70169	0.7063	0.72217	0.76197	0.6643	0.65359	0.84893	0.53683	0.75548	0.71911	0.80454	0.80685	0.76442	0.61154	0.75529	0.83461	0.6155	0.72968	0.75048	0.62256
1324.4	0.53787	0.53332	0.6134	0.53991	0.62178	0.74687	0.63342	0.62816	0.61538	0.63943	0.67263	0.64509	0.72378	0.74968	0.65772	0.63642	0.68796	0.70487	0.72415	0.76996	0.66292	0.6506	0.85198	0.52991	0.74207	0.7194	0.79626	0.79191	0.75599	0.60709	0.73725	0.81757	0.60405	0.72822	0.74689	0.61728
1325.3	0.54948	0.52991	0.60214	0.53938	0.61989	0.75019	0.62598	0.63008	0.60992	0.64063	0.67889	0.64324	0.72565	0.75414	0.6552	0.62927	0.68766	0.70932	0.7214	0.75932	0.66307	0.64471	0.85776	0.53199	0.7438	0.70886	0.7962	0.77729	0.73877	0.59676	0.72078	0.80137	0.60044	0.7243	0.74971	0.61917
1326.2	0.55527	0.52681	0.59276	0.54437	0.61198	0.74748	0.62477	0.63816	0.60898	0.63659	0.67947	0.64172	0.71799	0.75549	0.65779	0.62594	0.67848	0.71147	0.72036	0.75091	0.65442	0.63944	0.85067	0.51792	0.73583	0.70166	0.79715	0.77195	0.71852	0.58833	0.70638	0.79406	0.59148	0.72072	0.7446	0.61653
1327.1	0.57044	0.53386	0.59879	0.55889	0.61954	0.75649	0.63427	0.64723	0.61879	0.64294	0.68336	0.64331	0.73032	0.7641	0.6672	0.62727	0.68338	0.71806	0.7272	0.74153	0.65425	0.63939	0.84535	0.52171	0.75118	0.69985	0.80034	0.76893	0.71451	0.58449	0.69763	0.77758	0.59277	0.72427	0.74455	0.62425
1328	0.58413	0.54203	0.60503	0.58101	0.62094	0.76876	0.64536	0.66573	0.63227	0.65857	0.69465	0.65573	0.74304	0.77452	0.68168	0.63807	0.69107	0.7344	0.74535	0.75665	0.66002	0.64629	0.8517	0.52536	0.76407	0.71083	0.81113	0.77706	0.71877	0.58679	0.69085	0.77903	0.59797	0.73139	0.75067	0.63999
1328.8	0.60895	0.55646	0.62084	0.60165	0.6297	0.78009	0.66613	0.68465	0.65351	0.67241	0.70541	0.66831	0.76695	0.78563	0.69379	0.65054	0.70401	0.7543	0.7645	0.76842	0.66515	0.65502	0.85559	0.53142	0.78286	0.71723	0.82677	0.79484	0.71944	0.58573	0.69138	0.77927	0.60619	0.73745	0.76439	0.65921
1329.7	0.63419	0.58808	0.65139	0.63297	0.66133	0.80805	0.69889	0.71064	0.68066	0.69632	0.72724	0.6893	0.79231	0.8059	0.72783	0.67785	0.72337	0.78944	0.79711	0.79032	0.68484	0.67386	0.87483	0.54582	0.81443	0.74886	0.85072	0.82649	0.74809	0.60248	0.70555	0.78809	0.61904	0.75615	0.78485	0.68203
1330.6	0.64684	0.61128	0.67351	0.66216	0.68525	0.83247	0.72847	0.73223	0.70022	0.71765	0.74925	0.7128	0.82126	0.82636	0.75078	0.691	0.74048	0.81547	0.82083	0.80616	0.70776	0.68996	0.89882	0.55925	0.83826	0.77697	0.86737	0.83661	0.77129	0.61953	0.71711	0.78897	0.634	0.77455	0.80193	0.7045
1331.5	0.65571	0.62483	0.68752	0.68402	0.69652	0.8421	0.74504	0.75094	0.71642	0.73961	0.7705	0.72821	0.83036	0.83701	0.77035	0.70251	0.74656	0.82714	0.84278	0.81731	0.71739	0.70034	0.91012	0.56863	0.84295	0.80254	0.88446	0.84966	0.77925	0.62356	0.72324	0.79599	0.63861	0.79105	0.81346	0.72417
1332.4	0.67002	0.63832	0.6905	0.69309	0.72039	0.84167	0.75963	0.76429	0.72403	0.74828	0.77637	0.73111	0.83426	0.8416	0.77704	0.7038	0.75543	0.83054	0.85073	0.81334	0.71534	0.70685	0.90659	0.57075	0.85285	0.81328	0.88691	0.85071	0.78243	0.62201	0.71564	0.79295	0.63387	0.79289	0.81677	0.73446
1333.2	0.68936	0.65968	0.70703	0.70989	0.74133	0.85979	0.778	0.78804	0.73908	0.77467	0.79575	0.75583	0.84586	0.86085	0.79905	0.71365	0.7719	0.8469	0.86957	0.82738	0.72706	0.72383	0.92207	0.58035	0.87329	0.83714	0.91123	0.85605	0.79462	0.63577	0.71895	0.79995	0.63934	0.81251	0.82306	0.75785
1334.1	0.69639	0.66464	0.70148	0.71797	0.74484	0.85491	0.7883	0.79431	0.74593	0.77795	0.79728	0.76743	0.85122	0.86454	0.79711	0.70907	0.76745	0.84052	0.86624	0.83129	0.72407	0.71959	0.90932	0.57233	0.86533	0.84315	0.89932	0.84675	0.77271	0.63318	0.70788	0.79137	0.63744	0.81021	0.81572	0.76053
1335	0.71752	0.67563	0.70911	0.73226	0.75859	0.86375	0.80731	0.80715	0.76105	0.79278	0.80998	0.77767	0.86031	0.8733	0.80499	0.71983	0.77942	0.85632	0.87339	0.84946	0.72844	0.72194	0.90306	0.57705	0.86948	0.85265	0.90142	0.85229	0.7785	0.63098	0.71099	0.78993	0.63719	0.8134	0.81782	0.76826
1335.9	0.73041	0.69552	0.71813	0.74252	0.78274	0.86752	0.82041	0.82628	0.77426	0.80581	0.82432	0.79525	0.87414	0.88401	0.8149	0.72927	0.79086	0.86897	0.88284	0.86695	0.73657	0.72785	0.90893	0.58902	0.88078	0.86125	0.9087	0.85896	0.78764	0.63864	0.71013	0.78694	0.64101	0.81929	0.82511	0.77616
1336.7	0.75577	0.73914	0.74759	0.77533	0.80968	0.89205	0.85032	0.85778	0.80794	0.83611	0.84944	0.83053	0.89645	0.90905	0.85093	0.7529	0.81184	0.9059	0.90689	0.89582	0.75892	0.74063	0.92689	0.60881	0.89884	0.89406	0.92889	0.88276	0.81009	0.65925	0.73302	0.8034	0.66735	0.83756	0.83747	0.7973
1337.6	0.75446	0.74265	0.75087	0.7821	0.81083	0.8793	0.85228	0.85757	0.81691	0.8366	0.84703	0.83185	0.89089	0.90062	0.8515	0.75094	0.80735	0.90551	0.89687	0.88828	0.74604	0.73207	0.9074	0.61218	0.8927	0.89373	0.91513	0.8718	0.80262	0.64599	0.72714	0.79253	0.66392	0.83208	0.82669	0.79083
1338.5	0.75682	0.76782	0.77832	0.8157	0.83722	0.89366	0.8773	0.88477	0.84213	0.86774	0.86823	0.85519	0.90182	0.91833	0.8765	0.76781	0.83462	0.92353	0.91775	0.90645	0.75699	0.74129	0.91977	0.62979	0.90366	0.91455	0.94	0.88968	0.82257	0.66111	0.7403	0.8071	0.67303	0.84522	0.83315	0.8109
1339.4	0.77139	0.8005	0.81249	0.84643	0.86763	0.91494	0.9013	0.91304	0.86932	0.89698	0.88243	0.89054	0.91902	0.9339	0.89882	0.7829	0.85173	0.94287	0.9409	0.92416	0.76734	0.75908	0.93161	0.65517	0.9231	0.92934	0.96199	0.90625	0.83672	0.67765	0.74765	0.81577	0.68909	0.85862	0.84532	0.82802
1340.3	0.79004	0.82301	0.82197	0.87272	0.88236	0.9293	0.92327	0.923	0.88896	0.91179	0.89443	0.90371	0.92316	0.94134	0.9059	0.79283	0.86461	0.95875	0.95459	0.93367	0.77005	0.75741	0.93329	0.66023	0.93353	0.94271	0.96382	0.90828	0.83502	0.68411	0.74952	0.82003	0.69353	0.86019	0.84735	0.8279
1341.1	0.79624	0.82837	0.82309	0.88055	0.87982	0.93293	0.92173	0.91608	0.89826	0.91378	0.89702	0.90403	0.92302	0.93495	0.89575	0.78494	0.8651	0.95211	0.95433	0.92656	0.76304	0.74898	0.92427	0.65783	0.92834	0.9408	0.95229	0.89964	0.82571	0.68547	0.74004	0.80539	0.68301	0.85333	0.83953	0.8135
1342	0.82807	0.86186	0.85018	0.91552	0.9098	0.95718	0.95216	0.94449	0.92286	0.94096	0.91949	0.93144	0.94713	0.95364	0.92244	0.803	0.88827	0.9676	0.97784	0.9526	0.7832	0.75828	0.93889	0.66572	0.93818	0.97011	0.96573	0.91947	0.84547	0.71049	0.75411	0.81594	0.69238	0.85488	0.84985	0.81831
1342.9	0.84772	0.8669	0.86153	0.91139	0.90957	0.95696	0.94673	0.94336	0.92445	0.94357	0.91601	0.93384	0.93924	0.94746	0.91934	0.79199	0.87855	0.96832	0.96726	0.94714	0.77814	0.75699	0.92703	0.65797	0.93868	0.96674	0.95247	0.91103	0.83673	0.70459	0.74765	0.80599	0.6802	0.84149	0.84135	0.79823
1343.8	0.87755	0.87733	0.87264	0.92299	0.92126	0.96093	0.95331	0.9537	0.94162	0.95254	0.92382	0.94301	0.94998	0.95248	0.93491	0.79787	0.88827	0.96776	0.97061	0.94987	0.78362	0.75663	0.92782	0.65325	0.95099	0.97117	0.94298	0.91045	0.83682	0.71135	0.7539	0.80358	0.67668	0.83771	0.84155	0.78954
1344.6	0.87744	0.88631	0.89817	0.92604	0.92526	0.95783	0.95545	0.95389	0.94245	0.95667	0.91853	0.95069	0.94918	0.94858	0.95016	0.78615	0.88265	0.96056	0.95541	0.94097	0.77727	0.75544	0.92399	0.64816	0.93325	0.96595	0.9346	0.8996	0.831	0.71093	0.75132	0.79636	0.66542	0.82581	0.82355	0.77036
1345.5	0.89768	0.89334	0.9195	0.94045	0.93943	0.96243	0.96812	0.96016	0.9498	0.96588	0.91577	0.95427	0.94803	0.94664	0.95727	0.78056	0.88344	0.95669	0.94637	0.94077	0.7746	0.75228	0.91377	0.64994	0.93462	0.96078	0.9248	0.88893	0.82871	0.71365	0.75061	0.79493	0.65598	0.81578	0.80966	0.75281
1346.4	0.88852	0.90112	0.91379	0.94053	0.93768	0.95946	0.96501	0.95379	0.95095	0.95966	0.90686	0.95079	0.93753	0.93469	0.94493	0.76776	0.87044	0.94516	0.92567	0.92596	0.7593	0.74348	0.90321	0.64168	0.91801	0.94714	0.90481	0.86585	0.80571	0.70278	0.74181	0.7797	0.63792	0.80425	0.79736	0.72491
1347.3	0.91421	0.92023	0.92399	0.95742	0.95103	0.96531	0.97611	0.95911	0.95814	0.96657	0.91038	0.9531	0.94238	0.92642	0.94894	0.76591	0.87471	0.93527	0.92634	0.92304	0.7507	0.73622	0.8984	0.64141	0.92333	0.94098	0.90191	0.8603	0.81453	0.69535	0.74226	0.77095	0.63118	0.79409	0.78945	0.70586
1348.1	0.91566	0.9387	0.93663	0.95788	0.9467	0.96125	0.97761	0.95192	0.95572	0.96523	0.90304	0.94774	0.92891	0.91357	0.93986	0.75296	0.85477	0.91655	0.91157	0.90675	0.73594	0.72388	0.88233	0.63011	0.90089	0.93258	0.88635	0.83766	0.80078	0.68362	0.73359	0.75979	0.61555	0.7757	0.76436	0.67227
1349	0.91685	0.93232	0.93222	0.95981	0.94386	0.9587	0.96911	0.94267	0.9542	0.95586	0.88626	0.94053	0.91167	0.89578	0.9203	0.74197	0.84235	0.89451	0.89409	0.89154	0.72177	0.71301	0.85226	0.61284	0.88894	0.90725	0.86896	0.81347	0.78959	0.67539	0.71741	0.74234	0.59932	0.75107	0.74334	0.64386
1349.9	0.91914	0.93353	0.93341	0.96646	0.95234	0.95601	0.96564	0.93385	0.94988	0.9549	0.88416	0.94057	0.90645	0.88227	0.9069	0.73313	0.83297	0.88324	0.88277	0.87642	0.71145	0.70667	0.84266	0.59718	0.88454	0.89213	0.85258	0.79626	0.77944	0.66552	0.71433	0.72303	0.58427	0.73353	0.73088	0.62243
1350.8	0.93052	0.94489	0.94934	0.97347	0.96177	0.94897	0.9605	0.92084	0.94366	0.95273	0.87606	0.92847	0.89122	0.87642	0.89199	0.72049	0.82245	0.8659	0.87076	0.85829	0.7109	0.6972	0.8247	0.5839	0.87431	0.86724	0.8372	0.78285	0.77808	0.65374	0.70451	0.70735	0.56832	0.7092	0.70377	0.59458
1351.6	0.93366	0.95935	0.95002	0.97297	0.96435	0.9478	0.95218	0.91435	0.94175	0.94275	0.86151	0.92013	0.87705	0.86732	0.86926	0.70655	0.8116	0.85249	0.85464	0.83641	0.70454	0.69343	0.80892	0.5697	0.85932	0.85572	0.81216	0.75856	0.7634	0.65215	0.68665	0.69551	0.55098	0.68955	0.6791	0.56354
1352.5	0.9345	0.9519	0.93936	0.96009	0.95567	0.93941	0.93521	0.89102	0.9249	0.91937	0.83844	0.89429	0.85151	0.84273	0.83967	0.67986	0.78778	0.82658	0.82907	0.80551	0.68476	0.67833	0.7828	0.54474	0.84442	0.82416	0.78481	0.72849	0.7462	0.62944	0.6675	0.66708	0.52528	0.65262	0.65314	0.53074
1353.4	0.92222	0.96429	0.94976	0.95169	0.95793	0.93876	0.93434	0.88412	0.92039	0.91277	0.83263	0.87846	0.8348	0.8342	0.8202	0.66632	0.76638	0.80576	0.81419	0.78143	0.67084	0.66018	0.76777	0.53564	0.8312	0.80848	0.7673	0.70923	0.73242	0.61591	0.66325	0.6471	0.50772	0.63056	0.63303	0.50792
1354.3	0.92391	0.97385	0.94186	0.94755	0.95251	0.92901	0.91693	0.87024	0.90263	0.89243	0.8159	0.86101	0.80969	0.826	0.8038	0.65172	0.74439	0.77482	0.78809	0.75886	0.65043	0.64466	0.74395	0.51988	0.79512	0.78876	0.74823	0.68587	0.71957	0.59419	0.64167	0.63	0.48477	0.60027	0.60486	0.47376
1355.1	0.90962	0.95723	0.92797	0.93073	0.93178	0.91271	0.89481	0.84997	0.88219	0.86973	0.7965	0.84342	0.78177	0.80056	0.78298	0.62822	0.71415	0.74222	0.75792	0.72168	0.62507	0.62455	0.71539	0.50253	0.76959	0.76415	0.72647	0.65821	0.69662	0.57296	0.62872	0.60657	0.46154	0.57012	0.58086	0.44537
1356	0.8925	0.93697	0.91267	0.90617	0.91272	0.89952	0.87448	0.82412	0.86337	0.85099	0.77634	0.82134	0.75934	0.78414	0.76013	0.60806	0.67998	0.71082	0.72538	0.6905	0.6052	0.60365	0.69007	0.4831	0.73845	0.72846	0.70431	0.62675	0.67184	0.55561	0.62086	0.57748	0.43652	0.53933	0.55546	0.41966
1356.9	0.89057	0.94176	0.89937	0.90869	0.91152	0.88666	0.86534	0.8145	0.85066	0.84195	0.76673	0.81253	0.74889	0.78026	0.73825	0.60011	0.66427	0.69256	0.70776	0.67597	0.59417	0.59124	0.67079	0.47851	0.72332	0.72123	0.68938	0.61614	0.66088	0.54787	0.61721	0.56357	0.41482	0.52533	0.53427	0.40121
1357.8	0.89489	0.92868	0.86859	0.88973	0.8861	0.85553	0.83818	0.78699	0.82298	0.80961	0.73531	0.78373	0.72775	0.75961	0.7106	0.57845	0.63366	0.66228	0.67037	0.64649	0.5654	0.57554	0.63645	0.45254	0.69677	0.70096	0.65937	0.58681	0.63807	0.52717	0.59957	0.54141	0.38805	0.49847	0.50392	0.36635
1358.6	0.88229	0.90725	0.8462	0.8573	0.86273	0.83251	0.82058	0.76706	0.80707	0.78917	0.71029	0.75628	0.71031	0.74015	0.67744	0.54883	0.59745	0.63434	0.64688	0.61215	0.54831	0.55779	0.60502	0.43126	0.67548	0.6736	0.63166	0.55796	0.60884	0.5059	0.57953	0.51415	0.36506	0.47985	0.48183	0.33965
1359.5	0.88109	0.90251	0.83601	0.84035	0.84994	0.82016	0.81085	0.74644	0.79352	0.77918	0.69151	0.73487	0.69976	0.72856	0.65632	0.53343	0.57493	0.61285	0.636	0.59933	0.532	0.55382	0.58615	0.41964	0.65502	0.65562	0.61107	0.53733	0.59156	0.4954	0.5654	0.50241	0.34902	0.47116	0.4673	0.31902
1360.4	0.857	0.89897	0.82465	0.82209	0.83482	0.7917	0.79517	0.73162	0.77663	0.76483	0.67557	0.71405	0.68357	0.71443	0.64389	0.51607	0.55224	0.5891	0.62322	0.58964	0.5093	0.54053	0.56014	0.41138	0.63647	0.64337	0.5923	0.51361	0.56854	0.47168	0.55226	0.4893	0.33166	0.46676	0.44821	0.30458
1361.3	0.81409	0.8722	0.79793	0.79128	0.79295	0.75505	0.76228	0.70117	0.74896	0.73558	0.64601	0.67851	0.64772	0.68816	0.61836	0.48866	0.52259	0.56136	0.59137	0.55341	0.48373	0.51631	0.53323	0.38657	0.59494	0.61052	0.56424	0.48915	0.53124	0.44292	0.52315	0.46212	0.311	0.44634	0.42254	0.27909
1362.1	0.80317	0.85639	0.77463	0.77747	0.77844	0.7382	0.74127	0.68391	0.74241	0.72388	0.63454	0.65491	0.63157	0.67579	0.6014	0.47095	0.5101	0.54264	0.57801	0.5402	0.47514	0.50494	0.52035	0.3763	0.57937	0.59293	0.54393	0.47173	0.50589	0.42227	0.51161	0.44713	0.29908	0.44132	0.4153	0.2668
1363	0.78577	0.84493	0.75341	0.76153	0.74528	0.71553	0.72111	0.66128	0.72656	0.70129	0.61261	0.62608	0.60681	0.66494	0.58506	0.46354	0.49494	0.52161	0.55941	0.52751	0.45891	0.48947	0.50438	0.36529	0.56987	0.57187	0.52937	0.45877	0.48978	0.40656	0.50696	0.43002	0.29313	0.43221	0.39776	0.25311
1363.9	0.76838	0.82836	0.72519	0.7371	0.72504	0.69255	0.69593	0.6482	0.7092	0.67634	0.5962	0.606	0.58733	0.6498	0.55885	0.45429	0.48203	0.50311	0.53587	0.50873	0.44244	0.4688	0.48806	0.35507	0.55907	0.56188	0.50625	0.4389	0.46493	0.38748	0.48634	0.41258	0.27952	0.42266	0.38283	0.24036
1364.8	0.76279	0.80999	0.70872	0.71946	0.69907	0.67432	0.67576	0.63095	0.68215	0.6524	0.57257	0.5897	0.56425	0.63195	0.53331	0.43583	0.4699	0.49103	0.51506	0.48548	0.43058	0.45825	0.47967	0.34617	0.54697	0.5446	0.49026	0.43052	0.44373	0.37136	0.4744	0.392	0.26741	0.40843	0.37739	0.22775
1365.6	0.76507	0.79502	0.6986	0.69831	0.69229	0.65611	0.66123	0.61712	0.66556	0.63786	0.56001	0.57526	0.55996	0.61924	0.51851	0.42458	0.4621	0.47482	0.50649	0.4775	0.41437	0.4574	0.47328	0.34868	0.55084	0.53121	0.47742	0.41279	0.43804	0.36336	0.46079	0.38047	0.26187	0.40844	0.37071	0.21801
1366.5	0.75165	0.77788	0.69514	0.68204	0.67594	0.63435	0.64499	0.60544	0.64759	0.6263	0.54808	0.56659	0.54393	0.60558	0.50543	0.41692	0.454	0.47252	0.50259	0.46655	0.40652	0.45386	0.47269	0.35095	0.5503	0.51657	0.47072	0.40878	0.43463	0.36164	0.44818	0.37582	0.25727	0.40501	0.36984	0.21023
1367.4	0.73039	0.75974	0.68296	0.65872	0.67437	0.61198	0.62435	0.59326	0.63081	0.61218	0.53615	0.56066	0.53113	0.58807	0.48714	0.40834	0.4484	0.47172	0.49186	0.45894	0.40184	0.45941	0.46535	0.35617	0.54213	0.51155	0.4572	0.39532	0.42328	0.34918	0.43044	0.37415	0.24787	0.40324	0.37542	0.20993
1368.2	0.72513	0.75733	0.67985	0.65188	0.66203	0.59522	0.61724	0.58625	0.62563	0.6032	0.52575	0.55919	0.51915	0.58054	0.48664	0.40259	0.44526	0.47714	0.49079	0.45961	0.39714	0.46478	0.47152	0.36534	0.54192	0.50624	0.45532	0.39492	0.42709	0.34634	0.43227	0.36971	0.25063	0.40557	0.37452	0.21266
1369.1	0.71664	0.74225	0.66019	0.63307	0.64511	0.56833	0.59657	0.55871	0.61314	0.5849	0.51579	0.53615	0.50895	0.57241	0.47344	0.40057	0.43195	0.46876	0.47817	0.44844	0.38801	0.45937	0.46418	0.36538	0.52799	0.50381	0.44073	0.37896	0.41556	0.33954	0.41322	0.35907	0.24689	0.40346	0.36507	0.19989
1370	0.71317	0.72588	0.64503	0.61851	0.62596	0.55074	0.58216	0.54669	0.60464	0.56633	0.50306	0.52496	0.48863	0.5596	0.4668	0.39583	0.41802	0.46551	0.46364	0.4428	0.38811	0.44983	0.45302	0.36994	0.5161	0.49694	0.4365	0.37111	0.40247	0.33329	0.40669	0.35266	0.24526	0.39602	0.3661	0.19851
1370.9	0.72517	0.71886	0.63659	0.60779	0.61415	0.53353	0.57475	0.5423	0.59477	0.55216	0.49834	0.51939	0.49144	0.55229	0.46083	0.3945	0.41091	0.46174	0.45746	0.44551	0.39456	0.44929	0.45327	0.38596	0.51838	0.49535	0.43319	0.36629	0.39834	0.32304	0.39625	0.3451	0.24741	0.3921	0.36445	0.20341
1371.7	0.7239	0.71033	0.63555	0.59367	0.59629	0.50994	0.56166	0.53242	0.58825	0.5359	0.48824	0.51009	0.48009	0.537	0.45784	0.39204	0.39921	0.45831	0.45421	0.43738	0.3887	0.44211	0.45079	0.39545	0.5132	0.48437	0.4307	0.36923	0.3914	0.31465	0.38884	0.33086	0.24636	0.38501	0.35336	0.19403
1372.6	0.72521	0.69075	0.62708	0.57436	0.57471	0.47888	0.53636	0.51493	0.56266	0.51034	0.47015	0.48584	0.46323	0.518	0.44498	0.37948	0.38308	0.45045	0.43603	0.4285	0.38144	0.4291	0.44243	0.39568	0.5084	0.47535	0.42259	0.3553	0.37128	0.29975	0.36402	0.3166	0.23403	0.37037	0.34431	0.18285
1373.5	0.72221	0.66958	0.62739	0.56613	0.56582	0.46265	0.52971	0.50863	0.554	0.49579	0.46039	0.47838	0.45347	0.50647	0.44045	0.37625	0.37941	0.45317	0.43483	0.42946	0.37634	0.43007	0.4412	0.40869	0.52123	0.4645	0.42442	0.35682	0.37813	0.29177	0.35299	0.31413	0.23015	0.36666	0.33341	0.18964
1374.3	0.71732	0.65636	0.61716	0.55896	0.55659	0.45088	0.51747	0.49931	0.543	0.48362	0.45185	0.47126	0.44245	0.49973	0.43403	0.3788	0.38359	0.461	0.42644	0.42981	0.36944	0.43141	0.45028	0.41874	0.53293	0.47331	0.41174	0.35984	0.37444	0.28795	0.343	0.31477	0.22338	0.36394	0.32613	0.18193
1375.2	0.70215	0.64082	0.6085	0.55204	0.54388	0.43942	0.50689	0.48925	0.53547	0.47423	0.44222	0.45876	0.42366	0.4906	0.43382	0.37731	0.3873	0.46755	0.42682	0.42944	0.36296	0.43406	0.44879	0.42898	0.5327	0.46878	0.40401	0.35952	0.3749	0.28009	0.34306	0.31221	0.21371	0.36221	0.317	0.18193
1376.1	0.70108	0.63787	0.59782	0.55348	0.5316	0.42709	0.49612	0.48124	0.5256	0.46842	0.43357	0.44678	0.40923	0.48705	0.4314	0.37336	0.39304	0.46439	0.41803	0.43529	0.35757	0.43394	0.4516	0.4425	0.53496	0.46816	0.39483	0.34838	0.37804	0.28141	0.32851	0.30741	0.20911	0.35971	0.30831	0.18556
1377	0.68716	0.6185	0.58282	0.54783	0.52147	0.42347	0.48974	0.47641	0.52168	0.46154	0.42642	0.43766	0.39778	0.48146	0.42487	0.37167	0.39447	0.46432	0.41985	0.4367	0.35758	0.43787	0.44829	0.45638	0.5354	0.46264	0.39449	0.34902	0.38103	0.27589	0.33071	0.30301	0.20716	0.35512	0.30226	0.18367
1377.8	0.68409	0.61384	0.5813	0.55482	0.51754	0.42204	0.48923	0.47954	0.52178	0.4622	0.42767	0.43269	0.38944	0.47819	0.42989	0.37273	0.39909	0.46778	0.4275	0.43804	0.36928	0.43971	0.45455	0.47321	0.53006	0.4671	0.3926	0.35248	0.38275	0.27753	0.33604	0.30606	0.20903	0.35308	0.31038	0.18451
1378.7	0.6954	0.61655	0.58396	0.55945	0.51994	0.41926	0.49374	0.48385	0.52471	0.4638	0.42993	0.43119	0.38758	0.47487	0.43411	0.37541	0.40464	0.46967	0.44163	0.44564	0.37985	0.45025	0.45479	0.48844	0.5393	0.46233	0.40012	0.35398	0.39134	0.2799	0.33456	0.30057	0.21557	0.36034	0.31587	0.20125
1379.6	0.69277	0.61055	0.56628	0.55147	0.50808	0.40861	0.47763	0.47494	0.51585	0.45597	0.41725	0.42689	0.37179	0.46345	0.42249	0.36951	0.39945	0.46205	0.42672	0.44343	0.37837	0.44728	0.44735	0.49444	0.52666	0.45583	0.39428	0.34966	0.38244	0.27529	0.31988	0.29024	0.2106	0.35613	0.30467	0.20493
1380.4	0.69448	0.58837	0.56358	0.55191	0.49632	0.40343	0.47709	0.468	0.5102	0.43921	0.41341	0.41958	0.36778	0.45068	0.42173	0.36451	0.3963	0.4606	0.42435	0.43871	0.38266	0.45458	0.4405	0.49341	0.52341	0.44884	0.3898	0.34413	0.36904	0.26915	0.32006	0.28943	0.21085	0.35503	0.2912	0.20909
1381.3	0.69472	0.5839	0.5686	0.55029	0.49211	0.39258	0.47291	0.45487	0.51149	0.4331	0.40812	0.41605	0.36629	0.44386	0.42509	0.36773	0.3968	0.45754	0.41576	0.4364	0.38894	0.45677	0.43532	0.49215	0.51737	0.44523	0.37503	0.34276	0.36165	0.27166	0.31117	0.28491	0.21627	0.35448	0.28431	0.21914
1382.2	0.68874	0.57917	0.5503	0.55395	0.48155	0.38171	0.46266	0.45332	0.51408	0.42293	0.40453	0.41377	0.36153	0.43686	0.41732	0.36684	0.39334	0.45158	0.39664	0.43954	0.3902	0.45687	0.43027	0.49044	0.5163	0.43448	0.36806	0.3436	0.35243	0.27167	0.30071	0.2772	0.21937	0.34626	0.27323	0.23296
1383	0.66177	0.55884	0.53606	0.5489	0.4619	0.35998	0.43989	0.43902	0.50299	0.41097	0.39188	0.3941	0.34921	0.42468	0.40511	0.3553	0.38506	0.44285	0.38541	0.43264	0.3841	0.44915	0.41442	0.48041	0.50301	0.42707	0.35636	0.33585	0.33742	0.2565	0.29353	0.2658	0.2092	0.32897	0.25476	0.23615
1383.9	0.64267	0.54727	0.53823	0.54722	0.45669	0.35324	0.44018	0.43363	0.49949	0.3981	0.3905	0.38375	0.34208	0.41887	0.40139	0.35172	0.3848	0.44075	0.38657	0.42687	0.38448	0.45097	0.40746	0.46608	0.4986	0.43006	0.35279	0.33343	0.33305	0.25171	0.29217	0.26541	0.21137	0.31199	0.25009	0.2394
1384.8	0.61532	0.53962	0.527	0.53918	0.45178	0.34372	0.43302	0.42566	0.48982	0.39046	0.38259	0.37614	0.32656	0.41648	0.39523	0.34807	0.38308	0.43622	0.38292	0.42057	0.38483	0.43844	0.403	0.46142	0.49577	0.43598	0.34318	0.33627	0.33103	0.24955	0.28729	0.25479	0.2008	0.29314	0.2536	0.24824
1385.7	0.60126	0.52012	0.50865	0.53794	0.44352	0.33909	0.43033	0.42779	0.47536	0.37752	0.37683	0.36603	0.31465	0.40747	0.38653	0.34096	0.38268	0.42356	0.38018	0.41167	0.38009	0.43481	0.39119	0.44865	0.48871	0.43224	0.33989	0.33268	0.32089	0.24966	0.28526	0.24797	0.18958	0.28023	0.24584	0.25246
1386.5	0.61405	0.51099	0.51187	0.52641	0.43644	0.33929	0.42469	0.4214	0.45825	0.37341	0.36716	0.36065	0.30314	0.39636	0.38752	0.33478	0.3777	0.41549	0.37981	0.40476	0.37742	0.43236	0.38267	0.43299	0.4838	0.43784	0.33055	0.32223	0.31175	0.24236	0.2801	0.24748	0.18462	0.27812	0.23929	0.25366
1387.4	0.61221	0.50042	0.50673	0.51623	0.42758	0.33494	0.42071	0.41646	0.44666	0.35852	0.36044	0.35817	0.29357	0.38412	0.38508	0.32607	0.36986	0.40107	0.36825	0.39146	0.37469	0.42536	0.38023	0.41578	0.46115	0.42774	0.31767	0.31125	0.29845	0.23469	0.26981	0.24578	0.18388	0.2695	0.23223	0.25782
1388.3	0.59508	0.48776	0.50204	0.50636	0.4127	0.32377	0.40993	0.40427	0.43195	0.34392	0.34818	0.34449	0.28202	0.36849	0.38375	0.31721	0.356	0.38276	0.35586	0.37932	0.36508	0.4095	0.37512	0.39405	0.44353	0.41444	0.30628	0.29836	0.28274	0.22987	0.26374	0.23463	0.17499	0.2608	0.22464	0.2586
1389.1	0.59029	0.47594	0.49005	0.50138	0.39417	0.32444	0.39958	0.39835	0.42532	0.33433	0.34272	0.3336	0.27572	0.35112	0.37255	0.30815	0.34508	0.36517	0.34302	0.37156	0.35384	0.39869	0.36972	0.36593	0.41685	0.39731	0.30074	0.29023	0.26232	0.22174	0.25463	0.23318	0.17523	0.25169	0.21793	0.25687
1390	0.58023	0.46033	0.48565	0.49166	0.38122	0.32047	0.38903	0.39249	0.42052	0.32787	0.34097	0.32625	0.26889	0.33896	0.36647	0.29564	0.33612	0.35912	0.33629	0.35963	0.35002	0.38326	0.36375	0.35368	0.40198	0.38874	0.29223	0.28091	0.2561	0.21864	0.24439	0.23641	0.17409	0.24604	0.21506	0.26009
1390.9	0.56381	0.43154	0.47171	0.48625	0.36443	0.30315	0.37405	0.37825	0.41509	0.31641	0.3279	0.30614	0.26413	0.3255	0.3557	0.28496	0.3256	0.34582	0.32499	0.34541	0.34279	0.3691	0.34777	0.3323	0.38145	0.37164	0.28531	0.27604	0.23788	0.21044	0.23247	0.22105	0.16614	0.22659	0.20505	0.25489
1391.7	0.54511	0.41548	0.45456	0.52999	0.34264	0.28817	0.36999	0.36306	0.40036	0.30088	0.31675	0.29321	0.25127	0.30896	0.34664	0.27344	0.31097	0.3273	0.31329	0.3259	0.3355	0.34733	0.3298	0.30486	0.36037	0.35774	0.27087	0.26925	0.22703	0.20105	0.22535	0.21784	0.156	0.21112	0.1995	0.24475
1392.6	0.5565	0.4037	0.43725	0.53168	0.3334	0.27618	0.36943	0.35488	0.39509	0.29915	0.30997	0.28827	0.25086	0.30066	0.33543	0.26313	0.29823	0.31569	0.30512	0.31163	0.32671	0.33449	0.31504	0.28956	0.35209	0.34855	0.25782	0.26265	0.2157	0.19168	0.21695	0.21361	0.15682	0.20235	0.19164	0.2366
1393.5	0.5614	0.38866	0.42294	0.517	0.31316	0.25856	0.3539	0.33848	0.37662	0.28474	0.29366	0.27477	0.23596	0.287	0.32001	0.24437	0.27778	0.30103	0.28759	0.29648	0.31618	0.31851	0.29025	0.27306	0.339	0.33718	0.23516	0.24808	0.19417	0.18333	0.20551	0.20288	0.14634	0.18787	0.177	0.22711
1394.3	0.56672	0.36925	0.39959	0.49817	0.29273	0.23924	0.33963	0.31943	0.35497	0.26318	0.27374	0.25649	0.216	0.26567	0.30439	0.22703	0.25497	0.27629	0.27093	0.27655	0.29378	0.30049	0.2678	0.24181	0.31788	0.31845	0.21218	0.23532	0.16927	0.15955	0.19595	0.18425	0.13424	0.17186	0.15949	0.20807
1395.2	0.55213	0.36549	0.38544	0.48498	0.27927	0.23207	0.33299	0.30758	0.33332	0.23789	0.26154	0.24878	0.20283	0.25519	0.2931	0.20879	0.24273	0.26076	0.25696	0.26139	0.27616	0.27874	0.25555	0.21611	0.29725	0.30057	0.1954	0.23414	0.15452	0.15417	0.19027	0.18294	0.12668	0.15932	0.14889	0.19326
1396.1	0.54067	0.3523	0.3782	0.42227	0.27067	0.22759	0.32011	0.29399	0.3226	0.22889	0.24906	0.23234	0.18901	0.24782	0.28265	0.1981	0.23343	0.24553	0.24759	0.2507	0.25866	0.2681	0.2394	0.20007	0.28741	0.28367	0.19486	0.22881	0.13979	0.15281	0.18106	0.17074	0.12313	0.14531	0.13648	0.1759
1396.9	0.49616	0.32484	0.35168	0.3966	0.24513	0.21345	0.29578	0.27142	0.29782	0.20026	0.23133	0.20601	0.15791	0.2278	0.2575	0.17697	0.21317	0.22111	0.22578	0.23011	0.2326	0.24169	0.21351	0.16753	0.244	0.24995	0.17613	0.21221	0.11424	0.14249	0.16299	0.15478	0.1091	0.12753	0.12127	0.1511
1397.8	0.48012	0.32375	0.35187	0.38323	0.24712	0.20633	0.3002	0.26972	0.29305	0.19335	0.22541	0.19876	0.15465	0.22323	0.25886	0.1695	0.21312	0.20775	0.22227	0.21504	0.22422	0.22378	0.20599	0.1578	0.23427	0.23738	0.18061	0.20876	0.12409	0.13696	0.15463	0.15006	0.10693	0.125	0.11945	0.13939
1398.7	0.45555	0.3199	0.34326	0.37926	0.24181	0.19912	0.29535	0.261	0.28435	0.19006	0.21665	0.18496	0.1467	0.22201	0.24656	0.16313	0.19899	0.19646	0.21545	0.20616	0.2132	0.20726	0.19246	0.14913	0.21611	0.22319	0.1715	0.20672	0.12651	0.13299	0.14781	0.14748	0.10499	0.11173	0.11635	0.12296
1399.5	0.41677	0.31388	0.33052	0.36263	0.22937	0.18587	0.2875	0.24922	0.27261	0.18407	0.20658	0.1688	0.12478	0.2095	0.23213	0.15324	0.17956	0.18665	0.20762	0.19473	0.1961	0.19148	0.17818	0.13346	0.19521	0.21182	0.16246	0.19386	0.11862	0.12662	0.14208	0.13449	0.092913	0.10148	0.11001	0.10855
1400.4	0.41364	0.30386	0.32376	0.34497	0.21479	0.17609	0.28291	0.24702	0.26063	0.17006	0.19665	0.1547	0.116	0.19726	0.21607	0.13596	0.16537	0.17966	0.19043	0.18849	0.18072	0.1743	0.16388	0.11769	0.17314	0.1993	0.14352	0.17802	0.11121	0.11877	0.13279	0.12522	0.083844	0.089758	0.10139	0.094768
1401.3	0.43682	0.30554	0.32452	0.34158	0.2153	0.17649	0.28763	0.24713	0.24863	0.16734	0.19671	0.15276	0.12085	0.19828	0.21877	0.13271	0.15843	0.17143	0.19145	0.18176	0.1813	0.16469	0.16342	0.11852	0.18037	0.20536	0.14273	0.18258	0.11716	0.11581	0.13389	0.1224	0.082884	0.085172	0.11007	0.09359
1402.1	0.42288	0.28626	0.30768	0.33195	0.20505	0.16622	0.27738	0.23597	0.23053	0.155	0.19051	0.13729	0.10621	0.18483	0.20266	0.12038	0.1394	0.161	0.18026	0.17384	0.1673	0.14936	0.14451	0.099039	0.16111	0.18939	0.13157	0.17509	0.10319	0.10692	0.13536	0.12299	0.074575	0.070927	0.10025	0.07846
1403	0.39295	0.27795	0.30173	0.31272	0.18652	0.15382	0.26827	0.21429	0.21422	0.13585	0.18005	0.1181	0.092429	0.17006	0.19781	0.099244	0.12797	0.14776	0.16186	0.15471	0.15114	0.13869	0.13371	0.080872	0.1447	0.17349	0.12498	0.16009	0.08529	0.099259	0.1235	0.1089	0.062515	0.061347	0.083985	0.070536
1403.9	0.3869	0.26505	0.29293	0.30249	0.17972	0.14767	0.26298	0.19982	0.20602	0.12546	0.17424	0.10731	0.089305	0.15732	0.18853	0.083636	0.12272	0.13226	0.1568	0.1376	0.14542	0.12678	0.11643	0.077461	0.13286	0.15397	0.11016	0.1409	0.081321	0.081477	0.12299	0.10019	0.062445	0.05312	0.07644	0.062027
1404.7	0.34792	0.25395	0.26988	0.28968	0.1686	0.13494	0.24649	0.17912	0.18589	0.11078	0.16493	0.092569	0.078787	0.14564	0.17335	0.077659	0.10645	0.1187	0.14571	0.11935	0.13172	0.11053	0.10216	0.071297	0.1153	0.14091	0.096835	0.13976	0.074442	0.071962	0.10968	0.086667	0.057624	0.044012	0.07073	0.055827
1405.6	0.30367	0.23539	0.26101	0.26692	0.15175	0.12226	0.22945	0.15599	0.17378	0.098364	0.14791	0.073564	0.06075	0.12949	0.15941	0.05866	0.091721	0.10554	0.13183	0.11135	0.11225	0.096724	0.08026	0.058568	0.096611	0.11723	0.084337	0.11909	0.066856	0.059372	0.099169	0.070864	0.045797	0.03127	0.045749	0.042394
1406.5	0.27828	0.22875	0.25861	0.25559	0.13588	0.12282	0.22405	0.13612	0.16295	0.095196	0.14139	0.06603	0.057288	0.1271	0.15385	0.053535	0.081471	0.10275	0.12847	0.099813	0.10211	0.091733	0.072662	0.053574	0.092562	0.11612	0.073474	0.11174	0.068113	0.056256	0.09025	0.055516	0.044867	0.030256	0.042151	0.041315
1407.3	0.27105	0.22838	0.25759	0.24532	0.13008	0.12171	0.22451	0.13385	0.15906	0.10067	0.13121	0.066944	0.058896	0.12702	0.14286	0.055956	0.075272	0.10081	0.12892	0.098859	0.098668	0.079653	0.072573	0.0576	0.087622	0.11345	0.069227	0.10594	0.075105	0.056194	0.087928	0.050489	0.043847	0.028282	0.052027	0.042546
1408.2	0.26126	0.2268	0.25716	0.23605	0.11629	0.11698	0.22462	0.129	0.15085	0.09204	0.12543	0.061527	0.052151	0.12521	0.13707	0.055531	0.06924	0.096582	0.11317	0.095786	0.087818	0.070577	0.073801	0.047825	0.083975	0.11519	0.064859	0.10455	0.082125	0.059042	0.074163	0.050915	0.036042	0.024709	0.053	0.038545
1409.1	0.26029	0.22481	0.26456	0.23352	0.1185	0.12143	0.23337	0.12903	0.15143	0.098515	0.12343	0.062911	0.054395	0.12718	0.13928	0.051397	0.070388	0.095545	0.11545	0.095043	0.084601	0.070319	0.076668	0.047799	0.084037	0.11454	0.067108	0.096211	0.08906	0.058817	0.075649	0.061053	0.031215	0.031468	0.055276	0.036067
1409.9	0.26923	0.22505	0.253	0.22377	0.10405	0.11662	0.23095	0.12238	0.14364	0.093299	0.1117	0.058081	0.053164	0.12281	0.12991	0.048949	0.061781	0.091509	0.098387	0.078841	0.077893	0.063578	0.073193	0.040266	0.081022	0.1199	0.056334	0.094468	0.081842	0.061213	0.059082	0.058	0.027771	0.03216	0.059018	0.033434
1410.8	0.25053	0.20845	0.23909	0.21548	0.099209	0.099289	0.22674	0.11356	0.13781	0.083421	0.094779	0.045121	0.047373	0.10957	0.11991	0.041749	0.054348	0.082986	0.085892	0.068603	0.069696	0.053665	0.068285	0.034818	0.063369	0.10347	0.053837	0.085421	0.075951	0.050498	0.045513	0.049361	0.01751	0.024392	0.045744	0.025319
1411.7	0.24066	0.19152	0.23197	0.21631	0.099179	0.099073	0.22539	0.11034	0.13537	0.080412	0.094345	0.046964	0.048571	0.10643	0.11856	0.039615	0.051327	0.084082	0.086634	0.071255	0.067531	0.053015	0.068134	0.037105	0.059836	0.093308	0.052312	0.084649	0.077943	0.044769	0.044328	0.051435	0.018521	0.035295	0.046477	0.023553
1412.5	0.22917	0.17235	0.20885	0.1959	0.086726	0.090509	0.21228	0.096141	0.1225	0.068206	0.078756	0.037346	0.04942	0.087486	0.10938	0.028127	0.035926	0.07203	0.074227	0.055627	0.063387	0.042732	0.056322	0.0327	0.054203	0.074922	0.046635	0.071788	0.066628	0.035822	0.034812	0.035796	0.015188	0.02832	0.040193	0.016341
1413.4	0.20766	0.15482	0.18893	0.16907	0.070607	0.077681	0.20703	0.075794	0.11425	0.053531	0.066422	0.030166	0.044501	0.075053	0.087579	0.021022	0.023893	0.06415	0.063293	0.046006	0.054417	0.032305	0.042113	0.024257	0.057226	0.058139	0.036806	0.060176	0.056415	0.027324	0.033061	0.019484	0.013206	0.021104	0.037507	0.011511
1414.2	0.18861	0.1498	0.18385	0.1608	0.074508	0.074037	0.20881	0.071388	0.11022	0.042209	0.063989	0.028103	0.045278	0.069886	0.083882	0.018587	0.021018	0.061978	0.062504	0.044272	0.047385	0.034694	0.045825	0.027445	0.053262	0.044852	0.039904	0.056382	0.052785	0.020627	0.037567	0.023011	0.01195	0.022106	0.035468	0.01353
1415.1	0.19857	0.15531	0.17936	0.15295	0.083545	0.078937	0.21209	0.070653	0.10885	0.04339	0.071126	0.039464	0.053294	0.077689	0.086172	0.025245	0.026258	0.066632	0.067126	0.044441	0.046786	0.034315	0.053332	0.037128	0.061577	0.04693	0.041697	0.056639	0.049298	0.026878	0.053581	0.029211	0.019838	0.035037	0.052395	0.021756
1416	0.21246	0.1626	0.16116	0.13417	0.0813	0.067555	0.21061	0.053864	0.097661	0.03291	0.063498	0.028028	0.048076	0.067607	0.075448	0.018918	0.025951	0.05283	0.051099	0.029582	0.039041	0.024467	0.042936	0.032836	0.067965	0.040378	0.031467	0.052901	0.046909	0.022481	0.052999	0.021481	0.020719	0.028734	0.047673	0.023247
1416.9	0.20578	0.15262	0.15149	0.12885	0.087795	0.061963	0.21171	0.046809	0.091563	0.040949	0.057958	0.027228	0.04443	0.069528	0.061915	0.021398	0.029551	0.055446	0.052622	0.029749	0.032393	0.028524	0.041018	0.041508	0.065755	0.039266	0.026712	0.053672	0.042292	0.022585	0.056244	0.027114	0.023237	0.036036	0.047986	0.029052
1417.7	0.20818	0.15397	0.14426	0.13183	0.097168	0.061193	0.21439	0.047114	0.085654	0.045877	0.055164	0.026567	0.039561	0.069817	0.068094	0.018911	0.032386	0.052132	0.056182	0.030622	0.032801	0.031508	0.0517	0.054704	0.061504	0.042468	0.030711	0.051111	0.04392	0.02618	0.057724	0.037507	0.02911	0.045891	0.046365	0.042672
1418.6	0.20193	0.14809	0.14481	0.13801	0.11062	0.060561	0.22799	0.048267	0.084342	0.057409	0.061224	0.037571	0.039055	0.073605	0.067713	0.029114	0.047256	0.055085	0.069044	0.038357	0.046762	0.034793	0.059253	0.073924	0.068613	0.049574	0.034021	0.055452	0.060437	0.035437	0.076111	0.048095	0.042562	0.063287	0.062194	0.055063
1419.4	0.17671	0.11978	0.12247	0.11965	0.099001	0.044247	0.22296	0.032839	0.06936	0.048964	0.045364	0.028074	0.030608	0.055204	0.044295	0.018817	0.039463	0.038371	0.056429	0.0338	0.037202	0.030183	0.050462	0.078441	0.053432	0.036644	0.021893	0.04419	0.057768	0.028351	0.065599	0.0451	0.037272	0.056859	0.057562	0.050391
1420.3	0.15516	0.10186	0.1122	0.11457	0.10322	0.044051	0.22692	0.034184	0.071554	0.051024	0.045242	0.038477	0.032698	0.05408	0.042773	0.024698	0.041296	0.043337	0.064412	0.03743	0.04378	0.036774	0.062761	0.095793	0.04576	0.038669	0.024872	0.043141	0.05824	0.027312	0.0771	0.05634	0.046168	0.064398	0.066039	0.060219
1421.2	0.14176	0.090362	0.099284	0.096018	0.10138	0.033785	0.22894	0.029039	0.062034	0.042109	0.038857	0.038569	0.025018	0.04483	0.036651	0.022558	0.040422	0.031759	0.065292	0.034583	0.036987	0.031028	0.069362	0.10573	0.035529	0.033753	0.027733	0.037131	0.056763	0.027784	0.082753	0.056561	0.047718	0.059567	0.06246	0.066139
1422	0.15277	0.085279	0.089365	0.089126	0.097398	0.031023	0.22805	0.031329	0.058959	0.038931	0.037075	0.043741	0.032248	0.0417	0.032682	0.028254	0.051044	0.034409	0.062398	0.03847	0.048955	0.036565	0.079392	0.12117	0.036314	0.038063	0.028389	0.043573	0.060852	0.027405	0.089899	0.061673	0.055095	0.066986	0.07043	0.072011
1422.9	0.14617	0.075681	0.070156	0.07611	0.093892	0.0306	0.21956	0.026978	0.050566	0.039673	0.029778	0.042507	0.037546	0.036364	0.02529	0.026971	0.048855	0.034761	0.059058	0.035025	0.046484	0.040505	0.082807	0.13159	0.039774	0.030316	0.022476	0.037876	0.056778	0.02318	0.088328	0.056723	0.055344	0.066504	0.066631	0.073403
1423.8	0.14581	0.064428	0.058229	0.06404	0.087271	0.029794	0.20767	0.025206	0.039662	0.034393	0.027414	0.040149	0.029864	0.029397	0.02541	0.028525	0.049821	0.032813	0.056301	0.028181	0.050001	0.043615	0.092998	0.13613	0.041078	0.026628	0.027165	0.032666	0.047196	0.021771	0.090923	0.056575	0.059793	0.065064	0.067496	0.081752
1424.6	0.14547	0.069133	0.060723	0.063341	0.087076	0.030126	0.20041	0.029855	0.034811	0.043732	0.026808	0.049839	0.031797	0.033177	0.031386	0.033421	0.061923	0.035831	0.063315	0.03269	0.055412	0.055909	0.098271	0.15235	0.055928	0.031399	0.039043	0.036192	0.050526	0.026361	0.097589	0.061753	0.062497	0.079385	0.071633	0.091125
1425.5	0.15123	0.074166	0.062306	0.064514	0.094596	0.039403	0.19336	0.02933	0.039104	0.053213	0.030567	0.063114	0.042804	0.039631	0.044875	0.041983	0.069557	0.043719	0.066414	0.04124	0.071306	0.068868	0.11023	0.17237	0.069198	0.0412	0.044874	0.044379	0.055525	0.032704	0.10303	0.070516	0.073814	0.09614	0.08572	0.10477
1426.3	0.14807	0.06874	0.058013	0.060491	0.090521	0.035408	0.18401	0.023482	0.040638	0.052853	0.030398	0.070252	0.042332	0.036239	0.043917	0.041769	0.062835	0.044654	0.06513	0.04002	0.071827	0.072639	0.11259	0.18578	0.071799	0.033421	0.043993	0.043534	0.053942	0.031054	0.10247	0.069479	0.078098	0.097255	0.09017	0.11201
1427.2	0.14694	0.073683	0.064343	0.049582	0.087468	0.032421	0.17694	0.016747	0.043213	0.051266	0.032437	0.073925	0.043175	0.037062	0.050858	0.045756	0.062216	0.050409	0.067053	0.043698	0.07753	0.074007	0.12466	0.19938	0.069769	0.03543	0.054905	0.052644	0.056566	0.035114	0.1104	0.076287	0.082194	0.10184	0.096617	0.12481
1428.1	0.15261	0.088871	0.071574	0.050518	0.093986	0.040749	0.18564	0.023285	0.055787	0.062528	0.042343	0.084062	0.05543	0.045728	0.059129	0.054455	0.070792	0.070165	0.082452	0.056249	0.092207	0.08795	0.13819	0.22184	0.086522	0.048251	0.056731	0.064535	0.074762	0.048986	0.12689	0.083553	0.097507	0.11792	0.11167	0.13957
1428.9	0.14785	0.078558	0.064361	0.040001	0.09301	0.044932	0.17901	0.01957	0.056079	0.056126	0.041018	0.079792	0.059459	0.041211	0.062844	0.053479	0.067602	0.0751	0.078564	0.055225	0.09841	0.086045	0.14497	0.22974	0.084727	0.052955	0.053507	0.068157	0.067618	0.058049	0.12415	0.091623	0.10319	0.11508	0.11372	0.15052
1429.8	0.14852	0.08397	0.055792	0.044844	0.090429	0.051004	0.18208	0.026824	0.064447	0.059005	0.049832	0.082202	0.058091	0.047475	0.073194	0.063105	0.075188	0.090534	0.0866	0.05974	0.11175	0.090537	0.15563	0.23851	0.08687	0.063612	0.057806	0.078882	0.074286	0.067176	0.13846	0.1008	0.11976	0.13	0.12646	0.15903
1430.7	0.14066	0.073642	0.058726	0.045707	0.10243	0.055291	0.17587	0.033007	0.064405	0.063234	0.053073	0.085672	0.06417	0.051642	0.086786	0.07762	0.081112	0.10185	0.095878	0.062054	0.12232	0.097228	0.17211	0.24693	0.09399	0.076639	0.070716	0.094932	0.084147	0.081243	0.15057	0.11065	0.12968	0.14512	0.13279	0.17132
1431.5	0.13865	0.065193	0.044497	0.048335	0.10257	0.05044	0.17177	0.036017	0.066405	0.060353	0.050323	0.086036	0.069698	0.053284	0.08328	0.080666	0.086848	0.11256	0.10635	0.064476	0.13233	0.099821	0.17601	0.25422	0.095564	0.087126	0.076725	0.097371	0.080483	0.089053	0.15479	0.12288	0.14293	0.15489	0.14466	0.18345
1432.4	0.1357	0.063456	0.045248	0.045999	0.099505	0.047286	0.16115	0.033968	0.068595	0.055081	0.051369	0.090331	0.072837	0.054158	0.091817	0.085185	0.090669	0.10993	0.11244	0.071411	0.13832	0.10191	0.18701	0.25624	0.096077	0.087297	0.091678	0.10722	0.07668	0.090992	0.15959	0.13117	0.15174	0.17816	0.1505	0.19811
1433.2	0.13316	0.066071	0.042594	0.039035	0.097598	0.047823	0.15911	0.042247	0.070972	0.058711	0.056598	0.093802	0.072995	0.055264	0.091565	0.092395	0.092538	0.12157	0.12029	0.080678	0.14433	0.11261	0.19713	0.25645	0.095983	0.088867	0.098642	0.1114	0.088552	0.099559	0.17788	0.14153	0.16095	0.19831	0.17238	0.20582
1434.1	0.1236	0.066164	0.05431	0.03795	0.10793	0.048226	0.15404	0.046902	0.072582	0.060449	0.062782	0.10527	0.086985	0.059801	0.093429	0.098241	0.098248	0.13856	0.13098	0.086719	0.14989	0.12237	0.21462	0.26658	0.10254	0.096747	0.1099	0.12167	0.10283	0.11422	0.18513	0.1606	0.16609	0.2177	0.19169	0.22371
1434.9	0.1196	0.079573	0.053383	0.029062	0.10986	0.054011	0.15004	0.051918	0.079216	0.06418	0.070127	0.11542	0.094167	0.072396	0.098448	0.10128	0.11093	0.15772	0.13925	0.095092	0.15529	0.12803	0.2211	0.27126	0.11384	0.11053	0.11397	0.13156	0.1115	0.12654	0.19436	0.17874	0.17452	0.23535	0.21378	0.24044
1435.8	0.12388	0.084945	0.047758	0.02361	0.10723	0.063896	0.13731	0.055525	0.080994	0.066994	0.075193	0.12423	0.095832	0.07292	0.1058	0.10367	0.11507	0.16499	0.14013	0.094596	0.1628	0.13322	0.23	0.2743	0.12247	0.12172	0.10769	0.13873	0.11408	0.13627	0.20421	0.18069	0.18571	0.25291	0.2284	0.25223
1436.7	0.12654	0.093789	0.044997	0.038613	0.11775	0.07803	0.14001	0.062723	0.089356	0.075383	0.082286	0.14296	0.10619	0.084871	0.11877	0.11286	0.12047	0.1875	0.15149	0.10109	0.1852	0.14319	0.25236	0.28888	0.13866	0.14122	0.11566	0.15601	0.13156	0.15803	0.22182	0.20526	0.20619	0.26536	0.25604	0.27361
1437.5	0.12705	0.11442	0.059897	0.056251	0.13379	0.099157	0.14783	0.078153	0.10864	0.088118	0.096561	0.16809	0.13046	0.10768	0.14964	0.13549	0.13866	0.21662	0.17825	0.12091	0.20875	0.1542	0.27821	0.30885	0.16467	0.16902	0.13864	0.18101	0.15229	0.19139	0.23573	0.22704	0.23298	0.2929	0.28086	0.30929
1438.4	0.12865	0.10632	0.046635	0.045753	0.11325	0.098845	0.13298	0.070685	0.10452	0.075704	0.086045	0.15687	0.12696	0.10486	0.15155	0.12914	0.13519	0.21271	0.17931	0.11899	0.20998	0.14932	0.2757	0.29841	0.17253	0.17029	0.13471	0.18171	0.14678	0.19326	0.23416	0.22393	0.23612	0.29503	0.27878	0.31482
1439.3	0.13825	0.12216	0.053493	0.062314	0.12488	0.12016	0.1477	0.083029	0.11921	0.091169	0.098302	0.16967	0.14561	0.12089	0.17226	0.14767	0.14459	0.23146	0.20372	0.13936	0.23748	0.16747	0.30056	0.30538	0.1895	0.18928	0.15685	0.20677	0.167	0.21941	0.26297	0.24296	0.26351	0.32608	0.30472	0.33939
1440.1	0.13025	0.13144	0.063537	0.075938	0.1381	0.13608	0.15888	0.098782	0.13384	0.10375	0.10798	0.17871	0.15996	0.1406	0.18941	0.1639	0.15786	0.25335	0.21869	0.1578	0.25063	0.18111	0.31834	0.30647	0.2103	0.21054	0.18134	0.23018	0.19098	0.24452	0.27537	0.26472	0.27852	0.35426	0.32336	0.36394
1441	0.13609	0.13841	0.068523	0.071516	0.14186	0.15259	0.16326	0.11057	0.14067	0.10896	0.11284	0.18193	0.17771	0.15352	0.20518	0.17143	0.16387	0.26839	0.22596	0.17139	0.25768	0.1876	0.31741	0.30242	0.22182	0.23232	0.18456	0.24665	0.20556	0.26487	0.29113	0.27676	0.29051	0.37946	0.3375	0.37888
1441.8	0.13164	0.12018	0.070114	0.063114	0.13881	0.15007	0.16141	0.10729	0.13256	0.10486	0.11143	0.18039	0.17874	0.15344	0.19989	0.16648	0.16289	0.26666	0.22026	0.17217	0.26386	0.19579	0.31927	0.29536	0.22647	0.23331	0.18691	0.26101	0.21114	0.26879	0.3004	0.28288	0.29744	0.38654	0.34249	0.3805
1442.7	0.1291	0.1391	0.083073	0.070475	0.16411	0.17749	0.18164	0.12816	0.14762	0.12773	0.12726	0.20367	0.19917	0.18232	0.22019	0.18206	0.1824	0.29921	0.23526	0.19919	0.28969	0.22061	0.33368	0.31688	0.25007	0.25595	0.2075	0.28696	0.23594	0.30549	0.33344	0.3127	0.32402	0.41417	0.37222	0.4136
1443.6	0.10963	0.12439	0.081352	0.064714	0.1617	0.18428	0.1841	0.1294	0.14983	0.12618	0.12594	0.21011	0.20526	0.1905	0.22779	0.17733	0.18572	0.30578	0.23824	0.20327	0.29565	0.23074	0.34327	0.32375	0.25719	0.26266	0.20833	0.29461	0.23299	0.32078	0.34468	0.32026	0.33532	0.42218	0.38003	0.4256
1444.4	0.11904	0.12732	0.089211	0.064763	0.16503	0.19482	0.19527	0.13729	0.16002	0.1346	0.1288	0.22591	0.2155	0.20548	0.25249	0.18414	0.19428	0.31675	0.24752	0.22106	0.3239	0.24643	0.36262	0.34316	0.26723	0.26846	0.21849	0.32042	0.24323	0.33966	0.37211	0.33787	0.35676	0.44092	0.39533	0.44503
1445.3	0.11354	0.1288	0.095401	0.070264	0.17411	0.20171	0.20429	0.14742	0.16755	0.14576	0.1327	0.24794	0.22626	0.22567	0.26896	0.18616	0.21053	0.33529	0.25743	0.2366	0.33716	0.26339	0.38094	0.3652	0.28534	0.28128	0.23347	0.3431	0.25683	0.36208	0.38405	0.35664	0.37219	0.45096	0.40914	0.45987
1446.1	0.12567	0.14448	0.092175	0.082733	0.18327	0.21924	0.21159	0.15659	0.17964	0.15729	0.1375	0.2644	0.24276	0.247	0.29108	0.19585	0.22429	0.35424	0.27604	0.25512	0.35459	0.28214	0.39609	0.38209	0.3063	0.29801	0.24501	0.36332	0.2738	0.38784	0.40172	0.374	0.39102	0.46914	0.4257	0.47798
1447	0.13417	0.14554	0.10531	0.10126	0.19895	0.23034	0.22416	0.17132	0.19903	0.16624	0.14724	0.28511	0.26421	0.2652	0.31897	0.21348	0.24214	0.36703	0.29988	0.27551	0.38011	0.29931	0.42027	0.40407	0.33127	0.31912	0.26442	0.39875	0.29837	0.41146	0.42289	0.39782	0.41699	0.48809	0.44283	0.49101
1447.8	0.13277	0.14324	0.10585	0.10391	0.20233	0.23729	0.22633	0.17726	0.20671	0.1717	0.15038	0.29393	0.2726	0.27262	0.32913	0.21705	0.25704	0.38543	0.31334	0.28557	0.38882	0.30635	0.43004	0.42047	0.34045	0.32724	0.27312	0.412	0.32144	0.42708	0.43265	0.41123	0.42729	0.49778	0.45322	0.50349
1448.7	0.13017	0.14384	0.11224	0.10508	0.21435	0.25042	0.23507	0.18687	0.21703	0.18169	0.1596	0.3048	0.29293	0.29093	0.34268	0.22439	0.2715	0.40744	0.33122	0.29669	0.40023	0.32243	0.44195	0.43792	0.36289	0.34567	0.2829	0.42956	0.34489	0.44996	0.43974	0.42966	0.44589	0.50563	0.47173	0.51431
1449.6	0.13111	0.13986	0.11351	0.10923	0.21571	0.25861	0.23635	0.20005	0.22246	0.18502	0.16244	0.29956	0.30339	0.29969	0.35258	0.23225	0.28139	0.41744	0.3385	0.30821	0.41479	0.3388	0.45445	0.44685	0.37053	0.34811	0.29342	0.44044	0.35995	0.46538	0.45348	0.44733	0.45799	0.51522	0.48077	0.52748
1450.4	0.11877	0.13994	0.10709	0.11552	0.2285	0.263	0.24649	0.21411	0.24155	0.19684	0.17353	0.30995	0.31986	0.31901	0.36237	0.24316	0.30122	0.43714	0.35114	0.32395	0.43413	0.35359	0.47116	0.46994	0.38549	0.3633	0.29956	0.45746	0.37656	0.48434	0.47036	0.46899	0.47479	0.52519	0.49414	0.54214
1451.3	0.12026	0.13822	0.11007	0.11413	0.22813	0.26337	0.24939	0.21374	0.24214	0.21084	0.1736	0.31118	0.33094	0.32322	0.36298	0.24367	0.30293	0.44761	0.35312	0.32732	0.44455	0.36875	0.48263	0.47734	0.39014	0.36408	0.30136	0.45903	0.3879	0.4912	0.47478	0.47467	0.47893	0.54076	0.50025	0.54868
1452.1	0.13994	0.15467	0.11469	0.12187	0.2459	0.28018	0.26209	0.22978	0.25422	0.2293	0.18239	0.31995	0.35486	0.3488	0.37931	0.25487	0.32057	0.45901	0.36267	0.34474	0.46661	0.38911	0.49575	0.49998	0.42215	0.38535	0.31306	0.47439	0.40029	0.50427	0.48324	0.48977	0.4945	0.55869	0.51805	0.55624
1453	0.14499	0.15707	0.11549	0.13541	0.25042	0.28948	0.27019	0.23439	0.26443	0.24132	0.18761	0.33277	0.37285	0.36403	0.39086	0.26137	0.33446	0.46568	0.36883	0.36488	0.4888	0.40303	0.50744	0.50857	0.4317	0.39222	0.32042	0.48046	0.41723	0.51074	0.50306	0.50685	0.5073	0.57052	0.5242	0.56576
1453.9	0.1457	0.15399	0.10567	0.139	0.2583	0.29422	0.27582	0.22611	0.27199	0.25235	0.18903	0.34385	0.37727	0.37157	0.39554	0.27105	0.34118	0.46749	0.37304	0.36781	0.50005	0.41689	0.51232	0.51876	0.44294	0.39551	0.32179	0.49098	0.42097	0.50979	0.50891	0.51052	0.5129	0.576	0.53034	0.56604
1454.7	0.16487	0.15396	0.12171	0.14383	0.26391	0.30296	0.28235	0.22264	0.27076	0.26382	0.19134	0.34952	0.38068	0.37658	0.40447	0.27791	0.34636	0.46837	0.37438	0.37188	0.5113	0.4258	0.52358	0.52484	0.45468	0.39433	0.32423	0.49977	0.426	0.50313	0.51096	0.50914	0.51949	0.58472	0.53776	0.56557
1455.6	0.18364	0.16234	0.12517	0.15233	0.26853	0.31215	0.29326	0.23572	0.28176	0.26818	0.20245	0.36093	0.39133	0.39838	0.41364	0.28858	0.36009	0.4736	0.38273	0.3844	0.52462	0.43482	0.54455	0.53382	0.4679	0.40259	0.32475	0.51576	0.43394	0.49595	0.52083	0.51752	0.53172	0.58655	0.55291	0.56963
1456.4	0.18466	0.16178	0.13404	0.14999	0.26665	0.31089	0.29576	0.23673	0.28424	0.27494	0.20397	0.3665	0.39162	0.40369	0.4199	0.29568	0.35716	0.46904	0.3775	0.38801	0.53929	0.43998	0.55936	0.53307	0.45761	0.39709	0.32028	0.52012	0.44705	0.48947	0.52713	0.51914	0.53935	0.58925	0.55383	0.56859
1457.3	0.18759	0.15788	0.14454	0.15046	0.27258	0.31458	0.30773	0.24186	0.28652	0.28029	0.20843	0.37045	0.3894	0.40801	0.42104	0.30019	0.36389	0.47196	0.38566	0.38023	0.53788	0.44258	0.56985	0.53379	0.46191	0.39183	0.31934	0.52599	0.44538	0.4845	0.52296	0.50913	0.53629	0.59215	0.55167	0.55886
1458.1	0.19257	0.16614	0.15998	0.15246	0.27605	0.31774	0.31636	0.24469	0.2955	0.28712	0.21204	0.37401	0.39309	0.41753	0.42394	0.30313	0.37271	0.47468	0.39193	0.38355	0.55257	0.44238	0.57653	0.52669	0.45981	0.3982	0.31512	0.51724	0.44895	0.47058	0.52113	0.50607	0.54072	0.5943	0.54854	0.5547
1459	0.19932	0.16804	0.15394	0.15267	0.26769	0.32254	0.31117	0.24502	0.30396	0.2881	0.20721	0.3717	0.39576	0.41846	0.4191	0.29916	0.36739	0.46663	0.38312	0.37886	0.55446	0.43639	0.57852	0.51048	0.44778	0.39737	0.31695	0.50602	0.4443	0.45692	0.51539	0.50333	0.53899	0.58648	0.5383	0.54358
1459.9	0.19944	0.1704	0.14805	0.14827	0.27284	0.32643	0.30612	0.23479	0.30291	0.29837	0.20924	0.37508	0.39216	0.416	0.41551	0.29998	0.36555	0.45786	0.37299	0.36992	0.55495	0.43461	0.57329	0.5027	0.44188	0.39043	0.31639	0.48215	0.44211	0.45408	0.50793	0.49497	0.53389	0.58759	0.52605	0.53249
1460.7	0.20418	0.16659	0.1502	0.16104	0.27397	0.32467	0.30818	0.23145	0.30124	0.30521	0.20958	0.37784	0.38798	0.41246	0.40915	0.30231	0.36655	0.44829	0.37137	0.3617	0.54715	0.42745	0.56702	0.48948	0.44465	0.38284	0.31373	0.46958	0.42917	0.44215	0.50329	0.48559	0.52784	0.58023	0.5197	0.52455
1461.6	0.20378	0.18194	0.14572	0.15226	0.27367	0.32216	0.29662	0.22605	0.29546	0.31017	0.20636	0.37572	0.38453	0.407	0.39948	0.30097	0.35859	0.43475	0.35684	0.35687	0.54125	0.4189	0.55852	0.47521	0.42933	0.38535	0.30526	0.45382	0.42297	0.41851	0.49431	0.47468	0.52059	0.57201	0.50994	0.51183
1462.4	0.20989	0.1919	0.14951	0.15428	0.28072	0.32782	0.29505	0.23095	0.29257	0.3186	0.2079	0.38221	0.38615	0.41014	0.40283	0.29831	0.35612	0.42594	0.34669	0.35434	0.5343	0.4096	0.55808	0.46299	0.42807	0.38573	0.30502	0.4579	0.42303	0.41545	0.48711	0.46617	0.51492	0.5719	0.51263	0.50632
1463.3	0.20803	0.18775	0.14849	0.13547	0.27577	0.31386	0.29094	0.21612	0.2741	0.30965	0.20345	0.3689	0.36863	0.39971	0.3879	0.28864	0.34244	0.41046	0.32743	0.33799	0.51582	0.39592	0.54	0.43993	0.41237	0.37555	0.28395	0.4355	0.40041	0.39581	0.47773	0.43836	0.49638	0.55661	0.50001	0.48319
1464.1	0.19574	0.18684	0.15306	0.13891	0.27018	0.311	0.29197	0.21707	0.26783	0.3108	0.19897	0.36193	0.35955	0.38987	0.37973	0.2868	0.33288	0.40013	0.32155	0.33051	0.50282	0.38041	0.52927	0.42028	0.40865	0.36876	0.27278	0.43476	0.39335	0.3773	0.4709	0.41714	0.48841	0.54557	0.49277	0.47087
1465	0.18996	0.20145	0.15275	0.13356	0.26815	0.30798	0.28688	0.20665	0.2691	0.31172	0.20062	0.36038	0.35871	0.384	0.36736	0.28511	0.32558	0.3985	0.30952	0.32956	0.49418	0.36714	0.52055	0.40194	0.39403	0.36864	0.26808	0.42668	0.38684	0.36638	0.4625	0.40571	0.47387	0.5345	0.48652	0.45421
1465.8	0.19761	0.19078	0.15817	0.14045	0.26739	0.30635	0.28805	0.20306	0.26904	0.31172	0.20817	0.35886	0.35098	0.3736	0.36045	0.28587	0.31382	0.38753	0.29906	0.32513	0.48164	0.3602	0.51994	0.39079	0.39182	0.35785	0.26242	0.41847	0.3834	0.36736	0.45093	0.40014	0.46689	0.52579	0.48321	0.44669
1466.7	0.19308	0.18609	0.15914	0.13983	0.2636	0.29653	0.29088	0.19927	0.26171	0.31307	0.20682	0.3483	0.34299	0.36312	0.34572	0.28756	0.30597	0.37595	0.28909	0.31756	0.46138	0.3473	0.51144	0.37585	0.38187	0.34698	0.25191	0.39853	0.36481	0.35364	0.44767	0.38599	0.45889	0.51441	0.46404	0.42762
1467.5	0.17162	0.18539	0.16348	0.14097	0.26568	0.30001	0.28932	0.20254	0.26097	0.31887	0.20814	0.35227	0.34041	0.3575	0.34077	0.28242	0.29959	0.37352	0.29471	0.3167	0.44476	0.33301	0.50664	0.36746	0.3818	0.33955	0.2493	0.39233	0.35969	0.35523	0.43735	0.38108	0.45787	0.51213	0.45507	0.42162
1468.4	0.17225	0.18818	0.16697	0.13372	0.26663	0.29014	0.28797	0.19432	0.25982	0.31261	0.2081	0.34524	0.33277	0.34584	0.33383	0.27186	0.28655	0.3573	0.28302	0.31064	0.42732	0.31418	0.49436	0.34745	0.36341	0.33364	0.24283	0.37699	0.34336	0.34112	0.41967	0.37181	0.44644	0.49917	0.44331	0.41093
1469.3	0.18334	0.18631	0.17575	0.13019	0.26893	0.28609	0.28812	0.19624	0.25417	0.30822	0.20729	0.34544	0.3282	0.34171	0.32944	0.2636	0.27693	0.34996	0.27332	0.29867	0.41707	0.30155	0.49376	0.34121	0.36449	0.33204	0.23085	0.36638	0.32661	0.33378	0.41093	0.35752	0.44516	0.49326	0.43085	0.4063
1470.1	0.17805	0.18463	0.17203	0.11378	0.25357	0.27222	0.27231	0.18951	0.23795	0.29579	0.18775	0.33125	0.31742	0.32469	0.31349	0.24223	0.26307	0.33303	0.25447	0.28408	0.39925	0.27636	0.46822	0.32274	0.35118	0.31415	0.21344	0.34496	0.2985	0.31421	0.39679	0.3324	0.43532	0.46632	0.40889	0.38863
1471	0.17913	0.19743	0.18216	0.12071	0.25586	0.27253	0.26972	0.19186	0.24029	0.29782	0.19283	0.33877	0.32166	0.31888	0.31067	0.2412	0.25548	0.32714	0.25796	0.28047	0.39654	0.26983	0.46752	0.32346	0.35377	0.30927	0.20883	0.34434	0.29588	0.30981	0.39037	0.32573	0.43728	0.45851	0.41392	0.38934
1471.8	0.20298	0.20879	0.18809	0.12523	0.25909	0.26969	0.27328	0.19856	0.24325	0.29639	0.19738	0.3358	0.32335	0.31504	0.30568	0.24585	0.25523	0.3186	0.2542	0.28094	0.39514	0.25594	0.47442	0.31809	0.34938	0.30533	0.20173	0.34324	0.30043	0.30327	0.38432	0.32396	0.43496	0.45266	0.41108	0.3839
1472.7	0.21101	0.20891	0.19765	0.12637	0.26323	0.27792	0.27839	0.20767	0.24545	0.29698	0.19872	0.34413	0.32834	0.31868	0.30273	0.24398	0.25804	0.32709	0.25442	0.27585	0.39044	0.25137	0.48376	0.32386	0.35469	0.29805	0.19775	0.3401	0.29518	0.31059	0.38663	0.32261	0.43035	0.44767	0.41431	0.38303
1473.5	0.18936	0.20053	0.19188	0.11453	0.25322	0.26999	0.2688	0.20137	0.23725	0.28926	0.18833	0.33241	0.31666	0.30143	0.28598	0.2343	0.24368	0.30492	0.24543	0.26406	0.37183	0.23458	0.4689	0.3022	0.33881	0.274	0.18739	0.3293	0.28284	0.29926	0.3704	0.31928	0.42204	0.42775	0.40057	0.36559
1474.4	0.19197	0.20546	0.19688	0.12466	0.25733	0.26596	0.27893	0.20619	0.24303	0.29235	0.18754	0.33251	0.31761	0.30638	0.27827	0.2386	0.24241	0.29972	0.24444	0.25556	0.35952	0.22856	0.47564	0.29676	0.33866	0.2689	0.18177	0.33386	0.28042	0.29244	0.36408	0.32063	0.41859	0.42694	0.40616	0.36455
1475.2	0.20463	0.20713	0.19624	0.11616	0.25197	0.26651	0.27714	0.20298	0.242	0.28661	0.17993	0.32567	0.31583	0.30191	0.26391	0.22626	0.23405	0.29135	0.23325	0.2476	0.34933	0.21056	0.47374	0.28715	0.34136	0.26209	0.17309	0.32022	0.27402	0.28878	0.34753	0.31261	0.40876	0.41688	0.39445	0.35814
1476.1	0.19833	0.21514	0.20636	0.13362	0.25206	0.26667	0.27396	0.20732	0.23783	0.29089	0.17423	0.33451	0.31617	0.30537	0.26573	0.22604	0.22799	0.28628	0.21806	0.24167	0.34856	0.21117	0.47157	0.28862	0.34784	0.25827	0.17559	0.3277	0.26494	0.28113	0.33677	0.30798	0.40655	0.41086	0.39655	0.3639
1476.9	0.1942	0.22876	0.20352	0.13645	0.24005	0.25776	0.27148	0.20777	0.23033	0.29115	0.16623	0.3226	0.30857	0.29543	0.26052	0.22385	0.22107	0.27285	0.20881	0.23386	0.34621	0.20833	0.46727	0.27668	0.34538	0.2492	0.16978	0.3291	0.25268	0.27293	0.33085	0.30554	0.40691	0.40257	0.39197	0.3554
1477.8	0.21055	0.23772	0.2017	0.14897	0.23952	0.26104	0.28324	0.21818	0.22839	0.29477	0.16724	0.32093	0.30863	0.30112	0.26814	0.22162	0.22194	0.27664	0.21182	0.23484	0.34785	0.20672	0.47058	0.28344	0.35152	0.24613	0.16855	0.3423	0.24531	0.2757	0.3308	0.30379	0.40938	0.40317	0.39431	0.36239
1478.7	0.19927	0.24855	0.19717	0.14969	0.24123	0.26262	0.28451	0.21865	0.22412	0.29308	0.16654	0.32056	0.30919	0.29554	0.26767	0.21393	0.2177	0.27524	0.20787	0.23768	0.35379	0.19783	0.47563	0.27936	0.35246	0.23916	0.16741	0.34071	0.2391	0.27536	0.33051	0.29471	0.40597	0.40447	0.38877	0.36627
1479.5	0.19519	0.24799	0.20204	0.16492	0.24574	0.26454	0.29479	0.22833	0.22535	0.29859	0.16962	0.32915	0.30286	0.29648	0.27395	0.22021	0.21944	0.28097	0.21582	0.24416	0.35515	0.2012	0.47962	0.27759	0.35317	0.23763	0.17745	0.34885	0.24233	0.27766	0.33838	0.30241	0.40935	0.40833	0.39293	0.37555
1480.4	0.20264	0.2478	0.19773	0.15368	0.23587	0.25938	0.29694	0.22068	0.22733	0.2885	0.15884	0.31954	0.29839	0.28639	0.26725	0.20983	0.21408	0.27699	0.21934	0.23873	0.35198	0.19531	0.47387	0.27169	0.34486	0.23177	0.17376	0.34225	0.23867	0.27707	0.33568	0.29365	0.40686	0.39559	0.38604	0.37666
1481.2	0.20725	0.24046	0.20313	0.15457	0.24367	0.2588	0.29946	0.22243	0.22472	0.27805	0.15311	0.32633	0.30061	0.2853	0.26684	0.20988	0.21354	0.27672	0.21647	0.24214	0.34746	0.18464	0.47178	0.27271	0.35546	0.2352	0.17812	0.34459	0.24291	0.27313	0.32748	0.28858	0.40683	0.38816	0.38074	0.38515
1482.1	0.19791	0.25363	0.21531	0.1604	0.25153	0.26769	0.30268	0.22856	0.23196	0.28216	0.15373	0.33783	0.30553	0.28781	0.26811	0.21892	0.21759	0.28011	0.21836	0.24874	0.35271	0.18877	0.48303	0.27796	0.36586	0.24443	0.18612	0.3462	0.25442	0.26956	0.33385	0.28853	0.40924	0.38995	0.38704	0.39511
1482.9	0.21135	0.25472	0.23222	0.15941	0.25803	0.27143	0.31004	0.23762	0.2352	0.2878	0.15489	0.34698	0.30682	0.29463	0.2813	0.2248	0.22532	0.28163	0.22623	0.25144	0.36369	0.19946	0.48368	0.28401	0.38292	0.25496	0.20136	0.35624	0.2668	0.27647	0.33637	0.29407	0.42027	0.39111	0.3937	0.40476
1483.8	0.20706	0.26325	0.22458	0.14569	0.25325	0.26313	0.30011	0.23252	0.22268	0.27257	0.14138	0.33763	0.29946	0.29153	0.27935	0.21559	0.22174	0.27057	0.21591	0.23916	0.36513	0.18996	0.4795	0.27747	0.37711	0.25288	0.19681	0.36195	0.26137	0.25818	0.33062	0.28356	0.41917	0.37974	0.38844	0.39772
1484.6	0.20724	0.26595	0.23656	0.16344	0.2713	0.27939	0.31243	0.24592	0.22841	0.28553	0.15119	0.3558	0.30715	0.30539	0.28613	0.22378	0.23093	0.27886	0.22534	0.24996	0.37349	0.19521	0.48967	0.28555	0.39665	0.2564	0.20563	0.3767	0.27145	0.26172	0.3461	0.29064	0.43028	0.39563	0.39731	0.40765
1485.5	0.19755	0.27103	0.22697	0.15683	0.25955	0.27445	0.30257	0.23669	0.22105	0.27875	0.13706	0.34593	0.29055	0.29586	0.27136	0.21176	0.21682	0.26884	0.21901	0.23681	0.36426	0.1858	0.47694	0.27582	0.38862	0.24946	0.19379	0.37224	0.25259	0.25206	0.33999	0.27476	0.4286	0.38671	0.38627	0.39983
1486.3	0.20806	0.27512	0.23037	0.16309	0.2687	0.27277	0.30419	0.23467	0.21711	0.27892	0.13184	0.3511	0.28437	0.29919	0.27422	0.2063	0.21504	0.26821	0.21533	0.23796	0.35799	0.1823	0.47476	0.27493	0.39454	0.2492	0.19133	0.37286	0.25234	0.25545	0.34149	0.27103	0.43058	0.38837	0.38816	0.40188
1487.2	0.20978	0.2854	0.22274	0.16526	0.26491	0.27435	0.3073	0.23208	0.21757	0.27326	0.13441	0.34818	0.27597	0.29817	0.26838	0.19828	0.20959	0.26682	0.21581	0.23505	0.34749	0.18126	0.47059	0.27781	0.39244	0.24941	0.18848	0.3702	0.2375	0.24965	0.34124	0.26889	0.42889	0.38356	0.38781	0.39423
1488	0.21367	0.28926	0.22878	0.16738	0.26879	0.27671	0.31869	0.22843	0.22863	0.27602	0.13357	0.34936	0.27189	0.29592	0.26331	0.19814	0.20795	0.26677	0.21318	0.234	0.3415	0.18613	0.46825	0.28568	0.40511	0.24521	0.19297	0.36983	0.23597	0.25763	0.34769	0.26418	0.43026	0.38212	0.38921	0.39625
1488.9	0.20986	0.28999	0.21467	0.14398	0.25762	0.26147	0.31294	0.22212	0.2117	0.26343	0.11926	0.33482	0.25926	0.27792	0.25316	0.18604	0.1939	0.26136	0.19769	0.21781	0.32802	0.17904	0.45824	0.27971	0.39796	0.23893	0.18322	0.35182	0.22549	0.247	0.33998	0.25285	0.42179	0.36883	0.38233	0.38537
1489.8	0.22909	0.29773	0.22057	0.1429	0.26679	0.27122	0.32372	0.22616	0.21779	0.26836	0.12471	0.34531	0.26762	0.28301	0.25828	0.18433	0.19825	0.26608	0.20257	0.23213	0.33015	0.19241	0.46635	0.28791	0.40926	0.24393	0.19133	0.36118	0.24098	0.25498	0.35141	0.25902	0.42913	0.37809	0.39475	0.39381
1490.6	0.23099	0.30352	0.22133	0.13083	0.26496	0.27379	0.32658	0.2271	0.21842	0.25961	0.12336	0.34546	0.26526	0.27531	0.25566	0.1797	0.19074	0.26734	0.2044	0.22925	0.33222	0.19749	0.46325	0.29091	0.40835	0.24077	0.20086	0.35836	0.24301	0.25498	0.35695	0.25161	0.42966	0.37159	0.39508	0.39721
1491.5	0.22342	0.30061	0.21851	0.12411	0.27246	0.27593	0.31999	0.22358	0.21207	0.25852	0.11474	0.34438	0.26118	0.26675	0.24863	0.18163	0.17834	0.26696	0.19748	0.23287	0.32377	0.19475	0.46216	0.28791	0.41425	0.23482	0.19434	0.35558	0.24885	0.25248	0.36355	0.24975	0.43003	0.3686	0.39787	0.39802
1492.3	0.21573	0.30764	0.22347	0.12934	0.28104	0.2877	0.32257	0.23462	0.20581	0.26702	0.11993	0.35595	0.26355	0.26694	0.25948	0.17928	0.17982	0.2797	0.20677	0.24327	0.32523	0.20118	0.45882	0.29239	0.42037	0.24281	0.19654	0.35772	0.25332	0.26368	0.36645	0.25284	0.43865	0.37919	0.40958	0.40962
1493.2	0.23542	0.32953	0.23857	0.15231	0.30318	0.31321	0.34447	0.24908	0.22565	0.28505	0.13855	0.37759	0.27328	0.28724	0.27684	0.19362	0.18996	0.29666	0.22481	0.26773	0.3369	0.21848	0.47546	0.31283	0.44924	0.25758	0.21765	0.37828	0.26873	0.29303	0.37989	0.27204	0.4576	0.39745	0.42933	0.434
1494	0.20404	0.32628	0.22929	0.1545	0.30359	0.30504	0.33658	0.24361	0.21478	0.28197	0.13587	0.37012	0.25616	0.28457	0.26948	0.18956	0.18162	0.29312	0.2149	0.25506	0.32783	0.21172	0.46637	0.31309	0.43467	0.25028	0.20887	0.36461	0.25807	0.28396	0.3727	0.26284	0.45045	0.39368	0.42879	0.43103
1494.8	0.206	0.32585	0.2235	0.1584	0.30397	0.30101	0.34189	0.24016	0.21327	0.28924	0.13779	0.36529	0.25008	0.28254	0.26977	0.19157	0.1796	0.29316	0.21046	0.25637	0.32047	0.21386	0.45451	0.31043	0.43744	0.25369	0.20381	0.36437	0.26011	0.28128	0.37264	0.26302	0.45224	0.39998	0.43115	0.42985
1495.7	0.21354	0.33183	0.22742	0.1725	0.31239	0.31164	0.35635	0.24239	0.21899	0.29741	0.15026	0.37503	0.24799	0.29184	0.28009	0.1946	0.18218	0.2976	0.21613	0.26066	0.32472	0.22446	0.45457	0.31663	0.44555	0.25979	0.20539	0.36971	0.27189	0.29393	0.3792	0.26275	0.45625	0.40879	0.4429	0.43637
1496.5	0.23287	0.33188	0.22439	0.17682	0.32066	0.30927	0.36472	0.23831	0.22348	0.29429	0.15702	0.37882	0.24487	0.29237	0.28076	0.20009	0.17116	0.29848	0.21455	0.25783	0.32333	0.23138	0.46002	0.32467	0.4428	0.25772	0.20529	0.36535	0.27619	0.28902	0.38124	0.25937	0.45496	0.41061	0.44495	0.43244
1497.4	0.21062	0.32546	0.2186	0.16692	0.31243	0.2966	0.35517	0.2278	0.21136	0.28071	0.15012	0.37151	0.23058	0.27837	0.26978	0.19237	0.15979	0.28493	0.20852	0.24577	0.30489	0.2248	0.44177	0.31518	0.42141	0.24602	0.18787	0.35504	0.26692	0.26881	0.38379	0.24695	0.44322	0.40072	0.44141	0.41175
1498.2	0.23175	0.3311	0.23083	0.16817	0.32081	0.3052	0.37185	0.23462	0.22105	0.28852	0.15505	0.38551	0.23241	0.27728	0.27595	0.19699	0.15867	0.28995	0.2192	0.25461	0.30722	0.2369	0.44937	0.32091	0.43233	0.25343	0.19553	0.35805	0.28169	0.27169	0.39211	0.25633	0.45251	0.40372	0.4447	0.41353
1499.1	0.23162	0.3312	0.23179	0.16473	0.32852	0.30982	0.37264	0.23632	0.21634	0.2817	0.15232	0.38776	0.23232	0.27496	0.27949	0.19586	0.15589	0.28634	0.21839	0.25232	0.30388	0.23627	0.45201	0.32252	0.42574	0.24623	0.19237	0.36104	0.27849	0.26591	0.38782	0.25658	0.45452	0.40501	0.44382	0.40762
1500	0.23719	0.33646	0.23512	0.1626	0.33398	0.31133	0.37689	0.2455	0.21718	0.27917	0.148	0.39838	0.23518	0.27518	0.27934	0.19477	0.15588	0.29505	0.22145	0.25262	0.30387	0.23568	0.45781	0.32952	0.42166	0.24812	0.19356	0.35267	0.27684	0.26445	0.38664	0.26598	0.45791	0.40515	0.43805	0.40936
1500.8	0.21255	0.32334	0.22767	0.15063	0.32545	0.30426	0.36485	0.2317	0.2049	0.26953	0.13429	0.38219	0.2233	0.26248	0.26305	0.18829	0.14433	0.28057	0.20927	0.24647	0.29023	0.22396	0.4514	0.32109	0.40853	0.2352	0.17533	0.34199	0.26608	0.25443	0.37159	0.25821	0.44629	0.38962	0.4236	0.39417
1501.7	0.23225	0.32683	0.23427	0.16377	0.34519	0.3177	0.3822	0.24105	0.21802	0.28673	0.14312	0.39651	0.23623	0.26828	0.27637	0.19997	0.1495	0.28926	0.22027	0.2589	0.3066	0.2413	0.46654	0.33693	0.42196	0.24558	0.18001	0.34556	0.27739	0.25698	0.37228	0.26589	0.45686	0.40537	0.42291	0.40197
1502.5	0.23365	0.32138	0.23149	0.16537	0.35654	0.31817	0.38076	0.23821	0.21501	0.28397	0.1499	0.39354	0.24954	0.26961	0.28277	0.20668	0.14994	0.2841	0.21808	0.25815	0.30782	0.24175	0.46729	0.33865	0.42005	0.23557	0.17005	0.34594	0.28385	0.25762	0.37139	0.26512	0.45493	0.4057	0.41765	0.39616
1503.4	0.23738	0.32919	0.24464	0.17658	0.36977	0.3344	0.39214	0.24679	0.22958	0.29926	0.16335	0.41209	0.26203	0.28186	0.29096	0.22067	0.15403	0.29085	0.23337	0.27198	0.3175	0.25548	0.48251	0.35477	0.4332	0.24283	0.1674	0.34179	0.29795	0.26302	0.37522	0.27127	0.46022	0.41675	0.42725	0.39918
1504.2	0.23732	0.32167	0.24575	0.17376	0.36802	0.33542	0.3889	0.23558	0.22512	0.30038	0.16277	0.40795	0.26444	0.27791	0.28926	0.2331	0.14954	0.28757	0.22665	0.27172	0.31472	0.25937	0.48012	0.35682	0.42417	0.2337	0.1642	0.34061	0.29365	0.2546	0.37017	0.26139	0.45846	0.42004	0.42301	0.38556
1505.1	0.24474	0.34136	0.25938	0.18373	0.37549	0.34277	0.39791	0.25362	0.23509	0.31585	0.17688	0.42622	0.27723	0.29072	0.30463	0.24221	0.15801	0.29668	0.2398	0.28592	0.32161	0.27162	0.48422	0.37137	0.42596	0.23616	0.16874	0.35206	0.30041	0.25427	0.38152	0.26929	0.47297	0.43833	0.43477	0.38693
1505.9	0.21382	0.33392	0.25329	0.16168	0.35591	0.32703	0.37833	0.24037	0.218	0.30088	0.16882	0.41351	0.26651	0.28185	0.29576	0.23047	0.14009	0.28604	0.22234	0.27278	0.30134	0.25725	0.47033	0.36151	0.40989	0.22852	0.15624	0.33682	0.27507	0.24041	0.36855	0.25853	0.45948	0.42063	0.4244	0.36734
1506.7	0.22168	0.3409	0.26198	0.16277	0.35553	0.33505	0.38541	0.25173	0.21983	0.30699	0.17108	0.42836	0.26999	0.28808	0.2982	0.23599	0.14084	0.29452	0.22848	0.27944	0.3021	0.25765	0.47331	0.37758	0.4121	0.23452	0.15985	0.33623	0.26745	0.24134	0.3718	0.25633	0.46614	0.42938	0.42779	0.36397
1507.6	0.22223	0.32561	0.24842	0.15825	0.34304	0.31739	0.37909	0.24404	0.20886	0.29174	0.16134	0.41969	0.26071	0.27342	0.28589	0.23196	0.12838	0.28325	0.2199	0.26535	0.30009	0.2433	0.46133	0.37944	0.39462	0.21573	0.14814	0.33349	0.24625	0.23125	0.36401	0.2505	0.45955	0.41652	0.41672	0.34384
1508.4	0.23039	0.33911	0.2633	0.17067	0.35164	0.3206	0.39227	0.2541	0.22051	0.3023	0.16987	0.43176	0.27076	0.28481	0.30284	0.23702	0.14088	0.28677	0.24087	0.27426	0.30977	0.24412	0.46805	0.39292	0.40282	0.22522	0.15519	0.34555	0.25605	0.23123	0.37143	0.25749	0.46557	0.42297	0.4227	0.34889
1509.3	0.24357	0.31866	0.25641	0.16984	0.35578	0.31871	0.3914	0.25121	0.21904	0.29577	0.16736	0.42492	0.27338	0.28255	0.30596	0.23468	0.13947	0.28474	0.24032	0.2655	0.30862	0.23726	0.46784	0.39942	0.40463	0.22516	0.15394	0.33591	0.24894	0.23505	0.36634	0.25291	0.46324	0.4157	0.41457	0.33582
1510.1	0.26381	0.3159	0.26026	0.17921	0.36393	0.32218	0.39526	0.25503	0.22689	0.30437	0.1719	0.42923	0.27697	0.28426	0.31145	0.24142	0.14059	0.28854	0.24565	0.26433	0.31888	0.23498	0.47338	0.41068	0.39667	0.22385	0.15651	0.33963	0.25699	0.23512	0.36082	0.2506	0.47057	0.42233	0.41761	0.33083
1511	0.24857	0.31063	0.25037	0.17663	0.35705	0.31156	0.38462	0.24598	0.22553	0.30051	0.17121	0.41789	0.27152	0.27654	0.30943	0.23855	0.13777	0.28104	0.24227	0.25496	0.32077	0.23068	0.46562	0.41167	0.38032	0.21787	0.15201	0.33027	0.2456	0.22249	0.35309	0.25065	0.46534	0.41427	0.41255	0.31671
1511.8	0.25677	0.31138	0.2645	0.17584	0.36685	0.31607	0.38628	0.2458	0.23812	0.31545	0.17941	0.41897	0.28459	0.28333	0.31827	0.23814	0.1445	0.28906	0.24865	0.26173	0.32188	0.23536	0.47178	0.42291	0.39223	0.23555	0.16717	0.33554	0.257	0.22383	0.35859	0.25741	0.47611	0.42487	0.42116	0.32083
1512.7	0.25877	0.30339	0.24937	0.15743	0.36821	0.31161	0.37952	0.24151	0.23571	0.31419	0.18317	0.41876	0.28538	0.27284	0.31396	0.22848	0.13198	0.28899	0.2369	0.25311	0.32107	0.2281	0.47048	0.43013	0.39033	0.23398	0.16299	0.33079	0.24773	0.21387	0.34631	0.25074	0.47697	0.42464	0.42183	0.30566
1513.5	0.25481	0.31322	0.25305	0.14932	0.36113	0.31143	0.36992	0.23533	0.23565	0.31331	0.18192	0.42648	0.28818	0.27033	0.31222	0.23092	0.12541	0.29037	0.23402	0.25457	0.32251	0.22678	0.4613	0.4312	0.39766	0.23345	0.16328	0.33242	0.23892	0.19983	0.34357	0.25326	0.47815	0.42734	0.41425	0.30129
1514.4	0.26159	0.31959	0.25156	0.14085	0.36857	0.30693	0.37009	0.23257	0.23677	0.31094	0.18197	0.42874	0.29854	0.26973	0.30747	0.23119	0.13467	0.28906	0.23837	0.25825	0.328	0.22442	0.45792	0.43896	0.4078	0.23143	0.16652	0.3337	0.24136	0.19591	0.35091	0.2557	0.48176	0.42859	0.41291	0.29815
1515.2	0.28679	0.32229	0.25652	0.14635	0.38019	0.31247	0.38177	0.2383	0.24462	0.32582	0.19117	0.44139	0.31407	0.27485	0.31842	0.23684	0.14374	0.30285	0.24789	0.26786	0.3436	0.22475	0.46157	0.44947	0.42757	0.24539	0.17543	0.34966	0.25281	0.19915	0.36041	0.26142	0.49409	0.43817	0.42044	0.30042
1516.1	0.29021	0.33011	0.2463	0.14939	0.37923	0.31181	0.37902	0.24084	0.2432	0.32411	0.19788	0.44525	0.31249	0.27614	0.31656	0.23953	0.14535	0.30632	0.24786	0.26611	0.35178	0.2195	0.45716	0.45614	0.4267	0.24552	0.17168	0.34536	0.24453	0.19544	0.3617	0.26119	0.49953	0.43923	0.41447	0.2904
1516.9	0.29594	0.33705	0.25558	0.16245	0.37794	0.31323	0.37917	0.24407	0.24829	0.32612	0.20168	0.43718	0.31371	0.28585	0.32124	0.25217	0.15144	0.3111	0.25502	0.26672	0.36425	0.22094	0.45803	0.46449	0.42894	0.24911	0.18058	0.35152	0.243	0.19899	0.3719	0.26937	0.51093	0.44502	0.41319	0.28422
1517.8	0.30779	0.34317	0.25001	0.16276	0.38762	0.31316	0.388	0.24008	0.24858	0.33352	0.20501	0.43662	0.31385	0.2905	0.32557	0.25443	0.15658	0.31403	0.25984	0.26461	0.37342	0.21523	0.46484	0.47619	0.42953	0.25433	0.18426	0.35703	0.25181	0.20123	0.38231	0.27286	0.51864	0.45195	0.42012	0.2837
1518.6	0.3095	0.343	0.24904	0.17038	0.38911	0.32512	0.3955	0.24711	0.24784	0.34447	0.21117	0.44034	0.31795	0.29476	0.33342	0.26001	0.16139	0.3224	0.26507	0.26716	0.38063	0.2148	0.46797	0.48864	0.4305	0.26551	0.19149	0.36589	0.25406	0.2033	0.38862	0.28799	0.52622	0.46488	0.42283	0.27935
1519.5	0.30432	0.35321	0.25629	0.1691	0.3939	0.32542	0.40081	0.25136	0.24602	0.34599	0.21433	0.43836	0.31925	0.30203	0.33785	0.26527	0.16027	0.32745	0.27362	0.26974	0.38502	0.21513	0.46907	0.49908	0.4292	0.26731	0.20146	0.36694	0.25086	0.20556	0.39079	0.29337	0.53099	0.47597	0.42341	0.27689
1520.3	0.30972	0.35237	0.25772	0.16865	0.40128	0.32401	0.40138	0.24633	0.23697	0.34646	0.21664	0.43323	0.32345	0.30018	0.34139	0.27125	0.16278	0.33347	0.27405	0.26838	0.38873	0.21227	0.4681	0.50419	0.43094	0.2675	0.20293	0.36849	0.25284	0.20678	0.38969	0.28905	0.53282	0.48164	0.42456	0.2701
1521.1	0.31134	0.35471	0.25489	0.17026	0.40896	0.32054	0.40197	0.24905	0.23456	0.3496	0.22332	0.44283	0.33186	0.2928	0.33663	0.27504	0.1681	0.34208	0.27269	0.2748	0.38985	0.20749	0.46685	0.50446	0.43433	0.27188	0.20107	0.37161	0.2509	0.20538	0.39251	0.29555	0.53832	0.48768	0.42541	0.27588
1522	0.30404	0.35745	0.2612	0.17605	0.41588	0.31901	0.40479	0.25915	0.23776	0.35916	0.23602	0.44664	0.34693	0.30278	0.33404	0.28207	0.17853	0.35948	0.28045	0.28186	0.39656	0.20578	0.46783	0.5063	0.43425	0.28881	0.21016	0.37558	0.25562	0.21395	0.39717	0.30334	0.54845	0.49918	0.43242	0.27798
1522.8	0.29945	0.35475	0.25826	0.16992	0.41606	0.30604	0.4	0.25115	0.23234	0.34998	0.24006	0.44182	0.34166	0.30202	0.33228	0.27973	0.17571	0.36438	0.27573	0.27676	0.40186	0.19383	0.46378	0.49484	0.42717	0.28475	0.20728	0.36623	0.25019	0.21169	0.39884	0.29947	0.55622	0.50056	0.42882	0.28013
1523.7	0.31441	0.35453	0.25443	0.17303	0.41675	0.30767	0.39461	0.25096	0.23172	0.35262	0.24717	0.44509	0.343	0.30087	0.32922	0.28113	0.18197	0.37538	0.27321	0.2732	0.40414	0.18657	0.468	0.49272	0.43079	0.28958	0.20511	0.36315	0.25606	0.21594	0.40581	0.30085	0.56548	0.50788	0.43849	0.28343
1524.5	0.31961	0.35556	0.26853	0.1765	0.42624	0.31391	0.40782	0.25744	0.24013	0.36176	0.25676	0.46096	0.35376	0.30936	0.33419	0.2884	0.19321	0.39142	0.29003	0.28219	0.41031	0.1843	0.47361	0.49211	0.44174	0.29837	0.21682	0.37572	0.26494	0.22325	0.41377	0.31669	0.57832	0.5242	0.44726	0.29689
1525.4	0.3342	0.35841	0.28132	0.17977	0.4325	0.3209	0.42507	0.26461	0.2422	0.37346	0.26787	0.47375	0.36413	0.31933	0.34948	0.29451	0.20663	0.40752	0.30244	0.28872	0.42525	0.1899	0.4762	0.49498	0.44343	0.30746	0.23062	0.38244	0.28253	0.23137	0.42266	0.33136	0.59297	0.53946	0.46122	0.30537
1526.2	0.3286	0.35112	0.28652	0.1779	0.4271	0.31345	0.43128	0.25956	0.23518	0.36842	0.27193	0.47476	0.36099	0.30984	0.35817	0.29495	0.20634	0.40576	0.30035	0.28526	0.42832	0.18624	0.47817	0.48467	0.43663	0.30056	0.22595	0.37742	0.27929	0.22205	0.42772	0.33258	0.59906	0.54202	0.4618	0.30653
1527.1	0.33252	0.35747	0.29885	0.19135	0.44193	0.32017	0.44806	0.2677	0.23431	0.38397	0.28837	0.48666	0.37618	0.32465	0.37212	0.30438	0.22091	0.42478	0.31786	0.29336	0.43358	0.19546	0.48602	0.49013	0.44974	0.31484	0.23921	0.38504	0.29041	0.23227	0.43708	0.34563	0.60924	0.55976	0.48006	0.31524
1527.9	0.32872	0.36543	0.30633	0.1963	0.45062	0.32533	0.46449	0.27096	0.2406	0.38924	0.29763	0.49259	0.38482	0.33438	0.37598	0.31041	0.22666	0.4411	0.32625	0.29781	0.44508	0.1953	0.4881	0.48352	0.45492	0.32034	0.24292	0.38595	0.29233	0.22871	0.44407	0.36331	0.62162	0.56907	0.48592	0.3131
1528.8	0.3362	0.37359	0.30696	0.19775	0.45074	0.32104	0.47484	0.27985	0.23667	0.39589	0.30181	0.49989	0.38286	0.33867	0.38281	0.30621	0.22552	0.45176	0.32598	0.30364	0.44939	0.19765	0.48456	0.47581	0.45367	0.32957	0.24241	0.38122	0.28946	0.22592	0.44844	0.36926	0.63227	0.57425	0.48794	0.31627
1529.6	0.32105	0.37639	0.30349	0.19417	0.44413	0.32088	0.47264	0.27034	0.22685	0.3942	0.30159	0.48862	0.38169	0.34133	0.38123	0.30174	0.22466	0.4582	0.33032	0.29948	0.44182	0.19032	0.48254	0.46426	0.4529	0.3382	0.24084	0.36791	0.27491	0.22267	0.44762	0.37019	0.62988	0.57749	0.48613	0.31523
1530.5	0.33386	0.38607	0.30534	0.20233	0.45222	0.33541	0.48472	0.28282	0.23107	0.40168	0.30884	0.49446	0.38742	0.35165	0.37962	0.30586	0.23288	0.47661	0.34165	0.30154	0.44895	0.19302	0.49264	0.46522	0.4687	0.34853	0.25128	0.37141	0.27891	0.231	0.4489	0.3866	0.6407	0.5885	0.49729	0.31957
1531.3	0.34612	0.38283	0.30408	0.19653	0.44192	0.33656	0.48671	0.28478	0.23364	0.40149	0.31093	0.49471	0.39015	0.34695	0.37553	0.30722	0.2404	0.48158	0.3337	0.30452	0.45734	0.19061	0.49519	0.45733	0.47405	0.35156	0.2458	0.37274	0.27365	0.23154	0.44529	0.39465	0.64811	0.59195	0.50261	0.32066
1532.1	0.34216	0.37099	0.30274	0.19513	0.43949	0.32956	0.4867	0.28491	0.22382	0.39645	0.31706	0.49053	0.39107	0.34	0.37537	0.30394	0.24657	0.47995	0.32786	0.30358	0.45724	0.19257	0.4966	0.44984	0.46963	0.35817	0.25053	0.37489	0.27383	0.23748	0.43984	0.39962	0.65404	0.59858	0.50507	0.33085
1533	0.33848	0.38049	0.30525	0.20038	0.4426	0.33681	0.49294	0.2933	0.2224	0.40298	0.33081	0.4907	0.4028	0.35059	0.37975	0.30988	0.25927	0.49994	0.33077	0.30963	0.46841	0.19995	0.5067	0.45352	0.47357	0.37616	0.25969	0.38348	0.28527	0.2502	0.44646	0.41695	0.6649	0.60973	0.51637	0.34249
1533.8	0.34539	0.37337	0.30926	0.195	0.44508	0.3261	0.50014	0.30116	0.2208	0.39964	0.3366	0.48952	0.40605	0.34488	0.37523	0.30618	0.26022	0.49636	0.3309	0.31483	0.476	0.18965	0.50435	0.44778	0.47835	0.37976	0.2596	0.38187	0.29144	0.24843	0.4516	0.42524	0.67606	0.6137	0.52159	0.34729
1534.7	0.34852	0.37331	0.31081	0.1871	0.44376	0.31722	0.49898	0.30167	0.21298	0.40541	0.3442	0.48336	0.40717	0.3434	0.37675	0.30496	0.26541	0.4984	0.32849	0.32019	0.47594	0.19461	0.49819	0.4458	0.47685	0.39	0.26168	0.38279	0.29714	0.24891	0.45071	0.43395	0.68038	0.62258	0.52439	0.35634
1535.5	0.33961	0.37636	0.31263	0.19527	0.44785	0.31933	0.5005	0.3044	0.20952	0.40429	0.35057	0.48619	0.40953	0.34566	0.37835	0.30375	0.26866	0.50453	0.3279	0.32354	0.4759	0.19947	0.50357	0.44919	0.46907	0.40354	0.26684	0.38824	0.30639	0.25392	0.45811	0.44101	0.68854	0.6301	0.53166	0.36478
1536.4	0.34075	0.3842	0.32372	0.19964	0.44482	0.32174	0.50493	0.3063	0.20936	0.41735	0.36288	0.49281	0.41743	0.35272	0.3829	0.30391	0.27494	0.51289	0.33898	0.34399	0.47871	0.20708	0.5094	0.4581	0.48151	0.42598	0.2719	0.3978	0.3098	0.25313	0.46852	0.45345	0.69833	0.64549	0.54606	0.37522
1537.2	0.34178	0.38641	0.32198	0.20316	0.43614	0.31977	0.50691	0.29792	0.2016	0.41767	0.36703	0.48992	0.41265	0.34611	0.37985	0.3004	0.27899	0.50433	0.3425	0.34653	0.47799	0.20746	0.51646	0.45595	0.48767	0.44078	0.27799	0.3966	0.30501	0.25522	0.47453	0.46011	0.70878	0.65249	0.55115	0.37836
1538	0.35572	0.40696	0.33648	0.22138	0.44631	0.33281	0.51638	0.30928	0.21282	0.43437	0.38803	0.50023	0.41944	0.3646	0.39389	0.30839	0.29209	0.51902	0.35518	0.36165	0.49214	0.23053	0.53698	0.473	0.5031	0.4743	0.28832	0.411	0.31825	0.26764	0.48139	0.47773	0.72642	0.67466	0.56872	0.39753
1538.9	0.35557	0.40247	0.34297	0.22901	0.43404	0.33845	0.51802	0.29943	0.21389	0.43313	0.39159	0.50022	0.42427	0.3623	0.39339	0.30547	0.29413	0.51775	0.35287	0.36931	0.49527	0.2292	0.54012	0.482	0.50509	0.49199	0.2898	0.41834	0.31462	0.26912	0.48685	0.48051	0.73211	0.67796	0.57663	0.39685
1539.7	0.35519	0.41594	0.34789	0.22522	0.42555	0.33825	0.52126	0.30288	0.21676	0.44171	0.4002	0.49436	0.42212	0.36662	0.39568	0.30699	0.29473	0.51739	0.36859	0.37733	0.49944	0.23394	0.54112	0.49458	0.51981	0.51674	0.2968	0.41795	0.31653	0.27028	0.49392	0.48752	0.74206	0.68667	0.58268	0.40418
1540.6	0.36524	0.42867	0.35318	0.23724	0.43208	0.34461	0.52856	0.30988	0.22789	0.4481	0.40665	0.50054	0.42706	0.3773	0.41027	0.31575	0.30555	0.5255	0.38221	0.38046	0.51118	0.23906	0.55244	0.51152	0.52596	0.53405	0.30751	0.42771	0.32835	0.28458	0.50071	0.49433	0.75607	0.69967	0.58957	0.41289
1541.4	0.34593	0.42978	0.36168	0.23627	0.42676	0.3423	0.5194	0.30949	0.23523	0.44933	0.41014	0.49732	0.42702	0.37703	0.41285	0.32005	0.30629	0.52298	0.38483	0.38275	0.51324	0.23661	0.55787	0.5248	0.5181	0.53919	0.30781	0.43143	0.33651	0.28698	0.4991	0.49403	0.75628	0.71051	0.59635	0.41772
1542.3	0.34682	0.4372	0.35869	0.2418	0.42145	0.34455	0.5179	0.30994	0.23537	0.45496	0.41235	0.50074	0.4322	0.37427	0.41278	0.32627	0.31177	0.52558	0.39075	0.38832	0.50935	0.24007	0.56422	0.5445	0.5183	0.55938	0.30964	0.44015	0.34893	0.29788	0.51398	0.49553	0.76028	0.71768	0.60405	0.41627
1543.1	0.34843	0.44973	0.364	0.24135	0.42093	0.3444	0.50892	0.31478	0.24107	0.45865	0.41828	0.50597	0.43265	0.38049	0.42257	0.33129	0.31601	0.53248	0.40536	0.3951	0.51642	0.24746	0.57885	0.559	0.52445	0.57483	0.32084	0.44701	0.36006	0.31005	0.52338	0.49765	0.76846	0.72744	0.61849	0.43085
1543.9	0.35953	0.45624	0.38221	0.24688	0.42653	0.34598	0.50432	0.3141	0.24989	0.46178	0.42096	0.51524	0.44511	0.37837	0.42719	0.33337	0.32526	0.5407	0.41043	0.40494	0.51624	0.25276	0.58559	0.57418	0.52652	0.57869	0.32793	0.45713	0.37115	0.32403	0.53405	0.5008	0.77277	0.73992	0.63159	0.4393
1544.8	0.36145	0.46177	0.38601	0.2426	0.4126	0.34183	0.49067	0.30719	0.2471	0.46096	0.41786	0.51251	0.44562	0.37782	0.41839	0.33124	0.323	0.53353	0.40554	0.40761	0.51475	0.25538	0.583	0.57885	0.52959	0.58823	0.32739	0.45847	0.37672	0.3301	0.54367	0.49918	0.77901	0.73671	0.63771	0.4473
1545.6	0.38466	0.47031	0.40079	0.24099	0.40987	0.34662	0.49058	0.31527	0.2546	0.46791	0.41478	0.51522	0.45574	0.38492	0.42621	0.32941	0.32655	0.54135	0.40718	0.41544	0.52038	0.26472	0.5904	0.59273	0.54222	0.60358	0.33708	0.46069	0.39377	0.33971	0.55922	0.50066	0.78506	0.74121	0.65338	0.4576
1546.5	0.37171	0.45707	0.39989	0.22244	0.39449	0.33866	0.46752	0.30344	0.25169	0.45666	0.39796	0.50178	0.44729	0.38259	0.41498	0.32204	0.316	0.52896	0.39395	0.40873	0.51373	0.25973	0.58619	0.5872	0.53712	0.59226	0.33589	0.45678	0.39607	0.33537	0.55521	0.49058	0.78034	0.73397	0.6534	0.45707
1547.3	0.39334	0.46872	0.41533	0.23704	0.40129	0.34662	0.47009	0.31849	0.26438	0.47071	0.4002	0.51111	0.45989	0.38546	0.41511	0.33129	0.33027	0.5357	0.39277	0.41768	0.52433	0.27011	0.595	0.60329	0.54989	0.59797	0.34457	0.46911	0.41903	0.35356	0.5684	0.49858	0.79609	0.75327	0.66215	0.46805
1548.1	0.39778	0.47101	0.41459	0.23957	0.39826	0.34468	0.46597	0.32852	0.2663	0.47651	0.39792	0.51266	0.4591	0.38784	0.41437	0.33198	0.32944	0.52692	0.38896	0.41978	0.52554	0.27222	0.6054	0.60026	0.55886	0.59978	0.35154	0.47394	0.42915	0.35457	0.58182	0.50119	0.80392	0.75869	0.66654	0.46994
1549	0.39642	0.47896	0.42218	0.23326	0.40107	0.35008	0.45723	0.3307	0.27004	0.47907	0.38939	0.51368	0.45819	0.38498	0.42001	0.33267	0.33139	0.52614	0.38472	0.4173	0.52367	0.27561	0.61794	0.60386	0.56327	0.59013	0.35494	0.47393	0.43412	0.35662	0.5855	0.48871	0.79803	0.76797	0.67253	0.46708
1549.8	0.40024	0.47593	0.42391	0.23423	0.39892	0.34951	0.44672	0.33166	0.27378	0.4795	0.38901	0.51091	0.45238	0.38445	0.4114	0.33994	0.3352	0.51907	0.3862	0.4224	0.52267	0.28211	0.62432	0.59499	0.56312	0.57857	0.35739	0.47976	0.44434	0.35868	0.59494	0.48484	0.79953	0.77251	0.67688	0.46515
1550.7	0.41453	0.48498	0.43281	0.24775	0.40225	0.35651	0.44644	0.34067	0.2785	0.48661	0.39199	0.52447	0.45907	0.38779	0.42242	0.34775	0.34114	0.52431	0.38896	0.42722	0.52904	0.29194	0.63628	0.58922	0.57196	0.57158	0.36398	0.4907	0.46084	0.36754	0.60484	0.48398	0.80462	0.78067	0.68716	0.47254
1551.5	0.41636	0.48412	0.44357	0.24466	0.40582	0.35919	0.4427	0.34258	0.28384	0.48413	0.38912	0.52575	0.45442	0.39268	0.43392	0.34923	0.33824	0.52052	0.38485	0.43612	0.52955	0.29812	0.64599	0.58033	0.5727	0.56343	0.37268	0.49239	0.47504	0.36548	0.61426	0.47945	0.8033	0.78245	0.69695	0.478
1552.4	0.43884	0.4927	0.45413	0.24428	0.40893	0.36881	0.44229	0.34624	0.29294	0.48924	0.38721	0.5299	0.45776	0.40374	0.44605	0.36283	0.34616	0.52983	0.38512	0.44065	0.54538	0.30783	0.65347	0.5798	0.58135	0.56374	0.38648	0.49894	0.49966	0.36926	0.62009	0.46964	0.80538	0.78546	0.70792	0.48667
1553.2	0.44561	0.49782	0.46549	0.2541	0.41403	0.37991	0.4441	0.36716	0.30096	0.49739	0.38954	0.53833	0.45835	0.41359	0.45209	0.37219	0.34762	0.53711	0.38425	0.44707	0.55055	0.31913	0.66352	0.57868	0.58851	0.5632	0.39977	0.51435	0.51678	0.3779	0.63011	0.47389	0.81308	0.79162	0.71984	0.49796
1554.1	0.42611	0.49965	0.47383	0.25613	0.41311	0.38747	0.43793	0.37464	0.30407	0.4974	0.38522	0.54597	0.46023	0.41599	0.46558	0.37767	0.34823	0.53856	0.37783	0.44786	0.55642	0.32683	0.66736	0.57715	0.59692	0.55299	0.40048	0.52218	0.52428	0.37693	0.63428	0.46766	0.81684	0.79766	0.72098	0.50632
1554.9	0.41436	0.49805	0.47723	0.25124	0.40797	0.38829	0.42927	0.37617	0.30855	0.49579	0.37532	0.52971	0.45618	0.41358	0.46259	0.37416	0.34416	0.53217	0.36795	0.4436	0.56508	0.32578	0.67464	0.57151	0.60331	0.53423	0.40243	0.51965	0.52042	0.37542	0.63901	0.45808	0.81593	0.7994	0.7185	0.5056
1555.7	0.40454	0.50689	0.47971	0.25183	0.41103	0.39527	0.42485	0.38885	0.31622	0.50355	0.37322	0.52995	0.46501	0.41881	0.46674	0.38082	0.34669	0.53453	0.37329	0.44289	0.57806	0.3305	0.68424	0.56363	0.61176	0.52907	0.40186	0.52812	0.5209	0.3743	0.65	0.45259	0.8235	0.80723	0.72287	0.50692
1556.6	0.38947	0.50996	0.47967	0.25244	0.40715	0.39819	0.41483	0.39231	0.32064	0.50912	0.36549	0.52824	0.46321	0.41817	0.46966	0.37979	0.34119	0.53321	0.36992	0.44711	0.58275	0.33647	0.69456	0.5598	0.60801	0.50958	0.39459	0.5354	0.51142	0.37471	0.65271	0.44584	0.82452	0.81043	0.72813	0.51224
1557.4	0.39705	0.50276	0.47723	0.24892	0.39947	0.39781	0.40916	0.38816	0.32221	0.51439	0.36262	0.52745	0.46486	0.4184	0.47454	0.38524	0.34772	0.52843	0.36444	0.45355	0.59909	0.33945	0.70436	0.55207	0.6101	0.49187	0.39097	0.52842	0.51713	0.36793	0.65958	0.43804	0.82697	0.81487	0.73012	0.51495
1558.3	0.42771	0.51829	0.47123	0.25292	0.4053	0.40253	0.40744	0.39451	0.3321	0.52562	0.36602	0.5289	0.47345	0.42844	0.47861	0.39176	0.35319	0.52902	0.36399	0.44979	0.60949	0.34346	0.71382	0.54585	0.61682	0.48533	0.39439	0.53496	0.51376	0.37328	0.669	0.4397	0.83041	0.82166	0.7327	0.51329
1559.1	0.43765	0.52522	0.48143	0.26371	0.41362	0.4085	0.41368	0.4072	0.3393	0.53558	0.36997	0.54622	0.47584	0.43771	0.49564	0.40885	0.3621	0.54126	0.37575	0.45761	0.61875	0.35718	0.72254	0.54481	0.61873	0.47714	0.39774	0.54532	0.51928	0.36968	0.67788	0.4386	0.83476	0.83411	0.74402	0.51994
1559.9	0.45657	0.52769	0.48166	0.27308	0.41316	0.4181	0.41746	0.41006	0.34125	0.54391	0.36887	0.5581	0.48064	0.44839	0.50224	0.42016	0.37292	0.54874	0.37462	0.45563	0.63129	0.37236	0.73263	0.54599	0.62781	0.46755	0.40179	0.54891	0.52101	0.37621	0.68431	0.4361	0.83359	0.84065	0.74193	0.51947
1560.8	0.47158	0.53194	0.48005	0.28358	0.41486	0.42368	0.41792	0.4165	0.344	0.54317	0.36781	0.55558	0.48081	0.45628	0.50457	0.43243	0.37975	0.55049	0.37508	0.45281	0.64151	0.37417	0.73912	0.54124	0.63785	0.46569	0.39868	0.5479	0.52437	0.37111	0.68538	0.43574	0.83385	0.84591	0.73665	0.51007
1561.6	0.49083	0.54141	0.49205	0.29921	0.42672	0.43986	0.42407	0.42878	0.35897	0.55219	0.3719	0.56263	0.49148	0.46158	0.52324	0.4464	0.38953	0.56708	0.38951	0.45807	0.64963	0.38778	0.75226	0.54484	0.65422	0.46188	0.40842	0.56404	0.535	0.3828	0.70154	0.4485	0.83899	0.85899	0.74086	0.51357
1562.4	0.49859	0.53513	0.49575	0.30589	0.42865	0.44493	0.43009	0.43459	0.35857	0.55871	0.36676	0.56712	0.4954	0.4636	0.53319	0.45435	0.39267	0.57366	0.39021	0.46115	0.65926	0.39787	0.76478	0.55159	0.66407	0.4528	0.41133	0.55818	0.53473	0.38517	0.70403	0.45092	0.83892	0.85842	0.74594	0.5195
1563.3	0.51478	0.55417	0.49445	0.30282	0.43444	0.45569	0.42835	0.44063	0.36116	0.56519	0.36448	0.56717	0.49847	0.46716	0.53861	0.4635	0.4029	0.5765	0.3857	0.46137	0.66804	0.40167	0.76825	0.55896	0.66972	0.45134	0.41707	0.5602	0.53806	0.38976	0.70831	0.45208	0.8417	0.86135	0.74421	0.52326
1564.1	0.50647	0.56427	0.49255	0.30343	0.43039	0.45338	0.42656	0.44295	0.35666	0.56275	0.36283	0.55907	0.49195	0.46721	0.53918	0.46815	0.39447	0.57905	0.38316	0.45844	0.66561	0.39537	0.76822	0.56256	0.66937	0.43903	0.4111	0.55514	0.52731	0.3792	0.71017	0.44785	0.83579	0.85323	0.75066	0.51954
1565	0.50036	0.56977	0.50358	0.3021	0.4313	0.4527	0.42554	0.44079	0.35241	0.56641	0.36221	0.56398	0.4916	0.46727	0.54341	0.47323	0.39199	0.58457	0.37823	0.4561	0.66111	0.40172	0.77025	0.56769	0.66763	0.42641	0.41641	0.55012	0.51972	0.38461	0.71621	0.44276	0.83448	0.85009	0.74667	0.51554
1565.8	0.49835	0.57976	0.49526	0.30046	0.43391	0.44966	0.42848	0.4447	0.34747	0.56549	0.3581	0.55982	0.48908	0.46992	0.54211	0.48226	0.38929	0.58366	0.37626	0.45202	0.66316	0.40358	0.76542	0.56574	0.66191	0.41916	0.41389	0.54331	0.50805	0.37858	0.72028	0.43214	0.83093	0.8426	0.74263	0.50783
1566.6	0.49719	0.59695	0.49591	0.29827	0.43829	0.45104	0.42081	0.44789	0.34719	0.55905	0.35526	0.55976	0.48721	0.47512	0.54429	0.48874	0.38861	0.58619	0.3763	0.44893	0.66004	0.39721	0.75715	0.56096	0.6559	0.4156	0.40948	0.54204	0.50468	0.3685	0.72005	0.42462	0.82859	0.83809	0.73785	0.49844
1567.5	0.51353	0.60242	0.4972	0.31193	0.43957	0.45802	0.42456	0.44974	0.35226	0.56864	0.36021	0.57348	0.49277	0.48363	0.54503	0.49878	0.3842	0.59825	0.38009	0.45157	0.66626	0.40199	0.76188	0.56506	0.66615	0.41582	0.41483	0.54325	0.50001	0.37599	0.72598	0.42896	0.83323	0.83721	0.7438	0.49359
1568.3	0.52395	0.59997	0.49403	0.32053	0.44816	0.46263	0.42639	0.45595	0.35701	0.57177	0.35942	0.58035	0.4939	0.48346	0.55453	0.50687	0.38975	0.59866	0.38327	0.45828	0.6666	0.39983	0.75935	0.56098	0.66512	0.412	0.42288	0.54319	0.50244	0.3813	0.72931	0.429	0.83541	0.83545	0.74097	0.49564
1569.2	0.53305	0.60642	0.4917	0.33438	0.46194	0.47468	0.4384	0.46824	0.36697	0.58035	0.37029	0.59308	0.50049	0.495	0.56686	0.52151	0.40369	0.61099	0.39649	0.4623	0.67544	0.40247	0.75859	0.56502	0.67075	0.41131	0.43012	0.5564	0.50905	0.38676	0.73855	0.43613	0.84187	0.84198	0.74597	0.50688
1570	0.52104	0.59909	0.48846	0.32578	0.45198	0.4665	0.42958	0.4593	0.35725	0.57582	0.36369	0.591	0.49161	0.49163	0.5581	0.51687	0.39164	0.60254	0.38589	0.44597	0.66415	0.39018	0.7526	0.56091	0.66631	0.39859	0.42497	0.5465	0.49362	0.37982	0.72512	0.42753	0.83066	0.8315	0.73855	0.50021
1570.8	0.54796	0.6115	0.49939	0.34411	0.4649	0.48594	0.44673	0.47347	0.3687	0.59313	0.38003	0.60346	0.50269	0.50139	0.5744	0.5383	0.40786	0.62384	0.39648	0.45723	0.6805	0.39974	0.76915	0.57357	0.67255	0.40326	0.44132	0.56072	0.50298	0.39788	0.74254	0.43449	0.84097	0.8462	0.74919	0.5086
1571.7	0.54659	0.61475	0.49452	0.35134	0.46993	0.48968	0.4495	0.47693	0.36768	0.5914	0.37768	0.60425	0.50373	0.5	0.58429	0.54577	0.4142	0.62487	0.4001	0.45204	0.67571	0.39549	0.76606	0.5705	0.66286	0.39868	0.4394	0.56286	0.50116	0.39896	0.74716	0.43307	0.84054	0.84202	0.74307	0.50995
1572.5	0.54769	0.62132	0.49233	0.34355	0.46715	0.48648	0.44141	0.46718	0.35684	0.58173	0.3715	0.59578	0.4938	0.49184	0.57083	0.54954	0.40673	0.61631	0.39419	0.42893	0.65992	0.38608	0.7508	0.56323	0.64999	0.385	0.42447	0.55685	0.48926	0.38682	0.73721	0.42478	0.83033	0.83408	0.7283	0.497
1573.3	0.55425	0.63385	0.49203	0.35074	0.47446	0.49116	0.44688	0.47987	0.36374	0.59347	0.37381	0.59888	0.49299	0.49302	0.57693	0.55736	0.41103	0.61477	0.39537	0.42486	0.65624	0.38257	0.75841	0.56044	0.64442	0.38758	0.42392	0.55735	0.49302	0.39045	0.73766	0.4311	0.82985	0.83359	0.72668	0.49328
1574.2	0.5599	0.64132	0.49349	0.35994	0.48543	0.49548	0.44614	0.48143	0.3648	0.59564	0.38059	0.59964	0.49101	0.49259	0.57676	0.56717	0.41782	0.61936	0.40002	0.42661	0.65437	0.38007	0.75426	0.55361	0.64074	0.38833	0.42099	0.55591	0.49473	0.38937	0.73851	0.43169	0.82787	0.83114	0.72251	0.48524
1575	0.54998	0.64928	0.49476	0.36016	0.48701	0.48952	0.44594	0.47698	0.36571	0.59581	0.37789	0.59738	0.48517	0.48766	0.5614	0.56521	0.40876	0.61447	0.39902	0.41564	0.63966	0.37089	0.73951	0.55072	0.63437	0.38645	0.40983	0.54933	0.48827	0.38382	0.73314	0.42812	0.82059	0.82453	0.71523	0.47961
1575.8	0.53713	0.64936	0.49639	0.35484	0.48709	0.48806	0.44493	0.47275	0.36488	0.59308	0.38361	0.59313	0.47714	0.48251	0.5496	0.5585	0.4028	0.61141	0.39168	0.40428	0.6276	0.35662	0.72818	0.54289	0.62808	0.37723	0.40756	0.54227	0.47709	0.37903	0.7272	0.41755	0.81743	0.82398	0.71031	0.46807
1576.7	0.54641	0.6493	0.48892	0.3503	0.49895	0.49348	0.45259	0.47524	0.37455	0.60146	0.39007	0.59605	0.47941	0.47935	0.55227	0.55614	0.40641	0.61985	0.39493	0.41418	0.62675	0.35757	0.73261	0.54351	0.628	0.37661	0.40591	0.54295	0.4754	0.38022	0.72644	0.42019	0.8224	0.8316	0.71248	0.46862
1577.5	0.5537	0.6469	0.4901	0.34146	0.48881	0.49365	0.44552	0.45861	0.36861	0.5919	0.39022	0.5943	0.47559	0.47175	0.53525	0.55205	0.39334	0.61529	0.39027	0.40501	0.61424	0.34516	0.71886	0.54417	0.6286	0.3697	0.39885	0.53628	0.46601	0.3695	0.71812	0.40768	0.81492	0.82605	0.70755	0.46356
1578.4	0.5514	0.65574	0.49862	0.35282	0.49963	0.51034	0.46522	0.47564	0.3881	0.61008	0.40478	0.61043	0.48407	0.47378	0.54385	0.55835	0.39553	0.62776	0.40089	0.40202	0.61018	0.34382	0.72101	0.56001	0.62488	0.37359	0.40815	0.5457	0.47155	0.37298	0.72456	0.41416	0.82358	0.83186	0.71692	0.47556
1579.2	0.528	0.64926	0.47874	0.34666	0.49445	0.5055	0.45852	0.4626	0.37697	0.60102	0.39421	0.60382	0.46823	0.45759	0.53673	0.54551	0.38517	0.61634	0.39478	0.38906	0.58912	0.33001	0.71456	0.54857	0.60896	0.36025	0.39947	0.5408	0.46103	0.35185	0.70925	0.40317	0.81351	0.81655	0.69682	0.45976
1580	0.53351	0.67103	0.48594	0.35816	0.51147	0.51579	0.47235	0.47649	0.38779	0.61226	0.40575	0.61357	0.47537	0.45738	0.54077	0.555	0.39511	0.62219	0.41197	0.39049	0.58458	0.33131	0.72379	0.56318	0.61052	0.36267	0.40103	0.54878	0.46983	0.35229	0.70986	0.41014	0.81037	0.8193	0.70011	0.4663
1580.9	0.53051	0.6793	0.4949	0.36923	0.50728	0.51894	0.47785	0.47815	0.39258	0.61859	0.41212	0.61918	0.47555	0.46324	0.53645	0.55538	0.39566	0.62789	0.41561	0.37768	0.5782	0.32661	0.72575	0.57107	0.60212	0.36674	0.40321	0.55522	0.48235	0.35241	0.71015	0.40369	0.80774	0.81487	0.69922	0.46348
1581.7	0.51344	0.68748	0.48344	0.36948	0.50706	0.51546	0.47537	0.47486	0.38579	0.61529	0.40602	0.60528	0.47368	0.4495	0.52996	0.54325	0.3868	0.62675	0.41221	0.36382	0.56173	0.31885	0.71693	0.5673	0.58959	0.36004	0.39255	0.54807	0.4741	0.34252	0.70242	0.39604	0.80171	0.80176	0.69251	0.45102
1582.5	0.523	0.69753	0.48562	0.37461	0.51718	0.51929	0.46996	0.47395	0.38722	0.62005	0.40957	0.59858	0.47786	0.45043	0.52591	0.5409	0.39151	0.63169	0.41249	0.36668	0.55504	0.3213	0.71826	0.57027	0.59631	0.36013	0.38467	0.55404	0.4821	0.34043	0.69834	0.3959	0.80365	0.80445	0.68784	0.44221
1583.4	0.53124	0.70436	0.49397	0.3741	0.52941	0.53192	0.47326	0.48644	0.40129	0.63241	0.42193	0.60214	0.48394	0.45224	0.52405	0.54486	0.39478	0.64584	0.41723	0.3675	0.55383	0.32126	0.71875	0.58372	0.59974	0.36213	0.38864	0.5599	0.4936	0.34872	0.69759	0.39725	0.81196	0.81263	0.69545	0.44795
1584.2	0.5231	0.68732	0.47873	0.36486	0.52699	0.52175	0.46368	0.47701	0.39667	0.62784	0.41647	0.58956	0.47637	0.44743	0.51079	0.52926	0.37962	0.64002	0.40283	0.36081	0.54257	0.31276	0.71051	0.5809	0.58955	0.35346	0.37835	0.54973	0.49217	0.33601	0.68614	0.3874	0.8091	0.80257	0.68721	0.4369
1585	0.52356	0.71111	0.49104	0.37655	0.54958	0.53434	0.48059	0.49476	0.41341	0.65016	0.43224	0.60194	0.48833	0.45399	0.51922	0.53919	0.38568	0.6502	0.4193	0.37409	0.54349	0.31657	0.72156	0.59231	0.60855	0.36821	0.38873	0.56077	0.50474	0.34567	0.69313	0.40198	0.82219	0.81029	0.69501	0.44637
1585.9	0.53288	0.71921	0.5043	0.39181	0.56901	0.54928	0.49343	0.51004	0.4294	0.66802	0.44883	0.6139	0.49617	0.45778	0.52592	0.54566	0.39819	0.66494	0.42917	0.38076	0.55086	0.32515	0.73654	0.60718	0.62151	0.37504	0.39517	0.57496	0.52957	0.35414	0.69538	0.41108	0.83529	0.82434	0.70314	0.45621
1586.7	0.52462	0.72833	0.49648	0.39257	0.56531	0.54502	0.49235	0.4997	0.43191	0.6662	0.44727	0.61132	0.48837	0.45142	0.51903	0.54381	0.39319	0.66491	0.42634	0.36836	0.54088	0.32074	0.74132	0.61351	0.61825	0.37575	0.38927	0.57789	0.53456	0.35065	0.68817	0.40303	0.8337	0.81975	0.69602	0.46041
1587.6	0.53578	0.73614	0.50836	0.41789	0.58045	0.54784	0.50554	0.50555	0.44692	0.67882	0.45833	0.62035	0.50092	0.4558	0.52479	0.55005	0.40215	0.67423	0.43866	0.37488	0.55132	0.32906	0.7513	0.63023	0.63217	0.38772	0.39571	0.59024	0.55079	0.35383	0.69775	0.4185	0.83987	0.82663	0.70512	0.47111
1588.4	0.55254	0.74697	0.52467	0.42951	0.59125	0.56286	0.51843	0.51541	0.46504	0.69712	0.46972	0.63229	0.5125	0.4607	0.53278	0.55877	0.41665	0.69416	0.45919	0.38709	0.55754	0.34877	0.76288	0.65006	0.64857	0.40328	0.40091	0.61103	0.57691	0.3657	0.71271	0.43884	0.84925	0.83646	0.7109	0.48455
1589.2	0.56244	0.73938	0.52524	0.44414	0.59803	0.56584	0.51559	0.5179	0.47606	0.69922	0.47284	0.63142	0.5155	0.45708	0.53568	0.56086	0.42135	0.70151	0.46234	0.38725	0.56113	0.36014	0.76815	0.66633	0.65806	0.40535	0.40734	0.62723	0.59456	0.3718	0.71734	0.4439	0.85069	0.84096	0.71269	0.4903
1590.1	0.58024	0.73949	0.53844	0.45174	0.60973	0.5667	0.52254	0.52406	0.49189	0.71273	0.48089	0.63515	0.52046	0.4615	0.53764	0.57006	0.42603	0.70816	0.47623	0.39538	0.5653	0.3716	0.78061	0.68215	0.66524	0.41624	0.41975	0.63303	0.61655	0.37709	0.73133	0.45687	0.85847	0.84402	0.71808	0.50071
1590.9	0.59576	0.74413	0.55026	0.46463	0.62449	0.56993	0.53774	0.53719	0.50073	0.7179	0.48864	0.64057	0.53214	0.4657	0.54249	0.57678	0.43405	0.71495	0.48948	0.40357	0.57954	0.38336	0.7909	0.69951	0.67629	0.42746	0.42753	0.64134	0.63433	0.38598	0.74068	0.47235	0.86656	0.84598	0.72687	0.51307
1591.7	0.60281	0.75739	0.55897	0.46909	0.62558	0.57331	0.54526	0.54146	0.50757	0.72161	0.49749	0.64814	0.5403	0.47098	0.55109	0.58521	0.44252	0.72307	0.50273	0.40488	0.58065	0.3929	0.80813	0.71458	0.68502	0.44032	0.43533	0.65814	0.6527	0.39318	0.75165	0.47882	0.87106	0.8455	0.73512	0.525
1592.6	0.62373	0.76477	0.57615	0.48343	0.63861	0.57926	0.55784	0.55575	0.51482	0.73599	0.50943	0.65495	0.55077	0.47645	0.56506	0.59734	0.45113	0.73561	0.51121	0.41668	0.59243	0.40471	0.8303	0.73336	0.70461	0.45017	0.45301	0.6736	0.6691	0.39792	0.76094	0.48987	0.88083	0.85251	0.74791	0.53633
1593.4	0.64576	0.79003	0.60207	0.49444	0.65063	0.59678	0.57723	0.57073	0.53007	0.75831	0.52837	0.66475	0.56965	0.49002	0.57931	0.6073	0.46483	0.75984	0.52641	0.42679	0.60801	0.42483	0.85337	0.75993	0.72526	0.46578	0.46448	0.68729	0.68908	0.41255	0.77664	0.50916	0.89568	0.85722	0.76758	0.55628
1594.2	0.66461	0.81195	0.61458	0.51722	0.66554	0.61382	0.59206	0.58588	0.54183	0.76367	0.53852	0.68039	0.58875	0.50205	0.59287	0.62363	0.47997	0.78554	0.53678	0.43759	0.62782	0.44389	0.87307	0.78784	0.74243	0.48262	0.47214	0.72147	0.70587	0.42278	0.79151	0.52714	0.90171	0.8699	0.78343	0.57239
1595.1	0.69895	0.82698	0.64108	0.53716	0.68698	0.63002	0.60631	0.60812	0.56389	0.78442	0.55359	0.69721	0.60855	0.51332	0.60719	0.63933	0.49699	0.81334	0.56065	0.45443	0.64851	0.4628	0.89408	0.81553	0.76661	0.50091	0.4956	0.75245	0.72725	0.4323	0.81691	0.54304	0.91313	0.88803	0.8028	0.58682
1595.9	0.73861	0.83235	0.66875	0.55554	0.70599	0.64912	0.62444	0.62639	0.57473	0.79804	0.56478	0.70295	0.62569	0.52101	0.62419	0.65308	0.5086	0.83806	0.57461	0.47253	0.66552	0.48073	0.90856	0.83897	0.79426	0.51003	0.51622	0.77569	0.74333	0.44166	0.83364	0.5581	0.91911	0.89848	0.81695	0.59465
1596.7	0.78267	0.85779	0.69953	0.59724	0.73084	0.66965	0.64035	0.64689	0.60201	0.81266	0.58276	0.72102	0.65525	0.54253	0.6469	0.6794	0.53121	0.86756	0.59429	0.48598	0.68636	0.49922	0.92701	0.87082	0.82045	0.53342	0.5375	0.80817	0.76934	0.46279	0.85291	0.57264	0.93249	0.91295	0.837	0.616
1597.6	0.79779	0.85697	0.70382	0.61008	0.7343	0.67006	0.63628	0.65194	0.60391	0.80649	0.58285	0.71919	0.66088	0.5443	0.65027	0.6904	0.54499	0.87802	0.60442	0.49187	0.691	0.49718	0.92966	0.88009	0.82059	0.5426	0.54297	0.81882	0.77376	0.45798	0.85713	0.57641	0.93047	0.91783	0.8386	0.62096
1598.4	0.8281	0.85948	0.72269	0.62694	0.74506	0.67624	0.64611	0.66013	0.61655	0.82449	0.5892	0.72442	0.6734	0.5561	0.66061	0.70211	0.55737	0.88731	0.61536	0.50223	0.69498	0.50295	0.93478	0.89852	0.83788	0.54998	0.55672	0.82743	0.77736	0.46078	0.86502	0.58124	0.93737	0.92408	0.8438	0.63365
1599.2	0.86037	0.8829	0.74934	0.65705	0.76286	0.69659	0.66282	0.67858	0.63605	0.84246	0.60348	0.73995	0.69525	0.5743	0.67893	0.71866	0.5775	0.91196	0.62852	0.52167	0.7064	0.51496	0.9501	0.92109	0.86338	0.56756	0.5735	0.84606	0.7953	0.47715	0.8742	0.60265	0.95213	0.9418	0.863	0.6486
1600.1	0.88119	0.89439	0.75402	0.67254	0.77392	0.69793	0.66079	0.68624	0.64269	0.84733	0.60394	0.73762	0.70168	0.58007	0.67695	0.72399	0.58674	0.9257	0.63188	0.52709	0.71599	0.52212	0.95406	0.93131	0.86869	0.57363	0.57532	0.84915	0.79635	0.48306	0.87308	0.60628	0.95664	0.95142	0.86937	0.65209
1600.9	0.88998	0.91091	0.76509	0.67275	0.77218	0.69549	0.66706	0.68767	0.64442	0.84366	0.5987	0.73338	0.7012	0.57628	0.67605	0.72495	0.5902	0.92376	0.63606	0.53283	0.71331	0.52163	0.95581	0.93651	0.87073	0.57723	0.57203	0.84502	0.78396	0.47939	0.87418	0.60664	0.95442	0.9535	0.86783	0.64815
1601.7	0.92783	0.92861	0.79362	0.69253	0.78901	0.70661	0.68633	0.70184	0.6559	0.85176	0.60416	0.74699	0.71952	0.58399	0.6834	0.73489	0.59892	0.94164	0.64873	0.55146	0.72416	0.5344	0.9663	0.95479	0.88973	0.58177	0.58345	0.84622	0.78683	0.48231	0.88623	0.61104	0.96127	0.96403	0.87648	0.64727
1602.6	0.95247	0.94545	0.8098	0.70122	0.79261	0.71074	0.69509	0.71072	0.66329	0.85103	0.60701	0.74966	0.72675	0.58999	0.68579	0.74058	0.60218	0.95402	0.6624	0.56146	0.73199	0.54068	0.97548	0.96728	0.89279	0.58668	0.5902	0.84064	0.78505	0.48716	0.88721	0.6069	0.96035	0.9708	0.88753	0.63929
1603.4	0.96186	0.94262	0.81458	0.69618	0.78303	0.69886	0.6915	0.70694	0.65607	0.83996	0.60095	0.74193	0.72201	0.58924	0.68098	0.73917	0.60071	0.94716	0.66913	0.55971	0.72313	0.53567	0.97367	0.969	0.88595	0.57181	0.586	0.82624	0.76741	0.47061	0.88267	0.59255	0.94984	0.96034	0.88158	0.63021
1604.2	0.96544	0.95641	0.83934	0.70129	0.77912	0.70288	0.70157	0.71221	0.65988	0.84201	0.59939	0.74738	0.72704	0.59736	0.68668	0.74271	0.6037	0.94454	0.68147	0.56953	0.72114	0.53763	0.97868	0.98112	0.88586	0.57146	0.58783	0.82076	0.75915	0.46195	0.88331	0.58918	0.95248	0.96451	0.88344	0.63104
1605.1	0.95569	0.93911	0.83548	0.69369	0.77101	0.69595	0.68802	0.70098	0.65097	0.82889	0.58713	0.73543	0.71777	0.59234	0.67162	0.73391	0.59902	0.93572	0.67478	0.56115	0.7138	0.5274	0.96926	0.97305	0.87263	0.55505	0.5842	0.80402	0.7401	0.4466	0.87019	0.5729	0.94142	0.95845	0.87656	0.61963
1605.9	0.95793	0.93979	0.83978	0.69443	0.76932	0.69358	0.68401	0.69571	0.65142	0.83006	0.58166	0.73608	0.71576	0.59336	0.66882	0.73585	0.59901	0.92763	0.67204	0.558	0.71231	0.5205	0.96712	0.97374	0.86447	0.55028	0.58076	0.80004	0.73033	0.44401	0.86395	0.56342	0.93515	0.96106	0.87578	0.61923
1606.7	0.92008	0.92348	0.82831	0.66947	0.75159	0.67574	0.66099	0.67195	0.63023	0.80414	0.56117	0.7104	0.70037	0.57141	0.65346	0.7158	0.59186	0.90149	0.65718	0.54132	0.69342	0.4948	0.94592	0.94861	0.84235	0.52846	0.56338	0.7782	0.69304	0.42176	0.8447	0.54401	0.91973	0.93576	0.85372	0.60045
1607.6	0.90224	0.91409	0.81119	0.65439	0.73428	0.66811	0.64575	0.66044	0.62341	0.78925	0.54687	0.69125	0.69128	0.554	0.63921	0.7006	0.58462	0.88971	0.63788	0.53457	0.68913	0.47744	0.93497	0.93168	0.81791	0.52185	0.54784	0.75472	0.66491	0.41217	0.82722	0.53365	0.90751	0.92724	0.84387	0.58096
1608.4	0.86914	0.88995	0.78311	0.63242	0.7136	0.64176	0.61944	0.63605	0.60956	0.75916	0.52792	0.66334	0.66856	0.52556	0.62097	0.68107	0.57174	0.86425	0.61259	0.51727	0.66345	0.4479	0.91427	0.89765	0.79163	0.49198	0.52618	0.72339	0.6308	0.39464	0.80415	0.50736	0.88609	0.90744	0.81938	0.55445
1609.2	0.84434	0.89005	0.76675	0.61388	0.69985	0.63284	0.61039	0.62364	0.60453	0.7486	0.5164	0.65072	0.66097	0.5139	0.6065	0.66821	0.56516	0.84959	0.60574	0.51047	0.6517	0.43582	0.90177	0.87787	0.76962	0.47705	0.5052	0.70184	0.60901	0.38023	0.79721	0.49517	0.87548	0.8958	0.80835	0.53617
1610.1	0.78762	0.86366	0.73217	0.58411	0.66072	0.60316	0.58307	0.60056	0.58654	0.71117	0.4893	0.6133	0.63218	0.48794	0.58644	0.63635	0.54133	0.81551	0.58044	0.49133	0.62635	0.4062	0.87713	0.83769	0.73323	0.44853	0.47676	0.66654	0.56638	0.35441	0.77142	0.47013	0.85499	0.86838	0.78433	0.50365
1610.9	0.76378	0.85593	0.71634	0.56764	0.64158	0.58493	0.57049	0.58933	0.58757	0.69694	0.47958	0.60105	0.61376	0.47923	0.57855	0.62084	0.52863	0.79678	0.56841	0.48688	0.61644	0.39141	0.86916	0.80918	0.71782	0.43261	0.46303	0.6489	0.55031	0.34226	0.76348	0.46153	0.8488	0.86484	0.77813	0.4888
1611.7	0.72913	0.8334	0.69112	0.53874	0.62107	0.55811	0.54489	0.56096	0.56996	0.67152	0.45272	0.58146	0.5846	0.45873	0.55802	0.59844	0.50874	0.7659	0.55008	0.47594	0.58981	0.37039	0.83792	0.77248	0.69259	0.4085	0.43588	0.62117	0.52516	0.32421	0.74627	0.44013	0.83028	0.84566	0.75245	0.46885
1612.5	0.6997	0.81865	0.6665	0.5132	0.59969	0.53708	0.52101	0.53867	0.55907	0.65036	0.43283	0.56529	0.57053	0.44816	0.53624	0.57891	0.49296	0.74158	0.53021	0.46151	0.58152	0.35398	0.81991	0.74463	0.67697	0.39112	0.41551	0.60047	0.49786	0.30165	0.73414	0.4294	0.81503	0.82739	0.74352	0.45102
1613.4	0.67008	0.79166	0.64386	0.49204	0.57527	0.51701	0.50026	0.52341	0.55215	0.62555	0.41373	0.54619	0.55159	0.42979	0.51981	0.55743	0.47342	0.72312	0.50895	0.44912	0.56803	0.33125	0.80696	0.71924	0.65944	0.36962	0.39917	0.57665	0.47362	0.29392	0.71199	0.41403	0.80429	0.8112	0.72622	0.43565
1614.2	0.64243	0.77149	0.6264	0.46597	0.5574	0.50044	0.47775	0.49714	0.54283	0.60866	0.39628	0.53278	0.53074	0.41694	0.49316	0.5392	0.46058	0.70209	0.49567	0.43028	0.55184	0.31884	0.78766	0.68977	0.63985	0.34482	0.38188	0.55756	0.456	0.27994	0.69531	0.40211	0.79001	0.79739	0.70682	0.42186
1615	0.59719	0.75472	0.60421	0.44165	0.53914	0.48369	0.45183	0.47492	0.52776	0.58301	0.37481	0.51256	0.51064	0.39811	0.46916	0.52034	0.4457	0.67911	0.47698	0.41249	0.53384	0.30508	0.76174	0.6641	0.61854	0.32016	0.3626	0.52966	0.42912	0.26538	0.68045	0.37939	0.7741	0.77804	0.68479	0.40491
1615.9	0.55608	0.73794	0.58777	0.42748	0.52092	0.47016	0.43753	0.45766	0.5277	0.56676	0.36723	0.49721	0.49881	0.38477	0.45538	0.50596	0.42755	0.66156	0.46214	0.39755	0.5263	0.29477	0.7573	0.64316	0.60286	0.30178	0.35097	0.51577	0.40496	0.2589	0.66579	0.36065	0.76584	0.76305	0.67647	0.39194
1616.7	0.51873	0.71311	0.56388	0.40861	0.5035	0.45913	0.42428	0.44253	0.52898	0.55729	0.35721	0.48664	0.48081	0.36671	0.44377	0.49034	0.4177	0.64038	0.44854	0.3883	0.51445	0.28391	0.74311	0.6196	0.58017	0.28214	0.3371	0.49666	0.39217	0.25234	0.65036	0.34427	0.76033	0.75539	0.66446	0.37956
1617.5	0.47883	0.70217	0.5347	0.38327	0.48015	0.4387	0.40322	0.41576	0.51854	0.54251	0.3444	0.4719	0.45956	0.34997	0.42744	0.46895	0.40109	0.61245	0.42896	0.36839	0.49514	0.26581	0.72353	0.58882	0.55271	0.26296	0.31854	0.47318	0.36797	0.23232	0.63958	0.31848	0.74383	0.74015	0.64846	0.36051
1618.4	0.4386	0.68499	0.50649	0.36013	0.46371	0.41386	0.38417	0.39523	0.51062	0.52392	0.33234	0.4489	0.44336	0.32708	0.41161	0.45366	0.38024	0.5882	0.41056	0.35248	0.47664	0.24902	0.70823	0.56454	0.53648	0.24273	0.30007	0.44619	0.34108	0.21328	0.62588	0.29958	0.7308	0.72763	0.63532	0.34488
1619.2	0.43665	0.66265	0.4901	0.34917	0.45527	0.40584	0.38019	0.38677	0.51681	0.51655	0.32647	0.44392	0.43651	0.319	0.40223	0.44446	0.36703	0.57837	0.39777	0.34539	0.46705	0.23649	0.70365	0.54697	0.52916	0.2339	0.28782	0.4339	0.33029	0.20658	0.61551	0.29156	0.72044	0.72339	0.62901	0.33498
1620	0.40553	0.65024	0.47526	0.33646	0.43798	0.39284	0.36661	0.36802	0.51295	0.50081	0.31234	0.4331	0.42771	0.30958	0.38586	0.42896	0.35827	0.56141	0.38025	0.33029	0.45378	0.21829	0.67821	0.52779	0.51556	0.21578	0.27628	0.41473	0.31584	0.19402	0.60898	0.27887	0.70937	0.7133	0.61474	0.32186
1620.8	0.40046	0.64299	0.46396	0.32703	0.4308	0.38794	0.35535	0.35326	0.51304	0.49045	0.30785	0.42329	0.42283	0.30665	0.37344	0.41757	0.34591	0.55241	0.37129	0.31538	0.44181	0.21094	0.66747	0.51365	0.50267	0.20871	0.26588	0.40126	0.30344	0.19023	0.60645	0.26898	0.69987	0.7029	0.59976	0.31579
1621.7	0.383	0.62192	0.45747	0.31551	0.42036	0.37374	0.33569	0.33863	0.5064	0.47636	0.29485	0.40925	0.41175	0.29775	0.36263	0.40777	0.33241	0.53591	0.35869	0.30613	0.43581	0.20462	0.65157	0.49744	0.49134	0.19144	0.25738	0.38769	0.2928	0.1776	0.59212	0.26655	0.6878	0.68867	0.58665	0.30909
1622.5	0.35788	0.61024	0.44573	0.30557	0.40998	0.37413	0.32846	0.32934	0.5037	0.47436	0.28528	0.40744	0.40655	0.29705	0.35647	0.39771	0.32579	0.52285	0.34427	0.30054	0.43272	0.19698	0.63775	0.4854	0.47581	0.1847	0.24931	0.3788	0.285	0.17397	0.58383	0.25826	0.68188	0.67825	0.58369	0.30449
1623.3	0.33869	0.60202	0.43318	0.29893	0.39441	0.36573	0.31856	0.31357	0.49715	0.46766	0.27823	0.40121	0.39978	0.29018	0.34773	0.38631	0.31862	0.50686	0.33415	0.29155	0.42733	0.19365	0.62331	0.47652	0.46006	0.17053	0.23834	0.36786	0.27766	0.16434	0.57589	0.24805	0.67427	0.66769	0.57766	0.29902
1624.1	0.31562	0.58692	0.41542	0.27274	0.38079	0.35	0.30202	0.29835	0.48135	0.46063	0.2657	0.38358	0.38747	0.2786	0.33636	0.37879	0.30131	0.48713	0.32011	0.27579	0.41572	0.18857	0.61778	0.45679	0.44523	0.15685	0.22092	0.3529	0.26457	0.15079	0.56037	0.24099	0.66181	0.65664	0.56304	0.29092
1625	0.28624	0.57503	0.39657	0.25269	0.35815	0.3344	0.28898	0.28256	0.46017	0.44867	0.24745	0.37091	0.37104	0.26389	0.31811	0.36673	0.2852	0.46606	0.30529	0.26265	0.40114	0.17318	0.60237	0.43782	0.42857	0.14164	0.20716	0.33713	0.24199	0.13028	0.54273	0.22743	0.64772	0.63436	0.54787	0.27444
1625.8	0.26954	0.5632	0.38477	0.24321	0.34756	0.33168	0.2816	0.27309	0.45096	0.44358	0.24259	0.36577	0.36513	0.25498	0.30569	0.35979	0.27633	0.45331	0.29156	0.24616	0.39196	0.16576	0.5912	0.43231	0.42416	0.13971	0.19321	0.32903	0.23514	0.12491	0.53525	0.21441	0.64354	0.62457	0.54262	0.26803
1626.6	0.27369	0.55226	0.37768	0.23888	0.33661	0.3261	0.272	0.27009	0.44665	0.43837	0.23971	0.36004	0.3566	0.24794	0.29997	0.36103	0.26867	0.44564	0.28302	0.23914	0.38413	0.16422	0.58733	0.42058	0.42332	0.13322	0.18381	0.3276	0.23497	0.12025	0.5287	0.2086	0.63728	0.6124	0.53284	0.26279
1627.5	0.23397	0.53357	0.35142	0.21279	0.31743	0.30782	0.24373	0.25391	0.42055	0.42262	0.22367	0.34471	0.33294	0.23458	0.27839	0.35067	0.24648	0.42558	0.25701	0.21859	0.36568	0.14616	0.57179	0.40104	0.40351	0.11808	0.16659	0.30912	0.21662	0.1041	0.50656	0.19767	0.62189	0.59134	0.51178	0.24666
1628.3	0.22685	0.52116	0.34343	0.21239	0.31086	0.30657	0.23705	0.2495	0.41395	0.4171	0.21668	0.3431	0.32193	0.22572	0.27187	0.3409	0.24182	0.42088	0.24312	0.2082	0.35574	0.13967	0.5609	0.39522	0.38929	0.10835	0.16517	0.30172	0.21122	0.098111	0.50363	0.18642	0.61537	0.58066	0.50669	0.23698
1629.1	0.20829	0.50698	0.34243	0.20308	0.30458	0.30223	0.23053	0.24565	0.40589	0.41274	0.21501	0.3434	0.31317	0.21751	0.27011	0.33675	0.23616	0.41305	0.23319	0.19907	0.35525	0.13405	0.55338	0.39111	0.38238	0.098358	0.1609	0.29204	0.21635	0.096556	0.49633	0.18068	0.61009	0.5784	0.50212	0.23652
1630	0.19933	0.50278	0.33907	0.19336	0.29453	0.293	0.22558	0.23838	0.39051	0.40233	0.20718	0.33721	0.30443	0.21285	0.26725	0.33032	0.22459	0.40034	0.22646	0.19562	0.34521	0.12717	0.54449	0.37729	0.37145	0.092759	0.15848	0.27914	0.2068	0.090647	0.49438	0.1813	0.60001	0.57208	0.49524	0.22954
1630.8	0.18526	0.5019	0.32876	0.18096	0.28756	0.28739	0.2155	0.22518	0.36557	0.38683	0.19738	0.33108	0.29436	0.20641	0.25964	0.31724	0.20914	0.38734	0.21395	0.18068	0.33728	0.11446	0.53361	0.37301	0.35846	0.082963	0.15322	0.26471	0.19162	0.076769	0.4869	0.17	0.58972	0.56656	0.48769	0.21747
1631.6	0.18807	0.49998	0.33499	0.17761	0.28369	0.28842	0.21843	0.22151	0.36037	0.38662	0.19221	0.32688	0.29493	0.20023	0.26127	0.31069	0.20608	0.38184	0.21214	0.17124	0.33323	0.11429	0.52361	0.37017	0.35439	0.08324	0.15427	0.26087	0.18978	0.076056	0.48959	0.16594	0.58427	0.56364	0.48574	0.2179
1632.4	0.17023	0.48592	0.31879	0.16675	0.27025	0.27967	0.20579	0.21252	0.33752	0.37041	0.18283	0.31646	0.2843	0.19246	0.24978	0.30256	0.19436	0.36451	0.20174	0.16131	0.32568	0.096873	0.51046	0.36055	0.33997	0.075123	0.14417	0.25286	0.18486	0.063657	0.47808	0.15577	0.57137	0.55111	0.4744	0.21124
1633.3	0.16539	0.48053	0.30569	0.16082	0.25961	0.26847	0.19644	0.20249	0.31735	0.35179	0.16831	0.3001	0.27689	0.18628	0.2362	0.29313	0.18097	0.35053	0.18944	0.14872	0.31277	0.085623	0.4971	0.34945	0.32763	0.068538	0.13606	0.24626	0.1743	0.052797	0.47479	0.1479	0.55809	0.53711	0.4689	0.20382
1634.1	0.15002	0.46737	0.28931	0.14803	0.2535	0.26426	0.18341	0.19268	0.30455	0.34553	0.16072	0.29375	0.26316	0.17843	0.22315	0.28693	0.17557	0.34646	0.17702	0.13722	0.30459	0.081019	0.48784	0.34129	0.31836	0.055352	0.12919	0.23986	0.17144	0.046756	0.46116	0.13866	0.55414	0.52829	0.46044	0.19921
1634.9	0.13541	0.4539	0.28121	0.14361	0.25143	0.2574	0.18167	0.18723	0.29663	0.34173	0.15371	0.29144	0.25481	0.17556	0.21829	0.28298	0.17601	0.34123	0.17179	0.1352	0.2971	0.076807	0.47603	0.33469	0.30702	0.051373	0.12242	0.23464	0.1691	0.044618	0.45677	0.14035	0.54938	0.57231	0.44741	0.19906
1635.7	0.12603	0.44458	0.26849	0.1476	0.24542	0.25418	0.17887	0.18373	0.28178	0.33103	0.14738	0.28743	0.24976	0.17115	0.20872	0.27947	0.17049	0.33664	0.16551	0.13195	0.29314	0.071049	0.47166	0.32752	0.29517	0.040692	0.11466	0.2349	0.16351	0.040641	0.45471	0.13816	0.54488	0.56956	0.44191	0.19375
1636.6	0.12152	0.44334	0.26645	0.14304	0.23971	0.24827	0.17772	0.17411	0.26954	0.32865	0.14425	0.2869	0.24532	0.16919	0.2084	0.27569	0.16885	0.33392	0.15772	0.12503	0.28608	0.075582	0.46557	0.32389	0.29276	0.034567	0.10988	0.23247	0.16387	0.038834	0.45046	0.13866	0.5415	0.56566	0.44021	0.19405
1637.4	0.10676	0.44072	0.26522	0.13863	0.2367	0.2476	0.17397	0.16892	0.25428	0.32614	0.14389	0.28926	0.2398	0.1688	0.20821	0.2741	0.1662	0.33213	0.15013	0.12325	0.28122	0.073802	0.4599	0.32341	0.28312	0.033302	0.10586	0.22876	0.16543	0.041173	0.44447	0.14026	0.53977	0.56152	0.43607	0.19519
1638.2	0.1055	0.43903	0.26415	0.13476	0.23197	0.2426	0.17619	0.16946	0.24119	0.32002	0.14046	0.28027	0.23847	0.16657	0.20672	0.27659	0.15914	0.32502	0.14318	0.12262	0.27763	0.065431	0.4548	0.31678	0.27205	0.028663	0.10204	0.23111	0.16408	0.034677	0.44082	0.13986	0.53308	0.55483	0.42999	0.19239
1639.1	0.096872	0.43371	0.25113	0.12559	0.22344	0.23723	0.16682	0.16404	0.22416	0.30943	0.13302	0.2682	0.23618	0.15612	0.19556	0.26819	0.15209	0.31731	0.13283	0.1123	0.27686	0.058584	0.44664	0.31245	0.26593	0.022849	0.09774	0.2273	0.16065	0.032715	0.43435	0.13496	0.52727	0.4912	0.42701	0.18844
1639.9	0.081151	0.42748	0.24225	0.11233	0.22332	0.22989	0.15693	0.15596	0.20785	0.2994	0.13119	0.2614	0.22799	0.15102	0.19208	0.25969	0.14769	0.30936	0.12176	0.10509	0.26698	0.051768	0.4389	0.30725	0.25966	0.020466	0.092876	0.22215	0.15667	0.028532	0.4237	0.12883	0.51946	0.47812	0.42217	0.18337
1640.7	0.07677	0.418	0.23482	0.10124	0.21914	0.23	0.15219	0.15413	0.19383	0.28789	0.12893	0.25264	0.22382	0.14879	0.18512	0.25318	0.13916	0.30114	0.11803	0.10518	0.26305	0.048135	0.43274	0.30246	0.25541	0.020188	0.091002	0.21609	0.14978	0.026329	0.41709	0.12881	0.51572	0.46795	0.416	0.17951
1641.5	0.084946	0.4142	0.22762	0.098644	0.21812	0.22867	0.14826	0.15497	0.18977	0.28749	0.12951	0.24632	0.22395	0.14804	0.17978	0.25114	0.13974	0.29715	0.11371	0.1053	0.26087	0.049863	0.43201	0.29855	0.26014	0.019353	0.087992	0.21497	0.14579	0.030736	0.41529	0.13061	0.51503	0.46632	0.41351	0.17911
1642.4	0.074919	0.40803	0.21965	0.093466	0.21339	0.22497	0.14075	0.15036	0.17605	0.28262	0.12591	0.24538	0.2198	0.14376	0.17336	0.2367	0.13991	0.29455	0.11013	0.1051	0.25426	0.053239	0.42697	0.29372	0.25844	0.015607	0.081852	0.21135	0.13838	0.033744	0.41261	0.12805	0.50927	0.46157	0.4103	0.17395
1643.2	0.064307	0.40175	0.22114	0.082756	0.20833	0.21855	0.1356	0.14187	0.1615	0.27267	0.12168	0.23953	0.21058	0.14186	0.16843	0.23103	0.1361	0.286	0.10305	0.10045	0.24504	0.051762	0.42113	0.28686	0.25262	0.014529	0.078465	0.20309	0.13946	0.032121	0.40678	0.12595	0.50045	0.45754	0.41036	0.17064
1644	0.070455	0.40556	0.22187	0.082853	0.20515	0.22001	0.14127	0.14739	0.16231	0.27663	0.12211	0.24167	0.21588	0.14777	0.16957	0.23545	0.13971	0.28819	0.1088	0.10809	0.24938	0.056374	0.42534	0.28897	0.25589	0.019138	0.081057	0.20563	0.14807	0.038366	0.41217	0.13367	0.50505	0.46204	0.4156	0.17747
1644.8	0.069382	0.40509	0.2173	0.084084	0.20518	0.21996	0.14045	0.14614	0.1577	0.27794	0.11822	0.2402	0.21478	0.1491	0.17003	0.23645	0.13639	0.28816	0.10807	0.10683	0.25062	0.051777	0.42544	0.2837	0.25383	0.018233	0.083604	0.21193	0.15163	0.03839	0.41552	0.13846	0.50199	0.46051	0.418	0.1739
1645.6	0.059461	0.40003	0.21673	0.078453	0.2057	0.21907	0.14148	0.14061	0.14586	0.27281	0.11238	0.23773	0.21194	0.14838	0.17272	0.23368	0.13352	0.285	0.1068	0.099395	0.25064	0.048626	0.42151	0.27682	0.25264	0.018923	0.08492	0.21384	0.15577	0.035572	0.40988	0.13621	0.49899	0.45272	0.41448	0.17057
1646.5	0.066032	0.39604	0.2149	0.077549	0.20576	0.21481	0.14275	0.13282	0.1427	0.26851	0.11015	0.2331	0.21107	0.15162	0.17599	0.23495	0.13304	0.27788	0.10669	0.09302	0.25611	0.048498	0.41878	0.27884	0.25084	0.023359	0.090602	0.21108	0.16474	0.032516	0.40739	0.13476	0.49959	0.44982	0.4105	0.17239
1647.3	0.082593	0.40771	0.21286	0.086701	0.2041	0.21937	0.14851	0.13468	0.14028	0.27578	0.11525	0.2393	0.21894	0.15815	0.17897	0.2374	0.12948	0.28022	0.11022	0.097235	0.25729	0.053049	0.42557	0.28383	0.25911	0.031848	0.097661	0.2191	0.16961	0.036028	0.40961	0.13848	0.50256	0.45179	0.4074	0.17413
1648.1	0.085294	0.40232	0.20824	0.080015	0.19523	0.21604	0.14337	0.12232	0.12355	0.26826	0.10947	0.22879	0.2136	0.1573	0.17486	0.22965	0.11971	0.27026	0.10754	0.089595	0.25476	0.047783	0.41576	0.27587	0.25762	0.030374	0.095234	0.2173	0.16862	0.031101	0.40357	0.13193	0.49286	0.44178	0.39485	0.16675
1649	0.099615	0.40681	0.21503	0.087039	0.19853	0.21684	0.15215	0.1266	0.1238	0.27098	0.11557	0.2331	0.21929	0.16234	0.17753	0.23201	0.1265	0.26938	0.11173	0.095157	0.2599	0.055879	0.42073	0.2866	0.26725	0.039404	0.097791	0.22278	0.171	0.038681	0.40627	0.13442	0.4975	0.44417	0.39823	0.17356
1649.8	0.09913	0.40193	0.21099	0.084427	0.19675	0.21485	0.1534	0.12212	0.12016	0.26935	0.11576	0.23326	0.22312	0.16283	0.17646	0.22693	0.12108	0.27023	0.11662	0.097758	0.25759	0.059448	0.42071	0.28974	0.26797	0.043639	0.094847	0.22295	0.17498	0.038885	0.40902	0.13059	0.49402	0.44296	0.39774	0.1739
1650.6	0.084653	0.39937	0.20804	0.083996	0.19571	0.21939	0.15542	0.12499	0.11285	0.26995	0.11532	0.23261	0.22475	0.16289	0.17398	0.22184	0.11905	0.2713	0.12003	0.09915	0.25491	0.056192	0.42285	0.2899	0.27211	0.050192	0.092237	0.22293	0.17887	0.047542	0.41142	0.13493	0.48944	0.43899	0.40264	0.17463
1651.4	0.087352	0.39133	0.21674	0.086037	0.20226	0.22441	0.16138	0.12787	0.11332	0.26888	0.11759	0.23176	0.22666	0.16482	0.18445	0.2237	0.12725	0.27424	0.12455	0.10686	0.25777	0.061854	0.42593	0.29373	0.27626	0.052464	0.10059	0.23074	0.18505	0.056691	0.41352	0.13835	0.49268	0.43736	0.41117	0.17964
1652.3	0.081889	0.37974	0.21878	0.086322	0.20484	0.22596	0.16362	0.12812	0.11263	0.27065	0.11997	0.23389	0.22953	0.16145	0.1834	0.22416	0.12863	0.27681	0.12049	0.11063	0.25878	0.067434	0.42975	0.29321	0.27709	0.053577	0.10642	0.23427	0.18284	0.059189	0.41436	0.14102	0.49511	0.43361	0.41772	0.18401
1653.1	0.071654	0.37595	0.21204	0.083292	0.20802	0.23269	0.16631	0.12828	0.1091	0.27253	0.11792	0.23594	0.22843	0.16414	0.18303	0.22459	0.12651	0.27998	0.1254	0.114	0.26063	0.069581	0.42812	0.28921	0.2746	0.056963	0.11013	0.23155	0.1893	0.063632	0.41513	0.14811	0.49405	0.43288	0.41588	0.1921
1653.9	0.073178	0.38064	0.21881	0.096582	0.21483	0.24007	0.17656	0.13898	0.11629	0.27872	0.12289	0.23871	0.23064	0.17208	0.18978	0.23127	0.13382	0.28096	0.12961	0.12117	0.26842	0.074998	0.4336	0.29366	0.27604	0.061339	0.12366	0.2417	0.19561	0.069871	0.41941	0.16142	0.49708	0.43677	0.42309	0.19836
1654.7	0.070337	0.38492	0.22444	0.097691	0.214	0.24121	0.18341	0.13893	0.11548	0.27859	0.12687	0.24094	0.23261	0.1734	0.19573	0.23677	0.13234	0.2806	0.12747	0.12649	0.27174	0.084289	0.43474	0.29959	0.27703	0.065787	0.12903	0.25179	0.19309	0.07313	0.42129	0.16803	0.50017	0.43693	0.42417	0.20395
1655.6	0.059473	0.38086	0.21602	0.099135	0.21759	0.24232	0.18732	0.1378	0.11775	0.27892	0.12962	0.24251	0.2369	0.17665	0.19098	0.23756	0.13163	0.28158	0.13201	0.12996	0.27874	0.087483	0.43456	0.2999	0.2781	0.073173	0.12434	0.25308	0.19471	0.075196	0.42292	0.17267	0.49643	0.43668	0.42052	0.20549
1656.4	0.068232	0.39063	0.21751	0.11516	0.22656	0.25202	0.19416	0.14219	0.12145	0.28273	0.13433	0.24997	0.24241	0.18419	0.19959	0.24179	0.14003	0.28811	0.14058	0.13941	0.28283	0.094916	0.43939	0.30519	0.29029	0.086925	0.12877	0.25961	0.21275	0.092476	0.42653	0.18666	0.49687	0.4442	0.42106	0.21372
1657.2	0.077725	0.39049	0.22049	0.1156	0.22765	0.2521	0.19796	0.14246	0.12742	0.28439	0.13629	0.25274	0.24868	0.18651	0.20598	0.24102	0.14468	0.28895	0.14336	0.14225	0.28573	0.10326	0.44142	0.30896	0.29915	0.093677	0.12755	0.26263	0.21527	0.10059	0.42888	0.18802	0.49527	0.44508	0.41704	0.21586
1658	0.084268	0.38997	0.2197	0.11046	0.22788	0.25298	0.199	0.14179	0.12308	0.28386	0.13587	0.24978	0.25007	0.18979	0.20563	0.23814	0.14815	0.28775	0.14745	0.14998	0.28859	0.10892	0.44356	0.31023	0.30839	0.10068	0.12681	0.26371	0.22134	0.1083	0.43744	0.19391	0.49293	0.44554	0.41529	0.21881
1658.8	0.10705	0.39409	0.21815	0.12223	0.24115	0.26484	0.2098	0.14874	0.13211	0.29486	0.14191	0.26091	0.25906	0.20148	0.20953	0.24212	0.16099	0.29498	0.16151	0.15868	0.29948	0.11564	0.44978	0.31521	0.32126	0.1122	0.13029	0.27044	0.24032	0.12017	0.44744	0.20219	0.49315	0.4511	0.41906	0.22837
1659.7	0.11219	0.39275	0.21881	0.12154	0.23973	0.26419	0.21144	0.14877	0.13012	0.29607	0.13768	0.2614	0.25911	0.20263	0.21315	0.23883	0.16309	0.29313	0.16141	0.15968	0.30258	0.11698	0.44225	0.31259	0.32133	0.11409	0.13335	0.27427	0.23859	0.12333	0.44611	0.20639	0.49273	0.44755	0.41719	0.23293
1660.5	0.11718	0.39186	0.22051	0.12003	0.2478	0.26716	0.22498	0.15952	0.13979	0.30499	0.1443	0.2654	0.26677	0.21053	0.22151	0.24176	0.17337	0.2944	0.17053	0.17115	0.31131	0.12559	0.44689	0.32245	0.3224	0.12398	0.13617	0.27988	0.24678	0.12439	0.44739	0.21044	0.49771	0.45271	0.42309	0.23806
1661.3	0.11388	0.39181	0.22343	0.12651	0.25555	0.27371	0.23773	0.16851	0.14196	0.30772	0.15068	0.26477	0.26962	0.21547	0.22663	0.24278	0.18283	0.29586	0.17603	0.17974	0.31696	0.13142	0.45497	0.32386	0.32688	0.13334	0.14023	0.28671	0.25738	0.12773	0.45123	0.22019	0.50058	0.45774	0.43225	0.24223
1662.1	0.10996	0.38765	0.22275	0.13605	0.25768	0.27602	0.24399	0.1723	0.14752	0.31115	0.15398	0.27024	0.27551	0.21598	0.23251	0.24853	0.18608	0.30141	0.17878	0.18224	0.31955	0.13485	0.45424	0.32408	0.32919	0.13805	0.14059	0.29089	0.26127	0.1343	0.44617	0.22245	0.50224	0.45604	0.43228	0.24539
1663	0.10283	0.3751	0.22234	0.13921	0.26199	0.27788	0.24627	0.17787	0.15142	0.31192	0.15421	0.26742	0.28082	0.21442	0.2394	0.25116	0.18745	0.30264	0.17775	0.18878	0.3209	0.13795	0.45413	0.32429	0.33032	0.13913	0.14365	0.29191	0.26464	0.13846	0.44157	0.22542	0.50376	0.45672	0.43127	0.24703
1663.8	0.11439	0.37784	0.23203	0.1498	0.27079	0.29178	0.2608	0.19076	0.16328	0.32416	0.16773	0.27678	0.29357	0.22563	0.25408	0.2627	0.19808	0.31113	0.19176	0.19864	0.32999	0.15053	0.47084	0.33527	0.34412	0.1469	0.15275	0.29996	0.28065	0.15118	0.45043	0.23426	0.51012	0.46736	0.44057	0.25505
1664.6	0.10275	0.37509	0.23668	0.15464	0.27014	0.29358	0.26342	0.19174	0.1639	0.3254	0.17016	0.28262	0.2965	0.22908	0.26235	0.26269	0.19726	0.31349	0.19347	0.20123	0.33616	0.15166	0.47	0.33377	0.34753	0.148	0.15758	0.30547	0.27935	0.16126	0.45743	0.23935	0.50675	0.46597	0.43755	0.26192
1665.4	0.1136	0.37677	0.24242	0.15855	0.27859	0.30236	0.2704	0.19662	0.17202	0.335	0.17807	0.29343	0.30821	0.2372	0.27448	0.26962	0.20224	0.32366	0.20399	0.2086	0.34985	0.15892	0.47228	0.34402	0.35569	0.15757	0.1672	0.31551	0.2887	0.18112	0.46164	0.24197	0.5095	0.47121	0.44341	0.27002
1666.2	0.12945	0.37972	0.24678	0.16189	0.28704	0.31468	0.27878	0.19952	0.17812	0.34393	0.18818	0.30475	0.31769	0.24433	0.28274	0.27028	0.2122	0.33174	0.21225	0.21571	0.36041	0.16878	0.47971	0.35494	0.36633	0.16733	0.16956	0.32065	0.29876	0.19434	0.46808	0.24664	0.51123	0.47652	0.45145	0.28145
1667.1	0.13426	0.38112	0.25425	0.16279	0.29457	0.32349	0.28973	0.20927	0.18389	0.35083	0.1945	0.31554	0.32356	0.25569	0.29288	0.27377	0.2196	0.33759	0.2247	0.22255	0.366	0.17931	0.48722	0.35872	0.37515	0.17859	0.17856	0.32768	0.30252	0.20612	0.47173	0.25893	0.51021	0.48463	0.45852	0.29025
1667.9	0.1316	0.37946	0.25412	0.16861	0.30327	0.32853	0.29847	0.21422	0.18949	0.35805	0.19788	0.32289	0.32765	0.2616	0.29936	0.27548	0.22641	0.34101	0.22712	0.22976	0.37497	0.18443	0.48759	0.36223	0.38054	0.1886	0.18292	0.3291	0.31507	0.21797	0.47469	0.26658	0.50824	0.48725	0.46049	0.2987
1668.7	0.14728	0.38011	0.25459	0.17804	0.31315	0.3381	0.31409	0.22344	0.19621	0.36463	0.20462	0.32613	0.33304	0.26874	0.30699	0.27932	0.23391	0.35138	0.23864	0.23528	0.38395	0.19504	0.49484	0.3682	0.39327	0.20288	0.18742	0.3343	0.32524	0.22973	0.47917	0.27394	0.51062	0.49269	0.4697	0.30737
1669.5	0.14318	0.37763	0.25261	0.19153	0.32171	0.34429	0.32343	0.22892	0.20086	0.36698	0.21047	0.33087	0.34012	0.27282	0.31476	0.28667	0.24096	0.35491	0.24627	0.24444	0.39006	0.20036	0.49526	0.36782	0.402	0.20891	0.19179	0.34153	0.33992	0.23635	0.48311	0.28357	0.50919	0.48844	0.47417	0.3139
1670.4	0.14421	0.37494	0.25106	0.20068	0.33085	0.35043	0.33334	0.23943	0.21338	0.37217	0.21332	0.34059	0.34102	0.28121	0.32779	0.29041	0.24676	0.35849	0.2545	0.25106	0.39969	0.20917	0.49752	0.37332	0.40742	0.21881	0.20342	0.3507	0.35118	0.24271	0.48128	0.29286	0.51046	0.49322	0.48042	0.32008
1671.2	0.15202	0.38188	0.24763	0.21008	0.33202	0.35461	0.34477	0.24131	0.21913	0.37424	0.22053	0.34385	0.3479	0.28872	0.33469	0.29415	0.25244	0.36553	0.2594	0.25705	0.41069	0.21576	0.50023	0.37811	0.41528	0.22968	0.20423	0.36013	0.35627	0.25084	0.48333	0.29767	0.51185	0.49311	0.48701	0.3271
1672	0.16077	0.37798	0.25355	0.22307	0.34027	0.36381	0.35548	0.24683	0.23013	0.38154	0.2275	0.34696	0.35522	0.29532	0.34433	0.29553	0.25939	0.37437	0.27128	0.26782	0.41874	0.22172	0.50488	0.37993	0.42632	0.23988	0.20713	0.37149	0.36609	0.26068	0.48483	0.30631	0.51357	0.49637	0.49736	0.3333
1672.8	0.17023	0.38007	0.25812	0.229	0.34343	0.37171	0.3604	0.25111	0.24442	0.39008	0.22995	0.35692	0.3594	0.30621	0.35185	0.29663	0.2656	0.37699	0.27504	0.27364	0.42575	0.23105	0.51047	0.38731	0.43274	0.24868	0.21184	0.3762	0.37085	0.26538	0.47845	0.31456	0.5141	0.50421	0.5059	0.33859
1673.6	0.17178	0.36208	0.28477	0.26486	0.3593	0.39262	0.38081	0.25564	0.2641	0.41682	0.24284	0.35653	0.37606	0.31503	0.3707	0.30319	0.28005	0.3875	0.29367	0.29847	0.44156	0.23207	0.51592	0.38806	0.45166	0.25728	0.22047	0.38497	0.39746	0.2871	0.48974	0.32833	0.52143	0.51327	0.51715	0.34847
