# Supplementary material for: All-flexible chronoepifluidic nanoplasmonic patch for label-free metabolite profiling in sweat
Source: Nat Commun. 2025 Aug 27;16:8017. doi: 10.1038/s41467-025-63510-2 (PMC12391418; doi:10.1038/s41467-025-63510-2)
Supplement: Supplementary file 4 — Supplementary Data 1 [file 41467_2025_63510_MOESM4_ESM.zip › ML_SERS data_Base solution_UA_0uM_Lac_0.67mM_Tyr_66.7uM_Glu_167uM.csv]

	Measurement number
Wavenumber (cm-1)	1	2	3	4	5	6	7	8	9	10	11	12	13	14	15	16	17	18	19	20	21	22	23	24	25	26	27	28	29	30	31	32	33	34	35	36
457.71	0.33571	0.38177	0.49	0.38878	0.43989	0.36048	0.23305	0.28597	0.2686	0.24639	0.28684	0.38173	0.39611	0.4017	0.35521	0.42315	0.36177	0.32229	0.38397	0.40805	0.32433	0.39294	0.29411	0.38724	0.16913	0.22374	0.31567	0.42147	0.42442	0.37841	0.34182	0.35813	0.39644	0.31183	0.29335	0.31551
458.74	0.42693	0.39052	0.44269	0.44347	0.4263	0.33821	0.29422	0.38311	0.27668	0.31683	0.27399	0.42819	0.46515	0.4134	0.40365	0.4266	0.42286	0.32369	0.39237	0.3899	0.3323	0.39667	0.29544	0.34545	0.19725	0.22132	0.34204	0.41972	0.46366	0.34846	0.34768	0.37706	0.33711	0.34418	0.33392	0.32813
459.78	0.41961	0.39244	0.41696	0.43543	0.42235	0.3711	0.31299	0.40755	0.27652	0.31411	0.30717	0.43063	0.4483	0.42601	0.40791	0.41755	0.43238	0.37548	0.35547	0.40249	0.31838	0.41418	0.29487	0.34999	0.19038	0.21984	0.34267	0.41212	0.46069	0.36794	0.37473	0.37884	0.34755	0.34773	0.30646	0.33557
460.81	0.42377	0.393	0.39371	0.44958	0.39483	0.34971	0.33142	0.43989	0.28565	0.32494	0.32618	0.44812	0.46494	0.43154	0.41166	0.42506	0.4488	0.39118	0.35391	0.40551	0.31209	0.41236	0.31163	0.3505	0.19198	0.2202	0.34674	0.38869	0.45044	0.36016	0.38905	0.36708	0.35088	0.36612	0.32224	0.35313
461.85	0.4158	0.39006	0.40693	0.45419	0.41955	0.35959	0.35074	0.43927	0.2862	0.34434	0.33597	0.43826	0.46778	0.43019	0.42004	0.41994	0.48414	0.41685	0.37888	0.43866	0.32507	0.43343	0.3039	0.37198	0.18175	0.23142	0.34194	0.39302	0.4764	0.38611	0.40375	0.36991	0.38762	0.39879	0.33745	0.3548
462.88	0.41281	0.40642	0.42064	0.43391	0.44293	0.37009	0.35302	0.41718	0.28594	0.34109	0.35664	0.48413	0.45869	0.45007	0.432	0.42069	0.51033	0.38431	0.365	0.43017	0.34818	0.45071	0.339	0.39909	0.17971	0.23496	0.33873	0.40563	0.48094	0.37134	0.39174	0.36193	0.38586	0.39493	0.36763	0.36565
463.92	0.42324	0.42046	0.44319	0.4322	0.46735	0.37472	0.34204	0.43448	0.30139	0.3627	0.386	0.50547	0.48995	0.46047	0.44556	0.43978	0.55612	0.36885	0.38396	0.42833	0.37926	0.46251	0.33144	0.43488	0.17218	0.24696	0.35888	0.42566	0.50485	0.37855	0.41861	0.38253	0.42484	0.40546	0.38045	0.3851
464.93	0.41622	0.44954	0.46475	0.45344	0.48038	0.38779	0.3472	0.43512	0.33124	0.36754	0.37466	0.54725	0.49951	0.48029	0.45617	0.48571	0.55823	0.36382	0.41944	0.43004	0.4277	0.471	0.35675	0.47522	0.17246	0.25815	0.35697	0.42496	0.49562	0.37158	0.40935	0.39312	0.46421	0.39989	0.38968	0.39612
465.96	0.42793	0.46352	0.49466	0.46757	0.52046	0.41968	0.37373	0.43912	0.3649	0.40028	0.39736	0.55247	0.52974	0.47949	0.48409	0.48887	0.5761	0.37002	0.42185	0.4427	0.44334	0.5043	0.34817	0.48577	0.1809	0.2639	0.36326	0.46455	0.5225	0.37608	0.40823	0.43229	0.47969	0.41759	0.40347	0.39578
467	0.44704	0.47459	0.50852	0.47026	0.52781	0.4579	0.39278	0.45707	0.39113	0.42066	0.44883	0.59002	0.56302	0.50566	0.49704	0.52131	0.58817	0.40973	0.45126	0.46197	0.46316	0.5207	0.38335	0.52391	0.18559	0.25994	0.39199	0.49996	0.52599	0.40434	0.45011	0.43576	0.50786	0.41052	0.41144	0.40981
468.03	0.45595	0.48357	0.53205	0.51046	0.53339	0.49168	0.41521	0.46487	0.40731	0.43427	0.47635	0.59213	0.58505	0.51701	0.51724	0.57059	0.59579	0.4683	0.48228	0.45669	0.46733	0.53738	0.38683	0.54566	0.18776	0.25849	0.42438	0.49934	0.55261	0.43608	0.5002	0.43238	0.54092	0.41994	0.40461	0.45203
469.06	0.48734	0.52074	0.55405	0.55593	0.55451	0.52552	0.46122	0.48892	0.43212	0.45334	0.48814	0.6235	0.59026	0.54957	0.54846	0.59402	0.62857	0.49592	0.52314	0.49125	0.48679	0.56218	0.44695	0.58157	0.20151	0.26448	0.46242	0.51758	0.58635	0.46184	0.52061	0.44392	0.5548	0.44067	0.47029	0.47619
470.1	0.51422	0.50497	0.5661	0.57749	0.60745	0.53778	0.49105	0.50917	0.41506	0.48452	0.54011	0.63238	0.61502	0.55889	0.55449	0.60412	0.66276	0.51434	0.52709	0.5174	0.48163	0.5844	0.50459	0.61565	0.19628	0.27708	0.45934	0.54568	0.63656	0.46983	0.53586	0.48548	0.54512	0.4723	0.54684	0.51457
471.13	0.5313	0.51898	0.59983	0.60303	0.63365	0.54461	0.48916	0.54301	0.43131	0.48079	0.53273	0.66962	0.60204	0.60736	0.58115	0.65153	0.6959	0.528	0.57147	0.55426	0.51431	0.58509	0.53383	0.65248	0.19123	0.28871	0.49009	0.57659	0.67459	0.48525	0.57883	0.50784	0.55743	0.46995	0.56756	0.55317
472.16	0.52754	0.51248	0.61326	0.60915	0.65238	0.53142	0.46669	0.54825	0.43288	0.46626	0.50957	0.66825	0.59141	0.59576	0.57566	0.64315	0.70422	0.51393	0.54578	0.5446	0.5276	0.5828	0.53487	0.63849	0.18346	0.28577	0.48724	0.55433	0.69818	0.48203	0.5837	0.51342	0.5541	0.48404	0.56308	0.55416
473.17	0.54448	0.52112	0.62239	0.63687	0.68327	0.53859	0.47353	0.59064	0.46587	0.50965	0.5301	0.67427	0.59831	0.60848	0.59639	0.65553	0.72859	0.53702	0.5734	0.61422	0.53681	0.61451	0.58151	0.63326	0.18108	0.30703	0.51492	0.58115	0.71096	0.50736	0.60256	0.56897	0.54754	0.5243	0.59683	0.54743
474.21	0.56351	0.50542	0.65333	0.64241	0.678	0.54909	0.47976	0.57574	0.47539	0.56179	0.54991	0.69184	0.62586	0.59585	0.61976	0.68579	0.71772	0.56382	0.58667	0.63942	0.56572	0.6656	0.57136	0.65158	0.18565	0.30844	0.51901	0.58973	0.70246	0.53733	0.63288	0.58751	0.54865	0.58189	0.59401	0.54902
475.24	0.56626	0.5689	0.65908	0.67009	0.64829	0.56739	0.50126	0.59185	0.53645	0.5539	0.53975	0.70827	0.63192	0.61493	0.62747	0.70482	0.7473	0.59818	0.63535	0.68259	0.60385	0.67493	0.55323	0.66219	0.19332	0.31312	0.53913	0.61658	0.70141	0.58503	0.66685	0.58624	0.57231	0.59344	0.56848	0.57141
476.27	0.57872	0.58344	0.63314	0.68133	0.66605	0.60933	0.52238	0.57637	0.55518	0.57175	0.58841	0.72007	0.66186	0.63465	0.63298	0.71594	0.7716	0.62499	0.6425	0.67283	0.62072	0.709	0.57448	0.65975	0.19831	0.31058	0.54336	0.62478	0.71728	0.62605	0.68749	0.57454	0.60724	0.62847	0.56665	0.56415
477.31	0.61834	0.61025	0.63014	0.69791	0.64056	0.6408	0.58554	0.59818	0.59714	0.60768	0.62936	0.7362	0.69261	0.65602	0.6495	0.76322	0.76421	0.62934	0.69493	0.69709	0.64198	0.75574	0.61852	0.70057	0.20926	0.32819	0.56193	0.65716	0.7257	0.63899	0.72367	0.6032	0.64787	0.68522	0.60934	0.60713
478.34	0.63043	0.64313	0.65969	0.7004	0.66476	0.64704	0.61923	0.60152	0.62435	0.59605	0.64516	0.75783	0.71166	0.66784	0.67189	0.75976	0.78434	0.64411	0.71589	0.68793	0.67475	0.76399	0.61578	0.72969	0.21692	0.32796	0.55701	0.65777	0.7673	0.6481	0.76603	0.62347	0.68298	0.70174	0.62633	0.64011
479.37	0.6449	0.64451	0.6606	0.71296	0.71254	0.66384	0.64427	0.60676	0.64634	0.55774	0.67709	0.77547	0.73762	0.70657	0.71173	0.77222	0.84061	0.65062	0.75579	0.69124	0.67632	0.76817	0.67809	0.73297	0.22199	0.34616	0.57329	0.68855	0.80564	0.65812	0.78556	0.64764	0.72475	0.69529	0.66219	0.66862
480.38	0.66771	0.61908	0.69432	0.71613	0.72159	0.67446	0.63786	0.60411	0.65969	0.56593	0.73772	0.77622	0.75051	0.70837	0.77003	0.79291	0.81796	0.66222	0.75285	0.69459	0.68189	0.78186	0.71898	0.73203	0.22305	0.34233	0.62133	0.70104	0.82545	0.65413	0.80946	0.64435	0.76085	0.7224	0.71855	0.66594
481.41	0.65892	0.61923	0.72769	0.70764	0.73715	0.67361	0.63222	0.62918	0.62759	0.58358	0.73189	0.80085	0.73467	0.68159	0.77119	0.80428	0.79675	0.68559	0.7616	0.74238	0.69968	0.78579	0.75375	0.76428	0.21379	0.34456	0.63974	0.7119	0.81475	0.65687	0.82097	0.70174	0.72588	0.7143	0.76268	0.67816
482.45	0.63221	0.60811	0.76688	0.7261	0.76904	0.70127	0.63522	0.63659	0.64418	0.60615	0.73678	0.84697	0.72423	0.68866	0.81619	0.81287	0.82212	0.74691	0.78555	0.76813	0.72847	0.78928	0.78332	0.79311	0.20516	0.35148	0.67452	0.72582	0.79412	0.6786	0.80552	0.71704	0.74796	0.71639	0.74709	0.70378
483.48	0.61697	0.59921	0.7485	0.71742	0.73977	0.71858	0.6369	0.64474	0.66453	0.5946	0.72647	0.85811	0.69688	0.67966	0.80739	0.80771	0.82161	0.73336	0.77276	0.78463	0.7353	0.78828	0.77256	0.83302	0.20137	0.34963	0.68606	0.7137	0.77568	0.68252	0.78374	0.72377	0.75598	0.68486	0.74424	0.6932
484.51	0.57143	0.60082	0.70085	0.69163	0.68369	0.71359	0.61727	0.65708	0.64047	0.61408	0.69895	0.84838	0.65514	0.66487	0.76036	0.79534	0.77107	0.7531	0.73928	0.79028	0.72013	0.77478	0.7406	0.8261	0.18705	0.32162	0.6413	0.68458	0.73721	0.6846	0.76624	0.70254	0.70737	0.68428	0.72898	0.70806
485.54	0.51272	0.57802	0.65992	0.64595	0.66651	0.6645	0.5851	0.61079	0.61416	0.59629	0.61903	0.80925	0.58525	0.63991	0.723	0.72017	0.75633	0.7091	0.70935	0.73386	0.68959	0.75212	0.65959	0.75945	0.16477	0.30839	0.57272	0.64277	0.68276	0.6653	0.74219	0.6439	0.66475	0.64291	0.65623	0.66561
486.57	0.48565	0.55573	0.62558	0.6423	0.63121	0.63775	0.57676	0.57286	0.62252	0.57967	0.61228	0.78149	0.55107	0.59492	0.68238	0.69759	0.75622	0.68251	0.71311	0.67368	0.67362	0.74761	0.61946	0.74283	0.15369	0.29495	0.5349	0.61184	0.66086	0.65242	0.72198	0.59174	0.69388	0.62481	0.61358	0.68073
487.58	0.43042	0.53821	0.55073	0.61951	0.60541	0.58558	0.53103	0.54892	0.60026	0.51346	0.61312	0.7283	0.50273	0.56395	0.63797	0.67438	0.7282	0.65447	0.65444	0.64908	0.64452	0.70329	0.57802	0.69667	0.1332	0.27364	0.48231	0.59794	0.63759	0.60697	0.70347	0.58125	0.64849	0.57883	0.62175	0.645
488.61	0.40949	0.49039	0.51863	0.58321	0.58643	0.53442	0.49671	0.51628	0.54733	0.50295	0.58183	0.67762	0.49221	0.51029	0.59248	0.63704	0.68668	0.64775	0.63194	0.62021	0.59159	0.69057	0.56193	0.62922	0.1201	0.25159	0.4407	0.57267	0.60424	0.57003	0.65763	0.53665	0.59748	0.60571	0.59588	0.5925
489.64	0.38087	0.43707	0.50397	0.54912	0.58671	0.4923	0.4888	0.47331	0.53496	0.50216	0.55677	0.63465	0.47884	0.45079	0.55916	0.60882	0.66804	0.61944	0.62625	0.58105	0.58812	0.66006	0.54417	0.59655	0.11552	0.24275	0.42698	0.53347	0.57439	0.53006	0.58947	0.51092	0.60183	0.59845	0.56043	0.53231
490.67	0.39035	0.42896	0.46605	0.52375	0.58266	0.49186	0.49262	0.49535	0.48006	0.48501	0.55466	0.6274	0.48905	0.44848	0.4925	0.62314	0.66326	0.60603	0.63455	0.58736	0.57994	0.63284	0.54464	0.60967	0.11794	0.2339	0.41254	0.52364	0.61015	0.50367	0.53693	0.54151	0.57555	0.59099	0.57921	0.50904
491.7	0.39959	0.42205	0.44498	0.49044	0.57058	0.50287	0.45749	0.49437	0.4559	0.484	0.52272	0.6033	0.50179	0.47146	0.48283	0.60509	0.64663	0.59274	0.56312	0.60977	0.5807	0.59046	0.53329	0.60529	0.12102	0.23081	0.39993	0.51789	0.60476	0.49307	0.46493	0.53343	0.57126	0.5882	0.5941	0.47447
492.74	0.42823	0.4218	0.45418	0.48543	0.54293	0.47427	0.47421	0.49344	0.43678	0.4868	0.49751	0.57306	0.49128	0.47848	0.47949	0.61215	0.62105	0.55194	0.54621	0.59266	0.5613	0.58212	0.49103	0.58438	0.12387	0.22981	0.38664	0.50847	0.60152	0.49632	0.44986	0.5028	0.57538	0.5635	0.59569	0.44135
493.74	0.43381	0.41624	0.47409	0.5056	0.51845	0.51994	0.44774	0.50235	0.44944	0.48428	0.5088	0.59347	0.48993	0.5041	0.49963	0.65956	0.60703	0.56845	0.54054	0.58347	0.60205	0.56078	0.49582	0.61286	0.12412	0.24136	0.39298	0.55008	0.58309	0.54076	0.43672	0.50744	0.57983	0.55247	0.62369	0.50307
494.77	0.47408	0.44382	0.49953	0.54195	0.50847	0.53514	0.46365	0.52975	0.46777	0.49489	0.53204	0.60934	0.49299	0.53607	0.52658	0.69295	0.6131	0.58807	0.55285	0.60876	0.59764	0.58122	0.51159	0.63481	0.12599	0.25467	0.41149	0.58293	0.59713	0.53717	0.4744	0.54672	0.58372	0.56943	0.64651	0.52949
495.8	0.45298	0.43139	0.4975	0.54769	0.51232	0.53022	0.4438	0.5269	0.49829	0.50726	0.55375	0.60888	0.48628	0.5074	0.53106	0.68929	0.61772	0.58881	0.54187	0.62026	0.6036	0.60179	0.53642	0.64371	0.13183	0.2557	0.39793	0.56801	0.57763	0.54595	0.47675	0.54867	0.60521	0.56063	0.63272	0.54661
496.83	0.45358	0.46636	0.50551	0.54535	0.50375	0.51542	0.49756	0.51964	0.52185	0.50334	0.55437	0.61089	0.47254	0.52274	0.56006	0.70934	0.59741	0.5913	0.58331	0.63072	0.60178	0.61814	0.54501	0.6617	0.13422	0.27145	0.41793	0.57761	0.56718	0.5664	0.52915	0.55265	0.60193	0.56058	0.61415	0.54095
497.86	0.45964	0.45817	0.48379	0.5238	0.51196	0.52705	0.47309	0.49958	0.51991	0.49053	0.53745	0.60279	0.50685	0.51651	0.54432	0.69304	0.60379	0.58281	0.5841	0.59538	0.57508	0.60446	0.52249	0.67739	0.15018	0.26545	0.37987	0.55844	0.5613	0.57029	0.51618	0.5457	0.56893	0.5501	0.57412	0.55217
498.87	0.44578	0.49433	0.44076	0.49586	0.49061	0.49205	0.47672	0.44671	0.47826	0.47849	0.50106	0.58257	0.49522	0.52584	0.49691	0.66153	0.59107	0.53994	0.58613	0.549	0.53249	0.57503	0.47641	0.66269	0.14976	0.26387	0.33564	0.51736	0.53341	0.51362	0.51924	0.5173	0.54831	0.4806	0.52718	0.51156
499.9	0.4388	0.50006	0.43708	0.4904	0.48619	0.4785	0.4648	0.44729	0.46034	0.45428	0.44389	0.56763	0.48314	0.52519	0.49391	0.66036	0.57276	0.50015	0.55533	0.54491	0.51508	0.54931	0.41149	0.64856	0.15065	0.25652	0.31429	0.52847	0.54141	0.50496	0.52277	0.51913	0.5227	0.44015	0.47078	0.49303
500.93	0.46265	0.51475	0.48331	0.51241	0.47945	0.48687	0.49655	0.43187	0.4504	0.45833	0.40077	0.57316	0.50274	0.53453	0.55914	0.68465	0.56653	0.50836	0.56539	0.5241	0.48694	0.52923	0.38365	0.65482	0.16007	0.26099	0.35168	0.53856	0.52951	0.48967	0.56772	0.49479	0.4815	0.4767	0.46458	0.49813
501.96	0.45793	0.49181	0.52947	0.54381	0.48209	0.48934	0.4839	0.43944	0.44396	0.44575	0.38473	0.56162	0.5147	0.53399	0.58107	0.69076	0.59732	0.50152	0.56668	0.51128	0.46173	0.5264	0.35552	0.62434	0.16303	0.26668	0.35588	0.52857	0.53497	0.47494	0.55782	0.51323	0.44177	0.50622	0.46882	0.50341
502.99	0.4473	0.50696	0.56879	0.57567	0.50223	0.47661	0.47494	0.42664	0.4402	0.44615	0.36322	0.57662	0.50507	0.50894	0.59919	0.70768	0.60429	0.5035	0.57268	0.52159	0.45334	0.54316	0.38122	0.61377	0.1595	0.28349	0.41724	0.53754	0.5447	0.49349	0.55565	0.52169	0.44277	0.51544	0.46994	0.51191
504.02	0.4175	0.48335	0.56726	0.5795	0.4907	0.46271	0.44476	0.43723	0.41198	0.42984	0.36211	0.52865	0.49896	0.47812	0.6388	0.69985	0.60067	0.49704	0.53606	0.52463	0.42262	0.53579	0.35764	0.59509	0.1545	0.27427	0.43801	0.53585	0.55068	0.51162	0.52651	0.49399	0.4138	0.51856	0.44203	0.48335
505.02	0.4443	0.48176	0.57097	0.59149	0.50249	0.45184	0.44277	0.41774	0.43874	0.40648	0.40344	0.52037	0.51939	0.46608	0.64896	0.69968	0.61182	0.49953	0.52114	0.48492	0.42525	0.53759	0.39293	0.60998	0.16349	0.27336	0.45988	0.52552	0.52851	0.51064	0.52066	0.46438	0.44032	0.51095	0.48451	0.46859
506.05	0.44977	0.47529	0.56384	0.56446	0.4962	0.44025	0.4038	0.42859	0.44967	0.38526	0.40768	0.50284	0.51618	0.46389	0.61132	0.70175	0.6167	0.47565	0.49914	0.4799	0.42868	0.51236	0.40026	0.61309	0.15962	0.27494	0.41938	0.49753	0.51757	0.50852	0.47184	0.47145	0.44522	0.47801	0.48581	0.44964
507.08	0.47367	0.45902	0.48941	0.51385	0.46528	0.41017	0.3869	0.40286	0.45341	0.37655	0.38588	0.49163	0.50785	0.45082	0.5614	0.68056	0.59904	0.45457	0.46504	0.4458	0.40938	0.47989	0.36862	0.59301	0.15956	0.26283	0.37124	0.47147	0.53224	0.48087	0.45941	0.42721	0.45129	0.42032	0.45978	0.42617
508.11	0.47524	0.43686	0.42747	0.45863	0.45304	0.41827	0.36098	0.39549	0.41507	0.39765	0.39036	0.46283	0.48848	0.48532	0.53958	0.65918	0.60401	0.46104	0.45517	0.43609	0.42131	0.46995	0.34782	0.57949	0.16198	0.24952	0.32143	0.43543	0.52093	0.44817	0.43421	0.41282	0.42317	0.41314	0.43741	0.40563
509.14	0.52663	0.42729	0.44159	0.4696	0.49067	0.42314	0.37386	0.39678	0.42766	0.42361	0.41621	0.51854	0.50586	0.47863	0.52263	0.67932	0.61771	0.45147	0.48464	0.46559	0.43906	0.47809	0.37468	0.58131	0.17062	0.25155	0.31794	0.44341	0.53744	0.42056	0.45688	0.44251	0.44958	0.43386	0.46422	0.43882
510.14	0.48577	0.41768	0.41675	0.46319	0.46822	0.44151	0.32989	0.38714	0.36667	0.42963	0.36283	0.51187	0.49022	0.46077	0.4993	0.68756	0.60386	0.41956	0.47314	0.46886	0.40813	0.4672	0.32969	0.558	0.16069	0.25135	0.30794	0.43987	0.5487	0.42144	0.40943	0.42789	0.39177	0.40386	0.41515	0.44692
511.17	0.47427	0.40892	0.40569	0.45824	0.4567	0.42542	0.34662	0.37446	0.35017	0.43363	0.37271	0.54628	0.49498	0.4632	0.50968	0.66542	0.60611	0.41787	0.44872	0.46943	0.40488	0.49151	0.32285	0.559	0.15958	0.24183	0.33436	0.44616	0.56601	0.4317	0.40811	0.41234	0.39496	0.39068	0.41482	0.46963
512.2	0.44254	0.41534	0.44183	0.4564	0.47568	0.44883	0.3326	0.36566	0.32247	0.43041	0.3846	0.54583	0.49762	0.41994	0.54001	0.64828	0.58747	0.42198	0.46117	0.4359	0.41735	0.49454	0.35056	0.56142	0.15927	0.23191	0.35016	0.44893	0.52634	0.42774	0.38385	0.39617	0.35831	0.37756	0.41772	0.47412
513.23	0.41659	0.41603	0.4608	0.46942	0.44368	0.4292	0.33731	0.37412	0.33251	0.39512	0.38191	0.52823	0.48218	0.36697	0.52483	0.64142	0.53858	0.39362	0.41549	0.44093	0.41846	0.46779	0.34494	0.55344	0.14906	0.22286	0.35202	0.44951	0.49921	0.40431	0.39081	0.38384	0.36395	0.37807	0.39309	0.4427
514.23	0.37614	0.42633	0.41398	0.43609	0.42869	0.39871	0.35076	0.36881	0.33729	0.3564	0.33879	0.44773	0.42813	0.37582	0.494	0.60547	0.51683	0.36381	0.36591	0.39542	0.4294	0.45904	0.28421	0.51258	0.13767	0.22749	0.32954	0.4133	0.46658	0.39187	0.34673	0.34114	0.36525	0.34574	0.37856	0.38397
515.26	0.35675	0.4061	0.42694	0.40448	0.42519	0.37976	0.34823	0.36349	0.34689	0.34097	0.33977	0.41092	0.41424	0.37773	0.46931	0.53487	0.5044	0.36243	0.35844	0.36918	0.42097	0.43456	0.29284	0.48201	0.13494	0.23017	0.28948	0.35469	0.44031	0.38863	0.35132	0.32799	0.35923	0.33102	0.39717	0.37232
516.29	0.33579	0.41016	0.39566	0.41747	0.41634	0.38411	0.33679	0.34288	0.32972	0.31842	0.34605	0.36859	0.40917	0.35331	0.44395	0.51015	0.46592	0.35685	0.34979	0.34107	0.40899	0.41253	0.29111	0.4763	0.13051	0.23628	0.26979	0.3402	0.42056	0.37702	0.33088	0.31884	0.34518	0.3	0.39136	0.34981
517.32	0.31434	0.3962	0.3488	0.43164	0.4017	0.3666	0.32038	0.36264	0.31581	0.32677	0.36078	0.3577	0.38273	0.36502	0.38695	0.51206	0.47464	0.3391	0.33295	0.36696	0.38424	0.42556	0.27754	0.45644	0.1304	0.23115	0.26427	0.31813	0.42397	0.35365	0.33656	0.3248	0.33772	0.31285	0.3961	0.32864
518.34	0.36826	0.40661	0.36589	0.44693	0.43557	0.4223	0.35828	0.36948	0.35191	0.32864	0.38605	0.38578	0.44075	0.38395	0.42736	0.49889	0.51937	0.36507	0.39038	0.35885	0.41486	0.42654	0.3093	0.47289	0.14323	0.25114	0.28993	0.33345	0.4614	0.37742	0.35802	0.32896	0.35683	0.29024	0.45307	0.35983
519.35	0.38558	0.41039	0.41549	0.44364	0.40188	0.39731	0.34432	0.36134	0.34984	0.3219	0.36213	0.43192	0.46013	0.36942	0.4514	0.48688	0.52187	0.36545	0.40942	0.35431	0.39154	0.41496	0.3347	0.49774	0.14492	0.24087	0.30155	0.3375	0.4595	0.37089	0.35996	0.35008	0.33322	0.29096	0.43877	0.38631
520.37	0.41784	0.42968	0.40584	0.43098	0.42801	0.41952	0.37509	0.35683	0.35323	0.358	0.38895	0.45259	0.4818	0.37742	0.47585	0.49855	0.51752	0.37202	0.41368	0.35697	0.41944	0.44856	0.33199	0.51479	0.14822	0.24582	0.33931	0.36624	0.47645	0.36711	0.38192	0.34048	0.35613	0.32615	0.43075	0.36637
521.4	0.43824	0.42946	0.42545	0.42681	0.44618	0.4354	0.3777	0.35471	0.37383	0.38512	0.39088	0.45057	0.48371	0.39332	0.48413	0.50152	0.50977	0.37876	0.44074	0.35773	0.42815	0.46809	0.33483	0.48863	0.15376	0.24134	0.36684	0.364	0.46236	0.3702	0.39906	0.36259	0.34944	0.34321	0.41846	0.36169
522.43	0.4798	0.43472	0.43894	0.4111	0.4514	0.41518	0.39664	0.34718	0.36101	0.35888	0.37992	0.45688	0.50313	0.38837	0.47991	0.49446	0.47862	0.37888	0.41969	0.34935	0.42402	0.4478	0.31513	0.51267	0.15909	0.24732	0.37159	0.37233	0.47642	0.38945	0.38165	0.35875	0.3482	0.31853	0.38652	0.37774
523.43	0.43844	0.42598	0.42969	0.39731	0.42482	0.37277	0.37363	0.34785	0.31787	0.38708	0.3576	0.4474	0.47789	0.40565	0.44745	0.47986	0.45134	0.34608	0.38946	0.34261	0.37057	0.45441	0.26973	0.48818	0.15437	0.24068	0.3769	0.37035	0.47151	0.36527	0.34001	0.3504	0.3428	0.34543	0.34542	0.35938
524.46	0.45579	0.41172	0.41121	0.38574	0.44163	0.4111	0.38525	0.37211	0.31638	0.4129	0.38578	0.43055	0.49617	0.42967	0.43956	0.47997	0.43422	0.38914	0.38339	0.34633	0.36864	0.47615	0.28764	0.47125	0.17127	0.23037	0.3842	0.39443	0.4664	0.39746	0.37651	0.36729	0.3503	0.36078	0.36641	0.34158
525.48	0.42066	0.38704	0.41932	0.39242	0.41196	0.40119	0.3762	0.37499	0.31235	0.35945	0.36443	0.42802	0.44502	0.42108	0.4356	0.47388	0.42298	0.3975	0.38412	0.31918	0.34474	0.43041	0.28554	0.45982	0.16317	0.21347	0.37954	0.39591	0.4637	0.38306	0.3564	0.34648	0.34209	0.32224	0.34472	0.34512
526.51	0.3832	0.36509	0.40008	0.37332	0.38353	0.37767	0.3704	0.36866	0.27936	0.322	0.30814	0.39418	0.41552	0.38387	0.418	0.44968	0.40289	0.37643	0.33978	0.29351	0.34204	0.38129	0.22345	0.4337	0.15479	0.20374	0.34547	0.40138	0.45119	0.3792	0.35317	0.31637	0.34555	0.2895	0.31161	0.32732
527.51	0.3532	0.35072	0.39885	0.39944	0.39314	0.41321	0.39362	0.36148	0.29722	0.31934	0.30711	0.37326	0.40749	0.3775	0.45806	0.44072	0.40066	0.37972	0.36981	0.26653	0.32657	0.36877	0.22621	0.40926	0.15178	0.18794	0.34038	0.39324	0.43565	0.37147	0.37877	0.29316	0.35105	0.29428	0.29844	0.31688
528.54	0.34465	0.34298	0.38509	0.39642	0.38581	0.39227	0.387	0.33948	0.3061	0.28894	0.2848	0.35894	0.37382	0.3796	0.45882	0.43875	0.37377	0.38669	0.37177	0.26058	0.32719	0.3486	0.20773	0.39607	0.14962	0.18108	0.3133	0.37731	0.41263	0.37042	0.39421	0.28739	0.34492	0.26915	0.30198	0.30493
529.56	0.30289	0.35308	0.36905	0.42674	0.38147	0.39243	0.34813	0.29856	0.29565	0.27258	0.29316	0.32804	0.34568	0.37983	0.44793	0.44087	0.35874	0.36496	0.35544	0.25034	0.31125	0.32887	0.20362	0.3834	0.13998	0.19741	0.30467	0.35664	0.41595	0.34288	0.34857	0.24668	0.32345	0.26047	0.28211	0.30676
530.59	0.2843	0.35479	0.33339	0.36825	0.36147	0.35424	0.30268	0.2731	0.26036	0.24324	0.26975	0.303	0.35469	0.3641	0.4133	0.40508	0.34242	0.33181	0.30632	0.22622	0.27389	0.29829	0.15399	0.34963	0.14195	0.19168	0.27544	0.30642	0.38288	0.31446	0.31169	0.232	0.26522	0.22555	0.27985	0.30911
531.61	0.28547	0.34769	0.34314	0.35344	0.36479	0.33403	0.30605	0.26261	0.24639	0.22517	0.27437	0.28909	0.31113	0.37442	0.42006	0.4255	0.3325	0.32197	0.30386	0.2112	0.23375	0.30445	0.15662	0.33844	0.13886	0.17903	0.27817	0.29192	0.36313	0.25969	0.29088	0.20598	0.24523	0.22594	0.25183	0.30671
532.62	0.2837	0.33008	0.36373	0.33017	0.33222	0.29632	0.26461	0.24731	0.21809	0.21649	0.26735	0.27722	0.32104	0.39371	0.43715	0.42682	0.34494	0.31058	0.30441	0.21518	0.22807	0.33679	0.15928	0.33937	0.14084	0.18691	0.27443	0.30043	0.33971	0.25543	0.26509	0.2146	0.25355	0.23055	0.26494	0.30623
533.64	0.24764	0.3255	0.36576	0.30742	0.32416	0.26947	0.26294	0.2452	0.19053	0.21477	0.24682	0.24761	0.31567	0.36793	0.41848	0.43434	0.31938	0.27744	0.28014	0.20352	0.21172	0.33467	0.16293	0.33186	0.13865	0.17592	0.26967	0.29823	0.33682	0.23488	0.23983	0.20841	0.22629	0.22227	0.23363	0.29238
534.67	0.29299	0.3112	0.39864	0.31052	0.34165	0.23631	0.2746	0.27097	0.20177	0.21889	0.24014	0.30227	0.3388	0.35608	0.45334	0.46658	0.34472	0.28602	0.29187	0.19844	0.20661	0.33573	0.16278	0.34618	0.14913	0.17004	0.28589	0.30813	0.34369	0.23158	0.25991	0.23147	0.24429	0.22572	0.24261	0.30225
535.67	0.31129	0.30823	0.40785	0.36972	0.36671	0.23706	0.28931	0.28005	0.22763	0.23146	0.25384	0.28758	0.3346	0.36715	0.45905	0.51795	0.36074	0.27992	0.32364	0.23645	0.23401	0.37651	0.19145	0.35974	0.14888	0.17658	0.29014	0.35703	0.34549	0.25961	0.26862	0.25116	0.27225	0.25926	0.2345	0.24599
536.69	0.33916	0.33021	0.40117	0.3828	0.39573	0.26338	0.27235	0.28633	0.2468	0.25905	0.26482	0.31379	0.38401	0.3972	0.45167	0.53339	0.39762	0.30361	0.34816	0.2477	0.26604	0.40218	0.2202	0.39148	0.15948	0.18921	0.29742	0.38739	0.39444	0.29752	0.30154	0.27816	0.27703	0.27269	0.27529	0.2414
537.72	0.33235	0.34439	0.36796	0.36002	0.41706	0.26688	0.27679	0.28819	0.24302	0.2539	0.26934	0.30062	0.37572	0.37365	0.4213	0.51006	0.38108	0.29817	0.34993	0.23834	0.26025	0.36071	0.24246	0.38139	0.15512	0.18825	0.27642	0.36875	0.4026	0.26955	0.33275	0.27247	0.2665	0.26555	0.27411	0.22355
538.74	0.376	0.35825	0.34877	0.39962	0.4206	0.31719	0.29806	0.28956	0.28235	0.26499	0.29826	0.32234	0.40389	0.38903	0.43068	0.52623	0.40881	0.3518	0.38147	0.2771	0.28002	0.36955	0.28578	0.39823	0.16467	0.19828	0.28332	0.3995	0.41272	0.31541	0.38135	0.29675	0.28614	0.23966	0.31212	0.23686
539.74	0.34701	0.33345	0.3336	0.35465	0.40057	0.33027	0.28211	0.26793	0.26274	0.23657	0.28897	0.2528	0.39044	0.38058	0.38624	0.49601	0.39356	0.33926	0.36572	0.26804	0.26159	0.34869	0.2585	0.36913	0.15472	0.18994	0.25046	0.38086	0.39898	0.31718	0.34661	0.2708	0.2655	0.19324	0.29388	0.20675
540.77	0.35885	0.34724	0.3475	0.31315	0.37585	0.3404	0.29578	0.26919	0.25532	0.25356	0.26053	0.29397	0.40573	0.38354	0.40422	0.45939	0.38436	0.36303	0.36473	0.25846	0.25227	0.33419	0.2582	0.37998	0.15314	0.19098	0.26987	0.36271	0.40018	0.33884	0.34847	0.28182	0.28707	0.18413	0.29869	0.25067
541.79	0.33551	0.33567	0.34574	0.3271	0.35232	0.32541	0.30268	0.27207	0.25697	0.2719	0.2697	0.28286	0.39248	0.39302	0.41052	0.45265	0.37378	0.36384	0.35979	0.26963	0.24218	0.32539	0.23488	0.36484	0.14008	0.19299	0.2535	0.33746	0.38974	0.34066	0.32342	0.30331	0.30248	0.20033	0.28615	0.24841
542.82	0.34323	0.33123	0.34273	0.34579	0.32063	0.3134	0.29556	0.27717	0.26213	0.28187	0.2366	0.31838	0.36494	0.40231	0.40136	0.46346	0.35058	0.36184	0.32314	0.26321	0.25579	0.30931	0.19144	0.37136	0.13069	0.19205	0.27002	0.34451	0.39032	0.3535	0.30153	0.32831	0.29556	0.1745	0.27242	0.22571
543.82	0.34983	0.32275	0.36748	0.33351	0.34326	0.3228	0.29747	0.27856	0.25743	0.28576	0.25356	0.32353	0.33656	0.4078	0.42433	0.46151	0.37243	0.35762	0.34206	0.24135	0.2849	0.32539	0.17498	0.38796	0.11861	0.19897	0.28733	0.33335	0.38267	0.33807	0.29656	0.34333	0.29054	0.21382	0.25011	0.2168
544.84	0.36224	0.3795	0.41165	0.36463	0.38524	0.36161	0.35499	0.3305	0.28228	0.30267	0.26158	0.37145	0.3554	0.44012	0.47543	0.45637	0.40338	0.39609	0.39311	0.28946	0.34589	0.34412	0.20868	0.42144	0.12123	0.20639	0.33816	0.35674	0.41481	0.37612	0.36427	0.39218	0.33197	0.24908	0.25313	0.26479
545.86	0.36781	0.388	0.43871	0.40052	0.40037	0.38704	0.35074	0.34504	0.30192	0.33603	0.28434	0.3421	0.37842	0.45661	0.4707	0.46774	0.41363	0.42004	0.41307	0.28667	0.38	0.37414	0.22063	0.43909	0.1253	0.20683	0.35017	0.3905	0.43039	0.36272	0.41305	0.38795	0.34479	0.29381	0.2572	0.26407
546.89	0.406	0.42031	0.48639	0.41938	0.40213	0.42956	0.36066	0.36118	0.33135	0.3357	0.32115	0.37954	0.40729	0.44821	0.49018	0.45793	0.41159	0.45616	0.44101	0.32618	0.38208	0.37899	0.26354	0.45733	0.13052	0.21612	0.41337	0.41646	0.44628	0.38989	0.46488	0.39776	0.35672	0.30174	0.29503	0.28239
547.89	0.42524	0.44825	0.51804	0.44217	0.46638	0.46739	0.39863	0.37444	0.38342	0.3752	0.36393	0.36768	0.45733	0.48656	0.5247	0.4733	0.46809	0.4951	0.51015	0.35228	0.42249	0.43042	0.30553	0.46648	0.13616	0.22793	0.45353	0.43488	0.49949	0.43142	0.5107	0.40479	0.40183	0.36379	0.32402	0.32907
548.91	0.43891	0.477	0.54151	0.46347	0.48564	0.45792	0.40275	0.37393	0.37507	0.39927	0.36742	0.38973	0.50221	0.48917	0.53455	0.47946	0.47268	0.51511	0.50788	0.35702	0.40854	0.45459	0.3074	0.46714	0.1506	0.2238	0.46797	0.44323	0.5257	0.44682	0.52622	0.41406	0.43187	0.3783	0.34129	0.35286
549.93	0.46581	0.45476	0.54712	0.49826	0.49631	0.46434	0.38062	0.36408	0.37865	0.43158	0.38634	0.38599	0.51969	0.48468	0.54269	0.4971	0.47355	0.49595	0.49477	0.35978	0.39889	0.47857	0.31563	0.48992	0.15635	0.21885	0.45747	0.45862	0.53609	0.45353	0.52544	0.4429	0.42874	0.41062	0.36154	0.32345
550.93	0.46482	0.47492	0.53433	0.51435	0.51014	0.44884	0.41319	0.36691	0.3873	0.39466	0.40605	0.40877	0.51821	0.48617	0.57271	0.5109	0.48024	0.47006	0.51698	0.37749	0.38303	0.46716	0.33425	0.48093	0.15506	0.22622	0.47694	0.45895	0.55439	0.45993	0.52574	0.45938	0.41638	0.40417	0.35914	0.334
551.96	0.43008	0.45867	0.4931	0.50135	0.52101	0.40617	0.42235	0.36046	0.34816	0.38437	0.36406	0.40008	0.50864	0.47325	0.53875	0.47065	0.48218	0.44388	0.49322	0.32984	0.38143	0.45497	0.33258	0.49599	0.14842	0.22029	0.43093	0.44763	0.52929	0.44462	0.48275	0.44153	0.39045	0.39291	0.31552	0.34342
552.98	0.42328	0.44875	0.49409	0.49874	0.49876	0.39647	0.3746	0.373	0.31804	0.35574	0.35485	0.4129	0.48591	0.44815	0.52351	0.45157	0.4564	0.42534	0.45022	0.34872	0.35212	0.43287	0.31346	0.49504	0.1436	0.20991	0.41896	0.45212	0.50477	0.43354	0.44383	0.4638	0.346	0.35073	0.33129	0.33793
553.98	0.39828	0.40372	0.47594	0.46682	0.45051	0.39824	0.33433	0.3874	0.32429	0.32422	0.32021	0.37303	0.43751	0.4253	0.47243	0.40623	0.4305	0.40765	0.41388	0.33003	0.32432	0.40428	0.3142	0.47445	0.12194	0.19988	0.35784	0.43538	0.47157	0.41869	0.40779	0.45445	0.32184	0.33253	0.34799	0.32389
555	0.34194	0.40156	0.41854	0.42203	0.41674	0.35039	0.29194	0.35233	0.29247	0.27507	0.28227	0.36975	0.41208	0.38227	0.40722	0.35741	0.39868	0.3891	0.39016	0.29418	0.27334	0.3559	0.30404	0.44913	0.098442	0.19236	0.34104	0.3939	0.44419	0.37697	0.38852	0.39868	0.29089	0.30224	0.34424	0.31401
556.02	0.33519	0.35162	0.38511	0.40213	0.37713	0.32102	0.22342	0.3163	0.26033	0.2893	0.22973	0.32146	0.37241	0.34427	0.34485	0.31863	0.35628	0.37987	0.32438	0.26099	0.24284	0.33012	0.26529	0.40103	0.093172	0.17256	0.29565	0.38306	0.41252	0.3469	0.36188	0.39106	0.27271	0.25454	0.32067	0.26005
557.05	0.34661	0.32276	0.39616	0.37127	0.3627	0.31321	0.1962	0.31	0.27323	0.29301	0.2196	0.30103	0.36318	0.31653	0.34472	0.32395	0.33952	0.36234	0.30414	0.26401	0.23348	0.31905	0.23486	0.37665	0.094871	0.16449	0.28282	0.37782	0.41285	0.32925	0.34204	0.36615	0.28056	0.25944	0.33828	0.23935
558.04	0.33979	0.30503	0.37372	0.35647	0.33633	0.28124	0.20678	0.27467	0.24942	0.27504	0.20327	0.27174	0.35284	0.29478	0.3235	0.31072	0.319	0.34728	0.31184	0.22075	0.20859	0.30835	0.23249	0.35639	0.089265	0.16168	0.25322	0.34818	0.39732	0.31478	0.33798	0.31133	0.26267	0.25376	0.28303	0.21159
559.07	0.33007	0.31072	0.38337	0.36208	0.34677	0.29034	0.23339	0.25077	0.22123	0.26918	0.22162	0.28037	0.35418	0.27463	0.33623	0.32351	0.30647	0.33281	0.32753	0.22566	0.22306	0.28793	0.24177	0.33696	0.085394	0.15871	0.2808	0.36625	0.40899	0.33109	0.3359	0.31247	0.23362	0.23674	0.26785	0.1982
560.09	0.36159	0.29917	0.38126	0.37045	0.32612	0.31554	0.27906	0.27605	0.24351	0.3011	0.24215	0.27441	0.33386	0.29484	0.36407	0.36153	0.31606	0.34086	0.35862	0.22681	0.26369	0.32377	0.25226	0.3264	0.092808	0.16109	0.27306	0.3878	0.41294	0.34974	0.35851	0.34525	0.24498	0.25846	0.2725	0.19574
561.09	0.34511	0.29542	0.40018	0.33971	0.34656	0.31336	0.32335	0.27583	0.23764	0.26595	0.26601	0.28876	0.33968	0.29957	0.37207	0.35903	0.31311	0.34498	0.38402	0.21974	0.26268	0.34469	0.26997	0.35101	0.08182	0.16448	0.26555	0.37401	0.40561	0.35778	0.33842	0.32987	0.25226	0.26788	0.27319	0.23141
562.11	0.3554	0.31395	0.3977	0.34235	0.35412	0.33282	0.34695	0.27179	0.25782	0.26921	0.274	0.27118	0.34086	0.31318	0.40099	0.36709	0.32322	0.34387	0.40498	0.21638	0.29189	0.35204	0.28301	0.34758	0.075195	0.16572	0.29237	0.36945	0.41341	0.37001	0.37664	0.35421	0.25372	0.25581	0.25506	0.22652
563.13	0.37204	0.3395	0.40977	0.34849	0.33891	0.34801	0.34823	0.28213	0.26566	0.28971	0.28199	0.27638	0.36611	0.31145	0.3965	0.37006	0.33646	0.3471	0.40482	0.22927	0.31695	0.3866	0.2809	0.35252	0.084947	0.17068	0.29574	0.3798	0.41623	0.37556	0.36641	0.39267	0.27886	0.2745	0.30619	0.23847
564.13	0.38763	0.36842	0.40469	0.35151	0.33563	0.3207	0.33944	0.27888	0.29683	0.29858	0.28165	0.27961	0.36415	0.37122	0.41852	0.37523	0.34597	0.3544	0.41134	0.22713	0.31203	0.39072	0.28255	0.36667	0.093393	0.17659	0.31264	0.35343	0.40247	0.36214	0.38602	0.38585	0.30741	0.2998	0.30428	0.23814
565.15	0.38936	0.38386	0.40827	0.36518	0.3713	0.32502	0.31127	0.26557	0.29816	0.29732	0.31021	0.29746	0.37336	0.37646	0.40816	0.36742	0.34835	0.36559	0.3802	0.24393	0.2808	0.38862	0.27864	0.36397	0.089712	0.17324	0.31619	0.35089	0.41803	0.34735	0.35065	0.36943	0.30314	0.27827	0.27248	0.25844
566.17	0.38307	0.39623	0.3907	0.38551	0.3415	0.3321	0.30777	0.29549	0.29469	0.33417	0.32833	0.30795	0.37135	0.37917	0.4204	0.36644	0.37582	0.34282	0.4001	0.2647	0.28979	0.38735	0.26218	0.35131	0.094323	0.17866	0.32964	0.3456	0.42724	0.34662	0.37528	0.39324	0.28486	0.30003	0.29072	0.25297
567.17	0.37548	0.41229	0.39822	0.41533	0.32887	0.32726	0.30011	0.29097	0.26365	0.33055	0.35815	0.33185	0.35521	0.38506	0.43586	0.36152	0.38735	0.36399	0.39804	0.2676	0.26681	0.39259	0.29864	0.34299	0.09715	0.17868	0.31054	0.35758	0.44945	0.33748	0.3763	0.39047	0.27431	0.31744	0.31821	0.26131
568.19	0.37454	0.40935	0.41164	0.41254	0.35909	0.34879	0.30315	0.30479	0.28689	0.3373	0.33124	0.35536	0.33679	0.4103	0.47252	0.38835	0.4086	0.38562	0.39266	0.28092	0.27575	0.37586	0.30621	0.36983	0.091781	0.17559	0.36539	0.36972	0.45658	0.34425	0.38416	0.38745	0.29795	0.32263	0.27824	0.29384
569.21	0.3738	0.4043	0.41871	0.37396	0.35072	0.34833	0.30063	0.30104	0.27316	0.35445	0.32356	0.36375	0.3436	0.36738	0.44309	0.39078	0.41613	0.38898	0.36875	0.27411	0.2598	0.36909	0.28928	0.36382	0.090058	0.16078	0.3543	0.38798	0.46315	0.32876	0.35842	0.35169	0.27073	0.31145	0.26288	0.31745
570.2	0.37798	0.40458	0.43825	0.38324	0.35582	0.33153	0.32377	0.29904	0.27459	0.36227	0.2827	0.34528	0.37724	0.35751	0.44513	0.39282	0.42877	0.37809	0.40145	0.25115	0.27081	0.3665	0.28939	0.38771	0.1032	0.15537	0.34381	0.40742	0.44713	0.32778	0.37446	0.34943	0.27917	0.30005	0.27672	0.31915
571.22	0.39868	0.39743	0.44611	0.39623	0.39398	0.35541	0.33015	0.29376	0.30758	0.35968	0.29697	0.36155	0.38689	0.35816	0.43578	0.44122	0.41351	0.42871	0.39158	0.26556	0.29385	0.36635	0.33135	0.39559	0.11185	0.14119	0.34663	0.43967	0.4566	0.34178	0.38144	0.35391	0.31901	0.3019	0.29491	0.32678
572.24	0.42309	0.38812	0.44931	0.40439	0.41145	0.36603	0.34203	0.33547	0.34738	0.36581	0.26637	0.37588	0.40864	0.3735	0.41537	0.47007	0.41289	0.41443	0.39457	0.32454	0.31416	0.38301	0.31353	0.4107	0.12151	0.14792	0.3685	0.46037	0.41011	0.34916	0.37138	0.3814	0.33243	0.31374	0.30089	0.3291
573.24	0.41664	0.37802	0.45883	0.4113	0.39661	0.35836	0.35595	0.33425	0.33248	0.35614	0.27536	0.37066	0.39475	0.38582	0.41899	0.46194	0.41438	0.40981	0.39703	0.33678	0.30977	0.3959	0.29814	0.40481	0.11827	0.15714	0.31909	0.46209	0.40222	0.34159	0.38188	0.3626	0.32756	0.32023	0.29795	0.32705
574.26	0.39506	0.37401	0.43089	0.41198	0.4192	0.37294	0.35929	0.31805	0.32979	0.33818	0.27525	0.35736	0.39862	0.41138	0.41963	0.45183	0.40234	0.38744	0.43614	0.32697	0.30109	0.39472	0.28516	0.41967	0.10654	0.1672	0.28576	0.42556	0.39272	0.33693	0.38954	0.37489	0.35426	0.33004	0.31395	0.32935
575.28	0.37391	0.37424	0.41201	0.399	0.40112	0.37668	0.36809	0.33651	0.33688	0.32927	0.30413	0.38845	0.37556	0.42812	0.42524	0.47454	0.38494	0.39301	0.40759	0.34239	0.31665	0.39712	0.29063	0.41792	0.099326	0.18692	0.30731	0.41843	0.40751	0.36404	0.39165	0.40295	0.37095	0.35309	0.34551	0.33618
576.28	0.3622	0.3967	0.40356	0.37888	0.39276	0.3536	0.33979	0.33286	0.32493	0.30755	0.27724	0.3904	0.38324	0.42338	0.42484	0.4434	0.40399	0.37131	0.39621	0.357	0.30427	0.37782	0.2371	0.43752	0.090903	0.20293	0.31168	0.38914	0.39824	0.34164	0.38892	0.39499	0.3646	0.33649	0.32474	0.33709
577.3	0.34703	0.40834	0.40458	0.37094	0.41671	0.36748	0.34602	0.31844	0.3212	0.31673	0.34701	0.37911	0.41423	0.43624	0.41557	0.47624	0.42999	0.3873	0.42831	0.32475	0.31158	0.36101	0.26842	0.44004	0.10145	0.2189	0.31329	0.39582	0.45319	0.36055	0.3955	0.39069	0.37366	0.32116	0.36085	0.35119
578.32	0.33306	0.43136	0.3913	0.38185	0.44574	0.39261	0.32932	0.30803	0.31113	0.32564	0.38301	0.38896	0.43121	0.43839	0.38823	0.48013	0.41345	0.39131	0.43102	0.30804	0.32413	0.35978	0.29676	0.42163	0.10818	0.22435	0.3116	0.39873	0.47244	0.37896	0.39725	0.3993	0.35589	0.32932	0.38919	0.33044
579.31	0.36588	0.44044	0.40653	0.41976	0.46395	0.41381	0.34602	0.34881	0.32963	0.34247	0.41257	0.40295	0.42364	0.43739	0.39957	0.49225	0.42785	0.43831	0.41561	0.32274	0.33692	0.38671	0.31224	0.41732	0.1357	0.23002	0.35697	0.44976	0.49706	0.41036	0.4151	0.4343	0.35709	0.34239	0.39774	0.33442
580.33	0.37698	0.45123	0.43514	0.43551	0.47751	0.43262	0.34362	0.35105	0.34514	0.35814	0.42092	0.39713	0.42836	0.45079	0.41721	0.49992	0.44395	0.42919	0.44421	0.3491	0.3397	0.40518	0.30467	0.40531	0.14121	0.23795	0.38231	0.4535	0.49343	0.41584	0.43546	0.43202	0.36376	0.3547	0.40263	0.36058
581.35	0.39264	0.44995	0.44916	0.44555	0.49914	0.44817	0.36485	0.34751	0.37504	0.37733	0.43079	0.3891	0.4198	0.46885	0.40659	0.49943	0.44194	0.43224	0.42863	0.33061	0.34994	0.40185	0.34574	0.41541	0.15524	0.23972	0.40739	0.46017	0.52445	0.4068	0.41821	0.43802	0.38151	0.37382	0.42172	0.37821
582.35	0.39416	0.44831	0.47569	0.46091	0.48303	0.44789	0.38507	0.34331	0.37245	0.36491	0.41591	0.44387	0.39984	0.4618	0.43644	0.48177	0.43732	0.42907	0.4276	0.34733	0.33837	0.40638	0.32686	0.42852	0.14743	0.23622	0.44391	0.47658	0.51001	0.40675	0.44363	0.44961	0.39979	0.36815	0.39581	0.38904
583.36	0.40694	0.4443	0.48229	0.44958	0.47216	0.43874	0.38913	0.33738	0.37917	0.35444	0.40375	0.41608	0.39308	0.44376	0.41979	0.49011	0.42515	0.42078	0.42968	0.35485	0.32399	0.39399	0.32278	0.42896	0.14522	0.22221	0.46976	0.49588	0.49472	0.40109	0.44246	0.47473	0.3905	0.35549	0.40496	0.38445
584.38	0.40839	0.46642	0.51276	0.46931	0.48269	0.45595	0.39812	0.35233	0.38314	0.35334	0.40266	0.42695	0.43647	0.45999	0.44286	0.51298	0.44129	0.40974	0.45698	0.41623	0.35384	0.39929	0.34757	0.45175	0.14	0.24322	0.4821	0.50903	0.52806	0.42425	0.44729	0.50274	0.39095	0.35487	0.40879	0.39939
585.38	0.38652	0.47611	0.48297	0.43738	0.47862	0.45313	0.39207	0.35534	0.37161	0.34526	0.39918	0.40577	0.43087	0.44946	0.42499	0.48318	0.4174	0.42582	0.43996	0.37425	0.35108	0.37962	0.35019	0.47146	0.13206	0.2409	0.45399	0.50627	0.53232	0.38178	0.42369	0.49313	0.37841	0.35639	0.39607	0.39775
586.4	0.41096	0.48856	0.5193	0.45472	0.46949	0.49235	0.42763	0.39422	0.37891	0.35941	0.44601	0.4411	0.45539	0.44331	0.48493	0.50762	0.45306	0.45875	0.50504	0.41506	0.40853	0.42463	0.37899	0.47296	0.12523	0.23858	0.47214	0.51514	0.54289	0.42238	0.45011	0.52033	0.39994	0.38717	0.43281	0.40726
587.41	0.412	0.48603	0.47122	0.44171	0.46264	0.49326	0.38244	0.38207	0.38294	0.36776	0.40871	0.38516	0.4283	0.40576	0.4572	0.48334	0.42744	0.45093	0.46802	0.39698	0.39537	0.42977	0.33871	0.4454	0.12099	0.22527	0.41321	0.47415	0.53737	0.41193	0.40577	0.50381	0.3962	0.40521	0.41923	0.38128
588.41	0.41415	0.46977	0.47132	0.42511	0.46808	0.47776	0.39329	0.38955	0.39591	0.365	0.40467	0.39686	0.43537	0.39022	0.47116	0.46129	0.44448	0.45359	0.46867	0.39445	0.3742	0.43002	0.33756	0.44378	0.12658	0.23093	0.40171	0.44698	0.55785	0.39379	0.40076	0.49916	0.40354	0.42289	0.41443	0.39152
589.43	0.41987	0.43296	0.4238	0.39063	0.43058	0.43586	0.37838	0.35078	0.371	0.34233	0.39725	0.37892	0.39006	0.35337	0.45194	0.40239	0.40699	0.45	0.43415	0.32389	0.34372	0.40527	0.32409	0.43068	0.12294	0.20215	0.38138	0.38723	0.51741	0.35649	0.37723	0.44849	0.40746	0.4058	0.41976	0.38023
590.42	0.42298	0.3999	0.43349	0.38126	0.41276	0.43685	0.36815	0.31481	0.36683	0.33875	0.3756	0.37172	0.37601	0.31492	0.46655	0.39558	0.41969	0.43972	0.41479	0.32271	0.3307	0.40839	0.33343	0.39238	0.12886	0.19152	0.38572	0.36286	0.51382	0.36594	0.38006	0.44058	0.40947	0.39956	0.40836	0.34273
591.44	0.37784	0.39384	0.35693	0.34582	0.40899	0.38351	0.31989	0.27124	0.32684	0.30592	0.31316	0.31735	0.32626	0.30391	0.39749	0.37153	0.37782	0.39929	0.35936	0.26812	0.26501	0.37922	0.29709	0.36879	0.11898	0.1883	0.30492	0.34359	0.47791	0.3306	0.35727	0.41223	0.34525	0.33194	0.35387	0.30853
592.46	0.37272	0.37897	0.38308	0.34446	0.41415	0.37548	0.33283	0.26159	0.29097	0.28529	0.2779	0.29279	0.34559	0.31726	0.397	0.36164	0.3682	0.40876	0.36749	0.24395	0.2614	0.38288	0.34026	0.35924	0.12412	0.1879	0.33069	0.32506	0.46191	0.29745	0.36987	0.39539	0.30612	0.30302	0.34578	0.32182
593.45	0.37545	0.36818	0.36423	0.33903	0.41198	0.37518	0.31299	0.23872	0.29036	0.29191	0.2779	0.28938	0.34288	0.2976	0.38933	0.35442	0.36587	0.38147	0.35054	0.22219	0.26657	0.37948	0.34226	0.36893	0.12567	0.17721	0.31722	0.31988	0.44442	0.28315	0.36538	0.35761	0.31769	0.26581	0.32152	0.32932
594.47	0.37021	0.38439	0.39803	0.35012	0.40514	0.35627	0.28457	0.25621	0.27629	0.30515	0.26022	0.30315	0.36692	0.29157	0.40379	0.38588	0.36392	0.36424	0.33997	0.23566	0.26446	0.39381	0.32812	0.36634	0.12567	0.19634	0.3445	0.3682	0.42256	0.258	0.36206	0.36012	0.30232	0.26005	0.3038	0.335
595.46	0.39798	0.39763	0.41154	0.3598	0.42875	0.35197	0.3011	0.27706	0.26056	0.31057	0.26659	0.29809	0.3896	0.31997	0.40401	0.39155	0.36838	0.37713	0.36956	0.26844	0.26379	0.39475	0.29641	0.39195	0.1271	0.20467	0.36099	0.38413	0.43213	0.26056	0.37624	0.36187	0.28125	0.25995	0.30498	0.35287
596.48	0.42931	0.41377	0.46998	0.40129	0.44911	0.38138	0.34399	0.29492	0.2753	0.35932	0.30614	0.35123	0.45204	0.34078	0.46159	0.42288	0.40266	0.42403	0.40842	0.31966	0.29462	0.42939	0.31966	0.41186	0.15304	0.22686	0.43284	0.41995	0.46966	0.31296	0.39968	0.39307	0.3359	0.32308	0.36519	0.39738
597.49	0.42374	0.42923	0.45114	0.38961	0.44526	0.38494	0.34043	0.32622	0.28522	0.36298	0.34601	0.35918	0.45047	0.34462	0.45344	0.44616	0.4278	0.40715	0.43036	0.36745	0.31847	0.42816	0.30445	0.41971	0.15427	0.22885	0.42525	0.44509	0.48343	0.32389	0.38866	0.44289	0.33614	0.34168	0.37264	0.39563
598.49	0.45998	0.47557	0.49192	0.43039	0.47938	0.42541	0.4103	0.35902	0.32035	0.40508	0.38228	0.40749	0.48434	0.42778	0.51794	0.48884	0.47825	0.47586	0.49777	0.4115	0.37782	0.48224	0.35111	0.47728	0.1641	0.262	0.47979	0.48367	0.53459	0.37216	0.4322	0.49662	0.38664	0.41965	0.43311	0.43485
599.5	0.47034	0.46945	0.49049	0.43136	0.52863	0.46695	0.45732	0.35429	0.358	0.43488	0.41322	0.4338	0.50394	0.46496	0.50818	0.47653	0.51718	0.51343	0.52699	0.43366	0.43812	0.50041	0.40332	0.5158	0.16931	0.27023	0.45274	0.45884	0.57989	0.40899	0.47868	0.50274	0.41995	0.47473	0.4527	0.44655
600.52	0.48527	0.46134	0.48448	0.46099	0.51893	0.4716	0.48313	0.35737	0.40371	0.44472	0.43799	0.49757	0.51487	0.46075	0.50094	0.49847	0.51278	0.51934	0.54521	0.44402	0.47333	0.51442	0.45837	0.55945	0.17899	0.26105	0.44868	0.48228	0.60193	0.43338	0.46525	0.5136	0.46879	0.49997	0.50236	0.45678
601.51	0.55133	0.50489	0.51487	0.47625	0.53394	0.49147	0.50278	0.38104	0.43805	0.46338	0.45122	0.51735	0.54245	0.50775	0.52874	0.50453	0.52041	0.53412	0.5839	0.46781	0.50228	0.53156	0.50664	0.59873	0.18807	0.27474	0.46595	0.50291	0.6364	0.42637	0.49319	0.54523	0.49524	0.51362	0.49383	0.48421
602.53	0.58674	0.53566	0.53445	0.49794	0.5553	0.5227	0.56329	0.39595	0.45878	0.49814	0.47927	0.57045	0.55529	0.54797	0.55226	0.52088	0.52717	0.5882	0.62283	0.45072	0.52658	0.53143	0.54891	0.65476	0.1926	0.29352	0.501	0.52379	0.6734	0.46781	0.51509	0.51182	0.52213	0.52641	0.53127	0.53783
603.52	0.56455	0.54288	0.54146	0.46857	0.53007	0.51167	0.51943	0.40763	0.44235	0.47932	0.45234	0.52395	0.52867	0.52684	0.53092	0.51499	0.48968	0.56762	0.57109	0.4675	0.5045	0.47909	0.50219	0.61596	0.19094	0.29208	0.49759	0.49572	0.64384	0.46378	0.48737	0.49318	0.49904	0.47943	0.51066	0.51764
604.54	0.57347	0.57387	0.55265	0.49646	0.51019	0.52797	0.54075	0.43357	0.46092	0.48841	0.46341	0.51118	0.55169	0.52415	0.57574	0.57026	0.49587	0.561	0.60074	0.51511	0.4902	0.49766	0.5224	0.61803	0.20424	0.2997	0.52856	0.53491	0.67136	0.46779	0.49095	0.53631	0.52185	0.46961	0.53389	0.53719
605.55	0.55867	0.63072	0.56559	0.51036	0.55517	0.54202	0.52673	0.45137	0.47217	0.50432	0.46086	0.502	0.54578	0.55424	0.59617	0.58223	0.53026	0.57918	0.60163	0.54291	0.52328	0.51809	0.51159	0.61	0.20704	0.33064	0.56416	0.54193	0.69029	0.46375	0.49428	0.57581	0.53501	0.48203	0.53201	0.55835
606.55	0.47393	0.59423	0.53761	0.50492	0.54074	0.51722	0.50073	0.43717	0.44657	0.46323	0.42836	0.45893	0.49833	0.52477	0.56242	0.55417	0.51322	0.56093	0.58619	0.51927	0.47454	0.4809	0.48427	0.60092	0.19139	0.31403	0.55574	0.51273	0.64605	0.45148	0.46469	0.54627	0.50599	0.46984	0.53135	0.52695
607.56	0.47715	0.57735	0.55262	0.54045	0.57075	0.51303	0.46343	0.43503	0.45498	0.49711	0.40796	0.47072	0.50895	0.51563	0.58367	0.56632	0.51719	0.55693	0.57845	0.54052	0.49296	0.5116	0.47175	0.62752	0.20245	0.30437	0.56239	0.53524	0.6451	0.45007	0.49364	0.59145	0.53575	0.50651	0.52189	0.52105
608.55	0.49976	0.57364	0.55057	0.58272	0.59793	0.55202	0.48884	0.44781	0.47713	0.5102	0.42161	0.50345	0.53672	0.53356	0.6076	0.5463	0.54759	0.58667	0.61948	0.52314	0.50805	0.54443	0.52838	0.66253	0.20099	0.30151	0.55518	0.56101	0.67001	0.47702	0.52822	0.63758	0.5465	0.55477	0.55561	0.5402
609.57	0.49927	0.56547	0.56127	0.57896	0.58482	0.55478	0.47829	0.45692	0.51297	0.52288	0.42305	0.5031	0.5226	0.55184	0.59637	0.5225	0.55289	0.57296	0.60638	0.48832	0.52636	0.53442	0.51882	0.655	0.19488	0.2902	0.53524	0.56147	0.64517	0.48269	0.50387	0.62365	0.55876	0.56962	0.55915	0.51075
610.58	0.50184	0.51776	0.55694	0.55147	0.5303	0.54335	0.47084	0.42882	0.49585	0.52099	0.40871	0.48611	0.53189	0.52598	0.58184	0.47472	0.52549	0.53228	0.60238	0.46271	0.49378	0.51176	0.51449	0.62446	0.18908	0.26078	0.47785	0.53307	0.60465	0.47696	0.49818	0.56714	0.55185	0.53032	0.52997	0.48237
611.57	0.55925	0.52108	0.59501	0.54652	0.53513	0.55683	0.4895	0.43376	0.53447	0.54711	0.43869	0.51633	0.55291	0.5264	0.59636	0.48515	0.51708	0.52608	0.59595	0.45352	0.5138	0.53808	0.50003	0.60833	0.19935	0.25458	0.45881	0.54134	0.61392	0.47268	0.5232	0.55834	0.58169	0.53482	0.54337	0.47656
612.59	0.56484	0.53323	0.60276	0.54589	0.517	0.56165	0.53284	0.4401	0.58673	0.54399	0.45983	0.53045	0.57293	0.54348	0.59892	0.48502	0.51408	0.5232	0.61252	0.47217	0.5091	0.5452	0.50207	0.59338	0.19766	0.26623	0.4553	0.53212	0.59843	0.50101	0.52576	0.55099	0.60684	0.55194	0.56028	0.49442
613.58	0.52718	0.51477	0.56503	0.49442	0.50129	0.50513	0.51482	0.40958	0.55785	0.52908	0.46631	0.51102	0.57037	0.52999	0.53031	0.49466	0.48893	0.4895	0.5944	0.43905	0.50008	0.54697	0.45843	0.57235	0.19427	0.2526	0.4421	0.51164	0.56496	0.45277	0.49305	0.50225	0.60149	0.51538	0.54334	0.47342
614.6	0.52574	0.5117	0.53771	0.46933	0.54055	0.51259	0.50294	0.3919	0.52893	0.51104	0.44223	0.52451	0.55969	0.52801	0.50495	0.47827	0.49088	0.48652	0.60071	0.44695	0.50825	0.55715	0.42208	0.59172	0.19793	0.24851	0.4654	0.48705	0.53723	0.45842	0.49098	0.4863	0.55894	0.48945	0.51903	0.49441
615.59	0.51687	0.53035	0.538	0.49504	0.56979	0.53146	0.51099	0.40714	0.54707	0.52048	0.45777	0.55168	0.55583	0.53937	0.53091	0.52705	0.51785	0.52816	0.60703	0.45183	0.52608	0.57222	0.43311	0.63052	0.20474	0.25016	0.50269	0.52145	0.55587	0.45658	0.50818	0.5066	0.55892	0.54309	0.52993	0.51949
616.6	0.47732	0.53809	0.50385	0.49937	0.54976	0.55441	0.49716	0.40716	0.52619	0.51813	0.47389	0.51672	0.53258	0.55904	0.53536	0.55369	0.53109	0.52649	0.61862	0.46227	0.54896	0.5723	0.46388	0.64733	0.20197	0.25847	0.53017	0.55477	0.53471	0.46472	0.49748	0.51324	0.53641	0.53023	0.5095	0.54405
617.61	0.45211	0.53202	0.48814	0.44227	0.54258	0.54048	0.4571	0.39747	0.48084	0.49432	0.46317	0.47527	0.51152	0.52332	0.51842	0.53115	0.53788	0.52599	0.57893	0.44919	0.52668	0.54588	0.46225	0.61255	0.19454	0.22599	0.50871	0.52859	0.51623	0.4473	0.45869	0.47628	0.47751	0.49135	0.49035	0.48555
618.61	0.45869	0.51103	0.49613	0.4957	0.55312	0.5701	0.45028	0.40499	0.4695	0.48698	0.46546	0.49251	0.51364	0.47177	0.54224	0.5523	0.53054	0.53706	0.59186	0.50505	0.50767	0.53214	0.48488	0.60954	0.20023	0.21953	0.51336	0.55098	0.51959	0.45765	0.47707	0.46468	0.45307	0.48706	0.47749	0.48444
619.62	0.4742	0.52399	0.53222	0.54615	0.57676	0.59055	0.47998	0.45061	0.48516	0.52078	0.51761	0.5525	0.53705	0.46838	0.58212	0.59843	0.50771	0.59162	0.62619	0.534	0.48407	0.54765	0.52523	0.6161	0.19658	0.22915	0.5428	0.58225	0.56358	0.4748	0.52143	0.49645	0.50184	0.53284	0.49771	0.51091
620.61	0.47755	0.52876	0.51996	0.54645	0.58101	0.60198	0.48483	0.47839	0.49039	0.51011	0.52447	0.54476	0.52294	0.46962	0.57556	0.59086	0.49493	0.61661	0.63247	0.53665	0.47871	0.52906	0.5189	0.61551	0.18637	0.2358	0.51769	0.58393	0.5783	0.52425	0.53696	0.51572	0.51424	0.50235	0.4896	0.51175
621.62	0.53369	0.53509	0.55164	0.56136	0.60692	0.61428	0.50776	0.51814	0.53733	0.54634	0.55376	0.61724	0.55306	0.49167	0.58603	0.60065	0.50672	0.65477	0.64438	0.55211	0.50718	0.54512	0.5289	0.62675	0.19594	0.23393	0.51453	0.5907	0.62606	0.56366	0.54976	0.53305	0.53664	0.54248	0.51175	0.51861
622.61	0.57376	0.59827	0.58776	0.62008	0.62759	0.66928	0.54281	0.53614	0.5988	0.58714	0.60544	0.6671	0.586	0.56751	0.64068	0.65077	0.51486	0.687	0.68677	0.56213	0.5587	0.59503	0.57751	0.66612	0.20194	0.27389	0.57198	0.6294	0.68646	0.58421	0.60196	0.57363	0.60902	0.58536	0.5594	0.56489
623.63	0.62886	0.66173	0.6401	0.61581	0.65776	0.70406	0.60638	0.58881	0.69532	0.68298	0.65481	0.71661	0.60039	0.65747	0.70342	0.6602	0.5511	0.7425	0.7055	0.56745	0.64138	0.64858	0.61493	0.69056	0.21703	0.29324	0.62518	0.65517	0.72058	0.62492	0.60546	0.62306	0.68243	0.63213	0.613	0.60686
624.62	0.65549	0.67908	0.67448	0.6341	0.67567	0.74337	0.62816	0.59761	0.73373	0.70252	0.68535	0.72009	0.61963	0.70212	0.72885	0.66719	0.59235	0.7597	0.70328	0.58071	0.69097	0.66622	0.63313	0.70402	0.23077	0.28699	0.63945	0.68197	0.74984	0.65597	0.60167	0.63839	0.71987	0.63666	0.63364	0.62364
625.63	0.72093	0.71216	0.73533	0.66128	0.68884	0.77949	0.67396	0.61823	0.7693	0.74782	0.7437	0.75067	0.68976	0.77462	0.7627	0.71586	0.61185	0.76778	0.73047	0.63019	0.72714	0.70471	0.69695	0.69888	0.25616	0.30777	0.69813	0.72022	0.75932	0.65714	0.611	0.68395	0.75226	0.69634	0.6816	0.65434
626.64	0.74286	0.72352	0.77106	0.68997	0.71979	0.84711	0.75497	0.62116	0.79397	0.76806	0.7849	0.7929	0.7265	0.79014	0.82011	0.72206	0.63711	0.81086	0.78164	0.6868	0.73267	0.70812	0.73428	0.73721	0.26728	0.32545	0.75205	0.73106	0.7844	0.6976	0.65236	0.72466	0.79002	0.698	0.76578	0.72103
627.63	0.75988	0.71723	0.77328	0.70267	0.73397	0.82975	0.77939	0.65861	0.83664	0.76913	0.78242	0.84515	0.7355	0.79128	0.82093	0.71718	0.65354	0.79645	0.79183	0.75552	0.7763	0.73776	0.7314	0.75619	0.28208	0.32521	0.75604	0.74055	0.78834	0.71307	0.6629	0.7848	0.84069	0.70523	0.76715	0.75512
628.64	0.78475	0.75819	0.82298	0.7741	0.74158	0.8718	0.80996	0.67576	0.84399	0.77764	0.80329	0.86411	0.77852	0.81493	0.83497	0.78543	0.6894	0.81203	0.84262	0.81219	0.78852	0.78247	0.77187	0.77839	0.29162	0.33722	0.77305	0.79193	0.82145	0.74989	0.72142	0.85252	0.84112	0.74375	0.78524	0.78387
629.63	0.82926	0.79597	0.86409	0.80667	0.74005	0.88651	0.84946	0.68998	0.86243	0.79756	0.8316	0.88713	0.7923	0.8648	0.87566	0.83689	0.74223	0.83406	0.87542	0.84678	0.82298	0.82665	0.83208	0.80601	0.29772	0.3659	0.82971	0.8267	0.86033	0.78399	0.76842	0.884	0.82785	0.7626	0.82759	0.8055
630.65	0.84972	0.81495	0.89998	0.84281	0.77767	0.90716	0.87619	0.7026	0.89424	0.84947	0.87286	0.93503	0.80784	0.85107	0.90159	0.85599	0.7707	0.84156	0.91248	0.851	0.87455	0.88265	0.88141	0.83933	0.30259	0.36486	0.86886	0.83895	0.88549	0.81248	0.79131	0.89549	0.84998	0.78261	0.86921	0.83203
631.64	0.86655	0.86022	0.90851	0.87188	0.78496	0.89671	0.8587	0.73408	0.92187	0.88411	0.87912	0.92951	0.80769	0.86938	0.87741	0.89654	0.78956	0.83531	0.88804	0.86144	0.91216	0.9417	0.88183	0.82955	0.30179	0.37112	0.87782	0.86727	0.89993	0.81611	0.80048	0.912	0.85311	0.85134	0.84902	0.82173
632.65	0.89512	0.89697	0.91826	0.89822	0.80387	0.94753	0.87102	0.74242	0.91437	0.94192	0.92206	0.93241	0.8304	0.90287	0.90682	0.94007	0.81434	0.89242	0.89469	0.86146	0.89573	0.95598	0.91192	0.86587	0.3073	0.39147	0.90267	0.92275	0.91735	0.8594	0.82062	0.89225	0.82439	0.88265	0.8878	0.84736
633.64	0.92116	0.87624	0.91057	0.88194	0.80842	0.94445	0.8851	0.77182	0.93003	0.95151	0.92763	0.95961	0.84858	0.88602	0.93492	0.91079	0.82775	0.88075	0.8912	0.84959	0.89709	0.95428	0.89724	0.89566	0.30854	0.39387	0.91557	0.90536	0.93686	0.85784	0.80659	0.88614	0.858	0.90359	0.88335	0.86245
634.65	0.93142	0.878	0.90022	0.8999	0.82895	0.94815	0.86578	0.77655	0.92927	0.95694	0.92216	0.96677	0.88318	0.85208	0.91889	0.91205	0.79663	0.89847	0.88221	0.84698	0.8974	0.95883	0.88429	0.89938	0.31244	0.39687	0.9049	0.90874	0.92622	0.84339	0.79681	0.90044	0.87632	0.92093	0.89174	0.88139
635.64	0.9396	0.88585	0.90228	0.91108	0.82249	0.94275	0.85711	0.78622	0.93763	0.94463	0.90517	0.96893	0.89947	0.87939	0.92946	0.91749	0.80731	0.93035	0.84063	0.89479	0.89596	0.92903	0.84834	0.91734	0.3193	0.40646	0.90068	0.92959	0.92198	0.88165	0.77815	0.90645	0.865	0.89573	0.88006	0.8775
636.65	0.95451	0.9014	0.90288	0.92761	0.86807	0.93706	0.86172	0.77867	0.92246	0.93111	0.8918	0.96374	0.94362	0.8979	0.95261	0.91775	0.81035	0.93237	0.85442	0.90539	0.88805	0.92835	0.86456	0.93094	0.32785	0.41988	0.89905	0.95129	0.93416	0.87218	0.80561	0.90867	0.88028	0.86607	0.87096	0.87966
637.66	0.95263	0.86651	0.9356	0.92993	0.86986	0.91868	0.85357	0.75233	0.93211	0.8871	0.85753	0.95418	0.96924	0.85511	0.95759	0.91509	0.81655	0.91844	0.87857	0.88547	0.89803	0.91113	0.86895	0.88385	0.33268	0.40097	0.89938	0.9365	0.94062	0.85385	0.82188	0.89925	0.87751	0.84814	0.87394	0.86009
638.65	0.93687	0.88397	0.93923	0.93035	0.85439	0.87237	0.83052	0.70415	0.89296	0.87287	0.85396	0.88791	0.93039	0.88026	0.94506	0.90952	0.81899	0.90445	0.859	0.88689	0.91213	0.89897	0.86858	0.82819	0.33117	0.41113	0.89163	0.92816	0.90333	0.86011	0.83185	0.8824	0.83872	0.81978	0.8767	0.83016
639.66	0.92608	0.91151	0.92571	0.89017	0.82561	0.84254	0.86741	0.70218	0.90842	0.88497	0.85271	0.85846	0.8991	0.88168	0.92352	0.88738	0.84624	0.8828	0.88315	0.89591	0.925	0.88368	0.8624	0.80932	0.33746	0.41467	0.85039	0.91121	0.88702	0.85824	0.86847	0.89096	0.85183	0.81896	0.875	0.82202
640.65	0.91351	0.92117	0.90638	0.8666	0.82014	0.82609	0.86908	0.68022	0.87598	0.8474	0.84196	0.80995	0.87735	0.85686	0.9014	0.86553	0.82278	0.85734	0.89175	0.86509	0.88278	0.88608	0.85795	0.76496	0.33271	0.42007	0.85553	0.88497	0.88301	0.80576	0.87526	0.85658	0.84615	0.82235	0.84429	0.81515
641.66	0.89426	0.89052	0.87401	0.82101	0.77362	0.81614	0.82965	0.67006	0.8621	0.82325	0.84943	0.80127	0.83444	0.81737	0.85495	0.8496	0.82911	0.84331	0.86386	0.82962	0.85945	0.86032	0.84842	0.71509	0.32549	0.40377	0.82836	0.83693	0.8486	0.79933	0.83094	0.85424	0.8462	0.78947	0.84518	0.79763
642.65	0.84344	0.86251	0.84494	0.77033	0.73772	0.78678	0.79732	0.64876	0.79216	0.78694	0.83078	0.73415	0.74991	0.80636	0.81728	0.80684	0.75893	0.80261	0.7892	0.80647	0.81414	0.83	0.80538	0.67804	0.31173	0.4021	0.81617	0.80063	0.80512	0.7546	0.77125	0.83892	0.82603	0.75035	0.79897	0.74975
643.66	0.81579	0.84611	0.79687	0.73771	0.74692	0.80443	0.81932	0.64074	0.79398	0.74445	0.81383	0.75988	0.75216	0.75145	0.81398	0.78488	0.72577	0.81268	0.79748	0.79085	0.76962	0.79571	0.80796	0.69024	0.31162	0.38309	0.78864	0.77878	0.82092	0.73183	0.74331	0.8117	0.83047	0.72501	0.81074	0.7592
644.64	0.77973	0.80782	0.77118	0.71227	0.75788	0.79706	0.76813	0.60647	0.75143	0.70279	0.80732	0.7389	0.73339	0.72397	0.8185	0.77919	0.69679	0.80056	0.74482	0.7666	0.7087	0.77209	0.77976	0.67892	0.30749	0.36631	0.80178	0.74097	0.82188	0.7301	0.67511	0.75877	0.78126	0.69091	0.8056	0.72766
645.65	0.75256	0.78114	0.73536	0.67153	0.73235	0.7785	0.74441	0.58375	0.68924	0.66147	0.75119	0.71715	0.72186	0.67585	0.77691	0.72927	0.6674	0.77112	0.71482	0.70188	0.6654	0.72036	0.72904	0.66607	0.30404	0.34123	0.75096	0.68987	0.79772	0.70683	0.66791	0.73781	0.69554	0.65406	0.78134	0.69367
646.64	0.71541	0.75171	0.72389	0.66207	0.72211	0.75887	0.7327	0.54204	0.63706	0.63983	0.67563	0.65037	0.68687	0.66092	0.80618	0.70627	0.67139	0.75905	0.70445	0.67794	0.65113	0.70991	0.69036	0.67617	0.29898	0.33635	0.75186	0.68377	0.80607	0.68673	0.64997	0.67824	0.63938	0.64779	0.7325	0.66099
647.65	0.7125	0.72581	0.67803	0.65076	0.69096	0.7508	0.69541	0.53137	0.61317	0.64417	0.64776	0.6513	0.67951	0.62017	0.77195	0.68573	0.69688	0.74952	0.69977	0.65099	0.62112	0.70769	0.64931	0.66122	0.29147	0.31761	0.70833	0.64441	0.79317	0.69845	0.61644	0.64335	0.60189	0.63364	0.68368	0.65144
648.64	0.71004	0.70744	0.6681	0.65343	0.66724	0.74969	0.64342	0.53622	0.59966	0.6542	0.64015	0.62372	0.65812	0.60121	0.75442	0.70466	0.69114	0.73419	0.66207	0.64574	0.62151	0.72069	0.62578	0.65483	0.29143	0.3205	0.7026	0.66053	0.808	0.70827	0.62083	0.65535	0.58711	0.61905	0.65901	0.5931
649.65	0.70267	0.68026	0.62597	0.62774	0.62386	0.72625	0.61309	0.54468	0.57005	0.63355	0.55038	0.61867	0.65839	0.5688	0.72359	0.67274	0.66236	0.69891	0.61541	0.62915	0.61305	0.69448	0.55518	0.6178	0.27907	0.31583	0.66857	0.66267	0.77016	0.68654	0.58801	0.65612	0.56941	0.58958	0.58573	0.57694
650.63	0.6772	0.63626	0.59848	0.61085	0.61769	0.69892	0.59572	0.53968	0.58221	0.64012	0.53254	0.60257	0.61999	0.54956	0.70438	0.6741	0.65625	0.66858	0.60771	0.60986	0.60706	0.69766	0.53288	0.60661	0.27114	0.3144	0.6541	0.67732	0.76468	0.65088	0.57872	0.63795	0.58906	0.57244	0.55523	0.55839
651.64	0.64647	0.61886	0.60725	0.58062	0.59931	0.69039	0.57182	0.54711	0.57214	0.62584	0.53684	0.63013	0.61902	0.50087	0.64496	0.66199	0.60778	0.64464	0.59019	0.58695	0.55277	0.6591	0.50772	0.56712	0.27362	0.2936	0.61816	0.6652	0.73026	0.65391	0.56725	0.6292	0.58344	0.54799	0.54201	0.56007
652.63	0.64867	0.60328	0.61453	0.58336	0.59025	0.66878	0.58854	0.52937	0.58034	0.60075	0.53153	0.6064	0.62626	0.50111	0.62466	0.66799	0.58022	0.64753	0.59307	0.55696	0.53482	0.63383	0.49774	0.58462	0.28268	0.29354	0.58708	0.70147	0.71739	0.6007	0.56104	0.62588	0.57844	0.53791	0.54576	0.58403
653.64	0.62033	0.56642	0.59263	0.54008	0.57588	0.64613	0.54809	0.50204	0.56979	0.53733	0.49305	0.57989	0.59978	0.50666	0.5655	0.63861	0.56458	0.6162	0.55913	0.52696	0.48565	0.59628	0.45749	0.54011	0.26979	0.28718	0.54677	0.67015	0.66205	0.5576	0.52367	0.58578	0.54399	0.52822	0.48151	0.58427
654.62	0.59125	0.56321	0.59962	0.53513	0.5722	0.62913	0.53186	0.45558	0.55132	0.50929	0.50637	0.51981	0.57351	0.49557	0.55048	0.61469	0.57192	0.60313	0.55409	0.49191	0.45488	0.59336	0.45586	0.5046	0.26342	0.28218	0.52104	0.64147	0.64244	0.5091	0.51972	0.547	0.51958	0.52321	0.45845	0.52555
655.63	0.57971	0.57514	0.61422	0.5551	0.58709	0.65277	0.52068	0.46049	0.55641	0.49055	0.53	0.54056	0.56376	0.52381	0.5924	0.62285	0.58219	0.62972	0.5332	0.51591	0.44583	0.58876	0.49188	0.52114	0.25855	0.29752	0.51037	0.656	0.63924	0.53225	0.50788	0.55386	0.52556	0.49956	0.46772	0.55362
656.62	0.56592	0.55644	0.55567	0.53878	0.5502	0.62758	0.47706	0.41167	0.56454	0.45364	0.50135	0.49903	0.52999	0.52706	0.56393	0.59764	0.54082	0.58851	0.48146	0.48433	0.44812	0.57327	0.45979	0.53998	0.25562	0.31197	0.47107	0.61332	0.61108	0.49054	0.43668	0.51163	0.47586	0.46035	0.42733	0.50553
657.63	0.53535	0.55234	0.54077	0.52725	0.55794	0.65372	0.46127	0.4183	0.56567	0.45641	0.51902	0.52505	0.5287	0.51526	0.56789	0.59839	0.53144	0.56715	0.47307	0.50434	0.45093	0.57872	0.47864	0.52766	0.24634	0.3114	0.48527	0.57304	0.61688	0.50517	0.43072	0.50107	0.47537	0.44632	0.44965	0.48538
658.61	0.51653	0.5374	0.52729	0.50561	0.54372	0.58319	0.44766	0.39427	0.53242	0.46408	0.50939	0.48932	0.53027	0.4779	0.55851	0.5844	0.49944	0.50652	0.46873	0.44233	0.43873	0.55915	0.46702	0.53073	0.24426	0.30306	0.47653	0.54075	0.59737	0.45872	0.41826	0.46449	0.43791	0.42051	0.46409	0.46481
659.62	0.53048	0.51092	0.53498	0.52579	0.54747	0.56162	0.45213	0.43648	0.53697	0.45368	0.51922	0.52534	0.52429	0.47289	0.55553	0.59535	0.49719	0.50444	0.47845	0.43718	0.45352	0.57075	0.50368	0.57382	0.26136	0.31022	0.49541	0.53877	0.6002	0.4729	0.43359	0.47288	0.45217	0.41245	0.48692	0.49647
660.61	0.54489	0.48648	0.50066	0.49947	0.52001	0.52181	0.43464	0.41924	0.52393	0.48343	0.48902	0.52285	0.52081	0.44799	0.48356	0.58309	0.49471	0.46364	0.47345	0.41136	0.4542	0.5861	0.46702	0.56143	0.26922	0.30634	0.47197	0.5003	0.60552	0.45397	0.40662	0.4588	0.43658	0.43559	0.46268	0.4767
661.62	0.55899	0.49366	0.53436	0.52445	0.55489	0.53157	0.46357	0.42736	0.54959	0.52829	0.51209	0.55485	0.54873	0.46877	0.50524	0.61081	0.52772	0.48882	0.4952	0.4357	0.4726	0.58779	0.48912	0.57677	0.26822	0.31742	0.4857	0.52766	0.61333	0.48217	0.42427	0.4991	0.4918	0.45702	0.49579	0.49465
662.6	0.58166	0.51151	0.53898	0.50982	0.53738	0.51686	0.46592	0.42787	0.53535	0.53315	0.49144	0.54644	0.51487	0.48124	0.50604	0.58073	0.5295	0.50195	0.49951	0.43481	0.46248	0.5751	0.47123	0.57519	0.26857	0.34005	0.50599	0.52585	0.60438	0.47547	0.42281	0.49739	0.4576	0.45031	0.46125	0.48894
663.61	0.6165	0.5461	0.56165	0.53376	0.54154	0.56618	0.4541	0.4332	0.55024	0.54664	0.50777	0.60659	0.51164	0.51924	0.50633	0.55333	0.54065	0.57018	0.48812	0.4951	0.49625	0.58142	0.49263	0.57924	0.26497	0.36824	0.51879	0.53899	0.57921	0.50705	0.38531	0.53013	0.4972	0.45088	0.45932	0.50343
664.59	0.59199	0.55199	0.53737	0.50302	0.52241	0.58229	0.4267	0.40096	0.53729	0.56363	0.50088	0.60037	0.50769	0.5418	0.50551	0.53473	0.50179	0.57019	0.47428	0.47839	0.49729	0.56135	0.47426	0.55244	0.24639	0.37859	0.5011	0.54097	0.57192	0.51414	0.36555	0.52113	0.45819	0.44281	0.4353	0.50622
665.6	0.61967	0.58617	0.58788	0.54067	0.57018	0.62122	0.44499	0.40639	0.5556	0.57436	0.51515	0.60251	0.52441	0.57451	0.54698	0.55811	0.52025	0.62273	0.50548	0.52712	0.53061	0.57989	0.49668	0.55816	0.25525	0.40294	0.53302	0.565	0.5832	0.54656	0.38607	0.53624	0.48342	0.45547	0.46772	0.50392
666.59	0.60698	0.58156	0.57084	0.52034	0.55927	0.59303	0.4465	0.42575	0.5179	0.55436	0.50309	0.58522	0.4887	0.54399	0.53414	0.52142	0.51523	0.616	0.5032	0.53296	0.51082	0.60093	0.48698	0.51678	0.24818	0.39486	0.53414	0.55125	0.57727	0.522	0.40602	0.51561	0.42617	0.45555	0.42866	0.50676
667.57	0.5928	0.60843	0.55798	0.55169	0.59001	0.5942	0.47689	0.43014	0.54811	0.57976	0.53426	0.58239	0.50601	0.56047	0.54448	0.55688	0.52705	0.60947	0.50075	0.53882	0.52964	0.64002	0.52311	0.53278	0.24371	0.39935	0.51801	0.56005	0.56739	0.53129	0.43183	0.55179	0.46978	0.48668	0.45127	0.49136
668.58	0.58846	0.60592	0.58131	0.58953	0.62119	0.60848	0.52254	0.45347	0.56072	0.58062	0.5532	0.58522	0.50045	0.56733	0.58479	0.59305	0.57519	0.61265	0.52645	0.56776	0.53181	0.67414	0.52887	0.54709	0.25353	0.39605	0.53762	0.58812	0.63008	0.55841	0.48577	0.58845	0.48782	0.50377	0.47007	0.50459
669.56	0.59635	0.6334	0.61412	0.60497	0.64174	0.63906	0.56414	0.47487	0.59561	0.61277	0.57855	0.57769	0.52327	0.5842	0.61215	0.61858	0.62337	0.64863	0.55741	0.5946	0.54633	0.70539	0.55729	0.56915	0.26027	0.39863	0.56552	0.60387	0.68852	0.57167	0.49971	0.61193	0.53892	0.53563	0.49817	0.48353
670.57	0.5953	0.63774	0.63002	0.59411	0.62759	0.64044	0.54562	0.47459	0.60198	0.60949	0.60403	0.61222	0.54134	0.59881	0.62229	0.58139	0.62681	0.63152	0.57258	0.58361	0.55028	0.71138	0.59675	0.58934	0.25112	0.38704	0.57742	0.60506	0.68012	0.5639	0.51213	0.62279	0.56336	0.5468	0.50372	0.53187
671.55	0.62046	0.67188	0.63309	0.62996	0.65524	0.68251	0.56511	0.49471	0.6328	0.63859	0.6555	0.64966	0.59099	0.61404	0.66797	0.60861	0.64171	0.6569	0.6086	0.59391	0.59837	0.73391	0.64962	0.64059	0.26014	0.40058	0.63507	0.62533	0.71342	0.59304	0.53696	0.6588	0.62981	0.56873	0.5829	0.55611
672.56	0.64143	0.63133	0.64381	0.62182	0.65681	0.65827	0.51601	0.49985	0.59679	0.62968	0.6373	0.63591	0.59935	0.58949	0.66508	0.57444	0.65069	0.65195	0.61796	0.6083	0.58508	0.70571	0.61748	0.62952	0.2672	0.38143	0.6372	0.62903	0.72036	0.58274	0.52689	0.6396	0.61923	0.54199	0.56867	0.56796
673.54	0.63936	0.63209	0.6302	0.59744	0.64294	0.6798	0.52748	0.50219	0.57463	0.66008	0.62145	0.63217	0.63596	0.60539	0.6457	0.56529	0.63325	0.662	0.64892	0.6104	0.6028	0.69397	0.61679	0.64747	0.26302	0.36757	0.64053	0.61105	0.6969	0.58889	0.54964	0.61692	0.62985	0.54238	0.56249	0.60084
674.55	0.66555	0.6189	0.62513	0.60612	0.6435	0.66048	0.53991	0.50702	0.55686	0.64166	0.60361	0.65378	0.6365	0.606	0.65447	0.56152	0.60807	0.63976	0.65735	0.61958	0.58678	0.68674	0.61718	0.63913	0.27588	0.36044	0.64476	0.61456	0.67443	0.5762	0.55938	0.61734	0.6073	0.52883	0.56033	0.62416
675.53	0.6592	0.62199	0.60554	0.60466	0.59323	0.65383	0.5597	0.51182	0.51041	0.61524	0.57303	0.62755	0.63657	0.58584	0.65149	0.58657	0.58941	0.61993	0.64942	0.59373	0.57804	0.66504	0.56461	0.62297	0.27256	0.35334	0.628	0.61485	0.66164	0.57978	0.55842	0.58202	0.6154	0.51656	0.53966	0.59005
676.54	0.67282	0.59355	0.61713	0.58633	0.56875	0.58635	0.55249	0.52519	0.47808	0.6037	0.5366	0.62582	0.64148	0.5916	0.65404	0.58718	0.5837	0.59889	0.63656	0.57704	0.57267	0.64574	0.49422	0.60578	0.26377	0.33542	0.58861	0.59903	0.63645	0.55148	0.53517	0.57318	0.58937	0.50678	0.47859	0.60221
677.52	0.70264	0.61103	0.64043	0.57	0.58314	0.58347	0.59873	0.53122	0.47613	0.58702	0.54942	0.65964	0.67839	0.60489	0.65788	0.60256	0.58557	0.61487	0.64595	0.59276	0.60278	0.64505	0.5076	0.6212	0.26796	0.33793	0.60684	0.60769	0.66287	0.5546	0.56777	0.57582	0.58042	0.53676	0.48738	0.63569
678.5	0.70068	0.61227	0.61494	0.53812	0.57088	0.53546	0.55051	0.5002	0.46927	0.54571	0.51457	0.65187	0.6657	0.56847	0.65881	0.59188	0.55148	0.59167	0.6285	0.54305	0.58246	0.61521	0.48934	0.5941	0.26515	0.33326	0.59524	0.59575	0.66564	0.51009	0.54573	0.54792	0.5354	0.51443	0.45752	0.59823
679.51	0.70231	0.63062	0.62112	0.55427	0.56164	0.53387	0.54646	0.49807	0.47776	0.53025	0.52629	0.6322	0.66429	0.55554	0.63919	0.62134	0.56457	0.58589	0.61823	0.54681	0.60552	0.59139	0.48934	0.59654	0.24778	0.32627	0.60854	0.60938	0.66989	0.51857	0.55441	0.5505	0.58104	0.49427	0.48489	0.58961
680.49	0.67782	0.59748	0.59753	0.52649	0.5436	0.51157	0.54018	0.49521	0.51155	0.52897	0.49211	0.61637	0.6548	0.52794	0.634	0.63601	0.54576	0.59239	0.61744	0.54333	0.60026	0.59018	0.49621	0.58557	0.22985	0.29659	0.6107	0.61403	0.64807	0.50043	0.58852	0.56144	0.53533	0.48209	0.47512	0.58284
681.5	0.67176	0.64744	0.5902	0.52466	0.56042	0.57585	0.54142	0.46739	0.54831	0.52757	0.51692	0.60414	0.65996	0.56577	0.63671	0.63325	0.52905	0.60919	0.61049	0.56983	0.58702	0.59183	0.5511	0.57806	0.22565	0.31039	0.61433	0.62903	0.68243	0.54265	0.60743	0.54439	0.54642	0.49226	0.52956	0.56851
682.48	0.61579	0.62749	0.55577	0.48751	0.54503	0.57031	0.51256	0.45217	0.54897	0.51115	0.50237	0.5602	0.6138	0.55073	0.64584	0.60394	0.50682	0.55277	0.58742	0.51882	0.53426	0.57235	0.54666	0.53582	0.19445	0.29969	0.58983	0.58729	0.70144	0.52908	0.60162	0.51642	0.54899	0.47443	0.51017	0.51953
683.49	0.59677	0.62164	0.55088	0.49322	0.5329	0.57885	0.51809	0.46326	0.58064	0.54354	0.53657	0.53184	0.57952	0.54337	0.6519	0.59834	0.50243	0.52116	0.54805	0.5199	0.53405	0.6025	0.55558	0.54258	0.18852	0.2937	0.57182	0.59899	0.70509	0.54112	0.58353	0.52346	0.56152	0.4925	0.55615	0.50177
684.47	0.56667	0.58558	0.48576	0.44208	0.53444	0.56366	0.47074	0.44138	0.56653	0.52622	0.5089	0.49932	0.55059	0.52771	0.59437	0.53642	0.47356	0.49907	0.51033	0.48337	0.46638	0.58811	0.54428	0.49793	0.18246	0.28105	0.49978	0.54403	0.67377	0.50397	0.54346	0.50036	0.4858	0.48571	0.5246	0.47143
685.45	0.55601	0.58411	0.48558	0.42167	0.57409	0.57702	0.43965	0.42528	0.54313	0.51656	0.54722	0.49533	0.5322	0.52864	0.58112	0.5067	0.47806	0.49366	0.47685	0.4734	0.45659	0.56242	0.56415	0.48624	0.19349	0.28336	0.49051	0.51025	0.67094	0.50293	0.47208	0.51033	0.46283	0.47047	0.55269	0.45113
686.46	0.52036	0.51594	0.46722	0.39282	0.51221	0.52004	0.40183	0.40608	0.48544	0.4862	0.49071	0.4547	0.4779	0.46702	0.51438	0.46817	0.46128	0.43155	0.44929	0.41068	0.4159	0.5511	0.49284	0.43438	0.18054	0.25145	0.45412	0.44966	0.60564	0.43112	0.4467	0.50721	0.40887	0.43449	0.48009	0.40177
687.44	0.53228	0.53608	0.48126	0.45035	0.49319	0.53254	0.43735	0.39877	0.52021	0.48985	0.48523	0.46899	0.48552	0.48628	0.5109	0.50324	0.47806	0.4692	0.48259	0.41321	0.44765	0.5623	0.49868	0.45397	0.19723	0.25925	0.46165	0.49752	0.57429	0.45511	0.45187	0.53675	0.42621	0.41449	0.502	0.44648
688.44	0.55216	0.51559	0.49311	0.43657	0.50534	0.52255	0.46321	0.3894	0.49205	0.43149	0.4487	0.46361	0.51945	0.46848	0.48427	0.48934	0.46483	0.48653	0.50326	0.39673	0.40838	0.51739	0.47754	0.42383	0.20027	0.25624	0.45224	0.45777	0.53388	0.43428	0.44139	0.51415	0.43069	0.38129	0.45526	0.45467
689.42	0.50642	0.48882	0.51702	0.43574	0.48536	0.48412	0.45872	0.3676	0.48808	0.41516	0.41236	0.4838	0.48203	0.41663	0.47279	0.50503	0.42213	0.4563	0.5111	0.39987	0.42238	0.4994	0.42576	0.42284	0.1918	0.24247	0.44147	0.46086	0.50359	0.42883	0.40978	0.49831	0.42744	0.37222	0.41194	0.45847
690.43	0.5027	0.45276	0.51199	0.4726	0.46688	0.46002	0.48237	0.35828	0.50706	0.40654	0.39845	0.4692	0.49496	0.37769	0.46907	0.48504	0.40874	0.40865	0.52326	0.42455	0.41491	0.51052	0.38555	0.43694	0.18628	0.24761	0.42455	0.47719	0.50068	0.40105	0.42367	0.48269	0.45341	0.38143	0.38694	0.46323
691.41	0.50699	0.46742	0.51065	0.45693	0.49442	0.47275	0.48138	0.36085	0.5297	0.37778	0.4156	0.48721	0.49885	0.36302	0.48055	0.48128	0.40253	0.42128	0.51317	0.40588	0.42927	0.47555	0.43209	0.46921	0.1957	0.25166	0.43535	0.49761	0.50644	0.40454	0.41086	0.44834	0.4909	0.35249	0.41737	0.51565
692.39	0.47503	0.40542	0.47741	0.42803	0.49643	0.46732	0.43604	0.35494	0.48385	0.37249	0.39963	0.49364	0.48695	0.32685	0.45414	0.4385	0.36662	0.3829	0.44312	0.37916	0.41789	0.44427	0.39128	0.48115	0.18985	0.23643	0.44541	0.46141	0.46225	0.38954	0.3559	0.41021	0.4272	0.33613	0.39506	0.48619
693.39	0.45316	0.4045	0.474	0.46862	0.49502	0.46708	0.4043	0.37542	0.48979	0.39885	0.41521	0.48852	0.45425	0.33903	0.46143	0.4442	0.39411	0.36442	0.41749	0.36633	0.42611	0.46143	0.38781	0.48389	0.18564	0.23539	0.45585	0.48484	0.48128	0.40649	0.36442	0.41875	0.40982	0.34228	0.39306	0.49361
694.38	0.45067	0.39625	0.46834	0.45431	0.4736	0.48479	0.4182	0.36199	0.46524	0.38989	0.42398	0.47675	0.46123	0.36307	0.49237	0.4081	0.40047	0.36533	0.40738	0.32333	0.41373	0.46351	0.40562	0.48928	0.18282	0.23775	0.45753	0.46903	0.47721	0.39154	0.38403	0.39931	0.40814	0.32811	0.41226	0.49281
695.38	0.45272	0.42721	0.46182	0.43983	0.46834	0.47033	0.40394	0.37189	0.47861	0.41255	0.4086	0.48867	0.44503	0.39309	0.48793	0.40241	0.41117	0.37861	0.39012	0.26997	0.42084	0.46396	0.40953	0.49963	0.18892	0.24385	0.44006	0.44734	0.49016	0.41135	0.38178	0.40379	0.4107	0.33666	0.38081	0.51319
696.36	0.43908	0.39224	0.44582	0.44633	0.41366	0.42858	0.38054	0.35192	0.43311	0.41784	0.39178	0.48556	0.44603	0.35337	0.45009	0.37988	0.37583	0.34308	0.37359	0.28574	0.37331	0.43708	0.35851	0.50562	0.17966	0.23397	0.40427	0.41744	0.46693	0.38861	0.34629	0.42535	0.37704	0.34545	0.35118	0.48498
697.34	0.44345	0.44275	0.46085	0.46014	0.39983	0.44033	0.36884	0.34529	0.45068	0.42507	0.38487	0.46835	0.44586	0.35809	0.43842	0.38633	0.3921	0.37021	0.38834	0.29849	0.36323	0.47497	0.39362	0.47032	0.18422	0.2505	0.35443	0.43089	0.51135	0.38641	0.33821	0.45001	0.43071	0.39432	0.33876	0.49249
698.34	0.4374	0.44007	0.46773	0.45742	0.38044	0.4296	0.35135	0.34103	0.43911	0.41281	0.38275	0.47681	0.43766	0.34077	0.45818	0.39962	0.36828	0.3596	0.39769	0.3235	0.36986	0.46052	0.39787	0.46093	0.19349	0.2409	0.38939	0.43426	0.49671	0.36911	0.33093	0.4673	0.42527	0.39715	0.35547	0.4756
699.32	0.43683	0.45947	0.46138	0.47464	0.36864	0.40322	0.30963	0.3621	0.44118	0.4129	0.40596	0.46317	0.43753	0.33865	0.42709	0.38576	0.37156	0.37164	0.39826	0.34539	0.36216	0.45679	0.37685	0.47656	0.19766	0.236	0.36899	0.4376	0.47603	0.33838	0.29959	0.47422	0.42237	0.40565	0.33279	0.47278
700.33	0.37486	0.41989	0.43326	0.44924	0.3384	0.36301	0.2881	0.3268	0.37543	0.37059	0.38585	0.39626	0.3722	0.31173	0.38565	0.37535	0.30436	0.35727	0.36048	0.32322	0.33066	0.41109	0.34496	0.43278	0.17981	0.21794	0.33344	0.40759	0.43455	0.29772	0.26223	0.43215	0.36388	0.35874	0.32658	0.42435
701.31	0.35449	0.41486	0.43904	0.43349	0.37446	0.35942	0.30377	0.33593	0.3816	0.37555	0.36866	0.37886	0.32784	0.3462	0.40989	0.4	0.3409	0.35342	0.37115	0.32243	0.34548	0.43645	0.34986	0.39845	0.1732	0.21162	0.35183	0.42126	0.46584	0.29598	0.27466	0.42457	0.34916	0.35411	0.3043	0.38994
702.29	0.3453	0.37875	0.43747	0.39044	0.36167	0.31297	0.30638	0.33591	0.3539	0.37191	0.36092	0.37958	0.30534	0.3329	0.43856	0.37559	0.34863	0.31752	0.36196	0.32954	0.33107	0.41598	0.32854	0.42389	0.16708	0.19701	0.37182	0.39819	0.44039	0.29062	0.28244	0.42292	0.32151	0.31295	0.30253	0.38938
703.29	0.28852	0.33571	0.35075	0.34082	0.27665	0.26498	0.25427	0.27936	0.31259	0.3199	0.31555	0.30458	0.27421	0.2902	0.34648	0.32477	0.29355	0.27059	0.27043	0.25787	0.2684	0.37847	0.28184	0.3949	0.13162	0.1827	0.25696	0.35348	0.3921	0.22049	0.22123	0.34124	0.27481	0.27014	0.26026	0.34156
704.27	0.27225	0.26978	0.30967	0.30763	0.25204	0.24734	0.24733	0.25306	0.28186	0.31728	0.27775	0.30812	0.25313	0.26609	0.35737	0.32303	0.29741	0.24382	0.26044	0.22991	0.27868	0.36314	0.26115	0.36279	0.11905	0.16482	0.24185	0.34503	0.3758	0.22293	0.25008	0.30485	0.2617	0.2432	0.24587	0.32177
705.27	0.27769	0.25784	0.31289	0.25643	0.22274	0.26868	0.22423	0.25644	0.27855	0.32199	0.25956	0.31763	0.24754	0.24888	0.36704	0.30076	0.28353	0.23639	0.25332	0.23913	0.23661	0.39468	0.25516	0.3348	0.11066	0.14436	0.2704	0.32605	0.35159	0.22451	0.22868	0.29633	0.2506	0.2519	0.24153	0.30732
706.25	0.22648	0.21286	0.27468	0.23965	0.17045	0.23552	0.19308	0.20949	0.23689	0.28935	0.22744	0.26384	0.21238	0.21793	0.32978	0.23977	0.2512	0.21885	0.22475	0.2129	0.1944	0.36673	0.22686	0.29693	0.10077	0.1236	0.21485	0.29419	0.2915	0.18275	0.20654	0.25191	0.22599	0.23594	0.23347	0.26866
707.23	0.17956	0.15019	0.18585	0.19279	0.099975	0.17771	0.13724	0.14827	0.16786	0.24131	0.19475	0.19267	0.1777	0.15462	0.22622	0.21701	0.183	0.15928	0.16007	0.13302	0.1364	0.33402	0.17112	0.21902	0.077443	0.089424	0.12345	0.22551	0.19202	0.10939	0.1527	0.15854	0.17482	0.1926	0.20142	0.20454
708.23	0.14681	0.10959	0.19687	0.18286	0.10229	0.15674	0.1595	0.12527	0.16622	0.2435	0.17339	0.1968	0.13559	0.15547	0.25172	0.20725	0.19398	0.17125	0.20402	0.11161	0.13172	0.33924	0.16763	0.21118	0.07199	0.068246	0.13772	0.21325	0.14334	0.12331	0.15723	0.16292	0.16732	0.19091	0.16406	0.20218
709.21	0.10069	0.10162	0.15854	0.14388	0.10701	0.14738	0.12407	0.08217	0.14033	0.18476	0.13101	0.14554	0.09364	0.12235	0.17957	0.16165	0.14378	0.1344	0.16204	0.075619	0.082339	0.26716	0.15301	0.18099	0.053695	0.049596	0.13676	0.14114	0.14481	0.10618	0.11053	0.14019	0.11695	0.15028	0.14641	0.16388
710.21	0.053121	0.08737	0.11109	0.12942	0.093097	0.1069	0.091857	0.061494	0.092721	0.1545	0.10407	0.097009	0.081761	0.11141	0.15962	0.1123	0.16116	0.09551	0.12643	0.074055	0.06807	0.20436	0.1187	0.16065	0.044461	0.033984	0.10987	0.11598	0.12176	0.061656	0.085638	0.13228	0.093442	0.10639	0.11801	0.13757
711.19	0.040695	0.089674	0.097126	0.094176	0.072464	0.13253	0.084175	0.077695	0.11288	0.15492	0.11341	0.086354	0.099544	0.10689	0.14433	0.11139	0.11274	0.098451	0.10597	0.077845	0.070202	0.20349	0.11895	0.14801	0.038334	0.026485	0.1257	0.112	0.11443	0.097853	0.065607	0.13672	0.085626	0.097501	0.12054	0.11441
712.17	0.013527	0.086608	0.09364	0.078231	0.091962	0.14763	0.068184	0.072634	0.15759	0.13791	0.07963	0.064259	0.078463	0.11873	0.14627	0.090685	0.092164	0.11771	0.1347	0.089728	0.065108	0.17731	0.10988	0.13691	0.037288	0.015621	0.12798	0.11654	0.13607	0.10112	0.072877	0.16836	0.078205	0.098208	0.097872	0.087745
713.17	0.012577	0.10087	0.083591	0.061026	0.10565	0.12679	0.057975	0.085164	0.15434	0.13279	0.058242	0.052165	0.086443	0.090789	0.11524	0.094307	0.083741	0.10137	0.1307	0.10503	0.067236	0.15725	0.086684	0.10754	0.042325	0.010377	0.13116	0.10666	0.17483	0.081086	0.049375	0.16185	0.073318	0.10406	0.098601	0.059758
714.15	0.0378	0.12091	0.08996	0.074653	0.068206	0.12455	0.075546	0.12	0.15521	0.1462	0.060154	0.035536	0.1092	0.10873	0.1251	0.11782	0.096776	0.10616	0.12999	0.13813	0.056408	0.19044	0.066916	0.08882	0.054862	0.028235	0.10127	0.15461	0.15711	0.10187	0.043222	0.1813	0.084708	0.12667	0.095815	0.058314
715.13	0.058154	0.10982	0.10591	0.12246	0.076265	0.15924	0.10236	0.13977	0.14982	0.15981	0.061481	0.055081	0.08472	0.11181	0.11534	0.16093	0.090962	0.12268	0.18177	0.13689	0.061778	0.19103	0.068057	0.12188	0.063058	0.043853	0.084403	0.17667	0.1938	0.11714	0.05612	0.17883	0.096868	0.1252	0.10117	0.065135
716.13	0.083746	0.097106	0.12525	0.156	0.096009	0.15688	0.099957	0.1123	0.12994	0.1448	0.050004	0.051025	0.10714	0.11146	0.14535	0.18206	0.090905	0.14551	0.21446	0.11817	0.062151	0.16979	0.056569	0.13765	0.070143	0.048865	0.096485	0.18	0.19733	0.1097	0.092248	0.16789	0.090386	0.11559	0.065043	0.091092
717.11	0.099818	0.11698	0.13417	0.18108	0.12252	0.14993	0.13073	0.13286	0.11512	0.13534	0.065678	0.094825	0.12011	0.13843	0.15336	0.21659	0.13554	0.16758	0.23609	0.13413	0.091298	0.17762	0.089481	0.15749	0.071009	0.065435	0.11059	0.19057	0.24025	0.14046	0.12059	0.1317	0.082163	0.11296	0.087492	0.0985
718.08	0.13955	0.10426	0.14445	0.17719	0.14358	0.1912	0.11968	0.14266	0.10069	0.14709	0.10612	0.15277	0.15782	0.16499	0.17841	0.21749	0.15693	0.18875	0.23556	0.15068	0.1013	0.19244	0.12789	0.19959	0.07869	0.079942	0.11789	0.20788	0.2564	0.18805	0.12867	0.16623	0.091713	0.094241	0.099397	0.14447
719.09	0.11498	0.089684	0.16574	0.18886	0.14413	0.18855	0.11195	0.13969	0.11565	0.16129	0.10237	0.17364	0.16429	0.15807	0.18642	0.19683	0.15805	0.20719	0.23332	0.11919	0.098396	0.20576	0.13725	0.21402	0.074756	0.061106	0.12171	0.20235	0.26503	0.20526	0.11494	0.17267	0.10984	0.10808	0.10599	0.17436
720.06	0.15218	0.12176	0.17751	0.18862	0.19043	0.17883	0.11942	0.14427	0.17097	0.18517	0.15432	0.23582	0.23908	0.17569	0.22282	0.2214	0.1789	0.21321	0.2318	0.13904	0.14627	0.27055	0.15396	0.23261	0.08246	0.063937	0.15802	0.21891	0.27579	0.22865	0.13697	0.19716	0.17349	0.15571	0.15662	0.21113
721.06	0.18693	0.16112	0.17593	0.19022	0.22013	0.19274	0.12603	0.18482	0.19668	0.21568	0.17734	0.30233	0.26484	0.18651	0.24065	0.22856	0.22743	0.21282	0.23114	0.18975	0.17211	0.2902	0.17436	0.25993	0.093319	0.073932	0.19513	0.23033	0.30503	0.22811	0.14462	0.24033	0.22459	0.17336	0.19076	0.24499
722.04	0.19712	0.15377	0.19526	0.21881	0.20811	0.22278	0.14501	0.21072	0.18248	0.23575	0.18056	0.31324	0.28635	0.18047	0.25497	0.23327	0.21809	0.22581	0.24084	0.20994	0.15193	0.30974	0.16365	0.26916	0.10167	0.068531	0.21001	0.26356	0.29542	0.2426	0.14548	0.31218	0.23866	0.18799	0.19224	0.26282
723.02	0.22175	0.20034	0.22661	0.25471	0.21691	0.24731	0.17417	0.20157	0.23198	0.2563	0.19359	0.32582	0.29726	0.20959	0.2856	0.24881	0.22618	0.21266	0.26268	0.24325	0.17411	0.31483	0.17118	0.28512	0.10762	0.078924	0.23478	0.27135	0.29036	0.25459	0.19717	0.32948	0.2851	0.19663	0.22778	0.26111
724.02	0.25679	0.22299	0.24619	0.26702	0.25697	0.26041	0.20183	0.18807	0.25769	0.28789	0.2146	0.35906	0.3295	0.2257	0.33543	0.2909	0.25397	0.21225	0.29184	0.26719	0.21771	0.33968	0.19185	0.32036	0.11562	0.094207	0.26634	0.3112	0.33263	0.24202	0.23657	0.33807	0.30974	0.20241	0.23403	0.28271
724.99	0.25426	0.24146	0.22712	0.26723	0.24218	0.28377	0.21867	0.19087	0.24474	0.27322	0.20182	0.32869	0.31985	0.22985	0.33282	0.27402	0.27838	0.24026	0.28723	0.26964	0.19217	0.30617	0.21829	0.29709	0.1123	0.1014	0.2429	0.30988	0.33485	0.26884	0.24508	0.33696	0.25986	0.20968	0.20432	0.27085
725.97	0.25554	0.24451	0.23798	0.28525	0.233	0.30679	0.258	0.17645	0.24465	0.28019	0.21913	0.30715	0.30149	0.26054	0.32802	0.27066	0.29554	0.24938	0.31465	0.24806	0.1911	0.33766	0.22551	0.29631	0.10985	0.10677	0.20708	0.31937	0.34287	0.3002	0.26043	0.31896	0.22081	0.24212	0.21142	0.26875
726.97	0.27777	0.27753	0.2707	0.2708	0.25644	0.33089	0.24743	0.17711	0.27583	0.29096	0.23767	0.30559	0.33304	0.25178	0.35564	0.27164	0.32939	0.25949	0.33235	0.2474	0.23065	0.34145	0.24678	0.32577	0.10981	0.11648	0.22633	0.31474	0.34227	0.30442	0.2498	0.30981	0.25374	0.2362	0.23966	0.28707
727.95	0.24206	0.2624	0.23418	0.26964	0.24755	0.31047	0.23839	0.19962	0.22056	0.28056	0.22263	0.27884	0.30597	0.24814	0.33286	0.25743	0.32764	0.2888	0.32218	0.22439	0.21025	0.34127	0.23283	0.31354	0.10061	0.1187	0.20402	0.31923	0.35083	0.28991	0.23665	0.28239	0.20286	0.23177	0.21371	0.30268
728.92	0.23243	0.2529	0.23471	0.26308	0.26241	0.32038	0.25232	0.21015	0.18689	0.26085	0.22976	0.30286	0.30231	0.2769	0.31774	0.26995	0.33353	0.30661	0.34867	0.24464	0.2142	0.31889	0.24718	0.32401	0.1015	0.13104	0.21014	0.31482	0.34801	0.29773	0.2435	0.28721	0.19824	0.23316	0.23895	0.28981
729.92	0.23065	0.20711	0.24551	0.26555	0.2637	0.30833	0.23735	0.18933	0.19353	0.26619	0.20938	0.30481	0.30946	0.27222	0.30418	0.28667	0.31109	0.28575	0.34959	0.23937	0.21007	0.30635	0.22764	0.34089	0.10295	0.1265	0.21588	0.31079	0.3345	0.27616	0.24475	0.27467	0.2399	0.2183	0.21946	0.27665
730.9	0.2342	0.19801	0.23266	0.23876	0.2744	0.28137	0.19788	0.19527	0.19312	0.26924	0.19511	0.30653	0.3073	0.25341	0.31852	0.30111	0.31095	0.26848	0.33962	0.25124	0.20007	0.30122	0.24187	0.33162	0.10054	0.1238	0.22404	0.31847	0.31095	0.25544	0.21314	0.29591	0.25184	0.20823	0.23438	0.27369
731.87	0.268	0.21925	0.2497	0.25897	0.28253	0.30254	0.24758	0.19382	0.21352	0.30115	0.24804	0.33513	0.3126	0.28959	0.3468	0.32488	0.30372	0.2975	0.35596	0.26399	0.19465	0.31538	0.24815	0.34527	0.11583	0.1403	0.27452	0.34688	0.33036	0.2941	0.25067	0.31444	0.26862	0.24393	0.24459	0.31128
732.87	0.25971	0.2116	0.24006	0.2539	0.28505	0.29886	0.25786	0.19158	0.22483	0.28577	0.2475	0.32738	0.3254	0.27547	0.31452	0.34235	0.2892	0.28615	0.3647	0.25727	0.19255	0.29426	0.24992	0.34585	0.11987	0.13092	0.2706	0.36557	0.31504	0.2777	0.24297	0.31068	0.2691	0.22296	0.24036	0.29772
733.85	0.29036	0.23767	0.25293	0.2845	0.2948	0.30123	0.25285	0.20186	0.23066	0.29548	0.24784	0.30278	0.32191	0.25933	0.32617	0.33776	0.29771	0.28308	0.33592	0.25336	0.19321	0.3085	0.27309	0.34654	0.12694	0.12812	0.28772	0.35584	0.29684	0.26386	0.25827	0.32442	0.27998	0.23706	0.26067	0.30713
734.83	0.26692	0.2549	0.27043	0.278	0.29959	0.31079	0.25573	0.22052	0.23624	0.28051	0.25966	0.33914	0.27798	0.27404	0.32375	0.33498	0.32067	0.30678	0.35021	0.24217	0.20327	0.33069	0.28117	0.3516	0.11873	0.12734	0.31682	0.36747	0.29207	0.26584	0.27058	0.31561	0.26815	0.20871	0.28628	0.32937
735.82	0.27681	0.24999	0.26422	0.28817	0.29994	0.31765	0.29255	0.24232	0.23971	0.27192	0.2746	0.37025	0.29138	0.25435	0.30085	0.35157	0.34572	0.33399	0.33401	0.25053	0.20823	0.34698	0.29092	0.37781	0.12313	0.12636	0.3	0.37925	0.31482	0.27802	0.28883	0.323	0.25949	0.21049	0.27408	0.33429
736.8	0.24025	0.23794	0.2568	0.26775	0.30493	0.2938	0.24601	0.2386	0.20103	0.26757	0.23779	0.36307	0.27427	0.26173	0.29078	0.3329	0.35893	0.30353	0.30042	0.2509	0.21519	0.33117	0.28576	0.35269	0.11912	0.10988	0.257	0.34415	0.32482	0.23506	0.24211	0.31972	0.2532	0.2191	0.23395	0.30437
737.77	0.26009	0.24247	0.28366	0.24316	0.2998	0.32907	0.2548	0.24111	0.23141	0.30304	0.22727	0.37884	0.27731	0.3049	0.3318	0.31959	0.3856	0.29268	0.29638	0.2591	0.2213	0.38209	0.2736	0.35853	0.11993	0.11656	0.27116	0.31615	0.3532	0.26088	0.23836	0.33927	0.28211	0.24467	0.24108	0.31827
738.77	0.26476	0.25351	0.30371	0.23949	0.2818	0.34622	0.25276	0.27661	0.25952	0.32909	0.24195	0.37498	0.29162	0.32418	0.34636	0.33038	0.3914	0.30636	0.3463	0.28594	0.23838	0.40728	0.25758	0.34442	0.12273	0.12703	0.28209	0.31211	0.3653	0.28021	0.24002	0.35791	0.27955	0.23856	0.24833	0.31703
739.75	0.29853	0.29178	0.31699	0.2413	0.29582	0.36057	0.27551	0.30388	0.24397	0.34616	0.26959	0.35177	0.3417	0.34231	0.38403	0.36196	0.4118	0.30647	0.38469	0.31771	0.23444	0.39867	0.2732	0.3716	0.13545	0.14163	0.29114	0.33556	0.38752	0.28753	0.271	0.39028	0.27085	0.27656	0.26157	0.34088
740.72	0.28629	0.27663	0.34609	0.28434	0.29814	0.36871	0.25831	0.27678	0.24654	0.35504	0.27393	0.3099	0.32929	0.32799	0.38931	0.38271	0.4258	0.29838	0.4047	0.30456	0.25121	0.35957	0.26811	0.36787	0.13457	0.1367	0.29733	0.33667	0.37804	0.30022	0.27298	0.3679	0.30778	0.26411	0.27907	0.32741
741.7	0.32332	0.30785	0.35966	0.32779	0.32194	0.37822	0.28486	0.29866	0.29092	0.35254	0.30241	0.34246	0.35678	0.33889	0.42557	0.43137	0.46463	0.31243	0.4425	0.33561	0.27377	0.391	0.29657	0.40153	0.14559	0.14921	0.31849	0.39346	0.40342	0.3296	0.33298	0.38128	0.30938	0.26957	0.31208	0.34807
742.69	0.32163	0.32329	0.3682	0.34514	0.34803	0.39533	0.30666	0.31265	0.28971	0.35414	0.32103	0.35381	0.38034	0.34152	0.44461	0.47812	0.48121	0.3488	0.46461	0.36111	0.26887	0.39088	0.31256	0.41013	0.15032	0.15763	0.31259	0.40296	0.41147	0.34338	0.34786	0.39674	0.30769	0.32142	0.33639	0.3536
743.67	0.3157	0.3181	0.33095	0.33499	0.35984	0.37283	0.30465	0.28776	0.29155	0.34712	0.33506	0.34905	0.3699	0.34673	0.43927	0.47628	0.48979	0.33682	0.42636	0.35927	0.27834	0.37064	0.31283	0.42945	0.1416	0.16337	0.29334	0.39268	0.42597	0.35308	0.32453	0.37476	0.34333	0.33335	0.3071	0.32815
744.64	0.31841	0.32206	0.33933	0.35735	0.36574	0.3741	0.2916	0.29661	0.32943	0.35208	0.37237	0.38103	0.38438	0.35075	0.45333	0.4883	0.5144	0.34863	0.40844	0.37014	0.32804	0.39033	0.32929	0.4207	0.14883	0.17221	0.29806	0.38786	0.43361	0.3892	0.31987	0.39673	0.39306	0.32829	0.32437	0.33014
745.64	0.29939	0.3459	0.31643	0.32402	0.34428	0.36318	0.27322	0.28623	0.3212	0.31738	0.33898	0.39259	0.38609	0.38895	0.43034	0.47065	0.49558	0.32933	0.39278	0.36849	0.32061	0.39416	0.30323	0.41019	0.14567	0.18116	0.28265	0.37025	0.43322	0.36435	0.32199	0.38391	0.37344	0.34438	0.29232	0.33759
746.61	0.27204	0.34669	0.30871	0.31693	0.32542	0.3582	0.26711	0.30589	0.33676	0.33591	0.33522	0.3503	0.38203	0.39712	0.39656	0.47723	0.47904	0.33497	0.34551	0.36335	0.32826	0.39984	0.29814	0.41679	0.13924	0.18969	0.26012	0.36211	0.43113	0.37147	0.30922	0.38941	0.39138	0.34611	0.26423	0.32992
747.59	0.26748	0.35878	0.33353	0.34057	0.32884	0.33882	0.26694	0.3299	0.36017	0.33954	0.3551	0.34189	0.37384	0.37413	0.40057	0.47713	0.47305	0.33572	0.3639	0.38204	0.37933	0.38612	0.31172	0.40845	0.14204	0.19043	0.26211	0.38383	0.42449	0.37067	0.34559	0.40926	0.41768	0.34142	0.26436	0.30727
748.58	0.27114	0.35444	0.3287	0.35638	0.33186	0.3298	0.25164	0.32043	0.33765	0.32125	0.36916	0.3198	0.3635	0.35164	0.40658	0.49695	0.47246	0.33676	0.38774	0.36983	0.35466	0.38536	0.30644	0.39711	0.14505	0.17496	0.25286	0.4095	0.42224	0.36279	0.35644	0.40193	0.39405	0.32403	0.27397	0.34009
749.56	0.27676	0.33678	0.31241	0.34869	0.33273	0.34956	0.27244	0.30365	0.34446	0.3167	0.33624	0.26837	0.35575	0.33586	0.39342	0.48209	0.46138	0.35287	0.39633	0.36774	0.35074	0.37947	0.31224	0.3892	0.14004	0.1536	0.2479	0.40971	0.42413	0.3592	0.35709	0.40536	0.38696	0.34395	0.25235	0.30375
750.53	0.29826	0.33521	0.32862	0.34181	0.35592	0.36979	0.28069	0.32653	0.37005	0.33697	0.3332	0.26437	0.36474	0.33837	0.41343	0.48801	0.45253	0.39557	0.42577	0.36856	0.3687	0.37057	0.318	0.41118	0.14417	0.15227	0.24557	0.42096	0.44112	0.39431	0.36931	0.43075	0.39678	0.33455	0.26857	0.33264
751.51	0.3085	0.32999	0.32706	0.33159	0.36352	0.3479	0.2736	0.31094	0.34539	0.29176	0.32541	0.28574	0.34538	0.31834	0.41998	0.45238	0.44643	0.38119	0.45461	0.37782	0.35488	0.3515	0.29672	0.39625	0.14525	0.14499	0.23277	0.39574	0.43334	0.36794	0.35223	0.42151	0.38913	0.30519	0.30728	0.34604
752.5	0.31017	0.32539	0.32304	0.27583	0.37432	0.33998	0.21787	0.30131	0.31757	0.28514	0.32975	0.28282	0.34759	0.3106	0.41905	0.43539	0.4676	0.37132	0.42245	0.37506	0.33494	0.35208	0.28843	0.39385	0.13661	0.14573	0.23926	0.37744	0.41743	0.37698	0.30909	0.41783	0.36513	0.28698	0.28367	0.34093
753.48	0.32809	0.34062	0.3449	0.28142	0.38996	0.34467	0.26953	0.31748	0.31508	0.29715	0.33985	0.33121	0.37794	0.31882	0.39988	0.42095	0.46431	0.37	0.42914	0.38573	0.3207	0.35942	0.29652	0.40018	0.14479	0.15805	0.2469	0.37167	0.38369	0.36374	0.32703	0.4172	0.35542	0.29897	0.28888	0.33737
754.45	0.30335	0.32627	0.36325	0.29249	0.37246	0.32789	0.26348	0.31025	0.28693	0.29047	0.34758	0.3348	0.3594	0.30801	0.39928	0.40698	0.43793	0.34401	0.41516	0.36967	0.29132	0.35259	0.27689	0.39236	0.13906	0.1616	0.25424	0.38059	0.37089	0.35014	0.30087	0.39773	0.3228	0.27807	0.30272	0.34232
755.44	0.28118	0.32791	0.39261	0.30894	0.38305	0.33276	0.29106	0.291	0.27059	0.30348	0.36596	0.3702	0.35576	0.29138	0.43091	0.41691	0.46312	0.35158	0.40714	0.39806	0.27701	0.38249	0.31413	0.38185	0.13921	0.16426	0.30589	0.38147	0.3965	0.35572	0.30371	0.39065	0.32424	0.26138	0.32081	0.34177
756.42	0.27151	0.30865	0.36875	0.32048	0.37521	0.32354	0.29043	0.29249	0.24911	0.30179	0.35688	0.32971	0.32974	0.28069	0.39686	0.42107	0.4533	0.36119	0.40012	0.36574	0.25592	0.38354	0.32072	0.36935	0.12796	0.15307	0.3167	0.35927	0.3807	0.33915	0.30496	0.3791	0.28832	0.27821	0.29546	0.32682
757.39	0.28852	0.31813	0.33862	0.3553	0.36668	0.33069	0.35518	0.29988	0.24866	0.29777	0.3533	0.35087	0.34129	0.29759	0.37505	0.40677	0.42988	0.36328	0.41314	0.36951	0.25533	0.36739	0.31527	0.38488	0.13472	0.14772	0.30225	0.38153	0.40394	0.32955	0.32428	0.35864	0.29541	0.26134	0.3094	0.34497
758.36	0.29856	0.32475	0.36045	0.34883	0.36865	0.33805	0.35766	0.32425	0.28585	0.29009	0.32848	0.35001	0.32494	0.3352	0.39234	0.42844	0.45815	0.39311	0.40493	0.37699	0.29907	0.36145	0.31998	0.39643	0.13095	0.15545	0.33375	0.39108	0.466	0.37315	0.33183	0.39357	0.31448	0.26445	0.31319	0.3522
759.36	0.31023	0.32397	0.33262	0.32669	0.38099	0.30411	0.36733	0.31649	0.27601	0.28661	0.30038	0.38663	0.31684	0.31747	0.35925	0.43119	0.48418	0.37187	0.39869	0.37044	0.3053	0.36625	0.31089	0.39073	0.12939	0.14503	0.31501	0.36279	0.46467	0.34057	0.35684	0.3909	0.29079	0.24269	0.30726	0.35328
760.33	0.32988	0.32988	0.31253	0.32502	0.38406	0.27634	0.34528	0.34302	0.2759	0.29809	0.31955	0.36324	0.3222	0.33882	0.33709	0.4062	0.48893	0.34344	0.39173	0.35771	0.33549	0.3779	0.31467	0.39942	0.13115	0.15021	0.30327	0.35897	0.44336	0.33834	0.35458	0.40587	0.27792	0.2554	0.31192	0.35829
761.3	0.36047	0.34078	0.35065	0.35092	0.3979	0.31101	0.35283	0.34478	0.27909	0.32524	0.33706	0.41667	0.36458	0.35359	0.36254	0.42112	0.49511	0.33443	0.40115	0.37924	0.37649	0.3955	0.33372	0.43929	0.13911	0.15758	0.30722	0.40265	0.43674	0.38995	0.36444	0.43139	0.29838	0.25919	0.34012	0.37162
762.27	0.3855	0.34073	0.37144	0.36638	0.42214	0.30852	0.34855	0.31585	0.28889	0.32408	0.3269	0.42515	0.35057	0.35916	0.36505	0.42528	0.51695	0.35596	0.39112	0.36314	0.40847	0.42347	0.35166	0.45467	0.13822	0.16717	0.34406	0.39255	0.46281	0.40746	0.37481	0.43137	0.33044	0.29468	0.35283	0.38113
763.27	0.37912	0.32073	0.34248	0.39057	0.41035	0.31499	0.29751	0.28639	0.25227	0.32303	0.32979	0.42457	0.37118	0.33217	0.36226	0.41459	0.49577	0.33634	0.36131	0.36313	0.39114	0.43272	0.35989	0.46624	0.14525	0.15134	0.31001	0.41362	0.43028	0.39816	0.3732	0.39858	0.32974	0.29002	0.35568	0.36303
764.24	0.41429	0.33874	0.37593	0.39073	0.37773	0.3307	0.26178	0.28226	0.2516	0.32654	0.35048	0.41147	0.39547	0.37	0.37543	0.43261	0.46485	0.34789	0.34658	0.39374	0.39009	0.42029	0.38892	0.4729	0.15563	0.18356	0.31091	0.40737	0.4417	0.39459	0.35467	0.4081	0.35478	0.29123	0.3733	0.37519
765.21	0.42768	0.36184	0.378	0.41352	0.3859	0.36184	0.29336	0.2913	0.27329	0.31482	0.37419	0.42228	0.41224	0.37832	0.37466	0.47603	0.46258	0.36046	0.37586	0.41731	0.37893	0.4081	0.40436	0.49423	0.16006	0.18415	0.3142	0.44565	0.4561	0.39897	0.39527	0.42102	0.38758	0.3037	0.38142	0.37321
766.18	0.42655	0.34452	0.38107	0.38649	0.37947	0.36929	0.31092	0.30735	0.29645	0.31877	0.35166	0.41134	0.40576	0.35854	0.3879	0.48844	0.47936	0.37686	0.37248	0.45398	0.3844	0.38326	0.39127	0.46053	0.16678	0.18617	0.33727	0.44893	0.48495	0.3809	0.41482	0.41611	0.41173	0.30279	0.37574	0.35634
767.18	0.4007	0.33699	0.38138	0.3745	0.35511	0.35932	0.30743	0.30982	0.27688	0.31542	0.34922	0.37694	0.39556	0.32636	0.37623	0.48228	0.46576	0.34751	0.38797	0.47463	0.36874	0.37352	0.39232	0.43852	0.16649	0.17118	0.31483	0.45176	0.45704	0.3692	0.40788	0.42735	0.38793	0.26288	0.36041	0.32994
768.15	0.39684	0.36066	0.42136	0.34088	0.37782	0.40409	0.34658	0.34258	0.29372	0.32858	0.36033	0.38072	0.39976	0.31105	0.40882	0.5003	0.47944	0.36613	0.43267	0.48194	0.37033	0.39234	0.40758	0.44931	0.16124	0.17845	0.35335	0.45373	0.48083	0.40729	0.40887	0.43921	0.38232	0.2814	0.36413	0.36782
769.12	0.36071	0.35562	0.40605	0.36988	0.39765	0.42282	0.35558	0.37939	0.30574	0.3237	0.3416	0.38059	0.38398	0.28903	0.40703	0.48972	0.50737	0.38045	0.44085	0.46476	0.36901	0.42081	0.40325	0.45796	0.16147	0.15816	0.35221	0.49639	0.50228	0.42839	0.41587	0.42011	0.37095	0.31641	0.35271	0.36802
770.09	0.35629	0.35689	0.43725	0.37345	0.39929	0.42072	0.34794	0.38985	0.2885	0.32985	0.30093	0.37845	0.38626	0.29115	0.41921	0.47825	0.5036	0.38125	0.4407	0.45353	0.37185	0.45204	0.38893	0.45049	0.15818	0.16465	0.36979	0.4757	0.49639	0.4276	0.39989	0.42578	0.37039	0.32005	0.34439	0.36534
771.09	0.36949	0.39137	0.42032	0.35658	0.38543	0.40436	0.32605	0.37457	0.27849	0.32775	0.28018	0.36496	0.3948	0.31955	0.40232	0.44863	0.47908	0.38256	0.43298	0.39953	0.36172	0.46305	0.38754	0.45129	0.15292	0.17714	0.34463	0.442	0.49297	0.41443	0.36347	0.40355	0.36952	0.29672	0.3619	0.38953
772.06	0.38246	0.38927	0.42777	0.38871	0.41032	0.42256	0.33707	0.37917	0.26881	0.32871	0.29165	0.38253	0.41713	0.34744	0.42516	0.46618	0.48186	0.37599	0.41185	0.37025	0.34455	0.47636	0.39173	0.4683	0.15442	0.18267	0.36531	0.43249	0.51163	0.39172	0.38029	0.421	0.34117	0.32883	0.37543	0.42491
773.03	0.38629	0.39035	0.42484	0.43195	0.37904	0.38333	0.31468	0.36304	0.28348	0.33198	0.26723	0.3714	0.3819	0.37165	0.40018	0.4594	0.4702	0.35548	0.4086	0.37788	0.35189	0.46096	0.37108	0.44623	0.15079	0.184	0.36597	0.39853	0.51181	0.33912	0.37607	0.4265	0.34108	0.30783	0.38409	0.41854
774	0.4082	0.41618	0.43419	0.44912	0.38215	0.39351	0.33598	0.3445	0.306	0.34693	0.28592	0.37381	0.38577	0.39281	0.41448	0.47658	0.44654	0.35512	0.41866	0.39729	0.39327	0.45997	0.3499	0.44769	0.14367	0.18702	0.38606	0.39753	0.49079	0.36206	0.3784	0.45034	0.39397	0.3009	0.41818	0.42955
774.99	0.41426	0.41073	0.42246	0.45905	0.40393	0.40807	0.36835	0.35308	0.32577	0.34412	0.32565	0.38998	0.3743	0.39484	0.4273	0.50693	0.45434	0.37346	0.41029	0.42488	0.40078	0.44023	0.35955	0.4278	0.14413	0.17979	0.38889	0.40856	0.48978	0.36298	0.38382	0.46062	0.36572	0.31024	0.43558	0.41917
775.96	0.38146	0.3995	0.41564	0.50966	0.44048	0.39763	0.36814	0.36179	0.3452	0.33087	0.36454	0.39236	0.35346	0.37884	0.42438	0.52426	0.46329	0.34486	0.40136	0.44959	0.38868	0.41531	0.3452	0.42546	0.13442	0.17429	0.40325	0.43743	0.48356	0.36723	0.40454	0.47698	0.36436	0.32912	0.39483	0.39737
776.93	0.4024	0.40522	0.41636	0.48979	0.44038	0.42697	0.37109	0.36359	0.36536	0.32869	0.34584	0.40166	0.35617	0.37599	0.45611	0.53626	0.46794	0.36616	0.43457	0.4664	0.42016	0.41684	0.3417	0.4167	0.13565	0.18603	0.43443	0.42837	0.48776	0.39462	0.42582	0.44757	0.402	0.3227	0.37748	0.39594
777.9	0.40212	0.39628	0.44071	0.46302	0.44729	0.45515	0.41348	0.36253	0.38268	0.35202	0.3447	0.43447	0.37532	0.3748	0.47442	0.55062	0.47735	0.37127	0.434	0.4556	0.43542	0.42063	0.33241	0.41474	0.13192	0.18396	0.4228	0.44171	0.47653	0.41681	0.43628	0.45366	0.44526	0.36879	0.35569	0.3758
778.89	0.40332	0.40777	0.43011	0.44642	0.49751	0.44132	0.42582	0.38529	0.39236	0.36335	0.3575	0.458	0.38419	0.40691	0.47361	0.53447	0.51076	0.37859	0.44659	0.45481	0.40444	0.42116	0.3521	0.41855	0.13743	0.19706	0.40086	0.42425	0.50901	0.42233	0.45093	0.45345	0.43175	0.38398	0.31298	0.38695
779.86	0.40709	0.42041	0.43531	0.43594	0.49202	0.44146	0.40077	0.38532	0.39477	0.38736	0.35764	0.48112	0.40796	0.41892	0.48459	0.48882	0.50123	0.36724	0.45362	0.4413	0.40999	0.43043	0.35612	0.45907	0.14015	0.21259	0.41022	0.41406	0.50333	0.43444	0.42797	0.43983	0.45701	0.41722	0.3109	0.41608
780.83	0.43878	0.4438	0.45528	0.4268	0.49674	0.48253	0.43502	0.37982	0.39013	0.41442	0.36971	0.48817	0.44474	0.44936	0.49066	0.50115	0.53476	0.41373	0.48486	0.41801	0.42133	0.46907	0.36388	0.47307	0.15589	0.2118	0.41719	0.42158	0.51733	0.46063	0.44033	0.44842	0.43999	0.45545	0.33375	0.43888
781.8	0.4165	0.45444	0.47407	0.4396	0.46374	0.46189	0.44812	0.39993	0.41876	0.41626	0.36606	0.47978	0.45593	0.45295	0.4434	0.51561	0.52026	0.40864	0.47754	0.42288	0.41163	0.44633	0.33736	0.47261	0.15584	0.20022	0.36177	0.44601	0.47181	0.45852	0.42004	0.45907	0.43447	0.45352	0.33269	0.43132
782.8	0.43448	0.44751	0.47445	0.45162	0.49255	0.47601	0.43765	0.40881	0.41023	0.40691	0.38017	0.48259	0.48794	0.44952	0.43953	0.51359	0.52623	0.42821	0.4576	0.43994	0.39966	0.43648	0.36506	0.48728	0.16762	0.21082	0.37872	0.43635	0.48181	0.46941	0.42505	0.4579	0.41345	0.42786	0.33811	0.46232
783.77	0.46243	0.41314	0.49167	0.46616	0.46621	0.48059	0.44741	0.42214	0.40207	0.40253	0.36777	0.47012	0.4995	0.43053	0.4818	0.53191	0.50981	0.44228	0.47095	0.46878	0.39262	0.45102	0.38331	0.48696	0.16627	0.20254	0.3836	0.4521	0.44616	0.4681	0.4205	0.46456	0.40137	0.40775	0.34164	0.44375
784.73	0.45826	0.4217	0.4885	0.49574	0.47137	0.46103	0.44947	0.44365	0.42985	0.38039	0.36015	0.4316	0.47467	0.4547	0.46408	0.56455	0.52784	0.43887	0.47204	0.48728	0.38488	0.46193	0.38451	0.46663	0.16378	0.20088	0.35345	0.45667	0.488	0.45937	0.43564	0.46228	0.41822	0.38378	0.34016	0.43781
785.7	0.47264	0.40534	0.478	0.49778	0.45119	0.45689	0.41687	0.47511	0.43539	0.3885	0.33626	0.43719	0.46023	0.43398	0.47666	0.53999	0.50024	0.41469	0.45058	0.48569	0.39246	0.44005	0.38779	0.44236	0.1625	0.1949	0.32392	0.43957	0.49642	0.45558	0.3957	0.44839	0.42316	0.35956	0.31471	0.42869
786.67	0.4792	0.39054	0.48416	0.52703	0.48654	0.45546	0.38177	0.46684	0.43516	0.40763	0.38375	0.45394	0.44143	0.43674	0.50959	0.53773	0.5207	0.44049	0.44912	0.47477	0.40431	0.48838	0.42366	0.45759	0.1648	0.19586	0.33376	0.4564	0.52922	0.44346	0.37649	0.45743	0.43207	0.38163	0.34648	0.44392
787.66	0.46014	0.41483	0.47036	0.52567	0.49081	0.44486	0.38213	0.48349	0.45657	0.41613	0.39922	0.44777	0.427	0.46911	0.51339	0.53053	0.54612	0.43197	0.47279	0.48101	0.4289	0.51759	0.39114	0.47763	0.16337	0.18768	0.33035	0.46679	0.54404	0.45517	0.38792	0.47794	0.4282	0.39941	0.35623	0.42925
788.63	0.45024	0.44759	0.46435	0.52561	0.48936	0.44741	0.38422	0.46653	0.44716	0.41226	0.41743	0.44457	0.4288	0.48914	0.4813	0.54985	0.54473	0.43204	0.46924	0.44326	0.43661	0.49293	0.38594	0.48041	0.16779	0.19342	0.3399	0.49071	0.56124	0.44278	0.39238	0.47625	0.4199	0.4055	0.38413	0.43997
789.6	0.46796	0.43527	0.47037	0.50332	0.52028	0.48753	0.38286	0.43742	0.44025	0.43736	0.42191	0.45369	0.44609	0.47417	0.5129	0.54415	0.54612	0.47402	0.46565	0.42749	0.44271	0.50237	0.35466	0.48594	0.17694	0.1883	0.3807	0.51757	0.56124	0.44989	0.38882	0.49476	0.39413	0.42037	0.38109	0.43191
790.57	0.45964	0.44858	0.49017	0.52293	0.51996	0.5015	0.43719	0.4146	0.43678	0.44682	0.46726	0.48352	0.45378	0.49416	0.53595	0.55639	0.55255	0.50334	0.52726	0.46532	0.44988	0.5401	0.38907	0.53542	0.17768	0.20837	0.40548	0.53163	0.5494	0.46894	0.46022	0.51975	0.42883	0.44132	0.42719	0.45143
791.54	0.47229	0.46573	0.48105	0.49499	0.51936	0.54404	0.46523	0.42763	0.44559	0.46917	0.4532	0.50094	0.47214	0.52768	0.54963	0.565	0.54813	0.53011	0.55228	0.49813	0.42872	0.54845	0.41622	0.54611	0.18426	0.22776	0.43597	0.52261	0.55862	0.51769	0.48093	0.53324	0.44141	0.4581	0.43458	0.4489
792.53	0.4999	0.48403	0.51849	0.51377	0.54056	0.57031	0.47751	0.43397	0.48466	0.46204	0.47022	0.52027	0.48889	0.51878	0.59738	0.58507	0.53733	0.56036	0.58452	0.5182	0.45051	0.57362	0.46717	0.54931	0.18797	0.24495	0.45311	0.57064	0.55679	0.51993	0.49609	0.53769	0.46747	0.46526	0.4516	0.47846
793.5	0.51703	0.50393	0.58104	0.53967	0.56284	0.61271	0.52232	0.46796	0.51277	0.47695	0.48871	0.56254	0.50468	0.5368	0.6416	0.58587	0.56031	0.58631	0.63155	0.57325	0.48976	0.59489	0.50772	0.56814	0.19669	0.25861	0.47652	0.59281	0.58871	0.54527	0.54266	0.57318	0.52209	0.4957	0.47007	0.50415
794.47	0.53857	0.54124	0.61096	0.57301	0.53538	0.61063	0.55928	0.49867	0.5332	0.5131	0.49581	0.58242	0.55301	0.57087	0.64989	0.60509	0.58391	0.58997	0.6484	0.59258	0.5068	0.59061	0.53154	0.58643	0.19949	0.27671	0.47379	0.59926	0.60148	0.54591	0.59445	0.58175	0.54875	0.50931	0.47135	0.52825
795.43	0.55077	0.56271	0.62643	0.57076	0.58302	0.62874	0.5623	0.51451	0.54697	0.5005	0.4946	0.58536	0.58149	0.60121	0.66461	0.6396	0.61705	0.59831	0.64079	0.57857	0.51026	0.58656	0.52884	0.61188	0.20655	0.27954	0.51824	0.61361	0.63919	0.54088	0.60678	0.57558	0.55761	0.49651	0.45624	0.53552
796.4	0.59367	0.59829	0.64478	0.6192	0.61105	0.63138	0.59247	0.52898	0.58774	0.5008	0.53248	0.61257	0.62822	0.60485	0.68624	0.67338	0.66333	0.60033	0.67708	0.58903	0.55348	0.59996	0.54241	0.64097	0.21651	0.28798	0.53304	0.65554	0.66877	0.55762	0.63742	0.5893	0.60118	0.50595	0.48206	0.56077
797.39	0.61854	0.60328	0.64773	0.6705	0.63914	0.62791	0.63499	0.53991	0.58442	0.55099	0.5655	0.64785	0.67334	0.648	0.69406	0.6821	0.68298	0.61832	0.69682	0.62208	0.5669	0.61653	0.55673	0.66793	0.23563	0.30624	0.54137	0.66264	0.72882	0.58993	0.68022	0.61946	0.61278	0.4973	0.51605	0.5978
798.36	0.63435	0.61736	0.62925	0.67862	0.66779	0.63091	0.63013	0.53589	0.61533	0.56227	0.5825	0.63499	0.71451	0.65208	0.71648	0.69269	0.71414	0.61035	0.70486	0.61814	0.58402	0.62577	0.55533	0.68771	0.24208	0.31798	0.54237	0.66376	0.75575	0.59709	0.68068	0.62554	0.62829	0.51689	0.52534	0.60494
799.33	0.62572	0.63761	0.63409	0.67802	0.6966	0.65175	0.60945	0.53675	0.59596	0.53643	0.62248	0.64576	0.6856	0.66005	0.73001	0.69338	0.71259	0.60559	0.71071	0.62242	0.59522	0.63102	0.5905	0.70394	0.2459	0.33303	0.56321	0.64422	0.77178	0.61416	0.65739	0.62401	0.65787	0.5262	0.56692	0.62052
800.29	0.65586	0.67778	0.68329	0.69447	0.70534	0.65868	0.64386	0.56413	0.63524	0.56374	0.65854	0.66798	0.71193	0.68963	0.72571	0.72485	0.72444	0.62392	0.72882	0.68516	0.63649	0.66514	0.62105	0.72131	0.26464	0.35075	0.5787	0.66883	0.79479	0.6521	0.69141	0.66292	0.68814	0.55244	0.61039	0.66643
801.26	0.65103	0.67287	0.72097	0.68703	0.70582	0.65441	0.63723	0.58977	0.6292	0.58606	0.65138	0.68332	0.70049	0.68786	0.71837	0.74074	0.72271	0.61207	0.73108	0.68311	0.65536	0.69573	0.62248	0.74336	0.27762	0.36159	0.60227	0.6642	0.78474	0.64129	0.71669	0.66551	0.68196	0.56839	0.60912	0.70318
802.23	0.67188	0.70492	0.71731	0.68013	0.71964	0.69916	0.64495	0.60042	0.61832	0.57223	0.66018	0.68476	0.68726	0.67781	0.72384	0.7868	0.74979	0.6418	0.74126	0.67371	0.64847	0.69967	0.65315	0.75112	0.28139	0.36502	0.61172	0.66967	0.7761	0.6356	0.7257	0.64292	0.70289	0.6162	0.62879	0.71002
803.22	0.69273	0.73158	0.72633	0.67945	0.72465	0.70615	0.64665	0.58014	0.61214	0.5772	0.67457	0.73381	0.68712	0.68458	0.70884	0.80982	0.74472	0.64758	0.69342	0.68192	0.61853	0.71652	0.67054	0.77295	0.28491	0.37611	0.62482	0.66537	0.76652	0.64411	0.71657	0.62944	0.70324	0.64341	0.63776	0.72542
804.18	0.74168	0.71714	0.73862	0.6801	0.71369	0.71737	0.65888	0.60474	0.64687	0.58288	0.67051	0.7594	0.71305	0.68214	0.71827	0.84661	0.73128	0.67374	0.71442	0.71895	0.63863	0.74025	0.70473	0.79336	0.29691	0.37628	0.62719	0.6959	0.74714	0.65903	0.74379	0.65773	0.72402	0.64918	0.64478	0.71464
805.15	0.72769	0.68047	0.71699	0.66542	0.71505	0.71272	0.63126	0.56013	0.62894	0.56897	0.63918	0.75649	0.68999	0.65828	0.73182	0.83166	0.73738	0.65029	0.6963	0.68054	0.60763	0.70327	0.69758	0.79971	0.29163	0.37684	0.6311	0.69576	0.72917	0.6451	0.70278	0.64533	0.69759	0.63964	0.63222	0.6988
806.12	0.74152	0.7149	0.72646	0.69842	0.74726	0.72815	0.65565	0.56962	0.65839	0.59393	0.65895	0.77948	0.72764	0.69657	0.79335	0.839	0.74317	0.67275	0.69518	0.71438	0.61852	0.71352	0.72646	0.81728	0.29097	0.39026	0.63646	0.72359	0.77696	0.67311	0.72737	0.67861	0.71534	0.65855	0.64274	0.68956
807.08	0.7628	0.72171	0.75332	0.70105	0.73854	0.7203	0.66543	0.56924	0.6411	0.61158	0.6298	0.77068	0.7493	0.71232	0.79115	0.8367	0.74446	0.66474	0.66604	0.6913	0.62617	0.72695	0.71417	0.81315	0.2964	0.39386	0.64085	0.72762	0.78017	0.67559	0.70033	0.71334	0.7048	0.64734	0.61141	0.67542
808.07	0.74849	0.6887	0.76468	0.69678	0.73881	0.71334	0.63844	0.58727	0.65386	0.63139	0.57525	0.74066	0.72339	0.70447	0.77842	0.82456	0.74474	0.66972	0.68477	0.66908	0.66567	0.73331	0.71272	0.78417	0.29419	0.37699	0.65049	0.71359	0.76288	0.68236	0.71168	0.71477	0.6856	0.62024	0.58326	0.65506
809.04	0.7056	0.68469	0.73999	0.69296	0.75318	0.70343	0.63629	0.57515	0.6489	0.66953	0.56152	0.73361	0.72106	0.6862	0.78367	0.78504	0.76721	0.63299	0.65596	0.65452	0.65821	0.73811	0.69719	0.76952	0.28607	0.37205	0.64404	0.69175	0.74272	0.6795	0.70236	0.6862	0.67544	0.63425	0.56733	0.64901
810	0.71364	0.68018	0.74106	0.72163	0.73952	0.70984	0.62162	0.61258	0.65029	0.66473	0.58252	0.73766	0.7322	0.68533	0.80365	0.80315	0.74191	0.67245	0.65739	0.65114	0.66963	0.76353	0.71328	0.75416	0.28372	0.36234	0.63349	0.69958	0.74931	0.69714	0.71372	0.68332	0.70256	0.6401	0.57085	0.62628
810.97	0.67487	0.65434	0.7231	0.70129	0.71241	0.68798	0.59354	0.57714	0.60098	0.62036	0.57654	0.67509	0.70008	0.66085	0.76039	0.76768	0.74374	0.65371	0.62765	0.63506	0.66127	0.73071	0.69127	0.73968	0.27116	0.35347	0.61657	0.68254	0.71896	0.67801	0.65407	0.63393	0.67567	0.59998	0.55955	0.60626
811.93	0.62053	0.61507	0.70856	0.70431	0.69216	0.64689	0.56095	0.5573	0.5888	0.59231	0.55667	0.67494	0.6614	0.62866	0.75355	0.76463	0.72263	0.60294	0.61027	0.63699	0.63081	0.70698	0.6935	0.74034	0.25968	0.33535	0.60756	0.67871	0.69765	0.65505	0.66835	0.61204	0.65407	0.60605	0.54457	0.58978
812.9	0.60171	0.60033	0.68839	0.70277	0.66857	0.62087	0.55237	0.54018	0.55293	0.57468	0.56328	0.64985	0.65204	0.59779	0.73976	0.76252	0.70281	0.59234	0.58135	0.62448	0.59625	0.69323	0.66263	0.73479	0.26034	0.33251	0.58475	0.67064	0.70296	0.63486	0.6476	0.59658	0.61773	0.5934	0.5322	0.57703
813.87	0.61644	0.57761	0.69084	0.70832	0.64047	0.58531	0.5485	0.6186	0.51669	0.52183	0.55559	0.62317	0.64024	0.6091	0.69516	0.75951	0.68149	0.57876	0.58893	0.60836	0.59227	0.67759	0.62661	0.71237	0.26311	0.33586	0.54944	0.6776	0.73144	0.61353	0.61173	0.61498	0.59732	0.5624	0.50303	0.58166
814.85	0.58788	0.57599	0.67944	0.6733	0.61932	0.56788	0.55646	0.69876	0.51098	0.50983	0.493	0.58031	0.61319	0.61081	0.66915	0.72754	0.67547	0.53127	0.56684	0.61848	0.56482	0.65283	0.60398	0.69417	0.2473	0.34135	0.52905	0.65724	0.70799	0.57703	0.60617	0.60934	0.53639	0.54035	0.45677	0.56047
815.82	0.58695	0.57236	0.64213	0.62518	0.60061	0.5517	0.54553	0.72536	0.48525	0.50205	0.44359	0.56525	0.5883	0.58373	0.63527	0.6983	0.65416	0.52784	0.56133	0.61612	0.53635	0.62233	0.58428	0.66127	0.24163	0.32468	0.49437	0.62837	0.68772	0.55413	0.60385	0.6224	0.51503	0.53739	0.42746	0.54817
816.78	0.57372	0.58649	0.61518	0.57335	0.59828	0.54994	0.52804	0.71253	0.49655	0.49755	0.45506	0.54468	0.57862	0.59005	0.6151	0.66457	0.62437	0.53392	0.5584	0.62101	0.53335	0.60721	0.55932	0.64883	0.22913	0.33271	0.49305	0.58899	0.67338	0.54261	0.58697	0.62509	0.50581	0.49834	0.42836	0.53741
817.75	0.56034	0.56637	0.59124	0.5477	0.57714	0.51679	0.51228	0.70656	0.47893	0.46346	0.4277	0.55037	0.55156	0.60363	0.61889	0.63044	0.60446	0.51315	0.55583	0.62565	0.54702	0.5675	0.54201	0.64327	0.21468	0.32352	0.49743	0.57571	0.64517	0.51749	0.59609	0.64189	0.52807	0.45846	0.40577	0.54426
818.71	0.51782	0.56616	0.58537	0.52377	0.57866	0.50162	0.50674	0.60039	0.48451	0.45887	0.38208	0.5404	0.53626	0.58818	0.62099	0.65014	0.59566	0.4971	0.5259	0.61196	0.53058	0.5438	0.52098	0.63703	0.19818	0.30662	0.49924	0.57706	0.59795	0.50195	0.58981	0.61087	0.52901	0.44049	0.39266	0.55038
819.68	0.51678	0.56696	0.58406	0.5104	0.57254	0.49519	0.47831	0.47974	0.47002	0.47458	0.39827	0.55236	0.54413	0.56629	0.60725	0.64822	0.58395	0.49594	0.50805	0.6022	0.56557	0.5409	0.52011	0.63759	0.19065	0.29386	0.50707	0.57288	0.58488	0.5138	0.56996	0.60898	0.5561	0.46818	0.42435	0.56559
820.64	0.49757	0.51972	0.57043	0.53882	0.53756	0.47054	0.4325	0.42668	0.46059	0.43652	0.38121	0.53963	0.51947	0.55278	0.58511	0.65112	0.51606	0.4648	0.47631	0.55757	0.54463	0.51084	0.48677	0.61263	0.17114	0.27422	0.4831	0.53547	0.55151	0.50315	0.52114	0.57822	0.54667	0.43694	0.40692	0.53759
821.63	0.49734	0.46366	0.56649	0.50854	0.51588	0.43278	0.41193	0.43503	0.44684	0.40062	0.3647	0.5509	0.50238	0.55707	0.56518	0.61575	0.50824	0.45245	0.44068	0.52208	0.5139	0.4721	0.46676	0.59996	0.16961	0.26168	0.46637	0.53549	0.51974	0.48209	0.45977	0.5454	0.53815	0.42223	0.38455	0.51342
822.59	0.51419	0.45515	0.57776	0.51785	0.51387	0.44382	0.42546	0.46388	0.47687	0.40443	0.36173	0.52624	0.53103	0.54419	0.58327	0.64308	0.48885	0.43949	0.46009	0.52043	0.52182	0.48142	0.44182	0.57654	0.16777	0.26352	0.47339	0.56194	0.52986	0.49315	0.44466	0.54172	0.54177	0.42802	0.39392	0.50032
823.56	0.49649	0.45394	0.56527	0.50817	0.47607	0.4262	0.40196	0.43854	0.43224	0.38213	0.34963	0.52248	0.4945	0.53132	0.56996	0.61786	0.45818	0.46321	0.44689	0.49082	0.51194	0.45394	0.41582	0.56351	0.15928	0.26005	0.46911	0.54451	0.51781	0.48297	0.43301	0.50613	0.49348	0.4188	0.3749	0.47947
824.52	0.45054	0.41012	0.5226	0.50183	0.43197	0.37166	0.37756	0.44722	0.40477	0.34642	0.32753	0.48527	0.44739	0.50424	0.55982	0.5761	0.40969	0.4415	0.42376	0.4745	0.45236	0.42916	0.36845	0.50053	0.1523	0.23323	0.43429	0.52035	0.47112	0.41171	0.39017	0.48245	0.44304	0.37527	0.32163	0.43006
825.49	0.45181	0.41772	0.53024	0.48682	0.46581	0.38446	0.41523	0.44769	0.42045	0.34244	0.34954	0.48235	0.45475	0.51477	0.56278	0.5832	0.46138	0.45494	0.45703	0.47812	0.46758	0.43316	0.38591	0.49196	0.15733	0.24683	0.45632	0.55648	0.50823	0.40271	0.4213	0.49901	0.41746	0.3878	0.32741	0.43482
826.45	0.43643	0.44004	0.51338	0.5186	0.45443	0.39982	0.41944	0.43692	0.41549	0.35587	0.33516	0.441	0.46597	0.48832	0.55245	0.58064	0.45698	0.45007	0.48192	0.46551	0.48347	0.43996	0.35726	0.47102	0.14811	0.23355	0.45625	0.55372	0.51735	0.40943	0.46652	0.49939	0.41291	0.39569	0.31786	0.40662
827.41	0.37239	0.41631	0.47899	0.50359	0.4433	0.38215	0.38651	0.39488	0.37436	0.34182	0.3227	0.44271	0.42824	0.44888	0.49459	0.56681	0.45986	0.45149	0.44534	0.42621	0.42857	0.45567	0.36065	0.48517	0.13761	0.21854	0.42207	0.52701	0.48249	0.38952	0.4403	0.45758	0.37675	0.39333	0.31468	0.41323
828.4	0.3748	0.39222	0.46569	0.48686	0.4694	0.39781	0.36636	0.41533	0.39982	0.34399	0.3401	0.43204	0.43118	0.44128	0.50368	0.54122	0.46203	0.44025	0.45995	0.4306	0.411	0.46386	0.35602	0.47589	0.13826	0.21252	0.39256	0.50395	0.47321	0.40711	0.43438	0.49161	0.41017	0.37847	0.33214	0.41125
829.36	0.37421	0.37923	0.46437	0.47466	0.5104	0.41513	0.37429	0.40168	0.41531	0.32521	0.3353	0.45857	0.41169	0.47504	0.49281	0.55672	0.49965	0.43971	0.46571	0.41727	0.42755	0.43868	0.33582	0.52257	0.14021	0.22831	0.39759	0.52121	0.51391	0.42922	0.44198	0.49358	0.41887	0.37161	0.35219	0.4473
830.33	0.36631	0.38282	0.46538	0.46118	0.50338	0.42121	0.35356	0.38891	0.39342	0.36536	0.31842	0.48622	0.40833	0.46313	0.49991	0.54419	0.49838	0.43531	0.4405	0.39157	0.40054	0.46408	0.31891	0.51892	0.14099	0.21105	0.38551	0.51397	0.49997	0.44055	0.45525	0.48276	0.41293	0.39153	0.34991	0.4474
831.29	0.3332	0.35881	0.45894	0.41259	0.47491	0.39544	0.33969	0.37632	0.3815	0.33954	0.2882	0.46407	0.38906	0.46144	0.50628	0.53689	0.47932	0.41213	0.40224	0.3864	0.39366	0.46323	0.34064	0.49492	0.14469	0.20639	0.3932	0.48858	0.49039	0.42403	0.41934	0.47372	0.39639	0.37394	0.34299	0.45529
832.25	0.34603	0.358	0.45265	0.39698	0.45379	0.3777	0.33294	0.34854	0.38908	0.34626	0.29899	0.44467	0.40256	0.48655	0.49418	0.50712	0.46908	0.38368	0.39256	0.35992	0.37461	0.43205	0.33361	0.48254	0.14948	0.206	0.37125	0.47296	0.50545	0.41303	0.39367	0.44542	0.38333	0.38324	0.34375	0.41385
833.22	0.35084	0.35742	0.43973	0.41271	0.43749	0.36042	0.35144	0.31696	0.38007	0.33469	0.29508	0.42272	0.40553	0.4707	0.49856	0.51348	0.45288	0.35794	0.39211	0.33263	0.36753	0.39742	0.33243	0.48001	0.15539	0.20339	0.40253	0.47887	0.51146	0.38125	0.3934	0.39497	0.35535	0.36665	0.34051	0.37152
834.18	0.39	0.39255	0.46616	0.41095	0.41009	0.34584	0.3473	0.31295	0.38817	0.36433	0.31372	0.38686	0.44797	0.44283	0.49737	0.50168	0.44092	0.32825	0.40888	0.33892	0.3571	0.4527	0.34002	0.44055	0.16694	0.20271	0.40786	0.44685	0.50671	0.36924	0.42079	0.39651	0.36528	0.38635	0.32383	0.34175
835.14	0.39357	0.38315	0.46235	0.40859	0.37184	0.29949	0.31741	0.33205	0.37762	0.31291	0.29927	0.34347	0.45618	0.44308	0.47416	0.48916	0.40232	0.29544	0.3907	0.33533	0.31986	0.42611	0.28767	0.44516	0.17046	0.21285	0.40339	0.42479	0.46231	0.33382	0.37273	0.38342	0.36217	0.32061	0.29728	0.32729
836.11	0.41313	0.37568	0.46448	0.43069	0.38151	0.28482	0.29238	0.32254	0.35552	0.30229	0.3311	0.34397	0.4415	0.4124	0.43669	0.48307	0.39569	0.28701	0.39629	0.33062	0.29748	0.40389	0.27906	0.4321	0.17655	0.21331	0.38427	0.43386	0.43676	0.31295	0.35372	0.37871	0.34505	0.31422	0.29555	0.31615
837.09	0.40663	0.40414	0.47051	0.41689	0.40254	0.28842	0.29972	0.34197	0.35136	0.30901	0.33539	0.34909	0.45788	0.4092	0.4569	0.46489	0.40444	0.28748	0.39197	0.34493	0.30805	0.39865	0.24877	0.41424	0.18028	0.2168	0.39361	0.42885	0.41945	0.32937	0.33981	0.37142	0.3421	0.29659	0.2847	0.32
838.05	0.393	0.40803	0.49174	0.42828	0.4081	0.29684	0.30224	0.36452	0.35692	0.32431	0.31494	0.36619	0.45496	0.41749	0.43976	0.45935	0.40084	0.28708	0.37328	0.40162	0.30149	0.42704	0.26986	0.42328	0.17063	0.21548	0.41077	0.44514	0.42175	0.34284	0.3379	0.40498	0.343	0.33455	0.25949	0.31992
839.01	0.35896	0.39685	0.46478	0.4447	0.41391	0.31626	0.31314	0.35995	0.32401	0.31626	0.29256	0.34343	0.46099	0.4265	0.41088	0.47033	0.38159	0.30453	0.37284	0.40014	0.30253	0.39519	0.26821	0.44734	0.1699	0.2167	0.39515	0.45832	0.4052	0.36087	0.31921	0.39687	0.34176	0.34647	0.27127	0.31086
839.98	0.36307	0.3862	0.47857	0.44966	0.42519	0.32412	0.32376	0.36032	0.32125	0.33338	0.31732	0.36667	0.4525	0.42663	0.45024	0.49103	0.38538	0.33047	0.38316	0.41383	0.32131	0.40701	0.28728	0.44663	0.17153	0.2121	0.42977	0.4778	0.43429	0.38165	0.3401	0.39717	0.35896	0.38332	0.28677	0.31082
840.94	0.37007	0.38505	0.47205	0.43555	0.42298	0.34563	0.32035	0.37469	0.33632	0.35603	0.29239	0.39368	0.47759	0.43393	0.49395	0.46892	0.39552	0.34732	0.38094	0.42807	0.31869	0.42861	0.28668	0.47591	0.16141	0.21221	0.44153	0.4757	0.43669	0.42164	0.3479	0.43838	0.36455	0.40098	0.29056	0.32076
841.9	0.3669	0.36605	0.47191	0.45155	0.43112	0.34937	0.31631	0.38147	0.33761	0.3346	0.28484	0.38745	0.46045	0.43513	0.51006	0.48507	0.39878	0.36789	0.39711	0.45236	0.33382	0.44608	0.32158	0.46209	0.15424	0.20953	0.4409	0.48507	0.45336	0.43218	0.37594	0.46894	0.40169	0.41027	0.29374	0.32766
842.86	0.3784	0.36261	0.45968	0.43097	0.40295	0.33423	0.29902	0.36642	0.30547	0.31684	0.31557	0.39831	0.44394	0.44945	0.5168	0.48575	0.40264	0.36546	0.40425	0.395	0.32192	0.4396	0.2874	0.44236	0.15566	0.21063	0.40846	0.4948	0.45842	0.43299	0.38594	0.46076	0.39268	0.38258	0.30765	0.33442
843.82	0.399	0.36186	0.4581	0.40916	0.40829	0.3129	0.28392	0.37331	0.31398	0.31899	0.32819	0.45407	0.44016	0.4516	0.54986	0.46997	0.42904	0.37574	0.41663	0.39329	0.32254	0.44734	0.29137	0.42355	0.14286	0.19835	0.39426	0.47848	0.46629	0.43251	0.3988	0.4347	0.41051	0.36222	0.31422	0.35115
844.79	0.38799	0.424	0.4524	0.4283	0.4074	0.3436	0.30317	0.38295	0.33097	0.35416	0.32474	0.49167	0.44529	0.48875	0.55329	0.4694	0.44317	0.39181	0.44427	0.42767	0.34791	0.45022	0.3234	0.43082	0.14007	0.21138	0.37297	0.46632	0.46899	0.42561	0.42958	0.46007	0.42529	0.37056	0.32418	0.37249
845.75	0.37693	0.43851	0.4319	0.4373	0.40139	0.35054	0.33113	0.38181	0.3292	0.3437	0.34811	0.49408	0.44348	0.49813	0.51523	0.51662	0.42838	0.37975	0.45534	0.40069	0.35523	0.45366	0.31632	0.4342	0.13839	0.21056	0.33324	0.46554	0.45857	0.4119	0.44777	0.39711	0.46569	0.33796	0.33883	0.39121
846.71	0.40953	0.4515	0.44021	0.42943	0.39695	0.3612	0.34625	0.37316	0.31615	0.35158	0.36219	0.46947	0.43708	0.5093	0.48281	0.5221	0.41274	0.39082	0.43881	0.36966	0.33507	0.44039	0.28968	0.42651	0.1484	0.20459	0.336	0.4601	0.44694	0.41934	0.46266	0.38451	0.41883	0.32398	0.32941	0.36552
847.69	0.43064	0.47463	0.47	0.47696	0.435	0.37582	0.37273	0.40011	0.35539	0.39912	0.35163	0.48025	0.45516	0.53558	0.49116	0.54503	0.45543	0.41216	0.44109	0.41752	0.38291	0.45883	0.34643	0.44642	0.14477	0.21577	0.34796	0.453	0.46889	0.42488	0.45017	0.39451	0.43752	0.35868	0.35557	0.39927
848.65	0.40841	0.45218	0.48103	0.47894	0.4232	0.39657	0.3725	0.40253	0.33162	0.37052	0.3437	0.46104	0.43726	0.51252	0.50101	0.54024	0.43691	0.41731	0.41647	0.41926	0.34114	0.44313	0.35093	0.42993	0.14396	0.19896	0.36819	0.4423	0.44595	0.43673	0.42584	0.42768	0.35878	0.36964	0.34345	0.3846
849.61	0.39662	0.39593	0.47506	0.46834	0.43493	0.41244	0.36294	0.38753	0.34263	0.35776	0.34124	0.44081	0.43704	0.4846	0.4846	0.54504	0.42628	0.42557	0.39123	0.40079	0.32873	0.44317	0.35824	0.41613	0.14211	0.18733	0.36823	0.44073	0.43904	0.45977	0.44589	0.39313	0.3372	0.39121	0.33547	0.38363
850.57	0.41044	0.40274	0.50606	0.49352	0.47175	0.39431	0.36704	0.37565	0.36804	0.3779	0.32245	0.42689	0.44141	0.51029	0.5108	0.54624	0.47164	0.44544	0.42781	0.42925	0.36433	0.44169	0.35694	0.41581	0.1413	0.19802	0.39431	0.45063	0.47813	0.46981	0.44811	0.40302	0.32454	0.42438	0.31043	0.39005
851.54	0.37726	0.40813	0.52295	0.4906	0.45846	0.39611	0.35123	0.38121	0.34415	0.38436	0.337	0.43986	0.44531	0.51895	0.50945	0.53333	0.48225	0.44635	0.44098	0.46679	0.37798	0.45297	0.36191	0.46882	0.1334	0.19864	0.41087	0.43904	0.48438	0.46011	0.43136	0.44702	0.3323	0.43548	0.31793	0.4132
852.5	0.38239	0.42105	0.50754	0.4749	0.45451	0.40272	0.36203	0.39196	0.33269	0.3683	0.34546	0.44805	0.46676	0.53028	0.50364	0.5386	0.46656	0.47163	0.47793	0.46931	0.35607	0.46057	0.32356	0.48388	0.13851	0.19539	0.41629	0.43457	0.47676	0.48156	0.46041	0.44811	0.32556	0.4233	0.32219	0.40928
853.46	0.39695	0.46419	0.54506	0.49173	0.46708	0.39949	0.38293	0.39922	0.33719	0.39214	0.3779	0.47556	0.49552	0.5766	0.51082	0.56074	0.49259	0.49274	0.48296	0.49699	0.38295	0.48267	0.35551	0.51175	0.14352	0.22596	0.44606	0.45936	0.49759	0.50481	0.4679	0.44308	0.37267	0.40909	0.3555	0.40133
854.42	0.41311	0.4703	0.54633	0.47085	0.44907	0.34575	0.38387	0.37864	0.30696	0.37412	0.38443	0.47975	0.48998	0.58651	0.49833	0.53694	0.49466	0.48166	0.4828	0.48239	0.38963	0.47871	0.35633	0.51414	0.14039	0.2171	0.43436	0.44712	0.47881	0.49182	0.40934	0.44406	0.37016	0.37876	0.36284	0.40832
855.38	0.42149	0.46174	0.55532	0.44611	0.41342	0.34251	0.36156	0.38355	0.26222	0.35435	0.39277	0.47916	0.49207	0.58279	0.51608	0.53158	0.48005	0.49129	0.45508	0.46511	0.34693	0.47557	0.36038	0.50764	0.13975	0.19894	0.43915	0.43634	0.45082	0.49155	0.41572	0.48445	0.35727	0.36244	0.37646	0.3947
856.34	0.46574	0.45783	0.53577	0.46919	0.42943	0.35815	0.37852	0.37713	0.26723	0.36323	0.38012	0.48998	0.50615	0.58353	0.56758	0.56018	0.50729	0.48971	0.46993	0.47359	0.33805	0.48785	0.39796	0.47161	0.14724	0.20334	0.42668	0.46166	0.43334	0.4715	0.42458	0.45664	0.33646	0.37337	0.39037	0.40043
857.3	0.45887	0.4219	0.55039	0.45592	0.40867	0.37042	0.36541	0.34329	0.2633	0.36291	0.40097	0.47191	0.51347	0.53938	0.57294	0.56091	0.53077	0.47978	0.4605	0.4535	0.32729	0.48058	0.41354	0.45448	0.14444	0.19602	0.40521	0.45969	0.4161	0.46287	0.41836	0.43536	0.32463	0.36463	0.39387	0.38933
858.26	0.45892	0.40132	0.52321	0.46247	0.41854	0.3641	0.34083	0.32948	0.2683	0.36836	0.37735	0.47055	0.52312	0.5435	0.54404	0.55531	0.53744	0.44483	0.46703	0.43117	0.32423	0.47965	0.39393	0.47196	0.15494	0.18751	0.37864	0.44844	0.40057	0.42474	0.37727	0.41798	0.30355	0.37095	0.36736	0.42515
859.22	0.43992	0.39584	0.50314	0.44373	0.43601	0.39831	0.35301	0.33769	0.27575	0.36808	0.38368	0.43967	0.50905	0.5416	0.55493	0.55682	0.58424	0.43705	0.46382	0.43567	0.28172	0.45819	0.37916	0.48228	0.15221	0.18795	0.3677	0.4455	0.42275	0.41965	0.37038	0.38693	0.28658	0.36513	0.37428	0.41225
860.18	0.43773	0.40347	0.48813	0.44523	0.46737	0.42035	0.34759	0.34002	0.28792	0.38079	0.38626	0.43368	0.50872	0.55531	0.54296	0.57183	0.59393	0.42435	0.46243	0.43987	0.27805	0.45909	0.38835	0.48678	0.16164	0.20223	0.33656	0.43712	0.44261	0.40893	0.31311	0.35273	0.27821	0.37667	0.381	0.42512
861.13	0.39338	0.39817	0.51044	0.4325	0.45269	0.41308	0.32117	0.33569	0.30728	0.3521	0.37976	0.46267	0.4878	0.55094	0.50268	0.56102	0.58498	0.4358	0.43316	0.41134	0.2621	0.44975	0.35481	0.48545	0.15782	0.19316	0.32952	0.40228	0.48293	0.42314	0.29016	0.33062	0.2922	0.34857	0.37233	0.42204
862.09	0.36544	0.41036	0.47036	0.41329	0.46092	0.3714	0.30825	0.33577	0.28134	0.3197	0.33559	0.45003	0.48645	0.55276	0.47423	0.54205	0.55868	0.41764	0.4066	0.38462	0.24839	0.42532	0.34556	0.45908	0.16547	0.18492	0.30192	0.39436	0.48765	0.40785	0.28332	0.31651	0.28367	0.32575	0.34182	0.41777
863.08	0.36911	0.39413	0.41828	0.38644	0.47453	0.37225	0.32571	0.32122	0.27469	0.31576	0.33861	0.44609	0.46745	0.51377	0.44181	0.54442	0.56175	0.41426	0.41302	0.3609	0.25805	0.41039	0.33344	0.43443	0.15387	0.17145	0.24749	0.37774	0.50751	0.38619	0.31579	0.30338	0.30139	0.32081	0.34724	0.41468
864.03	0.40348	0.40727	0.43944	0.40227	0.48595	0.3741	0.30608	0.32445	0.27995	0.32634	0.33305	0.47081	0.49104	0.51975	0.43952	0.5622	0.55034	0.43176	0.40129	0.36112	0.29149	0.41403	0.31552	0.43884	0.16531	0.18431	0.27446	0.40665	0.50283	0.41084	0.32857	0.3592	0.32922	0.32633	0.3395	0.41258
864.99	0.40642	0.41016	0.44815	0.40863	0.46649	0.37353	0.34348	0.33562	0.28764	0.34232	0.33555	0.4987	0.49317	0.51947	0.44224	0.55745	0.55065	0.45141	0.40917	0.39056	0.29815	0.41492	0.30471	0.44435	0.15793	0.1771	0.28776	0.4254	0.50272	0.43351	0.36741	0.36574	0.32934	0.32269	0.34416	0.43282
865.95	0.42364	0.39697	0.40911	0.3893	0.46602	0.38877	0.34882	0.3387	0.27432	0.37544	0.34122	0.48798	0.50796	0.47545	0.45514	0.56823	0.55316	0.44741	0.42513	0.38629	0.30332	0.40553	0.30415	0.43532	0.15001	0.17558	0.28644	0.44021	0.47746	0.44141	0.35141	0.38311	0.33886	0.33242	0.33127	0.43532
866.91	0.42323	0.39437	0.40379	0.41264	0.4472	0.42278	0.33665	0.33215	0.2978	0.40092	0.3484	0.50559	0.49995	0.45601	0.46832	0.58566	0.57629	0.42134	0.42312	0.40124	0.31017	0.41504	0.26479	0.44288	0.13905	0.17785	0.30676	0.44661	0.47346	0.42183	0.32391	0.38475	0.34078	0.35141	0.32485	0.44769
867.87	0.40174	0.41277	0.43396	0.42183	0.43634	0.44439	0.32469	0.36848	0.33267	0.42273	0.34817	0.51078	0.49406	0.46806	0.51926	0.58698	0.592	0.44038	0.40819	0.41822	0.30631	0.41775	0.26869	0.46911	0.13948	0.20451	0.33309	0.47005	0.4854	0.4593	0.32192	0.40437	0.35601	0.3467	0.31016	0.46606
868.83	0.36881	0.39518	0.41376	0.41351	0.44281	0.43968	0.3573	0.36854	0.32053	0.42898	0.35787	0.49196	0.46604	0.44725	0.51792	0.57909	0.58002	0.40667	0.42443	0.42448	0.2921	0.43161	0.27264	0.45951	0.13074	0.19402	0.33233	0.45143	0.49945	0.43091	0.33373	0.3728	0.34028	0.33848	0.31893	0.4734
869.79	0.34635	0.37434	0.3833	0.43525	0.45287	0.43411	0.34093	0.34198	0.32253	0.41323	0.36914	0.50536	0.44933	0.3939	0.48797	0.5964	0.57357	0.40042	0.39504	0.39882	0.30614	0.41959	0.27131	0.4704	0.12935	0.19067	0.3199	0.46229	0.48463	0.41809	0.31694	0.37545	0.32385	0.33972	0.32027	0.47339
870.74	0.35792	0.4156	0.39512	0.47587	0.4752	0.44138	0.37594	0.37733	0.36393	0.4242	0.3884	0.531	0.46878	0.45979	0.51135	0.601	0.57868	0.40039	0.39774	0.4316	0.32792	0.41468	0.30044	0.51328	0.13856	0.218	0.35135	0.47443	0.51189	0.4159	0.35876	0.38797	0.33965	0.37887	0.3549	0.49899
871.7	0.37114	0.41251	0.40173	0.46038	0.52151	0.43651	0.40805	0.39244	0.35277	0.43357	0.41105	0.54241	0.44157	0.47618	0.51635	0.58794	0.57177	0.44089	0.42525	0.43947	0.32759	0.42633	0.36023	0.52316	0.1504	0.22534	0.35505	0.47888	0.52773	0.45325	0.37693	0.4071	0.36048	0.39663	0.3804	0.49886
872.66	0.39527	0.40566	0.40873	0.49358	0.50367	0.42329	0.42272	0.38609	0.36313	0.42695	0.4378	0.55853	0.44584	0.46507	0.49951	0.60832	0.5631	0.44256	0.42944	0.4491	0.34978	0.4322	0.37223	0.53144	0.1515	0.22158	0.39076	0.4958	0.52371	0.44399	0.39657	0.4139	0.39087	0.42139	0.42563	0.5096
873.62	0.44359	0.46252	0.45562	0.55133	0.51401	0.44877	0.4399	0.41438	0.44252	0.45188	0.46515	0.61626	0.47583	0.52304	0.53536	0.62967	0.58621	0.48855	0.47706	0.48216	0.41165	0.46022	0.43881	0.57161	0.1623	0.25127	0.40133	0.52543	0.56171	0.48593	0.43727	0.45727	0.4428	0.46853	0.46323	0.53717
874.58	0.46879	0.49389	0.48151	0.52842	0.49504	0.46637	0.44628	0.44191	0.45588	0.46082	0.48215	0.60258	0.48528	0.57673	0.5466	0.61081	0.58668	0.478	0.50287	0.51126	0.39062	0.46778	0.43874	0.58581	0.17148	0.26201	0.41632	0.5182	0.59704	0.50335	0.45482	0.45553	0.45249	0.46462	0.48019	0.54089
875.53	0.49375	0.47725	0.50833	0.52231	0.5177	0.47342	0.43915	0.44491	0.47262	0.49028	0.49452	0.64155	0.50988	0.58577	0.53364	0.64302	0.61277	0.48213	0.54492	0.53355	0.3924	0.5037	0.46146	0.60274	0.18822	0.26853	0.40915	0.54576	0.60703	0.52052	0.49776	0.50367	0.49211	0.47027	0.49659	0.54743
876.49	0.52813	0.49312	0.51574	0.5366	0.5152	0.50225	0.44295	0.44872	0.49377	0.49897	0.4975	0.6538	0.55534	0.5966	0.54785	0.66941	0.60794	0.4729	0.53614	0.51828	0.40736	0.51836	0.45548	0.6142	0.20088	0.27862	0.42192	0.56755	0.61546	0.51022	0.51205	0.52406	0.49564	0.46086	0.51972	0.55878
877.45	0.54766	0.54506	0.5307	0.5222	0.5348	0.5379	0.44601	0.4709	0.50654	0.52523	0.50813	0.65113	0.55516	0.63965	0.54119	0.66344	0.60203	0.48299	0.53676	0.50534	0.39945	0.55046	0.4817	0.61916	0.20649	0.2908	0.43612	0.55268	0.60784	0.5124	0.50823	0.53653	0.47959	0.44778	0.52595	0.56164
878.41	0.51235	0.51479	0.51852	0.49975	0.52103	0.5249	0.41947	0.45201	0.48058	0.51216	0.48402	0.63635	0.54761	0.59423	0.50731	0.66331	0.58783	0.46168	0.49316	0.48701	0.36947	0.54337	0.43723	0.60423	0.2043	0.27009	0.43217	0.53058	0.59756	0.4994	0.46894	0.51836	0.45659	0.43448	0.51697	0.56532
879.36	0.51652	0.50908	0.52198	0.50982	0.54274	0.53784	0.41236	0.45072	0.48856	0.52233	0.48221	0.64969	0.55233	0.56519	0.5213	0.67534	0.60823	0.48521	0.50459	0.4843	0.40277	0.56569	0.46237	0.60658	0.20166	0.28432	0.44163	0.52858	0.60537	0.50078	0.50173	0.53735	0.47758	0.44895	0.52269	0.55286
880.32	0.51879	0.51912	0.52201	0.52407	0.55963	0.50183	0.41074	0.4288	0.47684	0.47136	0.48282	0.60808	0.49591	0.52741	0.51962	0.64421	0.59268	0.48761	0.45986	0.47143	0.38718	0.55386	0.45578	0.59828	0.19425	0.27514	0.46707	0.5131	0.61845	0.48901	0.45478	0.49518	0.45691	0.40646	0.49616	0.54983
881.28	0.517	0.53062	0.561	0.52038	0.56937	0.50331	0.4198	0.44782	0.51241	0.46366	0.5146	0.62378	0.49464	0.54716	0.52551	0.61759	0.59868	0.52017	0.4862	0.51783	0.40961	0.54836	0.48559	0.62746	0.19201	0.27285	0.50185	0.48874	0.6448	0.5135	0.49823	0.49374	0.50067	0.39864	0.52095	0.56392
882.23	0.51839	0.48428	0.5414	0.52136	0.56166	0.46377	0.40193	0.43168	0.49886	0.42591	0.48299	0.60667	0.51735	0.5002	0.53583	0.61873	0.5862	0.49617	0.48732	0.55208	0.42012	0.54488	0.45773	0.61832	0.19823	0.25817	0.47249	0.49683	0.63298	0.50886	0.50818	0.48568	0.49282	0.40749	0.50537	0.54682
883.19	0.54488	0.5175	0.55139	0.5377	0.58131	0.48919	0.42579	0.45259	0.49309	0.43854	0.50304	0.61683	0.51541	0.5418	0.55933	0.64044	0.61692	0.51137	0.50351	0.58607	0.43697	0.53474	0.47552	0.64086	0.2038	0.28415	0.48594	0.52488	0.62594	0.51615	0.5504	0.50664	0.52293	0.42575	0.50518	0.54431
884.15	0.53002	0.50083	0.57435	0.53146	0.5959	0.47675	0.43205	0.45017	0.46309	0.42848	0.49377	0.62353	0.51756	0.54766	0.56503	0.64449	0.59162	0.49723	0.46302	0.59214	0.44361	0.49986	0.44956	0.62543	0.21118	0.27817	0.5041	0.52948	0.61587	0.49651	0.5219	0.49008	0.5332	0.41896	0.47717	0.54973
885.1	0.52155	0.51015	0.60047	0.53029	0.57275	0.51225	0.4284	0.46557	0.44172	0.43735	0.48667	0.6456	0.53188	0.57286	0.55328	0.66104	0.58709	0.4801	0.50072	0.5844	0.45157	0.49086	0.43757	0.63529	0.20798	0.28641	0.48239	0.55181	0.59956	0.50889	0.53661	0.51169	0.52934	0.43772	0.50562	0.55341
886.06	0.51198	0.52046	0.59003	0.53443	0.59507	0.50697	0.43041	0.46022	0.42398	0.44959	0.48229	0.63232	0.52882	0.55136	0.5549	0.68453	0.59784	0.4677	0.49269	0.57473	0.44633	0.48492	0.39337	0.62511	0.20528	0.28962	0.46128	0.5569	0.58787	0.49052	0.52618	0.52647	0.49741	0.46365	0.49739	0.54114
887.01	0.51517	0.53327	0.61573	0.52043	0.60786	0.51073	0.45508	0.46626	0.43436	0.44279	0.50235	0.64254	0.50525	0.56404	0.56472	0.67478	0.61088	0.48259	0.51639	0.53759	0.47715	0.44659	0.40587	0.62016	0.204	0.30131	0.47408	0.54516	0.60016	0.49887	0.51948	0.51189	0.54412	0.4448	0.50943	0.54018
887.97	0.51474	0.51748	0.60161	0.50262	0.59457	0.48319	0.42931	0.46231	0.39404	0.41892	0.47828	0.61877	0.53241	0.53375	0.5596	0.65019	0.58029	0.45788	0.51702	0.50653	0.46206	0.45304	0.39179	0.58722	0.21161	0.27689	0.47588	0.5299	0.60218	0.49301	0.49501	0.48318	0.52399	0.42757	0.50402	0.51141
888.93	0.53732	0.55275	0.60183	0.53734	0.61358	0.49567	0.44323	0.48512	0.43264	0.43231	0.52984	0.63072	0.54692	0.5591	0.55084	0.65253	0.61217	0.46813	0.56715	0.51418	0.46791	0.51272	0.43999	0.5908	0.21143	0.28166	0.46071	0.55718	0.6234	0.51467	0.53394	0.52141	0.52059	0.46315	0.53708	0.53491
889.88	0.52908	0.52256	0.58313	0.51837	0.58922	0.45777	0.43991	0.46686	0.45163	0.44345	0.52654	0.59774	0.55711	0.51837	0.56395	0.62628	0.60745	0.47708	0.51928	0.48269	0.48101	0.53256	0.44264	0.56569	0.20887	0.27456	0.47036	0.50635	0.60792	0.48432	0.54955	0.49587	0.49916	0.46719	0.49852	0.52286
890.84	0.56099	0.50779	0.58986	0.52321	0.57804	0.44538	0.42841	0.46912	0.44737	0.43648	0.52256	0.59612	0.58272	0.51608	0.56661	0.63795	0.60954	0.46735	0.53969	0.49296	0.48841	0.54455	0.48285	0.58322	0.21539	0.28142	0.49279	0.52077	0.6334	0.49097	0.55024	0.48358	0.50087	0.48189	0.47874	0.52648
891.79	0.54993	0.50307	0.58178	0.53799	0.57644	0.46125	0.40235	0.46554	0.43333	0.4491	0.52385	0.5981	0.59317	0.51159	0.54514	0.65225	0.60034	0.45753	0.52789	0.51108	0.45535	0.57227	0.48182	0.59287	0.21412	0.2662	0.51141	0.53117	0.61986	0.48416	0.55846	0.50648	0.45964	0.50432	0.44569	0.5439
892.75	0.56591	0.50263	0.58938	0.55266	0.58639	0.46706	0.44541	0.46653	0.46972	0.45201	0.55803	0.61419	0.60107	0.50656	0.55371	0.66303	0.59919	0.45802	0.53013	0.51904	0.47096	0.59692	0.50171	0.61565	0.20743	0.27657	0.5011	0.53164	0.62909	0.49415	0.59856	0.52475	0.47081	0.51905	0.46566	0.57403
893.7	0.57662	0.46158	0.56731	0.50954	0.55957	0.44194	0.4518	0.44535	0.4644	0.44137	0.51569	0.60877	0.55745	0.4657	0.54082	0.63975	0.56606	0.45295	0.51856	0.5104	0.45679	0.56447	0.45735	0.61022	0.20056	0.25516	0.48132	0.50824	0.59306	0.48036	0.5592	0.49409	0.48854	0.49644	0.43733	0.54803
894.66	0.57901	0.47674	0.55899	0.52828	0.55383	0.45477	0.44786	0.45061	0.45201	0.40695	0.51309	0.59622	0.57793	0.47771	0.52637	0.63695	0.5581	0.45572	0.53216	0.53118	0.47528	0.57185	0.44322	0.62613	0.1972	0.2544	0.47043	0.53489	0.5689	0.5037	0.55215	0.48192	0.50381	0.49071	0.44931	0.55087
895.61	0.5239	0.47143	0.51976	0.4919	0.53987	0.45088	0.42386	0.44558	0.43618	0.40623	0.48604	0.56136	0.55538	0.46485	0.50832	0.59663	0.54365	0.42875	0.47729	0.50186	0.47469	0.55853	0.42792	0.59075	0.18466	0.23393	0.438	0.5054	0.50214	0.48518	0.51799	0.45448	0.50592	0.4661	0.44798	0.52986
896.57	0.51597	0.4541	0.51741	0.46084	0.51536	0.43613	0.42886	0.43312	0.44166	0.4047	0.47859	0.53424	0.54725	0.43341	0.51732	0.57885	0.5286	0.43087	0.45068	0.5079	0.46978	0.55567	0.40872	0.58093	0.17672	0.24109	0.385	0.49821	0.50712	0.49172	0.50741	0.44589	0.49705	0.45209	0.47814	0.50815
897.52	0.4906	0.44772	0.52044	0.45234	0.49951	0.44316	0.40908	0.43689	0.41333	0.40978	0.4579	0.50387	0.52363	0.45092	0.51417	0.55819	0.52704	0.45496	0.45013	0.51216	0.46765	0.53128	0.40621	0.56594	0.17098	0.23964	0.38308	0.48612	0.48801	0.47909	0.47878	0.44552	0.46492	0.43421	0.45167	0.49955
898.48	0.45393	0.46933	0.494	0.46142	0.49784	0.45134	0.38668	0.43882	0.38812	0.37847	0.41505	0.45841	0.54168	0.43318	0.53492	0.547	0.54465	0.40461	0.43834	0.49184	0.45461	0.52336	0.39162	0.53854	0.1694	0.24133	0.37575	0.47914	0.48573	0.46312	0.46225	0.4493	0.45097	0.40894	0.42485	0.47285
899.43	0.42114	0.44348	0.48225	0.46182	0.5238	0.43009	0.38359	0.43274	0.37361	0.38865	0.38658	0.45758	0.49271	0.4276	0.54126	0.53703	0.53888	0.37187	0.41364	0.50059	0.42894	0.48033	0.40541	0.51895	0.1591	0.22649	0.36492	0.46297	0.49074	0.43442	0.43382	0.43704	0.44882	0.3936	0.41641	0.46606
900.39	0.41657	0.42561	0.4838	0.49302	0.50448	0.39668	0.37871	0.43402	0.36258	0.37125	0.39297	0.45673	0.47476	0.43073	0.53401	0.54199	0.5173	0.37713	0.41986	0.50791	0.41274	0.48603	0.38533	0.51753	0.14713	0.23261	0.34221	0.46415	0.48402	0.44802	0.39389	0.45263	0.42859	0.40163	0.39117	0.46398
901.34	0.36971	0.39544	0.45361	0.49478	0.47824	0.35925	0.33946	0.41564	0.32305	0.35909	0.37082	0.43905	0.48134	0.42929	0.50568	0.54514	0.48531	0.33854	0.41339	0.48974	0.38777	0.45556	0.36988	0.49536	0.13267	0.22352	0.34694	0.45153	0.45463	0.42773	0.36572	0.42211	0.40525	0.39538	0.34658	0.44937
902.3	0.36455	0.37746	0.40775	0.47414	0.44085	0.332	0.30597	0.38924	0.32552	0.33676	0.356	0.44651	0.48419	0.3928	0.45192	0.53913	0.46653	0.29711	0.37767	0.45066	0.37586	0.43004	0.35388	0.48091	0.12615	0.21181	0.29816	0.43917	0.42372	0.39397	0.33012	0.41152	0.40585	0.37855	0.31519	0.43272
903.25	0.34044	0.36426	0.41561	0.45848	0.42819	0.31307	0.28363	0.36505	0.34041	0.3229	0.38694	0.44079	0.44685	0.39508	0.431	0.5387	0.44876	0.29702	0.34816	0.44115	0.36491	0.41305	0.37178	0.48938	0.11598	0.20275	0.29177	0.42297	0.41959	0.37707	0.34994	0.38592	0.38581	0.3887	0.33826	0.43031
904.2	0.33972	0.36156	0.43092	0.44679	0.42372	0.33988	0.29971	0.35895	0.36432	0.33172	0.41356	0.45575	0.44366	0.39491	0.44078	0.54299	0.45597	0.30385	0.37686	0.42198	0.39167	0.43134	0.37133	0.51602	0.11947	0.21278	0.29004	0.44656	0.43792	0.37173	0.38124	0.41143	0.36624	0.38858	0.35484	0.42316
905.16	0.33837	0.36016	0.44315	0.42898	0.41418	0.35814	0.32055	0.34743	0.34919	0.32295	0.41573	0.48386	0.42606	0.3976	0.43644	0.53492	0.46735	0.27556	0.37331	0.39214	0.38846	0.42439	0.37873	0.51837	0.1276	0.20522	0.29256	0.42837	0.44846	0.33849	0.4145	0.4038	0.34634	0.3712	0.3591	0.43503
906.09	0.40085	0.399	0.48834	0.46553	0.48079	0.40321	0.38512	0.39795	0.38516	0.35514	0.44182	0.53611	0.43765	0.41438	0.50387	0.54426	0.51167	0.33028	0.40228	0.41709	0.4399	0.49356	0.4338	0.56974	0.14687	0.21336	0.33804	0.46356	0.49403	0.37962	0.47938	0.46089	0.39422	0.42095	0.39883	0.45583
907.04	0.38718	0.40722	0.49124	0.46223	0.49775	0.40272	0.39128	0.40644	0.40042	0.35011	0.44629	0.51701	0.39871	0.42364	0.52085	0.559	0.52117	0.32662	0.41299	0.4261	0.43464	0.4921	0.42318	0.57033	0.14021	0.21762	0.3589	0.47849	0.51701	0.38885	0.48843	0.43325	0.39997	0.43127	0.40262	0.44736
908	0.41398	0.40954	0.4901	0.47012	0.48726	0.41152	0.40398	0.42979	0.39722	0.40222	0.43839	0.55145	0.43228	0.43948	0.52134	0.5719	0.50329	0.34567	0.44124	0.42023	0.47602	0.53257	0.45565	0.59614	0.14219	0.23041	0.36736	0.46471	0.50274	0.40129	0.50985	0.45811	0.4295	0.45068	0.40222	0.46839
908.95	0.42925	0.43866	0.47322	0.45749	0.49822	0.40023	0.39472	0.44509	0.37858	0.39037	0.44989	0.53572	0.44503	0.44014	0.49945	0.57491	0.49522	0.35577	0.44263	0.4345	0.46	0.53638	0.46515	0.58578	0.14722	0.23109	0.36205	0.44265	0.49489	0.42272	0.50134	0.45225	0.4255	0.47432	0.40072	0.45886
909.9	0.44454	0.4633	0.47078	0.46812	0.49594	0.40545	0.3918	0.43827	0.38998	0.39657	0.41955	0.49965	0.4654	0.43822	0.49286	0.572	0.45601	0.39106	0.43564	0.44185	0.46009	0.5395	0.44941	0.58103	0.14001	0.22143	0.36531	0.45884	0.51841	0.43994	0.51872	0.47047	0.44625	0.49115	0.41441	0.43081
910.85	0.42205	0.43239	0.45104	0.43511	0.47423	0.3738	0.34104	0.40128	0.37096	0.354	0.40973	0.46054	0.44642	0.43285	0.43799	0.55264	0.44576	0.36328	0.40065	0.40612	0.42037	0.47401	0.40814	0.5491	0.13477	0.20865	0.31157	0.42841	0.48697	0.38967	0.47902	0.42219	0.41887	0.45228	0.39869	0.42995
911.81	0.44582	0.42422	0.44739	0.43151	0.47852	0.38433	0.3283	0.39515	0.36773	0.35489	0.38895	0.48591	0.45707	0.40434	0.45097	0.54017	0.4354	0.37473	0.41836	0.40898	0.42547	0.50864	0.40109	0.55154	0.13678	0.20222	0.31666	0.42136	0.49816	0.39701	0.452	0.44101	0.44971	0.4556	0.39313	0.46485
912.76	0.43986	0.4459	0.46575	0.45374	0.52599	0.37822	0.34174	0.39978	0.3647	0.34507	0.39933	0.44692	0.47961	0.43371	0.48279	0.54367	0.46194	0.38933	0.43044	0.42853	0.43279	0.48576	0.37703	0.53879	0.14417	0.20747	0.34101	0.44511	0.54186	0.40797	0.4137	0.43408	0.44039	0.4449	0.4055	0.44997
913.71	0.4169	0.41903	0.46206	0.44825	0.47221	0.37758	0.32448	0.39454	0.33962	0.33258	0.34861	0.45236	0.4788	0.42898	0.48246	0.53702	0.43811	0.36052	0.43006	0.42996	0.41327	0.45659	0.33914	0.51591	0.13552	0.19167	0.32605	0.44134	0.52286	0.39629	0.40366	0.43937	0.46292	0.43147	0.38098	0.46821
914.67	0.37799	0.37072	0.47005	0.42589	0.48067	0.37487	0.29165	0.39553	0.33273	0.31501	0.35385	0.4677	0.45219	0.41678	0.48047	0.53625	0.47614	0.34909	0.42584	0.43771	0.4011	0.4438	0.34317	0.53037	0.13218	0.19233	0.32602	0.43724	0.51029	0.39516	0.3924	0.43951	0.45791	0.41892	0.3574	0.50292
915.62	0.38068	0.39584	0.43687	0.42308	0.47468	0.38978	0.32172	0.40247	0.29646	0.33115	0.33651	0.47618	0.44037	0.42265	0.4772	0.51012	0.46741	0.33334	0.4605	0.42835	0.3874	0.46102	0.34534	0.50425	0.12608	0.19471	0.3393	0.41517	0.50224	0.4171	0.39328	0.42567	0.44353	0.4063	0.33729	0.50291
916.57	0.34971	0.38145	0.44122	0.42333	0.47531	0.35959	0.3215	0.42788	0.27161	0.32233	0.34917	0.46092	0.43778	0.43408	0.47141	0.50778	0.47039	0.31767	0.4405	0.42933	0.36481	0.42857	0.35504	0.50376	0.12342	0.18737	0.31392	0.40621	0.45878	0.40617	0.41158	0.42179	0.40267	0.38103	0.33896	0.46455
917.52	0.34905	0.3538	0.43866	0.42972	0.43741	0.36594	0.30781	0.41926	0.25659	0.30498	0.34853	0.47585	0.4133	0.41423	0.427	0.51439	0.44712	0.31934	0.41666	0.40863	0.30388	0.43205	0.34044	0.47969	0.117	0.1724	0.2999	0.39313	0.42588	0.39629	0.42838	0.42524	0.38101	0.36714	0.3146	0.4594
918.47	0.34127	0.35632	0.43337	0.41909	0.44979	0.38333	0.30512	0.40921	0.26973	0.30833	0.36532	0.46581	0.39663	0.4126	0.44393	0.51307	0.46869	0.33522	0.3935	0.38594	0.30414	0.44502	0.33695	0.46292	0.11464	0.18107	0.31361	0.38872	0.43177	0.39469	0.40421	0.40305	0.36933	0.37191	0.29218	0.43885
919.43	0.37229	0.36678	0.42147	0.43186	0.45576	0.39418	0.34577	0.40656	0.2931	0.30446	0.36734	0.45188	0.39869	0.42205	0.43799	0.50533	0.4655	0.34123	0.38405	0.3814	0.33466	0.44013	0.35039	0.43801	0.11717	0.1896	0.31713	0.4051	0.43358	0.39769	0.3964	0.38511	0.38341	0.36365	0.29686	0.42956
920.38	0.35674	0.35458	0.44615	0.46276	0.45605	0.39684	0.35012	0.39528	0.30398	0.28965	0.38577	0.47053	0.39058	0.44381	0.46724	0.54148	0.48712	0.35811	0.37539	0.40186	0.34717	0.43211	0.37599	0.45409	0.11571	0.18739	0.31571	0.44651	0.45413	0.40699	0.39447	0.41227	0.39373	0.37247	0.32016	0.43733
921.31	0.38641	0.36287	0.4522	0.4792	0.48801	0.41103	0.36064	0.36499	0.31615	0.31506	0.37625	0.46894	0.41432	0.4575	0.473	0.55314	0.50344	0.3814	0.35539	0.38927	0.36322	0.44923	0.35237	0.46344	0.12535	0.19509	0.35123	0.46653	0.48573	0.4195	0.41195	0.42498	0.40619	0.40577	0.33119	0.46939
922.26	0.37681	0.3506	0.43338	0.44407	0.47586	0.40564	0.37487	0.34678	0.31417	0.31922	0.35151	0.45629	0.40118	0.45519	0.49846	0.52842	0.52195	0.35352	0.36	0.35663	0.39031	0.45382	0.35824	0.45756	0.12007	0.19064	0.34835	0.46729	0.50878	0.41218	0.38629	0.41894	0.39875	0.41536	0.3148	0.4695
923.21	0.40527	0.36179	0.46064	0.43575	0.47991	0.38447	0.38155	0.35216	0.32071	0.32773	0.33598	0.48874	0.42029	0.46857	0.50993	0.52842	0.5142	0.37868	0.36582	0.3563	0.38743	0.47621	0.35039	0.48383	0.12462	0.1919	0.35861	0.47235	0.5278	0.42426	0.3956	0.42968	0.39766	0.40889	0.3304	0.48772
924.16	0.39233	0.36914	0.46016	0.42667	0.47372	0.35325	0.34469	0.35424	0.31498	0.34524	0.31867	0.47469	0.43862	0.48079	0.52767	0.54699	0.49798	0.36138	0.40108	0.3616	0.36066	0.50121	0.31569	0.49185	0.12451	0.19594	0.37067	0.45545	0.52107	0.39945	0.40183	0.43764	0.4064	0.41245	0.30862	0.48553
925.11	0.40752	0.38273	0.47839	0.40975	0.47239	0.36962	0.33035	0.37676	0.33736	0.37737	0.28304	0.45139	0.47454	0.48823	0.53201	0.55939	0.49656	0.38528	0.4031	0.38216	0.3755	0.50748	0.29555	0.49745	0.12842	0.20873	0.39444	0.45345	0.5639	0.40151	0.41327	0.45053	0.4331	0.4399	0.28877	0.4722
926.06	0.38259	0.38001	0.49214	0.41169	0.45421	0.38408	0.33946	0.3705	0.35656	0.36349	0.29763	0.44388	0.47368	0.50794	0.52402	0.5467	0.48578	0.38517	0.44315	0.36916	0.37457	0.49236	0.31451	0.47542	0.12334	0.2186	0.38223	0.44404	0.55509	0.38958	0.40369	0.42328	0.4314	0.40768	0.28342	0.45852
927.02	0.38917	0.38088	0.5086	0.43566	0.46396	0.39667	0.32206	0.39836	0.3572	0.35843	0.28585	0.45611	0.48081	0.49946	0.52857	0.56055	0.48495	0.41067	0.44291	0.43962	0.37404	0.48563	0.31778	0.50562	0.13488	0.22436	0.3867	0.47539	0.52093	0.39484	0.42731	0.42788	0.44161	0.41299	0.28553	0.47993
927.97	0.37485	0.35516	0.4944	0.45147	0.46462	0.38263	0.33136	0.38966	0.35543	0.35701	0.29469	0.42767	0.47138	0.47173	0.50295	0.56179	0.51216	0.39921	0.44851	0.43305	0.38612	0.47145	0.31743	0.50313	0.14155	0.22079	0.36399	0.47633	0.51044	0.3881	0.42206	0.4228	0.44401	0.40354	0.2967	0.46627
928.92	0.40152	0.35546	0.52583	0.47334	0.46278	0.41453	0.34893	0.40543	0.36524	0.3499	0.33795	0.48016	0.48119	0.47598	0.51365	0.57724	0.5255	0.42422	0.43202	0.4365	0.39834	0.47719	0.3505	0.51859	0.15266	0.2191	0.36089	0.4758	0.52161	0.43365	0.41035	0.4261	0.44335	0.40816	0.34269	0.48513
929.87	0.40411	0.35726	0.53536	0.4741	0.43462	0.41408	0.36967	0.40781	0.36969	0.32052	0.36485	0.49111	0.45345	0.45322	0.5177	0.57352	0.51087	0.42105	0.4427	0.41249	0.37946	0.47695	0.33775	0.50665	0.15284	0.20333	0.36692	0.45707	0.47853	0.44168	0.40391	0.42136	0.40028	0.37379	0.33899	0.48277
930.82	0.4216	0.34507	0.52339	0.45877	0.40051	0.39098	0.35626	0.4141	0.32968	0.30318	0.32507	0.49468	0.4608	0.43209	0.52855	0.57209	0.50187	0.42998	0.41327	0.42723	0.34992	0.46418	0.32232	0.50694	0.15236	0.18301	0.35244	0.46159	0.47077	0.44089	0.40697	0.4366	0.38098	0.37064	0.32879	0.46307
931.75	0.40983	0.35675	0.5113	0.44516	0.40102	0.38399	0.35274	0.40913	0.35308	0.29914	0.33066	0.49005	0.45156	0.43994	0.52238	0.57748	0.50136	0.42495	0.41561	0.40289	0.35942	0.4775	0.32974	0.50459	0.1439	0.18493	0.34274	0.44668	0.48251	0.44889	0.4064	0.43154	0.37077	0.36194	0.3607	0.45855
932.7	0.43522	0.37998	0.51232	0.43414	0.40978	0.39461	0.35093	0.43147	0.36992	0.30733	0.35448	0.49682	0.4537	0.47749	0.53334	0.57636	0.48356	0.41789	0.44405	0.43668	0.37494	0.49202	0.35947	0.50488	0.13476	0.19012	0.36102	0.44812	0.4861	0.4544	0.44474	0.43756	0.36371	0.38596	0.37566	0.47538
933.65	0.41583	0.37099	0.47549	0.4241	0.41681	0.40306	0.36221	0.42927	0.3747	0.31194	0.3288	0.46233	0.43616	0.46801	0.52525	0.55835	0.51209	0.4396	0.46335	0.44363	0.38351	0.50097	0.36284	0.49441	0.13083	0.1816	0.36933	0.45024	0.47741	0.44684	0.47235	0.4259	0.37203	0.39292	0.35392	0.4536
934.6	0.40887	0.37259	0.45628	0.40957	0.42479	0.3865	0.31739	0.40216	0.36782	0.31637	0.30499	0.48845	0.45662	0.49085	0.52588	0.53301	0.50771	0.42261	0.44447	0.42656	0.40048	0.49276	0.357	0.50333	0.1325	0.19145	0.3471	0.47265	0.46514	0.42554	0.4757	0.37914	0.3911	0.39705	0.36093	0.45079
935.55	0.38343	0.36825	0.45602	0.41114	0.42602	0.3854	0.31016	0.41135	0.37481	0.33348	0.32335	0.4886	0.43943	0.4938	0.51795	0.52206	0.49348	0.39382	0.4545	0.41135	0.4036	0.52405	0.36454	0.48475	0.13625	0.19754	0.3556	0.48143	0.46327	0.42442	0.47508	0.36562	0.37951	0.41561	0.38249	0.42344
936.5	0.38195	0.349	0.45331	0.41723	0.41923	0.36827	0.31115	0.41254	0.3244	0.35294	0.36491	0.49611	0.4282	0.48434	0.53541	0.50839	0.49145	0.39879	0.46134	0.41557	0.37685	0.52643	0.35815	0.4894	0.13681	0.20503	0.37313	0.47795	0.47658	0.4125	0.45669	0.36945	0.3923	0.40513	0.37379	0.43253
937.45	0.36446	0.32444	0.4496	0.45569	0.39538	0.39471	0.30206	0.41758	0.31156	0.34359	0.35966	0.47091	0.42858	0.4702	0.52483	0.52277	0.49113	0.38187	0.43181	0.40191	0.34719	0.51828	0.32714	0.48201	0.14355	0.21537	0.37728	0.46975	0.45538	0.40739	0.42992	0.38602	0.39508	0.36462	0.35944	0.42095
938.4	0.39522	0.34454	0.47212	0.44416	0.38481	0.39036	0.28569	0.3895	0.32127	0.35318	0.362	0.47721	0.43456	0.48092	0.52945	0.53846	0.46486	0.36869	0.4201	0.39965	0.35195	0.50228	0.30383	0.4912	0.14211	0.22211	0.36678	0.47209	0.45237	0.40627	0.42272	0.39563	0.38363	0.36457	0.3827	0.43761
939.32	0.37941	0.3459	0.48051	0.46376	0.40232	0.38198	0.32047	0.40418	0.30571	0.36744	0.37745	0.44826	0.38258	0.45988	0.52874	0.54844	0.47557	0.37272	0.42321	0.41067	0.33154	0.51518	0.30702	0.47178	0.1327	0.22036	0.35704	0.44916	0.45207	0.39109	0.38592	0.43078	0.36275	0.36478	0.37576	0.40837
940.27	0.39397	0.37497	0.49913	0.45181	0.41956	0.41035	0.32943	0.3894	0.31057	0.3824	0.40521	0.45772	0.38942	0.45177	0.52569	0.54816	0.49576	0.39909	0.44303	0.42387	0.35717	0.51179	0.31621	0.48936	0.13283	0.22702	0.3831	0.42095	0.47388	0.41631	0.37561	0.43447	0.39977	0.37517	0.38166	0.45406
941.22	0.4012	0.38576	0.50447	0.44157	0.44338	0.43821	0.3533	0.36366	0.35805	0.37916	0.38068	0.45602	0.42639	0.46158	0.48938	0.55511	0.50799	0.37978	0.45581	0.40467	0.37442	0.50274	0.30993	0.4794	0.13504	0.22154	0.35659	0.41879	0.46375	0.44613	0.40516	0.41435	0.41192	0.39141	0.38651	0.45256
942.17	0.42105	0.41353	0.49895	0.45118	0.46486	0.4164	0.35893	0.36736	0.35129	0.38862	0.36259	0.47119	0.42387	0.46396	0.49272	0.57094	0.50429	0.40825	0.46564	0.43911	0.37757	0.49305	0.34599	0.48376	0.13003	0.20605	0.3517	0.4547	0.48348	0.43819	0.41145	0.42722	0.43246	0.40482	0.39419	0.45245
943.12	0.41515	0.40333	0.49361	0.49011	0.48882	0.40749	0.35173	0.39715	0.32322	0.3818	0.39441	0.48894	0.43573	0.4435	0.50518	0.55129	0.5153	0.38425	0.46447	0.44318	0.38578	0.4867	0.38975	0.48029	0.13874	0.21338	0.3632	0.47803	0.49736	0.42596	0.38197	0.43864	0.41449	0.39563	0.38367	0.45426
944.07	0.41765	0.39536	0.48915	0.47816	0.50698	0.40886	0.34592	0.37084	0.32658	0.35997	0.39124	0.47138	0.45892	0.44819	0.48031	0.52642	0.51951	0.36299	0.46876	0.45805	0.38561	0.48355	0.40507	0.49545	0.14693	0.21571	0.38434	0.47864	0.51682	0.43906	0.41199	0.43171	0.42645	0.37623	0.39158	0.46872
945.02	0.43342	0.40802	0.49894	0.51401	0.54028	0.40003	0.36734	0.38411	0.33477	0.36414	0.39485	0.46946	0.46419	0.47162	0.50558	0.55001	0.5316	0.36085	0.45924	0.44733	0.38836	0.49553	0.42697	0.52589	0.1505	0.22349	0.4123	0.51488	0.52289	0.4361	0.43677	0.44974	0.41236	0.3861	0.39196	0.47051
945.96	0.44006	0.42579	0.50682	0.51356	0.52861	0.39249	0.33774	0.40446	0.33167	0.35776	0.38997	0.46131	0.45395	0.46363	0.51039	0.54577	0.5094	0.35302	0.4156	0.45055	0.36134	0.50384	0.40065	0.51672	0.15665	0.23262	0.4288	0.49554	0.51326	0.4159	0.40329	0.45902	0.39013	0.37897	0.39172	0.44437
946.89	0.43112	0.42732	0.50856	0.49003	0.53218	0.42029	0.33515	0.39618	0.35356	0.35189	0.38629	0.4568	0.47757	0.46411	0.51741	0.52152	0.51039	0.35752	0.40873	0.41205	0.37949	0.51953	0.38011	0.53434	0.16252	0.24893	0.43223	0.48518	0.50167	0.4544	0.39131	0.43042	0.39976	0.38704	0.40488	0.45195
947.84	0.39801	0.4347	0.49819	0.44263	0.51368	0.4182	0.3481	0.37789	0.37326	0.35964	0.34889	0.44326	0.447	0.46909	0.49933	0.50584	0.48513	0.36018	0.41598	0.40296	0.36	0.51322	0.3609	0.52465	0.15551	0.25083	0.4208	0.45819	0.47397	0.45902	0.42507	0.41132	0.39858	0.38129	0.39361	0.42723
948.79	0.42565	0.4416	0.51019	0.46132	0.52108	0.44644	0.36607	0.40653	0.39637	0.39585	0.37783	0.45832	0.47478	0.48762	0.5253	0.53311	0.489	0.40844	0.4235	0.40614	0.37022	0.52261	0.36394	0.53397	0.16393	0.26784	0.41743	0.45751	0.48578	0.4804	0.41818	0.43496	0.40787	0.41486	0.41542	0.42604
949.74	0.44534	0.43055	0.48103	0.42947	0.502	0.43128	0.35067	0.42008	0.41969	0.39234	0.35901	0.4559	0.49097	0.48468	0.51279	0.52064	0.49652	0.41728	0.41104	0.41607	0.37606	0.49977	0.37138	0.52224	0.16786	0.26779	0.34899	0.42185	0.4819	0.47001	0.40402	0.41919	0.42458	0.41982	0.43014	0.42291
950.68	0.44722	0.42825	0.4517	0.44952	0.49372	0.4364	0.36837	0.40835	0.39133	0.39674	0.37043	0.46376	0.50072	0.48351	0.49674	0.53242	0.49975	0.44235	0.4354	0.4142	0.40629	0.46885	0.37441	0.53087	0.16255	0.26512	0.34411	0.4542	0.48218	0.47431	0.41388	0.42025	0.44562	0.42681	0.42552	0.44132
951.63	0.46712	0.42434	0.4541	0.45821	0.49921	0.41826	0.35912	0.38793	0.36882	0.39367	0.39558	0.47197	0.52171	0.48548	0.51212	0.55464	0.51871	0.42298	0.43358	0.42587	0.39457	0.44072	0.37056	0.51137	0.16838	0.26917	0.34055	0.45592	0.50517	0.44183	0.42983	0.4173	0.40905	0.43958	0.39577	0.43002
952.58	0.51297	0.43649	0.46317	0.47034	0.50772	0.40583	0.3671	0.38958	0.34838	0.37016	0.40317	0.4772	0.57565	0.50062	0.51758	0.57877	0.53809	0.41021	0.4495	0.42179	0.38917	0.44351	0.38844	0.54352	0.18044	0.28519	0.35265	0.45191	0.52036	0.43371	0.42592	0.42179	0.41712	0.44419	0.42526	0.43976
953.5	0.48918	0.44315	0.45509	0.4621	0.48936	0.40264	0.35863	0.38164	0.34	0.34645	0.3674	0.4703	0.57226	0.48788	0.49422	0.57285	0.54952	0.39051	0.44392	0.4106	0.39147	0.44405	0.36406	0.54667	0.1799	0.28221	0.35852	0.48547	0.5114	0.42092	0.44872	0.42523	0.40364	0.43655	0.40815	0.4558
954.45	0.4649	0.44131	0.47903	0.45518	0.48462	0.39009	0.33275	0.35061	0.31709	0.3088	0.35996	0.4402	0.5684	0.47847	0.47385	0.56038	0.52672	0.35927	0.4352	0.40071	0.37353	0.43507	0.31597	0.53418	0.1803	0.29928	0.38042	0.48551	0.50264	0.40301	0.43373	0.42744	0.37389	0.37859	0.35659	0.44218
955.4	0.48428	0.45283	0.53167	0.43597	0.51638	0.38421	0.3297	0.35697	0.31056	0.29712	0.37024	0.43964	0.57051	0.49003	0.51819	0.55775	0.5405	0.35248	0.42723	0.41887	0.37611	0.4444	0.32499	0.53773	0.19741	0.31763	0.41772	0.48627	0.51196	0.40803	0.44765	0.43853	0.35135	0.37731	0.36383	0.42443
956.35	0.46159	0.45503	0.53513	0.44214	0.49636	0.35629	0.30066	0.36024	0.31888	0.29893	0.36394	0.43122	0.54568	0.48613	0.49328	0.5502	0.50815	0.34597	0.43628	0.4145	0.3724	0.45822	0.31477	0.54313	0.1958	0.31591	0.43481	0.47606	0.48176	0.41217	0.42549	0.45274	0.37777	0.35814	0.37146	0.40901
957.29	0.40799	0.44086	0.51803	0.44765	0.468	0.34597	0.26453	0.35321	0.33125	0.29604	0.37039	0.39656	0.507	0.45612	0.48019	0.53182	0.47141	0.34224	0.39033	0.38032	0.36933	0.44473	0.28791	0.5035	0.18598	0.31367	0.391	0.48238	0.44155	0.39998	0.39397	0.42804	0.38216	0.34575	0.3418	0.37425
958.24	0.42348	0.42878	0.50007	0.45793	0.47336	0.33259	0.22929	0.35262	0.35608	0.27284	0.39478	0.39166	0.50328	0.4441	0.48003	0.51991	0.45892	0.3256	0.36927	0.38215	0.36498	0.43178	0.30801	0.51206	0.18985	0.32447	0.36301	0.45153	0.43978	0.39626	0.35979	0.41207	0.39589	0.32326	0.34746	0.3522
959.17	0.41437	0.42181	0.49462	0.46657	0.46618	0.35474	0.23348	0.37909	0.34384	0.28025	0.4119	0.40787	0.47965	0.44984	0.48628	0.51149	0.46859	0.33089	0.36753	0.41061	0.37391	0.43134	0.3306	0.54159	0.18945	0.3289	0.36727	0.44613	0.44217	0.40004	0.3321	0.40662	0.41855	0.33883	0.37787	0.36057
960.11	0.3763	0.40948	0.47073	0.46524	0.42506	0.32938	0.23415	0.36561	0.36641	0.26538	0.41537	0.38155	0.47945	0.463	0.47164	0.48311	0.46197	0.318	0.36405	0.38405	0.35011	0.42563	0.34792	0.55152	0.18404	0.35447	0.32543	0.40726	0.43254	0.37564	0.3018	0.38812	0.42114	0.34314	0.36049	0.34704
961.06	0.38055	0.40723	0.46332	0.46123	0.45208	0.33886	0.27419	0.37956	0.36605	0.2541	0.40812	0.39358	0.47428	0.45146	0.4663	0.48102	0.51042	0.33626	0.34965	0.41147	0.35871	0.44041	0.36172	0.5578	0.19966	0.39054	0.31765	0.41117	0.45955	0.377	0.32605	0.37905	0.42153	0.34598	0.36273	0.37213
962.01	0.38218	0.3999	0.4758	0.44761	0.45962	0.34768	0.29558	0.38942	0.35513	0.25572	0.37643	0.41405	0.45002	0.44642	0.4538	0.48468	0.52914	0.32729	0.36164	0.42934	0.35194	0.44005	0.33262	0.57245	0.21153	0.39998	0.3706	0.41255	0.49791	0.38351	0.33731	0.38935	0.42603	0.34384	0.33272	0.39146
962.95	0.3677	0.37493	0.46227	0.43322	0.43926	0.31964	0.29883	0.36346	0.3104	0.27012	0.34239	0.39702	0.42235	0.42749	0.44659	0.48148	0.50837	0.30873	0.3696	0.39798	0.33374	0.45381	0.29841	0.54952	0.22278	0.41833	0.385	0.40913	0.50282	0.33751	0.33502	0.34697	0.41207	0.34446	0.29368	0.38142
963.9	0.35312	0.36953	0.46135	0.44545	0.43171	0.32186	0.30852	0.34943	0.32535	0.28849	0.33981	0.38837	0.38608	0.40487	0.44057	0.49707	0.48331	0.30979	0.36412	0.38776	0.31188	0.47491	0.29029	0.51429	0.23312	0.4361	0.38499	0.43814	0.47922	0.34372	0.36781	0.3756	0.3889	0.35004	0.28832	0.3519
964.82	0.40963	0.35404	0.4314	0.44859	0.43141	0.32121	0.28577	0.37267	0.337	0.28637	0.33135	0.38347	0.39428	0.36231	0.42192	0.50457	0.46984	0.29768	0.37505	0.42091	0.34107	0.47548	0.29246	0.48041	0.25361	0.43806	0.37722	0.45668	0.48266	0.34014	0.39735	0.36387	0.38989	0.32779	0.30133	0.35917
965.77	0.38277	0.33104	0.43342	0.42451	0.41633	0.3104	0.2672	0.34234	0.32447	0.29043	0.31146	0.36321	0.36933	0.37093	0.42287	0.48142	0.43646	0.26458	0.35182	0.3855	0.31828	0.44104	0.26752	0.45322	0.25753	0.43131	0.36358	0.44381	0.46316	0.3095	0.37297	0.34978	0.3628	0.32315	0.28045	0.32476
966.71	0.40114	0.34457	0.43582	0.42432	0.40307	0.29784	0.25769	0.33257	0.32873	0.28458	0.33196	0.34426	0.38197	0.38366	0.43869	0.47939	0.43994	0.26267	0.35211	0.39594	0.30247	0.42581	0.28678	0.44376	0.27843	0.45225	0.32593	0.45036	0.44245	0.286	0.38835	0.3554	0.35672	0.29021	0.29355	0.3045
967.66	0.40881	0.35781	0.4487	0.41298	0.36805	0.2947	0.26251	0.34169	0.32772	0.27531	0.33201	0.34771	0.3815	0.38518	0.44516	0.48799	0.42669	0.26893	0.34369	0.40886	0.31221	0.40011	0.29632	0.43081	0.29186	0.45517	0.31714	0.45388	0.41146	0.29257	0.41439	0.37304	0.36848	0.27017	0.30972	0.3109
968.61	0.40086	0.37661	0.44474	0.39684	0.36982	0.28934	0.25806	0.35243	0.29853	0.2641	0.30199	0.35559	0.39209	0.40084	0.48084	0.46274	0.4375	0.26306	0.36652	0.41816	0.30662	0.38652	0.29956	0.44932	0.31118	0.46619	0.32351	0.41845	0.42124	0.29411	0.42325	0.35799	0.37799	0.26602	0.31054	0.32741
969.55	0.37528	0.38727	0.46744	0.39484	0.394	0.3133	0.24568	0.33676	0.2674	0.27702	0.28093	0.39238	0.36587	0.44834	0.50751	0.44759	0.45567	0.26517	0.35186	0.4034	0.29382	0.40619	0.28245	0.46492	0.32109	0.47592	0.35499	0.41647	0.41301	0.29651	0.4106	0.38538	0.37107	0.25716	0.28628	0.32803
970.47	0.38173	0.38335	0.44646	0.40964	0.37825	0.30923	0.22523	0.32115	0.25622	0.25642	0.26253	0.40899	0.3564	0.41492	0.51451	0.45917	0.45873	0.28296	0.36087	0.38492	0.27766	0.41943	0.29365	0.50669	0.33315	0.46392	0.36066	0.42298	0.39763	0.3119	0.39635	0.38356	0.3689	0.25403	0.27436	0.36513
971.42	0.38275	0.3479	0.43839	0.42211	0.39647	0.29781	0.2175	0.31849	0.24648	0.28357	0.24524	0.41672	0.36995	0.39724	0.51622	0.43925	0.47612	0.29083	0.33889	0.39744	0.30043	0.44615	0.27624	0.50508	0.33575	0.44948	0.3674	0.39213	0.42397	0.32332	0.3619	0.38488	0.36929	0.29712	0.25781	0.40262
972.37	0.36364	0.35889	0.45174	0.43121	0.43359	0.32445	0.22709	0.33302	0.2696	0.28723	0.27133	0.44732	0.37296	0.41818	0.5311	0.43115	0.50002	0.32178	0.35532	0.42328	0.32177	0.4618	0.28652	0.50549	0.32658	0.44093	0.39125	0.41828	0.4512	0.36781	0.36681	0.42333	0.36202	0.32813	0.25823	0.4106
973.31	0.39597	0.33164	0.43963	0.46642	0.43591	0.31282	0.222	0.318	0.27414	0.30078	0.28585	0.43999	0.4074	0.4143	0.51316	0.45592	0.50446	0.33266	0.34929	0.42734	0.34503	0.46395	0.27377	0.50194	0.32693	0.42283	0.40691	0.43893	0.44821	0.37279	0.40416	0.42945	0.35089	0.32884	0.22361	0.40447
974.26	0.33202	0.29963	0.4073	0.44045	0.3897	0.26041	0.2354	0.30248	0.27685	0.29603	0.26046	0.38515	0.38379	0.36658	0.46728	0.44389	0.48477	0.30098	0.32606	0.40744	0.34571	0.40965	0.2439	0.46507	0.30368	0.38874	0.37461	0.4273	0.45616	0.35647	0.38859	0.40052	0.32906	0.34549	0.22178	0.39138
975.18	0.34031	0.34278	0.45596	0.44824	0.39929	0.31128	0.26418	0.35233	0.28168	0.33351	0.3117	0.40609	0.39771	0.3996	0.48448	0.45193	0.49443	0.3146	0.35566	0.41671	0.38648	0.44878	0.28321	0.45118	0.29677	0.39992	0.38732	0.44423	0.4996	0.37411	0.41612	0.46073	0.33294	0.37264	0.25467	0.39034
976.12	0.32959	0.34852	0.45336	0.42914	0.38338	0.32357	0.28552	0.3544	0.28505	0.29156	0.31066	0.39135	0.39415	0.3888	0.48426	0.45867	0.46514	0.3159	0.38048	0.38019	0.40428	0.4331	0.29456	0.43452	0.28111	0.3929	0.39745	0.44607	0.47124	0.36901	0.44656	0.45686	0.30857	0.32401	0.25685	0.36138
977.07	0.32352	0.33702	0.43599	0.41156	0.37333	0.3115	0.28458	0.34971	0.25155	0.29798	0.30383	0.37775	0.39164	0.37182	0.47905	0.45283	0.4608	0.30549	0.3702	0.3603	0.37496	0.42921	0.28204	0.43524	0.27217	0.38318	0.39637	0.41846	0.45523	0.35146	0.41925	0.44851	0.29842	0.31286	0.25359	0.36281
978.01	0.30224	0.36845	0.43291	0.37918	0.38781	0.33401	0.29825	0.35634	0.27101	0.29652	0.30322	0.38283	0.37189	0.36138	0.43779	0.44292	0.45684	0.31407	0.3512	0.34862	0.37777	0.44307	0.27577	0.4267	0.25128	0.37875	0.38828	0.41301	0.4736	0.35897	0.38499	0.44102	0.31066	0.29841	0.27115	0.37227
978.96	0.33587	0.39803	0.47681	0.39076	0.38332	0.38077	0.28891	0.37604	0.28526	0.30297	0.30843	0.41125	0.36417	0.3611	0.45008	0.47921	0.45247	0.35307	0.37693	0.36276	0.36308	0.4867	0.29926	0.45166	0.24714	0.3688	0.40454	0.44033	0.46385	0.39679	0.42172	0.48048	0.33225	0.31187	0.26752	0.36583
979.88	0.35762	0.37746	0.4691	0.39311	0.39418	0.3505	0.28266	0.36082	0.29747	0.30051	0.29952	0.4009	0.3801	0.35049	0.43327	0.45923	0.44601	0.34781	0.34481	0.3742	0.36897	0.45094	0.26518	0.44731	0.23081	0.34177	0.38575	0.40469	0.44269	0.39547	0.40311	0.46789	0.32234	0.29368	0.27245	0.35615
980.82	0.37465	0.40469	0.46885	0.40259	0.42566	0.36174	0.27026	0.37167	0.30993	0.32101	0.32244	0.41353	0.37585	0.38965	0.44428	0.49412	0.47844	0.36651	0.34838	0.38338	0.33301	0.46473	0.29955	0.46216	0.22007	0.32824	0.40785	0.43395	0.47414	0.42995	0.40775	0.47743	0.33461	0.34582	0.32063	0.38857
981.77	0.40108	0.40337	0.46532	0.42611	0.43695	0.36273	0.25492	0.34252	0.33969	0.30249	0.32127	0.42762	0.3908	0.37451	0.43347	0.49995	0.48162	0.35059	0.33389	0.37201	0.3588	0.43987	0.31343	0.47867	0.21478	0.31879	0.38235	0.43052	0.48935	0.43981	0.42113	0.4456	0.3251	0.33091	0.33092	0.38016
982.71	0.41311	0.37025	0.46727	0.42206	0.43236	0.35186	0.28169	0.32332	0.33778	0.29394	0.33275	0.41691	0.39848	0.39033	0.47463	0.50047	0.50229	0.3291	0.3439	0.356	0.37296	0.43785	0.36186	0.4669	0.20387	0.30136	0.37616	0.43148	0.47097	0.43902	0.42454	0.44145	0.33703	0.38099	0.34943	0.36568
983.63	0.40804	0.37867	0.46401	0.42663	0.47263	0.33868	0.29147	0.32389	0.31039	0.31127	0.34767	0.41521	0.41258	0.41389	0.49476	0.48986	0.52603	0.33739	0.3439	0.3783	0.36176	0.44395	0.37111	0.46198	0.1877	0.29738	0.39283	0.41962	0.47168	0.42387	0.41727	0.43344	0.32916	0.36213	0.37331	0.3872
984.58	0.39963	0.396	0.45702	0.42773	0.48094	0.32613	0.28338	0.31599	0.33123	0.31321	0.34919	0.4238	0.42001	0.45368	0.49772	0.49761	0.54403	0.34099	0.37121	0.37962	0.37859	0.44624	0.38465	0.45412	0.17988	0.29142	0.41154	0.44523	0.48796	0.4266	0.42396	0.41242	0.37037	0.37396	0.36708	0.40469
985.52	0.39492	0.37143	0.47284	0.43646	0.47753	0.34109	0.29524	0.32025	0.34463	0.3316	0.3576	0.42918	0.43699	0.43544	0.49153	0.48526	0.53265	0.33417	0.35925	0.40438	0.44039	0.45315	0.34881	0.46267	0.17417	0.28474	0.39253	0.45735	0.4793	0.41747	0.44719	0.40769	0.38948	0.36047	0.34693	0.38095
986.46	0.40315	0.40183	0.51088	0.43843	0.48658	0.36001	0.32558	0.34794	0.35495	0.34909	0.36746	0.42691	0.4295	0.47966	0.51016	0.51041	0.54268	0.35757	0.36989	0.41634	0.44949	0.4929	0.36446	0.45348	0.16205	0.27946	0.42201	0.47966	0.46465	0.42166	0.44913	0.43033	0.42923	0.39827	0.36909	0.41262
987.41	0.42817	0.41163	0.48954	0.44378	0.47052	0.34945	0.29515	0.36637	0.34883	0.33689	0.36762	0.4785	0.44012	0.46469	0.47495	0.5152	0.52184	0.35289	0.36812	0.42615	0.4205	0.46414	0.33752	0.45826	0.16234	0.26157	0.37754	0.48797	0.48115	0.40753	0.44968	0.44566	0.41223	0.36792	0.34958	0.4259
988.33	0.44511	0.42393	0.48076	0.46248	0.49344	0.38683	0.32107	0.38063	0.36079	0.33945	0.40163	0.51102	0.44153	0.46934	0.45973	0.52601	0.53159	0.37205	0.38369	0.41489	0.4274	0.45304	0.35459	0.48437	0.17359	0.25846	0.38747	0.5066	0.50262	0.41114	0.46732	0.45071	0.42025	0.38305	0.33195	0.43203
989.27	0.39801	0.39365	0.46523	0.41098	0.45353	0.38911	0.32959	0.36252	0.34347	0.32474	0.36795	0.46756	0.41172	0.42565	0.4268	0.50779	0.49859	0.37335	0.36805	0.38627	0.37962	0.42848	0.2983	0.45494	0.15279	0.24172	0.3696	0.47179	0.46984	0.40625	0.48181	0.42456	0.38212	0.37057	0.29362	0.37353
990.21	0.41246	0.39953	0.45399	0.39052	0.4605	0.37686	0.33212	0.36331	0.33367	0.31739	0.35924	0.49055	0.40797	0.43148	0.40869	0.49533	0.50726	0.3685	0.3845	0.40224	0.35288	0.40607	0.30274	0.45288	0.14745	0.22955	0.3644	0.45457	0.4838	0.39541	0.46198	0.42147	0.37231	0.36549	0.2836	0.3844
991.16	0.39733	0.38156	0.4267	0.38345	0.45149	0.39463	0.31533	0.36737	0.33843	0.336	0.33699	0.47801	0.41073	0.42	0.4068	0.45794	0.4954	0.35138	0.41292	0.39632	0.3388	0.37788	0.2813	0.45128	0.15368	0.21666	0.36515	0.43331	0.49473	0.3771	0.46392	0.40701	0.37319	0.34598	0.28094	0.37322
992.08	0.37288	0.36723	0.45831	0.38746	0.45657	0.39422	0.33104	0.36893	0.35039	0.34921	0.33551	0.45288	0.38931	0.40779	0.43122	0.44019	0.50682	0.36789	0.43553	0.37517	0.37156	0.37766	0.27366	0.44425	0.14429	0.20541	0.39031	0.43536	0.49097	0.36121	0.4505	0.39563	0.38363	0.34267	0.31017	0.3798
993.02	0.361	0.33713	0.4813	0.37224	0.44718	0.36412	0.33261	0.35923	0.37904	0.34085	0.30304	0.44764	0.4182	0.40137	0.46219	0.44934	0.49397	0.37494	0.43941	0.3875	0.4064	0.39373	0.2827	0.43233	0.13474	0.19504	0.36848	0.40632	0.49524	0.36808	0.43652	0.38219	0.39706	0.33699	0.31965	0.38836
993.96	0.382	0.34836	0.47214	0.37041	0.45122	0.3668	0.33244	0.35961	0.36245	0.35038	0.32729	0.47121	0.43297	0.42743	0.48329	0.46069	0.495	0.3649	0.43636	0.40703	0.41206	0.4108	0.33579	0.43517	0.14313	0.20884	0.34875	0.40684	0.4887	0.36633	0.40312	0.39428	0.39283	0.32042	0.35224	0.41494
994.9	0.37232	0.37866	0.50763	0.38534	0.44774	0.38956	0.3211	0.34681	0.35479	0.35813	0.32329	0.45644	0.44906	0.44756	0.50495	0.4746	0.51088	0.37436	0.43246	0.3902	0.38967	0.42267	0.34783	0.43413	0.148	0.21596	0.3656	0.3973	0.48526	0.38276	0.40171	0.39654	0.39298	0.3437	0.34611	0.4357
995.82	0.37232	0.37425	0.52631	0.36599	0.44527	0.35251	0.31614	0.32396	0.32705	0.34566	0.31724	0.43115	0.43661	0.45555	0.48654	0.48784	0.52653	0.36518	0.41647	0.37687	0.36139	0.43243	0.34898	0.41385	0.14003	0.20861	0.3442	0.39484	0.47151	0.39131	0.40617	0.3972	0.3559	0.35698	0.32128	0.39943
996.77	0.35797	0.39594	0.51409	0.35343	0.42473	0.3513	0.32521	0.32435	0.33636	0.35685	0.3049	0.43854	0.43899	0.48376	0.48532	0.5185	0.50111	0.372	0.40343	0.37002	0.32691	0.4587	0.33263	0.4149	0.14524	0.21113	0.33646	0.3957	0.44236	0.41317	0.40007	0.37822	0.34144	0.36031	0.29948	0.38506
997.71	0.37855	0.41648	0.50987	0.38231	0.42867	0.39065	0.31788	0.32072	0.32368	0.36105	0.31738	0.43965	0.41682	0.50274	0.46896	0.50178	0.51616	0.39433	0.39327	0.38011	0.32827	0.46114	0.32982	0.42069	0.15006	0.21761	0.35579	0.42014	0.44075	0.44391	0.41276	0.38744	0.36262	0.36734	0.32127	0.38841
998.65	0.38952	0.42806	0.53397	0.42282	0.46039	0.37231	0.32735	0.35228	0.33942	0.37321	0.32463	0.43693	0.43591	0.48239	0.47587	0.50708	0.53905	0.377	0.40679	0.37953	0.32516	0.4801	0.3202	0.44413	0.15302	0.20915	0.35877	0.43662	0.48353	0.42306	0.42247	0.38715	0.35904	0.38639	0.31301	0.38867
999.57	0.3851	0.41803	0.49036	0.43793	0.44316	0.36369	0.33293	0.36583	0.34834	0.37261	0.31782	0.4282	0.4201	0.47256	0.44402	0.51728	0.53723	0.37934	0.4276	0.38189	0.33516	0.48152	0.32162	0.43989	0.14157	0.20327	0.31488	0.462	0.4916	0.4289	0.42508	0.37082	0.35674	0.38336	0.3166	0.37537
1000.5	0.3886	0.42027	0.46481	0.44761	0.43683	0.38148	0.35831	0.4184	0.38148	0.37702	0.35344	0.45687	0.42093	0.46629	0.45345	0.54776	0.53342	0.36956	0.44269	0.44446	0.37994	0.49036	0.34095	0.45273	0.14066	0.20675	0.3221	0.4652	0.48911	0.4343	0.45259	0.39441	0.38656	0.36945	0.33323	0.43084
1001.5	0.39095	0.40286	0.45717	0.43844	0.45269	0.39393	0.31218	0.41057	0.36215	0.36773	0.35208	0.41425	0.41467	0.43482	0.43761	0.51513	0.5542	0.35399	0.43531	0.45653	0.39941	0.48281	0.35208	0.4277	0.1338	0.20359	0.31966	0.44066	0.51013	0.42629	0.44379	0.40899	0.39745	0.36169	0.31328	0.40346
1002.4	0.37136	0.35562	0.43457	0.39713	0.41256	0.3642	0.29003	0.39869	0.36631	0.3437	0.33925	0.36089	0.42875	0.39058	0.38566	0.50632	0.52607	0.30697	0.42853	0.43703	0.37004	0.44777	0.30522	0.38302	0.12594	0.18425	0.28267	0.42332	0.47615	0.38047	0.40985	0.38107	0.36004	0.35111	0.28305	0.37846
1003.3	0.37753	0.31842	0.4012	0.38754	0.40376	0.3912	0.28258	0.38377	0.35366	0.33378	0.33437	0.37928	0.42734	0.3919	0.36233	0.5013	0.54105	0.3297	0.42179	0.44553	0.37727	0.42975	0.32037	0.38392	0.13356	0.17979	0.29875	0.43221	0.4408	0.41899	0.43425	0.36198	0.377	0.36462	0.30624	0.38657
1004.3	0.40016	0.33345	0.43121	0.39707	0.41573	0.40595	0.31552	0.38636	0.36757	0.35963	0.38838	0.42053	0.43636	0.43096	0.39866	0.50792	0.56374	0.36303	0.41625	0.45076	0.40177	0.46692	0.3481	0.40659	0.14701	0.19694	0.34463	0.45106	0.43183	0.42827	0.43505	0.4028	0.42395	0.39841	0.34222	0.42403
1005.2	0.40532	0.33038	0.43743	0.40108	0.42263	0.40808	0.30507	0.37042	0.36307	0.33745	0.37415	0.41235	0.45487	0.43531	0.37966	0.50826	0.58906	0.37702	0.39466	0.42174	0.38398	0.45824	0.33485	0.40013	0.15421	0.19784	0.32112	0.4593	0.44648	0.4216	0.40514	0.39813	0.44715	0.40845	0.3024	0.38892
1006.1	0.43642	0.36759	0.46112	0.44026	0.4471	0.42601	0.35024	0.38308	0.39516	0.35156	0.39711	0.47269	0.49622	0.48095	0.40572	0.54848	0.62483	0.38343	0.43726	0.45344	0.38412	0.47039	0.34945	0.43098	0.16119	0.2193	0.34221	0.49856	0.45393	0.44465	0.43281	0.40358	0.46521	0.45007	0.32407	0.43654
1007.1	0.45997	0.42986	0.479	0.49442	0.46736	0.44259	0.39006	0.39926	0.42251	0.39594	0.40997	0.53004	0.48912	0.52847	0.46427	0.57028	0.65405	0.41659	0.4711	0.43109	0.40246	0.50322	0.3872	0.48063	0.17009	0.23962	0.34982	0.51332	0.48787	0.46322	0.47218	0.42674	0.49123	0.48885	0.34254	0.47317
1008	0.48854	0.47846	0.50267	0.51801	0.47792	0.47658	0.40226	0.41207	0.46154	0.42189	0.44574	0.54242	0.49309	0.55446	0.48836	0.59313	0.66448	0.43514	0.4922	0.4678	0.43828	0.53889	0.43435	0.47714	0.17781	0.25102	0.37731	0.53606	0.50917	0.44062	0.4952	0.45242	0.52339	0.50393	0.35113	0.49555
1008.9	0.48459	0.48348	0.47413	0.51107	0.47153	0.48656	0.36711	0.41612	0.45918	0.37544	0.41974	0.52559	0.48487	0.50874	0.4707	0.57415	0.6454	0.43841	0.47638	0.45274	0.44311	0.50921	0.38885	0.45411	0.17486	0.23551	0.35679	0.52251	0.48703	0.44115	0.46906	0.43518	0.48838	0.48428	0.34012	0.45906
1009.9	0.50763	0.49498	0.49341	0.54006	0.48268	0.51185	0.38569	0.43269	0.46674	0.40207	0.41497	0.56417	0.48854	0.50698	0.51538	0.57476	0.63032	0.46736	0.50622	0.47323	0.46978	0.53064	0.40521	0.48782	0.16982	0.23824	0.39181	0.55758	0.47625	0.48038	0.482	0.45113	0.47721	0.50562	0.38961	0.48708
1010.8	0.49425	0.48258	0.48064	0.51619	0.47394	0.50615	0.38043	0.42685	0.43041	0.39415	0.4142	0.55087	0.45305	0.48446	0.49812	0.57143	0.61382	0.47166	0.49323	0.46134	0.45821	0.52582	0.41061	0.50035	0.17127	0.22798	0.38613	0.54982	0.47113	0.4566	0.48338	0.43942	0.46742	0.49364	0.42858	0.49041
1011.7	0.50688	0.46282	0.49099	0.47442	0.4513	0.50416	0.38145	0.4315	0.42537	0.37993	0.43704	0.55853	0.48341	0.45582	0.49592	0.55835	0.61786	0.44952	0.48047	0.47441	0.45991	0.50084	0.41207	0.49888	0.17769	0.21648	0.4016	0.54945	0.47108	0.46226	0.4776	0.43063	0.47244	0.44144	0.4327	0.47685
1012.7	0.50369	0.46031	0.48438	0.47917	0.43929	0.49428	0.38292	0.43602	0.41532	0.36162	0.4262	0.54414	0.48972	0.43241	0.49795	0.56251	0.61902	0.43691	0.48403	0.45002	0.45268	0.48471	0.41198	0.51271	0.17045	0.21828	0.39333	0.53714	0.48761	0.45353	0.47259	0.41758	0.44531	0.41448	0.42316	0.47296
1013.6	0.5329	0.44381	0.53456	0.49081	0.43295	0.47992	0.40052	0.44085	0.40418	0.37936	0.44379	0.5582	0.51179	0.44553	0.54233	0.5799	0.63812	0.42732	0.49498	0.48869	0.43372	0.50087	0.48049	0.54366	0.17479	0.22204	0.43499	0.54128	0.52812	0.44231	0.51172	0.43575	0.45983	0.41884	0.4341	0.49394
1014.5	0.51455	0.44243	0.53204	0.47716	0.44506	0.46254	0.41099	0.42499	0.39879	0.38527	0.4815	0.54023	0.51009	0.44367	0.52806	0.55636	0.65804	0.43517	0.48856	0.48691	0.41278	0.50088	0.49463	0.53008	0.18132	0.22979	0.42582	0.51877	0.54644	0.42232	0.51367	0.43815	0.45514	0.4244	0.43764	0.48721
1015.5	0.51294	0.44382	0.53783	0.49351	0.43267	0.46378	0.41302	0.41586	0.42038	0.38556	0.4831	0.54227	0.51817	0.43385	0.54048	0.54301	0.67188	0.44626	0.48208	0.47963	0.41915	0.49767	0.48633	0.51968	0.17795	0.22861	0.41268	0.53094	0.54676	0.44108	0.49438	0.43781	0.46643	0.40458	0.40994	0.48702
1016.4	0.5417	0.46985	0.56881	0.51025	0.47234	0.46712	0.41096	0.41976	0.41498	0.40055	0.48484	0.53346	0.50441	0.46134	0.5596	0.57378	0.70144	0.46295	0.48224	0.50853	0.42785	0.5357	0.48083	0.5184	0.17911	0.24431	0.43726	0.55466	0.57054	0.43642	0.49884	0.44352	0.48204	0.45503	0.41253	0.5199
1017.3	0.55388	0.46369	0.60943	0.51864	0.469	0.47121	0.4533	0.42514	0.41918	0.42153	0.49392	0.5575	0.5217	0.50506	0.57266	0.57019	0.73284	0.495	0.50031	0.50372	0.42589	0.54702	0.45673	0.52483	0.18592	0.24355	0.47646	0.54392	0.6017	0.46355	0.51665	0.48937	0.50727	0.47086	0.42482	0.52069
1018.3	0.51357	0.46249	0.54056	0.47453	0.46514	0.45064	0.43592	0.39363	0.41729	0.42652	0.48483	0.54994	0.48242	0.50413	0.50499	0.51875	0.72521	0.4756	0.49381	0.46029	0.40911	0.51331	0.41731	0.50351	0.17386	0.22853	0.44726	0.50323	0.57102	0.45214	0.49541	0.47657	0.48587	0.41629	0.40606	0.50062
1019.2	0.55444	0.49594	0.55065	0.52663	0.47517	0.46687	0.43326	0.41765	0.44836	0.4527	0.48167	0.57045	0.53716	0.53949	0.52184	0.55538	0.76427	0.48776	0.51893	0.45942	0.4407	0.52099	0.41253	0.53006	0.17748	0.23599	0.48331	0.53621	0.58905	0.45976	0.52178	0.48298	0.52723	0.41464	0.40833	0.52369
1020.1	0.53171	0.49509	0.55905	0.54264	0.50055	0.48278	0.44069	0.44038	0.45757	0.46334	0.48291	0.58326	0.55029	0.54595	0.53825	0.55965	0.78647	0.50262	0.53764	0.50745	0.45073	0.52357	0.44559	0.54395	0.18006	0.24089	0.51581	0.54121	0.61777	0.46456	0.55051	0.51195	0.51779	0.42469	0.42763	0.53484
1021.1	0.4991	0.48888	0.50451	0.55395	0.49053	0.46696	0.44036	0.45057	0.44359	0.44252	0.47039	0.57434	0.54674	0.51377	0.51908	0.53424	0.79333	0.50866	0.54613	0.48185	0.43001	0.51118	0.46263	0.53479	0.17376	0.23613	0.49532	0.50598	0.61793	0.48078	0.53314	0.5185	0.50241	0.40147	0.44238	0.51201
1022	0.48171	0.49664	0.47452	0.53676	0.50868	0.45545	0.39116	0.47066	0.43392	0.40777	0.45285	0.55845	0.5276	0.49738	0.52725	0.53645	0.80528	0.48582	0.52266	0.51652	0.42871	0.4863	0.46352	0.54045	0.17001	0.23945	0.4407	0.52065	0.56534	0.47815	0.50433	0.49771	0.48985	0.38833	0.43775	0.51694
1022.9	0.48681	0.47415	0.53561	0.56008	0.52156	0.47345	0.41973	0.50768	0.4286	0.41521	0.43423	0.55758	0.54563	0.4901	0.55206	0.5697	0.82653	0.50695	0.52936	0.54824	0.43724	0.5135	0.46221	0.55931	0.17762	0.25562	0.44387	0.5489	0.57941	0.4996	0.52143	0.51247	0.49407	0.45049	0.42907	0.53417
1023.9	0.44026	0.43165	0.53491	0.49511	0.51475	0.45705	0.40524	0.49269	0.39619	0.38724	0.42259	0.53997	0.50331	0.45212	0.52648	0.5166	0.81986	0.50167	0.50507	0.5219	0.41426	0.51774	0.45202	0.53666	0.16608	0.24159	0.42582	0.50258	0.55938	0.48165	0.49138	0.47126	0.44744	0.43577	0.41579	0.51763
1024.8	0.46006	0.41207	0.54825	0.46434	0.52629	0.44582	0.39519	0.48453	0.41695	0.37252	0.42327	0.53467	0.47812	0.44865	0.49962	0.51878	0.83995	0.48459	0.50651	0.48941	0.4249	0.50491	0.42551	0.5243	0.16205	0.2446	0.4316	0.49347	0.55277	0.47443	0.50038	0.45928	0.46004	0.41492	0.42035	0.51483
1025.7	0.44676	0.40385	0.54401	0.44854	0.52691	0.44101	0.38137	0.45881	0.42434	0.38223	0.41947	0.55053	0.4749	0.47541	0.47951	0.50723	0.8437	0.47292	0.49007	0.49694	0.44303	0.5006	0.41796	0.53229	0.15736	0.23974	0.4181	0.49161	0.51246	0.44636	0.49221	0.47911	0.45515	0.40693	0.40955	0.509
1026.7	0.4318	0.37238	0.5303	0.41676	0.51389	0.43348	0.38786	0.42972	0.43261	0.3931	0.40912	0.53242	0.44914	0.42708	0.46273	0.47649	0.82215	0.46473	0.44803	0.46052	0.45034	0.52887	0.38522	0.50698	0.1486	0.21734	0.43152	0.46877	0.52725	0.44161	0.46934	0.47061	0.45678	0.43345	0.36392	0.47585
1027.6	0.43064	0.40954	0.50518	0.41682	0.51171	0.43102	0.37967	0.42928	0.44492	0.40331	0.43257	0.54263	0.46893	0.43779	0.4655	0.49107	0.80891	0.45933	0.44458	0.44632	0.454	0.54639	0.40518	0.49605	0.15075	0.21366	0.42257	0.47842	0.50955	0.43943	0.46819	0.47999	0.45508	0.41006	0.37842	0.45804
1028.5	0.44517	0.4302	0.49892	0.43668	0.49496	0.41122	0.35713	0.41875	0.44849	0.39288	0.43325	0.5505	0.47128	0.45473	0.47506	0.51896	0.78852	0.44222	0.42761	0.48529	0.44305	0.55496	0.40659	0.49933	0.15984	0.21888	0.4373	0.5037	0.49877	0.44485	0.44536	0.52626	0.47407	0.41726	0.38973	0.4574
1029.4	0.45628	0.42916	0.48077	0.44032	0.46477	0.38238	0.3417	0.42661	0.43094	0.38793	0.41887	0.55629	0.49468	0.46415	0.51021	0.51143	0.7635	0.43382	0.41815	0.48959	0.43913	0.57072	0.431	0.50222	0.15806	0.20578	0.43276	0.50136	0.48096	0.43552	0.40856	0.52971	0.46012	0.44156	0.3648	0.43645
1030.4	0.47802	0.42729	0.49499	0.4434	0.4656	0.39295	0.36188	0.4366	0.42612	0.39103	0.43033	0.56	0.50884	0.47197	0.51801	0.5346	0.75752	0.43276	0.42975	0.48936	0.45447	0.5634	0.43866	0.50424	0.16279	0.20485	0.45436	0.52296	0.48108	0.46281	0.42839	0.51034	0.46647	0.44686	0.35481	0.44111
1031.3	0.47634	0.46354	0.50449	0.46462	0.48817	0.39267	0.38352	0.43837	0.41391	0.39792	0.44264	0.58132	0.5233	0.4965	0.53231	0.55276	0.76272	0.43073	0.48828	0.50197	0.44815	0.54671	0.45732	0.52387	0.17073	0.21871	0.46388	0.53509	0.49044	0.46332	0.46844	0.51939	0.46897	0.43808	0.397	0.4717
1032.2	0.46038	0.43539	0.49492	0.46591	0.49187	0.36487	0.39232	0.42927	0.39457	0.37762	0.42437	0.56393	0.50716	0.48951	0.54371	0.52803	0.76629	0.40629	0.49649	0.50868	0.43107	0.51142	0.41443	0.51646	0.16989	0.22207	0.47184	0.51619	0.48787	0.45447	0.46752	0.49985	0.4735	0.45048	0.39193	0.46234
1033.2	0.43937	0.4345	0.49797	0.46241	0.47893	0.37552	0.37409	0.41995	0.38384	0.36931	0.42378	0.55922	0.49762	0.49327	0.5348	0.51602	0.76311	0.41011	0.50371	0.4659	0.46296	0.4725	0.40734	0.50966	0.16051	0.22448	0.46207	0.49764	0.50451	0.45764	0.47121	0.4762	0.46416	0.43965	0.38008	0.43977
1034.1	0.42561	0.46881	0.49987	0.4557	0.48991	0.40424	0.3824	0.41029	0.3741	0.39427	0.44016	0.54446	0.49143	0.5058	0.50302	0.51189	0.7697	0.41599	0.49277	0.46407	0.43953	0.4836	0.37846	0.50089	0.1663	0.23032	0.46036	0.47291	0.51269	0.48477	0.48353	0.47808	0.44167	0.45339	0.39214	0.43761
1035	0.4006	0.4673	0.48081	0.43157	0.48958	0.39283	0.3574	0.39954	0.34906	0.38792	0.39575	0.51946	0.48721	0.49704	0.5107	0.49076	0.7508	0.40516	0.48342	0.46319	0.38926	0.4856	0.34804	0.48111	0.15788	0.22625	0.45052	0.44827	0.52599	0.46999	0.46911	0.47862	0.42618	0.45363	0.37236	0.41567
1036	0.41991	0.48488	0.49863	0.45373	0.4979	0.38213	0.35983	0.40353	0.3707	0.40307	0.41557	0.52517	0.49994	0.51266	0.50533	0.49905	0.7176	0.4186	0.48219	0.46428	0.39592	0.49833	0.37377	0.49012	0.16122	0.23879	0.42551	0.4558	0.50715	0.47084	0.45106	0.46933	0.44559	0.45146	0.36562	0.40833
1036.9	0.43655	0.50364	0.5044	0.45404	0.51362	0.3801	0.34455	0.37977	0.37242	0.40945	0.40313	0.52084	0.51123	0.52492	0.48795	0.49973	0.69348	0.40647	0.47053	0.45389	0.39862	0.50523	0.37713	0.48051	0.15841	0.22927	0.39186	0.47027	0.52606	0.44347	0.42513	0.47206	0.43356	0.44395	0.35284	0.39756
1037.8	0.45408	0.52599	0.53037	0.46095	0.5452	0.39323	0.39783	0.37999	0.40532	0.42965	0.4107	0.51661	0.51789	0.54706	0.49705	0.49908	0.68779	0.39648	0.48455	0.47755	0.39244	0.52199	0.40811	0.47809	0.17452	0.22634	0.38327	0.4856	0.53029	0.44384	0.45303	0.49437	0.43061	0.4597	0.37345	0.41344
1038.8	0.45894	0.50509	0.49751	0.45927	0.52105	0.37593	0.41502	0.38267	0.41591	0.41656	0.41254	0.48599	0.52237	0.52498	0.49536	0.47966	0.63693	0.39861	0.48199	0.48211	0.40937	0.48918	0.41661	0.48111	0.17499	0.23198	0.35937	0.50394	0.50967	0.4218	0.46173	0.51225	0.45444	0.42288	0.38618	0.41284
1039.7	0.48206	0.51642	0.52173	0.48114	0.5188	0.4025	0.42821	0.39071	0.46912	0.42695	0.4423	0.49087	0.52569	0.52888	0.49186	0.49667	0.61547	0.41973	0.48944	0.49677	0.43972	0.49541	0.43737	0.5056	0.1831	0.26025	0.34435	0.52333	0.50448	0.43197	0.46432	0.50515	0.45821	0.42743	0.40742	0.43477
1040.6	0.47157	0.45956	0.50097	0.45806	0.51182	0.42973	0.3895	0.37905	0.45266	0.40222	0.42065	0.44467	0.49418	0.51881	0.48386	0.46447	0.60821	0.40541	0.49263	0.46712	0.44421	0.46818	0.38697	0.49893	0.18255	0.24364	0.34663	0.50148	0.51144	0.43744	0.46244	0.4948	0.42696	0.40535	0.39183	0.42581
1041.5	0.47607	0.47635	0.49759	0.48169	0.49408	0.44781	0.39891	0.3967	0.45751	0.39436	0.418	0.4524	0.47833	0.50039	0.48991	0.47019	0.60373	0.43368	0.51027	0.47496	0.4672	0.46229	0.39794	0.52047	0.19475	0.26262	0.39212	0.49577	0.52031	0.46309	0.47701	0.49391	0.4604	0.40757	0.41386	0.46159
1042.5	0.45502	0.44235	0.45577	0.46864	0.45863	0.43565	0.38071	0.40468	0.41327	0.36797	0.39034	0.44069	0.45819	0.47605	0.47778	0.47615	0.57281	0.42926	0.48967	0.4738	0.44104	0.4596	0.36516	0.53707	0.1952	0.26931	0.37461	0.48689	0.50936	0.45176	0.43316	0.47415	0.45217	0.386	0.38041	0.4335
1043.4	0.47213	0.45475	0.46648	0.48289	0.46668	0.45116	0.36795	0.39183	0.39772	0.37369	0.35994	0.47408	0.46489	0.50532	0.4954	0.53055	0.59627	0.45953	0.49171	0.46986	0.46163	0.48467	0.38266	0.57208	0.20518	0.27281	0.39002	0.48115	0.53476	0.46375	0.42444	0.44128	0.46009	0.39135	0.36695	0.46376
1044.3	0.44338	0.44348	0.45149	0.5032	0.46134	0.43397	0.36237	0.39684	0.36396	0.3908	0.36431	0.50429	0.45132	0.49299	0.48576	0.54919	0.58624	0.43375	0.51139	0.45519	0.46091	0.49197	0.36751	0.57713	0.21179	0.25813	0.40959	0.49087	0.54486	0.44205	0.42655	0.44278	0.45303	0.38874	0.35053	0.46943
1045.2	0.44082	0.43251	0.45292	0.49909	0.43479	0.3973	0.36704	0.37786	0.35447	0.39767	0.34514	0.50545	0.47207	0.47735	0.44479	0.5486	0.55535	0.41265	0.48876	0.4425	0.41185	0.51037	0.37898	0.56875	0.21126	0.2542	0.39636	0.48503	0.51734	0.42734	0.40726	0.43472	0.44126	0.4014	0.35784	0.45686
1046.2	0.44291	0.43529	0.47954	0.49651	0.45605	0.42349	0.3859	0.39077	0.37571	0.4474	0.34949	0.51567	0.49112	0.49714	0.46441	0.58157	0.56715	0.41206	0.49798	0.46105	0.41025	0.53928	0.39863	0.5886	0.21531	0.24973	0.39927	0.50917	0.51461	0.40972	0.42294	0.46087	0.43168	0.42655	0.34639	0.44633
1047.1	0.44457	0.42295	0.47903	0.49151	0.49591	0.41191	0.37511	0.37611	0.38534	0.46115	0.34567	0.52472	0.4948	0.49313	0.46043	0.58575	0.56447	0.4093	0.49359	0.46124	0.42041	0.53619	0.41158	0.57594	0.2103	0.23817	0.41563	0.50822	0.51725	0.40722	0.43663	0.42782	0.4361	0.42283	0.36181	0.45481
1048	0.42528	0.44033	0.49469	0.497	0.50488	0.42789	0.37945	0.38893	0.41669	0.4659	0.38808	0.51519	0.48465	0.51242	0.43819	0.55417	0.54816	0.39364	0.48469	0.4543	0.40688	0.55021	0.41214	0.5726	0.20726	0.24131	0.40793	0.52819	0.48373	0.41112	0.43404	0.45618	0.43907	0.4658	0.38155	0.433
1049	0.433	0.42719	0.50292	0.47758	0.50523	0.42559	0.38792	0.38283	0.4223	0.4209	0.39433	0.50129	0.49605	0.50586	0.42438	0.51403	0.52633	0.39156	0.45258	0.43575	0.40221	0.5332	0.41333	0.56361	0.2139	0.24404	0.40279	0.4997	0.43462	0.43741	0.44128	0.44783	0.43455	0.44307	0.39068	0.41604
1049.9	0.42238	0.46461	0.50684	0.50464	0.52772	0.44859	0.39707	0.40551	0.43419	0.41307	0.39444	0.52454	0.50992	0.52364	0.46748	0.53809	0.5392	0.41122	0.45336	0.45478	0.42801	0.5161	0.42083	0.5737	0.21981	0.2659	0.43839	0.52894	0.45649	0.45466	0.44429	0.46138	0.45467	0.42129	0.39875	0.43236
1050.8	0.39994	0.451	0.50287	0.49172	0.50113	0.44312	0.33833	0.41402	0.40105	0.36098	0.41082	0.51652	0.48018	0.50471	0.45239	0.50315	0.5204	0.41771	0.43536	0.44133	0.40913	0.50248	0.40208	0.55341	0.2126	0.25482	0.4409	0.4978	0.44603	0.48495	0.41423	0.44228	0.41698	0.39275	0.40088	0.42612
1051.7	0.41419	0.4862	0.51617	0.48846	0.4693	0.44598	0.34626	0.43261	0.40591	0.36725	0.40776	0.52414	0.50157	0.50318	0.44909	0.48278	0.52506	0.41758	0.44371	0.42874	0.39206	0.50193	0.36854	0.56264	0.21967	0.26789	0.44694	0.49114	0.41907	0.46965	0.42118	0.4572	0.40715	0.39349	0.38841	0.44745
1052.7	0.41157	0.46956	0.53793	0.49464	0.46956	0.44481	0.35093	0.44773	0.38378	0.34791	0.40425	0.52672	0.51033	0.48273	0.47649	0.49152	0.53226	0.41492	0.45336	0.4477	0.38366	0.47861	0.38846	0.54233	0.22546	0.26163	0.47383	0.47497	0.45811	0.45088	0.42553	0.44216	0.38667	0.36122	0.36876	0.43996
1053.6	0.4126	0.4642	0.50705	0.48757	0.44715	0.45846	0.32125	0.42128	0.36772	0.33467	0.40255	0.51766	0.48952	0.47885	0.48611	0.48087	0.53827	0.42075	0.45453	0.45584	0.36419	0.47548	0.397	0.53382	0.22204	0.25232	0.44584	0.49953	0.47995	0.4282	0.40866	0.42362	0.38207	0.37837	0.36783	0.43574
1054.5	0.42602	0.48765	0.50067	0.47669	0.42655	0.46211	0.29805	0.40733	0.37521	0.34354	0.44409	0.5276	0.47519	0.50095	0.48388	0.48251	0.54498	0.42616	0.4636	0.465	0.38214	0.48597	0.4227	0.54231	0.22405	0.25053	0.43942	0.48879	0.47268	0.41754	0.42334	0.42588	0.35623	0.40398	0.38899	0.43466
1055.4	0.43715	0.47551	0.49151	0.4623	0.44869	0.4553	0.33178	0.38541	0.41143	0.35949	0.46428	0.52952	0.48485	0.5088	0.47338	0.46894	0.53374	0.40434	0.46855	0.44568	0.40353	0.4942	0.43373	0.54807	0.23078	0.25703	0.43012	0.47412	0.47787	0.41043	0.4329	0.40984	0.3629	0.39748	0.40111	0.45958
1056.4	0.4601	0.4677	0.50829	0.47033	0.46768	0.46331	0.36744	0.37799	0.44058	0.36695	0.48628	0.5362	0.49882	0.51154	0.48771	0.47523	0.52814	0.4112	0.46095	0.43411	0.42562	0.49252	0.44932	0.56293	0.23486	0.26143	0.44106	0.46309	0.49652	0.44548	0.46428	0.40397	0.36978	0.41052	0.40406	0.47607
1057.3	0.45379	0.44765	0.47659	0.44874	0.45092	0.45524	0.34643	0.35485	0.45345	0.36531	0.46143	0.53019	0.47666	0.49353	0.49192	0.44815	0.48659	0.40521	0.42658	0.41204	0.42574	0.50212	0.39932	0.56806	0.22866	0.26201	0.39526	0.44265	0.4478	0.43928	0.45788	0.38747	0.38504	0.42362	0.3784	0.46305
1058.2	0.467	0.45673	0.51375	0.45513	0.48221	0.46605	0.38491	0.39252	0.47765	0.4021	0.45635	0.51982	0.49614	0.52172	0.50318	0.45815	0.49764	0.42931	0.44583	0.44451	0.45669	0.50988	0.40725	0.57109	0.23503	0.2728	0.43018	0.45136	0.46759	0.45431	0.47765	0.4375	0.42025	0.4205	0.39036	0.45588
1059.2	0.43937	0.41072	0.51343	0.4522	0.48637	0.4517	0.41579	0.40807	0.46778	0.39697	0.42313	0.50031	0.48688	0.47568	0.46868	0.4434	0.48312	0.42904	0.42226	0.44546	0.42805	0.52273	0.36681	0.55139	0.22668	0.25652	0.40384	0.45691	0.48814	0.45548	0.47625	0.44662	0.45919	0.42108	0.36694	0.46898
1060.1	0.43281	0.41805	0.48768	0.47435	0.5101	0.48987	0.41036	0.42556	0.459	0.4015	0.41432	0.50521	0.48654	0.49933	0.46759	0.47153	0.49905	0.46782	0.41796	0.47644	0.44762	0.53607	0.37669	0.55453	0.21838	0.26767	0.4038	0.48595	0.50922	0.46428	0.48566	0.44941	0.48775	0.41884	0.3902	0.4694
1061	0.38965	0.38984	0.46353	0.47787	0.49807	0.50368	0.38718	0.43394	0.41814	0.40719	0.40963	0.48628	0.45719	0.48018	0.45452	0.47924	0.49029	0.46346	0.40106	0.48971	0.4468	0.54666	0.39246	0.52665	0.21611	0.25171	0.37277	0.5032	0.50592	0.44336	0.45856	0.45431	0.46568	0.40848	0.38162	0.44951
1061.9	0.43074	0.40711	0.47659	0.50913	0.52979	0.50874	0.42638	0.43652	0.41641	0.41855	0.41466	0.48426	0.47035	0.48362	0.42656	0.49947	0.51915	0.45018	0.43241	0.51723	0.43193	0.54535	0.39212	0.50138	0.21798	0.26126	0.38911	0.53886	0.54852	0.46419	0.48815	0.46337	0.48199	0.41987	0.39929	0.46979
1062.8	0.40594	0.41707	0.45846	0.5048	0.52972	0.47173	0.41769	0.44139	0.40272	0.39653	0.39387	0.4832	0.46406	0.49044	0.41815	0.50123	0.50888	0.42552	0.41559	0.50288	0.41173	0.56276	0.37987	0.48	0.20347	0.26705	0.39285	0.52048	0.54148	0.46275	0.46967	0.44853	0.45471	0.42331	0.37041	0.47408
1063.8	0.40781	0.42899	0.46082	0.50751	0.54616	0.50481	0.42215	0.42618	0.41616	0.39822	0.40163	0.50681	0.43718	0.51388	0.44931	0.5012	0.50548	0.43807	0.43696	0.50188	0.43041	0.58159	0.41136	0.47837	0.19982	0.27864	0.4063	0.52281	0.52796	0.49316	0.49056	0.42844	0.4353	0.41372	0.35489	0.46794
1064.7	0.42035	0.42898	0.47769	0.50104	0.51738	0.46774	0.46888	0.42296	0.4166	0.39255	0.40573	0.51327	0.44913	0.49001	0.44896	0.48874	0.49892	0.42322	0.45046	0.50964	0.40725	0.59	0.40421	0.46351	0.20356	0.27299	0.40037	0.53081	0.5093	0.48775	0.50166	0.44987	0.42898	0.43958	0.34325	0.47331
1065.6	0.4495	0.45847	0.48548	0.51956	0.49289	0.46908	0.46977	0.43236	0.44937	0.38096	0.41245	0.52307	0.46015	0.50229	0.46246	0.51351	0.49477	0.42236	0.46957	0.5244	0.43312	0.58941	0.41017	0.46209	0.19337	0.28336	0.42383	0.551	0.53563	0.50561	0.52649	0.47479	0.45912	0.45858	0.37107	0.47188
1066.5	0.41718	0.44159	0.47846	0.50668	0.47605	0.45917	0.44446	0.43967	0.45359	0.38831	0.3889	0.51598	0.46887	0.50851	0.47721	0.51983	0.47169	0.44288	0.46223	0.50465	0.45066	0.59496	0.41895	0.47495	0.18723	0.27794	0.4409	0.54595	0.51374	0.49863	0.52191	0.46913	0.4599	0.43308	0.35917	0.46806
1067.5	0.42126	0.43325	0.48148	0.51587	0.4908	0.47365	0.46765	0.43144	0.46269	0.3987	0.38583	0.51552	0.47378	0.47531	0.49451	0.52221	0.48557	0.45449	0.48769	0.50149	0.45572	0.58261	0.41597	0.49046	0.18684	0.26063	0.41959	0.54675	0.52518	0.49584	0.54019	0.47358	0.46677	0.4379	0.36889	0.45654
1068.4	0.42694	0.43048	0.47772	0.5327	0.48596	0.46238	0.46423	0.44874	0.4815	0.41194	0.39021	0.51187	0.4938	0.48776	0.48996	0.52801	0.49014	0.45334	0.49569	0.51293	0.47204	0.57534	0.386	0.49399	0.18078	0.25893	0.43028	0.55555	0.54913	0.47839	0.53108	0.50876	0.48123	0.44826	0.39541	0.47928
1069.3	0.40709	0.41641	0.4785	0.52822	0.49847	0.48102	0.42739	0.45187	0.47795	0.42269	0.35899	0.50593	0.48127	0.48873	0.50434	0.54247	0.48928	0.45957	0.49255	0.49748	0.47516	0.55532	0.38274	0.49493	0.17173	0.25783	0.41203	0.54825	0.5317	0.45568	0.52675	0.49179	0.47778	0.42761	0.36899	0.45916
1070.2	0.39971	0.39399	0.4776	0.51477	0.53839	0.48897	0.42894	0.45371	0.4915	0.44146	0.38292	0.49584	0.49807	0.47209	0.52553	0.52865	0.48934	0.48907	0.50849	0.49897	0.47695	0.56768	0.41207	0.51193	0.1725	0.24795	0.41696	0.5516	0.51984	0.45541	0.51625	0.49865	0.50046	0.44125	0.38957	0.47515
1071.2	0.39024	0.39207	0.46941	0.47687	0.53541	0.46599	0.41074	0.4398	0.47265	0.41334	0.38337	0.51149	0.47262	0.43819	0.49492	0.49983	0.48076	0.45013	0.50539	0.49421	0.4687	0.53874	0.4112	0.49742	0.16143	0.2451	0.39043	0.5261	0.51245	0.44565	0.48172	0.49379	0.46524	0.40835	0.37037	0.46307
1072.1	0.39932	0.38237	0.49964	0.46641	0.54511	0.46469	0.3874	0.43522	0.48167	0.42464	0.41014	0.52948	0.45916	0.44912	0.48754	0.50634	0.48253	0.44157	0.48997	0.51248	0.49067	0.54656	0.39884	0.50549	0.15952	0.23795	0.40145	0.5144	0.51411	0.44357	0.46132	0.49966	0.46268	0.41001	0.38651	0.50184
1073	0.46313	0.42478	0.52867	0.47951	0.55976	0.47986	0.41224	0.43655	0.48454	0.42989	0.42893	0.55637	0.50674	0.46131	0.52996	0.5386	0.50671	0.46664	0.51245	0.52146	0.51044	0.54569	0.44298	0.50325	0.17778	0.24659	0.42306	0.53597	0.5325	0.46122	0.47666	0.50461	0.48642	0.45146	0.39182	0.50202
1073.9	0.48255	0.43691	0.50422	0.47003	0.52548	0.44868	0.39995	0.40502	0.46796	0.41291	0.43489	0.53686	0.51087	0.46511	0.50715	0.52203	0.46165	0.44017	0.49566	0.50436	0.49781	0.53225	0.43327	0.49041	0.16779	0.24125	0.43053	0.50004	0.53152	0.47528	0.45217	0.49136	0.45702	0.44877	0.39175	0.48661
1074.9	0.4826	0.45332	0.48813	0.47578	0.52324	0.44682	0.40425	0.38906	0.44139	0.41253	0.42027	0.53354	0.47489	0.47758	0.47993	0.52229	0.47003	0.42811	0.48949	0.49481	0.50231	0.52036	0.42244	0.48732	0.16443	0.2477	0.42124	0.47252	0.53593	0.4561	0.44072	0.485	0.43766	0.41203	0.37817	0.47864
1075.8	0.47377	0.45452	0.50245	0.53772	0.52693	0.46836	0.42019	0.42245	0.43931	0.44083	0.43175	0.52528	0.47534	0.49596	0.50557	0.55203	0.47188	0.46451	0.4895	0.5185	0.50078	0.53471	0.43606	0.49475	0.16541	0.24933	0.45121	0.48613	0.54722	0.47015	0.46512	0.51229	0.45684	0.44102	0.41841	0.49461
1076.7	0.47363	0.45503	0.45416	0.55731	0.47301	0.46037	0.41862	0.42964	0.40956	0.45117	0.40044	0.50772	0.48122	0.4821	0.48752	0.5393	0.44128	0.45602	0.47339	0.48742	0.49025	0.523	0.44467	0.48397	0.15433	0.26266	0.42058	0.4968	0.53783	0.46124	0.4651	0.4736	0.44491	0.43899	0.41958	0.4773
1077.6	0.43451	0.4237	0.44118	0.50271	0.43789	0.434	0.41579	0.42754	0.37596	0.42442	0.37449	0.46808	0.45211	0.45723	0.43555	0.50692	0.39462	0.42315	0.43487	0.47522	0.46051	0.51605	0.40949	0.47847	0.13694	0.25065	0.39678	0.45583	0.4918	0.43754	0.4434	0.46404	0.40816	0.40762	0.38192	0.43983
1078.6	0.42884	0.41064	0.45112	0.49336	0.44511	0.44348	0.43134	0.43893	0.3804	0.40564	0.37389	0.4624	0.44001	0.45271	0.45135	0.50499	0.41631	0.41203	0.44506	0.45814	0.459	0.50635	0.41974	0.46231	0.14613	0.2467	0.40294	0.46092	0.49176	0.42646	0.44513	0.47934	0.4159	0.41861	0.38188	0.42495
1079.5	0.42897	0.40364	0.43446	0.48306	0.44852	0.42644	0.4162	0.43708	0.35999	0.37687	0.36365	0.4823	0.45695	0.44737	0.42019	0.49904	0.40205	0.39228	0.44069	0.47821	0.41702	0.49352	0.41219	0.44867	0.14603	0.23608	0.3576	0.48206	0.4907	0.4399	0.43827	0.46469	0.40502	0.41663	0.35917	0.41662
1080.4	0.44262	0.415	0.46394	0.4734	0.46931	0.42432	0.411	0.42227	0.35444	0.37941	0.36136	0.48776	0.47159	0.45933	0.41568	0.48254	0.42078	0.38753	0.44615	0.46396	0.41261	0.50422	0.40022	0.43583	0.15134	0.22428	0.35552	0.48595	0.52197	0.43868	0.43278	0.45204	0.40088	0.41715	0.33979	0.41862
1081.3	0.45337	0.44234	0.49258	0.46309	0.50288	0.43323	0.41554	0.40237	0.39199	0.39174	0.38397	0.51419	0.47698	0.49236	0.41253	0.50307	0.4429	0.40114	0.46217	0.48082	0.41905	0.51465	0.40477	0.44695	0.16522	0.22429	0.40267	0.50365	0.54026	0.45013	0.45897	0.46959	0.41941	0.40506	0.33541	0.42187
1082.2	0.45647	0.44493	0.47235	0.46127	0.49806	0.44868	0.3751	0.37465	0.40135	0.39086	0.36256	0.50865	0.46694	0.49428	0.40396	0.50234	0.45502	0.37963	0.45133	0.46606	0.40484	0.49148	0.39269	0.44467	0.16214	0.21388	0.4104	0.50773	0.53558	0.45421	0.44534	0.43535	0.40227	0.36515	0.35131	0.42451
1083.2	0.48312	0.44499	0.47235	0.4933	0.52102	0.44534	0.36177	0.38308	0.40364	0.41894	0.36158	0.52163	0.48818	0.48771	0.36634	0.52154	0.4677	0.39511	0.44577	0.48342	0.40477	0.52764	0.38581	0.45277	0.16654	0.2167	0.40137	0.53886	0.54713	0.46409	0.47339	0.41334	0.40673	0.38291	0.33646	0.4497
1084.1	0.47055	0.4372	0.48113	0.4851	0.49205	0.42408	0.33169	0.34873	0.39402	0.41959	0.34991	0.47564	0.47698	0.47571	0.36771	0.49564	0.46631	0.38411	0.42196	0.43699	0.39841	0.542	0.35655	0.44484	0.16017	0.20933	0.42353	0.50869	0.50996	0.44139	0.48136	0.39636	0.38664	0.36773	0.31184	0.4289
1085	0.49045	0.42506	0.44379	0.47621	0.46531	0.43123	0.30825	0.32937	0.40539	0.3959	0.3654	0.4607	0.46711	0.46758	0.34801	0.49541	0.45099	0.36879	0.41976	0.4281	0.39529	0.54722	0.36826	0.4571	0.15975	0.20415	0.41377	0.49159	0.46569	0.4291	0.46442	0.3876	0.36463	0.35835	0.31418	0.41183
1085.9	0.50289	0.39963	0.44092	0.49295	0.46884	0.41197	0.30252	0.33029	0.38249	0.35008	0.36643	0.43869	0.46128	0.43758	0.36723	0.49282	0.41767	0.33827	0.40155	0.40587	0.38055	0.53169	0.39192	0.43438	0.1558	0.19277	0.39763	0.48295	0.42831	0.408	0.44461	0.39127	0.34961	0.37683	0.29633	0.39311
1086.8	0.47308	0.39296	0.44497	0.53295	0.48432	0.40501	0.30448	0.33625	0.3675	0.35362	0.36285	0.46275	0.45268	0.41805	0.38066	0.50122	0.40027	0.35869	0.40098	0.4022	0.37884	0.52319	0.41819	0.44685	0.15629	0.19597	0.3802	0.48627	0.44728	0.40995	0.45433	0.3901	0.35529	0.38815	0.30384	0.41576
1087.8	0.45267	0.39894	0.45803	0.51601	0.45959	0.41085	0.29701	0.32867	0.35478	0.33265	0.36743	0.43516	0.42447	0.41994	0.41712	0.4765	0.37612	0.36717	0.42029	0.39752	0.38518	0.50146	0.43015	0.43433	0.153	0.18022	0.39268	0.48023	0.43115	0.40475	0.42528	0.40898	0.35743	0.36114	0.31838	0.40226
1088.7	0.4595	0.42657	0.47341	0.52027	0.49479	0.43788	0.32657	0.32946	0.37336	0.34106	0.38777	0.47912	0.45755	0.46516	0.43724	0.48468	0.3955	0.38768	0.44368	0.42155	0.37387	0.47844	0.44802	0.42238	0.16012	0.18796	0.4145	0.47532	0.48576	0.42015	0.43181	0.42662	0.36263	0.39619	0.3387	0.41895
1089.6	0.44131	0.41948	0.42818	0.46857	0.47979	0.41731	0.31223	0.31384	0.33859	0.33404	0.35792	0.45964	0.46274	0.44688	0.42359	0.44864	0.39172	0.39014	0.41614	0.3992	0.3402	0.44675	0.41512	0.38136	0.15447	0.19007	0.38447	0.45076	0.47953	0.41214	0.42359	0.40422	0.34691	0.37063	0.31342	0.39094
1090.5	0.45018	0.44376	0.43752	0.44946	0.47209	0.46397	0.34771	0.31721	0.34562	0.38296	0.36274	0.48205	0.50331	0.45487	0.44821	0.45644	0.43399	0.43754	0.43942	0.40988	0.33766	0.48723	0.43771	0.40244	0.16489	0.19487	0.40104	0.4692	0.52779	0.43704	0.44842	0.40424	0.36589	0.39883	0.32994	0.42173
1091.5	0.44736	0.41552	0.44546	0.42787	0.46529	0.45203	0.33505	0.319	0.3254	0.3659	0.36355	0.44712	0.49788	0.44274	0.43305	0.42322	0.45058	0.4075	0.43349	0.39605	0.33541	0.51248	0.39843	0.34716	0.15969	0.18597	0.40744	0.45885	0.51964	0.41783	0.46093	0.40768	0.37048	0.41855	0.30291	0.37679
1092.4	0.43591	0.40473	0.43999	0.41679	0.47634	0.43893	0.32621	0.31116	0.34235	0.37988	0.35311	0.4451	0.53257	0.43216	0.40553	0.41469	0.46682	0.39454	0.40524	0.38369	0.31617	0.51235	0.35983	0.34715	0.15851	0.18661	0.4053	0.43812	0.54804	0.41046	0.45464	0.39053	0.36492	0.39209	0.286	0.35519
1093.3	0.418	0.36794	0.39653	0.41018	0.45123	0.41067	0.30071	0.32436	0.33642	0.36578	0.32259	0.42136	0.48218	0.4049	0.37258	0.42095	0.45537	0.37299	0.39252	0.34823	0.31924	0.52487	0.36078	0.33874	0.14847	0.1823	0.35347	0.45216	0.52425	0.39908	0.43992	0.38827	0.3524	0.36098	0.28522	0.38031
1094.2	0.41291	0.37376	0.41581	0.43389	0.46764	0.37885	0.31727	0.32294	0.34748	0.36503	0.3165	0.42581	0.47638	0.41123	0.37235	0.43297	0.45755	0.36792	0.39843	0.34165	0.36297	0.5312	0.34642	0.34902	0.14878	0.18202	0.35363	0.4685	0.51097	0.38489	0.44984	0.39007	0.35229	0.37719	0.29851	0.40872
1095.1	0.36366	0.36203	0.39824	0.4363	0.47842	0.33979	0.27338	0.30456	0.36119	0.31852	0.31537	0.3992	0.40853	0.413	0.32552	0.40582	0.45505	0.33649	0.39501	0.30883	0.37683	0.48631	0.29979	0.33688	0.13093	0.1715	0.33354	0.4356	0.49285	0.37351	0.43286	0.36633	0.36826	0.31202	0.27306	0.38672
1096	0.35087	0.38077	0.38983	0.42836	0.48631	0.32785	0.2769	0.31355	0.38872	0.31317	0.31724	0.40609	0.38953	0.42335	0.31373	0.41541	0.46018	0.34591	0.42131	0.32533	0.37603	0.46244	0.29562	0.35452	0.13756	0.1757	0.31834	0.43881	0.48368	0.36374	0.40818	0.35811	0.35515	0.27969	0.28345	0.41915
1097	0.33774	0.37859	0.38949	0.44442	0.47558	0.32017	0.2725	0.30704	0.3795	0.29113	0.32062	0.4289	0.36768	0.43888	0.32405	0.44217	0.46367	0.33812	0.42065	0.33412	0.38501	0.44999	0.31245	0.35218	0.13054	0.18457	0.30636	0.45559	0.44575	0.35697	0.41562	0.33565	0.34487	0.28601	0.3053	0.43543
1097.9	0.3344	0.38408	0.40578	0.43258	0.48783	0.3497	0.26313	0.293	0.37983	0.29323	0.30641	0.39591	0.39643	0.41941	0.3436	0.43536	0.45429	0.36089	0.41624	0.34513	0.39495	0.44488	0.27602	0.33116	0.13492	0.18335	0.33169	0.45953	0.42405	0.36776	0.41755	0.30491	0.37704	0.28762	0.29191	0.38761
1098.8	0.33242	0.36074	0.43064	0.44281	0.47856	0.38038	0.25941	0.30452	0.40491	0.28829	0.32546	0.41622	0.40766	0.41395	0.35242	0.44704	0.47803	0.36934	0.41665	0.35076	0.38643	0.44779	0.28747	0.33406	0.14014	0.16875	0.35408	0.45765	0.45619	0.38513	0.42047	0.31806	0.41114	0.28217	0.29253	0.40404
1099.7	0.32531	0.35137	0.41721	0.43644	0.45373	0.39353	0.25637	0.31105	0.35756	0.27942	0.31692	0.41518	0.43668	0.40877	0.34417	0.44859	0.45119	0.36911	0.3835	0.35107	0.36431	0.45281	0.27319	0.3018	0.14786	0.15957	0.3424	0.46186	0.44575	0.38988	0.41778	0.33146	0.3769	0.3118	0.32384	0.40647
1100.6	0.33965	0.36461	0.39393	0.42976	0.45774	0.38876	0.26228	0.30666	0.34005	0.28483	0.31233	0.40103	0.45544	0.44455	0.36351	0.45844	0.44326	0.38301	0.3607	0.34391	0.35076	0.45209	0.29787	0.27677	0.15035	0.15624	0.34465	0.44933	0.44078	0.39684	0.41844	0.34759	0.37067	0.30456	0.32689	0.38373
1101.6	0.34488	0.38342	0.41244	0.43417	0.4511	0.40337	0.28161	0.31864	0.37546	0.32199	0.31504	0.41321	0.46424	0.46419	0.38956	0.45632	0.45562	0.402	0.35922	0.36937	0.35942	0.49093	0.2999	0.26089	0.1579	0.16398	0.34581	0.46788	0.45391	0.42159	0.43456	0.39187	0.41835	0.32383	0.31146	0.41839
1102.5	0.34527	0.37862	0.41044	0.42828	0.4183	0.38138	0.32706	0.3609	0.39241	0.32961	0.31167	0.45665	0.45524	0.46604	0.39705	0.44314	0.47278	0.38777	0.36261	0.39418	0.36857	0.50154	0.32877	0.27758	0.15872	0.15844	0.35241	0.46911	0.4597	0.42403	0.43796	0.43625	0.4195	0.34023	0.32393	0.45027
1103.4	0.34841	0.40176	0.41137	0.43387	0.43533	0.39745	0.35529	0.36055	0.38544	0.3632	0.31083	0.45789	0.47557	0.4578	0.41609	0.45273	0.4881	0.37826	0.3761	0.40208	0.36809	0.50888	0.34754	0.28162	0.16214	0.16485	0.36641	0.47665	0.45759	0.43653	0.43482	0.4422	0.4121	0.36363	0.33764	0.44242
1104.3	0.37329	0.41312	0.44557	0.43612	0.46296	0.41793	0.37147	0.39165	0.42942	0.39078	0.3469	0.47171	0.4749	0.47778	0.47242	0.48485	0.56401	0.41799	0.39194	0.46809	0.38688	0.50806	0.39863	0.30129	0.16894	0.18036	0.37486	0.4765	0.50595	0.44109	0.45918	0.46998	0.43437	0.35367	0.3687	0.45106
1105.2	0.36233	0.39168	0.45021	0.42918	0.43542	0.40899	0.39896	0.37414	0.42125	0.4066	0.35341	0.4696	0.47399	0.45373	0.45884	0.48573	0.5915	0.42119	0.40219	0.48046	0.39942	0.52233	0.40251	0.30675	0.16897	0.17758	0.37755	0.47242	0.52123	0.43017	0.47287	0.47299	0.43028	0.37006	0.37096	0.45473
1106.1	0.38465	0.38089	0.4339	0.43625	0.43785	0.4226	0.40738	0.38167	0.38703	0.38974	0.36261	0.46033	0.46623	0.44365	0.44802	0.487	0.61573	0.41539	0.38746	0.46142	0.3825	0.5154	0.41214	0.33086	0.17283	0.17697	0.39293	0.4715	0.53455	0.42797	0.48221	0.47606	0.39352	0.39183	0.40002	0.45369
1107.1	0.4221	0.39758	0.44423	0.47112	0.45583	0.44524	0.40277	0.36421	0.39289	0.39505	0.39669	0.49076	0.46555	0.45814	0.47187	0.53073	0.64952	0.41602	0.38705	0.45227	0.38692	0.5281	0.41172	0.34932	0.18535	0.19472	0.39278	0.46115	0.56833	0.42944	0.49738	0.47707	0.38568	0.39415	0.41095	0.4605
1108	0.42903	0.37609	0.43312	0.45699	0.42864	0.43987	0.41219	0.36208	0.39718	0.36238	0.37319	0.48499	0.42981	0.45416	0.47071	0.53094	0.66763	0.41467	0.38349	0.46001	0.3594	0.48826	0.39769	0.32399	0.18126	0.19512	0.39172	0.45497	0.56385	0.42941	0.50776	0.46282	0.36742	0.36378	0.39317	0.45479
1108.9	0.46273	0.39607	0.41329	0.45311	0.42188	0.4481	0.39589	0.36552	0.40543	0.37425	0.35282	0.51059	0.4641	0.46777	0.45426	0.53277	0.66337	0.41933	0.40539	0.44513	0.37071	0.5184	0.39918	0.32865	0.189	0.20528	0.40935	0.46446	0.53211	0.43586	0.48757	0.46444	0.39386	0.41343	0.38794	0.46775
1109.8	0.51162	0.41025	0.44308	0.47314	0.44686	0.50324	0.39552	0.40549	0.45188	0.40239	0.39183	0.56081	0.51264	0.45948	0.48599	0.54038	0.69664	0.46157	0.42326	0.46865	0.42867	0.53761	0.414	0.35858	0.20191	0.21949	0.4204	0.48195	0.53939	0.47708	0.51956	0.4839	0.47671	0.45114	0.42488	0.505
1110.7	0.51641	0.41109	0.42943	0.45875	0.45094	0.47482	0.39896	0.4029	0.44088	0.39602	0.37466	0.57001	0.52331	0.45448	0.47099	0.5376	0.70116	0.44626	0.44548	0.46493	0.44631	0.49574	0.40688	0.34575	0.20807	0.21577	0.42235	0.46181	0.5267	0.45519	0.53604	0.4642	0.48095	0.42893	0.40436	0.50262
1111.6	0.51822	0.42463	0.4611	0.45714	0.47662	0.46598	0.39183	0.40331	0.43711	0.40259	0.39186	0.56253	0.52764	0.45374	0.47387	0.52795	0.73087	0.44427	0.45053	0.45344	0.43576	0.48719	0.4302	0.35384	0.20503	0.2131	0.43946	0.48803	0.51055	0.46396	0.51832	0.44537	0.48702	0.43004	0.4084	0.51197
1112.6	0.55539	0.49415	0.51708	0.49486	0.53227	0.48998	0.4143	0.43045	0.46291	0.47423	0.46529	0.63113	0.58735	0.53837	0.51448	0.56222	0.77385	0.47343	0.49675	0.48823	0.48904	0.57513	0.46809	0.41044	0.22625	0.246	0.46716	0.54044	0.5422	0.49411	0.55009	0.49293	0.53875	0.50164	0.46996	0.58056
1113.5	0.52544	0.46649	0.53057	0.52204	0.52246	0.46558	0.41906	0.42745	0.45034	0.45323	0.44639	0.628	0.57472	0.51039	0.51243	0.53609	0.75087	0.43907	0.49581	0.50353	0.4618	0.56322	0.4193	0.41973	0.21446	0.2424	0.44048	0.5529	0.52227	0.47062	0.54513	0.50355	0.48792	0.47331	0.44126	0.59
1114.4	0.5159	0.51067	0.54813	0.54837	0.52511	0.45072	0.42376	0.43211	0.42119	0.42918	0.45006	0.63587	0.566	0.56666	0.52787	0.55708	0.77379	0.39209	0.49294	0.5127	0.44146	0.5793	0.4279	0.43931	0.21173	0.26072	0.45348	0.57486	0.52853	0.45773	0.55056	0.52721	0.46495	0.49073	0.43275	0.61296
1115.3	0.5449	0.54247	0.59162	0.58234	0.56286	0.5034	0.44769	0.45276	0.47361	0.46293	0.51457	0.67702	0.60494	0.60204	0.56451	0.60947	0.80717	0.46742	0.52268	0.58042	0.46162	0.62259	0.47184	0.47208	0.21882	0.28277	0.46308	0.6263	0.57411	0.50914	0.55995	0.57549	0.51572	0.55721	0.49027	0.63552
1116.2	0.56128	0.54563	0.59853	0.5927	0.56236	0.51636	0.48079	0.47288	0.50621	0.48825	0.51407	0.69115	0.61579	0.61042	0.58357	0.62581	0.79715	0.47914	0.56693	0.63504	0.51697	0.63261	0.46599	0.49025	0.22724	0.28546	0.46964	0.63506	0.60389	0.51096	0.61113	0.61231	0.52499	0.58498	0.50334	0.65391
1117.1	0.57698	0.57125	0.60885	0.628	0.56618	0.53398	0.49456	0.52489	0.54286	0.50057	0.53939	0.69498	0.61819	0.62349	0.62454	0.65415	0.78427	0.50935	0.60209	0.66815	0.55422	0.6462	0.5196	0.50779	0.22779	0.29745	0.49517	0.67105	0.62865	0.52097	0.64119	0.64764	0.53897	0.6035	0.5343	0.64876
1118	0.61353	0.59533	0.6259	0.65039	0.57709	0.55598	0.54227	0.50973	0.57666	0.5399	0.58158	0.70285	0.63662	0.64461	0.6436	0.68968	0.81858	0.55893	0.63623	0.66077	0.61098	0.67452	0.56513	0.51273	0.23787	0.30869	0.52922	0.68798	0.67753	0.55413	0.68104	0.64043	0.59278	0.63357	0.54796	0.66625
1119	0.64395	0.62278	0.64761	0.67361	0.62613	0.62	0.54697	0.53009	0.65011	0.60769	0.61039	0.72223	0.64867	0.65429	0.6882	0.71696	0.81924	0.62122	0.66306	0.68931	0.65167	0.69673	0.60141	0.52886	0.24072	0.323	0.58454	0.71368	0.72802	0.61273	0.68564	0.66805	0.62536	0.66453	0.58361	0.69428
1119.9	0.6524	0.6659	0.70557	0.68594	0.67365	0.6406	0.56221	0.55071	0.68468	0.6352	0.64119	0.74342	0.66058	0.69538	0.73483	0.7111	0.83115	0.62935	0.67848	0.67985	0.68561	0.7268	0.63844	0.57158	0.24241	0.32391	0.61402	0.70872	0.75916	0.65129	0.68947	0.69983	0.6356	0.65371	0.6207	0.7384
1120.8	0.65259	0.68842	0.71974	0.71641	0.71376	0.68333	0.56441	0.55554	0.69481	0.66159	0.65063	0.75771	0.6969	0.73255	0.73319	0.71583	0.83177	0.67654	0.70119	0.70088	0.68989	0.75805	0.64618	0.55415	0.23574	0.33329	0.63557	0.70321	0.79351	0.68182	0.69501	0.72499	0.66428	0.66726	0.64328	0.74925
1121.7	0.66716	0.69345	0.74487	0.74481	0.75605	0.71904	0.60102	0.54781	0.68987	0.67569	0.67914	0.79063	0.71841	0.75769	0.74659	0.71921	0.8429	0.72625	0.72118	0.71091	0.71216	0.772	0.64495	0.59581	0.23613	0.33322	0.65796	0.70972	0.82575	0.70384	0.73392	0.74773	0.69056	0.68985	0.65944	0.79417
1122.6	0.70608	0.75035	0.80629	0.75709	0.81781	0.76002	0.61248	0.61111	0.7146	0.71684	0.73711	0.83157	0.73731	0.80567	0.81399	0.72869	0.86765	0.75921	0.74866	0.75548	0.72003	0.79475	0.69345	0.63773	0.24602	0.34464	0.72519	0.70791	0.85769	0.73668	0.76349	0.7939	0.70593	0.7387	0.73571	0.82499
1123.5	0.72616	0.75077	0.81117	0.76504	0.82857	0.7622	0.65172	0.63811	0.70351	0.71425	0.74843	0.84485	0.75566	0.80822	0.79095	0.734	0.86899	0.77207	0.75298	0.76444	0.71857	0.78502	0.69253	0.63656	0.25588	0.33715	0.70986	0.71716	0.86997	0.73114	0.77326	0.79861	0.71493	0.733	0.74968	0.82646
1124.5	0.74681	0.74364	0.79148	0.76371	0.81036	0.78465	0.67576	0.65353	0.71878	0.74828	0.73694	0.86403	0.75365	0.78218	0.79878	0.7379	0.86852	0.7757	0.78701	0.80674	0.72608	0.80378	0.68576	0.63743	0.25423	0.33429	0.73506	0.70364	0.85831	0.7403	0.79155	0.79751	0.75693	0.74906	0.7629	0.80712
1125.4	0.77192	0.78904	0.83424	0.76771	0.81706	0.78572	0.70263	0.69877	0.72984	0.7583	0.79603	0.90073	0.76262	0.81382	0.84435	0.77461	0.88927	0.77791	0.81467	0.83868	0.76574	0.79882	0.7365	0.67537	0.26545	0.34721	0.77624	0.74832	0.85526	0.74527	0.81227	0.83012	0.77268	0.74853	0.80338	0.8223
1126.3	0.78379	0.81206	0.83976	0.75545	0.82061	0.80477	0.69713	0.71765	0.76185	0.76875	0.79028	0.90961	0.76958	0.82874	0.85455	0.78848	0.90928	0.76098	0.82113	0.86414	0.7693	0.80826	0.75354	0.67652	0.26195	0.35793	0.77416	0.74477	0.86115	0.76767	0.7803	0.85795	0.7958	0.73855	0.78885	0.82537
1127.2	0.78095	0.82531	0.81438	0.76867	0.81174	0.82578	0.71851	0.73337	0.75471	0.7678	0.79101	0.93113	0.76159	0.84249	0.82543	0.82294	0.89004	0.77223	0.80808	0.8766	0.78943	0.82123	0.75002	0.6858	0.25727	0.3659	0.75748	0.75846	0.85699	0.78449	0.78919	0.87392	0.8054	0.72161	0.79166	0.83156
1128.1	0.78813	0.84732	0.83481	0.75414	0.82395	0.81129	0.72119	0.73914	0.77881	0.77998	0.81087	0.94967	0.76584	0.87331	0.82988	0.82823	0.8929	0.75035	0.82606	0.89292	0.80632	0.84017	0.75351	0.70768	0.2537	0.36807	0.76572	0.76149	0.85992	0.78279	0.81365	0.86886	0.80089	0.75801	0.77813	0.82307
1129	0.79844	0.88057	0.85856	0.80187	0.83927	0.81553	0.71937	0.75529	0.7726	0.79023	0.81749	0.95262	0.7938	0.91533	0.85231	0.85971	0.90264	0.78	0.82199	0.89599	0.82483	0.86755	0.77156	0.73117	0.26598	0.3931	0.76841	0.81723	0.90286	0.77662	0.83173	0.89048	0.78846	0.80168	0.73938	0.86751
1129.9	0.79902	0.8577	0.8525	0.79971	0.84621	0.82138	0.69644	0.73807	0.76956	0.76767	0.79582	0.90954	0.77167	0.89608	0.83648	0.84711	0.89122	0.80034	0.80491	0.86122	0.77721	0.87841	0.74322	0.72816	0.2594	0.39388	0.76124	0.79723	0.89201	0.78529	0.80593	0.86426	0.80523	0.82286	0.70996	0.84183
1130.9	0.79594	0.85189	0.84668	0.79109	0.8169	0.77571	0.71562	0.70712	0.75009	0.75772	0.77491	0.87581	0.75656	0.86514	0.81749	0.83297	0.854	0.77244	0.79082	0.82035	0.76631	0.87225	0.70159	0.68525	0.2597	0.38634	0.74249	0.78518	0.85577	0.75521	0.83011	0.81029	0.77944	0.8181	0.69548	0.80429
1131.8	0.79695	0.82687	0.85702	0.79357	0.82562	0.75796	0.70359	0.70736	0.75885	0.74974	0.76146	0.85742	0.76265	0.84725	0.82658	0.80966	0.85273	0.76088	0.81272	0.83094	0.77989	0.87259	0.72677	0.65584	0.26838	0.38475	0.72663	0.79141	0.84567	0.7496	0.83857	0.8223	0.79097	0.81032	0.68285	0.78631
1132.7	0.78695	0.8176	0.86833	0.80404	0.81942	0.74654	0.67285	0.69136	0.74156	0.73379	0.75972	0.83478	0.74038	0.8262	0.84195	0.79925	0.83916	0.76589	0.81229	0.83189	0.74728	0.85458	0.7512	0.63796	0.26324	0.38855	0.71462	0.78014	0.84593	0.73689	0.83921	0.81581	0.77197	0.78344	0.72509	0.79292
1133.6	0.76722	0.79285	0.84183	0.78182	0.80071	0.73754	0.66009	0.67716	0.76477	0.70021	0.73639	0.81035	0.68985	0.78751	0.80616	0.77612	0.80676	0.73042	0.7982	0.80077	0.74884	0.82115	0.71711	0.58265	0.24505	0.37936	0.70061	0.75891	0.80763	0.72249	0.82298	0.8082	0.75666	0.74841	0.73514	0.739
1134.5	0.77474	0.81929	0.8488	0.77188	0.80045	0.73245	0.69458	0.68186	0.77785	0.72416	0.74576	0.8314	0.71005	0.79808	0.81246	0.78521	0.81049	0.73295	0.8158	0.82872	0.77728	0.84288	0.72954	0.57424	0.24849	0.37726	0.70284	0.77191	0.83992	0.72828	0.83931	0.82083	0.75953	0.74957	0.76064	0.77109
1135.4	0.78093	0.8151	0.84671	0.78334	0.82058	0.76789	0.67695	0.72022	0.82154	0.73427	0.76081	0.83452	0.6945	0.78727	0.81257	0.79981	0.81541	0.75577	0.81724	0.84616	0.8257	0.84556	0.75269	0.5899	0.25347	0.38075	0.70927	0.78052	0.87205	0.73462	0.84409	0.85289	0.80352	0.74811	0.79247	0.80602
1136.3	0.7557	0.78989	0.82685	0.7701	0.7897	0.74955	0.66347	0.68054	0.80732	0.72259	0.73663	0.8067	0.66507	0.7464	0.76635	0.78597	0.77531	0.73632	0.77886	0.79592	0.79303	0.82048	0.7023	0.58235	0.23947	0.35909	0.70112	0.77104	0.84808	0.70797	0.80014	0.83027	0.78849	0.72573	0.75334	0.79263
1137.2	0.77167	0.77702	0.83249	0.77993	0.78518	0.76656	0.68712	0.66802	0.81243	0.73046	0.70783	0.82139	0.68932	0.72905	0.77207	0.78743	0.77204	0.75996	0.78747	0.78612	0.82385	0.82853	0.70447	0.58284	0.24207	0.35883	0.71994	0.78957	0.80978	0.7299	0.81279	0.82575	0.80163	0.71314	0.73534	0.78873
1138.1	0.74612	0.74232	0.80303	0.73416	0.7869	0.70997	0.67337	0.6176	0.75105	0.6846	0.68031	0.79814	0.67014	0.6878	0.716	0.75417	0.73253	0.72596	0.75775	0.73775	0.77536	0.77367	0.70371	0.57535	0.2371	0.3361	0.67844	0.75564	0.76937	0.69026	0.7705	0.75211	0.76911	0.63905	0.69143	0.76274
1139.1	0.7226	0.70272	0.77831	0.74828	0.77919	0.67743	0.65963	0.59184	0.72934	0.65716	0.64193	0.77138	0.62743	0.66197	0.69644	0.72603	0.71987	0.69972	0.72662	0.70573	0.74198	0.75106	0.70593	0.56537	0.22469	0.33473	0.64931	0.74387	0.73519	0.67822	0.7689	0.73099	0.72874	0.63571	0.65953	0.76624
1140	0.7214	0.67821	0.76693	0.72332	0.74755	0.64258	0.62735	0.54534	0.66952	0.62382	0.60184	0.76543	0.62862	0.64777	0.63627	0.68176	0.69633	0.69202	0.69811	0.68878	0.65192	0.72726	0.67446	0.53152	0.22478	0.32343	0.64275	0.73951	0.70242	0.65716	0.71787	0.70484	0.67644	0.64462	0.64487	0.73981
1140.9	0.71331	0.70959	0.78129	0.70156	0.75145	0.63736	0.59413	0.52442	0.65296	0.59639	0.5949	0.76427	0.62475	0.65971	0.65677	0.6738	0.71825	0.67951	0.69707	0.68447	0.6337	0.72622	0.67722	0.5212	0.22462	0.34842	0.65598	0.73766	0.72224	0.67205	0.70242	0.68352	0.64644	0.66063	0.67153	0.7469
1141.8	0.65635	0.66882	0.68588	0.64634	0.72215	0.58465	0.53886	0.49388	0.61045	0.52916	0.5647	0.72595	0.55011	0.63601	0.58056	0.62531	0.69168	0.6183	0.64287	0.59587	0.56635	0.69724	0.62316	0.47826	0.21196	0.3254	0.59073	0.69564	0.70134	0.62054	0.61763	0.63414	0.59939	0.61682	0.6063	0.72122
1142.7	0.67831	0.69679	0.70708	0.6619	0.72128	0.60198	0.53906	0.53181	0.62274	0.54256	0.57988	0.72883	0.57718	0.67655	0.61523	0.62921	0.72028	0.63144	0.65461	0.63561	0.58819	0.73479	0.61561	0.47865	0.21965	0.34376	0.62235	0.71377	0.73856	0.64761	0.62517	0.6844	0.6218	0.66898	0.62629	0.74401
1143.6	0.65984	0.68931	0.6912	0.6263	0.6826	0.6046	0.48716	0.51098	0.58272	0.52789	0.55755	0.69498	0.58141	0.64167	0.58762	0.61674	0.66704	0.60543	0.61487	0.59792	0.58767	0.70493	0.56236	0.43835	0.21989	0.34301	0.60084	0.68651	0.70509	0.61716	0.59917	0.65677	0.63266	0.6302	0.60019	0.6855
1144.5	0.63815	0.67302	0.71008	0.61332	0.69132	0.59653	0.47741	0.50881	0.54879	0.52278	0.58181	0.66214	0.58412	0.61948	0.6222	0.62048	0.6601	0.58503	0.62357	0.59082	0.59435	0.68443	0.5699	0.42597	0.21738	0.34528	0.62439	0.65395	0.71058	0.62553	0.60892	0.66834	0.62331	0.62927	0.59197	0.67885
1145.5	0.62395	0.63412	0.67385	0.59241	0.68001	0.57416	0.45096	0.51152	0.50555	0.51466	0.55704	0.6362	0.581	0.59366	0.57884	0.60709	0.62275	0.56875	0.58691	0.57546	0.5813	0.64929	0.53642	0.40049	0.21705	0.33132	0.58715	0.63164	0.67485	0.60071	0.58435	0.63942	0.60733	0.6054	0.54429	0.6367
1146.4	0.63316	0.61711	0.70146	0.5863	0.66511	0.56132	0.44018	0.50919	0.48707	0.52625	0.52053	0.59716	0.59939	0.56489	0.60887	0.59179	0.61115	0.59172	0.58344	0.60267	0.58985	0.6309	0.51187	0.39181	0.22561	0.33147	0.59303	0.60795	0.65642	0.60517	0.57458	0.65978	0.62483	0.59826	0.53913	0.6307
1147.3	0.58428	0.57433	0.65613	0.53843	0.59372	0.52304	0.40384	0.45294	0.43546	0.48654	0.48538	0.51269	0.56636	0.51799	0.56751	0.55056	0.55507	0.57513	0.54356	0.53779	0.52833	0.60177	0.47387	0.32294	0.20791	0.31265	0.54377	0.57686	0.59204	0.56437	0.53852	0.58612	0.57645	0.54646	0.50167	0.5524
1148.2	0.57822	0.53348	0.61625	0.49756	0.55935	0.49871	0.40207	0.43838	0.40652	0.45987	0.48228	0.50572	0.55433	0.51458	0.53219	0.50751	0.55256	0.57359	0.55001	0.52777	0.49956	0.57255	0.46309	0.33575	0.20974	0.30713	0.52354	0.55958	0.57894	0.54169	0.51869	0.54642	0.51824	0.53012	0.48998	0.55207
1149.1	0.54823	0.53049	0.53596	0.45695	0.50987	0.45551	0.37427	0.4067	0.36313	0.45645	0.43513	0.48935	0.53454	0.50239	0.47967	0.46831	0.51246	0.55893	0.50746	0.48623	0.45721	0.54062	0.41516	0.32163	0.20132	0.29937	0.44906	0.53886	0.51064	0.49754	0.48198	0.46042	0.48207	0.50442	0.45592	0.50422
1150	0.52693	0.50407	0.49139	0.45592	0.47596	0.42823	0.34878	0.36567	0.36591	0.43668	0.41236	0.47926	0.5227	0.5	0.44822	0.44825	0.48016	0.52555	0.47212	0.44318	0.43402	0.5287	0.36755	0.30032	0.19191	0.27853	0.40854	0.53109	0.49598	0.45948	0.46172	0.42504	0.46423	0.4691	0.45057	0.48508
1150.9	0.51869	0.50803	0.4787	0.44405	0.44276	0.42692	0.34195	0.34675	0.35038	0.41024	0.43128	0.46694	0.52718	0.52379	0.40996	0.4376	0.45907	0.49639	0.44877	0.42251	0.40313	0.52495	0.34981	0.28293	0.18663	0.27777	0.39392	0.53749	0.48429	0.43442	0.47973	0.37996	0.41555	0.45616	0.44831	0.44748
1151.8	0.52062	0.48774	0.46815	0.45506	0.46311	0.41963	0.32238	0.34062	0.34921	0.43332	0.42049	0.50781	0.51944	0.50391	0.41388	0.43973	0.45655	0.45649	0.44235	0.41132	0.4131	0.52996	0.33255	0.31667	0.19406	0.26683	0.39512	0.54156	0.50784	0.42162	0.48081	0.38251	0.39205	0.46577	0.4308	0.48372
1152.7	0.52506	0.5091	0.49682	0.47543	0.49111	0.41852	0.29759	0.36793	0.38723	0.4121	0.4201	0.50951	0.54079	0.51903	0.4278	0.4376	0.44702	0.44931	0.4261	0.41476	0.403	0.52465	0.33442	0.31212	0.19072	0.26035	0.41005	0.55683	0.51863	0.4145	0.45	0.39497	0.39711	0.45917	0.44918	0.46171
1153.6	0.48213	0.48429	0.47771	0.44183	0.48651	0.42093	0.25012	0.36189	0.39869	0.34427	0.38671	0.45845	0.50709	0.5072	0.39172	0.40536	0.43274	0.4029	0.40667	0.37223	0.36825	0.5086	0.29373	0.27877	0.17132	0.2512	0.38567	0.51131	0.5353	0.3878	0.3874	0.39069	0.36496	0.38097	0.38727	0.41592
1154.5	0.46204	0.50254	0.48455	0.42425	0.48354	0.43042	0.27907	0.36031	0.40953	0.33548	0.39834	0.42996	0.4893	0.49818	0.4172	0.39855	0.44127	0.40726	0.42674	0.37953	0.3689	0.50008	0.31963	0.27983	0.16484	0.26044	0.41211	0.48864	0.53422	0.38165	0.3935	0.39783	0.35836	0.37333	0.37362	0.41136
1155.4	0.42591	0.4908	0.44628	0.4155	0.49061	0.38826	0.2777	0.36461	0.40592	0.32218	0.37125	0.41687	0.45367	0.47162	0.39311	0.38764	0.40253	0.38045	0.41503	0.36176	0.35976	0.48875	0.2967	0.26025	0.14946	0.24833	0.39894	0.47256	0.50565	0.34099	0.3551	0.38394	0.3575	0.34864	0.34082	0.40903
1156.4	0.42272	0.48641	0.45145	0.39098	0.47364	0.39469	0.29639	0.37379	0.39082	0.29009	0.3582	0.4042	0.44925	0.47759	0.3841	0.36371	0.40661	0.37374	0.42195	0.40576	0.34094	0.45169	0.29194	0.24925	0.14092	0.2475	0.39897	0.44368	0.49447	0.33574	0.36142	0.40305	0.35418	0.33018	0.34152	0.39221
1157.3	0.36206	0.43449	0.37992	0.35375	0.40461	0.36965	0.28356	0.31609	0.3492	0.26981	0.3224	0.38602	0.40137	0.44571	0.33601	0.35205	0.35263	0.33597	0.3635	0.37359	0.29195	0.44431	0.23462	0.21212	0.12893	0.22204	0.34485	0.39548	0.42564	0.3108	0.33601	0.37355	0.3284	0.2828	0.29319	0.3737
1158.2	0.36448	0.40809	0.37593	0.37686	0.37979	0.33207	0.30085	0.28825	0.33384	0.27101	0.31681	0.429	0.3971	0.41208	0.34005	0.363	0.33754	0.33032	0.36518	0.35751	0.32156	0.43455	0.27462	0.21236	0.13363	0.20836	0.34103	0.42219	0.3931	0.29832	0.36395	0.34673	0.32054	0.30461	0.32315	0.38808
1159.1	0.38039	0.37494	0.37978	0.37054	0.36694	0.32059	0.28561	0.3139	0.3018	0.24643	0.31175	0.44327	0.40795	0.41782	0.32203	0.35252	0.33398	0.30587	0.37431	0.37234	0.31663	0.40941	0.27369	0.21036	0.12749	0.1933	0.32658	0.4143	0.38349	0.31696	0.36407	0.35455	0.29659	0.28903	0.34016	0.37385
1160	0.3758	0.35632	0.39768	0.36142	0.36282	0.32293	0.30019	0.31193	0.2842	0.24843	0.32402	0.45058	0.41987	0.40481	0.34647	0.35905	0.34065	0.29128	0.39602	0.36393	0.31845	0.40204	0.26517	0.20831	0.12697	0.19055	0.32647	0.40495	0.40942	0.32661	0.37926	0.35553	0.30515	0.27722	0.37247	0.33922
1160.9	0.32004	0.32719	0.34692	0.34071	0.32883	0.30213	0.2427	0.28832	0.26708	0.2516	0.31278	0.41841	0.38247	0.37895	0.31332	0.34336	0.30261	0.27022	0.35404	0.30808	0.2827	0.39191	0.22748	0.17348	0.11478	0.18206	0.28643	0.36041	0.36855	0.29912	0.33417	0.29819	0.27543	0.24005	0.34279	0.31582
1161.8	0.33003	0.32122	0.36558	0.37482	0.37049	0.30473	0.2215	0.31035	0.26124	0.25825	0.32415	0.40838	0.37288	0.37137	0.32956	0.3297	0.33391	0.28386	0.37515	0.33652	0.29319	0.37623	0.26026	0.14584	0.10895	0.16986	0.2966	0.35984	0.39288	0.30994	0.33986	0.33187	0.28058	0.26166	0.3483	0.30966
1162.7	0.31657	0.30452	0.36815	0.35901	0.38397	0.31903	0.22258	0.30162	0.25556	0.26078	0.3331	0.35738	0.36243	0.38778	0.33468	0.30353	0.34466	0.27309	0.36443	0.35259	0.27088	0.36523	0.21369	0.13521	0.098909	0.15822	0.3042	0.33674	0.42872	0.30937	0.34857	0.3327	0.27974	0.2473	0.3265	0.31458
1163.6	0.29956	0.29965	0.33899	0.33077	0.36312	0.30215	0.21234	0.26653	0.23818	0.27052	0.31132	0.32677	0.32831	0.36077	0.32044	0.27152	0.32137	0.26847	0.31951	0.32207	0.23463	0.36887	0.17	0.11189	0.095395	0.15638	0.29454	0.33115	0.40867	0.26591	0.30746	0.29511	0.27676	0.22269	0.28921	0.29487
1164.5	0.30139	0.3158	0.33662	0.34015	0.34319	0.34247	0.17184	0.26251	0.24768	0.29687	0.32682	0.32578	0.33082	0.38588	0.30746	0.27382	0.3313	0.28194	0.28568	0.34032	0.23245	0.36283	0.20683	0.13066	0.093104	0.15873	0.27722	0.33895	0.37821	0.28716	0.25629	0.3105	0.2862	0.25581	0.28482	0.29493
1165.4	0.30784	0.3161	0.33233	0.34757	0.35941	0.34032	0.18052	0.24725	0.2367	0.28796	0.3114	0.3412	0.33595	0.37259	0.3141	0.27741	0.34467	0.28871	0.27707	0.32052	0.23083	0.33581	0.19583	0.14252	0.086066	0.13741	0.26073	0.34059	0.37153	0.29892	0.26088	0.34131	0.28019	0.24779	0.27519	0.28973
1166.4	0.31875	0.30462	0.32963	0.33029	0.35906	0.34053	0.18911	0.22651	0.24252	0.29852	0.30308	0.36252	0.34174	0.37808	0.31505	0.27349	0.35025	0.2724	0.29482	0.26587	0.23875	0.34368	0.175	0.17064	0.087768	0.15235	0.24769	0.34744	0.39945	0.3018	0.27582	0.28749	0.27487	0.25441	0.25959	0.30396
1167.3	0.30636	0.29936	0.33679	0.33929	0.33807	0.31107	0.1736	0.23275	0.24288	0.27283	0.2718	0.35534	0.31922	0.3681	0.32344	0.29086	0.34142	0.26774	0.27372	0.23953	0.23906	0.32686	0.16226	0.15051	0.079022	0.14821	0.24359	0.3382	0.32822	0.28458	0.25475	0.28418	0.25914	0.23316	0.22491	0.27016
1168.2	0.31543	0.27446	0.33652	0.35603	0.33123	0.30587	0.1701	0.2148	0.23274	0.25278	0.25574	0.36706	0.32781	0.36685	0.30961	0.3237	0.35173	0.2653	0.3099	0.23801	0.22533	0.31256	0.16785	0.15463	0.076272	0.13613	0.22741	0.34163	0.30497	0.2947	0.28229	0.28623	0.25693	0.2493	0.20942	0.28584
1169.1	0.30585	0.24687	0.32007	0.34621	0.32339	0.27532	0.17043	0.21248	0.20342	0.23263	0.23295	0.36266	0.31376	0.34288	0.30053	0.3096	0.35676	0.25735	0.3095	0.22508	0.19821	0.30482	0.12439	0.1415	0.073	0.12738	0.21628	0.34443	0.31439	0.28478	0.30258	0.27517	0.21789	0.23894	0.17061	0.30753
1170	0.31128	0.23659	0.32987	0.32585	0.32994	0.2877	0.18385	0.23378	0.20415	0.23687	0.26192	0.35529	0.30595	0.36224	0.29459	0.30068	0.36417	0.25491	0.3271	0.25945	0.20091	0.32141	0.15486	0.13121	0.077614	0.14962	0.22621	0.35961	0.33709	0.28063	0.32232	0.24213	0.23008	0.26022	0.19564	0.31503
1170.9	0.27532	0.26089	0.3262	0.30075	0.30329	0.26408	0.1934	0.23651	0.19048	0.24055	0.24755	0.3165	0.30795	0.3674	0.29725	0.29963	0.36212	0.2416	0.32183	0.28539	0.18856	0.31037	0.13937	0.096878	0.068824	0.14344	0.2268	0.34047	0.32083	0.28031	0.327	0.25271	0.23575	0.23877	0.18878	0.28667
1171.8	0.27383	0.24286	0.31289	0.28292	0.31076	0.28004	0.19709	0.23599	0.17806	0.28741	0.27065	0.35251	0.32791	0.34558	0.29969	0.31022	0.38049	0.23393	0.31389	0.29445	0.17108	0.34298	0.16235	0.11334	0.075331	0.13644	0.21711	0.35342	0.35223	0.29281	0.33157	0.23925	0.23602	0.26681	0.2078	0.31563
1172.7	0.24728	0.25127	0.30726	0.28169	0.32828	0.27105	0.19885	0.26763	0.20037	0.29433	0.27744	0.3338	0.32798	0.34455	0.29367	0.28886	0.38798	0.23146	0.29744	0.28966	0.17455	0.35438	0.15627	0.10534	0.078282	0.13714	0.20075	0.33286	0.35463	0.28333	0.31679	0.25134	0.22042	0.24061	0.17015	0.31575
1173.6	0.22159	0.22672	0.29341	0.26001	0.34301	0.27557	0.19957	0.25322	0.20771	0.26004	0.27323	0.31833	0.33187	0.32864	0.29219	0.27947	0.40429	0.20921	0.28871	0.27112	0.16139	0.34473	0.15381	0.080097	0.085575	0.12896	0.18639	0.2922	0.37789	0.28649	0.31082	0.23614	0.22311	0.21081	0.18025	0.27867
1174.5	0.21503	0.2298	0.29957	0.28226	0.34903	0.27673	0.17002	0.26097	0.23211	0.24216	0.24926	0.32777	0.32993	0.3314	0.28608	0.28123	0.417	0.22473	0.27773	0.26055	0.1674	0.33301	0.12876	0.073901	0.092674	0.11638	0.19408	0.2797	0.3817	0.26997	0.27691	0.24751	0.21955	0.19252	0.15896	0.25918
1175.4	0.23667	0.21274	0.27296	0.28815	0.35428	0.28668	0.15184	0.26315	0.23774	0.20629	0.25206	0.32967	0.3245	0.30406	0.26733	0.26221	0.42023	0.23245	0.25562	0.23811	0.16702	0.3195	0.14879	0.091816	0.10039	0.10895	0.18112	0.29339	0.36867	0.24102	0.24174	0.24429	0.19508	0.18004	0.16947	0.25077
1176.3	0.22139	0.24176	0.2682	0.27625	0.37942	0.26385	0.15158	0.25558	0.23688	0.17398	0.25471	0.30998	0.30262	0.31691	0.25539	0.23504	0.42268	0.22719	0.25116	0.23679	0.17476	0.29021	0.15059	0.10477	0.10965	0.11409	0.1885	0.27322	0.38039	0.23267	0.22319	0.26631	0.18826	0.15768	0.16862	0.24549
1177.2	0.23241	0.23357	0.3032	0.27781	0.39224	0.27351	0.16877	0.25511	0.24174	0.18345	0.27147	0.34306	0.31126	0.31838	0.28853	0.2362	0.45741	0.24704	0.27304	0.22126	0.20278	0.28849	0.16105	0.12147	0.13091	0.11526	0.22431	0.2877	0.39296	0.25277	0.24467	0.24645	0.19482	0.17485	0.22275	0.2578
1178.1	0.25112	0.24772	0.33528	0.2986	0.39644	0.27821	0.16203	0.23286	0.24873	0.18932	0.25534	0.34934	0.30116	0.32272	0.27824	0.22284	0.46945	0.26992	0.2595	0.20711	0.20703	0.2961	0.17822	0.13995	0.14113	0.12546	0.2648	0.31018	0.36833	0.25287	0.23663	0.25856	0.19689	0.18801	0.2114	0.29421
1179	0.26467	0.24932	0.33564	0.27769	0.39006	0.23481	0.17368	0.21037	0.21429	0.19884	0.26086	0.36009	0.32006	0.30936	0.30899	0.22655	0.48397	0.24425	0.2666	0.18912	0.21219	0.29788	0.17478	0.15774	0.15511	0.1265	0.25052	0.30268	0.36512	0.24133	0.25725	0.26472	0.20795	0.18459	0.21734	0.30996
1179.9	0.27894	0.25114	0.37323	0.29638	0.38996	0.25082	0.19942	0.202	0.23772	0.24231	0.27196	0.38013	0.34425	0.32995	0.32196	0.25987	0.52137	0.2481	0.27997	0.19517	0.21624	0.32049	0.18781	0.16421	0.1749	0.13704	0.28515	0.32731	0.36916	0.27255	0.28276	0.25901	0.24323	0.22035	0.21657	0.32323
1180.8	0.30256	0.24192	0.35726	0.29707	0.36736	0.24097	0.19568	0.21071	0.24347	0.25006	0.26548	0.35692	0.35452	0.3359	0.3073	0.28123	0.51562	0.24001	0.2815	0.21189	0.2071	0.32787	0.18559	0.13319	0.18007	0.13229	0.2755	0.34693	0.34937	0.26761	0.28364	0.23377	0.25259	0.22123	0.21794	0.31094
1181.8	0.27289	0.23736	0.32956	0.29314	0.35084	0.24288	0.17587	0.22143	0.22781	0.2543	0.2583	0.3247	0.34077	0.31892	0.28918	0.308	0.49048	0.22041	0.2654	0.24983	0.18545	0.32263	0.1922	0.12905	0.18369	0.1372	0.24699	0.34853	0.3424	0.24949	0.2671	0.26111	0.25944	0.2331	0.20417	0.2917
1182.6	0.27859	0.23633	0.30078	0.29242	0.33576	0.247	0.18251	0.25344	0.21824	0.28795	0.2599	0.31228	0.36148	0.30085	0.29222	0.32858	0.47584	0.23772	0.29563	0.28985	0.19737	0.32552	0.19898	0.12194	0.18857	0.13432	0.2207	0.33803	0.32076	0.25622	0.30363	0.25382	0.25277	0.2286	0.22194	0.28279
1183.5	0.24954	0.22282	0.29527	0.30837	0.31844	0.27212	0.1624	0.24156	0.21689	0.2845	0.25572	0.27891	0.35247	0.28165	0.29261	0.32559	0.44736	0.23589	0.28136	0.2769	0.17648	0.31299	0.20023	0.092422	0.18634	0.12641	0.24503	0.35761	0.29415	0.25987	0.26477	0.23708	0.24332	0.21804	0.20938	0.25701
1184.4	0.22506	0.23134	0.3231	0.30761	0.34235	0.27716	0.14858	0.25625	0.19152	0.26921	0.24805	0.28827	0.33248	0.28438	0.30088	0.32906	0.44173	0.23819	0.28393	0.28873	0.1948	0.31088	0.18825	0.10975	0.19144	0.12913	0.25384	0.32742	0.29157	0.26883	0.24764	0.25929	0.2049	0.1872	0.20708	0.28536
1185.4	0.22408	0.23471	0.33276	0.33545	0.33584	0.31223	0.151	0.25022	0.17036	0.27211	0.23366	0.29132	0.35293	0.28867	0.30834	0.31418	0.44427	0.26841	0.2837	0.26006	0.18832	0.32176	0.18861	0.12646	0.19424	0.15332	0.24046	0.32969	0.3066	0.28646	0.24261	0.27442	0.2085	0.19051	0.2166	0.27429
1186.3	0.23715	0.23511	0.33347	0.30389	0.33203	0.28459	0.13505	0.22412	0.16751	0.25368	0.20897	0.26301	0.35735	0.28568	0.2945	0.29012	0.43152	0.25117	0.26003	0.21912	0.16394	0.31979	0.18137	0.12339	0.18359	0.15731	0.2093	0.31664	0.30694	0.27764	0.22764	0.23061	0.2042	0.18441	0.21402	0.25846
1187.2	0.23476	0.25866	0.33829	0.31138	0.31954	0.25957	0.1335	0.21664	0.16533	0.23727	0.20777	0.27505	0.32359	0.31673	0.29579	0.28687	0.41675	0.22875	0.23145	0.19478	0.16939	0.30075	0.1658	0.10524	0.17102	0.1684	0.23174	0.32997	0.29568	0.25118	0.20277	0.22494	0.20568	0.17847	0.19291	0.22575
1188.1	0.27139	0.29424	0.37422	0.30951	0.3384	0.27392	0.17852	0.23902	0.18771	0.24407	0.22174	0.30876	0.35013	0.33825	0.28322	0.30949	0.42571	0.24714	0.2433	0.21266	0.19294	0.31889	0.18472	0.13518	0.17329	0.18752	0.24766	0.33303	0.33333	0.28367	0.25292	0.23556	0.21503	0.20104	0.19716	0.25677
1189	0.26621	0.30095	0.33533	0.30296	0.3239	0.27337	0.15965	0.23281	0.18996	0.2468	0.2208	0.28345	0.33595	0.31991	0.2694	0.30093	0.40611	0.2301	0.21725	0.18884	0.17709	0.31766	0.17952	0.12087	0.15237	0.18584	0.20778	0.31894	0.32283	0.28128	0.24368	0.215	0.23042	0.21279	0.19674	0.22313
1189.9	0.29046	0.32489	0.36771	0.3121	0.37045	0.27578	0.13891	0.24742	0.25403	0.24733	0.25547	0.31133	0.33029	0.31502	0.30748	0.33116	0.41226	0.23757	0.23959	0.24976	0.21545	0.33102	0.2087	0.14394	0.14975	0.18718	0.23388	0.35048	0.34119	0.30282	0.25171	0.24633	0.25673	0.23019	0.22508	0.26831
1190.8	0.30044	0.33979	0.37484	0.33376	0.36448	0.29914	0.14027	0.23793	0.27454	0.25307	0.28082	0.33848	0.32389	0.33761	0.30402	0.31438	0.41178	0.25317	0.23606	0.27066	0.26153	0.3387	0.205	0.14023	0.14259	0.18416	0.27104	0.33741	0.357	0.30465	0.24584	0.25975	0.28261	0.22804	0.23478	0.2686
1191.7	0.30292	0.33387	0.37752	0.32921	0.38529	0.3221	0.15211	0.23265	0.29422	0.24737	0.28752	0.33592	0.3493	0.34223	0.29863	0.32487	0.39687	0.25051	0.26903	0.30176	0.25102	0.37144	0.21974	0.18734	0.14078	0.17869	0.25322	0.34985	0.40639	0.30634	0.25784	0.28863	0.28893	0.23405	0.25605	0.29821
1192.6	0.29943	0.32093	0.36001	0.35778	0.37375	0.32493	0.1318	0.22447	0.29649	0.28261	0.29838	0.31409	0.34113	0.35417	0.2902	0.31238	0.39706	0.26961	0.29713	0.30623	0.27043	0.38228	0.24098	0.19661	0.13339	0.17512	0.23345	0.35873	0.38651	0.3255	0.28256	0.29953	0.29874	0.25539	0.3016	0.2862
1193.5	0.3182	0.34014	0.38623	0.36887	0.38503	0.32481	0.16168	0.23728	0.27761	0.30266	0.29456	0.30905	0.33889	0.37213	0.30005	0.33387	0.39727	0.29197	0.33287	0.32791	0.26794	0.39571	0.25504	0.20239	0.12861	0.18709	0.26214	0.37721	0.4076	0.31154	0.30689	0.32837	0.31271	0.29561	0.30056	0.30479
1194.4	0.30589	0.31999	0.36135	0.35615	0.35946	0.34187	0.17993	0.24552	0.2475	0.30495	0.25981	0.3176	0.34722	0.3854	0.24314	0.31017	0.38747	0.31282	0.3381	0.29301	0.26591	0.40046	0.22234	0.19823	0.11172	0.17308	0.24448	0.33957	0.39065	0.31012	0.33773	0.31971	0.31274	0.29065	0.27012	0.27204
1195.3	0.30465	0.33884	0.37629	0.36379	0.378	0.3748	0.21747	0.27871	0.26024	0.29703	0.26933	0.33492	0.35753	0.39232	0.25841	0.35005	0.38451	0.36333	0.36055	0.31363	0.24127	0.39383	0.2573	0.22094	0.10619	0.1766	0.25248	0.37475	0.39883	0.35162	0.38907	0.33721	0.3015	0.28529	0.26875	0.29516
1196.2	0.33009	0.34355	0.41274	0.39412	0.42064	0.3867	0.24459	0.30545	0.28441	0.33496	0.29413	0.35432	0.38496	0.40313	0.3094	0.37606	0.42699	0.40058	0.39288	0.33782	0.25213	0.41763	0.29843	0.22144	0.10769	0.17285	0.29871	0.38662	0.41105	0.3858	0.43086	0.36293	0.31779	0.32349	0.30355	0.33339
1197.1	0.33903	0.35406	0.40532	0.37364	0.43717	0.38364	0.2613	0.32704	0.28442	0.30304	0.27067	0.33998	0.38122	0.39514	0.3031	0.39136	0.40113	0.40236	0.37496	0.35977	0.21482	0.42767	0.27356	0.21946	0.097126	0.16549	0.29042	0.38953	0.43458	0.37468	0.39187	0.37586	0.31939	0.32692	0.26825	0.33086
1198	0.36918	0.36028	0.39092	0.39155	0.44954	0.40795	0.27801	0.34056	0.32441	0.31679	0.32098	0.37001	0.42446	0.42743	0.32115	0.4235	0.41244	0.41515	0.38698	0.39143	0.24693	0.43949	0.30902	0.22574	0.10441	0.1586	0.30393	0.42646	0.44821	0.3873	0.41283	0.40633	0.33404	0.32585	0.30546	0.3321
1198.9	0.3785	0.36277	0.42898	0.38464	0.44687	0.39316	0.29096	0.33176	0.31596	0.33256	0.32882	0.3465	0.4241	0.43855	0.33048	0.42687	0.39965	0.38578	0.3774	0.39488	0.2356	0.43609	0.32652	0.23364	0.10965	0.16006	0.32947	0.4319	0.44566	0.37348	0.41361	0.39589	0.30741	0.33594	0.32908	0.33787
1199.8	0.42244	0.35357	0.45515	0.43269	0.48664	0.40684	0.28287	0.34184	0.32554	0.36414	0.34513	0.35352	0.46666	0.45666	0.35575	0.44434	0.43811	0.37188	0.40352	0.40864	0.28091	0.46146	0.32739	0.24999	0.10906	0.15841	0.34961	0.44214	0.45428	0.3858	0.40275	0.42878	0.35603	0.36862	0.3523	0.36153
1200.7	0.39793	0.35556	0.43801	0.4037	0.44229	0.37243	0.22806	0.31948	0.29485	0.3479	0.30629	0.3201	0.42297	0.44787	0.31388	0.40381	0.39461	0.33214	0.37246	0.33872	0.27982	0.4258	0.26247	0.21899	0.086792	0.14826	0.29603	0.41706	0.4363	0.33877	0.3431	0.37309	0.33407	0.33358	0.30436	0.30191
1201.6	0.39788	0.35642	0.4792	0.42086	0.44136	0.39345	0.25485	0.33086	0.32123	0.36716	0.33282	0.34481	0.44431	0.45338	0.32336	0.40563	0.41928	0.33481	0.38155	0.3566	0.30703	0.44164	0.29848	0.21752	0.086563	0.15257	0.3112	0.42128	0.42215	0.33755	0.36172	0.3711	0.35746	0.3418	0.3269	0.32226
1202.5	0.39342	0.35413	0.5063	0.39554	0.42435	0.35167	0.24358	0.32472	0.30734	0.33532	0.31109	0.33747	0.43726	0.42066	0.31427	0.39477	0.41015	0.31266	0.3695	0.36353	0.29318	0.42214	0.27195	0.21456	0.074513	0.15349	0.29786	0.40119	0.38881	0.32662	0.34532	0.36444	0.34102	0.30661	0.31371	0.32478
1203.4	0.40288	0.37423	0.48889	0.42779	0.44529	0.37357	0.2627	0.34008	0.33535	0.32881	0.33251	0.37962	0.42553	0.40903	0.33494	0.4366	0.43203	0.32875	0.40799	0.41086	0.32476	0.42994	0.26699	0.23167	0.073412	0.14878	0.29408	0.40912	0.42097	0.33427	0.36137	0.3789	0.37838	0.32007	0.30755	0.3587
1204.3	0.3512	0.36405	0.4236	0.39809	0.39782	0.34942	0.24919	0.32342	0.30197	0.30959	0.30223	0.36943	0.37989	0.38587	0.29272	0.43328	0.40016	0.30093	0.3834	0.40598	0.3023	0.43541	0.22883	0.19904	0.069153	0.14389	0.24422	0.40188	0.39613	0.31372	0.35554	0.33227	0.33121	0.30969	0.27125	0.34813
1205.2	0.34354	0.34658	0.42363	0.41425	0.40979	0.37686	0.27613	0.33017	0.3054	0.30276	0.3365	0.39641	0.39845	0.37896	0.30674	0.46245	0.42439	0.34525	0.37763	0.44079	0.3018	0.44084	0.2485	0.21481	0.073605	0.14806	0.27961	0.39717	0.40282	0.35135	0.37017	0.36515	0.35906	0.32855	0.28993	0.37084
1206.1	0.33522	0.34144	0.3802	0.43066	0.41451	0.36774	0.26012	0.29482	0.2893	0.29312	0.33757	0.39368	0.38031	0.37836	0.30324	0.46664	0.43484	0.34378	0.36906	0.40831	0.30353	0.42998	0.24931	0.2246	0.061918	0.13502	0.28299	0.38925	0.4066	0.34322	0.37629	0.37228	0.33928	0.30662	0.3096	0.34936
1207	0.29677	0.30772	0.33593	0.42385	0.40089	0.40026	0.25738	0.29097	0.27798	0.28081	0.31285	0.37795	0.35964	0.36899	0.2953	0.45585	0.40882	0.348	0.337	0.36372	0.29599	0.43004	0.23981	0.20777	0.062246	0.12108	0.2557	0.35228	0.42185	0.34957	0.35975	0.34119	0.33939	0.32512	0.28474	0.33459
1207.9	0.30635	0.29286	0.32307	0.42302	0.38894	0.40687	0.25323	0.28171	0.27243	0.28239	0.32164	0.34976	0.38135	0.39031	0.30423	0.44126	0.44403	0.35953	0.32591	0.35364	0.29814	0.44553	0.24074	0.19805	0.066261	0.12254	0.24121	0.37386	0.40583	0.36694	0.32854	0.33528	0.33609	0.31204	0.29331	0.33795
1208.8	0.3207	0.30637	0.37681	0.41554	0.4123	0.4028	0.27103	0.27172	0.26284	0.27146	0.34292	0.36251	0.37802	0.40345	0.36366	0.4346	0.44952	0.38034	0.337	0.33632	0.30115	0.42582	0.26484	0.21082	0.061766	0.11873	0.27504	0.36253	0.41827	0.35906	0.31405	0.36982	0.34093	0.31063	0.31715	0.34311
1209.7	0.31995	0.3198	0.38353	0.4131	0.39428	0.39974	0.28507	0.25519	0.26879	0.25087	0.29972	0.3458	0.3617	0.40269	0.36512	0.45708	0.44263	0.37292	0.34309	0.326	0.31705	0.41617	0.26865	0.20473	0.060406	0.10495	0.2454	0.39107	0.40504	0.35696	0.32311	0.35828	0.32219	0.29087	0.31124	0.3602
1210.6	0.3374	0.33507	0.42838	0.3904	0.40172	0.38463	0.31703	0.2799	0.28843	0.25856	0.30328	0.354	0.38136	0.42035	0.37795	0.48081	0.4526	0.36896	0.35466	0.34842	0.33109	0.42799	0.26353	0.22125	0.075646	0.12207	0.25457	0.4134	0.4193	0.37122	0.32899	0.37783	0.35307	0.30475	0.28998	0.40828
1211.5	0.37497	0.35015	0.41738	0.41809	0.40359	0.36582	0.31641	0.282	0.29611	0.27868	0.30487	0.36338	0.39087	0.43104	0.36478	0.50848	0.47933	0.39556	0.38228	0.38338	0.34461	0.45818	0.2707	0.24497	0.074312	0.1241	0.26102	0.45593	0.41748	0.37195	0.33284	0.40082	0.35028	0.31104	0.31738	0.42717
1212.4	0.36703	0.34894	0.40991	0.39911	0.40365	0.34083	0.3188	0.26954	0.2671	0.24921	0.28148	0.34946	0.37218	0.40843	0.35314	0.50234	0.45532	0.37545	0.35876	0.36101	0.32843	0.45266	0.28171	0.2277	0.061061	0.12344	0.23567	0.4465	0.40356	0.34673	0.32828	0.41817	0.35279	0.29706	0.28208	0.38305
1213.3	0.3855	0.31599	0.39893	0.37949	0.40777	0.32098	0.29223	0.27499	0.25218	0.25176	0.24592	0.34591	0.37215	0.38996	0.34701	0.50547	0.46175	0.35383	0.34353	0.35463	0.30673	0.46014	0.26614	0.21156	0.062469	0.13017	0.23982	0.43946	0.39266	0.32	0.33099	0.41086	0.33851	0.29788	0.27545	0.36774
1214.2	0.40349	0.33051	0.39371	0.38266	0.4339	0.3277	0.30583	0.3116	0.26139	0.2576	0.26235	0.34778	0.38982	0.41022	0.33852	0.5117	0.48159	0.35994	0.36068	0.38748	0.29893	0.47496	0.26972	0.20484	0.069289	0.15588	0.2597	0.42976	0.41238	0.3179	0.35746	0.4289	0.36135	0.30001	0.28801	0.35377
1215.1	0.39899	0.32813	0.36913	0.38967	0.43123	0.33929	0.27723	0.31623	0.24227	0.2432	0.24537	0.32605	0.35147	0.39244	0.3684	0.51529	0.48654	0.38106	0.36773	0.37249	0.29494	0.46331	0.26379	0.17261	0.063943	0.15134	0.26463	0.4321	0.39827	0.31842	0.35721	0.41569	0.35425	0.301	0.28742	0.31673
1216	0.36968	0.32457	0.40264	0.35568	0.4303	0.34321	0.27944	0.3133	0.24791	0.22158	0.24813	0.31127	0.33873	0.39764	0.37742	0.48591	0.47536	0.37888	0.35879	0.36933	0.28162	0.43358	0.24081	0.15709	0.059827	0.15032	0.27975	0.41903	0.38387	0.29854	0.37061	0.40753	0.35524	0.26047	0.26711	0.30929
1216.9	0.35576	0.34513	0.4275	0.34822	0.41472	0.38253	0.25641	0.33498	0.26878	0.24183	0.24405	0.32008	0.34732	0.41463	0.40723	0.51734	0.46027	0.41755	0.38344	0.39008	0.28291	0.4134	0.20826	0.14176	0.065485	0.15411	0.30695	0.40406	0.39064	0.33628	0.4081	0.42537	0.35612	0.27162	0.28966	0.31844
1217.8	0.34365	0.39411	0.41048	0.36029	0.42977	0.38335	0.30274	0.33665	0.31316	0.26186	0.2592	0.30336	0.34549	0.4356	0.3824	0.52062	0.48285	0.44374	0.40548	0.42448	0.31955	0.41204	0.22324	0.13972	0.061243	0.15751	0.28194	0.41633	0.40189	0.37071	0.42217	0.43675	0.3761	0.24826	0.29397	0.32656
1218.7	0.35841	0.39723	0.42818	0.3529	0.41704	0.36901	0.26569	0.29901	0.30758	0.2765	0.27989	0.32445	0.35405	0.42876	0.39797	0.51901	0.48039	0.43634	0.38555	0.43205	0.32927	0.41664	0.24109	0.18038	0.060592	0.1436	0.27318	0.41992	0.38886	0.38639	0.40782	0.41889	0.3693	0.28007	0.30149	0.35241
1219.6	0.36928	0.39407	0.43193	0.3497	0.42075	0.35624	0.25342	0.29507	0.33383	0.27488	0.31058	0.34581	0.39262	0.45353	0.40138	0.53407	0.48539	0.42486	0.37114	0.46292	0.3216	0.41267	0.23435	0.19	0.067953	0.13703	0.27281	0.42626	0.41324	0.38369	0.40794	0.42874	0.35084	0.26446	0.31533	0.3825
1220.5	0.38786	0.4042	0.43073	0.37175	0.43669	0.35061	0.27306	0.28102	0.32526	0.30477	0.3033	0.34558	0.42601	0.42819	0.40988	0.55243	0.51647	0.43391	0.39226	0.45052	0.34031	0.41109	0.27257	0.19954	0.070014	0.13479	0.28374	0.44161	0.43743	0.42465	0.42836	0.43587	0.35753	0.31041	0.32127	0.37698
1221.4	0.40354	0.38771	0.42989	0.38454	0.40594	0.31962	0.29532	0.293	0.31705	0.29993	0.29664	0.36357	0.43225	0.4124	0.38056	0.53993	0.51466	0.40073	0.37455	0.44243	0.33377	0.40396	0.29895	0.221	0.075243	0.12201	0.28528	0.44289	0.42941	0.38519	0.41717	0.42477	0.33358	0.3103	0.3288	0.39075
1222.3	0.40969	0.37808	0.46322	0.38576	0.38198	0.32254	0.27035	0.29925	0.30417	0.29884	0.2902	0.38348	0.44649	0.41528	0.38892	0.54238	0.49827	0.39006	0.37195	0.42836	0.31963	0.40877	0.29552	0.24362	0.080132	0.11098	0.32279	0.44988	0.42988	0.37754	0.44024	0.42174	0.34494	0.32954	0.31611	0.37874
1223.2	0.40907	0.3701	0.45596	0.39989	0.39419	0.33812	0.31406	0.32861	0.30211	0.31333	0.26698	0.39985	0.44337	0.41847	0.40334	0.54344	0.5184	0.36961	0.4059	0.42166	0.33152	0.40977	0.2862	0.22223	0.085617	0.12339	0.36211	0.44921	0.42925	0.37068	0.44111	0.44106	0.35459	0.3251	0.31409	0.37832
1224.1	0.3879	0.37565	0.49694	0.4168	0.37004	0.3523	0.31294	0.33438	0.27786	0.33589	0.23993	0.40742	0.44356	0.42413	0.39599	0.54776	0.50737	0.38414	0.43279	0.41386	0.3575	0.41362	0.30845	0.22634	0.079992	0.12975	0.38366	0.43441	0.40767	0.38489	0.43917	0.45593	0.3898	0.34587	0.33096	0.38182
1225	0.41145	0.39362	0.52179	0.43588	0.37598	0.36392	0.31838	0.3616	0.29625	0.32864	0.27423	0.43543	0.43949	0.46699	0.40309	0.56806	0.52073	0.36376	0.46718	0.46111	0.35737	0.45299	0.31318	0.24222	0.090873	0.13605	0.3751	0.43421	0.41817	0.35897	0.45292	0.46618	0.4055	0.34489	0.36578	0.41439
1225.9	0.40757	0.4243	0.51223	0.44107	0.40413	0.34171	0.30889	0.35543	0.29062	0.32336	0.28811	0.41807	0.4385	0.47291	0.42034	0.5616	0.53291	0.36568	0.46437	0.46565	0.36451	0.45712	0.32439	0.24058	0.088491	0.14496	0.37889	0.43711	0.4326	0.35592	0.45073	0.47427	0.39517	0.33148	0.35885	0.42288
1226.8	0.41576	0.45188	0.50362	0.46471	0.40901	0.38273	0.31775	0.36455	0.30465	0.34566	0.28258	0.43761	0.47493	0.50414	0.41847	0.57775	0.54713	0.39488	0.48168	0.47487	0.38067	0.47769	0.35698	0.26759	0.092068	0.16308	0.3762	0.43792	0.44884	0.38118	0.45707	0.49301	0.39785	0.36817	0.37146	0.46018
1227.7	0.42624	0.46038	0.51924	0.46533	0.40974	0.40537	0.32856	0.36465	0.31724	0.35381	0.32356	0.43758	0.49082	0.53452	0.42768	0.59361	0.56128	0.43321	0.46143	0.49668	0.37869	0.48532	0.37294	0.29067	0.093545	0.16436	0.37039	0.44779	0.47404	0.39003	0.45363	0.51037	0.40839	0.37155	0.38966	0.4742
1228.6	0.43478	0.44738	0.45257	0.45374	0.42235	0.399	0.32837	0.34743	0.29973	0.32666	0.31446	0.44143	0.47749	0.49674	0.39526	0.5645	0.55885	0.43401	0.45311	0.49155	0.34863	0.48524	0.35394	0.29259	0.089834	0.1548	0.30693	0.46233	0.44264	0.3824	0.44305	0.48426	0.38075	0.36825	0.3828	0.46429
1229.4	0.42163	0.45681	0.44201	0.46099	0.42376	0.41318	0.33464	0.34912	0.31633	0.32933	0.29771	0.43585	0.47258	0.51404	0.40744	0.54318	0.55463	0.48571	0.42715	0.47293	0.35208	0.48085	0.36518	0.32036	0.086251	0.16018	0.32225	0.47239	0.44061	0.41851	0.43511	0.50821	0.38527	0.38122	0.3896	0.48353
1230.3	0.42478	0.43596	0.45791	0.47455	0.44398	0.43705	0.32834	0.35178	0.35228	0.3398	0.31205	0.46075	0.48988	0.51521	0.41862	0.53973	0.57737	0.50153	0.43162	0.46513	0.36275	0.49373	0.33301	0.34988	0.086856	0.16714	0.34421	0.49356	0.44617	0.44625	0.41701	0.51305	0.41369	0.4	0.41275	0.48859
1231.2	0.4359	0.41303	0.46099	0.48876	0.46229	0.42142	0.32331	0.34529	0.3676	0.32936	0.35085	0.45514	0.4848	0.48483	0.43444	0.51528	0.58543	0.48996	0.43698	0.48778	0.38346	0.48132	0.32381	0.36965	0.091647	0.15323	0.34721	0.51443	0.45738	0.42482	0.41509	0.51661	0.42944	0.40854	0.44348	0.49886
1232.1	0.43299	0.4148	0.45789	0.50126	0.47518	0.40178	0.30803	0.34589	0.35241	0.31804	0.34453	0.44195	0.48358	0.46348	0.41646	0.484	0.55835	0.47128	0.44815	0.45919	0.38937	0.48479	0.31675	0.37221	0.086556	0.1527	0.32915	0.51678	0.44963	0.40823	0.43511	0.52531	0.42451	0.43204	0.42489	0.48466
1233	0.43521	0.426	0.49584	0.4971	0.48778	0.41679	0.33544	0.36166	0.37159	0.33885	0.37046	0.42908	0.50734	0.5115	0.42985	0.48273	0.57226	0.47281	0.44552	0.4704	0.43413	0.50892	0.32993	0.39393	0.088437	0.17857	0.37349	0.49593	0.50595	0.41309	0.44965	0.53475	0.41082	0.45032	0.40884	0.47747
1233.9	0.45334	0.3944	0.5042	0.48428	0.48476	0.3943	0.31582	0.35915	0.34414	0.32773	0.37167	0.4501	0.52121	0.47848	0.42812	0.48206	0.56576	0.43454	0.44954	0.46669	0.43646	0.4745	0.28744	0.39848	0.091512	0.1777	0.38838	0.48668	0.51435	0.39482	0.44258	0.51341	0.39676	0.43456	0.36325	0.45678
1234.8	0.45728	0.42082	0.52535	0.4858	0.51319	0.40877	0.33257	0.3691	0.31946	0.33289	0.3881	0.45802	0.52848	0.4857	0.43791	0.49085	0.57007	0.43856	0.50944	0.49491	0.42652	0.47138	0.343	0.41805	0.096914	0.18411	0.40627	0.49509	0.5459	0.40057	0.47533	0.51155	0.38795	0.44009	0.34558	0.45934
1235.7	0.45787	0.42528	0.54175	0.4766	0.50614	0.42812	0.34644	0.38302	0.32686	0.34729	0.37955	0.48405	0.51733	0.50524	0.4351	0.50829	0.58674	0.44313	0.51834	0.49218	0.41973	0.48855	0.33809	0.41238	0.096252	0.19691	0.40818	0.4716	0.54552	0.4161	0.46135	0.52357	0.38166	0.44757	0.33673	0.45327
1236.6	0.46325	0.42303	0.53028	0.4428	0.49234	0.42478	0.32911	0.37987	0.33416	0.35448	0.39808	0.51683	0.50531	0.50822	0.43819	0.48925	0.58191	0.45382	0.52392	0.50265	0.42375	0.48098	0.35359	0.4279	0.10428	0.19333	0.42613	0.44382	0.53621	0.4221	0.45447	0.50965	0.3873	0.43288	0.3398	0.46071
1237.5	0.45958	0.42892	0.53155	0.43306	0.49139	0.39816	0.31843	0.37824	0.32463	0.32839	0.38793	0.52213	0.50336	0.48226	0.44356	0.47548	0.56289	0.42784	0.51276	0.48934	0.40577	0.46494	0.34673	0.43021	0.10689	0.17493	0.4167	0.43721	0.51825	0.40603	0.4576	0.51378	0.38818	0.41532	0.36476	0.46454
1238.4	0.46138	0.45395	0.53733	0.45415	0.48882	0.40092	0.30834	0.3684	0.362	0.36603	0.40436	0.52898	0.49797	0.49044	0.45262	0.46002	0.55657	0.4356	0.49322	0.48836	0.41984	0.50988	0.37198	0.41452	0.10814	0.17891	0.40707	0.44478	0.51629	0.425	0.45888	0.50804	0.40683	0.43616	0.39116	0.4574
1239.3	0.46898	0.44834	0.55655	0.47618	0.46151	0.3977	0.3144	0.3575	0.39256	0.36039	0.41649	0.52549	0.50487	0.51531	0.45522	0.47785	0.56888	0.44754	0.48225	0.47796	0.44452	0.53174	0.3672	0.43835	0.1099	0.18696	0.39596	0.44659	0.51469	0.43319	0.46335	0.51048	0.44067	0.43435	0.41384	0.46864
1240.2	0.44554	0.4322	0.52794	0.47721	0.44051	0.37838	0.30124	0.34335	0.36418	0.33822	0.40237	0.4865	0.51066	0.49045	0.44473	0.45805	0.54147	0.42916	0.47588	0.46411	0.4401	0.51975	0.34926	0.43006	0.11455	0.17567	0.37093	0.45042	0.50777	0.42937	0.48477	0.47475	0.41603	0.38664	0.40249	0.45908
1241.1	0.43194	0.44282	0.53068	0.5176	0.45216	0.39131	0.32601	0.34696	0.36529	0.35426	0.39718	0.47958	0.52161	0.49909	0.47402	0.48881	0.55812	0.44438	0.50011	0.46884	0.45404	0.53391	0.3529	0.44948	0.10896	0.18539	0.3643	0.46217	0.53952	0.44707	0.49487	0.48173	0.4086	0.38287	0.41312	0.47034
1242	0.46058	0.44519	0.52705	0.54162	0.47087	0.40635	0.34021	0.32812	0.38948	0.37824	0.38567	0.4704	0.50431	0.5186	0.464	0.49044	0.57606	0.45052	0.52192	0.46475	0.45172	0.54115	0.34911	0.45015	0.11603	0.18956	0.36827	0.49051	0.53729	0.44737	0.49139	0.45254	0.43642	0.39813	0.37567	0.47153
1242.9	0.4245	0.43902	0.51051	0.50621	0.45997	0.40718	0.3661	0.33928	0.36893	0.34676	0.37204	0.44726	0.49441	0.53148	0.44765	0.47731	0.55349	0.44092	0.54411	0.46473	0.43515	0.52692	0.33459	0.46557	0.10776	0.19138	0.36449	0.45756	0.52254	0.42679	0.51146	0.45522	0.41822	0.37037	0.36778	0.47754
1243.8	0.42635	0.42304	0.46446	0.45444	0.47434	0.40256	0.35895	0.32426	0.37562	0.35457	0.36922	0.43179	0.47344	0.54582	0.43442	0.44658	0.52974	0.44767	0.49629	0.46833	0.44161	0.49953	0.3415	0.45544	0.096372	0.19067	0.38019	0.44647	0.50042	0.42632	0.48473	0.45281	0.40825	0.36604	0.36677	0.4706
1244.6	0.39992	0.41397	0.45695	0.43418	0.45469	0.38348	0.32431	0.30058	0.3558	0.34191	0.36596	0.40533	0.43429	0.52023	0.44235	0.44531	0.50596	0.44993	0.44217	0.42966	0.40904	0.47618	0.34634	0.42793	0.076851	0.19021	0.38783	0.43397	0.45161	0.40245	0.43877	0.4333	0.41273	0.36214	0.35237	0.42458
1245.6	0.40411	0.40969	0.46034	0.4119	0.45543	0.3864	0.3221	0.29632	0.36215	0.32011	0.35562	0.404	0.42639	0.51234	0.4131	0.42179	0.50102	0.42939	0.41819	0.41185	0.39006	0.45902	0.31133	0.43186	0.077387	0.19703	0.3834	0.45434	0.41598	0.40084	0.42246	0.44597	0.40267	0.34805	0.33248	0.42639
1246.4	0.38662	0.41402	0.45493	0.3996	0.41424	0.39028	0.29858	0.31872	0.3581	0.32242	0.3721	0.39456	0.42346	0.50388	0.42019	0.41824	0.4713	0.45333	0.40722	0.42678	0.38452	0.45789	0.33102	0.44988	0.064603	0.20647	0.3796	0.4563	0.44033	0.40173	0.4011	0.46558	0.38487	0.34019	0.33499	0.43328
1247.3	0.37037	0.40533	0.4474	0.41337	0.41029	0.38759	0.25481	0.31943	0.32922	0.29332	0.37374	0.38433	0.38037	0.49566	0.42449	0.41337	0.47617	0.48296	0.3971	0.40869	0.36997	0.4508	0.33913	0.45904	0.069903	0.20917	0.3718	0.48244	0.42241	0.39959	0.34004	0.44969	0.37413	0.35561	0.33386	0.43819
1248.2	0.34469	0.41593	0.45572	0.45309	0.40122	0.38958	0.2576	0.31861	0.30065	0.30211	0.35314	0.40071	0.37112	0.46623	0.44788	0.42073	0.46844	0.48612	0.3977	0.39787	0.35395	0.47046	0.3186	0.45472	0.0726	0.21138	0.36658	0.4851	0.4326	0.38884	0.34519	0.4432	0.36345	0.37746	0.31609	0.44961
1249.1	0.381	0.44613	0.4649	0.45914	0.41781	0.38239	0.27533	0.34953	0.31873	0.30698	0.35258	0.39831	0.37916	0.49929	0.45375	0.41709	0.4729	0.49329	0.42452	0.42724	0.38039	0.4849	0.32572	0.48775	0.079448	0.2214	0.38202	0.47848	0.47502	0.41184	0.35806	0.471	0.36118	0.39572	0.33721	0.48344
1250	0.36862	0.44331	0.45958	0.45555	0.41834	0.39203	0.24232	0.35565	0.30952	0.29328	0.34462	0.37591	0.38164	0.48617	0.45997	0.43071	0.4614	0.49564	0.40061	0.43246	0.37539	0.48874	0.349	0.48698	0.076733	0.21106	0.37316	0.46908	0.48594	0.39659	0.36109	0.43787	0.34314	0.40661	0.34358	0.45162
1250.9	0.3526	0.43649	0.44833	0.45171	0.43607	0.4059	0.23494	0.34648	0.30733	0.29465	0.33542	0.39116	0.38748	0.4763	0.49906	0.42235	0.47875	0.48602	0.40264	0.43937	0.38435	0.49332	0.3396	0.50104	0.082822	0.21003	0.37973	0.43272	0.45684	0.40919	0.3759	0.44189	0.36414	0.40161	0.3502	0.43119
1251.8	0.38671	0.45237	0.46402	0.45779	0.45406	0.4379	0.25511	0.35457	0.31982	0.33451	0.33702	0.41093	0.41842	0.47623	0.52313	0.45057	0.49942	0.47484	0.40729	0.45486	0.4038	0.49497	0.32851	0.53199	0.079778	0.20928	0.41606	0.4291	0.48003	0.41447	0.43587	0.45923	0.40129	0.41471	0.37493	0.44776
1252.7	0.3979	0.43259	0.46373	0.42968	0.44007	0.42713	0.23512	0.36725	0.29202	0.30415	0.33874	0.37418	0.40397	0.44049	0.50963	0.4389	0.46692	0.44271	0.40156	0.43053	0.3931	0.49075	0.30691	0.54809	0.073028	0.19239	0.39083	0.41387	0.44411	0.41022	0.44239	0.4293	0.38712	0.39368	0.37933	0.41021
1253.6	0.37047	0.41492	0.45638	0.41281	0.42902	0.41727	0.22027	0.34575	0.27775	0.27113	0.32399	0.36521	0.39945	0.4082	0.51508	0.42909	0.45947	0.4176	0.39293	0.39956	0.37556	0.46786	0.29834	0.55569	0.066223	0.19044	0.36957	0.40975	0.42444	0.38515	0.42653	0.40164	0.36093	0.35999	0.37376	0.40906
1254.5	0.37437	0.42014	0.46438	0.40738	0.39578	0.38879	0.23334	0.35378	0.27015	0.27393	0.32314	0.35864	0.39839	0.4024	0.52175	0.43325	0.43052	0.40897	0.42025	0.42107	0.39951	0.46283	0.29238	0.59326	0.071272	0.1991	0.39175	0.40208	0.42699	0.39575	0.42048	0.41864	0.39346	0.34848	0.36766	0.42109
1255.4	0.37434	0.42819	0.48086	0.41734	0.4064	0.35916	0.23412	0.35716	0.2404	0.26816	0.32753	0.3748	0.39765	0.3979	0.51785	0.45481	0.43378	0.397	0.41739	0.41584	0.37803	0.45078	0.30439	0.63742	0.071582	0.20793	0.39496	0.42696	0.44866	0.38664	0.41718	0.42168	0.36445	0.35696	0.3981	0.44097
1256.3	0.35419	0.4063	0.461	0.4042	0.40344	0.33602	0.2435	0.3341	0.23541	0.25148	0.31597	0.36772	0.37652	0.39071	0.50821	0.44867	0.43845	0.35999	0.40326	0.39008	0.34545	0.43378	0.30737	0.64685	0.069523	0.21575	0.35482	0.4288	0.44806	0.3722	0.38991	0.37384	0.33604	0.33235	0.3817	0.41626
1257.2	0.31478	0.39693	0.42155	0.38066	0.36114	0.29491	0.22638	0.31326	0.21972	0.26654	0.26776	0.35975	0.34501	0.4002	0.47149	0.45509	0.43097	0.33454	0.37622	0.3698	0.31815	0.41274	0.28842	0.65287	0.074852	0.22266	0.32645	0.41919	0.42304	0.34126	0.3527	0.34801	0.30223	0.3	0.36017	0.41108
1258	0.3443	0.39391	0.43569	0.40948	0.36773	0.33073	0.25453	0.32354	0.21989	0.312	0.27573	0.41273	0.37013	0.41498	0.48125	0.47229	0.45608	0.35899	0.38213	0.39479	0.33118	0.44463	0.3071	0.70987	0.090721	0.22493	0.33699	0.44486	0.45102	0.36642	0.38776	0.36314	0.32725	0.31933	0.34727	0.44057
1258.9	0.34079	0.38159	0.44131	0.40306	0.38732	0.32679	0.25608	0.30717	0.20989	0.31414	0.26202	0.41684	0.35154	0.41261	0.49576	0.45512	0.4775	0.36202	0.36194	0.37184	0.28712	0.44627	0.30756	0.69072	0.093292	0.22855	0.3274	0.44883	0.42601	0.36661	0.37647	0.34847	0.31025	0.3212	0.35167	0.42805
1259.8	0.33217	0.36138	0.41244	0.37881	0.3669	0.34034	0.26487	0.30643	0.19776	0.29008	0.23347	0.38922	0.32387	0.39726	0.47565	0.43872	0.45686	0.36083	0.34891	0.32885	0.27217	0.4342	0.27492	0.67079	0.096535	0.22681	0.29818	0.42255	0.38473	0.36879	0.36287	0.32636	0.31378	0.30691	0.29487	0.42234
1260.7	0.35217	0.35455	0.40061	0.3593	0.3542	0.3326	0.24465	0.29737	0.19978	0.27255	0.22359	0.38273	0.3423	0.37795	0.46999	0.43841	0.45419	0.38195	0.33337	0.32749	0.28014	0.42186	0.26291	0.66122	0.1003	0.22801	0.27304	0.42237	0.39508	0.37518	0.36529	0.36437	0.31717	0.28867	0.28234	0.40215
1261.6	0.37693	0.35983	0.43009	0.36435	0.39135	0.36811	0.25194	0.28778	0.23638	0.25545	0.25017	0.40843	0.3612	0.35719	0.49063	0.43161	0.47899	0.38316	0.34894	0.35135	0.30309	0.41774	0.27503	0.6597	0.10383	0.23484	0.272	0.43308	0.43752	0.39867	0.35451	0.38143	0.36414	0.30672	0.26828	0.39194
1262.5	0.36259	0.34745	0.40214	0.36364	0.39256	0.35883	0.22583	0.2722	0.25126	0.23156	0.23976	0.37708	0.34155	0.34458	0.46948	0.44353	0.46681	0.36571	0.3438	0.32732	0.28254	0.40215	0.24624	0.62912	0.11049	0.25532	0.25581	0.42611	0.41717	0.37991	0.32269	0.35153	0.37621	0.2819	0.27216	0.343
1263.4	0.33706	0.30937	0.34315	0.34524	0.35864	0.34183	0.19773	0.26562	0.24837	0.19756	0.23838	0.36506	0.31864	0.28821	0.44149	0.43074	0.4598	0.34738	0.32284	0.30208	0.27355	0.38033	0.2256	0.61672	0.11824	0.25279	0.23284	0.38034	0.41001	0.35199	0.30528	0.3258	0.33123	0.25337	0.25826	0.32506
1264.3	0.31599	0.29837	0.33364	0.32971	0.31064	0.30691	0.19169	0.24369	0.24331	0.18667	0.22307	0.3487	0.29386	0.26762	0.43183	0.43025	0.44914	0.31865	0.31293	0.28349	0.26498	0.37081	0.21559	0.60958	0.12798	0.27107	0.23219	0.35505	0.39566	0.33043	0.29756	0.30398	0.31636	0.2386	0.24187	0.32442
1265.2	0.27709	0.28318	0.31469	0.31917	0.30777	0.2825	0.18215	0.22988	0.21127	0.17626	0.21163	0.33277	0.28006	0.24574	0.43348	0.42235	0.41204	0.29263	0.29896	0.26745	0.27042	0.36175	0.19288	0.57506	0.1451	0.28524	0.24948	0.31565	0.34839	0.31137	0.25728	0.27189	0.30663	0.22228	0.20311	0.33336
1266.1	0.27916	0.29363	0.32179	0.33091	0.29583	0.28907	0.20348	0.26048	0.21392	0.20609	0.23351	0.33878	0.28388	0.24815	0.46539	0.43419	0.42085	0.28278	0.29805	0.27989	0.27013	0.37647	0.20802	0.57088	0.17406	0.32869	0.25887	0.33713	0.314	0.31223	0.27141	0.30743	0.2799	0.23252	0.23049	0.35015
1266.9	0.27004	0.28448	0.34068	0.30797	0.27777	0.26869	0.23308	0.27535	0.19957	0.20142	0.24546	0.34216	0.28766	0.22856	0.48586	0.41961	0.41838	0.26688	0.29705	0.28813	0.24439	0.37303	0.2109	0.55629	0.19655	0.34842	0.26739	0.33445	0.29114	0.30011	0.27883	0.31868	0.25041	0.24769	0.21398	0.37416
1267.8	0.253	0.30006	0.34696	0.32318	0.28983	0.26614	0.26134	0.27811	0.19164	0.19928	0.23756	0.3388	0.27803	0.26453	0.50345	0.43554	0.40486	0.24846	0.29953	0.2674	0.25127	0.37092	0.1988	0.5394	0.22117	0.38949	0.2569	0.36394	0.27275	0.27647	0.31673	0.32859	0.28364	0.25654	0.19663	0.39112
1268.7	0.25633	0.29961	0.34686	0.33175	0.32797	0.28202	0.25446	0.2862	0.18698	0.2132	0.25867	0.34899	0.28697	0.27671	0.50104	0.4408	0.43407	0.2423	0.29073	0.30645	0.24944	0.36822	0.20621	0.51233	0.25595	0.43088	0.24828	0.38454	0.31113	0.27344	0.28805	0.33636	0.28682	0.24014	0.22896	0.38575
1269.6	0.26726	0.31757	0.35658	0.36133	0.32748	0.27859	0.27494	0.28652	0.20651	0.23087	0.25135	0.34104	0.28052	0.29147	0.50846	0.45039	0.45483	0.22215	0.3176	0.30152	0.22885	0.38526	0.22368	0.50982	0.29576	0.4847	0.21489	0.41272	0.34414	0.27618	0.31255	0.33375	0.2828	0.26167	0.25653	0.36488
1270.5	0.2706	0.30271	0.35912	0.36198	0.32933	0.26652	0.29238	0.28414	0.20588	0.20753	0.25088	0.31962	0.28603	0.31502	0.50188	0.46994	0.46462	0.24345	0.33076	0.2867	0.19113	0.38188	0.23292	0.49028	0.33175	0.53667	0.21106	0.37843	0.36967	0.271	0.32726	0.30802	0.3051	0.23927	0.25669	0.36394
1271.4	0.26988	0.30091	0.33083	0.35244	0.33534	0.27701	0.28888	0.27611	0.18768	0.22648	0.24825	0.31865	0.25911	0.32359	0.49589	0.49433	0.45842	0.25554	0.32193	0.27565	0.21615	0.38342	0.21171	0.47653	0.36654	0.59904	0.20683	0.37125	0.37872	0.278	0.31642	0.31231	0.31895	0.26091	0.26692	0.34314
1272.3	0.27291	0.31836	0.34568	0.34882	0.311	0.26642	0.27225	0.27029	0.21327	0.23738	0.27062	0.31185	0.27396	0.3441	0.49093	0.50613	0.46241	0.24905	0.32828	0.28556	0.21414	0.38257	0.21644	0.48832	0.41588	0.66443	0.21474	0.36523	0.39411	0.30482	0.2948	0.31163	0.32943	0.24219	0.295	0.34121
1273.2	0.2797	0.34083	0.38257	0.36537	0.33077	0.29816	0.29973	0.30071	0.2554	0.26207	0.29453	0.3212	0.28235	0.37431	0.53599	0.54524	0.4609	0.26404	0.35601	0.28	0.23258	0.39821	0.24457	0.52183	0.4742	0.73313	0.24397	0.39321	0.38387	0.34493	0.34067	0.36464	0.34678	0.27231	0.31037	0.34794
1274.1	0.25769	0.30248	0.37422	0.33703	0.31217	0.30094	0.29186	0.31148	0.24904	0.28696	0.29771	0.34675	0.28306	0.35015	0.53666	0.54993	0.44013	0.26747	0.3262	0.27587	0.21412	0.39637	0.21802	0.53494	0.53775	0.76846	0.24861	0.37796	0.35518	0.3248	0.34612	0.37902	0.34605	0.27442	0.30812	0.35592
1274.9	0.25795	0.28181	0.35072	0.34103	0.30464	0.28018	0.27955	0.30973	0.23151	0.27834	0.28874	0.35597	0.28466	0.33142	0.5228	0.54913	0.40495	0.24595	0.32166	0.25445	0.24763	0.36356	0.19096	0.57746	0.60256	0.80936	0.2383	0.38677	0.34752	0.31464	0.34224	0.39054	0.34587	0.28699	0.30936	0.36052
1275.8	0.26249	0.28988	0.37626	0.35647	0.33255	0.33108	0.28768	0.32598	0.26415	0.27652	0.29368	0.36106	0.30465	0.36816	0.54132	0.54906	0.41935	0.278	0.32929	0.27323	0.252	0.36907	0.22974	0.62341	0.68034	0.86404	0.2447	0.3815	0.3627	0.35044	0.36367	0.40781	0.34704	0.29304	0.33348	0.38213
1276.7	0.27814	0.2827	0.35531	0.35669	0.36702	0.34879	0.30928	0.32912	0.24461	0.28512	0.28068	0.39133	0.32069	0.36109	0.54227	0.54926	0.41497	0.27421	0.32065	0.26943	0.26505	0.38386	0.22953	0.64558	0.73885	0.90142	0.21596	0.38199	0.37657	0.34242	0.37283	0.40686	0.34372	0.30025	0.32203	0.37538
1277.6	0.3022	0.27457	0.35185	0.37684	0.34841	0.3503	0.32429	0.31778	0.2322	0.2544	0.27961	0.3673	0.32052	0.33871	0.55231	0.53683	0.39597	0.29025	0.31968	0.27818	0.28303	0.36933	0.19451	0.65477	0.79867	0.91472	0.22155	0.36943	0.37979	0.33543	0.38965	0.39316	0.33864	0.29679	0.32305	0.36278
1278.5	0.31156	0.28678	0.35989	0.39946	0.37432	0.3731	0.34989	0.34334	0.24549	0.21553	0.29573	0.34021	0.32955	0.35633	0.5673	0.53936	0.39805	0.29685	0.3352	0.30145	0.30502	0.34315	0.20782	0.65564	0.84059	0.93884	0.24062	0.3772	0.40404	0.35489	0.38817	0.40496	0.33807	0.27378	0.31878	0.3473
1279.4	0.34826	0.32808	0.39363	0.404	0.41972	0.43935	0.36366	0.37078	0.29975	0.24755	0.30584	0.36021	0.36437	0.39344	0.63611	0.54822	0.42435	0.34223	0.34413	0.36227	0.32843	0.39095	0.25041	0.66571	0.8928	0.95618	0.30358	0.40067	0.43378	0.38289	0.41661	0.43706	0.3537	0.29665	0.33825	0.35453
1280.3	0.34131	0.31719	0.36243	0.39375	0.39429	0.37912	0.33497	0.34393	0.26605	0.22824	0.29694	0.32465	0.33393	0.35625	0.622	0.52676	0.37781	0.2968	0.31253	0.32877	0.29218	0.3651	0.22791	0.65041	0.91215	0.91849	0.28063	0.3878	0.42069	0.35195	0.37488	0.39625	0.32886	0.25938	0.31287	0.33311
1281.2	0.35981	0.29649	0.3905	0.41615	0.39645	0.40169	0.3321	0.32938	0.30177	0.22859	0.29997	0.30821	0.33089	0.35664	0.67345	0.52056	0.37931	0.30296	0.30776	0.36379	0.29219	0.35252	0.20941	0.65399	0.93629	0.88897	0.32126	0.39697	0.38996	0.37397	0.37843	0.40453	0.33557	0.2788	0.32337	0.3477
1282	0.34988	0.29918	0.36407	0.40637	0.40146	0.41147	0.30515	0.32124	0.31296	0.23893	0.28603	0.348	0.34859	0.36732	0.6553	0.52108	0.39078	0.28963	0.28825	0.34345	0.27867	0.37197	0.19702	0.6804	0.94072	0.87209	0.31893	0.39801	0.3975	0.36258	0.385	0.39246	0.35181	0.28166	0.32293	0.38037
1282.9	0.34737	0.31773	0.36498	0.4	0.38031	0.39716	0.2658	0.29396	0.27883	0.22031	0.27342	0.33986	0.31602	0.36889	0.62783	0.49915	0.37444	0.26276	0.2717	0.3084	0.25036	0.35321	0.17327	0.69294	0.9326	0.83815	0.32879	0.39787	0.37383	0.36619	0.33648	0.36498	0.33106	0.25194	0.30584	0.39329
1283.8	0.32208	0.31313	0.3551	0.41158	0.37718	0.37427	0.26862	0.2813	0.25198	0.22326	0.26605	0.34836	0.30322	0.35099	0.60072	0.48786	0.37332	0.2354	0.27505	0.26835	0.23549	0.3255	0.14465	0.7023	0.92925	0.79578	0.31076	0.39975	0.36626	0.35685	0.32015	0.33089	0.32074	0.22878	0.28094	0.40189
1284.7	0.31479	0.32416	0.37614	0.40213	0.38136	0.37981	0.27219	0.29964	0.26248	0.24713	0.26311	0.36175	0.32209	0.35889	0.60956	0.48355	0.40613	0.22209	0.27671	0.2625	0.255	0.3224	0.12172	0.68492	0.92215	0.76196	0.32917	0.41754	0.37398	0.35794	0.33043	0.34017	0.31808	0.24724	0.28729	0.39174
1285.6	0.32028	0.33542	0.37203	0.38923	0.38625	0.3836	0.27048	0.31249	0.24803	0.26689	0.2659	0.35478	0.33334	0.36655	0.58687	0.47711	0.42082	0.22348	0.29144	0.24007	0.27884	0.33661	0.15476	0.66915	0.91226	0.73223	0.36851	0.44517	0.41131	0.36272	0.33628	0.3216	0.33708	0.23026	0.29455	0.37493
1286.5	0.32203	0.34505	0.35258	0.38432	0.38882	0.38799	0.28967	0.33726	0.2719	0.27934	0.29243	0.36156	0.34969	0.37054	0.59077	0.48038	0.4099	0.23001	0.30777	0.27681	0.28656	0.31911	0.2055	0.6518	0.89466	0.69542	0.36854	0.45826	0.40789	0.37498	0.33355	0.33213	0.31743	0.23494	0.29224	0.36379
1287.4	0.3412	0.35186	0.38409	0.38771	0.41574	0.42042	0.30574	0.35766	0.30972	0.33306	0.32202	0.39479	0.38224	0.39043	0.61878	0.5075	0.43801	0.27386	0.31077	0.30722	0.33044	0.37251	0.23048	0.66013	0.87806	0.67138	0.39243	0.47356	0.4198	0.39245	0.39462	0.37195	0.35249	0.29453	0.30066	0.38956
1288.3	0.30362	0.31264	0.36456	0.36029	0.38538	0.39606	0.27084	0.33156	0.26738	0.29494	0.28399	0.36205	0.35132	0.36778	0.57188	0.48016	0.41366	0.2353	0.29538	0.29389	0.3035	0.34291	0.19547	0.59377	0.82525	0.61052	0.36437	0.44247	0.40031	0.3774	0.38404	0.34513	0.33103	0.25665	0.28421	0.34665
1289.1	0.31754	0.33029	0.38693	0.38504	0.40892	0.41715	0.3106	0.3531	0.29544	0.29687	0.30107	0.38436	0.35878	0.38536	0.60427	0.47347	0.42275	0.24975	0.32329	0.35258	0.34116	0.36489	0.22009	0.60963	0.80308	0.60166	0.39521	0.47849	0.41691	0.39023	0.40124	0.39663	0.3483	0.25115	0.28581	0.37015
1290	0.29487	0.36023	0.41957	0.38732	0.40894	0.40913	0.33936	0.37948	0.29513	0.28118	0.28867	0.41731	0.34622	0.38304	0.61333	0.47891	0.42791	0.26374	0.33388	0.3753	0.31641	0.37031	0.20051	0.60842	0.76546	0.57645	0.38223	0.4811	0.43283	0.3821	0.41515	0.42635	0.32621	0.28457	0.28358	0.38297
1290.9	0.29841	0.32121	0.45721	0.39433	0.40106	0.37555	0.34561	0.34857	0.27357	0.27708	0.27217	0.39023	0.31628	0.36327	0.59565	0.45344	0.41563	0.24016	0.32694	0.35916	0.32722	0.36183	0.15617	0.5608	0.72071	0.5423	0.35363	0.47691	0.43286	0.33968	0.37627	0.38717	0.34536	0.25011	0.26485	0.36149
1291.8	0.30937	0.34071	0.45837	0.41906	0.40998	0.36865	0.38676	0.35028	0.30031	0.29175	0.27758	0.41205	0.33972	0.36004	0.61146	0.45913	0.43317	0.23867	0.3479	0.36753	0.34255	0.36093	0.17492	0.54631	0.68586	0.52529	0.36117	0.50467	0.46035	0.35955	0.3721	0.38206	0.35698	0.27005	0.29981	0.37209
1292.7	0.31777	0.33122	0.45587	0.38912	0.41074	0.36692	0.3846	0.35424	0.29389	0.28921	0.27302	0.39631	0.34781	0.34495	0.62177	0.43389	0.44891	0.24948	0.32337	0.35836	0.32731	0.36247	0.17949	0.54368	0.65604	0.51547	0.37263	0.48678	0.44884	0.35121	0.35189	0.3877	0.34759	0.29748	0.29506	0.37287
1293.6	0.33819	0.33351	0.44279	0.3869	0.4005	0.37495	0.37956	0.34871	0.28873	0.28917	0.30893	0.3759	0.35444	0.34624	0.61475	0.45702	0.44494	0.26507	0.3253	0.3361	0.3275	0.36323	0.20814	0.52563	0.61656	0.51785	0.36282	0.46122	0.44428	0.34606	0.36275	0.36442	0.35366	0.29709	0.30815	0.36878
1294.4	0.34528	0.30052	0.42615	0.38685	0.40488	0.35797	0.3603	0.34707	0.28364	0.27728	0.3083	0.35546	0.35206	0.33408	0.58615	0.45556	0.45104	0.23578	0.29906	0.32416	0.32724	0.33725	0.20487	0.52553	0.57493	0.50075	0.32825	0.44796	0.43786	0.34377	0.33419	0.36134	0.34482	0.26962	0.28183	0.33759
1295.3	0.30496	0.32046	0.41359	0.35448	0.41905	0.35446	0.3259	0.34427	0.28791	0.26957	0.30859	0.35228	0.35802	0.31193	0.6009	0.44124	0.47713	0.24221	0.26585	0.30623	0.328	0.34197	0.23126	0.52589	0.53292	0.49247	0.34569	0.43466	0.44945	0.37021	0.33566	0.354	0.3416	0.2774	0.26962	0.33273
1296.2	0.3077	0.30766	0.41009	0.31566	0.41777	0.35648	0.29974	0.34323	0.27062	0.25451	0.27939	0.32724	0.33787	0.30182	0.59479	0.41643	0.48492	0.23993	0.2648	0.31049	0.30545	0.33468	0.23469	0.52596	0.49922	0.49188	0.306	0.40167	0.45175	0.33858	0.3367	0.35242	0.34107	0.25763	0.2638	0.30641
1297.1	0.31225	0.37361	0.42686	0.3634	0.43419	0.37172	0.31643	0.35931	0.31759	0.28756	0.32326	0.35349	0.33465	0.33554	0.63261	0.44123	0.49004	0.24169	0.29361	0.33358	0.35623	0.37883	0.27992	0.5556	0.46597	0.50683	0.32125	0.42838	0.48392	0.3472	0.35662	0.37763	0.37909	0.28866	0.27	0.34597
1298	0.29421	0.39965	0.44374	0.37799	0.45996	0.36758	0.29307	0.35642	0.31956	0.30697	0.32354	0.37546	0.35552	0.35114	0.65459	0.4375	0.51607	0.24526	0.30746	0.34597	0.35904	0.39771	0.27758	0.57147	0.43216	0.49079	0.34072	0.4529	0.50649	0.36408	0.35757	0.36245	0.40905	0.30761	0.27645	0.34252
1298.9	0.28093	0.43251	0.45864	0.36053	0.46078	0.39564	0.3057	0.33262	0.32471	0.3354	0.34883	0.36957	0.36881	0.37251	0.6749	0.43037	0.5246	0.29156	0.3186	0.34204	0.35204	0.42655	0.29109	0.56737	0.40098	0.49615	0.36303	0.46189	0.51314	0.36349	0.37651	0.34435	0.43025	0.34602	0.28007	0.35571
1299.8	0.32006	0.42235	0.47396	0.38775	0.48073	0.40879	0.3298	0.35548	0.29992	0.34654	0.34823	0.36189	0.3901	0.38895	0.67773	0.44101	0.54602	0.30175	0.35075	0.35054	0.32318	0.45131	0.27507	0.58065	0.38125	0.48878	0.38987	0.46293	0.50758	0.35476	0.4218	0.36788	0.38643	0.36645	0.29411	0.35009
1300.6	0.28805	0.40366	0.44892	0.40058	0.47529	0.38751	0.32307	0.34569	0.29692	0.32628	0.3636	0.35147	0.38043	0.38519	0.67284	0.42104	0.53852	0.27702	0.34974	0.34515	0.31584	0.43569	0.27101	0.58387	0.34506	0.47674	0.40824	0.45452	0.49017	0.34414	0.42096	0.36423	0.35273	0.35786	0.279	0.33916
1301.5	0.30014	0.40397	0.4489	0.40869	0.47533	0.42974	0.35097	0.34537	0.28167	0.35515	0.37884	0.3687	0.40334	0.39893	0.68923	0.43307	0.55541	0.30645	0.35158	0.35636	0.29577	0.4551	0.28407	0.58782	0.32137	0.46109	0.41712	0.45932	0.51162	0.37616	0.4353	0.37405	0.37565	0.35336	0.32031	0.33797
1302.4	0.32961	0.37543	0.42735	0.3894	0.4373	0.39827	0.36457	0.32572	0.28114	0.3161	0.34851	0.35102	0.3792	0.36121	0.65659	0.40384	0.53325	0.28366	0.33832	0.32855	0.28804	0.42614	0.24856	0.56413	0.28266	0.43657	0.38206	0.42386	0.46969	0.34883	0.41979	0.38418	0.38431	0.311	0.28692	0.33564
1303.3	0.36297	0.37604	0.43419	0.42252	0.43883	0.39393	0.37091	0.35706	0.28124	0.31593	0.34009	0.35124	0.40296	0.34399	0.66275	0.41832	0.52608	0.27396	0.36232	0.35982	0.28802	0.45221	0.24054	0.56318	0.25656	0.42559	0.39471	0.42214	0.47125	0.35998	0.42029	0.41302	0.38613	0.30207	0.28354	0.34832
1304.2	0.37865	0.40305	0.42588	0.41453	0.4318	0.38311	0.36175	0.3541	0.30386	0.32674	0.33609	0.36995	0.38936	0.3645	0.66816	0.42473	0.51522	0.27189	0.36334	0.381	0.29273	0.45001	0.24857	0.55063	0.22772	0.41634	0.39061	0.43921	0.45804	0.36266	0.41222	0.40031	0.43196	0.29675	0.30369	0.34674
1305.1	0.40353	0.40723	0.4254	0.41799	0.41813	0.40725	0.35936	0.37367	0.31069	0.33877	0.34083	0.37046	0.41226	0.3666	0.65174	0.43274	0.49726	0.31806	0.36877	0.37762	0.31347	0.44948	0.2368	0.52197	0.20841	0.39628	0.37716	0.44861	0.45082	0.39812	0.38733	0.38225	0.46048	0.30195	0.28656	0.34354
1305.9	0.40114	0.39425	0.43285	0.41145	0.42035	0.38319	0.35514	0.37875	0.3364	0.30516	0.3359	0.35755	0.40024	0.37229	0.64089	0.45387	0.48254	0.33119	0.38849	0.40404	0.33082	0.44097	0.22312	0.5012	0.18004	0.3815	0.38377	0.47822	0.43195	0.40732	0.41524	0.36944	0.43275	0.31767	0.27214	0.34466
1306.8	0.38081	0.39973	0.43393	0.42611	0.44179	0.39665	0.3798	0.38218	0.36868	0.3286	0.32687	0.35028	0.38027	0.39855	0.62769	0.46924	0.49159	0.34465	0.4038	0.4051	0.3173	0.45779	0.25031	0.48802	0.15624	0.37289	0.39814	0.50578	0.4525	0.41753	0.45696	0.35433	0.4246	0.3471	0.27909	0.33293
1307.7	0.39642	0.41061	0.42957	0.43122	0.44489	0.41268	0.33883	0.37754	0.36795	0.33785	0.33534	0.35682	0.38361	0.40702	0.62875	0.48467	0.48954	0.33981	0.38272	0.37704	0.33447	0.42722	0.26875	0.48796	0.14251	0.35387	0.39403	0.50209	0.4531	0.4225	0.4427	0.34569	0.43757	0.30761	0.31347	0.33039
1308.6	0.3856	0.41683	0.46092	0.49184	0.47091	0.44448	0.35214	0.38073	0.39556	0.36708	0.36533	0.35855	0.38916	0.41686	0.61924	0.50036	0.50368	0.37211	0.41224	0.38745	0.37573	0.4458	0.28794	0.46701	0.12964	0.34948	0.40873	0.53478	0.49729	0.46338	0.4472	0.37422	0.43157	0.33564	0.31491	0.36331
1309.5	0.39595	0.45165	0.4951	0.49983	0.51033	0.44059	0.35906	0.37785	0.40297	0.40176	0.40146	0.37255	0.41017	0.45633	0.63376	0.51016	0.52088	0.36168	0.41522	0.40593	0.37826	0.46535	0.32871	0.4661	0.11861	0.34469	0.42586	0.5582	0.51807	0.45375	0.45243	0.37135	0.45584	0.34255	0.34107	0.38288
1310.3	0.37969	0.43168	0.472	0.48845	0.52384	0.40823	0.32792	0.36977	0.39182	0.41648	0.40089	0.37621	0.39597	0.44564	0.58031	0.48502	0.53384	0.33878	0.40034	0.36937	0.36625	0.42887	0.32305	0.42637	0.10089	0.31938	0.38765	0.51613	0.50939	0.42122	0.42099	0.36721	0.42655	0.31229	0.32618	0.37018
1311.2	0.40036	0.44953	0.4811	0.51326	0.54883	0.43408	0.32193	0.39373	0.37101	0.42633	0.4229	0.41656	0.45293	0.47485	0.58243	0.50749	0.55767	0.34728	0.41238	0.42943	0.36916	0.41723	0.33254	0.43995	0.1005	0.30749	0.38876	0.53503	0.54351	0.44189	0.41017	0.39462	0.39212	0.34066	0.34742	0.42632
1312.1	0.40133	0.42573	0.4902	0.50421	0.5613	0.42312	0.36502	0.383	0.39238	0.4398	0.44198	0.4246	0.45612	0.48991	0.55993	0.4972	0.5673	0.36208	0.45071	0.45433	0.36097	0.43276	0.3355	0.40367	0.092074	0.28795	0.40016	0.54312	0.55516	0.43961	0.41735	0.39542	0.38583	0.3898	0.33662	0.45296
1313	0.42192	0.40081	0.49798	0.48521	0.53458	0.41464	0.37298	0.38786	0.38995	0.42112	0.4301	0.44161	0.47163	0.49093	0.56054	0.49943	0.54087	0.34815	0.43684	0.43378	0.33844	0.41452	0.34612	0.40731	0.08649	0.25716	0.39039	0.52346	0.52595	0.40134	0.3978	0.39335	0.40371	0.3709	0.32279	0.44206
1313.9	0.40877	0.39365	0.50863	0.48318	0.52045	0.4039	0.36503	0.40622	0.38804	0.40244	0.40976	0.4466	0.44942	0.47251	0.54052	0.50718	0.53024	0.35098	0.44501	0.42231	0.33544	0.41373	0.30882	0.41132	0.082171	0.2354	0.40006	0.52433	0.53032	0.39373	0.42836	0.41745	0.39941	0.37189	0.32157	0.43926
1314.8	0.44295	0.425	0.51454	0.50847	0.52494	0.4231	0.37599	0.42525	0.40856	0.40905	0.41701	0.46698	0.46637	0.47922	0.54801	0.53732	0.51507	0.37613	0.46165	0.44262	0.36166	0.44524	0.31585	0.4342	0.091977	0.23977	0.4102	0.56379	0.55668	0.4152	0.46503	0.44673	0.43661	0.39637	0.33974	0.4618
1315.6	0.4199	0.4227	0.51309	0.49723	0.49318	0.42157	0.37408	0.43225	0.40626	0.41398	0.44171	0.45734	0.43664	0.46208	0.55194	0.53069	0.48778	0.38118	0.45369	0.42823	0.38616	0.45148	0.33001	0.40158	0.087291	0.2366	0.4073	0.55384	0.53554	0.42157	0.47416	0.45835	0.4621	0.37974	0.33819	0.44083
1316.5	0.41759	0.45266	0.50268	0.5149	0.47192	0.42898	0.36824	0.44338	0.40252	0.41751	0.45097	0.47233	0.42676	0.47505	0.54375	0.53287	0.48396	0.3928	0.44293	0.44221	0.40266	0.46874	0.34444	0.41332	0.082167	0.24305	0.40307	0.58143	0.52481	0.43407	0.50859	0.45528	0.43852	0.37856	0.36056	0.46577
1317.4	0.39479	0.47033	0.48277	0.48652	0.46518	0.40295	0.35079	0.41546	0.3938	0.41922	0.47884	0.47311	0.43656	0.45488	0.50697	0.52378	0.51062	0.38166	0.44683	0.44666	0.41329	0.47229	0.32471	0.39365	0.071608	0.24689	0.40466	0.54965	0.54053	0.44076	0.50553	0.43562	0.4328	0.39259	0.37606	0.47739
1318.3	0.39895	0.44074	0.46396	0.48537	0.45398	0.4279	0.36609	0.38951	0.38014	0.41784	0.49709	0.47439	0.44651	0.46719	0.5046	0.53934	0.52812	0.39486	0.47179	0.47481	0.4115	0.47533	0.35601	0.37861	0.069938	0.24433	0.40301	0.54905	0.5262	0.46222	0.51099	0.4433	0.38806	0.37992	0.3801	0.48798
1319.2	0.38195	0.43811	0.49413	0.49753	0.42916	0.45998	0.38925	0.38792	0.36931	0.4033	0.52204	0.46346	0.43666	0.45891	0.50317	0.5248	0.55052	0.39209	0.47359	0.49181	0.41221	0.47581	0.34437	0.36426	0.055766	0.23737	0.39825	0.53497	0.53631	0.47501	0.48512	0.44096	0.35824	0.39125	0.38973	0.50454
1320	0.38351	0.41694	0.4945	0.48826	0.45524	0.44423	0.37292	0.37576	0.38152	0.39407	0.50457	0.46497	0.45052	0.43605	0.51155	0.54871	0.56053	0.38759	0.48668	0.46979	0.41815	0.48332	0.33025	0.36652	0.057614	0.21858	0.40392	0.53278	0.54662	0.46671	0.46673	0.42867	0.37564	0.36431	0.38457	0.52725
1320.9	0.38542	0.40144	0.49686	0.49191	0.47647	0.44841	0.38521	0.37456	0.4032	0.38832	0.51622	0.46542	0.43691	0.42212	0.50907	0.55947	0.5714	0.41463	0.49537	0.48574	0.42978	0.47542	0.33973	0.37057	0.058467	0.20419	0.39187	0.514	0.5481	0.46334	0.45721	0.434	0.38994	0.37157	0.36191	0.49684
1321.8	0.40575	0.38646	0.4917	0.48532	0.46313	0.45084	0.36346	0.37741	0.38783	0.35046	0.48894	0.48537	0.40552	0.43636	0.51424	0.55409	0.53367	0.39944	0.4753	0.46729	0.39715	0.47348	0.33153	0.37761	0.059535	0.19944	0.36535	0.52938	0.53038	0.45375	0.46749	0.42069	0.37442	0.3161	0.33688	0.50129
1322.7	0.44583	0.42875	0.52557	0.50501	0.48595	0.47069	0.39477	0.39513	0.41259	0.38546	0.50496	0.52369	0.40934	0.45807	0.52053	0.57426	0.55297	0.42888	0.48438	0.51237	0.4199	0.50318	0.37376	0.38804	0.068506	0.21144	0.37033	0.53895	0.56611	0.48436	0.46639	0.45862	0.41408	0.33692	0.37508	0.53137
1323.6	0.45862	0.4072	0.53503	0.49172	0.49179	0.46053	0.38053	0.39916	0.40696	0.39413	0.4881	0.54117	0.42304	0.46365	0.52114	0.57141	0.52774	0.43891	0.49371	0.50881	0.42846	0.50571	0.3956	0.38859	0.080429	0.21103	0.39006	0.5319	0.53474	0.46229	0.47464	0.44444	0.4369	0.31686	0.3812	0.50246
1324.4	0.48272	0.43297	0.55297	0.47741	0.47685	0.49311	0.37509	0.42056	0.42765	0.41209	0.50399	0.54093	0.41943	0.48673	0.49354	0.55871	0.53382	0.47447	0.50412	0.51651	0.43328	0.51091	0.39438	0.39431	0.089226	0.22863	0.40524	0.52937	0.54133	0.46955	0.48912	0.44322	0.42904	0.33723	0.38438	0.47286
1325.3	0.4989	0.45062	0.56424	0.48046	0.47703	0.48964	0.37092	0.43214	0.44735	0.43353	0.52234	0.58316	0.46054	0.49199	0.50001	0.57471	0.54159	0.46446	0.51495	0.52341	0.44627	0.51033	0.41565	0.41047	0.10166	0.25203	0.44174	0.52443	0.56844	0.48842	0.48733	0.45866	0.47739	0.32618	0.41314	0.50708
1326.2	0.49795	0.4781	0.57288	0.50723	0.51814	0.51269	0.42856	0.47571	0.46457	0.48423	0.54287	0.58517	0.48093	0.5101	0.51384	0.61319	0.56929	0.52527	0.56276	0.56371	0.50476	0.51981	0.444	0.40699	0.12467	0.27786	0.47168	0.54971	0.59012	0.52426	0.51194	0.51177	0.50606	0.39509	0.45525	0.50788
1327.1	0.48092	0.46562	0.55465	0.49969	0.53446	0.49713	0.39545	0.47589	0.46741	0.4626	0.52382	0.55418	0.47334	0.49477	0.50411	0.60892	0.547	0.51821	0.53651	0.51891	0.50738	0.50392	0.38967	0.41253	0.14142	0.28803	0.4691	0.54479	0.59653	0.503	0.50532	0.48899	0.48838	0.41129	0.39964	0.50685
1328	0.49455	0.47576	0.529	0.49788	0.52361	0.49027	0.37952	0.47104	0.48366	0.4715	0.5171	0.52781	0.49567	0.49448	0.49945	0.63311	0.5637	0.5168	0.54152	0.52609	0.47821	0.50483	0.38333	0.39399	0.16575	0.29765	0.46627	0.56116	0.62125	0.51046	0.5118	0.48645	0.48183	0.41553	0.38331	0.48978
1328.8	0.50307	0.46635	0.51059	0.5226	0.52388	0.47483	0.39869	0.46587	0.45813	0.46635	0.53858	0.553	0.522	0.48605	0.46805	0.6523	0.55765	0.49723	0.53741	0.56103	0.45265	0.51469	0.3914	0.41101	0.18368	0.30898	0.44835	0.57586	0.59314	0.50451	0.52653	0.51127	0.48255	0.41821	0.38497	0.50257
1329.7	0.48207	0.43746	0.51541	0.50039	0.50306	0.47139	0.39221	0.46182	0.42809	0.43439	0.52118	0.51964	0.50597	0.48722	0.45328	0.64728	0.53106	0.48496	0.55015	0.5263	0.43055	0.50084	0.36191	0.39396	0.20381	0.31597	0.40725	0.56121	0.5572	0.48885	0.53412	0.49585	0.43532	0.41372	0.37308	0.47051
1330.6	0.49752	0.46127	0.54361	0.5167	0.48326	0.47604	0.37662	0.46303	0.43632	0.44228	0.54644	0.53126	0.52225	0.50751	0.47195	0.63739	0.53776	0.49799	0.55991	0.54492	0.42525	0.52669	0.3819	0.44582	0.21946	0.33894	0.41997	0.56307	0.57355	0.5078	0.55194	0.50207	0.40847	0.42154	0.37122	0.48028
1331.5	0.49865	0.47929	0.54879	0.52975	0.46971	0.4799	0.40514	0.46108	0.4484	0.47166	0.5752	0.57379	0.54143	0.50928	0.5015	0.63772	0.54505	0.49101	0.592	0.55511	0.4341	0.55153	0.42922	0.45272	0.23143	0.36464	0.44631	0.56627	0.56039	0.50805	0.57538	0.50388	0.42488	0.43396	0.40893	0.48245
1332.4	0.50634	0.50161	0.54447	0.54962	0.49612	0.47803	0.42707	0.45289	0.42489	0.47887	0.59992	0.57911	0.53893	0.53525	0.51502	0.64524	0.54741	0.49786	0.59947	0.55593	0.44828	0.55697	0.4428	0.494	0.24513	0.39397	0.44687	0.57555	0.55368	0.51779	0.57568	0.51648	0.44157	0.43943	0.40602	0.53299
1333.2	0.49661	0.52412	0.56279	0.54623	0.48791	0.47261	0.42518	0.44342	0.42936	0.49378	0.58246	0.57075	0.54323	0.56991	0.54798	0.65843	0.53111	0.51912	0.60322	0.54376	0.45198	0.56604	0.43981	0.48034	0.25992	0.41854	0.45576	0.57468	0.57523	0.52542	0.56773	0.50438	0.46644	0.44512	0.40377	0.52678
1334.1	0.51855	0.55541	0.54516	0.57503	0.48097	0.48055	0.43518	0.44894	0.42843	0.50397	0.57896	0.57371	0.55269	0.58722	0.56012	0.68779	0.53048	0.52782	0.61501	0.54885	0.475	0.57186	0.4339	0.49125	0.28223	0.44813	0.49004	0.60733	0.59126	0.53517	0.58877	0.51386	0.47853	0.45574	0.39505	0.52717
1335	0.5488	0.57597	0.52839	0.58585	0.5283	0.51446	0.47741	0.46801	0.46062	0.52377	0.59094	0.58373	0.57686	0.60599	0.57431	0.70753	0.55676	0.53386	0.64109	0.54685	0.48394	0.56919	0.42854	0.47545	0.3102	0.47286	0.50542	0.62079	0.62187	0.54226	0.60844	0.52617	0.50732	0.46714	0.41174	0.5451
1335.9	0.54218	0.57753	0.51811	0.60914	0.53431	0.4843	0.48502	0.47962	0.47599	0.5208	0.60216	0.55343	0.60301	0.64193	0.57575	0.74728	0.5718	0.51646	0.62688	0.55175	0.46961	0.58507	0.44178	0.48696	0.32247	0.4977	0.50776	0.62479	0.64219	0.52418	0.60937	0.52416	0.51397	0.46176	0.41798	0.53324
1336.7	0.53452	0.55331	0.53626	0.59345	0.52299	0.45114	0.47243	0.49857	0.49323	0.50203	0.58714	0.55594	0.58105	0.63595	0.59237	0.74235	0.54133	0.50182	0.60188	0.55646	0.46295	0.58572	0.41714	0.47643	0.32159	0.51724	0.51725	0.60955	0.62647	0.50104	0.5998	0.53145	0.50652	0.45812	0.42182	0.50192
1337.6	0.56094	0.52959	0.54932	0.61302	0.55979	0.47427	0.49457	0.53273	0.54226	0.52008	0.6035	0.59349	0.58335	0.63051	0.63084	0.75984	0.57455	0.5026	0.62521	0.58197	0.49539	0.59785	0.44852	0.51451	0.33668	0.53792	0.54612	0.62654	0.65394	0.51828	0.63851	0.55441	0.52398	0.49657	0.45079	0.53342
1338.5	0.53729	0.52204	0.54733	0.60996	0.58986	0.46697	0.49508	0.53562	0.5431	0.53125	0.60396	0.58222	0.56568	0.60903	0.64739	0.74578	0.56531	0.49233	0.61894	0.58614	0.4565	0.60049	0.46668	0.51111	0.32766	0.54942	0.54011	0.61274	0.65311	0.51635	0.60256	0.5614	0.51221	0.4999	0.46013	0.52817
1339.4	0.48157	0.50254	0.56327	0.60228	0.57177	0.45381	0.46764	0.51262	0.52689	0.52494	0.59545	0.56104	0.53532	0.58189	0.65608	0.74351	0.5413	0.46936	0.59727	0.58208	0.4413	0.61446	0.46056	0.51141	0.31586	0.55503	0.54037	0.61795	0.61308	0.50328	0.56254	0.54466	0.5222	0.48764	0.45018	0.51314
1340.3	0.50345	0.50889	0.57199	0.58459	0.55369	0.47465	0.43674	0.51319	0.51247	0.5132	0.56734	0.58504	0.5052	0.55335	0.64975	0.733	0.51641	0.49467	0.61417	0.59382	0.44659	0.58802	0.457	0.51244	0.31083	0.56388	0.53263	0.64063	0.59367	0.51841	0.57169	0.56317	0.52894	0.48528	0.43715	0.50786
1341.1	0.52748	0.5521	0.59825	0.59649	0.57856	0.50172	0.47767	0.51926	0.54994	0.53049	0.58517	0.61164	0.51116	0.56393	0.65232	0.76137	0.54829	0.52683	0.64914	0.5912	0.47055	0.59136	0.51461	0.52852	0.32084	0.58779	0.55208	0.68434	0.61081	0.55885	0.59355	0.58205	0.55615	0.5132	0.46629	0.52239
1342	0.51862	0.58879	0.60451	0.60056	0.56521	0.49103	0.47099	0.49473	0.52155	0.53002	0.58658	0.58385	0.48022	0.56347	0.64432	0.75027	0.53259	0.51852	0.62053	0.58097	0.45765	0.57526	0.51782	0.51466	0.30814	0.607	0.56157	0.70456	0.6069	0.5515	0.56487	0.58295	0.51724	0.49411	0.44713	0.51135
1342.9	0.54892	0.61859	0.63395	0.61661	0.57625	0.51253	0.48489	0.51626	0.52348	0.5566	0.58835	0.60962	0.49432	0.59205	0.6587	0.74912	0.56676	0.53573	0.62271	0.60302	0.47357	0.58838	0.5097	0.53006	0.30501	0.62995	0.58252	0.7256	0.62466	0.54926	0.60098	0.60368	0.55521	0.49029	0.45674	0.54743
1343.8	0.58008	0.61542	0.61907	0.59298	0.57331	0.48327	0.48048	0.50156	0.52589	0.54648	0.57116	0.61109	0.50719	0.58467	0.65546	0.74691	0.5654	0.53569	0.60173	0.60351	0.47372	0.55365	0.51573	0.53158	0.30153	0.63466	0.57574	0.69798	0.62177	0.54099	0.61895	0.59872	0.54982	0.48241	0.43176	0.52999
1344.6	0.57052	0.61395	0.61817	0.59475	0.59258	0.47109	0.49058	0.51044	0.53236	0.54782	0.57458	0.59076	0.52314	0.58515	0.67407	0.72548	0.56836	0.53588	0.59068	0.60609	0.45274	0.54733	0.47214	0.53174	0.29252	0.63897	0.57934	0.69024	0.62934	0.55231	0.62356	0.5874	0.53979	0.45957	0.4163	0.53037
1345.5	0.55726	0.61924	0.6198	0.60022	0.58554	0.50552	0.47497	0.5177	0.5338	0.58048	0.5673	0.61045	0.55803	0.58482	0.6937	0.70811	0.58879	0.55389	0.58473	0.64019	0.46437	0.55355	0.44098	0.56204	0.28308	0.64171	0.583	0.67977	0.65356	0.5488	0.63389	0.57819	0.56682	0.43219	0.40055	0.55927
1346.4	0.57116	0.62517	0.6001	0.60841	0.58419	0.51433	0.49037	0.53925	0.53494	0.56818	0.57996	0.64141	0.57417	0.60698	0.68793	0.71317	0.60998	0.5804	0.61446	0.6478	0.47368	0.57175	0.45225	0.58891	0.26858	0.65535	0.57608	0.67364	0.6535	0.55243	0.64737	0.5766	0.60155	0.43885	0.44574	0.58454
1347.3	0.57723	0.60376	0.6013	0.59078	0.57586	0.51006	0.48746	0.52121	0.55179	0.56008	0.5864	0.64144	0.57861	0.58485	0.697	0.7247	0.59995	0.57061	0.58803	0.66095	0.48082	0.57867	0.4639	0.59657	0.25807	0.65037	0.59241	0.67282	0.63747	0.53414	0.65123	0.55877	0.58106	0.46248	0.45517	0.57416
1348.1	0.58811	0.61702	0.61003	0.60707	0.5759	0.51884	0.50021	0.55881	0.54926	0.58119	0.58408	0.6427	0.57551	0.57092	0.69072	0.74084	0.5928	0.56359	0.5962	0.69218	0.49871	0.60156	0.46689	0.60372	0.23589	0.65344	0.59137	0.68837	0.62948	0.5382	0.64707	0.57594	0.59276	0.46691	0.48887	0.58157
1349	0.61683	0.63472	0.64174	0.61468	0.59415	0.55605	0.53964	0.56427	0.57425	0.61599	0.6018	0.68447	0.57958	0.5743	0.71484	0.77616	0.63257	0.57222	0.61181	0.70098	0.56576	0.63878	0.52809	0.62943	0.23228	0.66461	0.61727	0.68903	0.63277	0.52733	0.65386	0.58068	0.6127	0.53421	0.52382	0.61992
1349.9	0.61794	0.61091	0.61484	0.60619	0.5836	0.5551	0.55513	0.56386	0.56691	0.61284	0.61475	0.65454	0.58058	0.54816	0.70302	0.77744	0.64091	0.54276	0.60909	0.68437	0.56628	0.66568	0.55614	0.63891	0.21305	0.66257	0.61136	0.69875	0.6329	0.51715	0.64129	0.58383	0.61115	0.55916	0.54038	0.60111
1350.8	0.60243	0.58925	0.6538	0.6012	0.60273	0.56787	0.53706	0.55754	0.56233	0.60364	0.58909	0.62387	0.58112	0.51365	0.71707	0.77813	0.64395	0.52906	0.5855	0.69379	0.55049	0.66556	0.5312	0.63336	0.2033	0.64314	0.61266	0.70257	0.63102	0.49744	0.61768	0.57892	0.59025	0.53998	0.52371	0.56324
1351.6	0.60587	0.60879	0.65364	0.61643	0.63054	0.60409	0.57038	0.57475	0.59463	0.62966	0.59228	0.61955	0.59013	0.54104	0.71276	0.77946	0.68145	0.54918	0.60923	0.71108	0.58181	0.6944	0.5777	0.65161	0.20381	0.65158	0.58237	0.70754	0.64403	0.53244	0.623	0.60125	0.63855	0.56425	0.52867	0.58426
1352.5	0.63319	0.59513	0.6424	0.60347	0.63335	0.6127	0.57432	0.58294	0.59085	0.6036	0.58687	0.6183	0.59192	0.54605	0.72446	0.7585	0.71132	0.55669	0.61772	0.71103	0.5711	0.68786	0.59099	0.65981	0.2066	0.6474	0.59299	0.70077	0.65438	0.53749	0.64146	0.60704	0.62915	0.55999	0.51793	0.58557
1353.4	0.62051	0.57778	0.62592	0.61604	0.58912	0.62151	0.5569	0.58017	0.58818	0.58543	0.5659	0.60412	0.57796	0.55562	0.69698	0.72057	0.69013	0.55063	0.61179	0.71869	0.53231	0.68744	0.57576	0.66362	0.19361	0.63205	0.58943	0.69185	0.65781	0.56576	0.64217	0.59315	0.61875	0.52973	0.53252	0.56782
1354.3	0.65263	0.59871	0.65762	0.64337	0.6207	0.61286	0.57788	0.5857	0.57798	0.58602	0.5822	0.63363	0.58624	0.56753	0.72329	0.7422	0.70818	0.57265	0.62918	0.74026	0.54906	0.70285	0.57434	0.65604	0.19787	0.62749	0.61147	0.69158	0.65923	0.58492	0.66698	0.62572	0.58348	0.55832	0.55209	0.59864
1355.1	0.66207	0.59471	0.6463	0.6491	0.59525	0.59627	0.58598	0.58103	0.60793	0.61287	0.58168	0.6536	0.61185	0.55467	0.74772	0.7385	0.70729	0.56472	0.62009	0.74611	0.59178	0.70014	0.57443	0.65668	0.20075	0.61916	0.61456	0.66604	0.64532	0.59241	0.67358	0.63157	0.5879	0.5822	0.55113	0.62226
1356	0.67208	0.57888	0.66098	0.63769	0.58485	0.58802	0.56381	0.58107	0.61906	0.60963	0.56291	0.67903	0.60975	0.5501	0.76636	0.7413	0.71309	0.58299	0.62138	0.74704	0.61462	0.69459	0.5591	0.65768	0.20637	0.59783	0.6161	0.65865	0.65716	0.59996	0.64895	0.62062	0.58418	0.56623	0.5397	0.61573
1356.9	0.66383	0.58526	0.66749	0.67419	0.58902	0.6085	0.54778	0.56886	0.64003	0.62079	0.57817	0.67475	0.61294	0.56813	0.76376	0.75784	0.71744	0.58667	0.6174	0.72899	0.61536	0.70405	0.55579	0.66158	0.21638	0.59276	0.59865	0.67443	0.65678	0.5993	0.62416	0.60587	0.59806	0.57731	0.55399	0.63751
1357.8	0.67579	0.60223	0.66782	0.66476	0.64213	0.62743	0.55076	0.58536	0.61921	0.6275	0.59926	0.67414	0.63962	0.58844	0.79088	0.78072	0.72908	0.60431	0.61731	0.71953	0.63873	0.68254	0.55462	0.64215	0.23319	0.58686	0.58326	0.66385	0.64485	0.59882	0.61301	0.62011	0.62083	0.56669	0.55707	0.62771
1358.6	0.66294	0.60159	0.6684	0.65479	0.63875	0.62818	0.52736	0.57171	0.63255	0.6293	0.58742	0.65337	0.64342	0.62228	0.78708	0.76254	0.71496	0.61522	0.60581	0.69972	0.62697	0.6498	0.54123	0.63494	0.2443	0.58613	0.55528	0.64591	0.63348	0.59549	0.59779	0.5861	0.64958	0.55006	0.54022	0.60003
1359.5	0.64909	0.62328	0.67518	0.6359	0.67438	0.62648	0.53518	0.59062	0.62454	0.65385	0.60001	0.62613	0.62994	0.62215	0.78161	0.77956	0.73343	0.6459	0.62735	0.69803	0.60984	0.67419	0.53805	0.63542	0.26138	0.59113	0.57202	0.64484	0.64042	0.60812	0.62664	0.58997	0.66037	0.55906	0.5479	0.59385
1360.4	0.64603	0.63612	0.67746	0.65276	0.68258	0.61906	0.5296	0.60089	0.60251	0.64779	0.63078	0.61048	0.62069	0.63396	0.78045	0.79233	0.72762	0.63695	0.62382	0.67082	0.59755	0.68193	0.52043	0.64115	0.26131	0.5935	0.5728	0.64013	0.62369	0.60236	0.62271	0.62734	0.63776	0.56949	0.58014	0.59007
1361.3	0.62844	0.64713	0.6846	0.63764	0.69643	0.62179	0.54089	0.59738	0.61454	0.66167	0.63134	0.62169	0.63186	0.63486	0.78113	0.8015	0.72935	0.65793	0.64145	0.67782	0.5992	0.68854	0.52747	0.6485	0.26657	0.58905	0.58863	0.62815	0.64271	0.61397	0.6387	0.62023	0.64937	0.58776	0.58843	0.59206
1362.1	0.65168	0.65615	0.69679	0.65377	0.70576	0.61448	0.58252	0.59828	0.63089	0.66745	0.63398	0.62432	0.64004	0.63873	0.77709	0.82772	0.75318	0.65917	0.65833	0.71913	0.61065	0.71268	0.53591	0.66909	0.2841	0.59036	0.59353	0.64288	0.68617	0.63781	0.66206	0.65119	0.63922	0.62366	0.58256	0.61778
1363	0.65969	0.64571	0.67943	0.65621	0.72499	0.63519	0.60577	0.59636	0.63983	0.66188	0.62036	0.61846	0.64565	0.6125	0.7674	0.85146	0.73997	0.65092	0.67986	0.7471	0.6174	0.71539	0.53659	0.66505	0.29374	0.57488	0.61503	0.65632	0.68967	0.64012	0.65402	0.67147	0.62517	0.63044	0.5719	0.61346
1363.9	0.68389	0.65693	0.66361	0.68295	0.73946	0.66239	0.60525	0.60002	0.63151	0.63959	0.6327	0.66288	0.65269	0.64706	0.78387	0.85611	0.75282	0.64401	0.68038	0.75853	0.60098	0.71114	0.55387	0.68087	0.30452	0.57152	0.59368	0.67699	0.70253	0.62556	0.62515	0.67886	0.61397	0.62221	0.57656	0.62985
1364.8	0.67889	0.64298	0.66106	0.65325	0.69786	0.64294	0.58347	0.5702	0.59346	0.62364	0.60941	0.65596	0.64249	0.60451	0.78478	0.82424	0.73631	0.62981	0.64366	0.75149	0.5624	0.68234	0.54228	0.65266	0.31054	0.5538	0.60153	0.65859	0.70176	0.62557	0.61024	0.63054	0.58313	0.58549	0.54318	0.62081
1365.6	0.70518	0.66078	0.69149	0.68172	0.71852	0.67892	0.61077	0.59893	0.57824	0.64843	0.64929	0.67793	0.6619	0.64533	0.81884	0.85088	0.77681	0.62451	0.65617	0.79398	0.60162	0.70351	0.56265	0.67879	0.33502	0.56005	0.61097	0.68612	0.7195	0.65134	0.6191	0.66398	0.59556	0.60415	0.54324	0.63953
1366.5	0.68961	0.63004	0.6991	0.67273	0.71303	0.66721	0.5671	0.58786	0.5714	0.64651	0.6542	0.68818	0.64812	0.59973	0.83306	0.83503	0.76921	0.6323	0.64669	0.74407	0.57726	0.69854	0.56734	0.6787	0.33266	0.5372	0.61729	0.6787	0.69673	0.62826	0.60156	0.637	0.61579	0.57836	0.55153	0.6217
1367.4	0.68643	0.63333	0.71905	0.69116	0.72114	0.67453	0.54696	0.63151	0.5809	0.64754	0.68493	0.73268	0.63003	0.61061	0.83926	0.83715	0.80451	0.65657	0.6353	0.73598	0.59621	0.69279	0.60706	0.71369	0.33582	0.53279	0.60327	0.68503	0.72942	0.63786	0.6057	0.65982	0.63946	0.5828	0.57174	0.65503
1368.2	0.646	0.59488	0.70255	0.66838	0.68701	0.64455	0.53939	0.61194	0.56478	0.6236	0.64752	0.71311	0.60229	0.58034	0.8005	0.80314	0.77399	0.63344	0.61269	0.69933	0.58156	0.65938	0.59769	0.71509	0.32219	0.50701	0.56659	0.65316	0.71646	0.64456	0.60324	0.62364	0.61939	0.58187	0.53493	0.64604
1369.1	0.6509	0.61987	0.7034	0.70594	0.73306	0.68046	0.56343	0.63795	0.61277	0.63568	0.68313	0.73751	0.63707	0.6431	0.81127	0.81844	0.80481	0.66273	0.63959	0.72784	0.62005	0.69471	0.63536	0.7466	0.33158	0.52425	0.55819	0.67473	0.75334	0.65043	0.65292	0.65808	0.68397	0.6279	0.56317	0.66006
1370	0.63857	0.59312	0.69979	0.70442	0.71351	0.66817	0.5485	0.63323	0.6223	0.60182	0.66177	0.73362	0.62758	0.60175	0.7962	0.80968	0.79863	0.67344	0.63356	0.6948	0.59923	0.66948	0.63748	0.72851	0.31881	0.51075	0.53618	0.67286	0.74905	0.62359	0.65399	0.67619	0.68679	0.59367	0.56454	0.65431
1370.9	0.6328	0.59648	0.70089	0.69645	0.71673	0.6603	0.53897	0.63704	0.63772	0.59291	0.64442	0.72141	0.65179	0.59913	0.78597	0.79789	0.80763	0.6524	0.64008	0.70566	0.61153	0.66179	0.63398	0.72897	0.3193	0.51181	0.53961	0.66775	0.74722	0.60218	0.63764	0.68735	0.68149	0.59354	0.54993	0.6795
1371.7	0.63248	0.58942	0.7017	0.67187	0.68917	0.65589	0.55427	0.60368	0.63968	0.59859	0.64326	0.71664	0.66865	0.58619	0.79382	0.78922	0.7881	0.62971	0.62597	0.68466	0.58257	0.68375	0.6214	0.70127	0.31281	0.5032	0.5507	0.66094	0.70082	0.57082	0.6402	0.64725	0.6824	0.58718	0.54099	0.66447
1372.6	0.6541	0.6174	0.75302	0.71369	0.69549	0.67333	0.57256	0.6184	0.66572	0.59813	0.69897	0.74961	0.69272	0.62982	0.81809	0.82206	0.80552	0.6497	0.64704	0.72226	0.60243	0.72126	0.67244	0.70357	0.32307	0.50546	0.59597	0.69149	0.7164	0.58186	0.63848	0.66957	0.71448	0.60353	0.5932	0.68027
1373.5	0.6555	0.60615	0.76472	0.7245	0.7074	0.66406	0.5886	0.62631	0.64077	0.59233	0.68326	0.73656	0.67608	0.61122	0.83779	0.85132	0.80309	0.64551	0.6736	0.72897	0.56369	0.70743	0.67809	0.68915	0.31773	0.48314	0.62455	0.68003	0.71539	0.58566	0.62944	0.65187	0.67192	0.59535	0.58691	0.69523
1374.3	0.67964	0.605	0.75549	0.7233	0.67154	0.65519	0.56736	0.62126	0.64546	0.56812	0.6815	0.72167	0.68627	0.64163	0.85832	0.86182	0.7997	0.65454	0.66124	0.73309	0.55057	0.72307	0.67286	0.69139	0.31469	0.46725	0.62369	0.66656	0.6972	0.59121	0.61397	0.63026	0.64995	0.60637	0.60055	0.69554
1375.2	0.66386	0.59477	0.75477	0.72244	0.63504	0.64367	0.55802	0.60922	0.60566	0.53801	0.68933	0.69632	0.65461	0.64664	0.85697	0.87967	0.78846	0.63706	0.64827	0.70637	0.51179	0.69943	0.64845	0.66425	0.29287	0.44289	0.60983	0.66119	0.69973	0.59363	0.61732	0.61236	0.62927	0.60191	0.60392	0.65528
1376.1	0.68203	0.62834	0.74921	0.75175	0.65492	0.64189	0.55051	0.63009	0.59009	0.52642	0.65371	0.67788	0.64431	0.66616	0.86128	0.87924	0.81171	0.63926	0.66292	0.73014	0.50959	0.71916	0.65396	0.66819	0.28808	0.44391	0.59634	0.63741	0.73153	0.62482	0.60115	0.64097	0.60944	0.61446	0.61169	0.66393
1377	0.70029	0.63442	0.74306	0.73538	0.65849	0.64755	0.54553	0.63014	0.58577	0.52648	0.624	0.65925	0.64423	0.64608	0.86938	0.87616	0.80533	0.64162	0.65783	0.73387	0.52468	0.72596	0.63723	0.65822	0.27611	0.44014	0.59381	0.62725	0.70893	0.61674	0.62254	0.65006	0.60839	0.59579	0.60381	0.64558
1377.8	0.68543	0.62712	0.72608	0.68855	0.63838	0.63589	0.54568	0.61436	0.57034	0.53043	0.62816	0.66307	0.65251	0.62707	0.84395	0.83686	0.79843	0.63204	0.66037	0.71934	0.53502	0.71914	0.62384	0.67302	0.26075	0.42715	0.57233	0.62587	0.67846	0.59437	0.61469	0.64733	0.60579	0.58958	0.60231	0.65518
1378.7	0.65761	0.6265	0.72835	0.67622	0.66295	0.63307	0.54846	0.61058	0.53058	0.56031	0.63556	0.67788	0.63492	0.60569	0.81631	0.81698	0.78693	0.62481	0.63999	0.70116	0.53406	0.71315	0.61041	0.65463	0.23962	0.4218	0.57648	0.61764	0.66286	0.58726	0.61095	0.64604	0.59956	0.58718	0.59054	0.6629
1379.6	0.67592	0.64926	0.73255	0.69239	0.70329	0.66936	0.60692	0.62887	0.56491	0.60131	0.63967	0.7401	0.66108	0.64136	0.83403	0.81198	0.81297	0.67422	0.65953	0.73296	0.59598	0.75658	0.65172	0.68897	0.24393	0.43207	0.60398	0.6516	0.69206	0.59899	0.62608	0.67019	0.63877	0.6398	0.62288	0.70353
1380.4	0.66329	0.62215	0.73325	0.65858	0.69121	0.65851	0.59944	0.60915	0.57351	0.59806	0.65976	0.72441	0.65567	0.62677	0.8167	0.81107	0.80663	0.6569	0.62905	0.71311	0.59427	0.71999	0.62448	0.68392	0.23525	0.421	0.60291	0.65201	0.67507	0.58542	0.63605	0.66593	0.6403	0.62475	0.60414	0.68071
1381.3	0.67189	0.62222	0.72895	0.65223	0.70272	0.66945	0.59349	0.61483	0.58327	0.61606	0.67028	0.72358	0.66207	0.64733	0.82444	0.78824	0.82434	0.66157	0.64088	0.68845	0.59343	0.72462	0.62865	0.69152	0.23186	0.41866	0.60385	0.65275	0.69001	0.60108	0.64211	0.66809	0.64033	0.64909	0.5857	0.70084
1382.2	0.6717	0.62088	0.7142	0.67507	0.69394	0.65745	0.5492	0.58965	0.59632	0.5967	0.64176	0.70152	0.65745	0.67948	0.81523	0.79092	0.7986	0.64964	0.60513	0.66957	0.60923	0.70369	0.60626	0.66318	0.22554	0.41244	0.57905	0.6657	0.68987	0.61895	0.62552	0.65427	0.66137	0.61501	0.56551	0.66559
1383	0.66862	0.62402	0.70907	0.65843	0.70141	0.64636	0.56181	0.55512	0.60938	0.58387	0.63065	0.69594	0.65278	0.69386	0.82725	0.77263	0.79735	0.63096	0.62582	0.66617	0.5964	0.69695	0.60584	0.67147	0.23163	0.40298	0.57066	0.67632	0.7018	0.59755	0.63292	0.63328	0.65783	0.58377	0.55296	0.6465
1383.9	0.65852	0.62904	0.7023	0.6306	0.68342	0.62529	0.52665	0.54244	0.60399	0.56598	0.60398	0.65777	0.60133	0.67192	0.83043	0.76108	0.77793	0.63116	0.59729	0.64122	0.56786	0.68044	0.58193	0.65053	0.22742	0.39201	0.54799	0.63886	0.6958	0.61008	0.60776	0.6002	0.63531	0.55709	0.51315	0.6349
1384.8	0.61116	0.61945	0.68345	0.62269	0.67654	0.61641	0.49919	0.52727	0.57127	0.53464	0.57083	0.65315	0.59147	0.68562	0.82956	0.73454	0.76574	0.6308	0.5995	0.61271	0.538	0.65902	0.57407	0.64255	0.21693	0.37729	0.52023	0.63038	0.68019	0.59301	0.58822	0.57664	0.61514	0.51565	0.50707	0.6301
1385.7	0.61364	0.61556	0.68699	0.63439	0.68458	0.63259	0.52134	0.54021	0.56085	0.5395	0.54568	0.65894	0.59931	0.69375	0.84497	0.77326	0.76718	0.63453	0.61586	0.62962	0.55247	0.64596	0.56292	0.65748	0.22293	0.35872	0.54808	0.63735	0.69872	0.62222	0.59133	0.58262	0.62219	0.52453	0.52781	0.63652
1386.5	0.58892	0.62347	0.68998	0.6395	0.68993	0.62617	0.52197	0.57822	0.54795	0.53288	0.55163	0.66006	0.57668	0.65452	0.84054	0.77487	0.78678	0.63185	0.61907	0.62786	0.53839	0.64966	0.57133	0.66341	0.22141	0.35092	0.5525	0.62975	0.68544	0.60072	0.58641	0.5959	0.61651	0.53838	0.52502	0.63609
1387.4	0.6009	0.63521	0.70358	0.63978	0.69955	0.60098	0.50856	0.59208	0.55091	0.5221	0.5522	0.65317	0.5905	0.67608	0.83655	0.77335	0.79245	0.62232	0.61442	0.65122	0.54005	0.64721	0.58767	0.67663	0.22051	0.35283	0.54686	0.62704	0.68342	0.59725	0.58793	0.60327	0.59587	0.55751	0.52916	0.65026
1388.3	0.57096	0.61563	0.69702	0.64499	0.67636	0.60075	0.52219	0.57262	0.52545	0.51516	0.53828	0.63195	0.60602	0.66148	0.83996	0.76948	0.77488	0.59523	0.60071	0.64465	0.50231	0.61044	0.58563	0.65102	0.2117	0.34224	0.51929	0.62891	0.66145	0.56115	0.59501	0.61348	0.58287	0.54381	0.5188	0.64308
1389.1	0.58105	0.62834	0.69686	0.65781	0.66718	0.60198	0.5428	0.58337	0.53416	0.52531	0.55576	0.63698	0.59135	0.64069	0.853	0.7929	0.7814	0.6156	0.60375	0.66168	0.53112	0.63306	0.60852	0.66755	0.21138	0.34087	0.55256	0.65907	0.66242	0.55335	0.61711	0.62369	0.5871	0.55046	0.54253	0.64578
1390	0.54784	0.62553	0.67803	0.63424	0.65684	0.57439	0.52077	0.55317	0.52021	0.48862	0.55864	0.59513	0.57405	0.62087	0.85893	0.75233	0.77609	0.61468	0.57386	0.60751	0.5259	0.61581	0.60469	0.63779	0.19011	0.33675	0.51919	0.63654	0.63483	0.51771	0.58812	0.59444	0.57363	0.51924	0.51378	0.62325
1390.9	0.57847	0.63984	0.69555	0.6228	0.65542	0.59972	0.5231	0.53464	0.54962	0.50825	0.54165	0.61862	0.591	0.6311	0.88464	0.76242	0.76619	0.63046	0.5793	0.63149	0.54903	0.63188	0.62387	0.6549	0.19218	0.34323	0.55181	0.65496	0.66259	0.5341	0.59845	0.59781	0.57828	0.52521	0.5273	0.65416
1391.7	0.53844	0.62662	0.67053	0.61176	0.60356	0.6112	0.50558	0.5249	0.5571	0.4916	0.50626	0.61373	0.58525	0.59636	0.86305	0.75854	0.71375	0.6329	0.5511	0.59921	0.5627	0.60165	0.59985	0.63541	0.17787	0.3246	0.56444	0.64473	0.63406	0.53524	0.58052	0.58712	0.5831	0.52209	0.49481	0.63044
1392.6	0.59224	0.64729	0.69503	0.62206	0.62508	0.60405	0.50467	0.54901	0.56693	0.48489	0.52897	0.63262	0.6198	0.63079	0.8422	0.77914	0.72378	0.63369	0.57939	0.63837	0.5893	0.64356	0.6285	0.67576	0.18295	0.33295	0.58658	0.65955	0.62675	0.55062	0.61934	0.59456	0.58819	0.51724	0.52492	0.6451
1393.5	0.64001	0.67144	0.69844	0.6305	0.629	0.61939	0.50314	0.57355	0.56191	0.5051	0.5372	0.65799	0.66943	0.68152	0.82903	0.78294	0.70375	0.63186	0.57062	0.66561	0.61256	0.63771	0.62389	0.70289	0.18594	0.33912	0.57734	0.65709	0.63618	0.58364	0.61929	0.61202	0.60339	0.54137	0.5333	0.68321
1394.3	0.67217	0.67828	0.71474	0.62464	0.60718	0.63721	0.50838	0.58697	0.54832	0.5227	0.53834	0.68926	0.70463	0.69618	0.79244	0.79892	0.68381	0.6339	0.56462	0.71026	0.60262	0.63504	0.64242	0.70833	0.19406	0.35216	0.57529	0.65305	0.64044	0.59359	0.65493	0.64327	0.61912	0.53957	0.54742	0.69306
1395.2	0.67956	0.66626	0.70622	0.63008	0.60863	0.61821	0.53184	0.5983	0.53795	0.50607	0.54627	0.67515	0.73997	0.733	0.78963	0.79242	0.70108	0.63994	0.57117	0.71203	0.58391	0.63191	0.64175	0.714	0.19037	0.34616	0.55445	0.64781	0.6346	0.59739	0.63795	0.65678	0.61251	0.53802	0.54853	0.69695
1396.1	0.68594	0.67228	0.72786	0.63177	0.64183	0.61077	0.54986	0.59931	0.50789	0.51946	0.56297	0.65229	0.74263	0.74341	0.81721	0.81706	0.72743	0.63198	0.5773	0.70782	0.57946	0.64828	0.63275	0.69415	0.18772	0.34889	0.55745	0.63796	0.65948	0.61641	0.62871	0.65499	0.62894	0.55191	0.5752	0.68842
1396.9	0.65787	0.65451	0.69473	0.62059	0.62894	0.61739	0.53164	0.59736	0.49895	0.53745	0.56128	0.63129	0.71606	0.73631	0.80779	0.79167	0.71039	0.63848	0.56206	0.70407	0.58521	0.64461	0.60207	0.66188	0.17806	0.34553	0.54859	0.63424	0.64545	0.61168	0.5916	0.64235	0.62939	0.54452	0.5773	0.66623
1397.8	0.63583	0.623	0.7033	0.59296	0.60374	0.57777	0.50336	0.56751	0.48997	0.52389	0.52406	0.60732	0.68017	0.68434	0.81587	0.75543	0.70182	0.60294	0.56708	0.68966	0.53666	0.63874	0.5857	0.61826	0.17115	0.32263	0.5496	0.5892	0.61771	0.56659	0.58271	0.60429	0.63887	0.52939	0.53375	0.63877
1398.7	0.62931	0.62958	0.67538	0.62546	0.6264	0.55627	0.50437	0.5719	0.51011	0.51545	0.53348	0.59589	0.6485	0.67909	0.8142	0.77066	0.7082	0.58765	0.57627	0.67308	0.52438	0.6567	0.58394	0.62972	0.17002	0.30765	0.56104	0.61821	0.63793	0.55495	0.58256	0.61822	0.65531	0.55604	0.53307	0.64638
1399.5	0.61245	0.61246	0.66673	0.59907	0.60841	0.5777	0.49229	0.55925	0.48185	0.48915	0.51294	0.58477	0.61532	0.65039	0.7934	0.78119	0.66973	0.56801	0.56324	0.64234	0.52751	0.64111	0.55796	0.61617	0.16336	0.28674	0.5727	0.60883	0.62387	0.53387	0.60963	0.58802	0.62651	0.56069	0.52909	0.62921
1400.4	0.61115	0.58785	0.63916	0.59968	0.59143	0.601	0.493	0.58038	0.50242	0.48893	0.4989	0.60827	0.59124	0.65374	0.76864	0.75575	0.65507	0.58403	0.56561	0.66899	0.52376	0.64462	0.57093	0.64487	0.16862	0.27866	0.56371	0.61125	0.61609	0.53868	0.6438	0.60309	0.64819	0.5599	0.52626	0.65906
1401.3	0.58916	0.57955	0.61763	0.59355	0.55864	0.56078	0.44966	0.54308	0.46561	0.4544	0.48274	0.59844	0.55907	0.61186	0.70679	0.72744	0.62687	0.53717	0.53471	0.61862	0.48736	0.60193	0.57451	0.63394	0.1722	0.26314	0.52014	0.5994	0.61149	0.50801	0.60642	0.57613	0.62368	0.53207	0.50763	0.65201
1402.1	0.57249	0.57956	0.6166	0.59856	0.57372	0.57404	0.45064	0.55218	0.45033	0.44875	0.50369	0.59934	0.5633	0.61201	0.69321	0.75641	0.6306	0.52773	0.51885	0.61488	0.5067	0.59439	0.58564	0.6331	0.17981	0.2524	0.513	0.60429	0.63927	0.52941	0.60733	0.57533	0.59377	0.53254	0.51203	0.63911
1403	0.54471	0.56373	0.62627	0.5349	0.5812	0.54597	0.438	0.5285	0.42284	0.46055	0.48353	0.57688	0.55954	0.5917	0.68427	0.70835	0.61911	0.49451	0.51024	0.60039	0.52199	0.58144	0.57573	0.6154	0.17814	0.25124	0.46816	0.56243	0.61703	0.51311	0.56259	0.51508	0.56706	0.51455	0.51911	0.59963
1403.9	0.5334	0.58361	0.6353	0.55352	0.59471	0.54658	0.45077	0.51848	0.43611	0.48549	0.48533	0.5987	0.57195	0.60786	0.68993	0.68225	0.64947	0.49393	0.51567	0.61751	0.53748	0.60567	0.59973	0.63406	0.18836	0.26557	0.47404	0.55572	0.62969	0.5199	0.58191	0.53386	0.61757	0.50546	0.53058	0.61895
1404.7	0.52612	0.56911	0.62293	0.54651	0.60149	0.51761	0.43625	0.48939	0.40214	0.471	0.50214	0.59117	0.5816	0.57539	0.63946	0.68114	0.64001	0.46908	0.48527	0.57283	0.53149	0.61058	0.59031	0.62796	0.18778	0.274	0.46492	0.56683	0.61958	0.49355	0.55417	0.50136	0.58124	0.49422	0.51918	0.59466
1405.6	0.54092	0.56228	0.65197	0.55454	0.64026	0.53529	0.4638	0.51877	0.42719	0.48254	0.49421	0.62006	0.59861	0.57943	0.68373	0.70073	0.67205	0.47998	0.51421	0.59711	0.56759	0.65359	0.5818	0.67339	0.18268	0.27577	0.52112	0.57658	0.62485	0.51255	0.59836	0.5333	0.61523	0.51645	0.51759	0.5965
1406.5	0.5485	0.5539	0.6402	0.53816	0.64543	0.53269	0.46343	0.49697	0.42276	0.49357	0.47782	0.62528	0.59048	0.57504	0.65341	0.66928	0.66162	0.47694	0.52125	0.56639	0.5719	0.66168	0.58169	0.69416	0.17134	0.28474	0.51956	0.57947	0.60987	0.50141	0.59509	0.5324	0.60607	0.53733	0.51715	0.60722
1407.3	0.55446	0.54073	0.61883	0.54772	0.61515	0.55218	0.45401	0.48087	0.43519	0.4642	0.47188	0.62339	0.56677	0.56411	0.60625	0.65153	0.64748	0.47252	0.4926	0.5444	0.54347	0.62908	0.55799	0.68612	0.16307	0.26911	0.53476	0.57579	0.60148	0.50455	0.59083	0.52057	0.5629	0.52255	0.4911	0.61675
1408.2	0.53015	0.5245	0.5878	0.52006	0.60734	0.51628	0.41951	0.48152	0.40307	0.45025	0.48937	0.58631	0.5381	0.5366	0.55618	0.64147	0.61605	0.45305	0.46844	0.53672	0.5195	0.58978	0.54104	0.64978	0.15213	0.26447	0.4919	0.55382	0.57866	0.48128	0.52614	0.49522	0.52124	0.49856	0.45368	0.57548
1409.1	0.4972	0.5033	0.55989	0.50433	0.5574	0.48381	0.37914	0.45726	0.38651	0.41737	0.43634	0.53065	0.49095	0.50405	0.52077	0.60949	0.58833	0.43602	0.46689	0.53904	0.47471	0.54823	0.53574	0.60323	0.14069	0.23724	0.45563	0.50978	0.54625	0.45838	0.46602	0.45867	0.50278	0.4762	0.43016	0.54239
1409.9	0.50492	0.51045	0.54174	0.49926	0.54195	0.47413	0.36973	0.43192	0.38799	0.40466	0.42646	0.49661	0.51582	0.53191	0.48618	0.60616	0.56303	0.44166	0.43942	0.52279	0.44878	0.50945	0.5111	0.57188	0.14267	0.23443	0.42228	0.48659	0.50605	0.46562	0.42024	0.44442	0.45876	0.46587	0.41866	0.5397
1410.8	0.47164	0.50346	0.53934	0.50655	0.52574	0.48484	0.38881	0.42382	0.39422	0.39074	0.40969	0.47222	0.51982	0.53189	0.47976	0.61099	0.56264	0.46342	0.43625	0.52197	0.44015	0.50114	0.49917	0.55659	0.14094	0.23295	0.42379	0.49429	0.48621	0.48512	0.42611	0.45325	0.45276	0.44294	0.41482	0.51426
1411.7	0.42117	0.46646	0.50678	0.47032	0.47931	0.46507	0.3462	0.41389	0.35611	0.38408	0.39322	0.45687	0.51017	0.50221	0.44754	0.57788	0.53642	0.44355	0.4065	0.51612	0.40501	0.50431	0.47853	0.54419	0.12749	0.21422	0.3904	0.46187	0.4608	0.46142	0.40102	0.47703	0.45622	0.41321	0.38488	0.48584
1412.5	0.41479	0.41772	0.47353	0.4407	0.44814	0.43546	0.3158	0.38651	0.34093	0.3382	0.35309	0.42209	0.49473	0.46347	0.41273	0.56075	0.49987	0.41493	0.37643	0.46416	0.38235	0.46839	0.44051	0.5322	0.11603	0.19446	0.37018	0.46049	0.44022	0.45336	0.39342	0.45591	0.42526	0.38547	0.36828	0.46233
1413.4	0.43984	0.44037	0.49385	0.42759	0.45598	0.45536	0.34087	0.40203	0.35888	0.34595	0.37085	0.42792	0.53293	0.49613	0.42198	0.55151	0.51927	0.41297	0.38024	0.48298	0.41812	0.47762	0.43529	0.55595	0.11766	0.20578	0.39066	0.48699	0.46685	0.4633	0.438	0.49978	0.44038	0.37912	0.37397	0.48029
1414.2	0.4234	0.42959	0.48585	0.41966	0.4157	0.45161	0.33027	0.41167	0.3525	0.33224	0.37357	0.42547	0.52291	0.46762	0.42196	0.53884	0.51028	0.40385	0.36342	0.48779	0.4157	0.46378	0.44352	0.54481	0.10715	0.19941	0.39074	0.49224	0.46588	0.44463	0.43167	0.49865	0.45106	0.3517	0.39052	0.48007
1415.1	0.41508	0.41967	0.43399	0.38339	0.37273	0.41432	0.29233	0.4022	0.29981	0.27962	0.36781	0.37924	0.48881	0.42768	0.3603	0.48602	0.45772	0.36408	0.32499	0.46196	0.38232	0.41071	0.41179	0.50528	0.095231	0.19191	0.3489	0.45155	0.43812	0.40484	0.38728	0.45184	0.42133	0.29186	0.35439	0.46048
1416	0.44914	0.44958	0.44039	0.41258	0.39664	0.40836	0.29509	0.40421	0.29095	0.27656	0.34452	0.3624	0.50678	0.46368	0.37579	0.50658	0.48227	0.38347	0.34281	0.47195	0.40638	0.4034	0.40233	0.50675	0.10263	0.2103	0.35366	0.47088	0.45128	0.38897	0.40678	0.4282	0.43078	0.3035	0.36006	0.46145
1416.9	0.41875	0.44374	0.43121	0.40529	0.36099	0.39698	0.27487	0.39332	0.29115	0.28729	0.337	0.34738	0.4913	0.46077	0.31786	0.45963	0.47464	0.38505	0.32278	0.46267	0.35638	0.38893	0.36875	0.48711	0.099338	0.19937	0.3073	0.42897	0.43705	0.37734	0.38401	0.41021	0.43217	0.30307	0.32717	0.42536
1417.7	0.394	0.44201	0.42608	0.40077	0.36372	0.39167	0.2559	0.39876	0.27634	0.28026	0.31696	0.37138	0.4537	0.44672	0.29869	0.44071	0.45409	0.38715	0.31136	0.44157	0.33838	0.39654	0.32656	0.47768	0.085536	0.20468	0.28803	0.38184	0.4189	0.37405	0.37795	0.39979	0.41516	0.29276	0.30962	0.43373
1418.6	0.35174	0.42557	0.39956	0.37717	0.37979	0.37738	0.23521	0.36996	0.24318	0.26962	0.31457	0.36619	0.39777	0.43814	0.26782	0.41678	0.4491	0.35946	0.30028	0.42721	0.30984	0.39328	0.30899	0.48757	0.074469	0.19384	0.25993	0.35794	0.4273	0.3473	0.36128	0.37744	0.37954	0.29909	0.27728	0.38522
1419.4	0.36463	0.4169	0.42023	0.39512	0.40509	0.38121	0.24128	0.36015	0.24074	0.28421	0.32419	0.38159	0.39938	0.44144	0.2685	0.44445	0.47373	0.36096	0.32481	0.42559	0.30417	0.42573	0.28966	0.50646	0.080634	0.184	0.24919	0.3696	0.44586	0.36252	0.36584	0.38315	0.40226	0.32386	0.28315	0.3751
1420.3	0.34704	0.40352	0.42194	0.384	0.39414	0.38726	0.24317	0.3625	0.25169	0.26984	0.32805	0.40368	0.40158	0.41721	0.23354	0.4561	0.46001	0.35784	0.33765	0.42813	0.29912	0.40803	0.28634	0.49811	0.079302	0.17409	0.25399	0.36801	0.42546	0.38831	0.36242	0.38305	0.38819	0.29829	0.26914	0.3911
1421.2	0.38879	0.41828	0.43751	0.40802	0.41493	0.41801	0.26822	0.36493	0.23363	0.2611	0.34219	0.42382	0.40815	0.4272	0.26188	0.48324	0.47895	0.36766	0.35036	0.44042	0.31117	0.43966	0.29701	0.50478	0.082122	0.18519	0.29347	0.39284	0.43704	0.38583	0.37892	0.3936	0.37557	0.31037	0.28368	0.43084
1422	0.41373	0.42528	0.40297	0.42578	0.41616	0.41351	0.27603	0.358	0.19967	0.27196	0.33252	0.41232	0.4297	0.4149	0.24833	0.49962	0.49036	0.3689	0.34885	0.42937	0.30594	0.41201	0.30874	0.50052	0.090304	0.17985	0.28069	0.41415	0.44455	0.38811	0.38282	0.40388	0.34552	0.30875	0.28228	0.39654
1422.9	0.43165	0.41095	0.38992	0.41752	0.40816	0.37873	0.28328	0.35793	0.21188	0.26426	0.3016	0.40178	0.44997	0.39838	0.2229	0.47399	0.47521	0.3521	0.36391	0.40716	0.30365	0.40336	0.29874	0.47266	0.094472	0.18121	0.26865	0.41385	0.43764	0.40568	0.41361	0.38617	0.34958	0.3008	0.25302	0.40607
1423.8	0.42845	0.3953	0.39197	0.40639	0.39206	0.37002	0.29283	0.36524	0.24043	0.26121	0.29462	0.41258	0.4546	0.39258	0.24265	0.45998	0.45565	0.34995	0.36652	0.42082	0.30259	0.39284	0.3101	0.46265	0.096584	0.19661	0.29308	0.41364	0.43173	0.3914	0.42015	0.39322	0.356	0.29307	0.25948	0.42242
1424.6	0.43117	0.38741	0.41279	0.41193	0.3863	0.36286	0.30112	0.3568	0.23592	0.26937	0.30624	0.40172	0.42661	0.38459	0.27853	0.43755	0.44266	0.33339	0.36708	0.41303	0.27689	0.41073	0.29714	0.48114	0.096004	0.20087	0.3036	0.41471	0.44212	0.37624	0.4064	0.40115	0.34471	0.29836	0.26755	0.41501
1425.5	0.42355	0.3977	0.42137	0.3843	0.38607	0.35901	0.31675	0.3781	0.25663	0.29366	0.29637	0.42919	0.44489	0.38863	0.2781	0.44381	0.44638	0.30954	0.3845	0.41482	0.29759	0.39531	0.30788	0.50993	0.10383	0.21546	0.31993	0.41131	0.44743	0.39108	0.40393	0.41854	0.3607	0.30046	0.28761	0.42931
1426.3	0.41526	0.37273	0.43209	0.36184	0.37073	0.32524	0.30321	0.3682	0.27268	0.27619	0.30664	0.42604	0.4407	0.39451	0.27008	0.43405	0.43166	0.28083	0.38334	0.39738	0.29396	0.38352	0.28684	0.5171	0.10045	0.21358	0.32074	0.39465	0.41388	0.36163	0.38347	0.40335	0.38203	0.27191	0.29557	0.44128
1427.2	0.40388	0.38836	0.46231	0.36955	0.39378	0.36909	0.31769	0.37962	0.26147	0.2838	0.33099	0.425	0.44639	0.43912	0.27965	0.44636	0.44481	0.3093	0.40511	0.41125	0.31447	0.38527	0.28882	0.54491	0.10855	0.22746	0.33949	0.39156	0.41538	0.36378	0.39023	0.43733	0.37641	0.24781	0.30043	0.4346
1428.1	0.40665	0.41185	0.46173	0.38317	0.43331	0.40406	0.32956	0.38904	0.28616	0.31036	0.34597	0.44584	0.46577	0.46323	0.28937	0.4512	0.46743	0.3324	0.4077	0.40188	0.34209	0.4074	0.29877	0.56616	0.1195	0.23587	0.32962	0.39396	0.43573	0.38958	0.40634	0.46268	0.36973	0.26602	0.32498	0.43375
1428.9	0.39067	0.39963	0.45159	0.36037	0.42777	0.38711	0.31299	0.38302	0.28798	0.31423	0.32516	0.43616	0.48883	0.46253	0.27262	0.43664	0.47114	0.34615	0.38864	0.36633	0.3611	0.36809	0.27786	0.5426	0.12768	0.24679	0.32141	0.38476	0.40184	0.39031	0.39865	0.4348	0.37695	0.26886	0.30912	0.40781
1429.8	0.3753	0.39444	0.43012	0.39854	0.42055	0.37492	0.30783	0.36611	0.28393	0.2768	0.31737	0.40758	0.45618	0.45401	0.26075	0.41958	0.46765	0.35898	0.38703	0.35813	0.36272	0.35627	0.27086	0.50233	0.12692	0.24841	0.31658	0.3825	0.38238	0.37927	0.40265	0.41792	0.3832	0.24733	0.29733	0.37039
1430.7	0.36619	0.39112	0.43458	0.41616	0.44366	0.40055	0.31079	0.34592	0.28892	0.28111	0.30914	0.40559	0.45763	0.45912	0.28628	0.40564	0.47928	0.3708	0.4039	0.35606	0.35719	0.37887	0.26605	0.49784	0.14611	0.26541	0.33277	0.38815	0.41133	0.40478	0.41216	0.40108	0.36159	0.26345	0.28185	0.35338
1431.5	0.35547	0.38374	0.40533	0.41396	0.41972	0.38811	0.30156	0.34409	0.29612	0.26892	0.29533	0.39231	0.44649	0.42574	0.24776	0.40421	0.4641	0.36184	0.40451	0.34493	0.32821	0.3695	0.24717	0.47837	0.1584	0.27316	0.31681	0.38915	0.40043	0.39029	0.40062	0.36966	0.3564	0.26404	0.2726	0.3541
1432.4	0.35164	0.37873	0.40722	0.41068	0.40415	0.3437	0.29579	0.33752	0.26792	0.27741	0.29035	0.37786	0.45259	0.4264	0.22658	0.41507	0.46634	0.34796	0.41195	0.36048	0.32453	0.35582	0.24551	0.47945	0.17548	0.29498	0.33188	0.39622	0.36992	0.3674	0.40233	0.35577	0.34421	0.28038	0.25259	0.35769
1433.2	0.33403	0.37537	0.39025	0.40316	0.40364	0.33488	0.3194	0.34006	0.26379	0.25894	0.28911	0.3676	0.4226	0.4048	0.1986	0.40687	0.44882	0.33152	0.41335	0.37293	0.31162	0.37862	0.24459	0.48602	0.19265	0.31385	0.31916	0.37537	0.36842	0.34677	0.39776	0.3693	0.33752	0.2737	0.25545	0.35428
1434.1	0.34675	0.35941	0.40486	0.37513	0.43163	0.30818	0.3184	0.32232	0.25204	0.27584	0.29276	0.37412	0.4229	0.3943	0.20724	0.41123	0.44174	0.33363	0.40494	0.36068	0.30471	0.38441	0.23072	0.52172	0.22017	0.32432	0.30685	0.36293	0.36124	0.336	0.3833	0.35192	0.31175	0.27404	0.24889	0.35712
1434.9	0.34931	0.35171	0.39863	0.36086	0.41901	0.29274	0.30441	0.33619	0.25505	0.2639	0.30132	0.36589	0.39635	0.39525	0.18854	0.40123	0.43175	0.30815	0.38353	0.36284	0.31499	0.34684	0.21244	0.5158	0.2493	0.33184	0.30734	0.36028	0.34673	0.31043	0.35795	0.34784	0.32763	0.26079	0.22972	0.34641
1435.8	0.37622	0.36169	0.39904	0.33358	0.39179	0.29351	0.28839	0.34244	0.24545	0.26764	0.31957	0.38239	0.41935	0.38563	0.22874	0.38037	0.44169	0.29843	0.36403	0.35369	0.3406	0.35282	0.20007	0.51503	0.28686	0.34305	0.31704	0.3579	0.32679	0.30896	0.36373	0.3544	0.34923	0.26212	0.23352	0.35362
1436.7	0.36848	0.34142	0.38309	0.32334	0.37501	0.29995	0.25947	0.32711	0.23854	0.23686	0.29537	0.37415	0.3957	0.37954	0.21603	0.35121	0.41727	0.29617	0.32508	0.3218	0.31433	0.33007	0.18652	0.4889	0.31487	0.32607	0.28768	0.33248	0.32072	0.30071	0.32875	0.31892	0.35008	0.21084	0.21629	0.34885
1437.5	0.37246	0.33971	0.39696	0.32125	0.34764	0.30594	0.24491	0.32044	0.23367	0.21805	0.27875	0.38184	0.39351	0.38515	0.22421	0.35536	0.4123	0.29811	0.32001	0.31011	0.30096	0.28853	0.16629	0.47278	0.34525	0.33606	0.27616	0.32901	0.32251	0.31969	0.33387	0.30338	0.33511	0.158	0.19427	0.35128
1438.4	0.36438	0.36563	0.3935	0.32147	0.33012	0.31776	0.23376	0.31932	0.244	0.21144	0.28123	0.3606	0.41204	0.38905	0.22055	0.3314	0.39846	0.2815	0.30956	0.30187	0.28389	0.28209	0.14457	0.43913	0.36864	0.35135	0.2816	0.33911	0.33656	0.33181	0.34036	0.30496	0.34136	0.13837	0.19951	0.3336
1439.3	0.35563	0.37706	0.40993	0.31458	0.32085	0.33775	0.26084	0.32747	0.22412	0.21546	0.27291	0.35714	0.41545	0.37856	0.23873	0.35083	0.40194	0.32217	0.31503	0.29175	0.27869	0.29754	0.15245	0.43498	0.39238	0.35567	0.25708	0.36023	0.34221	0.35534	0.36417	0.31953	0.32323	0.14368	0.2188	0.35862
1440.1	0.32087	0.37676	0.42314	0.34482	0.36412	0.34539	0.27352	0.31429	0.21942	0.21645	0.25273	0.34598	0.4047	0.39123	0.22768	0.38512	0.40348	0.33273	0.31722	0.30182	0.29413	0.30611	0.15269	0.41841	0.41044	0.37331	0.26288	0.38126	0.38563	0.35993	0.35305	0.3114	0.31857	0.15317	0.2197	0.3521
1441	0.29537	0.37829	0.40507	0.35835	0.34467	0.35234	0.27211	0.32865	0.20996	0.21524	0.25644	0.32512	0.39694	0.3964	0.22452	0.38826	0.40405	0.32155	0.30146	0.30435	0.28515	0.3029	0.10994	0.39528	0.42112	0.3946	0.25959	0.398	0.37867	0.34821	0.35025	0.32978	0.313	0.16518	0.21317	0.32085
1441.8	0.31808	0.38406	0.41729	0.37691	0.38622	0.35878	0.26694	0.34176	0.20877	0.25417	0.28489	0.32889	0.41312	0.40244	0.2473	0.40366	0.44003	0.31289	0.3076	0.32919	0.30832	0.3516	0.1476	0.39564	0.44193	0.40238	0.2708	0.41848	0.41134	0.33625	0.35147	0.34226	0.33225	0.21568	0.26535	0.32729
1442.7	0.33567	0.38472	0.42798	0.38176	0.40003	0.37962	0.28366	0.35952	0.19801	0.29066	0.29193	0.34804	0.41078	0.42558	0.27245	0.42874	0.47767	0.34012	0.33189	0.36226	0.34219	0.38598	0.18649	0.39266	0.45991	0.41112	0.27733	0.43906	0.417	0.34397	0.37236	0.36768	0.34513	0.26111	0.27083	0.35433
1443.6	0.31191	0.37807	0.41177	0.38065	0.40245	0.35624	0.25518	0.33531	0.21353	0.29692	0.29032	0.34045	0.41436	0.41553	0.25157	0.40101	0.47474	0.31683	0.3212	0.36296	0.31953	0.39513	0.19503	0.3651	0.45394	0.41645	0.30376	0.41434	0.39402	0.33412	0.36092	0.35261	0.36469	0.29503	0.26654	0.3263
1444.4	0.32266	0.36859	0.42295	0.35868	0.37566	0.33215	0.24661	0.33055	0.21449	0.2933	0.30195	0.35499	0.40379	0.39399	0.26151	0.38042	0.46603	0.30299	0.32455	0.34219	0.28852	0.38107	0.19886	0.35472	0.44699	0.40143	0.2954	0.39932	0.36596	0.32846	0.38001	0.35281	0.35699	0.29884	0.25383	0.33437
1445.3	0.34285	0.39432	0.45141	0.35342	0.37594	0.32211	0.25217	0.32569	0.23645	0.28376	0.30332	0.38843	0.40948	0.39164	0.27769	0.39201	0.47998	0.30407	0.34615	0.34745	0.28991	0.39197	0.23207	0.36191	0.43637	0.39979	0.32321	0.40275	0.3836	0.33962	0.38121	0.32747	0.35751	0.2869	0.25297	0.37302
1446.1	0.342	0.3879	0.42272	0.36079	0.35929	0.30519	0.23998	0.28831	0.22188	0.26593	0.29537	0.38194	0.39665	0.39491	0.25333	0.37353	0.45649	0.29266	0.32732	0.32044	0.26655	0.36699	0.19704	0.32529	0.41457	0.37578	0.33592	0.40235	0.35479	0.33294	0.36323	0.31004	0.35012	0.2908	0.20033	0.35669
1447	0.3536	0.39294	0.4479	0.3857	0.35588	0.29245	0.26939	0.29366	0.2527	0.25768	0.30532	0.38412	0.4124	0.40478	0.28445	0.37559	0.46721	0.2954	0.35408	0.3318	0.26315	0.3578	0.21746	0.33964	0.3956	0.37	0.35367	0.40384	0.34488	0.33584	0.38451	0.31168	0.35894	0.28237	0.19992	0.35392
1447.8	0.35797	0.40346	0.44823	0.38991	0.37163	0.30355	0.29135	0.29733	0.25374	0.258	0.31516	0.39	0.41519	0.40398	0.29759	0.38554	0.47343	0.3103	0.36179	0.33122	0.28012	0.34968	0.23006	0.33534	0.36762	0.35617	0.33432	0.41125	0.36052	0.3392	0.4021	0.28582	0.34807	0.25161	0.19043	0.36232
1448.7	0.38175	0.42275	0.43374	0.41378	0.39606	0.33604	0.30902	0.29959	0.27843	0.27629	0.3424	0.3876	0.42091	0.44036	0.29943	0.40249	0.48653	0.33718	0.36193	0.33248	0.29152	0.36028	0.27604	0.33565	0.34441	0.36502	0.35074	0.43828	0.37168	0.3638	0.38412	0.30344	0.36795	0.25133	0.24637	0.36644
1449.6	0.39054	0.40002	0.43159	0.40379	0.41344	0.3381	0.29941	0.29985	0.26249	0.28868	0.34683	0.35868	0.43831	0.43966	0.28892	0.38838	0.48974	0.33235	0.34379	0.32166	0.28357	0.33229	0.28669	0.30757	0.32296	0.34717	0.32575	0.44626	0.36278	0.37337	0.38725	0.33581	0.36981	0.28186	0.25622	0.3502
1450.4	0.38408	0.41497	0.43155	0.39365	0.41515	0.33639	0.3252	0.32159	0.27139	0.28649	0.35099	0.35506	0.42556	0.45059	0.28144	0.3972	0.52056	0.35139	0.36569	0.3284	0.2892	0.32629	0.32098	0.3224	0.29171	0.34245	0.28626	0.45112	0.37531	0.39331	0.40968	0.34742	0.39081	0.25272	0.26532	0.36509
1451.3	0.36476	0.4159	0.41523	0.39613	0.41165	0.34201	0.30286	0.33142	0.25899	0.27675	0.3578	0.36168	0.41896	0.451	0.24817	0.40904	0.51551	0.34798	0.33735	0.3191	0.29256	0.337	0.31633	0.30608	0.2548	0.31629	0.28948	0.45169	0.39799	0.40084	0.39807	0.33688	0.37839	0.2672	0.27426	0.3682
1452.1	0.38179	0.42363	0.42753	0.38851	0.4048	0.34789	0.30761	0.34533	0.24176	0.27945	0.35498	0.3612	0.4193	0.4756	0.23438	0.41468	0.51285	0.34137	0.33766	0.32417	0.29427	0.35759	0.30398	0.2978	0.23966	0.30876	0.28927	0.43581	0.38493	0.39224	0.38631	0.36298	0.38506	0.28142	0.2837	0.37236
1453	0.36593	0.39031	0.4169	0.37423	0.38112	0.32434	0.29512	0.34229	0.21898	0.26664	0.31125	0.34639	0.41421	0.43457	0.21006	0.41647	0.51076	0.31016	0.33146	0.34157	0.28827	0.3584	0.25167	0.28863	0.21191	0.26341	0.25704	0.40187	0.39138	0.36493	0.39136	0.34171	0.37452	0.29219	0.24146	0.35914
1453.9	0.37574	0.38772	0.43161	0.3768	0.38786	0.35974	0.3008	0.34245	0.22828	0.26601	0.31486	0.37483	0.41399	0.41113	0.21433	0.42837	0.51549	0.33053	0.36654	0.36033	0.29352	0.39134	0.24501	0.31762	0.1915	0.24516	0.29352	0.40802	0.41618	0.38111	0.40175	0.32208	0.35953	0.28151	0.24327	0.35534
1454.7	0.36637	0.36773	0.43717	0.38998	0.37321	0.33634	0.27874	0.31692	0.23213	0.27163	0.30586	0.37733	0.42715	0.37892	0.20485	0.42617	0.5036	0.31186	0.35039	0.34247	0.29398	0.40033	0.22034	0.29741	0.16604	0.22138	0.30122	0.40732	0.41248	0.33434	0.37695	0.29799	0.32289	0.29401	0.23816	0.34017
1455.6	0.37381	0.36783	0.42593	0.37353	0.36881	0.34116	0.26751	0.30338	0.24628	0.25794	0.30781	0.38232	0.42739	0.34598	0.19953	0.41409	0.49378	0.30177	0.36499	0.33338	0.30296	0.39387	0.2045	0.29925	0.15664	0.21328	0.30436	0.41023	0.39003	0.31946	0.36325	0.28818	0.31555	0.2779	0.25053	0.34149
1456.4	0.37611	0.353	0.4395	0.38409	0.38417	0.32829	0.26571	0.29812	0.27109	0.27247	0.29744	0.39387	0.43483	0.33233	0.20947	0.41302	0.51415	0.28171	0.37958	0.35189	0.28709	0.38474	0.21613	0.30415	0.13678	0.18726	0.31731	0.4231	0.4284	0.33328	0.36385	0.28885	0.32264	0.25797	0.25004	0.33778
1457.3	0.35966	0.34908	0.43653	0.40209	0.39178	0.32477	0.25254	0.29199	0.26408	0.27257	0.3116	0.38908	0.40758	0.32954	0.21607	0.39661	0.50859	0.28993	0.37023	0.33585	0.28583	0.37617	0.24312	0.31002	0.11622	0.17701	0.32234	0.44036	0.41661	0.33516	0.36269	0.30231	0.30369	0.2303	0.25797	0.35452
1458.1	0.33409	0.36709	0.42306	0.38761	0.36076	0.27109	0.26316	0.28144	0.27388	0.26639	0.2921	0.35548	0.38942	0.35947	0.21414	0.37895	0.48509	0.25346	0.35592	0.32788	0.28702	0.35618	0.22288	0.27871	0.095727	0.16014	0.30622	0.41173	0.40271	0.31266	0.35597	0.30648	0.32367	0.20296	0.22783	0.32022
1459	0.34198	0.37668	0.43137	0.37914	0.37704	0.31471	0.28179	0.31869	0.30344	0.2709	0.28974	0.36157	0.40389	0.3703	0.25061	0.40665	0.48419	0.27724	0.37989	0.36802	0.30723	0.37006	0.23814	0.28547	0.091713	0.14816	0.3425	0.41268	0.4053	0.36288	0.38379	0.35705	0.38375	0.21655	0.24293	0.32032
1459.9	0.33886	0.36998	0.44166	0.37806	0.38993	0.31735	0.28449	0.30005	0.2926	0.30889	0.27662	0.37296	0.40287	0.40551	0.24941	0.40785	0.49533	0.27091	0.3632	0.36238	0.27993	0.3621	0.24452	0.28935	0.076061	0.13061	0.32432	0.40768	0.41533	0.36627	0.38664	0.37309	0.39105	0.23454	0.23152	0.33085
1460.7	0.33332	0.37761	0.41397	0.36811	0.36135	0.31473	0.26484	0.31523	0.26759	0.28716	0.27051	0.36924	0.39375	0.37838	0.24908	0.41781	0.48518	0.3004	0.33169	0.33021	0.29229	0.34502	0.24311	0.28126	0.066857	0.12409	0.30013	0.41846	0.4036	0.35629	0.36766	0.3769	0.37895	0.24369	0.22674	0.34088
1461.6	0.33802	0.40935	0.43074	0.36181	0.37267	0.34675	0.30442	0.33635	0.27902	0.29994	0.26871	0.39104	0.41203	0.41368	0.26049	0.42366	0.49362	0.31473	0.35544	0.35603	0.2971	0.3569	0.2191	0.28762	0.063805	0.13276	0.33159	0.42233	0.40428	0.37396	0.38475	0.37804	0.41501	0.25786	0.205	0.33233
1462.4	0.34191	0.40735	0.42612	0.38922	0.39793	0.37942	0.29435	0.34586	0.28302	0.30953	0.2814	0.40408	0.41642	0.42116	0.2631	0.43308	0.52675	0.33586	0.36081	0.34994	0.30582	0.38287	0.24457	0.29775	0.058426	0.1344	0.32158	0.43827	0.42055	0.37448	0.37281	0.37923	0.43087	0.27083	0.22368	0.37617
1463.3	0.36179	0.41881	0.41892	0.38312	0.40738	0.37503	0.30414	0.33833	0.26978	0.30994	0.30328	0.40147	0.40688	0.45264	0.26539	0.43267	0.52826	0.32909	0.35374	0.32843	0.29544	0.39756	0.24832	0.29614	0.058667	0.13946	0.30583	0.43982	0.41812	0.36333	0.37181	0.35145	0.40037	0.29735	0.23594	0.38847
1464.1	0.34911	0.39698	0.39825	0.38322	0.39675	0.36191	0.29271	0.34071	0.24484	0.27692	0.30339	0.35054	0.39592	0.42769	0.27459	0.42739	0.51208	0.332	0.35767	0.34741	0.28608	0.41166	0.23405	0.24613	0.049748	0.12811	0.2856	0.42496	0.41238	0.34854	0.35734	0.33024	0.38377	0.27011	0.2288	0.36253
1465	0.36804	0.41064	0.40198	0.39451	0.41279	0.38599	0.3226	0.33534	0.28343	0.27893	0.30691	0.35577	0.41808	0.48015	0.26823	0.43734	0.50697	0.3322	0.39805	0.37217	0.28899	0.42471	0.23238	0.24597	0.044121	0.1253	0.30022	0.41795	0.40718	0.34278	0.37443	0.35086	0.38197	0.25657	0.2524	0.36553
1465.8	0.39327	0.38748	0.41517	0.40422	0.40368	0.3603	0.30499	0.34017	0.28595	0.25652	0.29562	0.34869	0.41212	0.46081	0.25323	0.45361	0.5093	0.314	0.38336	0.36242	0.29297	0.43496	0.24947	0.24284	0.037122	0.10857	0.27994	0.41063	0.41501	0.32475	0.34714	0.35118	0.35564	0.26441	0.26844	0.37067
1466.7	0.38983	0.38912	0.42232	0.41693	0.41855	0.3668	0.34468	0.3547	0.25733	0.25075	0.28854	0.35646	0.41814	0.45641	0.26664	0.46606	0.51529	0.31788	0.41894	0.38759	0.30816	0.43168	0.24122	0.24947	0.034209	0.10603	0.285	0.42096	0.41219	0.32636	0.40586	0.37786	0.33764	0.29945	0.2876	0.36984
1467.5	0.3489	0.3761	0.41287	0.40904	0.41289	0.36582	0.31502	0.37302	0.24	0.23604	0.2667	0.34349	0.4136	0.44154	0.23391	0.44763	0.49834	0.29748	0.40777	0.40241	0.29507	0.43594	0.23664	0.25583	0.023272	0.097525	0.25692	0.40623	0.40534	0.32708	0.40359	0.37967	0.31467	0.26385	0.29675	0.35977
1468.4	0.34973	0.38756	0.42615	0.39874	0.42792	0.37036	0.32711	0.40007	0.25662	0.23126	0.26961	0.38077	0.42054	0.43543	0.24172	0.46639	0.49563	0.28512	0.41682	0.3977	0.32827	0.41505	0.2657	0.30333	0.028741	0.10692	0.24883	0.40915	0.41423	0.34001	0.38878	0.4005	0.35656	0.29659	0.29384	0.36768
1469.3	0.33389	0.3691	0.43502	0.37744	0.41922	0.35201	0.30055	0.38428	0.23426	0.21801	0.29158	0.36705	0.38193	0.38764	0.24475	0.46046	0.47912	0.26307	0.38947	0.3735	0.32092	0.41821	0.26639	0.29931	0.026408	0.10937	0.23154	0.39823	0.39331	0.35036	0.36583	0.36512	0.37813	0.30496	0.27453	0.35294
1470.1	0.33305	0.37088	0.43929	0.37576	0.41636	0.35514	0.28441	0.39035	0.23744	0.21785	0.29931	0.38316	0.40173	0.38726	0.26866	0.45507	0.47319	0.27881	0.38244	0.39599	0.32936	0.39954	0.26012	0.31114	0.037002	0.11632	0.24957	0.40961	0.41488	0.35831	0.38793	0.38087	0.40697	0.31015	0.27062	0.34872
1471	0.33297	0.35406	0.43548	0.33593	0.38303	0.33708	0.24455	0.38271	0.26104	0.20399	0.30638	0.3629	0.3809	0.36012	0.24798	0.43455	0.44449	0.2614	0.34743	0.37108	0.31436	0.39432	0.2699	0.30321	0.038784	0.10489	0.22427	0.3927	0.37707	0.35417	0.33892	0.3648	0.4095	0.29876	0.27652	0.33606
1471.8	0.34579	0.34359	0.44162	0.35002	0.38609	0.32008	0.25329	0.35291	0.26521	0.19858	0.32829	0.36106	0.37694	0.35886	0.24112	0.43897	0.43621	0.27456	0.37199	0.36992	0.31717	0.38337	0.29313	0.28582	0.034403	0.1046	0.23936	0.39905	0.38264	0.36276	0.33818	0.36277	0.40032	0.30306	0.27808	0.33913
1472.7	0.30293	0.30494	0.40527	0.3058	0.33269	0.28912	0.21772	0.30667	0.21143	0.18291	0.28842	0.31746	0.33607	0.30952	0.18677	0.38153	0.3949	0.24904	0.33334	0.32867	0.26346	0.36215	0.26541	0.24217	0.02689	0.07933	0.22168	0.35865	0.33022	0.34171	0.31678	0.31347	0.32779	0.25486	0.25727	0.31728
1473.5	0.33549	0.30863	0.40997	0.34996	0.36258	0.29355	0.25124	0.32763	0.23459	0.2211	0.28793	0.35505	0.35213	0.35528	0.19325	0.39127	0.43331	0.26643	0.35244	0.3711	0.29798	0.39733	0.29466	0.27241	0.037193	0.083463	0.25712	0.3778	0.37169	0.34254	0.37808	0.34094	0.33919	0.30204	0.29511	0.3498
1474.4	0.33805	0.29162	0.39297	0.32028	0.34897	0.27598	0.25417	0.29587	0.21709	0.2067	0.27851	0.33383	0.33225	0.33739	0.16118	0.37076	0.41271	0.24398	0.33345	0.32291	0.26293	0.40145	0.29595	0.24281	0.030923	0.072635	0.22587	0.34723	0.33334	0.32341	0.3333	0.30438	0.29702	0.28767	0.3015	0.35956
1475.2	0.32655	0.26831	0.37003	0.31593	0.35133	0.25264	0.23494	0.27264	0.18889	0.18888	0.25389	0.31426	0.32519	0.33244	0.13853	0.35853	0.39674	0.24654	0.32486	0.3077	0.24508	0.37951	0.26748	0.22835	0.027833	0.075763	0.22365	0.32278	0.3362	0.31257	0.32135	0.27707	0.29596	0.25379	0.26528	0.34827
1476.1	0.3422	0.2698	0.37987	0.34609	0.35157	0.25516	0.22305	0.29114	0.19325	0.1945	0.23408	0.33067	0.33338	0.30121	0.15825	0.3574	0.39544	0.25003	0.31065	0.29132	0.25467	0.37593	0.24434	0.2573	0.04126	0.082937	0.23798	0.33352	0.3337	0.3045	0.30335	0.28737	0.31474	0.26071	0.246	0.37015
1476.9	0.36202	0.30097	0.39619	0.39773	0.38136	0.2857	0.2474	0.31671	0.2486	0.2073	0.2529	0.35254	0.35136	0.34343	0.18262	0.38321	0.41478	0.29542	0.3396	0.31046	0.29195	0.40828	0.27046	0.25931	0.05618	0.098835	0.25879	0.36991	0.35648	0.30739	0.32588	0.3095	0.36726	0.28922	0.27939	0.38174
1477.8	0.34249	0.30072	0.39136	0.40191	0.36025	0.31282	0.22309	0.31421	0.23124	0.19479	0.25458	0.31433	0.36525	0.31981	0.17911	0.38476	0.37772	0.29822	0.348	0.29845	0.27681	0.38718	0.26932	0.25035	0.063567	0.10408	0.25637	0.37486	0.35744	0.31866	0.28907	0.30624	0.35674	0.2691	0.27078	0.37983
1478.7	0.35837	0.35669	0.39084	0.43123	0.39816	0.34179	0.2476	0.34806	0.27387	0.22124	0.24811	0.32123	0.3948	0.35102	0.20324	0.40488	0.39926	0.32016	0.38926	0.33911	0.32449	0.38908	0.2878	0.278	0.080452	0.12932	0.28309	0.39671	0.39103	0.35399	0.33761	0.335	0.38573	0.28172	0.30222	0.38287
1479.5	0.37386	0.35599	0.39493	0.43708	0.38943	0.35676	0.26327	0.35056	0.2822	0.235	0.24032	0.32639	0.39664	0.33492	0.20965	0.41405	0.38949	0.29718	0.40298	0.35299	0.33265	0.41298	0.29189	0.30199	0.083303	0.13436	0.29095	0.38813	0.39824	0.35042	0.34221	0.35128	0.37195	0.30659	0.31643	0.39098
1480.4	0.38892	0.38204	0.40554	0.4279	0.40777	0.38784	0.29857	0.36559	0.32843	0.24885	0.27268	0.35564	0.43482	0.39351	0.2234	0.42707	0.41163	0.32518	0.42558	0.37351	0.37548	0.43123	0.34152	0.33568	0.096758	0.15078	0.30586	0.4024	0.41469	0.39505	0.38201	0.36864	0.41238	0.32501	0.35391	0.40699
1481.2	0.40816	0.3721	0.40867	0.44198	0.42393	0.38688	0.28447	0.37786	0.33417	0.24376	0.29636	0.34369	0.44924	0.40275	0.23203	0.44208	0.43122	0.32252	0.4195	0.39245	0.35677	0.42314	0.32998	0.34957	0.095551	0.16009	0.32996	0.4026	0.43903	0.41718	0.40459	0.40084	0.39138	0.29773	0.33875	0.42269
1482.1	0.4057	0.35367	0.40497	0.43304	0.42407	0.37267	0.27667	0.37048	0.34531	0.2323	0.28512	0.36349	0.43393	0.39425	0.2311	0.44974	0.4362	0.3167	0.39541	0.39278	0.33826	0.41846	0.31345	0.35827	0.092174	0.16076	0.3128	0.39653	0.40602	0.41102	0.4038	0.39852	0.37486	0.28321	0.33561	0.42562
1482.9	0.35952	0.3102	0.41226	0.42045	0.39232	0.34947	0.26698	0.32823	0.30635	0.22018	0.29395	0.33582	0.42775	0.37712	0.21964	0.43436	0.4141	0.30566	0.37432	0.3547	0.30283	0.42759	0.31638	0.34815	0.082905	0.14272	0.30294	0.38206	0.38412	0.383	0.39609	0.35679	0.38006	0.27502	0.29688	0.42587
1483.8	0.37034	0.34757	0.45653	0.46677	0.44474	0.36518	0.2961	0.34812	0.32546	0.2573	0.32083	0.36044	0.45356	0.43683	0.24452	0.47494	0.44779	0.3389	0.40195	0.38192	0.34711	0.43949	0.36639	0.34713	0.09133	0.16288	0.33507	0.42563	0.42958	0.40867	0.42059	0.37374	0.41557	0.28671	0.3347	0.4564
1484.6	0.34138	0.30813	0.43113	0.44575	0.40488	0.32767	0.26132	0.32249	0.27777	0.22049	0.2744	0.32386	0.40063	0.36991	0.2164	0.44498	0.42216	0.31018	0.36431	0.36865	0.30494	0.40885	0.32389	0.30802	0.076004	0.1373	0.32906	0.40403	0.40165	0.34632	0.37031	0.34558	0.38611	0.27057	0.31665	0.42769
1485.5	0.34674	0.32389	0.4555	0.43587	0.3888	0.33373	0.25996	0.31646	0.26596	0.22686	0.256	0.3456	0.40391	0.34609	0.2035	0.42958	0.41522	0.31052	0.36144	0.35315	0.31628	0.42232	0.31529	0.3239	0.077052	0.13632	0.32357	0.41378	0.39604	0.347	0.35539	0.31875	0.39542	0.29659	0.33214	0.42699
1486.3	0.33063	0.33089	0.46549	0.41845	0.37277	0.3175	0.25682	0.31731	0.22957	0.23084	0.25707	0.33863	0.41882	0.34592	0.20607	0.40508	0.40876	0.30632	0.36681	0.33968	0.30212	0.41555	0.31169	0.34618	0.073065	0.13364	0.33864	0.42819	0.41612	0.36225	0.33997	0.32301	0.40056	0.27287	0.31069	0.42896
1487.2	0.35791	0.33523	0.45796	0.40349	0.37362	0.32899	0.24158	0.33498	0.24048	0.2367	0.26073	0.36224	0.41965	0.34293	0.18694	0.40876	0.42029	0.30909	0.38033	0.35179	0.30824	0.4049	0.30842	0.34719	0.081011	0.14624	0.34451	0.44078	0.42127	0.37182	0.31983	0.35241	0.37789	0.28681	0.32244	0.42701
1488	0.34204	0.33008	0.42235	0.39094	0.34598	0.30784	0.23797	0.31591	0.22973	0.21335	0.25348	0.36991	0.40261	0.31702	0.16241	0.38271	0.41101	0.28915	0.35628	0.33057	0.26864	0.38493	0.2831	0.34998	0.074421	0.14024	0.32613	0.42544	0.39767	0.35259	0.32014	0.34085	0.34496	0.26084	0.29507	0.42257
1488.9	0.38582	0.35808	0.45056	0.40674	0.38746	0.337	0.28302	0.34003	0.23473	0.26943	0.29572	0.40879	0.45275	0.34399	0.19074	0.40962	0.44286	0.30969	0.3998	0.34166	0.28143	0.41403	0.29317	0.3762	0.079493	0.15337	0.31952	0.43045	0.426	0.38921	0.36136	0.3556	0.3472	0.26124	0.31334	0.46744
1489.8	0.38437	0.34575	0.42148	0.42437	0.38877	0.33899	0.2836	0.33162	0.24025	0.26133	0.27387	0.4111	0.46667	0.35337	0.18516	0.42998	0.44331	0.31298	0.40337	0.34079	0.25923	0.40624	0.29001	0.37694	0.075695	0.15771	0.30638	0.42869	0.41677	0.39675	0.36333	0.36979	0.32593	0.24547	0.31098	0.4709
1490.6	0.38453	0.32643	0.41493	0.43765	0.39906	0.33983	0.289	0.34836	0.27329	0.25966	0.26211	0.43645	0.44998	0.35144	0.17982	0.41989	0.44914	0.30442	0.40002	0.35737	0.26894	0.40887	0.29398	0.37652	0.07213	0.14973	0.29787	0.42222	0.41469	0.37903	0.37227	0.36364	0.32598	0.2761	0.32501	0.45393
1491.5	0.39536	0.35182	0.41154	0.47036	0.41432	0.33122	0.3098	0.36781	0.28631	0.26437	0.29172	0.45791	0.47925	0.36741	0.19135	0.44092	0.4626	0.31684	0.38867	0.39552	0.27941	0.41591	0.29721	0.38419	0.069452	0.14804	0.28211	0.42302	0.40974	0.38374	0.37291	0.36776	0.35331	0.28403	0.35529	0.46165
1492.3	0.36699	0.32227	0.4192	0.43607	0.40433	0.33351	0.28775	0.3696	0.26523	0.2342	0.2828	0.44498	0.46756	0.34081	0.182	0.42013	0.44218	0.31743	0.37462	0.38323	0.25663	0.40465	0.2752	0.37551	0.060801	0.12994	0.25983	0.39942	0.38906	0.38049	0.35524	0.3573	0.33994	0.29123	0.35168	0.428
1493.2	0.33947	0.3077	0.39991	0.41554	0.36833	0.3341	0.24565	0.35747	0.26095	0.20684	0.27058	0.42228	0.44475	0.35119	0.14904	0.38712	0.41016	0.3036	0.33516	0.35882	0.22994	0.39891	0.25479	0.35778	0.066692	0.12395	0.23195	0.3856	0.37401	0.36875	0.33631	0.34791	0.31257	0.29111	0.32017	0.39961
1494	0.33895	0.34642	0.42553	0.40989	0.3876	0.31605	0.24775	0.35146	0.25548	0.22206	0.29071	0.43089	0.41844	0.37646	0.14541	0.37917	0.40967	0.29593	0.34082	0.35558	0.24571	0.3995	0.25075	0.36602	0.070111	0.12209	0.25274	0.38512	0.38209	0.3618	0.34289	0.35148	0.32567	0.32017	0.32393	0.41541
1494.8	0.34958	0.38537	0.43506	0.41687	0.38644	0.32195	0.26672	0.32955	0.25355	0.23827	0.29193	0.41493	0.42728	0.3976	0.13744	0.39006	0.41831	0.29868	0.34259	0.34665	0.25784	0.40543	0.23965	0.34127	0.07553	0.12454	0.26633	0.38516	0.38801	0.34572	0.35261	0.36291	0.3285	0.33124	0.33502	0.4266
1495.7	0.30628	0.3612	0.42002	0.4123	0.36226	0.33076	0.23053	0.30388	0.22718	0.23329	0.25324	0.38935	0.40023	0.38302	0.1043	0.34887	0.39215	0.28802	0.32903	0.30093	0.22053	0.3913	0.21808	0.30095	0.065983	0.12629	0.26214	0.37129	0.39423	0.3307	0.34155	0.33606	0.29257	0.30482	0.31137	0.397
1496.5	0.32141	0.40115	0.40993	0.43046	0.36854	0.33284	0.23629	0.28974	0.24069	0.2705	0.27214	0.39566	0.40791	0.41322	0.10086	0.37457	0.42313	0.30334	0.34686	0.29997	0.24645	0.41297	0.25476	0.31036	0.072051	0.13033	0.28621	0.39792	0.40276	0.33001	0.32943	0.34425	0.31101	0.31788	0.34458	0.40793
1497.4	0.30422	0.42498	0.4241	0.44695	0.37453	0.34617	0.254	0.28514	0.24631	0.26459	0.26864	0.40061	0.41096	0.42291	0.11532	0.39133	0.43886	0.29866	0.37327	0.33271	0.26671	0.40047	0.28629	0.3051	0.063958	0.13387	0.31517	0.43443	0.41678	0.32374	0.34965	0.35395	0.32133	0.31499	0.37969	0.40317
1498.2	0.30069	0.39131	0.42555	0.43977	0.34108	0.36377	0.27706	0.28595	0.26436	0.2675	0.27046	0.39764	0.41781	0.40382	0.12557	0.38802	0.44122	0.2832	0.38387	0.33094	0.28135	0.39339	0.30666	0.2819	0.053057	0.12321	0.30061	0.42821	0.42235	0.3101	0.34827	0.3472	0.32277	0.29501	0.37269	0.37734
1499.1	0.30651	0.38837	0.42655	0.43186	0.353	0.36409	0.26094	0.28934	0.27649	0.26901	0.28116	0.38219	0.43716	0.3982	0.12936	0.39772	0.43895	0.29027	0.3824	0.33867	0.28438	0.39206	0.30685	0.2749	0.048644	0.12751	0.28481	0.40553	0.44627	0.31424	0.35221	0.357	0.3216	0.27999	0.36893	0.35202
1500	0.33605	0.40018	0.44586	0.42345	0.36477	0.38028	0.29112	0.30422	0.27412	0.25964	0.30437	0.39413	0.4349	0.42544	0.15561	0.40785	0.43721	0.28316	0.40523	0.36624	0.33159	0.38513	0.33797	0.31011	0.049097	0.12251	0.29702	0.39794	0.44843	0.36037	0.38361	0.39589	0.32663	0.29469	0.38868	0.37714
1500.8	0.35862	0.40309	0.44597	0.41134	0.36057	0.39712	0.30124	0.31897	0.31568	0.24357	0.3142	0.41695	0.45232	0.43062	0.1653	0.40196	0.43061	0.28101	0.39118	0.37591	0.3319	0.3705	0.3269	0.32601	0.051914	0.13439	0.30086	0.41457	0.45184	0.38174	0.41346	0.39814	0.33139	0.29536	0.38731	0.39234
1501.7	0.34843	0.36685	0.42274	0.37784	0.33574	0.36024	0.28863	0.3082	0.29367	0.25681	0.30264	0.38095	0.43434	0.41002	0.13775	0.38734	0.4054	0.27703	0.3786	0.33924	0.30063	0.36253	0.30297	0.32202	0.046705	0.12207	0.28229	0.3908	0.43782	0.36901	0.39717	0.40076	0.32128	0.3167	0.34423	0.38528
1502.5	0.34797	0.37692	0.41898	0.37199	0.3754	0.35207	0.28669	0.33365	0.30003	0.24833	0.30794	0.39765	0.46162	0.44316	0.13159	0.40416	0.4107	0.29769	0.36105	0.37413	0.30135	0.36039	0.3039	0.33901	0.057811	0.13301	0.30884	0.40524	0.46084	0.38241	0.4097	0.40414	0.32192	0.30519	0.3576	0.38134
1503.4	0.312	0.37124	0.39961	0.33149	0.35832	0.33195	0.27204	0.32749	0.2618	0.23827	0.29435	0.39827	0.4366	0.4402	0.12038	0.38625	0.39312	0.27852	0.3539	0.34767	0.29483	0.36221	0.29566	0.31838	0.0474	0.1252	0.30327	0.39783	0.41403	0.36916	0.3866	0.36828	0.30342	0.29139	0.35314	0.37503
1504.2	0.31244	0.39281	0.41065	0.33496	0.37431	0.33744	0.26728	0.32616	0.30265	0.25395	0.29398	0.39777	0.44706	0.44242	0.1567	0.41007	0.42104	0.3002	0.35068	0.33319	0.27595	0.38991	0.27232	0.32343	0.052063	0.13332	0.32643	0.40743	0.42263	0.35592	0.37883	0.36278	0.32561	0.30159	0.34972	0.37163
1505.1	0.28729	0.38594	0.41381	0.32345	0.36616	0.32325	0.21953	0.33237	0.26089	0.25726	0.27131	0.36893	0.41068	0.4428	0.16844	0.38266	0.41364	0.27865	0.34954	0.33348	0.25916	0.40047	0.25298	0.28637	0.04363	0.1245	0.31445	0.37525	0.42489	0.3253	0.33005	0.37482	0.31497	0.28544	0.32487	0.34371
1505.9	0.3151	0.42373	0.44708	0.37345	0.39462	0.36117	0.24542	0.36106	0.29157	0.26611	0.29356	0.38521	0.43156	0.4884	0.20086	0.40002	0.42485	0.31117	0.34845	0.36752	0.28512	0.42103	0.27966	0.2746	0.052014	0.14467	0.35477	0.39693	0.41972	0.3522	0.33825	0.3866	0.34352	0.29403	0.33297	0.33888
1506.7	0.31871	0.40571	0.45306	0.36505	0.37436	0.35667	0.23455	0.35152	0.25845	0.25715	0.26957	0.37563	0.412	0.44714	0.22044	0.39367	0.40933	0.29802	0.34891	0.35143	0.28031	0.43197	0.25869	0.26719	0.045684	0.13622	0.34778	0.38683	0.40219	0.34222	0.32681	0.38924	0.35807	0.31151	0.32153	0.33942
1507.6	0.35539	0.4055	0.47978	0.42531	0.39684	0.38641	0.28359	0.36526	0.2921	0.25372	0.28538	0.38845	0.42883	0.45265	0.25133	0.42696	0.40784	0.33958	0.37717	0.36904	0.30436	0.4224	0.29378	0.30047	0.063907	0.14587	0.37773	0.43424	0.42527	0.3646	0.35107	0.41264	0.40224	0.33778	0.32953	0.37059
1508.4	0.33616	0.36121	0.47472	0.3958	0.37623	0.3578	0.26376	0.3571	0.25483	0.24383	0.26965	0.36549	0.41519	0.43902	0.24445	0.39954	0.39333	0.31956	0.34601	0.35159	0.28284	0.39297	0.28891	0.27654	0.058774	0.12726	0.36929	0.41808	0.4089	0.34218	0.31786	0.38718	0.35691	0.30794	0.30329	0.34594
1509.3	0.35869	0.34671	0.50145	0.43073	0.39172	0.37449	0.32113	0.35068	0.27975	0.2518	0.28713	0.38308	0.44498	0.43469	0.2809	0.43927	0.41551	0.37582	0.35037	0.36063	0.30751	0.39733	0.29229	0.3096	0.069566	0.12571	0.3846	0.44542	0.4346	0.38944	0.35801	0.38804	0.37632	0.32077	0.31144	0.38307
1510.1	0.33604	0.33352	0.50504	0.41842	0.40066	0.375	0.30496	0.34263	0.27259	0.24382	0.2753	0.38517	0.4418	0.4194	0.31678	0.44619	0.42032	0.36681	0.34846	0.3512	0.32271	0.40122	0.26414	0.3359	0.071573	0.12435	0.35818	0.43584	0.44602	0.39259	0.36687	0.38714	0.37718	0.30406	0.31919	0.38211
1511	0.33028	0.35043	0.47546	0.41628	0.39678	0.39048	0.29891	0.33087	0.28119	0.25129	0.28325	0.36432	0.43454	0.42103	0.31039	0.44268	0.40272	0.3841	0.33946	0.34335	0.32945	0.40096	0.26126	0.34836	0.067724	0.12	0.33613	0.4199	0.43845	0.40902	0.34785	0.38476	0.36296	0.30508	0.31	0.38254
1511.8	0.32248	0.33852	0.46361	0.39348	0.36755	0.36282	0.25796	0.31516	0.26031	0.24717	0.28029	0.33906	0.43219	0.41194	0.31405	0.42149	0.4107	0.3466	0.32081	0.31419	0.29831	0.39555	0.26368	0.32783	0.062873	0.10989	0.30884	0.3839	0.44143	0.4248	0.33153	0.35284	0.32404	0.29788	0.27962	0.35252
1512.7	0.33228	0.35242	0.44948	0.4115	0.39546	0.36354	0.27737	0.32448	0.2854	0.26566	0.30847	0.36429	0.43862	0.42418	0.33628	0.43737	0.42163	0.36785	0.36357	0.31985	0.32089	0.42375	0.28759	0.35507	0.072857	0.12098	0.31336	0.40267	0.46161	0.44681	0.37087	0.37416	0.37196	0.30414	0.30726	0.38016
1513.5	0.35874	0.36909	0.45802	0.40832	0.40127	0.35813	0.25607	0.34853	0.29639	0.28208	0.31636	0.37353	0.4738	0.44519	0.34851	0.44236	0.41709	0.3656	0.38846	0.34119	0.3206	0.41254	0.30724	0.36427	0.083971	0.13286	0.33473	0.41023	0.45409	0.44499	0.38012	0.38541	0.3709	0.32483	0.31247	0.38218
1514.4	0.40475	0.37856	0.43304	0.38212	0.40947	0.31928	0.27485	0.32199	0.28562	0.28074	0.31366	0.38033	0.47692	0.41638	0.34302	0.42547	0.43314	0.35023	0.39885	0.3255	0.27499	0.39611	0.32138	0.35014	0.083674	0.12592	0.34676	0.38411	0.46829	0.43229	0.37343	0.37124	0.33942	0.33407	0.30702	0.3906
1515.2	0.41474	0.36253	0.44753	0.3822	0.40103	0.3091	0.27806	0.31614	0.30079	0.28456	0.33316	0.38362	0.50144	0.4194	0.37047	0.43071	0.46581	0.3567	0.40751	0.32665	0.26635	0.3845	0.33541	0.33373	0.098275	0.13768	0.35452	0.39835	0.49164	0.43784	0.39413	0.37463	0.36242	0.33704	0.31318	0.39004
1516.1	0.41395	0.38104	0.43404	0.37425	0.40375	0.34095	0.26186	0.32441	0.31545	0.29195	0.34613	0.38692	0.50518	0.42927	0.37379	0.42942	0.48746	0.38347	0.39953	0.32701	0.28638	0.39474	0.33835	0.35084	0.11087	0.14318	0.37539	0.41338	0.47126	0.42919	0.40873	0.37825	0.36351	0.34399	0.33136	0.40561
1516.9	0.39502	0.36263	0.42757	0.35549	0.36363	0.33724	0.22778	0.30994	0.29797	0.26647	0.29531	0.34859	0.48011	0.41087	0.37285	0.42325	0.46633	0.36145	0.37465	0.31767	0.26391	0.36502	0.29436	0.33092	0.10306	0.13868	0.35833	0.41062	0.43303	0.43239	0.38175	0.34969	0.36496	0.34669	0.30927	0.37257
1517.8	0.38592	0.3741	0.4172	0.36687	0.38197	0.35302	0.25966	0.31092	0.29382	0.25925	0.29454	0.33134	0.47236	0.40818	0.38381	0.43229	0.4729	0.36115	0.36893	0.31017	0.27143	0.38208	0.28981	0.33663	0.10819	0.14245	0.3624	0.40723	0.44749	0.43942	0.39845	0.34073	0.37396	0.35721	0.29999	0.36123
1518.6	0.35845	0.37183	0.42837	0.38465	0.36984	0.38713	0.24943	0.33539	0.3128	0.26408	0.29047	0.31589	0.45946	0.43016	0.38584	0.45692	0.46091	0.36774	0.36864	0.31734	0.30101	0.37698	0.28288	0.35427	0.11823	0.14399	0.35182	0.42259	0.43376	0.46258	0.39761	0.34636	0.39714	0.34769	0.2962	0.35034
1519.5	0.35518	0.38732	0.42731	0.39662	0.3669	0.37435	0.25481	0.34341	0.3123	0.26478	0.26993	0.30952	0.43232	0.43464	0.39624	0.45622	0.44235	0.35556	0.37155	0.29559	0.29232	0.37267	0.28366	0.34599	0.11698	0.1465	0.34757	0.40901	0.41655	0.43855	0.39803	0.31526	0.37727	0.33149	0.26624	0.35986
1520.3	0.36791	0.39093	0.44234	0.40819	0.38368	0.37682	0.28889	0.33764	0.31003	0.27149	0.24949	0.32597	0.44042	0.42895	0.43297	0.4697	0.43014	0.3874	0.37015	0.29689	0.28167	0.37631	0.27366	0.34903	0.11641	0.14803	0.34537	0.41427	0.44907	0.44789	0.38845	0.33293	0.37511	0.33794	0.26953	0.34381
1521.1	0.38509	0.4182	0.45628	0.42805	0.39219	0.3902	0.31271	0.36244	0.32965	0.27821	0.27945	0.33785	0.46869	0.45442	0.44884	0.50553	0.44381	0.40923	0.39071	0.31717	0.29743	0.399	0.31596	0.36134	0.1284	0.15912	0.33485	0.4231	0.48848	0.45824	0.40247	0.35595	0.3599	0.37419	0.27501	0.34285
1522	0.38139	0.41391	0.44002	0.39921	0.37338	0.38178	0.27033	0.34393	0.31481	0.26495	0.30494	0.3311	0.46456	0.44639	0.44298	0.50406	0.43945	0.39624	0.38325	0.29584	0.25804	0.38724	0.33419	0.33144	0.12225	0.14911	0.31021	0.40802	0.49175	0.4426	0.36898	0.33376	0.33223	0.34974	0.27113	0.32024
1522.8	0.39767	0.43081	0.45435	0.40487	0.38032	0.38793	0.27157	0.35794	0.34041	0.27063	0.31588	0.34796	0.46897	0.46352	0.46769	0.50045	0.45154	0.42799	0.39043	0.30147	0.29258	0.40136	0.34115	0.33837	0.12376	0.15674	0.32913	0.42837	0.49617	0.4417	0.39091	0.33936	0.33974	0.35661	0.27487	0.33737
1523.7	0.39012	0.4257	0.44596	0.40477	0.38829	0.38167	0.25737	0.36	0.32932	0.25589	0.32074	0.34641	0.46663	0.47013	0.4845	0.49313	0.45106	0.42317	0.3843	0.29558	0.29844	0.40283	0.33431	0.35653	0.13042	0.15241	0.31137	0.4324	0.50914	0.44948	0.38894	0.36055	0.35791	0.3752	0.28908	0.3159
1524.5	0.38077	0.41259	0.44113	0.41911	0.3744	0.36241	0.25909	0.37414	0.32545	0.2545	0.33005	0.34952	0.45955	0.46947	0.48788	0.49043	0.449	0.39361	0.39894	0.30721	0.30196	0.39857	0.33666	0.36639	0.13632	0.1579	0.31632	0.42058	0.48989	0.45016	0.37068	0.33755	0.36077	0.353	0.27279	0.345
1525.4	0.38077	0.40817	0.46181	0.43011	0.38876	0.35209	0.26474	0.35621	0.3373	0.27698	0.33126	0.38061	0.47416	0.4533	0.52099	0.47094	0.45916	0.37958	0.38458	0.30768	0.316	0.4007	0.33025	0.38877	0.1441	0.14641	0.33823	0.42233	0.47979	0.43623	0.35959	0.32664	0.36536	0.32867	0.26075	0.38711
1526.2	0.36723	0.38556	0.47025	0.42445	0.36813	0.33378	0.29328	0.36069	0.33094	0.28184	0.31553	0.39004	0.4605	0.43722	0.52767	0.43359	0.45322	0.36054	0.38061	0.29842	0.32547	0.40486	0.31991	0.40013	0.14479	0.14721	0.34385	0.42601	0.45537	0.42972	0.36538	0.33103	0.37556	0.32912	0.25997	0.39977
1527.1	0.34971	0.36798	0.44365	0.41544	0.37869	0.32432	0.30502	0.3463	0.30381	0.28633	0.32902	0.40966	0.457	0.42648	0.53543	0.44033	0.46272	0.35464	0.38457	0.29459	0.30328	0.40522	0.32425	0.4045	0.14464	0.14857	0.34444	0.41859	0.46262	0.42511	0.35435	0.32039	0.37052	0.31427	0.27719	0.40558
1527.9	0.35227	0.36917	0.45021	0.39144	0.3858	0.33936	0.3278	0.33445	0.31706	0.29884	0.32495	0.41377	0.48281	0.43856	0.52822	0.4484	0.46547	0.37205	0.38482	0.32203	0.30121	0.41802	0.33359	0.40055	0.14405	0.16298	0.36764	0.43863	0.44333	0.42985	0.37087	0.31442	0.36693	0.29606	0.28464	0.41402
1528.8	0.34638	0.38671	0.44336	0.37386	0.38673	0.35159	0.32403	0.32689	0.31733	0.29087	0.31441	0.41985	0.47517	0.4428	0.53691	0.43832	0.44808	0.37106	0.39951	0.33618	0.30956	0.43258	0.31275	0.39892	0.14192	0.16643	0.35945	0.44018	0.43803	0.42188	0.38756	0.32815	0.3703	0.32117	0.28447	0.41041
1529.6	0.34703	0.37356	0.41814	0.34587	0.38695	0.3707	0.33854	0.33158	0.30501	0.27347	0.3183	0.40188	0.45273	0.4353	0.52334	0.43097	0.44749	0.39473	0.40971	0.3338	0.29042	0.43311	0.31317	0.38227	0.13856	0.18848	0.34529	0.41539	0.43126	0.41239	0.39375	0.339	0.35618	0.31981	0.28081	0.39199
1530.5	0.33506	0.38106	0.42437	0.3664	0.40974	0.37977	0.33583	0.33723	0.31594	0.28609	0.30198	0.4267	0.4346	0.44124	0.53925	0.44537	0.44051	0.41542	0.41248	0.33259	0.31856	0.45132	0.30516	0.39453	0.13791	0.2054	0.34785	0.41548	0.42626	0.43287	0.39231	0.34617	0.36357	0.33729	0.27647	0.39473
1531.3	0.35285	0.3669	0.40559	0.36258	0.38274	0.36695	0.32317	0.32097	0.31704	0.26654	0.30111	0.41722	0.4423	0.42443	0.5327	0.44016	0.42727	0.39154	0.38273	0.33185	0.3252	0.44218	0.32398	0.39342	0.13768	0.20479	0.32676	0.40236	0.40834	0.42357	0.35677	0.34275	0.37823	0.34269	0.27686	0.37955
1532.1	0.36395	0.36686	0.41979	0.39766	0.40894	0.3939	0.32067	0.3384	0.32419	0.29488	0.34056	0.46194	0.44444	0.39619	0.55592	0.4456	0.47242	0.38429	0.40021	0.34655	0.36361	0.45719	0.3763	0.4241	0.1486	0.20693	0.3232	0.41046	0.43059	0.4381	0.35914	0.35907	0.38706	0.36411	0.2957	0.41135
1533	0.37034	0.36381	0.41013	0.41272	0.42732	0.41136	0.33268	0.35221	0.33872	0.31993	0.34705	0.48314	0.45352	0.40111	0.56649	0.4604	0.50549	0.39842	0.38246	0.36241	0.34279	0.46716	0.38159	0.4482	0.15109	0.22009	0.34856	0.42148	0.4446	0.45844	0.37481	0.39174	0.38585	0.37323	0.30083	0.42017
1533.8	0.36791	0.36637	0.43226	0.43119	0.43633	0.41707	0.33474	0.36998	0.33344	0.31671	0.358	0.4857	0.46232	0.40059	0.57355	0.46661	0.4991	0.39655	0.40192	0.38717	0.36528	0.46049	0.39022	0.46405	0.15778	0.21388	0.38457	0.464	0.45686	0.46547	0.40726	0.40695	0.40035	0.36076	0.30114	0.419
1534.7	0.38964	0.38259	0.44433	0.43123	0.43439	0.41525	0.3325	0.39287	0.33928	0.32864	0.36748	0.49034	0.47659	0.42451	0.57298	0.47416	0.50105	0.39261	0.41614	0.41868	0.37328	0.46956	0.39786	0.46764	0.1628	0.21682	0.39293	0.47114	0.46906	0.44485	0.41486	0.42206	0.40038	0.36284	0.31745	0.44187
1535.5	0.35787	0.37784	0.44265	0.41954	0.45187	0.42313	0.32315	0.38644	0.31083	0.33008	0.34472	0.47103	0.4772	0.41648	0.55174	0.46599	0.50203	0.38767	0.40366	0.41448	0.37039	0.46355	0.37622	0.46742	0.15736	0.21869	0.38701	0.46535	0.47665	0.42276	0.41169	0.4046	0.38463	0.36079	0.29534	0.45427
1536.4	0.35027	0.38406	0.43607	0.41431	0.43209	0.40053	0.32066	0.405	0.30161	0.3302	0.35365	0.45237	0.44675	0.44433	0.53322	0.46598	0.46973	0.387	0.40433	0.42982	0.35661	0.46613	0.34927	0.4644	0.15359	0.2285	0.37961	0.44659	0.46916	0.40842	0.40858	0.41182	0.3729	0.38264	0.30313	0.43822
1537.2	0.35795	0.36936	0.43875	0.39977	0.43487	0.39154	0.31158	0.40833	0.29468	0.32114	0.35082	0.42377	0.44557	0.41749	0.50418	0.45492	0.45507	0.385	0.41549	0.41747	0.37422	0.44251	0.36235	0.44443	0.1547	0.22214	0.35046	0.43245	0.47021	0.39298	0.39938	0.39227	0.36646	0.37046	0.29339	0.42753
1538	0.35794	0.37413	0.4189	0.39436	0.40572	0.36077	0.30298	0.39005	0.29068	0.3392	0.33381	0.43494	0.42155	0.42538	0.49593	0.44215	0.44769	0.34819	0.3782	0.40722	0.36757	0.44545	0.35871	0.43775	0.1484	0.22586	0.31697	0.40163	0.45645	0.36814	0.34146	0.36611	0.35688	0.38878	0.30435	0.43071
1538.9	0.36823	0.38451	0.4052	0.41487	0.42373	0.37931	0.31585	0.38575	0.28486	0.33887	0.33666	0.42116	0.44542	0.4128	0.49971	0.4728	0.45134	0.37205	0.34979	0.42265	0.35788	0.4141	0.36314	0.43149	0.15469	0.22743	0.32452	0.41794	0.4623	0.39525	0.34541	0.37675	0.35131	0.38268	0.29398	0.418
1539.7	0.38569	0.40612	0.41883	0.42041	0.43611	0.3742	0.33009	0.41262	0.32589	0.35768	0.36843	0.45112	0.43716	0.42039	0.52101	0.47487	0.44328	0.38302	0.38275	0.44231	0.36245	0.43317	0.3753	0.43653	0.1568	0.23996	0.34657	0.43408	0.46961	0.41265	0.38462	0.4081	0.35784	0.40342	0.30156	0.42139
1540.6	0.38165	0.38787	0.3985	0.41294	0.41508	0.36844	0.32087	0.38438	0.31378	0.35015	0.34578	0.42948	0.43842	0.38566	0.53066	0.45649	0.44364	0.36196	0.36503	0.4027	0.33803	0.41841	0.33654	0.43059	0.14676	0.21777	0.35136	0.42992	0.4365	0.4094	0.36236	0.38793	0.35196	0.38562	0.27111	0.40259
1541.4	0.35573	0.38748	0.42037	0.41781	0.41186	0.35234	0.31511	0.38102	0.34224	0.33718	0.36386	0.43598	0.40907	0.39437	0.56555	0.47464	0.43986	0.33651	0.35393	0.39924	0.34582	0.42313	0.31842	0.44641	0.13584	0.21768	0.35625	0.44817	0.42959	0.40427	0.37096	0.40384	0.36321	0.37405	0.28543	0.41061
1542.3	0.34894	0.40604	0.40346	0.4307	0.42578	0.37019	0.32124	0.39298	0.3552	0.33931	0.37844	0.44215	0.41432	0.39363	0.55682	0.50361	0.45959	0.35148	0.3813	0.40355	0.34434	0.4369	0.30434	0.44042	0.13722	0.22874	0.37435	0.46016	0.44546	0.4114	0.42833	0.40501	0.3537	0.36207	0.29208	0.41759
1543.1	0.33195	0.41008	0.42593	0.42833	0.43539	0.37399	0.33047	0.38388	0.37311	0.34638	0.39739	0.45385	0.39935	0.39929	0.58434	0.51101	0.47294	0.33274	0.41987	0.39945	0.36442	0.47454	0.31929	0.46437	0.14124	0.234	0.38064	0.46828	0.45656	0.40357	0.43096	0.39972	0.36988	0.37024	0.3277	0.44241
1543.9	0.32748	0.3833	0.43201	0.43616	0.42939	0.36909	0.34132	0.3766	0.35369	0.33	0.36234	0.43333	0.3887	0.38847	0.58984	0.51937	0.47294	0.32121	0.39461	0.39303	0.34329	0.48306	0.29864	0.44805	0.13528	0.21322	0.3843	0.45957	0.44589	0.40343	0.41796	0.38642	0.35541	0.33944	0.32345	0.4356
1544.8	0.33726	0.39789	0.45434	0.46156	0.44819	0.36512	0.35093	0.38596	0.38742	0.33188	0.35873	0.44026	0.39965	0.41236	0.60517	0.5549	0.48546	0.33415	0.39586	0.40281	0.39783	0.47365	0.31892	0.45136	0.14439	0.22889	0.41691	0.47926	0.47515	0.394	0.42318	0.38284	0.3654	0.33764	0.35933	0.46763
1545.6	0.34747	0.40907	0.43185	0.45673	0.43799	0.36922	0.35084	0.3941	0.36041	0.31579	0.36704	0.43205	0.43607	0.41686	0.59248	0.56532	0.49813	0.34301	0.38635	0.42482	0.38452	0.45653	0.33097	0.42227	0.15179	0.23021	0.41637	0.45882	0.47817	0.38024	0.40944	0.37085	0.3541	0.33254	0.36058	0.45448
1546.5	0.37966	0.42325	0.45988	0.46104	0.4649	0.38784	0.37365	0.39904	0.38821	0.33281	0.37803	0.44358	0.44228	0.44371	0.63391	0.59434	0.50538	0.37202	0.39285	0.45588	0.41453	0.46196	0.35886	0.42433	0.15925	0.23762	0.42816	0.49781	0.48305	0.41575	0.41231	0.41349	0.3997	0.34946	0.37693	0.46849
1547.3	0.37886	0.4136	0.44043	0.44489	0.45207	0.40596	0.35561	0.39124	0.36974	0.33741	0.34158	0.4366	0.43678	0.4421	0.63313	0.58919	0.50761	0.393	0.36052	0.43845	0.40323	0.45248	0.34207	0.42089	0.15875	0.22303	0.41457	0.47806	0.45154	0.40911	0.40886	0.40341	0.39638	0.34024	0.35737	0.48555
1548.1	0.35765	0.42812	0.42946	0.45177	0.44412	0.4014	0.34144	0.39631	0.38175	0.33236	0.365	0.44012	0.44438	0.46906	0.64304	0.59311	0.50725	0.38201	0.38056	0.45548	0.41354	0.43931	0.34819	0.41958	0.17155	0.23381	0.40155	0.47716	0.45477	0.38556	0.39437	0.40332	0.39206	0.3417	0.35456	0.48091
1549	0.34737	0.4292	0.44849	0.43484	0.44118	0.41406	0.35636	0.39369	0.36422	0.33317	0.36379	0.45241	0.44371	0.47497	0.66292	0.58453	0.51083	0.39181	0.39875	0.45679	0.38112	0.45666	0.35559	0.42937	0.17456	0.2316	0.40503	0.46492	0.46726	0.41032	0.40079	0.40298	0.3817	0.33638	0.33974	0.48844
1549.8	0.35218	0.41883	0.4612	0.44474	0.44673	0.41537	0.36085	0.38436	0.38107	0.35865	0.35204	0.45822	0.41881	0.47915	0.65827	0.57997	0.49995	0.39079	0.44015	0.43752	0.39617	0.47636	0.37933	0.43864	0.17762	0.22263	0.4176	0.48007	0.48086	0.4219	0.42762	0.39798	0.40188	0.34026	0.34223	0.5011
1550.7	0.32149	0.387	0.44975	0.45959	0.44518	0.38884	0.35447	0.37484	0.33461	0.33108	0.34694	0.44286	0.41217	0.47072	0.60688	0.56988	0.49129	0.37097	0.42341	0.39848	0.37889	0.46273	0.3824	0.44907	0.16847	0.20551	0.39998	0.46096	0.47311	0.39756	0.41003	0.37887	0.34705	0.31739	0.35152	0.49198
1551.5	0.32422	0.38088	0.47722	0.46344	0.45859	0.3625	0.36919	0.38946	0.3654	0.32328	0.37414	0.46385	0.41743	0.48135	0.59951	0.58209	0.50226	0.35821	0.43349	0.4046	0.40629	0.46204	0.40392	0.45106	0.16669	0.21339	0.41246	0.47644	0.5194	0.40935	0.40581	0.39162	0.36019	0.32051	0.37237	0.46746
1552.4	0.34309	0.38601	0.49075	0.47199	0.48951	0.38533	0.36952	0.38153	0.36309	0.34406	0.36342	0.46617	0.40017	0.48161	0.59182	0.59219	0.51634	0.37457	0.40872	0.38553	0.40141	0.47119	0.41786	0.45808	0.16628	0.21182	0.42151	0.48966	0.53453	0.42134	0.41233	0.39299	0.36414	0.31496	0.38561	0.46297
1553.2	0.35579	0.40479	0.47927	0.47073	0.5217	0.39807	0.36314	0.39717	0.37387	0.35765	0.38277	0.46753	0.39417	0.50703	0.57689	0.60939	0.48787	0.3785	0.4016	0.40356	0.40703	0.47608	0.41602	0.45786	0.16458	0.21927	0.40974	0.49789	0.54916	0.41624	0.41264	0.41856	0.38157	0.31502	0.41046	0.46429
1554.1	0.36978	0.40612	0.50538	0.48915	0.54522	0.40494	0.38647	0.41074	0.38138	0.37819	0.41028	0.49363	0.41262	0.54399	0.61266	0.63681	0.50302	0.40161	0.37844	0.44064	0.41048	0.49604	0.41185	0.47256	0.1712	0.23562	0.42028	0.51591	0.56853	0.43387	0.41555	0.43592	0.39003	0.33275	0.4309	0.49199
1554.9	0.39659	0.43679	0.54981	0.4923	0.57047	0.46253	0.39839	0.43692	0.43689	0.4189	0.46107	0.53199	0.44233	0.56506	0.64047	0.64631	0.52409	0.42864	0.3968	0.48422	0.42728	0.52036	0.42623	0.49707	0.19509	0.25103	0.4447	0.52868	0.59765	0.46856	0.4414	0.45397	0.44196	0.37691	0.45602	0.49617
1555.7	0.39634	0.43882	0.50375	0.4925	0.54314	0.45832	0.36411	0.43322	0.41898	0.39829	0.45615	0.50124	0.41046	0.55525	0.60342	0.61738	0.47718	0.40537	0.37858	0.48428	0.38644	0.51749	0.38435	0.46668	0.19613	0.24222	0.42529	0.50627	0.56208	0.43202	0.42508	0.44181	0.40798	0.35686	0.42839	0.47989
1556.6	0.38875	0.4678	0.52557	0.49078	0.52399	0.46832	0.37751	0.45109	0.4394	0.4076	0.48977	0.53334	0.43903	0.5721	0.61208	0.60602	0.46274	0.42631	0.40295	0.49187	0.4053	0.52602	0.3996	0.50415	0.20379	0.24854	0.4211	0.51316	0.56075	0.45761	0.43737	0.46811	0.43106	0.3728	0.44686	0.50977
1557.4	0.39886	0.45042	0.54226	0.49844	0.52913	0.4808	0.37436	0.46713	0.45629	0.39633	0.49763	0.53996	0.45372	0.5606	0.60318	0.62843	0.47781	0.43046	0.41559	0.48938	0.41236	0.53414	0.41338	0.49526	0.21714	0.24439	0.44522	0.51823	0.5463	0.4728	0.46557	0.47391	0.42298	0.36553	0.42408	0.50787
1558.3	0.38824	0.45334	0.53282	0.47738	0.50229	0.49188	0.36169	0.45496	0.43452	0.38963	0.49218	0.52128	0.44466	0.54616	0.56058	0.60886	0.45868	0.43518	0.41038	0.46139	0.40326	0.51187	0.39434	0.48718	0.22052	0.23392	0.42707	0.49918	0.51121	0.4752	0.44556	0.44439	0.39144	0.34113	0.41862	0.47286
1559.1	0.40278	0.45064	0.52229	0.47668	0.46764	0.47102	0.35285	0.43741	0.41607	0.39469	0.45018	0.5234	0.42847	0.52842	0.57514	0.60332	0.44578	0.42425	0.40928	0.47075	0.39666	0.52062	0.39571	0.48561	0.21562	0.22803	0.43784	0.49216	0.49779	0.47341	0.45101	0.43599	0.39487	0.32934	0.40214	0.4911
1559.9	0.43665	0.44082	0.55227	0.49882	0.47575	0.45936	0.36722	0.44752	0.42819	0.43173	0.4605	0.55069	0.45903	0.53075	0.5889	0.61843	0.46588	0.44536	0.42285	0.49176	0.4323	0.52398	0.42988	0.52196	0.23016	0.23614	0.45519	0.50996	0.51142	0.49274	0.47424	0.44914	0.41291	0.35113	0.42889	0.51178
1560.8	0.45699	0.40817	0.54845	0.50908	0.45714	0.45208	0.36226	0.4354	0.42441	0.42673	0.47508	0.52102	0.45374	0.5137	0.56968	0.64975	0.47929	0.4255	0.43413	0.51638	0.4494	0.51555	0.43823	0.49559	0.23627	0.24612	0.46315	0.50327	0.52396	0.50849	0.49149	0.44308	0.38866	0.3574	0.41399	0.4983
1561.6	0.45208	0.39813	0.52919	0.51092	0.43818	0.43527	0.3812	0.41796	0.42422	0.43017	0.48055	0.52443	0.44376	0.49495	0.57454	0.62466	0.46793	0.43043	0.40687	0.52387	0.45151	0.50094	0.44606	0.49933	0.23948	0.23426	0.44326	0.5114	0.53615	0.48416	0.48351	0.44563	0.39966	0.35113	0.4138	0.46885
1562.4	0.46546	0.38006	0.50939	0.51007	0.44808	0.41807	0.36175	0.41835	0.42559	0.43043	0.47446	0.52651	0.44781	0.47544	0.5726	0.62181	0.455	0.40908	0.42722	0.52265	0.45363	0.50801	0.44471	0.50884	0.24938	0.22856	0.43694	0.52914	0.52793	0.47331	0.48116	0.48071	0.41709	0.36119	0.39753	0.45183
1563.3	0.44229	0.37085	0.50733	0.51795	0.46742	0.39851	0.363	0.42358	0.43612	0.42615	0.48841	0.527	0.44565	0.50096	0.55851	0.62183	0.4547	0.39223	0.43307	0.48598	0.45354	0.49711	0.41016	0.50682	0.24733	0.23841	0.42589	0.52321	0.54089	0.46283	0.44307	0.49222	0.39823	0.35207	0.388	0.43035
1564.1	0.43295	0.36905	0.50013	0.51736	0.46781	0.4005	0.3861	0.40521	0.42867	0.42436	0.50217	0.52012	0.43252	0.51326	0.57831	0.62671	0.44851	0.38866	0.44885	0.48246	0.43693	0.50379	0.40915	0.49242	0.24236	0.24091	0.43212	0.51857	0.54461	0.47168	0.43343	0.49132	0.40739	0.34966	0.37704	0.40273
1565	0.44929	0.39009	0.50107	0.50545	0.49107	0.39125	0.38575	0.42578	0.43932	0.43562	0.49286	0.54796	0.43736	0.53695	0.60387	0.6252	0.449	0.40832	0.45001	0.47262	0.40933	0.50926	0.38079	0.51282	0.24862	0.23558	0.44807	0.52834	0.55065	0.47023	0.41402	0.49197	0.43009	0.34924	0.36684	0.39866
1565.8	0.45685	0.40104	0.49904	0.49888	0.50643	0.38483	0.39362	0.43116	0.42247	0.45588	0.50253	0.57294	0.44933	0.56133	0.59757	0.65716	0.46776	0.40234	0.47092	0.4694	0.41628	0.53158	0.36169	0.53372	0.25345	0.25042	0.4409	0.54214	0.56092	0.48013	0.44037	0.48571	0.42559	0.3696	0.34664	0.4165
1566.6	0.49029	0.4442	0.5363	0.50961	0.53772	0.41823	0.42324	0.44563	0.47409	0.48182	0.54145	0.60811	0.45877	0.59202	0.63878	0.68641	0.5081	0.40844	0.47758	0.50009	0.44718	0.54639	0.4094	0.56027	0.26154	0.27389	0.48681	0.54617	0.61313	0.49663	0.4574	0.50068	0.4688	0.41435	0.38387	0.4511
1567.5	0.48814	0.42671	0.48805	0.46915	0.48758	0.40424	0.40217	0.41938	0.44888	0.46736	0.52614	0.57641	0.44409	0.5404	0.62291	0.68198	0.45691	0.40083	0.44456	0.48245	0.43205	0.51042	0.40398	0.53534	0.26493	0.25634	0.4535	0.52877	0.56927	0.48232	0.44897	0.46053	0.46507	0.40906	0.36455	0.43481
1568.3	0.47769	0.41796	0.49329	0.45364	0.50835	0.42215	0.38069	0.43104	0.46781	0.47358	0.54932	0.59371	0.45377	0.5315	0.61406	0.69107	0.46629	0.4109	0.44278	0.49705	0.45035	0.50916	0.4065	0.55604	0.2746	0.25869	0.4487	0.54297	0.59872	0.48877	0.45442	0.47513	0.47868	0.41273	0.35765	0.46065
1569.2	0.45439	0.40441	0.4828	0.45697	0.50584	0.4244	0.3963	0.41251	0.47245	0.4838	0.55136	0.59371	0.44641	0.51049	0.60171	0.6881	0.46404	0.38693	0.4229	0.49797	0.47552	0.51273	0.42114	0.55207	0.28044	0.26049	0.44145	0.54104	0.60285	0.48224	0.46665	0.46534	0.46931	0.41615	0.36263	0.4502
1570	0.44747	0.40471	0.48401	0.45371	0.49143	0.43871	0.36714	0.42327	0.48526	0.49186	0.54804	0.59047	0.44755	0.5095	0.60271	0.68071	0.45366	0.39464	0.41005	0.49957	0.45897	0.49539	0.43256	0.54896	0.27808	0.26148	0.4579	0.52294	0.58738	0.49278	0.43958	0.47268	0.48064	0.41247	0.39051	0.44593
1570.8	0.40122	0.38716	0.47172	0.43174	0.47982	0.40945	0.35956	0.42068	0.46886	0.47434	0.55659	0.57679	0.42784	0.49151	0.56857	0.67762	0.44021	0.39029	0.38538	0.49962	0.44056	0.50143	0.42188	0.53023	0.27294	0.25682	0.42718	0.51925	0.57971	0.49168	0.44124	0.47125	0.44804	0.37398	0.34808	0.43089
1571.7	0.41107	0.40785	0.49722	0.4464	0.52664	0.4402	0.36635	0.44629	0.49416	0.48528	0.57454	0.59639	0.44039	0.50561	0.58	0.70565	0.49324	0.40431	0.41543	0.53912	0.45852	0.528	0.44656	0.53645	0.28256	0.27451	0.46367	0.53582	0.63046	0.5035	0.47227	0.49897	0.4578	0.38869	0.34529	0.4423
1572.5	0.42592	0.42091	0.46282	0.4561	0.50212	0.44069	0.37352	0.44863	0.47179	0.47251	0.55533	0.57412	0.44399	0.49442	0.56948	0.68476	0.50629	0.38263	0.38826	0.50435	0.43279	0.52494	0.42831	0.51499	0.27753	0.27493	0.45958	0.52631	0.61703	0.49216	0.47896	0.47332	0.4434	0.38401	0.3466	0.4041
1573.3	0.4029	0.41508	0.44839	0.44097	0.49966	0.4206	0.36173	0.44523	0.45208	0.44606	0.53283	0.55425	0.41919	0.47698	0.56976	0.68209	0.50106	0.37658	0.39752	0.49483	0.41043	0.52823	0.39705	0.50352	0.26313	0.27142	0.43561	0.51022	0.61467	0.48176	0.47044	0.47632	0.42078	0.37977	0.3432	0.40889
1574.2	0.42792	0.44711	0.45408	0.47707	0.50858	0.43718	0.40956	0.46559	0.5061	0.46157	0.55385	0.55381	0.4409	0.47599	0.60755	0.70953	0.54564	0.41184	0.42307	0.53328	0.45517	0.57055	0.42151	0.51652	0.27209	0.28499	0.46309	0.54712	0.65048	0.51585	0.48712	0.49347	0.43738	0.42	0.35567	0.42442
1575	0.43411	0.43851	0.4217	0.47172	0.48824	0.45216	0.40214	0.45559	0.49257	0.45018	0.5372	0.55023	0.44277	0.46627	0.57414	0.69508	0.54209	0.39584	0.425	0.52283	0.46142	0.56083	0.38841	0.50959	0.27104	0.28697	0.46415	0.52684	0.63742	0.50701	0.47742	0.47496	0.42542	0.40903	0.35229	0.41567
1575.8	0.42152	0.42941	0.41108	0.45156	0.48973	0.43125	0.40165	0.44869	0.47876	0.43017	0.53659	0.53378	0.43518	0.4604	0.56197	0.65756	0.52996	0.39318	0.41278	0.48598	0.45879	0.54477	0.38144	0.51298	0.26243	0.28056	0.44307	0.5006	0.61106	0.50488	0.45218	0.44616	0.42066	0.39657	0.35249	0.4227
1576.7	0.42336	0.42384	0.43168	0.45004	0.51597	0.4314	0.40934	0.4568	0.50035	0.43446	0.52976	0.55289	0.43927	0.45124	0.57327	0.68619	0.52064	0.41412	0.43712	0.51512	0.49628	0.55295	0.3985	0.54168	0.26931	0.28534	0.44873	0.4969	0.60347	0.51954	0.47211	0.4608	0.43467	0.41201	0.34408	0.44762
1577.5	0.4714	0.44157	0.45358	0.45491	0.51032	0.45797	0.42615	0.47579	0.49731	0.46432	0.55472	0.56453	0.48831	0.47359	0.58922	0.6879	0.53189	0.43673	0.44833	0.51719	0.52699	0.53454	0.44784	0.56014	0.28802	0.2931	0.4696	0.5126	0.59845	0.52921	0.4821	0.46523	0.47523	0.40706	0.35946	0.46531
1578.4	0.425	0.37943	0.45351	0.41128	0.49202	0.4365	0.37762	0.45249	0.41353	0.42179	0.53681	0.5525	0.44797	0.44923	0.53254	0.6395	0.49664	0.39385	0.44023	0.48092	0.49672	0.50495	0.41051	0.56681	0.27218	0.27176	0.42733	0.45728	0.55272	0.48926	0.45346	0.43547	0.44158	0.37212	0.35688	0.4502
1579.2	0.43561	0.41741	0.49623	0.44491	0.5263	0.45561	0.40483	0.47821	0.43005	0.44833	0.551	0.56724	0.46583	0.47733	0.58623	0.65336	0.53273	0.44683	0.46682	0.5044	0.51637	0.51681	0.44086	0.59385	0.28452	0.28203	0.4621	0.48959	0.57774	0.51399	0.48566	0.46543	0.45709	0.41396	0.38959	0.48397
1580	0.43418	0.39914	0.50427	0.47492	0.51481	0.45114	0.40398	0.46855	0.41216	0.44783	0.5315	0.57853	0.45708	0.4765	0.59618	0.65706	0.54489	0.44061	0.47419	0.51878	0.50525	0.52425	0.43667	0.60227	0.28438	0.27946	0.47961	0.51899	0.57798	0.50119	0.49307	0.48052	0.43348	0.41153	0.39841	0.47009
1580.9	0.43016	0.40691	0.49886	0.45515	0.51186	0.44899	0.38722	0.44295	0.38065	0.44983	0.54009	0.56797	0.44466	0.48101	0.57442	0.63515	0.56824	0.42183	0.47368	0.50157	0.47149	0.52771	0.44069	0.58687	0.28033	0.27281	0.47004	0.51824	0.56985	0.50666	0.48105	0.46542	0.39133	0.40169	0.41218	0.46607
1581.7	0.43995	0.41879	0.49906	0.48355	0.53365	0.47161	0.39523	0.42044	0.40004	0.44671	0.54224	0.5625	0.44861	0.48673	0.58108	0.64027	0.58226	0.44611	0.4932	0.53684	0.44808	0.54132	0.42999	0.59038	0.28114	0.27289	0.48786	0.52307	0.57267	0.5275	0.50796	0.47802	0.39645	0.43218	0.41665	0.46459
1582.5	0.4444	0.41366	0.47185	0.49927	0.54294	0.46015	0.38363	0.40179	0.40753	0.4469	0.52455	0.51936	0.46346	0.47682	0.56681	0.62181	0.59248	0.42663	0.46899	0.50553	0.42425	0.52376	0.43622	0.53799	0.28668	0.27314	0.47287	0.5255	0.56511	0.51638	0.4989	0.46892	0.38696	0.42216	0.38542	0.42788
1583.4	0.43443	0.38798	0.45109	0.48646	0.51299	0.44238	0.36293	0.37995	0.40547	0.4133	0.47082	0.50065	0.45217	0.45601	0.53687	0.59147	0.57653	0.40643	0.44392	0.47668	0.41418	0.48369	0.43073	0.52689	0.27639	0.26114	0.44812	0.51245	0.55208	0.51608	0.46213	0.45152	0.38769	0.38127	0.36413	0.40212
1584.2	0.47981	0.41703	0.46897	0.49037	0.52468	0.47423	0.4088	0.39984	0.46792	0.44129	0.4969	0.51883	0.50114	0.49255	0.5625	0.59315	0.60497	0.43342	0.46662	0.50199	0.45791	0.54545	0.47407	0.56017	0.29785	0.28	0.46216	0.52152	0.56475	0.52791	0.49968	0.49693	0.44356	0.43759	0.36896	0.44516
1585	0.44315	0.42005	0.47079	0.50362	0.50232	0.45579	0.42034	0.41355	0.49281	0.41662	0.46419	0.50475	0.49525	0.50609	0.56112	0.58331	0.61175	0.42959	0.45071	0.52206	0.46653	0.52354	0.46351	0.55784	0.30349	0.28883	0.45362	0.52304	0.56352	0.49844	0.48468	0.50928	0.45224	0.41765	0.34792	0.45058
1585.9	0.43972	0.41601	0.47179	0.51014	0.50462	0.44078	0.40979	0.43256	0.51307	0.41535	0.44828	0.5133	0.49213	0.49903	0.53842	0.5811	0.62764	0.41788	0.42443	0.52552	0.47853	0.52433	0.47083	0.55402	0.30387	0.29546	0.44061	0.52516	0.57843	0.4825	0.44981	0.50789	0.45378	0.41781	0.35012	0.45534
1586.7	0.45293	0.47067	0.48652	0.51861	0.505	0.44296	0.44539	0.42907	0.53407	0.41915	0.4547	0.55005	0.48694	0.52859	0.56706	0.59192	0.63681	0.44415	0.44313	0.56423	0.49506	0.55028	0.49118	0.58843	0.31499	0.31821	0.45418	0.54005	0.58643	0.48189	0.4634	0.50467	0.44592	0.45554	0.37627	0.49717
1587.6	0.4754	0.49132	0.4896	0.53207	0.5162	0.42999	0.45655	0.42659	0.53813	0.43342	0.47821	0.55698	0.49096	0.53077	0.56983	0.60945	0.6435	0.44281	0.46013	0.58135	0.50268	0.59039	0.50448	0.59968	0.32921	0.33688	0.4618	0.55614	0.58704	0.45702	0.47031	0.52069	0.45595	0.48482	0.38734	0.51856
1588.4	0.44829	0.47481	0.48893	0.54142	0.50439	0.4193	0.39016	0.42196	0.49947	0.41681	0.46351	0.54157	0.4449	0.49981	0.54456	0.59246	0.61279	0.44263	0.4324	0.56947	0.48462	0.5498	0.45834	0.59271	0.32741	0.3324	0.45396	0.53848	0.57717	0.46006	0.4387	0.50992	0.42685	0.46842	0.3803	0.50194
1589.2	0.45826	0.48009	0.51739	0.56094	0.53519	0.44126	0.39727	0.40948	0.50058	0.43134	0.48533	0.54852	0.45266	0.49804	0.56054	0.59627	0.60769	0.46542	0.46614	0.5521	0.49498	0.57481	0.4603	0.60888	0.34067	0.33128	0.49896	0.5483	0.5844	0.48295	0.47382	0.50642	0.45232	0.48937	0.40543	0.49011
1590.1	0.4562	0.46935	0.5134	0.54346	0.50556	0.44999	0.38417	0.41463	0.46135	0.42797	0.47559	0.5368	0.4359	0.47176	0.5579	0.58898	0.60627	0.47932	0.4926	0.52679	0.50809	0.59218	0.44885	0.62897	0.34279	0.34107	0.51488	0.54712	0.56817	0.47803	0.48691	0.50798	0.44941	0.49403	0.39106	0.47076
1590.9	0.48263	0.48489	0.54028	0.55956	0.5445	0.48071	0.40843	0.45794	0.48924	0.43336	0.47543	0.56075	0.45958	0.4925	0.57185	0.59479	0.63364	0.49016	0.53067	0.56169	0.53724	0.59657	0.46604	0.66558	0.35898	0.35461	0.54227	0.55879	0.6164	0.50761	0.53043	0.55585	0.50138	0.4975	0.39536	0.48604
1591.7	0.4767	0.48085	0.5509	0.56525	0.54583	0.49002	0.40128	0.45243	0.49713	0.41783	0.46937	0.5567	0.46136	0.49683	0.59315	0.57472	0.64287	0.48097	0.52339	0.55816	0.55856	0.58989	0.44782	0.6779	0.36479	0.3619	0.53272	0.54525	0.58587	0.5021	0.54126	0.56199	0.49964	0.49803	0.40282	0.4657
1592.6	0.48641	0.49792	0.54525	0.55375	0.54495	0.4733	0.44381	0.46048	0.48913	0.41	0.4686	0.5481	0.4932	0.49716	0.58578	0.56329	0.63764	0.46863	0.54457	0.57827	0.54918	0.57792	0.45907	0.67177	0.37806	0.3699	0.5438	0.54664	0.59236	0.49921	0.56604	0.56482	0.50989	0.4674	0.41052	0.44683
1593.4	0.49946	0.50395	0.53436	0.53074	0.55204	0.4979	0.42909	0.4637	0.49084	0.40563	0.4728	0.54093	0.51725	0.51339	0.5779	0.53186	0.64553	0.478	0.54737	0.59149	0.56627	0.57462	0.48004	0.69325	0.39083	0.39496	0.52399	0.54031	0.57885	0.50916	0.54007	0.57583	0.50022	0.47596	0.39023	0.47053
1594.2	0.49986	0.51457	0.54035	0.53743	0.5838	0.49427	0.44892	0.44247	0.51882	0.40415	0.4887	0.55938	0.52628	0.54418	0.58238	0.52919	0.65263	0.47924	0.55906	0.60284	0.57758	0.56108	0.49388	0.70909	0.41279	0.41121	0.51859	0.54941	0.58301	0.51832	0.55204	0.60498	0.50555	0.48356	0.4061	0.49041
1595.1	0.47445	0.49785	0.54533	0.54252	0.5454	0.46575	0.43572	0.40335	0.49826	0.40071	0.4816	0.53415	0.52319	0.52439	0.57189	0.49739	0.63224	0.47656	0.54077	0.57083	0.58718	0.5461	0.47484	0.70128	0.42227	0.4149	0.51649	0.52936	0.5513	0.49566	0.52658	0.59201	0.49519	0.48376	0.40486	0.48459
1595.9	0.4885	0.49858	0.56384	0.56197	0.55807	0.48564	0.45489	0.43966	0.49636	0.41978	0.49012	0.5403	0.52682	0.55026	0.59126	0.49494	0.63027	0.51101	0.57737	0.58685	0.5942	0.57816	0.51018	0.72171	0.44376	0.43077	0.55514	0.53977	0.58127	0.51515	0.56042	0.59068	0.51339	0.50751	0.43669	0.51385
1596.7	0.48653	0.5177	0.58467	0.57963	0.57294	0.51837	0.44402	0.44027	0.52899	0.42598	0.48782	0.54769	0.5232	0.55881	0.60905	0.50571	0.65142	0.50625	0.56165	0.57511	0.61719	0.57975	0.51824	0.74875	0.45493	0.44836	0.54274	0.57296	0.58855	0.52202	0.55944	0.58384	0.5313	0.51717	0.4397	0.54777
1597.6	0.51534	0.54678	0.61611	0.59859	0.5849	0.52149	0.47654	0.45631	0.54287	0.47027	0.48189	0.56609	0.51676	0.57818	0.64736	0.54348	0.67555	0.52217	0.58353	0.60121	0.64952	0.59545	0.52249	0.76036	0.46837	0.46304	0.56164	0.59091	0.63893	0.52085	0.58533	0.61583	0.5679	0.53873	0.47104	0.57039
1598.4	0.50487	0.54651	0.61773	0.61422	0.58971	0.52619	0.46832	0.44675	0.53964	0.46199	0.4779	0.58529	0.5219	0.56203	0.62757	0.5472	0.65844	0.5191	0.56503	0.58776	0.65505	0.59092	0.50512	0.77042	0.47259	0.46165	0.55239	0.60485	0.6478	0.51261	0.58164	0.58617	0.55029	0.52234	0.4754	0.58684
1599.2	0.50362	0.53091	0.59931	0.60311	0.59652	0.52995	0.43692	0.44958	0.53455	0.46208	0.47251	0.58221	0.51184	0.55481	0.60033	0.55426	0.67176	0.52343	0.5525	0.57393	0.65775	0.59596	0.50063	0.75987	0.48115	0.46234	0.53955	0.62324	0.64557	0.51183	0.56738	0.57797	0.53774	0.51711	0.45945	0.58692
1600.1	0.49229	0.52182	0.58713	0.59332	0.59808	0.54835	0.43802	0.43579	0.53401	0.48756	0.47547	0.59046	0.5343	0.5419	0.58499	0.58941	0.70766	0.53611	0.54492	0.57945	0.66466	0.59627	0.49507	0.73306	0.48744	0.4568	0.51697	0.6385	0.65347	0.51852	0.54326	0.57316	0.54618	0.50857	0.44051	0.58422
1600.9	0.52417	0.54065	0.59289	0.60075	0.61314	0.54603	0.46191	0.45291	0.53455	0.50971	0.4975	0.60806	0.55999	0.57607	0.59971	0.61281	0.73503	0.57505	0.56706	0.60995	0.70332	0.61673	0.51375	0.73227	0.50277	0.46982	0.54768	0.64185	0.67953	0.53869	0.55023	0.60418	0.54507	0.51281	0.46674	0.57861
1601.7	0.49792	0.51428	0.56149	0.58711	0.5833	0.52279	0.46257	0.44474	0.5195	0.48307	0.49253	0.59606	0.54341	0.53003	0.57071	0.58937	0.70552	0.56527	0.55581	0.59517	0.67634	0.60138	0.49589	0.7134	0.50035	0.45989	0.53802	0.62839	0.6573	0.54452	0.55783	0.5747	0.50602	0.5084	0.45573	0.53514
1602.6	0.50597	0.52068	0.5543	0.56971	0.56428	0.52128	0.45336	0.46263	0.53567	0.50427	0.50711	0.57236	0.54004	0.54398	0.56051	0.56718	0.69714	0.57467	0.56852	0.61166	0.6887	0.61568	0.50358	0.68942	0.49922	0.45797	0.55294	0.61305	0.6355	0.55602	0.58121	0.58483	0.51861	0.50664	0.46694	0.51153
1603.4	0.53332	0.55774	0.5972	0.58	0.59427	0.53335	0.50246	0.48263	0.53324	0.51828	0.5349	0.59152	0.55304	0.56527	0.60523	0.59551	0.7228	0.59878	0.6221	0.65382	0.69105	0.62935	0.51448	0.72058	0.4977	0.47296	0.56895	0.6252	0.65726	0.57654	0.62542	0.6117	0.54924	0.50522	0.49288	0.52133
1604.2	0.51782	0.55851	0.59907	0.56447	0.57615	0.48804	0.47542	0.4682	0.52322	0.48526	0.5154	0.55537	0.51629	0.54852	0.57877	0.54938	0.68812	0.55805	0.60601	0.63754	0.66369	0.59013	0.48458	0.71638	0.48131	0.47503	0.53775	0.60221	0.64313	0.55364	0.62625	0.59456	0.52743	0.48484	0.46961	0.50722
1605.1	0.50497	0.52898	0.59847	0.57131	0.5902	0.48137	0.46874	0.45347	0.5272	0.48687	0.52463	0.55906	0.503	0.52749	0.56947	0.55471	0.70594	0.55632	0.62895	0.62371	0.65737	0.59996	0.47417	0.72332	0.46212	0.45563	0.53118	0.60818	0.64558	0.54273	0.63802	0.59914	0.5238	0.51538	0.44146	0.49639
1605.9	0.52194	0.52335	0.60156	0.58509	0.61792	0.49598	0.48025	0.4496	0.53666	0.49524	0.53515	0.57864	0.51583	0.52164	0.58335	0.5633	0.71957	0.56186	0.63211	0.60561	0.6739	0.60908	0.47176	0.72513	0.453	0.44611	0.52201	0.6272	0.65126	0.52323	0.62464	0.60839	0.52821	0.50275	0.43776	0.51335
1606.7	0.5266	0.53176	0.62215	0.5907	0.62121	0.5013	0.51408	0.43721	0.51902	0.49359	0.51851	0.59696	0.52683	0.52948	0.61866	0.56934	0.73005	0.56421	0.63463	0.60224	0.65413	0.60013	0.45575	0.72301	0.44425	0.4479	0.53381	0.61374	0.68274	0.51322	0.60611	0.60353	0.52109	0.50379	0.40538	0.50655
1607.6	0.53142	0.50918	0.56975	0.59216	0.60892	0.50179	0.48599	0.4371	0.53369	0.49979	0.51159	0.59131	0.52536	0.51461	0.60645	0.56328	0.71798	0.54883	0.58815	0.58646	0.65626	0.57618	0.46562	0.69066	0.42957	0.43483	0.53793	0.61243	0.66584	0.51285	0.57482	0.5835	0.49775	0.49531	0.39303	0.50069
1608.4	0.562	0.53061	0.56646	0.62343	0.65419	0.53033	0.50281	0.46297	0.55378	0.52195	0.53466	0.63113	0.54146	0.53747	0.63273	0.59461	0.74299	0.57308	0.60777	0.59599	0.66343	0.60228	0.50187	0.69854	0.42174	0.43055	0.58116	0.6264	0.6819	0.55114	0.58712	0.62739	0.50594	0.51405	0.43086	0.51106
1609.2	0.52558	0.52843	0.53007	0.59843	0.63108	0.51907	0.47025	0.46382	0.52017	0.51003	0.50598	0.60656	0.50762	0.52511	0.60064	0.56824	0.69841	0.55889	0.56783	0.57378	0.63092	0.57391	0.48201	0.64839	0.40026	0.41916	0.54198	0.60213	0.66006	0.54693	0.5693	0.58055	0.48511	0.50316	0.42331	0.5012
1610.1	0.51353	0.53446	0.53139	0.6124	0.60653	0.51586	0.4476	0.49197	0.51952	0.49864	0.5047	0.61307	0.49186	0.54762	0.59618	0.57013	0.69956	0.56033	0.56133	0.58917	0.62094	0.56352	0.49459	0.64154	0.3839	0.41901	0.55528	0.59685	0.64784	0.55382	0.58419	0.58385	0.48806	0.50123	0.43075	0.50106
1610.9	0.48842	0.52795	0.53578	0.61345	0.60639	0.49462	0.42652	0.51039	0.52925	0.49675	0.50524	0.59525	0.46275	0.54835	0.60053	0.57112	0.70016	0.54804	0.56302	0.58204	0.59804	0.57254	0.51148	0.61968	0.36823	0.40685	0.54168	0.60266	0.6161	0.55132	0.59248	0.58181	0.49821	0.51385	0.4684	0.51866
1611.7	0.48573	0.53119	0.55986	0.61679	0.59856	0.47751	0.41566	0.51711	0.53445	0.49257	0.46493	0.58561	0.45282	0.55312	0.58954	0.55896	0.69145	0.55376	0.57922	0.57996	0.58037	0.57404	0.4773	0.60357	0.3618	0.40016	0.53102	0.5946	0.62876	0.54803	0.59474	0.60492	0.50855	0.51659	0.4517	0.52257
1612.5	0.47695	0.51293	0.54268	0.60665	0.54365	0.45019	0.40257	0.48656	0.51481	0.472	0.44828	0.56522	0.45192	0.54865	0.57986	0.54819	0.66652	0.53912	0.55998	0.56393	0.57119	0.53909	0.44054	0.58047	0.34868	0.38562	0.50295	0.58775	0.59299	0.5098	0.58093	0.56764	0.48426	0.49715	0.40942	0.51098
1613.4	0.49264	0.52924	0.55992	0.62171	0.53888	0.46046	0.43226	0.49873	0.54136	0.47921	0.46381	0.57672	0.48551	0.56487	0.59581	0.56058	0.67663	0.56781	0.58201	0.58424	0.58808	0.55591	0.45294	0.61534	0.35083	0.38945	0.51956	0.60173	0.57751	0.51486	0.56008	0.60878	0.50082	0.48779	0.44066	0.53248
1614.2	0.4965	0.51309	0.55426	0.59509	0.53083	0.44475	0.43019	0.47033	0.56288	0.48161	0.44433	0.56074	0.48834	0.55852	0.56914	0.56808	0.66761	0.55279	0.56443	0.55918	0.5732	0.55174	0.43423	0.59485	0.34325	0.37604	0.49879	0.58872	0.56155	0.5037	0.55209	0.59138	0.49993	0.49505	0.4238	0.53102
1615	0.51804	0.53213	0.56003	0.60478	0.55733	0.45307	0.45672	0.4776	0.56584	0.46733	0.45301	0.56776	0.51011	0.56333	0.57705	0.57824	0.69086	0.55444	0.56563	0.56694	0.59703	0.53928	0.44183	0.60691	0.34332	0.38028	0.50756	0.6048	0.58009	0.51047	0.56644	0.59306	0.50965	0.50097	0.40497	0.54539
1615.9	0.50216	0.53156	0.5334	0.5904	0.55069	0.46708	0.47097	0.46771	0.56538	0.47055	0.49837	0.57241	0.5115	0.57108	0.57317	0.59001	0.67518	0.54501	0.53855	0.55226	0.59928	0.5419	0.45016	0.61723	0.33264	0.37968	0.50094	0.61432	0.56	0.5135	0.54455	0.58462	0.50491	0.49478	0.41948	0.54887
1616.7	0.48817	0.528	0.55045	0.59362	0.57872	0.46513	0.48091	0.46968	0.58746	0.48407	0.50586	0.5762	0.51379	0.54803	0.58005	0.6017	0.68661	0.52787	0.55443	0.57034	0.57766	0.57389	0.44429	0.61974	0.33125	0.37775	0.51187	0.60725	0.58081	0.51134	0.54097	0.57798	0.51375	0.51763	0.42991	0.5476
1617.5	0.47111	0.49943	0.5609	0.60125	0.56706	0.45746	0.47207	0.42012	0.56399	0.45868	0.47635	0.57942	0.47359	0.51831	0.57275	0.58714	0.6673	0.47569	0.52942	0.52689	0.55245	0.53592	0.42328	0.57118	0.31852	0.37223	0.52595	0.58848	0.57183	0.48737	0.52785	0.52342	0.49181	0.50336	0.40598	0.52594
1618.4	0.47768	0.52775	0.58535	0.61089	0.5818	0.48915	0.50269	0.44151	0.56258	0.48333	0.50569	0.58882	0.49578	0.54485	0.61342	0.58824	0.67759	0.48471	0.575	0.56408	0.56245	0.55887	0.46529	0.58195	0.32785	0.39485	0.54502	0.59534	0.59254	0.50738	0.53913	0.56078	0.49605	0.53185	0.43991	0.53716
1619.2	0.46829	0.49087	0.56726	0.59543	0.55159	0.4706	0.45708	0.4427	0.54215	0.49085	0.48826	0.58206	0.47998	0.52279	0.58024	0.55823	0.63692	0.45746	0.55295	0.55357	0.52301	0.54992	0.43941	0.55459	0.32321	0.38408	0.53765	0.58532	0.57773	0.4866	0.48056	0.55857	0.4428	0.49915	0.42639	0.49256
1620	0.48504	0.49674	0.58458	0.61615	0.56619	0.48177	0.46467	0.44257	0.54442	0.48832	0.46703	0.57248	0.48053	0.52476	0.59419	0.55899	0.61123	0.45004	0.56862	0.56201	0.53995	0.56832	0.4393	0.54353	0.32865	0.39673	0.54311	0.58873	0.58473	0.483	0.50234	0.54034	0.4367	0.51591	0.43406	0.46719
1620.8	0.50703	0.49499	0.56272	0.61107	0.56778	0.50567	0.47396	0.44041	0.52564	0.50877	0.46422	0.56073	0.47582	0.54169	0.58464	0.51778	0.59939	0.46342	0.55959	0.53476	0.54118	0.55737	0.45212	0.55196	0.33056	0.40062	0.52535	0.58489	0.58535	0.48303	0.50199	0.54042	0.4448	0.51701	0.43842	0.47483
1621.7	0.52147	0.50533	0.56412	0.59528	0.5838	0.49752	0.46505	0.46411	0.53748	0.53228	0.47888	0.55357	0.49479	0.58913	0.59829	0.51753	0.59991	0.48698	0.57011	0.54054	0.53352	0.58087	0.48007	0.57158	0.34113	0.40836	0.53146	0.56791	0.58244	0.48477	0.5161	0.55777	0.45769	0.5226	0.43655	0.48008
1622.5	0.49398	0.50363	0.53067	0.58944	0.57844	0.45842	0.43987	0.44604	0.52434	0.50678	0.46792	0.53949	0.47891	0.57266	0.5504	0.50886	0.57328	0.45862	0.5268	0.50635	0.51951	0.55364	0.42827	0.57099	0.32909	0.39593	0.5124	0.56335	0.54401	0.45352	0.49389	0.53153	0.46763	0.49574	0.40852	0.47341
1623.3	0.50546	0.52518	0.53718	0.59677	0.58891	0.46033	0.4555	0.43122	0.53243	0.49913	0.48176	0.55029	0.50902	0.59152	0.55506	0.51763	0.59904	0.45536	0.54194	0.50506	0.53056	0.57466	0.45482	0.58369	0.33359	0.41161	0.49806	0.54128	0.55016	0.46134	0.52582	0.53064	0.51173	0.49248	0.41708	0.50595
1624.1	0.50291	0.5082	0.52576	0.56046	0.56333	0.44395	0.4516	0.42476	0.51568	0.48965	0.45703	0.54741	0.49867	0.58693	0.52989	0.51041	0.60738	0.42826	0.53707	0.49493	0.49152	0.54595	0.4428	0.56431	0.32674	0.39774	0.48202	0.52375	0.54573	0.4503	0.51526	0.54597	0.51587	0.4621	0.39697	0.49466
1625	0.48464	0.50572	0.51928	0.53369	0.5461	0.4052	0.44045	0.42488	0.51755	0.45592	0.45029	0.54091	0.49169	0.5769	0.49	0.50852	0.5712	0.38944	0.5173	0.48673	0.47878	0.52608	0.42889	0.53526	0.31777	0.39386	0.49114	0.52628	0.51488	0.44964	0.50316	0.54783	0.49481	0.43762	0.39106	0.46834
1625.8	0.48013	0.50848	0.47492	0.51664	0.52516	0.39341	0.43661	0.40362	0.50825	0.43894	0.42442	0.52078	0.48125	0.55086	0.44554	0.48007	0.55056	0.36172	0.47553	0.45149	0.4648	0.50244	0.39042	0.50815	0.30191	0.38455	0.44524	0.52271	0.50095	0.43941	0.48225	0.51587	0.47753	0.42845	0.39054	0.45463
1626.6	0.48601	0.49023	0.45995	0.52217	0.50785	0.40797	0.42356	0.40208	0.49914	0.43573	0.42588	0.50236	0.46547	0.53111	0.42758	0.47552	0.53116	0.37164	0.46647	0.44435	0.45282	0.48725	0.39601	0.47117	0.29364	0.3748	0.44702	0.52178	0.49415	0.45594	0.46488	0.49796	0.46715	0.40511	0.39995	0.4465
1627.5	0.47412	0.49355	0.43535	0.52013	0.49523	0.41905	0.43335	0.42234	0.49622	0.43694	0.43299	0.50157	0.44005	0.53692	0.41015	0.47086	0.50043	0.37056	0.44858	0.43993	0.45043	0.48603	0.38014	0.44627	0.28033	0.36433	0.44469	0.55589	0.47289	0.45754	0.47179	0.5049	0.45354	0.41862	0.40172	0.43702
1628.3	0.4381	0.49102	0.43229	0.49586	0.48163	0.39852	0.40787	0.39755	0.47574	0.43493	0.42137	0.49587	0.43563	0.49871	0.36953	0.43396	0.46227	0.36195	0.42866	0.40726	0.41649	0.48902	0.36484	0.43882	0.27234	0.35421	0.42692	0.54058	0.46247	0.44584	0.45048	0.47499	0.43071	0.41993	0.39184	0.44035
1629.1	0.4242	0.48385	0.43271	0.48727	0.49225	0.39079	0.38814	0.38953	0.43932	0.42826	0.40899	0.49409	0.42778	0.50042	0.35551	0.42052	0.48755	0.36594	0.40944	0.39454	0.40885	0.49526	0.36361	0.43598	0.26393	0.35223	0.40218	0.53682	0.4635	0.43115	0.43	0.45937	0.41719	0.40769	0.38345	0.45854
1630	0.41301	0.4897	0.45725	0.47987	0.48907	0.38668	0.40177	0.40615	0.43287	0.42023	0.42957	0.47929	0.42439	0.48855	0.36191	0.41607	0.5022	0.35329	0.4336	0.42047	0.38662	0.51188	0.38417	0.43139	0.26435	0.3466	0.41659	0.52981	0.46643	0.41429	0.45116	0.49212	0.41233	0.40179	0.37359	0.46186
1630.8	0.41385	0.48009	0.46401	0.46535	0.49545	0.35889	0.42312	0.40051	0.41878	0.42481	0.4165	0.47428	0.43678	0.50269	0.36401	0.39803	0.50469	0.32748	0.43681	0.42183	0.35949	0.52067	0.39285	0.43033	0.26788	0.34773	0.3958	0.51665	0.47381	0.39001	0.47604	0.48045	0.39028	0.41416	0.37777	0.46939
1631.6	0.4173	0.46023	0.46136	0.42855	0.50231	0.33828	0.39899	0.36227	0.41417	0.43682	0.39257	0.44298	0.43514	0.48511	0.35766	0.37974	0.49684	0.32452	0.41858	0.40148	0.3401	0.49798	0.35904	0.44857	0.26286	0.33893	0.37936	0.49174	0.49172	0.37694	0.43806	0.44089	0.38041	0.41209	0.35036	0.46575
1632.4	0.43261	0.44183	0.4713	0.45938	0.52326	0.3535	0.39385	0.3645	0.43692	0.42415	0.41407	0.44064	0.43716	0.49161	0.38269	0.39854	0.50614	0.32656	0.41055	0.39064	0.35097	0.47684	0.35956	0.44178	0.2574	0.32741	0.40729	0.49272	0.49519	0.38344	0.45194	0.44459	0.37706	0.40369	0.37185	0.4577
1633.3	0.4624	0.44452	0.47943	0.46676	0.49117	0.37736	0.42574	0.36846	0.45846	0.42221	0.41706	0.42923	0.4525	0.47251	0.39342	0.39944	0.48457	0.33259	0.43841	0.39409	0.34269	0.45796	0.34414	0.44629	0.25866	0.31703	0.4166	0.47128	0.50766	0.39583	0.47311	0.44168	0.38051	0.39002	0.34926	0.45857
1634.1	0.46739	0.4233	0.46621	0.45712	0.49778	0.37941	0.41214	0.34909	0.47032	0.42801	0.39621	0.45583	0.4459	0.46391	0.37873	0.3978	0.45702	0.32121	0.42563	0.3851	0.35035	0.45195	0.32656	0.44688	0.25889	0.30833	0.39397	0.48042	0.5203	0.39583	0.45614	0.41615	0.38527	0.38214	0.34111	0.44861
1634.9	0.45411	0.41391	0.46028	0.45364	0.48476	0.37538	0.38402	0.34072	0.45928	0.39633	0.38482	0.46459	0.42596	0.44143	0.37333	0.38192	0.4347	0.30726	0.41204	0.35324	0.34456	0.43702	0.29525	0.42856	0.24443	0.28999	0.39093	0.4578	0.53709	0.3935	0.41816	0.40984	0.38201	0.35338	0.31339	0.43463
1635.7	0.46167	0.40496	0.44247	0.47387	0.46017	0.37269	0.40008	0.35272	0.4366	0.37143	0.37444	0.46542	0.42044	0.40779	0.3508	0.40415	0.41117	0.30234	0.41641	0.34114	0.34748	0.43563	0.31124	0.41429	0.23811	0.27915	0.40304	0.46423	0.50772	0.3952	0.42606	0.4117	0.38794	0.34109	0.32703	0.41501
1636.6	0.45029	0.41281	0.43459	0.45045	0.44369	0.34782	0.40924	0.34862	0.41594	0.37578	0.37331	0.46488	0.39496	0.40751	0.34089	0.39674	0.40315	0.29803	0.41626	0.33684	0.33439	0.43651	0.3284	0.41974	0.23479	0.26882	0.3825	0.47656	0.49217	0.37773	0.40472	0.38909	0.37698	0.33478	0.30618	0.43261
1637.4	0.41474	0.41453	0.44908	0.45067	0.44939	0.32906	0.37913	0.33456	0.39455	0.3656	0.35384	0.4755	0.36975	0.42179	0.32744	0.39149	0.38975	0.28782	0.39506	0.31991	0.33887	0.44061	0.33059	0.39993	0.23135	0.26654	0.39799	0.47311	0.47575	0.37925	0.40899	0.39168	0.349	0.34523	0.31267	0.43164
1638.2	0.41579	0.40509	0.43591	0.45573	0.43373	0.32133	0.36289	0.33875	0.35743	0.34139	0.36266	0.44975	0.37536	0.39829	0.3131	0.38559	0.3737	0.28174	0.39	0.32394	0.33537	0.42595	0.30131	0.38989	0.22024	0.25092	0.40478	0.48189	0.4683	0.37434	0.40529	0.40728	0.31529	0.33325	0.31933	0.43316
1639.1	0.42557	0.41958	0.45236	0.46331	0.44787	0.33604	0.36041	0.34265	0.39336	0.36094	0.3548	0.44973	0.40045	0.41061	0.3214	0.39923	0.39464	0.31292	0.39514	0.33247	0.36285	0.42775	0.3239	0.40826	0.22205	0.26451	0.40425	0.5138	0.46427	0.39951	0.43916	0.42356	0.34312	0.34343	0.32505	0.44587
1639.9	0.39063	0.42251	0.46298	0.44476	0.45952	0.33775	0.31937	0.32957	0.38726	0.34184	0.34394	0.43881	0.38108	0.41211	0.31001	0.37427	0.39317	0.28723	0.37027	0.3099	0.33135	0.41881	0.30905	0.39069	0.21947	0.25706	0.3912	0.50318	0.46429	0.38858	0.42816	0.40988	0.30369	0.33929	0.30591	0.45462
1640.7	0.39163	0.41899	0.46327	0.45709	0.46832	0.36947	0.31562	0.33586	0.38019	0.32699	0.32091	0.42975	0.40339	0.41186	0.30594	0.35733	0.40515	0.29657	0.37006	0.32136	0.34812	0.42781	0.28065	0.39111	0.22038	0.26039	0.41133	0.49878	0.46902	0.41031	0.44202	0.43373	0.31569	0.34592	0.302	0.44577
1641.5	0.38926	0.39883	0.43302	0.44378	0.47533	0.37297	0.3076	0.35686	0.3591	0.33289	0.33773	0.43601	0.40796	0.39396	0.30398	0.36118	0.40086	0.29892	0.34804	0.33578	0.33729	0.42524	0.28099	0.40636	0.21654	0.25832	0.37044	0.51334	0.47651	0.40132	0.43165	0.4454	0.33791	0.34513	0.31558	0.44284
1642.4	0.38229	0.39096	0.45264	0.43723	0.46576	0.38004	0.29293	0.36767	0.35996	0.35363	0.32565	0.43482	0.40966	0.40096	0.30141	0.36603	0.40754	0.3199	0.35025	0.33501	0.3365	0.43056	0.29407	0.40741	0.21245	0.25644	0.36612	0.51154	0.47358	0.42053	0.44206	0.43833	0.35119	0.34575	0.29729	0.42701
1643.2	0.37052	0.36838	0.44104	0.42828	0.46905	0.38404	0.285	0.37196	0.31785	0.34853	0.32356	0.45094	0.39431	0.39114	0.28434	0.36267	0.39834	0.29219	0.34235	0.34912	0.28951	0.43538	0.29131	0.41075	0.20982	0.24601	0.37894	0.51114	0.47085	0.41023	0.42961	0.44016	0.30935	0.3471	0.29706	0.4279
1644	0.37048	0.3541	0.41485	0.40735	0.4553	0.38452	0.28597	0.35926	0.30779	0.35639	0.32547	0.4655	0.40248	0.38407	0.28347	0.3569	0.39598	0.30556	0.35948	0.38112	0.31133	0.43248	0.29301	0.41347	0.21074	0.24609	0.3496	0.49392	0.48112	0.39373	0.44934	0.45957	0.31841	0.32503	0.29754	0.41668
1644.8	0.38018	0.35932	0.41963	0.42109	0.45761	0.38385	0.28515	0.36315	0.32447	0.36643	0.34112	0.467	0.39341	0.37685	0.28844	0.37868	0.40478	0.30616	0.37782	0.38311	0.32071	0.44689	0.30406	0.41616	0.21042	0.24776	0.34927	0.491	0.47892	0.38152	0.46941	0.46965	0.30796	0.33653	0.30358	0.41314
1645.6	0.37227	0.37271	0.43561	0.42213	0.4444	0.37309	0.29563	0.33041	0.3471	0.36122	0.3114	0.44386	0.38314	0.38412	0.28721	0.38353	0.39727	0.29594	0.39012	0.35036	0.31666	0.43651	0.27843	0.38873	0.20471	0.23505	0.36105	0.47766	0.48395	0.38795	0.46205	0.42835	0.29991	0.31431	0.2882	0.38086
1646.5	0.36983	0.36687	0.44132	0.42968	0.46481	0.36423	0.31087	0.31651	0.37671	0.36439	0.31387	0.44964	0.38711	0.38456	0.30398	0.38897	0.43028	0.2932	0.39311	0.34007	0.32401	0.44743	0.2876	0.39394	0.20849	0.24084	0.35288	0.45526	0.50445	0.38535	0.44953	0.44292	0.30444	0.31975	0.29078	0.3861
1647.3	0.38178	0.36985	0.4265	0.43236	0.42937	0.34634	0.28535	0.3057	0.37421	0.35103	0.30965	0.42351	0.37743	0.3718	0.28915	0.39047	0.40685	0.28725	0.37817	0.32063	0.34418	0.43553	0.27567	0.38092	0.21005	0.235	0.33569	0.43062	0.46834	0.36642	0.41762	0.4148	0.32597	0.31961	0.27784	0.35779
1648.1	0.38889	0.39689	0.45517	0.45748	0.44003	0.34381	0.31949	0.32938	0.37761	0.356	0.31178	0.41574	0.38051	0.41125	0.29719	0.40402	0.41474	0.29832	0.36856	0.30796	0.35695	0.4487	0.29164	0.39725	0.21693	0.24718	0.36565	0.4686	0.47716	0.39389	0.40793	0.41152	0.33809	0.34985	0.29108	0.36308
1649	0.37294	0.38479	0.43995	0.44791	0.41159	0.31689	0.30857	0.31686	0.35473	0.33717	0.31543	0.42151	0.37459	0.39897	0.29166	0.40402	0.39529	0.28779	0.34679	0.29533	0.33575	0.43011	0.28129	0.3883	0.21435	0.24197	0.34719	0.45977	0.46607	0.38264	0.36995	0.39746	0.33365	0.32901	0.28117	0.36244
1649.8	0.38011	0.3646	0.41426	0.4635	0.42406	0.31135	0.30677	0.32484	0.34736	0.32762	0.33308	0.41713	0.38393	0.38514	0.30635	0.39748	0.40244	0.28281	0.35257	0.30261	0.32996	0.43391	0.29784	0.39797	0.21708	0.23837	0.32322	0.46626	0.44854	0.36802	0.35941	0.40305	0.32434	0.33265	0.29028	0.37767
1650.6	0.37396	0.36766	0.40537	0.45829	0.41624	0.33505	0.31067	0.33334	0.33418	0.31448	0.34622	0.40632	0.37897	0.40374	0.30292	0.40632	0.38782	0.28757	0.35106	0.30217	0.33274	0.4184	0.30061	0.40052	0.21887	0.23209	0.34337	0.46991	0.41969	0.3699	0.35792	0.39591	0.33397	0.33625	0.30419	0.38269
1651.4	0.35348	0.37113	0.42998	0.45227	0.41167	0.33811	0.32844	0.31936	0.32161	0.30733	0.35668	0.40406	0.37414	0.4075	0.34378	0.39359	0.38291	0.28241	0.36873	0.29668	0.32091	0.43538	0.30297	0.39269	0.21612	0.22258	0.34736	0.47621	0.44433	0.38629	0.36441	0.42347	0.3103	0.31883	0.32246	0.37612
1652.3	0.35513	0.34008	0.4313	0.46406	0.41449	0.3469	0.30939	0.31128	0.33494	0.30992	0.38616	0.4122	0.37396	0.39134	0.35105	0.40641	0.37281	0.27653	0.38416	0.30143	0.33134	0.44195	0.30478	0.38361	0.20896	0.20553	0.34821	0.45764	0.43181	0.38816	0.35261	0.42027	0.31572	0.31831	0.32182	0.38304
1653.1	0.33164	0.33625	0.41374	0.4381	0.42062	0.34329	0.30746	0.30659	0.32787	0.32347	0.36622	0.39289	0.35999	0.39535	0.33073	0.39343	0.36034	0.24372	0.37137	0.29053	0.3181	0.42576	0.30341	0.38488	0.19505	0.2045	0.31733	0.44795	0.42005	0.39044	0.35662	0.41817	0.28254	0.32455	0.31199	0.37201
1653.9	0.33403	0.34868	0.44145	0.43721	0.41345	0.35741	0.32015	0.30984	0.32903	0.32936	0.37093	0.39131	0.35153	0.40692	0.34084	0.42168	0.37584	0.25006	0.3852	0.31595	0.33802	0.44431	0.31804	0.38725	0.1939	0.21121	0.35807	0.47542	0.42502	0.4171	0.37544	0.44384	0.30413	0.3432	0.3142	0.36991
1654.7	0.35669	0.37015	0.44831	0.45102	0.40745	0.35869	0.33372	0.30424	0.33994	0.35403	0.36394	0.41213	0.34822	0.39828	0.36685	0.43221	0.36992	0.25705	0.38673	0.33288	0.34389	0.47163	0.34217	0.39927	0.19249	0.22239	0.35938	0.49022	0.4236	0.42003	0.41116	0.4573	0.29621	0.37001	0.31315	0.3873
1655.6	0.35778	0.3598	0.41954	0.44672	0.39851	0.34105	0.33268	0.31481	0.33621	0.34949	0.34975	0.40875	0.3355	0.37452	0.33492	0.45979	0.36658	0.26579	0.36679	0.33047	0.34617	0.45752	0.31545	0.40172	0.18482	0.22292	0.34038	0.49439	0.39413	0.40955	0.40599	0.43959	0.27382	0.36007	0.28088	0.38035
1656.4	0.37094	0.3732	0.42898	0.45904	0.39342	0.35279	0.34055	0.33041	0.34238	0.36181	0.32367	0.39475	0.35145	0.37209	0.35478	0.47025	0.38936	0.289	0.36931	0.35448	0.33557	0.4496	0.32408	0.40288	0.18686	0.22963	0.3412	0.50253	0.38959	0.42401	0.42586	0.46686	0.27982	0.35486	0.27131	0.38559
1657.2	0.41437	0.39759	0.44882	0.48339	0.39567	0.35773	0.35666	0.34688	0.35017	0.35427	0.33148	0.4154	0.37741	0.40314	0.3802	0.48607	0.3974	0.3278	0.37826	0.37753	0.34076	0.46952	0.31163	0.39639	0.20035	0.23281	0.35972	0.51106	0.39986	0.43871	0.43544	0.4577	0.31694	0.36568	0.28488	0.41309
1658	0.41921	0.38159	0.42114	0.45953	0.38318	0.34589	0.33939	0.35495	0.33804	0.35199	0.32215	0.41648	0.38919	0.38114	0.36291	0.46042	0.3808	0.32601	0.37096	0.36448	0.3329	0.44919	0.30245	0.39889	0.19566	0.22307	0.33426	0.46985	0.38949	0.41133	0.41907	0.45897	0.29405	0.35573	0.28659	0.41861
1658.8	0.384	0.35761	0.37874	0.435	0.38703	0.30037	0.31002	0.34001	0.29506	0.30516	0.31046	0.38673	0.37436	0.36859	0.31436	0.43897	0.36435	0.29849	0.33578	0.33052	0.29093	0.41716	0.27112	0.36963	0.18353	0.21322	0.30066	0.44834	0.37872	0.39985	0.37682	0.40898	0.26994	0.30553	0.25958	0.39531
1659.7	0.41365	0.38971	0.40897	0.45722	0.42987	0.31652	0.3094	0.34817	0.33112	0.34303	0.32346	0.38076	0.4021	0.41558	0.35697	0.44616	0.3821	0.33423	0.3546	0.34424	0.33065	0.42836	0.30898	0.41466	0.19236	0.22429	0.34059	0.4624	0.42923	0.42797	0.39421	0.43322	0.32396	0.33677	0.29924	0.41987
1660.5	0.38679	0.36071	0.37922	0.44309	0.41455	0.27152	0.28134	0.32613	0.31688	0.31925	0.30936	0.36784	0.38085	0.3999	0.3377	0.43624	0.36256	0.27368	0.31896	0.31381	0.30815	0.43062	0.27803	0.40642	0.18377	0.20472	0.31359	0.44159	0.41806	0.39033	0.37621	0.41144	0.29261	0.32645	0.30081	0.39849
1661.3	0.3532	0.34479	0.3753	0.42431	0.41638	0.25622	0.27298	0.31818	0.29991	0.31088	0.31434	0.34765	0.36755	0.38403	0.31973	0.43049	0.37675	0.25061	0.33484	0.30819	0.33906	0.43537	0.30241	0.41476	0.17158	0.19487	0.3108	0.4153	0.42967	0.3945	0.37397	0.42787	0.27989	0.33022	0.31019	0.38623
1662.1	0.34672	0.3584	0.39997	0.44283	0.42802	0.26776	0.27508	0.313	0.31487	0.32071	0.32336	0.3567	0.3582	0.41454	0.34536	0.47999	0.38276	0.25758	0.32216	0.32242	0.35701	0.44763	0.30231	0.42226	0.17464	0.20105	0.32297	0.43205	0.44673	0.40769	0.39125	0.42662	0.29629	0.34543	0.30388	0.38521
1663	0.36411	0.36432	0.43184	0.46433	0.44147	0.29807	0.28532	0.3408	0.33872	0.34387	0.33968	0.3825	0.38459	0.42307	0.38432	0.51551	0.40035	0.2817	0.35701	0.36622	0.38976	0.46286	0.31783	0.45046	0.18347	0.2024	0.33845	0.45153	0.46885	0.42433	0.42234	0.46248	0.30852	0.36377	0.32918	0.39618
1663.8	0.32442	0.32094	0.4071	0.43921	0.3987	0.28286	0.27933	0.31509	0.30774	0.30843	0.33422	0.36982	0.35247	0.37223	0.34681	0.49086	0.38146	0.23967	0.35069	0.35318	0.35107	0.43772	0.29588	0.39992	0.16712	0.17957	0.2923	0.43212	0.41536	0.38494	0.39269	0.41868	0.26869	0.34083	0.28127	0.37069
1664.6	0.33711	0.33757	0.44429	0.45726	0.40968	0.30908	0.30148	0.32376	0.2993	0.32993	0.37283	0.40827	0.35681	0.39237	0.37844	0.5005	0.40475	0.27682	0.36295	0.37165	0.38434	0.44035	0.30153	0.4219	0.16756	0.19292	0.31706	0.44152	0.44257	0.40022	0.39536	0.4286	0.28951	0.35372	0.29265	0.38935
1665.4	0.36292	0.33467	0.44638	0.44897	0.39496	0.34552	0.29817	0.33808	0.29635	0.34998	0.36558	0.40734	0.34926	0.37965	0.39684	0.49958	0.4029	0.30471	0.35856	0.37494	0.37406	0.44065	0.30107	0.41586	0.16516	0.19637	0.32459	0.4507	0.44279	0.39888	0.38068	0.40463	0.3072	0.34122	0.28638	0.38884
1666.2	0.37846	0.33283	0.43623	0.44258	0.39794	0.36104	0.30274	0.34457	0.29951	0.35698	0.39537	0.41365	0.37794	0.37291	0.3869	0.47519	0.41607	0.32931	0.37103	0.37327	0.38525	0.4507	0.3155	0.42876	0.16354	0.19801	0.33479	0.44745	0.43541	0.41687	0.38006	0.41904	0.31892	0.3495	0.30258	0.40332
1667.1	0.37591	0.34281	0.44238	0.44369	0.40015	0.34878	0.31173	0.3444	0.28547	0.35894	0.39188	0.41128	0.38634	0.37386	0.38151	0.46825	0.42773	0.32669	0.3657	0.35638	0.37967	0.45466	0.30541	0.42401	0.15556	0.19806	0.34028	0.43172	0.4411	0.42622	0.35909	0.42444	0.33117	0.36447	0.30478	0.39233
1667.9	0.407	0.36906	0.46631	0.46794	0.45109	0.38128	0.32393	0.37663	0.30784	0.40478	0.39943	0.46376	0.42936	0.4379	0.42126	0.50796	0.48318	0.36475	0.37727	0.39496	0.4127	0.50435	0.35788	0.48245	0.16866	0.22472	0.37984	0.44498	0.49133	0.46564	0.40723	0.45876	0.36916	0.39808	0.34102	0.43096
1668.7	0.39661	0.3738	0.44343	0.43089	0.44219	0.36999	0.33329	0.38688	0.29861	0.38579	0.38041	0.43226	0.4145	0.4471	0.41464	0.50833	0.47741	0.36486	0.39777	0.39842	0.37158	0.50828	0.36947	0.47427	0.159	0.22354	0.3669	0.44319	0.47921	0.48614	0.41942	0.46186	0.37336	0.38897	0.3574	0.42756
1669.5	0.39925	0.37636	0.43882	0.45397	0.46571	0.36364	0.34449	0.38186	0.31218	0.37402	0.39361	0.44111	0.43063	0.45132	0.4232	0.53056	0.48822	0.35549	0.40214	0.39037	0.36365	0.50025	0.36275	0.48676	0.16144	0.22858	0.3577	0.47176	0.45347	0.49646	0.43853	0.47589	0.37619	0.37853	0.34917	0.43315
1670.4	0.4024	0.383	0.46792	0.46623	0.47169	0.37921	0.34873	0.38165	0.31611	0.37753	0.37799	0.46112	0.42862	0.46884	0.45961	0.55762	0.50216	0.35765	0.40381	0.39759	0.36814	0.50283	0.36618	0.49819	0.16159	0.23425	0.35029	0.49006	0.47218	0.50437	0.43853	0.46837	0.38573	0.38647	0.35722	0.45245
1671.2	0.42	0.38696	0.4747	0.48524	0.45643	0.40313	0.36567	0.39319	0.3263	0.39392	0.39494	0.48279	0.43968	0.49733	0.46458	0.56969	0.48976	0.35897	0.42314	0.4237	0.37905	0.50795	0.39418	0.51392	0.16739	0.2406	0.35357	0.51277	0.46356	0.51931	0.46673	0.47585	0.39081	0.38999	0.37464	0.48874
1672	0.40949	0.38938	0.47069	0.45686	0.44312	0.39821	0.3648	0.38474	0.31844	0.35725	0.3879	0.45262	0.43844	0.4842	0.44987	0.55018	0.47296	0.36352	0.41814	0.40846	0.35867	0.4756	0.35635	0.47525	0.16065	0.2281	0.3479	0.49358	0.45559	0.49998	0.44329	0.45428	0.3894	0.3699	0.3675	0.47358
1672.8	0.4265	0.40414	0.51046	0.48686	0.46062	0.43976	0.36303	0.38875	0.35458	0.38436	0.4059	0.49938	0.4941	0.52067	0.46683	0.56675	0.48544	0.39563	0.42558	0.44604	0.407	0.4816	0.38659	0.4943	0.17351	0.23096	0.37165	0.4969	0.49083	0.50427	0.45215	0.45742	0.40107	0.40913	0.3805	0.50102
1673.6	0.36936	0.4088	0.46716	0.38735	0.47098	0.38991	0.29046	0.35199	0.33771	0.32017	0.33419	0.41339	0.47075	0.48793	0.42531	0.51094	0.47096	0.42199	0.3966	0.3871	0.34248	0.42531	0.32364	0.41446	0.15505	0.19685	0.39638	0.41705	0.49394	0.40682	0.40239	0.35765	0.41088	0.33599	0.3173	0.41639
