# Supplementary material for: All-flexible chronoepifluidic nanoplasmonic patch for label-free metabolite profiling in sweat
Source: Nat Commun. 2025 Aug 27;16:8017. doi: 10.1038/s41467-025-63510-2 (PMC12391418; doi:10.1038/s41467-025-63510-2)
Supplement: Supplementary file 4 — Supplementary Data 1 [file 41467_2025_63510_MOESM4_ESM.zip › ML_SERS data_Base solution_UA_0uM_Lac_0mM_Tyr_0uM_Glu_500uM.csv]

	Measurement number
Wavenumber (cm-1)	1	2	3	4	5	6	7	8	9	10	11	12	13	14	15	16	17	18	19	20	21	22	23	24	25	26	27	28	29	30	31	32	33	34	35	36
457.71	0.014477	0.012823	0.013386	0.014663	0.012223	0.014526	0.018312	0.018219	0.014208	0.016535	0.013623	0.012672	0.011454	0.0090554	0.013802	0.01195	0.0065855	0.015358	0.0092191	0.014707	0.015297	0.010335	0.014485	0.01343	0.018877	0.014339	0.012587	0.012994	0.012595	0.014541	0.014881	0.015929	0.014258	0.013571	0.014819	0.01442
458.74	0.014827	0.012876	0.013343	0.0149	0.012139	0.01412	0.017692	0.018676	0.013825	0.016885	0.013537	0.012819	0.011298	0.0088631	0.013875	0.01202	0.0063116	0.01546	0.0090569	0.014755	0.015797	0.01014	0.014486	0.013808	0.018893	0.014549	0.012981	0.013007	0.01273	0.01473	0.015105	0.016528	0.01452	0.013635	0.014878	0.014581
459.78	0.015172	0.013286	0.013613	0.015062	0.012603	0.014508	0.018127	0.019283	0.01412	0.01744	0.01381	0.013148	0.011478	0.0090875	0.014353	0.012419	0.0066149	0.015926	0.0092474	0.015294	0.016359	0.010426	0.014859	0.014448	0.019212	0.01503	0.013485	0.013212	0.013195	0.015228	0.015831	0.017188	0.014979	0.014143	0.015263	0.015036
460.81	0.015337	0.013455	0.013661	0.015128	0.012778	0.014545	0.01826	0.019834	0.014172	0.017742	0.013958	0.013286	0.011485	0.0090717	0.014563	0.012649	0.0065883	0.016188	0.0093327	0.015593	0.016773	0.010529	0.015026	0.014826	0.019386	0.015352	0.013802	0.013334	0.013483	0.015499	0.016346	0.01757	0.015324	0.014425	0.015569	0.015212
461.85	0.015547	0.013546	0.013826	0.015174	0.013025	0.014617	0.018528	0.020142	0.014307	0.018042	0.01405	0.013602	0.011443	0.0090855	0.014753	0.012917	0.0066944	0.016452	0.0095346	0.015962	0.017177	0.010697	0.015307	0.015266	0.019498	0.01567	0.014089	0.013545	0.013891	0.015786	0.016845	0.017972	0.015605	0.014755	0.015906	0.015393
462.88	0.015956	0.013761	0.013868	0.015114	0.013572	0.014803	0.018747	0.020659	0.014597	0.018298	0.014354	0.01394	0.011561	0.0091989	0.015027	0.013226	0.0070038	0.016891	0.0098066	0.016422	0.017577	0.011	0.015703	0.015859	0.019708	0.016123	0.014482	0.013771	0.014187	0.016052	0.017385	0.018348	0.015927	0.015099	0.016273	0.015625
463.92	0.016256	0.013646	0.013751	0.015084	0.013823	0.014579	0.018772	0.020727	0.014834	0.018465	0.014351	0.01422	0.011471	0.0090062	0.0152	0.013331	0.0069671	0.016983	0.0098462	0.016648	0.017859	0.011058	0.015826	0.01622	0.019801	0.016397	0.014655	0.013903	0.014467	0.016273	0.017627	0.018568	0.016071	0.015238	0.016538	0.015673
464.93	0.016465	0.013815	0.013835	0.015258	0.01387	0.014606	0.019176	0.021128	0.015076	0.018697	0.014406	0.01456	0.011599	0.0088931	0.01525	0.013438	0.0070489	0.017264	0.010068	0.016909	0.018194	0.011216	0.016095	0.016733	0.019884	0.016819	0.014955	0.014095	0.014749	0.016479	0.017991	0.018855	0.016346	0.015462	0.016864	0.015826
465.96	0.016957	0.014169	0.014067	0.01555	0.014333	0.014957	0.019446	0.021562	0.01558	0.019305	0.014707	0.01525	0.011963	0.0090507	0.015678	0.013928	0.0075003	0.017821	0.010525	0.017502	0.018839	0.01167	0.016647	0.017576	0.020268	0.017474	0.015534	0.014517	0.015271	0.016975	0.018535	0.019452	0.01684	0.015897	0.017333	0.016318
467	0.017287	0.014731	0.014048	0.015955	0.014651	0.015268	0.019977	0.022143	0.016073	0.019847	0.015018	0.015847	0.012335	0.0091921	0.016012	0.014423	0.0078963	0.018351	0.010921	0.018036	0.019408	0.012107	0.017055	0.018282	0.02069	0.018057	0.016013	0.01487	0.015771	0.017548	0.019063	0.019996	0.017344	0.016279	0.017825	0.016748
468.03	0.017321	0.014943	0.014109	0.016286	0.014523	0.015281	0.020129	0.022218	0.016256	0.020222	0.015085	0.016379	0.012493	0.0091218	0.0162	0.014744	0.0079732	0.01861	0.01105	0.018369	0.019729	0.012314	0.017311	0.01884	0.020829	0.018381	0.016282	0.015049	0.016227	0.018036	0.019357	0.020339	0.017637	0.016476	0.018093	0.016987
469.06	0.017599	0.015256	0.014402	0.016666	0.014612	0.015639	0.02043	0.022715	0.016578	0.02074	0.015381	0.017086	0.012886	0.0093188	0.016533	0.015317	0.0083622	0.019112	0.011391	0.019002	0.020235	0.012797	0.017771	0.019632	0.021208	0.018962	0.016747	0.015512	0.016744	0.018515	0.019915	0.020837	0.01818	0.016826	0.018516	0.01734
470.1	0.017671	0.015344	0.014311	0.016733	0.014796	0.015547	0.020247	0.022759	0.016684	0.021136	0.015531	0.017581	0.012997	0.0093348	0.016667	0.015664	0.0084932	0.019523	0.011509	0.019512	0.020546	0.013085	0.018022	0.020256	0.02136	0.019294	0.017031	0.015802	0.017176	0.018888	0.020299	0.021179	0.018435	0.017103	0.01884	0.017582
471.13	0.017625	0.01532	0.014227	0.016858	0.014825	0.015221	0.020179	0.022691	0.01663	0.021319	0.015406	0.018129	0.013006	0.0093005	0.016723	0.015891	0.0085716	0.019694	0.011446	0.019876	0.020862	0.01326	0.018214	0.020675	0.021418	0.019452	0.017158	0.015923	0.017513	0.019159	0.020481	0.021487	0.018605	0.017227	0.019055	0.017669
472.16	0.017796	0.01521	0.014397	0.017068	0.015272	0.015153	0.020428	0.022819	0.016908	0.021983	0.015428	0.018885	0.013292	0.0094537	0.017059	0.016339	0.0088229	0.02008	0.011581	0.020387	0.021391	0.013706	0.018704	0.021329	0.021758	0.019959	0.017617	0.01626	0.018001	0.019543	0.020924	0.021938	0.019149	0.017551	0.019416	0.017993
473.17	0.018076	0.015411	0.014476	0.017245	0.015707	0.015333	0.020659	0.023022	0.017094	0.022541	0.015666	0.019645	0.013696	0.0096153	0.017402	0.016867	0.0091872	0.020616	0.011828	0.02105	0.02201	0.014277	0.019314	0.021876	0.022272	0.020524	0.018098	0.016793	0.018516	0.019895	0.021471	0.022497	0.019585	0.017996	0.019829	0.018397
474.21	0.018246	0.015662	0.014565	0.017289	0.016128	0.015356	0.0207	0.022981	0.017122	0.023165	0.015695	0.02043	0.01402	0.0097617	0.017609	0.017325	0.0094743	0.021158	0.012015	0.021533	0.0226	0.014804	0.019878	0.022418	0.022647	0.020889	0.018496	0.017197	0.018976	0.02036	0.021979	0.023011	0.019981	0.018426	0.020093	0.018844
475.24	0.018522	0.01589	0.014623	0.017544	0.016502	0.015799	0.020872	0.023171	0.017417	0.023833	0.015837	0.021488	0.014401	0.01006	0.017927	0.017967	0.009924	0.021747	0.012388	0.022096	0.023316	0.015441	0.020684	0.02295	0.023211	0.021447	0.018987	0.017688	0.019529	0.020946	0.022513	0.023695	0.02058	0.018679	0.020389	0.019329
476.27	0.01877	0.01601	0.01473	0.017399	0.016801	0.016066	0.021041	0.023141	0.017585	0.024428	0.016002	0.022317	0.014694	0.010187	0.018041	0.018386	0.01013	0.022294	0.01257	0.022484	0.023733	0.015952	0.021393	0.023391	0.023548	0.022	0.019351	0.018119	0.019945	0.021312	0.023058	0.024183	0.021067	0.018911	0.02057	0.019703
477.31	0.019326	0.01645	0.015023	0.017317	0.017014	0.016582	0.021475	0.02326	0.017878	0.025165	0.016417	0.023337	0.015111	0.010492	0.018339	0.018994	0.010605	0.023009	0.013014	0.02303	0.024449	0.016726	0.022284	0.023947	0.024077	0.022728	0.019829	0.018756	0.020522	0.021866	0.023888	0.02498	0.021611	0.019408	0.021052	0.020162
478.34	0.019613	0.016521	0.01532	0.017086	0.017222	0.016719	0.021872	0.023321	0.017983	0.025841	0.016465	0.024137	0.015376	0.010678	0.018496	0.019457	0.010918	0.023492	0.013195	0.023401	0.024999	0.017313	0.022907	0.024388	0.024436	0.023229	0.0203	0.019191	0.020981	0.022338	0.024549	0.025557	0.022134	0.019692	0.021312	0.020639
479.37	0.019942	0.016655	0.015195	0.016758	0.017504	0.016748	0.022257	0.023373	0.018133	0.026242	0.016719	0.024644	0.015554	0.010844	0.018671	0.019916	0.011125	0.023857	0.013422	0.023717	0.025542	0.017905	0.023581	0.024513	0.024864	0.023821	0.02069	0.019525	0.021447	0.022598	0.025019	0.026087	0.022592	0.019864	0.021585	0.020944
480.38	0.020138	0.016715	0.015422	0.01632	0.017677	0.016666	0.022486	0.023381	0.018223	0.026839	0.016876	0.02495	0.015854	0.010952	0.018926	0.02044	0.011458	0.024384	0.013647	0.024075	0.026173	0.018504	0.024292	0.024809	0.025252	0.024372	0.021025	0.019968	0.02191	0.023002	0.02565	0.02651	0.023025	0.020301	0.021842	0.021284
481.41	0.020469	0.016831	0.015552	0.01614	0.017786	0.016784	0.022876	0.023637	0.018386	0.0275	0.017127	0.025152	0.016171	0.011163	0.019259	0.020966	0.011807	0.024922	0.013991	0.024485	0.026799	0.019236	0.024928	0.025089	0.025736	0.024867	0.021373	0.020425	0.022396	0.023489	0.0262	0.027124	0.023381	0.020724	0.022208	0.021624
482.45	0.02032	0.016652	0.015415	0.015826	0.017742	0.01658	0.022805	0.023546	0.018295	0.027817	0.017022	0.024927	0.016174	0.011073	0.019194	0.021261	0.011853	0.025327	0.014138	0.024724	0.027194	0.019682	0.02525	0.025125	0.026022	0.025017	0.02146	0.020624	0.022641	0.0237	0.026502	0.027364	0.023507	0.020842	0.022157	0.021877
483.48	0.020623	0.016644	0.015498	0.01567	0.017849	0.016785	0.022864	0.023766	0.018494	0.028085	0.017195	0.024834	0.016378	0.011194	0.019483	0.021727	0.012068	0.025757	0.014394	0.025008	0.027758	0.020121	0.025707	0.025266	0.026495	0.025474	0.021577	0.020915	0.023025	0.023978	0.026893	0.027765	0.023832	0.020992	0.022277	0.022115
484.51	0.020826	0.016877	0.015882	0.015887	0.018115	0.017312	0.023385	0.024279	0.018773	0.028865	0.017479	0.024896	0.016807	0.011511	0.019833	0.022326	0.012532	0.026449	0.014898	0.025447	0.028472	0.020896	0.026308	0.025712	0.027105	0.025997	0.021949	0.021426	0.023451	0.024488	0.027536	0.028356	0.024285	0.021488	0.022622	0.022634
485.54	0.021061	0.017188	0.016094	0.016106	0.018402	0.017801	0.024004	0.024822	0.019088	0.029421	0.018007	0.024777	0.017154	0.011792	0.020255	0.02288	0.012936	0.027007	0.015317	0.025814	0.029171	0.021562	0.02677	0.026053	0.027677	0.026462	0.022373	0.021891	0.023908	0.024802	0.028139	0.029037	0.024763	0.0219	0.023039	0.023029
486.57	0.021397	0.017663	0.016316	0.016418	0.01883	0.018462	0.024659	0.025555	0.019684	0.029958	0.018491	0.024898	0.017588	0.012067	0.020604	0.023645	0.013497	0.027626	0.015783	0.026224	0.029982	0.022296	0.027339	0.026515	0.028365	0.027	0.022897	0.022466	0.024546	0.02516	0.028886	0.029708	0.025471	0.022424	0.023397	0.023578
487.58	0.021724	0.01804	0.016668	0.016639	0.019222	0.019036	0.025069	0.026504	0.020226	0.030368	0.019042	0.024813	0.018055	0.012464	0.021086	0.024249	0.013973	0.028028	0.016157	0.026514	0.030524	0.0228	0.027898	0.026934	0.028897	0.027596	0.023381	0.022986	0.025078	0.025486	0.029412	0.030355	0.026062	0.022847	0.023805	0.023872
488.61	0.021762	0.018148	0.016815	0.016653	0.019524	0.01936	0.025689	0.027076	0.020571	0.030912	0.019437	0.024526	0.018527	0.012562	0.021255	0.024654	0.014287	0.028311	0.016502	0.026636	0.030874	0.023297	0.028197	0.027204	0.029271	0.028008	0.023718	0.023312	0.025444	0.025759	0.029881	0.030994	0.026541	0.023256	0.024098	0.024124
489.64	0.022145	0.01836	0.017225	0.016926	0.019925	0.019937	0.026491	0.027935	0.021222	0.031335	0.020084	0.024649	0.019248	0.012809	0.021574	0.025258	0.014792	0.028804	0.016794	0.026921	0.031317	0.023771	0.028677	0.027595	0.029798	0.028527	0.024227	0.023755	0.026094	0.026041	0.030483	0.03183	0.027217	0.023692	0.024517	0.024513
490.67	0.022643	0.018812	0.017443	0.017021	0.020201	0.020357	0.02709	0.028662	0.021623	0.031534	0.020325	0.024701	0.019672	0.013154	0.02164	0.025698	0.01502	0.028993	0.016863	0.027026	0.031508	0.024149	0.028964	0.027675	0.030146	0.02901	0.024493	0.023969	0.026571	0.026124	0.030905	0.032493	0.027706	0.023938	0.024663	0.02482
491.7	0.023078	0.01938	0.017933	0.017126	0.020466	0.020787	0.027475	0.02939	0.021855	0.031788	0.020658	0.024642	0.020172	0.013469	0.021933	0.025964	0.015293	0.029192	0.016995	0.027078	0.031657	0.024293	0.029195	0.027853	0.030467	0.029437	0.024864	0.024155	0.026875	0.026338	0.031282	0.033056	0.028221	0.02418	0.02499	0.025123
492.74	0.0234	0.020065	0.018354	0.017378	0.020806	0.021452	0.028264	0.029711	0.022087	0.032048	0.021057	0.024763	0.020698	0.013862	0.022195	0.026433	0.015583	0.029425	0.017145	0.02714	0.031887	0.024475	0.029357	0.028021	0.030769	0.029902	0.025395	0.024382	0.027346	0.026534	0.031741	0.033629	0.028779	0.024509	0.025261	0.025489
493.74	0.023963	0.02106	0.018771	0.017916	0.021102	0.0223	0.028814	0.030162	0.022515	0.032286	0.02145	0.025154	0.021091	0.014371	0.022633	0.027036	0.016002	0.029877	0.01733	0.027348	0.032218	0.024732	0.029747	0.028342	0.03117	0.030324	0.025947	0.024803	0.027824	0.02673	0.032244	0.034246	0.029394	0.024918	0.025577	0.025897
494.77	0.024573	0.021976	0.01923	0.018151	0.021426	0.022915	0.02936	0.030613	0.022844	0.032508	0.021644	0.025182	0.021282	0.014813	0.022977	0.027529	0.016306	0.03002	0.017579	0.027426	0.032358	0.024807	0.029959	0.028479	0.031333	0.030717	0.026317	0.025056	0.028107	0.026865	0.032641	0.034762	0.029946	0.025248	0.0257	0.02603
495.8	0.024967	0.022932	0.019627	0.018326	0.021898	0.02346	0.029861	0.030731	0.023042	0.032742	0.02181	0.025327	0.021466	0.015117	0.023375	0.027822	0.016548	0.030173	0.017771	0.027404	0.032435	0.024838	0.030107	0.028674	0.031476	0.030932	0.026634	0.025245	0.028364	0.027019	0.032995	0.035113	0.030485	0.025469	0.025981	0.02624
496.83	0.025449	0.023841	0.019989	0.018731	0.022295	0.023991	0.030627	0.030708	0.02348	0.033093	0.021971	0.02555	0.021618	0.015602	0.023856	0.028397	0.016796	0.030337	0.018015	0.027554	0.032725	0.024996	0.030278	0.028758	0.03174	0.031424	0.027054	0.025498	0.028729	0.027113	0.033493	0.035544	0.03109	0.02587	0.026125	0.026475
497.86	0.026264	0.02501	0.020383	0.019033	0.022699	0.024426	0.031337	0.030803	0.023853	0.033326	0.021972	0.02571	0.021783	0.015951	0.024254	0.028701	0.017087	0.030525	0.018219	0.027614	0.032945	0.025092	0.030485	0.028769	0.031939	0.03165	0.02717	0.02561	0.02892	0.027103	0.034014	0.035923	0.031749	0.026107	0.026274	0.026678
498.87	0.026866	0.026492	0.020874	0.019327	0.023229	0.024942	0.032135	0.031013	0.024318	0.033603	0.022105	0.025907	0.022092	0.016467	0.024577	0.02904	0.017299	0.030642	0.018397	0.02767	0.03318	0.025127	0.030724	0.028825	0.03199	0.032045	0.02734	0.025638	0.029053	0.027089	0.034478	0.036327	0.032352	0.026402	0.026533	0.026873
499.9	0.027187	0.027781	0.021072	0.019608	0.023403	0.025312	0.032446	0.030761	0.024481	0.033539	0.021866	0.025963	0.022124	0.016723	0.024918	0.029123	0.017293	0.030571	0.018298	0.027618	0.033288	0.024941	0.030687	0.02869	0.032009	0.03215	0.027542	0.025529	0.029088	0.026926	0.034711	0.036428	0.032821	0.026427	0.026643	0.026951
500.93	0.027599	0.028898	0.021639	0.020169	0.023541	0.025759	0.033079	0.030813	0.024837	0.033651	0.022021	0.026171	0.022377	0.017013	0.025168	0.029464	0.017389	0.030597	0.018419	0.027641	0.033404	0.024799	0.030834	0.028741	0.032145	0.032424	0.027827	0.025571	0.029127	0.026925	0.035071	0.036755	0.033352	0.026716	0.026772	0.027119
501.96	0.027817	0.030048	0.021946	0.02039	0.023857	0.02611	0.033392	0.030683	0.025028	0.033537	0.022034	0.02622	0.022492	0.017169	0.025334	0.02961	0.017427	0.030557	0.018332	0.02754	0.033411	0.024504	0.030905	0.028735	0.032049	0.032423	0.027918	0.025467	0.029129	0.02683	0.03519	0.037068	0.033696	0.026732	0.026896	0.027187
502.99	0.028073	0.03093	0.022318	0.020751	0.024385	0.026483	0.033586	0.030803	0.025251	0.033543	0.022099	0.026534	0.022696	0.01744	0.025726	0.029859	0.01746	0.030454	0.018312	0.02749	0.033542	0.024304	0.030982	0.028718	0.032031	0.032618	0.028243	0.025464	0.029262	0.026813	0.035264	0.037381	0.034028	0.026888	0.027052	0.027409
504.02	0.028169	0.031702	0.022658	0.021331	0.024938	0.027038	0.033762	0.03133	0.025606	0.033665	0.022248	0.026873	0.022869	0.017921	0.026409	0.030229	0.017729	0.030583	0.018483	0.02769	0.033735	0.024245	0.031214	0.028837	0.032359	0.032787	0.028713	0.025661	0.029609	0.02701	0.035526	0.03792	0.034675	0.02723	0.027339	0.027744
505.02	0.02835	0.032056	0.023002	0.021704	0.025317	0.027374	0.033734	0.031334	0.025772	0.033636	0.022304	0.027056	0.022846	0.018183	0.026625	0.030352	0.0177	0.030469	0.018408	0.027582	0.03377	0.023987	0.031273	0.028863	0.032302	0.032746	0.028822	0.025627	0.029675	0.026955	0.035495	0.038186	0.034926	0.02745	0.027423	0.02796
506.05	0.028653	0.0325	0.023114	0.022057	0.026008	0.027879	0.033737	0.031602	0.026094	0.03368	0.022245	0.027468	0.022858	0.018539	0.027084	0.030513	0.017801	0.030441	0.018268	0.02758	0.034009	0.023821	0.03137	0.028883	0.032372	0.03283	0.029067	0.025687	0.029871	0.026947	0.035513	0.038495	0.035173	0.027544	0.027604	0.028184
507.08	0.029058	0.032741	0.023515	0.022891	0.026699	0.028442	0.034175	0.032173	0.026611	0.033911	0.022464	0.028183	0.023117	0.01927	0.027571	0.030924	0.018009	0.030561	0.018249	0.027718	0.034195	0.023925	0.031655	0.028999	0.032725	0.033085	0.02951	0.02585	0.030246	0.027125	0.035682	0.038903	0.035647	0.027877	0.027878	0.028467
508.11	0.029211	0.032814	0.023842	0.023612	0.027227	0.029	0.034321	0.032586	0.027025	0.034142	0.022629	0.028808	0.023179	0.019754	0.027877	0.03123	0.018027	0.03066	0.018112	0.02778	0.034203	0.024071	0.031862	0.029197	0.033026	0.03314	0.029745	0.025907	0.030465	0.027299	0.035736	0.039209	0.035966	0.028168	0.028062	0.028721
509.14	0.029425	0.032392	0.02416	0.024175	0.027663	0.029187	0.034454	0.032466	0.026967	0.034153	0.022677	0.029252	0.023031	0.019977	0.027934	0.03129	0.01777	0.030459	0.017727	0.027552	0.034095	0.023943	0.031735	0.029074	0.033037	0.033011	0.029823	0.025767	0.030536	0.02715	0.035667	0.039017	0.035797	0.028151	0.028004	0.028682
510.14	0.029627	0.032401	0.024487	0.025051	0.0284	0.029593	0.034963	0.032945	0.027295	0.034416	0.023143	0.030226	0.023199	0.020679	0.028492	0.031843	0.017916	0.030641	0.017759	0.027724	0.034272	0.024181	0.032008	0.029298	0.033515	0.033259	0.03024	0.026082	0.030911	0.027351	0.035878	0.039241	0.035936	0.028248	0.028283	0.028975
511.17	0.030049	0.032311	0.025061	0.025929	0.028892	0.03026	0.035608	0.033661	0.027876	0.034713	0.023833	0.031276	0.023274	0.021399	0.029126	0.032457	0.01812	0.030988	0.017896	0.027963	0.034331	0.024482	0.03236	0.029636	0.034002	0.033522	0.030742	0.02632	0.031437	0.027609	0.036158	0.039377	0.036202	0.028589	0.028548	0.029385
512.2	0.029908	0.031815	0.025227	0.026336	0.029025	0.030208	0.035214	0.033567	0.027653	0.034581	0.023956	0.031772	0.022922	0.021366	0.029282	0.03243	0.017841	0.030848	0.017605	0.027734	0.034066	0.024271	0.032204	0.02946	0.034	0.033285	0.030748	0.026263	0.031405	0.027387	0.036001	0.039025	0.035708	0.028402	0.028422	0.029303
513.23	0.029987	0.031405	0.02533	0.026891	0.029209	0.030338	0.035218	0.033574	0.027777	0.034652	0.024268	0.0323	0.022538	0.021576	0.029597	0.032588	0.017731	0.030883	0.01738	0.027663	0.033862	0.024073	0.032122	0.02932	0.0341	0.033227	0.030882	0.026342	0.031506	0.027302	0.035877	0.038655	0.035337	0.028226	0.028414	0.029275
514.23	0.030141	0.031165	0.025375	0.027236	0.029451	0.030371	0.035117	0.033601	0.027917	0.034579	0.024647	0.03281	0.022143	0.021731	0.029692	0.032771	0.017661	0.03098	0.017231	0.027615	0.03369	0.024042	0.032068	0.029265	0.034234	0.033276	0.031014	0.02636	0.031668	0.027283	0.035651	0.038404	0.03498	0.028007	0.028385	0.029252
515.26	0.030105	0.030798	0.025568	0.02758	0.02961	0.030594	0.034749	0.033415	0.027975	0.034328	0.024846	0.033055	0.021786	0.021651	0.029731	0.032785	0.017566	0.030951	0.016882	0.027403	0.033265	0.023834	0.031847	0.029061	0.034198	0.033203	0.030993	0.026175	0.031726	0.027209	0.035424	0.038018	0.034426	0.027916	0.02818	0.029067
516.29	0.02975	0.03035	0.025653	0.028075	0.030049	0.030562	0.034298	0.033054	0.02767	0.034212	0.02489	0.033067	0.021432	0.021559	0.029595	0.032753	0.017373	0.03084	0.016548	0.027155	0.032886	0.023581	0.031566	0.028843	0.034156	0.032949	0.03094	0.026025	0.031648	0.027031	0.035001	0.037565	0.033721	0.027607	0.027935	0.028737
517.32	0.029638	0.029915	0.025557	0.028381	0.03045	0.030746	0.034241	0.03275	0.027517	0.034021	0.025124	0.033011	0.020936	0.021426	0.029318	0.032698	0.017225	0.030779	0.016361	0.026975	0.032456	0.023387	0.031356	0.028816	0.034132	0.032821	0.030899	0.026008	0.031609	0.026975	0.034594	0.03725	0.033223	0.027344	0.027781	0.028591
518.34	0.029673	0.029614	0.02575	0.028601	0.030764	0.030966	0.034128	0.032784	0.027596	0.033603	0.025257	0.032968	0.020786	0.021331	0.029215	0.032787	0.017181	0.030701	0.016178	0.026844	0.032201	0.023224	0.031157	0.028793	0.034221	0.03269	0.030896	0.025932	0.031638	0.026874	0.034396	0.036951	0.032698	0.026992	0.027551	0.028388
519.35	0.029673	0.029375	0.025867	0.028725	0.030881	0.030983	0.03375	0.03256	0.027584	0.033263	0.02503	0.032865	0.020552	0.020995	0.028988	0.03261	0.016909	0.030362	0.015746	0.026521	0.031703	0.022874	0.030842	0.028626	0.033974	0.032421	0.03069	0.025858	0.031471	0.026576	0.033978	0.03647	0.032093	0.026614	0.027217	0.028039
520.37	0.029567	0.028932	0.025732	0.028554	0.030863	0.03064	0.033547	0.0325	0.027407	0.033077	0.024904	0.032563	0.020189	0.020537	0.028597	0.032426	0.016445	0.03008	0.015398	0.026119	0.031194	0.022449	0.030459	0.028358	0.033768	0.032099	0.030371	0.025679	0.03125	0.026193	0.033579	0.035891	0.031439	0.026143	0.026921	0.027567
521.4	0.029473	0.028541	0.025351	0.028285	0.030447	0.030315	0.032922	0.032027	0.027192	0.03251	0.024669	0.03207	0.019814	0.019946	0.028047	0.032059	0.016044	0.029668	0.015029	0.025769	0.030708	0.022037	0.029968	0.027983	0.033344	0.031764	0.029911	0.02547	0.031007	0.025883	0.033081	0.035418	0.030796	0.025683	0.026522	0.027041
522.43	0.029541	0.028435	0.025307	0.028191	0.030458	0.030353	0.032796	0.032315	0.027318	0.032273	0.024598	0.032003	0.019809	0.01962	0.027898	0.031995	0.015903	0.029492	0.014722	0.02553	0.030524	0.021829	0.029691	0.027773	0.033142	0.031587	0.029704	0.025374	0.030961	0.02568	0.032812	0.035009	0.030297	0.025416	0.02624	0.026785
523.43	0.029404	0.028371	0.024979	0.027784	0.030351	0.029908	0.032378	0.032045	0.026879	0.031938	0.024368	0.031608	0.019454	0.018988	0.027363	0.031573	0.015498	0.029042	0.014291	0.025133	0.030075	0.021414	0.029306	0.027351	0.032636	0.031229	0.029375	0.025115	0.030706	0.02527	0.032229	0.0345	0.029692	0.025217	0.025899	0.026341
524.46	0.029075	0.027869	0.024312	0.027348	0.029994	0.029549	0.031984	0.031526	0.026432	0.031301	0.024053	0.030795	0.019039	0.018228	0.026778	0.031172	0.01497	0.028626	0.013941	0.024779	0.029572	0.021023	0.028774	0.026861	0.032132	0.030633	0.028909	0.024723	0.030391	0.024889	0.031768	0.03387	0.028969	0.024939	0.025425	0.025869
525.48	0.028785	0.027719	0.024179	0.027069	0.02999	0.029507	0.031782	0.031157	0.026353	0.030879	0.02374	0.030481	0.018733	0.017646	0.026537	0.030887	0.014737	0.028292	0.013647	0.024585	0.02928	0.020838	0.028492	0.026607	0.031704	0.030256	0.028722	0.024642	0.030227	0.024691	0.031387	0.033449	0.028504	0.024742	0.025152	0.025627
526.51	0.028583	0.027443	0.024128	0.026742	0.030039	0.029368	0.031918	0.031264	0.026444	0.030677	0.023405	0.030136	0.018552	0.017107	0.026334	0.030623	0.014359	0.028051	0.013336	0.024309	0.02894	0.020619	0.028217	0.026286	0.031309	0.029913	0.028602	0.024445	0.030077	0.024359	0.031081	0.033017	0.028074	0.024525	0.02484	0.025397
527.51	0.028512	0.027189	0.023967	0.026366	0.029772	0.0291	0.031884	0.03079	0.026177	0.030239	0.022911	0.029488	0.018192	0.016596	0.026066	0.030309	0.013933	0.027732	0.013181	0.024182	0.028424	0.020378	0.027889	0.026016	0.030863	0.029547	0.028276	0.024185	0.029892	0.024062	0.03079	0.03258	0.027685	0.024281	0.02455	0.02491
528.54	0.027872	0.026594	0.023604	0.025892	0.029298	0.028743	0.031432	0.030246	0.026014	0.029704	0.022299	0.028714	0.017571	0.01597	0.025586	0.02968	0.013473	0.027354	0.012837	0.023928	0.027952	0.019954	0.027417	0.025642	0.030226	0.029024	0.027823	0.023925	0.029533	0.023697	0.030299	0.032079	0.02719	0.023799	0.024036	0.024396
529.56	0.027462	0.026611	0.023763	0.025777	0.02928	0.028742	0.03135	0.030247	0.026053	0.029565	0.022163	0.028443	0.017332	0.015812	0.025491	0.029388	0.013394	0.027279	0.012818	0.023844	0.027807	0.01972	0.027412	0.025489	0.0301	0.028985	0.027794	0.023951	0.02944	0.023603	0.030137	0.032025	0.027163	0.023661	0.023971	0.024193
530.59	0.027228	0.026403	0.023313	0.025473	0.02902	0.028149	0.030874	0.029992	0.025641	0.029176	0.021743	0.027719	0.016793	0.015306	0.024977	0.028694	0.012923	0.026923	0.012588	0.023612	0.027324	0.019242	0.02706	0.025047	0.029632	0.028645	0.027351	0.023589	0.029148	0.023171	0.029737	0.031648	0.026737	0.023271	0.023515	0.023755
531.61	0.026818	0.025919	0.022788	0.024905	0.028618	0.027439	0.030242	0.029071	0.025012	0.02853	0.021114	0.026847	0.016125	0.01468	0.024425	0.027966	0.012571	0.026451	0.012263	0.023298	0.026899	0.018744	0.026652	0.024538	0.029107	0.028163	0.026873	0.02321	0.028594	0.022776	0.029261	0.031208	0.026332	0.022806	0.023058	0.023205
532.62	0.026412	0.025719	0.02242	0.024674	0.028403	0.027114	0.029929	0.028618	0.024825	0.028313	0.02078	0.026298	0.015607	0.014234	0.024096	0.027427	0.012301	0.026234	0.012067	0.023033	0.026646	0.018338	0.026368	0.024156	0.028696	0.027795	0.026658	0.023009	0.028211	0.022518	0.028955	0.030902	0.026047	0.022561	0.022654	0.022952
533.64	0.02621	0.0255	0.022052	0.024606	0.028362	0.026679	0.029674	0.028271	0.024441	0.028092	0.020408	0.025701	0.015146	0.01386	0.023689	0.026934	0.011962	0.025946	0.011888	0.022811	0.026234	0.017987	0.026017	0.023781	0.028296	0.027458	0.026357	0.022628	0.027859	0.022169	0.028782	0.030633	0.025819	0.022411	0.022316	0.022615
534.67	0.026126	0.025051	0.021505	0.02439	0.028013	0.026256	0.029252	0.027765	0.024016	0.027721	0.019974	0.025024	0.01465	0.013298	0.023211	0.026312	0.011562	0.025527	0.011582	0.022554	0.025774	0.017554	0.025591	0.023407	0.027746	0.026976	0.025892	0.022143	0.027342	0.021741	0.028397	0.030168	0.025462	0.022004	0.021901	0.022288
535.67	0.025714	0.024506	0.021091	0.024224	0.027639	0.026038	0.028774	0.026989	0.023594	0.027247	0.019541	0.024161	0.014128	0.012882	0.022738	0.025777	0.011262	0.025149	0.011192	0.022199	0.025402	0.017075	0.025174	0.022923	0.027256	0.026489	0.025459	0.021755	0.026807	0.021414	0.028101	0.029813	0.02524	0.021613	0.021486	0.021957
536.69	0.025484	0.024367	0.020826	0.024198	0.027408	0.026164	0.028333	0.026444	0.023305	0.027076	0.019315	0.023606	0.013712	0.01258	0.022381	0.025267	0.010933	0.024824	0.010936	0.021938	0.024974	0.016624	0.024747	0.022661	0.026811	0.02614	0.025113	0.02138	0.026421	0.021169	0.02788	0.029433	0.024999	0.021363	0.021145	0.021654
537.72	0.02501	0.023682	0.020336	0.023977	0.026802	0.02551	0.02749	0.025628	0.022698	0.026368	0.018866	0.02273	0.013046	0.012092	0.021665	0.024578	0.010566	0.024131	0.010467	0.021534	0.024408	0.015988	0.024149	0.022031	0.026226	0.025555	0.024493	0.020805	0.02583	0.02064	0.027497	0.028903	0.024553	0.020871	0.020727	0.021137
538.74	0.024747	0.02353	0.020085	0.02387	0.026461	0.025472	0.027118	0.025064	0.022363	0.02602	0.01868	0.022272	0.012701	0.01188	0.021388	0.024278	0.010403	0.023841	0.010195	0.02132	0.024106	0.01561	0.023864	0.021678	0.025953	0.025282	0.024168	0.02053	0.025399	0.02044	0.027305	0.028611	0.02431	0.020486	0.020466	0.02081
539.74	0.024213	0.023148	0.01977	0.023638	0.026123	0.025065	0.026389	0.024331	0.021944	0.025533	0.018211	0.021677	0.012042	0.011549	0.020898	0.023899	0.010141	0.023459	0.0097051	0.020874	0.023547	0.015063	0.023409	0.021115	0.025466	0.024748	0.023689	0.020047	0.024965	0.020165	0.026964	0.028084	0.023886	0.02006	0.019967	0.0203
540.77	0.024051	0.02313	0.019737	0.023784	0.025935	0.025028	0.026286	0.024336	0.021925	0.025476	0.018181	0.021569	0.011912	0.011588	0.02081	0.023775	0.010259	0.023477	0.0097234	0.020932	0.023491	0.014879	0.023348	0.021137	0.025369	0.024692	0.02366	0.019891	0.024785	0.020278	0.026912	0.02803	0.023909	0.020091	0.019871	0.020151
541.79	0.023685	0.022949	0.019562	0.023803	0.025672	0.024706	0.02585	0.024229	0.021658	0.025151	0.017924	0.021172	0.01147	0.011374	0.020503	0.023594	0.010238	0.023215	0.0094592	0.020823	0.02326	0.014574	0.023164	0.020815	0.025085	0.024479	0.023377	0.019666	0.024523	0.020179	0.026681	0.027795	0.023722	0.019872	0.019635	0.019962
542.82	0.023525	0.022965	0.019687	0.023677	0.025835	0.024691	0.02542	0.024107	0.021505	0.025019	0.01763	0.020916	0.011295	0.011295	0.020287	0.023435	0.010165	0.023135	0.0092476	0.020725	0.023011	0.014329	0.023043	0.020719	0.024875	0.024391	0.023183	0.019409	0.024208	0.020085	0.026476	0.027639	0.023593	0.019674	0.019306	0.019753
543.82	0.023147	0.022864	0.019624	0.023465	0.025562	0.02441	0.024839	0.023836	0.021361	0.024587	0.017312	0.020559	0.01095	0.01103	0.02004	0.023102	0.010026	0.022856	0.009013	0.020476	0.022771	0.014001	0.022845	0.020476	0.024583	0.024121	0.022792	0.019028	0.023883	0.019791	0.026254	0.027347	0.023347	0.019411	0.019025	0.019551
544.84	0.022994	0.022895	0.019806	0.023292	0.025678	0.024422	0.024899	0.02409	0.021315	0.024529	0.017203	0.020437	0.010866	0.010953	0.019904	0.023051	0.010079	0.022775	0.0089634	0.020481	0.022737	0.013893	0.02276	0.020423	0.024546	0.024097	0.022648	0.018824	0.023604	0.019642	0.026087	0.027376	0.023194	0.019339	0.018898	0.019465
545.86	0.022766	0.022756	0.019885	0.022817	0.025574	0.0242	0.024394	0.023928	0.021206	0.024268	0.016907	0.020084	0.010528	0.010735	0.019554	0.02292	0.0098237	0.022511	0.0086263	0.020101	0.022403	0.013586	0.022438	0.020063	0.024195	0.023719	0.022268	0.018454	0.023178	0.019211	0.025672	0.027019	0.022831	0.018946	0.018549	0.019141
546.89	0.022683	0.02274	0.020035	0.022465	0.025481	0.023971	0.024105	0.023874	0.02116	0.023974	0.016832	0.019733	0.010348	0.010689	0.019338	0.022759	0.0096596	0.022369	0.0085422	0.019725	0.02206	0.013384	0.022171	0.019763	0.023979	0.023389	0.021855	0.018119	0.022738	0.018743	0.025406	0.026729	0.022503	0.018727	0.01828	0.018772
547.89	0.02268	0.022798	0.020165	0.022212	0.025458	0.023975	0.023956	0.02417	0.021347	0.023941	0.016837	0.019572	0.010268	0.010702	0.019378	0.022791	0.0096496	0.02239	0.0085252	0.01944	0.021995	0.01331	0.022053	0.01948	0.023966	0.023207	0.021654	0.017881	0.022535	0.018506	0.025252	0.0266	0.022405	0.018694	0.018145	0.018606
548.91	0.023063	0.022716	0.020454	0.022258	0.025569	0.024122	0.023903	0.024721	0.021416	0.024084	0.016908	0.019462	0.010409	0.010868	0.019315	0.023025	0.0098294	0.022525	0.0086104	0.01927	0.021998	0.013329	0.02199	0.01942	0.023976	0.023218	0.02166	0.017779	0.022385	0.018465	0.025187	0.02662	0.02233	0.018838	0.018166	0.018557
549.93	0.023459	0.022734	0.020846	0.022457	0.025661	0.024388	0.023888	0.025232	0.02175	0.024083	0.017077	0.019351	0.010628	0.011051	0.019427	0.023105	0.0099399	0.022569	0.0086931	0.019013	0.021999	0.013341	0.022019	0.019367	0.024062	0.023321	0.021627	0.017871	0.022357	0.018465	0.025213	0.026688	0.022348	0.018988	0.018183	0.018492
550.93	0.023482	0.022729	0.020874	0.022438	0.025655	0.024437	0.023743	0.025474	0.021558	0.023747	0.016888	0.019024	0.010477	0.010962	0.019292	0.022971	0.0098438	0.022308	0.0086555	0.018667	0.021745	0.013204	0.021752	0.019075	0.023892	0.023274	0.021379	0.017628	0.022048	0.018214	0.025039	0.026501	0.022039	0.01898	0.018037	0.018232
551.96	0.02396	0.02314	0.021353	0.022879	0.026255	0.02516	0.024538	0.026751	0.022057	0.02409	0.017195	0.019429	0.010977	0.011457	0.019735	0.023424	0.010167	0.022741	0.0090337	0.018865	0.022154	0.013561	0.022062	0.019422	0.024396	0.023767	0.021736	0.017967	0.022292	0.018598	0.025355	0.02706	0.022509	0.019444	0.018428	0.018706
552.98	0.023979	0.023259	0.021486	0.023042	0.026401	0.02557	0.024779	0.027521	0.021972	0.023871	0.017146	0.019358	0.011084	0.01151	0.019763	0.023412	0.010064	0.022624	0.0090744	0.018723	0.02218	0.013633	0.02213	0.019486	0.024375	0.023861	0.021722	0.017993	0.022211	0.018667	0.025308	0.027098	0.022427	0.019555	0.018568	0.018795
553.98	0.024082	0.023544	0.021953	0.023203	0.027013	0.026049	0.02533	0.028413	0.022283	0.023918	0.017446	0.019566	0.011377	0.011878	0.020173	0.023596	0.010114	0.022734	0.0094268	0.018808	0.022312	0.013958	0.022468	0.019661	0.02466	0.024132	0.021835	0.018164	0.022405	0.018946	0.025412	0.027392	0.022609	0.01985	0.018871	0.0191
555	0.024246	0.023699	0.022127	0.02329	0.027485	0.026293	0.025639	0.029213	0.022355	0.023842	0.017559	0.019668	0.011601	0.012191	0.020489	0.023679	0.010122	0.022833	0.0097499	0.018927	0.022436	0.014173	0.022662	0.019831	0.024808	0.024295	0.021941	0.018225	0.022503	0.019124	0.025516	0.027544	0.022865	0.020042	0.01921	0.019438
556.02	0.02474	0.024076	0.022819	0.023812	0.028203	0.027103	0.0264	0.030723	0.022924	0.024295	0.018022	0.020145	0.012387	0.012766	0.02118	0.024089	0.010452	0.023216	0.010329	0.019304	0.022894	0.014764	0.023155	0.02036	0.025416	0.024705	0.022303	0.018663	0.022982	0.019718	0.02601	0.028078	0.023541	0.020655	0.019809	0.020125
557.05	0.024836	0.023929	0.023168	0.023837	0.028353	0.027065	0.02622	0.031277	0.022739	0.02394	0.017993	0.020147	0.012529	0.012767	0.021365	0.024062	0.010369	0.022915	0.010493	0.019181	0.022808	0.014853	0.023237	0.020269	0.025364	0.02464	0.022279	0.018531	0.023033	0.019701	0.02595	0.028037	0.023498	0.020759	0.019901	0.020131
558.04	0.025113	0.023994	0.023491	0.024118	0.028724	0.027223	0.026641	0.032024	0.022912	0.024068	0.018258	0.02036	0.012956	0.013075	0.021707	0.024318	0.010399	0.022936	0.010774	0.0193	0.022803	0.015087	0.023339	0.020277	0.025648	0.02486	0.022433	0.018617	0.023226	0.019832	0.026169	0.02828	0.023797	0.020996	0.020205	0.020525
559.07	0.025146	0.024078	0.023581	0.024168	0.028712	0.027453	0.026707	0.03268	0.022882	0.023807	0.018192	0.020297	0.013173	0.012966	0.02182	0.024316	0.010234	0.022641	0.010757	0.019108	0.022646	0.015107	0.023151	0.020121	0.025631	0.02475	0.022302	0.01852	0.023149	0.019737	0.02613	0.028178	0.023819	0.021017	0.020315	0.020614
560.09	0.024996	0.024173	0.023666	0.02419	0.028607	0.027422	0.026835	0.033041	0.022664	0.023622	0.018045	0.020188	0.013329	0.012897	0.021834	0.024425	0.0099558	0.022266	0.01076	0.01892	0.02248	0.015102	0.02289	0.019811	0.025495	0.024576	0.022134	0.018343	0.02303	0.019673	0.026018	0.028115	0.0238	0.020961	0.020345	0.020583
561.09	0.024925	0.024397	0.023835	0.024159	0.028757	0.027463	0.027063	0.033369	0.02261	0.023402	0.018187	0.020299	0.013613	0.012891	0.021886	0.024541	0.0097959	0.022044	0.010883	0.018806	0.022488	0.015145	0.022822	0.019612	0.025463	0.024609	0.022164	0.018298	0.022995	0.019704	0.026002	0.028222	0.023828	0.020989	0.02049	0.020708
562.11	0.024813	0.024668	0.023847	0.024235	0.028965	0.027646	0.027382	0.033668	0.022768	0.023493	0.018288	0.020393	0.013926	0.012961	0.021898	0.024675	0.0096674	0.021965	0.010989	0.018712	0.022515	0.015174	0.022775	0.019395	0.0256	0.024607	0.022143	0.018323	0.023108	0.019781	0.02612	0.028195	0.023914	0.021108	0.020668	0.020995
563.13	0.02494	0.02509	0.024027	0.024341	0.029202	0.028042	0.027471	0.034213	0.022906	0.023398	0.018381	0.020675	0.014291	0.013047	0.02197	0.024794	0.0097621	0.021942	0.011143	0.018657	0.022616	0.015297	0.022869	0.019377	0.025704	0.024596	0.022207	0.018401	0.023277	0.019961	0.026147	0.028243	0.024028	0.021278	0.02083	0.021167
564.13	0.025009	0.025394	0.024141	0.024315	0.029281	0.02818	0.027661	0.034305	0.022895	0.023284	0.018453	0.020809	0.014499	0.013113	0.021959	0.024824	0.009646	0.021954	0.011192	0.018565	0.022697	0.015261	0.022794	0.019246	0.025694	0.024663	0.022325	0.018359	0.023392	0.020143	0.026278	0.028272	0.024117	0.021453	0.020848	0.021274
565.15	0.025138	0.025645	0.024322	0.024385	0.029788	0.028729	0.028142	0.034687	0.023089	0.023362	0.018815	0.021198	0.014764	0.01331	0.02212	0.024996	0.009855	0.022186	0.011397	0.018565	0.022865	0.015469	0.022931	0.01939	0.026013	0.024939	0.022526	0.018515	0.023729	0.020335	0.026521	0.028467	0.024299	0.021795	0.021066	0.021488
566.17	0.024959	0.025497	0.024137	0.024129	0.029716	0.028504	0.02816	0.034476	0.022695	0.023009	0.018662	0.021024	0.014526	0.013187	0.02199	0.024777	0.0097213	0.022007	0.011241	0.018358	0.022659	0.015491	0.022742	0.019029	0.025905	0.02481	0.022364	0.018305	0.023748	0.020158	0.026414	0.028365	0.024076	0.02181	0.020956	0.021237
567.17	0.024698	0.025504	0.023996	0.023958	0.029748	0.028607	0.028355	0.034319	0.02247	0.02258	0.018589	0.020878	0.014308	0.013052	0.02193	0.024568	0.0095252	0.021851	0.01104	0.018096	0.022508	0.01551	0.022577	0.018778	0.025775	0.024726	0.022282	0.018117	0.023607	0.020105	0.026332	0.028298	0.023888	0.02184	0.02088	0.021026
568.19	0.02444	0.025239	0.023818	0.023672	0.029538	0.028351	0.028187	0.03344	0.021957	0.022208	0.018271	0.020522	0.013924	0.012703	0.02181	0.024179	0.0091764	0.021626	0.010901	0.017679	0.022321	0.015327	0.022212	0.018355	0.025587	0.024403	0.022085	0.017852	0.023468	0.019942	0.026071	0.02806	0.023589	0.021763	0.020705	0.020667
569.21	0.024604	0.025046	0.023729	0.023745	0.029784	0.028378	0.028454	0.032975	0.021647	0.022164	0.018222	0.020435	0.013842	0.012676	0.021889	0.024044	0.0092337	0.021552	0.010951	0.017574	0.022253	0.01549	0.022127	0.018124	0.025736	0.024266	0.021964	0.017862	0.023524	0.019849	0.026018	0.028085	0.023387	0.021839	0.020686	0.020618
570.2	0.024463	0.024573	0.023398	0.02349	0.029494	0.027933	0.027823	0.031913	0.021112	0.02164	0.017849	0.019984	0.01338	0.012279	0.021523	0.023486	0.0089463	0.021143	0.010682	0.01714	0.021896	0.015212	0.02178	0.017534	0.025387	0.023789	0.021563	0.017612	0.023257	0.019465	0.025695	0.027772	0.022871	0.021601	0.020339	0.020342
571.22	0.02471	0.024349	0.02312	0.023494	0.029376	0.028125	0.027616	0.031181	0.021018	0.021491	0.017802	0.019852	0.013118	0.012058	0.021337	0.023195	0.0086947	0.020957	0.010537	0.01675	0.021746	0.014972	0.021655	0.017331	0.025356	0.023539	0.021417	0.017542	0.023179	0.019317	0.025575	0.027578	0.02257	0.021395	0.020293	0.020307
572.24	0.025118	0.024085	0.022983	0.023334	0.029193	0.028035	0.027256	0.030465	0.02065	0.021487	0.017613	0.019563	0.012965	0.011845	0.021256	0.022968	0.0085741	0.020905	0.010463	0.016647	0.021621	0.014843	0.021482	0.017164	0.025422	0.02329	0.021241	0.017512	0.023219	0.019244	0.025457	0.027468	0.022351	0.02136	0.020194	0.020228
573.24	0.025118	0.02372	0.022709	0.023134	0.028989	0.02773	0.026995	0.029811	0.020291	0.021105	0.017346	0.019095	0.012512	0.011521	0.020988	0.022521	0.0082715	0.020466	0.01006	0.016176	0.021277	0.014523	0.021092	0.016866	0.025138	0.023015	0.020843	0.017252	0.022967	0.018845	0.025278	0.027111	0.02188	0.021059	0.019841	0.020011
574.26	0.024912	0.023448	0.022281	0.023011	0.028806	0.027422	0.026711	0.029209	0.020076	0.020875	0.017118	0.018851	0.012047	0.01114	0.020837	0.022154	0.0078704	0.020253	0.0098533	0.01583	0.021034	0.014248	0.020849	0.016608	0.024913	0.022723	0.020625	0.017142	0.022846	0.018684	0.025128	0.026827	0.021515	0.020783	0.01963	0.019746
575.28	0.024684	0.023223	0.02169	0.022793	0.028453	0.027029	0.026501	0.028563	0.019612	0.020576	0.016754	0.018309	0.011488	0.010612	0.020707	0.021647	0.0073858	0.019853	0.0094762	0.015403	0.020741	0.013942	0.020487	0.016392	0.024604	0.022271	0.020332	0.016822	0.022649	0.018353	0.024872	0.026363	0.020946	0.020389	0.019279	0.019363
576.28	0.024339	0.022921	0.021203	0.022513	0.028446	0.026632	0.026405	0.02802	0.019085	0.020107	0.016363	0.017835	0.011155	0.010264	0.020679	0.021218	0.0072262	0.019544	0.0091461	0.015078	0.020497	0.013639	0.020155	0.016033	0.024325	0.021789	0.020037	0.016565	0.022444	0.018043	0.024636	0.02591	0.020526	0.020057	0.018932	0.0191
577.3	0.023673	0.022382	0.020409	0.022174	0.028044	0.025898	0.025929	0.026962	0.018386	0.019314	0.015998	0.017162	0.010521	0.0097363	0.020293	0.02045	0.0067288	0.01882	0.0086479	0.014369	0.019934	0.013005	0.019587	0.015459	0.023664	0.02114	0.019561	0.016054	0.021873	0.017483	0.024144	0.025211	0.019734	0.01929	0.018319	0.018458
578.32	0.023532	0.022152	0.019792	0.02201	0.028012	0.025674	0.025895	0.026578	0.018208	0.019181	0.015933	0.01695	0.010405	0.009578	0.020233	0.020222	0.0066383	0.018633	0.0085959	0.014128	0.019681	0.012868	0.019392	0.015254	0.02347	0.020859	0.019384	0.015965	0.021664	0.017375	0.023909	0.025023	0.019399	0.018949	0.018149	0.018255
579.31	0.022715	0.021093	0.018846	0.02133	0.027213	0.024594	0.024961	0.0254	0.017313	0.01817	0.015273	0.015899	0.009691	0.0088532	0.019458	0.019264	0.0059946	0.017657	0.0078333	0.013162	0.018842	0.012042	0.018555	0.014523	0.022623	0.019996	0.018653	0.015258	0.020708	0.016648	0.02309	0.024007	0.018397	0.018067	0.017327	0.017451
580.33	0.0225	0.020669	0.018415	0.021057	0.026901	0.023969	0.024798	0.024958	0.017112	0.017813	0.015036	0.015593	0.0096356	0.0086757	0.019123	0.018966	0.0058087	0.017362	0.007574	0.012753	0.018494	0.011676	0.01825	0.014236	0.022281	0.019586	0.018378	0.015003	0.020112	0.016451	0.022736	0.023596	0.018057	0.017708	0.01698	0.017096
581.35	0.021945	0.019996	0.017482	0.020378	0.025957	0.022792	0.023873	0.024096	0.016643	0.017204	0.014523	0.014937	0.0091069	0.0081214	0.018326	0.018322	0.00521	0.016678	0.006935	0.011966	0.017722	0.011086	0.017597	0.013663	0.021599	0.018943	0.017696	0.014418	0.019259	0.015832	0.021952	0.02274	0.017285	0.017093	0.016233	0.016281
582.35	0.021184	0.019244	0.016732	0.019737	0.025058	0.021846	0.023361	0.023655	0.01609	0.01662	0.013831	0.01446	0.0086977	0.0075468	0.017581	0.017658	0.0047033	0.016092	0.0063924	0.011257	0.01704	0.010583	0.016914	0.013172	0.020831	0.018275	0.0171	0.013855	0.01839	0.015276	0.021257	0.022003	0.016586	0.016452	0.015549	0.015694
583.36	0.020324	0.018602	0.016181	0.018993	0.024053	0.021036	0.022903	0.023363	0.015759	0.016011	0.013479	0.013764	0.0082281	0.0069652	0.01699	0.016993	0.004254	0.0156	0.0058034	0.010821	0.016532	0.01012	0.016437	0.012755	0.020163	0.017612	0.016563	0.013309	0.017524	0.014866	0.020721	0.021277	0.016055	0.015845	0.014883	0.015086
584.38	0.019568	0.018329	0.015698	0.018365	0.023262	0.020585	0.022874	0.023542	0.015507	0.015667	0.013237	0.01341	0.0080421	0.0065148	0.016415	0.0167	0.00399	0.015239	0.0054803	0.010516	0.01601	0.0098002	0.016104	0.012384	0.019632	0.017125	0.016105	0.012952	0.016768	0.014374	0.020329	0.02077	0.015816	0.015331	0.014362	0.014644
585.38	0.018589	0.017672	0.015061	0.017722	0.022202	0.0198	0.022356	0.023569	0.015144	0.015115	0.01271	0.012826	0.0076009	0.0059736	0.015798	0.015954	0.003652	0.014682	0.0049223	0.0099657	0.015287	0.0093267	0.01551	0.011883	0.018887	0.016554	0.015525	0.012442	0.015926	0.013866	0.019748	0.02005	0.015285	0.014658	0.013727	0.014074
586.4	0.017723	0.01711	0.014778	0.017263	0.021404	0.019571	0.022475	0.024117	0.015089	0.01492	0.012413	0.01255	0.0074747	0.0055638	0.015337	0.015519	0.0034026	0.014394	0.0047526	0.0096944	0.014869	0.008958	0.015136	0.01165	0.018389	0.016056	0.015216	0.012114	0.015219	0.013653	0.019413	0.019606	0.015081	0.014222	0.013261	0.013709
587.41	0.017423	0.016743	0.014361	0.016772	0.020849	0.019182	0.0223	0.024641	0.015306	0.014838	0.012317	0.012266	0.0074604	0.0053611	0.014939	0.015226	0.0033418	0.014133	0.0044976	0.0094827	0.01459	0.0087972	0.014898	0.011479	0.018135	0.015781	0.014746	0.011902	0.014744	0.013392	0.019064	0.01926	0.015037	0.013926	0.012861	0.01333
588.41	0.016723	0.015777	0.013621	0.016206	0.019897	0.018319	0.021602	0.02463	0.014878	0.014172	0.011698	0.01174	0.0071367	0.004889	0.014088	0.014592	0.0028307	0.013415	0.0039218	0.0088465	0.013794	0.0080706	0.014274	0.01078	0.017427	0.015056	0.013962	0.011302	0.013964	0.01274	0.018296	0.018545	0.014408	0.013219	0.01211	0.012582
589.43	0.016332	0.015269	0.013352	0.015734	0.019245	0.018059	0.021173	0.024955	0.014983	0.013911	0.011323	0.011501	0.0070987	0.0047382	0.013725	0.014192	0.0027024	0.013081	0.0036136	0.0085236	0.013454	0.0077606	0.013971	0.010511	0.017135	0.014663	0.01356	0.010881	0.013456	0.012572	0.017728	0.018148	0.014172	0.012905	0.011706	0.012137
590.42	0.015886	0.014777	0.013109	0.015231	0.018628	0.017699	0.020818	0.025139	0.014853	0.01357	0.011117	0.011138	0.0068795	0.0045711	0.013275	0.0138	0.0024178	0.012563	0.0032862	0.0080756	0.013038	0.007385	0.013617	0.010012	0.016765	0.014165	0.01309	0.010439	0.012887	0.012041	0.017105	0.01769	0.013849	0.012515	0.011294	0.011601
591.44	0.015588	0.014446	0.012844	0.015092	0.018173	0.017203	0.020026	0.025089	0.014635	0.01325	0.011023	0.010821	0.0066883	0.0044975	0.012989	0.013436	0.0022971	0.012159	0.0029637	0.0077327	0.012689	0.0070417	0.01331	0.00956	0.016347	0.013912	0.012574	0.010075	0.012478	0.011565	0.016601	0.017322	0.013462	0.012032	0.01092	0.011115
592.46	0.014908	0.013826	0.012401	0.014608	0.017219	0.01651	0.019169	0.024569	0.014027	0.012526	0.010462	0.010285	0.0062122	0.0040246	0.012466	0.01275	0.0017319	0.011383	0.0024103	0.0071068	0.011895	0.0063036	0.012715	0.0088033	0.01562	0.013221	0.011974	0.0093953	0.011725	0.010801	0.01579	0.016542	0.01274	0.01135	0.010321	0.01039
593.45	0.014618	0.01377	0.012329	0.014475	0.016945	0.016209	0.018956	0.024293	0.013825	0.012362	0.010288	0.010233	0.0062481	0.0040375	0.012377	0.01245	0.0017948	0.011087	0.0023386	0.006866	0.011642	0.0061414	0.01246	0.008556	0.015483	0.013015	0.011776	0.009181	0.011405	0.010372	0.015474	0.01616	0.01244	0.011159	0.01018	0.010144
594.47	0.014279	0.013399	0.011955	0.014528	0.016425	0.015422	0.018331	0.023553	0.013232	0.01195	0.01014	0.0099855	0.0059829	0.0040538	0.012137	0.011933	0.0015603	0.010613	0.0020307	0.0065786	0.011213	0.0057686	0.01209	0.0081388	0.015042	0.012613	0.011329	0.0088315	0.011053	0.0097723	0.014953	0.015789	0.011963	0.010778	0.0098819	0.0097853
595.46	0.013729	0.013384	0.011801	0.014467	0.016143	0.015257	0.017845	0.022679	0.012903	0.011659	0.0099893	0.0098809	0.006092	0.0041008	0.011946	0.011716	0.0015394	0.010387	0.0019293	0.0064507	0.010876	0.0055213	0.011902	0.0078847	0.014866	0.012423	0.010995	0.0085603	0.010874	0.0093671	0.014531	0.015484	0.011598	0.010454	0.0096408	0.0095425
596.48	0.013277	0.013007	0.011455	0.014347	0.015622	0.014849	0.017563	0.021515	0.01222	0.011016	0.0096212	0.0094514	0.0059039	0.0039795	0.011478	0.011244	0.0013198	0.0097778	0.0016945	0.0061467	0.010349	0.0051859	0.01161	0.0074664	0.014524	0.011957	0.010549	0.00812	0.010307	0.0088349	0.01398	0.015084	0.011172	0.010088	0.0093684	0.0091485
597.49	0.01306	0.013054	0.01165	0.014727	0.015859	0.014866	0.017766	0.020774	0.012176	0.010957	0.0098438	0.0095817	0.0061231	0.0045558	0.011546	0.011385	0.0015958	0.009852	0.0018018	0.0063416	0.01043	0.0052906	0.011682	0.0076253	0.014709	0.012003	0.010486	0.0082861	0.01029	0.0086736	0.013929	0.015255	0.011148	0.010126	0.0094845	0.0092239
598.49	0.012653	0.013037	0.011748	0.014691	0.015621	0.014664	0.017383	0.01981	0.011855	0.01063	0.0099246	0.0094465	0.0060306	0.0047639	0.011441	0.01126	0.001535	0.0095945	0.0017448	0.0062211	0.010145	0.0051828	0.011581	0.0074178	0.014457	0.011739	0.010213	0.0081513	0.010018	0.0083543	0.013595	0.014997	0.010969	0.0098981	0.0093134	0.0090403
599.5	0.01245	0.013102	0.011841	0.014695	0.015742	0.014877	0.017357	0.019009	0.011883	0.010527	0.0099969	0.0094144	0.0062295	0.0050728	0.011458	0.011272	0.0016323	0.0096021	0.0018492	0.0062863	0.010128	0.0052068	0.01166	0.0073953	0.014523	0.011699	0.010092	0.0081504	0.0099655	0.008105	0.013418	0.014787	0.010884	0.0098248	0.0093547	0.009034
600.52	0.012295	0.01267	0.011805	0.014859	0.015429	0.014754	0.017412	0.018244	0.01164	0.010364	0.010048	0.0093654	0.0062362	0.0051605	0.011342	0.01122	0.001511	0.0094217	0.0017876	0.0061933	0.0099938	0.0051316	0.011603	0.0073504	0.014415	0.01134	0.0097932	0.0081118	0.0096028	0.0078481	0.013164	0.014547	0.010763	0.0096768	0.0092818	0.0090026
601.51	0.011913	0.012637	0.011791	0.014731	0.015083	0.014499	0.016849	0.017361	0.011408	0.010059	0.0098532	0.0092547	0.006328	0.0053576	0.011316	0.010987	0.0013289	0.0092701	0.0017076	0.0060381	0.0097679	0.004979	0.01132	0.0072904	0.014334	0.011091	0.0095005	0.0080137	0.009337	0.007431	0.012767	0.014149	0.01039	0.0093677	0.009059	0.0089262
602.53	0.011792	0.012537	0.011755	0.014783	0.014715	0.0146	0.016765	0.016767	0.011271	0.009792	0.0097862	0.0092534	0.0064586	0.0053359	0.011302	0.010696	0.0013354	0.0091642	0.0017709	0.0058569	0.0095431	0.0048642	0.01128	0.0071311	0.014097	0.010842	0.0092576	0.0077943	0.0091311	0.0072597	0.012497	0.013719	0.010164	0.0090834	0.0090546	0.0088617
603.52	0.011439	0.012428	0.011698	0.014997	0.014337	0.014729	0.016631	0.016245	0.01123	0.0096776	0.0096572	0.0091795	0.0065917	0.0054966	0.011378	0.010589	0.0013242	0.0092105	0.001786	0.0058572	0.0094798	0.0047782	0.011251	0.0070972	0.014039	0.010762	0.0090552	0.0076051	0.0090389	0.0070249	0.012155	0.01355	0.0099991	0.0090378	0.009045	0.0088481
604.54	0.011186	0.012245	0.011525	0.015268	0.013731	0.014278	0.016209	0.015693	0.010847	0.0094551	0.0095331	0.0090144	0.0065542	0.0054297	0.011243	0.010332	0.0011877	0.0089845	0.0017895	0.0057079	0.0090858	0.0046212	0.011019	0.007015	0.013796	0.010496	0.0088126	0.0073908	0.0086754	0.006796	0.011831	0.013293	0.009597	0.0087216	0.0088328	0.0086791
605.55	0.010806	0.012331	0.011207	0.015471	0.013441	0.013997	0.015487	0.015279	0.010572	0.0092216	0.0093221	0.0087335	0.0064946	0.0054477	0.011124	0.0099215	0.0010489	0.0086937	0.0017121	0.0055976	0.0088376	0.0043928	0.010648	0.0067303	0.013407	0.010443	0.0085326	0.0071078	0.0085132	0.006489	0.011427	0.012934	0.0091354	0.0083784	0.0086081	0.0085072
606.55	0.010694	0.012237	0.011188	0.015872	0.013531	0.013996	0.015478	0.015101	0.010691	0.0094148	0.0095643	0.0088343	0.0066446	0.0056155	0.011228	0.010035	0.0011795	0.0088173	0.0019442	0.0057854	0.0087942	0.0044332	0.010758	0.0067989	0.01325	0.010396	0.0084993	0.0070729	0.0085059	0.0064655	0.011381	0.012834	0.0090541	0.0083678	0.0087056	0.0086337
607.56	0.010268	0.011849	0.010835	0.016125	0.01319	0.013482	0.014651	0.014731	0.010273	0.0093727	0.0093879	0.0084185	0.0064774	0.0054798	0.01102	0.0098729	0.00096619	0.0086003	0.0018939	0.0056781	0.0084018	0.004173	0.010435	0.0066276	0.013013	0.010178	0.0082381	0.0068084	0.0082767	0.0062075	0.010937	0.01247	0.0086271	0.0081401	0.0083034	0.0085444
608.55	0.010146	0.011493	0.010555	0.016391	0.01302	0.013153	0.014232	0.014552	0.009946	0.009358	0.0094632	0.008367	0.0064008	0.0053375	0.010743	0.0096025	0.00081941	0.0083984	0.0019342	0.0056115	0.0081397	0.0039762	0.010238	0.0065925	0.012764	0.0099752	0.0079561	0.0066107	0.0080069	0.0060923	0.010719	0.012145	0.0082939	0.007771	0.0081728	0.008397
609.57	0.0098308	0.011276	0.0103	0.016341	0.012777	0.012821	0.013798	0.014203	0.0096491	0.0090227	0.0093473	0.0082329	0.0063203	0.0051688	0.010495	0.0094172	0.00073002	0.0083839	0.0019032	0.0054897	0.0079809	0.0038174	0.0099189	0.0063404	0.012451	0.0098266	0.0076027	0.0063612	0.007878	0.0058123	0.010383	0.011745	0.0081256	0.0075005	0.0079923	0.0082232
610.58	0.0097865	0.010962	0.010127	0.016249	0.012415	0.012514	0.013509	0.013877	0.0093964	0.0088323	0.0093402	0.0081836	0.0064018	0.0050067	0.010331	0.0093184	0.00068565	0.0083325	0.0020476	0.0054802	0.0076104	0.0037053	0.0097383	0.0061528	0.012355	0.0096356	0.0074084	0.0061213	0.0076314	0.0056183	0.010023	0.011345	0.0078726	0.0073129	0.0077401	0.0080395
611.57	0.0095845	0.010561	0.0098515	0.016288	0.011987	0.012244	0.013228	0.013843	0.0091484	0.008745	0.0092911	0.0081858	0.006349	0.0048204	0.010099	0.009189	0.00073017	0.008288	0.0020477	0.0054005	0.0072976	0.0036283	0.0094405	0.0058921	0.012219	0.0095213	0.0071625	0.005889	0.0074335	0.0054885	0.0096274	0.011014	0.0077695	0.0070784	0.0074639	0.007873
612.59	0.0091636	0.010351	0.009476	0.015894	0.011456	0.01196	0.012703	0.013675	0.0089703	0.0085683	0.0092707	0.0082139	0.006225	0.0046496	0.0096865	0.008925	0.0006036	0.0080772	0.0019891	0.005352	0.0069704	0.0034681	0.0091209	0.0055788	0.011953	0.0092542	0.0068864	0.0055586	0.0070672	0.0052067	0.0091953	0.010638	0.0074963	0.0066952	0.007134	0.007567
613.58	0.0089551	0.010237	0.0092272	0.015855	0.011353	0.011988	0.012506	0.013951	0.0089734	0.0085211	0.0094553	0.0082496	0.0063468	0.0047375	0.0096183	0.0090536	0.00072059	0.0080682	0.0022498	0.0053327	0.0067805	0.0035857	0.0089159	0.0053485	0.011987	0.0092386	0.0067535	0.0054735	0.007006	0.0050898	0.008923	0.010434	0.0073723	0.0065842	0.0069725	0.0074997
614.6	0.0086964	0.0099944	0.0092453	0.015648	0.011178	0.012133	0.012117	0.014209	0.0088329	0.0086642	0.0095769	0.0084222	0.006407	0.0047131	0.0095052	0.0090182	0.00073424	0.0078993	0.0024547	0.0052386	0.0065208	0.0034977	0.0087253	0.005154	0.011941	0.0090618	0.0065722	0.0054119	0.0069006	0.00499	0.008653	0.010148	0.0071013	0.006475	0.0068074	0.0074311
615.59	0.0083499	0.009615	0.0091268	0.015307	0.011108	0.012344	0.011613	0.014632	0.0086385	0.0087077	0.0098857	0.0085692	0.0062774	0.0047352	0.0093322	0.0089951	0.00075987	0.007774	0.0025709	0.0051573	0.006434	0.0035284	0.0085925	0.0050326	0.011829	0.0089057	0.0063996	0.0053708	0.0068573	0.004986	0.0085879	0.010022	0.0069873	0.0063454	0.0066818	0.0074545
616.6	0.0084069	0.0094054	0.0088998	0.014871	0.010784	0.012404	0.010898	0.015003	0.0083695	0.0085241	0.010012	0.0085365	0.0062154	0.0046781	0.0091537	0.0087069	0.00061403	0.0074639	0.0026391	0.0049678	0.0062647	0.00343	0.008352	0.004806	0.011613	0.0085827	0.0062087	0.0051873	0.0067188	0.0047426	0.0083994	0.0097532	0.0066984	0.0061512	0.0064173	0.0072962
617.61	0.0086629	0.0093831	0.0089794	0.014926	0.011248	0.012832	0.010934	0.015955	0.0084406	0.0087121	0.010642	0.0089241	0.0065774	0.0049238	0.0094538	0.0089341	0.00097335	0.0076216	0.0031651	0.0050848	0.0064187	0.0038341	0.0084914	0.0049168	0.011875	0.0087061	0.0062917	0.0053528	0.0069569	0.0049008	0.0085547	0.0098586	0.0068908	0.0063732	0.0065939	0.0074923
618.61	0.0087651	0.0092233	0.0088886	0.014471	0.011156	0.012818	0.010512	0.016483	0.008359	0.008686	0.010999	0.0091092	0.0066922	0.0048066	0.0094169	0.0086763	0.00096454	0.0075436	0.0033785	0.0051424	0.0063426	0.0038886	0.0084506	0.0049045	0.011839	0.0085138	0.0063361	0.005321	0.0069396	0.00491	0.0085318	0.0097547	0.0067491	0.0063832	0.0064114	0.007572
619.62	0.0090589	0.0091262	0.0086454	0.014358	0.011073	0.012993	0.010425	0.017357	0.0084314	0.0089295	0.011558	0.0093982	0.007024	0.00492	0.0095367	0.0088442	0.001121	0.0074597	0.0036987	0.0052369	0.0064561	0.0040501	0.0085762	0.0049098	0.012018	0.0085886	0.0065227	0.0054067	0.006966	0.0050111	0.0086355	0.0098228	0.0068489	0.0064693	0.006467	0.007708
620.61	0.0095067	0.0094646	0.0087178	0.014387	0.011379	0.013108	0.010663	0.018402	0.0088528	0.0092191	0.012134	0.0099688	0.0074467	0.0051974	0.0098823	0.0091271	0.0014684	0.0076151	0.0043397	0.0055241	0.006713	0.0043748	0.0088148	0.0051727	0.012319	0.0086922	0.0068135	0.0056206	0.0071719	0.0052837	0.0087987	0.0098358	0.0070993	0.006693	0.0066725	0.0080321
621.62	0.0095255	0.0098566	0.0089723	0.014342	0.011673	0.013249	0.010997	0.019423	0.0091536	0.0095102	0.012773	0.010548	0.0079254	0.0053952	0.010084	0.0094962	0.0017823	0.0076889	0.0048805	0.0056905	0.0069173	0.0046841	0.0090782	0.005356	0.012663	0.0089844	0.0070616	0.0058162	0.0074053	0.0056201	0.008982	0.0098627	0.0071244	0.0068289	0.0069389	0.0082789
622.61	0.010016	0.01039	0.0095912	0.014512	0.0118	0.013518	0.011547	0.020537	0.0096738	0.0099588	0.013309	0.011177	0.0085377	0.0057478	0.010458	0.0099687	0.0022611	0.0079371	0.0053934	0.0060306	0.0072816	0.0050129	0.0095315	0.0056817	0.012956	0.0094081	0.0074894	0.0062593	0.0076737	0.0060347	0.0093367	0.0099168	0.0074659	0.007128	0.0072991	0.0088168
623.63	0.010542	0.011034	0.010085	0.014696	0.012215	0.013983	0.012122	0.021776	0.010192	0.01051	0.013798	0.011848	0.0091171	0.0063188	0.010825	0.01054	0.0028719	0.0082716	0.0059824	0.0063203	0.0075929	0.0054416	0.010031	0.006074	0.013307	0.0097448	0.0078519	0.0066653	0.0079101	0.0063846	0.0096567	0.010052	0.0078451	0.0074055	0.0077487	0.0092355
624.62	0.011413	0.011985	0.010976	0.014758	0.012944	0.014426	0.012777	0.023116	0.01111	0.010867	0.01433	0.012541	0.0098294	0.0068409	0.011362	0.011009	0.0037118	0.0088854	0.0066835	0.0067859	0.008011	0.0060322	0.010641	0.0066463	0.013717	0.010062	0.0083079	0.0070288	0.0082671	0.0068647	0.0099683	0.010251	0.0081078	0.0077492	0.0081041	0.0098059
625.63	0.012591	0.012998	0.012036	0.015307	0.013596	0.015316	0.013915	0.024669	0.012084	0.011495	0.015027	0.013327	0.010887	0.007587	0.012038	0.011763	0.0047063	0.0096713	0.0074525	0.0074785	0.0086664	0.0067173	0.011413	0.0073035	0.0144	0.010765	0.0089482	0.0076389	0.0086486	0.007468	0.010565	0.010791	0.0085905	0.008196	0.0087577	0.010407
626.64	0.013948	0.014023	0.013101	0.015906	0.014558	0.016187	0.015193	0.026012	0.013037	0.012222	0.015642	0.014015	0.011844	0.0084258	0.012806	0.012489	0.0057956	0.010536	0.0082807	0.0082429	0.0094395	0.0074189	0.012252	0.0080181	0.015071	0.011294	0.0096441	0.0082667	0.0090272	0.0080999	0.011165	0.011252	0.0091905	0.0087485	0.0093667	0.011119
627.63	0.014991	0.014788	0.013642	0.015925	0.015211	0.016691	0.015852	0.026849	0.013725	0.01254	0.015916	0.014234	0.012451	0.0089678	0.013119	0.012823	0.0064565	0.010906	0.0087146	0.0086864	0.0097706	0.0076954	0.012558	0.0083789	0.015332	0.011331	0.009817	0.0084464	0.0090044	0.0082038	0.011309	0.011328	0.0091877	0.008927	0.0097614	0.011245
628.64	0.016003	0.015554	0.014302	0.016251	0.015709	0.016905	0.016464	0.027619	0.014183	0.012777	0.016197	0.014355	0.013113	0.009238	0.01332	0.013229	0.0071913	0.011259	0.0091478	0.009218	0.010242	0.0080871	0.012885	0.0086499	0.015558	0.011503	0.010022	0.0087483	0.0090172	0.00839	0.011511	0.011397	0.0091753	0.0091299	0.010016	0.011476
629.63	0.016669	0.016172	0.014998	0.016722	0.016383	0.017408	0.017263	0.028175	0.01464	0.013185	0.016561	0.014438	0.013611	0.0096817	0.013567	0.013601	0.0079266	0.011542	0.0094653	0.0098611	0.010608	0.0083211	0.013093	0.0089462	0.015788	0.011738	0.010325	0.0090624	0.0090579	0.0086145	0.011759	0.011649	0.0091785	0.0092507	0.010322	0.011739
630.65	0.016932	0.016323	0.01504	0.016571	0.016556	0.017253	0.017147	0.028099	0.014571	0.013194	0.016512	0.014063	0.013628	0.0097098	0.013342	0.01348	0.0082203	0.011542	0.0094332	0.009992	0.010652	0.0082194	0.013008	0.0089335	0.015587	0.011508	0.010107	0.0090357	0.0088348	0.0084778	0.01154	0.011507	0.0088623	0.0091797	0.01037	0.011621
631.64	0.016983	0.016287	0.014801	0.015985	0.016401	0.016965	0.017001	0.028336	0.014432	0.013151	0.016467	0.013703	0.013646	0.009592	0.013	0.013378	0.0084098	0.01144	0.0094167	0.010148	0.010553	0.0080995	0.012657	0.0088349	0.015208	0.011314	0.0097352	0.0089856	0.0086348	0.0083119	0.011291	0.011365	0.0085066	0.0091219	0.010371	0.011478
632.65	0.01689	0.016175	0.014393	0.015443	0.015987	0.016657	0.016372	0.027879	0.013878	0.012873	0.016465	0.013347	0.013464	0.0092684	0.012502	0.013146	0.008288	0.011282	0.0092857	0.01007	0.01039	0.0078244	0.012311	0.0086771	0.014861	0.011061	0.0094037	0.0088582	0.0083495	0.0081309	0.011003	0.011142	0.0080527	0.0089002	0.01015	0.011294
633.64	0.016744	0.015708	0.01391	0.014687	0.015598	0.01627	0.016044	0.027237	0.013334	0.012622	0.016254	0.012892	0.013288	0.008987	0.01216	0.012793	0.0080964	0.011151	0.0090674	0.010084	0.010158	0.0073396	0.011804	0.0085439	0.014572	0.010805	0.0091036	0.0085233	0.0081063	0.0078259	0.010716	0.010908	0.0077203	0.008668	0.0099614	0.010961
634.65	0.016082	0.01447	0.012541	0.013519	0.014363	0.014898	0.014747	0.026097	0.012169	0.011749	0.01549	0.012027	0.012579	0.0080927	0.011176	0.011995	0.0072616	0.010476	0.0084307	0.0094209	0.0094718	0.0065001	0.010883	0.0079485	0.013722	0.010036	0.0082368	0.0079178	0.0072363	0.0070986	0.0099064	0.010097	0.0070143	0.0080668	0.0094875	0.01001
635.64	0.015263	0.013396	0.011417	0.012281	0.013132	0.013487	0.013626	0.024832	0.011046	0.0109	0.014667	0.011103	0.011869	0.0071379	0.010331	0.011057	0.0063652	0.0096765	0.0076633	0.0087498	0.0086333	0.00559	0.0098882	0.0072947	0.012889	0.009316	0.0075109	0.0071483	0.0064477	0.0063668	0.0090687	0.0093533	0.0061956	0.0073531	0.0088106	0.0091109
636.65	0.014483	0.012322	0.010345	0.01124	0.012029	0.012318	0.012348	0.023308	0.010034	0.0099481	0.013868	0.010253	0.011265	0.0064807	0.009646	0.010268	0.0055584	0.009026	0.0069433	0.0081479	0.0079094	0.004722	0.0090985	0.0067339	0.012374	0.0086492	0.0069467	0.0065276	0.005665	0.0056673	0.0083601	0.008562	0.0055349	0.0066629	0.0082225	0.0082672
637.66	0.013414	0.010973	0.0092891	0.010464	0.011101	0.011043	0.011235	0.022078	0.0090713	0.009036	0.012911	0.0092334	0.01068	0.0057914	0.0088354	0.0093382	0.0047693	0.0084103	0.0063203	0.0076182	0.0071711	0.0039454	0.008332	0.0061622	0.011762	0.0079585	0.0062905	0.0058619	0.0049241	0.0049114	0.0075936	0.0079289	0.004856	0.0059897	0.0077216	0.0073403
638.65	0.012087	0.0098913	0.0080508	0.0093281	0.0099602	0.0097592	0.0098652	0.020685	0.0080117	0.0078646	0.011821	0.0081797	0.0098039	0.0050486	0.0079252	0.0082897	0.0037311	0.0074785	0.0055959	0.0066589	0.0062959	0.003007	0.007339	0.0053681	0.010896	0.0071719	0.0054263	0.0051295	0.0040367	0.0040802	0.0066457	0.0070583	0.0039527	0.0052443	0.0071167	0.0062859
639.66	0.011321	0.009429	0.0073622	0.0086526	0.0093272	0.0093589	0.009391	0.020023	0.0074796	0.0073917	0.011241	0.0075586	0.0095706	0.0049492	0.0076015	0.0077325	0.0032235	0.0072429	0.0054309	0.0064788	0.0059835	0.0026587	0.0070127	0.0051656	0.010553	0.0067915	0.0050729	0.0047066	0.0037921	0.0037336	0.0061875	0.0066326	0.0035507	0.0049602	0.006831	0.0058153
640.65	0.010432	0.008661	0.0065852	0.0079869	0.0086498	0.008662	0.0085808	0.019288	0.0068865	0.0066258	0.010452	0.0069305	0.009141	0.0047531	0.0071175	0.0071722	0.0026214	0.0068523	0.005163	0.0061237	0.0054851	0.0020934	0.0065937	0.0046688	0.010145	0.0062474	0.0045523	0.0041967	0.0031874	0.0031175	0.0055617	0.0060619	0.0030003	0.004536	0.0063281	0.0051396
641.66	0.0097139	0.0081484	0.0059799	0.0075219	0.0083084	0.008328	0.0081552	0.018656	0.0066117	0.0062071	0.010009	0.006439	0.0088349	0.0045297	0.0068399	0.0066625	0.0021548	0.0066505	0.0050804	0.0059525	0.0051318	0.0017205	0.0063156	0.0044551	0.0097614	0.0058077	0.0041018	0.0037827	0.0028446	0.0027593	0.0050729	0.0057016	0.0026402	0.0043037	0.0060449	0.0045546
642.65	0.0092591	0.0077673	0.0055827	0.0068793	0.0078102	0.008118	0.007766	0.01801	0.0064786	0.0057631	0.0095974	0.0061348	0.008509	0.0045133	0.0067715	0.0062147	0.0018467	0.0065656	0.0051268	0.0058869	0.0049614	0.0015121	0.0061366	0.0042607	0.0095759	0.0054821	0.0038615	0.0034472	0.0025748	0.0025165	0.0046055	0.005435	0.0023915	0.0041153	0.0057404	0.0042202
643.66	0.0094057	0.0074691	0.0054829	0.0068781	0.007493	0.008116	0.0078438	0.017625	0.0066939	0.0058171	0.0095275	0.0061159	0.0085919	0.0047406	0.0069286	0.00613	0.0018096	0.0068907	0.0053796	0.0061062	0.0050038	0.0015609	0.0064735	0.0043533	0.0097312	0.0053692	0.0038595	0.0034258	0.0024278	0.0025341	0.0044179	0.0054558	0.002522	0.0041108	0.0057442	0.0041647
644.64	0.0094611	0.0072053	0.0054136	0.0065002	0.0071087	0.0080071	0.007751	0.016846	0.0066212	0.0055621	0.009377	0.0059354	0.0085021	0.0048332	0.006852	0.005873	0.0015988	0.0069892	0.0055702	0.0060416	0.0047968	0.0014432	0.0066321	0.0042557	0.009836	0.0052311	0.0037068	0.0032707	0.0021654	0.0023103	0.0041409	0.0053929	0.0024888	0.0040654	0.0056925	0.0040073
645.65	0.010087	0.0071674	0.0054132	0.006598	0.0070461	0.0083188	0.0082511	0.016382	0.0068354	0.0057278	0.0093898	0.0059894	0.0087532	0.0052676	0.0070014	0.0058736	0.0016288	0.0074711	0.0060764	0.0063711	0.0050316	0.0016176	0.0069725	0.0046243	0.010181	0.0053032	0.0038382	0.0034143	0.0023918	0.0024081	0.0042097	0.0056352	0.0027614	0.0043212	0.0059354	0.0041106
646.64	0.010603	0.0069393	0.0052497	0.0066975	0.006767	0.0079772	0.0080338	0.015707	0.0067043	0.0055636	0.0089188	0.0057476	0.0086866	0.0055032	0.0068818	0.0056606	0.0014314	0.007621	0.0063587	0.0065749	0.0049875	0.0015652	0.0071662	0.0046816	0.010306	0.0051584	0.0037895	0.003354	0.0022957	0.0022084	0.0039662	0.0057317	0.0028056	0.0043034	0.0059818	0.0041115
647.65	0.011985	0.0071272	0.0055425	0.0071368	0.0070906	0.0083151	0.0088334	0.015931	0.0070542	0.0061725	0.0090681	0.0060926	0.0091477	0.0061715	0.0073392	0.005999	0.0017468	0.0082689	0.0070617	0.0072025	0.0053437	0.0018542	0.007783	0.0053031	0.010958	0.0055375	0.0041432	0.0037382	0.0026732	0.0025081	0.0042728	0.0062888	0.0033939	0.0047696	0.0064413	0.0046229
648.64	0.012858	0.0068154	0.0054716	0.0069668	0.0068398	0.0081593	0.0084067	0.015428	0.0068083	0.0058888	0.0087114	0.0056825	0.0091425	0.0063704	0.0072727	0.0057282	0.0016526	0.0083096	0.0072916	0.0074652	0.0052998	0.0016902	0.007902	0.0055438	0.011014	0.0054109	0.0041132	0.0036122	0.0025701	0.0022968	0.0040177	0.0063553	0.0033478	0.0047071	0.0065048	0.0046793
649.65	0.014241	0.0065131	0.0053759	0.007278	0.0069461	0.0081193	0.0083066	0.015356	0.0067734	0.0058535	0.008347	0.0054016	0.0091123	0.0067765	0.0072575	0.0056802	0.0016543	0.0084228	0.0075436	0.0079483	0.0054084	0.0016837	0.0080763	0.0059745	0.011158	0.0053728	0.0042615	0.0036457	0.0025763	0.0023272	0.0039939	0.0065924	0.0036068	0.0048056	0.0066482	0.0048241
650.63	0.015997	0.006472	0.0058496	0.0074703	0.0072994	0.0083267	0.0085618	0.015713	0.0069891	0.0059723	0.0084096	0.0054563	0.0093929	0.0073896	0.0076206	0.005937	0.0020466	0.0088281	0.0082442	0.0086462	0.0058144	0.0020071	0.0085671	0.0067657	0.011532	0.0056362	0.0046605	0.0039919	0.0027697	0.0025063	0.0042191	0.0069992	0.0040847	0.0052243	0.0072495	0.0052982
651.64	0.018269	0.006659	0.0064593	0.0078276	0.0075313	0.0088394	0.0092268	0.016488	0.0074224	0.0062498	0.0087052	0.0056433	0.0098049	0.0081439	0.0080263	0.0063515	0.0025627	0.0093931	0.0089473	0.0093719	0.0064094	0.0024618	0.0090962	0.0077299	0.01207	0.006171	0.0052608	0.0042837	0.0030632	0.0028563	0.0046484	0.0075492	0.0047159	0.0057546	0.0079468	0.005838
652.63	0.020351	0.0064905	0.0067363	0.0078721	0.0071328	0.0087391	0.0094253	0.016697	0.0073371	0.0060051	0.008537	0.0053275	0.0099754	0.0086548	0.0080134	0.0065102	0.0026972	0.0095167	0.009318	0.009847	0.0067824	0.00256	0.0092448	0.0083525	0.012033	0.0063271	0.0055925	0.0043825	0.0030262	0.0029254	0.0047464	0.0076074	0.0049533	0.006	0.0084269	0.0058914
653.64	0.022866	0.0069075	0.0073309	0.008207	0.0075359	0.009182	0.010527	0.017662	0.0079343	0.0065801	0.0088444	0.005671	0.010572	0.009606	0.0084841	0.0069806	0.003329	0.010087	0.010186	0.010881	0.0075974	0.0031404	0.0097417	0.0094623	0.012453	0.0068784	0.0063059	0.0048294	0.0034339	0.0034331	0.0053065	0.0082237	0.0057468	0.0067552	0.0092993	0.0063472
654.62	0.025204	0.0071201	0.007999	0.0082157	0.0075846	0.0094181	0.011544	0.018379	0.0083746	0.007049	0.0090739	0.0058584	0.011158	0.010379	0.0089427	0.0072844	0.0038268	0.010414	0.010932	0.011787	0.0083406	0.0036359	0.010007	0.010321	0.012678	0.0074329	0.0069031	0.0050329	0.0036346	0.0036878	0.0057622	0.0085512	0.0062155	0.0073701	0.010204	0.0066675
655.63	0.027305	0.0075241	0.0085506	0.0084173	0.0074607	0.0097614	0.012411	0.019137	0.008658	0.0075555	0.0093919	0.0061491	0.011738	0.011094	0.0091837	0.0076634	0.0043266	0.010749	0.011549	0.01287	0.0089326	0.0041622	0.010156	0.011151	0.012741	0.0080073	0.0074981	0.0052245	0.00386	0.0040308	0.0061445	0.0088939	0.0068282	0.0080429	0.011138	0.0070433
656.62	0.029152	0.0074755	0.0089523	0.0083271	0.007381	0.010114	0.01347	0.019559	0.0088726	0.0079565	0.0096653	0.0062885	0.012275	0.011628	0.0093374	0.0077642	0.004767	0.01091	0.012149	0.013811	0.0094584	0.0044966	0.010234	0.011882	0.012693	0.0084006	0.0079745	0.0054599	0.0039749	0.0043308	0.0064427	0.0091046	0.0070779	0.0087186	0.011986	0.0072675
657.63	0.030661	0.007837	0.0096845	0.0083993	0.0078595	0.010791	0.014858	0.02029	0.0094976	0.0088299	0.010243	0.0067742	0.013071	0.012178	0.0097251	0.0081002	0.0055257	0.011343	0.013189	0.015027	0.010282	0.0052179	0.010561	0.01277	0.012974	0.0090323	0.0086003	0.0058127	0.0043663	0.0047188	0.0070192	0.0096282	0.0077202	0.0096136	0.013165	0.007784
658.61	0.031654	0.0078664	0.010218	0.0083913	0.0080094	0.011114	0.016159	0.020601	0.0098047	0.0092756	0.010581	0.0070204	0.01352	0.012496	0.0098167	0.0084991	0.0060818	0.011497	0.013972	0.015935	0.010853	0.0057634	0.010555	0.013301	0.013034	0.0095425	0.0090153	0.0060811	0.0047142	0.0049574	0.0074671	0.0098816	0.0080007	0.01037	0.014143	0.0080521
659.62	0.032962	0.0084334	0.011038	0.0089748	0.0086023	0.012354	0.018141	0.021535	0.010673	0.010293	0.011436	0.0076751	0.014474	0.013086	0.010395	0.0093011	0.0071566	0.012554	0.015426	0.017591	0.011946	0.0065949	0.011172	0.014354	0.013613	0.010467	0.0097976	0.0069351	0.0055468	0.0057936	0.0083082	0.010922	0.0087507	0.011499	0.015493	0.0089271
660.61	0.033648	0.0086512	0.011536	0.0091194	0.0089693	0.013417	0.019899	0.021832	0.01134	0.01114	0.011984	0.0078124	0.015122	0.013389	0.010632	0.0097366	0.0079861	0.013206	0.016458	0.018837	0.012795	0.0071915	0.011476	0.014936	0.01399	0.011054	0.010271	0.0073788	0.0061878	0.006338	0.0089515	0.01158	0.0089847	0.012278	0.016341	0.0094516
661.62	0.033918	0.0089838	0.01238	0.0093996	0.0093807	0.014846	0.021737	0.022077	0.011936	0.012155	0.012613	0.0080758	0.01577	0.013682	0.010959	0.010366	0.0088151	0.014024	0.017656	0.020121	0.013617	0.0078754	0.011758	0.015443	0.014364	0.011665	0.010787	0.007966	0.0068613	0.0070044	0.0096092	0.012351	0.0093936	0.012884	0.017175	0.010032
662.6	0.033766	0.0092918	0.012993	0.0096717	0.0095948	0.016348	0.023266	0.022379	0.01232	0.012875	0.013205	0.0082242	0.016224	0.013939	0.011221	0.010891	0.0094704	0.014748	0.018696	0.021281	0.014333	0.0083843	0.012005	0.015841	0.014777	0.012237	0.011181	0.0085154	0.0075361	0.0078007	0.010188	0.012976	0.009513	0.013515	0.01786	0.010682
663.61	0.033907	0.010071	0.013988	0.01035	0.01024	0.018672	0.025187	0.023038	0.013221	0.014181	0.0143	0.0086281	0.017232	0.014526	0.01175	0.011654	0.010441	0.016069	0.020125	0.022821	0.0155	0.0092305	0.012714	0.016455	0.015602	0.01319	0.01192	0.009521	0.008601	0.0089751	0.011165	0.014137	0.010088	0.014277	0.018868	0.011784
664.59	0.032854	0.010181	0.014339	0.010292	0.010478	0.02012	0.025925	0.022731	0.01324	0.014779	0.014813	0.0085946	0.017513	0.014546	0.011696	0.011857	0.010894	0.016545	0.020817	0.023384	0.01603	0.0096982	0.012758	0.016336	0.015946	0.013426	0.012144	0.0099429	0.0091284	0.0096185	0.011709	0.014579	0.01002	0.014474	0.019134	0.012226
665.6	0.031529	0.010368	0.014774	0.010581	0.010784	0.021656	0.026604	0.022478	0.013581	0.015423	0.015268	0.0086954	0.017949	0.014679	0.011778	0.012217	0.011369	0.01709	0.021781	0.023991	0.01684	0.010188	0.013067	0.016355	0.016487	0.013627	0.012409	0.010667	0.0097127	0.010562	0.01232	0.015211	0.010141	0.014622	0.019529	0.012907
666.59	0.030254	0.010825	0.014972	0.01092	0.011217	0.023225	0.027174	0.022448	0.014069	0.016119	0.015823	0.0089475	0.018546	0.015017	0.012013	0.012697	0.012061	0.017891	0.022813	0.024929	0.017914	0.01101	0.013654	0.016496	0.017151	0.014087	0.012851	0.011619	0.010671	0.011603	0.013158	0.016263	0.01049	0.015043	0.020053	0.013908
667.57	0.028732	0.010997	0.014997	0.011173	0.011435	0.024611	0.027323	0.021924	0.014592	0.016667	0.016198	0.009019	0.018997	0.01515	0.012062	0.01296	0.012644	0.018477	0.023565	0.025526	0.018838	0.011641	0.01402	0.016429	0.017622	0.014267	0.013226	0.012295	0.011361	0.012586	0.013836	0.017297	0.0107	0.015158	0.020305	0.014525
668.58	0.027183	0.010803	0.014937	0.011406	0.011888	0.025621	0.02712	0.021568	0.014756	0.016889	0.016334	0.0092597	0.019259	0.015237	0.012183	0.013106	0.013167	0.018844	0.024066	0.026029	0.019662	0.012149	0.014289	0.016357	0.017914	0.014358	0.013502	0.01286	0.011924	0.013583	0.014413	0.018277	0.01089	0.015197	0.020376	0.015137
669.56	0.025673	0.011087	0.015139	0.011731	0.012219	0.026591	0.026854	0.021278	0.01549	0.017189	0.016547	0.0094594	0.019725	0.015469	0.012365	0.013342	0.013657	0.019314	0.024611	0.026549	0.020608	0.012709	0.014825	0.016324	0.018295	0.01459	0.01384	0.013537	0.01261	0.01464	0.015023	0.019234	0.011242	0.015302	0.020622	0.015769
670.57	0.024294	0.011184	0.015071	0.01172	0.012571	0.02724	0.026279	0.020833	0.015884	0.017362	0.016744	0.0098091	0.019882	0.015707	0.012528	0.013325	0.013976	0.019668	0.024857	0.026832	0.021256	0.013142	0.01508	0.016133	0.018425	0.014841	0.01419	0.013954	0.01313	0.015509	0.015637	0.020106	0.011566	0.015313	0.020681	0.016082
671.55	0.022909	0.011386	0.015202	0.011872	0.012933	0.027633	0.025636	0.020582	0.01618	0.017439	0.016969	0.01016	0.02006	0.016073	0.012714	0.013459	0.01438	0.01985	0.025221	0.026872	0.021847	0.013426	0.015404	0.015963	0.018731	0.015096	0.014461	0.014316	0.0134	0.016601	0.016231	0.020732	0.011969	0.0155	0.020756	0.016397
672.56	0.021404	0.011385	0.014831	0.011712	0.013104	0.027075	0.02453	0.02009	0.01604	0.017074	0.016719	0.010249	0.019986	0.016095	0.01263	0.013278	0.014288	0.019603	0.025067	0.026525	0.021838	0.013449	0.015409	0.015494	0.018621	0.014981	0.014423	0.014373	0.013438	0.017183	0.016454	0.020836	0.01197	0.015206	0.020426	0.016307
673.54	0.020045	0.011546	0.014637	0.011471	0.012865	0.026778	0.023655	0.019562	0.015928	0.016712	0.016477	0.010407	0.020005	0.0161	0.012629	0.013156	0.014133	0.019444	0.025026	0.025994	0.02175	0.013482	0.015405	0.015047	0.018659	0.014811	0.014445	0.014514	0.013363	0.017709	0.016669	0.020765	0.011949	0.015026	0.020175	0.016241
674.55	0.018929	0.011585	0.014239	0.011193	0.012812	0.025975	0.02267	0.019002	0.015566	0.016249	0.016096	0.010607	0.01992	0.015997	0.012416	0.012916	0.013986	0.019025	0.024774	0.02535	0.02143	0.013254	0.015187	0.014578	0.018509	0.014502	0.014422	0.014425	0.013182	0.017927	0.01675	0.02044	0.011907	0.014707	0.01975	0.016048
675.53	0.017688	0.011384	0.013484	0.010812	0.012318	0.024733	0.021292	0.018106	0.014873	0.015249	0.015273	0.010242	0.019409	0.015291	0.01189	0.012271	0.013335	0.018019	0.024036	0.024114	0.020509	0.012607	0.014631	0.013745	0.017893	0.013865	0.01395	0.013992	0.012538	0.017696	0.016225	0.019524	0.01148	0.014036	0.018884	0.015499
676.54	0.01678	0.011297	0.012778	0.010425	0.01181	0.023797	0.020229	0.017413	0.014394	0.014583	0.014635	0.010254	0.019137	0.014682	0.011598	0.011729	0.012648	0.017244	0.023256	0.023136	0.019669	0.012123	0.014168	0.013031	0.017422	0.013402	0.013727	0.013539	0.012217	0.017398	0.015773	0.018737	0.011194	0.013403	0.018169	0.015095
677.52	0.016028	0.010956	0.01215	0.0099817	0.011414	0.022836	0.019113	0.016631	0.013739	0.013724	0.013994	0.01011	0.018702	0.014049	0.011131	0.011136	0.01203	0.01632	0.02236	0.021988	0.018657	0.011494	0.013559	0.012148	0.016811	0.012764	0.013356	0.013011	0.011735	0.017031	0.01532	0.01787	0.01082	0.012759	0.017368	0.014626
678.5	0.015342	0.010712	0.011277	0.0095995	0.011044	0.021544	0.017728	0.015884	0.013289	0.012975	0.01333	0.0099084	0.018155	0.013418	0.010662	0.010516	0.011299	0.015319	0.021376	0.020847	0.017456	0.010817	0.01295	0.011316	0.016049	0.012172	0.012972	0.012309	0.011353	0.016462	0.014654	0.016814	0.010421	0.012152	0.016392	0.014113
679.51	0.014489	0.010002	0.010254	0.0089311	0.010137	0.020075	0.01633	0.015029	0.012527	0.011772	0.012513	0.0092937	0.017349	0.012374	0.0099768	0.0096373	0.01024	0.013943	0.019989	0.019389	0.015781	0.0099032	0.012027	0.010185	0.014959	0.011342	0.012257	0.011464	0.010625	0.015655	0.013534	0.015519	0.0096575	0.011277	0.01514	0.013211
680.49	0.014232	0.00963	0.0095312	0.0088317	0.0095762	0.01913	0.015777	0.015021	0.012133	0.01107	0.012193	0.0091932	0.017193	0.011838	0.0096721	0.009324	0.0096219	0.013287	0.019278	0.018596	0.014788	0.0095182	0.011477	0.0094702	0.014573	0.010807	0.012017	0.011122	0.010369	0.01527	0.012997	0.014785	0.0093765	0.010846	0.014277	0.012816
681.5	0.013316	0.0087685	0.0081306	0.0077724	0.0085227	0.017107	0.013964	0.013664	0.010939	0.0094713	0.010945	0.007976	0.016198	0.010572	0.0085545	0.0080401	0.0082714	0.011563	0.017625	0.016834	0.012766	0.0082975	0.010128	0.0079511	0.013281	0.0094594	0.010976	0.0099601	0.009209	0.013871	0.011605	0.013155	0.0081538	0.0095402	0.012711	0.011404
682.48	0.012559	0.0079887	0.007196	0.0070793	0.0075173	0.015549	0.012882	0.012953	0.010134	0.0084044	0.010016	0.0072071	0.015528	0.009649	0.0079301	0.007015	0.0074011	0.01045	0.016407	0.015505	0.011218	0.0075373	0.0091593	0.0068257	0.012427	0.0086912	0.01037	0.0091797	0.0083862	0.01287	0.010592	0.011893	0.0074348	0.0088273	0.011528	0.010629
683.49	0.011637	0.006955	0.0058813	0.0058576	0.0061161	0.013564	0.011359	0.011795	0.0088839	0.0070056	0.0089665	0.0061074	0.0145	0.0084849	0.0068391	0.005805	0.0062569	0.0088751	0.014845	0.013898	0.0094769	0.0065014	0.0078677	0.0054978	0.011271	0.0074915	0.0093586	0.0080677	0.0070874	0.011566	0.0091729	0.010478	0.0063476	0.0077991	0.010181	0.0094049
684.47	0.011005	0.006221	0.0047187	0.0051518	0.005321	0.012087	0.010104	0.011045	0.0078562	0.006022	0.008201	0.0053397	0.013753	0.0077322	0.0061863	0.0049274	0.0054305	0.0077772	0.013637	0.012677	0.0081285	0.0057331	0.0069439	0.0044595	0.010597	0.0066821	0.0086354	0.0072046	0.0060696	0.010656	0.008173	0.0093912	0.0056214	0.0070254	0.0091522	0.0086694
685.45	0.010124	0.0051086	0.0037001	0.003723	0.0042861	0.010363	0.0082262	0.00973	0.0065057	0.0047673	0.0071293	0.0043198	0.012825	0.0067288	0.0053748	0.0036006	0.0044325	0.006293	0.01201	0.011074	0.0064142	0.0046094	0.0059193	0.0032153	0.0095095	0.0057236	0.007649	0.0059594	0.0047581	0.009329	0.0068875	0.0080087	0.0045513	0.0059729	0.0080364	0.0076174
686.46	0.0093375	0.0041335	0.0027946	0.0026893	0.0032464	0.008792	0.0070512	0.0092143	0.0055859	0.0037725	0.0063198	0.0036254	0.012135	0.0059558	0.0046873	0.0027233	0.0038199	0.0052224	0.010792	0.0097772	0.0051799	0.003759	0.005013	0.0023419	0.0086421	0.0049424	0.006816	0.0051863	0.0037384	0.0084735	0.005912	0.0069566	0.0037995	0.0053407	0.0070123	0.0069394
687.44	0.0087687	0.0035091	0.0019961	0.0021338	0.0025082	0.0074801	0.0057805	0.0086333	0.004773	0.0028917	0.0058465	0.0029785	0.011641	0.0054343	0.0041927	0.0022198	0.0031796	0.0042706	0.0097982	0.008616	0.0041051	0.0029112	0.0042955	0.0017101	0.0079859	0.0042189	0.0060862	0.0045307	0.002781	0.0075192	0.0051259	0.0060892	0.0030926	0.0046903	0.0062272	0.0062608
688.44	0.0083109	0.0028642	0.0012743	0.0016971	0.0020197	0.0063734	0.004959	0.0081444	0.0039592	0.0021709	0.005377	0.0025035	0.011507	0.0049345	0.003854	0.0017308	0.0027445	0.0035921	0.0089026	0.0074049	0.0031468	0.0021648	0.003712	0.0010095	0.0075873	0.0037536	0.0054798	0.0040767	0.0019985	0.0066761	0.0046734	0.0052885	0.0027001	0.0040955	0.0056054	0.0057997
689.42	0.0077196	0.0025604	0.0010533	0.001458	0.0015233	0.0056058	0.0042386	0.0078597	0.0035838	0.0017018	0.0051895	0.002486	0.011618	0.004868	0.0037555	0.0014819	0.0026314	0.0031315	0.0082986	0.0063735	0.0026451	0.0016714	0.0032642	0.00063634	0.0072516	0.0034844	0.0050945	0.0039603	0.0014835	0.0059949	0.0044508	0.0048685	0.0025637	0.0038902	0.0052398	0.0056004
690.43	0.0077037	0.0027187	0.0011959	0.001733	0.0017586	0.0052729	0.0041869	0.0082913	0.0039598	0.0019477	0.0056867	0.0029526	0.012212	0.0053159	0.0041903	0.0019419	0.003077	0.0032322	0.0083732	0.0058691	0.0025574	0.0016926	0.0033513	0.00084051	0.007556	0.0037205	0.0051999	0.0043054	0.0015609	0.005937	0.0047876	0.0051154	0.0029754	0.0043414	0.0053623	0.0059246
691.41	0.0078493	0.0031267	0.0018229	0.0025484	0.0024468	0.0055287	0.0043911	0.0089205	0.0044343	0.0025062	0.0067818	0.0037896	0.013203	0.0062313	0.0051177	0.002706	0.0037274	0.0038346	0.0086085	0.0055945	0.0027594	0.0019591	0.0039385	0.0013048	0.0083397	0.0044031	0.0056655	0.0048674	0.0020374	0.0061052	0.0054581	0.0056632	0.003774	0.0050122	0.0058969	0.0065908
692.39	0.0086339	0.0041275	0.0029133	0.0034247	0.0037574	0.0067476	0.005383	0.010246	0.0058307	0.0038261	0.0081972	0.0052995	0.014778	0.0077135	0.0065847	0.0039467	0.005006	0.0050453	0.0094609	0.005968	0.0036761	0.0028267	0.0050265	0.0023233	0.0097028	0.0056588	0.0065698	0.0060768	0.0030995	0.007004	0.006556	0.0067918	0.0051789	0.0062319	0.0069183	0.007842
693.39	0.0093967	0.0054505	0.0046627	0.0049693	0.0053934	0.0083908	0.0066149	0.011911	0.0075726	0.0055395	0.010039	0.0070636	0.01665	0.009685	0.0084486	0.005532	0.0066058	0.0064891	0.010616	0.0068134	0.00484	0.0040076	0.0064372	0.0036231	0.011228	0.0071908	0.007792	0.0074959	0.0044785	0.0080825	0.0079307	0.0081946	0.0066903	0.0078227	0.0081983	0.0093265
694.38	0.010998	0.0071457	0.0068854	0.006774	0.0074339	0.010445	0.0087236	0.014418	0.0099414	0.0080204	0.01233	0.0093908	0.019114	0.012167	0.010782	0.0077375	0.0086633	0.0085642	0.012391	0.0080619	0.0063763	0.0056561	0.0084584	0.0053781	0.01337	0.0092814	0.0094766	0.0091928	0.0063864	0.0097295	0.009871	0.010081	0.0086322	0.0098314	0.009893	0.011116
695.38	0.012656	0.0093643	0.0094289	0.00891	0.0097788	0.012858	0.011138	0.016919	0.012333	0.010503	0.014786	0.011728	0.021743	0.014853	0.013209	0.010071	0.011002	0.010838	0.014312	0.009709	0.0082366	0.0074563	0.010453	0.0073837	0.015762	0.011473	0.011289	0.011154	0.0082646	0.01156	0.011917	0.012001	0.010727	0.011963	0.011708	0.013111
696.36	0.015105	0.012205	0.012599	0.011676	0.012771	0.016328	0.014563	0.0206	0.015852	0.013826	0.017844	0.015048	0.025283	0.018274	0.016532	0.0133	0.014125	0.013828	0.017084	0.012279	0.010875	0.010034	0.01318	0.010169	0.018782	0.01425	0.013736	0.013841	0.010803	0.014119	0.014731	0.014729	0.013474	0.014739	0.014257	0.015724
697.34	0.017396	0.015194	0.015903	0.014529	0.015752	0.019409	0.017832	0.024155	0.019126	0.016896	0.020813	0.018068	0.028519	0.0216	0.01956	0.01644	0.017167	0.016641	0.019644	0.014634	0.013336	0.012492	0.015752	0.012673	0.021552	0.016823	0.015952	0.016212	0.013158	0.016424	0.017312	0.017263	0.016032	0.017357	0.016564	0.01805
698.34	0.020195	0.018385	0.019285	0.017359	0.018902	0.022572	0.021607	0.028244	0.022766	0.020154	0.024142	0.021307	0.031956	0.024997	0.02276	0.019954	0.020407	0.019764	0.022599	0.017322	0.01613	0.015178	0.018666	0.015507	0.024634	0.019667	0.018553	0.018906	0.015681	0.019114	0.020178	0.020244	0.018806	0.020068	0.018953	0.020579
699.32	0.023229	0.022108	0.023052	0.020587	0.022668	0.026492	0.025948	0.032521	0.026719	0.0236	0.027655	0.024696	0.035811	0.028602	0.026292	0.023683	0.02405	0.023146	0.025913	0.020574	0.01927	0.018181	0.021789	0.01877	0.027955	0.022708	0.021494	0.021885	0.018581	0.022122	0.023324	0.023411	0.021945	0.022997	0.021862	0.02343
700.33	0.026082	0.025815	0.026605	0.023911	0.026222	0.030763	0.030395	0.03724	0.030741	0.027159	0.031064	0.028253	0.039483	0.03226	0.029905	0.027592	0.027709	0.02668	0.029077	0.023673	0.022494	0.021362	0.025048	0.02182	0.031056	0.025817	0.024242	0.024861	0.021502	0.025038	0.026424	0.026523	0.024973	0.025877	0.024736	0.026258
701.31	0.028468	0.028771	0.029746	0.026488	0.029338	0.033851	0.033985	0.040635	0.033917	0.030149	0.033849	0.030883	0.042237	0.035092	0.032649	0.030604	0.030839	0.029475	0.031717	0.026174	0.025161	0.023921	0.027513	0.0243	0.033456	0.028246	0.026461	0.027122	0.023905	0.027252	0.028796	0.028957	0.027413	0.028156	0.026975	0.028426
702.29	0.030755	0.031737	0.03259	0.028995	0.032164	0.03701	0.037469	0.043915	0.036935	0.033025	0.036496	0.033621	0.045156	0.037779	0.035367	0.033583	0.033853	0.032138	0.034377	0.028695	0.02775	0.02648	0.0299	0.026805	0.035768	0.030754	0.028775	0.029319	0.026273	0.02952	0.031208	0.031329	0.029661	0.030308	0.029348	0.030518
703.29	0.032911	0.034592	0.035165	0.031788	0.035219	0.0403	0.040683	0.047135	0.039996	0.035867	0.039034	0.036203	0.04784	0.040375	0.037962	0.036448	0.036713	0.034626	0.036788	0.031053	0.030199	0.028824	0.0321	0.029107	0.038058	0.032918	0.030764	0.031415	0.028484	0.03163	0.033546	0.033317	0.03202	0.03241	0.031603	0.032537
704.27	0.034103	0.036437	0.03679	0.03346	0.037304	0.042485	0.043001	0.049178	0.041772	0.037741	0.040818	0.037822	0.049484	0.042016	0.039608	0.038392	0.038713	0.036353	0.038468	0.032613	0.032016	0.030449	0.033427	0.030659	0.039514	0.034304	0.031951	0.032823	0.029796	0.03291	0.03495	0.034584	0.033572	0.033786	0.032969	0.033894
705.27	0.035177	0.037797	0.038141	0.034768	0.038854	0.043987	0.044642	0.05059	0.043265	0.039201	0.042225	0.038967	0.050756	0.043274	0.040817	0.039772	0.040277	0.037516	0.039901	0.033897	0.033323	0.03169	0.034431	0.031923	0.040546	0.035241	0.032881	0.03386	0.030914	0.033938	0.036011	0.035621	0.034587	0.034829	0.034103	0.034752
706.25	0.035984	0.039086	0.039187	0.036115	0.040303	0.045706	0.046446	0.052076	0.044619	0.040514	0.043311	0.040098	0.051808	0.044435	0.041898	0.041103	0.041476	0.038548	0.041068	0.034928	0.034489	0.032789	0.035376	0.032946	0.041605	0.036062	0.033603	0.034801	0.031818	0.034871	0.037089	0.036383	0.035592	0.035601	0.035067	0.035617
707.23	0.036515	0.039615	0.039575	0.036701	0.041205	0.046391	0.047442	0.052816	0.045278	0.041296	0.044002	0.040541	0.052263	0.044833	0.04221	0.041741	0.041996	0.038954	0.041557	0.035373	0.035099	0.033321	0.035803	0.033371	0.042077	0.036131	0.033804	0.035365	0.03213	0.035159	0.037597	0.036582	0.036102	0.035948	0.035425	0.036025
708.23	0.035963	0.039452	0.039515	0.036604	0.041201	0.046388	0.047819	0.052549	0.045063	0.041292	0.043813	0.040468	0.05204	0.044639	0.042135	0.041684	0.042035	0.038772	0.041654	0.035305	0.035151	0.033327	0.035568	0.033298	0.04179	0.035886	0.033524	0.035258	0.032065	0.035023	0.037392	0.036361	0.03594	0.035704	0.035358	0.035756
709.21	0.035622	0.039483	0.039367	0.036771	0.041362	0.046396	0.048046	0.052497	0.045	0.041182	0.043674	0.040429	0.051878	0.04448	0.041954	0.041648	0.041966	0.038601	0.041427	0.035158	0.035031	0.033192	0.035409	0.03325	0.041439	0.035558	0.033153	0.03515	0.031977	0.034827	0.037254	0.036166	0.035695	0.03536	0.035201	0.035496
710.21	0.034934	0.038844	0.038781	0.036429	0.040838	0.04565	0.04754	0.051442	0.044308	0.040579	0.042852	0.039853	0.051193	0.043778	0.041159	0.040957	0.041189	0.037774	0.040759	0.034541	0.034479	0.032422	0.034741	0.032554	0.04075	0.034735	0.032315	0.034548	0.031311	0.03413	0.036548	0.035417	0.035151	0.034565	0.03446	0.034757
711.19	0.034286	0.038063	0.03778	0.035765	0.039943	0.044687	0.046532	0.050046	0.043215	0.03941	0.04188	0.038835	0.050193	0.042665	0.040142	0.039963	0.040142	0.036635	0.039796	0.033685	0.033634	0.031371	0.033682	0.031579	0.039591	0.033629	0.031306	0.033693	0.030281	0.033031	0.035426	0.034317	0.034048	0.033657	0.033534	0.033681
712.17	0.033099	0.036926	0.036653	0.035066	0.038931	0.043728	0.045421	0.048442	0.041954	0.038142	0.040606	0.037608	0.048907	0.041468	0.039026	0.038688	0.038868	0.035139	0.038621	0.032636	0.032526	0.029985	0.032401	0.030409	0.038195	0.032365	0.029956	0.032424	0.02906	0.031736	0.034029	0.033058	0.032757	0.03237	0.032201	0.032258
713.17	0.032131	0.035871	0.035523	0.033877	0.037655	0.042433	0.043985	0.046796	0.040638	0.036789	0.039246	0.036185	0.04757	0.04018	0.037563	0.03723	0.037314	0.03358	0.037263	0.031428	0.031283	0.02867	0.031081	0.029141	0.03684	0.030879	0.028505	0.031094	0.027713	0.030313	0.032504	0.031596	0.03127	0.0311	0.030766	0.030951
714.15	0.031245	0.034373	0.033911	0.032784	0.035957	0.041035	0.042386	0.044636	0.039094	0.03524	0.03779	0.034492	0.045881	0.038732	0.036018	0.03559	0.035545	0.031793	0.035973	0.029952	0.029813	0.02718	0.029498	0.027463	0.035252	0.029127	0.027009	0.029643	0.026172	0.028635	0.030847	0.029952	0.029531	0.029663	0.029152	0.029474
715.13	0.030092	0.032989	0.032158	0.031518	0.034608	0.039594	0.040853	0.042899	0.03741	0.033751	0.036501	0.03301	0.044278	0.037246	0.034737	0.034045	0.033973	0.030145	0.034522	0.028498	0.028266	0.025785	0.027849	0.026144	0.033581	0.027572	0.025641	0.028218	0.024658	0.026921	0.029211	0.028278	0.027844	0.028131	0.027686	0.028059
716.13	0.028891	0.031433	0.030682	0.030152	0.033096	0.037971	0.038817	0.040962	0.035704	0.032307	0.034935	0.031476	0.042675	0.035656	0.033139	0.032341	0.032294	0.028345	0.0331	0.026967	0.026572	0.024203	0.026292	0.024608	0.032022	0.025821	0.024021	0.026616	0.023026	0.025244	0.027526	0.026563	0.026134	0.02643	0.025939	0.02654
717.11	0.028005	0.030353	0.029478	0.029073	0.031916	0.036757	0.037359	0.039487	0.034355	0.030966	0.033662	0.030211	0.041269	0.03441	0.031861	0.031	0.030929	0.027142	0.031958	0.025645	0.025191	0.022971	0.025021	0.023325	0.030658	0.024485	0.022805	0.025433	0.021738	0.023898	0.026211	0.025112	0.024745	0.025198	0.024506	0.025346
718.08	0.027308	0.029062	0.027936	0.027986	0.030686	0.035589	0.035539	0.037943	0.033002	0.029609	0.032424	0.028972	0.039802	0.033094	0.030699	0.029553	0.029587	0.025868	0.030652	0.024441	0.023764	0.021584	0.023623	0.022103	0.029222	0.023081	0.021548	0.024187	0.020317	0.022446	0.024888	0.023709	0.023196	0.023783	0.023147	0.024048
719.09	0.026118	0.027899	0.026755	0.026702	0.029439	0.034325	0.033523	0.03674	0.031708	0.02845	0.031027	0.027793	0.038436	0.031788	0.029646	0.028277	0.028318	0.024508	0.029424	0.02335	0.022387	0.020362	0.022335	0.020824	0.02799	0.021765	0.02018	0.022792	0.018818	0.020974	0.023488	0.022302	0.021797	0.022508	0.021798	0.022818
720.06	0.025432	0.026937	0.025918	0.025583	0.028412	0.033064	0.031933	0.035547	0.030729	0.027233	0.029744	0.026717	0.037325	0.030646	0.028619	0.027181	0.027115	0.023345	0.028418	0.022289	0.021248	0.019193	0.021211	0.019693	0.02685	0.020495	0.018921	0.021518	0.017617	0.019665	0.022282	0.020984	0.020502	0.021381	0.02054	0.021685
721.06	0.024579	0.025929	0.02483	0.024677	0.027396	0.031571	0.030284	0.034587	0.029471	0.025968	0.028612	0.025555	0.036233	0.029545	0.027851	0.026116	0.026036	0.022283	0.027476	0.021359	0.020103	0.018	0.020136	0.018715	0.025657	0.019384	0.017772	0.020479	0.016514	0.018449	0.021097	0.019954	0.019321	0.020341	0.019362	0.020593
722.04	0.023589	0.02479	0.023846	0.023729	0.025967	0.030449	0.02852	0.033516	0.028186	0.025024	0.027688	0.024605	0.035275	0.028621	0.027151	0.025078	0.025084	0.021225	0.026521	0.020516	0.018965	0.016956	0.018921	0.017851	0.024675	0.018124	0.016679	0.019341	0.015383	0.01737	0.019883	0.018925	0.018146	0.019234	0.018353	0.019604
723.02	0.022762	0.023949	0.023189	0.023086	0.024779	0.029365	0.027304	0.03245	0.027127	0.023987	0.02689	0.023751	0.034477	0.027816	0.026585	0.024336	0.024224	0.020181	0.025735	0.019658	0.017993	0.016071	0.017993	0.017064	0.023831	0.017211	0.015808	0.018381	0.014433	0.016509	0.018717	0.017901	0.017266	0.018357	0.017486	0.018748
724.02	0.021391	0.022708	0.021979	0.021922	0.023492	0.027681	0.025368	0.030647	0.025564	0.022589	0.025566	0.022476	0.033229	0.02661	0.025586	0.023033	0.022982	0.018818	0.024476	0.018463	0.016645	0.014719	0.016635	0.016065	0.022567	0.015876	0.014597	0.017168	0.013332	0.015298	0.017241	0.016479	0.015897	0.017055	0.016177	0.01736
724.99	0.020281	0.021884	0.021112	0.021216	0.022408	0.026886	0.024055	0.029614	0.024458	0.02173	0.024867	0.021584	0.032393	0.025939	0.025103	0.022232	0.02227	0.017962	0.023633	0.017752	0.015839	0.013944	0.015762	0.01531	0.021879	0.014899	0.013941	0.016459	0.012565	0.014613	0.016329	0.015802	0.015184	0.016315	0.015386	0.016506
725.97	0.019092	0.021163	0.020212	0.020419	0.021448	0.02614	0.022998	0.028488	0.023489	0.021068	0.024161	0.020766	0.031661	0.025366	0.024598	0.021321	0.021458	0.017198	0.022824	0.016883	0.014978	0.013362	0.014841	0.014645	0.021099	0.014025	0.013246	0.015565	0.011792	0.013867	0.015416	0.014937	0.014224	0.015573	0.014659	0.015807
726.97	0.017905	0.020269	0.019451	0.01951	0.020563	0.024868	0.021861	0.027159	0.02253	0.019913	0.023376	0.019798	0.030745	0.024539	0.024224	0.020314	0.020625	0.01631	0.022031	0.016108	0.014106	0.01266	0.014018	0.013941	0.020285	0.013135	0.012544	0.014815	0.01106	0.012927	0.014279	0.01413	0.01337	0.014757	0.013925	0.014996
727.95	0.016536	0.019301	0.018449	0.018653	0.019533	0.023687	0.020898	0.025862	0.021316	0.018921	0.022347	0.018658	0.02985	0.023692	0.023757	0.019326	0.019914	0.015548	0.021271	0.015264	0.013217	0.01182	0.013162	0.013269	0.019508	0.012089	0.011718	0.013905	0.010283	0.011987	0.013384	0.013455	0.012496	0.013801	0.012948	0.01421
728.92	0.015984	0.018737	0.01817	0.018486	0.01898	0.023244	0.020811	0.025289	0.020872	0.018533	0.021949	0.01823	0.029593	0.023344	0.024015	0.018931	0.019553	0.015357	0.020989	0.014988	0.013009	0.011551	0.012868	0.013124	0.019188	0.011614	0.011456	0.013542	0.0099305	0.011762	0.012906	0.013375	0.012177	0.0136	0.012699	0.014006
729.92	0.015425	0.017867	0.017546	0.018104	0.01824	0.022472	0.020025	0.023991	0.019983	0.017745	0.021056	0.017275	0.029021	0.022569	0.023876	0.018138	0.018872	0.014782	0.020424	0.014422	0.012239	0.010921	0.012171	0.01279	0.018545	0.010893	0.010874	0.012895	0.009336	0.011215	0.012147	0.012756	0.01142	0.013009	0.01202	0.013492
730.9	0.014926	0.017176	0.017074	0.017617	0.017632	0.021876	0.019693	0.02281	0.019428	0.017003	0.020494	0.016649	0.02857	0.022129	0.024056	0.017715	0.018496	0.014424	0.019985	0.014129	0.011862	0.01049	0.011695	0.012617	0.01826	0.010341	0.010471	0.012523	0.008972	0.010813	0.011579	0.012438	0.011104	0.012615	0.011632	0.013002
731.87	0.014516	0.016428	0.016177	0.017032	0.016695	0.021173	0.01896	0.021365	0.018392	0.016089	0.019451	0.015614	0.02799	0.021322	0.023924	0.017025	0.017717	0.013799	0.019428	0.013548	0.011159	0.009777	0.011153	0.012247	0.017696	0.0096382	0.0098524	0.01184	0.0083044	0.010332	0.010941	0.01181	0.010486	0.012021	0.010962	0.012393
732.87	0.014524	0.0163	0.016181	0.017069	0.016823	0.021208	0.019025	0.020982	0.01829	0.016018	0.019334	0.015555	0.028032	0.021181	0.024432	0.016953	0.017707	0.013845	0.019576	0.013711	0.011238	0.0097316	0.011196	0.01246	0.01758	0.0096416	0.0098296	0.011907	0.0083982	0.0104	0.010927	0.011817	0.010503	0.012202	0.011083	0.012383
733.85	0.014281	0.015851	0.015691	0.016725	0.016489	0.020668	0.018587	0.020046	0.017506	0.015295	0.018694	0.014974	0.027611	0.020649	0.024402	0.016369	0.017409	0.013353	0.01924	0.013333	0.010656	0.0093059	0.010821	0.012171	0.017075	0.0091529	0.0094087	0.011446	0.0081241	0.0099625	0.010458	0.011194	0.0099912	0.011794	0.010674	0.011966
734.83	0.013341	0.015508	0.015067	0.01627	0.015956	0.020063	0.018194	0.019187	0.016729	0.014648	0.018198	0.01447	0.027077	0.020193	0.024213	0.015893	0.017087	0.012957	0.018892	0.012918	0.010224	0.0089555	0.010474	0.01178	0.016587	0.0087009	0.0089358	0.010997	0.007792	0.0094649	0.0099713	0.010645	0.0095546	0.011384	0.010339	0.011422
735.82	0.013073	0.015139	0.014912	0.016194	0.01571	0.019716	0.01773	0.018862	0.016122	0.014309	0.017732	0.014116	0.026784	0.019714	0.023897	0.015407	0.016902	0.012629	0.018828	0.012711	0.0099535	0.0087767	0.010343	0.011575	0.016188	0.0084347	0.0088053	0.010831	0.0076568	0.0092837	0.0097122	0.010367	0.0091825	0.011268	0.010074	0.011241
736.8	0.012662	0.014858	0.014634	0.016017	0.015813	0.019321	0.017615	0.018595	0.015826	0.014092	0.017398	0.013992	0.026635	0.019424	0.023406	0.015038	0.016917	0.012443	0.018604	0.012492	0.0098064	0.0085804	0.01016	0.011326	0.015849	0.0082418	0.0085701	0.010636	0.0076609	0.0090979	0.0094314	0.010168	0.0088874	0.01117	0.0098776	0.011006
737.77	0.011849	0.014178	0.01381	0.015463	0.015066	0.018372	0.01659	0.017633	0.014864	0.01327	0.016414	0.013348	0.025897	0.018698	0.022412	0.014183	0.016229	0.01187	0.017893	0.011758	0.0091418	0.0080909	0.0094823	0.010622	0.015254	0.0075052	0.0079972	0.010145	0.0072201	0.008494	0.008574	0.0094568	0.0081526	0.010529	0.0091906	0.010335
738.77	0.01125	0.013907	0.013553	0.015205	0.014577	0.017679	0.01595	0.017201	0.01446	0.012896	0.015955	0.012896	0.025447	0.01838	0.021491	0.013637	0.016003	0.011624	0.01756	0.011336	0.0088839	0.0078078	0.0091713	0.010314	0.014974	0.0073096	0.0078171	0.0099858	0.0070552	0.0081928	0.0082381	0.0090426	0.0078231	0.010304	0.0089225	0.0098584
739.75	0.011122	0.013612	0.013487	0.015128	0.014421	0.017085	0.015738	0.017061	0.014095	0.012712	0.015519	0.012699	0.025228	0.018028	0.020636	0.013137	0.015758	0.011403	0.017356	0.010972	0.0087251	0.0075195	0.0090358	0.010022	0.014826	0.0070915	0.0075889	0.0099333	0.0069072	0.0080699	0.0080288	0.0087514	0.0074742	0.010056	0.0086636	0.0096981
740.72	0.010482	0.013135	0.012969	0.014758	0.014118	0.016243	0.015367	0.016409	0.013695	0.012056	0.014966	0.012347	0.024847	0.017538	0.019571	0.01272	0.015373	0.011008	0.016802	0.010363	0.0083284	0.007024	0.0086553	0.0093824	0.014468	0.0066472	0.0072023	0.0096185	0.0066017	0.0075799	0.0075728	0.008045	0.007047	0.0095871	0.0083749	0.0091917
741.7	0.010353	0.012976	0.013029	0.014862	0.014065	0.015744	0.015105	0.016231	0.01335	0.011877	0.014754	0.012234	0.024541	0.017387	0.018657	0.012546	0.01514	0.010873	0.016659	0.010041	0.0080965	0.0067483	0.008519	0.0090873	0.014258	0.0063628	0.0070687	0.0096567	0.006586	0.0073531	0.0073989	0.0077034	0.0067811	0.0094337	0.0083438	0.0089879
742.69	0.010071	0.012519	0.012867	0.014648	0.013989	0.015075	0.014736	0.016024	0.012822	0.011381	0.014361	0.011773	0.024173	0.017025	0.017505	0.012071	0.014887	0.010483	0.016298	0.0095458	0.0076935	0.0062292	0.0082217	0.0085652	0.013881	0.0060272	0.0067714	0.0094034	0.0062641	0.0070213	0.0070963	0.0072676	0.0063766	0.0090946	0.0080915	0.0086794
743.67	0.0099233	0.012021	0.012383	0.014318	0.013851	0.014459	0.014461	0.015541	0.012333	0.010973	0.014109	0.011454	0.023925	0.01672	0.016449	0.011565	0.014535	0.010228	0.015988	0.0091223	0.0073472	0.0057827	0.0079713	0.0080079	0.013488	0.0055809	0.0063953	0.0091285	0.0060473	0.006706	0.0067614	0.0069958	0.0061479	0.0086588	0.0078133	0.0084093
744.64	0.0098293	0.011643	0.011935	0.013857	0.013652	0.013814	0.013915	0.015049	0.011976	0.010359	0.013802	0.011079	0.023546	0.016377	0.01536	0.01112	0.014285	0.0098212	0.015577	0.0087258	0.0069894	0.0052521	0.007621	0.0075473	0.012905	0.0052187	0.0060135	0.0087075	0.0057906	0.0062746	0.0062879	0.0065041	0.005892	0.0081712	0.0075427	0.008124
745.64	0.0096584	0.0115	0.011507	0.013555	0.013334	0.013213	0.013332	0.014699	0.011474	0.0099013	0.013346	0.010709	0.02314	0.0161	0.014323	0.01045	0.014032	0.0094396	0.015187	0.0084007	0.0065976	0.0048293	0.0073293	0.0072296	0.012465	0.0049252	0.0056228	0.0084007	0.0056642	0.0060362	0.005831	0.0063118	0.0056312	0.0077494	0.0071453	0.0079251
746.61	0.0091151	0.010994	0.010829	0.013053	0.012887	0.012492	0.01267	0.014217	0.010845	0.0093735	0.012821	0.010096	0.022709	0.015676	0.013301	0.0097961	0.013727	0.0090098	0.014748	0.007971	0.006194	0.0044287	0.0070073	0.0067089	0.012006	0.004642	0.0052183	0.0080179	0.0052995	0.0055348	0.0054129	0.0057925	0.0052565	0.0072521	0.0067119	0.0075829
747.59	0.0090609	0.010898	0.010632	0.012531	0.012613	0.012376	0.01257	0.01404	0.010794	0.009138	0.01265	0.0097692	0.022654	0.015607	0.0126	0.0095111	0.013591	0.0088328	0.014572	0.0077896	0.0061287	0.0043326	0.0068841	0.0065909	0.011844	0.0045257	0.005103	0.007987	0.0052916	0.0053284	0.0053543	0.0055126	0.0051941	0.0071802	0.0066224	0.0074113
748.58	0.0087478	0.01036	0.010126	0.01182	0.012115	0.011783	0.011696	0.013666	0.01017	0.0084931	0.012128	0.0091986	0.022074	0.015103	0.011542	0.0088923	0.013218	0.0081965	0.013919	0.0072991	0.0056027	0.003922	0.0063844	0.0060159	0.011308	0.0041755	0.0046305	0.0076626	0.0049003	0.0048209	0.0048441	0.0049246	0.0047009	0.0067142	0.0060837	0.006949
749.56	0.0083965	0.0099267	0.0098234	0.011482	0.01177	0.011724	0.011319	0.013511	0.0099515	0.0083705	0.01179	0.0088362	0.021958	0.015012	0.010914	0.0085988	0.013127	0.0080586	0.013734	0.0070675	0.0054839	0.003918	0.006249	0.0057999	0.01117	0.0041343	0.0046233	0.0076285	0.0049048	0.0046897	0.0047389	0.0047907	0.0046152	0.0067658	0.0058721	0.0067678
750.53	0.008341	0.0092969	0.0094754	0.011006	0.011124	0.011577	0.01095	0.013071	0.0096545	0.0081781	0.011501	0.0085163	0.021831	0.014821	0.010208	0.0082907	0.012971	0.007899	0.013445	0.0067147	0.0053923	0.0037042	0.005963	0.0056694	0.01095	0.0039579	0.004481	0.0074367	0.0047076	0.004445	0.0045341	0.0044192	0.0043815	0.0065844	0.0056725	0.006457
751.51	0.0082772	0.0089292	0.0089255	0.010142	0.010298	0.011036	0.010121	0.012504	0.0091294	0.0075093	0.010927	0.0079604	0.021397	0.014506	0.0093541	0.0076293	0.012539	0.0072767	0.012848	0.0061128	0.0049677	0.0031777	0.0054407	0.0052117	0.010578	0.0035181	0.0040733	0.0069786	0.0044721	0.0040796	0.0040555	0.0038428	0.0040484	0.0061668	0.0052118	0.0059336
752.5	0.0080454	0.0084016	0.0085975	0.0095196	0.0096743	0.010591	0.0092398	0.012048	0.0085105	0.00711	0.010447	0.0074228	0.020993	0.014315	0.0086681	0.0071165	0.012286	0.0068637	0.012386	0.0057907	0.0046234	0.0028484	0.0051274	0.0047406	0.010206	0.0032741	0.0036924	0.0065237	0.0043083	0.0037379	0.0036719	0.0034936	0.0037318	0.0058073	0.0048612	0.0056044
753.48	0.008188	0.0081358	0.0083127	0.0091914	0.0092822	0.010468	0.0089851	0.01164	0.0082642	0.0071238	0.010154	0.0072155	0.021149	0.01441	0.0083353	0.0070782	0.012205	0.0068227	0.012359	0.005664	0.0047974	0.0028079	0.0049905	0.00472	0.010313	0.0031566	0.0036868	0.0064964	0.0043552	0.0036324	0.0038218	0.0033824	0.0036983	0.0058102	0.0049095	0.0056333
754.45	0.0079306	0.0076448	0.0078726	0.0084502	0.0086313	0.0098749	0.0083423	0.010931	0.007632	0.0066563	0.0096042	0.0065715	0.020789	0.014055	0.0076409	0.006507	0.01174	0.0063188	0.011892	0.0052535	0.0043925	0.0023499	0.0045284	0.0042096	0.0098291	0.0027223	0.0032826	0.0060778	0.0040784	0.0033411	0.0034863	0.0028686	0.0032408	0.005349	0.004461	0.0052127
755.44	0.0075901	0.0072034	0.0073922	0.0077305	0.0082288	0.0094149	0.0076809	0.01034	0.0069333	0.0062146	0.0090074	0.005962	0.020257	0.013731	0.0071032	0.0060956	0.011207	0.0058016	0.011458	0.0048955	0.0039358	0.0021283	0.0040748	0.0036008	0.0094466	0.0024526	0.0028904	0.0056544	0.0038273	0.0030065	0.0032009	0.0025012	0.0028321	0.0049941	0.0041189	0.004931
756.42	0.0074344	0.0067951	0.0070828	0.0074162	0.0078728	0.0092828	0.0073572	0.0099842	0.0067489	0.0062129	0.0087608	0.0056655	0.020166	0.013571	0.0068482	0.0059089	0.011024	0.0056543	0.011184	0.0048278	0.003818	0.0021708	0.00392	0.0033137	0.0093202	0.0023624	0.0027279	0.0055043	0.0037468	0.0029085	0.0031434	0.0024804	0.0026813	0.0050056	0.0040824	0.0049108
757.39	0.0071095	0.0064301	0.0063566	0.006933	0.0071723	0.0085444	0.0067973	0.0091116	0.0062081	0.0057814	0.0081806	0.0052682	0.019715	0.013088	0.0061895	0.005348	0.010456	0.0051999	0.010701	0.0043224	0.0034061	0.0018235	0.0033546	0.0028284	0.0089965	0.0021216	0.0023322	0.0051264	0.003398	0.0025666	0.0028339	0.0020986	0.0024024	0.0046899	0.003718	0.0045835
758.36	0.0065205	0.0061596	0.0059452	0.0062902	0.0064537	0.0080069	0.0062769	0.0083917	0.0055992	0.0051703	0.0075139	0.0047426	0.019087	0.012618	0.0055053	0.0046326	0.0099619	0.0047487	0.010205	0.0038257	0.0028488	0.0015341	0.0028597	0.0022777	0.0084548	0.001943	0.0018509	0.0045213	0.0030695	0.0022111	0.0023091	0.0017517	0.0020333	0.0043467	0.0032944	0.0041779
759.36	0.0065341	0.0061315	0.0058156	0.0061573	0.0062346	0.007886	0.0062835	0.0083734	0.0055513	0.0051359	0.0074145	0.0046939	0.018942	0.012665	0.0053685	0.0045388	0.010038	0.0048845	0.010214	0.003871	0.0028195	0.0018051	0.0028916	0.0021884	0.0086676	0.00222	0.0017973	0.0045099	0.003215	0.0021001	0.0023269	0.0019964	0.0021752	0.0045249	0.0035653	0.0043352
760.33	0.0060467	0.0057872	0.0054888	0.0054365	0.0054816	0.0071144	0.0057376	0.0078684	0.0051553	0.0047253	0.0068783	0.0042463	0.018451	0.012321	0.0045826	0.0038945	0.0096198	0.0044482	0.0096891	0.0033699	0.0024443	0.0013884	0.0023959	0.0016094	0.0083734	0.0018333	0.0013265	0.004054	0.0028192	0.0015778	0.0020076	0.001629	0.001941	0.0042595	0.0031994	0.0039842
761.3	0.0059686	0.0056946	0.005345	0.0053102	0.0052642	0.0070866	0.0059199	0.0078101	0.0049536	0.0046288	0.0066171	0.0041723	0.018275	0.012324	0.0042753	0.0036982	0.0095869	0.0044747	0.0097183	0.0033168	0.0024169	0.0015077	0.0022518	0.0016332	0.0084581	0.0020211	0.0012781	0.0040408	0.0028979	0.0014698	0.0021338	0.0017742	0.0021057	0.0043735	0.0032082	0.0040546
762.27	0.005872	0.0056464	0.0051856	0.0051531	0.0052646	0.0071759	0.0061734	0.007999	0.005029	0.0047069	0.0064931	0.00405	0.018225	0.012392	0.0041084	0.0035652	0.0096729	0.0044487	0.0097179	0.0032822	0.0024001	0.0016808	0.0022683	0.0016138	0.008473	0.0019851	0.0013793	0.0039754	0.0030074	0.0014937	0.002208	0.0018836	0.002236	0.0044532	0.0032302	0.0041771
763.27	0.0057545	0.005764	0.0050805	0.0050183	0.0051241	0.0072372	0.0065954	0.0083751	0.0050229	0.0047717	0.0065088	0.0040015	0.018144	0.012475	0.0040155	0.0034826	0.0097385	0.0044645	0.0098245	0.0034412	0.0024323	0.0018497	0.0023614	0.0017612	0.0087396	0.0021481	0.0014645	0.0039851	0.0031433	0.0015828	0.002329	0.0021156	0.0025062	0.0045697	0.0033114	0.0043195
764.24	0.0052531	0.0056073	0.0046016	0.0044642	0.0045058	0.0068336	0.0066996	0.0081222	0.0045112	0.0042791	0.005937	0.0035677	0.017702	0.012187	0.0033906	0.0029104	0.0093282	0.0039241	0.0093625	0.0029264	0.0020542	0.0015558	0.0019442	0.0014569	0.008531	0.0017838	0.001166	0.0035767	0.0028279	0.001235	0.0020113	0.0018907	0.0022769	0.0042943	0.0028092	0.0038978
765.21	0.0052034	0.0057666	0.0043674	0.0045334	0.0045744	0.0070091	0.0076884	0.0084375	0.0044508	0.0041186	0.0059661	0.0034231	0.017721	0.012265	0.0034413	0.0028432	0.0095888	0.0041261	0.0096049	0.0030805	0.0020863	0.001692	0.0021	0.0017461	0.0086779	0.0019743	0.0012398	0.0036751	0.0031152	0.0014243	0.0021981	0.0022399	0.0024369	0.0043996	0.0028777	0.0040883
766.18	0.0047849	0.0055637	0.0039621	0.0039951	0.0041005	0.0066994	0.0082919	0.0084005	0.0041419	0.0036483	0.0056203	0.0029228	0.017417	0.012019	0.0031698	0.0024745	0.0094262	0.0038699	0.0095434	0.0028958	0.0018497	0.0015217	0.0018577	0.0015291	0.0086046	0.0017421	0.0010857	0.0034285	0.0029035	0.0013721	0.0020635	0.0021738	0.0023302	0.0041376	0.0026093	0.0038542
767.18	0.0042493	0.005303	0.0035141	0.0036484	0.0036426	0.0065598	0.0089597	0.0084623	0.0035258	0.0031123	0.0052585	0.0024812	0.017044	0.011682	0.0027046	0.002165	0.0092175	0.0037177	0.0094168	0.0027568	0.0016137	0.0012693	0.001625	0.0013473	0.0084499	0.0015745	0.00082141	0.0031428	0.0026236	0.0010911	0.0018013	0.0021203	0.0021539	0.0039711	0.0023285	0.0034984
768.15	0.0038623	0.004958	0.0031244	0.0034348	0.0034092	0.0067068	0.0096573	0.0086749	0.0030687	0.0025196	0.0047941	0.0021075	0.016831	0.011404	0.0023294	0.0018802	0.0090868	0.0036103	0.009252	0.0025368	0.0013486	0.0010568	0.0015379	0.001224	0.0083575	0.0012805	0.00076686	0.0029847	0.0024605	0.00099562	0.001675	0.0020414	0.0021	0.0037841	0.002058	0.0033472
769.12	0.0035017	0.0045694	0.0028249	0.0033661	0.0032641	0.0069471	0.010274	0.0087209	0.0026167	0.0021384	0.0046732	0.0018878	0.016634	0.011103	0.0021506	0.0017594	0.0091157	0.0036596	0.009335	0.0026175	0.0012879	0.00092885	0.0015444	0.0012452	0.0084161	0.001189	0.0008483	0.0030259	0.0024576	0.0010903	0.0016657	0.0021076	0.0022149	0.0036238	0.0020267	0.0033715
770.09	0.0030054	0.0041608	0.002383	0.0031835	0.0026831	0.007214	0.010703	0.0087859	0.0022306	0.0017398	0.0043271	0.0015813	0.016326	0.010722	0.001631	0.0014156	0.0088389	0.0034014	0.0092554	0.0024576	0.0011455	0.00077479	0.0013864	0.0011016	0.0082731	0.00091388	0.00082012	0.0028353	0.0021656	0.00097832	0.001428	0.0019406	0.0022454	0.0033615	0.0018236	0.0030253
771.09	0.002493	0.004116	0.0021051	0.0029574	0.0024567	0.0075076	0.010874	0.0088784	0.0019597	0.0013842	0.0041191	0.001486	0.016186	0.010491	0.0012042	0.0010881	0.0087395	0.0033203	0.0091399	0.0023329	0.0010598	0.00062093	0.0013868	0.0011508	0.0082594	0.00085389	0.00081985	0.0026909	0.0018744	0.00095505	0.0012568	0.0018803	0.0023525	0.0031428	0.0017018	0.0029566
772.06	0.0022152	0.0041237	0.0019673	0.002978	0.002353	0.0077933	0.011154	0.0088729	0.0019695	0.0014073	0.0040984	0.0015468	0.016216	0.010451	0.0011805	0.00098937	0.0088986	0.0033863	0.0093529	0.0024337	0.0011212	0.00075007	0.0016503	0.0014576	0.0085448	0.00095533	0.0011549	0.0028506	0.0019974	0.0011741	0.0014919	0.0021206	0.0026695	0.0032613	0.0018743	0.0031936
773.03	0.001626	0.003703	0.0015254	0.002854	0.0020141	0.0076988	0.010906	0.0084838	0.0017962	0.0012948	0.0039889	0.0013099	0.015888	0.010107	0.00083615	0.00069017	0.0087593	0.0031527	0.0093506	0.0023336	0.00091387	0.00068728	0.0014502	0.0013695	0.0084572	0.00089355	0.0011193	0.0028188	0.0016364	0.0011204	0.0013786	0.0020243	0.0027643	0.0031315	0.0018324	0.003071
774	0.0012562	0.0037359	0.0013393	0.0030596	0.00185	0.0078041	0.010913	0.0082334	0.0018124	0.0012516	0.0038948	0.001282	0.015875	0.010046	0.00066463	0.0006117	0.0086389	0.0031692	0.0095063	0.0024791	0.00094935	0.0006769	0.0016227	0.0016043	0.0086054	0.0009788	0.0011849	0.0029027	0.001504	0.0013305	0.0015435	0.0020956	0.0030635	0.0032904	0.0019785	0.0031468
774.99	0.0011372	0.0038549	0.0015248	0.0034226	0.0021805	0.0081141	0.010786	0.0081294	0.0018365	0.001344	0.0041863	0.0013619	0.016063	0.0102	0.00080201	0.00075965	0.0089	0.0035327	0.0098088	0.0029493	0.0011792	0.00085857	0.0019722	0.0020022	0.0091174	0.0014022	0.0015478	0.0032605	0.0016339	0.0017712	0.0018688	0.002475	0.0036175	0.0036064	0.0023264	0.0035065
775.96	0.0007664	0.0035362	0.0014531	0.0039421	0.0023243	0.0080543	0.010481	0.0077651	0.0018082	0.0011385	0.0042011	0.0011554	0.015831	0.0101	0.0006525	0.00070224	0.0088966	0.0036231	0.009955	0.0032083	0.0012058	0.00093528	0.0021639	0.0021292	0.0092845	0.0015465	0.001684	0.0034783	0.0016532	0.0019769	0.0020419	0.0025441	0.003964	0.003708	0.0024593	0.0036647
776.93	0.00063157	0.0034374	0.0016013	0.0044938	0.0024889	0.0084564	0.010357	0.0076219	0.0017006	0.0010913	0.0043894	0.0011975	0.015894	0.010089	0.00074549	0.00076687	0.0089574	0.0038838	0.010168	0.0035675	0.0015058	0.0011062	0.0025025	0.0022625	0.0097509	0.0019439	0.0018673	0.0037586	0.0015949	0.0024676	0.0024398	0.0028096	0.0045465	0.0038905	0.0026902	0.0038907
777.9	0.00069246	0.0035319	0.0020771	0.0050253	0.0028444	0.0088667	0.010167	0.007403	0.0017532	0.0012096	0.0046462	0.0013096	0.016138	0.010194	0.00097244	0.00082719	0.0090739	0.0042886	0.010436	0.0039733	0.0020591	0.0012004	0.0030383	0.0026473	0.01034	0.0024663	0.0022381	0.0041908	0.0018885	0.0030146	0.0030258	0.0033172	0.0050615	0.0043802	0.0031553	0.0043593
778.89	0.00083075	0.003782	0.0023726	0.0056024	0.0034566	0.0093364	0.0099846	0.0076818	0.00182	0.0015383	0.0049539	0.0016815	0.016512	0.010379	0.001182	0.0010535	0.0092965	0.0046547	0.01073	0.0045486	0.00251	0.0016228	0.0035955	0.0029772	0.011092	0.0031952	0.0026759	0.004714	0.0022697	0.0034947	0.003672	0.0040703	0.0058098	0.0049146	0.0038708	0.0049295
779.86	0.00090551	0.0040895	0.0026623	0.0061792	0.0037202	0.0095411	0.0094062	0.0078989	0.0018853	0.0018369	0.005171	0.0020386	0.016674	0.010446	0.0013668	0.0012561	0.0093039	0.0048115	0.01098	0.0049237	0.0028991	0.0020667	0.0042101	0.0032727	0.011803	0.0039021	0.0030122	0.0051223	0.0025672	0.0039669	0.0044535	0.0047506	0.0065259	0.0056266	0.0045502	0.0055882
780.83	0.0016589	0.0049438	0.003667	0.0072162	0.0046184	0.010727	0.010161	0.0088922	0.0024714	0.0030986	0.0059836	0.0030289	0.017755	0.011236	0.0022262	0.0021389	0.0099622	0.0059046	0.011942	0.0061033	0.0040579	0.003042	0.0054169	0.0041924	0.013388	0.0053733	0.004082	0.0061964	0.0036816	0.0051429	0.0059143	0.0063554	0.0079562	0.007091	0.0059117	0.0069844
781.8	0.0024657	0.0056941	0.0047008	0.0084636	0.0056628	0.01176	0.010817	0.0101	0.0033085	0.0040609	0.0068154	0.0040074	0.018532	0.011925	0.0028044	0.0028723	0.010574	0.0067746	0.012918	0.0072305	0.0051272	0.0040311	0.0065984	0.0051342	0.014973	0.0067588	0.0051356	0.007394	0.0048421	0.0062769	0.0073226	0.0078847	0.0094615	0.0085299	0.0074883	0.0083942
782.8	0.003305	0.0066223	0.0059594	0.0098757	0.007016	0.012993	0.011935	0.011618	0.0041684	0.0051988	0.007861	0.0052728	0.019573	0.012932	0.0036347	0.0039836	0.011481	0.0078619	0.013971	0.0086462	0.0064862	0.0053857	0.0081451	0.0062529	0.016898	0.0085274	0.0064727	0.0086789	0.0061625	0.0077762	0.0091321	0.009753	0.011371	0.01033	0.0093671	0.010115
783.77	0.0044324	0.0076121	0.0077033	0.011717	0.0085717	0.014564	0.013459	0.01362	0.0055539	0.0066182	0.0093451	0.0067786	0.020726	0.014171	0.0049116	0.0053918	0.012651	0.0093344	0.015473	0.01024	0.0083046	0.0070846	0.010024	0.0076454	0.019309	0.010747	0.0081813	0.010358	0.0078399	0.0097653	0.011354	0.01195	0.013644	0.012519	0.011536	0.012283
784.73	0.0056982	0.0090781	0.0096959	0.013794	0.010759	0.01642	0.015745	0.016072	0.0072658	0.0083024	0.011013	0.0085956	0.022259	0.015837	0.00641	0.0070757	0.014214	0.011011	0.016974	0.012159	0.010502	0.0089858	0.012169	0.0092908	0.022088	0.013163	0.010175	0.012424	0.0099223	0.011953	0.013781	0.014598	0.016436	0.015011	0.014031	0.014749
785.7	0.0070601	0.010582	0.011818	0.015802	0.013117	0.018378	0.017732	0.018882	0.008936	0.0097584	0.012898	0.010506	0.023703	0.017372	0.008008	0.0088626	0.015662	0.01246	0.01858	0.014084	0.012721	0.01109	0.014443	0.011077	0.024952	0.015665	0.012186	0.014544	0.012062	0.0143	0.016407	0.017357	0.019272	0.017649	0.016788	0.017232
786.67	0.0089107	0.012604	0.014496	0.017977	0.015697	0.020452	0.020165	0.021954	0.010898	0.011841	0.015175	0.012703	0.025608	0.019364	0.0099905	0.011122	0.017321	0.014402	0.020431	0.016421	0.015389	0.013666	0.01723	0.013248	0.028347	0.01855	0.014593	0.017023	0.014495	0.016932	0.019434	0.020622	0.022526	0.020795	0.019912	0.020356
787.66	0.010844	0.015158	0.017319	0.020766	0.018678	0.023246	0.023311	0.025593	0.013375	0.014249	0.017634	0.015288	0.027727	0.021643	0.012304	0.013607	0.019248	0.016592	0.022727	0.0191	0.018371	0.016676	0.020345	0.015654	0.032218	0.021823	0.017344	0.020007	0.017444	0.019878	0.022804	0.024125	0.026152	0.024193	0.023249	0.023694
788.63	0.013209	0.017907	0.02042	0.023423	0.021968	0.02629	0.026496	0.029398	0.015823	0.016782	0.020166	0.017793	0.030168	0.024019	0.014569	0.016249	0.021296	0.018749	0.025087	0.021881	0.021473	0.019594	0.023487	0.018249	0.036335	0.025166	0.020241	0.022959	0.020355	0.022886	0.026392	0.027739	0.02979	0.027782	0.026791	0.027282
789.6	0.015786	0.020603	0.023866	0.026208	0.025539	0.029792	0.029986	0.033443	0.018287	0.019446	0.022835	0.020687	0.03256	0.026327	0.017191	0.018922	0.023309	0.021137	0.027755	0.02496	0.02474	0.022962	0.026883	0.020966	0.040597	0.028772	0.0233	0.026027	0.023496	0.026166	0.030196	0.031474	0.033492	0.031631	0.030438	0.030933
790.57	0.018235	0.023513	0.027277	0.029308	0.02912	0.033457	0.033624	0.037563	0.021065	0.02241	0.02572	0.023704	0.035124	0.02892	0.019676	0.021781	0.025533	0.023715	0.030514	0.027969	0.028177	0.026416	0.030461	0.023756	0.045043	0.032417	0.026567	0.029174	0.026525	0.029455	0.034122	0.035204	0.037356	0.03551	0.03412	0.034731
791.54	0.020358	0.026348	0.03061	0.032268	0.032859	0.037192	0.037426	0.041803	0.023642	0.025258	0.028464	0.026584	0.037712	0.031411	0.022261	0.024492	0.027676	0.026165	0.03311	0.030932	0.031388	0.029873	0.033788	0.026459	0.049221	0.036066	0.029594	0.032159	0.029627	0.032674	0.037873	0.038967	0.041029	0.039169	0.037631	0.038229
792.53	0.023118	0.029277	0.034234	0.035311	0.037026	0.041292	0.041365	0.046945	0.026748	0.028325	0.031667	0.029693	0.040576	0.034045	0.025063	0.027644	0.030301	0.029096	0.036004	0.034173	0.034995	0.033523	0.037315	0.029426	0.053683	0.039726	0.032877	0.035338	0.032912	0.036051	0.041898	0.043159	0.045062	0.043048	0.04158	0.042099
793.5	0.025298	0.032063	0.037541	0.038187	0.040922	0.045017	0.045027	0.051814	0.029729	0.031155	0.034537	0.032754	0.043064	0.036482	0.027624	0.030347	0.03239	0.031785	0.038469	0.03703	0.038075	0.036891	0.040512	0.03203	0.057379	0.042897	0.035741	0.038067	0.035882	0.038986	0.045332	0.046805	0.048554	0.046409	0.044804	0.045498
794.47	0.027634	0.034896	0.040608	0.041183	0.044701	0.048784	0.048921	0.056743	0.032847	0.034333	0.037488	0.03567	0.045823	0.039089	0.030244	0.033307	0.034744	0.03466	0.041109	0.039909	0.041231	0.040262	0.043642	0.034703	0.061202	0.046026	0.038599	0.040998	0.038918	0.041997	0.048907	0.050525	0.051988	0.049776	0.048161	0.048991
795.43	0.029918	0.037401	0.043554	0.0439	0.048505	0.052219	0.052752	0.06161	0.035755	0.037244	0.040312	0.038417	0.048089	0.041266	0.032701	0.035678	0.036749	0.037038	0.043271	0.042309	0.043789	0.043026	0.046037	0.036931	0.06438	0.048574	0.040841	0.043486	0.041596	0.044478	0.051752	0.053832	0.05487	0.052671	0.051	0.051936
796.4	0.032579	0.040046	0.046428	0.047107	0.052571	0.056236	0.056333	0.066763	0.038987	0.040491	0.043242	0.041296	0.050551	0.043561	0.035189	0.038413	0.039083	0.039685	0.045723	0.044796	0.046501	0.045675	0.048522	0.039289	0.06741	0.051012	0.043293	0.046079	0.044289	0.047073	0.054745	0.057094	0.057623	0.055698	0.053911	0.054942
797.39	0.034719	0.042225	0.048623	0.049502	0.055713	0.059275	0.059223	0.070729	0.041568	0.043178	0.04564	0.043612	0.052501	0.045264	0.037206	0.040374	0.040512	0.041506	0.047328	0.04653	0.048315	0.047646	0.050227	0.040993	0.069341	0.052738	0.044877	0.047856	0.04616	0.048831	0.05688	0.05948	0.059402	0.057819	0.055844	0.056968
798.36	0.036883	0.044488	0.050768	0.051842	0.058764	0.062155	0.062155	0.074547	0.044096	0.045958	0.04813	0.045824	0.054307	0.047018	0.039319	0.042285	0.042163	0.043338	0.048985	0.048221	0.050116	0.04944	0.051591	0.042618	0.071051	0.054228	0.046547	0.049647	0.047947	0.05058	0.058763	0.061747	0.061038	0.059802	0.057739	0.058849
799.33	0.039585	0.047002	0.053365	0.054529	0.062046	0.065451	0.065391	0.078594	0.046975	0.048914	0.050654	0.048108	0.056331	0.049045	0.04157	0.044337	0.043967	0.045253	0.050718	0.049821	0.051734	0.051096	0.052934	0.044196	0.072558	0.055646	0.04827	0.05139	0.049504	0.052409	0.060551	0.064018	0.06267	0.061599	0.059694	0.060718
800.29	0.042475	0.049403	0.055645	0.056956	0.064652	0.068196	0.067901	0.081477	0.049485	0.051533	0.052619	0.049867	0.058285	0.050844	0.043604	0.046483	0.045549	0.04718	0.052248	0.051374	0.05328	0.052438	0.054144	0.045649	0.073563	0.056857	0.049745	0.052827	0.050928	0.053956	0.06206	0.065896	0.063808	0.06307	0.061121	0.062248
801.26	0.045282	0.051307	0.057569	0.05899	0.066848	0.070289	0.070452	0.083823	0.051893	0.053519	0.054238	0.051448	0.059799	0.052206	0.045372	0.04785	0.046686	0.048527	0.053317	0.052318	0.054235	0.053286	0.054684	0.046595	0.073947	0.057547	0.050674	0.053713	0.051801	0.054885	0.062656	0.067036	0.064489	0.0639	0.061965	0.063259
802.23	0.048166	0.053425	0.059645	0.061143	0.069034	0.072379	0.072907	0.086001	0.054112	0.055621	0.0555	0.052742	0.061187	0.05378	0.047108	0.049264	0.047906	0.049911	0.054387	0.053002	0.05491	0.053779	0.055059	0.047475	0.07411	0.05796	0.051435	0.054509	0.052569	0.055686	0.062932	0.067937	0.064913	0.06451	0.062619	0.064138
803.22	0.050786	0.054909	0.061352	0.063074	0.070657	0.074124	0.074801	0.08716	0.055857	0.057169	0.056358	0.053704	0.062357	0.054896	0.048507	0.05032	0.048916	0.050785	0.055009	0.053314	0.055338	0.053909	0.055061	0.047996	0.073719	0.058046	0.051592	0.054835	0.052966	0.055946	0.06283	0.068272	0.064954	0.064844	0.062964	0.064478
804.18	0.053071	0.055973	0.06245	0.064605	0.071716	0.07516	0.07608	0.0876	0.057168	0.058084	0.05669	0.054104	0.063071	0.055465	0.049403	0.050954	0.049396	0.051273	0.055149	0.053245	0.055412	0.053604	0.054734	0.048112	0.072775	0.057797	0.05139	0.054767	0.05291	0.055728	0.062029	0.067978	0.064529	0.064626	0.06268	0.064176
805.15	0.055185	0.057396	0.063742	0.066369	0.072989	0.07661	0.077789	0.088636	0.058521	0.05915	0.057179	0.05481	0.063887	0.056159	0.050401	0.051626	0.050112	0.051631	0.055418	0.053175	0.055485	0.053482	0.054456	0.048379	0.072027	0.057621	0.051297	0.054757	0.052897	0.055602	0.061412	0.067651	0.064149	0.064402	0.062545	0.064139
806.12	0.056371	0.058238	0.064503	0.067396	0.073243	0.076875	0.078217	0.088247	0.058941	0.059607	0.056832	0.054755	0.064225	0.056485	0.050846	0.051906	0.050476	0.051547	0.055184	0.052848	0.055165	0.052973	0.05372	0.048191	0.070663	0.056938	0.05063	0.054264	0.052362	0.055171	0.060489	0.066588	0.06316	0.063693	0.061775	0.063351
807.08	0.057179	0.058325	0.064436	0.068121	0.072846	0.076685	0.078267	0.087214	0.058866	0.059573	0.056302	0.054311	0.06413	0.056361	0.050852	0.051812	0.050542	0.051185	0.054688	0.052329	0.054793	0.052244	0.05273	0.047728	0.069012	0.056141	0.049773	0.053532	0.051569	0.054492	0.059359	0.06517	0.06198	0.06273	0.060841	0.062348
808.07	0.057789	0.05837	0.064296	0.068913	0.072374	0.076528	0.078263	0.086387	0.058937	0.059736	0.055728	0.053589	0.06416	0.056377	0.050821	0.051698	0.050675	0.050951	0.054372	0.051949	0.054429	0.051566	0.052028	0.047324	0.067636	0.055304	0.04916	0.052917	0.050877	0.054001	0.058391	0.064025	0.060768	0.061731	0.059891	0.06141
809.04	0.057443	0.057695	0.063477	0.068969	0.071068	0.075257	0.077449	0.084523	0.05799	0.059546	0.054753	0.052698	0.063782	0.056079	0.050447	0.051158	0.050361	0.050174	0.053882	0.051243	0.053631	0.050577	0.05081	0.046779	0.06592	0.054058	0.048247	0.051963	0.049849	0.053097	0.057164	0.062433	0.059208	0.060451	0.058542	0.060287
810	0.056114	0.055869	0.061417	0.068374	0.068761	0.072601	0.075093	0.081001	0.056243	0.058216	0.052857	0.051007	0.062562	0.055003	0.049226	0.049891	0.049336	0.048902	0.052682	0.049921	0.052213	0.048932	0.049065	0.045497	0.063427	0.052243	0.046721	0.050522	0.04818	0.051622	0.055171	0.060018	0.056989	0.058469	0.0567	0.058177
810.97	0.054976	0.05453	0.05947	0.067933	0.066713	0.070625	0.073277	0.078243	0.055043	0.057253	0.051567	0.049706	0.0617	0.054356	0.048344	0.04907	0.048783	0.047945	0.052056	0.049067	0.051251	0.0477	0.047893	0.044644	0.061749	0.050974	0.045761	0.049378	0.047046	0.05047	0.053804	0.058346	0.055426	0.057061	0.055322	0.056715
811.93	0.053266	0.05263	0.057187	0.066795	0.064015	0.067628	0.070828	0.074718	0.053184	0.055782	0.049616	0.048021	0.060412	0.053242	0.046971	0.047635	0.047727	0.046434	0.050981	0.047855	0.049652	0.045984	0.046291	0.043329	0.059723	0.049319	0.044446	0.04793	0.045573	0.049039	0.052047	0.056085	0.053389	0.055082	0.053421	0.054745
812.9	0.051703	0.050852	0.055164	0.065509	0.061567	0.064911	0.068371	0.071384	0.051356	0.054443	0.048051	0.046738	0.059352	0.052389	0.045786	0.046598	0.04695	0.045245	0.050204	0.046961	0.048418	0.044711	0.044934	0.042466	0.05822	0.048214	0.043475	0.046814	0.044318	0.047949	0.050612	0.054158	0.051745	0.053406	0.051929	0.053361
813.87	0.049822	0.049311	0.052844	0.064058	0.059078	0.062243	0.065564	0.068236	0.049953	0.052707	0.046506	0.04514	0.058122	0.051413	0.044247	0.045354	0.046107	0.044063	0.049323	0.046037	0.047134	0.043277	0.043714	0.041452	0.056701	0.047055	0.042248	0.045461	0.043021	0.046649	0.049204	0.052137	0.050064	0.051697	0.050466	0.051668
814.85	0.048216	0.048157	0.051165	0.062387	0.056748	0.0601	0.063422	0.065855	0.048697	0.051749	0.045284	0.043945	0.057297	0.050822	0.043213	0.044371	0.04575	0.043233	0.048858	0.045399	0.046161	0.042207	0.042769	0.040824	0.055653	0.046239	0.041531	0.044416	0.042212	0.045641	0.04829	0.050786	0.048914	0.050523	0.049246	0.05052
815.82	0.046347	0.046829	0.049544	0.060614	0.054708	0.057878	0.06135	0.063615	0.047325	0.050833	0.044254	0.042663	0.056493	0.050306	0.042083	0.043299	0.045177	0.042496	0.048143	0.044675	0.04518	0.04104	0.041841	0.040237	0.054578	0.045565	0.040824	0.043497	0.041429	0.04483	0.047451	0.049406	0.047726	0.049197	0.048132	0.049349
816.78	0.044814	0.046155	0.048638	0.059072	0.053198	0.05647	0.059724	0.062082	0.046692	0.050375	0.043957	0.04208	0.056308	0.050352	0.041589	0.043087	0.045273	0.042391	0.048254	0.044607	0.044845	0.040685	0.041672	0.04023	0.054312	0.045611	0.040792	0.043251	0.041238	0.044543	0.047215	0.048937	0.047293	0.048723	0.047786	0.048871
817.75	0.043535	0.045524	0.047643	0.057491	0.051892	0.055112	0.058599	0.060955	0.046185	0.049909	0.043594	0.041634	0.056111	0.050296	0.041106	0.042771	0.045265	0.042299	0.048331	0.044488	0.044537	0.040327	0.04159	0.040197	0.054105	0.045492	0.040651	0.042977	0.041074	0.044256	0.047127	0.048423	0.047005	0.048448	0.047517	0.04829
818.71	0.042576	0.045065	0.047244	0.056077	0.051206	0.054403	0.057966	0.060258	0.045905	0.049967	0.043522	0.041477	0.056283	0.050545	0.040974	0.042856	0.045516	0.042414	0.048501	0.04451	0.044475	0.040248	0.041751	0.040258	0.054212	0.045768	0.040942	0.043112	0.041335	0.044304	0.047308	0.048356	0.04701	0.048419	0.047561	0.048182
819.68	0.041751	0.044606	0.046915	0.054701	0.050681	0.053751	0.05744	0.059848	0.045745	0.049671	0.0436	0.041286	0.05656	0.050828	0.040897	0.042915	0.045606	0.042496	0.048708	0.044739	0.044582	0.040335	0.042128	0.040323	0.054499	0.046118	0.041257	0.043239	0.041529	0.044506	0.047652	0.048362	0.047113	0.048395	0.047768	0.048153
820.64	0.041835	0.044805	0.047026	0.053592	0.050628	0.053881	0.057782	0.060058	0.046152	0.049887	0.044005	0.041844	0.05727	0.051481	0.041319	0.043561	0.046209	0.043076	0.049406	0.045267	0.045068	0.040949	0.043033	0.040856	0.055276	0.046827	0.042008	0.043922	0.042166	0.045003	0.048278	0.048814	0.047632	0.049021	0.048459	0.048793
821.63	0.041934	0.045142	0.047335	0.052752	0.051164	0.054439	0.058263	0.060521	0.04657	0.05029	0.044463	0.042456	0.058075	0.052057	0.041751	0.043939	0.046788	0.043535	0.050076	0.045686	0.04554	0.0415	0.043906	0.041461	0.056046	0.047429	0.042736	0.044426	0.042887	0.045525	0.048939	0.049333	0.048162	0.049761	0.049123	0.049352
822.59	0.042204	0.045459	0.047774	0.052126	0.051733	0.055116	0.05884	0.061162	0.047268	0.050734	0.04483	0.042986	0.058755	0.052652	0.042313	0.044537	0.047495	0.044164	0.050798	0.046325	0.04617	0.042197	0.044826	0.042059	0.056943	0.048324	0.043606	0.045142	0.043744	0.046264	0.049855	0.049988	0.048977	0.050449	0.049816	0.049996
823.56	0.042445	0.045965	0.04852	0.051611	0.052281	0.056046	0.059685	0.061727	0.047947	0.051238	0.04547	0.043777	0.059529	0.053279	0.042973	0.045071	0.048316	0.044857	0.051552	0.046887	0.046842	0.042854	0.04575	0.04281	0.057946	0.049122	0.044467	0.045875	0.044563	0.047047	0.050785	0.050667	0.049625	0.051234	0.050497	0.050706
824.52	0.043256	0.046862	0.049456	0.051518	0.053445	0.057413	0.061188	0.062829	0.049114	0.052434	0.046732	0.045018	0.06066	0.054508	0.04399	0.046032	0.049608	0.045994	0.052812	0.047942	0.047824	0.044108	0.047166	0.043987	0.059329	0.050267	0.045677	0.047078	0.045922	0.048223	0.052012	0.051948	0.050818	0.052569	0.05166	0.051865
825.49	0.043584	0.047511	0.050282	0.051339	0.054519	0.058109	0.062139	0.063534	0.049988	0.053153	0.047603	0.045852	0.061359	0.05524	0.044646	0.046691	0.050499	0.046848	0.05371	0.048678	0.048514	0.044944	0.048127	0.044876	0.060482	0.051126	0.046629	0.047939	0.04698	0.04908	0.053005	0.052877	0.051724	0.053388	0.052556	0.052587
826.45	0.044427	0.048237	0.051053	0.051594	0.055527	0.059056	0.063388	0.064585	0.051121	0.054211	0.048647	0.046911	0.062282	0.056175	0.045514	0.047549	0.051509	0.047899	0.054807	0.049717	0.049662	0.046016	0.049132	0.045867	0.061701	0.052177	0.047557	0.048964	0.048083	0.050135	0.054123	0.05404	0.052766	0.054184	0.053426	0.05356
827.41	0.045039	0.04922	0.051742	0.051781	0.056575	0.059974	0.064408	0.065469	0.051965	0.055137	0.049872	0.048094	0.063259	0.057151	0.046294	0.048265	0.052485	0.048822	0.055836	0.050593	0.050467	0.047071	0.050202	0.046832	0.062516	0.053	0.048427	0.049929	0.049135	0.050995	0.054774	0.054987	0.053381	0.055061	0.054199	0.054335
828.4	0.046204	0.050338	0.052524	0.052397	0.057942	0.061101	0.065879	0.067004	0.053282	0.056563	0.051302	0.049371	0.064531	0.058523	0.047442	0.04948	0.053772	0.050162	0.057248	0.051918	0.051651	0.048269	0.051532	0.048075	0.06359	0.054174	0.049637	0.051169	0.050502	0.05217	0.05594	0.0563	0.05465	0.056132	0.055345	0.055428
829.36	0.046885	0.051121	0.053302	0.053188	0.059262	0.062223	0.066981	0.068132	0.054525	0.057575	0.052389	0.050585	0.065553	0.059583	0.048448	0.050608	0.054865	0.051258	0.058356	0.052959	0.052692	0.049102	0.052456	0.049103	0.064351	0.055113	0.050593	0.052283	0.051446	0.053163	0.056766	0.057245	0.055457	0.056875	0.056142	0.056196
830.33	0.047881	0.051904	0.053929	0.053939	0.060242	0.06364	0.068264	0.0696	0.05592	0.058879	0.053473	0.051893	0.066709	0.060915	0.049738	0.051869	0.056114	0.052506	0.059853	0.054214	0.053863	0.050132	0.053416	0.050165	0.065134	0.056013	0.051665	0.053447	0.052588	0.054188	0.057675	0.058283	0.056479	0.057783	0.056886	0.057145
831.29	0.048919	0.052903	0.054652	0.054715	0.061144	0.064455	0.069486	0.070949	0.057432	0.060057	0.054728	0.053025	0.067913	0.062189	0.050919	0.053237	0.057318	0.053732	0.061145	0.055265	0.054703	0.051007	0.054262	0.051158	0.065931	0.056771	0.05275	0.054531	0.053522	0.055053	0.058369	0.058996	0.057321	0.058542	0.057613	0.05794
832.25	0.0503	0.054195	0.055872	0.056158	0.062616	0.066011	0.071296	0.072579	0.059684	0.062072	0.056563	0.055052	0.069675	0.064189	0.052676	0.055105	0.059103	0.055639	0.063057	0.056934	0.056357	0.052449	0.055786	0.052684	0.067283	0.058245	0.054552	0.056166	0.055025	0.056473	0.059828	0.060445	0.058868	0.059801	0.059006	0.0595
833.22	0.051683	0.055523	0.05728	0.057461	0.063814	0.067423	0.072915	0.074477	0.061895	0.063814	0.058333	0.057095	0.071371	0.066117	0.05451	0.056869	0.06084	0.057351	0.064972	0.058592	0.05781	0.053883	0.057087	0.054154	0.068488	0.059494	0.056202	0.057628	0.056403	0.057748	0.061	0.0617	0.060106	0.060997	0.060106	0.060721
834.18	0.053346	0.057381	0.058807	0.058883	0.06501	0.068814	0.075147	0.076574	0.064352	0.066016	0.060474	0.059306	0.073465	0.068401	0.056696	0.058965	0.062869	0.059382	0.067101	0.060414	0.059496	0.055469	0.05868	0.055815	0.069957	0.061094	0.058217	0.059257	0.05813	0.05925	0.062382	0.063042	0.061685	0.062424	0.06148	0.062332
835.14	0.055441	0.059714	0.061027	0.06099	0.067044	0.071164	0.077662	0.079523	0.067801	0.068929	0.063553	0.062461	0.076385	0.071534	0.059626	0.061885	0.06538	0.061817	0.069606	0.062822	0.061547	0.05739	0.060907	0.057938	0.071856	0.063477	0.06055	0.061517	0.060307	0.061294	0.064225	0.065119	0.063631	0.064322	0.063509	0.064351
836.11	0.058472	0.062661	0.064091	0.063968	0.070033	0.074802	0.081436	0.083523	0.072159	0.072871	0.067692	0.066766	0.080255	0.075813	0.063748	0.065931	0.068954	0.06539	0.073121	0.06643	0.064868	0.060456	0.064345	0.061246	0.074944	0.066817	0.064054	0.064705	0.063547	0.064541	0.067382	0.068259	0.06685	0.067436	0.066518	0.067459
837.09	0.062008	0.066171	0.067746	0.067173	0.073248	0.078512	0.085822	0.088555	0.077267	0.077491	0.072341	0.071317	0.084773	0.080527	0.06855	0.070493	0.072883	0.069257	0.077052	0.07035	0.068386	0.063792	0.067872	0.065053	0.078571	0.070607	0.067899	0.068251	0.067142	0.068167	0.070922	0.071914	0.070507	0.070788	0.069882	0.070901
838.05	0.066583	0.070893	0.072368	0.071685	0.078076	0.083691	0.09157	0.094935	0.08371	0.083735	0.078408	0.077595	0.090934	0.086588	0.074757	0.076613	0.078147	0.074614	0.082358	0.075578	0.07334	0.068738	0.072915	0.069989	0.083593	0.075918	0.073255	0.073307	0.072224	0.073214	0.075801	0.077106	0.075635	0.075567	0.07475	0.075822
839.01	0.073261	0.077253	0.078855	0.077987	0.084773	0.091229	0.09958	0.10422	0.092801	0.092357	0.086879	0.086315	0.099247	0.094811	0.082911	0.084702	0.08527	0.081772	0.089455	0.082823	0.080142	0.075402	0.079754	0.076826	0.090876	0.083247	0.080411	0.080185	0.079051	0.080138	0.082841	0.084324	0.082814	0.082368	0.081416	0.082607
839.98	0.081679	0.085758	0.087838	0.086291	0.093861	0.10081	0.11002	0.11577	0.10405	0.1034	0.097906	0.097362	0.11005	0.10527	0.093372	0.094945	0.09452	0.091355	0.098802	0.092043	0.089237	0.084264	0.088818	0.08592	0.10071	0.092866	0.08988	0.088995	0.088074	0.089212	0.092234	0.093777	0.092138	0.091377	0.090155	0.091629
840.94	0.091907	0.096286	0.09906	0.096461	0.10496	0.11281	0.12311	0.13051	0.11803	0.11709	0.11135	0.11103	0.12348	0.11827	0.10617	0.10774	0.10593	0.10301	0.1103	0.10341	0.10019	0.095009	0.099965	0.096952	0.11278	0.10491	0.10143	0.10006	0.099449	0.1005	0.10373	0.10554	0.10378	0.10256	0.10128	0.10274
841.9	0.10518	0.11021	0.11333	0.10957	0.11983	0.12864	0.14015	0.1492	0.13574	0.13461	0.12859	0.12879	0.14043	0.13498	0.12255	0.12411	0.12028	0.11773	0.12478	0.11776	0.11447	0.10852	0.11416	0.11077	0.12826	0.12023	0.11611	0.11448	0.11401	0.11506	0.11858	0.12052	0.11849	0.11695	0.11521	0.11695
842.86	0.12212	0.12761	0.13176	0.12621	0.13834	0.14823	0.16148	0.17235	0.1581	0.15634	0.15029	0.15071	0.16135	0.15594	0.14274	0.14442	0.13806	0.13621	0.14296	0.13594	0.13221	0.12552	0.13203	0.12833	0.14791	0.13947	0.13438	0.13226	0.13205	0.13325	0.13725	0.13905	0.13704	0.13487	0.13291	0.1348
843.82	0.14322	0.1494	0.15435	0.14681	0.16153	0.17272	0.18769	0.20044	0.18506	0.18299	0.17651	0.1774	0.18701	0.18157	0.16747	0.16914	0.15977	0.15876	0.1653	0.15802	0.15391	0.14639	0.15399	0.14978	0.17175	0.16276	0.15659	0.154	0.15411	0.15543	0.16015	0.16194	0.15972	0.15652	0.15443	0.15636
844.79	0.1677	0.17456	0.1803	0.17061	0.18796	0.20085	0.21821	0.2329	0.21592	0.21332	0.20595	0.20768	0.21633	0.21082	0.19559	0.19735	0.18473	0.18421	0.19068	0.18314	0.17842	0.17019	0.17907	0.17397	0.1986	0.18908	0.18197	0.17872	0.17906	0.18055	0.18608	0.18777	0.18544	0.18102	0.17886	0.18081
845.75	0.19886	0.20678	0.21348	0.20075	0.2219	0.2369	0.25631	0.27336	0.25451	0.25098	0.24234	0.24467	0.25233	0.24699	0.23018	0.23183	0.21539	0.21565	0.22219	0.214	0.20897	0.19943	0.20972	0.20364	0.23134	0.22126	0.21267	0.20885	0.20926	0.21097	0.21774	0.21951	0.21663	0.21067	0.20825	0.21075
846.71	0.23475	0.24343	0.25117	0.2349	0.26012	0.27757	0.29896	0.31861	0.29764	0.29232	0.28228	0.28493	0.2927	0.28698	0.26844	0.27008	0.24977	0.25071	0.25749	0.24841	0.24283	0.23235	0.24412	0.23658	0.26779	0.25677	0.24634	0.24166	0.24254	0.24435	0.25258	0.25438	0.25104	0.24345	0.24071	0.24341
847.69	0.27629	0.28618	0.29476	0.27512	0.30466	0.32518	0.34895	0.37077	0.34686	0.33908	0.32683	0.3303	0.33811	0.33222	0.31166	0.31324	0.28914	0.28994	0.29723	0.2871	0.28159	0.2694	0.28263	0.27381	0.30792	0.29604	0.2835	0.2782	0.27959	0.28135	0.2915	0.29307	0.28878	0.27999	0.27646	0.27972
848.65	0.32442	0.33624	0.34658	0.32185	0.35685	0.38096	0.40709	0.43161	0.40319	0.39221	0.37703	0.38111	0.38946	0.38368	0.36092	0.36258	0.33445	0.335	0.34261	0.33125	0.32592	0.31196	0.32658	0.31596	0.3531	0.33994	0.32522	0.31905	0.32091	0.32304	0.33477	0.33595	0.3311	0.3208	0.3165	0.32028
849.61	0.37804	0.39177	0.40341	0.37342	0.41418	0.44281	0.4703	0.49738	0.4638	0.44893	0.42996	0.43421	0.44375	0.4383	0.41334	0.41534	0.38351	0.38346	0.39134	0.37903	0.37433	0.35797	0.37347	0.36135	0.40072	0.38597	0.36872	0.3621	0.36447	0.36698	0.38041	0.38117	0.37568	0.36373	0.35864	0.36291
850.57	0.43475	0.45055	0.46312	0.42793	0.47456	0.50797	0.53712	0.56588	0.52655	0.50646	0.48298	0.48767	0.49908	0.4937	0.46709	0.46946	0.43474	0.43343	0.44156	0.42811	0.42433	0.40589	0.42187	0.40782	0.4489	0.43231	0.41265	0.40517	0.40824	0.41111	0.42633	0.42621	0.42061	0.40715	0.4013	0.40564
851.54	0.49477	0.51358	0.52729	0.48707	0.53928	0.57849	0.60935	0.63916	0.5921	0.56646	0.53776	0.54276	0.55587	0.5513	0.52279	0.52625	0.48936	0.48565	0.49352	0.47967	0.47742	0.45608	0.4718	0.45619	0.4978	0.47964	0.45703	0.44929	0.45292	0.45641	0.47316	0.47226	0.46673	0.45154	0.44528	0.44938
852.5	0.5527	0.5748	0.58944	0.54354	0.60228	0.64742	0.67953	0.70986	0.65418	0.6227	0.58811	0.5929	0.60853	0.60458	0.57508	0.5807	0.54178	0.53477	0.54251	0.52854	0.52813	0.50422	0.51872	0.5013	0.54331	0.52345	0.49795	0.48973	0.49428	0.49788	0.51631	0.51469	0.50943	0.49258	0.48576	0.4897
853.46	0.60199	0.62807	0.64205	0.59292	0.65714	0.70721	0.74041	0.77036	0.70661	0.66942	0.62927	0.63345	0.65123	0.64778	0.61875	0.62676	0.58717	0.57604	0.58353	0.56975	0.57216	0.54575	0.55784	0.53963	0.58032	0.55937	0.53113	0.52289	0.52846	0.53167	0.55137	0.54962	0.54398	0.52654	0.51941	0.52301
854.42	0.64656	0.67657	0.69065	0.63921	0.70847	0.76367	0.79948	0.82717	0.75466	0.71252	0.66659	0.67026	0.68876	0.68574	0.65815	0.66924	0.62928	0.6131	0.62007	0.60709	0.61229	0.5838	0.59304	0.57414	0.61341	0.59172	0.5608	0.55238	0.55916	0.56223	0.58259	0.58078	0.57526	0.55717	0.55012	0.55316
855.38	0.67575	0.71031	0.7244	0.67224	0.74608	0.80584	0.84356	0.86818	0.78784	0.74245	0.69198	0.69479	0.71261	0.70958	0.68459	0.70013	0.66033	0.63873	0.64503	0.63355	0.64207	0.61172	0.61744	0.59858	0.63597	0.61364	0.58072	0.57303	0.58086	0.58336	0.60382	0.60252	0.5967	0.57861	0.57203	0.57424
856.34	0.68792	0.72611	0.73992	0.68939	0.76582	0.82777	0.86853	0.88929	0.80334	0.75708	0.70354	0.70538	0.72062	0.71743	0.69705	0.71661	0.67753	0.65105	0.65702	0.64737	0.65901	0.62799	0.62967	0.61168	0.64664	0.62451	0.59064	0.58343	0.5925	0.59414	0.61404	0.61333	0.60743	0.5899	0.58381	0.5855
857.3	0.68388	0.725	0.73881	0.69177	0.76888	0.83275	0.87567	0.89267	0.803	0.75839	0.703	0.70391	0.71478	0.71106	0.69592	0.71925	0.68173	0.65104	0.6563	0.64887	0.66348	0.6325	0.63047	0.61409	0.64623	0.62504	0.59106	0.58484	0.59447	0.59579	0.61411	0.61474	0.60858	0.59178	0.58685	0.58754
858.26	0.66506	0.70762	0.72189	0.67877	0.75593	0.81989	0.86542	0.87817	0.78724	0.74612	0.6903	0.69071	0.69592	0.69144	0.68134	0.70892	0.67235	0.63881	0.64371	0.63873	0.65488	0.62509	0.61969	0.60533	0.63542	0.6157	0.58217	0.577	0.58719	0.58831	0.60501	0.60702	0.60075	0.58462	0.58093	0.58091
859.22	0.6284	0.67134	0.68569	0.64781	0.7228	0.78503	0.83184	0.84098	0.75248	0.71644	0.66283	0.6629	0.66205	0.65622	0.65161	0.68287	0.64763	0.61247	0.61705	0.61425	0.63211	0.60389	0.59565	0.58386	0.61179	0.59402	0.56224	0.55855	0.56893	0.56968	0.5841	0.58794	0.58122	0.56624	0.5638	0.56314
860.18	0.58093	0.62243	0.6369	0.60455	0.67505	0.7336	0.78187	0.7883	0.70386	0.67428	0.62397	0.62383	0.61723	0.61066	0.61049	0.64426	0.61001	0.57466	0.57932	0.57863	0.59656	0.57077	0.56055	0.55195	0.57739	0.56233	0.53304	0.53055	0.54083	0.54144	0.55375	0.55953	0.55226	0.53845	0.53747	0.53621
861.13	0.52647	0.56557	0.58041	0.55226	0.61815	0.67279	0.72053	0.72437	0.64669	0.62335	0.57726	0.57729	0.56597	0.55822	0.56128	0.59706	0.56354	0.52946	0.53403	0.53482	0.55191	0.52897	0.51804	0.51249	0.53605	0.52338	0.49729	0.49578	0.50568	0.50633	0.51663	0.52429	0.51638	0.50398	0.50439	0.5025
862.09	0.46808	0.50388	0.51811	0.49423	0.55444	0.60344	0.65019	0.65163	0.58273	0.56479	0.52419	0.52433	0.51029	0.50139	0.50681	0.54289	0.51033	0.47896	0.48369	0.48514	0.50092	0.48095	0.47012	0.46737	0.48933	0.47881	0.45621	0.45569	0.4651	0.46592	0.47406	0.48331	0.47515	0.46398	0.46569	0.4636
863.08	0.41066	0.44229	0.45587	0.43576	0.48893	0.53297	0.57807	0.57724	0.51732	0.50432	0.46942	0.46944	0.45469	0.4448	0.45123	0.48645	0.45558	0.42699	0.43176	0.43378	0.448	0.43045	0.42074	0.42038	0.44058	0.43202	0.41305	0.41348	0.42223	0.423	0.42929	0.43952	0.43129	0.42135	0.42443	0.42209
864.03	0.35457	0.38185	0.39434	0.37672	0.4232	0.46215	0.50394	0.50186	0.45083	0.44214	0.41224	0.41224	0.3985	0.38846	0.39444	0.42725	0.39843	0.37349	0.37869	0.3808	0.39251	0.37749	0.36935	0.37099	0.38959	0.38265	0.3669	0.3679	0.37596	0.37636	0.38156	0.39247	0.38434	0.37581	0.37956	0.37737
864.99	0.30574	0.32896	0.34046	0.3241	0.36489	0.39892	0.4372	0.43383	0.39179	0.38592	0.36058	0.36058	0.34897	0.3387	0.34392	0.37349	0.34716	0.32591	0.33105	0.33266	0.34261	0.32961	0.32287	0.32607	0.34333	0.33762	0.3247	0.32593	0.33342	0.33348	0.33742	0.34848	0.3409	0.33365	0.33753	0.33577
865.95	0.26184	0.28102	0.29105	0.27625	0.31176	0.34135	0.37588	0.37194	0.33762	0.3334	0.31208	0.31142	0.30309	0.29325	0.29684	0.32241	0.2994	0.28153	0.28661	0.28766	0.29587	0.28421	0.27923	0.28311	0.29912	0.29393	0.28351	0.28516	0.29188	0.29179	0.29459	0.30535	0.29848	0.29222	0.29615	0.29487
866.91	0.22514	0.24089	0.24974	0.23573	0.26658	0.29218	0.32375	0.3194	0.29144	0.28833	0.27002	0.26883	0.26343	0.25435	0.2561	0.27803	0.25832	0.24329	0.24816	0.24855	0.25507	0.2445	0.24087	0.24526	0.25976	0.25502	0.2465	0.24823	0.25445	0.2539	0.25602	0.26618	0.25997	0.25461	0.2584	0.25748
867.87	0.19295	0.20586	0.21368	0.20025	0.227	0.2492	0.27691	0.27267	0.25048	0.24785	0.23201	0.23074	0.22809	0.21949	0.21971	0.23786	0.22165	0.20926	0.21385	0.2136	0.21876	0.20881	0.20649	0.21079	0.22376	0.21919	0.21213	0.21385	0.21955	0.21862	0.22023	0.22946	0.2241	0.21976	0.2228	0.22224
868.83	0.16755	0.17841	0.18512	0.1723	0.19596	0.21463	0.24043	0.23616	0.21823	0.21558	0.20177	0.19994	0.19991	0.19164	0.19049	0.20567	0.19244	0.18212	0.18633	0.18535	0.18953	0.18015	0.17879	0.18274	0.19439	0.18973	0.18377	0.18533	0.1906	0.18953	0.1906	0.19867	0.19408	0.19061	0.19321	0.19259
869.79	0.14543	0.15446	0.15946	0.14828	0.16872	0.18469	0.20837	0.2042	0.18969	0.18713	0.17465	0.17257	0.17462	0.16693	0.16431	0.17691	0.16669	0.15812	0.16195	0.16066	0.16387	0.15477	0.15443	0.15769	0.16809	0.16311	0.15791	0.15953	0.16426	0.16309	0.16389	0.17069	0.16674	0.16407	0.16618	0.16554
870.74	0.12709	0.13512	0.13879	0.12844	0.1462	0.15991	0.18159	0.17795	0.16568	0.16351	0.15187	0.14975	0.15377	0.14617	0.14255	0.15327	0.1453	0.13812	0.14179	0.14026	0.14265	0.1341	0.13401	0.13689	0.14595	0.14094	0.13626	0.13769	0.14225	0.14047	0.14136	0.14722	0.14361	0.14157	0.14334	0.14273
871.7	0.11141	0.11862	0.12097	0.11191	0.12737	0.13925	0.15914	0.15536	0.14515	0.14342	0.13254	0.13034	0.13627	0.12866	0.12417	0.1333	0.12726	0.12124	0.12452	0.12317	0.1248	0.11668	0.11705	0.11934	0.12744	0.12211	0.11791	0.11934	0.12362	0.12157	0.12235	0.12736	0.12408	0.12258	0.12394	0.12331
872.66	0.09849	0.10498	0.10636	0.098459	0.11205	0.12173	0.14049	0.13692	0.12798	0.12661	0.1165	0.11419	0.12139	0.1142	0.1092	0.11684	0.11247	0.10747	0.11037	0.10911	0.1102	0.10248	0.10304	0.10493	0.11233	0.10677	0.103	0.10434	0.10851	0.10604	0.1066	0.11109	0.10811	0.10702	0.10833	0.10747
873.62	0.086535	0.092431	0.092881	0.086031	0.097959	0.1058	0.12311	0.11957	0.11217	0.11103	0.10144	0.099249	0.10769	0.10072	0.095215	0.10169	0.098854	0.094773	0.097311	0.096198	0.096933	0.089523	0.090376	0.091832	0.09849	0.092871	0.089541	0.090855	0.094674	0.092017	0.09255	0.096389	0.093807	0.092961	0.094034	0.09317
874.58	0.075917	0.081382	0.081484	0.075396	0.085782	0.092284	0.10806	0.10461	0.098083	0.097343	0.088482	0.086275	0.095989	0.089085	0.08328	0.088706	0.087298	0.083782	0.085952	0.085201	0.085357	0.078456	0.079445	0.080651	0.086768	0.081062	0.078124	0.079489	0.083122	0.080217	0.080647	0.084069	0.081586	0.081071	0.082022	0.081149
875.53	0.067395	0.072068	0.071855	0.066606	0.075803	0.080704	0.095666	0.091789	0.086517	0.085994	0.077535	0.07555	0.086109	0.079369	0.073381	0.078044	0.077734	0.074776	0.07666	0.075949	0.075927	0.069224	0.07053	0.071449	0.077201	0.071438	0.068793	0.070313	0.073516	0.07064	0.07094	0.073995	0.071577	0.07133	0.072106	0.071321
876.49	0.059466	0.063164	0.06292	0.058492	0.066318	0.069964	0.083855	0.07996	0.075459	0.075319	0.067425	0.065698	0.076745	0.070394	0.064173	0.068269	0.068776	0.066416	0.068101	0.06752	0.06717	0.060673	0.062114	0.063064	0.068457	0.062587	0.06034	0.061899	0.064781	0.061866	0.062104	0.064773	0.062322	0.062452	0.06323	0.062463
877.45	0.052717	0.055972	0.05537	0.051553	0.058338	0.061482	0.074218	0.070325	0.06634	0.066713	0.058995	0.057325	0.069205	0.062928	0.056445	0.060264	0.061269	0.059418	0.060862	0.060458	0.059821	0.05378	0.055126	0.056159	0.06108	0.055247	0.05329	0.054943	0.057409	0.054718	0.054951	0.057168	0.054768	0.055085	0.05579	0.055165
878.41	0.04709	0.04986	0.049302	0.046161	0.051956	0.054356	0.066605	0.062628	0.058772	0.059632	0.052199	0.050605	0.063028	0.056919	0.050294	0.053905	0.055268	0.05385	0.055169	0.054906	0.054002	0.048209	0.049313	0.050604	0.055149	0.049281	0.047637	0.049458	0.051575	0.048996	0.049118	0.051067	0.048746	0.049179	0.049837	0.049358
879.36	0.042673	0.044886	0.044114	0.041477	0.046655	0.048201	0.060171	0.05608	0.052706	0.05378	0.046637	0.044903	0.057557	0.051923	0.045165	0.048526	0.050166	0.049235	0.050468	0.050203	0.049187	0.04353	0.044516	0.046008	0.050267	0.044407	0.042981	0.044802	0.046602	0.044348	0.044433	0.046051	0.043799	0.044224	0.044955	0.044516
880.32	0.038229	0.040374	0.039446	0.037346	0.041686	0.04282	0.054419	0.050515	0.046762	0.048453	0.041482	0.039697	0.052714	0.04743	0.040369	0.043649	0.045632	0.045055	0.046091	0.045874	0.044625	0.039124	0.040153	0.041829	0.045797	0.03995	0.038622	0.040625	0.042171	0.039989	0.040144	0.041441	0.039229	0.039793	0.040719	0.040022
881.28	0.034958	0.037062	0.03596	0.033885	0.038075	0.038676	0.050165	0.046295	0.042472	0.044448	0.037773	0.035797	0.049043	0.044007	0.036781	0.03974	0.042242	0.041924	0.042849	0.042637	0.041414	0.036026	0.036983	0.038668	0.042401	0.036778	0.035343	0.037475	0.038775	0.036776	0.037055	0.038069	0.035906	0.036445	0.037545	0.036781
882.23	0.032101	0.033754	0.032748	0.030946	0.034613	0.034561	0.046234	0.042212	0.038442	0.040761	0.034162	0.032218	0.045629	0.040827	0.033409	0.036201	0.039111	0.038928	0.039806	0.039517	0.038328	0.032848	0.033864	0.035646	0.039358	0.033705	0.032313	0.034557	0.035636	0.033796	0.034127	0.034989	0.032701	0.033284	0.0344	0.033678
883.19	0.029577	0.031041	0.029903	0.028504	0.031647	0.031438	0.042736	0.03876	0.035013	0.037603	0.031095	0.029222	0.042655	0.038279	0.030611	0.033176	0.036525	0.036485	0.037254	0.036903	0.035605	0.030211	0.031319	0.033086	0.036804	0.031105	0.029653	0.03207	0.033029	0.031274	0.0317	0.032447	0.029893	0.03049	0.031847	0.031058
884.15	0.027363	0.028623	0.027449	0.026209	0.029006	0.028755	0.039453	0.035893	0.031797	0.034775	0.028223	0.026721	0.040245	0.035805	0.027997	0.030374	0.033946	0.034129	0.034801	0.034462	0.033087	0.027777	0.029047	0.030662	0.034345	0.028703	0.02718	0.029716	0.030601	0.028943	0.029356	0.030002	0.027353	0.027985	0.029475	0.028745
885.1	0.025792	0.026761	0.025436	0.024376	0.027104	0.026396	0.036832	0.033592	0.029328	0.032559	0.026266	0.024915	0.038306	0.034037	0.026079	0.028241	0.032017	0.032465	0.032978	0.032676	0.031318	0.026106	0.027274	0.028873	0.032399	0.026928	0.025495	0.027871	0.028645	0.027481	0.027736	0.028164	0.025485	0.026119	0.02762	0.027044
886.06	0.023877	0.02487	0.023327	0.02275	0.02512	0.024267	0.03408	0.031403	0.026868	0.030411	0.023994	0.022955	0.036381	0.032138	0.02395	0.026187	0.030044	0.03077	0.03121	0.030743	0.029291	0.024079	0.025286	0.026958	0.030455	0.024971	0.023599	0.026078	0.026573	0.025848	0.02602	0.026212	0.023509	0.024188	0.025706	0.025127
887.01	0.022317	0.023376	0.021537	0.02113	0.023548	0.022441	0.031995	0.029616	0.024852	0.028465	0.022252	0.021284	0.034678	0.030542	0.022316	0.024394	0.028328	0.029209	0.029714	0.029057	0.02766	0.022385	0.023728	0.025485	0.028795	0.023325	0.022031	0.024457	0.024815	0.024431	0.024685	0.024494	0.021867	0.022513	0.024168	0.023489
887.97	0.020867	0.022026	0.019986	0.019603	0.02212	0.020694	0.030101	0.028124	0.02291	0.026653	0.020619	0.019648	0.033055	0.028928	0.020689	0.022581	0.026652	0.02776	0.028216	0.027379	0.025986	0.020653	0.022187	0.023924	0.027294	0.021864	0.020481	0.022863	0.023062	0.023117	0.023348	0.0228	0.020328	0.020962	0.022684	0.021989
888.93	0.019441	0.020844	0.018506	0.018462	0.020883	0.019006	0.028714	0.026667	0.021195	0.025145	0.019193	0.018082	0.031508	0.027658	0.019287	0.021149	0.025445	0.026517	0.027076	0.025942	0.024564	0.019181	0.020709	0.022529	0.025878	0.020609	0.019174	0.021595	0.021645	0.021978	0.02216	0.021363	0.019019	0.019609	0.021405	0.020577
889.88	0.018338	0.019463	0.017185	0.017526	0.019728	0.017525	0.027564	0.025449	0.019823	0.023745	0.017899	0.016727	0.030229	0.026306	0.018212	0.019832	0.024187	0.025161	0.025934	0.024527	0.02321	0.017744	0.019416	0.021331	0.024777	0.019295	0.017917	0.020435	0.020275	0.020813	0.020971	0.02001	0.017817	0.018352	0.02019	0.019365
890.84	0.017328	0.018172	0.015899	0.016363	0.018533	0.01585	0.026187	0.023925	0.018102	0.022182	0.016453	0.015404	0.028918	0.025079	0.017108	0.01844	0.02282	0.023722	0.024645	0.023125	0.021776	0.016285	0.018209	0.020019	0.02354	0.018054	0.016763	0.019208	0.018993	0.0196	0.019731	0.018662	0.016584	0.017116	0.0188	0.018021
891.79	0.016336	0.017002	0.014864	0.015649	0.017436	0.014502	0.025056	0.022693	0.01679	0.020983	0.015188	0.014204	0.027761	0.024001	0.015975	0.017221	0.021663	0.022578	0.023636	0.021873	0.020374	0.015063	0.017013	0.018725	0.022515	0.01702	0.015737	0.018247	0.017812	0.01852	0.018491	0.0175	0.015533	0.015994	0.017615	0.017036
892.75	0.015645	0.015977	0.013781	0.014938	0.016319	0.013256	0.024108	0.021569	0.015724	0.019903	0.014306	0.01333	0.026897	0.023098	0.015001	0.016272	0.020774	0.021506	0.022805	0.020855	0.019391	0.014044	0.016055	0.017732	0.02155	0.016046	0.014852	0.017392	0.016787	0.017664	0.017601	0.016594	0.014614	0.015108	0.016618	0.016074
893.7	0.0149	0.014784	0.012735	0.01412	0.015299	0.012188	0.023301	0.02041	0.014678	0.018859	0.013385	0.012397	0.026155	0.022081	0.014075	0.01525	0.019775	0.020487	0.021957	0.019744	0.018293	0.012992	0.015137	0.016889	0.020726	0.015045	0.014057	0.016541	0.015724	0.016594	0.016709	0.015616	0.013798	0.01424	0.015543	0.015095
894.66	0.013989	0.014024	0.011703	0.013317	0.014182	0.011211	0.022255	0.018977	0.013654	0.017833	0.012255	0.011503	0.025305	0.0213	0.013129	0.014338	0.018799	0.019551	0.021056	0.018681	0.017188	0.011903	0.014246	0.015941	0.019751	0.014287	0.013237	0.015753	0.014844	0.015496	0.015891	0.014681	0.012949	0.013355	0.01451	0.014097
895.61	0.013296	0.013339	0.010974	0.012612	0.013435	0.010394	0.021611	0.01814	0.013062	0.017186	0.011584	0.010677	0.024587	0.020555	0.012414	0.01359	0.018166	0.018779	0.020404	0.017751	0.016335	0.011075	0.013505	0.015267	0.018988	0.013541	0.012565	0.015039	0.013959	0.014616	0.015182	0.013812	0.012252	0.012578	0.013851	0.013342
896.57	0.012778	0.012709	0.010451	0.011864	0.012794	0.0098838	0.0211	0.017323	0.01239	0.016411	0.011061	0.010031	0.023857	0.019954	0.011929	0.012982	0.01755	0.018131	0.019791	0.017054	0.015639	0.010395	0.013055	0.014677	0.018317	0.01301	0.012059	0.014446	0.013301	0.013856	0.014632	0.013242	0.01168	0.011958	0.013297	0.012513
897.52	0.012205	0.011978	0.0098091	0.011059	0.012045	0.0092101	0.020422	0.016128	0.011618	0.015728	0.01033	0.0092058	0.023008	0.019301	0.011372	0.012234	0.016831	0.017399	0.019199	0.016169	0.014685	0.009566	0.01239	0.014048	0.017533	0.012404	0.011496	0.013836	0.012535	0.0129	0.013909	0.012541	0.011027	0.011297	0.012572	0.011755
898.48	0.011486	0.011331	0.0093687	0.010306	0.011389	0.0086164	0.019804	0.015368	0.011078	0.015135	0.0097521	0.0085296	0.022328	0.018757	0.010841	0.011601	0.016245	0.016789	0.01867	0.015568	0.013951	0.0088279	0.01186	0.01339	0.016835	0.011924	0.011107	0.013403	0.01206	0.012317	0.013323	0.012019	0.010507	0.010792	0.011999	0.011178
899.43	0.011108	0.01089	0.0091959	0.009847	0.011034	0.0085242	0.019678	0.014935	0.010801	0.014785	0.0095675	0.0081196	0.021771	0.01848	0.010465	0.011188	0.015973	0.016461	0.018401	0.015221	0.013439	0.0084434	0.011606	0.013083	0.016433	0.0115	0.010855	0.013061	0.011652	0.011923	0.012919	0.011798	0.010225	0.010554	0.011589	0.010848
900.39	0.010687	0.010491	0.0087089	0.0093166	0.010401	0.0080355	0.018987	0.014185	0.010302	0.01416	0.0091761	0.0077876	0.021283	0.017998	0.010061	0.01065	0.015521	0.01595	0.018021	0.014836	0.012922	0.0079394	0.011318	0.012692	0.015872	0.011245	0.010514	0.012695	0.011317	0.011444	0.012383	0.011572	0.0098098	0.010261	0.01111	0.010484
901.34	0.010028	0.0098634	0.0079644	0.0087368	0.0098723	0.0074921	0.01811	0.013279	0.0097945	0.013687	0.008554	0.0072853	0.020725	0.017495	0.0095327	0.0099227	0.014951	0.015334	0.01742	0.01432	0.012118	0.0072363	0.010763	0.012238	0.015211	0.010678	0.0099401	0.012259	0.010813	0.010815	0.011819	0.011185	0.0094147	0.0098672	0.010544	0.010071
902.3	0.0097019	0.0095896	0.0075255	0.0085085	0.0096092	0.0072018	0.017638	0.012959	0.0095967	0.013392	0.0081989	0.0071183	0.020426	0.017251	0.0092593	0.009578	0.014635	0.01503	0.017163	0.014209	0.011763	0.0070002	0.010646	0.012062	0.015052	0.010443	0.0096919	0.012121	0.01065	0.01055	0.011554	0.011175	0.009375	0.0097315	0.01034	0.009858
903.25	0.0093271	0.00937	0.006906	0.0081795	0.0093194	0.0069771	0.017095	0.012282	0.0093415	0.012969	0.0078147	0.0068611	0.019869	0.017026	0.0089903	0.009113	0.01423	0.01456	0.016755	0.013892	0.01136	0.0066748	0.01046	0.011736	0.014692	0.01014	0.0092202	0.011754	0.010321	0.010096	0.011185	0.010976	0.0091169	0.0094223	0.010038	0.0095989
904.2	0.0085949	0.0088383	0.0064567	0.0073985	0.0088205	0.0063994	0.016271	0.011277	0.00883	0.012279	0.0071845	0.006295	0.019071	0.016326	0.0085265	0.008393	0.013697	0.013819	0.016141	0.013443	0.010763	0.0060912	0.009987	0.011176	0.014186	0.0096938	0.0086643	0.01126	0.0099337	0.0094821	0.010665	0.010694	0.0087735	0.0088629	0.0096319	0.009053
905.16	0.0084349	0.0082291	0.0061801	0.0072313	0.0084776	0.0062153	0.015889	0.010775	0.0084085	0.01194	0.0067024	0.0058663	0.018457	0.01593	0.0082859	0.0079106	0.013294	0.013426	0.015735	0.013062	0.010189	0.0057381	0.0096518	0.010821	0.013924	0.0093539	0.0082721	0.010974	0.0096657	0.0090339	0.010256	0.010683	0.0087462	0.0085214	0.0093016	0.008787
906.09	0.0084317	0.0078956	0.0061291	0.0071551	0.0080805	0.0058897	0.015455	0.010398	0.0080535	0.011602	0.0063807	0.0055274	0.018071	0.015543	0.0081298	0.0076533	0.013003	0.013188	0.015534	0.012829	0.0099372	0.0056372	0.0095271	0.010576	0.013805	0.009174	0.0081991	0.010737	0.0094551	0.0087622	0.010028	0.010818	0.0088161	0.0083485	0.0090297	0.0086022
907.04	0.0080006	0.0074069	0.0060492	0.0067916	0.0077831	0.0057364	0.01484	0.0097562	0.0075085	0.011123	0.0059227	0.005077	0.017413	0.014994	0.007789	0.0071991	0.012604	0.012813	0.015043	0.012377	0.0095691	0.0052388	0.0092255	0.010127	0.013387	0.0087636	0.0078565	0.010449	0.0091492	0.0082941	0.0095178	0.010695	0.0087295	0.0080005	0.008646	0.0082809
908	0.0079708	0.0070845	0.0060442	0.0065426	0.0074705	0.0052742	0.014136	0.0091566	0.006944	0.010846	0.0055213	0.0047949	0.017117	0.014571	0.0076827	0.0069704	0.012224	0.012609	0.01473	0.012091	0.009316	0.0050893	0.0090214	0.0099726	0.013213	0.0085877	0.0076824	0.010325	0.008981	0.0081011	0.0092655	0.010801	0.0088642	0.0078759	0.0084232	0.008148
908.95	0.0079137	0.0067198	0.0056435	0.0065871	0.0072488	0.0048838	0.013566	0.0089194	0.006496	0.010563	0.0051508	0.0044824	0.016899	0.014337	0.0075468	0.0065847	0.011844	0.012466	0.014445	0.011809	0.0089973	0.004908	0.0088457	0.0096983	0.012959	0.008446	0.00739	0.010182	0.0087688	0.0079535	0.0089639	0.010838	0.008907	0.0077084	0.0081779	0.0080026
909.9	0.0076555	0.0063693	0.0053976	0.0063693	0.0069584	0.0047369	0.013078	0.0083379	0.0061036	0.010174	0.0048424	0.0041904	0.016552	0.014016	0.0073395	0.0063205	0.011408	0.012316	0.014121	0.011657	0.0089072	0.004726	0.0086919	0.0094431	0.01279	0.008265	0.0072749	0.010097	0.0086012	0.0078887	0.0087938	0.010804	0.0089144	0.0075474	0.007889	0.0078515
910.85	0.0073971	0.0061005	0.0050757	0.0061471	0.0068078	0.0046294	0.012544	0.007818	0.0056766	0.0098445	0.0046075	0.0040785	0.0162	0.013632	0.0071285	0.0060224	0.011126	0.012035	0.013802	0.011402	0.0087183	0.0045099	0.0085275	0.0092832	0.012594	0.0080697	0.0069888	0.0098658	0.0084115	0.0077698	0.00852	0.010724	0.0088375	0.0073542	0.0076069	0.0076698
911.81	0.0073878	0.0060491	0.0047229	0.0060411	0.0065486	0.0044043	0.012058	0.0073935	0.0054663	0.0095416	0.004376	0.0038346	0.01594	0.01334	0.006949	0.0055742	0.010815	0.011799	0.013337	0.011192	0.0086114	0.0043742	0.0083266	0.0091665	0.012464	0.0080345	0.0068049	0.0096142	0.0081954	0.0078413	0.0083395	0.010619	0.0088233	0.0071531	0.0073389	0.0076281
912.76	0.007332	0.0057964	0.004421	0.0060378	0.006235	0.0043149	0.011598	0.0068632	0.0049931	0.009046	0.0040491	0.0034958	0.015414	0.012949	0.0066781	0.0051447	0.010561	0.01139	0.012769	0.010899	0.0083685	0.00402	0.0081563	0.0087854	0.012302	0.0078788	0.0065671	0.0092886	0.0078091	0.0076295	0.0079757	0.010499	0.0086145	0.0068072	0.0070808	0.0074253
913.71	0.007297	0.0059051	0.0043187	0.0061175	0.0059031	0.0042715	0.011187	0.006502	0.0046721	0.0088931	0.0039162	0.0034065	0.015221	0.012596	0.0066294	0.0049787	0.010308	0.011191	0.012562	0.01075	0.008383	0.0038944	0.0081749	0.0087473	0.012268	0.0078369	0.0066125	0.0091038	0.0076445	0.0075696	0.0078527	0.010499	0.0086037	0.0066648	0.006947	0.0074456
914.67	0.0069999	0.0058504	0.0040506	0.0060168	0.0055568	0.0038931	0.010672	0.0059186	0.004179	0.008579	0.0035519	0.0032077	0.014811	0.012142	0.0063163	0.0044679	0.010113	0.010732	0.01202	0.010352	0.0079713	0.0035513	0.0079903	0.0084625	0.012033	0.0075577	0.0062909	0.0087239	0.0072528	0.0073659	0.0074792	0.010174	0.0083088	0.0064194	0.0067633	0.0072729
915.62	0.0068645	0.0058007	0.0036588	0.0059134	0.0050323	0.0036224	0.010221	0.0053049	0.003788	0.0083591	0.0032143	0.0028222	0.01443	0.011813	0.0059856	0.0040789	0.0098616	0.010389	0.011654	0.010045	0.0077814	0.003253	0.0078461	0.0081754	0.011895	0.0074909	0.0060294	0.008394	0.006973	0.0073234	0.0072715	0.009959	0.0080161	0.0061324	0.0065755	0.0071473
916.57	0.0067849	0.005569	0.0034644	0.00591	0.0047256	0.0034516	0.0097099	0.0048403	0.0033896	0.0081362	0.0028932	0.0026118	0.014122	0.011452	0.0057833	0.0039641	0.0096288	0.010087	0.011424	0.0098652	0.0075342	0.0030646	0.0078348	0.0079899	0.011796	0.007438	0.0058626	0.0080769	0.0068115	0.0071436	0.007163	0.0098536	0.0078748	0.0059781	0.0064725	0.0070415
917.52	0.006468	0.0053035	0.003266	0.0060318	0.0042492	0.0033114	0.009231	0.0044137	0.0032144	0.0079017	0.0027147	0.0023949	0.013979	0.011088	0.0055429	0.0037112	0.009452	0.0098115	0.011191	0.0096831	0.0072894	0.002961	0.0077288	0.0079578	0.011595	0.0073129	0.005707	0.0078401	0.0066009	0.0070808	0.0070446	0.0097027	0.0076839	0.0058225	0.006311	0.0069032
918.47	0.0066059	0.004947	0.0031763	0.0062192	0.0040552	0.003174	0.0087715	0.0039377	0.0029314	0.0076111	0.0024595	0.0022113	0.013617	0.01091	0.0052994	0.0035309	0.0093647	0.0094882	0.01078	0.0095379	0.0070357	0.0028484	0.0076598	0.0078543	0.011469	0.0072004	0.0055384	0.0075147	0.0063681	0.0071079	0.0069766	0.0095479	0.0074993	0.0058007	0.0062089	0.0067758
919.43	0.0067429	0.004643	0.0029413	0.0064827	0.0038214	0.0030655	0.0084136	0.0035337	0.0027207	0.0073521	0.0023475	0.0019248	0.013269	0.010688	0.0050779	0.0033635	0.0091546	0.0092714	0.010576	0.0093971	0.0070602	0.0027913	0.007576	0.0077377	0.011375	0.007145	0.005447	0.0071771	0.0062608	0.0069923	0.0070314	0.0095378	0.0074972	0.0056723	0.0061628	0.0065731
920.38	0.0067261	0.00435	0.0027711	0.0068253	0.0036843	0.0028114	0.0079998	0.0031	0.0023886	0.0070135	0.0022647	0.0017442	0.013063	0.010495	0.0049217	0.0031129	0.0089744	0.0089787	0.010207	0.0090991	0.0068436	0.002644	0.0074305	0.007596	0.011137	0.0069937	0.0053567	0.0069588	0.0061229	0.006861	0.0070259	0.0094614	0.0074823	0.0056002	0.0061499	0.0063744
921.31	0.0068149	0.0039332	0.0024201	0.0069524	0.0033795	0.0024609	0.0076608	0.0026116	0.002049	0.0066948	0.0021565	0.0015175	0.012802	0.010243	0.0047817	0.0028743	0.0088982	0.0086467	0.009826	0.0087939	0.0066268	0.0025092	0.0072397	0.0074383	0.010968	0.0068345	0.0052192	0.006683	0.0060334	0.0068146	0.0069348	0.0093389	0.0072427	0.0055334	0.0060294	0.0062424
922.26	0.007033	0.00374	0.0022117	0.0071163	0.0034018	0.0022516	0.0076411	0.0024935	0.001838	0.0066545	0.0020235	0.0015546	0.012586	0.010107	0.0046652	0.0027602	0.0087901	0.0086043	0.0096089	0.008687	0.0065888	0.0023822	0.0071471	0.0074	0.010985	0.0067072	0.0051624	0.00648	0.0061122	0.0068634	0.0069947	0.0094179	0.0072395	0.0056015	0.0059959	0.0062268
923.21	0.0070948	0.0034618	0.0018944	0.0070305	0.0030679	0.0018997	0.0072128	0.0017905	0.0015679	0.0063211	0.001822	0.0012772	0.012345	0.0097755	0.0044057	0.0024146	0.0084489	0.0082998	0.009241	0.0083397	0.0061846	0.0020638	0.0068225	0.0071658	0.010736	0.0064718	0.0050064	0.006262	0.0059933	0.0066991	0.0068668	0.0093869	0.0070607	0.0054584	0.0056571	0.0060178
924.16	0.0073362	0.0033564	0.0016273	0.0072686	0.0028875	0.0016849	0.006767	0.0017117	0.0014061	0.0061535	0.0017575	0.0012549	0.012372	0.0097259	0.0044815	0.0024459	0.0083382	0.0082025	0.0089904	0.0082293	0.0059126	0.001929	0.0068172	0.0070789	0.01063	0.0065403	0.0049618	0.0061764	0.0060573	0.0067859	0.0068171	0.0095271	0.0069267	0.0055394	0.0055836	0.0059662
925.11	0.0073577	0.0030375	0.001416	0.0072262	0.0026307	0.0014265	0.0063721	0.0014957	0.0011975	0.0059588	0.0015846	0.0010988	0.01217	0.0095237	0.0042908	0.0022485	0.0079338	0.0080896	0.0086633	0.008169	0.0056328	0.0016702	0.0066559	0.0069288	0.01051	0.0063443	0.0048164	0.0059829	0.0060435	0.0067213	0.0066228	0.0095696	0.0067389	0.0055442	0.0054055	0.0058233
926.06	0.0076418	0.0029143	0.001414	0.0074757	0.0024401	0.0012881	0.0062638	0.001093	0.0011259	0.0058667	0.0016078	0.0010583	0.012084	0.0095246	0.0040538	0.0022405	0.0076488	0.0081536	0.0085965	0.0081846	0.0053912	0.0014375	0.0065825	0.0068507	0.010328	0.0063277	0.0048016	0.0060107	0.0059735	0.0067533	0.0065783	0.0098356	0.0067888	0.0055484	0.0053974	0.0056126
927.02	0.0075875	0.0025377	0.0012702	0.0074501	0.00196	0.0010002	0.0056281	0.00072297	0.00084776	0.0055169	0.0016619	0.00078921	0.011801	0.0094197	0.0038906	0.0020294	0.00735	0.0079351	0.0082738	0.0081206	0.0050674	0.0011779	0.0063459	0.0066009	0.010106	0.0062126	0.0046682	0.0059021	0.0057765	0.0066418	0.006392	0.0099324	0.0067715	0.0054831	0.005308	0.0054708
927.97	0.0076388	0.0022405	0.0010054	0.0075964	0.001881	0.00091699	0.0056731	0.00088449	0.00070025	0.0055375	0.0018125	0.00083802	0.011734	0.0093279	0.0037864	0.0020561	0.0073138	0.0080756	0.0082187	0.0082694	0.0050587	0.0011397	0.0062863	0.0065753	0.010118	0.0063251	0.0046872	0.0058786	0.0058779	0.0066901	0.0063375	0.010018	0.0069455	0.0055798	0.0055715	0.0054916
928.92	0.0073716	0.0019605	0.0011616	0.0075875	0.0018416	0.00072184	0.0056253	0.00071354	0.00067694	0.0055717	0.0019858	0.00086009	0.011647	0.0092609	0.0035705	0.0020143	0.007085	0.0081688	0.0081586	0.0083552	0.0050454	0.00099868	0.006146	0.0066046	0.010152	0.0063133	0.0047412	0.0058657	0.0057683	0.006641	0.0063161	0.010144	0.0071185	0.0055837	0.0055927	0.005519
929.87	0.0073279	0.0019002	0.0012183	0.0077049	0.0018298	0.00072003	0.0056039	0.0008236	0.00064481	0.0056158	0.0021287	0.00086841	0.011593	0.0093183	0.0036106	0.0021003	0.0070951	0.0083525	0.0081036	0.0085215	0.0050744	0.00092815	0.0061696	0.0066033	0.010142	0.0064874	0.0049563	0.0058642	0.0057635	0.0066383	0.0063488	0.010243	0.007272	0.0055741	0.0056833	0.0056026
930.82	0.0070792	0.0018152	0.001148	0.0078266	0.0019832	0.00066303	0.0056015	0.001145	0.00065881	0.0057231	0.0023438	0.00082184	0.011534	0.0092945	0.0037901	0.0021093	0.00712	0.0084926	0.0079834	0.0086613	0.0051505	0.00091875	0.0060781	0.0065897	0.010234	0.0066561	0.0051126	0.0057331	0.0058454	0.0066109	0.0063597	0.010267	0.007283	0.0055279	0.0058731	0.0057451
931.75	0.0067403	0.0019229	0.0010445	0.0079534	0.0022104	0.00066051	0.0058293	0.0013109	0.00086932	0.0059509	0.0025251	0.0008107	0.011504	0.0092843	0.0037032	0.0022823	0.0070885	0.0087177	0.0080329	0.0088052	0.0052071	0.00089976	0.0060782	0.0065407	0.01035	0.0069001	0.0052374	0.0056711	0.0058776	0.006608	0.0063055	0.010149	0.0072746	0.0054751	0.0060232	0.0057225
932.7	0.0066228	0.0020997	0.0012203	0.0081043	0.0023706	0.00073268	0.0059474	0.0015962	0.0011739	0.0061546	0.0028268	0.0008323	0.01145	0.0094395	0.0037794	0.0025059	0.007212	0.0090439	0.0080736	0.0090595	0.005453	0.00096544	0.0061569	0.0066148	0.010541	0.0071683	0.0054319	0.0057189	0.0058778	0.00665	0.0063546	0.010251	0.0073506	0.005546	0.0061683	0.0058683
933.65	0.0063476	0.0021252	0.0010874	0.0079999	0.00244	0.00082371	0.0060104	0.001765	0.0011114	0.0063039	0.0029047	0.0006042	0.011214	0.0093265	0.0036901	0.0025158	0.0072339	0.0091901	0.0080712	0.0091869	0.0054503	0.00094034	0.0059967	0.0065365	0.010613	0.0073242	0.0055092	0.0056584	0.0059885	0.0066022	0.0062743	0.010039	0.0072435	0.0055353	0.0062356	0.005867
934.6	0.0060561	0.0022121	0.0012551	0.0080093	0.0024743	0.00094198	0.0063131	0.0018864	0.0013605	0.006497	0.0030956	0.00048126	0.010996	0.0093488	0.003618	0.0027013	0.0073943	0.0093779	0.0081388	0.0093214	0.0055485	0.0010096	0.005915	0.0065697	0.010821	0.0076158	0.0055944	0.0057253	0.0060454	0.0066397	0.0062958	0.0099124	0.0071985	0.0055344	0.0063443	0.0060473
935.55	0.0056818	0.0023783	0.0014775	0.0078877	0.0023493	0.001158	0.0064428	0.0021011	0.0015596	0.006674	0.0033444	0.00047596	0.010874	0.0093035	0.0035347	0.0027644	0.0074847	0.0096011	0.0081062	0.009534	0.0057324	0.0010424	0.0060352	0.0066493	0.011108	0.0078213	0.0058441	0.0059281	0.0060575	0.0066824	0.0064228	0.009793	0.0073326	0.0056625	0.0064477	0.0061698
936.5	0.0053681	0.0023951	0.0017086	0.0078406	0.0023931	0.0010368	0.0065222	0.002293	0.0015908	0.006888	0.0035301	0.00053473	0.010642	0.0090883	0.0034845	0.0026943	0.0075365	0.0097725	0.0079623	0.0095707	0.005902	0.0010382	0.0061247	0.00675	0.01116	0.0079622	0.0060926	0.0059136	0.0061405	0.0066721	0.0064653	0.0097065	0.0072674	0.005688	0.0066848	0.0064171
937.45	0.0050608	0.0023825	0.0017742	0.0076538	0.0023313	0.0011511	0.0063366	0.0023624	0.0015887	0.0070106	0.0037588	0.00044119	0.010486	0.0087988	0.0034142	0.0027314	0.0074205	0.0098768	0.0077964	0.009547	0.0059304	0.00090464	0.0061265	0.0067779	0.011279	0.0079716	0.0061815	0.0059373	0.0060962	0.0066161	0.0064429	0.0094421	0.0072115	0.0056109	0.0066978	0.0065313
938.4	0.0049226	0.0025656	0.002104	0.0075316	0.0024688	0.0012169	0.0066137	0.0027576	0.0020924	0.007159	0.0040182	0.00063785	0.010558	0.008833	0.0035159	0.0028636	0.0075745	0.010217	0.0077576	0.0097121	0.0062515	0.0010824	0.0063461	0.0070201	0.011506	0.0081961	0.0065779	0.0061585	0.006239	0.006879	0.006696	0.0095709	0.0074453	0.0058155	0.0070035	0.0069117
939.32	0.0046503	0.0028158	0.0022828	0.0074893	0.0026553	0.0013891	0.0067881	0.0032001	0.0023779	0.0074849	0.0043846	0.000766	0.010576	0.0087498	0.0035753	0.003002	0.0076828	0.010581	0.0077176	0.0098693	0.006667	0.0013624	0.0065994	0.0071956	0.011836	0.0084562	0.006993	0.0063737	0.0064975	0.0072464	0.0069287	0.009809	0.0076418	0.0061049	0.0073654	0.0071603
940.27	0.0044448	0.0028726	0.0025351	0.0072628	0.0028156	0.0014588	0.0067893	0.0034332	0.0024272	0.0077229	0.00444	0.00083429	0.010397	0.0086504	0.0035196	0.002978	0.0076392	0.010724	0.0075471	0.0098886	0.0069185	0.0014041	0.0066764	0.0072537	0.011982	0.0085662	0.0071236	0.0063921	0.0067417	0.0074182	0.0069883	0.0098178	0.0076644	0.0061813	0.0075905	0.0073365
941.22	0.0046228	0.0032987	0.0028619	0.0072729	0.0032761	0.0020659	0.0072275	0.0038576	0.0028907	0.0081135	0.0047414	0.0011597	0.010668	0.0088975	0.003758	0.0033484	0.0079549	0.011138	0.0077501	0.010134	0.007435	0.0018024	0.0070283	0.0076568	0.012594	0.0090238	0.0075451	0.0068433	0.0072137	0.0079328	0.007475	0.010137	0.0082272	0.0065122	0.007954	0.0077122
942.17	0.0044988	0.003732	0.0034314	0.0073804	0.0038365	0.0026212	0.0081122	0.0045268	0.0033048	0.0085986	0.004983	0.0015805	0.01087	0.0091707	0.003949	0.0036515	0.0082939	0.011454	0.007955	0.010496	0.0080312	0.0023634	0.0074063	0.0080066	0.013269	0.0096241	0.0081476	0.0073715	0.0078376	0.0085467	0.0081686	0.010644	0.0087694	0.007	0.0086796	0.0082389
943.12	0.0047408	0.0041364	0.0039177	0.0074732	0.0044269	0.0033059	0.0085772	0.0050368	0.0036015	0.0090978	0.005485	0.00189	0.01101	0.0093484	0.0042525	0.0040283	0.0085877	0.011655	0.0080337	0.010743	0.0086097	0.0027595	0.0078852	0.0083485	0.014059	0.010146	0.0085458	0.0078217	0.0083609	0.0091526	0.008679	0.011031	0.0092507	0.0075106	0.0092899	0.0087279
944.07	0.0051168	0.0044035	0.0044376	0.0074565	0.0053164	0.0040623	0.0092453	0.0055976	0.0041441	0.0095659	0.0059879	0.0024962	0.011346	0.0096106	0.004738	0.0044773	0.0088951	0.012011	0.0083012	0.011168	0.0093443	0.0033288	0.0084359	0.0088803	0.01487	0.010718	0.009135	0.0084061	0.0090176	0.0098237	0.0093739	0.011584	0.010118	0.0082229	0.010029	0.009358
945.02	0.0054195	0.0050568	0.0051004	0.0077848	0.0062809	0.0048916	0.010312	0.0063395	0.0049749	0.010283	0.0066381	0.0032118	0.011815	0.01003	0.0053045	0.0051752	0.0093891	0.012597	0.0087649	0.011665	0.010261	0.0040658	0.0091029	0.0095363	0.015812	0.011517	0.0099702	0.0091863	0.0097374	0.01067	0.010236	0.01241	0.011018	0.009158	0.010858	0.010144
945.96	0.0059598	0.0055361	0.0058586	0.007838	0.0070327	0.0058252	0.011153	0.0071815	0.0055982	0.0109	0.0072229	0.0038334	0.012196	0.010507	0.0058354	0.0057101	0.009739	0.01316	0.0091847	0.012279	0.011108	0.004851	0.0097196	0.01006	0.016769	0.012246	0.010705	0.0098989	0.010466	0.011581	0.011149	0.013317	0.011917	0.010179	0.01171	0.011009
946.89	0.0063784	0.0059547	0.0063549	0.0077014	0.007587	0.0066033	0.011802	0.0077663	0.0062861	0.011417	0.0076932	0.0043372	0.01236	0.01088	0.0062361	0.0060983	0.0098569	0.013575	0.009482	0.012541	0.011791	0.0054196	0.010186	0.010472	0.017583	0.012669	0.011225	0.010362	0.011057	0.012257	0.011751	0.014043	0.012701	0.010938	0.012327	0.011638
947.84	0.0065769	0.0064638	0.0068548	0.00785	0.0083005	0.0075627	0.012718	0.0085431	0.0069154	0.012043	0.0080643	0.0049602	0.012688	0.011267	0.0067196	0.0066657	0.010153	0.014224	0.010012	0.013098	0.01257	0.0061832	0.010906	0.010982	0.018388	0.0133	0.011954	0.011023	0.011909	0.013014	0.012606	0.014829	0.013729	0.011746	0.013143	0.012411
948.79	0.0072985	0.0074963	0.0075499	0.0082415	0.0090124	0.0087524	0.013861	0.009571	0.0077661	0.01267	0.0085981	0.0056574	0.013079	0.011835	0.007274	0.0073219	0.010553	0.015001	0.010587	0.013724	0.013364	0.0069785	0.011684	0.011632	0.019433	0.014041	0.012687	0.011787	0.012754	0.01384	0.013522	0.01569	0.014805	0.012707	0.014038	0.013302
949.74	0.007935	0.0078916	0.007797	0.0082257	0.0096349	0.0097864	0.014532	0.0099754	0.0083667	0.013018	0.0089041	0.0060279	0.013392	0.012143	0.0076384	0.0076571	0.010743	0.015394	0.010941	0.014139	0.013896	0.0076424	0.012266	0.012035	0.020275	0.014417	0.013202	0.012203	0.013432	0.014407	0.014214	0.016261	0.015803	0.013513	0.014733	0.013877
950.68	0.0083888	0.008652	0.0080557	0.0085564	0.010398	0.010793	0.015281	0.010542	0.0090405	0.013571	0.0093356	0.0062762	0.013733	0.012432	0.0079618	0.0081792	0.011003	0.015804	0.011329	0.014478	0.014504	0.0082509	0.012903	0.012484	0.021031	0.014835	0.013799	0.012735	0.014109	0.014886	0.014748	0.01676	0.016668	0.014352	0.015439	0.014385
951.63	0.0089824	0.009389	0.0084442	0.0091203	0.011248	0.011752	0.015939	0.011211	0.0096931	0.014007	0.0096947	0.0065663	0.014174	0.012722	0.0085191	0.0087787	0.011308	0.016387	0.011924	0.015104	0.015227	0.0089781	0.013577	0.013009	0.021819	0.015574	0.014486	0.013348	0.01491	0.015496	0.015361	0.017361	0.017637	0.015268	0.016214	0.015009
952.58	0.0096202	0.010057	0.0088033	0.0094918	0.011733	0.012477	0.016617	0.01185	0.010372	0.014381	0.010074	0.0068624	0.014602	0.012969	0.0089383	0.0090464	0.011486	0.016765	0.012306	0.015458	0.015819	0.0095436	0.014051	0.013446	0.022435	0.01593	0.015072	0.013779	0.015389	0.015877	0.015777	0.017929	0.018385	0.016032	0.016885	0.015425
953.5	0.0096488	0.010048	0.0087308	0.0095086	0.012201	0.012732	0.016721	0.011852	0.010583	0.014562	0.0099909	0.0067513	0.014687	0.012863	0.0090956	0.0089861	0.011438	0.016755	0.012382	0.015492	0.015985	0.0097577	0.014187	0.013445	0.022444	0.0159	0.015309	0.013807	0.015605	0.01595	0.015792	0.018082	0.01863	0.016286	0.017079	0.015506
954.45	0.0098276	0.010273	0.0091459	0.009879	0.012488	0.013149	0.016901	0.012548	0.010921	0.014798	0.010131	0.0068117	0.01484	0.012992	0.0094678	0.0092248	0.011525	0.016976	0.012654	0.015771	0.016327	0.010062	0.014336	0.01365	0.022576	0.016034	0.015788	0.014144	0.015929	0.016223	0.015941	0.01832	0.01896	0.016699	0.017407	0.0158
955.4	0.0098249	0.01021	0.0094527	0.0099353	0.012449	0.013131	0.016681	0.012793	0.011022	0.014591	0.010025	0.0067835	0.014766	0.012873	0.0097344	0.0091628	0.01139	0.017023	0.012664	0.015717	0.01629	0.010021	0.014258	0.013579	0.022317	0.015766	0.015922	0.014104	0.015995	0.016076	0.015874	0.018261	0.018887	0.016673	0.017397	0.015859
956.35	0.0097869	0.0099433	0.0094272	0.0099438	0.012592	0.013086	0.016594	0.012988	0.01104	0.014606	0.010076	0.0068883	0.014806	0.012808	0.0098955	0.0090214	0.011427	0.017012	0.01264	0.015664	0.016343	0.0099501	0.014214	0.013467	0.02196	0.015441	0.016027	0.014121	0.016023	0.015937	0.015805	0.018123	0.01867	0.016618	0.017276	0.015716
957.29	0.0097478	0.0098614	0.0093897	0.010059	0.01266	0.01326	0.016613	0.013099	0.01124	0.014675	0.010069	0.0069688	0.014819	0.012826	0.010142	0.0091339	0.011424	0.017075	0.012645	0.015705	0.016315	0.009864	0.014082	0.013365	0.021548	0.015166	0.016077	0.014064	0.016007	0.015833	0.015683	0.017895	0.018369	0.016468	0.017127	0.015578
958.24	0.0099337	0.0097902	0.0095843	0.010199	0.012495	0.013206	0.016595	0.013209	0.011379	0.014533	0.010099	0.0070305	0.015004	0.012774	0.010371	0.009154	0.011432	0.017137	0.012807	0.015731	0.016405	0.0097912	0.013905	0.013338	0.021193	0.014882	0.016129	0.014025	0.016075	0.015752	0.015706	0.017571	0.017873	0.016353	0.017063	0.015422
959.17	0.010113	0.0099288	0.009508	0.0104	0.012644	0.013035	0.016706	0.013365	0.011503	0.014514	0.010093	0.0072199	0.015266	0.012874	0.010545	0.0091946	0.011434	0.017315	0.013054	0.015829	0.016489	0.0097573	0.013919	0.013261	0.020736	0.014707	0.016185	0.014058	0.016114	0.015703	0.015654	0.017409	0.017357	0.016063	0.017042	0.015429
960.11	0.010198	0.0098943	0.009461	0.010449	0.01258	0.012749	0.016803	0.013287	0.011566	0.014549	0.010002	0.0072924	0.015403	0.012969	0.01068	0.0091684	0.011343	0.01741	0.013199	0.01604	0.016622	0.0096847	0.013787	0.0132	0.02037	0.014575	0.016195	0.013878	0.015948	0.015776	0.015479	0.017062	0.016759	0.015748	0.016951	0.015192
961.06	0.010471	0.0098663	0.0095822	0.010658	0.012219	0.012443	0.016737	0.013501	0.011657	0.01454	0.0099354	0.0071751	0.015674	0.013001	0.010753	0.0092565	0.011347	0.017505	0.013271	0.016055	0.016618	0.0096042	0.013675	0.01308	0.019895	0.014245	0.016194	0.01371	0.015778	0.015778	0.015304	0.016745	0.016123	0.015332	0.0168	0.015162
962.01	0.01059	0.009583	0.0096504	0.010937	0.012066	0.01189	0.016592	0.013417	0.011627	0.014429	0.0097962	0.0071767	0.015797	0.013002	0.01073	0.0092706	0.011385	0.017654	0.013528	0.016192	0.016825	0.0095597	0.01349	0.013014	0.019505	0.014083	0.016134	0.013657	0.015735	0.015787	0.015247	0.016482	0.015498	0.014895	0.016629	0.015042
962.95	0.010807	0.0095315	0.0097506	0.011282	0.011915	0.011658	0.016418	0.013728	0.011645	0.014468	0.0098815	0.0073136	0.01591	0.013126	0.010707	0.0094611	0.011374	0.017776	0.013731	0.016417	0.017034	0.0095305	0.01343	0.013009	0.019323	0.01403	0.016189	0.013641	0.015592	0.015736	0.015103	0.016219	0.015146	0.014533	0.016417	0.014999
963.9	0.010725	0.0091373	0.009497	0.011194	0.011419	0.011128	0.015931	0.013604	0.011389	0.014253	0.0097345	0.0071259	0.015772	0.012845	0.010504	0.0093904	0.011172	0.017534	0.01367	0.016213	0.016964	0.0093348	0.013088	0.012729	0.018883	0.013589	0.015873	0.013267	0.015318	0.01554	0.014835	0.015788	0.01449	0.013985	0.015968	0.014584
964.82	0.011296	0.0089019	0.0093126	0.011366	0.01123	0.010953	0.015948	0.014035	0.011443	0.014271	0.0098703	0.0073207	0.01595	0.012761	0.010543	0.0094902	0.011217	0.017587	0.014011	0.016318	0.017154	0.0093528	0.013021	0.01268	0.018766	0.013471	0.015883	0.01336	0.0155	0.015557	0.014975	0.015725	0.014221	0.013741	0.015864	0.014495
965.77	0.0115	0.0088803	0.0092334	0.011294	0.011321	0.010652	0.01606	0.014131	0.011417	0.014133	0.0096826	0.007583	0.015858	0.012772	0.010454	0.0095664	0.011149	0.017494	0.014216	0.016486	0.017278	0.009272	0.012785	0.01267	0.018549	0.013326	0.015801	0.013318	0.015497	0.015691	0.014991	0.015591	0.013922	0.013559	0.01574	0.01421
966.71	0.012079	0.0090041	0.0092655	0.011183	0.011302	0.010635	0.016072	0.014488	0.011388	0.01416	0.0098099	0.007827	0.015996	0.012843	0.010464	0.0097067	0.011098	0.017429	0.014384	0.016564	0.017342	0.009225	0.012816	0.012671	0.018481	0.013208	0.01589	0.013261	0.015435	0.015796	0.014991	0.015529	0.013789	0.013472	0.015609	0.014154
967.66	0.012434	0.0088867	0.0090499	0.011017	0.011164	0.010375	0.016364	0.014773	0.011503	0.014239	0.0097482	0.0079993	0.016056	0.012834	0.010497	0.0097628	0.01109	0.01744	0.014552	0.016754	0.017382	0.0092025	0.012823	0.012663	0.018304	0.013046	0.01596	0.013298	0.015482	0.016081	0.0152	0.015527	0.013747	0.013383	0.015642	0.014062
968.61	0.013208	0.0088735	0.0091516	0.010987	0.011203	0.010464	0.016773	0.015159	0.011551	0.014385	0.0097768	0.008333	0.016195	0.012985	0.010505	0.0097948	0.011195	0.017579	0.014844	0.017105	0.017488	0.0092417	0.012859	0.012829	0.018295	0.013114	0.016135	0.01339	0.015526	0.016418	0.01542	0.015621	0.013748	0.013392	0.015722	0.013998
969.55	0.013535	0.0087259	0.009098	0.010877	0.011116	0.010178	0.016961	0.015359	0.011411	0.014328	0.0097553	0.0084026	0.016139	0.012985	0.010456	0.0097683	0.0112	0.017453	0.014878	0.01714	0.017411	0.0091089	0.012834	0.012949	0.018191	0.013	0.016227	0.013275	0.015324	0.016649	0.015518	0.015593	0.013519	0.013275	0.015585	0.013934
970.47	0.014381	0.0088075	0.0091766	0.011105	0.011113	0.010395	0.01726	0.015955	0.011559	0.014572	0.010116	0.0089027	0.016364	0.013056	0.010713	0.0098723	0.011404	0.017577	0.015209	0.017431	0.017603	0.0093583	0.01313	0.013265	0.018416	0.013159	0.016576	0.013501	0.015453	0.016991	0.015936	0.015793	0.013617	0.013362	0.015746	0.014057
971.42	0.01509	0.0084809	0.0088484	0.010858	0.010993	0.010032	0.017323	0.016194	0.011301	0.014532	0.010121	0.0089678	0.01622	0.012933	0.010608	0.0096487	0.011275	0.017415	0.01527	0.017529	0.017379	0.0093045	0.013053	0.013428	0.018265	0.01302	0.016667	0.013483	0.015503	0.017334	0.016178	0.015843	0.013437	0.013183	0.015665	0.013932
972.37	0.015873	0.0085173	0.0086362	0.010752	0.011094	0.0098201	0.017203	0.016823	0.011117	0.014586	0.010342	0.0091881	0.016196	0.012823	0.010575	0.0096341	0.01128	0.017269	0.015416	0.017595	0.017208	0.0092883	0.0131	0.013602	0.01828	0.012967	0.016828	0.0135	0.015563	0.017675	0.016301	0.015997	0.013251	0.013057	0.015644	0.013795
973.31	0.016628	0.0087398	0.008667	0.010907	0.011157	0.009598	0.01731	0.017738	0.011294	0.014705	0.010661	0.0094208	0.016262	0.01284	0.010843	0.0097678	0.011242	0.017231	0.015463	0.017735	0.017184	0.0093583	0.013269	0.013904	0.018464	0.013006	0.017042	0.013634	0.015708	0.01803	0.016644	0.016207	0.013379	0.013065	0.015702	0.013892
974.26	0.017727	0.0089945	0.0087869	0.011247	0.011678	0.009938	0.017667	0.018985	0.011693	0.01518	0.011153	0.0099671	0.016523	0.01298	0.011181	0.01008	0.011453	0.017401	0.015692	0.018123	0.017306	0.0097775	0.013576	0.014319	0.018685	0.013303	0.017322	0.013953	0.016015	0.018585	0.017135	0.016649	0.013883	0.013237	0.015953	0.013998
975.18	0.018339	0.0087939	0.0084013	0.01095	0.011357	0.0094244	0.017184	0.019424	0.011513	0.015139	0.011196	0.0098944	0.016237	0.012664	0.011076	0.0098924	0.011148	0.017116	0.015513	0.017977	0.016889	0.0096406	0.013452	0.014437	0.018524	0.013196	0.017257	0.013691	0.015937	0.018801	0.017145	0.016707	0.013759	0.013001	0.015782	0.01378
976.12	0.019031	0.0089655	0.0082215	0.010934	0.011134	0.0093362	0.016787	0.020191	0.011621	0.015039	0.011187	0.010018	0.016052	0.012393	0.011175	0.0098456	0.010976	0.01684	0.015222	0.017819	0.016634	0.0094987	0.013416	0.014459	0.0184	0.013231	0.017163	0.013616	0.01574	0.018919	0.017218	0.016709	0.013631	0.012843	0.01564	0.013449
977.07	0.020017	0.0090394	0.0081867	0.01096	0.010882	0.0095079	0.016605	0.021034	0.011667	0.01508	0.011374	0.010213	0.015962	0.012382	0.011345	0.0097959	0.010873	0.016741	0.015093	0.017844	0.016471	0.0095929	0.013462	0.01475	0.01849	0.013343	0.017099	0.013595	0.015708	0.019181	0.017439	0.016886	0.013704	0.012814	0.015673	0.01342
978.01	0.020776	0.0089226	0.0076583	0.010878	0.010644	0.0095035	0.016167	0.021772	0.011519	0.015047	0.011595	0.010416	0.015688	0.012144	0.011282	0.0096775	0.010632	0.016522	0.014882	0.017718	0.016217	0.0096349	0.013409	0.014803	0.018367	0.013384	0.016848	0.013463	0.015498	0.019395	0.017466	0.017038	0.013534	0.012677	0.01556	0.013229
978.96	0.021384	0.0088633	0.0073159	0.010821	0.010141	0.0092191	0.015459	0.02236	0.011307	0.014888	0.01163	0.010488	0.01527	0.011804	0.011068	0.0094473	0.010316	0.016184	0.014523	0.017403	0.015807	0.0094604	0.013173	0.014648	0.01814	0.013201	0.016393	0.013171	0.015153	0.019452	0.017339	0.016945	0.013091	0.012487	0.015383	0.012882
979.88	0.022048	0.0088789	0.0069847	0.01083	0.0098918	0.0091695	0.01507	0.023246	0.011275	0.014698	0.011923	0.010585	0.014916	0.011552	0.010965	0.0093003	0.010073	0.015916	0.014076	0.017035	0.015487	0.0093426	0.013128	0.014506	0.017993	0.013025	0.015851	0.013024	0.014879	0.019496	0.017174	0.01683	0.01292	0.012266	0.015229	0.012668
980.82	0.022593	0.0088622	0.0069242	0.011028	0.0096631	0.0089621	0.01489	0.023944	0.011244	0.014682	0.012439	0.010764	0.014772	0.011344	0.010989	0.0092699	0.010013	0.015885	0.013846	0.016848	0.015338	0.009507	0.013131	0.014613	0.018026	0.012992	0.015549	0.012919	0.014734	0.01953	0.017082	0.016793	0.012921	0.012192	0.015207	0.01268
981.77	0.022685	0.0084889	0.0064854	0.010973	0.0093038	0.0083711	0.014372	0.024059	0.010992	0.014239	0.012503	0.010695	0.014352	0.010686	0.010653	0.008924	0.0096077	0.015346	0.012994	0.016129	0.014905	0.0091094	0.012764	0.014178	0.017601	0.012574	0.014755	0.01242	0.014232	0.01914	0.016547	0.01634	0.012458	0.011744	0.014681	0.012256
982.71	0.023049	0.0084003	0.0062649	0.011066	0.0088716	0.0080337	0.014056	0.024052	0.010933	0.013944	0.012611	0.010662	0.013936	0.01026	0.010489	0.0086954	0.0093252	0.014912	0.012348	0.015502	0.014444	0.0087981	0.012506	0.013867	0.0173	0.012226	0.014175	0.012	0.013874	0.018842	0.016174	0.015734	0.01212	0.01132	0.01429	0.011814
983.63	0.023152	0.0083732	0.0060586	0.011198	0.0086297	0.0077406	0.013896	0.024316	0.010835	0.013799	0.012732	0.010742	0.013688	0.0099581	0.010467	0.0085178	0.0089866	0.01464	0.01185	0.015032	0.014202	0.0086677	0.012412	0.013648	0.017066	0.012081	0.013753	0.011747	0.013669	0.018626	0.015813	0.015378	0.011995	0.011116	0.013993	0.011595
984.58	0.023103	0.00828	0.0060361	0.011531	0.0085267	0.007534	0.013791	0.02429	0.010741	0.013803	0.012697	0.010887	0.013526	0.0096395	0.01041	0.0083122	0.0086418	0.01442	0.011404	0.014742	0.013991	0.0085684	0.012263	0.013378	0.016833	0.01187	0.013348	0.011555	0.01338	0.018262	0.015498	0.014911	0.011709	0.010922	0.013638	0.011391
985.52	0.022743	0.0081564	0.0056856	0.011643	0.0084152	0.0074544	0.013655	0.024464	0.010636	0.013639	0.012527	0.010831	0.013053	0.0091291	0.010076	0.0079908	0.0081581	0.013891	0.010732	0.01425	0.013576	0.0082302	0.011893	0.012768	0.01644	0.011349	0.012636	0.011129	0.012964	0.017722	0.015014	0.014305	0.011317	0.010474	0.013147	0.010906
986.46	0.022273	0.0084201	0.0056817	0.011908	0.0082627	0.0073497	0.013642	0.024496	0.010717	0.013741	0.01251	0.011011	0.012698	0.0090291	0.010136	0.0079203	0.007852	0.013696	0.010582	0.014071	0.013444	0.0082602	0.011796	0.012502	0.016306	0.011282	0.012411	0.011058	0.012636	0.017441	0.014866	0.013989	0.011162	0.010326	0.012933	0.010675
987.41	0.021366	0.008293	0.0056191	0.011809	0.0082482	0.0071515	0.01337	0.024395	0.010589	0.013685	0.012277	0.010921	0.0124	0.0086816	0.0099684	0.0077455	0.007523	0.013351	0.010195	0.01371	0.013179	0.0081993	0.011553	0.012116	0.015992	0.011001	0.011976	0.010843	0.012212	0.01688	0.014397	0.013686	0.010828	0.01008	0.012687	0.010477
988.33	0.020285	0.0083796	0.0053731	0.011575	0.008049	0.0070582	0.013096	0.023713	0.010372	0.013471	0.01199	0.010601	0.011978	0.0083244	0.0097744	0.0075018	0.0072143	0.013013	0.0097532	0.013295	0.01268	0.0080177	0.011259	0.011692	0.015634	0.010704	0.011496	0.010594	0.011819	0.016245	0.013964	0.013251	0.010433	0.0097528	0.012255	0.01018
989.27	0.019339	0.008543	0.0053798	0.011281	0.008003	0.007291	0.013397	0.023508	0.010571	0.013468	0.011809	0.010316	0.011782	0.0082016	0.0098324	0.0075559	0.0070864	0.012857	0.009518	0.013049	0.012416	0.0079829	0.011149	0.011411	0.015416	0.010691	0.011247	0.010418	0.011569	0.015756	0.013807	0.01315	0.010446	0.0095956	0.012123	0.010017
990.21	0.018273	0.0086726	0.0055191	0.010808	0.0078034	0.0072047	0.013299	0.022684	0.010536	0.013396	0.011438	0.0099621	0.011681	0.0081592	0.0099933	0.0076119	0.0069126	0.012747	0.0093985	0.012858	0.012295	0.0081428	0.011	0.011147	0.015272	0.010685	0.011043	0.010273	0.011394	0.015378	0.013625	0.013154	0.010406	0.0095719	0.012026	0.0099644
991.16	0.017226	0.0084587	0.0054694	0.0102	0.0076108	0.0071698	0.013189	0.021754	0.01036	0.013137	0.010882	0.0093164	0.011387	0.0078762	0.0098171	0.0074915	0.0065899	0.01251	0.0090026	0.012511	0.011864	0.0080767	0.010724	0.010607	0.014874	0.010433	0.010573	0.0099171	0.011077	0.01471	0.013218	0.012828	0.010248	0.0093815	0.011811	0.0097136
992.08	0.016183	0.0084615	0.0054777	0.0099823	0.0075418	0.0072108	0.013353	0.020823	0.010171	0.012779	0.010307	0.008828	0.011138	0.0077186	0.009867	0.0074582	0.0063681	0.012363	0.0088128	0.012418	0.011576	0.0081057	0.010626	0.010275	0.014719	0.010405	0.010297	0.0097914	0.010871	0.014184	0.012967	0.0127	0.010278	0.0093216	0.011642	0.0095872
993.02	0.015408	0.0083787	0.0055361	0.0096964	0.0075631	0.0073104	0.01373	0.019941	0.010296	0.01267	0.009789	0.0084648	0.011038	0.0076375	0.010017	0.0075847	0.006184	0.012197	0.0086544	0.012395	0.011459	0.0081751	0.010565	0.010037	0.014616	0.010259	0.010085	0.0097163	0.010616	0.013699	0.012768	0.012615	0.010263	0.009249	0.011647	0.009504
993.96	0.014444	0.0083193	0.0054657	0.0091677	0.0074983	0.0071726	0.013432	0.018339	0.0099185	0.012258	0.0092406	0.0078933	0.010815	0.0075816	0.0098797	0.0076058	0.0058931	0.012032	0.0084247	0.012208	0.011243	0.0081898	0.010431	0.0096179	0.01443	0.010119	0.0097798	0.0095094	0.010406	0.013189	0.012371	0.012423	0.01007	0.0090861	0.01157	0.0093219
994.9	0.013774	0.0082257	0.0055494	0.0090717	0.0076432	0.0073219	0.013616	0.017185	0.0097659	0.012001	0.0088393	0.007561	0.010689	0.0075447	0.009986	0.0077288	0.0057987	0.012002	0.008345	0.012155	0.011005	0.008125	0.010463	0.0094211	0.014398	0.010187	0.0096126	0.0094967	0.010196	0.012802	0.012168	0.012266	0.010019	0.0090803	0.011508	0.0092845
995.82	0.013538	0.0084152	0.0058958	0.0092902	0.007906	0.0077251	0.014058	0.016421	0.0098487	0.012004	0.00873	0.0074373	0.010903	0.0077199	0.01034	0.0081179	0.005929	0.012142	0.0084726	0.01223	0.011054	0.0083764	0.010702	0.0093558	0.014658	0.010302	0.009647	0.009699	0.010239	0.012578	0.01219	0.012365	0.01009	0.0092348	0.011574	0.0095355
996.77	0.013352	0.0087264	0.0062703	0.0093311	0.0081696	0.0080675	0.014444	0.015667	0.0099935	0.0121	0.0088072	0.0073247	0.011159	0.0079261	0.010712	0.0085495	0.006082	0.012452	0.0086499	0.012293	0.011189	0.0085739	0.010949	0.0093026	0.014862	0.010385	0.0097408	0.0098655	0.01025	0.012515	0.012226	0.012453	0.010225	0.0094191	0.011598	0.0097171
997.71	0.012935	0.0089272	0.0066466	0.0093634	0.0083547	0.0083535	0.014531	0.014779	0.0098335	0.011948	0.0087834	0.0071006	0.011248	0.0079445	0.010879	0.0088638	0.0060173	0.012647	0.0087269	0.01231	0.011273	0.0086364	0.011063	0.0092105	0.014941	0.010558	0.0096616	0.0099891	0.010283	0.012423	0.012202	0.012591	0.010393	0.0094853	0.011464	0.009822
998.65	0.012925	0.009248	0.0070364	0.010019	0.0088608	0.0085425	0.014891	0.014651	0.010002	0.012114	0.0089403	0.0071763	0.011499	0.0080756	0.011352	0.0092895	0.0060882	0.0128	0.0089456	0.01256	0.011523	0.0089346	0.01128	0.0093403	0.01525	0.01074	0.0097297	0.010288	0.010299	0.012443	0.012245	0.012799	0.010626	0.0097565	0.011299	0.010049
999.57	0.012908	0.0095557	0.0072976	0.010431	0.009321	0.0088267	0.015213	0.014494	0.010302	0.012193	0.0090894	0.0072729	0.011775	0.0082735	0.011674	0.0095366	0.0061689	0.013015	0.0092691	0.012774	0.011858	0.0093156	0.011671	0.0095221	0.015492	0.010874	0.0099145	0.010564	0.010449	0.012504	0.01225	0.013051	0.010921	0.009977	0.011216	0.010299
1000.5	0.012663	0.0097594	0.0074681	0.010682	0.0096403	0.0090018	0.015456	0.014378	0.01054	0.012446	0.0091852	0.0074194	0.011883	0.0083432	0.011986	0.0097073	0.0061655	0.013203	0.0094721	0.013044	0.012149	0.0094863	0.011923	0.0097216	0.015509	0.011002	0.009897	0.010769	0.010547	0.012486	0.012217	0.013312	0.011206	0.010067	0.011137	0.01037
1001.5	0.012294	0.0099885	0.0077372	0.01072	0.0099087	0.0092033	0.015531	0.01429	0.010872	0.012695	0.0093689	0.0076152	0.012079	0.0085009	0.012275	0.0098279	0.0062653	0.013422	0.0097101	0.013449	0.012508	0.0097453	0.012201	0.0099912	0.01575	0.011171	0.0099302	0.01102	0.010713	0.012566	0.012344	0.013509	0.01154	0.010208	0.011104	0.010559
1002.4	0.012334	0.010195	0.0079359	0.011024	0.010204	0.0093348	0.015715	0.014662	0.011182	0.012903	0.009662	0.0079987	0.012477	0.0088065	0.012703	0.0099764	0.0064526	0.013688	0.010042	0.013928	0.012978	0.01022	0.012609	0.010203	0.016007	0.011316	0.010106	0.011247	0.010808	0.012631	0.012406	0.013673	0.011845	0.01035	0.011129	0.010803
1003.3	0.012035	0.010264	0.0080659	0.010864	0.010216	0.0095738	0.015751	0.014573	0.011426	0.012915	0.0098125	0.0082028	0.012704	0.0088256	0.012731	0.0098235	0.0066064	0.013918	0.010251	0.01415	0.013231	0.01032	0.012823	0.010354	0.016149	0.011292	0.010082	0.011365	0.010939	0.01261	0.012334	0.013693	0.012075	0.010226	0.011046	0.010897
1004.3	0.011554	0.010577	0.0081859	0.010739	0.010114	0.0095479	0.015528	0.014504	0.011487	0.013178	0.009971	0.0082855	0.012734	0.0089533	0.012733	0.0097345	0.0065422	0.014018	0.010267	0.01438	0.013366	0.01031	0.012856	0.010433	0.016099	0.011277	0.0099541	0.011391	0.010894	0.012543	0.012345	0.013689	0.012142	0.01012	0.010902	0.010837
1005.2	0.011388	0.011015	0.0084515	0.010855	0.010438	0.0097648	0.015585	0.01472	0.011902	0.013392	0.01034	0.008551	0.013156	0.009338	0.012952	0.0099357	0.0068306	0.014347	0.010687	0.014911	0.013885	0.010523	0.01305	0.010858	0.016482	0.011507	0.010242	0.011682	0.011186	0.012863	0.012609	0.013959	0.012519	0.01034	0.010941	0.011119
1006.1	0.011327	0.011336	0.0085249	0.010811	0.010427	0.0096432	0.015594	0.014612	0.011996	0.013562	0.010463	0.008586	0.013323	0.0093033	0.012867	0.0097092	0.0066856	0.014242	0.010773	0.015099	0.013961	0.010343	0.012898	0.010951	0.01637	0.011523	0.010205	0.011556	0.0111	0.012796	0.012554	0.013874	0.012503	0.010251	0.010815	0.01093
1007.1	0.01101	0.011634	0.0085026	0.010562	0.010361	0.0094924	0.015369	0.01423	0.012002	0.013752	0.010495	0.0085086	0.013408	0.0093145	0.012784	0.0095327	0.0066147	0.014165	0.010869	0.015164	0.014051	0.010038	0.012767	0.011165	0.01639	0.011501	0.010173	0.011576	0.011099	0.012793	0.012544	0.013687	0.012583	0.010175	0.010687	0.010934
1008	0.010935	0.012099	0.0087685	0.010635	0.010533	0.0094854	0.015525	0.014474	0.012086	0.014225	0.010823	0.0087088	0.013767	0.0096142	0.013047	0.0097147	0.0066614	0.014277	0.011139	0.01562	0.014349	0.0099577	0.012782	0.01154	0.016497	0.011764	0.010458	0.011683	0.011123	0.01292	0.012811	0.013842	0.012865	0.010458	0.010938	0.011011
1008.9	0.01102	0.012395	0.0090135	0.010781	0.010727	0.009734	0.015684	0.014673	0.01232	0.014604	0.011253	0.0089584	0.014268	0.0098577	0.013331	0.0099058	0.0068357	0.014526	0.0115	0.016123	0.014855	0.0099239	0.012792	0.011962	0.016854	0.012081	0.010646	0.011897	0.011251	0.013158	0.013083	0.013979	0.01321	0.010674	0.011191	0.011231
1009.9	0.011064	0.012787	0.0092249	0.010686	0.010745	0.0098817	0.015799	0.014656	0.012264	0.014897	0.011569	0.0090906	0.014526	0.0099344	0.013428	0.0098895	0.0067965	0.014616	0.011697	0.016407	0.015039	0.009776	0.012655	0.012273	0.016965	0.012298	0.010707	0.011892	0.011147	0.013243	0.013268	0.01394	0.013422	0.010761	0.011318	0.011297
1010.8	0.011018	0.013132	0.0096689	0.010893	0.010947	0.010097	0.015948	0.014899	0.012372	0.015257	0.011931	0.0094296	0.015036	0.010243	0.013723	0.010203	0.0070271	0.014934	0.012124	0.016814	0.015453	0.0099232	0.012804	0.012718	0.017347	0.012585	0.010937	0.012184	0.011392	0.013445	0.013667	0.014167	0.013786	0.01101	0.011572	0.011703
1011.7	0.011343	0.013629	0.010322	0.011082	0.011385	0.010526	0.016352	0.01535	0.012733	0.015667	0.012383	0.0098173	0.015572	0.010572	0.014083	0.01054	0.0073221	0.015196	0.012554	0.017405	0.015826	0.010017	0.012863	0.013252	0.017753	0.012965	0.011179	0.012242	0.011654	0.01367	0.014081	0.014525	0.014085	0.011261	0.01192	0.011935
1012.7	0.011435	0.013919	0.010676	0.011068	0.01139	0.010723	0.016444	0.015071	0.012814	0.015816	0.01243	0.0098338	0.01573	0.010599	0.014086	0.010496	0.0072951	0.015141	0.012725	0.017509	0.01592	0.0099145	0.012729	0.013459	0.017897	0.013082	0.011065	0.012203	0.011678	0.013665	0.014302	0.014462	0.014049	0.01124	0.011871	0.012057
1013.6	0.011831	0.014544	0.011294	0.011156	0.01181	0.011061	0.016887	0.015111	0.012949	0.016142	0.012715	0.010162	0.016115	0.010748	0.014411	0.010756	0.0075952	0.015254	0.013126	0.017866	0.016157	0.01004	0.012839	0.013845	0.018262	0.013321	0.011359	0.012354	0.01187	0.01376	0.014645	0.014702	0.014253	0.011487	0.012106	0.012328
1014.5	0.011873	0.014937	0.011761	0.011199	0.012096	0.011225	0.017025	0.014995	0.012916	0.016327	0.012798	0.010286	0.016378	0.010911	0.014628	0.010831	0.0077998	0.015219	0.013264	0.01808	0.016273	0.010052	0.012973	0.014133	0.018437	0.013459	0.011425	0.012428	0.011985	0.013699	0.014844	0.014765	0.014292	0.011623	0.012314	0.012397
1015.5	0.012347	0.015371	0.01209	0.011513	0.012428	0.011637	0.017362	0.015106	0.01306	0.016567	0.012923	0.010471	0.016557	0.011254	0.014906	0.011102	0.0080711	0.015363	0.013511	0.018402	0.016546	0.010207	0.013097	0.014549	0.018725	0.01374	0.011584	0.012533	0.012142	0.01388	0.015164	0.015041	0.014538	0.011854	0.012691	0.012687
1016.4	0.012438	0.015469	0.012245	0.011443	0.012348	0.011695	0.017325	0.014581	0.012816	0.016568	0.012736	0.010332	0.01637	0.011254	0.014811	0.010972	0.0080356	0.015229	0.013476	0.018287	0.016557	0.010154	0.013022	0.014618	0.018753	0.013728	0.011581	0.012514	0.011983	0.013753	0.015309	0.015042	0.014482	0.011935	0.012782	0.012662
1017.3	0.012897	0.015856	0.012666	0.011726	0.012799	0.012109	0.01763	0.014692	0.012975	0.016809	0.013003	0.010672	0.016598	0.011543	0.015205	0.011268	0.0083434	0.015525	0.013656	0.018628	0.016892	0.010402	0.01334	0.015033	0.0191	0.014119	0.01195	0.012722	0.012122	0.014118	0.015756	0.015462	0.014835	0.012347	0.013394	0.013077
1018.3	0.012981	0.016014	0.012903	0.01191	0.012967	0.012202	0.017658	0.01464	0.012978	0.016791	0.013016	0.010759	0.016519	0.011648	0.015257	0.011418	0.0083143	0.01553	0.013566	0.018652	0.016997	0.010525	0.013512	0.015255	0.0192	0.014302	0.011964	0.012694	0.012205	0.014216	0.015996	0.015662	0.014971	0.012596	0.013804	0.013332
1019.2	0.013075	0.015875	0.01289	0.012067	0.012894	0.012252	0.017488	0.014245	0.012867	0.016571	0.012865	0.010591	0.016238	0.011424	0.015144	0.011301	0.0080688	0.015508	0.013281	0.018439	0.016785	0.010496	0.013447	0.015144	0.019238	0.014281	0.011894	0.012519	0.012085	0.014185	0.016065	0.015767	0.014917	0.012667	0.014003	0.013481
1020.1	0.013166	0.01602	0.013215	0.012355	0.013178	0.012511	0.017606	0.01436	0.013043	0.016674	0.013005	0.01073	0.016171	0.011463	0.015336	0.01128	0.0080878	0.015578	0.013165	0.018449	0.016874	0.010643	0.013763	0.01537	0.019495	0.014492	0.012178	0.012522	0.012194	0.014283	0.016402	0.01609	0.015056	0.013113	0.014474	0.013789
1021.1	0.013479	0.016427	0.013663	0.012965	0.013697	0.012947	0.01801	0.014841	0.013314	0.016836	0.013311	0.010982	0.0162	0.011561	0.015636	0.011574	0.008156	0.015878	0.013138	0.018546	0.017061	0.010992	0.014255	0.015686	0.019785	0.014822	0.01251	0.01269	0.012472	0.014576	0.016846	0.016564	0.015379	0.013698	0.015176	0.014357
1022	0.013826	0.016564	0.013976	0.013413	0.013989	0.013238	0.018277	0.015185	0.01348	0.016967	0.013383	0.011123	0.015973	0.01162	0.015858	0.011686	0.0081942	0.016004	0.01304	0.018536	0.017081	0.011294	0.014554	0.015888	0.019999	0.014886	0.01271	0.012832	0.012628	0.014733	0.017164	0.016951	0.01549	0.014128	0.01567	0.01472
1022.9	0.014542	0.016826	0.014364	0.013977	0.014471	0.01395	0.01902	0.016065	0.01389	0.017338	0.01369	0.011421	0.016033	0.011851	0.016232	0.011888	0.0084008	0.016321	0.013071	0.018611	0.01718	0.01177	0.015044	0.016257	0.020371	0.015237	0.013144	0.013142	0.012941	0.015138	0.017741	0.017534	0.015769	0.014686	0.016483	0.015187
1023.9	0.015064	0.017377	0.014926	0.014584	0.015264	0.014562	0.019816	0.016987	0.014255	0.017706	0.014037	0.011851	0.016022	0.012097	0.016692	0.012217	0.0085752	0.016537	0.013132	0.018634	0.017489	0.012263	0.015688	0.016726	0.020661	0.015523	0.013659	0.013427	0.013356	0.015535	0.018306	0.01809	0.016037	0.015446	0.017199	0.015718
1024.8	0.015893	0.017954	0.015537	0.01528	0.016142	0.015373	0.020626	0.017882	0.014701	0.018103	0.014521	0.012218	0.016096	0.012296	0.017133	0.012756	0.0087029	0.016919	0.013271	0.018676	0.017745	0.012896	0.016369	0.017159	0.021	0.01588	0.014053	0.013899	0.013816	0.016001	0.018902	0.01869	0.016409	0.016127	0.017933	0.016255
1025.7	0.016687	0.018441	0.015925	0.015976	0.016831	0.016102	0.021412	0.018889	0.015296	0.018386	0.015035	0.012614	0.016136	0.0126	0.017596	0.013073	0.0088286	0.017155	0.013204	0.018643	0.017871	0.013471	0.016948	0.017483	0.021342	0.016217	0.01443	0.014317	0.014122	0.016378	0.01932	0.01918	0.016624	0.016714	0.018592	0.016699
1026.7	0.017545	0.019074	0.016614	0.016877	0.017797	0.016945	0.022396	0.020083	0.015909	0.018772	0.015475	0.013025	0.016344	0.012859	0.01819	0.013537	0.0089745	0.01748	0.013163	0.018628	0.018089	0.014088	0.017591	0.017856	0.021588	0.016536	0.014899	0.014809	0.01454	0.016721	0.019809	0.019623	0.017007	0.017379	0.019157	0.017138
1027.6	0.018442	0.019551	0.017266	0.017741	0.018469	0.017487	0.023017	0.020852	0.016316	0.019003	0.015855	0.013352	0.016325	0.013111	0.01874	0.013831	0.0089365	0.017818	0.013023	0.018562	0.018223	0.014501	0.0181	0.01814	0.021742	0.016695	0.015163	0.015032	0.014654	0.016998	0.020109	0.019984	0.01709	0.017928	0.019313	0.01753
1028.5	0.019691	0.020169	0.018063	0.018706	0.019116	0.018413	0.023727	0.022252	0.017031	0.019426	0.016403	0.013836	0.016527	0.013528	0.019358	0.014372	0.0091119	0.018299	0.013109	0.018638	0.018424	0.015082	0.018595	0.018524	0.021998	0.017156	0.01561	0.015536	0.014888	0.01742	0.0205	0.020586	0.017401	0.018376	0.01964	0.017923
1029.4	0.020734	0.020523	0.018791	0.019509	0.019774	0.019259	0.024721	0.023411	0.017636	0.019818	0.016864	0.014454	0.016667	0.013805	0.020003	0.014751	0.0092258	0.018601	0.013012	0.01857	0.018561	0.015513	0.018882	0.018912	0.022214	0.01737	0.015924	0.015857	0.015056	0.017749	0.020752	0.020874	0.017476	0.018798	0.019787	0.01822
1030.4	0.021654	0.02085	0.019496	0.020185	0.020424	0.019907	0.025445	0.024444	0.018044	0.020126	0.017188	0.014884	0.01671	0.014006	0.020569	0.015191	0.0092582	0.018877	0.013021	0.018538	0.018759	0.015826	0.019133	0.019384	0.02228	0.017464	0.016247	0.016103	0.015301	0.018029	0.021145	0.02116	0.017575	0.018998	0.019757	0.018404
1031.3	0.022269	0.021137	0.019896	0.020522	0.020745	0.020296	0.025919	0.025207	0.018183	0.020197	0.017557	0.015235	0.016631	0.014123	0.020955	0.01544	0.0091694	0.018894	0.013015	0.018365	0.018813	0.016018	0.019213	0.01972	0.022283	0.017569	0.016395	0.01609	0.015487	0.018188	0.021265	0.021329	0.017383	0.019036	0.019476	0.018444
1032.2	0.022642	0.021403	0.020146	0.020826	0.021135	0.020701	0.02634	0.026169	0.018355	0.020388	0.017952	0.015643	0.016658	0.014145	0.021388	0.015687	0.0092643	0.018918	0.01314	0.018302	0.018916	0.016239	0.019288	0.020013	0.022319	0.017673	0.016674	0.016296	0.015869	0.018289	0.021474	0.021548	0.017418	0.019056	0.019393	0.018473
1033.2	0.02255	0.021213	0.020207	0.020672	0.021112	0.02063	0.026395	0.026485	0.018342	0.020268	0.017968	0.015811	0.016384	0.013966	0.021685	0.015638	0.0090267	0.018682	0.012944	0.018025	0.018697	0.016127	0.019112	0.020114	0.022149	0.017473	0.016633	0.016212	0.015873	0.018159	0.021447	0.021351	0.01716	0.018796	0.019012	0.018262
1034.1	0.022381	0.02109	0.020079	0.02039	0.020808	0.020517	0.026164	0.026744	0.018153	0.020174	0.018091	0.015715	0.016102	0.013853	0.021886	0.015652	0.0088339	0.018588	0.01285	0.017909	0.018573	0.016017	0.019027	0.020102	0.021941	0.017397	0.0167	0.016235	0.015877	0.018117	0.021483	0.021325	0.016812	0.018413	0.01858	0.018108
1035	0.02192	0.020637	0.019807	0.019987	0.020367	0.020142	0.025757	0.026752	0.017827	0.020056	0.017962	0.015634	0.01588	0.013558	0.02197	0.015533	0.0085877	0.018336	0.01273	0.017695	0.018322	0.015765	0.018688	0.019929	0.021739	0.017191	0.016574	0.016153	0.015826	0.017931	0.021282	0.021101	0.016487	0.018025	0.018004	0.017774
1036	0.020938	0.020035	0.019167	0.019158	0.019459	0.019543	0.025088	0.026567	0.017476	0.019694	0.017677	0.015209	0.015225	0.012948	0.021747	0.015084	0.0080855	0.017864	0.012295	0.017154	0.017927	0.015133	0.018053	0.019466	0.02125	0.016722	0.016261	0.015854	0.015285	0.017539	0.020939	0.020658	0.015954	0.017249	0.017316	0.017193
1036.9	0.019871	0.019052	0.018493	0.01809	0.018305	0.018544	0.024187	0.025956	0.016847	0.019103	0.017104	0.014529	0.0144	0.01223	0.021357	0.014603	0.0072953	0.017069	0.01151	0.016354	0.017202	0.014225	0.017158	0.018746	0.020574	0.016053	0.015758	0.015374	0.01462	0.016954	0.020335	0.019791	0.015168	0.016223	0.016343	0.016473
1037.8	0.018815	0.018125	0.017629	0.017129	0.017423	0.017665	0.023509	0.025759	0.016187	0.018906	0.016799	0.013932	0.013761	0.011614	0.021114	0.014215	0.0067684	0.016478	0.010968	0.015766	0.016784	0.013511	0.016407	0.01805	0.020091	0.015468	0.015431	0.014912	0.014187	0.016452	0.019847	0.019152	0.01451	0.015403	0.015669	0.015875
1038.8	0.017313	0.016896	0.016443	0.0159	0.016269	0.016336	0.022325	0.025318	0.015274	0.018259	0.016121	0.013195	0.012833	0.010767	0.02058	0.013371	0.005803	0.015348	0.010018	0.014678	0.01591	0.012312	0.015316	0.017008	0.019144	0.014495	0.01474	0.014075	0.013318	0.015539	0.018978	0.018137	0.01361	0.014211	0.014526	0.014825
1039.7	0.015857	0.015756	0.015417	0.014664	0.014819	0.015058	0.021114	0.024698	0.014477	0.017597	0.015587	0.012358	0.011801	0.0097493	0.020001	0.012547	0.0048352	0.014226	0.0089507	0.013612	0.015016	0.011034	0.014231	0.0159	0.018129	0.013524	0.014036	0.013157	0.012303	0.014591	0.018053	0.017054	0.012548	0.012917	0.013434	0.01375
1040.6	0.015026	0.014784	0.014824	0.013943	0.014181	0.014165	0.020391	0.024631	0.014006	0.017472	0.015411	0.012032	0.011285	0.0091508	0.019882	0.012232	0.0043825	0.013622	0.0084279	0.012995	0.014381	0.010212	0.013529	0.015215	0.017593	0.012845	0.013635	0.012717	0.011909	0.014001	0.017545	0.016435	0.011989	0.012095	0.01279	0.013171
1041.5	0.013912	0.013831	0.014099	0.012995	0.013492	0.013241	0.019475	0.024288	0.013261	0.017036	0.015017	0.011411	0.010508	0.0083527	0.019498	0.011564	0.0036983	0.012805	0.0076723	0.012114	0.01362	0.009171	0.01267	0.014291	0.016834	0.012005	0.013071	0.011987	0.01118	0.013112	0.016746	0.015661	0.011148	0.011086	0.011942	0.012292
1042.5	0.01339	0.013561	0.01392	0.012699	0.013116	0.012865	0.019079	0.024627	0.013041	0.017067	0.01516	0.011397	0.010245	0.0080956	0.019593	0.011443	0.0034759	0.012494	0.0074915	0.011867	0.013367	0.0086125	0.012318	0.013952	0.016496	0.011746	0.012973	0.011866	0.011022	0.012856	0.016526	0.015476	0.010944	0.010518	0.011459	0.011973
1043.4	0.013058	0.013303	0.01371	0.012168	0.01262	0.012466	0.018721	0.024645	0.012691	0.01698	0.015056	0.01121	0.0098539	0.0075232	0.019574	0.01123	0.0032763	0.012283	0.0071864	0.01142	0.012975	0.0080152	0.011794	0.013456	0.016161	0.011327	0.012692	0.011662	0.010887	0.012486	0.016105	0.015165	0.010571	0.0099571	0.011124	0.011655
1044.3	0.012804	0.013153	0.013594	0.012091	0.012579	0.012223	0.018964	0.025308	0.012684	0.017206	0.015228	0.011492	0.0096916	0.0073539	0.019778	0.011288	0.0033997	0.012427	0.007316	0.011287	0.012855	0.0078615	0.011582	0.01317	0.016166	0.011197	0.012839	0.011926	0.011077	0.012422	0.016142	0.015283	0.010577	0.0098055	0.010987	0.011657
1045.2	0.012762	0.013018	0.01331	0.011874	0.012322	0.011973	0.018791	0.025813	0.012515	0.017398	0.015407	0.011503	0.0096718	0.007254	0.019907	0.011354	0.0033679	0.012424	0.0072447	0.011188	0.0127	0.0076933	0.011438	0.012934	0.016132	0.011179	0.012953	0.012053	0.011286	0.012308	0.016044	0.015245	0.010481	0.0096981	0.010908	0.011541
1046.2	0.012693	0.012919	0.013026	0.011817	0.012076	0.011987	0.018877	0.0265	0.012626	0.017735	0.015602	0.011755	0.009733	0.0071888	0.02012	0.011743	0.0033775	0.012589	0.0073938	0.01123	0.012638	0.0077228	0.011305	0.012822	0.016165	0.011186	0.013122	0.0123	0.011539	0.012378	0.016048	0.015323	0.010746	0.0096684	0.010899	0.011614
1047.1	0.012291	0.012442	0.012542	0.011373	0.011742	0.011367	0.018711	0.026332	0.012437	0.017598	0.015524	0.011632	0.0094502	0.006802	0.019871	0.011682	0.0031284	0.012356	0.0070587	0.010761	0.012167	0.0073817	0.010835	0.012377	0.01577	0.010771	0.012838	0.01211	0.011426	0.012037	0.01561	0.014931	0.010383	0.0093585	0.01071	0.011413
1048	0.011808	0.012151	0.012301	0.011263	0.01155	0.011045	0.018523	0.026679	0.012388	0.017638	0.01563	0.011701	0.0093855	0.0069078	0.01969	0.011924	0.0030657	0.012326	0.0070308	0.010785	0.01206	0.0073541	0.010665	0.012202	0.015649	0.010736	0.012887	0.012109	0.01153	0.011916	0.015553	0.014773	0.010409	0.009238	0.010635	0.011366
1049	0.011519	0.011764	0.011945	0.010925	0.01129	0.010879	0.018075	0.026521	0.012282	0.017542	0.01566	0.011508	0.0092772	0.006796	0.019412	0.012043	0.0027856	0.012113	0.006754	0.010636	0.011773	0.0071184	0.01037	0.011963	0.015369	0.010602	0.012645	0.0119	0.011521	0.011802	0.015144	0.014397	0.010261	0.008957	0.010543	0.011274
1049.9	0.011051	0.011425	0.011687	0.010825	0.01105	0.010691	0.017958	0.026353	0.012154	0.017251	0.015539	0.011332	0.0090811	0.0067029	0.019174	0.012141	0.0025288	0.011937	0.0064995	0.010502	0.011534	0.0068969	0.010107	0.011618	0.015086	0.010329	0.012388	0.01161	0.011475	0.011602	0.014818	0.014039	0.010102	0.0086593	0.01036	0.011068
1050.8	0.010951	0.011309	0.011639	0.010874	0.01098	0.010635	0.017907	0.025967	0.012074	0.017213	0.015624	0.011307	0.0090115	0.0068275	0.018989	0.012216	0.0025748	0.012067	0.0064369	0.01048	0.011538	0.0068615	0.010107	0.011531	0.01494	0.010376	0.012302	0.011551	0.011646	0.011653	0.014639	0.013843	0.0099998	0.0085866	0.010404	0.010963
1051.7	0.010798	0.011139	0.011277	0.010621	0.010629	0.010557	0.017523	0.025419	0.01193	0.016968	0.015322	0.01121	0.0089047	0.0068715	0.018755	0.012207	0.0023517	0.012001	0.0062906	0.010351	0.011447	0.0067378	0.0099693	0.011258	0.014768	0.010247	0.012088	0.011341	0.011605	0.011479	0.014392	0.013514	0.0098121	0.0082741	0.010248	0.010805
1052.7	0.010634	0.010785	0.011031	0.010502	0.010397	0.01028	0.017257	0.024336	0.011603	0.016657	0.014975	0.010854	0.0086804	0.0066929	0.018482	0.012084	0.0021804	0.01181	0.0061172	0.010108	0.011182	0.0065127	0.0097315	0.010891	0.01444	0.010068	0.011779	0.011009	0.011455	0.011311	0.01396	0.013005	0.0094895	0.008	0.010097	0.010522
1053.6	0.01072	0.010714	0.010745	0.01061	0.010397	0.010308	0.017165	0.023382	0.011355	0.016554	0.014758	0.01059	0.0086994	0.0067811	0.018469	0.012137	0.0021446	0.011919	0.006003	0.010062	0.011127	0.0064023	0.0097311	0.010775	0.014337	0.0099799	0.011637	0.010738	0.011471	0.011149	0.01364	0.012703	0.0093879	0.007871	0.010086	0.010376
1054.5	0.010827	0.010799	0.010562	0.010489	0.010338	0.010382	0.016852	0.022135	0.011198	0.016396	0.014444	0.010485	0.0087063	0.0069647	0.018444	0.012141	0.0021909	0.012092	0.0060464	0.010028	0.011074	0.0063333	0.0097765	0.010752	0.014363	0.010017	0.011479	0.010564	0.01134	0.011103	0.013411	0.012417	0.009321	0.0078127	0.0101	0.010311
1055.4	0.010605	0.010558	0.0099661	0.010158	0.010036	0.010115	0.016464	0.020751	0.010806	0.01586	0.013791	0.009953	0.0085713	0.0068192	0.018201	0.011814	0.0018662	0.011944	0.0057541	0.0097965	0.010855	0.0060521	0.009506	0.010498	0.014097	0.0098173	0.011075	0.010115	0.01094	0.010761	0.012975	0.011965	0.0089367	0.0074747	0.0098541	0.010107
1056.4	0.010812	0.010532	0.0098208	0.01015	0.0098185	0.010124	0.016269	0.019507	0.010454	0.015486	0.01343	0.0094892	0.0085974	0.006848	0.018158	0.011691	0.0018179	0.012053	0.0057035	0.0099374	0.010742	0.006039	0.00953	0.010481	0.014148	0.0098686	0.01094	0.0099005	0.010684	0.01078	0.012817	0.011585	0.0088578	0.0074384	0.0098209	0.0099255
1057.3	0.011208	0.010704	0.0096494	0.010096	0.0098608	0.010391	0.016292	0.018642	0.010508	0.015437	0.013195	0.0093387	0.0088277	0.0070272	0.018426	0.011761	0.0019017	0.012295	0.005748	0.010236	0.010875	0.0061392	0.0096911	0.010653	0.014385	0.010078	0.010866	0.0099205	0.01058	0.010892	0.012838	0.011558	0.0090105	0.0075039	0.0099041	0.0099594
1058.2	0.011203	0.010442	0.0094767	0.0097143	0.0095069	0.010331	0.016143	0.017323	0.010037	0.014798	0.01254	0.0088458	0.0087213	0.0069369	0.018393	0.011334	0.0017852	0.012151	0.005682	0.010218	0.010714	0.0059456	0.009612	0.010432	0.014315	0.010003	0.010546	0.0095823	0.010218	0.010777	0.012626	0.011237	0.0087085	0.0072029	0.0097074	0.0096398
1059.2	0.011313	0.010188	0.009261	0.0096929	0.0093315	0.010385	0.016194	0.016431	0.0097769	0.014463	0.012109	0.0084329	0.0087022	0.0069084	0.018341	0.011065	0.0016365	0.012198	0.0056401	0.010322	0.010841	0.0059925	0.0095543	0.010272	0.014313	0.0099907	0.010358	0.0095119	0.0099567	0.010763	0.012447	0.011067	0.0085899	0.0071354	0.0095995	0.0095199
1060.1	0.01133	0.010213	0.0091778	0.009507	0.0093345	0.010485	0.015993	0.015603	0.0095267	0.014296	0.011867	0.0083167	0.0086977	0.0069562	0.018397	0.010866	0.0017351	0.012108	0.0056129	0.010554	0.010907	0.0060436	0.0096325	0.010223	0.014385	0.010005	0.010116	0.0094582	0.0097817	0.010869	0.012306	0.010891	0.0085791	0.0071245	0.0096051	0.0094111
1061	0.011486	0.010302	0.009306	0.009719	0.0096703	0.010812	0.01626	0.015057	0.0094128	0.014344	0.011797	0.0083216	0.0089101	0.007187	0.018578	0.010876	0.0019477	0.012281	0.0057426	0.010876	0.011267	0.0062148	0.0098526	0.010347	0.01474	0.010286	0.010044	0.0096157	0.0097434	0.011177	0.012363	0.011048	0.0086957	0.007302	0.0097262	0.0095344
1061.9	0.011455	0.010062	0.0091077	0.0095321	0.009546	0.010802	0.015984	0.014162	0.0089898	0.013737	0.011305	0.0079851	0.0087902	0.0071008	0.018195	0.010463	0.0017306	0.01199	0.005534	0.010741	0.011139	0.0060007	0.0098752	0.010084	0.014704	0.01019	0.0097508	0.0093897	0.0094181	0.011024	0.01201	0.010772	0.0084244	0.0071325	0.0095685	0.0092462
1062.8	0.011526	0.010487	0.0092735	0.0097412	0.0099495	0.011068	0.016115	0.014098	0.0090025	0.013821	0.01135	0.0082022	0.0089598	0.007474	0.018236	0.010692	0.0019086	0.012127	0.0056273	0.011028	0.011491	0.0063099	0.010166	0.01034	0.015061	0.010533	0.0098381	0.0096907	0.0094692	0.011384	0.012134	0.010951	0.0087247	0.0074931	0.0097749	0.0094601
1063.8	0.011157	0.010508	0.0091905	0.0095217	0.0099339	0.011061	0.015898	0.013254	0.0085449	0.013493	0.011003	0.0080839	0.0087454	0.0073394	0.017868	0.010288	0.0017779	0.011763	0.0053053	0.010919	0.011282	0.0060724	0.0102	0.010186	0.014914	0.010453	0.0095113	0.009458	0.0091167	0.011313	0.011888	0.010704	0.008627	0.0073498	0.0096051	0.0092774
1064.7	0.011596	0.010682	0.0094188	0.0099316	0.010262	0.011326	0.016041	0.01318	0.0085926	0.013293	0.010979	0.0080987	0.0089501	0.0076134	0.017741	0.010361	0.0019082	0.011916	0.0054495	0.011084	0.011433	0.0061845	0.010454	0.010217	0.015293	0.010699	0.009594	0.0096624	0.0091265	0.01169	0.012075	0.01097	0.0089469	0.0076296	0.0098018	0.0094884
1065.6	0.011318	0.010599	0.0094642	0.0099391	0.010304	0.011739	0.016063	0.013004	0.0085402	0.013037	0.01086	0.007989	0.0088556	0.0075166	0.017449	0.010264	0.0018829	0.01173	0.0053014	0.011082	0.011349	0.0060288	0.010503	0.010029	0.015263	0.010708	0.0094441	0.0096792	0.0089826	0.011757	0.012016	0.011052	0.0090957	0.0077484	0.0098594	0.0094318
1066.5	0.011277	0.010975	0.0098288	0.01031	0.010592	0.012074	0.016423	0.013126	0.0085568	0.012999	0.011011	0.0081629	0.0088887	0.0075106	0.017316	0.010196	0.0019377	0.011881	0.0053173	0.011251	0.01147	0.0060687	0.010569	0.010018	0.015515	0.010883	0.0094731	0.0098642	0.0090153	0.012199	0.012148	0.011244	0.0094138	0.0080189	0.010033	0.0096001
1067.5	0.011415	0.010964	0.010099	0.010412	0.010889	0.012535	0.016573	0.013259	0.008404	0.012862	0.010942	0.0081259	0.0088212	0.0073701	0.017058	0.0099898	0.0019272	0.011827	0.005206	0.011341	0.01129	0.0060456	0.010593	0.0098074	0.015609	0.010971	0.00944	0.0097966	0.0089963	0.012393	0.012285	0.01134	0.0096374	0.0080574	0.010119	0.0097134
1068.4	0.011658	0.011187	0.010274	0.010721	0.011229	0.012976	0.016796	0.013762	0.0085107	0.012873	0.010991	0.0082192	0.0089108	0.0074251	0.016851	0.0099194	0.002065	0.011889	0.0051935	0.011494	0.01139	0.0061694	0.010601	0.0097354	0.015898	0.011242	0.0094795	0.010052	0.0092637	0.012816	0.01251	0.011659	0.010008	0.0083511	0.010432	0.0099613
1069.3	0.011533	0.011494	0.010781	0.011024	0.011631	0.013757	0.017407	0.014337	0.0086757	0.013188	0.011189	0.0083857	0.0089785	0.0073773	0.01684	0.010006	0.0022266	0.012022	0.0052983	0.011763	0.011514	0.0063501	0.010756	0.0098389	0.016192	0.01152	0.0097764	0.010254	0.0096365	0.013227	0.012804	0.012008	0.010489	0.0086978	0.010734	0.010249
1070.2	0.011443	0.011578	0.01079	0.011067	0.011787	0.013859	0.017602	0.01458	0.0085766	0.013154	0.011046	0.0082497	0.0087616	0.0071045	0.016517	0.0095953	0.0019785	0.011787	0.0049601	0.011526	0.011284	0.0061596	0.010599	0.0094454	0.01625	0.011521	0.0097351	0.010144	0.009782	0.013381	0.012723	0.011963	0.010594	0.0086718	0.01075	0.010235
1071.2	0.011603	0.011735	0.01084	0.011337	0.012216	0.01453	0.018044	0.015167	0.0087013	0.013367	0.011145	0.0083339	0.0088582	0.0071377	0.016496	0.0095307	0.0022547	0.011837	0.0049714	0.011655	0.011335	0.0062151	0.010736	0.0094092	0.016469	0.011799	0.010003	0.010282	0.010088	0.013699	0.013041	0.012292	0.011151	0.0088948	0.01104	0.010532
1072.1	0.011747	0.012173	0.01127	0.011921	0.012706	0.0152	0.018745	0.01602	0.0093075	0.013875	0.011602	0.0087455	0.0092314	0.0072807	0.016643	0.0095984	0.0026188	0.012136	0.0052739	0.011886	0.011748	0.0064823	0.010971	0.0095947	0.017051	0.012262	0.010346	0.010781	0.010589	0.014291	0.013541	0.012869	0.011933	0.009461	0.01157	0.010932
1073	0.01175	0.01229	0.011607	0.012144	0.012939	0.015428	0.018997	0.016491	0.0093732	0.013886	0.011761	0.0087016	0.0091849	0.0070966	0.016573	0.0095096	0.0026361	0.012142	0.0052161	0.011782	0.011769	0.006492	0.010926	0.0094572	0.017302	0.012443	0.010494	0.010876	0.010708	0.014622	0.013659	0.012994	0.012391	0.0096711	0.0117	0.011018
1073.9	0.012013	0.012612	0.012116	0.01267	0.01331	0.01609	0.019614	0.017234	0.0097229	0.014315	0.012123	0.0090521	0.0093229	0.0073147	0.016725	0.0095335	0.002823	0.012393	0.005405	0.011857	0.012015	0.0067336	0.011194	0.0095088	0.01778	0.012911	0.010747	0.011215	0.011089	0.015092	0.014098	0.013475	0.013031	0.010166	0.012178	0.011424
1074.9	0.012431	0.013116	0.012782	0.013346	0.014004	0.016934	0.020331	0.01831	0.010253	0.014752	0.012648	0.0095	0.0096589	0.0075799	0.016953	0.0097831	0.0032845	0.012823	0.0058753	0.012191	0.012557	0.0071712	0.011637	0.0098471	0.018387	0.013551	0.011276	0.011748	0.011592	0.015763	0.014697	0.014108	0.013925	0.010759	0.012719	0.012021
1075.8	0.012414	0.013282	0.013275	0.013751	0.014304	0.017422	0.020912	0.019006	0.01059	0.015156	0.013013	0.009738	0.0097334	0.0075527	0.016856	0.0098919	0.003331	0.012998	0.0059759	0.012284	0.01281	0.0074885	0.01172	0.0098119	0.018826	0.01395	0.011461	0.012056	0.011954	0.016131	0.01496	0.014518	0.014297	0.01111	0.012972	0.012312
1076.7	0.012314	0.013304	0.013414	0.013827	0.014372	0.017713	0.021089	0.019258	0.010437	0.015213	0.012983	0.0096401	0.0095253	0.0072714	0.016424	0.0096683	0.0030952	0.012847	0.0057606	0.012102	0.012709	0.0074557	0.011667	0.0094758	0.018857	0.014013	0.01137	0.012093	0.01185	0.016149	0.014957	0.014623	0.014386	0.011272	0.012964	0.012319
1077.6	0.012646	0.01378	0.013995	0.014241	0.0151	0.018696	0.022072	0.020395	0.011	0.015879	0.013533	0.010119	0.0098979	0.0074452	0.016561	0.010021	0.0033209	0.013191	0.0061297	0.012498	0.013062	0.0077831	0.012085	0.0096897	0.019489	0.014628	0.011825	0.01243	0.012331	0.0166	0.015618	0.015242	0.014879	0.011747	0.0135	0.012835
1078.6	0.012656	0.013967	0.014044	0.014064	0.015291	0.018898	0.022245	0.020835	0.011109	0.016041	0.013679	0.010196	0.0098452	0.0071016	0.016124	0.0098186	0.0031729	0.013053	0.0060042	0.012395	0.012998	0.0077629	0.01205	0.0094543	0.01954	0.014689	0.011793	0.012387	0.012212	0.016547	0.015763	0.015199	0.014847	0.011741	0.013508	0.012805
1079.5	0.012856	0.014395	0.014331	0.014188	0.01553	0.019279	0.02267	0.021536	0.011471	0.0165	0.013978	0.010531	0.010033	0.0070989	0.015903	0.0098625	0.0033298	0.013293	0.0061798	0.012577	0.013166	0.0080534	0.012193	0.0095712	0.019911	0.015011	0.011941	0.012644	0.012354	0.016714	0.016188	0.0155	0.015136	0.012084	0.013878	0.013084
1080.4	0.013112	0.015005	0.014657	0.014294	0.015982	0.01977	0.022881	0.02235	0.011957	0.017051	0.014301	0.010853	0.010155	0.0071758	0.015936	0.010073	0.0034865	0.013504	0.0065043	0.012943	0.01359	0.0084199	0.012498	0.0098043	0.020251	0.015351	0.012272	0.012946	0.0125	0.016931	0.016658	0.015931	0.01558	0.012591	0.014404	0.013459
1081.3	0.01362	0.015511	0.014946	0.014532	0.016337	0.020073	0.023306	0.023289	0.012559	0.017597	0.014902	0.011332	0.010471	0.0073788	0.016037	0.010396	0.0037345	0.013948	0.0069612	0.013334	0.014127	0.0088801	0.012843	0.010178	0.020765	0.015849	0.012786	0.013318	0.012856	0.017315	0.01726	0.016459	0.015972	0.013113	0.015039	0.014007
1082.2	0.013785	0.015849	0.015066	0.014543	0.01643	0.020388	0.023456	0.023701	0.012929	0.017933	0.015245	0.011718	0.010521	0.0074055	0.015874	0.010513	0.003837	0.014198	0.007167	0.0134	0.014409	0.0091806	0.013048	0.010369	0.020884	0.016043	0.013051	0.013587	0.012932	0.017392	0.017487	0.016784	0.016231	0.013483	0.015332	0.014326
1083.2	0.014137	0.016232	0.015223	0.014824	0.016896	0.02086	0.023818	0.024528	0.013585	0.018453	0.015698	0.012178	0.010808	0.0075968	0.016004	0.010993	0.0041579	0.014702	0.0076585	0.013864	0.014947	0.0095997	0.013381	0.010761	0.021294	0.016519	0.013513	0.014095	0.013294	0.017683	0.017993	0.017361	0.016597	0.014103	0.015997	0.014835
1084.1	0.014212	0.016324	0.014986	0.014719	0.017054	0.020742	0.02347	0.024768	0.013805	0.018571	0.015921	0.01242	0.01069	0.0074871	0.015866	0.011083	0.0040273	0.014709	0.0076651	0.013866	0.014992	0.0096217	0.013285	0.010712	0.021237	0.016449	0.013616	0.014096	0.013223	0.017461	0.018039	0.017376	0.016431	0.014258	0.01618	0.014934
1085	0.014568	0.016557	0.015144	0.014812	0.01722	0.020942	0.023564	0.025256	0.014138	0.018807	0.016326	0.012831	0.010853	0.0075038	0.015806	0.011342	0.004029	0.014862	0.0078462	0.013861	0.015166	0.0097664	0.013305	0.010828	0.021321	0.016637	0.013819	0.014264	0.013321	0.017476	0.018247	0.0176	0.016509	0.014491	0.016405	0.015249
1085.9	0.014473	0.016666	0.01505	0.014675	0.017194	0.020958	0.023364	0.025449	0.014376	0.018892	0.016449	0.012907	0.010688	0.0072942	0.015638	0.011329	0.0038351	0.01464	0.0077447	0.013645	0.014998	0.0096503	0.013067	0.010671	0.021068	0.016527	0.013749	0.014186	0.013074	0.017091	0.018105	0.017419	0.016303	0.014344	0.016298	0.015129
1086.8	0.014464	0.016806	0.014858	0.014719	0.017228	0.020942	0.023114	0.025835	0.014712	0.018973	0.016582	0.01303	0.010627	0.0071382	0.015541	0.01134	0.0036095	0.014485	0.0077076	0.013687	0.014994	0.0095436	0.012839	0.010636	0.020834	0.016623	0.013695	0.014123	0.01298	0.016796	0.018084	0.017313	0.016135	0.014226	0.01633	0.01502
1087.8	0.014074	0.016534	0.014482	0.0144	0.01684	0.020373	0.022417	0.025638	0.014494	0.018599	0.016499	0.012893	0.010236	0.006677	0.01512	0.010986	0.0031746	0.013962	0.0072051	0.013296	0.014572	0.0091666	0.012356	0.010368	0.020226	0.016216	0.013473	0.013689	0.012518	0.016201	0.017687	0.016852	0.015632	0.013609	0.015868	0.014552
1088.7	0.014407	0.016862	0.014627	0.014512	0.016919	0.020528	0.022439	0.026029	0.01486	0.018776	0.016808	0.013056	0.010319	0.0066566	0.015089	0.011139	0.0031383	0.01397	0.0073713	0.013345	0.01463	0.0092356	0.012388	0.010477	0.020027	0.016398	0.013635	0.013676	0.012529	0.016058	0.017808	0.017037	0.015636	0.013538	0.015838	0.014525
1089.6	0.014209	0.016681	0.014041	0.014205	0.016696	0.020267	0.021765	0.025893	0.014866	0.018521	0.016818	0.01297	0.010101	0.0063058	0.0148	0.010913	0.0028819	0.01368	0.007124	0.013117	0.014261	0.0088967	0.012067	0.010315	0.019517	0.016046	0.013328	0.013258	0.012187	0.015609	0.017601	0.016579	0.01517	0.013069	0.015557	0.014123
1090.5	0.014119	0.01649	0.013587	0.014237	0.016624	0.02008	0.021348	0.025842	0.014883	0.018523	0.016845	0.013029	0.010107	0.0061086	0.014652	0.010897	0.0026686	0.013638	0.0070924	0.013031	0.014129	0.0088078	0.011876	0.010213	0.01906	0.015841	0.013215	0.013068	0.012138	0.015417	0.017565	0.016308	0.014954	0.012859	0.015358	0.013987
1091.5	0.014181	0.01643	0.013588	0.014525	0.01663	0.019797	0.020997	0.02594	0.014972	0.018663	0.017136	0.013192	0.010218	0.0060518	0.014607	0.010983	0.002689	0.013604	0.0071535	0.013034	0.014079	0.0088587	0.011866	0.010221	0.018796	0.015566	0.013236	0.013057	0.012058	0.015411	0.01755	0.016125	0.014766	0.012693	0.015283	0.013889
1092.4	0.014594	0.016472	0.013642	0.014942	0.016861	0.019862	0.020865	0.02637	0.015429	0.019037	0.01738	0.013441	0.010559	0.0062214	0.014698	0.011177	0.0027565	0.013685	0.007414	0.013189	0.014171	0.0089706	0.011958	0.010218	0.018691	0.015671	0.013327	0.013219	0.012209	0.01557	0.017664	0.016132	0.014817	0.012733	0.015356	0.01391
1093.3	0.01446	0.016475	0.01359	0.015383	0.016725	0.019804	0.02072	0.026668	0.015625	0.019263	0.017571	0.013683	0.010806	0.006303	0.014761	0.011336	0.0028084	0.013646	0.0075666	0.013298	0.014174	0.0091213	0.012031	0.010354	0.018466	0.015587	0.013344	0.013368	0.012222	0.015678	0.017648	0.016008	0.014681	0.012642	0.015368	0.013902
1094.2	0.014661	0.016642	0.013885	0.015947	0.01672	0.019789	0.020913	0.02719	0.016127	0.019746	0.017898	0.013906	0.011172	0.0065925	0.015032	0.011544	0.0028964	0.013685	0.0078473	0.01353	0.014281	0.0094179	0.012243	0.010455	0.018396	0.015657	0.013562	0.013682	0.012457	0.015841	0.017711	0.016133	0.014782	0.012721	0.01544	0.013871
1095.1	0.014877	0.01701	0.014201	0.016421	0.016866	0.019884	0.020868	0.027636	0.016926	0.020132	0.018383	0.01448	0.011508	0.006864	0.015362	0.011869	0.0032553	0.013689	0.0081762	0.013814	0.014492	0.0095738	0.012624	0.010776	0.018415	0.015856	0.013808	0.014004	0.012723	0.016088	0.017792	0.016254	0.014997	0.012855	0.015579	0.013979
1096	0.015171	0.0173	0.014336	0.016868	0.016994	0.019936	0.021	0.028071	0.01755	0.020606	0.01876	0.014901	0.011874	0.0071661	0.015812	0.012072	0.0034862	0.013807	0.008532	0.014076	0.014656	0.0097922	0.012881	0.011039	0.018448	0.016015	0.014134	0.01427	0.01294	0.016322	0.017891	0.016331	0.015223	0.012979	0.015694	0.014147
1097	0.015519	0.017914	0.01489	0.017595	0.017265	0.020058	0.021445	0.02853	0.018202	0.021261	0.019514	0.015532	0.012412	0.0076675	0.016427	0.012585	0.0038858	0.014063	0.0091546	0.014624	0.015046	0.010218	0.013447	0.011509	0.01873	0.016302	0.014586	0.014671	0.013311	0.016798	0.018163	0.016621	0.015635	0.01333	0.016087	0.01447
1097.9	0.015858	0.017935	0.015072	0.01784	0.017526	0.020113	0.021609	0.028628	0.01872	0.021807	0.019945	0.015944	0.012803	0.0079855	0.016878	0.012846	0.0041215	0.014127	0.0094606	0.014844	0.015169	0.010373	0.01376	0.0116	0.018783	0.016371	0.014836	0.014822	0.013552	0.017078	0.018288	0.016638	0.01577	0.013492	0.016146	0.014498
1098.8	0.016579	0.01833	0.015812	0.018627	0.018287	0.02047	0.022017	0.029457	0.019749	0.022619	0.020807	0.016888	0.013607	0.0088315	0.017687	0.013563	0.0047557	0.014753	0.010233	0.015598	0.01579	0.010954	0.014537	0.012215	0.019257	0.016913	0.015616	0.015393	0.014233	0.01777	0.018851	0.017094	0.016386	0.014042	0.016734	0.015178
1099.7	0.017494	0.01875	0.016531	0.019324	0.018774	0.020952	0.022698	0.030256	0.02045	0.023516	0.021521	0.017618	0.014424	0.0097015	0.018476	0.014274	0.0052241	0.015426	0.011	0.016499	0.016245	0.011585	0.01519	0.012755	0.019809	0.017357	0.016366	0.015987	0.014754	0.018402	0.019356	0.017546	0.016835	0.01451	0.01732	0.01575
1100.6	0.018691	0.019452	0.017649	0.020228	0.019672	0.021797	0.02382	0.03135	0.021565	0.024806	0.022571	0.018809	0.01543	0.010836	0.019588	0.015398	0.006181	0.016324	0.012195	0.017616	0.01701	0.012553	0.016222	0.01353	0.020718	0.018201	0.017386	0.016968	0.015713	0.019251	0.020303	0.018432	0.017656	0.01536	0.018155	0.016549
1101.6	0.019916	0.020199	0.018675	0.021058	0.020609	0.022713	0.024861	0.032691	0.022862	0.026137	0.023603	0.020035	0.016505	0.01199	0.020777	0.016424	0.0070981	0.017263	0.013247	0.018728	0.017806	0.013524	0.017195	0.014382	0.021528	0.01896	0.018331	0.017903	0.016704	0.019985	0.021092	0.019318	0.018575	0.016324	0.01897	0.017457
1102.5	0.02158	0.02116	0.0201	0.022206	0.022024	0.023874	0.026372	0.034274	0.024403	0.027807	0.025076	0.021633	0.017826	0.013461	0.02225	0.017923	0.0083335	0.018569	0.014688	0.020258	0.019046	0.014856	0.018502	0.015656	0.022795	0.020169	0.019715	0.019161	0.017954	0.021047	0.022283	0.0206	0.019887	0.017529	0.020264	0.018751
1103.4	0.023511	0.022522	0.021692	0.023625	0.023603	0.025506	0.028349	0.035869	0.026069	0.029731	0.026809	0.023561	0.019429	0.015097	0.023874	0.019595	0.0098656	0.020042	0.016289	0.021878	0.020416	0.016293	0.019926	0.017114	0.0243	0.021528	0.021181	0.020679	0.019347	0.022242	0.023674	0.021959	0.021322	0.018967	0.021659	0.020072
1104.3	0.025984	0.024306	0.023884	0.025643	0.02611	0.027684	0.030994	0.038489	0.028603	0.032119	0.029234	0.02599	0.021729	0.017379	0.026152	0.021887	0.012079	0.022073	0.018463	0.024073	0.022614	0.018395	0.022155	0.019009	0.026404	0.023484	0.023287	0.022738	0.021498	0.024206	0.025771	0.024136	0.023555	0.021047	0.023691	0.022061
1105.2	0.028451	0.02614	0.025961	0.027556	0.028241	0.029739	0.033292	0.040922	0.030998	0.034615	0.031636	0.028306	0.024046	0.019672	0.028391	0.02418	0.014252	0.024133	0.020608	0.026273	0.024789	0.020481	0.024314	0.021014	0.028468	0.025454	0.025317	0.024643	0.023478	0.026058	0.027873	0.026309	0.025658	0.023221	0.025679	0.024108
1106.1	0.031247	0.028278	0.028256	0.029897	0.030874	0.032432	0.036257	0.043779	0.03375	0.037268	0.034482	0.031114	0.026589	0.022269	0.030814	0.026883	0.016714	0.02647	0.023034	0.028636	0.027123	0.022831	0.026737	0.023322	0.030942	0.027795	0.027658	0.026991	0.02584	0.028255	0.030394	0.028704	0.028022	0.02549	0.027889	0.026464
1107.1	0.034847	0.031665	0.031549	0.033381	0.034494	0.036314	0.040086	0.047853	0.037597	0.040917	0.038166	0.034869	0.030338	0.025941	0.034353	0.030534	0.020039	0.029819	0.026351	0.032006	0.030451	0.025996	0.03017	0.026534	0.03435	0.030979	0.030942	0.030383	0.029276	0.031528	0.033722	0.032075	0.031528	0.028921	0.031068	0.029781
1108	0.038548	0.035024	0.035222	0.036979	0.038381	0.040483	0.044747	0.052459	0.041928	0.045059	0.042204	0.038908	0.034349	0.029946	0.038281	0.034539	0.023685	0.033486	0.030118	0.035764	0.034084	0.029479	0.034018	0.030082	0.038104	0.034634	0.034503	0.034066	0.032976	0.035226	0.03757	0.035894	0.035351	0.032529	0.034513	0.033547
1108.9	0.042818	0.039026	0.039422	0.041105	0.042705	0.045383	0.049851	0.057653	0.046994	0.050106	0.046992	0.043544	0.038877	0.034566	0.042831	0.038944	0.027892	0.037719	0.034336	0.04013	0.038188	0.03347	0.038213	0.034291	0.042482	0.038952	0.038611	0.038232	0.037144	0.039325	0.042011	0.040267	0.039715	0.036791	0.038567	0.037805
1109.8	0.047821	0.043795	0.044492	0.046063	0.048234	0.051518	0.056269	0.064133	0.053189	0.056023	0.052717	0.049327	0.044495	0.040035	0.048279	0.044537	0.032996	0.042843	0.039425	0.045271	0.043212	0.038236	0.043365	0.039217	0.047787	0.044096	0.043643	0.043464	0.04251	0.044538	0.047396	0.045537	0.045041	0.041886	0.043637	0.043173
1110.7	0.053682	0.049491	0.050684	0.051967	0.054437	0.058601	0.063944	0.071684	0.060553	0.063179	0.059517	0.05621	0.05135	0.046737	0.054864	0.051306	0.039092	0.048969	0.045559	0.05139	0.049236	0.043985	0.04963	0.045321	0.054151	0.050399	0.049755	0.049574	0.04854	0.050705	0.05389	0.051817	0.051405	0.048169	0.049757	0.049474
1111.6	0.060229	0.055894	0.057865	0.058578	0.061966	0.066804	0.072871	0.08045	0.069024	0.071485	0.067434	0.064284	0.059144	0.054459	0.062383	0.058979	0.046197	0.056074	0.052667	0.058458	0.056134	0.050719	0.056779	0.052222	0.061539	0.057708	0.056783	0.056486	0.055629	0.057724	0.061468	0.059236	0.058759	0.055203	0.056849	0.056705
1112.6	0.067837	0.0637	0.066157	0.066377	0.070568	0.076201	0.082861	0.090472	0.078604	0.081101	0.076568	0.073377	0.068246	0.063451	0.071048	0.067893	0.054315	0.064321	0.060791	0.066493	0.064083	0.058421	0.064953	0.060189	0.069962	0.066084	0.064957	0.064483	0.063745	0.065865	0.070004	0.067742	0.067186	0.063391	0.064955	0.064923
1113.5	0.076859	0.072968	0.076179	0.075887	0.08119	0.08775	0.094953	0.10299	0.090341	0.092506	0.087617	0.08446	0.079057	0.074209	0.081523	0.078741	0.064129	0.074291	0.070614	0.076103	0.073651	0.067631	0.07481	0.06978	0.080069	0.076081	0.07467	0.074212	0.073438	0.075547	0.080068	0.077979	0.077291	0.073313	0.074768	0.074904
1114.4	0.087227	0.083931	0.087632	0.086812	0.093348	0.10093	0.10883	0.11698	0.1037	0.10558	0.10017	0.097005	0.091314	0.086722	0.09349	0.090947	0.075044	0.085438	0.081699	0.087167	0.084505	0.077975	0.085974	0.080722	0.091558	0.087573	0.085769	0.084994	0.084348	0.086598	0.091423	0.08962	0.088776	0.084456	0.085789	0.086019
1115.3	0.099997	0.097286	0.10135	0.099933	0.10824	0.11692	0.12517	0.13382	0.11958	0.12115	0.11502	0.11185	0.10598	0.10163	0.10758	0.10525	0.088388	0.099007	0.095038	0.10071	0.097848	0.090638	0.099313	0.093558	0.10538	0.10111	0.099066	0.097992	0.09782	0.099936	0.10507	0.10353	0.10244	0.097642	0.09898	0.099366
1116.2	0.11518	0.11264	0.1174	0.11516	0.12508	0.13515	0.14415	0.15363	0.13799	0.13882	0.13192	0.12863	0.12273	0.11847	0.12374	0.1218	0.10335	0.11412	0.11024	0.11574	0.11268	0.10492	0.11445	0.10835	0.12075	0.11643	0.1139	0.11264	0.1126	0.11475	0.12018	0.11902	0.11775	0.11244	0.1136	0.1143
1117.1	0.13185	0.13003	0.13503	0.13227	0.14409	0.15508	0.16463	0.17529	0.15816	0.15842	0.15041	0.14734	0.14113	0.13698	0.14159	0.13991	0.12015	0.13075	0.12702	0.13247	0.12918	0.12077	0.13117	0.12444	0.13767	0.1333	0.13025	0.12871	0.12881	0.13113	0.13702	0.13613	0.13473	0.12881	0.12981	0.1308
1118	0.15165	0.15021	0.15578	0.15193	0.16623	0.17843	0.18855	0.20004	0.18109	0.18076	0.17104	0.16858	0.16214	0.1585	0.16177	0.16066	0.13923	0.14971	0.14624	0.15138	0.14802	0.1388	0.15003	0.14278	0.15672	0.15227	0.14881	0.14667	0.14723	0.14969	0.15615	0.15521	0.15379	0.14711	0.14823	0.14948
1119	0.17376	0.17282	0.17929	0.17467	0.19105	0.2043	0.21495	0.22794	0.20691	0.20552	0.19444	0.1924	0.18568	0.18239	0.18427	0.18369	0.16095	0.1715	0.16791	0.17265	0.1693	0.15944	0.1712	0.16348	0.17799	0.17352	0.16941	0.16701	0.16781	0.17036	0.17732	0.17658	0.17521	0.16757	0.16873	0.17012
1119.9	0.19668	0.19605	0.20361	0.19809	0.21621	0.23074	0.24189	0.25684	0.23345	0.23073	0.21772	0.21618	0.20952	0.20647	0.20756	0.20722	0.1828	0.19322	0.18962	0.19397	0.19075	0.18009	0.19245	0.18438	0.19918	0.19483	0.18992	0.18733	0.1883	0.19104	0.1984	0.19776	0.19645	0.18825	0.18921	0.19087
1120.8	0.22154	0.22216	0.23051	0.22392	0.2442	0.25983	0.27146	0.2882	0.26189	0.25795	0.24302	0.24174	0.23517	0.23262	0.23246	0.23276	0.20667	0.21699	0.2132	0.21737	0.21449	0.20276	0.21535	0.20679	0.2221	0.21759	0.21206	0.20908	0.21053	0.21345	0.22128	0.22064	0.21926	0.21048	0.21139	0.21343
1121.7	0.24845	0.24979	0.25928	0.25158	0.27395	0.29079	0.30344	0.3215	0.29221	0.28686	0.26977	0.26898	0.26238	0.2603	0.25898	0.25995	0.23241	0.24249	0.23864	0.2426	0.24003	0.22709	0.23985	0.23129	0.24677	0.24186	0.23555	0.23237	0.23429	0.2372	0.24544	0.24477	0.24344	0.23395	0.23495	0.23721
1122.6	0.275	0.27796	0.28812	0.27967	0.30361	0.32153	0.33581	0.35508	0.32245	0.31523	0.29575	0.29559	0.28896	0.28744	0.2852	0.287	0.25779	0.26768	0.26353	0.26742	0.26544	0.2514	0.2641	0.25525	0.27062	0.26576	0.25847	0.25513	0.25752	0.26038	0.269	0.26859	0.26717	0.25725	0.25764	0.26035
1123.5	0.29984	0.30436	0.31509	0.3056	0.33146	0.35079	0.36595	0.38671	0.35045	0.34122	0.31943	0.31961	0.31317	0.31202	0.30933	0.31216	0.28137	0.29041	0.28614	0.29004	0.28861	0.27348	0.28602	0.2768	0.29233	0.28717	0.27902	0.27578	0.27838	0.28107	0.29027	0.28999	0.28837	0.27827	0.27845	0.28158
1124.5	0.32626	0.33226	0.34365	0.33302	0.36097	0.3813	0.39834	0.41955	0.37981	0.36849	0.34476	0.3448	0.3383	0.33791	0.33445	0.33864	0.30683	0.3148	0.31052	0.31418	0.31353	0.29725	0.30939	0.29994	0.31516	0.30978	0.30101	0.29768	0.30044	0.30315	0.31281	0.31264	0.3111	0.30039	0.30056	0.30384
1125.4	0.34906	0.35643	0.36836	0.35684	0.38651	0.40771	0.42639	0.44845	0.40563	0.39192	0.36593	0.36635	0.35984	0.35999	0.35638	0.36164	0.32914	0.33581	0.33129	0.33494	0.33512	0.31811	0.32951	0.31982	0.33454	0.32929	0.31974	0.3166	0.31939	0.32212	0.33204	0.33183	0.3305	0.31956	0.31962	0.32283
1126.3	0.36808	0.37707	0.38927	0.37725	0.40794	0.43046	0.45056	0.47303	0.4275	0.41144	0.38336	0.38359	0.37748	0.37817	0.37444	0.38135	0.34801	0.35313	0.34815	0.35189	0.35338	0.33576	0.34613	0.33606	0.35009	0.34509	0.33497	0.3321	0.33488	0.33754	0.34757	0.34762	0.34638	0.33552	0.33536	0.33872
1127.2	0.38558	0.39581	0.40835	0.39573	0.42714	0.45149	0.47251	0.4959	0.44778	0.42957	0.39994	0.39943	0.39345	0.39451	0.39142	0.39968	0.36632	0.36958	0.36435	0.36785	0.37051	0.35263	0.36165	0.35162	0.36482	0.36007	0.34911	0.34687	0.34958	0.35229	0.36231	0.36241	0.36127	0.35019	0.35046	0.35366
1128.1	0.3977	0.40885	0.42135	0.40861	0.4405	0.46598	0.48816	0.51125	0.46184	0.44169	0.41059	0.40987	0.40362	0.40526	0.40262	0.41255	0.37923	0.38071	0.37483	0.37863	0.38253	0.36461	0.37211	0.36213	0.3744	0.37014	0.35851	0.35658	0.3595	0.36251	0.37201	0.37205	0.37138	0.36026	0.36083	0.36386
1129	0.40349	0.41593	0.42826	0.41594	0.44789	0.47444	0.49744	0.52038	0.46975	0.44832	0.41581	0.41548	0.40869	0.41043	0.40892	0.4204	0.38721	0.38681	0.38044	0.38436	0.38973	0.37187	0.37793	0.36813	0.37947	0.37584	0.36356	0.36232	0.36525	0.36817	0.37736	0.37761	0.37717	0.36619	0.36697	0.37
1129.9	0.40494	0.41808	0.43031	0.41897	0.44981	0.47814	0.50252	0.52415	0.47292	0.45069	0.41755	0.41683	0.40869	0.41052	0.41068	0.4241	0.39116	0.38915	0.38212	0.38634	0.39295	0.37501	0.37979	0.37038	0.38088	0.37796	0.36522	0.3645	0.36764	0.37055	0.37908	0.37975	0.37952	0.36864	0.36986	0.37267
1130.9	0.40068	0.41383	0.42609	0.4156	0.44593	0.47497	0.50089	0.52108	0.46977	0.44706	0.41401	0.41316	0.4034	0.40534	0.4074	0.42204	0.38952	0.38636	0.37895	0.38326	0.39072	0.37338	0.37675	0.36791	0.37775	0.37547	0.36253	0.36243	0.36576	0.36861	0.37656	0.37769	0.37756	0.36683	0.36828	0.37103
1131.8	0.38816	0.40114	0.41316	0.40413	0.43322	0.46189	0.48879	0.50765	0.45704	0.435	0.40283	0.40215	0.39066	0.39221	0.39623	0.41204	0.3803	0.37591	0.36809	0.37304	0.38131	0.36451	0.36649	0.35841	0.36791	0.36614	0.35358	0.35384	0.35757	0.36028	0.3671	0.36895	0.36884	0.35867	0.36047	0.36304
1132.7	0.3732	0.38576	0.39838	0.39032	0.41798	0.44667	0.47483	0.49231	0.44182	0.42141	0.39001	0.38935	0.37583	0.3769	0.38296	0.39974	0.36868	0.36357	0.35581	0.36118	0.37003	0.3537	0.35474	0.34762	0.35646	0.35541	0.34347	0.34415	0.34804	0.3506	0.35656	0.35894	0.35879	0.3492	0.35144	0.35375
1133.6	0.35238	0.36418	0.37693	0.37023	0.39613	0.42401	0.45291	0.46912	0.41992	0.40123	0.37126	0.3706	0.35483	0.35555	0.36366	0.38118	0.35072	0.34541	0.33753	0.34367	0.35249	0.33708	0.33718	0.33112	0.33957	0.33909	0.32798	0.32894	0.33343	0.33588	0.34046	0.34374	0.34334	0.33427	0.33693	0.33904
1134.5	0.32822	0.33863	0.35126	0.34591	0.37017	0.39657	0.42494	0.44012	0.39302	0.37676	0.34877	0.34858	0.33037	0.33105	0.34073	0.35814	0.32854	0.32367	0.31568	0.32242	0.33104	0.31679	0.31633	0.31132	0.3195	0.31942	0.30935	0.31071	0.31546	0.3178	0.3214	0.32532	0.32467	0.31588	0.31899	0.32107
1135.4	0.30209	0.31152	0.32378	0.31978	0.34177	0.36698	0.39394	0.4086	0.36373	0.34978	0.32432	0.3244	0.3042	0.3045	0.31552	0.333	0.30414	0.29995	0.29178	0.29919	0.30761	0.29442	0.2935	0.28961	0.29736	0.29809	0.28899	0.29069	0.2955	0.29789	0.30018	0.30487	0.3041	0.29582	0.29956	0.30129
1136.3	0.27475	0.283	0.2953	0.29232	0.31213	0.3361	0.36182	0.37506	0.33281	0.32127	0.2982	0.29831	0.2764	0.27658	0.28823	0.30565	0.27721	0.2743	0.2659	0.27399	0.28169	0.26976	0.26899	0.26604	0.27332	0.27452	0.26666	0.26869	0.27329	0.27559	0.27717	0.28223	0.28142	0.27336	0.27785	0.27934
1137.2	0.24758	0.25419	0.2657	0.26407	0.28155	0.30348	0.3275	0.33983	0.30094	0.29137	0.27112	0.27145	0.24856	0.24848	0.26093	0.27748	0.24963	0.24828	0.2399	0.2483	0.25529	0.24431	0.24394	0.24178	0.2489	0.25006	0.24333	0.24569	0.25036	0.25277	0.25331	0.2588	0.2579	0.25017	0.25491	0.2563
1138.1	0.22185	0.22703	0.23785	0.23701	0.25201	0.27267	0.29489	0.30585	0.27019	0.26261	0.24517	0.24546	0.22218	0.22168	0.23429	0.24973	0.22273	0.22309	0.21457	0.22323	0.22948	0.21959	0.21962	0.218	0.22503	0.22623	0.22058	0.2232	0.2274	0.22994	0.22982	0.23547	0.23466	0.22723	0.23235	0.23358
1139.1	0.19699	0.20105	0.21113	0.21112	0.22382	0.24308	0.26326	0.27329	0.24046	0.23455	0.21962	0.21962	0.19697	0.19597	0.20834	0.2227	0.19658	0.19829	0.19	0.19881	0.20446	0.19532	0.19579	0.19472	0.20132	0.20244	0.19779	0.2008	0.20439	0.20719	0.20621	0.21193	0.21142	0.20432	0.20973	0.21099
1140	0.17488	0.17741	0.18714	0.18756	0.19815	0.21593	0.23402	0.24339	0.21314	0.20881	0.1963	0.19603	0.17385	0.1727	0.18463	0.19741	0.17238	0.17543	0.16751	0.17639	0.18127	0.17288	0.17393	0.17296	0.17955	0.18007	0.17641	0.17958	0.18272	0.18582	0.18435	0.18975	0.1894	0.18248	0.18817	0.18935
1140.9	0.15442	0.15591	0.16478	0.16562	0.17433	0.19035	0.20682	0.21497	0.18795	0.18463	0.17426	0.17387	0.15274	0.15108	0.16278	0.17378	0.14997	0.15447	0.14679	0.15558	0.16002	0.15205	0.15363	0.15258	0.15902	0.15895	0.15604	0.15943	0.16224	0.1656	0.16344	0.16865	0.16849	0.16191	0.16733	0.16857
1141.8	0.13644	0.13695	0.14525	0.14634	0.15332	0.16839	0.18315	0.19001	0.16542	0.16326	0.15456	0.1537	0.13386	0.13193	0.14298	0.15247	0.12991	0.13568	0.12819	0.1367	0.14069	0.13354	0.13518	0.13408	0.14018	0.13976	0.13758	0.14118	0.14327	0.1467	0.14435	0.14928	0.14931	0.14278	0.14824	0.14962
1142.7	0.12114	0.12051	0.12822	0.12937	0.13523	0.1487	0.16145	0.16786	0.14545	0.14415	0.13702	0.13579	0.11716	0.11534	0.12573	0.13372	0.1123	0.11936	0.1121	0.12024	0.12392	0.11714	0.11896	0.11778	0.12358	0.12274	0.12098	0.12461	0.12624	0.12997	0.12734	0.13174	0.13213	0.12568	0.13098	0.13261
1143.6	0.1072	0.10611	0.1132	0.11443	0.11906	0.13132	0.14252	0.14796	0.1278	0.12706	0.1214	0.11982	0.10253	0.10067	0.11052	0.1169	0.096796	0.10488	0.097871	0.10574	0.10906	0.1027	0.10462	0.10307	0.1089	0.1075	0.10615	0.10965	0.11098	0.11475	0.11204	0.11597	0.11661	0.11034	0.11545	0.11689
1144.5	0.09512	0.093161	0.099884	0.10115	0.10471	0.11586	0.12553	0.13008	0.11197	0.11189	0.10718	0.10542	0.089356	0.087447	0.096781	0.10197	0.083078	0.09218	0.085106	0.092732	0.09592	0.089674	0.091661	0.089866	0.095438	0.093624	0.092685	0.095952	0.097022	0.10096	0.097964	0.10149	0.10227	0.096196	0.10122	0.10267
1145.5	0.085798	0.082818	0.089257	0.090501	0.093221	0.10379	0.11182	0.11602	0.099352	0.099688	0.095771	0.093896	0.078847	0.077079	0.085882	0.090074	0.072175	0.082124	0.075079	0.08241	0.085367	0.079471	0.08124	0.079281	0.084735	0.082578	0.081855	0.084983	0.085548	0.089817	0.086631	0.089858	0.090862	0.084855	0.089838	0.091338
1146.4	0.077396	0.073629	0.079946	0.081177	0.083197	0.092894	0.09978	0.10372	0.088304	0.0889	0.085803	0.084013	0.069861	0.068018	0.076341	0.079652	0.062753	0.073402	0.066193	0.0734	0.076427	0.070594	0.072216	0.070108	0.075511	0.073047	0.072378	0.075302	0.075713	0.080064	0.076834	0.079666	0.080955	0.075017	0.079828	0.081395
1147.3	0.069453	0.065563	0.071563	0.073062	0.074311	0.083681	0.089485	0.092986	0.07846	0.07949	0.076808	0.075065	0.061763	0.05997	0.067738	0.070604	0.054309	0.065423	0.058208	0.065293	0.068332	0.062846	0.064169	0.061751	0.067196	0.064458	0.06389	0.066723	0.066856	0.071255	0.068009	0.070444	0.071855	0.066145	0.070956	0.072433
1148.2	0.063298	0.058799	0.06459	0.066243	0.066838	0.075725	0.08091	0.084053	0.070288	0.071703	0.069191	0.06773	0.055141	0.053597	0.060656	0.06323	0.047536	0.059058	0.051887	0.058753	0.061799	0.056512	0.057691	0.055186	0.060534	0.057548	0.057013	0.059775	0.059608	0.064113	0.060909	0.063019	0.064437	0.05896	0.063636	0.065443
1149.1	0.05791	0.053232	0.058442	0.060579	0.06048	0.069104	0.073914	0.076617	0.063411	0.065183	0.062682	0.061522	0.049613	0.048167	0.05482	0.05698	0.04174	0.053566	0.046508	0.053208	0.056188	0.051282	0.052258	0.049634	0.054988	0.051911	0.051168	0.054078	0.053663	0.058088	0.054964	0.056818	0.058382	0.05307	0.05755	0.059509
1150	0.052885	0.048208	0.052702	0.05554	0.054852	0.062876	0.067205	0.069683	0.056807	0.059039	0.056767	0.055891	0.044508	0.043248	0.049405	0.051238	0.036648	0.048482	0.041589	0.04808	0.05121	0.046318	0.047318	0.044496	0.049937	0.046745	0.045922	0.048817	0.048312	0.052481	0.04959	0.051001	0.05277	0.047582	0.052082	0.053985
1150.9	0.048052	0.043804	0.047518	0.050964	0.049713	0.057477	0.061184	0.063397	0.050987	0.053493	0.051267	0.050672	0.039849	0.03911	0.04454	0.046123	0.031976	0.043912	0.037098	0.04358	0.04662	0.041914	0.042902	0.039824	0.045251	0.042014	0.041253	0.044008	0.043532	0.04754	0.044701	0.045906	0.047667	0.042694	0.047205	0.049034
1151.8	0.044052	0.039779	0.043071	0.04696	0.045424	0.052628	0.055979	0.057647	0.045905	0.048644	0.046572	0.046304	0.036009	0.035543	0.040483	0.041583	0.02798	0.040195	0.033245	0.039768	0.042815	0.038111	0.039117	0.035994	0.041308	0.037932	0.037249	0.039916	0.03946	0.043304	0.040505	0.041728	0.043291	0.038569	0.043044	0.044824
1152.7	0.040649	0.036451	0.039338	0.043471	0.04175	0.04855	0.051163	0.052883	0.041576	0.044493	0.0426	0.042749	0.032786	0.032511	0.037047	0.037784	0.024497	0.036844	0.029689	0.036404	0.039529	0.03488	0.035961	0.03256	0.037881	0.034445	0.033809	0.036386	0.035999	0.039678	0.036851	0.038109	0.03954	0.035043	0.039563	0.040927
1153.6	0.037228	0.03365	0.036003	0.040396	0.038727	0.045308	0.047177	0.048822	0.037984	0.040931	0.039146	0.039592	0.03001	0.030217	0.03408	0.034551	0.021542	0.033979	0.026728	0.033523	0.036875	0.032125	0.033173	0.029778	0.034939	0.03149	0.030928	0.0333	0.03309	0.036504	0.033784	0.035041	0.036323	0.032071	0.036585	0.037731
1154.5	0.034648	0.031375	0.033319	0.037921	0.036109	0.042912	0.043841	0.045399	0.035216	0.038026	0.036368	0.037003	0.027834	0.028399	0.031768	0.032149	0.01911	0.031734	0.024412	0.031338	0.034847	0.030087	0.031128	0.027665	0.03256	0.029138	0.028732	0.030944	0.030795	0.034135	0.031443	0.032623	0.033771	0.029939	0.034233	0.035397
1155.4	0.032569	0.029333	0.031067	0.035994	0.033818	0.040602	0.041013	0.042659	0.03291	0.035653	0.034053	0.034928	0.025953	0.026834	0.029963	0.030032	0.017034	0.029715	0.022418	0.029451	0.033192	0.028325	0.029383	0.025876	0.030568	0.02717	0.026819	0.028944	0.028652	0.031961	0.0294	0.030581	0.031405	0.028035	0.032188	0.033231
1156.4	0.030703	0.027568	0.028919	0.034137	0.031785	0.03858	0.038306	0.0403	0.030886	0.033357	0.031922	0.032932	0.024303	0.025372	0.028357	0.028166	0.015246	0.027764	0.02067	0.027723	0.031572	0.026587	0.027877	0.024305	0.028705	0.025487	0.025185	0.027183	0.026783	0.030032	0.027681	0.028736	0.029456	0.026415	0.030375	0.031334
1157.3	0.029254	0.026217	0.027186	0.032763	0.030087	0.037084	0.03628	0.038436	0.029311	0.031766	0.030347	0.031268	0.02303	0.024333	0.027169	0.026719	0.013749	0.026279	0.01948	0.026359	0.03033	0.025292	0.026511	0.023212	0.027245	0.024129	0.02387	0.025826	0.025348	0.028481	0.026352	0.027335	0.028021	0.025259	0.028931	0.029968
1158.2	0.028225	0.02514	0.025778	0.031575	0.028743	0.03575	0.034636	0.037047	0.028086	0.030295	0.029054	0.029905	0.022007	0.023285	0.026254	0.025656	0.012673	0.025077	0.018501	0.025307	0.029307	0.024176	0.025634	0.022355	0.026033	0.022977	0.023011	0.02476	0.024216	0.027245	0.025408	0.026135	0.026748	0.024405	0.027866	0.028793
1159.1	0.026796	0.023912	0.024221	0.030043	0.027303	0.034173	0.032804	0.035483	0.026507	0.028758	0.027581	0.028318	0.020683	0.022144	0.025239	0.024128	0.011202	0.023589	0.017225	0.024011	0.028025	0.022765	0.024583	0.021281	0.02469	0.021695	0.021899	0.023517	0.022809	0.025805	0.024144	0.024792	0.025283	0.023235	0.026631	0.027361
1160	0.025966	0.023183	0.022952	0.028764	0.026367	0.032911	0.03124	0.034011	0.025364	0.027557	0.026504	0.026985	0.01984	0.021131	0.024606	0.023145	0.01034	0.022546	0.016368	0.022998	0.026981	0.021763	0.023892	0.020659	0.023674	0.020732	0.021158	0.022685	0.021821	0.024783	0.02333	0.023696	0.024269	0.022492	0.025875	0.026345
1160.9	0.02559	0.022856	0.022161	0.028057	0.025624	0.032291	0.030362	0.033397	0.024823	0.027068	0.026131	0.026277	0.019331	0.020655	0.024456	0.022635	0.009932	0.02202	0.015924	0.022553	0.026582	0.021434	0.023597	0.020554	0.023213	0.020287	0.020875	0.022288	0.021388	0.024315	0.023084	0.023325	0.023875	0.022326	0.025707	0.025895
1161.8	0.025317	0.022325	0.021528	0.027404	0.025231	0.031551	0.029653	0.032824	0.024422	0.026466	0.025464	0.025413	0.018732	0.019942	0.024223	0.022222	0.0095649	0.02153	0.015417	0.022084	0.026161	0.021005	0.023467	0.020329	0.022694	0.019977	0.020721	0.021853	0.020884	0.023942	0.022692	0.022673	0.023296	0.022122	0.025545	0.025491
1162.7	0.0252	0.021821	0.021254	0.0269	0.024785	0.030766	0.029025	0.032253	0.02405	0.02611	0.025088	0.024736	0.018369	0.019333	0.024171	0.021873	0.0092788	0.021115	0.015077	0.021751	0.025874	0.02061	0.02336	0.0203	0.022448	0.019626	0.020573	0.021559	0.020356	0.023705	0.022428	0.022216	0.023	0.022019	0.025313	0.025212
1163.6	0.025522	0.021767	0.02128	0.02688	0.024734	0.030403	0.02906	0.032288	0.024251	0.026222	0.024977	0.024464	0.018472	0.019262	0.024572	0.022098	0.0095465	0.021174	0.015216	0.021815	0.025871	0.020671	0.023543	0.020618	0.022482	0.019702	0.020834	0.021656	0.020397	0.023868	0.02268	0.022134	0.023182	0.022334	0.025517	0.025242
1164.5	0.025382	0.021677	0.020945	0.026472	0.024335	0.029945	0.028815	0.032151	0.024219	0.026159	0.024816	0.02403	0.018312	0.01903	0.024778	0.02208	0.0093578	0.02101	0.015077	0.021655	0.025874	0.020562	0.023565	0.020696	0.022407	0.019703	0.020948	0.021624	0.020238	0.02398	0.022604	0.021937	0.023138	0.022539	0.025437	0.025232
1165.4	0.025562	0.021735	0.020992	0.026524	0.024219	0.029607	0.029067	0.032275	0.024387	0.026294	0.024699	0.023724	0.018335	0.018882	0.025109	0.022282	0.0093598	0.021083	0.01516	0.021648	0.025798	0.020401	0.023711	0.020939	0.022424	0.019752	0.021117	0.021707	0.020178	0.024163	0.022608	0.021618	0.023207	0.022681	0.025397	0.02526
1166.4	0.025393	0.021692	0.0208	0.02619	0.024004	0.029062	0.02913	0.03208	0.024197	0.026253	0.024724	0.02347	0.018299	0.018636	0.025311	0.022043	0.0093652	0.020996	0.015095	0.021513	0.025616	0.020005	0.023674	0.021073	0.02227	0.019521	0.021169	0.021703	0.020026	0.024115	0.022675	0.021291	0.023147	0.022682	0.025243	0.025077
1167.3	0.025828	0.022189	0.021005	0.026375	0.024228	0.029068	0.029818	0.032496	0.024621	0.026726	0.02502	0.023486	0.018564	0.018885	0.025826	0.022342	0.0095445	0.021326	0.015377	0.021911	0.025825	0.019975	0.023896	0.021347	0.022487	0.019842	0.021582	0.02209	0.02034	0.024444	0.022992	0.021416	0.023424	0.022958	0.025437	0.025353
1168.2	0.026178	0.022382	0.02105	0.026608	0.024306	0.029126	0.030465	0.033004	0.024744	0.027036	0.02531	0.023426	0.01887	0.018787	0.026045	0.022457	0.0095817	0.021497	0.015463	0.022094	0.025891	0.01984	0.023931	0.021483	0.022601	0.020065	0.021855	0.022267	0.020369	0.024544	0.023143	0.02151	0.023456	0.023106	0.025428	0.025524
1169.1	0.026925	0.022869	0.021601	0.027234	0.024931	0.029599	0.031468	0.034039	0.025395	0.027678	0.025742	0.023833	0.019405	0.01908	0.026489	0.022988	0.010073	0.022043	0.015885	0.022646	0.026139	0.020041	0.02422	0.022016	0.023058	0.020456	0.022419	0.022675	0.020773	0.024809	0.023659	0.021756	0.023946	0.023427	0.025788	0.025929
1170	0.026939	0.023076	0.021939	0.027171	0.025371	0.029781	0.032043	0.034354	0.025753	0.027999	0.025989	0.023833	0.019443	0.019071	0.026527	0.022978	0.010143	0.022135	0.015883	0.022946	0.026288	0.019859	0.024311	0.022043	0.023142	0.020548	0.022668	0.022832	0.020911	0.024879	0.023851	0.021821	0.024084	0.023503	0.025745	0.026182
1170.9	0.027727	0.024006	0.022765	0.028079	0.026424	0.030692	0.033404	0.03553	0.026747	0.028989	0.026725	0.024328	0.020191	0.019638	0.027114	0.023677	0.010645	0.022775	0.016403	0.023671	0.026885	0.020509	0.024689	0.022659	0.023701	0.021288	0.023451	0.023564	0.021613	0.025402	0.024592	0.022516	0.024624	0.023974	0.026247	0.026913
1171.8	0.028162	0.024805	0.023446	0.028576	0.027265	0.031451	0.034268	0.036354	0.027435	0.029574	0.027175	0.024703	0.020676	0.019817	0.027385	0.024062	0.011091	0.023118	0.016555	0.023983	0.027169	0.020857	0.024968	0.023121	0.02403	0.02173	0.02402	0.023975	0.021937	0.025677	0.02507	0.022829	0.024924	0.024203	0.026396	0.027379
1172.7	0.028428	0.02563	0.024129	0.02877	0.02812	0.031938	0.034851	0.036977	0.028192	0.030085	0.027508	0.024958	0.020928	0.019943	0.027508	0.024267	0.011447	0.023387	0.016629	0.024368	0.027479	0.021111	0.025132	0.023385	0.024237	0.021968	0.02445	0.024282	0.022318	0.025886	0.025389	0.023141	0.025346	0.024217	0.026559	0.027794
1173.6	0.029132	0.026507	0.025235	0.029403	0.029228	0.032841	0.035989	0.037978	0.029049	0.030727	0.028341	0.025431	0.021456	0.020118	0.027749	0.024585	0.011944	0.023691	0.016885	0.024647	0.027938	0.021411	0.025396	0.023729	0.024532	0.022341	0.024985	0.024821	0.022634	0.026305	0.02571	0.023615	0.025753	0.024462	0.026772	0.028234
1174.5	0.030105	0.027714	0.026162	0.030163	0.030277	0.033675	0.0371	0.039261	0.029911	0.031316	0.028899	0.025911	0.022077	0.020175	0.027983	0.024969	0.012466	0.024081	0.017075	0.024879	0.028292	0.021939	0.025667	0.024095	0.024744	0.022819	0.025527	0.025206	0.022983	0.026575	0.02599	0.023998	0.026001	0.024662	0.027004	0.028561
1175.4	0.031516	0.028952	0.027494	0.030923	0.031378	0.034662	0.038234	0.040731	0.031062	0.032013	0.02957	0.026575	0.022831	0.020409	0.028311	0.025586	0.013137	0.024702	0.017555	0.025448	0.028955	0.022612	0.026361	0.024491	0.025315	0.023358	0.026207	0.025746	0.023356	0.02716	0.0265	0.024734	0.026667	0.02514	0.027486	0.029191
1176.3	0.032539	0.029853	0.028296	0.031453	0.032174	0.035077	0.039022	0.041543	0.031651	0.032341	0.029951	0.026953	0.023037	0.020305	0.028273	0.025733	0.013523	0.024938	0.017676	0.025567	0.02923	0.022904	0.026451	0.024523	0.02539	0.023475	0.026502	0.025956	0.023572	0.027228	0.026558	0.025008	0.026851	0.025222	0.027546	0.029229
1177.2	0.03456	0.031459	0.030016	0.03266	0.033712	0.036608	0.040761	0.043135	0.032972	0.033295	0.030971	0.027926	0.02386	0.02078	0.02898	0.02666	0.014516	0.025837	0.018466	0.026364	0.030244	0.02412	0.027321	0.02538	0.026147	0.024292	0.027423	0.026768	0.02443	0.02802	0.02743	0.025889	0.027645	0.02602	0.028212	0.029981
1178.1	0.035754	0.032464	0.030825	0.033015	0.034466	0.037037	0.041287	0.043878	0.033722	0.033596	0.031147	0.028172	0.024057	0.0208	0.02904	0.026939	0.01497	0.026188	0.018554	0.026672	0.030529	0.024655	0.027619	0.025472	0.026254	0.02449	0.027672	0.02693	0.024723	0.028144	0.027633	0.026182	0.027911	0.026072	0.028157	0.030093
1179	0.037514	0.033643	0.032206	0.0337	0.035588	0.037991	0.042155	0.044876	0.034661	0.034286	0.031896	0.029072	0.024743	0.021179	0.029433	0.027639	0.015858	0.026786	0.019195	0.027339	0.031433	0.025648	0.028272	0.026121	0.026838	0.025007	0.028299	0.027578	0.025326	0.028675	0.028299	0.026947	0.028702	0.026538	0.028566	0.030544
1179.9	0.038327	0.034501	0.032954	0.034044	0.036121	0.038367	0.04254	0.04501	0.034933	0.034466	0.03203	0.029297	0.024686	0.020989	0.029447	0.027824	0.016307	0.026921	0.019204	0.027373	0.031815	0.026107	0.028419	0.026152	0.026885	0.025073	0.028429	0.027657	0.025538	0.028641	0.028287	0.026971	0.028818	0.02655	0.028339	0.030455
1180.8	0.039335	0.035395	0.033769	0.03446	0.036713	0.039042	0.042849	0.045533	0.035506	0.034794	0.032383	0.02959	0.025023	0.021147	0.029721	0.028197	0.016826	0.027378	0.019562	0.027892	0.032445	0.02706	0.029113	0.026504	0.027163	0.02533	0.028639	0.02794	0.025829	0.028963	0.028525	0.027429	0.029357	0.026793	0.02857	0.030685
1181.8	0.039443	0.035804	0.03412	0.03444	0.036828	0.038912	0.042749	0.045641	0.035552	0.034755	0.032459	0.029721	0.025004	0.021054	0.029608	0.028231	0.017051	0.027541	0.019595	0.027967	0.032832	0.027461	0.029402	0.026391	0.027115	0.025148	0.028655	0.028074	0.025663	0.028931	0.028307	0.027532	0.029427	0.026623	0.028369	0.030452
1182.6	0.039829	0.036487	0.034829	0.034672	0.037297	0.039448	0.043309	0.045861	0.035752	0.035096	0.03278	0.029989	0.02525	0.021175	0.029919	0.028542	0.017609	0.027953	0.019993	0.028419	0.033567	0.028506	0.030117	0.026732	0.027388	0.025466	0.028924	0.028512	0.025966	0.029273	0.028697	0.027829	0.029887	0.026931	0.02855	0.030654
1183.5	0.039526	0.036573	0.034798	0.034259	0.036958	0.039069	0.042892	0.045269	0.035502	0.034898	0.03263	0.029683	0.024845	0.020897	0.029853	0.028367	0.017631	0.028032	0.01983	0.028479	0.033851	0.029002	0.030429	0.026502	0.027226	0.025306	0.028873	0.028504	0.025876	0.029189	0.028431	0.027596	0.029828	0.026791	0.028271	0.030333
1184.4	0.038747	0.036241	0.034467	0.033453	0.036681	0.038603	0.04224	0.044661	0.034986	0.034404	0.032349	0.029586	0.024459	0.020598	0.029614	0.027957	0.01748	0.027932	0.019452	0.028176	0.033868	0.029336	0.030718	0.026427	0.026957	0.025043	0.02865	0.028422	0.025745	0.028989	0.028105	0.027268	0.029592	0.026495	0.027949	0.029881
1185.4	0.037758	0.035851	0.034314	0.032749	0.03625	0.038055	0.041818	0.043862	0.034467	0.033942	0.031943	0.029379	0.023922	0.020311	0.029287	0.027596	0.01744	0.027781	0.019163	0.027878	0.033928	0.029736	0.03099	0.026234	0.026721	0.024978	0.028513	0.028408	0.02577	0.028806	0.027945	0.026875	0.029244	0.026154	0.027573	0.029563
1186.3	0.036716	0.035118	0.033462	0.031688	0.035338	0.036995	0.040706	0.042656	0.033498	0.033219	0.031181	0.028716	0.023078	0.01953	0.028598	0.026715	0.016917	0.027009	0.018302	0.026979	0.033368	0.029691	0.030829	0.02568	0.026095	0.024513	0.02781	0.027873	0.025403	0.028073	0.027368	0.026055	0.02856	0.025493	0.026809	0.028802
1187.2	0.035492	0.034437	0.032557	0.030596	0.034228	0.035823	0.039587	0.041388	0.032408	0.032481	0.030526	0.028304	0.02222	0.018817	0.028003	0.026051	0.016434	0.026391	0.017531	0.026362	0.032914	0.029627	0.030806	0.025256	0.025648	0.024232	0.027507	0.027548	0.025044	0.027443	0.026807	0.025589	0.027978	0.024978	0.026323	0.028154
1188.1	0.034179	0.033257	0.03141	0.02952	0.033283	0.03463	0.038443	0.039828	0.031222	0.031468	0.029595	0.027568	0.021296	0.017943	0.026983	0.025182	0.015849	0.025566	0.016767	0.025388	0.032173	0.029389	0.030492	0.024662	0.025017	0.023702	0.026843	0.026973	0.024493	0.0267	0.026207	0.024811	0.027146	0.024313	0.025567	0.02737
1189	0.032916	0.032293	0.030429	0.02846	0.032135	0.03375	0.037417	0.038585	0.030379	0.030665	0.028824	0.026722	0.020484	0.017165	0.026249	0.024566	0.015322	0.024717	0.016076	0.024692	0.031522	0.029079	0.030062	0.024112	0.024426	0.023202	0.026243	0.026429	0.02409	0.0259	0.025555	0.024077	0.026465	0.023783	0.024941	0.02667
1189.9	0.031575	0.031187	0.02925	0.027219	0.030965	0.032481	0.035993	0.037011	0.02924	0.029754	0.027945	0.025945	0.01962	0.016157	0.025455	0.023697	0.014509	0.023719	0.015115	0.023715	0.030594	0.028477	0.029499	0.023433	0.023717	0.022609	0.025644	0.025807	0.023425	0.025025	0.024765	0.023284	0.025751	0.023207	0.024324	0.025836
1190.8	0.030074	0.029962	0.028164	0.025862	0.03	0.031426	0.034676	0.035204	0.028068	0.028692	0.026928	0.025036	0.018576	0.015082	0.024579	0.022862	0.01371	0.022731	0.01426	0.022675	0.029661	0.027798	0.028834	0.022821	0.023059	0.021988	0.02504	0.02522	0.022813	0.024218	0.023938	0.022421	0.02491	0.022617	0.023579	0.025039
1191.7	0.028573	0.028628	0.026908	0.024709	0.028786	0.030285	0.033087	0.033362	0.026962	0.027398	0.025761	0.023964	0.017366	0.013918	0.02343	0.021603	0.012604	0.021514	0.013254	0.021306	0.028461	0.026551	0.0278	0.021931	0.02205	0.020975	0.023916	0.024287	0.022115	0.023124	0.022889	0.021289	0.023745	0.021678	0.022652	0.023978
1192.6	0.027444	0.027744	0.026182	0.023784	0.027799	0.029722	0.032186	0.032369	0.026053	0.026584	0.025023	0.023219	0.01664	0.013163	0.022859	0.020948	0.011942	0.020668	0.012585	0.020355	0.027432	0.025611	0.027085	0.021434	0.021495	0.02043	0.02332	0.023821	0.021853	0.022416	0.022284	0.020702	0.023097	0.021218	0.022172	0.023336
1193.5	0.026622	0.027101	0.025561	0.023047	0.027068	0.029013	0.031268	0.031475	0.025134	0.025836	0.024322	0.022694	0.015839	0.0124	0.022176	0.020263	0.011466	0.019935	0.012145	0.019501	0.026452	0.024801	0.026395	0.021038	0.020989	0.019977	0.022801	0.023395	0.021517	0.021931	0.021874	0.020339	0.022491	0.020813	0.021668	0.022769
1194.4	0.02579	0.026042	0.024619	0.022173	0.026291	0.028516	0.030389	0.030567	0.024158	0.024828	0.023405	0.021898	0.015055	0.011468	0.021378	0.019418	0.010707	0.018991	0.01137	0.018373	0.025238	0.023518	0.025308	0.020296	0.020363	0.019322	0.02191	0.022697	0.021035	0.021013	0.021226	0.019632	0.021609	0.020102	0.020896	0.021865
1195.3	0.025347	0.025252	0.023926	0.021727	0.025404	0.028093	0.029904	0.029948	0.023401	0.024082	0.022749	0.021352	0.014385	0.01089	0.020777	0.018791	0.010157	0.018239	0.010929	0.017654	0.024095	0.022388	0.024501	0.019694	0.019712	0.018976	0.02127	0.02216	0.020657	0.020415	0.020745	0.01917	0.020861	0.019608	0.020477	0.021278
1196.2	0.024639	0.024444	0.023329	0.020985	0.024703	0.027483	0.02925	0.029193	0.022439	0.023254	0.02192	0.020696	0.013756	0.010131	0.02014	0.018127	0.0096339	0.017503	0.010382	0.016788	0.022984	0.021454	0.023658	0.019126	0.019256	0.018586	0.020651	0.021669	0.02027	0.019908	0.020245	0.018693	0.020211	0.019286	0.019864	0.020668
1197.1	0.024217	0.023885	0.022765	0.020492	0.024242	0.027127	0.028657	0.028623	0.021814	0.022705	0.021268	0.020193	0.013314	0.009519	0.019557	0.017457	0.0091705	0.016808	0.0097539	0.016008	0.021891	0.020524	0.022867	0.018484	0.018861	0.01824	0.020056	0.021174	0.019745	0.019293	0.019773	0.018314	0.019518	0.018783	0.019443	0.020209
1198	0.023407	0.023056	0.022094	0.020011	0.02355	0.026386	0.027974	0.027606	0.020897	0.021859	0.020466	0.019448	0.012755	0.0088179	0.018771	0.016771	0.00852	0.015953	0.009092	0.015288	0.020764	0.019412	0.022098	0.017705	0.018418	0.017877	0.019273	0.020745	0.019273	0.018636	0.019091	0.017821	0.018896	0.018279	0.018904	0.019692
1198.9	0.023034	0.022726	0.021595	0.019699	0.022944	0.025984	0.027756	0.026885	0.020204	0.021314	0.019927	0.018818	0.012177	0.0083532	0.018196	0.016393	0.0081999	0.015345	0.0086486	0.014674	0.019853	0.018609	0.021529	0.017103	0.018117	0.017574	0.018708	0.020457	0.018876	0.018257	0.01863	0.017539	0.018504	0.018092	0.01848	0.019483
1199.8	0.022503	0.022113	0.021225	0.019325	0.022391	0.025525	0.027145	0.026101	0.019637	0.020705	0.019303	0.01828	0.011752	0.0076298	0.017631	0.015995	0.0079581	0.014818	0.0081084	0.014031	0.019089	0.01784	0.020964	0.016431	0.017966	0.017258	0.018117	0.02007	0.018552	0.017843	0.018247	0.017298	0.018252	0.017937	0.018111	0.019234
1200.7	0.022239	0.021823	0.021059	0.019233	0.022239	0.025521	0.02709	0.026152	0.019504	0.020471	0.019041	0.018035	0.011441	0.0073876	0.017296	0.015906	0.0079516	0.014475	0.0078375	0.013684	0.018597	0.017204	0.020652	0.01596	0.017919	0.017268	0.01774	0.019887	0.018456	0.017457	0.018048	0.01743	0.018156	0.017849	0.01811	0.019218
1201.6	0.021468	0.021276	0.020694	0.018992	0.021662	0.025059	0.026489	0.025593	0.018881	0.019852	0.018539	0.017539	0.01086	0.0069122	0.016784	0.015652	0.0076997	0.013903	0.0075639	0.013222	0.01797	0.016472	0.020214	0.015324	0.017714	0.016988	0.017099	0.019543	0.018254	0.017132	0.017689	0.017335	0.017971	0.017772	0.017821	0.019049
1202.5	0.021293	0.020715	0.020232	0.018783	0.021044	0.024627	0.025895	0.0253	0.018214	0.019263	0.017971	0.01688	0.01027	0.0062954	0.016108	0.015045	0.0073511	0.013111	0.0069419	0.012503	0.017094	0.015528	0.019529	0.014507	0.017393	0.016635	0.016402	0.018995	0.017618	0.016455	0.017203	0.01711	0.017589	0.017429	0.017425	0.018748
1203.4	0.020683	0.020037	0.020132	0.018742	0.020696	0.024249	0.025413	0.02513	0.017804	0.018849	0.017559	0.016643	0.0099394	0.0057101	0.015591	0.014766	0.0071815	0.012568	0.006702	0.01217	0.016487	0.014937	0.019209	0.014011	0.017287	0.016431	0.015913	0.018822	0.017338	0.016123	0.016969	0.017179	0.017511	0.017281	0.017385	0.018773
1204.3	0.020017	0.019669	0.019883	0.018714	0.020352	0.023744	0.024969	0.024923	0.017295	0.018505	0.017134	0.016217	0.0095507	0.0054193	0.014974	0.014473	0.0068361	0.011907	0.0063234	0.011776	0.0158	0.014159	0.018817	0.013599	0.017066	0.016251	0.015383	0.018618	0.017064	0.015666	0.016615	0.017209	0.017319	0.017146	0.017273	0.018764
1205.2	0.019386	0.018843	0.019565	0.018576	0.019753	0.023176	0.024254	0.024318	0.01661	0.01799	0.016632	0.015745	0.0091271	0.0049142	0.014303	0.014075	0.0064028	0.011283	0.0058861	0.011378	0.014922	0.013443	0.018454	0.013082	0.016892	0.015911	0.014918	0.018299	0.016697	0.01534	0.016255	0.017124	0.017174	0.01705	0.017145	0.018685
1206.1	0.018886	0.018275	0.019504	0.018519	0.01944	0.022691	0.023957	0.024067	0.016166	0.017677	0.01627	0.015429	0.0087107	0.00434	0.013796	0.013615	0.0060246	0.010752	0.0055111	0.010987	0.014319	0.012729	0.018194	0.012658	0.01673	0.015803	0.014502	0.018167	0.016331	0.015011	0.016025	0.017215	0.017185	0.016967	0.017215	0.018677
1207	0.018283	0.017985	0.019781	0.018699	0.019541	0.022732	0.024041	0.024243	0.016194	0.017804	0.016314	0.015554	0.008717	0.0042429	0.013661	0.01378	0.0060573	0.010779	0.0056156	0.011109	0.014117	0.012564	0.018283	0.012823	0.016963	0.016018	0.014454	0.01835	0.016507	0.015308	0.016285	0.017729	0.017476	0.017338	0.0177	0.019119
1207.9	0.017878	0.017692	0.01978	0.018778	0.019192	0.022254	0.023445	0.023864	0.01578	0.017647	0.016088	0.015288	0.0083814	0.0039923	0.013283	0.013509	0.0057527	0.010433	0.0053386	0.010869	0.013602	0.012036	0.018096	0.012698	0.016909	0.016077	0.014193	0.018186	0.016398	0.015331	0.016178	0.018025	0.017373	0.017659	0.017806	0.019226
1208.8	0.017698	0.017643	0.020324	0.019149	0.019255	0.022283	0.023332	0.024132	0.015767	0.01773	0.016077	0.015311	0.0083651	0.0038376	0.013232	0.013414	0.0058576	0.010374	0.0054235	0.010815	0.013214	0.01182	0.018149	0.012783	0.017307	0.016301	0.014212	0.018267	0.016493	0.015746	0.016377	0.018629	0.017684	0.018118	0.018242	0.019738
1209.7	0.017455	0.017826	0.020659	0.019424	0.01925	0.022113	0.023477	0.024307	0.015673	0.017896	0.016127	0.015162	0.0082782	0.003661	0.013048	0.013481	0.0059414	0.01017	0.0054108	0.010716	0.013038	0.011509	0.018102	0.012826	0.017545	0.01659	0.01416	0.01846	0.016464	0.016059	0.016605	0.019121	0.017882	0.018486	0.018634	0.020247
1210.6	0.016962	0.017698	0.020822	0.019778	0.019211	0.021681	0.023282	0.024538	0.01548	0.01789	0.015938	0.014999	0.0082049	0.0035393	0.012826	0.013461	0.0059599	0.00994	0.0052819	0.01052	0.012678	0.011221	0.01795	0.012838	0.017815	0.016815	0.01423	0.018512	0.016484	0.016281	0.01676	0.019454	0.017917	0.018857	0.018839	0.020612
1211.5	0.016778	0.017744	0.021191	0.020168	0.019202	0.021549	0.023377	0.024852	0.015436	0.01805	0.015882	0.014954	0.0081581	0.0034492	0.01272	0.01342	0.0059272	0.0097382	0.0052637	0.010389	0.01243	0.011008	0.018019	0.012872	0.018083	0.017114	0.014318	0.01867	0.01669	0.016548	0.016943	0.019932	0.018263	0.019359	0.019228	0.021057
1212.4	0.016905	0.018128	0.021788	0.020649	0.019736	0.022064	0.02403	0.02605	0.015792	0.018685	0.016165	0.015087	0.0084842	0.0038186	0.012748	0.013627	0.0063165	0.0099066	0.0056309	0.01058	0.012654	0.011246	0.018294	0.013199	0.018767	0.017683	0.014746	0.019002	0.017174	0.017087	0.017507	0.020681	0.018977	0.020082	0.019952	0.021689
1213.3	0.016744	0.018231	0.022113	0.020925	0.019905	0.022037	0.02426	0.026695	0.015626	0.018985	0.016317	0.015011	0.0086281	0.0039446	0.012627	0.013662	0.006464	0.0098876	0.0056922	0.010716	0.012752	0.011274	0.018353	0.013207	0.019189	0.018168	0.015	0.01931	0.017461	0.017431	0.017947	0.021113	0.019338	0.020557	0.020391	0.022025
1214.2	0.016934	0.018382	0.022743	0.021382	0.020274	0.022222	0.024543	0.027331	0.015809	0.019312	0.016457	0.015148	0.0089686	0.004145	0.0126	0.013557	0.0066911	0.0099843	0.0059588	0.010831	0.012838	0.011318	0.018503	0.013296	0.019737	0.018607	0.015336	0.019522	0.017961	0.017924	0.018319	0.021591	0.019824	0.021196	0.020878	0.022485
1215.1	0.01723	0.018693	0.023297	0.021567	0.02044	0.022664	0.025059	0.02786	0.015926	0.019743	0.016599	0.01522	0.0091295	0.0043358	0.012561	0.013546	0.006815	0.0098884	0.0060996	0.010968	0.012871	0.011352	0.018631	0.01345	0.020264	0.018944	0.01559	0.019689	0.018334	0.018372	0.018667	0.02201	0.020355	0.02184	0.021403	0.02291
1216	0.017729	0.019108	0.024043	0.021939	0.020921	0.023122	0.025424	0.02859	0.016238	0.020194	0.016861	0.015436	0.0093594	0.0046824	0.012776	0.01369	0.007123	0.010129	0.0063908	0.011109	0.013213	0.011577	0.018942	0.013581	0.020996	0.019517	0.01607	0.019919	0.018797	0.018982	0.019296	0.022475	0.020991	0.022464	0.02194	0.02357
1216.9	0.018334	0.019631	0.024977	0.02241	0.021443	0.023604	0.026021	0.029553	0.01665	0.020696	0.017185	0.015967	0.0098685	0.0051201	0.013216	0.013964	0.007543	0.010513	0.0068279	0.011391	0.013707	0.011875	0.019308	0.01401	0.021932	0.020317	0.0168	0.020488	0.019508	0.019895	0.020154	0.023091	0.02181	0.023387	0.02271	0.024489
1217.8	0.018806	0.019839	0.025719	0.022594	0.021996	0.024141	0.026632	0.030349	0.017286	0.021164	0.01746	0.016456	0.010247	0.0055981	0.013558	0.014249	0.007867	0.010729	0.0073001	0.011704	0.014118	0.012196	0.019693	0.014416	0.022719	0.020961	0.017439	0.020874	0.020072	0.020583	0.02093	0.02356	0.022556	0.024268	0.023486	0.025197
1218.7	0.019387	0.020278	0.026382	0.022922	0.0227	0.024972	0.027283	0.031279	0.01781	0.021897	0.017856	0.017073	0.010642	0.006256	0.014137	0.014726	0.0083093	0.011175	0.0078566	0.012155	0.014606	0.01274	0.020199	0.014953	0.023597	0.021851	0.01821	0.021414	0.020711	0.021537	0.021948	0.024187	0.023424	0.025198	0.024343	0.026139
1219.6	0.020429	0.020885	0.027319	0.023518	0.023784	0.025928	0.028216	0.032751	0.018735	0.022648	0.018634	0.017989	0.011417	0.0070693	0.014908	0.015444	0.0090783	0.011971	0.0086928	0.012869	0.015527	0.013363	0.020939	0.015612	0.024818	0.022885	0.019218	0.022263	0.0218	0.022691	0.023261	0.02504	0.024456	0.026394	0.025451	0.027338
1220.5	0.020906	0.021107	0.027663	0.023729	0.024372	0.026501	0.028771	0.03351	0.019054	0.023061	0.018908	0.018449	0.011922	0.0075632	0.015157	0.015792	0.0094793	0.01212	0.0090746	0.013211	0.015899	0.013606	0.02117	0.015878	0.025662	0.023422	0.019836	0.022692	0.022313	0.023394	0.024096	0.025346	0.025077	0.027223	0.026058	0.027933
1221.4	0.021601	0.021333	0.0281	0.024046	0.025068	0.027156	0.029355	0.034134	0.019561	0.023491	0.019445	0.018834	0.012313	0.008143	0.015555	0.016274	0.0099127	0.012427	0.0095063	0.013704	0.016272	0.013875	0.021546	0.016199	0.026485	0.024069	0.020429	0.023127	0.022804	0.023994	0.025101	0.02577	0.025694	0.028015	0.026881	0.028612
1222.3	0.022471	0.022026	0.028784	0.024808	0.026062	0.028274	0.03053	0.035434	0.02018	0.024225	0.020142	0.019528	0.012883	0.0090262	0.016269	0.017019	0.01052	0.0131	0.010211	0.014417	0.017089	0.014577	0.022192	0.016858	0.027617	0.024988	0.021391	0.023901	0.023687	0.025117	0.026376	0.026402	0.026751	0.028992	0.027827	0.029605
1223.2	0.023425	0.022747	0.029604	0.025599	0.027155	0.029299	0.031598	0.036852	0.02102	0.024787	0.020759	0.020214	0.013643	0.0098787	0.01699	0.017903	0.011153	0.013635	0.010935	0.015205	0.017922	0.01535	0.022872	0.017529	0.028817	0.025968	0.022423	0.024624	0.024603	0.026032	0.027683	0.027073	0.027722	0.030059	0.028831	0.030595
1224.1	0.02415	0.023137	0.030316	0.026382	0.028105	0.030294	0.032656	0.03783	0.021569	0.025274	0.021372	0.020761	0.014312	0.01085	0.017661	0.018651	0.011659	0.014249	0.011679	0.015975	0.018633	0.016232	0.023506	0.018169	0.029913	0.027005	0.023579	0.025316	0.025367	0.02715	0.028929	0.027695	0.028683	0.030985	0.029873	0.031501
1225	0.024898	0.023989	0.030955	0.027318	0.029392	0.031422	0.033695	0.03911	0.022481	0.02574	0.022214	0.02136	0.014882	0.011801	0.018466	0.019513	0.012309	0.015043	0.012508	0.016884	0.019451	0.017223	0.024351	0.019054	0.031165	0.028133	0.024815	0.026318	0.026325	0.028303	0.030361	0.028603	0.029693	0.032165	0.031259	0.032691
1225.9	0.025139	0.024461	0.031253	0.027894	0.030393	0.032144	0.034466	0.040191	0.022908	0.025937	0.022689	0.021738	0.015314	0.012524	0.019035	0.020194	0.012694	0.015347	0.013027	0.017402	0.020005	0.017886	0.025039	0.019526	0.032064	0.028966	0.025802	0.026907	0.02706	0.029109	0.0314	0.029189	0.030466	0.032898	0.032134	0.033552
1226.8	0.0259	0.025208	0.031778	0.028767	0.031626	0.033247	0.035398	0.041414	0.023657	0.026509	0.023593	0.022541	0.016034	0.013599	0.019788	0.021016	0.013421	0.016144	0.013897	0.018099	0.020791	0.018903	0.025953	0.020281	0.033374	0.030217	0.027051	0.027693	0.028051	0.030175	0.032716	0.03026	0.031524	0.034181	0.033431	0.034747
1227.7	0.026341	0.025798	0.032055	0.029534	0.032682	0.034342	0.036319	0.042694	0.024279	0.026997	0.024487	0.023116	0.016603	0.014577	0.020516	0.021797	0.014019	0.016894	0.014626	0.018846	0.021572	0.019803	0.026795	0.021033	0.034596	0.031342	0.02819	0.02862	0.028998	0.031234	0.033952	0.031323	0.032692	0.035304	0.034721	0.0359
1228.6	0.027115	0.026964	0.032597	0.030845	0.034488	0.035965	0.03762	0.044589	0.025427	0.027914	0.025652	0.024167	0.017611	0.015868	0.021602	0.023151	0.015124	0.01801	0.015808	0.020058	0.022732	0.021191	0.028159	0.022325	0.036182	0.032901	0.029617	0.029994	0.030456	0.032536	0.035748	0.032904	0.034295	0.036863	0.036392	0.037652
1229.4	0.028142	0.027727	0.033539	0.031958	0.036065	0.037699	0.039431	0.046352	0.026537	0.02888	0.026828	0.025397	0.018806	0.017251	0.022744	0.024365	0.016025	0.019174	0.016943	0.021235	0.024018	0.022637	0.029453	0.02343	0.037872	0.034539	0.031195	0.031293	0.031961	0.033926	0.037503	0.034419	0.035869	0.038438	0.037923	0.039294
1230.3	0.029471	0.029037	0.035018	0.033502	0.038309	0.03997	0.041433	0.04844	0.02803	0.030295	0.028366	0.027013	0.020204	0.018908	0.024308	0.025971	0.017318	0.020935	0.018572	0.023022	0.02578	0.024767	0.031241	0.025086	0.040051	0.036544	0.03324	0.033192	0.033912	0.035901	0.039791	0.036499	0.038089	0.040609	0.040146	0.041487
1231.2	0.030471	0.030184	0.035989	0.034846	0.04028	0.041912	0.043214	0.050247	0.029157	0.031328	0.029602	0.02826	0.021518	0.020127	0.025421	0.027521	0.018361	0.022146	0.019879	0.024518	0.027359	0.026449	0.032798	0.026602	0.041941	0.038187	0.034921	0.034855	0.035664	0.0374	0.041869	0.038244	0.040103	0.042474	0.042088	0.04343
1232.1	0.031825	0.031377	0.037253	0.036301	0.04227	0.043895	0.045284	0.052159	0.03031	0.03246	0.03094	0.029709	0.022813	0.0214	0.026639	0.02902	0.019415	0.023463	0.021214	0.025958	0.028924	0.028262	0.034441	0.028132	0.043859	0.039903	0.03677	0.036526	0.037368	0.038962	0.043939	0.039982	0.042002	0.04431	0.044045	0.04535
1233	0.033364	0.032677	0.038795	0.037894	0.044374	0.046164	0.047536	0.054152	0.031648	0.033841	0.032339	0.031228	0.024133	0.022792	0.027916	0.030448	0.020616	0.024968	0.022625	0.02744	0.030673	0.030165	0.036089	0.029709	0.045945	0.041894	0.038588	0.03826	0.039346	0.040782	0.046142	0.041872	0.044215	0.046334	0.046159	0.04742
1233.9	0.03491	0.034102	0.040483	0.039441	0.046672	0.048174	0.049692	0.056175	0.032803	0.03526	0.033765	0.032763	0.025434	0.024151	0.029202	0.031904	0.021734	0.026269	0.024056	0.029	0.032264	0.032069	0.037695	0.031533	0.047798	0.043692	0.04041	0.039937	0.041139	0.042477	0.048146	0.043773	0.0463	0.048279	0.048382	0.049534
1234.8	0.036249	0.035439	0.041532	0.040796	0.048567	0.04978	0.051546	0.057924	0.033764	0.036288	0.034787	0.033847	0.026499	0.025119	0.029857	0.033003	0.022475	0.027127	0.025033	0.029954	0.033468	0.033369	0.038773	0.03281	0.049219	0.045099	0.04167	0.041124	0.042442	0.043643	0.049653	0.045101	0.047644	0.049599	0.049964	0.051039
1235.7	0.037867	0.036658	0.042908	0.042277	0.050638	0.051679	0.053322	0.05973	0.035157	0.03758	0.036119	0.035144	0.027574	0.026323	0.030848	0.034236	0.023305	0.028395	0.026178	0.031325	0.034908	0.035134	0.040214	0.034377	0.050764	0.046951	0.04324	0.042694	0.044038	0.045269	0.051288	0.046929	0.049362	0.051305	0.051859	0.052851
1236.6	0.039784	0.038566	0.044929	0.044341	0.053308	0.054384	0.055674	0.062129	0.037087	0.039266	0.03791	0.036885	0.029211	0.028059	0.032099	0.035932	0.024739	0.030278	0.027914	0.033256	0.036921	0.037389	0.042126	0.036401	0.052915	0.049042	0.045211	0.044724	0.046293	0.047226	0.053547	0.049317	0.051697	0.05373	0.054243	0.05527
1237.5	0.040704	0.039673	0.04585	0.045201	0.054694	0.055832	0.057158	0.063425	0.037707	0.040113	0.038744	0.03776	0.029862	0.028726	0.032405	0.036734	0.02508	0.03091	0.028671	0.034066	0.037784	0.038408	0.042857	0.037362	0.053622	0.049959	0.046243	0.045566	0.047094	0.047996	0.054397	0.050454	0.052661	0.054909	0.055455	0.056453
1238.4	0.041824	0.040982	0.0466	0.046415	0.056132	0.057522	0.058313	0.064634	0.03885	0.041219	0.039637	0.038551	0.030631	0.029479	0.032894	0.037709	0.025728	0.031962	0.029442	0.034987	0.038968	0.039784	0.043963	0.038229	0.054523	0.051207	0.047191	0.046585	0.048312	0.049081	0.055486	0.051798	0.053906	0.056289	0.05669	0.057706
1239.3	0.043193	0.042028	0.047757	0.04762	0.057421	0.059593	0.059723	0.066128	0.040238	0.042284	0.040652	0.039586	0.031448	0.030417	0.03353	0.038692	0.02651	0.033098	0.030314	0.036135	0.040155	0.041258	0.045086	0.039475	0.055404	0.052427	0.048346	0.047684	0.049682	0.050227	0.056538	0.053259	0.055337	0.057712	0.058076	0.059009
1240.2	0.044155	0.042866	0.048467	0.04833	0.05829	0.060879	0.060808	0.066931	0.040809	0.043053	0.041213	0.040238	0.031964	0.030779	0.033658	0.039051	0.026946	0.03367	0.030757	0.036531	0.040684	0.041847	0.04544	0.039913	0.055438	0.052765	0.048856	0.048012	0.050386	0.050658	0.056863	0.05386	0.055733	0.058314	0.058617	0.059638
1241.1	0.044735	0.043237	0.048476	0.048724	0.058748	0.061539	0.0613	0.067345	0.040905	0.043478	0.041567	0.040632	0.032063	0.030943	0.033728	0.039201	0.026985	0.033839	0.030793	0.036589	0.040954	0.042229	0.045456	0.040139	0.055196	0.052985	0.04909	0.048023	0.050659	0.050902	0.056789	0.054026	0.055725	0.058512	0.058832	0.059854
1242	0.045546	0.043728	0.048626	0.049171	0.059098	0.062208	0.061643	0.067592	0.041466	0.043937	0.041834	0.040909	0.032326	0.031074	0.033591	0.039302	0.027155	0.03422	0.030897	0.036703	0.041357	0.042614	0.045674	0.040379	0.055017	0.053138	0.049075	0.048107	0.051073	0.051027	0.056691	0.054221	0.05584	0.058644	0.058871	0.059998
1242.9	0.046344	0.044002	0.049053	0.049333	0.059421	0.062715	0.061897	0.067985	0.041681	0.044356	0.042126	0.041249	0.032443	0.031173	0.033441	0.039362	0.027379	0.034441	0.03106	0.036688	0.041377	0.042536	0.045496	0.040521	0.05445	0.052987	0.049092	0.047948	0.051366	0.050955	0.056377	0.054312	0.055778	0.058361	0.058723	0.060033
1243.8	0.046893	0.044386	0.048981	0.049311	0.059356	0.062769	0.061579	0.06776	0.041664	0.044658	0.042249	0.041271	0.032325	0.031059	0.033099	0.039129	0.027357	0.034513	0.030868	0.036406	0.041369	0.042337	0.045117	0.040325	0.053638	0.05269	0.048749	0.047636	0.051415	0.050743	0.055661	0.05402	0.055257	0.057916	0.058267	0.059728
1244.6	0.047529	0.044711	0.048929	0.049323	0.059219	0.062894	0.061064	0.067366	0.041845	0.044785	0.042128	0.04111	0.032188	0.030995	0.032954	0.039028	0.027251	0.034482	0.030627	0.03627	0.041371	0.042194	0.044855	0.040183	0.052987	0.052375	0.048311	0.047366	0.051444	0.050413	0.054895	0.05375	0.054869	0.057296	0.057924	0.059397
1245.6	0.047581	0.044284	0.048241	0.048372	0.058009	0.061868	0.059851	0.065908	0.041364	0.044304	0.041209	0.040084	0.031495	0.03018	0.031984	0.038264	0.02667	0.03389	0.029708	0.035384	0.040495	0.041059	0.043763	0.039294	0.05122	0.051191	0.04706	0.046154	0.05065	0.049199	0.053333	0.052684	0.053666	0.055637	0.056594	0.058112
1246.4	0.047724	0.044063	0.047824	0.047577	0.057203	0.060892	0.058678	0.064775	0.041053	0.044094	0.040683	0.039305	0.030916	0.029705	0.031509	0.037727	0.026168	0.033522	0.028913	0.034803	0.039868	0.040301	0.042816	0.038602	0.049717	0.050195	0.046229	0.045255	0.050236	0.04829	0.052006	0.051838	0.052588	0.054314	0.055561	0.057089
1247.3	0.047753	0.043729	0.04669	0.046631	0.055804	0.059691	0.057245	0.06327	0.040666	0.043476	0.039904	0.038325	0.030344	0.028929	0.030747	0.03699	0.025511	0.033078	0.027945	0.034014	0.039156	0.03945	0.041703	0.037742	0.048129	0.049024	0.045044	0.04415	0.04942	0.047155	0.050486	0.050585	0.051255	0.052774	0.054253	0.055747
1248.2	0.047062	0.042531	0.044916	0.044779	0.053906	0.057507	0.05538	0.060886	0.039323	0.042263	0.038565	0.036803	0.029344	0.027631	0.029467	0.035755	0.024263	0.03185	0.026623	0.032667	0.037626	0.037815	0.039956	0.036155	0.045765	0.04702	0.043183	0.042424	0.04787	0.045496	0.048289	0.048708	0.049346	0.050474	0.05221	0.053865
1249.1	0.046294	0.041493	0.043306	0.042899	0.051785	0.055388	0.053234	0.058735	0.038219	0.040941	0.037256	0.035267	0.028299	0.026428	0.028041	0.034384	0.023089	0.030811	0.025307	0.031301	0.036024	0.036225	0.038135	0.034552	0.043393	0.045116	0.041433	0.040607	0.046292	0.043682	0.04609	0.046823	0.047387	0.048327	0.050023	0.051793
1250	0.045692	0.04062	0.041751	0.041256	0.050186	0.053754	0.051568	0.056954	0.037237	0.04007	0.036256	0.034069	0.027542	0.025334	0.026881	0.033272	0.022068	0.029905	0.024403	0.030304	0.034743	0.03495	0.036645	0.033198	0.041512	0.04353	0.040066	0.039223	0.045193	0.042319	0.044201	0.045128	0.045854	0.046532	0.048334	0.050056
1250.9	0.044736	0.039263	0.039568	0.039006	0.047753	0.051412	0.04933	0.054428	0.035912	0.038546	0.03473	0.032449	0.02637	0.023923	0.025295	0.031745	0.020827	0.028644	0.023068	0.028921	0.033075	0.033281	0.034903	0.031579	0.039262	0.041649	0.038199	0.037357	0.043623	0.040466	0.041908	0.043166	0.043895	0.044185	0.046231	0.047833
1251.8	0.043371	0.037633	0.037727	0.036954	0.045585	0.049227	0.047254	0.051988	0.034451	0.037152	0.033234	0.030968	0.025334	0.022691	0.023917	0.030404	0.019485	0.02737	0.021938	0.027742	0.031669	0.031609	0.033158	0.030019	0.036978	0.039851	0.036576	0.035736	0.042068	0.038734	0.039822	0.041222	0.04203	0.042135	0.044281	0.045833
1252.7	0.041876	0.036137	0.035842	0.035002	0.04326	0.04691	0.045052	0.049683	0.0331	0.035848	0.031808	0.029521	0.024169	0.021444	0.022501	0.029039	0.01832	0.026314	0.020786	0.026598	0.030287	0.030041	0.031505	0.02858	0.034838	0.038112	0.035041	0.033995	0.040637	0.036913	0.037775	0.039297	0.040134	0.040074	0.042253	0.043798
1253.6	0.040733	0.034678	0.034101	0.03328	0.041464	0.04503	0.043644	0.047787	0.031896	0.034793	0.030703	0.028272	0.023422	0.020361	0.021479	0.02815	0.017471	0.025559	0.020073	0.025881	0.029312	0.028862	0.030143	0.027536	0.033162	0.036719	0.033785	0.032663	0.039446	0.035652	0.036156	0.037623	0.038771	0.038196	0.040775	0.042188
1254.5	0.038627	0.032557	0.032007	0.030824	0.038614	0.042049	0.040916	0.04484	0.030126	0.032935	0.028939	0.026556	0.021963	0.018737	0.019766	0.026352	0.01594	0.024118	0.018608	0.024459	0.027619	0.026975	0.028185	0.025817	0.03068	0.034602	0.031868	0.030753	0.037322	0.033588	0.033835	0.035277	0.036389	0.035766	0.038471	0.039851
1255.4	0.036827	0.030713	0.030279	0.028904	0.036435	0.039613	0.038747	0.042644	0.028475	0.031471	0.027578	0.025294	0.020766	0.017553	0.018533	0.025002	0.01479	0.022953	0.017697	0.02336	0.026345	0.025609	0.026517	0.024463	0.02877	0.032817	0.030356	0.029323	0.0355	0.032045	0.031801	0.033098	0.034466	0.033818	0.036636	0.037986
1256.3	0.034566	0.028553	0.027826	0.026308	0.033625	0.036637	0.036051	0.039679	0.026403	0.029496	0.025834	0.023444	0.019045	0.015903	0.016699	0.023123	0.013232	0.021309	0.016296	0.02174	0.024487	0.023772	0.024589	0.022695	0.026414	0.030611	0.028276	0.027314	0.033412	0.029883	0.029243	0.030518	0.032033	0.031342	0.034326	0.035574
1257.2	0.033278	0.027248	0.026514	0.024934	0.031914	0.035098	0.03489	0.038152	0.025494	0.028443	0.024861	0.022528	0.018341	0.014993	0.015952	0.022414	0.012476	0.020723	0.015838	0.021225	0.023663	0.022812	0.023621	0.021848	0.025081	0.029469	0.027089	0.026357	0.032067	0.02864	0.027772	0.029083	0.030756	0.02995	0.033208	0.034232
1258	0.031249	0.02508	0.024587	0.022767	0.029193	0.032472	0.0326	0.035369	0.023692	0.026745	0.023092	0.020964	0.016755	0.013403	0.014317	0.020731	0.010931	0.019216	0.014553	0.019867	0.022132	0.021066	0.021841	0.020305	0.022945	0.02749	0.025175	0.024812	0.029972	0.026769	0.025565	0.02692	0.028485	0.027915	0.031079	0.032126
1258.9	0.029735	0.023471	0.022907	0.021112	0.027103	0.030316	0.031036	0.033361	0.022203	0.025285	0.021642	0.019743	0.015655	0.012298	0.01329	0.01956	0.0097604	0.018122	0.013717	0.018938	0.021045	0.01983	0.020614	0.019147	0.021281	0.025922	0.023512	0.023499	0.028258	0.025281	0.023753	0.025122	0.026877	0.026192	0.029306	0.030327
1259.8	0.028287	0.022205	0.021682	0.019829	0.025198	0.028811	0.0296	0.031402	0.021035	0.023986	0.020475	0.018653	0.014855	0.011063	0.012347	0.018473	0.0087885	0.017298	0.012999	0.018228	0.020086	0.018719	0.019532	0.018243	0.019754	0.02462	0.022177	0.022338	0.026785	0.02401	0.022431	0.023816	0.025354	0.02472	0.027728	0.028838
1260.7	0.027593	0.021415	0.0212	0.019155	0.024098	0.027645	0.02899	0.030676	0.020563	0.023415	0.019903	0.018175	0.01466	0.010384	0.012073	0.018161	0.0084427	0.017144	0.012905	0.018202	0.020001	0.01824	0.019062	0.01796	0.019104	0.023895	0.021564	0.021965	0.025834	0.02359	0.021724	0.023177	0.024743	0.023995	0.02685	0.028012
1261.6	0.025951	0.019659	0.019768	0.017654	0.022021	0.025616	0.027153	0.02859	0.019024	0.021839	0.018429	0.016826	0.013548	0.0089126	0.010849	0.0166	0.0071991	0.015869	0.011766	0.016902	0.018717	0.016943	0.017684	0.016745	0.017406	0.022307	0.020128	0.020626	0.02396	0.022179	0.020081	0.02125	0.023048	0.022256	0.025005	0.026201
1262.5	0.025039	0.018471	0.018746	0.01683	0.020462	0.024217	0.026011	0.027415	0.018043	0.020782	0.017487	0.015972	0.013	0.0080749	0.010289	0.015765	0.0064742	0.015306	0.011244	0.016265	0.018011	0.016281	0.017003	0.016018	0.016246	0.021308	0.019229	0.019703	0.022698	0.02127	0.019106	0.020079	0.022118	0.020984	0.023719	0.024891
1263.4	0.024814	0.017687	0.018487	0.016705	0.019812	0.023982	0.025638	0.026956	0.017739	0.020552	0.017196	0.01548	0.012897	0.0076005	0.010146	0.015452	0.006333	0.015332	0.011298	0.016187	0.017977	0.01616	0.016706	0.016073	0.015833	0.020888	0.018979	0.01935	0.022052	0.021112	0.018686	0.019689	0.021683	0.020468	0.023153	0.024377
1264.3	0.024084	0.016546	0.017961	0.016335	0.018653	0.022851	0.025082	0.026295	0.017011	0.019971	0.016477	0.014818	0.012575	0.0070809	0.0097823	0.015018	0.0058568	0.01486	0.010956	0.015739	0.017627	0.01571	0.016122	0.015663	0.015009	0.020166	0.018359	0.018747	0.021008	0.020479	0.017844	0.018847	0.021054	0.01966	0.022341	0.023313
1265.2	0.023471	0.015363	0.017226	0.015868	0.0174	0.021917	0.024195	0.02503	0.016077	0.019065	0.015435	0.013847	0.012032	0.0064829	0.0092293	0.014161	0.0051893	0.014306	0.010351	0.01506	0.016884	0.015154	0.015338	0.015117	0.014012	0.019188	0.017512	0.017907	0.019801	0.019674	0.017005	0.017927	0.019993	0.018436	0.021209	0.022092
1266.1	0.023183	0.01449	0.016966	0.015839	0.016456	0.021043	0.02364	0.024494	0.015456	0.018447	0.014805	0.013184	0.011783	0.0061423	0.0089595	0.013692	0.0047913	0.013991	0.010072	0.01474	0.01668	0.01498	0.014928	0.014835	0.013483	0.018569	0.01683	0.017414	0.018948	0.019238	0.016452	0.017424	0.019386	0.017616	0.02042	0.021168
1266.9	0.022562	0.013602	0.016862	0.015741	0.015768	0.020099	0.023118	0.023891	0.014704	0.017697	0.014198	0.012369	0.011546	0.0057089	0.0087385	0.013279	0.0044092	0.013571	0.0096062	0.014256	0.016381	0.014752	0.014517	0.014566	0.012844	0.017832	0.016219	0.016866	0.018079	0.018692	0.015839	0.016841	0.018635	0.016825	0.019727	0.020311
1267.8	0.021971	0.012946	0.016825	0.016022	0.014883	0.019062	0.022782	0.023308	0.014143	0.016991	0.013526	0.011761	0.011542	0.0055255	0.0086765	0.013015	0.0042571	0.013236	0.0092903	0.01388	0.016231	0.014735	0.014271	0.014285	0.012288	0.017314	0.015713	0.016675	0.017403	0.018281	0.015572	0.016458	0.018161	0.01618	0.019047	0.019498
1268.7	0.02133	0.012275	0.016495	0.016081	0.014377	0.01832	0.02226	0.022519	0.013573	0.016252	0.012902	0.01093	0.011431	0.0052904	0.0084611	0.012629	0.0038984	0.012944	0.008824	0.013423	0.015972	0.014669	0.013991	0.013977	0.011724	0.0166	0.015096	0.01616	0.016691	0.017898	0.015227	0.016146	0.017532	0.015227	0.018285	0.018717
1269.6	0.020653	0.011773	0.016416	0.01653	0.013715	0.017799	0.022335	0.02223	0.013092	0.01561	0.012477	0.010244	0.011568	0.0051902	0.0085503	0.012528	0.0037942	0.012704	0.0087448	0.013133	0.016118	0.014932	0.013938	0.013956	0.011422	0.01621	0.014687	0.015843	0.016236	0.017767	0.015029	0.016231	0.0172	0.014763	0.017929	0.01818
1270.5	0.020193	0.011359	0.01643	0.01659	0.013339	0.017544	0.022535	0.021612	0.012722	0.015111	0.012117	0.0096014	0.011781	0.0052375	0.0087158	0.012527	0.0038141	0.012674	0.0087665	0.012948	0.016275	0.015186	0.013928	0.014041	0.011266	0.015868	0.014455	0.015757	0.015889	0.017674	0.015034	0.016385	0.017002	0.014364	0.017567	0.017741
1271.4	0.019596	0.011218	0.016487	0.016954	0.013078	0.017348	0.023049	0.021337	0.012638	0.0149	0.011816	0.0093516	0.012107	0.0055485	0.0088682	0.012638	0.0040263	0.012792	0.0089534	0.012941	0.016652	0.015497	0.013973	0.014146	0.011345	0.015743	0.014492	0.01578	0.015739	0.017725	0.015229	0.016841	0.01691	0.014164	0.01738	0.017483
1272.3	0.018798	0.010828	0.016276	0.016748	0.012632	0.016865	0.0231	0.020647	0.012281	0.014158	0.011375	0.0088406	0.012076	0.0054721	0.0087372	0.012534	0.0039001	0.012923	0.0089959	0.012758	0.016817	0.015537	0.013849	0.014054	0.011093	0.015401	0.014265	0.015512	0.015375	0.017533	0.015159	0.017067	0.016614	0.013675	0.017139	0.017031
1273.2	0.018273	0.010494	0.01641	0.016986	0.01225	0.016994	0.023602	0.020652	0.012298	0.013812	0.011132	0.008532	0.012295	0.0056431	0.0088132	0.012605	0.0040218	0.013296	0.0093544	0.012813	0.017311	0.015748	0.013846	0.014213	0.011206	0.015369	0.014438	0.015757	0.015254	0.017695	0.015459	0.017551	0.016741	0.013826	0.017225	0.01693
1274.1	0.017807	0.010108	0.016382	0.017019	0.012093	0.016901	0.024061	0.020286	0.01229	0.013593	0.010892	0.0083993	0.012507	0.0057071	0.0087529	0.012686	0.0042234	0.01367	0.0096702	0.012938	0.017579	0.015787	0.013835	0.014373	0.011372	0.015342	0.014463	0.016041	0.015147	0.01771	0.015739	0.017905	0.016871	0.013873	0.017262	0.01676
1274.9	0.017268	0.009841	0.016336	0.017276	0.012158	0.016816	0.024595	0.020136	0.012445	0.013449	0.010771	0.0083938	0.012806	0.0059308	0.0087335	0.012896	0.0045995	0.014287	0.010246	0.013321	0.018235	0.015994	0.013925	0.014828	0.011684	0.015429	0.014777	0.016358	0.015319	0.017937	0.016386	0.018878	0.017211	0.014151	0.017516	0.016846
1275.8	0.016814	0.0093801	0.01605	0.017187	0.012169	0.016922	0.024768	0.019845	0.012655	0.013114	0.010655	0.0082466	0.012958	0.0058592	0.008739	0.01293	0.0048392	0.014833	0.010769	0.013462	0.018604	0.015934	0.014065	0.015275	0.011841	0.015312	0.014861	0.016538	0.015445	0.018029	0.016837	0.019498	0.017572	0.014296	0.017796	0.016821
1276.7	0.01634	0.0089601	0.015547	0.017	0.012208	0.016926	0.02491	0.019571	0.01262	0.01297	0.010441	0.007973	0.013027	0.0058422	0.0084209	0.012622	0.0050272	0.014865	0.011016	0.013517	0.018732	0.015674	0.013895	0.015447	0.011937	0.015154	0.014751	0.01648	0.015432	0.017943	0.017166	0.019887	0.017695	0.014319	0.017819	0.016696
1277.6	0.015971	0.0087688	0.015239	0.017071	0.012303	0.01697	0.025255	0.01916	0.012642	0.012856	0.010346	0.0080231	0.01323	0.0060474	0.0084099	0.012671	0.0053579	0.015204	0.011713	0.013935	0.018955	0.015675	0.014125	0.015912	0.012246	0.015203	0.014899	0.016602	0.015648	0.018039	0.017738	0.020592	0.017932	0.014486	0.018055	0.01667
1278.5	0.014985	0.0084795	0.014394	0.016401	0.012045	0.016459	0.024815	0.018516	0.012241	0.012347	0.0099105	0.0077157	0.01274	0.0058369	0.0079103	0.012099	0.005137	0.015019	0.011809	0.013699	0.018742	0.015149	0.013886	0.015835	0.012055	0.014786	0.014773	0.016195	0.015293	0.017635	0.017809	0.020697	0.017722	0.014292	0.017791	0.016277
1279.4	0.014593	0.0084679	0.013786	0.016077	0.012031	0.016233	0.024632	0.018438	0.012301	0.012257	0.0097719	0.0076581	0.012589	0.0058527	0.0077656	0.011802	0.0052169	0.01501	0.012298	0.013949	0.018581	0.014911	0.013849	0.015945	0.012093	0.014733	0.0148	0.015959	0.015273	0.017551	0.018013	0.020927	0.01787	0.014456	0.017979	0.016221
1280.3	0.01437	0.0087504	0.013486	0.01615	0.01226	0.016308	0.02498	0.018675	0.012384	0.012489	0.0099372	0.0078819	0.012673	0.0061654	0.0077373	0.011851	0.0056325	0.01538	0.0132	0.01453	0.018821	0.015268	0.014116	0.016446	0.012509	0.015223	0.015123	0.016139	0.015602	0.017924	0.018654	0.021485	0.018204	0.015022	0.018413	0.016505
1281.2	0.013934	0.0085336	0.012918	0.015922	0.012024	0.016187	0.024744	0.018331	0.012324	0.012494	0.009876	0.0079145	0.012457	0.0062468	0.0076345	0.011787	0.0057159	0.015526	0.013828	0.014882	0.018817	0.015237	0.014227	0.016743	0.012712	0.01533	0.015273	0.016194	0.015636	0.018057	0.018979	0.021952	0.018291	0.015317	0.018767	0.016629
1282	0.013751	0.0085415	0.012389	0.015581	0.012221	0.016088	0.024729	0.018314	0.012503	0.01274	0.010014	0.0080425	0.012215	0.0063076	0.0075087	0.011633	0.00596	0.015665	0.014391	0.015227	0.01893	0.015332	0.014268	0.017176	0.01297	0.015639	0.015542	0.016258	0.01582	0.018191	0.01935	0.022367	0.018561	0.015823	0.019174	0.016879
1282.9	0.014049	0.0087986	0.012347	0.015939	0.012624	0.016489	0.025136	0.018643	0.013131	0.013221	0.010524	0.0084655	0.012475	0.0067903	0.0077567	0.012058	0.0065655	0.016136	0.015393	0.016066	0.019258	0.015853	0.01478	0.017916	0.013465	0.016221	0.016108	0.016738	0.016501	0.018649	0.020168	0.023137	0.019195	0.016627	0.019954	0.017477
1283.8	0.01436	0.0090295	0.012308	0.016319	0.012913	0.017369	0.025538	0.01876	0.013768	0.013813	0.010946	0.0089021	0.012653	0.0073334	0.0080757	0.012479	0.0070739	0.016473	0.016256	0.01665	0.019729	0.016439	0.015179	0.018597	0.013974	0.016732	0.016704	0.017347	0.016989	0.019159	0.020949	0.023829	0.019664	0.017411	0.020657	0.01817
1284.7	0.014293	0.0089019	0.011869	0.016142	0.012948	0.017397	0.025011	0.018292	0.013979	0.013947	0.010956	0.0090522	0.01237	0.0074861	0.0080445	0.012412	0.0071061	0.016212	0.016507	0.016923	0.019615	0.01654	0.015034	0.018748	0.013975	0.016747	0.016892	0.01747	0.016973	0.019174	0.021158	0.024196	0.019725	0.017675	0.020813	0.018423
1285.6	0.014401	0.0087949	0.0114	0.015962	0.013003	0.017471	0.024904	0.018183	0.014199	0.014024	0.011011	0.009176	0.012001	0.007562	0.0079656	0.012306	0.0070819	0.015733	0.016665	0.016897	0.019377	0.016561	0.014801	0.018676	0.013911	0.01666	0.017069	0.01733	0.017005	0.019132	0.021145	0.024138	0.019781	0.01793	0.020868	0.018611
1286.5	0.014984	0.0088881	0.011047	0.016137	0.013255	0.017916	0.02482	0.018409	0.01471	0.014399	0.011322	0.0095344	0.012133	0.0080459	0.0083907	0.01264	0.0074134	0.015761	0.017293	0.017396	0.019583	0.01708	0.015097	0.019057	0.014148	0.016999	0.017525	0.017767	0.017432	0.019628	0.021719	0.024557	0.020265	0.018605	0.021324	0.019274
1287.4	0.01518	0.0086026	0.010541	0.015999	0.013542	0.0181	0.024395	0.018398	0.014745	0.014678	0.011331	0.0097399	0.011836	0.0082641	0.008555	0.012595	0.0075332	0.015429	0.017552	0.01762	0.019692	0.01741	0.015006	0.019093	0.014087	0.017201	0.017897	0.017943	0.017559	0.019811	0.021982	0.024821	0.02043	0.019008	0.021475	0.019756
1288.3	0.015253	0.0085806	0.010134	0.015715	0.013694	0.017994	0.023813	0.01817	0.014564	0.014668	0.011384	0.0099517	0.011472	0.0083056	0.0084848	0.012487	0.0076263	0.015036	0.017649	0.017834	0.019527	0.017532	0.014899	0.019	0.0138	0.017183	0.017999	0.01799	0.017657	0.019955	0.021926	0.024957	0.020576	0.019206	0.021506	0.019855
1289.1	0.0155	0.008864	0.0097656	0.015669	0.013793	0.018297	0.023631	0.018641	0.014745	0.014791	0.01137	0.010164	0.011291	0.0085359	0.0084787	0.012428	0.0076986	0.014564	0.01756	0.017979	0.01952	0.017627	0.014807	0.018826	0.013698	0.017013	0.018042	0.018149	0.017582	0.02001	0.02211	0.024932	0.02069	0.019519	0.021644	0.020043
1290	0.015917	0.0091016	0.0098208	0.016038	0.014458	0.018648	0.023382	0.018932	0.015148	0.015278	0.011597	0.010763	0.011249	0.0089332	0.0087975	0.012736	0.0081046	0.014713	0.017989	0.018539	0.019802	0.018251	0.015096	0.019142	0.013878	0.017306	0.01848	0.018713	0.017984	0.020394	0.02264	0.025332	0.021153	0.020121	0.02206	0.020545
1290.9	0.016387	0.009323	0.0099441	0.016411	0.014943	0.019075	0.023348	0.019438	0.015492	0.01548	0.01176	0.011401	0.011213	0.0091847	0.0089832	0.012984	0.0085011	0.014595	0.018272	0.018962	0.020038	0.018713	0.015246	0.019107	0.013959	0.017389	0.018671	0.019049	0.018137	0.020596	0.02295	0.025458	0.021322	0.020345	0.022283	0.021106
1291.8	0.016717	0.0094578	0.0097102	0.016378	0.015048	0.019101	0.022676	0.019226	0.015605	0.015517	0.011652	0.011579	0.010931	0.0091793	0.0088149	0.01293	0.0084946	0.01425	0.018069	0.018866	0.019846	0.018661	0.015052	0.018854	0.013709	0.017143	0.018473	0.018953	0.017951	0.020794	0.022646	0.025039	0.021191	0.020232	0.022252	0.021262
1292.7	0.017338	0.0094967	0.0095683	0.016794	0.015763	0.019699	0.022554	0.01989	0.016027	0.015814	0.011668	0.01212	0.010991	0.0094683	0.0089967	0.013212	0.0088596	0.014395	0.018316	0.019067	0.020065	0.019057	0.015223	0.0189	0.013971	0.017255	0.018665	0.019259	0.018056	0.021004	0.022893	0.025019	0.021265	0.020485	0.022539	0.021858
1293.6	0.017638	0.0092448	0.009234	0.016648	0.015942	0.019621	0.021994	0.019683	0.016013	0.015748	0.011576	0.012267	0.010616	0.0093773	0.0089202	0.013121	0.0089504	0.014255	0.018313	0.018884	0.019862	0.018982	0.015043	0.018657	0.013759	0.017249	0.018564	0.01919	0.017912	0.020912	0.022651	0.024506	0.021097	0.020305	0.022428	0.022024
1294.4	0.018442	0.0098304	0.0095026	0.017166	0.016716	0.020587	0.02259	0.020921	0.016675	0.016175	0.011965	0.012975	0.011026	0.0099247	0.0094386	0.013637	0.0096084	0.014671	0.018869	0.019481	0.020468	0.019622	0.015486	0.018898	0.014114	0.017785	0.018934	0.019878	0.018148	0.02152	0.023096	0.024779	0.021641	0.020772	0.022886	0.022909
1295.3	0.018462	0.0098383	0.0093254	0.017103	0.016964	0.020742	0.022369	0.0209	0.016772	0.016254	0.011744	0.013162	0.010658	0.0097997	0.009252	0.013469	0.0095882	0.014498	0.018561	0.019105	0.020225	0.019457	0.015228	0.018539	0.013825	0.017603	0.01877	0.019852	0.017761	0.02126	0.022661	0.024214	0.021541	0.020663	0.022804	0.02289
1296.2	0.018788	0.010008	0.0094458	0.017489	0.017678	0.021566	0.022842	0.021797	0.017326	0.016368	0.01194	0.013726	0.010708	0.0099239	0.0093957	0.013747	0.0099759	0.014785	0.018896	0.019267	0.020497	0.019892	0.015352	0.01857	0.013948	0.017848	0.018882	0.020135	0.01771	0.021216	0.022855	0.024037	0.021808	0.020803	0.023007	0.023246
1297.1	0.018907	0.010042	0.0095144	0.017524	0.017813	0.021466	0.022858	0.022151	0.017485	0.016147	0.011909	0.013889	0.010347	0.0097077	0.0093144	0.013516	0.0099576	0.014558	0.018651	0.019053	0.020466	0.019785	0.015239	0.018318	0.013586	0.017871	0.018835	0.020012	0.017371	0.021088	0.022672	0.023306	0.021713	0.020626	0.022924	0.023297
1298	0.019299	0.010522	0.0099686	0.018212	0.018505	0.022424	0.023568	0.022911	0.01801	0.016468	0.012103	0.014385	0.010414	0.0097792	0.0094557	0.013783	0.01037	0.014802	0.018787	0.01924	0.020753	0.020043	0.015529	0.018438	0.013704	0.018328	0.019071	0.020261	0.017365	0.021278	0.022861	0.023082	0.022046	0.020873	0.023312	0.02374
1298.9	0.019244	0.010524	0.0098292	0.018117	0.018568	0.02244	0.023401	0.022938	0.017824	0.016344	0.011752	0.014548	0.01005	0.009423	0.0092067	0.01338	0.010258	0.014542	0.018357	0.018658	0.020616	0.019634	0.015293	0.018254	0.013352	0.018171	0.018814	0.019809	0.016907	0.020852	0.022615	0.022277	0.021597	0.020513	0.023235	0.023499
1299.8	0.01972	0.010951	0.0101	0.018164	0.019123	0.022913	0.023815	0.023973	0.017838	0.016531	0.011904	0.014986	0.010205	0.0093338	0.0094405	0.013413	0.010692	0.014834	0.018319	0.018697	0.02094	0.019622	0.01549	0.018438	0.01333	0.018421	0.018976	0.019649	0.016671	0.020885	0.022726	0.021997	0.021652	0.020548	0.023385	0.023694
1300.6	0.020371	0.011754	0.010861	0.018705	0.019846	0.023676	0.024627	0.025487	0.018354	0.01717	0.012239	0.015639	0.010501	0.0096387	0.010042	0.01373	0.011296	0.015305	0.018459	0.019094	0.021514	0.0199	0.01606	0.018937	0.01382	0.018959	0.019518	0.020006	0.016915	0.021122	0.023119	0.022166	0.022076	0.020894	0.024035	0.024241
1301.5	0.020297	0.01196	0.010957	0.018536	0.019859	0.023818	0.024785	0.026088	0.018345	0.01737	0.011965	0.015787	0.010401	0.0094111	0.0099791	0.013668	0.011228	0.015201	0.018104	0.018815	0.021488	0.01956	0.016061	0.01886	0.013628	0.018908	0.019344	0.019689	0.016477	0.020806	0.022694	0.021487	0.021835	0.020513	0.023915	0.02414
1302.4	0.020735	0.012305	0.011313	0.018624	0.020079	0.023972	0.025064	0.027224	0.018564	0.017501	0.012044	0.016178	0.01084	0.0094631	0.010373	0.013777	0.011403	0.015389	0.018033	0.018931	0.021938	0.019501	0.016264	0.019078	0.013647	0.018901	0.019268	0.019573	0.016226	0.020689	0.022586	0.02128	0.021862	0.020358	0.024023	0.024164
1303.3	0.021253	0.012762	0.011878	0.018875	0.020503	0.024364	0.025751	0.028588	0.018994	0.017738	0.012262	0.016454	0.011231	0.0094992	0.010807	0.014245	0.011721	0.015701	0.017886	0.019299	0.02227	0.019627	0.016622	0.019368	0.013815	0.019128	0.019441	0.019623	0.01612	0.020631	0.022477	0.021238	0.022084	0.02033	0.024132	0.024431
1304.2	0.021511	0.013121	0.012213	0.018783	0.020642	0.024108	0.025888	0.029068	0.019377	0.017802	0.012119	0.016439	0.011279	0.0096299	0.01092	0.014416	0.011589	0.015565	0.017533	0.019371	0.02229	0.019437	0.016719	0.019385	0.013696	0.019029	0.019199	0.019463	0.015794	0.0203	0.022103	0.020848	0.022005	0.020042	0.024091	0.024335
1305.1	0.0215	0.013166	0.012235	0.018336	0.020433	0.023641	0.025975	0.029275	0.019251	0.017705	0.01197	0.016338	0.011398	0.0095434	0.010928	0.014328	0.011466	0.01543	0.017054	0.019248	0.022236	0.019024	0.016647	0.019421	0.013358	0.018765	0.01886	0.01904	0.015234	0.019796	0.021477	0.020174	0.021647	0.019693	0.023674	0.024005
1305.9	0.021852	0.013777	0.013112	0.018621	0.020683	0.023593	0.026631	0.030271	0.019613	0.018053	0.012272	0.016651	0.01209	0.01002	0.01172	0.014754	0.012032	0.016038	0.017324	0.01984	0.022781	0.01927	0.017202	0.020006	0.013744	0.019123	0.019161	0.019206	0.015334	0.01971	0.021652	0.020571	0.021965	0.020034	0.023952	0.024236
1306.8	0.021977	0.013976	0.013508	0.018471	0.020403	0.023089	0.026825	0.030741	0.01957	0.018264	0.012267	0.016724	0.012136	0.010322	0.012079	0.014943	0.01221	0.016297	0.017266	0.020104	0.022881	0.019308	0.017489	0.0203	0.013691	0.019217	0.019289	0.018981	0.015142	0.019478	0.02147	0.020304	0.021888	0.019987	0.023941	0.024234
1307.7	0.021629	0.013979	0.013632	0.017951	0.019736	0.022095	0.026102	0.030395	0.019395	0.018064	0.012079	0.016511	0.012034	0.0103	0.012138	0.014692	0.012225	0.016085	0.016905	0.019987	0.022797	0.018821	0.017313	0.020214	0.013437	0.018903	0.018866	0.018494	0.014511	0.018806	0.020844	0.019669	0.021521	0.019506	0.023561	0.023613
1308.6	0.020972	0.013704	0.013649	0.017355	0.018991	0.021093	0.02537	0.030267	0.018842	0.017697	0.011809	0.016023	0.011938	0.010085	0.012092	0.014481	0.012131	0.016097	0.016545	0.019987	0.022593	0.018401	0.017009	0.020139	0.013084	0.018548	0.018627	0.017823	0.013985	0.018189	0.020309	0.019076	0.021003	0.019017	0.0231	0.023124
1309.5	0.020795	0.013969	0.014065	0.017069	0.018547	0.020242	0.024923	0.030456	0.018926	0.017684	0.01189	0.015995	0.012265	0.010299	0.012378	0.01483	0.012427	0.016567	0.016812	0.02047	0.022916	0.018424	0.017116	0.020386	0.013164	0.018684	0.018621	0.017703	0.01387	0.018085	0.020366	0.019053	0.021139	0.018865	0.023204	0.023007
1310.3	0.02033	0.013935	0.013882	0.016376	0.018027	0.019238	0.024265	0.030283	0.018804	0.017356	0.011771	0.015676	0.012025	0.010122	0.012197	0.014993	0.012373	0.016509	0.016498	0.020604	0.022742	0.018056	0.016805	0.020353	0.01287	0.018448	0.018229	0.017172	0.013328	0.017618	0.019967	0.018517	0.020938	0.018434	0.022948	0.022511
1311.2	0.019436	0.013815	0.013784	0.015447	0.017514	0.017851	0.023568	0.029838	0.01854	0.016993	0.011404	0.015315	0.011907	0.0099231	0.011958	0.015125	0.012337	0.016495	0.016452	0.020674	0.022692	0.017746	0.016391	0.020352	0.012726	0.018171	0.017863	0.016947	0.013055	0.01708	0.019594	0.018176	0.020756	0.018094	0.022508	0.022023
1312.1	0.018634	0.013771	0.013854	0.014746	0.016911	0.016741	0.023025	0.02937	0.018193	0.016782	0.011133	0.014984	0.011905	0.0097886	0.011857	0.015352	0.012489	0.016796	0.016646	0.021046	0.022686	0.017633	0.016053	0.020554	0.012662	0.018125	0.017738	0.016717	0.012966	0.016939	0.019425	0.017969	0.020758	0.017953	0.022357	0.021793
1313	0.018136	0.013666	0.013815	0.014062	0.01627	0.015843	0.022399	0.029029	0.017929	0.016517	0.010789	0.014677	0.01183	0.0096073	0.011774	0.015601	0.012637	0.016897	0.016766	0.021198	0.022734	0.0175	0.015833	0.02062	0.012684	0.018063	0.017512	0.016717	0.012809	0.016642	0.019288	0.017658	0.020843	0.017727	0.021969	0.021532
1313.9	0.016957	0.013106	0.013484	0.013162	0.015332	0.014443	0.02123	0.027975	0.017373	0.015922	0.010115	0.014111	0.011299	0.0090726	0.011256	0.015524	0.012403	0.016515	0.016393	0.021073	0.022279	0.016943	0.015214	0.02023	0.012215	0.017358	0.016951	0.016209	0.012273	0.015954	0.018626	0.016913	0.02035	0.017075	0.021281	0.020839
1314.8	0.016018	0.012682	0.013069	0.012289	0.014335	0.013372	0.020088	0.027037	0.016832	0.015546	0.0097369	0.01354	0.011059	0.0088309	0.010728	0.015536	0.012323	0.016393	0.016289	0.02111	0.022136	0.016659	0.014703	0.020066	0.012018	0.016936	0.016558	0.01596	0.012071	0.015495	0.018279	0.016479	0.02009	0.016718	0.020835	0.020426
1315.6	0.014936	0.012297	0.012754	0.011757	0.013702	0.012584	0.019074	0.026356	0.016614	0.015219	0.0094552	0.013003	0.010777	0.008702	0.010339	0.015594	0.012368	0.016256	0.016219	0.021254	0.022049	0.016277	0.014329	0.01984	0.011911	0.016562	0.016389	0.015745	0.011716	0.015269	0.017961	0.016127	0.019835	0.016426	0.020547	0.020146
1316.5	0.014135	0.012098	0.01237	0.011556	0.013257	0.012145	0.018589	0.026152	0.016668	0.015274	0.0094556	0.012675	0.010736	0.008841	0.010072	0.016285	0.012485	0.016396	0.016484	0.021607	0.022218	0.016391	0.014299	0.019882	0.011928	0.016464	0.016279	0.015717	0.011693	0.015097	0.018029	0.016096	0.019863	0.016519	0.020538	0.020172
1317.4	0.013388	0.01215	0.012314	0.011681	0.013134	0.011811	0.018305	0.025981	0.017121	0.015554	0.0097593	0.012731	0.010903	0.0091917	0.010281	0.017076	0.012905	0.016733	0.016994	0.022184	0.02282	0.016776	0.01436	0.020221	0.012445	0.016558	0.016418	0.015857	0.011982	0.01524	0.018316	0.016315	0.020176	0.016767	0.020897	0.020372
1318.3	0.013048	0.012163	0.012289	0.011845	0.013106	0.011831	0.018372	0.026112	0.01742	0.015906	0.0099066	0.012647	0.011337	0.0096946	0.010647	0.017906	0.013429	0.017281	0.017643	0.022857	0.023324	0.017281	0.014476	0.020693	0.013046	0.016974	0.016602	0.016179	0.012344	0.015652	0.018888	0.016735	0.020648	0.017273	0.02125	0.020821
1319.2	0.01196	0.011998	0.012282	0.01188	0.013207	0.011375	0.017737	0.025817	0.017503	0.016098	0.0097387	0.012482	0.01141	0.0098253	0.010793	0.01847	0.01368	0.017453	0.017923	0.023156	0.023673	0.017488	0.014428	0.020843	0.013208	0.017013	0.016506	0.016333	0.012581	0.015871	0.019142	0.016799	0.020653	0.01741	0.021316	0.020952
1320	0.012063	0.012474	0.012602	0.012517	0.013708	0.011911	0.018147	0.026312	0.018348	0.016852	0.010176	0.012879	0.012234	0.010537	0.011593	0.01988	0.014485	0.01845	0.018846	0.024237	0.024607	0.018461	0.01485	0.02155	0.014058	0.017569	0.016861	0.016956	0.013371	0.016553	0.019976	0.017552	0.021516	0.018188	0.021996	0.021682
1320.9	0.011905	0.012832	0.012821	0.012909	0.013949	0.012023	0.018227	0.026382	0.018864	0.017363	0.010453	0.013166	0.012803	0.011182	0.012171	0.020845	0.015028	0.019103	0.01954	0.025082	0.025423	0.019221	0.015218	0.022146	0.01458	0.017947	0.017271	0.017529	0.013854	0.017187	0.02046	0.01799	0.022126	0.018689	0.0223	0.02227
1321.8	0.011469	0.012861	0.012898	0.013103	0.013965	0.011975	0.018142	0.026468	0.019127	0.017685	0.010613	0.013341	0.013299	0.011784	0.012508	0.021523	0.015424	0.019438	0.019901	0.025678	0.02586	0.019742	0.015385	0.022489	0.014852	0.018323	0.017348	0.017909	0.014187	0.017628	0.020669	0.018189	0.022463	0.019	0.022451	0.022724
1322.7	0.011151	0.013108	0.013083	0.013475	0.014307	0.012168	0.018344	0.027006	0.019646	0.018199	0.011051	0.013624	0.013786	0.012568	0.013089	0.022385	0.015994	0.019968	0.020452	0.026476	0.026598	0.020461	0.015784	0.023038	0.015472	0.018901	0.017605	0.018476	0.014727	0.018218	0.021118	0.018652	0.022969	0.019506	0.022823	0.023368
1323.6	0.011808	0.01388	0.013703	0.01442	0.014532	0.012888	0.019135	0.027989	0.020498	0.019035	0.011969	0.014355	0.014736	0.013836	0.014225	0.023704	0.01705	0.021104	0.021631	0.027791	0.027727	0.021768	0.016616	0.024241	0.016562	0.019956	0.01831	0.019387	0.0154	0.019025	0.021978	0.019459	0.024126	0.020389	0.023658	0.024431
1324.4	0.011271	0.013751	0.013729	0.014461	0.014413	0.01261	0.018791	0.028015	0.020237	0.019171	0.012246	0.014283	0.014754	0.014216	0.014385	0.023803	0.017298	0.021088	0.021701	0.028054	0.027864	0.022162	0.016801	0.024537	0.016657	0.020274	0.018251	0.019408	0.015473	0.019113	0.022067	0.019276	0.024112	0.020354	0.023614	0.024575
1325.3	0.011196	0.013838	0.014049	0.014606	0.014547	0.012542	0.01855	0.028654	0.020305	0.019365	0.012627	0.014375	0.015146	0.01497	0.01483	0.024087	0.017714	0.021565	0.021972	0.028469	0.028223	0.022773	0.017201	0.024952	0.017161	0.02085	0.018375	0.019772	0.015784	0.019172	0.022472	0.019355	0.024279	0.020545	0.023844	0.024878
1326.2	0.011369	0.014188	0.01435	0.01488	0.014719	0.012672	0.018335	0.029163	0.020462	0.019793	0.013114	0.014588	0.015548	0.015754	0.015259	0.02448	0.01831	0.022245	0.02267	0.029202	0.028732	0.023445	0.017768	0.025603	0.01766	0.021505	0.018597	0.020281	0.016245	0.019609	0.022954	0.019677	0.024563	0.021057	0.024198	0.025203
1327.1	0.011731	0.014625	0.014866	0.015749	0.015015	0.01308	0.018525	0.03006	0.021001	0.020443	0.013809	0.015155	0.016297	0.016808	0.015935	0.024998	0.019094	0.023133	0.023451	0.030031	0.0293	0.024233	0.018419	0.026474	0.018379	0.022316	0.019038	0.020857	0.016896	0.020089	0.023481	0.020098	0.02518	0.021621	0.024575	0.025783
1328	0.012243	0.014861	0.015558	0.016447	0.01582	0.013763	0.019311	0.031434	0.021756	0.021112	0.014427	0.015684	0.01717	0.018011	0.016772	0.025408	0.019878	0.02408	0.024252	0.031067	0.029955	0.02502	0.019207	0.027234	0.019277	0.023113	0.019706	0.021779	0.017849	0.020927	0.024231	0.020841	0.025865	0.022325	0.025109	0.02661
1328.8	0.013093	0.01537	0.016218	0.017279	0.016405	0.014552	0.020057	0.032807	0.022618	0.021877	0.015353	0.016513	0.018389	0.019317	0.017605	0.026105	0.020676	0.025293	0.02536	0.031986	0.030575	0.02579	0.02013	0.028249	0.020377	0.024218	0.020452	0.022852	0.018805	0.021752	0.024991	0.021669	0.026705	0.02324	0.025847	0.027617
1329.7	0.013728	0.016129	0.01718	0.018613	0.017553	0.015848	0.021434	0.034342	0.023914	0.022972	0.016417	0.017497	0.019689	0.020712	0.018734	0.02682	0.021803	0.026533	0.02675	0.033049	0.031354	0.026682	0.021139	0.029528	0.021677	0.025608	0.02127	0.024096	0.020125	0.023027	0.026076	0.022736	0.027882	0.024374	0.026962	0.028924
1330.6	0.014234	0.016743	0.01813	0.019621	0.018385	0.01691	0.023088	0.035634	0.024962	0.023951	0.017289	0.018404	0.020917	0.022097	0.019705	0.027459	0.022625	0.027627	0.027824	0.033858	0.031934	0.027379	0.022114	0.030621	0.022863	0.026765	0.022198	0.025207	0.021319	0.02394	0.027043	0.023656	0.028938	0.025301	0.027883	0.030109
1331.5	0.014887	0.017577	0.019087	0.020405	0.019293	0.017719	0.024195	0.036757	0.025861	0.02481	0.018167	0.019169	0.021848	0.023358	0.020466	0.027875	0.023397	0.028583	0.029016	0.034485	0.032596	0.028106	0.023244	0.031554	0.023934	0.027901	0.023114	0.026367	0.022457	0.024792	0.027925	0.024576	0.02969	0.026298	0.028832	0.031192
1332.4	0.015239	0.018017	0.019481	0.020996	0.019737	0.018409	0.024789	0.037042	0.026272	0.025404	0.01879	0.019865	0.02261	0.024267	0.020766	0.028048	0.023758	0.029022	0.029904	0.034463	0.032638	0.028402	0.023864	0.032057	0.02467	0.028751	0.023639	0.026991	0.02315	0.025277	0.028343	0.025044	0.030076	0.026904	0.02939	0.031852
1333.2	0.016064	0.019131	0.020776	0.022028	0.020967	0.01964	0.026271	0.038414	0.027553	0.026539	0.019683	0.020882	0.023807	0.025749	0.021933	0.028626	0.024755	0.029945	0.031131	0.035279	0.033479	0.029494	0.02506	0.033006	0.025961	0.03017	0.024751	0.028224	0.024434	0.026234	0.029439	0.026311	0.031088	0.028082	0.03048	0.033079
1334.1	0.016825	0.019703	0.021566	0.022479	0.021453	0.01991	0.027002	0.038903	0.028076	0.027029	0.020164	0.021608	0.024608	0.026698	0.022424	0.028946	0.02513	0.030344	0.031873	0.035471	0.033773	0.029869	0.025792	0.033477	0.026633	0.030975	0.025597	0.028863	0.025192	0.026554	0.029864	0.026985	0.031615	0.028767	0.030878	0.033801
1335	0.017862	0.020595	0.022466	0.023674	0.022489	0.020819	0.027834	0.039768	0.029018	0.027731	0.021019	0.022525	0.025574	0.028015	0.023421	0.029565	0.025998	0.031192	0.03294	0.03609	0.034557	0.030593	0.026867	0.034137	0.027605	0.032148	0.026725	0.030048	0.026237	0.02753	0.030712	0.028248	0.032565	0.029774	0.03184	0.034871
1335.9	0.018924	0.021618	0.023695	0.024729	0.023493	0.021909	0.029057	0.04068	0.030011	0.028598	0.021885	0.023626	0.026682	0.029182	0.024569	0.030225	0.026852	0.031893	0.033834	0.036713	0.035333	0.031254	0.027869	0.034695	0.028573	0.033294	0.027903	0.031208	0.027162	0.028352	0.031558	0.029316	0.033622	0.030851	0.032925	0.035861
1336.7	0.020425	0.023502	0.025645	0.026499	0.025142	0.023386	0.031091	0.042758	0.031719	0.030045	0.023394	0.025209	0.028311	0.031002	0.026392	0.031665	0.028524	0.033568	0.035579	0.03832	0.037032	0.032802	0.029616	0.035985	0.030173	0.035183	0.0298	0.033032	0.028866	0.029868	0.03316	0.031261	0.035529	0.032762	0.034723	0.037725
1337.6	0.020892	0.023888	0.026327	0.026968	0.025406	0.023573	0.031461	0.042643	0.032007	0.030222	0.023701	0.025688	0.028716	0.0312	0.026635	0.03178	0.028688	0.033691	0.035888	0.038378	0.037245	0.032847	0.029911	0.036004	0.030323	0.035591	0.030293	0.033488	0.029187	0.030223	0.033137	0.031684	0.035898	0.033206	0.035037	0.038093
1338.5	0.022154	0.025371	0.027867	0.028283	0.026832	0.025226	0.033199	0.044033	0.033167	0.031567	0.0249	0.026961	0.029744	0.032332	0.028026	0.032924	0.029969	0.034856	0.037147	0.039458	0.038498	0.033944	0.031231	0.036766	0.031483	0.036807	0.031563	0.034898	0.030211	0.031502	0.034172	0.033176	0.037182	0.034667	0.036411	0.039281
1339.4	0.023498	0.026856	0.029716	0.029573	0.028317	0.0268	0.034817	0.045736	0.034466	0.03294	0.026086	0.028385	0.030963	0.033289	0.029284	0.034007	0.031143	0.036008	0.038609	0.040651	0.039739	0.035343	0.032622	0.037713	0.032776	0.038088	0.032962	0.036123	0.03143	0.032667	0.035207	0.034582	0.038661	0.036379	0.037994	0.040717
1340.3	0.02477	0.028027	0.031101	0.030884	0.029552	0.028127	0.036215	0.046742	0.035417	0.033976	0.027014	0.029418	0.032083	0.033956	0.030064	0.034801	0.032149	0.03716	0.039794	0.041677	0.040989	0.036415	0.033774	0.038507	0.033724	0.039139	0.034128	0.037236	0.032568	0.033728	0.036057	0.035855	0.039883	0.037726	0.039102	0.041803
1341.1	0.025431	0.028599	0.031923	0.031597	0.030398	0.028822	0.036934	0.047028	0.035825	0.034435	0.027351	0.029966	0.032404	0.03384	0.030218	0.035047	0.032407	0.037343	0.039948	0.041953	0.041408	0.036664	0.034247	0.038515	0.034064	0.039459	0.034525	0.037683	0.032892	0.034125	0.0362	0.036418	0.040312	0.038357	0.039612	0.042017
1342	0.027094	0.030535	0.033801	0.033662	0.032611	0.030913	0.039289	0.049178	0.037479	0.036222	0.028874	0.031663	0.033819	0.034967	0.031794	0.036706	0.034045	0.039099	0.041742	0.043682	0.043049	0.03811	0.035989	0.03973	0.035548	0.04087	0.036121	0.039164	0.034438	0.03568	0.03759	0.038161	0.042087	0.040175	0.041343	0.043551
1342.9	0.027782	0.031296	0.034857	0.034657	0.033627	0.031825	0.040179	0.049901	0.038064	0.03681	0.0295	0.032503	0.034443	0.034975	0.032164	0.03718	0.034623	0.039847	0.042289	0.04452	0.043772	0.038863	0.036836	0.040234	0.036226	0.041394	0.03689	0.039931	0.035185	0.036437	0.0381	0.038964	0.042912	0.041278	0.042311	0.04427
1343.8	0.029176	0.03248	0.036395	0.036253	0.035084	0.033401	0.042054	0.051342	0.03923	0.037934	0.030627	0.033696	0.035549	0.035424	0.033075	0.038114	0.03571	0.040952	0.043075	0.045841	0.044791	0.039703	0.038064	0.041025	0.037272	0.042282	0.03795	0.041056	0.036224	0.037403	0.03899	0.040192	0.04402	0.042507	0.043384	0.045159
1344.6	0.029889	0.03349	0.037456	0.037102	0.036236	0.034639	0.04318	0.05248	0.039725	0.038632	0.031246	0.034538	0.035992	0.035371	0.033639	0.03872	0.036266	0.041374	0.043398	0.046704	0.045198	0.040298	0.038871	0.041301	0.037794	0.042751	0.03865	0.041574	0.036721	0.037995	0.039472	0.040958	0.044679	0.04353	0.044136	0.04566
1345.5	0.030983	0.034691	0.038844	0.038203	0.037701	0.036347	0.044846	0.053744	0.040564	0.039712	0.032149	0.035535	0.036775	0.035559	0.034421	0.03947	0.03712	0.042148	0.04399	0.047766	0.045896	0.041115	0.039914	0.041931	0.038525	0.043418	0.039492	0.042282	0.037581	0.038741	0.040146	0.041778	0.045581	0.044735	0.044996	0.046506
1346.4	0.031907	0.035527	0.040038	0.039026	0.038665	0.037363	0.045812	0.054493	0.040721	0.040332	0.032851	0.036293	0.037413	0.035725	0.034956	0.039829	0.037805	0.042689	0.044077	0.048603	0.046465	0.041935	0.040916	0.042644	0.039078	0.043883	0.040219	0.043081	0.03817	0.039433	0.040907	0.042667	0.046402	0.045882	0.045989	0.047214
1347.3	0.033087	0.036572	0.041467	0.040502	0.039952	0.039123	0.047711	0.055916	0.041518	0.041253	0.033827	0.037404	0.038325	0.036238	0.035931	0.04051	0.038598	0.043227	0.044425	0.049549	0.047098	0.042649	0.04196	0.043339	0.039824	0.044565	0.041105	0.043737	0.038902	0.040268	0.041637	0.043729	0.047274	0.046761	0.046957	0.047992
1348.1	0.033757	0.03761	0.042622	0.041147	0.0412	0.040336	0.049114	0.056967	0.041768	0.041922	0.034323	0.038026	0.038805	0.036409	0.036335	0.040914	0.038884	0.04352	0.044284	0.049968	0.047366	0.043212	0.042579	0.043827	0.04012	0.045026	0.041463	0.0441	0.039321	0.040755	0.04205	0.044398	0.047879	0.047573	0.04753	0.048547
1349	0.034477	0.038298	0.043926	0.042256	0.042208	0.041321	0.050451	0.057674	0.042155	0.042595	0.035078	0.038667	0.039466	0.036804	0.036861	0.041417	0.039359	0.043803	0.044136	0.05017	0.04773	0.043861	0.043358	0.044341	0.040662	0.045364	0.041881	0.044659	0.039841	0.041429	0.042583	0.045187	0.048513	0.048255	0.048288	0.04913
1349.9	0.035506	0.039247	0.045548	0.043944	0.043814	0.042698	0.052252	0.058829	0.042998	0.043618	0.036127	0.039823	0.040546	0.037663	0.037825	0.04221	0.040161	0.044477	0.044403	0.050738	0.048403	0.044954	0.044558	0.045331	0.041608	0.046232	0.042763	0.04566	0.040602	0.04238	0.043484	0.046357	0.049564	0.049396	0.049483	0.050116
1350.8	0.036265	0.040072	0.047074	0.045261	0.04515	0.044116	0.054448	0.059923	0.043659	0.044246	0.036938	0.040705	0.041058	0.03831	0.03848	0.04292	0.040805	0.044764	0.044353	0.050751	0.048815	0.045607	0.045492	0.045716	0.042391	0.047063	0.043407	0.046295	0.041362	0.043049	0.044104	0.047123	0.050372	0.050048	0.050235	0.050751
1351.6	0.037431	0.041147	0.048679	0.046583	0.046831	0.045433	0.056816	0.061107	0.044423	0.045326	0.037939	0.041631	0.041936	0.039216	0.039167	0.043694	0.041458	0.045361	0.044499	0.051164	0.049524	0.046824	0.046629	0.046499	0.043436	0.048002	0.044181	0.047166	0.042343	0.044062	0.045065	0.048219	0.051278	0.051278	0.05129	0.051709
1352.5	0.038246	0.041679	0.04978	0.047782	0.047982	0.046368	0.058776	0.061406	0.044832	0.046007	0.038628	0.042342	0.04243	0.039813	0.039598	0.044116	0.041967	0.04541	0.044462	0.050948	0.049959	0.047675	0.047474	0.046842	0.044073	0.048566	0.044826	0.047734	0.042777	0.044778	0.045688	0.048763	0.051736	0.051848	0.051976	0.052195
1353.4	0.039395	0.042608	0.05126	0.049089	0.049559	0.047901	0.061537	0.062427	0.045892	0.04707	0.039665	0.043569	0.043235	0.04077	0.040255	0.044937	0.042724	0.046034	0.044843	0.051185	0.05052	0.048789	0.048667	0.047639	0.044891	0.049655	0.045663	0.048467	0.043506	0.045598	0.046534	0.049619	0.052598	0.052873	0.052908	0.053108
1354.3	0.040606	0.043607	0.052268	0.049846	0.050731	0.049196	0.0637	0.063134	0.046451	0.047686	0.040401	0.044501	0.043806	0.041734	0.040794	0.04555	0.043263	0.046405	0.045105	0.05103	0.051007	0.049877	0.049596	0.048106	0.045656	0.050429	0.046419	0.048983	0.044401	0.046483	0.047533	0.050518	0.053241	0.053537	0.053613	0.0538
1355.1	0.041691	0.044448	0.053314	0.050878	0.051984	0.050311	0.065023	0.063449	0.047278	0.048695	0.041215	0.045383	0.044515	0.042634	0.041124	0.045989	0.043722	0.046722	0.045336	0.050834	0.051486	0.050978	0.050371	0.048675	0.046368	0.051141	0.047109	0.049477	0.044909	0.047341	0.048307	0.051379	0.053649	0.054261	0.054362	0.054533
1356	0.042618	0.045485	0.054198	0.051685	0.053219	0.051398	0.066082	0.064054	0.048162	0.049533	0.041854	0.046188	0.045139	0.043507	0.04153	0.046574	0.044533	0.047333	0.045804	0.050724	0.052011	0.052239	0.051343	0.049224	0.046911	0.051981	0.048	0.050214	0.045501	0.04816	0.049324	0.052225	0.054492	0.05497	0.055131	0.05526
1356.9	0.044071	0.046993	0.055616	0.053257	0.055053	0.052967	0.06755	0.065318	0.049615	0.050799	0.043288	0.047608	0.04629	0.045003	0.042444	0.047901	0.045739	0.04852	0.046646	0.050909	0.052976	0.053906	0.05278	0.050302	0.048085	0.053213	0.04913	0.051311	0.046636	0.049375	0.050733	0.053704	0.055455	0.056126	0.05629	0.056463
1357.8	0.044859	0.047934	0.055824	0.053645	0.056376	0.05355	0.067462	0.065647	0.050226	0.051403	0.043737	0.048475	0.046702	0.045901	0.042525	0.048321	0.046173	0.048811	0.046673	0.050358	0.053238	0.054783	0.053339	0.050608	0.048587	0.053722	0.049801	0.051687	0.047077	0.050121	0.051549	0.054446	0.055778	0.056318	0.056805	0.056836
1358.6	0.045823	0.049023	0.05653	0.054612	0.057905	0.054391	0.067597	0.066403	0.051236	0.052529	0.044721	0.049474	0.047436	0.046991	0.042694	0.049083	0.047143	0.049536	0.046986	0.050241	0.053813	0.055879	0.054332	0.051343	0.049346	0.054645	0.050616	0.052542	0.047579	0.051083	0.052446	0.055241	0.056402	0.056989	0.057509	0.057608
1359.5	0.047268	0.050423	0.057512	0.055791	0.059738	0.055764	0.068432	0.067694	0.052946	0.053957	0.046063	0.051056	0.048668	0.048524	0.04348	0.050471	0.048412	0.050748	0.048091	0.050753	0.054939	0.057822	0.055846	0.052564	0.050531	0.056078	0.051952	0.053897	0.04878	0.052408	0.054066	0.056518	0.057735	0.058305	0.058755	0.058875
1360.4	0.048677	0.051856	0.058571	0.057057	0.061665	0.056803	0.068834	0.068769	0.054354	0.055426	0.047513	0.052726	0.049861	0.050212	0.044212	0.051872	0.04955	0.051739	0.049062	0.050992	0.055936	0.059322	0.057258	0.053625	0.05172	0.057469	0.053142	0.054905	0.04994	0.053589	0.055458	0.057651	0.058715	0.059319	0.059822	0.060065
1361.3	0.049299	0.05253	0.058742	0.057373	0.062528	0.057025	0.068295	0.069028	0.055132	0.056134	0.048057	0.053736	0.050296	0.051022	0.044239	0.052277	0.049906	0.051922	0.049373	0.050745	0.056097	0.060098	0.057939	0.05392	0.052267	0.058226	0.053734	0.055298	0.050277	0.054157	0.056145	0.057867	0.059127	0.059551	0.06026	0.060474
1362.1	0.05109	0.054095	0.060253	0.058863	0.064252	0.058624	0.068951	0.07048	0.057223	0.058007	0.04994	0.055417	0.051857	0.052817	0.045432	0.054056	0.051544	0.053463	0.05104	0.051796	0.057455	0.062123	0.059685	0.055452	0.05405	0.059955	0.05542	0.056871	0.051915	0.05575	0.057953	0.059381	0.060622	0.061214	0.061679	0.062066
1363	0.052455	0.055519	0.061394	0.060114	0.065816	0.060161	0.069572	0.071629	0.059198	0.059717	0.051542	0.057154	0.053319	0.054489	0.046442	0.055525	0.052845	0.054651	0.05228	0.052513	0.058636	0.063866	0.061363	0.056675	0.055514	0.061392	0.056953	0.058012	0.053209	0.057006	0.05942	0.060665	0.061891	0.062487	0.062875	0.063326
1363.9	0.053779	0.056964	0.062136	0.061308	0.067054	0.061391	0.07001	0.072975	0.06071	0.061124	0.052853	0.058654	0.054766	0.056016	0.047267	0.056777	0.054103	0.055704	0.053145	0.052996	0.059429	0.065191	0.062807	0.057686	0.056878	0.062638	0.058294	0.058855	0.05433	0.058099	0.060644	0.061701	0.06287	0.063464	0.063741	0.064312
1364.8	0.05548	0.0586	0.063531	0.062687	0.068241	0.063073	0.070999	0.074433	0.062683	0.062833	0.054654	0.06068	0.056373	0.057737	0.04853	0.058235	0.055756	0.057202	0.054428	0.053904	0.060602	0.066891	0.064471	0.059173	0.058602	0.064164	0.059902	0.060317	0.055699	0.059711	0.062203	0.063054	0.064191	0.06496	0.065061	0.065592
1365.6	0.057611	0.060889	0.065416	0.064536	0.070069	0.065534	0.073025	0.076561	0.06525	0.06521	0.056881	0.062971	0.058566	0.060094	0.050314	0.060407	0.057922	0.059427	0.056433	0.055632	0.062643	0.069445	0.066879	0.06132	0.060783	0.066254	0.062201	0.062327	0.05792	0.061848	0.064551	0.06519	0.066241	0.067185	0.067036	0.067643
1366.5	0.059841	0.063334	0.068024	0.066915	0.07233	0.068105	0.075824	0.079076	0.06787	0.067844	0.05932	0.065749	0.061017	0.062524	0.052261	0.062763	0.060206	0.061749	0.058517	0.057447	0.064853	0.071966	0.069513	0.063561	0.06318	0.068601	0.064412	0.064454	0.060053	0.06402	0.066992	0.067325	0.06855	0.069323	0.069176	0.069737
1367.4	0.062168	0.066127	0.070557	0.069318	0.074228	0.070572	0.078868	0.082083	0.070766	0.070439	0.061827	0.06872	0.063388	0.065135	0.054437	0.065343	0.062593	0.064241	0.06097	0.05957	0.066994	0.074564	0.072005	0.065927	0.065712	0.071012	0.066884	0.066766	0.06255	0.066501	0.06964	0.069742	0.070883	0.071725	0.071564	0.072024
1368.2	0.065121	0.06931	0.073909	0.072477	0.076737	0.074046	0.08277	0.085465	0.074564	0.073842	0.065232	0.07231	0.066354	0.06825	0.057234	0.068718	0.065622	0.067394	0.064231	0.062432	0.069954	0.077668	0.075169	0.068979	0.068954	0.073928	0.069815	0.069669	0.065516	0.069454	0.072849	0.072782	0.073876	0.074689	0.074362	0.074942
1369.1	0.067492	0.072068	0.076824	0.074952	0.078895	0.076852	0.085758	0.088107	0.077793	0.076783	0.067791	0.075108	0.068739	0.070856	0.059268	0.071283	0.067927	0.069704	0.066685	0.064481	0.07221	0.080129	0.077561	0.0712	0.071545	0.076384	0.072165	0.071814	0.067754	0.071751	0.075347	0.074975	0.076181	0.076917	0.076265	0.077149
1370	0.070549	0.075294	0.080214	0.078017	0.081524	0.080246	0.089271	0.091324	0.08127	0.080057	0.071239	0.078583	0.071955	0.073936	0.061963	0.0743	0.070926	0.072799	0.069773	0.067166	0.07504	0.082924	0.080314	0.0741	0.074784	0.079374	0.07497	0.074717	0.070474	0.074689	0.078416	0.077927	0.079131	0.079815	0.078979	0.079865
1370.9	0.074075	0.079012	0.083791	0.081504	0.084508	0.084162	0.093386	0.095155	0.085247	0.083755	0.074926	0.082242	0.075391	0.077398	0.0651	0.077627	0.074111	0.076104	0.073053	0.070088	0.078022	0.085828	0.083255	0.077202	0.078237	0.082452	0.07811	0.077754	0.073523	0.077734	0.081653	0.08104	0.08202	0.082706	0.081852	0.082949
1371.7	0.077723	0.082288	0.087687	0.084746	0.08755	0.087817	0.096979	0.098607	0.088832	0.087248	0.078558	0.085497	0.078815	0.080668	0.068181	0.080876	0.077263	0.079324	0.076197	0.072941	0.081146	0.088611	0.086203	0.080289	0.081557	0.085573	0.081149	0.080782	0.076575	0.080514	0.08496	0.08399	0.085275	0.085554	0.084539	0.085799
1372.6	0.080885	0.085735	0.091361	0.087475	0.090481	0.091179	0.10024	0.10168	0.092042	0.090568	0.081675	0.088523	0.081885	0.083618	0.070945	0.08358	0.080062	0.082321	0.078716	0.07549	0.08381	0.090944	0.088781	0.083043	0.084423	0.088302	0.083978	0.083493	0.079228	0.08306	0.087917	0.086483	0.087901	0.088235	0.08697	0.088278
1373.5	0.084899	0.089957	0.095701	0.091224	0.094504	0.095668	0.1048	0.10634	0.09623	0.094566	0.085956	0.092567	0.086042	0.087618	0.074878	0.087582	0.084033	0.086382	0.082646	0.07933	0.087548	0.094327	0.092458	0.086888	0.088236	0.091916	0.087707	0.087274	0.083015	0.086558	0.091991	0.090138	0.091505	0.09182	0.090587	0.09184
1374.3	0.08926	0.094164	0.10049	0.095176	0.098721	0.10045	0.10956	0.11129	0.10093	0.098963	0.090212	0.096614	0.089933	0.091804	0.078672	0.091729	0.087835	0.090265	0.086331	0.08297	0.091103	0.097424	0.095997	0.090407	0.092298	0.095456	0.091312	0.090731	0.086828	0.089823	0.095867	0.093534	0.095044	0.09526	0.093779	0.095311
1375.2	0.09389	0.098961	0.10562	0.09931	0.1034	0.10555	0.11467	0.11686	0.10593	0.10374	0.094948	0.10112	0.094498	0.096456	0.082967	0.096295	0.092362	0.094643	0.090836	0.08736	0.095402	0.10125	0.10024	0.094724	0.096866	0.099866	0.095478	0.094891	0.091156	0.09385	0.10041	0.097487	0.099344	0.099489	0.097782	0.099319
1376.1	0.098967	0.10415	0.11099	0.10397	0.10846	0.11137	0.12025	0.12256	0.11136	0.10901	0.099954	0.10621	0.099266	0.10127	0.087447	0.10105	0.097006	0.099522	0.095598	0.09202	0.099807	0.10528	0.10454	0.099193	0.10164	0.10451	0.099765	0.099222	0.09549	0.09802	0.10498	0.10157	0.10345	0.10394	0.10184	0.10353
1377	0.10428	0.10945	0.1165	0.10875	0.11405	0.11749	0.1261	0.12882	0.1169	0.11449	0.10532	0.11124	0.10429	0.1065	0.092382	0.10626	0.1019	0.10447	0.10078	0.096981	0.10471	0.10968	0.1089	0.10398	0.10671	0.10933	0.10437	0.10397	0.10026	0.10251	0.10974	0.10598	0.10815	0.10848	0.10627	0.10809
1377.8	0.11013	0.1156	0.12271	0.11433	0.12013	0.12432	0.13323	0.13561	0.12325	0.12083	0.11135	0.11684	0.10988	0.11198	0.097679	0.11192	0.10714	0.10991	0.10594	0.10215	0.10982	0.11433	0.1137	0.10903	0.11236	0.11446	0.10927	0.10885	0.10542	0.10721	0.11496	0.1108	0.1132	0.1134	0.11105	0.11308
1378.7	0.11653	0.12231	0.12949	0.12077	0.12717	0.13197	0.14086	0.14313	0.13023	0.1277	0.11812	0.12355	0.11654	0.11829	0.10415	0.11856	0.11361	0.11661	0.11258	0.10866	0.11631	0.12005	0.11981	0.11534	0.1187	0.12074	0.11542	0.11509	0.11149	0.11308	0.12134	0.1167	0.11907	0.1195	0.11685	0.11907
1379.6	0.12222	0.12848	0.13533	0.12643	0.13334	0.13889	0.14724	0.14926	0.13611	0.13348	0.12371	0.1292	0.12191	0.12379	0.10955	0.12404	0.11901	0.12233	0.11784	0.11389	0.12153	0.12474	0.12456	0.12043	0.1239	0.12571	0.12057	0.11998	0.11657	0.11788	0.12661	0.12151	0.12388	0.12449	0.12132	0.12398
1380.4	0.12879	0.13551	0.14213	0.13251	0.14047	0.14665	0.15459	0.15652	0.14299	0.14047	0.13036	0.13543	0.12829	0.13	0.11589	0.13059	0.1251	0.12863	0.12404	0.1199	0.12779	0.13017	0.13015	0.12659	0.13011	0.13132	0.12633	0.12553	0.12233	0.12328	0.13259	0.12719	0.12939	0.12994	0.12665	0.12956
1381.3	0.1355	0.14269	0.14901	0.13923	0.14761	0.15439	0.16277	0.16438	0.15027	0.14774	0.13718	0.14217	0.13517	0.13665	0.12231	0.13739	0.13156	0.13536	0.13082	0.12628	0.13445	0.1359	0.13627	0.13295	0.13673	0.1374	0.13268	0.13146	0.12847	0.12918	0.13902	0.13328	0.1351	0.13597	0.13237	0.13565
1382.2	0.14355	0.15059	0.15668	0.14675	0.15582	0.16326	0.17128	0.17298	0.1584	0.15571	0.14483	0.1498	0.14291	0.14444	0.12971	0.14521	0.13901	0.14314	0.13868	0.1338	0.14216	0.14275	0.14329	0.14035	0.14402	0.1446	0.13992	0.13848	0.13557	0.13597	0.14618	0.14041	0.14196	0.14285	0.13886	0.14256
1383	0.15078	0.15813	0.16398	0.15355	0.16321	0.17134	0.17942	0.18109	0.16591	0.16333	0.15184	0.15654	0.14975	0.15134	0.13621	0.15214	0.14556	0.14975	0.14529	0.14022	0.14863	0.14872	0.14921	0.14685	0.15045	0.15064	0.14608	0.14404	0.14179	0.14184	0.15228	0.14632	0.14786	0.14859	0.14439	0.14851
1383.9	0.15945	0.16701	0.17303	0.16194	0.17246	0.18112	0.18962	0.19105	0.17535	0.1727	0.16069	0.16519	0.15843	0.15991	0.14457	0.16089	0.15376	0.15806	0.15381	0.14841	0.15694	0.15624	0.15702	0.15505	0.15853	0.15832	0.15378	0.15168	0.14935	0.1491	0.15998	0.15397	0.15532	0.15607	0.15163	0.15612
1384.8	0.16836	0.176	0.18218	0.17113	0.18204	0.19084	0.19984	0.20144	0.18481	0.18213	0.16991	0.17425	0.16724	0.16897	0.15314	0.16981	0.1624	0.16665	0.16251	0.15674	0.16519	0.16416	0.16494	0.16318	0.16666	0.16631	0.16173	0.1594	0.15726	0.15703	0.16798	0.16172	0.16304	0.16383	0.15911	0.16388
1385.7	0.17805	0.18565	0.19204	0.1804	0.1924	0.20156	0.21046	0.21231	0.19468	0.19211	0.1794	0.18385	0.17651	0.17838	0.1622	0.17912	0.17127	0.17574	0.17145	0.16563	0.17399	0.17263	0.1734	0.17188	0.17509	0.17474	0.16975	0.16746	0.16539	0.16511	0.17647	0.16995	0.1714	0.17203	0.16697	0.17197
1386.5	0.18816	0.19584	0.20246	0.19016	0.20323	0.21281	0.22127	0.22392	0.20544	0.20306	0.18948	0.19389	0.18626	0.18836	0.17181	0.18905	0.18061	0.18501	0.18076	0.17468	0.18305	0.18111	0.18211	0.18086	0.18399	0.18312	0.17817	0.17548	0.17383	0.17336	0.18517	0.17836	0.17976	0.1805	0.17512	0.18015
1387.4	0.19876	0.20683	0.21326	0.20044	0.21493	0.22424	0.23304	0.23612	0.21707	0.21414	0.1998	0.20441	0.19663	0.19888	0.1819	0.19932	0.19047	0.19493	0.19081	0.18452	0.19267	0.19045	0.19143	0.19029	0.19309	0.19224	0.1873	0.18447	0.18263	0.18216	0.19428	0.18748	0.18865	0.18943	0.18392	0.189
1388.3	0.20978	0.21778	0.22452	0.21123	0.22664	0.23616	0.24427	0.24852	0.22896	0.22544	0.21063	0.21505	0.2073	0.20952	0.19229	0.21	0.20081	0.20511	0.20109	0.19429	0.20241	0.20002	0.20076	0.19981	0.2024	0.20128	0.19636	0.19327	0.19172	0.19126	0.20354	0.19654	0.19762	0.19854	0.1926	0.19783
1389.1	0.22115	0.22942	0.23625	0.22226	0.2389	0.24882	0.2564	0.26167	0.24172	0.23757	0.22183	0.22665	0.21887	0.22111	0.20338	0.22137	0.21181	0.21595	0.21221	0.20509	0.21304	0.21039	0.21102	0.21028	0.2124	0.21111	0.20629	0.20287	0.20155	0.20085	0.2137	0.2064	0.2075	0.20834	0.20205	0.20747
1390	0.23363	0.24244	0.24913	0.23466	0.2522	0.26242	0.2694	0.2758	0.25569	0.25081	0.23437	0.23912	0.23121	0.23402	0.21587	0.2338	0.22401	0.22788	0.22442	0.21678	0.22439	0.22138	0.22222	0.22162	0.22312	0.22177	0.2171	0.21312	0.21235	0.21145	0.22439	0.21713	0.21803	0.21873	0.21216	0.21788
1390.9	0.24569	0.25496	0.26131	0.24705	0.26549	0.27528	0.28231	0.28982	0.26906	0.26347	0.24656	0.25117	0.24331	0.24658	0.22797	0.24589	0.23574	0.23971	0.23666	0.22841	0.23563	0.23253	0.23341	0.23273	0.23368	0.23236	0.22778	0.22351	0.22306	0.22206	0.23493	0.22765	0.22864	0.22893	0.22226	0.22828
1391.7	0.2584	0.26782	0.27414	0.25974	0.27865	0.28883	0.29487	0.30397	0.28256	0.27662	0.25918	0.26367	0.25573	0.25922	0.24005	0.25829	0.24763	0.25132	0.24871	0.23976	0.24696	0.24322	0.2444	0.24408	0.2442	0.24272	0.23809	0.23361	0.23366	0.23229	0.24552	0.23796	0.23917	0.239	0.23211	0.23822
1392.6	0.27152	0.28176	0.28736	0.27276	0.29298	0.30281	0.30901	0.31936	0.29701	0.29074	0.27247	0.27692	0.26871	0.27292	0.25296	0.27146	0.25992	0.26382	0.26151	0.25248	0.25903	0.25479	0.25617	0.25611	0.25532	0.2542	0.24918	0.24465	0.24516	0.2433	0.25669	0.24912	0.25023	0.24981	0.24274	0.24902
1393.5	0.28462	0.29554	0.30048	0.28562	0.3064	0.31637	0.32271	0.33354	0.31095	0.30405	0.28545	0.28969	0.28143	0.28608	0.26542	0.28424	0.27205	0.27619	0.27398	0.26474	0.27079	0.26598	0.2677	0.26779	0.26614	0.26487	0.25985	0.25514	0.25587	0.25399	0.26712	0.25982	0.26065	0.26001	0.25291	0.25941
1394.3	0.29731	0.30871	0.31327	0.29814	0.31965	0.32932	0.33539	0.347	0.32451	0.31712	0.29771	0.30214	0.29358	0.29831	0.27705	0.29603	0.28371	0.2877	0.28568	0.27629	0.28184	0.27668	0.27854	0.27866	0.27617	0.27513	0.27001	0.26518	0.26587	0.26404	0.27698	0.26957	0.27045	0.26944	0.26247	0.26912
1395.2	0.312	0.32344	0.32787	0.31186	0.3341	0.34417	0.35015	0.36236	0.33992	0.33136	0.31112	0.31581	0.30716	0.31179	0.29008	0.30938	0.29679	0.30054	0.29849	0.28915	0.29434	0.2885	0.29043	0.29069	0.28731	0.2864	0.28079	0.27617	0.27685	0.27492	0.28783	0.28035	0.28086	0.27986	0.27296	0.27949
1396.1	0.32597	0.33845	0.3419	0.32565	0.34872	0.35905	0.36481	0.37787	0.35522	0.34601	0.32462	0.32945	0.32066	0.32546	0.30358	0.32276	0.30985	0.31352	0.31148	0.30183	0.30676	0.30053	0.30249	0.30283	0.29854	0.29769	0.29178	0.28718	0.28809	0.28613	0.29854	0.29127	0.29149	0.29076	0.2838	0.29017
1396.9	0.33852	0.35122	0.35443	0.3377	0.36084	0.37147	0.37689	0.39068	0.36813	0.35826	0.33639	0.34127	0.33243	0.33715	0.31508	0.33417	0.32143	0.32466	0.32281	0.31299	0.31739	0.31101	0.31303	0.31353	0.30777	0.30702	0.30117	0.29652	0.29761	0.29532	0.30727	0.30028	0.30049	0.29948	0.29293	0.29898
1397.8	0.35389	0.36749	0.36972	0.35284	0.37696	0.3875	0.39275	0.40767	0.38468	0.3735	0.35022	0.35512	0.34665	0.35134	0.3292	0.34831	0.3354	0.3381	0.33629	0.32631	0.3305	0.32352	0.3257	0.32611	0.31906	0.31878	0.3126	0.30791	0.30947	0.3068	0.31819	0.31134	0.31171	0.31049	0.30444	0.31005
1398.7	0.36738	0.38168	0.38292	0.36601	0.39083	0.40172	0.4072	0.42286	0.39905	0.38674	0.36251	0.36715	0.3587	0.36367	0.34129	0.36095	0.34749	0.34979	0.34775	0.33777	0.34161	0.33438	0.33627	0.33688	0.32859	0.32838	0.32184	0.31725	0.31919	0.31613	0.32714	0.3207	0.32106	0.31963	0.31403	0.31904
1399.5	0.3795	0.39516	0.39555	0.37833	0.40382	0.41484	0.42065	0.43643	0.41222	0.39907	0.3739	0.37835	0.36973	0.37518	0.35292	0.37254	0.35921	0.36088	0.3591	0.34888	0.35214	0.3448	0.34627	0.34746	0.33734	0.33753	0.33082	0.32645	0.32859	0.32513	0.33552	0.32952	0.32994	0.3286	0.323	0.32771
1400.4	0.3912	0.40708	0.40709	0.38947	0.41565	0.42661	0.4328	0.44818	0.42397	0.41008	0.38423	0.38825	0.37992	0.38571	0.36338	0.38316	0.37034	0.37102	0.36933	0.35921	0.36198	0.35461	0.35559	0.35699	0.34527	0.34591	0.33896	0.3348	0.33699	0.33329	0.34308	0.33713	0.33836	0.33632	0.33121	0.3355
1401.3	0.40355	0.42047	0.41894	0.40129	0.42854	0.43928	0.44618	0.46115	0.43683	0.42212	0.39489	0.39858	0.39026	0.39625	0.37422	0.39457	0.38179	0.3815	0.37978	0.36948	0.37224	0.36446	0.36519	0.36641	0.35346	0.35467	0.34721	0.34318	0.34558	0.34187	0.35111	0.34512	0.34679	0.34469	0.33981	0.34372
1402.1	0.41076	0.42798	0.42601	0.408	0.43564	0.447	0.45444	0.46897	0.44447	0.42908	0.40084	0.4042	0.39574	0.40207	0.38056	0.40133	0.38864	0.38714	0.38566	0.37521	0.37774	0.3701	0.37022	0.37172	0.35741	0.35891	0.35102	0.34779	0.34992	0.34594	0.35492	0.34918	0.35082	0.34872	0.34416	0.34773
1403	0.4156	0.43322	0.43007	0.4123	0.44039	0.451	0.45986	0.47323	0.44933	0.43315	0.40426	0.40769	0.39952	0.40572	0.38527	0.40581	0.39368	0.39104	0.38984	0.37933	0.38187	0.37441	0.37399	0.37554	0.35983	0.3617	0.35363	0.35106	0.35316	0.34876	0.35715	0.35188	0.35361	0.3516	0.34735	0.35049
1403.9	0.41791	0.43635	0.43171	0.41459	0.44237	0.45301	0.46244	0.47551	0.45167	0.43543	0.40569	0.4091	0.40098	0.40696	0.38719	0.40831	0.3965	0.39263	0.39119	0.38103	0.38387	0.37624	0.37545	0.37703	0.36012	0.36247	0.3543	0.35209	0.35438	0.34956	0.35727	0.35239	0.35447	0.35236	0.34884	0.35131
1404.7	0.41565	0.43493	0.42945	0.41256	0.44031	0.45062	0.46139	0.47387	0.45009	0.43353	0.40322	0.40662	0.39842	0.40393	0.3856	0.40752	0.39571	0.39045	0.38894	0.37928	0.38234	0.3748	0.37351	0.37503	0.35728	0.36014	0.35207	0.3502	0.35268	0.3474	0.35433	0.35026	0.35184	0.35021	0.34697	0.34933
1405.6	0.40948	0.42862	0.4229	0.40667	0.43351	0.44421	0.45584	0.46721	0.44442	0.42773	0.39719	0.40075	0.39246	0.39781	0.38089	0.40307	0.39178	0.38515	0.38375	0.37443	0.37783	0.37046	0.36845	0.37021	0.35205	0.35505	0.34716	0.34598	0.34851	0.34285	0.34881	0.34566	0.34708	0.34557	0.34281	0.34479
1406.5	0.40231	0.4214	0.41499	0.39959	0.42621	0.43624	0.44939	0.45928	0.4374	0.42116	0.3907	0.39421	0.38554	0.39053	0.3752	0.39796	0.38699	0.37914	0.37798	0.3689	0.37279	0.36555	0.36293	0.36484	0.3461	0.34967	0.34207	0.3411	0.34386	0.33779	0.3428	0.34046	0.34206	0.34097	0.33823	0.33971
1407.3	0.39253	0.41121	0.40491	0.38983	0.4159	0.42669	0.43992	0.44913	0.42794	0.41226	0.38223	0.38519	0.37625	0.38089	0.36707	0.3908	0.37979	0.37058	0.36953	0.36099	0.36516	0.35814	0.35491	0.3571	0.33853	0.34258	0.33505	0.33435	0.33754	0.33091	0.33515	0.33347	0.33531	0.33432	0.33198	0.33308
1408.2	0.3782	0.39642	0.39021	0.37563	0.4018	0.41231	0.42663	0.43464	0.41448	0.39909	0.36996	0.37277	0.36329	0.36781	0.35583	0.38005	0.36903	0.35846	0.35784	0.3497	0.35428	0.34782	0.34385	0.34615	0.32811	0.33265	0.32524	0.32491	0.32814	0.32146	0.325	0.3241	0.32599	0.32519	0.32301	0.32389
1409.1	0.3629	0.3807	0.37437	0.36061	0.3865	0.39715	0.41215	0.4188	0.39977	0.38521	0.35679	0.35935	0.34923	0.35371	0.34312	0.36784	0.3568	0.34565	0.34531	0.33742	0.34214	0.33609	0.33164	0.33432	0.31684	0.32189	0.31444	0.31455	0.31759	0.31109	0.31383	0.3138	0.31565	0.31514	0.31329	0.3137
1409.9	0.34425	0.3613	0.35496	0.34189	0.36758	0.37792	0.39319	0.39907	0.38099	0.3673	0.34025	0.34287	0.33204	0.33644	0.32699	0.35192	0.34089	0.32936	0.3292	0.32191	0.32689	0.32121	0.31648	0.31967	0.30255	0.30821	0.30094	0.30122	0.30428	0.29767	0.29994	0.30069	0.30255	0.30215	0.30056	0.30081
1410.8	0.32269	0.3391	0.33279	0.32052	0.34543	0.35549	0.37065	0.37606	0.35922	0.34695	0.32123	0.32387	0.3126	0.31669	0.30881	0.33333	0.32276	0.31095	0.31078	0.30413	0.3092	0.30383	0.29916	0.30257	0.28632	0.29251	0.28547	0.28606	0.289	0.28251	0.28415	0.28569	0.28737	0.28711	0.28583	0.28601
1411.7	0.30216	0.31786	0.31232	0.29982	0.32436	0.33385	0.3493	0.35393	0.33864	0.32737	0.30278	0.30574	0.29381	0.2978	0.29093	0.31525	0.30519	0.29355	0.29349	0.28718	0.29229	0.28701	0.2825	0.28632	0.27065	0.27751	0.27092	0.2715	0.27421	0.26801	0.2691	0.27116	0.27269	0.27277	0.27148	0.27178
1412.5	0.27977	0.29433	0.28971	0.2773	0.30068	0.30959	0.32459	0.32834	0.31493	0.30547	0.28182	0.28507	0.27292	0.2764	0.2706	0.29421	0.28478	0.27364	0.27355	0.26763	0.27268	0.26754	0.2636	0.26778	0.25279	0.26001	0.25413	0.25443	0.25693	0.25098	0.25164	0.25408	0.25567	0.25576	0.25492	0.25527
1413.4	0.25776	0.27149	0.26726	0.25475	0.27701	0.2849	0.2991	0.30303	0.29114	0.2831	0.26092	0.2646	0.25239	0.25551	0.25065	0.27331	0.26466	0.25395	0.2539	0.2484	0.25313	0.24846	0.24494	0.24917	0.23498	0.24258	0.23722	0.23744	0.23992	0.2341	0.23461	0.23714	0.23888	0.23878	0.23828	0.2386
1414.2	0.23644	0.24987	0.24651	0.23379	0.25501	0.26197	0.27558	0.27946	0.26886	0.26196	0.24082	0.24477	0.23275	0.23517	0.23165	0.25326	0.24523	0.23485	0.23488	0.22955	0.23413	0.22987	0.22643	0.23089	0.21784	0.22559	0.22067	0.22065	0.22296	0.2177	0.21783	0.2205	0.22232	0.22226	0.22182	0.22224
1415.1	0.21725	0.23017	0.22776	0.21459	0.2348	0.24099	0.2535	0.2577	0.24855	0.24212	0.22228	0.22668	0.21463	0.21666	0.21382	0.23461	0.22712	0.21746	0.21752	0.21248	0.21678	0.21292	0.20956	0.21438	0.20226	0.20986	0.20539	0.20523	0.20741	0.20244	0.20253	0.20517	0.20717	0.207	0.20681	0.20729
1416	0.19705	0.2098	0.20723	0.19465	0.2136	0.21889	0.22988	0.23471	0.22656	0.22128	0.20269	0.20757	0.19567	0.19731	0.1953	0.21493	0.20788	0.19889	0.19913	0.19404	0.19845	0.19482	0.1919	0.19689	0.1855	0.19277	0.18873	0.1886	0.19057	0.18599	0.18624	0.18853	0.19061	0.19044	0.19045	0.19089
1416.9	0.17881	0.19137	0.18889	0.17645	0.19442	0.19908	0.20898	0.21454	0.20701	0.2021	0.18493	0.18983	0.1785	0.17968	0.17833	0.19687	0.19027	0.18202	0.18222	0.17735	0.18138	0.17823	0.17555	0.18059	0.16994	0.17703	0.17298	0.17317	0.17477	0.17063	0.17098	0.17302	0.1751	0.17504	0.17485	0.17543
1417.7	0.16251	0.17433	0.17212	0.15995	0.17692	0.18108	0.18992	0.19568	0.18913	0.18445	0.16832	0.17375	0.16244	0.16339	0.16259	0.18008	0.17411	0.16646	0.16663	0.16192	0.16579	0.16278	0.16035	0.16583	0.15568	0.16232	0.15852	0.15873	0.15997	0.15619	0.15676	0.15864	0.16082	0.16086	0.16052	0.16126
1418.6	0.14816	0.1596	0.15713	0.14558	0.16141	0.16519	0.17308	0.1791	0.17328	0.16921	0.15386	0.15956	0.14872	0.14935	0.14913	0.16536	0.16003	0.15308	0.15326	0.14876	0.15235	0.14938	0.14767	0.15315	0.14306	0.14952	0.1461	0.14626	0.14712	0.14378	0.14472	0.14604	0.14825	0.14846	0.14813	0.14877
1419.4	0.1325	0.14382	0.14088	0.12993	0.14459	0.14774	0.15456	0.161	0.1558	0.1528	0.13804	0.14394	0.13362	0.13378	0.13413	0.14893	0.14446	0.13808	0.13817	0.13357	0.13711	0.13425	0.13309	0.13868	0.12881	0.13498	0.13189	0.13185	0.13242	0.12958	0.13075	0.13137	0.13393	0.13404	0.13354	0.13437
1420.3	0.11965	0.13075	0.12786	0.11724	0.13053	0.13343	0.13979	0.14637	0.14168	0.13907	0.12477	0.13091	0.12104	0.12073	0.12174	0.1353	0.13151	0.12552	0.12554	0.12103	0.12433	0.12162	0.12093	0.12659	0.11692	0.12273	0.11984	0.12006	0.12008	0.11755	0.11876	0.11918	0.12187	0.12192	0.12151	0.12241
1421.2	0.10799	0.11847	0.11546	0.10543	0.11794	0.11996	0.12536	0.13217	0.12843	0.12641	0.11242	0.1191	0.10956	0.10882	0.11042	0.12276	0.11971	0.11413	0.11409	0.10928	0.11289	0.11004	0.11001	0.11582	0.10595	0.11143	0.109	0.10907	0.10923	0.10667	0.10804	0.10813	0.11078	0.11089	0.11031	0.11152
1422	0.097037	0.10727	0.10411	0.094914	0.10653	0.10805	0.11272	0.12003	0.11661	0.11492	0.10136	0.10824	0.09913	0.098183	0.10053	0.11147	0.10872	0.10367	0.10362	0.09861	0.10252	0.099569	0.10014	0.10572	0.095897	0.10117	0.098928	0.098965	0.099215	0.096678	0.098259	0.097924	0.10058	0.10066	0.1001	0.10144
1422.9	0.086952	0.096923	0.093389	0.084777	0.095609	0.096531	0.10077	0.10838	0.10532	0.10393	0.090913	0.098124	0.089181	0.088079	0.090797	0.1009	0.09838	0.093904	0.093582	0.088383	0.092511	0.089747	0.090545	0.09618	0.086585	0.09133	0.08922	0.089362	0.089594	0.087001	0.088669	0.088201	0.090926	0.090859	0.090421	0.09194
1423.8	0.077713	0.087188	0.08372	0.075535	0.08601	0.086485	0.090281	0.097972	0.095276	0.093915	0.081406	0.088893	0.08021	0.078883	0.082165	0.091239	0.088861	0.084751	0.084182	0.079165	0.083383	0.080588	0.081894	0.0873	0.077911	0.082413	0.080296	0.080521	0.080739	0.078304	0.079788	0.079256	0.081991	0.081904	0.081719	0.083067
1424.6	0.070001	0.079052	0.075282	0.067761	0.077921	0.077854	0.081508	0.089281	0.086959	0.085638	0.073341	0.08121	0.072865	0.071419	0.075422	0.08333	0.081106	0.077431	0.076619	0.071679	0.076111	0.073408	0.074899	0.080213	0.071003	0.075171	0.073129	0.073137	0.073602	0.07118	0.072855	0.072211	0.07491	0.074947	0.074469	0.075865
1425.5	0.063286	0.071865	0.067933	0.060835	0.070411	0.070258	0.07383	0.081878	0.079635	0.078221	0.066201	0.074325	0.066078	0.064719	0.069293	0.076265	0.073906	0.070595	0.069529	0.064695	0.069255	0.066678	0.068233	0.073466	0.06458	0.068343	0.066416	0.066303	0.066556	0.064437	0.066123	0.065474	0.068352	0.06817	0.068038	0.069015
1426.3	0.057046	0.065104	0.060751	0.053997	0.063035	0.062594	0.066221	0.074058	0.072371	0.071198	0.059351	0.067754	0.059795	0.058288	0.063415	0.069356	0.066994	0.064011	0.062655	0.057925	0.062613	0.060017	0.061918	0.067304	0.05835	0.061805	0.059985	0.059983	0.059952	0.058086	0.059799	0.059159	0.06217	0.061757	0.061526	0.06258
1427.2	0.051506	0.058975	0.054472	0.047855	0.056948	0.055926	0.059586	0.06742	0.066081	0.064923	0.052987	0.061545	0.054053	0.05243	0.058248	0.063094	0.060699	0.057946	0.056313	0.051605	0.056549	0.053922	0.056241	0.061456	0.052626	0.055905	0.053947	0.054188	0.053881	0.052142	0.054038	0.05349	0.056541	0.055906	0.055729	0.056596
1428.1	0.047072	0.054154	0.049741	0.04334	0.051927	0.050389	0.054395	0.062166	0.061248	0.060046	0.048111	0.056833	0.049718	0.048173	0.054602	0.058493	0.056016	0.053421	0.051681	0.046818	0.051976	0.0496	0.052002	0.057292	0.048488	0.051468	0.049573	0.049812	0.049482	0.047806	0.049785	0.049572	0.052654	0.051711	0.051379	0.052246
1428.9	0.042442	0.048783	0.044646	0.03832	0.04669	0.044559	0.048556	0.056571	0.055675	0.054777	0.043159	0.051667	0.04501	0.043433	0.050361	0.053223	0.050779	0.048352	0.046357	0.041579	0.046722	0.044325	0.046975	0.052228	0.043534	0.046534	0.04453	0.04491	0.044545	0.042864	0.044851	0.044884	0.048043	0.046685	0.046489	0.047189
1429.8	0.038494	0.044852	0.040298	0.034547	0.042612	0.040082	0.044231	0.052061	0.051238	0.050477	0.039251	0.047621	0.041357	0.039808	0.047235	0.049039	0.046615	0.044351	0.042345	0.037387	0.042707	0.040327	0.04314	0.048513	0.039798	0.042761	0.040481	0.04109	0.040643	0.03914	0.041223	0.041456	0.044739	0.043088	0.042743	0.043369
1430.7	0.03481	0.040931	0.036767	0.031171	0.039021	0.03629	0.040158	0.048201	0.047349	0.046692	0.035557	0.044019	0.037958	0.036418	0.044527	0.045356	0.042905	0.040748	0.038709	0.033656	0.039084	0.036845	0.039571	0.044964	0.036553	0.039155	0.037054	0.037612	0.037296	0.03569	0.037763	0.038415	0.041798	0.039733	0.039632	0.039795
1431.5	0.031135	0.037057	0.033165	0.027772	0.035064	0.032529	0.036373	0.044587	0.043551	0.042991	0.031962	0.040504	0.03465	0.033135	0.041848	0.041744	0.039192	0.036967	0.035104	0.030037	0.035284	0.033177	0.035954	0.041514	0.033149	0.035587	0.03361	0.034138	0.033869	0.032374	0.034206	0.035374	0.038975	0.036357	0.036288	0.036315
1432.4	0.028367	0.033527	0.029692	0.024547	0.031805	0.029039	0.03315	0.041174	0.039846	0.039557	0.028667	0.037267	0.031678	0.03014	0.039454	0.038432	0.035896	0.033509	0.031711	0.026728	0.031843	0.029897	0.032645	0.038346	0.030125	0.032278	0.0305	0.031159	0.030568	0.029095	0.031032	0.032555	0.036276	0.033273	0.033274	0.033111
1433.2	0.02559	0.030431	0.026718	0.021944	0.02881	0.026182	0.03027	0.038105	0.036901	0.036693	0.025832	0.034491	0.029295	0.027701	0.037351	0.035739	0.033143	0.030741	0.028865	0.023855	0.028871	0.027315	0.029971	0.035844	0.027759	0.029473	0.027833	0.028595	0.027731	0.026688	0.028341	0.030422	0.034354	0.030818	0.030851	0.030588
1434.1	0.023364	0.027327	0.024413	0.019549	0.026072	0.023581	0.027696	0.035266	0.034233	0.034098	0.023084	0.031946	0.027051	0.025404	0.035593	0.033309	0.030739	0.028194	0.026364	0.02139	0.026007	0.024912	0.027468	0.033397	0.025521	0.026906	0.025577	0.026288	0.025437	0.024423	0.02585	0.02848	0.032535	0.028424	0.028473	0.028227
1434.9	0.021201	0.024622	0.022044	0.017279	0.023583	0.020911	0.025516	0.032796	0.031665	0.031601	0.02072	0.029319	0.025084	0.023424	0.033723	0.030949	0.028298	0.025646	0.023747	0.018973	0.023227	0.022528	0.025028	0.030847	0.023221	0.024523	0.023095	0.023894	0.022946	0.022141	0.023412	0.026572	0.030601	0.026164	0.026142	0.025946
1435.8	0.019356	0.022209	0.019754	0.015193	0.021372	0.01856	0.023338	0.030035	0.028972	0.029223	0.018676	0.027041	0.023182	0.021716	0.031886	0.028818	0.02617	0.023458	0.021399	0.016797	0.020774	0.020428	0.022748	0.028728	0.021235	0.02244	0.020972	0.021748	0.020642	0.020233	0.02129	0.024622	0.028876	0.024134	0.024065	0.023716
1436.7	0.017682	0.020141	0.017975	0.013937	0.019504	0.016816	0.021666	0.027951	0.027216	0.02744	0.017181	0.025323	0.02189	0.020686	0.030633	0.027304	0.024588	0.02204	0.019873	0.015442	0.018995	0.018839	0.021153	0.027187	0.019853	0.020906	0.019445	0.02014	0.019178	0.01892	0.019781	0.023598	0.027739	0.022777	0.022553	0.022169
1437.5	0.016634	0.018558	0.016876	0.012949	0.018362	0.01561	0.020504	0.026528	0.025808	0.026022	0.015913	0.024087	0.020758	0.019906	0.029908	0.02614	0.023288	0.020652	0.018652	0.014229	0.017517	0.017595	0.019756	0.025902	0.018585	0.019674	0.018133	0.018907	0.017856	0.017768	0.018557	0.022569	0.026605	0.021573	0.02128	0.020664
1438.4	0.01446	0.016214	0.01465	0.010829	0.016029	0.013064	0.01813	0.023518	0.023288	0.023631	0.013773	0.021714	0.018632	0.018106	0.027704	0.023834	0.021008	0.018243	0.016205	0.012005	0.015011	0.015189	0.017317	0.023599	0.016404	0.017259	0.015807	0.016641	0.015389	0.015496	0.016157	0.020284	0.02417	0.019286	0.018944	0.018155
1439.3	0.013501	0.014826	0.013625	0.010222	0.014837	0.012298	0.0171	0.022024	0.022155	0.022346	0.012818	0.020677	0.017614	0.017384	0.026747	0.02277	0.02006	0.017137	0.015139	0.01093	0.013726	0.014167	0.015996	0.022549	0.015389	0.016134	0.014705	0.015501	0.014319	0.014543	0.014942	0.0191	0.022966	0.018204	0.017825	0.016859
1440.1	0.012424	0.013309	0.012747	0.0097313	0.01352	0.011194	0.015922	0.020117	0.021028	0.02117	0.011786	0.019583	0.016682	0.016838	0.025764	0.021745	0.019184	0.016105	0.014335	0.010051	0.012683	0.013314	0.014883	0.021662	0.014426	0.015046	0.013823	0.014545	0.01354	0.013683	0.013891	0.018282	0.021691	0.017312	0.016834	0.015695
1441	0.011411	0.012024	0.011579	0.0088898	0.012107	0.0099571	0.01446	0.018005	0.019374	0.019681	0.010492	0.018244	0.01538	0.015861	0.024388	0.02041	0.017802	0.014616	0.013064	0.0088264	0.011312	0.012138	0.01332	0.02034	0.012994	0.013716	0.012429	0.013204	0.012207	0.012489	0.012598	0.016884	0.01993	0.015906	0.01559	0.014067
1441.8	0.0098244	0.010102	0.010005	0.007814	0.010254	0.0080989	0.012523	0.015446	0.017375	0.017785	0.0088468	0.016395	0.013643	0.01434	0.02233	0.018481	0.016058	0.012625	0.011349	0.0073713	0.0096131	0.010503	0.011368	0.018537	0.011286	0.01174	0.010714	0.011355	0.010604	0.010774	0.010856	0.015032	0.017467	0.01413	0.013706	0.012153
1442.7	0.0091725	0.009327	0.0094425	0.008223	0.0095442	0.0078953	0.011822	0.014662	0.016861	0.017036	0.0083503	0.015942	0.013122	0.014074	0.021801	0.017899	0.015676	0.012042	0.010904	0.0070573	0.00933	0.010166	0.010519	0.017984	0.010691	0.011218	0.010246	0.010822	0.010148	0.010335	0.010271	0.014531	0.016555	0.013522	0.013154	0.011405
1443.6	0.007825	0.0078431	0.0083295	0.0078599	0.0081262	0.0063955	0.010167	0.012375	0.015491	0.01563	0.0071707	0.014561	0.011753	0.012868	0.020455	0.016499	0.014427	0.010681	0.009805	0.0061746	0.0083012	0.0089387	0.0091675	0.016878	0.0093716	0.0099127	0.0089692	0.0096735	0.0089157	0.0093707	0.0090776	0.013293	0.014685	0.01223	0.011845	0.010015
1444.4	0.0072271	0.0069348	0.0075271	0.007841	0.0071318	0.0055538	0.0089808	0.010841	0.014584	0.014635	0.0062777	0.013754	0.01067	0.011753	0.019452	0.015343	0.0134	0.0095687	0.0087977	0.0055186	0.0073408	0.0080044	0.0080594	0.015842	0.0083469	0.008759	0.0078932	0.0085675	0.0078128	0.0083915	0.0081141	0.012227	0.013038	0.010969	0.010681	0.0088753
1445.3	0.0062057	0.0059905	0.0068954	0.0080814	0.0059175	0.0048337	0.0076251	0.0094348	0.013698	0.01351	0.0054134	0.012956	0.0096361	0.010602	0.018415	0.014294	0.012596	0.0085695	0.0079445	0.0049006	0.0065512	0.0072637	0.0070828	0.015033	0.007276	0.0077217	0.0070012	0.0076565	0.0069171	0.0077612	0.0071775	0.011166	0.011545	0.009811	0.0096136	0.0079112
1446.1	0.005464	0.0054635	0.0063916	0.008574	0.0049726	0.0043269	0.0069565	0.0080586	0.013073	0.012649	0.0048003	0.012262	0.0087318	0.0095847	0.017787	0.013483	0.011703	0.0076269	0.0071836	0.0042027	0.005745	0.0064451	0.0062061	0.014258	0.0064079	0.0069761	0.0061066	0.006747	0.0061349	0.0070295	0.0062579	0.010201	0.010131	0.0086992	0.0086965	0.0069415
1447	0.0053421	0.0049566	0.006312	0.0091263	0.0043828	0.0038657	0.0063062	0.0068879	0.012578	0.012146	0.0045116	0.01185	0.0080209	0.0088315	0.017419	0.013002	0.011122	0.007064	0.0070494	0.0043324	0.0053696	0.0061043	0.0057898	0.013822	0.0058668	0.0066063	0.0057443	0.0062354	0.0058523	0.0069301	0.0061234	0.0097133	0.0091837	0.0080548	0.0082055	0.0064119
1447.8	0.0044949	0.0042247	0.0052825	0.009144	0.0033943	0.0030245	0.0052955	0.0055652	0.01166	0.011036	0.0036859	0.011043	0.0068781	0.0077274	0.016403	0.011909	0.010075	0.0059538	0.0061941	0.0035916	0.0045902	0.0053238	0.0047974	0.012848	0.0047563	0.0056235	0.0048949	0.0053018	0.0048631	0.0060575	0.0051849	0.0085901	0.0076836	0.0068283	0.0071343	0.0053518
1448.7	0.0037291	0.0036671	0.004829	0.009596	0.0027	0.0027866	0.0044292	0.0047537	0.011153	0.010225	0.0032729	0.010369	0.0061199	0.0069897	0.015696	0.011284	0.0093648	0.0051211	0.0056231	0.0030512	0.0041601	0.0047362	0.0040828	0.012227	0.0039872	0.005086	0.004215	0.0047273	0.0043505	0.005448	0.0045541	0.0074727	0.0065827	0.0059447	0.0063411	0.0045728
1449.6	0.0032055	0.0030315	0.0042359	0.009777	0.0020345	0.0021958	0.0039061	0.0038798	0.010682	0.0094659	0.0027131	0.0096239	0.0051489	0.0059536	0.014844	0.01029	0.0083322	0.0041006	0.0048936	0.002304	0.0036438	0.0039891	0.0032209	0.01124	0.0032089	0.0044172	0.0032416	0.003942	0.0036949	0.0046587	0.0036737	0.0062701	0.0054034	0.0048054	0.0052303	0.0037031
1450.4	0.0030363	0.0027531	0.0039723	0.010398	0.0018475	0.0021172	0.0033859	0.0034401	0.010613	0.0089386	0.0025541	0.00939	0.0046337	0.0053669	0.014293	0.0097559	0.0080494	0.0037987	0.0047351	0.0022299	0.003708	0.003798	0.0029241	0.010842	0.0027522	0.0041393	0.0029742	0.0038279	0.0035127	0.0046304	0.0034392	0.0055801	0.0048717	0.004275	0.0046989	0.0034132
1451.3	0.0022802	0.0020679	0.0033585	0.010546	0.0011421	0.0015351	0.002623	0.0025966	0.009895	0.0080948	0.0018611	0.0086866	0.0036396	0.0042308	0.013226	0.0088063	0.0070135	0.0028231	0.0038151	0.00145	0.0031689	0.0031191	0.0022776	0.0099312	0.0019299	0.0033057	0.0021564	0.0031892	0.0028769	0.0038422	0.0025629	0.0043446	0.003772	0.0033564	0.0036878	0.0026339
1452.1	0.0025868	0.0020278	0.0036611	0.011428	0.0010479	0.0019118	0.002427	0.0025451	0.0097051	0.0080531	0.00173	0.0085759	0.0033563	0.0036499	0.013015	0.0086088	0.0065397	0.002427	0.0033982	0.0014076	0.0030389	0.0028267	0.0019828	0.0093992	0.0017057	0.003031	0.0017771	0.0028603	0.0027201	0.0035136	0.0022918	0.0035146	0.003402	0.0027378	0.0030721	0.0022647
1453	0.0027353	0.0018118	0.0036815	0.012125	0.0010329	0.0018341	0.0024725	0.0025218	0.0095271	0.0078661	0.0016548	0.0085442	0.0030174	0.0030395	0.012803	0.0083098	0.0061831	0.002172	0.0032126	0.0016898	0.0033291	0.0028022	0.0018899	0.0090001	0.0015293	0.0028065	0.0016118	0.002654	0.0026721	0.003448	0.0021323	0.0031716	0.0030334	0.0023414	0.0026194	0.0020473
1453.9	0.0026735	0.001428	0.0035443	0.012341	0.00098536	0.0016614	0.0019268	0.0020288	0.0092044	0.0074827	0.0013635	0.0083003	0.0025639	0.0023419	0.012329	0.0080168	0.0057789	0.0017322	0.0026779	0.0015432	0.0031351	0.0025856	0.001557	0.0085505	0.0011882	0.0022909	0.0014289	0.0023059	0.0024092	0.0030144	0.0018197	0.0024971	0.0023755	0.0019559	0.0021279	0.0016224
1454.7	0.0027143	0.0012502	0.003543	0.012691	0.00080691	0.0015391	0.0017481	0.00204	0.0090244	0.0071704	0.0010995	0.0081357	0.0021755	0.0017977	0.012045	0.007821	0.0052483	0.0012517	0.0023029	0.0015708	0.0032257	0.002511	0.0013303	0.0080676	0.0010152	0.0018463	0.0011639	0.0018934	0.0021083	0.002582	0.0015257	0.0019838	0.0019744	0.0015525	0.0015843	0.0012495
1455.6	0.0031869	0.0014643	0.0038584	0.013295	0.0011129	0.0020065	0.0019722	0.0023377	0.0092666	0.0072683	0.0014067	0.0082666	0.0021925	0.0017675	0.012094	0.0078477	0.0052336	0.001109	0.0023352	0.0018669	0.0037238	0.0027584	0.0013397	0.0079659	0.0011447	0.0018595	0.0011459	0.0018123	0.0020681	0.0025027	0.0014408	0.0017754	0.0018969	0.0013743	0.0014502	0.0012871
1456.4	0.0031948	0.0014217	0.0038525	0.01325	0.0011763	0.0021691	0.0020071	0.0025328	0.0093319	0.0069865	0.0014486	0.0083296	0.001929	0.0015211	0.011664	0.0076512	0.0053374	0.0010668	0.0023923	0.0021676	0.0042427	0.00311	0.0013826	0.0078557	0.0012043	0.0019087	0.0012292	0.0017221	0.0021146	0.0024723	0.0014386	0.001684	0.001691	0.0014182	0.0013613	0.0013427
1457.3	0.0029436	0.0014606	0.0040125	0.013179	0.0012103	0.002573	0.0020419	0.0027907	0.0094959	0.0067507	0.0013575	0.0082039	0.0015206	0.0012345	0.011273	0.0074476	0.0050325	0.00081213	0.0020574	0.0019374	0.0041725	0.003046	0.0011795	0.007464	0.0010475	0.0016378	0.0010295	0.0014825	0.0018876	0.0020813	0.0011641	0.001218	0.0014031	0.0011904	0.0011312	0.0012331
1458.1	0.0030906	0.0018557	0.0044014	0.013346	0.0015035	0.0032747	0.0023436	0.0033463	0.0097243	0.0066529	0.0015782	0.0084308	0.0014448	0.0013584	0.011101	0.0075054	0.0051076	0.00085974	0.0022002	0.0024497	0.0048036	0.0034794	0.0013134	0.0073586	0.0012169	0.0017619	0.0012358	0.0015301	0.0020508	0.0020207	0.0013152	0.0011967	0.0015186	0.001257	0.0010572	0.0014277
1459	0.0029974	0.0018297	0.004435	0.012884	0.0016862	0.0039593	0.0023056	0.0035059	0.0095496	0.0064216	0.0015867	0.0084416	0.0011988	0.0012146	0.010494	0.007247	0.0048374	0.00083824	0.0019802	0.0025501	0.0050224	0.0035292	0.0011107	0.0072069	0.00115	0.0017648	0.001184	0.0013746	0.0019017	0.0018097	0.0011061	0.0011337	0.0013599	0.0010947	0.0010207	0.0013944
1459.9	0.002897	0.0020485	0.0045707	0.01243	0.0021584	0.0047611	0.0025051	0.0040233	0.0097091	0.0063519	0.0015555	0.0087727	0.001096	0.0010645	0.0099713	0.0071995	0.0048186	0.00098987	0.0018468	0.0027764	0.0052178	0.0038812	0.0012201	0.0071733	0.0013015	0.0018219	0.0011322	0.0013128	0.0018337	0.001571	0.0011295	0.0010773	0.0012707	0.001093	0.00097082	0.0014227
1460.7	0.0031163	0.0023387	0.005085	0.012092	0.0027366	0.0055547	0.0027666	0.0044126	0.009979	0.0064617	0.001766	0.0091243	0.0012226	0.0012591	0.0094656	0.0072386	0.004664	0.0011641	0.0017498	0.0030892	0.0055653	0.0042114	0.0013946	0.0072712	0.0016106	0.0018698	0.0011901	0.0013941	0.0018861	0.0013679	0.0011771	0.0012213	0.0012873	0.0011924	0.0010303	0.0015489
1461.6	0.0033945	0.0025356	0.0053819	0.011531	0.0032976	0.0063041	0.0029527	0.0047061	0.010151	0.0063638	0.0018521	0.0094739	0.0012887	0.0013057	0.0086965	0.0071898	0.0046733	0.00131	0.00175	0.0035249	0.0059583	0.0047284	0.0014243	0.0073751	0.0018871	0.0019407	0.0012801	0.0013865	0.0018762	0.0013441	0.0012871	0.0014161	0.0013188	0.0013631	0.0010548	0.0017012
1462.4	0.003834	0.0028272	0.0058137	0.011467	0.004325	0.0076077	0.003713	0.0054353	0.010666	0.0069642	0.0022514	0.01013	0.0016672	0.0016603	0.0083243	0.0074355	0.0050379	0.001877	0.0019634	0.0041149	0.0065507	0.0053752	0.0019494	0.0078222	0.0023995	0.0024637	0.001646	0.0017837	0.0022168	0.0016826	0.00164	0.0020722	0.0017875	0.0018284	0.0016345	0.0022045
1463.3	0.0038525	0.0028287	0.00575	0.010637	0.0046793	0.0081651	0.0037887	0.0054198	0.010685	0.0068976	0.0021756	0.010261	0.0015079	0.001646	0.0074328	0.0072887	0.0048999	0.0017415	0.0016994	0.0040507	0.0063773	0.0056011	0.0019846	0.0076846	0.0025137	0.0023909	0.0015423	0.0016525	0.001992	0.0014522	0.0015815	0.0018425	0.001675	0.0017194	0.0015376	0.0020177
1464.1	0.0041843	0.0030933	0.0061304	0.010242	0.0054806	0.0089486	0.0043257	0.0057941	0.011157	0.0070191	0.0026077	0.010419	0.0018301	0.0019458	0.0068415	0.0075707	0.0050402	0.0021482	0.001835	0.0044744	0.0067536	0.0060599	0.0021597	0.0079261	0.00292	0.0027504	0.0019471	0.0019192	0.0021801	0.001778	0.0019044	0.0022384	0.001965	0.0020404	0.0018414	0.0023247
1465	0.0046662	0.003513	0.0065361	0.010139	0.0066275	0.010052	0.0049952	0.0064542	0.011722	0.0073541	0.0029207	0.010805	0.0021548	0.0023098	0.0064452	0.0080381	0.0054053	0.0025238	0.0021068	0.0049038	0.0070482	0.0067345	0.0026045	0.0083989	0.003352	0.0032791	0.002412	0.0022641	0.0023814	0.0022341	0.0024447	0.0026394	0.0024141	0.0025022	0.0023683	0.0027697
1465.8	0.0053704	0.0041938	0.0071027	0.010218	0.0079288	0.011398	0.0059724	0.0072057	0.012268	0.0080107	0.0035673	0.011517	0.0026316	0.0028105	0.0063224	0.0085336	0.0059041	0.0031716	0.0026051	0.0055536	0.0075179	0.0074562	0.0033162	0.0091162	0.0040719	0.0039995	0.0030622	0.0029118	0.0027904	0.0027813	0.003244	0.0033014	0.0030474	0.0030971	0.0031324	0.0034193
1466.7	0.0057472	0.004761	0.0078033	0.0099037	0.0086783	0.012344	0.0066889	0.00804	0.012574	0.0082292	0.0039765	0.011881	0.0028985	0.0031782	0.0060037	0.0089127	0.0061339	0.0035855	0.0029794	0.0059616	0.0076718	0.0080378	0.0037494	0.0096351	0.0045346	0.0043403	0.0034294	0.0031947	0.0029216	0.0030818	0.0037761	0.0036594	0.0033049	0.00341	0.0035671	0.0038118
1467.5	0.0064498	0.0055343	0.0087836	0.010248	0.0099581	0.013625	0.0078796	0.0090568	0.013331	0.0088238	0.0047018	0.012556	0.0034911	0.0038947	0.0060232	0.0095065	0.0068486	0.0045189	0.00359	0.0067491	0.0081846	0.0089407	0.0045253	0.010447	0.0053703	0.0051435	0.0040641	0.0037552	0.0035199	0.0036868	0.0046577	0.0044192	0.0039974	0.0041108	0.0043087	0.0046838
1468.4	0.0068735	0.0060021	0.0094179	0.01054	0.010948	0.014848	0.0086917	0.0098294	0.013733	0.0093092	0.0050865	0.01315	0.003867	0.0043208	0.0058613	0.009797	0.0073473	0.0050236	0.003951	0.0070969	0.008334	0.0095032	0.0053077	0.010992	0.0058988	0.0056446	0.004459	0.0040759	0.0038498	0.0040487	0.0052195	0.0048198	0.0045601	0.0045373	0.0047987	0.0052888
1469.3	0.0073089	0.0066627	0.010159	0.010605	0.011974	0.016155	0.0098363	0.010832	0.014392	0.0099672	0.0057104	0.013731	0.0044195	0.0047793	0.0060454	0.010332	0.0079519	0.0057919	0.0044868	0.0076515	0.0087294	0.010311	0.0060285	0.011654	0.0067275	0.0062163	0.005032	0.0046078	0.0044168	0.0045825	0.0058914	0.0055088	0.0052309	0.0051495	0.0054581	0.0059742
1470.1	0.0074482	0.0069699	0.010535	0.010275	0.012544	0.016578	0.010145	0.011354	0.014488	0.0098082	0.0057064	0.013784	0.0046248	0.0049232	0.0056582	0.010426	0.0080797	0.0059551	0.0044116	0.0077079	0.0085971	0.010552	0.0063754	0.011758	0.0070147	0.0063404	0.0050648	0.0046185	0.004502	0.0047401	0.0059882	0.0055741	0.005283	0.0051283	0.005473	0.0060374
1471	0.008503	0.0078568	0.011587	0.011089	0.014012	0.018001	0.011638	0.012757	0.015556	0.010605	0.0065604	0.014578	0.0054255	0.0057507	0.0060787	0.011254	0.0088944	0.006813	0.0048571	0.0083271	0.0091574	0.011422	0.0073471	0.012631	0.0080498	0.0072758	0.005897	0.005279	0.0051543	0.0055573	0.006767	0.0062879	0.0062258	0.0059848	0.0063236	0.0070155
1471.8	0.0094448	0.0086598	0.012588	0.011971	0.015306	0.019298	0.01287	0.014262	0.016431	0.011502	0.0073509	0.015257	0.0063046	0.0064346	0.0065761	0.012302	0.0096653	0.0076033	0.0055498	0.0090563	0.0099146	0.012468	0.0085265	0.013582	0.0091019	0.0081649	0.0067925	0.0062059	0.005867	0.0064965	0.0076399	0.0071123	0.0071183	0.0067986	0.007174	0.0080194
1472.7	0.010782	0.0096201	0.013531	0.012641	0.016668	0.020721	0.014592	0.015969	0.017542	0.012387	0.008357	0.016166	0.0072698	0.0073008	0.0071711	0.013288	0.010482	0.0084774	0.0061826	0.0098569	0.010576	0.013599	0.0094544	0.014659	0.010257	0.0089513	0.0076198	0.0070133	0.0066057	0.007423	0.008621	0.0079052	0.0080214	0.007745	0.0081036	0.0088991
1473.5	0.011253	0.0099805	0.013807	0.012891	0.017036	0.020763	0.015444	0.016447	0.017717	0.012478	0.0087049	0.016513	0.0076519	0.0077837	0.0071465	0.013532	0.010741	0.0086891	0.0063776	0.0099664	0.010823	0.013976	0.010003	0.015063	0.010719	0.0093835	0.0079318	0.007335	0.00688	0.0079011	0.0090743	0.0081533	0.0083184	0.0079873	0.0082717	0.0092585
1474.4	0.012339	0.010757	0.014416	0.013827	0.017833	0.02161	0.017046	0.017799	0.018715	0.013483	0.0096898	0.017354	0.0086505	0.0086889	0.0079116	0.014484	0.011616	0.0095874	0.0071963	0.010555	0.011711	0.015241	0.010935	0.015969	0.011842	0.01026	0.0088465	0.0081822	0.0076848	0.0088112	0.0099967	0.0090483	0.0092506	0.0089166	0.0092016	0.01033
1475.2	0.0129	0.011367	0.014448	0.014142	0.018135	0.022158	0.01803	0.018668	0.019279	0.014012	0.010205	0.017873	0.0094988	0.009319	0.0083022	0.015063	0.012133	0.010126	0.0076482	0.010863	0.0122	0.015888	0.011526	0.016427	0.012698	0.010836	0.0093736	0.0087752	0.0082789	0.0095215	0.010746	0.0095606	0.0097422	0.0094298	0.0095991	0.010814
1476.1	0.013766	0.012274	0.014886	0.014801	0.018776	0.022833	0.019536	0.020056	0.020137	0.014636	0.01109	0.018725	0.010441	0.010196	0.0091129	0.015887	0.013021	0.011049	0.0083438	0.011464	0.012887	0.016878	0.012269	0.017309	0.013648	0.011736	0.010169	0.0095725	0.0091961	0.010391	0.011716	0.010518	0.010638	0.010275	0.010372	0.011672
1476.9	0.014187	0.012899	0.015177	0.015182	0.018835	0.023079	0.020454	0.020906	0.020609	0.015145	0.01167	0.01928	0.01117	0.010997	0.0097487	0.016686	0.01356	0.011697	0.0089224	0.01186	0.013546	0.017642	0.01305	0.017749	0.014439	0.012526	0.010921	0.010254	0.0098203	0.011188	0.012375	0.011318	0.011366	0.010989	0.011022	0.012378
1477.8	0.015318	0.013872	0.015839	0.016182	0.019273	0.024062	0.021891	0.022612	0.021576	0.016192	0.012733	0.020202	0.012214	0.01193	0.01078	0.017806	0.014537	0.012833	0.0096086	0.012748	0.014368	0.018732	0.014066	0.018514	0.01558	0.013488	0.011911	0.011114	0.010683	0.012153	0.013283	0.012317	0.012318	0.011973	0.012093	0.013401
1478.7	0.016075	0.014538	0.016365	0.016595	0.01949	0.024294	0.022973	0.023631	0.022092	0.016922	0.013525	0.020845	0.012939	0.012772	0.011568	0.018668	0.015218	0.01355	0.010102	0.013293	0.014918	0.019352	0.014892	0.019146	0.016363	0.014299	0.012729	0.011681	0.011257	0.012979	0.014044	0.013014	0.012982	0.012695	0.012709	0.013981
1479.5	0.01726	0.01538	0.017449	0.017493	0.020103	0.024802	0.024605	0.025181	0.023171	0.01799	0.014768	0.022016	0.013955	0.013898	0.012939	0.019993	0.016312	0.014821	0.011189	0.01453	0.015933	0.020778	0.016273	0.020233	0.0176	0.015371	0.013872	0.012747	0.01225	0.014165	0.015122	0.014226	0.014163	0.013835	0.013784	0.015147
1480.4	0.018011	0.015524	0.017609	0.01759	0.019872	0.02476	0.025349	0.025705	0.02339	0.01855	0.015253	0.022447	0.014574	0.014377	0.013389	0.020566	0.016566	0.015104	0.011331	0.01494	0.016519	0.0211	0.016888	0.020582	0.018137	0.015811	0.014308	0.013247	0.012597	0.014661	0.015396	0.014718	0.014649	0.014234	0.014176	0.015508
1481.2	0.019005	0.016238	0.018217	0.018035	0.020032	0.024949	0.026446	0.026866	0.02385	0.019288	0.016082	0.023106	0.015355	0.01516	0.014287	0.021512	0.017387	0.015877	0.011811	0.015728	0.017233	0.021924	0.017785	0.021329	0.019061	0.016496	0.015059	0.013958	0.013352	0.01543	0.016049	0.015467	0.015301	0.014929	0.014844	0.016277
1482.1	0.020478	0.017229	0.018955	0.018886	0.020641	0.025575	0.027771	0.028241	0.024824	0.020143	0.017258	0.024154	0.016526	0.016249	0.015454	0.023042	0.018481	0.016925	0.012771	0.016672	0.018355	0.023088	0.018998	0.02246	0.020272	0.017515	0.016171	0.015077	0.014335	0.016606	0.017052	0.016727	0.016355	0.015937	0.01587	0.017354
1482.9	0.021689	0.018171	0.019799	0.019721	0.021199	0.026296	0.02909	0.029771	0.025956	0.021047	0.018418	0.025201	0.017605	0.01717	0.016581	0.024437	0.019499	0.018158	0.013751	0.017796	0.019589	0.024289	0.020321	0.023455	0.021522	0.018619	0.01722	0.016245	0.01548	0.017701	0.018098	0.017969	0.017423	0.017085	0.016971	0.0185
1483.8	0.022228	0.018454	0.019593	0.019693	0.02095	0.026142	0.029112	0.030212	0.026047	0.02126	0.018648	0.025356	0.017982	0.017399	0.016805	0.025026	0.019817	0.018273	0.013772	0.017893	0.019934	0.024446	0.020693	0.023533	0.021906	0.018914	0.01744	0.016614	0.015808	0.017968	0.018297	0.018424	0.017686	0.01739	0.017209	0.018759
1484.6	0.023852	0.019826	0.020742	0.020819	0.022037	0.027286	0.03088	0.032141	0.027585	0.022611	0.020263	0.026821	0.019507	0.018849	0.018437	0.026924	0.021574	0.020156	0.01542	0.01957	0.021492	0.026285	0.022439	0.024887	0.023711	0.020407	0.019083	0.018114	0.017327	0.019651	0.019964	0.020166	0.019238	0.019182	0.018815	0.020362
1485.5	0.024437	0.020005	0.020504	0.020557	0.021776	0.026867	0.030761	0.03235	0.027808	0.022691	0.02053	0.027047	0.019676	0.018879	0.018518	0.027351	0.021794	0.02034	0.0155	0.019442	0.021578	0.026422	0.022711	0.024895	0.024018	0.020537	0.019059	0.018272	0.017415	0.019869	0.020058	0.020398	0.019339	0.019305	0.018991	0.020386
1486.3	0.025332	0.020761	0.021087	0.02079	0.022155	0.027085	0.031599	0.03318	0.028508	0.023613	0.021351	0.027859	0.020449	0.019723	0.019377	0.028274	0.022652	0.021237	0.016314	0.020278	0.022394	0.027303	0.023783	0.02549	0.025058	0.021409	0.019803	0.019078	0.018241	0.020759	0.020791	0.0213	0.020154	0.020246	0.019848	0.021254
1487.2	0.026393	0.021281	0.021453	0.021168	0.022452	0.027399	0.032352	0.033939	0.029012	0.024302	0.022169	0.028285	0.021168	0.020364	0.020021	0.029215	0.023442	0.021889	0.016953	0.020936	0.023025	0.027877	0.024659	0.026061	0.025968	0.022047	0.020471	0.019693	0.018907	0.021543	0.021469	0.022176	0.020835	0.020963	0.020616	0.021943
1488	0.027581	0.022177	0.022186	0.021689	0.023125	0.027893	0.033457	0.034863	0.029904	0.025244	0.023508	0.029193	0.022249	0.021277	0.020979	0.030602	0.024525	0.02319	0.018176	0.021906	0.024125	0.029081	0.025924	0.027173	0.027258	0.023226	0.021515	0.020698	0.019977	0.022742	0.022646	0.023246	0.021906	0.022159	0.021851	0.022993
1488.9	0.028238	0.022388	0.022171	0.021405	0.022832	0.02738	0.03323	0.03462	0.029787	0.025255	0.023871	0.029182	0.022334	0.021276	0.020907	0.030806	0.024665	0.023243	0.017999	0.021744	0.023997	0.029086	0.026071	0.02714	0.027554	0.023282	0.021595	0.020673	0.020163	0.022901	0.022679	0.023257	0.021781	0.022143	0.021925	0.022973
1489.8	0.029655	0.023521	0.023263	0.022407	0.023735	0.028526	0.034846	0.036058	0.030931	0.02649	0.02517	0.030329	0.023795	0.022455	0.022139	0.032105	0.025989	0.024823	0.019376	0.023146	0.025282	0.030441	0.027612	0.028416	0.029165	0.024682	0.023051	0.022044	0.021652	0.024366	0.024174	0.024828	0.023112	0.023513	0.023255	0.024423
1490.6	0.030754	0.024102	0.023909	0.022769	0.024178	0.028834	0.035383	0.036724	0.031705	0.027105	0.026078	0.030919	0.024649	0.022991	0.022822	0.03304	0.026857	0.025977	0.020154	0.023944	0.026071	0.031292	0.028702	0.029317	0.030418	0.025561	0.024057	0.022906	0.022699	0.025383	0.025294	0.025813	0.024149	0.024487	0.024198	0.025207
1491.5	0.031593	0.024534	0.024162	0.022893	0.024607	0.029266	0.035907	0.037171	0.032236	0.027642	0.026765	0.031537	0.025379	0.023348	0.023162	0.033619	0.027353	0.026785	0.020547	0.024338	0.026453	0.031825	0.02934	0.029863	0.031285	0.026159	0.024547	0.023473	0.023326	0.025952	0.025905	0.026409	0.024814	0.025014	0.024776	0.025667
1492.3	0.03299	0.025472	0.025175	0.02349	0.025501	0.030104	0.037211	0.038478	0.033244	0.028545	0.027754	0.032378	0.026238	0.024112	0.024002	0.034429	0.028201	0.027916	0.021209	0.025144	0.027171	0.032566	0.030421	0.030681	0.032506	0.02705	0.025478	0.024295	0.024246	0.026941	0.026843	0.027577	0.025741	0.02586	0.025849	0.026498
1493.2	0.034913	0.027231	0.026903	0.024928	0.027099	0.031923	0.039474	0.040717	0.035149	0.030405	0.029459	0.03413	0.027922	0.02565	0.025644	0.036198	0.029877	0.029957	0.022884	0.026847	0.028888	0.034197	0.032382	0.032478	0.034704	0.028883	0.027074	0.025986	0.025978	0.02858	0.028698	0.029497	0.027723	0.027691	0.027723	0.028272
1494	0.03512	0.027401	0.026854	0.02469	0.027135	0.031576	0.03963	0.040687	0.035284	0.030536	0.029697	0.034268	0.027874	0.025649	0.025581	0.036325	0.029999	0.030207	0.022738	0.02696	0.028988	0.034272	0.032596	0.032552	0.035075	0.029232	0.027277	0.025968	0.026238	0.028707	0.028837	0.029651	0.027848	0.027891	0.028008	0.028432
1494.8	0.035506	0.027844	0.027059	0.024946	0.027571	0.03182	0.040315	0.041128	0.03565	0.030958	0.030267	0.034654	0.02813	0.025826	0.02574	0.036494	0.030303	0.030608	0.022984	0.027153	0.029148	0.034514	0.032936	0.032921	0.035506	0.029658	0.027432	0.026127	0.026523	0.02902	0.029147	0.029876	0.028031	0.028277	0.028357	0.028694
1495.7	0.03666	0.028697	0.027814	0.025494	0.028256	0.032283	0.041211	0.042165	0.036531	0.031449	0.030904	0.035309	0.028617	0.026403	0.026396	0.037184	0.030883	0.031424	0.02349	0.027886	0.029768	0.035223	0.033678	0.03352	0.036477	0.030525	0.028207	0.026799	0.027399	0.029858	0.029998	0.030655	0.028715	0.028986	0.029171	0.029463
1496.5	0.037068	0.029292	0.027865	0.025701	0.028463	0.032231	0.041223	0.042339	0.036921	0.031587	0.031242	0.035598	0.028824	0.026575	0.026567	0.037353	0.031169	0.031866	0.023684	0.028221	0.030027	0.035607	0.034115	0.033823	0.037145	0.030961	0.028668	0.027042	0.027875	0.030289	0.030323	0.030961	0.028966	0.029305	0.029508	0.029926
1497.4	0.036552	0.028809	0.026935	0.02494	0.02789	0.031397	0.04043	0.041494	0.036308	0.030938	0.030659	0.034973	0.028183	0.02597	0.025912	0.036655	0.030492	0.031297	0.023022	0.02774	0.02939	0.03514	0.033622	0.033143	0.036755	0.030561	0.028326	0.026531	0.027377	0.030001	0.029858	0.030498	0.028208	0.028737	0.029018	0.02955
1498.2	0.037182	0.029177	0.027438	0.025389	0.028399	0.031958	0.040868	0.041877	0.036827	0.031167	0.031147	0.035232	0.028468	0.026138	0.02641	0.03698	0.030725	0.031745	0.023491	0.028153	0.029854	0.035565	0.03415	0.033523	0.037467	0.030971	0.028735	0.027017	0.027773	0.030634	0.030479	0.030924	0.02863	0.02928	0.02959	0.030025
1499.1	0.037179	0.028884	0.027213	0.025161	0.028208	0.031754	0.0406	0.041728	0.036596	0.030801	0.030836	0.034838	0.028282	0.025803	0.026195	0.03653	0.030326	0.031489	0.023009	0.027902	0.029512	0.035249	0.033771	0.033149	0.037507	0.030855	0.028665	0.026819	0.027727	0.030482	0.030551	0.030882	0.02846	0.028983	0.029472	0.030026
1500	0.036912	0.028869	0.027063	0.025054	0.027926	0.031564	0.040505	0.041495	0.0364	0.030799	0.030757	0.034803	0.028239	0.025679	0.026068	0.036172	0.030231	0.031471	0.022986	0.027962	0.029433	0.03511	0.033769	0.033044	0.037776	0.03089	0.028772	0.026754	0.027764	0.030543	0.030629	0.030847	0.028332	0.028955	0.029515	0.03014
1500.8	0.035919	0.027665	0.025817	0.024271	0.026881	0.030479	0.039636	0.04015	0.035266	0.029802	0.029644	0.033719	0.027335	0.024663	0.025186	0.034974	0.029072	0.030422	0.021967	0.027164	0.028431	0.034008	0.032611	0.032025	0.037072	0.030066	0.027915	0.025951	0.026991	0.029625	0.029787	0.029835	0.027304	0.028026	0.028648	0.029224
1501.7	0.03603	0.027852	0.025998	0.024989	0.027034	0.030637	0.039855	0.040333	0.035515	0.029983	0.02987	0.033768	0.027417	0.024693	0.025589	0.035038	0.029216	0.030682	0.022112	0.027459	0.028739	0.034033	0.032719	0.032274	0.037559	0.030416	0.028263	0.026124	0.027308	0.029914	0.030259	0.030161	0.027604	0.02838	0.029047	0.029618
1502.5	0.035597	0.027489	0.025235	0.024735	0.026523	0.02989	0.039203	0.039573	0.034784	0.029416	0.029282	0.033115	0.026931	0.024267	0.025183	0.034172	0.028513	0.030162	0.021284	0.027086	0.02812	0.033298	0.032009	0.031683	0.037148	0.030053	0.027973	0.025539	0.026979	0.029417	0.029947	0.029741	0.026928	0.027818	0.028508	0.029271
1503.4	0.035402	0.027592	0.02522	0.025094	0.026532	0.029945	0.039371	0.039352	0.034936	0.029429	0.029286	0.033184	0.026847	0.024254	0.025367	0.034154	0.028377	0.030223	0.021199	0.027294	0.028284	0.033074	0.031933	0.031661	0.037299	0.03031	0.028112	0.025655	0.027053	0.029453	0.029993	0.029733	0.026644	0.027884	0.028507	0.029343
1504.2	0.034474	0.026887	0.024436	0.024944	0.02614	0.029394	0.038433	0.038046	0.034135	0.02879	0.028643	0.032409	0.026262	0.023641	0.025106	0.033409	0.027758	0.029752	0.020489	0.026839	0.027872	0.032443	0.031374	0.031129	0.036905	0.030118	0.027635	0.025298	0.026656	0.028923	0.029654	0.029443	0.026075	0.027552	0.02794	0.028972
1505.1	0.034422	0.027131	0.024589	0.025411	0.026424	0.029654	0.038487	0.037874	0.034042	0.028958	0.028765	0.03238	0.026171	0.023604	0.025317	0.033273	0.027613	0.029846	0.020278	0.026943	0.027892	0.032207	0.031234	0.031074	0.036816	0.030389	0.027669	0.025259	0.026668	0.028979	0.029833	0.02966	0.026046	0.027639	0.028061	0.02913
1505.9	0.032667	0.025894	0.023235	0.024302	0.025158	0.028175	0.036685	0.035866	0.032301	0.027399	0.027143	0.030871	0.02468	0.022102	0.023947	0.031444	0.025866	0.028311	0.018655	0.025482	0.026328	0.030349	0.029612	0.029399	0.035213	0.029198	0.026253	0.02391	0.025378	0.027571	0.028513	0.028142	0.024444	0.026131	0.026622	0.027679
1506.7	0.032271	0.025622	0.02282	0.02458	0.024946	0.027834	0.036195	0.035098	0.032031	0.027163	0.026735	0.030611	0.024367	0.02157	0.023795	0.03116	0.025564	0.028191	0.018457	0.025505	0.026148	0.02982	0.0293	0.029134	0.035043	0.029169	0.026107	0.023836	0.025321	0.027276	0.028527	0.028068	0.024245	0.025929	0.02654	0.02759
1507.6	0.031197	0.024713	0.021472	0.0241	0.023996	0.026617	0.034649	0.033368	0.030633	0.02594	0.025665	0.029567	0.023168	0.020358	0.022793	0.029891	0.024347	0.027248	0.017289	0.024663	0.025054	0.028647	0.028243	0.02812	0.034049	0.028421	0.025262	0.02304	0.024514	0.026487	0.027771	0.027307	0.023213	0.024923	0.025821	0.026806
1508.4	0.030959	0.024778	0.021272	0.0246	0.024146	0.026438	0.034571	0.033234	0.030561	0.02573	0.025421	0.029358	0.022867	0.019989	0.02292	0.029632	0.023906	0.02699	0.017095	0.024669	0.024773	0.028144	0.027888	0.027866	0.033844	0.028409	0.025256	0.022873	0.024543	0.026379	0.027738	0.02716	0.022985	0.024753	0.02599	0.026768
1509.3	0.03016	0.024005	0.0206	0.024564	0.023629	0.025634	0.033362	0.03192	0.029607	0.024918	0.024448	0.02847	0.02197	0.018993	0.022256	0.028806	0.023012	0.02624	0.01634	0.024055	0.023939	0.027162	0.027075	0.027062	0.033218	0.027817	0.02485	0.022431	0.024009	0.025816	0.027422	0.026612	0.0222	0.024102	0.025454	0.026197
1510.1	0.029846	0.023898	0.020279	0.025052	0.023636	0.025183	0.032785	0.03124	0.029285	0.024584	0.024268	0.028344	0.021778	0.018495	0.022282	0.028504	0.022619	0.026182	0.016011	0.024094	0.023734	0.026905	0.026967	0.026856	0.033121	0.027928	0.024849	0.022557	0.024101	0.025862	0.027411	0.026812	0.022045	0.024233	0.025561	0.026196
1511	0.028767	0.023261	0.019333	0.02491	0.023085	0.024384	0.031747	0.030131	0.028403	0.023577	0.023391	0.027596	0.020876	0.01754	0.021637	0.027574	0.021518	0.025286	0.015035	0.023176	0.022779	0.025884	0.026111	0.025828	0.03242	0.027362	0.024163	0.021927	0.023336	0.025206	0.02672	0.026151	0.021218	0.023475	0.024892	0.02529
1511.8	0.028646	0.023245	0.019129	0.025472	0.023146	0.024227	0.031684	0.030008	0.028302	0.023458	0.0231	0.027397	0.02091	0.017261	0.021919	0.027374	0.021131	0.02517	0.01495	0.02311	0.022589	0.025523	0.026061	0.025552	0.032406	0.027469	0.024215	0.021958	0.023444	0.025053	0.026836	0.026222	0.021305	0.02355	0.024813	0.025238
1512.7	0.027987	0.02277	0.018391	0.025258	0.022738	0.02335	0.030409	0.028688	0.027595	0.022629	0.022404	0.026728	0.020173	0.016295	0.021345	0.026417	0.02018	0.024618	0.014066	0.022543	0.021759	0.024659	0.025446	0.024881	0.031635	0.026912	0.023749	0.021588	0.0228	0.024629	0.026436	0.02585	0.020725	0.023068	0.024236	0.024635
1513.5	0.027165	0.02228	0.017709	0.024975	0.022384	0.022636	0.029705	0.027973	0.027142	0.021764	0.021709	0.026187	0.019639	0.015414	0.02099	0.025716	0.019252	0.024057	0.013325	0.022076	0.021091	0.023856	0.024931	0.024142	0.031095	0.026389	0.023305	0.021024	0.022389	0.024097	0.025947	0.025505	0.020229	0.022658	0.023659	0.024147
1514.4	0.02682	0.021976	0.017171	0.024888	0.022489	0.022263	0.029353	0.027291	0.026916	0.021232	0.021161	0.025789	0.0193	0.014823	0.020891	0.02533	0.018721	0.023509	0.012963	0.02172	0.020533	0.02321	0.024492	0.023709	0.030755	0.026021	0.023111	0.02064	0.022115	0.023654	0.025709	0.025113	0.019892	0.022304	0.023363	0.023732
1515.2	0.026791	0.022169	0.01713	0.025235	0.022986	0.022308	0.02925	0.027191	0.026887	0.021212	0.021272	0.025963	0.019431	0.014553	0.021228	0.025463	0.018558	0.023789	0.013121	0.022093	0.020633	0.023263	0.024702	0.023847	0.030803	0.026175	0.023376	0.020944	0.022397	0.023914	0.026012	0.025507	0.020161	0.02271	0.023696	0.024089
1516.1	0.026283	0.021855	0.016947	0.024917	0.022835	0.022013	0.028496	0.026352	0.026375	0.020621	0.020691	0.025377	0.018839	0.013775	0.021111	0.025149	0.017927	0.023398	0.012628	0.02185	0.019986	0.022799	0.024216	0.023262	0.03037	0.025641	0.023085	0.020603	0.021988	0.023632	0.025596	0.025327	0.019826	0.022421	0.023516	0.023744
1516.9	0.025786	0.021581	0.016807	0.024878	0.022715	0.022068	0.028533	0.025913	0.026181	0.020314	0.020347	0.025064	0.018569	0.013197	0.021194	0.025086	0.017253	0.023142	0.012272	0.021688	0.019553	0.022347	0.023787	0.022744	0.030167	0.025284	0.022889	0.020473	0.021948	0.023306	0.025428	0.025231	0.01978	0.022347	0.023332	0.023572
1517.8	0.025653	0.021619	0.016732	0.024788	0.022749	0.02221	0.028278	0.025343	0.025972	0.019924	0.020288	0.02494	0.018392	0.012899	0.021532	0.024916	0.017026	0.023206	0.012218	0.021603	0.019428	0.022037	0.023758	0.022662	0.030048	0.025141	0.022704	0.020588	0.021941	0.023213	0.025465	0.02525	0.019935	0.022502	0.023383	0.023601
1518.6	0.025495	0.02166	0.016808	0.024702	0.022854	0.022465	0.028062	0.025099	0.025976	0.019744	0.020169	0.024698	0.018287	0.012518	0.021774	0.024806	0.016684	0.023592	0.012168	0.021726	0.019353	0.021956	0.023824	0.022609	0.030065	0.025114	0.022783	0.020699	0.022105	0.023306	0.025587	0.025684	0.020285	0.022711	0.023464	0.023891
1519.5	0.025451	0.021667	0.017054	0.024245	0.022684	0.022521	0.027706	0.024593	0.025902	0.019507	0.019753	0.024276	0.017998	0.012086	0.021922	0.024497	0.016215	0.023346	0.011792	0.021465	0.018927	0.021469	0.023484	0.022222	0.029822	0.024752	0.022707	0.020565	0.021953	0.023142	0.025401	0.02562	0.020339	0.022689	0.023238	0.023864
1520.3	0.024846	0.021346	0.016634	0.023698	0.022612	0.022239	0.027059	0.02373	0.025502	0.018923	0.019121	0.023854	0.017434	0.011213	0.021636	0.023769	0.015401	0.022796	0.011113	0.020871	0.01833	0.020673	0.022942	0.021621	0.02927	0.023998	0.022226	0.020133	0.021606	0.02268	0.024826	0.025102	0.020097	0.022372	0.022712	0.02355
1521.1	0.024647	0.021436	0.016505	0.023161	0.022562	0.021966	0.026468	0.023291	0.02505	0.018451	0.018877	0.023559	0.017157	0.010747	0.021659	0.023513	0.015208	0.022724	0.011016	0.020618	0.018251	0.020489	0.022788	0.021362	0.029081	0.023741	0.022071	0.020078	0.021472	0.022629	0.024652	0.025037	0.020165	0.022426	0.022697	0.023593
1522	0.024707	0.021575	0.016745	0.022934	0.022814	0.021925	0.026319	0.023065	0.025109	0.018531	0.018721	0.023578	0.017031	0.01044	0.021724	0.023495	0.014982	0.022758	0.01093	0.020604	0.018212	0.020524	0.022685	0.021262	0.029147	0.023718	0.02218	0.020262	0.021613	0.022727	0.02477	0.025233	0.020547	0.022729	0.02296	0.023802
1522.8	0.024058	0.021016	0.016516	0.02205	0.022211	0.021437	0.025596	0.022278	0.024348	0.017954	0.018143	0.023033	0.016449	0.0096469	0.021275	0.022949	0.014136	0.021973	0.010382	0.020044	0.017599	0.019846	0.022006	0.020646	0.028438	0.022792	0.02158	0.019888	0.021087	0.022293	0.024186	0.024606	0.02016	0.022415	0.022645	0.023351
1523.7	0.023635	0.020512	0.016403	0.021734	0.022203	0.021103	0.025478	0.022041	0.023941	0.01757	0.017841	0.022542	0.016	0.008912	0.021103	0.022535	0.013538	0.021605	0.0099213	0.019553	0.017094	0.019426	0.02154	0.020213	0.027916	0.022056	0.021042	0.019714	0.020735	0.021934	0.023745	0.024305	0.019881	0.022164	0.022437	0.022972
1524.5	0.02388	0.020881	0.016983	0.021851	0.022495	0.021201	0.025728	0.022388	0.024339	0.017839	0.018275	0.022699	0.016136	0.0090047	0.021369	0.022808	0.013655	0.022007	0.010306	0.019991	0.017529	0.019895	0.021675	0.020507	0.028217	0.022161	0.02132	0.020321	0.021105	0.022257	0.024286	0.024806	0.020439	0.02276	0.022952	0.023313
1525.4	0.024317	0.020931	0.01771	0.022339	0.02282	0.021471	0.025959	0.022519	0.024669	0.018123	0.018473	0.022916	0.016164	0.009004	0.021455	0.022805	0.013571	0.02224	0.01061	0.020457	0.017657	0.020152	0.021829	0.020713	0.028356	0.022118	0.021489	0.020704	0.021505	0.02243	0.024716	0.025186	0.020893	0.023186	0.023424	0.023745
1526.2	0.023843	0.020512	0.017554	0.022291	0.022318	0.020991	0.025569	0.021963	0.024197	0.017545	0.01826	0.022409	0.015778	0.0082195	0.020909	0.022366	0.01293	0.02173	0.010356	0.020263	0.017212	0.019799	0.021341	0.020221	0.027866	0.021368	0.021066	0.020348	0.021197	0.022066	0.024296	0.024933	0.020589	0.02293	0.023127	0.023342
1527.1	0.023846	0.020543	0.018056	0.022788	0.022658	0.021063	0.02605	0.022125	0.024481	0.017602	0.018421	0.022376	0.015567	0.0080599	0.020845	0.022311	0.012953	0.021829	0.010312	0.020352	0.017165	0.019801	0.021114	0.020151	0.027898	0.021197	0.020989	0.020557	0.021204	0.021904	0.024455	0.025129	0.020864	0.023281	0.023185	0.023401
1527.9	0.02375	0.02058	0.018323	0.023102	0.022327	0.02102	0.025946	0.021822	0.024513	0.017457	0.018295	0.02226	0.015232	0.00783	0.020428	0.022163	0.012863	0.021874	0.010523	0.020646	0.017397	0.019846	0.020973	0.020181	0.028067	0.021127	0.020983	0.020687	0.021436	0.021961	0.024522	0.025341	0.021223	0.023582	0.023301	0.023519
1528.8	0.023453	0.020154	0.01864	0.022895	0.021848	0.020769	0.025756	0.021672	0.024128	0.017135	0.017763	0.021901	0.014788	0.0072362	0.019934	0.021668	0.012419	0.021519	0.010245	0.020449	0.017063	0.019434	0.020614	0.01987	0.027715	0.020679	0.020533	0.020387	0.021044	0.021618	0.024129	0.025218	0.020935	0.023539	0.023008	0.023354
1529.6	0.022344	0.019678	0.018431	0.022251	0.021026	0.020109	0.025245	0.021011	0.023318	0.016366	0.016924	0.020998	0.014006	0.0062788	0.018935	0.020922	0.011533	0.020647	0.0094246	0.019675	0.016472	0.018696	0.019761	0.019231	0.026961	0.019697	0.019669	0.019656	0.020298	0.020935	0.023328	0.024518	0.020312	0.022986	0.022284	0.02248
1530.5	0.021838	0.019542	0.019048	0.022357	0.020887	0.020194	0.025294	0.021203	0.023235	0.016419	0.016665	0.02074	0.01366	0.0060948	0.018548	0.020662	0.011297	0.020574	0.0094294	0.019593	0.016535	0.018556	0.019429	0.019327	0.026805	0.019584	0.019466	0.01973	0.02012	0.020851	0.023285	0.024347	0.020293	0.023094	0.022124	0.022472
1531.3	0.021504	0.019186	0.019192	0.022192	0.020351	0.019799	0.02469	0.020927	0.022756	0.016091	0.016245	0.020349	0.013171	0.0056081	0.017859	0.020303	0.010771	0.020166	0.0092783	0.019427	0.016584	0.018445	0.019121	0.019088	0.026569	0.019107	0.019127	0.019519	0.019813	0.020609	0.022975	0.024117	0.020135	0.022901	0.021883	0.022119
1532.1	0.020413	0.018523	0.01911	0.021725	0.019876	0.0193	0.024137	0.020375	0.022223	0.015576	0.015784	0.019844	0.012648	0.0048935	0.016988	0.01959	0.010194	0.01939	0.0087392	0.018892	0.016155	0.018088	0.018427	0.01868	0.025977	0.018456	0.018475	0.019026	0.01926	0.02001	0.022512	0.023676	0.019643	0.022405	0.02143	0.021566
1533	0.019627	0.018237	0.019106	0.022055	0.020064	0.01942	0.023903	0.020227	0.022025	0.01557	0.015546	0.019669	0.012419	0.0047452	0.016436	0.019423	0.010074	0.019135	0.0087259	0.018958	0.016266	0.018091	0.018033	0.018689	0.025734	0.018212	0.018225	0.019084	0.019383	0.019934	0.022553	0.023587	0.019658	0.022373	0.021511	0.021412
1533.8	0.018899	0.017447	0.018925	0.021879	0.019662	0.018924	0.023305	0.019844	0.021573	0.015184	0.014953	0.019133	0.011758	0.0041508	0.015538	0.018827	0.0096576	0.018559	0.008236	0.018592	0.015868	0.017602	0.017151	0.018347	0.025268	0.017534	0.017557	0.018699	0.01868	0.019331	0.021942	0.022923	0.019104	0.021823	0.020976	0.020855
1534.7	0.018131	0.016933	0.018536	0.02146	0.019272	0.018329	0.022682	0.019522	0.021117	0.014784	0.014459	0.01862	0.011217	0.0037059	0.01486	0.018312	0.0092017	0.017968	0.0077345	0.018422	0.015644	0.017421	0.016522	0.017928	0.024832	0.01685	0.01708	0.0184	0.018437	0.01891	0.021507	0.022528	0.018749	0.021405	0.020693	0.020432
1535.5	0.01706	0.016582	0.018348	0.021088	0.019141	0.018085	0.022397	0.01925	0.020791	0.014552	0.014112	0.018279	0.010926	0.0034054	0.014381	0.017972	0.0090803	0.017839	0.0076183	0.01853	0.015577	0.017487	0.01622	0.017945	0.024499	0.016724	0.016753	0.018394	0.01848	0.01898	0.02137	0.022343	0.018556	0.021109	0.020645	0.020286
1536.4	0.016788	0.016284	0.018263	0.021094	0.019147	0.018132	0.022224	0.019481	0.020698	0.014602	0.013833	0.017992	0.010658	0.0033282	0.014003	0.017877	0.0088048	0.017781	0.007513	0.018739	0.015535	0.017515	0.015776	0.01787	0.024309	0.016492	0.016375	0.018321	0.018181	0.018791	0.021138	0.02209	0.018449	0.02098	0.020526	0.02005
1537.2	0.016131	0.015605	0.017987	0.020395	0.018591	0.017747	0.021791	0.019126	0.020162	0.014219	0.013452	0.01738	0.009985	0.0027869	0.013209	0.017446	0.0083107	0.017368	0.0071695	0.018626	0.015284	0.017318	0.015119	0.017515	0.023954	0.015998	0.015926	0.018086	0.017532	0.018346	0.020554	0.021561	0.018076	0.020443	0.019965	0.019455
1538	0.015877	0.015576	0.018155	0.020657	0.018984	0.018243	0.022067	0.019564	0.020407	0.014689	0.013711	0.0176	0.010124	0.0030049	0.013317	0.017751	0.0085516	0.017814	0.007709	0.019427	0.015916	0.018059	0.015301	0.017985	0.024315	0.016485	0.016251	0.01867	0.017917	0.018879	0.020989	0.02206	0.018614	0.020841	0.020409	0.019793
1538.9	0.015193	0.014623	0.017622	0.020099	0.018518	0.018059	0.021544	0.019173	0.019929	0.014265	0.013233	0.017242	0.0095298	0.0026518	0.01264	0.017305	0.0080844	0.017467	0.0074399	0.019351	0.015553	0.01786	0.014729	0.017783	0.023845	0.016065	0.015678	0.018484	0.017294	0.018388	0.020375	0.021715	0.018349	0.020372	0.019937	0.019246
1539.7	0.014822	0.014037	0.017281	0.019686	0.018017	0.01801	0.021396	0.019178	0.019653	0.014203	0.01275	0.016897	0.0091164	0.0024249	0.012008	0.017001	0.0076749	0.016997	0.0071148	0.019274	0.015282	0.017547	0.01397	0.017647	0.023659	0.015605	0.015158	0.018122	0.016619	0.017851	0.019793	0.021299	0.018089	0.019856	0.019501	0.018784
1540.6	0.014555	0.01378	0.017264	0.019594	0.017989	0.018231	0.021566	0.019421	0.019734	0.014377	0.012722	0.01678	0.0090674	0.0024142	0.011959	0.017104	0.0077083	0.017084	0.0072797	0.019536	0.015438	0.017803	0.014027	0.017947	0.023716	0.015532	0.015208	0.018479	0.016518	0.017944	0.019748	0.021234	0.018255	0.019862	0.019418	0.018713
1541.4	0.013753	0.013335	0.016728	0.019302	0.017492	0.017962	0.021462	0.019172	0.019493	0.014212	0.012373	0.016454	0.0087733	0.0021986	0.011619	0.016832	0.0073996	0.016898	0.0070744	0.01952	0.015269	0.017725	0.013669	0.017947	0.02354	0.015199	0.01476	0.018315	0.016184	0.017685	0.019369	0.020881	0.018282	0.019466	0.01916	0.018417
1542.3	0.013375	0.013077	0.016384	0.019072	0.017186	0.017973	0.0216	0.019188	0.01929	0.014186	0.012175	0.016236	0.0085947	0.0021581	0.011353	0.016711	0.0072763	0.01672	0.0069886	0.019586	0.01498	0.017696	0.013477	0.01797	0.023408	0.014967	0.0144	0.018088	0.01584	0.01734	0.018997	0.02074	0.01817	0.019122	0.018862	0.018178
1543.1	0.013041	0.013168	0.016342	0.019097	0.017242	0.01823	0.022014	0.019398	0.019356	0.014628	0.012123	0.015936	0.0085488	0.0020803	0.011323	0.016728	0.0071594	0.01659	0.0067981	0.019611	0.014959	0.017631	0.013339	0.01808	0.023498	0.01483	0.014121	0.017951	0.015568	0.017208	0.018714	0.020512	0.018119	0.018847	0.018737	0.017979
1543.9	0.012839	0.013127	0.016213	0.019297	0.017419	0.01864	0.02229	0.019687	0.019317	0.014866	0.01221	0.015935	0.0084954	0.0021524	0.011338	0.016833	0.0071369	0.016795	0.0069519	0.019974	0.014995	0.017961	0.013403	0.01839	0.023566	0.014767	0.014125	0.017962	0.015436	0.017234	0.018617	0.020489	0.018195	0.018793	0.018547	0.017977
1544.8	0.012324	0.012825	0.015915	0.018973	0.017147	0.018675	0.022223	0.019696	0.019006	0.014966	0.012079	0.015699	0.0081646	0.0021099	0.010961	0.016564	0.0069615	0.016704	0.0068535	0.020183	0.015026	0.017917	0.013061	0.018476	0.023568	0.014668	0.013736	0.01763	0.015154	0.016892	0.018314	0.020424	0.018086	0.018408	0.018454	0.017884
1545.6	0.012545	0.012737	0.015811	0.019028	0.017337	0.019106	0.022342	0.019953	0.018834	0.015456	0.012271	0.015692	0.0081774	0.0023129	0.010968	0.016581	0.0070071	0.016862	0.0069212	0.02038	0.01521	0.018105	0.013034	0.018665	0.023647	0.014776	0.013616	0.017468	0.014948	0.01694	0.018145	0.020552	0.018003	0.018229	0.018462	0.017884
1546.5	0.012001	0.012052	0.014806	0.018179	0.016616	0.01886	0.021854	0.019726	0.018208	0.015337	0.011744	0.015167	0.0074854	0.0019549	0.01035	0.01609	0.0063167	0.016349	0.0063784	0.019997	0.014986	0.017677	0.012456	0.018184	0.023214	0.014177	0.013057	0.016842	0.01419	0.016453	0.017374	0.019819	0.017503	0.017625	0.017876	0.017319
1547.3	0.012435	0.012057	0.014971	0.018328	0.016843	0.019596	0.022179	0.020429	0.018421	0.016144	0.012119	0.015659	0.0080085	0.0024545	0.01077	0.0166	0.0068795	0.017251	0.0071937	0.020935	0.015892	0.018485	0.012884	0.018883	0.023995	0.01477	0.013559	0.017332	0.014588	0.017155	0.017929	0.020556	0.018255	0.01814	0.018359	0.018147
1548.1	0.012441	0.011878	0.014667	0.018146	0.016485	0.019662	0.022134	0.020399	0.018268	0.016639	0.01221	0.015542	0.0079704	0.0025807	0.01078	0.016708	0.0068722	0.017256	0.0073185	0.020935	0.016243	0.018593	0.012724	0.018928	0.024219	0.01488	0.0134	0.017365	0.014517	0.01699	0.017827	0.020659	0.018293	0.018116	0.018434	0.018346
1549	0.012432	0.011585	0.014277	0.017987	0.016141	0.019856	0.022188	0.020406	0.017909	0.01686	0.012079	0.015435	0.0079455	0.0026864	0.010774	0.016795	0.0065957	0.017225	0.0071449	0.020743	0.016251	0.018569	0.012515	0.018792	0.024226	0.014699	0.01327	0.016977	0.014268	0.017004	0.017472	0.020251	0.018073	0.017882	0.018274	0.018384
1549.8	0.012416	0.011402	0.01391	0.017833	0.015919	0.020263	0.022432	0.020794	0.017906	0.017227	0.012148	0.015505	0.0081216	0.0030378	0.010973	0.016978	0.0066509	0.017471	0.0073975	0.021024	0.01673	0.019083	0.012717	0.019104	0.024619	0.014998	0.013586	0.017151	0.014583	0.01726	0.017619	0.02054	0.018404	0.018144	0.018584	0.018861
1550.7	0.012642	0.011548	0.014008	0.01831	0.016169	0.021038	0.022917	0.021327	0.018047	0.017983	0.012578	0.015868	0.0085078	0.0035394	0.0115	0.017419	0.0070636	0.018056	0.0077673	0.02146	0.017217	0.01963	0.013	0.019722	0.025173	0.015394	0.013811	0.017468	0.014892	0.017648	0.017848	0.021092	0.018792	0.018404	0.019009	0.019354
1551.5	0.012561	0.011713	0.013758	0.018534	0.016072	0.021615	0.023431	0.021706	0.018006	0.01836	0.012679	0.016036	0.0085613	0.0040211	0.011705	0.017596	0.0071024	0.018241	0.0079607	0.021654	0.017676	0.02009	0.013163	0.019869	0.025289	0.015611	0.013935	0.017552	0.015033	0.017741	0.017767	0.021293	0.018957	0.018461	0.019324	0.019581
1552.4	0.012933	0.011976	0.013712	0.018803	0.016473	0.022622	0.024127	0.022336	0.018242	0.018885	0.013071	0.016432	0.0089473	0.0046659	0.012199	0.017827	0.007379	0.018889	0.0082191	0.022174	0.018306	0.020622	0.013623	0.020346	0.025735	0.01603	0.014367	0.017741	0.015288	0.018246	0.018017	0.021595	0.019426	0.018852	0.01983	0.020119
1553.2	0.013206	0.01229	0.013764	0.019173	0.016822	0.023655	0.024678	0.022805	0.018514	0.019442	0.013506	0.016936	0.0094615	0.0054059	0.012758	0.018153	0.0078651	0.019627	0.0087978	0.022873	0.019249	0.021362	0.014186	0.021006	0.026426	0.016688	0.01485	0.018265	0.015678	0.018821	0.018432	0.02242	0.020121	0.019485	0.020356	0.020865
1554.1	0.0132	0.012342	0.013818	0.019501	0.017026	0.024157	0.025027	0.022944	0.018592	0.019592	0.013453	0.017179	0.0095231	0.0056769	0.012986	0.018365	0.0077979	0.019884	0.0087765	0.023062	0.019589	0.021449	0.01424	0.021122	0.026523	0.016628	0.014812	0.018143	0.015469	0.01877	0.018264	0.02241	0.020183	0.019584	0.020399	0.02099
1554.9	0.013273	0.012155	0.01373	0.019332	0.016918	0.024306	0.025099	0.022725	0.018363	0.01936	0.013358	0.017128	0.0095517	0.0059167	0.013002	0.018253	0.007645	0.020075	0.0088749	0.023121	0.020114	0.02153	0.014427	0.021089	0.026632	0.016711	0.014985	0.018163	0.015544	0.018795	0.018074	0.022363	0.020393	0.01972	0.020522	0.0214
1555.7	0.013659	0.012416	0.013818	0.019837	0.017287	0.024821	0.025471	0.022946	0.018499	0.019526	0.013712	0.017433	0.0097287	0.0063231	0.013422	0.018566	0.0078869	0.020316	0.0090379	0.023341	0.020647	0.02162	0.014697	0.021384	0.027144	0.017014	0.015218	0.018174	0.015603	0.019028	0.018287	0.022477	0.020607	0.020083	0.020828	0.021923
1556.6	0.013557	0.012387	0.013876	0.020341	0.017368	0.025174	0.025842	0.023045	0.018502	0.019586	0.013831	0.017683	0.010105	0.006769	0.013942	0.018834	0.0080933	0.020888	0.0095377	0.023787	0.021472	0.022207	0.015163	0.02163	0.027656	0.017386	0.015585	0.01852	0.015869	0.019484	0.018538	0.022854	0.020983	0.020569	0.021292	0.022555
1557.4	0.013732	0.012561	0.014097	0.020793	0.017635	0.025394	0.026288	0.02318	0.018573	0.019557	0.014144	0.017781	0.010253	0.0071433	0.014414	0.019039	0.0081314	0.021257	0.0096729	0.023881	0.021912	0.022414	0.015379	0.021588	0.027925	0.017552	0.015908	0.018597	0.015987	0.019619	0.01847	0.022781	0.021213	0.020935	0.02161	0.023085
1558.3	0.014049	0.01311	0.014389	0.021506	0.018082	0.026257	0.027014	0.02361	0.018752	0.019759	0.014808	0.018232	0.010899	0.0079109	0.01516	0.019502	0.0086887	0.022033	0.010504	0.024401	0.022826	0.023069	0.016157	0.022093	0.028756	0.018305	0.016557	0.019152	0.016535	0.020312	0.018971	0.023355	0.021949	0.021692	0.022252	0.023981
1559.1	0.014256	0.013481	0.014947	0.022522	0.018513	0.02725	0.027863	0.024245	0.019119	0.020044	0.015484	0.018865	0.011665	0.008683	0.016179	0.020239	0.0093516	0.022845	0.011214	0.025158	0.023803	0.023815	0.016904	0.022653	0.029588	0.018965	0.017312	0.01976	0.017132	0.021119	0.019783	0.024192	0.022578	0.02264	0.022992	0.024888
1559.9	0.014711	0.013876	0.015575	0.023303	0.019064	0.028148	0.02875	0.024827	0.019585	0.020094	0.01612	0.019413	0.012605	0.0096502	0.017187	0.020951	0.009854	0.023982	0.012112	0.026186	0.025027	0.024949	0.01801	0.023321	0.030461	0.019864	0.018281	0.020722	0.017952	0.022068	0.020602	0.025143	0.023428	0.023696	0.023894	0.026031
1560.8	0.015081	0.014232	0.015939	0.023725	0.019493	0.02883	0.029203	0.025311	0.019878	0.020029	0.016649	0.019795	0.012982	0.010251	0.017752	0.021445	0.010231	0.024421	0.012391	0.026585	0.025732	0.025391	0.018582	0.023449	0.031068	0.020261	0.018814	0.021132	0.018296	0.022444	0.020982	0.025401	0.023933	0.024274	0.024404	0.026622
1561.6	0.015971	0.014942	0.016957	0.024808	0.020442	0.030051	0.030438	0.026516	0.020703	0.020504	0.01755	0.020744	0.014019	0.011339	0.019008	0.022383	0.011348	0.025709	0.013627	0.027882	0.027222	0.026708	0.01997	0.024337	0.032536	0.021463	0.019903	0.022294	0.01947	0.023674	0.022308	0.026649	0.025027	0.025617	0.025567	0.027807
1562.4	0.016615	0.01553	0.017932	0.025688	0.020848	0.030624	0.031227	0.027279	0.021477	0.020613	0.018236	0.021351	0.014928	0.012188	0.020023	0.02307	0.011921	0.026528	0.014291	0.028767	0.02807	0.027412	0.020774	0.024826	0.033634	0.022122	0.020703	0.023079	0.020086	0.024477	0.023169	0.027432	0.025798	0.02661	0.026428	0.028738
1563.3	0.017275	0.016547	0.018957	0.026593	0.021742	0.031362	0.031984	0.028202	0.022318	0.020867	0.019012	0.022106	0.015867	0.013286	0.020966	0.023811	0.012682	0.027397	0.015173	0.029649	0.029048	0.028381	0.021796	0.025311	0.034873	0.023221	0.021638	0.023864	0.020915	0.025407	0.024081	0.028232	0.026755	0.027806	0.027373	0.029766
1564.1	0.017538	0.017203	0.019622	0.027118	0.021999	0.031484	0.032445	0.028808	0.022749	0.02093	0.019455	0.022637	0.016432	0.013945	0.0216	0.024177	0.013181	0.027794	0.015658	0.029972	0.029384	0.028688	0.022356	0.025411	0.035577	0.023769	0.022188	0.024185	0.021352	0.025869	0.024571	0.02862	0.027343	0.028572	0.027884	0.030213
1565	0.018158	0.018159	0.020686	0.028063	0.022624	0.031992	0.033391	0.029665	0.023421	0.020992	0.020208	0.02338	0.017488	0.014859	0.022677	0.024857	0.013925	0.028632	0.016652	0.030954	0.030095	0.029538	0.023346	0.025981	0.036733	0.024701	0.023157	0.025029	0.022173	0.026947	0.025601	0.029699	0.028232	0.029851	0.02876	0.031176
1565.8	0.018816	0.019307	0.021732	0.029099	0.023383	0.032545	0.034199	0.030412	0.024039	0.021285	0.021114	0.024258	0.018643	0.01586	0.023699	0.025786	0.01469	0.02948	0.017663	0.031995	0.030861	0.030538	0.024475	0.026737	0.037977	0.025794	0.024317	0.026057	0.023073	0.028036	0.026787	0.03079	0.0293	0.031037	0.029819	0.032153
1566.6	0.019681	0.020259	0.022646	0.029917	0.024453	0.033132	0.035031	0.031407	0.024601	0.021538	0.022013	0.025022	0.019512	0.016682	0.024542	0.026444	0.015554	0.030205	0.018596	0.03288	0.031596	0.031491	0.025585	0.027336	0.039039	0.026803	0.025303	0.026893	0.023885	0.028955	0.027784	0.03166	0.030216	0.032236	0.030712	0.033177
1567.5	0.021114	0.021974	0.024073	0.031407	0.025868	0.034391	0.036573	0.03307	0.025817	0.022573	0.023514	0.026298	0.02108	0.018083	0.026048	0.027824	0.01682	0.031805	0.020189	0.034453	0.032999	0.033146	0.027361	0.028788	0.040874	0.028512	0.026961	0.028569	0.025385	0.030708	0.029515	0.033412	0.031926	0.034302	0.032493	0.034869
1568.3	0.02259	0.023494	0.025707	0.033093	0.027601	0.03591	0.038206	0.034754	0.027044	0.023601	0.025073	0.027713	0.02252	0.019204	0.027493	0.02917	0.018122	0.033426	0.021659	0.036002	0.034176	0.034828	0.029123	0.030137	0.042783	0.03014	0.028512	0.030083	0.026824	0.032327	0.031115	0.035051	0.033449	0.036216	0.03413	0.036572
1569.2	0.024573	0.025566	0.028054	0.035127	0.029699	0.037821	0.040182	0.037042	0.029032	0.025356	0.027155	0.029714	0.024415	0.021076	0.029372	0.031107	0.019996	0.035586	0.023875	0.038136	0.036062	0.037109	0.031627	0.032132	0.045255	0.032568	0.03075	0.03235	0.028975	0.03447	0.033538	0.037433	0.035719	0.038909	0.036513	0.038856
1570	0.02549	0.026977	0.02933	0.036243	0.030989	0.038909	0.041245	0.038269	0.030151	0.026194	0.02825	0.030896	0.025406	0.021842	0.030264	0.032042	0.020784	0.036499	0.024803	0.038961	0.036754	0.038223	0.033013	0.033056	0.046389	0.033821	0.031908	0.033367	0.029989	0.035546	0.034638	0.038625	0.036795	0.040658	0.037733	0.04005
1570.8	0.028017	0.029868	0.032377	0.039121	0.033767	0.041693	0.043885	0.041182	0.032871	0.028834	0.031142	0.033666	0.02809	0.024369	0.033008	0.034824	0.023487	0.039611	0.027752	0.042068	0.039511	0.041382	0.036488	0.035725	0.049695	0.03703	0.035038	0.036409	0.033012	0.038656	0.037931	0.041963	0.03991	0.044318	0.04115	0.043293
1571.7	0.029878	0.031977	0.034848	0.041249	0.035965	0.043745	0.046257	0.043428	0.035007	0.030494	0.033213	0.035574	0.029874	0.026102	0.034797	0.036531	0.025347	0.041481	0.029709	0.044105	0.041233	0.04349	0.038943	0.03753	0.051944	0.039194	0.037191	0.038539	0.035046	0.040653	0.040222	0.044126	0.041938	0.046817	0.043334	0.045486
1572.5	0.031372	0.033738	0.036645	0.042821	0.03771	0.045326	0.048031	0.045031	0.036689	0.032095	0.034981	0.037089	0.031525	0.027688	0.036221	0.038095	0.026824	0.042914	0.031273	0.045917	0.042724	0.045304	0.041018	0.039061	0.053845	0.041077	0.039196	0.040423	0.036915	0.042473	0.042296	0.046053	0.043629	0.049111	0.045196	0.047156
1573.3	0.033728	0.036452	0.039511	0.045682	0.040493	0.047813	0.050791	0.047606	0.039101	0.034603	0.037616	0.039667	0.033988	0.029997	0.038556	0.040487	0.029128	0.045465	0.033629	0.04847	0.044948	0.047791	0.043868	0.041406	0.056538	0.043892	0.042062	0.042977	0.039595	0.0451	0.045083	0.048819	0.046148	0.052221	0.047987	0.049842
[truncated: 121 more rows]
