# Supplementary material for: All-flexible chronoepifluidic nanoplasmonic patch for label-free metabolite profiling in sweat
Source: Nat Commun. 2025 Aug 27;16:8017. doi: 10.1038/s41467-025-63510-2 (PMC12391418; doi:10.1038/s41467-025-63510-2)
Supplement: Supplementary file 4 — Supplementary Data 1 [file 41467_2025_63510_MOESM4_ESM.zip › ML_SERS data_Base solution_UA_0uM_Lac_0mM_Tyr_100uM_Glu_250uM.csv]

	Measurement number
Wavenumber (cm-1)	1	2	3	4	5	6	7	8	9	10	11	12	13	14	15	16	17	18	19	20	21	22	23	24	25	26	27	28	29	30	31	32	33	34	35	36
457.71	0.39633	0.23811	0.19768	0.29808	0.22984	0.27526	0.14692	0.27213	0.21961	0.30904	0.16711	0.20505	0.20879	0.33948	0.24367	0.28591	0.33096	0.37133	0.35263	0.25838	0.18751	0.28214	0.29876	0.27394	0.27926	0.33214	0.16609	0.18179	0.32155	0.30129	0.20523	0.27935	0.23573	0.2656	0.20195	0.27536
458.74	0.42622	0.26535	0.22973	0.31475	0.23204	0.28231	0.1638	0.28256	0.23068	0.34309	0.2014	0.23152	0.24294	0.35645	0.26883	0.32082	0.34918	0.37907	0.37623	0.29066	0.18935	0.3004	0.31545	0.29449	0.28531	0.36467	0.19333	0.19361	0.34721	0.33172	0.22653	0.31213	0.24243	0.28758	0.22446	0.29549
459.78	0.43191	0.29568	0.24529	0.33161	0.24318	0.29874	0.18123	0.29475	0.25053	0.376	0.24027	0.25699	0.26569	0.38199	0.28867	0.34838	0.37795	0.39942	0.39587	0.31683	0.20292	0.32403	0.33604	0.31942	0.2957	0.38731	0.21187	0.20467	0.37414	0.36252	0.24685	0.34086	0.25309	0.30975	0.24488	0.30711
460.81	0.44547	0.31241	0.26097	0.34892	0.24673	0.30946	0.19709	0.30235	0.26516	0.40852	0.27614	0.28337	0.29003	0.40451	0.30949	0.37252	0.40059	0.41318	0.41583	0.34264	0.21417	0.3458	0.35541	0.34123	0.30577	0.41115	0.23019	0.21575	0.39755	0.39168	0.2662	0.36638	0.26205	0.33065	0.26494	0.32118
461.85	0.45634	0.32816	0.26933	0.36426	0.26262	0.32189	0.21149	0.30879	0.28272	0.43803	0.30736	0.31064	0.30985	0.42778	0.32839	0.39379	0.43205	0.43141	0.43579	0.36592	0.2288	0.37146	0.37611	0.36565	0.31625	0.43104	0.2458	0.22512	0.42255	0.42335	0.28604	0.39154	0.27327	0.35199	0.283	0.33429
462.88	0.47276	0.34927	0.27615	0.38077	0.27108	0.33037	0.22617	0.31421	0.2983	0.47118	0.34679	0.34009	0.33488	0.45655	0.34257	0.41388	0.46152	0.45078	0.456	0.38695	0.24183	0.3915	0.39713	0.3888	0.32895	0.44888	0.2611	0.23599	0.44528	0.44956	0.30435	0.41458	0.28076	0.3703	0.29796	0.34512
463.92	0.50077	0.36955	0.286	0.39651	0.28261	0.33877	0.24142	0.32259	0.31755	0.50077	0.37956	0.37107	0.35874	0.4833	0.3574	0.43626	0.4907	0.46908	0.48477	0.41416	0.25924	0.41536	0.4187	0.41264	0.34286	0.4729	0.2807	0.24928	0.47091	0.48144	0.32522	0.43927	0.2921	0.39188	0.3151	0.35989
464.93	0.51981	0.38364	0.28893	0.41216	0.28552	0.3495	0.25581	0.325	0.33521	0.53288	0.41289	0.40317	0.38342	0.50994	0.37474	0.45393	0.51992	0.48325	0.50814	0.43423	0.27127	0.43464	0.43586	0.4362	0.35378	0.49508	0.29444	0.26112	0.4898	0.50794	0.34257	0.46132	0.30129	0.40808	0.32923	0.37227
465.96	0.53495	0.40619	0.29145	0.42832	0.29621	0.35657	0.27223	0.33723	0.35482	0.56513	0.44389	0.43289	0.40856	0.53526	0.38956	0.47608	0.55274	0.5031	0.53702	0.45538	0.28491	0.45707	0.45533	0.45995	0.36383	0.51741	0.31073	0.27285	0.51346	0.53583	0.36303	0.48425	0.30891	0.42728	0.3446	0.3848
467	0.55331	0.42528	0.29868	0.44597	0.30103	0.36808	0.29451	0.34992	0.38017	0.59925	0.48116	0.46353	0.43926	0.56288	0.40779	0.50264	0.58199	0.52444	0.56454	0.48111	0.30003	0.47869	0.47705	0.4855	0.37916	0.54217	0.32966	0.28765	0.53577	0.56475	0.38345	0.50843	0.31924	0.45021	0.36397	0.39839
468.03	0.56388	0.44031	0.30122	0.46072	0.30629	0.37467	0.30842	0.35592	0.39858	0.62276	0.5072	0.49097	0.45688	0.58072	0.42127	0.51918	0.6093	0.54236	0.58633	0.50524	0.31138	0.49893	0.49506	0.50623	0.38729	0.56388	0.34239	0.29874	0.55653	0.58722	0.40042	0.5273	0.32774	0.46873	0.37962	0.40879
469.06	0.5742	0.45939	0.31296	0.47689	0.31234	0.383	0.32703	0.36915	0.41889	0.6518	0.5369	0.52513	0.48131	0.61088	0.44538	0.54101	0.63996	0.56529	0.61257	0.53068	0.32371	0.51896	0.51752	0.5305	0.40195	0.58456	0.35775	0.31375	0.57804	0.6113	0.41898	0.54628	0.33753	0.48967	0.39619	0.42256
470.1	0.58764	0.47723	0.31947	0.48793	0.32197	0.38346	0.34182	0.38005	0.43572	0.67898	0.56042	0.55522	0.50132	0.62818	0.46082	0.55413	0.66407	0.58505	0.63442	0.55418	0.33497	0.53847	0.53946	0.55237	0.41276	0.60294	0.37326	0.32482	0.59752	0.63205	0.43786	0.56466	0.34455	0.50761	0.4112	0.43681
471.13	0.59667	0.49766	0.32568	0.49995	0.32647	0.39259	0.35641	0.38547	0.45479	0.70152	0.58556	0.58984	0.52123	0.65059	0.47403	0.57054	0.68826	0.60424	0.65498	0.58054	0.34699	0.55697	0.55889	0.57469	0.42409	0.62034	0.38935	0.33426	0.6173	0.65278	0.45365	0.58298	0.35438	0.5255	0.42672	0.44744
472.16	0.59446	0.51461	0.32504	0.50478	0.32758	0.38602	0.36242	0.38737	0.46707	0.71703	0.59978	0.61732	0.52809	0.66737	0.47932	0.57608	0.70585	0.61096	0.67393	0.60123	0.3563	0.571	0.57426	0.58901	0.42861	0.6335	0.39971	0.34153	0.63272	0.66719	0.46664	0.59388	0.36011	0.53786	0.43786	0.45646
473.17	0.60114	0.53741	0.33307	0.51908	0.32974	0.3936	0.38029	0.40054	0.48867	0.74347	0.62278	0.65433	0.54742	0.69467	0.50236	0.59901	0.73298	0.63372	0.70185	0.62777	0.3724	0.59273	0.59658	0.61226	0.44341	0.65421	0.41843	0.35805	0.65625	0.69061	0.48527	0.61411	0.37154	0.56013	0.459	0.47329
474.21	0.59985	0.55248	0.33109	0.52653	0.32524	0.39325	0.39203	0.40307	0.50866	0.76577	0.63194	0.68808	0.5601	0.708	0.51518	0.61343	0.74928	0.64964	0.72048	0.64931	0.38421	0.61132	0.61331	0.63016	0.45246	0.66863	0.43146	0.36526	0.67502	0.70577	0.49869	0.62798	0.37815	0.57634	0.47807	0.48586
475.24	0.59672	0.57155	0.32737	0.53753	0.32103	0.39692	0.40436	0.41079	0.53097	0.78616	0.65198	0.72166	0.57482	0.73347	0.527	0.63762	0.76924	0.67021	0.74291	0.67498	0.39644	0.62912	0.6327	0.6471	0.46447	0.68423	0.44587	0.37754	0.69595	0.72628	0.51192	0.64394	0.38762	0.59522	0.4988	0.49727
476.27	0.5971	0.59028	0.32734	0.53982	0.32168	0.39421	0.41414	0.41531	0.54919	0.80078	0.66322	0.75434	0.58396	0.7508	0.5406	0.64971	0.7888	0.68467	0.76292	0.69402	0.40572	0.64482	0.65188	0.66146	0.47668	0.69724	0.45568	0.38954	0.71356	0.73978	0.52431	0.65887	0.39577	0.61176	0.51674	0.51026
477.31	0.60335	0.60785	0.32732	0.54959	0.3175	0.3998	0.43216	0.42741	0.57258	0.82447	0.68237	0.79524	0.59991	0.7746	0.56008	0.67098	0.8134	0.71096	0.78797	0.7156	0.42136	0.66662	0.67532	0.68503	0.49479	0.71635	0.47087	0.40427	0.73449	0.75805	0.53928	0.67725	0.40696	0.63018	0.53949	0.52823
478.34	0.60207	0.62087	0.32615	0.54958	0.31845	0.40303	0.44326	0.43275	0.59481	0.84238	0.69697	0.83413	0.60918	0.79619	0.57452	0.68604	0.83073	0.72781	0.80811	0.73585	0.43455	0.68373	0.69277	0.70036	0.51156	0.72828	0.48584	0.41314	0.75262	0.77524	0.55547	0.69219	0.41529	0.64761	0.56044	0.54
479.37	0.60671	0.63486	0.3281	0.55873	0.32747	0.4055	0.45496	0.44489	0.61571	0.85741	0.72518	0.86787	0.61598	0.82379	0.58487	0.70362	0.85335	0.74411	0.82721	0.75438	0.44818	0.70282	0.71367	0.71737	0.52906	0.74317	0.50162	0.4254	0.77186	0.79277	0.57116	0.71271	0.42567	0.66684	0.58291	0.55508
480.38	0.60602	0.64709	0.33484	0.56465	0.32969	0.40709	0.46592	0.4531	0.63478	0.87336	0.74261	0.90044	0.62257	0.83981	0.59586	0.71028	0.87274	0.75779	0.84725	0.77068	0.46261	0.72238	0.73359	0.73205	0.54708	0.75623	0.51841	0.43454	0.79206	0.80644	0.58541	0.73127	0.43472	0.68408	0.60514	0.56929
481.41	0.60645	0.6564	0.34171	0.57064	0.32938	0.4076	0.47738	0.46524	0.65833	0.88802	0.7578	0.92713	0.62597	0.86044	0.60665	0.72579	0.88838	0.77329	0.8618	0.79234	0.47891	0.73832	0.75347	0.74906	0.56567	0.77029	0.53771	0.44642	0.80894	0.82406	0.59996	0.75116	0.44507	0.70281	0.62922	0.58225
482.45	0.59828	0.67061	0.35367	0.57945	0.33487	0.40861	0.48721	0.47472	0.67833	0.90014	0.77347	0.95322	0.6271	0.87519	0.61765	0.73843	0.90086	0.78987	0.87491	0.81368	0.49225	0.75582	0.77189	0.76377	0.58335	0.78064	0.5567	0.45823	0.82749	0.84076	0.61525	0.77065	0.45547	0.72369	0.654	0.59593
483.48	0.59412	0.67753	0.35435	0.58348	0.33209	0.40471	0.49415	0.48249	0.69115	0.90603	0.78255	0.96739	0.62891	0.88308	0.62144	0.74289	0.91084	0.79219	0.8833	0.82841	0.4997	0.76884	0.78897	0.77734	0.59589	0.78962	0.56957	0.46548	0.84054	0.85186	0.6208	0.78663	0.4646	0.73327	0.67303	0.6041
484.51	0.58271	0.68218	0.34736	0.58721	0.32376	0.40049	0.50001	0.48613	0.69901	0.91749	0.78969	0.97986	0.63124	0.89112	0.62273	0.75143	0.91742	0.79892	0.88942	0.84586	0.50987	0.78014	0.80428	0.7895	0.6084	0.79824	0.58125	0.47501	0.85341	0.86364	0.62946	0.79893	0.47245	0.74319	0.69405	0.6085
485.54	0.56272	0.67443	0.33597	0.58092	0.31656	0.38966	0.49989	0.48058	0.70395	0.91419	0.78623	0.98087	0.62614	0.89456	0.61645	0.75367	0.91897	0.79501	0.88201	0.85464	0.51349	0.78406	0.81052	0.79429	0.61228	0.80047	0.58653	0.47752	0.85894	0.8661	0.63163	0.80307	0.47364	0.74926	0.70629	0.60655
486.57	0.54666	0.67228	0.32779	0.58676	0.31624	0.38735	0.50346	0.48439	0.7086	0.92609	0.7984	0.98148	0.6298	0.89813	0.61658	0.76352	0.92641	0.79925	0.88497	0.8674	0.51887	0.79702	0.82019	0.80359	0.62369	0.80578	0.59618	0.48517	0.87274	0.87536	0.63757	0.81377	0.4808	0.75982	0.72331	0.61279
487.58	0.52993	0.6702	0.31592	0.58567	0.31251	0.38654	0.50251	0.48537	0.71112	0.92697	0.80427	0.97159	0.62767	0.90206	0.61315	0.77016	0.92819	0.79187	0.87893	0.87481	0.52362	0.80132	0.82912	0.80842	0.6301	0.80931	0.60087	0.48919	0.88228	0.87985	0.63709	0.82125	0.48291	0.76305	0.73565	0.61164
488.61	0.52646	0.66393	0.31477	0.59197	0.31577	0.37964	0.5063	0.48651	0.71215	0.9404	0.81385	0.95767	0.62727	0.90428	0.6092	0.77794	0.93507	0.79397	0.87528	0.88284	0.52658	0.80721	0.83538	0.81248	0.63676	0.81183	0.60866	0.49244	0.89371	0.88469	0.64152	0.82918	0.48336	0.76803	0.74797	0.61049
489.64	0.51389	0.652	0.3131	0.59203	0.31863	0.37758	0.50847	0.4882	0.71693	0.94099	0.81453	0.93984	0.6288	0.90476	0.61423	0.77547	0.94132	0.79213	0.8734	0.88995	0.52981	0.81243	0.84146	0.81612	0.64248	0.81364	0.61852	0.49438	0.90324	0.88961	0.6428	0.83437	0.48548	0.77353	0.75951	0.60981
490.67	0.51255	0.65356	0.31291	0.59722	0.32397	0.38005	0.51463	0.49566	0.71917	0.94471	0.82273	0.92105	0.63086	0.90644	0.61938	0.77665	0.94691	0.79269	0.87201	0.90051	0.53272	0.8174	0.84653	0.82307	0.64813	0.8166	0.62547	0.49865	0.91331	0.89687	0.64644	0.84163	0.49066	0.77588	0.77236	0.61134
491.7	0.51683	0.6502	0.31616	0.60355	0.32916	0.38563	0.51884	0.49397	0.72335	0.94578	0.83402	0.9042	0.63222	0.91805	0.62593	0.77382	0.95305	0.79193	0.86685	0.90899	0.53866	0.82042	0.85296	0.82961	0.65208	0.82206	0.63117	0.50048	0.92303	0.90337	0.64831	0.84789	0.49407	0.77429	0.78402	0.61299
492.74	0.51932	0.64306	0.32206	0.60826	0.33349	0.38545	0.52187	0.49259	0.72634	0.94484	0.84083	0.88451	0.63795	0.92042	0.63178	0.77088	0.95931	0.7893	0.86302	0.91456	0.53838	0.8214	0.85238	0.83012	0.65264	0.82412	0.63481	0.50057	0.93073	0.90717	0.65152	0.84987	0.49593	0.77314	0.79114	0.61252
493.74	0.52031	0.63942	0.32743	0.61534	0.33876	0.39468	0.52723	0.49648	0.73414	0.93925	0.84789	0.87177	0.64224	0.92436	0.64454	0.77078	0.96021	0.78799	0.86019	0.92328	0.54578	0.82425	0.85722	0.83692	0.654	0.83014	0.63878	0.50695	0.93828	0.91653	0.65435	0.85374	0.50227	0.77562	0.80227	0.61876
494.77	0.53389	0.63672	0.34128	0.62438	0.34602	0.40337	0.53703	0.5014	0.7412	0.94909	0.86395	0.86095	0.64934	0.9285	0.65252	0.77784	0.9691	0.78757	0.8609	0.93291	0.55063	0.82736	0.86221	0.84444	0.65836	0.83631	0.64186	0.51308	0.94913	0.92627	0.65731	0.8586	0.50807	0.77759	0.81195	0.6252
495.8	0.53859	0.62424	0.35144	0.63014	0.35371	0.40372	0.54111	0.49598	0.74646	0.94965	0.87816	0.84803	0.64962	0.92105	0.66018	0.77828	0.97168	0.78041	0.86059	0.93502	0.553	0.82722	0.86475	0.84637	0.65705	0.84015	0.64171	0.51381	0.95717	0.93173	0.65541	0.86063	0.51085	0.77574	0.81454	0.6293
496.83	0.5442	0.62092	0.36125	0.63536	0.35598	0.40375	0.54985	0.50068	0.74941	0.94829	0.88189	0.83946	0.65152	0.91194	0.66501	0.77887	0.97045	0.76925	0.86236	0.93774	0.55497	0.82604	0.86745	0.84822	0.65491	0.84518	0.64551	0.51784	0.96392	0.93907	0.65632	0.85833	0.51332	0.77795	0.81843	0.63301
497.86	0.5629	0.60466	0.36661	0.63456	0.35943	0.4028	0.5523	0.49772	0.74964	0.94831	0.88549	0.83372	0.65196	0.89943	0.66426	0.77343	0.97099	0.75711	0.85713	0.93799	0.55316	0.82255	0.86676	0.84793	0.64899	0.8447	0.64288	0.51677	0.96414	0.94185	0.65052	0.85362	0.51538	0.77296	0.81793	0.63149
498.87	0.56508	0.59437	0.3664	0.62898	0.35697	0.40149	0.55168	0.48902	0.74449	0.94323	0.89262	0.82459	0.64762	0.88437	0.65671	0.7637	0.96728	0.73884	0.85195	0.93506	0.5469	0.81812	0.86401	0.84348	0.6409	0.84481	0.63869	0.50906	0.96392	0.93526	0.64213	0.84598	0.51232	0.76765	0.81112	0.62729
499.9	0.58063	0.58443	0.37362	0.62535	0.36501	0.40174	0.55037	0.48255	0.73947	0.93564	0.89539	0.81965	0.64429	0.87184	0.65896	0.75918	0.96132	0.72282	0.84463	0.92847	0.53934	0.81258	0.8584	0.83803	0.6297	0.84366	0.63551	0.50332	0.96287	0.93158	0.63614	0.84112	0.51058	0.76147	0.80222	0.62328
500.93	0.6004	0.5785	0.38577	0.62969	0.36784	0.41016	0.55442	0.4859	0.73602	0.93544	0.90763	0.82672	0.64547	0.87067	0.66512	0.76525	0.96127	0.71085	0.84569	0.93121	0.53868	0.81214	0.85919	0.84015	0.62551	0.84777	0.63693	0.50329	0.9678	0.93379	0.63558	0.83946	0.51031	0.764	0.80234	0.62262
501.96	0.61871	0.56614	0.40036	0.6233	0.37794	0.4135	0.55396	0.48039	0.73503	0.93024	0.919	0.82651	0.64704	0.86402	0.66971	0.76198	0.9618	0.69558	0.83758	0.9302	0.53211	0.80944	0.85423	0.83278	0.61509	0.84502	0.63486	0.4971	0.96622	0.92579	0.62793	0.83473	0.50647	0.75718	0.79643	0.61542
502.99	0.62739	0.56066	0.41595	0.62018	0.38615	0.41993	0.55646	0.47789	0.73289	0.92412	0.93355	0.82669	0.64475	0.85732	0.67469	0.76207	0.9604	0.67949	0.83461	0.93143	0.53	0.80513	0.85378	0.83146	0.60615	0.8498	0.6343	0.49385	0.96686	0.92142	0.6233	0.83438	0.50505	0.7559	0.7923	0.61307
504.02	0.63801	0.54895	0.42895	0.61536	0.39436	0.42234	0.55379	0.47911	0.73209	0.91368	0.93898	0.83091	0.64707	0.85105	0.67798	0.76299	0.95983	0.66506	0.83228	0.92951	0.52668	0.79817	0.84964	0.82945	0.59598	0.84958	0.63539	0.49136	0.9658	0.91896	0.61883	0.83247	0.50357	0.75286	0.78643	0.60752
505.02	0.6551	0.55055	0.44184	0.61214	0.39522	0.42618	0.55268	0.47906	0.73187	0.90023	0.95402	0.83328	0.64864	0.83893	0.67694	0.76026	0.95763	0.64894	0.82704	0.93142	0.52464	0.79213	0.84623	0.82662	0.58616	0.84904	0.63446	0.48669	0.96431	0.91526	0.61086	0.82878	0.50127	0.74811	0.77961	0.60316
506.05	0.67269	0.55434	0.44892	0.59731	0.39881	0.42494	0.54902	0.48245	0.73288	0.89085	0.9583	0.83718	0.65361	0.83182	0.67418	0.75678	0.95912	0.63467	0.81987	0.93089	0.52125	0.78607	0.84337	0.82362	0.57651	0.84912	0.63313	0.48195	0.9608	0.90706	0.60285	0.82638	0.5004	0.74239	0.77259	0.60052
507.08	0.67904	0.55158	0.44418	0.58311	0.39099	0.41969	0.54228	0.47872	0.72633	0.87579	0.95636	0.84054	0.64852	0.8156	0.66805	0.7553	0.95675	0.61974	0.81397	0.92548	0.51455	0.77728	0.83757	0.82185	0.56395	0.84724	0.62609	0.47559	0.95534	0.90215	0.5973	0.82166	0.49731	0.73681	0.76284	0.59305
508.11	0.68733	0.55712	0.4416	0.56999	0.38878	0.42183	0.53948	0.48091	0.7266	0.8682	0.95641	0.84734	0.6515	0.80858	0.66919	0.75499	0.95722	0.61241	0.81355	0.92335	0.51305	0.77444	0.83561	0.8239	0.55881	0.84279	0.62586	0.47134	0.95688	0.90109	0.59511	0.81739	0.4952	0.73514	0.75619	0.59083
509.14	0.70531	0.56784	0.45022	0.56451	0.38915	0.42373	0.54056	0.48329	0.72946	0.86145	0.96676	0.85221	0.65603	0.80091	0.67178	0.75642	0.9604	0.60661	0.81784	0.92434	0.51182	0.77368	0.83534	0.82572	0.55544	0.84458	0.6235	0.46961	0.9579	0.90101	0.59492	0.81666	0.49507	0.73317	0.75143	0.5902
510.14	0.70607	0.57463	0.45176	0.55314	0.3908	0.42436	0.54066	0.4829	0.72838	0.85037	0.96348	0.85671	0.65643	0.7922	0.6741	0.75868	0.96386	0.60131	0.82203	0.92136	0.50948	0.77039	0.83628	0.82796	0.55084	0.84666	0.62054	0.46861	0.95678	0.90003	0.59658	0.81615	0.49187	0.73223	0.74969	0.58681
511.17	0.71039	0.57975	0.45802	0.54487	0.39878	0.43084	0.54236	0.47939	0.72943	0.84071	0.96719	0.85644	0.65503	0.78429	0.67828	0.75838	0.96594	0.59435	0.82535	0.91941	0.50983	0.76844	0.83763	0.83135	0.54785	0.84559	0.62108	0.46928	0.95484	0.90314	0.59921	0.81567	0.49124	0.7318	0.74749	0.58087
512.2	0.71461	0.58691	0.46882	0.53743	0.40377	0.43476	0.5412	0.47845	0.7312	0.83031	0.96999	0.85445	0.65832	0.77729	0.67758	0.7562	0.96246	0.58837	0.82915	0.91425	0.50748	0.76503	0.83949	0.83296	0.54495	0.84523	0.61911	0.46699	0.95396	0.90328	0.5987	0.81364	0.48729	0.72958	0.74286	0.57538
513.23	0.71686	0.5922	0.47573	0.52811	0.40288	0.43266	0.53751	0.47177	0.72578	0.81719	0.96167	0.84321	0.65379	0.76368	0.66989	0.74943	0.95755	0.57673	0.82557	0.90638	0.50363	0.75958	0.83846	0.82814	0.53684	0.84446	0.61341	0.46135	0.94643	0.89969	0.59578	0.8087	0.48165	0.72388	0.73497	0.56458
514.23	0.70835	0.59792	0.46988	0.50953	0.40015	0.42931	0.5286	0.45639	0.72086	0.80853	0.94724	0.8262	0.64814	0.75534	0.66027	0.73815	0.9512	0.56279	0.81503	0.89576	0.49834	0.75198	0.83578	0.82234	0.52676	0.83775	0.60648	0.45437	0.93859	0.89361	0.59128	0.80007	0.47474	0.71842	0.72655	0.5532
515.26	0.70608	0.59987	0.46851	0.49358	0.39708	0.42944	0.51971	0.44545	0.7196	0.8013	0.94259	0.80957	0.6458	0.75131	0.64728	0.72396	0.94767	0.55219	0.8052	0.88827	0.4961	0.74745	0.83474	0.82634	0.52229	0.8339	0.60144	0.44811	0.93253	0.88733	0.58934	0.79224	0.4705	0.7148	0.71678	0.54416
516.29	0.70486	0.60353	0.46491	0.48442	0.39221	0.43002	0.51554	0.43725	0.71642	0.79411	0.93752	0.79248	0.64763	0.74192	0.63771	0.7125	0.94293	0.54501	0.79584	0.88059	0.49316	0.74416	0.83346	0.84959	0.51506	0.83226	0.59624	0.44228	0.92871	0.88427	0.58799	0.78699	0.46549	0.71282	0.70916	0.53868
517.32	0.70716	0.61079	0.4561	0.47529	0.39243	0.43234	0.51511	0.43107	0.71576	0.79407	0.94387	0.77693	0.65203	0.73697	0.6334	0.70608	0.94504	0.53882	0.78617	0.87631	0.49381	0.74268	0.83247	0.85141	0.5119	0.82944	0.59324	0.43758	0.92528	0.8829	0.58523	0.78362	0.46254	0.71254	0.70414	0.53391
518.34	0.72126	0.61748	0.46277	0.47437	0.40161	0.44054	0.52103	0.43355	0.72724	0.79441	0.96251	0.76972	0.67026	0.74684	0.63549	0.70726	0.95374	0.54522	0.78936	0.8781	0.49989	0.74662	0.83705	0.85983	0.51806	0.83556	0.60021	0.4432	0.93139	0.88925	0.59194	0.78745	0.46383	0.71817	0.70941	0.53752
519.35	0.72724	0.61858	0.4708	0.46955	0.40556	0.44568	0.5239	0.43427	0.72841	0.78885	0.96603	0.76079	0.68069	0.74553	0.62887	0.6996	0.95449	0.54252	0.78303	0.87391	0.50151	0.74561	0.83611	0.86077	0.51836	0.83352	0.59908	0.44205	0.93247	0.88903	0.58959	0.78392	0.45991	0.71774	0.70733	0.5337
520.37	0.73861	0.62282	0.47305	0.468	0.40935	0.45104	0.53159	0.43543	0.73625	0.79004	0.97477	0.75207	0.69371	0.74847	0.62872	0.69838	0.95874	0.54086	0.77787	0.87205	0.50256	0.74747	0.83508	0.85459	0.51917	0.83414	0.59967	0.44313	0.931	0.89062	0.58987	0.78314	0.45814	0.72211	0.70964	0.53307
521.4	0.74697	0.62216	0.47392	0.46267	0.40971	0.45002	0.53001	0.42968	0.73839	0.78974	0.97636	0.74206	0.70178	0.75203	0.62149	0.69353	0.95804	0.54114	0.77246	0.86787	0.50211	0.7489	0.8328	0.82466	0.52062	0.83104	0.59974	0.44211	0.92873	0.88859	0.58502	0.77801	0.4538	0.7206	0.70663	0.52783
522.43	0.75652	0.61608	0.47504	0.4578	0.4125	0.45185	0.5306	0.42586	0.73954	0.78249	0.96658	0.73214	0.70973	0.75066	0.61172	0.68337	0.95679	0.54101	0.76806	0.86309	0.50079	0.74704	0.83034	0.81865	0.5193	0.82706	0.59693	0.44154	0.92516	0.88282	0.58204	0.77182	0.44842	0.71803	0.70476	0.52571
523.43	0.75032	0.6138	0.46399	0.45088	0.40985	0.44881	0.52966	0.41996	0.7376	0.77705	0.95857	0.72163	0.70864	0.74334	0.60113	0.67144	0.95273	0.53088	0.75593	0.85409	0.49349	0.74261	0.82219	0.80898	0.51364	0.81813	0.59014	0.43487	0.91738	0.87528	0.57358	0.76325	0.44192	0.71236	0.69767	0.51696
524.46	0.76346	0.61139	0.45321	0.44824	0.40827	0.45461	0.53506	0.4214	0.74256	0.77556	0.96566	0.71595	0.71186	0.74343	0.59741	0.66813	0.95341	0.53635	0.75281	0.85231	0.49264	0.74384	0.81892	0.8061	0.5151	0.81603	0.58658	0.43537	0.91308	0.87388	0.57476	0.75871	0.43925	0.7109	0.69622	0.51451
525.48	0.75229	0.60213	0.44742	0.44156	0.40686	0.44929	0.53272	0.4141	0.73931	0.76378	0.95826	0.71006	0.70937	0.73525	0.58578	0.65975	0.95015	0.5338	0.74807	0.84554	0.49018	0.73923	0.81438	0.79993	0.51012	0.80608	0.58197	0.43164	0.91051	0.8687	0.56701	0.75132	0.43145	0.70076	0.69043	0.50741
526.51	0.73911	0.59047	0.43261	0.43471	0.40346	0.44662	0.53212	0.40787	0.73695	0.74837	0.94891	0.7003	0.70439	0.72124	0.57148	0.64489	0.94605	0.53043	0.74	0.83526	0.48252	0.72931	0.8063	0.792	0.504	0.79519	0.57097	0.42403	0.90246	0.86169	0.56067	0.74149	0.42221	0.691	0.68436	0.49824
527.51	0.73502	0.58119	0.42941	0.42994	0.39845	0.44376	0.53851	0.40755	0.74089	0.74633	0.95027	0.69589	0.70423	0.71749	0.56853	0.64001	0.94738	0.53483	0.7383	0.82985	0.48048	0.72648	0.80218	0.7884	0.50333	0.79054	0.5693	0.42309	0.89794	0.86128	0.55888	0.73596	0.41644	0.68693	0.68003	0.49394
528.54	0.73015	0.56458	0.42493	0.42513	0.39511	0.43949	0.53731	0.40443	0.73914	0.73608	0.94499	0.68728	0.70021	0.71032	0.56249	0.62842	0.94486	0.53487	0.73369	0.82174	0.47645	0.72012	0.79681	0.78117	0.49785	0.78147	0.56073	0.4212	0.89256	0.85458	0.55199	0.72915	0.40664	0.67724	0.67446	0.48679
529.56	0.71567	0.55358	0.41838	0.41993	0.3926	0.43115	0.53113	0.39855	0.73494	0.72521	0.94116	0.67921	0.69658	0.70216	0.55548	0.62194	0.94222	0.53054	0.72729	0.81257	0.46875	0.71438	0.79109	0.77384	0.49203	0.77469	0.55699	0.4166	0.8872	0.84822	0.54535	0.72419	0.39823	0.66998	0.67152	0.48055
530.59	0.70901	0.53738	0.40547	0.41197	0.38475	0.42405	0.52302	0.39273	0.72631	0.7141	0.93326	0.66742	0.69115	0.69015	0.54693	0.60401	0.93582	0.525	0.71513	0.79829	0.45712	0.70464	0.77995	0.76267	0.48187	0.76546	0.54463	0.40746	0.87443	0.83964	0.53778	0.71316	0.38749	0.65907	0.66394	0.47147
531.61	0.70643	0.519	0.40501	0.405	0.38183	0.42469	0.52342	0.39315	0.72539	0.70817	0.93796	0.66212	0.6887	0.68546	0.54096	0.59916	0.93389	0.52354	0.70779	0.78942	0.44986	0.69937	0.77272	0.75538	0.47561	0.75974	0.53877	0.40608	0.87057	0.83321	0.53358	0.7066	0.38191	0.65181	0.66001	0.46714
532.62	0.69965	0.5093	0.40106	0.40401	0.38575	0.41965	0.51719	0.39045	0.72436	0.70175	0.9409	0.65626	0.68126	0.67574	0.53263	0.59501	0.93411	0.52205	0.69968	0.78046	0.44233	0.69511	0.76802	0.74978	0.47067	0.75494	0.53301	0.40356	0.8687	0.82666	0.5307	0.70162	0.37808	0.64615	0.65852	0.4632
533.64	0.69171	0.49588	0.3894	0.3972	0.38364	0.4142	0.51	0.3867	0.71848	0.69856	0.93707	0.64846	0.67317	0.66567	0.52095	0.58733	0.93221	0.5188	0.68706	0.7693	0.43143	0.68948	0.7596	0.74097	0.46334	0.74849	0.52609	0.39542	0.86066	0.81804	0.52605	0.6937	0.37093	0.63951	0.65345	0.4566
534.67	0.70196	0.48337	0.39097	0.3992	0.38954	0.41673	0.51507	0.3884	0.72174	0.70308	0.94017	0.64832	0.67673	0.6638	0.52146	0.58431	0.93628	0.52842	0.68271	0.76441	0.4341	0.6883	0.75882	0.73836	0.46421	0.74819	0.5269	0.39673	0.85996	0.8173	0.52778	0.6911	0.36887	0.63754	0.65531	0.45708
535.67	0.71	0.46946	0.38889	0.40296	0.39391	0.41484	0.5151	0.39173	0.72288	0.70548	0.945	0.64452	0.67239	0.66258	0.51381	0.58505	0.93516	0.53734	0.67703	0.75733	0.43283	0.68722	0.75453	0.73439	0.4637	0.74804	0.52682	0.39944	0.86193	0.81479	0.52784	0.68989	0.3665	0.63606	0.65434	0.45423
536.69	0.71619	0.47138	0.39016	0.41308	0.40119	0.41219	0.51358	0.3929	0.72662	0.71177	0.94746	0.64209	0.67198	0.65988	0.51237	0.58794	0.93724	0.5462	0.67262	0.75482	0.43809	0.69027	0.75312	0.73361	0.46434	0.75192	0.53283	0.40501	0.86694	0.81675	0.53136	0.69236	0.36655	0.63793	0.65898	0.4563
537.72	0.71782	0.45583	0.38301	0.40988	0.3983	0.41264	0.50682	0.38942	0.72173	0.71155	0.95322	0.63401	0.6685	0.65473	0.50339	0.58054	0.93012	0.54554	0.66228	0.7454	0.43856	0.6848	0.74368	0.72623	0.4572	0.74613	0.52532	0.4033	0.86473	0.81035	0.52808	0.68788	0.36069	0.6302	0.65663	0.44913
538.74	0.72563	0.45704	0.3864	0.41959	0.40448	0.41705	0.50992	0.39467	0.72419	0.71706	0.9699	0.63299	0.67425	0.65486	0.50043	0.5839	0.92649	0.56013	0.6648	0.7461	0.44601	0.68628	0.74171	0.72773	0.45971	0.75061	0.53061	0.41211	0.87373	0.81346	0.53234	0.69152	0.36435	0.6338	0.65984	0.45251
539.74	0.71813	0.44664	0.37704	0.41913	0.39702	0.40412	0.49847	0.39085	0.7152	0.71093	0.9644	0.62295	0.65758	0.64268	0.48479	0.5722	0.91332	0.55591	0.64809	0.73343	0.43848	0.67814	0.72833	0.71699	0.44798	0.74029	0.51816	0.40964	0.87176	0.80625	0.52312	0.68397	0.35807	0.62525	0.65163	0.442
540.77	0.71057	0.44438	0.37598	0.41745	0.39543	0.40648	0.49922	0.39441	0.71217	0.71549	0.96518	0.62199	0.65872	0.63444	0.48095	0.5664	0.90841	0.5623	0.64306	0.73114	0.43895	0.67841	0.72582	0.71643	0.44667	0.73949	0.51837	0.4142	0.87696	0.80621	0.52443	0.68448	0.35791	0.62518	0.65425	0.44166
541.79	0.70026	0.43562	0.36946	0.41562	0.39496	0.40267	0.49555	0.39615	0.70487	0.71707	0.96663	0.61912	0.6516	0.62814	0.47435	0.55793	0.89813	0.56192	0.63772	0.72174	0.43341	0.67153	0.71709	0.70976	0.44009	0.73421	0.51182	0.41135	0.87677	0.8008	0.52063	0.68146	0.35569	0.62223	0.65009	0.43633
542.82	0.69416	0.42871	0.36534	0.41828	0.39329	0.3941	0.48858	0.39655	0.69629	0.71277	0.94806	0.61624	0.64419	0.62093	0.46639	0.54587	0.88424	0.55906	0.63036	0.71671	0.42583	0.6649	0.70896	0.70264	0.43583	0.72909	0.50959	0.40852	0.87806	0.79504	0.51627	0.67553	0.35235	0.61967	0.64433	0.43239
543.82	0.69787	0.42188	0.36544	0.41704	0.39438	0.38703	0.48463	0.39651	0.69191	0.71162	0.93717	0.61646	0.63553	0.61787	0.46097	0.5374	0.87535	0.55592	0.62302	0.7087	0.422	0.66077	0.7042	0.69749	0.4304	0.72354	0.50716	0.40872	0.87942	0.79172	0.51559	0.67076	0.35044	0.61661	0.64442	0.42862
544.84	0.70467	0.42591	0.37103	0.42513	0.41071	0.39541	0.48984	0.40482	0.69157	0.71691	0.94093	0.62051	0.63845	0.61935	0.46994	0.54091	0.87473	0.56101	0.63343	0.71265	0.42213	0.66186	0.7049	0.70123	0.43603	0.72895	0.51737	0.41572	0.8869	0.79306	0.52041	0.67651	0.35438	0.62056	0.64769	0.43316
545.86	0.70981	0.42703	0.37291	0.43251	0.41843	0.39097	0.48331	0.40318	0.6849	0.7148	0.93276	0.61705	0.6277	0.61722	0.46642	0.53543	0.86493	0.55058	0.62984	0.70793	0.41633	0.65725	0.69621	0.69335	0.43076	0.72389	0.51421	0.41328	0.8854	0.78723	0.51527	0.67188	0.35242	0.61575	0.64055	0.42757
546.89	0.72257	0.42682	0.37453	0.43407	0.42267	0.39199	0.48204	0.40792	0.67896	0.71062	0.93056	0.61537	0.62291	0.61366	0.46636	0.52843	0.86005	0.54802	0.62669	0.70744	0.41199	0.65418	0.69222	0.69023	0.43166	0.72018	0.51183	0.41548	0.88339	0.78203	0.51303	0.66871	0.34892	0.61201	0.63735	0.42343
547.89	0.73405	0.43778	0.3792	0.44115	0.43188	0.39601	0.48741	0.41295	0.67952	0.70876	0.93795	0.61716	0.6208	0.61207	0.47297	0.52597	0.85964	0.5494	0.62846	0.70601	0.41042	0.65337	0.68874	0.68929	0.43378	0.72197	0.51345	0.41896	0.88492	0.78144	0.51406	0.67325	0.35239	0.61302	0.63663	0.42149
548.91	0.73355	0.44153	0.37778	0.44804	0.43594	0.39627	0.4855	0.41618	0.67491	0.70939	0.93364	0.61697	0.6187	0.60857	0.47511	0.52725	0.85472	0.54827	0.6267	0.7069	0.40472	0.65054	0.68311	0.68412	0.43673	0.72202	0.50982	0.41892	0.88136	0.77717	0.51064	0.67382	0.35094	0.61134	0.63048	0.41755
549.93	0.73064	0.43601	0.37706	0.44975	0.43395	0.39307	0.48024	0.4141	0.66728	0.70438	0.9211	0.615	0.61477	0.60529	0.46901	0.52173	0.84984	0.5424	0.61739	0.70326	0.39756	0.64555	0.67589	0.67701	0.43276	0.71553	0.50259	0.41533	0.87191	0.77032	0.50693	0.67115	0.34799	0.60781	0.62411	0.41175
550.93	0.72853	0.44163	0.37663	0.45428	0.43677	0.39419	0.47885	0.4179	0.66633	0.69419	0.91861	0.61796	0.61016	0.60287	0.47316	0.52004	0.84498	0.54113	0.61709	0.70148	0.39256	0.64054	0.67074	0.67627	0.43453	0.71451	0.50015	0.41323	0.86289	0.76455	0.50683	0.66955	0.3476	0.60688	0.6199	0.41135
551.96	0.71948	0.44383	0.37369	0.45714	0.44025	0.38982	0.47739	0.41773	0.66627	0.68641	0.90369	0.62008	0.60901	0.60609	0.47317	0.51989	0.84193	0.53908	0.6169	0.6982	0.38807	0.63828	0.66914	0.6759	0.43355	0.71298	0.50243	0.41028	0.85187	0.76005	0.50452	0.66781	0.34977	0.60566	0.61414	0.41047
552.98	0.70887	0.44405	0.37129	0.45919	0.44129	0.39022	0.47148	0.42254	0.66129	0.67663	0.8928	0.62075	0.60872	0.60758	0.4698	0.52127	0.83696	0.54161	0.61332	0.69551	0.3827	0.63467	0.6669	0.6721	0.43187	0.71041	0.50231	0.40962	0.83943	0.75541	0.50318	0.66207	0.3484	0.60385	0.60944	0.41035
553.98	0.70094	0.44427	0.36664	0.45504	0.4402	0.3871	0.46259	0.41991	0.65179	0.66182	0.88082	0.6152	0.6051	0.60594	0.46532	0.51163	0.8277	0.53731	0.60545	0.6888	0.37283	0.62989	0.66186	0.66543	0.42674	0.70365	0.49589	0.40208	0.82376	0.74706	0.50008	0.65494	0.34684	0.59738	0.60115	0.40633
555	0.6865	0.4471	0.35094	0.4466	0.43895	0.38015	0.45696	0.41756	0.64579	0.64864	0.86856	0.60998	0.59699	0.60536	0.45956	0.50147	0.81485	0.53251	0.60209	0.68081	0.36422	0.62237	0.65663	0.66037	0.42426	0.70007	0.49108	0.39437	0.80878	0.73957	0.49744	0.64617	0.34679	0.59128	0.59279	0.4027
556.02	0.68237	0.44357	0.34195	0.4436	0.44054	0.37344	0.45389	0.41234	0.63642	0.63871	0.85338	0.60116	0.60093	0.60516	0.45271	0.49778	0.80859	0.53325	0.59522	0.67475	0.35685	0.61912	0.65391	0.65273	0.42106	0.69487	0.48695	0.39066	0.79493	0.73308	0.49524	0.64134	0.34543	0.58658	0.5875	0.39997
557.05	0.67573	0.4421	0.33955	0.44438	0.44134	0.36694	0.44558	0.40641	0.62554	0.62713	0.83877	0.59178	0.60087	0.60287	0.44922	0.49132	0.80228	0.52784	0.58837	0.66707	0.34849	0.61224	0.64464	0.64293	0.41732	0.68827	0.47778	0.38211	0.78111	0.72519	0.49331	0.63257	0.34335	0.57908	0.58143	0.39493
558.04	0.6652	0.44074	0.33629	0.44838	0.44516	0.36534	0.43819	0.39785	0.61669	0.61474	0.82382	0.58125	0.59701	0.59982	0.44952	0.48496	0.79815	0.51646	0.58414	0.66123	0.343	0.60847	0.63955	0.6351	0.41658	0.68258	0.47267	0.37472	0.76822	0.71955	0.4899	0.62463	0.34193	0.57383	0.57528	0.39216
559.07	0.65687	0.44073	0.34072	0.45525	0.44647	0.36667	0.43525	0.3935	0.61018	0.59833	0.81085	0.57522	0.59481	0.59866	0.44931	0.48415	0.79895	0.51166	0.58336	0.6543	0.33769	0.60252	0.63411	0.62911	0.41369	0.67587	0.47253	0.37107	0.75572	0.71343	0.48598	0.61677	0.33978	0.5686	0.57218	0.39223
560.09	0.66036	0.44517	0.35414	0.4713	0.45157	0.3733	0.43488	0.3972	0.60932	0.59191	0.80675	0.57066	0.60266	0.59791	0.4524	0.49149	0.80252	0.51331	0.5864	0.6527	0.33875	0.60355	0.63358	0.62498	0.41855	0.67665	0.47284	0.37191	0.75114	0.71007	0.48747	0.61501	0.34061	0.56847	0.57347	0.39797
561.09	0.64387	0.44479	0.35755	0.47298	0.44985	0.37052	0.42464	0.39524	0.60449	0.57384	0.79798	0.56475	0.59584	0.59247	0.4501	0.48627	0.79892	0.50537	0.58446	0.6464	0.33288	0.59807	0.62928	0.61953	0.41802	0.67085	0.4698	0.36432	0.7415	0.70404	0.48438	0.60754	0.33931	0.56259	0.56912	0.39814
562.11	0.64177	0.44993	0.36398	0.47937	0.45644	0.37672	0.4212	0.39558	0.60147	0.56461	0.79443	0.5597	0.59485	0.59057	0.45329	0.48793	0.80097	0.50643	0.58306	0.6472	0.33083	0.5975	0.63029	0.61684	0.42478	0.67158	0.47219	0.3651	0.73742	0.70207	0.48529	0.6055	0.3384	0.56253	0.56901	0.40692
563.13	0.64359	0.45428	0.36552	0.48278	0.4588	0.37606	0.4181	0.39755	0.59609	0.55962	0.79015	0.55746	0.59595	0.58686	0.45368	0.48796	0.80109	0.50963	0.58049	0.64577	0.32704	0.59504	0.6283	0.6157	0.43021	0.67199	0.4725	0.36403	0.73018	0.69654	0.48516	0.6028	0.33686	0.559	0.56782	0.41686
564.13	0.64322	0.45681	0.36817	0.4824	0.46406	0.3761	0.4148	0.3936	0.59154	0.55464	0.78492	0.55456	0.59639	0.5863	0.4564	0.48636	0.79801	0.50859	0.5753	0.6456	0.32752	0.59305	0.62735	0.61403	0.43748	0.67594	0.47278	0.36211	0.7234	0.69327	0.48391	0.59981	0.3366	0.55847	0.56961	0.4242
565.15	0.63176	0.45659	0.36652	0.47844	0.46761	0.37213	0.40329	0.38496	0.57838	0.54069	0.77509	0.54775	0.59024	0.57804	0.4536	0.4807	0.79533	0.50242	0.56232	0.64029	0.3203	0.58867	0.62236	0.6099	0.43914	0.66943	0.47115	0.3568	0.7146	0.68604	0.47933	0.59252	0.33347	0.55337	0.56769	0.42851
566.17	0.63021	0.45671	0.37111	0.47407	0.47158	0.37525	0.40292	0.38327	0.56936	0.53936	0.76675	0.54438	0.59095	0.57602	0.45462	0.47891	0.79365	0.50372	0.55569	0.63815	0.31792	0.58625	0.61856	0.60731	0.44564	0.66841	0.47375	0.35712	0.71024	0.68056	0.47936	0.58864	0.33179	0.55171	0.56763	0.43898
567.17	0.61889	0.45222	0.37191	0.46645	0.46762	0.37318	0.39804	0.37978	0.55971	0.53186	0.75748	0.54087	0.58397	0.57027	0.45287	0.47474	0.78491	0.49755	0.54535	0.63011	0.31534	0.58102	0.61236	0.60286	0.4479	0.66509	0.4725	0.3526	0.70312	0.67272	0.47492	0.58119	0.3303	0.54476	0.56469	0.4421
568.19	0.61571	0.45188	0.37787	0.45486	0.467	0.3716	0.3972	0.37434	0.55246	0.52614	0.74833	0.53827	0.57962	0.56644	0.45421	0.47478	0.77777	0.49272	0.53683	0.62535	0.31476	0.57954	0.60933	0.6009	0.45329	0.66362	0.47332	0.35155	0.70041	0.66965	0.47367	0.57933	0.33228	0.54213	0.56467	0.44465
569.21	0.60497	0.44157	0.373	0.44422	0.46196	0.36467	0.39366	0.37195	0.5448	0.52113	0.73889	0.53246	0.57254	0.55503	0.44888	0.47313	0.7686	0.48371	0.52445	0.618	0.30913	0.57575	0.60417	0.59822	0.45542	0.65683	0.47115	0.34992	0.69846	0.66157	0.47072	0.57262	0.33057	0.53611	0.5602	0.44406
570.2	0.60605	0.43533	0.37409	0.43161	0.45723	0.36159	0.39439	0.36997	0.54082	0.51285	0.7271	0.52904	0.56914	0.55121	0.45019	0.47602	0.76002	0.4765	0.51739	0.61344	0.30741	0.57172	0.59979	0.59599	0.45355	0.65363	0.47154	0.35029	0.69357	0.6562	0.46701	0.56775	0.32905	0.53129	0.55692	0.44167
571.22	0.60433	0.42823	0.3758	0.43049	0.45433	0.3603	0.39503	0.36897	0.53856	0.51303	0.7289	0.52697	0.56595	0.54863	0.45532	0.48184	0.75378	0.47267	0.51376	0.61083	0.30913	0.56978	0.59799	0.59526	0.45176	0.65387	0.469	0.35264	0.69019	0.65097	0.46373	0.56512	0.331	0.52927	0.55844	0.43908
572.24	0.6045	0.42253	0.37557	0.42453	0.44453	0.35797	0.39541	0.37107	0.53678	0.51509	0.72136	0.52488	0.56545	0.54295	0.45843	0.4859	0.74468	0.46679	0.51417	0.60891	0.30783	0.56814	0.59461	0.59538	0.44714	0.65067	0.47036	0.35815	0.68787	0.64887	0.46338	0.56404	0.33195	0.52853	0.55873	0.43697
573.24	0.6009	0.41506	0.37418	0.42041	0.43374	0.35329	0.39305	0.36869	0.53234	0.51142	0.71218	0.51965	0.56098	0.54191	0.45172	0.48665	0.7364	0.45546	0.51372	0.60397	0.30308	0.56385	0.58776	0.59148	0.43544	0.64546	0.46702	0.35775	0.68233	0.6413	0.45721	0.55727	0.32813	0.5232	0.5548	0.4306
574.26	0.59707	0.4075	0.37004	0.41425	0.4243	0.34936	0.39144	0.3664	0.52567	0.51087	0.70045	0.51505	0.55035	0.53431	0.44748	0.48063	0.72697	0.4515	0.51293	0.59572	0.30228	0.55764	0.57987	0.58773	0.42033	0.63929	0.46055	0.35383	0.67384	0.63351	0.45315	0.55017	0.3239	0.51789	0.5497	0.42515
575.28	0.59566	0.40395	0.36944	0.42026	0.41505	0.34686	0.38644	0.36829	0.522	0.51587	0.69543	0.51259	0.54003	0.5317	0.44677	0.4746	0.71796	0.44937	0.5124	0.59009	0.30026	0.55356	0.57445	0.58299	0.40988	0.63715	0.45575	0.35149	0.66889	0.62989	0.45088	0.5482	0.32326	0.5129	0.548	0.4209
576.28	0.59481	0.3975	0.36442	0.41299	0.40317	0.34007	0.37775	0.3642	0.51473	0.51086	0.67559	0.50488	0.52578	0.52049	0.43554	0.46474	0.70334	0.43976	0.50631	0.5807	0.29486	0.54726	0.56457	0.57785	0.39675	0.62873	0.45141	0.34461	0.66019	0.62312	0.44471	0.54077	0.32024	0.50323	0.5405	0.41214
577.3	0.59902	0.39816	0.36592	0.41874	0.40279	0.33876	0.37488	0.36398	0.51103	0.5138	0.67315	0.49933	0.51612	0.51851	0.42681	0.45791	0.69924	0.43726	0.50556	0.57407	0.29169	0.54465	0.56154	0.57264	0.38943	0.62437	0.4458	0.34078	0.65176	0.6189	0.44124	0.53733	0.31717	0.49897	0.53914	0.4042
578.32	0.59615	0.39284	0.36375	0.41951	0.3997	0.3361	0.36847	0.36096	0.5065	0.51889	0.66538	0.49459	0.50405	0.50884	0.42118	0.44841	0.68969	0.43494	0.49911	0.56303	0.28788	0.53775	0.55492	0.56671	0.37794	0.6163	0.43569	0.33499	0.64067	0.61501	0.43704	0.53126	0.31628	0.49173	0.53607	0.39388
579.31	0.60645	0.3939	0.37287	0.42613	0.39728	0.33953	0.36274	0.35924	0.50513	0.52238	0.66088	0.49091	0.50077	0.5031	0.41582	0.44564	0.68341	0.42664	0.49738	0.55822	0.28434	0.53262	0.54968	0.56102	0.37177	0.60963	0.4292	0.33502	0.63165	0.61232	0.43132	0.52938	0.31542	0.48478	0.53361	0.38418
580.33	0.60584	0.38456	0.37818	0.42179	0.39313	0.33549	0.36355	0.35579	0.50254	0.53169	0.65753	0.48597	0.49758	0.49113	0.40572	0.44108	0.67555	0.41915	0.49569	0.54731	0.28245	0.52814	0.54083	0.55617	0.36394	0.60114	0.4223	0.33296	0.62123	0.60663	0.42885	0.52123	0.31324	0.47833	0.52628	0.37545
581.35	0.6098	0.37473	0.37689	0.41693	0.38965	0.33083	0.35915	0.35407	0.49748	0.54033	0.64929	0.48207	0.49518	0.47915	0.39351	0.43302	0.67263	0.40586	0.48925	0.53615	0.27864	0.5202	0.53394	0.54755	0.35439	0.59073	0.41063	0.32993	0.612	0.59874	0.4222	0.51413	0.30785	0.47178	0.51796	0.36486
582.35	0.60428	0.36013	0.37596	0.40838	0.37874	0.3229	0.35602	0.34645	0.49038	0.53739	0.63603	0.47793	0.48927	0.46295	0.38336	0.42242	0.6645	0.39482	0.48095	0.52419	0.2738	0.50914	0.52138	0.53874	0.34201	0.57995	0.397	0.3244	0.60201	0.58797	0.414	0.50324	0.30083	0.46138	0.5037	0.35367
583.36	0.59853	0.34276	0.3743	0.39832	0.36629	0.32006	0.35175	0.34265	0.48297	0.53505	0.62304	0.46868	0.48229	0.44443	0.3692	0.41219	0.65397	0.38581	0.47192	0.51438	0.27129	0.50126	0.51286	0.52863	0.33363	0.57162	0.38854	0.32279	0.59325	0.58043	0.40936	0.49662	0.29483	0.45527	0.49233	0.34271
584.38	0.5925	0.33591	0.36823	0.38775	0.35467	0.31646	0.35263	0.34285	0.47747	0.5413	0.61585	0.46388	0.47798	0.43319	0.35736	0.40689	0.64898	0.38183	0.47004	0.50326	0.26853	0.49782	0.50631	0.52439	0.3294	0.56676	0.38221	0.32033	0.58571	0.57596	0.40928	0.49208	0.29287	0.45078	0.48404	0.33679
585.38	0.59061	0.3281	0.3604	0.37188	0.34022	0.31386	0.34836	0.33777	0.47347	0.53935	0.60425	0.4567	0.47001	0.41996	0.34021	0.39852	0.64367	0.37534	0.46109	0.49451	0.2638	0.49087	0.50062	0.51653	0.32201	0.55905	0.37166	0.31389	0.57685	0.56886	0.4022	0.48412	0.28602	0.4435	0.47351	0.32673
586.4	0.59523	0.32303	0.35897	0.36773	0.33246	0.32178	0.3542	0.33931	0.47897	0.54713	0.60496	0.45184	0.4727	0.41117	0.33913	0.39773	0.64307	0.38227	0.46414	0.49087	0.26521	0.49138	0.49938	0.51399	0.32189	0.55977	0.36934	0.31723	0.57378	0.57318	0.40682	0.48282	0.28605	0.4429	0.46963	0.32475
587.41	0.59284	0.31037	0.33844	0.35148	0.31255	0.31537	0.34295	0.33332	0.47261	0.54289	0.58797	0.43577	0.46591	0.38898	0.32327	0.38725	0.62716	0.36951	0.45064	0.47759	0.25695	0.4833	0.49107	0.50392	0.31262	0.55037	0.35911	0.31097	0.56186	0.56459	0.39828	0.47346	0.28056	0.43363	0.45879	0.31287
588.41	0.59498	0.30057	0.32623	0.33699	0.29738	0.30674	0.34023	0.33006	0.46942	0.5374	0.57799	0.42889	0.46445	0.37391	0.31178	0.37804	0.61861	0.36155	0.44263	0.46672	0.24732	0.47587	0.48224	0.49562	0.30482	0.54103	0.3473	0.30432	0.55183	0.55436	0.39366	0.46268	0.27221	0.42292	0.44652	0.30307
589.43	0.58358	0.27867	0.30555	0.31379	0.27726	0.29561	0.32491	0.31556	0.45704	0.51675	0.55835	0.41412	0.45282	0.34499	0.29188	0.35392	0.60034	0.34711	0.42435	0.45006	0.23256	0.45974	0.46777	0.4763	0.28897	0.52442	0.32919	0.29078	0.53541	0.53913	0.37951	0.44357	0.25965	0.4085	0.42731	0.28505
590.42	0.56304	0.25869	0.28853	0.29435	0.25944	0.28161	0.30993	0.30247	0.44303	0.49478	0.53968	0.39676	0.44302	0.3192	0.27595	0.33187	0.58064	0.33202	0.40947	0.43192	0.21639	0.44261	0.45142	0.45774	0.27306	0.50524	0.31092	0.27865	0.51835	0.52229	0.3638	0.42585	0.24604	0.39439	0.40885	0.26687
591.44	0.53495	0.24313	0.26556	0.2741	0.23835	0.26034	0.288	0.2826	0.42296	0.46585	0.51515	0.37838	0.42723	0.29573	0.25437	0.30892	0.55698	0.31031	0.38797	0.4115	0.19804	0.42244	0.43381	0.43634	0.25486	0.48239	0.28853	0.26166	0.4988	0.4982	0.34355	0.40623	0.22896	0.37487	0.38721	0.24517
592.46	0.53116	0.23446	0.26549	0.26361	0.23434	0.25708	0.28086	0.27408	0.41582	0.45656	0.51789	0.37352	0.4266	0.29156	0.25193	0.29623	0.55116	0.31116	0.38106	0.40148	0.19058	0.41535	0.42703	0.42426	0.24916	0.46983	0.27827	0.25525	0.4894	0.48898	0.33805	0.39739	0.22106	0.36741	0.37692	0.23664
593.45	0.52726	0.22764	0.26311	0.25847	0.23582	0.2557	0.27483	0.2727	0.40869	0.44632	0.51583	0.36376	0.43197	0.28875	0.25046	0.2889	0.54731	0.31108	0.37888	0.39649	0.18674	0.41123	0.42468	0.41863	0.24832	0.46277	0.27498	0.25293	0.48717	0.48652	0.33263	0.39203	0.21999	0.36488	0.37302	0.2336
594.47	0.53579	0.23007	0.27338	0.2666	0.24204	0.25796	0.27765	0.27895	0.41138	0.44355	0.52073	0.3618	0.44378	0.29767	0.26175	0.29256	0.54806	0.31535	0.3802	0.39761	0.18992	0.41667	0.42785	0.41848	0.2535	0.46305	0.28034	0.25857	0.49182	0.48782	0.33695	0.39389	0.22199	0.36777	0.37607	0.23818
595.46	0.54719	0.23427	0.27871	0.26846	0.25012	0.26555	0.28182	0.28568	0.4141	0.44594	0.52187	0.36232	0.45179	0.30513	0.27019	0.29341	0.55248	0.32153	0.38722	0.3997	0.19309	0.42162	0.43469	0.42014	0.26138	0.4669	0.28663	0.26458	0.49784	0.49221	0.34442	0.39871	0.22901	0.37188	0.38046	0.24456
596.48	0.56052	0.24214	0.29236	0.27738	0.25334	0.27614	0.29006	0.30119	0.4241	0.44955	0.53329	0.36406	0.46217	0.31642	0.28095	0.2988	0.5596	0.33223	0.39593	0.40512	0.19973	0.42799	0.44115	0.42502	0.27131	0.4724	0.29548	0.27401	0.50792	0.50084	0.35138	0.40319	0.23695	0.38133	0.38802	0.25293
597.49	0.54953	0.23875	0.28578	0.27278	0.25233	0.26963	0.28767	0.30496	0.42088	0.43615	0.5199	0.35804	0.45832	0.30798	0.27337	0.29522	0.55277	0.3299	0.39777	0.40205	0.19529	0.42454	0.4371	0.42178	0.26954	0.46891	0.29341	0.27371	0.5078	0.49756	0.34861	0.39848	0.23629	0.38052	0.3839	0.24968
598.49	0.54617	0.24595	0.28901	0.27502	0.24968	0.26774	0.29085	0.30622	0.42483	0.43342	0.5209	0.3577	0.45366	0.30878	0.27793	0.2983	0.54728	0.33068	0.40169	0.40094	0.19775	0.425	0.43777	0.42008	0.2721	0.46761	0.29419	0.27581	0.50769	0.49429	0.34782	0.39482	0.2384	0.38309	0.38412	0.24896
599.5	0.5388	0.24096	0.28204	0.25814	0.24548	0.26052	0.28622	0.30383	0.42223	0.42625	0.51784	0.34888	0.44483	0.30102	0.27538	0.2948	0.53704	0.32522	0.40174	0.39662	0.19389	0.41789	0.43238	0.41445	0.27019	0.46214	0.28928	0.27258	0.50516	0.48683	0.33891	0.38711	0.23785	0.38088	0.37934	0.24371
600.52	0.53126	0.23607	0.2771	0.25347	0.23872	0.25152	0.28416	0.30276	0.42055	0.41648	0.50991	0.34342	0.4415	0.29363	0.2745	0.29293	0.52316	0.32044	0.3964	0.3932	0.19126	0.41361	0.42648	0.40958	0.26986	0.45542	0.28422	0.27066	0.50301	0.47838	0.33301	0.37924	0.23494	0.37805	0.37585	0.24034
601.51	0.53708	0.23707	0.27256	0.24679	0.24156	0.24884	0.28535	0.29972	0.41681	0.40867	0.50149	0.34001	0.43815	0.28939	0.27311	0.29135	0.51351	0.31694	0.39888	0.38995	0.18734	0.40956	0.42134	0.40438	0.27201	0.45211	0.28384	0.2671	0.49931	0.47036	0.33012	0.37391	0.23431	0.37451	0.37401	0.23677
602.53	0.5407	0.23934	0.27416	0.24551	0.23882	0.25373	0.29085	0.30215	0.41763	0.40519	0.49939	0.33604	0.43429	0.2948	0.28002	0.29545	0.50729	0.31815	0.40077	0.38819	0.1875	0.40689	0.42064	0.40362	0.27825	0.45044	0.28672	0.2653	0.5013	0.46771	0.32771	0.37164	0.23642	0.3739	0.37529	0.23931
603.52	0.52803	0.23115	0.26486	0.23362	0.23171	0.25017	0.28185	0.2977	0.40742	0.3933	0.47726	0.32529	0.42313	0.28701	0.27728	0.28433	0.49479	0.31494	0.39414	0.38112	0.17865	0.39797	0.40979	0.39291	0.27653	0.44284	0.28182	0.25843	0.4944	0.45691	0.32024	0.36564	0.23016	0.36632	0.36939	0.23542
604.54	0.5199	0.23298	0.26352	0.23776	0.23116	0.24973	0.28635	0.3006	0.40371	0.3861	0.45927	0.31952	0.4203	0.28791	0.28299	0.28157	0.4858	0.31917	0.40022	0.38006	0.17626	0.39503	0.40577	0.39039	0.28074	0.43915	0.28202	0.25802	0.49054	0.4531	0.32107	0.36537	0.22899	0.36353	0.36815	0.23513
605.55	0.51128	0.23642	0.26315	0.23567	0.23154	0.24461	0.28348	0.29766	0.39836	0.37353	0.44597	0.30899	0.41308	0.28896	0.28588	0.2789	0.47866	0.31794	0.40129	0.37558	0.17344	0.38782	0.39883	0.38457	0.2824	0.43691	0.27953	0.25594	0.48509	0.44828	0.31728	0.36171	0.2287	0.35979	0.36418	0.2323
606.55	0.47911	0.22696	0.25727	0.22504	0.22309	0.23	0.27725	0.29062	0.38387	0.35495	0.429	0.29601	0.39541	0.27815	0.28828	0.26561	0.45908	0.31064	0.39389	0.36726	0.16623	0.37957	0.39015	0.3761	0.27795	0.42777	0.27117	0.25104	0.47588	0.4394	0.311	0.35418	0.22582	0.35219	0.35704	0.22736
607.56	0.47268	0.22278	0.26043	0.22906	0.22672	0.2274	0.27564	0.28904	0.37886	0.34864	0.4139	0.29018	0.39403	0.27286	0.30037	0.26452	0.45273	0.30828	0.39492	0.36696	0.16848	0.3782	0.38562	0.37191	0.28016	0.425	0.26893	0.25383	0.46921	0.43376	0.31259	0.3515	0.22759	0.35166	0.35538	0.22933
608.55	0.45845	0.22204	0.26168	0.23251	0.22931	0.22398	0.2776	0.28894	0.37562	0.33948	0.41106	0.28611	0.38777	0.2689	0.31204	0.26443	0.44471	0.30507	0.39933	0.36474	0.16957	0.37494	0.38441	0.37045	0.28232	0.42401	0.26747	0.25602	0.46677	0.43088	0.31461	0.34917	0.22874	0.35209	0.35489	0.23056
609.57	0.44594	0.215	0.25877	0.22639	0.22633	0.21842	0.27206	0.28502	0.36833	0.32719	0.40552	0.28154	0.3783	0.26397	0.32137	0.26268	0.43826	0.29954	0.39554	0.36023	0.16855	0.36918	0.3802	0.36385	0.28063	0.41999	0.26216	0.25324	0.45988	0.42429	0.31421	0.34532	0.22825	0.34901	0.35082	0.22883
610.58	0.42798	0.20117	0.24698	0.22003	0.21816	0.21446	0.26242	0.27863	0.35423	0.31826	0.39602	0.27652	0.36751	0.25264	0.32936	0.25394	0.42782	0.29451	0.39001	0.35591	0.16556	0.36454	0.37562	0.3556	0.27814	0.41175	0.25583	0.25002	0.44935	0.41543	0.31282	0.33999	0.22327	0.3448	0.34388	0.22603
611.57	0.42855	0.19431	0.24157	0.21828	0.22192	0.21935	0.25956	0.27898	0.35074	0.31322	0.39126	0.27165	0.36846	0.25543	0.34743	0.25914	0.42609	0.30167	0.39432	0.35838	0.1709	0.36594	0.37518	0.35384	0.2808	0.41215	0.25813	0.25298	0.44584	0.41398	0.31642	0.34165	0.22213	0.34734	0.34182	0.22893
612.59	0.4154	0.19567	0.23467	0.21157	0.22103	0.21636	0.25712	0.28072	0.34238	0.30231	0.38862	0.26861	0.36413	0.25696	0.36068	0.25536	0.41825	0.30349	0.39684	0.3583	0.17233	0.36433	0.37415	0.35121	0.28017	0.41258	0.25813	0.25238	0.43928	0.41323	0.31981	0.34229	0.22104	0.34559	0.33903	0.22835
613.58	0.41193	0.19169	0.22301	0.20306	0.22201	0.21206	0.24729	0.27346	0.32956	0.29282	0.38101	0.26407	0.35996	0.25463	0.36613	0.24831	0.41225	0.3019	0.39136	0.35455	0.17146	0.36202	0.37021	0.34507	0.27492	0.40862	0.25687	0.24972	0.42765	0.4075	0.32045	0.33818	0.21885	0.34048	0.33183	0.22569
614.6	0.4005	0.19393	0.21833	0.20366	0.22567	0.20978	0.2428	0.26921	0.31865	0.28581	0.3738	0.26097	0.355	0.25979	0.37601	0.24612	0.40959	0.30275	0.38901	0.35295	0.17199	0.36212	0.36876	0.34322	0.27122	0.40835	0.25496	0.24911	0.42108	0.40516	0.32318	0.33392	0.21585	0.33677	0.32552	0.2265
615.59	0.39895	0.19843	0.217	0.21076	0.23164	0.21634	0.24654	0.27659	0.31561	0.28343	0.37557	0.26211	0.35244	0.2762	0.39212	0.25385	0.41024	0.30985	0.39468	0.35618	0.17859	0.36621	0.37125	0.34803	0.26944	0.41381	0.26184	0.25373	0.41834	0.40654	0.32917	0.33525	0.21719	0.33779	0.32481	0.23002
616.6	0.39282	0.20318	0.2138	0.21484	0.22572	0.21367	0.24479	0.27633	0.30751	0.28155	0.37076	0.26171	0.34483	0.28407	0.39614	0.25218	0.41063	0.30695	0.3891	0.3541	0.17775	0.36446	0.37056	0.34513	0.26519	0.41277	0.26107	0.25338	0.40862	0.40181	0.32995	0.33094	0.21522	0.33218	0.31778	0.22851
617.61	0.38071	0.20316	0.20811	0.20767	0.22149	0.20741	0.23522	0.26957	0.297	0.28089	0.36343	0.25729	0.33531	0.28345	0.39214	0.24638	0.40826	0.30188	0.38099	0.35227	0.17451	0.35965	0.36659	0.33969	0.25808	0.40845	0.25598	0.24852	0.39994	0.39353	0.32671	0.32512	0.20911	0.32612	0.30855	0.22286
618.61	0.37677	0.20285	0.21193	0.21245	0.2203	0.21034	0.23406	0.2752	0.29418	0.27948	0.35945	0.25452	0.33261	0.29149	0.3933	0.25041	0.40892	0.30559	0.38106	0.35357	0.1773	0.36002	0.36672	0.33956	0.25757	0.40736	0.25701	0.24888	0.39323	0.38974	0.32689	0.3255	0.20555	0.32218	0.30244	0.22188
619.62	0.38642	0.21003	0.21736	0.22355	0.22305	0.21816	0.23668	0.28436	0.3008	0.28728	0.36181	0.25721	0.33925	0.30252	0.39283	0.25949	0.41203	0.3153	0.38481	0.3583	0.18505	0.36447	0.36993	0.34186	0.26342	0.41098	0.263	0.2549	0.39015	0.3904	0.33161	0.33019	0.20904	0.3236	0.30228	0.22353
620.61	0.381	0.21674	0.22277	0.22484	0.22461	0.21902	0.23507	0.28512	0.30182	0.28589	0.35325	0.25573	0.33929	0.30375	0.38321	0.25803	0.41374	0.31959	0.38097	0.35688	0.18806	0.36203	0.36619	0.33929	0.26424	0.4109	0.26118	0.25308	0.38497	0.38591	0.32994	0.33149	0.20893	0.31843	0.29735	0.22118
621.62	0.37453	0.22481	0.23441	0.23006	0.23546	0.22922	0.2364	0.28992	0.30996	0.28862	0.35634	0.2589	0.34748	0.31146	0.37487	0.26666	0.41853	0.32371	0.38416	0.35802	0.19675	0.36402	0.36654	0.34279	0.26592	0.41506	0.26406	0.25612	0.38193	0.38412	0.3327	0.33443	0.21148	0.31764	0.29742	0.22254
622.61	0.37976	0.23913	0.24848	0.24576	0.24606	0.24053	0.24823	0.30181	0.32429	0.29553	0.36716	0.2639	0.35955	0.33589	0.37137	0.28229	0.42748	0.33823	0.39387	0.36296	0.21138	0.37404	0.3724	0.34937	0.27466	0.42525	0.27493	0.26766	0.38369	0.3871	0.34117	0.34223	0.21897	0.32155	0.30183	0.23018
623.63	0.39007	0.25255	0.25335	0.25377	0.25365	0.24908	0.25784	0.311	0.33589	0.30943	0.37474	0.27055	0.37	0.35475	0.36311	0.29488	0.4361	0.34898	0.3984	0.3676	0.22381	0.38039	0.37646	0.35593	0.28115	0.43235	0.28078	0.27469	0.38405	0.38872	0.34548	0.34897	0.22461	0.32472	0.30559	0.23456
624.62	0.39367	0.25753	0.25753	0.25433	0.25527	0.25635	0.26238	0.31489	0.33989	0.31236	0.37749	0.27158	0.37168	0.36396	0.35411	0.29875	0.44158	0.35459	0.39982	0.36728	0.22806	0.38114	0.37637	0.35869	0.28332	0.43243	0.28601	0.27744	0.37965	0.38736	0.34576	0.35201	0.22489	0.32268	0.3051	0.23661
625.63	0.41099	0.26949	0.26573	0.26089	0.26035	0.26216	0.26917	0.32381	0.35025	0.32142	0.39338	0.27456	0.38395	0.38237	0.3476	0.31115	0.44786	0.36268	0.40788	0.37211	0.23509	0.3888	0.38468	0.36459	0.28908	0.43558	0.29611	0.28427	0.37832	0.39116	0.35415	0.36013	0.229	0.32685	0.31004	0.24197
626.64	0.42374	0.2812	0.27089	0.26839	0.26455	0.26349	0.27593	0.33356	0.35633	0.33142	0.40319	0.2781	0.38965	0.39634	0.34422	0.31898	0.45653	0.37392	0.417	0.37517	0.24197	0.39197	0.38958	0.37071	0.29436	0.43671	0.3026	0.28751	0.3771	0.39521	0.3603	0.36876	0.2305	0.33089	0.31492	0.24655
627.63	0.43601	0.28654	0.27194	0.27032	0.26893	0.26565	0.27946	0.33986	0.3647	0.33656	0.40532	0.27959	0.39183	0.40188	0.33777	0.32219	0.45892	0.37815	0.42029	0.37574	0.24581	0.39161	0.391	0.37387	0.29346	0.43186	0.30446	0.28859	0.37219	0.39248	0.36184	0.3735	0.23152	0.32984	0.31423	0.24756
628.64	0.44488	0.29867	0.28726	0.2816	0.2762	0.2704	0.28737	0.34926	0.37392	0.34326	0.4148	0.28006	0.39689	0.41151	0.33753	0.33304	0.46555	0.38521	0.4282	0.37994	0.24919	0.39513	0.39428	0.37772	0.29646	0.43202	0.30867	0.29161	0.3721	0.39611	0.36929	0.38067	0.2336	0.33158	0.3154	0.25281
629.63	0.45151	0.31264	0.29672	0.29103	0.2874	0.27052	0.29018	0.35803	0.38517	0.34817	0.43055	0.2822	0.40399	0.4222	0.33749	0.34301	0.47488	0.39402	0.43514	0.38221	0.25811	0.3975	0.39999	0.38099	0.29796	0.43481	0.31346	0.29551	0.37184	0.39831	0.37593	0.38793	0.23648	0.33426	0.31801	0.25828
630.65	0.45223	0.31888	0.30371	0.29814	0.29251	0.26778	0.29376	0.36299	0.39118	0.35612	0.43903	0.28477	0.40503	0.42192	0.33568	0.34751	0.4818	0.39938	0.43551	0.38305	0.26246	0.39662	0.39853	0.3818	0.29706	0.43333	0.31283	0.29736	0.36857	0.39623	0.37719	0.38764	0.23679	0.33408	0.31768	0.26207
631.64	0.45755	0.32481	0.30162	0.30567	0.29959	0.27078	0.29824	0.37038	0.39667	0.35971	0.44396	0.28655	0.40826	0.42561	0.33327	0.35077	0.48223	0.40712	0.4336	0.38566	0.26567	0.39925	0.39882	0.38027	0.2976	0.43273	0.3147	0.2999	0.36671	0.3974	0.38087	0.38853	0.24017	0.33346	0.31488	0.26449
632.65	0.45444	0.33428	0.30107	0.31411	0.30369	0.2728	0.29892	0.3743	0.3976	0.35897	0.44972	0.2874	0.41054	0.42296	0.33197	0.35654	0.48629	0.41429	0.43068	0.38114	0.26854	0.39856	0.40006	0.37917	0.29773	0.43503	0.31476	0.29867	0.36315	0.40172	0.38404	0.39076	0.23989	0.33235	0.31461	0.26716
633.64	0.45733	0.33483	0.29914	0.31091	0.30835	0.269	0.29556	0.37491	0.39888	0.35798	0.44768	0.2879	0.41724	0.41976	0.33126	0.35473	0.48578	0.41954	0.42875	0.37736	0.27316	0.39355	0.39748	0.37793	0.29686	0.43339	0.31475	0.29985	0.35814	0.4013	0.38456	0.39132	0.24113	0.33279	0.31299	0.26789
634.65	0.46081	0.33775	0.29773	0.31526	0.30919	0.26593	0.29563	0.37604	0.39629	0.36054	0.43688	0.28629	0.41832	0.40911	0.3259	0.35003	0.47879	0.42352	0.41813	0.37253	0.27388	0.39086	0.39505	0.37686	0.29261	0.43041	0.3112	0.2975	0.35213	0.39859	0.38267	0.38838	0.24012	0.32959	0.30985	0.26631
635.64	0.46378	0.34101	0.30032	0.31825	0.31641	0.26947	0.29495	0.38085	0.39532	0.35501	0.43068	0.28472	0.4215	0.40197	0.32579	0.3445	0.47222	0.43064	0.41194	0.36764	0.27577	0.38751	0.3945	0.37542	0.29241	0.42919	0.31164	0.29802	0.34844	0.40314	0.38257	0.3902	0.24189	0.32928	0.30818	0.2652
636.65	0.47092	0.34614	0.30626	0.31717	0.32231	0.2674	0.29249	0.38115	0.39236	0.34843	0.42956	0.28261	0.4245	0.38926	0.32836	0.34302	0.46734	0.43332	0.4068	0.36288	0.27639	0.38272	0.39326	0.37561	0.29213	0.42929	0.3127	0.29739	0.34327	0.40463	0.38226	0.38863	0.24069	0.3295	0.30823	0.26682
637.66	0.4831	0.33785	0.30891	0.31709	0.33243	0.26382	0.28682	0.38337	0.38821	0.34555	0.42598	0.27555	0.42575	0.37575	0.33113	0.33272	0.46288	0.43129	0.39571	0.3592	0.27558	0.3747	0.38897	0.37204	0.28977	0.42275	0.31224	0.29715	0.33816	0.40459	0.37983	0.38386	0.2422	0.32806	0.30787	0.26681
638.65	0.48033	0.34387	0.30657	0.31729	0.34086	0.26417	0.28664	0.38321	0.37994	0.33586	0.42176	0.26987	0.41584	0.36428	0.33256	0.32229	0.45526	0.42734	0.38089	0.35013	0.2723	0.36874	0.38352	0.36655	0.28139	0.41701	0.30864	0.29349	0.33171	0.40255	0.37608	0.37734	0.23978	0.3233	0.30592	0.26405
639.66	0.47064	0.34651	0.30331	0.31427	0.35233	0.26726	0.28839	0.38619	0.3715	0.32706	0.42541	0.26718	0.41634	0.35801	0.33947	0.31844	0.44933	0.42483	0.37907	0.3469	0.27128	0.36373	0.37848	0.3629	0.27806	0.41484	0.30903	0.29376	0.32856	0.40675	0.37721	0.37745	0.24111	0.32344	0.30756	0.26544
640.65	0.46967	0.34654	0.29741	0.31078	0.35982	0.26532	0.28636	0.38631	0.36104	0.31621	0.41993	0.26241	0.41636	0.3529	0.34529	0.31535	0.44275	0.41929	0.37113	0.33989	0.27019	0.35553	0.37281	0.35578	0.2729	0.40796	0.30782	0.29382	0.32229	0.40653	0.37593	0.37155	0.24013	0.32185	0.30487	0.26572
641.66	0.46118	0.34067	0.29269	0.31301	0.36675	0.26364	0.28362	0.38569	0.35332	0.31098	0.40987	0.25616	0.41231	0.3531	0.34776	0.31029	0.43467	0.41397	0.36293	0.33135	0.27002	0.34762	0.36661	0.34768	0.26489	0.40093	0.30703	0.29328	0.31867	0.40867	0.37243	0.36617	0.24068	0.31948	0.3023	0.26419
642.65	0.4425	0.34255	0.2891	0.30852	0.36426	0.26008	0.27953	0.37732	0.34173	0.29619	0.39525	0.24999	0.40631	0.34869	0.34792	0.30497	0.41948	0.40841	0.35253	0.32092	0.26342	0.33902	0.35648	0.33707	0.25427	0.39186	0.30248	0.28952	0.31021	0.40684	0.36672	0.35754	0.23673	0.31465	0.29646	0.25966
643.66	0.43569	0.33914	0.2889	0.31334	0.37305	0.26296	0.27923	0.3778	0.33694	0.29022	0.39518	0.24701	0.41047	0.35143	0.35516	0.3039	0.41262	0.4073	0.35227	0.31937	0.2658	0.33561	0.35461	0.33244	0.25539	0.39006	0.30596	0.29289	0.3096	0.41351	0.36851	0.35573	0.24064	0.31741	0.29836	0.2653
644.64	0.43596	0.32918	0.2891	0.31758	0.37816	0.26192	0.27123	0.3761	0.32921	0.28327	0.38969	0.24201	0.41124	0.35881	0.35851	0.30014	0.40398	0.40413	0.3438	0.31353	0.26293	0.33008	0.34995	0.32441	0.25302	0.38199	0.30653	0.29433	0.30599	0.41449	0.36452	0.34617	0.24084	0.31964	0.29376	0.26736
645.65	0.42742	0.32377	0.283	0.31486	0.38195	0.26097	0.26795	0.36907	0.31817	0.27785	0.37491	0.23773	0.40921	0.3593	0.36016	0.29406	0.39379	0.39963	0.33743	0.30885	0.2584	0.32445	0.34287	0.3165	0.24989	0.37589	0.30487	0.29156	0.30156	0.41462	0.36001	0.33935	0.23865	0.3172	0.29001	0.26648
646.64	0.42633	0.31947	0.28121	0.32049	0.39149	0.26504	0.26297	0.3668	0.30848	0.27204	0.36565	0.23498	0.41409	0.35919	0.37253	0.2918	0.38504	0.3988	0.33341	0.30315	0.2553	0.32026	0.33924	0.30926	0.24746	0.36957	0.3031	0.29182	0.29866	0.41474	0.35758	0.33202	0.23686	0.31665	0.28771	0.26653
647.65	0.42551	0.30785	0.27973	0.33147	0.4044	0.2718	0.26157	0.36775	0.29927	0.27259	0.35758	0.23613	0.41828	0.3686	0.38314	0.28939	0.37838	0.40067	0.33434	0.3001	0.25629	0.32225	0.33888	0.3078	0.25129	0.36709	0.30512	0.29542	0.30051	0.42108	0.35954	0.32947	0.23728	0.31851	0.28764	0.27038
648.64	0.42616	0.29894	0.27773	0.34315	0.41212	0.27208	0.25596	0.36935	0.2904	0.27153	0.3502	0.23537	0.42389	0.37457	0.39668	0.29373	0.37181	0.40118	0.32841	0.29424	0.25293	0.3206	0.3354	0.30164	0.25022	0.36123	0.30872	0.29985	0.29813	0.42423	0.35617	0.32289	0.23576	0.31546	0.28482	0.26754
649.65	0.42052	0.29712	0.26991	0.34633	0.41805	0.2746	0.25304	0.36427	0.28307	0.26353	0.33353	0.23473	0.42199	0.37645	0.40692	0.29056	0.36364	0.39723	0.32171	0.28677	0.25223	0.3166	0.33031	0.29472	0.24898	0.35778	0.30781	0.30018	0.29486	0.42565	0.35393	0.32202	0.23248	0.31028	0.28358	0.26499
650.63	0.41602	0.29172	0.26845	0.3544	0.42837	0.27974	0.25199	0.36653	0.27969	0.26571	0.33742	0.2343	0.42493	0.38564	0.42667	0.29252	0.36236	0.39455	0.3248	0.28191	0.25652	0.31753	0.33245	0.2925	0.24956	0.35712	0.31097	0.30706	0.29642	0.43289	0.3562	0.32083	0.23303	0.30939	0.28443	0.26629
651.64	0.40672	0.28282	0.26579	0.35979	0.43332	0.27932	0.25059	0.3659	0.27523	0.26111	0.33364	0.23657	0.4302	0.39669	0.44231	0.29287	0.35935	0.392	0.32467	0.28083	0.2586	0.31681	0.33081	0.29268	0.25357	0.35589	0.31417	0.31464	0.29549	0.43749	0.35785	0.31971	0.23433	0.30855	0.28529	0.26874
652.63	0.40894	0.2832	0.26137	0.36466	0.43746	0.27829	0.24816	0.36439	0.27394	0.25629	0.33867	0.23773	0.43558	0.4074	0.46147	0.29768	0.35508	0.386	0.32861	0.28124	0.26119	0.31247	0.32905	0.29051	0.25507	0.3554	0.31799	0.32244	0.29445	0.44085	0.35976	0.31678	0.23488	0.30767	0.28605	0.2691
653.64	0.40101	0.27655	0.25587	0.36121	0.4388	0.28051	0.24735	0.35966	0.26984	0.24797	0.33923	0.23806	0.43585	0.41544	0.47869	0.29225	0.34829	0.38101	0.33244	0.27838	0.26281	0.31077	0.32839	0.28825	0.25646	0.35432	0.31837	0.32473	0.29439	0.44459	0.36157	0.31699	0.23578	0.30708	0.28516	0.26982
654.62	0.40176	0.26879	0.25568	0.36151	0.4407	0.27981	0.25006	0.36101	0.26774	0.24862	0.3445	0.23729	0.44181	0.42688	0.502	0.29238	0.3478	0.37757	0.34085	0.27696	0.2635	0.31113	0.32929	0.28764	0.25988	0.35608	0.32207	0.33144	0.29602	0.44876	0.3651	0.31542	0.2372	0.30775	0.28419	0.26768
655.63	0.40461	0.26853	0.26344	0.37311	0.45012	0.29059	0.25494	0.36382	0.26643	0.2452	0.35416	0.24185	0.44843	0.44665	0.53074	0.29788	0.34946	0.38386	0.34821	0.27959	0.26572	0.31435	0.33195	0.29241	0.26744	0.3615	0.33115	0.33922	0.30035	0.45554	0.37045	0.32096	0.24247	0.31191	0.28884	0.27291
656.62	0.40775	0.26585	0.25738	0.37027	0.44621	0.29386	0.25379	0.35674	0.26027	0.23392	0.35667	0.23602	0.44642	0.4532	0.54489	0.29326	0.34416	0.37807	0.35076	0.274	0.26207	0.3114	0.3305	0.28769	0.26732	0.35941	0.32987	0.33892	0.29904	0.45401	0.36841	0.3196	0.24043	0.30833	0.28387	0.26784
657.63	0.407	0.26381	0.257	0.37082	0.44641	0.30297	0.25947	0.35882	0.25595	0.23347	0.368	0.23672	0.45194	0.46021	0.56948	0.29455	0.34622	0.38315	0.35761	0.27157	0.26276	0.31394	0.33443	0.29016	0.27263	0.36357	0.3343	0.343	0.302	0.45605	0.36969	0.3234	0.24344	0.30953	0.2827	0.26861
658.61	0.41188	0.25743	0.24978	0.36847	0.44151	0.30163	0.25994	0.35571	0.24594	0.22937	0.36317	0.23115	0.45058	0.46464	0.58346	0.29071	0.34319	0.37895	0.36327	0.26592	0.2585	0.31048	0.33476	0.28909	0.274	0.36199	0.32964	0.34341	0.29963	0.44842	0.36836	0.32028	0.24286	0.30598	0.27915	0.26378
659.62	0.41453	0.25314	0.25466	0.37775	0.44211	0.31104	0.2689	0.36002	0.2414	0.23107	0.37003	0.22804	0.4556	0.47369	0.6031	0.29894	0.34532	0.38433	0.37602	0.26955	0.26176	0.30895	0.33942	0.2954	0.28445	0.36466	0.33328	0.35123	0.30297	0.45284	0.37227	0.32587	0.24645	0.3089	0.28211	0.2683
660.61	0.42405	0.25115	0.24462	0.37591	0.43152	0.3099	0.27151	0.35731	0.23441	0.22941	0.36395	0.22199	0.45943	0.47369	0.6077	0.2963	0.33958	0.38028	0.38685	0.26529	0.26022	0.30494	0.33777	0.29466	0.2878	0.36258	0.32717	0.35167	0.30046	0.44409	0.37068	0.3212	0.24667	0.30693	0.27866	0.26377
661.62	0.42508	0.25042	0.25057	0.3806	0.43012	0.31804	0.28098	0.36312	0.23067	0.23314	0.36641	0.21907	0.46205	0.48001	0.61176	0.3005	0.34008	0.38399	0.40145	0.26603	0.26333	0.30433	0.34039	0.30025	0.29627	0.36795	0.32917	0.35616	0.29988	0.44135	0.37287	0.32269	0.25097	0.30838	0.28231	0.26508
662.6	0.42673	0.24945	0.25188	0.38004	0.4235	0.32448	0.28823	0.36398	0.22342	0.23004	0.35882	0.21396	0.46359	0.48624	0.61206	0.30547	0.33943	0.3881	0.41697	0.26584	0.26482	0.30249	0.34182	0.30009	0.30397	0.37192	0.33063	0.35926	0.30064	0.43567	0.37244	0.32342	0.25251	0.3122	0.28546	0.26468
663.61	0.42833	0.25449	0.25829	0.38383	0.41762	0.33691	0.29576	0.36707	0.22331	0.23243	0.35817	0.21327	0.46913	0.49356	0.61772	0.31552	0.34047	0.39715	0.43265	0.26897	0.26811	0.30304	0.34393	0.30393	0.31197	0.37993	0.3353	0.36314	0.30406	0.43517	0.37303	0.32509	0.25478	0.31893	0.28881	0.2665
664.59	0.42494	0.2524	0.25651	0.37425	0.41073	0.34386	0.29085	0.3612	0.21594	0.22664	0.34872	0.20813	0.46529	0.48739	0.61053	0.31077	0.33542	0.40064	0.44602	0.26461	0.264	0.30248	0.34012	0.30096	0.30999	0.38013	0.3335	0.35906	0.29936	0.42136	0.36911	0.31576	0.25364	0.31695	0.28702	0.2612
665.6	0.42637	0.25243	0.26694	0.37402	0.41129	0.35512	0.29395	0.36411	0.21724	0.22823	0.34289	0.2044	0.46714	0.48897	0.61425	0.31975	0.3416	0.41079	0.46764	0.2698	0.26611	0.30761	0.34467	0.30413	0.31595	0.38662	0.33807	0.36211	0.30106	0.41658	0.37021	0.31608	0.25726	0.32135	0.29095	0.26245
666.59	0.42601	0.25233	0.26445	0.3633	0.40092	0.35523	0.29079	0.36292	0.21287	0.23164	0.3325	0.2001	0.46489	0.47872	0.61126	0.32123	0.3402	0.41582	0.48601	0.26881	0.26237	0.30859	0.34313	0.30218	0.31811	0.38829	0.33491	0.36145	0.29825	0.40723	0.3674	0.31229	0.25747	0.32102	0.28928	0.25967
667.57	0.427	0.2532	0.27346	0.35851	0.3996	0.35962	0.28952	0.3652	0.21329	0.23832	0.32721	0.19459	0.46198	0.46869	0.60375	0.31896	0.33893	0.42036	0.50576	0.27109	0.26237	0.31481	0.34196	0.30161	0.32052	0.39023	0.3343	0.36192	0.29487	0.40047	0.36618	0.30896	0.2602	0.32175	0.29102	0.25835
668.58	0.42437	0.24958	0.28028	0.3523	0.40079	0.36218	0.28824	0.366	0.21292	0.24214	0.31896	0.19085	0.46253	0.45427	0.59423	0.32235	0.34462	0.42485	0.52842	0.27462	0.26463	0.31807	0.34059	0.30214	0.32555	0.39265	0.33768	0.36631	0.29376	0.39302	0.36573	0.30802	0.26167	0.3214	0.29212	0.25913
669.56	0.42348	0.24998	0.28499	0.34272	0.39789	0.35961	0.28778	0.36594	0.21299	0.2482	0.31188	0.18774	0.45833	0.44715	0.57983	0.32373	0.34495	0.42797	0.54811	0.27407	0.26646	0.32107	0.3387	0.30185	0.32928	0.39382	0.3371	0.36805	0.29162	0.38731	0.36345	0.30612	0.26277	0.31962	0.29145	0.25899
670.57	0.41972	0.24712	0.28868	0.32815	0.38967	0.35438	0.28333	0.3658	0.2124	0.25349	0.30998	0.18446	0.44794	0.43319	0.56123	0.32023	0.33855	0.42983	0.56236	0.27393	0.26711	0.32073	0.33233	0.30051	0.32989	0.39488	0.33782	0.36844	0.28812	0.38018	0.36226	0.30312	0.26126	0.31658	0.29127	0.25846
671.55	0.42132	0.24106	0.29816	0.3259	0.39232	0.35319	0.28758	0.36506	0.21288	0.26024	0.30932	0.18258	0.44574	0.42311	0.54954	0.32319	0.34226	0.43619	0.577	0.27714	0.27224	0.32545	0.33166	0.30091	0.3326	0.39913	0.344	0.37237	0.28916	0.37791	0.3686	0.30265	0.26225	0.31785	0.29449	0.26111
672.56	0.42326	0.22823	0.28828	0.31277	0.38356	0.33959	0.2811	0.3571	0.20564	0.25457	0.29235	0.1769	0.432	0.40133	0.52958	0.31614	0.33746	0.43135	0.57771	0.27068	0.26455	0.3194	0.32132	0.29294	0.32617	0.3942	0.33879	0.3656	0.28141	0.36578	0.36512	0.29653	0.25431	0.30809	0.28693	0.25525
673.54	0.4226	0.22296	0.2884	0.29865	0.37	0.33133	0.28078	0.35307	0.20431	0.25026	0.28544	0.17334	0.42093	0.38906	0.51636	0.30734	0.33134	0.43608	0.58039	0.26791	0.26251	0.3201	0.31609	0.28751	0.32368	0.394	0.33543	0.36028	0.27508	0.36114	0.36827	0.2924	0.25112	0.30333	0.28691	0.25474
674.55	0.42523	0.21681	0.29025	0.2935	0.3563	0.31832	0.27979	0.34917	0.20272	0.2459	0.27554	0.1695	0.41178	0.37007	0.50497	0.30241	0.32545	0.43527	0.5725	0.26501	0.25847	0.31732	0.30873	0.27934	0.31956	0.39332	0.33474	0.3552	0.26821	0.35393	0.36781	0.28949	0.24587	0.29995	0.28244	0.25159
675.53	0.41585	0.21072	0.28686	0.29034	0.34471	0.3066	0.27428	0.3378	0.19543	0.2327	0.25555	0.16429	0.40104	0.34827	0.48774	0.29576	0.31849	0.43107	0.55976	0.25644	0.25107	0.31176	0.30066	0.26614	0.31389	0.38865	0.32492	0.34759	0.25926	0.34203	0.36519	0.28109	0.23651	0.28979	0.27405	0.24573
676.54	0.40393	0.20645	0.28885	0.27878	0.32621	0.29586	0.26327	0.33103	0.18863	0.22002	0.23636	0.16075	0.3886	0.32829	0.47774	0.28988	0.3061	0.42568	0.54157	0.2503	0.24564	0.30619	0.29073	0.25727	0.30826	0.38217	0.31949	0.33905	0.25159	0.33136	0.35848	0.27526	0.22814	0.28155	0.2695	0.24176
677.52	0.39427	0.20388	0.29968	0.27342	0.31348	0.29038	0.25978	0.32496	0.18673	0.21209	0.22827	0.16029	0.38295	0.3099	0.47193	0.2872	0.30009	0.42619	0.52875	0.24956	0.24418	0.30186	0.2883	0.25335	0.30932	0.37996	0.31688	0.3333	0.24945	0.32567	0.36063	0.27112	0.22441	0.27896	0.27042	0.24265
678.5	0.37677	0.19893	0.29645	0.26203	0.29729	0.27615	0.24835	0.31335	0.17419	0.20227	0.21429	0.15505	0.36981	0.28384	0.45723	0.28132	0.28951	0.41748	0.5044	0.24067	0.23622	0.28972	0.2794	0.24494	0.30146	0.36952	0.30792	0.32194	0.24264	0.30961	0.35361	0.26033	0.21655	0.26808	0.26144	0.23471
679.51	0.36117	0.19697	0.2986	0.25571	0.28709	0.27127	0.24253	0.30318	0.16814	0.18948	0.20741	0.15344	0.36483	0.26525	0.45103	0.28121	0.28208	0.41698	0.48908	0.23756	0.23584	0.28337	0.2771	0.24039	0.29903	0.36303	0.30416	0.31443	0.24097	0.30039	0.35185	0.25333	0.2121	0.26286	0.26134	0.23193
680.49	0.34372	0.1799	0.29356	0.24303	0.26311	0.25762	0.23849	0.29447	0.15917	0.17864	0.1944	0.14553	0.35394	0.24292	0.44354	0.27713	0.27103	0.41351	0.46975	0.23166	0.23252	0.27482	0.27164	0.23303	0.29226	0.35246	0.30087	0.30439	0.23434	0.29187	0.34657	0.24728	0.20808	0.2606	0.2587	0.22927
681.5	0.32821	0.17722	0.28818	0.23809	0.25126	0.25403	0.23499	0.28698	0.15872	0.17367	0.19495	0.14074	0.34483	0.22932	0.44203	0.27437	0.26836	0.41329	0.45576	0.22654	0.23164	0.27053	0.27102	0.22635	0.28903	0.34579	0.29704	0.29835	0.23099	0.2856	0.34434	0.24473	0.20751	0.2604	0.25796	0.22791
682.48	0.30626	0.16486	0.27805	0.22932	0.23868	0.24359	0.22775	0.2777	0.15127	0.17081	0.19062	0.13143	0.3347	0.21298	0.43873	0.27462	0.26229	0.40678	0.43985	0.21826	0.23002	0.26608	0.26747	0.22083	0.28281	0.334	0.29272	0.28984	0.22646	0.27763	0.33792	0.2377	0.2041	0.25327	0.2525	0.22232
683.49	0.29464	0.15474	0.27537	0.2276	0.22803	0.23655	0.22079	0.27508	0.1487	0.16597	0.18449	0.12593	0.326	0.19757	0.43567	0.27599	0.25751	0.40183	0.42777	0.21403	0.23149	0.26465	0.26674	0.21505	0.27957	0.32642	0.29019	0.28393	0.22093	0.27331	0.33278	0.23469	0.20371	0.25277	0.25199	0.22111
684.47	0.27619	0.14029	0.25216	0.21527	0.21344	0.22935	0.20874	0.26749	0.13779	0.15715	0.1714	0.11585	0.31024	0.17777	0.42506	0.2712	0.24951	0.39183	0.40877	0.20654	0.22618	0.26015	0.26144	0.20755	0.27262	0.31602	0.28065	0.2753	0.21445	0.26339	0.32654	0.23084	0.20114	0.24652	0.24665	0.21857
685.45	0.26605	0.14197	0.24422	0.20609	0.21391	0.22822	0.20241	0.26132	0.1357	0.15458	0.17688	0.11381	0.30609	0.16558	0.41756	0.2695	0.24658	0.38787	0.39362	0.20295	0.22645	0.25784	0.26176	0.20551	0.27239	0.31073	0.2788	0.27031	0.21414	0.25749	0.32266	0.22809	0.19941	0.2406	0.24576	0.21666
686.46	0.25374	0.12744	0.22552	0.19075	0.20151	0.21675	0.19037	0.24957	0.1245	0.14405	0.15597	0.10377	0.29203	0.14715	0.39591	0.26269	0.23639	0.37697	0.37495	0.19263	0.21942	0.24738	0.25333	0.1971	0.26229	0.29803	0.26792	0.26015	0.20644	0.24366	0.31087	0.2167	0.19088	0.22919	0.23282	0.20776
687.44	0.25481	0.12988	0.22071	0.19079	0.19753	0.21636	0.1909	0.24924	0.12461	0.13721	0.14923	0.10453	0.28976	0.14728	0.38518	0.26867	0.23327	0.37752	0.36737	0.19256	0.22361	0.24621	0.25287	0.19687	0.26264	0.3002	0.26701	0.2617	0.20456	0.23973	0.30859	0.21363	0.19016	0.22746	0.23088	0.20894
688.44	0.25429	0.12418	0.20575	0.18452	0.19135	0.21555	0.18814	0.24249	0.1217	0.13105	0.14157	0.10318	0.28357	0.13734	0.36773	0.27184	0.22951	0.37439	0.35554	0.18642	0.22098	0.24322	0.24915	0.19544	0.2591	0.29448	0.26333	0.25793	0.20316	0.23537	0.30408	0.20912	0.18651	0.221	0.22579	0.20699
689.42	0.23841	0.12205	0.19951	0.18095	0.18079	0.2066	0.18339	0.23681	0.11629	0.12436	0.13353	0.10068	0.27507	0.12488	0.34461	0.27085	0.22132	0.36748	0.34452	0.17841	0.21768	0.23591	0.24388	0.19152	0.25292	0.28552	0.25769	0.25358	0.198	0.22568	0.29412	0.19945	0.17944	0.21124	0.21707	0.2019
690.43	0.23045	0.11714	0.19187	0.17731	0.17507	0.20326	0.18068	0.23795	0.1143	0.12211	0.12527	0.10248	0.26692	0.12203	0.33097	0.27862	0.22028	0.36518	0.33853	0.17462	0.21963	0.23485	0.24292	0.19314	0.24812	0.27921	0.25554	0.25342	0.19737	0.22216	0.28965	0.19782	0.17745	0.2082	0.21094	0.20448
691.41	0.22951	0.11973	0.18819	0.17222	0.17308	0.19837	0.17894	0.23451	0.11017	0.10972	0.12692	0.10446	0.2606	0.11431	0.31633	0.27731	0.21627	0.36224	0.32946	0.16914	0.22119	0.23226	0.24168	0.19157	0.24439	0.27311	0.25276	0.24969	0.19631	0.21638	0.28564	0.1919	0.17628	0.20207	0.2069	0.20358
692.39	0.20658	0.11497	0.17323	0.15944	0.16036	0.19198	0.17247	0.22598	0.10292	0.1018	0.12079	0.10386	0.24724	0.097262	0.2959	0.2711	0.20938	0.35568	0.3142	0.15909	0.21573	0.22402	0.23731	0.18798	0.23535	0.25994	0.24496	0.24395	0.19284	0.20798	0.27812	0.1842	0.17298	0.19517	0.19854	0.2007
693.39	0.19302	0.11415	0.16468	0.15688	0.15588	0.18814	0.17151	0.22204	0.098933	0.096591	0.11768	0.10275	0.23982	0.098079	0.2849	0.26621	0.20634	0.35456	0.30526	0.15541	0.21498	0.21989	0.23619	0.18545	0.22894	0.25216	0.23939	0.24343	0.19248	0.20097	0.27135	0.17831	0.16758	0.18998	0.19066	0.19848
694.38	0.18493	0.10975	0.15608	0.15128	0.14733	0.18641	0.17005	0.21769	0.096709	0.092116	0.11384	0.1045	0.23625	0.096044	0.27631	0.25753	0.20507	0.35438	0.2962	0.15005	0.21448	0.21682	0.23418	0.18359	0.22449	0.24584	0.23302	0.24079	0.19037	0.19739	0.26782	0.17318	0.16733	0.18707	0.18547	0.19653
695.38	0.17327	0.10389	0.14457	0.14539	0.13601	0.18071	0.16434	0.20711	0.089713	0.087006	0.10387	0.103	0.23215	0.085317	0.259	0.24534	0.19624	0.34855	0.28583	0.13974	0.20651	0.21031	0.22813	0.17858	0.21821	0.23822	0.22353	0.2359	0.1861	0.18921	0.25894	0.15964	0.16369	0.1793	0.17711	0.18733
696.36	0.15651	0.095206	0.13078	0.1367	0.1231	0.17385	0.16207	0.20285	0.082922	0.085579	0.093986	0.10206	0.2261	0.081631	0.2447	0.23666	0.18911	0.34285	0.27782	0.13359	0.2	0.20703	0.22447	0.17825	0.21318	0.23032	0.21729	0.23533	0.18184	0.18621	0.25447	0.15483	0.16091	0.17538	0.17153	0.18585
697.34	0.15147	0.092062	0.12589	0.13353	0.1184	0.17175	0.15629	0.20118	0.08153	0.082792	0.091549	0.099919	0.2248	0.081747	0.23271	0.23035	0.18539	0.33861	0.27218	0.12984	0.19754	0.20711	0.22091	0.17469	0.20976	0.2259	0.21275	0.23398	0.17984	0.18248	0.2489	0.1507	0.15889	0.17236	0.16481	0.18229
698.34	0.13961	0.086904	0.12286	0.12531	0.10779	0.17032	0.15037	0.19844	0.075965	0.079798	0.088879	0.097083	0.22632	0.078696	0.22771	0.2247	0.17868	0.33093	0.26678	0.12536	0.1939	0.20195	0.21543	0.16995	0.20544	0.22047	0.21049	0.23145	0.17552	0.17763	0.24692	0.14442	0.15913	0.16605	0.16097	0.18002
699.32	0.13082	0.081908	0.11168	0.11605	0.10123	0.16758	0.14686	0.19407	0.070568	0.072895	0.085473	0.092816	0.22246	0.075145	0.21929	0.22072	0.17071	0.32418	0.25959	0.12091	0.18878	0.20004	0.21198	0.16837	0.20279	0.21809	0.20843	0.23069	0.1753	0.17388	0.24396	0.14116	0.15861	0.16197	0.1577	0.18063
700.33	0.11013	0.074716	0.09937	0.10621	0.0889	0.15673	0.13679	0.19118	0.061469	0.05897	0.08376	0.084157	0.21545	0.069874	0.20959	0.21155	0.16501	0.31348	0.24775	0.11493	0.1823	0.19504	0.20322	0.16053	0.19534	0.21107	0.20318	0.22548	0.17064	0.16841	0.23819	0.13634	0.15454	0.15511	0.15101	0.17942
701.31	0.10094	0.070373	0.099381	0.10345	0.081795	0.15494	0.13588	0.18869	0.060331	0.055542	0.082207	0.078103	0.2171	0.07017	0.20891	0.20766	0.16217	0.30868	0.2416	0.11113	0.1798	0.19157	0.19694	0.15549	0.1912	0.20894	0.20206	0.22276	0.17186	0.16416	0.23529	0.13269	0.15264	0.15052	0.14557	0.17798
702.29	0.087932	0.063252	0.090163	0.093895	0.072895	0.14942	0.13379	0.18407	0.049878	0.046783	0.073201	0.072111	0.214	0.070036	0.20764	0.19468	0.15849	0.30282	0.23075	0.10469	0.1751	0.18567	0.19262	0.15298	0.1867	0.20568	0.20099	0.21925	0.17015	0.16128	0.23306	0.13078	0.15186	0.14561	0.14315	0.17671
703.29	0.065271	0.0482	0.073531	0.081722	0.057513	0.13112	0.12283	0.16935	0.038067	0.031968	0.060031	0.060817	0.19871	0.055391	0.18761	0.17881	0.14402	0.28693	0.21082	0.09233	0.16523	0.17634	0.18468	0.14468	0.17878	0.19701	0.19012	0.21404	0.16262	0.15229	0.22388	0.1227	0.14694	0.14002	0.13261	0.17051
704.27	0.046956	0.038791	0.076647	0.075786	0.050803	0.12624	0.11651	0.16338	0.031001	0.027998	0.050662	0.053156	0.19572	0.055706	0.18706	0.17069	0.13942	0.28191	0.20257	0.08717	0.15977	0.16994	0.17966	0.13903	0.17293	0.19198	0.18598	0.20873	0.15916	0.15008	0.22093	0.11652	0.14445	0.13616	0.12715	0.16692
705.27	0.045915	0.031796	0.078143	0.072108	0.047646	0.12669	0.11761	0.157	0.02599	0.026716	0.041163	0.047636	0.19455	0.053982	0.18635	0.16053	0.13208	0.28069	0.19712	0.082431	0.15778	0.16595	0.1774	0.13713	0.16808	0.18873	0.18376	0.20636	0.15714	0.14868	0.2195	0.11357	0.14395	0.13628	0.12378	0.16395
706.25	0.029561	0.020352	0.066535	0.065536	0.04094	0.11688	0.11031	0.14894	0.01715	0.018172	0.031072	0.039368	0.1884	0.041233	0.17943	0.15219	0.12741	0.27578	0.18759	0.078925	0.15306	0.1617	0.17613	0.13225	0.16356	0.18463	0.17749	0.20155	0.15375	0.14676	0.21688	0.10824	0.14212	0.13494	0.12333	0.16047
707.23	0.017018	0.0095436	0.054445	0.060742	0.027637	0.10519	0.098587	0.13699	0.0096758	0.012852	0.02403	0.029353	0.18143	0.026376	0.16323	0.14202	0.11528	0.26653	0.17689	0.069471	0.14478	0.15406	0.1682	0.12273	0.15329	0.17468	0.16639	0.19376	0.14646	0.13901	0.20981	0.098674	0.13671	0.12906	0.11538	0.15392
708.23	0.01753	0.012511	0.056734	0.06443	0.02841	0.11032	0.10474	0.13909	0.011742	0.018244	0.019932	0.027502	0.18729	0.026095	0.16817	0.14006	0.11807	0.2723	0.17796	0.068687	0.14373	0.15432	0.16617	0.12326	0.15421	0.17514	0.169	0.19156	0.14955	0.1423	0.21073	0.09965	0.13755	0.1301	0.11696	0.15644
709.21	0.019609	0.0096135	0.044781	0.06337	0.028308	0.10505	0.10575	0.13263	0.011739	0.016129	0.018634	0.024964	0.18738	0.017661	0.16189	0.13488	0.12158	0.26785	0.17423	0.064094	0.14257	0.1528	0.16542	0.12174	0.14991	0.17105	0.16844	0.18953	0.14952	0.14279	0.20886	0.098646	0.13772	0.12866	0.11681	0.15747
710.21	0.016204	0.011743	0.03974	0.06241	0.027503	0.10449	0.10512	0.13082	0.0091591	0.013376	0.011918	0.02068	0.18561	0.014928	0.1559	0.13079	0.12351	0.26346	0.16695	0.062012	0.1374	0.15047	0.16247	0.11728	0.14982	0.16875	0.16639	0.18478	0.14688	0.14019	0.20766	0.099294	0.13563	0.12706	0.11552	0.15884
711.19	0.030287	0.022747	0.044598	0.067988	0.033011	0.11637	0.11043	0.13385	0.014121	0.023157	0.019862	0.022868	0.19283	0.021044	0.15776	0.13609	0.12588	0.26837	0.16759	0.06357	0.13743	0.15054	0.16282	0.11714	0.15322	0.17171	0.1718	0.18547	0.14724	0.14343	0.20902	0.10394	0.13694	0.12953	0.11469	0.16479
712.17	0.035627	0.032279	0.050572	0.072019	0.040174	0.12582	0.12045	0.13451	0.020156	0.028597	0.023745	0.024341	0.19593	0.02686	0.16049	0.14142	0.13156	0.27492	0.17143	0.067068	0.13938	0.15124	0.16414	0.11595	0.15667	0.1732	0.17435	0.18445	0.14769	0.14654	0.21151	0.10548	0.13813	0.13294	0.11507	0.16866
713.17	0.042584	0.039462	0.060004	0.075069	0.04683	0.12699	0.12316	0.13498	0.023811	0.032749	0.027851	0.024753	0.19858	0.031736	0.15708	0.14617	0.13564	0.27693	0.17362	0.070425	0.14172	0.15343	0.16517	0.11303	0.15658	0.17261	0.17436	0.18242	0.14512	0.14592	0.2125	0.10498	0.13889	0.13539	0.11434	0.17039
714.15	0.057256	0.050878	0.069385	0.081217	0.04764	0.13476	0.13123	0.13984	0.026326	0.03777	0.030723	0.024345	0.20087	0.036662	0.15377	0.15016	0.13481	0.2829	0.17369	0.074723	0.1426	0.15332	0.16433	0.11129	0.16002	0.17409	0.17446	0.18157	0.14042	0.14445	0.21425	0.10667	0.13875	0.13872	0.11222	0.17329
715.13	0.072693	0.060895	0.075366	0.093273	0.056833	0.13955	0.14144	0.14438	0.036054	0.05028	0.044431	0.030588	0.20638	0.044276	0.16071	0.16167	0.14148	0.28858	0.18125	0.07972	0.14918	0.15684	0.16926	0.11625	0.16457	0.1772	0.17983	0.1843	0.14135	0.14583	0.21873	0.10782	0.14191	0.14206	0.11447	0.17834
716.13	0.084779	0.066601	0.082849	0.10177	0.059079	0.1409	0.14807	0.1454	0.037624	0.055116	0.048999	0.035141	0.20751	0.046624	0.1589	0.16377	0.14577	0.28932	0.18395	0.078877	0.15148	0.15643	0.16995	0.11574	0.16721	0.17422	0.18092	0.1799	0.13746	0.14327	0.2172	0.10553	0.14254	0.14094	0.1133	0.17909
717.11	0.10266	0.075125	0.094619	0.10753	0.065197	0.14634	0.15846	0.14919	0.037944	0.064684	0.059192	0.041191	0.21185	0.050312	0.16156	0.17168	0.15363	0.29343	0.18706	0.080994	0.15501	0.15981	0.17227	0.11994	0.17291	0.1766	0.1869	0.18221	0.13919	0.14339	0.21943	0.10766	0.14577	0.14294	0.11778	0.18631
718.08	0.12888	0.088239	0.096731	0.11645	0.071215	0.15663	0.16545	0.15379	0.039482	0.073317	0.07754	0.050006	0.21646	0.051866	0.16413	0.17764	0.1608	0.30035	0.19278	0.080301	0.15775	0.16323	0.17685	0.12504	0.17917	0.17812	0.19262	0.18245	0.14125	0.14427	0.22245	0.11344	0.14774	0.14447	0.12195	0.1938
719.09	0.13547	0.1009	0.10255	0.12357	0.076989	0.15985	0.16851	0.15558	0.042274	0.084395	0.089326	0.057223	0.21615	0.052984	0.1691	0.18663	0.16792	0.30502	0.19485	0.081297	0.15996	0.16517	0.17909	0.12623	0.18256	0.17737	0.1975	0.18337	0.14252	0.14483	0.22222	0.11376	0.14893	0.14521	0.12309	0.197
720.06	0.16163	0.12014	0.11557	0.13275	0.084906	0.16918	0.1769	0.15579	0.046756	0.094618	0.10719	0.06414	0.21936	0.054525	0.17086	0.19164	0.17855	0.31054	0.20144	0.083101	0.16246	0.17005	0.18257	0.12923	0.19122	0.17989	0.20397	0.18624	0.14688	0.14895	0.22715	0.1178	0.1536	0.14939	0.12801	0.20319
721.06	0.18267	0.13617	0.12637	0.13971	0.095338	0.17613	0.18331	0.1616	0.052327	0.10535	0.121	0.071355	0.22453	0.062466	0.17565	0.20137	0.18845	0.31856	0.20952	0.086112	0.16458	0.17782	0.18782	0.13357	0.19788	0.18433	0.20856	0.19134	0.15318	0.15331	0.23363	0.12228	0.15922	0.15506	0.13283	0.21072
722.04	0.20278	0.14589	0.12882	0.15157	0.10078	0.1797	0.18631	0.16481	0.055409	0.10794	0.1261	0.075999	0.22663	0.065442	0.17344	0.20698	0.19029	0.32083	0.21533	0.086053	0.16403	0.17982	0.19177	0.13368	0.20207	0.18579	0.21343	0.19232	0.15256	0.15392	0.23676	0.12436	0.16013	0.15781	0.13319	0.21387
723.02	0.21488	0.16006	0.14664	0.16224	0.1117	0.18528	0.19204	0.16932	0.063777	0.1175	0.14064	0.081374	0.23137	0.075677	0.18081	0.21371	0.19686	0.32579	0.22422	0.09114	0.16637	0.18468	0.19718	0.13624	0.20944	0.1916	0.22001	0.19709	0.15674	0.15913	0.24377	0.12807	0.16593	0.16376	0.13892	0.21858
724.02	0.23982	0.1737	0.16322	0.17091	0.12102	0.19242	0.19712	0.17158	0.069216	0.12759	0.15296	0.089421	0.23481	0.082521	0.18517	0.21741	0.20213	0.32651	0.23271	0.089974	0.1665	0.19029	0.203	0.13984	0.21702	0.19465	0.22225	0.19815	0.16249	0.16176	0.24831	0.13175	0.17152	0.16835	0.1438	0.22244
724.99	0.24763	0.18329	0.17001	0.17303	0.12197	0.19566	0.19931	0.17534	0.072678	0.13692	0.15826	0.095362	0.23789	0.087013	0.18734	0.22375	0.20042	0.33195	0.23405	0.091907	0.16844	0.19349	0.20853	0.14043	0.22156	0.19817	0.22483	0.19934	0.16609	0.16604	0.25015	0.13466	0.17566	0.17321	0.14853	0.22606
725.97	0.25535	0.19728	0.17717	0.18137	0.1273	0.20268	0.20504	0.17541	0.076047	0.1452	0.16758	0.10033	0.23919	0.090998	0.1912	0.22505	0.20163	0.33636	0.23858	0.094656	0.17163	0.19711	0.21187	0.14612	0.22935	0.20162	0.22922	0.20311	0.17111	0.1696	0.2556	0.13756	0.17899	0.17995	0.15397	0.22991
726.97	0.26821	0.21024	0.19073	0.18716	0.13571	0.20955	0.20988	0.18121	0.084242	0.15959	0.18228	0.10794	0.24218	0.095801	0.20156	0.22802	0.20971	0.34106	0.24563	0.099428	0.17719	0.20356	0.21816	0.15108	0.23868	0.20752	0.23058	0.20743	0.17988	0.17529	0.26049	0.14202	0.18459	0.1851	0.16071	0.23474
727.95	0.27383	0.21722	0.18803	0.19033	0.139	0.21228	0.21161	0.1791	0.082249	0.16044	0.18053	0.10993	0.23778	0.094493	0.19679	0.22985	0.20635	0.33988	0.24497	0.097212	0.17819	0.20219	0.21871	0.15198	0.23908	0.20736	0.2275	0.20873	0.18134	0.17347	0.25825	0.14082	0.18529	0.18378	0.15987	0.23457
728.92	0.28048	0.22628	0.19533	0.19956	0.14701	0.21666	0.21737	0.18503	0.087901	0.16562	0.18576	0.11263	0.24317	0.1013	0.20312	0.23875	0.20789	0.3473	0.25057	0.10205	0.18309	0.20563	0.22224	0.15712	0.24464	0.21413	0.2354	0.214	0.18654	0.17832	0.26391	0.14472	0.18974	0.18827	0.16753	0.23971
729.92	0.2889	0.22915	0.20288	0.2093	0.1521	0.2172	0.21995	0.18637	0.090167	0.16797	0.1828	0.11364	0.2453	0.10596	0.20397	0.24578	0.21142	0.34851	0.25698	0.10074	0.18326	0.20593	0.22256	0.15961	0.24915	0.21482	0.23338	0.21632	0.18865	0.17826	0.26481	0.1432	0.19247	0.18773	0.16934	0.24038
730.9	0.29515	0.22967	0.21159	0.21493	0.15361	0.21673	0.21955	0.18793	0.09436	0.17083	0.18507	0.11515	0.2465	0.10501	0.20592	0.25049	0.20827	0.34623	0.2623	0.10039	0.18571	0.20489	0.22574	0.16006	0.2525	0.2164	0.23455	0.21802	0.18902	0.17808	0.26305	0.1446	0.19459	0.18586	0.17328	0.24168
731.87	0.30794	0.2439	0.22241	0.22712	0.15865	0.22485	0.22425	0.18955	0.10149	0.17676	0.19346	0.11747	0.25333	0.11228	0.21159	0.26001	0.20574	0.35173	0.26398	0.10073	0.18834	0.20803	0.22796	0.16523	0.25669	0.2187	0.24111	0.22229	0.19092	0.1843	0.26544	0.14806	0.19798	0.18857	0.18127	0.24469
732.87	0.31352	0.24561	0.22235	0.23311	0.16369	0.22405	0.22687	0.19243	0.10689	0.18061	0.19691	0.11923	0.2591	0.11714	0.21256	0.26482	0.20721	0.35457	0.26509	0.10249	0.18806	0.20911	0.23052	0.16803	0.26216	0.2193	0.24448	0.22431	0.19103	0.18825	0.26686	0.14857	0.2008	0.19072	0.18842	0.2475
733.85	0.32591	0.24505	0.22779	0.24092	0.16984	0.22911	0.22857	0.19343	0.111	0.18893	0.20255	0.12141	0.26	0.119	0.20863	0.26511	0.21026	0.35227	0.26538	0.10282	0.19007	0.21088	0.23151	0.16833	0.26582	0.21922	0.24502	0.22672	0.19046	0.19041	0.26779	0.14965	0.20141	0.19112	0.19122	0.24793
734.83	0.32112	0.24381	0.22737	0.24565	0.17607	0.23499	0.2295	0.18911	0.11051	0.18989	0.20659	0.12314	0.25508	0.11592	0.20318	0.26052	0.20369	0.35046	0.26334	0.10156	0.18826	0.20862	0.22968	0.1674	0.26223	0.21811	0.24616	0.22553	0.1855	0.18939	0.26848	0.15013	0.19844	0.18792	0.19252	0.24694
735.82	0.32637	0.24748	0.22208	0.25595	0.18376	0.24084	0.23014	0.1911	0.11079	0.19605	0.2097	0.12309	0.25421	0.12019	0.19995	0.26382	0.20386	0.35182	0.26178	0.10109	0.18552	0.21067	0.22851	0.16732	0.26144	0.21488	0.24805	0.22868	0.18581	0.19188	0.26978	0.15229	0.19973	0.18838	0.19403	0.24631
736.8	0.32251	0.24213	0.21652	0.25747	0.18995	0.24024	0.22695	0.19108	0.10635	0.19669	0.20514	0.12225	0.24983	0.11915	0.19411	0.25874	0.19902	0.34503	0.25806	0.099626	0.18156	0.20581	0.22364	0.1637	0.25568	0.2114	0.24509	0.2277	0.1821	0.1864	0.26655	0.15017	0.19866	0.18517	0.19002	0.24335
737.77	0.32609	0.24384	0.22012	0.26082	0.19118	0.24736	0.2261	0.19099	0.1048	0.20044	0.20033	0.12038	0.2489	0.12062	0.19399	0.25676	0.19487	0.34003	0.25636	0.096767	0.1834	0.20753	0.22016	0.16372	0.25103	0.21018	0.24635	0.22828	0.17892	0.18681	0.26551	0.15388	0.19769	0.18479	0.19029	0.24221
738.77	0.32413	0.24773	0.21941	0.26854	0.19566	0.2513	0.22545	0.19333	0.1051	0.2001	0.1982	0.12001	0.25007	0.12571	0.19067	0.25831	0.19044	0.33869	0.26092	0.097624	0.18411	0.20843	0.22332	0.1632	0.24789	0.21286	0.24835	0.23092	0.17802	0.18875	0.26796	0.15762	0.19895	0.18552	0.19291	0.2436
739.75	0.33452	0.25529	0.22017	0.27771	0.20392	0.25705	0.23117	0.20072	0.10896	0.205	0.20328	0.11941	0.25488	0.13382	0.19258	0.26099	0.19192	0.33949	0.26514	0.10083	0.18756	0.21074	0.22746	0.16593	0.24907	0.21601	0.25309	0.23684	0.17961	0.19643	0.27093	0.16393	0.20208	0.18981	0.19851	0.24752
740.72	0.32981	0.24763	0.2208	0.27889	0.20815	0.25829	0.22924	0.19887	0.10784	0.19911	0.19887	0.11844	0.25203	0.13125	0.18692	0.25885	0.18618	0.33286	0.25947	0.098263	0.18894	0.20577	0.22492	0.16301	0.24029	0.21623	0.25099	0.23615	0.1739	0.19511	0.26861	0.1623	0.1992	0.18495	0.19936	0.24634
741.7	0.32821	0.24648	0.22524	0.28359	0.21643	0.26219	0.23381	0.20229	0.11183	0.20145	0.198	0.11827	0.25481	0.13716	0.18612	0.26475	0.18715	0.33531	0.26377	0.098617	0.19339	0.2097	0.23001	0.16628	0.24074	0.21997	0.25569	0.24168	0.17545	0.20099	0.2757	0.16886	0.20266	0.1863	0.20594	0.24964
742.69	0.32763	0.2462	0.22568	0.28963	0.22154	0.26359	0.23684	0.20482	0.11606	0.20432	0.1954	0.11748	0.2531	0.14088	0.18605	0.26438	0.1857	0.33539	0.26422	0.10078	0.19373	0.20784	0.23099	0.1653	0.23753	0.22129	0.25508	0.24364	0.17556	0.20266	0.27975	0.17064	0.20469	0.18427	0.20597	0.25029
743.67	0.32558	0.24249	0.21713	0.28321	0.22142	0.25939	0.23339	0.2045	0.11422	0.20452	0.19293	0.11164	0.25003	0.13495	0.18099	0.25932	0.17863	0.33066	0.25484	0.097666	0.19268	0.20259	0.22459	0.16294	0.23084	0.21469	0.25197	0.24064	0.17117	0.20082	0.27636	0.16953	0.20303	0.1781	0.20372	0.24772
744.64	0.32526	0.24036	0.22004	0.28078	0.2173	0.25578	0.22706	0.20655	0.11389	0.20286	0.18852	0.10943	0.24946	0.13589	0.18399	0.25704	0.17585	0.32695	0.2481	0.095901	0.19515	0.20129	0.22233	0.16165	0.22579	0.21518	0.25201	0.24082	0.1687	0.19724	0.27626	0.1711	0.20374	0.17422	0.20242	0.24743
745.64	0.31837	0.23892	0.21303	0.27445	0.21211	0.24473	0.22288	0.2038	0.11242	0.20062	0.17528	0.10706	0.24682	0.138	0.17908	0.25026	0.17197	0.32615	0.24273	0.09226	0.19053	0.2001	0.21771	0.15869	0.22118	0.21228	0.24753	0.23706	0.16467	0.19536	0.27732	0.16964	0.20182	0.1716	0.19673	0.24487
746.61	0.31833	0.23899	0.21009	0.27233	0.20982	0.24414	0.21889	0.20478	0.1149	0.20024	0.16855	0.10557	0.24624	0.14615	0.17738	0.24484	0.16996	0.32456	0.23845	0.092445	0.18897	0.19742	0.21592	0.1557	0.21714	0.21178	0.2462	0.23439	0.16107	0.19358	0.27321	0.1701	0.19973	0.16839	0.19332	0.24479
747.59	0.3181	0.23703	0.20794	0.26665	0.20638	0.24156	0.21773	0.20658	0.11593	0.20297	0.1684	0.10734	0.24909	0.15147	0.1778	0.24605	0.16983	0.32849	0.23913	0.09177	0.19025	0.19862	0.21424	0.15347	0.21628	0.21476	0.24891	0.23673	0.16198	0.19302	0.27484	0.17138	0.20036	0.1689	0.19387	0.24727
748.58	0.31803	0.23116	0.20679	0.26442	0.20197	0.24093	0.21769	0.2065	0.11627	0.1993	0.16194	0.10813	0.24873	0.15445	0.17736	0.24291	0.16999	0.32891	0.23639	0.089368	0.18778	0.19677	0.21202	0.14911	0.21404	0.21596	0.24552	0.23608	0.15924	0.18884	0.27282	0.16997	0.1992	0.16649	0.18864	0.24698
749.56	0.31477	0.22399	0.20095	0.25962	0.20376	0.24339	0.2156	0.20923	0.11812	0.2033	0.15663	0.10725	0.25139	0.15875	0.1738	0.24593	0.16663	0.33151	0.23641	0.088795	0.18598	0.19571	0.21012	0.14673	0.21254	0.21237	0.24397	0.23528	0.16054	0.18887	0.27355	0.16941	0.20128	0.16594	0.18449	0.24754
750.53	0.32633	0.22239	0.20778	0.25633	0.20559	0.25641	0.2251	0.21517	0.12327	0.21047	0.16414	0.11189	0.25991	0.16461	0.1821	0.25125	0.16863	0.33677	0.2419	0.092047	0.19165	0.1976	0.2128	0.14867	0.21655	0.21688	0.24969	0.2383	0.16174	0.19259	0.27733	0.17351	0.20564	0.16688	0.1852	0.25338
751.51	0.33431	0.21941	0.20277	0.24664	0.20443	0.25426	0.22313	0.21533	0.11885	0.21043	0.15986	0.10865	0.26071	0.16181	0.18385	0.24903	0.16668	0.33545	0.24133	0.09178	0.19179	0.19523	0.20887	0.14482	0.21431	0.21428	0.24681	0.238	0.16063	0.19119	0.27946	0.1708	0.20636	0.16362	0.17999	0.2542
752.5	0.33766	0.21942	0.20811	0.23916	0.20216	0.25786	0.22381	0.21775	0.11875	0.20972	0.15725	0.10689	0.26069	0.16605	0.18738	0.24337	0.16451	0.33457	0.23899	0.091472	0.19101	0.19297	0.2079	0.14443	0.21438	0.21244	0.24832	0.23551	0.15945	0.19193	0.28007	0.17029	0.20709	0.1612	0.17604	0.25541
753.48	0.34626	0.22235	0.20992	0.23631	0.20416	0.26062	0.23017	0.22384	0.11803	0.21555	0.16261	0.11013	0.27089	0.17762	0.20062	0.24918	0.16462	0.33842	0.24651	0.096118	0.19694	0.19767	0.21009	0.14961	0.21873	0.21704	0.25737	0.24039	0.16364	0.19771	0.28734	0.17304	0.21081	0.16507	0.17864	0.26102
754.45	0.35156	0.22326	0.21209	0.23262	0.1974	0.26379	0.23654	0.2241	0.11594	0.21186	0.16258	0.11054	0.27027	0.18211	0.2069	0.24829	0.1666	0.34018	0.24918	0.096092	0.1972	0.19747	0.20897	0.14809	0.21947	0.21931	0.25874	0.24256	0.1636	0.19904	0.28958	0.1712	0.20901	0.16158	0.177	0.26141
755.44	0.35505	0.22588	0.21421	0.23568	0.1999	0.26461	0.23275	0.23045	0.1167	0.21502	0.1641	0.10907	0.27092	0.19328	0.21209	0.24876	0.16993	0.34285	0.25225	0.097015	0.19882	0.19724	0.20935	0.14963	0.21878	0.21953	0.26161	0.24522	0.16808	0.20021	0.29383	0.1708	0.20932	0.16203	0.1767	0.26423
756.42	0.3571	0.22443	0.21759	0.23625	0.19899	0.26578	0.23554	0.23386	0.11871	0.21492	0.16572	0.11094	0.26903	0.19952	0.21791	0.25144	0.17099	0.3425	0.25312	0.096525	0.20077	0.19759	0.20826	0.15258	0.21863	0.21956	0.26388	0.24556	0.16962	0.20168	0.29717	0.16865	0.20754	0.16176	0.17852	0.26479
757.39	0.36206	0.22838	0.21683	0.24228	0.20353	0.27217	0.23907	0.23534	0.11944	0.21536	0.16817	0.11122	0.27134	0.2022	0.22085	0.25422	0.17245	0.34273	0.25987	0.099839	0.20388	0.19851	0.21054	0.15561	0.22086	0.22071	0.26355	0.2472	0.17175	0.20518	0.30232	0.167	0.20618	0.16171	0.17913	0.2666
758.36	0.37424	0.23719	0.22651	0.24778	0.21183	0.28211	0.24195	0.23964	0.12465	0.2178	0.17018	0.11254	0.27375	0.20951	0.22817	0.26243	0.17999	0.35167	0.2681	0.1051	0.20806	0.20155	0.21454	0.16021	0.22412	0.22407	0.26678	0.24934	0.17861	0.21235	0.30923	0.17077	0.20761	0.16296	0.18258	0.27193
759.36	0.37724	0.23657	0.22664	0.25175	0.2177	0.28188	0.24076	0.24087	0.1253	0.22251	0.16985	0.11459	0.27553	0.21084	0.23307	0.26648	0.1814	0.35384	0.27335	0.10696	0.2139	0.20391	0.21754	0.1639	0.22293	0.2245	0.26977	0.24669	0.18131	0.21407	0.31424	0.17303	0.20661	0.16539	0.18427	0.27667
760.33	0.38725	0.24627	0.22602	0.25438	0.2176	0.28585	0.24761	0.2431	0.12778	0.22077	0.16909	0.11641	0.27971	0.21239	0.23982	0.27298	0.18394	0.35527	0.28035	0.11245	0.22023	0.20818	0.22179	0.16706	0.22578	0.22717	0.272	0.2464	0.18518	0.21646	0.31983	0.1771	0.2094	0.16724	0.18816	0.28069
761.3	0.40138	0.26165	0.22972	0.26693	0.22136	0.29753	0.25613	0.24977	0.13416	0.22657	0.17708	0.12279	0.291	0.21975	0.2547	0.28837	0.19348	0.37197	0.29184	0.12336	0.23037	0.21793	0.23095	0.17577	0.2332	0.23542	0.27894	0.2529	0.19491	0.22575	0.32763	0.18787	0.21408	0.17581	0.19548	0.29243
762.27	0.41002	0.27336	0.23661	0.26942	0.22855	0.30552	0.26404	0.25769	0.14296	0.23005	0.18052	0.13091	0.29774	0.22835	0.26821	0.30518	0.20601	0.38503	0.30178	0.13137	0.24183	0.22762	0.23884	0.18381	0.23669	0.24197	0.2877	0.25876	0.20603	0.23361	0.33527	0.19924	0.22053	0.18357	0.2022	0.30363
763.27	0.40959	0.28069	0.23637	0.27174	0.2262	0.30901	0.26674	0.26107	0.14745	0.23327	0.17645	0.13448	0.30339	0.23075	0.27526	0.312	0.21116	0.39132	0.30648	0.13381	0.24949	0.2311	0.24411	0.18782	0.23665	0.24237	0.29104	0.26093	0.20975	0.2361	0.33824	0.20476	0.22286	0.18637	0.20368	0.30943
764.24	0.41782	0.30312	0.24587	0.27754	0.23121	0.31814	0.27373	0.27218	0.15828	0.2344	0.18483	0.14138	0.31154	0.24341	0.28821	0.32591	0.22222	0.40083	0.31455	0.14421	0.26069	0.23935	0.25204	0.19439	0.24263	0.24931	0.29929	0.26847	0.21828	0.24473	0.34434	0.21475	0.2302	0.1934	0.20867	0.3196
765.21	0.4228	0.3206	0.25726	0.28693	0.24067	0.32937	0.28394	0.2818	0.16767	0.24231	0.19636	0.15273	0.31782	0.25274	0.306	0.34463	0.23636	0.41448	0.32861	0.15459	0.27126	0.24942	0.26285	0.20303	0.25049	0.25769	0.30756	0.27739	0.22832	0.25597	0.35332	0.22756	0.23634	0.20139	0.21597	0.33287
766.18	0.43228	0.32882	0.26645	0.28804	0.24447	0.33027	0.29127	0.28946	0.17696	0.24521	0.20041	0.16053	0.32359	0.25543	0.31774	0.35501	0.24475	0.42089	0.34053	0.1593	0.2814	0.25585	0.26906	0.20753	0.25432	0.26224	0.31547	0.28046	0.23424	0.26355	0.35855	0.2354	0.24301	0.20629	0.21755	0.34115
767.18	0.44086	0.33766	0.26921	0.29346	0.24401	0.3277	0.29222	0.29363	0.17955	0.24659	0.2044	0.16665	0.32268	0.25735	0.32577	0.36497	0.25045	0.42257	0.34475	0.16464	0.28638	0.26122	0.27322	0.2089	0.25725	0.26426	0.31743	0.28238	0.2366	0.26691	0.36236	0.24041	0.24592	0.20833	0.21724	0.34591
768.15	0.45981	0.36422	0.27979	0.30586	0.2534	0.34103	0.30444	0.30472	0.19176	0.25653	0.21796	0.18219	0.32683	0.27	0.34357	0.38497	0.26469	0.43652	0.35771	0.17839	0.29974	0.27509	0.28341	0.21688	0.26704	0.27291	0.32579	0.29065	0.24559	0.27719	0.3732	0.25468	0.25459	0.219	0.22411	0.35891
769.12	0.47199	0.38285	0.2896	0.31907	0.26305	0.35029	0.31385	0.31099	0.20003	0.27196	0.23027	0.19428	0.33401	0.27826	0.35965	0.4059	0.27446	0.45409	0.36908	0.18721	0.31084	0.28647	0.29174	0.22491	0.27289	0.27879	0.33257	0.29787	0.25564	0.28866	0.38253	0.26481	0.26079	0.22773	0.23046	0.36956
770.09	0.49117	0.40804	0.29844	0.32924	0.27072	0.35791	0.31918	0.31702	0.21062	0.28691	0.23698	0.20456	0.34132	0.29056	0.36808	0.42167	0.28427	0.47159	0.3758	0.19752	0.32226	0.29791	0.29966	0.23114	0.27762	0.28628	0.34284	0.3034	0.26522	0.30004	0.39096	0.27381	0.26812	0.23566	0.2368	0.38015
771.09	0.50123	0.43796	0.30157	0.34018	0.2776	0.3663	0.31802	0.31955	0.21818	0.2988	0.2449	0.21629	0.3455	0.30373	0.37228	0.43656	0.29297	0.48398	0.37912	0.20459	0.3293	0.30601	0.3079	0.2369	0.28254	0.29295	0.34584	0.3081	0.27195	0.30763	0.39818	0.28055	0.27358	0.24127	0.24128	0.39005
772.06	0.51877	0.47028	0.31291	0.35487	0.2925	0.3786	0.32744	0.3286	0.22692	0.3233	0.2549	0.23121	0.36277	0.31928	0.38459	0.45783	0.3062	0.50512	0.39351	0.21515	0.34119	0.3185	0.31914	0.24748	0.28955	0.30236	0.35507	0.31635	0.28397	0.31901	0.40875	0.29294	0.28062	0.25136	0.24914	0.40505
773.03	0.5265	0.4902	0.31974	0.36266	0.30195	0.37831	0.32928	0.33157	0.23794	0.33887	0.26213	0.24199	0.36971	0.33272	0.38797	0.46686	0.31373	0.5183	0.4006	0.22295	0.34863	0.32804	0.32608	0.2541	0.29227	0.30961	0.36	0.31923	0.29284	0.32748	0.41531	0.2955	0.28605	0.25653	0.25199	0.41336
774	0.54379	0.51941	0.32529	0.37269	0.30846	0.38691	0.33722	0.34002	0.25255	0.35321	0.27032	0.25553	0.38377	0.34642	0.39549	0.48191	0.32526	0.53427	0.4152	0.23479	0.3595	0.34015	0.33771	0.26338	0.30307	0.31874	0.36611	0.32588	0.30315	0.33976	0.42605	0.30367	0.29399	0.26464	0.25917	0.42667
774.99	0.55542	0.54216	0.32917	0.38158	0.31127	0.3963	0.34707	0.34501	0.26161	0.36652	0.28211	0.26797	0.39388	0.35563	0.40206	0.49313	0.33535	0.54813	0.42632	0.24307	0.36851	0.34854	0.34818	0.27146	0.31251	0.3264	0.36978	0.33236	0.31174	0.35	0.43533	0.31068	0.30025	0.27222	0.26352	0.43654
775.96	0.55691	0.56532	0.3375	0.39183	0.31458	0.40405	0.35948	0.34918	0.27159	0.38564	0.28952	0.27882	0.4032	0.3711	0.4048	0.50484	0.34342	0.56525	0.43658	0.25412	0.37802	0.35858	0.35789	0.27861	0.31879	0.33226	0.37585	0.33716	0.32216	0.35846	0.44493	0.31695	0.30594	0.27774	0.2665	0.44583
776.93	0.5644	0.58047	0.34093	0.4031	0.31427	0.41504	0.36632	0.35148	0.28482	0.40086	0.3014	0.28958	0.41209	0.38594	0.40814	0.51459	0.35029	0.58412	0.44346	0.26194	0.388	0.36789	0.36809	0.28573	0.32734	0.33907	0.38146	0.33968	0.33068	0.36971	0.45467	0.32062	0.31183	0.28328	0.27276	0.45518
777.9	0.56986	0.60145	0.35111	0.4094	0.31339	0.42975	0.37754	0.35387	0.29036	0.41823	0.31068	0.295	0.42079	0.39012	0.40714	0.52561	0.35429	0.60126	0.44943	0.26724	0.39574	0.37382	0.37424	0.29048	0.33411	0.34311	0.38834	0.34253	0.33865	0.378	0.46189	0.32532	0.31611	0.28867	0.27792	0.46108
778.89	0.5765	0.61613	0.35496	0.41525	0.31613	0.43906	0.38843	0.35582	0.29662	0.43956	0.31475	0.30371	0.42813	0.40246	0.40317	0.53198	0.35983	0.61659	0.45366	0.27379	0.4024	0.38107	0.38173	0.29603	0.34138	0.3491	0.39396	0.34406	0.34688	0.38291	0.46854	0.33236	0.32005	0.29421	0.28128	0.46738
779.86	0.58064	0.63175	0.36492	0.41973	0.31767	0.4477	0.39638	0.35997	0.30541	0.46307	0.32514	0.31388	0.4394	0.41748	0.40609	0.53895	0.36271	0.63533	0.4578	0.27862	0.41139	0.38922	0.38867	0.30258	0.34586	0.35359	0.39771	0.34729	0.35314	0.38542	0.47266	0.33563	0.3235	0.30009	0.28495	0.47333
780.83	0.59179	0.6435	0.37276	0.42469	0.32092	0.46257	0.40989	0.3673	0.31522	0.48773	0.33659	0.32467	0.45175	0.4303	0.41185	0.55065	0.3696	0.65451	0.46979	0.28661	0.42403	0.39973	0.3983	0.30971	0.3572	0.36038	0.40903	0.353	0.36344	0.39365	0.48233	0.34312	0.32955	0.31043	0.29304	0.48085
781.8	0.58466	0.65114	0.37786	0.42711	0.31505	0.46303	0.41796	0.37028	0.31933	0.50128	0.33801	0.32895	0.45498	0.43443	0.40763	0.55213	0.3684	0.66515	0.47287	0.29119	0.42992	0.40228	0.40271	0.31038	0.36209	0.36309	0.41396	0.35546	0.36712	0.3956	0.48448	0.34587	0.33162	0.31465	0.29351	0.48238
782.8	0.58924	0.65435	0.37532	0.43271	0.3133	0.46683	0.42576	0.37703	0.32385	0.51938	0.34781	0.34035	0.46097	0.44537	0.41268	0.55494	0.36985	0.67753	0.47629	0.29386	0.438	0.40735	0.41286	0.31521	0.37088	0.369	0.42002	0.35949	0.37198	0.39938	0.49001	0.35167	0.33401	0.32133	0.29835	0.48796
783.77	0.58742	0.65619	0.37835	0.4283	0.30786	0.46874	0.42952	0.38124	0.32816	0.53448	0.35762	0.34997	0.4619	0.4551	0.41744	0.55699	0.37143	0.69079	0.47941	0.29851	0.44677	0.40992	0.41931	0.32171	0.37337	0.37208	0.42765	0.36428	0.37634	0.40154	0.4952	0.35431	0.33604	0.32652	0.30191	0.48969
784.73	0.57422	0.64718	0.37385	0.42564	0.30359	0.46519	0.4317	0.38441	0.32995	0.53889	0.35841	0.35223	0.45812	0.46111	0.41432	0.55731	0.37439	0.69365	0.47916	0.30226	0.4548	0.41213	0.42455	0.32323	0.37636	0.37379	0.4324	0.36436	0.37993	0.40261	0.49826	0.35811	0.33712	0.32785	0.30277	0.48702
785.7	0.56151	0.63842	0.37151	0.42358	0.30167	0.46215	0.43142	0.38855	0.32709	0.54286	0.36314	0.35347	0.45503	0.46119	0.41563	0.55241	0.37652	0.69727	0.4729	0.30234	0.45926	0.411	0.42701	0.32382	0.3759	0.37388	0.43138	0.36253	0.378	0.40029	0.49786	0.36115	0.33715	0.32782	0.3032	0.48437
786.67	0.56162	0.6378	0.37263	0.42197	0.30317	0.46995	0.43373	0.39357	0.32978	0.55295	0.3769	0.3596	0.45675	0.46674	0.42364	0.55747	0.37896	0.70378	0.47425	0.30594	0.46719	0.41391	0.43394	0.32864	0.37886	0.37684	0.43798	0.36615	0.38104	0.40014	0.50229	0.3647	0.34088	0.33323	0.3082	0.48484
787.66	0.55074	0.63261	0.37612	0.42239	0.30463	0.46959	0.43988	0.40126	0.33148	0.55967	0.38148	0.3623	0.45907	0.47522	0.42947	0.564	0.38704	0.70662	0.47939	0.31428	0.47635	0.41615	0.43893	0.33302	0.38167	0.37951	0.4424	0.3705	0.38624	0.40105	0.50543	0.3686	0.34639	0.33738	0.3123	0.48678
788.63	0.54344	0.6297	0.37582	0.4306	0.30734	0.47133	0.44392	0.40845	0.33029	0.56393	0.38794	0.36092	0.46387	0.47827	0.43342	0.56773	0.39187	0.70815	0.48058	0.31601	0.48136	0.41797	0.44273	0.33237	0.38589	0.38335	0.44395	0.37277	0.38838	0.40153	0.50647	0.37014	0.34982	0.33911	0.31532	0.48679
789.6	0.54939	0.62872	0.38649	0.43791	0.31723	0.47779	0.44611	0.41923	0.3313	0.57391	0.39327	0.36355	0.46981	0.48194	0.44443	0.57255	0.39493	0.71033	0.48502	0.31965	0.48557	0.41893	0.44579	0.33477	0.38881	0.38753	0.45081	0.37589	0.39205	0.40653	0.50839	0.37403	0.35481	0.34387	0.32093	0.48908
790.57	0.55769	0.62854	0.39592	0.4399	0.32504	0.48617	0.45432	0.42932	0.33716	0.58494	0.40433	0.36817	0.47687	0.49441	0.45797	0.58011	0.3986	0.71688	0.49588	0.32668	0.49244	0.42462	0.45373	0.34135	0.39423	0.3969	0.46132	0.38394	0.39972	0.41285	0.51472	0.37985	0.36041	0.35098	0.32718	0.4928
791.54	0.56151	0.63105	0.40101	0.43916	0.33351	0.49035	0.46223	0.4389	0.33792	0.59019	0.41444	0.36923	0.48307	0.50346	0.46642	0.58222	0.40869	0.72062	0.50458	0.33139	0.49645	0.42831	0.45669	0.34627	0.39842	0.40352	0.46583	0.38632	0.40384	0.41876	0.51742	0.3848	0.36329	0.35389	0.33217	0.49576
792.53	0.56459	0.63341	0.41058	0.43939	0.34432	0.50005	0.46637	0.44599	0.34021	0.59202	0.42406	0.37075	0.48955	0.50831	0.47816	0.58542	0.41806	0.72492	0.5128	0.33522	0.50141	0.43133	0.46305	0.35084	0.40171	0.41141	0.47314	0.39053	0.41076	0.42437	0.52148	0.3923	0.36716	0.35839	0.33766	0.49863
793.5	0.5697	0.64006	0.41979	0.43916	0.35516	0.51081	0.47322	0.45342	0.34656	0.59262	0.43815	0.37513	0.49563	0.51962	0.49296	0.59013	0.42762	0.72623	0.52343	0.34337	0.50825	0.43364	0.46804	0.35617	0.40558	0.41881	0.48334	0.39518	0.41789	0.43058	0.52654	0.40062	0.37331	0.36213	0.34213	0.50226
794.47	0.57749	0.64718	0.4215	0.43972	0.36249	0.51806	0.48013	0.45607	0.35128	0.59832	0.44915	0.37785	0.50521	0.53206	0.50504	0.60146	0.43646	0.72922	0.53233	0.35165	0.51163	0.43929	0.47173	0.3607	0.41183	0.42405	0.48891	0.40062	0.42266	0.43406	0.53111	0.40465	0.37745	0.3657	0.34563	0.50552
795.43	0.58105	0.65332	0.42591	0.44539	0.37203	0.5231	0.4826	0.4567	0.355	0.59286	0.45295	0.3777	0.51502	0.53605	0.51512	0.60514	0.45182	0.7269	0.53634	0.35816	0.51415	0.43954	0.47308	0.36236	0.41453	0.42611	0.48992	0.40115	0.42756	0.43689	0.53335	0.4061	0.38122	0.36415	0.35035	0.50615
796.4	0.59189	0.65441	0.43483	0.45609	0.38477	0.53403	0.48665	0.46044	0.36564	0.59657	0.46475	0.38276	0.52725	0.5445	0.53202	0.61489	0.46597	0.73061	0.54508	0.3684	0.52013	0.44468	0.47951	0.36671	0.42084	0.43235	0.4961	0.40908	0.43736	0.43992	0.53822	0.41482	0.38916	0.3678	0.3571	0.50743
797.39	0.6101	0.66288	0.44097	0.46719	0.39558	0.54239	0.48822	0.46247	0.37648	0.6022	0.48393	0.38856	0.54212	0.55746	0.54207	0.62678	0.47509	0.73738	0.55221	0.37895	0.52302	0.45096	0.48197	0.36967	0.42656	0.43797	0.50059	0.41356	0.44148	0.44423	0.54255	0.41942	0.39353	0.37068	0.36065	0.5104
798.36	0.62153	0.66528	0.45386	0.4766	0.40464	0.54531	0.49141	0.46616	0.3816	0.61064	0.4944	0.39052	0.55343	0.56295	0.55261	0.6358	0.48449	0.74324	0.56074	0.38703	0.52453	0.45681	0.48541	0.37422	0.43283	0.44158	0.50285	0.4166	0.44535	0.44873	0.54612	0.4219	0.39684	0.3727	0.36679	0.51206
799.33	0.61928	0.67145	0.45894	0.48369	0.41514	0.55059	0.49355	0.47055	0.38896	0.6117	0.50909	0.39369	0.5599	0.56179	0.5632	0.64111	0.49364	0.74919	0.57066	0.39446	0.52864	0.46007	0.49048	0.37889	0.43536	0.44735	0.51006	0.41793	0.45195	0.45404	0.55097	0.42838	0.4015	0.37717	0.37384	0.51397
800.29	0.63188	0.68637	0.47523	0.49588	0.42675	0.56041	0.50081	0.48156	0.39896	0.6197	0.53174	0.4022	0.57261	0.57296	0.5763	0.65678	0.50107	0.75335	0.58604	0.40465	0.53464	0.46824	0.49713	0.38752	0.44394	0.45621	0.51917	0.42351	0.46095	0.46266	0.55668	0.43782	0.40678	0.38477	0.38268	0.51814
801.26	0.64091	0.69672	0.48844	0.50356	0.43581	0.56794	0.50774	0.49174	0.40676	0.6307	0.5457	0.40936	0.58045	0.58228	0.58657	0.67073	0.5076	0.75624	0.59698	0.41157	0.53963	0.47458	0.49945	0.39553	0.4484	0.4617	0.52452	0.4236	0.46538	0.47102	0.56015	0.44337	0.41133	0.38907	0.38964	0.52204
802.23	0.64476	0.70169	0.5016	0.51046	0.44481	0.57954	0.51707	0.50125	0.417	0.63548	0.55502	0.41393	0.58576	0.5875	0.60142	0.68453	0.52174	0.75867	0.60685	0.41789	0.54538	0.48022	0.50444	0.4039	0.45483	0.46617	0.53232	0.42741	0.47365	0.47849	0.56432	0.45052	0.41613	0.39469	0.3979	0.52334
803.22	0.64391	0.70205	0.50453	0.51437	0.45096	0.59189	0.51834	0.50347	0.42242	0.6309	0.56214	0.4168	0.58803	0.5859	0.60592	0.68985	0.52724	0.75665	0.61036	0.41938	0.54492	0.48203	0.50522	0.40828	0.4563	0.46766	0.53408	0.42728	0.47734	0.48056	0.56238	0.45411	0.41939	0.39935	0.40088	0.52149
804.18	0.65888	0.70194	0.51751	0.526	0.45263	0.60299	0.52433	0.50893	0.43083	0.63335	0.57662	0.41929	0.59673	0.59516	0.61153	0.69975	0.53319	0.76065	0.61457	0.42367	0.54707	0.48647	0.50816	0.41414	0.46188	0.47055	0.53494	0.4308	0.4818	0.48259	0.56418	0.45856	0.42204	0.40208	0.405	0.52176
805.15	0.65584	0.69795	0.51914	0.5253	0.45169	0.60466	0.52434	0.5075	0.43148	0.63385	0.57753	0.41797	0.59553	0.59316	0.60746	0.70183	0.5345	0.75811	0.61092	0.42444	0.5441	0.4843	0.50633	0.41565	0.46191	0.47142	0.53416	0.43043	0.48169	0.4811	0.56199	0.46126	0.42353	0.40222	0.40379	0.52042
806.12	0.66082	0.69762	0.52621	0.53382	0.45689	0.60946	0.52616	0.51113	0.43794	0.63481	0.58505	0.4176	0.60137	0.59761	0.60979	0.70786	0.54257	0.75783	0.61203	0.42989	0.54656	0.48729	0.50879	0.42011	0.46772	0.47648	0.53841	0.43484	0.48754	0.48596	0.5665	0.467	0.42805	0.40729	0.40754	0.52272
807.08	0.66456	0.6967	0.52528	0.53727	0.45841	0.60831	0.52476	0.51245	0.43839	0.63483	0.58973	0.41353	0.60347	0.59898	0.60701	0.70678	0.5406	0.75875	0.61067	0.4309	0.5449	0.48702	0.50729	0.4218	0.46841	0.4799	0.53663	0.43578	0.48785	0.48732	0.56609	0.46902	0.43048	0.40774	0.40929	0.52225
808.07	0.66703	0.69103	0.53042	0.54001	0.45976	0.60572	0.52378	0.51597	0.4446	0.63708	0.58851	0.41026	0.601	0.59917	0.60496	0.70637	0.54026	0.75456	0.6084	0.43444	0.54483	0.48724	0.50779	0.42286	0.47	0.48331	0.53958	0.43569	0.49059	0.48962	0.56814	0.47353	0.43124	0.40694	0.41172	0.52272
809.04	0.65497	0.67998	0.52969	0.53365	0.46384	0.6017	0.52145	0.51769	0.44493	0.63367	0.58069	0.4054	0.59628	0.59359	0.59676	0.70132	0.53841	0.74707	0.60563	0.43329	0.54213	0.48615	0.50608	0.42335	0.46887	0.48419	0.53785	0.43606	0.49071	0.49172	0.56653	0.4761	0.43181	0.40779	0.41199	0.52094
810	0.65439	0.66897	0.53176	0.53964	0.46412	0.60465	0.51933	0.52082	0.44483	0.6319	0.5813	0.40206	0.59404	0.58624	0.59841	0.70509	0.53617	0.74571	0.60799	0.43502	0.54404	0.48664	0.50687	0.42543	0.46953	0.48564	0.54329	0.43766	0.49312	0.49491	0.5659	0.47863	0.43367	0.41005	0.4155	0.52133
810.97	0.64183	0.65972	0.52504	0.53396	0.46244	0.59809	0.51468	0.51965	0.44094	0.62402	0.57386	0.39567	0.58436	0.57494	0.58604	0.69795	0.5296	0.73852	0.60287	0.43226	0.54141	0.48264	0.50622	0.42406	0.46766	0.48555	0.54311	0.43683	0.4928	0.49443	0.56279	0.47889	0.43116	0.40772	0.41517	0.5197
811.93	0.62842	0.64462	0.52201	0.53109	0.46004	0.58889	0.50596	0.51413	0.43637	0.61696	0.5655	0.39112	0.57394	0.56413	0.57715	0.68952	0.51809	0.72127	0.59655	0.42682	0.53469	0.47801	0.50272	0.41937	0.46175	0.48208	0.54364	0.4321	0.48964	0.49075	0.55831	0.47775	0.42721	0.40215	0.41133	0.51503
812.9	0.62699	0.63269	0.51684	0.52624	0.46032	0.57957	0.49615	0.51017	0.42825	0.6136	0.55965	0.38675	0.57139	0.55881	0.57266	0.68133	0.51071	0.71088	0.58994	0.42287	0.53043	0.47528	0.5008	0.4185	0.45721	0.48021	0.54222	0.43072	0.48968	0.49054	0.55506	0.4766	0.42666	0.40185	0.40837	0.51061
813.87	0.63373	0.63411	0.51395	0.52631	0.45964	0.57771	0.49367	0.51122	0.42324	0.6117	0.5572	0.38265	0.56691	0.55732	0.56807	0.67846	0.50803	0.69851	0.58641	0.42282	0.53013	0.47273	0.49995	0.41914	0.4565	0.48314	0.5458	0.42994	0.49202	0.49257	0.55624	0.47853	0.4279	0.39942	0.40872	0.51245
814.85	0.62983	0.62809	0.50643	0.52074	0.45554	0.56715	0.4857	0.50591	0.42112	0.60438	0.54693	0.37519	0.55676	0.55444	0.55654	0.66498	0.49943	0.6849	0.57921	0.417	0.52293	0.47093	0.49629	0.4158	0.45185	0.48098	0.53919	0.42857	0.48795	0.49246	0.55437	0.47655	0.42528	0.39474	0.40228	0.508
815.82	0.62385	0.62138	0.502	0.51338	0.45317	0.56531	0.48296	0.50111	0.41813	0.59787	0.5388	0.36882	0.55086	0.55238	0.54925	0.65705	0.48997	0.67609	0.57297	0.41291	0.51662	0.46771	0.49321	0.41465	0.44757	0.47955	0.53644	0.42485	0.4854	0.49139	0.55213	0.47391	0.42335	0.39257	0.3964	0.50182
816.78	0.62599	0.62392	0.50428	0.50607	0.44662	0.56626	0.48508	0.50221	0.41674	0.59484	0.53711	0.36538	0.54729	0.55199	0.54304	0.65201	0.48683	0.67272	0.57017	0.41276	0.51684	0.46914	0.49494	0.41826	0.44968	0.48068	0.53732	0.42639	0.48615	0.49515	0.55292	0.47277	0.42534	0.39435	0.39836	0.50072
817.75	0.62043	0.62717	0.50153	0.50325	0.43911	0.56538	0.49128	0.50377	0.41877	0.59083	0.53382	0.36174	0.54351	0.55282	0.53702	0.65275	0.48276	0.66996	0.57039	0.41231	0.51807	0.47029	0.49614	0.42103	0.45019	0.48402	0.53961	0.42914	0.48501	0.49562	0.5568	0.47352	0.42607	0.39558	0.39991	0.50276
818.71	0.61593	0.62359	0.50222	0.50231	0.43384	0.55867	0.49094	0.49877	0.41887	0.5836	0.5295	0.35915	0.53462	0.54844	0.53387	0.64498	0.47358	0.66673	0.56663	0.41022	0.51511	0.47228	0.49621	0.4228	0.44844	0.48172	0.53937	0.42926	0.48241	0.49565	0.55594	0.47129	0.42482	0.39834	0.39759	0.49885
819.68	0.61689	0.62666	0.50437	0.49909	0.4316	0.55929	0.49495	0.50298	0.4232	0.5857	0.53359	0.35972	0.5371	0.55247	0.53588	0.64743	0.4718	0.66768	0.56558	0.41219	0.51774	0.47618	0.49981	0.42822	0.45282	0.48771	0.54396	0.43223	0.4857	0.49826	0.5592	0.47389	0.42599	0.40213	0.40124	0.50138
820.64	0.61576	0.62024	0.50328	0.49789	0.41986	0.5501	0.4887	0.49896	0.41951	0.57805	0.52714	0.35568	0.53313	0.54531	0.53288	0.64274	0.46471	0.6636	0.56284	0.40729	0.51335	0.4762	0.49789	0.42818	0.45169	0.48707	0.54141	0.43313	0.4827	0.49623	0.55745	0.47229	0.4235	0.40247	0.39973	0.49988
821.63	0.61148	0.61956	0.49977	0.49566	0.41939	0.54158	0.48504	0.49446	0.4198	0.57225	0.52062	0.35244	0.52764	0.53987	0.52634	0.63753	0.46166	0.65649	0.5596	0.4033	0.50906	0.47455	0.49616	0.43048	0.44924	0.48778	0.53769	0.43224	0.48143	0.49461	0.55745	0.47086	0.41934	0.40271	0.39564	0.49701
822.59	0.61419	0.61939	0.50922	0.49758	0.4205	0.53815	0.48687	0.49462	0.42083	0.56983	0.5206	0.34976	0.52441	0.53509	0.52696	0.63638	0.4605	0.653	0.55806	0.40427	0.5086	0.47796	0.49805	0.43249	0.45304	0.49039	0.53819	0.43405	0.4826	0.49761	0.5583	0.47239	0.41918	0.40458	0.39494	0.49389
823.56	0.60905	0.62026	0.50857	0.49409	0.41905	0.53371	0.4849	0.49026	0.42086	0.56585	0.51457	0.34783	0.52135	0.53346	0.52787	0.63929	0.46036	0.64647	0.55266	0.40068	0.50526	0.47638	0.49791	0.43243	0.45152	0.4936	0.53533	0.43437	0.48288	0.49522	0.55698	0.47049	0.41641	0.40348	0.39282	0.49203
824.52	0.60283	0.61385	0.50637	0.4899	0.41364	0.5231	0.48065	0.48533	0.41387	0.55818	0.50934	0.3436	0.51283	0.52495	0.51991	0.62886	0.4557	0.63797	0.54625	0.39808	0.4993	0.47525	0.49632	0.42925	0.44661	0.48921	0.53138	0.42874	0.47974	0.49014	0.55529	0.4669	0.41215	0.4024	0.39017	0.48614
825.49	0.60334	0.61619	0.51064	0.49541	0.4195	0.52316	0.48979	0.48875	0.41905	0.56312	0.51201	0.34505	0.50865	0.52648	0.52327	0.63046	0.4615	0.63472	0.54694	0.40089	0.49929	0.47972	0.50186	0.43498	0.44796	0.4933	0.53693	0.42966	0.48425	0.49513	0.5612	0.46904	0.41416	0.40572	0.3934	0.48673
826.45	0.60684	0.61504	0.51604	0.50095	0.41919	0.52113	0.48938	0.48983	0.4214	0.56509	0.51308	0.34452	0.50576	0.52745	0.52704	0.63252	0.4612	0.63442	0.54613	0.40386	0.50065	0.48287	0.5073	0.43673	0.45143	0.49665	0.54071	0.4315	0.48653	0.4974	0.56631	0.47124	0.41701	0.40948	0.39649	0.48835
827.41	0.60366	0.61567	0.50864	0.50534	0.41553	0.51772	0.48551	0.48564	0.42003	0.56257	0.50911	0.34395	0.49907	0.52668	0.52335	0.63003	0.45839	0.63159	0.54362	0.40204	0.49831	0.48183	0.50736	0.43611	0.44666	0.49723	0.53909	0.42643	0.48602	0.49639	0.56443	0.47049	0.41498	0.41031	0.39478	0.4894
828.4	0.6001	0.61295	0.51157	0.50794	0.40882	0.51638	0.48077	0.48963	0.42272	0.5652	0.51014	0.3447	0.49795	0.52313	0.51911	0.62325	0.45613	0.63495	0.54392	0.40432	0.49934	0.48435	0.5101	0.43773	0.44867	0.49751	0.54284	0.42332	0.48692	0.49961	0.56659	0.47199	0.41709	0.41115	0.39582	0.49011
829.36	0.59927	0.61945	0.51642	0.51464	0.41105	0.51788	0.48273	0.48958	0.42952	0.57135	0.51162	0.3497	0.49723	0.52844	0.52306	0.6319	0.4621	0.63895	0.54677	0.40602	0.50415	0.48565	0.51586	0.44318	0.45105	0.5031	0.54687	0.42768	0.49115	0.50447	0.56902	0.47414	0.42066	0.4154	0.39707	0.4931
830.33	0.59805	0.62419	0.51958	0.52043	0.41137	0.51597	0.4749	0.48746	0.43359	0.57115	0.51485	0.35326	0.49793	0.53371	0.52144	0.63088	0.46061	0.64045	0.54312	0.40781	0.50721	0.48741	0.5188	0.44293	0.4505	0.50452	0.54779	0.42693	0.49247	0.50424	0.56638	0.47551	0.42023	0.41907	0.39684	0.49362
831.29	0.59234	0.62439	0.52255	0.52939	0.40464	0.51131	0.47262	0.4872	0.43463	0.57137	0.51081	0.35349	0.49522	0.53387	0.51481	0.62887	0.45848	0.63851	0.54115	0.40807	0.50799	0.48592	0.51992	0.44187	0.44914	0.50349	0.54557	0.42451	0.49272	0.50374	0.56253	0.47473	0.41865	0.41957	0.39372	0.49315
832.25	0.58283	0.62065	0.52476	0.53256	0.40371	0.50906	0.47115	0.48543	0.44099	0.57096	0.51801	0.35789	0.49747	0.5383	0.51381	0.63054	0.46178	0.63759	0.53969	0.40824	0.50827	0.48819	0.52437	0.44605	0.45294	0.50682	0.54836	0.42689	0.49405	0.50439	0.56442	0.4758	0.41912	0.42134	0.39521	0.49619
833.22	0.58507	0.62225	0.52804	0.5384	0.40484	0.50695	0.47362	0.48175	0.44258	0.57407	0.52617	0.35956	0.50006	0.54422	0.51316	0.63451	0.46397	0.63858	0.53948	0.40906	0.50843	0.4893	0.52878	0.44768	0.45531	0.50932	0.54978	0.42812	0.49531	0.50644	0.56432	0.47463	0.41567	0.42294	0.39619	0.49564
834.18	0.58639	0.62242	0.5383	0.54408	0.40649	0.50561	0.47402	0.4827	0.44668	0.57687	0.52761	0.35867	0.50219	0.54779	0.51352	0.63257	0.46626	0.6354	0.53967	0.40999	0.50829	0.4917	0.53182	0.44691	0.45983	0.51176	0.55182	0.42638	0.49685	0.50898	0.56611	0.47541	0.4122	0.42369	0.39714	0.4967
835.14	0.59274	0.62092	0.54352	0.54602	0.40008	0.50042	0.47376	0.47854	0.44531	0.57555	0.52691	0.35656	0.50086	0.54707	0.51112	0.63275	0.46232	0.62773	0.53891	0.41038	0.50764	0.49006	0.53264	0.44717	0.46265	0.51443	0.55085	0.42641	0.49608	0.50866	0.5654	0.47176	0.40878	0.41973	0.39519	0.49465
836.11	0.59705	0.62225	0.54769	0.54427	0.4017	0.49921	0.47667	0.4783	0.44618	0.57688	0.53446	0.35836	0.50187	0.54849	0.51106	0.63548	0.46653	0.62455	0.5397	0.41343	0.50844	0.49397	0.53679	0.45119	0.46654	0.51764	0.55615	0.42819	0.49902	0.51161	0.56824	0.47487	0.40646	0.42064	0.39824	0.49672
837.09	0.60691	0.62988	0.5611	0.54728	0.3987	0.49808	0.47773	0.47949	0.44844	0.58617	0.53878	0.36044	0.50202	0.54824	0.51189	0.6382	0.46883	0.62374	0.54209	0.41775	0.51208	0.4967	0.53902	0.4536	0.47117	0.51836	0.55991	0.42835	0.50041	0.51587	0.57123	0.4758	0.40356	0.42109	0.39866	0.49437
838.05	0.61196	0.6337	0.57097	0.55478	0.40482	0.50062	0.48284	0.48445	0.45778	0.594	0.54446	0.3675	0.50311	0.5526	0.51934	0.64474	0.47341	0.62234	0.54728	0.42684	0.51927	0.50283	0.54583	0.46215	0.47895	0.52711	0.56612	0.43332	0.50627	0.52307	0.57725	0.48355	0.40626	0.42511	0.40074	0.49907
839.01	0.61663	0.64128	0.57156	0.55751	0.40417	0.50733	0.48559	0.49049	0.4655	0.60387	0.55623	0.37407	0.50729	0.55598	0.52139	0.64913	0.47666	0.62734	0.54914	0.43524	0.52531	0.51053	0.55274	0.47196	0.486	0.53331	0.57306	0.43823	0.51216	0.53303	0.58111	0.49175	0.40925	0.42935	0.40471	0.50344
839.98	0.61872	0.65548	0.58344	0.56067	0.41052	0.51256	0.48961	0.4974	0.47367	0.61865	0.57505	0.38216	0.51317	0.5624	0.5288	0.65602	0.48877	0.63598	0.55444	0.44394	0.53443	0.52036	0.56324	0.48054	0.49597	0.54102	0.58314	0.44301	0.52172	0.5453	0.59022	0.50083	0.41266	0.43593	0.41111	0.50891
840.94	0.62043	0.66656	0.59427	0.56536	0.42034	0.52142	0.4926	0.50743	0.48696	0.63818	0.5945	0.39463	0.5217	0.57539	0.54176	0.6664	0.50081	0.64477	0.56129	0.45692	0.54567	0.52927	0.57462	0.49222	0.50506	0.55159	0.59344	0.44855	0.53114	0.55767	0.59918	0.51111	0.41728	0.44123	0.41649	0.51324
841.9	0.62246	0.67581	0.60079	0.56987	0.4358	0.53047	0.49963	0.51911	0.49813	0.65163	0.61001	0.40268	0.52632	0.58881	0.54662	0.68032	0.51226	0.65276	0.56948	0.46917	0.55919	0.53975	0.58627	0.50184	0.51572	0.56337	0.6028	0.45662	0.54391	0.57106	0.60709	0.52209	0.42272	0.44742	0.4214	0.51804
842.86	0.62522	0.68963	0.6035	0.57347	0.4381	0.5361	0.50057	0.52434	0.50443	0.66379	0.62823	0.40962	0.53014	0.59935	0.54868	0.69056	0.52273	0.65773	0.57605	0.47635	0.56881	0.54719	0.59552	0.50876	0.52431	0.57056	0.61237	0.46293	0.55328	0.57988	0.61355	0.53135	0.42563	0.45072	0.42592	0.52057
843.82	0.63958	0.70123	0.61711	0.58299	0.45529	0.53793	0.51009	0.5292	0.5143	0.68004	0.64876	0.4193	0.53647	0.61194	0.55685	0.70909	0.5354	0.66661	0.5883	0.48862	0.58286	0.55607	0.60841	0.52002	0.53464	0.58011	0.6242	0.47252	0.56396	0.59001	0.62303	0.54058	0.43136	0.45445	0.43268	0.52331
844.79	0.65718	0.72693	0.62857	0.59955	0.47512	0.54905	0.52462	0.54647	0.53241	0.70568	0.67363	0.43424	0.54388	0.63534	0.57244	0.7297	0.553	0.68056	0.60496	0.50743	0.60058	0.57021	0.62434	0.53647	0.54932	0.59601	0.63857	0.48558	0.57705	0.60571	0.63596	0.55406	0.43926	0.46212	0.44189	0.53301
845.75	0.67227	0.7469	0.63463	0.612	0.4886	0.5553	0.534	0.55294	0.54317	0.71758	0.68972	0.44063	0.54966	0.64928	0.57448	0.7442	0.56482	0.69091	0.61606	0.51898	0.61412	0.58228	0.63583	0.54831	0.56282	0.60698	0.64794	0.49489	0.58739	0.61865	0.64356	0.5617	0.44532	0.46636	0.4469	0.53671
846.71	0.69751	0.77405	0.64498	0.62717	0.50371	0.563	0.54057	0.55527	0.55459	0.73511	0.71141	0.44842	0.55526	0.66225	0.582	0.75135	0.57507	0.70016	0.62396	0.52913	0.62252	0.59175	0.64743	0.55964	0.57028	0.61708	0.6547	0.49985	0.59524	0.63036	0.65083	0.5693	0.44982	0.46871	0.45195	0.5374
847.69	0.72194	0.80021	0.67032	0.64727	0.53229	0.57434	0.55327	0.56809	0.56949	0.75992	0.73762	0.45995	0.56466	0.67727	0.59438	0.76706	0.59225	0.7126	0.6373	0.54367	0.63624	0.60677	0.66199	0.57518	0.58135	0.62803	0.66627	0.50696	0.60771	0.6448	0.66107	0.58032	0.45736	0.47704	0.46051	0.54247
848.65	0.72953	0.81971	0.68327	0.65803	0.54511	0.58379	0.55589	0.57458	0.57755	0.77845	0.75992	0.46605	0.56732	0.68439	0.59956	0.77386	0.6004	0.71792	0.6443	0.55533	0.64373	0.61472	0.67129	0.58441	0.58688	0.63616	0.67205	0.50897	0.6137	0.6554	0.66623	0.58583	0.4591	0.48116	0.46228	0.54451
849.61	0.74486	0.83543	0.6939	0.66881	0.55898	0.58986	0.55891	0.57409	0.5861	0.79311	0.77753	0.47514	0.57198	0.68758	0.60026	0.78216	0.60802	0.72515	0.6478	0.5616	0.65331	0.62152	0.67799	0.59295	0.58941	0.63955	0.67553	0.51039	0.61729	0.66298	0.66851	0.58865	0.46045	0.48422	0.4628	0.54398
850.57	0.76905	0.85672	0.70832	0.68554	0.58204	0.60136	0.57035	0.58291	0.60123	0.81898	0.79765	0.48742	0.57756	0.6987	0.61426	0.79429	0.62118	0.73406	0.65635	0.57126	0.66394	0.63195	0.68694	0.60465	0.59315	0.6498	0.68333	0.51574	0.62493	0.67199	0.67516	0.59698	0.46634	0.49042	0.46829	0.54888
851.54	0.78719	0.871	0.71899	0.69167	0.5986	0.60864	0.57146	0.59217	0.60869	0.83924	0.82308	0.50031	0.58183	0.70617	0.62303	0.79945	0.63225	0.73823	0.66381	0.5805	0.67048	0.63973	0.69495	0.6151	0.59722	0.65468	0.69377	0.51993	0.63019	0.67608	0.67789	0.60087	0.46909	0.49474	0.47455	0.55333
852.5	0.8011	0.88893	0.71767	0.69826	0.61048	0.61803	0.57667	0.59584	0.62046	0.85256	0.8412	0.50704	0.58758	0.71708	0.62944	0.80409	0.63944	0.74575	0.66771	0.58762	0.67588	0.64429	0.69886	0.6208	0.59843	0.66059	0.69647	0.52336	0.6344	0.68105	0.68234	0.60274	0.47247	0.49737	0.47809	0.55635
853.46	0.82349	0.90463	0.72106	0.70868	0.62363	0.62673	0.58001	0.60116	0.63244	0.86279	0.85881	0.51534	0.58999	0.72609	0.636	0.80702	0.64636	0.75145	0.67306	0.58831	0.68017	0.64737	0.70134	0.62391	0.59688	0.6644	0.7006	0.52457	0.63819	0.68118	0.68594	0.60491	0.47602	0.49802	0.48198	0.55578
854.42	0.82729	0.89611	0.71221	0.70317	0.6248	0.62885	0.57791	0.60012	0.63486	0.86638	0.8569	0.51125	0.58624	0.72175	0.63301	0.79887	0.64165	0.74716	0.67459	0.58509	0.67401	0.6437	0.6976	0.62142	0.59048	0.66005	0.69807	0.51942	0.63683	0.67525	0.68182	0.60288	0.47672	0.49338	0.48203	0.55161
855.38	0.82611	0.88544	0.70552	0.69532	0.61637	0.62537	0.56675	0.59228	0.6296	0.86379	0.85547	0.50786	0.57945	0.71672	0.62498	0.78461	0.63153	0.73812	0.67439	0.57838	0.66477	0.63612	0.68906	0.61342	0.5815	0.65203	0.69255	0.51129	0.63129	0.66724	0.67588	0.59666	0.47211	0.48804	0.48044	0.54327
856.34	0.82182	0.87058	0.69501	0.69186	0.60536	0.6199	0.56293	0.58646	0.62405	0.86315	0.84589	0.50002	0.57487	0.70863	0.61741	0.77697	0.62787	0.7324	0.6733	0.56961	0.65485	0.6268	0.67914	0.60311	0.5723	0.64521	0.68518	0.50488	0.62667	0.66027	0.67119	0.59235	0.4694	0.48352	0.47654	0.53878
857.3	0.80919	0.84504	0.68474	0.6795	0.58986	0.60907	0.55085	0.57358	0.61032	0.85769	0.83146	0.49087	0.5615	0.69192	0.60442	0.75704	0.61879	0.71895	0.66865	0.5578	0.64031	0.61528	0.6659	0.59041	0.55861	0.6338	0.67826	0.49376	0.61675	0.64899	0.66175	0.58256	0.46183	0.47299	0.46921	0.53034
858.26	0.79105	0.81505	0.66169	0.66052	0.57202	0.5957	0.53843	0.55721	0.59551	0.84723	0.80501	0.48006	0.54761	0.67771	0.58889	0.73631	0.6115	0.70141	0.66154	0.54447	0.6227	0.60155	0.65097	0.57542	0.54561	0.62087	0.66733	0.48325	0.60641	0.63663	0.64938	0.5745	0.45616	0.46423	0.46106	0.52326
859.22	0.76841	0.7921	0.64282	0.64204	0.55538	0.58684	0.52227	0.54271	0.57729	0.83226	0.78934	0.4728	0.53217	0.669	0.5769	0.71699	0.6075	0.68818	0.65275	0.5305	0.60534	0.58843	0.63506	0.55864	0.53141	0.60962	0.65678	0.47208	0.59561	0.62443	0.64014	0.56601	0.44925	0.45472	0.4525	0.51502
860.18	0.74326	0.76641	0.62099	0.6214	0.53629	0.57684	0.50851	0.52424	0.56131	0.81525	0.76243	0.46026	0.51547	0.65099	0.56189	0.69464	0.60311	0.67584	0.64302	0.51485	0.58662	0.57307	0.61989	0.54148	0.51692	0.59652	0.64578	0.45972	0.58561	0.61003	0.62824	0.55419	0.44207	0.44307	0.43925	0.50594
861.13	0.71569	0.73709	0.59744	0.59456	0.51725	0.56678	0.49248	0.50167	0.54208	0.78744	0.73409	0.44967	0.49813	0.63544	0.54297	0.66693	0.58983	0.66059	0.63076	0.49809	0.56926	0.55866	0.60215	0.52376	0.49862	0.57972	0.63032	0.44705	0.57145	0.59491	0.61526	0.54171	0.43422	0.43067	0.42709	0.49404
862.09	0.69335	0.7055	0.57335	0.56475	0.4946	0.55182	0.47777	0.48144	0.52368	0.76383	0.69883	0.43725	0.4807	0.62056	0.52467	0.6429	0.57912	0.64611	0.61834	0.48048	0.54967	0.53931	0.58381	0.50358	0.48336	0.56269	0.61415	0.43311	0.55804	0.57736	0.59991	0.52885	0.42435	0.41796	0.41446	0.48169
863.08	0.67057	0.67696	0.55347	0.54131	0.47552	0.5401	0.46429	0.46183	0.50223	0.73875	0.67538	0.42515	0.46478	0.60298	0.50333	0.61971	0.56842	0.63257	0.60567	0.46508	0.53207	0.52478	0.56767	0.48835	0.46894	0.54586	0.59966	0.42057	0.54589	0.56215	0.58917	0.51457	0.41471	0.4053	0.40348	0.46907
864.03	0.66077	0.64738	0.54595	0.52768	0.45492	0.52898	0.45427	0.44719	0.4861	0.72031	0.65349	0.41115	0.45289	0.58411	0.48787	0.59889	0.56005	0.61947	0.59458	0.45217	0.51761	0.51083	0.55416	0.47352	0.45657	0.53328	0.59055	0.4116	0.53618	0.55044	0.57947	0.50376	0.40777	0.39722	0.39376	0.45906
864.99	0.64278	0.62062	0.53565	0.51053	0.43547	0.51426	0.44366	0.43398	0.46669	0.69746	0.63826	0.40213	0.44133	0.56963	0.47806	0.5819	0.5452	0.60419	0.58377	0.43949	0.50353	0.49811	0.54026	0.46036	0.44428	0.52026	0.57824	0.40502	0.52558	0.54065	0.57107	0.49517	0.40097	0.38904	0.38615	0.4505
865.95	0.6189	0.59127	0.52625	0.4935	0.41686	0.50053	0.43428	0.41831	0.45052	0.67827	0.61442	0.3891	0.42456	0.55028	0.46376	0.56372	0.5292	0.58827	0.57033	0.42428	0.48875	0.48339	0.52646	0.44422	0.43017	0.50596	0.56615	0.39498	0.51467	0.5287	0.56217	0.48441	0.3912	0.37819	0.37503	0.44006
866.91	0.59741	0.56614	0.51267	0.48212	0.39819	0.48606	0.42388	0.40375	0.43122	0.65296	0.59427	0.37655	0.40935	0.53269	0.4494	0.54748	0.51068	0.57085	0.55742	0.40893	0.47414	0.46964	0.51331	0.43142	0.41384	0.49369	0.55328	0.38692	0.50326	0.51475	0.55447	0.4735	0.38419	0.36824	0.36433	0.428
867.87	0.57852	0.54911	0.50043	0.46333	0.37901	0.46991	0.41236	0.39034	0.41411	0.62985	0.56543	0.3632	0.3919	0.51666	0.43779	0.52893	0.49199	0.55287	0.54225	0.39509	0.46043	0.45273	0.49896	0.41569	0.39864	0.4812	0.53943	0.37801	0.49159	0.5011	0.54569	0.46198	0.37615	0.35861	0.35315	0.41786
868.83	0.55642	0.52991	0.48338	0.44202	0.36307	0.45307	0.4009	0.37189	0.3938	0.60347	0.54049	0.35097	0.37186	0.50167	0.42264	0.50831	0.46858	0.53114	0.52838	0.38061	0.44449	0.43689	0.48499	0.40085	0.3833	0.46644	0.52202	0.3677	0.48129	0.4859	0.53473	0.44977	0.36515	0.34769	0.3426	0.40679
869.79	0.5426	0.50435	0.46241	0.43049	0.34822	0.43854	0.39206	0.35531	0.37794	0.58134	0.51257	0.33752	0.35438	0.48425	0.40302	0.49067	0.4502	0.51211	0.51022	0.36614	0.43134	0.42296	0.4712	0.38412	0.36888	0.45167	0.50507	0.35653	0.46835	0.46998	0.52359	0.43593	0.35367	0.3361	0.33092	0.39575
870.74	0.54382	0.49515	0.45084	0.42743	0.33571	0.42832	0.3844	0.35078	0.36483	0.56094	0.49456	0.3266	0.34473	0.47782	0.39464	0.48114	0.43706	0.4983	0.50153	0.36007	0.42353	0.41423	0.46225	0.37592	0.36084	0.4442	0.49459	0.35159	0.46208	0.45951	0.51634	0.4281	0.34724	0.32858	0.32655	0.38725
871.7	0.539	0.48325	0.43751	0.41858	0.3219	0.41722	0.37353	0.3423	0.34874	0.54464	0.48099	0.31563	0.33561	0.46448	0.38283	0.46692	0.41959	0.48439	0.48899	0.35229	0.4152	0.40661	0.45279	0.36513	0.35353	0.43538	0.48276	0.3453	0.45588	0.45187	0.50992	0.42175	0.34026	0.32183	0.32102	0.38023
872.66	0.52823	0.46633	0.42801	0.4234	0.31204	0.4108	0.36748	0.33719	0.33694	0.5252	0.47398	0.30741	0.3313	0.45308	0.37499	0.4555	0.40428	0.47309	0.48204	0.34447	0.40765	0.4018	0.44467	0.35649	0.34616	0.42926	0.47329	0.34001	0.45068	0.44343	0.50466	0.41465	0.33463	0.316	0.31671	0.37319
873.62	0.52531	0.46152	0.41999	0.42591	0.30632	0.40507	0.36568	0.33444	0.33138	0.5142	0.46891	0.30146	0.33072	0.44479	0.36859	0.45184	0.39443	0.46591	0.47769	0.34041	0.40641	0.39871	0.44099	0.35148	0.34248	0.42668	0.4678	0.33937	0.4475	0.43866	0.50316	0.4104	0.33159	0.3133	0.3144	0.36982
874.58	0.5181	0.45469	0.40637	0.41748	0.29503	0.39443	0.35794	0.33008	0.31652	0.49554	0.45968	0.29459	0.32475	0.43381	0.35725	0.44094	0.38139	0.45582	0.47131	0.33307	0.39743	0.38974	0.43295	0.34279	0.33402	0.42076	0.45598	0.33221	0.44298	0.43136	0.49823	0.40359	0.32624	0.30847	0.31084	0.36192
875.53	0.50971	0.44553	0.39419	0.4107	0.28689	0.38321	0.35413	0.32419	0.30983	0.48167	0.45153	0.29074	0.32095	0.42597	0.34805	0.43358	0.37211	0.44579	0.46858	0.32645	0.39101	0.38276	0.42666	0.33463	0.32817	0.418	0.44772	0.32843	0.44041	0.42442	0.49619	0.39969	0.32332	0.30574	0.30917	0.35742
876.49	0.50643	0.43371	0.38256	0.40626	0.27998	0.37374	0.35001	0.31554	0.30429	0.46255	0.43564	0.28629	0.31341	0.41696	0.33811	0.42504	0.36555	0.43446	0.46363	0.32021	0.38591	0.37569	0.4191	0.327	0.31987	0.4121	0.43708	0.32435	0.43621	0.41689	0.48917	0.39304	0.31845	0.30178	0.30615	0.35141
877.45	0.49961	0.42521	0.37235	0.39566	0.27125	0.363	0.34523	0.3098	0.29857	0.45017	0.4248	0.2855	0.30731	0.41265	0.33059	0.42113	0.35905	0.42517	0.45709	0.31543	0.38169	0.37071	0.41488	0.32051	0.31329	0.40788	0.42888	0.32017	0.434	0.41295	0.484	0.39021	0.31476	0.29775	0.30464	0.34683
878.41	0.48509	0.40657	0.35767	0.38429	0.26006	0.35118	0.33687	0.30596	0.28826	0.43292	0.40608	0.28127	0.29946	0.40424	0.3217	0.41297	0.3463	0.41443	0.44889	0.30552	0.37287	0.36281	0.40596	0.31177	0.30307	0.40044	0.41848	0.31348	0.42693	0.40388	0.47603	0.38279	0.30859	0.29065	0.30045	0.33942
879.36	0.47344	0.39884	0.3518	0.37789	0.25558	0.34652	0.33445	0.30279	0.28909	0.42261	0.40041	0.27816	0.29675	0.40324	0.32048	0.41372	0.34438	0.41009	0.44621	0.30194	0.37268	0.36045	0.40354	0.30792	0.29903	0.39866	0.41686	0.31206	0.42584	0.40081	0.47199	0.38146	0.30473	0.28831	0.30035	0.33912
880.32	0.4621	0.38993	0.3452	0.36953	0.24989	0.34108	0.32985	0.29526	0.28025	0.40978	0.39557	0.27646	0.29161	0.39686	0.31756	0.41053	0.33981	0.40564	0.43884	0.29649	0.36687	0.35452	0.39988	0.30249	0.29369	0.3929	0.41122	0.30903	0.42308	0.39595	0.46554	0.37424	0.29891	0.28305	0.29555	0.33445
881.28	0.45085	0.38646	0.33997	0.36334	0.2474	0.34071	0.33005	0.2969	0.27797	0.40101	0.40072	0.27809	0.28966	0.39841	0.32157	0.41211	0.34037	0.40618	0.44127	0.29558	0.36566	0.35337	0.39996	0.29941	0.2915	0.3923	0.4097	0.30732	0.42479	0.39603	0.46586	0.37208	0.29696	0.28185	0.29677	0.33422
882.23	0.44531	0.37749	0.32864	0.35733	0.24338	0.33612	0.32574	0.294	0.27417	0.39041	0.39151	0.2773	0.28332	0.39257	0.31719	0.41125	0.33689	0.40146	0.44082	0.29139	0.36065	0.34975	0.39504	0.29407	0.28668	0.39078	0.40432	0.30531	0.42184	0.39175	0.46162	0.36541	0.29026	0.28031	0.29113	0.33081
883.19	0.44307	0.384	0.32242	0.35241	0.24458	0.3359	0.32612	0.29098	0.27385	0.38335	0.39171	0.27951	0.28324	0.39565	0.31882	0.41653	0.3417	0.40007	0.4407	0.29266	0.35965	0.35128	0.39491	0.29336	0.28566	0.39273	0.40244	0.30776	0.42599	0.39293	0.46146	0.36597	0.28789	0.2805	0.2907	0.33179
884.15	0.44589	0.38048	0.31746	0.34441	0.24332	0.3322	0.32267	0.28779	0.26829	0.37217	0.38078	0.28162	0.28101	0.3904	0.31463	0.4133	0.33885	0.39588	0.4375	0.2913	0.35329	0.35131	0.39031	0.29101	0.28198	0.39021	0.39938	0.30613	0.42458	0.38999	0.45865	0.36159	0.28369	0.27846	0.2883	0.3287
885.1	0.44228	0.37869	0.30887	0.33828	0.24387	0.33233	0.32018	0.28829	0.26921	0.3646	0.37661	0.28309	0.28011	0.39087	0.31718	0.41458	0.33612	0.3946	0.43755	0.29052	0.35028	0.35226	0.38746	0.28979	0.27875	0.39158	0.39828	0.30552	0.42515	0.39019	0.45677	0.35898	0.28193	0.27882	0.29003	0.32927
886.06	0.43743	0.37804	0.30733	0.33519	0.245	0.33037	0.31834	0.28864	0.2694	0.36087	0.36792	0.28177	0.28151	0.39106	0.31505	0.41985	0.33346	0.39416	0.43611	0.29119	0.34713	0.35432	0.38527	0.28813	0.2788	0.39242	0.40011	0.30828	0.42649	0.39111	0.45399	0.35675	0.27889	0.27819	0.29137	0.3308
887.01	0.4408	0.38036	0.30847	0.32667	0.24621	0.3287	0.32044	0.2882	0.27105	0.35627	0.36538	0.28064	0.28495	0.39193	0.31624	0.42171	0.33528	0.39364	0.43354	0.29221	0.34849	0.35481	0.38364	0.28802	0.27765	0.38987	0.3996	0.30842	0.42939	0.39161	0.45328	0.35617	0.2783	0.27692	0.29396	0.33109
887.97	0.44357	0.37573	0.30672	0.32327	0.24726	0.32665	0.32047	0.28729	0.27255	0.34982	0.3597	0.27948	0.28304	0.38958	0.31999	0.42046	0.33236	0.39196	0.4334	0.29226	0.34799	0.35449	0.38145	0.28614	0.278	0.38909	0.40087	0.30705	0.43052	0.39242	0.45118	0.35543	0.27745	0.27624	0.29481	0.3309
888.93	0.44333	0.38382	0.30734	0.32946	0.25281	0.33097	0.32811	0.2925	0.28034	0.3539	0.36833	0.28163	0.2871	0.39947	0.33109	0.43156	0.33603	0.39828	0.43969	0.29687	0.35345	0.35862	0.38611	0.28859	0.2826	0.39528	0.40641	0.3122	0.43907	0.39877	0.45338	0.3612	0.28166	0.27975	0.30113	0.33808
889.88	0.44767	0.38119	0.30708	0.32505	0.25217	0.32706	0.33166	0.29272	0.28301	0.35308	0.36103	0.27836	0.28682	0.39478	0.32959	0.43023	0.33551	0.39485	0.43646	0.29843	0.35528	0.36108	0.38422	0.28974	0.28401	0.39436	0.40733	0.31249	0.44148	0.39863	0.45267	0.36275	0.28122	0.27877	0.30071	0.33906
890.84	0.46626	0.39045	0.30735	0.32793	0.25462	0.331	0.3366	0.29642	0.28834	0.35516	0.36539	0.28104	0.29101	0.39776	0.33557	0.43309	0.33684	0.39537	0.43704	0.30294	0.35926	0.36425	0.38643	0.29568	0.28614	0.39589	0.41121	0.31563	0.44575	0.40278	0.45455	0.36774	0.28212	0.28244	0.30265	0.34315
891.79	0.46897	0.39548	0.30752	0.33155	0.25843	0.33127	0.33934	0.30235	0.29298	0.3601	0.36272	0.28101	0.29119	0.40309	0.34541	0.43681	0.33358	0.39812	0.43675	0.30837	0.3615	0.36932	0.38731	0.29934	0.28814	0.3997	0.41683	0.31939	0.44952	0.40817	0.45483	0.37229	0.28356	0.28563	0.30488	0.34848
892.75	0.47792	0.39952	0.30999	0.33585	0.26034	0.33115	0.35001	0.31078	0.29897	0.36512	0.36488	0.28107	0.29627	0.4061	0.35106	0.44218	0.3361	0.40439	0.43991	0.31418	0.36499	0.37553	0.38928	0.30437	0.29141	0.40301	0.41905	0.32331	0.45428	0.41448	0.45866	0.37499	0.28443	0.28983	0.31003	0.35279
893.7	0.48172	0.39548	0.30832	0.33142	0.26033	0.3334	0.34975	0.31461	0.29911	0.36683	0.36134	0.27691	0.2949	0.40223	0.35404	0.43761	0.33209	0.40146	0.43671	0.31706	0.36679	0.37716	0.38907	0.3061	0.29133	0.40005	0.41867	0.32318	0.45639	0.4159	0.45979	0.37385	0.28384	0.28925	0.3088	0.35223
894.66	0.4829	0.40526	0.3077	0.33759	0.26305	0.33761	0.35402	0.31736	0.30344	0.37179	0.36391	0.27695	0.29766	0.41221	0.36442	0.43952	0.33013	0.4057	0.43473	0.3199	0.37083	0.38135	0.39281	0.30741	0.29299	0.40223	0.42219	0.32543	0.46049	0.42395	0.46091	0.37473	0.28598	0.29242	0.30871	0.3575
895.61	0.47519	0.39962	0.3049	0.33455	0.26908	0.33068	0.35677	0.31715	0.30584	0.37316	0.35985	0.2741	0.29365	0.41224	0.36663	0.4359	0.32974	0.40571	0.42774	0.31975	0.37346	0.38073	0.39188	0.3065	0.29074	0.40054	0.42163	0.32064	0.46369	0.42552	0.45834	0.37364	0.28723	0.29113	0.30709	0.35855
896.57	0.47227	0.39939	0.3094	0.33698	0.27062	0.33339	0.36197	0.31792	0.30639	0.3729	0.36648	0.27146	0.29131	0.41469	0.36968	0.43446	0.32897	0.41165	0.42568	0.32183	0.37715	0.38375	0.39566	0.30888	0.29148	0.4001	0.42407	0.31874	0.46789	0.42932	0.45932	0.37573	0.2876	0.29433	0.30963	0.3622
897.52	0.46945	0.40664	0.31239	0.33734	0.27326	0.33788	0.36109	0.31877	0.30694	0.3718	0.36543	0.26843	0.28698	0.42247	0.37686	0.43325	0.32765	0.41235	0.41978	0.32512	0.37893	0.38483	0.398	0.31011	0.29282	0.39905	0.43032	0.31787	0.47253	0.43272	0.45825	0.37962	0.28859	0.29509	0.30911	0.36665
898.48	0.47297	0.41309	0.31536	0.34148	0.27699	0.33339	0.36307	0.31954	0.3118	0.36952	0.36025	0.26567	0.28754	0.42771	0.38419	0.4316	0.32638	0.41728	0.41593	0.32727	0.38209	0.38633	0.3977	0.31168	0.29242	0.39971	0.43348	0.31647	0.47417	0.43539	0.45699	0.38176	0.28866	0.29827	0.30857	0.36906
899.43	0.47188	0.4157	0.31356	0.34269	0.28095	0.33202	0.36351	0.32407	0.31516	0.36674	0.35908	0.26489	0.28224	0.42781	0.39064	0.43364	0.32793	0.41906	0.41462	0.33194	0.38346	0.38724	0.39998	0.31562	0.29191	0.4004	0.43559	0.3151	0.47914	0.43688	0.45779	0.38687	0.28895	0.30121	0.31235	0.3725
900.39	0.46715	0.42215	0.31348	0.34606	0.28048	0.33149	0.36268	0.33023	0.31752	0.36619	0.35652	0.26156	0.28124	0.43496	0.39789	0.43372	0.32547	0.42164	0.4108	0.3356	0.38507	0.38988	0.40239	0.3194	0.29316	0.40401	0.43806	0.31651	0.48068	0.4407	0.46004	0.38987	0.28977	0.3047	0.31475	0.37357
901.34	0.47019	0.42041	0.30719	0.34683	0.28296	0.32951	0.35855	0.33153	0.31793	0.36731	0.35115	0.26154	0.27877	0.43627	0.40283	0.43191	0.32619	0.41767	0.40558	0.33527	0.38205	0.38868	0.40141	0.31873	0.29261	0.40435	0.43867	0.31401	0.48139	0.44096	0.46082	0.38981	0.28886	0.30557	0.31293	0.37201
902.3	0.47152	0.41859	0.30206	0.35033	0.2847	0.32269	0.35697	0.33247	0.3207	0.36906	0.35318	0.26359	0.27954	0.43406	0.40455	0.43197	0.32631	0.41707	0.40319	0.33351	0.38312	0.3879	0.40123	0.32014	0.29136	0.40604	0.4364	0.31107	0.48175	0.44244	0.46173	0.39091	0.29071	0.30765	0.31343	0.37176
903.25	0.46209	0.42182	0.30015	0.3491	0.28778	0.32013	0.35778	0.33465	0.32349	0.37111	0.36175	0.26666	0.27506	0.43708	0.40969	0.43195	0.3315	0.41856	0.40206	0.33365	0.38312	0.38958	0.40477	0.322	0.29351	0.40974	0.4391	0.31167	0.48646	0.44918	0.46654	0.39528	0.29425	0.31048	0.31852	0.37491
904.2	0.46343	0.42319	0.31269	0.35668	0.29357	0.32126	0.36278	0.33885	0.32806	0.37865	0.36832	0.269	0.27983	0.44478	0.41779	0.43287	0.33946	0.4254	0.40841	0.33632	0.38886	0.39386	0.40917	0.32626	0.29996	0.4156	0.44543	0.31464	0.49226	0.45785	0.47512	0.39996	0.29821	0.31639	0.32503	0.37927
905.16	0.47368	0.42468	0.31604	0.35826	0.29846	0.3246	0.36433	0.33741	0.33294	0.38248	0.37169	0.27371	0.28279	0.44628	0.42826	0.43331	0.34413	0.4268	0.41286	0.33604	0.39192	0.3959	0.41264	0.32976	0.30314	0.42003	0.44969	0.31668	0.4961	0.46211	0.48132	0.40561	0.3004	0.32173	0.32952	0.38422
906.09	0.47959	0.43545	0.32791	0.36708	0.30773	0.33195	0.37245	0.34728	0.34512	0.39116	0.38177	0.27951	0.29412	0.45625	0.4472	0.43925	0.35577	0.43829	0.42522	0.34261	0.40113	0.40713	0.42111	0.33974	0.31521	0.43106	0.46141	0.32623	0.50435	0.47811	0.4917	0.41747	0.31029	0.33128	0.3432	0.39478
907.04	0.47202	0.43637	0.33279	0.37026	0.31423	0.34009	0.37065	0.35105	0.3478	0.39138	0.38218	0.27934	0.29441	0.46278	0.45577	0.43882	0.36037	0.44426	0.43036	0.34504	0.40584	0.41045	0.4257	0.34501	0.31694	0.43739	0.46845	0.33016	0.5085	0.48591	0.49802	0.41949	0.31285	0.33649	0.35035	0.39743
908	0.47635	0.43628	0.33709	0.37678	0.31931	0.3473	0.37303	0.35432	0.35265	0.39804	0.38621	0.28109	0.30046	0.47096	0.46537	0.43987	0.36336	0.45093	0.43604	0.34813	0.41267	0.41347	0.42968	0.3515	0.3222	0.4432	0.47376	0.334	0.51164	0.49253	0.50432	0.42478	0.3162	0.34274	0.3565	0.40017
908.95	0.47687	0.44211	0.33578	0.38093	0.32572	0.35415	0.37329	0.35828	0.3571	0.3998	0.38982	0.28393	0.30532	0.47981	0.47591	0.44395	0.36459	0.45701	0.44239	0.34995	0.41895	0.41561	0.43326	0.35575	0.3269	0.44819	0.47934	0.33721	0.51459	0.4994	0.50958	0.4308	0.31975	0.34844	0.36121	0.40193
909.9	0.46899	0.44261	0.33884	0.38608	0.33244	0.36078	0.37461	0.36147	0.35987	0.40498	0.39051	0.28484	0.3071	0.48902	0.48443	0.44824	0.36931	0.467	0.44988	0.35156	0.4225	0.41844	0.43695	0.35765	0.33202	0.45283	0.48471	0.3391	0.51811	0.50581	0.51428	0.43376	0.32354	0.35287	0.36596	0.40134
910.85	0.4666	0.43928	0.33306	0.39137	0.33825	0.36302	0.37297	0.35903	0.35988	0.40405	0.38885	0.28512	0.30754	0.49426	0.48819	0.45048	0.37129	0.47065	0.45101	0.35179	0.42554	0.41484	0.43778	0.35939	0.33197	0.45415	0.48441	0.33701	0.5209	0.5057	0.51555	0.43379	0.32365	0.35277	0.36614	0.39952
911.81	0.47375	0.44128	0.33682	0.40013	0.34388	0.36935	0.37606	0.36152	0.36854	0.4135	0.39341	0.29013	0.31482	0.50173	0.50068	0.45368	0.37679	0.48036	0.45725	0.35684	0.43038	0.41596	0.43938	0.36149	0.34017	0.45736	0.48722	0.33918	0.52573	0.51345	0.52133	0.44094	0.32833	0.35776	0.37	0.40163
912.76	0.47613	0.44521	0.34363	0.41369	0.35524	0.37607	0.3761	0.36417	0.37422	0.42149	0.39669	0.29282	0.32146	0.51531	0.51307	0.46151	0.38599	0.48534	0.46723	0.3594	0.43426	0.41773	0.44203	0.36336	0.34415	0.4644	0.49179	0.34271	0.52992	0.52193	0.52651	0.44484	0.33296	0.36197	0.37573	0.40301
913.71	0.46862	0.43806	0.3449	0.41874	0.35638	0.37862	0.37355	0.36418	0.37715	0.42733	0.39894	0.29253	0.32272	0.52512	0.51731	0.46252	0.38808	0.48699	0.46716	0.3618	0.43718	0.41739	0.44105	0.36191	0.34453	0.46681	0.49111	0.3409	0.53067	0.52392	0.52605	0.44577	0.33445	0.36259	0.37694	0.40062
914.67	0.46905	0.43608	0.34471	0.42548	0.36141	0.38388	0.37522	0.36523	0.37938	0.43283	0.40773	0.29338	0.32756	0.53152	0.52081	0.46079	0.39541	0.48788	0.47288	0.36437	0.44116	0.41755	0.44129	0.36348	0.34756	0.46954	0.49234	0.34083	0.5321	0.53055	0.52943	0.44817	0.33734	0.36353	0.37805	0.40118
915.62	0.47112	0.44058	0.34655	0.42883	0.36293	0.39046	0.37718	0.36626	0.38241	0.44153	0.41788	0.29225	0.33334	0.54475	0.52487	0.46068	0.39939	0.49308	0.48171	0.36552	0.44447	0.41942	0.44279	0.36302	0.35169	0.47402	0.4952	0.34241	0.5346	0.53475	0.53257	0.44969	0.33986	0.36586	0.38037	0.40028
916.57	0.4659	0.44198	0.34593	0.43388	0.36586	0.39225	0.38215	0.36636	0.3822	0.4446	0.42432	0.29289	0.33603	0.55531	0.5271	0.4602	0.40217	0.49276	0.48956	0.36685	0.44752	0.4202	0.44637	0.36373	0.35356	0.47992	0.49773	0.34463	0.53566	0.53529	0.53487	0.45303	0.34269	0.36468	0.38295	0.40016
917.52	0.46911	0.44412	0.34699	0.43209	0.36686	0.39841	0.3854	0.36724	0.38168	0.44953	0.42938	0.29247	0.3417	0.56155	0.52425	0.46038	0.403	0.49729	0.49264	0.36969	0.45064	0.42194	0.44839	0.36587	0.35673	0.48158	0.50011	0.34574	0.5376	0.53606	0.53597	0.45726	0.34428	0.36565	0.38095	0.39949
918.47	0.47423	0.45219	0.34733	0.43414	0.37316	0.40426	0.38911	0.36669	0.38517	0.46198	0.4349	0.29323	0.34363	0.56939	0.52272	0.46314	0.40984	0.49845	0.50085	0.37124	0.45064	0.4235	0.45028	0.36744	0.36099	0.48626	0.50384	0.34954	0.54095	0.54126	0.53948	0.46099	0.34906	0.36685	0.38146	0.40053
919.43	0.47586	0.46072	0.35113	0.43846	0.37498	0.40877	0.39258	0.37027	0.38845	0.46562	0.43785	0.29547	0.34952	0.57995	0.52118	0.47051	0.40976	0.50186	0.5069	0.37489	0.45096	0.42398	0.45303	0.36859	0.3641	0.49036	0.50608	0.35287	0.54528	0.54186	0.54299	0.46558	0.35297	0.36842	0.38465	0.40098
920.38	0.47277	0.46909	0.35854	0.44418	0.38404	0.41198	0.39748	0.37384	0.39325	0.47485	0.44924	0.30171	0.35431	0.58879	0.51763	0.47604	0.41618	0.50132	0.51479	0.37926	0.45331	0.42346	0.45802	0.37169	0.36689	0.4948	0.50934	0.35645	0.54999	0.54423	0.54772	0.47047	0.35861	0.37187	0.38742	0.40298
921.31	0.47912	0.47863	0.36273	0.44632	0.39546	0.41435	0.4033	0.37592	0.39781	0.47944	0.45488	0.30496	0.36356	0.60112	0.51505	0.4853	0.42285	0.5055	0.52243	0.38296	0.45413	0.42627	0.46211	0.37394	0.3719	0.49848	0.51284	0.35921	0.55766	0.54856	0.55279	0.47458	0.36244	0.37692	0.39026	0.40366
922.26	0.47498	0.48391	0.36232	0.44689	0.39618	0.41246	0.40679	0.3756	0.39898	0.48205	0.4537	0.31039	0.36597	0.60405	0.50631	0.48803	0.42552	0.5031	0.52912	0.38311	0.44801	0.42384	0.46437	0.37226	0.37311	0.49983	0.51192	0.35917	0.56116	0.55003	0.55581	0.47569	0.36553	0.37747	0.39115	0.40345
923.21	0.48156	0.49331	0.3737	0.44802	0.40341	0.41268	0.41291	0.3775	0.39842	0.48067	0.4616	0.31701	0.3759	0.60878	0.5018	0.49134	0.42984	0.50585	0.53639	0.38401	0.44532	0.42275	0.46872	0.3749	0.37361	0.50181	0.51401	0.35946	0.56597	0.55084	0.56065	0.47926	0.3687	0.37878	0.39333	0.40425
924.16	0.4885	0.50218	0.38637	0.44767	0.41057	0.41016	0.41573	0.3774	0.40221	0.48845	0.46625	0.3217	0.37976	0.61449	0.49895	0.49271	0.43593	0.50347	0.54354	0.38611	0.44414	0.42456	0.47123	0.37549	0.37607	0.50597	0.51801	0.3612	0.57252	0.55438	0.56139	0.48263	0.37178	0.38015	0.39305	0.40542
925.11	0.49628	0.51304	0.40198	0.44662	0.41843	0.41018	0.41782	0.37863	0.40606	0.49347	0.46316	0.32673	0.38516	0.61959	0.4984	0.49816	0.43995	0.50686	0.55273	0.38792	0.44353	0.42697	0.47494	0.3774	0.37899	0.5083	0.52294	0.3625	0.57937	0.56033	0.56509	0.48911	0.37255	0.38293	0.39336	0.40694
926.06	0.50031	0.52107	0.41323	0.44451	0.42122	0.41105	0.41799	0.38063	0.40926	0.4997	0.46619	0.33155	0.39073	0.6226	0.48995	0.49875	0.44421	0.50812	0.55758	0.38767	0.44155	0.42691	0.47526	0.37881	0.38024	0.50982	0.52727	0.36284	0.58396	0.56424	0.56565	0.49205	0.3756	0.38368	0.39252	0.4072
927.02	0.50891	0.53178	0.42716	0.44703	0.42951	0.41062	0.42086	0.38771	0.41524	0.50919	0.47697	0.33808	0.3999	0.63145	0.48935	0.50725	0.44901	0.51429	0.56478	0.39302	0.44534	0.42996	0.47816	0.38321	0.38251	0.51321	0.53324	0.36502	0.59184	0.56798	0.56904	0.49679	0.37773	0.38551	0.39635	0.41048
927.97	0.51472	0.53677	0.42846	0.44583	0.43298	0.40887	0.42063	0.39157	0.42131	0.51253	0.47796	0.34479	0.40568	0.63005	0.48365	0.50825	0.45419	0.51841	0.56845	0.39576	0.44602	0.43012	0.47917	0.38345	0.38369	0.51361	0.53547	0.3667	0.59768	0.57131	0.56999	0.50044	0.37748	0.38734	0.39734	0.41165
928.92	0.52195	0.54476	0.43244	0.44587	0.43949	0.41219	0.42645	0.40016	0.42778	0.51945	0.48939	0.35589	0.41672	0.6379	0.4872	0.51524	0.46175	0.52898	0.57535	0.40011	0.44974	0.43369	0.48513	0.38825	0.38862	0.51556	0.54062	0.37036	0.60322	0.57862	0.57555	0.50494	0.38016	0.39289	0.40334	0.41564
929.87	0.52264	0.54916	0.43207	0.44416	0.43827	0.41228	0.42888	0.40439	0.43053	0.5177	0.49242	0.36433	0.4222	0.63892	0.48439	0.51916	0.46291	0.53203	0.57492	0.40289	0.45028	0.4349	0.48454	0.38906	0.39006	0.51648	0.54109	0.37357	0.608	0.58202	0.5772	0.50669	0.38158	0.39348	0.40565	0.41658
930.82	0.5277	0.55134	0.43569	0.44375	0.44236	0.41273	0.42965	0.40826	0.434	0.5243	0.49349	0.37671	0.4265	0.6385	0.48504	0.5221	0.4649	0.53421	0.57968	0.40397	0.44959	0.43594	0.48591	0.39084	0.39087	0.51623	0.54038	0.37484	0.61101	0.58453	0.5817	0.5079	0.38166	0.3958	0.40706	0.41893
931.75	0.52554	0.55501	0.43656	0.44555	0.44874	0.41906	0.43092	0.41267	0.43843	0.52966	0.50014	0.38929	0.42949	0.64181	0.48845	0.52703	0.47121	0.54008	0.58136	0.40763	0.45325	0.44002	0.48852	0.39243	0.3927	0.51894	0.54283	0.37784	0.61754	0.59044	0.58753	0.5095	0.38199	0.40079	0.40915	0.41981
932.7	0.5234	0.56336	0.44428	0.44719	0.45504	0.42583	0.4371	0.41904	0.44405	0.5408	0.5059	0.403	0.43346	0.65165	0.49754	0.5377	0.4753	0.54641	0.58626	0.41306	0.4595	0.44794	0.49464	0.39779	0.39832	0.52503	0.54794	0.3848	0.62634	0.59861	0.59551	0.51477	0.38698	0.40855	0.41476	0.42451
933.65	0.51805	0.5658	0.44415	0.44762	0.46049	0.42968	0.4394	0.42073	0.44574	0.54653	0.50916	0.41494	0.43428	0.65123	0.49605	0.54248	0.47856	0.5498	0.58656	0.41463	0.46078	0.4502	0.49487	0.40047	0.39792	0.5265	0.54878	0.38677	0.63151	0.60297	0.60207	0.51711	0.38744	0.4117	0.41666	0.42348
934.6	0.51781	0.56696	0.44319	0.44824	0.46113	0.43278	0.44294	0.42171	0.44894	0.55385	0.51811	0.42584	0.43601	0.65465	0.49928	0.54292	0.48096	0.55598	0.58692	0.41502	0.46001	0.45131	0.49517	0.40436	0.39934	0.53023	0.5503	0.38867	0.63375	0.60595	0.60785	0.51526	0.38772	0.41417	0.41712	0.42429
935.55	0.51466	0.56621	0.44257	0.44841	0.4547	0.43514	0.44252	0.42622	0.44982	0.55881	0.53181	0.43208	0.43389	0.6538	0.50143	0.54524	0.48398	0.5613	0.58498	0.41702	0.46319	0.45363	0.49687	0.40735	0.40014	0.52917	0.55125	0.39125	0.63677	0.60988	0.61333	0.51388	0.38742	0.41716	0.4183	0.42113
936.5	0.51925	0.56562	0.44185	0.44922	0.45252	0.43531	0.44433	0.42927	0.45504	0.5634	0.53831	0.43856	0.43278	0.65247	0.50769	0.54526	0.48463	0.56253	0.58615	0.41822	0.46455	0.45539	0.49982	0.41082	0.40292	0.5326	0.55444	0.39483	0.6383	0.61259	0.619	0.5158	0.38935	0.42014	0.4199	0.42327
937.45	0.52568	0.56022	0.4408	0.45134	0.44538	0.43526	0.44055	0.43324	0.45373	0.56203	0.54408	0.44074	0.43004	0.6451	0.50794	0.53969	0.48229	0.56311	0.57909	0.4167	0.46105	0.45344	0.4968	0.40891	0.40316	0.53208	0.55186	0.39348	0.63525	0.61028	0.62083	0.51076	0.3853	0.41947	0.41757	0.41967
938.4	0.52815	0.55586	0.44649	0.45544	0.44011	0.43901	0.43893	0.43563	0.45953	0.56622	0.5465	0.44152	0.42857	0.64427	0.51415	0.53727	0.48183	0.56852	0.58076	0.41941	0.46421	0.45427	0.49807	0.41127	0.40631	0.53549	0.55277	0.39676	0.63496	0.61077	0.62479	0.50787	0.38432	0.42327	0.41686	0.42046
939.32	0.52413	0.54966	0.44221	0.45834	0.44099	0.43825	0.43497	0.44064	0.45854	0.57117	0.54978	0.44092	0.42539	0.6371	0.51435	0.534	0.48185	0.56659	0.58015	0.42148	0.46674	0.45501	0.49793	0.41124	0.40556	0.5346	0.55179	0.3976	0.63447	0.61154	0.62909	0.50672	0.38448	0.4248	0.41721	0.4184
940.27	0.52325	0.5478	0.44128	0.45976	0.44478	0.4417	0.43708	0.44332	0.46304	0.5736	0.55153	0.44161	0.42642	0.63686	0.52255	0.53082	0.48037	0.56883	0.57989	0.42641	0.4709	0.45755	0.49758	0.41227	0.40872	0.53941	0.55235	0.40074	0.63289	0.6129	0.63447	0.50644	0.38568	0.42767	0.41878	0.4204
941.22	0.52316	0.53877	0.43661	0.45653	0.44306	0.4361	0.43697	0.44048	0.46025	0.57257	0.55239	0.43962	0.42091	0.62771	0.52152	0.52202	0.4769	0.56504	0.57628	0.42484	0.4703	0.45352	0.49346	0.41101	0.40931	0.53677	0.54879	0.40234	0.6282	0.61031	0.6359	0.5012	0.3818	0.42753	0.41691	0.41653
942.17	0.51759	0.53251	0.43046	0.45951	0.44956	0.43309	0.43869	0.44062	0.465	0.58053	0.55544	0.4395	0.42232	0.62633	0.52578	0.52222	0.47996	0.56771	0.57991	0.42934	0.477	0.45629	0.49457	0.41609	0.41455	0.53961	0.55158	0.41048	0.62671	0.61536	0.64188	0.50337	0.38304	0.43141	0.41996	0.41863
943.12	0.52393	0.52762	0.42464	0.4576	0.45066	0.42643	0.43409	0.4407	0.46333	0.57946	0.55777	0.43865	0.42248	0.61796	0.52509	0.51702	0.47993	0.56302	0.57101	0.43043	0.47949	0.45426	0.49106	0.41393	0.41565	0.53846	0.54878	0.41417	0.62309	0.61212	0.64269	0.50232	0.38083	0.42967	0.41891	0.41645
944.07	0.53174	0.52053	0.42169	0.45568	0.44941	0.42289	0.43358	0.43873	0.46581	0.57789	0.5526	0.43661	0.42025	0.61426	0.52713	0.511	0.47988	0.55986	0.56306	0.43032	0.48356	0.4534	0.48817	0.41202	0.41868	0.53972	0.54821	0.41688	0.6189	0.60962	0.64402	0.50147	0.37909	0.43039	0.41785	0.41434
945.02	0.53558	0.51447	0.41769	0.45832	0.45152	0.41882	0.43457	0.4351	0.46601	0.58291	0.55147	0.43233	0.41738	0.60653	0.52418	0.50883	0.48023	0.55723	0.55607	0.43021	0.48879	0.45096	0.48738	0.41144	0.41996	0.54201	0.54917	0.42129	0.61724	0.6077	0.64499	0.502	0.37699	0.4313	0.4177	0.41379
945.96	0.53539	0.50759	0.41709	0.45793	0.44875	0.41561	0.42998	0.43534	0.46641	0.57919	0.54538	0.42667	0.42039	0.60315	0.52155	0.50446	0.48212	0.55555	0.54871	0.43233	0.49386	0.45082	0.48538	0.40759	0.4212	0.54321	0.54719	0.42307	0.61376	0.60541	0.64139	0.50078	0.37655	0.43001	0.41562	0.41074
946.89	0.54144	0.49983	0.41121	0.45429	0.44323	0.4163	0.42718	0.43412	0.46449	0.57271	0.53415	0.41859	0.41559	0.59801	0.51563	0.49759	0.47864	0.55026	0.54171	0.43258	0.49805	0.44698	0.4812	0.4031	0.42136	0.54171	0.54334	0.42267	0.60965	0.5999	0.6393	0.49743	0.37458	0.42832	0.41302	0.40456
947.84	0.53326	0.48692	0.40132	0.45286	0.43825	0.41427	0.42717	0.43288	0.45942	0.56927	0.52674	0.4091	0.40805	0.5931	0.50987	0.49147	0.4766	0.54597	0.53772	0.43187	0.50158	0.44303	0.47574	0.39808	0.42185	0.5409	0.53995	0.42321	0.60431	0.59684	0.63741	0.49406	0.37277	0.42596	0.4103	0.40046
948.79	0.53794	0.48711	0.40163	0.45695	0.43992	0.41386	0.42928	0.43565	0.45911	0.5701	0.53159	0.4025	0.40766	0.59417	0.5069	0.49329	0.47865	0.54834	0.53623	0.43784	0.5101	0.44364	0.47637	0.39653	0.42723	0.54445	0.5406	0.43036	0.6036	0.59837	0.63781	0.49354	0.37331	0.42875	0.41228	0.40114
949.74	0.55024	0.4815	0.39324	0.45836	0.43522	0.4076	0.42512	0.43594	0.45647	0.55969	0.52351	0.39584	0.40759	0.59253	0.50165	0.4878	0.48097	0.54412	0.53178	0.43914	0.51666	0.44178	0.47374	0.3913	0.42915	0.54312	0.53656	0.43112	0.59771	0.59385	0.63324	0.4886	0.37264	0.42537	0.40914	0.39751
950.68	0.55072	0.47889	0.38419	0.46297	0.43498	0.4051	0.42651	0.43458	0.45258	0.55484	0.51408	0.38609	0.39904	0.58658	0.49141	0.48686	0.47676	0.53782	0.52585	0.4381	0.52348	0.43876	0.46813	0.3873	0.42991	0.54283	0.53261	0.43341	0.59171	0.58807	0.63084	0.4856	0.37093	0.42284	0.4056	0.39401
951.63	0.55914	0.4752	0.38177	0.46597	0.43523	0.39673	0.42332	0.43094	0.4482	0.54884	0.51272	0.37879	0.39893	0.58105	0.4867	0.48111	0.47852	0.53378	0.51866	0.4365	0.52829	0.43537	0.46411	0.38139	0.42729	0.54269	0.53149	0.43478	0.58734	0.58025	0.62586	0.48146	0.36765	0.41892	0.39969	0.39065
952.58	0.57598	0.47887	0.37788	0.47373	0.43548	0.39227	0.42291	0.43196	0.44806	0.54209	0.50972	0.37308	0.3989	0.57626	0.4837	0.47919	0.47898	0.52918	0.51276	0.43723	0.53666	0.4359	0.46392	0.37889	0.42836	0.54333	0.53188	0.43758	0.58456	0.57447	0.62249	0.47838	0.36808	0.41888	0.39779	0.38859
953.5	0.57891	0.4709	0.37099	0.47901	0.43403	0.38942	0.41817	0.42942	0.44225	0.53099	0.49554	0.36343	0.39115	0.56427	0.47967	0.47078	0.47752	0.52671	0.50325	0.43259	0.53993	0.43147	0.45773	0.37388	0.42316	0.53968	0.52664	0.43503	0.57688	0.56501	0.61618	0.47518	0.36385	0.4128	0.38986	0.38083
954.45	0.56783	0.46465	0.37361	0.47938	0.43336	0.38362	0.41312	0.42657	0.43565	0.52082	0.48362	0.35271	0.38064	0.55325	0.47598	0.46407	0.4757	0.52081	0.49653	0.42777	0.53851	0.42648	0.4486	0.36758	0.41762	0.53472	0.52332	0.43233	0.57129	0.55392	0.60958	0.47126	0.35766	0.409	0.38348	0.37326
955.4	0.58275	0.46074	0.37806	0.48467	0.43251	0.38211	0.41008	0.42792	0.433	0.51201	0.47998	0.34431	0.37933	0.5475	0.48237	0.45987	0.47996	0.52188	0.49287	0.42633	0.54142	0.42448	0.44696	0.3668	0.41617	0.53562	0.52264	0.43142	0.56955	0.5466	0.60593	0.47181	0.35657	0.40906	0.38143	0.3703
956.35	0.5821	0.4545	0.37538	0.48839	0.42862	0.38048	0.409	0.42796	0.4304	0.50335	0.473	0.3369	0.37321	0.53784	0.48401	0.45876	0.4793	0.51736	0.4893	0.42509	0.54577	0.42148	0.44283	0.36505	0.41271	0.53312	0.51886	0.42829	0.5633	0.53772	0.59971	0.46784	0.35567	0.40641	0.37922	0.36669
957.29	0.57188	0.44685	0.36969	0.49188	0.42287	0.37571	0.40504	0.42499	0.42629	0.49423	0.46065	0.32536	0.36622	0.52718	0.47985	0.45075	0.47445	0.51246	0.48619	0.41901	0.54423	0.41619	0.43701	0.36064	0.40596	0.52842	0.51171	0.42239	0.55521	0.52778	0.59251	0.46372	0.35131	0.40182	0.37246	0.3592
958.24	0.57184	0.44285	0.36616	0.49094	0.41933	0.36908	0.40381	0.42119	0.42421	0.48498	0.45499	0.31698	0.36394	0.51761	0.47696	0.44588	0.47236	0.50362	0.4846	0.41494	0.5415	0.41222	0.433	0.35649	0.40324	0.52375	0.50693	0.4165	0.55088	0.51843	0.58686	0.45916	0.34815	0.40026	0.3696	0.35635
959.17	0.57819	0.44424	0.35966	0.49214	0.41597	0.36968	0.40577	0.42045	0.42208	0.48234	0.45341	0.31117	0.36189	0.5146	0.4775	0.44438	0.47008	0.50327	0.48191	0.41524	0.53856	0.41165	0.43352	0.35511	0.40274	0.52546	0.5047	0.41296	0.54816	0.51509	0.58401	0.46047	0.34879	0.40006	0.36808	0.35629
960.11	0.56968	0.44913	0.35279	0.49204	0.41101	0.36621	0.40522	0.41621	0.41966	0.47846	0.44929	0.30537	0.35811	0.51318	0.47727	0.43756	0.46695	0.49942	0.48216	0.41139	0.53189	0.4092	0.42881	0.35083	0.39856	0.52049	0.49851	0.4065	0.54066	0.50896	0.58065	0.45485	0.34423	0.39639	0.36407	0.3507
961.06	0.56964	0.45056	0.35202	0.5012	0.41639	0.36718	0.40782	0.41941	0.41804	0.47829	0.44811	0.30017	0.35762	0.51638	0.47843	0.43602	0.4683	0.50147	0.48588	0.41068	0.52532	0.40883	0.42845	0.3503	0.4011	0.51936	0.49552	0.40363	0.5409	0.50983	0.58157	0.45759	0.34486	0.39647	0.36465	0.35111
962.01	0.56312	0.45073	0.35439	0.49922	0.41522	0.36395	0.40723	0.41517	0.41488	0.47483	0.44596	0.29544	0.35391	0.51533	0.48038	0.43356	0.46861	0.49824	0.48489	0.40924	0.514	0.40846	0.42478	0.34935	0.39823	0.51544	0.49218	0.39989	0.53943	0.50682	0.58	0.45945	0.34298	0.39696	0.36282	0.35062
962.95	0.55359	0.45216	0.35123	0.50006	0.41002	0.35899	0.40656	0.41161	0.41124	0.47316	0.43967	0.28781	0.35098	0.51379	0.47742	0.42918	0.46095	0.49545	0.48548	0.40645	0.50419	0.40661	0.42038	0.34845	0.39274	0.51278	0.48701	0.39372	0.53594	0.50118	0.57732	0.45773	0.34233	0.3955	0.36077	0.34491
963.9	0.53966	0.45	0.34927	0.50449	0.40897	0.35776	0.40397	0.41398	0.41117	0.4737	0.44382	0.28407	0.35049	0.51166	0.47928	0.42714	0.4591	0.49279	0.48799	0.40372	0.49481	0.4047	0.41785	0.34783	0.38724	0.50689	0.48222	0.39078	0.53311	0.4957	0.57441	0.45499	0.34081	0.3933	0.35919	0.34097
964.82	0.53864	0.43792	0.34494	0.50298	0.40592	0.35512	0.40531	0.41473	0.40982	0.4702	0.44265	0.27945	0.35204	0.50679	0.4765	0.42323	0.45367	0.49173	0.48762	0.40342	0.48712	0.40414	0.41648	0.34701	0.38514	0.50127	0.47886	0.38809	0.53379	0.49309	0.57374	0.45444	0.34272	0.39155	0.3583	0.33861
965.77	0.52569	0.4349	0.34124	0.49325	0.39624	0.34471	0.40041	0.40769	0.40473	0.46524	0.43612	0.27314	0.34816	0.50192	0.4747	0.41359	0.44487	0.48378	0.48386	0.39637	0.47175	0.39973	0.40995	0.34299	0.3749	0.49295	0.47263	0.37817	0.5278	0.48274	0.56791	0.44883	0.33664	0.38866	0.35165	0.331
966.71	0.52192	0.43501	0.3383	0.48842	0.39753	0.34555	0.40106	0.40861	0.40291	0.46247	0.43953	0.27051	0.34912	0.50288	0.47509	0.41331	0.44122	0.48646	0.48733	0.39375	0.46421	0.39748	0.40997	0.34197	0.37262	0.49177	0.46984	0.37146	0.52646	0.4776	0.56715	0.44657	0.33638	0.38555	0.35065	0.32808
967.66	0.51417	0.42959	0.33517	0.48276	0.3992	0.34594	0.40122	0.4061	0.40077	0.46185	0.44612	0.27017	0.34882	0.50163	0.47901	0.4117	0.43794	0.48843	0.49239	0.39223	0.45576	0.3942	0.41134	0.33958	0.36915	0.48671	0.46767	0.36838	0.52404	0.47435	0.56573	0.44564	0.33681	0.38334	0.34832	0.32769
968.61	0.51425	0.42876	0.33611	0.4744	0.40213	0.34368	0.39969	0.4019	0.39681	0.45741	0.44135	0.26468	0.34903	0.50187	0.47806	0.40667	0.43108	0.4876	0.49154	0.38882	0.45054	0.39105	0.40951	0.33798	0.36735	0.48292	0.46587	0.36343	0.52297	0.47102	0.56258	0.44386	0.33463	0.38249	0.34581	0.32512
969.55	0.50316	0.43452	0.34286	0.47226	0.41114	0.34467	0.39743	0.40211	0.39451	0.45881	0.4382	0.26309	0.34795	0.5061	0.48237	0.40489	0.42898	0.48852	0.49497	0.38659	0.44394	0.3896	0.40911	0.3385	0.3631	0.4823	0.46582	0.36049	0.52228	0.46746	0.56048	0.4451	0.33221	0.38429	0.34454	0.32555
970.47	0.49098	0.43071	0.34114	0.46866	0.41397	0.34673	0.39572	0.39752	0.39191	0.45678	0.4359	0.26191	0.3418	0.50125	0.48148	0.40105	0.41912	0.48998	0.49613	0.38324	0.44061	0.38809	0.40649	0.33717	0.35792	0.48014	0.46343	0.35892	0.51839	0.46389	0.55634	0.44451	0.33172	0.38153	0.34175	0.32263
971.42	0.4869	0.42514	0.34164	0.46275	0.42054	0.34096	0.39269	0.39431	0.38745	0.4563	0.43068	0.25792	0.33732	0.496	0.48392	0.3944	0.41409	0.49011	0.49584	0.38159	0.43419	0.38545	0.40286	0.33524	0.35306	0.47635	0.4598	0.35419	0.51721	0.4602	0.55188	0.44322	0.32981	0.37979	0.33804	0.31914
972.37	0.48077	0.42235	0.34639	0.4635	0.42682	0.34238	0.39299	0.39858	0.38896	0.45516	0.42908	0.25477	0.33532	0.49754	0.4901	0.39253	0.41123	0.49208	0.49567	0.38152	0.43049	0.38543	0.40162	0.33689	0.35215	0.47744	0.46024	0.35259	0.51917	0.45905	0.54968	0.44373	0.33032	0.37913	0.33735	0.31867
973.31	0.4734	0.41718	0.3439	0.46256	0.43013	0.33972	0.39388	0.39648	0.38865	0.45325	0.42937	0.25348	0.33231	0.49589	0.49557	0.39232	0.40636	0.49367	0.49863	0.3795	0.42512	0.3835	0.39899	0.33573	0.34806	0.47664	0.45801	0.34962	0.51795	0.45532	0.54849	0.44369	0.33129	0.37721	0.33445	0.31724
974.26	0.45569	0.4032	0.3345	0.45254	0.42213	0.33251	0.38722	0.38821	0.3825	0.4478	0.42619	0.24657	0.32056	0.48747	0.49029	0.38481	0.39419	0.48648	0.49435	0.37275	0.41643	0.37773	0.39368	0.32736	0.33844	0.46992	0.45242	0.34127	0.51134	0.44971	0.54059	0.43751	0.32891	0.3696	0.32692	0.30837
975.18	0.45405	0.40456	0.33554	0.44903	0.42995	0.33121	0.38674	0.39126	0.38412	0.44986	0.42796	0.24229	0.31976	0.48737	0.49881	0.38463	0.39401	0.48715	0.49653	0.37489	0.41037	0.37935	0.39441	0.32699	0.33761	0.47013	0.45154	0.33766	0.51289	0.45097	0.53851	0.43869	0.3311	0.36973	0.32691	0.30772
976.12	0.44577	0.40286	0.32867	0.44515	0.42545	0.32906	0.38422	0.3872	0.38424	0.4416	0.42154	0.23909	0.31351	0.48508	0.50098	0.37895	0.38103	0.48427	0.49399	0.36973	0.4047	0.37313	0.38953	0.32035	0.33121	0.46581	0.44859	0.33206	0.50849	0.44837	0.53279	0.43521	0.33091	0.3651	0.32184	0.30256
977.07	0.43993	0.39856	0.32491	0.43772	0.42172	0.32398	0.37609	0.37882	0.37799	0.44027	0.41631	0.23352	0.30889	0.48156	0.50306	0.37163	0.3712	0.47826	0.48937	0.36261	0.39675	0.36993	0.38284	0.31394	0.32209	0.4607	0.4436	0.3251	0.50407	0.44313	0.52567	0.43277	0.32769	0.35904	0.3154	0.29628
978.01	0.43263	0.39544	0.32028	0.43342	0.41866	0.32408	0.37362	0.37413	0.37481	0.43805	0.4104	0.22857	0.30517	0.47759	0.50518	0.36563	0.36448	0.473	0.4882	0.35798	0.38959	0.36664	0.37933	0.30966	0.31433	0.45811	0.43995	0.3188	0.50205	0.44096	0.51924	0.42984	0.3277	0.35397	0.31029	0.29185
978.96	0.42836	0.39585	0.3193	0.43426	0.41598	0.3252	0.3709	0.37059	0.37379	0.43566	0.40561	0.22374	0.30452	0.4767	0.51393	0.36298	0.35824	0.47255	0.48661	0.35331	0.38058	0.36295	0.37564	0.3091	0.30945	0.45599	0.43878	0.31293	0.50111	0.43996	0.51477	0.43052	0.32824	0.35049	0.30774	0.29068
979.88	0.42075	0.3871	0.31674	0.42839	0.4028	0.32135	0.36788	0.3645	0.3699	0.42672	0.40464	0.21737	0.3019	0.47293	0.51444	0.35662	0.34819	0.46635	0.47977	0.34547	0.37098	0.35511	0.37069	0.30365	0.30196	0.4498	0.43412	0.30699	0.49904	0.43518	0.50926	0.42553	0.32645	0.34458	0.30208	0.28549
980.82	0.4181	0.38139	0.32337	0.42582	0.39785	0.32134	0.3644	0.36278	0.36742	0.42894	0.41039	0.21213	0.30395	0.4737	0.52388	0.35495	0.34609	0.46525	0.47666	0.34312	0.36535	0.35408	0.37139	0.30428	0.29958	0.44927	0.43485	0.30513	0.49993	0.43439	0.50401	0.42543	0.3274	0.34245	0.30214	0.28506
981.77	0.41517	0.37612	0.31833	0.41899	0.38593	0.3181	0.35918	0.35762	0.36393	0.4184	0.40511	0.20646	0.29986	0.4715	0.52122	0.35049	0.34389	0.46229	0.47318	0.33455	0.35637	0.34713	0.36816	0.30131	0.29611	0.44256	0.43075	0.29848	0.49793	0.43119	0.49608	0.4193	0.3244	0.33753	0.29815	0.28007
982.71	0.41029	0.37316	0.31682	0.40945	0.3759	0.30903	0.35453	0.35187	0.35944	0.41147	0.40527	0.19804	0.2952	0.46879	0.52029	0.34227	0.33725	0.45728	0.46835	0.32752	0.34528	0.34112	0.36472	0.29714	0.29309	0.43607	0.42668	0.29219	0.49407	0.42811	0.48836	0.41208	0.32091	0.333	0.29586	0.27482
983.63	0.40625	0.36931	0.31441	0.40086	0.36918	0.30318	0.3501	0.34907	0.3548	0.40995	0.40543	0.19426	0.2928	0.46516	0.52362	0.33798	0.33496	0.45304	0.46458	0.32658	0.33947	0.33846	0.36244	0.29412	0.29152	0.43251	0.42316	0.28978	0.49408	0.4249	0.48171	0.40467	0.319	0.33131	0.29342	0.27149
984.58	0.40038	0.3685	0.30828	0.39363	0.36242	0.29806	0.34048	0.34224	0.35088	0.40715	0.40248	0.19037	0.28829	0.46454	0.52383	0.33495	0.33311	0.45014	0.46018	0.32158	0.33308	0.33089	0.35727	0.28999	0.28742	0.42765	0.41811	0.28538	0.49111	0.42101	0.47224	0.39836	0.31653	0.32756	0.28941	0.26699
985.52	0.39192	0.36367	0.29421	0.38351	0.349	0.29021	0.33374	0.33317	0.34464	0.40009	0.39047	0.18162	0.28039	0.45664	0.51077	0.32824	0.32625	0.43885	0.45161	0.31364	0.32175	0.32333	0.3484	0.28113	0.27842	0.41544	0.40939	0.2775	0.48651	0.41462	0.46213	0.38723	0.31025	0.32031	0.28256	0.25744
986.46	0.3835	0.36423	0.28973	0.37417	0.34038	0.28737	0.32779	0.331	0.34102	0.39586	0.38468	0.17749	0.27795	0.45225	0.50844	0.32523	0.31787	0.43286	0.44503	0.31075	0.31528	0.31706	0.34392	0.27612	0.27413	0.41081	0.40541	0.27529	0.48361	0.41098	0.45615	0.38005	0.30842	0.31772	0.28023	0.2546
987.41	0.38147	0.35693	0.27637	0.364	0.32785	0.28172	0.31926	0.32732	0.334	0.38849	0.36956	0.17216	0.27313	0.44492	0.49761	0.31769	0.31123	0.42768	0.43669	0.3053	0.30852	0.31184	0.33722	0.27017	0.26884	0.40419	0.39833	0.2704	0.47904	0.40379	0.4471	0.37418	0.30299	0.31154	0.27558	0.249
988.33	0.38258	0.35401	0.26798	0.35597	0.32244	0.27949	0.31725	0.32485	0.33127	0.38131	0.36535	0.16563	0.26922	0.44456	0.48282	0.31969	0.30962	0.42643	0.43229	0.29922	0.30145	0.30628	0.33315	0.26702	0.26602	0.39891	0.39469	0.26613	0.47511	0.40026	0.44155	0.36919	0.29868	0.30889	0.27289	0.2448
989.27	0.37331	0.34068	0.25488	0.34041	0.31242	0.27669	0.31382	0.31699	0.32393	0.37011	0.3479	0.15552	0.26037	0.4336	0.4623	0.31027	0.3013	0.41841	0.42384	0.29132	0.29165	0.30051	0.3267	0.25989	0.25948	0.38896	0.38785	0.25869	0.46856	0.39285	0.43479	0.35922	0.29111	0.30156	0.26697	0.23762
990.21	0.3715	0.33239	0.25041	0.32748	0.30848	0.27301	0.30952	0.31418	0.32102	0.3612	0.3412	0.15317	0.25994	0.43005	0.44985	0.30449	0.29941	0.41517	0.42019	0.28744	0.28611	0.29678	0.32429	0.25995	0.25772	0.38622	0.38331	0.25627	0.46657	0.38719	0.43146	0.3544	0.28633	0.29899	0.26522	0.23686
991.16	0.37315	0.32117	0.24261	0.31759	0.30219	0.26851	0.30619	0.30677	0.31701	0.35764	0.33447	0.14779	0.25362	0.4219	0.43192	0.3001	0.2968	0.40943	0.41346	0.28181	0.27944	0.29234	0.31898	0.25489	0.25048	0.37964	0.37748	0.24993	0.4611	0.38064	0.42489	0.34767	0.27977	0.29476	0.26167	0.23193
992.08	0.36484	0.31212	0.24014	0.30979	0.29603	0.26627	0.30107	0.30212	0.31348	0.3512	0.32832	0.14412	0.24654	0.4151	0.41655	0.30128	0.29329	0.40437	0.40492	0.27859	0.27247	0.28647	0.31329	0.25295	0.24389	0.37236	0.37313	0.246	0.45775	0.37471	0.42265	0.33827	0.27477	0.29251	0.25804	0.22608
993.02	0.35844	0.30696	0.23494	0.29906	0.28466	0.26031	0.29309	0.29444	0.3109	0.34786	0.31817	0.14325	0.24369	0.40307	0.40287	0.29272	0.28466	0.39948	0.39515	0.27551	0.26733	0.28073	0.30897	0.24977	0.23845	0.36579	0.36593	0.24191	0.45324	0.36716	0.41793	0.33115	0.27011	0.2885	0.25541	0.22117
993.96	0.35977	0.30691	0.2298	0.28866	0.27517	0.25456	0.28467	0.29411	0.30319	0.3412	0.31496	0.14047	0.24086	0.39727	0.38651	0.29063	0.28158	0.39463	0.38633	0.2716	0.26166	0.2757	0.30651	0.24685	0.23264	0.36139	0.35871	0.23657	0.44843	0.36159	0.41163	0.32366	0.26151	0.28538	0.25315	0.21464
994.9	0.36022	0.30172	0.22387	0.28273	0.27216	0.2549	0.27842	0.29223	0.29813	0.33723	0.30911	0.13601	0.23459	0.39124	0.37549	0.28808	0.27775	0.39292	0.37802	0.26805	0.25467	0.27268	0.30186	0.24442	0.23036	0.35751	0.35391	0.23169	0.44242	0.35633	0.40655	0.3159	0.25707	0.28365	0.25105	0.20953
995.82	0.3566	0.29394	0.21493	0.27391	0.26324	0.24733	0.26945	0.28625	0.28977	0.32768	0.29448	0.13013	0.22843	0.38122	0.35997	0.2774	0.27076	0.38661	0.36594	0.26376	0.24656	0.2655	0.2963	0.24036	0.22684	0.34952	0.34603	0.22513	0.43593	0.34875	0.3982	0.30652	0.24916	0.27774	0.24566	0.20104
996.77	0.35542	0.28904	0.20935	0.26649	0.25546	0.24585	0.26165	0.28058	0.28542	0.32506	0.28543	0.12581	0.22317	0.37328	0.34766	0.26826	0.26673	0.37875	0.35791	0.25671	0.24177	0.25848	0.29148	0.23535	0.22269	0.3436	0.33677	0.22133	0.42895	0.34337	0.38964	0.29818	0.24187	0.27306	0.24057	0.19457
997.71	0.35582	0.28569	0.20715	0.26346	0.25422	0.25056	0.25594	0.28018	0.28037	0.31952	0.28225	0.12274	0.21742	0.3658	0.33717	0.26529	0.26698	0.37561	0.34967	0.25152	0.23801	0.25448	0.28601	0.23206	0.21835	0.33837	0.33153	0.21842	0.42534	0.34039	0.3831	0.2904	0.23665	0.26911	0.23949	0.19048
998.65	0.35792	0.27908	0.20368	0.26422	0.25314	0.24956	0.2529	0.27881	0.27874	0.32118	0.27175	0.12043	0.21327	0.35995	0.32903	0.26135	0.26121	0.36853	0.34178	0.24768	0.2345	0.2493	0.27974	0.23066	0.21665	0.33318	0.32555	0.21787	0.42126	0.33382	0.37798	0.28414	0.23467	0.26571	0.23545	0.18739
999.57	0.34745	0.2729	0.19543	0.26173	0.24278	0.24579	0.24953	0.2743	0.27549	0.31764	0.26258	0.11752	0.20721	0.35287	0.31392	0.2579	0.25721	0.36077	0.33443	0.24251	0.23238	0.24262	0.27397	0.22825	0.21049	0.32587	0.31788	0.21556	0.41594	0.32882	0.37302	0.27761	0.22868	0.2601	0.23035	0.18223
1000.5	0.33375	0.26822	0.19381	0.25552	0.24009	0.24318	0.24773	0.27651	0.27215	0.31349	0.25945	0.11487	0.19974	0.3465	0.30173	0.25808	0.25656	0.35669	0.32784	0.23902	0.23092	0.23979	0.26991	0.22788	0.20683	0.32205	0.3112	0.21375	0.41142	0.32516	0.3716	0.27157	0.22612	0.25872	0.22841	0.18029
1001.5	0.3225	0.2571	0.18963	0.24696	0.23337	0.23721	0.24228	0.27389	0.2686	0.30674	0.25108	0.11049	0.19276	0.33642	0.2916	0.25332	0.24967	0.35269	0.31509	0.23381	0.2277	0.23444	0.26326	0.2234	0.20192	0.31474	0.30393	0.20806	0.40552	0.32033	0.36517	0.26451	0.2201	0.25312	0.22386	0.1749
1002.4	0.31502	0.24335	0.17685	0.23845	0.2247	0.22745	0.23412	0.26712	0.26433	0.29597	0.23893	0.103	0.18614	0.32674	0.27691	0.24431	0.24346	0.34132	0.30455	0.22627	0.22164	0.22557	0.25552	0.21807	0.19441	0.30507	0.29151	0.20167	0.39561	0.31137	0.35835	0.25415	0.21143	0.24485	0.21663	0.16625
1003.3	0.31095	0.23775	0.17097	0.23163	0.22041	0.22167	0.22659	0.26122	0.26003	0.28685	0.23453	0.10095	0.18083	0.31994	0.2635	0.24082	0.24178	0.33728	0.29945	0.22094	0.21979	0.22128	0.25217	0.21476	0.18994	0.29866	0.28458	0.19722	0.39086	0.30966	0.3542	0.24752	0.2061	0.24106	0.21457	0.16316
1004.3	0.31219	0.24088	0.17096	0.22827	0.21683	0.22141	0.22146	0.26025	0.25661	0.285	0.23508	0.1007	0.17767	0.31226	0.25725	0.23778	0.23959	0.33459	0.29414	0.21934	0.21864	0.22005	0.25031	0.21086	0.18757	0.29425	0.27867	0.19509	0.38742	0.30648	0.35004	0.24013	0.20251	0.2402	0.21301	0.16232
1005.2	0.31487	0.23558	0.16537	0.22679	0.21229	0.21803	0.21691	0.25827	0.25413	0.28129	0.23031	0.099924	0.17484	0.30908	0.25297	0.23478	0.23513	0.32765	0.29081	0.21718	0.21766	0.21769	0.24541	0.20783	0.18434	0.28979	0.27268	0.19407	0.3837	0.3011	0.34474	0.23413	0.19886	0.23629	0.21069	0.15956
1006.1	0.3217	0.24078	0.16495	0.23038	0.21346	0.21831	0.21638	0.2558	0.24964	0.27787	0.22919	0.10031	0.17335	0.30859	0.24394	0.23515	0.23551	0.32456	0.29068	0.21651	0.21539	0.21888	0.2434	0.20652	0.18212	0.28849	0.26895	0.19329	0.38284	0.29832	0.34386	0.23076	0.19702	0.23595	0.2104	0.15981
1007.1	0.32466	0.24342	0.16882	0.2313	0.21225	0.21735	0.22025	0.25652	0.24674	0.27854	0.22726	0.10285	0.17212	0.30766	0.23725	0.23562	0.23327	0.32387	0.28902	0.21597	0.21634	0.22078	0.24161	0.20442	0.18085	0.28677	0.26558	0.19409	0.38223	0.2969	0.34293	0.22641	0.19593	0.23514	0.2086	0.16033
1008	0.32895	0.24435	0.17208	0.23287	0.2102	0.21595	0.22416	0.25898	0.24761	0.27946	0.23017	0.10148	0.16966	0.30435	0.23717	0.23275	0.23165	0.32594	0.28619	0.21645	0.21785	0.2221	0.23889	0.2028	0.179	0.28582	0.26517	0.19416	0.38016	0.29433	0.34247	0.22256	0.19603	0.23528	0.20813	0.16045
1008.9	0.3235	0.23499	0.16562	0.22984	0.20708	0.21032	0.22204	0.25306	0.24186	0.27017	0.22454	0.096885	0.16205	0.29581	0.22554	0.22396	0.22204	0.32308	0.27847	0.20856	0.21461	0.21626	0.23155	0.19576	0.17142	0.28041	0.25891	0.18832	0.3743	0.29067	0.33658	0.21577	0.19003	0.22935	0.20327	0.15389
1009.9	0.32454	0.23867	0.16866	0.23333	0.20537	0.21447	0.22265	0.25218	0.2417	0.27247	0.22828	0.098889	0.15898	0.28988	0.21864	0.22004	0.22009	0.32466	0.27688	0.20702	0.21314	0.21477	0.22935	0.19446	0.1692	0.27949	0.25706	0.18702	0.37263	0.29333	0.33651	0.21342	0.1869	0.2282	0.20065	0.15391
1010.8	0.32504	0.23402	0.16032	0.2248	0.20299	0.21192	0.22007	0.2509	0.24055	0.2703	0.23478	0.099907	0.15551	0.28513	0.21242	0.21245	0.21606	0.32128	0.27427	0.20425	0.21222	0.21029	0.22539	0.19093	0.16509	0.27643	0.25211	0.18427	0.36684	0.29194	0.3341	0.20999	0.18498	0.22602	0.19917	0.15177
1011.7	0.32386	0.22893	0.15517	0.21755	0.20198	0.20773	0.21633	0.24644	0.23473	0.26309	0.23736	0.094757	0.15034	0.27653	0.20694	0.20186	0.20857	0.3193	0.26841	0.20024	0.2088	0.20726	0.22118	0.18497	0.16234	0.27214	0.24925	0.18005	0.36207	0.29065	0.33007	0.20595	0.18182	0.22389	0.19596	0.14923
1012.7	0.32774	0.22548	0.14768	0.21743	0.1979	0.20498	0.2126	0.24033	0.22878	0.2586	0.23666	0.093609	0.14729	0.26443	0.19549	0.19396	0.20202	0.31466	0.26288	0.19599	0.2045	0.20385	0.21711	0.1791	0.15943	0.26741	0.24325	0.17691	0.35663	0.28931	0.3247	0.20187	0.17832	0.22107	0.19318	0.14526
1013.6	0.33823	0.22533	0.15185	0.2142	0.19764	0.19953	0.21417	0.24036	0.22779	0.26332	0.24393	0.093523	0.14748	0.26235	0.19671	0.19479	0.20088	0.31413	0.26362	0.19766	0.20543	0.2046	0.2178	0.17989	0.15951	0.26634	0.24341	0.17925	0.35427	0.29084	0.32467	0.20225	0.17958	0.22056	0.19568	0.14526
1014.5	0.3493	0.21869	0.14471	0.21185	0.19814	0.19364	0.21323	0.23576	0.22419	0.2593	0.24529	0.090424	0.14899	0.25774	0.19418	0.19113	0.19545	0.31433	0.25862	0.19443	0.20508	0.20363	0.21526	0.17351	0.157	0.26233	0.24035	0.17909	0.34957	0.29133	0.32054	0.19855	0.1783	0.21996	0.19616	0.14052
1015.5	0.35212	0.2151	0.14132	0.21116	0.19484	0.18607	0.21082	0.2313	0.21934	0.25634	0.24073	0.086758	0.14439	0.2501	0.1883	0.18679	0.18837	0.31509	0.25376	0.19244	0.20155	0.20196	0.21471	0.16863	0.15476	0.25795	0.23991	0.17896	0.34475	0.29161	0.31803	0.19324	0.17542	0.21728	0.19584	0.13833
1016.4	0.37122	0.21641	0.141	0.2122	0.1929	0.18175	0.21212	0.22867	0.2198	0.2595	0.24032	0.087946	0.14218	0.24919	0.1849	0.18767	0.1883	0.31647	0.25468	0.19269	0.20279	0.2007	0.21476	0.16669	0.15478	0.25865	0.24134	0.18062	0.34239	0.29385	0.31781	0.19202	0.17451	0.21924	0.19898	0.13698
1017.3	0.38026	0.21539	0.14384	0.2085	0.19543	0.18092	0.21475	0.22882	0.22116	0.26127	0.24199	0.088671	0.1421	0.25327	0.18986	0.18771	0.18975	0.32159	0.25703	0.1955	0.20501	0.20343	0.2161	0.16658	0.15574	0.26117	0.24374	0.18429	0.34287	0.29665	0.32129	0.19099	0.17388	0.2202	0.20137	0.13877
1018.3	0.38287	0.21059	0.13589	0.20329	0.19048	0.17848	0.20865	0.22498	0.21688	0.25871	0.23414	0.088163	0.13373	0.251	0.18094	0.17919	0.18847	0.31953	0.25165	0.1932	0.20188	0.20003	0.21191	0.16052	0.15245	0.25862	0.24045	0.1811	0.33599	0.29325	0.31954	0.18395	0.17098	0.21707	0.19797	0.13349
1019.2	0.39589	0.21694	0.137	0.2019	0.19338	0.18095	0.20982	0.22715	0.21574	0.26296	0.23665	0.08798	0.13198	0.25468	0.18131	0.17873	0.19092	0.32395	0.25297	0.19516	0.20435	0.20086	0.21313	0.1607	0.15318	0.26059	0.24225	0.18411	0.33506	0.29433	0.32277	0.18303	0.17186	0.21722	0.20097	0.1346
1020.1	0.40531	0.21801	0.13755	0.20202	0.19565	0.1831	0.21329	0.22828	0.21561	0.26608	0.23653	0.089414	0.13146	0.2593	0.18581	0.17745	0.19531	0.32877	0.25138	0.19791	0.20913	0.20422	0.21263	0.16122	0.15384	0.26062	0.24262	0.18688	0.3355	0.29511	0.32412	0.18434	0.1725	0.21974	0.20408	0.13374
1021.1	0.40179	0.2157	0.13217	0.20064	0.19416	0.18308	0.21303	0.22842	0.21367	0.26461	0.23221	0.086714	0.12822	0.26139	0.1856	0.17086	0.19083	0.32937	0.2476	0.19873	0.21062	0.20417	0.21053	0.16051	0.15041	0.25893	0.24179	0.18677	0.33242	0.29629	0.32227	0.1831	0.17281	0.21891	0.20499	0.13185
1022	0.40108	0.21057	0.12681	0.20125	0.19057	0.179	0.21076	0.22762	0.21011	0.26361	0.23097	0.085854	0.12652	0.26214	0.18082	0.16516	0.18796	0.3279	0.24351	0.19699	0.21078	0.20178	0.20719	0.15752	0.1463	0.25488	0.23951	0.187	0.32653	0.29322	0.32073	0.181	0.17145	0.21625	0.20521	0.12798
1022.9	0.4119	0.21076	0.12634	0.20356	0.19297	0.18194	0.21543	0.22732	0.20813	0.26503	0.23238	0.083497	0.13088	0.26539	0.1844	0.16561	0.18788	0.33295	0.24497	0.199	0.21351	0.20494	0.20738	0.15919	0.1477	0.25623	0.24188	0.19238	0.32881	0.29644	0.32085	0.1834	0.17237	0.21977	0.20878	0.13155
1023.9	0.41127	0.20277	0.12284	0.20026	0.19018	0.17625	0.21457	0.2233	0.20671	0.26169	0.22499	0.081491	0.12621	0.26328	0.18014	0.15937	0.18549	0.33072	0.24428	0.19752	0.21066	0.20438	0.20337	0.15652	0.14397	0.2533	0.2399	0.19083	0.32293	0.29418	0.31717	0.17965	0.16935	0.21898	0.20734	0.12803
1024.8	0.41234	0.19982	0.12572	0.20305	0.19268	0.1781	0.2184	0.22351	0.20746	0.26217	0.22668	0.079383	0.1243	0.2616	0.17981	0.15981	0.18404	0.33394	0.24745	0.19812	0.21357	0.20435	0.2035	0.15832	0.14541	0.25571	0.2402	0.19423	0.32157	0.29572	0.31781	0.17976	0.17128	0.22086	0.20899	0.12814
1025.7	0.41558	0.20232	0.12465	0.20295	0.19627	0.1777	0.22057	0.22342	0.20919	0.26541	0.22602	0.080426	0.1226	0.2656	0.17834	0.16084	0.18607	0.33787	0.25067	0.1978	0.21322	0.20547	0.20276	0.1582	0.14531	0.25731	0.23938	0.19658	0.31992	0.29288	0.31884	0.17903	0.17014	0.22032	0.20983	0.12745
1026.7	0.41437	0.20177	0.12388	0.19878	0.19871	0.17878	0.22239	0.21873	0.20925	0.26792	0.2187	0.075543	0.11609	0.26418	0.1788	0.15965	0.18432	0.34075	0.25218	0.19679	0.21299	0.20525	0.20009	0.15834	0.14544	0.25773	0.23988	0.19571	0.31897	0.29297	0.31618	0.17766	0.17045	0.22152	0.20924	0.12435
1027.6	0.41572	0.20614	0.12692	0.20364	0.20057	0.17771	0.22206	0.21864	0.21343	0.27151	0.21678	0.076986	0.11535	0.26583	0.17886	0.1587	0.18177	0.34437	0.25573	0.19718	0.21159	0.20496	0.20168	0.15917	0.14716	0.25869	0.24067	0.19625	0.31587	0.29365	0.31483	0.17824	0.17159	0.22378	0.21062	0.12388
1028.5	0.41661	0.20845	0.12893	0.20632	0.19852	0.17808	0.22353	0.21889	0.21389	0.27425	0.21183	0.074046	0.11319	0.26975	0.17997	0.15937	0.17907	0.34863	0.25719	0.19899	0.21063	0.20381	0.2012	0.15956	0.15005	0.26025	0.24039	0.19804	0.31659	0.29426	0.31401	0.18146	0.17562	0.22502	0.21	0.12242
1029.4	0.41296	0.20632	0.12764	0.2064	0.19538	0.17709	0.22077	0.21875	0.21474	0.27697	0.20241	0.070159	0.11098	0.27059	0.17833	0.15836	0.17336	0.34649	0.26106	0.19734	0.20383	0.2021	0.19772	0.157	0.1489	0.25668	0.24187	0.19605	0.31189	0.2904	0.30923	0.17993	0.17448	0.22385	0.20678	0.11971
1030.4	0.4126	0.20415	0.12797	0.20661	0.19346	0.18126	0.21811	0.21972	0.21442	0.28011	0.19753	0.068039	0.11095	0.26974	0.18342	0.16028	0.17432	0.34698	0.26518	0.19774	0.20181	0.20037	0.19593	0.15798	0.15083	0.25771	0.2438	0.1971	0.30941	0.28805	0.30782	0.17969	0.17662	0.22607	0.20625	0.11795
1031.3	0.41003	0.20892	0.1286	0.20998	0.1952	0.18541	0.22032	0.22109	0.21572	0.27869	0.19133	0.069459	0.11006	0.27445	0.18339	0.16263	0.17673	0.3482	0.26898	0.20029	0.19775	0.19948	0.19575	0.15707	0.15283	0.25739	0.2457	0.19846	0.30751	0.28722	0.30827	0.18198	0.1779	0.22904	0.2053	0.1176
1032.2	0.40158	0.2016	0.12457	0.20437	0.1928	0.1835	0.21566	0.22167	0.21479	0.27686	0.17934	0.066284	0.10579	0.27481	0.18308	0.16339	0.17858	0.34439	0.26692	0.1988	0.19219	0.19484	0.19068	0.15239	0.15085	0.25332	0.24442	0.19635	0.30588	0.28181	0.30735	0.17893	0.17679	0.22724	0.20101	0.11201
1033.2	0.38719	0.19873	0.11982	0.19993	0.19171	0.18265	0.21037	0.21773	0.21452	0.27683	0.17139	0.065998	0.10385	0.27179	0.18014	0.15962	0.17609	0.34161	0.26216	0.19594	0.18943	0.19046	0.1882	0.14899	0.14835	0.24915	0.24381	0.19295	0.30284	0.27727	0.3047	0.17643	0.17449	0.22514	0.19774	0.10864
1034.1	0.38153	0.19924	0.11591	0.19624	0.19155	0.18253	0.20621	0.21675	0.2133	0.27652	0.16677	0.06414	0.10511	0.27436	0.17945	0.1588	0.17837	0.34685	0.26215	0.19673	0.18588	0.18858	0.18717	0.14723	0.14932	0.25181	0.24381	0.19316	0.30396	0.2763	0.30426	0.1762	0.17376	0.22493	0.19515	0.10511
1035	0.3678	0.19126	0.10964	0.19221	0.18986	0.17836	0.1988	0.21084	0.20927	0.27364	0.15471	0.059527	0.10089	0.27027	0.17064	0.15245	0.17414	0.34426	0.25882	0.19414	0.17995	0.18395	0.18241	0.14173	0.14655	0.24624	0.23848	0.18795	0.30118	0.27217	0.29957	0.17274	0.17047	0.22098	0.18774	0.09941
1036	0.36031	0.18711	0.11161	0.19062	0.18338	0.17923	0.19433	0.20916	0.20862	0.27891	0.14998	0.055636	0.099414	0.26805	0.1675	0.14979	0.16897	0.34289	0.25506	0.19148	0.17469	0.17885	0.1804	0.13944	0.14454	0.24526	0.23465	0.18469	0.29976	0.26805	0.29624	0.17123	0.1691	0.21747	0.18337	0.095412
1036.9	0.35071	0.18682	0.1108	0.19249	0.17862	0.17924	0.19283	0.20536	0.20672	0.27358	0.14758	0.051833	0.095732	0.2632	0.16257	0.1448	0.16475	0.34215	0.25443	0.18676	0.1705	0.17614	0.17707	0.13585	0.14403	0.2431	0.23195	0.18392	0.29713	0.26286	0.29206	0.17019	0.16725	0.21433	0.17794	0.091801
1037.8	0.34784	0.18617	0.10994	0.19234	0.17994	0.18191	0.19069	0.20457	0.20509	0.27112	0.14753	0.047427	0.08893	0.26122	0.15935	0.14239	0.16287	0.34063	0.257	0.18336	0.16733	0.17465	0.17496	0.13347	0.14488	0.24137	0.23044	0.18338	0.29632	0.25924	0.291	0.16972	0.16694	0.21406	0.17481	0.088723
1038.8	0.33464	0.18023	0.1042	0.19072	0.17409	0.17902	0.18468	0.20026	0.20241	0.26566	0.14124	0.042951	0.08138	0.25669	0.15103	0.13238	0.15564	0.33307	0.25085	0.17666	0.16204	0.16865	0.17087	0.12638	0.14009	0.23446	0.22216	0.17753	0.29096	0.25076	0.28657	0.16547	0.16516	0.20787	0.16809	0.082652
1039.7	0.32804	0.18019	0.10595	0.19253	0.17157	0.18008	0.18251	0.19972	0.20256	0.26171	0.14378	0.041089	0.075536	0.25488	0.14667	0.13037	0.14919	0.33082	0.24661	0.17254	0.15731	0.16488	0.16859	0.12216	0.13794	0.23204	0.22034	0.1773	0.28968	0.24842	0.28241	0.16507	0.16332	0.20426	0.16356	0.079208
1040.6	0.31423	0.17104	0.095145	0.18813	0.17076	0.17345	0.17543	0.19534	0.1983	0.24862	0.14038	0.03737	0.072217	0.24583	0.14037	0.12566	0.143	0.32712	0.24609	0.1651	0.15313	0.16001	0.16236	0.1145	0.13592	0.2274	0.21531	0.17474	0.28675	0.2434	0.27828	0.15916	0.16141	0.19817	0.1584	0.072941
1041.5	0.30954	0.16971	0.093573	0.18705	0.17368	0.17205	0.17281	0.19349	0.1963	0.24615	0.13821	0.034687	0.068949	0.24299	0.1378	0.12264	0.13656	0.32483	0.24722	0.16227	0.15062	0.15645	0.15814	0.11187	0.13253	0.22612	0.21143	0.17175	0.28364	0.23879	0.27687	0.15553	0.16094	0.19466	0.15556	0.068863
1042.5	0.29623	0.16472	0.087576	0.18296	0.16701	0.16724	0.16525	0.19092	0.19212	0.23405	0.12532	0.031092	0.064146	0.23692	0.13048	0.1174	0.12781	0.32142	0.2455	0.15747	0.14199	0.14894	0.15232	0.10696	0.12865	0.22297	0.20663	0.1687	0.27775	0.23232	0.27135	0.15036	0.15681	0.18756	0.14765	0.063646
1043.4	0.29354	0.16384	0.087869	0.18515	0.16769	0.17003	0.16526	0.18975	0.19248	0.23259	0.12333	0.0322	0.062352	0.23168	0.13064	0.11863	0.12274	0.32313	0.24968	0.1547	0.14023	0.14524	0.14973	0.10783	0.13022	0.22262	0.20854	0.16907	0.27837	0.23123	0.2702	0.14955	0.15788	0.18779	0.14605	0.06395
1044.3	0.28336	0.15427	0.083247	0.18499	0.16267	0.16505	0.1651	0.18751	0.18818	0.2265	0.11652	0.030505	0.058189	0.22229	0.12653	0.11528	0.11597	0.31897	0.25349	0.15124	0.13635	0.14103	0.14646	0.10454	0.13065	0.219	0.20413	0.16749	0.27761	0.22642	0.27236	0.14733	0.1578	0.1849	0.14369	0.061136
1045.2	0.27273	0.14569	0.083407	0.18012	0.1558	0.15924	0.15836	0.18361	0.18273	0.22552	0.11115	0.026298	0.048997	0.21632	0.1183	0.10805	0.10558	0.31181	0.25084	0.14684	0.13018	0.13689	0.14279	0.10272	0.12852	0.21422	0.19952	0.16493	0.27354	0.21731	0.26875	0.14446	0.15309	0.18104	0.13815	0.057867
1046.2	0.25991	0.14066	0.082607	0.18087	0.15355	0.15816	0.156	0.18344	0.1813	0.22547	0.10646	0.026138	0.046392	0.2126	0.11828	0.10878	0.10413	0.31111	0.25147	0.14711	0.12829	0.13461	0.14184	0.10146	0.1335	0.21327	0.19955	0.1671	0.27358	0.21647	0.26706	0.14657	0.15219	0.1805	0.13591	0.057013
1047.1	0.253	0.13079	0.08137	0.17835	0.14709	0.15182	0.15277	0.17564	0.17992	0.22561	0.1076	0.025207	0.043189	0.2054	0.11691	0.10429	0.099447	0.30633	0.24968	0.14244	0.12581	0.13289	0.13852	0.098228	0.13227	0.20989	0.19703	0.16533	0.27067	0.20995	0.26318	0.14294	0.15001	0.17798	0.13278	0.054299
1048	0.24544	0.12853	0.07913	0.17217	0.14318	0.14758	0.15069	0.17542	0.1777	0.22038	0.1065	0.023475	0.038228	0.20293	0.11308	0.10082	0.0962	0.30222	0.24973	0.13956	0.12422	0.13322	0.13677	0.094676	0.13344	0.20985	0.19465	0.16452	0.26887	0.20613	0.26219	0.14266	0.14913	0.1736	0.13051	0.052314
1049	0.23802	0.12793	0.079298	0.16627	0.14127	0.14499	0.14553	0.17316	0.17569	0.215	0.10418	0.025754	0.036394	0.19978	0.11054	0.097996	0.092381	0.30201	0.25066	0.13559	0.12003	0.13102	0.1338	0.092164	0.13347	0.20872	0.19584	0.16197	0.26514	0.19917	0.25723	0.13773	0.14735	0.1688	0.1274	0.050066
1049.9	0.23444	0.12638	0.080346	0.16606	0.14206	0.14706	0.14649	0.17419	0.17702	0.2088	0.10501	0.028638	0.037162	0.19906	0.11546	0.099127	0.095366	0.3058	0.25519	0.1348	0.11771	0.13	0.13297	0.091085	0.13609	0.20968	0.19944	0.16448	0.26489	0.20005	0.25673	0.137	0.1491	0.16669	0.12667	0.05049
1050.8	0.22545	0.12386	0.078896	0.15508	0.1311	0.14154	0.14031	0.16902	0.17269	0.20175	0.10172	0.027448	0.030235	0.1892	0.11034	0.093227	0.085216	0.3033	0.25265	0.12729	0.10962	0.12427	0.128	0.086293	0.13184	0.20517	0.19647	0.16038	0.25932	0.19417	0.25164	0.12861	0.14429	0.15875	0.12307	0.045281
1051.7	0.22414	0.12958	0.082132	0.15039	0.12951	0.13784	0.13928	0.17051	0.1695	0.19979	0.098952	0.02903	0.028794	0.18565	0.11309	0.094683	0.08255	0.30576	0.25479	0.12631	0.10485	0.12291	0.12487	0.084244	0.13465	0.20316	0.19531	0.15974	0.25639	0.1932	0.2523	0.12643	0.14272	0.15431	0.12173	0.04419
1052.7	0.22324	0.12678	0.088052	0.14648	0.1246	0.13187	0.13562	0.16367	0.16591	0.19588	0.095078	0.029625	0.025525	0.17538	0.11319	0.092735	0.080316	0.30483	0.2548	0.12268	0.097194	0.11724	0.12	0.081247	0.13309	0.19828	0.19396	0.15863	0.25017	0.1882	0.24764	0.11802	0.13576	0.14969	0.11701	0.038666
1053.6	0.22287	0.12306	0.087538	0.14189	0.11959	0.12758	0.13255	0.15788	0.16281	0.19233	0.092271	0.027604	0.022024	0.17042	0.11555	0.089298	0.077702	0.30256	0.25099	0.11895	0.091047	0.11362	0.1158	0.080324	0.13369	0.19518	0.19238	0.15795	0.24355	0.18598	0.24242	0.11334	0.13095	0.14593	0.11275	0.036533
1054.5	0.21976	0.12733	0.086695	0.13848	0.11512	0.12213	0.12859	0.1545	0.1602	0.19025	0.092769	0.028026	0.021167	0.16598	0.11697	0.087382	0.071984	0.30023	0.25015	0.11506	0.087615	0.11128	0.11298	0.078199	0.13448	0.19486	0.19201	0.15517	0.2389	0.18193	0.2391	0.10861	0.12856	0.1418	0.11075	0.035498
1055.4	0.22209	0.12519	0.084743	0.13623	0.1189	0.1175	0.12861	0.15567	0.15787	0.18668	0.089642	0.030159	0.019439	0.16351	0.11819	0.088547	0.072016	0.29631	0.25155	0.1133	0.086457	0.11105	0.11043	0.076435	0.13607	0.19438	0.19094	0.15382	0.23424	0.1784	0.23595	0.10526	0.12676	0.13863	0.10682	0.035013
1056.4	0.21869	0.11701	0.08616	0.13525	0.11691	0.11629	0.13009	0.1547	0.15798	0.17996	0.086677	0.030042	0.021029	0.16017	0.11918	0.088033	0.069801	0.2953	0.25266	0.10937	0.083006	0.10829	0.1078	0.074965	0.13738	0.19353	0.19193	0.15305	0.23117	0.17484	0.23403	0.10021	0.12458	0.1358	0.10441	0.034235
1057.3	0.21132	0.11484	0.081027	0.13125	0.11041	0.11185	0.12638	0.15273	0.1568	0.17652	0.081481	0.029097	0.019263	0.1595	0.12644	0.087596	0.066855	0.29266	0.24997	0.1057	0.08083	0.10671	0.10388	0.072695	0.13902	0.19161	0.19085	0.15139	0.22679	0.17162	0.22996	0.097655	0.12378	0.13274	0.10143	0.034171
1058.2	0.20736	0.11848	0.083034	0.12936	0.10909	0.11063	0.12738	0.15519	0.15578	0.17326	0.081556	0.028951	0.020057	0.15653	0.13381	0.089778	0.068644	0.29215	0.25155	0.10497	0.080406	0.10645	0.10222	0.070315	0.14074	0.19061	0.19134	0.15199	0.22463	0.1711	0.23154	0.095319	0.12243	0.13209	0.10022	0.034271
1059.2	0.19955	0.11299	0.078917	0.12312	0.10378	0.10787	0.12433	0.15351	0.1563	0.16895	0.071612	0.028125	0.017244	0.15024	0.13852	0.092146	0.070141	0.29117	0.24938	0.10231	0.076119	0.105	0.098253	0.067442	0.13958	0.18548	0.18704	0.14752	0.21789	0.16865	0.22894	0.089409	0.11694	0.12866	0.093419	0.03039
1060.1	0.19209	0.10976	0.074891	0.12133	0.10074	0.10981	0.12326	0.15029	0.15764	0.16724	0.07025	0.026643	0.018602	0.15186	0.14277	0.092232	0.075501	0.29227	0.24879	0.10067	0.07198	0.10489	0.096381	0.068731	0.14039	0.1846	0.18593	0.14705	0.21658	0.1673	0.22967	0.085731	0.11468	0.1276	0.091492	0.029942
1061	0.18318	0.10897	0.06404	0.11698	0.096354	0.11012	0.12112	0.1487	0.15334	0.16896	0.070064	0.025132	0.018553	0.15355	0.14833	0.095236	0.078031	0.28978	0.24439	0.10047	0.069936	0.10592	0.095682	0.06744	0.14141	0.18327	0.18479	0.14769	0.21388	0.16588	0.22605	0.083613	0.10987	0.1251	0.089342	0.029716
1061.9	0.18291	0.10943	0.060684	0.11479	0.10096	0.10881	0.12253	0.15165	0.15248	0.16898	0.067111	0.025078	0.022854	0.15408	0.15018	0.099436	0.082564	0.28752	0.24369	0.099508	0.067563	0.10712	0.09378	0.067024	0.14069	0.18318	0.1847	0.14696	0.21096	0.16424	0.22529	0.080986	0.10648	0.12286	0.086529	0.028255
1062.8	0.17542	0.1084	0.053624	0.10791	0.09546	0.10677	0.12062	0.14922	0.15208	0.16995	0.059072	0.021895	0.021064	0.15576	0.15293	0.099657	0.081402	0.28544	0.241	0.096438	0.06461	0.10558	0.090808	0.066726	0.1383	0.18309	0.18247	0.1453	0.20697	0.16002	0.22129	0.076995	0.10387	0.12017	0.080944	0.026494
1063.8	0.17642	0.11214	0.049862	0.10708	0.095359	0.10727	0.12425	0.14842	0.15074	0.17332	0.056054	0.021843	0.022529	0.16042	0.15774	0.0991	0.084018	0.28557	0.23839	0.094344	0.065754	0.10589	0.089364	0.066525	0.13927	0.18454	0.18422	0.14852	0.20522	0.15921	0.22049	0.075045	0.1024	0.12026	0.081558	0.029105
1064.7	0.17826	0.11266	0.048023	0.10453	0.091491	0.10532	0.12574	0.14953	0.1502	0.17361	0.053464	0.022227	0.026651	0.1612	0.16562	0.099796	0.084442	0.28452	0.2356	0.091907	0.065402	0.10577	0.087985	0.064996	0.13958	0.18443	0.18489	0.1505	0.19983	0.1588	0.21999	0.075027	0.10154	0.11893	0.080644	0.02951
1065.6	0.17587	0.11711	0.050506	0.1058	0.091085	0.10539	0.12552	0.14966	0.15293	0.1738	0.05199	0.022717	0.027219	0.16425	0.17268	0.10154	0.088034	0.28625	0.23542	0.091077	0.068159	0.1051	0.087342	0.066626	0.13884	0.18653	0.18702	0.15163	0.19777	0.15828	0.21863	0.076416	0.10336	0.12062	0.081238	0.028959
1066.5	0.17005	0.11294	0.049391	0.105	0.086647	0.10841	0.12621	0.14568	0.15025	0.17223	0.048787	0.023096	0.025528	0.16602	0.17386	0.10137	0.087487	0.28748	0.2325	0.088863	0.069018	0.10264	0.086776	0.066218	0.13821	0.18565	0.18548	0.15264	0.19414	0.15796	0.21813	0.073099	0.10114	0.11882	0.080082	0.030571
1067.5	0.17223	0.1104	0.05019	0.10448	0.090049	0.10586	0.125	0.14561	0.14883	0.171	0.044356	0.022259	0.028778	0.16431	0.17356	0.099815	0.0903	0.28467	0.22874	0.086476	0.06761	0.10412	0.085243	0.065338	0.13834	0.18502	0.18457	0.15282	0.19208	0.15826	0.21729	0.07398	0.099418	0.1171	0.080203	0.030618
1068.4	0.17552	0.11347	0.053436	0.10342	0.091603	0.10474	0.12303	0.14796	0.14909	0.17113	0.041198	0.023599	0.030296	0.16679	0.17602	0.099803	0.092486	0.28057	0.2266	0.086826	0.068847	0.1042	0.084654	0.067274	0.1384	0.18595	0.18457	0.15545	0.19027	0.15651	0.21769	0.075645	0.099859	0.11725	0.079669	0.030162
1069.3	0.17153	0.11342	0.049209	0.10295	0.092977	0.10441	0.12178	0.14698	0.1472	0.17256	0.036062	0.022124	0.028481	0.16962	0.17309	0.098795	0.09155	0.28036	0.22349	0.087054	0.07054	0.10451	0.085117	0.067684	0.13762	0.18375	0.18356	0.15591	0.1903	0.15718	0.21605	0.076246	0.098686	0.11689	0.077784	0.028841
1070.2	0.18292	0.11233	0.051376	0.10257	0.096471	0.10419	0.12216	0.14822	0.14733	0.17425	0.032164	0.02181	0.030029	0.16907	0.1744	0.095784	0.090187	0.27903	0.22012	0.085939	0.069599	0.10633	0.08551	0.06715	0.13758	0.18219	0.18064	0.15715	0.18832	0.15965	0.21746	0.073586	0.099017	0.11601	0.076875	0.028055
1071.2	0.18634	0.11363	0.044471	0.098395	0.090526	0.09733	0.11518	0.14338	0.14437	0.16914	0.024323	0.017201	0.026729	0.16587	0.16842	0.087589	0.083569	0.27116	0.21233	0.081083	0.065343	0.10336	0.080469	0.063477	0.12983	0.17664	0.17612	0.15555	0.18306	0.1538	0.21249	0.072215	0.0961	0.11195	0.07214	0.021773
1072.1	0.18916	0.11561	0.045987	0.10086	0.091128	0.098908	0.11681	0.14452	0.14621	0.17647	0.02758	0.021061	0.027887	0.17226	0.17392	0.090547	0.084302	0.27374	0.21166	0.083483	0.071121	0.10617	0.082875	0.06578	0.13257	0.17851	0.17978	0.1606	0.18533	0.15482	0.21636	0.075178	0.09985	0.11472	0.076333	0.025047
1073	0.1987	0.12107	0.050269	0.10982	0.093822	0.10391	0.12165	0.14596	0.14787	0.18156	0.030682	0.021913	0.033566	0.17716	0.17432	0.094024	0.084925	0.27869	0.21305	0.084892	0.07355	0.10911	0.084572	0.066588	0.13422	0.18001	0.18135	0.16396	0.18532	0.15801	0.21641	0.07745	0.10239	0.11668	0.077624	0.025427
1073.9	0.19931	0.12024	0.050173	0.10943	0.090615	0.10129	0.11985	0.14138	0.14572	0.18106	0.025377	0.019069	0.032293	0.17392	0.17084	0.08927	0.076746	0.27493	0.20672	0.08122	0.070287	0.10856	0.080867	0.063234	0.13307	0.17828	0.17885	0.16425	0.18062	0.15607	0.21358	0.074079	0.10206	0.11487	0.076527	0.024952
1074.9	0.19344	0.12251	0.050108	0.11133	0.090534	0.099425	0.12026	0.14152	0.14642	0.18335	0.030384	0.018747	0.03293	0.17488	0.16809	0.090188	0.075938	0.27214	0.20521	0.082045	0.073905	0.10855	0.08025	0.062726	0.13195	0.17928	0.18097	0.1674	0.17866	0.15272	0.2129	0.076115	0.1034	0.11641	0.076958	0.027741
1075.8	0.19372	0.12744	0.057085	0.11922	0.094219	0.10634	0.1256	0.14779	0.14978	0.19158	0.037573	0.022463	0.040373	0.17985	0.17348	0.095717	0.078186	0.27396	0.20771	0.087519	0.078896	0.11428	0.08467	0.0661	0.13808	0.18478	0.18487	0.17234	0.18174	0.15776	0.21643	0.08119	0.10902	0.12036	0.081576	0.033234
1076.7	0.19425	0.13515	0.054023	0.12425	0.092427	0.10888	0.12419	0.14533	0.14724	0.19108	0.035235	0.022282	0.041675	0.17987	0.16642	0.093792	0.072296	0.26934	0.20417	0.085732	0.076163	0.11243	0.082442	0.062889	0.13502	0.18241	0.17926	0.17004	0.17432	0.15401	0.2111	0.076935	0.10696	0.11807	0.076954	0.030033
1077.6	0.18996	0.13144	0.048608	0.12305	0.087724	0.1079	0.12188	0.1425	0.14324	0.18956	0.030671	0.018271	0.038867	0.17448	0.16257	0.087848	0.064066	0.26467	0.19702	0.084934	0.074328	0.11114	0.080107	0.05783	0.13222	0.17923	0.17634	0.16755	0.1716	0.15015	0.20978	0.075992	0.10581	0.11528	0.075297	0.028738
1078.6	0.19656	0.13691	0.048949	0.12953	0.087873	0.11017	0.12281	0.14302	0.14312	0.1918	0.03342	0.018097	0.041444	0.17647	0.16314	0.086041	0.063267	0.26198	0.19684	0.086635	0.07658	0.11096	0.080683	0.055776	0.13217	0.17938	0.17732	0.1676	0.17013	0.14506	0.211	0.078064	0.10769	0.11535	0.076225	0.028286
1079.5	0.20309	0.14096	0.04676	0.13149	0.084565	0.11334	0.1212	0.14015	0.14101	0.1919	0.029085	0.016635	0.040902	0.17476	0.15584	0.078965	0.056159	0.25815	0.19498	0.084507	0.071368	0.11076	0.078392	0.053192	0.13097	0.17725	0.17423	0.16577	0.16926	0.14049	0.20784	0.075877	0.10697	0.11101	0.073921	0.024878
1080.4	0.20502	0.14333	0.048904	0.13772	0.086713	0.11287	0.12058	0.14149	0.14163	0.19345	0.027848	0.014691	0.038397	0.17589	0.15296	0.074602	0.053771	0.25622	0.19045	0.084507	0.070457	0.1115	0.078029	0.050051	0.13255	0.17612	0.1738	0.1673	0.16772	0.1356	0.20746	0.074291	0.10814	0.11174	0.073844	0.025028
1081.3	0.21635	0.14529	0.05211	0.14343	0.090665	0.11489	0.12593	0.14502	0.14377	0.19608	0.028781	0.012489	0.042668	0.17873	0.15504	0.075058	0.053171	0.25773	0.19093	0.086487	0.073336	0.11342	0.080834	0.050387	0.13846	0.17783	0.17884	0.17168	0.17076	0.13589	0.21256	0.078257	0.11266	0.11558	0.077245	0.02676
1082.2	0.21928	0.14271	0.053437	0.14489	0.090507	0.11333	0.12279	0.1447	0.1433	0.19325	0.029897	0.0137	0.04204	0.18051	0.15093	0.071378	0.04875	0.25195	0.18924	0.085678	0.072427	0.11241	0.080614	0.049783	0.13922	0.17696	0.18006	0.17147	0.16956	0.13203	0.21144	0.074814	0.11336	0.11369	0.075943	0.025802
1083.2	0.22413	0.14214	0.056848	0.15034	0.09505	0.12011	0.12653	0.14871	0.14607	0.19626	0.033668	0.014602	0.045125	0.18475	0.15494	0.075396	0.048557	0.25394	0.1892	0.089777	0.076974	0.11589	0.082934	0.052538	0.14417	0.18214	0.185	0.17344	0.17361	0.13298	0.21479	0.076217	0.11667	0.11862	0.077683	0.030433
1084.1	0.22144	0.13625	0.053189	0.15232	0.094448	0.11751	0.12554	0.14714	0.14053	0.19431	0.030479	0.012729	0.043312	0.18306	0.15515	0.070302	0.042828	0.25079	0.18154	0.088329	0.076877	0.11339	0.080747	0.050139	0.14383	0.17879	0.18464	0.17062	0.16847	0.12739	0.21401	0.072862	0.11559	0.11906	0.074072	0.02841
1085	0.2276	0.13806	0.051614	0.15286	0.093717	0.122	0.12758	0.14511	0.1399	0.19556	0.032411	0.013431	0.04498	0.18368	0.16142	0.068894	0.039193	0.25096	0.18096	0.08977	0.079465	0.11432	0.081367	0.053078	0.14737	0.18115	0.19026	0.16996	0.17045	0.12798	0.21655	0.072177	0.11816	0.12144	0.075208	0.029949
1085.9	0.22397	0.13326	0.052417	0.15491	0.093238	0.12342	0.12577	0.14508	0.13857	0.19297	0.037049	0.012801	0.040498	0.18015	0.16539	0.063294	0.034796	0.24554	0.17707	0.090612	0.078052	0.11458	0.080352	0.052901	0.14633	0.18175	0.1918	0.16909	0.17097	0.12283	0.2153	0.068504	0.11978	0.12025	0.072877	0.029799
1086.8	0.22472	0.13713	0.055705	0.16204	0.099941	0.12596	0.13089	0.14657	0.13957	0.19525	0.040358	0.014515	0.036708	0.1812	0.17483	0.06271	0.034461	0.24689	0.18052	0.092434	0.080299	0.11499	0.081571	0.05574	0.14839	0.18327	0.19677	0.17147	0.17265	0.12277	0.21773	0.067466	0.12186	0.1242	0.073579	0.034364
1087.8	0.22727	0.13761	0.058989	0.16417	0.098387	0.12148	0.13078	0.14775	0.13735	0.19385	0.043015	0.014255	0.031967	0.17645	0.17611	0.055083	0.028119	0.24382	0.17875	0.091708	0.079021	0.11317	0.080923	0.053297	0.14898	0.18087	0.19716	0.17135	0.17155	0.1189	0.21585	0.06348	0.12182	0.12296	0.071034	0.032915
1088.7	0.23356	0.1431	0.065434	0.17024	0.10703	0.12851	0.13759	0.15475	0.14321	0.19812	0.047844	0.016533	0.033331	0.18459	0.18818	0.057144	0.032641	0.25023	0.18133	0.098981	0.085198	0.1181	0.086846	0.056854	0.15772	0.19024	0.20712	0.17775	0.1807	0.12314	0.22125	0.068631	0.12841	0.12845	0.077363	0.041481
1089.6	0.23428	0.14077	0.061494	0.1687	0.10961	0.12428	0.13378	0.15171	0.13738	0.19303	0.041698	0.013579	0.02667	0.17782	0.18294	0.045869	0.025672	0.24844	0.17616	0.096449	0.079964	0.11266	0.083126	0.051339	0.15501	0.1846	0.20321	0.17199	0.17544	0.11446	0.21678	0.063396	0.12571	0.12554	0.071659	0.039032
1090.5	0.24569	0.14745	0.064671	0.1712	0.11621	0.13079	0.13915	0.15609	0.13897	0.19787	0.046991	0.018612	0.029661	0.18274	0.19169	0.044714	0.028465	0.25946	0.17983	0.10087	0.086741	0.1162	0.087113	0.052948	0.16201	0.18977	0.21187	0.17373	0.17993	0.11809	0.2208	0.064259	0.12773	0.13051	0.074924	0.045235
1091.5	0.24367	0.1478	0.060831	0.17162	0.1182	0.12928	0.1368	0.15516	0.13634	0.1984	0.043796	0.014055	0.024765	0.17759	0.19165	0.038519	0.024439	0.25894	0.17394	0.098768	0.085843	0.11605	0.084931	0.051106	0.16258	0.19106	0.21389	0.1705	0.18041	0.11235	0.2182	0.061046	0.12723	0.12935	0.072414	0.043596
1092.4	0.23989	0.15141	0.065958	0.17192	0.12545	0.1323	0.13673	0.15798	0.13753	0.20108	0.04361	0.014976	0.025878	0.17525	0.19868	0.036699	0.02894	0.26148	0.17359	0.099621	0.086262	0.11617	0.085418	0.051603	0.16396	0.19288	0.21815	0.16997	0.18113	0.11079	0.21834	0.059133	0.12844	0.13063	0.071832	0.045867
1093.3	0.23155	0.15297	0.062823	0.17736	0.12564	0.12814	0.1367	0.15635	0.13311	0.19856	0.04401	0.016605	0.021884	0.17084	0.19822	0.033371	0.026044	0.25971	0.17714	0.097026	0.085655	0.11216	0.083286	0.05113	0.16318	0.19233	0.21698	0.16674	0.17854	0.10669	0.21557	0.052082	0.12623	0.12929	0.068932	0.044527
1094.2	0.2277	0.1585	0.06549	0.18723	0.13179	0.12698	0.13942	0.16306	0.13885	0.20692	0.047848	0.022934	0.025058	0.17457	0.20814	0.039089	0.032433	0.2619	0.18187	0.10207	0.094015	0.11394	0.085305	0.055674	0.16668	0.19923	0.22603	0.17147	0.18385	0.10707	0.21664	0.051275	0.12846	0.13317	0.073394	0.049488
1095.1	0.21048	0.15319	0.061425	0.19134	0.13496	0.11923	0.13799	0.16015	0.13863	0.20302	0.04227	0.022125	0.019251	0.16314	0.20578	0.039132	0.028833	0.25567	0.18209	0.099494	0.091953	0.10992	0.082045	0.0541	0.16329	0.19647	0.22389	0.17096	0.18158	0.10119	0.21198	0.044453	0.1266	0.13	0.071531	0.048
1096	0.20667	0.15263	0.061349	0.19152	0.13627	0.11783	0.14031	0.15917	0.13824	0.20332	0.04481	0.027691	0.019518	0.16325	0.20718	0.038946	0.031826	0.25865	0.1848	0.10249	0.095062	0.10749	0.084083	0.056205	0.16685	0.19672	0.22502	0.17351	0.17995	0.098429	0.20986	0.042028	0.128	0.13173	0.073065	0.050972
1097	0.20306	0.15598	0.054933	0.19592	0.14234	0.11173	0.14314	0.15559	0.13716	0.20392	0.043687	0.031246	0.014004	0.16581	0.20661	0.042362	0.031652	0.26072	0.18507	0.10342	0.098503	0.10586	0.084587	0.059034	0.16727	0.19867	0.23053	0.17459	0.18191	0.094777	0.20872	0.038406	0.12856	0.1322	0.076646	0.052041
1097.9	0.20762	0.15999	0.056097	0.19418	0.1493	0.10955	0.14444	0.15313	0.13645	0.2097	0.039214	0.03288	0.014584	0.15914	0.20457	0.042567	0.030453	0.26363	0.18176	0.10264	0.099586	0.10409	0.083097	0.056456	0.16622	0.19612	0.23317	0.17454	0.18149	0.092378	0.20574	0.034106	0.12912	0.13359	0.074172	0.050469
1098.8	0.21035	0.15897	0.067452	0.19703	0.15688	0.11363	0.15304	0.1583	0.13879	0.20992	0.051156	0.038198	0.017575	0.15987	0.20898	0.047252	0.033146	0.27287	0.18799	0.10626	0.10343	0.10706	0.090077	0.059219	0.17397	0.20146	0.24027	0.17947	0.18828	0.094917	0.20907	0.033357	0.13154	0.13862	0.077721	0.055228
1099.7	0.21916	0.16415	0.072335	0.20119	0.15894	0.11501	0.1545	0.16056	0.13847	0.21549	0.054484	0.041604	0.017639	0.16614	0.2075	0.045268	0.033724	0.27835	0.19023	0.11085	0.10471	0.1072	0.093462	0.061723	0.17784	0.20191	0.24476	0.18061	0.19124	0.095665	0.20726	0.032924	0.13285	0.14161	0.079113	0.056524
1100.6	0.22615	0.17184	0.075403	0.20583	0.16594	0.11725	0.16051	0.16552	0.1416	0.2201	0.056914	0.043231	0.01884	0.16892	0.20977	0.051068	0.034081	0.28359	0.19295	0.11371	0.10548	0.11182	0.096128	0.062373	0.18081	0.20822	0.25231	0.18427	0.19754	0.098268	0.21057	0.033365	0.13302	0.1454	0.084319	0.057857
1101.6	0.23468	0.18035	0.086326	0.21343	0.17462	0.12569	0.16722	0.17573	0.14986	0.22918	0.064592	0.049297	0.026652	0.17706	0.21666	0.056998	0.037428	0.29179	0.20159	0.1221	0.11133	0.11801	0.10205	0.06688	0.18979	0.21693	0.2603	0.1917	0.2028	0.10416	0.215	0.038292	0.13702	0.15443	0.089614	0.065039
1102.5	0.23744	0.18206	0.097994	0.21605	0.17971	0.12657	0.17039	0.18113	0.15699	0.23251	0.070872	0.052375	0.025011	0.18286	0.22038	0.058564	0.039478	0.29521	0.21029	0.12949	0.1135	0.12208	0.10593	0.070488	0.19588	0.22338	0.26784	0.19564	0.20498	0.1058	0.21874	0.042608	0.13827	0.15859	0.093783	0.069804
1103.4	0.24227	0.19019	0.09583	0.21806	0.18635	0.12644	0.1706	0.18051	0.15628	0.24045	0.066289	0.054752	0.020844	0.1872	0.21414	0.057696	0.040072	0.29797	0.2102	0.13222	0.11127	0.12347	0.10577	0.071416	0.19881	0.22706	0.27122	0.19775	0.20606	0.10684	0.2196	0.044745	0.13943	0.16105	0.09479	0.071067
1104.3	0.24994	0.19808	0.10352	0.2226	0.19883	0.1266	0.17652	0.18816	0.16353	0.24717	0.07665	0.061247	0.02852	0.19225	0.22026	0.06535	0.049434	0.30501	0.21574	0.13993	0.11626	0.12985	0.11029	0.076735	0.20763	0.23809	0.2823	0.20541	0.21297	0.11245	0.22468	0.051571	0.14447	0.16972	0.10267	0.076926
1105.2	0.24989	0.20257	0.10825	0.22661	0.20546	0.12475	0.17971	0.1911	0.16741	0.25462	0.083278	0.06361	0.03246	0.19337	0.22013	0.06424	0.053756	0.30942	0.22002	0.14596	0.12039	0.13091	0.112	0.07763	0.21298	0.24164	0.28538	0.20778	0.21586	0.11627	0.22542	0.053539	0.14643	0.17343	0.10185	0.07979
1106.1	0.25819	0.20903	0.10961	0.23152	0.20712	0.12193	0.17961	0.19043	0.16751	0.25859	0.086809	0.067358	0.03439	0.19325	0.21572	0.064613	0.057076	0.31356	0.22149	0.14786	0.11986	0.13288	0.11377	0.079244	0.21553	0.24429	0.28689	0.20951	0.21759	0.11868	0.22547	0.054665	0.14531	0.17466	0.10267	0.081642
1107.1	0.26807	0.22037	0.11132	0.24249	0.2132	0.13101	0.1849	0.20001	0.17449	0.26647	0.098183	0.0763	0.04229	0.20031	0.21902	0.073898	0.065487	0.32432	0.2253	0.15768	0.12419	0.13849	0.12066	0.086327	0.22382	0.2546	0.29471	0.2191	0.22579	0.12735	0.23172	0.057921	0.15161	0.18323	0.1111	0.090322
1108	0.27005	0.22286	0.1125	0.24463	0.21431	0.13143	0.18612	0.20372	0.17802	0.26681	0.10025	0.077584	0.043085	0.20091	0.2179	0.076684	0.06777	0.32438	0.22854	0.159	0.12639	0.1395	0.12145	0.086492	0.22537	0.25638	0.29486	0.22083	0.22529	0.13067	0.23285	0.057271	0.153	0.18464	0.11172	0.092053
1108.9	0.27763	0.22919	0.11467	0.25054	0.21796	0.13649	0.18866	0.21039	0.18322	0.28096	0.10654	0.082106	0.045282	0.20751	0.21242	0.080576	0.072912	0.33085	0.23348	0.16477	0.13251	0.14313	0.12468	0.089803	0.22949	0.26468	0.29626	0.22574	0.22714	0.13689	0.23824	0.059225	0.15567	0.19	0.11518	0.097568
1109.8	0.29616	0.23359	0.12346	0.25944	0.22458	0.1455	0.19452	0.21988	0.19387	0.29323	0.11435	0.092347	0.057386	0.21735	0.21526	0.094503	0.081897	0.3451	0.24024	0.17462	0.14125	0.15074	0.13086	0.098814	0.24295	0.27691	0.30698	0.23616	0.23328	0.14565	0.24649	0.066095	0.16404	0.20031	0.12633	0.10671
1110.7	0.29373	0.23174	0.12743	0.26177	0.22374	0.14796	0.19734	0.22479	0.19482	0.29581	0.11872	0.096305	0.060787	0.21758	0.21248	0.099559	0.085765	0.34754	0.24005	0.17931	0.14576	0.15124	0.13195	0.10245	0.24726	0.28138	0.30954	0.24142	0.23612	0.15091	0.25029	0.065768	0.1687	0.20463	0.12934	0.10781
1111.6	0.29601	0.23352	0.13153	0.26455	0.23395	0.14469	0.19996	0.226	0.198	0.30338	0.12252	0.099346	0.064515	0.2228	0.2082	0.10369	0.091223	0.35054	0.24229	0.18218	0.15325	0.15551	0.13394	0.10581	0.25445	0.28402	0.3147	0.24398	0.23881	0.15433	0.25183	0.068573	0.17008	0.20755	0.1325	0.10998
1112.6	0.31212	0.25283	0.14895	0.28059	0.24519	0.15493	0.21472	0.23816	0.21222	0.32461	0.14033	0.11169	0.083383	0.23788	0.21843	0.11729	0.10538	0.3685	0.25373	0.19911	0.1692	0.16921	0.14344	0.11932	0.27082	0.29863	0.33209	0.25987	0.25052	0.16866	0.26315	0.081273	0.18232	0.22221	0.14772	0.12264
1113.5	0.30781	0.25823	0.15603	0.28519	0.24717	0.15654	0.21997	0.23987	0.21532	0.32593	0.13824	0.11581	0.086442	0.24314	0.2185	0.12259	0.10703	0.37166	0.25164	0.20254	0.17378	0.17164	0.14563	0.1228	0.27503	0.29935	0.33771	0.26352	0.25016	0.17085	0.26584	0.084894	0.18689	0.22286	0.14975	0.1251
1114.4	0.31029	0.28163	0.16962	0.29577	0.2565	0.1648	0.22706	0.25151	0.22258	0.33543	0.15237	0.12443	0.089883	0.25709	0.22166	0.12823	0.11726	0.37668	0.25587	0.21174	0.18209	0.17871	0.15261	0.13017	0.28002	0.3043	0.34527	0.27099	0.25556	0.17938	0.27219	0.092447	0.19441	0.22896	0.15492	0.13104
1115.3	0.33263	0.30808	0.18541	0.31053	0.27641	0.1787	0.24164	0.26922	0.23975	0.35815	0.17454	0.1388	0.10402	0.27746	0.23102	0.13923	0.13085	0.39668	0.27114	0.22991	0.19683	0.19389	0.16543	0.14279	0.29595	0.31789	0.36429	0.28615	0.26829	0.19345	0.28404	0.10616	0.20632	0.24126	0.16878	0.1452
1116.2	0.34867	0.32788	0.20102	0.32736	0.28591	0.19148	0.25734	0.28491	0.25238	0.37298	0.19063	0.15095	0.11795	0.2909	0.24081	0.14863	0.14258	0.411	0.2793	0.24517	0.21196	0.20504	0.17605	0.15444	0.30722	0.32914	0.37698	0.29898	0.27816	0.20548	0.29513	0.1155	0.2189	0.25031	0.17833	0.15555
1117.1	0.36832	0.35144	0.21815	0.34361	0.30093	0.20225	0.27379	0.30255	0.26686	0.38724	0.21382	0.16355	0.13	0.31075	0.25587	0.16033	0.15316	0.42574	0.29044	0.26336	0.229	0.21857	0.189	0.16617	0.32062	0.34271	0.38946	0.31135	0.28952	0.21932	0.30719	0.126	0.22926	0.25948	0.19045	0.16747
1118	0.39242	0.37842	0.23697	0.36021	0.31206	0.21428	0.29049	0.31868	0.28483	0.40767	0.23756	0.17845	0.14564	0.32953	0.26933	0.17151	0.16895	0.44687	0.30451	0.28195	0.249	0.23287	0.20132	0.17771	0.33582	0.35779	0.40494	0.32664	0.30214	0.23398	0.32028	0.13549	0.2408	0.27218	0.20237	0.18039
1119	0.40672	0.40488	0.26039	0.37582	0.32658	0.2331	0.30653	0.33454	0.29832	0.42829	0.26	0.19478	0.16387	0.34813	0.28878	0.18944	0.18482	0.46839	0.31993	0.30193	0.27311	0.24921	0.21677	0.19119	0.35262	0.37384	0.42415	0.34387	0.3162	0.25192	0.33387	0.14927	0.25424	0.28401	0.21828	0.19567
1119.9	0.43101	0.43196	0.28543	0.39407	0.34349	0.25191	0.3275	0.35239	0.31487	0.44681	0.28495	0.21138	0.18217	0.37359	0.30881	0.2074	0.20309	0.48835	0.33278	0.32381	0.29569	0.26376	0.23245	0.20427	0.36953	0.39086	0.44082	0.36083	0.32915	0.26955	0.34825	0.16334	0.26805	0.2961	0.23201	0.21195
1120.8	0.44873	0.45925	0.30199	0.40721	0.35366	0.26697	0.33906	0.36877	0.32932	0.46506	0.30243	0.22788	0.19518	0.39078	0.32666	0.22211	0.21663	0.50661	0.34376	0.34001	0.31117	0.2773	0.24476	0.21611	0.38332	0.40424	0.45369	0.37462	0.33947	0.28462	0.35926	0.17741	0.28015	0.30563	0.24248	0.22323
1121.7	0.46805	0.48578	0.32358	0.42671	0.36987	0.28778	0.36065	0.38966	0.34669	0.4892	0.32303	0.25101	0.21546	0.41431	0.34386	0.24177	0.23969	0.53031	0.36014	0.3606	0.33113	0.29138	0.26114	0.23203	0.40029	0.42107	0.4753	0.39277	0.35359	0.29982	0.37325	0.19333	0.29596	0.31845	0.25583	0.23856
1122.6	0.49943	0.5209	0.34949	0.44903	0.39772	0.31183	0.38592	0.41391	0.36619	0.51603	0.35419	0.27601	0.23953	0.44357	0.37375	0.26403	0.2651	0.55554	0.38041	0.3877	0.35584	0.31038	0.28355	0.25155	0.42286	0.44403	0.50161	0.41655	0.37252	0.31989	0.38795	0.21396	0.31367	0.33543	0.27491	0.25846
1123.5	0.53375	0.54488	0.36859	0.47568	0.4183	0.32467	0.40588	0.43615	0.3869	0.53941	0.37476	0.29661	0.26115	0.46215	0.39335	0.28307	0.28206	0.57414	0.39526	0.41147	0.36998	0.32468	0.30001	0.26617	0.44288	0.46359	0.5196	0.434	0.38831	0.3343	0.4001	0.22846	0.32725	0.34772	0.28759	0.27386
1124.5	0.5539	0.56765	0.38936	0.49838	0.43139	0.33888	0.41905	0.45319	0.40346	0.56211	0.39042	0.31697	0.27748	0.47638	0.41606	0.30121	0.30059	0.59005	0.40957	0.42924	0.38586	0.33966	0.31444	0.28154	0.46037	0.47764	0.53835	0.44979	0.40014	0.3471	0.41431	0.24358	0.34311	0.35825	0.30125	0.28654
1125.4	0.5895	0.60637	0.42282	0.53313	0.46137	0.36133	0.4458	0.47972	0.42979	0.59563	0.42764	0.34423	0.30617	0.51115	0.45037	0.33025	0.32957	0.61662	0.43397	0.45926	0.41256	0.36112	0.33716	0.30172	0.48721	0.50315	0.56802	0.47512	0.42082	0.36667	0.43309	0.26485	0.36198	0.37794	0.32383	0.30957
1126.3	0.61826	0.63756	0.44381	0.56173	0.4845	0.37764	0.46137	0.49725	0.45604	0.62137	0.45468	0.36592	0.32629	0.53642	0.47825	0.3532	0.35196	0.63804	0.45068	0.48362	0.43484	0.37909	0.35439	0.31738	0.50957	0.52319	0.58717	0.4971	0.43692	0.38751	0.44751	0.28401	0.379	0.39213	0.34063	0.32592
1127.2	0.63954	0.66212	0.46285	0.59551	0.49688	0.39685	0.47995	0.51639	0.47826	0.64923	0.4803	0.38756	0.3471	0.56084	0.5052	0.37554	0.37154	0.66001	0.46693	0.50424	0.45473	0.39818	0.37134	0.33612	0.53135	0.54038	0.60549	0.51857	0.45369	0.40781	0.46402	0.30315	0.3972	0.40566	0.35772	0.34066
1128.1	0.67171	0.68264	0.47794	0.62247	0.51256	0.41019	0.50066	0.53406	0.49907	0.67631	0.50638	0.40824	0.36927	0.5867	0.5303	0.39269	0.39577	0.67854	0.4821	0.52354	0.47614	0.41624	0.387	0.35188	0.54923	0.55387	0.62232	0.53858	0.46672	0.42373	0.47849	0.3179	0.41173	0.42027	0.37418	0.35402
1129	0.70804	0.70769	0.49495	0.65938	0.53808	0.43346	0.52603	0.55869	0.52796	0.71056	0.54097	0.43296	0.39671	0.62027	0.56302	0.41873	0.42256	0.7054	0.50409	0.55172	0.50113	0.43756	0.40716	0.37195	0.57512	0.57597	0.646	0.56397	0.48677	0.44714	0.49594	0.33801	0.42745	0.44031	0.39442	0.37322
1129.9	0.7332	0.71358	0.50514	0.68803	0.54979	0.45133	0.54206	0.57773	0.55128	0.73415	0.55845	0.4484	0.41754	0.64098	0.58167	0.43611	0.4411	0.72505	0.51868	0.56828	0.52029	0.45262	0.42053	0.3866	0.59257	0.58806	0.65945	0.58404	0.50247	0.46557	0.50982	0.3515	0.44071	0.45428	0.41005	0.38254
1130.9	0.75504	0.71927	0.51069	0.71026	0.55756	0.4596	0.55362	0.58802	0.56318	0.75339	0.57371	0.4564	0.43325	0.65722	0.60022	0.448	0.45081	0.73472	0.52649	0.57687	0.53372	0.46398	0.42919	0.39458	0.60289	0.59427	0.66934	0.59676	0.50921	0.47383	0.51855	0.35854	0.44702	0.46597	0.41909	0.38897
1131.8	0.79158	0.72497	0.52209	0.73274	0.5787	0.47005	0.56613	0.60752	0.58353	0.77718	0.58899	0.46856	0.45386	0.67491	0.62101	0.47021	0.46771	0.74792	0.54043	0.59326	0.55156	0.4768	0.44177	0.40369	0.62003	0.6044	0.6833	0.61324	0.52377	0.48701	0.53144	0.37048	0.45917	0.48135	0.43298	0.40083
1132.7	0.81614	0.73628	0.52957	0.75999	0.59779	0.48293	0.57893	0.62498	0.60227	0.80066	0.60497	0.47897	0.47049	0.70114	0.64404	0.48771	0.48135	0.76556	0.55451	0.60884	0.57101	0.4917	0.45693	0.41673	0.63637	0.61833	0.69964	0.63346	0.54001	0.50447	0.5461	0.38497	0.47223	0.49816	0.44845	0.41248
1133.6	0.83344	0.73856	0.53379	0.77459	0.60458	0.48598	0.59002	0.63865	0.61714	0.81578	0.60421	0.48208	0.48111	0.71801	0.65769	0.50147	0.4899	0.77429	0.56072	0.61688	0.58806	0.50258	0.46624	0.42123	0.64405	0.62377	0.7061	0.64992	0.55171	0.51653	0.55421	0.39386	0.48285	0.50959	0.45483	0.41725
1134.5	0.85998	0.7505	0.54627	0.78915	0.62048	0.48981	0.60393	0.651	0.62941	0.83552	0.61621	0.48913	0.49583	0.73714	0.67516	0.52103	0.50505	0.78655	0.57444	0.62893	0.6073	0.51597	0.47812	0.4303	0.65543	0.63435	0.71983	0.66961	0.56431	0.53423	0.56841	0.40656	0.49495	0.52752	0.46623	0.4302
1135.4	0.89095	0.76099	0.5618	0.80973	0.64081	0.50365	0.62129	0.67347	0.64603	0.86424	0.63172	0.49732	0.51376	0.75769	0.69111	0.54294	0.52492	0.80552	0.59346	0.64637	0.63171	0.53281	0.49472	0.44486	0.67276	0.64984	0.73682	0.69433	0.58527	0.55776	0.58578	0.42453	0.51173	0.54659	0.48314	0.44551
1136.3	0.90184	0.76838	0.56827	0.82264	0.65206	0.50741	0.62648	0.6811	0.65352	0.87768	0.63512	0.49616	0.52152	0.76979	0.698	0.55164	0.53216	0.81069	0.60185	0.65263	0.64557	0.54493	0.50235	0.45166	0.67716	0.65689	0.74399	0.70999	0.59479	0.57223	0.59474	0.43318	0.51793	0.56006	0.49098	0.45163
1137.2	0.92602	0.77763	0.58231	0.83399	0.66974	0.51632	0.64043	0.69368	0.6693	0.89477	0.64593	0.49695	0.5353	0.78262	0.71484	0.57124	0.54966	0.82541	0.61759	0.6638	0.66629	0.5603	0.51321	0.46304	0.69267	0.66812	0.75729	0.73004	0.61	0.59284	0.6094	0.44978	0.53311	0.57723	0.50519	0.46561
1138.1	0.93845	0.78285	0.57755	0.83818	0.68286	0.51344	0.64215	0.69277	0.66993	0.90102	0.64852	0.48765	0.53823	0.78062	0.71481	0.57359	0.55369	0.82828	0.62683	0.66383	0.67766	0.56606	0.5159	0.46585	0.69751	0.67334	0.76045	0.73923	0.62066	0.60256	0.6131	0.45431	0.53729	0.58765	0.51476	0.47233
1139.1	0.95284	0.79045	0.57879	0.84473	0.70263	0.51663	0.64757	0.69947	0.67278	0.91273	0.65211	0.48267	0.54669	0.78602	0.72064	0.58408	0.56437	0.83154	0.63442	0.6695	0.68928	0.57527	0.52446	0.47149	0.70799	0.68025	0.76701	0.7536	0.63583	0.61592	0.61971	0.46508	0.54592	0.59792	0.52605	0.48274
1140	0.96457	0.7957	0.57852	0.84589	0.72279	0.51858	0.64959	0.70278	0.67576	0.92105	0.65632	0.47862	0.55245	0.79143	0.72585	0.59642	0.57605	0.83214	0.64476	0.67284	0.69655	0.58603	0.53244	0.47646	0.71758	0.68596	0.77314	0.76813	0.65325	0.62763	0.62723	0.47129	0.55432	0.61057	0.53478	0.49274
1140.9	0.97614	0.80774	0.58148	0.8467	0.74004	0.52208	0.65942	0.71229	0.67726	0.92672	0.66175	0.47417	0.55914	0.8045	0.73031	0.61322	0.59037	0.83999	0.65527	0.67669	0.70856	0.59512	0.54	0.48366	0.72979	0.69469	0.78316	0.78383	0.67423	0.64414	0.63809	0.48271	0.56529	0.6226	0.5472	0.50511
1141.8	0.96372	0.80507	0.57012	0.83744	0.74487	0.51441	0.6534	0.70462	0.6644	0.92592	0.65158	0.46292	0.55175	0.79798	0.7171	0.61359	0.58703	0.82808	0.65571	0.66914	0.7077	0.59473	0.53868	0.47902	0.72589	0.68921	0.77666	0.78789	0.68532	0.64529	0.63672	0.4801	0.56318	0.62559	0.54559	0.50531
1142.7	0.96823	0.82186	0.59183	0.84509	0.7683	0.52617	0.66698	0.71995	0.6711	0.9442	0.66979	0.46652	0.56682	0.81658	0.73299	0.63929	0.60855	0.83708	0.67188	0.68331	0.72117	0.61233	0.55518	0.49468	0.74722	0.70396	0.79478	0.81116	0.71335	0.66634	0.65591	0.502	0.57868	0.64682	0.56291	0.52546
1143.6	0.96494	0.82704	0.58989	0.84621	0.77586	0.525	0.66952	0.72312	0.66646	0.94945	0.67217	0.4605	0.56467	0.82147	0.73697	0.6477	0.61683	0.8357	0.6811	0.68562	0.72563	0.62169	0.56034	0.4958	0.7535	0.7063	0.7988	0.8198	0.72921	0.67282	0.66272	0.50821	0.58498	0.65505	0.56817	0.52941
1144.5	0.96598	0.8321	0.60012	0.84551	0.78486	0.52636	0.67737	0.73366	0.66158	0.95	0.67496	0.45496	0.56625	0.82167	0.74302	0.65829	0.62738	0.83673	0.68811	0.69042	0.73286	0.62998	0.56639	0.50102	0.76144	0.7101	0.80428	0.82881	0.74465	0.68287	0.66973	0.51902	0.59105	0.66468	0.57729	0.53755
1145.5	0.96295	0.82921	0.60668	0.84398	0.79322	0.52386	0.68285	0.73808	0.65776	0.95304	0.67806	0.45107	0.56931	0.81529	0.74851	0.66703	0.63679	0.83524	0.69277	0.69521	0.73391	0.6388	0.57262	0.50451	0.7691	0.71162	0.80795	0.83639	0.75979	0.6892	0.67302	0.52579	0.59498	0.67553	0.58296	0.54661
1146.4	0.97541	0.83348	0.6241	0.84719	0.80323	0.53146	0.69487	0.75434	0.66306	0.95613	0.68721	0.45286	0.58322	0.82397	0.76313	0.68362	0.65721	0.84589	0.7041	0.70894	0.74475	0.65178	0.58283	0.51582	0.78627	0.72397	0.82274	0.85066	0.7801	0.70468	0.6844	0.54098	0.6078	0.69171	0.59525	0.56255
1147.3	0.97442	0.82493	0.61987	0.8431	0.80283	0.52867	0.69703	0.75571	0.65404	0.94878	0.68334	0.44427	0.57854	0.82088	0.75935	0.68555	0.66181	0.84526	0.70337	0.70777	0.74317	0.65413	0.58083	0.51438	0.78643	0.72195	0.81893	0.85199	0.78224	0.7061	0.68248	0.5403	0.60822	0.69218	0.59299	0.56212
1148.2	0.97668	0.82012	0.63065	0.84026	0.8093	0.53457	0.71206	0.7661	0.65918	0.94862	0.69087	0.44434	0.58676	0.82217	0.76483	0.69471	0.66972	0.85126	0.71069	0.71223	0.75103	0.66162	0.58767	0.52696	0.79722	0.72943	0.82412	0.85996	0.79466	0.71335	0.69071	0.54667	0.61489	0.70319	0.5989	0.57685
1149.1	0.97595	0.81139	0.63201	0.84251	0.80801	0.53597	0.71776	0.76896	0.66164	0.94621	0.69199	0.44248	0.58942	0.82312	0.77121	0.70201	0.67617	0.8525	0.71318	0.71518	0.75254	0.66877	0.5924	0.5353	0.80539	0.73451	0.82644	0.8649	0.79951	0.71848	0.69664	0.55047	0.62093	0.71046	0.60056	0.58545
1150	0.97709	0.80676	0.63867	0.84817	0.80508	0.5432	0.72444	0.77347	0.66859	0.94121	0.69586	0.44249	0.59027	0.82382	0.77991	0.70434	0.68208	0.85291	0.71581	0.71885	0.75924	0.67375	0.59719	0.54372	0.81264	0.74028	0.82484	0.86928	0.79955	0.72203	0.70243	0.55215	0.62749	0.71506	0.60395	0.5922
1150.9	0.97551	0.80395	0.64853	0.85389	0.80419	0.55093	0.73567	0.78081	0.67363	0.94122	0.70488	0.44247	0.59189	0.8258	0.79041	0.71414	0.68793	0.85559	0.72245	0.72163	0.76132	0.68148	0.60326	0.55117	0.81865	0.7449	0.82697	0.87412	0.79456	0.72718	0.70909	0.55418	0.63234	0.72019	0.60805	0.6002
1151.8	0.97606	0.79889	0.66025	0.85382	0.79727	0.55614	0.74143	0.78944	0.67957	0.93457	0.70923	0.4461	0.5925	0.82195	0.80023	0.71772	0.68919	0.8524	0.72577	0.72219	0.76141	0.68791	0.60911	0.55726	0.82228	0.74727	0.82822	0.87539	0.78658	0.72956	0.71518	0.55563	0.63836	0.72562	0.61285	0.60787
1152.7	0.98062	0.80276	0.67716	0.86328	0.79123	0.56517	0.74543	0.80038	0.69008	0.92724	0.71645	0.44726	0.5966	0.82541	0.81337	0.72441	0.69596	0.85728	0.72837	0.72904	0.76336	0.69433	0.61855	0.56322	0.83055	0.75596	0.83167	0.88056	0.77822	0.73889	0.72224	0.56186	0.64656	0.73223	0.6207	0.61385
1153.6	0.96664	0.79683	0.68131	0.85687	0.78152	0.56588	0.74386	0.79908	0.69533	0.90919	0.71082	0.44324	0.59218	0.8182	0.81349	0.71601	0.6919	0.85154	0.72056	0.72225	0.757	0.68739	0.6174	0.56034	0.82546	0.75046	0.81913	0.87246	0.7584	0.73445	0.72069	0.55683	0.64653	0.72763	0.6163	0.60765
1154.5	0.9619	0.80001	0.69895	0.86249	0.78044	0.57869	0.75313	0.81013	0.70578	0.90657	0.72203	0.44664	0.59564	0.82303	0.82668	0.72421	0.69465	0.85922	0.73131	0.72684	0.75946	0.69453	0.62467	0.56795	0.83303	0.75699	0.825	0.87594	0.74684	0.74219	0.73047	0.56425	0.6542	0.73224	0.6243	0.61304
1155.4	0.94685	0.79495	0.69959	0.86066	0.76785	0.57588	0.75	0.81234	0.71024	0.88906	0.7166	0.4442	0.5908	0.81404	0.826	0.71597	0.68349	0.85392	0.72181	0.71945	0.75204	0.68831	0.62402	0.56686	0.82936	0.75254	0.81271	0.86831	0.72916	0.73413	0.72774	0.56053	0.65338	0.72686	0.61908	0.60652
1156.4	0.93933	0.79142	0.7007	0.86601	0.76211	0.57852	0.75008	0.81699	0.72077	0.88199	0.71822	0.4423	0.59736	0.80857	0.8332	0.71496	0.68284	0.8556	0.71885	0.71882	0.74714	0.68292	0.6263	0.5674	0.8274	0.74916	0.80856	0.86515	0.71695	0.73114	0.72778	0.55934	0.65574	0.72417	0.61554	0.60286
1157.3	0.91317	0.77032	0.68681	0.85749	0.73806	0.56876	0.73528	0.80745	0.71429	0.86342	0.69719	0.43162	0.58308	0.78237	0.82054	0.6974	0.66097	0.84043	0.69887	0.70148	0.72325	0.66386	0.61261	0.55521	0.80904	0.72636	0.78744	0.84279	0.68642	0.71071	0.71392	0.54332	0.64551	0.70748	0.59959	0.58499
1158.2	0.89802	0.76127	0.6816	0.85667	0.72384	0.56947	0.73178	0.80994	0.71604	0.85814	0.69594	0.43051	0.58479	0.77111	0.82422	0.69191	0.64662	0.83712	0.6955	0.69559	0.71065	0.65614	0.60974	0.55131	0.80416	0.71894	0.7839	0.83626	0.66903	0.70133	0.71202	0.53886	0.64155	0.70113	0.59567	0.58036
1159.1	0.87273	0.74861	0.6645	0.84715	0.70684	0.55897	0.71792	0.80292	0.70957	0.8383	0.68127	0.42243	0.58085	0.7525	0.81572	0.67592	0.62659	0.82727	0.67916	0.67935	0.68592	0.63584	0.5968	0.53641	0.78798	0.69893	0.76613	0.81602	0.6462	0.68122	0.70024	0.52507	0.63246	0.68511	0.58033	0.56495
1160	0.84855	0.731	0.65268	0.84088	0.68946	0.55808	0.70716	0.79419	0.70373	0.82356	0.67208	0.41411	0.57203	0.73289	0.81103	0.66059	0.60881	0.81642	0.66793	0.66359	0.66354	0.61792	0.58347	0.52167	0.77178	0.68069	0.75211	0.79889	0.62325	0.66361	0.69012	0.51229	0.62722	0.67176	0.56997	0.55078
1160.9	0.81074	0.70711	0.62875	0.81952	0.65903	0.54196	0.68505	0.77252	0.68523	0.79696	0.64767	0.40196	0.55156	0.70645	0.79108	0.63255	0.57715	0.79656	0.64181	0.63522	0.63164	0.59308	0.56089	0.50113	0.75067	0.65377	0.72376	0.7681	0.59167	0.6351	0.66959	0.48928	0.61244	0.64919	0.54664	0.52717
1161.8	0.78224	0.68834	0.61084	0.80163	0.64571	0.53459	0.67073	0.75877	0.67293	0.77713	0.64181	0.39576	0.542	0.68866	0.78602	0.61534	0.56077	0.78614	0.62602	0.61748	0.60888	0.57679	0.5453	0.48645	0.73346	0.63515	0.70989	0.75005	0.5718	0.61467	0.65696	0.47482	0.60405	0.63351	0.53324	0.50922
1162.7	0.7524	0.66373	0.59125	0.78108	0.62319	0.51816	0.64888	0.73567	0.65371	0.74937	0.61497	0.38438	0.52241	0.66563	0.76711	0.59392	0.5408	0.76839	0.60113	0.59271	0.57916	0.55379	0.52208	0.46428	0.71174	0.60842	0.68692	0.72369	0.5468	0.58837	0.63568	0.45296	0.59275	0.61349	0.5146	0.48812
1163.6	0.72629	0.63189	0.56371	0.75011	0.59201	0.49619	0.62573	0.70971	0.63044	0.7211	0.58256	0.36891	0.4989	0.63543	0.74353	0.56441	0.51626	0.74256	0.56926	0.56193	0.5454	0.52564	0.49583	0.43832	0.68443	0.5776	0.65729	0.69399	0.51511	0.55732	0.60858	0.42721	0.57678	0.59039	0.48829	0.46215
1164.5	0.70687	0.61247	0.53995	0.72456	0.57099	0.4797	0.60016	0.68826	0.61019	0.70191	0.56352	0.36202	0.48356	0.61617	0.72558	0.54245	0.49771	0.72418	0.54122	0.54098	0.51731	0.50207	0.47531	0.41877	0.66393	0.55226	0.63678	0.67004	0.48967	0.53305	0.58528	0.40639	0.56149	0.57149	0.46605	0.44193
1165.4	0.68216	0.5878	0.51761	0.69547	0.55081	0.46373	0.57703	0.6653	0.58699	0.67459	0.53392	0.35057	0.4628	0.59371	0.70364	0.52167	0.47668	0.70034	0.51646	0.5154	0.48844	0.47675	0.45143	0.39581	0.63828	0.52397	0.61307	0.6457	0.46128	0.50372	0.56201	0.38359	0.54419	0.54835	0.44486	0.41986
1166.4	0.66259	0.56269	0.49169	0.66528	0.52612	0.44615	0.55157	0.63635	0.56459	0.64914	0.50164	0.34187	0.44204	0.57229	0.67765	0.49727	0.45181	0.67482	0.4903	0.4877	0.46014	0.45068	0.42583	0.37246	0.61597	0.49549	0.58389	0.61887	0.43419	0.47505	0.53635	0.3593	0.52455	0.52663	0.41898	0.39967
1167.3	0.63655	0.53722	0.46247	0.63362	0.49898	0.42345	0.52333	0.60665	0.5365	0.61723	0.46892	0.3265	0.41601	0.53964	0.64846	0.46647	0.42287	0.64715	0.45961	0.45945	0.43177	0.4209	0.39876	0.3449	0.58724	0.46446	0.55254	0.58893	0.40197	0.44459	0.50986	0.32992	0.50174	0.50046	0.39145	0.37515
1168.2	0.6181	0.50827	0.43332	0.60744	0.475	0.40675	0.49336	0.57903	0.50933	0.59218	0.44068	0.31554	0.39453	0.50912	0.6197	0.44186	0.39575	0.62135	0.43224	0.43382	0.40343	0.39289	0.37455	0.32147	0.56162	0.43533	0.52456	0.56395	0.37536	0.41407	0.48729	0.30308	0.47964	0.4765	0.36773	0.35235
1169.1	0.5926	0.47922	0.40049	0.57429	0.44891	0.38595	0.46726	0.55311	0.48105	0.56117	0.40597	0.29949	0.37072	0.47551	0.58873	0.41735	0.36557	0.59115	0.40392	0.4055	0.37552	0.3686	0.34651	0.29731	0.53636	0.40357	0.49243	0.53649	0.34624	0.37966	0.46135	0.27552	0.45585	0.45262	0.34413	0.32838
1170	0.57581	0.45648	0.37473	0.54676	0.43012	0.37241	0.44624	0.5299	0.45709	0.53799	0.38326	0.28494	0.35113	0.44556	0.56467	0.38931	0.34276	0.56753	0.38073	0.38599	0.35516	0.34551	0.32377	0.27377	0.51467	0.37814	0.46722	0.51258	0.32345	0.35444	0.44017	0.25093	0.43658	0.43369	0.32628	0.30977
1170.9	0.55474	0.43254	0.3504	0.51456	0.4061	0.35428	0.42445	0.5072	0.42821	0.51206	0.35006	0.26294	0.32665	0.41165	0.53474	0.36029	0.31728	0.54045	0.35638	0.36448	0.33284	0.3202	0.29902	0.24808	0.49104	0.35092	0.43994	0.4887	0.29635	0.32853	0.41614	0.22584	0.41572	0.40931	0.30571	0.28809
1171.8	0.53679	0.40383	0.32861	0.48733	0.38907	0.34043	0.40354	0.49044	0.40059	0.49089	0.32921	0.24674	0.3094	0.38325	0.50856	0.33577	0.29257	0.5162	0.33604	0.34375	0.31106	0.3007	0.27851	0.2288	0.47189	0.32708	0.41589	0.46888	0.27443	0.30129	0.39076	0.20439	0.39659	0.38944	0.28588	0.26831
1172.7	0.51417	0.38458	0.30635	0.45843	0.36925	0.32398	0.38183	0.46768	0.37715	0.46843	0.30587	0.22757	0.289	0.36057	0.47989	0.30769	0.26895	0.49312	0.31218	0.32626	0.29511	0.28132	0.25592	0.20842	0.45181	0.30094	0.3905	0.44748	0.25081	0.27555	0.3655	0.18202	0.37729	0.36839	0.26623	0.24842
1173.6	0.49306	0.35811	0.28716	0.42772	0.34977	0.30341	0.35887	0.44068	0.34903	0.44875	0.27753	0.20512	0.26533	0.33227	0.44941	0.2763	0.24652	0.46736	0.29073	0.30717	0.27682	0.25638	0.23485	0.18511	0.42836	0.27745	0.36187	0.4224	0.22778	0.25193	0.34299	0.15748	0.35778	0.34335	0.24434	0.22576
1174.5	0.46912	0.33608	0.2668	0.40196	0.33232	0.2814	0.33724	0.42176	0.32488	0.42818	0.25043	0.18674	0.2459	0.30959	0.42037	0.25249	0.22259	0.44537	0.27014	0.29026	0.25828	0.23549	0.21595	0.16791	0.40987	0.25673	0.33687	0.40378	0.20833	0.22877	0.32157	0.13803	0.33698	0.32395	0.22551	0.20553
1175.4	0.4463	0.31292	0.2483	0.38087	0.31449	0.26128	0.31543	0.402	0.30269	0.41009	0.22634	0.1714	0.23061	0.28982	0.39384	0.23061	0.20055	0.42365	0.25133	0.27372	0.24383	0.2165	0.19953	0.15303	0.39093	0.23776	0.3132	0.38525	0.19011	0.20393	0.301	0.11744	0.3174	0.30735	0.20957	0.18983
1176.3	0.42428	0.29528	0.23268	0.35609	0.29505	0.24549	0.29535	0.3794	0.28321	0.3934	0.20369	0.15545	0.21278	0.27302	0.37187	0.20635	0.18151	0.40099	0.22926	0.25955	0.2314	0.19595	0.18163	0.13671	0.37156	0.21757	0.29277	0.36741	0.17438	0.18315	0.2834	0.098619	0.29914	0.29106	0.19396	0.17317
1177.2	0.40184	0.27627	0.22215	0.34063	0.28396	0.23293	0.28525	0.36656	0.26497	0.38048	0.17874	0.1423	0.19918	0.25407	0.35788	0.19032	0.16549	0.38692	0.22155	0.24858	0.22268	0.18285	0.17231	0.12864	0.3624	0.2064	0.27874	0.35617	0.16433	0.17057	0.27234	0.087225	0.28559	0.28179	0.18422	0.16396
1178.1	0.38507	0.26242	0.20911	0.32519	0.27517	0.22133	0.27158	0.3541	0.24947	0.36395	0.1568	0.1305	0.18718	0.24207	0.33949	0.17118	0.14858	0.37401	0.20865	0.23517	0.21584	0.16974	0.15924	0.11788	0.34951	0.19106	0.26571	0.34535	0.15295	0.15502	0.25808	0.074402	0.26973	0.27127	0.17176	0.15344
1179	0.36863	0.24335	0.19917	0.30839	0.25957	0.21012	0.25785	0.3364	0.23366	0.35011	0.13743	0.11645	0.17378	0.22539	0.32149	0.15504	0.13164	0.35744	0.19548	0.22121	0.21252	0.1565	0.14887	0.10834	0.33672	0.17815	0.25122	0.33488	0.14185	0.14109	0.24307	0.061463	0.25754	0.25835	0.15853	0.14526
1179.9	0.35896	0.2343	0.19183	0.29817	0.25159	0.20667	0.25119	0.32383	0.22285	0.33834	0.12585	0.10639	0.16427	0.21707	0.30938	0.14314	0.11813	0.3477	0.1848	0.21243	0.21081	0.14881	0.14021	0.099998	0.32974	0.16804	0.24229	0.32968	0.13654	0.13235	0.23425	0.053828	0.24779	0.25076	0.14748	0.13787
1180.8	0.35101	0.22318	0.1787	0.29217	0.24184	0.19167	0.24139	0.313	0.20979	0.32422	0.11239	0.095234	0.15579	0.20794	0.28917	0.13475	0.10227	0.33586	0.17659	0.20183	0.20988	0.13777	0.12954	0.090529	0.32045	0.15801	0.23002	0.32033	0.12609	0.12035	0.22343	0.044651	0.23648	0.23836	0.13632	0.12802
1181.8	0.3356	0.2099	0.16683	0.2828	0.22688	0.17869	0.22933	0.2992	0.19646	0.31196	0.1026	0.083991	0.14257	0.20026	0.27325	0.11993	0.083862	0.3185	0.16306	0.19164	0.20846	0.1271	0.11866	0.078363	0.30902	0.14833	0.21872	0.31254	0.11598	0.10897	0.21187	0.034595	0.22461	0.22686	0.1243	0.11815
1182.6	0.32547	0.19847	0.15973	0.27875	0.21795	0.17236	0.22694	0.28994	0.18889	0.30138	0.095691	0.077243	0.13757	0.19476	0.26651	0.10982	0.072152	0.31017	0.156	0.18638	0.20924	0.11967	0.11441	0.073041	0.3064	0.14485	0.21404	0.30922	0.112	0.10513	0.20475	0.030909	0.21862	0.2212	0.11847	0.11463
1183.5	0.32122	0.18403	0.14996	0.27359	0.2134	0.16217	0.21727	0.28323	0.18244	0.29061	0.085173	0.072043	0.13182	0.18898	0.2565	0.095786	0.063599	0.30288	0.1459	0.18051	0.20718	0.11059	0.10745	0.063055	0.30083	0.13755	0.20797	0.30152	0.10562	0.098511	0.19659	0.0254	0.21079	0.21553	0.11096	0.10796
1184.4	0.30992	0.1765	0.14771	0.26988	0.21379	0.15335	0.21203	0.28065	0.1747	0.28347	0.08265	0.069132	0.124	0.1867	0.2541	0.082417	0.057687	0.29426	0.14146	0.17618	0.20825	0.10456	0.10357	0.06	0.29608	0.13388	0.2063	0.29736	0.10553	0.098278	0.19068	0.023727	0.20678	0.21166	0.1092	0.10467
1185.4	0.30275	0.17463	0.14803	0.2635	0.21182	0.15466	0.20953	0.27485	0.17119	0.28024	0.070141	0.065037	0.11838	0.1833	0.25326	0.069612	0.049757	0.29043	0.13747	0.17338	0.20822	0.10065	0.10145	0.057784	0.29422	0.13057	0.20386	0.29377	0.10788	0.099714	0.18686	0.021534	0.20186	0.2109	0.10402	0.10344
1186.3	0.30181	0.17102	0.14472	0.25317	0.21663	0.14909	0.20377	0.26602	0.16428	0.26896	0.060781	0.06131	0.11564	0.17839	0.24438	0.056614	0.045783	0.28008	0.1301	0.16524	0.20704	0.092676	0.095266	0.052942	0.28826	0.12529	0.19799	0.28654	0.10676	0.093356	0.17878	0.015422	0.19516	0.20682	0.095627	0.097997
1187.2	0.29223	0.16843	0.1433	0.24957	0.21587	0.13805	0.19682	0.25804	0.159	0.26215	0.049472	0.058163	0.10987	0.18175	0.24005	0.050189	0.037519	0.27211	0.12606	0.15891	0.20772	0.088708	0.092133	0.050553	0.28292	0.12193	0.19368	0.283	0.10674	0.089816	0.17563	0.010503	0.19108	0.20433	0.091047	0.094222
1188.1	0.29324	0.17431	0.15111	0.25084	0.22021	0.13944	0.20171	0.25316	0.15769	0.26581	0.043229	0.059831	0.112	0.19003	0.24159	0.050501	0.033271	0.27206	0.12805	0.15713	0.2135	0.091946	0.092486	0.054565	0.28442	0.12296	0.19786	0.28678	0.11396	0.094067	0.17843	0.010143	0.19295	0.20728	0.088963	0.094713
1189	0.29066	0.16915	0.14679	0.24628	0.22029	0.13201	0.19695	0.24399	0.1547	0.26129	0.030133	0.05671	0.10801	0.1915	0.23439	0.044701	0.023825	0.26588	0.12262	0.15027	0.21136	0.087413	0.087978	0.049996	0.2792	0.12176	0.19373	0.28488	0.10871	0.090056	0.17595	0.003854	0.19087	0.2048	0.082526	0.090255
1189.9	0.28627	0.17249	0.14991	0.25416	0.2325	0.13156	0.20253	0.24732	0.15596	0.26609	0.035952	0.061882	0.11544	0.20318	0.23943	0.049946	0.029394	0.26804	0.1233	0.15219	0.2189	0.093545	0.091915	0.055008	0.28482	0.12829	0.20148	0.29311	0.11355	0.095013	0.17953	0.00695	0.1954	0.21177	0.089361	0.095786
1190.8	0.28526	0.17353	0.15382	0.2571	0.23832	0.13106	0.20156	0.24692	0.15967	0.26689	0.030939	0.062617	0.1159	0.21083	0.24226	0.048684	0.028271	0.2734	0.12077	0.15403	0.22041	0.096863	0.093972	0.058013	0.28707	0.13039	0.20407	0.29544	0.11659	0.098606	0.18022	0.0085173	0.19694	0.21319	0.092372	0.097767
1191.7	0.29012	0.18145	0.156	0.2601	0.24759	0.13531	0.20449	0.24667	0.16017	0.26672	0.033793	0.06254	0.11865	0.21457	0.24108	0.047823	0.02895	0.27489	0.11744	0.15538	0.21927	0.098809	0.095201	0.059654	0.29037	0.13226	0.20655	0.29592	0.12017	0.10208	0.18043	0.010037	0.20025	0.21424	0.093871	0.1008
1192.6	0.29536	0.18902	0.15832	0.26851	0.25671	0.1382	0.20622	0.2496	0.16402	0.26565	0.043773	0.06406	0.12321	0.21944	0.24443	0.049062	0.032041	0.2737	0.11765	0.15793	0.22144	0.10132	0.098348	0.06362	0.2943	0.137	0.20839	0.29701	0.12249	0.105	0.18274	0.012833	0.20451	0.21723	0.0998	0.10674
1193.5	0.2989	0.20132	0.1634	0.27395	0.2649	0.1437	0.21382	0.25447	0.16792	0.26542	0.046602	0.066733	0.12963	0.22618	0.24847	0.054604	0.035618	0.27999	0.12209	0.16191	0.22638	0.1088	0.1016	0.070109	0.30341	0.14262	0.21319	0.30067	0.13014	0.10962	0.18608	0.018011	0.20884	0.2231	0.1046	0.11497
1194.4	0.30351	0.2027	0.16499	0.27297	0.26552	0.14235	0.21259	0.25138	0.16949	0.26271	0.042436	0.062959	0.12866	0.2273	0.24597	0.048027	0.032225	0.28174	0.12421	0.16105	0.22317	0.10885	0.10159	0.071493	0.30351	0.13934	0.20751	0.29525	0.12982	0.11063	0.18496	0.017468	0.21043	0.21943	0.10103	0.11516
1195.3	0.30999	0.21235	0.17189	0.28199	0.27377	0.14534	0.22433	0.258	0.17298	0.26497	0.051041	0.065656	0.13458	0.23669	0.2526	0.056377	0.038223	0.2857	0.13256	0.16538	0.22566	0.11325	0.10606	0.077172	0.31255	0.14341	0.21187	0.2975	0.13427	0.1144	0.19379	0.021987	0.2185	0.22326	0.10685	0.12119
1196.2	0.32156	0.22126	0.1888	0.29037	0.28568	0.15674	0.23658	0.27142	0.17981	0.2753	0.067321	0.074288	0.14785	0.24992	0.26572	0.067255	0.050292	0.29903	0.14461	0.1745	0.23523	0.12543	0.11716	0.087558	0.32492	0.15324	0.2226	0.30598	0.1416	0.1235	0.20476	0.03187	0.22938	0.23401	0.1172	0.13445
1197.1	0.31518	0.22451	0.18666	0.28949	0.2873	0.15576	0.23769	0.27584	0.17928	0.27554	0.05929	0.073966	0.14898	0.25673	0.2635	0.066813	0.052408	0.30282	0.14512	0.17492	0.23146	0.1275	0.11909	0.089453	0.33057	0.15438	0.22101	0.30316	0.14039	0.12294	0.20775	0.035322	0.23058	0.23423	0.11757	0.13458
1198	0.32301	0.2332	0.19355	0.29804	0.29364	0.1646	0.245	0.28647	0.18684	0.28594	0.068094	0.078631	0.1612	0.27421	0.27181	0.080543	0.062172	0.31476	0.1514	0.18214	0.23763	0.13615	0.12974	0.095063	0.34256	0.16147	0.22703	0.30716	0.14416	0.12803	0.21661	0.042526	0.23828	0.23932	0.12487	0.14146
1198.9	0.32846	0.23966	0.1948	0.29627	0.29291	0.16871	0.24879	0.2907	0.18601	0.28232	0.072426	0.07883	0.16553	0.2791	0.27345	0.086364	0.065403	0.31766	0.15089	0.18214	0.23451	0.14015	0.134	0.096915	0.34857	0.1687	0.23036	0.30561	0.14556	0.12587	0.22163	0.045012	0.24116	0.24401	0.1295	0.14703
1199.8	0.33818	0.25084	0.20441	0.30334	0.29846	0.18034	0.25731	0.30445	0.19526	0.29491	0.08192	0.085678	0.17878	0.29497	0.28466	0.099657	0.076829	0.33137	0.16169	0.19127	0.24149	0.15394	0.14449	0.10537	0.36032	0.1819	0.2404	0.31497	0.15343	0.13435	0.23012	0.055348	0.25247	0.25644	0.14011	0.15983
1200.7	0.32604	0.25026	0.19454	0.29654	0.28784	0.175	0.25227	0.30103	0.1917	0.2883	0.071383	0.081925	0.16939	0.29327	0.27482	0.094122	0.074306	0.32478	0.15655	0.18546	0.23435	0.15132	0.13975	0.10113	0.35865	0.17863	0.23331	0.30637	0.14714	0.1249	0.22638	0.049832	0.2488	0.2498	0.13519	0.15412
1201.6	0.33405	0.26181	0.20801	0.30184	0.28994	0.18588	0.26608	0.31261	0.1978	0.29648	0.086479	0.088798	0.18202	0.30681	0.28308	0.1051	0.082113	0.33762	0.16966	0.19288	0.24055	0.16219	0.14754	0.10691	0.36723	0.1893	0.24144	0.31221	0.15341	0.1311	0.23427	0.057335	0.25837	0.2579	0.14347	0.16478
1202.5	0.33812	0.26695	0.2127	0.30298	0.28492	0.18801	0.27231	0.31727	0.19895	0.29427	0.089564	0.090995	0.18845	0.31002	0.28208	0.10417	0.086039	0.33825	0.17376	0.19517	0.23802	0.16487	0.14992	0.10888	0.36737	0.1935	0.24147	0.31146	0.15312	0.12949	0.23679	0.060771	0.26161	0.2595	0.14613	0.1685
1203.4	0.34877	0.27282	0.22473	0.31752	0.29601	0.20307	0.29153	0.33559	0.21051	0.30793	0.10121	0.10498	0.20365	0.32853	0.29136	0.11981	0.099596	0.35167	0.19104	0.20773	0.2486	0.17763	0.16089	0.12088	0.3806	0.20441	0.25322	0.32477	0.16275	0.13995	0.2504	0.075059	0.27458	0.2703	0.15706	0.18203
1204.3	0.34574	0.27408	0.22361	0.31396	0.29257	0.20464	0.29813	0.33824	0.20955	0.30687	0.098857	0.10588	0.20595	0.33031	0.28286	0.12055	0.10066	0.35355	0.18987	0.20563	0.24501	0.18	0.16146	0.12175	0.37992	0.20376	0.25014	0.32045	0.15869	0.13954	0.25117	0.076313	0.2745	0.27072	0.15522	0.18205
1205.2	0.36126	0.28051	0.23541	0.32098	0.29844	0.21368	0.31156	0.34877	0.21913	0.31518	0.10614	0.11073	0.22021	0.34329	0.29	0.13356	0.1085	0.36448	0.20202	0.2137	0.24836	0.18973	0.1699	0.12945	0.38819	0.21315	0.25801	0.32748	0.16637	0.14829	0.26009	0.08778	0.2827	0.28142	0.165	0.19121
1206.1	0.36797	0.28458	0.23868	0.31903	0.30333	0.22384	0.32408	0.35444	0.22634	0.31634	0.11374	0.11653	0.22812	0.35245	0.29731	0.1413	0.11741	0.37049	0.20859	0.21827	0.24952	0.1973	0.1766	0.13686	0.39119	0.21932	0.26317	0.33394	0.17247	0.15309	0.26498	0.094004	0.28803	0.28769	0.17121	0.19873
1207	0.36775	0.28562	0.23603	0.31959	0.3088	0.22888	0.33366	0.35603	0.22978	0.31862	0.12024	0.12223	0.23292	0.35948	0.30024	0.14386	0.12289	0.37913	0.21614	0.22217	0.2493	0.20306	0.17982	0.14249	0.39362	0.22497	0.26589	0.33579	0.1777	0.15749	0.27044	0.098554	0.29261	0.29396	0.17588	0.20404
1207.9	0.37825	0.2958	0.23977	0.32104	0.31119	0.23428	0.34021	0.35918	0.23338	0.32186	0.12576	0.12713	0.24033	0.37192	0.30845	0.15117	0.12985	0.38847	0.22004	0.2268	0.25052	0.2097	0.18346	0.14542	0.39788	0.23309	0.27109	0.33881	0.18159	0.16014	0.27432	0.1049	0.2987	0.30017	0.18157	0.20813
1208.8	0.38931	0.30698	0.2484	0.32703	0.31858	0.24723	0.35129	0.36829	0.24166	0.3277	0.14356	0.13727	0.25296	0.39266	0.3235	0.16139	0.14174	0.40018	0.23639	0.23918	0.25809	0.2174	0.19312	0.15559	0.40652	0.24628	0.28364	0.34946	0.19285	0.16973	0.28425	0.11763	0.30729	0.30995	0.19221	0.22071
1209.7	0.39204	0.30959	0.25043	0.33308	0.3203	0.25666	0.36089	0.37208	0.24246	0.32972	0.14491	0.14329	0.25937	0.40295	0.32722	0.16732	0.14807	0.4078	0.24276	0.24514	0.25994	0.22047	0.19725	0.15965	0.40734	0.2523	0.28747	0.35304	0.19638	0.17286	0.29234	0.12601	0.31089	0.31473	0.19678	0.22653
1210.6	0.3991	0.31396	0.26161	0.34704	0.32387	0.25927	0.37146	0.38155	0.24957	0.34084	0.15196	0.15122	0.27266	0.41942	0.33549	0.17581	0.15571	0.41627	0.25373	0.25499	0.26549	0.22644	0.20495	0.16789	0.41577	0.2628	0.29968	0.3597	0.20309	0.18047	0.30328	0.13746	0.31876	0.3251	0.20633	0.23616
1211.5	0.40594	0.31625	0.27168	0.35644	0.32559	0.26315	0.38006	0.393	0.25437	0.35035	0.16049	0.15687	0.28367	0.43243	0.34116	0.1862	0.1616	0.41957	0.26237	0.26377	0.26711	0.23483	0.21153	0.17445	0.42193	0.26964	0.31246	0.36796	0.20907	0.18588	0.31135	0.14838	0.32511	0.33406	0.21387	0.24349
1212.4	0.40244	0.31882	0.27256	0.35747	0.32897	0.26654	0.3874	0.39646	0.26227	0.35359	0.16569	0.1611	0.28859	0.44243	0.34078	0.19119	0.16407	0.42366	0.26841	0.27047	0.268	0.23961	0.21563	0.17875	0.42073	0.27415	0.31736	0.37376	0.21352	0.19074	0.31725	0.15353	0.32881	0.34102	0.21764	0.24772
1213.3	0.40573	0.31725	0.27513	0.36048	0.33158	0.2636	0.3897	0.39863	0.26465	0.35643	0.16508	0.16406	0.29064	0.44548	0.34133	0.19044	0.16397	0.42439	0.26676	0.27315	0.2647	0.244	0.21846	0.18029	0.41854	0.27572	0.32068	0.3742	0.21533	0.19042	0.32061	0.15548	0.33136	0.34448	0.21922	0.24757
1214.2	0.42035	0.32811	0.28235	0.36311	0.34201	0.26992	0.40226	0.4099	0.27834	0.36706	0.18136	0.1741	0.30555	0.46197	0.35343	0.20166	0.17534	0.43482	0.27835	0.28387	0.27049	0.25451	0.22876	0.18891	0.4262	0.28717	0.33551	0.38473	0.22475	0.20116	0.33043	0.16284	0.34154	0.35768	0.22943	0.25646
1215.1	0.43026	0.33345	0.28731	0.35968	0.35103	0.27543	0.40573	0.41273	0.28217	0.36812	0.18754	0.17833	0.3068	0.47195	0.3595	0.20782	0.1833	0.43863	0.28189	0.28915	0.27115	0.25795	0.23173	0.19147	0.42669	0.29119	0.33924	0.39123	0.22923	0.20465	0.33426	0.16712	0.34466	0.36121	0.23011	0.25707
1216	0.43976	0.34469	0.29313	0.35671	0.35788	0.28762	0.41497	0.41609	0.29105	0.37295	0.19557	0.1852	0.31119	0.48376	0.36652	0.21625	0.19162	0.44892	0.28805	0.29618	0.27304	0.26323	0.2386	0.19921	0.43259	0.29816	0.34678	0.3985	0.2359	0.21373	0.34301	0.17195	0.35093	0.36984	0.23749	0.26282
1216.9	0.44933	0.35223	0.30643	0.36094	0.35999	0.2955	0.42585	0.42302	0.29661	0.38376	0.2013	0.18869	0.31925	0.49455	0.37824	0.22584	0.20331	0.46062	0.29773	0.30498	0.27603	0.2692	0.24752	0.20625	0.44083	0.30862	0.3611	0.40562	0.24445	0.22345	0.35282	0.18036	0.3566	0.37947	0.24617	0.26942
1217.8	0.4581	0.36192	0.31167	0.36702	0.36476	0.3029	0.43853	0.4289	0.30533	0.39444	0.20838	0.193	0.32576	0.50704	0.3855	0.23838	0.21436	0.47014	0.30669	0.31335	0.28021	0.27363	0.253	0.21088	0.44894	0.31804	0.37168	0.4147	0.25215	0.23105	0.36091	0.18822	0.36184	0.38684	0.25292	0.27595
1218.7	0.46296	0.36424	0.32047	0.36995	0.36837	0.30563	0.44215	0.4302	0.31165	0.40169	0.21321	0.19797	0.32721	0.51507	0.39478	0.24199	0.22133	0.47647	0.30708	0.31828	0.28009	0.2778	0.25714	0.21602	0.452	0.32225	0.37983	0.42314	0.25988	0.23682	0.36397	0.19397	0.36577	0.39217	0.25551	0.2811
1219.6	0.47062	0.36632	0.32597	0.37724	0.37013	0.31215	0.44849	0.43641	0.31999	0.40832	0.21965	0.20246	0.3336	0.52313	0.40144	0.25378	0.23015	0.48723	0.31267	0.32772	0.28196	0.28394	0.26381	0.22157	0.45973	0.33058	0.39298	0.43238	0.26901	0.24499	0.3709	0.19972	0.37218	0.40263	0.26584	0.28913
1220.5	0.48181	0.36794	0.33245	0.38025	0.37341	0.31268	0.45498	0.43878	0.32522	0.4163	0.21807	0.20207	0.33648	0.53053	0.41066	0.2602	0.23925	0.49114	0.3155	0.33436	0.28371	0.28835	0.26848	0.22297	0.46184	0.33683	0.40051	0.44083	0.27581	0.24828	0.37448	0.20214	0.37564	0.4084	0.26633	0.29178
1221.4	0.48623	0.37012	0.3342	0.38291	0.37676	0.31364	0.45898	0.44459	0.33356	0.42325	0.22423	0.20555	0.33993	0.53238	0.41677	0.26241	0.24426	0.49316	0.31708	0.34138	0.28508	0.29331	0.27084	0.22588	0.46696	0.34055	0.40271	0.44799	0.28002	0.25233	0.37697	0.20648	0.37845	0.41238	0.26902	0.29424
1222.3	0.48461	0.3716	0.34595	0.38179	0.37554	0.3181	0.46109	0.44526	0.34041	0.42973	0.22654	0.20734	0.34827	0.53759	0.42491	0.26737	0.25026	0.49831	0.32108	0.34811	0.28643	0.29968	0.27545	0.23154	0.47168	0.34585	0.41077	0.45801	0.28809	0.25991	0.38462	0.20964	0.38517	0.42083	0.27382	0.29864
1223.2	0.48781	0.3764	0.35498	0.38664	0.37772	0.32332	0.46992	0.44923	0.34865	0.44217	0.22928	0.20991	0.35627	0.54645	0.43238	0.27843	0.25931	0.50416	0.32836	0.35618	0.29125	0.30904	0.28146	0.23578	0.48138	0.35496	0.41718	0.46786	0.29591	0.26656	0.39374	0.21408	0.38874	0.42932	0.2796	0.30331
1224.1	0.49278	0.37965	0.36416	0.38703	0.38109	0.32722	0.47829	0.44745	0.35565	0.45209	0.23382	0.21051	0.3605	0.54824	0.4408	0.28196	0.26873	0.50939	0.33422	0.35911	0.29346	0.31824	0.28583	0.23862	0.48522	0.35969	0.42143	0.47669	0.30221	0.27047	0.39951	0.21791	0.3922	0.43492	0.28293	0.30562
1225	0.49893	0.38857	0.37775	0.39878	0.39111	0.34022	0.48693	0.44938	0.36993	0.46582	0.25197	0.21763	0.37318	0.55983	0.45101	0.29771	0.28453	0.52171	0.34789	0.37157	0.30366	0.32898	0.29501	0.24928	0.49637	0.37134	0.43302	0.48915	0.31411	0.28422	0.40947	0.22901	0.40131	0.445	0.29238	0.31519
1225.9	0.50337	0.39092	0.38773	0.40154	0.3921	0.34385	0.48861	0.44527	0.37105	0.47108	0.25422	0.21764	0.37592	0.56339	0.45636	0.30525	0.29417	0.52485	0.35431	0.37232	0.30385	0.33237	0.29713	0.25081	0.49676	0.37537	0.43863	0.49625	0.32052	0.28672	0.4117	0.23077	0.40242	0.44688	0.29318	0.31465
1226.8	0.51857	0.39812	0.39765	0.41062	0.40538	0.35942	0.50077	0.45487	0.38188	0.48734	0.26705	0.2231	0.38282	0.5733	0.46923	0.32319	0.31156	0.5402	0.36424	0.38144	0.3109	0.34238	0.30549	0.2586	0.50623	0.38733	0.44724	0.50849	0.3324	0.29825	0.41948	0.23984	0.40797	0.4546	0.30217	0.32463
1227.7	0.52747	0.40562	0.40452	0.416	0.41458	0.37327	0.50978	0.4638	0.39281	0.49636	0.28322	0.22487	0.39174	0.57944	0.47821	0.33676	0.32372	0.55147	0.37601	0.39237	0.31755	0.35009	0.31163	0.26605	0.51054	0.3956	0.45596	0.52041	0.34525	0.30934	0.42697	0.24848	0.41631	0.46135	0.30834	0.33061
1228.6	0.52099	0.40582	0.40012	0.42058	0.41778	0.37985	0.50901	0.46363	0.39752	0.50465	0.2843	0.22486	0.38985	0.57714	0.47866	0.34484	0.32802	0.55466	0.37885	0.39797	0.31874	0.35206	0.31542	0.26899	0.51225	0.3984	0.4543	0.52511	0.35042	0.31454	0.43104	0.25151	0.41562	0.46129	0.30674	0.33235
1229.4	0.5283	0.41214	0.40964	0.42732	0.42498	0.38949	0.51366	0.47528	0.40708	0.51746	0.29059	0.22711	0.39505	0.58131	0.49263	0.35359	0.34168	0.56414	0.38601	0.40338	0.32575	0.36009	0.32247	0.27454	0.52019	0.40485	0.45972	0.53675	0.36164	0.32502	0.43839	0.25972	0.41899	0.46897	0.31434	0.33875
1230.3	0.53236	0.41599	0.41743	0.4358	0.4363	0.40074	0.51965	0.48082	0.41809	0.53009	0.30172	0.23023	0.40471	0.58687	0.50545	0.36331	0.35652	0.57215	0.39404	0.41078	0.3351	0.36804	0.33169	0.28322	0.5289	0.41299	0.46565	0.54842	0.37444	0.33806	0.44693	0.2696	0.42594	0.47763	0.32164	0.34716
1231.2	0.54262	0.41677	0.42139	0.44264	0.4411	0.40594	0.52663	0.48324	0.4272	0.53753	0.31037	0.23261	0.41397	0.5913	0.5156	0.36784	0.36721	0.57506	0.40469	0.41722	0.34343	0.37598	0.33965	0.28766	0.53693	0.41899	0.47106	0.56053	0.38757	0.34728	0.45415	0.27702	0.43096	0.4828	0.32501	0.35233
1232.1	0.54985	0.42021	0.43207	0.45394	0.45002	0.41036	0.53236	0.48657	0.43161	0.54268	0.31139	0.23204	0.41494	0.59433	0.52934	0.37461	0.38047	0.5789	0.41333	0.41962	0.34962	0.38238	0.34651	0.29338	0.54479	0.42498	0.47634	0.57004	0.39897	0.35611	0.46038	0.28588	0.43389	0.48709	0.33224	0.35838
1233	0.56366	0.43618	0.44803	0.46381	0.46254	0.42134	0.54563	0.50072	0.44459	0.55726	0.32681	0.23692	0.42951	0.60785	0.55179	0.38885	0.39749	0.5914	0.42864	0.43219	0.36202	0.397	0.35574	0.30479	0.56042	0.43927	0.48734	0.58628	0.41634	0.37233	0.47248	0.29925	0.44523	0.49873	0.34547	0.37169
1233.9	0.56262	0.4339	0.45053	0.46608	0.46874	0.41723	0.55017	0.50289	0.44548	0.5601	0.32859	0.24002	0.4343	0.60268	0.56061	0.39241	0.40025	0.59006	0.43227	0.4341	0.36351	0.4006	0.35694	0.30656	0.56178	0.44071	0.48727	0.58939	0.42468	0.37471	0.47788	0.303	0.44698	0.49638	0.34718	0.37479
1234.8	0.57308	0.44307	0.46124	0.47677	0.48058	0.42221	0.56114	0.5108	0.45582	0.56467	0.33951	0.24201	0.43919	0.60587	0.57331	0.40309	0.41111	0.59538	0.44184	0.44167	0.37077	0.40991	0.36281	0.31279	0.56954	0.44865	0.49375	0.59789	0.43623	0.38267	0.48751	0.31124	0.453	0.49882	0.35466	0.38233
1235.7	0.57393	0.45685	0.47357	0.48669	0.49044	0.42749	0.56615	0.51906	0.46325	0.56974	0.3521	0.24467	0.44353	0.60343	0.58642	0.41399	0.42159	0.6025	0.45039	0.44835	0.37973	0.41654	0.36754	0.32259	0.57543	0.45446	0.49999	0.60304	0.44524	0.39197	0.49488	0.32059	0.45833	0.50494	0.36404	0.3916
1236.6	0.5743	0.46408	0.47427	0.49068	0.49479	0.42826	0.57048	0.52548	0.47351	0.57737	0.36985	0.24901	0.45595	0.60254	0.59899	0.42307	0.42754	0.61235	0.45934	0.4558	0.38921	0.42369	0.37188	0.32921	0.583	0.46127	0.50453	0.60915	0.45504	0.40103	0.50519	0.32821	0.46446	0.51026	0.37242	0.4018
1237.5	0.58334	0.46576	0.4756	0.49992	0.49659	0.42541	0.57047	0.52772	0.47383	0.5753	0.37987	0.24765	0.45935	0.59617	0.60318	0.42673	0.42854	0.6119	0.46059	0.45497	0.39364	0.42317	0.37243	0.33087	0.5808	0.45897	0.50854	0.60842	0.46059	0.40429	0.50951	0.33085	0.46432	0.50836	0.37468	0.40374
1238.4	0.59757	0.47735	0.47974	0.50787	0.50136	0.43354	0.57404	0.53454	0.48271	0.57982	0.39445	0.24554	0.46635	0.59759	0.61155	0.43609	0.44064	0.61889	0.46791	0.46065	0.40444	0.42939	0.37908	0.33799	0.58916	0.46726	0.51393	0.61379	0.47185	0.41495	0.51758	0.34216	0.47254	0.51625	0.38244	0.41315
1239.3	0.60737	0.4878	0.48766	0.51751	0.50867	0.44022	0.58444	0.54418	0.49109	0.59117	0.40988	0.25031	0.47563	0.60582	0.62744	0.44907	0.45041	0.63073	0.4802	0.47152	0.41771	0.43512	0.38902	0.34847	0.59804	0.47505	0.52274	0.62316	0.48544	0.42891	0.53004	0.35633	0.48267	0.52558	0.39491	0.42719
1240.2	0.61409	0.48232	0.48201	0.51656	0.50712	0.43608	0.58046	0.54	0.48953	0.58689	0.41222	0.24737	0.47392	0.59578	0.62799	0.45117	0.44951	0.62764	0.47862	0.46962	0.41938	0.43296	0.38756	0.34689	0.59693	0.47266	0.51991	0.6242	0.49007	0.42888	0.53314	0.36175	0.48242	0.52277	0.39579	0.42786
1241.1	0.62604	0.49649	0.49005	0.52677	0.51194	0.44216	0.58774	0.54556	0.49255	0.5901	0.42272	0.24972	0.47835	0.59377	0.63412	0.45816	0.45679	0.62694	0.48266	0.47761	0.42858	0.43718	0.3933	0.35262	0.60134	0.47826	0.52398	0.62765	0.49732	0.43571	0.53806	0.37071	0.48818	0.52672	0.4022	0.43508
1242	0.63347	0.51121	0.49665	0.53568	0.5176	0.448	0.59737	0.54806	0.50266	0.59471	0.4299	0.25145	0.48507	0.59402	0.64267	0.4639	0.46742	0.63153	0.48971	0.48619	0.44327	0.44184	0.40052	0.36075	0.6119	0.48636	0.52632	0.63554	0.50975	0.44653	0.54694	0.38574	0.49887	0.53582	0.41058	0.4463
1242.9	0.63016	0.51691	0.49817	0.53881	0.51449	0.4471	0.60549	0.54761	0.50578	0.59701	0.43673	0.25057	0.48582	0.58951	0.64555	0.46715	0.46578	0.63371	0.49607	0.49133	0.44867	0.44043	0.40263	0.36482	0.61376	0.48768	0.53078	0.63854	0.51142	0.45289	0.54946	0.39178	0.50239	0.53635	0.41484	0.44925
1243.8	0.63333	0.52312	0.4995	0.54264	0.5124	0.44724	0.60524	0.55052	0.50917	0.59421	0.44231	0.25101	0.48779	0.58342	0.64704	0.47256	0.46646	0.63362	0.49644	0.4944	0.45383	0.44191	0.40369	0.36962	0.61822	0.49239	0.53221	0.6398	0.51684	0.45842	0.55235	0.39518	0.50632	0.54036	0.41809	0.45475
1244.6	0.63202	0.53406	0.50449	0.54669	0.50851	0.44634	0.6067	0.55367	0.51396	0.59539	0.44287	0.24999	0.49193	0.58471	0.64946	0.47713	0.46918	0.63495	0.49534	0.49902	0.46042	0.44241	0.40639	0.37272	0.61862	0.4959	0.53114	0.63965	0.51857	0.46178	0.55405	0.39638	0.51128	0.54283	0.42178	0.45783
1245.6	0.62671	0.53038	0.50046	0.54355	0.49916	0.44054	0.60231	0.54848	0.51121	0.5916	0.43784	0.24754	0.49094	0.57623	0.64518	0.47571	0.46798	0.63198	0.49206	0.49723	0.46166	0.43939	0.40342	0.37286	0.61733	0.49387	0.5284	0.63635	0.51852	0.46238	0.55333	0.39512	0.51032	0.54045	0.42047	0.45572
1246.4	0.62707	0.53059	0.50344	0.54255	0.49355	0.44086	0.60198	0.55238	0.50945	0.59182	0.4443	0.24663	0.49293	0.57165	0.64332	0.4851	0.46425	0.63402	0.49382	0.50084	0.46267	0.44073	0.40633	0.37541	0.61915	0.49706	0.53158	0.63736	0.51722	0.46608	0.55502	0.39711	0.5121	0.54145	0.42551	0.45753
1247.3	0.62723	0.53775	0.50022	0.54541	0.49065	0.43763	0.59432	0.55362	0.50745	0.58856	0.44529	0.24486	0.49395	0.56949	0.64167	0.48868	0.46444	0.63276	0.48836	0.50012	0.46874	0.44226	0.40729	0.37783	0.62025	0.50079	0.5316	0.63926	0.5214	0.46813	0.55653	0.39874	0.51365	0.543	0.43147	0.46039
1248.2	0.63023	0.54344	0.49644	0.5376	0.48576	0.43634	0.58644	0.54948	0.50435	0.5879	0.44001	0.24164	0.49529	0.56328	0.63688	0.48777	0.46253	0.62732	0.48291	0.49757	0.46851	0.44235	0.40398	0.37645	0.61614	0.5003	0.52853	0.63613	0.51759	0.46695	0.55382	0.39688	0.51202	0.5416	0.43275	0.45815
1249.1	0.62859	0.55222	0.49184	0.54092	0.48817	0.43875	0.58701	0.55187	0.5014	0.59138	0.44901	0.24333	0.49821	0.56575	0.63466	0.49238	0.46277	0.62763	0.48923	0.50012	0.4722	0.44537	0.40791	0.3814	0.62062	0.50505	0.532	0.63894	0.52162	0.47414	0.55776	0.40117	0.5122	0.54454	0.43823	0.46121
1250	0.63599	0.56032	0.49224	0.54036	0.48969	0.44667	0.58477	0.55596	0.50303	0.59557	0.45285	0.24541	0.49985	0.56745	0.63402	0.4974	0.46658	0.63083	0.49357	0.50194	0.47503	0.44535	0.412	0.38723	0.62156	0.51108	0.53464	0.64189	0.52457	0.47862	0.56341	0.40674	0.51627	0.54825	0.44438	0.4661
1250.9	0.63511	0.56664	0.48404	0.53589	0.48886	0.45014	0.58259	0.55345	0.50273	0.59668	0.45011	0.24514	0.50105	0.57082	0.63343	0.49393	0.46973	0.62773	0.49567	0.50019	0.47611	0.44336	0.41321	0.38939	0.61905	0.51313	0.5362	0.63977	0.52589	0.48116	0.56555	0.40781	0.51627	0.54746	0.44824	0.46609
1251.8	0.64098	0.56652	0.49085	0.53495	0.49494	0.45996	0.5864	0.55964	0.50457	0.60391	0.45528	0.25143	0.5107	0.57422	0.64197	0.50167	0.47748	0.63338	0.50834	0.50711	0.47775	0.4449	0.42027	0.3953	0.62465	0.5195	0.54159	0.6442	0.53334	0.48994	0.574	0.41192	0.51955	0.55579	0.4585	0.47264
1252.7	0.63093	0.5602	0.48495	0.53264	0.48732	0.4559	0.58172	0.55853	0.49857	0.60001	0.45466	0.24964	0.50998	0.56862	0.63428	0.49551	0.47234	0.62749	0.50922	0.50386	0.4749	0.44015	0.42058	0.39406	0.61899	0.51648	0.53934	0.64189	0.53267	0.48746	0.57491	0.41181	0.51667	0.55331	0.46038	0.47087
1253.6	0.63383	0.55764	0.47995	0.52571	0.48203	0.45565	0.57908	0.5581	0.49672	0.59919	0.44788	0.24669	0.51285	0.56616	0.62756	0.49456	0.47229	0.62245	0.50859	0.50453	0.47286	0.43585	0.42072	0.39232	0.61362	0.51624	0.54282	0.63952	0.53222	0.4872	0.57833	0.41147	0.51667	0.55309	0.46622	0.47239
1254.5	0.63705	0.55769	0.47612	0.52856	0.48443	0.45341	0.57616	0.56047	0.49517	0.59809	0.44501	0.24524	0.51707	0.57181	0.62476	0.49502	0.46927	0.6191	0.51305	0.50613	0.47177	0.43468	0.42221	0.39188	0.61522	0.51565	0.54589	0.6399	0.5334	0.48985	0.58092	0.41167	0.51559	0.55275	0.47113	0.47525
1255.4	0.63189	0.5534	0.47608	0.52735	0.48505	0.44908	0.56741	0.56426	0.48758	0.5959	0.44092	0.24859	0.51966	0.56768	0.61529	0.49665	0.46969	0.61215	0.5112	0.5064	0.4675	0.43199	0.42058	0.39266	0.61395	0.51526	0.54521	0.63925	0.53621	0.49031	0.58025	0.41135	0.51375	0.55252	0.47627	0.47601
1256.3	0.6315	0.55547	0.46342	0.52459	0.48113	0.44219	0.56193	0.55928	0.47933	0.58906	0.43713	0.24708	0.51841	0.56599	0.59914	0.49318	0.4628	0.59958	0.50722	0.5018	0.46226	0.42739	0.41538	0.38847	0.60935	0.50856	0.54107	0.63559	0.5321	0.48827	0.57936	0.40832	0.51027	0.54363	0.47436	0.47317
1257.2	0.62994	0.55501	0.45465	0.52057	0.48182	0.44146	0.55896	0.55938	0.47485	0.58807	0.43609	0.24766	0.52119	0.56754	0.58587	0.49813	0.4628	0.59708	0.50729	0.50467	0.45992	0.42561	0.41485	0.38839	0.61132	0.51053	0.54298	0.63456	0.53388	0.4931	0.58149	0.40836	0.51109	0.54353	0.48078	0.47424
1258	0.6371	0.55453	0.45727	0.52246	0.48614	0.44566	0.55817	0.56333	0.47303	0.58818	0.44064	0.25446	0.5269	0.57182	0.58646	0.50533	0.46647	0.59961	0.51332	0.50708	0.46074	0.4276	0.41674	0.39311	0.61936	0.51329	0.54684	0.63906	0.53962	0.49947	0.5826	0.41107	0.51413	0.54428	0.48688	0.47829
1258.9	0.63311	0.55355	0.45424	0.51494	0.48211	0.44372	0.55317	0.56048	0.46789	0.58436	0.43986	0.25446	0.52894	0.56977	0.57731	0.50394	0.46709	0.59285	0.51304	0.50457	0.45493	0.42788	0.41431	0.39029	0.61809	0.51292	0.54691	0.63709	0.54163	0.49852	0.58079	0.40945	0.51285	0.54355	0.49352	0.47705
1259.8	0.63281	0.55088	0.44761	0.50422	0.47702	0.44452	0.54657	0.55826	0.46358	0.58007	0.4416	0.25516	0.53053	0.57318	0.57323	0.50167	0.46839	0.59385	0.51454	0.5034	0.45305	0.42666	0.41152	0.38806	0.61921	0.51149	0.54703	0.63487	0.53894	0.49632	0.58154	0.40597	0.51111	0.54373	0.49507	0.47628
1260.7	0.62846	0.54146	0.44808	0.50233	0.47861	0.44959	0.5439	0.56236	0.46338	0.58011	0.44518	0.2574	0.53624	0.57874	0.57465	0.50428	0.47691	0.59788	0.51923	0.50581	0.453	0.42795	0.41234	0.38826	0.62111	0.51634	0.55039	0.63479	0.54314	0.49565	0.58396	0.40899	0.51327	0.54726	0.50122	0.47951
1261.6	0.62951	0.5363	0.4453	0.49763	0.47845	0.45335	0.53991	0.56192	0.46073	0.57746	0.44575	0.26167	0.53636	0.58053	0.57441	0.50598	0.48057	0.59635	0.5201	0.50555	0.45399	0.42739	0.41129	0.38977	0.62282	0.51398	0.55101	0.63588	0.5435	0.49495	0.58108	0.40738	0.51283	0.54688	0.50423	0.48188
1262.5	0.61016	0.52335	0.43428	0.48788	0.47107	0.44959	0.52868	0.55491	0.45153	0.56922	0.43645	0.25904	0.5277	0.57677	0.56002	0.49732	0.47316	0.58687	0.51376	0.5004	0.4475	0.42101	0.40401	0.38393	0.61658	0.50829	0.54313	0.62847	0.53519	0.48859	0.57483	0.40294	0.50915	0.54084	0.50141	0.47626
1263.4	0.59617	0.50579	0.42092	0.47766	0.46523	0.44675	0.519	0.55181	0.44028	0.56066	0.43317	0.25909	0.52129	0.56979	0.55011	0.49765	0.46708	0.57929	0.50952	0.49595	0.44482	0.41469	0.4	0.382	0.61421	0.50192	0.53687	0.62481	0.52855	0.48376	0.57053	0.39922	0.50465	0.53608	0.49787	0.47211
1264.3	0.58475	0.49475	0.41461	0.47358	0.45802	0.44719	0.5185	0.54724	0.43464	0.55797	0.42613	0.26058	0.51718	0.56734	0.54496	0.49881	0.46167	0.57301	0.50993	0.49099	0.44359	0.41294	0.39614	0.38016	0.61073	0.49717	0.53292	0.62305	0.5272	0.47935	0.56655	0.39759	0.50269	0.53142	0.49584	0.47185
1265.2	0.57287	0.4839	0.40564	0.45949	0.44639	0.44483	0.50407	0.53668	0.42641	0.54792	0.41358	0.25683	0.50669	0.56109	0.53029	0.49155	0.45181	0.56242	0.5008	0.48393	0.44004	0.4069	0.3884	0.37634	0.60739	0.48711	0.52619	0.61593	0.51562	0.47222	0.55678	0.39028	0.49634	0.52313	0.49002	0.46742
1266.1	0.57184	0.47898	0.40288	0.45843	0.4444	0.45008	0.49853	0.53698	0.42325	0.54507	0.4118	0.25606	0.50944	0.56559	0.52967	0.49416	0.45227	0.55972	0.50666	0.48152	0.44278	0.40549	0.38834	0.37464	0.61103	0.48708	0.52546	0.61531	0.51307	0.46986	0.55684	0.394	0.49655	0.52202	0.49188	0.4671
1266.9	0.57674	0.47574	0.40723	0.45473	0.44544	0.45441	0.49859	0.53903	0.42097	0.54149	0.41608	0.2574	0.51535	0.56598	0.53366	0.50258	0.45757	0.55866	0.51129	0.48015	0.44302	0.40771	0.38844	0.37392	0.61605	0.48546	0.52772	0.61515	0.51463	0.46758	0.55788	0.3964	0.49692	0.52476	0.49363	0.4685
1267.8	0.573	0.47167	0.41248	0.4514	0.44191	0.46441	0.49764	0.5365	0.42251	0.54417	0.41256	0.25973	0.5164	0.56855	0.53513	0.5077	0.46042	0.55975	0.5125	0.47816	0.44532	0.40986	0.38791	0.37547	0.61924	0.4851	0.52829	0.6155	0.51545	0.46985	0.55742	0.39763	0.50247	0.52604	0.49613	0.47109
1268.7	0.57252	0.47194	0.41422	0.44876	0.44376	0.47004	0.49302	0.53481	0.42296	0.54329	0.41271	0.25865	0.5198	0.56751	0.53143	0.51171	0.46006	0.55877	0.51171	0.478	0.4464	0.41028	0.38907	0.37529	0.62469	0.48837	0.5302	0.61781	0.51511	0.47073	0.55682	0.40208	0.50699	0.52797	0.50228	0.47224
1269.6	0.57377	0.47599	0.41689	0.44769	0.44447	0.47464	0.49264	0.53626	0.42252	0.54476	0.41491	0.25992	0.51924	0.5663	0.53286	0.52095	0.45966	0.55964	0.51603	0.47637	0.44724	0.41484	0.38956	0.37694	0.63037	0.49245	0.53054	0.62052	0.51803	0.47076	0.55328	0.40521	0.51047	0.53183	0.50564	0.471
1270.5	0.57331	0.47834	0.41911	0.44588	0.44881	0.48248	0.49476	0.53578	0.42499	0.55036	0.41689	0.26364	0.51953	0.56442	0.53575	0.52877	0.46369	0.56653	0.5197	0.47697	0.44931	0.42124	0.39182	0.38035	0.63689	0.49537	0.53532	0.62312	0.5225	0.47232	0.55766	0.41108	0.51607	0.53711	0.5101	0.47411
1271.4	0.56294	0.47778	0.41846	0.446	0.44945	0.48999	0.49109	0.53263	0.42912	0.55943	0.41918	0.26629	0.51743	0.56393	0.53955	0.52957	0.46736	0.57127	0.52156	0.47494	0.45414	0.42553	0.39294	0.38338	0.64297	0.4979	0.53918	0.62584	0.52432	0.47207	0.55702	0.41703	0.51619	0.53976	0.51627	0.47656
1272.3	0.5623	0.48016	0.41363	0.44448	0.4462	0.49142	0.48582	0.52687	0.42584	0.55426	0.42168	0.26362	0.5154	0.55596	0.54067	0.52839	0.46698	0.57158	0.51988	0.47083	0.45261	0.42501	0.39067	0.38203	0.64767	0.49893	0.53819	0.62484	0.52277	0.46724	0.55463	0.42405	0.51389	0.54036	0.51631	0.47334
1273.2	0.56509	0.481	0.41844	0.44904	0.4524	0.50062	0.48629	0.52949	0.43197	0.55982	0.43155	0.26672	0.51556	0.55834	0.54978	0.53713	0.476	0.57661	0.52705	0.47233	0.45723	0.43186	0.3936	0.38595	0.65762	0.50243	0.54457	0.62827	0.52681	0.47206	0.55906	0.43405	0.51691	0.54769	0.521	0.47646
1274.1	0.56495	0.46943	0.41079	0.44781	0.45132	0.50116	0.48085	0.52631	0.43073	0.5612	0.42419	0.2654	0.51339	0.54868	0.55019	0.535	0.47625	0.57471	0.52295	0.46731	0.45665	0.4318	0.39143	0.38393	0.65913	0.49678	0.54365	0.6247	0.52351	0.47029	0.55964	0.4385	0.5162	0.54894	0.51904	0.4763
1274.9	0.556	0.45935	0.40648	0.44433	0.44609	0.49883	0.47454	0.51664	0.42732	0.55354	0.41739	0.25863	0.50461	0.53699	0.54595	0.52959	0.46772	0.56694	0.51549	0.45634	0.44883	0.42768	0.38476	0.37984	0.65866	0.48853	0.53429	0.61825	0.51721	0.46157	0.55038	0.43577	0.51086	0.54351	0.5114	0.47083
1275.8	0.56223	0.45676	0.40339	0.44286	0.44611	0.50441	0.4744	0.51339	0.42548	0.54945	0.4189	0.2555	0.50156	0.53098	0.54728	0.5325	0.46617	0.5691	0.51415	0.45367	0.44587	0.43105	0.38384	0.3844	0.6646	0.48944	0.53077	0.61901	0.51691	0.46515	0.55281	0.44232	0.51493	0.54694	0.51185	0.47348
1276.7	0.56842	0.45023	0.40475	0.44218	0.45076	0.50366	0.47349	0.51174	0.42367	0.54983	0.41775	0.2534	0.49763	0.52708	0.54333	0.52947	0.46843	0.56627	0.51001	0.44902	0.44216	0.43325	0.38067	0.38537	0.66607	0.48443	0.52712	0.61533	0.51341	0.46215	0.5517	0.44336	0.51403	0.54829	0.50707	0.4746
1277.6	0.5681	0.44447	0.4047	0.43689	0.44818	0.50474	0.47003	0.50637	0.41718	0.54242	0.41141	0.24904	0.4937	0.51908	0.54529	0.52517	0.46802	0.56633	0.50999	0.44307	0.4372	0.43298	0.37654	0.38387	0.66805	0.47954	0.52139	0.6105	0.50829	0.45486	0.54764	0.44307	0.51316	0.5463	0.50111	0.47481
1278.5	0.56928	0.4473	0.41113	0.43329	0.45046	0.51205	0.47202	0.50194	0.41513	0.53263	0.40952	0.24619	0.4906	0.5158	0.54686	0.52499	0.4715	0.56781	0.51459	0.43777	0.43206	0.43361	0.37417	0.38331	0.6729	0.47821	0.51685	0.60889	0.50599	0.45192	0.54742	0.44575	0.51319	0.54696	0.49749	0.47363
1279.4	0.58715	0.45438	0.42462	0.44046	0.45908	0.52407	0.47588	0.51273	0.42106	0.53748	0.42073	0.24839	0.49699	0.52333	0.56221	0.53268	0.48338	0.57567	0.52446	0.44478	0.43818	0.44431	0.38159	0.39104	0.68734	0.48697	0.52606	0.61792	0.51313	0.46427	0.55803	0.46083	0.52203	0.55957	0.50398	0.48584
1280.3	0.58596	0.44344	0.4197	0.43607	0.45155	0.5187	0.46758	0.50571	0.41279	0.52434	0.41021	0.24254	0.48691	0.51553	0.55882	0.52287	0.47427	0.56175	0.51846	0.43606	0.42945	0.43997	0.37374	0.38328	0.6808	0.47675	0.5187	0.61116	0.50218	0.4539	0.54882	0.45476	0.51681	0.55228	0.49175	0.47747
1281.2	0.58478	0.44252	0.42395	0.43849	0.45233	0.52597	0.46721	0.50952	0.4129	0.52348	0.40942	0.24007	0.48664	0.51526	0.56954	0.52871	0.47315	0.56446	0.52497	0.43801	0.43013	0.44535	0.37507	0.38324	0.68729	0.47737	0.51981	0.6136	0.50049	0.45543	0.55125	0.4615	0.5202	0.55491	0.49324	0.47857
1282	0.58596	0.441	0.42061	0.43855	0.45362	0.52735	0.46678	0.50956	0.41284	0.52151	0.40505	0.23851	0.48448	0.51459	0.57552	0.526	0.47041	0.56088	0.52483	0.43561	0.42701	0.44771	0.37478	0.38456	0.68989	0.47581	0.52078	0.61379	0.50099	0.45766	0.55392	0.46701	0.52276	0.55719	0.49214	0.48126
1282.9	0.58069	0.4359	0.41408	0.43991	0.44769	0.52548	0.45917	0.50288	0.40402	0.51389	0.39977	0.23637	0.4789	0.51031	0.57434	0.51819	0.46234	0.54934	0.51884	0.43142	0.4205	0.44375	0.37182	0.38193	0.68363	0.46902	0.51511	0.61023	0.49622	0.45427	0.55005	0.46776	0.51914	0.5522	0.48731	0.47835
1283.8	0.5751	0.4319	0.40735	0.44234	0.44734	0.52673	0.45841	0.49956	0.40221	0.5121	0.3987	0.23632	0.47667	0.50938	0.57464	0.51447	0.45872	0.54571	0.52156	0.42979	0.41932	0.44338	0.36944	0.3825	0.68452	0.46484	0.51204	0.60963	0.49389	0.45176	0.54914	0.47083	0.52006	0.55359	0.48588	0.47645
1284.7	0.57433	0.43538	0.41135	0.44685	0.45184	0.53259	0.45764	0.49743	0.40318	0.51228	0.39604	0.23376	0.47609	0.50736	0.57351	0.51194	0.46057	0.54428	0.52737	0.42797	0.41839	0.44342	0.36997	0.38121	0.68676	0.46287	0.50889	0.60696	0.49427	0.45501	0.55135	0.47424	0.52272	0.55705	0.48427	0.47849
1285.6	0.57838	0.43376	0.40901	0.44921	0.45329	0.53927	0.45946	0.49136	0.40192	0.50733	0.39265	0.23378	0.47049	0.50376	0.57341	0.50858	0.4597	0.54094	0.53009	0.42638	0.41626	0.44037	0.36996	0.38047	0.68453	0.46161	0.50527	0.60643	0.49224	0.45737	0.5499	0.4773	0.52494	0.55856	0.4803	0.48133
1286.5	0.58035	0.43055	0.40571	0.45344	0.45061	0.54389	0.46139	0.49156	0.40248	0.50282	0.39993	0.23166	0.46501	0.50228	0.57137	0.51064	0.4591	0.53597	0.53655	0.42644	0.41522	0.44023	0.37061	0.37994	0.68283	0.45837	0.49807	0.60471	0.4874	0.45981	0.54876	0.47901	0.52701	0.55818	0.47828	0.48115
1287.4	0.58383	0.42786	0.40715	0.45992	0.45498	0.55329	0.46628	0.49402	0.41123	0.51123	0.40555	0.23283	0.46561	0.50892	0.57621	0.51629	0.46497	0.5403	0.54475	0.43238	0.41645	0.44576	0.37344	0.38381	0.68518	0.46172	0.49955	0.60717	0.4886	0.46601	0.554	0.48532	0.53361	0.56575	0.48118	0.48835
1288.3	0.57573	0.41291	0.39531	0.44959	0.44067	0.54586	0.45903	0.48031	0.39936	0.49589	0.39522	0.22397	0.45024	0.49302	0.56295	0.50849	0.45397	0.52352	0.53857	0.41939	0.40246	0.43465	0.36389	0.37236	0.66579	0.44932	0.48504	0.59137	0.47326	0.45525	0.54212	0.47206	0.52473	0.55173	0.46776	0.47736
1289.1	0.58207	0.41505	0.39574	0.45498	0.44334	0.5547	0.46884	0.48756	0.40422	0.49947	0.4031	0.22646	0.45261	0.49857	0.57086	0.52091	0.4637	0.52654	0.55239	0.42513	0.40638	0.4408	0.36995	0.38024	0.66696	0.45416	0.49196	0.59536	0.47721	0.46429	0.54744	0.4829	0.53501	0.55982	0.47523	0.48591
1290	0.57571	0.41211	0.39554	0.45296	0.43969	0.55342	0.46845	0.4867	0.40319	0.49518	0.40168	0.22515	0.44914	0.4965	0.5664	0.52076	0.46355	0.51836	0.55913	0.42221	0.4041	0.44134	0.36915	0.37959	0.65979	0.45014	0.48689	0.59162	0.4742	0.46398	0.54345	0.48301	0.53544	0.55822	0.47401	0.48497
1290.9	0.57207	0.40192	0.38963	0.45092	0.43668	0.55151	0.46653	0.47668	0.39676	0.48916	0.3961	0.22311	0.44267	0.48942	0.5539	0.52052	0.46216	0.51187	0.55786	0.41786	0.40018	0.43847	0.36582	0.37473	0.6503	0.4459	0.48136	0.5885	0.47017	0.46406	0.53772	0.48021	0.53354	0.55697	0.46929	0.48234
1291.8	0.57668	0.40002	0.38753	0.44739	0.43361	0.55311	0.46595	0.47784	0.39501	0.48589	0.40119	0.22358	0.44039	0.48379	0.54999	0.52368	0.46286	0.50967	0.5642	0.41508	0.40233	0.43816	0.36622	0.37396	0.64316	0.44243	0.48015	0.58515	0.46752	0.46581	0.53319	0.47796	0.5359	0.55658	0.46483	0.48352
1292.7	0.57457	0.39352	0.38469	0.43938	0.43059	0.55288	0.46407	0.47111	0.38813	0.48121	0.39769	0.22427	0.43948	0.47908	0.54188	0.51749	0.46397	0.50614	0.5634	0.413	0.40184	0.43669	0.36548	0.37095	0.63337	0.43706	0.47661	0.58181	0.46497	0.46919	0.5273	0.47703	0.53458	0.55633	0.46088	0.48466
1293.6	0.57348	0.39281	0.38104	0.43158	0.42441	0.55023	0.46396	0.4646	0.38273	0.47576	0.40306	0.22366	0.43817	0.47735	0.53341	0.51097	0.45835	0.50257	0.56002	0.40847	0.39743	0.43179	0.36236	0.36459	0.62203	0.43436	0.46822	0.57765	0.46035	0.46821	0.52175	0.47066	0.52948	0.55192	0.45426	0.4823
1294.4	0.5662	0.38626	0.36877	0.42364	0.41717	0.54177	0.46139	0.45619	0.37505	0.47216	0.40393	0.2201	0.43483	0.47438	0.52486	0.5033	0.45269	0.49911	0.55372	0.40257	0.39198	0.42651	0.35672	0.35866	0.61097	0.42712	0.46527	0.5737	0.45543	0.46786	0.51392	0.46596	0.52443	0.54812	0.45109	0.47936
1295.3	0.55841	0.38666	0.36496	0.4182	0.40974	0.5368	0.45573	0.44992	0.37134	0.46983	0.40153	0.21825	0.43407	0.4701	0.52197	0.4957	0.4506	0.49514	0.55043	0.39624	0.38666	0.42255	0.35374	0.35552	0.59661	0.41941	0.46268	0.56757	0.44973	0.4641	0.50601	0.45952	0.5216	0.54323	0.44451	0.47601
1296.2	0.54789	0.38987	0.36226	0.41426	0.40715	0.53034	0.45726	0.44101	0.36391	0.46748	0.4044	0.21405	0.43304	0.47156	0.51983	0.49261	0.44737	0.48894	0.55134	0.39355	0.38604	0.42089	0.35309	0.35383	0.5885	0.41737	0.46155	0.56699	0.45004	0.4647	0.5	0.46036	0.52022	0.54069	0.44701	0.47613
1297.1	0.54674	0.39802	0.36505	0.4197	0.40953	0.53176	0.46183	0.44764	0.36826	0.47387	0.40979	0.21576	0.43801	0.48209	0.52586	0.50123	0.45488	0.49285	0.55669	0.39763	0.39026	0.42532	0.35788	0.35859	0.58771	0.42265	0.46659	0.57251	0.45633	0.47095	0.50313	0.46324	0.52827	0.54688	0.45254	0.48268
1298	0.54644	0.39856	0.35974	0.41601	0.41026	0.52867	0.46153	0.43987	0.36361	0.47453	0.40642	0.21401	0.441	0.48137	0.52595	0.5	0.45566	0.487	0.55477	0.39309	0.39071	0.42386	0.35764	0.35941	0.58053	0.4183	0.46568	0.57319	0.45263	0.47118	0.49678	0.46023	0.52564	0.54436	0.45108	0.48303
1298.9	0.54375	0.39886	0.35863	0.41288	0.40628	0.52738	0.45941	0.43706	0.36025	0.47703	0.40414	0.2127	0.44425	0.48393	0.52327	0.49898	0.45546	0.48156	0.55286	0.38835	0.39145	0.42233	0.35864	0.35879	0.57229	0.41481	0.46049	0.56963	0.44963	0.46757	0.49424	0.45328	0.52524	0.54291	0.44406	0.48165
1299.8	0.55192	0.4025	0.3581	0.41528	0.40653	0.52834	0.46456	0.44255	0.35582	0.4823	0.40323	0.2117	0.45058	0.48805	0.52464	0.50246	0.45789	0.48238	0.55593	0.39031	0.3962	0.42406	0.3625	0.36353	0.57093	0.41934	0.46322	0.57198	0.4516	0.47269	0.49405	0.45357	0.52485	0.54449	0.4461	0.48602
1300.6	0.54114	0.39629	0.3542	0.4051	0.39905	0.52231	0.46441	0.43971	0.34964	0.48029	0.39531	0.20963	0.44863	0.48352	0.51954	0.49461	0.45166	0.4793	0.54949	0.38579	0.39009	0.42024	0.35985	0.36219	0.56268	0.41647	0.45811	0.56913	0.44775	0.46874	0.48807	0.44361	0.52002	0.53955	0.43824	0.48165
1301.5	0.53608	0.40273	0.35678	0.40148	0.39415	0.51904	0.46384	0.43639	0.34763	0.48135	0.39709	0.20979	0.45174	0.48427	0.51595	0.48769	0.44703	0.4753	0.5468	0.38318	0.3894	0.41985	0.36052	0.36438	0.55875	0.41413	0.45758	0.56943	0.44267	0.46702	0.4825	0.44118	0.51522	0.53861	0.4347	0.48069
1302.4	0.52655	0.39139	0.3491	0.39057	0.38419	0.50755	0.45678	0.43248	0.34422	0.47696	0.38682	0.20777	0.44544	0.47901	0.50388	0.47843	0.43918	0.47176	0.53861	0.37679	0.38793	0.41504	0.3557	0.36136	0.54905	0.40601	0.45046	0.56293	0.43691	0.45891	0.47198	0.43174	0.5103	0.53132	0.42788	0.47259
1303.3	0.52446	0.39233	0.34761	0.38841	0.38603	0.50716	0.46012	0.43309	0.34583	0.48019	0.383	0.20973	0.44788	0.47857	0.50469	0.47617	0.44232	0.47604	0.53668	0.38086	0.39168	0.41515	0.35805	0.36766	0.54763	0.40625	0.45416	0.56673	0.43657	0.46337	0.46748	0.43016	0.51054	0.53211	0.42985	0.47396
1304.2	0.51575	0.39346	0.34247	0.37497	0.38287	0.49613	0.4574	0.4221	0.34299	0.47445	0.37937	0.20908	0.44158	0.47586	0.49341	0.46734	0.4319	0.46803	0.52056	0.3752	0.38887	0.41007	0.35348	0.36511	0.53935	0.398	0.4458	0.56142	0.43035	0.45424	0.45886	0.42099	0.50598	0.5263	0.42442	0.46481
1305.1	0.52437	0.39251	0.33592	0.37175	0.38257	0.49104	0.45418	0.41999	0.34135	0.46915	0.37377	0.20977	0.44329	0.47304	0.4848	0.46031	0.42837	0.46378	0.50976	0.37062	0.39086	0.40834	0.35445	0.36645	0.53382	0.3918	0.44246	0.5604	0.42488	0.44827	0.45511	0.41585	0.50336	0.52388	0.42127	0.45984
1305.9	0.52647	0.39072	0.33342	0.36971	0.3865	0.48924	0.45727	0.41552	0.33739	0.46454	0.367	0.20985	0.44347	0.47231	0.4857	0.46053	0.42696	0.46812	0.50716	0.36743	0.39421	0.40917	0.35547	0.36576	0.5281	0.38713	0.44095	0.56141	0.42287	0.44535	0.45151	0.41003	0.50411	0.51798	0.41819	0.45687
1306.8	0.51379	0.39571	0.33453	0.36944	0.38788	0.48817	0.45962	0.41298	0.33247	0.46259	0.35958	0.20922	0.44301	0.47037	0.48744	0.4586	0.42177	0.46426	0.49992	0.36531	0.39804	0.40882	0.35872	0.36739	0.52516	0.38552	0.43915	0.56111	0.42147	0.44028	0.45163	0.40546	0.50226	0.51687	0.41701	0.45499
1307.7	0.51228	0.39827	0.33685	0.36619	0.3884	0.48244	0.45681	0.40919	0.32772	0.45151	0.35425	0.20776	0.44469	0.46968	0.48301	0.45265	0.41032	0.45762	0.49231	0.36003	0.40003	0.40472	0.35952	0.36337	0.51964	0.3823	0.43596	0.55698	0.4161	0.42878	0.44714	0.39945	0.4971	0.50871	0.41205	0.44938
1308.6	0.51143	0.39533	0.34064	0.36911	0.39719	0.48423	0.45981	0.41091	0.32677	0.44916	0.3539	0.20935	0.45102	0.46895	0.48634	0.44751	0.41247	0.46266	0.48883	0.36035	0.40703	0.40353	0.36509	0.36795	0.51845	0.38194	0.4342	0.56079	0.41427	0.42833	0.4458	0.39619	0.49708	0.50826	0.41179	0.44964
1309.5	0.50289	0.40539	0.347	0.37225	0.40486	0.48237	0.46428	0.41537	0.32806	0.45302	0.35625	0.21163	0.45474	0.47342	0.49174	0.4494	0.41828	0.46706	0.48502	0.3653	0.41956	0.40595	0.37024	0.37346	0.5193	0.38556	0.43703	0.56646	0.41571	0.42699	0.44429	0.3959	0.50009	0.51299	0.4153	0.45275
1310.3	0.48497	0.39576	0.33722	0.36196	0.40558	0.46839	0.45594	0.41008	0.32244	0.44625	0.34155	0.20819	0.44233	0.46134	0.47811	0.43408	0.40604	0.45491	0.46497	0.3589	0.41994	0.39559	0.36471	0.37249	0.51115	0.37964	0.42398	0.55753	0.40582	0.41253	0.43656	0.38615	0.49139	0.5065	0.40815	0.44382
1311.2	0.49654	0.40323	0.34128	0.36934	0.41841	0.47258	0.46577	0.42271	0.33054	0.45029	0.35069	0.21325	0.451	0.46979	0.48311	0.43793	0.41113	0.4628	0.46673	0.36873	0.43365	0.40134	0.37488	0.38505	0.51686	0.38655	0.43137	0.56711	0.41228	0.41697	0.43946	0.39136	0.49928	0.51632	0.41508	0.45216
1312.1	0.49439	0.40361	0.3429	0.37218	0.42639	0.47161	0.47256	0.42784	0.33292	0.45164	0.35053	0.21851	0.45092	0.47011	0.48179	0.44007	0.41458	0.46696	0.46184	0.36877	0.44247	0.40637	0.37823	0.39456	0.51775	0.38871	0.43226	0.57298	0.41554	0.41869	0.44237	0.39083	0.50371	0.52213	0.4177	0.45458
1313	0.49268	0.39887	0.34815	0.37126	0.42658	0.46553	0.47218	0.43031	0.33509	0.44823	0.34253	0.22095	0.45191	0.46689	0.48074	0.44076	0.41043	0.46672	0.45708	0.36617	0.45348	0.40951	0.37796	0.39829	0.51687	0.38696	0.43118	0.57426	0.41419	0.41281	0.44201	0.39043	0.50576	0.52464	0.41904	0.45381
1313.9	0.49552	0.38736	0.35505	0.37182	0.43161	0.46022	0.47318	0.42915	0.33414	0.44003	0.33033	0.22267	0.44786	0.46276	0.47773	0.44205	0.40348	0.46536	0.4536	0.36323	0.45999	0.40658	0.37785	0.40112	0.5159	0.3852	0.42826	0.57088	0.41226	0.41052	0.44121	0.39051	0.50446	0.52272	0.41721	0.45128
1314.8	0.50543	0.39499	0.36892	0.38286	0.43924	0.4648	0.48299	0.43979	0.33974	0.44262	0.33822	0.23003	0.46017	0.47443	0.48188	0.45299	0.40907	0.47582	0.45737	0.37179	0.47519	0.41523	0.38791	0.41315	0.52288	0.39644	0.43539	0.58268	0.42128	0.41803	0.4457	0.39767	0.51381	0.53473	0.42623	0.46018
1315.6	0.49494	0.38703	0.37576	0.38517	0.43506	0.4572	0.47674	0.43695	0.33631	0.43096	0.32699	0.23177	0.45372	0.46869	0.47179	0.44483	0.40239	0.47704	0.44662	0.36896	0.47609	0.40965	0.38314	0.41274	0.51782	0.39166	0.42805	0.57936	0.41458	0.41227	0.44172	0.39513	0.51284	0.53132	0.42182	0.45532
1316.5	0.49974	0.39036	0.38815	0.39302	0.44348	0.46104	0.48381	0.44505	0.34256	0.43419	0.33535	0.23646	0.46136	0.47629	0.47791	0.4513	0.4056	0.48886	0.45262	0.38076	0.49085	0.41559	0.39295	0.42467	0.52585	0.39935	0.43152	0.58839	0.42364	0.41801	0.44649	0.40201	0.52153	0.5408	0.43187	0.46569
1317.4	0.50182	0.39538	0.39529	0.40281	0.45699	0.46383	0.48804	0.45187	0.34736	0.43551	0.33445	0.24204	0.46768	0.48632	0.48351	0.45385	0.40728	0.4949	0.45821	0.389	0.49835	0.41921	0.39988	0.43423	0.5306	0.407	0.43629	0.59482	0.43181	0.42373	0.44979	0.40517	0.52506	0.55009	0.43859	0.47715
1318.3	0.50547	0.40466	0.40617	0.41553	0.46278	0.47406	0.49771	0.46483	0.35419	0.44043	0.34042	0.24927	0.48208	0.49795	0.48954	0.45702	0.41387	0.50769	0.4618	0.39744	0.50728	0.42583	0.40922	0.4423	0.53741	0.41535	0.44087	0.6055	0.43997	0.43152	0.45799	0.41029	0.53085	0.55839	0.44495	0.4864
1319.2	0.50543	0.41231	0.414	0.4239	0.47157	0.48121	0.50469	0.46977	0.36061	0.44282	0.34369	0.25322	0.48322	0.5024	0.49267	0.45826	0.41758	0.51765	0.46562	0.40317	0.51154	0.42885	0.41565	0.44969	0.54221	0.41726	0.44308	0.60832	0.44756	0.43674	0.46566	0.41548	0.53266	0.56462	0.45187	0.49449
1320	0.51156	0.41965	0.42447	0.43167	0.48689	0.48302	0.51361	0.4789	0.36808	0.45246	0.35077	0.25909	0.49474	0.50716	0.50076	0.46447	0.42672	0.52605	0.47559	0.41301	0.52269	0.44056	0.42846	0.46214	0.5517	0.42863	0.45162	0.6165	0.46213	0.44609	0.47461	0.42343	0.53958	0.57499	0.46377	0.507
1320.9	0.5139	0.42799	0.43235	0.44652	0.49379	0.48991	0.52329	0.48996	0.379	0.45624	0.3494	0.26374	0.50367	0.51241	0.50835	0.47166	0.43363	0.53585	0.48	0.42009	0.53104	0.44619	0.43671	0.47254	0.55812	0.43915	0.45802	0.62125	0.47082	0.45603	0.48199	0.43277	0.54521	0.58432	0.47475	0.51618
1321.8	0.50808	0.4368	0.43278	0.45387	0.49523	0.49128	0.52715	0.49556	0.38194	0.45802	0.35172	0.26633	0.50594	0.51205	0.50528	0.47398	0.43725	0.5415	0.48063	0.42428	0.53155	0.44625	0.44411	0.47827	0.56139	0.44455	0.46005	0.62304	0.47664	0.46233	0.48629	0.4359	0.54871	0.58461	0.47843	0.51741
1322.7	0.52005	0.45609	0.44746	0.47122	0.51454	0.50006	0.54171	0.51091	0.39845	0.46998	0.3665	0.27734	0.52154	0.52596	0.52044	0.48997	0.45295	0.55688	0.49527	0.43983	0.54428	0.45969	0.46165	0.49947	0.57718	0.46327	0.47685	0.63611	0.49629	0.48169	0.4989	0.45125	0.56296	0.60408	0.50026	0.53833
1323.6	0.53365	0.46536	0.46113	0.48556	0.52647	0.50846	0.5524	0.52917	0.41104	0.47923	0.37565	0.28673	0.54112	0.53302	0.53492	0.50434	0.46272	0.56831	0.50599	0.45201	0.55471	0.47216	0.47575	0.51472	0.58933	0.47744	0.49306	0.64545	0.51119	0.4967	0.50912	0.46549	0.57326	0.61597	0.51481	0.55143
1324.4	0.54399	0.48366	0.47238	0.50401	0.54202	0.52472	0.56911	0.54587	0.42408	0.49103	0.38903	0.2959	0.55605	0.54629	0.54707	0.52214	0.47415	0.58262	0.51461	0.46372	0.56436	0.47942	0.48845	0.52701	0.60255	0.49208	0.50502	0.65358	0.52187	0.51259	0.51881	0.47492	0.58245	0.62574	0.52531	0.56386
1325.3	0.55536	0.50602	0.4889	0.52146	0.56061	0.53558	0.58184	0.56038	0.43575	0.50457	0.40432	0.30906	0.57002	0.5598	0.55944	0.533	0.48865	0.59469	0.52954	0.47691	0.57171	0.493	0.50403	0.54198	0.61651	0.5053	0.51944	0.66409	0.53739	0.52652	0.5295	0.48493	0.59064	0.63744	0.54019	0.57917
1326.2	0.57566	0.52989	0.51294	0.54349	0.58196	0.55446	0.60111	0.58053	0.45226	0.52028	0.42009	0.32162	0.58823	0.57566	0.57769	0.55388	0.50726	0.61159	0.54505	0.49325	0.58464	0.51091	0.52034	0.55989	0.631	0.52396	0.53575	0.67704	0.5548	0.54481	0.54291	0.50455	0.60329	0.65273	0.55708	0.5969
1327.1	0.58529	0.54495	0.52329	0.55811	0.60179	0.56838	0.61193	0.59097	0.4606	0.53157	0.42692	0.32791	0.60049	0.58525	0.58456	0.56433	0.51651	0.61998	0.55394	0.50482	0.59223	0.52423	0.53095	0.57276	0.64034	0.53565	0.54246	0.68227	0.56491	0.55742	0.55256	0.51485	0.61154	0.65772	0.56358	0.60689
1328	0.58446	0.55999	0.53059	0.57352	0.61737	0.57938	0.62901	0.60333	0.47092	0.54075	0.43504	0.3321	0.61358	0.59497	0.5958	0.57353	0.53032	0.6286	0.56398	0.51872	0.59912	0.53553	0.54601	0.58316	0.65101	0.54912	0.5513	0.69002	0.57548	0.57009	0.56086	0.52409	0.62057	0.66669	0.57435	0.61769
1328.8	0.59624	0.57896	0.54323	0.59447	0.63158	0.58928	0.64239	0.61911	0.48129	0.55115	0.44444	0.34203	0.63184	0.60217	0.60916	0.58568	0.54446	0.63822	0.57914	0.53528	0.60695	0.55	0.56265	0.59815	0.66276	0.5629	0.56524	0.69988	0.59113	0.58603	0.57492	0.54114	0.63052	0.67925	0.58867	0.63254
1329.7	0.61301	0.5983	0.55826	0.61125	0.64856	0.60524	0.66075	0.63223	0.49575	0.56725	0.45456	0.35083	0.65072	0.61358	0.62385	0.60379	0.56131	0.65102	0.59279	0.55387	0.62059	0.56492	0.58142	0.61266	0.67647	0.58319	0.58219	0.71039	0.6062	0.60798	0.58934	0.55862	0.64541	0.69301	0.60165	0.64957
1330.6	0.62791	0.62669	0.58211	0.63594	0.67095	0.6284	0.6881	0.654	0.52233	0.58814	0.47417	0.3654	0.6767	0.63842	0.64764	0.62581	0.58372	0.67366	0.61726	0.58112	0.64415	0.58774	0.60919	0.63797	0.70056	0.60878	0.60861	0.72811	0.63128	0.63601	0.6125	0.58317	0.66458	0.71536	0.6262	0.67828
1331.5	0.63514	0.65819	0.60476	0.66318	0.69217	0.65153	0.71456	0.67808	0.5507	0.61453	0.50254	0.38173	0.69953	0.65724	0.67429	0.64864	0.60993	0.69749	0.64358	0.61142	0.66566	0.61108	0.63822	0.65915	0.72574	0.63383	0.63718	0.74857	0.65685	0.66329	0.63783	0.60704	0.68554	0.74039	0.65337	0.70372
1332.4	0.65802	0.68929	0.63254	0.68824	0.71371	0.67227	0.73136	0.69703	0.57363	0.63573	0.52361	0.39972	0.71934	0.67585	0.69647	0.66767	0.62988	0.71784	0.66642	0.63496	0.6871	0.63239	0.65978	0.68061	0.74693	0.65464	0.66048	0.76595	0.67606	0.68773	0.65836	0.62925	0.7021	0.75734	0.67348	0.72573
1333.2	0.67969	0.7195	0.66235	0.7129	0.74219	0.69757	0.75182	0.713	0.60186	0.65915	0.54444	0.41407	0.74006	0.69798	0.71927	0.68816	0.65077	0.74207	0.69076	0.66197	0.71128	0.65802	0.68716	0.70435	0.77131	0.68035	0.68683	0.7875	0.69861	0.71436	0.68272	0.65451	0.72103	0.778	0.6992	0.74956
1334.1	0.69539	0.74387	0.68101	0.74023	0.76403	0.71613	0.76641	0.72929	0.62586	0.67076	0.56772	0.42509	0.75553	0.71364	0.73767	0.70666	0.66645	0.76003	0.70466	0.68408	0.72827	0.67878	0.70713	0.72167	0.78986	0.69623	0.70516	0.80245	0.71501	0.73225	0.7029	0.67619	0.73464	0.79077	0.71605	0.7664
1335	0.7205	0.77429	0.70422	0.77464	0.7887	0.74392	0.7891	0.75484	0.65219	0.69438	0.60373	0.43958	0.78159	0.73766	0.76231	0.73141	0.69374	0.78604	0.72961	0.71711	0.75432	0.70629	0.73675	0.74534	0.81532	0.72516	0.73291	0.82549	0.74003	0.7614	0.7297	0.70451	0.75764	0.81197	0.74257	0.78982
1335.9	0.74433	0.79941	0.72165	0.80155	0.80765	0.7578	0.80246	0.76923	0.6714	0.70656	0.62233	0.4501	0.79602	0.75215	0.78069	0.75019	0.71098	0.79812	0.74578	0.73824	0.77198	0.72616	0.75749	0.76428	0.83049	0.74358	0.75083	0.83753	0.75663	0.77925	0.7469	0.72647	0.77181	0.8263	0.76118	0.80603
1336.7	0.75403	0.82477	0.74395	0.82864	0.82894	0.77587	0.82235	0.7846	0.69669	0.72478	0.64183	0.46285	0.81619	0.77392	0.80092	0.7736	0.73086	0.82088	0.76478	0.76606	0.79564	0.74964	0.78194	0.78743	0.8474	0.76737	0.77477	0.85493	0.77659	0.80451	0.77001	0.75058	0.79034	0.8423	0.78218	0.824
1337.6	0.77521	0.85097	0.76846	0.85916	0.84995	0.80195	0.84666	0.8107	0.7265	0.74551	0.6742	0.48213	0.83811	0.79885	0.82927	0.80394	0.75532	0.84188	0.78704	0.79413	0.82045	0.77644	0.80609	0.81142	0.86519	0.79228	0.799	0.87152	0.79971	0.8294	0.79294	0.77431	0.80969	0.86153	0.80413	0.84525
1338.5	0.78172	0.8668	0.79095	0.88103	0.87372	0.82404	0.86585	0.82873	0.74903	0.76502	0.69745	0.49914	0.8574	0.81744	0.84661	0.82613	0.77439	0.85931	0.81177	0.8201	0.84325	0.79852	0.83123	0.83402	0.8827	0.81444	0.82032	0.88716	0.8196	0.8516	0.81445	0.79589	0.82942	0.87815	0.82485	0.86267
1339.4	0.7791	0.88213	0.81124	0.89456	0.89132	0.8396	0.87663	0.83912	0.76719	0.77552	0.71067	0.51147	0.86314	0.82735	0.86516	0.84077	0.78682	0.87148	0.82708	0.83708	0.85935	0.81754	0.84906	0.85047	0.89375	0.82873	0.83703	0.89686	0.83237	0.86676	0.8303	0.8111	0.84455	0.89004	0.84178	0.87523
1340.3	0.78622	0.89777	0.83546	0.91257	0.90465	0.86355	0.8949	0.8585	0.78878	0.7868	0.73091	0.5263	0.87755	0.84995	0.87937	0.86235	0.79925	0.89349	0.84978	0.85903	0.88104	0.83736	0.86916	0.86913	0.90866	0.8502	0.85846	0.91353	0.84784	0.88871	0.85126	0.83008	0.8618	0.90173	0.86083	0.89261
1341.1	0.80499	0.91476	0.85363	0.93534	0.9218	0.88762	0.91323	0.87815	0.81311	0.80229	0.75667	0.54041	0.89301	0.86935	0.89619	0.88337	0.81538	0.90924	0.87235	0.88211	0.89691	0.85578	0.89034	0.88806	0.92292	0.87076	0.87629	0.92753	0.86385	0.90421	0.87008	0.84697	0.88005	0.9146	0.88141	0.90859
1342	0.81389	0.93158	0.8685	0.95166	0.94166	0.9076	0.9291	0.89351	0.83604	0.81475	0.7779	0.54945	0.90962	0.88823	0.9142	0.90106	0.83501	0.92925	0.89307	0.90583	0.91554	0.87922	0.91436	0.9064	0.93881	0.89146	0.89574	0.94628	0.88421	0.92423	0.89204	0.87031	0.90156	0.93246	0.90298	0.92753
1342.9	0.8328	0.95292	0.89121	0.96505	0.94957	0.92447	0.94457	0.91791	0.8614	0.83223	0.80135	0.56024	0.92594	0.90915	0.93767	0.91807	0.85493	0.95133	0.91252	0.9277	0.93347	0.90138	0.93177	0.92531	0.9541	0.91187	0.91717	0.96369	0.90348	0.94197	0.91103	0.89116	0.92162	0.94781	0.92343	0.94351
1343.8	0.85246	0.95717	0.90158	0.9711	0.95294	0.93436	0.95371	0.93	0.88008	0.84079	0.81775	0.56751	0.93598	0.9186	0.94144	0.93105	0.85953	0.96032	0.92451	0.94295	0.94533	0.91747	0.94293	0.93482	0.96329	0.9266	0.92989	0.97133	0.91574	0.95092	0.92378	0.90483	0.93465	0.95519	0.93504	0.95064
1344.6	0.86396	0.96826	0.9185	0.97619	0.96156	0.94583	0.96074	0.93941	0.89917	0.8551	0.83576	0.57374	0.94791	0.92776	0.95461	0.94138	0.87038	0.97061	0.93609	0.95731	0.95657	0.93391	0.95611	0.95003	0.9696	0.93801	0.94126	0.97719	0.93171	0.9598	0.93688	0.91888	0.94951	0.96407	0.94586	0.95729
1345.5	0.87589	0.97699	0.93883	0.97899	0.96382	0.96345	0.97239	0.957	0.91917	0.87012	0.85476	0.58368	0.9605	0.94072	0.97021	0.95939	0.88386	0.98061	0.95079	0.97122	0.97456	0.95383	0.9712	0.96479	0.98224	0.95277	0.95523	0.98751	0.95248	0.97349	0.95384	0.93722	0.9663	0.97821	0.95986	0.96854
1346.4	0.87566	0.98055	0.94919	0.97594	0.95707	0.96707	0.97713	0.96583	0.93134	0.87877	0.86122	0.58832	0.95962	0.94769	0.9676	0.96636	0.88278	0.98359	0.9574	0.9764	0.98019	0.96145	0.97656	0.97325	0.98437	0.95836	0.96235	0.98734	0.95959	0.97817	0.95987	0.947	0.97366	0.98014	0.9675	0.96961
1347.3	0.88318	0.97708	0.95773	0.97094	0.95621	0.97495	0.98174	0.96537	0.93978	0.88195	0.87003	0.59186	0.96406	0.94968	0.96589	0.97177	0.88191	0.98007	0.96515	0.98237	0.986	0.9682	0.98297	0.97824	0.98432	0.96293	0.96661	0.98418	0.96798	0.98056	0.96828	0.95378	0.97619	0.98213	0.97534	0.97112
1348.1	0.88254	0.97754	0.97322	0.96718	0.95326	0.98362	0.98795	0.9772	0.95157	0.89407	0.87917	0.59839	0.97033	0.95938	0.97727	0.97962	0.88767	0.97994	0.97588	0.98809	0.98844	0.97446	0.98926	0.98416	0.98806	0.96715	0.97192	0.98523	0.9759	0.98535	0.9785	0.96548	0.9818	0.98528	0.98062	0.9735
1349	0.88607	0.97238	0.97708	0.95942	0.94793	0.99046	0.9938	0.98467	0.96593	0.9035	0.88722	0.60533	0.97638	0.96284	0.98304	0.98742	0.89081	0.98326	0.9831	0.99232	0.9914	0.98278	0.99295	0.98784	0.99266	0.9759	0.98014	0.98887	0.98182	0.9878	0.98437	0.97651	0.98666	0.98924	0.98836	0.97917
1349.9	0.88048	0.96237	0.97206	0.94874	0.94125	0.98814	0.98883	0.98155	0.96894	0.90273	0.88907	0.60516	0.97292	0.95668	0.97649	0.98133	0.88648	0.97764	0.98339	0.98717	0.98571	0.97947	0.98904	0.98339	0.98749	0.97291	0.97695	0.97987	0.97986	0.98349	0.98381	0.97909	0.98646	0.98586	0.98645	0.97681
1350.8	0.87485	0.94456	0.9679	0.93544	0.92763	0.98271	0.97795	0.97323	0.96671	0.89919	0.88496	0.60167	0.96813	0.94999	0.97098	0.97532	0.88299	0.96611	0.98018	0.97803	0.97799	0.97003	0.98042	0.97521	0.97854	0.96674	0.96792	0.9687	0.97233	0.97216	0.97656	0.97144	0.98123	0.97642	0.97735	0.96696
1351.6	0.87623	0.94695	0.96677	0.93295	0.92148	0.98584	0.97754	0.97955	0.9769	0.91248	0.88654	0.60648	0.97232	0.96135	0.97361	0.98131	0.89146	0.97185	0.98385	0.97873	0.97884	0.97536	0.98393	0.97753	0.98108	0.97514	0.97218	0.97115	0.97782	0.97754	0.98127	0.97954	0.98778	0.98029	0.97792	0.96949
1352.5	0.87382	0.93331	0.95586	0.9164	0.90787	0.97573	0.96309	0.96492	0.9724	0.90595	0.87649	0.5995	0.9665	0.95043	0.95593	0.96966	0.88626	0.96157	0.97398	0.9675	0.9681	0.96359	0.97209	0.96929	0.96746	0.96441	0.95675	0.96012	0.96735	0.96536	0.96946	0.97095	0.97939	0.96914	0.96472	0.95793
1353.4	0.86592	0.92363	0.95133	0.90438	0.89486	0.96859	0.95232	0.95426	0.96373	0.90071	0.87259	0.59693	0.95819	0.94302	0.9433	0.95872	0.8772	0.94841	0.96507	0.95652	0.95887	0.94874	0.96539	0.96083	0.95684	0.9518	0.94427	0.94428	0.95649	0.95402	0.95986	0.96457	0.971	0.95721	0.94929	0.94408
1354.3	0.86252	0.91775	0.95466	0.89564	0.88627	0.96671	0.94556	0.9486	0.9621	0.90466	0.87507	0.59655	0.95751	0.94159	0.93337	0.95424	0.8777	0.94121	0.9612	0.95256	0.95135	0.94402	0.96268	0.95761	0.95149	0.94957	0.94085	0.93892	0.95393	0.94997	0.95705	0.96405	0.96741	0.95263	0.94307	0.93768
1355.1	0.86078	0.91005	0.95077	0.87999	0.87046	0.96177	0.93202	0.94057	0.95864	0.905	0.87377	0.5954	0.95358	0.9313	0.92498	0.94324	0.87254	0.92812	0.95273	0.94237	0.94139	0.9345	0.95363	0.94838	0.94081	0.93989	0.93151	0.92798	0.9457	0.94051	0.95047	0.95882	0.95793	0.9429	0.92915	0.92471
1356	0.84026	0.88589	0.93324	0.85316	0.8456	0.94598	0.90912	0.9218	0.94047	0.88938	0.85783	0.58444	0.93366	0.90286	0.90259	0.92243	0.85504	0.90537	0.93183	0.92258	0.91928	0.91128	0.934	0.93036	0.91773	0.91323	0.90646	0.90443	0.92109	0.91645	0.92801	0.94019	0.93645	0.92167	0.90526	0.90203
1356.9	0.83133	0.87351	0.92215	0.83978	0.83118	0.93631	0.89609	0.9106	0.92838	0.88289	0.84772	0.58044	0.92375	0.89314	0.89394	0.91219	0.84828	0.89481	0.91801	0.90826	0.90773	0.90009	0.92782	0.91966	0.9065	0.90275	0.897	0.89131	0.91161	0.90253	0.91613	0.93115	0.92596	0.91255	0.89251	0.89166
1357.8	0.82675	0.84781	0.90744	0.81839	0.81163	0.9215	0.87464	0.89208	0.91407	0.87061	0.8308	0.57099	0.90856	0.87438	0.87306	0.89323	0.84181	0.87782	0.89918	0.88875	0.88658	0.87964	0.9085	0.90082	0.88661	0.88209	0.87862	0.87298	0.89248	0.88301	0.89936	0.91229	0.90816	0.8974	0.87138	0.87139
1358.6	0.81811	0.82186	0.88143	0.78926	0.78966	0.90104	0.84972	0.87067	0.89751	0.85208	0.8101	0.56005	0.88925	0.85019	0.85316	0.87235	0.8284	0.8579	0.87238	0.86542	0.8629	0.85528	0.88801	0.88001	0.86423	0.85594	0.85307	0.84846	0.86648	0.8577	0.87593	0.88876	0.88328	0.87529	0.84581	0.84632
1359.5	0.8059	0.80116	0.86242	0.76771	0.77713	0.88758	0.8341	0.85254	0.87998	0.84089	0.79474	0.55516	0.87361	0.8322	0.83492	0.85409	0.82249	0.84399	0.85267	0.84787	0.84469	0.84093	0.87248	0.86421	0.84814	0.83768	0.8353	0.83199	0.84931	0.83715	0.85747	0.87159	0.86771	0.8614	0.82911	0.82993
1360.4	0.7959	0.78323	0.8495	0.75105	0.76866	0.8721	0.81675	0.83743	0.86425	0.83095	0.78264	0.55029	0.86153	0.81606	0.81979	0.8372	0.8164	0.82805	0.83404	0.82919	0.82601	0.82261	0.8569	0.84734	0.83083	0.82056	0.82063	0.81408	0.83666	0.81998	0.8414	0.85441	0.85376	0.84818	0.80886	0.81373
1361.3	0.77586	0.76124	0.82902	0.7309	0.74965	0.85226	0.79804	0.81743	0.84858	0.81755	0.77027	0.54267	0.84024	0.79237	0.79765	0.81499	0.80163	0.80553	0.81108	0.80699	0.80269	0.79909	0.83163	0.82733	0.8071	0.79679	0.79807	0.7887	0.81081	0.79783	0.82116	0.83102	0.83098	0.82774	0.78375	0.78927
1362.1	0.76026	0.73824	0.81049	0.71474	0.73685	0.83254	0.77991	0.79896	0.82734	0.80236	0.75348	0.53378	0.82158	0.77295	0.77878	0.79475	0.78921	0.78449	0.78947	0.78781	0.78368	0.78448	0.81485	0.81042	0.78933	0.77593	0.77653	0.76835	0.79155	0.77817	0.80241	0.81301	0.81173	0.81034	0.76267	0.76854
1363	0.74494	0.71493	0.79243	0.6988	0.72055	0.80815	0.75823	0.77365	0.80323	0.78069	0.72998	0.52457	0.80073	0.74996	0.75994	0.77109	0.77064	0.76485	0.77154	0.76312	0.76198	0.7618	0.79241	0.78734	0.76632	0.75037	0.75176	0.74691	0.76683	0.75438	0.77701	0.79043	0.78986	0.78916	0.73718	0.74493
1363.9	0.73139	0.69218	0.77146	0.682	0.70325	0.78315	0.73686	0.75134	0.78	0.7608	0.70863	0.51296	0.78278	0.72493	0.73983	0.7497	0.75239	0.74309	0.74899	0.74041	0.73922	0.73715	0.7693	0.76644	0.74348	0.72553	0.72745	0.72	0.74182	0.73177	0.75563	0.76604	0.76353	0.7659	0.70837	0.72302
1364.8	0.70504	0.66061	0.7405	0.65052	0.67546	0.75081	0.70209	0.7155	0.74735	0.72972	0.67675	0.49641	0.74846	0.69288	0.70799	0.71741	0.72431	0.70847	0.71705	0.70789	0.71026	0.70794	0.73858	0.73983	0.71254	0.69281	0.69287	0.68501	0.70572	0.69566	0.72427	0.73443	0.73297	0.7349	0.67524	0.69012
1365.6	0.69942	0.64424	0.72316	0.63829	0.66608	0.73688	0.68073	0.69755	0.72733	0.71257	0.66042	0.49041	0.73665	0.67942	0.6929	0.7002	0.71845	0.69641	0.6989	0.69084	0.69371	0.69263	0.72402	0.72495	0.69855	0.67435	0.67475	0.66881	0.69085	0.67769	0.70686	0.71797	0.71607	0.72119	0.6582	0.67333
1366.5	0.6733	0.61527	0.69236	0.61054	0.64388	0.70837	0.64848	0.67026	0.70154	0.68751	0.63934	0.47718	0.71799	0.64948	0.66608	0.67525	0.69878	0.67271	0.67173	0.66081	0.666	0.66507	0.69663	0.69643	0.66969	0.64624	0.64558	0.64025	0.66111	0.64788	0.67565	0.68889	0.68767	0.69301	0.62954	0.64557
1367.4	0.64574	0.59503	0.66867	0.58661	0.62798	0.68616	0.62909	0.64913	0.68053	0.66987	0.62149	0.4684	0.69899	0.62956	0.64238	0.65545	0.68904	0.65344	0.64969	0.63997	0.64688	0.64772	0.67643	0.67769	0.64902	0.625	0.62657	0.61806	0.63976	0.62472	0.65461	0.66659	0.66767	0.67529	0.60701	0.62743
1368.2	0.61852	0.57062	0.64302	0.56226	0.60625	0.66	0.60466	0.62053	0.65453	0.64802	0.59697	0.45932	0.67549	0.60906	0.61466	0.62912	0.67315	0.63182	0.62485	0.61417	0.62122	0.62309	0.65527	0.65211	0.62419	0.59926	0.60246	0.5939	0.61153	0.60053	0.62651	0.6423	0.6463	0.65085	0.58434	0.60276
1369.1	0.60835	0.55963	0.62926	0.55637	0.59514	0.64666	0.59146	0.60358	0.63957	0.63425	0.58629	0.45486	0.6645	0.59938	0.60059	0.61118	0.6644	0.62606	0.61087	0.59874	0.60601	0.60823	0.63945	0.63371	0.60783	0.58558	0.5879	0.5813	0.59438	0.58624	0.60764	0.62623	0.63083	0.63816	0.56974	0.58717
1370	0.5876	0.53103	0.6043	0.53099	0.57106	0.61649	0.56805	0.57617	0.61548	0.61006	0.56386	0.44337	0.64201	0.57053	0.57401	0.58498	0.64218	0.60281	0.58881	0.57332	0.58297	0.58426	0.61602	0.60628	0.58132	0.5574	0.56212	0.55691	0.56499	0.55858	0.57931	0.60004	0.60335	0.61341	0.54134	0.5623
1370.9	0.57675	0.51482	0.58806	0.51557	0.55361	0.59732	0.55108	0.55464	0.59705	0.58979	0.53872	0.43655	0.62328	0.55186	0.55575	0.56576	0.62797	0.58716	0.57085	0.55517	0.56705	0.56663	0.60055	0.58661	0.56545	0.5353	0.54272	0.53955	0.54451	0.54027	0.55989	0.58224	0.58518	0.59698	0.5234	0.54667
1371.7	0.56869	0.49881	0.56961	0.50441	0.53144	0.57829	0.52748	0.52992	0.57695	0.57186	0.51649	0.42713	0.60704	0.53456	0.53666	0.54292	0.61325	0.56715	0.55028	0.53586	0.55081	0.5466	0.5812	0.56491	0.54595	0.51512	0.52095	0.52071	0.52271	0.5199	0.53965	0.5626	0.56419	0.57626	0.50289	0.52843
1372.6	0.56801	0.48259	0.55309	0.49039	0.51601	0.56222	0.50504	0.51161	0.55746	0.54881	0.50058	0.41783	0.59189	0.51328	0.52093	0.5258	0.59433	0.54673	0.53109	0.5172	0.53527	0.52878	0.56114	0.54437	0.52713	0.49607	0.49914	0.50419	0.50254	0.49745	0.51968	0.54421	0.54186	0.55924	0.48184	0.50825
1373.5	0.55533	0.4629	0.54088	0.47674	0.50029	0.54123	0.48913	0.48998	0.5386	0.53169	0.47868	0.41171	0.58141	0.49348	0.50474	0.5071	0.58229	0.52361	0.51431	0.5	0.51775	0.5134	0.54449	0.52498	0.51144	0.47487	0.48156	0.48624	0.48315	0.47737	0.50476	0.52524	0.51959	0.54165	0.46242	0.49315
1374.3	0.54324	0.44775	0.52138	0.4663	0.48459	0.52344	0.46804	0.4676	0.51416	0.51393	0.45313	0.40283	0.56869	0.47517	0.48236	0.48786	0.56745	0.50802	0.49829	0.48116	0.50035	0.49437	0.52447	0.50596	0.49312	0.45779	0.46087	0.46962	0.4622	0.45887	0.48619	0.50383	0.50187	0.5214	0.44353	0.47491
1375.2	0.52036	0.43167	0.49794	0.44884	0.45965	0.49714	0.44943	0.44564	0.48808	0.49304	0.42681	0.39106	0.54312	0.45123	0.4604	0.46224	0.54401	0.48241	0.47744	0.45882	0.47892	0.47331	0.50143	0.4824	0.46896	0.4373	0.43664	0.44856	0.44017	0.4333	0.46351	0.48118	0.47947	0.499	0.41872	0.45207
1376.1	0.50787	0.41953	0.47891	0.43337	0.44729	0.48085	0.43704	0.43564	0.47006	0.47924	0.40607	0.38532	0.53061	0.43438	0.44012	0.44641	0.52987	0.46847	0.46297	0.44525	0.46172	0.46115	0.48616	0.46576	0.45477	0.42271	0.42231	0.43467	0.4255	0.41961	0.4479	0.46794	0.46395	0.48441	0.40343	0.43614
1377	0.48613	0.40024	0.45943	0.41913	0.4293	0.45973	0.42128	0.41924	0.45244	0.46532	0.3866	0.37686	0.51294	0.41897	0.41923	0.4261	0.5151	0.45346	0.44872	0.42678	0.4446	0.44639	0.47048	0.45003	0.4371	0.40547	0.40571	0.41699	0.40877	0.40235	0.4306	0.45006	0.44684	0.46692	0.38626	0.42034
1377.8	0.4744	0.38811	0.435	0.40047	0.41468	0.44525	0.40586	0.40735	0.43643	0.44839	0.3707	0.36911	0.49063	0.40059	0.39933	0.40994	0.49652	0.43973	0.43344	0.41062	0.43179	0.43109	0.45789	0.43342	0.42287	0.39013	0.38903	0.40096	0.39223	0.38722	0.41315	0.4348	0.43125	0.44963	0.37121	0.40385
1378.7	0.45979	0.37549	0.41875	0.38488	0.40135	0.43162	0.39385	0.39222	0.42553	0.43501	0.36119	0.36265	0.47006	0.38153	0.38312	0.3974	0.47991	0.42217	0.41649	0.39681	0.41521	0.41981	0.44655	0.41874	0.40767	0.37491	0.37488	0.38646	0.3784	0.37502	0.39821	0.42249	0.41574	0.43577	0.35766	0.39132
1379.6	0.45871	0.37112	0.41126	0.37963	0.39468	0.43029	0.3861	0.38616	0.42437	0.42955	0.35916	0.36464	0.46174	0.37529	0.37225	0.393	0.47392	0.41867	0.40916	0.39133	0.41147	0.41628	0.43992	0.41477	0.40141	0.37001	0.36792	0.37958	0.37155	0.3707	0.39032	0.4151	0.40938	0.42794	0.3524	0.3842
1380.4	0.45118	0.35412	0.39552	0.36652	0.37728	0.41243	0.37038	0.37287	0.41039	0.4165	0.3511	0.35713	0.44082	0.35551	0.3544	0.37731	0.45481	0.40026	0.39182	0.37459	0.39831	0.40013	0.42507	0.39881	0.38407	0.35479	0.34941	0.3613	0.35494	0.35149	0.3717	0.3958	0.39124	0.41011	0.33427	0.36494
1381.3	0.45012	0.35093	0.38768	0.358	0.3676	0.40353	0.36312	0.36536	0.40599	0.40992	0.34318	0.35326	0.43128	0.34669	0.34143	0.37022	0.44449	0.39038	0.38179	0.36911	0.3931	0.39338	0.41925	0.38855	0.37736	0.34775	0.33995	0.3541	0.34732	0.34406	0.36234	0.38596	0.38334	0.40109	0.3238	0.35671
1382.2	0.43459	0.3345	0.37123	0.34356	0.34579	0.38417	0.34641	0.34602	0.39303	0.39892	0.32816	0.34458	0.41461	0.32631	0.31504	0.35433	0.42945	0.3698	0.36407	0.35476	0.37928	0.37872	0.40335	0.37274	0.36018	0.33278	0.32139	0.34049	0.33242	0.32578	0.34377	0.36956	0.36962	0.38317	0.30666	0.34074
1383	0.41928	0.32632	0.36019	0.33081	0.33068	0.37115	0.33766	0.33773	0.38195	0.3905	0.31769	0.33995	0.39898	0.31427	0.30085	0.33993	0.41726	0.35459	0.35662	0.34493	0.37137	0.36668	0.39328	0.36202	0.34827	0.32246	0.30834	0.32785	0.32238	0.30874	0.33017	0.35552	0.35836	0.36844	0.29334	0.32607
1383.9	0.40457	0.31499	0.34489	0.31981	0.32063	0.35929	0.32383	0.32625	0.37215	0.3844	0.30734	0.33389	0.38383	0.3032	0.2848	0.32634	0.40718	0.3443	0.34666	0.33439	0.35867	0.35397	0.38332	0.35035	0.33725	0.31036	0.29653	0.31487	0.31225	0.29595	0.31809	0.34202	0.34491	0.35381	0.2817	0.31399
1384.8	0.38853	0.29932	0.33298	0.30441	0.3068	0.34455	0.30875	0.30777	0.36097	0.37057	0.2919	0.32675	0.36584	0.28687	0.27004	0.31322	0.39483	0.33203	0.33464	0.32199	0.3479	0.341	0.37265	0.33693	0.32168	0.29669	0.28217	0.30427	0.30085	0.27965	0.30166	0.32467	0.33309	0.33547	0.26853	0.30106
1385.7	0.38314	0.29364	0.32682	0.29903	0.2997	0.34085	0.3034	0.30141	0.35478	0.36927	0.28608	0.32697	0.35723	0.27545	0.25983	0.30866	0.39061	0.32806	0.33055	0.31747	0.34446	0.3356	0.36777	0.33193	0.31661	0.29027	0.2764	0.2997	0.2991	0.27468	0.29422	0.31599	0.32723	0.32642	0.26391	0.29653
1386.5	0.37935	0.28736	0.32081	0.29202	0.2914	0.33012	0.29075	0.29533	0.34996	0.36655	0.27863	0.32194	0.34671	0.26643	0.25287	0.30007	0.37992	0.3215	0.32373	0.3119	0.3381	0.32733	0.36114	0.3233	0.30836	0.28354	0.26812	0.28918	0.29391	0.26651	0.28392	0.30758	0.31766	0.31333	0.25471	0.28704
1387.4	0.38097	0.27611	0.31345	0.27992	0.28204	0.31857	0.28009	0.29152	0.34732	0.365	0.27117	0.31886	0.33944	0.2574	0.24125	0.29094	0.37115	0.31496	0.31631	0.30477	0.33431	0.32171	0.3551	0.31569	0.30298	0.27721	0.2602	0.28169	0.28981	0.25971	0.27438	0.30048	0.30846	0.30231	0.24682	0.28029
1388.3	0.37582	0.26646	0.30684	0.267	0.26973	0.30729	0.27188	0.28088	0.33753	0.35824	0.26119	0.31093	0.32968	0.24077	0.22484	0.27898	0.3604	0.30045	0.30671	0.29509	0.32529	0.31152	0.34633	0.30175	0.29035	0.26815	0.24846	0.26949	0.27978	0.2445	0.26038	0.28651	0.2966	0.28741	0.23216	0.26956
1389.1	0.37431	0.27233	0.30098	0.26615	0.2648	0.30541	0.2686	0.28181	0.33359	0.35887	0.25925	0.30901	0.32695	0.23792	0.21432	0.27488	0.35754	0.2979	0.30237	0.29317	0.32225	0.30878	0.34424	0.29821	0.28842	0.26622	0.24373	0.26434	0.27886	0.24116	0.25784	0.2841	0.29128	0.28008	0.22786	0.26557
1390	0.36313	0.2589	0.28723	0.2484	0.24968	0.29162	0.25467	0.27112	0.32713	0.34737	0.24756	0.29978	0.31296	0.22436	0.19871	0.25995	0.34631	0.28425	0.29102	0.28084	0.31181	0.29779	0.33353	0.28701	0.27521	0.25458	0.2293	0.24832	0.2664	0.22412	0.24203	0.27383	0.27727	0.2655	0.2135	0.24948
1390.9	0.3673	0.25506	0.284	0.24734	0.24632	0.29157	0.25568	0.27204	0.32704	0.34926	0.24469	0.30124	0.31071	0.22339	0.19441	0.25794	0.34841	0.28321	0.29322	0.2762	0.31061	0.2973	0.33312	0.28646	0.27456	0.25418	0.22724	0.24614	0.26513	0.22208	0.23778	0.26975	0.27229	0.2635	0.2107	0.24569
1391.7	0.36021	0.24767	0.27705	0.24084	0.23704	0.28164	0.24535	0.26033	0.31637	0.34219	0.2315	0.29484	0.30066	0.21234	0.17929	0.25049	0.34121	0.2675	0.28164	0.26768	0.30137	0.28483	0.32492	0.27619	0.26264	0.24377	0.21373	0.23337	0.25472	0.20787	0.22341	0.25591	0.26039	0.25051	0.19808	0.23262
1392.6	0.36702	0.2449	0.27269	0.23831	0.23433	0.27506	0.24288	0.25823	0.31378	0.34216	0.22807	0.2925	0.30144	0.21067	0.17403	0.24939	0.3396	0.26133	0.27832	0.26415	0.30141	0.28265	0.32477	0.27674	0.26082	0.24215	0.21073	0.23113	0.25415	0.20682	0.2184	0.25542	0.25751	0.24699	0.19717	0.22738
1393.5	0.37148	0.23961	0.27328	0.23186	0.22963	0.26955	0.23791	0.25398	0.31287	0.34243	0.22435	0.29052	0.30006	0.20828	0.1705	0.24631	0.33412	0.25114	0.27538	0.25993	0.29842	0.27869	0.32298	0.2751	0.25882	0.23898	0.20586	0.224	0.25137	0.2011	0.20936	0.25278	0.25256	0.24368	0.19343	0.22336
1394.3	0.37066	0.23403	0.26886	0.22965	0.22583	0.26016	0.22903	0.24498	0.30195	0.33852	0.21676	0.28802	0.29517	0.20391	0.15985	0.23645	0.32414	0.23681	0.26482	0.25343	0.28942	0.27094	0.31701	0.26592	0.24988	0.23175	0.19683	0.21438	0.24279	0.19091	0.19893	0.24122	0.24063	0.23249	0.18504	0.21328
1395.2	0.36644	0.22494	0.26234	0.2228	0.22135	0.25004	0.22045	0.23938	0.29593	0.33023	0.21165	0.28461	0.29302	0.20241	0.15335	0.23415	0.31732	0.22829	0.25432	0.24876	0.28462	0.26443	0.3128	0.26164	0.24529	0.2266	0.18913	0.20974	0.23715	0.18274	0.19107	0.23418	0.23691	0.22393	0.17796	0.20535
1396.1	0.3595	0.21793	0.2548	0.2142	0.21468	0.23944	0.21375	0.23117	0.2938	0.32259	0.20566	0.27873	0.28673	0.19809	0.14685	0.22668	0.30834	0.224	0.24518	0.24316	0.27848	0.26185	0.30658	0.2567	0.23864	0.22159	0.18411	0.20414	0.23219	0.17551	0.18321	0.22919	0.23027	0.21585	0.16885	0.19781
1396.9	0.34375	0.20635	0.24324	0.20496	0.20402	0.22855	0.20057	0.22074	0.28583	0.313	0.19634	0.27066	0.27328	0.1881	0.13877	0.21574	0.29675	0.21225	0.22837	0.2342	0.26749	0.25193	0.29789	0.24533	0.22943	0.21272	0.17152	0.19465	0.22302	0.16531	0.17393	0.21876	0.21951	0.20486	0.15858	0.18659
1397.8	0.32978	0.18604	0.2299	0.19357	0.19274	0.21012	0.18676	0.20705	0.27516	0.30091	0.1801	0.26195	0.2588	0.17483	0.1276	0.20003	0.28524	0.20033	0.21297	0.22329	0.25627	0.24508	0.28902	0.23372	0.21882	0.20208	0.16065	0.18287	0.21113	0.1543	0.16397	0.20689	0.20561	0.19348	0.14308	0.1721
1398.7	0.32073	0.17648	0.22297	0.19204	0.18923	0.20592	0.1858	0.20836	0.2788	0.29792	0.17886	0.2577	0.25507	0.17368	0.12632	0.20395	0.28523	0.20145	0.20713	0.22208	0.25657	0.24312	0.29019	0.23366	0.21804	0.20319	0.15809	0.18238	0.21166	0.15337	0.16229	0.20743	0.20569	0.19356	0.13861	0.1709
1399.5	0.2994	0.16428	0.21252	0.18047	0.17812	0.19633	0.18061	0.19756	0.27119	0.28799	0.16752	0.24791	0.24214	0.1605	0.11461	0.19487	0.27502	0.19134	0.19493	0.2133	0.24695	0.23469	0.28293	0.2245	0.20552	0.19544	0.14697	0.173	0.20486	0.14526	0.15436	0.20215	0.19415	0.18414	0.12779	0.16189
1400.4	0.29208	0.15946	0.20168	0.18082	0.17442	0.19567	0.17956	0.20004	0.26788	0.2867	0.16803	0.24618	0.24265	0.16044	0.11491	0.19379	0.27277	0.18935	0.19066	0.21223	0.24548	0.2333	0.28302	0.22221	0.20517	0.1927	0.14442	0.17205	0.20383	0.14783	0.15336	0.20242	0.19271	0.18608	0.12712	0.15963
1401.3	0.27766	0.14517	0.19055	0.17346	0.16629	0.1824	0.16877	0.19118	0.26213	0.27476	0.15826	0.23978	0.23837	0.1534	0.10493	0.18631	0.26464	0.18005	0.1808	0.20492	0.23856	0.22917	0.27621	0.21526	0.19606	0.18603	0.13737	0.1638	0.19607	0.13818	0.1438	0.19508	0.18271	0.17798	0.11753	0.15089
1402.1	0.27174	0.14299	0.18327	0.17162	0.16762	0.18072	0.16779	0.19111	0.26409	0.27105	0.1576	0.23872	0.24121	0.15246	0.10659	0.18883	0.26379	0.17683	0.17799	0.20553	0.23641	0.22579	0.27396	0.21568	0.19448	0.18509	0.13481	0.16516	0.19853	0.13863	0.14073	0.19555	0.18293	0.17651	0.11748	0.1518
1403	0.25307	0.13289	0.16714	0.15979	0.1599	0.16424	0.15407	0.17893	0.25556	0.25896	0.144	0.22986	0.23427	0.13875	0.098848	0.17575	0.25322	0.16383	0.1671	0.19572	0.22424	0.21925	0.26594	0.20621	0.1852	0.17672	0.12527	0.15771	0.1904	0.13001	0.13112	0.18795	0.17452	0.16919	0.10901	0.14209
1403.9	0.24883	0.13033	0.16435	0.15857	0.16081	0.16193	0.14963	0.17813	0.25576	0.25416	0.15124	0.2304	0.23826	0.13924	0.10256	0.17093	0.25175	0.16323	0.16613	0.19492	0.22293	0.22035	0.26553	0.20713	0.18623	0.17662	0.1277	0.15861	0.19214	0.12916	0.12985	0.18771	0.17423	0.17202	0.10995	0.14326
1404.7	0.22953	0.11648	0.15145	0.14958	0.15337	0.14717	0.13343	0.16188	0.24885	0.23911	0.13593	0.22413	0.22579	0.12767	0.089199	0.16083	0.24094	0.14781	0.15366	0.18222	0.20923	0.21026	0.25696	0.19863	0.17498	0.16851	0.11543	0.15051	0.18644	0.11759	0.12199	0.17822	0.16534	0.15981	0.10072	0.13506
1405.6	0.22108	0.1135	0.15222	0.14501	0.15587	0.14364	0.13516	0.16416	0.24818	0.23781	0.13613	0.22687	0.22525	0.12874	0.094022	0.15992	0.24123	0.14627	0.1531	0.18137	0.20682	0.20959	0.25623	0.1998	0.17548	0.16673	0.11541	0.15322	0.18984	0.11928	0.1234	0.1796	0.1654	0.1621	0.10009	0.1357
1406.5	0.20367	0.10424	0.14164	0.13679	0.14866	0.13724	0.12921	0.1538	0.24508	0.23159	0.12904	0.22237	0.21831	0.12812	0.085009	0.15447	0.23107	0.14082	0.14681	0.17448	0.20089	0.20596	0.25118	0.19467	0.16903	0.16274	0.11098	0.1505	0.18735	0.11382	0.12117	0.1778	0.16023	0.16055	0.095749	0.133
1407.3	0.19145	0.093907	0.13796	0.12403	0.14134	0.12988	0.11953	0.14697	0.23682	0.22264	0.1203	0.21787	0.20981	0.12496	0.079128	0.1491	0.22156	0.13651	0.13682	0.16699	0.1927	0.19803	0.2436	0.18839	0.16002	0.15412	0.10397	0.14317	0.18476	0.10767	0.11713	0.1726	0.15345	0.15245	0.088929	0.12562
1408.2	0.18052	0.081404	0.12938	0.11527	0.13724	0.11857	0.10909	0.14377	0.2323	0.21386	0.10664	0.20998	0.20147	0.11848	0.073167	0.1441	0.21448	0.12425	0.12675	0.16249	0.18288	0.1919	0.23955	0.18304	0.1537	0.14895	0.096683	0.13875	0.18213	0.10507	0.11382	0.17035	0.14793	0.14632	0.083578	0.12036
1409.1	0.17094	0.070617	0.1251	0.10529	0.13499	0.11008	0.10651	0.1421	0.22776	0.20655	0.10212	0.20342	0.19785	0.11375	0.070383	0.14093	0.2074	0.12087	0.11905	0.16	0.17946	0.18821	0.23552	0.17931	0.14734	0.14349	0.094051	0.13496	0.17922	0.10214	0.11041	0.17008	0.14085	0.14386	0.080157	0.11637
1409.9	0.17189	0.07004	0.11556	0.097626	0.12924	0.10346	0.099351	0.13633	0.22193	0.20045	0.094702	0.19668	0.19399	0.1086	0.065647	0.13757	0.19906	0.11471	0.11254	0.15653	0.17298	0.18318	0.2324	0.17617	0.1419	0.13957	0.08877	0.12965	0.17694	0.10071	0.10716	0.16912	0.13528	0.14214	0.076549	0.11413
1410.8	0.16478	0.067295	0.11477	0.091562	0.12481	0.095216	0.095535	0.13804	0.21632	0.19317	0.088323	0.19206	0.19162	0.10145	0.068903	0.13254	0.19724	0.10558	0.10737	0.15468	0.16581	0.17724	0.23145	0.17339	0.13802	0.13489	0.087382	0.12681	0.17595	0.10009	0.10553	0.16541	0.13101	0.13839	0.07423	0.11011
1411.7	0.15736	0.059694	0.10823	0.089283	0.12344	0.092036	0.096234	0.13771	0.21243	0.18742	0.08505	0.18971	0.18985	0.096692	0.067754	0.12694	0.19112	0.098819	0.10321	0.15536	0.16042	0.17603	0.22918	0.17463	0.13497	0.13381	0.087962	0.12533	0.17567	0.10168	0.10402	0.16713	0.12637	0.13881	0.074337	0.11065
1412.5	0.14444	0.053591	0.095139	0.077076	0.11157	0.078189	0.085963	0.12463	0.20113	0.17383	0.072059	0.18017	0.17876	0.082902	0.057874	0.1097	0.17744	0.087503	0.093065	0.14005	0.14437	0.16235	0.21581	0.16275	0.1198	0.11848	0.073626	0.11032	0.16493	0.089776	0.091733	0.15477	0.1108	0.12571	0.06032	0.09669
1413.4	0.14681	0.061546	0.1009	0.077065	0.10938	0.080525	0.087723	0.12557	0.20133	0.17584	0.075714	0.17899	0.1807	0.085663	0.063523	0.10632	0.18352	0.088125	0.095731	0.14062	0.14123	0.16284	0.21763	0.16415	0.11921	0.12105	0.078631	0.10955	0.1709	0.09559	0.094265	0.15787	0.11066	0.12842	0.061115	0.098335
1414.2	0.13904	0.056297	0.098085	0.076678	0.10287	0.074868	0.083162	0.12023	0.19726	0.16921	0.070686	0.17436	0.17788	0.082113	0.06033	0.10099	0.17922	0.082544	0.093816	0.13636	0.13178	0.15849	0.21382	0.1601	0.11145	0.11785	0.07476	0.10505	0.1709	0.093525	0.088969	0.15123	0.10472	0.12342	0.056612	0.093765
1415.1	0.1323	0.050403	0.085536	0.073697	0.094557	0.0661	0.075107	0.11051	0.18668	0.16008	0.066442	0.16589	0.16815	0.072839	0.049744	0.090395	0.1683	0.073563	0.084606	0.1276	0.11798	0.15007	0.20611	0.15371	0.098363	0.11084	0.064609	0.096122	0.16512	0.087235	0.08001	0.14449	0.0939	0.11409	0.047225	0.082414
1416	0.14233	0.062632	0.088844	0.078032	0.094788	0.065565	0.078631	0.10925	0.19078	0.16155	0.07144	0.16349	0.17065	0.075357	0.054838	0.091087	0.17424	0.071773	0.088846	0.12749	0.11628	0.15067	0.20678	0.15487	0.098684	0.11074	0.064503	0.098955	0.1718	0.089852	0.083386	0.14676	0.094571	0.11461	0.047918	0.083272
1416.9	0.13742	0.057846	0.088136	0.076213	0.088929	0.065688	0.075507	0.1027	0.18686	0.15873	0.068871	0.16233	0.16652	0.072746	0.051251	0.088517	0.1702	0.06914	0.08512	0.12692	0.11089	0.14875	0.2057	0.15205	0.091311	0.10752	0.060651	0.096461	0.17351	0.08762	0.079604	0.14132	0.088397	0.11305	0.047137	0.080182
1417.7	0.13626	0.058514	0.080498	0.073688	0.086783	0.062803	0.074337	0.099781	0.18202	0.15199	0.066942	0.15963	0.16116	0.065882	0.050772	0.083053	0.16525	0.062954	0.08188	0.12395	0.10387	0.14535	0.20064	0.15101	0.085348	0.10296	0.05348	0.095128	0.174	0.085867	0.076981	0.1364	0.083603	0.10936	0.044935	0.07609
1418.6	0.12794	0.057449	0.077447	0.072372	0.086568	0.061196	0.074916	0.095161	0.17867	0.14601	0.063796	0.15814	0.15281	0.060901	0.049433	0.077128	0.16511	0.05809	0.078606	0.12267	0.10051	0.14257	0.19811	0.15154	0.079949	0.10015	0.052002	0.094091	0.17806	0.08506	0.076234	0.13612	0.078834	0.10726	0.045409	0.072571
1419.4	0.13235	0.061002	0.083037	0.073731	0.091418	0.064732	0.075441	0.096265	0.18056	0.14662	0.06732	0.16025	0.15441	0.062956	0.052826	0.079923	0.17198	0.062567	0.079462	0.12182	0.10183	0.14613	0.19827	0.15393	0.082067	0.099436	0.053316	0.095161	0.18541	0.088911	0.078766	0.13496	0.078554	0.11032	0.047526	0.073915
1420.3	0.12576	0.056797	0.080131	0.068727	0.087187	0.062122	0.071509	0.092527	0.17517	0.13814	0.064848	0.15888	0.14872	0.056962	0.050525	0.074392	0.16938	0.05929	0.075862	0.1154	0.095242	0.14008	0.19351	0.15145	0.074738	0.094852	0.045986	0.088053	0.18779	0.085779	0.073442	0.12736	0.070561	0.10612	0.044843	0.068291
1421.2	0.13131	0.063492	0.078365	0.070502	0.091931	0.064398	0.077273	0.095216	0.1709	0.13682	0.069052	0.1585	0.15082	0.057309	0.053139	0.074364	0.17435	0.058027	0.075721	0.11499	0.095851	0.13903	0.19307	0.15443	0.074642	0.093809	0.047876	0.087264	0.19489	0.089264	0.075938	0.12532	0.068689	0.10588	0.046133	0.067406
1422	0.1335	0.061047	0.078342	0.073336	0.090355	0.06442	0.076267	0.092204	0.16642	0.13116	0.067109	0.15736	0.153	0.058338	0.051727	0.073041	0.17449	0.057529	0.071396	0.11408	0.093392	0.13668	0.19129	0.15237	0.073384	0.091749	0.045778	0.084794	0.20205	0.089658	0.073041	0.12147	0.066983	0.10555	0.047447	0.066362
1422.9	0.13928	0.056652	0.075974	0.069087	0.086828	0.064758	0.07494	0.089632	0.16095	0.12797	0.063805	0.15486	0.1547	0.057152	0.049789	0.067661	0.17291	0.05676	0.066138	0.10977	0.087554	0.1331	0.18622	0.14873	0.070678	0.085922	0.039921	0.080768	0.20463	0.086867	0.069741	0.11507	0.063697	0.10217	0.043941	0.062712
1423.8	0.13673	0.049143	0.075634	0.065658	0.077872	0.060633	0.070509	0.083096	0.15328	0.11941	0.05721	0.15197	0.15091	0.051395	0.049331	0.058048	0.1686	0.050651	0.061019	0.1041	0.079742	0.12484	0.17997	0.14096	0.060729	0.077884	0.032755	0.072307	0.20489	0.081389	0.061933	0.10502	0.056526	0.096212	0.040247	0.057346
1424.6	0.13553	0.049375	0.079348	0.064817	0.073693	0.059033	0.071123	0.082127	0.14884	0.11745	0.050434	0.15231	0.14984	0.051549	0.047256	0.057446	0.17032	0.048378	0.056506	0.10229	0.078317	0.12284	0.17938	0.14009	0.059593	0.074367	0.035856	0.071217	0.20946	0.08277	0.059409	0.10143	0.054945	0.097551	0.042376	0.058166
1425.5	0.13749	0.053138	0.082958	0.066981	0.072078	0.058631	0.070742	0.08314	0.15137	0.11836	0.04919	0.15346	0.15289	0.054693	0.052548	0.05954	0.172	0.0529	0.055815	0.10394	0.079712	0.12418	0.17913	0.14136	0.061448	0.078185	0.039741	0.072314	0.21616	0.08891	0.059419	0.10285	0.058281	0.10268	0.046468	0.06224
1426.3	0.12743	0.045294	0.073876	0.055925	0.060864	0.046132	0.059556	0.074456	0.14142	0.11125	0.040726	0.15071	0.14359	0.044008	0.042419	0.050713	0.16431	0.042252	0.046859	0.093257	0.070769	0.1129	0.17169	0.13318	0.051732	0.067935	0.033284	0.060868	0.20803	0.077261	0.049548	0.090024	0.04765	0.093628	0.037407	0.05188
1427.2	0.12182	0.046204	0.074892	0.058531	0.057563	0.043762	0.059518	0.07436	0.14022	0.11009	0.045897	0.15055	0.14232	0.044683	0.040835	0.049333	0.16703	0.041848	0.046976	0.092208	0.068687	0.10925	0.17238	0.13122	0.049249	0.068605	0.035626	0.057641	0.20793	0.076163	0.048878	0.086659	0.045242	0.093777	0.038362	0.050615
1428.1	0.12386	0.050756	0.074168	0.058816	0.061396	0.045762	0.063646	0.074941	0.14093	0.1125	0.051429	0.14981	0.14436	0.046452	0.036656	0.051927	0.17305	0.046476	0.047531	0.095232	0.072199	0.11075	0.17483	0.1336	0.053294	0.071235	0.03912	0.061758	0.21062	0.082492	0.05155	0.087722	0.047825	0.098746	0.044258	0.054508
1428.9	0.12195	0.044753	0.068432	0.053456	0.055544	0.04208	0.057297	0.067366	0.1313	0.10549	0.049704	0.14626	0.14186	0.040097	0.032196	0.04498	0.16906	0.045246	0.043486	0.090349	0.065623	0.10279	0.16881	0.1266	0.044179	0.066621	0.033823	0.055302	0.20294	0.076756	0.044664	0.080601	0.043154	0.093124	0.040564	0.046893
1429.8	0.10878	0.03509	0.060706	0.048853	0.044005	0.036684	0.051814	0.058786	0.12357	0.096148	0.045038	0.14248	0.13427	0.030659	0.022412	0.038267	0.16504	0.038229	0.036392	0.081565	0.057223	0.093276	0.15993	0.1175	0.035159	0.058318	0.025036	0.048725	0.1931	0.068031	0.036773	0.069457	0.03666	0.085065	0.033021	0.036946
1430.7	0.1079	0.037451	0.06578	0.049682	0.046213	0.041006	0.054388	0.058504	0.12445	0.096675	0.043831	0.14368	0.13523	0.034894	0.028756	0.038635	0.16841	0.042344	0.039813	0.082798	0.055425	0.093989	0.16018	0.11638	0.034788	0.059327	0.027709	0.050856	0.19202	0.072113	0.03785	0.072054	0.03669	0.086356	0.038025	0.040712
1431.5	0.10489	0.031475	0.057275	0.040347	0.039226	0.035674	0.049312	0.050945	0.11651	0.089185	0.036591	0.14133	0.12989	0.026552	0.024614	0.036375	0.16311	0.039647	0.034418	0.075957	0.048503	0.084713	0.15152	0.10709	0.026614	0.049646	0.020242	0.04392	0.18179	0.065632	0.030542	0.064995	0.030295	0.079984	0.033921	0.035103
1432.4	0.10163	0.031025	0.059082	0.036652	0.034141	0.035048	0.050675	0.051138	0.11083	0.088266	0.038562	0.1438	0.12854	0.02876	0.029577	0.03429	0.16102	0.036948	0.036598	0.074596	0.045779	0.080402	0.1484	0.10629	0.024022	0.047524	0.0221	0.040622	0.18022	0.061453	0.030236	0.064021	0.02766	0.083465	0.034715	0.035485
1433.2	0.08849	0.025608	0.051041	0.033417	0.0284	0.029357	0.047211	0.044635	0.10727	0.087985	0.034589	0.14112	0.12241	0.025167	0.024221	0.026165	0.1547	0.033049	0.033326	0.070202	0.041695	0.075281	0.14372	0.10013	0.020799	0.042059	0.016753	0.033667	0.17205	0.055316	0.026755	0.057517	0.021766	0.081362	0.029388	0.031426
1434.1	0.091546	0.025648	0.050824	0.030406	0.029621	0.027882	0.045047	0.041538	0.1025	0.09361	0.036371	0.1432	0.12285	0.029438	0.025992	0.025127	0.15477	0.031764	0.032357	0.068641	0.039994	0.073591	0.14503	0.099075	0.019263	0.038516	0.019079	0.03108	0.16801	0.050997	0.026105	0.0583	0.02064	0.082712	0.030958	0.032935
1434.9	0.085743	0.017565	0.043391	0.023575	0.024551	0.022593	0.036747	0.035763	0.095991	0.091535	0.032825	0.1411	0.12035	0.024337	0.018117	0.02036	0.14991	0.027252	0.024333	0.061212	0.034973	0.065098	0.1373	0.092683	0.013855	0.032184	0.014256	0.023213	0.15782	0.041888	0.019846	0.047925	0.016301	0.079508	0.023488	0.026569
1435.8	0.088229	0.021325	0.04819	0.02472	0.022878	0.024477	0.033309	0.033763	0.095417	0.095441	0.033381	0.14171	0.12332	0.027478	0.021377	0.018462	0.14855	0.027401	0.021583	0.059522	0.035982	0.065307	0.13736	0.094072	0.015876	0.029851	0.018548	0.023057	0.15618	0.042706	0.018862	0.048185	0.016441	0.083527	0.026531	0.030307
1436.7	0.0818	0.015761	0.037132	0.019649	0.013821	0.016102	0.022177	0.022317	0.087696	0.089388	0.021384	0.13841	0.11648	0.020856	0.013537	0.0098896	0.13826	0.020055	0.012757	0.048941	0.028208	0.054975	0.12897	0.084547	0.0071136	0.02174	0.010288	0.014369	0.14232	0.034046	0.0094946	0.041791	0.010232	0.072866	0.018179	0.02362
1437.5	0.082753	0.015364	0.037631	0.016059	0.011094	0.017967	0.019369	0.020537	0.082718	0.089187	0.021393	0.13832	0.11654	0.021599	0.017819	0.011495	0.13729	0.020448	0.010852	0.047551	0.026575	0.052261	0.12649	0.083181	0.0080228	0.019831	0.011846	0.015396	0.13974	0.033237	0.0097568	0.041898	0.01008	0.073403	0.017503	0.027683
1438.4	0.088843	0.018933	0.037172	0.013829	0.011535	0.015214	0.01788	0.019159	0.079407	0.087804	0.018038	0.13477	0.11514	0.019513	0.017605	0.0089982	0.13781	0.018689	0.0098461	0.046051	0.022598	0.046952	0.12301	0.079319	0.010086	0.017445	0.01018	0.011652	0.13552	0.03283	0.0082211	0.040525	0.0076105	0.070204	0.016792	0.028685
1439.3	0.091948	0.026391	0.041229	0.022326	0.01474	0.017758	0.02117	0.022392	0.077523	0.092236	0.024564	0.13532	0.11912	0.021383	0.024217	0.011733	0.1402	0.024522	0.014662	0.047646	0.024457	0.051005	0.12537	0.081652	0.015366	0.019816	0.014288	0.017739	0.13746	0.038682	0.011062	0.048792	0.0095177	0.074893	0.022599	0.035769
1440.1	0.091964	0.031462	0.035972	0.026136	0.015593	0.019736	0.019593	0.021231	0.072439	0.094199	0.021903	0.13378	0.11777	0.022053	0.022723	0.015298	0.13893	0.023882	0.019062	0.046883	0.023699	0.050302	0.12239	0.08018	0.017676	0.022475	0.012984	0.019563	0.13554	0.036324	0.010534	0.048799	0.010005	0.074432	0.018539	0.03718
1441	0.087715	0.031318	0.032957	0.029273	0.017285	0.019696	0.017843	0.018408	0.068481	0.096138	0.021459	0.13064	0.11808	0.019742	0.02258	0.017353	0.13579	0.022153	0.018226	0.045782	0.019731	0.048725	0.11891	0.076156	0.017366	0.019729	0.012581	0.018485	0.13066	0.032438	0.00937	0.048054	0.0082779	0.072509	0.014878	0.037656
1441.8	0.095815	0.037317	0.036805	0.036614	0.024417	0.020386	0.019438	0.022422	0.071312	0.10374	0.025616	0.13162	0.12378	0.025445	0.027218	0.023462	0.13758	0.023626	0.022768	0.046791	0.019783	0.049972	0.11982	0.076527	0.020744	0.021623	0.016804	0.021556	0.13142	0.032236	0.011418	0.050967	0.01075	0.074687	0.018841	0.043776
1442.7	0.09094	0.041761	0.035854	0.042677	0.027844	0.024791	0.022556	0.027342	0.072155	0.10942	0.031867	0.1341	0.12772	0.029399	0.030253	0.029255	0.13408	0.028411	0.030796	0.050626	0.025088	0.053932	0.12341	0.077866	0.022721	0.026924	0.020699	0.028238	0.13233	0.033939	0.015878	0.056121	0.014341	0.080209	0.021241	0.050364
1443.6	0.09115	0.040082	0.030923	0.043487	0.025727	0.023568	0.021403	0.020931	0.0702	0.1105	0.029688	0.13108	0.12187	0.030846	0.028421	0.029393	0.12949	0.025808	0.031185	0.048665	0.021725	0.051035	0.12015	0.075097	0.020433	0.024759	0.019645	0.023619	0.12621	0.028795	0.015911	0.051565	0.012172	0.077545	0.017161	0.048402
1444.4	0.082661	0.030497	0.026776	0.040658	0.023932	0.016168	0.01819	0.018627	0.069258	0.10851	0.029859	0.12809	0.11812	0.026929	0.025236	0.025034	0.12643	0.020017	0.027094	0.045255	0.017099	0.047253	0.11831	0.070453	0.01736	0.019077	0.017941	0.017792	0.12007	0.025199	0.015511	0.050833	0.0098517	0.071717	0.015123	0.045896
1445.3	0.080536	0.035511	0.030025	0.044723	0.024297	0.01752	0.018322	0.022727	0.072251	0.11165	0.034447	0.12978	0.12189	0.032174	0.029814	0.03062	0.12839	0.026635	0.033701	0.046549	0.022235	0.05045	0.1227	0.075331	0.02345	0.023308	0.021373	0.023597	0.12228	0.027076	0.019272	0.05424	0.01427	0.072873	0.020835	0.050039
1446.1	0.080022	0.033999	0.022218	0.044102	0.019982	0.015188	0.012256	0.015103	0.066919	0.10933	0.032668	0.1275	0.11796	0.025285	0.026842	0.02798	0.12393	0.024286	0.031401	0.042595	0.018972	0.048564	0.11895	0.071127	0.020946	0.02034	0.015959	0.021369	0.11543	0.023143	0.018347	0.052906	0.012833	0.067264	0.016016	0.046535
1447	0.08064	0.035259	0.022733	0.04667	0.022889	0.014448	0.014741	0.011686	0.0658	0.10587	0.030925	0.1256	0.11937	0.025918	0.031756	0.031746	0.12639	0.025646	0.035399	0.043022	0.016901	0.04789	0.11834	0.072896	0.025689	0.020422	0.017937	0.023521	0.11759	0.02382	0.020814	0.056101	0.014962	0.068702	0.015351	0.052218
1447.8	0.082012	0.033256	0.018378	0.046193	0.027871	0.014617	0.015041	0.010755	0.064401	0.10561	0.035313	0.12711	0.1221	0.021927	0.029626	0.036291	0.12606	0.027379	0.04067	0.043605	0.016419	0.045299	0.1174	0.072669	0.026936	0.019538	0.015023	0.025206	0.12008	0.024267	0.022628	0.058338	0.016464	0.067525	0.014081	0.056613
1448.7	0.086438	0.046001	0.023126	0.057495	0.035445	0.023698	0.024524	0.016076	0.065886	0.11555	0.04891	0.13339	0.13148	0.031358	0.041329	0.048574	0.13243	0.037422	0.050973	0.051157	0.022931	0.051382	0.12403	0.081188	0.037577	0.030025	0.022125	0.036161	0.1289	0.032699	0.03171	0.068185	0.025125	0.075969	0.021984	0.069855
1449.6	0.097124	0.039844	0.02137	0.061329	0.038828	0.024788	0.025539	0.016987	0.065135	0.11882	0.054505	0.13213	0.13307	0.024657	0.04036	0.05336	0.13391	0.036143	0.05265	0.054122	0.020785	0.052076	0.12323	0.079949	0.039508	0.031565	0.022049	0.036055	0.12885	0.033284	0.034303	0.071448	0.024861	0.076635	0.019667	0.074234
1450.4	0.094996	0.045962	0.019189	0.068167	0.048857	0.029929	0.035265	0.023854	0.069372	0.12127	0.061728	0.13363	0.13643	0.034857	0.041088	0.064868	0.13753	0.041073	0.06326	0.061112	0.024095	0.056051	0.12833	0.088143	0.047864	0.040267	0.027694	0.043091	0.13603	0.039947	0.041774	0.081615	0.031615	0.082037	0.025254	0.083578
1451.3	0.10367	0.048496	0.017756	0.073071	0.050382	0.033178	0.035025	0.02853	0.068317	0.12763	0.072195	0.13539	0.13596	0.036954	0.038614	0.070979	0.13653	0.043523	0.067004	0.063633	0.024062	0.059861	0.12975	0.089598	0.050107	0.043494	0.027488	0.045694	0.13773	0.042615	0.047986	0.085659	0.032805	0.082273	0.026247	0.086409
1452.1	0.1132	0.060734	0.018351	0.080148	0.053033	0.040175	0.038667	0.03531	0.071422	0.13757	0.079018	0.13643	0.14248	0.045643	0.043781	0.075009	0.13984	0.045268	0.073692	0.067987	0.028788	0.066256	0.13487	0.095293	0.058615	0.051236	0.033145	0.051912	0.14196	0.04725	0.056049	0.094881	0.038868	0.08625	0.03129	0.091789
1453	0.12243	0.060166	0.016815	0.082388	0.055661	0.041021	0.038979	0.037423	0.07156	0.13642	0.078437	0.13381	0.14506	0.043807	0.041197	0.075351	0.13855	0.045801	0.081173	0.068121	0.029743	0.06776	0.13572	0.096534	0.060185	0.053084	0.032345	0.055623	0.14326	0.047421	0.059976	0.096205	0.039945	0.085262	0.031732	0.093494
1453.9	0.13737	0.071547	0.020045	0.090085	0.065741	0.048437	0.047694	0.040072	0.07447	0.14329	0.088595	0.13732	0.15044	0.05353	0.046263	0.084872	0.14163	0.051621	0.09202	0.072799	0.030884	0.074938	0.14117	0.10304	0.071183	0.060219	0.037349	0.064568	0.15116	0.05776	0.071648	0.10381	0.044894	0.091398	0.038122	0.10076
1454.7	0.14533	0.072049	0.024806	0.096603	0.065966	0.046045	0.044808	0.039716	0.073218	0.14694	0.092607	0.13843	0.15149	0.048546	0.047888	0.086917	0.14103	0.050458	0.097267	0.070343	0.030147	0.073893	0.14212	0.10101	0.073417	0.059443	0.035249	0.0651	0.15109	0.059189	0.074916	0.10295	0.042432	0.08808	0.035712	0.10079
1455.6	0.15325	0.074774	0.025444	0.10753	0.068381	0.048513	0.049693	0.040387	0.075522	0.14973	0.097255	0.14081	0.15471	0.051098	0.053691	0.088674	0.14458	0.051692	0.10407	0.073084	0.035381	0.07715	0.1455	0.10711	0.079277	0.065899	0.038644	0.07043	0.15458	0.06358	0.080108	0.10724	0.045197	0.088934	0.041794	0.1066
1456.4	0.16549	0.075907	0.035079	0.11952	0.075631	0.053526	0.058107	0.048807	0.08116	0.15072	0.10389	0.14288	0.15894	0.057741	0.063109	0.10112	0.15207	0.057349	0.11308	0.080091	0.042752	0.0839	0.15288	0.11343	0.088171	0.075246	0.045289	0.078242	0.16184	0.072848	0.090286	0.11558	0.052012	0.094431	0.051262	0.11828
1457.3	0.16835	0.077049	0.039134	0.12542	0.08145	0.05501	0.060897	0.051021	0.082179	0.15253	0.10726	0.14448	0.1541	0.056144	0.065869	0.10477	0.15386	0.059452	0.11596	0.082837	0.043342	0.085	0.15294	0.11401	0.089355	0.078961	0.047674	0.079164	0.16114	0.076263	0.095198	0.11982	0.052749	0.093441	0.050741	0.12086
1458.1	0.16977	0.080744	0.044649	0.12822	0.0821	0.054815	0.062081	0.054676	0.083742	0.15301	0.10649	0.14532	0.15628	0.057789	0.067864	0.10303	0.15524	0.060466	0.11858	0.084217	0.046812	0.084055	0.1558	0.11665	0.088179	0.081858	0.048357	0.079299	0.1588	0.07577	0.097718	0.12344	0.053141	0.090156	0.05019	0.12467
1459	0.18856	0.087312	0.056316	0.14195	0.092157	0.068826	0.070439	0.065553	0.091836	0.16029	0.11614	0.14982	0.16528	0.066127	0.078244	0.11099	0.16386	0.071488	0.12793	0.096551	0.057308	0.093211	0.16306	0.12556	0.098002	0.091478	0.058674	0.088955	0.16581	0.08569	0.1084	0.13211	0.062419	0.097781	0.059716	0.13597
1459.9	0.20175	0.092654	0.067417	0.15178	0.10613	0.080607	0.07858	0.075567	0.1012	0.17017	0.12474	0.15557	0.17455	0.073581	0.085958	0.12176	0.17203	0.082892	0.13854	0.10514	0.063129	0.10013	0.16983	0.13257	0.10798	0.1009	0.068112	0.099846	0.17284	0.095489	0.11907	0.14115	0.070885	0.10793	0.068187	0.14508
1460.7	0.20379	0.092637	0.068139	0.15569	0.11059	0.082891	0.078705	0.074368	0.10238	0.17434	0.12973	0.15712	0.17485	0.070719	0.086864	0.11948	0.17331	0.086392	0.14012	0.10838	0.061481	0.099668	0.16951	0.13202	0.10848	0.10281	0.06827	0.10315	0.17159	0.097378	0.12271	0.14232	0.069503	0.10795	0.067914	0.14501
1461.6	0.22271	0.10526	0.077964	0.16869	0.12294	0.095173	0.087131	0.087216	0.11331	0.18591	0.14396	0.16357	0.18699	0.084261	0.098966	0.12971	0.18218	0.095658	0.15246	0.12028	0.072784	0.10865	0.17965	0.14047	0.1209	0.11627	0.076933	0.11552	0.1831	0.11115	0.13616	0.15217	0.0785	0.11695	0.078109	0.1569
1462.4	0.23406	0.1107	0.082245	0.1846	0.13544	0.10517	0.091573	0.096081	0.11939	0.1882	0.15225	0.16807	0.18782	0.091849	0.10706	0.13742	0.18707	0.10536	0.16099	0.12923	0.080778	0.1158	0.18312	0.14642	0.12897	0.12616	0.083648	0.12419	0.19261	0.12102	0.14621	0.15676	0.084137	0.12467	0.085803	0.16212
1463.3	0.24509	0.1175	0.087063	0.19302	0.14334	0.11087	0.099159	0.10064	0.12283	0.19622	0.16182	0.16989	0.18926	0.096929	0.11185	0.1421	0.18823	0.11064	0.16409	0.13247	0.084196	0.12233	0.18773	0.15104	0.13463	0.13639	0.088223	0.12991	0.19759	0.12772	0.15497	0.16205	0.086788	0.12906	0.091375	0.16547
1464.1	0.2517	0.11511	0.090104	0.19612	0.1444	0.1127	0.097618	0.10471	0.12283	0.19713	0.16585	0.1697	0.18522	0.096863	0.11332	0.14337	0.18783	0.11101	0.16368	0.13304	0.088406	0.12462	0.18995	0.15148	0.13508	0.13947	0.087381	0.12996	0.19628	0.13113	0.15867	0.16343	0.08533	0.12662	0.090978	0.16554
1465	0.2752	0.12868	0.10175	0.20866	0.15439	0.12173	0.11005	0.11997	0.13061	0.2029	0.17158	0.1746	0.19064	0.10721	0.12443	0.156	0.19516	0.11993	0.17388	0.14221	0.10029	0.13468	0.20078	0.16144	0.14739	0.15335	0.096368	0.13961	0.20542	0.14231	0.17036	0.1739	0.096783	0.13511	0.10153	0.17603
1465.8	0.28717	0.12573	0.10732	0.21583	0.1582	0.12684	0.11361	0.12351	0.13485	0.20487	0.1793	0.17457	0.18796	0.10716	0.12501	0.16205	0.19855	0.12719	0.17655	0.145	0.10383	0.13972	0.20452	0.16694	0.15065	0.15967	0.10138	0.14177	0.20752	0.14752	0.17575	0.1786	0.10009	0.1388	0.10705	0.17904
1466.7	0.3016	0.13336	0.11773	0.22471	0.1686	0.13561	0.1252	0.1373	0.14321	0.21643	0.18537	0.17968	0.19498	0.11434	0.13632	0.1709	0.21131	0.13837	0.18752	0.1536	0.11338	0.14839	0.21444	0.17553	0.15914	0.17127	0.11213	0.15215	0.2166	0.15888	0.18926	0.18656	0.10897	0.14812	0.11734	0.18888
1467.5	0.30718	0.13373	0.1215	0.22433	0.17159	0.13894	0.12718	0.1417	0.14428	0.2169	0.17949	0.18164	0.19163	0.11357	0.13682	0.17073	0.21719	0.14278	0.19291	0.15855	0.11798	0.15091	0.2168	0.17752	0.1601	0.17473	0.1147	0.15436	0.21889	0.16295	0.19599	0.19089	0.10946	0.14899	0.11863	0.18911
1468.4	0.32088	0.14504	0.12985	0.23061	0.1858	0.14622	0.13697	0.15104	0.15163	0.22196	0.18205	0.18437	0.19409	0.1202	0.14246	0.17681	0.2245	0.15246	0.20211	0.16792	0.12454	0.15678	0.22411	0.18263	0.16493	0.18365	0.12451	0.16197	0.22798	0.17262	0.20613	0.19705	0.11867	0.1562	0.12694	0.19601
1469.3	0.31964	0.145	0.13027	0.22987	0.19156	0.15002	0.13678	0.15278	0.15456	0.22505	0.18352	0.18465	0.19014	0.11793	0.14186	0.17561	0.22254	0.155	0.20392	0.16874	0.12441	0.15936	0.22392	0.18228	0.1606	0.1852	0.12723	0.16268	0.22953	0.17747	0.21151	0.19634	0.11443	0.15461	0.12437	0.19301
1470.1	0.32947	0.14849	0.13462	0.22879	0.19635	0.14861	0.13713	0.15774	0.15739	0.22919	0.17659	0.18745	0.18862	0.11961	0.14543	0.17342	0.22393	0.15384	0.20294	0.17025	0.12651	0.16067	0.22573	0.18339	0.15825	0.18298	0.12751	0.1664	0.23057	0.17758	0.21555	0.19503	0.11258	0.15139	0.12274	0.18959
1471	0.32883	0.14505	0.1295	0.22215	0.19258	0.14632	0.13261	0.1581	0.15824	0.22882	0.17365	0.18546	0.18022	0.11455	0.14202	0.17249	0.21884	0.15195	0.20027	0.17024	0.12857	0.16045	0.22606	0.18112	0.15407	0.18223	0.12666	0.16494	0.22887	0.1774	0.21596	0.19504	0.11135	0.14634	0.12	0.18449
1471.8	0.32617	0.14674	0.12457	0.22235	0.19379	0.14624	0.13097	0.16291	0.15791	0.22703	0.17359	0.18497	0.17662	0.11523	0.1417	0.17421	0.21468	0.15464	0.19876	0.1687	0.1311	0.15913	0.22967	0.18027	0.15062	0.18434	0.12634	0.16644	0.23149	0.18214	0.21681	0.19467	0.11009	0.14338	0.12147	0.18253
1472.7	0.31267	0.13665	0.11523	0.20942	0.18285	0.13877	0.11872	0.15725	0.14945	0.21781	0.16686	0.18008	0.16731	0.10105	0.13174	0.16173	0.20347	0.14682	0.18749	0.15842	0.12432	0.1525	0.22343	0.17228	0.14044	0.17544	0.11579	0.15788	0.22258	0.17359	0.21004	0.18479	0.098217	0.12971	0.11082	0.16818
1473.5	0.32114	0.14166	0.12389	0.21204	0.18494	0.14275	0.11896	0.16881	0.1545	0.22287	0.17239	0.18378	0.17059	0.10756	0.13844	0.16531	0.20922	0.15384	0.19163	0.16145	0.13101	0.15598	0.22916	0.17862	0.14408	0.18149	0.11993	0.16388	0.23026	0.17879	0.21306	0.18766	0.10198	0.13055	0.11601	0.17109
1474.4	0.32086	0.1449	0.1216	0.20932	0.18571	0.14323	0.1202	0.17089	0.15318	0.21906	0.16928	0.18375	0.16624	0.10604	0.1365	0.16568	0.2072	0.15624	0.19028	0.15892	0.13152	0.15571	0.22927	0.17668	0.14099	0.18556	0.11996	0.16229	0.23282	0.18306	0.21201	0.18499	0.10076	0.12922	0.11457	0.16674
1475.2	0.32657	0.15164	0.12735	0.20586	0.18761	0.14761	0.11999	0.17021	0.15114	0.22023	0.16586	0.18404	0.16603	0.10496	0.13559	0.16199	0.20836	0.15783	0.18545	0.1551	0.12772	0.15468	0.22914	0.17578	0.13723	0.18432	0.11739	0.16075	0.2353	0.18515	0.2086	0.18114	0.096044	0.12396	0.1119	0.16325
1476.1	0.34543	0.16677	0.14661	0.21829	0.1955	0.15687	0.12874	0.18667	0.16237	0.23342	0.17648	0.19166	0.1754	0.11387	0.14907	0.17582	0.22287	0.16606	0.19336	0.16322	0.13483	0.16509	0.23798	0.18655	0.14664	0.19615	0.12822	0.17059	0.24757	0.19647	0.22081	0.18803	0.10618	0.13267	0.12205	0.17428
1476.9	0.36965	0.19135	0.16495	0.23414	0.20826	0.17279	0.14488	0.20326	0.17773	0.2487	0.18935	0.2018	0.18571	0.13126	0.1629	0.19399	0.23917	0.18174	0.20671	0.17396	0.14842	0.17879	0.25053	0.20208	0.15947	0.21567	0.14319	0.18726	0.26638	0.21416	0.2363	0.20072	0.11912	0.14536	0.13536	0.18852
1477.8	0.37597	0.2012	0.17607	0.24249	0.21642	0.1824	0.15584	0.21246	0.18379	0.25647	0.19291	0.20582	0.19172	0.138	0.17042	0.2054	0.24752	0.19281	0.21499	0.17866	0.15752	0.18854	0.25775	0.211	0.16607	0.2257	0.15284	0.19595	0.27522	0.22434	0.24858	0.20663	0.12645	0.15254	0.14145	0.1971
1478.7	0.39305	0.22111	0.19624	0.26109	0.22971	0.19958	0.1728	0.23353	0.19942	0.27177	0.21615	0.21524	0.20967	0.15489	0.19111	0.22398	0.26315	0.21228	0.23447	0.19183	0.17465	0.20515	0.27435	0.22953	0.18265	0.24451	0.17113	0.21262	0.29488	0.24101	0.2691	0.2236	0.14206	0.17082	0.15945	0.21551
1479.5	0.39806	0.22747	0.20808	0.27343	0.24151	0.20547	0.18485	0.24921	0.20962	0.27991	0.23067	0.22203	0.21753	0.16432	0.20285	0.2364	0.27109	0.22427	0.24634	0.20048	0.18746	0.21874	0.28477	0.24226	0.19379	0.25938	0.18348	0.22405	0.30911	0.25199	0.28352	0.23329	0.15346	0.18293	0.17076	0.22677
1480.4	0.40917	0.23905	0.21791	0.27679	0.25298	0.21601	0.19564	0.26107	0.22144	0.28563	0.24597	0.22651	0.22614	0.17657	0.214	0.2425	0.27871	0.23865	0.25633	0.20856	0.20013	0.23036	0.29515	0.25465	0.20315	0.27085	0.19626	0.23664	0.32404	0.2628	0.29392	0.24168	0.16202	0.19262	0.18009	0.23491
1481.2	0.41564	0.24226	0.22898	0.28628	0.25982	0.22063	0.20677	0.27608	0.22789	0.29406	0.25354	0.23128	0.23509	0.18636	0.22451	0.25197	0.28508	0.25068	0.26569	0.21642	0.20962	0.23896	0.30339	0.26279	0.21138	0.2787	0.20553	0.24411	0.33544	0.26876	0.30149	0.24891	0.16919	0.19731	0.18867	0.24069
1482.1	0.42004	0.25034	0.2365	0.29838	0.26601	0.22931	0.21435	0.28568	0.23496	0.29997	0.26435	0.23767	0.24128	0.1934	0.22891	0.25856	0.28899	0.2606	0.27098	0.22451	0.215	0.24544	0.31178	0.27137	0.21801	0.28729	0.21288	0.25157	0.34879	0.27668	0.30733	0.25608	0.17388	0.20468	0.19956	0.24494
1482.9	0.41846	0.25277	0.24307	0.29877	0.26778	0.23303	0.21774	0.29023	0.23958	0.3038	0.26015	0.24078	0.2439	0.20002	0.23197	0.25925	0.2911	0.26485	0.27141	0.22753	0.21853	0.25011	0.3144	0.27574	0.22133	0.28944	0.21623	0.25478	0.35531	0.28012	0.31041	0.25605	0.17608	0.20442	0.20284	0.24668
1483.8	0.43126	0.27012	0.25817	0.3127	0.27885	0.24626	0.2312	0.30879	0.25291	0.31378	0.27387	0.24752	0.25728	0.21697	0.24409	0.2713	0.30337	0.27783	0.28335	0.23864	0.23173	0.25992	0.3267	0.29067	0.23422	0.30375	0.23075	0.26976	0.37025	0.29259	0.32372	0.26843	0.18606	0.21409	0.21751	0.25774
1484.6	0.42239	0.26738	0.26197	0.31437	0.27957	0.24818	0.235	0.31542	0.25452	0.31525	0.27305	0.25225	0.26116	0.21974	0.24625	0.27243	0.29897	0.2817	0.28533	0.24101	0.23562	0.26346	0.32885	0.29409	0.23653	0.30502	0.23397	0.27156	0.37284	0.29367	0.32631	0.26826	0.18715	0.21558	0.21837	0.26039
1485.5	0.43104	0.27082	0.26895	0.31636	0.28372	0.25542	0.23975	0.32239	0.26156	0.31624	0.28075	0.25407	0.2675	0.22497	0.25456	0.27557	0.29975	0.2864	0.28276	0.24362	0.23936	0.26888	0.33152	0.30076	0.24123	0.30655	0.23951	0.27386	0.37664	0.29641	0.33154	0.26831	0.18881	0.21885	0.21967	0.26433
1486.3	0.44147	0.27633	0.27589	0.31396	0.2826	0.25873	0.24307	0.33085	0.26152	0.31964	0.2842	0.25664	0.27333	0.23086	0.26243	0.27522	0.30459	0.28847	0.28504	0.24694	0.24286	0.27249	0.33529	0.30675	0.2452	0.30881	0.2433	0.27746	0.37996	0.29691	0.33641	0.26989	0.19016	0.22199	0.22087	0.2686
1487.2	0.45384	0.27859	0.28216	0.3166	0.28274	0.26656	0.2493	0.34362	0.26415	0.32747	0.29818	0.25885	0.28148	0.23541	0.26819	0.27647	0.30853	0.29518	0.28998	0.25241	0.24699	0.27605	0.34175	0.31301	0.25018	0.31426	0.24823	0.28344	0.38211	0.30011	0.33971	0.27397	0.19126	0.22308	0.22438	0.27334
1488	0.4574	0.27723	0.28417	0.31441	0.27706	0.26696	0.24747	0.34594	0.26262	0.32778	0.30111	0.25989	0.2828	0.23874	0.26754	0.27366	0.30511	0.29699	0.29083	0.25088	0.24651	0.27543	0.34226	0.3145	0.2488	0.31214	0.24728	0.28229	0.37953	0.2963	0.3379	0.26817	0.18757	0.22182	0.22089	0.27266
1488.9	0.48297	0.28684	0.29568	0.32127	0.28533	0.27636	0.25749	0.35879	0.27277	0.33981	0.31679	0.26454	0.29608	0.25289	0.27961	0.2817	0.31798	0.30794	0.29892	0.25883	0.2512	0.28333	0.35021	0.32683	0.25896	0.32151	0.256	0.29057	0.38865	0.30169	0.3439	0.27473	0.19382	0.22805	0.22989	0.28062
1489.8	0.48313	0.29475	0.29649	0.3245	0.28663	0.27953	0.2593	0.36323	0.27489	0.34447	0.32071	0.26687	0.30239	0.25989	0.28359	0.28397	0.32239	0.3131	0.3063	0.2619	0.25407	0.2869	0.3548	0.33258	0.26111	0.32659	0.25921	0.29448	0.39247	0.30399	0.34666	0.27629	0.19532	0.22933	0.23529	0.28575
1490.6	0.48437	0.29418	0.29823	0.32864	0.2917	0.27993	0.26082	0.36685	0.28334	0.34461	0.32619	0.27024	0.30497	0.26136	0.28409	0.28388	0.32321	0.3165	0.30975	0.26097	0.25751	0.29103	0.35499	0.33342	0.26152	0.32872	0.26161	0.29444	0.39487	0.3036	0.34778	0.27382	0.19826	0.22745	0.23738	0.28827
1491.5	0.49203	0.29965	0.30048	0.334	0.29735	0.28254	0.26015	0.37164	0.28852	0.34538	0.33181	0.27523	0.30854	0.2649	0.28767	0.28812	0.32704	0.32419	0.31438	0.26482	0.26129	0.29545	0.35821	0.33805	0.26562	0.33393	0.26692	0.29546	0.40151	0.30127	0.35281	0.27491	0.20411	0.23215	0.24272	0.29222
1492.3	0.49602	0.29946	0.30419	0.33458	0.30253	0.28682	0.26318	0.3763	0.29281	0.34852	0.33771	0.27823	0.31396	0.26732	0.29236	0.2926	0.32817	0.33096	0.31788	0.26941	0.26055	0.29837	0.36035	0.34207	0.27041	0.33909	0.2722	0.29693	0.40728	0.30331	0.3579	0.28015	0.20875	0.23512	0.24893	0.29709
1493.2	0.49344	0.29097	0.29803	0.334	0.29722	0.28449	0.25845	0.37387	0.28814	0.34529	0.33245	0.275	0.31151	0.26488	0.28979	0.28934	0.32263	0.33003	0.31705	0.26676	0.25865	0.29587	0.35733	0.33939	0.26746	0.33671	0.2698	0.29407	0.40463	0.29963	0.35631	0.27985	0.20684	0.23226	0.24647	0.29459
1494	0.50439	0.29215	0.30459	0.34075	0.30202	0.28507	0.26296	0.37952	0.29142	0.35074	0.34044	0.27892	0.31383	0.27355	0.29234	0.29161	0.32512	0.33648	0.32205	0.26963	0.26039	0.29948	0.35791	0.34308	0.2714	0.34191	0.27448	0.29614	0.40873	0.3002	0.35841	0.28425	0.21288	0.23689	0.24955	0.29579
1494.8	0.51775	0.29381	0.31071	0.34596	0.30696	0.28991	0.26786	0.38398	0.29474	0.35764	0.34696	0.28043	0.31872	0.28431	0.30042	0.30146	0.3283	0.34535	0.32694	0.27337	0.26213	0.30367	0.36393	0.34714	0.27921	0.34704	0.28133	0.30073	0.41053	0.303	0.36392	0.29122	0.21816	0.24188	0.25484	0.30147
1495.7	0.51035	0.28619	0.30317	0.34295	0.30312	0.28425	0.2648	0.37884	0.28969	0.35231	0.34018	0.27641	0.31266	0.2837	0.29545	0.29971	0.32136	0.34503	0.32632	0.26588	0.25646	0.30059	0.35782	0.34233	0.278	0.34302	0.27734	0.29539	0.40375	0.29859	0.35782	0.28655	0.21292	0.23732	0.25183	0.29744
1496.5	0.5201	0.28655	0.30115	0.34806	0.30446	0.28295	0.26573	0.37984	0.29124	0.35314	0.34268	0.27709	0.31544	0.28891	0.30124	0.30036	0.32502	0.34854	0.33167	0.26427	0.25741	0.30285	0.35678	0.34192	0.28034	0.34313	0.27934	0.296	0.4024	0.2981	0.35795	0.28572	0.21451	0.2388	0.25521	0.29916
1497.4	0.52441	0.29086	0.30572	0.35029	0.30861	0.28342	0.26855	0.38231	0.29037	0.35044	0.34675	0.27828	0.31262	0.29231	0.30637	0.30319	0.32775	0.35276	0.33961	0.26426	0.256	0.30389	0.35639	0.34286	0.28224	0.34608	0.28218	0.29732	0.40145	0.29792	0.36091	0.28621	0.2168	0.24112	0.26026	0.30093
1498.2	0.52094	0.28327	0.30113	0.34158	0.30187	0.27801	0.26054	0.37859	0.28492	0.34395	0.34035	0.27571	0.30921	0.28639	0.3052	0.30159	0.32783	0.35073	0.34035	0.25895	0.25046	0.29908	0.35299	0.33623	0.28038	0.34041	0.27986	0.29299	0.39566	0.29416	0.35749	0.28135	0.21319	0.23863	0.26255	0.29804
1499.1	0.52795	0.28236	0.29967	0.34144	0.30152	0.27404	0.2591	0.37937	0.2815	0.34036	0.3383	0.27471	0.31096	0.28553	0.30686	0.29846	0.3292	0.35231	0.34321	0.26029	0.24858	0.29738	0.34935	0.33496	0.28035	0.34005	0.28112	0.29152	0.39401	0.2918	0.35517	0.27893	0.21369	0.24045	0.26294	0.29586
1500	0.54603	0.28587	0.30294	0.34108	0.30501	0.27617	0.26276	0.38395	0.28166	0.34119	0.34421	0.27687	0.31764	0.2922	0.31212	0.29982	0.33285	0.35953	0.34811	0.26237	0.24979	0.29831	0.35157	0.33741	0.28431	0.34425	0.28565	0.29527	0.39523	0.29626	0.35789	0.28238	0.21785	0.24545	0.26643	0.29897
1500.8	0.55515	0.28306	0.29851	0.33928	0.29933	0.27317	0.26026	0.38038	0.27664	0.33696	0.34376	0.27503	0.31411	0.29165	0.30746	0.29791	0.33085	0.35813	0.34563	0.25759	0.24614	0.29477	0.34653	0.33079	0.28016	0.34232	0.28135	0.29193	0.3881	0.29119	0.35282	0.27899	0.21604	0.2416	0.26169	0.29457
1501.7	0.56123	0.27878	0.29025	0.33832	0.29059	0.26943	0.25749	0.3757	0.27469	0.33742	0.33922	0.27375	0.31597	0.28887	0.30182	0.29574	0.32753	0.36077	0.34265	0.25254	0.24413	0.29299	0.34333	0.32622	0.27924	0.33873	0.28015	0.28661	0.38235	0.28751	0.34985	0.27624	0.21633	0.24155	0.25936	0.29354
1502.5	0.5795	0.28463	0.28704	0.34465	0.29572	0.27303	0.25979	0.37676	0.27479	0.3375	0.34133	0.27595	0.32125	0.29341	0.31022	0.29979	0.33096	0.36853	0.34875	0.25396	0.24693	0.29588	0.3437	0.32746	0.28404	0.34286	0.28326	0.29075	0.38319	0.28943	0.35228	0.27811	0.21858	0.24312	0.26099	0.29792
1503.4	0.57364	0.27943	0.27666	0.33197	0.28198	0.26499	0.25014	0.36899	0.26429	0.33128	0.33275	0.27108	0.31204	0.29119	0.30434	0.29359	0.32292	0.36642	0.33925	0.24349	0.23992	0.28925	0.3349	0.3176	0.27876	0.3355	0.27614	0.2823	0.37112	0.28338	0.3413	0.2681	0.21254	0.2353	0.25384	0.28997
1504.2	0.58034	0.2869	0.28065	0.33967	0.28313	0.26841	0.2511	0.37239	0.26604	0.33753	0.33316	0.27241	0.31585	0.29924	0.31426	0.30036	0.328	0.37167	0.34357	0.247	0.24282	0.29626	0.33557	0.3189	0.28429	0.33789	0.28265	0.28783	0.37092	0.28805	0.34454	0.27075	0.21968	0.23929	0.25948	0.29509
1505.1	0.57968	0.29091	0.28078	0.33561	0.28189	0.26646	0.24629	0.37064	0.26125	0.33675	0.32418	0.27111	0.31321	0.30299	0.31841	0.30214	0.3283	0.37603	0.34458	0.24695	0.24277	0.29723	0.33417	0.31835	0.28553	0.33644	0.28621	0.28497	0.3683	0.28664	0.34275	0.27028	0.22204	0.24084	0.25941	0.29709
1505.9	0.59127	0.30317	0.2838	0.33809	0.281	0.26984	0.24581	0.37215	0.26148	0.33499	0.32437	0.27176	0.31623	0.31678	0.32839	0.30857	0.33189	0.38124	0.3465	0.24799	0.24611	0.29792	0.33429	0.31525	0.28885	0.34011	0.29036	0.28878	0.36729	0.28881	0.34235	0.26911	0.22307	0.24228	0.26196	0.29896
1506.7	0.59438	0.29667	0.28323	0.33406	0.27311	0.26646	0.24081	0.36541	0.2579	0.33051	0.31509	0.26689	0.31273	0.31758	0.32541	0.30778	0.32565	0.3791	0.34091	0.24546	0.24245	0.29304	0.32857	0.31185	0.28611	0.33601	0.28951	0.28386	0.3589	0.28421	0.33772	0.26312	0.22191	0.24078	0.25762	0.29804
1507.6	0.61358	0.30121	0.28709	0.34394	0.27575	0.26703	0.24115	0.36329	0.25865	0.32985	0.31689	0.26612	0.31904	0.32302	0.32732	0.31402	0.32849	0.38249	0.34901	0.24493	0.24557	0.29276	0.33118	0.31284	0.2892	0.34037	0.29179	0.28841	0.35914	0.2853	0.34119	0.26515	0.22528	0.2436	0.26135	0.30217
1508.4	0.61447	0.29594	0.28309	0.33342	0.26516	0.25771	0.23166	0.3536	0.24841	0.3183	0.30335	0.25941	0.31506	0.32033	0.32291	0.31006	0.32535	0.37742	0.34527	0.23709	0.24101	0.28306	0.323	0.30462	0.28224	0.33595	0.28559	0.2802	0.35064	0.27689	0.33437	0.25537	0.21725	0.23763	0.25351	0.29659
1509.3	0.63274	0.29891	0.28462	0.3404	0.26584	0.25651	0.23217	0.35035	0.24925	0.31511	0.30357	0.25722	0.32144	0.32571	0.32944	0.3139	0.32725	0.38499	0.34926	0.23644	0.24239	0.28351	0.32188	0.30315	0.28651	0.34021	0.28844	0.28349	0.34941	0.28054	0.33539	0.25335	0.21811	0.23977	0.2562	0.29924
1510.1	0.63274	0.2947	0.28213	0.33658	0.26545	0.25098	0.22535	0.34305	0.24613	0.31059	0.29816	0.25216	0.31759	0.32223	0.32419	0.31336	0.32758	0.38607	0.34707	0.23181	0.24007	0.28202	0.31657	0.29928	0.28306	0.33693	0.28579	0.27986	0.34501	0.27823	0.32946	0.24835	0.21622	0.23652	0.25172	0.29551
1511	0.63864	0.30021	0.27895	0.33719	0.26317	0.24896	0.22067	0.34081	0.24179	0.30878	0.29484	0.24877	0.31766	0.32275	0.32238	0.31092	0.32857	0.38837	0.34818	0.22829	0.23885	0.28065	0.31396	0.29237	0.28172	0.33604	0.28298	0.2767	0.34028	0.27647	0.32616	0.24657	0.2166	0.23706	0.25074	0.29045
1511.8	0.64043	0.30089	0.2719	0.33636	0.25909	0.24599	0.22221	0.33864	0.24151	0.30798	0.29514	0.246	0.31821	0.32522	0.32841	0.31379	0.3302	0.39235	0.34828	0.23	0.2404	0.28304	0.31098	0.29062	0.28258	0.335	0.28384	0.27585	0.33797	0.27484	0.32628	0.24692	0.21755	0.24086	0.25272	0.29283
1512.7	0.64923	0.30841	0.26643	0.33937	0.26366	0.24716	0.22123	0.3365	0.24402	0.30902	0.30313	0.24516	0.31943	0.32789	0.33165	0.31909	0.33198	0.40043	0.35061	0.23303	0.24503	0.2871	0.31329	0.29119	0.28688	0.3354	0.2873	0.2777	0.33866	0.27661	0.32591	0.25135	0.22298	0.24529	0.25599	0.29645
1513.5	0.65612	0.31097	0.26595	0.3363	0.26056	0.2474	0.21863	0.33795	0.24085	0.31139	0.30555	0.24447	0.32303	0.32982	0.33231	0.32328	0.33394	0.4021	0.35066	0.23467	0.24708	0.28849	0.31227	0.28787	0.28912	0.33442	0.28777	0.27691	0.33628	0.27625	0.32572	0.2549	0.22538	0.24723	0.25546	0.29636
1514.4	0.661	0.31765	0.2615	0.33363	0.25762	0.24311	0.21555	0.33464	0.23575	0.30779	0.30414	0.24146	0.32606	0.32814	0.33558	0.32383	0.334	0.40163	0.34948	0.23608	0.24789	0.28578	0.30994	0.28784	0.29113	0.33285	0.28523	0.27228	0.334	0.27161	0.32406	0.2546	0.22623	0.24724	0.25515	0.29652
1515.2	0.66344	0.32455	0.25808	0.32997	0.25593	0.24332	0.21656	0.33013	0.23429	0.3061	0.30658	0.23948	0.32792	0.33157	0.33919	0.3282	0.33335	0.40592	0.35188	0.23715	0.25367	0.28697	0.30893	0.28865	0.29434	0.33347	0.28632	0.27303	0.33383	0.27387	0.3244	0.25705	0.22671	0.24868	0.25461	0.29814
1516.1	0.66717	0.33372	0.25995	0.32616	0.2554	0.24827	0.21156	0.32797	0.23376	0.30255	0.30277	0.23753	0.33025	0.33377	0.34412	0.32834	0.33666	0.41172	0.35548	0.23507	0.25587	0.28621	0.30816	0.28754	0.29607	0.33436	0.28624	0.26997	0.33427	0.27689	0.32043	0.25719	0.22955	0.24794	0.25337	0.29718
1516.9	0.66391	0.33194	0.25613	0.3205	0.24345	0.24411	0.20648	0.31773	0.22603	0.29609	0.29275	0.23229	0.32506	0.32892	0.33851	0.3241	0.33135	0.40614	0.3474	0.2274	0.24995	0.27921	0.29974	0.27956	0.29109	0.32893	0.27782	0.25992	0.32795	0.27162	0.31359	0.25104	0.22462	0.24098	0.24665	0.28924
1517.8	0.66254	0.33947	0.25066	0.31795	0.24252	0.24537	0.20687	0.31278	0.22255	0.29075	0.28787	0.22867	0.32719	0.3274	0.33698	0.32734	0.33508	0.41243	0.35098	0.22752	0.25238	0.27808	0.29865	0.28154	0.29097	0.32885	0.27426	0.25793	0.33008	0.27181	0.31407	0.25149	0.22443	0.23884	0.24759	0.28875
1518.6	0.6707	0.34509	0.2461	0.31767	0.24009	0.25005	0.20656	0.31188	0.21984	0.28926	0.28924	0.22789	0.32857	0.33339	0.33796	0.32967	0.33679	0.41999	0.35739	0.22756	0.25221	0.28092	0.29777	0.2807	0.29494	0.33027	0.2752	0.25905	0.32983	0.27573	0.31586	0.25597	0.22759	0.24031	0.24987	0.29061
1519.5	0.66556	0.34738	0.24111	0.31459	0.23275	0.2479	0.20478	0.30846	0.21778	0.2878	0.28461	0.22498	0.32743	0.33335	0.33295	0.33069	0.3397	0.42012	0.35478	0.22557	0.2489	0.279	0.29413	0.27965	0.29477	0.33071	0.27234	0.25449	0.33027	0.27059	0.31375	0.25535	0.2289	0.23813	0.24723	0.29061
1520.3	0.6644	0.35393	0.23831	0.31128	0.23041	0.2472	0.20365	0.3061	0.21386	0.28637	0.28605	0.22184	0.32996	0.33037	0.32882	0.33562	0.34061	0.42289	0.35239	0.22636	0.25001	0.27694	0.28986	0.27867	0.29641	0.32987	0.27019	0.25089	0.32981	0.2676	0.31385	0.25625	0.2279	0.23679	0.24609	0.28899
1521.1	0.66693	0.36958	0.24026	0.31575	0.23486	0.25188	0.20768	0.31379	0.21742	0.28803	0.2945	0.22161	0.33986	0.33699	0.33448	0.34452	0.34996	0.43614	0.36138	0.23328	0.2563	0.28461	0.29479	0.28437	0.30462	0.33666	0.27298	0.258	0.33882	0.27127	0.32095	0.26502	0.23453	0.24333	0.25246	0.29664
1522	0.65896	0.37674	0.23727	0.31192	0.23197	0.25213	0.20605	0.31218	0.21624	0.28808	0.29551	0.22	0.33805	0.33785	0.33548	0.34534	0.35033	0.43711	0.35773	0.23232	0.25572	0.28405	0.29236	0.2813	0.30822	0.3347	0.27101	0.25673	0.33831	0.26822	0.31727	0.26759	0.23568	0.24469	0.25191	0.29552
1522.8	0.64512	0.38296	0.24205	0.31261	0.23436	0.25374	0.20957	0.31246	0.217	0.28875	0.29442	0.21905	0.3411	0.33969	0.33943	0.35072	0.35386	0.44241	0.36042	0.23309	0.25799	0.28373	0.29148	0.28065	0.31079	0.3359	0.26978	0.25547	0.3404	0.26932	0.31656	0.27107	0.23688	0.24437	0.25104	0.29773
1523.7	0.63739	0.38863	0.24343	0.31094	0.23835	0.25453	0.2094	0.31099	0.21501	0.28599	0.29819	0.21891	0.34385	0.33866	0.34276	0.35217	0.35625	0.44877	0.36059	0.23196	0.25793	0.28217	0.29074	0.2799	0.31231	0.33306	0.26758	0.25404	0.34013	0.27079	0.31482	0.2721	0.2356	0.24255	0.25248	0.29682
1524.5	0.6317	0.3975	0.24326	0.31449	0.24048	0.25705	0.21583	0.31216	0.21362	0.28788	0.2967	0.22077	0.34593	0.34273	0.34533	0.35594	0.3612	0.45464	0.36444	0.23347	0.25902	0.2842	0.29302	0.28204	0.31604	0.33419	0.26966	0.25572	0.34338	0.27161	0.31688	0.2764	0.23782	0.24559	0.25529	0.30125
1525.4	0.62405	0.40083	0.24342	0.31525	0.24341	0.25974	0.22161	0.30842	0.21358	0.289	0.2944	0.22193	0.34916	0.34654	0.34802	0.35779	0.36468	0.45951	0.37016	0.23441	0.26094	0.28273	0.29213	0.28368	0.32279	0.33373	0.27255	0.25446	0.34473	0.27319	0.31877	0.28021	0.23817	0.24862	0.25719	0.30362
1526.2	0.62005	0.40944	0.2457	0.32033	0.24578	0.26034	0.22732	0.31207	0.21446	0.28545	0.29871	0.22348	0.35228	0.34824	0.35315	0.3586	0.37056	0.46571	0.37791	0.23674	0.2629	0.28371	0.29487	0.28524	0.326	0.3353	0.27422	0.2535	0.34894	0.27602	0.32162	0.2821	0.24141	0.25202	0.25996	0.30665
1527.1	0.6096	0.41396	0.24024	0.31942	0.24478	0.25877	0.22777	0.30958	0.21421	0.28188	0.29606	0.22187	0.35251	0.34496	0.35276	0.3547	0.37401	0.47142	0.37997	0.23727	0.2629	0.28128	0.29492	0.28475	0.32698	0.335	0.27507	0.25131	0.35089	0.27364	0.32244	0.28105	0.24073	0.25331	0.26209	0.30594
1527.9	0.61145	0.42728	0.24415	0.32795	0.24974	0.26282	0.23545	0.31503	0.21712	0.28645	0.29877	0.22134	0.36042	0.34979	0.36073	0.36241	0.38046	0.48197	0.39177	0.24414	0.26889	0.28726	0.3001	0.28919	0.33626	0.34298	0.28118	0.25572	0.35933	0.27952	0.33115	0.28818	0.24726	0.26089	0.26866	0.31233
1528.8	0.60574	0.43336	0.24474	0.32729	0.25119	0.26533	0.23652	0.31827	0.21723	0.28421	0.29759	0.22177	0.36151	0.34985	0.36505	0.36287	0.38205	0.48814	0.39584	0.24767	0.26887	0.28826	0.30059	0.28968	0.34182	0.34513	0.28209	0.25661	0.36259	0.28112	0.33465	0.29321	0.24784	0.26223	0.26981	0.31241
1529.6	0.5956	0.44126	0.24402	0.32074	0.24842	0.2652	0.23676	0.31667	0.21441	0.28184	0.2908	0.22042	0.35836	0.34707	0.3649	0.36062	0.38229	0.49125	0.39302	0.24524	0.26273	0.28346	0.29716	0.2855	0.33995	0.34418	0.27761	0.2523	0.3609	0.27841	0.33218	0.29133	0.24554	0.25795	0.26778	0.30772
1530.5	0.58452	0.45119	0.24436	0.3206	0.25198	0.27348	0.24336	0.3168	0.21502	0.28887	0.28963	0.22143	0.35926	0.3513	0.36594	0.36594	0.3827	0.50105	0.39623	0.24625	0.26087	0.283	0.2965	0.28983	0.34577	0.34756	0.28016	0.25483	0.36497	0.27919	0.33532	0.2938	0.24865	0.2586	0.26861	0.30928
1531.3	0.57698	0.45251	0.24791	0.32549	0.25382	0.27304	0.24721	0.31862	0.21399	0.28777	0.29132	0.22281	0.36083	0.34727	0.36493	0.369	0.37912	0.50272	0.39307	0.24753	0.25894	0.28192	0.29603	0.28945	0.35024	0.34644	0.27858	0.25523	0.36703	0.27808	0.33701	0.29554	0.25077	0.25865	0.26778	0.30834
1532.1	0.57903	0.46396	0.25457	0.3341	0.26029	0.28345	0.25993	0.32972	0.21848	0.29329	0.29909	0.2304	0.36992	0.35618	0.37851	0.37656	0.38874	0.51871	0.39743	0.25539	0.26384	0.28724	0.30263	0.29767	0.36399	0.35254	0.28597	0.26338	0.37763	0.28441	0.34345	0.30605	0.25883	0.26826	0.27798	0.31941
1533	0.56431	0.46837	0.2615	0.33766	0.26181	0.28478	0.26308	0.33277	0.2169	0.29495	0.29243	0.23201	0.37175	0.35722	0.38004	0.38007	0.39277	0.52728	0.39724	0.25735	0.2612	0.28674	0.30119	0.30119	0.3693	0.35242	0.28764	0.26445	0.37964	0.28461	0.34342	0.30549	0.26161	0.27191	0.27849	0.3221
1533.8	0.56991	0.47526	0.27328	0.34728	0.26972	0.29139	0.27267	0.341	0.22193	0.29975	0.305	0.2379	0.38248	0.3587	0.3926	0.38919	0.3987	0.53828	0.407	0.26749	0.26636	0.29137	0.30824	0.30853	0.37838	0.35796	0.29586	0.27079	0.38518	0.29007	0.34975	0.31205	0.26952	0.27933	0.28427	0.32782
1534.7	0.5713	0.4793	0.2838	0.35456	0.27458	0.29707	0.27936	0.3478	0.22435	0.30225	0.30521	0.24088	0.38868	0.35779	0.40369	0.39518	0.40323	0.54611	0.41071	0.27285	0.27003	0.29543	0.31004	0.3107	0.38506	0.36224	0.30027	0.2746	0.3885	0.29592	0.35543	0.31745	0.2706	0.28529	0.28981	0.33029
1535.5	0.56636	0.48851	0.29046	0.35462	0.27514	0.30421	0.28451	0.34933	0.22298	0.30554	0.30293	0.24339	0.39077	0.3616	0.41015	0.39982	0.4075	0.55687	0.4146	0.2737	0.26793	0.29658	0.31137	0.31275	0.38981	0.36332	0.30326	0.27675	0.39037	0.30113	0.35756	0.31889	0.27073	0.28933	0.29225	0.3314
1536.4	0.55187	0.49386	0.29191	0.35481	0.27251	0.30412	0.28285	0.34406	0.2184	0.30278	0.2933	0.24488	0.38369	0.3592	0.40766	0.40005	0.40571	0.55698	0.41711	0.27121	0.26222	0.29549	0.30774	0.31111	0.38748	0.36057	0.30387	0.27542	0.38563	0.29818	0.35797	0.31611	0.26793	0.28748	0.28923	0.32784
1537.2	0.55247	0.499	0.29666	0.36275	0.27872	0.31308	0.29226	0.34639	0.22145	0.3051	0.30075	0.24941	0.38668	0.36334	0.41421	0.40314	0.4084	0.56317	0.4251	0.27309	0.2651	0.29845	0.3116	0.31104	0.39284	0.36413	0.30781	0.27988	0.38776	0.30431	0.36386	0.32068	0.27177	0.29127	0.29398	0.32985
1538	0.54176	0.50479	0.29528	0.37042	0.27823	0.31789	0.29404	0.34923	0.21963	0.30791	0.29321	0.25301	0.38539	0.36932	0.41852	0.40494	0.40908	0.5701	0.42522	0.27167	0.26676	0.30201	0.31186	0.31358	0.39746	0.3657	0.31063	0.2815	0.39026	0.30975	0.36803	0.3231	0.27316	0.29594	0.29675	0.33228
1538.9	0.53443	0.50732	0.30128	0.37813	0.28017	0.31983	0.29817	0.34585	0.21935	0.30968	0.28911	0.25556	0.38623	0.37016	0.42308	0.40696	0.41136	0.57671	0.42664	0.27149	0.26223	0.30178	0.3117	0.31563	0.40172	0.36688	0.31422	0.28297	0.39064	0.31236	0.36709	0.32439	0.27522	0.29798	0.29597	0.33398
1539.7	0.54022	0.51518	0.30919	0.38599	0.28692	0.32714	0.30469	0.35008	0.22398	0.31772	0.28977	0.2627	0.3902	0.3749	0.43227	0.41154	0.4176	0.5854	0.43374	0.27522	0.2668	0.30596	0.31519	0.32047	0.40743	0.37422	0.32185	0.28825	0.39424	0.31898	0.37288	0.33029	0.282	0.30509	0.29968	0.33881
1540.6	0.53886	0.51106	0.31633	0.39216	0.2917	0.33139	0.30942	0.35296	0.22773	0.3193	0.28872	0.26411	0.39186	0.37189	0.43824	0.40971	0.41944	0.59042	0.43152	0.27531	0.26686	0.30628	0.31487	0.31812	0.41052	0.37628	0.32437	0.28791	0.394	0.32294	0.37581	0.33241	0.28376	0.30824	0.30046	0.33829
1541.4	0.53005	0.51263	0.32286	0.39213	0.29138	0.33342	0.30786	0.35185	0.2298	0.32269	0.28676	0.26611	0.39008	0.37144	0.44442	0.4117	0.42175	0.59469	0.4308	0.27597	0.26665	0.30826	0.31547	0.32089	0.41263	0.37868	0.32808	0.28759	0.39352	0.32616	0.37839	0.33237	0.28364	0.30876	0.30236	0.33878
1542.3	0.52424	0.51251	0.32812	0.39645	0.29592	0.33818	0.31436	0.35326	0.23148	0.32306	0.28699	0.26741	0.39027	0.37043	0.44722	0.41339	0.42647	0.59865	0.43412	0.27799	0.26517	0.31123	0.31659	0.32197	0.41494	0.38144	0.33132	0.29221	0.39382	0.32713	0.38123	0.33474	0.28523	0.30969	0.3054	0.34244
1543.1	0.52567	0.51895	0.33551	0.4008	0.2983	0.34774	0.32006	0.36046	0.23529	0.32218	0.29284	0.27393	0.39636	0.38086	0.45487	0.41898	0.43334	0.60415	0.43565	0.28219	0.27089	0.3157	0.32172	0.3244	0.42139	0.38569	0.33609	0.29773	0.39391	0.33427	0.38858	0.33934	0.29072	0.31572	0.3125	0.34895
1543.9	0.52166	0.51662	0.34214	0.40361	0.29963	0.35319	0.32655	0.36203	0.2352	0.32314	0.29309	0.27697	0.39689	0.38305	0.45858	0.42219	0.44039	0.60522	0.4324	0.28534	0.27144	0.31589	0.32087	0.32398	0.42445	0.38692	0.33656	0.29936	0.38997	0.33458	0.39063	0.33975	0.28914	0.31632	0.31606	0.35039
1544.8	0.52345	0.51859	0.35206	0.40804	0.30533	0.36032	0.32888	0.36671	0.23852	0.32725	0.29307	0.28249	0.40317	0.39269	0.46561	0.434	0.44595	0.60823	0.4376	0.29183	0.27592	0.3188	0.32571	0.32965	0.43179	0.39255	0.34127	0.3068	0.39061	0.3423	0.39458	0.34364	0.29378	0.32052	0.32202	0.35687
1545.6	0.52279	0.51756	0.35212	0.40945	0.30718	0.36129	0.33354	0.36823	0.23828	0.32675	0.28313	0.286	0.40409	0.39402	0.4669	0.43458	0.45057	0.6064	0.43163	0.29126	0.27333	0.31553	0.32352	0.32729	0.43229	0.39076	0.34196	0.30671	0.38628	0.34338	0.39423	0.34535	0.29458	0.32026	0.32152	0.35712
1546.5	0.52718	0.52247	0.36608	0.41418	0.31698	0.37616	0.34205	0.37767	0.24336	0.33719	0.28717	0.294	0.40901	0.40484	0.4796	0.4474	0.46249	0.61398	0.43355	0.29786	0.28092	0.31992	0.32927	0.33444	0.44322	0.39932	0.35278	0.31363	0.39031	0.35443	0.40345	0.35134	0.30227	0.32878	0.32854	0.3639
1547.3	0.52293	0.51586	0.3685	0.41443	0.31818	0.38213	0.34435	0.38218	0.24587	0.34581	0.28237	0.29674	0.4091	0.40414	0.48394	0.451	0.46768	0.61625	0.43424	0.30082	0.28451	0.32164	0.332	0.33649	0.44639	0.40284	0.35924	0.31544	0.39233	0.35883	0.40827	0.35445	0.30568	0.33067	0.33269	0.3663
1548.1	0.5194	0.50955	0.36696	0.41729	0.31719	0.38591	0.3455	0.38396	0.24582	0.34332	0.27951	0.29737	0.41006	0.40547	0.4851	0.44797	0.46656	0.61285	0.43504	0.29955	0.28564	0.32008	0.33135	0.3383	0.44655	0.40207	0.3609	0.31578	0.39055	0.36003	0.41083	0.35614	0.30828	0.32855	0.33394	0.36711
1549	0.5184	0.50973	0.37039	0.41789	0.31813	0.39295	0.35338	0.38586	0.24733	0.34752	0.28453	0.30236	0.41373	0.40958	0.49109	0.4505	0.47501	0.61804	0.43797	0.30124	0.28791	0.31987	0.33261	0.34143	0.44916	0.40707	0.36622	0.31782	0.3924	0.36188	0.41606	0.35929	0.31114	0.33251	0.3374	0.36849
1549.8	0.51492	0.50212	0.37356	0.42091	0.31641	0.39914	0.36137	0.38958	0.25012	0.35122	0.29478	0.30607	0.41802	0.41539	0.49901	0.45565	0.48192	0.62265	0.44421	0.30746	0.29163	0.32293	0.33615	0.34622	0.45283	0.41386	0.37027	0.32508	0.39541	0.36383	0.42354	0.36395	0.3148	0.33762	0.34404	0.37215
1550.7	0.50868	0.4896	0.36788	0.42098	0.31381	0.39416	0.35694	0.38441	0.24639	0.34704	0.29262	0.30616	0.41675	0.41276	0.49662	0.45071	0.48277	0.61777	0.43989	0.30408	0.2865	0.31468	0.33265	0.34116	0.44737	0.41054	0.36627	0.32459	0.38857	0.35833	0.42158	0.3617	0.31196	0.33271	0.3454	0.36932
1551.5	0.50679	0.47957	0.36649	0.4168	0.3169	0.39327	0.35889	0.38313	0.24644	0.34291	0.29544	0.30764	0.41505	0.41664	0.49963	0.45353	0.48641	0.61422	0.43997	0.30463	0.28681	0.31062	0.3321	0.34169	0.44723	0.41058	0.36598	0.32725	0.3859	0.35787	0.42418	0.36094	0.31372	0.33197	0.34744	0.3718
1552.4	0.50717	0.47693	0.36534	0.41445	0.32036	0.39519	0.36062	0.38526	0.24724	0.34554	0.29974	0.31188	0.41635	0.422	0.50478	0.46282	0.49364	0.61826	0.43989	0.30841	0.28525	0.31235	0.33516	0.34124	0.45085	0.4145	0.37145	0.33048	0.38702	0.35958	0.42917	0.36221	0.31745	0.33537	0.3512	0.37418
1553.2	0.50254	0.47104	0.3657	0.41693	0.31954	0.39879	0.36314	0.38656	0.24821	0.34687	0.30442	0.31483	0.41508	0.42705	0.5079	0.46584	0.49904	0.61646	0.43717	0.31018	0.28803	0.31464	0.33469	0.34174	0.45379	0.41516	0.37464	0.33394	0.38703	0.36308	0.43343	0.36385	0.32028	0.33468	0.35574	0.37943
1554.1	0.51353	0.4737	0.37285	0.42566	0.33144	0.41155	0.37448	0.39668	0.25579	0.35774	0.31459	0.3227	0.42323	0.43989	0.52163	0.47961	0.50914	0.62514	0.44304	0.31857	0.29553	0.31986	0.34123	0.3482	0.46375	0.42338	0.38568	0.34249	0.39367	0.37362	0.44391	0.37263	0.32894	0.34239	0.36721	0.39066
1554.9	0.5207	0.47573	0.37893	0.43005	0.33521	0.42192	0.38541	0.40552	0.26553	0.36484	0.3247	0.32741	0.43031	0.44787	0.53059	0.49083	0.5148	0.63127	0.44946	0.32534	0.30366	0.32449	0.34544	0.35421	0.47138	0.43031	0.3925	0.34828	0.39955	0.38266	0.4521	0.37969	0.33718	0.35074	0.37428	0.39792
1555.7	0.51561	0.46969	0.37156	0.42838	0.32999	0.41676	0.38132	0.40313	0.26207	0.36638	0.32298	0.32549	0.42386	0.44482	0.52417	0.48611	0.51053	0.62543	0.44041	0.32105	0.29951	0.31955	0.33798	0.3472	0.46659	0.42699	0.38629	0.34382	0.39171	0.37412	0.44949	0.37592	0.33324	0.34553	0.37123	0.3888
1556.6	0.51722	0.46962	0.3783	0.43638	0.33724	0.42754	0.38815	0.41361	0.26952	0.37744	0.33606	0.32982	0.42756	0.45484	0.53663	0.49436	0.51822	0.63371	0.44741	0.32982	0.30926	0.32481	0.34383	0.35661	0.47711	0.435	0.39448	0.35514	0.3972	0.38169	0.45839	0.38406	0.34152	0.35543	0.38605	0.40049
1557.4	0.51725	0.45785	0.37437	0.4376	0.33894	0.42938	0.3885	0.41734	0.27308	0.38092	0.34167	0.32753	0.42702	0.45168	0.54228	0.49755	0.51671	0.63803	0.44654	0.33324	0.31006	0.32243	0.34356	0.35627	0.47665	0.43485	0.39211	0.35938	0.3947	0.38052	0.46289	0.38429	0.34432	0.35797	0.38983	0.39914
1558.3	0.50701	0.4464	0.36365	0.42775	0.33214	0.42145	0.37888	0.40879	0.26827	0.37271	0.3347	0.31856	0.41531	0.4455	0.53325	0.48592	0.50618	0.63059	0.43894	0.3263	0.30553	0.31384	0.33451	0.34662	0.46873	0.42775	0.38332	0.35388	0.38532	0.37003	0.45799	0.37431	0.34057	0.3505	0.38395	0.38904
1559.1	0.5026	0.43471	0.36476	0.42819	0.32827	0.42007	0.38048	0.40986	0.26806	0.3736	0.33674	0.31534	0.41468	0.44744	0.53943	0.48835	0.50193	0.6324	0.43726	0.32928	0.30494	0.31456	0.33428	0.34597	0.46961	0.4285	0.38574	0.35607	0.38323	0.36936	0.46442	0.37443	0.34122	0.35367	0.38612	0.39102
1559.9	0.5074	0.42926	0.36789	0.43346	0.33319	0.43118	0.39107	0.41735	0.27555	0.3809	0.34521	0.31712	0.42524	0.45736	0.55385	0.49794	0.5019	0.64304	0.44867	0.33966	0.31349	0.32039	0.34124	0.3541	0.4794	0.43526	0.39574	0.3683	0.39085	0.37674	0.47497	0.38187	0.34953	0.36351	0.39881	0.40282
1560.8	0.50748	0.41751	0.36195	0.43098	0.33102	0.4308	0.39517	0.41338	0.27728	0.3799	0.34341	0.31294	0.42437	0.45793	0.55213	0.50099	0.49461	0.64272	0.44722	0.33867	0.31372	0.31508	0.33738	0.34926	0.47666	0.43381	0.39248	0.36559	0.3899	0.37242	0.47738	0.38125	0.34877	0.36113	0.39782	0.39987
1561.6	0.49978	0.40988	0.35828	0.42766	0.33127	0.42742	0.39855	0.41239	0.27479	0.37533	0.34307	0.3096	0.42127	0.4585	0.55409	0.49695	0.49053	0.64152	0.44804	0.33842	0.31496	0.3114	0.33709	0.34531	0.47601	0.43401	0.39411	0.36452	0.38992	0.37107	0.47784	0.38349	0.34988	0.35897	0.39927	0.40045
1562.4	0.50712	0.40341	0.3613	0.43139	0.33022	0.43363	0.40061	0.41788	0.27706	0.37888	0.35083	0.30751	0.42822	0.46112	0.56318	0.50221	0.48721	0.64725	0.45038	0.34257	0.31968	0.31382	0.34064	0.34744	0.48129	0.4371	0.39748	0.3698	0.39122	0.3739	0.48326	0.38765	0.35305	0.36142	0.40616	0.40636
1563.3	0.50114	0.39826	0.35066	0.42824	0.33042	0.4327	0.40056	0.41321	0.27519	0.37655	0.35022	0.30229	0.42212	0.46164	0.56229	0.49711	0.48095	0.64392	0.44824	0.34209	0.31961	0.30669	0.33777	0.34291	0.47803	0.43525	0.39346	0.36953	0.38741	0.36591	0.47998	0.38605	0.35277	0.35728	0.40664	0.40504
1564.1	0.49288	0.3934	0.34895	0.42783	0.32719	0.42888	0.39847	0.41204	0.27382	0.37025	0.35054	0.29633	0.41809	0.46077	0.56121	0.49227	0.48005	0.64443	0.44392	0.34283	0.31807	0.30213	0.33534	0.3384	0.47665	0.43291	0.39192	0.36543	0.38342	0.36224	0.47944	0.38281	0.35113	0.35411	0.40332	0.40134
1565	0.49271	0.39778	0.35687	0.42984	0.32794	0.43341	0.40262	0.41434	0.27221	0.3729	0.3556	0.29444	0.42139	0.46832	0.57425	0.49131	0.48038	0.64797	0.44772	0.34842	0.32514	0.30573	0.33823	0.34214	0.48201	0.43766	0.39733	0.3737	0.38536	0.36721	0.48455	0.38801	0.35604	0.35907	0.40744	0.40497
1565.8	0.49455	0.39453	0.35494	0.42676	0.32528	0.43469	0.40457	0.41563	0.27767	0.37689	0.35411	0.29288	0.4241	0.47624	0.57635	0.49589	0.47441	0.65011	0.44778	0.35105	0.32951	0.30617	0.33806	0.34308	0.48617	0.43813	0.40006	0.37767	0.38642	0.36415	0.48733	0.38798	0.35711	0.36354	0.41049	0.40672
1566.6	0.49492	0.40016	0.3603	0.43197	0.33311	0.43837	0.4174	0.42047	0.28726	0.38257	0.36409	0.29336	0.42962	0.48551	0.58999	0.5043	0.47812	0.659	0.45649	0.35996	0.33881	0.30954	0.34253	0.34855	0.49167	0.44602	0.40826	0.38564	0.39457	0.36956	0.49537	0.3965	0.36469	0.37277	0.42015	0.41562
1567.5	0.48767	0.3942	0.35751	0.42508	0.32384	0.43413	0.4139	0.41887	0.28503	0.38208	0.35846	0.2875	0.42615	0.48367	0.59354	0.50265	0.46949	0.66089	0.45382	0.35724	0.34108	0.30819	0.33731	0.34345	0.49135	0.44304	0.40897	0.38402	0.39034	0.36864	0.49434	0.3938	0.3634	0.36929	0.41922	0.41182
1568.3	0.49253	0.39662	0.36241	0.42582	0.3308	0.43916	0.42132	0.42595	0.29134	0.3891	0.36493	0.28731	0.42979	0.48714	0.6066	0.50762	0.46932	0.66763	0.46263	0.36122	0.35106	0.31306	0.34057	0.34747	0.49582	0.45129	0.41533	0.39116	0.39777	0.37311	0.50237	0.40215	0.37189	0.37788	0.42854	0.41986
1569.2	0.48914	0.38952	0.35871	0.42333	0.33091	0.43334	0.42109	0.42885	0.29543	0.38981	0.36468	0.28099	0.42623	0.48313	0.60839	0.50811	0.46535	0.66697	0.46205	0.36062	0.35413	0.31228	0.33845	0.3441	0.49609	0.45102	0.41557	0.39076	0.39772	0.37371	0.50394	0.4002	0.37322	0.37842	0.43016	0.42015
1570	0.49449	0.39373	0.3633	0.42738	0.3321	0.43672	0.42481	0.4323	0.29612	0.39516	0.37112	0.2756	0.42735	0.48636	0.62009	0.50644	0.46391	0.67325	0.46506	0.36283	0.36064	0.31472	0.33943	0.34787	0.49791	0.45616	0.41884	0.39293	0.39877	0.3801	0.50456	0.4025	0.37704	0.3795	0.43198	0.42186
1570.8	0.48602	0.3914	0.36199	0.42527	0.33333	0.4365	0.42438	0.43518	0.29413	0.3962	0.37402	0.27213	0.42562	0.491	0.62232	0.50533	0.45952	0.6773	0.46323	0.36323	0.36649	0.31677	0.33971	0.35079	0.50419	0.45922	0.42369	0.39798	0.40283	0.3841	0.50871	0.40596	0.38017	0.38287	0.4351	0.42343
1571.7	0.49212	0.39603	0.37316	0.43591	0.34716	0.44311	0.43415	0.44637	0.30444	0.40413	0.38495	0.27367	0.43453	0.50017	0.63499	0.51159	0.46796	0.69005	0.47235	0.37263	0.38052	0.32601	0.34811	0.36129	0.51419	0.46871	0.43232	0.41093	0.41604	0.3951	0.51868	0.41498	0.38875	0.39183	0.44479	0.43401
1572.5	0.49253	0.3967	0.37249	0.43538	0.34561	0.43935	0.43514	0.4432	0.30423	0.40546	0.38792	0.26771	0.43635	0.50135	0.63814	0.50931	0.46331	0.69121	0.46748	0.37243	0.38615	0.32356	0.34496	0.35829	0.5137	0.46614	0.43134	0.41303	0.41595	0.39548	0.51753	0.41133	0.38552	0.38951	0.44243	0.43262
1573.3	0.48128	0.39478	0.37404	0.43239	0.3422	0.4386	0.4379	0.44424	0.30456	0.40446	0.3865	0.26314	0.43634	0.50002	0.64213	0.50578	0.4571	0.69333	0.46714	0.37117	0.38868	0.32186	0.34249	0.35698	0.51042	0.46663	0.43222	0.41391	0.41789	0.39369	0.51829	0.40961	0.38447	0.38717	0.44233	0.43537
1574.2	0.47977	0.39964	0.38199	0.44002	0.35011	0.44178	0.44503	0.45376	0.31343	0.41255	0.39616	0.26312	0.4397	0.50528	0.65464	0.5145	0.46159	0.70031	0.47592	0.37749	0.39843	0.32856	0.34862	0.36102	0.51835	0.47625	0.44123	0.42556	0.43124	0.40091	0.52949	0.41608	0.39189	0.39541	0.45354	0.44673
1575	0.48155	0.39653	0.38211	0.43614	0.34352	0.43906	0.44304	0.44861	0.31535	0.4127	0.39074	0.25565	0.43244	0.49594	0.65195	0.50854	0.45449	0.69397	0.47285	0.37188	0.3982	0.32595	0.34432	0.35515	0.51362	0.47202	0.4337	0.42126	0.42896	0.39495	0.52522	0.40696	0.38832	0.38832	0.44866	0.44078
1575.8	0.48299	0.39612	0.38065	0.43111	0.33891	0.44116	0.44501	0.44724	0.31618	0.413	0.39608	0.25142	0.42951	0.49266	0.64937	0.50415	0.45171	0.69249	0.47098	0.3684	0.3982	0.3265	0.34225	0.35412	0.51413	0.47159	0.43511	0.42112	0.43201	0.39382	0.5245	0.40696	0.38837	0.38799	0.45106	0.4399
1576.7	0.48115	0.39363	0.38208	0.43021	0.33675	0.43959	0.44679	0.45087	0.32014	0.41676	0.39497	0.24846	0.42826	0.4903	0.65057	0.50142	0.44979	0.6935	0.4721	0.36629	0.39914	0.33031	0.34361	0.35553	0.51831	0.47348	0.43876	0.4223	0.43491	0.39636	0.52623	0.40537	0.39037	0.38733	0.45609	0.44066
1577.5	0.49687	0.40326	0.38743	0.43376	0.33998	0.44335	0.45127	0.45194	0.32572	0.41796	0.40361	0.248	0.43363	0.49475	0.65448	0.50305	0.45378	0.69926	0.47167	0.36752	0.40674	0.33594	0.34757	0.35953	0.52566	0.47831	0.44457	0.42777	0.4412	0.40211	0.52944	0.40673	0.39486	0.39019	0.46144	0.44571
1578.4	0.49216	0.40424	0.38881	0.42873	0.33756	0.44258	0.45254	0.44712	0.3259	0.41647	0.40162	0.24368	0.43436	0.4906	0.65106	0.49866	0.45183	0.69923	0.46854	0.36597	0.40721	0.33497	0.34684	0.35948	0.52444	0.4765	0.44617	0.42799	0.44001	0.40306	0.52927	0.40368	0.39254	0.38766	0.45888	0.44283
1579.2	0.49202	0.41604	0.39488	0.43608	0.34717	0.4482	0.46139	0.45479	0.33177	0.42446	0.40692	0.24642	0.44362	0.49753	0.6592	0.50477	0.45859	0.70649	0.47538	0.37101	0.41514	0.34073	0.35241	0.36551	0.53125	0.48493	0.45875	0.43759	0.44854	0.41315	0.53709	0.40799	0.39862	0.3942	0.46523	0.45083
1580	0.48813	0.41556	0.39507	0.43461	0.34975	0.44163	0.46058	0.45186	0.33154	0.42431	0.40256	0.24281	0.44301	0.49308	0.6621	0.50424	0.45425	0.70214	0.47437	0.37047	0.4143	0.3387	0.35189	0.36269	0.52925	0.48614	0.45928	0.43869	0.44738	0.41256	0.53856	0.40236	0.39789	0.39259	0.46444	0.45091
1580.9	0.48774	0.42146	0.39811	0.43684	0.35465	0.44723	0.46376	0.45238	0.33365	0.42676	0.40821	0.24171	0.44213	0.4956	0.66334	0.50896	0.45518	0.70713	0.47618	0.37037	0.41856	0.34031	0.35368	0.3659	0.53166	0.49158	0.46427	0.44416	0.45338	0.41694	0.54439	0.40414	0.39982	0.39559	0.46547	0.45666
1581.7	0.48304	0.42448	0.40336	0.44181	0.36046	0.45254	0.46943	0.45801	0.33757	0.43407	0.41068	0.23961	0.44323	0.49512	0.66935	0.51226	0.4561	0.71049	0.47876	0.37133	0.4189	0.34264	0.35607	0.36761	0.53365	0.49557	0.47005	0.44845	0.4582	0.4223	0.55105	0.40438	0.40271	0.39583	0.46648	0.45684
1582.5	0.48507	0.41633	0.39615	0.43851	0.35952	0.44738	0.4657	0.4536	0.3323	0.42967	0.40378	0.23405	0.43945	0.48807	0.66644	0.50749	0.4488	0.70755	0.47157	0.36381	0.41215	0.3402	0.3509	0.36339	0.53133	0.49128	0.46579	0.4436	0.45522	0.41755	0.54708	0.39465	0.39785	0.3887	0.46221	0.45285
1583.4	0.48564	0.40963	0.3934	0.43278	0.35618	0.44328	0.46453	0.44996	0.32878	0.42585	0.40118	0.2296	0.43454	0.48344	0.6627	0.50299	0.44599	0.7055	0.46558	0.36057	0.40823	0.33833	0.34842	0.36037	0.52652	0.48805	0.4636	0.44144	0.45289	0.41604	0.54602	0.38815	0.39252	0.38225	0.45881	0.44931
1584.2	0.49729	0.41554	0.40003	0.43778	0.36207	0.44948	0.47224	0.45595	0.33504	0.43163	0.40987	0.22994	0.44025	0.49048	0.66525	0.51056	0.45092	0.71277	0.46994	0.36406	0.41507	0.34368	0.35367	0.36406	0.53211	0.49392	0.47118	0.44806	0.46039	0.42371	0.55098	0.38814	0.39502	0.38658	0.46055	0.455
1585	0.50643	0.421	0.40663	0.44116	0.36641	0.45458	0.47616	0.45883	0.33858	0.43276	0.41595	0.23021	0.44324	0.4969	0.67112	0.51566	0.45739	0.71274	0.4728	0.36951	0.41818	0.34985	0.35866	0.36791	0.5354	0.50031	0.47628	0.45302	0.46569	0.42839	0.55421	0.39197	0.39908	0.38935	0.4654	0.45901
1585.9	0.51196	0.42148	0.39844	0.44031	0.36766	0.45241	0.47309	0.45351	0.33647	0.4323	0.41354	0.22975	0.44079	0.49425	0.66879	0.51509	0.45889	0.71049	0.47256	0.3696	0.41815	0.35148	0.35977	0.36901	0.53536	0.50143	0.47744	0.45437	0.46482	0.42666	0.55043	0.38808	0.39575	0.38974	0.46291	0.46057
1586.7	0.51893	0.43466	0.40329	0.44264	0.37485	0.46039	0.47488	0.45821	0.34066	0.44108	0.42134	0.23355	0.4416	0.50306	0.66538	0.52255	0.4628	0.71019	0.47643	0.37225	0.42144	0.35602	0.36228	0.37113	0.5362	0.5056	0.48172	0.45889	0.46792	0.42897	0.55275	0.38816	0.39932	0.39028	0.46281	0.46154
1587.6	0.52449	0.44385	0.40769	0.45059	0.38241	0.46574	0.47665	0.45988	0.34564	0.44678	0.42923	0.23475	0.44628	0.51184	0.66833	0.52869	0.46979	0.7144	0.48159	0.37483	0.42278	0.36217	0.36687	0.37552	0.54212	0.51109	0.48758	0.46288	0.47115	0.43114	0.553	0.39081	0.40358	0.39341	0.46279	0.46706
1588.4	0.52384	0.44933	0.40631	0.44978	0.38417	0.4662	0.46862	0.45747	0.34249	0.44904	0.42416	0.23395	0.43941	0.50853	0.66627	0.52495	0.4675	0.71077	0.48149	0.37283	0.41747	0.36244	0.36528	0.37516	0.53955	0.50868	0.48577	0.46064	0.46762	0.42673	0.5495	0.38771	0.39982	0.3874	0.45726	0.46287
1589.2	0.52648	0.45122	0.40918	0.45331	0.38745	0.46823	0.46887	0.45571	0.3409	0.45575	0.42288	0.23587	0.43941	0.50613	0.66427	0.52561	0.46727	0.71355	0.48428	0.37202	0.41491	0.36641	0.36619	0.37578	0.53804	0.50687	0.48824	0.46203	0.4668	0.42636	0.548	0.38179	0.3968	0.38595	0.45242	0.45992
1590.1	0.52735	0.45703	0.41939	0.46076	0.39512	0.47015	0.47012	0.45863	0.34492	0.46466	0.42972	0.23809	0.44273	0.51231	0.66383	0.5281	0.46818	0.71588	0.48925	0.37298	0.41374	0.37272	0.36816	0.377	0.54165	0.50805	0.49284	0.46421	0.46825	0.4285	0.54757	0.38214	0.39919	0.38597	0.4518	0.45862
1590.9	0.54095	0.47456	0.4353	0.47532	0.41321	0.48132	0.48375	0.46452	0.35658	0.47495	0.44487	0.24452	0.45325	0.52232	0.67694	0.53649	0.48462	0.72888	0.50237	0.38503	0.42231	0.38687	0.3821	0.38678	0.55402	0.52001	0.50816	0.47546	0.4774	0.44014	0.55591	0.39267	0.40772	0.39759	0.45987	0.47027
1591.7	0.55007	0.48266	0.44057	0.48221	0.41667	0.48587	0.48286	0.46574	0.35832	0.47939	0.44866	0.24791	0.45188	0.52188	0.68043	0.54042	0.48402	0.72889	0.50562	0.38679	0.42301	0.39284	0.38631	0.38793	0.55482	0.52052	0.51227	0.47718	0.47734	0.44193	0.55423	0.39303	0.40827	0.39811	0.45889	0.46989
1592.6	0.56088	0.49337	0.44786	0.49126	0.42575	0.49198	0.48873	0.46557	0.36174	0.48147	0.4598	0.25051	0.45836	0.52854	0.68315	0.542	0.48976	0.73437	0.51098	0.39174	0.42315	0.40011	0.39013	0.38879	0.55818	0.52441	0.51765	0.4814	0.47783	0.44403	0.55382	0.39396	0.41142	0.39847	0.45688	0.47044
1593.4	0.57033	0.50846	0.45131	0.4955	0.43585	0.49534	0.48512	0.46253	0.36435	0.48363	0.46348	0.24988	0.45859	0.53255	0.68381	0.54033	0.49148	0.73539	0.51255	0.39453	0.42302	0.40372	0.39442	0.39075	0.56052	0.52819	0.52	0.48162	0.4751	0.44343	0.55231	0.39317	0.41389	0.39714	0.45453	0.46929
1594.2	0.58502	0.52423	0.45669	0.50147	0.44507	0.50198	0.48571	0.46148	0.36956	0.48775	0.46786	0.2541	0.46	0.53982	0.68692	0.54339	0.49713	0.74145	0.51485	0.40187	0.42487	0.4111	0.40136	0.39361	0.56385	0.53445	0.52419	0.48551	0.47656	0.44513	0.55545	0.39448	0.41573	0.39934	0.45686	0.47088
1595.1	0.59382	0.52747	0.45402	0.50295	0.44094	0.49904	0.47674	0.45772	0.36561	0.48822	0.46397	0.25326	0.45366	0.53441	0.6808	0.5388	0.48756	0.7393	0.51259	0.39872	0.41829	0.40983	0.39768	0.38783	0.55723	0.52871	0.51913	0.47804	0.46718	0.43676	0.54919	0.38588	0.41057	0.39138	0.44712	0.46121
1595.9	0.60761	0.54268	0.46799	0.51091	0.4541	0.5096	0.47983	0.46183	0.37347	0.49446	0.47486	0.25883	0.4582	0.54039	0.68738	0.5436	0.49434	0.74913	0.52228	0.40774	0.42256	0.41703	0.40389	0.39238	0.56329	0.53547	0.52673	0.48303	0.4696	0.44093	0.5533	0.38997	0.4157	0.39613	0.44915	0.46469
1596.7	0.6119	0.54909	0.47536	0.51684	0.45971	0.51465	0.47648	0.46199	0.37692	0.49825	0.4763	0.26247	0.45897	0.54389	0.68933	0.55047	0.49442	0.75427	0.52192	0.41006	0.42379	0.42177	0.40779	0.3941	0.56477	0.53893	0.53025	0.48298	0.46873	0.44104	0.55259	0.38826	0.41935	0.39913	0.45144	0.46699
1597.6	0.62286	0.56073	0.48823	0.53108	0.47084	0.52305	0.48392	0.47119	0.38731	0.50433	0.48355	0.2717	0.46238	0.55535	0.70058	0.56009	0.50382	0.76408	0.529	0.41751	0.42782	0.43027	0.41374	0.39807	0.57171	0.54367	0.53927	0.48865	0.47108	0.44853	0.55599	0.3941	0.42608	0.40509	0.45577	0.47241
1598.4	0.63192	0.56343	0.49055	0.54032	0.47821	0.52597	0.48249	0.47347	0.38753	0.50512	0.48922	0.27439	0.45978	0.55591	0.69972	0.56303	0.50454	0.7665	0.53191	0.41647	0.4277	0.42944	0.41252	0.39832	0.57147	0.54268	0.53797	0.48852	0.46606	0.44832	0.55258	0.39196	0.42749	0.4031	0.45143	0.47225
1599.2	0.62494	0.55869	0.4871	0.54135	0.47821	0.5238	0.4738	0.46746	0.38237	0.49949	0.48613	0.27329	0.449	0.5508	0.69308	0.55685	0.50239	0.76202	0.52205	0.41331	0.42037	0.42615	0.40596	0.39263	0.56622	0.53666	0.53262	0.48304	0.45772	0.44303	0.54366	0.38709	0.4236	0.39779	0.44514	0.46607
1600.1	0.62353	0.55546	0.48344	0.54433	0.48074	0.51994	0.46759	0.46555	0.37793	0.50203	0.48575	0.27198	0.44587	0.55005	0.68526	0.55284	0.4975	0.76259	0.51948	0.40975	0.41534	0.42449	0.40185	0.38804	0.56203	0.53156	0.52586	0.47849	0.45073	0.43714	0.53833	0.38302	0.42165	0.3956	0.44073	0.46205
1600.9	0.63422	0.56631	0.48421	0.55423	0.48724	0.52141	0.46639	0.46922	0.38221	0.50587	0.48942	0.27555	0.44553	0.55499	0.68834	0.55255	0.50289	0.76832	0.52368	0.41036	0.41813	0.42754	0.40195	0.38972	0.56473	0.53255	0.52911	0.47955	0.44756	0.43938	0.53727	0.38664	0.42342	0.39846	0.4418	0.46281
1601.7	0.63165	0.56278	0.47562	0.55444	0.48354	0.51763	0.45762	0.46261	0.37572	0.50522	0.49007	0.27375	0.44064	0.54556	0.67991	0.54503	0.49677	0.76693	0.52028	0.40385	0.40927	0.42225	0.39416	0.38148	0.55954	0.52539	0.5226	0.47447	0.43841	0.43192	0.5284	0.38165	0.41982	0.39311	0.43529	0.45784
1602.6	0.62958	0.56034	0.46804	0.55178	0.48083	0.51523	0.44974	0.45926	0.37152	0.50243	0.48841	0.2702	0.43487	0.53726	0.67355	0.54093	0.49055	0.76705	0.515	0.4007	0.40199	0.41949	0.38798	0.37424	0.55405	0.51887	0.5171	0.46667	0.42831	0.42421	0.52043	0.38036	0.41664	0.3897	0.43253	0.4501
1603.4	0.63444	0.56168	0.46725	0.55657	0.48655	0.51472	0.44864	0.46096	0.37516	0.50569	0.49445	0.26992	0.44011	0.54128	0.67531	0.54474	0.49271	0.77187	0.52216	0.39942	0.40108	0.41942	0.38791	0.37524	0.55789	0.51918	0.51773	0.46881	0.42527	0.424	0.5209	0.38182	0.42021	0.39143	0.43606	0.45417
1604.2	0.62399	0.54834	0.45231	0.55084	0.47727	0.50194	0.43681	0.45187	0.36765	0.49344	0.47961	0.26377	0.42684	0.52852	0.66594	0.53315	0.48531	0.76288	0.50936	0.38701	0.38723	0.4076	0.37279	0.36268	0.54666	0.50745	0.5061	0.45802	0.40816	0.41259	0.50778	0.37073	0.41274	0.37806	0.42632	0.44308
1605.1	0.61554	0.53336	0.44391	0.55113	0.47319	0.49196	0.42723	0.44617	0.35648	0.48754	0.47534	0.25786	0.41552	0.51644	0.6565	0.52512	0.48179	0.75723	0.50333	0.37955	0.37541	0.39816	0.36055	0.35269	0.53749	0.4957	0.49642	0.45028	0.39617	0.40317	0.4974	0.36383	0.4065	0.36732	0.41805	0.43616
1605.9	0.60623	0.5222	0.43415	0.54625	0.46705	0.48124	0.41707	0.43837	0.34907	0.47799	0.46709	0.25157	0.40643	0.50549	0.64508	0.5203	0.47376	0.75103	0.49613	0.37127	0.36603	0.38978	0.34805	0.34497	0.52953	0.48786	0.48626	0.44286	0.38214	0.39399	0.48668	0.35655	0.40292	0.36017	0.41258	0.43021
1606.7	0.59203	0.50743	0.42397	0.54138	0.45479	0.4658	0.40362	0.42992	0.3389	0.46811	0.45554	0.24779	0.39722	0.49423	0.63435	0.50737	0.46751	0.74061	0.49165	0.35826	0.35096	0.37511	0.3314	0.33198	0.51746	0.47382	0.47383	0.43234	0.36858	0.38212	0.47499	0.3449	0.3952	0.34872	0.40124	0.42145
1607.6	0.57993	0.49659	0.41443	0.53699	0.44454	0.45649	0.38735	0.42461	0.32833	0.45522	0.44124	0.2437	0.38792	0.48381	0.62399	0.49482	0.45777	0.737	0.48334	0.34783	0.33858	0.36255	0.3173	0.3206	0.50799	0.46341	0.46105	0.42268	0.35483	0.37198	0.46339	0.33817	0.38921	0.33886	0.39344	0.41345
1608.4	0.58477	0.49148	0.40954	0.54204	0.44643	0.45534	0.38333	0.42549	0.32265	0.45557	0.4421	0.24137	0.38966	0.48147	0.62494	0.49519	0.45481	0.73757	0.4844	0.34599	0.33397	0.3576	0.31427	0.31706	0.50896	0.46061	0.46045	0.42219	0.34878	0.36932	0.46251	0.33996	0.39243	0.33816	0.39681	0.41454
1609.2	0.56591	0.47472	0.38881	0.5266	0.42988	0.43768	0.36741	0.40989	0.30678	0.44266	0.4216	0.2333	0.37594	0.46377	0.60701	0.47715	0.43701	0.72167	0.47085	0.32903	0.31371	0.338	0.29648	0.29945	0.49311	0.44393	0.43979	0.40459	0.32972	0.35	0.44835	0.3273	0.38145	0.32434	0.38352	0.39917
1610.1	0.5564	0.45837	0.37352	0.52092	0.41796	0.421	0.35329	0.4012	0.29236	0.43198	0.40672	0.2261	0.36469	0.44954	0.59238	0.46095	0.42326	0.71069	0.45791	0.31476	0.29739	0.31936	0.28061	0.28314	0.47621	0.42713	0.42511	0.3889	0.31354	0.33319	0.43616	0.3165	0.36791	0.30889	0.37012	0.38671
1610.9	0.54653	0.44586	0.36182	0.51606	0.41035	0.41115	0.34533	0.39511	0.28184	0.4231	0.40015	0.21988	0.35898	0.44208	0.58531	0.45195	0.41319	0.70534	0.4489	0.30535	0.28825	0.30928	0.27187	0.27281	0.46929	0.41865	0.41643	0.37987	0.30064	0.32274	0.42916	0.31304	0.36263	0.30102	0.36533	0.38372
1611.7	0.53499	0.42735	0.34217	0.50699	0.39575	0.39293	0.33362	0.38344	0.26612	0.41209	0.38235	0.21049	0.34608	0.42492	0.56933	0.43801	0.39786	0.68872	0.43481	0.28824	0.2719	0.291	0.25447	0.25367	0.45164	0.40067	0.40093	0.36481	0.28144	0.3029	0.41522	0.30098	0.35104	0.28607	0.34956	0.36959
1612.5	0.51895	0.41027	0.32124	0.49619	0.37454	0.36942	0.31574	0.36534	0.25029	0.39278	0.36104	0.20141	0.32965	0.407	0.54591	0.41958	0.38033	0.67192	0.41906	0.26854	0.25312	0.26961	0.23163	0.23232	0.43007	0.37903	0.38093	0.34461	0.26086	0.28219	0.39857	0.28248	0.3326	0.26814	0.3294	0.35366
1613.4	0.51197	0.39552	0.30739	0.49168	0.36397	0.3607	0.30692	0.3601	0.24044	0.37986	0.34857	0.19388	0.32203	0.39513	0.53306	0.41038	0.36658	0.66541	0.40901	0.25724	0.24357	0.25781	0.21935	0.22059	0.41987	0.36821	0.37158	0.33603	0.24777	0.27173	0.39075	0.27271	0.32526	0.25783	0.32028	0.34631
1614.2	0.49874	0.3757	0.28963	0.4788	0.35149	0.34388	0.29219	0.34798	0.22503	0.36207	0.32584	0.1836	0.30865	0.37752	0.51604	0.39538	0.35047	0.65007	0.39681	0.23963	0.2275	0.23967	0.20105	0.20166	0.40557	0.34904	0.35201	0.31855	0.22822	0.2515	0.3759	0.25757	0.31012	0.24149	0.30348	0.33059
1615	0.48495	0.35696	0.27566	0.46564	0.34104	0.32542	0.27866	0.33838	0.21046	0.34615	0.30429	0.17278	0.29105	0.35932	0.49993	0.37834	0.33611	0.6353	0.3805	0.22323	0.21127	0.22037	0.18319	0.18598	0.38783	0.33239	0.33713	0.30437	0.21275	0.23387	0.36162	0.24115	0.29742	0.22566	0.28755	0.3154
1615.9	0.4765	0.34259	0.26337	0.45426	0.33373	0.31557	0.26982	0.32731	0.19998	0.33221	0.29178	0.16391	0.28106	0.34382	0.48772	0.36514	0.32419	0.62496	0.37063	0.21184	0.20092	0.20753	0.17157	0.1759	0.37562	0.32169	0.32538	0.29219	0.19967	0.22323	0.35216	0.23097	0.2859	0.21592	0.27826	0.30642
1616.7	0.46408	0.32217	0.25133	0.43399	0.32793	0.3033	0.2593	0.31692	0.18546	0.31895	0.27364	0.1532	0.26844	0.32409	0.4735	0.3492	0.31101	0.60999	0.35598	0.19799	0.18823	0.19278	0.15918	0.1649	0.36218	0.31011	0.3103	0.27854	0.18711	0.20608	0.34003	0.22007	0.27445	0.20306	0.26447	0.29311
1617.5	0.44971	0.30674	0.23888	0.41834	0.31973	0.28691	0.24663	0.30287	0.17356	0.30639	0.25673	0.14439	0.25439	0.30824	0.45878	0.33212	0.29561	0.59471	0.34129	0.18108	0.17123	0.17665	0.14447	0.15016	0.34616	0.2957	0.29594	0.26309	0.17047	0.18937	0.32598	0.20554	0.26092	0.1868	0.24784	0.27915
1618.4	0.44181	0.29548	0.22826	0.40717	0.31238	0.27711	0.23905	0.2959	0.16517	0.30063	0.24507	0.1363	0.24601	0.29838	0.44908	0.31801	0.28478	0.58521	0.33355	0.17052	0.16027	0.16673	0.13678	0.14122	0.3368	0.28746	0.28746	0.25416	0.16131	0.17981	0.31767	0.19658	0.25434	0.17854	0.23894	0.27211
1619.2	0.43749	0.28056	0.21421	0.39409	0.29797	0.2667	0.23019	0.28513	0.15208	0.28754	0.22604	0.12677	0.24042	0.28614	0.43031	0.30576	0.26841	0.57217	0.32366	0.15853	0.14985	0.15472	0.12559	0.12789	0.32511	0.27602	0.27276	0.24212	0.14665	0.16546	0.30699	0.18597	0.24177	0.16726	0.22388	0.26066
1620	0.42604	0.26921	0.20393	0.38384	0.28645	0.25202	0.22497	0.27932	0.14146	0.27535	0.21063	0.11928	0.23118	0.2772	0.418	0.29526	0.25567	0.56164	0.3138	0.14618	0.13833	0.14161	0.11439	0.11503	0.31556	0.26591	0.26234	0.23178	0.13453	0.15211	0.29664	0.17396	0.23225	0.15641	0.21289	0.25084
1620.8	0.41585	0.25731	0.18659	0.37519	0.27168	0.23983	0.21571	0.27228	0.12971	0.26379	0.19454	0.11085	0.2235	0.26794	0.40603	0.28393	0.24467	0.55182	0.30382	0.13551	0.12817	0.1304	0.10511	0.10461	0.3035	0.25631	0.25103	0.22215	0.12377	0.14206	0.28654	0.16404	0.22337	0.14705	0.20219	0.24322
1621.7	0.40925	0.24405	0.17916	0.36215	0.25648	0.22917	0.20913	0.26741	0.11868	0.25315	0.18229	0.10447	0.22173	0.25781	0.39475	0.27438	0.23356	0.54068	0.29319	0.12706	0.12248	0.11845	0.096188	0.096196	0.29372	0.2479	0.24125	0.21269	0.11463	0.131	0.2794	0.15628	0.21448	0.14059	0.19316	0.23526
1622.5	0.39582	0.23103	0.16709	0.34781	0.23999	0.21723	0.20176	0.26027	0.10729	0.23954	0.167	0.097705	0.21174	0.24714	0.38281	0.26431	0.21954	0.52561	0.28046	0.11687	0.11336	0.10576	0.0856	0.085885	0.27875	0.2385	0.23008	0.20366	0.104	0.1174	0.27204	0.14498	0.2044	0.13063	0.18261	0.2251
1623.3	0.3883	0.22499	0.16018	0.33695	0.23317	0.21015	0.19648	0.25545	0.10104	0.23456	0.15651	0.093017	0.20518	0.23826	0.37755	0.25794	0.21217	0.51627	0.27345	0.10904	0.10411	0.097995	0.08038	0.081701	0.27183	0.23123	0.22315	0.19619	0.098304	0.11058	0.26712	0.13919	0.19901	0.12457	0.17765	0.21908
1624.1	0.38199	0.21303	0.14822	0.32249	0.21712	0.19828	0.18556	0.24688	0.089001	0.22583	0.14036	0.084745	0.19708	0.2242	0.36258	0.24443	0.19989	0.50061	0.26015	0.099712	0.093142	0.087108	0.0702	0.072595	0.25821	0.21863	0.2095	0.18458	0.089088	0.098672	0.25765	0.1285	0.18871	0.11322	0.16301	0.20796
1625	0.37451	0.20748	0.14101	0.30846	0.20298	0.18804	0.18022	0.2414	0.082922	0.21826	0.12836	0.080513	0.1904	0.21504	0.35049	0.23163	0.1872	0.48662	0.25037	0.08895	0.083377	0.076695	0.06068	0.062311	0.24814	0.20793	0.19843	0.1745	0.076199	0.08569	0.24877	0.11662	0.17823	0.10161	0.15032	0.19575
1625.8	0.3664	0.20094	0.12724	0.29636	0.19114	0.17988	0.1727	0.23456	0.076181	0.21138	0.11337	0.07186	0.18088	0.2073	0.34203	0.22029	0.17827	0.47492	0.24065	0.080333	0.074577	0.06917	0.053671	0.054809	0.23763	0.19789	0.18684	0.16706	0.067679	0.075639	0.24099	0.10701	0.16958	0.090644	0.13931	0.18642
1626.6	0.35614	0.19365	0.11807	0.2846	0.17708	0.17328	0.16344	0.22972	0.06768	0.2041	0.10455	0.065011	0.17543	0.19674	0.3319	0.20988	0.16972	0.46512	0.22892	0.071759	0.066632	0.06165	0.046589	0.047781	0.23092	0.18891	0.17715	0.15816	0.059011	0.069324	0.23225	0.09893	0.16326	0.081171	0.12959	0.17628
1627.5	0.34767	0.18403	0.10652	0.27496	0.16184	0.16411	0.15506	0.22217	0.061254	0.1953	0.093854	0.058601	0.16757	0.18897	0.32199	0.19998	0.15617	0.45474	0.21864	0.062713	0.060601	0.051991	0.038613	0.03878	0.21834	0.18135	0.16829	0.14976	0.048909	0.05962	0.22453	0.089483	0.15418	0.072128	0.11761	0.16569
1628.3	0.33522	0.17277	0.098827	0.26156	0.14791	0.15852	0.14415	0.21582	0.053952	0.18831	0.083607	0.053022	0.16022	0.17982	0.31504	0.18723	0.14391	0.44634	0.20694	0.051848	0.053635	0.043524	0.032412	0.031108	0.20902	0.174	0.15879	0.14268	0.039007	0.049612	0.21691	0.081666	0.14566	0.063647	0.10751	0.15526
1629.1	0.32918	0.16088	0.094576	0.25467	0.14356	0.15356	0.13606	0.21386	0.04917	0.18226	0.076776	0.049814	0.15475	0.17567	0.30802	0.18095	0.13618	0.43967	0.19966	0.045984	0.047817	0.037874	0.028658	0.027758	0.20413	0.16948	0.15374	0.13732	0.036994	0.04576	0.2118	0.076552	0.14134	0.058815	0.102	0.14972
1630	0.32281	0.15224	0.089177	0.24502	0.13394	0.14684	0.13035	0.21407	0.042892	0.17396	0.069648	0.046129	0.14812	0.1685	0.29543	0.17271	0.12567	0.43115	0.19205	0.039161	0.039233	0.029766	0.023624	0.020907	0.19747	0.16408	0.14677	0.13033	0.030041	0.03943	0.20574	0.071233	0.13566	0.052681	0.095389	0.14079
1630.8	0.31857	0.14611	0.084734	0.23978	0.12984	0.14205	0.1268	0.21018	0.040037	0.16718	0.059619	0.042873	0.14502	0.16238	0.28648	0.16643	0.11578	0.42458	0.18432	0.034938	0.033803	0.025385	0.02001	0.017234	0.19005	0.16101	0.14051	0.12562	0.025471	0.031617	0.20215	0.06551	0.12893	0.046973	0.088749	0.13419
1631.6	0.31129	0.14004	0.081671	0.23297	0.12606	0.1371	0.12231	0.20965	0.037382	0.16513	0.049617	0.039765	0.14018	0.15586	0.28025	0.15879	0.11327	0.418	0.1779	0.030572	0.029692	0.022835	0.017491	0.014258	0.18664	0.15748	0.13545	0.12331	0.02265	0.027362	0.19906	0.062383	0.12722	0.044128	0.083673	0.12823
1632.4	0.30563	0.13603	0.075295	0.22735	0.12483	0.13413	0.12109	0.20968	0.036746	0.15904	0.041323	0.038002	0.13502	0.15099	0.2737	0.15749	0.11045	0.411	0.17604	0.029084	0.026377	0.019131	0.01529	0.012608	0.18161	0.15256	0.13202	0.11902	0.020873	0.023663	0.19725	0.057953	0.12445	0.038939	0.079335	0.12231
1633.3	0.30055	0.13582	0.075209	0.22381	0.11896	0.13421	0.12306	0.20946	0.035439	0.15517	0.034316	0.034948	0.1319	0.14588	0.27089	0.15476	0.10492	0.40559	0.17232	0.026965	0.023052	0.016744	0.013386	0.010961	0.17717	0.14996	0.12921	0.11827	0.017725	0.021839	0.19551	0.05662	0.12231	0.035092	0.074984	0.11733
1634.1	0.29679	0.13384	0.071246	0.22155	0.11917	0.13232	0.1197	0.20571	0.036414	0.15217	0.03002	0.035105	0.13009	0.14364	0.26712	0.15191	0.10386	0.39998	0.16852	0.023981	0.023943	0.016127	0.012251	0.010913	0.17358	0.14786	0.1265	0.1162	0.016864	0.020693	0.19429	0.05269	0.12029	0.032941	0.070894	0.11459
1634.9	0.28477	0.1272	0.063619	0.21446	0.11226	0.12418	0.11389	0.20488	0.033981	0.14569	0.023545	0.033056	0.11919	0.13871	0.26021	0.14505	0.099788	0.3899	0.16216	0.01736	0.021661	0.011065	0.0094195	0.0087613	0.16659	0.14144	0.12139	0.11208	0.012723	0.016943	0.18941	0.049413	0.11707	0.029316	0.063335	0.10825
1635.7	0.27603	0.12248	0.060685	0.20936	0.10472	0.1219	0.11141	0.2054	0.03301	0.14146	0.020822	0.032865	0.11609	0.13404	0.25527	0.13997	0.093997	0.38534	0.15642	0.014304	0.019015	0.0093888	0.0072719	0.0093817	0.16297	0.13767	0.11736	0.10966	0.0098608	0.015179	0.18593	0.047317	0.11355	0.024348	0.059237	0.10328
1636.6	0.27321	0.12094	0.061593	0.20566	0.10254	0.11914	0.11092	0.20434	0.032992	0.14216	0.023398	0.033064	0.11584	0.1323	0.25191	0.1364	0.090617	0.3804	0.14987	0.011515	0.018008	0.010298	0.0069607	0.010536	0.1606	0.13673	0.11666	0.10957	0.0089858	0.015152	0.18352	0.046153	0.11268	0.023126	0.057325	0.10058
1637.4	0.26162	0.11803	0.058094	0.19626	0.097517	0.11298	0.10424	0.20173	0.028831	0.13843	0.017545	0.032428	0.11091	0.12757	0.24583	0.13139	0.087813	0.37287	0.14432	0.0087643	0.015879	0.0070725	0.0055587	0.0098286	0.15458	0.13246	0.11282	0.10645	0.0071547	0.011719	0.18079	0.044614	0.10957	0.019933	0.05386	0.096243
1638.2	0.25454	0.11094	0.055095	0.19332	0.089824	0.10902	0.10077	0.20234	0.026027	0.13629	0.013807	0.029561	0.10565	0.11946	0.24473	0.12787	0.084868	0.36604	0.13939	0.0077028	0.011238	0.006018	0.0038638	0.0091223	0.15023	0.12937	0.10926	0.10539	0.0073153	0.0094702	0.17741	0.042509	0.10687	0.015935	0.050193	0.089568
1639.1	0.25987	0.11217	0.056118	0.19118	0.091626	0.11356	0.10305	0.20526	0.029923	0.1396	0.014616	0.031055	0.11092	0.12151	0.24634	0.1289	0.08713	0.36594	0.13913	0.010471	0.013244	0.0084709	0.0068999	0.013676	0.15321	0.1321	0.11093	0.10676	0.011112	0.013898	0.17903	0.04473	0.10989	0.016714	0.051331	0.090709
1639.9	0.25828	0.11132	0.049466	0.18493	0.087686	0.11269	0.096025	0.20011	0.027805	0.13607	0.013936	0.031007	0.10883	0.11942	0.23932	0.12294	0.083452	0.35705	0.13149	0.0076231	0.01016	0.0058354	0.0054516	0.010546	0.14739	0.12702	0.10694	0.10227	0.0086187	0.010605	0.17409	0.038753	0.10616	0.011243	0.046947	0.086135
1640.7	0.25334	0.10931	0.049437	0.18612	0.085166	0.11436	0.09346	0.202	0.028106	0.13395	0.010952	0.031245	0.10764	0.11875	0.23659	0.12105	0.085068	0.35401	0.1307	0.0084515	0.0098273	0.0066563	0.0069095	0.01171	0.14682	0.12805	0.10619	0.1026	0.010895	0.012711	0.17538	0.039287	0.10418	0.011683	0.047082	0.084256
1641.5	0.25298	0.10665	0.0417	0.18471	0.080932	0.11459	0.090646	0.20259	0.027555	0.13278	0.012914	0.030753	0.10684	0.11661	0.2295	0.12043	0.082623	0.35203	0.12706	0.0079559	0.0096052	0.0094911	0.0078094	0.012301	0.14588	0.12933	0.10258	0.10317	0.012066	0.013397	0.17332	0.036734	0.10282	0.012722	0.045901	0.081735
1642.4	0.25145	0.10475	0.038309	0.17972	0.080879	0.11443	0.088872	0.20184	0.027552	0.13321	0.014787	0.031473	0.10693	0.11808	0.22117	0.12045	0.078294	0.34906	0.12343	0.0070278	0.011802	0.01023	0.0090188	0.013848	0.14547	0.12842	0.10173	0.10189	0.011991	0.012771	0.17144	0.036659	0.10119	0.013784	0.044834	0.080935
1643.2	0.24958	0.10333	0.041221	0.18038	0.077473	0.11464	0.086092	0.20123	0.026028	0.13499	0.01686	0.032587	0.10539	0.11839	0.21869	0.12064	0.078066	0.3462	0.1208	0.0066685	0.01008	0.012611	0.0091439	0.015221	0.14368	0.12881	0.10112	0.10244	0.013393	0.013893	0.1701	0.036391	0.097362	0.015062	0.045731	0.078325
1644	0.24427	0.099801	0.041692	0.17912	0.079918	0.11202	0.086875	0.20184	0.026237	0.1321	0.015132	0.032824	0.10491	0.11628	0.21566	0.1194	0.079327	0.34411	0.12128	0.0073897	0.012005	0.013928	0.011244	0.018272	0.14462	0.13053	0.10108	0.10261	0.017925	0.015376	0.17151	0.038294	0.097744	0.018073	0.046387	0.078098
1644.8	0.2455	0.10151	0.041823	0.17756	0.079159	0.10986	0.085264	0.20294	0.028075	0.13225	0.019542	0.033026	0.1076	0.12057	0.21352	0.11964	0.078395	0.3417	0.1211	0.0092865	0.015107	0.015598	0.013499	0.021748	0.14494	0.13206	0.10092	0.10336	0.021875	0.018509	0.17093	0.038961	0.099872	0.019676	0.047618	0.079755
1645.6	0.24398	0.10246	0.046909	0.17787	0.080199	0.11095	0.083859	0.19952	0.031267	0.13211	0.020371	0.033118	0.10793	0.12114	0.21285	0.11609	0.078241	0.33789	0.11994	0.009198	0.015913	0.016513	0.01438	0.022623	0.14402	0.13046	0.10224	0.10155	0.023786	0.019765	0.17015	0.038728	0.099479	0.018223	0.04587	0.077507
1646.5	0.24756	0.10555	0.05002	0.17737	0.079875	0.10936	0.083725	0.19765	0.033399	0.13201	0.019764	0.035207	0.11099	0.12024	0.21345	0.11328	0.080022	0.33564	0.12057	0.010255	0.017812	0.018493	0.016244	0.025301	0.14371	0.13312	0.10322	0.10233	0.026739	0.022587	0.16963	0.03892	0.10036	0.019613	0.046758	0.078283
1647.3	0.24962	0.10749	0.04721	0.18067	0.080833	0.1072	0.081505	0.19548	0.034418	0.13023	0.02119	0.0355	0.11222	0.12171	0.21022	0.11081	0.079473	0.33122	0.12135	0.01125	0.021141	0.019116	0.019927	0.026988	0.14409	0.13434	0.10294	0.10408	0.028702	0.023111	0.16949	0.038878	0.10106	0.020794	0.046543	0.079702
1648.1	0.25849	0.11376	0.051351	0.1852	0.079222	0.11101	0.082914	0.19669	0.036289	0.13596	0.024542	0.037122	0.1153	0.1268	0.20847	0.11305	0.079748	0.32999	0.12325	0.014433	0.022784	0.023458	0.02299	0.029211	0.14558	0.13584	0.10512	0.1067	0.0321	0.028742	0.16941	0.040347	0.10018	0.024488	0.048269	0.080405
1649	0.25549	0.11172	0.04787	0.18433	0.077662	0.10947	0.082263	0.19315	0.035528	0.13544	0.021255	0.038822	0.11437	0.12253	0.20222	0.11005	0.079657	0.32585	0.12089	0.014323	0.023161	0.023772	0.02604	0.029762	0.14464	0.13572	0.10465	0.10686	0.033637	0.028197	0.16789	0.039714	0.097994	0.024642	0.047252	0.079641
1649.8	0.25764	0.11067	0.04697	0.18513	0.075836	0.10684	0.083174	0.1909	0.036603	0.13568	0.022793	0.040927	0.11534	0.12157	0.19833	0.10934	0.080155	0.32153	0.1195	0.015495	0.024128	0.025262	0.02931	0.032281	0.14361	0.13608	0.10361	0.10729	0.036206	0.029173	0.1673	0.040432	0.095513	0.0247	0.048171	0.079635
1650.6	0.26084	0.11715	0.056366	0.19222	0.082312	0.11435	0.089356	0.19571	0.042113	0.14121	0.030373	0.045471	0.12141	0.13056	0.20175	0.11437	0.087945	0.32598	0.12651	0.02174	0.029409	0.031888	0.038555	0.040126	0.14854	0.14146	0.10896	0.11367	0.046833	0.037227	0.17406	0.047095	0.098769	0.030962	0.055424	0.0855
1651.4	0.2598	0.11561	0.061022	0.18796	0.080673	0.11659	0.089504	0.19199	0.043921	0.1424	0.034389	0.046763	0.121	0.12613	0.19808	0.11471	0.08879	0.32374	0.12672	0.023473	0.029369	0.033681	0.041217	0.041272	0.14715	0.14009	0.11018	0.11356	0.050963	0.037281	0.17242	0.046323	0.095189	0.030593	0.05614	0.085275
1652.3	0.26265	0.11579	0.063533	0.19097	0.084781	0.11795	0.093184	0.1929	0.04975	0.14437	0.042843	0.050363	0.12376	0.12654	0.19805	0.11779	0.092585	0.32396	0.13001	0.026805	0.033742	0.036924	0.047589	0.047463	0.14769	0.14402	0.11287	0.11756	0.055968	0.039617	0.17414	0.048384	0.097114	0.033457	0.059534	0.08965
1653.1	0.26617	0.11755	0.067461	0.19278	0.085092	0.12122	0.095854	0.19243	0.053067	0.14584	0.044849	0.052838	0.12411	0.13038	0.19797	0.11786	0.093075	0.32154	0.13182	0.03115	0.037465	0.04173	0.052463	0.052347	0.14819	0.14617	0.11497	0.12039	0.061084	0.043127	0.17374	0.051677	0.098313	0.037719	0.061873	0.091363
1653.9	0.27196	0.11986	0.07618	0.19938	0.089224	0.12574	0.10052	0.19814	0.057919	0.15017	0.052084	0.056774	0.12945	0.13714	0.20169	0.12214	0.099551	0.32373	0.13805	0.038187	0.044498	0.048403	0.059844	0.058333	0.15256	0.15123	0.12172	0.12662	0.069783	0.050421	0.17804	0.058189	0.10124	0.045719	0.068427	0.096892
1654.7	0.27492	0.11935	0.078208	0.20251	0.086513	0.1252	0.10199	0.19851	0.061493	0.15063	0.0558	0.059062	0.12924	0.13701	0.19966	0.12179	0.099471	0.31835	0.1381	0.040529	0.046407	0.051556	0.062598	0.06063	0.15289	0.15129	0.12363	0.12784	0.072132	0.051689	0.17603	0.059257	0.1008	0.048215	0.069375	0.097674
1655.6	0.27876	0.12162	0.078062	0.20734	0.089234	0.12691	0.10773	0.20049	0.065409	0.15234	0.05925	0.063097	0.13382	0.14278	0.19641	0.12485	0.10181	0.31787	0.14255	0.045066	0.052271	0.057628	0.06742	0.066987	0.15654	0.15575	0.12613	0.13097	0.078976	0.059432	0.17808	0.06486	0.10476	0.053842	0.072797	0.10044
1656.4	0.28366	0.1226	0.085378	0.21122	0.090922	0.12962	0.10953	0.20279	0.068631	0.15511	0.061577	0.066565	0.13655	0.14733	0.19657	0.12807	0.10666	0.31802	0.1457	0.050601	0.056238	0.063805	0.073594	0.072917	0.1609	0.1602	0.13013	0.13505	0.088685	0.065889	0.18121	0.071089	0.10742	0.059417	0.077616	0.10444
1657.2	0.29876	0.12998	0.094953	0.21877	0.097022	0.13674	0.11592	0.20845	0.074801	0.16223	0.072658	0.073303	0.14703	0.15376	0.20271	0.1368	0.11546	0.32155	0.15484	0.058649	0.063304	0.071925	0.081389	0.081207	0.16695	0.16649	0.13607	0.14109	0.099838	0.07446	0.18705	0.078844	0.11291	0.067167	0.085	0.11219
1658	0.30673	0.13658	0.098074	0.2231	0.10372	0.14207	0.12098	0.2113	0.079645	0.16848	0.077435	0.078335	0.15245	0.15934	0.20265	0.13888	0.11986	0.32194	0.16143	0.06516	0.069496	0.078468	0.089171	0.088766	0.1706	0.17188	0.14017	0.14536	0.10825	0.081513	0.19107	0.084689	0.1176	0.072778	0.088827	0.11933
1658.8	0.30849	0.13837	0.097071	0.22443	0.10821	0.1436	0.12208	0.21119	0.081623	0.17037	0.08335	0.08237	0.15541	0.1611	0.20017	0.14009	0.12552	0.32	0.16648	0.070714	0.074403	0.085181	0.095645	0.093336	0.17108	0.17573	0.14262	0.14804	0.11608	0.085918	0.19287	0.090198	0.11968	0.077934	0.092157	0.12407
1659.7	0.32248	0.14483	0.10851	0.2317	0.11733	0.15087	0.12705	0.21904	0.090436	0.17822	0.092476	0.08876	0.16259	0.16918	0.2064	0.14351	0.1343	0.32353	0.17314	0.079273	0.082798	0.093121	0.10504	0.10168	0.17411	0.18282	0.1499	0.1551	0.12704	0.093996	0.19771	0.097995	0.12471	0.086221	0.099569	0.13265
1660.5	0.32475	0.14594	0.11001	0.23118	0.12327	0.14942	0.12925	0.22005	0.095096	0.18004	0.095848	0.091601	0.16799	0.17018	0.20754	0.14234	0.13942	0.31876	0.17815	0.085071	0.088139	0.099765	0.11153	0.1074	0.17368	0.18496	0.15233	0.15723	0.13333	0.097741	0.19891	0.10247	0.12612	0.091458	0.10232	0.13589
1661.3	0.32274	0.14507	0.10997	0.23154	0.12726	0.14776	0.13101	0.22044	0.099621	0.18246	0.099687	0.094334	0.16879	0.16935	0.20418	0.14118	0.14379	0.31545	0.18213	0.089139	0.090441	0.10436	0.11735	0.11022	0.17277	0.18617	0.15409	0.15726	0.1383	0.1013	0.19986	0.10648	0.12517	0.095247	0.10463	0.13826
1662.1	0.33319	0.15017	0.12035	0.23752	0.13434	0.15225	0.13824	0.22321	0.10735	0.18881	0.11139	0.099089	0.1767	0.17335	0.21166	0.15074	0.15432	0.31861	0.19157	0.096326	0.097904	0.11365	0.12667	0.11856	0.17706	0.19257	0.16094	0.1634	0.14865	0.11011	0.20531	0.11369	0.13019	0.10496	0.11175	0.14481
1663	0.34431	0.15552	0.13253	0.24474	0.14258	0.15934	0.14689	0.22926	0.11607	0.19766	0.11911	0.10562	0.18639	0.18297	0.21898	0.16244	0.16454	0.32179	0.20035	0.10558	0.10633	0.1228	0.13677	0.1286	0.18394	0.20002	0.16796	0.16971	0.15966	0.12111	0.21223	0.12264	0.13579	0.11428	0.11911	0.15409
1663.8	0.33924	0.15948	0.13597	0.2452	0.14552	0.16081	0.15265	0.22984	0.11975	0.20103	0.12715	0.11079	0.19306	0.18716	0.22069	0.16766	0.16997	0.32139	0.20725	0.11173	0.11091	0.13056	0.14544	0.13539	0.18773	0.20392	0.17251	0.17348	0.16819	0.12728	0.21835	0.12809	0.13885	0.12024	0.12383	0.1588
1664.6	0.34687	0.16873	0.14909	0.25521	0.15294	0.1741	0.16367	0.2378	0.12978	0.21321	0.1411	0.11934	0.20546	0.19825	0.23141	0.18271	0.18028	0.3289	0.21913	0.12292	0.12012	0.1417	0.15754	0.1464	0.19607	0.21412	0.18354	0.18168	0.18026	0.14026	0.22853	0.13835	0.14663	0.13098	0.13523	0.17033
1665.4	0.35558	0.17909	0.16273	0.26158	0.16188	0.18541	0.17311	0.24582	0.13938	0.22471	0.15449	0.12768	0.21722	0.21158	0.24135	0.19508	0.19186	0.33778	0.23079	0.13365	0.13136	0.15438	0.17037	0.15907	0.20521	0.22604	0.19515	0.19236	0.19418	0.15649	0.23933	0.14992	0.15626	0.14467	0.14642	0.18251
1666.2	0.3577	0.18519	0.1693	0.26409	0.16969	0.19397	0.17851	0.25183	0.14814	0.23127	0.16615	0.13586	0.22807	0.21991	0.24417	0.20231	0.20162	0.34176	0.23863	0.1432	0.14	0.16393	0.18067	0.16926	0.21254	0.23378	0.20282	0.1974	0.20455	0.16797	0.24642	0.15815	0.16221	0.15391	0.15445	0.19186
1667.1	0.3624	0.1903	0.1785	0.26887	0.17673	0.20111	0.18432	0.2581	0.15598	0.23892	0.17594	0.1428	0.2383	0.22757	0.2489	0.20817	0.212	0.34464	0.24897	0.15274	0.14729	0.17254	0.19151	0.17896	0.21781	0.2415	0.21135	0.20454	0.21509	0.18006	0.25352	0.16762	0.16756	0.16463	0.16298	0.19994
1667.9	0.3733	0.19928	0.19251	0.27696	0.19055	0.21424	0.19316	0.26804	0.16621	0.24979	0.18992	0.15226	0.25143	0.23983	0.26014	0.22149	0.23037	0.35059	0.26313	0.16759	0.15872	0.18628	0.20571	0.19378	0.22721	0.25441	0.22301	0.21474	0.22987	0.19775	0.26386	0.18303	0.17753	0.17991	0.17633	0.21464
1668.7	0.37836	0.20933	0.19989	0.28051	0.19856	0.22139	0.20192	0.27308	0.17408	0.2565	0.20412	0.15989	0.2607	0.25041	0.26346	0.22688	0.24141	0.35393	0.27478	0.17741	0.16773	0.19532	0.21733	0.20244	0.23318	0.26238	0.23041	0.22081	0.24041	0.2095	0.27002	0.19455	0.18357	0.19001	0.18433	0.22404
1669.5	0.38556	0.21384	0.21087	0.28754	0.20882	0.22785	0.21093	0.27979	0.18362	0.26237	0.21803	0.167	0.27114	0.25896	0.26996	0.23701	0.2537	0.35474	0.28456	0.18955	0.17681	0.20518	0.22967	0.21338	0.23975	0.26959	0.23793	0.22774	0.25131	0.21942	0.2772	0.20495	0.18883	0.19828	0.19234	0.23322
1670.4	0.39159	0.22148	0.22163	0.29492	0.21681	0.23459	0.22012	0.28643	0.19453	0.27056	0.22961	0.17569	0.28201	0.27025	0.27922	0.24767	0.26651	0.35715	0.29633	0.20114	0.1865	0.21593	0.24326	0.22586	0.24702	0.28027	0.24813	0.23833	0.26308	0.23254	0.28724	0.21856	0.19812	0.2096	0.20318	0.24411
1671.2	0.39752	0.23216	0.23007	0.2996	0.2235	0.2447	0.2304	0.29348	0.20488	0.27912	0.24676	0.18494	0.29287	0.28235	0.28772	0.25877	0.27814	0.36314	0.30865	0.21398	0.19786	0.22817	0.25726	0.23829	0.25469	0.29101	0.25672	0.24646	0.27373	0.24613	0.29708	0.23276	0.20609	0.22101	0.21406	0.25545
1672	0.40382	0.23918	0.23868	0.3025	0.22957	0.25082	0.23879	0.29783	0.21446	0.28669	0.25805	0.19099	0.30367	0.29232	0.29399	0.26847	0.28801	0.36581	0.31857	0.2236	0.20723	0.23812	0.26895	0.24755	0.26147	0.29863	0.26393	0.25243	0.28394	0.25719	0.30633	0.24419	0.21244	0.23022	0.22308	0.26461
1672.8	0.41044	0.24852	0.24779	0.30742	0.23789	0.25994	0.24617	0.30446	0.22548	0.29554	0.26963	0.20027	0.31638	0.30505	0.30455	0.28165	0.3034	0.36923	0.33044	0.23579	0.21907	0.25099	0.28236	0.26181	0.27016	0.31167	0.27379	0.26339	0.29665	0.27351	0.31861	0.25895	0.22282	0.24381	0.23469	0.27677
1673.6	0.40769	0.25561	0.25734	0.30162	0.24919	0.26784	0.25108	0.30705	0.23084	0.30077	0.2788	0.20215	0.32451	0.31787	0.31063	0.29089	0.31436	0.36995	0.33858	0.24579	0.22882	0.26369	0.2916	0.27165	0.2769	0.31874	0.27965	0.26729	0.3131	0.28428	0.32915	0.27046	0.22796	0.25418	0.24762	0.28771
