# Supplementary material for: All-flexible chronoepifluidic nanoplasmonic patch for label-free metabolite profiling in sweat
Source: Nat Commun. 2025 Aug 27;16:8017. doi: 10.1038/s41467-025-63510-2 (PMC12391418; doi:10.1038/s41467-025-63510-2)
Supplement: Supplementary file 4 — Supplementary Data 1 [file 41467_2025_63510_MOESM4_ESM.zip › ML_SERS data_Base solution_UA_0uM_Lac_0mM_Tyr_150uM_Glu_125uM.csv]

	Measurement number
Wavenumber (cm-1)	1	2	3	4	5	6	7	8	9	10	11	12	13	14	15	16	17	18	19	20	21	22	23	24	25	26	27	28	29	30	31	32	33	34	35	36
457.71	0.36908	0.34219	0.41057	0.3684	0.25232	0.35808	0.28667	0.36893	0.25134	0.16498	0.32803	0.16848	0.27336	0.25381	0.20356	0.17684	0.22771	0.1239	0.24926	0.26514	0.31829	0.20261	0.37996	0.30707	0.2408	0.18087	0.2273	0.19655	0.27303	0.50436	0.28756	0.24479	0.26651	0.31686	0.28266	0.32991
458.74	0.40817	0.36451	0.43163	0.38786	0.26169	0.36625	0.31061	0.39425	0.25319	0.18811	0.36513	0.17546	0.29016	0.26938	0.22233	0.18652	0.23796	0.12948	0.26938	0.28902	0.32993	0.22323	0.40261	0.30763	0.26752	0.20458	0.23703	0.21377	0.28561	0.50939	0.29821	0.27062	0.27002	0.33988	0.29109	0.34262
459.78	0.42785	0.3814	0.44983	0.40224	0.28377	0.37382	0.31485	0.41885	0.26026	0.20866	0.38421	0.18165	0.30937	0.2773	0.23726	0.20009	0.25248	0.14408	0.28628	0.30844	0.35859	0.23859	0.42103	0.31277	0.28398	0.22114	0.24809	0.22839	0.29828	0.52494	0.30807	0.28639	0.28392	0.35243	0.30395	0.34635
460.81	0.45188	0.39488	0.45915	0.41905	0.29726	0.37628	0.32532	0.44236	0.26118	0.22986	0.4033	0.18586	0.32705	0.28704	0.2486	0.21252	0.26467	0.151	0.30479	0.32568	0.37771	0.2516	0.44028	0.31587	0.30158	0.23674	0.25794	0.24662	0.31174	0.53405	0.32104	0.30279	0.29425	0.3657	0.31459	0.35382
461.85	0.47281	0.40281	0.47249	0.43869	0.3158	0.38127	0.33262	0.46146	0.26978	0.24939	0.41339	0.18732	0.34162	0.29215	0.26027	0.22565	0.28005	0.16117	0.32156	0.34269	0.39879	0.26287	0.45423	0.32024	0.31502	0.25067	0.27043	0.2656	0.32882	0.54385	0.33398	0.31925	0.31169	0.37775	0.32549	0.3658
462.88	0.49308	0.41678	0.48398	0.45109	0.33374	0.38116	0.33582	0.48362	0.27195	0.26606	0.42481	0.18918	0.35878	0.30168	0.27099	0.23799	0.29371	0.17178	0.33433	0.35892	0.41793	0.27031	0.46579	0.32427	0.32599	0.26217	0.27773	0.28007	0.33785	0.55191	0.34015	0.3265	0.32422	0.38364	0.33874	0.37263
463.92	0.51833	0.43506	0.50009	0.47543	0.35241	0.38922	0.34836	0.50482	0.27917	0.28998	0.43297	0.19333	0.37855	0.31319	0.28588	0.25564	0.30868	0.18104	0.35045	0.37948	0.43734	0.28166	0.48166	0.33411	0.34324	0.2797	0.29488	0.30096	0.35281	0.56183	0.35332	0.34072	0.34372	0.39991	0.35232	0.39094
464.93	0.53858	0.44371	0.50767	0.49576	0.36056	0.39323	0.35359	0.52617	0.28205	0.30596	0.43964	0.197	0.39262	0.32159	0.29699	0.26788	0.32238	0.18907	0.36511	0.39372	0.45207	0.28424	0.4927	0.33964	0.3493	0.291	0.30156	0.31705	0.36339	0.57183	0.36203	0.35283	0.3574	0.40901	0.36184	0.40375
465.96	0.56318	0.45658	0.52565	0.5139	0.37705	0.40085	0.35821	0.54572	0.28997	0.32376	0.44886	0.19919	0.40591	0.3304	0.31253	0.28114	0.33646	0.20032	0.37558	0.41494	0.46673	0.29487	0.5058	0.34641	0.35995	0.3033	0.31236	0.33096	0.37406	0.58393	0.36489	0.36536	0.37477	0.42203	0.37257	0.41459
467	0.58788	0.47512	0.54055	0.53043	0.39445	0.41481	0.36821	0.57514	0.29499	0.34311	0.46168	0.20642	0.43006	0.34924	0.32781	0.29838	0.35559	0.2112	0.39255	0.43673	0.48464	0.30488	0.52308	0.35669	0.37696	0.31758	0.32235	0.34675	0.38744	0.60414	0.37464	0.37835	0.38962	0.43685	0.38791	0.43244
468.03	0.60736	0.48613	0.55009	0.55401	0.40414	0.42055	0.3764	0.59612	0.30295	0.35608	0.46866	0.2111	0.44516	0.36384	0.33883	0.31469	0.36733	0.21505	0.40738	0.45184	0.49464	0.31226	0.53665	0.36233	0.39036	0.33133	0.33605	0.36214	0.40056	0.61921	0.3801	0.39176	0.40387	0.4501	0.3975	0.44608
469.06	0.62938	0.49753	0.5681	0.57253	0.41862	0.4273	0.38871	0.62178	0.3138	0.37588	0.47976	0.21586	0.46659	0.38135	0.3533	0.33287	0.38291	0.2216	0.42351	0.47415	0.50785	0.32301	0.55312	0.37012	0.4018	0.34167	0.34623	0.379	0.41392	0.63381	0.38505	0.40435	0.41796	0.46231	0.40907	0.46457
470.1	0.65484	0.50819	0.58196	0.58857	0.43663	0.43009	0.39116	0.64499	0.324	0.38959	0.4832	0.21955	0.48102	0.39375	0.36413	0.34371	0.39293	0.22466	0.43644	0.49293	0.50986	0.33104	0.56402	0.3752	0.41685	0.35388	0.35594	0.39481	0.4243	0.64449	0.38794	0.41508	0.42748	0.47466	0.42095	0.47963
471.13	0.67165	0.52021	0.59696	0.60643	0.4479	0.43419	0.4009	0.67133	0.33421	0.40326	0.4913	0.22791	0.49986	0.41097	0.37587	0.35954	0.40602	0.22846	0.45086	0.50839	0.5227	0.33647	0.5734	0.38371	0.43113	0.36442	0.36557	0.41024	0.43453	0.65727	0.39569	0.42577	0.43822	0.48574	0.43223	0.49965
472.16	0.68078	0.52104	0.6085	0.61681	0.45052	0.42756	0.39815	0.68522	0.33938	0.41349	0.48855	0.22808	0.50747	0.41918	0.38267	0.36452	0.4103	0.22848	0.45585	0.52351	0.52348	0.33695	0.58011	0.3838	0.43606	0.3686	0.37069	0.42052	0.4414	0.65892	0.39509	0.42993	0.44861	0.49334	0.43454	0.51125
473.17	0.70611	0.52893	0.62326	0.63359	0.46625	0.43494	0.40951	0.7097	0.3527	0.43294	0.50009	0.23567	0.52533	0.43764	0.39867	0.37943	0.42349	0.23522	0.46973	0.55034	0.53165	0.34678	0.59249	0.39193	0.44687	0.37577	0.37986	0.43994	0.45685	0.67204	0.40244	0.44206	0.46484	0.50629	0.44799	0.53498
474.21	0.72226	0.53353	0.63595	0.63948	0.46959	0.43483	0.4128	0.72587	0.36113	0.44378	0.50689	0.24044	0.53828	0.45646	0.40898	0.3885	0.43236	0.23972	0.48324	0.56653	0.53309	0.35393	0.59772	0.3938	0.45927	0.38055	0.38687	0.45134	0.46532	0.68117	0.40584	0.44687	0.47743	0.51661	0.45788	0.5478
475.24	0.73494	0.54257	0.64668	0.65091	0.47615	0.44068	0.42633	0.74395	0.3749	0.45092	0.52089	0.24549	0.55578	0.47829	0.42188	0.40394	0.44221	0.24576	0.49471	0.58885	0.54366	0.36571	0.60834	0.39957	0.47058	0.3863	0.39526	0.46376	0.47729	0.69146	0.41187	0.45462	0.49392	0.52861	0.46611	0.56583
476.27	0.7507	0.5449	0.65536	0.6595	0.48396	0.44142	0.43277	0.75754	0.38415	0.46003	0.52393	0.2477	0.56549	0.4942	0.43586	0.40985	0.44918	0.24703	0.504	0.60701	0.54296	0.37155	0.61651	0.40145	0.47804	0.39218	0.4012	0.4734	0.48914	0.69654	0.4131	0.459	0.50563	0.54043	0.4751	0.58008
477.31	0.77577	0.55389	0.66912	0.67003	0.49603	0.44862	0.44955	0.78039	0.40224	0.47421	0.53638	0.25624	0.58382	0.51346	0.45488	0.42121	0.45754	0.2534	0.51819	0.62777	0.55456	0.38555	0.62825	0.41332	0.49217	0.40109	0.41084	0.4873	0.50064	0.70598	0.42092	0.46654	0.51994	0.55549	0.48685	0.59697
478.34	0.79015	0.56259	0.68824	0.67587	0.50401	0.45331	0.45567	0.80288	0.41004	0.48372	0.54421	0.25923	0.59624	0.5266	0.4703	0.43024	0.46185	0.25928	0.52742	0.6462	0.56337	0.39839	0.63925	0.42171	0.50349	0.41027	0.42212	0.49762	0.5089	0.70964	0.42459	0.46984	0.52998	0.56632	0.49456	0.61085
479.37	0.81192	0.56935	0.69617	0.68717	0.51745	0.46175	0.46812	0.82803	0.41885	0.49103	0.55827	0.26557	0.60786	0.53839	0.4871	0.43725	0.46899	0.26351	0.53415	0.67209	0.57362	0.40822	0.6548	0.43269	0.51758	0.421	0.4315	0.51378	0.52432	0.71371	0.42834	0.47786	0.53726	0.57812	0.50418	0.62618
480.38	0.83331	0.57209	0.7077	0.69488	0.52335	0.47079	0.47923	0.85199	0.42187	0.50472	0.56494	0.27075	0.61765	0.54381	0.50295	0.44211	0.47515	0.26764	0.54131	0.69167	0.5728	0.41878	0.66819	0.44146	0.53144	0.42876	0.4417	0.52851	0.53464	0.7177	0.43437	0.48189	0.54416	0.58543	0.51566	0.63604
481.41	0.84897	0.57932	0.71993	0.70176	0.53	0.48384	0.49046	0.88177	0.4268	0.51862	0.5783	0.277	0.63023	0.55221	0.51722	0.45239	0.47936	0.27792	0.54727	0.71898	0.57591	0.4338	0.68338	0.4514	0.54588	0.43925	0.45855	0.54631	0.54678	0.72478	0.44123	0.48785	0.55218	0.59366	0.52404	0.64548
482.45	0.85849	0.58482	0.73374	0.71354	0.53475	0.49375	0.50031	0.90689	0.4301	0.52787	0.59156	0.28551	0.63846	0.55894	0.53187	0.46096	0.48661	0.28658	0.554	0.74438	0.58236	0.45251	0.69988	0.46033	0.56065	0.45329	0.47322	0.56343	0.55587	0.73264	0.44341	0.49429	0.55958	0.59995	0.53378	0.65469
483.48	0.87085	0.58888	0.7369	0.71443	0.53374	0.49628	0.50792	0.92767	0.43297	0.53098	0.59777	0.2911	0.64151	0.55802	0.53744	0.46367	0.49407	0.28907	0.5536	0.76431	0.58094	0.46225	0.71146	0.46247	0.57162	0.46008	0.47997	0.57213	0.55906	0.73507	0.44409	0.49674	0.55718	0.60126	0.53665	0.65357
484.51	0.8753	0.59261	0.73755	0.72084	0.53143	0.49679	0.51224	0.94322	0.4315	0.53467	0.60333	0.29261	0.64681	0.55566	0.54496	0.4689	0.49674	0.29297	0.55387	0.77835	0.5785	0.47438	0.72516	0.46462	0.58172	0.46652	0.48608	0.58015	0.55863	0.73836	0.44481	0.49976	0.55919	0.60272	0.53811	0.65057
485.54	0.87267	0.59245	0.72977	0.71409	0.52981	0.49006	0.50936	0.95478	0.42846	0.52846	0.59644	0.28848	0.64454	0.55002	0.54466	0.46711	0.4942	0.29222	0.54442	0.78466	0.57651	0.47828	0.73334	0.46057	0.58183	0.46722	0.48933	0.57806	0.55446	0.72797	0.43753	0.4939	0.55126	0.59373	0.53213	0.63776
486.57	0.87696	0.59697	0.72439	0.70959	0.53424	0.49371	0.5095	0.96268	0.43285	0.52584	0.60082	0.28854	0.64831	0.5451	0.54411	0.46819	0.49972	0.28958	0.54375	0.79314	0.57974	0.48516	0.74494	0.46248	0.58714	0.47073	0.48762	0.58201	0.551	0.72388	0.4351	0.49472	0.54697	0.59059	0.53244	0.63645
487.58	0.87881	0.6023	0.71411	0.70546	0.53568	0.49405	0.50576	0.96835	0.42814	0.51887	0.60593	0.28329	0.6509	0.54002	0.53982	0.47207	0.50108	0.28431	0.53959	0.80035	0.57544	0.48611	0.75605	0.45965	0.58648	0.47161	0.48742	0.58333	0.54721	0.71644	0.4357	0.4943	0.5362	0.58613	0.52904	0.62037
488.61	0.87987	0.60347	0.71255	0.70484	0.53908	0.49691	0.50327	0.96792	0.42267	0.51796	0.61325	0.28064	0.65655	0.53953	0.54185	0.47382	0.50201	0.28073	0.53631	0.80676	0.57386	0.48939	0.7665	0.45953	0.59034	0.47428	0.48596	0.58173	0.54659	0.71501	0.43473	0.49322	0.5299	0.58308	0.52542	0.61091
489.64	0.87574	0.60331	0.70746	0.69	0.54346	0.50346	0.4956	0.97049	0.42016	0.51864	0.61611	0.27794	0.65669	0.5348	0.53858	0.47382	0.50083	0.27918	0.53208	0.81085	0.57581	0.49121	0.77443	0.45821	0.58824	0.47515	0.48264	0.57632	0.54153	0.70997	0.43588	0.48991	0.51946	0.57624	0.52079	0.59694
490.67	0.87749	0.60802	0.70396	0.68313	0.5433	0.5028	0.49341	0.97231	0.41353	0.51829	0.62243	0.27473	0.66139	0.53472	0.53699	0.47787	0.50099	0.27563	0.53831	0.81592	0.58075	0.49306	0.78184	0.45641	0.59253	0.47807	0.4771	0.5766	0.54086	0.714	0.43768	0.49443	0.51066	0.57689	0.51305	0.58579
491.7	0.87882	0.61213	0.69876	0.67635	0.53981	0.50221	0.48601	0.97334	0.41119	0.51456	0.62722	0.27116	0.66521	0.54004	0.53731	0.48437	0.50047	0.27545	0.5388	0.8231	0.5894	0.49666	0.7918	0.45778	0.59693	0.48274	0.47737	0.57735	0.54094	0.71841	0.43788	0.49936	0.50503	0.57384	0.50712	0.57533
492.74	0.87769	0.61014	0.69371	0.66364	0.53507	0.50214	0.47783	0.9685	0.40895	0.51278	0.62112	0.26371	0.66466	0.53579	0.54122	0.48855	0.49779	0.27353	0.54115	0.82246	0.59696	0.49564	0.7929	0.45573	0.60059	0.48006	0.46918	0.57501	0.5347	0.72209	0.43649	0.49866	0.49728	0.56684	0.49769	0.56796
493.74	0.87464	0.61421	0.68433	0.65794	0.53436	0.51379	0.46968	0.97204	0.41346	0.51501	0.61805	0.25999	0.66801	0.53256	0.54105	0.49751	0.49854	0.27628	0.54965	0.82522	0.61218	0.49803	0.79936	0.4592	0.60388	0.48075	0.47121	0.58195	0.53106	0.7295	0.44182	0.5075	0.49396	0.56988	0.49411	0.56656
494.77	0.88185	0.61998	0.69259	0.66036	0.53449	0.52362	0.471	0.97698	0.41839	0.52205	0.62394	0.2587	0.6758	0.53401	0.54402	0.50935	0.50157	0.28025	0.55565	0.83151	0.63008	0.50527	0.80399	0.46486	0.61058	0.48112	0.47037	0.5895	0.53204	0.73911	0.44741	0.51559	0.49062	0.57346	0.49007	0.5713
495.8	0.88114	0.61595	0.69016	0.64751	0.53109	0.53316	0.46205	0.97215	0.42355	0.5187	0.62468	0.25447	0.6737	0.53131	0.54264	0.51322	0.50082	0.28012	0.55527	0.82655	0.64871	0.5033	0.80512	0.46818	0.61135	0.47838	0.46788	0.59047	0.52657	0.74105	0.45007	0.51903	0.4859	0.57067	0.48642	0.57627
496.83	0.88568	0.61163	0.69441	0.64722	0.53035	0.54568	0.46343	0.97228	0.42469	0.5203	0.62296	0.25068	0.67347	0.52724	0.54518	0.51913	0.49979	0.28142	0.56128	0.82118	0.6639	0.50443	0.80718	0.47139	0.6142	0.48038	0.46679	0.5943	0.51993	0.74598	0.45857	0.52323	0.48301	0.56981	0.48223	0.58174
497.86	0.88166	0.60231	0.68755	0.63867	0.5262	0.54993	0.45866	0.96994	0.42252	0.51606	0.61368	0.24645	0.67011	0.51893	0.53437	0.51786	0.49881	0.27977	0.55918	0.80774	0.67319	0.49842	0.807	0.47105	0.61238	0.47966	0.45928	0.59171	0.51335	0.74124	0.45896	0.52505	0.47574	0.56669	0.47998	0.58587
498.87	0.87476	0.58871	0.67728	0.6269	0.51691	0.54928	0.45747	0.95859	0.41529	0.50757	0.60802	0.24003	0.66105	0.50867	0.52514	0.51252	0.49308	0.27509	0.55426	0.78908	0.68033	0.48941	0.80271	0.46949	0.6088	0.47725	0.44797	0.58764	0.50296	0.73246	0.45879	0.52305	0.46928	0.55596	0.47263	0.58386
499.9	0.86864	0.57297	0.66432	0.61851	0.50961	0.54923	0.44768	0.94858	0.40653	0.49713	0.59073	0.23356	0.65093	0.49936	0.51692	0.50881	0.49167	0.26809	0.55445	0.76811	0.68633	0.47749	0.79597	0.46568	0.60526	0.47803	0.44406	0.58815	0.49388	0.72518	0.45638	0.52421	0.46457	0.54948	0.46627	0.58717
500.93	0.86794	0.56593	0.66511	0.6293	0.50893	0.5598	0.44775	0.94897	0.40535	0.49945	0.59322	0.23559	0.65025	0.49641	0.51616	0.51209	0.4953	0.27048	0.56052	0.76261	0.691	0.47798	0.79805	0.47292	0.60766	0.48539	0.44314	0.59662	0.49103	0.72694	0.46255	0.5299	0.46745	0.55101	0.46835	0.59755
501.96	0.8611	0.55616	0.66061	0.62627	0.50741	0.55696	0.4425	0.94112	0.39907	0.49974	0.58758	0.23437	0.64042	0.48817	0.50825	0.5048	0.49663	0.2701	0.56102	0.75151	0.69516	0.46944	0.79253	0.47212	0.60455	0.48033	0.43716	0.59525	0.48648	0.71955	0.4622	0.53105	0.46215	0.55097	0.46453	0.59772
502.99	0.85974	0.54659	0.65529	0.63154	0.51207	0.56303	0.43917	0.93465	0.39297	0.50395	0.59291	0.2347	0.63335	0.48331	0.50587	0.50035	0.49691	0.27156	0.56492	0.74818	0.69818	0.46483	0.79	0.47644	0.60418	0.47819	0.43606	0.59862	0.48472	0.71934	0.46467	0.53507	0.46089	0.55221	0.46133	0.60163
504.02	0.85123	0.53617	0.64967	0.63413	0.51476	0.56222	0.42978	0.93322	0.38582	0.50724	0.58733	0.23244	0.62298	0.48154	0.50382	0.495	0.49923	0.27318	0.56633	0.73814	0.69521	0.45993	0.7864	0.47587	0.60193	0.47621	0.43318	0.59972	0.47988	0.71693	0.46079	0.53765	0.45538	0.55024	0.45778	0.59755
505.02	0.85204	0.52756	0.64011	0.63751	0.51923	0.5628	0.42943	0.93029	0.38718	0.51176	0.59654	0.22908	0.61477	0.47947	0.50056	0.48462	0.49848	0.27568	0.56668	0.73589	0.69026	0.45285	0.78876	0.47914	0.60023	0.4746	0.42968	0.5999	0.4756	0.71352	0.45998	0.53735	0.45087	0.54828	0.45932	0.59284
506.05	0.84947	0.51918	0.63045	0.63468	0.52726	0.56427	0.42561	0.92414	0.38288	0.51862	0.59312	0.22933	0.60866	0.47765	0.49824	0.47554	0.50012	0.27807	0.56746	0.73045	0.68592	0.44588	0.78755	0.48021	0.59769	0.4716	0.42545	0.59957	0.47156	0.7096	0.45551	0.53738	0.4464	0.54771	0.45805	0.58995
507.08	0.83945	0.50263	0.61216	0.62808	0.52903	0.5604	0.41923	0.91331	0.37262	0.50812	0.58305	0.22442	0.5993	0.47552	0.49065	0.46312	0.49308	0.27403	0.56558	0.71752	0.67124	0.43335	0.78387	0.47607	0.59459	0.46759	0.41343	0.59688	0.46401	0.70428	0.44817	0.53393	0.43844	0.53542	0.45326	0.58107
508.11	0.83585	0.49496	0.60566	0.62575	0.53444	0.56086	0.41873	0.91216	0.36985	0.51646	0.58356	0.22426	0.59502	0.48007	0.48805	0.45599	0.49082	0.27635	0.56928	0.70834	0.66046	0.43018	0.78311	0.47748	0.59815	0.46907	0.41211	0.59938	0.46182	0.70941	0.44669	0.53619	0.43556	0.53011	0.45346	0.57093
509.14	0.84616	0.48988	0.60459	0.62529	0.54294	0.56369	0.42433	0.90936	0.36898	0.52433	0.58784	0.22576	0.59616	0.48458	0.49	0.45191	0.48902	0.278	0.57686	0.70887	0.65737	0.42689	0.7853	0.48046	0.604	0.47075	0.41037	0.60508	0.46483	0.71461	0.45128	0.53835	0.43629	0.5317	0.45621	0.57157
510.14	0.83785	0.4824	0.60321	0.62668	0.54561	0.56071	0.42133	0.90115	0.35948	0.52204	0.57664	0.22633	0.59206	0.48959	0.49088	0.44983	0.48711	0.2762	0.58095	0.70205	0.64665	0.42448	0.77828	0.48165	0.60725	0.47182	0.40938	0.60608	0.46567	0.71796	0.45	0.53949	0.43106	0.52676	0.45473	0.56401
511.17	0.83124	0.47326	0.60093	0.62554	0.54774	0.55669	0.42293	0.89734	0.35773	0.52054	0.57523	0.22478	0.58811	0.49459	0.48739	0.44405	0.48416	0.27282	0.58611	0.69776	0.64056	0.42217	0.77222	0.48086	0.61221	0.46845	0.40749	0.60877	0.4647	0.71918	0.4498	0.53974	0.42837	0.52109	0.45639	0.55011
512.2	0.82826	0.46746	0.60938	0.62775	0.54192	0.55654	0.42438	0.89517	0.35549	0.53115	0.58	0.2255	0.58687	0.49807	0.48696	0.44169	0.48669	0.27314	0.58999	0.69118	0.63362	0.42357	0.76522	0.48229	0.61385	0.46773	0.41138	0.61181	0.46528	0.72274	0.45015	0.53718	0.42542	0.52489	0.45641	0.53783
513.23	0.8201	0.4572	0.60743	0.622	0.52951	0.54948	0.41929	0.88825	0.35327	0.51647	0.57397	0.22394	0.578	0.50117	0.47989	0.43302	0.4835	0.26835	0.58542	0.6801	0.62565	0.41584	0.75588	0.47653	0.61327	0.46191	0.40709	0.61	0.46053	0.71628	0.44636	0.53055	0.42016	0.52025	0.45002	0.5207
514.23	0.80465	0.44717	0.59846	0.60959	0.51531	0.53907	0.41228	0.87539	0.34554	0.4976	0.56482	0.22113	0.56421	0.50248	0.46566	0.41977	0.47516	0.26095	0.57785	0.66272	0.61123	0.40638	0.739	0.46839	0.60746	0.45667	0.40504	0.60349	0.45225	0.70646	0.43729	0.521	0.40952	0.50909	0.44151	0.49627
515.26	0.79746	0.43501	0.5976	0.59612	0.5039	0.53417	0.41218	0.86995	0.33938	0.48804	0.56744	0.22031	0.55972	0.50508	0.45152	0.4084	0.46903	0.25795	0.57324	0.65187	0.5998	0.40032	0.72874	0.46145	0.60452	0.45062	0.40333	0.60009	0.44919	0.70518	0.43372	0.51319	0.40538	0.50549	0.43629	0.4781
516.29	0.79559	0.42905	0.60089	0.59183	0.48638	0.52963	0.41385	0.86393	0.32985	0.48546	0.56372	0.21944	0.55234	0.51179	0.43924	0.40055	0.466	0.25687	0.56817	0.64089	0.59238	0.39377	0.72137	0.46023	0.60118	0.44991	0.40636	0.59953	0.44867	0.70535	0.43135	0.50863	0.40234	0.50076	0.4312	0.46711
517.32	0.7931	0.42304	0.59959	0.58649	0.47417	0.5246	0.41727	0.86208	0.32878	0.47625	0.56273	0.22005	0.54705	0.51913	0.42744	0.39195	0.46104	0.25627	0.56249	0.634	0.58501	0.39104	0.71179	0.45863	0.6041	0.44718	0.40676	0.59876	0.44616	0.7033	0.42646	0.50582	0.39815	0.49483	0.43049	0.45481
518.34	0.8032	0.42914	0.6175	0.59315	0.47203	0.53564	0.43337	0.86366	0.33516	0.47918	0.57219	0.22536	0.55678	0.53291	0.42919	0.39331	0.46713	0.26128	0.56529	0.63562	0.59409	0.39406	0.71136	0.46589	0.60978	0.45393	0.42077	0.60585	0.44943	0.71173	0.43136	0.50725	0.40302	0.49714	0.4404	0.4573
519.35	0.80498	0.42518	0.63229	0.59241	0.45853	0.53154	0.43655	0.86369	0.33435	0.47793	0.57519	0.22807	0.56304	0.53865	0.4248	0.38789	0.46912	0.26134	0.56121	0.62898	0.58894	0.39311	0.70751	0.46749	0.60958	0.45287	0.42616	0.60772	0.45206	0.70995	0.42996	0.50441	0.4039	0.49708	0.44405	0.4524
520.37	0.81103	0.4304	0.64751	0.59659	0.44916	0.53198	0.4432	0.86445	0.33645	0.48146	0.57301	0.23365	0.56502	0.54634	0.42531	0.38591	0.47352	0.26312	0.55715	0.62409	0.59348	0.39496	0.70467	0.47359	0.613	0.45654	0.43063	0.61054	0.45273	0.71021	0.43211	0.50488	0.40584	0.49667	0.44534	0.44923
521.4	0.81192	0.4313	0.65838	0.59721	0.4418	0.52574	0.44258	0.86423	0.3398	0.47393	0.57303	0.23598	0.56754	0.54623	0.42088	0.37826	0.47111	0.2642	0.5495	0.61592	0.58829	0.39359	0.69826	0.4709	0.61675	0.45499	0.4333	0.60715	0.45048	0.70665	0.4326	0.50154	0.40467	0.4956	0.44526	0.44084
522.43	0.81722	0.43312	0.66293	0.59503	0.43568	0.52109	0.44155	0.86391	0.33675	0.46954	0.56288	0.24062	0.56774	0.54319	0.41844	0.37476	0.47232	0.26098	0.54258	0.6078	0.58275	0.38733	0.69294	0.46858	0.61401	0.45187	0.43633	0.60109	0.44705	0.70186	0.43231	0.49486	0.40666	0.49177	0.44339	0.43743
523.43	0.81501	0.43145	0.6579	0.58502	0.42401	0.50512	0.43198	0.86105	0.32645	0.46474	0.55013	0.24024	0.56419	0.53779	0.40659	0.36378	0.46605	0.25969	0.53275	0.59339	0.56973	0.3833	0.68312	0.46546	0.60709	0.45101	0.43198	0.59244	0.44469	0.69057	0.42364	0.48955	0.40392	0.48577	0.43762	0.42651
524.46	0.82232	0.43336	0.65961	0.58672	0.42036	0.50585	0.43432	0.8637	0.33012	0.46454	0.54302	0.24371	0.56259	0.53632	0.40034	0.35979	0.46711	0.26209	0.53327	0.58871	0.56999	0.38481	0.68062	0.46676	0.60858	0.45052	0.4323	0.58881	0.4432	0.69275	0.42614	0.48498	0.40538	0.48649	0.43735	0.42612
525.48	0.81903	0.4269	0.65585	0.58202	0.41487	0.49654	0.42998	0.86075	0.32795	0.45617	0.53538	0.24202	0.55717	0.53134	0.39232	0.35374	0.46465	0.26031	0.52757	0.57452	0.56054	0.37491	0.67481	0.46191	0.60189	0.44088	0.43053	0.58169	0.43744	0.68612	0.41992	0.47467	0.40227	0.48105	0.43716	0.42317
526.51	0.81525	0.42001	0.64339	0.57012	0.40216	0.48752	0.42138	0.85455	0.31798	0.44414	0.51972	0.23859	0.54937	0.52289	0.38462	0.34775	0.46361	0.2539	0.51927	0.557	0.552	0.36627	0.66533	0.45512	0.58875	0.43671	0.42612	0.5741	0.43245	0.67769	0.41303	0.46449	0.39968	0.4749	0.42991	0.41805
527.51	0.81031	0.41995	0.64112	0.56688	0.39668	0.48249	0.42049	0.8513	0.31824	0.44038	0.51943	0.2382	0.5472	0.52007	0.38231	0.3436	0.46184	0.25739	0.51954	0.54834	0.55368	0.36771	0.66325	0.45684	0.58194	0.4369	0.42702	0.57534	0.43442	0.67786	0.41487	0.46004	0.4015	0.4733	0.43071	0.41739
528.54	0.80056	0.41694	0.63159	0.5579	0.39051	0.46779	0.41578	0.84695	0.31542	0.42911	0.50961	0.23747	0.53552	0.51257	0.37554	0.33941	0.45712	0.25079	0.51398	0.53958	0.54688	0.3605	0.65487	0.45136	0.57344	0.42935	0.42633	0.57267	0.43211	0.67045	0.41162	0.45136	0.39912	0.46893	0.4248	0.41489
529.56	0.79062	0.41374	0.61697	0.54938	0.38446	0.45866	0.40633	0.8417	0.31157	0.41719	0.50105	0.23265	0.52873	0.51011	0.37017	0.3372	0.45247	0.24752	0.5028	0.53094	0.54178	0.35346	0.64764	0.44755	0.56582	0.4258	0.42396	0.57043	0.43061	0.66247	0.40474	0.44358	0.39783	0.46443	0.42095	0.41232
530.59	0.78092	0.41024	0.59998	0.53314	0.3725	0.44538	0.39278	0.83637	0.30359	0.39726	0.48101	0.22782	0.52043	0.49951	0.35942	0.3238	0.44279	0.24065	0.49428	0.5167	0.52993	0.34648	0.63413	0.44011	0.55457	0.42273	0.41858	0.56549	0.42461	0.64898	0.39747	0.43554	0.39362	0.45487	0.41234	0.40542
531.61	0.77625	0.40607	0.58808	0.52712	0.3659	0.43926	0.39134	0.83223	0.30182	0.38816	0.47375	0.22483	0.5091	0.49393	0.35216	0.31682	0.43525	0.23821	0.48827	0.50912	0.5247	0.34364	0.62303	0.43878	0.55023	0.41606	0.41807	0.56462	0.42061	0.64087	0.39393	0.42752	0.39135	0.4511	0.40769	0.40311
532.62	0.7737	0.40452	0.57641	0.52785	0.36795	0.43706	0.38745	0.82846	0.29757	0.38283	0.46654	0.222	0.50553	0.49241	0.34549	0.31129	0.43263	0.23427	0.48341	0.50128	0.52041	0.34288	0.61562	0.4361	0.54783	0.41455	0.41446	0.56506	0.41931	0.63102	0.39247	0.4223	0.38848	0.45442	0.39989	0.40446
533.64	0.77055	0.39549	0.56422	0.52813	0.36471	0.43542	0.37989	0.82101	0.29108	0.37588	0.45367	0.21443	0.49845	0.48645	0.33796	0.30482	0.42929	0.22942	0.47634	0.49005	0.51294	0.34216	0.60435	0.43234	0.54021	0.40904	0.404	0.5609	0.41681	0.62049	0.39052	0.41687	0.38163	0.45013	0.39237	0.40429
534.67	0.77539	0.39648	0.56254	0.53966	0.36961	0.44326	0.38715	0.8212	0.28814	0.38018	0.45656	0.21606	0.49921	0.4849	0.34057	0.30571	0.43	0.23108	0.48069	0.49206	0.51654	0.34417	0.60037	0.43887	0.5412	0.40932	0.4042	0.56486	0.419	0.61563	0.39691	0.42193	0.38377	0.45434	0.39185	0.4129
535.67	0.77551	0.39625	0.54766	0.5487	0.37262	0.44789	0.39251	0.81813	0.2893	0.3837	0.46407	0.21447	0.49284	0.4845	0.33769	0.30705	0.42952	0.23022	0.48077	0.49265	0.52319	0.34425	0.59582	0.43882	0.53889	0.40394	0.39979	0.56478	0.42089	0.61231	0.40183	0.42217	0.38427	0.4594	0.38993	0.41812
536.69	0.78206	0.4032	0.5462	0.56469	0.38444	0.45606	0.40128	0.8208	0.29437	0.3919	0.47305	0.21537	0.50121	0.48927	0.34125	0.31442	0.43359	0.23518	0.48594	0.49762	0.53026	0.35141	0.59807	0.44385	0.54007	0.40933	0.39923	0.57336	0.42887	0.61513	0.4121	0.42667	0.38645	0.47149	0.39552	0.43053
537.72	0.77662	0.39705	0.53471	0.56433	0.37528	0.45126	0.40314	0.8187	0.29085	0.38268	0.46675	0.21231	0.4958	0.47945	0.33374	0.31377	0.42569	0.23408	0.48217	0.48807	0.53039	0.34346	0.58854	0.43752	0.53185	0.40047	0.3925	0.56865	0.42328	0.60718	0.41398	0.42491	0.37944	0.46814	0.39626	0.42872
538.74	0.78288	0.40407	0.53661	0.57632	0.37789	0.46236	0.41531	0.82682	0.29916	0.38718	0.47608	0.21803	0.50419	0.479	0.33867	0.32122	0.42723	0.24208	0.48849	0.49454	0.54461	0.34517	0.59053	0.43933	0.53623	0.40102	0.39591	0.57884	0.42431	0.61159	0.42791	0.43229	0.38191	0.4845	0.40602	0.43951
539.74	0.77165	0.39949	0.52691	0.57023	0.37077	0.45095	0.4098	0.82027	0.29395	0.37863	0.46486	0.21577	0.49471	0.46551	0.32739	0.3144	0.41836	0.23722	0.47568	0.47766	0.53739	0.34014	0.57998	0.42541	0.52363	0.38901	0.38686	0.57493	0.41735	0.60385	0.42701	0.42398	0.37155	0.48474	0.40444	0.43362
540.77	0.77045	0.40333	0.53249	0.57233	0.3701	0.45488	0.41741	0.82344	0.2944	0.37658	0.46415	0.221	0.50041	0.46102	0.32522	0.31872	0.41721	0.24071	0.47571	0.47588	0.54804	0.34536	0.5767	0.42464	0.52169	0.39197	0.39055	0.58158	0.41929	0.60432	0.4364	0.42954	0.37134	0.49951	0.41246	0.44207
541.79	0.75584	0.39964	0.5285	0.56707	0.36693	0.44581	0.41742	0.81988	0.29129	0.36794	0.45473	0.22294	0.49384	0.45059	0.31618	0.31655	0.41281	0.23636	0.46865	0.46676	0.55013	0.33978	0.56807	0.41333	0.51279	0.38623	0.38498	0.57601	0.41398	0.5969	0.43831	0.43297	0.36674	0.50629	0.41362	0.4443
542.82	0.75076	0.3999	0.52689	0.56595	0.36696	0.44215	0.41793	0.81648	0.28857	0.36421	0.45007	0.22194	0.49178	0.44304	0.30916	0.31297	0.40892	0.23161	0.45813	0.46432	0.55021	0.33792	0.55918	0.40561	0.50515	0.38306	0.38006	0.57455	0.41136	0.59034	0.43969	0.43564	0.36212	0.51608	0.41546	0.44988
543.82	0.74364	0.40106	0.52684	0.56528	0.36661	0.44238	0.42501	0.81062	0.28931	0.35971	0.4473	0.22154	0.49005	0.43924	0.30364	0.31483	0.40591	0.2308	0.45216	0.45469	0.55485	0.34112	0.55062	0.39926	0.50196	0.3799	0.37994	0.57096	0.41236	0.58901	0.44255	0.43771	0.36309	0.52295	0.41734	0.45784
544.84	0.74939	0.40988	0.53636	0.57385	0.37646	0.45324	0.43922	0.81526	0.3011	0.3637	0.45333	0.22685	0.5008	0.44584	0.31038	0.32478	0.41043	0.23575	0.45819	0.46499	0.57469	0.35118	0.55076	0.39877	0.50685	0.38623	0.38753	0.57742	0.41896	0.59366	0.4573	0.45265	0.37091	0.54144	0.42632	0.47649
545.86	0.74702	0.4101	0.53833	0.57655	0.38011	0.45383	0.44461	0.80847	0.3031	0.36835	0.45344	0.22183	0.49669	0.43936	0.30565	0.32637	0.40759	0.23434	0.45118	0.45839	0.57478	0.3544	0.54377	0.38943	0.50475	0.38172	0.38466	0.57227	0.41787	0.59206	0.46036	0.45569	0.36926	0.54865	0.42678	0.47927
546.89	0.75079	0.41584	0.54287	0.57721	0.38414	0.47005	0.45429	0.80802	0.30737	0.36848	0.45891	0.21715	0.50155	0.43869	0.30516	0.33027	0.40433	0.23814	0.44887	0.4595	0.58705	0.36019	0.53915	0.38376	0.50549	0.38059	0.38694	0.57253	0.4193	0.59428	0.46548	0.45996	0.36991	0.55455	0.42999	0.48378
547.89	0.75678	0.4268	0.55379	0.58124	0.39618	0.48359	0.4673	0.80286	0.32084	0.37705	0.46959	0.21458	0.50788	0.44208	0.30706	0.34041	0.4078	0.24234	0.45188	0.46598	0.60567	0.3711	0.5406	0.38392	0.51013	0.38567	0.39584	0.57491	0.42534	0.60502	0.47881	0.4701	0.37806	0.56419	0.43206	0.4903
548.91	0.75702	0.43215	0.55425	0.57881	0.4037	0.48682	0.47434	0.79503	0.32638	0.38336	0.47224	0.20984	0.50875	0.44112	0.30217	0.34273	0.40492	0.24257	0.44547	0.47092	0.61437	0.38077	0.5411	0.38128	0.50756	0.38636	0.39714	0.57322	0.42712	0.60608	0.48426	0.47784	0.37757	0.57206	0.43308	0.48988
549.93	0.75302	0.42812	0.55483	0.57325	0.40429	0.48968	0.4805	0.78332	0.32707	0.38953	0.47017	0.19935	0.50673	0.42876	0.29255	0.34273	0.40053	0.24317	0.43736	0.46802	0.61331	0.3894	0.53496	0.37352	0.50406	0.38088	0.39815	0.56286	0.42401	0.60592	0.48291	0.47878	0.37488	0.5703	0.42946	0.48015
550.93	0.7502	0.43205	0.55595	0.56844	0.40371	0.49574	0.48698	0.77439	0.33277	0.39001	0.46859	0.19509	0.50729	0.42752	0.29444	0.34437	0.39822	0.24164	0.43529	0.47011	0.61854	0.39729	0.53436	0.37285	0.50244	0.38259	0.4007	0.56057	0.42273	0.60784	0.48694	0.48086	0.37586	0.56853	0.42652	0.47835
551.96	0.74552	0.43272	0.5525	0.55958	0.40368	0.49239	0.48968	0.76404	0.33715	0.40013	0.46662	0.1934	0.50145	0.41966	0.29133	0.34516	0.3976	0.23892	0.4292	0.46979	0.61503	0.40925	0.53545	0.37346	0.50016	0.3829	0.40168	0.55196	0.42177	0.61091	0.49174	0.48483	0.3759	0.56975	0.42074	0.47503
552.98	0.73402	0.43122	0.55001	0.55244	0.40054	0.49093	0.48828	0.75993	0.34198	0.40461	0.46262	0.19268	0.49399	0.41337	0.28928	0.34849	0.3931	0.2381	0.42455	0.47011	0.60639	0.41667	0.53529	0.37155	0.49774	0.38228	0.4036	0.5463	0.42055	0.61113	0.4893	0.48659	0.37387	0.56591	0.41862	0.4714
553.98	0.72165	0.42367	0.54334	0.54086	0.39473	0.48475	0.48523	0.75258	0.34187	0.40734	0.45872	0.18847	0.48212	0.40327	0.28405	0.34757	0.3867	0.22947	0.41952	0.47106	0.59769	0.4181	0.53195	0.36346	0.49069	0.37915	0.40488	0.53747	0.41181	0.60821	0.48624	0.48342	0.37361	0.55607	0.4103	0.45702
555	0.71005	0.42165	0.53641	0.5284	0.39131	0.4801	0.47478	0.7449	0.3434	0.40417	0.4576	0.1871	0.47108	0.39747	0.28266	0.34753	0.38341	0.22197	0.41341	0.47031	0.5944	0.41723	0.53318	0.36227	0.48503	0.37487	0.40048	0.53098	0.41019	0.605	0.48263	0.47726	0.36857	0.55038	0.40213	0.44531
556.02	0.70272	0.41499	0.53096	0.51828	0.39105	0.47414	0.46291	0.7386	0.34365	0.40899	0.44736	0.1826	0.46143	0.38862	0.27814	0.35149	0.37938	0.218	0.40695	0.4767	0.58328	0.41619	0.53251	0.35515	0.48405	0.37023	0.40092	0.52296	0.40651	0.60239	0.4803	0.47265	0.3631	0.54553	0.39578	0.43352
557.05	0.68913	0.41243	0.53122	0.51419	0.38788	0.46911	0.44839	0.73574	0.34276	0.40809	0.44493	0.17901	0.45076	0.38175	0.27595	0.3523	0.37271	0.20956	0.40439	0.47732	0.57528	0.40834	0.52856	0.34875	0.48238	0.3644	0.40106	0.51694	0.40106	0.59811	0.46969	0.46241	0.35387	0.53434	0.38926	0.41793
558.04	0.6791	0.40767	0.52982	0.50835	0.38572	0.46244	0.43735	0.73072	0.34055	0.40897	0.4433	0.1732	0.4435	0.37379	0.27473	0.35197	0.36758	0.20133	0.39987	0.47716	0.57429	0.40114	0.52779	0.34454	0.48167	0.35812	0.39887	0.51165	0.39639	0.59464	0.46257	0.45323	0.34494	0.52969	0.38488	0.40549
559.07	0.67242	0.40561	0.53503	0.51211	0.38547	0.45835	0.4263	0.72873	0.33963	0.40592	0.43546	0.17322	0.43616	0.36479	0.27709	0.35458	0.36512	0.19819	0.3956	0.47667	0.56704	0.38697	0.52457	0.34121	0.47978	0.35041	0.39638	0.50764	0.3934	0.59688	0.4539	0.44515	0.33248	0.52157	0.37963	0.39904
560.09	0.66803	0.41219	0.5432	0.52171	0.38928	0.4549	0.42435	0.73355	0.34952	0.41508	0.44006	0.17558	0.4353	0.36397	0.28226	0.36256	0.3593	0.19613	0.40168	0.48335	0.56802	0.38057	0.52723	0.34268	0.48421	0.35705	0.40217	0.50909	0.39015	0.60354	0.45132	0.44354	0.3294	0.5168	0.38482	0.39816
561.09	0.65614	0.40783	0.54579	0.52614	0.38547	0.446	0.41163	0.73171	0.35226	0.40892	0.44053	0.17777	0.42825	0.35931	0.27787	0.3604	0.35241	0.18705	0.40174	0.47706	0.56682	0.36713	0.52527	0.34156	0.48069	0.35258	0.39884	0.5041	0.38349	0.60023	0.43945	0.43709	0.31863	0.50757	0.3818	0.39278
562.11	0.65569	0.40556	0.55407	0.53003	0.38858	0.44122	0.40855	0.73391	0.36029	0.41315	0.442	0.18348	0.42939	0.3582	0.28226	0.36638	0.35316	0.18576	0.40634	0.4842	0.57573	0.36181	0.52925	0.34514	0.48059	0.35232	0.40359	0.50578	0.38408	0.60579	0.43837	0.4373	0.3163	0.50512	0.38751	0.3964
563.13	0.65543	0.40465	0.55985	0.53265	0.3901	0.43895	0.40413	0.73694	0.36628	0.41324	0.43627	0.18951	0.42641	0.35657	0.28455	0.37037	0.3521	0.18268	0.40883	0.48541	0.57869	0.35543	0.52842	0.34524	0.47674	0.35224	0.40523	0.50267	0.38369	0.60778	0.43454	0.43302	0.31099	0.49818	0.39321	0.39757
564.13	0.65539	0.40756	0.56973	0.52978	0.38919	0.4398	0.40121	0.73631	0.37135	0.41618	0.4387	0.19159	0.42689	0.35767	0.28807	0.37405	0.3481	0.17943	0.41747	0.48564	0.58645	0.34976	0.53192	0.34827	0.47541	0.35747	0.40983	0.50072	0.3846	0.60793	0.43093	0.42823	0.30743	0.49494	0.40426	0.39925
565.15	0.65207	0.40039	0.57228	0.52432	0.38682	0.4381	0.39178	0.73218	0.36885	0.40612	0.42955	0.19237	0.41852	0.35175	0.28577	0.37186	0.34469	0.17298	0.4158	0.48073	0.58748	0.33657	0.52826	0.34633	0.46859	0.35545	0.40968	0.49825	0.38323	0.60922	0.4229	0.42124	0.30221	0.48955	0.40867	0.39742
566.17	0.64978	0.40271	0.57862	0.52071	0.38888	0.44016	0.392	0.73497	0.37063	0.4104	0.43048	0.19676	0.41394	0.34835	0.2943	0.37532	0.34274	0.17087	0.41917	0.48403	0.59395	0.33092	0.53019	0.34883	0.463	0.35658	0.41658	0.5002	0.38532	0.61661	0.42067	0.41939	0.30017	0.48645	0.41962	0.40306
567.17	0.64465	0.4024	0.58159	0.51852	0.38338	0.43928	0.38717	0.72981	0.37018	0.40317	0.42909	0.19694	0.40748	0.34168	0.2967	0.37134	0.33899	0.16328	0.41824	0.47716	0.59206	0.31702	0.52897	0.34831	0.45691	0.35717	0.41582	0.49935	0.38412	0.61727	0.41254	0.41097	0.29301	0.48299	0.42639	0.40608
568.19	0.64064	0.40068	0.59256	0.51666	0.3758	0.44391	0.38106	0.72603	0.37075	0.4024	0.4293	0.20192	0.40333	0.33709	0.30123	0.3701	0.33792	0.16292	0.4201	0.47648	0.59596	0.30707	0.5315	0.35142	0.45668	0.35828	0.42515	0.5018	0.3866	0.62276	0.40558	0.40737	0.29259	0.48287	0.43558	0.41224
569.21	0.63132	0.39636	0.59869	0.51027	0.37094	0.43789	0.37064	0.72498	0.37058	0.4006	0.43142	0.20711	0.4001	0.3312	0.30166	0.36533	0.33712	0.15772	0.41875	0.47087	0.595	0.30172	0.52964	0.35292	0.45337	0.35379	0.42879	0.50273	0.38786	0.62527	0.39834	0.40203	0.28834	0.47985	0.43798	0.41749
570.2	0.62577	0.39492	0.60079	0.50427	0.36496	0.43279	0.36972	0.72252	0.37171	0.39477	0.4367	0.21372	0.39868	0.32525	0.30161	0.36134	0.33627	0.1521	0.41819	0.46723	0.59299	0.2909	0.53104	0.35775	0.44907	0.35097	0.43418	0.50286	0.38864	0.62009	0.39291	0.39893	0.28133	0.47702	0.43933	0.42505
571.22	0.6282	0.3968	0.60965	0.50251	0.36331	0.43502	0.37088	0.72071	0.37481	0.38668	0.44942	0.21847	0.40208	0.32248	0.29881	0.35992	0.33831	0.15219	0.41941	0.46533	0.59871	0.28212	0.53396	0.36133	0.44598	0.35323	0.43848	0.50723	0.39275	0.62228	0.38707	0.39575	0.28158	0.48161	0.44171	0.42901
572.24	0.62425	0.39594	0.62042	0.49588	0.36135	0.43512	0.36841	0.72016	0.37568	0.38008	0.45428	0.22347	0.40221	0.3215	0.29806	0.36061	0.33485	0.15246	0.42021	0.46811	0.60325	0.27906	0.53553	0.36516	0.44208	0.35549	0.44319	0.50603	0.397	0.62104	0.38362	0.39766	0.2812	0.48594	0.44107	0.43146
573.24	0.62648	0.39915	0.6257	0.49159	0.36171	0.42994	0.36358	0.71834	0.37674	0.36629	0.45793	0.22342	0.4007	0.31897	0.29627	0.35466	0.33254	0.14887	0.41916	0.46364	0.59955	0.26997	0.5356	0.36789	0.43246	0.35882	0.44323	0.5032	0.39483	0.61724	0.38002	0.39652	0.27757	0.48812	0.42959	0.42692
574.26	0.62008	0.39599	0.62105	0.48271	0.35448	0.43274	0.36063	0.7109	0.37198	0.34891	0.45717	0.22162	0.39464	0.31057	0.28982	0.34451	0.32798	0.14566	0.41686	0.45681	0.58999	0.25707	0.53332	0.36778	0.41982	0.35857	0.43933	0.49595	0.39157	0.61423	0.37319	0.39041	0.27135	0.48724	0.41746	0.41826
575.28	0.61976	0.39929	0.62733	0.48199	0.34962	0.43749	0.35853	0.71116	0.37189	0.3454	0.46361	0.21785	0.39086	0.31067	0.28966	0.33998	0.32599	0.14761	0.41563	0.45294	0.58363	0.25652	0.53364	0.36721	0.41235	0.35888	0.43469	0.48937	0.39115	0.61757	0.36969	0.38834	0.26928	0.48879	0.40743	0.41325
576.28	0.61224	0.3919	0.62456	0.47308	0.34144	0.43295	0.34873	0.70512	0.36642	0.33397	0.46028	0.21064	0.38443	0.3041	0.28655	0.32966	0.32205	0.14248	0.4103	0.44537	0.5669	0.24756	0.52988	0.36676	0.40501	0.3573	0.42887	0.47825	0.3888	0.61279	0.36504	0.38286	0.26397	0.48388	0.39166	0.40152
577.3	0.61984	0.39381	0.62377	0.47392	0.34268	0.43852	0.34572	0.7011	0.37181	0.32944	0.47163	0.20677	0.38586	0.30484	0.28772	0.32328	0.3215	0.14337	0.40657	0.43551	0.55235	0.24362	0.53105	0.36788	0.40038	0.35815	0.43025	0.47492	0.3875	0.61446	0.3646	0.38214	0.26316	0.47832	0.38183	0.39378
578.32	0.61177	0.38788	0.61465	0.46853	0.33776	0.43325	0.34141	0.6877	0.36708	0.32002	0.48283	0.19973	0.38254	0.30501	0.28383	0.31787	0.31616	0.1417	0.40257	0.41933	0.53043	0.23766	0.52454	0.36531	0.392	0.35335	0.42161	0.46763	0.38679	0.61367	0.35821	0.37594	0.25979	0.46595	0.36997	0.38431
579.31	0.61777	0.38602	0.61951	0.47148	0.34161	0.43373	0.33801	0.6815	0.3708	0.32065	0.48743	0.19483	0.38092	0.31185	0.28616	0.31804	0.31513	0.14373	0.40106	0.4089	0.51802	0.2348	0.52175	0.36503	0.39141	0.35194	0.41992	0.46499	0.38959	0.61714	0.35782	0.37447	0.26004	0.45851	0.36042	0.37894
580.33	0.61712	0.38043	0.61453	0.46872	0.34169	0.43012	0.32877	0.67048	0.36674	0.31779	0.48587	0.18802	0.38045	0.3135	0.28555	0.31497	0.3118	0.14119	0.39736	0.39468	0.50407	0.22766	0.51503	0.36447	0.38879	0.3492	0.41708	0.45979	0.38795	0.61688	0.3545	0.37011	0.26095	0.44556	0.35125	0.37001
581.35	0.61693	0.37988	0.61016	0.46603	0.33816	0.42367	0.32222	0.66179	0.36515	0.31747	0.4861	0.18533	0.37812	0.31433	0.28245	0.31042	0.30621	0.13924	0.38849	0.37371	0.4866	0.22546	0.50627	0.36264	0.38166	0.34413	0.40949	0.45264	0.38378	0.61512	0.34916	0.36508	0.25743	0.42848	0.3428	0.36199
582.35	0.60207	0.37444	0.60462	0.45869	0.33174	0.41022	0.31656	0.6477	0.35349	0.3107	0.47558	0.18064	0.37136	0.31451	0.2735	0.30532	0.3026	0.13475	0.37863	0.35564	0.46656	0.21523	0.49281	0.35812	0.3712	0.33367	0.39836	0.44218	0.37692	0.61254	0.3421	0.35291	0.25127	0.40964	0.32897	0.35154
583.36	0.59473	0.36891	0.5936	0.44917	0.32357	0.40669	0.30845	0.64103	0.34633	0.31115	0.46623	0.17633	0.36491	0.31169	0.26564	0.29762	0.29801	0.12968	0.36706	0.34323	0.45787	0.21277	0.48608	0.35273	0.36421	0.32579	0.39116	0.43522	0.37116	0.61125	0.34158	0.3479	0.24864	0.39854	0.32266	0.34392
584.38	0.58169	0.36963	0.58257	0.4477	0.31883	0.40014	0.30578	0.63617	0.34063	0.30894	0.47081	0.17329	0.36552	0.31395	0.26039	0.29298	0.29616	0.12557	0.3525	0.33317	0.44992	0.21291	0.48038	0.35287	0.35898	0.32562	0.3845	0.43059	0.36449	0.6072	0.34141	0.34834	0.25176	0.39025	0.31951	0.34116
585.38	0.56586	0.36509	0.56984	0.43559	0.3079	0.38963	0.29599	0.62748	0.33075	0.29972	0.46507	0.16952	0.35649	0.31335	0.24838	0.28525	0.29196	0.12075	0.33419	0.31529	0.43712	0.20852	0.46905	0.35027	0.34809	0.32146	0.37564	0.42544	0.35578	0.5991	0.33563	0.34118	0.2468	0.38138	0.31065	0.33437
586.4	0.5581	0.36758	0.5649	0.43621	0.30911	0.39284	0.29549	0.62564	0.33315	0.30722	0.47071	0.17151	0.36046	0.32057	0.24588	0.2835	0.29554	0.12439	0.32667	0.31113	0.4397	0.21308	0.46844	0.35271	0.34662	0.32072	0.37591	0.42452	0.35353	0.59923	0.34073	0.34333	0.25308	0.37902	0.30967	0.33734
587.41	0.54871	0.35538	0.54116	0.42304	0.29433	0.38586	0.28404	0.61591	0.322	0.29967	0.4585	0.16152	0.35164	0.31174	0.23374	0.27086	0.28536	0.11619	0.30858	0.29514	0.43316	0.20877	0.45948	0.34572	0.33839	0.31077	0.36163	0.41598	0.34378	0.58724	0.33222	0.33815	0.25074	0.37077	0.30067	0.32747
588.41	0.53994	0.35267	0.53076	0.41364	0.28669	0.3793	0.2815	0.61054	0.31151	0.29339	0.45625	0.15577	0.34828	0.30784	0.22468	0.26537	0.28148	0.1086	0.29428	0.28151	0.42275	0.20065	0.44781	0.34289	0.32958	0.30745	0.35089	0.40946	0.3333	0.57197	0.32577	0.32973	0.24542	0.36238	0.29186	0.32008
589.43	0.52848	0.33979	0.51299	0.39069	0.26985	0.36722	0.26626	0.59993	0.28933	0.28171	0.43705	0.1454	0.33597	0.29564	0.20987	0.25394	0.27342	0.10237	0.27478	0.26156	0.40523	0.19106	0.43474	0.33463	0.31165	0.29116	0.33542	0.3928	0.31719	0.5533	0.3134	0.31477	0.23342	0.34901	0.27602	0.3091
590.42	0.51527	0.33318	0.5017	0.37482	0.25742	0.35466	0.2599	0.58782	0.27153	0.27655	0.42441	0.13711	0.3316	0.28298	0.20021	0.24392	0.26733	0.096158	0.26311	0.25097	0.39434	0.1839	0.42492	0.3235	0.29682	0.27979	0.32085	0.37705	0.30704	0.5366	0.30694	0.30676	0.22604	0.34028	0.26138	0.29741
591.44	0.49616	0.32118	0.4796	0.34948	0.23573	0.33188	0.24606	0.57174	0.24347	0.25253	0.39746	0.11923	0.31165	0.26632	0.18131	0.23164	0.25403	0.08164	0.24244	0.22788	0.37003	0.1681	0.4029	0.307	0.27298	0.26423	0.29748	0.36017	0.28937	0.51075	0.29256	0.29153	0.21204	0.32522	0.24022	0.27954
592.46	0.48879	0.32132	0.47685	0.34093	0.22932	0.32003	0.23983	0.56358	0.23	0.24306	0.38654	0.11292	0.30631	0.25728	0.17455	0.22746	0.25207	0.07699	0.23168	0.21342	0.35402	0.16688	0.39015	0.29903	0.26198	0.2576	0.29226	0.35192	0.28115	0.49475	0.29212	0.28565	0.20639	0.31883	0.23048	0.27345
593.45	0.48519	0.31651	0.47018	0.328	0.22874	0.31405	0.23421	0.55516	0.22232	0.23757	0.37429	0.10851	0.30567	0.24759	0.16981	0.22446	0.2498	0.075451	0.22332	0.20625	0.34762	0.16815	0.3817	0.29303	0.25714	0.24883	0.2887	0.34685	0.27496	0.488	0.28904	0.2837	0.20804	0.31506	0.22379	0.27029
594.47	0.48712	0.32452	0.46868	0.33023	0.2304	0.30866	0.23635	0.55387	0.22701	0.23684	0.37593	0.10514	0.3034	0.24409	0.1705	0.22557	0.24745	0.0703	0.22015	0.20088	0.3484	0.16768	0.37836	0.29319	0.25725	0.24738	0.29305	0.35239	0.27653	0.48356	0.29292	0.28427	0.21305	0.3167	0.22393	0.27104
595.46	0.49014	0.33091	0.4646	0.33102	0.23606	0.3078	0.23975	0.55347	0.22965	0.23332	0.37683	0.10073	0.30335	0.23951	0.16915	0.22373	0.24625	0.069852	0.21731	0.19451	0.34768	0.16911	0.37531	0.29733	0.25845	0.24226	0.29666	0.35689	0.27419	0.48205	0.29632	0.28414	0.21716	0.31356	0.22279	0.27319
596.48	0.49717	0.33993	0.47157	0.33916	0.24712	0.31588	0.24994	0.55941	0.24004	0.24407	0.38789	0.10221	0.31534	0.2433	0.17736	0.23139	0.24788	0.074009	0.22349	0.20287	0.36007	0.17647	0.38219	0.30768	0.27047	0.24704	0.31267	0.36654	0.28269	0.49124	0.30713	0.29248	0.22837	0.32265	0.23307	0.28042
597.49	0.49262	0.33776	0.45963	0.33452	0.25131	0.30992	0.2521	0.5618	0.24025	0.24592	0.3851	0.099334	0.31199	0.24128	0.17402	0.2332	0.24567	0.072243	0.22389	0.202	0.36133	0.17418	0.38068	0.31241	0.2689	0.24036	0.31608	0.36697	0.28162	0.48961	0.31013	0.29297	0.23008	0.32129	0.23365	0.27852
598.49	0.49458	0.34924	0.46222	0.34526	0.25597	0.3139	0.2629	0.56705	0.24919	0.25288	0.39284	0.098118	0.31697	0.2475	0.17648	0.23876	0.25012	0.075669	0.22632	0.20466	0.3681	0.17911	0.38698	0.32188	0.27043	0.24114	0.32476	0.3718	0.28653	0.48972	0.32048	0.29733	0.23228	0.32401	0.23817	0.2863
599.5	0.49026	0.34859	0.4488	0.3406	0.2561	0.30702	0.26517	0.56198	0.2443	0.24926	0.38635	0.09444	0.3167	0.24462	0.16886	0.23666	0.24887	0.073883	0.2248	0.20347	0.36838	0.17824	0.38076	0.32112	0.26682	0.23801	0.32333	0.36439	0.2838	0.4869	0.32098	0.2973	0.22845	0.32054	0.23668	0.28279
600.52	0.48641	0.34235	0.44475	0.34147	0.25279	0.30305	0.27292	0.55945	0.24612	0.24661	0.37828	0.09551	0.31182	0.24133	0.16618	0.24089	0.24803	0.071162	0.22446	0.20258	0.35967	0.1743	0.37589	0.31879	0.26328	0.2281	0.3248	0.36078	0.28409	0.48276	0.32116	0.29716	0.22623	0.31624	0.23882	0.28016
601.51	0.48614	0.3455	0.43907	0.3431	0.25274	0.30033	0.27993	0.55532	0.24476	0.23652	0.37245	0.099306	0.30655	0.24031	0.15853	0.24242	0.24869	0.069734	0.22714	0.19889	0.35261	0.16916	0.37455	0.31607	0.25961	0.22522	0.32455	0.35658	0.28153	0.47929	0.32212	0.29743	0.22048	0.31284	0.23737	0.28104
602.53	0.48514	0.34894	0.43796	0.34814	0.25231	0.30286	0.28829	0.55525	0.24906	0.23325	0.37428	0.10392	0.30267	0.23904	0.16141	0.24934	0.25237	0.073784	0.23177	0.19913	0.34984	0.16573	0.37399	0.31892	0.2579	0.22816	0.32567	0.35252	0.28059	0.48365	0.32478	0.29998	0.21654	0.31139	0.23984	0.28432
603.52	0.47496	0.34018	0.42408	0.33978	0.24361	0.28764	0.28425	0.5497	0.23868	0.21852	0.3541	0.1027	0.28443	0.23098	0.15602	0.2481	0.24715	0.067765	0.22836	0.19258	0.33366	0.15369	0.3627	0.31061	0.24559	0.21685	0.31983	0.3381	0.27537	0.47771	0.31645	0.29649	0.20806	0.30127	0.2315	0.27234
604.54	0.47079	0.33654	0.42591	0.34565	0.24465	0.29082	0.28816	0.54907	0.24016	0.21547	0.35017	0.10971	0.27954	0.22709	0.16367	0.25819	0.25091	0.070307	0.23352	0.19543	0.32439	0.15117	0.36353	0.30952	0.24302	0.21432	0.32044	0.33729	0.27863	0.48104	0.31785	0.30262	0.20815	0.2967	0.23141	0.27095
605.55	0.46657	0.33714	0.41522	0.3399	0.24688	0.28522	0.28286	0.54516	0.23701	0.21243	0.34321	0.11238	0.27019	0.22849	0.16328	0.26419	0.25309	0.070799	0.23279	0.19613	0.32003	0.14751	0.36015	0.30485	0.23547	0.21956	0.31557	0.33124	0.27708	0.48467	0.31746	0.30813	0.20579	0.29775	0.22782	0.27236
606.55	0.45068	0.32167	0.40429	0.32828	0.23742	0.26968	0.26974	0.53487	0.22902	0.20473	0.32607	0.1127	0.25119	0.21698	0.16286	0.26322	0.25163	0.068587	0.22382	0.18872	0.30522	0.13753	0.3502	0.29487	0.22014	0.20938	0.30356	0.32154	0.27181	0.47966	0.31003	0.30652	0.19754	0.28881	0.21923	0.26052
607.56	0.45294	0.32021	0.40344	0.33314	0.23632	0.27049	0.26731	0.53077	0.22778	0.2067	0.32329	0.11877	0.24809	0.21772	0.16242	0.26936	0.25484	0.069295	0.22253	0.19253	0.30284	0.13976	0.35052	0.28997	0.21704	0.2064	0.29937	0.3215	0.27399	0.48222	0.30726	0.31223	0.20042	0.28892	0.21754	0.25564
608.55	0.45215	0.31845	0.40312	0.33801	0.23962	0.27401	0.265	0.52432	0.22668	0.21212	0.32846	0.1277	0.24531	0.21693	0.16374	0.27365	0.26112	0.075483	0.22539	0.19324	0.30093	0.14066	0.35304	0.28646	0.21646	0.20573	0.295	0.32244	0.27467	0.49035	0.30688	0.31821	0.20307	0.29266	0.21968	0.25264
609.57	0.45069	0.31501	0.3998	0.33566	0.23196	0.26945	0.25738	0.51785	0.22428	0.21004	0.33066	0.1332	0.23718	0.21453	0.15793	0.27099	0.26387	0.076392	0.22297	0.18858	0.29989	0.13774	0.35144	0.27893	0.20763	0.2015	0.2849	0.31574	0.27133	0.49236	0.30477	0.31775	0.20418	0.29474	0.21635	0.24381
610.58	0.44929	0.30789	0.39542	0.33271	0.22387	0.2659	0.24704	0.50871	0.21573	0.204	0.33238	0.13548	0.23027	0.20663	0.15122	0.26568	0.26273	0.076829	0.21683	0.17454	0.28849	0.13393	0.34887	0.27116	0.20129	0.19149	0.27672	0.30791	0.26631	0.48986	0.29695	0.31436	0.19956	0.29185	0.21174	0.22742
611.57	0.45871	0.31414	0.3964	0.34039	0.22521	0.27376	0.24437	0.50691	0.21738	0.21146	0.34609	0.14408	0.23254	0.20996	0.1513	0.26843	0.26953	0.083942	0.2211	0.17346	0.28977	0.14111	0.35076	0.27381	0.20233	0.18894	0.27884	0.30832	0.26667	0.50099	0.29564	0.31954	0.20558	0.2973	0.2135	0.2253
612.59	0.45576	0.31963	0.39779	0.33839	0.2233	0.27733	0.24053	0.50518	0.21329	0.21649	0.35407	0.15075	0.23062	0.20991	0.14942	0.26416	0.27678	0.090386	0.21987	0.17288	0.29317	0.1404	0.348	0.27218	0.1994	0.18974	0.27843	0.30688	0.26699	0.50915	0.29469	0.32123	0.20637	0.30184	0.2123	0.22191
613.58	0.44769	0.31682	0.39224	0.336	0.21637	0.27359	0.2313	0.49967	0.207	0.20939	0.35705	0.15245	0.2237	0.20644	0.13974	0.2587	0.2798	0.090163	0.21507	0.16358	0.28843	0.13711	0.34224	0.26832	0.19184	0.1859	0.26755	0.30232	0.26325	0.51475	0.29116	0.31871	0.19945	0.30156	0.20784	0.2183
614.6	0.44365	0.31923	0.39091	0.3363	0.21448	0.27645	0.22925	0.49389	0.2057	0.21072	0.35989	0.15648	0.22123	0.20629	0.13363	0.25794	0.2845	0.092827	0.21704	0.15886	0.28306	0.13638	0.33755	0.26949	0.19228	0.17934	0.26472	0.30153	0.26372	0.52209	0.28865	0.31599	0.19319	0.30157	0.20677	0.22267
615.59	0.44011	0.32825	0.40033	0.348	0.21653	0.28408	0.23114	0.49632	0.21333	0.21925	0.37159	0.16577	0.22119	0.20975	0.13245	0.26181	0.29148	0.10109	0.22338	0.16292	0.29742	0.14098	0.34184	0.2763	0.19196	0.18249	0.26583	0.30628	0.26621	0.53532	0.29367	0.31949	0.19598	0.30979	0.20955	0.23638
616.6	0.43254	0.33261	0.39946	0.34946	0.20867	0.28315	0.23129	0.49462	0.21346	0.22236	0.37438	0.16477	0.21687	0.20746	0.12906	0.26023	0.29045	0.099823	0.22537	0.16185	0.3011	0.14039	0.33901	0.2747	0.18748	0.18154	0.25841	0.30309	0.26402	0.53658	0.29225	0.31611	0.18862	0.30835	0.20778	0.24102
617.61	0.42353	0.3318	0.3948	0.34292	0.20326	0.27215	0.22175	0.48304	0.21227	0.21882	0.37176	0.16149	0.20756	0.1986	0.12175	0.25186	0.28293	0.093299	0.22238	0.14813	0.28888	0.13501	0.33572	0.27097	0.17879	0.17241	0.24788	0.29597	0.25807	0.53109	0.28566	0.30952	0.17938	0.30388	0.20153	0.24883
618.61	0.42364	0.33466	0.39983	0.34809	0.19846	0.27003	0.2225	0.48085	0.21966	0.2266	0.37439	0.16545	0.20331	0.19226	0.1224	0.24847	0.27563	0.090995	0.22301	0.14422	0.28888	0.13762	0.33505	0.27201	0.17516	0.16939	0.24478	0.29346	0.25668	0.52792	0.28016	0.3089	0.17621	0.30253	0.19836	0.26232
619.62	0.42469	0.34155	0.40561	0.35647	0.20137	0.27325	0.22706	0.4849	0.22786	0.23907	0.38245	0.17188	0.20555	0.19213	0.12479	0.25078	0.27209	0.092009	0.22819	0.14444	0.29805	0.14609	0.3426	0.27707	0.17189	0.17698	0.24732	0.29906	0.25677	0.52784	0.28447	0.31267	0.17781	0.30735	0.20252	0.27786
620.61	0.42028	0.34518	0.39869	0.35416	0.20017	0.26936	0.22659	0.48522	0.22866	0.23788	0.38324	0.17489	0.2024	0.18497	0.11931	0.2458	0.26309	0.085324	0.23016	0.13606	0.29007	0.14353	0.33948	0.279	0.16432	0.17602	0.24294	0.29643	0.25565	0.52545	0.28254	0.3089	0.17353	0.30451	0.2019	0.2895
621.62	0.42434	0.35081	0.40226	0.3626	0.20947	0.27211	0.23571	0.48486	0.23478	0.24414	0.39076	0.18363	0.20618	0.18377	0.11898	0.24275	0.26156	0.083528	0.23282	0.13364	0.28829	0.1456	0.34608	0.28566	0.16068	0.18094	0.24505	0.29773	0.25721	0.5253	0.28624	0.30846	0.17612	0.30714	0.20352	0.31364
622.61	0.43719	0.3633	0.4138	0.38792	0.21626	0.28492	0.25225	0.49298	0.25162	0.25407	0.40575	0.19561	0.21472	0.19245	0.1301	0.24905	0.26276	0.085759	0.24549	0.13839	0.30274	0.15588	0.35618	0.29454	0.16272	0.19159	0.25372	0.30794	0.26433	0.53068	0.29452	0.3117	0.18239	0.31366	0.21177	0.33386
623.63	0.45157	0.37753	0.41792	0.40148	0.22707	0.29811	0.26165	0.5014	0.26182	0.26437	0.41812	0.20499	0.22394	0.19811	0.13549	0.25352	0.26526	0.087337	0.25628	0.14455	0.31055	0.16379	0.36625	0.30527	0.16573	0.19882	0.26272	0.3133	0.26894	0.53249	0.30366	0.31556	0.18919	0.32073	0.2201	0.35526
624.62	0.46271	0.38783	0.42533	0.4118	0.23816	0.30168	0.27297	0.50512	0.26831	0.26382	0.42377	0.21112	0.22425	0.19964	0.14019	0.25044	0.26265	0.084625	0.25639	0.14234	0.31221	0.16681	0.37047	0.3102	0.1663	0.19963	0.2692	0.31278	0.27179	0.52952	0.30467	0.31478	0.19122	0.32238	0.21965	0.37161
625.63	0.47979	0.39805	0.43883	0.43176	0.24715	0.31024	0.29051	0.51202	0.28206	0.27353	0.43465	0.21763	0.23133	0.20941	0.15483	0.25412	0.26545	0.086543	0.26305	0.15299	0.32126	0.17635	0.38045	0.31759	0.17556	0.20616	0.27924	0.32011	0.27481	0.52913	0.31161	0.31814	0.19559	0.32816	0.22619	0.38829
626.64	0.48979	0.40668	0.45237	0.44493	0.25512	0.32091	0.30389	0.52051	0.28909	0.27071	0.44667	0.22557	0.23559	0.21412	0.16463	0.25531	0.26538	0.086567	0.26725	0.157	0.32636	0.1815	0.38801	0.32763	0.18071	0.20862	0.28673	0.32408	0.27819	0.53078	0.31941	0.32173	0.19529	0.33298	0.23142	0.39706
627.63	0.49479	0.41058	0.45672	0.45136	0.26322	0.32614	0.31385	0.52633	0.29056	0.27219	0.44262	0.23105	0.23916	0.21653	0.1662	0.25597	0.2641	0.082907	0.26499	0.1596	0.32877	0.18648	0.39248	0.33647	0.18461	0.20851	0.28965	0.32613	0.27706	0.52669	0.32445	0.3248	0.19782	0.33571	0.23209	0.40675
628.64	0.4985	0.41942	0.47025	0.47334	0.27136	0.33373	0.33251	0.53099	0.29363	0.27593	0.45093	0.24039	0.24585	0.22655	0.1777	0.26181	0.26587	0.08424	0.26636	0.16437	0.33324	0.19496	0.4008	0.34391	0.18918	0.2189	0.29992	0.3345	0.28066	0.52633	0.33152	0.32537	0.20157	0.34196	0.23781	0.4153
629.63	0.50551	0.42974	0.48344	0.48815	0.28089	0.34503	0.34485	0.53647	0.29688	0.27759	0.45656	0.2532	0.25386	0.23591	0.1885	0.26573	0.27147	0.088992	0.26842	0.16848	0.33761	0.20226	0.40837	0.35368	0.19437	0.22915	0.30689	0.34156	0.28412	0.52719	0.33776	0.33041	0.20445	0.34713	0.24548	0.42286
630.65	0.50705	0.4334	0.49019	0.50179	0.28785	0.35224	0.35243	0.53728	0.29348	0.28091	0.46469	0.26964	0.2581	0.24124	0.19238	0.26898	0.27488	0.086765	0.263	0.16478	0.34002	0.21081	0.41347	0.35773	0.19387	0.23393	0.31315	0.34297	0.28548	0.52038	0.34052	0.33014	0.20632	0.3484	0.24775	0.4254
631.64	0.51163	0.43938	0.49686	0.51917	0.29723	0.36063	0.35937	0.53981	0.29411	0.29195	0.46391	0.28821	0.26317	0.24741	0.19776	0.27387	0.28052	0.086809	0.25845	0.16633	0.34637	0.22285	0.41637	0.36003	0.1966	0.23969	0.32118	0.34963	0.28841	0.51792	0.34423	0.33104	0.21319	0.35246	0.25083	0.42942
632.65	0.5164	0.446	0.50119	0.532	0.30452	0.36833	0.36364	0.5392	0.29018	0.29359	0.46792	0.31142	0.26571	0.25446	0.20322	0.27719	0.28206	0.09132	0.25223	0.16558	0.34298	0.22733	0.42132	0.36089	0.19552	0.2442	0.32478	0.35117	0.29139	0.51599	0.34378	0.3306	0.21498	0.35197	0.25531	0.43144
633.64	0.52108	0.44582	0.50309	0.53188	0.31154	0.3687	0.36374	0.54018	0.28786	0.2928	0.466	0.33366	0.26852	0.25519	0.20608	0.27542	0.28231	0.089363	0.24502	0.1633	0.34656	0.23216	0.42162	0.36174	0.19654	0.24099	0.32388	0.34952	0.29133	0.51133	0.34344	0.33235	0.21854	0.3452	0.25212	0.42982
634.65	0.51946	0.4404	0.49862	0.53872	0.30778	0.36809	0.357	0.5386	0.28206	0.29497	0.46033	0.35409	0.26851	0.25673	0.20622	0.27777	0.27887	0.084313	0.23711	0.16276	0.34421	0.23419	0.42006	0.35841	0.19607	0.23673	0.32379	0.3469	0.28601	0.50519	0.34272	0.32976	0.22034	0.33955	0.24927	0.422
635.64	0.52568	0.43937	0.50307	0.5421	0.30666	0.37582	0.35219	0.53911	0.27749	0.29048	0.4536	0.37598	0.27572	0.26176	0.21168	0.2803	0.27811	0.086667	0.23414	0.16263	0.34336	0.23164	0.42248	0.3594	0.19974	0.23608	0.32406	0.34728	0.28542	0.50559	0.3417	0.33136	0.22438	0.33563	0.24922	0.41628
636.65	0.52848	0.44111	0.50438	0.54191	0.30636	0.37278	0.34425	0.53864	0.27172	0.28364	0.44995	0.39588	0.27962	0.26801	0.21561	0.2849	0.2739	0.086733	0.22975	0.15856	0.33753	0.22853	0.42227	0.35921	0.20247	0.23551	0.32398	0.34427	0.28477	0.50004	0.33781	0.32784	0.225	0.32938	0.24805	0.41035
637.66	0.5246	0.43182	0.50861	0.54165	0.30543	0.36529	0.33178	0.53532	0.26889	0.27996	0.4557	0.40653	0.28492	0.26615	0.21602	0.28737	0.27477	0.08625	0.22743	0.15472	0.33772	0.22513	0.42066	0.35714	0.20322	0.23306	0.3246	0.3399	0.28192	0.49667	0.3378	0.32472	0.22628	0.32365	0.24549	0.39628
638.65	0.51681	0.43052	0.508	0.53859	0.30178	0.36306	0.31869	0.52871	0.26144	0.27427	0.45381	0.41084	0.28209	0.27003	0.21374	0.28893	0.27032	0.083677	0.22304	0.14881	0.32867	0.21479	0.41741	0.35295	0.20013	0.2325	0.32258	0.33551	0.27653	0.49245	0.33512	0.31505	0.22418	0.31727	0.24423	0.37711
639.66	0.51597	0.43081	0.50809	0.53174	0.30045	0.36162	0.31455	0.52722	0.26036	0.2718	0.45707	0.41412	0.28542	0.27171	0.21378	0.29269	0.26967	0.084605	0.22188	0.14801	0.32528	0.21066	0.41764	0.3535	0.20068	0.23205	0.31806	0.33266	0.27567	0.49172	0.33403	0.31391	0.22687	0.31213	0.2441	0.36739
640.65	0.50275	0.4292	0.50756	0.52481	0.29948	0.35456	0.30314	0.52261	0.25487	0.27055	0.45153	0.40975	0.28276	0.26926	0.2076	0.29214	0.26836	0.080048	0.21694	0.14464	0.31913	0.20762	0.41424	0.35328	0.19931	0.22836	0.31298	0.33033	0.27002	0.48813	0.33165	0.31063	0.23009	0.30583	0.24156	0.3553
641.66	0.48662	0.42332	0.49869	0.51575	0.29077	0.35239	0.29224	0.51918	0.25261	0.27241	0.45382	0.40122	0.28294	0.26606	0.20141	0.28853	0.27171	0.082289	0.2119	0.14505	0.31774	0.20228	0.41118	0.35236	0.19544	0.2215	0.30339	0.32617	0.26502	0.48711	0.32638	0.30746	0.23507	0.29883	0.24107	0.33913
642.65	0.47109	0.41869	0.48686	0.49283	0.27864	0.34565	0.28002	0.51552	0.24332	0.26332	0.44465	0.38967	0.27646	0.25967	0.19253	0.28192	0.26503	0.077274	0.2032	0.1382	0.30541	0.1925	0.40438	0.3495	0.19076	0.21351	0.29321	0.31837	0.2534	0.47996	0.31724	0.29819	0.2351	0.28569	0.23426	0.32205
643.66	0.46539	0.4201	0.48465	0.48363	0.27344	0.34822	0.27681	0.5202	0.24176	0.26504	0.44948	0.38238	0.28026	0.25418	0.19077	0.28381	0.27128	0.08337	0.2013	0.13985	0.30643	0.19581	0.40782	0.3583	0.19664	0.21281	0.29064	0.32022	0.25226	0.48348	0.31842	0.30122	0.24453	0.28775	0.23809	0.31892
644.64	0.44902	0.41846	0.48158	0.47284	0.27141	0.34907	0.27052	0.52151	0.23485	0.26501	0.45487	0.36956	0.28092	0.24864	0.18904	0.28096	0.27534	0.088557	0.19756	0.13552	0.30074	0.19563	0.40744	0.363	0.1961	0.2129	0.28752	0.31783	0.24705	0.48587	0.3151	0.29497	0.24936	0.28559	0.23972	0.31131
645.65	0.43852	0.41686	0.47388	0.45483	0.26257	0.34301	0.26801	0.52117	0.22989	0.26451	0.46128	0.35161	0.28391	0.23999	0.18899	0.27788	0.27888	0.094457	0.19666	0.13446	0.29174	0.19122	0.40301	0.36406	0.19497	0.21247	0.28404	0.312	0.24072	0.48624	0.3134	0.28929	0.25005	0.27929	0.23963	0.30497
646.64	0.43026	0.41552	0.47419	0.43928	0.26241	0.3405	0.26509	0.52485	0.22392	0.2615	0.46362	0.33382	0.28575	0.2355	0.19254	0.28064	0.28311	0.10063	0.19768	0.13105	0.28629	0.19163	0.4013	0.36602	0.19762	0.215	0.28397	0.30828	0.23542	0.48687	0.31182	0.28455	0.25416	0.27598	0.24274	0.30648
647.65	0.42139	0.42028	0.47363	0.432	0.26283	0.34817	0.26579	0.53011	0.22598	0.26473	0.47396	0.31969	0.29198	0.23161	0.19873	0.28517	0.29359	0.11143	0.20109	0.13633	0.28702	0.19963	0.40005	0.37148	0.20258	0.21842	0.28714	0.31062	0.23562	0.49481	0.31171	0.28477	0.26149	0.28382	0.25222	0.31766
648.64	0.41175	0.42432	0.47863	0.42327	0.26375	0.35001	0.26243	0.53408	0.22741	0.26877	0.4881	0.30516	0.29824	0.23138	0.20333	0.28864	0.30143	0.11715	0.20568	0.14072	0.28282	0.20424	0.39821	0.37316	0.20173	0.21817	0.28871	0.30862	0.23164	0.50028	0.30706	0.28397	0.26464	0.28165	0.25959	0.32639
649.65	0.40734	0.42975	0.47734	0.41675	0.26249	0.35123	0.25824	0.53479	0.23015	0.26781	0.49947	0.28922	0.3044	0.22919	0.20673	0.2924	0.31058	0.12338	0.20902	0.14523	0.28165	0.20605	0.39425	0.37254	0.20342	0.21875	0.28796	0.30616	0.23067	0.5056	0.30603	0.27967	0.26771	0.2801	0.26358	0.33573
650.63	0.39843	0.43896	0.48058	0.40875	0.27112	0.35138	0.25947	0.53867	0.23799	0.26697	0.51492	0.28255	0.30839	0.23313	0.2132	0.30043	0.32441	0.13052	0.21436	0.15271	0.28939	0.21476	0.39635	0.37494	0.20524	0.22128	0.28882	0.30616	0.23349	0.51353	0.30559	0.277	0.27105	0.28398	0.27467	0.35151
651.64	0.3979	0.4521	0.48744	0.40705	0.27713	0.35688	0.25947	0.54292	0.24775	0.27095	0.53228	0.27843	0.31487	0.23488	0.22234	0.30476	0.34038	0.14058	0.22019	0.16573	0.29631	0.22153	0.39873	0.37854	0.20804	0.22542	0.29055	0.30814	0.23202	0.5225	0.30904	0.27441	0.27113	0.28992	0.28302	0.36542
652.63	0.39691	0.46512	0.4929	0.41153	0.28255	0.35981	0.26115	0.5464	0.25984	0.27728	0.549	0.27561	0.32243	0.24192	0.22787	0.31095	0.35942	0.15041	0.22982	0.17595	0.30069	0.22623	0.40019	0.3818	0.21104	0.23167	0.28949	0.31075	0.2332	0.52696	0.31159	0.27371	0.27092	0.2917	0.28841	0.37569
653.64	0.39397	0.47335	0.48992	0.40623	0.28911	0.36404	0.25631	0.54671	0.27567	0.2745	0.55459	0.2721	0.32393	0.24656	0.23432	0.31521	0.3778	0.16603	0.23275	0.18403	0.30877	0.22921	0.39875	0.37944	0.21209	0.23714	0.28864	0.30842	0.23204	0.53063	0.31629	0.2691	0.27241	0.29553	0.29066	0.38648
654.62	0.39196	0.48739	0.49585	0.40184	0.29178	0.36473	0.25439	0.54942	0.291	0.28284	0.5537	0.2729	0.32513	0.25175	0.24563	0.32063	0.40075	0.1842	0.24165	0.19666	0.32014	0.23493	0.39844	0.38134	0.21258	0.24095	0.29004	0.3079	0.2304	0.53111	0.31921	0.27135	0.27305	0.29983	0.29454	0.3937
655.63	0.40131	0.50452	0.50639	0.41118	0.30083	0.38693	0.25535	0.55698	0.31759	0.29651	0.5647	0.27859	0.33146	0.26567	0.26356	0.33056	0.42765	0.21042	0.25155	0.21672	0.33304	0.24622	0.40369	0.39054	0.21929	0.25133	0.29689	0.31301	0.23545	0.53554	0.32855	0.27771	0.2806	0.30783	0.30093	0.40734
656.62	0.3934	0.50924	0.49957	0.40146	0.29488	0.3893	0.25001	0.5506	0.33425	0.29601	0.56324	0.27796	0.32802	0.27042	0.2681	0.33435	0.44312	0.22523	0.25117	0.22044	0.33452	0.24988	0.40019	0.38812	0.21623	0.2504	0.29431	0.31036	0.23369	0.52755	0.32892	0.27897	0.28448	0.30486	0.29974	0.40806
657.63	0.39676	0.51486	0.49938	0.39287	0.29978	0.40005	0.25147	0.54896	0.35762	0.30274	0.56271	0.28272	0.32715	0.27746	0.28711	0.34243	0.46357	0.24633	0.25671	0.23209	0.34771	0.25887	0.4025	0.39477	0.21511	0.24977	0.29954	0.30943	0.23602	0.52649	0.33415	0.28603	0.29227	0.3079	0.30618	0.4175
658.61	0.39142	0.51677	0.49328	0.3872	0.29406	0.40054	0.25577	0.54239	0.37501	0.31103	0.55089	0.28557	0.32196	0.27817	0.29725	0.34803	0.4744	0.25778	0.26256	0.23505	0.35136	0.25912	0.3985	0.39742	0.21097	0.24679	0.29982	0.30681	0.23686	0.51391	0.33158	0.28571	0.29054	0.30313	0.308	0.41526
659.62	0.3906	0.52242	0.49246	0.38906	0.2986	0.41634	0.27107	0.54462	0.40671	0.32241	0.55681	0.29986	0.32532	0.29129	0.31218	0.36185	0.48424	0.27323	0.27364	0.24898	0.3619	0.2691	0.40508	0.40553	0.21284	0.25042	0.30206	0.31291	0.24172	0.51052	0.33981	0.29374	0.29885	0.3105	0.31499	0.42814
660.61	0.3834	0.52261	0.4826	0.38028	0.29141	0.41858	0.27954	0.5367	0.43267	0.32929	0.54402	0.30714	0.31974	0.29372	0.31885	0.37016	0.48439	0.27801	0.2766	0.24745	0.37374	0.27236	0.40277	0.40563	0.20823	0.246	0.29916	0.31003	0.24075	0.50219	0.34262	0.29617	0.30107	0.3107	0.31265	0.42498
661.62	0.38231	0.52761	0.4819	0.38784	0.29887	0.43523	0.29859	0.53569	0.4739	0.33926	0.53543	0.32416	0.31888	0.30309	0.3305	0.3857	0.48513	0.28622	0.28518	0.24901	0.39171	0.27892	0.40782	0.41095	0.20813	0.25305	0.30392	0.30964	0.24741	0.5034	0.3496	0.30301	0.30492	0.31674	0.31599	0.43075
662.6	0.37681	0.5358	0.48989	0.39267	0.29488	0.44856	0.31409	0.53257	0.51061	0.34683	0.52202	0.34463	0.31638	0.31089	0.33576	0.40205	0.47674	0.28713	0.2903	0.25542	0.40561	0.28186	0.41011	0.41033	0.20858	0.26052	0.30907	0.30754	0.2521	0.50024	0.36063	0.30472	0.30314	0.31959	0.3149	0.43619
663.61	0.37337	0.54689	0.49671	0.39815	0.29942	0.46465	0.33339	0.53378	0.55218	0.35455	0.51798	0.37339	0.31657	0.32285	0.34312	0.41857	0.47307	0.28724	0.291	0.26193	0.41963	0.28946	0.41506	0.41317	0.21221	0.26799	0.31367	0.30588	0.25541	0.50037	0.37394	0.31333	0.30485	0.32708	0.31398	0.44837
664.59	0.35953	0.54435	0.4953	0.39255	0.29824	0.47228	0.34203	0.52552	0.58738	0.3524	0.5026	0.3981	0.30423	0.32232	0.33834	0.42834	0.46288	0.2712	0.28205	0.24994	0.42243	0.28422	0.41369	0.41026	0.2063	0.26568	0.31817	0.29654	0.25524	0.49307	0.37708	0.31209	0.29959	0.32087	0.30924	0.45058
665.6	0.35886	0.5474	0.50253	0.40273	0.30823	0.48735	0.36353	0.52769	0.62926	0.35678	0.49845	0.43853	0.30375	0.32824	0.34063	0.44572	0.45761	0.26115	0.28163	0.25351	0.42809	0.28359	0.41767	0.41366	0.20664	0.273	0.32833	0.29824	0.26197	0.4925	0.38798	0.3185	0.3018	0.32683	0.31159	0.46363
666.59	0.34865	0.53964	0.50582	0.40209	0.30575	0.48866	0.37374	0.52392	0.65125	0.35502	0.48627	0.47831	0.29789	0.32502	0.33244	0.45734	0.44767	0.24123	0.27563	0.25286	0.42246	0.27572	0.41799	0.41041	0.20175	0.26911	0.33152	0.29344	0.25972	0.48598	0.39486	0.32124	0.29821	0.32669	0.30568	0.46887
667.57	0.33961	0.52911	0.50622	0.40691	0.31122	0.48942	0.39273	0.52311	0.67491	0.35477	0.48518	0.52727	0.29154	0.32834	0.32353	0.46317	0.44072	0.22019	0.26722	0.24751	0.42273	0.27091	0.42148	0.40901	0.19975	0.27112	0.33613	0.29391	0.26072	0.48546	0.40121	0.32604	0.29967	0.33163	0.30438	0.47608
668.58	0.33436	0.51296	0.51274	0.40637	0.32187	0.49078	0.41146	0.51784	0.69275	0.34739	0.48063	0.58294	0.28581	0.3276	0.31175	0.46954	0.43425	0.20063	0.26303	0.24582	0.41988	0.26127	0.42423	0.40977	0.19754	0.27164	0.3418	0.29635	0.26733	0.48826	0.40893	0.32992	0.30189	0.33375	0.30424	0.47728
669.56	0.33244	0.49802	0.51035	0.41077	0.32714	0.48904	0.42429	0.50906	0.69803	0.34182	0.47094	0.64132	0.28089	0.32712	0.30033	0.46997	0.42402	0.18479	0.26071	0.24229	0.41616	0.2508	0.42099	0.40453	0.19613	0.27224	0.34462	0.29479	0.26779	0.48864	0.41375	0.33269	0.29994	0.33636	0.30047	0.46969
670.57	0.32064	0.47969	0.50867	0.41016	0.32735	0.48075	0.42597	0.5008	0.69018	0.33585	0.46228	0.70324	0.27522	0.32587	0.28321	0.46289	0.4123	0.1676	0.25429	0.23403	0.40952	0.24458	0.42003	0.40202	0.19346	0.2731	0.34597	0.29097	0.26677	0.48974	0.41678	0.3325	0.29582	0.33408	0.29653	0.46167
671.55	0.319	0.46593	0.50885	0.41307	0.33637	0.47807	0.43437	0.49396	0.6869	0.3362	0.46236	0.77296	0.27466	0.33228	0.27354	0.45633	0.40627	0.15836	0.25529	0.23053	0.41035	0.24128	0.42285	0.40341	0.19798	0.27837	0.35169	0.29436	0.27244	0.49414	0.42355	0.33366	0.29421	0.33545	0.29758	0.4493
672.56	0.31097	0.44094	0.4912	0.40425	0.33475	0.46076	0.425	0.4804	0.69781	0.31681	0.43964	0.83209	0.27058	0.32241	0.25388	0.43963	0.39066	0.1417	0.25014	0.21557	0.39348	0.22771	0.41209	0.39309	0.19518	0.26959	0.34795	0.28678	0.26664	0.48609	0.41911	0.32694	0.28415	0.32569	0.2878	0.41643
673.54	0.30808	0.42215	0.47435	0.39842	0.32838	0.45045	0.41914	0.47409	0.69822	0.30755	0.42601	0.8902	0.27318	0.3226	0.2422	0.42632	0.3756	0.1345	0.2499	0.20662	0.38619	0.22252	0.40936	0.38837	0.19698	0.26599	0.34692	0.28605	0.26453	0.4869	0.41676	0.32409	0.27862	0.32011	0.28229	0.39075
674.55	0.30753	0.40223	0.46632	0.39059	0.32217	0.42908	0.40742	0.46437	0.66743	0.29313	0.41582	0.93599	0.2752	0.32068	0.23009	0.40733	0.35961	0.12503	0.24352	0.19704	0.37921	0.21494	0.40501	0.38489	0.20026	0.26171	0.34828	0.2892	0.26411	0.48599	0.4138	0.31851	0.27249	0.314	0.27512	0.36618
675.53	0.30324	0.37685	0.44443	0.38096	0.31402	0.41235	0.39461	0.4501	0.63689	0.273	0.39642	0.96282	0.27263	0.31419	0.21533	0.38967	0.3437	0.1146	0.23738	0.1818	0.36924	0.19896	0.39718	0.37185	0.19945	0.25409	0.34582	0.28605	0.25846	0.48043	0.40445	0.30857	0.26372	0.30271	0.26634	0.34016
676.54	0.29832	0.35796	0.42634	0.36877	0.30339	0.39494	0.38048	0.43839	0.60844	0.25565	0.37624	0.97253	0.27161	0.30913	0.19855	0.36985	0.32383	0.10579	0.22973	0.16677	0.36107	0.18902	0.38568	0.36587	0.19979	0.24611	0.34278	0.28405	0.25469	0.47671	0.39195	0.30203	0.25612	0.29344	0.25684	0.32183
677.52	0.30583	0.34625	0.41494	0.36059	0.29789	0.38555	0.37263	0.43363	0.55315	0.25111	0.37338	0.96058	0.27157	0.30722	0.19045	0.35866	0.31061	0.10518	0.22706	0.15733	0.35946	0.18506	0.38659	0.36753	0.20494	0.24585	0.34199	0.28976	0.25553	0.48	0.38962	0.29885	0.25315	0.28912	0.25292	0.31513
678.5	0.29602	0.32725	0.39561	0.34975	0.28381	0.36407	0.34981	0.41712	0.50626	0.23716	0.36065	0.92555	0.26492	0.2968	0.17485	0.33771	0.29615	0.093313	0.21962	0.13942	0.35111	0.17286	0.37828	0.3578	0.20085	0.23624	0.33746	0.28587	0.25012	0.47064	0.37998	0.28983	0.24201	0.27862	0.24266	0.30175
679.51	0.28654	0.31723	0.3813	0.34394	0.28118	0.36053	0.34031	0.41257	0.49852	0.22866	0.35902	0.88415	0.26302	0.29408	0.16645	0.33056	0.28958	0.090835	0.21996	0.13379	0.35251	0.16891	0.37704	0.35551	0.20154	0.23824	0.33634	0.28788	0.25027	0.47314	0.37591	0.28868	0.24022	0.27525	0.24356	0.29836
680.49	0.27175	0.30523	0.36272	0.33399	0.26588	0.34664	0.32581	0.40035	0.48583	0.22069	0.35361	0.82712	0.25811	0.28848	0.15711	0.31676	0.27964	0.085232	0.22082	0.12489	0.34858	0.16374	0.37242	0.35287	0.19877	0.2316	0.33042	0.29126	0.2476	0.4714	0.36964	0.28629	0.23313	0.27292	0.23878	0.28981
681.5	0.26835	0.30354	0.34913	0.32876	0.26087	0.33811	0.3163	0.39345	0.48434	0.21923	0.35899	0.76093	0.25798	0.28579	0.15596	0.3134	0.27773	0.086266	0.22612	0.12402	0.34957	0.16229	0.37377	0.3527	0.19954	0.23631	0.32997	0.29862	0.24902	0.47342	0.36686	0.28782	0.23168	0.27265	0.24078	0.28809
682.48	0.24654	0.29552	0.33719	0.32013	0.25454	0.32228	0.3032	0.37881	0.47455	0.21056	0.35582	0.69798	0.25257	0.27841	0.15187	0.30355	0.27607	0.083876	0.22597	0.1205	0.34897	0.15544	0.36781	0.3464	0.19305	0.23281	0.3227	0.29879	0.24904	0.46693	0.35828	0.28545	0.22672	0.26854	0.23858	0.28295
683.49	0.23607	0.29054	0.32768	0.31663	0.25103	0.31796	0.29762	0.37461	0.46888	0.21197	0.36012	0.63598	0.25266	0.2737	0.15059	0.30266	0.27652	0.086511	0.22789	0.12252	0.35511	0.15583	0.36769	0.34726	0.19206	0.23489	0.31822	0.30485	0.24679	0.46913	0.34989	0.28707	0.2266	0.26993	0.24154	0.28359
684.47	0.22519	0.27971	0.31101	0.30471	0.23751	0.30496	0.28093	0.36189	0.45216	0.20672	0.3489	0.57302	0.24678	0.26042	0.14391	0.29593	0.27222	0.083561	0.22474	0.11679	0.3551	0.15019	0.36366	0.34326	0.18633	0.2284	0.30691	0.30424	0.24269	0.45921	0.33711	0.28487	0.21936	0.2659	0.23584	0.27375
685.45	0.22861	0.27891	0.30973	0.29246	0.23882	0.29879	0.27427	0.35496	0.43849	0.20621	0.35184	0.52551	0.24927	0.25389	0.14704	0.29365	0.27209	0.089539	0.22512	0.12211	0.36224	0.14769	0.36577	0.3473	0.18869	0.22835	0.30532	0.30594	0.24473	0.45759	0.33186	0.28518	0.21856	0.26601	0.23601	0.27619
686.46	0.21077	0.26266	0.29698	0.27259	0.22419	0.28336	0.25737	0.33949	0.40748	0.19405	0.33975	0.48019	0.23811	0.2366	0.13829	0.2797	0.26361	0.083963	0.21695	0.11619	0.35861	0.13527	0.3568	0.34103	0.17997	0.21902	0.29212	0.29628	0.23553	0.44479	0.32135	0.2774	0.2077	0.25908	0.2274	0.26686
687.44	0.2126	0.263	0.2953	0.27542	0.21848	0.2853	0.25372	0.33378	0.38961	0.19933	0.34225	0.44857	0.24426	0.23739	0.14239	0.28623	0.26529	0.093005	0.22309	0.12147	0.3721	0.13437	0.36151	0.34826	0.18539	0.22282	0.29444	0.30038	0.23462	0.44666	0.31901	0.28377	0.20868	0.26211	0.23281	0.27329
688.44	0.21563	0.25894	0.29323	0.26997	0.21526	0.28035	0.24592	0.31981	0.37038	0.19918	0.33068	0.42258	0.24453	0.23157	0.14069	0.28226	0.26224	0.097745	0.22405	0.11952	0.37668	0.1276	0.35751	0.35069	0.18579	0.22047	0.2877	0.29816	0.22911	0.44237	0.31792	0.28355	0.20533	0.26052	0.23139	0.27394
689.42	0.20769	0.24961	0.28348	0.26188	0.20946	0.27147	0.23484	0.30924	0.34757	0.19607	0.32302	0.39489	0.23995	0.22509	0.13354	0.2769	0.25452	0.10158	0.22037	0.1149	0.3767	0.1222	0.35167	0.35277	0.18257	0.21594	0.28015	0.292	0.22134	0.43522	0.31182	0.27826	0.20074	0.25681	0.2288	0.27709
690.43	0.20425	0.24574	0.28238	0.26356	0.20739	0.26945	0.22588	0.30362	0.33161	0.19751	0.32635	0.37363	0.2399	0.22278	0.13221	0.27771	0.25441	0.10676	0.22267	0.11635	0.38692	0.12255	0.34911	0.35683	0.1835	0.21728	0.27544	0.29067	0.21938	0.42936	0.31057	0.28021	0.20267	0.25765	0.23234	0.28014
691.41	0.20724	0.24472	0.28928	0.26571	0.20945	0.27253	0.21851	0.29741	0.31729	0.1959	0.32679	0.35358	0.24093	0.22042	0.13546	0.27823	0.252	0.11302	0.22451	0.11759	0.39741	0.11759	0.34927	0.36228	0.18309	0.2142	0.27531	0.28708	0.21794	0.42563	0.30687	0.27952	0.20605	0.25588	0.2355	0.28374
692.39	0.19917	0.23889	0.28305	0.25396	0.21223	0.27093	0.20896	0.28762	0.30359	0.18891	0.32052	0.32979	0.23165	0.21132	0.1305	0.26989	0.2442	0.11227	0.21712	0.1112	0.39545	0.11182	0.34246	0.36422	0.17824	0.20368	0.26635	0.27833	0.21284	0.41749	0.3003	0.26956	0.2035	0.25312	0.2335	0.28146
693.39	0.19211	0.24093	0.28479	0.25293	0.21367	0.27167	0.20301	0.2833	0.28864	0.18373	0.32859	0.3051	0.22753	0.20961	0.13249	0.26695	0.24005	0.11389	0.21408	0.11124	0.40569	0.11395	0.34052	0.36713	0.17641	0.2067	0.26831	0.27275	0.21236	0.40938	0.29541	0.26517	0.20599	0.25574	0.23558	0.27987
694.38	0.18916	0.24301	0.29519	0.25311	0.21625	0.26887	0.2043	0.27734	0.27857	0.18286	0.33733	0.28397	0.22717	0.206	0.13554	0.26349	0.23792	0.11289	0.21724	0.11262	0.41436	0.11015	0.33808	0.36677	0.1724	0.20714	0.26997	0.26723	0.21034	0.40258	0.29409	0.26137	0.206	0.25881	0.23543	0.27669
695.38	0.18399	0.24369	0.29402	0.25006	0.21781	0.26614	0.19997	0.27119	0.26717	0.17983	0.33051	0.25675	0.22042	0.19975	0.13229	0.25748	0.2322	0.10897	0.21237	0.10922	0.41549	0.10542	0.33286	0.36607	0.16834	0.20426	0.26612	0.25749	0.20696	0.39789	0.2843	0.25639	0.20207	0.26194	0.22977	0.27287
696.36	0.17827	0.24363	0.28526	0.24784	0.21828	0.25577	0.19978	0.26817	0.26024	0.17632	0.33082	0.23454	0.21929	0.19597	0.12956	0.25476	0.23007	0.10186	0.21106	0.10954	0.41813	0.10844	0.33131	0.3651	0.16985	0.20132	0.26048	0.25444	0.20319	0.3895	0.28261	0.25212	0.19862	0.2675	0.22855	0.26929
697.34	0.17889	0.2453	0.29066	0.25289	0.21625	0.25157	0.19973	0.26912	0.25487	0.18251	0.3317	0.21378	0.21971	0.19858	0.13245	0.25332	0.22989	0.097779	0.21423	0.11312	0.42027	0.11178	0.331	0.36487	0.17039	0.20528	0.26321	0.25297	0.20532	0.38577	0.2786	0.25253	0.20201	0.27406	0.22361	0.26328
698.34	0.182	0.24782	0.3005	0.25844	0.21577	0.25103	0.19806	0.27205	0.25043	0.18515	0.3319	0.19428	0.22301	0.19603	0.13839	0.25392	0.23032	0.090075	0.21694	0.11881	0.4135	0.11	0.32746	0.36175	0.17228	0.19879	0.26628	0.24992	0.20693	0.38284	0.27845	0.252	0.19863	0.27641	0.22028	0.25836
699.32	0.18712	0.25557	0.30015	0.25885	0.21168	0.25301	0.19796	0.27482	0.24758	0.18676	0.326	0.18054	0.22526	0.19858	0.14441	0.25421	0.23116	0.084573	0.2154	0.12512	0.40736	0.11396	0.32605	0.36253	0.17818	0.1981	0.2665	0.24723	0.20878	0.38045	0.28205	0.25433	0.19946	0.2805	0.22224	0.25929
700.33	0.18415	0.25872	0.30311	0.25475	0.20366	0.24592	0.19556	0.27348	0.2397	0.18351	0.31736	0.16572	0.2241	0.20035	0.14691	0.2528	0.22636	0.074861	0.21206	0.12879	0.39704	0.11335	0.32191	0.35587	0.1735	0.1923	0.26009	0.24268	0.2036	0.37196	0.28413	0.25164	0.19785	0.27913	0.22099	0.24878
701.31	0.18954	0.2643	0.31547	0.26058	0.20249	0.2507	0.19799	0.2749	0.23344	0.19005	0.31397	0.15234	0.2225	0.20525	0.15736	0.25181	0.22734	0.07009	0.21422	0.13327	0.38966	0.11646	0.31708	0.35239	0.17312	0.19098	0.26399	0.24084	0.20813	0.3719	0.28743	0.25518	0.19994	0.28389	0.21938	0.24739
702.29	0.19369	0.27195	0.32415	0.25589	0.19715	0.24985	0.19919	0.27257	0.22515	0.18972	0.31129	0.14184	0.2247	0.20825	0.16396	0.24958	0.22616	0.062583	0.21622	0.14189	0.38525	0.11846	0.31514	0.34878	0.17356	0.18946	0.26398	0.2344	0.20683	0.37027	0.29413	0.25537	0.19756	0.28584	0.22192	0.24584
703.29	0.18447	0.26941	0.31304	0.24583	0.1801	0.23347	0.1902	0.26524	0.21131	0.17608	0.29551	0.12967	0.21428	0.20619	0.15727	0.24054	0.21593	0.052064	0.20859	0.13695	0.37717	0.11231	0.31025	0.33951	0.16291	0.18392	0.25282	0.22649	0.20207	0.36117	0.29079	0.2493	0.1939	0.28243	0.21849	0.24109
704.27	0.18337	0.27456	0.31809	0.2455	0.17993	0.2287	0.19087	0.26178	0.204	0.17525	0.29417	0.12182	0.2114	0.20717	0.15932	0.23832	0.21304	0.048305	0.21101	0.13823	0.37486	0.11059	0.30939	0.33723	0.15687	0.17928	0.25048	0.2233	0.20366	0.36208	0.29273	0.2483	0.19618	0.28482	0.21859	0.23804
705.27	0.18837	0.28026	0.32407	0.24641	0.17935	0.23297	0.19692	0.26111	0.20053	0.18082	0.29808	0.1159	0.21351	0.20713	0.16128	0.23295	0.21329	0.046402	0.21058	0.13919	0.37466	0.1099	0.30845	0.33176	0.1566	0.17654	0.25339	0.2224	0.20338	0.36414	0.29492	0.25045	0.1967	0.28628	0.22041	0.2411
706.25	0.18282	0.27855	0.32518	0.23943	0.17244	0.22827	0.19489	0.25789	0.19647	0.17711	0.29197	0.10898	0.21246	0.20324	0.1557	0.22794	0.20975	0.043257	0.20673	0.13883	0.37118	0.10499	0.30705	0.3219	0.15415	0.17112	0.24748	0.21992	0.19772	0.36303	0.29665	0.24877	0.19741	0.28454	0.22436	0.23677
707.23	0.17673	0.27048	0.31294	0.23757	0.15951	0.22028	0.18579	0.25232	0.1875	0.16996	0.28722	0.10148	0.20551	0.19374	0.14455	0.21752	0.19967	0.035113	0.19446	0.12617	0.36278	0.096867	0.30088	0.30987	0.1458	0.15677	0.23543	0.21392	0.18904	0.35458	0.29319	0.24383	0.19531	0.27985	0.22135	0.23004
708.23	0.1833	0.27471	0.3222	0.23923	0.16232	0.22753	0.19317	0.25369	0.19006	0.17765	0.2928	0.099733	0.20898	0.19724	0.14531	0.21723	0.19999	0.037074	0.1947	0.12777	0.36216	0.10092	0.30042	0.30952	0.14887	0.1526	0.23862	0.21486	0.18799	0.35963	0.30004	0.24921	0.2042	0.28573	0.22468	0.231
709.21	0.18339	0.27117	0.31991	0.24028	0.15362	0.22822	0.18948	0.25172	0.18979	0.17573	0.28997	0.095709	0.20559	0.19574	0.13629	0.20929	0.20032	0.032856	0.18746	0.1248	0.35467	0.097854	0.29843	0.30371	0.15089	0.14757	0.23539	0.21126	0.18476	0.35922	0.30288	0.24994	0.20558	0.28587	0.22664	0.22851
710.21	0.17996	0.26812	0.31787	0.24048	0.1488	0.22326	0.18412	0.25062	0.19208	0.17067	0.27945	0.090578	0.19821	0.1937	0.12788	0.20373	0.19629	0.02677	0.18256	0.11715	0.34176	0.096338	0.29194	0.29982	0.15	0.14091	0.2331	0.20589	0.1831	0.35847	0.30522	0.25029	0.21117	0.28787	0.22833	0.22187
711.19	0.18813	0.27443	0.32172	0.25124	0.15353	0.22954	0.18631	0.2548	0.20104	0.17615	0.28445	0.091432	0.19998	0.19814	0.12716	0.20446	0.19694	0.024968	0.1805	0.11792	0.33855	0.097951	0.28978	0.30142	0.15055	0.14076	0.23479	0.20576	0.18488	0.36249	0.30839	0.25705	0.21597	0.29516	0.22813	0.2208
712.17	0.18807	0.2774	0.32659	0.25682	0.15621	0.23605	0.18792	0.26027	0.21333	0.17915	0.28086	0.087173	0.19846	0.20236	0.12383	0.20524	0.20125	0.024299	0.18066	0.11891	0.32993	0.098834	0.28592	0.30169	0.14964	0.14086	0.23451	0.20531	0.18564	0.36672	0.31023	0.26068	0.22156	0.30304	0.22902	0.21787
713.17	0.18617	0.27404	0.32763	0.26448	0.15959	0.23268	0.18381	0.26056	0.2219	0.1826	0.27804	0.084193	0.19222	0.20269	0.12346	0.2013	0.2041	0.020017	0.17579	0.11578	0.31856	0.096553	0.28058	0.29902	0.14699	0.13848	0.23167	0.20228	0.18611	0.36725	0.30869	0.26411	0.22226	0.30969	0.22993	0.2132
714.15	0.18893	0.27115	0.32718	0.26885	0.15857	0.22808	0.18379	0.26047	0.22868	0.18352	0.27365	0.078902	0.18763	0.20575	0.12255	0.19926	0.20106	0.017171	0.17386	0.10949	0.30859	0.095973	0.27337	0.29198	0.14348	0.13496	0.23211	0.20205	0.18279	0.36631	0.30565	0.26798	0.22392	0.31483	0.23028	0.20748
715.13	0.18911	0.27147	0.32841	0.27587	0.15958	0.22839	0.18774	0.2638	0.23607	0.19063	0.28153	0.077967	0.1868	0.2068	0.1241	0.20267	0.20642	0.018705	0.17446	0.10824	0.3014	0.094475	0.2715	0.29205	0.14219	0.13423	0.2322	0.20568	0.18536	0.36715	0.30568	0.26891	0.2238	0.31956	0.23035	0.20551
716.13	0.18646	0.26161	0.32824	0.27671	0.15331	0.22201	0.18706	0.26199	0.23991	0.19146	0.2756	0.074317	0.17725	0.20365	0.12072	0.19856	0.20754	0.015378	0.1681	0.095325	0.28585	0.093546	0.267	0.28984	0.13733	0.12836	0.23193	0.20053	0.18279	0.36679	0.30105	0.26423	0.22251	0.31784	0.23152	0.20024
717.11	0.18881	0.26123	0.33062	0.28001	0.1535	0.21785	0.18902	0.26006	0.25284	0.19505	0.27908	0.073913	0.17091	0.2054	0.12315	0.19883	0.21186	0.015947	0.16645	0.088534	0.27548	0.090146	0.26401	0.28748	0.13799	0.13128	0.2366	0.2001	0.18611	0.36786	0.30093	0.26476	0.22145	0.31836	0.23368	0.19963
718.08	0.19384	0.26354	0.33039	0.28224	0.15298	0.21961	0.19044	0.26152	0.26252	0.19883	0.28327	0.075395	0.16806	0.20341	0.12292	0.19906	0.21549	0.018797	0.16549	0.083819	0.2615	0.088686	0.26352	0.28949	0.14011	0.13317	0.23951	0.20163	0.18759	0.36918	0.29927	0.26441	0.22017	0.31508	0.23507	0.20102
719.09	0.19397	0.2653	0.33153	0.2843	0.15815	0.22235	0.18411	0.2625	0.27084	0.20565	0.28916	0.073432	0.1604	0.20207	0.12617	0.19973	0.2188	0.019794	0.15838	0.078883	0.24847	0.086228	0.26155	0.29147	0.13817	0.13158	0.23584	0.20152	0.19094	0.3689	0.29477	0.26257	0.22025	0.31055	0.23294	0.20035
720.06	0.20191	0.26363	0.34013	0.29425	0.16183	0.22292	0.18455	0.26546	0.27746	0.21057	0.29796	0.074563	0.15913	0.20712	0.13078	0.1996	0.22021	0.017905	0.15733	0.076532	0.24601	0.088959	0.26461	0.29685	0.14096	0.13626	0.24181	0.20412	0.19655	0.3727	0.29761	0.26565	0.22325	0.31264	0.23755	0.2067
721.06	0.20918	0.27028	0.34834	0.30388	0.16641	0.2296	0.18204	0.27128	0.2832	0.22027	0.31315	0.077739	0.16103	0.21053	0.1393	0.20118	0.22687	0.019133	0.16128	0.07967	0.24288	0.0893	0.26675	0.30255	0.14465	0.14525	0.24655	0.21035	0.20422	0.37598	0.29944	0.27075	0.22842	0.31397	0.24065	0.21583
722.04	0.21545	0.26779	0.35462	0.30865	0.17072	0.22965	0.18058	0.27568	0.27265	0.2218	0.31883	0.078677	0.16077	0.2078	0.1422	0.19911	0.22575	0.01695	0.15956	0.07821	0.23656	0.091127	0.26548	0.30543	0.14352	0.14494	0.24699	0.2136	0.20446	0.37857	0.29904	0.27304	0.22866	0.3094	0.24128	0.2193
723.02	0.22099	0.26562	0.36459	0.31622	0.17499	0.23611	0.183	0.28147	0.27058	0.22773	0.33174	0.07835	0.16492	0.21402	0.15038	0.20255	0.22928	0.01475	0.16236	0.07843	0.24254	0.094611	0.2703	0.30986	0.14409	0.14799	0.25176	0.21785	0.2091	0.38536	0.30246	0.27668	0.23376	0.30954	0.24805	0.22309
724.02	0.22639	0.26579	0.37669	0.3254	0.17562	0.24	0.19017	0.28235	0.26847	0.23269	0.33813	0.083686	0.17149	0.21739	0.15569	0.2041	0.23268	0.013771	0.16661	0.077221	0.24312	0.098287	0.27322	0.31627	0.1455	0.15375	0.2596	0.22065	0.21275	0.39049	0.30656	0.27728	0.23478	0.31221	0.25145	0.23214
724.99	0.22666	0.26446	0.3802	0.32822	0.18014	0.24517	0.18827	0.27906	0.26207	0.23786	0.34425	0.085227	0.17361	0.22039	0.16255	0.20557	0.23616	0.016982	0.16916	0.073972	0.24109	0.099834	0.27433	0.31633	0.14201	0.15288	0.26032	0.22093	0.21132	0.39605	0.30603	0.27876	0.23577	0.31126	0.2522	0.23425
725.97	0.23145	0.26636	0.38276	0.33109	0.18209	0.24807	0.19187	0.27368	0.25734	0.24426	0.34929	0.085606	0.17614	0.22518	0.16023	0.20807	0.23654	0.021308	0.17071	0.076801	0.24473	0.10498	0.27768	0.32166	0.14223	0.15518	0.26411	0.22473	0.21232	0.40342	0.31206	0.27805	0.23891	0.318	0.25849	0.23921
726.97	0.23115	0.26829	0.38868	0.33648	0.18685	0.25339	0.19517	0.26887	0.25608	0.25013	0.35705	0.090152	0.18389	0.23148	0.16435	0.21046	0.2408	0.025443	0.17602	0.081515	0.25299	0.11196	0.2844	0.32893	0.14366	0.15853	0.27086	0.22756	0.21543	0.4099	0.31665	0.28204	0.24333	0.32431	0.26596	0.24448
727.95	0.23071	0.27092	0.38328	0.33823	0.18731	0.254	0.19588	0.25772	0.24827	0.24846	0.35437	0.09077	0.18444	0.2303	0.1592	0.2081	0.24099	0.02688	0.17649	0.07995	0.25205	0.10929	0.28606	0.33072	0.14087	0.16011	0.26902	0.22633	0.2144	0.40889	0.31794	0.27904	0.24124	0.3257	0.2639	0.24501
728.92	0.23219	0.27286	0.38939	0.34446	0.19507	0.25861	0.20142	0.2576	0.24599	0.25051	0.36178	0.092998	0.19294	0.23476	0.16323	0.21176	0.24666	0.031398	0.18231	0.085756	0.26089	0.11504	0.29431	0.33833	0.14344	0.16332	0.27432	0.23165	0.21601	0.41653	0.325	0.28302	0.2462	0.33158	0.26955	0.24835
729.92	0.2343	0.277	0.39087	0.35083	0.1934	0.26198	0.20645	0.25304	0.24706	0.24952	0.36084	0.094362	0.19659	0.23531	0.15867	0.21154	0.25092	0.032151	0.18354	0.088285	0.26222	0.11717	0.29772	0.34844	0.14424	0.165	0.27558	0.23378	0.2171	0.41662	0.32858	0.28043	0.24807	0.3301	0.27067	0.24875
730.9	0.22971	0.27674	0.39256	0.35629	0.19874	0.26353	0.209	0.2536	0.24381	0.2456	0.36195	0.09323	0.20004	0.23285	0.16168	0.20979	0.25253	0.031992	0.18412	0.086594	0.26059	0.11799	0.30018	0.35267	0.14176	0.16086	0.27775	0.23178	0.21743	0.41219	0.33065	0.28153	0.24686	0.32795	0.26855	0.24741
731.87	0.23973	0.28314	0.40028	0.36867	0.20413	0.2755	0.21829	0.25891	0.24755	0.25436	0.37036	0.094824	0.20437	0.23502	0.1673	0.21384	0.25864	0.036685	0.18923	0.090213	0.26301	0.1215	0.3091	0.36182	0.14441	0.16643	0.28401	0.23524	0.22138	0.41688	0.33884	0.28352	0.25237	0.33132	0.27124	0.25592
732.87	0.24036	0.2848	0.40478	0.37174	0.20657	0.27684	0.22458	0.25875	0.24216	0.25463	0.36907	0.095631	0.20649	0.23366	0.16859	0.21516	0.26166	0.037496	0.19434	0.092024	0.26071	0.12429	0.31133	0.36778	0.14123	0.1661	0.28363	0.23553	0.22236	0.41701	0.34081	0.28498	0.25427	0.33104	0.27338	0.26205
733.85	0.24264	0.28514	0.40426	0.37106	0.21228	0.28626	0.22757	0.26132	0.24126	0.25984	0.37056	0.098461	0.20882	0.23018	0.17036	0.21593	0.26542	0.040298	0.19728	0.093914	0.25818	0.12788	0.31341	0.37094	0.14099	0.16697	0.28254	0.23428	0.2271	0.42049	0.34139	0.28343	0.25277	0.3268	0.2733	0.26526
734.83	0.23594	0.28191	0.40495	0.3677	0.21481	0.29149	0.22752	0.26268	0.23678	0.25939	0.36577	0.098237	0.2025	0.22571	0.17109	0.21486	0.26252	0.041769	0.19591	0.094714	0.25617	0.12786	0.31299	0.37034	0.13362	0.16519	0.27889	0.23346	0.22753	0.41944	0.34062	0.2818	0.24776	0.32443	0.27282	0.27092
735.82	0.23979	0.28463	0.40643	0.36701	0.21594	0.29765	0.23492	0.26517	0.23506	0.26323	0.3652	0.099735	0.20215	0.2235	0.17315	0.21718	0.26428	0.043031	0.19884	0.098317	0.25649	0.13265	0.31563	0.37438	0.13157	0.16543	0.27694	0.23594	0.23108	0.42421	0.34296	0.28205	0.24681	0.32134	0.27133	0.27664
736.8	0.23387	0.28522	0.40207	0.35705	0.2157	0.29786	0.23359	0.26363	0.23243	0.25893	0.35491	0.097739	0.197	0.22021	0.17413	0.21488	0.26395	0.040789	0.19696	0.09668	0.25674	0.13103	0.31023	0.37322	0.12446	0.15989	0.27062	0.23367	0.23315	0.42155	0.33739	0.27716	0.24123	0.31288	0.26414	0.27447
737.77	0.2363	0.28445	0.4048	0.35218	0.21631	0.30369	0.23462	0.27039	0.23757	0.26601	0.35719	0.098718	0.19502	0.21824	0.17844	0.21634	0.26398	0.042856	0.19387	0.0998	0.25535	0.13704	0.31137	0.37366	0.1236	0.16213	0.26912	0.23485	0.23484	0.42234	0.33811	0.27351	0.23977	0.30889	0.26163	0.2754
738.77	0.23895	0.2922	0.40954	0.35778	0.21491	0.306	0.23739	0.27354	0.23862	0.27317	0.36103	0.099605	0.19507	0.22464	0.18388	0.2196	0.26509	0.047075	0.19845	0.10439	0.263	0.13999	0.31218	0.37515	0.12206	0.16536	0.26786	0.24077	0.23727	0.4217	0.3391	0.27669	0.24142	0.30862	0.26153	0.28144
739.75	0.24963	0.30286	0.41066	0.35924	0.21581	0.31236	0.2483	0.28025	0.24161	0.28121	0.36725	0.10402	0.20105	0.22807	0.19275	0.22636	0.27082	0.051388	0.20628	0.11348	0.26445	0.1457	0.31634	0.37829	0.12737	0.17663	0.26897	0.24495	0.24554	0.42667	0.34243	0.28293	0.24562	0.30743	0.26423	0.28648
740.72	0.24766	0.29941	0.40219	0.35663	0.21267	0.31373	0.24382	0.27542	0.24063	0.27843	0.36632	0.1067	0.20067	0.22728	0.19405	0.22856	0.27036	0.051278	0.20268	0.11112	0.26447	0.14318	0.31372	0.37437	0.12446	0.17627	0.26373	0.24393	0.24508	0.42354	0.33797	0.27838	0.24582	0.29997	0.26225	0.28533
741.7	0.25234	0.305	0.40228	0.35924	0.21704	0.31995	0.24947	0.27595	0.24475	0.29187	0.38057	0.1108	0.20541	0.23229	0.19768	0.23895	0.27503	0.058272	0.20624	0.11677	0.27265	0.14824	0.3186	0.37738	0.12717	0.18352	0.26612	0.24895	0.25097	0.42848	0.3423	0.28289	0.25213	0.30152	0.26658	0.29129
742.69	0.25494	0.31064	0.39684	0.36231	0.2237	0.32551	0.25128	0.27378	0.24449	0.29729	0.38189	0.11567	0.20651	0.23707	0.20117	0.24296	0.27907	0.063933	0.21141	0.1184	0.28046	0.15235	0.31931	0.3794	0.12798	0.18652	0.2656	0.25057	0.25504	0.4302	0.34264	0.2858	0.25578	0.29916	0.26463	0.2929
743.67	0.25144	0.30835	0.38741	0.35333	0.22235	0.31975	0.24648	0.26815	0.24066	0.29342	0.38201	0.1166	0.20266	0.23297	0.1999	0.24401	0.27725	0.060873	0.20754	0.11549	0.27963	0.14958	0.31623	0.377	0.12291	0.186	0.26149	0.24669	0.25286	0.42383	0.3399	0.28202	0.25549	0.29159	0.26126	0.28444
744.64	0.25111	0.30898	0.38275	0.35353	0.22671	0.32057	0.24371	0.26405	0.24076	0.29163	0.38763	0.11997	0.20258	0.23673	0.1996	0.24857	0.27661	0.063302	0.20639	0.11357	0.28966	0.15157	0.31734	0.37943	0.12291	0.18476	0.26852	0.24565	0.25297	0.42084	0.33977	0.28279	0.26183	0.29029	0.25906	0.28536
745.64	0.24469	0.31117	0.37631	0.3456	0.22726	0.31626	0.24106	0.25939	0.23811	0.2909	0.37861	0.12009	0.19628	0.23803	0.1985	0.2467	0.27688	0.063075	0.20754	0.10801	0.2882	0.14927	0.31259	0.37888	0.11606	0.18526	0.2627	0.2427	0.25152	0.41692	0.33714	0.28042	0.25904	0.2854	0.25448	0.27827
746.61	0.24551	0.31224	0.37137	0.34835	0.22541	0.31493	0.23904	0.25933	0.23672	0.28834	0.37644	0.12444	0.19435	0.23871	0.19992	0.24623	0.27951	0.060606	0.20925	0.10839	0.29127	0.15047	0.31152	0.37981	0.11575	0.18664	0.25874	0.24325	0.24976	0.41358	0.33525	0.28057	0.25937	0.28134	0.25449	0.27375
747.59	0.24203	0.315	0.37044	0.34661	0.22656	0.31623	0.23814	0.26222	0.24105	0.29085	0.37953	0.12567	0.19708	0.24141	0.20536	0.25044	0.28321	0.06305	0.21339	0.11137	0.29873	0.14964	0.31344	0.3807	0.11741	0.19001	0.26237	0.24754	0.25063	0.41607	0.34104	0.28474	0.2637	0.2837	0.25759	0.27458
748.58	0.2404	0.31816	0.36564	0.34604	0.22593	0.31994	0.23676	0.26198	0.24156	0.28921	0.37412	0.12538	0.19608	0.2387	0.20694	0.24976	0.28597	0.066134	0.2125	0.11159	0.29416	0.14977	0.31276	0.38261	0.11555	0.18824	0.26257	0.24798	0.25017	0.41552	0.34026	0.28454	0.26292	0.28187	0.25774	0.2722
749.56	0.23567	0.31345	0.36407	0.34488	0.22589	0.31804	0.23488	0.26499	0.24266	0.29169	0.37297	0.12542	0.19609	0.23687	0.20925	0.24674	0.28991	0.065046	0.21365	0.1117	0.29348	0.15068	0.31344	0.3844	0.11409	0.18711	0.26052	0.24759	0.24945	0.41818	0.34279	0.28459	0.26284	0.27998	0.26012	0.26908
750.53	0.24263	0.31925	0.36841	0.34896	0.23019	0.32627	0.23887	0.27191	0.24736	0.29491	0.38187	0.13088	0.2054	0.2407	0.21478	0.25313	0.2968	0.074506	0.21925	0.11847	0.30177	0.15761	0.32059	0.391	0.12369	0.19395	0.27002	0.25231	0.25274	0.42626	0.3484	0.28967	0.26908	0.28312	0.26696	0.28182
751.51	0.2386	0.3182	0.36346	0.34152	0.2272	0.31863	0.23693	0.27123	0.24671	0.28985	0.37911	0.12905	0.20471	0.23911	0.21322	0.24916	0.29614	0.073076	0.21743	0.11421	0.29744	0.15507	0.32142	0.39138	0.12517	0.19773	0.2761	0.25043	0.24978	0.42062	0.34932	0.28962	0.27023	0.28067	0.26751	0.28591
752.5	0.23591	0.31736	0.367	0.33517	0.22396	0.31546	0.23803	0.27083	0.24565	0.28689	0.37977	0.12955	0.20667	0.24098	0.21329	0.24406	0.29653	0.07141	0.21632	0.11379	0.29505	0.15724	0.32301	0.39448	0.12516	0.20095	0.28199	0.24581	0.24966	0.41931	0.34782	0.28872	0.27222	0.27751	0.2716	0.29302
753.48	0.23917	0.32048	0.37423	0.33629	0.22478	0.31404	0.24624	0.279	0.25181	0.29469	0.38728	0.13362	0.21699	0.25089	0.21686	0.24721	0.302	0.075748	0.22405	0.12134	0.30428	0.16502	0.33272	0.40071	0.13475	0.21294	0.29367	0.24859	0.25451	0.424	0.35665	0.29394	0.28046	0.28148	0.28023	0.30973
754.45	0.23832	0.32281	0.3769	0.33458	0.22055	0.30936	0.2449	0.27912	0.25405	0.29416	0.38834	0.13212	0.21878	0.25474	0.21949	0.24622	0.30448	0.077962	0.227	0.12351	0.30468	0.16592	0.33474	0.39887	0.13742	0.21989	0.29921	0.25041	0.25265	0.4228	0.35939	0.29104	0.2823	0.27832	0.28489	0.3218
755.44	0.2387	0.32243	0.38379	0.33421	0.221	0.30717	0.24534	0.28392	0.25802	0.29862	0.39447	0.13216	0.21946	0.262	0.22547	0.24272	0.30736	0.077256	0.23146	0.13041	0.30536	0.16754	0.33933	0.40107	0.13699	0.22241	0.30495	0.25111	0.25253	0.42081	0.36212	0.29317	0.28587	0.27961	0.29236	0.33181
756.42	0.23912	0.31886	0.38892	0.33694	0.22334	0.31187	0.24396	0.28387	0.25861	0.29736	0.39543	0.13214	0.22321	0.26706	0.22875	0.24211	0.3101	0.080149	0.23729	0.13418	0.30441	0.17162	0.34281	0.40073	0.13667	0.2212	0.30526	0.24928	0.25293	0.42553	0.36553	0.29192	0.28658	0.27928	0.29947	0.34225
757.39	0.23837	0.31935	0.38933	0.34348	0.22315	0.31606	0.24752	0.28571	0.25935	0.29954	0.39999	0.13326	0.22513	0.2718	0.23154	0.24399	0.31256	0.083454	0.24104	0.13427	0.30733	0.17335	0.34586	0.39882	0.14084	0.22176	0.30473	0.25364	0.25515	0.4272	0.36818	0.29316	0.29003	0.27689	0.30571	0.35383
758.36	0.24483	0.32077	0.39918	0.34852	0.23387	0.3268	0.25325	0.28821	0.2614	0.30039	0.40793	0.13452	0.22894	0.28057	0.24132	0.24679	0.32021	0.086363	0.2485	0.13839	0.31539	0.17894	0.34964	0.39994	0.14704	0.22625	0.31159	0.25917	0.26005	0.43663	0.37293	0.29941	0.29739	0.28107	0.31527	0.36746
759.36	0.24453	0.31861	0.39967	0.34625	0.23939	0.3361	0.25695	0.28984	0.25832	0.29888	0.40801	0.13749	0.23054	0.28387	0.24419	0.24591	0.3232	0.08905	0.25076	0.13862	0.31842	0.18243	0.35055	0.39745	0.14884	0.22268	0.31113	0.2595	0.26071	0.438	0.37247	0.30413	0.29995	0.28693	0.31879	0.37397
760.33	0.24426	0.32242	0.40217	0.34899	0.24331	0.3386	0.26376	0.29181	0.25853	0.30598	0.40867	0.13797	0.23722	0.28742	0.24759	0.25241	0.32868	0.090399	0.25705	0.13918	0.3241	0.18839	0.35447	0.39461	0.15953	0.22777	0.3176	0.26378	0.26478	0.44526	0.37565	0.31047	0.30627	0.29207	0.32268	0.38026
761.3	0.25099	0.3306	0.41112	0.35401	0.25431	0.35013	0.27499	0.29976	0.26145	0.31964	0.42085	0.14481	0.25064	0.29852	0.25818	0.26218	0.34215	0.10178	0.26281	0.15008	0.33657	0.19957	0.36161	0.39987	0.17076	0.23636	0.32443	0.27453	0.27321	0.45972	0.38028	0.32095	0.31671	0.30501	0.33215	0.39041
762.27	0.26109	0.33942	0.41866	0.3609	0.26376	0.35765	0.28041	0.30742	0.26632	0.32986	0.42933	0.14953	0.25776	0.30719	0.26785	0.27043	0.35517	0.11007	0.26835	0.16136	0.34676	0.21043	0.37007	0.40918	0.17893	0.24584	0.33618	0.28215	0.28255	0.47235	0.38571	0.33107	0.32621	0.32172	0.33877	0.39564
763.27	0.26056	0.33865	0.4143	0.36432	0.26292	0.36041	0.28387	0.30775	0.26596	0.33009	0.43018	0.14921	0.25892	0.30786	0.26673	0.27192	0.36127	0.11681	0.26891	0.16665	0.34963	0.21166	0.37403	0.4105	0.18163	0.24552	0.33554	0.28307	0.2832	0.47947	0.38457	0.33519	0.3298	0.32875	0.33964	0.39307
764.24	0.27418	0.35225	0.42337	0.37339	0.26999	0.36395	0.29177	0.31761	0.27191	0.34482	0.43667	0.15067	0.27107	0.31518	0.27588	0.28232	0.37291	0.12545	0.27746	0.17768	0.35876	0.21963	0.38635	0.41849	0.19159	0.25332	0.34393	0.28997	0.2924	0.4955	0.39092	0.34409	0.33918	0.34	0.35037	0.39251
765.21	0.28713	0.35936	0.43057	0.38766	0.28103	0.37726	0.3018	0.32385	0.27789	0.35223	0.45031	0.15618	0.27865	0.3253	0.28438	0.28853	0.38787	0.13816	0.28801	0.19707	0.37493	0.22696	0.39803	0.4292	0.20049	0.26189	0.34963	0.3003	0.30241	0.51187	0.40082	0.35347	0.3494	0.35345	0.36009	0.39738
766.18	0.29927	0.36303	0.43739	0.38892	0.28414	0.37471	0.31079	0.32999	0.28317	0.35575	0.44803	0.15532	0.27998	0.32434	0.28968	0.29094	0.39376	0.1457	0.29762	0.20729	0.38217	0.23094	0.40407	0.43183	0.20973	0.26428	0.35759	0.30141	0.30807	0.52265	0.40545	0.3605	0.36002	0.36273	0.36361	0.39574
767.18	0.30008	0.36182	0.43399	0.38901	0.28862	0.37498	0.31646	0.32973	0.2827	0.355	0.44355	0.15423	0.27922	0.32256	0.28823	0.29165	0.40069	0.15183	0.30373	0.21145	0.38481	0.22923	0.40601	0.42952	0.2163	0.26325	0.35739	0.29904	0.30916	0.52981	0.40801	0.3633	0.36306	0.36723	0.36604	0.38962
768.15	0.3152	0.37236	0.45026	0.39964	0.30393	0.38489	0.32726	0.33924	0.29171	0.37009	0.45132	0.16378	0.28902	0.33176	0.30185	0.30162	0.41575	0.16305	0.31736	0.22565	0.39466	0.23777	0.41621	0.43864	0.23114	0.27088	0.36765	0.30397	0.3204	0.54768	0.41618	0.37267	0.37531	0.38212	0.37414	0.39196
769.12	0.32587	0.37415	0.45762	0.41253	0.31288	0.39083	0.33766	0.34087	0.29632	0.37229	0.45607	0.16984	0.29512	0.33423	0.30898	0.30772	0.42832	0.17308	0.32594	0.23715	0.39944	0.24009	0.42188	0.44467	0.24141	0.2775	0.37143	0.3092	0.32586	0.55983	0.41996	0.37833	0.38566	0.39349	0.37749	0.39461
770.09	0.34019	0.38007	0.46649	0.42199	0.31782	0.39595	0.34839	0.34757	0.30313	0.37672	0.45602	0.17419	0.3007	0.33704	0.31916	0.31413	0.43971	0.18087	0.33142	0.24456	0.40065	0.24365	0.4234	0.44937	0.2522	0.28058	0.37786	0.31119	0.33178	0.56725	0.42191	0.38355	0.39545	0.40568	0.3815	0.39202
771.09	0.35046	0.38677	0.4707	0.42979	0.32694	0.40548	0.34957	0.34765	0.30711	0.37242	0.45572	0.17981	0.30535	0.33997	0.32284	0.31729	0.45144	0.18594	0.3338	0.25209	0.40252	0.24246	0.42445	0.45457	0.26078	0.28674	0.37999	0.31199	0.33784	0.57173	0.42161	0.38622	0.40047	0.41488	0.38361	0.38995
772.06	0.36588	0.39288	0.48579	0.44142	0.33356	0.41071	0.35936	0.35645	0.3142	0.37993	0.46278	0.18659	0.31878	0.34487	0.33402	0.3266	0.46797	0.19314	0.34233	0.26817	0.4091	0.24981	0.42849	0.45981	0.27599	0.29158	0.38642	0.31851	0.3454	0.5824	0.42381	0.38955	0.41086	0.42756	0.38952	0.39283
773.03	0.37719	0.39614	0.48614	0.44969	0.33713	0.41396	0.36783	0.36112	0.31821	0.38096	0.46468	0.18801	0.32317	0.34445	0.33586	0.33073	0.47776	0.1966	0.34266	0.27922	0.41261	0.25173	0.42368	0.46097	0.28583	0.29442	0.38551	0.32105	0.34636	0.58002	0.42406	0.39011	0.4157	0.43417	0.38981	0.39127
774	0.38874	0.40327	0.49492	0.46017	0.34441	0.42474	0.37768	0.37018	0.32821	0.38309	0.46764	0.19606	0.32745	0.35325	0.34364	0.34046	0.49154	0.20678	0.35065	0.29638	0.42421	0.2587	0.42184	0.46762	0.30383	0.29797	0.39303	0.32696	0.35198	0.58782	0.42914	0.39438	0.42501	0.44514	0.39094	0.39522
774.99	0.39905	0.40655	0.49767	0.4706	0.35641	0.43347	0.38391	0.37667	0.33282	0.38105	0.4736	0.20136	0.33483	0.35536	0.34693	0.34633	0.50459	0.22261	0.35745	0.31117	0.4302	0.2661	0.42537	0.47281	0.32003	0.30269	0.39823	0.33184	0.35451	0.59485	0.43347	0.3994	0.43387	0.45414	0.39371	0.39874
775.96	0.40217	0.41295	0.50374	0.48712	0.36332	0.43915	0.39525	0.38838	0.33914	0.38818	0.48157	0.20586	0.34092	0.36172	0.35541	0.35487	0.51676	0.23355	0.36292	0.32054	0.43532	0.27223	0.42635	0.47743	0.3355	0.30636	0.40263	0.34124	0.35481	0.5971	0.43733	0.40169	0.44132	0.46165	0.394	0.39977
776.93	0.40723	0.41914	0.51095	0.4981	0.3719	0.45701	0.40595	0.39311	0.34167	0.39524	0.4824	0.21205	0.35009	0.36615	0.3648	0.36289	0.52721	0.24557	0.37026	0.33024	0.44126	0.27514	0.42471	0.48623	0.35134	0.31192	0.41037	0.34951	0.35744	0.6003	0.44081	0.40565	0.44786	0.47216	0.39434	0.40149
777.9	0.41081	0.42473	0.51575	0.50579	0.3738	0.46468	0.41262	0.39794	0.34604	0.39826	0.4837	0.21583	0.35467	0.36598	0.37443	0.3684	0.53655	0.25589	0.37513	0.33511	0.44196	0.28204	0.42461	0.4918	0.36788	0.31513	0.41889	0.35567	0.35923	0.60459	0.44331	0.40941	0.45397	0.4797	0.39344	0.4044
778.89	0.41317	0.4328	0.51634	0.50805	0.3781	0.47347	0.41861	0.40153	0.34844	0.40785	0.49264	0.22094	0.36486	0.36683	0.38128	0.37289	0.54481	0.26418	0.37612	0.33971	0.43934	0.28795	0.4271	0.49568	0.38103	0.32095	0.42246	0.36167	0.36252	0.60277	0.44556	0.41279	0.4583	0.48328	0.3963	0.4081
779.86	0.41959	0.44176	0.52494	0.50982	0.37471	0.48352	0.42551	0.40676	0.35275	0.41986	0.4944	0.2267	0.37417	0.36957	0.39096	0.37966	0.55	0.26914	0.37531	0.34353	0.43925	0.2886	0.42636	0.49909	0.39581	0.32555	0.42895	0.36582	0.36412	0.59903	0.44645	0.4143	0.45984	0.48833	0.39769	0.40897
780.83	0.43174	0.45152	0.53319	0.51813	0.37548	0.50076	0.43713	0.41212	0.36078	0.432	0.50376	0.23336	0.38677	0.37608	0.40406	0.38744	0.5616	0.28255	0.38186	0.35592	0.44188	0.29726	0.42961	0.50706	0.41556	0.33443	0.43928	0.3744	0.37202	0.6022	0.45365	0.42097	0.46412	0.49444	0.4039	0.41405
781.8	0.43708	0.45873	0.53474	0.528	0.36931	0.4987	0.4389	0.41357	0.36692	0.43055	0.50594	0.23456	0.38778	0.3771	0.40986	0.39011	0.56287	0.2897	0.37883	0.36106	0.44109	0.29855	0.43049	0.50753	0.42378	0.33775	0.44114	0.37802	0.37066	0.6001	0.4559	0.42241	0.46519	0.4905	0.40281	0.41162
782.8	0.4406	0.46642	0.54011	0.53247	0.3651	0.50948	0.43982	0.41607	0.3704	0.4383	0.51111	0.23837	0.39336	0.38291	0.41614	0.39463	0.56745	0.29828	0.38047	0.36611	0.44291	0.29946	0.43356	0.50974	0.43436	0.33954	0.44706	0.38505	0.37365	0.60019	0.45896	0.42189	0.46579	0.48707	0.40781	0.41412
783.77	0.44661	0.46889	0.54821	0.54137	0.36316	0.51592	0.44577	0.42214	0.37642	0.44611	0.51681	0.23766	0.39645	0.38375	0.42602	0.39613	0.57285	0.30427	0.38553	0.37449	0.44767	0.30266	0.43789	0.51541	0.44546	0.34511	0.4576	0.39028	0.37564	0.59717	0.45963	0.42536	0.46482	0.48561	0.40963	0.41411
784.73	0.43663	0.47464	0.54818	0.53913	0.35945	0.51417	0.44324	0.42061	0.37936	0.44803	0.51618	0.23366	0.39251	0.38538	0.42895	0.39793	0.57542	0.30309	0.3871	0.37518	0.45187	0.3048	0.43769	0.51788	0.44754	0.35109	0.46378	0.39503	0.37978	0.59438	0.46019	0.42619	0.46448	0.47925	0.41031	0.41594
785.7	0.42805	0.47276	0.54709	0.53385	0.35466	0.51184	0.43616	0.42306	0.38003	0.45204	0.51273	0.22913	0.39082	0.38411	0.43088	0.39834	0.57071	0.2992	0.3852	0.37568	0.45299	0.30449	0.43864	0.51553	0.44315	0.34933	0.47007	0.39408	0.37683	0.59199	0.45744	0.42261	0.46308	0.47305	0.4105	0.41547
786.67	0.42888	0.47563	0.54983	0.53083	0.35238	0.51738	0.43754	0.43057	0.38738	0.46032	0.51884	0.22857	0.38919	0.38595	0.43736	0.4009	0.57121	0.29727	0.38894	0.38124	0.46067	0.30939	0.44503	0.52037	0.4458	0.35391	0.48347	0.39947	0.38026	0.59017	0.45807	0.42284	0.46662	0.47233	0.41566	0.42452
787.66	0.42697	0.48185	0.55586	0.53301	0.35035	0.5152	0.44157	0.43365	0.39474	0.46879	0.52332	0.22535	0.38965	0.39236	0.4426	0.40379	0.5723	0.29464	0.39305	0.38845	0.46855	0.31337	0.45074	0.52603	0.43908	0.36192	0.49384	0.40596	0.38458	0.58814	0.4585	0.42493	0.46804	0.47303	0.41997	0.42993
788.63	0.42585	0.48321	0.55398	0.5278	0.35144	0.51187	0.43913	0.43426	0.39487	0.47096	0.51983	0.22047	0.39154	0.40054	0.44456	0.40852	0.56694	0.28857	0.39691	0.3926	0.47513	0.31456	0.44983	0.52542	0.42896	0.36524	0.50384	0.40994	0.38652	0.58854	0.45802	0.42302	0.47065	0.4699	0.42321	0.43311
789.6	0.42851	0.48317	0.55874	0.5292	0.35549	0.50933	0.44423	0.43857	0.39868	0.47748	0.5201	0.21687	0.39527	0.40758	0.45058	0.41116	0.56597	0.28712	0.40314	0.39804	0.48353	0.31736	0.45319	0.52758	0.42221	0.36568	0.51516	0.41302	0.3878	0.58972	0.45583	0.42218	0.47508	0.46605	0.42872	0.43566
790.57	0.42967	0.48809	0.56206	0.53303	0.35957	0.5127	0.45442	0.44119	0.40515	0.48574	0.52821	0.21772	0.39767	0.41672	0.45779	0.41695	0.56619	0.28763	0.41531	0.4078	0.49566	0.32472	0.45656	0.53543	0.41623	0.37114	0.52968	0.42104	0.39145	0.59144	0.45963	0.42585	0.48187	0.46751	0.43892	0.44615
791.54	0.43113	0.49218	0.56236	0.53084	0.36835	0.51748	0.45992	0.44349	0.40655	0.49195	0.53746	0.21501	0.40552	0.42802	0.46161	0.41847	0.56546	0.29009	0.42591	0.41656	0.50146	0.32848	0.45821	0.54009	0.40626	0.37448	0.53694	0.42397	0.39537	0.59234	0.46169	0.42902	0.48566	0.4668	0.44764	0.45432
792.53	0.43388	0.49511	0.56219	0.52871	0.38416	0.51664	0.46516	0.45042	0.41232	0.49357	0.54259	0.21618	0.4124	0.43579	0.46796	0.42076	0.56178	0.293	0.43645	0.42498	0.51533	0.33325	0.46137	0.54622	0.40198	0.38037	0.54929	0.42879	0.39929	0.59658	0.46572	0.43477	0.49514	0.47094	0.45481	0.46171
793.5	0.43416	0.50067	0.57032	0.53596	0.39623	0.52148	0.47179	0.4565	0.42339	0.49726	0.55384	0.21773	0.41622	0.44688	0.47359	0.4206	0.56533	0.29643	0.44611	0.43576	0.5306	0.33811	0.46434	0.55536	0.40125	0.38725	0.55867	0.43391	0.4035	0.6009	0.47093	0.44146	0.50232	0.47548	0.46433	0.47083
794.47	0.44314	0.50163	0.57273	0.54058	0.41067	0.52926	0.47677	0.46248	0.43318	0.50544	0.56556	0.22186	0.42428	0.45816	0.47868	0.41972	0.56225	0.29856	0.45649	0.44548	0.54121	0.34594	0.46558	0.56337	0.40158	0.3937	0.5654	0.43823	0.40796	0.60355	0.47734	0.44855	0.50894	0.48238	0.46947	0.48012
795.43	0.44757	0.50096	0.57448	0.54277	0.42896	0.53431	0.47568	0.46301	0.43846	0.51035	0.57207	0.22279	0.42908	0.46539	0.48016	0.41718	0.56028	0.29898	0.46072	0.45043	0.54754	0.34634	0.46936	0.57085	0.40335	0.40066	0.56732	0.43887	0.41156	0.60853	0.48035	0.45186	0.51193	0.4841	0.47199	0.48607
796.4	0.45797	0.50327	0.57909	0.55471	0.44596	0.53804	0.47966	0.46779	0.44868	0.52103	0.57854	0.22845	0.43812	0.47852	0.48429	0.42089	0.56286	0.3016	0.46709	0.45804	0.55501	0.35339	0.47413	0.57991	0.4099	0.41055	0.57259	0.44484	0.41683	0.61737	0.48689	0.46002	0.51973	0.49192	0.47754	0.49348
797.39	0.46903	0.50329	0.58389	0.5704	0.46065	0.55076	0.48292	0.47266	0.46045	0.53525	0.59282	0.23268	0.45233	0.49199	0.49063	0.42856	0.56818	0.30375	0.47374	0.46706	0.56431	0.3629	0.47664	0.58839	0.41565	0.41729	0.57435	0.44636	0.41953	0.62232	0.49353	0.4672	0.52548	0.49609	0.48467	0.50464
798.36	0.48226	0.50677	0.59142	0.57702	0.4724	0.55952	0.48508	0.47846	0.47106	0.55257	0.60267	0.23773	0.461	0.50247	0.49486	0.43205	0.56533	0.30564	0.47588	0.46673	0.56842	0.3728	0.48053	0.59451	0.42061	0.42294	0.57281	0.4475	0.42212	0.62526	0.49807	0.47393	0.53164	0.49975	0.48976	0.5113
799.33	0.48346	0.50943	0.59447	0.58471	0.48085	0.5677	0.48691	0.48462	0.48237	0.56613	0.61217	0.24196	0.46634	0.51469	0.49936	0.43703	0.56594	0.30817	0.47472	0.46944	0.57461	0.37951	0.48766	0.60466	0.42094	0.43278	0.56859	0.45243	0.42451	0.63167	0.50189	0.47938	0.53346	0.50349	0.49699	0.51804
800.29	0.49437	0.51892	0.60783	0.60192	0.49228	0.57785	0.49496	0.49978	0.49809	0.58471	0.62176	0.25273	0.48089	0.53037	0.51022	0.44687	0.56894	0.31252	0.48046	0.47672	0.58911	0.39282	0.49379	0.61535	0.42761	0.44755	0.56967	0.46161	0.4328	0.6383	0.51079	0.49113	0.54244	0.51083	0.50335	0.53067
801.26	0.49923	0.52312	0.61931	0.6118	0.50361	0.58586	0.50058	0.51123	0.5141	0.60712	0.63554	0.26103	0.4924	0.53979	0.52174	0.45468	0.56918	0.31533	0.48388	0.47839	0.60417	0.40765	0.49917	0.62758	0.42962	0.45619	0.56997	0.46754	0.43776	0.64154	0.51689	0.49848	0.54882	0.5162	0.5086	0.54071
802.23	0.50619	0.53051	0.63647	0.61752	0.51658	0.59617	0.508	0.52185	0.52588	0.62409	0.6468	0.27081	0.50331	0.55003	0.53059	0.45925	0.57097	0.32075	0.48859	0.4783	0.61581	0.41962	0.50782	0.63769	0.43414	0.46774	0.56962	0.4738	0.44792	0.64936	0.52222	0.50661	0.55578	0.52207	0.51185	0.54583
803.22	0.50558	0.53303	0.63982	0.62721	0.52584	0.60162	0.508	0.52516	0.52962	0.63607	0.64976	0.2773	0.50903	0.55615	0.53786	0.46487	0.57482	0.32363	0.48813	0.47626	0.62406	0.42727	0.5137	0.6478	0.43339	0.47322	0.56515	0.47843	0.45425	0.65366	0.52575	0.51179	0.55825	0.52521	0.5133	0.54799
804.18	0.51587	0.53805	0.65157	0.63974	0.53797	0.61166	0.50984	0.53379	0.53375	0.65086	0.66708	0.28739	0.52109	0.56261	0.54686	0.47489	0.57714	0.32864	0.49592	0.48282	0.63487	0.43839	0.52102	0.65674	0.43594	0.48246	0.56658	0.48324	0.45985	0.65949	0.5302	0.51887	0.56735	0.52892	0.51675	0.55257
805.15	0.51394	0.53781	0.65536	0.63711	0.53669	0.60875	0.50738	0.5359	0.53156	0.6559	0.66711	0.28959	0.52416	0.56756	0.54908	0.47764	0.57762	0.32815	0.49462	0.47786	0.63664	0.43982	0.52308	0.66416	0.43182	0.4868	0.5663	0.48531	0.46145	0.65949	0.53058	0.5209	0.56859	0.52997	0.51527	0.55013
806.12	0.52518	0.54431	0.66696	0.64699	0.54423	0.61836	0.51155	0.5402	0.53399	0.66706	0.67192	0.29675	0.5334	0.57625	0.55732	0.48268	0.58431	0.33202	0.49886	0.48089	0.64572	0.44637	0.53087	0.67541	0.43778	0.49642	0.56901	0.49305	0.47117	0.66744	0.53907	0.53012	0.57532	0.53479	0.51917	0.55515
807.08	0.52901	0.54719	0.66704	0.65529	0.54383	0.62564	0.51232	0.54104	0.53034	0.67484	0.66962	0.30037	0.53668	0.58134	0.56139	0.48665	0.58541	0.33129	0.50221	0.48207	0.64946	0.45035	0.53421	0.68599	0.44373	0.50131	0.56647	0.49732	0.47521	0.67161	0.54127	0.53384	0.57891	0.53914	0.52106	0.5552
808.07	0.53428	0.54872	0.67632	0.65772	0.54523	0.63003	0.51794	0.5436	0.53364	0.68184	0.67412	0.30365	0.54253	0.58423	0.56532	0.49035	0.5864	0.33308	0.51149	0.48158	0.65547	0.45639	0.53973	0.69378	0.44692	0.51031	0.56684	0.50071	0.4819	0.67904	0.54483	0.53762	0.58721	0.54249	0.52347	0.55889
809.04	0.5314	0.54577	0.68016	0.6584	0.54271	0.63335	0.51798	0.54087	0.53297	0.68306	0.66836	0.30367	0.54492	0.58319	0.56684	0.48672	0.58908	0.3318	0.51267	0.47303	0.65652	0.45739	0.53983	0.69947	0.44751	0.51033	0.5656	0.50231	0.48553	0.67986	0.55071	0.54063	0.59104	0.5469	0.52327	0.55857
810	0.54104	0.54512	0.69236	0.67358	0.54484	0.64312	0.5215	0.53787	0.53985	0.69477	0.68038	0.30648	0.54976	0.5838	0.57108	0.49031	0.59369	0.3388	0.52171	0.47253	0.66182	0.46643	0.5453	0.706	0.4528	0.51047	0.56448	0.50707	0.48986	0.68862	0.55512	0.54306	0.59907	0.55304	0.52725	0.56126
810.97	0.53331	0.54053	0.69381	0.67799	0.54321	0.64147	0.51643	0.53445	0.53875	0.69128	0.68215	0.30614	0.54692	0.58561	0.5686	0.49207	0.59389	0.3379	0.52799	0.46912	0.66092	0.4698	0.54658	0.71063	0.45198	0.51003	0.56037	0.50819	0.48836	0.69169	0.55251	0.54113	0.60224	0.55638	0.52747	0.55828
811.93	0.52961	0.53283	0.69558	0.67571	0.53971	0.63506	0.51297	0.52492	0.53241	0.68879	0.68103	0.30445	0.53979	0.58152	0.56299	0.4886	0.59302	0.33892	0.53114	0.46291	0.65612	0.47	0.54509	0.71035	0.44571	0.50914	0.55979	0.50767	0.48334	0.68911	0.55143	0.53862	0.59924	0.55354	0.52378	0.55259
812.9	0.52516	0.52399	0.69376	0.67297	0.53304	0.63243	0.506	0.51599	0.52613	0.68397	0.67853	0.30395	0.53677	0.57951	0.55864	0.486	0.59564	0.3368	0.53306	0.459	0.65053	0.46618	0.5417	0.71056	0.44453	0.50593	0.55599	0.50733	0.47938	0.68579	0.54849	0.535	0.59406	0.55362	0.51992	0.54943
813.87	0.52806	0.52711	0.69801	0.67648	0.53082	0.63176	0.51012	0.51255	0.52504	0.68921	0.68051	0.30642	0.5374	0.58785	0.55799	0.48942	0.59981	0.33861	0.54499	0.46281	0.65556	0.46961	0.54492	0.71349	0.45016	0.5096	0.5556	0.51006	0.48099	0.68977	0.54769	0.5362	0.59308	0.55677	0.51962	0.55011
814.85	0.51793	0.5255	0.6905	0.66829	0.52641	0.62883	0.50588	0.50341	0.51791	0.68167	0.67378	0.30364	0.52976	0.59184	0.55357	0.48382	0.59816	0.3339	0.54974	0.46227	0.65336	0.46426	0.54177	0.71286	0.44649	0.50677	0.5482	0.50813	0.47713	0.68534	0.54205	0.53164	0.58578	0.55055	0.51377	0.54496
815.82	0.51651	0.5241	0.68461	0.65992	0.51787	0.62826	0.50625	0.49487	0.51187	0.6769	0.66961	0.29945	0.52334	0.59245	0.54808	0.47782	0.59823	0.33247	0.5559	0.45893	0.65067	0.45547	0.53891	0.70624	0.44185	0.50448	0.54432	0.5031	0.47321	0.67959	0.5393	0.52856	0.57803	0.54395	0.50939	0.53727
816.78	0.51557	0.52686	0.68217	0.65719	0.50939	0.62968	0.50555	0.49282	0.51193	0.67652	0.67164	0.29994	0.52397	0.60139	0.54739	0.473	0.60052	0.33008	0.56351	0.45832	0.65236	0.45142	0.54119	0.70552	0.44179	0.50521	0.54435	0.50514	0.46978	0.67474	0.53775	0.52814	0.57692	0.54596	0.51238	0.54018
817.75	0.51572	0.53053	0.68231	0.65802	0.50689	0.63211	0.50981	0.49308	0.51047	0.67626	0.67372	0.30107	0.52654	0.61135	0.54703	0.47104	0.60135	0.33105	0.57271	0.46326	0.65655	0.44862	0.54484	0.70758	0.44371	0.5077	0.54763	0.50574	0.46843	0.67602	0.54014	0.52785	0.57647	0.54341	0.51248	0.54177
818.71	0.50961	0.53069	0.68046	0.65274	0.50581	0.62479	0.50604	0.48805	0.50642	0.67232	0.67176	0.29731	0.52298	0.61184	0.54168	0.46928	0.60071	0.33149	0.57216	0.46597	0.65338	0.44552	0.5438	0.70411	0.44066	0.50399	0.5473	0.50676	0.46338	0.67405	0.53797	0.52568	0.57379	0.53975	0.51104	0.54127
819.68	0.51822	0.5315	0.6803	0.65676	0.50826	0.62746	0.50743	0.49147	0.50515	0.67831	0.67798	0.29895	0.52849	0.6169	0.54115	0.46905	0.60418	0.33456	0.57603	0.46896	0.65974	0.44667	0.54848	0.70493	0.44622	0.50653	0.55401	0.51101	0.4648	0.67575	0.54092	0.532	0.57444	0.54459	0.51504	0.5427
820.64	0.51399	0.52542	0.67636	0.65533	0.50275	0.62013	0.50147	0.48714	0.49775	0.67625	0.67595	0.29734	0.52797	0.61306	0.53523	0.46455	0.59935	0.33156	0.57096	0.46842	0.65813	0.44307	0.54491	0.70182	0.44915	0.5018	0.55042	0.51032	0.45956	0.67296	0.53591	0.52782	0.56972	0.54285	0.51238	0.54192
821.63	0.51153	0.52065	0.67216	0.64773	0.50551	0.61369	0.49627	0.48589	0.49286	0.67311	0.6756	0.29418	0.52446	0.6083	0.53345	0.46189	0.59567	0.33102	0.56658	0.46927	0.6551	0.43926	0.54201	0.69781	0.45102	0.4973	0.5512	0.50997	0.45915	0.67606	0.53486	0.52357	0.56825	0.53707	0.50912	0.54095
822.59	0.5135	0.51904	0.67132	0.64939	0.50518	0.60933	0.49721	0.48841	0.49349	0.67525	0.67669	0.29398	0.52274	0.60385	0.53672	0.46093	0.59346	0.33179	0.55999	0.47333	0.65476	0.4423	0.54011	0.69508	0.45344	0.49536	0.55596	0.51478	0.46183	0.67293	0.53493	0.52538	0.56894	0.54135	0.51013	0.54177
823.56	0.51529	0.51415	0.66302	0.65232	0.49871	0.60874	0.49543	0.48909	0.48691	0.67071	0.67474	0.29378	0.52028	0.59752	0.53478	0.45675	0.59134	0.32641	0.55347	0.46895	0.65217	0.43796	0.53719	0.69353	0.45189	0.49273	0.55504	0.51493	0.46275	0.66775	0.53095	0.521	0.5636	0.53977	0.50839	0.53933
824.52	0.50856	0.50837	0.65246	0.64179	0.48992	0.59632	0.4952	0.48553	0.47801	0.66385	0.67049	0.28903	0.5136	0.58304	0.52773	0.45149	0.58532	0.32156	0.54278	0.46719	0.64113	0.43533	0.53001	0.68553	0.44807	0.48733	0.54849	0.50844	0.45674	0.66101	0.52596	0.51396	0.56047	0.53428	0.50511	0.53515
825.49	0.50947	0.51024	0.65098	0.64401	0.49581	0.59933	0.50173	0.49171	0.4788	0.66566	0.67807	0.29004	0.51261	0.58429	0.53191	0.45094	0.58848	0.32601	0.53869	0.4731	0.64338	0.44317	0.53378	0.688	0.45109	0.49284	0.55555	0.51605	0.46382	0.66271	0.53292	0.51915	0.56569	0.5383	0.51215	0.54099
826.45	0.51016	0.51081	0.65073	0.64661	0.49427	0.60215	0.50814	0.49748	0.48033	0.67267	0.68024	0.28964	0.51173	0.57925	0.53366	0.45062	0.58949	0.32527	0.53173	0.47939	0.64596	0.44664	0.53452	0.68948	0.45124	0.49274	0.55217	0.51765	0.4678	0.65857	0.53566	0.52111	0.56614	0.54387	0.51667	0.54527
827.41	0.50833	0.513	0.6402	0.64533	0.49392	0.59811	0.50446	0.49475	0.47553	0.67349	0.68513	0.28704	0.50807	0.57488	0.52795	0.44945	0.58565	0.32555	0.52424	0.48026	0.6408	0.44433	0.53276	0.68715	0.44775	0.48914	0.54427	0.51972	0.4652	0.65599	0.53323	0.51761	0.56358	0.54293	0.51897	0.54505
828.4	0.50943	0.5162	0.63547	0.63929	0.49434	0.59994	0.50578	0.49677	0.47757	0.67769	0.68921	0.28623	0.50437	0.57308	0.52786	0.44352	0.58098	0.32984	0.51602	0.48804	0.63886	0.44959	0.53551	0.68575	0.44834	0.48907	0.54166	0.52209	0.46505	0.65643	0.53534	0.52039	0.56504	0.54547	0.52076	0.54856
829.36	0.51166	0.52358	0.63694	0.64493	0.5025	0.60609	0.5078	0.5051	0.48225	0.68179	0.69435	0.2922	0.50407	0.57688	0.53225	0.44616	0.58433	0.33305	0.51929	0.4955	0.64129	0.45236	0.53884	0.69276	0.44839	0.49136	0.5437	0.53172	0.47147	0.65923	0.53856	0.52459	0.56511	0.55241	0.52816	0.55492
830.33	0.51624	0.52965	0.63418	0.63944	0.5043	0.60921	0.50683	0.507	0.48582	0.68593	0.69372	0.29544	0.50546	0.57031	0.5322	0.44635	0.58135	0.33304	0.51597	0.49872	0.63856	0.45269	0.53849	0.69473	0.44683	0.48673	0.53796	0.53241	0.47297	0.65933	0.53471	0.52311	0.56424	0.55502	0.5298	0.55429
831.29	0.51858	0.52973	0.63187	0.63974	0.50228	0.60819	0.50372	0.5055	0.489	0.67626	0.69308	0.29684	0.50368	0.56467	0.52847	0.44905	0.57794	0.33439	0.51077	0.49996	0.63496	0.45143	0.5383	0.69221	0.44291	0.48348	0.5354	0.53416	0.47226	0.65917	0.53046	0.52438	0.56115	0.55746	0.53026	0.55007
832.25	0.51858	0.53072	0.62919	0.63329	0.50199	0.61169	0.50979	0.50935	0.49001	0.6776	0.69532	0.30041	0.50414	0.56269	0.52947	0.44747	0.58041	0.33548	0.5113	0.50051	0.63632	0.45368	0.54241	0.69516	0.44364	0.48468	0.53337	0.53442	0.47321	0.66404	0.52945	0.52824	0.55993	0.56137	0.53544	0.54901
833.22	0.52065	0.53009	0.63148	0.63017	0.49818	0.61598	0.51265	0.50885	0.491	0.67591	0.69928	0.30283	0.50555	0.56193	0.53189	0.45241	0.5797	0.33671	0.51486	0.50187	0.63737	0.45342	0.54233	0.69415	0.44284	0.48179	0.53537	0.53492	0.47482	0.6701	0.52906	0.52744	0.56139	0.56432	0.54254	0.54595
834.18	0.529	0.52999	0.63118	0.62476	0.49417	0.61856	0.51464	0.50698	0.49148	0.67565	0.69836	0.30098	0.50875	0.56065	0.53517	0.45311	0.57833	0.33836	0.5077	0.50263	0.63694	0.45465	0.54461	0.69009	0.44183	0.4773	0.53629	0.53424	0.47603	0.6731	0.52972	0.52758	0.56453	0.56903	0.5457	0.5429
835.14	0.53175	0.52877	0.62762	0.62332	0.48866	0.61911	0.51338	0.50568	0.48742	0.67094	0.69741	0.29663	0.50525	0.5611	0.53551	0.45502	0.57599	0.33617	0.50391	0.50173	0.6352	0.44901	0.54471	0.68218	0.44048	0.47556	0.53885	0.53103	0.47138	0.67149	0.52709	0.52781	0.55867	0.57084	0.54652	0.53849
836.11	0.53281	0.52831	0.61946	0.61894	0.48946	0.62327	0.51427	0.50351	0.48247	0.67288	0.70252	0.29601	0.50474	0.56036	0.53996	0.45416	0.57581	0.33666	0.50231	0.50414	0.63528	0.44926	0.54865	0.68183	0.4426	0.47463	0.5401	0.53074	0.47119	0.67735	0.52702	0.52697	0.56237	0.5741	0.55326	0.53776
837.09	0.53744	0.52903	0.62106	0.61924	0.49119	0.626	0.51192	0.50231	0.48327	0.67222	0.70262	0.29373	0.50526	0.55679	0.54457	0.45367	0.57649	0.33691	0.4962	0.50773	0.63571	0.44997	0.54912	0.67624	0.44274	0.47	0.54196	0.52849	0.47052	0.67913	0.52759	0.52445	0.56432	0.57975	0.55646	0.5385
838.05	0.54633	0.53353	0.62241	0.62465	0.50007	0.62892	0.51174	0.50816	0.48788	0.67988	0.7072	0.29386	0.50579	0.55548	0.55452	0.45571	0.58047	0.33938	0.48924	0.51449	0.63685	0.45043	0.55226	0.67601	0.44581	0.47151	0.54564	0.53076	0.47278	0.68347	0.53048	0.52795	0.56645	0.58683	0.56252	0.54344
839.01	0.54717	0.53444	0.62279	0.62643	0.49945	0.63798	0.51433	0.50612	0.49084	0.68527	0.71449	0.29506	0.50221	0.55656	0.56125	0.4545	0.58186	0.33914	0.4885	0.52043	0.64103	0.45333	0.55661	0.67285	0.44849	0.47428	0.54677	0.53046	0.47461	0.68935	0.53113	0.5318	0.56676	0.59251	0.57038	0.55038
839.98	0.55083	0.53564	0.62694	0.62869	0.50148	0.64442	0.51943	0.50444	0.4928	0.68975	0.71959	0.29609	0.5028	0.55676	0.57165	0.45318	0.58458	0.34319	0.48651	0.52451	0.64331	0.45806	0.55893	0.67476	0.45125	0.47485	0.54841	0.53311	0.48033	0.69895	0.53343	0.5344	0.57134	0.59746	0.57807	0.55848
840.94	0.55494	0.54042	0.62975	0.63216	0.50769	0.65005	0.52502	0.50731	0.49884	0.69704	0.72458	0.29918	0.50678	0.55635	0.58096	0.45294	0.58773	0.34745	0.48806	0.53383	0.64766	0.46434	0.56124	0.675	0.45515	0.47698	0.55033	0.53402	0.48583	0.70647	0.53322	0.54012	0.57168	0.60089	0.5842	0.56413
841.9	0.55923	0.54462	0.62935	0.63671	0.50959	0.6588	0.53006	0.50659	0.50449	0.70183	0.7281	0.29912	0.50781	0.55799	0.58845	0.45528	0.58661	0.34867	0.48928	0.53764	0.65185	0.46757	0.56242	0.6753	0.45677	0.4793	0.55131	0.53764	0.49053	0.71571	0.53178	0.54521	0.57379	0.60366	0.58817	0.56797
842.86	0.55445	0.54484	0.62538	0.63329	0.50678	0.6563	0.53246	0.49998	0.50283	0.69206	0.72413	0.29723	0.50452	0.55175	0.58657	0.45166	0.58411	0.34515	0.48898	0.53309	0.6533	0.46552	0.56114	0.67292	0.45564	0.47939	0.5447	0.53478	0.49202	0.71983	0.52817	0.54468	0.56925	0.59984	0.58877	0.5698
843.82	0.5541	0.55078	0.62144	0.63698	0.5166	0.65433	0.53684	0.49855	0.5034	0.68832	0.72594	0.29627	0.50686	0.54727	0.58609	0.45151	0.58552	0.3471	0.48881	0.53465	0.65252	0.46587	0.56308	0.67488	0.45567	0.48058	0.54284	0.53331	0.49338	0.72515	0.52729	0.54616	0.57098	0.59532	0.58866	0.57136
844.79	0.5594	0.56256	0.62495	0.64087	0.5263	0.65787	0.55219	0.50461	0.50861	0.69586	0.73478	0.3018	0.51242	0.55271	0.58938	0.45599	0.5912	0.35099	0.4946	0.54776	0.65999	0.4715	0.57006	0.67911	0.45992	0.49093	0.54565	0.53486	0.49569	0.73422	0.5334	0.55186	0.57428	0.59952	0.59144	0.57829
845.75	0.56489	0.56664	0.62574	0.64221	0.52867	0.65861	0.55926	0.50223	0.50761	0.68911	0.73451	0.29985	0.50996	0.557	0.58256	0.45383	0.59125	0.34618	0.49151	0.54595	0.65771	0.46793	0.5694	0.67633	0.46182	0.4936	0.54236	0.53564	0.49409	0.73715	0.5339	0.55061	0.57319	0.59625	0.58792	0.58037
846.71	0.57147	0.56874	0.6248	0.6406	0.53129	0.65654	0.56498	0.50034	0.50268	0.67929	0.73678	0.29795	0.50913	0.55443	0.57383	0.44995	0.5923	0.34599	0.49312	0.54808	0.65166	0.46465	0.57121	0.67038	0.46472	0.49839	0.54345	0.5323	0.49182	0.74053	0.53412	0.54726	0.57038	0.58921	0.58497	0.57969
847.69	0.58007	0.5723	0.63328	0.64678	0.54393	0.66794	0.57476	0.50391	0.50666	0.68787	0.74352	0.30089	0.51717	0.56225	0.57298	0.45367	0.60014	0.34847	0.4966	0.55641	0.65624	0.47323	0.57902	0.67567	0.47322	0.50429	0.55158	0.53675	0.49361	0.74819	0.53557	0.55203	0.57552	0.58902	0.58409	0.58104
848.65	0.58398	0.57083	0.641	0.64649	0.54339	0.66506	0.58085	0.50458	0.50458	0.68144	0.74225	0.29829	0.51426	0.56313	0.56679	0.45156	0.59956	0.34725	0.49517	0.55934	0.65443	0.47296	0.58075	0.67334	0.47615	0.50557	0.55631	0.53769	0.49196	0.75137	0.53337	0.54948	0.57246	0.58462	0.5784	0.57546
849.61	0.5882	0.5719	0.65176	0.65047	0.54524	0.66483	0.58133	0.50313	0.50641	0.67632	0.73582	0.29672	0.51217	0.55873	0.55641	0.44993	0.59959	0.34595	0.49488	0.55934	0.65148	0.47358	0.58074	0.67039	0.47626	0.50123	0.55624	0.53943	0.49094	0.75295	0.52647	0.54609	0.57131	0.57759	0.57371	0.57075
850.57	0.59773	0.5815	0.66622	0.66099	0.5576	0.66789	0.59105	0.51211	0.51147	0.68441	0.73569	0.29829	0.51848	0.56386	0.55535	0.45425	0.60677	0.35244	0.49983	0.56753	0.66131	0.48499	0.58866	0.67564	0.48472	0.50571	0.56517	0.54799	0.49625	0.76314	0.53175	0.54901	0.57603	0.58021	0.57351	0.57201
851.54	0.59656	0.59175	0.68188	0.66475	0.56899	0.66977	0.59501	0.5189	0.51442	0.69094	0.73243	0.30049	0.52325	0.56472	0.55385	0.45615	0.61086	0.35342	0.49735	0.57559	0.66674	0.49241	0.59517	0.68475	0.4883	0.5079	0.57086	0.55423	0.49961	0.7654	0.53386	0.55136	0.58047	0.57854	0.57073	0.57433
852.5	0.6039	0.60513	0.69044	0.67031	0.57501	0.66846	0.60239	0.52609	0.51911	0.69349	0.73248	0.30006	0.52432	0.56572	0.55297	0.45707	0.61363	0.35527	0.50211	0.58685	0.66946	0.49444	0.60126	0.68863	0.49444	0.51346	0.5792	0.56171	0.50096	0.76691	0.53579	0.55156	0.58603	0.57683	0.5676	0.57689
853.46	0.61216	0.61862	0.70446	0.6722	0.58606	0.67661	0.60556	0.53419	0.52589	0.69574	0.73272	0.30279	0.53158	0.56898	0.55182	0.45988	0.61836	0.35491	0.50274	0.59564	0.676	0.4982	0.60452	0.69215	0.50218	0.51834	0.58567	0.56863	0.5007	0.76868	0.53547	0.55207	0.59055	0.57417	0.56464	0.57527
854.42	0.61137	0.62064	0.70193	0.66764	0.58663	0.6689	0.60263	0.53406	0.52724	0.68923	0.72988	0.29975	0.53315	0.56263	0.54728	0.45447	0.61547	0.34903	0.49479	0.59564	0.6749	0.49835	0.60795	0.69416	0.50486	0.51868	0.59158	0.56853	0.49805	0.76417	0.53272	0.54623	0.5902	0.56771	0.5563	0.56654
855.38	0.6117	0.61956	0.69943	0.65701	0.57849	0.658	0.59461	0.53071	0.52582	0.67713	0.7243	0.2975	0.53262	0.54887	0.54508	0.44811	0.61047	0.34276	0.48595	0.59517	0.66718	0.48979	0.60495	0.69093	0.50251	0.51651	0.59386	0.5615	0.48902	0.7543	0.52223	0.53869	0.5842	0.5568	0.54369	0.55522
856.34	0.61528	0.62018	0.69467	0.6497	0.57175	0.65119	0.59046	0.53131	0.52384	0.66518	0.7136	0.29481	0.5299	0.54281	0.54126	0.44508	0.60741	0.33923	0.48023	0.59653	0.6629	0.48683	0.6028	0.68756	0.50244	0.51389	0.59345	0.56041	0.48023	0.74669	0.51131	0.53247	0.57425	0.54867	0.53507	0.54079
857.3	0.6099	0.61594	0.68639	0.63751	0.56316	0.64109	0.58302	0.52351	0.51664	0.64555	0.70526	0.29072	0.52725	0.52769	0.53444	0.43592	0.59997	0.33195	0.46764	0.59015	0.65365	0.4809	0.5933	0.68095	0.49522	0.50525	0.58699	0.55051	0.47008	0.73528	0.49904	0.51914	0.56232	0.53641	0.52112	0.52378
858.26	0.60416	0.61294	0.67085	0.6234	0.54981	0.61957	0.57102	0.51811	0.50602	0.63383	0.68804	0.28608	0.5211	0.51316	0.52792	0.42759	0.59217	0.32506	0.45384	0.58188	0.64435	0.47438	0.58442	0.67721	0.4884	0.49884	0.58443	0.54207	0.46089	0.72312	0.48584	0.50807	0.5528	0.52418	0.50694	0.50996
859.22	0.59537	0.60934	0.65655	0.60321	0.5384	0.60552	0.55771	0.51254	0.4937	0.61415	0.67253	0.28041	0.51179	0.5028	0.52206	0.42026	0.58811	0.31827	0.44121	0.573	0.63031	0.46345	0.56926	0.67007	0.47721	0.48922	0.57304	0.53114	0.44981	0.71061	0.47095	0.49991	0.54063	0.50839	0.49219	0.49368
860.18	0.57856	0.6069	0.64218	0.58201	0.52657	0.59286	0.54652	0.50213	0.4824	0.59602	0.65556	0.27349	0.5039	0.49435	0.51275	0.41276	0.57828	0.31126	0.43228	0.56559	0.61846	0.45627	0.55699	0.66501	0.46615	0.48072	0.56354	0.52054	0.43784	0.69567	0.45984	0.4912	0.53066	0.49561	0.47867	0.47744
861.13	0.56603	0.59916	0.62214	0.56402	0.51347	0.57634	0.53677	0.49356	0.47309	0.57536	0.64466	0.26593	0.49251	0.48062	0.50453	0.39943	0.56899	0.30031	0.42109	0.55352	0.60899	0.44438	0.54198	0.65781	0.45458	0.46962	0.55445	0.50576	0.42897	0.68216	0.45011	0.48109	0.5243	0.48052	0.46287	0.45848
862.09	0.55214	0.59029	0.60131	0.54105	0.49592	0.55636	0.52765	0.48803	0.46064	0.55799	0.62608	0.25947	0.48147	0.47366	0.49478	0.39036	0.55906	0.29129	0.40963	0.54024	0.59502	0.42941	0.52831	0.64643	0.44312	0.45567	0.54063	0.49134	0.41569	0.66517	0.44077	0.47459	0.51367	0.46544	0.45015	0.43754
863.08	0.5361	0.57974	0.57891	0.52207	0.4803	0.5474	0.52323	0.47885	0.44956	0.54134	0.61536	0.25256	0.47503	0.46186	0.48456	0.38197	0.55068	0.28372	0.40127	0.52772	0.58388	0.41809	0.51673	0.63792	0.43251	0.44265	0.52136	0.47829	0.40652	0.65065	0.43602	0.46676	0.50194	0.45169	0.43931	0.42295
864.03	0.52467	0.57474	0.56794	0.51132	0.46983	0.54422	0.52341	0.47401	0.44348	0.53305	0.60863	0.25041	0.47302	0.45387	0.47882	0.37655	0.54234	0.27974	0.39658	0.51972	0.57999	0.4121	0.51081	0.62941	0.42746	0.43538	0.51373	0.47199	0.39718	0.63726	0.4336	0.4622	0.4955	0.44691	0.43449	0.40929
864.99	0.51153	0.56702	0.55357	0.50022	0.45403	0.53873	0.52407	0.4706	0.4363	0.52214	0.60013	0.24824	0.46756	0.44283	0.47322	0.36984	0.53535	0.27195	0.38934	0.50533	0.57298	0.4041	0.50184	0.62077	0.42022	0.4263	0.50437	0.46225	0.39093	0.62413	0.43075	0.45771	0.48996	0.43785	0.42816	0.40254
865.95	0.49621	0.55155	0.53427	0.48315	0.43645	0.53245	0.51723	0.46121	0.42414	0.51457	0.58777	0.24376	0.46121	0.43012	0.46414	0.36411	0.52451	0.2674	0.38094	0.48664	0.56114	0.3962	0.49227	0.60937	0.4101	0.41441	0.49034	0.4507	0.38076	0.60661	0.42494	0.44973	0.47989	0.43045	0.421	0.39476
866.91	0.48033	0.53867	0.52269	0.47064	0.41884	0.52303	0.51155	0.45262	0.4136	0.50132	0.57125	0.23745	0.45326	0.41408	0.45651	0.35775	0.51384	0.25983	0.3726	0.46659	0.55011	0.38915	0.4828	0.59789	0.40089	0.40636	0.47782	0.44187	0.37329	0.59106	0.41653	0.44035	0.47159	0.42601	0.41528	0.38958
867.87	0.46552	0.52642	0.51571	0.45704	0.40509	0.50852	0.50585	0.44499	0.40813	0.49322	0.55406	0.23416	0.44071	0.40279	0.45155	0.35158	0.50279	0.25076	0.36641	0.45265	0.53994	0.37998	0.47462	0.58449	0.39197	0.39918	0.46591	0.43043	0.36316	0.57527	0.40645	0.43199	0.46417	0.42142	0.41083	0.38405
868.83	0.44996	0.5068	0.504	0.44018	0.39027	0.49097	0.49594	0.43632	0.39889	0.47845	0.53417	0.22767	0.42372	0.38834	0.4449	0.34213	0.49118	0.23997	0.35932	0.43438	0.52763	0.37074	0.46438	0.57095	0.38428	0.38897	0.45308	0.41695	0.35336	0.55931	0.39843	0.42305	0.4565	0.41339	0.40246	0.38
869.79	0.44229	0.4858	0.4897	0.4325	0.37905	0.47723	0.48409	0.4287	0.38753	0.47145	0.51736	0.22174	0.41165	0.37061	0.43417	0.33615	0.48166	0.23357	0.35089	0.42334	0.51321	0.36235	0.45584	0.55877	0.37408	0.3752	0.43453	0.40559	0.34277	0.54425	0.39104	0.41108	0.44773	0.40552	0.39581	0.37215
870.74	0.43873	0.48177	0.48658	0.43283	0.37293	0.46771	0.48397	0.4264	0.3833	0.46901	0.50548	0.21994	0.4075	0.36522	0.43248	0.33327	0.47714	0.22833	0.34642	0.41938	0.51267	0.35841	0.45155	0.55019	0.37205	0.37367	0.42774	0.39794	0.33776	0.53822	0.38685	0.40824	0.44665	0.40474	0.39487	0.37435
871.7	0.43121	0.46936	0.47405	0.42971	0.36644	0.46234	0.47551	0.42237	0.37796	0.46717	0.49566	0.21732	0.40045	0.36288	0.42633	0.32667	0.4728	0.22325	0.3416	0.41407	0.50673	0.35551	0.44726	0.5431	0.36715	0.37138	0.42091	0.38969	0.33323	0.53072	0.38536	0.40132	0.44382	0.40055	0.39236	0.37455
872.66	0.42578	0.45737	0.46487	0.42788	0.36343	0.46128	0.47171	0.41846	0.37095	0.46344	0.49244	0.21684	0.39681	0.35788	0.42476	0.32241	0.46906	0.22256	0.33611	0.40781	0.50512	0.35513	0.44318	0.53607	0.36173	0.36354	0.41617	0.3826	0.32905	0.52389	0.38297	0.39732	0.44288	0.39697	0.39002	0.37502
873.62	0.43262	0.45545	0.46159	0.43051	0.36496	0.46426	0.47138	0.41797	0.36993	0.47366	0.49246	0.21695	0.4002	0.35912	0.42404	0.32338	0.46834	0.2225	0.3346	0.41068	0.50724	0.35798	0.44647	0.53444	0.35824	0.36207	0.41324	0.37895	0.3321	0.52422	0.38384	0.3976	0.44958	0.39727	0.39638	0.37995
874.58	0.42611	0.45018	0.45558	0.42353	0.36214	0.45902	0.46424	0.41369	0.36232	0.46828	0.48615	0.2148	0.39695	0.35796	0.42194	0.31698	0.46582	0.21593	0.32899	0.40202	0.5027	0.35451	0.43995	0.52522	0.35305	0.36023	0.40933	0.37112	0.32938	0.5221	0.3766	0.39588	0.44705	0.39396	0.39435	0.37779
875.53	0.42095	0.44159	0.45316	0.41757	0.3631	0.45566	0.45882	0.41343	0.35988	0.46784	0.48265	0.21554	0.39724	0.35672	0.41921	0.31693	0.46681	0.21244	0.32816	0.40271	0.49861	0.35592	0.43851	0.51909	0.3493	0.3575	0.40344	0.36976	0.3292	0.51895	0.37373	0.3949	0.44784	0.39227	0.39269	0.37586
876.49	0.42015	0.4365	0.4481	0.41571	0.36453	0.45093	0.45314	0.40781	0.35288	0.46654	0.4771	0.21645	0.39507	0.34601	0.41646	0.31802	0.46527	0.20959	0.32421	0.39868	0.49609	0.35479	0.43415	0.51281	0.34365	0.3518	0.3992	0.36625	0.3253	0.51724	0.36739	0.39598	0.44413	0.38747	0.38918	0.37107
877.45	0.41837	0.4313	0.44776	0.41224	0.36143	0.44323	0.4448	0.40622	0.34716	0.46058	0.47056	0.21566	0.39381	0.34404	0.41441	0.31749	0.46338	0.20515	0.32163	0.39669	0.48778	0.35322	0.43084	0.50585	0.33709	0.35109	0.39517	0.36355	0.32474	0.51826	0.36413	0.39747	0.44068	0.38608	0.38643	0.36539
878.41	0.39988	0.41809	0.43921	0.40892	0.35367	0.43429	0.43186	0.3992	0.33633	0.44557	0.45921	0.2144	0.38846	0.33608	0.40963	0.31342	0.46031	0.20152	0.3133	0.38863	0.4777	0.34903	0.41805	0.49597	0.3277	0.34738	0.38675	0.35862	0.31741	0.511	0.35463	0.39117	0.42852	0.37729	0.37421	0.35556
879.36	0.39331	0.41023	0.44291	0.4096	0.3514	0.43184	0.42664	0.39814	0.33471	0.44611	0.45679	0.21678	0.38546	0.33574	0.40915	0.31728	0.46127	0.20304	0.31117	0.39217	0.47535	0.35145	0.41896	0.49186	0.32371	0.34805	0.38522	0.3592	0.31702	0.5104	0.3532	0.39082	0.42826	0.37291	0.37383	0.35108
880.32	0.3884	0.40254	0.44642	0.41062	0.34593	0.42446	0.41762	0.39141	0.32922	0.43433	0.45369	0.21861	0.37988	0.33303	0.40788	0.31923	0.45896	0.20023	0.30508	0.38546	0.4634	0.3458	0.41291	0.48628	0.31807	0.34401	0.3821	0.35636	0.31568	0.5098	0.34917	0.38759	0.42167	0.36634	0.37145	0.34706
881.28	0.38564	0.39987	0.45644	0.41215	0.3435	0.4213	0.41712	0.39099	0.33187	0.43092	0.45593	0.22392	0.38193	0.33743	0.40923	0.32172	0.46077	0.20316	0.30891	0.38704	0.46378	0.34459	0.41488	0.48466	0.31903	0.3436	0.38217	0.35635	0.31934	0.51522	0.34877	0.38882	0.42528	0.36789	0.37105	0.34999
882.23	0.37927	0.39516	0.45388	0.41194	0.3381	0.4161	0.41092	0.38619	0.32855	0.42647	0.44676	0.2264	0.38092	0.33281	0.40497	0.32144	0.46132	0.19955	0.30927	0.3838	0.46152	0.33974	0.41129	0.48069	0.31817	0.34002	0.37906	0.35762	0.31671	0.51199	0.34497	0.38427	0.42397	0.36425	0.36569	0.34411
883.19	0.38334	0.40028	0.45558	0.41513	0.3351	0.41447	0.41176	0.38782	0.33161	0.42842	0.44334	0.23141	0.38383	0.33797	0.40439	0.32743	0.46458	0.20057	0.31312	0.38607	0.46187	0.33808	0.4134	0.48054	0.31894	0.34316	0.37979	0.36195	0.31959	0.51856	0.34784	0.38368	0.4269	0.36563	0.36862	0.34698
884.15	0.38361	0.40092	0.45328	0.41404	0.329	0.40348	0.4062	0.38766	0.33105	0.42137	0.43117	0.23527	0.38194	0.33872	0.40179	0.32768	0.46374	0.19889	0.31276	0.38136	0.45658	0.33347	0.40912	0.47914	0.3161	0.34074	0.37963	0.36396	0.3196	0.51832	0.34548	0.37997	0.42531	0.36697	0.36592	0.34485
885.1	0.38341	0.40153	0.45098	0.41426	0.32426	0.3995	0.40392	0.38505	0.33147	0.42453	0.42606	0.23831	0.38111	0.34029	0.40094	0.32893	0.46544	0.19868	0.31486	0.38148	0.46056	0.33233	0.40934	0.47622	0.31204	0.34204	0.38002	0.36696	0.31524	0.51735	0.34643	0.37781	0.42597	0.36692	0.36461	0.34163
886.06	0.38477	0.40528	0.45132	0.41267	0.32146	0.39704	0.39943	0.38552	0.3287	0.4274	0.41578	0.23933	0.38176	0.34336	0.40282	0.33353	0.46723	0.19868	0.31462	0.38595	0.45667	0.33372	0.40985	0.47226	0.30997	0.34569	0.38348	0.37186	0.31479	0.51537	0.34777	0.37802	0.42584	0.36781	0.36682	0.34101
887.01	0.3865	0.40526	0.45448	0.41081	0.31693	0.39934	0.39652	0.38652	0.33532	0.42763	0.41178	0.24167	0.37975	0.34709	0.40454	0.33544	0.46756	0.1992	0.31513	0.38914	0.45597	0.33334	0.40809	0.4712	0.30798	0.34682	0.38558	0.37237	0.31565	0.51628	0.35015	0.37857	0.42946	0.36787	0.36928	0.34423
887.97	0.3882	0.40397	0.45592	0.40981	0.31443	0.3968	0.38989	0.38631	0.33731	0.42923	0.4033	0.24356	0.37983	0.3474	0.40645	0.33639	0.46602	0.20011	0.31606	0.38928	0.45149	0.33196	0.40787	0.46765	0.30717	0.34436	0.38941	0.37407	0.31667	0.51419	0.3497	0.38067	0.42881	0.36901	0.36802	0.34389
888.93	0.38943	0.41387	0.45971	0.41958	0.31589	0.40559	0.39347	0.39043	0.34374	0.44496	0.40862	0.25078	0.38535	0.3588	0.41342	0.3457	0.47045	0.20631	0.32048	0.40035	0.45751	0.33491	0.41328	0.47016	0.31248	0.35119	0.39448	0.38203	0.32223	0.52033	0.35428	0.3876	0.43295	0.37497	0.37403	0.35357
889.88	0.3889	0.41339	0.45957	0.41739	0.31118	0.40468	0.38849	0.38914	0.3471	0.44945	0.40111	0.2557	0.38457	0.36043	0.41607	0.34825	0.46688	0.20595	0.32283	0.40133	0.45255	0.33579	0.41179	0.46783	0.31117	0.3473	0.39849	0.38314	0.32582	0.51839	0.35358	0.38873	0.4336	0.37644	0.37525	0.35628
890.84	0.39673	0.41941	0.46292	0.4245	0.31181	0.40783	0.39	0.39272	0.35378	0.46055	0.40604	0.26398	0.39105	0.37004	0.42189	0.35428	0.46818	0.20811	0.32532	0.40803	0.45573	0.33855	0.41085	0.47137	0.31456	0.34614	0.40074	0.38883	0.33003	0.52067	0.35704	0.39083	0.4372	0.37805	0.37669	0.36063
891.79	0.40145	0.42521	0.46317	0.42733	0.31379	0.40711	0.38986	0.39592	0.35326	0.47078	0.4062	0.26933	0.39324	0.37572	0.4241	0.36161	0.46934	0.21446	0.32688	0.41239	0.45381	0.3408	0.41171	0.47124	0.31737	0.3468	0.40514	0.39328	0.33291	0.52329	0.35745	0.39339	0.43647	0.38246	0.37936	0.36817
892.75	0.40721	0.43083	0.46619	0.43012	0.31813	0.41169	0.39992	0.39868	0.35411	0.4819	0.41683	0.27519	0.39616	0.38154	0.42941	0.37123	0.47283	0.21893	0.33733	0.42356	0.46053	0.34511	0.41603	0.47451	0.32043	0.34762	0.411	0.40059	0.33678	0.52979	0.36266	0.3958	0.4425	0.38582	0.38516	0.3783
893.7	0.41181	0.42573	0.46518	0.42773	0.32048	0.41112	0.39908	0.3945	0.34941	0.48135	0.41498	0.2734	0.39414	0.38253	0.43052	0.37261	0.46961	0.22065	0.34078	0.42192	0.4559	0.34326	0.41308	0.47066	0.31813	0.34261	0.41025	0.39933	0.33659	0.52682	0.36048	0.39423	0.44319	0.38619	0.38264	0.37735
894.66	0.41765	0.43197	0.46911	0.43279	0.32338	0.4154	0.40413	0.39926	0.34633	0.48806	0.42119	0.27278	0.39703	0.39258	0.43771	0.37776	0.47515	0.22647	0.34526	0.42744	0.45885	0.34579	0.41561	0.4723	0.32042	0.35038	0.41185	0.40312	0.33816	0.53535	0.36279	0.39546	0.44817	0.38956	0.38235	0.38315
895.61	0.41411	0.42867	0.46326	0.42933	0.32662	0.41225	0.40198	0.39517	0.34008	0.48482	0.42058	0.26854	0.38822	0.39006	0.43708	0.3768	0.4754	0.22726	0.34803	0.4213	0.45546	0.34371	0.4152	0.47021	0.31475	0.34899	0.40669	0.39685	0.33827	0.53502	0.35893	0.39038	0.44732	0.38938	0.38208	0.38028
896.57	0.41555	0.42834	0.46413	0.43179	0.32847	0.41459	0.40565	0.39417	0.33601	0.49032	0.42441	0.26428	0.38763	0.39157	0.44256	0.37868	0.47443	0.22927	0.35279	0.42015	0.45698	0.3478	0.4194	0.46935	0.3152	0.35155	0.40686	0.39856	0.34018	0.53572	0.35909	0.3916	0.45026	0.39255	0.38322	0.3806
897.52	0.4179	0.43119	0.46921	0.43702	0.33009	0.41814	0.4076	0.39616	0.33088	0.49479	0.42335	0.25923	0.38628	0.39583	0.44901	0.37893	0.47743	0.2302	0.35326	0.41537	0.45582	0.34633	0.42037	0.46987	0.31721	0.35897	0.40886	0.39635	0.34166	0.53576	0.35726	0.38923	0.4491	0.39665	0.38304	0.38214
898.48	0.42046	0.43507	0.47463	0.43475	0.33353	0.41704	0.41163	0.40034	0.32853	0.49453	0.42248	0.25602	0.38475	0.39409	0.45618	0.37747	0.48213	0.22967	0.35723	0.4144	0.45925	0.34592	0.42332	0.46897	0.31893	0.36107	0.41184	0.39641	0.3428	0.53756	0.3569	0.38611	0.44869	0.39743	0.38233	0.38337
899.43	0.41928	0.43604	0.47352	0.43034	0.33643	0.41897	0.41167	0.40226	0.32566	0.49566	0.41697	0.25157	0.38178	0.38793	0.45904	0.37394	0.48227	0.23337	0.36154	0.41365	0.46052	0.34478	0.42474	0.47113	0.32214	0.357	0.41319	0.39481	0.34651	0.53929	0.35496	0.38904	0.44964	0.40075	0.38239	0.38791
900.39	0.42114	0.44443	0.47775	0.42829	0.33698	0.4228	0.41501	0.40954	0.32857	0.50129	0.41817	0.2483	0.38355	0.39276	0.46688	0.37272	0.48396	0.23787	0.36759	0.41913	0.464	0.34736	0.42861	0.47376	0.32631	0.36295	0.41827	0.39953	0.34699	0.54614	0.35676	0.39352	0.45098	0.40651	0.38221	0.39377
901.34	0.42223	0.45131	0.47717	0.42715	0.33797	0.42376	0.41699	0.41281	0.32732	0.49715	0.41911	0.24378	0.38414	0.3911	0.47214	0.37062	0.4903	0.23931	0.37352	0.41525	0.46476	0.3463	0.42883	0.47812	0.32677	0.36568	0.41616	0.3981	0.34824	0.54939	0.35411	0.39099	0.44937	0.40692	0.37945	0.39529
902.3	0.42553	0.45384	0.47379	0.42394	0.3375	0.42363	0.41706	0.41703	0.32928	0.49216	0.41845	0.23867	0.38313	0.38518	0.47168	0.36386	0.49013	0.24264	0.38018	0.41662	0.46681	0.34529	0.42888	0.47987	0.32615	0.36121	0.41012	0.39653	0.34751	0.54948	0.35247	0.39352	0.44988	0.40899	0.37746	0.39367
903.25	0.42515	0.45995	0.46953	0.42107	0.33856	0.42743	0.42066	0.41863	0.33061	0.49468	0.42349	0.23577	0.38397	0.38599	0.47275	0.36185	0.49346	0.24826	0.3902	0.41513	0.47367	0.35006	0.43282	0.48473	0.32613	0.36452	0.40983	0.39653	0.35199	0.55469	0.35543	0.39664	0.45435	0.41225	0.38088	0.40101
904.2	0.43385	0.46779	0.47426	0.43059	0.34523	0.43933	0.43258	0.42555	0.33778	0.49516	0.43501	0.23717	0.38735	0.3866	0.47616	0.36451	0.49816	0.25354	0.40154	0.41686	0.48369	0.35484	0.44118	0.49139	0.33199	0.37262	0.41444	0.3987	0.35909	0.55981	0.3609	0.4002	0.45813	0.4181	0.38872	0.40523
905.16	0.4391	0.46759	0.47415	0.43594	0.34696	0.44569	0.43505	0.43025	0.33839	0.48747	0.44395	0.23434	0.38892	0.38063	0.47659	0.3637	0.50061	0.25602	0.40869	0.41501	0.4912	0.35628	0.44485	0.49567	0.33677	0.37567	0.41697	0.39859	0.36112	0.56064	0.36252	0.40341	0.46131	0.42029	0.39418	0.41066
906.09	0.45672	0.47216	0.48759	0.44823	0.35598	0.4631	0.44513	0.44355	0.3499	0.49596	0.45612	0.23997	0.39774	0.38802	0.48542	0.36684	0.50544	0.26599	0.42356	0.43031	0.50763	0.36596	0.45804	0.50509	0.34967	0.38432	0.43242	0.40752	0.36911	0.57245	0.37598	0.41495	0.47471	0.4333	0.4074	0.42751
907.04	0.46005	0.4755	0.48915	0.45103	0.36109	0.46748	0.44153	0.44914	0.35064	0.49525	0.4665	0.24377	0.39952	0.38939	0.48805	0.36772	0.50849	0.27004	0.43001	0.4353	0.51612	0.37301	0.46567	0.50856	0.35647	0.39026	0.43826	0.41072	0.37326	0.57797	0.38284	0.42091	0.48036	0.43679	0.41521	0.43576
908	0.46997	0.47995	0.49192	0.463	0.36538	0.47371	0.43643	0.45602	0.35568	0.49827	0.47432	0.24637	0.40548	0.38906	0.4934	0.37107	0.50891	0.27525	0.43724	0.44483	0.52389	0.37932	0.47331	0.51403	0.3641	0.39524	0.44563	0.41746	0.37572	0.58092	0.38883	0.42999	0.48601	0.44462	0.42262	0.44269
908.95	0.47264	0.48328	0.49292	0.46808	0.36874	0.47285	0.42943	0.46635	0.35678	0.50244	0.4806	0.24817	0.41154	0.39469	0.49535	0.37081	0.51367	0.2797	0.44363	0.45846	0.53204	0.38569	0.47819	0.51797	0.36773	0.39716	0.44957	0.42569	0.37834	0.58494	0.3951	0.43587	0.49103	0.44985	0.42844	0.45479
909.9	0.47952	0.48376	0.49175	0.47602	0.37149	0.47768	0.42761	0.47017	0.36061	0.50919	0.47933	0.25214	0.41443	0.39688	0.49759	0.37203	0.5172	0.28635	0.44954	0.46787	0.53839	0.38973	0.48356	0.5197	0.37143	0.39614	0.45372	0.4348	0.38383	0.58777	0.40247	0.44251	0.49495	0.45486	0.43331	0.46439
910.85	0.47723	0.48126	0.48323	0.47712	0.37094	0.47029	0.41643	0.46882	0.35833	0.50141	0.47895	0.25206	0.41355	0.39202	0.49719	0.37218	0.52057	0.28552	0.44981	0.47222	0.53882	0.38988	0.48231	0.52068	0.37035	0.39179	0.45015	0.43871	0.38586	0.58369	0.40311	0.44242	0.49269	0.45113	0.43412	0.46716
911.81	0.48686	0.48278	0.48469	0.48523	0.37525	0.47177	0.4145	0.47184	0.36732	0.50535	0.4841	0.25608	0.4198	0.39596	0.50346	0.37636	0.52532	0.29219	0.45337	0.47755	0.5496	0.39381	0.48542	0.52907	0.37336	0.39356	0.45497	0.44824	0.39163	0.58666	0.41104	0.44776	0.49801	0.45487	0.43721	0.47638
912.76	0.49421	0.48822	0.49067	0.49464	0.37959	0.47172	0.41385	0.47724	0.37446	0.50479	0.49503	0.25874	0.4242	0.40111	0.50844	0.38173	0.53147	0.29277	0.45359	0.48438	0.55663	0.39711	0.48802	0.53294	0.37849	0.3994	0.45833	0.45793	0.39545	0.59115	0.41849	0.45171	0.50376	0.45437	0.44263	0.48741
913.71	0.4983	0.48728	0.48966	0.49665	0.37883	0.46647	0.40925	0.47709	0.37995	0.50251	0.50008	0.25821	0.42409	0.40008	0.5116	0.3841	0.52985	0.29267	0.45326	0.48368	0.55898	0.39834	0.48913	0.53542	0.38047	0.40049	0.4588	0.46204	0.39401	0.58674	0.41959	0.45356	0.50542	0.45182	0.44227	0.48866
914.67	0.49772	0.48911	0.49627	0.49557	0.3804	0.4588	0.40576	0.48042	0.38327	0.50174	0.50807	0.25812	0.42435	0.39906	0.51626	0.38612	0.534	0.29632	0.45281	0.48737	0.56266	0.40014	0.49101	0.54158	0.38358	0.40732	0.46112	0.46582	0.39508	0.58944	0.42157	0.45594	0.50946	0.45239	0.44356	0.49311
915.62	0.50005	0.49426	0.50014	0.49635	0.38619	0.45727	0.40448	0.48033	0.38869	0.51404	0.51626	0.25712	0.4262	0.40447	0.51846	0.3883	0.53639	0.30266	0.44963	0.4873	0.5671	0.40493	0.49273	0.54422	0.38481	0.4133	0.46131	0.47446	0.39752	0.59114	0.4253	0.46037	0.51111	0.45542	0.44346	0.49449
916.57	0.5	0.49539	0.4988	0.49989	0.38759	0.44862	0.40117	0.48183	0.39364	0.51434	0.52359	0.25419	0.42708	0.40388	0.52028	0.39008	0.53893	0.30365	0.44817	0.49227	0.56207	0.40905	0.4945	0.54625	0.38512	0.41389	0.46383	0.48096	0.39902	0.59098	0.4253	0.46438	0.51488	0.45624	0.44042	0.49625
917.52	0.5004	0.49367	0.49525	0.49915	0.38883	0.44698	0.40074	0.4807	0.39986	0.52294	0.52438	0.25288	0.429	0.40432	0.52406	0.39045	0.54089	0.30909	0.44895	0.49403	0.56451	0.4134	0.49689	0.55065	0.38686	0.41191	0.46328	0.48554	0.40025	0.59008	0.42448	0.46797	0.51638	0.45795	0.43836	0.49239
918.47	0.50478	0.49417	0.49488	0.49927	0.3928	0.44451	0.398	0.48017	0.40925	0.53186	0.52612	0.25393	0.43102	0.40899	0.52818	0.39385	0.54964	0.31602	0.44577	0.49685	0.56227	0.41885	0.49838	0.55378	0.38846	0.41422	0.46447	0.49264	0.40268	0.59404	0.42554	0.47276	0.52233	0.46197	0.43714	0.49317
919.43	0.51329	0.49697	0.49512	0.50331	0.39532	0.44135	0.3973	0.48285	0.42328	0.53703	0.5338	0.25463	0.437	0.41209	0.5305	0.39902	0.55525	0.31853	0.44572	0.49894	0.56449	0.42415	0.50044	0.55546	0.38834	0.41452	0.46148	0.49909	0.40403	0.59145	0.42673	0.47557	0.52983	0.4606	0.43755	0.49163
920.38	0.51817	0.49885	0.49746	0.50951	0.39952	0.4388	0.39953	0.4877	0.43841	0.54048	0.54423	0.25667	0.43996	0.41692	0.53647	0.40696	0.56421	0.32354	0.44925	0.50398	0.56348	0.42893	0.50518	0.56057	0.39197	0.41677	0.46265	0.50171	0.40489	0.59354	0.42958	0.48017	0.53845	0.46389	0.43979	0.49628
921.31	0.5224	0.50004	0.50174	0.50862	0.40545	0.44562	0.40053	0.48794	0.45372	0.55082	0.54598	0.25809	0.44457	0.42079	0.54217	0.41268	0.57634	0.33076	0.44739	0.50619	0.56438	0.43535	0.50943	0.56327	0.397	0.42448	0.46123	0.50494	0.40629	0.59606	0.4299	0.48494	0.54384	0.46467	0.44304	0.49761
922.26	0.5247	0.49863	0.50139	0.50212	0.40792	0.44563	0.39966	0.48963	0.46847	0.54753	0.54829	0.25602	0.44484	0.42058	0.54404	0.41832	0.58864	0.33348	0.44259	0.50583	0.5566	0.43906	0.5098	0.56174	0.39523	0.42428	0.45878	0.50283	0.40715	0.59572	0.4308	0.48717	0.54642	0.46459	0.44038	0.49699
923.21	0.526	0.50163	0.50767	0.50517	0.41432	0.44854	0.4005	0.49194	0.48295	0.54723	0.55175	0.25469	0.44902	0.42591	0.54983	0.42743	0.60345	0.33962	0.44261	0.50625	0.55459	0.44361	0.51202	0.5637	0.39787	0.42784	0.45858	0.50068	0.40882	0.59672	0.4336	0.48991	0.54655	0.46448	0.44091	0.49687
924.16	0.52722	0.50155	0.50479	0.5015	0.41826	0.45057	0.39812	0.49214	0.49502	0.54976	0.54799	0.25542	0.44854	0.43481	0.55434	0.43671	0.61998	0.34606	0.43915	0.50726	0.54952	0.44807	0.51144	0.56426	0.40154	0.42906	0.45846	0.49624	0.40982	0.59576	0.43338	0.4949	0.54541	0.46549	0.43829	0.49699
925.11	0.53218	0.50411	0.50681	0.50585	0.42195	0.45742	0.39636	0.4996	0.51402	0.55549	0.54582	0.25812	0.45363	0.44284	0.56113	0.44884	0.64207	0.3544	0.43887	0.51271	0.54763	0.45152	0.51288	0.56627	0.40744	0.4313	0.45923	0.49315	0.41407	0.59681	0.43216	0.50008	0.54802	0.46473	0.44093	0.49481
926.06	0.53309	0.50545	0.50446	0.50711	0.42139	0.45904	0.39626	0.50513	0.53082	0.55027	0.54408	0.25572	0.45691	0.4474	0.56376	0.46265	0.66207	0.36223	0.43825	0.51159	0.5432	0.44959	0.51246	0.56056	0.40994	0.42832	0.45565	0.48693	0.41378	0.59416	0.43199	0.49998	0.54817	0.46058	0.43996	0.49209
927.02	0.53467	0.51063	0.50989	0.51094	0.42332	0.46466	0.39427	0.51431	0.55483	0.55833	0.54909	0.25821	0.46204	0.45585	0.57045	0.47973	0.69065	0.37803	0.4398	0.51551	0.54222	0.45215	0.5142	0.56213	0.416	0.42917	0.45887	0.48552	0.41876	0.59473	0.43252	0.50518	0.55193	0.46067	0.44186	0.49406
927.97	0.5384	0.51091	0.50798	0.50753	0.42095	0.46489	0.39276	0.51556	0.57932	0.55586	0.54759	0.25717	0.46539	0.45682	0.57497	0.49423	0.71776	0.39093	0.43615	0.51697	0.53942	0.44773	0.51105	0.55947	0.42094	0.42465	0.45544	0.47842	0.42018	0.59276	0.43012	0.50776	0.55563	0.45919	0.44229	0.49054
928.92	0.53934	0.51449	0.51591	0.51435	0.42357	0.46886	0.39799	0.52261	0.61083	0.56111	0.55446	0.25722	0.47209	0.46211	0.58724	0.51486	0.75293	0.40877	0.43773	0.52499	0.54125	0.4511	0.51461	0.56197	0.42645	0.42626	0.45666	0.47816	0.42304	0.6012	0.43388	0.51213	0.55909	0.46149	0.44911	0.49144
929.87	0.53542	0.51526	0.52135	0.51215	0.42039	0.46844	0.4001	0.52415	0.63684	0.55586	0.55316	0.25365	0.47422	0.46468	0.59445	0.53356	0.78501	0.42721	0.43399	0.52248	0.5402	0.45044	0.51228	0.55922	0.42586	0.42224	0.45567	0.47362	0.42188	0.60185	0.43325	0.51378	0.55917	0.46097	0.44709	0.49055
930.82	0.54048	0.5136	0.52483	0.51014	0.42181	0.46401	0.40015	0.52565	0.66432	0.55232	0.5508	0.25489	0.47437	0.47046	0.60726	0.55464	0.81917	0.44444	0.43183	0.52445	0.53943	0.4521	0.50835	0.56205	0.4273	0.41593	0.45682	0.46997	0.42199	0.60431	0.43136	0.51503	0.55652	0.46335	0.44808	0.48834
931.75	0.54237	0.51259	0.52592	0.51452	0.42517	0.46297	0.40621	0.52486	0.69197	0.55281	0.55374	0.25405	0.47626	0.476	0.622	0.57482	0.85079	0.46804	0.42971	0.52607	0.5401	0.45152	0.5049	0.56448	0.42724	0.41412	0.45587	0.4664	0.42136	0.60841	0.42982	0.5159	0.55366	0.46554	0.45172	0.49003
932.7	0.54469	0.51752	0.53678	0.51956	0.42922	0.46325	0.41148	0.53082	0.72581	0.5624	0.56108	0.25743	0.48118	0.48556	0.64261	0.59984	0.88053	0.49524	0.43299	0.53332	0.54384	0.46001	0.50818	0.57269	0.42892	0.41864	0.46098	0.47108	0.42786	0.61647	0.43249	0.5176	0.5579	0.47053	0.45987	0.50024
933.65	0.54595	0.52156	0.53724	0.5208	0.43441	0.46665	0.41056	0.53166	0.75342	0.56184	0.55776	0.25714	0.48704	0.48859	0.65847	0.61867	0.90065	0.52293	0.43217	0.53032	0.54292	0.45998	0.50605	0.57574	0.42822	0.41475	0.46676	0.47221	0.4321	0.62044	0.4302	0.51573	0.55593	0.47365	0.46113	0.50579
934.6	0.55028	0.52799	0.54184	0.5208	0.43805	0.46281	0.40951	0.53091	0.77872	0.5604	0.55526	0.25914	0.4916	0.48818	0.67601	0.63764	0.91008	0.55028	0.42957	0.52937	0.5432	0.46121	0.50395	0.57923	0.42694	0.41809	0.47183	0.47503	0.43552	0.62702	0.43128	0.51313	0.55474	0.47408	0.46434	0.5113
935.55	0.54823	0.53236	0.55031	0.5218	0.4351	0.45727	0.41086	0.53097	0.79576	0.56908	0.55919	0.25723	0.49443	0.48626	0.69434	0.651	0.91083	0.57862	0.42825	0.5254	0.53773	0.45846	0.50302	0.58107	0.42386	0.4181	0.4744	0.47541	0.43596	0.62885	0.43148	0.51006	0.55467	0.47591	0.46764	0.51443
936.5	0.54944	0.53703	0.55889	0.52907	0.43865	0.4555	0.41018	0.53434	0.80621	0.57222	0.55819	0.25924	0.49881	0.4847	0.71216	0.66456	0.90576	0.60397	0.42578	0.52568	0.5351	0.46182	0.5074	0.58661	0.42401	0.42286	0.47858	0.47883	0.43879	0.63404	0.43488	0.50891	0.55607	0.47824	0.47178	0.52084
937.45	0.55407	0.53716	0.55809	0.52875	0.43858	0.45002	0.40864	0.53353	0.80429	0.56394	0.55034	0.25818	0.49828	0.47745	0.7251	0.66961	0.88812	0.62518	0.41769	0.51726	0.52669	0.45651	0.50327	0.58405	0.42256	0.42146	0.47979	0.47997	0.43595	0.63131	0.42994	0.50453	0.54733	0.47548	0.46909	0.52002
938.4	0.55638	0.54255	0.56653	0.5296	0.44077	0.44551	0.41266	0.53063	0.79694	0.56324	0.55397	0.26153	0.49903	0.47294	0.73971	0.67461	0.86759	0.64344	0.41276	0.51285	0.51969	0.45678	0.50419	0.58274	0.41953	0.425	0.48045	0.48016	0.43477	0.63145	0.43083	0.50159	0.54832	0.47692	0.46734	0.51921
939.32	0.55131	0.54391	0.56278	0.52845	0.44109	0.4371	0.41195	0.5284	0.7767	0.56085	0.55478	0.26053	0.49477	0.46884	0.74638	0.66953	0.84472	0.65294	0.40771	0.50848	0.50988	0.45302	0.50298	0.57949	0.41458	0.4223	0.48035	0.48039	0.43235	0.62663	0.42639	0.49666	0.54363	0.47666	0.46687	0.51339
940.27	0.55124	0.55135	0.56646	0.53009	0.44983	0.44134	0.41151	0.52947	0.76248	0.56325	0.55653	0.26562	0.49727	0.46676	0.75261	0.66785	0.82459	0.66017	0.40507	0.50749	0.5112	0.45753	0.50518	0.57987	0.41497	0.42629	0.48724	0.4842	0.43299	0.6317	0.42365	0.4951	0.54273	0.48073	0.46891	0.51492
941.22	0.54665	0.55306	0.56593	0.52156	0.44836	0.43593	0.41043	0.52366	0.74008	0.55444	0.54946	0.26997	0.4939	0.46184	0.74457	0.65489	0.79459	0.6505	0.40217	0.49731	0.50712	0.45079	0.50182	0.57417	0.40981	0.42455	0.48692	0.48261	0.42734	0.6272	0.41918	0.48655	0.54091	0.47946	0.46582	0.50902
942.17	0.54117	0.56137	0.56908	0.52853	0.45484	0.44363	0.41327	0.52493	0.7158	0.55719	0.55608	0.27689	0.49495	0.46287	0.73808	0.64858	0.7745	0.64123	0.40537	0.49506	0.50933	0.45402	0.50427	0.573	0.40629	0.42862	0.49139	0.48453	0.42521	0.63305	0.42338	0.48539	0.54055	0.48272	0.46535	0.50934
943.12	0.53982	0.56318	0.57095	0.53074	0.45635	0.44251	0.412	0.52857	0.68806	0.55669	0.5557	0.28124	0.49643	0.45902	0.72286	0.63636	0.75299	0.61769	0.40241	0.49232	0.50994	0.4508	0.50248	0.56926	0.40427	0.42947	0.49508	0.48104	0.42143	0.63253	0.42012	0.48213	0.53691	0.48141	0.46726	0.50819
944.07	0.53435	0.56282	0.57359	0.53182	0.45913	0.44776	0.4143	0.52969	0.66481	0.55417	0.54957	0.28999	0.49968	0.45517	0.70567	0.62423	0.73179	0.58951	0.40255	0.48891	0.51198	0.44795	0.50431	0.5654	0.4035	0.43256	0.49323	0.47596	0.41593	0.63449	0.42176	0.48221	0.535	0.48193	0.46531	0.50651
945.02	0.53514	0.56565	0.5743	0.53398	0.46197	0.45128	0.42093	0.52977	0.635	0.54936	0.54528	0.29907	0.49914	0.45423	0.6826	0.61367	0.71085	0.55615	0.39908	0.48517	0.51378	0.44634	0.50695	0.5616	0.39989	0.43562	0.49007	0.47382	0.41255	0.63265	0.42463	0.48237	0.53348	0.4824	0.46601	0.50293
945.96	0.53748	0.57031	0.57459	0.53245	0.46345	0.4501	0.42266	0.53262	0.60393	0.54782	0.54363	0.308	0.5011	0.45052	0.6614	0.60677	0.69565	0.52327	0.39555	0.48831	0.51356	0.44501	0.50675	0.55543	0.40019	0.43354	0.48801	0.46822	0.40672	0.6331	0.42048	0.48125	0.52742	0.48245	0.46244	0.49689
946.89	0.53637	0.56824	0.57407	0.52928	0.4633	0.44774	0.42628	0.53435	0.57797	0.54628	0.53437	0.31964	0.50419	0.445	0.63687	0.59629	0.67923	0.48896	0.39156	0.48644	0.51549	0.4394	0.50828	0.55088	0.39728	0.4304	0.48201	0.46189	0.40024	0.62953	0.42024	0.47836	0.52762	0.48165	0.4601	0.49082
947.84	0.5312	0.56287	0.57169	0.52596	0.46367	0.44593	0.43403	0.53323	0.55444	0.54335	0.52519	0.33375	0.49968	0.44407	0.61332	0.58872	0.66219	0.4597	0.39332	0.48167	0.51859	0.4357	0.50958	0.54787	0.39197	0.42721	0.47245	0.45807	0.39344	0.6266	0.42101	0.47432	0.52219	0.47997	0.45554	0.48244
948.79	0.54187	0.56525	0.5758	0.52715	0.47149	0.45264	0.4476	0.53598	0.53715	0.55018	0.53193	0.35285	0.50237	0.44689	0.59711	0.58906	0.65318	0.43693	0.39585	0.48305	0.5273	0.43978	0.51416	0.54903	0.39253	0.42873	0.47245	0.45855	0.39489	0.63375	0.42385	0.47627	0.52277	0.48241	0.45659	0.48448
949.74	0.54184	0.56028	0.58036	0.52966	0.4764	0.45162	0.45479	0.53619	0.52471	0.54944	0.53434	0.37096	0.50417	0.44513	0.57867	0.58291	0.64266	0.41495	0.39442	0.48132	0.53113	0.43564	0.51466	0.54667	0.39363	0.42402	0.46695	0.45221	0.39229	0.63344	0.42386	0.47309	0.5191	0.47926	0.45308	0.4812
950.68	0.53632	0.55117	0.57698	0.53249	0.47843	0.4529	0.46275	0.53514	0.51122	0.54837	0.53121	0.38865	0.50274	0.4427	0.56162	0.57858	0.62885	0.39913	0.39508	0.47387	0.53352	0.43201	0.51516	0.54475	0.39124	0.42627	0.46241	0.45087	0.39089	0.63343	0.42608	0.47293	0.51507	0.47417	0.45183	0.477
951.63	0.53571	0.54346	0.57425	0.53024	0.48324	0.45164	0.47009	0.52891	0.49871	0.54745	0.53106	0.41039	0.5018	0.44012	0.54611	0.57468	0.61592	0.37975	0.39322	0.47041	0.53244	0.42738	0.51369	0.54167	0.38956	0.42257	0.46166	0.44514	0.38979	0.63293	0.42424	0.47124	0.50726	0.46855	0.44953	0.46794
952.58	0.53849	0.53909	0.57759	0.53849	0.48868	0.45352	0.47504	0.52674	0.48942	0.54819	0.53489	0.43511	0.50733	0.44266	0.53721	0.57573	0.60932	0.3671	0.39039	0.46894	0.53338	0.42498	0.51694	0.54097	0.39532	0.42298	0.4626	0.44372	0.3914	0.63346	0.4241	0.4738	0.50339	0.46619	0.45069	0.46708
953.5	0.52921	0.52932	0.57494	0.54241	0.49023	0.44596	0.47584	0.52444	0.47807	0.54396	0.52413	0.45823	0.50452	0.43912	0.52288	0.5718	0.5956	0.35419	0.38586	0.46464	0.53353	0.41619	0.5156	0.53614	0.39281	0.41602	0.46292	0.43703	0.38527	0.6292	0.41971	0.46943	0.49529	0.46098	0.44813	0.4597
954.45	0.5227	0.51949	0.56694	0.53756	0.48856	0.43748	0.47319	0.51881	0.46161	0.53521	0.51142	0.48327	0.49881	0.43717	0.51264	0.56873	0.58106	0.341	0.38386	0.45563	0.5278	0.40642	0.51067	0.53251	0.38632	0.41293	0.46079	0.42927	0.37878	0.62494	0.41287	0.46576	0.48799	0.45347	0.44279	0.45435
955.4	0.52743	0.51398	0.57286	0.54393	0.49569	0.43602	0.47917	0.51963	0.45477	0.53308	0.5068	0.51183	0.50169	0.44314	0.5088	0.56688	0.57299	0.33295	0.38223	0.45492	0.5354	0.40388	0.51274	0.53376	0.3852	0.41075	0.46518	0.42799	0.37696	0.62469	0.41184	0.46557	0.48556	0.45318	0.44118	0.45296
956.35	0.52287	0.50801	0.57319	0.54831	0.49751	0.43183	0.48316	0.52359	0.44785	0.52781	0.50382	0.53726	0.49503	0.44537	0.50353	0.56561	0.56389	0.32635	0.38273	0.45237	0.53908	0.39871	0.51493	0.53226	0.38063	0.40419	0.46487	0.42602	0.37273	0.62274	0.4084	0.46381	0.48341	0.44961	0.43989	0.45095
957.29	0.51243	0.49995	0.55929	0.54017	0.49578	0.42447	0.48254	0.52058	0.44073	0.51521	0.49868	0.55664	0.48345	0.4402	0.49213	0.5598	0.54872	0.3167	0.37806	0.44453	0.53756	0.39115	0.5098	0.5279	0.36899	0.39446	0.46159	0.42146	0.36421	0.61923	0.40175	0.45663	0.48129	0.44212	0.43485	0.44326
958.24	0.51298	0.49475	0.55453	0.53588	0.49864	0.42066	0.48309	0.51757	0.43533	0.50788	0.5019	0.57667	0.47812	0.44123	0.48594	0.55446	0.53774	0.31185	0.37595	0.44011	0.53632	0.38766	0.50676	0.52629	0.36728	0.38908	0.45848	0.41862	0.36035	0.61349	0.39542	0.45287	0.47963	0.43621	0.4349	0.43501
959.17	0.50749	0.49692	0.55067	0.53453	0.50166	0.4239	0.48835	0.52109	0.43449	0.50841	0.50666	0.59327	0.47424	0.44389	0.48128	0.54951	0.52891	0.30902	0.37718	0.44744	0.54202	0.39012	0.51099	0.53024	0.3672	0.38897	0.45914	0.42172	0.36069	0.61372	0.39514	0.45622	0.47598	0.43371	0.43823	0.43463
960.11	0.49971	0.49861	0.54478	0.52913	0.50397	0.4204	0.48799	0.51591	0.43082	0.50344	0.50532	0.60127	0.46451	0.44303	0.4775	0.5424	0.51885	0.30084	0.37729	0.44281	0.53754	0.38583	0.50682	0.52907	0.36301	0.3805	0.45473	0.41558	0.35607	0.61039	0.38905	0.4515	0.47061	0.42703	0.43847	0.43028
961.06	0.49732	0.50259	0.54802	0.5294	0.51402	0.42263	0.49245	0.51805	0.43234	0.50294	0.5079	0.60336	0.46441	0.44853	0.47754	0.54051	0.5141	0.29888	0.37895	0.44586	0.54174	0.38646	0.50749	0.53285	0.36728	0.38076	0.45425	0.41904	0.35779	0.61424	0.38926	0.45497	0.46892	0.42841	0.44191	0.43259
962.01	0.49116	0.50082	0.54651	0.53164	0.52113	0.4195	0.49571	0.51926	0.42999	0.50445	0.50082	0.60294	0.45708	0.44972	0.47442	0.5308	0.50734	0.295	0.38261	0.44686	0.54109	0.38609	0.50569	0.53447	0.36494	0.37917	0.45041	0.4197	0.35776	0.61457	0.38508	0.45488	0.46355	0.42714	0.44054	0.43271
962.95	0.48188	0.49986	0.54072	0.53064	0.52089	0.41105	0.49376	0.51468	0.42541	0.50137	0.49089	0.59213	0.44793	0.44559	0.46873	0.51802	0.49699	0.28832	0.38197	0.44248	0.53308	0.38178	0.50179	0.53294	0.35877	0.37681	0.44581	0.41724	0.35387	0.61132	0.37917	0.44927	0.45497	0.42409	0.43315	0.43057
963.9	0.47982	0.50044	0.54349	0.53522	0.52492	0.40876	0.49807	0.51413	0.42484	0.5025	0.48588	0.58002	0.44342	0.44218	0.4677	0.51022	0.49146	0.28619	0.38352	0.43902	0.53143	0.37937	0.49748	0.52893	0.35425	0.37025	0.44071	0.41637	0.35162	0.61219	0.37148	0.44305	0.45306	0.42318	0.42831	0.42357
964.82	0.48248	0.49516	0.54035	0.53601	0.52391	0.40358	0.50265	0.51642	0.4234	0.49937	0.48789	0.56541	0.44141	0.43857	0.46142	0.50138	0.48473	0.28792	0.38622	0.44356	0.53294	0.37708	0.49808	0.52654	0.35316	0.36867	0.43576	0.41748	0.34916	0.61493	0.36686	0.44272	0.45191	0.42222	0.42555	0.41856
965.77	0.47682	0.49212	0.5304	0.53076	0.51653	0.3978	0.49599	0.50512	0.41408	0.49441	0.47959	0.54905	0.42854	0.42732	0.45354	0.48589	0.47455	0.28478	0.38266	0.43848	0.52252	0.37095	0.49116	0.51699	0.34257	0.36448	0.42792	0.40798	0.34055	0.6064	0.35529	0.43444	0.44221	0.41585	0.41552	0.40688
966.71	0.482	0.49928	0.53838	0.53076	0.51102	0.39917	0.49302	0.50023	0.40983	0.49137	0.4799	0.53596	0.42922	0.4233	0.45318	0.47729	0.46888	0.28414	0.38316	0.444	0.51708	0.36786	0.48905	0.51299	0.34225	0.36384	0.42948	0.40516	0.33823	0.60324	0.35055	0.4318	0.43768	0.41379	0.41212	0.39956
967.66	0.48325	0.50288	0.54047	0.5288	0.50358	0.40198	0.49271	0.49798	0.40816	0.49099	0.48281	0.52638	0.42946	0.42182	0.4537	0.47141	0.46746	0.28675	0.3842	0.44894	0.51779	0.36704	0.48814	0.51214	0.33974	0.3634	0.42641	0.40378	0.33592	0.60476	0.34487	0.43108	0.43616	0.41229	0.41114	0.39462
968.61	0.48008	0.50299	0.54014	0.52688	0.49456	0.39807	0.48478	0.49379	0.404	0.48517	0.48028	0.51832	0.4294	0.41758	0.45	0.46285	0.46113	0.28806	0.38524	0.45529	0.50866	0.36448	0.48465	0.50725	0.33788	0.36342	0.42981	0.39893	0.33302	0.60528	0.34217	0.42938	0.43235	0.41183	0.40647	0.39193
969.55	0.47782	0.51133	0.54651	0.52757	0.4923	0.40201	0.47757	0.48985	0.40311	0.4884	0.47725	0.51581	0.43114	0.41533	0.45079	0.45786	0.46259	0.2925	0.38953	0.46603	0.502	0.36701	0.48062	0.50917	0.33725	0.36535	0.43575	0.39871	0.3331	0.6066	0.3399	0.42772	0.42879	0.41221	0.40402	0.39173
970.47	0.47156	0.50845	0.54551	0.5277	0.48112	0.39767	0.46872	0.48358	0.39568	0.48753	0.47199	0.51446	0.42933	0.40886	0.44591	0.4491	0.45623	0.29352	0.39159	0.47053	0.49318	0.36543	0.4725	0.50856	0.3337	0.36189	0.43546	0.3977	0.32932	0.60656	0.33389	0.42118	0.42588	0.41035	0.39928	0.39011
971.42	0.46956	0.50197	0.5428	0.52224	0.47262	0.39393	0.45718	0.47698	0.39084	0.48742	0.46978	0.51319	0.42917	0.4011	0.43762	0.44081	0.45324	0.29547	0.39495	0.47643	0.48662	0.36407	0.46737	0.50369	0.33196	0.35912	0.43246	0.39227	0.32702	0.6068	0.32719	0.4183	0.42233	0.4094	0.39433	0.38653
972.37	0.46931	0.50296	0.55003	0.52732	0.46777	0.39761	0.45067	0.47636	0.38948	0.48951	0.47249	0.51747	0.43183	0.39772	0.43584	0.43802	0.45254	0.29788	0.401	0.4924	0.48373	0.36603	0.46622	0.501	0.33094	0.35955	0.43416	0.39475	0.32782	0.61255	0.32813	0.41758	0.42362	0.41028	0.39209	0.38827
973.31	0.47042	0.4978	0.54831	0.52854	0.46229	0.39321	0.44275	0.4701	0.3848	0.48997	0.47289	0.52124	0.42987	0.39578	0.42904	0.43266	0.45144	0.29827	0.40288	0.49958	0.48205	0.36917	0.46365	0.50077	0.33118	0.35937	0.43262	0.39693	0.32608	0.60979	0.32404	0.41418	0.42175	0.4076	0.3881	0.38514
974.26	0.45701	0.48805	0.53718	0.51864	0.44591	0.38067	0.42607	0.45772	0.37699	0.48076	0.46372	0.52139	0.41587	0.38639	0.41624	0.4213	0.44327	0.29001	0.39607	0.49619	0.4708	0.36174	0.45596	0.48828	0.32106	0.35398	0.42344	0.39008	0.31983	0.59805	0.31152	0.40444	0.41611	0.40255	0.37792	0.37349
975.18	0.46093	0.48839	0.53964	0.51903	0.44424	0.38275	0.42584	0.45819	0.37826	0.48347	0.47151	0.52692	0.41838	0.38728	0.41379	0.41624	0.44528	0.29162	0.40118	0.50905	0.47232	0.36948	0.45982	0.4884	0.32446	0.35978	0.4256	0.39087	0.32048	0.6034	0.30919	0.40683	0.41769	0.40672	0.37717	0.37349
976.12	0.4572	0.48834	0.53405	0.52018	0.43556	0.37756	0.41999	0.45313	0.37737	0.47696	0.46919	0.52604	0.41089	0.38399	0.40926	0.41029	0.44074	0.28996	0.39984	0.51067	0.46937	0.36602	0.45513	0.48598	0.32125	0.35795	0.4223	0.39004	0.31543	0.59827	0.30448	0.40114	0.41472	0.40273	0.37105	0.37048
977.07	0.45213	0.48211	0.52432	0.5143	0.4292	0.36701	0.40741	0.44322	0.37155	0.46732	0.46493	0.5228	0.40069	0.37373	0.40069	0.39943	0.43321	0.28345	0.39583	0.50197	0.4612	0.36395	0.44815	0.48059	0.32062	0.35505	0.418	0.3818	0.31052	0.58915	0.29466	0.39317	0.40659	0.39971	0.36502	0.36751
978.01	0.44776	0.48067	0.52041	0.50978	0.42054	0.36762	0.40154	0.43587	0.36808	0.46217	0.4623	0.52005	0.39424	0.36689	0.39473	0.39485	0.43085	0.2834	0.39584	0.49737	0.45589	0.35693	0.44438	0.47496	0.31771	0.35344	0.41129	0.37611	0.30713	0.58805	0.28759	0.3868	0.40208	0.39865	0.35911	0.366
978.96	0.45057	0.47719	0.515	0.51073	0.41856	0.37136	0.40036	0.43261	0.36627	0.46309	0.46334	0.51354	0.39419	0.36285	0.3913	0.39206	0.42532	0.28477	0.39496	0.49281	0.45138	0.35585	0.44421	0.47223	0.32009	0.35275	0.40851	0.37393	0.30324	0.58958	0.28712	0.38468	0.39866	0.39955	0.35723	0.36654
979.88	0.44863	0.47131	0.50528	0.5066	0.41266	0.36567	0.38682	0.42299	0.36411	0.4518	0.45843	0.50252	0.38742	0.35486	0.38275	0.38598	0.41881	0.27903	0.38633	0.477	0.44168	0.34618	0.44071	0.46241	0.32019	0.34678	0.40128	0.36981	0.29716	0.58098	0.28179	0.37921	0.39062	0.39201	0.35356	0.36505
980.82	0.45328	0.4689	0.50243	0.50539	0.41174	0.36539	0.38134	0.41347	0.36246	0.44935	0.46005	0.4948	0.38358	0.35275	0.38003	0.38279	0.41451	0.27617	0.37884	0.46711	0.43837	0.34462	0.44408	0.45989	0.32386	0.34701	0.40306	0.36981	0.29744	0.58065	0.28248	0.37573	0.38834	0.39414	0.35597	0.36823
981.77	0.45394	0.46614	0.49264	0.49965	0.40648	0.36596	0.37637	0.4045	0.36207	0.44309	0.45738	0.47798	0.37749	0.34901	0.37277	0.38008	0.4095	0.27321	0.37091	0.45282	0.42798	0.33579	0.44291	0.45428	0.32168	0.34145	0.39712	0.36861	0.29292	0.57482	0.2798	0.37201	0.38443	0.3897	0.35226	0.36573
982.71	0.45411	0.46609	0.48226	0.4922	0.40173	0.3604	0.36811	0.39567	0.36206	0.43598	0.45347	0.45765	0.37165	0.34611	0.37064	0.37254	0.40305	0.26651	0.36285	0.43527	0.41809	0.33235	0.4419	0.44856	0.32149	0.33801	0.39728	0.36533	0.28908	0.57204	0.27856	0.3689	0.3791	0.38585	0.35182	0.36551
983.63	0.45413	0.46525	0.47706	0.48704	0.39614	0.35736	0.3589	0.38895	0.36008	0.42801	0.45549	0.44098	0.36447	0.34574	0.36799	0.36756	0.39977	0.2594	0.35678	0.42133	0.41336	0.32897	0.44106	0.44631	0.31851	0.33317	0.40041	0.3633	0.28965	0.56769	0.27534	0.36694	0.37417	0.38238	0.35162	0.36947
984.58	0.45276	0.46578	0.47128	0.47902	0.38854	0.35328	0.3508	0.38056	0.35775	0.42129	0.45358	0.42154	0.35809	0.34392	0.36518	0.36572	0.39477	0.25218	0.35109	0.40685	0.40589	0.32364	0.43718	0.44627	0.3124	0.32987	0.40086	0.36153	0.29052	0.56289	0.27365	0.3617	0.36967	0.37847	0.34745	0.37059
985.52	0.44929	0.45971	0.46047	0.464	0.38102	0.34606	0.34184	0.37577	0.3531	0.41061	0.44526	0.39825	0.3488	0.33682	0.35809	0.35915	0.38723	0.24523	0.34449	0.38934	0.39079	0.31267	0.42996	0.44035	0.3056	0.31923	0.39483	0.3552	0.28308	0.55696	0.26615	0.35655	0.36057	0.37025	0.33952	0.36611
986.46	0.44961	0.45912	0.45965	0.45721	0.3757	0.34313	0.33398	0.37339	0.3526	0.403	0.44134	0.38104	0.34614	0.33851	0.35787	0.35576	0.38314	0.24148	0.33848	0.37912	0.38599	0.30765	0.42964	0.43908	0.30127	0.31438	0.39762	0.35364	0.28241	0.55802	0.26255	0.35403	0.35584	0.36705	0.3379	0.3684
987.41	0.45283	0.45042	0.45002	0.44758	0.3674	0.33295	0.32562	0.36502	0.34921	0.39561	0.43637	0.36377	0.34073	0.33609	0.34813	0.35155	0.37703	0.234	0.32791	0.3697	0.38055	0.29798	0.42518	0.43499	0.29507	0.30411	0.39044	0.3498	0.279	0.54679	0.25636	0.35091	0.34854	0.3628	0.33344	0.36801
988.33	0.45677	0.44851	0.44303	0.44122	0.36416	0.32719	0.32182	0.36106	0.34936	0.39056	0.43435	0.34858	0.3368	0.33552	0.3426	0.35132	0.37437	0.23253	0.32389	0.36064	0.37261	0.29013	0.42482	0.43428	0.29236	0.30196	0.38561	0.35012	0.27712	0.54488	0.25611	0.34842	0.34359	0.35899	0.33008	0.37338
989.27	0.44913	0.43962	0.43235	0.42786	0.35357	0.32108	0.31487	0.35398	0.34389	0.37862	0.42547	0.32993	0.32514	0.33118	0.33314	0.3436	0.36717	0.23	0.31401	0.34922	0.36234	0.27489	0.42092	0.42511	0.28495	0.29111	0.37907	0.34193	0.27236	0.53915	0.24983	0.3419	0.33528	0.35216	0.32618	0.36838
990.21	0.44634	0.43409	0.42852	0.42289	0.3471	0.31869	0.30793	0.35064	0.34301	0.37287	0.42586	0.32046	0.32419	0.3358	0.33045	0.34219	0.36833	0.22804	0.30845	0.34319	0.36181	0.27035	0.42099	0.42181	0.28158	0.2901	0.37682	0.33819	0.27369	0.53319	0.24821	0.34115	0.33331	0.3498	0.32608	0.37387
991.16	0.44309	0.42548	0.42037	0.41274	0.33926	0.31044	0.30356	0.34432	0.33881	0.36978	0.42502	0.30788	0.31548	0.33579	0.32142	0.33743	0.36605	0.22424	0.30237	0.33623	0.35667	0.26225	0.41619	0.41796	0.27629	0.28589	0.37436	0.33425	0.27056	0.52462	0.2461	0.33713	0.32852	0.34329	0.32334	0.37489
992.08	0.43317	0.41714	0.41981	0.40478	0.33445	0.31176	0.29888	0.34459	0.33514	0.35803	0.42637	0.29779	0.30816	0.33361	0.3191	0.33386	0.3632	0.22212	0.29689	0.32906	0.35066	0.25193	0.41428	0.41611	0.26873	0.28124	0.37449	0.33117	0.26562	0.52114	0.24176	0.33098	0.32654	0.33793	0.32247	0.37774
993.02	0.42344	0.41142	0.42076	0.39731	0.32718	0.30754	0.29396	0.34133	0.33444	0.35182	0.42341	0.28825	0.30547	0.33626	0.32007	0.32863	0.35992	0.22006	0.29024	0.32322	0.35031	0.24596	0.4114	0.41357	0.26399	0.27488	0.36967	0.32948	0.26216	0.51723	0.23816	0.32804	0.32141	0.33475	0.32215	0.37951
993.96	0.41944	0.40557	0.41944	0.3935	0.31956	0.30367	0.28539	0.34109	0.33183	0.34733	0.42473	0.2811	0.3033	0.33758	0.31797	0.3241	0.35617	0.21536	0.28619	0.31734	0.34522	0.24124	0.40867	0.41405	0.25925	0.27404	0.36475	0.32685	0.25755	0.51158	0.23474	0.32626	0.31522	0.32839	0.32232	0.38705
994.9	0.4146	0.40673	0.41694	0.38779	0.3183	0.30279	0.2849	0.33873	0.32788	0.34403	0.42567	0.27196	0.30258	0.33719	0.3145	0.31831	0.3535	0.2114	0.28267	0.31345	0.34171	0.23769	0.40565	0.41425	0.25658	0.27256	0.36179	0.32622	0.25604	0.50911	0.23223	0.32459	0.30897	0.32227	0.32452	0.39087
995.82	0.40657	0.399	0.40568	0.38153	0.31052	0.29467	0.27798	0.33189	0.31944	0.3307	0.42556	0.26084	0.29699	0.33313	0.30987	0.3117	0.34445	0.20293	0.27579	0.30376	0.33415	0.22822	0.401	0.40924	0.25177	0.26546	0.35223	0.31881	0.25112	0.49931	0.22467	0.32007	0.30008	0.31826	0.31999	0.38673
996.77	0.3986	0.39569	0.39681	0.37762	0.3031	0.28598	0.27037	0.32386	0.31051	0.32468	0.4294	0.24876	0.28959	0.33026	0.30451	0.30603	0.33764	0.19649	0.26953	0.29401	0.32666	0.22533	0.39564	0.40694	0.24763	0.26252	0.34504	0.31593	0.24956	0.494	0.22227	0.31771	0.29008	0.31148	0.31981	0.38262
997.71	0.39485	0.39205	0.39228	0.37569	0.29727	0.2875	0.26568	0.32336	0.30315	0.31256	0.43543	0.23894	0.2839	0.32727	0.29957	0.3025	0.33097	0.19172	0.26491	0.29024	0.32236	0.21961	0.39231	0.40509	0.24676	0.25978	0.34309	0.31108	0.24936	0.49148	0.21904	0.31665	0.28796	0.30484	0.31973	0.384
998.65	0.39112	0.39146	0.39072	0.37449	0.29546	0.27955	0.26488	0.31915	0.30033	0.30431	0.44189	0.22926	0.28262	0.32494	0.2956	0.30262	0.32882	0.18461	0.26167	0.28783	0.32347	0.21837	0.38815	0.40371	0.24414	0.25512	0.33833	0.31201	0.24833	0.48508	0.21412	0.31476	0.28455	0.30452	0.31856	0.37769
999.57	0.38262	0.38411	0.37891	0.37001	0.28247	0.27062	0.25723	0.31699	0.297	0.28908	0.44377	0.21714	0.27216	0.32194	0.28983	0.29744	0.32013	0.17899	0.25522	0.28313	0.32042	0.21123	0.38466	0.39987	0.23466	0.24894	0.32824	0.30806	0.2429	0.48083	0.20739	0.31028	0.27878	0.30137	0.31446	0.36815
1000.5	0.37397	0.38121	0.37695	0.36514	0.27689	0.26957	0.25013	0.31728	0.29411	0.27776	0.44031	0.20971	0.26806	0.32031	0.28594	0.29364	0.31636	0.17569	0.25251	0.2804	0.31858	0.20831	0.38398	0.39895	0.22936	0.24772	0.32153	0.30764	0.24034	0.48104	0.20623	0.30938	0.27436	0.29935	0.31539	0.36471
1001.5	0.36394	0.37273	0.37217	0.35385	0.2689	0.26254	0.23926	0.31557	0.28874	0.26333	0.43215	0.20009	0.25991	0.31062	0.28248	0.28636	0.30942	0.1705	0.24534	0.27764	0.31722	0.20074	0.37806	0.39213	0.2227	0.2402	0.31042	0.30123	0.23459	0.47467	0.19872	0.30639	0.26984	0.29402	0.30867	0.35017
1002.4	0.35039	0.36177	0.35964	0.33871	0.25691	0.24688	0.22418	0.30699	0.27769	0.24587	0.41754	0.18618	0.24996	0.29525	0.27346	0.27662	0.30183	0.15842	0.23309	0.266	0.30946	0.19344	0.36993	0.38213	0.21178	0.23108	0.29726	0.29236	0.22487	0.4605	0.18867	0.29783	0.25905	0.28603	0.29966	0.32416
1003.3	0.34643	0.35333	0.34885	0.33078	0.25036	0.23994	0.2138	0.30363	0.27108	0.23221	0.41355	0.17824	0.24663	0.28808	0.26948	0.26932	0.29419	0.15563	0.22519	0.2592	0.30648	0.18769	0.3685	0.37749	0.20763	0.22687	0.29081	0.28459	0.2196	0.45685	0.18466	0.29403	0.25536	0.28164	0.29597	0.3112
1004.3	0.3428	0.35145	0.35303	0.32738	0.25084	0.2413	0.20482	0.30134	0.26587	0.22786	0.41371	0.17375	0.24378	0.2816	0.26845	0.26668	0.29022	0.15285	0.22059	0.25508	0.30812	0.18739	0.36817	0.3737	0.20906	0.22472	0.29065	0.28248	0.21725	0.45409	0.1834	0.29151	0.25218	0.28075	0.29318	0.30332
1005.2	0.33899	0.34878	0.3524	0.32731	0.24937	0.23157	0.19814	0.29859	0.26065	0.22351	0.41306	0.16642	0.24364	0.2729	0.26556	0.26518	0.28628	0.15038	0.21539	0.25455	0.3105	0.18699	0.36419	0.36826	0.20837	0.22061	0.2878	0.28111	0.21509	0.44871	0.17767	0.29114	0.24896	0.27684	0.28809	0.28955
1006.1	0.33653	0.3536	0.35175	0.32881	0.25025	0.22947	0.19607	0.29507	0.25717	0.21711	0.41585	0.16025	0.24532	0.27426	0.26078	0.26523	0.28298	0.14932	0.21358	0.24872	0.30977	0.18606	0.36441	0.3636	0.2099	0.22141	0.28898	0.2799	0.21367	0.44814	0.178	0.2887	0.24605	0.27512	0.28555	0.28494
1007.1	0.33862	0.35866	0.35687	0.33264	0.25203	0.23071	0.19658	0.29322	0.25729	0.22071	0.42838	0.15948	0.2475	0.27494	0.25916	0.26794	0.28143	0.15242	0.21626	0.24964	0.30998	0.18656	0.36508	0.36204	0.21027	0.22314	0.28733	0.28185	0.21279	0.45233	0.17941	0.28839	0.2435	0.27704	0.28268	0.28435
1008	0.33557	0.36019	0.36504	0.33422	0.25006	0.23273	0.19636	0.2932	0.25781	0.22418	0.43558	0.1563	0.24646	0.2706	0.25788	0.26771	0.28043	0.15179	0.21514	0.25181	0.31349	0.18785	0.36685	0.35927	0.21078	0.22584	0.28762	0.2828	0.21515	0.45461	0.18042	0.28793	0.2432	0.27747	0.28012	0.28129
1008.9	0.3272	0.35359	0.35835	0.32698	0.24368	0.21879	0.18832	0.28574	0.24896	0.21509	0.43068	0.14847	0.23928	0.25898	0.24835	0.26378	0.27153	0.14802	0.20707	0.24512	0.30548	0.18022	0.36186	0.35035	0.20358	0.21842	0.27704	0.2749	0.21057	0.45081	0.17283	0.28177	0.23512	0.27166	0.27246	0.26487
1009.9	0.32415	0.34866	0.36021	0.32505	0.23901	0.21813	0.1859	0.28583	0.24763	0.21212	0.43236	0.14667	0.23446	0.25051	0.24343	0.26208	0.26711	0.147	0.20401	0.24346	0.30242	0.17801	0.35906	0.34733	0.19781	0.21574	0.27235	0.27222	0.20849	0.45152	0.17416	0.27761	0.23229	0.27325	0.27023	0.25898
1010.8	0.32233	0.34367	0.35823	0.32107	0.23432	0.21151	0.18477	0.28423	0.24938	0.21031	0.43418	0.14586	0.22996	0.24176	0.24018	0.25967	0.26287	0.14121	0.20157	0.24327	0.30037	0.17635	0.35579	0.34311	0.19288	0.21324	0.26775	0.26916	0.20787	0.44803	0.17143	0.27564	0.22813	0.27495	0.26794	0.25052
1011.7	0.31201	0.33486	0.35471	0.31251	0.22766	0.20508	0.17873	0.27971	0.24742	0.20151	0.43227	0.14041	0.2246	0.22928	0.23259	0.25168	0.25436	0.13599	0.19482	0.23709	0.2962	0.17013	0.35163	0.33505	0.18977	0.20547	0.26345	0.26182	0.20615	0.44085	0.16747	0.27045	0.22373	0.2711	0.26656	0.24145
1012.7	0.30527	0.32898	0.34784	0.30752	0.22848	0.19535	0.17363	0.27545	0.2452	0.1905	0.42639	0.13688	0.21816	0.21949	0.22587	0.2479	0.24621	0.12987	0.18839	0.22752	0.28989	0.16699	0.34554	0.32648	0.1848	0.19879	0.25915	0.25969	0.20277	0.43294	0.1603	0.26583	0.21765	0.26997	0.26365	0.23204
1013.6	0.30318	0.32519	0.35206	0.31004	0.22813	0.19222	0.178	0.27719	0.25268	0.19046	0.43375	0.13697	0.2193	0.21737	0.22583	0.2496	0.24724	0.12765	0.18992	0.22843	0.29088	0.16947	0.3422	0.32619	0.18249	0.19916	0.26259	0.26312	0.20412	0.4294	0.1615	0.26898	0.21837	0.27207	0.26227	0.23323
1014.5	0.2983	0.32627	0.34694	0.30379	0.22597	0.18674	0.17797	0.27476	0.25575	0.19135	0.43496	0.13269	0.21497	0.2129	0.22161	0.24669	0.2435	0.12577	0.18385	0.22208	0.28883	0.16848	0.34114	0.32004	0.18233	0.19548	0.26133	0.26213	0.20464	0.42326	0.15702	0.26731	0.21561	0.26846	0.25863	0.22742
1015.5	0.29123	0.32087	0.34026	0.3024	0.22196	0.17957	0.17387	0.27126	0.25311	0.1885	0.42637	0.12915	0.21153	0.20447	0.2136	0.24345	0.23879	0.12241	0.17825	0.21645	0.28027	0.16561	0.3363	0.31565	0.17753	0.18993	0.25782	0.2609	0.20057	0.41652	0.15223	0.26494	0.21137	0.26531	0.25544	0.2207
1016.4	0.29507	0.32143	0.33917	0.30758	0.22516	0.1746	0.17668	0.27256	0.25574	0.18772	0.42084	0.12958	0.21051	0.2026	0.21349	0.24541	0.23744	0.1238	0.17773	0.21582	0.27976	0.16659	0.33357	0.31634	0.17527	0.19111	0.25917	0.26353	0.2004	0.41205	0.15128	0.26462	0.21273	0.26936	0.25275	0.21773
1017.3	0.29637	0.32382	0.34024	0.30817	0.22319	0.17581	0.18076	0.27477	0.26171	0.19026	0.42312	0.12995	0.21098	0.2029	0.21316	0.24404	0.23775	0.12867	0.17903	0.21893	0.28023	0.16724	0.33225	0.31864	0.1771	0.19089	0.25703	0.26577	0.20093	0.41182	0.15417	0.26653	0.21397	0.26981	0.25331	0.21547
1018.3	0.29261	0.32145	0.32874	0.29975	0.21905	0.16972	0.17717	0.27115	0.26087	0.18403	0.41228	0.12652	0.20651	0.19381	0.20538	0.23591	0.23038	0.12564	0.1715	0.21103	0.27265	0.16128	0.32702	0.3123	0.17229	0.18192	0.24773	0.2624	0.19666	0.40296	0.14674	0.2628	0.21085	0.26621	0.24873	0.20683
1019.2	0.29821	0.32195	0.33156	0.30337	0.22237	0.17415	0.17944	0.27226	0.26648	0.17813	0.41328	0.12981	0.20652	0.19512	0.20527	0.23505	0.22967	0.12869	0.17565	0.21427	0.27222	0.15975	0.32564	0.31137	0.17376	0.18151	0.24896	0.26512	0.19545	0.40206	0.14704	0.26378	0.21289	0.26899	0.25006	0.20996
1020.1	0.30114	0.32307	0.33592	0.30324	0.22511	0.17262	0.18035	0.27704	0.27448	0.17774	0.41882	0.13345	0.20588	0.19636	0.20731	0.23379	0.22975	0.1337	0.17713	0.21708	0.27743	0.16172	0.329	0.31043	0.17305	0.17885	0.24773	0.26626	0.19661	0.40161	0.14426	0.26475	0.21652	0.27123	0.25236	0.21308
1021.1	0.29944	0.32065	0.33388	0.30242	0.22276	0.16874	0.17679	0.27601	0.27667	0.18036	0.41334	0.13249	0.2031	0.19517	0.20206	0.22719	0.22555	0.13262	0.17263	0.21602	0.27453	0.15989	0.32887	0.30655	0.17156	0.17514	0.24355	0.26453	0.19436	0.39778	0.1363	0.26701	0.21392	0.26901	0.2538	0.20991
1022	0.29711	0.31551	0.33367	0.30026	0.21993	0.16264	0.17432	0.27545	0.27425	0.17899	0.40643	0.13127	0.20072	0.18915	0.19896	0.22616	0.22099	0.12982	0.16905	0.21747	0.26791	0.15622	0.32526	0.30136	0.16631	0.16664	0.2395	0.25923	0.19088	0.39122	0.12971	0.26666	0.20893	0.26734	0.25255	0.20566
1022.9	0.29964	0.3158	0.33998	0.30552	0.22292	0.16447	0.1734	0.2787	0.27459	0.1841	0.40709	0.13404	0.20024	0.18974	0.20241	0.22697	0.22206	0.13189	0.17018	0.22087	0.26416	0.16128	0.32699	0.30211	0.17116	0.16795	0.24319	0.26001	0.19134	0.39041	0.12763	0.26894	0.20806	0.27035	0.2589	0.20373
1023.9	0.29529	0.31291	0.33985	0.30198	0.21953	0.15429	0.16812	0.27415	0.2707	0.18675	0.39855	0.13356	0.19969	0.18423	0.20159	0.22458	0.21893	0.12582	0.16712	0.21569	0.2583	0.15929	0.32359	0.30153	0.16444	0.16135	0.2366	0.25223	0.18849	0.38571	0.11807	0.26764	0.20338	0.26617	0.25545	0.19425
1024.8	0.29439	0.31282	0.34052	0.30617	0.21798	0.15345	0.16875	0.2736	0.27126	0.19026	0.39286	0.134	0.19991	0.18591	0.20317	0.2252	0.21867	0.12515	0.16661	0.21599	0.25511	0.15868	0.32514	0.3024	0.16781	0.16087	0.2385	0.25108	0.18972	0.38463	0.1156	0.2683	0.20067	0.2662	0.25589	0.19021
1025.7	0.29276	0.31585	0.34301	0.30505	0.21883	0.15344	0.16932	0.27512	0.27124	0.19469	0.39385	0.13775	0.20204	0.18604	0.20557	0.22696	0.22007	0.1244	0.16933	0.21744	0.25592	0.15899	0.32424	0.30197	0.16814	0.15654	0.23591	0.2504	0.18902	0.38639	0.11307	0.26841	0.19771	0.26348	0.25422	0.18661
1026.7	0.29007	0.31737	0.33775	0.3038	0.21878	0.15312	0.16398	0.27275	0.27157	0.19986	0.38215	0.14005	0.20079	0.18581	0.20483	0.22367	0.22025	0.12391	0.16927	0.21373	0.258	0.15891	0.32168	0.29959	0.1651	0.15341	0.23358	0.24986	0.18733	0.38457	0.10645	0.2655	0.19406	0.25965	0.24909	0.17858
1027.6	0.28794	0.32342	0.34142	0.3108	0.21727	0.15261	0.16415	0.27293	0.27255	0.20589	0.37931	0.14345	0.20243	0.18884	0.20706	0.22439	0.21751	0.12724	0.17115	0.21652	0.2622	0.15698	0.32527	0.2995	0.16412	0.1549	0.23314	0.2512	0.18618	0.38661	0.10554	0.26421	0.19342	0.25691	0.2482	0.18145
1028.5	0.29124	0.32564	0.33978	0.31622	0.21773	0.15286	0.16295	0.2758	0.27264	0.20959	0.37614	0.14363	0.20607	0.19145	0.21112	0.22448	0.21723	0.12995	0.1694	0.22134	0.2624	0.16019	0.32781	0.29694	0.16572	0.15993	0.23661	0.2551	0.1838	0.38467	0.10425	0.2662	0.19233	0.25523	0.24867	0.17848
1029.4	0.2899	0.32569	0.34295	0.31572	0.21898	0.15144	0.1593	0.27641	0.27111	0.21414	0.37012	0.14198	0.20999	0.18752	0.21198	0.22236	0.21488	0.13148	0.1699	0.22354	0.26011	0.16115	0.32527	0.29393	0.16474	0.15497	0.23366	0.25455	0.1795	0.38155	0.09936	0.26342	0.19011	0.24866	0.24163	0.17303
1030.4	0.28909	0.32645	0.34503	0.31764	0.21931	0.1509	0.15684	0.27428	0.27169	0.21183	0.36026	0.14019	0.21452	0.1874	0.21502	0.22334	0.21555	0.13428	0.16962	0.22726	0.25978	0.16324	0.3255	0.29231	0.16292	0.15464	0.23582	0.25645	0.17993	0.38025	0.097263	0.26155	0.18912	0.24604	0.2386	0.17042
1031.3	0.29051	0.33033	0.35457	0.31997	0.22219	0.14964	0.16156	0.27295	0.27151	0.21314	0.35831	0.1412	0.2212	0.1936	0.21731	0.22343	0.21472	0.13956	0.17277	0.23163	0.25415	0.16477	0.33117	0.29202	0.16629	0.157	0.24129	0.25538	0.18018	0.38053	0.099334	0.26292	0.18741	0.24559	0.23663	0.17313
1032.2	0.29007	0.32907	0.35335	0.3131	0.22099	0.14024	0.15713	0.26834	0.26866	0.21146	0.3462	0.13762	0.22509	0.18946	0.21455	0.22241	0.21262	0.13656	0.17154	0.23013	0.24412	0.16128	0.32768	0.28671	0.16281	0.1509	0.2383	0.24941	0.17789	0.37617	0.092765	0.25953	0.18016	0.23792	0.22734	0.16172
1033.2	0.27961	0.331	0.35368	0.30618	0.22183	0.13424	0.1516	0.2649	0.26643	0.20869	0.33601	0.13644	0.22522	0.1872	0.21139	0.21917	0.2083	0.13654	0.16982	0.22513	0.24191	0.15583	0.3251	0.28303	0.16117	0.14396	0.23431	0.24518	0.17704	0.37237	0.088744	0.25355	0.17283	0.23394	0.22111	0.15352
1034.1	0.27854	0.33648	0.3507	0.30593	0.22678	0.13554	0.15007	0.26382	0.26407	0.20891	0.33291	0.13589	0.23207	0.19283	0.21087	0.22086	0.20697	0.13674	0.168	0.22445	0.23849	0.15592	0.3247	0.27897	0.15885	0.14742	0.23299	0.24432	0.17906	0.37312	0.087427	0.25454	0.16694	0.23273	0.21978	0.14997
1035	0.27264	0.33216	0.3452	0.30303	0.22295	0.12467	0.1442	0.26139	0.26031	0.20348	0.32372	0.1334	0.23077	0.18718	0.20298	0.21617	0.20122	0.13527	0.16435	0.21617	0.22276	0.15075	0.31965	0.2722	0.1553	0.1389	0.22658	0.23475	0.17481	0.36856	0.082539	0.24881	0.15727	0.22539	0.21024	0.13819
1036	0.26779	0.33145	0.34181	0.30172	0.21808	0.11594	0.13972	0.2608	0.26195	0.20161	0.3178	0.1301	0.23258	0.1805	0.19898	0.21337	0.19577	0.13056	0.15717	0.21084	0.21824	0.14894	0.31759	0.26639	0.15162	0.13502	0.21971	0.2316	0.17362	0.36559	0.078238	0.24374	0.15351	0.21881	0.20571	0.12505
1036.9	0.26068	0.32984	0.34256	0.30206	0.21809	0.11043	0.13498	0.25918	0.26332	0.19578	0.3124	0.12847	0.23299	0.17703	0.19605	0.21281	0.19329	0.13017	0.15195	0.2075	0.21246	0.15112	0.31438	0.26345	0.1504	0.13372	0.21857	0.22744	0.17258	0.36048	0.077304	0.23952	0.14828	0.21466	0.19954	0.11723
1037.8	0.26195	0.32881	0.34592	0.30283	0.21702	0.10685	0.13454	0.26177	0.26809	0.19467	0.30721	0.12599	0.23518	0.173	0.19046	0.21215	0.19278	0.13453	0.14984	0.20761	0.20738	0.15403	0.31459	0.25984	0.14938	0.13334	0.21984	0.22431	0.17069	0.36118	0.076154	0.23946	0.14642	0.21003	0.19573	0.11121
1038.8	0.25516	0.32273	0.34367	0.2958	0.20765	0.093461	0.13094	0.25866	0.26723	0.18421	0.29934	0.12242	0.22948	0.15812	0.18073	0.20843	0.18774	0.13248	0.14411	0.2021	0.19977	0.15025	0.31096	0.25305	0.1467	0.12688	0.21408	0.21645	0.1647	0.35615	0.070166	0.23206	0.13932	0.20231	0.18741	0.098881
1039.7	0.25457	0.32221	0.34771	0.29431	0.20533	0.091516	0.12804	0.25812	0.2703	0.18504	0.29948	0.1205	0.22542	0.15197	0.17717	0.20728	0.18625	0.13158	0.1372	0.2018	0.20084	0.15178	0.31316	0.24948	0.14745	0.1292	0.21478	0.21599	0.16108	0.35507	0.065599	0.22971	0.13745	0.19988	0.18698	0.093427
1040.6	0.24955	0.3169	0.34572	0.28637	0.20317	0.084466	0.12014	0.2568	0.26619	0.17395	0.29338	0.11549	0.21463	0.14	0.17232	0.20342	0.18438	0.13384	0.13293	0.19774	0.19281	0.14857	0.3062	0.24422	0.14479	0.12347	0.21069	0.20762	0.15603	0.35095	0.059863	0.22465	0.13043	0.19326	0.17981	0.088524
1041.5	0.2487	0.31464	0.34569	0.28251	0.19995	0.079011	0.11991	0.25703	0.26161	0.17004	0.28839	0.1113	0.20612	0.13203	0.17028	0.19702	0.18368	0.13653	0.12895	0.19224	0.18861	0.14499	0.30528	0.23834	0.14326	0.11961	0.20737	0.2013	0.15181	0.34952	0.056068	0.21988	0.12683	0.19011	0.17666	0.084435
1042.5	0.24097	0.30715	0.33561	0.27652	0.18985	0.068076	0.11494	0.25355	0.25243	0.15645	0.28297	0.10697	0.18994	0.11948	0.16693	0.19158	0.17863	0.13066	0.12083	0.1844	0.17655	0.13768	0.29905	0.23152	0.13744	0.11615	0.19801	0.19309	0.14595	0.34467	0.049788	0.2112	0.11661	0.18269	0.16879	0.076909
1043.4	0.24508	0.30593	0.33714	0.27722	0.188	0.067901	0.11087	0.25335	0.2504	0.15274	0.2811	0.10643	0.181	0.11204	0.16418	0.18767	0.17701	0.136	0.11635	0.17888	0.17232	0.13336	0.29746	0.2326	0.13582	0.1135	0.19821	0.18951	0.1443	0.34599	0.047821	0.2068	0.11215	0.17963	0.16611	0.07588
1044.3	0.2393	0.30027	0.32966	0.27346	0.18616	0.057214	0.10968	0.25103	0.24564	0.14529	0.27714	0.1031	0.16796	0.10385	0.16324	0.18587	0.17257	0.13489	0.114	0.17184	0.16218	0.12713	0.29321	0.22834	0.13073	0.10922	0.1932	0.18227	0.14217	0.34356	0.044882	0.20203	0.10731	0.17713	0.16199	0.069445
1045.2	0.23667	0.29411	0.31815	0.27005	0.17842	0.044708	0.10121	0.24568	0.23879	0.13885	0.2695	0.098912	0.15481	0.097219	0.1576	0.18702	0.16842	0.13201	0.10802	0.16118	0.15232	0.12189	0.29126	0.22413	0.12621	0.10745	0.18908	0.17594	0.13427	0.34043	0.038602	0.19311	0.10117	0.17272	0.15822	0.060693
1046.2	0.23895	0.29075	0.31552	0.27017	0.17857	0.041357	0.10016	0.24839	0.24318	0.14072	0.27006	0.098058	0.1452	0.092492	0.15575	0.19271	0.16767	0.13522	0.10736	0.15874	0.15185	0.12135	0.29096	0.22336	0.12377	0.10537	0.18713	0.17445	0.13262	0.34274	0.037339	0.19141	0.099594	0.17248	0.15804	0.05719
1047.1	0.23758	0.28631	0.31434	0.26507	0.17845	0.035781	0.098024	0.24351	0.24175	0.13893	0.26606	0.095569	0.13853	0.088109	0.15078	0.19291	0.16564	0.13351	0.10567	0.15261	0.14322	0.11726	0.2892	0.2197	0.12031	0.099039	0.18525	0.16741	0.12977	0.34123	0.034056	0.18477	0.10045	0.1694	0.15567	0.050245
1048	0.23049	0.28191	0.31086	0.25994	0.17484	0.030324	0.097869	0.24442	0.24241	0.13554	0.26504	0.092152	0.12961	0.088416	0.15022	0.19302	0.16037	0.13174	0.1072	0.149	0.13776	0.11554	0.29197	0.21697	0.11456	0.097	0.18235	0.16277	0.12591	0.34041	0.032591	0.18324	0.10221	0.17022	0.15591	0.046758
1049	0.22747	0.27801	0.30946	0.25215	0.17074	0.030512	0.096815	0.24458	0.24131	0.12524	0.26111	0.090185	0.125	0.085878	0.14624	0.1908	0.15568	0.13192	0.10682	0.14403	0.13235	0.11314	0.29235	0.21776	0.10826	0.092805	0.18025	0.15604	0.1201	0.34016	0.03289	0.17692	0.099969	0.16463	0.15507	0.043462
1049.9	0.22499	0.27738	0.31333	0.25476	0.17483	0.033581	0.10368	0.24759	0.2462	0.12273	0.26321	0.090969	0.12311	0.084057	0.1475	0.19079	0.15329	0.1328	0.11001	0.14658	0.12919	0.11127	0.29598	0.22075	0.1048	0.092381	0.18079	0.15517	0.12187	0.34554	0.034166	0.17904	0.10167	0.16574	0.15644	0.044468
1050.8	0.21283	0.27303	0.30547	0.24482	0.16449	0.032498	0.099	0.24064	0.24409	0.11111	0.26094	0.086217	0.11631	0.083252	0.14216	0.1827	0.14471	0.12554	0.10894	0.14154	0.11759	0.1063	0.29543	0.21913	0.095901	0.087539	0.177	0.14606	0.11505	0.34448	0.02881	0.17354	0.097512	0.16024	0.15155	0.039629
1051.7	0.21086	0.2737	0.30081	0.24153	0.15917	0.028935	0.099021	0.24083	0.24772	0.10269	0.25817	0.085252	0.11483	0.084265	0.14148	0.17825	0.13986	0.12385	0.11081	0.13737	0.11494	0.10663	0.29861	0.22331	0.091024	0.083014	0.17605	0.14029	0.11187	0.34815	0.029153	0.17281	0.094149	0.15725	0.15136	0.040065
1052.7	0.20714	0.26933	0.29494	0.2368	0.15741	0.02654	0.097679	0.23468	0.24857	0.097975	0.25556	0.084408	0.10834	0.079212	0.13875	0.17677	0.13928	0.11812	0.1085	0.13265	0.10604	0.10309	0.29505	0.22341	0.085868	0.075873	0.17164	0.13367	0.10635	0.34517	0.028903	0.16676	0.088671	0.15017	0.1474	0.034771
1053.6	0.20338	0.26507	0.28806	0.23643	0.15263	0.02386	0.094415	0.22974	0.2502	0.095538	0.25204	0.082549	0.10465	0.074424	0.13659	0.17463	0.13763	0.1124	0.10931	0.12837	0.099124	0.099131	0.29624	0.223	0.081319	0.072705	0.16728	0.1317	0.10285	0.34376	0.025029	0.16397	0.086754	0.14792	0.14362	0.036509
1054.5	0.19931	0.26251	0.28464	0.23421	0.14394	0.022939	0.090037	0.22754	0.25287	0.089037	0.25313	0.080262	0.1021	0.075577	0.13459	0.17158	0.13424	0.10625	0.10911	0.12446	0.097832	0.097692	0.29752	0.22331	0.076471	0.069422	0.16185	0.12763	0.098727	0.34278	0.02383	0.16223	0.085441	0.14213	0.14021	0.033925
1055.4	0.19807	0.25772	0.27916	0.23188	0.14199	0.018092	0.091269	0.22537	0.25617	0.08486	0.24447	0.081475	0.09871	0.068755	0.13209	0.16884	0.13095	0.099854	0.10856	0.12235	0.093655	0.093477	0.29799	0.22345	0.072557	0.062983	0.15553	0.12587	0.095874	0.3405	0.024381	0.15858	0.084553	0.13872	0.13818	0.033332
1056.4	0.19364	0.25343	0.27815	0.23172	0.14072	0.020656	0.090955	0.22097	0.25614	0.081411	0.24133	0.079753	0.093424	0.066625	0.1311	0.16664	0.1281	0.095437	0.10868	0.12304	0.090265	0.091501	0.29726	0.22312	0.069927	0.058019	0.15157	0.12328	0.092543	0.33811	0.024833	0.15551	0.082207	0.13643	0.1344	0.033097
1057.3	0.18984	0.24986	0.28052	0.23433	0.13819	0.017304	0.08763	0.21937	0.25547	0.079016	0.2315	0.077996	0.090015	0.063983	0.12817	0.16051	0.12449	0.090927	0.10608	0.12301	0.089961	0.08967	0.29789	0.2231	0.065398	0.052887	0.14851	0.11932	0.089908	0.33504	0.022549	0.15438	0.081244	0.13605	0.12924	0.029109
1058.2	0.18935	0.24992	0.28877	0.23686	0.13905	0.017413	0.089699	0.21944	0.25483	0.080335	0.23306	0.078321	0.088685	0.06497	0.12546	0.15893	0.12242	0.089426	0.10375	0.12705	0.094511	0.093329	0.29849	0.22254	0.066686	0.049506	0.14873	0.11508	0.091634	0.33435	0.028407	0.15636	0.079361	0.13339	0.12666	0.027443
1059.2	0.18522	0.24355	0.28529	0.23044	0.13606	0.015781	0.086669	0.21525	0.25057	0.078952	0.22162	0.076499	0.082602	0.058319	0.11824	0.15236	0.12023	0.083848	0.10012	0.12751	0.088528	0.089978	0.29441	0.22006	0.06324	0.037963	0.14445	0.11051	0.087312	0.33119	0.028423	0.15194	0.074527	0.13267	0.12119	0.022851
1060.1	0.18255	0.24336	0.29114	0.23361	0.13545	0.021357	0.08386	0.21583	0.24431	0.078017	0.22076	0.074849	0.081672	0.057262	0.11242	0.15168	0.12494	0.082237	0.098154	0.12601	0.087452	0.09234	0.29428	0.22342	0.063726	0.03769	0.14513	0.11079	0.088233	0.33191	0.029421	0.15268	0.074528	0.13281	0.12038	0.023816
1061	0.18652	0.23996	0.29523	0.23725	0.13669	0.023567	0.078051	0.21415	0.23893	0.082586	0.21668	0.075377	0.080891	0.053001	0.10511	0.15501	0.12913	0.079806	0.09446	0.12792	0.084105	0.091891	0.29386	0.22538	0.062853	0.03647	0.14175	0.11284	0.086422	0.3299	0.02819	0.15308	0.073967	0.13251	0.11957	0.024015
1061.9	0.19067	0.242	0.29677	0.23516	0.13426	0.028885	0.076723	0.21382	0.2382	0.083094	0.21235	0.075058	0.07921	0.051007	0.10178	0.15737	0.1313	0.07653	0.092273	0.12824	0.079887	0.094322	0.29262	0.22498	0.065492	0.037865	0.14158	0.11437	0.085374	0.33163	0.031334	0.15259	0.072549	0.13016	0.1194	0.02861
1062.8	0.18248	0.24556	0.29112	0.22724	0.12768	0.028737	0.069288	0.21003	0.23162	0.077204	0.1973	0.072683	0.068252	0.046358	0.093438	0.15273	0.13316	0.070999	0.08716	0.12323	0.067789	0.089401	0.28814	0.22621	0.061861	0.035709	0.13691	0.11238	0.081425	0.32939	0.025792	0.14909	0.069032	0.12796	0.11665	0.022628
1063.8	0.18127	0.25055	0.29337	0.22858	0.12969	0.037415	0.069962	0.2086	0.22581	0.081359	0.1994	0.074504	0.06319	0.044629	0.091145	0.15546	0.1364	0.071936	0.085526	0.12103	0.071383	0.090048	0.28893	0.22837	0.062128	0.040002	0.13957	0.11197	0.081623	0.33486	0.028836	0.14972	0.06869	0.12589	0.11799	0.024619
1064.7	0.18293	0.25033	0.29449	0.22636	0.12955	0.041603	0.071069	0.20796	0.22482	0.080817	0.19908	0.077059	0.05984	0.04257	0.086936	0.15632	0.13579	0.069807	0.083391	0.12386	0.072773	0.089088	0.28721	0.22628	0.061292	0.03834	0.14129	0.11233	0.079024	0.33675	0.03255	0.15109	0.064234	0.12582	0.11827	0.022268
1065.6	0.17936	0.25453	0.29195	0.2254	0.12808	0.048279	0.073264	0.2113	0.22422	0.081907	0.20278	0.076713	0.05356	0.040603	0.085123	0.15646	0.13733	0.068776	0.082018	0.12303	0.077125	0.08942	0.28758	0.22505	0.062372	0.040731	0.14399	0.11371	0.078176	0.3399	0.036571	0.1525	0.064716	0.12822	0.11964	0.022851
1066.5	0.17248	0.25194	0.28908	0.22452	0.12676	0.048912	0.07634	0.20792	0.21821	0.076513	0.20294	0.076991	0.050704	0.037696	0.079327	0.15668	0.13934	0.068147	0.082283	0.11924	0.077711	0.085259	0.28651	0.22641	0.061713	0.037862	0.14487	0.11393	0.076506	0.34572	0.037194	0.15215	0.062056	0.12869	0.11684	0.02227
1067.5	0.17363	0.24623	0.29004	0.21909	0.12782	0.051113	0.078807	0.20881	0.2168	0.073061	0.20534	0.078419	0.050419	0.032581	0.076879	0.15945	0.14097	0.069412	0.079867	0.12185	0.082293	0.082465	0.28574	0.22581	0.060822	0.035916	0.1482	0.11512	0.077306	0.34756	0.041088	0.15473	0.057538	0.12925	0.11564	0.027352
1068.4	0.17456	0.24659	0.29497	0.21674	0.12959	0.050868	0.081003	0.21057	0.21741	0.069393	0.20413	0.079211	0.050943	0.034045	0.072851	0.15926	0.14169	0.068636	0.078942	0.12063	0.080787	0.081146	0.28451	0.22805	0.060851	0.036103	0.1514	0.11712	0.078789	0.3433	0.043531	0.15858	0.055807	0.13289	0.11521	0.037032
1069.3	0.17161	0.24624	0.29258	0.212	0.13018	0.050586	0.081463	0.20804	0.21047	0.062021	0.19818	0.074808	0.046317	0.032965	0.069214	0.16064	0.14188	0.067606	0.073707	0.11519	0.078612	0.077381	0.28483	0.22945	0.059382	0.035918	0.15098	0.11511	0.077784	0.34668	0.042812	0.16129	0.053071	0.13278	0.1125	0.040743
1070.2	0.16851	0.24313	0.29722	0.21125	0.13172	0.048148	0.085998	0.20688	0.20945	0.059904	0.19971	0.075035	0.043335	0.030311	0.068084	0.16196	0.14075	0.068831	0.071969	0.11368	0.076076	0.075483	0.2857	0.2306	0.059233	0.036415	0.15664	0.11554	0.082088	0.35079	0.045308	0.16348	0.049208	0.13359	0.11269	0.047823
1071.2	0.16066	0.2401	0.29157	0.20067	0.12758	0.038929	0.080558	0.2034	0.19989	0.054675	0.19515	0.06911	0.032243	0.024816	0.05984	0.15593	0.13221	0.061439	0.060883	0.10657	0.068781	0.066749	0.28136	0.22841	0.051936	0.032447	0.15236	0.10661	0.081678	0.34346	0.040031	0.1616	0.042279	0.12451	0.10939	0.046383
1072.1	0.16114	0.24587	0.29433	0.2079	0.13535	0.04236	0.087769	0.20591	0.19806	0.062715	0.20149	0.070731	0.033515	0.029519	0.062959	0.16007	0.13159	0.059747	0.066157	0.10769	0.074459	0.068054	0.28687	0.2353	0.053869	0.037746	0.15916	0.10898	0.085803	0.34881	0.044832	0.16555	0.044861	0.12935	0.11292	0.055854
1073	0.16878	0.25365	0.29632	0.21417	0.13993	0.045914	0.092907	0.20773	0.20037	0.069948	0.20923	0.072464	0.03805	0.033452	0.064611	0.16649	0.1333	0.060786	0.066892	0.11093	0.079446	0.070149	0.2927	0.23998	0.058676	0.044694	0.16603	0.1106	0.088521	0.35607	0.045933	0.16868	0.046153	0.13005	0.11822	0.060053
1073.9	0.16188	0.25037	0.2947	0.2129	0.13716	0.038385	0.092755	0.2067	0.19818	0.072799	0.21044	0.07272	0.036801	0.03001	0.062171	0.16542	0.12546	0.058604	0.064312	0.1083	0.078171	0.06772	0.29093	0.24023	0.057647	0.045952	0.16756	0.10774	0.088499	0.35329	0.044051	0.16587	0.040465	0.12804	0.11789	0.063164
1074.9	0.1609	0.25336	0.29612	0.21136	0.14113	0.034289	0.094013	0.21015	0.19615	0.071917	0.21443	0.073627	0.040068	0.034753	0.061697	0.16281	0.12159	0.054742	0.064334	0.11131	0.08317	0.064362	0.29338	0.24279	0.05754	0.047944	0.16701	0.10625	0.08912	0.35506	0.043136	0.16572	0.039344	0.12549	0.1213	0.067223
1075.8	0.16506	0.2568	0.30362	0.22333	0.14882	0.041441	0.1038	0.21724	0.19908	0.081126	0.22681	0.081415	0.048975	0.03844	0.067499	0.1691	0.12233	0.058295	0.072432	0.12005	0.089462	0.069009	0.29997	0.24667	0.06205	0.055452	0.17492	0.11453	0.092317	0.36456	0.047242	0.16919	0.04043	0.1344	0.12755	0.074556
1076.7	0.16425	0.25488	0.30022	0.22318	0.14479	0.033998	0.10433	0.21422	0.19261	0.078634	0.22816	0.080012	0.048758	0.035486	0.061468	0.16572	0.11517	0.056913	0.068936	0.11581	0.08165	0.063731	0.29775	0.24213	0.059719	0.056911	0.17007	0.11241	0.087859	0.36469	0.04039	0.16392	0.035447	0.13138	0.12784	0.073998
1077.6	0.15687	0.25017	0.29982	0.21835	0.14411	0.023564	0.10708	0.21236	0.18508	0.074243	0.22373	0.075872	0.043447	0.031856	0.057452	0.1595	0.10442	0.055671	0.067782	0.1114	0.073988	0.057618	0.29537	0.23681	0.055492	0.055686	0.16652	0.10884	0.086084	0.36322	0.037542	0.15857	0.029549	0.12675	0.12414	0.068169
1078.6	0.15852	0.25523	0.30034	0.22199	0.1498	0.023148	0.11273	0.213	0.18444	0.074459	0.22654	0.075838	0.043254	0.034097	0.058599	0.15803	0.10164	0.057719	0.071807	0.11395	0.070788	0.052858	0.29752	0.2347	0.057503	0.059065	0.16897	0.10854	0.086821	0.36786	0.036544	0.15723	0.032103	0.12525	0.12683	0.066519
1079.5	0.15551	0.2519	0.29636	0.22208	0.14935	0.021797	0.11482	0.20997	0.17868	0.071357	0.22758	0.076047	0.043291	0.029879	0.053145	0.15722	0.094574	0.057301	0.072288	0.10703	0.06387	0.05006	0.29536	0.23246	0.056241	0.059432	0.16938	0.10524	0.084151	0.36577	0.031005	0.15571	0.027932	0.12268	0.1219	0.057451
1080.4	0.15271	0.25416	0.29553	0.22097	0.1512	0.020444	0.11326	0.20718	0.17855	0.067599	0.22571	0.073401	0.041069	0.032279	0.052981	0.15444	0.091363	0.057501	0.072291	0.10527	0.063361	0.047725	0.29643	0.22972	0.054989	0.062451	0.1719	0.10234	0.084818	0.36407	0.027827	0.15437	0.027358	0.12187	0.12313	0.055846
1081.3	0.15661	0.25587	0.30386	0.22776	0.16039	0.025673	0.11807	0.20956	0.18514	0.067148	0.23142	0.075268	0.044837	0.039153	0.058062	0.15767	0.090723	0.060547	0.077979	0.10957	0.070719	0.051946	0.30079	0.23027	0.057957	0.065965	0.17942	0.10356	0.090182	0.36928	0.029027	0.15664	0.028619	0.12315	0.12346	0.055943
1082.2	0.15192	0.25454	0.30082	0.22942	0.16095	0.029787	0.11298	0.20765	0.18599	0.061857	0.23192	0.078054	0.045816	0.038741	0.058337	0.15665	0.088641	0.058023	0.079959	0.10776	0.071347	0.048064	0.30201	0.2289	0.057235	0.063338	0.18099	0.10297	0.089021	0.36892	0.024646	0.15373	0.028114	0.12238	0.12052	0.053462
1083.2	0.15593	0.25193	0.30821	0.23956	0.16434	0.038544	0.11397	0.21135	0.18785	0.065329	0.23883	0.083299	0.054153	0.044207	0.063476	0.16196	0.090747	0.061583	0.083909	0.11054	0.08237	0.054226	0.30682	0.23215	0.060256	0.066217	0.18519	0.1073	0.094637	0.37145	0.026649	0.15661	0.029236	0.12467	0.12099	0.056009
1084.1	0.14987	0.24843	0.30777	0.23445	0.16509	0.03501	0.10759	0.20591	0.18541	0.059408	0.23268	0.0809	0.048109	0.043005	0.06303	0.16035	0.086192	0.058259	0.079799	0.10486	0.080185	0.049771	0.30416	0.22756	0.055264	0.062178	0.1853	0.10248	0.093994	0.36605	0.021912	0.14988	0.025261	0.12087	0.11651	0.050199
1085	0.14971	0.24449	0.3142	0.23135	0.16573	0.040873	0.10712	0.20834	0.19075	0.054385	0.23615	0.083074	0.054564	0.046506	0.06713	0.1633	0.086264	0.061366	0.083252	0.10567	0.083155	0.053173	0.3064	0.22741	0.057778	0.062956	0.18941	0.10458	0.094105	0.36623	0.02237	0.15092	0.025647	0.11891	0.11611	0.049234
1085.9	0.146	0.2426	0.31387	0.23218	0.166	0.04105	0.10276	0.2091	0.19239	0.051811	0.23546	0.083195	0.053075	0.047111	0.067731	0.16263	0.084519	0.058481	0.082836	0.10587	0.084663	0.051147	0.30536	0.22485	0.055724	0.060325	0.18824	0.1033	0.092225	0.36273	0.021132	0.1484	0.02376	0.11661	0.11301	0.042852
1086.8	0.14712	0.24013	0.32174	0.23581	0.16999	0.043858	0.10356	0.21245	0.19711	0.050062	0.24367	0.086083	0.053997	0.050978	0.072304	0.16815	0.0861	0.060889	0.0817	0.10614	0.089464	0.056398	0.30727	0.22608	0.055939	0.059399	0.19047	0.10609	0.095321	0.36416	0.021787	0.14838	0.022409	0.11789	0.11357	0.041678
1087.8	0.14503	0.23737	0.32214	0.22714	0.17229	0.041239	0.099532	0.20986	0.20228	0.043252	0.24127	0.084264	0.049702	0.048183	0.070453	0.16501	0.082276	0.055403	0.081391	0.10439	0.084535	0.05416	0.30357	0.22168	0.050433	0.054374	0.18803	0.10279	0.091601	0.36137	0.017984	0.14507	0.017875	0.11443	0.10935	0.034867
1088.7	0.15554	0.24473	0.33226	0.23625	0.17938	0.0514	0.10529	0.21755	0.21645	0.049717	0.25416	0.089269	0.061736	0.057995	0.078665	0.17389	0.090069	0.063541	0.092083	0.11405	0.096431	0.063699	0.31008	0.22679	0.058532	0.05981	0.19366	0.10858	0.10003	0.36812	0.023848	0.15157	0.024171	0.12121	0.11446	0.043026
1089.6	0.15353	0.23869	0.32201	0.23169	0.18019	0.045599	0.097386	0.21171	0.21294	0.044497	0.24698	0.086889	0.057197	0.049691	0.070816	0.17174	0.082379	0.059079	0.088165	0.1054	0.091631	0.055998	0.30035	0.22084	0.051401	0.051165	0.18232	0.099891	0.096642	0.36088	0.019621	0.14582	0.018664	0.11597	0.10571	0.033273
1090.5	0.16365	0.242	0.32485	0.23379	0.1873	0.05227	0.099618	0.21477	0.22188	0.049197	0.25216	0.092048	0.06675	0.052479	0.075225	0.17924	0.084645	0.068922	0.095163	0.1059	0.099451	0.065056	0.30411	0.22671	0.056671	0.049265	0.18361	0.1034	0.10076	0.36852	0.025443	0.15095	0.020566	0.12037	0.10849	0.039422
1091.5	0.1571	0.23938	0.3184	0.22699	0.19045	0.048588	0.095088	0.21256	0.22217	0.04619	0.23954	0.087938	0.063731	0.047864	0.071509	0.17827	0.080817	0.067322	0.096896	0.1046	0.097834	0.064691	0.29818	0.22103	0.052398	0.043133	0.17667	0.099288	0.098711	0.36438	0.023899	0.14899	0.018329	0.1187	0.10381	0.035425
1092.4	0.15781	0.24049	0.31814	0.22682	0.19674	0.048065	0.094358	0.21291	0.22679	0.046478	0.24112	0.088859	0.067864	0.050704	0.072006	0.1832	0.081789	0.068957	0.099389	0.1056	0.10607	0.067085	0.29673	0.22041	0.05236	0.039911	0.17191	0.098051	0.10164	0.36104	0.026261	0.14857	0.019588	0.12102	0.10204	0.03322
1093.3	0.15066	0.2378	0.30925	0.22331	0.19772	0.043258	0.089724	0.2117	0.2278	0.044768	0.23373	0.088944	0.064311	0.04741	0.067431	0.18355	0.07891	0.066266	0.099029	0.10264	0.1083	0.066259	0.29345	0.21663	0.044461	0.032337	0.16338	0.09807	0.097253	0.36107	0.025716	0.146	0.01753	0.11825	0.096316	0.028411
1094.2	0.15316	0.24648	0.31144	0.23322	0.20636	0.044854	0.092589	0.218	0.23556	0.048512	0.23419	0.092733	0.066623	0.053846	0.071601	0.19072	0.082116	0.068894	0.1054	0.11183	0.12114	0.073786	0.29838	0.22082	0.045442	0.03244	0.16622	0.10542	0.10017	0.36884	0.028138	0.15088	0.020447	0.12246	0.097744	0.032752
1095.1	0.13956	0.24104	0.3086	0.2296	0.21012	0.037061	0.088187	0.21356	0.23736	0.041386	0.22762	0.091338	0.059777	0.050847	0.068044	0.1914	0.080687	0.062554	0.10265	0.10846	0.12288	0.067328	0.29638	0.21722	0.035584	0.027517	0.16414	0.10588	0.098743	0.36215	0.024933	0.14356	0.019495	0.11826	0.093821	0.028765
1096	0.14182	0.24025	0.30722	0.23289	0.21376	0.03535	0.091021	0.21615	0.24493	0.04288	0.23054	0.096313	0.061484	0.054726	0.071324	0.19694	0.082115	0.062781	0.1029	0.11116	0.13187	0.069473	0.30013	0.22263	0.034253	0.026922	0.16778	0.11231	0.10094	0.36191	0.028548	0.1477	0.021934	0.12002	0.093932	0.033488
1097	0.13953	0.24323	0.30754	0.23697	0.21794	0.033596	0.092377	0.21802	0.24899	0.042169	0.2321	0.098207	0.059341	0.05428	0.072983	0.20152	0.082029	0.062649	0.10524	0.1097	0.1374	0.070009	0.30563	0.22624	0.032186	0.025826	0.17184	0.11985	0.10345	0.36493	0.029519	0.14916	0.020759	0.12156	0.09614	0.038139
1097.9	0.13858	0.24134	0.30573	0.23353	0.22175	0.036063	0.091337	0.21474	0.24754	0.037332	0.22524	0.096778	0.058174	0.05256	0.070732	0.20084	0.079329	0.060917	0.10096	0.1056	0.13755	0.067507	0.30526	0.22582	0.029921	0.020147	0.16922	0.1207	0.10202	0.36366	0.029993	0.14818	0.018554	0.122	0.096964	0.034547
1098.8	0.14199	0.24083	0.31552	0.23432	0.2323	0.042918	0.098066	0.21887	0.25734	0.043479	0.23486	0.10115	0.063077	0.055097	0.076401	0.20491	0.083704	0.065404	0.10264	0.1044	0.14613	0.073835	0.31254	0.2339	0.033661	0.020477	0.17298	0.1288	0.1071	0.36627	0.038619	0.15005	0.024954	0.12554	0.10055	0.042077
1099.7	0.14577	0.24352	0.3106	0.23478	0.23265	0.045342	0.1009	0.22272	0.25649	0.042973	0.24095	0.10238	0.063201	0.056104	0.075949	0.20653	0.079997	0.066722	0.1015	0.10332	0.14626	0.079597	0.31347	0.23886	0.036743	0.019838	0.1702	0.13292	0.10592	0.36885	0.043438	0.15534	0.027293	0.12662	0.10283	0.04377
1100.6	0.14823	0.24694	0.31025	0.23511	0.2384	0.043014	0.10205	0.22642	0.25341	0.041786	0.24366	0.10376	0.064286	0.055208	0.073798	0.2057	0.082331	0.065545	0.10278	0.10021	0.14589	0.082607	0.31425	0.24082	0.037165	0.018989	0.17065	0.13262	0.1055	0.3712	0.046838	0.15525	0.025659	0.1287	0.10449	0.041665
1101.6	0.1531	0.25245	0.31514	0.24078	0.24263	0.050933	0.10599	0.23475	0.2567	0.049411	0.25077	0.10844	0.068769	0.061736	0.079329	0.20868	0.083651	0.071712	0.10651	0.10575	0.15483	0.094052	0.31937	0.24854	0.041907	0.022265	0.17633	0.1382	0.10974	0.37936	0.052962	0.15989	0.035276	0.13414	0.11167	0.048183
1102.5	0.15499	0.25392	0.31989	0.24347	0.24361	0.050665	0.11016	0.2426	0.26099	0.052157	0.26047	0.11191	0.067237	0.061511	0.083622	0.20941	0.083317	0.074793	0.11051	0.10969	0.16266	0.10075	0.32341	0.25416	0.043238	0.025175	0.1829	0.14423	0.11268	0.38171	0.057432	0.16306	0.037634	0.13668	0.11441	0.055856
1103.4	0.15842	0.25723	0.31803	0.24387	0.24171	0.048021	0.11193	0.24566	0.25429	0.050794	0.26198	0.11345	0.064178	0.062387	0.087122	0.20812	0.080857	0.075675	0.11181	0.10847	0.16325	0.10672	0.326	0.2581	0.04713	0.02532	0.18644	0.14728	0.11486	0.38244	0.058897	0.16453	0.035887	0.14268	0.11867	0.056794
1104.3	0.16384	0.26204	0.3295	0.249	0.25044	0.053421	0.11615	0.25618	0.2587	0.05882	0.26939	0.11698	0.069602	0.069153	0.099528	0.20889	0.08776	0.08209	0.11678	0.11362	0.17398	0.11386	0.33367	0.26422	0.052554	0.030676	0.1966	0.15313	0.12123	0.3879	0.061992	0.16914	0.041745	0.14794	0.12742	0.063141
1105.2	0.16555	0.26087	0.33159	0.24748	0.2456	0.061766	0.12207	0.25798	0.25731	0.061243	0.27524	0.11786	0.068089	0.072474	0.10559	0.20663	0.082775	0.088379	0.11696	0.1135	0.17844	0.1175	0.33737	0.26789	0.05353	0.033771	0.19556	0.15609	0.12299	0.39038	0.06468	0.17014	0.044304	0.15241	0.13084	0.06707
1106.1	0.17156	0.26277	0.32704	0.2459	0.24773	0.061198	0.12759	0.26086	0.25561	0.06253	0.27812	0.11978	0.069171	0.075118	0.10721	0.20309	0.080977	0.092872	0.11468	0.10763	0.17697	0.11839	0.33816	0.27155	0.053637	0.03446	0.19405	0.15986	0.11963	0.38897	0.064828	0.16952	0.040815	0.15457	0.13045	0.068757
1107.1	0.18116	0.26836	0.33549	0.25456	0.25482	0.073466	0.13795	0.26977	0.25574	0.070219	0.28441	0.12725	0.080177	0.085193	0.11813	0.20592	0.084628	0.10245	0.11953	0.11361	0.18224	0.12885	0.34565	0.28141	0.061896	0.042473	0.20046	0.16663	0.1253	0.39348	0.071473	0.17321	0.046651	0.16123	0.13936	0.081787
1108	0.18161	0.26552	0.33376	0.25319	0.25086	0.076018	0.14053	0.26856	0.25426	0.064322	0.27851	0.12548	0.079734	0.082896	0.11732	0.20128	0.083801	0.10258	0.11795	0.10901	0.1745	0.12647	0.3435	0.27906	0.058175	0.043695	0.19597	0.16311	0.12335	0.39073	0.070692	0.17032	0.045439	0.15708	0.13718	0.079914
1108.9	0.18843	0.27073	0.3313	0.25295	0.24867	0.084503	0.14783	0.27059	0.25516	0.068999	0.27701	0.12591	0.083602	0.083403	0.11645	0.20157	0.083517	0.10771	0.11771	0.11062	0.17658	0.13	0.34478	0.2793	0.062063	0.04858	0.19274	0.16518	0.12583	0.39046	0.075316	0.16932	0.049025	0.16266	0.13658	0.082725
1109.8	0.19651	0.27975	0.33882	0.2601	0.26135	0.099587	0.15772	0.28202	0.26745	0.077803	0.28536	0.13136	0.097788	0.089652	0.12346	0.20818	0.091014	0.11605	0.12641	0.1207	0.18534	0.13946	0.35018	0.28813	0.073873	0.05581	0.20086	0.17202	0.13481	0.39736	0.079721	0.17303	0.058112	0.16663	0.14688	0.090267
1110.7	0.19454	0.278	0.34268	0.25867	0.25657	0.10365	0.15858	0.28348	0.26283	0.069769	0.28058	0.13065	0.095735	0.085014	0.12535	0.20541	0.08877	0.11416	0.12782	0.12408	0.17897	0.13741	0.34977	0.28581	0.0772	0.059001	0.20189	0.16667	0.13574	0.3944	0.08194	0.17134	0.056447	0.16509	0.14826	0.089116
1111.6	0.19458	0.27984	0.34401	0.25499	0.25618	0.10621	0.15689	0.28233	0.26357	0.067785	0.27697	0.13033	0.096098	0.084121	0.12213	0.20444	0.087804	0.11283	0.12665	0.12163	0.17229	0.13469	0.34703	0.28689	0.081773	0.061377	0.2012	0.16536	0.13695	0.39154	0.081108	0.17022	0.055427	0.16443	0.14809	0.085283
1112.6	0.20533	0.29473	0.3593	0.26318	0.26377	0.12596	0.17202	0.29711	0.27381	0.086355	0.28934	0.14154	0.11025	0.0978	0.13362	0.21526	0.097411	0.12502	0.13937	0.13724	0.18509	0.14629	0.35639	0.30003	0.096322	0.076584	0.21606	0.17528	0.14804	0.4033	0.090747	0.1776	0.065123	0.17558	0.16179	0.10261
1113.5	0.20323	0.28991	0.36211	0.26284	0.2556	0.12838	0.17198	0.2995	0.26765	0.076689	0.27827	0.1435	0.10446	0.094505	0.13067	0.21325	0.094597	0.12028	0.14063	0.13451	0.17162	0.1414	0.35243	0.29645	0.095357	0.075332	0.21924	0.17156	0.14667	0.39737	0.087261	0.17695	0.05836	0.1701	0.16437	0.10072
1114.4	0.20441	0.29678	0.37077	0.2663	0.24982	0.1368	0.17835	0.30331	0.26471	0.080539	0.27579	0.14734	0.10314	0.097555	0.13274	0.21445	0.098124	0.12309	0.14442	0.14259	0.17061	0.1429	0.35576	0.29887	0.095931	0.084218	0.2239	0.17535	0.15022	0.39776	0.092023	0.1817	0.058592	0.1721	0.16825	0.11078
1115.3	0.21676	0.30935	0.38674	0.27242	0.25869	0.16135	0.19373	0.31523	0.27606	0.10104	0.28843	0.15678	0.11472	0.10872	0.13677	0.2264	0.11281	0.13426	0.15357	0.15835	0.17832	0.15498	0.36304	0.3109	0.1096	0.095868	0.23727	0.18844	0.16452	0.41015	0.10126	0.19036	0.070467	0.18448	0.18171	0.12899
1116.2	0.2244	0.31647	0.3966	0.28	0.25896	0.17823	0.21062	0.32647	0.28213	0.11111	0.29302	0.16176	0.11777	0.11396	0.14024	0.23441	0.12035	0.14166	0.16107	0.16807	0.17867	0.16052	0.36821	0.31422	0.11604	0.10386	0.24557	0.19198	0.17351	0.41632	0.10772	0.19642	0.078387	0.1919	0.19208	0.14021
1117.1	0.23385	0.32266	0.40859	0.29149	0.26357	0.19779	0.22152	0.33642	0.28598	0.12158	0.2981	0.16796	0.12356	0.12046	0.14085	0.24236	0.12677	0.14759	0.16562	0.18336	0.17822	0.16557	0.37482	0.31989	0.12307	0.11392	0.25661	0.201	0.18335	0.42308	0.11431	0.20447	0.087597	0.19833	0.20378	0.15229
1118	0.24396	0.33431	0.42144	0.29741	0.27139	0.22172	0.24045	0.34407	0.29645	0.1426	0.31252	0.17706	0.13576	0.12934	0.14532	0.25397	0.13998	0.1583	0.17414	0.19878	0.1847	0.17516	0.38299	0.33648	0.13652	0.12675	0.26752	0.2116	0.1945	0.43779	0.12284	0.20985	0.099396	0.21231	0.21513	0.1678
1119	0.25737	0.34452	0.43754	0.30786	0.28086	0.24813	0.25173	0.35517	0.30653	0.15792	0.32523	0.18528	0.14639	0.14043	0.14945	0.26543	0.14973	0.16907	0.18003	0.20967	0.18566	0.18471	0.3893	0.34946	0.15087	0.13928	0.28106	0.21993	0.20556	0.45353	0.1284	0.21589	0.10756	0.22528	0.23135	0.18252
1119.9	0.27083	0.3579	0.45666	0.32117	0.28926	0.27431	0.27093	0.37176	0.315	0.17094	0.33657	0.1949	0.15982	0.15316	0.15766	0.27583	0.15801	0.18144	0.19015	0.22563	0.18964	0.19375	0.39976	0.36433	0.16145	0.15295	0.2953	0.22812	0.21661	0.46985	0.13516	0.22574	0.11709	0.23365	0.24631	0.19904
1120.8	0.28089	0.36422	0.46157	0.32896	0.29333	0.29281	0.27892	0.38102	0.32012	0.18352	0.33771	0.20211	0.16841	0.16093	0.15947	0.2827	0.16422	0.18984	0.1905	0.24151	0.1898	0.19891	0.40618	0.37707	0.17265	0.16306	0.30859	0.23972	0.22355	0.48404	0.1387	0.23304	0.1221	0.24288	0.25734	0.21042
1121.7	0.29273	0.37816	0.47929	0.34189	0.30095	0.3138	0.29912	0.39493	0.33418	0.20151	0.3526	0.21208	0.18535	0.17447	0.16888	0.29473	0.17346	0.20152	0.19529	0.26023	0.1984	0.20958	0.41548	0.39405	0.18974	0.17596	0.32426	0.25342	0.23562	0.50208	0.15044	0.24369	0.13054	0.25918	0.27207	0.22859
1122.6	0.30997	0.39565	0.50429	0.35733	0.31458	0.33504	0.32061	0.41841	0.351	0.221	0.37099	0.22523	0.20568	0.1945	0.1824	0.30851	0.18269	0.22029	0.20178	0.28349	0.20634	0.2251	0.42967	0.41174	0.20803	0.19406	0.34966	0.27091	0.25351	0.52363	0.16307	0.25959	0.14434	0.27833	0.29414	0.2502
1123.5	0.32775	0.40561	0.51764	0.37266	0.3232	0.35167	0.34725	0.43561	0.36439	0.23611	0.37693	0.23614	0.22526	0.20398	0.19056	0.32321	0.18831	0.23158	0.20524	0.30162	0.20955	0.2325	0.44023	0.42471	0.22716	0.20385	0.36968	0.28915	0.26546	0.54031	0.17515	0.27073	0.15668	0.29195	0.3071	0.261
1124.5	0.3396	0.40746	0.52558	0.38253	0.3293	0.36357	0.36108	0.45048	0.37518	0.25067	0.38496	0.24602	0.23982	0.20996	0.19422	0.33396	0.18968	0.24196	0.20382	0.315	0.21092	0.23954	0.44947	0.43532	0.24198	0.21196	0.38819	0.30415	0.27524	0.55218	0.18705	0.27692	0.16739	0.30562	0.32064	0.27376
1125.4	0.36431	0.43104	0.55651	0.40519	0.34996	0.39101	0.39577	0.48134	0.39885	0.27921	0.42262	0.26548	0.26896	0.23137	0.21514	0.35681	0.20301	0.26361	0.21715	0.34391	0.22609	0.25874	0.46961	0.45684	0.26477	0.23179	0.41858	0.32997	0.2944	0.57677	0.20746	0.29439	0.18646	0.32789	0.34608	0.29631
1126.3	0.38482	0.44373	0.57488	0.41976	0.36607	0.40833	0.41898	0.50719	0.41422	0.29309	0.43912	0.27915	0.28864	0.24459	0.22506	0.37169	0.21051	0.28027	0.22144	0.36079	0.23249	0.26941	0.4844	0.47086	0.28268	0.24499	0.44416	0.34915	0.31028	0.59426	0.21915	0.30717	0.19852	0.34295	0.3685	0.31114
1127.2	0.40495	0.45942	0.59085	0.43911	0.38146	0.43437	0.44503	0.53364	0.42674	0.31117	0.45602	0.29328	0.31236	0.26012	0.2348	0.39018	0.21815	0.29457	0.22721	0.38176	0.24401	0.28126	0.50238	0.48679	0.30198	0.25713	0.46545	0.37314	0.32316	0.6133	0.23528	0.32133	0.21268	0.35601	0.38787	0.32746
1128.1	0.42788	0.47384	0.61162	0.4592	0.39993	0.4535	0.46637	0.56105	0.43915	0.33121	0.48384	0.30677	0.33233	0.273	0.24527	0.40449	0.22963	0.30685	0.23509	0.39796	0.2546	0.29774	0.51962	0.50066	0.31636	0.27125	0.48674	0.39312	0.33638	0.62551	0.24754	0.33545	0.22588	0.37218	0.41022	0.34371
1129	0.45717	0.4976	0.636	0.49229	0.42215	0.48267	0.50212	0.59352	0.45657	0.35387	0.50585	0.32778	0.36085	0.29327	0.26333	0.4252	0.24836	0.32558	0.25058	0.42195	0.27109	0.31887	0.54284	0.52159	0.33845	0.29398	0.51158	0.4251	0.35726	0.64826	0.26592	0.35959	0.24564	0.39371	0.43773	0.36288
1129.9	0.47675	0.50436	0.65368	0.51191	0.43914	0.50092	0.52233	0.61649	0.46784	0.36724	0.51933	0.33978	0.37849	0.30431	0.27227	0.43945	0.25849	0.3363	0.25808	0.43164	0.28064	0.33373	0.56211	0.53515	0.35222	0.30605	0.52573	0.44569	0.3711	0.66081	0.28071	0.37379	0.25705	0.40638	0.45668	0.37879
1130.9	0.49637	0.51529	0.65793	0.52998	0.45137	0.51534	0.54114	0.63368	0.47307	0.37733	0.53391	0.35	0.39159	0.31273	0.28072	0.45297	0.26606	0.34352	0.26352	0.43768	0.28817	0.34483	0.57828	0.54701	0.36135	0.31428	0.53087	0.46212	0.37641	0.66515	0.29183	0.38497	0.2693	0.41382	0.47031	0.38526
1131.8	0.52279	0.52307	0.6703	0.55597	0.46958	0.53152	0.56104	0.65888	0.48504	0.39131	0.55616	0.36459	0.40954	0.32095	0.29626	0.47021	0.27709	0.35192	0.27599	0.45287	0.30537	0.36209	0.59721	0.56117	0.37458	0.32584	0.54294	0.4797	0.38846	0.67502	0.30567	0.40116	0.28103	0.42823	0.49312	0.40223
1132.7	0.54638	0.53729	0.68562	0.57894	0.48501	0.54927	0.58221	0.6833	0.49544	0.40853	0.5824	0.38187	0.42765	0.3375	0.31334	0.4889	0.28844	0.36424	0.28891	0.46797	0.32217	0.37938	0.61913	0.57814	0.38903	0.34171	0.55674	0.49875	0.404	0.68783	0.32262	0.41732	0.2954	0.44184	0.51641	0.42441
1133.6	0.56195	0.54655	0.69522	0.60162	0.5005	0.55728	0.59228	0.70259	0.50304	0.4243	0.60171	0.38946	0.43875	0.34909	0.32677	0.50692	0.29712	0.36656	0.29601	0.47594	0.34003	0.3917	0.63097	0.58741	0.39695	0.3487	0.56348	0.50584	0.41302	0.69137	0.3341	0.42873	0.30265	0.44941	0.52864	0.43641
1134.5	0.58453	0.55914	0.70278	0.62792	0.51599	0.57242	0.60842	0.72415	0.51068	0.44662	0.62326	0.40213	0.455	0.36229	0.34273	0.52349	0.30798	0.37449	0.30975	0.48955	0.36026	0.40522	0.64752	0.60183	0.41016	0.36236	0.57483	0.51555	0.4255	0.70191	0.35175	0.4424	0.31684	0.46191	0.54906	0.4582
1135.4	0.60782	0.57625	0.72254	0.65703	0.53893	0.59207	0.62533	0.75457	0.52667	0.47456	0.65431	0.41793	0.47774	0.38305	0.36165	0.54339	0.32466	0.38603	0.33003	0.50784	0.38495	0.42625	0.66733	0.62096	0.42657	0.37919	0.59191	0.53082	0.44184	0.7182	0.37214	0.46303	0.336	0.48414	0.5719	0.48788
1136.3	0.61921	0.58701	0.73015	0.67598	0.55416	0.59178	0.63177	0.76829	0.53178	0.49145	0.66851	0.4258	0.4833	0.3954	0.36725	0.55163	0.33455	0.38698	0.34062	0.50838	0.39847	0.4346	0.67411	0.63275	0.43044	0.38949	0.59289	0.53322	0.44862	0.71734	0.38394	0.47479	0.34887	0.49333	0.57946	0.50148
1137.2	0.63834	0.59845	0.73938	0.69855	0.57583	0.60225	0.64525	0.79006	0.54242	0.514	0.68257	0.43498	0.49979	0.41305	0.38045	0.56538	0.34766	0.39467	0.35718	0.52092	0.42468	0.4488	0.68942	0.65146	0.43975	0.40427	0.59716	0.54159	0.45994	0.7284	0.40613	0.49362	0.36899	0.50747	0.59272	0.5224
1138.1	0.6442	0.60399	0.7337	0.70112	0.5881	0.59832	0.64567	0.79854	0.54079	0.52023	0.69132	0.43845	0.50386	0.42169	0.38379	0.56475	0.34965	0.39418	0.36399	0.51604	0.42946	0.44968	0.69591	0.6604	0.43781	0.40984	0.58947	0.53957	0.46105	0.72195	0.41473	0.50226	0.3767	0.51428	0.59579	0.53425
1139.1	0.65196	0.6161	0.73886	0.71618	0.60412	0.5965	0.65115	0.81446	0.54265	0.53264	0.70243	0.44369	0.51236	0.44007	0.3915	0.57139	0.35835	0.39598	0.37927	0.52045	0.44284	0.45784	0.70721	0.67545	0.44036	0.42135	0.58539	0.54544	0.46868	0.72309	0.425	0.51854	0.39284	0.52771	0.60132	0.54697
1140	0.65919	0.61641	0.73714	0.72516	0.61922	0.59301	0.65093	0.82387	0.54551	0.5451	0.70914	0.44701	0.51835	0.45372	0.39311	0.57657	0.36403	0.39443	0.39094	0.52569	0.45609	0.4618	0.71359	0.69023	0.44122	0.43483	0.57949	0.54492	0.47731	0.72325	0.43609	0.53165	0.40491	0.53737	0.60122	0.5586
1140.9	0.66777	0.62405	0.73658	0.73442	0.63127	0.59604	0.64874	0.83386	0.54834	0.55402	0.72099	0.4499	0.53039	0.47683	0.39972	0.5806	0.36902	0.396	0.40307	0.53008	0.46639	0.46957	0.72416	0.70306	0.44456	0.44891	0.57654	0.54734	0.48732	0.73065	0.45077	0.54651	0.42253	0.54834	0.60154	0.57388
1141.8	0.65555	0.62214	0.72211	0.72718	0.63446	0.58048	0.63445	0.83126	0.542	0.55128	0.71248	0.44509	0.52372	0.4818	0.39512	0.57419	0.36458	0.38793	0.40628	0.52179	0.46166	0.46143	0.71864	0.70542	0.4346	0.44786	0.55583	0.53655	0.48427	0.71897	0.45134	0.54886	0.42658	0.55331	0.58834	0.57628
1142.7	0.66346	0.63458	0.73713	0.74207	0.65343	0.58482	0.63741	0.85022	0.5567	0.57415	0.72878	0.45294	0.539	0.51064	0.40673	0.58605	0.37979	0.39571	0.43158	0.54309	0.48352	0.47765	0.73273	0.72791	0.44666	0.47122	0.55996	0.54654	0.50246	0.73509	0.47778	0.57306	0.45722	0.57466	0.59721	0.60162
1143.6	0.66396	0.63954	0.73664	0.74945	0.66256	0.58152	0.63072	0.85523	0.56517	0.5805	0.73439	0.45428	0.54534	0.52403	0.40677	0.58813	0.38171	0.39522	0.44511	0.54727	0.49156	0.4801	0.73406	0.73498	0.44346	0.48458	0.5507	0.54154	0.50641	0.73613	0.49219	0.58358	0.47626	0.58185	0.58933	0.60696
1144.5	0.66491	0.64909	0.74548	0.75846	0.67222	0.58134	0.62888	0.86539	0.56668	0.59032	0.74199	0.45874	0.54946	0.53802	0.4165	0.58977	0.38584	0.3965	0.46084	0.5547	0.5006	0.48599	0.74425	0.74138	0.44477	0.49607	0.54431	0.54131	0.51509	0.74218	0.5068	0.59352	0.50113	0.58778	0.58909	0.6147
1145.5	0.66446	0.65625	0.75045	0.76671	0.68605	0.58046	0.63095	0.87659	0.56896	0.60159	0.74569	0.46331	0.5582	0.54731	0.42398	0.59524	0.39292	0.40083	0.47685	0.56539	0.50823	0.49201	0.75424	0.74999	0.44898	0.51303	0.54004	0.54209	0.52397	0.74496	0.52209	0.60432	0.52647	0.59683	0.59158	0.62205
1146.4	0.676	0.67176	0.76773	0.78528	0.70086	0.58535	0.6388	0.89487	0.5759	0.61649	0.7593	0.47425	0.57696	0.56892	0.43577	0.60655	0.40775	0.40697	0.50088	0.58728	0.52477	0.50361	0.77205	0.76353	0.45951	0.53814	0.54248	0.54956	0.54183	0.76035	0.54413	0.6233	0.56167	0.60482	0.60186	0.63623
1147.3	0.67651	0.67938	0.77014	0.79286	0.70376	0.58466	0.63841	0.89762	0.57135	0.61458	0.75556	0.47461	0.58183	0.57278	0.43604	0.60968	0.407	0.4052	0.50733	0.58767	0.52695	0.50128	0.78124	0.76048	0.45699	0.5499	0.53198	0.54614	0.54589	0.76213	0.55281	0.62663	0.58343	0.60168	0.59965	0.63511
1148.2	0.68477	0.69809	0.78463	0.80063	0.71618	0.58655	0.65288	0.90751	0.57743	0.62173	0.75844	0.48337	0.59512	0.5837	0.44609	0.61888	0.41797	0.40689	0.52389	0.60368	0.5419	0.51005	0.79628	0.76554	0.46567	0.56653	0.53116	0.55108	0.56079	0.77114	0.57109	0.63937	0.60986	0.60627	0.60803	0.64725
1149.1	0.68606	0.71265	0.79225	0.80864	0.7253	0.58584	0.6641	0.91191	0.58354	0.6319	0.75584	0.48935	0.60681	0.59099	0.4514	0.62747	0.42254	0.40985	0.53834	0.61754	0.55263	0.51935	0.80385	0.76392	0.46923	0.58369	0.52713	0.55002	0.56946	0.77798	0.58932	0.64968	0.62771	0.60611	0.61653	0.65613
1150	0.69369	0.73466	0.80664	0.81947	0.73791	0.58592	0.67629	0.91722	0.5943	0.64531	0.75907	0.4978	0.61183	0.59941	0.45834	0.63623	0.42971	0.41069	0.55068	0.63189	0.56548	0.52938	0.81506	0.76282	0.47605	0.59648	0.52604	0.55502	0.5789	0.78852	0.6048	0.65754	0.64369	0.60442	0.62845	0.66609
1150.9	0.69902	0.76024	0.82209	0.83249	0.75004	0.59334	0.69113	0.91992	0.60249	0.65504	0.77152	0.50584	0.61878	0.60638	0.47111	0.64504	0.43345	0.41436	0.55872	0.64665	0.57787	0.54624	0.8271	0.76231	0.48331	0.6119	0.53282	0.56417	0.58654	0.79771	0.62009	0.6639	0.65312	0.60182	0.64169	0.67792
1151.8	0.70178	0.77801	0.83383	0.83939	0.75801	0.59533	0.70609	0.919	0.61094	0.6664	0.78128	0.51532	0.62154	0.61047	0.48253	0.64767	0.43967	0.4149	0.56827	0.66558	0.58561	0.55798	0.83628	0.75918	0.49157	0.61876	0.53703	0.56941	0.59316	0.8051	0.63101	0.66506	0.65495	0.59923	0.6575	0.68679
1152.7	0.70988	0.80008	0.85281	0.85176	0.77182	0.60396	0.71846	0.92237	0.61874	0.68153	0.80092	0.527	0.62822	0.62147	0.49758	0.65409	0.44904	0.42018	0.57482	0.69297	0.59696	0.57635	0.84898	0.76212	0.50518	0.63119	0.54866	0.58058	0.59894	0.81709	0.64523	0.67004	0.66082	0.59921	0.68446	0.70207
1153.6	0.70558	0.81679	0.85807	0.84856	0.77358	0.60071	0.72036	0.91412	0.62161	0.68225	0.80184	0.52906	0.6223	0.62534	0.50224	0.64633	0.45133	0.41243	0.56805	0.70218	0.59732	0.5769	0.85156	0.75449	0.50847	0.62677	0.54968	0.58164	0.59487	0.81709	0.64476	0.65977	0.65453	0.59108	0.69584	0.70183
1154.5	0.71662	0.84248	0.887	0.86097	0.78505	0.61935	0.73695	0.91432	0.63418	0.69463	0.82231	0.54075	0.63543	0.63772	0.52257	0.65125	0.45923	0.41818	0.57614	0.72845	0.61272	0.59195	0.86657	0.7563	0.51864	0.63424	0.56531	0.5946	0.60337	0.829	0.65685	0.65975	0.65648	0.59348	0.72251	0.71756
1155.4	0.7147	0.85091	0.89589	0.85794	0.78136	0.61625	0.73882	0.90442	0.64154	0.69697	0.83105	0.54348	0.63386	0.63687	0.52547	0.64171	0.4593	0.41292	0.57332	0.7415	0.61044	0.59405	0.86985	0.74399	0.52407	0.62367	0.56643	0.5932	0.59891	0.82821	0.65644	0.64892	0.64677	0.58869	0.73972	0.71712
1156.4	0.72672	0.87206	0.91808	0.86954	0.78854	0.62235	0.74264	0.90286	0.65171	0.70952	0.84925	0.55322	0.64177	0.64136	0.53339	0.63972	0.46668	0.413	0.57728	0.76426	0.61347	0.60131	0.87515	0.73901	0.52951	0.61946	0.57495	0.59916	0.59823	0.83534	0.65455	0.64634	0.64197	0.58619	0.75907	0.72603
1157.3	0.70954	0.8667	0.91754	0.85601	0.76928	0.60932	0.72161	0.87878	0.64476	0.70136	0.83734	0.54618	0.62648	0.62521	0.52176	0.61928	0.45298	0.3962	0.56503	0.75548	0.59295	0.59225	0.86552	0.71642	0.51912	0.59462	0.56446	0.58676	0.58435	0.82571	0.63141	0.62301	0.61775	0.56894	0.75798	0.71742
1158.2	0.71212	0.86993	0.93487	0.85621	0.76364	0.6098	0.71686	0.86788	0.64499	0.70444	0.84754	0.55087	0.62709	0.61823	0.52275	0.61169	0.45123	0.39161	0.56451	0.76695	0.58237	0.59897	0.86576	0.70742	0.51918	0.58325	0.5691	0.58862	0.57893	0.8272	0.62086	0.61447	0.60394	0.56445	0.77391	0.72291
1159.1	0.70108	0.86105	0.93005	0.84061	0.74473	0.59924	0.70032	0.84971	0.63512	0.69813	0.84653	0.54406	0.60981	0.60069	0.5089	0.59186	0.4405	0.37738	0.55192	0.76293	0.55816	0.58897	0.85435	0.68833	0.50774	0.55823	0.55599	0.57591	0.55908	0.82009	0.59492	0.59794	0.57958	0.54818	0.77584	0.71628
1160	0.69447	0.85211	0.9326	0.83197	0.73463	0.59297	0.68457	0.83271	0.62851	0.6974	0.83647	0.53819	0.59687	0.58435	0.499	0.57811	0.42979	0.36416	0.54276	0.75322	0.54014	0.58456	0.8432	0.66808	0.49251	0.53656	0.55389	0.56796	0.5442	0.81443	0.57108	0.58118	0.55913	0.53484	0.77515	0.70847
1160.9	0.66848	0.8266	0.9168	0.80186	0.70639	0.57392	0.65448	0.80364	0.61167	0.67752	0.81022	0.52311	0.57014	0.55834	0.47658	0.5514	0.40569	0.34331	0.51699	0.72282	0.51163	0.57287	0.82139	0.63801	0.47009	0.5021	0.5323	0.54639	0.51731	0.79316	0.53858	0.55075	0.52727	0.51012	0.7641	0.68421
1161.8	0.66303	0.8095	0.91462	0.78894	0.69444	0.57197	0.6398	0.78807	0.60313	0.66866	0.79723	0.51286	0.55412	0.53808	0.46414	0.53418	0.39295	0.33162	0.49812	0.70388	0.49006	0.56377	0.81021	0.61232	0.45227	0.47629	0.52113	0.53751	0.49993	0.78292	0.51467	0.53298	0.50393	0.49406	0.75868	0.66946
1162.7	0.64096	0.78321	0.8972	0.76412	0.67519	0.56062	0.61421	0.76093	0.58437	0.65216	0.77627	0.49392	0.5247	0.50757	0.44336	0.51313	0.37123	0.31286	0.47288	0.66811	0.46426	0.54734	0.79327	0.58029	0.42743	0.44274	0.50286	0.51998	0.47698	0.76363	0.48839	0.51036	0.47416	0.47163	0.74267	0.65102
1163.6	0.61209	0.7437	0.87482	0.73365	0.64502	0.53448	0.57994	0.72753	0.56303	0.62671	0.74023	0.47328	0.49657	0.4711	0.41645	0.48635	0.34195	0.2885	0.44239	0.62584	0.43045	0.52669	0.76876	0.54445	0.40034	0.4071	0.48124	0.49498	0.45111	0.73647	0.45655	0.48066	0.43735	0.44606	0.71526	0.62385
1164.5	0.59155	0.7168	0.85779	0.71153	0.6194	0.52717	0.55337	0.69805	0.5457	0.60775	0.7189	0.45811	0.47226	0.4448	0.39726	0.46729	0.31956	0.27278	0.41422	0.59	0.40436	0.51199	0.75265	0.5194	0.38068	0.3775	0.46432	0.47832	0.43089	0.71904	0.43322	0.4588	0.40724	0.42759	0.69933	0.61146
1165.4	0.56558	0.68137	0.83047	0.6792	0.5925	0.50848	0.52852	0.66415	0.5248	0.5841	0.69643	0.43814	0.44128	0.40873	0.37892	0.4489	0.29391	0.25281	0.38565	0.54469	0.37364	0.48548	0.73024	0.48918	0.35686	0.34777	0.44406	0.45853	0.40809	0.69719	0.40837	0.43361	0.37318	0.4067	0.67345	0.59195
1166.4	0.53849	0.64677	0.79533	0.64166	0.56204	0.48846	0.4999	0.62711	0.50054	0.55688	0.66891	0.41633	0.40999	0.37505	0.35831	0.43007	0.2669	0.23425	0.35695	0.49593	0.34818	0.45818	0.70315	0.46196	0.32955	0.32056	0.42185	0.43167	0.38325	0.66974	0.38599	0.40792	0.33893	0.385	0.64662	0.57304
1167.3	0.50669	0.61233	0.76042	0.61005	0.52425	0.46478	0.46835	0.59071	0.47781	0.52215	0.6361	0.3909	0.37837	0.34312	0.33629	0.40773	0.24031	0.21332	0.32598	0.45234	0.31334	0.42453	0.67469	0.43118	0.30323	0.29076	0.39647	0.40452	0.35944	0.64044	0.35799	0.37951	0.30462	0.36205	0.61256	0.54595
1168.2	0.47445	0.58094	0.72442	0.57876	0.4961	0.44947	0.44106	0.55512	0.45209	0.49178	0.60581	0.36684	0.34875	0.31132	0.31657	0.38963	0.2191	0.19882	0.29841	0.40872	0.28473	0.39441	0.64671	0.40215	0.27801	0.26261	0.37491	0.3838	0.33883	0.61291	0.33851	0.35328	0.27234	0.34051	0.58336	0.52092
1169.1	0.43955	0.54342	0.68249	0.54246	0.46245	0.42432	0.40939	0.52106	0.42259	0.45682	0.5733	0.34079	0.31663	0.27902	0.29333	0.36868	0.19549	0.17909	0.26774	0.36855	0.25265	0.35636	0.61444	0.37304	0.25078	0.23518	0.34591	0.35434	0.313	0.58084	0.31171	0.32838	0.23967	0.31696	0.54632	0.48937
1170	0.40816	0.51512	0.65062	0.51722	0.43861	0.41331	0.386	0.49104	0.39782	0.42267	0.54996	0.31674	0.28775	0.25366	0.27512	0.34764	0.17843	0.16537	0.24483	0.33941	0.23057	0.32739	0.59022	0.35264	0.22864	0.21477	0.3248	0.33033	0.29558	0.5555	0.29362	0.31153	0.21678	0.30029	0.51852	0.46715
1170.9	0.36972	0.48772	0.61046	0.48807	0.41268	0.39145	0.36358	0.46083	0.37409	0.38839	0.51914	0.29352	0.25628	0.22759	0.25735	0.32925	0.16063	0.14679	0.21978	0.31174	0.20294	0.29571	0.56193	0.33057	0.20952	0.18744	0.30306	0.30989	0.27411	0.52782	0.27295	0.29171	0.19101	0.28161	0.48585	0.43565
1171.8	0.34176	0.45695	0.57554	0.46066	0.39214	0.36782	0.34377	0.43139	0.35182	0.35925	0.49386	0.27535	0.23082	0.20168	0.23928	0.31228	0.14491	0.13182	0.19676	0.28134	0.18213	0.26667	0.53509	0.31326	0.18993	0.16637	0.28124	0.29138	0.25475	0.50273	0.2549	0.27406	0.16824	0.26246	0.45805	0.41141
1172.7	0.31464	0.43202	0.54123	0.43587	0.36948	0.34314	0.32304	0.40949	0.33448	0.33198	0.47199	0.25631	0.20052	0.17922	0.22368	0.29609	0.13145	0.1193	0.17084	0.25621	0.16212	0.23472	0.50816	0.29944	0.16915	0.14788	0.25612	0.26918	0.23422	0.47727	0.23476	0.26001	0.14909	0.24787	0.42906	0.38833
1173.6	0.28491	0.40131	0.50862	0.40787	0.35284	0.31712	0.30523	0.38154	0.31518	0.29615	0.43915	0.23531	0.17032	0.15497	0.20561	0.27495	0.11656	0.10601	0.14778	0.22712	0.14045	0.20013	0.4807	0.28429	0.15036	0.12625	0.23298	0.24857	0.21533	0.45284	0.21483	0.24014	0.12738	0.23062	0.39823	0.36006
1174.5	0.25984	0.37806	0.47895	0.38131	0.33231	0.29053	0.2834	0.36102	0.29831	0.27133	0.40321	0.21805	0.14912	0.1379	0.18654	0.26146	0.1031	0.093148	0.12515	0.20816	0.12435	0.17271	0.45839	0.27354	0.13359	0.1071	0.21269	0.23375	0.1991	0.42912	0.19509	0.22344	0.10707	0.21447	0.37018	0.33836
1175.4	0.23923	0.35281	0.45695	0.35986	0.3141	0.26798	0.26275	0.33897	0.28411	0.24692	0.38205	0.2033	0.13103	0.12078	0.16884	0.24537	0.090971	0.082774	0.10437	0.18874	0.11032	0.14575	0.43487	0.2643	0.11841	0.094546	0.1909	0.21993	0.18601	0.40924	0.1775	0.20884	0.093847	0.19962	0.34309	0.31786
1176.3	0.21705	0.33546	0.43646	0.33616	0.29622	0.24821	0.24184	0.32173	0.27167	0.22779	0.35437	0.18919	0.11028	0.10597	0.15238	0.22954	0.078111	0.073342	0.086682	0.17316	0.09631	0.11878	0.4117	0.25683	0.10506	0.082052	0.17414	0.21095	0.1716	0.3921	0.15951	0.19465	0.079207	0.18398	0.3195	0.29735
1177.2	0.20522	0.31676	0.42401	0.32122	0.28818	0.23532	0.23093	0.30396	0.26266	0.21332	0.32994	0.18187	0.099402	0.097392	0.1378	0.22359	0.069583	0.06569	0.079787	0.16385	0.090282	0.10398	0.39808	0.25741	0.098831	0.075995	0.16782	0.21088	0.16369	0.38317	0.15037	0.18689	0.071304	0.17617	0.30164	0.28576
1178.1	0.19029	0.30098	0.41041	0.30484	0.27594	0.22184	0.21636	0.28892	0.25587	0.20688	0.31088	0.17315	0.088499	0.0872	0.12084	0.21769	0.061891	0.056832	0.068179	0.15313	0.084074	0.090111	0.38309	0.25443	0.088982	0.070329	0.15505	0.20926	0.15619	0.37077	0.1402	0.18051	0.063357	0.16644	0.28213	0.27251
1179	0.17779	0.2828	0.39605	0.29099	0.26852	0.19916	0.20769	0.27273	0.25128	0.19276	0.28786	0.1645	0.075645	0.073879	0.10543	0.20918	0.05194	0.047353	0.059188	0.143	0.073032	0.072123	0.36713	0.25165	0.079557	0.062786	0.14294	0.20504	0.14573	0.35737	0.12776	0.17278	0.055749	0.15542	0.26316	0.25579
1179.9	0.16992	0.27321	0.38533	0.28414	0.26333	0.18224	0.20027	0.26674	0.24808	0.19283	0.26725	0.15756	0.068773	0.066251	0.091224	0.20625	0.045796	0.044695	0.053981	0.13384	0.066179	0.063527	0.35799	0.25414	0.07111	0.059319	0.13911	0.20519	0.14017	0.35242	0.12054	0.16755	0.050327	0.15018	0.25132	0.24465
1180.8	0.15746	0.26035	0.37552	0.27607	0.25747	0.16472	0.19002	0.25535	0.24414	0.18251	0.25218	0.14804	0.060191	0.056584	0.07511	0.20344	0.037854	0.040325	0.047469	0.12616	0.059699	0.05463	0.34694	0.25386	0.062548	0.05108	0.12787	0.19931	0.13407	0.3423	0.11062	0.16017	0.043426	0.14578	0.23407	0.22758
1181.8	0.14173	0.24815	0.35941	0.26497	0.24773	0.14508	0.18116	0.24911	0.24157	0.17474	0.23591	0.1368	0.049003	0.044311	0.058119	0.1937	0.028265	0.031987	0.038293	0.11826	0.052808	0.042098	0.33637	0.25037	0.051576	0.04157	0.11583	0.19194	0.12838	0.33094	0.10061	0.15383	0.036552	0.13708	0.21949	0.20762
1182.6	0.13482	0.24557	0.35088	0.26199	0.24547	0.13246	0.17946	0.24697	0.24397	0.17568	0.23036	0.13359	0.047226	0.040036	0.050004	0.19194	0.023228	0.032562	0.039401	0.11804	0.052062	0.035469	0.33057	0.25225	0.048046	0.035439	0.11208	0.19035	0.12391	0.32848	0.098211	0.15201	0.036221	0.13586	0.21204	0.19748
1183.5	0.12779	0.23976	0.34309	0.26061	0.24263	0.12379	0.17011	0.24232	0.24571	0.17849	0.22394	0.12741	0.043582	0.035596	0.041117	0.1895	0.018925	0.034056	0.031433	0.11029	0.050574	0.028091	0.32418	0.24693	0.04303	0.029896	0.10885	0.18525	0.1202	0.32642	0.095393	0.1477	0.033415	0.13273	0.20038	0.18858
1184.4	0.12246	0.23373	0.34245	0.2529	0.24506	0.11659	0.16785	0.23738	0.24675	0.17115	0.2203	0.12577	0.039296	0.033942	0.035599	0.18526	0.014904	0.03201	0.028903	0.11052	0.053739	0.022611	0.3215	0.24549	0.041719	0.024377	0.10908	0.18132	0.12138	0.32765	0.095839	0.14814	0.033206	0.13399	0.19441	0.18449
1185.4	0.12295	0.2297	0.3328	0.24761	0.24783	0.10841	0.1688	0.23472	0.24913	0.16955	0.21729	0.12256	0.037915	0.032414	0.031054	0.18187	0.012878	0.032252	0.026681	0.10526	0.057721	0.018986	0.31643	0.24088	0.038485	0.02077	0.10927	0.17739	0.12023	0.3274	0.097029	0.14987	0.033684	0.13589	0.18992	0.181
1186.3	0.12092	0.22708	0.32011	0.24001	0.24788	0.094623	0.16294	0.22559	0.24955	0.16401	0.20876	0.11862	0.033434	0.031598	0.024642	0.1751	0.010805	0.02715	0.020845	0.095717	0.054062	0.012816	0.30723	0.23031	0.03431	0.013433	0.10467	0.16619	0.11667	0.32462	0.093946	0.14653	0.029447	0.13249	0.17988	0.16993
1187.2	0.11781	0.22566	0.31352	0.23488	0.24807	0.082424	0.15484	0.22003	0.25226	0.15856	0.20068	0.11436	0.028571	0.02964	0.020173	0.17065	0.0089724	0.022302	0.013508	0.090758	0.05467	0.0096118	0.3031	0.22039	0.027794	0.010185	0.10411	0.15989	0.11855	0.32261	0.092918	0.14466	0.027004	0.13063	0.17526	0.16159
1188.1	0.12448	0.22949	0.31102	0.23421	0.25412	0.078856	0.16068	0.22061	0.25737	0.16094	0.20256	0.11552	0.035183	0.03155	0.019708	0.17071	0.013127	0.024443	0.017478	0.096309	0.062142	0.018352	0.30109	0.21863	0.027371	0.013922	0.10808	0.15768	0.12419	0.32995	0.10014	0.14948	0.030369	0.13798	0.17805	0.16165
1189	0.12282	0.22496	0.2984	0.23335	0.25196	0.070673	0.15301	0.21619	0.25771	0.16029	0.20175	0.1096	0.03468	0.028335	0.0131	0.16744	0.012781	0.023616	0.011802	0.091285	0.061775	0.01797	0.29523	0.20809	0.018802	0.010942	0.1008	0.15089	0.11999	0.32765	0.098417	0.14674	0.028362	0.13738	0.17417	0.15268
1189.9	0.13218	0.22681	0.30257	0.24681	0.26094	0.07394	0.1554	0.2212	0.27161	0.16942	0.21521	0.11527	0.04497	0.036047	0.018055	0.17336	0.020296	0.028572	0.01356	0.10367	0.067201	0.028553	0.30444	0.20851	0.019885	0.018907	0.10801	0.1546	0.12694	0.34056	0.11036	0.15515	0.035738	0.14676	0.18076	0.15814
1190.8	0.13515	0.22948	0.30763	0.25017	0.2672	0.07585	0.1528	0.22459	0.27899	0.17455	0.22309	0.1155	0.050892	0.037142	0.018922	0.17678	0.023404	0.034874	0.011382	0.10793	0.071687	0.033769	0.3092	0.20465	0.017118	0.022285	0.11317	0.15463	0.13095	0.34689	0.11526	0.1566	0.040751	0.15438	0.18651	0.16032
1191.7	0.14122	0.23077	0.30658	0.25697	0.27074	0.074527	0.15785	0.22611	0.28197	0.17233	0.22973	0.11601	0.055441	0.039363	0.018622	0.18114	0.02598	0.040949	0.012748	0.11195	0.072557	0.038487	0.31133	0.20289	0.016644	0.025303	0.11809	0.15382	0.1332	0.35187	0.12229	0.15718	0.043275	0.16247	0.19073	0.16511
1192.6	0.14643	0.22977	0.30656	0.26637	0.27364	0.080896	0.15847	0.22891	0.28707	0.17705	0.24015	0.11764	0.062461	0.046262	0.022127	0.18725	0.028907	0.046706	0.013478	0.11677	0.075706	0.041984	0.3172	0.2001	0.015001	0.027574	0.12501	0.16108	0.13681	0.35687	0.12812	0.16204	0.048878	0.17062	0.19771	0.1636
1193.5	0.15825	0.23798	0.31258	0.27536	0.28506	0.089345	0.16741	0.23247	0.29991	0.18313	0.24489	0.12365	0.072908	0.056562	0.029175	0.19386	0.033337	0.053301	0.017136	0.12792	0.077493	0.049239	0.32303	0.20046	0.0174	0.035656	0.13919	0.16748	0.1443	0.36856	0.13913	0.16726	0.052462	0.18245	0.20587	0.16663
1194.4	0.16307	0.24451	0.31023	0.27353	0.28559	0.089647	0.16798	0.23293	0.30145	0.18228	0.24237	0.12157	0.074788	0.053716	0.027346	0.19289	0.034445	0.056635	0.017344	0.12725	0.074406	0.04945	0.31973	0.19323	0.015529	0.035848	0.14311	0.1663	0.14348	0.37125	0.13932	0.16316	0.051332	0.18502	0.20721	0.15829
1195.3	0.17295	0.25013	0.31421	0.28506	0.29516	0.097771	0.17148	0.23769	0.3055	0.17964	0.25164	0.12579	0.086026	0.05984	0.035873	0.20072	0.041564	0.064292	0.022525	0.13939	0.080186	0.055799	0.32581	0.19633	0.022463	0.042409	0.1531	0.18024	0.14837	0.38071	0.15013	0.16837	0.054029	0.19151	0.21493	0.16465
1196.2	0.18972	0.25976	0.33152	0.29823	0.31397	0.11889	0.1806	0.24922	0.32059	0.19746	0.27288	0.13453	0.10854	0.071698	0.052094	0.21282	0.056471	0.078593	0.031025	0.1552	0.091372	0.072343	0.33943	0.20517	0.031246	0.052691	0.16962	0.19231	0.15695	0.3985	0.16287	0.17883	0.066014	0.20423	0.22628	0.17372
1197.1	0.19306	0.26387	0.3301	0.29673	0.31924	0.11579	0.17912	0.24955	0.31761	0.19626	0.273	0.13607	0.1106	0.071016	0.053722	0.21522	0.058752	0.077244	0.028016	0.15238	0.089092	0.07676	0.34061	0.20376	0.032343	0.055802	0.17294	0.19388	0.15582	0.40142	0.16693	0.175	0.06484	0.20567	0.2269	0.17204
1198	0.20492	0.27398	0.33936	0.30901	0.32906	0.12753	0.18354	0.2593	0.32419	0.20723	0.29296	0.14037	0.12453	0.076627	0.063519	0.22806	0.070157	0.088279	0.035024	0.16235	0.10166	0.090369	0.35196	0.21083	0.038762	0.061352	0.18157	0.20552	0.16219	0.41022	0.17505	0.17955	0.069754	0.21167	0.23523	0.18032
1198.9	0.208	0.27689	0.34069	0.3044	0.33606	0.133	0.17982	0.25963	0.31838	0.20622	0.293	0.14265	0.13091	0.081257	0.068131	0.23293	0.071622	0.089493	0.031348	0.1621	0.10246	0.095329	0.35893	0.21356	0.038816	0.064042	0.1847	0.20989	0.16088	0.40586	0.17677	0.17959	0.070408	0.21291	0.23636	0.1829
1199.8	0.22417	0.29156	0.35561	0.31487	0.34709	0.148	0.18971	0.2697	0.33077	0.22638	0.30889	0.15	0.15061	0.094818	0.081158	0.25077	0.082453	0.10084	0.042133	0.16917	0.114	0.11462	0.37132	0.22425	0.04593	0.077213	0.19729	0.2213	0.16774	0.41777	0.18601	0.18756	0.082358	0.22376	0.24677	0.19316
1200.7	0.21581	0.28804	0.34814	0.3	0.34303	0.13339	0.17534	0.26175	0.3207	0.2129	0.29786	0.14382	0.14153	0.087774	0.075516	0.24723	0.07493	0.093618	0.03144	0.15128	0.10057	0.11084	0.36415	0.21502	0.036432	0.074534	0.18811	0.21778	0.15929	0.4066	0.17756	0.17832	0.075209	0.21077	0.23915	0.17897
1201.6	0.2248	0.30312	0.36451	0.30239	0.35721	0.14855	0.18008	0.26953	0.33273	0.21703	0.31383	0.14912	0.15903	0.10128	0.089642	0.2601	0.083372	0.10648	0.041614	0.16109	0.10947	0.12402	0.37251	0.22263	0.040701	0.083613	0.19994	0.22621	0.1635	0.4159	0.18346	0.1857	0.082584	0.21336	0.24666	0.18823
1202.5	0.23095	0.30913	0.3674	0.29799	0.35938	0.14973	0.17816	0.27073	0.33	0.20496	0.3165	0.15001	0.16304	0.10434	0.09437	0.2624	0.083301	0.10946	0.040339	0.1532	0.10318	0.12815	0.37258	0.22247	0.044564	0.088555	0.2037	0.22693	0.16125	0.41424	0.183	0.18547	0.086892	0.20757	0.24696	0.18738
1203.4	0.2518	0.32191	0.38523	0.31316	0.37738	0.17003	0.19042	0.28177	0.34753	0.21426	0.3418	0.15894	0.18248	0.11906	0.11179	0.28042	0.094383	0.1249	0.056638	0.16549	0.11446	0.14521	0.38571	0.23674	0.057055	0.10446	0.21763	0.24285	0.17297	0.43413	0.19684	0.19585	0.10109	0.2133	0.25887	0.20337
1204.3	0.24794	0.32135	0.38258	0.30534	0.37871	0.17143	0.1866	0.28027	0.3453	0.20445	0.34303	0.15921	0.17649	0.11822	0.11312	0.27665	0.092269	0.12582	0.054672	0.16075	0.10077	0.14365	0.38449	0.23497	0.05652	0.10481	0.21645	0.24145	0.1695	0.43236	0.19495	0.19382	0.098468	0.20411	0.25293	0.20089
1205.2	0.25895	0.33339	0.39119	0.31154	0.38979	0.18891	0.19305	0.28905	0.35351	0.20685	0.35395	0.16404	0.1865	0.12839	0.12389	0.28293	0.099511	0.13511	0.065676	0.16776	0.10261	0.15385	0.39225	0.24369	0.069668	0.11374	0.22757	0.25364	0.17738	0.44096	0.20175	0.20247	0.10537	0.20839	0.26263	0.21647
1206.1	0.26569	0.33939	0.39806	0.31684	0.39053	0.19643	0.19367	0.29498	0.35805	0.20516	0.36278	0.16656	0.19034	0.12987	0.13104	0.28636	0.10413	0.14163	0.0736	0.16953	0.09924	0.15914	0.39967	0.24888	0.077675	0.1172	0.23375	0.26293	0.18278	0.44569	0.20755	0.20658	0.11247	0.2077	0.27286	0.22427
1207	0.26232	0.34154	0.40243	0.31397	0.39169	0.19972	0.19239	0.29797	0.35978	0.20461	0.36289	0.16874	0.19222	0.1325	0.13573	0.28693	0.10496	0.14581	0.079342	0.17171	0.095273	0.16223	0.40415	0.25112	0.082177	0.11743	0.23849	0.2674	0.18409	0.44884	0.20846	0.21071	0.1166	0.20683	0.27906	0.22782
1207.9	0.26043	0.35006	0.41225	0.31695	0.39107	0.20303	0.19315	0.30382	0.36053	0.20062	0.36307	0.17057	0.19407	0.13566	0.13961	0.28816	0.10799	0.14895	0.086006	0.17111	0.091675	0.16992	0.40536	0.24991	0.089551	0.12064	0.24576	0.2721	0.18665	0.45039	0.21009	0.21429	0.1225	0.20401	0.2883	0.23313
1208.8	0.27546	0.36518	0.43896	0.33152	0.39719	0.21801	0.20294	0.31854	0.36634	0.20255	0.37676	0.17763	0.20989	0.14965	0.15341	0.29494	0.11644	0.16028	0.10016	0.18534	0.099165	0.18236	0.41411	0.25881	0.10062	0.12997	0.26056	0.284	0.1947	0.45837	0.22101	0.22434	0.13334	0.20688	0.30821	0.24651
1209.7	0.27701	0.36931	0.44461	0.33535	0.39181	0.2203	0.20981	0.32224	0.36542	0.19054	0.37646	0.18057	0.21185	0.15389	0.15605	0.30016	0.11496	0.16468	0.11017	0.19034	0.10009	0.18826	0.41592	0.26115	0.10283	0.13103	0.26849	0.28579	0.19674	0.46078	0.22841	0.22886	0.13594	0.20428	0.31934	0.24769
1210.6	0.28668	0.38012	0.46205	0.34632	0.39892	0.22949	0.22234	0.33767	0.37203	0.19115	0.38459	0.18817	0.22275	0.16534	0.16538	0.30656	0.11897	0.17372	0.11993	0.20414	0.10635	0.20122	0.42151	0.27208	0.11321	0.14191	0.28106	0.29558	0.20236	0.47113	0.23666	0.23742	0.14576	0.20947	0.33335	0.25767
1211.5	0.29501	0.39102	0.47578	0.35879	0.39971	0.24061	0.23067	0.35459	0.37878	0.19444	0.39169	0.19463	0.23026	0.17523	0.1741	0.31493	0.12628	0.18199	0.13273	0.2177	0.11017	0.21148	0.4271	0.28026	0.12057	0.15278	0.28847	0.30483	0.20742	0.47673	0.24785	0.24575	0.1551	0.21083	0.34619	0.26902
1212.4	0.30088	0.3929	0.48077	0.3621	0.39504	0.24151	0.23566	0.363	0.38055	0.19347	0.39443	0.19883	0.23192	0.18434	0.17698	0.31826	0.12941	0.19015	0.13931	0.22856	0.11397	0.21619	0.42901	0.2862	0.12627	0.1543	0.29489	0.31	0.211	0.47827	0.25402	0.25212	0.15953	0.21166	0.35604	0.27061
1213.3	0.29974	0.3874	0.47472	0.35723	0.39054	0.23688	0.23264	0.36338	0.3783	0.18448	0.38996	0.19773	0.22356	0.18314	0.17568	0.31722	0.12467	0.19043	0.14013	0.23051	0.10982	0.21856	0.427	0.2831	0.12837	0.15167	0.3011	0.30787	0.2121	0.47647	0.2539	0.25399	0.16031	0.21184	0.35834	0.27015
1214.2	0.31818	0.39792	0.49079	0.37304	0.3921	0.25314	0.24192	0.3831	0.38839	0.19557	0.4075	0.20466	0.23799	0.19671	0.18884	0.32516	0.13568	0.20595	0.1528	0.25128	0.11881	0.23133	0.43715	0.29187	0.14054	0.16514	0.31188	0.31791	0.22055	0.4874	0.26573	0.2637	0.17532	0.21749	0.36944	0.28241
1215.1	0.32823	0.39873	0.49517	0.37713	0.38707	0.26277	0.24694	0.38972	0.39143	0.19496	0.41152	0.20705	0.23749	0.20737	0.19447	0.32637	0.14193	0.20969	0.15985	0.25917	0.12176	0.23767	0.44122	0.2907	0.14763	0.16825	0.31781	0.31985	0.22531	0.48863	0.27123	0.26924	0.17682	0.21944	0.37265	0.28568
1216	0.33286	0.39633	0.49967	0.37874	0.38252	0.27046	0.25335	0.39323	0.39392	0.19074	0.41866	0.20865	0.23847	0.21796	0.20099	0.32783	0.14402	0.21772	0.1666	0.26913	0.12635	0.2496	0.44473	0.29188	0.15481	0.1748	0.3251	0.32411	0.22973	0.49144	0.27671	0.27465	0.18159	0.22411	0.37806	0.28949
1216.9	0.3458	0.39774	0.51035	0.38628	0.38151	0.28919	0.26103	0.40285	0.4007	0.19199	0.42644	0.21187	0.24577	0.23352	0.21254	0.33104	0.14966	0.22758	0.17436	0.28058	0.13353	0.26615	0.45386	0.29839	0.16308	0.18628	0.3357	0.32933	0.23591	0.49985	0.28918	0.28225	0.18969	0.23394	0.38325	0.2985
1217.8	0.35961	0.40514	0.51985	0.39674	0.384	0.30868	0.27519	0.41613	0.40938	0.19341	0.43295	0.21777	0.25524	0.25124	0.2199	0.33871	0.16003	0.24011	0.1861	0.28811	0.1449	0.28007	0.46315	0.30611	0.17098	0.19845	0.34132	0.33407	0.24177	0.50769	0.30216	0.28726	0.19639	0.24269	0.38926	0.30527
1218.7	0.35932	0.40275	0.52369	0.39651	0.3851	0.31485	0.2819	0.41985	0.4118	0.18964	0.43294	0.22115	0.25692	0.26541	0.22683	0.34116	0.1627	0.2462	0.19247	0.29304	0.15161	0.29199	0.4684	0.30847	0.17985	0.20263	0.34939	0.33732	0.24666	0.50888	0.30595	0.29261	0.19908	0.25026	0.39038	0.31155
1219.6	0.36381	0.39803	0.5267	0.39778	0.38707	0.3215	0.28824	0.42794	0.41601	0.18354	0.43731	0.22426	0.25804	0.27793	0.23507	0.346	0.167	0.25902	0.20118	0.29612	0.15368	0.30523	0.47305	0.31437	0.19081	0.2092	0.35558	0.33928	0.25581	0.50923	0.31274	0.29961	0.20769	0.25809	0.39513	0.31839
1220.5	0.37719	0.39816	0.53354	0.39872	0.39062	0.33083	0.30111	0.43497	0.41964	0.18175	0.43779	0.22526	0.26433	0.29076	0.24434	0.35008	0.17195	0.26574	0.20981	0.29808	0.15915	0.31438	0.47862	0.3193	0.19934	0.21274	0.36255	0.33835	0.26462	0.51356	0.32052	0.30642	0.20984	0.2653	0.39782	0.32517
1221.4	0.38288	0.39868	0.53501	0.40318	0.39432	0.33267	0.31293	0.44428	0.42324	0.17729	0.43477	0.22764	0.26567	0.30061	0.25249	0.35434	0.17513	0.27113	0.21705	0.30143	0.15697	0.3226	0.4808	0.31985	0.20659	0.21538	0.36414	0.33744	0.26926	0.50869	0.32122	0.31335	0.21419	0.27001	0.4002	0.33023
1222.3	0.38568	0.39325	0.53911	0.40299	0.39291	0.33462	0.31962	0.44746	0.42821	0.17989	0.43313	0.22845	0.26816	0.31409	0.26604	0.35737	0.17723	0.277	0.22374	0.3052	0.15787	0.33543	0.48389	0.32	0.21646	0.21831	0.36662	0.33885	0.27849	0.5087	0.32405	0.32127	0.22247	0.27695	0.40545	0.33619
1223.2	0.39758	0.39441	0.54324	0.40601	0.39834	0.34411	0.33414	0.4536	0.43432	0.18507	0.43497	0.23212	0.27015	0.32866	0.27779	0.36227	0.18679	0.28454	0.23235	0.30699	0.16141	0.34536	0.48755	0.32737	0.2269	0.22688	0.37266	0.34125	0.28834	0.51097	0.33369	0.33004	0.23232	0.28722	0.4112	0.34256
1224.1	0.41109	0.39955	0.54897	0.40633	0.39807	0.35407	0.34091	0.45364	0.43726	0.18941	0.42867	0.23338	0.27323	0.34078	0.28496	0.36377	0.19298	0.28758	0.2364	0.31204	0.16937	0.35193	0.4925	0.33262	0.2334	0.23315	0.3814	0.33992	0.29076	0.51024	0.341	0.33585	0.23998	0.29827	0.4173	0.34638
1225	0.4208	0.40847	0.55644	0.42101	0.41017	0.36993	0.34998	0.46105	0.4497	0.20524	0.43541	0.2431	0.28259	0.35983	0.29867	0.37233	0.2085	0.29882	0.24683	0.32106	0.18333	0.36607	0.50174	0.34445	0.24819	0.24385	0.39047	0.34628	0.30161	0.51491	0.35263	0.34786	0.25705	0.31544	0.43002	0.35893
1225.9	0.42482	0.41213	0.55552	0.41669	0.41112	0.37319	0.35634	0.45826	0.45049	0.20868	0.43362	0.24714	0.28661	0.36793	0.30472	0.37299	0.21866	0.30262	0.24772	0.31735	0.19085	0.36515	0.50309	0.34864	0.2557	0.24296	0.39139	0.34559	0.30397	0.5141	0.35848	0.35368	0.26104	0.32178	0.43505	0.36161
1226.8	0.44013	0.42712	0.56142	0.4245	0.41898	0.39323	0.37394	0.46893	0.45909	0.2241	0.44529	0.25642	0.29936	0.38375	0.31339	0.37971	0.2355	0.31401	0.25524	0.32995	0.2033	0.37445	0.5104	0.366	0.2717	0.25575	0.4019	0.34951	0.31489	0.52236	0.37186	0.36909	0.27797	0.33843	0.44468	0.37857
1227.7	0.44889	0.43872	0.57175	0.43069	0.42423	0.41284	0.38075	0.47616	0.46581	0.23563	0.45405	0.26427	0.30887	0.395	0.32051	0.38397	0.24641	0.32529	0.25859	0.34128	0.21835	0.37983	0.51858	0.38083	0.28336	0.26259	0.40955	0.35215	0.32141	0.52929	0.38051	0.38265	0.29014	0.35488	0.45698	0.39194
1228.6	0.44333	0.43845	0.56443	0.43097	0.42598	0.42024	0.39064	0.47714	0.46736	0.2437	0.45501	0.26821	0.31064	0.39958	0.32081	0.38415	0.25082	0.33346	0.25961	0.33615	0.22227	0.37989	0.5206	0.38694	0.2894	0.26037	0.40504	0.35161	0.32437	0.53014	0.38257	0.3893	0.29562	0.35693	0.45967	0.39727
1229.4	0.45546	0.44808	0.57334	0.43464	0.4293	0.43216	0.4085	0.48427	0.47359	0.25523	0.46321	0.27634	0.31885	0.41281	0.32057	0.38698	0.26074	0.34392	0.26304	0.3458	0.23474	0.38406	0.52781	0.40093	0.3014	0.26804	0.41414	0.35661	0.3318	0.54006	0.39448	0.40263	0.30896	0.37015	0.46899	0.41108
1230.3	0.45679	0.45269	0.57901	0.44136	0.42916	0.44326	0.41605	0.49167	0.48171	0.26578	0.47332	0.28037	0.3231	0.42187	0.32156	0.39087	0.26803	0.35191	0.26711	0.35511	0.25297	0.39193	0.53741	0.41615	0.31233	0.27532	0.42204	0.36023	0.34152	0.55007	0.40496	0.41537	0.32217	0.38339	0.47582	0.42696
1231.2	0.46118	0.45637	0.58908	0.44706	0.43414	0.44619	0.42207	0.49535	0.48993	0.27703	0.4803	0.28784	0.32845	0.42814	0.32486	0.39561	0.27455	0.36068	0.27034	0.36254	0.26953	0.3993	0.54625	0.42996	0.31963	0.27463	0.42606	0.36608	0.34948	0.5559	0.41178	0.42825	0.33245	0.39627	0.48284	0.43807
1232.1	0.46479	0.45961	0.59187	0.45631	0.43715	0.44526	0.43642	0.49689	0.49474	0.29215	0.48361	0.2941	0.33478	0.43347	0.3286	0.39741	0.28154	0.36718	0.27529	0.36798	0.28505	0.40493	0.55642	0.44291	0.3293	0.27913	0.43029	0.37052	0.35636	0.56097	0.42225	0.43941	0.34252	0.40645	0.48678	0.4511
1233	0.47546	0.47723	0.60999	0.47418	0.44628	0.4571	0.45318	0.51085	0.51374	0.31588	0.50344	0.30524	0.35267	0.44968	0.34201	0.40791	0.29473	0.38092	0.28597	0.3923	0.31298	0.41957	0.57136	0.46236	0.34547	0.29661	0.44194	0.38236	0.37203	0.57751	0.4387	0.45913	0.36069	0.42874	0.49627	0.47256
1233.9	0.47146	0.4763	0.60842	0.47531	0.44189	0.45508	0.45342	0.50984	0.51783	0.31795	0.50378	0.30731	0.35462	0.44636	0.34952	0.40793	0.29391	0.38314	0.28573	0.39625	0.3268	0.42218	0.57502	0.46945	0.35113	0.29681	0.43986	0.38145	0.3726	0.57284	0.44191	0.46772	0.36461	0.43459	0.49319	0.4806
1234.8	0.47882	0.48647	0.61699	0.48765	0.45451	0.46189	0.46478	0.51686	0.52135	0.33191	0.51514	0.31554	0.36464	0.45495	0.35767	0.40977	0.30319	0.3923	0.29271	0.40697	0.33918	0.42948	0.58466	0.48196	0.36143	0.30455	0.44722	0.3856	0.38176	0.57769	0.45324	0.47853	0.37567	0.44856	0.49876	0.49616
1235.7	0.47765	0.49256	0.61652	0.49409	0.45775	0.46618	0.47816	0.51996	0.52681	0.34234	0.52249	0.3205	0.37334	0.45958	0.366	0.41202	0.31077	0.39942	0.29863	0.41602	0.35958	0.43438	0.59352	0.49297	0.37423	0.31523	0.45312	0.38853	0.38663	0.58204	0.46592	0.49018	0.38281	0.45849	0.50089	0.51214
1236.6	0.48564	0.50168	0.62286	0.49753	0.46389	0.47168	0.4873	0.52788	0.53509	0.35002	0.53866	0.32774	0.3859	0.47214	0.37401	0.41818	0.31977	0.40623	0.3084	0.42871	0.37725	0.4465	0.60198	0.50461	0.38557	0.32306	0.45833	0.39359	0.3931	0.5932	0.47921	0.5022	0.3947	0.47076	0.50632	0.5253
1237.5	0.48549	0.5036	0.61866	0.49505	0.46657	0.46724	0.4874	0.52513	0.52979	0.3503	0.54283	0.3326	0.38763	0.47076	0.3753	0.41918	0.32554	0.40361	0.3099	0.43182	0.38307	0.45049	0.60644	0.5092	0.39119	0.32413	0.45666	0.39095	0.39318	0.59248	0.48782	0.50644	0.39674	0.47565	0.50757	0.52978
1238.4	0.48946	0.51628	0.62106	0.50439	0.47841	0.4733	0.49139	0.53066	0.53415	0.37379	0.55174	0.34023	0.39773	0.47777	0.38025	0.426	0.33617	0.41057	0.31847	0.44487	0.40194	0.45966	0.6175	0.51965	0.40237	0.33443	0.46261	0.39809	0.40266	0.60401	0.49991	0.51499	0.40787	0.49018	0.51308	0.54284
1239.3	0.49671	0.53122	0.63528	0.5152	0.48754	0.48638	0.50617	0.54144	0.54548	0.39746	0.56703	0.34921	0.41581	0.48904	0.39712	0.44053	0.34851	0.42426	0.33482	0.46412	0.43224	0.47625	0.63578	0.53449	0.41795	0.35344	0.47285	0.41271	0.41453	0.62293	0.5132	0.53082	0.42309	0.50516	0.52532	0.55937
1240.2	0.49492	0.53272	0.62991	0.51333	0.48819	0.48666	0.50281	0.54066	0.53928	0.39744	0.56542	0.34995	0.41614	0.48707	0.39748	0.44404	0.35033	0.42255	0.33484	0.46323	0.44106	0.47589	0.63906	0.53381	0.41912	0.35222	0.47061	0.41321	0.41465	0.62573	0.51508	0.52826	0.42599	0.50734	0.52639	0.55516
1241.1	0.49839	0.5429	0.63818	0.52218	0.49389	0.49372	0.51112	0.55028	0.54492	0.41607	0.57176	0.35575	0.42307	0.4917	0.40984	0.45677	0.36109	0.43204	0.34454	0.47476	0.46267	0.48725	0.65271	0.54068	0.43242	0.36248	0.47608	0.41979	0.42219	0.63524	0.52175	0.53475	0.43377	0.51694	0.53505	0.56382
1242	0.5012	0.55021	0.64214	0.53104	0.49771	0.49825	0.51876	0.55517	0.55163	0.43774	0.57713	0.3605	0.43418	0.49918	0.41718	0.46523	0.37169	0.44029	0.35443	0.48558	0.48444	0.49411	0.66348	0.54838	0.44531	0.37025	0.48441	0.4266	0.42694	0.64723	0.53149	0.54194	0.44224	0.52364	0.53995	0.57692
1242.9	0.50403	0.55545	0.6454	0.53386	0.50093	0.5004	0.52888	0.562	0.55182	0.44185	0.58586	0.36304	0.4419	0.50359	0.42386	0.47551	0.38103	0.44427	0.36185	0.49632	0.49334	0.49905	0.67244	0.55137	0.45557	0.37561	0.49046	0.42883	0.42903	0.65505	0.53969	0.54636	0.44672	0.52599	0.54584	0.57805
1243.8	0.50383	0.56001	0.63985	0.5366	0.50701	0.49981	0.5251	0.56246	0.55617	0.44994	0.59067	0.36682	0.44588	0.50464	0.42461	0.48086	0.3927	0.44763	0.36436	0.50219	0.50463	0.50235	0.67907	0.55425	0.46299	0.38192	0.49242	0.42754	0.42924	0.66047	0.54648	0.54806	0.45174	0.53381	0.54884	0.57835
1244.6	0.50272	0.56718	0.6408	0.54415	0.51037	0.49542	0.52444	0.56399	0.56207	0.45697	0.5926	0.36789	0.44949	0.50537	0.4276	0.48426	0.4051	0.45214	0.37071	0.5092	0.51218	0.50576	0.68539	0.55285	0.46882	0.3895	0.49967	0.4299	0.42513	0.66563	0.55055	0.54938	0.45648	0.53868	0.54985	0.57978
1245.6	0.49224	0.56932	0.62924	0.54799	0.51175	0.488	0.51741	0.55892	0.56126	0.45075	0.58848	0.36563	0.44543	0.49796	0.42141	0.48227	0.41122	0.44756	0.3656	0.50681	0.51172	0.50182	0.68489	0.54547	0.46674	0.39321	0.50096	0.42815	0.42105	0.66322	0.549	0.54373	0.45303	0.53987	0.54684	0.58005
1246.4	0.49385	0.57918	0.62929	0.55233	0.51825	0.49039	0.51829	0.56201	0.56406	0.45286	0.59455	0.36672	0.44784	0.49655	0.42563	0.48736	0.42337	0.45277	0.37026	0.51353	0.52069	0.50761	0.69305	0.54444	0.47217	0.40132	0.51077	0.4345	0.4237	0.66988	0.55063	0.54625	0.45798	0.54819	0.55012	0.58648
1247.3	0.48655	0.58564	0.62365	0.55699	0.52215	0.48809	0.51648	0.56257	0.56787	0.45453	0.59285	0.36672	0.44708	0.49492	0.42484	0.48896	0.436	0.45656	0.37099	0.51166	0.52878	0.51199	0.69899	0.54127	0.47249	0.41015	0.51627	0.44145	0.42448	0.67194	0.54723	0.5443	0.46251	0.55389	0.54905	0.59166
1248.2	0.48236	0.59027	0.61313	0.55925	0.52275	0.48555	0.51735	0.5598	0.56572	0.44927	0.58809	0.36531	0.44384	0.49359	0.42346	0.4895	0.44511	0.45849	0.37119	0.51297	0.52529	0.51073	0.69718	0.53465	0.47388	0.41275	0.52124	0.44515	0.42219	0.66861	0.54184	0.53794	0.46185	0.55147	0.54595	0.59124
1249.1	0.48295	0.6026	0.61429	0.56624	0.53026	0.49084	0.52366	0.56543	0.56836	0.45551	0.5925	0.36802	0.44985	0.49857	0.42741	0.49671	0.46034	0.46494	0.37492	0.5213	0.5326	0.52176	0.70513	0.53282	0.48059	0.42507	0.52762	0.45573	0.42918	0.67659	0.54358	0.54008	0.46918	0.55975	0.55217	0.60334
1250	0.48319	0.60819	0.61059	0.56803	0.53383	0.49278	0.52615	0.56693	0.57107	0.45791	0.596	0.36763	0.45529	0.50144	0.42757	0.50113	0.47731	0.47359	0.37999	0.5301	0.53867	0.52459	0.70752	0.52783	0.48164	0.42852	0.53217	0.46206	0.43144	0.68021	0.5417	0.53996	0.47585	0.56277	0.55027	0.60447
1250.9	0.47829	0.61276	0.60747	0.57065	0.54021	0.49496	0.53079	0.57023	0.57586	0.45551	0.59226	0.36685	0.45522	0.50281	0.42285	0.50678	0.49149	0.4802	0.38315	0.53114	0.54576	0.52676	0.70683	0.52279	0.47834	0.43509	0.53488	0.46973	0.43042	0.67641	0.53814	0.53549	0.48093	0.56505	0.54854	0.60295
1251.8	0.48222	0.62451	0.61768	0.57917	0.54742	0.50253	0.54174	0.57483	0.58583	0.46178	0.60125	0.37157	0.46463	0.50818	0.42856	0.5139	0.51362	0.49585	0.39303	0.5402	0.56076	0.53614	0.71158	0.52248	0.48331	0.44011	0.54465	0.4768	0.43679	0.68368	0.54234	0.53505	0.4884	0.57184	0.55493	0.61905
1252.7	0.46721	0.62045	0.61406	0.57662	0.5413	0.49336	0.53998	0.57103	0.58376	0.45151	0.59665	0.36686	0.45761	0.5008	0.41936	0.50853	0.52044	0.49788	0.39252	0.52947	0.5607	0.53356	0.70618	0.51068	0.47306	0.43777	0.54288	0.47467	0.43305	0.67738	0.53522	0.52594	0.48492	0.56865	0.54661	0.61756
1253.6	0.45804	0.62187	0.60725	0.56937	0.54208	0.48925	0.54253	0.56784	0.58206	0.44691	0.59951	0.36495	0.45549	0.49871	0.41472	0.50673	0.53195	0.50489	0.39726	0.52922	0.56671	0.52481	0.70133	0.50602	0.46558	0.438	0.54502	0.47445	0.42955	0.66955	0.52967	0.51861	0.48293	0.56109	0.53869	0.61546
1254.5	0.45644	0.63279	0.60828	0.56801	0.5446	0.49287	0.54801	0.56899	0.58969	0.45066	0.59851	0.36549	0.45475	0.49991	0.41526	0.51045	0.54457	0.51231	0.40456	0.53051	0.57542	0.52519	0.70178	0.50336	0.46297	0.44669	0.55025	0.48083	0.43182	0.66649	0.52699	0.5181	0.48801	0.56198	0.53829	0.6227
1255.4	0.45129	0.63757	0.60498	0.56505	0.5407	0.48579	0.54882	0.5651	0.5885	0.44555	0.59664	0.36353	0.45069	0.49747	0.4135	0.50993	0.55306	0.51925	0.4035	0.52713	0.57317	0.51927	0.69774	0.49819	0.45586	0.4509	0.55063	0.47971	0.42991	0.66042	0.52062	0.5123	0.48907	0.55915	0.53264	0.62722
1256.3	0.43877	0.63734	0.58823	0.55858	0.53897	0.47343	0.54436	0.55862	0.58567	0.43048	0.59247	0.35987	0.43674	0.48869	0.40535	0.50891	0.55459	0.51944	0.40025	0.51961	0.56763	0.50503	0.68757	0.48934	0.44417	0.45559	0.54029	0.4791	0.42339	0.64753	0.51079	0.50669	0.48185	0.54791	0.52187	0.61853
1257.2	0.43286	0.64278	0.57961	0.55101	0.53489	0.46841	0.54799	0.55823	0.58807	0.43268	0.58635	0.35928	0.43518	0.48953	0.40809	0.51787	0.56339	0.5287	0.40365	0.52306	0.57561	0.50012	0.68603	0.48655	0.44326	0.45582	0.53847	0.48493	0.42181	0.64294	0.50946	0.50644	0.48554	0.54434	0.51782	0.62547
1258	0.43698	0.65084	0.58332	0.55827	0.53499	0.4727	0.55975	0.56469	0.59878	0.4394	0.59399	0.36448	0.43815	0.49478	0.41346	0.52979	0.57461	0.54756	0.41308	0.52419	0.58759	0.50266	0.68603	0.48759	0.44755	0.46351	0.54077	0.49077	0.42616	0.64806	0.50877	0.50911	0.49343	0.54654	0.51936	0.63434
1258.9	0.42962	0.65172	0.58283	0.55121	0.53333	0.46519	0.56068	0.5616	0.59723	0.43378	0.59127	0.36389	0.43506	0.49183	0.41149	0.53392	0.57368	0.56273	0.41135	0.51712	0.5861	0.49752	0.67957	0.48226	0.44534	0.46615	0.54224	0.48978	0.42092	0.64481	0.50582	0.50373	0.4947	0.539	0.51447	0.63223
1259.8	0.42155	0.64877	0.57945	0.54671	0.5305	0.46477	0.55838	0.55994	0.59582	0.43387	0.59075	0.36255	0.43113	0.48811	0.41242	0.53486	0.57232	0.57723	0.4119	0.51277	0.58976	0.49068	0.67305	0.47516	0.44246	0.46599	0.53749	0.4891	0.41542	0.64216	0.50342	0.50074	0.49198	0.52944	0.50903	0.62785
1260.7	0.42598	0.6531	0.58438	0.54301	0.52925	0.47509	0.56393	0.56743	0.60526	0.44475	0.5969	0.36327	0.43592	0.49178	0.42187	0.54151	0.57701	0.59649	0.42185	0.51179	0.59741	0.49036	0.67295	0.47512	0.44354	0.46611	0.54295	0.4899	0.41614	0.64841	0.50558	0.50396	0.50015	0.52811	0.51036	0.6336
1261.6	0.42812	0.65909	0.58989	0.53926	0.53632	0.48275	0.56536	0.57094	0.61168	0.44469	0.60956	0.36554	0.43263	0.48941	0.4253	0.54703	0.57639	0.61342	0.4275	0.50996	0.60079	0.48572	0.66932	0.47347	0.43911	0.47386	0.54578	0.48904	0.41659	0.65332	0.50455	0.50729	0.50306	0.52301	0.50903	0.63693
1262.5	0.41569	0.65225	0.58131	0.5266	0.52883	0.47491	0.55177	0.56409	0.61093	0.43604	0.59691	0.36177	0.41983	0.47706	0.42273	0.54514	0.56315	0.61635	0.42224	0.4945	0.59156	0.47323	0.65978	0.4631	0.42946	0.46812	0.53981	0.48311	0.40778	0.63945	0.49714	0.50199	0.49866	0.51247	0.49892	0.62934
1263.4	0.41611	0.6446	0.57237	0.51771	0.52189	0.47294	0.54611	0.56261	0.61339	0.43411	0.59905	0.36001	0.41393	0.46663	0.42319	0.54301	0.55526	0.62422	0.42406	0.48481	0.58868	0.46332	0.65461	0.46012	0.42259	0.46175	0.53513	0.47752	0.40263	0.63169	0.49175	0.49997	0.49518	0.50266	0.49418	0.63047
1264.3	0.41698	0.64613	0.57429	0.51366	0.52011	0.4698	0.5497	0.56587	0.62227	0.43593	0.60159	0.36194	0.41228	0.46872	0.42866	0.54717	0.5459	0.63379	0.43054	0.48294	0.58591	0.45762	0.65506	0.46234	0.4181	0.46183	0.53705	0.47439	0.39992	0.63017	0.49224	0.50135	0.49589	0.49725	0.49196	0.63431
1265.2	0.40552	0.63419	0.56283	0.49925	0.50842	0.45911	0.54223	0.55668	0.61983	0.42734	0.59522	0.35991	0.40297	0.45942	0.42543	0.54263	0.52343	0.63479	0.42387	0.47065	0.57822	0.44619	0.64767	0.45313	0.41045	0.45892	0.53111	0.4647	0.38904	0.61979	0.48422	0.49344	0.48866	0.48498	0.48228	0.62622
1266.1	0.41235	0.6272	0.56289	0.49978	0.50446	0.45938	0.54104	0.5568	0.62764	0.4317	0.59529	0.36304	0.40683	0.46002	0.42958	0.54684	0.51297	0.64225	0.42287	0.46656	0.58206	0.44232	0.65005	0.45353	0.40979	0.45732	0.53252	0.46054	0.3837	0.61587	0.48243	0.49419	0.48727	0.48296	0.48055	0.62975
1266.9	0.41708	0.62407	0.56212	0.49702	0.50441	0.45908	0.54774	0.55831	0.63456	0.43751	0.60691	0.36388	0.4075	0.46161	0.43427	0.54915	0.5027	0.64659	0.42613	0.46773	0.58201	0.43992	0.65535	0.45461	0.40594	0.45642	0.53513	0.4553	0.38086	0.61822	0.48574	0.49589	0.48096	0.47576	0.47993	0.63226
1267.8	0.4167	0.62025	0.56049	0.49484	0.50013	0.45795	0.54857	0.55788	0.64145	0.43488	0.60767	0.36628	0.40226	0.4641	0.43932	0.55223	0.48834	0.64012	0.42526	0.45914	0.58477	0.43362	0.65848	0.45209	0.40205	0.45446	0.5318	0.44613	0.3764	0.61776	0.48475	0.495	0.47555	0.47278	0.4769	0.63061
1268.7	0.41755	0.61071	0.55084	0.48827	0.49598	0.4549	0.54347	0.55143	0.64172	0.43314	0.61236	0.3665	0.40121	0.45794	0.44265	0.55301	0.479	0.63225	0.41986	0.44804	0.58394	0.42926	0.65859	0.45183	0.40044	0.4517	0.52999	0.43752	0.37272	0.61653	0.48336	0.49618	0.46957	0.46881	0.4735	0.63117
1269.6	0.42462	0.60913	0.55364	0.4901	0.50273	0.45112	0.54899	0.55087	0.64948	0.44178	0.61576	0.36895	0.40351	0.46047	0.44857	0.55784	0.47447	0.6245	0.41932	0.43957	0.58483	0.42824	0.66316	0.45746	0.39942	0.45161	0.53251	0.43631	0.37225	0.61493	0.48458	0.49562	0.46714	0.46792	0.47163	0.63256
1270.5	0.42888	0.60814	0.55359	0.48943	0.50613	0.45495	0.55591	0.55156	0.65766	0.44982	0.62553	0.37172	0.40807	0.46149	0.45953	0.55916	0.46857	0.61313	0.42395	0.43685	0.58737	0.42849	0.66901	0.46191	0.40084	0.45244	0.53362	0.43361	0.37452	0.61469	0.48932	0.49501	0.46863	0.46742	0.47604	0.63425
1271.4	0.43908	0.60765	0.56123	0.48613	0.5114	0.45941	0.55456	0.55098	0.66761	0.45272	0.63011	0.37425	0.41241	0.46986	0.47068	0.56118	0.46603	0.60276	0.4203	0.43613	0.59385	0.42386	0.67413	0.46857	0.40144	0.45642	0.53287	0.43172	0.37482	0.61727	0.4913	0.49554	0.47419	0.46962	0.48082	0.6388
1272.3	0.44185	0.59921	0.56208	0.48016	0.5139	0.45624	0.55486	0.54767	0.67316	0.45522	0.63648	0.37299	0.41381	0.47248	0.4772	0.55588	0.46031	0.59557	0.41553	0.43686	0.59267	0.42136	0.67799	0.47437	0.39982	0.45937	0.53088	0.43064	0.37335	0.6192	0.49228	0.49558	0.47402	0.46695	0.48315	0.64043
1273.2	0.45563	0.60346	0.56981	0.4886	0.51918	0.46669	0.56551	0.55346	0.69317	0.46349	0.64691	0.37938	0.42206	0.48755	0.49057	0.56053	0.46026	0.58965	0.42262	0.44421	0.60237	0.42453	0.68925	0.48285	0.40423	0.46641	0.53496	0.43134	0.38049	0.6274	0.49637	0.49794	0.48339	0.47024	0.49575	0.64615
1274.1	0.45965	0.59243	0.56732	0.48152	0.51254	0.46428	0.55724	0.54892	0.69417	0.45787	0.6449	0.37706	0.41887	0.48254	0.49518	0.55718	0.45373	0.5769	0.41973	0.44273	0.6019	0.42006	0.6925	0.48446	0.4016	0.46264	0.53003	0.42324	0.37598	0.62671	0.49414	0.49483	0.48266	0.46728	0.49727	0.64104
1274.9	0.46267	0.57886	0.55836	0.47409	0.50553	0.45405	0.54667	0.54153	0.69441	0.44842	0.64087	0.37264	0.40963	0.47991	0.49416	0.55007	0.44235	0.56198	0.41172	0.43743	0.5949	0.41055	0.68881	0.48294	0.3903	0.45901	0.51737	0.41295	0.36976	0.62454	0.49034	0.48682	0.47679	0.45798	0.49194	0.63179
1275.8	0.47198	0.57446	0.5536	0.47649	0.50354	0.45429	0.54781	0.53954	0.70067	0.45323	0.64508	0.3752	0.4158	0.47982	0.50078	0.54959	0.43865	0.55733	0.41309	0.43545	0.5997	0.41523	0.69469	0.49174	0.39477	0.46091	0.51656	0.41344	0.37181	0.63052	0.49754	0.48969	0.48038	0.46088	0.49699	0.63149
1276.7	0.48019	0.56622	0.54513	0.47458	0.50146	0.44828	0.54476	0.53493	0.70077	0.45679	0.64137	0.37509	0.41637	0.48097	0.50252	0.54948	0.43522	0.54147	0.41095	0.43105	0.5943	0.41094	0.69106	0.49228	0.39265	0.45586	0.50741	0.40675	0.36913	0.62698	0.49831	0.4863	0.48087	0.45717	0.49431	0.61908
1277.6	0.49107	0.55672	0.54145	0.46913	0.4959	0.44365	0.54164	0.53233	0.69601	0.44831	0.63165	0.37248	0.41562	0.47381	0.50429	0.54613	0.42982	0.52899	0.40343	0.4285	0.59236	0.40329	0.68874	0.49161	0.38927	0.45409	0.50235	0.40265	0.363	0.62243	0.50017	0.48161	0.47917	0.45412	0.48815	0.61083
1278.5	0.49934	0.55314	0.54158	0.46989	0.49318	0.44668	0.54165	0.53377	0.6999	0.44734	0.63337	0.37263	0.41699	0.47972	0.50582	0.5439	0.43111	0.52114	0.40081	0.43208	0.58874	0.39731	0.68427	0.49317	0.39006	0.45518	0.49823	0.40108	0.36329	0.62138	0.50555	0.48321	0.47865	0.44987	0.48794	0.60262
1279.4	0.51825	0.5631	0.55671	0.48196	0.49795	0.45988	0.55449	0.54387	0.71424	0.45867	0.63971	0.37811	0.43265	0.49089	0.5173	0.55089	0.43942	0.52121	0.40574	0.44452	0.60027	0.40778	0.69374	0.50579	0.40581	0.46776	0.51278	0.41407	0.37273	0.62931	0.52145	0.49346	0.49106	0.46116	0.50194	0.60671
1280.3	0.51487	0.54968	0.54529	0.47596	0.48663	0.44917	0.54359	0.53728	0.70455	0.44528	0.62585	0.37059	0.42122	0.4827	0.50837	0.54115	0.42829	0.50479	0.39218	0.43827	0.5812	0.39724	0.68164	0.49735	0.39885	0.45987	0.50349	0.40792	0.36356	0.61504	0.51368	0.48223	0.47924	0.44983	0.4955	0.58544
1281.2	0.52536	0.5496	0.54791	0.47945	0.4843	0.4593	0.54357	0.53933	0.70902	0.44315	0.62488	0.37091	0.42735	0.4821	0.51144	0.54134	0.4273	0.50358	0.39052	0.44581	0.5872	0.40148	0.68813	0.50342	0.40525	0.46593	0.51249	0.41526	0.36546	0.61839	0.51922	0.48258	0.48397	0.45024	0.49988	0.58626
1282	0.5198	0.54542	0.54781	0.478	0.48479	0.45988	0.53771	0.53638	0.71035	0.44985	0.62677	0.36878	0.42813	0.48322	0.50862	0.53886	0.42491	0.49826	0.38654	0.4463	0.58315	0.40624	0.6819	0.50548	0.40615	0.46606	0.5132	0.42064	0.36978	0.61681	0.52127	0.48311	0.48692	0.44991	0.49923	0.57705
1282.9	0.51761	0.5364	0.54375	0.47566	0.48199	0.45535	0.53234	0.53149	0.7055	0.4442	0.61981	0.36361	0.42817	0.4812	0.50207	0.53391	0.41659	0.48784	0.37826	0.44356	0.57268	0.40588	0.67752	0.50212	0.40101	0.46114	0.51411	0.42144	0.36546	0.60942	0.51953	0.47915	0.4831	0.44516	0.49567	0.56982
1283.8	0.51653	0.52863	0.5416	0.47782	0.47947	0.45302	0.52507	0.52591	0.69984	0.44478	0.61926	0.36231	0.4314	0.48399	0.50067	0.53511	0.415	0.48566	0.37384	0.44281	0.56868	0.40679	0.67569	0.50224	0.4045	0.45802	0.51351	0.42538	0.36354	0.60856	0.52216	0.47748	0.48265	0.44345	0.49345	0.56391
1284.7	0.51384	0.52384	0.54416	0.47828	0.47993	0.45386	0.52356	0.52724	0.70006	0.44421	0.61946	0.36112	0.43326	0.48297	0.49855	0.53436	0.41698	0.4784	0.37358	0.44703	0.57138	0.41062	0.67243	0.50332	0.40385	0.45645	0.51829	0.42514	0.36392	0.6099	0.52635	0.47715	0.48748	0.44447	0.48894	0.56493
1285.6	0.50624	0.52186	0.5482	0.48415	0.47779	0.45097	0.5186	0.52717	0.69557	0.44645	0.62537	0.3579	0.43408	0.48127	0.49664	0.53411	0.41794	0.47082	0.37484	0.44718	0.56699	0.40972	0.66646	0.50083	0.40547	0.45382	0.52119	0.42691	0.36339	0.60546	0.5325	0.47803	0.48752	0.4463	0.4897	0.56368
1286.5	0.51032	0.52064	0.55457	0.49348	0.47201	0.45067	0.5196	0.53306	0.69417	0.4501	0.63187	0.35863	0.43931	0.48585	0.49654	0.53602	0.41882	0.47106	0.38014	0.45397	0.57125	0.4134	0.66839	0.50187	0.4142	0.45123	0.52405	0.4307	0.36293	0.60524	0.54088	0.48069	0.48932	0.44906	0.49579	0.56746
1287.4	0.50656	0.52467	0.55888	0.4998	0.47259	0.45366	0.51858	0.53616	0.69309	0.45783	0.64004	0.35939	0.44298	0.49088	0.50102	0.53665	0.42178	0.47531	0.38387	0.46473	0.58157	0.42191	0.66725	0.50617	0.42507	0.45878	0.52855	0.4354	0.36734	0.61217	0.55009	0.48618	0.49563	0.4551	0.50156	0.57665
1288.3	0.48554	0.51073	0.54678	0.48446	0.45856	0.43811	0.50251	0.52785	0.67491	0.44077	0.62314	0.34794	0.43006	0.4728	0.48236	0.5196	0.41201	0.45945	0.37513	0.45267	0.56234	0.40826	0.64759	0.49262	0.41272	0.44299	0.51468	0.42114	0.35544	0.59581	0.53661	0.4746	0.47929	0.43959	0.48723	0.55929
1289.1	0.49084	0.51767	0.55765	0.49374	0.45918	0.44417	0.50727	0.53332	0.67252	0.4547	0.63544	0.34773	0.44116	0.47873	0.48922	0.52308	0.41963	0.46854	0.38339	0.46333	0.57194	0.41742	0.65217	0.49803	0.42449	0.45313	0.52686	0.43072	0.36375	0.60336	0.54594	0.48588	0.48627	0.44809	0.49761	0.57107
1290	0.48514	0.51332	0.55472	0.49545	0.45678	0.44543	0.50618	0.53417	0.66282	0.45908	0.62242	0.3449	0.4378	0.48215	0.48562	0.52033	0.41936	0.46968	0.38379	0.46488	0.57171	0.41891	0.64376	0.49783	0.42838	0.45159	0.52507	0.43011	0.36568	0.60153	0.54797	0.49018	0.48203	0.44512	0.49319	0.56813
1290.9	0.47301	0.50465	0.54702	0.48753	0.4514	0.43669	0.4974	0.52808	0.64851	0.45089	0.61734	0.33745	0.42851	0.47275	0.47585	0.51047	0.41448	0.46366	0.38296	0.45946	0.56074	0.41448	0.63292	0.49367	0.4259	0.44699	0.52067	0.42621	0.35965	0.59577	0.54562	0.49199	0.47545	0.44099	0.48765	0.56699
1291.8	0.47634	0.50285	0.55156	0.4897	0.44723	0.43555	0.49954	0.5279	0.64174	0.44881	0.61821	0.33577	0.43085	0.46771	0.46759	0.50511	0.41641	0.46106	0.38674	0.45936	0.55623	0.41282	0.62781	0.48961	0.42687	0.43857	0.51902	0.42793	0.36124	0.59151	0.54692	0.49164	0.47328	0.43864	0.48295	0.5649
1292.7	0.47438	0.49964	0.55216	0.48342	0.4435	0.43322	0.49933	0.52678	0.63231	0.45176	0.61514	0.33062	0.4253	0.46551	0.4618	0.49786	0.41606	0.46079	0.38486	0.46059	0.55247	0.41647	0.62166	0.48457	0.4299	0.43674	0.52423	0.42471	0.36199	0.59039	0.54965	0.49647	0.47255	0.43699	0.47888	0.56666
1293.6	0.46883	0.4973	0.55077	0.47633	0.44288	0.43444	0.49579	0.52623	0.62688	0.44681	0.6103	0.32606	0.421	0.46277	0.45037	0.49023	0.41345	0.45994	0.38758	0.46152	0.54384	0.41224	0.61601	0.47908	0.43147	0.43252	0.51402	0.42045	0.36233	0.58134	0.5495	0.49627	0.46905	0.43132	0.47047	0.5629
1294.4	0.46089	0.49005	0.54804	0.46679	0.43426	0.42119	0.49006	0.5197	0.61575	0.43378	0.60945	0.31747	0.41659	0.45405	0.4364	0.47775	0.41063	0.45361	0.38341	0.45933	0.53067	0.40396	0.6063	0.46571	0.42495	0.42649	0.50701	0.41454	0.36013	0.57034	0.54217	0.49131	0.46227	0.42495	0.46341	0.55615
1295.3	0.45518	0.48692	0.54749	0.46194	0.43343	0.42563	0.49435	0.51443	0.61008	0.43072	0.60735	0.31055	0.41216	0.44924	0.42743	0.47118	0.41166	0.44852	0.37907	0.45816	0.5251	0.40435	0.59915	0.45518	0.42129	0.4239	0.501	0.41341	0.35994	0.56402	0.53623	0.487	0.45677	0.41759	0.45725	0.54876
1296.2	0.45324	0.48579	0.54901	0.45695	0.43579	0.42788	0.49526	0.51381	0.60553	0.43558	0.59744	0.30505	0.40894	0.44934	0.42446	0.46688	0.40983	0.44795	0.38217	0.45692	0.52214	0.40626	0.59815	0.45102	0.42155	0.42877	0.49824	0.41274	0.36217	0.56096	0.53563	0.49104	0.45473	0.41747	0.45546	0.54859
1297.1	0.45926	0.4952	0.5607	0.46462	0.44496	0.44069	0.50924	0.5236	0.61307	0.44603	0.60861	0.30871	0.41564	0.45601	0.42975	0.47431	0.41559	0.4531	0.39731	0.46942	0.52927	0.41135	0.60453	0.45447	0.42838	0.43746	0.49798	0.42215	0.36992	0.56656	0.54163	0.49878	0.46196	0.42451	0.45985	0.5585
1298	0.46158	0.49381	0.56409	0.46562	0.44504	0.44555	0.51586	0.52221	0.60591	0.44538	0.60683	0.30491	0.41308	0.45468	0.42619	0.46998	0.41187	0.45018	0.40212	0.46535	0.52335	0.40974	0.60055	0.44779	0.4283	0.43874	0.49669	0.42429	0.36963	0.56317	0.54053	0.49906	0.45903	0.42367	0.45649	0.55335
1298.9	0.46099	0.49366	0.55987	0.45969	0.4489	0.4541	0.51971	0.52466	0.60436	0.45166	0.60176	0.30335	0.40749	0.45086	0.42291	0.46794	0.41129	0.44833	0.4061	0.46252	0.51884	0.41062	0.59644	0.44315	0.42864	0.43963	0.48829	0.42523	0.36727	0.56179	0.54105	0.5	0.45927	0.42223	0.44768	0.55335
1299.8	0.46914	0.49154	0.55721	0.46209	0.45229	0.45708	0.52296	0.53004	0.60124	0.46076	0.59888	0.29931	0.41062	0.44763	0.42321	0.46663	0.4111	0.44938	0.41519	0.46501	0.5136	0.41047	0.59722	0.44269	0.43124	0.43979	0.48938	0.42535	0.37348	0.56425	0.54542	0.50337	0.46148	0.4236	0.44346	0.55687
1300.6	0.46019	0.48495	0.54819	0.45351	0.44779	0.45539	0.52296	0.52996	0.59474	0.45499	0.59873	0.29389	0.40262	0.43983	0.41439	0.46017	0.4081	0.4425	0.41811	0.46214	0.5028	0.40494	0.58738	0.43535	0.42553	0.43189	0.48348	0.42074	0.37009	0.55952	0.54361	0.50042	0.46038	0.4191	0.43301	0.55392
1301.5	0.46299	0.47523	0.5414	0.45003	0.44928	0.46178	0.52241	0.5273	0.59007	0.45442	0.59739	0.28993	0.39934	0.43695	0.40634	0.45341	0.40688	0.43894	0.42166	0.45329	0.49523	0.40448	0.58089	0.42912	0.42288	0.43147	0.4824	0.42082	0.37159	0.55425	0.54316	0.50081	0.46169	0.41728	0.42661	0.55542
1302.4	0.44939	0.4601	0.52264	0.4407	0.44127	0.45701	0.5138	0.5209	0.58607	0.44423	0.58362	0.28367	0.3889	0.42456	0.39538	0.44138	0.40035	0.42599	0.41645	0.44447	0.48344	0.39482	0.56583	0.4189	0.41388	0.42219	0.47053	0.41548	0.36479	0.54222	0.53816	0.49666	0.45737	0.41067	0.41234	0.55152
1303.3	0.45105	0.45762	0.52499	0.44186	0.44316	0.46219	0.51943	0.52403	0.58773	0.44357	0.58237	0.28369	0.39214	0.42259	0.39547	0.43721	0.39793	0.42364	0.42607	0.44609	0.48262	0.39834	0.56428	0.41861	0.41509	0.42186	0.46788	0.41998	0.36868	0.54146	0.5422	0.49917	0.46174	0.41275	0.41114	0.55765
1304.2	0.43716	0.45237	0.51863	0.43093	0.43811	0.45683	0.5136	0.51764	0.58261	0.4329	0.56971	0.27973	0.38333	0.41667	0.38616	0.42496	0.39226	0.41235	0.4244	0.43617	0.47771	0.39157	0.5489	0.40938	0.4098	0.41917	0.4558	0.41687	0.36394	0.52932	0.53747	0.49433	0.46011	0.40968	0.39936	0.55411
1305.1	0.43046	0.44311	0.50626	0.42671	0.43394	0.458	0.50673	0.51166	0.57831	0.42906	0.56489	0.27712	0.3781	0.40673	0.37964	0.41631	0.38828	0.40887	0.42332	0.4285	0.47239	0.38553	0.54074	0.40239	0.41061	0.42245	0.44658	0.41524	0.36244	0.52309	0.53477	0.49215	0.46195	0.40747	0.39348	0.55569
1305.9	0.42388	0.44075	0.50143	0.42886	0.43142	0.4567	0.50521	0.50958	0.57798	0.42439	0.56485	0.27326	0.37386	0.40183	0.38118	0.41077	0.38598	0.40199	0.42344	0.42693	0.47025	0.38333	0.53249	0.39795	0.40816	0.41964	0.43836	0.41614	0.36097	0.52126	0.53576	0.48712	0.46286	0.40399	0.38773	0.55843
1306.8	0.41928	0.44052	0.5029	0.42435	0.42932	0.45403	0.50277	0.5049	0.5723	0.4261	0.56405	0.26957	0.36897	0.39601	0.38187	0.40562	0.38611	0.39442	0.42743	0.4192	0.46698	0.38597	0.52652	0.39331	0.409	0.42229	0.43476	0.41163	0.36066	0.52158	0.53524	0.48435	0.46608	0.40382	0.38547	0.56101
1307.7	0.41225	0.43499	0.49381	0.42084	0.42826	0.44955	0.4957	0.49862	0.56755	0.42249	0.56842	0.26475	0.36399	0.38952	0.37784	0.39847	0.38504	0.38691	0.42285	0.41135	0.46288	0.37848	0.51835	0.38846	0.40763	0.42377	0.43237	0.40436	0.35699	0.5149	0.53242	0.48143	0.46678	0.398	0.38043	0.56223
1308.6	0.41065	0.43181	0.497	0.42223	0.43478	0.45354	0.49366	0.49533	0.572	0.42011	0.57567	0.26679	0.36247	0.38915	0.37912	0.39725	0.38596	0.38468	0.42605	0.40956	0.46282	0.38179	0.51789	0.38517	0.41496	0.4324	0.43549	0.40401	0.36102	0.51915	0.53983	0.48208	0.4723	0.40002	0.37983	0.57276
1309.5	0.41659	0.43844	0.50814	0.43039	0.44321	0.45739	0.49745	0.49825	0.58007	0.42627	0.58447	0.26936	0.36897	0.39528	0.38727	0.4011	0.39186	0.38184	0.42955	0.41447	0.4687	0.38893	0.51996	0.39027	0.42199	0.44066	0.43702	0.40564	0.36805	0.52399	0.54409	0.48458	0.47817	0.40396	0.37977	0.5839
1310.3	0.39659	0.42551	0.4946	0.41439	0.43338	0.44183	0.48147	0.48227	0.57211	0.41239	0.57204	0.26259	0.35522	0.38221	0.3746	0.3859	0.38363	0.36567	0.41754	0.39979	0.45509	0.37823	0.50643	0.37841	0.41711	0.43873	0.42587	0.39378	0.36333	0.51145	0.53438	0.47846	0.47176	0.39573	0.36965	0.57377
1311.2	0.40544	0.4332	0.50114	0.42236	0.44099	0.44723	0.48821	0.48792	0.58558	0.41964	0.58638	0.26796	0.36411	0.39425	0.38266	0.39221	0.39083	0.37272	0.42652	0.41049	0.46897	0.38501	0.51	0.38568	0.4304	0.45403	0.43399	0.40845	0.37661	0.51895	0.54483	0.48706	0.4816	0.40131	0.37524	0.59241
1312.1	0.40347	0.43444	0.50664	0.42083	0.43851	0.44771	0.48519	0.48522	0.58836	0.4218	0.58849	0.27069	0.36443	0.39528	0.3853	0.39549	0.39516	0.36975	0.4243	0.41049	0.47098	0.39294	0.50504	0.38502	0.43595	0.46104	0.43934	0.41403	0.38569	0.52352	0.54859	0.48802	0.48419	0.40593	0.37449	0.59988
1313	0.39798	0.43608	0.50156	0.41645	0.43045	0.44111	0.47808	0.48195	0.58574	0.42212	0.58815	0.27102	0.36478	0.39311	0.38754	0.39447	0.39708	0.36538	0.42028	0.40892	0.47109	0.38942	0.49804	0.3863	0.43757	0.46155	0.43967	0.41574	0.38759	0.52264	0.54521	0.48561	0.48189	0.40235	0.37435	0.59952
1313.9	0.38785	0.43171	0.49739	0.40593	0.42141	0.43112	0.46869	0.47561	0.57858	0.40967	0.58003	0.27057	0.35688	0.38407	0.38335	0.39015	0.3949	0.35585	0.41314	0.40189	0.46868	0.38857	0.48888	0.38123	0.43791	0.46273	0.44676	0.41792	0.38973	0.5208	0.54547	0.48428	0.47979	0.39799	0.37164	0.597
1314.8	0.39989	0.44571	0.50749	0.41576	0.42903	0.44008	0.47812	0.48688	0.5871	0.42222	0.59434	0.28133	0.37135	0.3924	0.39631	0.40415	0.40524	0.36487	0.42039	0.41386	0.48235	0.40414	0.49561	0.39496	0.45454	0.47855	0.46123	0.43257	0.40302	0.53479	0.56	0.49383	0.49064	0.40781	0.38042	0.61008
1315.6	0.38359	0.43837	0.49762	0.40256	0.42239	0.4337	0.46533	0.47901	0.57468	0.4076	0.58313	0.28127	0.36427	0.38584	0.38766	0.40103	0.40356	0.35312	0.40509	0.40508	0.4721	0.39875	0.48617	0.39002	0.45041	0.47635	0.46059	0.43148	0.40183	0.53149	0.55678	0.4866	0.48614	0.40309	0.37686	0.59902
1316.5	0.39007	0.44856	0.50322	0.40444	0.42913	0.43954	0.47257	0.48392	0.57735	0.41027	0.59248	0.28872	0.37604	0.39932	0.39477	0.40962	0.41154	0.35829	0.41015	0.41317	0.48315	0.40614	0.49426	0.39972	0.46244	0.49017	0.47302	0.4458	0.41602	0.54428	0.56724	0.49332	0.4968	0.41112	0.38743	0.60722
1317.4	0.39532	0.45603	0.51011	0.40438	0.44021	0.44454	0.47379	0.4863	0.58095	0.415	0.59679	0.29481	0.38183	0.40825	0.39861	0.41606	0.42488	0.36243	0.41019	0.41502	0.49031	0.41711	0.50075	0.40407	0.47	0.50142	0.48235	0.45726	0.42805	0.5508	0.57468	0.49579	0.50525	0.417	0.39243	0.61102
1318.3	0.40587	0.46691	0.52169	0.4077	0.4482	0.45624	0.48018	0.49031	0.58493	0.42633	0.60652	0.30094	0.39536	0.42367	0.40975	0.42877	0.44003	0.37238	0.41677	0.42597	0.49999	0.42834	0.50861	0.41513	0.47773	0.51247	0.49108	0.47092	0.4428	0.5643	0.58378	0.50133	0.51061	0.42494	0.40055	0.61419
1319.2	0.40267	0.47035	0.5235	0.40613	0.44969	0.46019	0.47327	0.48761	0.58054	0.42378	0.59942	0.30213	0.39725	0.43199	0.41064	0.43431	0.45483	0.37475	0.41454	0.43098	0.50311	0.43109	0.51295	0.41729	0.48097	0.52218	0.49896	0.47974	0.45441	0.56961	0.58742	0.50376	0.51585	0.42952	0.40442	0.61187
1320	0.41505	0.4839	0.53483	0.41456	0.45846	0.46721	0.48032	0.4942	0.58916	0.43654	0.60284	0.31194	0.41049	0.44118	0.42124	0.44932	0.47324	0.38562	0.42032	0.44377	0.51507	0.4458	0.52534	0.42858	0.4929	0.5339	0.5117	0.49336	0.47293	0.58122	0.59573	0.5151	0.52604	0.43866	0.41489	0.61904
1320.9	0.42633	0.49466	0.54801	0.4209	0.46409	0.47688	0.48414	0.50205	0.59863	0.44788	0.60315	0.32114	0.42015	0.45059	0.42811	0.46204	0.4947	0.39803	0.4282	0.45631	0.52518	0.45972	0.53319	0.4377	0.50147	0.54262	0.52321	0.50616	0.48401	0.59257	0.6014	0.52237	0.53279	0.44425	0.4243	0.61645
1321.8	0.42964	0.50113	0.54792	0.42042	0.4609	0.47935	0.48198	0.50514	0.59213	0.44807	0.59247	0.32507	0.42569	0.45228	0.42898	0.46959	0.5116	0.40306	0.42626	0.46363	0.52418	0.45954	0.53906	0.44216	0.50653	0.54745	0.52693	0.51243	0.49369	0.59856	0.60132	0.52683	0.53321	0.4438	0.42289	0.60716
1322.7	0.45229	0.52436	0.55916	0.4379	0.47996	0.50493	0.49281	0.52607	0.60329	0.47185	0.60722	0.33988	0.44649	0.47748	0.44382	0.4934	0.54577	0.42419	0.4386	0.48553	0.54438	0.47809	0.56114	0.46214	0.52927	0.57116	0.54685	0.53497	0.5172	0.62203	0.61751	0.54343	0.55516	0.45965	0.44084	0.61769
1323.6	0.47054	0.54172	0.57332	0.44489	0.48882	0.51877	0.50594	0.53676	0.61082	0.48861	0.61431	0.35038	0.46817	0.49156	0.45636	0.50716	0.57287	0.44165	0.44972	0.50205	0.55894	0.49135	0.57439	0.47492	0.54484	0.5803	0.56146	0.55159	0.53405	0.63948	0.62634	0.55419	0.56582	0.46915	0.45197	0.61926
1324.4	0.4925	0.56184	0.58995	0.45646	0.49937	0.53838	0.5138	0.5523	0.62218	0.51176	0.62957	0.36065	0.49049	0.51254	0.46896	0.52596	0.60896	0.46279	0.46604	0.52052	0.57507	0.5059	0.59118	0.48996	0.55861	0.59511	0.57426	0.56479	0.55328	0.66134	0.63604	0.56382	0.57825	0.48017	0.46326	0.61623
1325.3	0.51055	0.57602	0.59989	0.47215	0.51068	0.56052	0.52041	0.562	0.62938	0.52857	0.64061	0.37154	0.50804	0.53002	0.48277	0.54134	0.64396	0.48197	0.47774	0.53961	0.58896	0.51506	0.60918	0.50605	0.57327	0.61033	0.58699	0.57809	0.57796	0.67922	0.64649	0.57442	0.59215	0.49448	0.47589	0.61943
1326.2	0.53199	0.59544	0.62053	0.49222	0.52747	0.58897	0.5365	0.57889	0.65094	0.55594	0.65952	0.38482	0.53187	0.5548	0.50483	0.56378	0.67986	0.50516	0.50398	0.56518	0.60771	0.53261	0.62825	0.52671	0.5876	0.62525	0.60598	0.59681	0.60342	0.69963	0.66245	0.59246	0.61212	0.51176	0.49866	0.62518
1327.1	0.54259	0.60204	0.62934	0.505	0.53206	0.59608	0.54379	0.58008	0.65848	0.56709	0.6606	0.39281	0.5455	0.56397	0.51444	0.57555	0.70832	0.51963	0.51655	0.57607	0.60966	0.54069	0.63813	0.53519	0.59461	0.63014	0.61142	0.60726	0.6217	0.70567	0.66788	0.59933	0.61939	0.52073	0.50858	0.61921
1328	0.5566	0.61133	0.63296	0.51678	0.54127	0.6055	0.55118	0.58931	0.67013	0.58037	0.66202	0.40482	0.55748	0.57766	0.52494	0.59491	0.73498	0.53755	0.53275	0.58976	0.61455	0.55029	0.65287	0.545	0.60432	0.63906	0.62239	0.61918	0.64127	0.7164	0.67358	0.60787	0.62976	0.53187	0.52462	0.61863
1328.8	0.56846	0.61643	0.6347	0.52605	0.55526	0.61949	0.56075	0.59699	0.67825	0.59119	0.65964	0.41421	0.57096	0.58928	0.53448	0.60953	0.76052	0.55783	0.54437	0.60742	0.62214	0.56186	0.66491	0.55552	0.61707	0.64194	0.63463	0.63206	0.65808	0.72614	0.68379	0.61932	0.64208	0.54318	0.53765	0.62016
1329.7	0.58434	0.63854	0.64806	0.5427	0.56894	0.63916	0.57538	0.61045	0.69395	0.61246	0.66781	0.42451	0.59523	0.60681	0.55125	0.63351	0.78556	0.58504	0.56517	0.6242	0.63495	0.57923	0.68368	0.57145	0.63378	0.65267	0.65044	0.64846	0.67815	0.74127	0.69965	0.6314	0.65666	0.55946	0.55429	0.6235
1330.6	0.61307	0.66058	0.66505	0.559	0.58873	0.66671	0.59716	0.6268	0.71405	0.63776	0.68827	0.44394	0.6215	0.63403	0.57236	0.66416	0.81571	0.62273	0.58692	0.65117	0.66072	0.60477	0.71081	0.5961	0.66119	0.67696	0.67636	0.67155	0.70833	0.76715	0.72133	0.64874	0.68079	0.5854	0.58074	0.64241
1331.5	0.63799	0.68315	0.68503	0.57527	0.6125	0.68988	0.62415	0.64939	0.7406	0.66725	0.71051	0.46289	0.65109	0.6622	0.59554	0.6919	0.84002	0.6611	0.61758	0.68015	0.68985	0.6274	0.73825	0.62087	0.68525	0.69798	0.70257	0.69084	0.73623	0.79304	0.74548	0.67159	0.70262	0.61163	0.60702	0.65999
1332.4	0.66516	0.70525	0.70816	0.59694	0.63935	0.72126	0.64541	0.67092	0.76251	0.69495	0.73185	0.47892	0.68078	0.6936	0.62236	0.71924	0.86175	0.69439	0.64071	0.70409	0.71365	0.64918	0.75997	0.64446	0.70626	0.71457	0.72095	0.70678	0.76098	0.81092	0.76843	0.68954	0.72054	0.63624	0.62755	0.67742
1333.2	0.6965	0.73516	0.73293	0.62239	0.66175	0.75125	0.67525	0.69246	0.79021	0.72218	0.75594	0.49644	0.71266	0.72284	0.65377	0.74706	0.8789	0.73292	0.66707	0.73195	0.73927	0.6709	0.78899	0.67122	0.72895	0.74093	0.7454	0.72862	0.78864	0.83285	0.79044	0.7102	0.74122	0.66546	0.65699	0.70464
1334.1	0.71102	0.74549	0.73954	0.63727	0.67826	0.76253	0.69466	0.70672	0.80794	0.73781	0.7646	0.51063	0.72925	0.74377	0.67196	0.76654	0.88518	0.75953	0.68134	0.75235	0.75582	0.68686	0.80418	0.68799	0.74534	0.75737	0.75864	0.74383	0.8057	0.847	0.80625	0.72885	0.75853	0.68571	0.67742	0.72223
1335	0.73822	0.77403	0.76676	0.67347	0.7044	0.79185	0.72775	0.7367	0.84061	0.76644	0.79234	0.53019	0.76517	0.77364	0.70475	0.79707	0.89864	0.79797	0.70609	0.78575	0.78302	0.71288	0.82941	0.71418	0.76838	0.77674	0.77708	0.76884	0.83183	0.87185	0.83069	0.75702	0.78076	0.71802	0.70945	0.75253
1335.9	0.75777	0.79287	0.77983	0.69707	0.72145	0.8076	0.74107	0.75321	0.85854	0.77821	0.79967	0.54383	0.7893	0.79087	0.72894	0.8185	0.90112	0.82398	0.71714	0.80478	0.79738	0.73017	0.84689	0.73235	0.78673	0.79061	0.79356	0.78685	0.84557	0.87945	0.84366	0.7715	0.79702	0.74091	0.73614	0.77238
1336.7	0.78178	0.81697	0.79679	0.7246	0.73993	0.83063	0.76817	0.77413	0.87907	0.80316	0.81535	0.56088	0.81648	0.81483	0.75588	0.84176	0.90906	0.8592	0.73364	0.83441	0.82345	0.75214	0.86603	0.75978	0.80335	0.81178	0.81553	0.80981	0.86709	0.89711	0.86255	0.79581	0.8181	0.76702	0.76555	0.79412
1337.6	0.80888	0.83538	0.82164	0.75922	0.76545	0.84815	0.79467	0.79944	0.90256	0.83003	0.84134	0.58214	0.84662	0.84427	0.7904	0.87107	0.92128	0.88789	0.75171	0.86452	0.85164	0.77947	0.88489	0.78856	0.82629	0.83337	0.83634	0.83367	0.89061	0.91629	0.88566	0.8192	0.84261	0.79631	0.79621	0.82138
1338.5	0.83246	0.85388	0.84614	0.7869	0.79067	0.86903	0.82166	0.822	0.92299	0.84911	0.86443	0.59806	0.87136	0.86308	0.82068	0.8904	0.92874	0.91382	0.76757	0.88562	0.87131	0.79861	0.90314	0.81173	0.84399	0.85127	0.85531	0.85372	0.90893	0.92822	0.90043	0.83613	0.86079	0.82075	0.82131	0.84418
1339.4	0.84403	0.86386	0.8524	0.80021	0.80874	0.87673	0.83194	0.8316	0.9266	0.85595	0.86317	0.61016	0.88342	0.87321	0.84075	0.90347	0.93117	0.92709	0.7694	0.89494	0.87735	0.81347	0.91399	0.82936	0.85535	0.8662	0.86913	0.86569	0.91772	0.93398	0.9116	0.85009	0.87299	0.8403	0.84037	0.85876
1340.3	0.86154	0.88004	0.87066	0.82707	0.83138	0.89752	0.85515	0.84933	0.94018	0.87555	0.8802	0.62408	0.9022	0.89677	0.86903	0.92077	0.94007	0.94605	0.78016	0.91365	0.89703	0.83215	0.92309	0.8515	0.87111	0.88434	0.88269	0.88343	0.93398	0.94542	0.92793	0.87278	0.89436	0.86207	0.86421	0.88091
1341.1	0.87924	0.89865	0.88695	0.8525	0.85672	0.91351	0.88261	0.86568	0.95225	0.89304	0.90357	0.63976	0.92177	0.91657	0.89465	0.94034	0.95037	0.96284	0.79476	0.93275	0.91204	0.85178	0.93897	0.87387	0.88971	0.90383	0.8959	0.90131	0.94531	0.95826	0.94151	0.89014	0.91286	0.88051	0.88574	0.90162
1342	0.89136	0.91606	0.89438	0.87276	0.87286	0.92345	0.90048	0.8748	0.95598	0.90459	0.91134	0.65194	0.93255	0.93186	0.91477	0.95164	0.95846	0.97146	0.80689	0.94389	0.91794	0.86918	0.95362	0.89459	0.90429	0.92215	0.91081	0.91906	0.95777	0.96514	0.95552	0.91227	0.92972	0.90226	0.90831	0.92052
1342.9	0.92025	0.94256	0.9106	0.90061	0.89855	0.94277	0.92593	0.89435	0.96848	0.92821	0.92897	0.66947	0.95524	0.95652	0.94311	0.97189	0.97413	0.98426	0.82654	0.96661	0.93681	0.89634	0.96844	0.9225	0.92653	0.94223	0.92549	0.93631	0.97434	0.97736	0.9716	0.93806	0.94809	0.92492	0.93494	0.94016
1343.8	0.93352	0.95135	0.92214	0.91833	0.91057	0.94654	0.94509	0.90034	0.9678	0.93804	0.94023	0.67449	0.96293	0.96675	0.95464	0.97383	0.97963	0.98241	0.84122	0.97249	0.94284	0.91106	0.97247	0.93604	0.93949	0.95171	0.93408	0.94703	0.98006	0.97679	0.97529	0.95029	0.95987	0.93617	0.94838	0.94643
1344.6	0.94643	0.96211	0.93343	0.92802	0.92256	0.95437	0.96075	0.90654	0.96442	0.94514	0.94953	0.68375	0.97009	0.97642	0.96537	0.98067	0.98634	0.98236	0.85375	0.98067	0.94983	0.92681	0.98148	0.9522	0.95185	0.96207	0.94575	0.95749	0.98639	0.98393	0.97947	0.96209	0.96875	0.94852	0.95968	0.95881
1345.5	0.96208	0.97256	0.9472	0.94505	0.93733	0.95926	0.97219	0.91615	0.96459	0.95357	0.95661	0.69292	0.97709	0.98447	0.97962	0.98396	0.99165	0.9788	0.87038	0.98389	0.96134	0.94382	0.98839	0.96921	0.96769	0.97587	0.95839	0.96975	0.99535	0.98908	0.98509	0.97813	0.98289	0.96427	0.97499	0.9728
1346.4	0.96275	0.97464	0.95208	0.95476	0.94552	0.96716	0.98056	0.91835	0.95505	0.95489	0.96074	0.69568	0.98098	0.98839	0.97925	0.98105	0.99088	0.96871	0.88003	0.97835	0.96542	0.95136	0.9873	0.97503	0.97675	0.98207	0.96329	0.97548	0.99421	0.9911	0.98296	0.98343	0.98719	0.97019	0.98107	0.97546
1347.3	0.96088	0.97185	0.95118	0.95623	0.94723	0.96308	0.98125	0.91379	0.94126	0.94932	0.96201	0.69676	0.98229	0.98558	0.97721	0.97113	0.99045	0.95378	0.88842	0.97003	0.96362	0.95549	0.98339	0.97513	0.97827	0.98314	0.96833	0.97918	0.99386	0.99057	0.97651	0.98401	0.98779	0.97349	0.98347	0.97811
1348.1	0.95988	0.98094	0.95479	0.96241	0.95635	0.96781	0.98739	0.91871	0.93702	0.95421	0.96866	0.70092	0.98854	0.98818	0.9795	0.96933	0.9913	0.94672	0.90548	0.96952	0.97218	0.96417	0.98538	0.98107	0.9832	0.99085	0.97508	0.98297	0.99365	0.98843	0.97667	0.99029	0.99186	0.98127	0.98762	0.98496
1349	0.96562	0.98696	0.9509	0.97271	0.96441	0.97175	0.9936	0.91869	0.93198	0.96217	0.97565	0.70203	0.98872	0.98053	0.97827	0.95995	0.99284	0.93301	0.91746	0.96401	0.97768	0.97148	0.9873	0.98446	0.98542	0.99364	0.98107	0.98612	0.99416	0.98924	0.97575	0.99297	0.9938	0.98477	0.99183	0.98466
1349.9	0.95874	0.98256	0.946	0.97129	0.96208	0.96878	0.98971	0.90801	0.91695	0.95929	0.97355	0.69802	0.98011	0.96701	0.96528	0.94567	0.99002	0.91358	0.92203	0.94701	0.96859	0.96947	0.98118	0.97406	0.97908	0.9849	0.97611	0.97807	0.98367	0.9804	0.96784	0.9858	0.98575	0.98049	0.98821	0.97802
1350.8	0.95551	0.97867	0.9393	0.96671	0.96291	0.96289	0.98075	0.89836	0.90589	0.95263	0.96889	0.69209	0.96781	0.94839	0.95393	0.93113	0.98383	0.89429	0.92776	0.93246	0.96248	0.96772	0.97093	0.95982	0.97116	0.97051	0.96726	0.96734	0.96729	0.96756	0.95398	0.97203	0.97238	0.96929	0.97859	0.96483
1351.6	0.96095	0.98031	0.93839	0.97407	0.97179	0.97081	0.98247	0.89727	0.89848	0.96313	0.96857	0.69217	0.96291	0.94206	0.94827	0.92532	0.98254	0.88297	0.94136	0.9271	0.96674	0.97466	0.97439	0.95946	0.97495	0.97328	0.96872	0.96957	0.96203	0.96858	0.95491	0.97308	0.97371	0.97392	0.97923	0.97098
1352.5	0.963	0.96794	0.92205	0.9707	0.9673	0.96304	0.97275	0.8842	0.87677	0.94681	0.95344	0.68296	0.9452	0.92476	0.92746	0.90505	0.9709	0.85774	0.94256	0.90411	0.95005	0.96003	0.95974	0.94148	0.96023	0.95346	0.95402	0.95694	0.94443	0.959	0.93873	0.9527	0.95808	0.95469	0.96433	0.95352
1353.4	0.94772	0.95905	0.91402	0.96112	0.95753	0.95608	0.96491	0.86869	0.85873	0.93083	0.93747	0.67472	0.93065	0.90759	0.90809	0.88922	0.95836	0.8355	0.94792	0.88786	0.93308	0.94794	0.94649	0.92077	0.94919	0.93827	0.94315	0.94259	0.92367	0.94391	0.92386	0.93636	0.94641	0.94118	0.95002	0.94394
1354.3	0.94663	0.95382	0.90449	0.96147	0.95901	0.95338	0.9633	0.86262	0.8511	0.92297	0.9314	0.6686	0.92474	0.89904	0.8969	0.87518	0.95086	0.82077	0.96259	0.87937	0.92772	0.94609	0.94249	0.91414	0.94723	0.93476	0.94105	0.93902	0.91284	0.94129	0.91775	0.92568	0.94091	0.93619	0.94289	0.94296
1355.1	0.93974	0.94689	0.89224	0.952	0.94712	0.94505	0.95817	0.84949	0.83687	0.91309	0.91908	0.66041	0.91597	0.8888	0.88267	0.85861	0.93616	0.80207	0.96404	0.86292	0.91316	0.93129	0.93162	0.90076	0.93772	0.9262	0.92949	0.92411	0.8951	0.93037	0.90603	0.91012	0.93125	0.92179	0.9232	0.9344
1356	0.91527	0.92565	0.87332	0.93324	0.92483	0.92317	0.9356	0.82251	0.81117	0.88149	0.89753	0.64404	0.88815	0.86259	0.8546	0.83422	0.91109	0.7763	0.95181	0.83385	0.88478	0.90235	0.90716	0.87026	0.91047	0.89902	0.90437	0.89451	0.86301	0.9031	0.88175	0.88107	0.9084	0.89329	0.89623	0.90794
1356.9	0.89962	0.91173	0.86198	0.92213	0.90866	0.91434	0.92278	0.80746	0.79721	0.87078	0.88405	0.63649	0.87905	0.84762	0.84198	0.81975	0.89693	0.76494	0.94598	0.82071	0.86973	0.88999	0.89487	0.85505	0.90163	0.89179	0.89619	0.87913	0.84242	0.89108	0.86936	0.86614	0.89812	0.88136	0.88329	0.90462
1357.8	0.88863	0.89646	0.84238	0.90837	0.89359	0.89731	0.90222	0.7908	0.77952	0.84667	0.86528	0.62238	0.86351	0.83107	0.82232	0.79608	0.87568	0.74659	0.93524	0.7972	0.84838	0.86789	0.87369	0.83092	0.88088	0.873	0.87363	0.85335	0.81525	0.87382	0.84679	0.8393	0.87498	0.85751	0.86061	0.8837
1358.6	0.87145	0.87797	0.82395	0.88482	0.86726	0.88161	0.87468	0.76825	0.75622	0.81752	0.84171	0.60714	0.8447	0.81214	0.79728	0.77364	0.85151	0.72279	0.91407	0.77243	0.82332	0.83738	0.84843	0.79833	0.8528	0.85015	0.84801	0.82292	0.7834	0.84876	0.82552	0.81328	0.85111	0.83154	0.83382	0.86134
1359.5	0.84885	0.86067	0.81207	0.8713	0.85597	0.87226	0.85398	0.7532	0.73466	0.79826	0.8243	0.59659	0.82757	0.79432	0.77896	0.75571	0.83471	0.71109	0.90736	0.75884	0.80981	0.81933	0.8292	0.77459	0.8297	0.83121	0.83377	0.80074	0.76392	0.83269	0.80998	0.79142	0.83232	0.81382	0.8181	0.84693
1360.4	0.83102	0.8451	0.79553	0.85225	0.84132	0.86081	0.83603	0.73973	0.72017	0.78087	0.80376	0.58185	0.81769	0.78692	0.76268	0.73621	0.82031	0.69717	0.89452	0.74365	0.79433	0.79802	0.81252	0.756	0.81137	0.81589	0.81908	0.78175	0.74139	0.81811	0.79587	0.77075	0.81332	0.79639	0.79911	0.83413
1361.3	0.81074	0.82452	0.77503	0.82948	0.82381	0.84041	0.81302	0.71625	0.70301	0.75658	0.78525	0.5636	0.79744	0.76939	0.74167	0.71334	0.79633	0.67901	0.87763	0.72395	0.778	0.77105	0.78669	0.72727	0.78385	0.79095	0.79311	0.75347	0.71319	0.79657	0.77356	0.74201	0.78981	0.77025	0.77362	0.81278
1362.1	0.78714	0.79315	0.75049	0.80486	0.80574	0.81988	0.79411	0.69756	0.68497	0.73822	0.76442	0.54782	0.78043	0.75728	0.7239	0.69359	0.7784	0.66738	0.86079	0.70464	0.75961	0.74774	0.76507	0.70566	0.76325	0.77613	0.77115	0.73094	0.69135	0.77666	0.76166	0.72224	0.77157	0.75137	0.75184	0.79924
1363	0.75655	0.75837	0.72108	0.77174	0.77761	0.79666	0.76867	0.66812	0.66084	0.71069	0.73592	0.52699	0.75412	0.73482	0.7019	0.66673	0.75165	0.64988	0.83126	0.68086	0.73509	0.71833	0.73587	0.67678	0.73804	0.75247	0.74277	0.70397	0.66233	0.7505	0.73619	0.69093	0.74672	0.72289	0.72205	0.77889
1363.9	0.74049	0.73219	0.6932	0.74387	0.75326	0.77217	0.74896	0.64038	0.64663	0.68867	0.70893	0.50779	0.73445	0.71824	0.68256	0.64251	0.72991	0.63216	0.80135	0.65612	0.71648	0.68736	0.70893	0.65593	0.71293	0.73447	0.71411	0.67866	0.63331	0.72477	0.71383	0.66525	0.72482	0.6988	0.69389	0.76004
1364.8	0.70124	0.69586	0.65127	0.69833	0.71523	0.73907	0.71137	0.60237	0.61464	0.64942	0.67209	0.48446	0.70125	0.68666	0.65352	0.60721	0.69735	0.60795	0.76019	0.62038	0.68166	0.64907	0.67032	0.61808	0.67752	0.70414	0.68254	0.64105	0.59342	0.68759	0.68419	0.62887	0.68948	0.65868	0.65563	0.73201
1365.6	0.68122	0.67526	0.63122	0.67385	0.69491	0.72581	0.6895	0.58321	0.60268	0.63612	0.65443	0.47057	0.6904	0.67823	0.64062	0.59027	0.6829	0.59514	0.73234	0.60374	0.66709	0.62663	0.65062	0.60213	0.66256	0.69034	0.66574	0.62403	0.57614	0.66702	0.67521	0.613	0.6758	0.64479	0.63542	0.71792
1366.5	0.64997	0.6416	0.59757	0.6363	0.66215	0.70274	0.65271	0.54923	0.5758	0.60409	0.62237	0.44927	0.66337	0.65503	0.61302	0.56161	0.65279	0.56784	0.68902	0.57047	0.63757	0.58923	0.6148	0.57152	0.63293	0.65997	0.6365	0.59536	0.54448	0.63249	0.64807	0.58198	0.64503	0.61495	0.60357	0.68972
1367.4	0.62468	0.6194	0.56736	0.60856	0.64003	0.68228	0.62487	0.52587	0.55991	0.58338	0.60115	0.4338	0.647	0.64039	0.59489	0.53994	0.63486	0.55677	0.65625	0.54928	0.61864	0.5637	0.59071	0.55161	0.61327	0.63998	0.61642	0.57398	0.52381	0.60964	0.63233	0.55864	0.62365	0.59594	0.58357	0.67304
1368.2	0.59645	0.58643	0.53337	0.57704	0.6127	0.65814	0.59365	0.50147	0.53978	0.55354	0.57909	0.41534	0.62629	0.62088	0.57044	0.51507	0.61106	0.53793	0.61573	0.52002	0.58849	0.53334	0.55819	0.52442	0.58671	0.61537	0.5891	0.54406	0.49664	0.58321	0.61087	0.53117	0.59908	0.56624	0.55554	0.65037
1369.1	0.58036	0.56437	0.51762	0.55756	0.59328	0.64087	0.57683	0.48656	0.53109	0.5395	0.56712	0.40357	0.6157	0.61536	0.55668	0.50079	0.597	0.52653	0.58812	0.50736	0.57387	0.51287	0.53716	0.51204	0.57538	0.60664	0.56729	0.52761	0.48386	0.56595	0.59711	0.51481	0.588	0.5545	0.5383	0.63833
1370	0.5541	0.53385	0.48616	0.53088	0.56578	0.61873	0.55277	0.46179	0.51387	0.51045	0.53784	0.38663	0.59315	0.5949	0.53806	0.47631	0.574	0.50579	0.55262	0.47904	0.54722	0.48172	0.50593	0.48519	0.55084	0.58289	0.53844	0.49965	0.45617	0.53742	0.57324	0.48739	0.55888	0.52673	0.50784	0.61175
1370.9	0.53281	0.51374	0.46877	0.50786	0.54474	0.59956	0.53741	0.44608	0.5036	0.49567	0.51964	0.371	0.58137	0.58436	0.52952	0.45862	0.55934	0.49245	0.52375	0.46463	0.53185	0.46417	0.4889	0.4712	0.53344	0.57265	0.51928	0.48149	0.43648	0.5174	0.55811	0.46865	0.54558	0.51044	0.48708	0.59478
1371.7	0.51151	0.49009	0.44615	0.48203	0.52281	0.57829	0.51911	0.42827	0.4914	0.47813	0.4928	0.35639	0.56521	0.57124	0.51487	0.44157	0.53978	0.47018	0.49325	0.44042	0.51255	0.43878	0.46343	0.45042	0.51433	0.5546	0.49238	0.46103	0.41303	0.49224	0.53749	0.45171	0.52988	0.48661	0.46164	0.56856
1372.6	0.48651	0.46673	0.43067	0.45193	0.49865	0.5574	0.49589	0.4085	0.47473	0.46095	0.46563	0.34229	0.55173	0.56064	0.50307	0.42381	0.52119	0.45359	0.46892	0.42439	0.49383	0.41489	0.4448	0.43057	0.49897	0.53735	0.4733	0.44367	0.39784	0.46939	0.51891	0.43355	0.50981	0.46912	0.44517	0.54338
1373.5	0.47003	0.44742	0.41616	0.43254	0.48246	0.53801	0.48331	0.38981	0.46265	0.44139	0.43956	0.32703	0.54218	0.54763	0.49348	0.40682	0.50346	0.43647	0.44745	0.40161	0.47655	0.39424	0.42704	0.4136	0.48399	0.51919	0.45717	0.42737	0.38253	0.44994	0.50203	0.41701	0.48994	0.45173	0.42653	0.51753
1374.3	0.44348	0.42031	0.38993	0.40144	0.45478	0.51523	0.45902	0.36618	0.44376	0.41939	0.412	0.31109	0.5279	0.53531	0.47527	0.38486	0.48442	0.41547	0.41855	0.37793	0.45408	0.37205	0.40457	0.39449	0.46702	0.50423	0.43571	0.40967	0.36539	0.42649	0.4827	0.40063	0.47031	0.43069	0.4077	0.49627
1375.2	0.41318	0.39312	0.35537	0.37158	0.42739	0.48279	0.43353	0.33919	0.42252	0.38996	0.37839	0.29457	0.50558	0.51387	0.4503	0.36074	0.46309	0.3929	0.39124	0.34887	0.42677	0.34151	0.37703	0.36793	0.44725	0.47935	0.40795	0.38925	0.34214	0.40007	0.4595	0.37804	0.44501	0.4044	0.38247	0.46489
1376.1	0.39142	0.37401	0.33863	0.35419	0.41009	0.46263	0.41821	0.32281	0.40642	0.37222	0.35931	0.28271	0.5008	0.506	0.43816	0.34558	0.44994	0.37914	0.3727	0.33501	0.41084	0.32437	0.36121	0.35629	0.4334	0.46564	0.39599	0.37861	0.33185	0.38642	0.44812	0.36244	0.42663	0.39182	0.36435	0.44995
1377	0.36712	0.35098	0.31195	0.32943	0.39009	0.4382	0.40412	0.3045	0.39072	0.35248	0.33817	0.26758	0.48474	0.49176	0.41948	0.32523	0.43217	0.35917	0.35144	0.31373	0.39396	0.30771	0.34137	0.33912	0.41681	0.45146	0.37746	0.36971	0.31366	0.36758	0.43444	0.34648	0.41031	0.37367	0.34363	0.43288
1377.8	0.34827	0.32909	0.28691	0.30826	0.36522	0.41949	0.3893	0.28736	0.37329	0.33677	0.32153	0.25669	0.46624	0.47583	0.40074	0.30706	0.41612	0.34034	0.33372	0.29925	0.38068	0.29248	0.32446	0.32238	0.39829	0.43821	0.35982	0.35966	0.29895	0.34742	0.42027	0.33033	0.39607	0.35902	0.32716	0.41783
1378.7	0.32979	0.31437	0.2727	0.29326	0.34662	0.40111	0.37834	0.27446	0.35651	0.32121	0.30633	0.24452	0.45333	0.46227	0.38188	0.29216	0.39876	0.32604	0.31839	0.28589	0.37057	0.27658	0.30925	0.30733	0.38281	0.42486	0.34063	0.35232	0.28389	0.33232	0.40101	0.31126	0.37952	0.34218	0.31006	0.40093
1379.6	0.32173	0.30357	0.26908	0.28576	0.33642	0.40307	0.37409	0.26625	0.3487	0.31719	0.29976	0.24016	0.44995	0.45747	0.37191	0.28411	0.39133	0.31669	0.31271	0.2819	0.36991	0.27123	0.30169	0.30217	0.37511	0.4208	0.33344	0.34874	0.28277	0.32697	0.39409	0.30336	0.37273	0.34039	0.30201	0.40008
1380.4	0.30478	0.2846	0.25062	0.26616	0.31419	0.38591	0.35948	0.24902	0.33734	0.30152	0.28334	0.22555	0.42859	0.43912	0.35566	0.26791	0.37797	0.29746	0.29792	0.26373	0.35853	0.25581	0.28398	0.2831	0.36135	0.40417	0.31285	0.3355	0.26869	0.30824	0.37713	0.28846	0.35696	0.32487	0.28613	0.38027
1381.3	0.29581	0.27333	0.24016	0.26144	0.3016	0.38057	0.34873	0.23769	0.32931	0.29499	0.27226	0.21863	0.42102	0.43005	0.34534	0.26073	0.3696	0.28538	0.28795	0.25654	0.3533	0.2461	0.27702	0.2742	0.35509	0.39394	0.29898	0.32824	0.26045	0.29701	0.36555	0.28108	0.34946	0.31999	0.27435	0.37229
1382.2	0.27117	0.25357	0.22074	0.2413	0.28286	0.36291	0.3283	0.21621	0.31833	0.27399	0.24609	0.20394	0.40466	0.41339	0.32729	0.24532	0.35237	0.26684	0.26803	0.23919	0.33723	0.22721	0.25829	0.25611	0.34178	0.3727	0.27554	0.31325	0.24508	0.27874	0.34554	0.26686	0.33591	0.30223	0.25638	0.35306
1383	0.25703	0.23563	0.20558	0.2278	0.26958	0.34461	0.315	0.19907	0.30937	0.25926	0.22852	0.1954	0.3856	0.39699	0.31586	0.23235	0.34281	0.25231	0.25586	0.22306	0.32341	0.2163	0.24741	0.24494	0.33369	0.36446	0.26322	0.30395	0.23874	0.26465	0.33823	0.25696	0.32599	0.2922	0.2451	0.34363
1383.9	0.2422	0.22324	0.19086	0.21542	0.2544	0.326	0.30102	0.18389	0.30492	0.24922	0.21108	0.18592	0.36896	0.38424	0.3047	0.21943	0.32883	0.24021	0.24201	0.20939	0.30951	0.2057	0.23175	0.23131	0.32155	0.35185	0.24648	0.29731	0.22572	0.24618	0.32326	0.24583	0.31252	0.27647	0.23201	0.32979
1384.8	0.22448	0.20624	0.17864	0.20596	0.24146	0.31169	0.28611	0.16756	0.29464	0.23323	0.19286	0.17613	0.34603	0.36372	0.2876	0.20508	0.31385	0.22466	0.22792	0.19444	0.29269	0.19097	0.21907	0.21769	0.30524	0.33744	0.2288	0.28737	0.21096	0.22832	0.30514	0.23049	0.29573	0.26232	0.21573	0.31394
1385.7	0.21173	0.19498	0.17428	0.19897	0.23163	0.30311	0.28001	0.16031	0.29513	0.22583	0.18206	0.16915	0.32945	0.35084	0.27891	0.19489	0.30699	0.22001	0.22156	0.1883	0.2857	0.18734	0.21268	0.21048	0.29926	0.32972	0.22127	0.28594	0.20627	0.22272	0.29845	0.22288	0.28903	0.25709	0.20963	0.31025
1386.5	0.19706	0.18535	0.16618	0.19066	0.2227	0.29309	0.2673	0.15421	0.29324	0.222	0.17436	0.1617	0.30897	0.33892	0.26719	0.18682	0.30064	0.20912	0.2121	0.17868	0.27811	0.18112	0.20392	0.20142	0.29012	0.32434	0.21187	0.28198	0.19662	0.2106	0.28853	0.2132	0.27833	0.25102	0.20184	0.30129
1387.4	0.18661	0.17967	0.15836	0.18259	0.21587	0.28123	0.25785	0.14549	0.29131	0.21975	0.16455	0.15612	0.29181	0.32617	0.25716	0.18234	0.29344	0.19939	0.2055	0.17092	0.27131	0.17928	0.19723	0.19438	0.28165	0.31354	0.20209	0.27809	0.18778	0.20115	0.27778	0.21012	0.27332	0.24457	0.19302	0.29194
1388.3	0.17064	0.16721	0.15071	0.16996	0.20431	0.2688	0.24485	0.13424	0.28322	0.20997	0.15566	0.14492	0.26923	0.30831	0.24527	0.17474	0.28249	0.18745	0.1931	0.16002	0.25932	0.17063	0.19043	0.18581	0.27032	0.3004	0.18725	0.26903	0.17653	0.19181	0.26703	0.20161	0.26363	0.2347	0.18237	0.27743
1389.1	0.15732	0.15834	0.14283	0.16359	0.19822	0.26069	0.23578	0.12711	0.28045	0.20651	0.14764	0.13848	0.25596	0.30022	0.23991	0.1709	0.27526	0.17919	0.18687	0.15391	0.2502	0.16897	0.18528	0.18282	0.26574	0.29804	0.18174	0.26852	0.17184	0.1832	0.26339	0.19888	0.26323	0.2306	0.17864	0.27105
1390	0.14285	0.14681	0.13165	0.15117	0.19071	0.24867	0.2232	0.11282	0.2728	0.19868	0.13625	0.13001	0.23269	0.28279	0.22927	0.16047	0.2632	0.16473	0.17281	0.1348	0.23501	0.15767	0.17192	0.17294	0.25318	0.28224	0.16679	0.25859	0.15918	0.16761	0.24806	0.18862	0.24961	0.21636	0.16675	0.25329
1390.9	0.14406	0.14713	0.13429	0.15378	0.18918	0.25047	0.2222	0.10753	0.26736	0.2066	0.13704	0.13016	0.22901	0.27691	0.23143	0.16036	0.25833	0.16412	0.17108	0.13569	0.23357	0.16241	0.17296	0.17613	0.25384	0.27835	0.16514	0.26199	0.15844	0.16805	0.24648	0.18661	0.245	0.21635	0.16374	0.25032
1391.7	0.13277	0.13846	0.1303	0.14901	0.18014	0.24708	0.21194	0.097923	0.26009	0.2024	0.12898	0.12337	0.21204	0.26358	0.22449	0.15337	0.2484	0.15505	0.16089	0.1288	0.22447	0.15149	0.16347	0.16947	0.23957	0.26215	0.15002	0.25407	0.14465	0.15337	0.23462	0.17621	0.23277	0.20693	0.15119	0.23313
1392.6	0.13157	0.14033	0.1292	0.15248	0.1805	0.24366	0.20861	0.095327	0.25538	0.20472	0.12334	0.12233	0.20141	0.25638	0.22094	0.15044	0.24623	0.15118	0.15666	0.12659	0.22298	0.15356	0.15807	0.16939	0.23893	0.25986	0.14782	0.25447	0.141	0.14913	0.23166	0.17405	0.23237	0.20733	0.14803	0.22929
1393.5	0.13579	0.14628	0.1323	0.15089	0.17766	0.24636	0.20503	0.093673	0.24782	0.21155	0.12625	0.12358	0.19717	0.25019	0.21815	0.14627	0.24178	0.1526	0.15413	0.12859	0.22346	0.155	0.15594	0.16959	0.23857	0.25655	0.14234	0.24963	0.13621	0.14778	0.22656	0.17264	0.23077	0.20388	0.14694	0.22917
1394.3	0.12646	0.14116	0.1227	0.14409	0.16611	0.23756	0.19214	0.086742	0.22931	0.20593	0.11573	0.11776	0.18317	0.23881	0.20836	0.13873	0.23426	0.14249	0.14384	0.12289	0.21169	0.15041	0.14731	0.15995	0.23321	0.2519	0.12824	0.23978	0.12668	0.13509	0.21806	0.16542	0.22234	0.1958	0.13799	0.21807
1395.2	0.11978	0.13624	0.11664	0.13839	0.16425	0.23228	0.17909	0.08206	0.21823	0.19918	0.1053	0.11197	0.1662	0.22985	0.20008	0.13086	0.22942	0.13311	0.13409	0.11271	0.19937	0.14556	0.13888	0.1526	0.22526	0.2444	0.11753	0.23002	0.11923	0.12692	0.21056	0.16097	0.22218	0.18626	0.12996	0.2128
1396.1	0.112	0.12908	0.11103	0.12691	0.15796	0.22493	0.166	0.072885	0.20074	0.19286	0.094344	0.10404	0.15288	0.2178	0.18932	0.12092	0.22091	0.12256	0.12328	0.10159	0.18613	0.14195	0.12847	0.14356	0.22112	0.2395	0.11067	0.2179	0.11256	0.12099	0.20463	0.15038	0.21786	0.17785	0.12295	0.20468
1396.9	0.095787	0.11638	0.10028	0.10964	0.14676	0.21662	0.14899	0.059182	0.18012	0.17875	0.081239	0.094421	0.13498	0.2007	0.17736	0.1082	0.20753	0.10954	0.11099	0.089425	0.16804	0.13166	0.11933	0.12575	0.20836	0.2261	0.09824	0.20148	0.099074	0.10635	0.19271	0.13844	0.20865	0.16224	0.111	0.19378
1397.8	0.072822	0.10123	0.091678	0.092928	0.13838	0.19857	0.13387	0.048172	0.16081	0.1645	0.063466	0.085142	0.11367	0.18184	0.16678	0.096475	0.19782	0.091377	0.097968	0.074606	0.15177	0.12127	0.10765	0.1119	0.19573	0.20996	0.083781	0.18477	0.091605	0.088751	0.18273	0.12666	0.19685	0.15086	0.097842	0.17888
1398.7	0.07376	0.10456	0.098922	0.096433	0.13955	0.20252	0.13101	0.047472	0.15623	0.16904	0.066296	0.085854	0.11393	0.17712	0.16974	0.099343	0.19993	0.090625	0.098374	0.081179	0.1515	0.1237	0.10797	0.11304	0.191	0.20584	0.084156	0.17877	0.093907	0.091374	0.18326	0.12701	0.19894	0.14939	0.097124	0.17854
1399.5	0.056584	0.092225	0.088826	0.082869	0.12602	0.19206	0.12027	0.0356	0.14118	0.15912	0.055964	0.080023	0.10116	0.15616	0.16101	0.093412	0.19272	0.081601	0.089941	0.072123	0.14229	0.11894	0.10105	0.10126	0.18129	0.19598	0.076403	0.16264	0.084951	0.079448	0.17737	0.11825	0.18825	0.13931	0.089165	0.16784
1400.4	0.053728	0.093045	0.090572	0.080207	0.12714	0.19366	0.12083	0.040266	0.13555	0.15943	0.059882	0.081937	0.099735	0.14921	0.1652	0.094078	0.1957	0.081637	0.093534	0.078334	0.14005	0.12438	0.10367	0.10148	0.18032	0.19266	0.07549	0.15603	0.085965	0.075563	0.17757	0.12119	0.18619	0.13995	0.089045	0.16907
1401.3	0.047539	0.0886	0.088756	0.076946	0.12011	0.18463	0.10926	0.035241	0.12331	0.15285	0.059374	0.080079	0.093744	0.13624	0.16064	0.08973	0.19463	0.074615	0.086707	0.076316	0.13057	0.11922	0.1002	0.099745	0.1764	0.18598	0.068173	0.14419	0.081598	0.068862	0.17186	0.1178	0.17983	0.13492	0.08261	0.16181
1402.1	0.055669	0.092914	0.095088	0.086745	0.12209	0.18846	0.11129	0.038053	0.12326	0.15732	0.07032	0.08267	0.099647	0.1321	0.16224	0.093052	0.19963	0.078507	0.091221	0.084815	0.13101	0.12477	0.1031	0.10195	0.17834	0.18787	0.073303	0.13946	0.080486	0.073866	0.17204	0.11944	0.18284	0.13512	0.082175	0.16577
1403	0.042199	0.082361	0.087307	0.068504	0.11184	0.17393	0.097727	0.0285	0.10941	0.14015	0.058024	0.075985	0.086901	0.1128	0.15196	0.079671	0.1916	0.067108	0.081173	0.072306	0.11753	0.11616	0.097291	0.093778	0.1707	0.17842	0.06824	0.12075	0.069408	0.060572	0.1649	0.10947	0.17441	0.12739	0.07134	0.15672
1403.9	0.052342	0.088153	0.10339	0.074103	0.1183	0.17653	0.099671	0.035902	0.11185	0.14422	0.067986	0.078648	0.09268	0.11513	0.15606	0.07952	0.19757	0.072116	0.085107	0.081462	0.12018	0.1207	0.1036	0.099681	0.17428	0.1801	0.070642	0.12035	0.072058	0.065611	0.16822	0.11481	0.18049	0.13249	0.07518	0.16282
1404.7	0.042047	0.079352	0.094024	0.06679	0.10745	0.16571	0.085755	0.026967	0.10305	0.13346	0.058539	0.072836	0.082062	0.099696	0.14591	0.070171	0.19177	0.064308	0.073241	0.073103	0.10905	0.11045	0.09883	0.088667	0.16382	0.16678	0.060198	0.10624	0.063437	0.05939	0.1596	0.10448	0.17394	0.1221	0.065811	0.15358
1405.6	0.047588	0.084146	0.10129	0.069566	0.11343	0.17269	0.088906	0.032909	0.10806	0.13933	0.060822	0.075913	0.086317	0.098896	0.15006	0.074759	0.20178	0.066349	0.08023	0.078304	0.11638	0.11775	0.10642	0.090273	0.16581	0.16654	0.067147	0.10234	0.067597	0.064087	0.16344	0.10637	0.17663	0.12607	0.067497	0.15662
1406.5	0.043663	0.079549	0.095384	0.058898	0.10801	0.17024	0.078046	0.028528	0.10368	0.1316	0.053914	0.070923	0.07799	0.090327	0.14546	0.072738	0.2016	0.061101	0.073668	0.07392	0.11015	0.11519	0.1073	0.085586	0.16174	0.1596	0.06269	0.092761	0.062979	0.062149	0.16058	0.1028	0.17467	0.12364	0.064519	0.15393
1407.3	0.045665	0.079817	0.091487	0.057881	0.10688	0.16488	0.070276	0.02617	0.10168	0.12974	0.053833	0.068753	0.074652	0.082384	0.14157	0.069793	0.20138	0.060534	0.069481	0.068666	0.10387	0.10949	0.10401	0.080913	0.15591	0.15225	0.057248	0.084011	0.05675	0.057822	0.15291	0.098152	0.17096	0.11591	0.06008	0.14809
1408.2	0.044816	0.079332	0.083463	0.056609	0.10233	0.15985	0.064826	0.023723	0.095156	0.12355	0.050533	0.066329	0.070052	0.072882	0.13628	0.066949	0.2029	0.054892	0.068304	0.061974	0.095932	0.10369	0.10079	0.079033	0.15148	0.1473	0.055765	0.074288	0.051696	0.052373	0.14685	0.089849	0.16719	0.10982	0.053252	0.14348
1409.1	0.050443	0.079609	0.085089	0.059675	0.10189	0.15485	0.061312	0.024617	0.092202	0.12073	0.053127	0.065085	0.071438	0.069136	0.13361	0.066183	0.20588	0.054441	0.06717	0.062578	0.094685	0.10143	0.10287	0.081305	0.15175	0.14795	0.061936	0.06968	0.050429	0.05255	0.14853	0.091857	0.16869	0.10962	0.051408	0.14708
1409.9	0.052542	0.076615	0.078707	0.057891	0.094427	0.14631	0.055603	0.024322	0.090772	0.1155	0.050052	0.061263	0.072526	0.064374	0.1284	0.061076	0.20261	0.05344	0.058516	0.059348	0.084823	0.096408	0.098813	0.078754	0.14685	0.14148	0.060207	0.062508	0.044193	0.049757	0.14721	0.088862	0.1649	0.10687	0.047509	0.14374
1410.8	0.053694	0.074656	0.078093	0.060632	0.092646	0.14384	0.057931	0.028035	0.091091	0.11409	0.048453	0.061272	0.072351	0.060273	0.1266	0.056836	0.20219	0.055972	0.0576	0.058625	0.082887	0.093321	0.097725	0.077848	0.14265	0.1379	0.064995	0.060395	0.043264	0.049764	0.14875	0.086415	0.16615	0.10559	0.046277	0.14054
1411.7	0.051479	0.069472	0.079708	0.06018	0.090312	0.14349	0.058161	0.032527	0.093158	0.11456	0.053232	0.059282	0.07342	0.059036	0.12312	0.05662	0.20223	0.055857	0.061031	0.06241	0.078726	0.095149	0.098674	0.078845	0.14202	0.13589	0.07056	0.058928	0.044668	0.054592	0.15175	0.086922	0.17039	0.10894	0.047045	0.14509
1412.5	0.039118	0.055515	0.065674	0.051252	0.076615	0.12794	0.045819	0.024436	0.084637	0.098619	0.042018	0.049854	0.061762	0.046597	0.11099	0.043988	0.19227	0.046303	0.046866	0.051937	0.063187	0.076048	0.087122	0.063855	0.12733	0.11674	0.061119	0.042216	0.033895	0.042132	0.14114	0.077265	0.15953	0.094427	0.035791	0.12782
1413.4	0.038073	0.059231	0.066612	0.052381	0.0771	0.13246	0.049104	0.029038	0.089916	0.10357	0.046711	0.049394	0.065538	0.050022	0.11414	0.041569	0.19365	0.050122	0.0503	0.057848	0.065169	0.076957	0.089233	0.065366	0.12802	0.11581	0.068635	0.043486	0.036183	0.048467	0.14187	0.080552	0.16789	0.095779	0.040574	0.13278
1414.2	0.035177	0.054818	0.063424	0.052566	0.078484	0.12755	0.046206	0.025823	0.088364	0.098263	0.048149	0.048614	0.060965	0.045865	0.11384	0.037826	0.1931	0.049373	0.05218	0.05272	0.063245	0.070765	0.086481	0.064142	0.12661	0.11024	0.072418	0.043969	0.035914	0.048783	0.13635	0.078113	0.17467	0.091022	0.042433	0.1339
1415.1	0.026912	0.047109	0.048626	0.041993	0.066192	0.11301	0.034989	0.017031	0.079267	0.082411	0.037841	0.041514	0.05442	0.039999	0.10188	0.028409	0.1893	0.041056	0.043181	0.040146	0.047798	0.058159	0.075667	0.053483	0.1177	0.10001	0.066634	0.035153	0.027185	0.041316	0.12902	0.069844	0.16901	0.082131	0.034746	0.12812
1416	0.033721	0.052546	0.04612	0.047932	0.066944	0.11231	0.035206	0.019078	0.081755	0.0845	0.040454	0.042415	0.061024	0.042806	0.10362	0.029067	0.19492	0.045022	0.045247	0.042427	0.048925	0.056944	0.078716	0.053784	0.11933	0.10178	0.070524	0.038164	0.031963	0.046881	0.13232	0.07193	0.17806	0.084826	0.038339	0.13231
1416.9	0.031692	0.051332	0.038879	0.041908	0.065753	0.11249	0.031343	0.019892	0.082405	0.08475	0.039484	0.039878	0.064907	0.038189	0.098382	0.026424	0.19711	0.045838	0.044352	0.040438	0.042892	0.057825	0.075856	0.05286	0.11317	0.096598	0.06849	0.037873	0.030221	0.050442	0.13049	0.068807	0.18172	0.084181	0.03629	0.13321
1417.7	0.029457	0.047556	0.035527	0.038817	0.063255	0.11047	0.030472	0.017547	0.0837	0.078473	0.03954	0.03915	0.063891	0.038095	0.092523	0.026073	0.20177	0.045087	0.042538	0.037813	0.037883	0.054026	0.070285	0.049106	0.10707	0.088918	0.067384	0.036294	0.0292	0.05242	0.13037	0.061161	0.18397	0.08418	0.034966	0.13289
1418.6	0.026047	0.049857	0.037849	0.040875	0.060015	0.11314	0.032689	0.022099	0.086152	0.080307	0.041348	0.037538	0.069625	0.039072	0.086331	0.026358	0.21003	0.046213	0.042624	0.040108	0.037017	0.053158	0.069577	0.04817	0.10292	0.087517	0.064289	0.033955	0.032338	0.05701	0.1332	0.057099	0.1869	0.083018	0.035773	0.13678
1419.4	0.032579	0.054487	0.041126	0.048723	0.066887	0.12011	0.037213	0.028174	0.092303	0.088607	0.048136	0.040802	0.077678	0.041483	0.08986	0.029748	0.21832	0.051831	0.047777	0.046637	0.042862	0.057679	0.071763	0.053664	0.10649	0.084613	0.070963	0.037239	0.037576	0.064133	0.13588	0.06033	0.19614	0.086431	0.041862	0.14585
1420.3	0.028885	0.053016	0.038261	0.044172	0.062809	0.11827	0.039578	0.026516	0.092818	0.08256	0.042606	0.038605	0.076086	0.03966	0.084638	0.027109	0.22133	0.049527	0.044295	0.044734	0.041723	0.054593	0.065711	0.05277	0.10284	0.076805	0.069288	0.033897	0.035574	0.064254	0.13402	0.05672	0.1947	0.079049	0.040846	0.14547
1421.2	0.033762	0.058333	0.044168	0.048678	0.066323	0.11865	0.046063	0.029589	0.097	0.085037	0.04511	0.040239	0.077609	0.047452	0.086461	0.029995	0.22883	0.051462	0.048224	0.049419	0.04466	0.056875	0.068234	0.055826	0.11049	0.074912	0.077294	0.037132	0.03893	0.072329	0.13906	0.057614	0.20105	0.080889	0.047567	0.15539
1422	0.037271	0.060125	0.041471	0.05077	0.066407	0.11862	0.044733	0.033817	0.095721	0.083439	0.043117	0.038901	0.080065	0.045999	0.082496	0.031418	0.23254	0.051649	0.043521	0.047735	0.0459	0.058836	0.069103	0.055527	0.11203	0.077311	0.073005	0.036584	0.039303	0.073614	0.13827	0.057277	0.20178	0.078652	0.047915	0.15375
1422.9	0.03557	0.05688	0.031296	0.041885	0.063624	0.11369	0.043393	0.029957	0.094883	0.077591	0.035108	0.035208	0.074244	0.042296	0.078483	0.027932	0.23056	0.047743	0.040718	0.039094	0.044429	0.059243	0.063954	0.051076	0.10825	0.074106	0.075005	0.033329	0.036853	0.069257	0.13711	0.051991	0.202	0.076165	0.044236	0.14997
1423.8	0.032855	0.055976	0.029987	0.038461	0.056683	0.11194	0.039184	0.027776	0.095527	0.074026	0.035409	0.030474	0.068992	0.03806	0.073229	0.026354	0.23027	0.046106	0.036326	0.032741	0.043074	0.05747	0.06194	0.046679	0.1037	0.070012	0.068119	0.029299	0.034004	0.064822	0.13177	0.045472	0.19942	0.068575	0.03956	0.14086
1424.6	0.034741	0.056588	0.032221	0.042062	0.059191	0.10974	0.036958	0.028394	0.096019	0.074904	0.037184	0.029768	0.065728	0.038328	0.071219	0.02814	0.23175	0.045887	0.03685	0.032777	0.045573	0.065486	0.059897	0.046516	0.10154	0.067895	0.069058	0.030728	0.035634	0.063325	0.13145	0.043338	0.20159	0.069226	0.039418	0.13885
1425.5	0.04197	0.065135	0.03828	0.050156	0.061764	0.11186	0.041855	0.032044	0.10553	0.079957	0.046648	0.032157	0.071065	0.039256	0.073644	0.033334	0.23575	0.050907	0.039289	0.034533	0.057143	0.075651	0.059837	0.049548	0.10075	0.073195	0.071284	0.035036	0.042542	0.065449	0.13548	0.045268	0.20779	0.070606	0.042826	0.13941
1426.3	0.037147	0.060301	0.034106	0.043677	0.054747	0.097954	0.03514	0.024248	0.10172	0.069846	0.037529	0.026807	0.06011	0.028979	0.068007	0.026496	0.22393	0.043371	0.036798	0.022224	0.050235	0.071635	0.050946	0.042065	0.091244	0.061544	0.064398	0.029029	0.036007	0.055167	0.12787	0.036859	0.19931	0.060116	0.035415	0.12584
1427.2	0.035874	0.060591	0.04056	0.045862	0.052597	0.094253	0.036376	0.026277	0.099457	0.070785	0.042054	0.024783	0.058214	0.02797	0.066968	0.028703	0.22028	0.046542	0.038588	0.027163	0.04933	0.075993	0.047653	0.043195	0.090557	0.056473	0.060364	0.032066	0.035993	0.059866	0.12801	0.037039	0.19692	0.054895	0.036602	0.12089
1428.1	0.039735	0.066192	0.047323	0.05015	0.057673	0.096162	0.044147	0.029763	0.10353	0.077039	0.047138	0.024494	0.062952	0.030785	0.066512	0.031302	0.22275	0.051285	0.043285	0.03309	0.058464	0.089165	0.048693	0.047575	0.090679	0.060382	0.060771	0.036315	0.041066	0.067993	0.13258	0.037479	0.20092	0.05774	0.042765	0.12507
1428.9	0.035837	0.066435	0.045574	0.044678	0.052623	0.091203	0.042107	0.026821	0.095849	0.067567	0.046964	0.021693	0.058666	0.027414	0.06375	0.02939	0.21764	0.048131	0.038045	0.027289	0.059378	0.090141	0.044419	0.043153	0.085953	0.055613	0.054376	0.035779	0.037159	0.065579	0.13073	0.031445	0.19379	0.051302	0.04076	0.11445
1429.8	0.025192	0.055345	0.038108	0.035773	0.046066	0.08691	0.035913	0.021915	0.081982	0.056044	0.039236	0.016071	0.045141	0.020363	0.055203	0.024129	0.20913	0.042614	0.03399	0.022168	0.053094	0.089333	0.039181	0.035438	0.078787	0.049132	0.044525	0.029416	0.031285	0.060559	0.12455	0.02619	0.18445	0.043421	0.035937	0.097879
1430.7	0.028958	0.057734	0.045896	0.037112	0.050974	0.092674	0.040876	0.025403	0.0794	0.06076	0.042994	0.016617	0.04803	0.024606	0.054286	0.030518	0.21613	0.047139	0.03485	0.028205	0.059772	0.1045	0.038343	0.038293	0.080606	0.046442	0.04712	0.033052	0.033648	0.065086	0.12897	0.026537	0.18362	0.046168	0.039648	0.096479
1431.5	0.029596	0.055558	0.041028	0.03599	0.046948	0.088342	0.040076	0.025112	0.075574	0.054853	0.040372	0.013594	0.040345	0.021273	0.048037	0.029241	0.21279	0.040707	0.030073	0.026143	0.061609	0.10919	0.034652	0.030675	0.072298	0.037655	0.036708	0.026697	0.029611	0.056138	0.12433	0.019935	0.17335	0.040596	0.035979	0.082768
1432.4	0.030089	0.052286	0.043336	0.035579	0.046051	0.086295	0.040706	0.026102	0.069124	0.048892	0.040364	0.015216	0.033919	0.021921	0.047923	0.030607	0.20961	0.037381	0.029804	0.027917	0.065728	0.1184	0.03391	0.028085	0.070493	0.035127	0.037055	0.028536	0.03321	0.055659	0.12721	0.022505	0.165	0.039694	0.037367	0.07503
1433.2	0.02703	0.043982	0.037577	0.030233	0.038108	0.087674	0.04549	0.028233	0.064105	0.047739	0.034043	0.010943	0.025977	0.01749	0.040672	0.02778	0.20565	0.033659	0.027653	0.025463	0.066694	0.12698	0.030061	0.022809	0.064631	0.028298	0.031162	0.024777	0.032271	0.054028	0.12649	0.019689	0.15726	0.034176	0.035227	0.064486
1434.1	0.028395	0.041633	0.039391	0.027803	0.032793	0.086857	0.0497	0.027595	0.059373	0.047789	0.034289	0.010809	0.025612	0.015913	0.040888	0.029298	0.20526	0.032018	0.023958	0.026667	0.074625	0.13849	0.028931	0.022981	0.059898	0.025786	0.032323	0.026772	0.034327	0.05735	0.12882	0.019607	0.15236	0.033737	0.038195	0.066825
1434.9	0.021063	0.031815	0.029467	0.024552	0.023346	0.078209	0.047726	0.023671	0.047728	0.037673	0.027895	0.0075061	0.016822	0.011133	0.036824	0.023561	0.19928	0.022823	0.019536	0.023266	0.074424	0.13768	0.022651	0.016022	0.052125	0.021071	0.022402	0.021373	0.030506	0.053539	0.12405	0.016701	0.14526	0.023475	0.034544	0.05932
1435.8	0.023848	0.030229	0.033011	0.02276	0.022433	0.081673	0.054123	0.023572	0.040281	0.034421	0.028775	0.0087432	0.018775	0.011228	0.036225	0.02543	0.1996	0.02162	0.017159	0.025272	0.080396	0.14668	0.024002	0.020373	0.057418	0.025466	0.028147	0.024841	0.035216	0.057665	0.12766	0.020386	0.14782	0.025689	0.037224	0.06223
1436.7	0.017497	0.020333	0.023948	0.010627	0.010683	0.071862	0.050455	0.018294	0.027504	0.02264	0.022168	0.0040326	0.012451	0.0050313	0.027041	0.020793	0.19022	0.014248	0.0083846	0.018985	0.075896	0.14138	0.015992	0.014757	0.051561	0.016888	0.020206	0.016522	0.028949	0.049971	0.11893	0.013509	0.1443	0.015152	0.030524	0.052129
1437.5	0.018796	0.016781	0.028813	0.0094725	0.012235	0.070711	0.051545	0.016621	0.023083	0.018952	0.02627	0.0060622	0.01772	0.0072094	0.029123	0.025019	0.18911	0.014844	0.0072922	0.024246	0.083423	0.14049	0.017119	0.016018	0.05572	0.021297	0.022786	0.019271	0.033327	0.053085	0.11827	0.014983	0.14609	0.015412	0.035088	0.054765
1438.4	0.020949	0.013598	0.029142	0.0093401	0.0149	0.06937	0.055936	0.018828	0.019264	0.017457	0.026598	0.0049353	0.022121	0.008778	0.026305	0.026663	0.18694	0.011772	0.0071029	0.025393	0.085626	0.13538	0.013546	0.013922	0.057494	0.022225	0.018546	0.016647	0.033934	0.052081	0.11686	0.012643	0.14523	0.013329	0.032773	0.050641
1439.3	0.030166	0.0184	0.037434	0.017492	0.020709	0.078392	0.070366	0.024683	0.023515	0.025499	0.037425	0.0061872	0.032053	0.017	0.028942	0.036492	0.18974	0.018668	0.011976	0.032204	0.094028	0.13706	0.022207	0.020084	0.064	0.032546	0.027558	0.022407	0.042674	0.058642	0.12297	0.015775	0.14833	0.019386	0.040734	0.059415
1440.1	0.031975	0.018965	0.037494	0.024041	0.023408	0.07894	0.076714	0.025914	0.025264	0.029612	0.039713	0.0080389	0.037484	0.023886	0.030225	0.041701	0.19328	0.023848	0.013855	0.033525	0.1015	0.13285	0.023607	0.021581	0.064536	0.038073	0.029485	0.024942	0.045365	0.062196	0.12327	0.016779	0.14629	0.018734	0.046524	0.060988
1441	0.0303	0.017257	0.035796	0.028191	0.025104	0.079282	0.085825	0.026959	0.021479	0.027773	0.037486	0.0081858	0.039972	0.02299	0.030674	0.045049	0.19405	0.02176	0.01419	0.031653	0.10246	0.12683	0.023222	0.020829	0.064824	0.043081	0.029127	0.024263	0.043948	0.061558	0.1232	0.016077	0.13983	0.019535	0.0476	0.059884
1441.8	0.032577	0.019424	0.039736	0.036176	0.031112	0.080847	0.10047	0.031576	0.022586	0.035132	0.043429	0.010088	0.04459	0.02641	0.033265	0.050701	0.20149	0.023483	0.018248	0.036541	0.10635	0.12578	0.029268	0.024592	0.068394	0.048528	0.035854	0.024441	0.046956	0.063018	0.12786	0.019545	0.1412	0.024307	0.054167	0.064203
1442.7	0.035946	0.024969	0.04475	0.042006	0.035773	0.088536	0.1179	0.040003	0.026063	0.039847	0.050583	0.01496	0.050178	0.035607	0.041518	0.06008	0.20962	0.031597	0.024628	0.043773	0.11952	0.13009	0.040767	0.033363	0.078571	0.059119	0.044901	0.030597	0.05326	0.069302	0.13252	0.026332	0.14478	0.031858	0.067679	0.07432
1443.6	0.029958	0.021961	0.041525	0.036999	0.033087	0.086673	0.12057	0.040932	0.024557	0.037306	0.051565	0.016105	0.050515	0.0329	0.041828	0.060704	0.21229	0.030936	0.023105	0.040706	0.12168	0.12524	0.039798	0.032769	0.078509	0.06009	0.044239	0.026101	0.051631	0.066633	0.1305	0.026438	0.14042	0.034589	0.070133	0.069319
1444.4	0.028405	0.016503	0.036643	0.028951	0.027074	0.083817	0.12314	0.040648	0.01865	0.030215	0.050291	0.01446	0.050746	0.028631	0.03913	0.060659	0.2091	0.026885	0.021882	0.038724	0.12339	0.11706	0.038394	0.030973	0.079488	0.058494	0.044864	0.018811	0.047485	0.066267	0.12801	0.024174	0.13742	0.036769	0.068938	0.068658
1445.3	0.033171	0.022764	0.046672	0.032998	0.031009	0.088497	0.13422	0.04551	0.024549	0.034849	0.058443	0.019371	0.05887	0.038235	0.044685	0.069748	0.21738	0.034015	0.025719	0.046135	0.13447	0.11779	0.047781	0.039671	0.089826	0.066739	0.055103	0.023027	0.053003	0.073841	0.13261	0.031515	0.14263	0.043889	0.080192	0.079978
1446.1	0.031592	0.018553	0.040673	0.028627	0.023416	0.083063	0.13352	0.040314	0.020287	0.025616	0.055226	0.017894	0.059076	0.037771	0.040361	0.070693	0.21419	0.035263	0.02252	0.042225	0.13378	0.10797	0.044184	0.038757	0.090766	0.067358	0.054088	0.018014	0.045968	0.068989	0.12768	0.027914	0.13605	0.044441	0.07867	0.078079
1447	0.033662	0.020618	0.044656	0.032953	0.022835	0.077487	0.13983	0.038487	0.023787	0.028172	0.06075	0.019296	0.068256	0.039917	0.039623	0.075996	0.21635	0.03946	0.026138	0.045858	0.13838	0.10622	0.046756	0.044153	0.096902	0.07383	0.060868	0.018613	0.048579	0.072756	0.13109	0.030898	0.13755	0.049461	0.081271	0.082163
1447.8	0.034917	0.020168	0.050807	0.035529	0.022304	0.077133	0.14993	0.03749	0.024264	0.029737	0.063617	0.023115	0.072411	0.043305	0.040379	0.081041	0.21682	0.044571	0.029811	0.050932	0.1467	0.10465	0.048604	0.046685	0.10505	0.077813	0.062409	0.018883	0.051512	0.077339	0.13327	0.032788	0.13588	0.051157	0.084718	0.086724
1448.7	0.042801	0.027512	0.063973	0.044376	0.031435	0.084555	0.16319	0.04373	0.034229	0.043989	0.077449	0.030659	0.086688	0.058675	0.049749	0.093	0.22471	0.059232	0.038527	0.064609	0.16189	0.11108	0.063005	0.058812	0.11776	0.093218	0.075885	0.026516	0.06452	0.08633	0.14307	0.043943	0.14376	0.061987	0.097061	0.10146
1449.6	0.049556	0.027656	0.064078	0.045418	0.031174	0.083772	0.16865	0.046208	0.037087	0.051578	0.084246	0.032205	0.093715	0.060612	0.052527	0.096894	0.22648	0.063837	0.04348	0.070852	0.16778	0.11123	0.066125	0.060104	0.12282	0.10123	0.078685	0.028484	0.067504	0.090737	0.14613	0.045555	0.14228	0.065452	0.099794	0.10466
1450.4	0.05498	0.036263	0.074145	0.053428	0.038627	0.091071	0.17934	0.056086	0.045623	0.059979	0.092391	0.038728	0.10633	0.072111	0.05882	0.10649	0.23243	0.073997	0.053803	0.08087	0.18357	0.11768	0.07718	0.069732	0.13371	0.11723	0.084847	0.037431	0.07962	0.10553	0.15369	0.056851	0.14935	0.074282	0.10846	0.11765
1451.3	0.057512	0.038545	0.078014	0.055301	0.03778	0.091787	0.18228	0.060148	0.044916	0.061758	0.097208	0.041241	0.10938	0.078522	0.063883	0.11371	0.23146	0.079636	0.057007	0.084789	0.18403	0.11741	0.08237	0.070676	0.13993	0.12408	0.091481	0.040644	0.081847	0.11035	0.15543	0.060094	0.15147	0.082361	0.11283	0.12045
1452.1	0.069919	0.045614	0.080375	0.057745	0.04354	0.09204	0.18556	0.065612	0.048132	0.070149	0.10586	0.041169	0.11834	0.090994	0.070003	0.12176	0.23192	0.086519	0.063947	0.094994	0.18897	0.12148	0.092193	0.078229	0.14882	0.13755	0.10212	0.046904	0.088603	0.11474	0.15955	0.069079	0.15764	0.092562	0.1192	0.13215
1453	0.075722	0.048489	0.08546	0.065365	0.045274	0.088409	0.19144	0.071234	0.051338	0.073308	0.11237	0.043233	0.12155	0.094367	0.075051	0.1268	0.23179	0.088814	0.068706	0.098078	0.19032	0.12242	0.093842	0.080615	0.15197	0.14158	0.10083	0.051414	0.089895	0.12046	0.16043	0.069383	0.15774	0.096749	0.11872	0.13491
1453.9	0.079774	0.051232	0.095403	0.070984	0.050205	0.092441	0.19679	0.07597	0.054542	0.081359	0.1198	0.048148	0.13001	0.10143	0.080243	0.13715	0.23611	0.097238	0.07551	0.10659	0.1966	0.12479	0.10145	0.085042	0.16031	0.14799	0.10981	0.059564	0.097519	0.12796	0.16585	0.074623	0.16161	0.10852	0.12275	0.14642
1454.7	0.085568	0.052848	0.099392	0.074891	0.050422	0.087273	0.19434	0.076818	0.05448	0.084106	0.12583	0.047286	0.13067	0.10509	0.086093	0.14351	0.23614	0.096476	0.077457	0.10805	0.19287	0.12288	0.10396	0.084712	0.15991	0.15048	0.11173	0.059815	0.10033	0.12736	0.16764	0.07258	0.16117	0.11186	0.12126	0.14736
1455.6	0.092018	0.057513	0.10754	0.076942	0.052825	0.087373	0.19161	0.082518	0.059596	0.089041	0.13322	0.050215	0.1357	0.11159	0.092526	0.14827	0.23696	0.099391	0.082262	0.11716	0.19792	0.11915	0.11201	0.088883	0.16353	0.15809	0.11369	0.066238	0.10926	0.13135	0.17355	0.078639	0.16239	0.11432	0.12445	0.15152
1456.4	0.095846	0.063122	0.12077	0.084053	0.059689	0.094815	0.19786	0.094138	0.066753	0.095971	0.14603	0.057649	0.14262	0.1165	0.10112	0.15788	0.24145	0.10099	0.090952	0.12492	0.20988	0.12155	0.12174	0.096966	0.17014	0.16795	0.1226	0.077318	0.12176	0.14512	0.18157	0.084084	0.17081	0.12384	0.13153	0.15965
1457.3	0.090422	0.062383	0.12289	0.079712	0.057337	0.096221	0.19336	0.09566	0.065035	0.092552	0.14961	0.057251	0.13882	0.11535	0.10351	0.16062	0.23666	0.094575	0.092082	0.12599	0.20527	0.1148	0.12521	0.095488	0.17277	0.16888	0.12144	0.081576	0.12674	0.14749	0.18484	0.086424	0.17048	0.12885	0.13248	0.1594
1458.1	0.094	0.069501	0.12828	0.081131	0.056671	0.096295	0.19138	0.10344	0.06871	0.088559	0.15524	0.056671	0.13377	0.11873	0.10867	0.16443	0.2309	0.08668	0.092953	0.12806	0.20263	0.11169	0.12798	0.10048	0.1733	0.1725	0.11963	0.081817	0.1325	0.14998	0.1871	0.090227	0.17367	0.13215	0.13164	0.15687
1459	0.10222	0.07763	0.14386	0.085733	0.062911	0.10795	0.19922	0.1181	0.07941	0.095283	0.17239	0.064194	0.14164	0.12596	0.11771	0.17356	0.23139	0.089259	0.10131	0.14248	0.21019	0.11483	0.13911	0.11147	0.18526	0.17701	0.1304	0.093835	0.1434	0.16455	0.19687	0.10215	0.18545	0.14421	0.13958	0.16704
1459.9	0.11141	0.083445	0.15235	0.09101	0.071553	0.12015	0.20402	0.12944	0.083605	0.10278	0.18566	0.069375	0.14731	0.13424	0.12417	0.18333	0.23554	0.087776	0.10964	0.14883	0.2158	0.12103	0.14666	0.1222	0.19304	0.18448	0.13944	0.10316	0.1547	0.18037	0.20585	0.11068	0.19488	0.15731	0.14486	0.17996
1460.7	0.11218	0.08575	0.15777	0.08795	0.071097	0.11936	0.19756	0.13443	0.0849	0.10147	0.18917	0.069213	0.14419	0.13573	0.12726	0.18342	0.23404	0.081272	0.11005	0.15119	0.2113	0.1183	0.14887	0.12647	0.19293	0.18083	0.13967	0.10422	0.15554	0.18449	0.20965	0.11404	0.19817	0.16083	0.14199	0.18018
1461.6	0.12865	0.099539	0.17804	0.095606	0.084028	0.13413	0.20754	0.14902	0.094772	0.11491	0.20335	0.074107	0.15457	0.15148	0.14117	0.19439	0.24221	0.086274	0.12044	0.16937	0.22439	0.12839	0.16256	0.14153	0.19842	0.19595	0.15487	0.11685	0.17027	0.19828	0.2197	0.1283	0.2105	0.17423	0.15123	0.19388
1462.4	0.13352	0.10602	0.18715	0.099841	0.094036	0.14094	0.20932	0.15739	0.10147	0.12302	0.21664	0.078852	0.16119	0.16074	0.14643	0.19901	0.24649	0.088542	0.1262	0.17928	0.23104	0.13088	0.17416	0.15029	0.20299	0.20247	0.16224	0.12674	0.17927	0.21487	0.2279	0.13795	0.2167	0.18301	0.16032	0.20224
1463.3	0.14264	0.11098	0.19533	0.10155	0.095996	0.1427	0.21081	0.16225	0.10232	0.12873	0.22011	0.081432	0.15994	0.16734	0.14785	0.20212	0.24702	0.084395	0.1313	0.18179	0.23421	0.13338	0.18082	0.15619	0.20517	0.2088	0.16567	0.13258	0.18827	0.22641	0.23455	0.1421	0.21616	0.19148	0.16384	0.20843
1464.1	0.14859	0.11152	0.20196	0.10523	0.097924	0.14231	0.21199	0.16532	0.1063	0.13353	0.21929	0.082436	0.15872	0.16773	0.14781	0.19886	0.24468	0.0777	0.13018	0.18092	0.23421	0.13194	0.18374	0.15915	0.19857	0.20349	0.16331	0.13512	0.18931	0.22919	0.23701	0.14178	0.21317	0.1933	0.1614	0.2051
1465	0.16549	0.12154	0.21238	0.11689	0.10543	0.1524	0.22475	0.17629	0.11407	0.14025	0.23295	0.088622	0.1695	0.18161	0.15487	0.20612	0.24729	0.082637	0.14038	0.19429	0.2428	0.13836	0.1965	0.17157	0.20505	0.212	0.1719	0.14646	0.20149	0.24499	0.24874	0.15211	0.2196	0.20574	0.17363	0.21787
1465.8	0.17439	0.12408	0.21632	0.12169	0.10809	0.15147	0.22423	0.1813	0.11616	0.14336	0.23649	0.094001	0.17144	0.18399	0.1536	0.20773	0.24671	0.079952	0.14681	0.19334	0.24567	0.14008	0.20349	0.18011	0.2087	0.2097	0.17481	0.1508	0.20655	0.25731	0.25463	0.15616	0.21847	0.21258	0.17783	0.2217
1466.7	0.18689	0.13053	0.23115	0.12917	0.11378	0.15912	0.23497	0.19032	0.12144	0.14943	0.24114	0.10173	0.17919	0.19118	0.15825	0.21238	0.24775	0.081665	0.15824	0.20128	0.25163	0.14855	0.21057	0.19239	0.21305	0.21352	0.18516	0.15915	0.21696	0.2679	0.26615	0.16331	0.22303	0.22421	0.18386	0.22785
1467.5	0.19149	0.13544	0.23583	0.13294	0.12036	0.16468	0.2353	0.19536	0.12676	0.15396	0.24282	0.10321	0.18084	0.19265	0.15852	0.20981	0.24711	0.077561	0.15878	0.20214	0.25027	0.1488	0.21328	0.19815	0.20869	0.21129	0.1877	0.15927	0.21654	0.27177	0.26626	0.16685	0.22299	0.22513	0.18733	0.22665
1468.4	0.20064	0.14761	0.24969	0.13876	0.12872	0.17105	0.24154	0.20488	0.13505	0.16015	0.25486	0.1098	0.18754	0.19977	0.16159	0.21469	0.24837	0.078282	0.16921	0.21065	0.25875	0.15596	0.22568	0.21292	0.21565	0.22018	0.19593	0.1677	0.22838	0.28438	0.2754	0.17854	0.2289	0.23616	0.19663	0.23659
1469.3	0.19915	0.14872	0.25646	0.13875	0.13029	0.17144	0.23636	0.2065	0.13711	0.16353	0.25271	0.11079	0.18452	0.19671	0.15496	0.21384	0.24695	0.070955	0.16775	0.20476	0.25889	0.15633	0.22716	0.21732	0.20996	0.21475	0.19335	0.16855	0.22815	0.28696	0.27414	0.18061	0.22573	0.23798	0.19494	0.22886
1470.1	0.20147	0.15128	0.26319	0.1426	0.13451	0.17374	0.23314	0.21131	0.13994	0.16615	0.25142	0.11198	0.18449	0.19595	0.15105	0.21128	0.24443	0.062919	0.16707	0.20386	0.25611	0.15394	0.22686	0.22162	0.20502	0.21201	0.18969	0.16936	0.22598	0.28745	0.27345	0.18288	0.22437	0.23847	0.1936	0.22679
1471	0.20548	0.15662	0.27146	0.14693	0.13698	0.17632	0.23002	0.21356	0.14324	0.16979	0.25354	0.11114	0.18187	0.1975	0.14862	0.2079	0.24367	0.057222	0.16798	0.20038	0.26211	0.15422	0.23408	0.22805	0.2017	0.21168	0.18591	0.17493	0.22411	0.29087	0.27355	0.18659	0.22391	0.24339	0.194	0.2272
1471.8	0.20554	0.15884	0.27824	0.15413	0.13786	0.17758	0.22866	0.21684	0.14313	0.17109	0.25813	0.11273	0.18223	0.19969	0.14676	0.20861	0.24315	0.056695	0.17166	0.20043	0.26943	0.15459	0.24064	0.23827	0.20099	0.21391	0.186	0.18384	0.22639	0.29745	0.27906	0.19106	0.22555	0.24863	0.19668	0.22658
1472.7	0.19564	0.15084	0.27228	0.1477	0.13409	0.16964	0.21748	0.21466	0.13566	0.16096	0.24747	0.10637	0.17112	0.19116	0.13569	0.20092	0.23481	0.048359	0.16403	0.1906	0.26169	0.14656	0.23235	0.23296	0.18809	0.19606	0.17298	0.17502	0.21533	0.29208	0.26825	0.1855	0.21532	0.23983	0.18929	0.21285
1473.5	0.20926	0.16293	0.2866	0.1618	0.14354	0.17796	0.22829	0.22447	0.14583	0.17524	0.25821	0.11207	0.17956	0.2006	0.14413	0.20715	0.23873	0.054759	0.1728	0.20148	0.27854	0.15489	0.2453	0.24781	0.19477	0.20457	0.17993	0.18833	0.22446	0.30445	0.27597	0.19663	0.22021	0.2515	0.19951	0.22603
1474.4	0.21511	0.16844	0.29006	0.16657	0.14388	0.18067	0.22833	0.22604	0.14904	0.17485	0.26548	0.11425	0.17985	0.20129	0.14219	0.20695	0.23864	0.053751	0.17408	0.20334	0.28537	0.15888	0.25308	0.25494	0.19275	0.20529	0.18016	0.19359	0.22746	0.30662	0.27802	0.20024	0.21995	0.25472	0.20258	0.22547
1475.2	0.21864	0.16742	0.2874	0.16792	0.1435	0.17522	0.2204	0.22712	0.14768	0.1743	0.26041	0.11368	0.17913	0.19978	0.1388	0.20483	0.23367	0.049318	0.1715	0.20123	0.28232	0.15538	0.25104	0.2574	0.18944	0.19908	0.17291	0.19201	0.22613	0.30545	0.27527	0.19691	0.21485	0.25066	0.1999	0.22028
1476.1	0.23019	0.17964	0.29995	0.18025	0.15655	0.18085	0.22487	0.23754	0.15725	0.18476	0.26706	0.12098	0.19016	0.20977	0.14468	0.21215	0.23823	0.05404	0.17873	0.21306	0.29262	0.16954	0.26145	0.26946	0.19473	0.20355	0.17846	0.20306	0.23387	0.31347	0.27964	0.2044	0.22067	0.26084	0.20517	0.22999
1476.9	0.25022	0.1947	0.31935	0.20295	0.17221	0.19617	0.23612	0.25213	0.17305	0.20557	0.28535	0.13167	0.20514	0.22349	0.15699	0.22423	0.24993	0.062537	0.19285	0.23023	0.31275	0.18688	0.27866	0.28708	0.20676	0.21932	0.19088	0.22312	0.24525	0.32641	0.2917	0.21575	0.23263	0.27722	0.21823	0.24741
1477.8	0.25751	0.19889	0.32377	0.21303	0.1772	0.20019	0.23223	0.25755	0.17687	0.20626	0.29197	0.13612	0.20373	0.22585	0.15578	0.22545	0.25049	0.060083	0.19548	0.23139	0.31374	0.19069	0.28354	0.29253	0.20368	0.22032	0.1929	0.22788	0.24517	0.32842	0.29341	0.21687	0.23367	0.28039	0.21987	0.24662
1478.7	0.27201	0.21055	0.33727	0.2304	0.19062	0.20974	0.23781	0.27247	0.18538	0.21979	0.30546	0.14366	0.2121	0.23751	0.16426	0.23346	0.25644	0.06657	0.20717	0.24251	0.32892	0.20451	0.29414	0.30437	0.21344	0.22766	0.20347	0.2407	0.25458	0.34032	0.30176	0.22693	0.24569	0.29177	0.23031	0.25887
1479.5	0.28091	0.2167	0.34735	0.24266	0.20227	0.21914	0.24399	0.28255	0.19246	0.228	0.31634	0.15014	0.21772	0.24114	0.16819	0.23794	0.26008	0.069938	0.21431	0.25337	0.3408	0.21796	0.30613	0.31634	0.21648	0.23387	0.21614	0.24745	0.26041	0.34641	0.30815	0.23683	0.25158	0.29896	0.23724	0.27028
1480.4	0.2971	0.22771	0.35855	0.26106	0.20933	0.23202	0.24864	0.2943	0.20251	0.23709	0.33478	0.15649	0.22464	0.24784	0.17561	0.24364	0.26539	0.07202	0.22284	0.26524	0.35619	0.22788	0.31974	0.32806	0.22313	0.24399	0.22712	0.25827	0.26796	0.35431	0.31598	0.24612	0.2601	0.30767	0.24491	0.28216
1481.2	0.30599	0.2392	0.36614	0.27235	0.2133	0.23748	0.25088	0.29892	0.20545	0.23508	0.34121	0.16221	0.22919	0.24967	0.17768	0.24563	0.26563	0.07245	0.22454	0.27074	0.36281	0.23407	0.32838	0.33488	0.22607	0.24856	0.23535	0.26366	0.27015	0.35856	0.31745	0.2519	0.26284	0.31052	0.24631	0.28844
1482.1	0.31334	0.24711	0.37682	0.28593	0.22189	0.24304	0.25373	0.30596	0.20889	0.23896	0.34669	0.16811	0.23726	0.25362	0.18139	0.25135	0.26751	0.076949	0.22582	0.27965	0.36856	0.24455	0.33709	0.3421	0.23574	0.25594	0.24193	0.27164	0.27471	0.36202	0.32192	0.25718	0.27093	0.31682	0.24877	0.29532
1482.9	0.31715	0.25522	0.38909	0.29334	0.2259	0.24709	0.25791	0.30862	0.21233	0.23963	0.3534	0.17181	0.24348	0.25376	0.18338	0.2561	0.27078	0.079993	0.2233	0.28704	0.37452	0.25281	0.34371	0.34963	0.24054	0.26014	0.25027	0.27756	0.27563	0.36224	0.32139	0.25952	0.27352	0.32164	0.24905	0.30009
1483.8	0.32748	0.27558	0.40382	0.31698	0.23997	0.26158	0.26896	0.32257	0.22149	0.25332	0.37117	0.17949	0.25417	0.267	0.19411	0.27022	0.28345	0.089452	0.2314	0.3007	0.3919	0.26436	0.35903	0.36448	0.25622	0.27529	0.26424	0.297	0.28872	0.37324	0.33053	0.27115	0.28936	0.33881	0.26047	0.3138
1484.6	0.32703	0.27942	0.40558	0.32092	0.24407	0.25908	0.27239	0.32435	0.21946	0.25305	0.368	0.17985	0.25123	0.26091	0.19222	0.27159	0.28197	0.08796	0.22838	0.30013	0.39209	0.2663	0.36092	0.36856	0.25775	0.27358	0.26652	0.29768	0.28711	0.36986	0.32794	0.27315	0.28911	0.33987	0.25876	0.31469
1485.5	0.33569	0.28538	0.41341	0.33108	0.25051	0.26489	0.27774	0.32756	0.21956	0.25854	0.37213	0.18153	0.25581	0.26149	0.19418	0.2773	0.28396	0.0908	0.22782	0.30793	0.39473	0.27031	0.36632	0.37621	0.26608	0.27863	0.27573	0.30135	0.2911	0.37076	0.32831	0.27774	0.29195	0.34587	0.26074	0.31705
1486.3	0.34119	0.29443	0.41696	0.33857	0.25443	0.27035	0.28125	0.33124	0.21799	0.26346	0.37458	0.18373	0.25623	0.26079	0.1948	0.28079	0.2864	0.090265	0.22784	0.31278	0.39815	0.27175	0.37152	0.38501	0.27184	0.28324	0.28406	0.30645	0.29568	0.37106	0.32677	0.28212	0.28925	0.34966	0.26225	0.32563
1487.2	0.34892	0.30343	0.42257	0.35295	0.26304	0.27751	0.28693	0.33879	0.22083	0.27078	0.37881	0.18689	0.25822	0.26376	0.19776	0.286	0.28835	0.090767	0.23175	0.31659	0.40041	0.27499	0.38072	0.39381	0.2803	0.29297	0.29111	0.31125	0.30256	0.37665	0.33222	0.28728	0.2894	0.35664	0.26588	0.32947
1488	0.35739	0.3077	0.42467	0.35909	0.2667	0.27908	0.29152	0.33672	0.21981	0.27191	0.38002	0.18756	0.25729	0.25947	0.19381	0.28791	0.28573	0.088321	0.23048	0.31681	0.39514	0.276	0.38188	0.39383	0.28328	0.29398	0.29465	0.30903	0.29889	0.37366	0.32856	0.28544	0.28386	0.35394	0.26086	0.32317
1488.9	0.37801	0.3204	0.43959	0.37118	0.27741	0.29225	0.30257	0.34444	0.2262	0.2817	0.39384	0.19493	0.27026	0.26816	0.20137	0.2994	0.29116	0.096258	0.23757	0.328	0.40091	0.28411	0.3935	0.40255	0.29733	0.30484	0.30867	0.3168	0.30759	0.3836	0.33521	0.29276	0.28825	0.36437	0.27096	0.32952
1489.8	0.38691	0.32684	0.44041	0.37925	0.2837	0.29963	0.30666	0.34914	0.23104	0.28404	0.3979	0.19681	0.27082	0.26916	0.20014	0.30439	0.29248	0.098574	0.24128	0.32661	0.39885	0.28515	0.39879	0.40899	0.30561	0.31419	0.31414	0.32294	0.31067	0.3861	0.33904	0.29491	0.28907	0.36797	0.2743	0.32954
1490.6	0.3952	0.33043	0.44738	0.38692	0.28827	0.30451	0.31182	0.35339	0.23742	0.28253	0.40167	0.19619	0.27122	0.26854	0.20168	0.30921	0.29459	0.1025	0.2428	0.32848	0.39436	0.28827	0.40258	0.4131	0.31096	0.32299	0.32028	0.32334	0.31022	0.38857	0.33872	0.29774	0.2907	0.36893	0.27641	0.32346
1491.5	0.40872	0.33956	0.45024	0.39598	0.29359	0.31118	0.3186	0.35933	0.242	0.28548	0.40911	0.19738	0.27812	0.26921	0.2034	0.319	0.29601	0.1085	0.24449	0.33515	0.3951	0.29083	0.40711	0.4193	0.3196	0.33065	0.3269	0.32904	0.30966	0.38862	0.33914	0.30034	0.29356	0.37042	0.28094	0.32028
1492.3	0.41327	0.34339	0.45935	0.40086	0.29787	0.31583	0.32137	0.36557	0.24458	0.28308	0.41028	0.19646	0.28066	0.27216	0.20386	0.32409	0.29383	0.11112	0.24281	0.3372	0.3915	0.2902	0.40828	0.42504	0.32501	0.33606	0.33139	0.33141	0.31011	0.39447	0.34067	0.30233	0.29339	0.3755	0.28554	0.32265
1493.2	0.41414	0.34297	0.45815	0.40275	0.29767	0.31784	0.32222	0.36698	0.24151	0.27954	0.40984	0.19419	0.27862	0.26917	0.19801	0.32641	0.29474	0.10954	0.23831	0.33382	0.38246	0.28688	0.40744	0.42804	0.32976	0.33873	0.3271	0.33067	0.30898	0.39248	0.33685	0.30031	0.29078	0.37545	0.28272	0.31513
1494	0.41899	0.35107	0.46711	0.41022	0.30307	0.3213	0.32779	0.37129	0.24588	0.28384	0.41822	0.19666	0.28335	0.27509	0.20002	0.33485	0.29692	0.11146	0.2371	0.33971	0.381	0.28807	0.40983	0.43404	0.33521	0.34746	0.32766	0.33378	0.31084	0.39555	0.33947	0.30074	0.29169	0.38085	0.28613	0.3154
1494.8	0.42935	0.36196	0.47828	0.41798	0.30925	0.3253	0.33224	0.37334	0.25057	0.29027	0.43013	0.19883	0.29382	0.28284	0.20265	0.34355	0.30102	0.11316	0.24097	0.34146	0.37961	0.28962	0.41337	0.44051	0.34358	0.3563	0.33244	0.34015	0.31137	0.3985	0.34225	0.30255	0.29473	0.38849	0.29088	0.31504
1495.7	0.43223	0.3614	0.48016	0.41246	0.30928	0.32394	0.32719	0.36824	0.2471	0.28729	0.42583	0.19374	0.2894	0.27968	0.19824	0.34258	0.29905	0.10986	0.23772	0.33162	0.36854	0.2808	0.41012	0.43724	0.3406	0.35393	0.32445	0.33387	0.30321	0.39593	0.33628	0.29663	0.2879	0.38839	0.28716	0.30451
1496.5	0.4409	0.36732	0.48491	0.41577	0.31527	0.32972	0.32938	0.36987	0.25336	0.29029	0.44068	0.19466	0.29349	0.28078	0.20041	0.35055	0.30553	0.11249	0.24098	0.33026	0.36365	0.28168	0.41709	0.4431	0.34489	0.36378	0.3263	0.33764	0.30487	0.39955	0.3332	0.29561	0.28903	0.39153	0.29293	0.29807
1497.4	0.44017	0.3745	0.48855	0.41693	0.31982	0.33658	0.32786	0.37045	0.25552	0.28555	0.44489	0.19242	0.29273	0.2853	0.20321	0.35513	0.30438	0.11536	0.24209	0.32826	0.35829	0.27807	0.41551	0.44355	0.34514	0.37007	0.32616	0.34128	0.30099	0.40316	0.3323	0.29129	0.28614	0.39407	0.2966	0.29298
1498.2	0.44183	0.37364	0.48685	0.41104	0.31963	0.34016	0.32475	0.36829	0.24909	0.27895	0.4435	0.18577	0.28727	0.28226	0.20047	0.35386	0.30307	0.11298	0.24037	0.32337	0.34962	0.27316	0.41124	0.43976	0.34222	0.36594	0.32425	0.33813	0.29506	0.40164	0.3247	0.28783	0.27918	0.39339	0.2961	0.28022
1499.1	0.444	0.37516	0.48389	0.41281	0.32524	0.34579	0.32436	0.37197	0.25029	0.27853	0.44473	0.18277	0.28471	0.28058	0.19996	0.35962	0.30511	0.11519	0.24089	0.32399	0.3475	0.26832	0.41252	0.43827	0.34373	0.36867	0.32198	0.33619	0.29638	0.40737	0.32349	0.28742	0.27578	0.39492	0.2991	0.27697
1500	0.44508	0.37917	0.48589	0.41534	0.32707	0.34863	0.32414	0.37667	0.25133	0.27446	0.45741	0.18383	0.28791	0.28447	0.20102	0.36337	0.30905	0.11603	0.24213	0.33173	0.34144	0.2656	0.4131	0.44134	0.34797	0.37856	0.327	0.3397	0.2992	0.41718	0.3252	0.28927	0.27402	0.4009	0.30504	0.27953
1500.8	0.44864	0.381	0.48461	0.41591	0.32415	0.35047	0.31715	0.37515	0.24505	0.26746	0.4565	0.18096	0.28705	0.28138	0.19773	0.36216	0.30665	0.11108	0.23725	0.32831	0.33951	0.25692	0.40616	0.43682	0.34594	0.37616	0.32117	0.33367	0.29328	0.41507	0.32178	0.28533	0.26889	0.39764	0.30246	0.27299
1501.7	0.44972	0.37983	0.48479	0.41496	0.32147	0.34791	0.31236	0.3719	0.24282	0.26998	0.45618	0.17742	0.28318	0.28009	0.19253	0.3628	0.30571	0.10572	0.23381	0.32746	0.33642	0.25318	0.40364	0.4371	0.34341	0.37627	0.32407	0.3296	0.28917	0.41418	0.31907	0.28532	0.2647	0.39867	0.30034	0.26992
1502.5	0.45745	0.38331	0.494	0.41918	0.32588	0.34986	0.30938	0.37589	0.24739	0.27088	0.46473	0.18065	0.29037	0.28414	0.19612	0.36971	0.31139	0.10773	0.23859	0.33192	0.33617	0.25168	0.4088	0.44183	0.349	0.38506	0.32966	0.33357	0.29303	0.42091	0.32188	0.28801	0.26505	0.40362	0.30981	0.27397
1503.4	0.45269	0.37846	0.49101	0.40831	0.31816	0.34267	0.30124	0.36971	0.23831	0.26263	0.46229	0.17693	0.28722	0.27863	0.18952	0.36393	0.30423	0.10098	0.23605	0.32398	0.32742	0.24392	0.40202	0.43628	0.34266	0.37936	0.32263	0.32586	0.28637	0.41465	0.31561	0.27799	0.25503	0.39841	0.30501	0.26224
1504.2	0.4591	0.38292	0.49996	0.4156	0.32645	0.3557	0.30342	0.37487	0.24258	0.2695	0.47045	0.17905	0.29221	0.28383	0.19415	0.37238	0.30748	0.10751	0.23987	0.32591	0.33258	0.24962	0.40793	0.44473	0.3502	0.38522	0.32905	0.33151	0.29175	0.42152	0.31768	0.28128	0.25835	0.40564	0.31114	0.26545
1505.1	0.4554	0.38154	0.50282	0.411	0.32436	0.35192	0.29968	0.37466	0.24112	0.26952	0.47114	0.17841	0.29197	0.28652	0.19536	0.37737	0.30623	0.10998	0.24221	0.32884	0.32926	0.2518	0.40863	0.44835	0.35113	0.38781	0.33428	0.33275	0.29292	0.42246	0.31696	0.28441	0.25381	0.41394	0.31415	0.26435
1505.9	0.4657	0.3893	0.51324	0.41883	0.32985	0.36007	0.30244	0.38119	0.24434	0.27001	0.48245	0.18188	0.3009	0.288	0.20029	0.38496	0.31013	0.11622	0.25129	0.33463	0.3323	0.25413	0.41405	0.45349	0.36057	0.3963	0.34075	0.33865	0.29679	0.42889	0.31953	0.28751	0.2536	0.41907	0.32321	0.26677
1506.7	0.46332	0.38748	0.51084	0.41849	0.32438	0.36088	0.29768	0.3791	0.24243	0.26614	0.48275	0.17995	0.29607	0.28329	0.19729	0.38651	0.30498	0.11426	0.2501	0.33198	0.32981	0.25169	0.40877	0.45118	0.36023	0.39344	0.33955	0.33732	0.29431	0.42785	0.3181	0.28606	0.24925	0.41841	0.31638	0.26192
1507.6	0.46701	0.38879	0.51899	0.42284	0.32575	0.3709	0.29627	0.38389	0.24707	0.26384	0.48962	0.18146	0.30109	0.28482	0.20218	0.39239	0.30723	0.11756	0.25103	0.33471	0.33197	0.25184	0.41114	0.45784	0.36445	0.40166	0.34815	0.34444	0.29666	0.43492	0.32158	0.29057	0.25051	0.42346	0.32102	0.26696
1508.4	0.46692	0.38587	0.51993	0.41639	0.31872	0.36691	0.29277	0.37863	0.24376	0.25633	0.48311	0.17827	0.29735	0.28011	0.19919	0.39063	0.3014	0.11289	0.24899	0.33041	0.32578	0.24707	0.40698	0.45349	0.35792	0.3992	0.34668	0.34157	0.29352	0.42899	0.31938	0.29116	0.24357	0.41903	0.31653	0.26477
1509.3	0.4756	0.38649	0.52795	0.41944	0.3212	0.37737	0.29834	0.37974	0.24722	0.2563	0.49052	0.18062	0.30099	0.28364	0.20247	0.39117	0.30303	0.117	0.2537	0.33062	0.32741	0.24618	0.41055	0.45682	0.36292	0.40512	0.35395	0.34895	0.29908	0.43819	0.32403	0.29463	0.24453	0.42047	0.31605	0.27347
1510.1	0.47129	0.3827	0.52884	0.41613	0.31781	0.37299	0.29179	0.37599	0.24579	0.25447	0.48817	0.17858	0.29675	0.27945	0.20266	0.38961	0.30059	0.11523	0.25002	0.32282	0.31983	0.24208	0.40722	0.45465	0.357	0.40524	0.35171	0.34534	0.30099	0.43879	0.32146	0.29547	0.2415	0.4181	0.30737	0.27339
1511	0.47013	0.38135	0.53084	0.41316	0.31231	0.37124	0.28973	0.37313	0.24539	0.24864	0.4888	0.17685	0.29855	0.2765	0.20114	0.38793	0.29712	0.11686	0.24708	0.31997	0.31814	0.23838	0.40622	0.45486	0.35337	0.4071	0.35388	0.34533	0.29895	0.44067	0.31641	0.29485	0.23876	0.41867	0.30339	0.27789
1511.8	0.47298	0.38301	0.53138	0.41239	0.3125	0.37032	0.29011	0.36949	0.24332	0.24763	0.49124	0.17663	0.29555	0.27705	0.20038	0.39037	0.29524	0.11839	0.24975	0.32172	0.3175	0.24044	0.40915	0.45628	0.35442	0.40749	0.36122	0.35038	0.30429	0.44577	0.31899	0.29686	0.23979	0.42536	0.30004	0.28303
1512.7	0.47249	0.38617	0.53549	0.41672	0.308	0.37297	0.29015	0.3701	0.2453	0.24995	0.50273	0.17908	0.29708	0.27986	0.20161	0.39076	0.29735	0.12444	0.25128	0.32479	0.32394	0.24346	0.4131	0.46205	0.35966	0.41294	0.36932	0.35643	0.31051	0.45643	0.32326	0.29727	0.24365	0.42924	0.30254	0.28778
1513.5	0.47413	0.38797	0.53852	0.4203	0.30594	0.37311	0.28825	0.372	0.24492	0.24754	0.50501	0.17975	0.29789	0.27959	0.20136	0.39364	0.29646	0.12712	0.25192	0.32802	0.3258	0.24473	0.41439	0.46507	0.36197	0.41627	0.37329	0.35936	0.31384	0.45766	0.32733	0.29655	0.24419	0.43359	0.30086	0.29102
1514.4	0.47777	0.38799	0.5378	0.41708	0.30363	0.3722	0.28965	0.37066	0.24228	0.2437	0.50536	0.17917	0.2964	0.2794	0.19679	0.39193	0.29454	0.12895	0.25151	0.32949	0.3281	0.24643	0.41408	0.46731	0.36577	0.41652	0.37666	0.36551	0.31438	0.46054	0.32905	0.29554	0.24416	0.43607	0.30017	0.29475
1515.2	0.47799	0.39146	0.54306	0.41964	0.30766	0.37772	0.29055	0.3708	0.24364	0.24954	0.51087	0.17926	0.29805	0.28162	0.1987	0.39664	0.29646	0.13327	0.25517	0.33283	0.33343	0.25155	0.41897	0.47376	0.3695	0.41856	0.38486	0.37143	0.32222	0.46996	0.33772	0.3	0.24938	0.43996	0.30228	0.29829
1516.1	0.47878	0.39359	0.54627	0.42449	0.30566	0.38098	0.29059	0.37016	0.24728	0.25482	0.51652	0.1814	0.29954	0.28151	0.19707	0.39641	0.29862	0.13769	0.25501	0.33462	0.33997	0.2542	0.42152	0.4771	0.37278	0.42085	0.38878	0.3758	0.32532	0.47774	0.33824	0.30389	0.25014	0.44014	0.30301	0.30363
1516.9	0.47326	0.39306	0.54434	0.42119	0.30077	0.37607	0.28598	0.36482	0.24728	0.24986	0.50676	0.17749	0.2922	0.27338	0.19121	0.39589	0.29292	0.13382	0.2484	0.32845	0.3361	0.24683	0.41551	0.47315	0.36481	0.4143	0.38896	0.37513	0.32243	0.47531	0.33199	0.30203	0.24484	0.43678	0.29276	0.29865
1517.8	0.47288	0.40087	0.54769	0.41895	0.29795	0.37814	0.28485	0.36275	0.24884	0.25425	0.51187	0.17686	0.29455	0.27049	0.19187	0.39918	0.29531	0.1373	0.24936	0.33019	0.34046	0.24912	0.41766	0.47593	0.36473	0.41726	0.39584	0.3818	0.32761	0.48615	0.33415	0.30826	0.24805	0.43693	0.29558	0.30431
1518.6	0.47411	0.40545	0.55201	0.4204	0.29674	0.37979	0.28438	0.3656	0.25361	0.25485	0.51737	0.17719	0.29656	0.27192	0.19372	0.40302	0.29436	0.14032	0.24932	0.33256	0.34675	0.24788	0.4228	0.48091	0.36418	0.41995	0.40385	0.38608	0.33426	0.49639	0.33835	0.31397	0.25103	0.43881	0.29426	0.30862
1519.5	0.47472	0.40892	0.55427	0.4207	0.29389	0.37611	0.28561	0.36574	0.252	0.24865	0.51704	0.17835	0.29276	0.27199	0.19194	0.40209	0.29478	0.14029	0.24617	0.33039	0.35	0.24673	0.42441	0.48171	0.36084	0.42359	0.40842	0.38713	0.33593	0.49991	0.33871	0.31545	0.25021	0.43923	0.29068	0.31446
1520.3	0.47801	0.41672	0.55978	0.42172	0.29753	0.37974	0.28474	0.36827	0.25066	0.24348	0.51762	0.17758	0.29437	0.27101	0.19294	0.40534	0.29375	0.14224	0.24418	0.32885	0.35225	0.24736	0.42115	0.48471	0.35689	0.42219	0.41075	0.38973	0.33957	0.50417	0.3414	0.31749	0.24969	0.43917	0.289	0.31708
1521.1	0.48652	0.42795	0.56822	0.43081	0.30398	0.3865	0.2905	0.37582	0.25555	0.2475	0.53032	0.18147	0.30175	0.27749	0.19743	0.41114	0.29835	0.15044	0.25216	0.33667	0.36483	0.25618	0.43053	0.49389	0.3626	0.43067	0.41897	0.39935	0.35111	0.51949	0.35192	0.3262	0.25607	0.44661	0.2979	0.33089
1522	0.48764	0.43241	0.56893	0.43215	0.30696	0.38612	0.29029	0.37953	0.25559	0.24616	0.53281	0.18123	0.29922	0.27684	0.19566	0.41276	0.29678	0.15262	0.25186	0.33618	0.3667	0.25562	0.43219	0.49606	0.35968	0.43084	0.42047	0.40115	0.35553	0.52645	0.3541	0.32671	0.25516	0.44916	0.29895	0.33592
1522.8	0.4926	0.43905	0.57477	0.43741	0.30847	0.39456	0.29074	0.37975	0.25782	0.24759	0.53914	0.18254	0.30025	0.27489	0.19643	0.41602	0.2987	0.15748	0.2546	0.33785	0.37136	0.25919	0.43501	0.50112	0.35478	0.43095	0.42496	0.4073	0.35996	0.5346	0.35957	0.32993	0.2587	0.45179	0.30524	0.34324
1523.7	0.49378	0.44377	0.57795	0.43576	0.31127	0.39531	0.28554	0.381	0.26002	0.25112	0.54265	0.18117	0.30011	0.27234	0.19531	0.41962	0.29684	0.15869	0.25657	0.33701	0.37139	0.25936	0.43525	0.5062	0.35182	0.42672	0.42467	0.41083	0.36492	0.54321	0.36432	0.3303	0.25805	0.45082	0.30881	0.34412
1524.5	0.49857	0.4485	0.58536	0.4377	0.30906	0.3953	0.28753	0.38157	0.26516	0.25432	0.54167	0.18334	0.30014	0.27504	0.19426	0.42117	0.2958	0.15867	0.26214	0.3395	0.37474	0.26139	0.44119	0.51389	0.34994	0.42748	0.42549	0.41345	0.37119	0.55478	0.36876	0.33385	0.26261	0.45191	0.31266	0.3498
1525.4	0.50096	0.45282	0.59127	0.43762	0.31244	0.39498	0.28719	0.38343	0.26858	0.25645	0.54474	0.18504	0.30422	0.27601	0.19803	0.42598	0.29775	0.15782	0.26704	0.34187	0.37484	0.26685	0.44459	0.52334	0.35088	0.42682	0.42979	0.41755	0.37655	0.56644	0.37772	0.33545	0.2653	0.45568	0.31908	0.35952
1526.2	0.50355	0.45781	0.60034	0.44326	0.31505	0.40014	0.29001	0.38526	0.27426	0.25825	0.54792	0.18761	0.30709	0.27695	0.19814	0.4291	0.29827	0.15826	0.26826	0.34485	0.37966	0.27199	0.4478	0.53385	0.34846	0.42663	0.43064	0.42051	0.38177	0.57374	0.38461	0.34068	0.2704	0.45668	0.32349	0.36297
1527.1	0.50418	0.46242	0.60522	0.44371	0.32064	0.40101	0.29485	0.38792	0.27482	0.26059	0.54806	0.18794	0.30844	0.27685	0.19662	0.43122	0.29803	0.15767	0.2707	0.34884	0.38167	0.27495	0.45033	0.53999	0.34466	0.42581	0.42668	0.4197	0.38981	0.58542	0.38797	0.34408	0.27015	0.45727	0.32625	0.36616
1527.9	0.5176	0.47597	0.61401	0.45285	0.32692	0.41073	0.30317	0.39244	0.28502	0.26634	0.55515	0.18969	0.3166	0.28287	0.20167	0.43668	0.30149	0.16154	0.27789	0.35981	0.39169	0.28416	0.46034	0.54941	0.34727	0.43107	0.42987	0.42613	0.39855	0.59966	0.39328	0.3536	0.27762	0.46172	0.33355	0.3743
1528.8	0.52178	0.48431	0.61921	0.45562	0.33096	0.4116	0.3072	0.39572	0.28802	0.26755	0.5601	0.18961	0.3201	0.28319	0.2063	0.44181	0.30135	0.16212	0.28106	0.36435	0.39502	0.29032	0.46614	0.55937	0.34567	0.43482	0.43091	0.43085	0.40195	0.60858	0.4005	0.3566	0.27917	0.46545	0.33761	0.37936
1529.6	0.52637	0.48653	0.62205	0.45545	0.32961	0.412	0.30605	0.39037	0.28691	0.26581	0.55844	0.18656	0.31862	0.27926	0.2032	0.43995	0.29654	0.16009	0.28035	0.362	0.39557	0.28766	0.46542	0.56362	0.33657	0.43143	0.42166	0.42693	0.40237	0.61165	0.39667	0.35993	0.27641	0.45997	0.33163	0.37537
1530.5	0.53312	0.49565	0.62761	0.45953	0.33342	0.41808	0.30992	0.3935	0.29245	0.26941	0.56374	0.1885	0.32285	0.28309	0.20751	0.44623	0.29845	0.16006	0.28773	0.3676	0.3993	0.29365	0.47312	0.57502	0.33387	0.43158	0.41827	0.43216	0.40758	0.62384	0.39979	0.36384	0.27804	0.46238	0.33169	0.38348
1531.3	0.53499	0.4993	0.62985	0.46292	0.3309	0.41758	0.30437	0.39214	0.29805	0.26734	0.56553	0.19195	0.32394	0.28282	0.20933	0.4477	0.29633	0.15671	0.29073	0.37094	0.40248	0.2966	0.47784	0.58445	0.33249	0.42968	0.41539	0.43241	0.40982	0.62536	0.40019	0.36404	0.27907	0.46318	0.33039	0.3865
1532.1	0.54685	0.50811	0.64618	0.47607	0.33929	0.4276	0.31192	0.39928	0.30534	0.27584	0.58476	0.20064	0.33549	0.28927	0.21825	0.45776	0.30179	0.16286	0.30041	0.37916	0.41151	0.3064	0.48964	0.60284	0.33511	0.44057	0.42142	0.4422	0.42112	0.63841	0.41011	0.37311	0.28689	0.4739	0.33834	0.40131
1533	0.55107	0.51555	0.65465	0.4819	0.34337	0.43247	0.31077	0.40002	0.30808	0.28013	0.59115	0.20372	0.33886	0.28874	0.21973	0.46234	0.30292	0.16441	0.30453	0.38574	0.4122	0.31153	0.49364	0.61123	0.33076	0.44001	0.41934	0.44509	0.42886	0.64307	0.40901	0.37623	0.28778	0.47749	0.3377	0.40602
1533.8	0.55942	0.52556	0.66903	0.49236	0.35264	0.44071	0.31699	0.40885	0.31614	0.28592	0.59969	0.20972	0.34978	0.29764	0.22519	0.47194	0.30787	0.16903	0.31456	0.39492	0.42084	0.32267	0.50641	0.62585	0.3303	0.44346	0.42282	0.454	0.43883	0.65106	0.41628	0.38311	0.29606	0.48686	0.3426	0.41368
1534.7	0.56694	0.53386	0.67877	0.4991	0.35977	0.44314	0.3189	0.40982	0.32021	0.29419	0.60608	0.21216	0.35623	0.30151	0.22948	0.47581	0.31055	0.16961	0.3224	0.40265	0.42591	0.33194	0.51482	0.63659	0.33085	0.44389	0.42501	0.45662	0.44497	0.655	0.41822	0.38893	0.29967	0.49193	0.34553	0.41762
1535.5	0.57282	0.5427	0.68587	0.50263	0.36497	0.44872	0.32177	0.41194	0.32075	0.29542	0.60972	0.21275	0.36271	0.30654	0.23135	0.48068	0.31329	0.17297	0.33244	0.4037	0.42766	0.33944	0.52195	0.64529	0.32705	0.44248	0.42497	0.46146	0.44881	0.65826	0.41882	0.39216	0.29962	0.49459	0.34663	0.41868
1536.4	0.56872	0.54436	0.68715	0.50102	0.36087	0.44536	0.32128	0.41269	0.3213	0.29555	0.60239	0.21307	0.36361	0.30922	0.22949	0.47986	0.31045	0.1698	0.3382	0.40327	0.42537	0.34698	0.52366	0.65272	0.32125	0.43279	0.41532	0.46552	0.44719	0.65621	0.41135	0.39154	0.29632	0.4921	0.34374	0.41487
1537.2	0.57142	0.54867	0.68995	0.50457	0.36513	0.4485	0.32654	0.41824	0.3253	0.30048	0.61183	0.21568	0.37174	0.31878	0.23035	0.48421	0.3125	0.17352	0.34642	0.40587	0.43258	0.35468	0.53219	0.66585	0.32241	0.4285	0.41475	0.46973	0.44887	0.65823	0.41139	0.39407	0.30004	0.4951	0.34731	0.41724
1538	0.57277	0.55389	0.69573	0.50652	0.36571	0.44976	0.32927	0.4189	0.32819	0.30645	0.61886	0.21967	0.37604	0.32238	0.23316	0.48537	0.31349	0.17607	0.35485	0.4079	0.43265	0.36526	0.53893	0.67879	0.32011	0.42595	0.41044	0.47481	0.45241	0.66164	0.40752	0.39544	0.30015	0.49591	0.3507	0.42141
1538.9	0.5801	0.55507	0.70149	0.50838	0.36821	0.45129	0.33189	0.4224	0.33066	0.30548	0.61798	0.22308	0.38326	0.32665	0.23376	0.48809	0.31261	0.18123	0.36378	0.40924	0.43214	0.37414	0.54401	0.69057	0.3163	0.42283	0.41053	0.48164	0.45575	0.66281	0.40344	0.39536	0.29723	0.49647	0.35234	0.42147
1539.7	0.58742	0.56258	0.7142	0.51395	0.37189	0.45675	0.34066	0.42806	0.33924	0.31592	0.62912	0.22978	0.39511	0.33611	0.23822	0.49378	0.31462	0.18586	0.3736	0.41912	0.44059	0.38808	0.55386	0.70733	0.31749	0.42516	0.41231	0.48799	0.46243	0.66699	0.40348	0.40129	0.30074	0.50152	0.35807	0.4271
1540.6	0.58973	0.56669	0.71616	0.51468	0.37639	0.4572	0.34133	0.42904	0.34426	0.31649	0.63353	0.23222	0.40003	0.3393	0.23844	0.4969	0.31369	0.18836	0.38086	0.42276	0.44307	0.39181	0.55883	0.71744	0.3125	0.42273	0.41293	0.48683	0.46327	0.66789	0.39943	0.39897	0.29879	0.50515	0.35912	0.42501
1541.4	0.59409	0.5688	0.72275	0.51793	0.37588	0.45916	0.3423	0.4301	0.35106	0.31683	0.6332	0.2362	0.40687	0.34247	0.2424	0.49937	0.31298	0.18938	0.39016	0.42572	0.44769	0.39693	0.56719	0.72969	0.30753	0.42268	0.41268	0.49062	0.46448	0.67038	0.3954	0.40401	0.29977	0.50415	0.36108	0.42791
1542.3	0.59787	0.57113	0.72438	0.52257	0.37825	0.46231	0.34718	0.43627	0.35511	0.31876	0.63361	0.2386	0.41467	0.34951	0.24358	0.50401	0.31462	0.1922	0.40035	0.43366	0.45231	0.40332	0.57345	0.73477	0.30966	0.4228	0.41654	0.4944	0.46658	0.67152	0.39423	0.40687	0.29822	0.50679	0.36511	0.42518
1543.1	0.5975	0.57899	0.73436	0.527	0.3778	0.46485	0.35205	0.43901	0.36136	0.3262	0.64658	0.24259	0.42202	0.35372	0.24749	0.50937	0.31796	0.19547	0.40849	0.44194	0.46253	0.4069	0.58119	0.74333	0.31383	0.42601	0.41896	0.50001	0.47015	0.67689	0.39466	0.41229	0.30191	0.51281	0.3718	0.42568
1543.9	0.59807	0.57873	0.73928	0.52979	0.37854	0.46148	0.35396	0.44183	0.36157	0.32724	0.6502	0.2424	0.42543	0.35479	0.25107	0.51224	0.31973	0.1952	0.41276	0.44748	0.46061	0.4113	0.58574	0.74965	0.31479	0.42539	0.42084	0.50421	0.47139	0.67808	0.39043	0.41332	0.29955	0.51369	0.37498	0.42672
1544.8	0.6084	0.58468	0.75071	0.53709	0.38252	0.46191	0.36191	0.45008	0.36382	0.33332	0.66041	0.24551	0.43673	0.36045	0.25597	0.51869	0.32387	0.20276	0.42211	0.459	0.47138	0.42185	0.5964	0.75843	0.32183	0.43097	0.42453	0.51215	0.47857	0.67975	0.39384	0.41965	0.3036	0.5172	0.38197	0.43415
1545.6	0.60686	0.58821	0.75771	0.53962	0.38168	0.45546	0.36135	0.45309	0.36335	0.3345	0.66665	0.24464	0.44197	0.36211	0.25478	0.51926	0.32569	0.20443	0.4248	0.46803	0.47045	0.42517	0.59736	0.75561	0.32269	0.43076	0.42267	0.51047	0.4795	0.67681	0.38923	0.41744	0.29919	0.51716	0.38268	0.42744
1546.5	0.6157	0.59764	0.77462	0.54651	0.38899	0.46163	0.36757	0.46246	0.37151	0.34417	0.68418	0.24978	0.45217	0.36882	0.26266	0.53142	0.33394	0.2109	0.43586	0.48682	0.48616	0.43305	0.6059	0.76478	0.32936	0.43962	0.4336	0.52095	0.4861	0.68535	0.39246	0.42572	0.30854	0.52461	0.39195	0.43922
1547.3	0.61968	0.59908	0.78103	0.54956	0.39123	0.45961	0.3693	0.47086	0.37645	0.34997	0.69167	0.25419	0.46072	0.3722	0.26317	0.53757	0.33852	0.21462	0.44576	0.4974	0.49061	0.44084	0.61082	0.76937	0.33139	0.44153	0.4386	0.52411	0.49034	0.69036	0.39116	0.43032	0.31256	0.52707	0.39598	0.4463
1548.1	0.61918	0.5992	0.78426	0.54945	0.39011	0.45445	0.36991	0.47607	0.38027	0.34704	0.6908	0.25501	0.4633	0.37063	0.2592	0.54325	0.3395	0.21461	0.45128	0.49999	0.49464	0.43485	0.60932	0.76482	0.32999	0.43817	0.43495	0.52049	0.48741	0.68818	0.3852	0.42989	0.31224	0.52422	0.39449	0.44106
1549	0.61576	0.60359	0.79286	0.54833	0.39106	0.46107	0.37061	0.48163	0.38363	0.35423	0.69262	0.2591	0.46576	0.3707	0.26231	0.54765	0.34459	0.21714	0.45928	0.5098	0.49373	0.42809	0.61141	0.76509	0.3332	0.43683	0.43995	0.52273	0.49058	0.6955	0.38469	0.4322	0.31196	0.52594	0.39776	0.4455
1549.8	0.6182	0.60945	0.79647	0.55315	0.39208	0.46548	0.37848	0.48983	0.3904	0.3652	0.7	0.26328	0.46781	0.37312	0.26609	0.55546	0.34789	0.22239	0.46888	0.52078	0.49863	0.42536	0.61527	0.76542	0.3372	0.43805	0.44628	0.52818	0.49638	0.70247	0.38886	0.43822	0.31792	0.53125	0.40352	0.45428
1550.7	0.61488	0.60664	0.7924	0.5543	0.39065	0.45864	0.37443	0.48934	0.38819	0.36295	0.69871	0.26301	0.46477	0.36699	0.26057	0.55673	0.34544	0.22193	0.47014	0.51936	0.49085	0.41363	0.61446	0.75816	0.33343	0.43236	0.44085	0.5204	0.49319	0.69892	0.38005	0.43286	0.31057	0.52566	0.39748	0.45051
1551.5	0.61311	0.60856	0.79475	0.55632	0.391	0.46053	0.37422	0.49203	0.39035	0.36558	0.6988	0.26224	0.46168	0.3685	0.26403	0.56126	0.34642	0.22579	0.47249	0.52266	0.49291	0.4011	0.61572	0.75381	0.33149	0.43073	0.44059	0.51933	0.49337	0.69876	0.3762	0.42975	0.31156	0.52478	0.39987	0.45047
1552.4	0.61252	0.61384	0.799	0.56165	0.39603	0.46374	0.37412	0.49376	0.3926	0.37418	0.70413	0.26492	0.46503	0.37284	0.26802	0.56914	0.35022	0.23532	0.47878	0.52976	0.49502	0.39652	0.61886	0.75235	0.33507	0.43343	0.44605	0.52319	0.49693	0.70856	0.37766	0.43202	0.31533	0.53032	0.40438	0.46029
1553.2	0.61599	0.61666	0.80069	0.57304	0.40036	0.46528	0.37821	0.49944	0.39778	0.37708	0.71264	0.26722	0.46735	0.38037	0.27207	0.57728	0.35214	0.24217	0.48436	0.53565	0.49903	0.39193	0.62452	0.74874	0.33487	0.43647	0.45079	0.52557	0.5011	0.71153	0.3731	0.43295	0.32097	0.53246	0.40816	0.46651
1554.1	0.62219	0.62043	0.81195	0.58027	0.40818	0.47526	0.38338	0.50962	0.40427	0.38652	0.72236	0.27168	0.47488	0.38869	0.28058	0.59283	0.35978	0.25488	0.49585	0.54588	0.51126	0.39417	0.63231	0.75522	0.34009	0.44163	0.46097	0.53284	0.50945	0.72347	0.37639	0.44	0.32767	0.54135	0.41624	0.4835
1554.9	0.62332	0.62899	0.82325	0.58652	0.41319	0.48545	0.39298	0.51844	0.41401	0.39662	0.73521	0.2761	0.48385	0.40052	0.29113	0.60368	0.36501	0.26818	0.50547	0.55572	0.52263	0.39656	0.64032	0.76014	0.34513	0.44739	0.47074	0.54205	0.51812	0.73464	0.38299	0.44637	0.33864	0.55113	0.42548	0.49965
1555.7	0.61625	0.62627	0.81793	0.58808	0.40998	0.47961	0.39031	0.51876	0.41081	0.39299	0.73112	0.27327	0.4821	0.39968	0.288	0.60759	0.36018	0.27009	0.50097	0.55456	0.51678	0.38755	0.63678	0.75108	0.33762	0.4425	0.4676	0.53586	0.51348	0.73157	0.38014	0.44293	0.33312	0.55057	0.41958	0.50132
1556.6	0.62452	0.63333	0.82766	0.59903	0.41646	0.49175	0.39989	0.52971	0.42262	0.40726	0.74493	0.2806	0.48872	0.41283	0.2986	0.61829	0.36635	0.28346	0.50704	0.5676	0.52858	0.39418	0.65022	0.76	0.34014	0.44913	0.47987	0.54787	0.52208	0.74458	0.38729	0.45112	0.34306	0.56126	0.42893	0.51971
1557.4	0.62268	0.63129	0.83241	0.60145	0.41428	0.4935	0.40038	0.53097	0.42446	0.41138	0.7429	0.28171	0.49148	0.4137	0.2991	0.62531	0.36813	0.28751	0.50629	0.5693	0.53144	0.39309	0.65152	0.76169	0.34101	0.44764	0.4821	0.54731	0.52377	0.75025	0.3921	0.45458	0.34523	0.56554	0.42814	0.52807
1558.3	0.61479	0.6276	0.82694	0.59673	0.41105	0.48763	0.39849	0.52691	0.41834	0.40598	0.73651	0.27998	0.4867	0.41235	0.29568	0.62584	0.36523	0.28345	0.49742	0.56071	0.52263	0.38434	0.64785	0.75305	0.33378	0.44211	0.47414	0.54025	0.51841	0.74876	0.38582	0.44685	0.33979	0.56087	0.42322	0.52214
1559.1	0.6149	0.62573	0.82664	0.60104	0.40942	0.48746	0.40054	0.52929	0.41631	0.41079	0.73129	0.28044	0.48642	0.41449	0.29578	0.63299	0.36506	0.28465	0.49246	0.56042	0.51866	0.3809	0.64843	0.75336	0.33126	0.44218	0.47628	0.53836	0.51904	0.75331	0.38634	0.44737	0.34034	0.56568	0.42566	0.52905
1559.9	0.62555	0.63279	0.83812	0.61025	0.41668	0.496	0.41151	0.53854	0.42574	0.4235	0.74205	0.28736	0.49609	0.42713	0.30595	0.64622	0.37271	0.2934	0.49725	0.56988	0.52619	0.39137	0.6584	0.76512	0.34153	0.45267	0.48644	0.5482	0.53032	0.76736	0.39534	0.45645	0.35133	0.57527	0.43693	0.54937
1560.8	0.62309	0.63125	0.83512	0.61254	0.41273	0.4916	0.41353	0.53993	0.42332	0.42102	0.74011	0.28584	0.49739	0.42995	0.3054	0.6523	0.37063	0.28942	0.49358	0.56838	0.52572	0.3854	0.65338	0.76056	0.34032	0.45351	0.48365	0.54324	0.53222	0.77055	0.39453	0.45249	0.35067	0.57547	0.43583	0.55195
1561.6	0.62175	0.63042	0.83665	0.61499	0.41277	0.48833	0.41771	0.54293	0.42429	0.4254	0.74116	0.28795	0.49734	0.43429	0.30762	0.66016	0.36899	0.28979	0.48737	0.56667	0.52752	0.38745	0.65258	0.76145	0.33667	0.45394	0.48457	0.54268	0.53243	0.77746	0.39245	0.45177	0.35202	0.57922	0.4377	0.55346
1562.4	0.62666	0.63269	0.84383	0.62158	0.41437	0.4921	0.42312	0.54716	0.43108	0.43522	0.7459	0.29174	0.50064	0.44167	0.31001	0.66786	0.37131	0.29266	0.48501	0.57434	0.53069	0.39161	0.6565	0.76688	0.3413	0.46056	0.49035	0.54665	0.53763	0.78596	0.39656	0.45538	0.35524	0.58877	0.44281	0.56314
1563.3	0.62265	0.63255	0.84441	0.62016	0.41502	0.48984	0.42015	0.54817	0.43309	0.43692	0.74608	0.29237	0.49874	0.44465	0.30905	0.66925	0.37004	0.2875	0.47767	0.57197	0.52862	0.39115	0.6523	0.76561	0.33912	0.46073	0.48615	0.54117	0.53843	0.78875	0.39526	0.45375	0.35317	0.5911	0.43999	0.55994
1564.1	0.61404	0.63291	0.84568	0.6202	0.41277	0.48974	0.41993	0.54941	0.43295	0.43774	0.74315	0.29274	0.49606	0.44637	0.30462	0.67051	0.36868	0.28159	0.46915	0.57046	0.52982	0.38734	0.6506	0.75998	0.33538	0.45912	0.48309	0.53577	0.53827	0.79266	0.39328	0.45295	0.35446	0.5945	0.43992	0.55586
1565	0.61663	0.63711	0.85854	0.62895	0.41652	0.49787	0.42444	0.55601	0.43808	0.44829	0.75105	0.29715	0.49914	0.45196	0.30908	0.67763	0.37327	0.28417	0.46559	0.57479	0.53367	0.39548	0.65534	0.76728	0.33931	0.46392	0.48602	0.53654	0.54204	0.80053	0.3973	0.46107	0.35759	0.60382	0.44661	0.55963
1565.8	0.61707	0.64111	0.86073	0.63191	0.41961	0.50256	0.4283	0.55684	0.44022	0.45127	0.75946	0.29855	0.49759	0.45719	0.30895	0.68052	0.37657	0.28237	0.46242	0.57619	0.53417	0.3975	0.65718	0.76804	0.34438	0.46781	0.48269	0.5335	0.54554	0.80407	0.40269	0.46459	0.36014	0.61102	0.45298	0.56109
1566.6	0.62154	0.64972	0.87275	0.64255	0.42878	0.51179	0.43323	0.56649	0.4465	0.45938	0.76987	0.30335	0.50393	0.46762	0.31482	0.68867	0.38218	0.28505	0.46301	0.58143	0.54496	0.40534	0.66225	0.77573	0.35304	0.47858	0.49358	0.53678	0.5528	0.81305	0.41248	0.47692	0.37063	0.62179	0.46284	0.56808
1567.5	0.61832	0.64965	0.87071	0.64061	0.42468	0.50934	0.43351	0.56364	0.44349	0.45723	0.76943	0.30379	0.49684	0.46705	0.31108	0.68964	0.38111	0.28157	0.45205	0.57625	0.54503	0.40625	0.66067	0.77435	0.34971	0.47592	0.49174	0.53448	0.54937	0.81358	0.41272	0.47543	0.36995	0.62532	0.4645	0.56291
1568.3	0.62715	0.65569	0.87772	0.64914	0.4315	0.51644	0.43974	0.56867	0.44925	0.46473	0.78148	0.30972	0.49906	0.47388	0.31517	0.69891	0.38522	0.28569	0.45178	0.58037	0.55403	0.41567	0.66359	0.78553	0.35705	0.48204	0.49807	0.53823	0.55374	0.82048	0.41985	0.48268	0.37339	0.63814	0.46905	0.56567
1569.2	0.6239	0.6595	0.87728	0.64737	0.43438	0.51545	0.43991	0.56863	0.45008	0.46658	0.78358	0.31006	0.49661	0.47933	0.31339	0.70151	0.38477	0.28314	0.44537	0.57881	0.55788	0.42067	0.6649	0.7883	0.35826	0.48434	0.501	0.53996	0.55635	0.82106	0.42103	0.48478	0.37964	0.64637	0.47031	0.56518
1570	0.62791	0.66668	0.88526	0.65124	0.43767	0.51992	0.44101	0.57429	0.4535	0.47501	0.79155	0.31135	0.50009	0.48699	0.31558	0.70809	0.3838	0.28088	0.44148	0.58438	0.56585	0.42968	0.66599	0.79402	0.35875	0.49063	0.50885	0.54388	0.56038	0.82678	0.42503	0.4891	0.38501	0.65726	0.47447	0.56932
1570.8	0.62403	0.66726	0.88453	0.65095	0.43834	0.52165	0.44361	0.57589	0.45242	0.47842	0.79422	0.31288	0.49805	0.49268	0.31568	0.71384	0.38376	0.28072	0.43918	0.58956	0.57432	0.43549	0.67028	0.80077	0.35706	0.49106	0.51187	0.54429	0.56317	0.83267	0.42727	0.49052	0.39017	0.66444	0.47814	0.56759
1571.7	0.63875	0.68062	0.89937	0.66978	0.45066	0.53693	0.45834	0.58741	0.46421	0.49464	0.81318	0.32145	0.51245	0.51065	0.32909	0.72718	0.39123	0.28926	0.45031	0.60497	0.59294	0.45065	0.68364	0.81762	0.37159	0.50338	0.52564	0.55637	0.57745	0.84899	0.43998	0.50783	0.40549	0.67962	0.49177	0.58046
1572.5	0.63953	0.68296	0.90274	0.6719	0.4518	0.53713	0.45756	0.58764	0.46373	0.49585	0.81515	0.31978	0.51348	0.51417	0.33044	0.72783	0.38878	0.28527	0.44992	0.6026	0.59089	0.45462	0.68438	0.81824	0.37097	0.50057	0.52619	0.55535	0.57843	0.85194	0.43895	0.50726	0.40951	0.6806	0.49483	0.57887
1573.3	0.63952	0.68602	0.90466	0.67433	0.45321	0.53802	0.46344	0.58947	0.46197	0.49425	0.81801	0.32125	0.50963	0.51589	0.33108	0.7296	0.38453	0.28228	0.45134	0.60224	0.59061	0.45445	0.68433	0.82154	0.37029	0.50059	0.52815	0.5527	0.57821	0.85613	0.44189	0.50781	0.40925	0.68516	0.49579	0.5752
1574.2	0.64485	0.69453	0.91331	0.68637	0.4612	0.54491	0.47081	0.59562	0.46608	0.50068	0.82265	0.32717	0.51361	0.52696	0.33759	0.7372	0.38787	0.28974	0.46116	0.6087	0.60151	0.4644	0.69331	0.83379	0.38018	0.50605	0.53901	0.55972	0.58454	0.86718	0.44959	0.51941	0.42057	0.69886	0.50439	0.5783
1575	0.6527	0.69933	0.91351	0.6919	0.46273	0.54722	0.47234	0.59226	0.46908	0.49841	0.82802	0.32876	0.51145	0.52655	0.33747	0.73616	0.38355	0.28678	0.46161	0.60272	0.59955	0.46648	0.69279	0.83366	0.38061	0.50054	0.53318	0.55875	0.5823	0.86653	0.44802	0.52066	0.42083	0.70047	0.50318	0.57562
1575.8	0.64962	0.69908	0.91611	0.68785	0.46179	0.5472	0.46639	0.59017	0.46739	0.49034	0.82533	0.32705	0.50265	0.52552	0.33198	0.73539	0.37555	0.28353	0.46097	0.59804	0.59845	0.46415	0.69091	0.83348	0.37986	0.49785	0.53213	0.55425	0.57771	0.8629	0.44495	0.51734	0.42209	0.70137	0.50165	0.56817
1576.7	0.65612	0.70206	0.92145	0.69223	0.46074	0.55275	0.47107	0.59107	0.46745	0.48855	0.82939	0.32899	0.50184	0.53081	0.33279	0.73944	0.37246	0.2861	0.46606	0.59906	0.60642	0.46564	0.69416	0.83847	0.38748	0.49989	0.53641	0.55721	0.57818	0.86686	0.4495	0.52091	0.4289	0.71007	0.50486	0.56748
1577.5	0.66796	0.70804	0.92917	0.70328	0.46159	0.55863	0.47152	0.59425	0.47274	0.49197	0.83566	0.33208	0.5075	0.53944	0.3363	0.74638	0.37106	0.29029	0.47422	0.60268	0.6171	0.47163	0.70068	0.8463	0.39399	0.49973	0.54203	0.5609	0.5826	0.87179	0.45314	0.52551	0.44224	0.71668	0.51128	0.56955
1578.4	0.66833	0.71311	0.9303	0.70479	0.45866	0.55768	0.47575	0.59633	0.47596	0.48759	0.83687	0.33262	0.50823	0.53879	0.33699	0.74984	0.36806	0.28814	0.47983	0.59977	0.62282	0.4705	0.70246	0.84978	0.39511	0.49816	0.539	0.56142	0.58321	0.8759	0.45546	0.52437	0.44517	0.71844	0.51508	0.5719
1579.2	0.67401	0.72557	0.94082	0.71203	0.46295	0.56034	0.48514	0.60272	0.48136	0.49133	0.84056	0.33448	0.51407	0.54977	0.34416	0.75781	0.36803	0.2939	0.49079	0.6064	0.63209	0.47652	0.70903	0.85901	0.40556	0.5066	0.54854	0.56761	0.59021	0.88341	0.46246	0.52897	0.4557	0.73038	0.52179	0.57793
1580	0.67449	0.72937	0.94246	0.71282	0.46181	0.55579	0.48989	0.60093	0.47925	0.48855	0.83688	0.3335	0.51361	0.54865	0.34767	0.75912	0.36537	0.29137	0.49588	0.60465	0.63448	0.47275	0.70809	0.8603	0.40512	0.50161	0.5475	0.56806	0.59179	0.8858	0.46222	0.52815	0.45676	0.73367	0.52136	0.57876
1580.9	0.67547	0.73583	0.94791	0.71807	0.46388	0.55699	0.49363	0.60339	0.48314	0.48951	0.84017	0.33594	0.51441	0.554	0.3537	0.76461	0.3672	0.29345	0.50288	0.60584	0.64212	0.4725	0.71314	0.86848	0.40586	0.50472	0.554	0.57253	0.59542	0.89282	0.46411	0.53292	0.46059	0.73953	0.5241	0.58487
1581.7	0.67981	0.74311	0.95427	0.71849	0.46781	0.56073	0.4998	0.60624	0.48544	0.48954	0.84121	0.33745	0.51589	0.55925	0.35865	0.77058	0.36886	0.29428	0.50951	0.60778	0.64837	0.47049	0.71541	0.87254	0.41219	0.50752	0.55786	0.57799	0.59579	0.89977	0.47062	0.53842	0.46358	0.74555	0.52765	0.58703
1582.5	0.68245	0.73792	0.95086	0.71471	0.46305	0.55654	0.49263	0.59702	0.48068	0.4841	0.83336	0.33245	0.51005	0.55748	0.35464	0.76704	0.36317	0.28942	0.50442	0.60182	0.64296	0.45787	0.70911	0.86671	0.40806	0.49536	0.55388	0.57053	0.58935	0.89259	0.46622	0.53081	0.45993	0.73969	0.51806	0.57344
1583.4	0.68004	0.73623	0.9508	0.709	0.45518	0.54927	0.48807	0.59436	0.47958	0.47608	0.82971	0.33045	0.5061	0.55565	0.35393	0.76407	0.35711	0.28577	0.50233	0.5979	0.64215	0.44833	0.70813	0.8668	0.40463	0.48736	0.5555	0.56543	0.58524	0.89161	0.46498	0.52977	0.46038	0.73646	0.51329	0.56923
1584.2	0.6938	0.73924	0.95479	0.71729	0.4555	0.55286	0.4947	0.60197	0.48843	0.48555	0.83848	0.33362	0.51216	0.56665	0.35733	0.76915	0.35806	0.29018	0.51055	0.60587	0.65546	0.45316	0.71754	0.8772	0.41517	0.4906	0.5665	0.56981	0.589	0.89963	0.4727	0.53782	0.47275	0.74563	0.51959	0.57562
1585	0.69811	0.74195	0.95658	0.71675	0.45747	0.54896	0.50015	0.60363	0.49059	0.48385	0.83867	0.33378	0.51116	0.57217	0.35895	0.77174	0.35576	0.29074	0.51452	0.61045	0.65914	0.45387	0.72063	0.87871	0.42049	0.49279	0.57343	0.56995	0.59092	0.89987	0.47624	0.5416	0.48203	0.75098	0.52272	0.57437
1585.9	0.69677	0.73929	0.95725	0.71572	0.44956	0.54367	0.49926	0.59905	0.49214	0.48049	0.83561	0.33084	0.50997	0.57101	0.35513	0.76894	0.35146	0.29092	0.51273	0.60711	0.65901	0.44892	0.72157	0.87568	0.42123	0.48876	0.57594	0.56814	0.59055	0.89913	0.47397	0.53916	0.48493	0.75035	0.52076	0.57362
1586.7	0.69825	0.74426	0.96307	0.71645	0.44768	0.54475	0.50367	0.60291	0.49559	0.47953	0.83998	0.33335	0.50734	0.57572	0.35576	0.76882	0.35115	0.29443	0.51747	0.60896	0.66069	0.45227	0.72851	0.88105	0.4265	0.49376	0.58278	0.57171	0.59257	0.90319	0.47462	0.54383	0.49102	0.75434	0.52269	0.57945
1587.6	0.70279	0.74165	0.96364	0.72023	0.44686	0.54571	0.50498	0.60022	0.4958	0.47858	0.83772	0.33379	0.50604	0.57807	0.35303	0.76961	0.34985	0.29535	0.52243	0.60837	0.6659	0.4502	0.72971	0.88343	0.42766	0.49394	0.58483	0.57281	0.5904	0.9061	0.4769	0.54445	0.49691	0.75973	0.52386	0.5815
1588.4	0.69505	0.73654	0.96144	0.7139	0.43869	0.53915	0.49962	0.59352	0.4919	0.46677	0.82961	0.33123	0.49974	0.57057	0.35004	0.76361	0.34602	0.29215	0.51641	0.59996	0.65795	0.44134	0.72409	0.87686	0.42176	0.48844	0.58273	0.56772	0.58233	0.90132	0.47242	0.53929	0.4952	0.75726	0.51894	0.57539
1589.2	0.69198	0.7308	0.96322	0.71177	0.42937	0.53677	0.49494	0.59028	0.49111	0.46483	0.82438	0.32959	0.49718	0.56533	0.34914	0.76015	0.34194	0.28983	0.51397	0.59463	0.6571	0.4321	0.72374	0.87662	0.41884	0.48184	0.58377	0.56673	0.57691	0.90053	0.47211	0.5348	0.49321	0.75543	0.51576	0.57184
1590.1	0.69538	0.72889	0.96145	0.70863	0.42818	0.53753	0.49454	0.5905	0.49382	0.46391	0.8208	0.33116	0.49558	0.55972	0.34877	0.75886	0.34068	0.29089	0.51413	0.59175	0.65389	0.42944	0.72439	0.87895	0.41678	0.47812	0.58555	0.5631	0.57273	0.89898	0.47141	0.53309	0.49441	0.75854	0.51454	0.56736
1590.9	0.70427	0.73248	0.96962	0.71241	0.43178	0.54239	0.5011	0.59684	0.49941	0.46647	0.82892	0.3362	0.50599	0.566	0.35723	0.76564	0.34591	0.2986	0.52106	0.60054	0.66148	0.43534	0.73199	0.88796	0.42435	0.48556	0.60077	0.57243	0.57778	0.91028	0.48235	0.54208	0.5075	0.76972	0.5258	0.57834
1591.7	0.7052	0.73238	0.97287	0.70642	0.42767	0.53856	0.50076	0.59714	0.50147	0.46653	0.83021	0.3361	0.50604	0.56295	0.35668	0.7646	0.34362	0.29872	0.51995	0.59702	0.65771	0.43433	0.73278	0.88997	0.42501	0.48382	0.60653	0.5743	0.57812	0.90822	0.48071	0.54119	0.50768	0.76894	0.52624	0.57734
1592.6	0.70541	0.73026	0.97388	0.7042	0.42416	0.5359	0.49915	0.59376	0.49991	0.46179	0.82634	0.33366	0.50512	0.56171	0.35201	0.76388	0.33844	0.30126	0.52022	0.59492	0.65402	0.42942	0.73133	0.88842	0.42152	0.48032	0.61138	0.57376	0.5744	0.90532	0.48032	0.53989	0.50702	0.76793	0.52378	0.57682
1593.4	0.70717	0.72939	0.96958	0.69812	0.42242	0.5335	0.49936	0.58996	0.50268	0.45705	0.82289	0.33356	0.506	0.56122	0.34561	0.76018	0.33398	0.30436	0.51867	0.59202	0.64941	0.4291	0.72967	0.88784	0.41841	0.47515	0.61036	0.57128	0.5707	0.90467	0.47727	0.53856	0.50429	0.76547	0.52382	0.57701
1594.2	0.70439	0.72735	0.97101	0.69691	0.41883	0.52554	0.49964	0.58854	0.50028	0.45262	0.82572	0.33231	0.50355	0.5625	0.34193	0.75559	0.32999	0.30466	0.51978	0.59136	0.64635	0.42827	0.72952	0.88665	0.41637	0.47665	0.6153	0.57139	0.56806	0.90277	0.47695	0.53863	0.50216	0.76399	0.52421	0.58104
1595.1	0.69697	0.71611	0.9648	0.6866	0.40923	0.51269	0.49326	0.57835	0.49745	0.44016	0.81501	0.32619	0.4969	0.55013	0.32845	0.74696	0.31804	0.29771	0.51248	0.57903	0.63588	0.41377	0.71747	0.8739	0.40371	0.4621	0.61005	0.55937	0.55412	0.88776	0.46531	0.52852	0.48919	0.75408	0.51241	0.56988
1595.9	0.69664	0.71137	0.96988	0.68984	0.40452	0.51382	0.49461	0.5786	0.50015	0.4374	0.81686	0.32619	0.5001	0.55101	0.32641	0.74704	0.31796	0.3007	0.51184	0.58018	0.63311	0.4127	0.71737	0.86925	0.4016	0.46179	0.61785	0.56113	0.55112	0.88776	0.46606	0.52844	0.48758	0.75517	0.51803	0.57396
1596.7	0.69298	0.70926	0.97326	0.68699	0.40401	0.51138	0.49425	0.5787	0.50259	0.43374	0.8194	0.327	0.5003	0.54916	0.32106	0.74644	0.31779	0.30096	0.50925	0.57837	0.62917	0.40764	0.71617	0.86731	0.39947	0.46063	0.61968	0.56213	0.55104	0.88467	0.46368	0.52642	0.48339	0.75236	0.52184	0.57619
1597.6	0.69083	0.71024	0.97852	0.69116	0.40583	0.51006	0.49545	0.58047	0.50479	0.43512	0.82791	0.32825	0.50428	0.55209	0.31864	0.74648	0.31805	0.30394	0.50838	0.57957	0.63299	0.40553	0.71504	0.86613	0.3983	0.46118	0.62662	0.56807	0.55336	0.88226	0.46327	0.52838	0.48448	0.75321	0.52494	0.58581
1598.4	0.69	0.70207	0.98016	0.68906	0.4013	0.50549	0.49409	0.57742	0.50722	0.42936	0.8246	0.32999	0.50604	0.55183	0.31059	0.74774	0.31362	0.30415	0.50324	0.57571	0.62875	0.39797	0.70784	0.86377	0.39154	0.4529	0.6279	0.56928	0.54787	0.87494	0.45879	0.52452	0.47707	0.75098	0.52374	0.59117
1599.2	0.67813	0.6932	0.97517	0.68704	0.397	0.49764	0.48551	0.57003	0.50085	0.42388	0.81813	0.32514	0.49919	0.54628	0.29944	0.74174	0.30625	0.29807	0.49084	0.5669	0.61987	0.38934	0.70316	0.8549	0.37864	0.44359	0.6188	0.56508	0.53986	0.86338	0.44745	0.51621	0.46645	0.74102	0.51832	0.58744
1600.1	0.67388	0.6867	0.97154	0.68308	0.39744	0.49394	0.48459	0.56378	0.4995	0.41812	0.81301	0.32272	0.49781	0.53873	0.28914	0.73733	0.29886	0.29528	0.484	0.55877	0.61375	0.37958	0.69575	0.84857	0.37041	0.43582	0.61154	0.56247	0.53207	0.856	0.44009	0.50992	0.46065	0.73604	0.51203	0.59107
1600.9	0.67993	0.68664	0.97377	0.68558	0.396	0.49487	0.48683	0.56327	0.50285	0.41769	0.81348	0.32521	0.50695	0.5439	0.28858	0.73708	0.29626	0.29778	0.48393	0.55933	0.61211	0.38203	0.69754	0.85034	0.36828	0.43699	0.61369	0.56622	0.52732	0.85599	0.44012	0.51348	0.45993	0.73888	0.51196	0.60532
1601.7	0.67703	0.67998	0.97153	0.67672	0.38755	0.49001	0.48829	0.55756	0.49891	0.40912	0.80451	0.32162	0.5066	0.53791	0.27985	0.73121	0.28971	0.29252	0.47747	0.55468	0.6004	0.37595	0.69269	0.84238	0.35898	0.43158	0.60738	0.56087	0.51657	0.84789	0.43339	0.50776	0.44816	0.73326	0.50668	0.60925
1602.6	0.67427	0.67907	0.96861	0.67163	0.3839	0.4892	0.48946	0.55299	0.49437	0.40542	0.8048	0.31738	0.50965	0.53314	0.27415	0.72508	0.28671	0.29012	0.47205	0.5512	0.59539	0.36977	0.69125	0.83711	0.35282	0.42688	0.60191	0.55854	0.51028	0.84193	0.42671	0.50649	0.44474	0.72771	0.50335	0.61428
1603.4	0.6792	0.67914	0.97502	0.67219	0.38158	0.49558	0.49646	0.55429	0.49852	0.40574	0.8118	0.31979	0.51633	0.53802	0.27437	0.7261	0.28923	0.29633	0.47532	0.5543	0.59523	0.36935	0.69042	0.83957	0.35286	0.431	0.60426	0.56395	0.51056	0.841	0.43022	0.51254	0.44329	0.73037	0.50699	0.63269
1604.2	0.67008	0.674	0.96704	0.66254	0.36969	0.48276	0.4903	0.54686	0.49058	0.39275	0.80571	0.31567	0.50654	0.53117	0.26547	0.71752	0.28211	0.29083	0.46559	0.54687	0.58329	0.35807	0.68282	0.82939	0.34058	0.41962	0.59125	0.55462	0.49947	0.82653	0.41887	0.5077	0.42622	0.71898	0.49764	0.63295
1605.1	0.66031	0.66535	0.96329	0.65734	0.36531	0.47634	0.48672	0.54103	0.48506	0.38812	0.80204	0.31117	0.49855	0.51862	0.25528	0.71125	0.27662	0.28473	0.45721	0.54058	0.57347	0.34785	0.67211	0.81856	0.32661	0.40734	0.5802	0.5472	0.49162	0.81682	0.40886	0.50004	0.41062	0.70838	0.48899	0.63517
1605.9	0.65289	0.65651	0.96095	0.6578	0.36041	0.47303	0.48067	0.53588	0.48252	0.38456	0.79748	0.30985	0.49286	0.51067	0.24731	0.70972	0.2734	0.28333	0.45521	0.53204	0.56358	0.33983	0.66471	0.81609	0.31759	0.39871	0.56881	0.5406	0.48366	0.80717	0.40152	0.49677	0.40128	0.70205	0.48299	0.63741
1606.7	0.64425	0.64856	0.95864	0.65112	0.35354	0.46376	0.47034	0.5286	0.47576	0.37734	0.78982	0.30556	0.48116	0.50234	0.24059	0.70355	0.26604	0.27614	0.44773	0.52338	0.55212	0.33045	0.65389	0.80549	0.30687	0.38844	0.55367	0.52781	0.47391	0.79469	0.39454	0.48648	0.38347	0.68973	0.47132	0.63747
1607.6	0.63642	0.64402	0.95258	0.6455	0.34983	0.45617	0.46688	0.5242	0.47167	0.37165	0.7855	0.3031	0.47471	0.49414	0.23477	0.69928	0.26026	0.27205	0.44307	0.51972	0.54294	0.32326	0.64739	0.80095	0.29899	0.37845	0.54306	0.51916	0.46651	0.78878	0.3859	0.48245	0.37375	0.68233	0.4627	0.63608
1608.4	0.63432	0.64362	0.95635	0.64959	0.35426	0.46431	0.46657	0.52425	0.47274	0.37728	0.78914	0.30473	0.47676	0.4963	0.23427	0.70107	0.26319	0.27388	0.44394	0.5199	0.53993	0.32278	0.64572	0.80149	0.29309	0.37787	0.54115	0.51842	0.46444	0.78881	0.38482	0.48383	0.36944	0.67932	0.46381	0.64171
1609.2	0.61778	0.63604	0.94552	0.63756	0.34425	0.45447	0.45547	0.51351	0.46443	0.36565	0.77834	0.29789	0.45821	0.48579	0.22486	0.69317	0.25443	0.26654	0.43468	0.50752	0.52691	0.30966	0.63208	0.78854	0.27858	0.3629	0.52124	0.50471	0.45079	0.77443	0.3722	0.4729	0.35213	0.66669	0.44949	0.62633
1610.1	0.61155	0.63283	0.93919	0.63145	0.33818	0.44797	0.44645	0.50708	0.45913	0.35341	0.77287	0.29274	0.44429	0.4765	0.2203	0.68681	0.24658	0.25877	0.42599	0.50386	0.51819	0.29798	0.62256	0.77501	0.26475	0.35	0.50611	0.49172	0.44193	0.76401	0.36198	0.46461	0.33691	0.65203	0.43827	0.61249
1610.9	0.60313	0.63096	0.93343	0.6295	0.33581	0.44367	0.44214	0.50249	0.45968	0.34757	0.76844	0.28933	0.4346	0.46926	0.21579	0.68473	0.24444	0.25559	0.42186	0.5024	0.51338	0.29106	0.61717	0.76902	0.25222	0.34351	0.49908	0.48456	0.43666	0.75853	0.35538	0.46339	0.32848	0.64407	0.43187	0.60088
1611.7	0.59444	0.62347	0.92388	0.6219	0.32764	0.43427	0.42917	0.49209	0.45227	0.34018	0.75233	0.28176	0.41767	0.45737	0.20777	0.67499	0.23683	0.24413	0.41206	0.48841	0.49744	0.2781	0.60416	0.75564	0.23646	0.3308	0.48362	0.46897	0.42424	0.74483	0.34219	0.44955	0.3096	0.62859	0.41792	0.58053
1612.5	0.58586	0.61625	0.9136	0.61379	0.31676	0.41863	0.41698	0.48025	0.44426	0.32588	0.73631	0.27259	0.39948	0.44035	0.19723	0.66666	0.229	0.23118	0.40207	0.47462	0.48388	0.2644	0.59017	0.74273	0.22409	0.31561	0.46522	0.45118	0.41329	0.73042	0.32906	0.43417	0.29227	0.61416	0.39899	0.55657
1613.4	0.58154	0.6127	0.90905	0.61164	0.31243	0.41754	0.41039	0.47584	0.4418	0.3182	0.72957	0.26844	0.39183	0.43283	0.19364	0.6637	0.22743	0.22515	0.39851	0.4689	0.47547	0.25792	0.58659	0.73775	0.2199	0.31058	0.45502	0.43964	0.40972	0.72423	0.32265	0.42908	0.28292	0.60196	0.3926	0.54547
1614.2	0.56722	0.6041	0.89799	0.60521	0.30584	0.40228	0.40064	0.46611	0.43197	0.30889	0.71542	0.25985	0.37624	0.41948	0.18646	0.65617	0.22161	0.21543	0.38918	0.45298	0.46106	0.24743	0.57525	0.72497	0.20598	0.29998	0.44193	0.4249	0.39745	0.71097	0.31189	0.41568	0.2681	0.58808	0.37694	0.52769
1615	0.55316	0.59698	0.88979	0.59806	0.29968	0.39348	0.39117	0.45862	0.42406	0.29957	0.70327	0.25439	0.36059	0.40657	0.18064	0.64844	0.216	0.20822	0.38221	0.43862	0.44545	0.23688	0.56406	0.71386	0.19523	0.28953	0.42754	0.41145	0.38852	0.70099	0.29923	0.40362	0.25449	0.57288	0.36484	0.50896
1615.9	0.54641	0.5919	0.88347	0.59416	0.29604	0.38841	0.38231	0.45262	0.42204	0.28727	0.69765	0.25139	0.34779	0.39684	0.17618	0.64491	0.2132	0.2042	0.37611	0.43037	0.43809	0.22785	0.55919	0.70372	0.18863	0.28297	0.41854	0.39952	0.38188	0.69442	0.29297	0.39366	0.24721	0.56129	0.35632	0.5003
1616.7	0.53519	0.5815	0.87458	0.58466	0.29056	0.3807	0.37343	0.44744	0.41542	0.27967	0.68792	0.24476	0.33274	0.38518	0.17182	0.63722	0.20754	0.19706	0.36625	0.42076	0.42498	0.21729	0.55068	0.6907	0.17937	0.27171	0.40636	0.38565	0.37333	0.683	0.28385	0.38599	0.23569	0.54895	0.34802	0.48276
1617.5	0.52714	0.57515	0.86732	0.57715	0.28489	0.36995	0.36332	0.43898	0.40597	0.26955	0.6778	0.23916	0.31829	0.37483	0.16668	0.62955	0.20127	0.18937	0.35574	0.40517	0.41102	0.20635	0.53934	0.67492	0.16785	0.26021	0.39604	0.37039	0.36177	0.66947	0.2731	0.37189	0.22365	0.5373	0.33462	0.46259
1618.4	0.52363	0.5729	0.86194	0.5698	0.28237	0.37214	0.35759	0.43484	0.40303	0.2678	0.67422	0.23584	0.30814	0.36849	0.16323	0.62367	0.20086	0.1827	0.34941	0.39862	0.40368	0.19885	0.53515	0.66592	0.16555	0.2537	0.38788	0.36081	0.35732	0.6618	0.26586	0.36371	0.21397	0.52914	0.32846	0.44848
1619.2	0.52228	0.56558	0.85275	0.56359	0.27664	0.36753	0.35022	0.4284	0.39815	0.25551	0.66571	0.22812	0.29682	0.3592	0.15757	0.61584	0.19696	0.17289	0.34022	0.39021	0.39379	0.18824	0.52834	0.65217	0.15816	0.24368	0.37707	0.34932	0.34684	0.65039	0.25818	0.35227	0.20172	0.51922	0.32024	0.43228
1620	0.51454	0.56453	0.84505	0.55868	0.27146	0.36024	0.3458	0.42519	0.39051	0.25153	0.65669	0.22066	0.28723	0.35154	0.15256	0.61006	0.19371	0.16571	0.33306	0.38257	0.38479	0.18124	0.51923	0.6397	0.15235	0.23721	0.36466	0.3398	0.34021	0.64068	0.25098	0.34264	0.19035	0.50993	0.31247	0.4145
1620.8	0.5083	0.56205	0.83541	0.55138	0.26812	0.3556	0.3371	0.42073	0.38648	0.24393	0.64578	0.21702	0.27809	0.34275	0.14589	0.6028	0.19001	0.15859	0.32642	0.37381	0.37755	0.17564	0.51191	0.62924	0.14528	0.23258	0.35274	0.33139	0.33403	0.63248	0.24274	0.33133	0.18089	0.4999	0.30446	0.39934
1621.7	0.50586	0.55786	0.83015	0.54549	0.26447	0.34975	0.33019	0.41755	0.38632	0.23948	0.63603	0.21261	0.26936	0.33497	0.14235	0.59778	0.19065	0.15265	0.31852	0.37153	0.36939	0.16816	0.50826	0.623	0.14027	0.22832	0.34633	0.32538	0.32999	0.62619	0.23561	0.3234	0.17282	0.4913	0.29842	0.38561
1622.5	0.49737	0.55166	0.81966	0.54005	0.2587	0.33853	0.31996	0.41266	0.38494	0.2291	0.62591	0.20814	0.25716	0.32595	0.13626	0.59177	0.18714	0.14888	0.3085	0.36743	0.35925	0.15983	0.50025	0.61281	0.13134	0.22026	0.3388	0.31558	0.32276	0.61664	0.22805	0.31458	0.16414	0.48135	0.28993	0.36714
1623.3	0.49232	0.55135	0.81499	0.53481	0.25946	0.33467	0.31264	0.4093	0.38545	0.22795	0.62431	0.20632	0.25066	0.32167	0.13557	0.58912	0.1895	0.14705	0.30325	0.36472	0.35318	0.15604	0.49532	0.60658	0.13047	0.21948	0.33371	0.31007	0.32224	0.6136	0.22389	0.31	0.16168	0.47569	0.28576	0.35631
1624.1	0.48415	0.54506	0.80723	0.52719	0.25742	0.327	0.3037	0.40277	0.38314	0.22038	0.61686	0.20224	0.24144	0.31025	0.13176	0.58387	0.18505	0.13859	0.29404	0.35445	0.34253	0.14737	0.48789	0.59688	0.12356	0.21041	0.32663	0.29886	0.31452	0.6039	0.21541	0.30162	0.15091	0.46626	0.27635	0.33694
1625	0.47642	0.54117	0.8037	0.52376	0.25349	0.32034	0.29763	0.39802	0.37878	0.21403	0.61423	0.19918	0.23408	0.30267	0.13056	0.57994	0.18295	0.13438	0.28512	0.34771	0.33163	0.13768	0.48159	0.58671	0.11842	0.20386	0.31877	0.28871	0.30733	0.59475	0.21029	0.29467	0.14314	0.45604	0.26677	0.32129
1625.8	0.46833	0.53956	0.79306	0.51709	0.25234	0.31548	0.29143	0.39302	0.37632	0.21054	0.60749	0.19478	0.22571	0.29381	0.12324	0.5733	0.17794	0.13108	0.27658	0.33894	0.32699	0.13209	0.47438	0.5752	0.11296	0.19615	0.30838	0.27883	0.2998	0.58772	0.20576	0.28734	0.13665	0.44777	0.25892	0.30547
1626.6	0.46218	0.53545	0.78851	0.51225	0.24851	0.31119	0.28497	0.38994	0.37004	0.20674	0.60389	0.18996	0.21823	0.28356	0.11954	0.56887	0.17541	0.12678	0.26828	0.32896	0.32022	0.12746	0.46783	0.56595	0.11016	0.19315	0.29977	0.27192	0.29398	0.58254	0.2009	0.28175	0.1313	0.44154	0.25423	0.29438
1627.5	0.45369	0.53105	0.77708	0.51052	0.24375	0.3068	0.27767	0.38713	0.36421	0.20193	0.59893	0.1869	0.21061	0.27217	0.11307	0.56447	0.1683	0.12287	0.25718	0.31897	0.31363	0.12254	0.46082	0.55587	0.1039	0.18456	0.28968	0.26365	0.28485	0.57238	0.19522	0.27435	0.12105	0.43389	0.24645	0.28224
1628.3	0.44581	0.52384	0.76894	0.5027	0.23827	0.30457	0.26882	0.38233	0.35657	0.19397	0.59236	0.18274	0.20124	0.26108	0.10616	0.55608	0.16307	0.12023	0.2471	0.31153	0.30477	0.11701	0.45249	0.54427	0.097923	0.17455	0.27904	0.25614	0.2779	0.56501	0.18808	0.26504	0.11447	0.42715	0.23914	0.27081
1629.1	0.44212	0.51817	0.76051	0.50007	0.23851	0.30309	0.26404	0.38118	0.35658	0.18976	0.58987	0.1805	0.19608	0.25471	0.1037	0.55323	0.16241	0.11924	0.24191	0.30574	0.30395	0.11659	0.44845	0.53889	0.095286	0.1706	0.27704	0.25418	0.27442	0.56149	0.18465	0.25914	0.11148	0.42304	0.23555	0.26794
1630	0.43385	0.51227	0.75571	0.49725	0.23417	0.29647	0.26247	0.37936	0.35239	0.18453	0.58902	0.17741	0.19128	0.24887	0.10102	0.54948	0.15907	0.11498	0.23686	0.29942	0.29452	0.11341	0.44269	0.53234	0.092871	0.16735	0.27216	0.24965	0.27045	0.55371	0.18072	0.25462	0.10527	0.41672	0.23189	0.26098
1630.8	0.42747	0.50924	0.74817	0.49187	0.23401	0.29601	0.26111	0.37694	0.35019	0.18074	0.58575	0.17694	0.18844	0.24355	0.09718	0.54438	0.15488	0.1109	0.23209	0.29147	0.28722	0.11058	0.43712	0.52428	0.090599	0.16035	0.26441	0.24271	0.26685	0.54914	0.17928	0.24884	0.098835	0.40985	0.22498	0.25279
1631.6	0.42109	0.50521	0.74745	0.4835	0.23361	0.291	0.2616	0.37259	0.35212	0.1787	0.57883	0.17643	0.1851	0.24038	0.095954	0.53965	0.15533	0.1088	0.22886	0.2846	0.28412	0.10991	0.43343	0.52026	0.090183	0.15818	0.26161	0.2384	0.26539	0.54668	0.1777	0.24541	0.096829	0.40656	0.219	0.24956
1632.4	0.41538	0.50299	0.74362	0.48348	0.2317	0.28847	0.26111	0.37152	0.35226	0.17617	0.57654	0.1751	0.1809	0.23669	0.093428	0.53691	0.15563	0.1078	0.22495	0.28086	0.2809	0.10621	0.43006	0.51601	0.087654	0.15587	0.25864	0.23574	0.26571	0.54288	0.17712	0.24353	0.095502	0.40077	0.21372	0.24236
1633.3	0.41316	0.50298	0.74167	0.47948	0.22909	0.2866	0.26103	0.37033	0.34993	0.17391	0.57293	0.17345	0.17749	0.23126	0.089504	0.53252	0.15104	0.10523	0.22112	0.2793	0.27401	0.10234	0.42511	0.51058	0.09043	0.15167	0.25552	0.23194	0.26407	0.54021	0.17759	0.24162	0.092486	0.39725	0.21098	0.23625
1634.1	0.41173	0.50088	0.73744	0.47659	0.22821	0.28767	0.25663	0.36803	0.34954	0.17193	0.56947	0.17486	0.17523	0.2252	0.086404	0.52706	0.14989	0.10471	0.21627	0.27578	0.27442	0.10176	0.42037	0.50493	0.088709	0.14919	0.2541	0.22878	0.26177	0.53743	0.17501	0.23699	0.093464	0.39598	0.20686	0.23322
1634.9	0.40433	0.49474	0.73263	0.47116	0.22618	0.28118	0.2502	0.3633	0.34786	0.16499	0.56081	0.17348	0.16787	0.21764	0.08188	0.51958	0.14561	0.10174	0.20948	0.27028	0.26988	0.096995	0.41427	0.4988	0.083822	0.14534	0.25027	0.22506	0.2584	0.53086	0.16908	0.23014	0.09009	0.38988	0.20078	0.22894
1635.7	0.3997	0.48867	0.72227	0.47031	0.2209	0.28186	0.24559	0.36411	0.34216	0.16121	0.5534	0.17165	0.16431	0.2106	0.07576	0.5132	0.13971	0.099765	0.20615	0.26606	0.26374	0.093727	0.40936	0.49182	0.081742	0.14019	0.24564	0.22407	0.25489	0.52635	0.16743	0.2248	0.086519	0.38369	0.19691	0.22194
1636.6	0.3989	0.48663	0.71687	0.4679	0.22209	0.2796	0.24377	0.36322	0.34093	0.16246	0.5503	0.1725	0.16371	0.20733	0.073799	0.50889	0.13884	0.099227	0.20379	0.26101	0.26238	0.095005	0.40754	0.48873	0.08395	0.13926	0.24623	0.22421	0.25172	0.52299	0.16767	0.22077	0.082774	0.38273	0.1968	0.22451
1637.4	0.3931	0.48228	0.70873	0.46245	0.21959	0.27724	0.24183	0.36034	0.33771	0.159	0.54317	0.17194	0.15952	0.20375	0.070502	0.50222	0.13434	0.099306	0.19961	0.25414	0.25869	0.092777	0.40228	0.48341	0.07947	0.1378	0.2428	0.22199	0.24565	0.51836	0.1653	0.21435	0.078904	0.37702	0.19105	0.22146
1638.2	0.3873	0.47712	0.70254	0.45969	0.21735	0.27486	0.23957	0.3585	0.33303	0.15401	0.53937	0.17038	0.15545	0.19811	0.06725	0.49745	0.12833	0.097699	0.19482	0.24792	0.25337	0.089343	0.398	0.47635	0.078314	0.13468	0.23919	0.22027	0.24208	0.51418	0.16224	0.20907	0.072913	0.36991	0.18722	0.21528
1639.1	0.38992	0.47841	0.69908	0.45987	0.21811	0.27993	0.24227	0.35976	0.33531	0.15742	0.54036	0.17068	0.15984	0.19891	0.067256	0.49622	0.12996	0.10278	0.19555	0.24752	0.25559	0.092235	0.3994	0.47659	0.083461	0.1387	0.24234	0.22283	0.24289	0.51638	0.16639	0.20988	0.076993	0.37076	0.18904	0.2163
1639.9	0.38728	0.47467	0.69558	0.45314	0.21841	0.27733	0.24024	0.35421	0.3298	0.15534	0.53877	0.16903	0.1561	0.19397	0.06518	0.48867	0.12661	0.10199	0.18758	0.24228	0.25088	0.089095	0.39468	0.47189	0.080759	0.135	0.2409	0.21734	0.24037	0.51119	0.16034	0.204	0.072995	0.36738	0.18552	0.20873
1640.7	0.38542	0.47196	0.69387	0.45101	0.21776	0.28167	0.24185	0.35464	0.32842	0.1537	0.53622	0.16878	0.15441	0.19208	0.064825	0.48391	0.12402	0.10429	0.18547	0.24134	0.24875	0.089269	0.39177	0.46788	0.081452	0.137	0.24301	0.21594	0.23886	0.51001	0.15932	0.20346	0.076069	0.36313	0.18266	0.20575
1641.5	0.38277	0.46925	0.68709	0.44875	0.21781	0.28082	0.2391	0.35381	0.3255	0.15248	0.53437	0.1687	0.15257	0.18849	0.061483	0.47919	0.12493	0.10413	0.1819	0.24032	0.24713	0.090007	0.3911	0.46462	0.082112	0.13656	0.24157	0.21501	0.23902	0.5081	0.15768	0.20283	0.075027	0.36196	0.18073	0.20314
1642.4	0.38126	0.46626	0.68117	0.44377	0.21958	0.27958	0.23892	0.35372	0.3226	0.15534	0.5301	0.16836	0.15037	0.18503	0.060436	0.47377	0.12622	0.10425	0.18065	0.23897	0.24397	0.089512	0.38952	0.46285	0.082772	0.13457	0.24302	0.21592	0.23969	0.50555	0.15773	0.2015	0.074471	0.36074	0.17908	0.20293
1643.2	0.37875	0.46416	0.67801	0.4417	0.21994	0.27962	0.2402	0.35477	0.31629	0.15461	0.52873	0.16995	0.1501	0.18428	0.060158	0.46754	0.12616	0.10151	0.17914	0.24006	0.23937	0.090864	0.38734	0.46055	0.082378	0.13332	0.24465	0.2182	0.2391	0.50357	0.15705	0.19944	0.073431	0.35914	0.17735	0.20441
1644	0.37701	0.46056	0.67043	0.43873	0.21757	0.28003	0.24106	0.35655	0.31391	0.15341	0.52353	0.16981	0.14911	0.18163	0.05809	0.46131	0.127	0.098638	0.18024	0.23824	0.236	0.091657	0.38579	0.45741	0.086422	0.13399	0.24385	0.21981	0.23776	0.50211	0.15917	0.1992	0.076404	0.35648	0.17717	0.20811
1644.8	0.37362	0.45936	0.66336	0.43678	0.21611	0.27643	0.24079	0.35666	0.3105	0.15651	0.52034	0.17088	0.15058	0.18161	0.058418	0.45585	0.12846	0.097338	0.18063	0.23993	0.23655	0.094597	0.38498	0.45587	0.08836	0.13416	0.24487	0.22287	0.23804	0.50063	0.16043	0.19898	0.079168	0.35728	0.18013	0.20996
1645.6	0.37224	0.45518	0.65983	0.43499	0.2155	0.27827	0.23974	0.35463	0.30633	0.15611	0.51481	0.169	0.15049	0.18151	0.059616	0.44832	0.12866	0.095046	0.17891	0.23675	0.23605	0.094685	0.38084	0.44997	0.088879	0.13363	0.24664	0.22316	0.23728	0.49673	0.1594	0.19695	0.080063	0.35347	0.17963	0.20608
1646.5	0.37027	0.45076	0.65464	0.43348	0.21474	0.27822	0.24337	0.35265	0.30119	0.15547	0.5091	0.16926	0.1538	0.18351	0.061461	0.44207	0.12882	0.093337	0.17817	0.23628	0.23649	0.097638	0.37915	0.44714	0.092048	0.13649	0.24642	0.22287	0.23601	0.49429	0.1615	0.1969	0.082899	0.35097	0.18005	0.20708
1647.3	0.36909	0.44801	0.64673	0.42978	0.21073	0.27617	0.2415	0.35126	0.29551	0.15586	0.50288	0.16626	0.15222	0.18148	0.061459	0.43523	0.12616	0.090555	0.17613	0.23176	0.23418	0.096396	0.37547	0.44071	0.093641	0.13818	0.24541	0.22261	0.23193	0.48942	0.16061	0.19662	0.082122	0.34749	0.17935	0.20525
1648.1	0.36984	0.44695	0.6416	0.43214	0.21486	0.27602	0.24349	0.3521	0.29242	0.15706	0.49783	0.16725	0.15474	0.18494	0.063666	0.43134	0.12662	0.091524	0.17682	0.23309	0.23588	0.097273	0.37371	0.4369	0.0947	0.14112	0.24821	0.22485	0.23161	0.48775	0.16102	0.19768	0.083214	0.34677	0.18041	0.20638
1649	0.36952	0.44264	0.6339	0.42607	0.21367	0.27592	0.24396	0.35064	0.28442	0.15357	0.49188	0.16509	0.15212	0.18341	0.064127	0.42404	0.12411	0.085109	0.17283	0.22784	0.23095	0.094271	0.37062	0.43025	0.094542	0.13985	0.24481	0.22205	0.22701	0.48349	0.16045	0.19677	0.08037	0.34232	0.17685	0.20676
1649.8	0.3665	0.4367	0.62504	0.42111	0.21343	0.27211	0.24338	0.34875	0.27801	0.15226	0.48469	0.16427	0.15116	0.17983	0.063334	0.41739	0.12105	0.08056	0.17277	0.22173	0.22565	0.092093	0.36756	0.42509	0.095006	0.13687	0.24152	0.21958	0.22075	0.47867	0.15984	0.19372	0.080236	0.33865	0.17475	0.20685
1650.6	0.37026	0.4377	0.62184	0.4205	0.21646	0.28033	0.24701	0.35453	0.27817	0.15602	0.48745	0.16624	0.15546	0.18254	0.067474	0.41449	0.12665	0.082666	0.17652	0.22523	0.22988	0.095973	0.3704	0.42452	0.10112	0.14189	0.24619	0.22541	0.22271	0.48279	0.16515	0.19779	0.087638	0.34192	0.18062	0.21298
1651.4	0.36554	0.42952	0.61506	0.41335	0.21808	0.27914	0.24731	0.3517	0.27218	0.15566	0.48444	0.16636	0.15534	0.1804	0.069042	0.40671	0.12735	0.079505	0.17364	0.22246	0.22738	0.095742	0.36745	0.41874	0.10168	0.13657	0.24408	0.22253	0.22043	0.47945	0.16377	0.19539	0.087788	0.33775	0.17989	0.21003
1652.3	0.3652	0.42648	0.61028	0.41089	0.21618	0.28509	0.24856	0.35187	0.26487	0.16094	0.48551	0.16526	0.1566	0.1789	0.071381	0.40209	0.12816	0.077015	0.17213	0.22237	0.22804	0.09901	0.36706	0.41568	0.10439	0.13661	0.24503	0.22371	0.21805	0.47981	0.16686	0.19518	0.08995	0.33651	0.18141	0.20802
1653.1	0.36055	0.41949	0.60135	0.40687	0.21533	0.28484	0.24865	0.35045	0.26162	0.16304	0.48098	0.16597	0.15689	0.17796	0.071743	0.39676	0.12939	0.076624	0.17221	0.22222	0.22828	0.10026	0.36504	0.41204	0.10632	0.13873	0.24456	0.22526	0.21821	0.47686	0.16907	0.19436	0.092261	0.3336	0.18275	0.20504
1653.9	0.35771	0.41803	0.59545	0.40912	0.21687	0.28916	0.25425	0.35486	0.26041	0.16902	0.48015	0.16761	0.16064	0.18173	0.076042	0.39385	0.13412	0.075644	0.17266	0.22931	0.23184	0.10471	0.36651	0.41019	0.11058	0.14338	0.24887	0.23055	0.22206	0.47861	0.17294	0.19948	0.09723	0.33464	0.18849	0.20785
1654.7	0.35359	0.41214	0.58671	0.40747	0.21446	0.28664	0.25163	0.35295	0.25687	0.17043	0.47472	0.16636	0.15863	0.18172	0.077873	0.3877	0.13164	0.071728	0.17011	0.22609	0.22861	0.10495	0.36302	0.40493	0.10898	0.14152	0.24622	0.22857	0.21876	0.47449	0.17268	0.20001	0.095522	0.3306	0.18682	0.20521
1655.6	0.35288	0.40952	0.57691	0.40887	0.21451	0.29077	0.2527	0.35335	0.25499	0.17148	0.46843	0.16687	0.15975	0.18226	0.079048	0.38461	0.13392	0.070651	0.17054	0.22607	0.23104	0.10694	0.36169	0.40171	0.11274	0.14529	0.24509	0.22987	0.21835	0.47469	0.17787	0.20303	0.10061	0.3284	0.18733	0.20454
1656.4	0.34871	0.40631	0.56934	0.40411	0.21666	0.29019	0.25181	0.35485	0.25504	0.16925	0.46252	0.16698	0.1641	0.18485	0.082178	0.38085	0.13684	0.070692	0.17032	0.22792	0.23228	0.10822	0.36218	0.39715	0.11773	0.14865	0.24464	0.23233	0.21975	0.47343	0.18124	0.20676	0.10553	0.32715	0.18911	0.20706
1657.2	0.35239	0.4053	0.56574	0.40503	0.22258	0.2944	0.25377	0.35614	0.25738	0.17213	0.46273	0.16896	0.17173	0.18833	0.087621	0.37619	0.14289	0.07264	0.1717	0.23194	0.23661	0.11317	0.36259	0.39613	0.12447	0.15276	0.2466	0.23697	0.22137	0.47573	0.1866	0.21241	0.11299	0.32938	0.19413	0.21352
1658	0.3551	0.40217	0.55954	0.39833	0.2252	0.29538	0.25283	0.35583	0.25518	0.17335	0.46275	0.16992	0.1759	0.18912	0.091505	0.36995	0.14775	0.072903	0.17199	0.23248	0.23786	0.11712	0.36213	0.39333	0.12983	0.15676	0.24594	0.2376	0.22167	0.47548	0.19157	0.21537	0.11812	0.32887	0.19652	0.21594
1658.8	0.35168	0.39894	0.54816	0.39334	0.22741	0.2944	0.25251	0.3522	0.25051	0.17236	0.45576	0.16866	0.17601	0.1891	0.09253	0.36248	0.15207	0.069957	0.17075	0.23032	0.2386	0.11842	0.3601	0.3874	0.13298	0.15895	0.24232	0.23903	0.22091	0.47224	0.19415	0.2152	0.12118	0.32537	0.19793	0.21612
1659.7	0.35737	0.3986	0.54411	0.39304	0.23058	0.29672	0.2544	0.35355	0.25412	0.17589	0.45343	0.16981	0.18223	0.19463	0.098776	0.35735	0.15967	0.072526	0.1742	0.23339	0.24363	0.12478	0.36144	0.38489	0.1409	0.16716	0.2457	0.24448	0.22412	0.47264	0.19873	0.21897	0.12882	0.32806	0.20452	0.22317
1660.5	0.35558	0.39284	0.53391	0.38952	0.23191	0.29275	0.25408	0.3509	0.25484	0.17765	0.45003	0.1686	0.18249	0.192	0.10299	0.3483	0.16439	0.069527	0.17543	0.23175	0.24509	0.1281	0.3596	0.38068	0.14472	0.16958	0.24625	0.24472	0.22617	0.46853	0.20239	0.2222	0.13425	0.32815	0.20839	0.2238
1661.3	0.35064	0.38713	0.52212	0.38408	0.23302	0.29242	0.25362	0.35007	0.25177	0.17708	0.44224	0.16675	0.18172	0.19113	0.10593	0.34097	0.16693	0.066191	0.17472	0.22964	0.24335	0.13159	0.35882	0.37356	0.14737	0.16971	0.24398	0.24336	0.22635	0.46461	0.20537	0.22268	0.1354	0.32523	0.20961	0.22123
1662.1	0.35015	0.38403	0.51739	0.38679	0.23705	0.29804	0.25736	0.35056	0.25555	0.18145	0.44006	0.16753	0.18519	0.19489	0.11382	0.33789	0.17152	0.069357	0.17831	0.23094	0.24703	0.13878	0.36165	0.37217	0.15283	0.17504	0.24735	0.24971	0.22999	0.4656	0.21343	0.22727	0.14284	0.32699	0.2153	0.2287
1663	0.35416	0.38149	0.51325	0.38819	0.24275	0.30343	0.25815	0.35383	0.26011	0.18722	0.43982	0.17088	0.19319	0.19692	0.11966	0.33451	0.17829	0.0726	0.1827	0.23677	0.25215	0.14522	0.36324	0.37093	0.16211	0.18138	0.2492	0.25456	0.23571	0.46716	0.22076	0.2345	0.15125	0.32956	0.22021	0.23357
1663.8	0.34861	0.37495	0.50398	0.38305	0.2436	0.30523	0.25784	0.35262	0.2566	0.1883	0.43575	0.17093	0.19303	0.19509	0.12334	0.32728	0.17935	0.071114	0.18316	0.23563	0.24938	0.14741	0.36263	0.36556	0.16529	0.18018	0.24514	0.25443	0.2346	0.46453	0.22553	0.23727	0.15341	0.32724	0.22196	0.23184
1664.6	0.35316	0.37416	0.50112	0.38544	0.24896	0.31265	0.26106	0.35428	0.25769	0.19388	0.4362	0.17581	0.19854	0.20098	0.13341	0.32482	0.18656	0.076248	0.18639	0.23883	0.25379	0.15527	0.36455	0.36522	0.17301	0.18731	0.24887	0.25951	0.23647	0.46827	0.2327	0.2426	0.16027	0.32846	0.2279	0.23979
1665.4	0.35588	0.37292	0.49596	0.38523	0.25025	0.32078	0.26325	0.35471	0.26265	0.20127	0.4384	0.17867	0.20559	0.20631	0.14223	0.32115	0.19331	0.082723	0.19111	0.24117	0.2616	0.16309	0.36702	0.36531	0.18191	0.19449	0.2523	0.26445	0.24043	0.47229	0.24246	0.25008	0.17013	0.33098	0.23469	0.24856
1666.2	0.35698	0.37255	0.48606	0.38458	0.25378	0.32746	0.26489	0.35338	0.26394	0.20244	0.43846	0.18003	0.21107	0.20991	0.14673	0.31432	0.20014	0.087357	0.19257	0.24342	0.26808	0.16817	0.3683	0.36209	0.19099	0.20101	0.25374	0.26547	0.24488	0.47418	0.24874	0.25581	0.17656	0.33216	0.23931	0.2528
1667.1	0.35671	0.37071	0.47784	0.38248	0.25783	0.3328	0.26798	0.35248	0.26436	0.20796	0.43328	0.17975	0.21343	0.21535	0.15498	0.30908	0.20662	0.090085	0.19464	0.24538	0.27117	0.17443	0.36925	0.36029	0.19878	0.20685	0.25878	0.26947	0.24654	0.47278	0.25737	0.26174	0.18192	0.33388	0.24577	0.25835
1667.9	0.36178	0.37195	0.47328	0.38546	0.26691	0.34166	0.27263	0.35526	0.26886	0.21775	0.43446	0.18477	0.22223	0.22479	0.16693	0.30666	0.21637	0.097271	0.19937	0.25381	0.28557	0.18457	0.37385	0.36335	0.2101	0.21851	0.27072	0.27948	0.25645	0.47805	0.26774	0.27079	0.19142	0.33996	0.25632	0.27198
1668.7	0.36029	0.37273	0.46454	0.38414	0.26994	0.34831	0.2762	0.35599	0.26945	0.22328	0.43319	0.18563	0.22616	0.23184	0.17088	0.30183	0.22337	0.10052	0.2026	0.25879	0.29077	0.19075	0.37478	0.36058	0.2174	0.22562	0.27147	0.28391	0.26018	0.47836	0.27761	0.27623	0.19604	0.34036	0.26079	0.27934
1669.5	0.36382	0.3717	0.45782	0.38746	0.27722	0.35292	0.28014	0.35731	0.26959	0.22608	0.4306	0.18656	0.23217	0.23683	0.17737	0.29896	0.23254	0.10319	0.20655	0.2633	0.2974	0.19749	0.37652	0.35858	0.22628	0.23338	0.27506	0.29272	0.26456	0.47764	0.28576	0.2822	0.2007	0.34226	0.26648	0.28495
1670.4	0.36537	0.36941	0.45153	0.38703	0.28184	0.35766	0.28178	0.35811	0.27337	0.23284	0.4268	0.18889	0.23733	0.24326	0.18734	0.29516	0.2428	0.10549	0.21111	0.26617	0.3044	0.20472	0.37813	0.35711	0.2366	0.23982	0.27964	0.30019	0.26795	0.47739	0.29496	0.28874	0.20705	0.34379	0.27437	0.29246
1671.2	0.36725	0.37047	0.44539	0.38766	0.28503	0.3646	0.28585	0.36029	0.27618	0.2389	0.42931	0.19287	0.24414	0.24956	0.19515	0.29096	0.24954	0.11026	0.21535	0.27034	0.31256	0.21141	0.3811	0.35596	0.24719	0.24774	0.28364	0.30528	0.27166	0.48139	0.30377	0.2962	0.21498	0.34443	0.28148	0.29904
1672	0.3665	0.36639	0.43858	0.38493	0.28773	0.36923	0.28695	0.35963	0.27909	0.24173	0.42457	0.19073	0.24978	0.25262	0.19909	0.2857	0.25814	0.11301	0.2198	0.27268	0.31664	0.2177	0.38143	0.35238	0.25604	0.2531	0.28401	0.30793	0.2747	0.47952	0.31279	0.30215	0.22356	0.34404	0.28685	0.30553
1672.8	0.3681	0.36528	0.43425	0.38311	0.29356	0.37787	0.28843	0.35973	0.28595	0.25032	0.42142	0.19359	0.25653	0.25949	0.20885	0.2795	0.26676	0.11757	0.22472	0.27627	0.32572	0.22389	0.38491	0.35268	0.26981	0.26144	0.29105	0.31285	0.28114	0.48149	0.32203	0.3109	0.23485	0.3465	0.29631	0.31358
1673.6	0.3653	0.35351	0.43131	0.37233	0.29303	0.38026	0.28558	0.35618	0.28566	0.25413	0.40875	0.18767	0.26272	0.25976	0.2109	0.27225	0.27386	0.12029	0.22924	0.28084	0.33251	0.23197	0.3834	0.34998	0.2746	0.26623	0.29261	0.31509	0.28816	0.47867	0.32908	0.31266	0.2462	0.34804	0.30083	0.32516
