# Supplementary material for: All-flexible chronoepifluidic nanoplasmonic patch for label-free metabolite profiling in sweat
Source: Nat Commun. 2025 Aug 27;16:8017. doi: 10.1038/s41467-025-63510-2 (PMC12391418; doi:10.1038/s41467-025-63510-2)
Supplement: Supplementary file 4 — Supplementary Data 1 [file 41467_2025_63510_MOESM4_ESM.zip › ML_SERS data_Base solution_UA_0uM_Lac_0mM_Tyr_200uM_Glu_0uM.csv]

	Measurement number
Wavenumber (cm-1)	1	2	3	4	5	6	7	8	9	10	11	12	13	14	15	16	17	18	19	20	21	22	23	24	25	26	27	28	29	30	31	32	33	34	35	36
457.71	0.4225	0.35452	0.2004	0.31674	0.47431	0.38695	0.42557	0.2422	0.39458	0.37545	0.3499	0.50261	0.39781	0.43238	0.45688	0.34364	0.50955	0.32182	0.32076	0.45919	0.31875	0.26143	0.39048	0.32086	0.33209	0.36999	0.1183	0.19723	0.37571	0.2376	0.29291	0.33539	0.26825	0.20601	0.18247	0.25668
458.74	0.43072	0.3764	0.22288	0.32067	0.4646	0.37016	0.41424	0.25652	0.39287	0.37147	0.34408	0.49273	0.42627	0.46463	0.4668	0.36484	0.47685	0.30518	0.29038	0.46251	0.29652	0.27212	0.39531	0.34521	0.35157	0.38214	0.12796	0.21871	0.37092	0.23547	0.27542	0.33238	0.26702	0.21912	0.1892	0.25663
459.78	0.43455	0.38443	0.22902	0.32893	0.46373	0.39341	0.41812	0.26697	0.38976	0.37162	0.35028	0.4976	0.40856	0.42109	0.4685	0.34221	0.49942	0.3247	0.28082	0.4589	0.30507	0.2703	0.40139	0.34984	0.37087	0.39012	0.12792	0.21564	0.37341	0.24289	0.28075	0.33994	0.26846	0.22547	0.19784	0.27041
460.81	0.44325	0.39014	0.23642	0.33476	0.46612	0.39994	0.42093	0.26909	0.38461	0.37299	0.35883	0.49761	0.41118	0.3898	0.46137	0.32448	0.48902	0.31947	0.26627	0.44929	0.30642	0.27456	0.41374	0.35336	0.39622	0.39887	0.13213	0.22019	0.37202	0.24818	0.28615	0.34522	0.27221	0.22797	0.20711	0.28148
461.85	0.4482	0.39377	0.23399	0.34515	0.48094	0.40853	0.42507	0.27054	0.38502	0.37716	0.36186	0.50384	0.39096	0.35179	0.45583	0.31834	0.50817	0.31867	0.26224	0.44525	0.32353	0.28564	0.4153	0.35497	0.40717	0.40413	0.13348	0.22075	0.37738	0.25651	0.2969	0.35183	0.28376	0.23266	0.22095	0.301
462.88	0.45088	0.38756	0.23402	0.34534	0.48635	0.41465	0.42351	0.26434	0.38916	0.38028	0.37161	0.50624	0.37657	0.33682	0.44008	0.31216	0.51186	0.31007	0.2593	0.42263	0.32057	0.2842	0.43206	0.35505	0.42457	0.41472	0.12751	0.21794	0.3819	0.26354	0.29727	0.35049	0.28621	0.23614	0.23448	0.31455
463.92	0.44895	0.3816	0.23341	0.34526	0.49753	0.40884	0.41951	0.26321	0.38982	0.39096	0.36896	0.50783	0.37229	0.3468	0.43309	0.30023	0.50767	0.27463	0.25758	0.4052	0.32713	0.29099	0.43253	0.34851	0.43646	0.41945	0.12625	0.21838	0.37983	0.26886	0.29831	0.34477	0.28826	0.2489	0.23585	0.32619
464.93	0.4519	0.3895	0.23868	0.3563	0.50967	0.41469	0.421	0.26659	0.39299	0.39517	0.37264	0.51669	0.33722	0.35475	0.42395	0.31162	0.50365	0.25804	0.25141	0.40013	0.33193	0.29813	0.44478	0.36453	0.44319	0.43497	0.12592	0.22055	0.38044	0.27524	0.30828	0.35042	0.29789	0.24803	0.25571	0.34892
465.96	0.46008	0.38947	0.24289	0.36778	0.51742	0.42391	0.42326	0.28034	0.40415	0.40439	0.37291	0.52274	0.31965	0.35018	0.41542	0.3308	0.51266	0.23774	0.25522	0.39415	0.33505	0.31011	0.45809	0.37483	0.4516	0.44699	0.12277	0.22431	0.38304	0.28125	0.31243	0.35594	0.30453	0.27321	0.27517	0.36558
467	0.46632	0.39942	0.24565	0.37768	0.52482	0.43778	0.42601	0.28625	0.40477	0.41176	0.37896	0.52558	0.31181	0.33891	0.38744	0.32508	0.50991	0.23665	0.25944	0.38157	0.33681	0.31416	0.47516	0.38273	0.47633	0.458	0.11957	0.22853	0.38412	0.29269	0.32527	0.36312	0.30962	0.28147	0.28583	0.38425
468.03	0.47406	0.40866	0.25503	0.39654	0.54267	0.44823	0.43248	0.28985	0.39703	0.41605	0.37715	0.52733	0.30374	0.33651	0.38085	0.33449	0.5245	0.22583	0.25751	0.3688	0.34886	0.32109	0.49015	0.39088	0.49318	0.46864	0.12379	0.23498	0.38374	0.30194	0.33305	0.36549	0.30979	0.29199	0.29048	0.40303
469.06	0.4867	0.42082	0.26224	0.40972	0.54731	0.46297	0.43547	0.29194	0.40693	0.41818	0.38185	0.52808	0.30114	0.31898	0.38222	0.34476	0.52366	0.23374	0.25783	0.36694	0.35635	0.32955	0.51525	0.40481	0.51739	0.48161	0.12828	0.2463	0.38758	0.31549	0.34656	0.37812	0.31613	0.29398	0.30683	0.41853
470.1	0.49641	0.41819	0.26133	0.41744	0.56031	0.45909	0.4338	0.28917	0.41112	0.42149	0.38914	0.52486	0.31383	0.29137	0.36105	0.33394	0.52277	0.21878	0.25682	0.3675	0.34924	0.34042	0.53734	0.40824	0.54004	0.48563	0.12401	0.25457	0.38817	0.31735	0.34766	0.38293	0.31351	0.30031	0.30871	0.42988
471.13	0.49797	0.42466	0.26212	0.42519	0.57076	0.46163	0.43359	0.28524	0.40936	0.42709	0.38965	0.52158	0.30683	0.28758	0.35581	0.3271	0.52674	0.21335	0.25893	0.36582	0.35765	0.34978	0.55618	0.421	0.55552	0.49593	0.12329	0.26004	0.38885	0.32703	0.35566	0.3865	0.31283	0.29062	0.30277	0.44504
472.16	0.50286	0.42673	0.26645	0.43678	0.58912	0.46024	0.43294	0.2879	0.41928	0.43603	0.394	0.52281	0.27294	0.27408	0.35936	0.31519	0.51425	0.19156	0.25063	0.36486	0.36232	0.36015	0.58393	0.43416	0.5741	0.51498	0.1233	0.26911	0.39198	0.32654	0.35459	0.39013	0.31277	0.29976	0.30911	0.44801
473.17	0.50913	0.43886	0.2693	0.44418	0.59685	0.46696	0.43718	0.29477	0.4298	0.44864	0.4062	0.52542	0.26932	0.25445	0.35931	0.31475	0.50099	0.19211	0.25559	0.38237	0.36097	0.37656	0.62201	0.44319	0.59404	0.52936	0.12486	0.27868	0.39734	0.33665	0.36341	0.40906	0.31673	0.31038	0.31778	0.4536
474.21	0.52372	0.43806	0.27189	0.45078	0.61044	0.46853	0.44395	0.29177	0.43237	0.46193	0.41195	0.52782	0.26859	0.24012	0.35842	0.30545	0.48862	0.19245	0.25572	0.37673	0.36487	0.40439	0.64905	0.46231	0.6184	0.54397	0.12623	0.28189	0.39508	0.34524	0.36793	0.41522	0.32182	0.32474	0.31665	0.46459
475.24	0.5256	0.45377	0.27058	0.46423	0.61788	0.48134	0.45101	0.29331	0.43813	0.46883	0.41962	0.5332	0.253	0.23296	0.3448	0.32911	0.47999	0.20468	0.26306	0.37235	0.37804	0.41982	0.67725	0.473	0.63685	0.56098	0.12646	0.2947	0.39745	0.36074	0.37641	0.42587	0.33341	0.33686	0.32334	0.47376
476.27	0.53381	0.4646	0.27089	0.46878	0.63154	0.48148	0.45339	0.2871	0.44508	0.4778	0.42693	0.53655	0.24883	0.22757	0.32989	0.33189	0.48244	0.2137	0.25724	0.367	0.37796	0.43088	0.70877	0.48138	0.65295	0.57153	0.12701	0.30688	0.39985	0.36724	0.37816	0.43824	0.34228	0.3476	0.33033	0.48234
477.31	0.55046	0.47236	0.27359	0.46815	0.63481	0.48814	0.46478	0.29073	0.46086	0.48881	0.43869	0.54232	0.28585	0.22524	0.32541	0.34418	0.48012	0.21915	0.27161	0.36966	0.38874	0.45227	0.74477	0.49705	0.6692	0.57928	0.12998	0.31723	0.39195	0.37889	0.39417	0.45422	0.3558	0.35954	0.33884	0.50278
478.34	0.55689	0.4678	0.27132	0.46087	0.63917	0.49318	0.46923	0.29202	0.4717	0.49649	0.43793	0.54586	0.29228	0.20438	0.32433	0.34511	0.49792	0.21984	0.27763	0.35951	0.3961	0.46611	0.7638	0.51792	0.68416	0.58558	0.1304	0.32568	0.38572	0.38179	0.40586	0.45914	0.37605	0.36476	0.34201	0.51516
479.37	0.56065	0.47591	0.26907	0.46168	0.65338	0.4943	0.4721	0.29765	0.4751	0.49904	0.45113	0.54628	0.30826	0.22013	0.29225	0.36811	0.5256	0.21522	0.28713	0.37621	0.39432	0.4753	0.80642	0.53548	0.70386	0.59568	0.12949	0.3429	0.39483	0.3775	0.40867	0.47358	0.38311	0.36627	0.35414	0.52528
480.38	0.5684	0.47107	0.27759	0.45899	0.6621	0.49635	0.47418	0.30993	0.47561	0.50681	0.45497	0.54732	0.31918	0.21495	0.2941	0.35963	0.54227	0.21075	0.29158	0.3662	0.40487	0.48285	0.85157	0.54975	0.7214	0.6019	0.1342	0.35183	0.39175	0.37734	0.41717	0.47892	0.38383	0.38521	0.36605	0.53417
481.41	0.56509	0.47547	0.28623	0.46531	0.66515	0.50466	0.46963	0.32066	0.47487	0.51151	0.45957	0.55566	0.31914	0.20908	0.31766	0.37208	0.55559	0.2205	0.30013	0.38875	0.40883	0.5025	0.88323	0.56957	0.7409	0.61517	0.14301	0.36119	0.38784	0.37622	0.42084	0.48584	0.38917	0.40249	0.37522	0.54096
482.45	0.5536	0.47465	0.29174	0.4667	0.66356	0.51359	0.46608	0.32195	0.46468	0.51081	0.45317	0.56389	0.28481	0.21846	0.32246	0.37537	0.57986	0.234	0.3003	0.4017	0.41154	0.5175	0.89619	0.60005	0.74743	0.622	0.14662	0.36638	0.38292	0.37629	0.42064	0.4851	0.39164	0.41503	0.37569	0.54221
483.48	0.55615	0.48062	0.29766	0.47304	0.6686	0.51174	0.46131	0.33106	0.46018	0.5045	0.45499	0.57204	0.2867	0.22811	0.32811	0.39614	0.60283	0.25173	0.29632	0.42855	0.41492	0.52689	0.91424	0.62147	0.75718	0.63079	0.15204	0.37156	0.38189	0.37549	0.42515	0.49344	0.38899	0.42521	0.37206	0.54607
484.51	0.54869	0.48201	0.30408	0.47951	0.67216	0.52089	0.46161	0.34352	0.45384	0.51264	0.45602	0.58447	0.26226	0.22453	0.331	0.40017	0.62317	0.27079	0.29343	0.43043	0.42133	0.53651	0.93137	0.63281	0.75974	0.64232	0.15575	0.36929	0.37196	0.3864	0.42995	0.50487	0.39609	0.45133	0.37778	0.54449
485.54	0.54503	0.48765	0.30993	0.48427	0.68208	0.51966	0.46771	0.3418	0.46795	0.51664	0.45298	0.58763	0.27919	0.2491	0.3541	0.41882	0.66849	0.28696	0.30077	0.45186	0.43243	0.55283	0.92971	0.6449	0.7644	0.65314	0.16585	0.37984	0.37172	0.38759	0.43574	0.52104	0.41737	0.45661	0.37982	0.54091
486.57	0.54787	0.49555	0.30933	0.49038	0.69155	0.52342	0.4764	0.34696	0.48072	0.51688	0.45501	0.59675	0.2796	0.2625	0.33725	0.44866	0.70329	0.31165	0.30387	0.44555	0.44878	0.56037	0.93581	0.65569	0.76538	0.65969	0.16659	0.38912	0.37525	0.39695	0.4423	0.53158	0.43716	0.47125	0.38882	0.54098
487.58	0.551	0.50684	0.31229	0.50235	0.70156	0.51774	0.48164	0.3571	0.48848	0.51405	0.46585	0.59806	0.29661	0.28535	0.3506	0.4953	0.74927	0.32883	0.30264	0.45458	0.45954	0.55751	0.95319	0.63689	0.7654	0.66922	0.17654	0.4035	0.38208	0.40017	0.44101	0.54629	0.44526	0.48159	0.41113	0.53268
488.61	0.54465	0.50604	0.31671	0.5016	0.70534	0.51575	0.48565	0.35151	0.48602	0.51717	0.47057	0.59789	0.30875	0.28691	0.37424	0.50604	0.77245	0.34326	0.3162	0.46357	0.47243	0.56291	0.97071	0.61819	0.76858	0.67192	0.1829	0.40224	0.37913	0.40921	0.43449	0.54542	0.44848	0.50006	0.43512	0.52287
489.64	0.54636	0.5101	0.32586	0.50829	0.70833	0.51536	0.49306	0.35215	0.49796	0.51503	0.47059	0.60345	0.33509	0.27899	0.43022	0.54285	0.80553	0.37785	0.33142	0.48128	0.48376	0.55482	0.97386	0.60752	0.76774	0.67961	0.19422	0.40755	0.37983	0.41323	0.43939	0.54251	0.464	0.52139	0.45408	0.51882
490.67	0.55017	0.52255	0.32779	0.50901	0.70592	0.50861	0.49668	0.35693	0.48841	0.50376	0.46988	0.61197	0.36786	0.30227	0.4386	0.56825	0.82397	0.40331	0.33883	0.51794	0.49544	0.54865	0.9735	0.60003	0.76404	0.69336	0.19529	0.40443	0.38308	0.41919	0.43831	0.54751	0.46354	0.53659	0.46216	0.51401
491.7	0.55064	0.53601	0.34441	0.5039	0.71068	0.50416	0.49396	0.3586	0.48579	0.49897	0.46916	0.6107	0.40279	0.34061	0.46183	0.58516	0.83848	0.41915	0.33937	0.54753	0.51385	0.53998	0.97701	0.58436	0.76238	0.70529	0.20795	0.40032	0.38136	0.41899	0.43805	0.54921	0.47116	0.55159	0.48268	0.50563
492.74	0.54608	0.54406	0.36455	0.50138	0.71569	0.50367	0.49647	0.35431	0.48009	0.49165	0.46451	0.61513	0.42971	0.34399	0.49635	0.60172	0.84129	0.43783	0.35869	0.57511	0.53022	0.52718	0.97257	0.57218	0.76129	0.71805	0.21628	0.38955	0.38274	0.42001	0.44334	0.5465	0.48448	0.56417	0.48954	0.51003
493.74	0.54878	0.55862	0.37993	0.51534	0.72297	0.51405	0.49856	0.35792	0.48408	0.48632	0.46275	0.6259	0.45103	0.38698	0.52665	0.64336	0.84314	0.45307	0.36318	0.59604	0.53984	0.5175	0.96046	0.57822	0.75202	0.73155	0.22684	0.39754	0.3867	0.42434	0.44013	0.55479	0.49627	0.57658	0.49842	0.52408
494.77	0.54837	0.56965	0.39869	0.52324	0.727	0.51021	0.49483	0.35537	0.47731	0.48181	0.46172	0.62259	0.47601	0.42313	0.52892	0.66879	0.82976	0.45266	0.36513	0.6086	0.55572	0.51586	0.94216	0.57451	0.74003	0.73881	0.23546	0.40003	0.38936	0.42641	0.44057	0.55341	0.49671	0.5803	0.51666	0.53819
495.8	0.55134	0.57149	0.41369	0.52475	0.73749	0.52084	0.49231	0.35894	0.48698	0.48148	0.46375	0.61919	0.473	0.43276	0.55489	0.69089	0.81412	0.45463	0.36204	0.61093	0.55638	0.50052	0.92818	0.56579	0.72456	0.73983	0.24081	0.39113	0.39063	0.43282	0.43424	0.54626	0.49661	0.59665	0.54095	0.54623
496.83	0.55185	0.57472	0.42823	0.53734	0.73373	0.52834	0.49878	0.3604	0.49374	0.4762	0.45781	0.61959	0.47476	0.44323	0.60048	0.70225	0.77794	0.43863	0.37217	0.62996	0.55368	0.48592	0.89998	0.56421	0.71132	0.74735	0.24343	0.38633	0.3915	0.44472	0.43703	0.54044	0.49759	0.59998	0.54593	0.56273
497.86	0.56177	0.57764	0.42746	0.54753	0.73883	0.52966	0.50192	0.36286	0.49513	0.47548	0.45167	0.62021	0.52031	0.49145	0.60302	0.72532	0.75415	0.44965	0.37497	0.63864	0.53906	0.47348	0.86624	0.55967	0.71438	0.74945	0.24376	0.38264	0.39315	0.45585	0.42824	0.54253	0.49983	0.6037	0.54854	0.56853
498.87	0.56244	0.58765	0.43514	0.55192	0.74207	0.53141	0.5083	0.36784	0.50347	0.47424	0.45091	0.60923	0.53271	0.52758	0.58521	0.72805	0.71962	0.45572	0.38907	0.63671	0.53745	0.45072	0.83908	0.5431	0.70827	0.76406	0.24253	0.37668	0.40019	0.46017	0.43791	0.53318	0.51069	0.60354	0.55964	0.56883
499.9	0.56795	0.59154	0.44968	0.5537	0.74391	0.54054	0.51452	0.36935	0.51718	0.46782	0.44262	0.60415	0.54561	0.55856	0.60547	0.74185	0.69182	0.45289	0.39846	0.65546	0.52606	0.43425	0.813	0.51671	0.70149	0.76909	0.2433	0.37602	0.40486	0.46461	0.43238	0.52695	0.5104	0.59999	0.5456	0.56389
500.93	0.57042	0.5905	0.46802	0.56142	0.74097	0.54558	0.52414	0.36145	0.51544	0.46797	0.43722	0.60351	0.55754	0.57933	0.62903	0.75383	0.65871	0.44559	0.42203	0.65325	0.51312	0.4302	0.79944	0.50415	0.70287	0.77872	0.25064	0.38145	0.40656	0.469	0.43805	0.51962	0.51378	0.5951	0.54094	0.56439
501.96	0.57097	0.58279	0.48205	0.55951	0.75155	0.54337	0.53206	0.3576	0.51289	0.46882	0.43722	0.59975	0.56057	0.61013	0.63584	0.76104	0.6464	0.44555	0.43789	0.65027	0.50671	0.41901	0.7838	0.48427	0.70228	0.78192	0.25194	0.38247	0.41162	0.46788	0.43068	0.51354	0.51154	0.59815	0.53455	0.5592
502.99	0.5665	0.57963	0.50304	0.56557	0.75047	0.55241	0.53699	0.35216	0.52009	0.46822	0.43998	0.59215	0.54097	0.62041	0.65069	0.7522	0.62995	0.42557	0.44188	0.64926	0.50047	0.4147	0.772	0.47177	0.68645	0.7846	0.25497	0.38717	0.41108	0.4716	0.43849	0.50246	0.51303	0.59756	0.53433	0.55816
504.02	0.56843	0.57499	0.52542	0.57522	0.75183	0.55984	0.53957	0.35799	0.52691	0.46982	0.4406	0.59722	0.52262	0.60831	0.66706	0.7447	0.61375	0.40866	0.44157	0.65874	0.49878	0.41625	0.75791	0.45699	0.67874	0.78501	0.2573	0.39833	0.41332	0.47297	0.43016	0.50473	0.51166	0.60714	0.534	0.56675
505.02	0.56965	0.56837	0.53383	0.57579	0.75272	0.56105	0.54164	0.35523	0.53253	0.46675	0.44782	0.59878	0.51867	0.6023	0.66357	0.71407	0.59981	0.38449	0.44589	0.63613	0.49768	0.40519	0.7526	0.44539	0.67354	0.7798	0.25453	0.39807	0.41112	0.47731	0.42893	0.50268	0.52084	0.60732	0.53432	0.56346
506.05	0.5679	0.56728	0.53535	0.58026	0.74957	0.56442	0.54202	0.36666	0.54255	0.47153	0.45544	0.60398	0.51485	0.62187	0.6461	0.69105	0.59496	0.37131	0.43469	0.63224	0.49495	0.40168	0.73415	0.44158	0.67305	0.77526	0.249	0.39759	0.4134	0.48205	0.41947	0.49936	0.53902	0.61003	0.52631	0.57062
507.08	0.57412	0.57155	0.53826	0.58925	0.74653	0.56706	0.55086	0.37431	0.55077	0.47351	0.45933	0.60517	0.52875	0.61682	0.63619	0.68722	0.59415	0.36178	0.43425	0.63458	0.48945	0.39569	0.7242	0.43765	0.67611	0.77763	0.23833	0.40181	0.41957	0.48622	0.42878	0.50175	0.54775	0.60782	0.52209	0.56778
508.11	0.57604	0.56876	0.53485	0.586	0.74503	0.57208	0.55171	0.38259	0.5567	0.48226	0.46216	0.6154	0.51746	0.61618	0.6164	0.67051	0.58639	0.35499	0.43095	0.61003	0.48323	0.39792	0.71733	0.43879	0.68318	0.77832	0.22888	0.40504	0.42452	0.4974	0.4292	0.50103	0.55541	0.61715	0.5162	0.56771
509.14	0.5729	0.55852	0.52662	0.57849	0.73095	0.57255	0.55453	0.37527	0.55859	0.48827	0.461	0.61324	0.53831	0.60777	0.62489	0.66721	0.57841	0.33791	0.42758	0.57689	0.46518	0.4049	0.71347	0.43509	0.68186	0.7668	0.22042	0.40086	0.4201	0.49723	0.42872	0.49475	0.55838	0.60443	0.49186	0.55113
510.14	0.56917	0.55885	0.5184	0.58739	0.71749	0.57573	0.56383	0.38209	0.55759	0.49634	0.45922	0.61309	0.51566	0.60903	0.61859	0.69582	0.56703	0.34136	0.42621	0.56974	0.44757	0.41013	0.70078	0.45044	0.68853	0.76759	0.21877	0.40352	0.42706	0.49285	0.42881	0.49819	0.56758	0.60202	0.47251	0.54966
511.17	0.56694	0.56269	0.50921	0.58988	0.71584	0.58027	0.5766	0.38809	0.56812	0.50238	0.46714	0.61398	0.49944	0.59559	0.62704	0.69736	0.57775	0.33917	0.43385	0.56023	0.44537	0.41553	0.70591	0.45119	0.68877	0.76658	0.21521	0.40942	0.42866	0.49156	0.43666	0.5036	0.5779	0.60239	0.46772	0.5467
512.2	0.56121	0.54823	0.50425	0.57933	0.70207	0.58511	0.57454	0.38524	0.56857	0.50535	0.47288	0.61817	0.48485	0.59968	0.64828	0.69083	0.56605	0.33029	0.43314	0.53801	0.42419	0.42805	0.70312	0.44223	0.68379	0.75279	0.22104	0.41137	0.42151	0.48837	0.43083	0.49944	0.58432	0.59805	0.45618	0.54157
513.23	0.55977	0.54351	0.50528	0.58683	0.68687	0.58901	0.58244	0.39378	0.57629	0.51123	0.47641	0.61266	0.48317	0.58497	0.66731	0.70334	0.55096	0.32218	0.42863	0.54036	0.4241	0.43942	0.70144	0.42379	0.67698	0.74996	0.21993	0.41629	0.41893	0.48087	0.42314	0.50449	0.59248	0.60029	0.43851	0.52959
514.23	0.56387	0.55201	0.49822	0.58665	0.67878	0.58928	0.58998	0.39817	0.58299	0.5141	0.48053	0.61467	0.46813	0.61758	0.65801	0.69325	0.55714	0.31553	0.42613	0.54273	0.42043	0.44942	0.69778	0.41359	0.67766	0.75467	0.21513	0.41654	0.42286	0.48029	0.42108	0.50733	0.61585	0.60441	0.43767	0.52046
515.26	0.56125	0.54947	0.49488	0.57686	0.67269	0.59131	0.5888	0.40142	0.58522	0.52426	0.48466	0.62002	0.48229	0.62033	0.66984	0.66055	0.56997	0.30546	0.42277	0.54195	0.41818	0.47111	0.69651	0.40135	0.67589	0.75544	0.21066	0.41606	0.41765	0.48561	0.41937	0.50975	0.61976	0.61208	0.43404	0.51355
516.29	0.55637	0.5496	0.49594	0.57582	0.66631	0.59304	0.5845	0.40003	0.58248	0.5254	0.47974	0.62279	0.47718	0.61982	0.67064	0.66871	0.56075	0.31011	0.41856	0.53563	0.41284	0.48479	0.69579	0.39379	0.67418	0.75816	0.20874	0.41672	0.41779	0.48399	0.41521	0.51588	0.62375	0.60323	0.42209	0.50093
517.32	0.55612	0.54868	0.4798	0.5832	0.65992	0.59104	0.58907	0.41316	0.58569	0.53486	0.48229	0.62214	0.4761	0.62823	0.64052	0.68451	0.56691	0.31388	0.41978	0.53797	0.41707	0.50337	0.70029	0.39982	0.66957	0.7588	0.19945	0.41801	0.41944	0.48898	0.41128	0.53193	0.62263	0.60477	0.41616	0.49122
518.34	0.55795	0.5532	0.47323	0.58157	0.65652	0.5888	0.59041	0.40984	0.59074	0.53003	0.48315	0.62709	0.50366	0.62402	0.6431	0.68202	0.58657	0.31564	0.43145	0.51966	0.4206	0.50147	0.70583	0.4088	0.67231	0.75187	0.19253	0.41881	0.4225	0.48832	0.41954	0.53176	0.62752	0.59341	0.42166	0.49018
519.35	0.5548	0.54245	0.46364	0.58269	0.65857	0.58047	0.58908	0.41181	0.59242	0.53064	0.48021	0.62965	0.50918	0.61862	0.66143	0.69378	0.59433	0.31177	0.43159	0.52592	0.42342	0.50403	0.69805	0.41459	0.67241	0.74926	0.19636	0.42093	0.4223	0.48541	0.42196	0.53416	0.615	0.59362	0.41111	0.48911
520.37	0.56201	0.54325	0.45124	0.58466	0.66137	0.57051	0.59261	0.41373	0.59052	0.53155	0.4763	0.63227	0.49653	0.62232	0.65324	0.71072	0.60248	0.30785	0.43431	0.51552	0.42858	0.51025	0.69491	0.41298	0.67162	0.74245	0.18841	0.42142	0.42805	0.48121	0.42639	0.53228	0.61307	0.59677	0.40268	0.48003
521.4	0.56719	0.54684	0.44066	0.57911	0.6508	0.56155	0.59306	0.4161	0.58568	0.52751	0.47431	0.62477	0.50993	0.62259	0.65164	0.70705	0.61161	0.29864	0.4326	0.52504	0.42398	0.51318	0.68684	0.40621	0.66875	0.73661	0.18673	0.4129	0.4264	0.47991	0.42714	0.52445	0.60504	0.60163	0.396	0.47019
522.43	0.57151	0.55437	0.43688	0.57627	0.6524	0.56114	0.59064	0.42127	0.5874	0.5241	0.4706	0.62869	0.53218	0.60555	0.66271	0.69881	0.62244	0.30288	0.42844	0.52162	0.42345	0.50972	0.67722	0.40569	0.67264	0.73469	0.18112	0.4099	0.42869	0.47518	0.42806	0.51664	0.60848	0.60775	0.38862	0.46837
523.43	0.5748	0.55702	0.42876	0.56361	0.64884	0.54942	0.58932	0.42991	0.57272	0.52571	0.46808	0.62396	0.5137	0.62349	0.65786	0.69361	0.62374	0.30731	0.41922	0.52859	0.4246	0.51945	0.65795	0.41108	0.66059	0.73842	0.18045	0.40164	0.43417	0.47326	0.41763	0.51506	0.5981	0.61445	0.36978	0.45993
524.46	0.57843	0.56269	0.42226	0.55376	0.63576	0.5512	0.58979	0.43689	0.56081	0.52325	0.46899	0.61926	0.51703	0.60727	0.65262	0.68483	0.62532	0.32135	0.42093	0.52593	0.42497	0.525	0.647	0.41073	0.65199	0.73275	0.17059	0.39068	0.43577	0.47403	0.41784	0.51977	0.59226	0.61945	0.36138	0.45234
525.48	0.56817	0.56988	0.42424	0.54553	0.62613	0.55694	0.59111	0.43557	0.56209	0.51341	0.47175	0.61905	0.51994	0.60184	0.6685	0.68189	0.63225	0.33045	0.41845	0.52239	0.42587	0.51008	0.63317	0.41605	0.63847	0.7367	0.17608	0.39267	0.44126	0.46799	0.42132	0.51549	0.5859	0.60989	0.36159	0.45799
526.51	0.56666	0.56999	0.42263	0.54097	0.62667	0.56042	0.59074	0.43863	0.55794	0.51186	0.47429	0.62125	0.51673	0.58887	0.66995	0.69174	0.63286	0.34195	0.4184	0.51599	0.4362	0.49866	0.6161	0.42043	0.63687	0.73252	0.17429	0.40022	0.44861	0.46943	0.42225	0.51924	0.5805	0.59949	0.35714	0.45604
527.51	0.55909	0.57258	0.4207	0.52793	0.61803	0.55287	0.59718	0.42977	0.5552	0.49898	0.47048	0.61693	0.51035	0.57227	0.68977	0.69092	0.63068	0.34854	0.42458	0.50448	0.43677	0.48692	0.60412	0.41196	0.62837	0.72908	0.18424	0.39855	0.44625	0.4739	0.4314	0.51382	0.5697	0.59136	0.35463	0.45526
528.54	0.55239	0.57927	0.42151	0.52485	0.61491	0.5459	0.59718	0.42957	0.56143	0.49391	0.46465	0.6123	0.49543	0.56536	0.69875	0.69479	0.63326	0.34159	0.43167	0.51237	0.43179	0.47596	0.59772	0.40636	0.62817	0.72915	0.18635	0.39544	0.43983	0.46743	0.43644	0.52032	0.57241	0.57942	0.35238	0.45571
529.56	0.54581	0.59223	0.42315	0.52677	0.61307	0.53587	0.59511	0.42392	0.55921	0.49047	0.47096	0.61343	0.48307	0.57582	0.70325	0.70733	0.63684	0.34879	0.43322	0.50694	0.43113	0.46165	0.59697	0.39997	0.622	0.72921	0.19079	0.40689	0.43835	0.46962	0.43489	0.51294	0.56113	0.56858	0.35378	0.45366
530.59	0.55153	0.60111	0.42463	0.52221	0.61158	0.52744	0.59126	0.4258	0.55522	0.48414	0.47524	0.60782	0.49843	0.57948	0.73722	0.70309	0.63894	0.35385	0.42892	0.51615	0.42343	0.44384	0.59765	0.40009	0.62188	0.72585	0.18675	0.39879	0.43104	0.47554	0.428	0.51223	0.55633	0.55461	0.34499	0.45136
531.61	0.551	0.60073	0.42938	0.51458	0.60895	0.51197	0.59114	0.41376	0.54718	0.47579	0.46626	0.60565	0.49305	0.57483	0.77798	0.69479	0.63459	0.34853	0.43428	0.51163	0.41414	0.43094	0.58558	0.39926	0.61167	0.71571	0.18588	0.38935	0.42382	0.46979	0.4257	0.50868	0.55002	0.54523	0.33714	0.44533
532.62	0.55368	0.61937	0.43682	0.51416	0.61122	0.51017	0.58544	0.41189	0.53117	0.47948	0.46692	0.60562	0.47802	0.59524	0.79256	0.69434	0.64695	0.33876	0.43212	0.52309	0.39773	0.41713	0.57022	0.40113	0.60024	0.71515	0.1832	0.38811	0.42366	0.45971	0.418	0.50595	0.53987	0.54018	0.32962	0.44384
533.64	0.55857	0.6317	0.44131	0.50721	0.61963	0.5166	0.58732	0.40486	0.51691	0.48414	0.47253	0.60895	0.49459	0.59273	0.83628	0.69744	0.66066	0.3494	0.43604	0.52852	0.38696	0.40772	0.56228	0.40364	0.59228	0.70593	0.18663	0.39148	0.42729	0.46109	0.42071	0.51031	0.52513	0.53332	0.33173	0.4422
534.67	0.56695	0.63786	0.44511	0.50087	0.62491	0.51642	0.58868	0.40038	0.50819	0.48203	0.46651	0.60649	0.51705	0.59317	0.87749	0.70838	0.6684	0.34745	0.43833	0.54343	0.37764	0.39821	0.55838	0.41024	0.5963	0.69813	0.187	0.38069	0.42986	0.45418	0.42457	0.51412	0.52324	0.52154	0.32944	0.43937
535.67	0.57129	0.64471	0.4408	0.49842	0.62619	0.51237	0.59005	0.38891	0.50373	0.48357	0.4602	0.59964	0.51508	0.60293	0.87262	0.73098	0.66285	0.34547	0.45356	0.55363	0.3733	0.39886	0.55196	0.41261	0.58662	0.69071	0.18653	0.38314	0.43004	0.4516	0.43124	0.51229	0.50872	0.5149	0.33559	0.42777
536.69	0.57131	0.66031	0.44186	0.49634	0.62783	0.51758	0.58821	0.38808	0.49664	0.49093	0.46219	0.59404	0.52067	0.62819	0.89135	0.74655	0.67638	0.36205	0.45227	0.55568	0.3728	0.40118	0.55918	0.41379	0.58163	0.69047	0.18542	0.38475	0.43201	0.4461	0.4299	0.50837	0.4976	0.50851	0.33804	0.43143
537.72	0.56979	0.66293	0.43656	0.48875	0.62277	0.51915	0.58813	0.38124	0.49389	0.48572	0.46195	0.58898	0.52864	0.62772	0.90546	0.75974	0.66705	0.37732	0.46121	0.55794	0.38099	0.39388	0.56762	0.41981	0.58349	0.67664	0.1823	0.38402	0.43292	0.44317	0.43761	0.50593	0.48827	0.49025	0.34095	0.42319
538.74	0.56823	0.66465	0.43063	0.48913	0.61597	0.52561	0.59163	0.38003	0.49612	0.47369	0.45771	0.58529	0.53307	0.62647	0.90564	0.77037	0.65566	0.38732	0.46653	0.57512	0.37606	0.38671	0.56882	0.41441	0.58715	0.67197	0.17737	0.38389	0.43207	0.44751	0.43946	0.49714	0.48178	0.48112	0.33625	0.41728
539.74	0.55267	0.66051	0.43583	0.48432	0.62242	0.52724	0.58528	0.3743	0.49961	0.46876	0.45188	0.57893	0.52434	0.63996	0.90543	0.78589	0.66535	0.40286	0.46975	0.57421	0.37752	0.3784	0.56864	0.4079	0.58139	0.65689	0.17426	0.38878	0.43001	0.44755	0.43175	0.48662	0.47133	0.47708	0.33226	0.40879
540.77	0.55017	0.66096	0.43983	0.48207	0.62598	0.53744	0.58713	0.37956	0.50168	0.47125	0.45346	0.58645	0.51485	0.6448	0.93601	0.78184	0.66825	0.42047	0.47722	0.58611	0.38043	0.37081	0.56623	0.40327	0.58707	0.64757	0.18055	0.38774	0.4286	0.44747	0.43215	0.49251	0.47639	0.47254	0.32446	0.41305
541.79	0.54457	0.6516	0.4373	0.47437	0.62858	0.53991	0.58776	0.37832	0.50369	0.46937	0.45445	0.59294	0.4972	0.64846	0.93309	0.78284	0.66874	0.42595	0.48419	0.61016	0.37764	0.36445	0.56195	0.40663	0.58631	0.64136	0.17955	0.38168	0.43007	0.45038	0.42888	0.4984	0.46749	0.46702	0.3173	0.40433
542.82	0.54733	0.64213	0.44454	0.47996	0.63092	0.5411	0.58865	0.38157	0.50763	0.46819	0.45285	0.59496	0.51523	0.65545	0.94528	0.78592	0.6706	0.43221	0.49303	0.63613	0.38444	0.36486	0.55615	0.40344	0.58939	0.64014	0.18338	0.3789	0.43498	0.45221	0.42129	0.51056	0.46408	0.45733	0.31035	0.39985
543.82	0.54195	0.63042	0.44957	0.47821	0.63208	0.53424	0.58664	0.37978	0.50451	0.46986	0.45377	0.60173	0.50752	0.66783	0.9416	0.77208	0.67936	0.43705	0.50176	0.6325	0.39311	0.35344	0.55482	0.40965	0.58249	0.6345	0.18404	0.36589	0.43152	0.44201	0.41861	0.50563	0.45284	0.4466	0.30046	0.39533
544.84	0.54759	0.63031	0.45873	0.47485	0.62695	0.54094	0.59343	0.38671	0.50555	0.4688	0.45447	0.60934	0.5035	0.66349	0.93999	0.75257	0.68525	0.44744	0.51181	0.66275	0.39541	0.34444	0.54175	0.41245	0.58058	0.63334	0.19128	0.35727	0.43606	0.44259	0.42225	0.51886	0.4492	0.43587	0.28895	0.39186
545.86	0.54256	0.61875	0.46654	0.47599	0.61938	0.53126	0.58705	0.38179	0.49499	0.46057	0.44614	0.60555	0.52886	0.67559	0.92005	0.75959	0.68884	0.44896	0.51427	0.66896	0.39522	0.34213	0.53592	0.40778	0.57131	0.62345	0.1841	0.34701	0.43357	0.43705	0.41141	0.51604	0.43618	0.42063	0.27578	0.37109
546.89	0.53651	0.60885	0.47394	0.47144	0.60616	0.53101	0.58372	0.38132	0.48602	0.44839	0.43722	0.59787	0.56105	0.69253	0.91932	0.77101	0.6886	0.45545	0.52418	0.66757	0.38718	0.32858	0.53209	0.3983	0.56119	0.60823	0.18186	0.34141	0.42708	0.43537	0.41314	0.51321	0.42521	0.39967	0.26584	0.35863
547.89	0.524	0.59672	0.47566	0.46323	0.60169	0.52341	0.57169	0.36987	0.47926	0.44112	0.42887	0.59118	0.56696	0.72611	0.92262	0.77147	0.70698	0.45761	0.5214	0.6599	0.38241	0.32306	0.52371	0.39276	0.54566	0.59726	0.17793	0.32632	0.41969	0.42585	0.408	0.50239	0.41759	0.38184	0.25	0.3429
548.91	0.51726	0.58579	0.48014	0.45983	0.59334	0.52418	0.55939	0.3666	0.4741	0.43307	0.42149	0.58554	0.59078	0.74278	0.91429	0.78873	0.71043	0.45382	0.51956	0.6685	0.3828	0.32461	0.51474	0.39184	0.53711	0.58307	0.18086	0.32406	0.41898	0.42439	0.39909	0.50376	0.41375	0.36794	0.24175	0.33106
549.93	0.51976	0.56981	0.48527	0.46351	0.59098	0.52066	0.54914	0.36481	0.46209	0.43255	0.4148	0.58246	0.6242	0.75079	0.902	0.79619	0.70285	0.44848	0.51879	0.65982	0.37913	0.33375	0.51682	0.39668	0.53502	0.57831	0.17862	0.31974	0.41178	0.4175	0.39496	0.49642	0.40727	0.35574	0.24213	0.32806
550.93	0.51285	0.56707	0.49274	0.46194	0.59107	0.52485	0.54922	0.36241	0.46413	0.42448	0.40885	0.58537	0.62154	0.75483	0.88673	0.78674	0.70089	0.45451	0.51951	0.65521	0.37577	0.33024	0.50962	0.40075	0.53363	0.57856	0.17864	0.32051	0.41303	0.41341	0.3939	0.49781	0.39852	0.33503	0.24789	0.32709
551.96	0.51854	0.57492	0.50688	0.47797	0.60483	0.53295	0.55132	0.36598	0.47847	0.42917	0.41227	0.60297	0.62496	0.74966	0.84449	0.76551	0.71118	0.45981	0.51965	0.65719	0.38383	0.33181	0.50748	0.41663	0.53886	0.58835	0.18578	0.3288	0.41942	0.41384	0.39643	0.50649	0.40666	0.33585	0.26362	0.33647
552.98	0.51708	0.57432	0.52246	0.48656	0.61129	0.54048	0.55349	0.37557	0.48356	0.43005	0.41626	0.61423	0.62485	0.7244	0.80156	0.7634	0.71316	0.46277	0.51833	0.66643	0.37696	0.32924	0.50333	0.42645	0.53797	0.58126	0.18643	0.33839	0.42534	0.42158	0.39924	0.51549	0.40734	0.33209	0.2773	0.34092
553.98	0.5248	0.58465	0.54149	0.49487	0.62253	0.54873	0.55657	0.38093	0.49441	0.44148	0.42698	0.62278	0.60345	0.72964	0.77653	0.74851	0.70647	0.47348	0.51182	0.68238	0.37148	0.33646	0.50339	0.42212	0.54187	0.5862	0.18384	0.34722	0.43011	0.42878	0.40184	0.52826	0.40958	0.33257	0.28925	0.34457
555	0.52451	0.59055	0.55253	0.49534	0.62922	0.55098	0.56152	0.38492	0.50222	0.44245	0.43289	0.62928	0.59813	0.71349	0.74331	0.70912	0.6988	0.47557	0.50344	0.67868	0.37008	0.32699	0.4958	0.42248	0.53693	0.58109	0.18579	0.34427	0.43717	0.43309	0.40495	0.53459	0.4103	0.32649	0.29664	0.34547
556.02	0.53179	0.59943	0.56903	0.5064	0.64208	0.56064	0.56273	0.39062	0.50791	0.45458	0.43942	0.63235	0.59279	0.70181	0.72229	0.69894	0.6983	0.47914	0.496	0.68516	0.37098	0.33514	0.49504	0.41564	0.53497	0.57822	0.19145	0.34867	0.44	0.44408	0.41173	0.53898	0.42742	0.34834	0.30614	0.34981
557.05	0.53117	0.60009	0.5846	0.5055	0.64396	0.56284	0.55748	0.38809	0.50999	0.45699	0.4424	0.62708	0.59224	0.69103	0.70384	0.67879	0.68453	0.47467	0.48368	0.68921	0.36749	0.33849	0.48649	0.41068	0.52826	0.56634	0.18327	0.34336	0.44061	0.44552	0.41508	0.53466	0.43424	0.35442	0.30228	0.34691
558.04	0.5413	0.60548	0.59456	0.5081	0.64697	0.56513	0.56013	0.38528	0.51692	0.46072	0.4444	0.62558	0.58151	0.6789	0.66463	0.64769	0.6673	0.47924	0.47802	0.67547	0.37566	0.34499	0.48532	0.4076	0.53027	0.56845	0.17871	0.34019	0.4406	0.44928	0.41705	0.52738	0.44065	0.36427	0.31091	0.346
559.07	0.53584	0.60266	0.60006	0.50884	0.64399	0.56169	0.56019	0.38271	0.5145	0.45414	0.44177	0.61985	0.58148	0.64914	0.64856	0.62846	0.67046	0.47937	0.47306	0.6568	0.37708	0.33694	0.48238	0.40723	0.51991	0.55617	0.17559	0.33335	0.44435	0.44855	0.41228	0.52061	0.43845	0.3575	0.31229	0.34462
560.09	0.53528	0.60332	0.59995	0.51088	0.63198	0.55684	0.558	0.37824	0.51917	0.45378	0.44042	0.61547	0.56849	0.64089	0.62103	0.62093	0.66403	0.48192	0.47405	0.64606	0.3816	0.34925	0.48259	0.39702	0.50899	0.55576	0.16344	0.33442	0.44494	0.44633	0.40726	0.51016	0.44129	0.36151	0.3132	0.33755
561.09	0.53765	0.60205	0.59659	0.49825	0.62643	0.54932	0.55718	0.37375	0.52447	0.45331	0.44605	0.6173	0.57454	0.62642	0.59852	0.59665	0.65354	0.46783	0.46379	0.63196	0.38832	0.35631	0.48926	0.40075	0.50705	0.54923	0.15655	0.32487	0.44916	0.44155	0.40209	0.49679	0.43988	0.35723	0.31547	0.33856
562.11	0.53851	0.59873	0.59011	0.48867	0.61753	0.53679	0.55327	0.37578	0.52815	0.45669	0.45192	0.61498	0.54691	0.59057	0.58186	0.5826	0.64574	0.46278	0.4559	0.6144	0.39265	0.36594	0.48676	0.3934	0.50253	0.54306	0.15363	0.31764	0.45246	0.44232	0.38971	0.49111	0.43431	0.35124	0.32048	0.33591
563.13	0.54114	0.60036	0.57775	0.47978	0.60816	0.52913	0.55034	0.37828	0.52736	0.46475	0.45472	0.61645	0.5422	0.57774	0.57251	0.57628	0.63826	0.44666	0.44267	0.60729	0.38971	0.37911	0.49262	0.39455	0.49674	0.54425	0.15008	0.31348	0.45748	0.4385	0.37791	0.48348	0.43366	0.35393	0.32403	0.34469
564.13	0.55001	0.6039	0.56768	0.46955	0.59969	0.52381	0.54575	0.37855	0.53552	0.47112	0.45546	0.61672	0.54377	0.57462	0.5677	0.54694	0.61799	0.44355	0.43386	0.59113	0.39408	0.40008	0.4984	0.39229	0.49565	0.54739	0.15159	0.31252	0.45806	0.43973	0.38148	0.47288	0.44724	0.36373	0.34088	0.34674
565.15	0.55933	0.60528	0.55158	0.46129	0.60702	0.52865	0.54397	0.3849	0.54273	0.47999	0.4639	0.61793	0.52738	0.58159	0.55975	0.53907	0.61966	0.42902	0.41096	0.58185	0.39787	0.4133	0.50621	0.40069	0.49689	0.54165	0.15427	0.31642	0.46643	0.44653	0.37755	0.46639	0.45253	0.36376	0.35137	0.35901
566.17	0.55445	0.59395	0.52893	0.45112	0.6015	0.52449	0.54376	0.3873	0.54415	0.48558	0.46276	0.61219	0.49341	0.58104	0.54787	0.50836	0.61587	0.42063	0.40252	0.57559	0.38962	0.4237	0.50181	0.39973	0.48493	0.54675	0.15053	0.31469	0.46989	0.44487	0.37824	0.46816	0.44673	0.36116	0.35215	0.3655
567.17	0.5536	0.59197	0.5082	0.44018	0.60203	0.52575	0.54933	0.37905	0.54812	0.48733	0.46009	0.60911	0.49068	0.59339	0.54623	0.48901	0.61748	0.40246	0.39502	0.55976	0.37765	0.42812	0.50945	0.39884	0.47044	0.5564	0.15045	0.32293	0.47751	0.4472	0.38046	0.46016	0.44751	0.36343	0.35379	0.36981
568.19	0.55356	0.57577	0.50007	0.43218	0.60146	0.53027	0.54845	0.37867	0.55706	0.48567	0.4599	0.6047	0.48257	0.57012	0.55746	0.45478	0.62214	0.40856	0.3899	0.54167	0.37522	0.42728	0.50107	0.39901	0.46373	0.5558	0.15232	0.32489	0.47862	0.45214	0.38047	0.46033	0.44852	0.35967	0.34731	0.37164
569.21	0.55982	0.56842	0.48395	0.42973	0.60672	0.53688	0.54641	0.37137	0.55786	0.49294	0.46395	0.60151	0.48278	0.54795	0.53276	0.45902	0.62983	0.39175	0.38006	0.52714	0.36117	0.43006	0.49882	0.39859	0.47096	0.56405	0.15285	0.32678	0.4851	0.44943	0.37738	0.45318	0.44717	0.35676	0.33886	0.37822
570.2	0.56462	0.56314	0.46924	0.42471	0.60927	0.52749	0.54272	0.35957	0.56038	0.48957	0.46342	0.59924	0.48446	0.52126	0.52795	0.45215	0.64388	0.38119	0.38915	0.51761	0.34793	0.42279	0.49429	0.39915	0.47239	0.56961	0.15228	0.32469	0.48334	0.44089	0.38377	0.45251	0.44677	0.35022	0.33706	0.37436
571.22	0.57578	0.56267	0.45952	0.42534	0.61003	0.53327	0.54175	0.3584	0.56699	0.48931	0.47179	0.59723	0.5024	0.51085	0.51805	0.457	0.64822	0.38701	0.38398	0.51338	0.3504	0.41677	0.50006	0.39624	0.48023	0.57488	0.15221	0.32941	0.48077	0.44763	0.38594	0.44502	0.45137	0.33709	0.34317	0.36985
572.24	0.58808	0.5557	0.45327	0.43643	0.60625	0.53549	0.54527	0.36774	0.57129	0.4978	0.47825	0.59903	0.50701	0.50323	0.51547	0.47504	0.65501	0.39339	0.3764	0.51047	0.35146	0.41465	0.49602	0.39884	0.49926	0.58103	0.1583	0.32928	0.4804	0.44743	0.38471	0.4519	0.45354	0.3332	0.34172	0.37276
573.24	0.58949	0.56486	0.44352	0.43597	0.60663	0.53123	0.54715	0.36379	0.57467	0.506	0.47788	0.60104	0.50902	0.52818	0.50928	0.47983	0.66473	0.38848	0.37781	0.50898	0.34296	0.41053	0.48597	0.40095	0.5073	0.58592	0.1622	0.33059	0.48355	0.44548	0.38573	0.45063	0.4516	0.32698	0.33931	0.37123
574.26	0.58215	0.55755	0.43028	0.42902	0.60385	0.5274	0.55565	0.36771	0.57969	0.51121	0.48022	0.60433	0.49585	0.53157	0.49507	0.4562	0.68766	0.39041	0.38724	0.49662	0.34037	0.40014	0.47493	0.40767	0.50167	0.58706	0.1616	0.32863	0.48054	0.45441	0.39565	0.45424	0.44855	0.32971	0.33759	0.3711
575.28	0.56849	0.54882	0.42125	0.42593	0.58947	0.52931	0.55691	0.36272	0.58326	0.51654	0.4803	0.60386	0.49524	0.53044	0.48753	0.45121	0.69804	0.39848	0.37995	0.48664	0.334	0.39092	0.4758	0.41017	0.50096	0.59796	0.16025	0.32836	0.4752	0.4564	0.38743	0.45443	0.45006	0.32218	0.33321	0.36653
576.28	0.57137	0.54267	0.41505	0.42769	0.58873	0.52718	0.55558	0.36122	0.59151	0.52527	0.47924	0.60739	0.48483	0.50812	0.47899	0.44851	0.72978	0.39108	0.38825	0.46894	0.32966	0.37733	0.46403	0.41893	0.50761	0.60266	0.16471	0.32908	0.47834	0.45165	0.388	0.46283	0.45148	0.32239	0.3236	0.37047
577.3	0.56824	0.53744	0.39818	0.42254	0.58689	0.5294	0.54696	0.3432	0.5866	0.52183	0.479	0.60612	0.48643	0.51819	0.467	0.42449	0.74969	0.38738	0.39669	0.46901	0.31396	0.36567	0.46708	0.40976	0.50203	0.60111	0.16104	0.32721	0.47423	0.44899	0.3891	0.45439	0.44177	0.3103	0.31926	0.36277
578.32	0.57587	0.52911	0.38215	0.42607	0.58332	0.53237	0.54482	0.33187	0.58798	0.52863	0.48644	0.6009	0.47913	0.52338	0.44358	0.42177	0.7704	0.39402	0.39517	0.4513	0.30813	0.35658	0.4826	0.40437	0.50357	0.60875	0.16292	0.33423	0.47274	0.45527	0.39519	0.44993	0.44009	0.30529	0.31712	0.36203
579.31	0.57937	0.51658	0.37396	0.42932	0.57515	0.52983	0.53385	0.31134	0.58746	0.52349	0.48087	0.59397	0.48385	0.53023	0.45782	0.43505	0.77633	0.40168	0.39834	0.44206	0.29809	0.3455	0.48288	0.40601	0.50197	0.61158	0.16369	0.33625	0.47034	0.45192	0.38199	0.43721	0.42287	0.29	0.30365	0.35387
580.33	0.58734	0.50498	0.37215	0.43079	0.57247	0.52778	0.53204	0.30674	0.59078	0.52483	0.48144	0.59125	0.47673	0.53725	0.47205	0.42982	0.78178	0.40212	0.40548	0.43732	0.29702	0.33921	0.4728	0.40433	0.50659	0.60735	0.16976	0.33356	0.47323	0.45281	0.38949	0.43463	0.4124	0.28851	0.29684	0.35753
581.35	0.581	0.49145	0.36638	0.42593	0.56641	0.52288	0.52264	0.2908	0.57719	0.52299	0.47714	0.58438	0.48088	0.54051	0.47076	0.40723	0.77823	0.39477	0.39733	0.42967	0.28368	0.33299	0.47908	0.40132	0.5035	0.60026	0.17274	0.33594	0.47411	0.44864	0.38093	0.42823	0.39332	0.28745	0.28788	0.35032
582.35	0.57192	0.47657	0.36549	0.4237	0.55906	0.50656	0.51545	0.28126	0.5734	0.51666	0.46942	0.57902	0.45042	0.52632	0.48626	0.41617	0.77218	0.38728	0.40716	0.41231	0.28053	0.32152	0.46708	0.41558	0.49999	0.59193	0.17994	0.33733	0.47138	0.44353	0.37801	0.41475	0.38065	0.27955	0.2681	0.34991
583.36	0.56094	0.46515	0.3675	0.42413	0.55608	0.50111	0.50911	0.27508	0.56806	0.50838	0.46686	0.57453	0.42366	0.50819	0.50844	0.42099	0.75195	0.37246	0.40942	0.41843	0.281	0.31234	0.45403	0.4071	0.49892	0.58242	0.17955	0.33991	0.46822	0.43514	0.36956	0.41184	0.36663	0.26941	0.26234	0.33539
584.38	0.5477	0.46361	0.36149	0.42114	0.55337	0.4928	0.50985	0.27298	0.55267	0.50708	0.4587	0.57103	0.39227	0.50447	0.50711	0.4281	0.72922	0.35309	0.40483	0.42666	0.27966	0.29453	0.45058	0.39523	0.49412	0.57168	0.18002	0.34308	0.46787	0.42664	0.37127	0.41925	0.35439	0.25964	0.2484	0.32388
585.38	0.52976	0.46066	0.34882	0.41625	0.55036	0.48072	0.5014	0.25895	0.54231	0.50657	0.45318	0.56816	0.37437	0.49473	0.50967	0.43057	0.7001	0.34242	0.40102	0.40969	0.26892	0.27715	0.44218	0.38731	0.48396	0.55921	0.17975	0.34928	0.46256	0.41843	0.36281	0.40808	0.33559	0.24818	0.23552	0.3136
586.4	0.52091	0.44383	0.34565	0.41329	0.54162	0.47526	0.50148	0.25194	0.54137	0.50536	0.44272	0.56548	0.3437	0.49042	0.52691	0.43454	0.67569	0.35011	0.40628	0.40532	0.27299	0.26715	0.42462	0.38469	0.47691	0.54353	0.18028	0.34926	0.45628	0.41942	0.35535	0.40007	0.33156	0.24655	0.21937	0.30474
587.41	0.51484	0.44022	0.33034	0.41065	0.53533	0.47287	0.4971	0.24967	0.5436	0.51301	0.43706	0.56393	0.34835	0.49396	0.51982	0.44047	0.64595	0.34326	0.38861	0.40586	0.28752	0.26542	0.42152	0.37164	0.47281	0.53791	0.17246	0.35352	0.4537	0.41641	0.3432	0.40322	0.32561	0.24678	0.21454	0.2915
588.41	0.50813	0.42296	0.31202	0.39865	0.52285	0.45605	0.48874	0.24001	0.53288	0.50737	0.42231	0.56609	0.36039	0.49019	0.51158	0.4322	0.61868	0.3357	0.3855	0.39088	0.27875	0.25025	0.41708	0.37735	0.45877	0.51669	0.16788	0.34389	0.44666	0.41018	0.33271	0.40146	0.31033	0.24223	0.19613	0.2839
589.43	0.50681	0.41356	0.30308	0.3861	0.51879	0.44978	0.47786	0.2305	0.53437	0.50285	0.42125	0.56605	0.37446	0.49239	0.51769	0.40029	0.59293	0.35115	0.37531	0.37682	0.28248	0.25073	0.42131	0.38157	0.45217	0.4976	0.16747	0.34302	0.44051	0.4098	0.31961	0.40245	0.30252	0.23563	0.18847	0.28395
590.42	0.50254	0.40258	0.29788	0.38074	0.5134	0.45029	0.47727	0.22455	0.52922	0.49828	0.41307	0.56245	0.36078	0.4959	0.52787	0.37961	0.56859	0.33985	0.36972	0.38544	0.29123	0.25446	0.42435	0.36801	0.44649	0.47976	0.16861	0.34168	0.44014	0.40925	0.31375	0.40564	0.29595	0.23475	0.1703	0.27328
591.44	0.48338	0.41776	0.28851	0.37583	0.50842	0.4401	0.46613	0.2186	0.52312	0.4952	0.41204	0.5596	0.35301	0.51082	0.52906	0.39396	0.53715	0.32772	0.36095	0.38226	0.2873	0.24985	0.42979	0.35932	0.43194	0.46945	0.16265	0.34268	0.4359	0.39925	0.30909	0.4142	0.28332	0.21877	0.16056	0.26371
592.46	0.47344	0.40698	0.2881	0.36057	0.50348	0.43448	0.45548	0.20552	0.50167	0.48797	0.40182	0.55089	0.36613	0.49426	0.54378	0.3703	0.50995	0.32337	0.36044	0.38968	0.26823	0.23741	0.43143	0.35005	0.42198	0.44882	0.16144	0.33562	0.43449	0.38929	0.30324	0.41434	0.27064	0.20889	0.14661	0.25168
593.45	0.46077	0.40936	0.28479	0.35873	0.50864	0.43859	0.45146	0.19869	0.49479	0.48237	0.40142	0.54531	0.35668	0.47993	0.54316	0.35292	0.49998	0.31553	0.35628	0.393	0.26331	0.23339	0.43455	0.33458	0.41804	0.44199	0.16105	0.33721	0.43606	0.3832	0.30071	0.4146	0.2666	0.20361	0.13568	0.24214
594.47	0.45494	0.40205	0.2809	0.36296	0.50261	0.42684	0.44551	0.19479	0.48528	0.47286	0.39692	0.54741	0.35074	0.47945	0.54824	0.37056	0.48835	0.28129	0.35035	0.39512	0.25847	0.22671	0.4257	0.3325	0.40773	0.43228	0.15605	0.33829	0.43148	0.3647	0.29106	0.41355	0.26423	0.1987	0.13123	0.23247
595.46	0.45061	0.40271	0.27596	0.36373	0.50954	0.41935	0.4404	0.19627	0.47493	0.46312	0.39577	0.55073	0.36218	0.46267	0.53568	0.3745	0.48899	0.2811	0.35103	0.40057	0.24655	0.21664	0.41818	0.33471	0.3984	0.42452	0.14699	0.33329	0.42969	0.35769	0.28538	0.42132	0.25779	0.1948	0.12414	0.22792
596.48	0.45156	0.38802	0.26521	0.35929	0.50958	0.40577	0.4392	0.19835	0.46123	0.45165	0.39815	0.55519	0.36696	0.4367	0.51448	0.36587	0.47935	0.27416	0.34343	0.41437	0.24063	0.20848	0.41131	0.32774	0.39559	0.41677	0.141	0.3316	0.42572	0.35116	0.27852	0.42475	0.25136	0.18948	0.12384	0.22405
597.49	0.44521	0.39114	0.26047	0.36766	0.51771	0.39845	0.44127	0.20934	0.46145	0.44657	0.40285	0.56542	0.34324	0.44238	0.4931	0.37262	0.48918	0.26919	0.33933	0.42446	0.24229	0.2128	0.40283	0.32689	0.38392	0.41367	0.1388	0.33447	0.42714	0.34689	0.28261	0.43963	0.24733	0.18571	0.12418	0.22521
598.49	0.43284	0.39234	0.25947	0.36577	0.51522	0.38229	0.43457	0.20726	0.45316	0.44289	0.40009	0.57304	0.33505	0.44936	0.49537	0.37737	0.47692	0.27095	0.33268	0.43136	0.24822	0.21388	0.40203	0.32388	0.37515	0.40754	0.13445	0.3318	0.41961	0.33101	0.27521	0.4369	0.24609	0.18499	0.12049	0.22544
599.5	0.42008	0.38883	0.25225	0.35919	0.52173	0.37686	0.43014	0.20793	0.45123	0.44402	0.40138	0.5758	0.32464	0.4346	0.46239	0.3367	0.48095	0.2813	0.33104	0.44013	0.24889	0.21982	0.3956	0.30822	0.37227	0.40533	0.12815	0.31683	0.41727	0.32787	0.27365	0.4445	0.24485	0.18305	0.12027	0.21906
600.52	0.41299	0.38126	0.24588	0.35608	0.51764	0.36642	0.42106	0.20213	0.44337	0.44222	0.4052	0.58448	0.31127	0.4144	0.44768	0.32627	0.47069	0.26387	0.32765	0.44043	0.25598	0.21706	0.3918	0.30439	0.37042	0.4	0.12149	0.31716	0.41091	0.31861	0.27198	0.45337	0.24567	0.17956	0.12433	0.22022
601.51	0.40829	0.37829	0.23772	0.35411	0.50947	0.35917	0.41371	0.19509	0.43907	0.43375	0.39688	0.58578	0.34413	0.42717	0.45778	0.31832	0.46479	0.25933	0.33039	0.43649	0.25196	0.20877	0.38221	0.29782	0.36633	0.39407	0.11612	0.30426	0.40706	0.29823	0.27055	0.45561	0.23951	0.17571	0.11676	0.21145
602.53	0.40214	0.37431	0.23178	0.34641	0.50406	0.35343	0.4074	0.18837	0.43252	0.42161	0.39993	0.58496	0.34203	0.40583	0.46476	0.29055	0.45334	0.26525	0.33376	0.42752	0.25065	0.19708	0.37927	0.29175	0.37031	0.38872	0.11257	0.29436	0.39981	0.29091	0.26252	0.45481	0.23422	0.17709	0.1185	0.21663
603.52	0.40045	0.37052	0.22678	0.33888	0.50421	0.34979	0.40248	0.19169	0.42729	0.41506	0.40215	0.58311	0.33308	0.40341	0.47256	0.27089	0.4479	0.25489	0.32758	0.44004	0.24597	0.19064	0.36456	0.28353	0.36084	0.38831	0.10806	0.28556	0.39859	0.29014	0.26306	0.46195	0.23055	0.17345	0.12126	0.21585
604.54	0.39715	0.36111	0.22147	0.33671	0.49507	0.33685	0.39796	0.18962	0.41755	0.4033	0.40015	0.585	0.33466	0.37532	0.4828	0.29038	0.42994	0.2401	0.33485	0.45296	0.23849	0.17734	0.36297	0.27737	0.3594	0.37916	0.10748	0.28197	0.39562	0.28309	0.26467	0.4595	0.22305	0.17087	0.11944	0.22184
605.55	0.38992	0.35984	0.21575	0.32367	0.48765	0.32801	0.3924	0.19245	0.41538	0.39099	0.39505	0.57905	0.31275	0.40361	0.48717	0.28907	0.43029	0.23007	0.32683	0.46496	0.23982	0.1785	0.35259	0.26295	0.3496	0.37926	0.10108	0.26722	0.39391	0.27595	0.24679	0.45084	0.21581	0.16397	0.12202	0.21316
606.55	0.38235	0.35114	0.21451	0.3209	0.49158	0.32311	0.38911	0.19195	0.40992	0.38642	0.40101	0.57921	0.27549	0.37157	0.485	0.27323	0.43936	0.2176	0.32821	0.47578	0.23621	0.18838	0.35751	0.26225	0.33966	0.37782	0.10038	0.26188	0.38893	0.2796	0.24116	0.44218	0.21136	0.16092	0.12625	0.21605
607.56	0.38197	0.33224	0.20256	0.32206	0.48003	0.3095	0.38762	0.18767	0.40582	0.38918	0.39505	0.57945	0.27706	0.34289	0.48071	0.28416	0.44277	0.19431	0.32148	0.4821	0.2317	0.19442	0.3439	0.25791	0.33918	0.36696	0.095264	0.25115	0.38272	0.27976	0.23661	0.42309	0.20551	0.15392	0.12193	0.20752
608.55	0.37829	0.31838	0.19253	0.31246	0.46929	0.30542	0.39103	0.19402	0.40359	0.38602	0.39911	0.58133	0.27179	0.29229	0.46794	0.29097	0.44416	0.19682	0.33034	0.483	0.22366	0.197	0.34292	0.25646	0.34748	0.35209	0.090813	0.23802	0.37902	0.28214	0.23141	0.40956	0.1996	0.14656	0.1285	0.20598
609.57	0.37473	0.31804	0.18497	0.30169	0.4578	0.30172	0.39003	0.1994	0.40799	0.38734	0.40266	0.57479	0.25671	0.29471	0.46642	0.28077	0.44556	0.18666	0.32416	0.49849	0.22969	0.20253	0.34287	0.25046	0.34911	0.34772	0.083979	0.22909	0.37166	0.2791	0.22706	0.39245	0.19877	0.14499	0.13747	0.19193
610.58	0.37136	0.30163	0.17731	0.29645	0.44202	0.29276	0.39304	0.19556	0.40291	0.39348	0.40389	0.56959	0.28638	0.25441	0.46784	0.26661	0.42451	0.19671	0.33048	0.49702	0.21596	0.19943	0.34721	0.25241	0.35684	0.33882	0.089087	0.21887	0.36437	0.27107	0.23537	0.36873	0.19412	0.14611	0.13626	0.18688
611.57	0.37275	0.29868	0.17667	0.28273	0.42841	0.28962	0.39274	0.19712	0.4066	0.39682	0.40378	0.56166	0.27943	0.22778	0.47676	0.24784	0.40677	0.19793	0.33687	0.49132	0.21212	0.1987	0.33449	0.24228	0.36203	0.32847	0.09029	0.20787	0.36066	0.27137	0.234	0.34389	0.19937	0.15134	0.13663	0.17763
612.59	0.37727	0.30371	0.17958	0.26744	0.41986	0.28262	0.38715	0.19971	0.40392	0.38959	0.40556	0.55944	0.29116	0.23787	0.46349	0.24429	0.38643	0.19589	0.3393	0.49823	0.21429	0.1979	0.33787	0.23819	0.36413	0.32402	0.08798	0.20217	0.35234	0.25966	0.22996	0.32675	0.20519	0.15466	0.1423	0.16819
613.58	0.37827	0.30379	0.17052	0.26196	0.41572	0.27053	0.38715	0.18978	0.4006	0.3904	0.40334	0.54858	0.30104	0.25864	0.4592	0.24042	0.38712	0.18141	0.33981	0.49323	0.21787	0.20183	0.33879	0.23766	0.36932	0.32606	0.089807	0.19546	0.35173	0.24732	0.22273	0.30702	0.2046	0.16628	0.15031	0.15781
614.6	0.37319	0.30723	0.17116	0.25664	0.41136	0.26129	0.38552	0.18627	0.3907	0.39083	0.40241	0.54436	0.30925	0.24268	0.45769	0.23127	0.38296	0.18831	0.34184	0.47246	0.20391	0.20679	0.33021	0.23985	0.36825	0.32759	0.092021	0.18885	0.35266	0.24137	0.21912	0.28394	0.19914	0.16113	0.14846	0.15302
615.59	0.36726	0.31295	0.17667	0.25643	0.4101	0.25873	0.38544	0.18796	0.38995	0.38913	0.40652	0.54072	0.29063	0.22728	0.4547	0.24527	0.38813	0.19521	0.33989	0.47304	0.20017	0.21051	0.33031	0.2408	0.35884	0.32591	0.089513	0.18836	0.35247	0.24247	0.21624	0.26272	0.19673	0.15873	0.15969	0.14763
616.6	0.36139	0.31965	0.17496	0.26011	0.40328	0.25247	0.38703	0.18899	0.38444	0.38902	0.40543	0.53846	0.29809	0.25984	0.44078	0.2796	0.38267	0.18943	0.34104	0.49127	0.19881	0.21017	0.33825	0.24118	0.35807	0.3235	0.085246	0.1894	0.35134	0.23627	0.22383	0.24737	0.18469	0.15803	0.1722	0.14232
617.61	0.35275	0.32372	0.17441	0.25778	0.40507	0.25785	0.39161	0.19111	0.38808	0.39597	0.40816	0.53114	0.2913	0.24444	0.43176	0.25165	0.39587	0.19586	0.3461	0.50461	0.19195	0.21559	0.34712	0.24619	0.36155	0.31832	0.084375	0.18409	0.35595	0.23948	0.2284	0.24171	0.17977	0.1625	0.18521	0.13771
618.61	0.34911	0.32572	0.18669	0.25663	0.39957	0.26533	0.39277	0.19983	0.38827	0.40045	0.40633	0.52919	0.29617	0.22809	0.42372	0.24619	0.38545	0.20158	0.35004	0.52367	0.18303	0.21622	0.34945	0.2531	0.35358	0.30823	0.086782	0.1874	0.35166	0.24045	0.23845	0.23301	0.17474	0.15252	0.18894	0.14066
619.62	0.35422	0.32482	0.19676	0.26294	0.39552	0.27342	0.40573	0.20595	0.3996	0.40354	0.40688	0.52742	0.3101	0.21831	0.42368	0.26107	0.38649	0.21207	0.35909	0.55268	0.1863	0.21966	0.35842	0.2567	0.35395	0.29746	0.084544	0.1902	0.35076	0.24321	0.23971	0.2334	0.17665	0.16101	0.1996	0.14662
620.61	0.35263	0.33162	0.19967	0.26727	0.40025	0.29148	0.41028	0.21079	0.41427	0.40525	0.39727	0.52539	0.3144	0.23682	0.40994	0.2497	0.38813	0.22082	0.3671	0.56197	0.19567	0.22252	0.3629	0.26668	0.3619	0.29606	0.083126	0.19307	0.35194	0.24604	0.2452	0.23866	0.18514	0.16381	0.20424	0.15371
621.62	0.35046	0.33493	0.2019	0.26544	0.39815	0.2969	0.4125	0.20964	0.42138	0.40557	0.39032	0.52026	0.3187	0.23565	0.40223	0.23917	0.39213	0.22654	0.36175	0.54687	0.19804	0.23541	0.36429	0.27285	0.36619	0.29322	0.08401	0.18989	0.35776	0.24355	0.2359	0.23156	0.19987	0.15992	0.2102	0.1606
622.61	0.34553	0.35223	0.21284	0.27474	0.40255	0.30698	0.41249	0.21455	0.44166	0.40478	0.39139	0.52099	0.30488	0.25547	0.4151	0.25956	0.38409	0.23586	0.36006	0.52278	0.20454	0.23585	0.37098	0.27473	0.35691	0.3089	0.093482	0.19433	0.35804	0.24867	0.23886	0.22669	0.2113	0.15599	0.22147	0.16568
623.63	0.35445	0.3639	0.21873	0.27849	0.40264	0.32087	0.41422	0.21335	0.46023	0.40363	0.3913	0.52159	0.31657	0.25599	0.39924	0.24807	0.38621	0.24843	0.35439	0.51407	0.21778	0.24263	0.37262	0.27512	0.35936	0.31498	0.086793	0.19481	0.35893	0.24992	0.23267	0.22912	0.22286	0.16481	0.22929	0.17057
624.62	0.35741	0.36543	0.22705	0.27618	0.40928	0.33769	0.40442	0.21038	0.46571	0.40846	0.39035	0.51934	0.32827	0.26062	0.4028	0.23345	0.38714	0.261	0.34817	0.49438	0.2261	0.25023	0.37518	0.28238	0.36068	0.31786	0.091696	0.19552	0.36282	0.25381	0.23743	0.22178	0.2416	0.16042	0.2331	0.16962
625.63	0.37377	0.37636	0.23395	0.27464	0.40348	0.33806	0.40234	0.21649	0.46703	0.4063	0.39638	0.51616	0.35532	0.26826	0.40621	0.22728	0.38383	0.26137	0.34443	0.49221	0.2257	0.25555	0.38199	0.27698	0.36242	0.32271	0.091096	0.19601	0.36206	0.25499	0.23531	0.22794	0.24955	0.1632	0.24114	0.16648
626.64	0.38255	0.37579	0.24456	0.27306	0.40698	0.34872	0.40469	0.22509	0.47176	0.40346	0.40224	0.52091	0.36719	0.26185	0.42071	0.20675	0.38525	0.27324	0.34339	0.49403	0.22983	0.25032	0.39573	0.29019	0.3542	0.32759	0.09479	0.19982	0.36102	0.2616	0.23914	0.23782	0.25116	0.17004	0.24875	0.17677
627.63	0.39464	0.36966	0.24753	0.27017	0.39907	0.34132	0.4056	0.22905	0.46503	0.39872	0.39519	0.51827	0.39016	0.27305	0.42445	0.20177	0.38136	0.26744	0.3414	0.50542	0.24186	0.25971	0.39178	0.30266	0.35508	0.326	0.088375	0.20111	0.36994	0.25905	0.23948	0.24307	0.25779	0.17311	0.24028	0.18457
628.64	0.39262	0.36492	0.2532	0.27698	0.40172	0.33958	0.40662	0.2301	0.45508	0.39395	0.3896	0.51514	0.37725	0.3013	0.4375	0.22821	0.37605	0.26699	0.34348	0.50515	0.2409	0.27236	0.40175	0.30927	0.34371	0.32502	0.093904	0.20963	0.37579	0.25807	0.25161	0.24535	0.25289	0.16757	0.23842	0.18198
629.63	0.39026	0.37251	0.25831	0.2834	0.40633	0.33684	0.4128	0.23613	0.45549	0.38537	0.38278	0.51696	0.37747	0.33067	0.4442	0.25665	0.38245	0.25747	0.33665	0.50399	0.2551	0.27173	0.41709	0.31935	0.33084	0.33123	0.096312	0.22107	0.38499	0.25888	0.25233	0.25052	0.24412	0.17139	0.23735	0.18984
630.65	0.3852	0.37041	0.265	0.28703	0.41272	0.33604	0.4119	0.23849	0.45997	0.38691	0.38198	0.5208	0.38582	0.34487	0.44991	0.27255	0.38566	0.25225	0.33276	0.50283	0.28205	0.28822	0.43562	0.34142	0.31851	0.33363	0.099579	0.23095	0.39336	0.2611	0.24962	0.24352	0.24271	0.17515	0.24062	0.20309
631.64	0.38414	0.37636	0.27166	0.29679	0.42687	0.34065	0.40774	0.24636	0.46747	0.3916	0.37659	0.523	0.38825	0.36583	0.43573	0.30302	0.38746	0.26354	0.33207	0.51059	0.30145	0.30768	0.43795	0.3482	0.32003	0.34137	0.099919	0.23858	0.40303	0.27017	0.25613	0.24497	0.24974	0.17845	0.23203	0.20405
632.65	0.38078	0.38205	0.27289	0.30034	0.43826	0.35645	0.41191	0.24383	0.46489	0.3982	0.3764	0.52313	0.39697	0.3731	0.42188	0.32721	0.38572	0.28889	0.33353	0.51412	0.31541	0.31378	0.45532	0.35763	0.30846	0.3454	0.10026	0.24543	0.40537	0.27301	0.25011	0.23826	0.24758	0.1814	0.23616	0.21221
633.64	0.39035	0.39308	0.27678	0.3039	0.45064	0.35663	0.40881	0.25534	0.47762	0.40641	0.37968	0.52767	0.43918	0.36988	0.42745	0.33013	0.39959	0.29576	0.33587	0.52536	0.34495	0.31185	0.46481	0.36872	0.31657	0.35719	0.10322	0.24773	0.41501	0.27621	0.24732	0.23456	0.25329	0.1927	0.23219	0.22004
634.65	0.39837	0.39493	0.27629	0.30258	0.45259	0.36827	0.40655	0.25265	0.48333	0.40666	0.38355	0.52992	0.4527	0.38109	0.41867	0.33983	0.3942	0.30682	0.34069	0.54138	0.36641	0.32513	0.45986	0.37096	0.31486	0.36322	0.10543	0.24497	0.41286	0.27699	0.24472	0.23003	0.25945	0.19706	0.22937	0.22367
635.64	0.40396	0.39878	0.27872	0.30116	0.46046	0.37745	0.40628	0.25203	0.4782	0.40458	0.38248	0.52723	0.46845	0.38743	0.4316	0.35071	0.392	0.32066	0.35036	0.54629	0.37299	0.3218	0.45556	0.37238	0.31583	0.3736	0.11011	0.24314	0.41201	0.27608	0.24409	0.22523	0.26557	0.19784	0.21594	0.22454
636.65	0.41241	0.40831	0.2781	0.30364	0.45749	0.37842	0.40671	0.24369	0.47231	0.40117	0.38331	0.52753	0.48567	0.38722	0.44143	0.35698	0.39903	0.31544	0.36362	0.55175	0.38633	0.31221	0.45791	0.37331	0.31683	0.37818	0.1156	0.24712	0.40924	0.2695	0.24121	0.22188	0.25899	0.19983	0.2151	0.23009
637.66	0.41908	0.40284	0.28651	0.30868	0.46571	0.37914	0.40641	0.24443	0.4735	0.39353	0.38526	0.52784	0.50641	0.3694	0.46024	0.3679	0.41964	0.3108	0.36797	0.56532	0.40206	0.31141	0.45266	0.37482	0.32587	0.379	0.12344	0.25134	0.41253	0.26277	0.24287	0.22178	0.2578	0.19961	0.2078	0.2284
638.65	0.41296	0.40864	0.28455	0.30975	0.4689	0.38891	0.40701	0.23844	0.46582	0.38083	0.38412	0.52234	0.47499	0.39449	0.48494	0.39404	0.41995	0.31221	0.37838	0.57228	0.41171	0.31291	0.45286	0.376	0.32148	0.38597	0.13195	0.24778	0.4066	0.26041	0.23818	0.21579	0.25861	0.19587	0.20713	0.23009
639.66	0.40941	0.4156	0.27853	0.31339	0.47461	0.38826	0.40558	0.23622	0.46308	0.37942	0.38329	0.51868	0.4615	0.39129	0.49137	0.39575	0.42168	0.31245	0.39532	0.59093	0.41643	0.30519	0.44998	0.38653	0.32513	0.38904	0.13241	0.24469	0.40619	0.25753	0.24706	0.21609	0.25271	0.19776	0.20898	0.23548
640.65	0.41311	0.42456	0.27786	0.31669	0.47822	0.39076	0.40823	0.23181	0.46024	0.37812	0.37704	0.51361	0.45153	0.38865	0.489	0.41204	0.43087	0.30771	0.39603	0.61597	0.42988	0.30419	0.43717	0.39302	0.32576	0.38864	0.14092	0.24589	0.41134	0.25705	0.25495	0.21445	0.24598	0.19918	0.21313	0.24074
641.66	0.41196	0.42621	0.26755	0.31627	0.48912	0.40123	0.40757	0.23534	0.46295	0.37339	0.37841	0.50781	0.4373	0.38246	0.47619	0.40999	0.43345	0.31342	0.39691	0.64567	0.45297	0.30873	0.42692	0.40174	0.32677	0.38898	0.14908	0.2449	0.41684	0.25673	0.25292	0.2096	0.25594	0.20291	0.21006	0.23779
642.65	0.41338	0.4337	0.26137	0.31689	0.4932	0.40666	0.40513	0.23872	0.46139	0.3696	0.37153	0.50489	0.42141	0.41487	0.47318	0.4136	0.42506	0.32018	0.4005	0.65975	0.46891	0.30391	0.41895	0.40294	0.32548	0.39287	0.15759	0.23649	0.40883	0.26214	0.25347	0.20736	0.26062	0.20047	0.21424	0.23321
643.66	0.41955	0.42586	0.25936	0.31661	0.4892	0.40641	0.40414	0.23902	0.46412	0.37268	0.37275	0.50752	0.43363	0.39576	0.44391	0.39012	0.42741	0.32194	0.39852	0.66735	0.47885	0.30375	0.41191	0.40936	0.32829	0.38692	0.16118	0.23735	0.40882	0.26181	0.257	0.20482	0.27113	0.20122	0.21806	0.23728
644.64	0.42245	0.42149	0.25848	0.31669	0.49497	0.40865	0.40019	0.23804	0.46078	0.37037	0.37071	0.50446	0.4429	0.38265	0.43667	0.39014	0.43593	0.32615	0.39106	0.66927	0.48649	0.30108	0.40672	0.41156	0.33686	0.39226	0.17247	0.23763	0.40945	0.26001	0.24812	0.19785	0.27771	0.2074	0.22517	0.23747
645.65	0.43057	0.42172	0.2556	0.31894	0.4942	0.40563	0.40372	0.23923	0.46528	0.36714	0.36453	0.50225	0.45327	0.38247	0.43973	0.37761	0.43665	0.33931	0.39196	0.68871	0.47859	0.29481	0.39937	0.40823	0.34866	0.38709	0.185	0.2311	0.40231	0.26107	0.2531	0.19943	0.27603	0.21162	0.22154	0.23485
646.64	0.4365	0.41295	0.25622	0.3187	0.49029	0.40715	0.40251	0.23163	0.45938	0.36621	0.3563	0.4979	0.47622	0.38511	0.45291	0.39023	0.44341	0.3484	0.39447	0.69068	0.48156	0.2881	0.38717	0.40078	0.35291	0.3851	0.19422	0.22231	0.39944	0.2599	0.25299	0.19226	0.26549	0.20506	0.22448	0.22922
647.65	0.44488	0.41793	0.2577	0.31934	0.49596	0.41396	0.40834	0.22879	0.46188	0.37601	0.35888	0.50361	0.47679	0.35796	0.4488	0.38023	0.44887	0.369	0.3996	0.70447	0.48347	0.29121	0.37196	0.4039	0.36611	0.38617	0.21144	0.22391	0.40668	0.26234	0.26729	0.19186	0.27319	0.22039	0.22693	0.24285
648.64	0.44361	0.41435	0.25091	0.31688	0.49305	0.41531	0.40373	0.22002	0.45935	0.37469	0.35071	0.49419	0.47421	0.35255	0.47016	0.40116	0.45222	0.38612	0.39392	0.72478	0.4881	0.28791	0.35331	0.40084	0.36411	0.38221	0.22597	0.2204	0.40385	0.2647	0.26489	0.19525	0.26405	0.22296	0.22922	0.23852
649.65	0.45225	0.41137	0.2463	0.31653	0.48641	0.41666	0.40507	0.22168	0.46165	0.37758	0.34237	0.49284	0.47885	0.35726	0.47797	0.40277	0.46786	0.40789	0.39485	0.73463	0.48031	0.28299	0.32714	0.39273	0.36749	0.37292	0.24285	0.21483	0.40113	0.26778	0.26601	0.2023	0.26266	0.22039	0.22617	0.23933
650.63	0.44991	0.40135	0.24081	0.31941	0.48862	0.41831	0.40444	0.22092	0.465	0.381	0.34162	0.49815	0.46203	0.34661	0.4597	0.41317	0.488	0.4185	0.4082	0.72702	0.48431	0.27816	0.31734	0.39174	0.37509	0.37339	0.2534	0.21899	0.40366	0.26336	0.26739	0.21099	0.27458	0.22712	0.24378	0.24548
651.64	0.45337	0.39995	0.24402	0.32379	0.49043	0.41906	0.40427	0.22745	0.4665	0.38598	0.34289	0.50236	0.44187	0.35265	0.45677	0.42475	0.49646	0.42679	0.40468	0.73479	0.46066	0.27651	0.30897	0.3972	0.38481	0.36972	0.26872	0.2238	0.39488	0.26562	0.27532	0.2255	0.28151	0.24442	0.257	0.2579
652.63	0.45412	0.387	0.23476	0.32991	0.4844	0.40886	0.39806	0.22606	0.47103	0.38439	0.34212	0.49281	0.44188	0.35269	0.44863	0.45535	0.51119	0.41707	0.40229	0.72471	0.44944	0.26911	0.3026	0.39135	0.38713	0.36733	0.27389	0.22338	0.38281	0.25647	0.26698	0.23197	0.27964	0.24574	0.26452	0.25684
653.64	0.46017	0.38712	0.2339	0.33253	0.48698	0.4068	0.40262	0.23213	0.47996	0.3907	0.3478	0.49512	0.43412	0.35386	0.42728	0.45244	0.53253	0.42211	0.40516	0.72882	0.4412	0.2657	0.29963	0.38773	0.41013	0.36895	0.28106	0.22047	0.38054	0.25711	0.26893	0.24653	0.2857	0.25217	0.27621	0.2619
654.62	0.45742	0.38026	0.23685	0.33236	0.49009	0.40018	0.40768	0.23599	0.48446	0.39843	0.35298	0.49162	0.41619	0.3601	0.42928	0.4555	0.53831	0.42727	0.4074	0.73574	0.43815	0.26702	0.30317	0.37634	0.42094	0.37175	0.28729	0.21873	0.37705	0.25042	0.27495	0.25933	0.29333	0.26056	0.29056	0.26163
655.63	0.45324	0.37508	0.24002	0.33067	0.49126	0.40014	0.39719	0.24597	0.48557	0.40151	0.35916	0.49173	0.39992	0.37065	0.4427	0.46569	0.54326	0.4487	0.39914	0.73672	0.42828	0.2685	0.30235	0.37058	0.42356	0.36538	0.29465	0.21037	0.37573	0.25326	0.27296	0.26534	0.29147	0.26735	0.30499	0.26088
656.62	0.45273	0.36969	0.23039	0.32711	0.48332	0.392	0.39181	0.24894	0.49344	0.40875	0.36117	0.49054	0.38569	0.35816	0.43216	0.46236	0.56618	0.47897	0.3955	0.73918	0.42822	0.26445	0.29585	0.36408	0.42771	0.36161	0.29499	0.20823	0.38135	0.24795	0.26837	0.2641	0.29193	0.26449	0.31517	0.2614
657.63	0.44575	0.3623	0.23185	0.31678	0.47717	0.3927	0.39071	0.25709	0.49994	0.4175	0.36495	0.49575	0.36146	0.34943	0.43401	0.43542	0.5845	0.51401	0.39076	0.75068	0.41755	0.26077	0.29634	0.35643	0.43744	0.34445	0.30396	0.20546	0.3828	0.24777	0.27098	0.2667	0.29512	0.2675	0.33077	0.26731
658.61	0.44238	0.35403	0.23407	0.31513	0.47963	0.3867	0.39249	0.25981	0.49408	0.42296	0.36801	0.49867	0.35888	0.351	0.454	0.43296	0.61347	0.53348	0.40385	0.74484	0.39717	0.26198	0.29304	0.35193	0.43381	0.33882	0.30692	0.20731	0.39023	0.24106	0.27243	0.2688	0.30131	0.27681	0.34225	0.26923
659.62	0.44811	0.35432	0.23698	0.32101	0.48009	0.38545	0.39612	0.26766	0.49524	0.43099	0.37103	0.50917	0.34095	0.32092	0.43859	0.45217	0.62909	0.55423	0.4144	0.74578	0.37854	0.25264	0.29308	0.35339	0.44443	0.33321	0.30723	0.21802	0.38893	0.2486	0.28245	0.27372	0.30747	0.28465	0.35312	0.27726
660.61	0.45727	0.35187	0.22631	0.3219	0.48963	0.38675	0.40659	0.27051	0.5013	0.44903	0.37376	0.51207	0.3589	0.30902	0.40768	0.44481	0.65135	0.55639	0.42647	0.7433	0.36139	0.2549	0.28545	0.35725	0.45775	0.32665	0.29774	0.22515	0.38803	0.2479	0.28761	0.27719	0.31358	0.29856	0.35584	0.28847
661.62	0.45614	0.34719	0.23442	0.31995	0.49493	0.38698	0.42015	0.27482	0.51032	0.46199	0.37857	0.51421	0.3565	0.31417	0.4228	0.45993	0.66876	0.57319	0.43903	0.7293	0.35224	0.25037	0.29265	0.3645	0.4558	0.32524	0.29099	0.22662	0.38429	0.25565	0.29243	0.28796	0.32282	0.30223	0.3675	0.29631
662.6	0.46111	0.34643	0.23701	0.32256	0.49055	0.39359	0.42009	0.27655	0.50528	0.47068	0.37972	0.51505	0.35189	0.33151	0.43598	0.45295	0.68726	0.58524	0.45613	0.73124	0.33108	0.25235	0.29352	0.36333	0.45426	0.32976	0.28003	0.22713	0.3856	0.26466	0.29322	0.29631	0.32126	0.31234	0.37755	0.30109
663.61	0.4643	0.35101	0.24346	0.32656	0.48624	0.40581	0.41826	0.28445	0.51323	0.48284	0.38115	0.52287	0.3604	0.35316	0.43512	0.46202	0.67991	0.60833	0.45207	0.74673	0.32319	0.24296	0.29427	0.36332	0.46049	0.33331	0.27664	0.22622	0.38108	0.27852	0.29148	0.30308	0.33296	0.31918	0.38586	0.314
664.59	0.46004	0.34426	0.24345	0.32317	0.4789	0.41036	0.41703	0.2828	0.50345	0.48886	0.38258	0.51906	0.37725	0.3885	0.47231	0.44335	0.6963	0.61375	0.44889	0.73811	0.30872	0.24473	0.29546	0.36315	0.44612	0.33135	0.26596	0.21962	0.3835	0.28393	0.28677	0.3014	0.33164	0.32438	0.39268	0.32054
665.6	0.45881	0.34195	0.25209	0.31623	0.46578	0.40433	0.41428	0.27323	0.494	0.48399	0.38208	0.51477	0.37096	0.40455	0.49955	0.46123	0.70256	0.61535	0.44818	0.72859	0.30372	0.23411	0.2942	0.35538	0.4301	0.33233	0.2605	0.21477	0.3799	0.27459	0.28327	0.30363	0.33375	0.31594	0.38443	0.31881
666.59	0.45684	0.34209	0.25179	0.324	0.46351	0.40186	0.41496	0.2743	0.48062	0.48514	0.38194	0.51703	0.38762	0.40374	0.51146	0.44791	0.70693	0.58963	0.45131	0.72758	0.28623	0.23228	0.29346	0.34125	0.42677	0.33225	0.25025	0.21156	0.37741	0.27118	0.28806	0.30756	0.33039	0.32517	0.39174	0.31949
667.57	0.45042	0.34305	0.24829	0.32051	0.4577	0.39565	0.42066	0.26556	0.47515	0.4859	0.37987	0.51351	0.40095	0.43498	0.52191	0.46402	0.69219	0.56729	0.44807	0.71095	0.27961	0.23843	0.29252	0.34011	0.41383	0.3323	0.23489	0.21752	0.37564	0.26259	0.28876	0.31002	0.33904	0.33573	0.39454	0.31777
668.58	0.45196	0.33438	0.24359	0.32107	0.46663	0.38409	0.42449	0.26071	0.46416	0.48173	0.37583	0.50691	0.39947	0.42088	0.53287	0.47619	0.70391	0.53681	0.45351	0.69474	0.26502	0.23403	0.29083	0.34757	0.39436	0.32575	0.22067	0.22202	0.378	0.25553	0.29244	0.31412	0.33362	0.34633	0.3895	0.32305
669.56	0.44355	0.33048	0.23785	0.3122	0.47013	0.3798	0.42391	0.25469	0.46595	0.47459	0.37266	0.50334	0.40022	0.43358	0.53241	0.49566	0.69675	0.5089	0.46151	0.68558	0.2655	0.23304	0.29198	0.34437	0.37324	0.32104	0.20473	0.21957	0.37737	0.2488	0.2905	0.30655	0.33324	0.35825	0.38592	0.31886
670.57	0.4406	0.32689	0.23777	0.30713	0.46733	0.38236	0.41933	0.25251	0.46293	0.47362	0.36997	0.50937	0.40596	0.43823	0.55301	0.48474	0.67873	0.47982	0.44891	0.68054	0.26212	0.2367	0.29398	0.35399	0.35735	0.32343	0.19347	0.2198	0.37734	0.25531	0.28565	0.30217	0.3403	0.37225	0.38859	0.33018
671.55	0.43755	0.3196	0.24329	0.29916	0.45961	0.38107	0.41457	0.24106	0.45746	0.46479	0.3666	0.50914	0.40782	0.45806	0.57526	0.49946	0.66616	0.46319	0.44793	0.65168	0.26311	0.24096	0.30024	0.35403	0.33885	0.32116	0.18585	0.22268	0.37661	0.25428	0.28046	0.29901	0.34572	0.3897	0.38223	0.33895
672.56	0.43949	0.3098	0.24382	0.29518	0.45706	0.36672	0.4108	0.23712	0.44406	0.4501	0.35962	0.50693	0.4328	0.4393	0.5962	0.50793	0.65478	0.42785	0.44807	0.64457	0.26387	0.22648	0.30166	0.36143	0.32844	0.31808	0.17679	0.21386	0.37599	0.25197	0.27981	0.29839	0.3409	0.3927	0.36771	0.34203
673.54	0.43723	0.31086	0.24325	0.285	0.4434	0.36057	0.40874	0.22784	0.43302	0.43869	0.35331	0.50859	0.44483	0.4569	0.59791	0.50469	0.62027	0.41041	0.44663	0.60356	0.26233	0.22684	0.31014	0.35718	0.31451	0.31778	0.16551	0.20832	0.37011	0.2484	0.28025	0.28186	0.33222	0.39164	0.36045	0.34214
674.55	0.45386	0.32364	0.24813	0.28397	0.43554	0.35062	0.4047	0.22257	0.41559	0.4292	0.35392	0.50842	0.47813	0.47226	0.60876	0.49735	0.59144	0.38159	0.43731	0.5737	0.26162	0.22958	0.31328	0.36112	0.31238	0.32297	0.16297	0.21073	0.36998	0.2389	0.27487	0.27824	0.32844	0.40103	0.35465	0.34997
675.53	0.45018	0.32408	0.24185	0.27928	0.42436	0.3402	0.40528	0.21267	0.40113	0.41102	0.3459	0.49775	0.48462	0.48612	0.60821	0.48557	0.57904	0.35625	0.43994	0.53008	0.26496	0.2177	0.31877	0.35514	0.29857	0.31995	0.15118	0.20922	0.36797	0.2313	0.26946	0.26254	0.31629	0.39679	0.34529	0.34164
676.54	0.4596	0.33251	0.24218	0.27205	0.42507	0.33072	0.4038	0.20716	0.39113	0.39388	0.33828	0.49438	0.49961	0.49475	0.60832	0.46556	0.55212	0.32732	0.43096	0.52188	0.26436	0.21049	0.31074	0.36753	0.29352	0.3218	0.14459	0.20773	0.36943	0.22431	0.26423	0.25201	0.30775	0.39158	0.33243	0.33978
677.52	0.46702	0.3391	0.2441	0.26311	0.42373	0.33186	0.40074	0.20154	0.38043	0.37624	0.33294	0.4939	0.50516	0.50751	0.60452	0.45747	0.53821	0.31223	0.41554	0.48692	0.25727	0.21405	0.30942	0.36744	0.28085	0.32435	0.13949	0.20271	0.36727	0.21794	0.2579	0.2409	0.28812	0.37982	0.32255	0.34218
678.5	0.47155	0.34057	0.2424	0.26112	0.42411	0.32914	0.39794	0.19383	0.37489	0.35922	0.32981	0.48761	0.51202	0.50472	0.61656	0.42677	0.52491	0.27262	0.4014	0.46207	0.25604	0.20744	0.30636	0.37231	0.27352	0.32538	0.13392	0.20119	0.36623	0.20826	0.2536	0.23388	0.2816	0.36921	0.31262	0.33816
679.51	0.46388	0.34174	0.23639	0.26231	0.42543	0.33085	0.39693	0.19035	0.37469	0.33975	0.32446	0.48102	0.47928	0.50418	0.61801	0.42566	0.51598	0.26602	0.38663	0.43312	0.26353	0.20623	0.31256	0.37645	0.26119	0.32274	0.12609	0.20204	0.36487	0.20623	0.24688	0.22468	0.26783	0.3452	0.29719	0.32665
680.49	0.46648	0.34309	0.2381	0.27	0.42406	0.33834	0.40005	0.19135	0.37817	0.3285	0.32729	0.48217	0.46985	0.48717	0.61376	0.42723	0.48982	0.2657	0.37617	0.42024	0.26298	0.21373	0.3132	0.37489	0.25944	0.32644	0.12771	0.21055	0.36108	0.2111	0.24957	0.2225	0.26649	0.32768	0.29384	0.33166
681.5	0.46237	0.34092	0.22268	0.26413	0.41949	0.33766	0.39079	0.18335	0.3678	0.31381	0.32341	0.47288	0.44877	0.50745	0.60543	0.41395	0.4795	0.26015	0.35361	0.39545	0.25477	0.21142	0.32422	0.36208	0.23886	0.32307	0.12176	0.20847	0.355	0.20396	0.24252	0.20458	0.25079	0.30609	0.28429	0.32206
682.48	0.44699	0.3438	0.21924	0.26251	0.42629	0.33486	0.39448	0.18037	0.36172	0.30926	0.32889	0.46991	0.42584	0.48782	0.60462	0.39045	0.48915	0.25078	0.34746	0.37016	0.25613	0.20691	0.33392	0.35119	0.22404	0.31319	0.12217	0.21539	0.35363	0.20484	0.23674	0.19158	0.25346	0.29839	0.27677	0.30914
683.49	0.43244	0.34297	0.21087	0.25963	0.42128	0.33304	0.38747	0.18081	0.35801	0.30365	0.3259	0.46436	0.40069	0.48207	0.59339	0.39473	0.48453	0.26012	0.32413	0.36716	0.26902	0.22653	0.34174	0.33725	0.21302	0.30372	0.12259	0.21933	0.35107	0.20774	0.22984	0.17993	0.25907	0.28269	0.26922	0.30754
684.47	0.42861	0.33708	0.19877	0.25707	0.42271	0.33317	0.38801	0.1844	0.35602	0.29983	0.32403	0.4668	0.39293	0.47014	0.56584	0.36748	0.49078	0.25611	0.31138	0.35729	0.26052	0.23532	0.34753	0.33538	0.21066	0.2996	0.12133	0.22028	0.34553	0.2113	0.22968	0.18222	0.26117	0.27224	0.25998	0.30622
685.45	0.41925	0.3358	0.19058	0.24279	0.43711	0.32682	0.38241	0.1786	0.34626	0.29061	0.32213	0.46245	0.37999	0.46291	0.56638	0.34769	0.50448	0.24721	0.29164	0.34639	0.24923	0.24795	0.3625	0.33046	0.19854	0.28973	0.11739	0.21102	0.34756	0.20549	0.2205	0.1791	0.24594	0.264	0.24876	0.29183
686.46	0.4081	0.33713	0.18626	0.2419	0.44407	0.32656	0.39016	0.18247	0.34533	0.29106	0.32352	0.46017	0.37223	0.45324	0.55305	0.33718	0.49116	0.23611	0.29204	0.3302	0.25071	0.26302	0.3636	0.32562	0.19829	0.27639	0.11637	0.20623	0.34814	0.2069	0.22019	0.18508	0.24674	0.25019	0.22969	0.29098
687.44	0.40756	0.3359	0.17895	0.24766	0.44014	0.32772	0.39069	0.18657	0.35418	0.28188	0.31845	0.4551	0.34966	0.45726	0.54822	0.35775	0.47277	0.22955	0.28688	0.31735	0.24545	0.26733	0.3638	0.3198	0.1915	0.28025	0.11501	0.20911	0.34254	0.21274	0.22656	0.18596	0.24033	0.2356	0.22014	0.29794
688.44	0.41584	0.33051	0.17661	0.2447	0.43828	0.32546	0.40346	0.18949	0.3535	0.27522	0.31309	0.4536	0.35466	0.44424	0.54095	0.32811	0.48343	0.23334	0.29255	0.28676	0.23214	0.2675	0.34957	0.31754	0.18907	0.27446	0.11052	0.21306	0.33907	0.20995	0.22907	0.18376	0.23204	0.23284	0.19646	0.29436
689.42	0.40764	0.32836	0.1804	0.23936	0.43134	0.3124	0.40009	0.18492	0.35131	0.2697	0.30417	0.44718	0.34746	0.43029	0.53402	0.33452	0.46873	0.22156	0.29162	0.2766	0.23151	0.26252	0.34063	0.31595	0.17282	0.26455	0.10776	0.21379	0.33152	0.20638	0.2319	0.17717	0.22889	0.22184	0.18349	0.30241
690.43	0.40935	0.33199	0.18257	0.24476	0.42503	0.30925	0.40486	0.19504	0.35187	0.27646	0.29978	0.44563	0.3421	0.40697	0.51682	0.33286	0.4747	0.22292	0.29404	0.26555	0.22661	0.26087	0.33299	0.31908	0.16368	0.25736	0.10949	0.22164	0.33342	0.20611	0.23957	0.17993	0.24184	0.21684	0.16821	0.31549
691.41	0.40893	0.33424	0.1827	0.24057	0.42292	0.31377	0.40117	0.1975	0.35754	0.27046	0.29695	0.44591	0.33304	0.38198	0.50876	0.31768	0.49144	0.23451	0.29376	0.25836	0.23168	0.26077	0.33903	0.31535	0.15255	0.25989	0.10829	0.22327	0.33907	0.20849	0.24195	0.17692	0.25104	0.21255	0.16943	0.32359
692.39	0.40969	0.33441	0.18759	0.23891	0.42616	0.31625	0.40269	0.20263	0.35769	0.27995	0.29215	0.457	0.3373	0.35025	0.47217	0.27856	0.50051	0.24773	0.29396	0.25477	0.23751	0.28651	0.33375	0.3189	0.14604	0.24718	0.11296	0.22445	0.34776	0.21084	0.24209	0.17716	0.26045	0.21567	0.1598	0.32723
693.39	0.40502	0.34229	0.19207	0.23761	0.43761	0.31924	0.39556	0.20004	0.35873	0.28834	0.29373	0.46148	0.32158	0.34494	0.47132	0.28704	0.49979	0.24074	0.28979	0.25571	0.23667	0.3006	0.34787	0.3094	0.13727	0.24793	0.11887	0.22611	0.35551	0.2108	0.24992	0.18042	0.26445	0.21273	0.16093	0.33595
694.38	0.41143	0.3437	0.19288	0.23209	0.44167	0.32957	0.40062	0.20097	0.36215	0.29749	0.30088	0.46444	0.31807	0.31604	0.47227	0.25574	0.50593	0.24037	0.29295	0.24381	0.24046	0.32192	0.35897	0.29403	0.13541	0.24667	0.12612	0.22621	0.36528	0.21212	0.25752	0.17982	0.26891	0.21722	0.15964	0.34165
695.38	0.41518	0.34322	0.19028	0.22725	0.44528	0.33141	0.3945	0.19608	0.35867	0.29784	0.2971	0.46924	0.30475	0.31318	0.46883	0.23817	0.50736	0.2435	0.29119	0.23551	0.25718	0.34665	0.355	0.28057	0.12947	0.24274	0.12513	0.21918	0.36446	0.21507	0.25081	0.17842	0.27129	0.22309	0.15006	0.3413
696.36	0.42231	0.34484	0.18779	0.22692	0.44713	0.32778	0.39998	0.20508	0.35658	0.31131	0.30612	0.48093	0.3042	0.27623	0.44761	0.23351	0.50243	0.22873	0.29142	0.24341	0.25761	0.36674	0.35281	0.27852	0.13054	0.2453	0.12891	0.22497	0.36314	0.21628	0.25845	0.18349	0.26856	0.23409	0.15119	0.34705
697.34	0.42257	0.34321	0.17962	0.2242	0.44658	0.32605	0.39983	0.20685	0.35674	0.31663	0.30769	0.47083	0.30716	0.27826	0.45643	0.24853	0.50968	0.2292	0.28417	0.25094	0.26504	0.36321	0.35804	0.26664	0.13088	0.24902	0.12711	0.22589	0.36328	0.21493	0.25765	0.1822	0.26117	0.23293	0.13769	0.34598
698.34	0.41867	0.33748	0.18291	0.22635	0.4395	0.32316	0.39929	0.21916	0.35928	0.31521	0.31298	0.46594	0.30772	0.24807	0.44976	0.24375	0.50241	0.23025	0.28624	0.27121	0.28188	0.36146	0.35179	0.25287	0.12698	0.24031	0.1268	0.22032	0.35639	0.21699	0.25212	0.18835	0.2549	0.22628	0.13157	0.34431
699.32	0.41299	0.34453	0.18284	0.23056	0.44316	0.32458	0.40094	0.22862	0.36074	0.31767	0.31389	0.46795	0.30162	0.26229	0.43852	0.22825	0.51192	0.23468	0.28434	0.2813	0.30407	0.35034	0.34499	0.25456	0.12377	0.24154	0.12618	0.22034	0.35678	0.21654	0.25742	0.19398	0.25837	0.22269	0.12955	0.34642
700.33	0.40437	0.34788	0.18711	0.23467	0.44401	0.31978	0.40067	0.24024	0.37055	0.32253	0.32217	0.46893	0.29626	0.26528	0.42208	0.22335	0.51306	0.2283	0.28205	0.2983	0.31845	0.34248	0.34709	0.24137	0.12376	0.2521	0.12942	0.22548	0.35836	0.21633	0.26921	0.1982	0.255	0.22639	0.13856	0.34119
701.31	0.39825	0.33583	0.19799	0.23125	0.4435	0.31027	0.39358	0.23687	0.36869	0.32236	0.30902	0.45833	0.27239	0.25328	0.42571	0.20112	0.51268	0.23355	0.27984	0.30405	0.34173	0.34355	0.33524	0.23043	0.11496	0.24017	0.1292	0.2205	0.362	0.20787	0.26485	0.18712	0.25387	0.22286	0.11709	0.32196
702.29	0.39412	0.33588	0.20397	0.21768	0.43979	0.30572	0.38471	0.23017	0.35534	0.31689	0.30849	0.46113	0.2563	0.24916	0.42789	0.15198	0.50286	0.223	0.2821	0.30691	0.36716	0.34249	0.33039	0.22726	0.10517	0.23528	0.12515	0.2088	0.36411	0.20572	0.2583	0.18865	0.24999	0.21059	0.11368	0.31915
703.29	0.3878	0.33884	0.1981	0.2175	0.44527	0.30033	0.38344	0.22601	0.35258	0.31848	0.31004	0.46409	0.22726	0.26303	0.39369	0.15822	0.4907	0.21012	0.27512	0.29282	0.40643	0.34468	0.33282	0.23211	0.098429	0.24124	0.11858	0.21039	0.36721	0.2052	0.2507	0.18126	0.24731	0.21697	0.11281	0.31321
704.27	0.37507	0.32928	0.19937	0.20881	0.44324	0.29678	0.37687	0.21657	0.34654	0.3136	0.30682	0.45926	0.20229	0.24637	0.39001	0.15142	0.47229	0.21597	0.27055	0.29532	0.43715	0.34983	0.32722	0.21878	0.090649	0.2304	0.11368	0.20456	0.36882	0.21254	0.23335	0.1687	0.23816	0.20475	0.10052	0.29777
705.27	0.36554	0.31494	0.19559	0.19866	0.43629	0.30009	0.37596	0.20838	0.33181	0.31204	0.30274	0.45106	0.20802	0.23609	0.38618	0.14729	0.44728	0.22229	0.27401	0.3001	0.47109	0.36141	0.32439	0.22249	0.085297	0.20442	0.1114	0.19229	0.36705	0.21002	0.22352	0.15491	0.22112	0.19287	0.08648	0.29281
706.25	0.35283	0.31474	0.19535	0.205	0.44208	0.30609	0.38419	0.20328	0.32915	0.30994	0.30901	0.44781	0.20654	0.22544	0.38383	0.15871	0.44011	0.21966	0.27701	0.29535	0.51664	0.36133	0.3282	0.21703	0.080591	0.19824	0.10924	0.19059	0.36045	0.21332	0.22327	0.15733	0.21468	0.1866	0.087994	0.29751
707.23	0.34906	0.30693	0.19186	0.2153	0.44422	0.30851	0.38682	0.2058	0.33297	0.31386	0.31689	0.44763	0.20228	0.22098	0.35897	0.17726	0.42232	0.22285	0.27762	0.30043	0.55471	0.38258	0.33216	0.22149	0.078977	0.18872	0.1026	0.19563	0.35362	0.2145	0.22286	0.14718	0.2148	0.1919	0.095186	0.29966
708.23	0.34345	0.30395	0.19044	0.21559	0.43661	0.31574	0.38729	0.19942	0.32907	0.31071	0.31052	0.44639	0.20856	0.20359	0.37915	0.1793	0.41742	0.24522	0.30243	0.30964	0.57921	0.39587	0.32852	0.22224	0.074744	0.17829	0.099587	0.18777	0.35109	0.20603	0.22626	0.14034	0.21291	0.17934	0.085355	0.29523
709.21	0.34324	0.3082	0.1883	0.22428	0.44748	0.31491	0.39371	0.20638	0.32887	0.30837	0.31104	0.45235	0.22021	0.18959	0.36964	0.19789	0.41289	0.24807	0.31913	0.32723	0.60652	0.40489	0.32962	0.23655	0.076407	0.17439	0.096932	0.18361	0.3512	0.20117	0.2301	0.14111	0.21129	0.18004	0.089376	0.30382
710.21	0.34205	0.31243	0.18943	0.23573	0.45286	0.31555	0.39702	0.21157	0.32796	0.30422	0.31193	0.45101	0.22039	0.18515	0.38821	0.20328	0.41297	0.24233	0.32151	0.34258	0.62018	0.40808	0.32538	0.24144	0.073563	0.18208	0.087995	0.18426	0.3479	0.1993	0.22574	0.13898	0.20505	0.1774	0.087253	0.29185
711.19	0.3428	0.31599	0.18995	0.24205	0.44711	0.32164	0.3893	0.2164	0.33014	0.30125	0.31389	0.45351	0.22279	0.19982	0.38884	0.22587	0.40988	0.26344	0.32406	0.36391	0.61796	0.41415	0.31966	0.25171	0.076565	0.18037	0.087884	0.18321	0.34976	0.2019	0.21771	0.13694	0.19995	0.16715	0.084143	0.28966
712.17	0.34488	0.3207	0.18283	0.25016	0.454	0.33269	0.3848	0.21475	0.33545	0.29909	0.30627	0.44782	0.21612	0.19427	0.38883	0.22916	0.40148	0.27654	0.33313	0.3801	0.62802	0.40702	0.3141	0.24587	0.074193	0.17869	0.083404	0.17461	0.35006	0.19898	0.21493	0.1382	0.19321	0.16369	0.072435	0.2732
713.17	0.34553	0.31864	0.18654	0.25446	0.46181	0.33542	0.37754	0.2156	0.33733	0.3044	0.30236	0.44674	0.2237	0.20015	0.38866	0.22784	0.39795	0.25186	0.32263	0.3792	0.62368	0.40594	0.3058	0.25723	0.077102	0.17153	0.082949	0.17768	0.35099	0.20452	0.20591	0.13454	0.18543	0.16789	0.077723	0.26376
714.15	0.34469	0.31988	0.18383	0.26168	0.45702	0.34112	0.37332	0.21765	0.33291	0.30767	0.29583	0.44157	0.23719	0.22309	0.38393	0.23413	0.38391	0.25811	0.32702	0.38124	0.60025	0.40671	0.30239	0.26181	0.07979	0.16835	0.082184	0.17901	0.34355	0.20342	0.19822	0.12756	0.18039	0.1697	0.068063	0.25224
715.13	0.33906	0.32741	0.18129	0.26661	0.46313	0.33899	0.37594	0.22099	0.33284	0.30876	0.29417	0.44586	0.22257	0.25596	0.37546	0.23532	0.37933	0.25657	0.32791	0.37561	0.59379	0.3979	0.29425	0.26565	0.079958	0.16334	0.084233	0.17943	0.34722	0.20342	0.19565	0.12496	0.18439	0.16283	0.067413	0.25765
716.13	0.33772	0.32061	0.17718	0.26835	0.4642	0.33649	0.37664	0.21264	0.32911	0.30333	0.28852	0.44488	0.23347	0.25624	0.38315	0.23125	0.36862	0.24389	0.33056	0.36283	0.5787	0.38193	0.28881	0.27338	0.075261	0.15589	0.079065	0.17451	0.34058	0.20354	0.19286	0.11523	0.18372	0.15697	0.062504	0.24617
717.11	0.32945	0.32438	0.19559	0.27341	0.46981	0.33503	0.38801	0.21498	0.33148	0.30394	0.28624	0.45278	0.24455	0.25877	0.40031	0.23066	0.37434	0.23771	0.33767	0.34	0.55728	0.37024	0.28191	0.2774	0.077582	0.15345	0.085063	0.17928	0.34406	0.201	0.2037	0.10838	0.18863	0.15182	0.068429	0.24394
718.08	0.3348	0.32812	0.1971	0.27716	0.47526	0.34112	0.38447	0.221	0.32718	0.30096	0.28771	0.45706	0.25786	0.26468	0.38501	0.20449	0.37192	0.25607	0.33276	0.35086	0.53208	0.34874	0.28453	0.28539	0.081104	0.15688	0.081462	0.17157	0.34413	0.19954	0.19843	0.11105	0.18973	0.14359	0.067202	0.24822
719.09	0.33848	0.32578	0.20452	0.2873	0.4833	0.35475	0.37945	0.22331	0.3299	0.30373	0.28798	0.46119	0.24341	0.26198	0.38652	0.20857	0.37506	0.2427	0.3133	0.35551	0.51676	0.34821	0.28053	0.28124	0.075531	0.15668	0.075679	0.17111	0.34433	0.19747	0.19122	0.11369	0.18548	0.14544	0.070897	0.24144
720.06	0.35312	0.3204	0.21696	0.29215	0.48803	0.35635	0.37702	0.21483	0.33346	0.31038	0.28887	0.46407	0.27077	0.25235	0.39474	0.19862	0.38471	0.24281	0.31716	0.34984	0.50253	0.34643	0.29446	0.2832	0.081152	0.15721	0.076535	0.1695	0.34366	0.19579	0.19877	0.11594	0.18334	0.15483	0.074987	0.24158
721.06	0.35746	0.32723	0.22288	0.29579	0.49758	0.36398	0.37877	0.22616	0.33681	0.31709	0.28821	0.4691	0.28592	0.25247	0.37766	0.17729	0.39885	0.2405	0.31529	0.35665	0.48419	0.3482	0.29789	0.28484	0.085987	0.16475	0.078253	0.17099	0.34565	0.19165	0.19859	0.12412	0.18629	0.16362	0.076577	0.24777
722.04	0.36628	0.32759	0.21236	0.30352	0.50559	0.36867	0.37155	0.23465	0.3273	0.32102	0.28773	0.46572	0.30606	0.25391	0.35864	0.18885	0.39128	0.2462	0.30029	0.37368	0.45384	0.34738	0.30084	0.29608	0.088047	0.16662	0.074393	0.17157	0.34165	0.19216	0.19177	0.12695	0.18673	0.17063	0.078625	0.25105
723.02	0.35964	0.32863	0.22041	0.31356	0.51183	0.37359	0.37475	0.23423	0.33303	0.32523	0.29364	0.46533	0.31067	0.25816	0.38172	0.20969	0.38786	0.2454	0.2974	0.37906	0.42901	0.35631	0.31184	0.29227	0.091054	0.1689	0.075806	0.17631	0.33637	0.19864	0.19739	0.12504	0.18985	0.17691	0.08748	0.25351
724.02	0.35649	0.318	0.22188	0.31049	0.50936	0.36432	0.37123	0.21969	0.33094	0.32461	0.29693	0.46533	0.33266	0.25792	0.39323	0.21005	0.39117	0.2402	0.29491	0.35636	0.4093	0.34606	0.31509	0.28963	0.092403	0.16665	0.075934	0.17598	0.33708	0.19687	0.20148	0.1143	0.1918	0.16769	0.083585	0.25976
724.99	0.34936	0.32066	0.21424	0.31657	0.51074	0.38143	0.36905	0.22431	0.33237	0.32148	0.3007	0.46336	0.3121	0.24251	0.37178	0.20978	0.38635	0.24324	0.29584	0.35886	0.37601	0.33758	0.31645	0.2936	0.09256	0.16547	0.074231	0.17576	0.33752	0.20398	0.20189	0.11536	0.20132	0.16482	0.08348	0.26097
725.97	0.35121	0.32655	0.21009	0.31383	0.51305	0.38908	0.36931	0.22025	0.33042	0.33076	0.30331	0.46353	0.308	0.24303	0.38134	0.21563	0.37954	0.24479	0.29519	0.33976	0.35508	0.34261	0.32177	0.2946	0.10131	0.16826	0.069642	0.179	0.33911	0.20998	0.20671	0.10671	0.20628	0.17116	0.086913	0.26709
726.97	0.35111	0.32521	0.21972	0.30926	0.50969	0.38856	0.37042	0.21528	0.33747	0.32943	0.3077	0.4688	0.29502	0.25086	0.39124	0.20993	0.37651	0.23657	0.29931	0.33487	0.34107	0.33938	0.32519	0.2966	0.10218	0.17637	0.070444	0.17349	0.34019	0.20992	0.2069	0.105	0.21045	0.17448	0.088348	0.27653
727.95	0.35478	0.3269	0.21011	0.30221	0.51127	0.38752	0.37644	0.21383	0.3288	0.3274	0.30517	0.46872	0.29018	0.25627	0.35741	0.19582	0.38483	0.23324	0.30002	0.31926	0.32213	0.33003	0.32552	0.30166	0.10222	0.18348	0.07238	0.17745	0.34275	0.20645	0.21061	0.10607	0.21341	0.17166	0.087724	0.28186
728.92	0.35534	0.33926	0.21617	0.30533	0.51808	0.39844	0.3859	0.22648	0.33565	0.32697	0.30734	0.47232	0.27757	0.25025	0.34497	0.18074	0.37438	0.23305	0.30622	0.32355	0.30073	0.3285	0.32691	0.30945	0.10534	0.19013	0.07877	0.18431	0.3442	0.21095	0.22457	0.1191	0.22374	0.18763	0.10246	0.28706
729.92	0.36291	0.34141	0.21934	0.3058	0.52357	0.39194	0.38476	0.22509	0.33796	0.33467	0.3006	0.47983	0.29141	0.25566	0.33563	0.19492	0.36643	0.22799	0.30287	0.31831	0.28905	0.32727	0.32381	0.31072	0.11547	0.194	0.076458	0.19099	0.34555	0.2117	0.22658	0.12385	0.23353	0.19908	0.11256	0.29551
730.9	0.36296	0.33365	0.22543	0.31297	0.52122	0.39535	0.38001	0.22275	0.34468	0.33384	0.30657	0.48479	0.30229	0.25508	0.32711	0.20069	0.35742	0.22037	0.30009	0.31825	0.27639	0.31903	0.33234	0.30546	0.11834	0.1952	0.081371	0.19506	0.3477	0.20913	0.22521	0.14296	0.23475	0.21092	0.12349	0.29455
731.87	0.35782	0.33577	0.22314	0.31265	0.51555	0.39969	0.37869	0.2175	0.34132	0.33642	0.30708	0.48305	0.31298	0.25451	0.3186	0.20052	0.34299	0.22078	0.30041	0.29329	0.25732	0.32128	0.3423	0.30211	0.12587	0.19349	0.081447	0.20227	0.34248	0.21212	0.21987	0.15421	0.23871	0.20521	0.13041	0.29494
732.87	0.36652	0.34332	0.22814	0.31897	0.51935	0.40258	0.38571	0.22002	0.35896	0.33883	0.31634	0.49032	0.31479	0.24607	0.3083	0.20731	0.33695	0.21957	0.30511	0.28505	0.25249	0.31777	0.34535	0.2981	0.13801	0.19539	0.078677	0.21074	0.3476	0.21426	0.22744	0.17085	0.24478	0.2128	0.14118	0.29534
733.85	0.37906	0.33853	0.22819	0.31821	0.5235	0.39958	0.38169	0.21322	0.3565	0.34502	0.31756	0.49109	0.33473	0.24307	0.30421	0.21246	0.34864	0.22289	0.31132	0.29432	0.2429	0.31973	0.35159	0.29343	0.15529	0.20036	0.076613	0.20796	0.35051	0.21852	0.22337	0.18203	0.24617	0.21606	0.14624	0.29653
734.83	0.3681	0.33741	0.2301	0.32394	0.52014	0.40594	0.38728	0.20885	0.36008	0.34437	0.32326	0.49267	0.30046	0.24119	0.32183	0.19499	0.34133	0.23226	0.31722	0.28651	0.23183	0.31704	0.35106	0.29876	0.14638	0.20555	0.076152	0.21013	0.34773	0.22139	0.22763	0.18803	0.24159	0.21095	0.14849	0.2998
735.82	0.36994	0.3476	0.22642	0.32815	0.52219	0.40199	0.39983	0.21103	0.35699	0.34373	0.32289	0.49816	0.28747	0.23745	0.31595	0.1967	0.35044	0.23583	0.32074	0.30509	0.21633	0.31871	0.35273	0.30402	0.14662	0.20719	0.074406	0.21525	0.34818	0.23142	0.23404	0.19746	0.24752	0.20561	0.15358	0.3137
736.8	0.37417	0.35209	0.22609	0.32533	0.52682	0.39826	0.40207	0.20775	0.3641	0.3431	0.32443	0.5032	0.27835	0.23859	0.31432	0.19	0.37762	0.23079	0.31653	0.31878	0.20479	0.31255	0.34679	0.30333	0.14892	0.21042	0.074225	0.21494	0.35573	0.24018	0.23702	0.21151	0.25508	0.21402	0.15667	0.31432
737.77	0.36926	0.35327	0.22512	0.32257	0.51849	0.3968	0.39437	0.20211	0.35807	0.3498	0.31931	0.50144	0.27442	0.23823	0.3313	0.18546	0.37671	0.23786	0.31552	0.34322	0.19589	0.32013	0.34495	0.2938	0.13978	0.20524	0.070807	0.20787	0.35289	0.24412	0.24012	0.21769	0.26173	0.21443	0.15179	0.30938
738.77	0.36447	0.3641	0.22844	0.32114	0.50605	0.39729	0.40342	0.20107	0.35851	0.3551	0.31957	0.50274	0.24699	0.24668	0.34715	0.17812	0.37251	0.23946	0.31044	0.34169	0.1907	0.32129	0.35079	0.28742	0.13372	0.21032	0.066495	0.21486	0.35447	0.24802	0.25079	0.22957	0.26833	0.21553	0.15227	0.30697
739.75	0.37254	0.37483	0.2294	0.31196	0.50066	0.39037	0.4045	0.19814	0.3502	0.35324	0.31536	0.50493	0.28689	0.25569	0.33134	0.18649	0.3728	0.23421	0.30482	0.36271	0.18058	0.32082	0.35044	0.27607	0.13787	0.21655	0.071514	0.21356	0.35228	0.24968	0.25361	0.24094	0.26432	0.21628	0.15364	0.30292
740.72	0.37362	0.37378	0.2292	0.3152	0.49936	0.3897	0.39767	0.19074	0.35396	0.35301	0.31516	0.49826	0.29386	0.25459	0.33594	0.19768	0.36814	0.24093	0.3015	0.35405	0.18429	0.31328	0.35539	0.27251	0.14211	0.21347	0.074819	0.21928	0.35328	0.25071	0.26043	0.23823	0.27657	0.21389	0.15327	0.2941
741.7	0.37054	0.37244	0.22917	0.31916	0.49513	0.38742	0.39743	0.18966	0.35504	0.35466	0.31571	0.50138	0.29213	0.26324	0.34641	0.20129	0.35877	0.24732	0.30136	0.37722	0.19155	0.31466	0.36302	0.26969	0.13928	0.21571	0.076683	0.22536	0.35536	0.24692	0.27873	0.23997	0.2779	0.2187	0.16221	0.29105
742.69	0.36984	0.37597	0.23205	0.31788	0.49458	0.38881	0.40062	0.19161	0.35794	0.35366	0.30773	0.50267	0.30465	0.26627	0.34139	0.19714	0.36192	0.23906	0.30211	0.39669	0.19865	0.31	0.36227	0.26943	0.1457	0.22528	0.081946	0.22925	0.3587	0.25565	0.28176	0.2487	0.28691	0.22546	0.15752	0.29606
743.67	0.3746	0.37737	0.22329	0.31216	0.48762	0.38	0.38964	0.19093	0.36316	0.34964	0.30807	0.50321	0.32567	0.26162	0.32234	0.19086	0.37087	0.243	0.29649	0.41578	0.20749	0.30297	0.36272	0.27282	0.14888	0.22425	0.08565	0.22549	0.35949	0.25383	0.27546	0.25574	0.29914	0.23025	0.16033	0.29666
744.64	0.37832	0.37612	0.23078	0.30732	0.48617	0.38222	0.38844	0.18582	0.37398	0.34343	0.30919	0.50142	0.33411	0.26803	0.33739	0.18525	0.38715	0.2401	0.29715	0.41831	0.22201	0.2944	0.36671	0.27844	0.14805	0.2239	0.084869	0.2275	0.36612	0.25583	0.27589	0.25885	0.31689	0.22829	0.16095	0.29752
745.64	0.37852	0.37488	0.22557	0.29948	0.48358	0.36939	0.38928	0.17786	0.37121	0.34376	0.30356	0.5056	0.32682	0.2677	0.31607	0.16924	0.3882	0.23754	0.30037	0.43914	0.22567	0.29003	0.35948	0.28299	0.14097	0.23505	0.078158	0.218	0.3663	0.25327	0.28073	0.26191	0.31148	0.23857	0.15341	0.2956
746.61	0.37809	0.37997	0.22474	0.29394	0.48007	0.36754	0.39072	0.17309	0.37256	0.34097	0.3037	0.50068	0.33636	0.26194	0.3109	0.1924	0.38997	0.23558	0.30048	0.44077	0.22935	0.28279	0.35692	0.27663	0.14075	0.24114	0.076992	0.21615	0.36338	0.25423	0.27702	0.25617	0.3153	0.24471	0.14047	0.29659
747.59	0.37471	0.37502	0.22524	0.29219	0.46866	0.36215	0.39737	0.16875	0.37113	0.3387	0.30842	0.4988	0.32481	0.2663	0.31177	0.21062	0.39222	0.23315	0.3068	0.43286	0.22619	0.28079	0.35543	0.27763	0.13617	0.24336	0.079186	0.21389	0.36325	0.24709	0.28615	0.24949	0.31659	0.24564	0.141	0.29444
748.58	0.36862	0.36814	0.22754	0.29376	0.46792	0.36075	0.39788	0.16027	0.36933	0.33495	0.30432	0.49787	0.33287	0.28565	0.3146	0.23677	0.40098	0.22886	0.30668	0.43583	0.22354	0.27259	0.35597	0.2764	0.13762	0.24422	0.078885	0.21754	0.36275	0.23958	0.28685	0.23518	0.31616	0.2359	0.13236	0.29193
749.56	0.36409	0.36867	0.21735	0.29595	0.4607	0.35565	0.39483	0.17074	0.37301	0.34094	0.30452	0.49975	0.31836	0.27596	0.30259	0.26988	0.40348	0.22284	0.30417	0.44319	0.22567	0.26757	0.36195	0.27113	0.1425	0.24401	0.078313	0.21963	0.36087	0.24368	0.29101	0.23087	0.32229	0.24363	0.13034	0.29396
750.53	0.36856	0.37859	0.22447	0.29821	0.4551	0.36411	0.39333	0.18294	0.37736	0.34014	0.30504	0.50251	0.32919	0.294	0.31392	0.28284	0.40847	0.22775	0.30413	0.44645	0.22451	0.268	0.35892	0.27602	0.15281	0.25145	0.084575	0.22541	0.36038	0.25075	0.28685	0.23183	0.32838	0.23516	0.1321	0.29529
751.51	0.37094	0.38134	0.22257	0.29776	0.45501	0.36101	0.38629	0.18695	0.37202	0.34233	0.29897	0.49954	0.34537	0.29987	0.30844	0.2735	0.42504	0.21999	0.29955	0.44733	0.21891	0.26306	0.35581	0.2796	0.15513	0.24739	0.083384	0.21861	0.36053	0.24441	0.28353	0.23554	0.3249	0.22565	0.12878	0.29595
752.5	0.37594	0.38787	0.23344	0.29651	0.46019	0.36503	0.37672	0.19344	0.3799	0.34713	0.29816	0.50254	0.35434	0.30743	0.33789	0.2607	0.431	0.23002	0.2902	0.45313	0.22204	0.25375	0.35673	0.28061	0.16069	0.25216	0.088676	0.21897	0.36139	0.24887	0.27641	0.24179	0.32866	0.22994	0.12439	0.29445
753.48	0.38286	0.40305	0.23499	0.30297	0.45983	0.36593	0.38079	0.2042	0.38078	0.35576	0.30102	0.50528	0.37219	0.30112	0.3396	0.26394	0.42751	0.20994	0.29159	0.43932	0.21728	0.24991	0.35688	0.27568	0.1629	0.26169	0.09518	0.21919	0.35541	0.25383	0.28006	0.244	0.32206	0.23536	0.1294	0.29679
754.45	0.38301	0.40898	0.24219	0.3101	0.46388	0.36797	0.38873	0.19877	0.38232	0.35694	0.30294	0.50306	0.38374	0.31149	0.36888	0.28057	0.42946	0.21289	0.29457	0.42141	0.21129	0.24969	0.36126	0.27595	0.16875	0.26996	0.096262	0.22264	0.3511	0.2559	0.28104	0.24324	0.31398	0.23147	0.13265	0.29675
755.44	0.38443	0.41694	0.24887	0.30724	0.47252	0.37158	0.39519	0.20069	0.38737	0.36013	0.30563	0.50099	0.40602	0.32599	0.41351	0.30729	0.44476	0.21967	0.29477	0.4063	0.21049	0.25175	0.37171	0.26921	0.16757	0.2715	0.10254	0.21891	0.35159	0.25739	0.28369	0.24638	0.31536	0.24132	0.13723	0.30605
756.42	0.38905	0.42716	0.2612	0.30902	0.47934	0.37998	0.40231	0.21055	0.39984	0.37111	0.3067	0.50696	0.40443	0.33748	0.4353	0.33617	0.45323	0.2325	0.29807	0.39251	0.21258	0.26002	0.38463	0.27825	0.17453	0.28345	0.10901	0.22924	0.35323	0.26678	0.28564	0.24583	0.32553	0.24988	0.14829	0.32036
757.39	0.39321	0.43858	0.25697	0.31439	0.48822	0.38441	0.40824	0.2093	0.40606	0.37828	0.30562	0.50877	0.42892	0.36679	0.43359	0.37694	0.45957	0.22837	0.30122	0.36814	0.21302	0.2598	0.38275	0.28275	0.17482	0.29138	0.10803	0.23382	0.34921	0.27103	0.28545	0.23975	0.3249	0.25324	0.15705	0.33112
758.36	0.39454	0.44644	0.26525	0.31481	0.50199	0.39181	0.41522	0.21129	0.41975	0.3812	0.30596	0.50469	0.44028	0.40096	0.46615	0.39741	0.46568	0.24365	0.30428	0.34814	0.20944	0.26031	0.38143	0.28742	0.17803	0.29866	0.11014	0.23425	0.35607	0.27814	0.28806	0.25362	0.33027	0.25579	0.15719	0.341
759.36	0.40549	0.45475	0.27285	0.32055	0.51902	0.40384	0.42334	0.22764	0.42846	0.39416	0.30946	0.51217	0.44756	0.39242	0.47326	0.38665	0.47452	0.25021	0.30687	0.32869	0.21138	0.26562	0.38406	0.29341	0.18198	0.30377	0.11603	0.23437	0.36034	0.28091	0.29163	0.26918	0.34195	0.27184	0.16716	0.35672
760.33	0.40805	0.46764	0.27772	0.3243	0.52568	0.40592	0.42424	0.23412	0.43772	0.40786	0.31265	0.51311	0.43671	0.4013	0.46193	0.38366	0.46766	0.23423	0.30253	0.31799	0.212	0.27138	0.38697	0.29362	0.1841	0.30312	0.11198	0.23827	0.35929	0.27525	0.29241	0.27748	0.34308	0.27652	0.17436	0.36527
761.3	0.42	0.48212	0.28465	0.34444	0.53556	0.41059	0.43228	0.23612	0.44168	0.41733	0.32287	0.5198	0.43991	0.4025	0.45321	0.40927	0.45514	0.22802	0.29954	0.29962	0.2128	0.27256	0.38319	0.30036	0.19282	0.30855	0.11546	0.24775	0.36397	0.28513	0.29624	0.29702	0.34533	0.28427	0.17674	0.37239
762.27	0.42673	0.49535	0.28905	0.35474	0.55886	0.41925	0.44161	0.24947	0.44772	0.42694	0.33211	0.5258	0.41277	0.39621	0.46424	0.40729	0.45856	0.22343	0.29855	0.27515	0.21451	0.28414	0.38788	0.30892	0.20293	0.3146	0.12066	0.25327	0.36755	0.29157	0.29786	0.31776	0.35012	0.29357	0.19176	0.38291
763.27	0.43348	0.50322	0.29288	0.36703	0.57792	0.4376	0.44386	0.26119	0.45487	0.44001	0.3404	0.53785	0.40135	0.37905	0.44508	0.42481	0.44782	0.23024	0.30161	0.26779	0.22568	0.29558	0.39693	0.31368	0.21361	0.32673	0.12345	0.26359	0.36574	0.29717	0.29919	0.32897	0.35745	0.3058	0.20346	0.39622
764.24	0.44184	0.5195	0.29988	0.3682	0.58637	0.44223	0.44434	0.26305	0.46559	0.44818	0.34775	0.53797	0.40732	0.40199	0.44991	0.43986	0.4241	0.22334	0.28939	0.26548	0.22666	0.3065	0.3976	0.31819	0.22508	0.33893	0.12666	0.27225	0.36402	0.29418	0.29303	0.33936	0.3596	0.31084	0.20479	0.39969
765.21	0.44478	0.52241	0.30498	0.37684	0.60705	0.45376	0.45394	0.27279	0.4761	0.45179	0.35274	0.54262	0.38183	0.40357	0.4412	0.44798	0.41798	0.22923	0.29285	0.26105	0.23496	0.30554	0.39827	0.32337	0.23381	0.35299	0.12633	0.28101	0.36557	0.30291	0.29694	0.34511	0.36455	0.31042	0.21972	0.40842
766.18	0.45298	0.52351	0.30888	0.37363	0.62554	0.46271	0.46161	0.27999	0.4887	0.45564	0.35579	0.5406	0.3828	0.39616	0.44946	0.41661	0.41434	0.22175	0.30569	0.27161	0.24953	0.31705	0.40387	0.31432	0.2478	0.35682	0.12732	0.2783	0.36008	0.29688	0.30001	0.34693	0.37289	0.31417	0.2249	0.41019
767.18	0.45691	0.52873	0.3121	0.37497	0.62741	0.46473	0.46761	0.28764	0.49511	0.46471	0.36346	0.54261	0.3967	0.37976	0.43194	0.42309	0.41579	0.22613	0.31098	0.28722	0.25751	0.32981	0.4149	0.30595	0.2566	0.35852	0.12527	0.2819	0.36236	0.2965	0.30796	0.35104	0.37853	0.31873	0.2267	0.41738
768.15	0.46871	0.54569	0.32244	0.37662	0.64167	0.47003	0.47241	0.29685	0.50224	0.47318	0.36398	0.54616	0.39248	0.39202	0.45717	0.41866	0.41925	0.23412	0.31244	0.3031	0.26641	0.35135	0.41606	0.31452	0.26613	0.35852	0.12588	0.28699	0.36732	0.30386	0.31223	0.3508	0.38565	0.32765	0.23768	0.42328
769.12	0.46813	0.55493	0.33221	0.39032	0.66167	0.48207	0.47669	0.30569	0.50285	0.4831	0.37135	0.55392	0.3777	0.3685	0.45139	0.43357	0.44432	0.25397	0.32378	0.304	0.28271	0.3729	0.42258	0.3149	0.27528	0.35893	0.12798	0.29899	0.37398	0.31353	0.32263	0.3495	0.38025	0.32851	0.25478	0.42759
770.09	0.47925	0.55885	0.33618	0.40362	0.66544	0.49098	0.48314	0.30708	0.50161	0.49306	0.37701	0.5603	0.4125	0.36315	0.45965	0.43841	0.44094	0.26126	0.32381	0.29961	0.29837	0.40042	0.42692	0.31637	0.28759	0.3626	0.13363	0.30777	0.37494	0.31693	0.32358	0.36159	0.38609	0.33986	0.25811	0.42689
771.09	0.48284	0.57164	0.33999	0.4085	0.66938	0.50841	0.4791	0.31538	0.51243	0.50164	0.38146	0.56941	0.43287	0.37972	0.46204	0.44573	0.43993	0.27181	0.31126	0.29469	0.31682	0.42506	0.43852	0.32114	0.30541	0.37763	0.13343	0.31876	0.38178	0.32904	0.32292	0.35889	0.39113	0.34458	0.27465	0.43625
772.06	0.49275	0.57725	0.35378	0.41819	0.68652	0.52443	0.48408	0.32596	0.51531	0.51333	0.38652	0.57698	0.44305	0.38711	0.48237	0.44578	0.44448	0.26935	0.31033	0.2972	0.32952	0.46379	0.45624	0.33112	0.32162	0.38592	0.1367	0.32815	0.38858	0.33068	0.32715	0.36217	0.39124	0.35266	0.29277	0.44262
773.03	0.48569	0.57705	0.35175	0.42354	0.69184	0.51809	0.48713	0.32412	0.51716	0.5186	0.39257	0.57684	0.44269	0.36434	0.48166	0.43361	0.44914	0.25596	0.30144	0.29521	0.35629	0.49478	0.47377	0.32275	0.33143	0.39092	0.13732	0.32929	0.3911	0.321	0.32478	0.37346	0.3879	0.35621	0.30197	0.44199
774	0.4937	0.58187	0.35052	0.42874	0.68811	0.51911	0.4941	0.33378	0.52959	0.52541	0.39363	0.5819	0.45508	0.38053	0.47817	0.42524	0.43043	0.2449	0.30281	0.30662	0.37599	0.53321	0.48726	0.32389	0.35082	0.40169	0.13658	0.32803	0.38972	0.32211	0.33264	0.39187	0.40743	0.36971	0.31186	0.4449
774.99	0.49777	0.59239	0.35831	0.4371	0.70921	0.52713	0.49246	0.34879	0.53846	0.53138	0.40581	0.58857	0.44916	0.37537	0.46815	0.42678	0.44054	0.24338	0.30251	0.32412	0.38245	0.56781	0.5138	0.32089	0.37593	0.41281	0.13915	0.33014	0.39276	0.3256	0.34229	0.39149	0.41589	0.37662	0.32837	0.44606
775.96	0.49384	0.59755	0.35972	0.44976	0.72303	0.52429	0.49934	0.35593	0.53747	0.54052	0.41687	0.5954	0.42122	0.38239	0.45519	0.42701	0.45892	0.23511	0.30738	0.34985	0.39829	0.60336	0.52927	0.32236	0.37934	0.41503	0.14013	0.33217	0.39439	0.32286	0.35527	0.40443	0.42214	0.37832	0.34186	0.4463
776.93	0.49763	0.60638	0.36599	0.45436	0.72148	0.52942	0.50112	0.35308	0.55304	0.54617	0.42113	0.59998	0.40215	0.37066	0.44941	0.40957	0.46774	0.24265	0.30477	0.35995	0.41635	0.63678	0.54467	0.3192	0.39719	0.41996	0.14771	0.33106	0.3921	0.33007	0.35719	0.41023	0.43421	0.38345	0.34995	0.44922
777.9	0.50657	0.61175	0.37864	0.4634	0.72526	0.54681	0.50465	0.36108	0.56336	0.56002	0.42857	0.6109	0.38604	0.38948	0.44739	0.4022	0.48034	0.2509	0.31481	0.37442	0.42216	0.68812	0.55132	0.32464	0.40877	0.42432	0.14943	0.32958	0.39319	0.34823	0.36447	0.41024	0.44102	0.38517	0.35629	0.45647
778.89	0.50394	0.61757	0.38285	0.47209	0.74505	0.55517	0.50629	0.36136	0.5666	0.57043	0.43504	0.61625	0.38287	0.41354	0.42415	0.39219	0.50912	0.25693	0.31291	0.38744	0.42763	0.73002	0.5646	0.32479	0.41221	0.42869	0.14874	0.33125	0.3998	0.35631	0.36093	0.39839	0.43907	0.38732	0.36282	0.4652
779.86	0.50408	0.62334	0.38597	0.47409	0.73909	0.55987	0.50387	0.36138	0.57731	0.58233	0.43737	0.62049	0.37323	0.42374	0.42457	0.3716	0.51571	0.25286	0.32	0.38892	0.42727	0.77648	0.57372	0.33354	0.41738	0.42586	0.14492	0.32729	0.39866	0.3624	0.3537	0.40206	0.43904	0.39569	0.36313	0.47549
780.83	0.51662	0.63181	0.39162	0.48841	0.73904	0.57082	0.51489	0.37366	0.58605	0.59884	0.44172	0.62948	0.37412	0.42663	0.42466	0.36589	0.52678	0.26622	0.33767	0.381	0.40313	0.82546	0.57649	0.33543	0.43389	0.43271	0.14962	0.33186	0.39879	0.3758	0.3667	0.40092	0.44426	0.41115	0.36979	0.48279
781.8	0.51659	0.63678	0.39262	0.50721	0.73945	0.57967	0.5159	0.37757	0.5949	0.60524	0.44892	0.6361	0.38222	0.43982	0.4161	0.39041	0.52192	0.27808	0.34587	0.39191	0.39289	0.85879	0.57798	0.3307	0.44301	0.43937	0.14667	0.33901	0.3981	0.38415	0.37803	0.39722	0.45276	0.41611	0.36961	0.48585
782.8	0.52409	0.64569	0.38984	0.52121	0.74846	0.58971	0.52053	0.38072	0.60897	0.61374	0.45776	0.64452	0.3966	0.43128	0.40982	0.39445	0.52486	0.29598	0.35144	0.40149	0.37904	0.8758	0.59231	0.33308	0.45479	0.44585	0.15234	0.34404	0.40045	0.39053	0.38311	0.39591	0.46219	0.4299	0.37893	0.49747
783.77	0.53872	0.65313	0.40029	0.53129	0.75001	0.60722	0.52443	0.39316	0.62041	0.62932	0.47233	0.65103	0.39045	0.40343	0.43617	0.37618	0.5226	0.29645	0.37093	0.42301	0.36264	0.89436	0.59549	0.33951	0.46928	0.45471	0.15947	0.34364	0.39532	0.39454	0.39397	0.40512	0.47162	0.43828	0.37586	0.50264
784.73	0.53899	0.66525	0.40747	0.54505	0.75684	0.6178	0.53427	0.4048	0.64012	0.643	0.47997	0.65478	0.38891	0.4155	0.43152	0.39343	0.54573	0.31644	0.37538	0.44757	0.36114	0.90236	0.59704	0.33578	0.47042	0.46764	0.16382	0.34936	0.4041	0.39888	0.4081	0.40515	0.48279	0.44368	0.37751	0.50579
785.7	0.54163	0.67325	0.41872	0.54579	0.77056	0.62886	0.53579	0.40585	0.66023	0.6494	0.49257	0.6554	0.39181	0.40151	0.44417	0.39251	0.54868	0.32354	0.37402	0.47095	0.36433	0.90991	0.6048	0.33825	0.47432	0.46494	0.16407	0.34942	0.40871	0.40494	0.39476	0.40853	0.48308	0.44617	0.37068	0.51013
786.67	0.54954	0.68496	0.42718	0.55628	0.78479	0.6333	0.54613	0.41803	0.67782	0.66498	0.51395	0.66123	0.39064	0.4042	0.45991	0.39671	0.56591	0.31215	0.38578	0.49062	0.35888	0.923	0.61431	0.3489	0.4722	0.47039	0.16862	0.35308	0.4134	0.41031	0.4039	0.40697	0.4911	0.45332	0.38366	0.52467
787.66	0.54854	0.69165	0.44338	0.56585	0.79271	0.63775	0.55722	0.4295	0.69064	0.6774	0.52921	0.66262	0.36448	0.42319	0.46324	0.40835	0.57548	0.30368	0.39714	0.49345	0.35262	0.92184	0.61198	0.35516	0.47224	0.48045	0.16955	0.3589	0.41936	0.4087	0.41589	0.40267	0.49635	0.4573	0.38388	0.53437
788.63	0.55523	0.70979	0.44694	0.57696	0.79926	0.64301	0.57218	0.43035	0.70697	0.67848	0.54289	0.67133	0.38642	0.4656	0.46984	0.45649	0.58363	0.31868	0.40261	0.50026	0.35079	0.90695	0.61465	0.34556	0.47121	0.49041	0.17379	0.36749	0.43112	0.42331	0.42003	0.39862	0.50035	0.46197	0.39472	0.54297
789.6	0.57067	0.71844	0.4525	0.58572	0.80925	0.65052	0.58601	0.44134	0.71629	0.68465	0.5542	0.68026	0.39873	0.47653	0.50956	0.4749	0.59473	0.31032	0.41134	0.49991	0.34922	0.89951	0.6092	0.34331	0.47284	0.49474	0.18311	0.37382	0.44032	0.43234	0.42459	0.40222	0.49893	0.46764	0.39935	0.55219
790.57	0.58171	0.72663	0.4608	0.603	0.80885	0.66153	0.60057	0.44829	0.73154	0.69095	0.56684	0.69271	0.39291	0.4972	0.51859	0.49528	0.59662	0.31382	0.42126	0.48472	0.3465	0.88667	0.60368	0.34164	0.46754	0.5077	0.19137	0.37255	0.44567	0.44019	0.43819	0.40087	0.51325	0.4743	0.41392	0.56651
791.54	0.59304	0.73628	0.47163	0.60692	0.81425	0.6747	0.61123	0.46187	0.73763	0.69646	0.57669	0.69782	0.42814	0.52517	0.52241	0.49617	0.59285	0.3379	0.4299	0.47655	0.33884	0.86823	0.59731	0.34766	0.46658	0.51411	0.19874	0.37077	0.45217	0.45078	0.43324	0.40538	0.51572	0.48164	0.41434	0.57314
792.53	0.60594	0.75247	0.48025	0.61905	0.8247	0.68194	0.62496	0.47201	0.75891	0.69806	0.58641	0.70967	0.45468	0.53965	0.544	0.51853	0.58637	0.35221	0.43973	0.48349	0.33958	0.84742	0.59326	0.34525	0.46863	0.51807	0.21001	0.37171	0.45284	0.46889	0.44464	0.41832	0.52647	0.48811	0.42048	0.57059
793.5	0.61657	0.75618	0.48882	0.62352	0.83354	0.68887	0.63121	0.49034	0.77679	0.70408	0.58852	0.71207	0.44514	0.54551	0.57179	0.5214	0.59629	0.36047	0.44971	0.48871	0.33826	0.8331	0.58878	0.35193	0.46446	0.52022	0.21356	0.37496	0.45407	0.47373	0.46127	0.42654	0.52943	0.4831	0.42663	0.57726
794.47	0.62836	0.76999	0.49444	0.6279	0.8383	0.69256	0.64287	0.49265	0.79824	0.70926	0.5963	0.72021	0.46814	0.56579	0.57363	0.52938	0.5793	0.36804	0.46057	0.4946	0.32904	0.82084	0.5692	0.36001	0.46631	0.52536	0.22168	0.37853	0.45051	0.48417	0.4766	0.42445	0.54191	0.49429	0.42397	0.58846
795.43	0.63651	0.78277	0.49299	0.62875	0.85293	0.68824	0.64858	0.50597	0.81256	0.71118	0.60039	0.72387	0.50595	0.59056	0.61104	0.54727	0.58357	0.37724	0.46744	0.50791	0.32311	0.79182	0.56232	0.36826	0.46781	0.53225	0.22991	0.38818	0.45895	0.49111	0.49834	0.42553	0.54759	0.49741	0.4288	0.59311
796.4	0.64529	0.79091	0.48922	0.63909	0.86951	0.69102	0.65781	0.51179	0.83056	0.70713	0.6021	0.7317	0.51137	0.58592	0.61304	0.59341	0.58535	0.37831	0.47836	0.51194	0.32937	0.76332	0.55126	0.3632	0.47202	0.53493	0.23409	0.39571	0.46642	0.50632	0.5167	0.43557	0.55049	0.49736	0.43238	0.59537
797.39	0.65956	0.79052	0.48672	0.63816	0.87238	0.69094	0.66481	0.52208	0.83733	0.71277	0.60287	0.73598	0.54435	0.58895	0.61568	0.61328	0.59812	0.3803	0.47997	0.51769	0.32978	0.74411	0.54211	0.35971	0.47796	0.53955	0.23444	0.40757	0.47288	0.51085	0.52143	0.43577	0.55308	0.50086	0.43532	0.60506
798.36	0.66284	0.79351	0.48268	0.64396	0.87542	0.685	0.66493	0.52024	0.8436	0.71267	0.61243	0.74072	0.57547	0.59892	0.61685	0.62125	0.59743	0.37811	0.47553	0.51097	0.32806	0.72335	0.53048	0.36572	0.47784	0.5373	0.24459	0.41017	0.4813	0.51871	0.52605	0.43448	0.56754	0.51267	0.43607	0.61268
799.33	0.66438	0.80693	0.49505	0.65354	0.88706	0.69381	0.66643	0.52881	0.84225	0.72101	0.61983	0.74902	0.56663	0.61243	0.63694	0.63334	0.62614	0.39417	0.47148	0.52627	0.34033	0.70228	0.54408	0.37016	0.48287	0.54955	0.25517	0.41918	0.4915	0.54214	0.52966	0.44926	0.57328	0.51666	0.46298	0.61961
800.29	0.67488	0.8082	0.50267	0.66071	0.88941	0.70179	0.67259	0.5337	0.84869	0.72432	0.62413	0.75245	0.57647	0.61752	0.6275	0.63997	0.62923	0.4007	0.47928	0.53546	0.34634	0.69066	0.54689	0.36882	0.48677	0.55511	0.25829	0.42002	0.49289	0.5609	0.53504	0.46845	0.57759	0.52337	0.47001	0.6286
801.26	0.68574	0.8094	0.51113	0.65885	0.88843	0.70058	0.67886	0.54017	0.84839	0.73223	0.62336	0.75983	0.58186	0.62691	0.65117	0.64264	0.63008	0.40199	0.48063	0.55021	0.35161	0.68103	0.54469	0.37218	0.49022	0.56006	0.26142	0.42884	0.49566	0.56645	0.54816	0.48175	0.58611	0.5394	0.48724	0.64439
802.23	0.693	0.81218	0.51548	0.66455	0.89335	0.70879	0.67685	0.53503	0.84233	0.73092	0.62309	0.75953	0.57097	0.62955	0.67582	0.64712	0.6438	0.41643	0.48739	0.55384	0.35738	0.66719	0.54755	0.37976	0.48847	0.5596	0.26861	0.43508	0.50001	0.58177	0.56116	0.49404	0.59036	0.54761	0.5017	0.65135
803.22	0.69719	0.81145	0.52257	0.6655	0.89667	0.70698	0.67722	0.5382	0.83765	0.7309	0.619	0.76258	0.56191	0.62825	0.68234	0.68265	0.65161	0.43563	0.4853	0.56673	0.36455	0.65658	0.56028	0.3904	0.49105	0.56047	0.27482	0.44426	0.50346	0.59414	0.56321	0.5074	0.59431	0.55339	0.51553	0.66249
804.18	0.71047	0.80145	0.52296	0.67339	0.88846	0.70506	0.67908	0.54153	0.83675	0.72095	0.62042	0.75787	0.58541	0.61121	0.69131	0.69587	0.63451	0.43634	0.49937	0.56889	0.37698	0.6338	0.56222	0.38707	0.49109	0.55712	0.27585	0.45156	0.50471	0.5991	0.57579	0.51779	0.609	0.55687	0.51735	0.66742
805.15	0.71182	0.80826	0.53754	0.68153	0.89624	0.70756	0.68	0.53774	0.82368	0.71068	0.61736	0.76181	0.57487	0.62732	0.70892	0.73503	0.64574	0.44682	0.49982	0.58245	0.38226	0.61226	0.56288	0.39762	0.4922	0.56452	0.28792	0.46871	0.50896	0.60158	0.57962	0.52108	0.61874	0.56886	0.52005	0.67446
806.12	0.71021	0.80185	0.54684	0.68074	0.89531	0.70257	0.67135	0.53216	0.82102	0.7045	0.60823	0.75898	0.57874	0.63201	0.72522	0.72974	0.66253	0.45545	0.49231	0.60396	0.39329	0.59485	0.55986	0.40916	0.48897	0.56756	0.29745	0.47508	0.51333	0.60922	0.57727	0.52491	0.62515	0.57457	0.5132	0.67288
807.08	0.71648	0.80242	0.55335	0.68438	0.89936	0.70586	0.67282	0.53544	0.82012	0.69654	0.60832	0.75695	0.61332	0.65167	0.71263	0.74426	0.66526	0.46744	0.49689	0.62201	0.40597	0.58357	0.55839	0.42616	0.49084	0.578	0.29965	0.48371	0.52057	0.62191	0.57795	0.53089	0.63427	0.58456	0.51477	0.67475
808.07	0.72558	0.80395	0.56191	0.68833	0.90244	0.71421	0.67483	0.54114	0.82612	0.69707	0.60538	0.75752	0.64289	0.66009	0.72076	0.71962	0.67272	0.47292	0.51237	0.64829	0.42442	0.57153	0.555	0.42455	0.49511	0.59123	0.29982	0.48782	0.52531	0.629	0.58493	0.53998	0.64889	0.60107	0.51614	0.67315
809.04	0.72576	0.80033	0.56414	0.6785	0.91336	0.71863	0.6698	0.54291	0.82111	0.69797	0.59871	0.76368	0.64212	0.66233	0.71697	0.70456	0.69293	0.49002	0.51781	0.67323	0.4348	0.5716	0.55542	0.437	0.49591	0.59564	0.30139	0.49087	0.5304	0.63605	0.59214	0.5483	0.64929	0.61025	0.52186	0.67705
810	0.72275	0.79127	0.55804	0.67249	0.90209	0.72283	0.66234	0.54688	0.82251	0.6982	0.59289	0.75564	0.6678	0.63813	0.71415	0.70452	0.68704	0.5055	0.51847	0.69353	0.45283	0.56266	0.55737	0.43894	0.49002	0.59084	0.29395	0.49764	0.53199	0.64502	0.59263	0.55023	0.65019	0.607	0.52903	0.67574
810.97	0.72222	0.79783	0.55646	0.68144	0.90516	0.73294	0.65801	0.55064	0.82319	0.69718	0.59293	0.75384	0.65296	0.64092	0.69893	0.71868	0.68966	0.51377	0.52614	0.69155	0.46295	0.55541	0.56595	0.44138	0.49147	0.59826	0.29591	0.5029	0.53776	0.64443	0.5908	0.55419	0.66077	0.6148	0.53197	0.67441
811.93	0.70987	0.80156	0.55383	0.6769	0.90019	0.72814	0.6565	0.55018	0.81012	0.69796	0.58319	0.75452	0.62776	0.61316	0.71731	0.73119	0.68731	0.50926	0.52758	0.70866	0.46444	0.5452	0.57127	0.44043	0.48425	0.59734	0.29823	0.50382	0.53605	0.63014	0.59253	0.55726	0.6598	0.62315	0.5285	0.6791
812.9	0.70048	0.79834	0.55141	0.67634	0.90273	0.7348	0.65123	0.5453	0.79441	0.69609	0.57729	0.75494	0.61715	0.58071	0.70109	0.74864	0.68331	0.51148	0.52719	0.7076	0.46535	0.53734	0.56981	0.44989	0.48881	0.59328	0.29782	0.50367	0.5351	0.62568	0.59598	0.55526	0.6545	0.63337	0.52622	0.68647
813.87	0.69827	0.80301	0.54667	0.67671	0.90469	0.73634	0.65378	0.54538	0.78797	0.69272	0.56979	0.75041	0.63521	0.59097	0.69661	0.76856	0.67706	0.50801	0.526	0.7068	0.46017	0.52963	0.57124	0.45902	0.49342	0.5979	0.29303	0.50676	0.53572	0.61526	0.59075	0.55995	0.65834	0.64146	0.51879	0.68712
814.85	0.69263	0.81224	0.54804	0.67273	0.90849	0.73907	0.65187	0.54379	0.77561	0.69107	0.55604	0.75186	0.61368	0.60741	0.70126	0.75477	0.68983	0.5114	0.53435	0.7117	0.46955	0.52641	0.56765	0.46914	0.49288	0.60195	0.29547	0.50076	0.53903	0.60387	0.59111	0.57527	0.65322	0.64912	0.50721	0.69039
815.82	0.68994	0.81456	0.54504	0.66624	0.91331	0.74808	0.65477	0.54214	0.76362	0.68704	0.55349	0.74711	0.63154	0.61204	0.70737	0.74031	0.68984	0.53431	0.5489	0.7451	0.47301	0.52149	0.56475	0.47281	0.48866	0.60755	0.29042	0.50024	0.54025	0.60074	0.59972	0.58373	0.64833	0.64628	0.51159	0.69453
816.78	0.69049	0.81417	0.54851	0.6696	0.90964	0.75898	0.65014	0.54216	0.76211	0.68067	0.55507	0.75085	0.66031	0.65113	0.70482	0.73113	0.70106	0.54723	0.55254	0.76139	0.48338	0.52262	0.57024	0.47639	0.4901	0.61324	0.28669	0.49423	0.53931	0.60228	0.6009	0.58341	0.65859	0.6379	0.51799	0.7021
817.75	0.7025	0.81962	0.55093	0.67005	0.90688	0.76437	0.65839	0.54434	0.76109	0.67513	0.55583	0.75003	0.67465	0.67561	0.69525	0.72309	0.7013	0.54864	0.56302	0.78814	0.48881	0.51437	0.57486	0.48071	0.48112	0.62248	0.28803	0.49698	0.5392	0.6043	0.59863	0.59503	0.65764	0.621	0.51715	0.69754
818.71	0.69713	0.81941	0.54917	0.67054	0.90636	0.76148	0.65628	0.53988	0.76461	0.67299	0.55229	0.75002	0.65845	0.66935	0.69677	0.72181	0.70497	0.54784	0.56251	0.80123	0.49581	0.51489	0.57426	0.4766	0.46811	0.61629	0.29028	0.49405	0.54122	0.60083	0.59605	0.58826	0.66448	0.61216	0.51561	0.69508
819.68	0.70936	0.80756	0.53961	0.67048	0.89929	0.75019	0.65219	0.53423	0.76786	0.67607	0.55774	0.74396	0.67628	0.65372	0.69567	0.72268	0.69115	0.53645	0.56055	0.8126	0.49374	0.5188	0.5819	0.47481	0.46857	0.61167	0.28389	0.49039	0.5347	0.60182	0.59353	0.58006	0.67311	0.60985	0.51634	0.68916
820.64	0.71354	0.80553	0.534	0.6726	0.8905	0.74492	0.6535	0.52598	0.77099	0.67504	0.55901	0.74785	0.66321	0.64389	0.68118	0.73361	0.68371	0.52519	0.55302	0.80526	0.49045	0.51333	0.59115	0.4792	0.47141	0.60254	0.27982	0.48916	0.53082	0.60705	0.58411	0.57426	0.67209	0.60871	0.51448	0.6939
821.63	0.71708	0.80257	0.53166	0.66634	0.89438	0.73857	0.6553	0.52097	0.77791	0.67913	0.55977	0.74289	0.65384	0.62469	0.68218	0.72553	0.68453	0.51566	0.55392	0.80018	0.47999	0.50792	0.58989	0.47947	0.47369	0.60236	0.27898	0.48853	0.53407	0.60191	0.57902	0.57245	0.66525	0.60515	0.50364	0.6879
822.59	0.71829	0.7909	0.52547	0.66443	0.89407	0.72871	0.64407	0.52028	0.78307	0.67547	0.55156	0.73362	0.64833	0.60753	0.71059	0.72736	0.68724	0.51439	0.55243	0.79641	0.48269	0.5158	0.58812	0.46253	0.47841	0.59871	0.2781	0.49108	0.53221	0.59912	0.57982	0.56665	0.67176	0.60344	0.50014	0.68534
823.56	0.72002	0.7913	0.5247	0.66357	0.88859	0.72757	0.64146	0.51445	0.77781	0.66701	0.55003	0.7282	0.64838	0.61661	0.69754	0.73826	0.69833	0.5166	0.54917	0.80019	0.47791	0.50219	0.58873	0.46419	0.48639	0.60421	0.27515	0.4868	0.53101	0.59446	0.57347	0.56436	0.65744	0.5937	0.49086	0.69132
824.52	0.71369	0.79191	0.52571	0.66501	0.88923	0.72679	0.6439	0.51947	0.77802	0.66819	0.5528	0.72729	0.63935	0.61762	0.68318	0.72502	0.70493	0.51324	0.55005	0.81762	0.47749	0.49913	0.59279	0.45635	0.49399	0.60907	0.27779	0.48335	0.53258	0.59026	0.57188	0.5693	0.66015	0.59408	0.49049	0.69914
825.49	0.71338	0.79148	0.52319	0.66634	0.89103	0.72375	0.64491	0.52271	0.7727	0.65994	0.54954	0.71927	0.6366	0.63511	0.69524	0.7131	0.72062	0.51196	0.55355	0.82271	0.47105	0.50543	0.59331	0.44999	0.49445	0.60989	0.27336	0.47523	0.53183	0.58214	0.57717	0.56909	0.65916	0.58389	0.48447	0.69323
826.45	0.71526	0.78844	0.5145	0.6694	0.88696	0.71855	0.63818	0.52378	0.77286	0.65589	0.54258	0.71434	0.63809	0.6243	0.68445	0.70017	0.7082	0.52207	0.55139	0.81917	0.474	0.50995	0.59199	0.45288	0.49599	0.60445	0.26827	0.46546	0.52911	0.58052	0.572	0.57284	0.65704	0.58271	0.48492	0.69479
827.41	0.70411	0.79183	0.50528	0.672	0.87544	0.71356	0.64374	0.51044	0.76983	0.65751	0.54676	0.71378	0.6209	0.64046	0.66597	0.69434	0.7129	0.52474	0.55208	0.80662	0.46533	0.51019	0.60031	0.46362	0.49068	0.5963	0.25869	0.45955	0.53029	0.57722	0.56367	0.56834	0.64874	0.585	0.48184	0.70216
828.4	0.70661	0.78526	0.50507	0.67613	0.86431	0.71555	0.64126	0.51427	0.76955	0.66183	0.545	0.71325	0.627	0.63694	0.66413	0.66734	0.6974	0.5302	0.54831	0.8142	0.46745	0.5336	0.60489	0.46287	0.49118	0.59089	0.25141	0.45705	0.52785	0.58648	0.562	0.5725	0.65737	0.59249	0.47977	0.70322
829.36	0.70112	0.78697	0.50042	0.67974	0.86527	0.71813	0.64612	0.5122	0.76542	0.64689	0.54117	0.71658	0.61256	0.66489	0.66408	0.68362	0.70292	0.53926	0.54652	0.79951	0.46504	0.53994	0.60275	0.4708	0.48356	0.58789	0.2487	0.45989	0.53124	0.58612	0.54985	0.56562	0.64744	0.57836	0.46838	0.70287
830.33	0.69916	0.77991	0.49693	0.67599	0.86199	0.71408	0.64424	0.5057	0.76814	0.65241	0.53798	0.71351	0.62124	0.65293	0.66418	0.68998	0.71292	0.54053	0.54624	0.77023	0.46559	0.55344	0.60427	0.47467	0.48531	0.58136	0.24943	0.46088	0.5335	0.58308	0.5424	0.56387	0.64344	0.58068	0.4575	0.70138
831.29	0.69492	0.77803	0.49712	0.67351	0.84533	0.70809	0.64612	0.49942	0.76213	0.64748	0.53733	0.70934	0.60901	0.65669	0.67063	0.68987	0.72422	0.53239	0.53878	0.76559	0.46704	0.55719	0.61057	0.47019	0.48547	0.5735	0.25109	0.46399	0.53051	0.58243	0.53761	0.56592	0.64462	0.57168	0.44666	0.70177
832.25	0.69803	0.77403	0.50047	0.67766	0.84404	0.70898	0.64488	0.50117	0.76177	0.64641	0.54017	0.71009	0.62322	0.66738	0.65946	0.69372	0.72229	0.52598	0.52941	0.75856	0.46265	0.57532	0.61601	0.47488	0.49179	0.58273	0.2536	0.4628	0.53064	0.57856	0.5384	0.56446	0.64628	0.57075	0.44777	0.69606
833.22	0.69627	0.76923	0.49654	0.67613	0.84142	0.69995	0.64873	0.48711	0.7522	0.6422	0.54584	0.70503	0.61541	0.67132	0.66818	0.69624	0.72165	0.52504	0.5416	0.72659	0.45438	0.57824	0.61996	0.47535	0.4982	0.58172	0.25991	0.45995	0.52912	0.57114	0.53491	0.55988	0.63545	0.55838	0.44416	0.69342
834.18	0.69769	0.75566	0.49334	0.66919	0.82905	0.68996	0.64649	0.47871	0.74826	0.64093	0.54587	0.69403	0.64329	0.6552	0.6808	0.67495	0.73188	0.51979	0.54152	0.70522	0.45187	0.5954	0.61981	0.47293	0.51005	0.57751	0.25938	0.45046	0.52126	0.5643	0.53421	0.55871	0.63252	0.56513	0.44155	0.68071
835.14	0.70165	0.7571	0.49467	0.6718	0.8134	0.68119	0.64241	0.48229	0.74103	0.63457	0.54788	0.69505	0.66247	0.69716	0.68199	0.68668	0.71481	0.51652	0.53419	0.71062	0.45306	0.60377	0.62613	0.47736	0.52196	0.59104	0.26436	0.44912	0.51439	0.56046	0.53076	0.55849	0.62434	0.55305	0.4307	0.67707
836.11	0.70554	0.75264	0.4903	0.67562	0.8153	0.68231	0.63957	0.49164	0.73446	0.6337	0.55319	0.6956	0.67775	0.72187	0.68757	0.71344	0.70838	0.52266	0.53592	0.70276	0.44932	0.62519	0.63159	0.48625	0.53421	0.59943	0.26781	0.45723	0.51197	0.56284	0.52743	0.5618	0.61546	0.55046	0.42971	0.67207
837.09	0.70491	0.75461	0.48666	0.6655	0.79722	0.68235	0.63757	0.49299	0.72711	0.62904	0.55145	0.69121	0.681	0.73101	0.71011	0.71326	0.71422	0.52775	0.53057	0.6929	0.45198	0.64158	0.63154	0.4877	0.54202	0.59667	0.26873	0.45187	0.50841	0.56409	0.5182	0.56427	0.60354	0.54048	0.41734	0.66458
838.05	0.6982	0.74712	0.48028	0.66415	0.78947	0.67921	0.63536	0.50277	0.72448	0.62228	0.54504	0.6877	0.69238	0.73884	0.71894	0.72859	0.72276	0.53225	0.51875	0.69403	0.4465	0.65996	0.63203	0.49625	0.53411	0.60351	0.26641	0.45102	0.50426	0.5598	0.50885	0.57067	0.59193	0.53818	0.40999	0.65743
839.01	0.69622	0.74046	0.47858	0.66402	0.7906	0.68945	0.62904	0.51189	0.72578	0.62903	0.54841	0.6962	0.69154	0.75509	0.7129	0.75365	0.70805	0.54524	0.51051	0.68931	0.43739	0.68151	0.63936	0.50794	0.53577	0.60897	0.27002	0.45699	0.50252	0.56409	0.50829	0.57599	0.58524	0.53488	0.4103	0.65464
839.98	0.68867	0.72892	0.48098	0.66239	0.78758	0.69839	0.62827	0.51291	0.72176	0.6297	0.5473	0.69834	0.68608	0.73386	0.7328	0.74863	0.71375	0.553	0.50091	0.68074	0.43067	0.69854	0.64603	0.5212	0.53768	0.60408	0.27238	0.45511	0.50093	0.56278	0.49844	0.57724	0.5838	0.53144	0.41765	0.65364
840.94	0.68354	0.72747	0.48617	0.65678	0.78961	0.69968	0.6312	0.51975	0.72354	0.6327	0.54833	0.70607	0.69225	0.73641	0.74077	0.71897	0.72394	0.54808	0.49759	0.67495	0.42237	0.71808	0.65565	0.52991	0.53788	0.6013	0.2722	0.44632	0.50288	0.55588	0.49912	0.57604	0.58184	0.52743	0.42078	0.65664
841.9	0.67475	0.7251	0.48746	0.66061	0.8027	0.70268	0.63215	0.52907	0.72861	0.64278	0.54458	0.71375	0.68048	0.73934	0.74711	0.73143	0.72503	0.55014	0.49498	0.6812	0.42914	0.73709	0.66216	0.53464	0.54129	0.60259	0.27425	0.45075	0.50496	0.55176	0.49889	0.58188	0.58544	0.5221	0.42919	0.65931
842.86	0.68229	0.72462	0.49158	0.66397	0.80305	0.70993	0.6332	0.53121	0.73334	0.65364	0.54983	0.7277	0.66333	0.74131	0.74723	0.73264	0.72694	0.55044	0.48726	0.66557	0.43376	0.7569	0.67267	0.54012	0.5609	0.59888	0.2777	0.45268	0.50554	0.55918	0.50704	0.58103	0.5965	0.5198	0.4396	0.66005
843.82	0.68304	0.73932	0.49364	0.66875	0.80482	0.70914	0.64241	0.53231	0.73598	0.66374	0.55628	0.73583	0.66301	0.74121	0.74586	0.72673	0.73995	0.53912	0.49243	0.65351	0.4434	0.77973	0.68246	0.53897	0.56556	0.60393	0.27752	0.45258	0.5101	0.56433	0.5062	0.60137	0.60286	0.51924	0.45295	0.66732
844.79	0.67886	0.74761	0.48684	0.66984	0.80739	0.7098	0.65078	0.5414	0.73801	0.67248	0.56319	0.7448	0.66064	0.75535	0.72083	0.7246	0.73712	0.53919	0.49496	0.65151	0.44192	0.80314	0.69541	0.52873	0.56628	0.6085	0.27059	0.45579	0.51037	0.5706	0.51468	0.61185	0.60042	0.52425	0.46454	0.67195
845.75	0.68255	0.74725	0.47897	0.68033	0.81191	0.71831	0.65855	0.54477	0.74721	0.6842	0.56748	0.75403	0.6577	0.75617	0.68012	0.73419	0.72295	0.54623	0.50456	0.6499	0.45542	0.81931	0.70926	0.52146	0.5702	0.62121	0.26904	0.46434	0.50922	0.58122	0.51847	0.62281	0.6101	0.52583	0.47261	0.67568
846.71	0.69191	0.75054	0.47822	0.68708	0.81303	0.72971	0.66711	0.55417	0.74907	0.68378	0.57193	0.75572	0.67954	0.77365	0.66566	0.72079	0.7226	0.55094	0.51837	0.64417	0.44694	0.83547	0.72168	0.50443	0.58089	0.62409	0.26847	0.46146	0.50981	0.59445	0.52605	0.63054	0.60869	0.53386	0.47381	0.67522
847.69	0.68394	0.74946	0.47951	0.6928	0.82532	0.73486	0.66501	0.56157	0.75141	0.68914	0.57246	0.75805	0.68861	0.79019	0.66898	0.7277	0.72944	0.54763	0.52963	0.64996	0.45442	0.85627	0.73649	0.49492	0.57378	0.62681	0.26907	0.46455	0.51457	0.59328	0.52607	0.64143	0.6092	0.53983	0.4784	0.67607
848.65	0.69125	0.7474	0.48966	0.70106	0.83652	0.74236	0.67	0.56892	0.75708	0.69066	0.5729	0.76264	0.68509	0.77692	0.68468	0.72022	0.73426	0.56547	0.53586	0.66846	0.4451	0.87661	0.75213	0.48987	0.58455	0.62871	0.27681	0.47405	0.51913	0.59629	0.53661	0.65011	0.60789	0.54566	0.48241	0.68238
849.61	0.69698	0.7478	0.497	0.70381	0.84438	0.75449	0.67294	0.56929	0.76182	0.69665	0.57173	0.76902	0.69155	0.77264	0.68488	0.71933	0.73636	0.56866	0.54925	0.67025	0.45027	0.90869	0.75873	0.48241	0.58704	0.62836	0.28319	0.47709	0.51976	0.60047	0.5422	0.66224	0.61523	0.55558	0.4861	0.68696
850.57	0.69888	0.75303	0.50017	0.70419	0.84845	0.75271	0.67727	0.56458	0.76529	0.70146	0.56717	0.76942	0.67284	0.77622	0.69175	0.70967	0.75487	0.56882	0.55315	0.67057	0.44556	0.9364	0.75044	0.47231	0.58793	0.62529	0.2846	0.4792	0.52625	0.60174	0.54992	0.66976	0.60679	0.56909	0.48708	0.6779
851.54	0.69359	0.7548	0.50734	0.69864	0.85698	0.74205	0.68045	0.55927	0.77056	0.70533	0.57138	0.78126	0.6582	0.76256	0.68963	0.6947	0.7487	0.56352	0.55506	0.6661	0.44224	0.96226	0.75573	0.48195	0.58524	0.62444	0.29332	0.48974	0.5296	0.60031	0.55003	0.67768	0.60439	0.58115	0.50584	0.68285
852.5	0.6994	0.76168	0.50611	0.69145	0.85925	0.74413	0.69195	0.56055	0.7751	0.7042	0.56981	0.78713	0.67407	0.75562	0.6751	0.68351	0.73449	0.55996	0.56898	0.66652	0.43875	0.97629	0.74494	0.46622	0.58524	0.6265	0.29902	0.50197	0.52889	0.59887	0.56017	0.68615	0.59815	0.58599	0.51057	0.68458
853.46	0.69316	0.7594	0.49438	0.68012	0.85663	0.74459	0.68432	0.54988	0.77044	0.69723	0.56678	0.78247	0.66514	0.7558	0.65974	0.67727	0.72239	0.54686	0.56975	0.65354	0.45114	0.96744	0.739	0.45387	0.56951	0.62201	0.29661	0.49821	0.51951	0.59017	0.55472	0.67287	0.59016	0.57473	0.51618	0.6735
854.42	0.69485	0.75455	0.48534	0.67388	0.85934	0.73992	0.67841	0.54283	0.77617	0.69514	0.57071	0.78339	0.66082	0.73948	0.65579	0.64655	0.70793	0.53538	0.57306	0.6428	0.45678	0.95725	0.73304	0.45565	0.56255	0.62466	0.3024	0.50066	0.5201	0.59123	0.55384	0.66794	0.59199	0.57687	0.52322	0.67101
855.38	0.69461	0.74115	0.48603	0.66232	0.84432	0.73873	0.66795	0.53647	0.76913	0.6813	0.56784	0.78185	0.67444	0.70272	0.6763	0.65233	0.68083	0.52646	0.57254	0.64358	0.4606	0.94794	0.72572	0.45263	0.56035	0.62312	0.30868	0.50277	0.51009	0.58718	0.55129	0.67154	0.58738	0.57303	0.53125	0.67299
856.34	0.69505	0.72474	0.47481	0.65601	0.8255	0.73587	0.6594	0.53097	0.76016	0.67303	0.56078	0.7779	0.67751	0.68863	0.66172	0.65808	0.67131	0.51265	0.56827	0.64673	0.45939	0.92275	0.71479	0.44456	0.55116	0.62516	0.30131	0.5	0.50123	0.57662	0.54392	0.66875	0.57169	0.55775	0.51752	0.66799
857.3	0.69508	0.70971	0.46452	0.64633	0.81109	0.72643	0.65472	0.51505	0.76461	0.66649	0.55911	0.76946	0.66336	0.64454	0.65479	0.64598	0.6495	0.50488	0.56296	0.63714	0.45843	0.89622	0.71189	0.45542	0.54659	0.62116	0.29558	0.49284	0.49737	0.57914	0.54331	0.65812	0.55951	0.55718	0.52114	0.65677
858.26	0.69643	0.70218	0.4634	0.63883	0.79598	0.7095	0.64637	0.51439	0.76374	0.66072	0.54678	0.76684	0.66622	0.63155	0.63773	0.64608	0.63489	0.48619	0.55334	0.63072	0.45088	0.87713	0.70213	0.4561	0.55083	0.62128	0.2946	0.49485	0.49795	0.57688	0.54608	0.65465	0.55429	0.56523	0.51487	0.65482
859.22	0.68288	0.68858	0.4552	0.62851	0.78252	0.69568	0.63766	0.49964	0.75491	0.64053	0.53273	0.75349	0.64169	0.61704	0.61543	0.64815	0.63728	0.46679	0.53694	0.62693	0.4457	0.84467	0.68932	0.45058	0.54847	0.61691	0.29257	0.48873	0.49673	0.57197	0.53956	0.64383	0.52682	0.5604	0.50614	0.64464
860.18	0.67268	0.68585	0.43983	0.6145	0.77617	0.6819	0.62864	0.49206	0.74694	0.63195	0.52471	0.74095	0.62622	0.63306	0.59117	0.62641	0.63257	0.45075	0.52276	0.61704	0.4374	0.81383	0.68143	0.45258	0.53651	0.6168	0.28274	0.47841	0.497	0.56689	0.53036	0.62907	0.51633	0.5499	0.48728	0.63599
861.13	0.66537	0.68141	0.42998	0.59661	0.77835	0.67204	0.61883	0.46856	0.74023	0.62246	0.50957	0.72602	0.60481	0.60692	0.59282	0.61274	0.62455	0.4475	0.51262	0.59851	0.44135	0.78453	0.6657	0.45332	0.52485	0.61316	0.28137	0.47408	0.49427	0.56572	0.53726	0.61716	0.51527	0.55306	0.47306	0.62768
862.09	0.65683	0.68344	0.43099	0.5857	0.77002	0.65883	0.60847	0.45621	0.72101	0.61222	0.50024	0.7117	0.58358	0.61448	0.58207	0.60351	0.6321	0.42913	0.49818	0.59415	0.43649	0.7592	0.65347	0.44613	0.51643	0.616	0.27707	0.4649	0.49108	0.55428	0.53464	0.60781	0.50796	0.54689	0.46147	0.62621
863.08	0.64451	0.67647	0.42017	0.57101	0.77161	0.65163	0.60439	0.43674	0.71198	0.59968	0.49727	0.70166	0.58009	0.6078	0.5584	0.5931	0.63422	0.41912	0.49256	0.5813	0.43007	0.72302	0.64483	0.45026	0.50345	0.6174	0.26298	0.45585	0.48725	0.54616	0.53956	0.5944	0.49854	0.54573	0.45673	0.62111
864.03	0.63809	0.67235	0.41757	0.55227	0.75523	0.63333	0.59134	0.42358	0.69093	0.58959	0.48698	0.68909	0.58566	0.60916	0.56524	0.60482	0.61495	0.41353	0.4738	0.57187	0.41458	0.68453	0.63207	0.4338	0.48842	0.61944	0.24927	0.45214	0.47248	0.53517	0.53716	0.58019	0.48978	0.53654	0.44292	0.60974
864.99	0.62875	0.66838	0.42277	0.54679	0.74435	0.62111	0.59181	0.40533	0.68418	0.58029	0.47711	0.68048	0.54812	0.59064	0.55199	0.61337	0.61469	0.40503	0.46546	0.55633	0.40591	0.65054	0.61247	0.43022	0.4772	0.61734	0.24981	0.45008	0.46302	0.52987	0.53855	0.57171	0.48378	0.53808	0.44011	0.6081
865.95	0.61686	0.65591	0.42051	0.54558	0.72589	0.60784	0.58518	0.39868	0.66789	0.5665	0.47502	0.67069	0.53536	0.56088	0.52926	0.60308	0.6084	0.40373	0.45496	0.53839	0.3914	0.62635	0.60264	0.42185	0.46717	0.6109	0.23895	0.43879	0.45525	0.52046	0.5297	0.55498	0.47208	0.5373	0.43539	0.5958
866.91	0.60472	0.64845	0.41488	0.54085	0.70862	0.5987	0.57583	0.38603	0.65536	0.55512	0.47182	0.66345	0.52906	0.54815	0.51468	0.61407	0.59962	0.39626	0.43903	0.52548	0.37993	0.60333	0.59407	0.41984	0.45728	0.60676	0.23207	0.43565	0.44511	0.50836	0.5209	0.54014	0.46797	0.53552	0.42362	0.58643
867.87	0.59263	0.6431	0.41408	0.52768	0.68451	0.58353	0.56616	0.36733	0.63728	0.54937	0.46003	0.65264	0.49982	0.55883	0.51722	0.60307	0.59697	0.38972	0.42429	0.51798	0.36614	0.58038	0.57631	0.40939	0.44472	0.60279	0.22503	0.42669	0.43549	0.49313	0.50263	0.53007	0.46223	0.5229	0.40901	0.58089
868.83	0.58556	0.64502	0.41966	0.5268	0.67812	0.5806	0.57136	0.36023	0.62737	0.55191	0.46094	0.64841	0.48203	0.55714	0.51305	0.58263	0.5962	0.37376	0.43366	0.51272	0.36042	0.57093	0.56919	0.42357	0.43902	0.59368	0.21921	0.42077	0.43693	0.47789	0.49958	0.5207	0.46864	0.52655	0.40842	0.58513
869.79	0.58033	0.63449	0.41225	0.52397	0.66701	0.57815	0.56292	0.35468	0.61179	0.54529	0.45793	0.64283	0.49217	0.53707	0.51295	0.56763	0.58775	0.36744	0.43298	0.50916	0.35024	0.55829	0.576	0.42741	0.43289	0.58697	0.20549	0.41318	0.43435	0.46655	0.48991	0.50458	0.46417	0.52788	0.39925	0.58043
870.74	0.57799	0.64533	0.41174	0.51056	0.65824	0.57116	0.5574	0.35037	0.59303	0.54021	0.45004	0.63323	0.49341	0.57225	0.5249	0.55805	0.58118	0.3567	0.43206	0.52415	0.34673	0.54054	0.57568	0.43124	0.42813	0.58687	0.19884	0.40484	0.4274	0.44768	0.48499	0.50176	0.46611	0.51808	0.38838	0.57957
871.7	0.57586	0.65006	0.41269	0.50526	0.66701	0.56717	0.55677	0.34508	0.58385	0.54317	0.4471	0.62748	0.49465	0.57352	0.52901	0.53705	0.58876	0.36688	0.43438	0.52415	0.34263	0.53105	0.57619	0.43176	0.42875	0.58477	0.19179	0.39802	0.42218	0.44722	0.47958	0.49958	0.46994	0.51416	0.38624	0.58307
872.66	0.57511	0.65633	0.4109	0.50995	0.66447	0.56769	0.55797	0.34545	0.57252	0.53637	0.44737	0.62498	0.50845	0.55191	0.54779	0.55271	0.5856	0.37008	0.44251	0.52877	0.34379	0.53609	0.58718	0.43757	0.42787	0.57809	0.18947	0.39441	0.41845	0.44555	0.47458	0.49381	0.47413	0.51469	0.38327	0.58196
873.62	0.57388	0.65423	0.40197	0.50375	0.66421	0.56044	0.55401	0.34116	0.56688	0.5291	0.4402	0.61799	0.51059	0.54865	0.54387	0.55117	0.59541	0.37954	0.44243	0.53032	0.34651	0.53352	0.58836	0.43551	0.42921	0.57594	0.18304	0.38447	0.41327	0.43996	0.46456	0.49299	0.4778	0.5044	0.36689	0.57458
874.58	0.57571	0.66255	0.40026	0.49515	0.66514	0.56287	0.55009	0.33569	0.55645	0.52298	0.44007	0.61566	0.52807	0.57667	0.53798	0.55522	0.61053	0.38854	0.44122	0.54551	0.34627	0.52813	0.5917	0.43535	0.43125	0.56912	0.17541	0.37711	0.41387	0.43757	0.46186	0.49848	0.47701	0.49657	0.36081	0.57125
875.53	0.57909	0.65633	0.40032	0.49393	0.66922	0.56226	0.5585	0.32939	0.56389	0.52621	0.44394	0.61707	0.5559	0.57544	0.53044	0.57098	0.61796	0.39242	0.46125	0.56307	0.35317	0.53344	0.5939	0.44238	0.43958	0.56522	0.16925	0.37813	0.41616	0.44139	0.46086	0.50091	0.48288	0.49419	0.36491	0.57192
876.49	0.57782	0.65347	0.39822	0.49367	0.65682	0.56095	0.56002	0.32465	0.55504	0.52146	0.437	0.61913	0.5876	0.57589	0.53871	0.58457	0.61546	0.38641	0.47355	0.57915	0.35669	0.53393	0.60722	0.45146	0.44143	0.55779	0.16064	0.37282	0.41947	0.43231	0.44826	0.49862	0.476	0.49031	0.35806	0.5686
877.45	0.57706	0.64794	0.40306	0.4957	0.6591	0.56295	0.5643	0.32822	0.55658	0.52509	0.43543	0.62002	0.58933	0.58907	0.53146	0.55865	0.61095	0.39516	0.48226	0.59774	0.36251	0.53582	0.61249	0.46154	0.44493	0.55309	0.15744	0.36562	0.42322	0.4331	0.44159	0.4984	0.47683	0.49057	0.34722	0.56984
878.41	0.57194	0.65124	0.40658	0.50317	0.66308	0.57118	0.5648	0.33048	0.5619	0.52651	0.43455	0.62443	0.60177	0.58799	0.54851	0.5826	0.61328	0.42018	0.49765	0.61618	0.37779	0.54485	0.62013	0.47185	0.44184	0.54277	0.15675	0.36311	0.42251	0.43618	0.44127	0.50205	0.48233	0.49329	0.34487	0.57461
879.36	0.5679	0.65317	0.40966	0.5063	0.67158	0.57197	0.57432	0.33176	0.56424	0.52713	0.43623	0.62727	0.60329	0.5899	0.58088	0.58671	0.62669	0.43473	0.52098	0.62372	0.38977	0.5586	0.62825	0.47943	0.44388	0.53845	0.15968	0.3568	0.4225	0.43468	0.43939	0.50796	0.49319	0.50053	0.34037	0.57456
880.32	0.5638	0.65631	0.40545	0.51166	0.67995	0.57747	0.5703	0.33066	0.55452	0.51659	0.43727	0.62737	0.58556	0.59198	0.61683	0.60285	0.65084	0.45276	0.5248	0.62184	0.388	0.5558	0.64135	0.48188	0.4385	0.527	0.15937	0.34542	0.42333	0.43697	0.42347	0.5046	0.49106	0.49689	0.3305	0.57867
881.28	0.56472	0.66512	0.40535	0.50675	0.6925	0.5891	0.57955	0.33511	0.56484	0.51093	0.44329	0.63302	0.57448	0.60379	0.6415	0.59568	0.66306	0.48031	0.54524	0.63903	0.39733	0.56082	0.64788	0.48556	0.44253	0.51685	0.1646	0.33186	0.42466	0.44462	0.42954	0.51203	0.50899	0.49484	0.32641	0.58646
882.23	0.57228	0.67104	0.40069	0.50667	0.70343	0.59345	0.58364	0.33162	0.56808	0.50861	0.44534	0.63357	0.5878	0.6184	0.65081	0.64053	0.67939	0.49682	0.56535	0.65289	0.41028	0.56287	0.65207	0.49113	0.45246	0.51203	0.15984	0.33267	0.42185	0.44549	0.43315	0.51832	0.51764	0.48537	0.32703	0.5951
883.19	0.57601	0.67895	0.39176	0.50985	0.70316	0.59127	0.58906	0.32472	0.5632	0.50171	0.44286	0.63128	0.58021	0.63618	0.66827	0.65065	0.68757	0.49507	0.57638	0.68052	0.41375	0.56196	0.65772	0.49645	0.45043	0.51113	0.14898	0.32868	0.42384	0.44242	0.43033	0.51671	0.51644	0.48186	0.32071	0.59985
884.15	0.58117	0.68549	0.38413	0.51	0.70512	0.58832	0.58941	0.32655	0.56126	0.50151	0.43774	0.63104	0.5937	0.63183	0.67282	0.67563	0.67873	0.49936	0.57594	0.70058	0.41845	0.56421	0.66067	0.49912	0.46225	0.50177	0.14687	0.325	0.42079	0.44407	0.42173	0.51718	0.51306	0.47267	0.31539	0.60695
885.1	0.58191	0.6998	0.38577	0.5158	0.70178	0.58929	0.59481	0.32988	0.56326	0.50656	0.43787	0.63914	0.60144	0.65914	0.67719	0.68522	0.68004	0.50713	0.5844	0.72486	0.428	0.57715	0.66	0.50864	0.46716	0.49944	0.14627	0.32606	0.41809	0.44693	0.42947	0.5239	0.50768	0.47656	0.31678	0.61918
886.06	0.58501	0.70284	0.38334	0.51348	0.69654	0.58136	0.589	0.33013	0.55811	0.50419	0.43507	0.63475	0.59622	0.68099	0.6791	0.70238	0.68429	0.52094	0.59181	0.74474	0.43433	0.57968	0.65657	0.50716	0.46716	0.49918	0.14068	0.32166	0.4131	0.44279	0.42649	0.52834	0.49939	0.48175	0.31086	0.62169
887.01	0.57634	0.70478	0.37578	0.51125	0.68682	0.58009	0.5919	0.33588	0.55466	0.5046	0.42954	0.63866	0.60154	0.68954	0.69175	0.69407	0.6942	0.53114	0.59873	0.76222	0.44814	0.58994	0.66447	0.51006	0.46412	0.49316	0.13535	0.30772	0.41091	0.44003	0.42035	0.52488	0.49867	0.47996	0.30776	0.62639
887.97	0.57102	0.70489	0.38112	0.50466	0.6866	0.58552	0.59068	0.34253	0.55628	0.50788	0.42741	0.64064	0.62867	0.69731	0.69738	0.70144	0.71767	0.54818	0.60636	0.76285	0.44762	0.60506	0.66361	0.5079	0.47713	0.48664	0.1419	0.29593	0.41119	0.43973	0.41331	0.53407	0.50016	0.47765	0.31005	0.62648
888.93	0.56313	0.70694	0.37971	0.50521	0.68476	0.57948	0.59406	0.34766	0.55795	0.50942	0.42599	0.64415	0.61306	0.73093	0.70837	0.69474	0.73464	0.54454	0.61549	0.78467	0.45772	0.61795	0.6666	0.51112	0.46523	0.48821	0.13485	0.28441	0.41222	0.43372	0.41083	0.52968	0.50224	0.47724	0.31321	0.62963
889.88	0.56664	0.69356	0.37222	0.49099	0.67596	0.56907	0.59803	0.35057	0.56301	0.51016	0.41768	0.638	0.62389	0.7132	0.71363	0.70949	0.74357	0.52961	0.61991	0.80143	0.46385	0.62958	0.67381	0.50878	0.46702	0.47628	0.1321	0.27735	0.41383	0.42554	0.41523	0.53138	0.51284	0.47738	0.30472	0.62368
890.84	0.56711	0.68901	0.36339	0.48982	0.67054	0.56682	0.5946	0.35234	0.56147	0.51177	0.4088	0.64004	0.64044	0.72318	0.7228	0.73265	0.74517	0.51537	0.61326	0.79351	0.46553	0.64216	0.67945	0.52049	0.47338	0.47439	0.12868	0.2759	0.41556	0.41842	0.40916	0.52643	0.50698	0.46812	0.30452	0.62931
891.79	0.57337	0.69647	0.35967	0.48655	0.66109	0.55718	0.58734	0.35496	0.55866	0.50879	0.40698	0.63823	0.63552	0.71067	0.73374	0.75231	0.73364	0.50508	0.59896	0.79711	0.44976	0.65709	0.68373	0.52583	0.47227	0.47147	0.13447	0.27868	0.41436	0.41536	0.40824	0.53538	0.49714	0.47635	0.30449	0.62816
892.75	0.58464	0.69644	0.3445	0.48377	0.65444	0.54219	0.59023	0.35973	0.55813	0.512	0.41138	0.63978	0.62375	0.69645	0.73503	0.77063	0.73451	0.49583	0.60088	0.8052	0.45505	0.67023	0.69666	0.53712	0.47552	0.469	0.13272	0.2826	0.40734	0.40864	0.41605	0.53267	0.49217	0.47531	0.31194	0.63745
893.7	0.58606	0.693	0.3398	0.47731	0.63854	0.54264	0.58588	0.36244	0.56187	0.51002	0.41445	0.63651	0.63065	0.67079	0.72913	0.79801	0.73631	0.509	0.59395	0.79736	0.4493	0.68026	0.70986	0.5403	0.48247	0.45746	0.1323	0.28283	0.40437	0.40705	0.42575	0.5315	0.48866	0.46617	0.3088	0.63857
894.66	0.57813	0.70467	0.33805	0.47966	0.62818	0.54209	0.57409	0.36142	0.5623	0.50974	0.415	0.63341	0.60998	0.69102	0.73871	0.81232	0.73195	0.52821	0.57937	0.78566	0.44807	0.69198	0.71732	0.54256	0.48027	0.46419	0.13304	0.28447	0.39864	0.40346	0.41951	0.5238	0.4842	0.45571	0.31778	0.63904
895.61	0.57454	0.70857	0.3319	0.4796	0.61862	0.53077	0.57373	0.36222	0.56903	0.51477	0.42059	0.62831	0.59318	0.66552	0.73016	0.82246	0.74365	0.53044	0.56439	0.78136	0.4493	0.70767	0.73224	0.54109	0.47412	0.45273	0.13262	0.28453	0.40081	0.40258	0.4287	0.51436	0.49165	0.45554	0.32663	0.63232
896.57	0.5645	0.70268	0.32912	0.47825	0.61443	0.5331	0.57792	0.36647	0.57979	0.52235	0.42728	0.62585	0.57784	0.66979	0.74575	0.83077	0.76454	0.5436	0.56117	0.77665	0.45324	0.72719	0.73967	0.53275	0.47585	0.4467	0.13316	0.2826	0.40338	0.40524	0.43242	0.50836	0.50242	0.45137	0.33118	0.63253
897.52	0.55942	0.70551	0.33281	0.47423	0.6096	0.53422	0.57694	0.3707	0.58227	0.52329	0.42562	0.62398	0.55066	0.68304	0.76441	0.85144	0.7631	0.54674	0.54846	0.75627	0.44128	0.74227	0.74771	0.53052	0.47134	0.44425	0.13691	0.28291	0.40637	0.4096	0.43481	0.50904	0.50402	0.44501	0.32711	0.62705
898.48	0.56116	0.70821	0.33627	0.47214	0.61215	0.5306	0.57487	0.37795	0.58593	0.52654	0.42747	0.62295	0.52828	0.67923	0.78959	0.8716	0.76555	0.53094	0.54251	0.75509	0.44314	0.75653	0.75009	0.53532	0.47164	0.44889	0.14478	0.2876	0.41177	0.40448	0.42553	0.51621	0.51184	0.45249	0.33446	0.62891
899.43	0.56305	0.70839	0.33519	0.47677	0.61142	0.53411	0.5813	0.38913	0.59079	0.53272	0.43095	0.63216	0.50551	0.65348	0.78766	0.88594	0.7811	0.51245	0.53878	0.74674	0.44442	0.77099	0.76303	0.54895	0.46922	0.44843	0.14649	0.28978	0.41888	0.40671	0.42808	0.52377	0.51846	0.45714	0.33626	0.63363
900.39	0.55862	0.70843	0.33895	0.47848	0.61308	0.54126	0.57841	0.40267	0.58757	0.53636	0.43502	0.63921	0.48606	0.67062	0.79517	0.89745	0.78494	0.51128	0.5344	0.75428	0.43474	0.78943	0.76157	0.5505	0.47131	0.45909	0.15249	0.29886	0.41493	0.40875	0.41919	0.53723	0.5221	0.45476	0.32931	0.63549
901.34	0.56321	0.71273	0.33647	0.47838	0.61307	0.53958	0.57145	0.39921	0.58522	0.53542	0.42983	0.64293	0.47011	0.66469	0.78587	0.91356	0.77826	0.49638	0.53335	0.74469	0.4286	0.80062	0.76897	0.55387	0.47455	0.46441	0.15692	0.30623	0.4168	0.40445	0.41677	0.54166	0.51793	0.45844	0.32725	0.62933
902.3	0.56413	0.70871	0.33366	0.48073	0.60231	0.54347	0.56566	0.40264	0.58702	0.5333	0.43435	0.64847	0.46803	0.63777	0.75745	0.91263	0.78113	0.48764	0.5217	0.74357	0.42911	0.80339	0.77642	0.5559	0.47674	0.47237	0.15624	0.31202	0.41623	0.40232	0.41076	0.53957	0.52716	0.45676	0.33392	0.63434
903.25	0.56243	0.70511	0.33368	0.48708	0.60427	0.5511	0.567	0.39591	0.59231	0.54231	0.43517	0.65216	0.45983	0.62976	0.75659	0.90061	0.80607	0.4811	0.51036	0.72334	0.42114	0.80725	0.79034	0.55454	0.47208	0.4811	0.1636	0.32135	0.41959	0.40528	0.42401	0.534	0.52894	0.46338	0.3383	0.64024
904.2	0.55978	0.69855	0.33322	0.48853	0.60829	0.54447	0.56759	0.39252	0.59978	0.53773	0.43218	0.65221	0.45958	0.62174	0.76502	0.89947	0.82073	0.48884	0.50793	0.71502	0.41307	0.80697	0.78958	0.54664	0.47279	0.48582	0.1729	0.32937	0.4203	0.40479	0.42672	0.53001	0.53689	0.4583	0.33827	0.64566
905.16	0.56511	0.70122	0.3339	0.49516	0.60793	0.54287	0.57366	0.38798	0.61123	0.53701	0.43375	0.65944	0.45969	0.61258	0.77767	0.89533	0.8414	0.47915	0.51113	0.69979	0.41389	0.79878	0.79394	0.55064	0.47873	0.49123	0.17861	0.33412	0.42628	0.40196	0.42906	0.5247	0.54475	0.46066	0.34552	0.661
906.09	0.57344	0.6906	0.33647	0.49903	0.60899	0.54755	0.57774	0.3924	0.61883	0.54261	0.43639	0.66077	0.48735	0.59497	0.79439	0.87695	0.85379	0.48398	0.50684	0.69567	0.40564	0.78644	0.78799	0.55496	0.48307	0.5034	0.18483	0.3371	0.42442	0.40471	0.43578	0.51907	0.55908	0.45871	0.34596	0.67188
907.04	0.57416	0.68893	0.33876	0.50232	0.6184	0.54495	0.5827	0.38779	0.62477	0.54871	0.4348	0.66163	0.47892	0.6017	0.79069	0.86219	0.87326	0.48822	0.51623	0.70148	0.40405	0.76864	0.78209	0.54985	0.48508	0.51307	0.19256	0.34656	0.43024	0.40845	0.44458	0.5194	0.55639	0.46798	0.34041	0.67948
908	0.57614	0.69067	0.3423	0.50457	0.62402	0.53889	0.57695	0.38484	0.63086	0.54804	0.43944	0.66657	0.49805	0.5938	0.76902	0.85368	0.87074	0.4914	0.51749	0.70024	0.41118	0.76144	0.76673	0.54762	0.49339	0.52357	0.19525	0.35495	0.42616	0.40783	0.43831	0.51821	0.56605	0.47363	0.33905	0.69108
908.95	0.57833	0.69001	0.34556	0.50012	0.62922	0.5433	0.56984	0.38231	0.62614	0.54944	0.4479	0.66537	0.50957	0.61062	0.75386	0.8187	0.86337	0.48435	0.51141	0.70242	0.41204	0.74464	0.75374	0.53778	0.50183	0.54319	0.19627	0.35357	0.42881	0.40922	0.43351	0.5225	0.56048	0.47826	0.33605	0.70121
909.9	0.57344	0.67747	0.34744	0.50102	0.64226	0.54974	0.56258	0.38107	0.62633	0.54756	0.44911	0.65606	0.51849	0.6068	0.739	0.78964	0.84938	0.48519	0.5101	0.70273	0.41528	0.73454	0.73339	0.52553	0.49771	0.55298	0.20368	0.35369	0.42595	0.41549	0.43619	0.52152	0.55767	0.48449	0.33077	0.70202
910.85	0.57166	0.66828	0.35553	0.50598	0.65425	0.54664	0.55376	0.37895	0.6304	0.54436	0.46031	0.66283	0.52204	0.6026	0.71678	0.76238	0.85922	0.47475	0.5032	0.70089	0.42476	0.71255	0.71902	0.5218	0.49916	0.56131	0.20882	0.35808	0.43064	0.4161	0.43036	0.52494	0.55434	0.48901	0.3244	0.7139
911.81	0.57183	0.66105	0.36328	0.51399	0.66044	0.55675	0.54256	0.38281	0.63895	0.5473	0.46417	0.66467	0.54148	0.61524	0.71869	0.74533	0.84968	0.47395	0.48379	0.69268	0.43366	0.6949	0.70026	0.51714	0.4958	0.56928	0.21471	0.35214	0.43803	0.42071	0.42308	0.51461	0.56286	0.48755	0.32493	0.7192
912.76	0.57088	0.6596	0.35958	0.51453	0.65961	0.55592	0.53427	0.38019	0.63591	0.53917	0.4576	0.65761	0.54851	0.64623	0.72058	0.72677	0.83718	0.47035	0.47607	0.70167	0.43186	0.65974	0.67922	0.49586	0.49985	0.58667	0.21684	0.35024	0.44062	0.42343	0.41418	0.50886	0.55696	0.47241	0.3152	0.70783
913.71	0.57379	0.65943	0.36562	0.51935	0.66289	0.55475	0.52686	0.38133	0.64344	0.54996	0.46312	0.66263	0.56441	0.6549	0.70337	0.72371	0.81794	0.46837	0.47089	0.70454	0.43621	0.63786	0.66197	0.49424	0.49995	0.59217	0.22064	0.35165	0.4406	0.42962	0.41389	0.50447	0.56475	0.47407	0.31664	0.71178
914.67	0.57356	0.65826	0.37006	0.51287	0.66513	0.55475	0.52503	0.37566	0.64059	0.55779	0.4608	0.66852	0.56144	0.6675	0.6969	0.70857	0.81403	0.46952	0.46665	0.71734	0.43809	0.60475	0.64463	0.48873	0.49442	0.59794	0.21914	0.35033	0.44538	0.43128	0.40449	0.50244	0.55967	0.46696	0.31574	0.71597
915.62	0.57065	0.66836	0.36906	0.50443	0.66219	0.55241	0.52389	0.36583	0.63005	0.56126	0.45691	0.66705	0.56048	0.7108	0.67655	0.69869	0.80185	0.46101	0.45961	0.71858	0.42999	0.58572	0.6248	0.47313	0.48198	0.60571	0.21755	0.34295	0.44803	0.43517	0.40113	0.48726	0.54419	0.46802	0.31458	0.71338
916.57	0.56911	0.672	0.36593	0.49986	0.66658	0.54274	0.5206	0.36483	0.62004	0.56016	0.45788	0.67173	0.57302	0.72224	0.66841	0.66416	0.77442	0.45087	0.45582	0.7495	0.42131	0.57295	0.60854	0.46918	0.48394	0.60962	0.21577	0.34617	0.44689	0.4347	0.39075	0.48896	0.54104	0.46621	0.3122	0.71355
917.52	0.56836	0.66793	0.37323	0.50711	0.66062	0.53827	0.5183	0.36485	0.61325	0.57036	0.4631	0.67402	0.57222	0.73703	0.67004	0.66034	0.75287	0.45293	0.44614	0.74712	0.41189	0.56814	0.59418	0.472	0.47669	0.60728	0.21722	0.34352	0.44712	0.43576	0.38873	0.48569	0.53874	0.4671	0.31427	0.71817
918.47	0.57084	0.66598	0.37087	0.51022	0.66096	0.54669	0.51335	0.36162	0.61105	0.57276	0.46116	0.6737	0.58455	0.75555	0.68374	0.63716	0.74868	0.45102	0.43309	0.74883	0.40541	0.56236	0.57196	0.45976	0.47263	0.60592	0.21851	0.34408	0.4488	0.44132	0.37772	0.48508	0.53789	0.46636	0.31248	0.70874
919.43	0.57162	0.66428	0.37382	0.51576	0.64999	0.54245	0.50473	0.36021	0.61305	0.56839	0.4686	0.66603	0.60279	0.77688	0.68616	0.63627	0.73042	0.44504	0.41614	0.74164	0.40831	0.5545	0.56151	0.44967	0.47487	0.60543	0.21625	0.34164	0.44996	0.4425	0.38085	0.47651	0.53697	0.46324	0.31553	0.70079
920.38	0.56607	0.65697	0.37833	0.52281	0.64806	0.54395	0.49941	0.36284	0.61389	0.57244	0.47064	0.66251	0.59809	0.79032	0.71369	0.63634	0.71877	0.45172	0.4073	0.72873	0.41285	0.54258	0.5511	0.45296	0.47647	0.6006	0.20902	0.34356	0.45356	0.44652	0.37956	0.47341	0.5422	0.4514	0.32069	0.69399
921.31	0.57313	0.64675	0.38336	0.52128	0.639	0.54323	0.49795	0.35267	0.6152	0.57979	0.47173	0.6589	0.62389	0.81873	0.735	0.64564	0.72292	0.44422	0.38922	0.70254	0.4056	0.53005	0.53025	0.44161	0.47544	0.5974	0.2103	0.33663	0.45281	0.44278	0.38088	0.47023	0.52573	0.44469	0.31175	0.68788
922.26	0.57276	0.64424	0.3831	0.51554	0.63859	0.55383	0.49994	0.3528	0.61704	0.58031	0.46932	0.66003	0.64987	0.82108	0.73084	0.63624	0.70521	0.44123	0.38266	0.6925	0.40428	0.52186	0.51007	0.43943	0.47418	0.58583	0.20615	0.32848	0.45301	0.44595	0.38652	0.47157	0.51677	0.4361	0.30934	0.68315
923.21	0.56843	0.64413	0.38842	0.51111	0.63604	0.54532	0.49706	0.34859	0.60478	0.57489	0.46324	0.65479	0.66788	0.84815	0.74885	0.64433	0.69458	0.44022	0.37537	0.67475	0.39389	0.50724	0.50159	0.44245	0.4683	0.58211	0.20259	0.31935	0.45209	0.4352	0.38435	0.45654	0.49981	0.4191	0.30571	0.67725
924.16	0.57179	0.64715	0.39024	0.5059	0.638	0.53878	0.49675	0.35458	0.60209	0.5765	0.454	0.65784	0.66607	0.86694	0.76667	0.6547	0.70306	0.42431	0.36639	0.65963	0.37764	0.50028	0.48447	0.44662	0.47025	0.58485	0.19878	0.31827	0.45061	0.43011	0.37819	0.45695	0.48488	0.40841	0.29829	0.66492
925.11	0.57442	0.65534	0.39167	0.49736	0.62951	0.53739	0.49126	0.34668	0.6019	0.56946	0.44311	0.65054	0.68627	0.86868	0.77158	0.65695	0.70809	0.40886	0.36003	0.63985	0.36237	0.49205	0.46494	0.44234	0.46855	0.58092	0.19712	0.31036	0.44716	0.42452	0.36962	0.45805	0.47053	0.39403	0.29117	0.65788
926.06	0.56934	0.6657	0.39462	0.49452	0.62301	0.53791	0.48884	0.3399	0.6029	0.55275	0.43656	0.63742	0.66872	0.85615	0.77174	0.65916	0.70095	0.40689	0.36823	0.6093	0.35722	0.48211	0.46181	0.43905	0.46836	0.57298	0.18827	0.30857	0.44492	0.4253	0.36539	0.44911	0.47254	0.38541	0.30045	0.64334
927.02	0.56262	0.6649	0.40077	0.48701	0.61041	0.52663	0.48279	0.33467	0.59457	0.53952	0.43465	0.62642	0.65023	0.84323	0.78184	0.66598	0.70927	0.39444	0.36463	0.60313	0.34654	0.46692	0.4593	0.43178	0.46344	0.56787	0.18375	0.30501	0.43779	0.42294	0.35501	0.43883	0.45908	0.37546	0.30229	0.62959
927.97	0.56758	0.66064	0.39921	0.48082	0.59997	0.52388	0.48539	0.33791	0.59888	0.53602	0.43057	0.62181	0.63155	0.80257	0.77184	0.6546	0.72714	0.38396	0.36714	0.57546	0.34236	0.45932	0.45318	0.42483	0.47502	0.55983	0.17903	0.30263	0.43282	0.4203	0.35622	0.44621	0.45128	0.3704	0.30153	0.61861
928.92	0.56459	0.66086	0.39815	0.47762	0.58676	0.52644	0.48353	0.33272	0.59281	0.52504	0.42842	0.61262	0.63209	0.75421	0.76101	0.64021	0.715	0.38429	0.37052	0.56208	0.33602	0.44432	0.45514	0.423	0.47479	0.54996	0.17825	0.2955	0.42489	0.4164	0.35134	0.44473	0.44637	0.3637	0.3005	0.61084
929.87	0.56273	0.65757	0.3973	0.48053	0.57756	0.527	0.48447	0.34603	0.58152	0.51792	0.42725	0.60814	0.61191	0.72345	0.74837	0.64118	0.70675	0.38809	0.37501	0.56155	0.337	0.42999	0.45717	0.41042	0.47668	0.54481	0.18231	0.29721	0.41691	0.41759	0.35513	0.4468	0.43988	0.35934	0.30499	0.59861
930.82	0.56509	0.65899	0.40023	0.4797	0.56736	0.52124	0.48357	0.35836	0.56972	0.5161	0.41682	0.60452	0.6104	0.68818	0.73996	0.65335	0.70557	0.38177	0.37758	0.55304	0.33946	0.41697	0.44979	0.40403	0.47874	0.54338	0.18187	0.29369	0.40982	0.41703	0.36004	0.45746	0.4238	0.3562	0.29463	0.59116
931.75	0.56477	0.66947	0.39724	0.48065	0.56828	0.52299	0.48325	0.35599	0.56448	0.51519	0.4037	0.60264	0.58797	0.67144	0.70901	0.64898	0.7137	0.38893	0.37847	0.52635	0.33293	0.41294	0.45727	0.3959	0.48134	0.54505	0.18252	0.29196	0.41092	0.41319	0.36362	0.45991	0.41777	0.35627	0.29292	0.58373
932.7	0.55498	0.68342	0.40082	0.47111	0.56063	0.51881	0.47682	0.352	0.55851	0.50877	0.39741	0.5983	0.55628	0.64793	0.67755	0.63747	0.69608	0.37399	0.37401	0.53689	0.33264	0.40092	0.45211	0.38792	0.47468	0.54958	0.18668	0.29105	0.40965	0.41281	0.36095	0.45698	0.41061	0.35999	0.29189	0.5773
933.65	0.54784	0.68865	0.39822	0.46369	0.56398	0.51837	0.48015	0.34453	0.55504	0.50536	0.39125	0.59055	0.52403	0.60867	0.64901	0.63056	0.69994	0.38416	0.37575	0.52884	0.33227	0.39967	0.45455	0.37365	0.47544	0.54755	0.18491	0.29146	0.41364	0.41633	0.36099	0.45402	0.40329	0.36436	0.29254	0.57053
934.6	0.54879	0.70277	0.3986	0.45585	0.5634	0.50527	0.47983	0.33317	0.56197	0.49712	0.3805	0.58722	0.5036	0.59337	0.63512	0.6218	0.69184	0.37187	0.36783	0.51772	0.33328	0.39154	0.45259	0.36962	0.4807	0.55193	0.18711	0.29066	0.41719	0.40367	0.35471	0.44644	0.40584	0.36504	0.28336	0.57147
935.55	0.5441	0.70817	0.39391	0.44774	0.57095	0.50204	0.48144	0.32578	0.55923	0.49385	0.37874	0.58249	0.47723	0.55726	0.60425	0.58063	0.69626	0.36934	0.35681	0.5213	0.32951	0.39403	0.4583	0.36385	0.48191	0.55572	0.19032	0.29108	0.41775	0.39855	0.35377	0.44947	0.40237	0.36234	0.2924	0.5646
936.5	0.5398	0.71184	0.38952	0.43793	0.57166	0.49014	0.48159	0.32541	0.55181	0.48679	0.38192	0.57596	0.45492	0.52862	0.58608	0.55975	0.68601	0.35878	0.34951	0.53572	0.32638	0.38366	0.45129	0.36129	0.4833	0.55364	0.19017	0.2903	0.41955	0.39041	0.34817	0.45869	0.39703	0.35696	0.28947	0.56135
937.45	0.54579	0.71058	0.38375	0.44112	0.57167	0.48688	0.48397	0.3221	0.53988	0.47474	0.3773	0.56666	0.46294	0.49866	0.57541	0.55984	0.67705	0.36274	0.34841	0.52984	0.33	0.37247	0.45323	0.35616	0.48496	0.54841	0.18728	0.29112	0.42099	0.38677	0.34346	0.46371	0.39364	0.35024	0.28282	0.55299
938.4	0.55332	0.72172	0.38819	0.43853	0.56616	0.48032	0.4721	0.31852	0.53429	0.46616	0.3672	0.56606	0.46115	0.49922	0.55624	0.54487	0.67198	0.356	0.33736	0.52328	0.3341	0.36119	0.44703	0.35326	0.4842	0.54852	0.1906	0.28676	0.41812	0.37999	0.34342	0.46298	0.40309	0.34252	0.27804	0.55068
939.32	0.54856	0.71888	0.38265	0.43714	0.57061	0.47815	0.47088	0.32022	0.51531	0.459	0.37337	0.55957	0.43474	0.47147	0.5359	0.53301	0.67315	0.35832	0.32924	0.54547	0.33111	0.35862	0.44611	0.34613	0.47786	0.54342	0.18775	0.28244	0.41498	0.37898	0.34533	0.47733	0.3902	0.34433	0.28261	0.54097
940.27	0.5465	0.72082	0.37925	0.43676	0.56879	0.47741	0.4632	0.31715	0.50448	0.45216	0.36901	0.5547	0.42479	0.46788	0.54231	0.5322	0.6664	0.36923	0.32023	0.54257	0.33412	0.35219	0.45088	0.33354	0.47185	0.53413	0.18524	0.27355	0.41454	0.38081	0.33665	0.47536	0.39404	0.34725	0.27672	0.54325
941.22	0.55513	0.72267	0.37447	0.43815	0.57074	0.48004	0.45898	0.3132	0.50898	0.44679	0.36658	0.5538	0.43295	0.44947	0.54135	0.52474	0.67463	0.36781	0.32171	0.52759	0.35572	0.34995	0.44999	0.32772	0.4681	0.52689	0.17894	0.26975	0.41559	0.37934	0.33954	0.46972	0.40428	0.34914	0.27207	0.54282
942.17	0.54984	0.72617	0.37547	0.44232	0.571	0.47577	0.4594	0.31086	0.50983	0.44476	0.36879	0.55322	0.40169	0.45201	0.54804	0.54286	0.67481	0.37346	0.31426	0.54241	0.36801	0.34814	0.45218	0.31469	0.46458	0.52057	0.17783	0.27092	0.41481	0.38568	0.34657	0.47057	0.40862	0.35188	0.27841	0.54194
943.12	0.54894	0.71029	0.36844	0.44674	0.57165	0.47104	0.45817	0.30835	0.50574	0.44266	0.37464	0.54889	0.40297	0.43243	0.56188	0.55798	0.67662	0.36818	0.30251	0.55032	0.37707	0.34352	0.4628	0.31207	0.45914	0.51261	0.17683	0.27465	0.41356	0.38996	0.34544	0.48072	0.40436	0.35379	0.28422	0.54088
944.07	0.55734	0.7112	0.36941	0.44582	0.57227	0.47226	0.45975	0.30463	0.50836	0.44245	0.37436	0.54844	0.42329	0.42145	0.5806	0.56366	0.67146	0.36719	0.30053	0.54733	0.39601	0.34338	0.46298	0.30828	0.45958	0.51198	0.17641	0.27777	0.41855	0.39481	0.3481	0.4804	0.40952	0.35449	0.28543	0.54485
945.02	0.56207	0.70306	0.36341	0.44684	0.57249	0.46997	0.45685	0.2912	0.50396	0.44009	0.38015	0.54522	0.40994	0.42339	0.58576	0.57411	0.67171	0.36526	0.29703	0.54525	0.41222	0.34619	0.45637	0.31301	0.4547	0.51051	0.17399	0.27697	0.42303	0.39643	0.3526	0.47772	0.41294	0.35413	0.29033	0.53864
945.96	0.57339	0.69354	0.35744	0.44498	0.56689	0.46949	0.44939	0.28681	0.49427	0.44168	0.37624	0.53736	0.41638	0.42138	0.60853	0.5837	0.66393	0.36635	0.28366	0.56238	0.41195	0.34582	0.45806	0.30334	0.46015	0.51191	0.17454	0.27251	0.42343	0.40909	0.34869	0.48655	0.40996	0.35212	0.29911	0.53354
946.89	0.57519	0.68004	0.3445	0.43702	0.56822	0.47227	0.44166	0.28198	0.49175	0.44059	0.37326	0.53194	0.42058	0.40024	0.60599	0.55907	0.66321	0.36162	0.27664	0.56092	0.41399	0.34484	0.45487	0.30127	0.46087	0.50569	0.16685	0.26449	0.41934	0.40502	0.33692	0.49368	0.40573	0.34556	0.2936	0.52692
947.84	0.57326	0.68384	0.33164	0.42712	0.56311	0.47186	0.44249	0.27741	0.48647	0.43827	0.37101	0.52914	0.40775	0.40363	0.60458	0.54929	0.64229	0.3628	0.27995	0.56727	0.41675	0.34488	0.44362	0.29398	0.4582	0.50841	0.15896	0.25779	0.41989	0.40545	0.33886	0.49828	0.40439	0.34214	0.29713	0.5196
948.79	0.57155	0.67909	0.31983	0.42495	0.56583	0.47401	0.4388	0.26749	0.48834	0.43528	0.36663	0.52874	0.39158	0.4173	0.59743	0.54674	0.63623	0.3713	0.27919	0.56616	0.41489	0.34432	0.45118	0.29131	0.45515	0.50665	0.15259	0.24997	0.42208	0.41235	0.3399	0.504	0.40586	0.33566	0.3041	0.51163
949.74	0.57781	0.67205	0.30726	0.41985	0.56888	0.47108	0.43652	0.2596	0.49255	0.43203	0.36318	0.52717	0.40961	0.42214	0.59188	0.54168	0.62425	0.35432	0.28272	0.57126	0.41829	0.34123	0.45667	0.28383	0.45823	0.50727	0.14835	0.24854	0.41953	0.41069	0.33712	0.50653	0.4026	0.3317	0.29897	0.50714
950.68	0.56371	0.66227	0.29499	0.42194	0.56784	0.46646	0.44088	0.2539	0.49943	0.42947	0.36269	0.5309	0.3984	0.42659	0.57603	0.55179	0.60941	0.34524	0.28965	0.57461	0.4318	0.34226	0.4517	0.28974	0.45022	0.50198	0.14459	0.25323	0.41812	0.40617	0.33568	0.50629	0.40816	0.33386	0.29974	0.50226
951.63	0.56837	0.65502	0.29209	0.42947	0.57757	0.45887	0.43868	0.2495	0.49851	0.42395	0.36172	0.52885	0.41401	0.44808	0.58335	0.56536	0.59988	0.3336	0.29491	0.56284	0.4276	0.341	0.45131	0.29382	0.45126	0.50478	0.14807	0.25335	0.42256	0.40742	0.3409	0.5012	0.41031	0.33147	0.30439	0.50108
952.58	0.57336	0.64491	0.29245	0.43346	0.58498	0.45556	0.43368	0.24611	0.49483	0.4243	0.3637	0.53202	0.42332	0.46093	0.59407	0.55974	0.5979	0.31869	0.29117	0.54693	0.42792	0.3367	0.44821	0.28947	0.45212	0.49925	0.15198	0.25248	0.42479	0.40512	0.33878	0.49948	0.40149	0.32943	0.29915	0.49713
953.5	0.56628	0.62602	0.28815	0.43044	0.58033	0.45411	0.42541	0.24217	0.48598	0.42243	0.35974	0.52478	0.42188	0.44716	0.59205	0.54781	0.57713	0.29796	0.28964	0.53829	0.42692	0.33593	0.43671	0.27807	0.44678	0.49165	0.14844	0.24797	0.41897	0.40059	0.32541	0.50097	0.39463	0.32806	0.2854	0.48517
954.45	0.55373	0.6262	0.28937	0.43124	0.57779	0.45141	0.42757	0.25052	0.48193	0.4165	0.35524	0.52563	0.41193	0.44499	0.60355	0.53783	0.56295	0.28629	0.28348	0.53679	0.41998	0.32932	0.42336	0.27601	0.44264	0.49176	0.15195	0.25122	0.42291	0.39964	0.32017	0.50733	0.38837	0.32548	0.28698	0.47736
955.4	0.55443	0.61556	0.29422	0.42721	0.58366	0.44481	0.41947	0.24887	0.47024	0.407	0.35495	0.52168	0.40751	0.46116	0.60638	0.5009	0.54297	0.27461	0.27779	0.52731	0.41269	0.31975	0.41577	0.26245	0.44235	0.48606	0.15553	0.2453	0.41901	0.39432	0.31504	0.50871	0.37485	0.31238	0.28162	0.46442
956.35	0.54294	0.6006	0.28628	0.41608	0.57351	0.44013	0.41744	0.2478	0.46297	0.40657	0.34861	0.52169	0.38199	0.43478	0.58976	0.47946	0.53005	0.26535	0.27113	0.5361	0.41667	0.31355	0.4073	0.25169	0.43549	0.47733	0.15365	0.2417	0.41847	0.38747	0.31481	0.5124	0.36817	0.31292	0.28203	0.4549
957.29	0.53324	0.5907	0.27981	0.41626	0.57091	0.44086	0.41327	0.25222	0.46363	0.40221	0.34722	0.51993	0.35461	0.41494	0.56254	0.46297	0.51052	0.26608	0.26582	0.53944	0.419	0.30786	0.41286	0.25051	0.43275	0.4738	0.14591	0.24501	0.416	0.38662	0.30935	0.50867	0.36962	0.30841	0.29405	0.44572
958.24	0.5344	0.58032	0.27327	0.41371	0.57111	0.43549	0.41388	0.25011	0.46635	0.39849	0.34961	0.5239	0.36033	0.41588	0.54508	0.43488	0.50172	0.2632	0.26002	0.54037	0.41753	0.30326	0.41304	0.25379	0.42885	0.46621	0.1451	0.246	0.41584	0.38483	0.31029	0.5055	0.37642	0.30711	0.30386	0.44348
959.17	0.53155	0.57522	0.26977	0.40855	0.5792	0.43393	0.4075	0.25235	0.47788	0.40622	0.35392	0.52972	0.34328	0.42955	0.51471	0.41783	0.4864	0.2638	0.25715	0.54738	0.41342	0.29962	0.41053	0.25615	0.4337	0.46576	0.14083	0.24399	0.41311	0.37707	0.31163	0.50584	0.37882	0.29964	0.30465	0.44157
960.11	0.52404	0.57309	0.26494	0.40148	0.57678	0.43541	0.4129	0.25096	0.47843	0.40824	0.35137	0.53496	0.32826	0.42783	0.51549	0.40506	0.47426	0.26578	0.25753	0.5362	0.41011	0.30068	0.41053	0.25536	0.43071	0.47092	0.14037	0.24163	0.41045	0.37557	0.31248	0.49911	0.37162	0.30153	0.30694	0.44098
961.06	0.5201	0.57224	0.26378	0.40389	0.58404	0.44068	0.41154	0.25247	0.48405	0.40586	0.36073	0.54156	0.32784	0.43996	0.5089	0.39605	0.46706	0.26136	0.25878	0.53892	0.40548	0.29598	0.41242	0.25795	0.43183	0.47292	0.13811	0.23913	0.40793	0.37598	0.30606	0.49636	0.36866	0.29357	0.30978	0.43438
962.01	0.50693	0.5605	0.26218	0.40654	0.59282	0.43728	0.41571	0.24911	0.48242	0.40645	0.35484	0.54067	0.31223	0.4427	0.49658	0.40601	0.46669	0.24972	0.26113	0.54214	0.39277	0.29724	0.38897	0.25011	0.42639	0.46953	0.1429	0.23638	0.41052	0.37153	0.30646	0.49777	0.36165	0.28938	0.29378	0.42944
962.95	0.49856	0.5544	0.26094	0.41192	0.59585	0.43159	0.41537	0.25147	0.48268	0.40469	0.35264	0.54089	0.28903	0.45461	0.47739	0.41711	0.46219	0.24435	0.26402	0.53076	0.38541	0.29598	0.37954	0.24623	0.42776	0.47219	0.14251	0.23887	0.40786	0.36121	0.31172	0.48978	0.34894	0.2871	0.28577	0.42248
963.9	0.48796	0.53353	0.25246	0.41653	0.58751	0.42708	0.41376	0.25154	0.46797	0.39369	0.34655	0.54083	0.27692	0.43764	0.46455	0.41696	0.45695	0.23989	0.2701	0.5309	0.3819	0.29065	0.3758	0.23499	0.41421	0.45894	0.1407	0.23458	0.40071	0.36076	0.30947	0.48594	0.33559	0.28045	0.28402	0.40942
964.82	0.48701	0.51874	0.24528	0.4229	0.58328	0.42732	0.41249	0.25505	0.47023	0.38849	0.35061	0.53359	0.28995	0.40174	0.42036	0.42057	0.45359	0.23647	0.26692	0.54785	0.37821	0.27778	0.37283	0.2287	0.41832	0.45126	0.13791	0.24041	0.4009	0.35577	0.31339	0.48585	0.32926	0.27596	0.28571	0.4023
965.77	0.48251	0.51103	0.24642	0.42099	0.58798	0.42422	0.41284	0.25148	0.46451	0.38771	0.34226	0.53063	0.28244	0.40797	0.41254	0.41012	0.45057	0.24793	0.26382	0.53733	0.36859	0.28276	0.36144	0.22016	0.40931	0.45156	0.14051	0.24166	0.40411	0.35087	0.31629	0.48108	0.32273	0.27976	0.28204	0.39604
966.71	0.48361	0.50641	0.24675	0.41952	0.58566	0.424	0.41754	0.24682	0.46377	0.38705	0.34608	0.53798	0.28824	0.41156	0.40731	0.37981	0.44104	0.25111	0.27097	0.54589	0.36604	0.28116	0.36646	0.22476	0.41373	0.45525	0.14177	0.23654	0.402	0.34901	0.31726	0.48207	0.32291	0.27553	0.28716	0.39517
967.66	0.48451	0.50508	0.24827	0.42011	0.58343	0.43026	0.42212	0.24921	0.45993	0.38557	0.3467	0.54347	0.30012	0.39396	0.40139	0.35921	0.44236	0.25684	0.27699	0.56011	0.35919	0.27194	0.36265	0.22505	0.41668	0.4554	0.14439	0.23145	0.40555	0.35545	0.31774	0.4837	0.32207	0.26717	0.2881	0.39071
968.61	0.48586	0.49379	0.24947	0.41519	0.58578	0.4321	0.42183	0.2469	0.45569	0.38553	0.34567	0.54241	0.30533	0.37559	0.39302	0.33628	0.44366	0.2571	0.2811	0.56093	0.34138	0.26086	0.34931	0.22195	0.42104	0.45809	0.14588	0.22861	0.40703	0.35393	0.32012	0.48214	0.31398	0.26954	0.27771	0.38571
969.55	0.47381	0.48576	0.25276	0.40642	0.59632	0.42907	0.41607	0.24247	0.45248	0.38066	0.33524	0.54914	0.28797	0.37819	0.39867	0.31284	0.45404	0.25468	0.27963	0.55139	0.32283	0.25709	0.33376	0.2333	0.4161	0.45388	0.14544	0.21936	0.40709	0.35604	0.31106	0.48259	0.30847	0.2663	0.26692	0.38693
970.47	0.47217	0.47872	0.25387	0.41151	0.59089	0.43189	0.41753	0.23792	0.44655	0.37961	0.33341	0.55559	0.29464	0.3611	0.38194	0.32538	0.44422	0.2598	0.28451	0.55456	0.3176	0.24548	0.32835	0.24944	0.41806	0.44888	0.14352	0.2223	0.4054	0.36306	0.31809	0.47782	0.30102	0.2559	0.26064	0.3971
971.42	0.47398	0.45742	0.24737	0.39995	0.59445	0.42721	0.41383	0.23794	0.44286	0.37583	0.32296	0.54851	0.31092	0.34119	0.36144	0.31659	0.46402	0.25689	0.28397	0.54842	0.30808	0.23858	0.31925	0.24474	0.41209	0.43906	0.14105	0.21559	0.4039	0.36352	0.32077	0.46723	0.28243	0.25641	0.24969	0.39161
972.37	0.46616	0.43898	0.24365	0.39368	0.60034	0.42278	0.40822	0.23936	0.44397	0.37115	0.31603	0.5459	0.28557	0.31638	0.35447	0.31438	0.4655	0.25187	0.27602	0.55896	0.30611	0.23004	0.31755	0.24565	0.40135	0.42832	0.1376	0.2138	0.40018	0.35907	0.32005	0.4703	0.27351	0.25764	0.24577	0.38931
973.31	0.46191	0.43113	0.24909	0.39418	0.59675	0.41392	0.41147	0.23579	0.44681	0.36566	0.31442	0.54239	0.28221	0.30898	0.33899	0.32767	0.47795	0.24162	0.27188	0.5557	0.30653	0.22924	0.31935	0.25325	0.39894	0.42528	0.13808	0.21454	0.39842	0.35799	0.32776	0.46379	0.27107	0.25655	0.24554	0.38708
974.26	0.47246	0.43167	0.25225	0.39982	0.60277	0.42161	0.41912	0.24344	0.45736	0.37601	0.32205	0.54449	0.28421	0.30925	0.32936	0.35829	0.48707	0.24658	0.29097	0.57177	0.31229	0.22947	0.32698	0.25167	0.40181	0.43056	0.14055	0.21775	0.40711	0.35559	0.3474	0.46234	0.27805	0.27432	0.24686	0.38173
975.18	0.46777	0.42095	0.24711	0.38855	0.60356	0.41298	0.41203	0.24325	0.45742	0.36983	0.31913	0.5372	0.26493	0.28401	0.3207	0.33172	0.49583	0.237	0.28999	0.58212	0.30107	0.23566	0.3236	0.23783	0.39716	0.42268	0.13985	0.20403	0.40237	0.33852	0.34234	0.46432	0.26888	0.28021	0.24024	0.36811
976.12	0.46508	0.42658	0.24987	0.38762	0.59986	0.40965	0.41359	0.24192	0.45587	0.35991	0.31485	0.532	0.23879	0.28311	0.31039	0.33717	0.49312	0.23892	0.30078	0.60133	0.30203	0.23136	0.31802	0.23879	0.39381	0.41876	0.13524	0.20427	0.3953	0.33093	0.34655	0.46276	0.27965	0.27539	0.23052	0.36189
977.07	0.46098	0.42591	0.25519	0.38657	0.59494	0.40701	0.41292	0.23792	0.45381	0.36554	0.31539	0.52989	0.25314	0.29607	0.30136	0.34838	0.50055	0.24652	0.31235	0.60407	0.2987	0.24181	0.30974	0.24784	0.39364	0.41756	0.13949	0.19961	0.39183	0.32692	0.34623	0.45544	0.27162	0.27919	0.22695	0.36405
978.01	0.46086	0.42353	0.24853	0.38245	0.59911	0.41402	0.41163	0.23478	0.45452	0.36612	0.31031	0.52557	0.23512	0.29944	0.29101	0.3404	0.49533	0.26701	0.32408	0.62006	0.30367	0.24228	0.31166	0.24928	0.39125	0.40618	0.1362	0.19788	0.39481	0.32305	0.34618	0.45502	0.27165	0.28048	0.22241	0.36659
978.96	0.44878	0.41446	0.24903	0.37651	0.59232	0.40553	0.41266	0.22844	0.44463	0.35713	0.29661	0.5191	0.20469	0.28763	0.28227	0.33372	0.49375	0.27587	0.32123	0.6331	0.30114	0.24105	0.30377	0.24434	0.37649	0.39526	0.12908	0.19112	0.38281	0.31653	0.33435	0.44235	0.26191	0.25796	0.20799	0.36675
979.88	0.44799	0.40779	0.25061	0.37368	0.58292	0.40815	0.42199	0.22791	0.44848	0.35567	0.29125	0.51564	0.20606	0.29303	0.27645	0.34419	0.50279	0.27437	0.32919	0.65037	0.31144	0.2302	0.30489	0.24733	0.37492	0.39555	0.12051	0.18821	0.37966	0.32132	0.3319	0.4395	0.26802	0.25312	0.21398	0.36693
980.82	0.44578	0.40144	0.25181	0.37154	0.57838	0.40747	0.41471	0.22095	0.44711	0.35513	0.29122	0.5151	0.21168	0.28287	0.3039	0.35513	0.49693	0.27356	0.32147	0.64999	0.31408	0.21492	0.30684	0.25221	0.37127	0.39491	0.12032	0.18714	0.37989	0.31551	0.32437	0.4377	0.25588	0.24639	0.21838	0.36647
981.77	0.44541	0.39175	0.24652	0.36506	0.572	0.40069	0.41203	0.21274	0.44018	0.34479	0.28558	0.50492	0.19879	0.26482	0.3147	0.35616	0.505	0.27321	0.32162	0.66311	0.31876	0.1972	0.30681	0.2451	0.36863	0.3887	0.10968	0.18499	0.3827	0.31184	0.3235	0.43052	0.25744	0.23531	0.21542	0.36135
982.71	0.44577	0.38382	0.24558	0.35349	0.56714	0.39239	0.41121	0.20441	0.43164	0.33932	0.281	0.49571	0.20142	0.26156	0.33347	0.3497	0.51057	0.25867	0.31809	0.67501	0.32714	0.19592	0.29857	0.24079	0.36407	0.39034	0.10671	0.17329	0.37703	0.30234	0.3163	0.41787	0.25243	0.21916	0.2074	0.35755
983.63	0.44495	0.38384	0.24584	0.34875	0.56627	0.38697	0.4069	0.1973	0.42395	0.33985	0.28024	0.49279	0.20922	0.2742	0.35254	0.35463	0.52179	0.25062	0.31018	0.69869	0.33468	0.19515	0.30435	0.24564	0.36259	0.39422	0.10975	0.17011	0.37832	0.30142	0.31278	0.42776	0.25048	0.22685	0.21218	0.35351
984.58	0.44538	0.38925	0.24708	0.34945	0.56149	0.3769	0.39649	0.18856	0.41767	0.33304	0.27456	0.48711	0.20388	0.29225	0.37551	0.3701	0.52131	0.25046	0.30496	0.71081	0.34196	0.19547	0.30165	0.24825	0.35634	0.3867	0.11118	0.16732	0.37578	0.29102	0.30436	0.42062	0.24604	0.22402	0.19721	0.35414
985.52	0.44551	0.3803	0.24499	0.34749	0.54521	0.37284	0.39671	0.18493	0.4197	0.32659	0.26503	0.48053	0.21202	0.30036	0.38019	0.39116	0.53474	0.25401	0.30634	0.7542	0.34709	0.20382	0.29597	0.24871	0.3521	0.37341	0.1055	0.16194	0.37676	0.28587	0.3011	0.41674	0.24566	0.22794	0.18354	0.35486
986.46	0.44341	0.37866	0.24388	0.34331	0.53649	0.37317	0.39023	0.17671	0.42296	0.31886	0.25411	0.47749	0.21609	0.31557	0.39398	0.40344	0.52006	0.24674	0.2976	0.78842	0.35657	0.19585	0.29408	0.25494	0.34508	0.37068	0.1118	0.15586	0.36742	0.27463	0.29117	0.40913	0.24532	0.22271	0.1684	0.35508
987.41	0.445	0.37836	0.24096	0.34462	0.52586	0.37246	0.3863	0.17835	0.42983	0.31825	0.25007	0.48116	0.23438	0.30602	0.38687	0.42446	0.51976	0.24608	0.28782	0.84185	0.35806	0.19171	0.29098	0.26389	0.34304	0.36365	0.10803	0.15548	0.36822	0.27094	0.28074	0.4144	0.24427	0.22174	0.16073	0.36245
988.33	0.44577	0.36967	0.23207	0.34118	0.51068	0.37921	0.38633	0.17117	0.42906	0.30643	0.24912	0.47324	0.2412	0.30359	0.38595	0.43372	0.51993	0.23914	0.28702	0.87391	0.35147	0.18092	0.27552	0.26531	0.33719	0.35181	0.10112	0.15563	0.36409	0.26498	0.27999	0.40609	0.24173	0.20703	0.15078	0.37104
989.27	0.44998	0.36119	0.23271	0.34042	0.50713	0.3918	0.3961	0.16701	0.43358	0.30443	0.25052	0.47015	0.23265	0.27321	0.38435	0.43535	0.52681	0.25009	0.29409	0.91933	0.35039	0.17365	0.27274	0.26217	0.33565	0.34567	0.09839	0.15642	0.36565	0.27092	0.29196	0.4014	0.24101	0.20242	0.14634	0.3729
990.21	0.44764	0.35863	0.23075	0.33847	0.51039	0.39889	0.39506	0.16446	0.43453	0.30341	0.24834	0.47122	0.22299	0.26532	0.38846	0.43929	0.52507	0.23464	0.29217	0.94977	0.35481	0.16661	0.26933	0.2654	0.33328	0.34688	0.10034	0.15219	0.36599	0.26605	0.28833	0.3992	0.23757	0.19568	0.14843	0.38269
991.16	0.45512	0.35101	0.23331	0.33487	0.50273	0.39848	0.39806	0.162	0.43621	0.30133	0.24868	0.47128	0.22163	0.24952	0.40543	0.43658	0.53558	0.22302	0.29102	0.97845	0.34828	0.1684	0.26433	0.26407	0.3325	0.33933	0.095523	0.14876	0.36709	0.26476	0.28944	0.40002	0.23174	0.18892	0.14553	0.38157
992.08	0.4492	0.34669	0.23649	0.33559	0.49774	0.40208	0.40229	0.15639	0.43344	0.2902	0.24324	0.46508	0.1927	0.2279	0.41994	0.44988	0.53698	0.21673	0.29345	0.9871	0.3493	0.15712	0.26059	0.26479	0.31926	0.33597	0.096636	0.14057	0.36278	0.2621	0.29523	0.39974	0.22577	0.18009	0.15085	0.38058
993.02	0.45253	0.34326	0.23522	0.33119	0.48706	0.39076	0.4005	0.15256	0.43475	0.29597	0.23429	0.46404	0.17911	0.21676	0.42577	0.45406	0.52999	0.21391	0.29149	0.99254	0.35649	0.15535	0.25626	0.2736	0.31379	0.33291	0.095636	0.135	0.36323	0.25535	0.29007	0.39006	0.21608	0.17745	0.15012	0.38039
993.96	0.44409	0.33976	0.22782	0.32168	0.4774	0.38234	0.39514	0.15379	0.42121	0.29115	0.22724	0.46061	0.18235	0.21872	0.42949	0.44882	0.51933	0.19017	0.28348	0.98246	0.34844	0.14871	0.25215	0.27605	0.30729	0.33435	0.095569	0.12319	0.35819	0.24595	0.27746	0.3883	0.20532	0.17281	0.14774	0.37901
994.9	0.44837	0.3355	0.22468	0.31194	0.4711	0.37303	0.39327	0.1448	0.40971	0.28421	0.22172	0.45774	0.18816	0.21803	0.41799	0.43445	0.51266	0.1907	0.27538	0.97394	0.34095	0.14293	0.24702	0.27278	0.30493	0.32855	0.092255	0.11935	0.35464	0.24319	0.27316	0.38067	0.20139	0.16573	0.14024	0.37373
995.82	0.45019	0.34273	0.22136	0.31397	0.46994	0.37575	0.39555	0.14308	0.40082	0.28378	0.22087	0.45205	0.19636	0.2222	0.39163	0.44021	0.50774	0.19843	0.27705	0.95956	0.33181	0.14297	0.24068	0.26536	0.30754	0.33003	0.090027	0.11885	0.35323	0.23847	0.26938	0.36949	0.20041	0.16682	0.14449	0.37781
996.77	0.45836	0.33661	0.21307	0.31011	0.45878	0.36882	0.39439	0.13504	0.38989	0.2844	0.21894	0.45121	0.21029	0.24883	0.39903	0.44165	0.50022	0.19906	0.27402	0.93271	0.31591	0.14308	0.232	0.26811	0.30513	0.32432	0.087286	0.12032	0.34665	0.23771	0.26511	0.3568	0.19662	0.17776	0.13645	0.38012
997.71	0.45025	0.33319	0.21262	0.3111	0.46047	0.37355	0.39085	0.13001	0.3847	0.26801	0.21468	0.44217	0.20516	0.23236	0.3937	0.44458	0.4895	0.2027	0.27338	0.90014	0.31268	0.13979	0.23015	0.26498	0.30479	0.3185	0.086883	0.11497	0.34109	0.23908	0.26243	0.35	0.20136	0.17709	0.1318	0.37937
998.65	0.45172	0.33155	0.20604	0.31221	0.45593	0.36981	0.391	0.12669	0.38589	0.26338	0.2107	0.43766	0.2137	0.25203	0.37447	0.46613	0.48088	0.1968	0.27168	0.87855	0.31025	0.14327	0.22193	0.26738	0.3083	0.31251	0.085224	0.11812	0.34295	0.23216	0.2567	0.33768	0.20377	0.18222	0.13096	0.37999
999.57	0.44941	0.32734	0.19391	0.31841	0.44672	0.36815	0.39504	0.13431	0.38602	0.26218	0.21467	0.43371	0.20003	0.25556	0.35913	0.46602	0.47709	0.18995	0.27499	0.83546	0.30049	0.14659	0.22329	0.27117	0.29939	0.31455	0.082777	0.11287	0.33807	0.23607	0.25703	0.33202	0.20734	0.18665	0.14161	0.38172
1000.5	0.43394	0.31798	0.18387	0.31296	0.44043	0.36066	0.39858	0.13669	0.38597	0.25454	0.20795	0.42997	0.16581	0.24652	0.34574	0.45415	0.45983	0.17415	0.28251	0.79832	0.30035	0.13934	0.22421	0.2771	0.28846	0.30718	0.082472	0.1072	0.33443	0.23776	0.25959	0.32831	0.2073	0.18423	0.13633	0.38368
1001.5	0.41533	0.3182	0.18157	0.30551	0.43992	0.36086	0.38774	0.14343	0.39259	0.25099	0.20764	0.42971	0.14658	0.22006	0.32386	0.43468	0.44067	0.17333	0.27364	0.77084	0.30341	0.13874	0.21955	0.26972	0.28756	0.30962	0.082123	0.10216	0.33719	0.23691	0.25389	0.32774	0.20911	0.18397	0.1352	0.38172
1002.4	0.41713	0.31518	0.17677	0.30308	0.43341	0.35779	0.38604	0.15506	0.38734	0.24971	0.21178	0.42908	0.16635	0.2301	0.32022	0.41666	0.43459	0.1611	0.27055	0.72796	0.29518	0.13325	0.2172	0.26092	0.28317	0.31083	0.083562	0.10084	0.33605	0.22944	0.25202	0.32841	0.20749	0.18381	0.1353	0.37715
1003.3	0.41712	0.30857	0.17096	0.29707	0.43269	0.36187	0.38274	0.1492	0.38224	0.24472	0.21221	0.42766	0.17687	0.20976	0.3084	0.38919	0.43641	0.1677	0.26722	0.66583	0.29065	0.13084	0.2192	0.26063	0.27762	0.31525	0.083746	0.093654	0.33307	0.23177	0.25526	0.32821	0.20184	0.17798	0.13997	0.3823
1004.3	0.40464	0.30595	0.17304	0.28787	0.42833	0.36382	0.37472	0.14661	0.37596	0.23953	0.20798	0.41877	0.19533	0.21321	0.31109	0.37376	0.41105	0.17463	0.2654	0.62212	0.29359	0.12946	0.2097	0.25322	0.27597	0.32064	0.08607	0.089588	0.32957	0.22834	0.24956	0.3222	0.19894	0.17641	0.13324	0.3814
1005.2	0.40506	0.30553	0.17126	0.28893	0.42855	0.36411	0.376	0.14704	0.3762	0.23928	0.20986	0.41592	0.21064	0.22415	0.29078	0.35767	0.39998	0.17179	0.25657	0.57375	0.29003	0.13517	0.19611	0.24084	0.2813	0.33418	0.089679	0.089573	0.3315	0.22017	0.24975	0.32471	0.19845	0.18056	0.13033	0.38214
1006.1	0.40499	0.30112	0.16777	0.28603	0.41698	0.3642	0.3787	0.13671	0.35772	0.2308	0.20534	0.4081	0.22168	0.24386	0.27206	0.33889	0.39137	0.16544	0.26809	0.50812	0.28266	0.12816	0.19483	0.2368	0.282	0.33288	0.091757	0.089262	0.32738	0.216	0.24747	0.31012	0.18699	0.17181	0.12823	0.3762
1007.1	0.39298	0.28868	0.16032	0.28491	0.4046	0.35792	0.38292	0.12577	0.35121	0.22645	0.20594	0.41053	0.21753	0.26149	0.23994	0.33149	0.37364	0.16176	0.27006	0.46925	0.27183	0.13501	0.191	0.23846	0.28018	0.33047	0.09016	0.086957	0.3214	0.21665	0.24904	0.29795	0.1802	0.16516	0.12497	0.3753
1008	0.38483	0.28187	0.16235	0.28326	0.39163	0.34959	0.38054	0.13064	0.35002	0.22759	0.20903	0.40851	0.20655	0.27107	0.23997	0.33102	0.35521	0.16342	0.26758	0.45397	0.2582	0.13899	0.18477	0.22945	0.27657	0.3337	0.094843	0.09179	0.31607	0.21166	0.24585	0.29388	0.18799	0.16645	0.12491	0.37165
1008.9	0.3828	0.27945	0.15956	0.28619	0.38352	0.35233	0.3778	0.1301	0.34201	0.23078	0.2177	0.41657	0.19759	0.2692	0.22416	0.31881	0.35176	0.17832	0.2693	0.43761	0.25031	0.14687	0.18853	0.23076	0.27823	0.33097	0.095461	0.094952	0.319	0.21207	0.24235	0.29595	0.17735	0.16555	0.12345	0.3667
1009.9	0.37502	0.26367	0.15918	0.27695	0.3681	0.34702	0.36616	0.12976	0.33424	0.22797	0.22222	0.41986	0.20025	0.24949	0.23132	0.31167	0.33329	0.19541	0.27682	0.41923	0.24842	0.15118	0.19792	0.23744	0.27205	0.32224	0.095524	0.09662	0.31427	0.21019	0.23485	0.29697	0.16945	0.16474	0.12737	0.36259
1010.8	0.37138	0.2599	0.15672	0.27631	0.36103	0.34056	0.36442	0.13863	0.33895	0.23344	0.23056	0.42349	0.20864	0.25788	0.22753	0.30385	0.3344	0.19378	0.27342	0.40971	0.24578	0.1642	0.2039	0.23906	0.26824	0.32776	0.096557	0.094497	0.31449	0.20164	0.23529	0.30477	0.17581	0.16709	0.13549	0.36067
1011.7	0.37283	0.25861	0.16233	0.26889	0.35804	0.34276	0.36168	0.14329	0.33921	0.23555	0.23407	0.42603	0.20853	0.2316	0.23549	0.26762	0.31709	0.20737	0.28149	0.39448	0.25589	0.16725	0.21447	0.24497	0.27259	0.33137	0.1052	0.09601	0.31915	0.19867	0.233	0.31261	0.17327	0.16843	0.14309	0.35468
1012.7	0.36643	0.25553	0.15542	0.26577	0.35214	0.34358	0.35802	0.13692	0.33484	0.23699	0.23286	0.42931	0.21838	0.24201	0.22709	0.24108	0.30625	0.20501	0.29033	0.36902	0.27034	0.17013	0.21959	0.25278	0.2724	0.32726	0.10376	0.094876	0.3195	0.19433	0.22866	0.31446	0.16631	0.16372	0.13288	0.34799
1013.6	0.35909	0.24961	0.16067	0.26106	0.34749	0.33304	0.35926	0.14332	0.33652	0.2351	0.23199	0.4312	0.21878	0.23798	0.24806	0.23799	0.30472	0.19544	0.29877	0.3495	0.27516	0.18179	0.22871	0.25569	0.27204	0.33006	0.1134	0.09751	0.31472	0.18412	0.2315	0.31879	0.17638	0.15968	0.13013	0.34133
1014.5	0.35504	0.25102	0.15511	0.26124	0.34254	0.33529	0.35979	0.14622	0.33815	0.23908	0.23542	0.43573	0.22732	0.25943	0.2465	0.23424	0.32575	0.20074	0.29463	0.33197	0.27932	0.18991	0.23197	0.25439	0.26933	0.33858	0.11683	0.096959	0.31374	0.18453	0.23	0.32287	0.17687	0.16184	0.13159	0.33013
1015.5	0.34819	0.247	0.15301	0.26161	0.34492	0.33757	0.36006	0.14386	0.33827	0.24099	0.23927	0.44245	0.23567	0.26924	0.24999	0.23261	0.33	0.21521	0.29614	0.33722	0.28206	0.19676	0.23749	0.253	0.2694	0.34178	0.12033	0.10419	0.31189	0.18574	0.22795	0.33176	0.18494	0.16113	0.12988	0.31886
1016.4	0.34508	0.24317	0.14546	0.26271	0.34027	0.33832	0.35193	0.14176	0.33458	0.2446	0.23914	0.44567	0.26138	0.30226	0.26209	0.23771	0.33976	0.21583	0.2919	0.32984	0.2759	0.21149	0.23719	0.24043	0.26137	0.35138	0.12	0.10425	0.31269	0.17939	0.22427	0.33627	0.1863	0.16573	0.11841	0.30797
1017.3	0.34884	0.2435	0.1505	0.2659	0.34295	0.3375	0.36242	0.14218	0.34436	0.24233	0.24579	0.45354	0.27525	0.31783	0.28675	0.23107	0.33771	0.22504	0.29323	0.32749	0.27483	0.22694	0.24506	0.24596	0.25526	0.35822	0.12532	0.1067	0.31631	0.1834	0.22979	0.34272	0.1942	0.16683	0.12666	0.29794
1018.3	0.34796	0.24433	0.14551	0.26642	0.34275	0.34097	0.36814	0.14141	0.35314	0.24872	0.25443	0.46083	0.28893	0.34577	0.25967	0.21633	0.33695	0.23006	0.2909	0.32089	0.28166	0.2303	0.25096	0.24851	0.25215	0.35946	0.12092	0.10757	0.32091	0.18385	0.22847	0.35101	0.19665	0.17153	0.13051	0.29388
1019.2	0.34896	0.24017	0.14313	0.26759	0.34195	0.34167	0.36526	0.14148	0.34401	0.24921	0.25417	0.46473	0.30499	0.3673	0.25557	0.21525	0.33334	0.22728	0.28831	0.31531	0.27629	0.2405	0.25451	0.25361	0.25205	0.35354	0.11901	0.11221	0.32426	0.1817	0.2238	0.35252	0.2005	0.15782	0.12571	0.28258
1020.1	0.34699	0.237	0.1486	0.27073	0.34481	0.34127	0.36832	0.15206	0.34518	0.25645	0.25924	0.47634	0.30106	0.35997	0.27381	0.20111	0.33632	0.23169	0.29104	0.29712	0.27651	0.25866	0.26164	0.26696	0.24929	0.35278	0.12158	0.11651	0.33426	0.1856	0.22494	0.35497	0.20062	0.16465	0.12379	0.28409
1021.1	0.35144	0.24376	0.15607	0.2709	0.35184	0.34603	0.37781	0.16091	0.35795	0.26359	0.27097	0.48772	0.29584	0.36987	0.27884	0.20812	0.3452	0.24586	0.28845	0.30439	0.28504	0.27667	0.27942	0.27834	0.25044	0.35665	0.12453	0.12321	0.33861	0.19658	0.22513	0.36832	0.21358	0.17117	0.13563	0.28586
1022	0.34354	0.23877	0.16294	0.27508	0.35215	0.35094	0.37644	0.17688	0.35547	0.27468	0.27947	0.49774	0.29653	0.37694	0.277	0.21461	0.36636	0.25909	0.28593	0.31707	0.29241	0.2898	0.29253	0.28408	0.2503	0.35178	0.12725	0.13113	0.345	0.18774	0.22572	0.3856	0.22159	0.17375	0.13765	0.28288
1022.9	0.35773	0.24373	0.17274	0.28063	0.36275	0.3549	0.38395	0.18602	0.35794	0.28728	0.28364	0.50765	0.30441	0.38268	0.30629	0.22634	0.38748	0.27498	0.28729	0.32269	0.29194	0.3148	0.29885	0.30336	0.25073	0.35143	0.13573	0.14107	0.35393	0.1932	0.2377	0.39753	0.23154	0.18643	0.1477	0.2864
1023.9	0.35663	0.24785	0.18491	0.28642	0.37318	0.35999	0.3982	0.18847	0.36567	0.29867	0.29341	0.51833	0.29971	0.38578	0.33476	0.21809	0.39857	0.284	0.28778	0.31744	0.29722	0.33913	0.30539	0.32355	0.24131	0.35074	0.14417	0.14432	0.36202	0.19898	0.24909	0.40647	0.24464	0.20557	0.15264	0.29045
1024.8	0.36541	0.25681	0.19586	0.29326	0.38135	0.36931	0.41031	0.19754	0.37859	0.30674	0.3035	0.52681	0.32035	0.41286	0.34397	0.2412	0.40941	0.29313	0.28332	0.33179	0.30818	0.35512	0.32869	0.33679	0.23972	0.34847	0.14941	0.15028	0.36679	0.20491	0.2588	0.42272	0.26427	0.20463	0.17096	0.28999
1025.7	0.36304	0.26234	0.19612	0.29927	0.38026	0.3708	0.41555	0.20535	0.38511	0.32046	0.3097	0.53346	0.33023	0.43877	0.33242	0.23685	0.4188	0.2884	0.28196	0.33166	0.31526	0.36393	0.33216	0.35034	0.23856	0.34313	0.14636	0.15281	0.3702	0.19974	0.2648	0.43077	0.28417	0.20888	0.17661	0.29006
1026.7	0.37433	0.26438	0.19338	0.30654	0.38536	0.37337	0.42554	0.20965	0.40111	0.33661	0.31835	0.54073	0.33937	0.44221	0.34453	0.24027	0.41875	0.29785	0.27311	0.32291	0.32842	0.38159	0.33732	0.37389	0.23672	0.34195	0.14955	0.15257	0.37592	0.21423	0.26746	0.43128	0.2992	0.21505	0.18038	0.2924
1027.6	0.36777	0.26713	0.19611	0.31891	0.37857	0.38091	0.42477	0.21361	0.41221	0.34333	0.32798	0.54732	0.35239	0.45986	0.3537	0.25573	0.40286	0.29509	0.25726	0.31149	0.33194	0.38663	0.35354	0.38686	0.23134	0.33834	0.14934	0.15342	0.3725	0.21962	0.2622	0.43112	0.31216	0.21611	0.18067	0.2904
1028.5	0.37212	0.26911	0.20118	0.32854	0.37415	0.37654	0.42491	0.22085	0.43249	0.35389	0.33238	0.55087	0.38555	0.48611	0.36086	0.28056	0.40253	0.30207	0.2507	0.32204	0.34573	0.38825	0.36734	0.39948	0.23358	0.33683	0.14666	0.15366	0.37373	0.22392	0.26174	0.43898	0.32751	0.22224	0.18885	0.29615
1029.4	0.37838	0.26161	0.20578	0.33812	0.37117	0.38271	0.42931	0.22138	0.44098	0.36366	0.33634	0.55334	0.39115	0.48949	0.3713	0.29268	0.40787	0.30638	0.24725	0.30091	0.35903	0.39444	0.3657	0.41598	0.23499	0.3328	0.1469	0.15247	0.37701	0.2252	0.26086	0.44194	0.3321	0.23408	0.18791	0.29865
1030.4	0.38416	0.25974	0.21285	0.34998	0.37517	0.3872	0.43537	0.22185	0.45421	0.36428	0.33913	0.55683	0.40932	0.47993	0.39739	0.31304	0.40989	0.31172	0.23941	0.2921	0.36491	0.40263	0.37251	0.43396	0.2317	0.32728	0.14984	0.15467	0.38019	0.2342	0.26181	0.44051	0.3355	0.23323	0.18621	0.29934
1031.3	0.38279	0.26292	0.22226	0.34956	0.37919	0.38638	0.43532	0.21988	0.45541	0.36076	0.33626	0.55841	0.41599	0.47577	0.4019	0.31667	0.42393	0.30134	0.2361	0.28709	0.36056	0.40371	0.37979	0.44581	0.22637	0.3296	0.14706	0.15114	0.3819	0.23442	0.26274	0.44419	0.32559	0.23316	0.18422	0.29932
1032.2	0.39154	0.25379	0.22581	0.34561	0.38322	0.37701	0.43977	0.21779	0.46022	0.36485	0.33536	0.55682	0.43395	0.46749	0.39941	0.31848	0.44045	0.30329	0.23557	0.30223	0.36181	0.40707	0.37622	0.45378	0.22594	0.33467	0.1499	0.1536	0.39261	0.23029	0.26628	0.45031	0.31975	0.23676	0.18544	0.29316
1033.2	0.39125	0.25622	0.23041	0.34028	0.39072	0.38322	0.43281	0.21714	0.45783	0.36659	0.33868	0.55727	0.41602	0.46332	0.40277	0.32226	0.4468	0.29918	0.22589	0.29602	0.35968	0.40453	0.383	0.46181	0.2212	0.33797	0.14793	0.15227	0.39839	0.23393	0.25464	0.45419	0.30389	0.22779	0.18325	0.28463
1034.1	0.38941	0.25687	0.22834	0.33859	0.39263	0.37644	0.42329	0.20946	0.45481	0.36938	0.33869	0.55231	0.42414	0.46923	0.39973	0.32551	0.44226	0.3026	0.21961	0.30647	0.3442	0.40912	0.38856	0.45975	0.22132	0.34018	0.14416	0.15198	0.39981	0.23883	0.25036	0.45118	0.29151	0.23109	0.17851	0.28018
1035	0.38787	0.24645	0.22574	0.33067	0.39265	0.36841	0.41585	0.20059	0.44394	0.36802	0.33212	0.54547	0.42654	0.44892	0.39573	0.31835	0.44764	0.29452	0.21596	0.31017	0.32731	0.40656	0.38165	0.4657	0.22144	0.33842	0.14386	0.14639	0.40181	0.23643	0.24774	0.45025	0.26919	0.2324	0.17239	0.27584
1036	0.3848	0.2376	0.22265	0.32447	0.39018	0.36161	0.40255	0.19705	0.43782	0.36683	0.32778	0.53459	0.42207	0.45556	0.40394	0.3229	0.43152	0.28317	0.21286	0.30549	0.31412	0.40075	0.3769	0.46231	0.22276	0.33777	0.13574	0.14761	0.39636	0.22552	0.23886	0.44387	0.26205	0.23544	0.1682	0.27221
1036.9	0.37168	0.2286	0.2131	0.32054	0.38647	0.35397	0.38922	0.19127	0.42876	0.35718	0.31717	0.52705	0.40335	0.45037	0.40658	0.30973	0.41997	0.25796	0.20274	0.29243	0.30429	0.39395	0.37623	0.45857	0.2191	0.33012	0.12543	0.13553	0.38841	0.2161	0.21855	0.43226	0.24839	0.22429	0.15788	0.26947
1037.8	0.37327	0.21357	0.20429	0.31268	0.37898	0.33998	0.3859	0.18236	0.41685	0.34655	0.30725	0.51672	0.40182	0.43525	0.39012	0.28731	0.4037	0.2395	0.20075	0.27845	0.29273	0.38745	0.36999	0.45276	0.21767	0.32873	0.11621	0.1282	0.38005	0.20269	0.21393	0.42124	0.24091	0.22289	0.1526	0.26632
1038.8	0.3669	0.19948	0.18982	0.30292	0.36769	0.32243	0.3779	0.17479	0.4059	0.3305	0.2992	0.50422	0.38605	0.41787	0.37513	0.26092	0.37916	0.21056	0.19708	0.28062	0.28264	0.37785	0.36381	0.43801	0.20659	0.33163	0.10656	0.11354	0.37128	0.19078	0.2068	0.40745	0.22965	0.20563	0.14975	0.25631
1039.7	0.35877	0.18485	0.18382	0.29813	0.34696	0.30387	0.35898	0.16018	0.39328	0.32025	0.28654	0.49239	0.35804	0.42444	0.35471	0.25695	0.35163	0.20253	0.18248	0.26155	0.27533	0.36749	0.3581	0.42358	0.19145	0.32772	0.091736	0.10581	0.35765	0.18845	0.19037	0.38831	0.21415	0.19518	0.14215	0.24806
1040.6	0.35556	0.1705	0.17122	0.29278	0.33942	0.29548	0.35185	0.14611	0.384	0.30935	0.27455	0.48377	0.34206	0.40272	0.31945	0.22738	0.35363	0.196	0.17028	0.267	0.26975	0.353	0.34979	0.40824	0.18956	0.32182	0.089131	0.10117	0.35512	0.1923	0.17597	0.37872	0.19717	0.18777	0.13116	0.23647
1041.5	0.34961	0.15434	0.16452	0.28241	0.32671	0.28245	0.334	0.12717	0.36466	0.29308	0.25907	0.4689	0.33699	0.3881	0.29772	0.21398	0.34109	0.19051	0.16071	0.2511	0.2542	0.33606	0.32836	0.39554	0.17399	0.31249	0.078791	0.090666	0.34559	0.1913	0.16833	0.35979	0.17381	0.17712	0.11601	0.22642
1042.5	0.34114	0.15169	0.15399	0.28105	0.3127	0.27736	0.31874	0.11835	0.35017	0.2834	0.24899	0.45974	0.32634	0.38394	0.28249	0.21508	0.32439	0.19488	0.15453	0.26327	0.23525	0.31962	0.31522	0.38546	0.16843	0.31389	0.077574	0.088576	0.33924	0.19301	0.15704	0.34675	0.1571	0.17409	0.10579	0.2237
1043.4	0.33851	0.13663	0.15259	0.26907	0.30677	0.27559	0.30136	0.10122	0.33458	0.26948	0.22884	0.45229	0.32975	0.36817	0.28227	0.21305	0.31785	0.20343	0.14598	0.24229	0.22306	0.29433	0.28615	0.39325	0.16011	0.30358	0.076236	0.085424	0.33201	0.1901	0.13665	0.33184	0.13216	0.16447	0.085262	0.22697
1044.3	0.33384	0.12042	0.14495	0.26075	0.31248	0.27198	0.3015	0.095958	0.32051	0.26048	0.21883	0.43982	0.30855	0.35069	0.2809	0.20241	0.31637	0.19163	0.15931	0.23947	0.20699	0.27752	0.27125	0.38606	0.15916	0.29761	0.082347	0.080236	0.33245	0.18079	0.13778	0.3276	0.11562	0.16204	0.07874	0.22188
1045.2	0.33007	0.10769	0.14499	0.25097	0.30542	0.26453	0.29136	0.087972	0.30344	0.25501	0.21294	0.43348	0.30342	0.32869	0.27672	0.2071	0.29455	0.18213	0.16179	0.20943	0.19107	0.26689	0.26084	0.37613	0.1492	0.28706	0.086497	0.075902	0.32309	0.1735	0.13692	0.31521	0.097684	0.16002	0.077286	0.22078
1046.2	0.3216	0.09795	0.13843	0.24063	0.30415	0.26778	0.28577	0.088405	0.28648	0.25238	0.20459	0.42637	0.28073	0.30163	0.26374	0.19411	0.2927	0.1724	0.16834	0.20857	0.18041	0.25324	0.24345	0.35991	0.14904	0.27774	0.094546	0.078573	0.32055	0.17146	0.1253	0.31237	0.083456	0.1657	0.075327	0.21329
1047.1	0.31787	0.076455	0.12997	0.22885	0.29776	0.25471	0.27576	0.0749	0.28046	0.24181	0.19494	0.41604	0.26579	0.26013	0.2651	0.16988	0.28552	0.14987	0.1577	0.1874	0.18143	0.24615	0.22211	0.34551	0.141	0.2584	0.099037	0.068101	0.31877	0.16351	0.11849	0.3027	0.068844	0.15348	0.06675	0.20584
1048	0.30358	0.071661	0.115	0.222	0.28068	0.24361	0.26756	0.074554	0.27064	0.23809	0.1885	0.40649	0.22402	0.24728	0.22517	0.14232	0.26392	0.13384	0.14705	0.19274	0.17051	0.23064	0.20943	0.31804	0.1309	0.24853	0.09911	0.06748	0.30926	0.15463	0.11558	0.30578	0.065215	0.1574	0.06709	0.19384
1049	0.29594	0.066178	0.10393	0.21101	0.26658	0.23665	0.25598	0.07166	0.2602	0.22838	0.17874	0.40297	0.2296	0.2346	0.2066	0.11508	0.25577	0.13581	0.13138	0.20031	0.16715	0.20486	0.19174	0.30353	0.1238	0.23263	0.10078	0.067126	0.30328	0.14681	0.098875	0.30072	0.063549	0.15087	0.065277	0.18899
1049.9	0.28509	0.0556	0.089145	0.20715	0.25573	0.23381	0.24028	0.073883	0.24805	0.21214	0.16613	0.39339	0.20631	0.22622	0.20646	0.1131	0.25126	0.13812	0.1239	0.2088	0.15942	0.18232	0.16713	0.28497	0.11688	0.22695	0.096934	0.06008	0.30039	0.14434	0.084534	0.29804	0.059707	0.14029	0.057979	0.18352
1050.8	0.28425	0.051786	0.088643	0.20419	0.24514	0.22795	0.23719	0.067943	0.24261	0.20269	0.16379	0.388	0.1782	0.23094	0.22001	0.11392	0.23423	0.1546	0.10902	0.20693	0.15177	0.16576	0.16239	0.27095	0.10439	0.22362	0.1007	0.057219	0.29501	0.14402	0.077972	0.29533	0.055418	0.13193	0.056328	0.18231
1051.7	0.27458	0.047509	0.083067	0.18964	0.23787	0.22616	0.23221	0.0682	0.22094	0.19477	0.15249	0.38654	0.16173	0.2437	0.21364	0.10464	0.23349	0.15492	0.10695	0.20877	0.14271	0.14143	0.14292	0.25378	0.097024	0.21389	0.10066	0.053241	0.28564	0.14046	0.07455	0.29052	0.046049	0.13095	0.052335	0.17954
1052.7	0.26576	0.036256	0.08216	0.18011	0.23677	0.21934	0.22686	0.058665	0.20399	0.18524	0.14814	0.38085	0.16781	0.23394	0.22731	0.11828	0.24511	0.15742	0.10247	0.18524	0.13963	0.12477	0.1316	0.23552	0.088812	0.19553	0.10464	0.050764	0.28348	0.13821	0.064031	0.27791	0.032387	0.12044	0.050519	0.17505
1053.6	0.26365	0.035005	0.078668	0.1765	0.23228	0.21725	0.21367	0.05253	0.19522	0.17567	0.14901	0.3761	0.15595	0.21463	0.2201	0.13178	0.23183	0.15527	0.092032	0.16623	0.13525	0.11969	0.1224	0.21767	0.083761	0.19283	0.10706	0.046261	0.2738	0.13645	0.053274	0.27246	0.025648	0.10789	0.053543	0.17417
1054.5	0.25916	0.039446	0.076641	0.16828	0.2264	0.20681	0.20622	0.044603	0.19382	0.17536	0.1511	0.37154	0.16517	0.24122	0.20815	0.13567	0.22632	0.15159	0.08318	0.16749	0.13628	0.11476	0.11651	0.20155	0.077266	0.184	0.11418	0.044973	0.27017	0.13392	0.052497	0.27082	0.022293	0.099859	0.054855	0.17204
1055.4	0.25337	0.036196	0.061629	0.15622	0.21906	0.19361	0.19573	0.035963	0.18813	0.16567	0.14798	0.36833	0.1803	0.23818	0.19047	0.11642	0.22588	0.13536	0.083078	0.16569	0.13542	0.10392	0.099902	0.18418	0.075291	0.16941	0.11073	0.036165	0.26487	0.11947	0.055693	0.26634	0.024919	0.08666	0.05125	0.16872
1056.4	0.25243	0.039768	0.061265	0.16135	0.22009	0.19132	0.19345	0.03109	0.18489	0.16263	0.14377	0.36423	0.20079	0.24131	0.18127	0.11781	0.21776	0.14317	0.084962	0.15221	0.13306	0.093142	0.091815	0.16888	0.069426	0.16098	0.10973	0.041495	0.2603	0.11761	0.053289	0.26806	0.027593	0.07109	0.048826	0.1675
1057.3	0.25559	0.046209	0.058833	0.16197	0.22323	0.19428	0.1974	0.035383	0.19106	0.16038	0.13938	0.36746	0.19888	0.23413	0.1838	0.11604	0.20962	0.13876	0.074426	0.15608	0.14288	0.091216	0.081888	0.16381	0.064206	0.15969	0.11211	0.044465	0.25875	0.11033	0.051649	0.27072	0.033838	0.069422	0.048652	0.16503
1058.2	0.24738	0.038128	0.054543	0.15151	0.22073	0.19546	0.19876	0.032594	0.18549	0.15271	0.13209	0.36395	0.18957	0.23892	0.19024	0.10286	0.21293	0.14028	0.073834	0.15901	0.14297	0.077327	0.067795	0.14196	0.053617	0.14507	0.10419	0.042449	0.26333	0.1069	0.050295	0.26696	0.03593	0.064141	0.04092	0.15704
1059.2	0.24194	0.037152	0.051191	0.15466	0.22194	0.19732	0.20318	0.034436	0.17983	0.14433	0.12819	0.36596	0.18468	0.21128	0.17219	0.093627	0.20005	0.14376	0.074671	0.161	0.14602	0.066531	0.059055	0.13572	0.046479	0.13105	0.09376	0.042176	0.25737	0.10206	0.047088	0.27042	0.042335	0.058973	0.040343	0.15873
1060.1	0.23021	0.038348	0.051084	0.16054	0.2296	0.20185	0.20499	0.039117	0.17919	0.14156	0.12828	0.36661	0.18051	0.21059	0.15689	0.11757	0.19753	0.15082	0.061723	0.15288	0.14972	0.06354	0.058472	0.12938	0.034922	0.1224	0.092296	0.045154	0.25986	0.10831	0.038627	0.27551	0.040803	0.052537	0.044269	0.1607
1061	0.22856	0.039158	0.045335	0.15989	0.23491	0.20686	0.20904	0.046389	0.17839	0.13987	0.13374	0.36905	0.15545	0.19136	0.13931	0.13723	0.20187	0.15823	0.051489	0.15697	0.15119	0.062696	0.055784	0.12396	0.034381	0.11442	0.093094	0.047766	0.26392	0.10586	0.034746	0.27493	0.034949	0.057348	0.050898	0.16516
1061.9	0.22904	0.03787	0.037571	0.15744	0.23035	0.20734	0.2095	0.047875	0.17389	0.13454	0.13304	0.36383	0.16552	0.1871	0.11649	0.15555	0.20312	0.16411	0.051757	0.16223	0.14837	0.059779	0.046322	0.11274	0.03678	0.10449	0.085142	0.042165	0.26324	0.09766	0.035969	0.2757	0.027414	0.047552	0.037958	0.16445
1062.8	0.22545	0.052665	0.041291	0.15747	0.23769	0.20915	0.21753	0.055773	0.1811	0.14094	0.13492	0.37106	0.16985	0.20288	0.10966	0.17121	0.20165	0.15825	0.045574	0.1529	0.15427	0.066229	0.04045	0.11482	0.034934	0.1073	0.086355	0.042086	0.26321	0.087889	0.040155	0.28117	0.020671	0.049547	0.034186	0.1711
1063.8	0.22323	0.054915	0.035877	0.15198	0.23809	0.21137	0.22277	0.056536	0.18534	0.14085	0.1348	0.37109	0.15013	0.19204	0.096775	0.16803	0.20123	0.16969	0.031668	0.1201	0.15613	0.068909	0.037887	0.10408	0.026698	0.10227	0.08561	0.038819	0.26545	0.079773	0.038267	0.26823	0.009714	0.046688	0.029836	0.17053
1064.7	0.22866	0.059717	0.038005	0.14675	0.23779	0.21425	0.23024	0.061941	0.19024	0.14356	0.14153	0.37108	0.14872	0.16246	0.088635	0.167	0.19455	0.17032	0.037747	0.1158	0.15741	0.06761	0.034489	0.099879	0.031467	0.10171	0.082286	0.041682	0.26851	0.067311	0.047323	0.26908	0.011799	0.050294	0.031964	0.17822
1065.6	0.22688	0.063587	0.042007	0.15379	0.23179	0.21968	0.23609	0.064248	0.20349	0.1435	0.15383	0.37173	0.14563	0.14804	0.086174	0.16644	0.18773	0.16245	0.032668	0.11492	0.16156	0.077437	0.044466	0.083339	0.035337	0.10093	0.07942	0.040333	0.27032	0.061267	0.045832	0.27534	0.016142	0.05052	0.037965	0.17964
1066.5	0.22421	0.068634	0.050164	0.15556	0.23874	0.21702	0.23876	0.064007	0.21058	0.14837	0.16509	0.37803	0.12772	0.13359	0.081255	0.16041	0.17441	0.16154	0.033953	0.088571	0.16546	0.072645	0.050208	0.079192	0.034807	0.09255	0.081777	0.043353	0.27177	0.062837	0.048673	0.27321	0.02486	0.049494	0.049237	0.19049
1067.5	0.22513	0.066105	0.045866	0.15763	0.24183	0.21554	0.24514	0.067373	0.21179	0.15001	0.16958	0.38144	0.12276	0.0856	0.076489	0.15767	0.18115	0.15771	0.036588	0.085546	0.17428	0.073383	0.05658	0.074625	0.039769	0.085155	0.081511	0.042217	0.27367	0.065954	0.046628	0.27692	0.028871	0.047092	0.063577	0.19772
1068.4	0.22515	0.067635	0.052999	0.15703	0.24519	0.21641	0.24719	0.06776	0.21364	0.15197	0.17677	0.39016	0.12963	0.079187	0.074813	0.16004	0.17973	0.12947	0.041368	0.093246	0.18713	0.07596	0.050609	0.080962	0.043953	0.080736	0.084596	0.035911	0.27808	0.065625	0.043385	0.28993	0.032006	0.049277	0.067782	0.20871
1069.3	0.22604	0.070454	0.05527	0.16315	0.24934	0.22582	0.25636	0.069161	0.21948	0.15579	0.17775	0.39327	0.11892	0.06508	0.066274	0.15827	0.17193	0.12387	0.044314	0.086088	0.20598	0.079196	0.047242	0.086549	0.051334	0.07384	0.082951	0.035265	0.27688	0.071729	0.039242	0.28877	0.026789	0.051764	0.078389	0.22258
1070.2	0.22291	0.067676	0.05426	0.15247	0.25009	0.21962	0.2565	0.062564	0.22107	0.15885	0.17687	0.39247	0.11301	0.059017	0.079916	0.15136	0.1686	0.11385	0.042721	0.070566	0.21387	0.073791	0.044082	0.10188	0.048505	0.062002	0.082899	0.029081	0.27606	0.064935	0.035089	0.28126	0.027554	0.054739	0.081626	0.22716
1071.2	0.21913	0.069746	0.053398	0.15245	0.2529	0.22003	0.26302	0.06767	0.22233	0.1584	0.17938	0.40157	0.10894	0.064744	0.068093	0.1613	0.17188	0.10405	0.041204	0.083801	0.22802	0.076794	0.049098	0.10713	0.051321	0.06291	0.082606	0.025561	0.28081	0.064093	0.026408	0.2803	0.024353	0.054598	0.092209	0.23632
1072.1	0.22142	0.073051	0.067238	0.15756	0.2644	0.23021	0.26611	0.070552	0.23409	0.16466	0.19316	0.40766	0.093758	0.07608	0.059034	0.16627	0.16463	0.097499	0.043505	0.089866	0.24141	0.083852	0.049808	0.12046	0.061466	0.064661	0.088395	0.02913	0.29221	0.064046	0.034666	0.28124	0.030472	0.063518	0.10266	0.25341
1073	0.22016	0.074428	0.061081	0.15405	0.25858	0.2264	0.26284	0.064086	0.23898	0.16518	0.19285	0.40066	0.10169	0.094148	0.065304	0.17568	0.15808	0.10732	0.036331	0.08505	0.24558	0.077619	0.046919	0.11659	0.067162	0.069294	0.083248	0.032645	0.29268	0.058405	0.032271	0.26228	0.027931	0.059695	0.11322	0.25194
1073.9	0.22723	0.082123	0.064827	0.15638	0.26375	0.22693	0.26079	0.062954	0.24698	0.17575	0.20166	0.40585	0.09649	0.11333	0.079071	0.18261	0.16404	0.10912	0.035602	0.085128	0.25699	0.078835	0.054038	0.11041	0.07361	0.073776	0.086915	0.032881	0.29692	0.058929	0.035932	0.26199	0.036006	0.070462	0.12276	0.25515
1074.9	0.22844	0.089754	0.062446	0.15953	0.26994	0.22362	0.26206	0.067318	0.25376	0.18156	0.20896	0.40627	0.079254	0.10551	0.064272	0.18061	0.16692	0.10404	0.036621	0.086123	0.27538	0.072961	0.053821	0.10413	0.074589	0.081283	0.083511	0.033522	0.30339	0.057404	0.039764	0.25972	0.043021	0.06625	0.13883	0.26321
1075.8	0.22374	0.093447	0.064866	0.1618	0.26724	0.22506	0.25693	0.06974	0.25528	0.18608	0.20859	0.39936	0.077009	0.093211	0.074126	0.18374	0.1678	0.10617	0.046643	0.086465	0.27904	0.078978	0.044733	0.10579	0.072873	0.078794	0.081431	0.0285	0.30044	0.05943	0.043778	0.26233	0.044853	0.074345	0.14635	0.26457
1076.7	0.22938	0.096039	0.054186	0.15992	0.24771	0.21141	0.25004	0.056649	0.2424	0.18259	0.20303	0.38939	0.086764	0.10692	0.083949	0.18452	0.15567	0.11549	0.047975	0.077497	0.27454	0.069846	0.043734	0.10347	0.068015	0.072293	0.070012	0.02332	0.28762	0.051926	0.035642	0.25059	0.037637	0.07229	0.14731	0.2558
1077.6	0.23766	0.10546	0.0629	0.16303	0.25805	0.21872	0.25433	0.057421	0.23734	0.18698	0.2044	0.3902	0.087632	0.10469	0.098168	0.20099	0.16159	0.11898	0.061482	0.089332	0.27908	0.077464	0.045199	0.10742	0.081652	0.070478	0.072051	0.022694	0.29156	0.054348	0.038616	0.25286	0.040791	0.082714	0.14549	0.26621
1078.6	0.23725	0.10183	0.055732	0.15556	0.25386	0.20924	0.25064	0.052677	0.22586	0.17378	0.19697	0.38265	0.095521	0.093455	0.11564	0.19547	0.16089	0.11421	0.066232	0.093601	0.27268	0.068913	0.035733	0.11219	0.075954	0.060262	0.067018	0.017177	0.28868	0.044733	0.03195	0.23942	0.037387	0.075612	0.14271	0.25336
1079.5	0.24088	0.10192	0.053721	0.15941	0.25609	0.21024	0.24881	0.048193	0.21633	0.16468	0.19233	0.38592	0.12486	0.11087	0.11548	0.23621	0.17624	0.12919	0.077267	0.11284	0.26527	0.064195	0.036206	0.12473	0.085081	0.057339	0.065999	0.017227	0.28519	0.049016	0.03247	0.237	0.031687	0.078318	0.13615	0.24411
1080.4	0.25295	0.1033	0.057765	0.15703	0.26455	0.21925	0.24703	0.047963	0.21967	0.16224	0.18845	0.38076	0.11683	0.12229	0.12935	0.24571	0.19429	0.13591	0.079624	0.13234	0.26346	0.05593	0.036535	0.12825	0.095369	0.062896	0.062592	0.015796	0.29263	0.045076	0.031615	0.2271	0.031786	0.084184	0.13889	0.24104
1081.3	0.25239	0.10806	0.058635	0.16009	0.27747	0.22055	0.24453	0.051125	0.21834	0.15853	0.18177	0.37661	0.1295	0.1112	0.13162	0.278	0.21033	0.13971	0.085163	0.13591	0.26781	0.057108	0.028965	0.12936	0.10371	0.06522	0.066438	0.01279	0.29403	0.046927	0.031644	0.22155	0.032432	0.087372	0.13677	0.23844
1082.2	0.24772	0.10669	0.056661	0.16061	0.27601	0.21551	0.23669	0.053695	0.21827	0.15548	0.18155	0.3763	0.12702	0.097315	0.14223	0.30072	0.22945	0.15141	0.086654	0.12943	0.26221	0.051135	0.03537	0.13751	0.097575	0.059732	0.067315	0.015042	0.29157	0.049751	0.035128	0.21468	0.032777	0.086345	0.14799	0.22687
1083.2	0.24869	0.10997	0.061203	0.17386	0.27973	0.21921	0.24418	0.05225	0.21712	0.1628	0.18247	0.37817	0.12747	0.096513	0.13159	0.33877	0.24748	0.16914	0.091074	0.13444	0.25568	0.056363	0.040557	0.14332	0.10737	0.069106	0.067165	0.019948	0.29652	0.056418	0.042337	0.21322	0.027658	0.091941	0.15177	0.22472
1084.1	0.24509	0.11424	0.065906	0.17394	0.27382	0.21204	0.23616	0.049512	0.21329	0.16346	0.17233	0.37431	0.12867	0.094033	0.1603	0.33587	0.24792	0.17292	0.095904	0.12688	0.24488	0.060862	0.037651	0.14856	0.10662	0.065404	0.065374	0.020297	0.29324	0.050368	0.043367	0.20351	0.023228	0.097361	0.1507	0.21676
1085	0.24384	0.11655	0.065419	0.17425	0.26644	0.20292	0.236	0.045726	0.21156	0.16345	0.17138	0.37745	0.14483	0.084214	0.1893	0.33937	0.24621	0.18458	0.10621	0.12405	0.24303	0.063277	0.050026	0.16246	0.11344	0.06253	0.072783	0.023714	0.2873	0.047837	0.04735	0.20237	0.028041	0.10096	0.1571	0.21295
1085.9	0.23661	0.12169	0.071355	0.17502	0.26049	0.20126	0.23374	0.045602	0.21355	0.1659	0.1767	0.37974	0.15266	0.090121	0.21454	0.35295	0.25583	0.18589	0.1111	0.148	0.24027	0.051886	0.063387	0.17363	0.11102	0.057988	0.07554	0.029705	0.28678	0.039285	0.054656	0.2017	0.02716	0.1043	0.16204	0.20434
1086.8	0.23921	0.1293	0.077177	0.18031	0.26026	0.19599	0.23885	0.044659	0.20456	0.16279	0.17746	0.3795	0.13847	0.085525	0.2241	0.35693	0.25894	0.20288	0.11973	0.16677	0.23923	0.047946	0.069696	0.19289	0.10675	0.06079	0.077275	0.030804	0.28293	0.036256	0.058387	0.20734	0.026087	0.11024	0.16175	0.20382
1087.8	0.23508	0.1333	0.077611	0.17182	0.24987	0.18904	0.22383	0.044787	0.19484	0.15362	0.1689	0.36998	0.13796	0.08223	0.2477	0.36008	0.26299	0.19952	0.11786	0.17161	0.23704	0.040975	0.072196	0.19619	0.099308	0.051682	0.079198	0.027058	0.27403	0.022105	0.052657	0.20795	0.029021	0.10847	0.15428	0.19763
1088.7	0.24085	0.14593	0.089636	0.17336	0.25897	0.19268	0.22605	0.051059	0.19081	0.15274	0.17627	0.36768	0.1478	0.099345	0.25382	0.37478	0.27896	0.20719	0.12673	0.18891	0.23821	0.046843	0.082098	0.20229	0.10063	0.055704	0.089272	0.02948	0.27854	0.023196	0.055839	0.21827	0.033245	0.11633	0.1641	0.19783
1089.6	0.24341	0.14829	0.084304	0.1749	0.261	0.1913	0.22032	0.050142	0.17651	0.15017	0.17842	0.36269	0.15208	0.10989	0.25635	0.3832	0.29268	0.21659	0.12835	0.20102	0.23205	0.052486	0.081422	0.21244	0.097351	0.048718	0.083375	0.027333	0.27828	0.028415	0.0605	0.21533	0.026031	0.11138	0.15202	0.1874
1090.5	0.25033	0.15438	0.078501	0.17522	0.26378	0.19279	0.22624	0.051604	0.162	0.14896	0.17643	0.36317	0.1536	0.085787	0.2509	0.36934	0.30038	0.23076	0.13707	0.19883	0.21593	0.060721	0.085275	0.23078	0.094237	0.038473	0.081418	0.028417	0.27754	0.034878	0.06059	0.21651	0.022224	0.12074	0.1468	0.18029
1091.5	0.25258	0.15413	0.080164	0.17847	0.26504	0.19371	0.22817	0.054664	0.15683	0.14992	0.17249	0.35459	0.14622	0.076452	0.24525	0.36287	0.31066	0.2205	0.14729	0.20934	0.20293	0.068201	0.083822	0.22752	0.095478	0.031191	0.080112	0.031788	0.27736	0.029022	0.063573	0.21658	0.022657	0.1305	0.14187	0.16702
1092.4	0.25398	0.16197	0.092325	0.18489	0.27565	0.19017	0.23353	0.060049	0.1595	0.15309	0.18285	0.35421	0.17085	0.077806	0.24272	0.36006	0.3285	0.23418	0.16102	0.23325	0.20294	0.082333	0.10389	0.24254	0.099228	0.033121	0.087275	0.033919	0.28111	0.036546	0.070963	0.22083	0.029772	0.1455	0.14971	0.16614
1093.3	0.24758	0.1699	0.088538	0.19104	0.27867	0.18612	0.23236	0.061148	0.16202	0.15394	0.18647	0.35337	0.14588	0.066201	0.23119	0.34499	0.32742	0.23587	0.16908	0.23539	0.19618	0.087814	0.11463	0.25944	0.092906	0.032182	0.089	0.038106	0.27791	0.040825	0.076966	0.21581	0.034207	0.15581	0.14835	0.1607
1094.2	0.24565	0.18829	0.10553	0.19637	0.27865	0.17611	0.22961	0.062737	0.15814	0.14651	0.18812	0.34913	0.1396	0.062475	0.2102	0.33192	0.33391	0.2271	0.16912	0.23795	0.19041	0.090573	0.12053	0.26668	0.08894	0.040883	0.094119	0.045247	0.27711	0.041947	0.076198	0.21896	0.039146	0.17092	0.15095	0.15874
1095.1	0.23766	0.19475	0.1205	0.20713	0.28485	0.16828	0.22283	0.067597	0.16525	0.14222	0.18952	0.34483	0.11074	0.076518	0.20551	0.32691	0.34651	0.23342	0.17424	0.23981	0.19359	0.097671	0.13268	0.2705	0.088872	0.05231	0.102	0.049975	0.2781	0.046052	0.079453	0.21014	0.050487	0.17482	0.15856	0.16222
1096	0.22708	0.20382	0.12836	0.21352	0.28877	0.16917	0.21916	0.07516	0.16841	0.14419	0.19322	0.35063	0.11037	0.090758	0.21013	0.30606	0.35417	0.23323	0.17292	0.2385	0.1967	0.10146	0.14732	0.28723	0.084074	0.050854	0.10894	0.051114	0.2783	0.0528	0.080634	0.21082	0.054486	0.17663	0.1636	0.16783
1097	0.22359	0.21354	0.13287	0.21942	0.29105	0.16524	0.2182	0.076171	0.16989	0.14353	0.1937	0.35517	0.08019	0.1134	0.20102	0.30434	0.36014	0.22314	0.1747	0.22669	0.18868	0.10257	0.14728	0.29824	0.080981	0.055775	0.11645	0.069055	0.28028	0.055444	0.088694	0.2089	0.053332	0.17904	0.1729	0.16563
1097.9	0.2197	0.20776	0.13528	0.22073	0.28427	0.16391	0.21794	0.077563	0.16327	0.14251	0.18313	0.34905	0.09479	0.11076	0.1916	0.29405	0.37227	0.23723	0.17067	0.21901	0.18972	0.11343	0.14055	0.29255	0.075759	0.054215	0.11892	0.074237	0.27796	0.055146	0.089804	0.20978	0.046629	0.17462	0.17371	0.16386
1098.8	0.21625	0.20291	0.14077	0.23084	0.2859	0.16637	0.22255	0.083631	0.17147	0.15088	0.187	0.35522	0.089388	0.11801	0.19781	0.28505	0.38047	0.24409	0.17483	0.21448	0.19009	0.11639	0.14904	0.30305	0.069796	0.052773	0.13509	0.085899	0.28011	0.057295	0.087981	0.21106	0.057327	0.17944	0.19122	0.1679
1099.7	0.22095	0.20919	0.14668	0.23192	0.28138	0.16657	0.22022	0.084886	0.1699	0.15099	0.18445	0.3572	0.10784	0.12807	0.18215	0.26168	0.36553	0.24455	0.16912	0.20531	0.18214	0.12251	0.15104	0.30272	0.066527	0.056165	0.1409	0.092255	0.2765	0.055842	0.08871	0.21943	0.049173	0.18407	0.19508	0.16859
1100.6	0.22617	0.21992	0.15379	0.23681	0.28	0.1617	0.22382	0.084945	0.17352	0.15226	0.18554	0.35883	0.11889	0.12875	0.1753	0.24308	0.35695	0.24407	0.18108	0.20713	0.17311	0.13564	0.15777	0.30444	0.071511	0.064105	0.15311	0.10335	0.27405	0.05143	0.09746	0.22068	0.04262	0.19671	0.2027	0.16685
1101.6	0.22865	0.22072	0.15911	0.24006	0.27076	0.16586	0.22934	0.092391	0.1739	0.15772	0.1828	0.36086	0.12734	0.12024	0.16632	0.22531	0.33218	0.25369	0.18429	0.20152	0.17848	0.15216	0.16068	0.31352	0.067973	0.067536	0.1609	0.1061	0.27045	0.058504	0.09669	0.22491	0.039151	0.19866	0.19862	0.17099
1102.5	0.23193	0.21909	0.1728	0.23697	0.26816	0.16931	0.23485	0.10388	0.17794	0.16224	0.18785	0.3669	0.11415	0.12445	0.17137	0.21761	0.31084	0.24203	0.18654	0.21977	0.1752	0.16455	0.17136	0.32722	0.064072	0.074331	0.17286	0.1136	0.26864	0.059236	0.098889	0.23163	0.049145	0.21402	0.20472	0.17286
1103.4	0.23688	0.22728	0.18073	0.23459	0.27593	0.17749	0.24348	0.10893	0.18026	0.16793	0.18664	0.37125	0.13054	0.11705	0.15797	0.21222	0.30318	0.23698	0.19388	0.2111	0.17076	0.18195	0.17823	0.33703	0.064854	0.078515	0.17973	0.12578	0.26856	0.055561	0.10239	0.23219	0.035038	0.21969	0.20578	0.17876
1104.3	0.23935	0.22634	0.19094	0.24385	0.28336	0.1839	0.25721	0.125	0.19366	0.17628	0.20081	0.37755	0.13122	0.098973	0.1689	0.23064	0.31231	0.23369	0.20513	0.21597	0.17374	0.19324	0.19407	0.35428	0.068251	0.086082	0.19711	0.13793	0.27772	0.06108	0.10489	0.24093	0.042074	0.22655	0.22112	0.1808
1105.2	0.23791	0.22521	0.19322	0.24614	0.28663	0.18937	0.26695	0.13879	0.197	0.1799	0.20239	0.37483	0.12836	0.10335	0.14881	0.2449	0.30617	0.23815	0.20993	0.20265	0.17045	0.20599	0.19629	0.36003	0.066676	0.093105	0.20323	0.14822	0.28501	0.076296	0.10535	0.24271	0.04952	0.2216	0.22895	0.18211
1106.1	0.2399	0.22552	0.19645	0.24956	0.29949	0.19254	0.27005	0.14437	0.20292	0.18475	0.20535	0.38191	0.14383	0.11598	0.13787	0.25257	0.30749	0.24402	0.21322	0.20896	0.16263	0.21639	0.20184	0.37115	0.068836	0.096827	0.2083	0.15621	0.28682	0.071872	0.10671	0.24534	0.045981	0.22535	0.23837	0.17848
1107.1	0.25101	0.23806	0.20746	0.26348	0.31427	0.19934	0.28106	0.15636	0.2166	0.19465	0.21173	0.39329	0.15243	0.13121	0.12951	0.25625	0.31362	0.24533	0.22367	0.20041	0.16649	0.2253	0.20703	0.38771	0.079944	0.1074	0.21897	0.16851	0.29582	0.076341	0.10977	0.24274	0.041678	0.21572	0.24468	0.18788
1108	0.25709	0.23237	0.21163	0.27301	0.32029	0.20513	0.29366	0.16916	0.22781	0.20257	0.21834	0.39824	0.14606	0.13109	0.13651	0.28077	0.31433	0.25129	0.23755	0.20684	0.16846	0.23259	0.21145	0.40089	0.090251	0.12307	0.22524	0.16787	0.30001	0.080715	0.12212	0.24576	0.05129	0.21394	0.2383	0.181
1108.9	0.26262	0.23272	0.2115	0.27446	0.33063	0.21122	0.30361	0.1828	0.24124	0.21186	0.22195	0.40167	0.15317	0.15379	0.12406	0.26362	0.30404	0.25688	0.2445	0.22068	0.17839	0.2595	0.21361	0.41141	0.095383	0.12781	0.22591	0.17339	0.30066	0.082867	0.12655	0.24625	0.057173	0.21189	0.23183	0.17777
1109.8	0.27308	0.22037	0.21855	0.27882	0.34271	0.22588	0.31203	0.18776	0.26547	0.22447	0.23229	0.41467	0.18045	0.15215	0.1397	0.26797	0.30804	0.27213	0.24938	0.23626	0.19714	0.26642	0.22657	0.43888	0.10369	0.1309	0.23418	0.17528	0.30428	0.081595	0.12236	0.24817	0.071101	0.21091	0.23021	0.17461
1110.7	0.28415	0.22015	0.22442	0.28887	0.34644	0.23453	0.32889	0.1948	0.28168	0.23645	0.24256	0.42309	0.18552	0.16846	0.16689	0.28501	0.31037	0.27316	0.26294	0.23311	0.19859	0.2689	0.24339	0.45956	0.11131	0.14185	0.24549	0.1807	0.30491	0.079067	0.12992	0.24535	0.084576	0.2065	0.22681	0.1817
1111.6	0.29019	0.21707	0.22492	0.2974	0.35821	0.24358	0.33932	0.20164	0.29273	0.24574	0.26106	0.42934	0.20835	0.16662	0.20324	0.31018	0.31779	0.28304	0.26568	0.23609	0.20153	0.27906	0.25805	0.48197	0.12068	0.14518	0.25903	0.18244	0.30841	0.078325	0.13548	0.25299	0.096149	0.20812	0.22473	0.18225
1112.6	0.28823	0.22827	0.23137	0.30842	0.36211	0.24595	0.34865	0.20512	0.31375	0.24911	0.26965	0.43691	0.23617	0.21198	0.22474	0.30295	0.31457	0.28524	0.26611	0.23494	0.20751	0.29506	0.26179	0.50752	0.12382	0.13908	0.26974	0.18085	0.30852	0.080318	0.1305	0.25876	0.10395	0.198	0.22184	0.19034
1113.5	0.2953	0.23101	0.24272	0.32516	0.36979	0.25385	0.35589	0.21863	0.32945	0.25924	0.28078	0.44849	0.24493	0.22173	0.26582	0.3405	0.3332	0.29254	0.27697	0.25037	0.20583	0.30374	0.27264	0.53117	0.12508	0.1407	0.28026	0.18162	0.30896	0.081449	0.13664	0.27222	0.11162	0.19031	0.2183	0.19786
1114.4	0.30543	0.2551	0.25575	0.33754	0.37637	0.25723	0.36545	0.23208	0.33619	0.26633	0.29457	0.45845	0.24111	0.26876	0.28943	0.3797	0.35028	0.29065	0.28751	0.28064	0.20234	0.32822	0.28844	0.54828	0.12923	0.15152	0.2917	0.18399	0.31192	0.079945	0.14658	0.29337	0.11361	0.18801	0.21722	0.21528
1115.3	0.3156	0.27167	0.27051	0.34706	0.39332	0.27211	0.37222	0.2568	0.36047	0.28087	0.31287	0.46852	0.25727	0.27138	0.29085	0.39329	0.37987	0.30456	0.29535	0.2999	0.21324	0.35949	0.30536	0.56704	0.14583	0.15385	0.30088	0.18548	0.32088	0.093957	0.15016	0.31362	0.12813	0.19274	0.22084	0.2193
1116.2	0.32751	0.29372	0.28901	0.36076	0.40757	0.28597	0.38429	0.27175	0.39087	0.29425	0.3263	0.48037	0.27249	0.30022	0.28378	0.40307	0.40297	0.32474	0.3191	0.32765	0.23163	0.38728	0.33618	0.5862	0.15762	0.15913	0.30602	0.18319	0.32846	0.10609	0.16104	0.33164	0.15013	0.19479	0.22144	0.22553
1117.1	0.34101	0.31446	0.3038	0.37173	0.42563	0.30567	0.3936	0.28517	0.40781	0.3118	0.34161	0.48936	0.27455	0.32678	0.28582	0.44405	0.41104	0.33803	0.32677	0.37167	0.23593	0.40399	0.37728	0.60113	0.16246	0.17453	0.31428	0.18816	0.33534	0.11336	0.17393	0.35012	0.16556	0.19862	0.22912	0.23103
1118	0.36019	0.34403	0.32387	0.38536	0.45093	0.32919	0.41754	0.2913	0.432	0.33136	0.36114	0.50161	0.30364	0.35036	0.27841	0.4649	0.42987	0.35784	0.34463	0.37807	0.25085	0.43717	0.4117	0.62293	0.18363	0.18895	0.331	0.1919	0.34828	0.12495	0.18969	0.36329	0.19379	0.20949	0.23103	0.24336
1119	0.37623	0.36934	0.34544	0.40453	0.48079	0.35464	0.43517	0.30935	0.4692	0.35539	0.37777	0.51697	0.33159	0.38197	0.28925	0.47415	0.45612	0.38635	0.34562	0.39305	0.26691	0.4589	0.44886	0.65199	0.2058	0.20227	0.34658	0.19949	0.36123	0.13947	0.1993	0.38551	0.22299	0.22743	0.23631	0.25025
1119.9	0.38822	0.39857	0.36956	0.42035	0.50877	0.37756	0.44744	0.31698	0.49046	0.36572	0.3966	0.52759	0.35123	0.4119	0.30844	0.476	0.48285	0.4023	0.35815	0.41177	0.27607	0.47732	0.48597	0.67733	0.2163	0.21375	0.35869	0.19713	0.36895	0.15159	0.20773	0.40977	0.24708	0.23072	0.2406	0.26212
1120.8	0.40458	0.42203	0.38722	0.43971	0.53442	0.39923	0.46574	0.33032	0.51087	0.38442	0.41273	0.54175	0.35771	0.4285	0.32776	0.49466	0.4994	0.42486	0.36384	0.42874	0.28718	0.50576	0.51552	0.69547	0.2326	0.22323	0.37624	0.2043	0.37318	0.16181	0.21681	0.43101	0.26262	0.24834	0.24976	0.27681
1121.7	0.42536	0.44737	0.41016	0.45061	0.56565	0.41542	0.48073	0.35316	0.52635	0.40482	0.43366	0.55866	0.37975	0.44568	0.33569	0.49023	0.53297	0.44882	0.37797	0.42982	0.30662	0.53901	0.55362	0.7132	0.25789	0.2323	0.39415	0.21512	0.37985	0.17361	0.231	0.45369	0.28071	0.27076	0.26202	0.28868
1122.6	0.44744	0.48094	0.43499	0.46199	0.58756	0.42911	0.48924	0.37015	0.544	0.41796	0.44656	0.5726	0.39417	0.47069	0.36169	0.48394	0.55672	0.45846	0.38524	0.44877	0.31995	0.54988	0.5946	0.73537	0.27749	0.24253	0.40908	0.21961	0.3876	0.18415	0.23602	0.4754	0.29989	0.28758	0.27892	0.3025
1123.5	0.45795	0.49997	0.44241	0.4715	0.60186	0.44083	0.49564	0.37856	0.55343	0.41723	0.45869	0.57959	0.41916	0.45394	0.36145	0.49289	0.57139	0.46659	0.40272	0.45647	0.32884	0.56829	0.62503	0.74623	0.2883	0.24762	0.4155	0.2212	0.38716	0.1947	0.24171	0.48809	0.31606	0.29509	0.28481	0.31428
1124.5	0.46878	0.51977	0.4581	0.48731	0.61974	0.45521	0.51281	0.39565	0.57062	0.43024	0.47312	0.59668	0.42377	0.44822	0.38109	0.50808	0.58839	0.47912	0.42241	0.48072	0.35253	0.5861	0.65593	0.75509	0.30494	0.25876	0.43295	0.23094	0.39366	0.21222	0.25422	0.50351	0.33938	0.31737	0.3039	0.33208
1125.4	0.48067	0.5502	0.48355	0.49946	0.63631	0.46202	0.52286	0.41183	0.5791	0.43831	0.48507	0.61015	0.45374	0.45675	0.38753	0.51405	0.60896	0.47224	0.42978	0.50791	0.34808	0.59027	0.68855	0.77428	0.31294	0.27381	0.44017	0.23718	0.40142	0.22401	0.26442	0.52622	0.3582	0.32433	0.3172	0.34314
1126.3	0.48994	0.57861	0.4964	0.51788	0.6406	0.47609	0.52824	0.41947	0.59163	0.44233	0.48965	0.61906	0.4543	0.45609	0.39185	0.51142	0.62999	0.47825	0.44122	0.53416	0.3577	0.59459	0.70679	0.78107	0.31956	0.28384	0.44641	0.24305	0.40933	0.23821	0.26861	0.54772	0.38525	0.33227	0.32164	0.34988
1127.2	0.49805	0.6068	0.50981	0.53803	0.65114	0.50027	0.53881	0.44033	0.60267	0.45763	0.50119	0.63645	0.44597	0.48597	0.38132	0.52268	0.63542	0.50181	0.46547	0.55551	0.37267	0.61115	0.72694	0.79034	0.33959	0.30387	0.45514	0.25772	0.41865	0.25826	0.28659	0.5737	0.40036	0.35165	0.33984	0.36534
1128.1	0.51368	0.63189	0.53309	0.55557	0.67033	0.50798	0.54759	0.45233	0.60931	0.47586	0.50989	0.6487	0.44485	0.50291	0.38629	0.50452	0.65692	0.50676	0.48263	0.57805	0.38755	0.61583	0.74456	0.7953	0.35523	0.31865	0.46207	0.26146	0.42728	0.26903	0.30332	0.5793	0.41313	0.36998	0.35993	0.37276
1129	0.54002	0.65991	0.55583	0.5758	0.68136	0.51832	0.55354	0.46238	0.61617	0.48751	0.51028	0.66025	0.46019	0.53615	0.38783	0.49413	0.66211	0.52182	0.49065	0.59648	0.39033	0.61587	0.75358	0.80572	0.36872	0.33143	0.46458	0.26806	0.43582	0.27619	0.31072	0.59935	0.42638	0.38563	0.36907	0.38069
1129.9	0.55465	0.67422	0.57086	0.59394	0.70226	0.53856	0.55928	0.47156	0.62389	0.49255	0.51552	0.66927	0.44518	0.54202	0.38513	0.47812	0.67214	0.53407	0.50694	0.61146	0.41007	0.61494	0.76239	0.80174	0.38997	0.34114	0.46717	0.27972	0.44195	0.2978	0.3174	0.60906	0.44718	0.40402	0.38046	0.3892
1130.9	0.57667	0.69416	0.59326	0.61334	0.72238	0.54834	0.56931	0.47743	0.63432	0.50484	0.52746	0.67781	0.47067	0.55049	0.38876	0.4801	0.68699	0.54584	0.52538	0.61767	0.42172	0.60972	0.76992	0.80205	0.41232	0.35229	0.47633	0.28543	0.44793	0.30737	0.33043	0.61182	0.45301	0.42835	0.40297	0.40126
1131.8	0.58191	0.69945	0.60333	0.61865	0.73322	0.54872	0.56909	0.47322	0.63249	0.49854	0.53076	0.67744	0.49302	0.52881	0.38214	0.47021	0.69382	0.5439	0.51899	0.63981	0.42136	0.5972	0.76013	0.79459	0.41689	0.34285	0.47184	0.28478	0.44979	0.30841	0.32961	0.61424	0.46373	0.43631	0.41034	0.3971
1132.7	0.60108	0.71861	0.61543	0.63691	0.75161	0.55844	0.57777	0.48895	0.64126	0.50705	0.54449	0.68985	0.48724	0.55075	0.38953	0.48441	0.69272	0.54926	0.52589	0.65994	0.42387	0.59102	0.75879	0.79472	0.43343	0.35264	0.48263	0.29997	0.45598	0.31534	0.33526	0.63095	0.47839	0.44369	0.43761	0.40483
1133.6	0.60277	0.72768	0.62217	0.64798	0.76812	0.56248	0.58175	0.49212	0.64774	0.50788	0.54829	0.69	0.46353	0.55248	0.38731	0.49203	0.69175	0.54428	0.52405	0.68977	0.43865	0.57939	0.74294	0.78263	0.4507	0.36577	0.4832	0.30577	0.4612	0.3224	0.34229	0.63048	0.48435	0.44866	0.44654	0.4113
1134.5	0.60898	0.73411	0.63006	0.66272	0.77642	0.56468	0.58428	0.49253	0.65213	0.51416	0.5489	0.6961	0.46737	0.54802	0.40304	0.51287	0.7033	0.56429	0.53327	0.69745	0.44989	0.56607	0.72809	0.78367	0.46343	0.37454	0.48532	0.30714	0.46731	0.31915	0.35235	0.62887	0.49001	0.45743	0.4637	0.41767
1135.4	0.6124	0.73851	0.63531	0.6821	0.78953	0.56978	0.58869	0.50378	0.66265	0.51961	0.54925	0.70962	0.45253	0.528	0.4248	0.52248	0.70445	0.56301	0.52992	0.72781	0.4552	0.55414	0.71338	0.78116	0.47137	0.37464	0.47943	0.31649	0.47376	0.32975	0.35854	0.63758	0.50333	0.45899	0.47853	0.42813
1136.3	0.62264	0.75026	0.64551	0.70929	0.80057	0.56772	0.5923	0.50909	0.67431	0.53237	0.54782	0.72167	0.44453	0.51828	0.43253	0.54134	0.71481	0.56893	0.5358	0.7571	0.46956	0.54303	0.6972	0.77351	0.47967	0.38783	0.48161	0.32187	0.47571	0.3339	0.35897	0.63811	0.50905	0.46695	0.49581	0.43967
1137.2	0.61887	0.74931	0.65803	0.7232	0.79956	0.56588	0.58862	0.505	0.67275	0.53193	0.54394	0.72362	0.45909	0.4812	0.43814	0.53426	0.71076	0.57833	0.53086	0.77778	0.47158	0.51723	0.66834	0.76156	0.48399	0.38391	0.47719	0.31991	0.47974	0.33892	0.36462	0.63546	0.50167	0.46958	0.50171	0.44694
1138.1	0.62123	0.7513	0.659	0.74649	0.80588	0.55747	0.5936	0.50263	0.67201	0.53682	0.54763	0.73125	0.47679	0.46623	0.42532	0.54222	0.71272	0.58424	0.53468	0.7799	0.47276	0.50715	0.6559	0.76367	0.48938	0.38108	0.4801	0.32778	0.48805	0.3441	0.37355	0.63257	0.50047	0.47425	0.5215	0.45153
1139.1	0.61847	0.75994	0.66253	0.76543	0.81	0.54721	0.58895	0.50781	0.67048	0.53991	0.54945	0.7381	0.48245	0.46415	0.40757	0.55528	0.70062	0.58652	0.51915	0.81448	0.46159	0.48976	0.63007	0.74822	0.48477	0.37914	0.48382	0.33498	0.49173	0.34432	0.37942	0.62787	0.48992	0.47239	0.53347	0.45193
1140	0.62771	0.76697	0.66697	0.78172	0.81632	0.54278	0.58118	0.51056	0.66566	0.54437	0.55067	0.74231	0.49645	0.46247	0.39262	0.56853	0.70907	0.60776	0.51303	0.84245	0.45257	0.47975	0.60954	0.74684	0.50133	0.38828	0.49136	0.33717	0.49919	0.34951	0.38288	0.62114	0.48236	0.4752	0.54652	0.45835
1140.9	0.62763	0.76814	0.66607	0.79193	0.81574	0.53656	0.57341	0.4997	0.66309	0.53698	0.55258	0.743	0.48676	0.4767	0.4059	0.5722	0.71056	0.60899	0.50245	0.85186	0.44955	0.4696	0.59219	0.74811	0.4978	0.39428	0.49535	0.34244	0.50002	0.35189	0.39257	0.60546	0.46794	0.46672	0.55473	0.45734
1141.8	0.62505	0.78162	0.66771	0.81475	0.81516	0.5346	0.57648	0.49542	0.66171	0.53958	0.55247	0.74727	0.49113	0.48063	0.38948	0.60826	0.72585	0.61789	0.48821	0.85702	0.4485	0.47326	0.57401	0.75044	0.49678	0.40769	0.49925	0.34818	0.50691	0.35391	0.39465	0.59687	0.46656	0.46606	0.56004	0.45516
1142.7	0.62362	0.79324	0.67867	0.82659	0.81142	0.53592	0.56513	0.50831	0.67403	0.54082	0.55432	0.7528	0.49772	0.48474	0.41402	0.6083	0.73454	0.63863	0.47302	0.87399	0.43956	0.46532	0.55519	0.74673	0.49046	0.41893	0.50337	0.35511	0.50788	0.34857	0.39662	0.59341	0.45721	0.4736	0.56975	0.45241
1143.6	0.6263	0.79668	0.68209	0.83133	0.80113	0.53029	0.55536	0.50391	0.68224	0.53712	0.55101	0.74489	0.50301	0.47367	0.41881	0.60653	0.7379	0.63182	0.46882	0.87055	0.44649	0.46212	0.53617	0.73938	0.48454	0.42979	0.50617	0.35738	0.5088	0.34774	0.38972	0.58027	0.44984	0.47084	0.57789	0.44658
1144.5	0.60465	0.78026	0.6835	0.82427	0.77954	0.51514	0.54548	0.49007	0.67629	0.52414	0.54804	0.73223	0.49793	0.44779	0.43552	0.60112	0.72804	0.62524	0.45953	0.85809	0.44708	0.45492	0.51864	0.72682	0.45472	0.42658	0.50259	0.35316	0.50443	0.3344	0.38556	0.56122	0.43178	0.45852	0.57684	0.42772
1145.5	0.60134	0.78234	0.69027	0.83276	0.77256	0.50691	0.53696	0.49564	0.67273	0.52602	0.55077	0.73488	0.52669	0.42938	0.43817	0.61519	0.74201	0.63444	0.43908	0.85462	0.44454	0.4365	0.50893	0.71995	0.45802	0.43383	0.50899	0.3574	0.51028	0.33512	0.3837	0.55946	0.42637	0.45518	0.58068	0.42065
1146.4	0.61344	0.78637	0.70222	0.83621	0.76673	0.50532	0.53133	0.50505	0.68694	0.52842	0.55468	0.74462	0.53844	0.41998	0.47087	0.60963	0.75127	0.64155	0.4407	0.859	0.45846	0.42229	0.50389	0.7259	0.46052	0.44343	0.52363	0.36842	0.51676	0.33806	0.38995	0.55896	0.43334	0.45578	0.58937	0.42582
1147.3	0.61894	0.79137	0.71412	0.8471	0.75975	0.50405	0.53353	0.49739	0.68234	0.52561	0.56052	0.74544	0.54779	0.39653	0.48399	0.64339	0.77152	0.6482	0.43643	0.86246	0.46448	0.42551	0.50719	0.71398	0.45855	0.45085	0.53787	0.37553	0.51803	0.34792	0.39232	0.55034	0.43574	0.45204	0.59549	0.42152
1148.2	0.62699	0.79965	0.72669	0.85585	0.7546	0.5024	0.53825	0.49697	0.68246	0.52298	0.57407	0.75827	0.55454	0.38787	0.50576	0.65832	0.78727	0.6653	0.43741	0.85478	0.46762	0.42925	0.51239	0.72803	0.47381	0.45847	0.55078	0.38351	0.52276	0.35999	0.40862	0.56112	0.44079	0.45122	0.60405	0.43022
1149.1	0.64296	0.82668	0.74364	0.87036	0.75995	0.50677	0.54087	0.50685	0.70005	0.53457	0.58955	0.77633	0.5624	0.38895	0.50958	0.6873	0.79617	0.67576	0.43665	0.86632	0.47553	0.4408	0.51661	0.7419	0.49565	0.47905	0.5663	0.40559	0.53008	0.37061	0.4258	0.57751	0.45148	0.46357	0.61116	0.44135
1150	0.64468	0.83521	0.75226	0.87242	0.75336	0.50808	0.53854	0.50858	0.71029	0.5318	0.59775	0.78256	0.56045	0.37148	0.4948	0.70736	0.80731	0.67564	0.44441	0.8601	0.48781	0.45096	0.52042	0.75073	0.49582	0.48678	0.57255	0.41454	0.53971	0.3749	0.43115	0.5783	0.44993	0.47078	0.61124	0.44692
1150.9	0.63836	0.83956	0.76393	0.86885	0.7424	0.50432	0.53125	0.49859	0.70309	0.53207	0.60917	0.7858	0.54796	0.36356	0.48198	0.7347	0.81019	0.66796	0.4462	0.83784	0.48016	0.45965	0.52642	0.7493	0.49488	0.49651	0.57354	0.42445	0.53957	0.38306	0.43894	0.57689	0.43788	0.47183	0.61174	0.4377
1151.8	0.62733	0.83822	0.76325	0.85375	0.73058	0.49621	0.51786	0.49318	0.69128	0.52926	0.6097	0.78972	0.5436	0.33953	0.46541	0.74717	0.80067	0.66166	0.45094	0.81267	0.48403	0.45623	0.52453	0.76829	0.4921	0.49444	0.57323	0.42469	0.54303	0.38171	0.44132	0.57249	0.42651	0.46444	0.59816	0.43643
1152.7	0.61538	0.82869	0.77086	0.84517	0.71067	0.49364	0.50441	0.49458	0.68956	0.52714	0.61074	0.7916	0.54997	0.33254	0.45325	0.74659	0.80425	0.65861	0.44701	0.80447	0.48461	0.45023	0.53295	0.77412	0.48077	0.49408	0.57236	0.42626	0.54547	0.37935	0.43662	0.57208	0.41675	0.46296	0.58804	0.42537
1153.6	0.60539	0.82065	0.78573	0.8415	0.69936	0.50329	0.49438	0.49256	0.68322	0.51906	0.61453	0.7874	0.53433	0.33622	0.44239	0.74916	0.81928	0.67323	0.45279	0.77613	0.49235	0.44002	0.53503	0.78021	0.46663	0.49739	0.57426	0.42165	0.55538	0.38053	0.43223	0.56564	0.41571	0.45794	0.58597	0.41835
1154.5	0.60548	0.81182	0.80767	0.84057	0.69355	0.51298	0.49316	0.49519	0.68378	0.52642	0.62198	0.7952	0.51257	0.3311	0.47608	0.76049	0.81825	0.69655	0.46144	0.76422	0.48429	0.44598	0.54395	0.79571	0.46377	0.50862	0.58532	0.43073	0.55878	0.39031	0.44186	0.57083	0.41881	0.46063	0.59364	0.42175
1155.4	0.60516	0.80329	0.81427	0.83321	0.68625	0.50977	0.49308	0.5052	0.68527	0.52431	0.62546	0.79664	0.49267	0.32672	0.48889	0.76058	0.82159	0.71487	0.47838	0.76398	0.49367	0.44722	0.55923	0.80452	0.46264	0.50587	0.58885	0.43318	0.55851	0.3915	0.44585	0.58229	0.42284	0.46631	0.59307	0.42541
1156.4	0.60912	0.78534	0.82381	0.82396	0.6759	0.51726	0.49031	0.51565	0.68555	0.52602	0.62907	0.80003	0.47701	0.32778	0.50203	0.74532	0.83698	0.72749	0.48918	0.77197	0.49186	0.44381	0.56338	0.81704	0.4579	0.50763	0.58975	0.43696	0.56209	0.39382	0.454	0.59309	0.42335	0.46863	0.59596	0.42589
1157.3	0.61186	0.7688	0.82064	0.81257	0.66899	0.52663	0.48864	0.51356	0.68155	0.53907	0.63087	0.80395	0.45784	0.31328	0.51321	0.76295	0.84327	0.73882	0.50564	0.7561	0.49605	0.44646	0.56507	0.83055	0.45556	0.50935	0.59038	0.44189	0.55971	0.39567	0.45585	0.58974	0.4188	0.47444	0.59369	0.43148
1158.2	0.61443	0.74533	0.81062	0.80157	0.65715	0.51938	0.49801	0.51293	0.67442	0.54768	0.63245	0.81042	0.46198	0.29465	0.52961	0.76157	0.84755	0.73468	0.52052	0.74473	0.49498	0.4494	0.58037	0.85356	0.4567	0.50521	0.59517	0.45373	0.55205	0.39886	0.45746	0.5994	0.41611	0.47659	0.58903	0.43853
1159.1	0.59339	0.71212	0.78979	0.77156	0.63322	0.51183	0.48771	0.50859	0.64982	0.53958	0.62574	0.79942	0.45633	0.27455	0.51961	0.73925	0.84878	0.72033	0.5257	0.72849	0.48223	0.43406	0.57913	0.84996	0.4366	0.4899	0.57905	0.44232	0.542	0.39202	0.44821	0.58753	0.40627	0.45634	0.56521	0.42936
1160	0.57643	0.67162	0.77016	0.74734	0.61787	0.51604	0.47953	0.49446	0.63879	0.54154	0.61104	0.79023	0.45842	0.26735	0.51954	0.72021	0.84833	0.71339	0.52801	0.70321	0.47317	0.43191	0.57041	0.84486	0.41842	0.4778	0.56989	0.43605	0.53904	0.38223	0.43787	0.57115	0.3908	0.4344	0.55049	0.42024
1160.9	0.5666	0.64971	0.75227	0.73378	0.60785	0.5181	0.47739	0.48448	0.63614	0.54704	0.60585	0.78594	0.44646	0.28619	0.51327	0.72497	0.85072	0.71702	0.54162	0.68245	0.47152	0.44084	0.57771	0.84083	0.41697	0.47022	0.561	0.43449	0.53088	0.38301	0.42789	0.5734	0.39046	0.42551	0.53545	0.41639
1161.8	0.55433	0.62622	0.73138	0.70788	0.60615	0.5172	0.46995	0.4826	0.62521	0.54233	0.6007	0.77349	0.44207	0.2758	0.51908	0.69934	0.8511	0.71913	0.54592	0.67985	0.46246	0.44003	0.57972	0.8277	0.40772	0.45506	0.55231	0.42605	0.52685	0.37671	0.4232	0.5692	0.37586	0.40855	0.51847	0.40064
1162.7	0.53807	0.59857	0.70009	0.68069	0.5901	0.51518	0.46195	0.47617	0.61752	0.53422	0.58242	0.76466	0.43658	0.25904	0.52734	0.67668	0.84499	0.7188	0.55095	0.66188	0.45373	0.43782	0.57061	0.80366	0.39604	0.43223	0.54017	0.40619	0.51879	0.36574	0.4206	0.55229	0.36627	0.39029	0.49224	0.38227
1163.6	0.53518	0.58176	0.67829	0.66325	0.58678	0.51229	0.4658	0.46786	0.6159	0.53828	0.56934	0.76016	0.44089	0.28143	0.5374	0.66593	0.84147	0.72579	0.55884	0.65028	0.45479	0.45074	0.56052	0.80267	0.39757	0.41785	0.53594	0.40172	0.50923	0.35891	0.41568	0.55668	0.36033	0.38732	0.47789	0.37412
1164.5	0.52059	0.5648	0.64584	0.63974	0.56964	0.50101	0.44987	0.46197	0.60572	0.5339	0.56096	0.74371	0.43243	0.29914	0.54469	0.6342	0.83371	0.72858	0.54533	0.64093	0.44342	0.45466	0.56157	0.79888	0.3938	0.4023	0.52207	0.38997	0.49116	0.35553	0.40196	0.5508	0.35402	0.38367	0.44864	0.36293
1165.4	0.50363	0.53882	0.61001	0.61254	0.55342	0.49533	0.44008	0.44809	0.59187	0.52771	0.54612	0.72844	0.44561	0.29605	0.56341	0.60545	0.81732	0.72032	0.53429	0.61224	0.43049	0.4495	0.56193	0.7921	0.37719	0.38324	0.50664	0.37592	0.48016	0.34345	0.39556	0.53787	0.33919	0.37326	0.41914	0.34913
1166.4	0.47991	0.49954	0.56771	0.58291	0.52694	0.47988	0.43189	0.42526	0.57059	0.51184	0.51656	0.71235	0.44605	0.31677	0.55783	0.56336	0.80248	0.70568	0.52733	0.57482	0.41914	0.44931	0.56296	0.78435	0.35994	0.35469	0.48429	0.35662	0.46374	0.32806	0.3818	0.52383	0.33718	0.35194	0.38758	0.33397
1167.3	0.46213	0.47318	0.53725	0.56297	0.5141	0.47501	0.41872	0.40868	0.55234	0.50109	0.49624	0.69929	0.44739	0.36164	0.54865	0.5414	0.78562	0.69009	0.51407	0.57145	0.40736	0.44696	0.55897	0.76566	0.34375	0.34414	0.46314	0.3511	0.45163	0.31744	0.36393	0.51526	0.32409	0.33831	0.3604	0.31612
1168.2	0.44852	0.4317	0.50416	0.53837	0.5024	0.46987	0.41343	0.39268	0.53465	0.48758	0.4779	0.68286	0.4491	0.35367	0.54095	0.53035	0.77419	0.67531	0.50567	0.55894	0.39747	0.44226	0.57177	0.7473	0.33104	0.31743	0.44417	0.33644	0.44352	0.30859	0.35789	0.50036	0.31206	0.32133	0.32468	0.29895
1169.1	0.43858	0.40194	0.46792	0.51879	0.491	0.45954	0.41024	0.38312	0.51757	0.47382	0.45979	0.67945	0.45009	0.34573	0.53604	0.53157	0.75487	0.65391	0.50883	0.56423	0.39542	0.44156	0.57303	0.73267	0.31621	0.29602	0.42883	0.32595	0.43909	0.29671	0.35549	0.49229	0.29918	0.30798	0.295	0.28165
1170	0.42127	0.36867	0.43598	0.48235	0.47075	0.4359	0.40127	0.36988	0.49198	0.45776	0.43968	0.66251	0.43552	0.34563	0.51904	0.50038	0.73164	0.62993	0.50195	0.57599	0.38842	0.43354	0.57182	0.70745	0.29347	0.27394	0.41258	0.30287	0.42274	0.28084	0.33971	0.47064	0.27691	0.2843	0.26607	0.25915
1170.9	0.41107	0.35495	0.40874	0.46163	0.45297	0.42727	0.40673	0.36138	0.48556	0.4513	0.43167	0.64537	0.42391	0.36089	0.52228	0.4925	0.70651	0.6042	0.50312	0.59015	0.38791	0.43822	0.57182	0.67825	0.27369	0.26453	0.40187	0.29762	0.415	0.2682	0.34087	0.46141	0.26761	0.27567	0.23154	0.24139
1171.8	0.39517	0.32161	0.37814	0.43194	0.43537	0.40231	0.39634	0.34668	0.46695	0.4437	0.42109	0.62932	0.41657	0.35687	0.52065	0.47473	0.68872	0.58069	0.48846	0.59134	0.37796	0.43686	0.5796	0.66072	0.25532	0.23542	0.38947	0.28041	0.4044	0.25344	0.33051	0.44957	0.25698	0.25314	0.19986	0.22965
1172.7	0.37519	0.30814	0.3404	0.4006	0.41042	0.38008	0.3787	0.34001	0.44858	0.42756	0.40365	0.60609	0.41124	0.38525	0.50203	0.44754	0.64754	0.5531	0.47212	0.60537	0.37013	0.42612	0.56953	0.63805	0.23046	0.22423	0.37531	0.26797	0.39118	0.2334	0.31141	0.44153	0.2488	0.23067	0.17495	0.20682
1173.6	0.35463	0.28548	0.31558	0.3687	0.39808	0.36635	0.37334	0.3219	0.42802	0.40876	0.38608	0.58829	0.43163	0.39095	0.49565	0.41787	0.63292	0.53258	0.45755	0.599	0.3642	0.41937	0.57908	0.6086	0.20764	0.20755	0.3693	0.25365	0.3865	0.21616	0.29539	0.42998	0.24107	0.21162	0.15979	0.18462
1174.5	0.3299	0.26272	0.28765	0.34858	0.38115	0.34659	0.35758	0.31032	0.41787	0.39248	0.37005	0.56942	0.43796	0.40752	0.47786	0.4077	0.61312	0.52043	0.44098	0.60032	0.35481	0.40952	0.57623	0.58377	0.19091	0.1906	0.35907	0.24347	0.38374	0.19318	0.27706	0.42546	0.23557	0.19463	0.13816	0.1714
1175.4	0.31513	0.24459	0.26952	0.33199	0.37506	0.32582	0.33656	0.30499	0.39763	0.3818	0.35881	0.56083	0.45409	0.41959	0.46333	0.40763	0.60287	0.51583	0.41304	0.5917	0.34064	0.39865	0.57664	0.57035	0.17918	0.17565	0.35254	0.23238	0.37968	0.18911	0.25749	0.41659	0.22532	0.17945	0.13042	0.16851
1176.3	0.30071	0.22841	0.24454	0.30866	0.36312	0.30855	0.32595	0.29891	0.38008	0.36353	0.34102	0.53747	0.45061	0.42942	0.45518	0.39005	0.58165	0.49797	0.39609	0.58574	0.33957	0.38711	0.57402	0.54213	0.16332	0.16745	0.34093	0.21285	0.3717	0.17188	0.23905	0.39798	0.20481	0.1667	0.12313	0.15655
1177.2	0.29069	0.20658	0.23491	0.30029	0.35473	0.29241	0.32762	0.28186	0.36521	0.3578	0.33265	0.53071	0.45231	0.41282	0.47835	0.37793	0.5779	0.48685	0.39068	0.56547	0.33174	0.37764	0.57896	0.52085	0.14947	0.14655	0.33954	0.20779	0.36641	0.16739	0.23137	0.38147	0.1803	0.16179	0.11389	0.15203
1178.1	0.27731	0.1824	0.22026	0.2868	0.33751	0.27488	0.31195	0.27005	0.34601	0.34671	0.32123	0.50718	0.43754	0.41778	0.46662	0.38185	0.55881	0.47828	0.35766	0.55754	0.31898	0.35475	0.5672	0.50056	0.13195	0.12875	0.3237	0.19347	0.35318	0.15496	0.21442	0.35994	0.15542	0.14483	0.09232	0.14387
1179	0.27009	0.16582	0.20605	0.27778	0.33247	0.2635	0.30596	0.26905	0.32875	0.33685	0.31008	0.50151	0.4387	0.40589	0.46568	0.38134	0.55661	0.45182	0.32959	0.54804	0.31166	0.34685	0.56985	0.48367	0.11855	0.11406	0.31707	0.18894	0.34683	0.14712	0.21664	0.34619	0.14694	0.14274	0.092593	0.13713
1179.9	0.26175	0.14195	0.19214	0.26563	0.32151	0.24452	0.2992	0.2499	0.30894	0.322	0.29741	0.48486	0.43559	0.39735	0.45086	0.38462	0.54012	0.45207	0.30908	0.54463	0.30968	0.32979	0.56488	0.46329	0.10339	0.10235	0.30711	0.17928	0.34009	0.1317	0.19785	0.3218	0.12795	0.13449	0.077067	0.12002
1180.8	0.25075	0.12413	0.18403	0.25934	0.30819	0.23065	0.29026	0.24241	0.29571	0.31297	0.29468	0.47254	0.44746	0.40174	0.43082	0.39517	0.53071	0.44837	0.29008	0.53353	0.30145	0.32381	0.56359	0.44498	0.087335	0.096199	0.3016	0.18322	0.33548	0.12165	0.18793	0.30941	0.11317	0.12464	0.069405	0.11132
1181.8	0.23925	0.10205	0.17072	0.25042	0.29248	0.21971	0.27698	0.2394	0.28437	0.30346	0.28986	0.45847	0.43753	0.40634	0.40526	0.40791	0.52026	0.4427	0.26959	0.52856	0.29768	0.31954	0.56796	0.42585	0.073906	0.093829	0.28816	0.1786	0.33323	0.10786	0.18296	0.29596	0.10582	0.11114	0.064527	0.10446
1182.6	0.23673	0.087666	0.16722	0.25119	0.28951	0.21228	0.28055	0.24806	0.27275	0.30392	0.28745	0.45958	0.43092	0.39558	0.38166	0.40942	0.50721	0.44912	0.27243	0.5183	0.29275	0.3203	0.56558	0.41606	0.066757	0.098584	0.28729	0.1808	0.3313	0.10902	0.18686	0.29261	0.097496	0.10219	0.066505	0.10675
1183.5	0.23025	0.06554	0.16712	0.24557	0.28284	0.20687	0.27171	0.23462	0.25941	0.2964	0.28218	0.44702	0.43428	0.38836	0.36882	0.40282	0.49686	0.45284	0.25687	0.49755	0.28427	0.30555	0.55911	0.39641	0.06118	0.093567	0.28137	0.18138	0.32797	0.10839	0.16595	0.27228	0.083723	0.078949	0.056207	0.10206
1184.4	0.21666	0.055643	0.17179	0.2392	0.27477	0.20262	0.26947	0.23901	0.24724	0.2869	0.27874	0.444	0.43026	0.38059	0.36988	0.38817	0.49822	0.44053	0.24761	0.47762	0.26922	0.29487	0.55562	0.391	0.048138	0.090952	0.28337	0.18248	0.3287	0.11106	0.16206	0.26128	0.070655	0.066102	0.055801	0.10087
1185.4	0.22144	0.05677	0.17192	0.23855	0.27592	0.20289	0.27165	0.23498	0.23743	0.27992	0.27409	0.44495	0.42217	0.35728	0.35837	0.3831	0.49132	0.44984	0.24346	0.45001	0.2657	0.29084	0.54446	0.38881	0.045099	0.086312	0.28353	0.1821	0.33266	0.11905	0.16549	0.25799	0.067234	0.059351	0.059485	0.098702
1186.3	0.22649	0.061225	0.17035	0.23262	0.28148	0.19475	0.26533	0.23319	0.22403	0.26906	0.26378	0.4398	0.44107	0.35868	0.33984	0.3691	0.48901	0.45005	0.23102	0.42624	0.25871	0.28297	0.52758	0.38578	0.041287	0.081573	0.28442	0.17748	0.33045	0.11651	0.15256	0.24495	0.053794	0.053091	0.056426	0.094578
1187.2	0.22644	0.068009	0.17669	0.23537	0.28388	0.19065	0.26244	0.22477	0.22308	0.26225	0.25864	0.43698	0.44683	0.35989	0.34367	0.3789	0.48008	0.43446	0.21334	0.39186	0.26127	0.27414	0.5165	0.37943	0.042228	0.081875	0.28159	0.18102	0.33033	0.11629	0.14671	0.23478	0.049075	0.051002	0.057898	0.09454
1188.1	0.23516	0.074034	0.17788	0.23931	0.2832	0.18319	0.27086	0.22894	0.2114	0.25771	0.25696	0.43459	0.44837	0.35382	0.33006	0.38147	0.46563	0.43155	0.21684	0.37409	0.26129	0.27868	0.49621	0.39245	0.042791	0.088752	0.28068	0.17756	0.32998	0.11995	0.15515	0.22846	0.041847	0.050614	0.055678	0.10015
1189	0.24584	0.081636	0.17716	0.2489	0.2848	0.18556	0.27068	0.22942	0.21829	0.25833	0.25703	0.43804	0.44932	0.34397	0.31465	0.39476	0.45341	0.43117	0.20681	0.34835	0.2692	0.27444	0.49037	0.38916	0.049923	0.093065	0.27738	0.17622	0.3265	0.12034	0.15954	0.22378	0.048081	0.057675	0.057722	0.10515
1189.9	0.24858	0.076831	0.18788	0.25584	0.28818	0.1847	0.2608	0.23098	0.21662	0.26278	0.25512	0.43785	0.44621	0.33901	0.30381	0.39981	0.45429	0.41812	0.19296	0.34078	0.26699	0.2623	0.48469	0.39471	0.047838	0.095829	0.2759	0.17677	0.32148	0.12776	0.15727	0.21356	0.039495	0.060831	0.060335	0.11758
1190.8	0.24387	0.078833	0.19977	0.26387	0.28659	0.18425	0.2547	0.23245	0.22112	0.27	0.25241	0.44181	0.41814	0.30914	0.30051	0.39002	0.43831	0.41299	0.18072	0.31892	0.28191	0.25092	0.47035	0.39011	0.050322	0.097201	0.27298	0.17682	0.32021	0.13704	0.15811	0.21303	0.04465	0.061776	0.062589	0.12272
1191.7	0.25009	0.082357	0.1991	0.26366	0.28166	0.1819	0.24759	0.22813	0.20976	0.26169	0.25391	0.43469	0.42095	0.30043	0.2732	0.36352	0.43353	0.4076	0.18161	0.32118	0.26991	0.23953	0.4532	0.38905	0.041429	0.096579	0.26712	0.17618	0.32074	0.14056	0.15484	0.20454	0.038924	0.060479	0.068352	0.1327
1192.6	0.25787	0.087138	0.2104	0.28091	0.2847	0.18714	0.24995	0.23292	0.21681	0.26751	0.25927	0.43832	0.41543	0.29547	0.26402	0.34266	0.42616	0.40813	0.17788	0.31112	0.27676	0.23427	0.45072	0.37972	0.050749	0.10242	0.26848	0.18535	0.32299	0.15671	0.16103	0.20293	0.038087	0.071367	0.082985	0.14069
1193.5	0.26545	0.094153	0.22225	0.28634	0.29528	0.18794	0.25346	0.2406	0.21315	0.27559	0.25411	0.4368	0.41086	0.30814	0.2627	0.32068	0.41987	0.40833	0.18635	0.30904	0.27926	0.23324	0.42494	0.38354	0.063312	0.10958	0.27163	0.19316	0.32651	0.17052	0.16879	0.20927	0.036905	0.073273	0.091098	0.15856
1194.4	0.26577	0.093825	0.22775	0.28915	0.29368	0.19685	0.2687	0.24259	0.21916	0.28221	0.25509	0.4405	0.39813	0.29831	0.28029	0.32099	0.40152	0.41177	0.18909	0.29157	0.2885	0.23559	0.41459	0.38099	0.071382	0.11493	0.26868	0.19777	0.3312	0.18389	0.17523	0.2113	0.041524	0.083435	0.098192	0.16508
1195.3	0.28145	0.095715	0.239	0.30227	0.30114	0.20636	0.28003	0.24733	0.21745	0.27658	0.26042	0.43762	0.39872	0.30684	0.28728	0.31404	0.40928	0.40857	0.19398	0.29042	0.28441	0.22216	0.41074	0.37694	0.076303	0.13186	0.26935	0.20313	0.33549	0.19942	0.18672	0.21304	0.043372	0.079319	0.11158	0.17621
1196.2	0.28504	0.08623	0.25465	0.3129	0.30352	0.21288	0.29024	0.25111	0.22239	0.28761	0.26361	0.44578	0.38953	0.29254	0.31192	0.29524	0.41162	0.4155	0.18886	0.27431	0.29679	0.22121	0.40459	0.38729	0.093798	0.1348	0.27979	0.20533	0.33683	0.21503	0.19741	0.21779	0.048088	0.092933	0.11712	0.18644
1197.1	0.291	0.098218	0.26207	0.31042	0.31542	0.21698	0.2945	0.25355	0.22772	0.29935	0.26417	0.45206	0.38477	0.29174	0.31341	0.31428	0.41219	0.4201	0.19027	0.27307	0.30374	0.22131	0.39324	0.39136	0.099069	0.14045	0.28342	0.21356	0.34149	0.22152	0.20043	0.2328	0.054915	0.10618	0.11859	0.19158
1198	0.29342	0.10478	0.27248	0.32794	0.3159	0.22726	0.29646	0.24906	0.22662	0.30156	0.27807	0.45759	0.38444	0.28191	0.31177	0.32091	0.40814	0.41364	0.18268	0.28799	0.30986	0.22331	0.40064	0.39111	0.1	0.15065	0.28825	0.22805	0.34561	0.23391	0.20237	0.24321	0.052837	0.11421	0.12878	0.18992
1198.9	0.3034	0.11946	0.28559	0.33506	0.32213	0.22406	0.29855	0.2474	0.22379	0.30296	0.28729	0.46149	0.38857	0.29517	0.31849	0.29934	0.41486	0.40277	0.19326	0.30134	0.3067	0.22511	0.3886	0.40344	0.11147	0.16439	0.29723	0.23643	0.34301	0.24718	0.2139	0.2488	0.053504	0.12034	0.131	0.19396
1199.8	0.30723	0.12963	0.29381	0.33697	0.32148	0.23071	0.30658	0.2406	0.23444	0.31537	0.2926	0.46976	0.39195	0.28069	0.31576	0.31296	0.40494	0.40422	0.18609	0.30689	0.31497	0.24604	0.36982	0.41833	0.12432	0.17237	0.30787	0.24937	0.33781	0.25987	0.21777	0.25798	0.055478	0.14636	0.13568	0.2043
1200.7	0.31291	0.15177	0.30897	0.34765	0.33338	0.24548	0.3135	0.24869	0.25105	0.32138	0.30164	0.47701	0.38127	0.29786	0.32264	0.34822	0.41602	0.40379	0.19038	0.32475	0.33584	0.26393	0.36386	0.42965	0.13478	0.19371	0.31491	0.26203	0.34223	0.27578	0.22656	0.27079	0.074932	0.1592	0.14551	0.21021
1201.6	0.32223	0.15879	0.3177	0.35583	0.33598	0.25665	0.32325	0.25311	0.25818	0.32293	0.31296	0.48165	0.35633	0.30341	0.34682	0.35078	0.4206	0.40591	0.18584	0.33334	0.34946	0.27444	0.3606	0.44188	0.14249	0.20934	0.32081	0.26829	0.33925	0.29868	0.23221	0.27327	0.085499	0.16596	0.15062	0.21887
1202.5	0.3288	0.16358	0.3207	0.35106	0.33609	0.2616	0.3359	0.25706	0.27504	0.32804	0.31332	0.47687	0.35103	0.30936	0.35765	0.36792	0.4258	0.41363	0.18991	0.33772	0.35865	0.27752	0.34283	0.4528	0.15447	0.21926	0.32403	0.27488	0.33341	0.30608	0.2402	0.27894	0.093929	0.16934	0.15915	0.23117
1203.4	0.33463	0.17563	0.32987	0.35901	0.33769	0.28167	0.34929	0.26889	0.2868	0.33479	0.3185	0.4859	0.34314	0.29153	0.34549	0.39002	0.42829	0.43134	0.19232	0.33708	0.37978	0.28142	0.33432	0.46223	0.16615	0.23232	0.32598	0.28387	0.33643	0.31704	0.24581	0.29214	0.11084	0.17714	0.16127	0.24333
1204.3	0.33812	0.18755	0.33576	0.36842	0.34656	0.29001	0.34839	0.28022	0.29026	0.35304	0.32935	0.4933	0.31932	0.31976	0.34734	0.41493	0.44163	0.44554	0.20014	0.34411	0.38921	0.28871	0.33504	0.4752	0.16646	0.25198	0.32941	0.29314	0.34239	0.32719	0.25701	0.29798	0.12526	0.18294	0.16942	0.24786
1205.2	0.34708	0.19838	0.33575	0.3705	0.35769	0.29482	0.34925	0.28217	0.29798	0.36241	0.33475	0.49566	0.30829	0.32236	0.36293	0.41558	0.44566	0.44976	0.20431	0.34548	0.39594	0.29712	0.3291	0.47082	0.1714	0.25702	0.33389	0.29431	0.34465	0.33704	0.26264	0.30409	0.12087	0.17678	0.17211	0.24933
1206.1	0.35169	0.21284	0.34968	0.37697	0.36246	0.30927	0.35264	0.28223	0.31068	0.37566	0.34154	0.50102	0.32575	0.32495	0.36483	0.42286	0.45832	0.45526	0.21605	0.356	0.40316	0.30081	0.32732	0.47049	0.17813	0.26274	0.34044	0.30184	0.34786	0.34668	0.26869	0.31288	0.12922	0.17964	0.18752	0.26035
1207	0.36813	0.23579	0.36692	0.38707	0.38059	0.32669	0.36108	0.29552	0.32585	0.39586	0.35956	0.52267	0.31102	0.32006	0.3744	0.43345	0.47523	0.47295	0.22437	0.36719	0.42282	0.32082	0.32782	0.48338	0.18895	0.27502	0.34788	0.3043	0.35776	0.37105	0.2795	0.33213	0.14914	0.19325	0.19274	0.26479
1207.9	0.38328	0.25303	0.37308	0.39414	0.40433	0.33393	0.36094	0.29876	0.3437	0.40804	0.37236	0.52654	0.3255	0.35074	0.39326	0.45345	0.503	0.49714	0.22935	0.37865	0.43227	0.34673	0.33121	0.49114	0.19447	0.2836	0.35445	0.31013	0.35949	0.38403	0.28056	0.34289	0.16219	0.19631	0.20537	0.26923
1208.8	0.40199	0.27093	0.3907	0.40011	0.42414	0.34619	0.37752	0.30968	0.36096	0.41166	0.38771	0.541	0.34111	0.37302	0.43173	0.45532	0.52795	0.50576	0.245	0.3835	0.44123	0.3655	0.33547	0.50271	0.21674	0.28866	0.36406	0.30965	0.36404	0.39687	0.28502	0.36466	0.17502	0.201	0.2106	0.28391
1209.7	0.40727	0.28212	0.4031	0.40843	0.42967	0.35314	0.39568	0.31865	0.37746	0.4234	0.4032	0.55125	0.36319	0.40018	0.44721	0.47537	0.55054	0.52484	0.27022	0.39155	0.45209	0.37542	0.33332	0.52147	0.22501	0.30265	0.37179	0.31877	0.36212	0.40677	0.29621	0.38005	0.1962	0.21123	0.21659	0.29365
1210.6	0.42089	0.29988	0.40797	0.4118	0.44823	0.35429	0.40245	0.32995	0.38734	0.42862	0.41245	0.56525	0.35513	0.41404	0.47575	0.49048	0.57066	0.52695	0.28708	0.38794	0.4744	0.40091	0.32555	0.54205	0.24043	0.31552	0.38241	0.3248	0.36273	0.40637	0.30723	0.39604	0.20547	0.21167	0.21718	0.30141
1211.5	0.43027	0.31081	0.41582	0.42287	0.46229	0.36161	0.40812	0.34431	0.399	0.4418	0.42022	0.57009	0.3674	0.42488	0.48437	0.51203	0.58947	0.52253	0.29638	0.4001	0.49011	0.42183	0.32921	0.55402	0.25049	0.32948	0.38993	0.33612	0.36272	0.39797	0.31818	0.40766	0.22258	0.21824	0.23084	0.31767
1212.4	0.44564	0.32572	0.41784	0.42982	0.47093	0.37466	0.42352	0.35998	0.41053	0.45958	0.43098	0.58401	0.37358	0.42563	0.48421	0.5118	0.60038	0.52917	0.31175	0.40646	0.51473	0.43538	0.32414	0.56434	0.26253	0.3357	0.39839	0.34364	0.37348	0.39797	0.33664	0.42576	0.2294	0.22385	0.23835	0.32504
1213.3	0.45835	0.33715	0.4234	0.4355	0.48784	0.38433	0.43298	0.37187	0.42338	0.47293	0.437	0.59013	0.40234	0.42039	0.48569	0.50944	0.61686	0.54313	0.32258	0.41893	0.53038	0.45521	0.32417	0.57847	0.27717	0.33947	0.40392	0.35263	0.38145	0.39459	0.34828	0.4349	0.24148	0.23177	0.24726	0.32511
1214.2	0.48259	0.3634	0.42785	0.44047	0.50343	0.39902	0.44382	0.38749	0.42543	0.48121	0.442	0.59633	0.41592	0.41553	0.48391	0.51222	0.63192	0.55069	0.32714	0.4277	0.55155	0.47697	0.32443	0.57342	0.30229	0.33951	0.40339	0.36108	0.3887	0.39204	0.35974	0.45247	0.25568	0.23672	0.25102	0.32983
1215.1	0.49159	0.37575	0.43957	0.44782	0.51396	0.41192	0.4561	0.39948	0.43372	0.4921	0.45103	0.59485	0.438	0.44982	0.48915	0.52507	0.64425	0.5609	0.33455	0.43049	0.55863	0.4816	0.3263	0.57257	0.30981	0.34325	0.40304	0.36371	0.39566	0.39296	0.36935	0.46143	0.2724	0.24632	0.26017	0.32606
1216	0.50611	0.39982	0.44397	0.45361	0.52434	0.42576	0.46908	0.40717	0.43617	0.49321	0.45783	0.60817	0.45455	0.47307	0.5091	0.51301	0.64067	0.57683	0.34875	0.42523	0.57495	0.49555	0.32249	0.56735	0.32665	0.33939	0.40255	0.35769	0.39933	0.39929	0.37601	0.46738	0.2823	0.25068	0.26318	0.32602
1216.9	0.52539	0.41945	0.46937	0.46573	0.54345	0.43944	0.48252	0.42506	0.4486	0.50101	0.46112	0.61486	0.46574	0.49783	0.54897	0.52541	0.6424	0.58857	0.35929	0.43655	0.59103	0.51725	0.32709	0.57155	0.35156	0.35357	0.41219	0.36703	0.40053	0.41346	0.38304	0.48813	0.31167	0.2702	0.27934	0.33559
1217.8	0.53281	0.43949	0.47594	0.48072	0.54816	0.44916	0.49096	0.43524	0.45671	0.5013	0.46746	0.62214	0.46621	0.52034	0.55833	0.52957	0.63635	0.5917	0.37414	0.44206	0.62744	0.51734	0.33248	0.5703	0.362	0.35753	0.41414	0.37333	0.4016	0.42024	0.39185	0.49773	0.33444	0.2729	0.28633	0.33842
1218.7	0.54293	0.44598	0.48498	0.49502	0.5582	0.45822	0.49492	0.45004	0.46491	0.50919	0.47534	0.63712	0.4722	0.50706	0.60244	0.53835	0.63335	0.5911	0.38715	0.44198	0.651	0.52303	0.34118	0.58755	0.36903	0.36158	0.4265	0.38303	0.40443	0.42406	0.39388	0.50129	0.35585	0.27975	0.30306	0.34358
1219.6	0.56333	0.45991	0.48824	0.5166	0.57893	0.47054	0.50277	0.47021	0.4744	0.52111	0.48634	0.66008	0.49764	0.48536	0.63369	0.54568	0.64289	0.60887	0.39366	0.45003	0.68511	0.52889	0.34801	0.59671	0.3946	0.36377	0.43753	0.40279	0.41176	0.42914	0.40432	0.52237	0.38426	0.28651	0.3188	0.34882
1220.5	0.57291	0.46538	0.49667	0.52022	0.5937	0.47533	0.50988	0.47801	0.4749	0.52222	0.48666	0.65798	0.51846	0.47679	0.66887	0.53964	0.64099	0.61131	0.40343	0.42866	0.70606	0.52449	0.35195	0.59786	0.3953	0.36518	0.44087	0.41772	0.4152	0.43912	0.41155	0.53158	0.39755	0.28751	0.32737	0.34511
1221.4	0.58191	0.47148	0.49629	0.52623	0.60406	0.47561	0.52508	0.49057	0.47268	0.53015	0.48884	0.66997	0.54909	0.47404	0.68317	0.54237	0.63083	0.59932	0.41568	0.42453	0.7322	0.52143	0.36113	0.60785	0.40611	0.35991	0.44483	0.41999	0.41911	0.43971	0.42194	0.5353	0.41809	0.28758	0.33118	0.34879
1222.3	0.60226	0.4864	0.50629	0.5304	0.61619	0.48644	0.54239	0.50549	0.47679	0.54567	0.49565	0.67773	0.5588	0.47595	0.72749	0.55386	0.62963	0.61033	0.42896	0.42425	0.74705	0.53047	0.35946	0.61352	0.41331	0.36883	0.45564	0.43109	0.4297	0.44438	0.43572	0.54898	0.44807	0.29741	0.3485	0.35443
1223.2	0.61562	0.50779	0.52791	0.53571	0.63293	0.50186	0.56884	0.5174	0.48987	0.558	0.49935	0.69079	0.58425	0.51274	0.74492	0.5477	0.62786	0.61892	0.44552	0.43181	0.76538	0.53732	0.35979	0.62086	0.424	0.38508	0.46521	0.44701	0.44408	0.45445	0.46533	0.56866	0.47728	0.31242	0.36043	0.35587
1224.1	0.61787	0.52491	0.54405	0.53617	0.63413	0.50733	0.58722	0.52122	0.4904	0.55285	0.50347	0.69	0.5851	0.54691	0.78536	0.55015	0.60307	0.61646	0.46646	0.42879	0.78182	0.55243	0.36527	0.63184	0.4209	0.39415	0.47509	0.45565	0.44819	0.46485	0.47735	0.57843	0.50421	0.32701	0.37406	0.35625
1225	0.63021	0.5386	0.55197	0.54129	0.64486	0.51524	0.60308	0.53498	0.49818	0.5596	0.51385	0.70269	0.60297	0.58109	0.81488	0.56567	0.61513	0.6197	0.47786	0.43638	0.79974	0.56151	0.3762	0.64886	0.43407	0.40769	0.48925	0.47263	0.4566	0.46436	0.49336	0.59306	0.53975	0.34273	0.39072	0.36484
1225.9	0.63541	0.55517	0.55867	0.54445	0.64577	0.51771	0.59653	0.5342	0.48922	0.54756	0.52434	0.70288	0.61232	0.61862	0.84358	0.55756	0.62789	0.62989	0.48424	0.43866	0.80639	0.54843	0.37783	0.65494	0.42787	0.41337	0.50012	0.48514	0.46373	0.45979	0.50544	0.59633	0.55916	0.34602	0.40486	0.3557
1226.8	0.63832	0.5707	0.5678	0.55402	0.6568	0.52634	0.60204	0.54467	0.481	0.54617	0.53171	0.71721	0.62743	0.66274	0.85828	0.54123	0.64067	0.64823	0.49581	0.44509	0.81815	0.55582	0.38921	0.66981	0.43731	0.42016	0.50846	0.4955	0.4728	0.47367	0.51933	0.61395	0.5713	0.3617	0.40871	0.35763
1227.7	0.64471	0.58185	0.56925	0.5594	0.65907	0.53052	0.59626	0.54996	0.46896	0.53892	0.53921	0.71758	0.62293	0.6872	0.86222	0.54374	0.64814	0.65797	0.49466	0.44636	0.81995	0.55289	0.40068	0.68401	0.43896	0.41873	0.5136	0.50393	0.47527	0.49002	0.51551	0.62669	0.58432	0.36919	0.41853	0.36473
1228.6	0.65661	0.58917	0.57607	0.57183	0.67155	0.55068	0.60387	0.56307	0.47139	0.54272	0.54844	0.73119	0.641	0.69142	0.84528	0.55404	0.66484	0.68561	0.51142	0.46183	0.83156	0.54841	0.41132	0.70251	0.45939	0.42538	0.51673	0.52071	0.48766	0.50779	0.52882	0.63508	0.60076	0.37614	0.4268	0.37849
1229.4	0.66939	0.60052	0.58586	0.58606	0.67727	0.55676	0.60424	0.56707	0.46983	0.54649	0.55591	0.74393	0.62689	0.72301	0.83603	0.56337	0.6617	0.70895	0.52277	0.48328	0.83766	0.55449	0.41041	0.71803	0.46633	0.43328	0.52701	0.53007	0.49985	0.52438	0.53435	0.65506	0.6206	0.39515	0.4328	0.38434
1230.3	0.679	0.615	0.60403	0.60825	0.68758	0.57914	0.61409	0.57895	0.47612	0.55819	0.56657	0.75586	0.61296	0.71601	0.85126	0.57502	0.6627	0.72357	0.53182	0.48551	0.84508	0.56575	0.42164	0.72893	0.48022	0.43513	0.54095	0.54939	0.51114	0.54593	0.54244	0.66836	0.64003	0.42449	0.44215	0.3984
1231.2	0.68629	0.62317	0.60475	0.61528	0.69326	0.58342	0.61537	0.58058	0.4829	0.55643	0.57159	0.75369	0.62956	0.69684	0.83828	0.58966	0.65485	0.72354	0.52998	0.47782	0.84509	0.56366	0.42259	0.7366	0.49408	0.4407	0.55059	0.56872	0.51554	0.5524	0.54668	0.67015	0.65854	0.43874	0.45427	0.40346
1232.1	0.69591	0.62808	0.61555	0.62748	0.69906	0.59399	0.62434	0.58059	0.4891	0.5599	0.57662	0.75499	0.64173	0.69659	0.83624	0.59293	0.6587	0.72363	0.53937	0.48314	0.84799	0.57486	0.42997	0.73278	0.50479	0.44871	0.56554	0.58267	0.52389	0.55051	0.55515	0.66563	0.67645	0.45357	0.46175	0.40271
1233	0.70606	0.64842	0.63051	0.63887	0.7051	0.60608	0.62791	0.58736	0.4965	0.56082	0.58208	0.75473	0.63484	0.71285	0.83715	0.57737	0.65689	0.71349	0.52822	0.48807	0.83896	0.58178	0.43258	0.73077	0.50956	0.46062	0.58282	0.58906	0.53152	0.55985	0.55928	0.67759	0.69499	0.47449	0.47231	0.40641
1233.9	0.71494	0.65004	0.65065	0.65169	0.70025	0.6169	0.63362	0.58997	0.50447	0.55438	0.58651	0.75574	0.65331	0.66821	0.83889	0.56398	0.66701	0.70323	0.52728	0.48215	0.82994	0.58303	0.44112	0.73423	0.52515	0.46037	0.59425	0.60163	0.53609	0.56271	0.57003	0.67422	0.6963	0.47506	0.47402	0.40801
1234.8	0.71451	0.6519	0.65313	0.65139	0.70424	0.61131	0.63845	0.58227	0.50208	0.541	0.58889	0.74795	0.65512	0.66481	0.80915	0.5511	0.67973	0.69552	0.53063	0.47756	0.80438	0.5792	0.4465	0.72421	0.52974	0.46625	0.59759	0.60449	0.54389	0.55887	0.57775	0.67372	0.68675	0.47464	0.47636	0.40412
1235.7	0.71867	0.65378	0.66653	0.66361	0.70164	0.62161	0.647	0.58338	0.50798	0.5391	0.59652	0.74847	0.63623	0.65223	0.77159	0.54402	0.67381	0.69247	0.53838	0.48134	0.79068	0.58002	0.45923	0.7222	0.53258	0.46808	0.60545	0.60615	0.54638	0.57491	0.58221	0.67706	0.69471	0.49201	0.48412	0.41359
1236.6	0.73319	0.66539	0.68062	0.68676	0.71076	0.63106	0.65858	0.59512	0.51828	0.54546	0.60721	0.7667	0.63935	0.64434	0.73812	0.54935	0.66494	0.70197	0.53634	0.47307	0.77789	0.57901	0.47331	0.74153	0.54873	0.47922	0.61733	0.6128	0.55333	0.59402	0.59441	0.68942	0.70298	0.5105	0.50629	0.4382
1237.5	0.74148	0.66195	0.68032	0.69235	0.69923	0.62153	0.66214	0.58959	0.51849	0.54885	0.60753	0.76666	0.64802	0.62428	0.68948	0.54908	0.67545	0.70287	0.54473	0.46124	0.74526	0.57092	0.48509	0.74168	0.5518	0.47768	0.62355	0.61991	0.5572	0.59564	0.60073	0.68143	0.68687	0.50963	0.50702	0.44508
1238.4	0.75087	0.67376	0.68176	0.70586	0.70681	0.61943	0.66769	0.59147	0.52705	0.55412	0.61104	0.76745	0.64708	0.62821	0.65588	0.5627	0.69375	0.699	0.53841	0.46361	0.72524	0.56682	0.49123	0.74414	0.55622	0.48801	0.63546	0.62754	0.5658	0.60442	0.59921	0.68002	0.68844	0.52653	0.516	0.45879
1239.3	0.75865	0.68295	0.69307	0.72688	0.70935	0.63107	0.67666	0.60851	0.54439	0.55944	0.61714	0.77828	0.6417	0.61623	0.6368	0.57965	0.69211	0.715	0.54132	0.46917	0.71979	0.56347	0.49726	0.75711	0.57513	0.49926	0.64998	0.64098	0.57024	0.62776	0.6112	0.68902	0.70423	0.54091	0.52706	0.47757
1240.2	0.7614	0.6817	0.69863	0.73183	0.71156	0.63712	0.68376	0.61546	0.55434	0.55559	0.61425	0.78773	0.65631	0.61025	0.62672	0.58604	0.71634	0.71776	0.5413	0.47528	0.70693	0.55902	0.49427	0.75775	0.58341	0.50237	0.65696	0.64554	0.57322	0.63565	0.62457	0.68853	0.68513	0.53846	0.52788	0.48513
1241.1	0.75947	0.67647	0.70293	0.73592	0.71028	0.64049	0.69032	0.62566	0.55947	0.56097	0.61731	0.78093	0.64502	0.59753	0.61779	0.59278	0.7303	0.73225	0.55123	0.48909	0.69121	0.54454	0.4908	0.75575	0.59339	0.50342	0.66191	0.64904	0.57798	0.65058	0.63533	0.68512	0.67296	0.5469	0.52211	0.48492
1242	0.75449	0.67803	0.70598	0.74419	0.71956	0.64931	0.69605	0.63462	0.56287	0.55933	0.61813	0.78898	0.64391	0.5822	0.60953	0.5964	0.73766	0.7185	0.55146	0.48807	0.68816	0.53583	0.48841	0.75334	0.60608	0.51075	0.66915	0.64724	0.57833	0.6578	0.64449	0.68203	0.66508	0.55963	0.51999	0.49437
1242.9	0.74789	0.68028	0.71594	0.73844	0.72558	0.66256	0.70764	0.64704	0.57241	0.56209	0.61874	0.79527	0.64392	0.57605	0.60291	0.57443	0.71739	0.71591	0.57876	0.49516	0.67607	0.52616	0.49999	0.74472	0.61661	0.51193	0.66925	0.64389	0.57987	0.66928	0.67043	0.67853	0.64818	0.56145	0.52505	0.50131
1243.8	0.75074	0.67731	0.71751	0.7333	0.72542	0.66624	0.70957	0.64834	0.58294	0.56886	0.62427	0.80215	0.66354	0.57985	0.58325	0.57147	0.71413	0.7053	0.58466	0.50398	0.66521	0.53171	0.49558	0.74529	0.62659	0.52423	0.67559	0.644	0.5846	0.67668	0.67129	0.67713	0.63544	0.56483	0.52804	0.50724
1244.6	0.75794	0.6813	0.73391	0.75074	0.72945	0.67138	0.71289	0.65542	0.59338	0.58329	0.63854	0.8052	0.67502	0.58047	0.59037	0.59679	0.7116	0.69259	0.59088	0.51162	0.65371	0.52413	0.50346	0.74618	0.64179	0.53703	0.69134	0.65403	0.59119	0.68867	0.67846	0.6727	0.63773	0.57345	0.52695	0.52412
1245.6	0.74905	0.68762	0.72796	0.752	0.72053	0.66428	0.70988	0.64874	0.60504	0.57423	0.64098	0.81105	0.67744	0.57604	0.56845	0.60643	0.71048	0.66885	0.59854	0.50549	0.63562	0.51788	0.49591	0.73493	0.63953	0.54121	0.6931	0.65254	0.58833	0.6837	0.67672	0.66709	0.62223	0.56947	0.51953	0.53354
1246.4	0.74661	0.69001	0.74511	0.75382	0.72074	0.66595	0.71476	0.65794	0.62098	0.59008	0.65324	0.81461	0.68579	0.57611	0.5769	0.60898	0.69155	0.6852	0.61178	0.5186	0.6345	0.51689	0.50367	0.73475	0.64263	0.55268	0.69998	0.65345	0.59387	0.69318	0.68569	0.67277	0.62301	0.57705	0.52657	0.54639
1247.3	0.73937	0.68942	0.74745	0.76882	0.71552	0.66441	0.70795	0.6618	0.63195	0.5975	0.67072	0.82169	0.67435	0.57976	0.57296	0.63617	0.71124	0.70586	0.60728	0.5251	0.62705	0.51405	0.50729	0.74863	0.64591	0.56222	0.71208	0.66571	0.59047	0.70462	0.67481	0.67411	0.63751	0.58577	0.53331	0.55177
1248.2	0.72972	0.69237	0.75276	0.77706	0.71112	0.66693	0.71381	0.66724	0.63456	0.60537	0.6735	0.82486	0.67939	0.57388	0.57085	0.64109	0.71453	0.70933	0.6051	0.52857	0.61014	0.50002	0.52025	0.74011	0.64418	0.56368	0.71533	0.662	0.58364	0.70953	0.67317	0.65918	0.62597	0.58787	0.52548	0.56389
1249.1	0.71775	0.70509	0.75489	0.76829	0.71515	0.66536	0.71846	0.66976	0.64094	0.60526	0.6751	0.8286	0.66389	0.5811	0.56776	0.63825	0.71145	0.71732	0.60515	0.54186	0.60377	0.49876	0.52474	0.73456	0.64122	0.56795	0.71415	0.65754	0.57742	0.71079	0.6723	0.66185	0.62295	0.59159	0.52545	0.56142
1250	0.71952	0.71789	0.77233	0.76836	0.73691	0.67731	0.72699	0.68091	0.65463	0.61952	0.68795	0.8344	0.66801	0.58739	0.58262	0.6351	0.71097	0.73996	0.60592	0.55822	0.60802	0.49949	0.5404	0.73935	0.65404	0.57528	0.72639	0.66351	0.57664	0.72167	0.67519	0.66681	0.62922	0.60097	0.53021	0.5713
1250.9	0.7133	0.72681	0.77474	0.77231	0.74153	0.67862	0.73063	0.68058	0.66679	0.62032	0.68719	0.83768	0.67379	0.59201	0.57744	0.62931	0.71534	0.74225	0.60169	0.56014	0.59483	0.49551	0.54203	0.73636	0.65403	0.57229	0.72739	0.66262	0.5687	0.7257	0.67102	0.65877	0.6381	0.5926	0.52849	0.56712
1251.8	0.70889	0.73621	0.78285	0.77499	0.75701	0.68946	0.74314	0.68241	0.67387	0.63176	0.69239	0.84228	0.67902	0.59514	0.59347	0.62983	0.70177	0.73804	0.60534	0.56048	0.59605	0.49154	0.54369	0.72726	0.65557	0.57994	0.7321	0.65113	0.56801	0.73457	0.67773	0.65659	0.62636	0.58952	0.52622	0.57914
1252.7	0.70397	0.73715	0.78786	0.77156	0.76716	0.68827	0.74249	0.68074	0.68183	0.63743	0.69389	0.84462	0.66946	0.60296	0.60333	0.62558	0.69199	0.73963	0.61569	0.56323	0.59522	0.49194	0.54909	0.72924	0.65724	0.5814	0.72805	0.64869	0.56194	0.73535	0.67631	0.65388	0.62779	0.58547	0.5339	0.57407
1253.6	0.71032	0.74382	0.80164	0.78407	0.77917	0.69904	0.75078	0.6943	0.69647	0.6607	0.70209	0.85923	0.66436	0.60632	0.60766	0.62119	0.69145	0.74485	0.63568	0.56057	0.5986	0.48711	0.5658	0.74016	0.67081	0.59233	0.73093	0.65539	0.57286	0.74201	0.68662	0.65766	0.62827	0.59131	0.5577	0.58784
1254.5	0.70461	0.73295	0.7998	0.77851	0.76187	0.69121	0.74771	0.6948	0.70029	0.66402	0.69499	0.85492	0.6685	0.59412	0.61591	0.60524	0.66976	0.73204	0.63999	0.5664	0.59532	0.47837	0.56362	0.73189	0.66752	0.58967	0.7209	0.63886	0.56971	0.73648	0.68915	0.64937	0.61978	0.58138	0.55854	0.58271
1255.4	0.69823	0.73609	0.79618	0.78091	0.76191	0.69183	0.74436	0.69638	0.70035	0.66632	0.69858	0.85927	0.66099	0.58623	0.62075	0.60666	0.66449	0.72644	0.64129	0.5741	0.59097	0.48189	0.56915	0.7323	0.6695	0.59774	0.71748	0.64035	0.56653	0.73628	0.68306	0.65148	0.601	0.58818	0.56794	0.59176
1256.3	0.68513	0.73118	0.78323	0.77113	0.7518	0.67573	0.7373	0.68593	0.68973	0.65922	0.68745	0.84779	0.65311	0.58154	0.59672	0.59241	0.64754	0.71397	0.63996	0.57201	0.5849	0.47789	0.56664	0.73064	0.66558	0.59137	0.70058	0.63784	0.56249	0.71553	0.67395	0.6419	0.58704	0.58337	0.56824	0.58677
1257.2	0.6878	0.7521	0.79634	0.78197	0.75811	0.6865	0.7473	0.70026	0.70697	0.6794	0.69592	0.85342	0.65986	0.59616	0.5962	0.59353	0.65198	0.71674	0.64931	0.59631	0.59274	0.49294	0.56296	0.74271	0.67728	0.6019	0.70495	0.64415	0.56921	0.71741	0.69059	0.66225	0.59782	0.59783	0.58068	0.60339
1258	0.67328	0.7483	0.78239	0.77118	0.75651	0.67656	0.74051	0.68669	0.69626	0.67358	0.69096	0.83691	0.67826	0.57913	0.59765	0.5727	0.62608	0.71742	0.64545	0.59359	0.58923	0.49752	0.54561	0.73899	0.67162	0.5951	0.69729	0.63009	0.55487	0.70866	0.68478	0.64674	0.59206	0.58672	0.56553	0.59812
1258.9	0.65902	0.75379	0.78108	0.76949	0.76378	0.67962	0.7386	0.67281	0.68642	0.67636	0.68615	0.82818	0.68836	0.60184	0.6042	0.54861	0.62878	0.71021	0.64026	0.59302	0.59505	0.51747	0.54613	0.73454	0.66834	0.60085	0.69686	0.63504	0.54788	0.69634	0.67684	0.63823	0.58379	0.58793	0.56845	0.59262
1259.8	0.66435	0.74926	0.78441	0.75776	0.77009	0.68657	0.74151	0.66758	0.68722	0.68317	0.68126	0.82069	0.70328	0.61633	0.61876	0.53775	0.6257	0.73275	0.64645	0.604	0.617	0.52814	0.53961	0.74191	0.67084	0.60818	0.69163	0.63101	0.54917	0.68667	0.68277	0.64222	0.58628	0.5912	0.56295	0.59003
1260.7	0.67894	0.76788	0.80344	0.76925	0.78964	0.70939	0.74992	0.6788	0.70933	0.70344	0.69149	0.83129	0.74593	0.62799	0.65469	0.53417	0.63431	0.75482	0.65487	0.61591	0.63359	0.55341	0.54135	0.75994	0.68981	0.62411	0.69618	0.63803	0.55647	0.69483	0.69214	0.65523	0.60435	0.60324	0.58034	0.59213
1261.6	0.67403	0.75247	0.79486	0.76257	0.77662	0.7021	0.73965	0.66007	0.70499	0.68867	0.6854	0.81805	0.73809	0.61812	0.67105	0.52581	0.63112	0.75132	0.64675	0.61113	0.65432	0.5553	0.53224	0.75763	0.67409	0.62147	0.68375	0.63244	0.55059	0.67927	0.68096	0.64986	0.59358	0.59672	0.57591	0.58106
1262.5	0.66941	0.74984	0.79044	0.76234	0.76522	0.71208	0.7353	0.6522	0.70926	0.69186	0.68142	0.81294	0.75209	0.62081	0.6698	0.55398	0.63514	0.75363	0.64603	0.62029	0.67801	0.56398	0.52815	0.76293	0.66935	0.62284	0.68201	0.63469	0.54756	0.67339	0.67055	0.65489	0.5929	0.603	0.5776	0.57702
1263.4	0.68543	0.76129	0.79457	0.77007	0.77976	0.73236	0.74468	0.65971	0.7209	0.70164	0.69537	0.82233	0.76109	0.59803	0.67184	0.56004	0.64212	0.77385	0.65129	0.61926	0.69603	0.58132	0.53565	0.78154	0.67895	0.63134	0.6796	0.64303	0.55316	0.68363	0.67437	0.67408	0.60651	0.62167	0.60137	0.59259
1264.3	0.68009	0.77593	0.80008	0.77847	0.77745	0.7377	0.74703	0.65692	0.72443	0.71227	0.70308	0.82569	0.75068	0.60731	0.68596	0.57272	0.64357	0.75756	0.65927	0.62806	0.71693	0.60087	0.52849	0.79511	0.68317	0.62853	0.68231	0.65069	0.55227	0.68406	0.67922	0.67664	0.61148	0.63525	0.61063	0.60559
1265.2	0.67704	0.7684	0.79512	0.77139	0.76576	0.73134	0.7457	0.64827	0.71326	0.71197	0.69717	0.81967	0.75657	0.61661	0.67972	0.56413	0.63795	0.74502	0.65452	0.64604	0.74527	0.60162	0.52362	0.79554	0.67243	0.61954	0.6776	0.64353	0.54447	0.67582	0.66773	0.67469	0.61216	0.64296	0.60632	0.60997
1266.1	0.68298	0.77727	0.79122	0.77681	0.77623	0.73694	0.74438	0.65204	0.70867	0.72137	0.70624	0.81958	0.78558	0.62312	0.67938	0.57952	0.63967	0.74887	0.65623	0.66602	0.77171	0.60992	0.52947	0.80855	0.68206	0.61356	0.67902	0.64711	0.5431	0.67618	0.66577	0.67747	0.61823	0.64516	0.61241	0.61689
1266.9	0.6848	0.78417	0.80155	0.78111	0.77958	0.73366	0.74335	0.6592	0.70272	0.7264	0.71295	0.81986	0.79609	0.62886	0.69795	0.57012	0.65272	0.75328	0.6682	0.68295	0.78194	0.62094	0.53512	0.8184	0.68492	0.60688	0.67883	0.64986	0.54441	0.66415	0.67254	0.69254	0.62146	0.65257	0.62528	0.62289
1267.8	0.6805	0.79075	0.80387	0.78934	0.7752	0.73389	0.73857	0.66492	0.70609	0.73321	0.71488	0.82176	0.80439	0.65523	0.7172	0.61229	0.66388	0.76688	0.68568	0.71303	0.81671	0.62215	0.53247	0.83752	0.68473	0.59373	0.68331	0.65414	0.5445	0.65938	0.67791	0.70704	0.63477	0.65429	0.62634	0.62819
1268.7	0.68212	0.78961	0.79744	0.79473	0.77135	0.73473	0.73157	0.66955	0.70115	0.73569	0.72306	0.81805	0.83785	0.67449	0.72291	0.62376	0.68758	0.77502	0.69639	0.73186	0.84218	0.61888	0.53992	0.8401	0.68146	0.58999	0.68073	0.65959	0.53877	0.65221	0.66972	0.71618	0.64384	0.65061	0.63861	0.62165
1269.6	0.67836	0.80832	0.80552	0.80966	0.77537	0.73742	0.72988	0.67479	0.7079	0.74677	0.73522	0.81848	0.85577	0.69077	0.74252	0.66514	0.72144	0.78444	0.71054	0.74169	0.86659	0.62904	0.54357	0.85326	0.68061	0.59385	0.69149	0.67315	0.54105	0.65155	0.67778	0.73286	0.65596	0.66782	0.64283	0.62631
1270.5	0.6708	0.81953	0.80971	0.81221	0.77178	0.74141	0.73405	0.672	0.71236	0.7586	0.73403	0.82121	0.87241	0.70425	0.75724	0.68491	0.7467	0.78968	0.72851	0.75352	0.88862	0.63582	0.54788	0.85279	0.68003	0.5966	0.69558	0.67524	0.54208	0.65165	0.68247	0.73809	0.67198	0.6858	0.64569	0.63079
1271.4	0.67051	0.83676	0.81498	0.82452	0.78422	0.7564	0.7338	0.67769	0.72925	0.77419	0.74618	0.83001	0.87613	0.72993	0.77771	0.70603	0.77882	0.79622	0.73186	0.77149	0.9203	0.64705	0.54466	0.86068	0.68764	0.60522	0.70569	0.68634	0.54703	0.65936	0.68491	0.74526	0.69847	0.69522	0.65272	0.63926
1272.3	0.66496	0.84215	0.8232	0.82409	0.7801	0.75027	0.72721	0.67703	0.72554	0.77553	0.74618	0.8275	0.87282	0.75863	0.78204	0.70999	0.7923	0.79799	0.73624	0.79	0.93322	0.64759	0.55041	0.86692	0.68263	0.61324	0.70876	0.68547	0.54416	0.65623	0.67738	0.74576	0.71151	0.6987	0.6468	0.63941
1273.2	0.66504	0.86038	0.84556	0.83969	0.78677	0.75142	0.73109	0.68571	0.7384	0.77655	0.74818	0.8356	0.86526	0.78678	0.79324	0.7452	0.81123	0.81848	0.74915	0.808	0.95257	0.64415	0.55977	0.87118	0.68524	0.61194	0.72	0.68931	0.5504	0.65741	0.68556	0.76132	0.73717	0.71436	0.64644	0.65029
1274.1	0.66479	0.85621	0.85396	0.84877	0.78681	0.75193	0.72953	0.70061	0.73927	0.77959	0.74907	0.83414	0.86197	0.77859	0.8025	0.75845	0.82627	0.8291	0.7725	0.82602	0.95645	0.64367	0.56528	0.88172	0.68695	0.60516	0.72471	0.69403	0.54837	0.65958	0.68732	0.77099	0.74653	0.71463	0.6508	0.65706
1274.9	0.6646	0.86221	0.87137	0.85636	0.80508	0.76176	0.72178	0.7115	0.74858	0.7825	0.75697	0.84052	0.86569	0.78126	0.80457	0.78278	0.84213	0.85469	0.78541	0.82681	0.96618	0.63987	0.56564	0.89275	0.68994	0.60346	0.73401	0.70552	0.54717	0.65627	0.69415	0.78078	0.76746	0.71224	0.661	0.66432
1275.8	0.67206	0.85717	0.89284	0.8639	0.80307	0.76471	0.72226	0.71668	0.75106	0.77576	0.75769	0.84178	0.88089	0.79463	0.81352	0.80217	0.86272	0.89215	0.80192	0.84697	0.97987	0.63306	0.57744	0.89774	0.68842	0.59762	0.7325	0.70956	0.54457	0.66195	0.69842	0.79172	0.77172	0.7208	0.6655	0.67205
1276.7	0.67392	0.85948	0.8926	0.87162	0.80726	0.76048	0.71434	0.71998	0.7519	0.77589	0.76096	0.84489	0.90738	0.77896	0.8011	0.83595	0.88758	0.89961	0.81707	0.83891	0.97068	0.62588	0.56944	0.90729	0.6936	0.59351	0.72872	0.70996	0.54524	0.65916	0.70462	0.79193	0.77334	0.71812	0.66076	0.67748
1277.6	0.67788	0.85905	0.90723	0.87336	0.80224	0.76508	0.709	0.72312	0.75189	0.77879	0.76149	0.84353	0.92648	0.75507	0.81857	0.85439	0.88871	0.91266	0.81784	0.83008	0.95063	0.61857	0.56012	0.91138	0.69752	0.59435	0.73263	0.70913	0.53762	0.66137	0.70398	0.78601	0.77534	0.70528	0.65522	0.67922
1278.5	0.66917	0.8574	0.91428	0.8642	0.79115	0.75958	0.68797	0.71974	0.74209	0.76352	0.7556	0.84237	0.92875	0.76828	0.80847	0.87103	0.89399	0.92746	0.81184	0.82325	0.92755	0.60426	0.54905	0.89464	0.69683	0.58701	0.72959	0.69836	0.5295	0.65222	0.69724	0.77026	0.77329	0.67959	0.63749	0.67845
1279.4	0.67045	0.85656	0.93332	0.87114	0.77682	0.75621	0.68848	0.7336	0.7339	0.76053	0.75108	0.84082	0.93179	0.78434	0.82044	0.88474	0.89788	0.941	0.81986	0.82321	0.90712	0.59285	0.54477	0.89883	0.69775	0.59003	0.73444	0.693	0.5264	0.65534	0.68879	0.7691	0.7715	0.67541	0.62651	0.67049
1280.3	0.67077	0.86693	0.94303	0.8789	0.78768	0.74942	0.68499	0.74336	0.73254	0.76753	0.75083	0.84743	0.93002	0.78617	0.81268	0.91631	0.8993	0.93107	0.83426	0.79416	0.87131	0.58676	0.54516	0.91186	0.70914	0.59768	0.73718	0.68833	0.5258	0.65036	0.68404	0.76073	0.77431	0.65926	0.62542	0.67013
1281.2	0.66982	0.86291	0.9604	0.8783	0.7813	0.75409	0.67804	0.75071	0.73168	0.76891	0.73926	0.84407	0.92419	0.78502	0.82141	0.92444	0.88845	0.94368	0.83546	0.7817	0.84851	0.57448	0.53696	0.89597	0.70644	0.59065	0.73582	0.68856	0.51482	0.64438	0.67365	0.74809	0.77077	0.65133	0.61591	0.66024
1282	0.66211	0.87111	0.96133	0.87526	0.78388	0.74916	0.66907	0.75773	0.73051	0.76825	0.73343	0.84764	0.90524	0.78932	0.80226	0.91343	0.89555	0.95177	0.85131	0.76131	0.823	0.56759	0.53865	0.90331	0.70141	0.58502	0.73072	0.6842	0.51577	0.64395	0.66785	0.73851	0.76033	0.64621	0.60711	0.65311
1282.9	0.67133	0.87894	0.97254	0.88285	0.79233	0.75226	0.67756	0.7693	0.74651	0.77874	0.7351	0.85655	0.88425	0.80543	0.80809	0.92656	0.90268	0.97114	0.86971	0.75657	0.80499	0.55437	0.55051	0.92851	0.7096	0.5998	0.72943	0.69279	0.51812	0.64831	0.67063	0.74166	0.75818	0.64917	0.60907	0.64971
1283.8	0.67731	0.88666	0.9751	0.88456	0.79945	0.74675	0.67931	0.77137	0.76531	0.78458	0.73767	0.86487	0.88454	0.79399	0.80397	0.94134	0.90861	0.97085	0.87912	0.73845	0.78764	0.54721	0.55921	0.94659	0.71903	0.60212	0.72622	0.69497	0.51563	0.64328	0.66877	0.7386	0.75332	0.6514	0.61059	0.65925
1284.7	0.67525	0.87543	0.97799	0.87562	0.78727	0.74439	0.67295	0.78002	0.76769	0.77798	0.73151	0.86039	0.87595	0.79887	0.81668	0.93269	0.91126	0.978	0.87516	0.73189	0.77293	0.53157	0.55607	0.95177	0.70687	0.59901	0.72633	0.69279	0.50905	0.63574	0.66752	0.72649	0.74199	0.65165	0.60301	0.65377
1285.6	0.66522	0.86784	0.97097	0.86566	0.78192	0.72762	0.66854	0.78253	0.77063	0.76398	0.72687	0.8519	0.86144	0.80788	0.81912	0.92405	0.90978	0.97458	0.87432	0.71672	0.74877	0.51527	0.55083	0.95514	0.70038	0.59848	0.72545	0.67937	0.50241	0.62978	0.66432	0.71267	0.73099	0.63707	0.59864	0.64283
1286.5	0.67217	0.86404	0.96237	0.8645	0.77568	0.73082	0.67162	0.78791	0.7845	0.76617	0.73068	0.85662	0.84566	0.82066	0.80069	0.92948	0.89592	0.97256	0.87459	0.71377	0.72791	0.51116	0.5497	0.96554	0.70819	0.60609	0.72064	0.67979	0.49689	0.62726	0.67267	0.70501	0.72476	0.63568	0.60643	0.648
1287.4	0.66251	0.85587	0.95806	0.85043	0.76973	0.71936	0.66545	0.79147	0.78089	0.76399	0.72296	0.85317	0.82506	0.79729	0.78195	0.90701	0.86872	0.95113	0.86715	0.6936	0.70631	0.50493	0.53505	0.94907	0.70333	0.60433	0.71952	0.67376	0.49063	0.62036	0.67223	0.68991	0.71472	0.63187	0.60177	0.64566
1288.3	0.65509	0.83642	0.94696	0.83194	0.76055	0.70357	0.65337	0.79488	0.76346	0.75168	0.71199	0.84577	0.80117	0.77695	0.76406	0.87764	0.85477	0.94321	0.8665	0.68434	0.67181	0.4948	0.52387	0.92609	0.69167	0.59719	0.71186	0.66121	0.48731	0.61204	0.6796	0.67639	0.69296	0.60679	0.58645	0.63376
1289.1	0.64727	0.8367	0.93329	0.81903	0.75311	0.69242	0.65047	0.79398	0.75959	0.74679	0.70254	0.84446	0.77155	0.77049	0.75157	0.84729	0.83081	0.91972	0.86338	0.68451	0.65189	0.48564	0.51355	0.90906	0.68263	0.59496	0.70857	0.65208	0.4846	0.60105	0.67801	0.6728	0.68377	0.59079	0.57592	0.62002
1290	0.64857	0.83367	0.93017	0.8122	0.75033	0.69232	0.64322	0.79439	0.76396	0.75367	0.69857	0.85059	0.7534	0.76329	0.7453	0.82242	0.83141	0.9132	0.86728	0.6847	0.6477	0.47818	0.52067	0.90824	0.6779	0.59711	0.70938	0.659	0.48328	0.60086	0.68261	0.67341	0.67564	0.59101	0.57459	0.61918
1290.9	0.64594	0.82434	0.92158	0.80508	0.75737	0.67997	0.64213	0.79632	0.76456	0.7406	0.69469	0.84391	0.75432	0.73643	0.73562	0.81922	0.82801	0.90087	0.86823	0.68318	0.64632	0.46698	0.52688	0.90536	0.67186	0.59525	0.71296	0.66071	0.48079	0.59575	0.6792	0.66998	0.67111	0.59224	0.57578	0.61274
1291.8	0.64269	0.8105	0.89506	0.79551	0.75159	0.67468	0.62961	0.78794	0.7568	0.72518	0.68385	0.83006	0.7669	0.71559	0.72417	0.8157	0.82356	0.89762	0.8602	0.67465	0.64124	0.45357	0.52253	0.89843	0.65524	0.58147	0.70873	0.65194	0.47222	0.58878	0.67157	0.66053	0.65832	0.57697	0.569	0.59565
1292.7	0.64183	0.81979	0.87404	0.78581	0.75448	0.6784	0.62563	0.79145	0.76045	0.71489	0.67931	0.82716	0.75839	0.71125	0.7186	0.79089	0.81358	0.89158	0.84852	0.67741	0.62456	0.446	0.51488	0.89687	0.65256	0.57695	0.70886	0.65077	0.46519	0.59385	0.66372	0.64949	0.64432	0.57954	0.57185	0.58461
1293.6	0.6381	0.80904	0.84581	0.76498	0.7419	0.65507	0.6131	0.7811	0.75092	0.69385	0.66173	0.80782	0.75434	0.69511	0.68124	0.76512	0.78979	0.896	0.83628	0.65129	0.60255	0.42973	0.50873	0.87911	0.64368	0.5663	0.69776	0.64602	0.45228	0.59588	0.65137	0.63024	0.62421	0.56795	0.56044	0.56601
1294.4	0.64851	0.8196	0.83266	0.76199	0.75652	0.65651	0.62456	0.79472	0.7545	0.68928	0.66022	0.80693	0.74955	0.69043	0.68224	0.77422	0.77085	0.88916	0.82692	0.65953	0.584	0.42979	0.5052	0.87004	0.64834	0.5743	0.70356	0.65183	0.45907	0.59464	0.65532	0.63004	0.62018	0.56956	0.56445	0.56629
1295.3	0.63536	0.80839	0.82395	0.74042	0.75362	0.64032	0.61493	0.7887	0.74786	0.68916	0.64318	0.79546	0.7272	0.68688	0.7043	0.75526	0.75913	0.87814	0.79974	0.64021	0.57072	0.43303	0.49541	0.84899	0.634	0.57378	0.70478	0.64328	0.45221	0.58752	0.65132	0.61691	0.60777	0.55713	0.54879	0.55535
1296.2	0.6355	0.81294	0.81177	0.71789	0.75566	0.62436	0.61632	0.78906	0.74403	0.68746	0.63631	0.79426	0.70782	0.69177	0.70876	0.71864	0.74329	0.87584	0.77901	0.63297	0.54972	0.44019	0.48853	0.83289	0.63085	0.57599	0.70296	0.63944	0.45013	0.58288	0.6522	0.61025	0.59389	0.56081	0.54824	0.54814
1297.1	0.62765	0.80023	0.79838	0.69797	0.75231	0.60276	0.60928	0.7762	0.7367	0.67887	0.62238	0.78265	0.67141	0.68243	0.69739	0.70516	0.72982	0.84691	0.76139	0.61235	0.54568	0.43444	0.4849	0.82258	0.61006	0.57447	0.70148	0.63476	0.44356	0.57358	0.64518	0.60879	0.58466	0.55891	0.54039	0.5375
1298	0.62971	0.81143	0.79158	0.69408	0.76837	0.59839	0.61649	0.77127	0.73558	0.67714	0.6194	0.78111	0.66331	0.68678	0.72048	0.71153	0.73701	0.82508	0.74934	0.59719	0.54338	0.44169	0.48191	0.81731	0.60073	0.58293	0.71308	0.64056	0.44453	0.57418	0.65049	0.59934	0.57699	0.56553	0.54445	0.54249
1298.9	0.61709	0.79746	0.77562	0.67239	0.75778	0.58215	0.60651	0.75519	0.71496	0.66364	0.60851	0.76926	0.62692	0.67072	0.69577	0.67958	0.72262	0.81162	0.73205	0.56773	0.53787	0.43729	0.46901	0.80113	0.58626	0.57188	0.70679	0.62794	0.43095	0.57344	0.63921	0.58909	0.55512	0.56024	0.53191	0.52584
1299.8	0.62266	0.80039	0.75666	0.66302	0.76166	0.57293	0.60488	0.75341	0.69689	0.64898	0.60052	0.76419	0.63623	0.65336	0.68788	0.66105	0.70894	0.79271	0.73052	0.55923	0.5127	0.42405	0.46478	0.78595	0.57682	0.56867	0.70496	0.63044	0.4277	0.5738	0.63271	0.57992	0.5308	0.55422	0.52813	0.50962
1300.6	0.61783	0.80735	0.75121	0.67004	0.7745	0.58432	0.61501	0.75127	0.69693	0.63914	0.60287	0.76947	0.6276	0.63939	0.69127	0.65624	0.71193	0.77845	0.7333	0.55911	0.51504	0.42011	0.47546	0.7883	0.56673	0.57535	0.71686	0.6418	0.43025	0.58293	0.63734	0.58272	0.52534	0.55896	0.54115	0.51296
1301.5	0.60104	0.80672	0.73618	0.66457	0.76541	0.58321	0.60932	0.74629	0.67497	0.63138	0.59137	0.75947	0.61586	0.64176	0.6996	0.63726	0.68164	0.77316	0.71882	0.54403	0.50011	0.41944	0.46894	0.76909	0.55412	0.57158	0.71055	0.64516	0.42429	0.58354	0.62623	0.56739	0.51385	0.54968	0.53049	0.50607
1302.4	0.59609	0.80508	0.721	0.6604	0.76494	0.58551	0.60512	0.74618	0.66581	0.62895	0.59441	0.75558	0.62613	0.62334	0.6877	0.61765	0.65928	0.74788	0.70308	0.53494	0.50082	0.41879	0.46787	0.76443	0.55209	0.56716	0.70302	0.65277	0.41658	0.58025	0.62054	0.57394	0.50943	0.54558	0.526	0.50522
1303.3	0.5963	0.81171	0.71243	0.66349	0.77756	0.58202	0.60561	0.74721	0.65743	0.62574	0.5869	0.75831	0.65806	0.62743	0.69883	0.62598	0.65665	0.72889	0.69411	0.53489	0.49718	0.42449	0.4671	0.7601	0.55019	0.57471	0.70385	0.66772	0.42231	0.57811	0.62088	0.58212	0.50236	0.55136	0.53071	0.50764
1304.2	0.59584	0.81842	0.70123	0.66066	0.77467	0.57956	0.60422	0.73615	0.6517	0.62226	0.5844	0.75016	0.63709	0.64671	0.69024	0.61433	0.644	0.72316	0.67838	0.51722	0.50549	0.42651	0.4504	0.75537	0.54739	0.57418	0.70452	0.67498	0.41908	0.57743	0.61159	0.58328	0.49846	0.55641	0.52757	0.50713
1305.1	0.60084	0.81633	0.68924	0.65606	0.76691	0.58116	0.59597	0.72549	0.64063	0.6174	0.58191	0.73693	0.64258	0.63471	0.68802	0.6189	0.6166	0.71592	0.66703	0.49002	0.50303	0.42352	0.43908	0.74584	0.54986	0.56414	0.69723	0.6753	0.41276	0.58014	0.60779	0.58403	0.50348	0.55198	0.5142	0.50041
1305.9	0.61315	0.82398	0.69082	0.66403	0.77764	0.59408	0.59977	0.72056	0.64952	0.62132	0.58379	0.74197	0.65585	0.62554	0.71194	0.63143	0.61862	0.70846	0.66715	0.47597	0.50929	0.41878	0.43419	0.74095	0.5573	0.56929	0.70976	0.6876	0.41551	0.58583	0.61804	0.58768	0.50067	0.55911	0.52612	0.50236
1306.8	0.60499	0.81284	0.69262	0.66793	0.77767	0.59523	0.59844	0.70317	0.63997	0.61378	0.57185	0.74074	0.63306	0.61882	0.7344	0.64281	0.61829	0.71437	0.66768	0.46672	0.50175	0.41722	0.42424	0.72044	0.54426	0.57072	0.71332	0.68559	0.41391	0.5823	0.61754	0.57558	0.49763	0.56712	0.52742	0.49407
1307.7	0.60402	0.80957	0.68203	0.66015	0.76785	0.59022	0.58588	0.68676	0.62836	0.59708	0.57125	0.72948	0.62878	0.59357	0.73991	0.60912	0.59542	0.69797	0.65174	0.44714	0.49133	0.39707	0.41952	0.69794	0.52936	0.56022	0.70867	0.67488	0.40212	0.57766	0.60795	0.55413	0.50017	0.55335	0.51843	0.49122
1308.6	0.58818	0.79271	0.67399	0.65907	0.77147	0.5941	0.57725	0.67883	0.60975	0.5886	0.56046	0.7217	0.63357	0.55391	0.75572	0.61311	0.59276	0.67727	0.64878	0.43739	0.48043	0.39243	0.41904	0.67785	0.51485	0.54666	0.69951	0.66228	0.40272	0.57147	0.60705	0.55455	0.49698	0.54431	0.52045	0.47884
1309.5	0.58858	0.79506	0.67439	0.66862	0.78004	0.59326	0.579	0.68852	0.60711	0.59356	0.56165	0.72168	0.63911	0.5864	0.76698	0.61267	0.60557	0.66623	0.63993	0.44595	0.4646	0.39267	0.42436	0.66802	0.5162	0.55641	0.70197	0.67021	0.40586	0.5725	0.60344	0.55302	0.48311	0.55604	0.52941	0.48184
1310.3	0.5905	0.79213	0.66563	0.66685	0.78795	0.58793	0.57799	0.68418	0.59874	0.59098	0.56643	0.72193	0.63873	0.6041	0.76879	0.61555	0.61923	0.65531	0.63865	0.44804	0.46507	0.3882	0.43908	0.6662	0.50999	0.55308	0.69038	0.66584	0.40449	0.56839	0.60049	0.55605	0.48953	0.56032	0.52498	0.48223
1311.2	0.59725	0.80022	0.65466	0.6656	0.78945	0.59482	0.58017	0.69669	0.59308	0.59685	0.57178	0.71837	0.64892	0.61958	0.75643	0.60209	0.61921	0.64568	0.63985	0.45267	0.45165	0.38102	0.45472	0.6739	0.522	0.55519	0.68144	0.6695	0.40889	0.5723	0.60785	0.56148	0.48819	0.56574	0.53189	0.48964
1312.1	0.59313	0.78508	0.64977	0.67238	0.79062	0.60448	0.58857	0.70235	0.59298	0.60936	0.57073	0.72218	0.6408	0.65118	0.76873	0.60585	0.63478	0.65442	0.64997	0.45096	0.44211	0.39259	0.4598	0.68598	0.52694	0.55343	0.6766	0.67078	0.4185	0.57568	0.60992	0.56641	0.47913	0.57943	0.53303	0.49455
1313	0.61005	0.77903	0.64915	0.67554	0.78838	0.60964	0.59252	0.70004	0.59827	0.6162	0.578	0.72405	0.64175	0.66612	0.76994	0.59128	0.63679	0.65003	0.6488	0.44873	0.4376	0.38764	0.46377	0.69014	0.53761	0.56003	0.675	0.6717	0.41569	0.58177	0.61486	0.55905	0.48073	0.59139	0.52669	0.51123
1313.9	0.60475	0.75748	0.64254	0.6633	0.77761	0.60615	0.58787	0.6911	0.57958	0.6079	0.56277	0.71829	0.64031	0.6483	0.77199	0.58995	0.63362	0.63868	0.64834	0.42982	0.43548	0.38085	0.4607	0.67925	0.5349	0.55386	0.66603	0.65673	0.41313	0.56929	0.61363	0.55118	0.484	0.58406	0.51214	0.51483
1314.8	0.59929	0.74329	0.63261	0.66164	0.76255	0.60683	0.58794	0.70052	0.57177	0.61043	0.55568	0.71411	0.65793	0.66253	0.74127	0.58088	0.61724	0.63953	0.63946	0.42379	0.42951	0.38914	0.45693	0.67993	0.54598	0.55709	0.66443	0.65048	0.41363	0.56891	0.61093	0.55216	0.47649	0.59214	0.52564	0.53402
1315.6	0.60307	0.72901	0.63651	0.65862	0.75004	0.60876	0.58383	0.70143	0.56995	0.61447	0.55468	0.71274	0.65317	0.6779	0.73193	0.58439	0.61291	0.65168	0.63735	0.43409	0.43153	0.39337	0.45756	0.67641	0.54622	0.5594	0.66225	0.64346	0.41229	0.5765	0.6083	0.55991	0.48017	0.59943	0.52822	0.54121
1316.5	0.61421	0.73597	0.64843	0.66403	0.76021	0.62938	0.59004	0.70931	0.56832	0.62845	0.55968	0.71234	0.66193	0.70059	0.7174	0.58709	0.61781	0.65522	0.6448	0.43658	0.43282	0.40116	0.47533	0.67504	0.56371	0.57671	0.67009	0.64742	0.40956	0.58995	0.62186	0.56858	0.49592	0.61648	0.54559	0.55362
1317.4	0.61901	0.73635	0.66485	0.67348	0.76673	0.64255	0.59726	0.71989	0.5774	0.64502	0.56728	0.71762	0.67977	0.73529	0.71055	0.60072	0.63713	0.67424	0.64604	0.44466	0.43379	0.41192	0.49622	0.68492	0.57903	0.59072	0.67829	0.65194	0.42335	0.59966	0.62943	0.57972	0.51669	0.64486	0.56115	0.55976
1318.3	0.63893	0.74922	0.67374	0.68892	0.7755	0.65535	0.61341	0.73627	0.59319	0.66411	0.58673	0.72407	0.69928	0.77001	0.70682	0.60214	0.64714	0.70267	0.66083	0.47239	0.43478	0.42253	0.52262	0.70175	0.60004	0.60187	0.6847	0.65574	0.42971	0.62142	0.64944	0.59947	0.53093	0.66946	0.58402	0.57587
1319.2	0.64475	0.74912	0.68284	0.70039	0.77833	0.67178	0.61656	0.73954	0.59059	0.66915	0.60076	0.72151	0.68347	0.76316	0.7036	0.60226	0.67322	0.72252	0.67164	0.49271	0.42153	0.43006	0.53761	0.69328	0.60103	0.61441	0.68856	0.65563	0.43657	0.63841	0.66245	0.60128	0.54674	0.67655	0.58432	0.57498
1320	0.66535	0.75333	0.69502	0.72397	0.80183	0.6928	0.63519	0.75507	0.60631	0.68166	0.61942	0.733	0.70318	0.74283	0.72178	0.60869	0.7064	0.734	0.68436	0.49926	0.42871	0.44248	0.56171	0.70483	0.61851	0.62455	0.70523	0.6647	0.45329	0.65724	0.67559	0.61887	0.57448	0.69025	0.60326	0.59658
1320.9	0.67393	0.75632	0.70462	0.73848	0.8012	0.70072	0.6469	0.76787	0.61686	0.6808	0.63887	0.73617	0.7144	0.70753	0.7372	0.61678	0.71185	0.74712	0.69567	0.5106	0.43664	0.44907	0.58117	0.71332	0.62291	0.63082	0.70625	0.67038	0.46688	0.67207	0.69326	0.63231	0.60428	0.69383	0.6107	0.60882
1321.8	0.67691	0.76159	0.70632	0.74024	0.79537	0.70973	0.6503	0.78013	0.60989	0.67586	0.64714	0.7389	0.71212	0.69248	0.74236	0.62953	0.7179	0.76082	0.70228	0.52727	0.43915	0.46099	0.59458	0.71132	0.63039	0.64252	0.71074	0.67629	0.46967	0.68234	0.70506	0.65489	0.61989	0.68662	0.61891	0.63334
1322.7	0.68883	0.76958	0.71341	0.75421	0.80477	0.73145	0.65754	0.79818	0.62131	0.68431	0.66459	0.75285	0.71818	0.6842	0.73481	0.62462	0.74167	0.76838	0.71439	0.53043	0.43698	0.47742	0.61238	0.71023	0.64543	0.66254	0.72035	0.68761	0.48886	0.695	0.71211	0.6698	0.64961	0.7011	0.63915	0.64014
1323.6	0.7087	0.78188	0.73312	0.76442	0.80839	0.74276	0.6711	0.81873	0.63823	0.69977	0.67925	0.76082	0.75292	0.69354	0.74752	0.6156	0.75543	0.77257	0.72332	0.54621	0.44856	0.49084	0.639	0.72378	0.66183	0.67926	0.73464	0.69705	0.49964	0.70563	0.72447	0.69745	0.68403	0.71628	0.65581	0.65532
1324.4	0.70508	0.78455	0.73765	0.75591	0.7942	0.75011	0.66747	0.82547	0.63309	0.69702	0.68463	0.75725	0.77417	0.71077	0.72385	0.6023	0.74794	0.78398	0.7247	0.54464	0.44041	0.50139	0.65175	0.71162	0.66795	0.6878	0.73562	0.69945	0.50351	0.71176	0.72163	0.70273	0.70106	0.71731	0.65206	0.64581
1325.3	0.70629	0.77114	0.72916	0.75195	0.78014	0.74279	0.66556	0.82364	0.62742	0.70613	0.68525	0.75293	0.79043	0.70648	0.70168	0.57498	0.75606	0.78656	0.72609	0.54336	0.43086	0.50753	0.65929	0.71229	0.66996	0.69095	0.74047	0.70071	0.50504	0.7105	0.71267	0.70875	0.70697	0.72133	0.65335	0.64997
1326.2	0.70792	0.77378	0.72105	0.75511	0.77746	0.73474	0.6656	0.82614	0.62638	0.70583	0.68833	0.75127	0.81429	0.71344	0.67805	0.5462	0.75841	0.78904	0.73329	0.54754	0.42182	0.50785	0.66748	0.70866	0.66883	0.69327	0.73993	0.70535	0.50711	0.71673	0.70944	0.71026	0.71037	0.71903	0.64616	0.64075
1327.1	0.7237	0.76645	0.72524	0.7573	0.78095	0.74225	0.6664	0.82579	0.62373	0.70877	0.691	0.74554	0.82576	0.71724	0.68577	0.56833	0.76136	0.79931	0.73787	0.56154	0.42341	0.51607	0.67562	0.71123	0.66838	0.70809	0.75021	0.71585	0.50951	0.72962	0.70883	0.70964	0.71472	0.72197	0.64214	0.65279
1328	0.74182	0.76867	0.73551	0.77197	0.79632	0.75189	0.67738	0.83646	0.63436	0.71723	0.70707	0.75027	0.84317	0.70551	0.70151	0.59262	0.76562	0.8118	0.75631	0.56575	0.43011	0.53162	0.69554	0.70604	0.6879	0.71623	0.76185	0.7377	0.523	0.73958	0.71966	0.71531	0.7239	0.73796	0.65246	0.66144
1328.8	0.77102	0.77877	0.7374	0.78624	0.8042	0.75363	0.68744	0.84726	0.65138	0.73302	0.72492	0.75666	0.85503	0.70035	0.71384	0.60158	0.7771	0.81523	0.77452	0.59014	0.43979	0.54791	0.71329	0.71615	0.70692	0.72943	0.76846	0.7544	0.53505	0.74757	0.73978	0.73951	0.74009	0.75409	0.67318	0.68557
1329.7	0.81101	0.80983	0.76356	0.80777	0.82857	0.77864	0.70258	0.86789	0.68064	0.75651	0.75476	0.7708	0.87653	0.72537	0.74023	0.64211	0.80218	0.84436	0.79194	0.60779	0.45663	0.56857	0.74832	0.72643	0.74131	0.75762	0.79134	0.77977	0.55898	0.77077	0.76574	0.76773	0.76475	0.77881	0.70303	0.70771
1330.6	0.83799	0.83221	0.78398	0.82788	0.85067	0.80926	0.72274	0.88389	0.7101	0.78315	0.7878	0.78152	0.86788	0.73299	0.75766	0.63376	0.81747	0.85955	0.81604	0.62134	0.47506	0.58541	0.77428	0.74027	0.76201	0.78039	0.80954	0.8011	0.58148	0.79286	0.79147	0.78111	0.80136	0.80484	0.74164	0.73708
1331.5	0.85289	0.85545	0.7973	0.83801	0.85483	0.81381	0.73926	0.8944	0.72769	0.80724	0.81009	0.79214	0.8648	0.73482	0.76613	0.60742	0.83396	0.85452	0.8369	0.62564	0.4981	0.6041	0.79291	0.75816	0.77412	0.78909	0.82388	0.82249	0.59565	0.80273	0.81223	0.81266	0.82767	0.82816	0.75882	0.75337
1332.4	0.86393	0.86494	0.80282	0.84182	0.84795	0.82155	0.74044	0.89552	0.73461	0.81918	0.82709	0.79566	0.87523	0.75784	0.76418	0.59646	0.84905	0.86438	0.84637	0.6334	0.49548	0.60901	0.79104	0.77069	0.78069	0.80374	0.83038	0.83108	0.6037	0.81422	0.82009	0.83026	0.83644	0.8349	0.76715	0.7689
1333.2	0.88779	0.88415	0.82375	0.85656	0.85692	0.83593	0.75576	0.90357	0.75499	0.84297	0.84506	0.80945	0.87846	0.77994	0.78004	0.59825	0.86722	0.87123	0.86811	0.63575	0.50587	0.61857	0.80815	0.78091	0.80059	0.82619	0.85308	0.84743	0.61583	0.83265	0.83874	0.84174	0.85074	0.85415	0.77995	0.78991
1334.1	0.88972	0.88452	0.82091	0.85667	0.84917	0.83242	0.75797	0.8996	0.76531	0.8487	0.84798	0.80946	0.88854	0.80469	0.77405	0.60122	0.8573	0.85426	0.87323	0.64594	0.51323	0.60829	0.79467	0.78014	0.79818	0.8295	0.85216	0.85429	0.61156	0.83676	0.84069	0.84327	0.86431	0.85309	0.77523	0.79742
1335	0.9087	0.88875	0.83136	0.86226	0.85652	0.84378	0.76194	0.89709	0.77538	0.8612	0.8615	0.81059	0.90492	0.83189	0.79272	0.62503	0.86984	0.86381	0.88559	0.6527	0.51641	0.60881	0.80073	0.78161	0.80899	0.83856	0.85952	0.86448	0.61874	0.85238	0.85175	0.86214	0.87221	0.86428	0.78272	0.80887
1335.9	0.92092	0.89785	0.84051	0.87184	0.86194	0.85284	0.76524	0.9027	0.79178	0.87343	0.88735	0.8117	0.92687	0.84693	0.80145	0.63069	0.87365	0.86627	0.89525	0.65484	0.51885	0.60726	0.81083	0.77738	0.82488	0.85467	0.8691	0.8716	0.62409	0.86431	0.86217	0.86592	0.88421	0.87375	0.81117	0.82761
1336.7	0.94515	0.9278	0.8704	0.88996	0.89785	0.87672	0.79323	0.92202	0.83058	0.8972	0.91334	0.832	0.93847	0.8691	0.83566	0.64149	0.88964	0.87769	0.91758	0.67252	0.54369	0.61068	0.83412	0.8011	0.85327	0.88459	0.89692	0.89749	0.64246	0.88791	0.89139	0.88752	0.92082	0.90498	0.83982	0.86327
1337.6	0.93356	0.91723	0.86903	0.88711	0.90372	0.8784	0.78513	0.91065	0.83925	0.89922	0.91489	0.82099	0.93102	0.87182	0.84362	0.63843	0.88628	0.86425	0.9212	0.67749	0.55102	0.59521	0.819	0.80167	0.85207	0.87584	0.89613	0.89841	0.63986	0.88259	0.88953	0.89135	0.91765	0.90323	0.84051	0.87218
1338.5	0.94208	0.93762	0.89097	0.90021	0.9309	0.9063	0.79711	0.91802	0.86318	0.91686	0.93881	0.83697	0.91748	0.87455	0.86156	0.64283	0.90596	0.87453	0.94346	0.68195	0.55621	0.60617	0.83005	0.81689	0.87261	0.89186	0.91915	0.91865	0.65489	0.903	0.91653	0.9133	0.93026	0.92945	0.86592	0.8957
1339.4	0.95474	0.95114	0.91362	0.91689	0.94611	0.92475	0.81378	0.93226	0.88676	0.94348	0.95934	0.85466	0.92782	0.88817	0.87249	0.63403	0.92223	0.86192	0.96294	0.68974	0.57047	0.60667	0.83329	0.846	0.90214	0.9171	0.94638	0.94342	0.67057	0.92138	0.93033	0.93306	0.94116	0.95301	0.8933	0.91965
1340.3	0.95357	0.95835	0.92841	0.92582	0.95963	0.945	0.82328	0.92978	0.90462	0.95426	0.95896	0.86142	0.92318	0.90443	0.88166	0.64359	0.92093	0.87024	0.97272	0.68907	0.58088	0.59619	0.81461	0.86825	0.92507	0.92757	0.9559	0.96179	0.67533	0.9349	0.94231	0.95063	0.94972	0.96006	0.89786	0.93495
1341.1	0.95064	0.95117	0.92071	0.93125	0.94713	0.95107	0.81715	0.90907	0.90643	0.95815	0.95446	0.85546	0.91153	0.91827	0.86245	0.65136	0.90724	0.85835	0.9786	0.6855	0.58199	0.57331	0.79354	0.87034	0.92599	0.92174	0.95609	0.96668	0.67488	0.94451	0.94099	0.95951	0.94292	0.94911	0.91269	0.93794
1342	0.95994	0.97135	0.94312	0.95349	0.96281	0.97604	0.84305	0.92491	0.91831	0.96999	0.97073	0.86873	0.9367	0.94938	0.85402	0.66873	0.91624	0.87728	0.98862	0.69323	0.58633	0.57311	0.79442	0.89591	0.94442	0.9496	0.9726	0.98605	0.69021	0.96514	0.96109	0.98095	0.96511	0.96121	0.93779	0.95456
1342.9	0.95561	0.97042	0.94425	0.95559	0.95553	0.97026	0.84099	0.91999	0.91093	0.96134	0.963	0.86122	0.9471	0.95503	0.8533	0.64962	0.90743	0.86589	0.97868	0.69117	0.58632	0.55602	0.77416	0.90629	0.94932	0.95837	0.97168	0.9841	0.69592	0.96668	0.95426	0.98409	0.95884	0.95557	0.93625	0.96248
1343.8	0.96114	0.97036	0.94961	0.96613	0.95435	0.97393	0.84257	0.9199	0.91936	0.95527	0.95834	0.85629	0.96047	0.94047	0.84885	0.64755	0.89876	0.87764	0.97822	0.69443	0.59612	0.54087	0.76201	0.90362	0.95953	0.9637	0.97333	0.97898	0.69701	0.96851	0.96571	0.98529	0.96705	0.95473	0.94724	0.96933
1344.6	0.95969	0.96353	0.95483	0.96846	0.94391	0.96911	0.83643	0.91485	0.91494	0.9495	0.94698	0.84423	0.95665	0.94298	0.84246	0.6412	0.88762	0.86616	0.9804	0.70407	0.59104	0.5224	0.75341	0.89078	0.95662	0.96535	0.97487	0.96877	0.70253	0.96514	0.96213	0.9849	0.96082	0.9493	0.95094	0.97748
1345.5	0.96046	0.96706	0.95552	0.9655	0.94983	0.97265	0.8392	0.91921	0.90896	0.943	0.93835	0.84245	0.9558	0.93277	0.83103	0.63141	0.89091	0.85991	0.97278	0.69306	0.59773	0.5182	0.74094	0.88589	0.96137	0.96668	0.97115	0.95953	0.7032	0.9671	0.96398	0.98136	0.9661	0.95569	0.94643	0.98163
1346.4	0.95674	0.96349	0.94974	0.96189	0.93422	0.96653	0.82726	0.9022	0.89435	0.93488	0.91957	0.83368	0.93646	0.92202	0.81195	0.60495	0.87284	0.85031	0.95491	0.67345	0.58954	0.48965	0.72347	0.87182	0.9558	0.96505	0.96297	0.95449	0.69842	0.96618	0.96262	0.96448	0.94661	0.95054	0.94545	0.97573
1347.3	0.96194	0.95536	0.95946	0.96951	0.93106	0.9693	0.82997	0.89443	0.89209	0.93316	0.91282	0.82864	0.94579	0.91052	0.78978	0.59684	0.86127	0.84419	0.95431	0.6687	0.58861	0.48066	0.72259	0.86313	0.96334	0.97012	0.96104	0.94873	0.69271	0.96452	0.96045	0.96386	0.93993	0.94775	0.96234	0.97191
1348.1	0.95374	0.94662	0.95153	0.95556	0.91313	0.96241	0.82744	0.88473	0.87708	0.92451	0.8951	0.81845	0.9298	0.90354	0.76567	0.59304	0.84476	0.81414	0.92721	0.66702	0.58151	0.47752	0.7	0.85122	0.95266	0.96876	0.94935	0.94049	0.68054	0.95257	0.95639	0.954	0.92981	0.93958	0.95699	0.96748
1349	0.94636	0.9327	0.94097	0.94469	0.89764	0.95764	0.82444	0.86695	0.86144	0.90958	0.87812	0.81739	0.9127	0.86679	0.73522	0.56978	0.83122	0.81049	0.89423	0.65158	0.57689	0.47609	0.6832	0.8494	0.94612	0.95519	0.93489	0.93111	0.66803	0.94251	0.95056	0.93169	0.91477	0.92328	0.9448	0.9526
1349.9	0.94277	0.91829	0.94092	0.93964	0.88125	0.94832	0.82419	0.84977	0.84507	0.90605	0.86513	0.80522	0.91005	0.83625	0.70707	0.55463	0.80741	0.80313	0.8685	0.66001	0.56446	0.47186	0.66493	0.84213	0.94282	0.95097	0.92367	0.92917	0.6663	0.92914	0.9398	0.92206	0.90134	0.92184	0.95193	0.93892
1350.8	0.93238	0.9096	0.93118	0.93248	0.87453	0.93778	0.81529	0.84228	0.83809	0.89652	0.85103	0.79502	0.90426	0.79523	0.70081	0.56577	0.80052	0.7895	0.84405	0.6572	0.56654	0.47732	0.64365	0.82635	0.93776	0.94668	0.91531	0.92332	0.66515	0.91868	0.92907	0.91443	0.89813	0.91463	0.94253	0.92675
1351.6	0.92293	0.91296	0.91513	0.9218	0.86461	0.9314	0.8036	0.83371	0.82857	0.89246	0.83467	0.78519	0.88998	0.77615	0.66552	0.5543	0.79352	0.7946	0.80002	0.66356	0.56253	0.46936	0.60989	0.80165	0.9216	0.939	0.90191	0.9202	0.66166	0.91109	0.92673	0.89876	0.89105	0.90899	0.93001	0.9181
1352.5	0.90945	0.89769	0.90499	0.90721	0.84698	0.90708	0.7835	0.81334	0.79814	0.86594	0.81195	0.76784	0.88589	0.7348	0.6376	0.53888	0.76185	0.79622	0.77718	0.65469	0.54603	0.45086	0.58172	0.77415	0.90485	0.92569	0.88274	0.90405	0.65505	0.89148	0.91263	0.88276	0.86625	0.88821	0.90593	0.89559
1353.4	0.8968	0.88572	0.89966	0.89284	0.83408	0.89182	0.77621	0.79531	0.77903	0.84709	0.79675	0.75504	0.88199	0.71258	0.61394	0.53885	0.74178	0.77124	0.7455	0.64664	0.53472	0.43259	0.56272	0.74567	0.88241	0.91586	0.8756	0.8898	0.64705	0.88118	0.90396	0.87204	0.86395	0.87601	0.89747	0.88716
1354.3	0.8708	0.88206	0.8839	0.87833	0.82051	0.87314	0.76266	0.78781	0.76225	0.82747	0.77406	0.74558	0.86164	0.68027	0.59161	0.52067	0.73932	0.74604	0.71678	0.62708	0.51561	0.41839	0.54226	0.72115	0.86199	0.90799	0.85616	0.87649	0.6397	0.85678	0.89459	0.85232	0.84172	0.85214	0.86682	0.87623
1355.1	0.8498	0.85414	0.87211	0.85138	0.79149	0.84759	0.74209	0.76787	0.73443	0.79853	0.75415	0.73212	0.84427	0.62436	0.5675	0.48202	0.70947	0.72073	0.68018	0.61761	0.49602	0.39867	0.51356	0.70087	0.82985	0.88482	0.84087	0.85039	0.61864	0.82932	0.87037	0.82194	0.82123	0.82842	0.84323	0.85989
1356	0.82646	0.82617	0.85386	0.82751	0.77064	0.82987	0.73151	0.74762	0.7101	0.77452	0.73353	0.72353	0.81859	0.5713	0.54619	0.45744	0.68509	0.70115	0.65887	0.59955	0.48114	0.38236	0.49798	0.69068	0.80666	0.85684	0.82243	0.82867	0.6064	0.80785	0.84308	0.80395	0.80911	0.80489	0.81502	0.84017
1356.9	0.812	0.81889	0.83646	0.81643	0.76002	0.82825	0.72581	0.72868	0.69841	0.77103	0.71986	0.7223	0.80976	0.54543	0.52393	0.46329	0.68068	0.68959	0.63312	0.59304	0.4633	0.37588	0.49264	0.681	0.79236	0.83954	0.80575	0.8225	0.5945	0.79606	0.82133	0.78479	0.79985	0.79063	0.79876	0.83829
1357.8	0.78401	0.7961	0.81375	0.79209	0.73338	0.80068	0.70076	0.70911	0.67008	0.74519	0.69816	0.70307	0.79762	0.5209	0.49222	0.4343	0.67428	0.67817	0.61015	0.58629	0.4477	0.36011	0.46736	0.6629	0.76488	0.82401	0.77834	0.79828	0.57837	0.77553	0.79455	0.76011	0.7691	0.76136	0.76592	0.8189
1358.6	0.76936	0.76638	0.79201	0.76143	0.71111	0.77968	0.67688	0.67881	0.63942	0.71703	0.6828	0.68344	0.78937	0.50612	0.47033	0.4116	0.6425	0.67222	0.5774	0.57386	0.43121	0.34074	0.45442	0.64712	0.73069	0.80376	0.76084	0.76882	0.55176	0.75647	0.77848	0.7318	0.7532	0.73104	0.74517	0.80107
1359.5	0.75353	0.76349	0.77786	0.74161	0.70373	0.76506	0.67577	0.66062	0.62217	0.71322	0.67164	0.67127	0.75061	0.48819	0.4478	0.40082	0.64227	0.66141	0.56329	0.56185	0.41819	0.33851	0.45595	0.63267	0.71023	0.79382	0.7446	0.75389	0.53974	0.74601	0.77122	0.72269	0.73954	0.71899	0.71884	0.79438
1360.4	0.73967	0.75288	0.76657	0.72308	0.68535	0.73582	0.66432	0.64702	0.59283	0.69427	0.65045	0.65348	0.72573	0.48712	0.44829	0.397	0.62765	0.63722	0.53675	0.56444	0.39258	0.33466	0.4558	0.61805	0.68638	0.78309	0.73054	0.73625	0.5181	0.7207	0.76511	0.70064	0.72459	0.6949	0.69686	0.78699
1361.3	0.70511	0.72371	0.74084	0.69312	0.65353	0.69746	0.6411	0.62361	0.5565	0.65921	0.6205	0.63013	0.69032	0.4724	0.42172	0.37617	0.61127	0.62026	0.50895	0.54292	0.38213	0.32558	0.43853	0.6017	0.64496	0.75365	0.70696	0.70355	0.49566	0.69384	0.74016	0.67013	0.69706	0.66567	0.66194	0.76223
1362.1	0.69397	0.71132	0.72842	0.67579	0.63968	0.68199	0.63258	0.60967	0.53555	0.64641	0.60387	0.61081	0.67675	0.4592	0.4025	0.40098	0.59691	0.61133	0.48562	0.53295	0.3698	0.31549	0.43586	0.59131	0.62915	0.73807	0.69108	0.68819	0.48195	0.67231	0.72712	0.64336	0.68858	0.65509	0.6305	0.74899
1363	0.67596	0.68986	0.71099	0.66149	0.61851	0.65879	0.62413	0.59207	0.52384	0.62369	0.58209	0.59451	0.67817	0.44096	0.39327	0.40878	0.58069	0.60067	0.47032	0.52115	0.36317	0.30695	0.42743	0.58135	0.61739	0.71492	0.67063	0.67151	0.46694	0.65348	0.70345	0.62526	0.67221	0.6352	0.59134	0.73936
1363.9	0.65189	0.66847	0.6881	0.64777	0.59921	0.63744	0.60465	0.57503	0.50601	0.59297	0.56184	0.57862	0.71661	0.44541	0.38813	0.42734	0.57144	0.58316	0.44899	0.52024	0.3549	0.28876	0.42386	0.57709	0.59658	0.68923	0.64984	0.65406	0.44714	0.63124	0.68379	0.60498	0.66129	0.60986	0.5676	0.72557
1364.8	0.62119	0.64963	0.66681	0.62498	0.57988	0.61498	0.58699	0.55175	0.48681	0.56955	0.54983	0.56283	0.7312	0.42873	0.37698	0.44891	0.56648	0.57022	0.44024	0.49271	0.34886	0.27531	0.40621	0.56459	0.57135	0.67323	0.63511	0.63446	0.43045	0.61524	0.66717	0.57494	0.6355	0.5918	0.53734	0.70988
1365.6	0.61628	0.64171	0.65755	0.61007	0.58249	0.6031	0.5757	0.54138	0.47525	0.55859	0.54796	0.55101	0.76006	0.40851	0.36276	0.45381	0.55834	0.55554	0.42537	0.47421	0.33108	0.26535	0.40831	0.55243	0.5595	0.65317	0.62917	0.62141	0.41911	0.59791	0.65163	0.56224	0.62325	0.58431	0.52446	0.69797
1366.5	0.59698	0.63222	0.64056	0.60039	0.57836	0.58773	0.56399	0.52461	0.46585	0.5475	0.54008	0.54407	0.77561	0.37388	0.38201	0.45625	0.55648	0.54262	0.4187	0.46939	0.3133	0.26491	0.41028	0.53945	0.54619	0.62321	0.61929	0.6111	0.40154	0.58097	0.64545	0.5529	0.61072	0.5682	0.52216	0.6905
1367.4	0.58819	0.62478	0.62959	0.58429	0.57747	0.57196	0.54596	0.5201	0.44794	0.53574	0.53485	0.53486	0.77933	0.35389	0.38283	0.45673	0.559	0.53762	0.41188	0.46194	0.30846	0.25933	0.4117	0.5316	0.52795	0.61048	0.61636	0.60173	0.38616	0.57152	0.63471	0.54646	0.60463	0.55565	0.51352	0.68598
1368.2	0.58092	0.62176	0.62075	0.57499	0.58308	0.57327	0.53207	0.51491	0.43927	0.52586	0.52567	0.53444	0.77049	0.35397	0.37357	0.47789	0.56048	0.54158	0.41231	0.45609	0.30232	0.25803	0.41185	0.52731	0.51723	0.60361	0.61348	0.59163	0.3799	0.55928	0.62451	0.52834	0.59151	0.55373	0.51006	0.68792
1369.1	0.57246	0.61265	0.60589	0.56422	0.57661	0.56561	0.51652	0.50066	0.42662	0.51487	0.5128	0.52164	0.74426	0.36548	0.37296	0.486	0.54732	0.53683	0.40606	0.4398	0.29758	0.25195	0.41639	0.51782	0.49669	0.58655	0.60306	0.58053	0.36363	0.54153	0.59714	0.51448	0.57854	0.54423	0.49089	0.66688
1370	0.54914	0.5978	0.59817	0.55475	0.56473	0.56136	0.5114	0.49323	0.4179	0.49863	0.49888	0.51429	0.72415	0.35923	0.39457	0.51578	0.53726	0.52407	0.40004	0.4381	0.30496	0.24544	0.41685	0.5171	0.48244	0.57739	0.59533	0.57713	0.35141	0.52976	0.59602	0.49951	0.57509	0.52413	0.47073	0.65915
1370.9	0.54917	0.59409	0.59374	0.54641	0.56629	0.55369	0.49332	0.4958	0.41222	0.49029	0.4938	0.51581	0.73199	0.3603	0.39629	0.536	0.52308	0.50993	0.39913	0.43577	0.30873	0.24301	0.41929	0.51895	0.47331	0.57279	0.59531	0.57302	0.34681	0.52036	0.58717	0.48803	0.56913	0.52206	0.44939	0.64395
1371.7	0.53157	0.58468	0.58251	0.54238	0.55721	0.54658	0.48439	0.47993	0.4035	0.4864	0.48822	0.50806	0.73059	0.33984	0.39803	0.5982	0.50773	0.49918	0.39194	0.43226	0.30832	0.24346	0.41096	0.5032	0.45512	0.55389	0.589	0.56476	0.3367	0.5047	0.5715	0.46213	0.55694	0.51596	0.43932	0.62129
1372.6	0.51499	0.56835	0.5722	0.5298	0.53806	0.52078	0.46652	0.46721	0.38133	0.47497	0.48826	0.48473	0.7344	0.33703	0.40975	0.61963	0.48462	0.48148	0.38014	0.42055	0.29195	0.24157	0.40898	0.48524	0.43905	0.53358	0.58177	0.55418	0.32209	0.48996	0.54884	0.44915	0.54138	0.49589	0.4128	0.59585
1373.5	0.50433	0.55581	0.57013	0.52556	0.5377	0.512	0.45987	0.46417	0.37104	0.463	0.48483	0.47787	0.76874	0.33125	0.41089	0.67246	0.48124	0.46077	0.37376	0.41895	0.28235	0.2419	0.40095	0.46546	0.43069	0.51746	0.57463	0.54702	0.31869	0.47873	0.55485	0.44258	0.53189	0.48634	0.40906	0.59425
1374.3	0.49839	0.5539	0.56096	0.52174	0.54271	0.49414	0.44299	0.4538	0.36555	0.45483	0.47785	0.46718	0.77979	0.34666	0.40634	0.69773	0.47682	0.45658	0.37033	0.41007	0.27326	0.24004	0.39716	0.44868	0.42276	0.51065	0.57097	0.54388	0.3056	0.45866	0.54434	0.43109	0.51679	0.48251	0.39647	0.58245
1375.2	0.48188	0.55015	0.54985	0.52385	0.5381	0.4846	0.43953	0.44523	0.36557	0.44789	0.4758	0.45629	0.76033	0.35947	0.41094	0.7402	0.471	0.45345	0.36962	0.40107	0.26944	0.23774	0.38851	0.43711	0.40669	0.50708	0.56993	0.5491	0.29281	0.44725	0.53421	0.42636	0.51054	0.47528	0.38836	0.57916
1376.1	0.47391	0.5477	0.54028	0.51803	0.54711	0.47685	0.42538	0.43938	0.35674	0.44511	0.46106	0.44787	0.7494	0.38692	0.41818	0.7579	0.46933	0.44569	0.36572	0.39621	0.25387	0.23908	0.3815	0.42513	0.4015	0.5059	0.56284	0.54369	0.28888	0.42667	0.52867	0.42148	0.49622	0.47309	0.37311	0.57016
1377	0.46595	0.53629	0.53509	0.51614	0.55225	0.47079	0.42414	0.42803	0.35462	0.4416	0.45533	0.4491	0.73347	0.38346	0.42559	0.78454	0.46024	0.45385	0.36454	0.39667	0.25214	0.23519	0.36709	0.4139	0.39072	0.50146	0.55349	0.54534	0.28071	0.41266	0.52571	0.41591	0.48383	0.46818	0.37792	0.55221
1377.8	0.45946	0.53771	0.53667	0.51544	0.55203	0.47234	0.41996	0.42496	0.35402	0.44594	0.45497	0.44589	0.71164	0.37047	0.44086	0.8122	0.45989	0.46262	0.37044	0.38986	0.26021	0.23802	0.37208	0.41987	0.38807	0.49956	0.55573	0.54774	0.27424	0.40327	0.52049	0.41646	0.47591	0.48018	0.37867	0.54287
1378.7	0.45608	0.54067	0.53405	0.51814	0.54656	0.47838	0.41169	0.43125	0.35505	0.45828	0.46031	0.45014	0.69797	0.38562	0.45534	0.85838	0.45958	0.47745	0.36569	0.39288	0.25547	0.24346	0.37468	0.41537	0.38324	0.50241	0.55136	0.54771	0.26921	0.40379	0.51322	0.41613	0.46942	0.48883	0.3783	0.53782
1379.6	0.4493	0.5218	0.5258	0.50141	0.5375	0.47314	0.398	0.42439	0.34141	0.45124	0.45357	0.44588	0.68062	0.37344	0.46364	0.87006	0.45361	0.48172	0.35386	0.37882	0.26226	0.24042	0.37193	0.39955	0.36992	0.49304	0.53415	0.53341	0.26021	0.39047	0.49347	0.39918	0.45152	0.47974	0.36952	0.51979
1380.4	0.43427	0.51163	0.52353	0.49995	0.5248	0.4647	0.38656	0.43028	0.33883	0.44198	0.45438	0.4356	0.66366	0.37683	0.47914	0.88258	0.45451	0.46381	0.34514	0.3738	0.26643	0.24366	0.37378	0.39349	0.3557	0.48539	0.53139	0.53554	0.2482	0.38564	0.47903	0.39037	0.44346	0.47705	0.35674	0.50362
1381.3	0.42893	0.50593	0.51689	0.48703	0.51265	0.45913	0.37253	0.43165	0.33803	0.44443	0.4451	0.42355	0.64226	0.3823	0.4821	0.89578	0.45047	0.44347	0.33245	0.35382	0.27135	0.24095	0.38205	0.38662	0.35349	0.47714	0.51825	0.53297	0.24141	0.37439	0.47031	0.37937	0.43338	0.48064	0.34335	0.4934
1382.2	0.41869	0.49313	0.49645	0.4753	0.505	0.44987	0.35669	0.42392	0.33996	0.44001	0.43812	0.4212	0.62015	0.39324	0.47268	0.90421	0.44846	0.43488	0.31833	0.34154	0.27324	0.23817	0.37926	0.37157	0.34955	0.47118	0.49946	0.52978	0.23427	0.36777	0.45156	0.36685	0.43537	0.46618	0.3328	0.48014
1383	0.39967	0.47307	0.48098	0.46195	0.49319	0.42557	0.34975	0.40778	0.32979	0.42269	0.42594	0.4079	0.58342	0.38001	0.47192	0.90968	0.43795	0.40771	0.31408	0.31643	0.26362	0.23348	0.37529	0.36074	0.34146	0.44524	0.482	0.51498	0.22491	0.34919	0.43616	0.3509	0.42025	0.44818	0.32189	0.46194
1383.9	0.3834	0.47193	0.46979	0.45887	0.49844	0.42147	0.34219	0.40656	0.3286	0.42133	0.41357	0.39565	0.5604	0.40297	0.45845	0.89717	0.44459	0.39473	0.31007	0.30896	0.24867	0.23258	0.37364	0.34992	0.33976	0.4422	0.46801	0.51342	0.22331	0.3353	0.4285	0.35025	0.40831	0.45143	0.31772	0.45185
1384.8	0.37301	0.47046	0.45524	0.44434	0.49191	0.4105	0.33669	0.39203	0.33122	0.40689	0.40574	0.39132	0.53629	0.39954	0.43245	0.88286	0.43849	0.39723	0.30783	0.29595	0.23949	0.21589	0.38372	0.34416	0.33777	0.43677	0.45276	0.50299	0.22413	0.32475	0.42192	0.3433	0.39712	0.43681	0.3149	0.44516
1385.7	0.35917	0.45557	0.43956	0.4437	0.48965	0.40645	0.32736	0.38329	0.32779	0.40212	0.39673	0.38602	0.51719	0.39895	0.41903	0.86081	0.42769	0.39627	0.30894	0.29066	0.23123	0.22165	0.38132	0.33982	0.33213	0.4258	0.44528	0.48949	0.2198	0.31518	0.41406	0.33841	0.38558	0.42661	0.3021	0.43349
1386.5	0.34958	0.45301	0.43353	0.43921	0.4795	0.4008	0.31513	0.38666	0.32889	0.39984	0.39509	0.37479	0.51124	0.40906	0.42098	0.82836	0.41857	0.38265	0.2997	0.30911	0.21615	0.23725	0.39098	0.33209	0.32477	0.41664	0.43769	0.4777	0.22057	0.29962	0.40781	0.33843	0.36281	0.42929	0.299	0.42672
1387.4	0.34569	0.44695	0.42715	0.4234	0.46743	0.39625	0.3002	0.38233	0.332	0.39599	0.38694	0.36369	0.51752	0.41077	0.42245	0.78702	0.42611	0.36731	0.29493	0.31021	0.21401	0.23736	0.39241	0.32579	0.32207	0.41666	0.4262	0.47104	0.21886	0.28514	0.39653	0.33329	0.35273	0.42482	0.29635	0.41857
1388.3	0.33175	0.44097	0.41694	0.40393	0.44123	0.37758	0.29065	0.3683	0.32692	0.38428	0.38358	0.35094	0.51659	0.40893	0.42737	0.768	0.41548	0.35628	0.28945	0.29808	0.20925	0.2439	0.39998	0.31825	0.31705	0.40127	0.40887	0.44924	0.20792	0.27379	0.38812	0.32639	0.33667	0.41205	0.29253	0.40456
1389.1	0.31974	0.42505	0.40779	0.39545	0.42629	0.37636	0.27856	0.36195	0.32022	0.389	0.37779	0.34204	0.49625	0.40955	0.43737	0.76205	0.41054	0.34189	0.28286	0.27907	0.20212	0.25983	0.40163	0.30584	0.31011	0.39018	0.39189	0.43547	0.19631	0.25709	0.37781	0.32327	0.32322	0.4055	0.29583	0.39163
1390	0.3121	0.42632	0.40383	0.3678	0.41254	0.37473	0.26887	0.3547	0.32589	0.37639	0.36771	0.33401	0.49461	0.40832	0.44462	0.72721	0.4068	0.33985	0.26728	0.27772	0.19994	0.26071	0.4045	0.29428	0.31292	0.38649	0.37961	0.41853	0.18402	0.2519	0.35992	0.31791	0.31726	0.40182	0.30267	0.38717
1390.9	0.2969	0.41106	0.39377	0.34619	0.39439	0.36252	0.25975	0.33976	0.3254	0.36824	0.35507	0.32268	0.48763	0.38895	0.43606	0.6871	0.39588	0.33503	0.26453	0.24418	0.19374	0.24715	0.40419	0.28992	0.31922	0.37873	0.36566	0.40456	0.17236	0.24779	0.34299	0.30571	0.3049	0.39237	0.29356	0.37694
1391.7	0.27756	0.39462	0.37285	0.33583	0.37536	0.35222	0.24635	0.32769	0.31996	0.35585	0.34086	0.31165	0.46512	0.3859	0.42524	0.65264	0.37068	0.33186	0.25891	0.23783	0.19282	0.24283	0.41307	0.29201	0.30942	0.36369	0.35027	0.38	0.15919	0.23972	0.32816	0.29944	0.29947	0.38126	0.28698	0.36688
1392.6	0.27093	0.38339	0.36161	0.32845	0.35831	0.34824	0.23204	0.31975	0.31724	0.35314	0.33076	0.30401	0.45558	0.38774	0.4022	0.63273	0.35944	0.32592	0.25243	0.22487	0.19044	0.24501	0.41906	0.29297	0.31576	0.35815	0.34461	0.37154	0.15708	0.22909	0.31566	0.29231	0.28652	0.36916	0.28117	0.35976
1393.5	0.25685	0.37172	0.34357	0.30787	0.33285	0.33401	0.21325	0.3143	0.31066	0.32886	0.31435	0.29219	0.45456	0.38811	0.36858	0.56509	0.33417	0.3265	0.23632	0.22506	0.1842	0.23422	0.41547	0.29476	0.31299	0.34807	0.32986	0.34914	0.14536	0.22793	0.29444	0.27869	0.26314	0.3549	0.27092	0.34879
1394.3	0.23735	0.34888	0.31711	0.2994	0.30542	0.30888	0.19721	0.29829	0.29386	0.31588	0.30114	0.27114	0.45337	0.38007	0.34884	0.53662	0.31918	0.31047	0.2288	0.19437	0.16439	0.22831	0.41407	0.27894	0.29887	0.33502	0.31597	0.33149	0.13863	0.21164	0.27822	0.26099	0.24065	0.33823	0.25785	0.33427
1395.2	0.22964	0.34068	0.30312	0.2886	0.29184	0.30292	0.18309	0.28781	0.28538	0.30274	0.28382	0.25697	0.44313	0.38217	0.32962	0.51132	0.31201	0.3148	0.21748	0.19023	0.15794	0.22677	0.40613	0.26976	0.28497	0.32326	0.30241	0.31215	0.12836	0.19762	0.26114	0.24683	0.22948	0.31803	0.25404	0.32377
1396.1	0.22137	0.33768	0.29314	0.27185	0.27571	0.29516	0.17117	0.27913	0.28866	0.29245	0.27376	0.24076	0.43328	0.37268	0.32429	0.47861	0.30321	0.31614	0.20641	0.16953	0.14705	0.23144	0.39862	0.24612	0.27929	0.31402	0.29347	0.29587	0.12685	0.18689	0.2487	0.2315	0.21166	0.31567	0.24736	0.30947
1396.9	0.19558	0.31691	0.26526	0.24792	0.25031	0.28274	0.15656	0.25579	0.2746	0.2772	0.24873	0.2175	0.40291	0.34786	0.31474	0.43947	0.28155	0.31063	0.18547	0.15005	0.12926	0.2103	0.38568	0.22307	0.25033	0.29082	0.27446	0.26823	0.11369	0.17118	0.22481	0.20623	0.19619	0.30152	0.23618	0.29131
1397.8	0.19397	0.30751	0.2627	0.23555	0.24055	0.27508	0.15971	0.24099	0.28726	0.28574	0.23863	0.20564	0.39883	0.32305	0.33523	0.41175	0.28224	0.29422	0.18793	0.12647	0.124	0.20947	0.38319	0.21409	0.2499	0.28066	0.27362	0.25926	0.11324	0.15887	0.22216	0.19639	0.19663	0.30111	0.23337	0.28817
1398.7	0.1819	0.30156	0.25341	0.21952	0.21998	0.26604	0.15373	0.23588	0.28697	0.27686	0.22807	0.1943	0.36739	0.29378	0.31251	0.38703	0.27101	0.28735	0.18826	0.12559	0.12534	0.21035	0.37881	0.2047	0.2402	0.26976	0.26634	0.24971	0.1118	0.15522	0.21358	0.18705	0.1982	0.29692	0.22857	0.27946
1399.5	0.17217	0.28178	0.23764	0.20509	0.20213	0.25294	0.15051	0.21837	0.28261	0.26646	0.2183	0.1805	0.333	0.26621	0.3164	0.37422	0.23867	0.27888	0.18604	0.11916	0.11476	0.20187	0.37196	0.19112	0.23149	0.26016	0.26344	0.2398	0.10283	0.15217	0.20555	0.17236	0.19422	0.28827	0.22479	0.27009
1400.4	0.15523	0.26846	0.21963	0.18895	0.18586	0.249	0.14235	0.20255	0.26973	0.26159	0.19991	0.16888	0.32027	0.23886	0.28931	0.32789	0.21354	0.26333	0.17778	0.11182	0.11045	0.19215	0.36245	0.18151	0.21535	0.2518	0.26141	0.22816	0.097322	0.15118	0.19533	0.16105	0.18389	0.26844	0.2272	0.26367
1401.3	0.15221	0.26407	0.21064	0.18196	0.1776	0.24272	0.14127	0.19577	0.27716	0.25356	0.19897	0.16298	0.32198	0.21715	0.28917	0.30768	0.19352	0.24897	0.17796	0.10596	0.10738	0.18517	0.36471	0.17199	0.21728	0.25383	0.26872	0.22644	0.097912	0.15342	0.18995	0.15555	0.18211	0.26864	0.23409	0.26246
1402.1	0.13486	0.25088	0.19445	0.17269	0.16007	0.23448	0.13297	0.18031	0.26084	0.23828	0.18354	0.15291	0.29837	0.19059	0.27143	0.29774	0.16761	0.24473	0.17688	0.1098	0.099149	0.17467	0.35973	0.14662	0.19985	0.2464	0.26796	0.21418	0.093654	0.14542	0.17733	0.14494	0.18448	0.26126	0.23389	0.25316
1403	0.1246	0.24319	0.17706	0.15206	0.14843	0.22271	0.1205	0.15818	0.25283	0.22371	0.16814	0.13805	0.28106	0.17568	0.26562	0.25759	0.14573	0.22389	0.17222	0.098144	0.087227	0.15931	0.35073	0.12118	0.18096	0.23865	0.27064	0.19489	0.085966	0.13315	0.16895	0.13162	0.17037	0.24812	0.22899	0.24408
1403.9	0.11026	0.23782	0.15811	0.13788	0.12924	0.21171	0.1141	0.14498	0.24655	0.21099	0.1531	0.12968	0.27561	0.15273	0.24677	0.20969	0.13828	0.21296	0.16335	0.080678	0.090874	0.1495	0.35295	0.10897	0.16566	0.2339	0.27353	0.18585	0.084059	0.1248	0.16195	0.11844	0.16419	0.24455	0.22883	0.23584
1404.7	0.099239	0.22066	0.14012	0.12448	0.11261	0.19509	0.10773	0.12214	0.24273	0.19553	0.14497	0.11296	0.26482	0.11932	0.23252	0.21418	0.13286	0.20145	0.15782	0.064824	0.08359	0.13461	0.33966	0.088184	0.15119	0.23258	0.27269	0.18133	0.078526	0.11927	0.14766	0.099551	0.15302	0.24013	0.21711	0.2294
1405.6	0.085352	0.20989	0.13328	0.10493	0.10095	0.18075	0.092324	0.11227	0.22814	0.18363	0.12369	0.10121	0.23905	0.09773	0.22596	0.16929	0.12758	0.19381	0.15358	0.057872	0.071876	0.13183	0.31941	0.074352	0.12205	0.22871	0.27567	0.16646	0.072515	0.1117	0.1414	0.085768	0.14761	0.22652	0.20233	0.22364
1406.5	0.086259	0.20647	0.10788	0.095968	0.090399	0.17101	0.087204	0.098802	0.2235	0.18392	0.1178	0.088267	0.21904	0.097528	0.19853	0.1345	0.11794	0.18328	0.14139	0.033176	0.069477	0.12731	0.31072	0.06293	0.10767	0.22603	0.28093	0.16382	0.068311	0.1164	0.13701	0.067652	0.13536	0.22075	0.19896	0.22449
1407.3	0.085223	0.20634	0.098382	0.093862	0.09015	0.17743	0.092967	0.093724	0.22104	0.17794	0.1134	0.087251	0.2094	0.094916	0.19462	0.12981	0.1101	0.18846	0.13358	0.022818	0.07162	0.12516	0.30973	0.071445	0.10161	0.22679	0.28406	0.16765	0.07056	0.12363	0.1274	0.057205	0.13283	0.21984	0.19711	0.23318
1408.2	0.079696	0.19984	0.088579	0.085854	0.083335	0.17096	0.086766	0.089582	0.21675	0.16927	0.10746	0.076968	0.18054	0.093265	0.17556	0.13157	0.10428	0.16367	0.13039	0.02998	0.066124	0.11468	0.30543	0.065174	0.088795	0.22912	0.29051	0.16292	0.073434	0.1232	0.11501	0.059859	0.1268	0.21956	0.19176	0.23874
1409.1	0.076686	0.19545	0.089814	0.083328	0.083205	0.16586	0.084214	0.092425	0.21184	0.16239	0.10543	0.081024	0.16631	0.099508	0.18149	0.12443	0.090572	0.1547	0.12625	0.049094	0.067391	0.10872	0.30953	0.058173	0.088587	0.22838	0.29826	0.15471	0.07713	0.1252	0.11358	0.069584	0.13011	0.22824	0.19768	0.23739
1409.9	0.078741	0.19185	0.075932	0.082762	0.075077	0.15772	0.073912	0.078015	0.20839	0.15567	0.099499	0.075203	0.17281	0.090787	0.15561	0.11897	0.070979	0.13542	0.11949	0.045028	0.067027	0.099523	0.30652	0.054658	0.089059	0.22832	0.29826	0.15674	0.072868	0.12684	0.09647	0.06047	0.11558	0.2327	0.19431	0.23487
1410.8	0.065825	0.18561	0.074986	0.069863	0.066808	0.14847	0.069091	0.071021	0.19714	0.13518	0.088079	0.067844	0.15528	0.066915	0.15816	0.11831	0.064159	0.12824	0.1215	0.059807	0.064703	0.086285	0.2959	0.049171	0.08083	0.22817	0.29909	0.14266	0.069114	0.12908	0.084071	0.060219	0.10094	0.22736	0.18524	0.22916
1411.7	0.061216	0.18277	0.07374	0.069184	0.057711	0.13602	0.064153	0.064695	0.20165	0.13773	0.083829	0.071228	0.13204	0.048877	0.1524	0.10413	0.054052	0.11678	0.11897	0.080308	0.065851	0.078153	0.28987	0.041797	0.075576	0.23288	0.30867	0.13412	0.069451	0.13102	0.083343	0.067874	0.0938	0.23377	0.18557	0.23366
1412.5	0.061267	0.18023	0.067079	0.063113	0.055182	0.12482	0.055527	0.048674	0.18784	0.12719	0.07086	0.060946	0.14507	0.036484	0.15254	0.088814	0.047153	0.11255	0.11383	0.076568	0.060018	0.059409	0.27454	0.029477	0.06733	0.22621	0.30542	0.1262	0.06238	0.12743	0.074961	0.051796	0.083522	0.2238	0.17591	0.22631
1413.4	0.062793	0.176	0.049995	0.055685	0.045287	0.11269	0.0505	0.039799	0.18042	0.12195	0.056278	0.043351	0.12112	0.021868	0.13067	0.054844	0.03992	0.1052	0.11482	0.078813	0.053459	0.043704	0.26154	0.028082	0.059102	0.2262	0.30573	0.11696	0.055227	0.12435	0.065941	0.041893	0.075547	0.21743	0.16777	0.22056
1414.2	0.057338	0.17286	0.047271	0.05813	0.041274	0.10439	0.058537	0.035479	0.17293	0.11295	0.048822	0.037953	0.10551	0.039505	0.12955	0.060548	0.041328	0.092053	0.11796	0.093409	0.055146	0.034805	0.26132	0.027611	0.052267	0.22624	0.3084	0.1069	0.054724	0.12762	0.068413	0.043658	0.073398	0.21618	0.16576	0.21601
1415.1	0.060887	0.18333	0.047675	0.058654	0.048648	0.10549	0.055603	0.034959	0.17369	0.11329	0.050604	0.043911	0.11508	0.050796	0.13823	0.059498	0.031065	0.080326	0.11841	0.10922	0.051417	0.030571	0.26724	0.028725	0.054474	0.23071	0.30979	0.11921	0.059691	0.12693	0.072329	0.04551	0.072748	0.23251	0.1766	0.2242
1416	0.063709	0.17869	0.041457	0.054966	0.049858	0.09374	0.051656	0.028633	0.15778	0.098646	0.040784	0.033298	0.13096	0.060993	0.12671	0.059791	0.036884	0.069559	0.12372	0.10291	0.043421	0.017051	0.26385	0.020849	0.057508	0.22969	0.30386	0.12159	0.054097	0.1205	0.061692	0.034131	0.065377	0.23053	0.17261	0.21631
1416.9	0.058509	0.18128	0.036517	0.049661	0.042843	0.090091	0.048536	0.026158	0.15379	0.095345	0.036367	0.029831	0.11781	0.056971	0.11831	0.049363	0.025835	0.064034	0.1315	0.11504	0.03931	0.024729	0.26209	0.01761	0.054395	0.23384	0.30094	0.11605	0.054094	0.12145	0.056959	0.034782	0.058149	0.2426	0.16795	0.21405
1417.7	0.055654	0.1875	0.039821	0.04499	0.045438	0.090553	0.047775	0.025648	0.14678	0.088707	0.035504	0.037568	0.12243	0.065715	0.1287	0.061755	0.026496	0.054927	0.13579	0.11978	0.038918	0.030134	0.26416	0.022404	0.050993	0.23394	0.29745	0.12007	0.05708	0.12359	0.050162	0.030445	0.049641	0.24921	0.16199	0.22509
1418.6	0.060064	0.20316	0.051896	0.049783	0.052826	0.097711	0.053984	0.034606	0.14939	0.090061	0.045816	0.04832	0.11135	0.069051	0.14041	0.061114	0.042411	0.066765	0.14231	0.12493	0.040929	0.039687	0.2682	0.036223	0.060966	0.245	0.30279	0.13134	0.065969	0.12199	0.056106	0.042672	0.055607	0.26708	0.17624	0.24068
1419.4	0.049502	0.19991	0.038312	0.045718	0.037416	0.078529	0.043618	0.023022	0.13383	0.074605	0.032125	0.03814	0.10806	0.076165	0.11641	0.054547	0.053979	0.050385	0.14534	0.10822	0.038838	0.031689	0.25694	0.036259	0.048722	0.23776	0.28977	0.11668	0.054768	0.1094	0.044761	0.037369	0.043237	0.25551	0.15598	0.23308
1420.3	0.051129	0.21186	0.039823	0.045601	0.042745	0.077449	0.045825	0.029917	0.13504	0.065649	0.031503	0.045016	0.095906	0.080115	0.11936	0.059067	0.060251	0.053198	0.15299	0.11487	0.044501	0.036622	0.25776	0.052505	0.042209	0.23765	0.28288	0.11964	0.056326	0.10723	0.054366	0.038963	0.045901	0.25899	0.1558	0.23796
1421.2	0.04566	0.2127	0.03687	0.045352	0.042486	0.070368	0.046576	0.028954	0.11885	0.053123	0.027718	0.046377	0.089317	0.091022	0.12232	0.068399	0.082368	0.047896	0.15229	0.10683	0.038573	0.032713	0.25131	0.059507	0.042086	0.2302	0.27413	0.12087	0.054927	0.10369	0.054175	0.032704	0.039066	0.25285	0.15532	0.24697
1422	0.049427	0.22626	0.038839	0.050893	0.042432	0.066647	0.051273	0.030928	0.11125	0.052644	0.026282	0.049608	0.094954	0.098021	0.12172	0.074612	0.094468	0.049358	0.15414	0.11074	0.037682	0.033617	0.24199	0.062887	0.042133	0.23689	0.27113	0.13064	0.048997	0.10784	0.05864	0.037516	0.038983	0.2602	0.1582	0.24974
1422.9	0.055191	0.22261	0.023002	0.038844	0.039772	0.051652	0.057538	0.024504	0.10577	0.039879	0.020089	0.046329	0.094875	0.083125	0.10695	0.069279	0.085096	0.040264	0.16365	0.11745	0.043474	0.032543	0.23598	0.061653	0.040106	0.23326	0.25811	0.12402	0.040071	0.10523	0.059731	0.034892	0.031687	0.25446	0.14129	0.25779
1423.8	0.051542	0.21422	0.030174	0.029675	0.036456	0.042329	0.057342	0.022905	0.094897	0.02965	0.017665	0.048055	0.10221	0.068816	0.13119	0.074374	0.076099	0.046536	0.15708	0.13982	0.040062	0.034658	0.23492	0.071843	0.036158	0.22902	0.25194	0.12101	0.035472	0.10254	0.055904	0.033907	0.028239	0.25164	0.13012	0.27022
1424.6	0.046705	0.21414	0.038156	0.034003	0.038621	0.047394	0.054551	0.025162	0.084611	0.033614	0.02082	0.050733	0.11419	0.069147	0.15481	0.09056	0.080939	0.036788	0.15712	0.15692	0.042181	0.039741	0.2338	0.073037	0.039262	0.23466	0.2537	0.12175	0.036855	0.10356	0.049953	0.044948	0.036486	0.25642	0.12488	0.28689
1425.5	0.049135	0.22278	0.046842	0.041415	0.04145	0.046835	0.057045	0.032137	0.095466	0.033868	0.022707	0.059833	0.11879	0.068006	0.16719	0.091895	0.080132	0.037989	0.16665	0.16356	0.052463	0.050891	0.23747	0.086068	0.043556	0.24249	0.25161	0.12292	0.036661	0.10025	0.049847	0.057569	0.049261	0.25158	0.1169	0.29959
1426.3	0.050666	0.22408	0.048269	0.036445	0.040756	0.039414	0.052137	0.025424	0.091942	0.024399	0.028621	0.061085	0.13155	0.065205	0.1884	0.099528	0.073205	0.044676	0.16901	0.1612	0.066219	0.058736	0.24947	0.096801	0.047917	0.23771	0.24041	0.11637	0.030202	0.083528	0.04833	0.0575	0.060631	0.23451	0.10189	0.30534
1427.2	0.048517	0.22686	0.054412	0.038594	0.040779	0.043418	0.040813	0.024565	0.087464	0.025251	0.030296	0.063747	0.14618	0.08248	0.21486	0.12106	0.096294	0.053833	0.17871	0.15794	0.061305	0.060247	0.25203	0.097304	0.047344	0.24119	0.23023	0.12209	0.027869	0.08545	0.037016	0.052497	0.065095	0.22628	0.1047	0.30423
1428.1	0.057979	0.23829	0.05287	0.049287	0.052424	0.05525	0.049149	0.034738	0.093881	0.038106	0.034622	0.06935	0.14306	0.09753	0.2229	0.14575	0.12696	0.070678	0.19773	0.14369	0.081017	0.083473	0.26532	0.094345	0.062954	0.2537	0.22167	0.1335	0.034831	0.092544	0.034343	0.053318	0.07965	0.22712	0.11287	0.30448
1428.9	0.056987	0.24578	0.048869	0.04229	0.044659	0.048924	0.044732	0.027176	0.089318	0.034339	0.034365	0.06527	0.1568	0.10792	0.24009	0.15361	0.13852	0.086499	0.20068	0.12788	0.092844	0.092692	0.2698	0.098926	0.064203	0.25536	0.20391	0.12755	0.031237	0.087034	0.031628	0.04533	0.079022	0.21326	0.10591	0.30364
1429.8	0.061349	0.25164	0.04816	0.04578	0.05757	0.053591	0.050648	0.02509	0.085938	0.038095	0.043086	0.068414	0.15687	0.11497	0.26384	0.17421	0.15529	0.10456	0.21454	0.1195	0.11497	0.10303	0.28007	0.091128	0.062404	0.26523	0.19499	0.13222	0.03291	0.095282	0.036123	0.043034	0.085884	0.21425	0.10538	0.30395
1430.7	0.055141	0.25333	0.050739	0.051334	0.069941	0.058713	0.053276	0.032527	0.088132	0.045694	0.046148	0.073849	0.14494	0.12111	0.28304	0.19219	0.19441	0.11567	0.22841	0.11857	0.12584	0.1159	0.28103	0.089547	0.059499	0.27392	0.19424	0.13322	0.043636	0.098658	0.03332	0.046854	0.085534	0.21066	0.10632	0.30627
1431.5	0.044736	0.25769	0.045423	0.051906	0.069158	0.061712	0.060748	0.031565	0.085655	0.053083	0.045748	0.074613	0.13765	0.12071	0.28285	0.19201	0.1856	0.12133	0.23337	0.12562	0.14751	0.12723	0.28314	0.084008	0.056412	0.27087	0.18222	0.12589	0.04472	0.092331	0.043916	0.046767	0.093361	0.20695	0.08684	0.31108
1432.4	0.031522	0.25517	0.046455	0.045048	0.064278	0.061776	0.060918	0.022746	0.076365	0.056623	0.054715	0.073613	0.13814	0.11547	0.30813	0.19482	0.18649	0.12283	0.24024	0.13534	0.15331	0.14337	0.28666	0.095185	0.052373	0.26612	0.17817	0.12296	0.044698	0.080059	0.056074	0.044976	0.09447	0.1963	0.075683	0.31419
1433.2	0.027194	0.24317	0.048775	0.045206	0.068547	0.061752	0.067655	0.019565	0.076589	0.061021	0.059701	0.078002	0.1196	0.10895	0.30423	0.18576	0.19674	0.13261	0.25485	0.14375	0.15987	0.15821	0.29068	0.093902	0.052881	0.26247	0.1738	0.12424	0.051635	0.079987	0.054809	0.0521	0.097445	0.18939	0.068946	0.30709
1434.1	0.024633	0.24051	0.057966	0.04365	0.064135	0.059659	0.069077	0.02499	0.074006	0.070709	0.063722	0.086175	0.12013	0.115	0.31014	0.18895	0.20594	0.15264	0.25601	0.15563	0.16167	0.17999	0.29992	0.099409	0.058867	0.25912	0.16658	0.12434	0.057868	0.077408	0.056715	0.050064	0.09865	0.18243	0.065879	0.31057
1434.9	0.035189	0.23689	0.06222	0.047477	0.054194	0.061572	0.07078	0.030924	0.065158	0.078693	0.062859	0.091284	0.12623	0.13645	0.29519	0.19893	0.20879	0.15991	0.26291	0.15931	0.17089	0.19139	0.30734	0.10138	0.067164	0.25644	0.15427	0.12801	0.062799	0.083167	0.056676	0.052832	0.10908	0.18225	0.059436	0.31643
1435.8	0.040909	0.22465	0.063383	0.040454	0.051743	0.063885	0.06756	0.029972	0.050867	0.076395	0.06482	0.091798	0.14677	0.13787	0.30163	0.19571	0.21934	0.16627	0.26162	0.15996	0.17519	0.20745	0.31428	0.10337	0.067829	0.25069	0.14939	0.12478	0.062727	0.079275	0.041849	0.050551	0.10612	0.16481	0.056158	0.30869
1436.7	0.063447	0.23602	0.071845	0.050503	0.06383	0.06724	0.073037	0.041298	0.058806	0.085956	0.073477	0.10298	0.16217	0.16761	0.28117	0.21349	0.2325	0.17952	0.26663	0.15798	0.18683	0.20773	0.32178	0.10819	0.077986	0.25647	0.14508	0.12843	0.074653	0.090643	0.033279	0.058022	0.11861	0.16248	0.064722	0.31543
1437.5	0.081211	0.24847	0.087917	0.064045	0.077677	0.090906	0.090197	0.059719	0.072545	0.10943	0.084314	0.11535	0.18848	0.20206	0.30447	0.25146	0.25372	0.20859	0.2843	0.17856	0.20301	0.22818	0.32626	0.11575	0.092755	0.26131	0.1487	0.13764	0.085521	0.10316	0.043341	0.066064	0.13762	0.16724	0.067585	0.33085
1438.4	0.076419	0.23654	0.069945	0.056529	0.074123	0.085492	0.082514	0.048908	0.055847	0.10813	0.07877	0.1025	0.20465	0.2135	0.28357	0.25177	0.25902	0.19596	0.28025	0.18179	0.21032	0.22074	0.31974	0.11316	0.091072	0.25227	0.13586	0.12543	0.080519	0.088783	0.030408	0.060999	0.13131	0.15114	0.053302	0.30864
1439.3	0.085549	0.24873	0.084584	0.068433	0.098011	0.10183	0.095669	0.055501	0.066641	0.12675	0.098008	0.11294	0.22472	0.2332	0.30609	0.27325	0.27662	0.21998	0.28305	0.20281	0.21781	0.24845	0.32571	0.1196	0.09832	0.26292	0.14045	0.13434	0.090034	0.091281	0.040918	0.064549	0.14176	0.1586	0.059475	0.30689
1440.1	0.091523	0.26833	0.099032	0.090315	0.11648	0.1147	0.10083	0.062605	0.078241	0.1535	0.10689	0.12017	0.22557	0.26399	0.3226	0.31722	0.30144	0.25064	0.28985	0.21363	0.23117	0.26097	0.32379	0.1273	0.11859	0.27243	0.14315	0.1501	0.10821	0.10158	0.050315	0.072903	0.15896	0.17023	0.059946	0.3068
1441	0.086527	0.2636	0.11165	0.099202	0.12227	0.12668	0.10692	0.071569	0.080129	0.16206	0.11426	0.12345	0.24235	0.27101	0.34076	0.32287	0.31271	0.25948	0.29155	0.23151	0.2419	0.26849	0.32668	0.127	0.12949	0.27746	0.14485	0.15619	0.11076	0.10346	0.057592	0.080396	0.16605	0.17914	0.057296	0.29482
1441.8	0.090709	0.26041	0.1071	0.098772	0.12194	0.1197	0.10155	0.066578	0.057008	0.16517	0.11872	0.12188	0.25619	0.26006	0.33921	0.32013	0.31254	0.24939	0.27989	0.22767	0.24253	0.2705	0.33232	0.12432	0.12624	0.27278	0.13395	0.15576	0.11327	0.093928	0.051033	0.079559	0.16141	0.18675	0.059195	0.2785
1442.7	0.10111	0.2775	0.13073	0.11822	0.14035	0.14372	0.12058	0.085091	0.074368	0.18961	0.13719	0.14643	0.26172	0.27482	0.3566	0.33838	0.32716	0.2742	0.29483	0.25181	0.26177	0.29089	0.34537	0.13538	0.1438	0.2846	0.14087	0.16908	0.12789	0.10701	0.071958	0.098679	0.1825	0.20662	0.076897	0.2922
1443.6	0.10066	0.27784	0.13187	0.11672	0.13786	0.14937	0.12468	0.085493	0.064862	0.19244	0.14196	0.14668	0.25673	0.26318	0.34464	0.34013	0.3268	0.27044	0.30221	0.24867	0.26712	0.28761	0.34941	0.14034	0.14553	0.27884	0.13512	0.16735	0.13421	0.10835	0.077921	0.10136	0.17957	0.20855	0.080914	0.28971
1444.4	0.11014	0.28123	0.14225	0.12845	0.14676	0.15441	0.13938	0.10082	0.067398	0.1994	0.15438	0.16132	0.27118	0.24801	0.33548	0.3386	0.34028	0.26403	0.31087	0.2604	0.28492	0.2935	0.35641	0.15814	0.14819	0.28102	0.13489	0.1696	0.13262	0.11174	0.089074	0.10794	0.19136	0.21757	0.094447	0.28564
1445.3	0.1193	0.28615	0.15234	0.14001	0.1593	0.16683	0.14364	0.10251	0.066457	0.2075	0.16083	0.17522	0.26216	0.26659	0.34201	0.35824	0.34776	0.28333	0.31588	0.26989	0.29796	0.3059	0.35672	0.1643	0.14943	0.28466	0.12953	0.17542	0.14144	0.11477	0.094652	0.11431	0.196	0.21846	0.10102	0.28295
1446.1	0.12802	0.29747	0.16525	0.1569	0.16981	0.17658	0.15691	0.11589	0.077175	0.21883	0.16809	0.18881	0.27296	0.29644	0.33551	0.3736	0.3503	0.29	0.32082	0.27994	0.32122	0.31861	0.35668	0.16882	0.16598	0.28889	0.12489	0.17715	0.14405	0.12323	0.10518	0.11396	0.20115	0.22583	0.10591	0.27888
1447	0.1501	0.31722	0.18387	0.17683	0.18673	0.19127	0.1711	0.12989	0.081911	0.23308	0.1789	0.20115	0.29856	0.31807	0.35676	0.38584	0.35451	0.28936	0.32903	0.28337	0.33413	0.3185	0.35729	0.18337	0.18072	0.29502	0.12799	0.19481	0.1556	0.13462	0.11889	0.12779	0.2196	0.24215	0.11775	0.2691
1447.8	0.15668	0.31506	0.18226	0.18575	0.1973	0.2021	0.17948	0.13538	0.094406	0.23317	0.176	0.20888	0.31051	0.32475	0.35977	0.38274	0.361	0.28922	0.33169	0.28868	0.34606	0.32054	0.35747	0.18859	0.18655	0.28955	0.12483	0.19584	0.15437	0.14225	0.12701	0.13865	0.2306	0.24252	0.12005	0.25576
1448.7	0.17076	0.32658	0.18552	0.19419	0.20843	0.21865	0.18347	0.14354	0.10272	0.24163	0.18402	0.21654	0.29491	0.3455	0.36378	0.40279	0.35061	0.29085	0.33259	0.29561	0.35274	0.32164	0.36832	0.18979	0.19764	0.2938	0.12637	0.20302	0.16138	0.15038	0.13058	0.14984	0.24575	0.25092	0.12803	0.24867
1449.6	0.18748	0.33207	0.18006	0.20515	0.22253	0.22523	0.19058	0.1527	0.10735	0.25571	0.18781	0.21835	0.31466	0.32805	0.35263	0.41344	0.3438	0.28726	0.33407	0.30308	0.36257	0.32283	0.37078	0.20555	0.211	0.29295	0.12398	0.20322	0.16512	0.14973	0.12971	0.1622	0.26197	0.26356	0.12842	0.24184
1450.4	0.19588	0.34384	0.1773	0.21946	0.23746	0.2399	0.19435	0.16567	0.12216	0.26682	0.19295	0.23392	0.29466	0.329	0.34624	0.42461	0.36357	0.29243	0.34303	0.31363	0.36847	0.31895	0.37903	0.23018	0.21662	0.30106	0.12727	0.20822	0.17283	0.15666	0.14372	0.1818	0.28661	0.26583	0.13927	0.24203
1451.3	0.20466	0.34048	0.17172	0.22414	0.24135	0.24636	0.19844	0.16824	0.12121	0.27232	0.19937	0.24321	0.29282	0.30618	0.34069	0.431	0.362	0.29088	0.33689	0.32299	0.37273	0.32917	0.38721	0.24168	0.21119	0.30069	0.12844	0.20588	0.16719	0.15436	0.14449	0.19039	0.28451	0.26986	0.14115	0.24393
1452.1	0.21464	0.35504	0.17608	0.23605	0.25985	0.25205	0.20337	0.1818	0.11813	0.28931	0.20483	0.25293	0.30005	0.33397	0.35001	0.43841	0.35549	0.29156	0.33743	0.33928	0.39126	0.33794	0.39272	0.25577	0.22852	0.31158	0.12837	0.20867	0.17313	0.15595	0.15004	0.20146	0.29486	0.28651	0.14746	0.24114
1453	0.22464	0.35222	0.18135	0.23966	0.27558	0.25357	0.21715	0.19161	0.13169	0.29741	0.20726	0.26189	0.32006	0.32507	0.35985	0.43709	0.36718	0.29669	0.34436	0.34512	0.4	0.34363	0.39804	0.26624	0.23317	0.30593	0.12328	0.21369	0.18273	0.15643	0.16018	0.22437	0.303	0.29155	0.15863	0.24666
1453.9	0.22575	0.35455	0.17858	0.24151	0.28525	0.26446	0.22625	0.19728	0.13755	0.29906	0.20941	0.27405	0.32383	0.33493	0.37394	0.429	0.36532	0.2929	0.34095	0.33613	0.40382	0.34624	0.40236	0.26119	0.2333	0.29938	0.11904	0.21688	0.18224	0.16041	0.17664	0.22796	0.30059	0.28997	0.16083	0.2443
1454.7	0.22724	0.35926	0.18173	0.25155	0.2913	0.26554	0.23683	0.19754	0.1462	0.30041	0.22028	0.27703	0.34148	0.32384	0.3835	0.4335	0.34872	0.27437	0.33205	0.32239	0.42207	0.35631	0.40691	0.26781	0.23426	0.29332	0.12086	0.22641	0.18711	0.15469	0.17618	0.23553	0.30079	0.29398	0.16476	0.24163
1455.6	0.23739	0.36591	0.18565	0.25962	0.31344	0.26934	0.24546	0.20586	0.16213	0.29832	0.22886	0.28387	0.33733	0.33113	0.38736	0.44331	0.34218	0.27353	0.33184	0.31967	0.43613	0.35401	0.41077	0.27892	0.24289	0.29851	0.1204	0.23122	0.19919	0.15945	0.18512	0.2485	0.31492	0.2969	0.17826	0.23768
1456.4	0.2445	0.37273	0.18358	0.27017	0.31674	0.26869	0.25198	0.20983	0.17298	0.29878	0.2416	0.29132	0.34133	0.31747	0.39125	0.43743	0.34133	0.26715	0.34159	0.32028	0.44182	0.34109	0.41808	0.2827	0.23755	0.30204	0.12179	0.24041	0.20479	0.15778	0.19516	0.26124	0.32893	0.28833	0.18901	0.23601
1457.3	0.24642	0.37611	0.18111	0.27789	0.32036	0.27161	0.25611	0.20951	0.17368	0.298	0.25122	0.30589	0.32927	0.31657	0.38782	0.43224	0.32374	0.25777	0.3344	0.32555	0.4569	0.34827	0.43188	0.29592	0.23544	0.30867	0.12789	0.24092	0.20834	0.1615	0.20372	0.26225	0.32653	0.28723	0.1947	0.23944
1458.1	0.25156	0.3833	0.18562	0.28237	0.32024	0.26526	0.26042	0.21678	0.17477	0.30041	0.25346	0.31235	0.31982	0.32638	0.38408	0.42641	0.32553	0.2383	0.3339	0.34968	0.48369	0.35339	0.43843	0.30015	0.22872	0.31924	0.12964	0.23823	0.21977	0.1683	0.21136	0.27112	0.34454	0.29223	0.19368	0.23917
1459	0.25968	0.37632	0.18262	0.27594	0.32703	0.26582	0.25416	0.21749	0.17807	0.29967	0.24892	0.32465	0.29522	0.31224	0.38967	0.40259	0.31909	0.24502	0.32927	0.37196	0.50095	0.35352	0.44182	0.2911	0.22649	0.32764	0.12251	0.23209	0.22096	0.1809	0.21396	0.28174	0.3528	0.28638	0.18909	0.23787
1459.9	0.25689	0.36879	0.17536	0.27389	0.33098	0.26559	0.25075	0.21666	0.17368	0.30721	0.25276	0.33634	0.28988	0.31255	0.38011	0.38838	0.3253	0.23711	0.33174	0.37518	0.51608	0.36901	0.4512	0.28694	0.22545	0.32765	0.11672	0.23284	0.22856	0.19272	0.21372	0.28271	0.3457	0.28631	0.1778	0.24009
1460.7	0.2561	0.36054	0.17499	0.2739	0.33745	0.27083	0.2522	0.21904	0.18152	0.31049	0.2637	0.35091	0.27383	0.29753	0.37644	0.38426	0.31913	0.23668	0.3136	0.37789	0.5384	0.38807	0.45961	0.28479	0.22193	0.3291	0.10803	0.2309	0.23739	0.2009	0.21142	0.28814	0.34325	0.28446	0.16975	0.24216
1461.6	0.25255	0.36336	0.16942	0.27501	0.34526	0.26834	0.25069	0.22615	0.18006	0.31271	0.26713	0.35166	0.2615	0.30427	0.37084	0.37141	0.31724	0.2429	0.30964	0.3838	0.55365	0.38795	0.45075	0.27762	0.21083	0.33207	0.095763	0.22782	0.2421	0.20866	0.20759	0.29329	0.34249	0.28175	0.1514	0.23083
1462.4	0.25413	0.36908	0.16503	0.28589	0.3577	0.27879	0.25452	0.23042	0.1901	0.31929	0.28634	0.37004	0.24623	0.29773	0.37587	0.35429	0.31467	0.25101	0.30689	0.3888	0.57081	0.40003	0.46234	0.28635	0.21616	0.34202	0.097222	0.23342	0.24816	0.22084	0.21324	0.30479	0.33618	0.27595	0.16124	0.23533
1463.3	0.24665	0.35663	0.15097	0.27649	0.35418	0.26495	0.25265	0.22377	0.17596	0.31457	0.28883	0.36506	0.25651	0.29348	0.35922	0.33553	0.31271	0.23822	0.30327	0.37792	0.57244	0.40246	0.46182	0.27831	0.20484	0.33932	0.089174	0.22914	0.24438	0.21597	0.21534	0.29675	0.31624	0.26321	0.14879	0.22154
1464.1	0.24615	0.35814	0.14916	0.27946	0.35653	0.26222	0.25431	0.23036	0.18668	0.3177	0.29479	0.36485	0.25609	0.27575	0.36397	0.32076	0.30994	0.23104	0.30285	0.3872	0.59235	0.41317	0.46046	0.26658	0.20194	0.34199	0.082595	0.23096	0.24578	0.21368	0.21864	0.2935	0.31634	0.25551	0.14428	0.21585
1465	0.2517	0.35892	0.14648	0.28205	0.36047	0.26053	0.25819	0.2324	0.18922	0.32752	0.29415	0.37153	0.25661	0.27736	0.35373	0.31014	0.30602	0.21541	0.30634	0.39916	0.61434	0.41526	0.46693	0.2614	0.20839	0.34978	0.077833	0.23336	0.248	0.22248	0.22452	0.29702	0.30823	0.25087	0.14124	0.21166
1465.8	0.2549	0.34961	0.14862	0.28365	0.36175	0.26602	0.262	0.23716	0.19602	0.33652	0.30132	0.38214	0.27158	0.26981	0.35379	0.31673	0.31653	0.20887	0.30275	0.41459	0.63931	0.43058	0.47397	0.25931	0.21811	0.3629	0.074185	0.23397	0.25625	0.2301	0.23357	0.29657	0.30317	0.24911	0.14728	0.21701
1466.7	0.25136	0.34415	0.15664	0.28634	0.37018	0.25421	0.26223	0.24308	0.1948	0.33609	0.30366	0.37642	0.2629	0.25985	0.33984	0.31375	0.32399	0.19771	0.32162	0.42858	0.65146	0.43825	0.47016	0.24558	0.21664	0.36269	0.066109	0.23309	0.26012	0.23387	0.23616	0.29185	0.28862	0.24574	0.14209	0.20804
1467.5	0.24554	0.34971	0.15847	0.29907	0.37915	0.26029	0.27096	0.2519	0.1991	0.3477	0.31391	0.38054	0.25072	0.27185	0.33375	0.30154	0.32663	0.20576	0.32093	0.44126	0.67399	0.44807	0.46135	0.24072	0.21916	0.37403	0.062856	0.23057	0.26863	0.25152	0.24239	0.29354	0.28595	0.24729	0.13729	0.21026
1468.4	0.24657	0.34428	0.15383	0.30018	0.37888	0.25655	0.27542	0.2473	0.19599	0.3441	0.31717	0.38461	0.23653	0.27862	0.3303	0.29217	0.32729	0.19536	0.31698	0.45397	0.69342	0.44773	0.45707	0.23803	0.21797	0.37811	0.06064	0.22083	0.27148	0.26402	0.24098	0.29198	0.27699	0.237	0.14001	0.20996
1469.3	0.24121	0.34529	0.15607	0.30225	0.3912	0.26435	0.27753	0.24111	0.19857	0.34807	0.32665	0.38823	0.2133	0.26501	0.31969	0.27786	0.33164	0.20614	0.31957	0.45185	0.71615	0.45789	0.45074	0.23661	0.21981	0.38097	0.061412	0.2155	0.27309	0.2789	0.23946	0.28907	0.27386	0.23362	0.14407	0.21354
1470.1	0.24295	0.3308	0.14632	0.2975	0.39525	0.25723	0.27325	0.23047	0.19456	0.34251	0.32321	0.38183	0.20138	0.2576	0.31139	0.24589	0.3216	0.19056	0.31381	0.45307	0.7329	0.45382	0.43696	0.22042	0.21846	0.37148	0.052212	0.2065	0.26334	0.27812	0.23274	0.2819	0.25902	0.2141	0.12998	0.20016
1471	0.25902	0.33353	0.14518	0.30452	0.40185	0.27294	0.28445	0.23017	0.21377	0.35511	0.32953	0.39662	0.21038	0.25753	0.31959	0.23295	0.32186	0.19966	0.30321	0.45537	0.76209	0.46091	0.43241	0.2326	0.21823	0.37483	0.054591	0.20434	0.26318	0.28584	0.23982	0.28901	0.26644	0.21162	0.1256	0.20742
1471.8	0.26655	0.34102	0.15272	0.31366	0.40671	0.28878	0.29538	0.2286	0.23286	0.36069	0.33643	0.40796	0.20331	0.25486	0.327	0.24662	0.33148	0.1938	0.31332	0.46776	0.78118	0.45769	0.44671	0.24465	0.22782	0.37516	0.058554	0.204	0.26959	0.28869	0.24359	0.29102	0.26868	0.20188	0.13797	0.20983
1472.7	0.26839	0.34667	0.15549	0.31644	0.41035	0.30691	0.30517	0.23673	0.24613	0.38034	0.34125	0.41553	0.20106	0.26291	0.3328	0.23967	0.34041	0.22248	0.31707	0.46919	0.80399	0.45383	0.45255	0.24861	0.23192	0.3794	0.060156	0.19603	0.27007	0.29875	0.25197	0.29617	0.27312	0.20216	0.13817	0.21328
1473.5	0.26989	0.34148	0.14874	0.31165	0.4049	0.29644	0.29972	0.23577	0.24956	0.37319	0.3343	0.40779	0.21716	0.28204	0.34075	0.2344	0.35444	0.20901	0.31104	0.47181	0.80459	0.45043	0.4414	0.24285	0.2239	0.36907	0.060379	0.19076	0.27289	0.2874	0.24479	0.29417	0.25526	0.1924	0.12971	0.21128
1474.4	0.27103	0.36064	0.15209	0.31419	0.41216	0.29869	0.30441	0.23564	0.25748	0.3767	0.3363	0.41301	0.23199	0.27196	0.35068	0.22782	0.36921	0.21149	0.318	0.46306	0.81179	0.44682	0.445	0.24282	0.22563	0.36753	0.061953	0.18661	0.28338	0.29389	0.24779	0.28934	0.25373	0.18749	0.1363	0.21407
1475.2	0.26652	0.36356	0.15203	0.30312	0.412	0.30355	0.30318	0.22382	0.25453	0.37189	0.33845	0.40688	0.22426	0.2754	0.33061	0.22027	0.38033	0.22667	0.3167	0.46772	0.81408	0.43172	0.43585	0.23529	0.23288	0.3642	0.055431	0.18106	0.28379	0.29079	0.24385	0.27844	0.23492	0.1703	0.1389	0.20837
1476.1	0.27843	0.36756	0.15401	0.30576	0.42472	0.30338	0.30269	0.23342	0.2555	0.37582	0.33834	0.40817	0.22674	0.28974	0.33047	0.22332	0.39078	0.23618	0.30673	0.48858	0.81868	0.4269	0.41986	0.23373	0.24214	0.36989	0.056545	0.18594	0.28124	0.29608	0.24303	0.2835	0.22584	0.17139	0.13774	0.21366
1476.9	0.28608	0.36807	0.16028	0.31706	0.43146	0.30507	0.30183	0.22879	0.25444	0.36733	0.33814	0.40437	0.22036	0.29118	0.32823	0.24258	0.39841	0.22539	0.30044	0.49607	0.80364	0.41943	0.40529	0.23006	0.24305	0.36477	0.054209	0.19458	0.2818	0.29338	0.24329	0.27887	0.21955	0.16691	0.1373	0.21158
1477.8	0.29342	0.37249	0.17043	0.32512	0.43468	0.31958	0.31572	0.23429	0.25835	0.37528	0.34003	0.40592	0.21419	0.28834	0.3363	0.24402	0.40301	0.24694	0.31087	0.51127	0.8063	0.40114	0.39017	0.236	0.24642	0.36839	0.057088	0.18978	0.27952	0.30568	0.25173	0.27283	0.2309	0.16232	0.13601	0.20605
1478.7	0.29129	0.36518	0.17106	0.33117	0.43547	0.32654	0.32073	0.23312	0.2549	0.37383	0.34049	0.40106	0.19231	0.31664	0.33705	0.25887	0.41293	0.25643	0.31273	0.51946	0.7945	0.39394	0.37499	0.24759	0.24604	0.37297	0.060812	0.1869	0.27763	0.2998	0.24751	0.27171	0.22836	0.15607	0.13223	0.20904
1479.5	0.29754	0.368	0.17315	0.34052	0.43918	0.32788	0.33678	0.24311	0.26521	0.38207	0.34064	0.40244	0.19303	0.32285	0.36426	0.2721	0.42171	0.25538	0.31841	0.5261	0.78462	0.38514	0.37174	0.25267	0.25018	0.37709	0.06811	0.1875	0.28725	0.31214	0.25088	0.26675	0.23407	0.16618	0.14011	0.21952
1480.4	0.2931	0.361	0.17657	0.33544	0.43167	0.32736	0.34592	0.23067	0.26694	0.38165	0.3359	0.38965	0.19747	0.3141	0.35184	0.26667	0.42626	0.25343	0.32053	0.51087	0.77113	0.36994	0.36651	0.25042	0.24458	0.37386	0.063414	0.17986	0.29149	0.31176	0.24867	0.25404	0.23392	0.15481	0.13261	0.21856
1481.2	0.29014	0.36368	0.17708	0.333	0.44095	0.32503	0.34721	0.23111	0.26784	0.37827	0.33132	0.38089	0.21415	0.33236	0.34124	0.26341	0.43757	0.2715	0.32266	0.53173	0.75963	0.3546	0.36391	0.25523	0.25256	0.37577	0.067719	0.16732	0.30006	0.30872	0.24297	0.25784	0.22335	0.14867	0.13148	0.22096
1482.1	0.29155	0.37342	0.18083	0.34524	0.45915	0.33075	0.35061	0.23492	0.27119	0.38103	0.33823	0.38391	0.21123	0.33248	0.32675	0.2995	0.46118	0.28531	0.32115	0.54492	0.73935	0.35257	0.37415	0.26378	0.25862	0.37815	0.065922	0.17614	0.31252	0.31375	0.2499	0.26447	0.21923	0.15379	0.14132	0.23527
1482.9	0.30666	0.37511	0.19425	0.3498	0.46924	0.33939	0.35792	0.23856	0.28148	0.38772	0.33995	0.38846	0.22758	0.34218	0.3211	0.29233	0.48434	0.30054	0.3272	0.55216	0.73637	0.34282	0.37431	0.26897	0.26944	0.3733	0.068171	0.17623	0.31821	0.32121	0.2578	0.26969	0.22341	0.16595	0.14841	0.24408
1483.8	0.30281	0.36517	0.19384	0.35026	0.47547	0.33005	0.34677	0.22311	0.26814	0.37911	0.32793	0.37595	0.21935	0.3461	0.29817	0.30517	0.49997	0.29407	0.31863	0.55466	0.71299	0.33441	0.37089	0.26188	0.26661	0.36892	0.06303	0.17145	0.3135	0.30914	0.24908	0.27262	0.21568	0.15987	0.13919	0.23758
1484.6	0.3203	0.37298	0.20416	0.36534	0.49424	0.34122	0.34671	0.23188	0.27577	0.38558	0.34091	0.38682	0.21503	0.35398	0.30986	0.32844	0.51764	0.31553	0.32154	0.57123	0.7028	0.33805	0.37742	0.27837	0.27624	0.36745	0.071849	0.17965	0.32138	0.31196	0.25969	0.28225	0.22213	0.17151	0.16281	0.24971
1485.5	0.32311	0.36269	0.19795	0.35126	0.47548	0.33139	0.33836	0.2213	0.2658	0.38103	0.3354	0.37917	0.19187	0.33004	0.29939	0.32051	0.51525	0.3025	0.31523	0.5519	0.67164	0.32665	0.36182	0.27083	0.26921	0.35859	0.063443	0.17791	0.31307	0.30696	0.25749	0.26565	0.20784	0.16155	0.15924	0.23756
1486.3	0.33036	0.36291	0.20516	0.34313	0.47328	0.33073	0.34004	0.22009	0.25564	0.3814	0.33165	0.37887	0.19222	0.35185	0.2997	0.31128	0.51467	0.30729	0.30726	0.54823	0.64882	0.31933	0.35342	0.27647	0.27602	0.368	0.065093	0.17399	0.31007	0.30493	0.25287	0.26197	0.20524	0.16341	0.16612	0.23676
1487.2	0.32727	0.36224	0.19911	0.34141	0.46847	0.32111	0.34162	0.22178	0.25052	0.38286	0.33473	0.3723	0.18131	0.33678	0.29483	0.32141	0.52013	0.30839	0.30416	0.54817	0.61737	0.31499	0.34913	0.27196	0.27892	0.37035	0.064702	0.16696	0.3105	0.30679	0.25695	0.26153	0.19983	0.15709	0.17977	0.2353
1488	0.33197	0.36966	0.20417	0.33645	0.46554	0.3226	0.34402	0.22501	0.25399	0.38622	0.33853	0.37335	0.17857	0.3296	0.28769	0.3276	0.52833	0.31568	0.31516	0.5358	0.60248	0.30262	0.33772	0.28542	0.28077	0.37366	0.064104	0.16893	0.31615	0.31134	0.27152	0.26125	0.20655	0.16235	0.19444	0.23731
1488.9	0.32373	0.35479	0.19966	0.31407	0.45439	0.3132	0.33401	0.21456	0.23179	0.37884	0.32583	0.35768	0.19083	0.30297	0.27454	0.30539	0.52156	0.3065	0.3261	0.50489	0.57255	0.28061	0.32047	0.28172	0.27733	0.36271	0.058224	0.15766	0.3181	0.30539	0.2669	0.24744	0.19104	0.16172	0.19072	0.22215
1489.8	0.33429	0.36157	0.20456	0.32326	0.46197	0.32561	0.34218	0.22416	0.23639	0.38458	0.32956	0.36091	0.22235	0.31534	0.27316	0.31509	0.53513	0.32886	0.33777	0.50118	0.56931	0.28083	0.32445	0.30161	0.2891	0.36784	0.060412	0.16232	0.33359	0.31422	0.27806	0.25581	0.20961	0.1708	0.20891	0.23732
1490.6	0.33711	0.35905	0.20855	0.32391	0.45502	0.31906	0.34721	0.22064	0.24551	0.38718	0.33125	0.35745	0.23263	0.29139	0.27753	0.32647	0.54117	0.32312	0.35343	0.48729	0.56049	0.26941	0.31836	0.30086	0.28641	0.36422	0.061028	0.15814	0.34312	0.31094	0.28509	0.25561	0.21417	0.17475	0.21668	0.24297
1491.5	0.34073	0.35716	0.21272	0.31893	0.45172	0.32281	0.34786	0.21201	0.23753	0.38127	0.33083	0.35284	0.24108	0.28771	0.25907	0.32681	0.53767	0.31962	0.34826	0.47196	0.55045	0.25491	0.31405	0.31022	0.28415	0.3596	0.056441	0.16105	0.34446	0.30064	0.28648	0.25567	0.21208	0.1871	0.21858	0.24141
1492.3	0.349	0.35873	0.21729	0.31903	0.44817	0.32578	0.35405	0.21956	0.23665	0.38789	0.33913	0.35823	0.25455	0.3101	0.26185	0.32436	0.5427	0.3372	0.3525	0.46713	0.53327	0.25557	0.32709	0.32094	0.29077	0.35476	0.062811	0.16379	0.35335	0.30083	0.28338	0.26686	0.21267	0.19425	0.22433	0.24573
1493.2	0.37173	0.38393	0.23081	0.33707	0.45441	0.34191	0.37771	0.2381	0.26065	0.40512	0.35801	0.38354	0.26638	0.3417	0.2609	0.34805	0.55756	0.36074	0.36551	0.48871	0.52986	0.26872	0.33591	0.33343	0.31256	0.37729	0.072488	0.172	0.3648	0.31891	0.30271	0.29009	0.23528	0.22199	0.24835	0.26806
1494	0.36531	0.38091	0.22611	0.33045	0.4483	0.33116	0.3789	0.22132	0.24884	0.40125	0.35492	0.38289	0.25437	0.35777	0.26944	0.34615	0.55804	0.3384	0.35967	0.47133	0.50737	0.2596	0.32965	0.33131	0.29898	0.37067	0.068805	0.16682	0.36289	0.30501	0.29573	0.28766	0.22714	0.23602	0.2497	0.26653
1494.8	0.37003	0.38202	0.22424	0.32248	0.43758	0.33266	0.38395	0.21358	0.24261	0.40138	0.3554	0.37741	0.25811	0.39074	0.27328	0.33998	0.55725	0.33528	0.35806	0.46021	0.48836	0.25773	0.32983	0.33526	0.30398	0.36904	0.068391	0.16835	0.36523	0.30907	0.29002	0.28169	0.23175	0.24883	0.25453	0.2598
1495.7	0.38579	0.39959	0.22962	0.33016	0.43751	0.33472	0.39076	0.21333	0.25396	0.41057	0.36279	0.38866	0.25799	0.40838	0.2822	0.34523	0.55494	0.34578	0.3669	0.4499	0.47538	0.25965	0.33868	0.33915	0.30823	0.3799	0.076124	0.17967	0.37741	0.31292	0.29735	0.28439	0.24615	0.26103	0.26423	0.26257
1496.5	0.38837	0.40259	0.23202	0.3372	0.44044	0.33265	0.39383	0.20571	0.2565	0.41354	0.36732	0.39102	0.25827	0.39625	0.28478	0.34736	0.55278	0.33133	0.3678	0.43709	0.46644	0.25406	0.3405	0.33903	0.30724	0.37989	0.075338	0.17787	0.38239	0.3118	0.30172	0.27833	0.25445	0.26537	0.27395	0.26277
1497.4	0.37917	0.39772	0.21843	0.32642	0.43144	0.32309	0.38812	0.19176	0.24053	0.39972	0.36483	0.37825	0.2471	0.38977	0.28755	0.33714	0.55053	0.32239	0.35535	0.40655	0.44864	0.22857	0.34775	0.33522	0.29567	0.36867	0.071654	0.17252	0.381	0.29932	0.28977	0.27106	0.24955	0.26004	0.26969	0.25314
1498.2	0.38698	0.41224	0.23235	0.32679	0.4308	0.32835	0.3935	0.19609	0.24827	0.40564	0.3727	0.38266	0.26111	0.35766	0.28104	0.32909	0.54855	0.33335	0.36185	0.39235	0.44962	0.22539	0.35235	0.34045	0.31022	0.3723	0.078735	0.17779	0.39095	0.30983	0.29586	0.28012	0.26872	0.26467	0.28042	0.25455
1499.1	0.39644	0.40819	0.22926	0.33154	0.43461	0.32627	0.39158	0.19484	0.25365	0.40344	0.37622	0.3818	0.27275	0.35012	0.28681	0.31479	0.5584	0.33377	0.35468	0.38028	0.44486	0.22326	0.35201	0.34679	0.31256	0.36945	0.077179	0.18087	0.39779	0.30657	0.30334	0.28634	0.26962	0.26547	0.27986	0.25062
1500	0.39383	0.40766	0.22267	0.32785	0.43071	0.32954	0.39083	0.19114	0.25085	0.4042	0.3796	0.38197	0.27979	0.34992	0.3001	0.31819	0.56344	0.32935	0.35772	0.39052	0.44161	0.21629	0.35811	0.35977	0.32073	0.3749	0.079909	0.18536	0.40457	0.3139	0.3046	0.29593	0.28049	0.26642	0.286	0.25902
1500.8	0.39421	0.40286	0.20589	0.31404	0.41246	0.31606	0.38323	0.17976	0.23937	0.38895	0.36858	0.37338	0.28759	0.36905	0.2865	0.31419	0.55977	0.31717	0.3369	0.37505	0.42693	0.20882	0.3449	0.36163	0.31633	0.37734	0.073887	0.18403	0.40198	0.31191	0.29019	0.29725	0.28626	0.26783	0.27512	0.2614
1501.7	0.40684	0.41226	0.21635	0.31776	0.41753	0.32493	0.3931	0.18575	0.26164	0.40683	0.37275	0.38515	0.2895	0.37397	0.30115	0.33466	0.55967	0.31736	0.34141	0.3864	0.42627	0.22477	0.34877	0.38245	0.32764	0.38718	0.081361	0.19811	0.41075	0.32052	0.29828	0.3088	0.30676	0.28877	0.28358	0.27353
1502.5	0.41062	0.40636	0.21323	0.31232	0.41855	0.31908	0.39471	0.18128	0.26519	0.40948	0.37255	0.38475	0.2955	0.39858	0.31158	0.34722	0.56891	0.29688	0.33861	0.38794	0.41203	0.21528	0.35222	0.39049	0.32979	0.39124	0.084219	0.2011	0.4145	0.31717	0.29466	0.31278	0.31578	0.29692	0.27432	0.27557
1503.4	0.41127	0.42895	0.21637	0.31525	0.42008	0.323	0.40192	0.18409	0.26989	0.41399	0.38114	0.39813	0.27896	0.41143	0.32155	0.35784	0.56674	0.29376	0.34323	0.37799	0.40433	0.21858	0.36422	0.4098	0.33906	0.40362	0.095112	0.21542	0.4198	0.31717	0.29643	0.32004	0.33967	0.312	0.28359	0.29577
1504.2	0.40968	0.43178	0.22134	0.313	0.41154	0.32177	0.40083	0.18493	0.27506	0.40677	0.37932	0.39904	0.28779	0.42092	0.3428	0.35939	0.56494	0.29882	0.32686	0.35188	0.39557	0.21555	0.35705	0.41832	0.33349	0.4059	0.10361	0.21391	0.4266	0.31621	0.28929	0.31518	0.35307	0.32281	0.26753	0.30284
1505.1	0.40999	0.4504	0.23557	0.31237	0.40799	0.33382	0.4091	0.19084	0.28495	0.41307	0.38461	0.40788	0.28776	0.41791	0.38318	0.36989	0.56413	0.30996	0.32572	0.35179	0.39367	0.21794	0.36584	0.42927	0.34443	0.41802	0.11925	0.22137	0.43692	0.3184	0.30199	0.31812	0.3712	0.34291	0.26749	0.31328
1505.9	0.3962	0.43962	0.22136	0.30514	0.38394	0.31669	0.39728	0.17562	0.26462	0.38462	0.36841	0.38842	0.28407	0.43572	0.381	0.35284	0.55649	0.30591	0.30246	0.33343	0.37467	0.20197	0.35059	0.40769	0.32648	0.41138	0.11869	0.2172	0.439	0.30273	0.29146	0.31214	0.36649	0.32577	0.24025	0.30532
1506.7	0.39681	0.45297	0.22211	0.30713	0.37702	0.32078	0.39948	0.18581	0.27054	0.37746	0.36812	0.3983	0.2865	0.44344	0.38684	0.36158	0.55172	0.32177	0.29419	0.33511	0.37051	0.20441	0.35602	0.42094	0.33022	0.41356	0.12869	0.22785	0.45017	0.30265	0.29654	0.31562	0.37868	0.32225	0.23763	0.3245
1507.6	0.3872	0.44274	0.21256	0.29354	0.36149	0.31436	0.39496	0.1772	0.27068	0.36319	0.35634	0.3948	0.30062	0.42571	0.38014	0.36639	0.53599	0.31338	0.28356	0.3339	0.36192	0.18598	0.35307	0.41736	0.32521	0.40135	0.12796	0.22525	0.45412	0.2926	0.29557	0.31256	0.37581	0.30664	0.21857	0.32147
1508.4	0.39632	0.46443	0.23046	0.29713	0.37426	0.31829	0.40173	0.18331	0.27849	0.3765	0.35526	0.40209	0.29571	0.4408	0.38456	0.38758	0.54084	0.30956	0.29188	0.34505	0.35236	0.1895	0.35931	0.42399	0.33205	0.40873	0.13928	0.24181	0.46578	0.3033	0.3086	0.31956	0.3904	0.30584	0.21814	0.32696
1509.3	0.39379	0.45859	0.22588	0.28994	0.37395	0.31666	0.4014	0.17849	0.28124	0.37036	0.34874	0.40128	0.30599	0.44056	0.3789	0.38518	0.53592	0.30949	0.29028	0.33633	0.33155	0.18404	0.3585	0.42214	0.32998	0.4048	0.14204	0.24714	0.4731	0.30511	0.31143	0.32814	0.38802	0.28706	0.20241	0.32051
1510.1	0.38808	0.47247	0.23531	0.28992	0.3838	0.32122	0.40554	0.1832	0.29815	0.3758	0.35556	0.41166	0.31537	0.42854	0.40736	0.38709	0.53291	0.29133	0.29546	0.3328	0.32763	0.19062	0.36617	0.43594	0.33715	0.41068	0.14917	0.25716	0.48023	0.31504	0.31624	0.33434	0.40593	0.28985	0.20241	0.32701
1511	0.37455	0.47622	0.22711	0.2876	0.38046	0.32067	0.40125	0.17339	0.30033	0.37084	0.35044	0.40191	0.30832	0.4233	0.41741	0.37235	0.52249	0.28774	0.28904	0.33355	0.32381	0.19214	0.363	0.42572	0.33029	0.41146	0.14423	0.25559	0.4734	0.31689	0.31043	0.33879	0.40657	0.27664	0.1875	0.31785
1511.8	0.37916	0.48974	0.23977	0.29985	0.39268	0.32782	0.40789	0.18023	0.31047	0.37881	0.35715	0.40583	0.30777	0.42445	0.43564	0.37911	0.53395	0.29057	0.2875	0.331	0.32355	0.20932	0.37472	0.42058	0.33266	0.4242	0.15592	0.26557	0.48157	0.31918	0.31452	0.35334	0.40692	0.28122	0.18115	0.32278
1512.7	0.36744	0.48676	0.22954	0.2903	0.38477	0.32555	0.40446	0.17869	0.31454	0.37079	0.35336	0.40336	0.32112	0.40691	0.43776	0.35964	0.5171	0.28008	0.28622	0.32664	0.3169	0.20794	0.37835	0.4216	0.33262	0.41728	0.14996	0.25775	0.48039	0.3121	0.3049	0.36197	0.39396	0.27124	0.17484	0.32139
1513.5	0.36939	0.49965	0.22819	0.29099	0.38474	0.32873	0.40229	0.18496	0.31743	0.36745	0.34536	0.40496	0.34152	0.40718	0.4474	0.35704	0.5142	0.27428	0.28989	0.33806	0.32277	0.21041	0.37634	0.42191	0.33473	0.41886	0.15062	0.26082	0.48492	0.30542	0.29933	0.35652	0.38997	0.26761	0.17277	0.32579
1514.4	0.37134	0.50772	0.23105	0.28948	0.38041	0.3263	0.40345	0.17875	0.31528	0.36998	0.33827	0.40712	0.35623	0.41612	0.44206	0.3568	0.51382	0.26689	0.29216	0.33865	0.31887	0.20989	0.38008	0.42813	0.33901	0.42544	0.15074	0.259	0.4958	0.29898	0.29779	0.34998	0.37268	0.25147	0.16333	0.32881
1515.2	0.38802	0.51536	0.23658	0.29657	0.38918	0.3332	0.42161	0.19297	0.33118	0.37542	0.3446	0.41853	0.36429	0.40802	0.45192	0.36236	0.52079	0.26372	0.30025	0.33713	0.3247	0.21514	0.38628	0.43579	0.34575	0.43795	0.15694	0.27011	0.5137	0.30452	0.30863	0.34727	0.36999	0.26051	0.16962	0.33422
1516.1	0.39044	0.51393	0.22839	0.29013	0.38647	0.34073	0.4203	0.19417	0.33191	0.36724	0.33276	0.41986	0.36739	0.41084	0.44452	0.35821	0.50807	0.26571	0.30042	0.33592	0.32061	0.22073	0.37609	0.44464	0.34626	0.43413	0.14858	0.26517	0.51912	0.31139	0.30488	0.33756	0.36895	0.25126	0.17087	0.33073
1516.9	0.39676	0.5189	0.2359	0.29954	0.37777	0.34418	0.42505	0.19854	0.33359	0.36785	0.33588	0.42466	0.37126	0.43916	0.46146	0.3744	0.50624	0.26785	0.29861	0.34122	0.32821	0.23415	0.37027	0.43782	0.34519	0.44439	0.15239	0.2755	0.52884	0.3151	0.30941	0.33639	0.36656	0.25135	0.17257	0.32922
1517.8	0.39525	0.52724	0.24303	0.30532	0.38747	0.3472	0.43079	0.19912	0.3373	0.36627	0.34008	0.42463	0.35925	0.45196	0.47468	0.36982	0.50351	0.26643	0.30312	0.33423	0.33148	0.24354	0.37386	0.44353	0.33733	0.44467	0.15475	0.28011	0.53279	0.32249	0.31915	0.33844	0.36452	0.25148	0.17262	0.32788
1518.6	0.40762	0.53458	0.24149	0.30854	0.39968	0.35719	0.43454	0.22074	0.3489	0.36593	0.34178	0.43042	0.37039	0.44588	0.48107	0.37651	0.50163	0.28156	0.31155	0.34729	0.3365	0.24706	0.37718	0.4425	0.33744	0.44948	0.16121	0.28738	0.5359	0.33533	0.32256	0.34917	0.36325	0.25865	0.17183	0.32795
1519.5	0.40897	0.5472	0.24933	0.30675	0.39708	0.35747	0.43128	0.21617	0.3549	0.36642	0.34011	0.44084	0.38174	0.4698	0.49027	0.38075	0.50002	0.27953	0.31873	0.3426	0.33446	0.25097	0.37199	0.45267	0.33788	0.45255	0.16744	0.28832	0.54021	0.33794	0.32622	0.35432	0.35874	0.25468	0.15925	0.32866
1520.3	0.40502	0.55048	0.24724	0.30402	0.39801	0.35116	0.42894	0.21455	0.35929	0.36591	0.33775	0.44412	0.41143	0.47933	0.50455	0.38419	0.50789	0.27312	0.32187	0.35015	0.33639	0.251	0.37613	0.45163	0.33483	0.46028	0.16937	0.29265	0.54393	0.34277	0.32588	0.35263	0.34944	0.26092	0.14537	0.32939
1521.1	0.40353	0.5584	0.2424	0.30174	0.41086	0.35774	0.43363	0.21945	0.36828	0.36227	0.33865	0.45264	0.41433	0.48046	0.50157	0.3766	0.52228	0.27303	0.32759	0.35692	0.32913	0.25423	0.39297	0.45709	0.33945	0.4583	0.16723	0.29218	0.55346	0.34575	0.3249	0.3496	0.34029	0.26067	0.14361	0.32973
1522	0.41158	0.5632	0.24545	0.30925	0.41113	0.36667	0.44112	0.22989	0.38301	0.37003	0.34703	0.46698	0.43003	0.47188	0.50433	0.38506	0.53422	0.27135	0.33644	0.3681	0.32741	0.2642	0.40455	0.46448	0.35062	0.46877	0.16724	0.29501	0.56699	0.35476	0.32044	0.34987	0.33093	0.26753	0.1471	0.33488
1522.8	0.40198	0.55846	0.23983	0.30438	0.40304	0.35909	0.44199	0.22778	0.38547	0.36751	0.34109	0.46712	0.41818	0.47737	0.50498	0.36926	0.52895	0.26796	0.3348	0.36856	0.33236	0.27337	0.40323	0.46951	0.34702	0.45937	0.16034	0.29564	0.56953	0.35348	0.32182	0.34383	0.31762	0.26628	0.15413	0.33179
1523.7	0.4017	0.54998	0.23848	0.30512	0.4109	0.36393	0.44266	0.23199	0.38768	0.37036	0.3393	0.46831	0.42579	0.47428	0.49997	0.37333	0.5295	0.27079	0.33287	0.38669	0.33134	0.28332	0.41413	0.47426	0.34758	0.45038	0.155	0.30194	0.57658	0.35411	0.32271	0.33634	0.30449	0.27153	0.16587	0.32889
1524.5	0.40532	0.55823	0.2496	0.31442	0.41843	0.37019	0.4535	0.24951	0.39741	0.38115	0.34601	0.48487	0.41826	0.47197	0.4966	0.36718	0.53503	0.28643	0.34131	0.40112	0.33601	0.29631	0.42752	0.49268	0.35172	0.4487	0.15976	0.31015	0.58414	0.3554	0.33176	0.34122	0.30249	0.27301	0.17441	0.33677
1525.4	0.42277	0.56263	0.25503	0.32678	0.42999	0.37676	0.46558	0.26114	0.40781	0.39306	0.34717	0.50024	0.42981	0.4444	0.51302	0.3624	0.54202	0.29293	0.35074	0.4152	0.3487	0.30343	0.43409	0.50933	0.36248	0.45108	0.16566	0.32144	0.59175	0.36274	0.33984	0.34632	0.30678	0.28187	0.17987	0.34536
1526.2	0.4253	0.55173	0.24556	0.32457	0.43106	0.36839	0.46935	0.2655	0.40748	0.39557	0.34512	0.50112	0.41253	0.43952	0.50759	0.34954	0.54561	0.29494	0.35032	0.42398	0.35481	0.30482	0.44012	0.50468	0.35647	0.43881	0.1598	0.32183	0.59287	0.35462	0.33734	0.34648	0.3051	0.27081	0.1759	0.34225
1527.1	0.43691	0.56081	0.25044	0.33202	0.44005	0.38057	0.48061	0.26804	0.41314	0.40266	0.35798	0.51447	0.41896	0.439	0.5027	0.35458	0.57806	0.30014	0.359	0.42884	0.36079	0.31214	0.45477	0.52166	0.3708	0.44065	0.16011	0.32513	0.60474	0.35895	0.33977	0.35391	0.31069	0.27532	0.17463	0.3465
1527.9	0.44727	0.56522	0.25646	0.33816	0.44235	0.38495	0.49187	0.2834	0.41838	0.41083	0.36673	0.5257	0.42061	0.45629	0.50141	0.34278	0.59482	0.31316	0.37304	0.43	0.37057	0.3214	0.46485	0.52289	0.38059	0.44573	0.15695	0.32526	0.61311	0.36711	0.33953	0.37036	0.30684	0.2783	0.17508	0.34916
1528.8	0.45809	0.57334	0.25847	0.34476	0.4372	0.38568	0.49675	0.2919	0.4283	0.4226	0.37234	0.52919	0.42395	0.47326	0.49559	0.33813	0.59981	0.31379	0.37214	0.43584	0.37544	0.33565	0.46551	0.52797	0.38503	0.44984	0.1536	0.32437	0.62228	0.37433	0.33642	0.38424	0.30415	0.27903	0.18017	0.34969
1529.6	0.45595	0.56923	0.25476	0.33648	0.42404	0.3827	0.49287	0.29357	0.42814	0.42348	0.36945	0.52269	0.41807	0.48837	0.48474	0.31682	0.59963	0.31411	0.37103	0.42883	0.36724	0.34437	0.4683	0.52812	0.37877	0.44262	0.14208	0.3195	0.62439	0.37051	0.33446	0.38844	0.2898	0.2704	0.17761	0.34121
1530.5	0.45913	0.5813	0.25601	0.33684	0.42338	0.3936	0.49385	0.29806	0.43485	0.42871	0.37436	0.53488	0.43739	0.48985	0.48829	0.31919	0.60411	0.32029	0.37545	0.43659	0.36418	0.35934	0.47324	0.54684	0.38667	0.44847	0.13845	0.32255	0.63184	0.38133	0.34461	0.39832	0.28669	0.2799	0.17843	0.3489
1531.3	0.46853	0.58109	0.2575	0.34116	0.42877	0.39806	0.49033	0.30661	0.44332	0.43409	0.37812	0.54724	0.44396	0.4934	0.49251	0.31398	0.60647	0.32395	0.36771	0.44317	0.36088	0.37676	0.48256	0.55725	0.3902	0.44845	0.13396	0.32281	0.63396	0.37739	0.34544	0.40646	0.28798	0.27861	0.18324	0.34309
1532.1	0.4697	0.57278	0.25193	0.34226	0.42791	0.39687	0.48444	0.30481	0.44809	0.43416	0.38177	0.55172	0.45057	0.46553	0.49155	0.31195	0.61148	0.31732	0.35969	0.45059	0.3577	0.38661	0.49134	0.56961	0.38867	0.44709	0.12784	0.31934	0.63814	0.37124	0.33965	0.40439	0.29006	0.27625	0.18502	0.33649
1533	0.47471	0.57895	0.25784	0.34794	0.44662	0.41043	0.49104	0.30882	0.45243	0.44223	0.38716	0.56578	0.46127	0.46671	0.51231	0.31706	0.62785	0.32513	0.36665	0.46718	0.35864	0.39545	0.50162	0.58333	0.39598	0.45579	0.12444	0.32465	0.64768	0.38444	0.35231	0.41546	0.29278	0.28845	0.18958	0.3376
1533.8	0.47772	0.57341	0.24891	0.35074	0.44805	0.40966	0.49098	0.31977	0.45407	0.44082	0.38876	0.56738	0.46239	0.45613	0.51923	0.32798	0.63279	0.32578	0.36099	0.4753	0.36586	0.39878	0.50241	0.59213	0.3974	0.45654	0.11855	0.31174	0.64751	0.38407	0.3512	0.41294	0.2933	0.28205	0.18846	0.3331
1534.7	0.4813	0.571	0.25548	0.36273	0.45824	0.41586	0.49522	0.3292	0.46447	0.44741	0.39186	0.57388	0.4663	0.46637	0.52031	0.33811	0.63683	0.32798	0.35503	0.48572	0.37665	0.40613	0.50427	0.59775	0.40618	0.45973	0.11477	0.31066	0.6483	0.38825	0.35375	0.41726	0.29281	0.28365	0.19216	0.32441
1535.5	0.4812	0.57428	0.25108	0.3694	0.45516	0.42187	0.50346	0.33279	0.47201	0.45135	0.39469	0.57695	0.45249	0.46803	0.50755	0.35159	0.639	0.3343	0.3593	0.49086	0.3821	0.40767	0.49819	0.59334	0.40388	0.47191	0.11024	0.31214	0.65629	0.40013	0.36156	0.41415	0.29162	0.28086	0.19513	0.32847
1536.4	0.48902	0.59294	0.25194	0.37851	0.46147	0.42803	0.51281	0.3531	0.48967	0.46068	0.40518	0.57983	0.45018	0.49033	0.50478	0.3737	0.63071	0.34647	0.35564	0.50863	0.38561	0.41773	0.49609	0.59459	0.41426	0.47998	0.10611	0.31519	0.65843	0.40882	0.37981	0.42539	0.29787	0.28825	0.20148	0.33365
1537.2	0.49652	0.58725	0.24778	0.38522	0.45572	0.43244	0.50951	0.36121	0.49992	0.45765	0.4105	0.57875	0.45771	0.47743	0.4978	0.37519	0.62339	0.35009	0.35431	0.51158	0.39103	0.41816	0.49443	0.58951	0.42415	0.47787	0.10202	0.30937	0.66028	0.40341	0.38007	0.4212	0.29953	0.27697	0.20278	0.32694
1538	0.50837	0.60983	0.2671	0.40403	0.47895	0.44836	0.5254	0.37212	0.53042	0.47532	0.42819	0.59919	0.46934	0.51349	0.50718	0.39871	0.63702	0.36341	0.36624	0.54069	0.40571	0.43774	0.4995	0.60434	0.44291	0.49515	0.11013	0.33065	0.6695	0.42022	0.39803	0.4404	0.32064	0.30122	0.21224	0.33341
1538.9	0.50911	0.61341	0.26952	0.4046	0.47913	0.44574	0.53148	0.37664	0.5379	0.47376	0.43001	0.59881	0.47304	0.52652	0.51723	0.40556	0.6352	0.38083	0.36895	0.54172	0.4013	0.43719	0.49239	0.60217	0.44679	0.49433	0.11167	0.33601	0.673	0.42206	0.39556	0.44534	0.32311	0.30176	0.21619	0.3315
1539.7	0.5124	0.6163	0.28113	0.40793	0.4862	0.45226	0.53777	0.38889	0.55111	0.48611	0.43568	0.60714	0.49676	0.54934	0.53761	0.4057	0.62481	0.39169	0.36972	0.56335	0.40467	0.4369	0.4992	0.61189	0.44853	0.48865	0.11041	0.34211	0.6747	0.42153	0.40122	0.45481	0.33131	0.31031	0.21472	0.32881
1540.6	0.51842	0.62729	0.29398	0.41461	0.50321	0.47192	0.55179	0.3941	0.56652	0.49717	0.44352	0.62269	0.5094	0.55325	0.5536	0.42635	0.63251	0.39909	0.38309	0.56311	0.42073	0.44756	0.51048	0.62131	0.45609	0.50044	0.11851	0.35031	0.68375	0.42939	0.40808	0.46732	0.34591	0.32	0.22001	0.32845
1541.4	0.5098	0.63178	0.29671	0.41691	0.50658	0.47975	0.56334	0.40482	0.58145	0.50097	0.45309	0.63195	0.48398	0.5722	0.55756	0.45284	0.62585	0.41154	0.37898	0.5681	0.4248	0.44696	0.51297	0.62558	0.45799	0.50111	0.11793	0.35694	0.68703	0.43751	0.41357	0.47572	0.35042	0.32721	0.22453	0.32468
1542.3	0.51358	0.64063	0.2989	0.42766	0.50819	0.48571	0.57966	0.40709	0.59261	0.50334	0.46303	0.63753	0.48466	0.57973	0.55192	0.4805	0.62322	0.41996	0.39353	0.57283	0.42304	0.44705	0.51365	0.61285	0.4651	0.50583	0.11585	0.36373	0.69246	0.43856	0.42132	0.47886	0.35069	0.33164	0.23291	0.32134
1543.1	0.51771	0.64977	0.30653	0.43863	0.51502	0.50549	0.58607	0.42028	0.60708	0.51673	0.48328	0.64708	0.48298	0.58957	0.56476	0.50228	0.62242	0.42229	0.40143	0.59274	0.43572	0.45124	0.52487	0.61755	0.46436	0.51661	0.11812	0.36744	0.69928	0.4447	0.43876	0.48164	0.36059	0.338	0.2406	0.31834
1543.9	0.52429	0.66011	0.31008	0.44804	0.52611	0.51065	0.59819	0.4316	0.62239	0.52072	0.49472	0.65275	0.48854	0.59605	0.59655	0.53317	0.63534	0.42673	0.41198	0.61	0.44932	0.45442	0.51792	0.61666	0.4828	0.531	0.11922	0.37025	0.7012	0.45295	0.44902	0.49075	0.36564	0.34016	0.24347	0.31723
1544.8	0.53191	0.66221	0.30964	0.45384	0.52655	0.51086	0.59966	0.43845	0.62987	0.52104	0.50122	0.65547	0.4884	0.62262	0.61288	0.55603	0.63319	0.43019	0.41717	0.63103	0.45358	0.43993	0.51037	0.61277	0.48947	0.53239	0.12002	0.37279	0.6994	0.45131	0.45113	0.49024	0.36808	0.33996	0.24614	0.31322
1545.6	0.54899	0.67669	0.32098	0.456	0.53577	0.51722	0.60619	0.44474	0.6412	0.52945	0.50886	0.65783	0.52232	0.64341	0.64327	0.56585	0.63437	0.42939	0.43344	0.65857	0.46401	0.43224	0.50875	0.61298	0.5043	0.54276	0.12437	0.37876	0.70246	0.4505	0.46389	0.49756	0.37691	0.34891	0.25173	0.3116
1546.5	0.53865	0.66772	0.3154	0.44595	0.53374	0.51963	0.59664	0.44757	0.642	0.52773	0.50475	0.64715	0.52168	0.64268	0.65688	0.56167	0.61729	0.42711	0.42571	0.66467	0.46773	0.41647	0.50054	0.60562	0.50622	0.53612	0.12029	0.37237	0.70141	0.44789	0.45545	0.49739	0.37392	0.33686	0.24227	0.30579
1547.3	0.55192	0.68003	0.32832	0.45979	0.54408	0.5358	0.61785	0.45648	0.65725	0.53729	0.51595	0.66269	0.53976	0.6506	0.67037	0.57621	0.62373	0.44163	0.43386	0.68645	0.48027	0.41497	0.4937	0.61006	0.53825	0.54625	0.12372	0.3827	0.71483	0.46286	0.46067	0.52071	0.39277	0.3533	0.25398	0.31521
1548.1	0.56083	0.68672	0.32927	0.4679	0.55061	0.54947	0.63032	0.46534	0.65868	0.53962	0.52388	0.66557	0.55195	0.66774	0.67035	0.61095	0.61664	0.44433	0.44522	0.70176	0.48675	0.41573	0.49436	0.59867	0.55267	0.552	0.12871	0.38625	0.72263	0.46402	0.46812	0.53164	0.39635	0.36885	0.2651	0.31612
1549	0.55396	0.68386	0.33302	0.46591	0.54962	0.55903	0.63519	0.45886	0.65138	0.54027	0.52337	0.66337	0.56491	0.68978	0.68896	0.61615	0.61194	0.45255	0.45487	0.702	0.48239	0.41481	0.48166	0.59262	0.56616	0.55204	0.13	0.38532	0.72462	0.47267	0.47001	0.53167	0.38445	0.37426	0.26652	0.31638
1549.8	0.5568	0.68691	0.33639	0.47269	0.56146	0.56965	0.65883	0.46495	0.65377	0.5494	0.52992	0.67702	0.54701	0.70324	0.70548	0.64536	0.61437	0.46058	0.47085	0.71526	0.4881	0.42213	0.47984	0.57721	0.57683	0.56087	0.1322	0.38899	0.72848	0.4762	0.46962	0.53961	0.38854	0.38426	0.27816	0.3173
1550.7	0.56996	0.69132	0.34537	0.4823	0.57606	0.58468	0.67196	0.4703	0.65339	0.55574	0.54915	0.69346	0.56079	0.72405	0.70966	0.68438	0.62476	0.47402	0.4805	0.73283	0.49401	0.41532	0.48187	0.57111	0.59041	0.57411	0.13629	0.39548	0.73663	0.48134	0.48563	0.54678	0.3846	0.40363	0.29138	0.32404
1551.5	0.57606	0.69265	0.34916	0.48035	0.59544	0.58655	0.68004	0.47098	0.65942	0.56188	0.55776	0.6948	0.57515	0.73551	0.73784	0.71946	0.62785	0.48622	0.49535	0.73596	0.50043	0.40579	0.48364	0.55762	0.60415	0.57921	0.14482	0.39273	0.7391	0.47807	0.49298	0.55138	0.38253	0.40838	0.29689	0.32462
1552.4	0.5773	0.69669	0.36573	0.48234	0.60989	0.60112	0.68551	0.47135	0.66647	0.57208	0.56996	0.70082	0.58733	0.7622	0.754	0.72437	0.63844	0.50348	0.50094	0.74444	0.50335	0.40237	0.4746	0.5594	0.62091	0.58246	0.14635	0.39806	0.74756	0.48257	0.49134	0.55549	0.39165	0.41375	0.30705	0.33293
1553.2	0.59408	0.70646	0.37981	0.48947	0.63078	0.61796	0.70094	0.48811	0.68202	0.58511	0.58463	0.71695	0.57363	0.77298	0.7723	0.75789	0.64774	0.52287	0.51006	0.77045	0.50973	0.3952	0.47756	0.55593	0.63849	0.59287	0.14893	0.40631	0.75991	0.48602	0.49768	0.57173	0.40758	0.4227	0.31962	0.34126
1554.1	0.59526	0.70441	0.37896	0.48624	0.6356	0.61718	0.69955	0.48343	0.68758	0.58368	0.58449	0.71676	0.57921	0.77162	0.78753	0.77758	0.64587	0.53614	0.50673	0.76679	0.50659	0.38187	0.4663	0.5588	0.64765	0.58265	0.15074	0.40358	0.76462	0.48628	0.49895	0.57177	0.40255	0.42144	0.31853	0.34793
1554.9	0.59497	0.70112	0.37479	0.47566	0.6404	0.61435	0.70523	0.48166	0.69236	0.58598	0.58155	0.71638	0.58704	0.77497	0.80509	0.78442	0.64392	0.53168	0.50685	0.7649	0.50974	0.37544	0.45473	0.54767	0.65461	0.58008	0.14417	0.39602	0.76581	0.48132	0.49293	0.57792	0.41079	0.42017	0.32768	0.34288
1555.7	0.60161	0.69702	0.37821	0.48049	0.64542	0.62312	0.70821	0.48474	0.69763	0.59312	0.588	0.72466	0.57567	0.79372	0.80587	0.79495	0.64306	0.53075	0.50606	0.77842	0.51077	0.37893	0.4475	0.54312	0.65869	0.58158	0.13936	0.39734	0.76828	0.48036	0.48683	0.58028	0.41883	0.42629	0.33875	0.34282
1556.6	0.60609	0.6889	0.37679	0.48088	0.64703	0.62627	0.71658	0.48458	0.70627	0.59579	0.59797	0.73892	0.55526	0.77691	0.81942	0.79892	0.62584	0.5329	0.50507	0.76612	0.51035	0.37123	0.44382	0.53193	0.6545	0.57808	0.14206	0.39252	0.76752	0.48637	0.48612	0.58691	0.42135	0.42357	0.34502	0.3413
1557.4	0.60516	0.67845	0.36983	0.4804	0.655	0.63135	0.72646	0.48042	0.71179	0.59766	0.60342	0.73742	0.55968	0.77155	0.8286	0.78856	0.62128	0.53417	0.50571	0.76381	0.51628	0.3649	0.43679	0.51666	0.65213	0.57385	0.14344	0.38729	0.76619	0.48736	0.4842	0.5938	0.42027	0.42159	0.34795	0.3389
1558.3	0.61582	0.67631	0.36664	0.48383	0.66607	0.64655	0.73605	0.48832	0.71085	0.60464	0.61695	0.74174	0.56007	0.78968	0.82185	0.77596	0.62517	0.53527	0.50951	0.76116	0.51601	0.35899	0.43404	0.50196	0.65202	0.57404	0.14254	0.39248	0.7723	0.49764	0.48774	0.6035	0.42661	0.419	0.35761	0.34196
1559.1	0.62968	0.66935	0.37688	0.49223	0.67578	0.65498	0.74902	0.49646	0.71919	0.61522	0.63041	0.75503	0.54421	0.78102	0.83649	0.78189	0.62318	0.54268	0.51191	0.76887	0.50982	0.3624	0.42638	0.50755	0.65273	0.57225	0.14862	0.40433	0.77765	0.50735	0.49362	0.61333	0.42203	0.42147	0.35987	0.35124
1559.9	0.64369	0.67085	0.37989	0.49252	0.68565	0.66048	0.763	0.50147	0.72351	0.62049	0.63706	0.76263	0.53616	0.78252	0.84839	0.77565	0.6204	0.53224	0.51657	0.76455	0.50366	0.35758	0.42129	0.49815	0.65935	0.57125	0.15027	0.40955	0.78116	0.50894	0.50548	0.62461	0.41912	0.41357	0.35853	0.35762
1560.8	0.65636	0.66432	0.37933	0.50093	0.6892	0.65952	0.77479	0.50361	0.72514	0.61886	0.63846	0.75957	0.5483	0.78967	0.8321	0.77772	0.62663	0.53336	0.5103	0.76704	0.50436	0.34807	0.41885	0.48658	0.66387	0.5709	0.1497	0.41678	0.78692	0.50836	0.51185	0.62387	0.42082	0.40845	0.35718	0.36048
1561.6	0.67085	0.6636	0.39142	0.51837	0.69163	0.66833	0.7921	0.51607	0.73744	0.6287	0.65092	0.77644	0.55381	0.77437	0.832	0.79206	0.62499	0.53082	0.5059	0.75829	0.49981	0.35469	0.40946	0.48242	0.67465	0.57304	0.15098	0.42558	0.79919	0.51529	0.52284	0.63379	0.4335	0.40724	0.36958	0.37427
1562.4	0.68111	0.65875	0.39646	0.52832	0.69354	0.67153	0.8038	0.5215	0.74485	0.63216	0.6633	0.78572	0.57916	0.75068	0.83553	0.80431	0.6208	0.51728	0.497	0.7582	0.49867	0.36009	0.40166	0.48684	0.68725	0.57091	0.14939	0.42373	0.79651	0.50888	0.52221	0.64457	0.4395	0.40645	0.36606	0.37943
1563.3	0.68885	0.66164	0.39838	0.53581	0.70277	0.68654	0.81468	0.52444	0.75269	0.6343	0.66818	0.79248	0.57882	0.75231	0.82425	0.79695	0.62963	0.51716	0.49277	0.75272	0.50439	0.36006	0.39566	0.47957	0.69739	0.57773	0.15089	0.41948	0.80068	0.50766	0.52203	0.65108	0.45426	0.40126	0.36327	0.38898
1564.1	0.69119	0.65401	0.39188	0.53336	0.69822	0.68562	0.82084	0.52647	0.75016	0.62526	0.66756	0.79236	0.57963	0.73693	0.8055	0.7817	0.61371	0.5064	0.47202	0.74462	0.49935	0.34981	0.38476	0.4779	0.68754	0.57187	0.14924	0.41348	0.79916	0.50568	0.51291	0.64963	0.44453	0.38947	0.35481	0.38949
1565	0.68986	0.64909	0.3906	0.52447	0.70806	0.69173	0.81557	0.52709	0.75139	0.62741	0.6634	0.79585	0.56568	0.7199	0.81829	0.78899	0.60408	0.48662	0.45482	0.73604	0.48536	0.34787	0.37475	0.47142	0.68013	0.56828	0.14811	0.41107	0.79765	0.49332	0.50282	0.65728	0.43029	0.37787	0.34659	0.38881
1565.8	0.69465	0.64174	0.38796	0.52055	0.71667	0.69072	0.81758	0.5208	0.75404	0.62625	0.66389	0.79874	0.56287	0.71189	0.805	0.77666	0.59391	0.47946	0.4403	0.73426	0.48211	0.33356	0.37176	0.47301	0.66929	0.56126	0.14763	0.40815	0.79724	0.49056	0.50008	0.65349	0.42895	0.36601	0.33377	0.3838
1566.6	0.6912	0.62563	0.38359	0.51065	0.71718	0.69266	0.81723	0.51587	0.7587	0.62244	0.65789	0.79949	0.539	0.70879	0.8009	0.76687	0.58956	0.46723	0.42303	0.73438	0.47888	0.32254	0.3676	0.45382	0.65743	0.56082	0.14161	0.39993	0.79929	0.48585	0.49678	0.64986	0.41913	0.3516	0.32791	0.38326
1567.5	0.69341	0.62505	0.38787	0.52362	0.71819	0.7034	0.82479	0.51881	0.76845	0.63145	0.66436	0.80756	0.5357	0.70142	0.80254	0.7606	0.56719	0.46865	0.4047	0.72075	0.47173	0.32012	0.37216	0.44843	0.6533	0.5562	0.14236	0.39959	0.80122	0.48854	0.50013	0.6514	0.41937	0.34633	0.33455	0.38324
1568.3	0.69352	0.61724	0.3872	0.52497	0.7251	0.71236	0.82732	0.52364	0.77577	0.6385	0.67093	0.81324	0.51838	0.70008	0.79819	0.761	0.57061	0.47535	0.39715	0.70968	0.47301	0.31486	0.37317	0.44292	0.64351	0.55057	0.13969	0.39929	0.80564	0.4881	0.49828	0.65517	0.42294	0.34441	0.33401	0.38636
1569.2	0.71324	0.62106	0.3963	0.54173	0.74139	0.72942	0.84683	0.52863	0.79367	0.65181	0.68813	0.83131	0.52311	0.70514	0.79551	0.7517	0.57324	0.46933	0.40422	0.70966	0.47941	0.32366	0.3757	0.44806	0.64906	0.55632	0.14082	0.399	0.82011	0.50279	0.50967	0.66059	0.43836	0.35435	0.34283	0.39799
1570	0.70364	0.60659	0.38258	0.53522	0.72911	0.72328	0.83446	0.52439	0.78551	0.64008	0.68217	0.82741	0.50678	0.70481	0.78781	0.72957	0.56446	0.4408	0.38619	0.69881	0.47004	0.31583	0.37418	0.43524	0.63697	0.55556	0.13303	0.38676	0.81576	0.49181	0.49851	0.65135	0.41534	0.34846	0.33013	0.39847
1570.8	0.72443	0.6221	0.39834	0.55547	0.75214	0.74311	0.8521	0.54223	0.79965	0.66024	0.70368	0.84815	0.49475	0.71819	0.78537	0.74666	0.57131	0.4407	0.39184	0.7116	0.47436	0.32714	0.38299	0.441	0.63914	0.57295	0.14652	0.40531	0.83288	0.50556	0.5082	0.66334	0.42864	0.36623	0.33905	0.41262
1571.7	0.73216	0.61389	0.39792	0.54913	0.76186	0.7413	0.85054	0.5422	0.7964	0.65398	0.71202	0.85134	0.48682	0.71455	0.77449	0.7486	0.56993	0.43158	0.39476	0.70733	0.47534	0.3216	0.37818	0.43541	0.62805	0.57137	0.14669	0.40852	0.84158	0.50449	0.50734	0.66933	0.42618	0.36903	0.32991	0.413
1572.5	0.72981	0.59784	0.38691	0.54871	0.75653	0.73743	0.84866	0.5337	0.79697	0.64636	0.7049	0.84887	0.48652	0.6909	0.76039	0.73722	0.56187	0.40252	0.39239	0.69357	0.46318	0.31358	0.37213	0.42253	0.62736	0.56746	0.13863	0.40163	0.84488	0.49524	0.5032	0.66055	0.41822	0.36507	0.32202	0.4023
1573.3	0.73074	0.58953	0.38657	0.54769	0.75422	0.73662	0.84884	0.54345	0.80275	0.64622	0.71092	0.85377	0.46202	0.69127	0.75481	0.73284	0.56826	0.40025	0.39707	0.70543	0.45055	0.31055	0.37875	0.4193	0.6281	0.578	0.13844	0.40488	0.8487	0.49602	0.50748	0.67006	0.41173	0.3708	0.32556	0.40325
1574.2	0.73327	0.59042	0.3923	0.55924	0.76217	0.74106	0.86064	0.55126	0.80702	0.65321	0.71254	0.85707	0.45347	0.67275	0.73851	0.74123	0.57198	0.39862	0.40109	0.69865	0.45136	0.31517	0.37209	0.41192	0.62449	0.58015	0.14225	0.41491	0.85619	0.49658	0.51216	0.6768	0.41827	0.37392	0.32349	0.40096
1575	0.73507	0.58491	0.38515	0.5529	0.76273	0.73217	0.86045	0.54603	0.80944	0.64022	0.70531	0.85904	0.46824	0.652	0.70949	0.70439	0.56934	0.39133	0.39942	0.67982	0.44248	0.30792	0.37047	0.40507	0.62703	0.57824	0.13754	0.4086	0.85967	0.49142	0.51663	0.68194	0.41341	0.37113	0.31636	0.39241
1575.8	0.73618	0.57949	0.38015	0.5518	0.76015	0.72836	0.86042	0.54909	0.81397	0.63352	0.70169	0.86103	0.45976	0.64348	0.6918	0.67309	0.56417	0.38923	0.39845	0.67896	0.43101	0.30951	0.37553	0.40171	0.61786	0.57943	0.1333	0.40518	0.85586	0.49314	0.518	0.67513	0.40857	0.36886	0.31849	0.39141
1576.7	0.74712	0.57318	0.39088	0.55673	0.77012	0.73314	0.85987	0.55382	0.82035	0.62971	0.705	0.86818	0.44318	0.62713	0.67742	0.66498	0.56011	0.39032	0.39769	0.68001	0.43471	0.31809	0.38156	0.3965	0.61634	0.58237	0.13728	0.40987	0.85989	0.50114	0.52816	0.68424	0.40792	0.37486	0.32432	0.3983
1577.5	0.74646	0.56986	0.38691	0.56091	0.7643	0.72306	0.85929	0.54582	0.81712	0.61924	0.69329	0.86537	0.46216	0.59527	0.65019	0.65099	0.53248	0.39065	0.38727	0.66598	0.43778	0.31032	0.37713	0.38533	0.60942	0.57383	0.13921	0.40958	0.8586	0.49442	0.51993	0.67935	0.40172	0.37006	0.31795	0.39675
1578.4	0.75864	0.57818	0.39572	0.57173	0.7817	0.73342	0.86346	0.5517	0.82786	0.62146	0.70436	0.88414	0.47414	0.58367	0.65205	0.63937	0.5363	0.39372	0.39967	0.67481	0.43447	0.32282	0.3951	0.39059	0.61544	0.58406	0.14471	0.41783	0.87078	0.50466	0.53125	0.69037	0.40762	0.3877	0.34081	0.40906
1579.2	0.74481	0.56302	0.39357	0.57154	0.76294	0.7196	0.84188	0.54036	0.81239	0.61423	0.68886	0.86329	0.45805	0.57586	0.64824	0.6288	0.51867	0.38115	0.38793	0.65545	0.42773	0.31742	0.38759	0.37865	0.59343	0.57718	0.13649	0.41087	0.86284	0.49459	0.52412	0.67552	0.39139	0.38807	0.33586	0.39437
1580	0.74381	0.57062	0.4033	0.58739	0.77842	0.7288	0.85155	0.54921	0.81976	0.61787	0.68788	0.87386	0.45827	0.5634	0.65525	0.64441	0.52967	0.36596	0.38914	0.64727	0.43147	0.31598	0.3979	0.38743	0.60781	0.5859	0.14835	0.42663	0.88116	0.50079	0.53737	0.69139	0.39154	0.40076	0.35135	0.40207
1580.9	0.7457	0.58439	0.4063	0.59314	0.78321	0.73282	0.85094	0.54863	0.8178	0.62543	0.6851	0.87649	0.47148	0.57178	0.65283	0.64421	0.53352	0.37001	0.38849	0.6443	0.42158	0.31613	0.40566	0.38736	0.60696	0.59826	0.1557	0.43295	0.89031	0.50854	0.53984	0.69445	0.39534	0.41277	0.35871	0.40167
1581.7	0.73207	0.57849	0.40406	0.58754	0.78411	0.72577	0.83189	0.54299	0.80526	0.62252	0.67591	0.86619	0.45678	0.57698	0.6524	0.631	0.53821	0.35224	0.38644	0.62386	0.41449	0.30974	0.40808	0.37947	0.59991	0.59444	0.15337	0.42206	0.89104	0.50515	0.54453	0.68605	0.39051	0.4093	0.35341	0.38637
1582.5	0.73897	0.5828	0.40925	0.59464	0.79192	0.72617	0.82861	0.54689	0.81452	0.63323	0.67589	0.8636	0.44528	0.5815	0.6442	0.6473	0.54238	0.35524	0.38829	0.62286	0.40878	0.31012	0.40973	0.37127	0.6115	0.59775	0.15585	0.42917	0.89565	0.5116	0.54852	0.70261	0.39473	0.41705	0.35818	0.37429
1583.4	0.74243	0.59332	0.4162	0.59782	0.81227	0.73748	0.83681	0.55528	0.82485	0.63783	0.68294	0.87705	0.43419	0.57443	0.63963	0.64614	0.5512	0.37144	0.39808	0.63184	0.40022	0.31122	0.42567	0.37363	0.61743	0.60324	0.16339	0.43191	0.90786	0.52347	0.55672	0.71288	0.40606	0.42053	0.36515	0.38651
1584.2	0.73964	0.58893	0.40796	0.58894	0.80251	0.72598	0.82057	0.53935	0.81771	0.63421	0.67583	0.86548	0.44588	0.56982	0.6266	0.63231	0.54789	0.36198	0.39867	0.62547	0.39718	0.31411	0.43072	0.35545	0.60646	0.59582	0.15773	0.4191	0.90382	0.51883	0.55096	0.70118	0.40457	0.42256	0.35341	0.37541
1585	0.74278	0.61168	0.41378	0.6068	0.81865	0.72404	0.83144	0.55428	0.83355	0.64891	0.68638	0.87632	0.44023	0.58344	0.63225	0.64864	0.55574	0.3569	0.40937	0.63509	0.4025	0.32563	0.44317	0.36036	0.61353	0.60891	0.16773	0.42738	0.91402	0.52372	0.56853	0.71384	0.4169	0.43271	0.36572	0.38745
1585.9	0.76022	0.63214	0.41821	0.61829	0.83431	0.73757	0.84457	0.5689	0.84857	0.66175	0.69787	0.89053	0.44554	0.5806	0.6332	0.66272	0.57581	0.37083	0.41925	0.64197	0.40893	0.33941	0.46231	0.36318	0.62146	0.62209	0.17646	0.44641	0.92425	0.5439	0.58019	0.72934	0.43521	0.44661	0.38375	0.40012
1586.7	0.74943	0.63713	0.40636	0.60545	0.82737	0.72909	0.84361	0.56068	0.83742	0.65028	0.69395	0.88757	0.43979	0.59823	0.62523	0.64317	0.57267	0.36774	0.41192	0.62584	0.40601	0.33588	0.47847	0.36483	0.60896	0.62058	0.17526	0.43581	0.92345	0.53762	0.58739	0.71043	0.43599	0.44413	0.38014	0.40692
1587.6	0.75525	0.64339	0.40655	0.62161	0.83388	0.72749	0.85263	0.5656	0.85252	0.65988	0.69879	0.89714	0.46701	0.6069	0.624	0.65888	0.58917	0.36586	0.4255	0.62964	0.41933	0.35101	0.49059	0.37011	0.61619	0.63202	0.18369	0.44904	0.92879	0.54728	0.60177	0.71979	0.45388	0.46135	0.3925	0.41782
1588.4	0.76563	0.65949	0.41388	0.62712	0.83924	0.73169	0.86718	0.5852	0.86563	0.67257	0.70336	0.90802	0.46319	0.61168	0.63407	0.67664	0.60289	0.38241	0.43548	0.64225	0.42165	0.36862	0.50446	0.37927	0.62772	0.641	0.19374	0.45639	0.93369	0.55688	0.61702	0.73909	0.47282	0.47201	0.40587	0.42739
1589.2	0.7731	0.65912	0.42598	0.62739	0.8377	0.73524	0.8705	0.58284	0.87057	0.674	0.7017	0.9121	0.48105	0.60319	0.64844	0.69299	0.61536	0.40193	0.43852	0.64019	0.43117	0.37926	0.52544	0.37709	0.63201	0.64179	0.1966	0.46544	0.93177	0.57067	0.62704	0.7407	0.48516	0.48437	0.41011	0.42558
1590.1	0.7713	0.66294	0.43325	0.62778	0.83988	0.73867	0.88045	0.57919	0.87505	0.67852	0.70492	0.91459	0.49618	0.60841	0.65616	0.70181	0.63095	0.40116	0.43772	0.64774	0.4283	0.39991	0.5371	0.37829	0.63703	0.63978	0.19702	0.4675	0.93524	0.57722	0.63835	0.74611	0.48972	0.49954	0.40939	0.43096
1590.9	0.7779	0.66998	0.43888	0.63188	0.84068	0.73732	0.89078	0.58443	0.87915	0.68222	0.70866	0.91388	0.52539	0.60315	0.67418	0.70373	0.66049	0.40159	0.44253	0.65862	0.43127	0.41992	0.54978	0.3797	0.63855	0.63932	0.1974	0.47517	0.93874	0.58787	0.64891	0.76029	0.49734	0.49998	0.41089	0.43458
1591.7	0.78371	0.68605	0.44952	0.63342	0.84157	0.7445	0.89726	0.58603	0.88701	0.68961	0.71197	0.91826	0.51804	0.62606	0.70599	0.71633	0.67618	0.41106	0.43421	0.65871	0.43554	0.43048	0.577	0.3889	0.64696	0.6388	0.20318	0.47633	0.9383	0.59721	0.65598	0.76606	0.50754	0.49426	0.41904	0.43933
1592.6	0.78939	0.68593	0.45691	0.64162	0.84898	0.75033	0.91	0.58538	0.89282	0.69916	0.71857	0.92087	0.54273	0.64058	0.71761	0.72355	0.70054	0.41198	0.43567	0.67013	0.43794	0.43843	0.59271	0.39479	0.64986	0.64256	0.2118	0.48597	0.93914	0.60848	0.67113	0.77694	0.51459	0.49988	0.43095	0.45091
1593.4	0.7912	0.70133	0.46329	0.64321	0.86626	0.76714	0.92245	0.59528	0.89634	0.71018	0.73124	0.92608	0.56688	0.66036	0.72484	0.71644	0.72906	0.43445	0.43821	0.6764	0.44349	0.45497	0.6084	0.41619	0.66039	0.64749	0.22752	0.49081	0.94412	0.61947	0.6819	0.78347	0.52879	0.50244	0.44616	0.4714
1594.2	0.80108	0.70945	0.47226	0.6516	0.87956	0.77392	0.93059	0.60189	0.90553	0.71347	0.73634	0.93288	0.57057	0.69275	0.7364	0.72365	0.74809	0.45619	0.44417	0.67812	0.45246	0.46878	0.62289	0.4333	0.66552	0.65739	0.24333	0.50126	0.94876	0.62887	0.70398	0.79466	0.5471	0.50282	0.45833	0.48529
1595.1	0.81512	0.71816	0.48611	0.66317	0.89972	0.78533	0.94113	0.60769	0.93214	0.73043	0.74351	0.94133	0.58835	0.71675	0.75665	0.76017	0.7667	0.46788	0.45545	0.69368	0.47127	0.4847	0.64401	0.45314	0.68926	0.67327	0.26667	0.51108	0.95213	0.6387	0.72208	0.8066	0.57445	0.51491	0.47226	0.49853
1595.9	0.82425	0.72511	0.49479	0.66661	0.91088	0.79959	0.94909	0.6146	0.93353	0.73078	0.75363	0.93863	0.62041	0.72109	0.76763	0.76948	0.78144	0.4767	0.45731	0.69535	0.47197	0.50264	0.65451	0.46088	0.70187	0.67766	0.28118	0.52244	0.95554	0.65056	0.73603	0.81264	0.58466	0.52649	0.48666	0.49945
1596.7	0.84064	0.74392	0.51655	0.6873	0.93285	0.82276	0.95755	0.63225	0.94948	0.74172	0.76909	0.95197	0.64438	0.75154	0.78309	0.80038	0.81432	0.51164	0.46093	0.69604	0.48517	0.52383	0.66983	0.47814	0.72784	0.69154	0.29883	0.54252	0.96724	0.66593	0.74745	0.82328	0.61097	0.54081	0.50493	0.52048
1597.6	0.8349	0.74057	0.5136	0.6851	0.92734	0.81117	0.94895	0.62929	0.95539	0.73454	0.7681	0.94359	0.64435	0.77322	0.77722	0.80377	0.83273	0.50027	0.45395	0.69335	0.48341	0.52817	0.66794	0.48325	0.72491	0.68769	0.29824	0.54269	0.96462	0.65484	0.7497	0.83169	0.61401	0.54603	0.50327	0.51926
1598.4	0.83588	0.74321	0.51397	0.68773	0.93089	0.81143	0.94544	0.63391	0.95422	0.74067	0.77312	0.94199	0.6695	0.77787	0.77921	0.81414	0.85117	0.50056	0.45234	0.69784	0.48743	0.53725	0.67469	0.50279	0.72711	0.68919	0.30429	0.54815	0.96311	0.64453	0.73866	0.83114	0.62005	0.55329	0.5107	0.52717
1599.2	0.84681	0.76111	0.53431	0.69997	0.94739	0.82799	0.95582	0.64519	0.95956	0.7528	0.78826	0.95582	0.67842	0.80597	0.79708	0.82459	0.89103	0.52904	0.45153	0.70239	0.48835	0.55547	0.67868	0.5153	0.73734	0.69876	0.32091	0.56533	0.96982	0.65421	0.74647	0.84395	0.6321	0.57493	0.53335	0.53825
1600.1	0.84758	0.75147	0.52718	0.69865	0.94299	0.82875	0.95076	0.64345	0.95266	0.75127	0.78705	0.95058	0.6898	0.81671	0.79333	0.82574	0.90937	0.5425	0.45017	0.70226	0.49008	0.55966	0.66472	0.51817	0.73155	0.69425	0.32283	0.56775	0.96622	0.64185	0.74442	0.84274	0.63357	0.58484	0.53787	0.54671
1600.9	0.84876	0.74804	0.51952	0.68338	0.94272	0.81151	0.94103	0.63391	0.94105	0.74376	0.78455	0.94187	0.68752	0.82447	0.79368	0.81025	0.90033	0.53682	0.43142	0.70586	0.48498	0.56204	0.65433	0.52514	0.72122	0.69281	0.32686	0.5527	0.96041	0.62647	0.74002	0.83621	0.62748	0.58319	0.53355	0.52935
1601.7	0.86035	0.75046	0.53039	0.68487	0.94851	0.82418	0.9509	0.64188	0.93939	0.75188	0.79464	0.94733	0.71192	0.83901	0.80959	0.80475	0.90788	0.55061	0.4293	0.71152	0.48848	0.57376	0.64802	0.52458	0.7343	0.70116	0.33509	0.55439	0.96277	0.62972	0.74139	0.83504	0.63419	0.58909	0.53986	0.53289
1602.6	0.8656	0.75266	0.53153	0.6853	0.95222	0.82747	0.95161	0.6418	0.94057	0.74627	0.79966	0.94813	0.71918	0.86055	0.81464	0.79508	0.90111	0.55369	0.42155	0.71422	0.49204	0.57177	0.6423	0.5224	0.74535	0.70562	0.33902	0.55276	0.96015	0.62894	0.75104	0.83364	0.64634	0.59587	0.55175	0.53083
1603.4	0.85937	0.73683	0.52869	0.67544	0.94352	0.818	0.93529	0.63537	0.92632	0.73588	0.78776	0.93721	0.72223	0.87313	0.80882	0.75691	0.87314	0.53358	0.41164	0.70665	0.49135	0.56459	0.62254	0.52419	0.73975	0.70133	0.33708	0.5393	0.95396	0.61565	0.74107	0.8229	0.63669	0.58672	0.55176	0.52339
1604.2	0.86144	0.75127	0.54484	0.67384	0.95346	0.8073	0.92987	0.64106	0.93116	0.7374	0.78552	0.94248	0.71901	0.91196	0.83027	0.7472	0.8642	0.51955	0.41101	0.71209	0.49915	0.57123	0.61052	0.53363	0.74612	0.71069	0.34677	0.53795	0.95399	0.60889	0.74076	0.82757	0.64123	0.58391	0.55357	0.51776
1605.1	0.83868	0.73778	0.53595	0.66587	0.94302	0.79331	0.91465	0.62931	0.91919	0.72122	0.76627	0.92561	0.72511	0.919	0.8399	0.73398	0.85429	0.50074	0.40897	0.6988	0.4973	0.5598	0.58654	0.52227	0.72965	0.70369	0.3376	0.53448	0.94387	0.58833	0.72311	0.81123	0.63038	0.57391	0.54492	0.51147
1605.9	0.84233	0.72946	0.53996	0.67017	0.94966	0.78781	0.90609	0.61974	0.92076	0.71906	0.76086	0.92854	0.72349	0.91616	0.84942	0.74068	0.84267	0.49444	0.40414	0.69672	0.49862	0.55728	0.57229	0.53283	0.72768	0.70525	0.34567	0.5367	0.94271	0.57889	0.71485	0.80867	0.63154	0.57202	0.55024	0.50801
1606.7	0.82507	0.70923	0.52847	0.64312	0.9232	0.77044	0.88483	0.6007	0.89294	0.70331	0.73497	0.9045	0.71282	0.92419	0.8583	0.71851	0.82067	0.47747	0.39131	0.67583	0.4848	0.54416	0.5351	0.51788	0.70526	0.68988	0.33719	0.51876	0.9289	0.55112	0.68825	0.78891	0.60272	0.54541	0.52899	0.48418
1607.6	0.80872	0.69535	0.51267	0.62191	0.90796	0.75676	0.8676	0.59408	0.88132	0.69098	0.72429	0.89188	0.71277	0.9203	0.86206	0.72919	0.80916	0.47629	0.37836	0.66592	0.48841	0.53061	0.5136	0.50753	0.69437	0.67575	0.32527	0.51046	0.92072	0.53446	0.66637	0.77741	0.58767	0.52964	0.51433	0.46657
1608.4	0.77799	0.65886	0.49338	0.60302	0.88147	0.73512	0.84568	0.56566	0.85933	0.66707	0.70427	0.86834	0.69427	0.89116	0.84906	0.71368	0.7761	0.45589	0.35903	0.64269	0.47971	0.5039	0.48906	0.48552	0.66832	0.65956	0.30675	0.48978	0.90843	0.51014	0.63801	0.75514	0.56411	0.50639	0.50269	0.44363
1609.2	0.76836	0.64655	0.48536	0.59335	0.86485	0.73221	0.83187	0.54732	0.85094	0.65718	0.70059	0.86447	0.67523	0.90418	0.85159	0.70698	0.76124	0.45283	0.35066	0.63711	0.47505	0.49648	0.47713	0.48191	0.66724	0.65479	0.29993	0.47531	0.89877	0.50352	0.62247	0.74314	0.54592	0.49289	0.50141	0.42818
1610.1	0.73132	0.61824	0.45456	0.56202	0.82928	0.7066	0.79857	0.52348	0.81736	0.62838	0.6741	0.8352	0.6505	0.91537	0.85124	0.67774	0.72897	0.43613	0.33401	0.62855	0.46237	0.46905	0.44792	0.45987	0.64023	0.6362	0.27781	0.45381	0.87652	0.47377	0.59348	0.72365	0.51391	0.4613	0.4758	0.39597
1610.9	0.718	0.60787	0.44202	0.55965	0.82294	0.69378	0.78787	0.51811	0.81392	0.61952	0.66975	0.83052	0.62733	0.9034	0.8531	0.68019	0.71473	0.42685	0.3263	0.63667	0.47107	0.45181	0.44139	0.45292	0.63893	0.63233	0.27309	0.44503	0.8703	0.46592	0.58177	0.71344	0.50921	0.45316	0.47477	0.38791
1611.7	0.69589	0.58231	0.41635	0.54685	0.80817	0.67129	0.7671	0.49426	0.79041	0.59847	0.641	0.80519	0.61361	0.89612	0.83508	0.64997	0.68766	0.40412	0.30686	0.6297	0.45237	0.43164	0.40607	0.43172	0.61729	0.62433	0.25608	0.43006	0.85379	0.44206	0.56087	0.69397	0.48818	0.43601	0.45138	0.36806
1612.5	0.68668	0.56848	0.39868	0.53521	0.79827	0.65951	0.74868	0.4769	0.76837	0.58607	0.62751	0.79066	0.61399	0.90331	0.82201	0.64298	0.68154	0.39541	0.28615	0.62612	0.44251	0.41655	0.38119	0.42391	0.61035	0.61541	0.24847	0.41991	0.84293	0.42063	0.54193	0.67258	0.47052	0.41773	0.43386	0.3547
1613.4	0.66505	0.54899	0.38574	0.51757	0.78897	0.64292	0.73458	0.47041	0.75086	0.57682	0.60524	0.77202	0.61371	0.88884	0.78701	0.62456	0.65827	0.3782	0.26898	0.61959	0.444	0.39181	0.3541	0.41425	0.5909	0.60225	0.23695	0.40516	0.83266	0.40452	0.52987	0.66702	0.46158	0.39657	0.41488	0.34451
1614.2	0.6561	0.52718	0.36983	0.50516	0.7811	0.62521	0.72333	0.45232	0.73805	0.56546	0.58509	0.75646	0.60404	0.8598	0.75973	0.60558	0.64203	0.36502	0.25053	0.60306	0.44758	0.37768	0.33012	0.39327	0.57566	0.58541	0.2262	0.38882	0.82559	0.38504	0.51847	0.64687	0.45211	0.37825	0.41031	0.34031
1615	0.6314	0.50509	0.35988	0.48631	0.76898	0.60412	0.70874	0.42731	0.71701	0.54947	0.55829	0.73501	0.58551	0.85606	0.73966	0.57988	0.63149	0.34756	0.2358	0.57847	0.44171	0.36085	0.30471	0.37036	0.5496	0.56426	0.21589	0.37048	0.81161	0.36539	0.50162	0.63228	0.4302	0.3551	0.38761	0.3256
1615.9	0.62361	0.4891	0.35213	0.47612	0.75191	0.5926	0.69977	0.41327	0.70753	0.54045	0.55092	0.72872	0.56777	0.83812	0.72357	0.56633	0.621	0.34656	0.22529	0.56376	0.4446	0.34629	0.29856	0.36771	0.54111	0.55354	0.20921	0.35724	0.80674	0.35988	0.48882	0.61857	0.41865	0.33572	0.37775	0.32564
1616.7	0.61214	0.46208	0.34073	0.46268	0.7502	0.58339	0.69612	0.40836	0.70487	0.53384	0.53715	0.71913	0.55325	0.79215	0.70072	0.53757	0.6105	0.33533	0.21784	0.55991	0.44278	0.33552	0.28773	0.35007	0.53169	0.53496	0.19733	0.34613	0.79947	0.35153	0.47748	0.61078	0.40544	0.32309	0.36229	0.31592
1617.5	0.59907	0.4388	0.31836	0.44204	0.72933	0.56785	0.68264	0.38292	0.68391	0.5192	0.51741	0.70021	0.52321	0.76979	0.69633	0.49861	0.59955	0.32227	0.20074	0.5289	0.43423	0.32661	0.27202	0.31917	0.51384	0.51691	0.1828	0.33459	0.78789	0.3313	0.45868	0.5821	0.38257	0.30544	0.33977	0.30028
1618.4	0.58187	0.42218	0.2983	0.42572	0.70856	0.54704	0.67369	0.36668	0.67071	0.50217	0.49626	0.67668	0.50654	0.75104	0.67242	0.46422	0.57779	0.30207	0.1912	0.50645	0.41617	0.31024	0.26486	0.30067	0.49078	0.49685	0.16328	0.31889	0.77513	0.31748	0.4428	0.56338	0.35529	0.28767	0.31468	0.28038
1619.2	0.58245	0.40867	0.28899	0.41643	0.70493	0.5385	0.6711	0.35936	0.66436	0.48801	0.48812	0.66788	0.52747	0.71978	0.64695	0.44215	0.56212	0.30181	0.18406	0.50688	0.40687	0.30493	0.25947	0.29409	0.48509	0.48883	0.15144	0.31274	0.76762	0.31544	0.43139	0.55615	0.33818	0.27411	0.30583	0.27275
1620	0.56488	0.39097	0.28099	0.40375	0.69687	0.52736	0.65624	0.34385	0.64604	0.47346	0.46868	0.64649	0.52647	0.70677	0.62875	0.41214	0.54868	0.2761	0.17099	0.48462	0.39377	0.28857	0.23919	0.26773	0.46863	0.47079	0.13918	0.29934	0.75211	0.29989	0.41668	0.53516	0.31781	0.25376	0.29151	0.25753
1620.8	0.55235	0.39101	0.27272	0.39585	0.68341	0.51721	0.64795	0.33108	0.63324	0.46721	0.45219	0.63455	0.50939	0.70238	0.60209	0.37243	0.53136	0.27041	0.16744	0.46133	0.39073	0.27925	0.22785	0.25225	0.45185	0.46196	0.12902	0.28578	0.74332	0.29876	0.40688	0.52205	0.30114	0.24219	0.2832	0.25847
1621.7	0.54752	0.37316	0.26814	0.3862	0.68193	0.50303	0.63437	0.32448	0.62033	0.45408	0.43842	0.62118	0.50771	0.67818	0.5786	0.35514	0.52167	0.25991	0.16113	0.44965	0.38246	0.26711	0.21554	0.23736	0.44108	0.44387	0.12226	0.27395	0.73279	0.29412	0.39073	0.50743	0.28908	0.2172	0.27095	0.2502
1622.5	0.538	0.36288	0.26281	0.38246	0.68198	0.49644	0.62454	0.32444	0.60954	0.4484	0.42987	0.61772	0.48685	0.66957	0.55403	0.3477	0.52078	0.24692	0.15418	0.44229	0.38336	0.26219	0.20467	0.22777	0.43551	0.43905	0.12207	0.27017	0.72854	0.29417	0.3725	0.50085	0.28514	0.20767	0.26105	0.2558
1623.3	0.53036	0.34939	0.25352	0.37626	0.67657	0.48801	0.61734	0.32085	0.60218	0.4464	0.41833	0.60741	0.46606	0.65485	0.53445	0.33215	0.52058	0.23824	0.14522	0.42869	0.37833	0.25494	0.19406	0.22163	0.42155	0.42844	0.11508	0.26102	0.72427	0.28694	0.36187	0.49268	0.28055	0.19839	0.24694	0.25248
1624.1	0.51909	0.33715	0.23691	0.36402	0.66571	0.47729	0.61245	0.31421	0.59214	0.43548	0.4053	0.59136	0.43901	0.61972	0.51523	0.31386	0.50612	0.23807	0.13854	0.42506	0.37273	0.24927	0.18886	0.20282	0.40429	0.4056	0.10716	0.24924	0.71687	0.28142	0.35258	0.48744	0.2733	0.1895	0.22853	0.24378
1625	0.50011	0.31431	0.21734	0.35064	0.64852	0.45485	0.59683	0.29826	0.56963	0.41094	0.39026	0.56905	0.42976	0.59737	0.49787	0.30955	0.49078	0.22146	0.12335	0.41607	0.3638	0.23155	0.17876	0.19014	0.38084	0.38067	0.09729	0.23222	0.6988	0.26679	0.33842	0.46923	0.25775	0.16458	0.20611	0.23338
1625.8	0.49097	0.314	0.20973	0.35038	0.64091	0.44639	0.59803	0.28903	0.56751	0.40616	0.38256	0.56	0.4128	0.58594	0.47193	0.29213	0.47858	0.21191	0.11948	0.41777	0.361	0.22424	0.17678	0.18483	0.36484	0.37329	0.091563	0.2245	0.69373	0.26374	0.32754	0.46514	0.2536	0.16166	0.19957	0.23636
1626.6	0.4832	0.3093	0.20914	0.35382	0.63385	0.44321	0.59582	0.28042	0.55643	0.39969	0.37698	0.54791	0.41126	0.5609	0.46992	0.28925	0.46518	0.21688	0.1167	0.41959	0.35687	0.21917	0.17128	0.17338	0.35281	0.35471	0.087755	0.21782	0.68423	0.26361	0.3248	0.45942	0.24015	0.1516	0.19643	0.22806
1627.5	0.45726	0.29519	0.19073	0.34409	0.60976	0.42552	0.57604	0.26423	0.53258	0.37806	0.36204	0.5271	0.38423	0.53475	0.44068	0.27024	0.44414	0.19643	0.098225	0.4074	0.3433	0.20586	0.15963	0.15	0.32849	0.33558	0.070289	0.20353	0.66699	0.24774	0.30639	0.44193	0.21768	0.13292	0.18358	0.2203
1628.3	0.45529	0.28669	0.18392	0.34409	0.60435	0.42258	0.57101	0.25335	0.51874	0.37228	0.35641	0.51943	0.37815	0.51913	0.42652	0.25977	0.4345	0.19919	0.094565	0.40072	0.34038	0.20737	0.15584	0.14896	0.31314	0.32935	0.065319	0.19788	0.66211	0.24678	0.29643	0.43333	0.20761	0.12487	0.17805	0.22281
1629.1	0.45007	0.28334	0.18017	0.34006	0.60432	0.41469	0.56723	0.2466	0.50873	0.36914	0.34771	0.51261	0.36213	0.50225	0.4095	0.24231	0.44075	0.19364	0.095699	0.39677	0.33742	0.21641	0.15334	0.14885	0.30228	0.3244	0.064258	0.19765	0.66294	0.24644	0.28934	0.43354	0.20512	0.11864	0.17343	0.22757
1630	0.43569	0.26933	0.17189	0.33377	0.59705	0.39895	0.56019	0.2422	0.49119	0.3579	0.34152	0.50097	0.34674	0.48301	0.404	0.23427	0.43518	0.18032	0.09697	0.39348	0.33034	0.20977	0.14788	0.1393	0.29019	0.31172	0.059772	0.19248	0.65655	0.23388	0.28885	0.43115	0.19112	0.10564	0.16266	0.22198
1630.8	0.42774	0.2523	0.16061	0.32405	0.59167	0.38619	0.55254	0.22984	0.47556	0.34664	0.33272	0.4871	0.34045	0.45984	0.37521	0.20928	0.43649	0.16924	0.094642	0.37645	0.31973	0.20388	0.14121	0.13551	0.27867	0.30703	0.057438	0.18066	0.65072	0.22609	0.2853	0.41958	0.18075	0.092232	0.14734	0.22313
1631.6	0.43114	0.24833	0.16531	0.32765	0.59655	0.37817	0.5513	0.22226	0.47571	0.34797	0.32596	0.48003	0.35751	0.44084	0.3703	0.20307	0.44165	0.17148	0.10037	0.36572	0.32892	0.2084	0.13585	0.13083	0.27546	0.30087	0.064517	0.18012	0.65024	0.22699	0.28556	0.41449	0.18193	0.092814	0.13657	0.22229
1632.4	0.41392	0.23642	0.15852	0.32374	0.58743	0.36075	0.53823	0.21174	0.45836	0.32897	0.31048	0.46811	0.3245	0.41533	0.36024	0.19517	0.43601	0.15485	0.10222	0.34885	0.32177	0.19358	0.12847	0.12394	0.26073	0.28557	0.06489	0.17206	0.63959	0.21235	0.27971	0.40689	0.16813	0.072479	0.12445	0.21606
1633.3	0.40787	0.22335	0.14362	0.319	0.57077	0.35204	0.52859	0.20179	0.44242	0.31645	0.3014	0.45561	0.32042	0.39777	0.34768	0.19272	0.41266	0.1581	0.10342	0.33794	0.30976	0.17466	0.11877	0.11762	0.25457	0.27754	0.061452	0.16514	0.62873	0.20193	0.27559	0.39955	0.15501	0.060796	0.11178	0.20244
1634.1	0.40229	0.20884	0.12835	0.31263	0.56237	0.34454	0.51586	0.19198	0.43058	0.30648	0.28828	0.44595	0.3247	0.37609	0.33418	0.18242	0.40326	0.16313	0.096807	0.32575	0.30435	0.1726	0.10604	0.11285	0.24419	0.27089	0.056848	0.15816	0.61988	0.20031	0.27388	0.38803	0.14725	0.060567	0.10306	0.20091
1634.9	0.39028	0.20407	0.12406	0.30886	0.55368	0.33468	0.50657	0.18647	0.42454	0.30011	0.28135	0.44088	0.30683	0.38425	0.33559	0.1838	0.39276	0.1544	0.096582	0.33393	0.30087	0.17209	0.10215	0.1176	0.23326	0.26227	0.052019	0.1567	0.61418	0.19373	0.2723	0.3885	0.14183	0.061912	0.093604	0.1955
1635.7	0.37653	0.1917	0.10944	0.30446	0.53889	0.3364	0.50051	0.17823	0.41092	0.29299	0.27701	0.43492	0.28734	0.3681	0.32272	0.18282	0.36603	0.1461	0.10148	0.33079	0.28502	0.15873	0.10148	0.12337	0.22814	0.2549	0.048488	0.1549	0.60736	0.18967	0.27699	0.38759	0.13066	0.055701	0.088962	0.19187
1636.6	0.36844	0.18434	0.10222	0.30028	0.53103	0.32822	0.4966	0.17418	0.40364	0.29231	0.27654	0.43052	0.31068	0.35521	0.30915	0.17608	0.35489	0.13467	0.10158	0.31931	0.27985	0.16187	0.10117	0.11996	0.2237	0.24906	0.046457	0.15555	0.60146	0.1865	0.27448	0.37757	0.12936	0.062747	0.086419	0.18302
1637.4	0.36042	0.18236	0.10144	0.29854	0.52501	0.32432	0.49231	0.16957	0.39756	0.29335	0.27354	0.4283	0.295	0.35826	0.3023	0.17156	0.35311	0.12606	0.09921	0.31463	0.28112	0.1646	0.10135	0.119	0.2131	0.24969	0.046618	0.15351	0.59395	0.18623	0.27396	0.37191	0.13405	0.063299	0.076374	0.17606
1638.2	0.35142	0.18003	0.10072	0.30256	0.51685	0.32188	0.48279	0.16612	0.38588	0.28609	0.2747	0.42063	0.27439	0.34019	0.28394	0.17344	0.34266	0.11997	0.094158	0.31759	0.27001	0.15899	0.10531	0.11774	0.20705	0.2437	0.049248	0.15828	0.59093	0.18106	0.26913	0.37204	0.13232	0.054249	0.072587	0.1612
1639.1	0.34797	0.17445	0.087677	0.29489	0.50335	0.31956	0.47076	0.15742	0.37556	0.2766	0.26459	0.41186	0.27714	0.31204	0.27919	0.16206	0.33476	0.12942	0.090011	0.29175	0.27393	0.14961	0.10459	0.1056	0.2003	0.23925	0.044513	0.15438	0.58513	0.17905	0.26366	0.36337	0.13756	0.040879	0.068583	0.14463
1639.9	0.33781	0.16581	0.080235	0.28166	0.49179	0.30133	0.45345	0.14891	0.35727	0.26781	0.25537	0.40146	0.26274	0.30548	0.27909	0.14702	0.34252	0.13244	0.085973	0.27461	0.26669	0.15514	0.10567	0.099103	0.18862	0.23216	0.04584	0.15071	0.57939	0.17795	0.24929	0.34872	0.13705	0.038534	0.069707	0.13073
1640.7	0.33934	0.15918	0.069381	0.27241	0.47959	0.29796	0.44165	0.14158	0.34709	0.25912	0.24506	0.39318	0.25136	0.29185	0.26911	0.13012	0.34233	0.14588	0.080615	0.28435	0.2628	0.1482	0.10413	0.093135	0.18313	0.2287	0.041913	0.14302	0.57113	0.18012	0.24998	0.3472	0.13154	0.026037	0.063386	0.11687
1641.5	0.33972	0.14891	0.064394	0.26654	0.47696	0.29714	0.43265	0.14118	0.35114	0.25733	0.24415	0.39169	0.26093	0.28146	0.25121	0.12228	0.34387	0.14197	0.078473	0.29007	0.25451	0.14945	0.10805	0.097529	0.18102	0.22086	0.040614	0.14455	0.56832	0.17412	0.24582	0.35091	0.12899	0.028979	0.074521	0.11239
1642.4	0.33906	0.14535	0.05241	0.25346	0.46503	0.28552	0.42604	0.13489	0.34899	0.25755	0.23543	0.3872	0.26316	0.26979	0.25004	0.10615	0.34395	0.14092	0.080026	0.28289	0.25507	0.15263	0.10836	0.098068	0.17724	0.21456	0.037534	0.13837	0.55966	0.17413	0.2383	0.34919	0.12465	0.030403	0.073115	0.1015
1643.2	0.33052	0.13715	0.042446	0.24228	0.45459	0.27607	0.41201	0.13052	0.33669	0.25447	0.23151	0.38345	0.25435	0.27616	0.23295	0.10551	0.34375	0.12915	0.073971	0.29184	0.2356	0.15145	0.10406	0.10145	0.164	0.20572	0.033257	0.13421	0.55123	0.16489	0.22615	0.34303	0.11296	0.027265	0.071685	0.087576
1644	0.33883	0.14113	0.04199	0.24544	0.45509	0.28105	0.41703	0.13649	0.3418	0.25867	0.2389	0.39245	0.2578	0.27096	0.22377	0.09774	0.3356	0.14001	0.081243	0.31017	0.23411	0.14828	0.10193	0.10594	0.17061	0.20815	0.029893	0.12937	0.55183	0.16602	0.23241	0.35072	0.12092	0.030254	0.075388	0.085246
1644.8	0.33626	0.14007	0.043085	0.24432	0.45019	0.27513	0.41191	0.13716	0.33923	0.26073	0.23861	0.38862	0.24873	0.27424	0.22364	0.10878	0.33153	0.1291	0.084017	0.30355	0.22996	0.14822	0.10373	0.10756	0.16557	0.20754	0.030489	0.13355	0.54903	0.15888	0.22703	0.3498	0.12666	0.034528	0.080201	0.075803
1645.6	0.33271	0.13951	0.038715	0.24367	0.43823	0.27073	0.40428	0.13679	0.32695	0.25236	0.2299	0.37945	0.25471	0.26783	0.24432	0.11302	0.33688	0.13047	0.087624	0.29078	0.22537	0.14772	0.09987	0.095255	0.16112	0.20553	0.029657	0.13096	0.54431	0.15963	0.22412	0.34111	0.12443	0.037601	0.073673	0.059554
1646.5	0.33246	0.13686	0.040324	0.24148	0.4254	0.26774	0.39671	0.13607	0.32561	0.25029	0.22659	0.38043	0.26777	0.26821	0.24288	0.10715	0.3416	0.13518	0.094054	0.28303	0.22354	0.15002	0.099447	0.097695	0.16357	0.20218	0.034695	0.12762	0.54135	0.15394	0.22188	0.33354	0.12951	0.045375	0.067123	0.051609
1647.3	0.33684	0.14278	0.040371	0.24814	0.42163	0.26161	0.39867	0.14117	0.32679	0.25512	0.22534	0.38066	0.27996	0.26657	0.24838	0.11315	0.34072	0.13381	0.1053	0.27828	0.2285	0.15566	0.10782	0.10563	0.17523	0.20768	0.0394	0.13305	0.53612	0.15255	0.22211	0.33767	0.13657	0.055989	0.068664	0.051092
1648.1	0.33417	0.1413	0.033743	0.23985	0.40856	0.25715	0.39073	0.13438	0.31688	0.24921	0.21201	0.36756	0.28185	0.27529	0.25543	0.11996	0.33957	0.11695	0.10019	0.26304	0.22307	0.16093	0.10681	0.098959	0.16132	0.20079	0.03893	0.1322	0.52323	0.14187	0.21042	0.32979	0.13004	0.051802	0.053332	0.03702
1649	0.33462	0.14789	0.034313	0.23947	0.40609	0.25557	0.39015	0.13702	0.32263	0.25076	0.21963	0.37406	0.28047	0.29248	0.25766	0.12724	0.33697	0.11819	0.10682	0.27334	0.22139	0.17012	0.11544	0.11474	0.16192	0.20889	0.044726	0.1332	0.51737	0.14316	0.21243	0.33079	0.13656	0.062762	0.060497	0.042294
1649.8	0.33189	0.15087	0.035487	0.22972	0.4086	0.25509	0.39047	0.13053	0.31939	0.25139	0.22095	0.37477	0.27434	0.2953	0.2577	0.13236	0.32405	0.11673	0.11318	0.26904	0.2163	0.16625	0.12011	0.12063	0.16443	0.20801	0.043983	0.13213	0.51112	0.13861	0.2106	0.32845	0.13995	0.064019	0.066196	0.043865
1650.6	0.32575	0.15413	0.034998	0.22237	0.41082	0.262	0.39037	0.13244	0.31481	0.24882	0.22178	0.37201	0.26734	0.29498	0.26842	0.12754	0.32315	0.11325	0.1195	0.27637	0.21208	0.16424	0.1247	0.1197	0.15638	0.21053	0.037834	0.12963	0.50351	0.1382	0.20939	0.32986	0.14093	0.060977	0.077915	0.042868
1651.4	0.33363	0.15734	0.047507	0.2209	0.41538	0.27232	0.39136	0.13364	0.31467	0.24874	0.22824	0.3752	0.25596	0.27167	0.28902	0.12601	0.32728	0.11509	0.12436	0.28035	0.20569	0.16895	0.13069	0.12071	0.15585	0.21244	0.042399	0.12912	0.50099	0.13995	0.20964	0.32481	0.14724	0.069356	0.084461	0.046731
1652.3	0.33051	0.15128	0.044961	0.21929	0.41363	0.26738	0.38514	0.13326	0.3167	0.24815	0.22899	0.37634	0.25315	0.25777	0.28571	0.12727	0.32441	0.12423	0.12926	0.28802	0.20841	0.17271	0.13872	0.12366	0.15484	0.20988	0.03707	0.12972	0.49545	0.14068	0.20731	0.31743	0.1519	0.076671	0.094387	0.040966
1653.1	0.3296	0.15975	0.047403	0.22177	0.41089	0.26935	0.38527	0.13509	0.31894	0.25267	0.2275	0.38273	0.24874	0.24335	0.28527	0.1267	0.33072	0.12263	0.13819	0.28758	0.20978	0.17729	0.14118	0.12285	0.15474	0.20969	0.032936	0.12746	0.4931	0.14378	0.20685	0.31745	0.15244	0.085165	0.092542	0.043522
1653.9	0.33657	0.16478	0.053512	0.23269	0.40678	0.26902	0.38671	0.14278	0.32194	0.25571	0.2352	0.38888	0.23736	0.24604	0.30302	0.13173	0.33604	0.12368	0.14629	0.30806	0.21351	0.18963	0.15019	0.12721	0.15167	0.21221	0.036355	0.13415	0.48884	0.1498	0.21029	0.31805	0.16023	0.091728	0.097536	0.045786
1654.7	0.33983	0.16926	0.054905	0.23837	0.40311	0.26641	0.38454	0.14307	0.31577	0.25947	0.24056	0.39195	0.23547	0.25496	0.30438	0.16269	0.33153	0.12017	0.14258	0.31022	0.21457	0.20044	0.15475	0.13425	0.15098	0.21491	0.037416	0.13863	0.47817	0.14777	0.21073	0.31257	0.16148	0.099096	0.095978	0.049308
1655.6	0.33401	0.17352	0.048155	0.24013	0.39749	0.26802	0.38561	0.14162	0.31726	0.2604	0.23889	0.39396	0.24234	0.27068	0.29392	0.17084	0.33077	0.12686	0.14696	0.31938	0.22128	0.2097	0.15649	0.13506	0.14906	0.21349	0.035415	0.13912	0.46908	0.14935	0.2103	0.30922	0.16128	0.10106	0.094407	0.051304
1656.4	0.34604	0.19586	0.059682	0.24981	0.40505	0.28321	0.38947	0.15134	0.31989	0.26373	0.24745	0.40815	0.25241	0.28532	0.3023	0.18542	0.34355	0.13282	0.15425	0.32573	0.22319	0.21691	0.16224	0.14335	0.16058	0.22597	0.043118	0.14675	0.46618	0.15711	0.21646	0.31417	0.16665	0.1065	0.10043	0.064305
1657.2	0.35066	0.19549	0.058567	0.24765	0.40292	0.28998	0.38571	0.14943	0.31944	0.26244	0.24681	0.40574	0.28341	0.30334	0.30926	0.18919	0.34704	0.14729	0.15232	0.32577	0.22981	0.21803	0.16576	0.14666	0.16225	0.22493	0.039234	0.14889	0.45405	0.15517	0.21379	0.30808	0.17049	0.10584	0.097644	0.065353
1658	0.35198	0.20245	0.058563	0.24732	0.40703	0.2929	0.38291	0.15627	0.31925	0.26325	0.2473	0.41056	0.30729	0.2986	0.30134	0.19104	0.35539	0.15715	0.14953	0.32757	0.2333	0.22793	0.17413	0.15157	0.16489	0.22642	0.037385	0.14262	0.44958	0.1547	0.21597	0.30789	0.17178	0.10986	0.097302	0.069852
1658.8	0.36292	0.21778	0.068191	0.2572	0.4179	0.30462	0.39042	0.16273	0.33062	0.26636	0.25435	0.4229	0.31644	0.31583	0.30461	0.19767	0.36985	0.17034	0.16702	0.33373	0.2371	0.23555	0.188	0.15875	0.17574	0.23731	0.038956	0.14724	0.45181	0.16548	0.22371	0.31062	0.17821	0.11625	0.10701	0.083145
1659.7	0.3678	0.22348	0.071053	0.25848	0.41764	0.3013	0.38571	0.16507	0.33167	0.26101	0.25141	0.42457	0.31992	0.32542	0.31336	0.20364	0.36916	0.1677	0.16897	0.33655	0.24515	0.23484	0.19589	0.16591	0.17776	0.24271	0.037586	0.14486	0.44699	0.16859	0.22335	0.30833	0.18079	0.11582	0.10722	0.081517
1660.5	0.36804	0.22259	0.078222	0.26422	0.4219	0.29822	0.39102	0.16962	0.33786	0.26981	0.25479	0.42807	0.31772	0.32833	0.32742	0.21424	0.37943	0.16434	0.17471	0.34545	0.25432	0.23696	0.21097	0.17633	0.18105	0.24323	0.041862	0.14655	0.44552	0.16865	0.22451	0.31052	0.18932	0.12614	0.10887	0.094099
1661.3	0.36893	0.22997	0.087961	0.27407	0.43505	0.30163	0.39793	0.18161	0.33834	0.27701	0.26366	0.43541	0.30708	0.32753	0.34173	0.22516	0.3964	0.15723	0.18919	0.35937	0.25425	0.24691	0.22783	0.18201	0.18945	0.24719	0.050146	0.15087	0.45105	0.17631	0.22583	0.31754	0.19374	0.1325	0.12252	0.1013
1662.1	0.37221	0.23425	0.091282	0.28013	0.43448	0.30775	0.39727	0.18106	0.34253	0.28211	0.26075	0.43773	0.30275	0.33331	0.35576	0.24163	0.39899	0.15886	0.19825	0.35863	0.2667	0.24864	0.23074	0.18486	0.19323	0.25071	0.051879	0.15681	0.44551	0.18066	0.22564	0.31943	0.19558	0.13717	0.12629	0.10795
1663	0.37231	0.23378	0.092297	0.28272	0.43759	0.30363	0.3931	0.18657	0.34534	0.2846	0.2606	0.435	0.30648	0.33993	0.36749	0.25735	0.40634	0.15519	0.19343	0.36536	0.2744	0.24749	0.23514	0.19378	0.19311	0.24687	0.051594	0.15826	0.44147	0.18068	0.22211	0.32238	0.19877	0.14157	0.12289	0.11122
1663.8	0.38232	0.2483	0.10611	0.2909	0.44842	0.32332	0.40168	0.20055	0.35017	0.30073	0.27599	0.44599	0.32304	0.3421	0.37752	0.2663	0.41873	0.16915	0.20833	0.36877	0.27441	0.25115	0.24984	0.20242	0.20121	0.25444	0.0593	0.16867	0.43739	0.18868	0.23473	0.3297	0.20601	0.15798	0.13327	0.12844
1664.6	0.38071	0.25438	0.11439	0.29389	0.45169	0.33169	0.39882	0.20173	0.35186	0.3015	0.2806	0.44832	0.33559	0.34358	0.39172	0.26931	0.41811	0.1753	0.21279	0.36871	0.28065	0.25232	0.24848	0.21013	0.19804	0.26036	0.063014	0.17245	0.42945	0.19638	0.23758	0.32949	0.20624	0.16136	0.13854	0.13333
1665.4	0.38865	0.26586	0.12718	0.29721	0.45707	0.34359	0.40143	0.21041	0.36143	0.31224	0.28516	0.45559	0.34562	0.36403	0.39736	0.27563	0.42195	0.19689	0.22503	0.36824	0.29197	0.26487	0.25525	0.22392	0.19983	0.27048	0.064922	0.17929	0.42201	0.20706	0.24701	0.33167	0.21992	0.17247	0.14589	0.14755
1666.2	0.39094	0.28178	0.13812	0.3027	0.46198	0.35094	0.40464	0.21682	0.36255	0.31825	0.29643	0.46086	0.36126	0.38191	0.38973	0.2846	0.43002	0.21369	0.23662	0.37466	0.29034	0.27184	0.26767	0.24074	0.20983	0.27834	0.071311	0.18476	0.42059	0.21788	0.24875	0.33032	0.22659	0.17813	0.1535	0.16202
1667.1	0.3956	0.29618	0.15256	0.30916	0.46511	0.35897	0.40911	0.22661	0.3607	0.33121	0.30224	0.46956	0.37433	0.39456	0.39715	0.28689	0.43647	0.22377	0.25729	0.38007	0.29547	0.28866	0.28033	0.25457	0.21707	0.28606	0.078721	0.19107	0.41501	0.22807	0.2553	0.33567	0.23791	0.19503	0.16348	0.17501
1667.9	0.39304	0.30192	0.16478	0.3186	0.47013	0.35831	0.40626	0.23079	0.3636	0.33306	0.3021	0.47545	0.37452	0.408	0.40923	0.29613	0.44525	0.23046	0.26123	0.38852	0.30306	0.30159	0.28518	0.26647	0.22427	0.29178	0.08585	0.19568	0.41317	0.23689	0.25665	0.3381	0.25045	0.20177	0.16315	0.18749
1668.7	0.39727	0.32152	0.1737	0.32443	0.47871	0.36566	0.41252	0.24352	0.36682	0.34308	0.30732	0.48414	0.37926	0.43167	0.41462	0.30861	0.45702	0.23882	0.27295	0.40406	0.30432	0.31741	0.30091	0.27453	0.23477	0.3056	0.090343	0.20388	0.41042	0.24608	0.27001	0.35043	0.26003	0.21677	0.17114	0.19809
1669.5	0.40319	0.33455	0.17561	0.33365	0.48217	0.36717	0.41811	0.24734	0.36554	0.34265	0.31261	0.48581	0.40035	0.41979	0.4188	0.33432	0.46192	0.24076	0.27312	0.42608	0.30852	0.3165	0.31356	0.2848	0.24855	0.31036	0.097289	0.21598	0.40801	0.25133	0.27967	0.35327	0.26199	0.22087	0.17052	0.20828
1670.4	0.41347	0.34746	0.18479	0.34117	0.48993	0.37104	0.41993	0.25428	0.37499	0.35414	0.31854	0.4914	0.41465	0.42257	0.43679	0.33857	0.47991	0.24128	0.27981	0.42875	0.31697	0.32409	0.32532	0.29373	0.25592	0.32027	0.10442	0.22546	0.40319	0.25506	0.28509	0.35898	0.2761	0.23314	0.17292	0.22359
1671.2	0.41802	0.36041	0.18986	0.3501	0.49064	0.37618	0.42564	0.25913	0.38119	0.36175	0.32541	0.49548	0.42903	0.4138	0.43317	0.34449	0.48228	0.25375	0.28577	0.4452	0.31932	0.32566	0.33788	0.30337	0.26494	0.33121	0.11089	0.23262	0.39662	0.25973	0.29074	0.36183	0.27889	0.23526	0.17702	0.23503
1672	0.42989	0.37658	0.19524	0.35834	0.49535	0.38528	0.43631	0.26905	0.39479	0.3729	0.33464	0.50302	0.43145	0.41032	0.42558	0.35043	0.49479	0.26411	0.2985	0.45369	0.32756	0.32762	0.35187	0.30903	0.27419	0.34095	0.11622	0.24478	0.39539	0.26965	0.30161	0.37214	0.29119	0.24834	0.18434	0.2436
1672.8	0.44091	0.38922	0.20314	0.36913	0.49123	0.3883	0.43605	0.27521	0.40506	0.38654	0.34231	0.50841	0.43637	0.41169	0.41785	0.34632	0.5083	0.27606	0.31096	0.44818	0.332	0.33273	0.36198	0.31942	0.28057	0.34786	0.12365	0.24715	0.38947	0.27285	0.29736	0.37599	0.30335	0.25851	0.18623	0.2594
1673.6	0.4555	0.40346	0.2207	0.39009	0.50694	0.41941	0.45643	0.29911	0.4387	0.39627	0.35132	0.53556	0.37399	0.39421	0.41946	0.35044	0.5167	0.29558	0.32443	0.45368	0.3487	0.32624	0.37231	0.31774	0.29582	0.35769	0.14153	0.27075	0.4006	0.30086	0.32274	0.39666	0.33862	0.28806	0.18317	0.26104
