# Supplementary material for: All-flexible chronoepifluidic nanoplasmonic patch for label-free metabolite profiling in sweat
Source: Nat Commun. 2025 Aug 27;16:8017. doi: 10.1038/s41467-025-63510-2 (PMC12391418; doi:10.1038/s41467-025-63510-2)
Supplement: Supplementary file 4 — Supplementary Data 1 [file 41467_2025_63510_MOESM4_ESM.zip › ML_SERS data_Base solution_UA_0uM_Lac_0mM_Tyr_50uM_Glu_375uM.csv]

	Measurement number
Wavenumber (cm-1)	1	2	3	4	5	6	7	8	9	10	11	12	13	14	15	16	17	18	19	20	21	22	23	24	25	26	27	28	29	30	31	32	33	34	35	36
457.71	0.30035	0.25819	0.22703	0.28135	0.3024	0.26254	0.22396	0.23952	0.24871	0.33283	0.29201	0.36787	0.26628	0.30283	0.24043	0.38577	0.22801	0.37614	0.27357	0.27105	0.28865	0.2594	0.31004	0.30069	0.2463	0.25178	0.3046	0.23795	0.237	0.24395	0.22767	0.34163	0.28692	0.31147	0.38087	0.15989
458.74	0.33731	0.27896	0.25304	0.30474	0.32019	0.29336	0.24717	0.26636	0.27213	0.34403	0.31474	0.37975	0.2777	0.31324	0.26169	0.39786	0.23397	0.40128	0.28994	0.2978	0.3042	0.2799	0.33455	0.30615	0.25992	0.26848	0.3106	0.25418	0.25194	0.26356	0.24753	0.35393	0.30069	0.32995	0.40145	0.17251
459.78	0.35365	0.28667	0.27717	0.32523	0.33874	0.32183	0.26721	0.28926	0.29832	0.35472	0.33305	0.39138	0.28865	0.32194	0.28051	0.40806	0.24748	0.42569	0.30264	0.31563	0.32325	0.29439	0.35655	0.31744	0.27614	0.28518	0.3201	0.26963	0.26328	0.28026	0.26065	0.36539	0.31277	0.34232	0.41795	0.18613
460.81	0.374	0.29681	0.30058	0.34105	0.35578	0.35046	0.2876	0.31178	0.32431	0.36694	0.35168	0.40215	0.29991	0.33112	0.29838	0.41784	0.2593	0.44728	0.31588	0.33393	0.34123	0.30815	0.37911	0.3271	0.28995	0.30084	0.32833	0.28437	0.27574	0.29532	0.27364	0.37557	0.32418	0.35641	0.43476	0.19927
461.85	0.38885	0.30782	0.32303	0.35802	0.37154	0.37609	0.30843	0.33497	0.35236	0.38128	0.36923	0.41396	0.31244	0.34017	0.31707	0.42814	0.27553	0.47255	0.32935	0.35196	0.36095	0.32127	0.40287	0.34122	0.30444	0.31531	0.33929	0.29889	0.28915	0.31096	0.28709	0.38801	0.33762	0.36963	0.4504	0.21334
462.88	0.40526	0.31713	0.34331	0.37158	0.38848	0.40192	0.32757	0.35814	0.3767	0.39317	0.38675	0.42427	0.32227	0.34836	0.33195	0.43513	0.28727	0.49513	0.34026	0.3662	0.37534	0.3316	0.42533	0.34905	0.31697	0.32977	0.34689	0.31007	0.29819	0.32177	0.29597	0.39643	0.34725	0.3803	0.46566	0.22631
463.92	0.42972	0.33654	0.36547	0.38799	0.40526	0.42976	0.34972	0.38471	0.40628	0.41036	0.40734	0.43776	0.335	0.36018	0.35267	0.44607	0.3024	0.52101	0.35632	0.38575	0.39326	0.34329	0.44836	0.36284	0.3312	0.34565	0.35855	0.32343	0.3109	0.33467	0.3104	0.40913	0.36042	0.39391	0.4823	0.24291
464.93	0.44398	0.35066	0.3881	0.40146	0.41796	0.45399	0.36999	0.40618	0.43165	0.42387	0.42389	0.44875	0.34589	0.3698	0.36782	0.45372	0.31285	0.54503	0.36822	0.40266	0.40714	0.35239	0.46855	0.37355	0.34228	0.35688	0.36544	0.33334	0.31799	0.34521	0.32089	0.41728	0.37169	0.40477	0.49562	0.25602
465.96	0.45732	0.36593	0.40965	0.41911	0.43249	0.47572	0.38955	0.43058	0.45706	0.43972	0.44115	0.46102	0.35634	0.37997	0.38524	0.46201	0.32288	0.57264	0.38132	0.42032	0.42164	0.36417	0.48936	0.38292	0.35232	0.36791	0.37488	0.34146	0.32474	0.35543	0.33339	0.42819	0.38274	0.41464	0.50896	0.26943
467	0.47483	0.38089	0.43441	0.43908	0.45022	0.50165	0.40937	0.45358	0.48405	0.45501	0.45961	0.47327	0.36846	0.39187	0.40291	0.47088	0.33307	0.59771	0.39734	0.43916	0.43816	0.37659	0.509	0.39408	0.3644	0.38035	0.38429	0.35103	0.33163	0.36585	0.34721	0.43974	0.39388	0.42332	0.52423	0.28333
468.03	0.48677	0.39512	0.45726	0.45611	0.46399	0.52264	0.42649	0.47405	0.50973	0.47211	0.47769	0.48521	0.37877	0.40291	0.41864	0.48005	0.34429	0.62044	0.40957	0.45525	0.45203	0.38799	0.52757	0.40595	0.37269	0.39094	0.39216	0.35897	0.33818	0.37384	0.36141	0.45064	0.40352	0.43147	0.53595	0.2959
469.06	0.49141	0.40712	0.48006	0.47097	0.47875	0.54239	0.4423	0.49553	0.5325	0.48775	0.49586	0.49453	0.38948	0.41295	0.43306	0.48909	0.35245	0.64249	0.42147	0.47098	0.46843	0.40047	0.54788	0.41551	0.38041	0.40063	0.39951	0.3657	0.3443	0.38105	0.37349	0.46124	0.41363	0.43817	0.54886	0.30649
470.1	0.50357	0.4192	0.50442	0.48795	0.49401	0.56089	0.45559	0.51707	0.55542	0.50497	0.51453	0.50686	0.39929	0.4228	0.44836	0.49735	0.3636	0.66075	0.43276	0.48826	0.48526	0.41334	0.56813	0.42494	0.38907	0.41132	0.40781	0.37213	0.35158	0.38798	0.38696	0.47252	0.42289	0.44566	0.56219	0.31801
471.13	0.51703	0.43007	0.5311	0.50396	0.5066	0.57991	0.46983	0.53809	0.57882	0.52084	0.53193	0.52073	0.40914	0.43153	0.46463	0.50687	0.3732	0.67637	0.44396	0.50506	0.50019	0.42393	0.58626	0.43543	0.39893	0.42248	0.41345	0.37943	0.35695	0.39453	0.3995	0.48301	0.43226	0.45335	0.57594	0.32927
472.16	0.52227	0.43957	0.55581	0.51469	0.51823	0.59279	0.48084	0.55595	0.59908	0.53565	0.54793	0.53198	0.41625	0.43828	0.47656	0.51381	0.38053	0.68768	0.45036	0.51783	0.51315	0.4322	0.60152	0.4415	0.40453	0.4305	0.41918	0.38433	0.36051	0.39818	0.40891	0.49006	0.43943	0.46023	0.58631	0.33822
473.17	0.54032	0.45448	0.59023	0.53271	0.53496	0.61128	0.49689	0.57943	0.6233	0.55222	0.56619	0.54831	0.43079	0.44719	0.49518	0.52817	0.39064	0.70077	0.46332	0.5378	0.53344	0.44513	0.62199	0.45255	0.41613	0.44327	0.42844	0.39368	0.36668	0.40759	0.42479	0.50306	0.45097	0.47064	0.59982	0.34932
474.21	0.55891	0.46952	0.62543	0.54716	0.54872	0.62716	0.50687	0.59959	0.64673	0.5677	0.58157	0.56567	0.44073	0.45486	0.51074	0.5373	0.39858	0.70728	0.47152	0.55225	0.54877	0.45788	0.63801	0.46099	0.42539	0.45394	0.43526	0.40118	0.36964	0.41523	0.43978	0.51345	0.46036	0.47873	0.61028	0.35869
475.24	0.57192	0.4877	0.65877	0.56455	0.56637	0.6448	0.52145	0.61937	0.67273	0.58446	0.59801	0.58399	0.4522	0.46247	0.52485	0.55066	0.40527	0.71534	0.48056	0.56825	0.5665	0.47013	0.65436	0.46894	0.43442	0.46549	0.44295	0.41134	0.37559	0.42466	0.4566	0.52392	0.47051	0.48612	0.62091	0.3684
476.27	0.58433	0.50546	0.69693	0.5786	0.58252	0.66115	0.5323	0.63557	0.69564	0.60092	0.61406	0.59802	0.46373	0.47049	0.53708	0.56052	0.41493	0.71895	0.4864	0.58235	0.58438	0.48429	0.67003	0.4764	0.44258	0.47636	0.44914	0.42111	0.38174	0.43318	0.47307	0.53366	0.48169	0.49327	0.63057	0.37613
477.31	0.60317	0.52676	0.74055	0.59341	0.60187	0.68004	0.54538	0.65773	0.72141	0.62012	0.63053	0.61718	0.4789	0.47927	0.55344	0.5743	0.42708	0.7258	0.49652	0.60154	0.60441	0.49958	0.68923	0.48774	0.45549	0.49099	0.45709	0.43246	0.38885	0.44459	0.49272	0.54593	0.49604	0.50192	0.6437	0.3868
478.34	0.61343	0.54946	0.78176	0.60796	0.6193	0.69877	0.55638	0.67399	0.74583	0.63632	0.64639	0.63684	0.49213	0.48714	0.56889	0.5857	0.43706	0.7301	0.50266	0.61785	0.62273	0.51496	0.70516	0.49653	0.4673	0.5039	0.4654	0.44366	0.39636	0.45593	0.51228	0.55512	0.50781	0.5081	0.65648	0.39562
479.37	0.6287	0.57191	0.82494	0.62443	0.63978	0.7186	0.57078	0.69139	0.77162	0.65362	0.66214	0.65822	0.5102	0.49753	0.58554	0.60112	0.4503	0.7377	0.51137	0.6396	0.64246	0.53094	0.72414	0.5068	0.48116	0.51913	0.47536	0.45923	0.4075	0.46855	0.53194	0.5669	0.5229	0.51775	0.67181	0.40726
480.38	0.64716	0.59099	0.87024	0.64072	0.65948	0.73843	0.58157	0.70934	0.79445	0.67072	0.67752	0.67756	0.5273	0.50683	0.6037	0.61343	0.46282	0.74485	0.52183	0.65865	0.6615	0.54874	0.74137	0.51749	0.49272	0.53439	0.48461	0.47334	0.41734	0.48041	0.54891	0.57794	0.53834	0.52669	0.68788	0.41723
481.41	0.66737	0.61701	0.90806	0.65956	0.68349	0.76003	0.59455	0.72704	0.81743	0.68875	0.69297	0.69959	0.54572	0.5178	0.62258	0.62937	0.47545	0.75512	0.5324	0.68286	0.68131	0.56615	0.75942	0.52988	0.5069	0.55096	0.49777	0.4897	0.42921	0.49351	0.56672	0.59118	0.55309	0.53671	0.70313	0.42817
482.45	0.68495	0.64207	0.942	0.67966	0.70584	0.78313	0.60681	0.73985	0.84289	0.70641	0.70756	0.72175	0.56382	0.53076	0.64153	0.64402	0.4888	0.76456	0.54208	0.70335	0.70123	0.58534	0.77639	0.54301	0.51962	0.56792	0.51207	0.50764	0.44157	0.50744	0.58287	0.60384	0.56954	0.54847	0.72004	0.43828
483.48	0.70076	0.65975	0.96546	0.69285	0.72363	0.80232	0.61639	0.75065	0.86333	0.72109	0.71705	0.73649	0.57922	0.5409	0.65579	0.65287	0.49882	0.7704	0.55028	0.72086	0.71515	0.60047	0.78817	0.55293	0.52997	0.58196	0.52281	0.52319	0.45181	0.51584	0.59246	0.61446	0.58391	0.55669	0.73259	0.44626
484.51	0.71614	0.67874	0.98091	0.70746	0.73978	0.82315	0.62738	0.75958	0.883	0.73554	0.7283	0.74949	0.59417	0.55116	0.66868	0.66019	0.5101	0.77826	0.5601	0.7377	0.72911	0.61661	0.80184	0.56293	0.54223	0.59657	0.53407	0.53955	0.46183	0.52494	0.60383	0.6245	0.59739	0.56527	0.74459	0.4528
485.54	0.71775	0.69301	0.98266	0.71028	0.7512	0.8367	0.63263	0.76101	0.89683	0.74422	0.73287	0.75715	0.60369	0.55885	0.67766	0.66297	0.5147	0.77881	0.56336	0.749	0.73769	0.62764	0.81093	0.56573	0.54947	0.60584	0.54135	0.54982	0.46782	0.52701	0.61036	0.63033	0.60574	0.56918	0.75212	0.4542
486.57	0.72455	0.71267	0.98296	0.72203	0.76672	0.85327	0.64201	0.7672	0.91916	0.75444	0.74305	0.7685	0.61835	0.56854	0.68987	0.66995	0.52466	0.78717	0.57331	0.76158	0.74946	0.64409	0.82516	0.57478	0.561	0.62068	0.55331	0.56589	0.47937	0.53634	0.61991	0.6386	0.62033	0.57695	0.76533	0.46025
487.58	0.72248	0.72712	0.9721	0.72609	0.77548	0.86685	0.64919	0.77041	0.93385	0.76069	0.74884	0.77301	0.62664	0.57684	0.69933	0.67342	0.52964	0.79313	0.58068	0.7737	0.7561	0.65655	0.83721	0.57856	0.57073	0.63324	0.56103	0.58018	0.48978	0.54087	0.62803	0.64479	0.63087	0.58083	0.77398	0.46241
488.61	0.72521	0.73956	0.95854	0.73148	0.78435	0.88022	0.65505	0.77155	0.9465	0.76898	0.75595	0.77762	0.63471	0.58592	0.70964	0.6769	0.53579	0.8004	0.58715	0.78311	0.76036	0.66926	0.85028	0.58275	0.57913	0.6439	0.57124	0.59163	0.50023	0.54594	0.63419	0.65014	0.6402	0.58687	0.78447	0.46464
489.64	0.72347	0.74783	0.94053	0.73221	0.79163	0.89229	0.6601	0.7731	0.95766	0.77758	0.75647	0.7796	0.64094	0.59183	0.71867	0.6782	0.54012	0.80652	0.59292	0.7892	0.76303	0.67998	0.85939	0.5861	0.58639	0.65433	0.58036	0.60018	0.50944	0.54925	0.63769	0.65398	0.64769	0.59116	0.7915	0.46368
490.67	0.72761	0.76303	0.92129	0.73618	0.79611	0.90391	0.6672	0.77479	0.96965	0.78457	0.75766	0.78048	0.64783	0.60032	0.72654	0.68145	0.54846	0.81464	0.59864	0.79719	0.76623	0.69034	0.86976	0.59184	0.5961	0.66839	0.5907	0.61042	0.51784	0.55365	0.64186	0.65971	0.65657	0.59774	0.79853	0.46359
491.7	0.72895	0.77499	0.90008	0.73375	0.79512	0.91565	0.67198	0.77599	0.97647	0.79111	0.75562	0.77937	0.65132	0.60838	0.73288	0.67999	0.55261	0.8207	0.60071	0.80206	0.76552	0.69727	0.8782	0.59589	0.60262	0.67946	0.59979	0.61721	0.52429	0.55482	0.64554	0.66329	0.66384	0.60244	0.80377	0.46235
492.74	0.73309	0.77834	0.87738	0.73234	0.78889	0.92195	0.67302	0.77366	0.97946	0.79438	0.75187	0.77728	0.65175	0.61107	0.73358	0.67578	0.55462	0.82078	0.60027	0.80067	0.76215	0.70057	0.88325	0.59708	0.60453	0.68536	0.60514	0.6178	0.52695	0.55338	0.64676	0.66287	0.66634	0.6038	0.80433	0.45747
493.74	0.7372	0.78523	0.8587	0.73557	0.78696	0.93227	0.67851	0.77761	0.98716	0.79943	0.74993	0.77909	0.65438	0.61621	0.73743	0.67433	0.55939	0.82944	0.60303	0.8037	0.7653	0.70525	0.8912	0.60215	0.61039	0.69697	0.61215	0.62303	0.53355	0.55483	0.6521	0.66637	0.67295	0.60825	0.80686	0.45669
494.77	0.7367	0.79348	0.83847	0.7351	0.78067	0.93598	0.68274	0.77797	0.99115	0.8022	0.74865	0.77915	0.65446	0.61926	0.74006	0.6735	0.56218	0.83383	0.60222	0.80387	0.76573	0.70614	0.89769	0.60569	0.61207	0.70493	0.61714	0.62378	0.53816	0.5546	0.65643	0.66778	0.67716	0.61179	0.80898	0.45404
495.8	0.73478	0.79056	0.81436	0.7275	0.76974	0.93661	0.68127	0.77931	0.99001	0.80248	0.7437	0.77651	0.65149	0.61677	0.73744	0.66674	0.5601	0.83389	0.59748	0.79794	0.76108	0.70063	0.90094	0.60787	0.609	0.70803	0.61644	0.62148	0.53829	0.55101	0.65908	0.66395	0.67777	0.61237	0.80547	0.44881
496.83	0.72868	0.79103	0.79288	0.72139	0.75566	0.93618	0.67801	0.77926	0.98771	0.80347	0.739	0.77333	0.64717	0.61715	0.73619	0.66441	0.5576	0.83497	0.59614	0.79304	0.76027	0.69459	0.9046	0.60789	0.60601	0.71056	0.61598	0.61843	0.53729	0.54652	0.66211	0.6615	0.67686	0.61294	0.80223	0.44342
497.86	0.72717	0.78753	0.76403	0.71061	0.74255	0.93243	0.67358	0.77882	0.9826	0.80186	0.73002	0.76802	0.64301	0.61157	0.72987	0.65987	0.55267	0.83442	0.58946	0.78515	0.75576	0.68397	0.90566	0.60693	0.60118	0.70963	0.60929	0.61228	0.53445	0.54105	0.66085	0.65694	0.67305	0.61117	0.79516	0.43674
498.87	0.71789	0.7799	0.73531	0.69194	0.72227	0.92385	0.66768	0.77233	0.97341	0.79778	0.71984	0.75691	0.63451	0.60404	0.72187	0.65234	0.54431	0.82867	0.58014	0.77297	0.7471	0.6678	0.90478	0.60138	0.59342	0.70443	0.59874	0.60326	0.5282	0.53372	0.6585	0.64917	0.66608	0.60695	0.7857	0.42751
499.9	0.71733	0.77361	0.7132	0.67907	0.70597	0.91619	0.65778	0.76699	0.96478	0.79234	0.7079	0.74588	0.62614	0.59689	0.71206	0.64527	0.53588	0.82236	0.57027	0.76272	0.73682	0.65275	0.90368	0.59627	0.58422	0.69681	0.58887	0.59549	0.52144	0.52572	0.65505	0.64247	0.66054	0.60196	0.77599	0.4201
500.93	0.71666	0.76942	0.69745	0.67484	0.69235	0.91421	0.65462	0.76088	0.95975	0.79032	0.7039	0.74026	0.62316	0.59205	0.70853	0.6436	0.53165	0.82152	0.5655	0.75653	0.73133	0.64412	0.9059	0.59483	0.58055	0.68942	0.58139	0.59086	0.52088	0.52238	0.65331	0.64063	0.65701	0.60077	0.77339	0.418
501.96	0.71861	0.75137	0.67881	0.66107	0.67881	0.90459	0.64636	0.75114	0.95124	0.7828	0.69277	0.72914	0.61689	0.5794	0.69634	0.63469	0.52257	0.81293	0.55349	0.74522	0.72194	0.62921	0.90347	0.58835	0.57263	0.67694	0.56634	0.58102	0.51657	0.51541	0.64633	0.63469	0.64791	0.59528	0.76406	0.41109
502.99	0.71279	0.73482	0.66902	0.64936	0.66551	0.89673	0.63793	0.74251	0.94186	0.7763	0.6852	0.71561	0.61199	0.57175	0.68872	0.62715	0.51586	0.80567	0.54412	0.73477	0.71393	0.61668	0.90306	0.58392	0.56366	0.66618	0.55531	0.57472	0.51264	0.50911	0.63952	0.63048	0.64094	0.59056	0.75862	0.40542
504.02	0.70425	0.71856	0.65891	0.63872	0.65065	0.88595	0.62433	0.73417	0.93265	0.76536	0.67444	0.70384	0.60493	0.56161	0.67571	0.61873	0.5086	0.79584	0.53221	0.72278	0.70432	0.60427	0.90161	0.57794	0.55078	0.65163	0.54211	0.56621	0.50617	0.50189	0.62866	0.62645	0.63278	0.58406	0.75009	0.39821
505.02	0.69582	0.69375	0.6473	0.62614	0.63671	0.87807	0.61259	0.72378	0.92576	0.75665	0.66845	0.69134	0.5992	0.55367	0.66541	0.61242	0.50161	0.79016	0.52261	0.70977	0.69668	0.59223	0.90137	0.57156	0.54194	0.63934	0.52831	0.55862	0.50172	0.495	0.61861	0.62227	0.62423	0.5778	0.74384	0.39312
506.05	0.69226	0.67158	0.63494	0.61109	0.62526	0.86651	0.59931	0.71598	0.91964	0.74668	0.65677	0.67778	0.5918	0.54652	0.65404	0.604	0.49203	0.78129	0.50885	0.69794	0.68942	0.57912	0.9001	0.564	0.52955	0.62708	0.51417	0.55029	0.49462	0.48724	0.60853	0.61851	0.61463	0.57176	0.73712	0.38744
507.08	0.67921	0.64962	0.62186	0.60027	0.6089	0.8557	0.58711	0.70505	0.91067	0.73565	0.64946	0.66293	0.58287	0.53886	0.6429	0.59564	0.48141	0.7706	0.4949	0.68373	0.67963	0.56611	0.89692	0.55456	0.51606	0.61364	0.50037	0.54271	0.48628	0.47792	0.59499	0.61325	0.60571	0.56361	0.72748	0.38106
508.11	0.67642	0.63391	0.61091	0.59198	0.59759	0.84816	0.57873	0.69239	0.90787	0.72902	0.64249	0.65237	0.57596	0.53474	0.63476	0.58908	0.47304	0.7649	0.48526	0.67393	0.67439	0.55762	0.89622	0.54709	0.50638	0.60398	0.4889	0.53777	0.48097	0.47206	0.58306	0.6106	0.59889	0.559	0.72117	0.37933
509.14	0.67662	0.61455	0.60352	0.58645	0.58995	0.84284	0.57365	0.68235	0.90714	0.7249	0.63935	0.6422	0.57276	0.53371	0.63168	0.5856	0.46622	0.76216	0.47816	0.66534	0.66974	0.5512	0.89643	0.54062	0.49939	0.59814	0.48124	0.53475	0.47558	0.46589	0.57612	0.60897	0.59294	0.55675	0.71925	0.37948
510.14	0.67221	0.59936	0.59293	0.58415	0.58179	0.83673	0.56798	0.67346	0.90235	0.71639	0.63406	0.63428	0.56781	0.5308	0.62639	0.57966	0.45834	0.75624	0.46964	0.65579	0.66624	0.5439	0.89688	0.53499	0.49062	0.59302	0.47434	0.53268	0.46971	0.46264	0.56632	0.60665	0.5835	0.55361	0.71514	0.37816
511.17	0.66886	0.58385	0.58596	0.58059	0.573	0.83274	0.56448	0.66354	0.89926	0.70998	0.63225	0.62605	0.56307	0.52799	0.62274	0.57445	0.45297	0.75293	0.46372	0.64662	0.6622	0.53695	0.89682	0.52904	0.48383	0.58973	0.47023	0.52884	0.46494	0.45988	0.55679	0.60384	0.57755	0.5499	0.71021	0.37783
512.2	0.66282	0.5651	0.58164	0.57714	0.56899	0.82936	0.56086	0.65173	0.89742	0.70218	0.62659	0.61982	0.55661	0.52647	0.62006	0.56898	0.44624	0.75187	0.45803	0.63755	0.65663	0.53055	0.89651	0.52264	0.47642	0.58614	0.46673	0.52469	0.45906	0.45731	0.54796	0.60004	0.56967	0.54661	0.70777	0.37891
513.23	0.64873	0.54486	0.57239	0.57179	0.55975	0.82318	0.55372	0.64048	0.8918	0.69218	0.61901	0.61206	0.54658	0.52317	0.61531	0.5636	0.43721	0.74833	0.44893	0.62637	0.64857	0.52091	0.89256	0.51298	0.46946	0.58083	0.46392	0.5187	0.44948	0.45248	0.5371	0.59264	0.56038	0.54178	0.70268	0.37685
514.23	0.63299	0.53151	0.55891	0.56546	0.55279	0.81541	0.54566	0.62617	0.88523	0.67986	0.6094	0.60431	0.53559	0.51859	0.60777	0.55353	0.42589	0.73902	0.43932	0.61388	0.64223	0.51089	0.8856	0.50188	0.46072	0.57438	0.45688	0.51225	0.44004	0.44538	0.5231	0.58153	0.55007	0.53381	0.69436	0.37274
515.26	0.62105	0.51262	0.55171	0.55653	0.54737	0.80969	0.53948	0.61387	0.88072	0.6704	0.60249	0.59825	0.52625	0.51633	0.60505	0.54538	0.41588	0.73395	0.43168	0.60596	0.63495	0.50352	0.87854	0.49274	0.45426	0.56933	0.4523	0.5045	0.43148	0.4386	0.51152	0.57225	0.54293	0.5292	0.68919	0.37222
516.29	0.60608	0.4964	0.546	0.55237	0.54464	0.80498	0.53286	0.603	0.87739	0.66092	0.59563	0.59392	0.51931	0.51499	0.60479	0.5415	0.41096	0.72921	0.42812	0.59972	0.62955	0.49756	0.87686	0.48622	0.45103	0.56661	0.45032	0.50245	0.42518	0.43494	0.5035	0.56429	0.53695	0.52598	0.68726	0.37298
517.32	0.59884	0.47875	0.53529	0.54677	0.54094	0.79926	0.52775	0.59429	0.87417	0.65144	0.58996	0.58934	0.5126	0.51282	0.60331	0.53764	0.4057	0.72247	0.42467	0.59468	0.62444	0.49294	0.87336	0.47973	0.44809	0.5651	0.4465	0.49898	0.4183	0.43019	0.49635	0.55531	0.53077	0.52318	0.68648	0.37264
518.34	0.59956	0.4695	0.53669	0.54792	0.54319	0.79915	0.52721	0.59154	0.87753	0.6458	0.59179	0.59195	0.51322	0.51573	0.60963	0.53886	0.40635	0.72368	0.42889	0.59473	0.62687	0.49255	0.876	0.48178	0.45011	0.56891	0.44944	0.50061	0.41937	0.43217	0.49703	0.55319	0.53061	0.52596	0.68917	0.37866
519.35	0.59473	0.45737	0.53625	0.54383	0.54193	0.79488	0.52168	0.58345	0.87626	0.63971	0.58793	0.59178	0.50873	0.51408	0.61372	0.53885	0.40587	0.71955	0.42748	0.59203	0.6245	0.48932	0.87595	0.4798	0.45048	0.57003	0.45183	0.4975	0.41559	0.43005	0.49171	0.54756	0.52713	0.52602	0.68947	0.38215
520.37	0.59103	0.45188	0.53434	0.54405	0.54027	0.79029	0.5196	0.57774	0.87608	0.63539	0.58426	0.59104	0.50534	0.51289	0.61687	0.53992	0.40677	0.71481	0.42758	0.58954	0.62366	0.4879	0.87684	0.47903	0.45011	0.57232	0.45555	0.49603	0.41303	0.43016	0.48934	0.54299	0.52456	0.52679	0.69048	0.3837
521.4	0.59024	0.44681	0.52907	0.54313	0.53523	0.78512	0.51495	0.5689	0.8739	0.63078	0.57947	0.58945	0.5008	0.51076	0.61847	0.5371	0.40381	0.70959	0.42605	0.58554	0.62315	0.48542	0.87368	0.4758	0.44793	0.57137	0.45744	0.49186	0.41074	0.42777	0.48458	0.53632	0.51988	0.52571	0.688	0.38187
522.43	0.58694	0.44315	0.52596	0.54016	0.53031	0.77817	0.50894	0.56107	0.86911	0.62628	0.5741	0.58723	0.49637	0.50633	0.619	0.53326	0.40281	0.70366	0.42209	0.58044	0.62036	0.47986	0.8711	0.47274	0.44374	0.56982	0.45998	0.48683	0.40709	0.42662	0.47783	0.52953	0.51585	0.52381	0.68446	0.38006
523.43	0.57725	0.43863	0.52034	0.53552	0.52707	0.77091	0.50087	0.55112	0.86216	0.62202	0.56503	0.58105	0.48809	0.50165	0.61638	0.52776	0.39966	0.69352	0.41687	0.57495	0.61628	0.47631	0.86746	0.46518	0.43786	0.56576	0.45843	0.48006	0.4014	0.42316	0.4702	0.52182	0.50974	0.52192	0.67997	0.37566
524.46	0.57539	0.43392	0.51662	0.5331	0.52378	0.76812	0.49737	0.54553	0.85709	0.61995	0.56168	0.57614	0.48277	0.49794	0.61677	0.52688	0.39957	0.68873	0.41629	0.57268	0.61618	0.47483	0.86726	0.46426	0.43406	0.56356	0.45961	0.47853	0.39971	0.42552	0.46841	0.51773	0.50758	0.52234	0.67709	0.37319
525.48	0.5616	0.42397	0.51412	0.5284	0.51939	0.76196	0.48995	0.5339	0.84984	0.61304	0.55423	0.57006	0.47466	0.49309	0.61474	0.52212	0.39863	0.67966	0.41251	0.56579	0.61329	0.4685	0.86474	0.45819	0.42646	0.55792	0.45799	0.47363	0.39568	0.42319	0.4634	0.50922	0.50371	0.51944	0.67146	0.36823
526.51	0.5454	0.41351	0.50618	0.51864	0.51367	0.75353	0.48077	0.52559	0.83869	0.60473	0.5452	0.5604	0.465	0.48728	0.60928	0.51816	0.39523	0.66919	0.40684	0.55835	0.60833	0.46102	0.86074	0.45105	0.41998	0.55135	0.45402	0.46785	0.38902	0.42122	0.45728	0.50212	0.49826	0.51516	0.66523	0.36154
527.51	0.53667	0.4113	0.50499	0.51546	0.51061	0.75092	0.47546	0.5186	0.83216	0.60162	0.541	0.55288	0.46016	0.4872	0.60887	0.51836	0.39732	0.66139	0.40767	0.55445	0.60757	0.46112	0.86119	0.44989	0.41894	0.54849	0.45379	0.46739	0.3891	0.42296	0.45849	0.49845	0.4968	0.51661	0.66265	0.35757
528.54	0.52457	0.40793	0.49858	0.50715	0.50244	0.74424	0.46899	0.50829	0.82087	0.59518	0.53373	0.54326	0.4536	0.48275	0.60258	0.51554	0.39637	0.64641	0.40256	0.54731	0.60185	0.45517	0.85711	0.44512	0.41326	0.54288	0.45033	0.46255	0.38609	0.42016	0.45376	0.49116	0.49164	0.51123	0.6566	0.34997
529.56	0.51274	0.40497	0.49534	0.50337	0.49359	0.73843	0.46348	0.50222	0.81061	0.58953	0.52776	0.53447	0.44929	0.48226	0.59807	0.51234	0.39658	0.63506	0.39926	0.54066	0.59652	0.451	0.85456	0.44027	0.40808	0.53832	0.44818	0.45911	0.38502	0.42049	0.45032	0.48617	0.48793	0.50855	0.65379	0.34297
530.59	0.50679	0.40192	0.48662	0.49398	0.4821	0.7306	0.45529	0.49492	0.79635	0.58345	0.52	0.52332	0.44233	0.47888	0.58885	0.50856	0.39513	0.62162	0.39491	0.53256	0.5887	0.44604	0.84939	0.43467	0.40528	0.53174	0.44251	0.45481	0.38333	0.41823	0.44503	0.48079	0.48084	0.50353	0.64703	0.33394
531.61	0.49997	0.40153	0.48676	0.49032	0.47514	0.72684	0.45127	0.48771	0.78654	0.58171	0.51486	0.51546	0.43878	0.47814	0.58304	0.50752	0.39804	0.61051	0.39304	0.52618	0.58507	0.4442	0.84723	0.43097	0.4013	0.52897	0.44107	0.45117	0.38297	0.41765	0.44131	0.47617	0.47635	0.50221	0.6415	0.32806
532.62	0.49277	0.40306	0.48562	0.48512	0.46917	0.72331	0.44715	0.48228	0.77583	0.57893	0.50947	0.51007	0.4357	0.48041	0.57844	0.50799	0.40231	0.60151	0.39226	0.52179	0.58222	0.44219	0.84649	0.42869	0.3996	0.52413	0.4402	0.44839	0.38451	0.41759	0.4377	0.47309	0.4729	0.49943	0.63762	0.32268
533.64	0.48437	0.39735	0.48063	0.47755	0.46098	0.71776	0.4422	0.47664	0.76483	0.57427	0.50382	0.50217	0.43085	0.4798	0.57308	0.50657	0.40442	0.59293	0.39147	0.5163	0.57941	0.44064	0.84107	0.42585	0.39808	0.51634	0.43706	0.44427	0.38389	0.41665	0.4347	0.4681	0.46785	0.4956	0.63232	0.31465
534.67	0.48457	0.39379	0.47863	0.47611	0.45907	0.71555	0.44083	0.47345	0.75991	0.57396	0.50043	0.49818	0.42984	0.48496	0.5704	0.51191	0.41004	0.58689	0.3961	0.5162	0.58051	0.444	0.83908	0.42817	0.40284	0.51267	0.43753	0.44371	0.38703	0.41694	0.43417	0.4675	0.46513	0.49476	0.6295	0.31082
535.67	0.47951	0.39538	0.478	0.47467	0.45458	0.71203	0.44	0.46916	0.75331	0.57294	0.49647	0.49279	0.42839	0.49023	0.56767	0.5154	0.4118	0.57972	0.39825	0.51493	0.58131	0.44567	0.83611	0.42809	0.40458	0.50771	0.43335	0.44353	0.3872	0.41722	0.43389	0.46426	0.46131	0.49344	0.6262	0.30547
536.69	0.48328	0.40071	0.47889	0.47476	0.45323	0.71077	0.44072	0.46809	0.75038	0.57366	0.49463	0.49181	0.43014	0.49907	0.56933	0.52383	0.41652	0.57687	0.4042	0.51653	0.58471	0.4518	0.83698	0.43312	0.41321	0.50456	0.43472	0.44714	0.39461	0.42044	0.43675	0.46522	0.46132	0.49404	0.62638	0.30338
537.72	0.48093	0.39659	0.47309	0.47044	0.4459	0.70524	0.43738	0.46379	0.74189	0.56942	0.48806	0.48609	0.42451	0.49864	0.56257	0.52516	0.41268	0.5671	0.40417	0.51137	0.58056	0.44922	0.82875	0.42896	0.41446	0.4973	0.42821	0.44338	0.39274	0.41795	0.43311	0.4599	0.45391	0.48717	0.61888	0.29462
538.74	0.4901	0.40336	0.47716	0.4763	0.44504	0.70581	0.43889	0.46487	0.74111	0.57192	0.48724	0.48757	0.4259	0.50768	0.56417	0.53364	0.41555	0.5661	0.41134	0.51164	0.58161	0.45164	0.82859	0.43194	0.42434	0.4986	0.42948	0.44835	0.39694	0.42225	0.43641	0.46364	0.45332	0.4885	0.61977	0.29292
539.74	0.48142	0.40491	0.47287	0.47024	0.4366	0.69733	0.43107	0.45753	0.72961	0.56735	0.48065	0.48165	0.41914	0.50387	0.5571	0.5311	0.40855	0.55584	0.40781	0.50297	0.57387	0.44592	0.81852	0.42425	0.42456	0.48947	0.42133	0.4422	0.39429	0.41651	0.43058	0.45714	0.44638	0.48074	0.61201	0.28483
540.77	0.4834	0.4102	0.47525	0.47026	0.43469	0.69774	0.43126	0.45648	0.72699	0.56865	0.47916	0.48226	0.4185	0.5056	0.55605	0.53521	0.40809	0.55241	0.41328	0.50146	0.57072	0.44525	0.81498	0.42504	0.43177	0.48756	0.4237	0.44222	0.39808	0.41706	0.43068	0.45917	0.44642	0.47864	0.61185	0.28444
541.79	0.47323	0.40559	0.47318	0.46722	0.43102	0.69158	0.42768	0.45299	0.72074	0.56747	0.47392	0.47944	0.41119	0.50096	0.55022	0.53245	0.40256	0.54387	0.4136	0.49504	0.56058	0.43917	0.80403	0.42066	0.43251	0.48037	0.41731	0.43876	0.39429	0.41222	0.42699	0.45558	0.44077	0.47253	0.60784	0.27993
542.82	0.46862	0.40245	0.47268	0.46551	0.42427	0.68426	0.4245	0.4478	0.71668	0.56585	0.46738	0.47607	0.40731	0.4964	0.54452	0.53082	0.39417	0.53531	0.41291	0.48706	0.5514	0.43356	0.7933	0.41674	0.43507	0.47275	0.41336	0.43525	0.38988	0.4059	0.42192	0.45333	0.43696	0.46807	0.60479	0.27708
543.82	0.46039	0.40259	0.46927	0.46522	0.42083	0.67913	0.42367	0.44272	0.71364	0.56484	0.46269	0.47348	0.40295	0.49184	0.53844	0.52898	0.38859	0.53056	0.41174	0.48036	0.54395	0.42941	0.78525	0.4156	0.43556	0.46444	0.41012	0.43256	0.38948	0.40016	0.41694	0.45121	0.43403	0.46489	0.60202	0.27644
544.84	0.45821	0.40897	0.47162	0.47119	0.42382	0.67863	0.42912	0.44471	0.71525	0.56805	0.46149	0.47782	0.40413	0.49263	0.53796	0.53191	0.38602	0.5318	0.4166	0.47807	0.53998	0.4278	0.78149	0.41915	0.43967	0.46323	0.41044	0.43526	0.39219	0.40156	0.41971	0.45583	0.4357	0.46772	0.60235	0.28097
545.86	0.45479	0.40955	0.46848	0.47156	0.41954	0.67145	0.42477	0.44175	0.71124	0.56706	0.45626	0.47612	0.40074	0.484	0.52946	0.52812	0.37609	0.52669	0.41335	0.4676	0.53025	0.42159	0.7704	0.41564	0.43708	0.45496	0.4031	0.43051	0.3883	0.3955	0.41451	0.45272	0.43259	0.46401	0.5964	0.27808
546.89	0.45943	0.41175	0.46586	0.47452	0.41501	0.66848	0.4246	0.43867	0.70705	0.56485	0.45342	0.47563	0.39841	0.47862	0.5203	0.5244	0.36722	0.5246	0.41277	0.45959	0.52058	0.41519	0.76322	0.4144	0.43519	0.44877	0.39923	0.4272	0.38648	0.39259	0.41246	0.45441	0.43194	0.46099	0.5917	0.27719
547.89	0.46061	0.41727	0.46781	0.48162	0.41735	0.66719	0.42673	0.44043	0.70807	0.56627	0.45477	0.47894	0.39872	0.47564	0.51593	0.52405	0.36306	0.52742	0.41489	0.45599	0.51701	0.41337	0.75973	0.41689	0.43516	0.44805	0.39842	0.42855	0.39122	0.39255	0.41491	0.45906	0.43463	0.46166	0.59066	0.27847
548.91	0.46176	0.42102	0.46888	0.48597	0.41791	0.66153	0.42447	0.44056	0.70506	0.56579	0.45293	0.47933	0.39688	0.46818	0.5077	0.52197	0.3534	0.52535	0.41317	0.44807	0.50863	0.40941	0.75339	0.41468	0.43199	0.44505	0.39265	0.42579	0.39151	0.39211	0.41405	0.45992	0.43568	0.45891	0.58553	0.28036
549.93	0.46746	0.41934	0.46588	0.48826	0.41373	0.65687	0.42115	0.437	0.70046	0.56354	0.44943	0.47684	0.39266	0.45996	0.49484	0.51713	0.34335	0.52155	0.40905	0.43894	0.49868	0.40531	0.74602	0.41145	0.42601	0.43932	0.38824	0.4235	0.39027	0.38757	0.40941	0.46001	0.43371	0.45216	0.57932	0.27796
550.93	0.46632	0.41892	0.46313	0.49335	0.41324	0.65092	0.42068	0.4349	0.69722	0.55961	0.44618	0.47719	0.38763	0.45444	0.48448	0.51331	0.33647	0.5202	0.40634	0.43108	0.49025	0.40028	0.73961	0.40993	0.41979	0.43513	0.38437	0.4207	0.39017	0.38654	0.40766	0.46186	0.4343	0.44822	0.57566	0.27742
551.96	0.46118	0.41902	0.46064	0.49686	0.41117	0.64584	0.41759	0.43396	0.69556	0.55816	0.4433	0.47734	0.38491	0.44868	0.47516	0.51063	0.32958	0.52177	0.40225	0.42466	0.48412	0.39606	0.73259	0.40767	0.41257	0.43334	0.3803	0.41773	0.3901	0.38634	0.40458	0.46078	0.43404	0.44532	0.57121	0.27905
552.98	0.45414	0.41793	0.45824	0.49849	0.40839	0.64086	0.41415	0.43402	0.69074	0.55476	0.43924	0.4769	0.38118	0.44274	0.46601	0.50796	0.32537	0.52551	0.39803	0.41722	0.47697	0.39238	0.72597	0.40633	0.40354	0.42872	0.37487	0.41536	0.3872	0.38683	0.40021	0.45915	0.43337	0.44207	0.56688	0.28065
553.98	0.44641	0.40607	0.45384	0.49484	0.40123	0.636	0.4074	0.43153	0.6842	0.55007	0.4345	0.47413	0.37518	0.43439	0.45429	0.50113	0.31899	0.5268	0.39062	0.40946	0.4663	0.38622	0.71747	0.40114	0.3918	0.42371	0.36931	0.40983	0.3808	0.38228	0.39364	0.45434	0.42944	0.43753	0.56019	0.27713
555	0.43713	0.39558	0.45329	0.48592	0.39807	0.62812	0.40104	0.42808	0.67983	0.54471	0.42997	0.47356	0.37137	0.42683	0.44618	0.49501	0.31491	0.5326	0.38245	0.40249	0.4579	0.38	0.71086	0.39697	0.38145	0.41947	0.36255	0.40202	0.37588	0.37974	0.38961	0.45025	0.42801	0.43359	0.55582	0.27621
556.02	0.43173	0.3879	0.45026	0.4814	0.39289	0.62335	0.39536	0.42343	0.67614	0.54169	0.42769	0.4714	0.37033	0.42208	0.43993	0.49249	0.3126	0.54289	0.37599	0.39938	0.45204	0.3762	0.70584	0.39289	0.37208	0.41668	0.35892	0.39855	0.37078	0.37753	0.38568	0.4469	0.42453	0.43109	0.55003	0.27738
557.05	0.42671	0.38417	0.44875	0.47376	0.38947	0.61537	0.3894	0.41879	0.66909	0.5365	0.42417	0.46919	0.36655	0.41592	0.4316	0.4861	0.31033	0.54672	0.36812	0.39278	0.44553	0.37185	0.69882	0.3876	0.36138	0.41061	0.3509	0.39298	0.36416	0.37078	0.37934	0.44173	0.41989	0.42717	0.54484	0.27406
558.04	0.42482	0.3844	0.44614	0.4693	0.38988	0.60798	0.38475	0.41384	0.66351	0.53342	0.42108	0.46724	0.36401	0.41266	0.42405	0.47988	0.30799	0.55096	0.36145	0.3887	0.43954	0.36923	0.69416	0.38239	0.35346	0.40706	0.34378	0.38712	0.35956	0.36616	0.3754	0.43777	0.41593	0.42403	0.53851	0.27261
559.07	0.42141	0.38812	0.44339	0.46465	0.38882	0.59988	0.38283	0.40976	0.65907	0.52811	0.41791	0.46827	0.36281	0.40989	0.41986	0.47486	0.31072	0.5565	0.35763	0.38485	0.43546	0.36586	0.68961	0.37752	0.34548	0.40259	0.33829	0.38174	0.35539	0.36156	0.37096	0.4346	0.41231	0.42026	0.53406	0.27176
560.09	0.42699	0.39826	0.44204	0.4683	0.38996	0.59836	0.38339	0.41074	0.65803	0.52464	0.41861	0.46838	0.36227	0.411	0.4176	0.47373	0.31444	0.56409	0.35917	0.38642	0.43362	0.36548	0.68789	0.37759	0.34145	0.40297	0.33383	0.38098	0.35405	0.36057	0.36943	0.4336	0.41027	0.42237	0.53223	0.27222
561.09	0.42444	0.39992	0.44216	0.46057	0.39035	0.59203	0.38036	0.4096	0.65314	0.52049	0.41585	0.46766	0.3575	0.40789	0.41296	0.46834	0.31542	0.56441	0.35627	0.38191	0.42959	0.36331	0.68324	0.37436	0.33391	0.39823	0.32693	0.37657	0.34919	0.35519	0.36402	0.4304	0.4057	0.41905	0.52697	0.27101
562.11	0.42811	0.40459	0.44206	0.45803	0.39223	0.59012	0.38248	0.41111	0.65204	0.51931	0.41563	0.47055	0.35846	0.40795	0.41477	0.4685	0.32026	0.57047	0.35865	0.38262	0.42659	0.36619	0.68207	0.37462	0.331	0.39769	0.32475	0.37596	0.34884	0.35735	0.36328	0.43188	0.4049	0.42075	0.52559	0.27369
563.13	0.43502	0.40901	0.44102	0.44809	0.39104	0.58866	0.38044	0.41023	0.64875	0.51702	0.41453	0.47187	0.35725	0.4061	0.41497	0.46591	0.32449	0.57256	0.3582	0.38172	0.42327	0.36539	0.67916	0.37343	0.32731	0.39453	0.32069	0.37287	0.34788	0.35528	0.3593	0.432	0.40208	0.42165	0.52464	0.27598
564.13	0.44089	0.42015	0.44255	0.44104	0.39217	0.5872	0.38066	0.41033	0.6464	0.51407	0.41247	0.473	0.35372	0.40588	0.41476	0.46513	0.32586	0.57212	0.3573	0.38042	0.42171	0.3655	0.67469	0.37154	0.32329	0.3922	0.31626	0.36993	0.34685	0.35392	0.35674	0.43219	0.39919	0.42323	0.52235	0.27696
565.15	0.43798	0.4248	0.43826	0.42864	0.39103	0.58118	0.37869	0.40912	0.64126	0.51047	0.4086	0.47421	0.34912	0.40362	0.41308	0.46186	0.32683	0.56714	0.35344	0.37592	0.41843	0.36549	0.66784	0.36461	0.3181	0.3849	0.31067	0.36609	0.34511	0.35132	0.35072	0.42912	0.39395	0.42086	0.5182	0.27684
566.17	0.43855	0.4322	0.43519	0.41793	0.39095	0.57681	0.37983	0.41268	0.63803	0.50794	0.40493	0.47691	0.34723	0.40309	0.41399	0.45837	0.32915	0.56294	0.35228	0.37585	0.41524	0.36774	0.66334	0.36167	0.31506	0.38011	0.30531	0.3637	0.3468	0.35146	0.34885	0.43023	0.39081	0.42098	0.5172	0.27785
567.17	0.43636	0.43749	0.43276	0.40283	0.39119	0.57	0.37799	0.41371	0.63256	0.50372	0.40046	0.47622	0.34178	0.40193	0.41086	0.45334	0.32836	0.55365	0.34569	0.37273	0.41089	0.36564	0.65744	0.35581	0.30898	0.37274	0.30053	0.35835	0.34537	0.345	0.34403	0.42715	0.38446	0.41858	0.51224	0.2762
568.19	0.43778	0.44158	0.43176	0.39394	0.3939	0.5648	0.38057	0.4171	0.63071	0.50039	0.39803	0.4783	0.33937	0.40281	0.4118	0.45161	0.32814	0.54893	0.34337	0.37134	0.40976	0.36613	0.65108	0.35402	0.3048	0.36824	0.29829	0.35645	0.34585	0.34434	0.3415	0.42648	0.3812	0.41735	0.50897	0.27719
569.21	0.4378	0.43759	0.42586	0.38111	0.3954	0.55682	0.37929	0.42096	0.62458	0.49667	0.39437	0.47833	0.33867	0.40239	0.41096	0.44708	0.32641	0.53984	0.33918	0.36747	0.40676	0.3667	0.64534	0.34962	0.30079	0.36168	0.29309	0.35382	0.34469	0.34182	0.33736	0.42373	0.37557	0.4138	0.50402	0.27719
570.2	0.44293	0.43401	0.42324	0.37373	0.39792	0.54996	0.37961	0.4242	0.618	0.494	0.39044	0.47884	0.33763	0.40119	0.4109	0.4441	0.32416	0.52953	0.33552	0.36278	0.40353	0.36591	0.64081	0.34667	0.29645	0.35536	0.2894	0.35082	0.3421	0.33905	0.33383	0.42214	0.37046	0.41084	0.50036	0.27801
571.22	0.45588	0.43638	0.41838	0.36881	0.40159	0.54709	0.38155	0.4277	0.6138	0.492	0.39024	0.48111	0.33551	0.40235	0.41	0.44359	0.32219	0.52042	0.33249	0.35876	0.40106	0.36566	0.63663	0.34247	0.2948	0.35101	0.28704	0.34879	0.34014	0.33752	0.32872	0.41929	0.3663	0.40847	0.49846	0.27955
572.24	0.46371	0.43684	0.41542	0.36765	0.40509	0.54457	0.3822	0.43095	0.61225	0.49105	0.38963	0.48331	0.33424	0.40425	0.41069	0.4444	0.31945	0.51313	0.32939	0.35618	0.4018	0.36791	0.63205	0.33979	0.2954	0.34736	0.285	0.34834	0.33729	0.33738	0.32471	0.41773	0.36291	0.40543	0.4977	0.28265
573.24	0.46095	0.43341	0.40942	0.36137	0.40645	0.53895	0.38073	0.43033	0.60708	0.4873	0.3861	0.48311	0.3303	0.40362	0.40664	0.44091	0.31446	0.50001	0.32387	0.34966	0.39741	0.36676	0.6261	0.33377	0.29155	0.34235	0.28142	0.344	0.33105	0.3334	0.31823	0.41286	0.35729	0.39959	0.49301	0.28175
574.26	0.45343	0.42794	0.40325	0.3556	0.40772	0.53304	0.3802	0.42745	0.60068	0.48417	0.38286	0.48306	0.32269	0.39994	0.39932	0.43639	0.30562	0.48872	0.3167	0.34306	0.38961	0.36474	0.61801	0.32827	0.28622	0.33643	0.27682	0.33682	0.32254	0.33058	0.31226	0.40736	0.35125	0.39227	0.48963	0.28139
575.28	0.45201	0.42855	0.39857	0.34912	0.40864	0.53031	0.37949	0.42681	0.59725	0.48169	0.38145	0.48294	0.31855	0.39968	0.3939	0.43535	0.30135	0.48143	0.31104	0.33938	0.38617	0.36409	0.61147	0.32524	0.28502	0.33374	0.27418	0.33258	0.31707	0.32741	0.30795	0.40349	0.34663	0.38724	0.48735	0.28296
576.28	0.44496	0.42058	0.39514	0.34379	0.40971	0.52381	0.37536	0.42183	0.59164	0.47732	0.37706	0.48147	0.31532	0.3994	0.38899	0.4328	0.29552	0.47291	0.30286	0.33318	0.38243	0.36224	0.60374	0.32193	0.28193	0.33032	0.27146	0.32736	0.31125	0.32337	0.3038	0.39879	0.34123	0.38142	0.48345	0.28213
577.3	0.44191	0.41547	0.38897	0.34111	0.41135	0.51786	0.3736	0.41843	0.585	0.47356	0.3738	0.48014	0.31222	0.39866	0.38442	0.43107	0.29147	0.46548	0.29594	0.32726	0.37627	0.35961	0.5977	0.31837	0.27933	0.32853	0.26881	0.32182	0.3069	0.32026	0.29905	0.39441	0.33684	0.37615	0.48122	0.28217
578.32	0.43831	0.41009	0.38161	0.33795	0.41081	0.51329	0.36863	0.41337	0.57756	0.46986	0.37094	0.47726	0.30706	0.39774	0.37882	0.43075	0.28725	0.45938	0.2884	0.32179	0.36985	0.3562	0.591	0.3145	0.27808	0.32551	0.26457	0.31768	0.30239	0.31747	0.2959	0.38988	0.32987	0.36952	0.47993	0.28194
579.31	0.44284	0.40619	0.37761	0.33691	0.41255	0.51111	0.36367	0.40785	0.57258	0.46815	0.36794	0.47355	0.30617	0.39937	0.37674	0.43177	0.28661	0.45321	0.28198	0.31837	0.36541	0.35377	0.58593	0.31263	0.2786	0.32359	0.26377	0.31496	0.30028	0.31367	0.29281	0.38792	0.32567	0.36571	0.47874	0.28108
580.33	0.43602	0.39681	0.37388	0.33723	0.41109	0.50489	0.35776	0.40055	0.5649	0.46581	0.36256	0.46966	0.30199	0.39757	0.37214	0.43033	0.28126	0.44458	0.27451	0.31081	0.35782	0.34974	0.57771	0.30846	0.27648	0.32061	0.26098	0.31031	0.29546	0.31058	0.28847	0.38349	0.31907	0.35957	0.47493	0.27663
581.35	0.4272	0.38435	0.36573	0.33034	0.4082	0.49773	0.34837	0.39054	0.5563	0.46149	0.35804	0.46152	0.29507	0.39341	0.36549	0.42797	0.27503	0.43442	0.26514	0.30171	0.34644	0.34199	0.5682	0.30286	0.2745	0.31615	0.25531	0.30274	0.28939	0.30531	0.2821	0.37781	0.31158	0.35087	0.46897	0.27204
582.35	0.41877	0.37078	0.36307	0.32608	0.40441	0.49063	0.34161	0.37826	0.54545	0.45543	0.35208	0.45267	0.28756	0.38916	0.35612	0.42275	0.26846	0.42391	0.25663	0.2922	0.33533	0.33327	0.5575	0.29656	0.27054	0.31065	0.24772	0.2956	0.28325	0.30225	0.27706	0.37137	0.30204	0.34108	0.46226	0.26652
583.36	0.40758	0.35644	0.35934	0.32384	0.40187	0.48386	0.33624	0.36805	0.53694	0.45213	0.34722	0.44626	0.28267	0.38603	0.35106	0.41954	0.2642	0.41305	0.24818	0.28572	0.32804	0.32799	0.54799	0.29079	0.26908	0.30852	0.24455	0.2895	0.27922	0.30098	0.27292	0.36884	0.2975	0.33428	0.4573	0.26158
584.38	0.39949	0.34929	0.35663	0.32334	0.39725	0.47898	0.33157	0.36047	0.52999	0.4488	0.34298	0.44108	0.27874	0.38517	0.34736	0.41943	0.26107	0.40699	0.24325	0.28172	0.32211	0.32265	0.54025	0.29004	0.2692	0.30959	0.24122	0.28855	0.27894	0.3022	0.27062	0.36872	0.29317	0.32782	0.4539	0.25884
585.38	0.38757	0.34277	0.34949	0.3156	0.39197	0.4703	0.32207	0.34901	0.52054	0.44323	0.33813	0.43186	0.27099	0.38041	0.34007	0.4149	0.25468	0.3963	0.23565	0.27529	0.31136	0.31384	0.52948	0.28492	0.2657	0.30724	0.23534	0.28345	0.27558	0.30011	0.26608	0.36675	0.28803	0.31945	0.44927	0.25357
586.4	0.38219	0.33909	0.34787	0.31816	0.38989	0.46753	0.31893	0.34382	0.51591	0.44267	0.33326	0.4266	0.26849	0.38093	0.3381	0.41338	0.25222	0.39202	0.23498	0.2737	0.3094	0.31211	0.52281	0.28588	0.26657	0.30783	0.23437	0.28301	0.27836	0.3037	0.26665	0.36918	0.28511	0.31669	0.44879	0.25138
587.41	0.36714	0.32437	0.33634	0.30806	0.38091	0.45583	0.30655	0.33141	0.50535	0.43696	0.32375	0.41662	0.26061	0.37391	0.33052	0.40672	0.24163	0.3799	0.22781	0.26709	0.29999	0.30373	0.50988	0.27931	0.2631	0.30339	0.22716	0.276	0.2732	0.29757	0.26061	0.36697	0.28028	0.30793	0.44135	0.24234
588.41	0.36222	0.31387	0.3288	0.29788	0.37266	0.44227	0.29405	0.31982	0.49297	0.42926	0.31298	0.40575	0.25096	0.36727	0.32111	0.39818	0.23027	0.36594	0.22163	0.2589	0.28738	0.29331	0.49521	0.27286	0.25718	0.29595	0.21647	0.26894	0.26682	0.29005	0.25352	0.36364	0.27207	0.29919	0.4322	0.23246
589.43	0.34886	0.29703	0.32006	0.28494	0.36156	0.42782	0.2796	0.30442	0.47849	0.41935	0.30317	0.39267	0.23672	0.35661	0.30617	0.38421	0.21445	0.35005	0.21229	0.24623	0.27099	0.2813	0.47756	0.261	0.24787	0.28337	0.20407	0.25706	0.25656	0.28254	0.2433	0.35716	0.26177	0.28664	0.42085	0.22129
590.42	0.34045	0.28018	0.31366	0.27749	0.3526	0.41916	0.27056	0.29231	0.4686	0.41332	0.29195	0.38163	0.22422	0.34974	0.29531	0.37317	0.20123	0.33738	0.20306	0.23695	0.25893	0.27297	0.46239	0.25287	0.24164	0.27298	0.19473	0.24848	0.25048	0.27538	0.23472	0.35331	0.25156	0.27742	0.41144	0.21199
591.44	0.32211	0.26719	0.30416	0.26889	0.34128	0.40389	0.25742	0.2787	0.45277	0.40427	0.28119	0.36893	0.2083	0.33818	0.28003	0.36057	0.18593	0.32007	0.19152	0.22655	0.24033	0.25982	0.44389	0.24077	0.23083	0.26001	0.17976	0.23774	0.23815	0.26573	0.22197	0.34517	0.24019	0.26376	0.39763	0.19976
592.46	0.31799	0.26463	0.30159	0.26664	0.33621	0.39678	0.24967	0.27073	0.44518	0.40152	0.27374	0.35939	0.19909	0.33316	0.27457	0.35329	0.17746	0.31097	0.18752	0.22246	0.2293	0.25429	0.43122	0.23675	0.22837	0.2532	0.17268	0.23377	0.23531	0.26463	0.21563	0.34119	0.23232	0.25758	0.38992	0.19422
593.45	0.30809	0.2566	0.29606	0.2666	0.33005	0.39003	0.24326	0.26262	0.43785	0.39765	0.26769	0.34938	0.19154	0.32832	0.2701	0.34634	0.17058	0.30625	0.18573	0.21962	0.22227	0.25127	0.42289	0.23447	0.22812	0.24665	0.16745	0.2301	0.23526	0.26508	0.21155	0.33735	0.22616	0.25285	0.38261	0.19006
594.47	0.30394	0.25101	0.29295	0.2667	0.32544	0.38295	0.23606	0.2577	0.43109	0.39473	0.25998	0.34239	0.1871	0.32752	0.26995	0.3433	0.16692	0.3004	0.18518	0.22119	0.21951	0.24945	0.41587	0.23442	0.23173	0.24366	0.16305	0.22951	0.23533	0.26439	0.20944	0.33459	0.22301	0.25268	0.37743	0.18626
595.46	0.30294	0.24872	0.29056	0.26622	0.32451	0.37446	0.2304	0.25087	0.42315	0.39156	0.25541	0.33552	0.18453	0.32646	0.27109	0.33995	0.16508	0.29648	0.18881	0.22376	0.21726	0.24705	0.41038	0.23446	0.23501	0.24038	0.15959	0.2297	0.23635	0.26704	0.20925	0.33108	0.22121	0.25245	0.3714	0.18416
596.48	0.31203	0.24915	0.29197	0.27347	0.32487	0.37368	0.23051	0.24884	0.4209	0.39397	0.25493	0.33376	0.18743	0.33106	0.27705	0.3414	0.16837	0.30006	0.19595	0.23102	0.22279	0.24962	0.41133	0.24	0.24387	0.24181	0.16261	0.2348	0.24162	0.27305	0.2149	0.33356	0.2245	0.25869	0.37199	0.18683
597.49	0.30954	0.24415	0.2892	0.27715	0.32224	0.36696	0.22692	0.24563	0.41611	0.39117	0.253	0.33044	0.18292	0.33023	0.27586	0.33943	0.16807	0.2977	0.19838	0.23301	0.22258	0.24742	0.40854	0.24053	0.24377	0.23701	0.15978	0.23458	0.24148	0.27134	0.21434	0.33186	0.22315	0.25882	0.3681	0.1856
598.49	0.31912	0.25676	0.29387	0.28479	0.32625	0.36887	0.22841	0.24688	0.41898	0.39778	0.25739	0.33261	0.18424	0.33323	0.28162	0.344	0.17109	0.30111	0.20564	0.2404	0.22722	0.24862	0.40982	0.24781	0.24929	0.23869	0.16286	0.23975	0.24597	0.27496	0.22009	0.33232	0.22741	0.26373	0.37156	0.18919
599.5	0.32463	0.26168	0.29409	0.28803	0.32977	0.36696	0.22978	0.24722	0.42042	0.40107	0.26066	0.33036	0.1824	0.33265	0.28206	0.34271	0.17207	0.30202	0.20949	0.24167	0.23043	0.24673	0.40924	0.2516	0.24986	0.23568	0.16186	0.24107	0.24711	0.27537	0.22284	0.32903	0.22789	0.26473	0.36962	0.19039
600.52	0.32156	0.26192	0.29073	0.29203	0.32909	0.36423	0.22637	0.24752	0.41891	0.4017	0.26138	0.32943	0.18075	0.3295	0.27937	0.34231	0.17243	0.3012	0.21093	0.24228	0.22991	0.24394	0.40767	0.25609	0.24906	0.23153	0.15849	0.24081	0.24292	0.27117	0.22227	0.32542	0.22685	0.26407	0.36761	0.19013
601.51	0.32509	0.26952	0.29126	0.2925	0.33037	0.3594	0.22462	0.24726	0.41809	0.40007	0.26309	0.32874	0.17819	0.32523	0.27621	0.3397	0.17179	0.29859	0.21297	0.24139	0.22866	0.24046	0.40472	0.25862	0.2496	0.2285	0.15691	0.23922	0.23997	0.26543	0.2209	0.31864	0.22574	0.26134	0.3645	0.18947
602.53	0.32617	0.27271	0.28766	0.29107	0.33146	0.35918	0.22354	0.24617	0.41637	0.39988	0.26452	0.32875	0.17741	0.32179	0.27206	0.33842	0.17318	0.29851	0.21515	0.23991	0.22764	0.23832	0.40399	0.26375	0.25023	0.22543	0.15539	0.23992	0.23776	0.26313	0.22176	0.31319	0.2243	0.26152	0.36235	0.18928
603.52	0.31517	0.26727	0.28002	0.28699	0.3263	0.34964	0.21624	0.24164	0.40655	0.39173	0.25799	0.32315	0.17026	0.31364	0.26083	0.33043	0.16944	0.28875	0.20952	0.22975	0.21889	0.23006	0.396	0.26204	0.24247	0.21679	0.14823	0.23219	0.22586	0.25122	0.21253	0.3048	0.21755	0.25411	0.35205	0.18437
604.54	0.30901	0.26903	0.27558	0.29468	0.32408	0.34438	0.21413	0.241	0.4006	0.39066	0.25717	0.32259	0.16644	0.307	0.25636	0.33071	0.16995	0.28524	0.21066	0.22659	0.21586	0.22721	0.39343	0.26579	0.24146	0.21263	0.14587	0.22999	0.22076	0.2434	0.20957	0.30024	0.21407	0.25199	0.34934	0.18385
605.55	0.30398	0.27052	0.27431	0.29797	0.32313	0.34159	0.21187	0.23954	0.39759	0.38953	0.25565	0.32198	0.16156	0.30364	0.25079	0.32769	0.17062	0.28103	0.20853	0.22152	0.21631	0.22373	0.39167	0.26917	0.23894	0.21067	0.1453	0.2279	0.21705	0.23674	0.20608	0.29341	0.21199	0.24913	0.34482	0.18247
606.55	0.28356	0.26046	0.26872	0.29599	0.31977	0.33756	0.20415	0.23417	0.39078	0.38618	0.24983	0.31769	0.15324	0.29505	0.24164	0.32305	0.16776	0.27369	0.2021	0.21295	0.21062	0.21787	0.38612	0.27044	0.22981	0.20431	0.13875	0.22165	0.20913	0.22754	0.19742	0.28547	0.20514	0.24339	0.33653	0.1781
607.56	0.27611	0.25883	0.27093	0.30529	0.32105	0.33661	0.20166	0.23517	0.38835	0.38813	0.24784	0.31792	0.15005	0.2927	0.23867	0.32209	0.1694	0.2722	0.20061	0.20897	0.21156	0.21611	0.38394	0.27695	0.22903	0.20253	0.13824	0.22002	0.20557	0.22136	0.19246	0.28252	0.20459	0.2416	0.33347	0.17863
608.55	0.27165	0.25541	0.27048	0.31069	0.32365	0.33835	0.20085	0.23442	0.38644	0.38995	0.2484	0.32034	0.148	0.29017	0.23544	0.32175	0.17077	0.27365	0.20224	0.20733	0.21409	0.21658	0.38673	0.2832	0.22876	0.20117	0.13774	0.22044	0.20318	0.21796	0.1891	0.27768	0.20321	0.24028	0.33178	0.17922
609.57	0.26748	0.25203	0.26782	0.3111	0.32455	0.33766	0.19694	0.23045	0.38366	0.388	0.24672	0.32148	0.14389	0.288	0.22976	0.31889	0.17009	0.27223	0.19904	0.202	0.21277	0.2138	0.38556	0.2864	0.22489	0.19853	0.13628	0.21517	0.19645	0.21196	0.18134	0.27162	0.20037	0.23497	0.32545	0.17804
610.58	0.25796	0.24553	0.26207	0.30945	0.32392	0.33377	0.19149	0.22533	0.37787	0.3852	0.24387	0.31923	0.1386	0.28249	0.22188	0.31545	0.16718	0.26818	0.19567	0.19509	0.20829	0.21155	0.38251	0.28524	0.21915	0.1907	0.13217	0.20608	0.18709	0.20392	0.17146	0.26448	0.1947	0.22945	0.31799	0.17516
611.57	0.26044	0.24545	0.26142	0.31358	0.32636	0.33598	0.19212	0.22457	0.37625	0.38834	0.24464	0.32124	0.1384	0.28455	0.21878	0.31617	0.16887	0.27049	0.19752	0.19306	0.21133	0.21492	0.3841	0.28999	0.21906	0.1881	0.13248	0.20411	0.18418	0.20125	0.16768	0.26119	0.19452	0.22931	0.3151	0.17615
612.59	0.25887	0.2482	0.26005	0.31211	0.32908	0.33619	0.19039	0.22341	0.37329	0.38675	0.24519	0.32375	0.13764	0.2848	0.21445	0.31646	0.16791	0.27088	0.19836	0.19033	0.21488	0.21597	0.38567	0.29294	0.21696	0.18584	0.13328	0.19943	0.18048	0.1984	0.16326	0.2562	0.19264	0.22787	0.31099	0.17741
613.58	0.25111	0.24727	0.25735	0.30718	0.32979	0.33392	0.18904	0.22069	0.36802	0.38511	0.24183	0.32213	0.13447	0.2852	0.20658	0.3132	0.16647	0.26707	0.19477	0.18443	0.21358	0.21357	0.38158	0.28921	0.21167	0.17912	0.13164	0.19197	0.17488	0.19259	0.15604	0.25109	0.18759	0.22379	0.3033	0.17426
614.6	0.24123	0.24494	0.25791	0.30404	0.33243	0.33477	0.18813	0.21876	0.36327	0.38251	0.23821	0.32305	0.13389	0.28626	0.20104	0.31039	0.16595	0.2649	0.19343	0.18133	0.21486	0.2149	0.37773	0.28806	0.20843	0.17368	0.13363	0.18882	0.17345	0.18947	0.15111	0.24604	0.1835	0.2226	0.29781	0.17354
615.59	0.23702	0.24808	0.25966	0.30666	0.33808	0.34091	0.19178	0.22275	0.36091	0.38315	0.23977	0.32719	0.13738	0.2906	0.20183	0.3116	0.1666	0.26791	0.19533	0.18186	0.22028	0.2174	0.37634	0.28967	0.20905	0.17415	0.13862	0.19042	0.17595	0.1915	0.15007	0.24493	0.18335	0.22431	0.29664	0.17573
616.6	0.22945	0.24963	0.25737	0.30548	0.33995	0.33927	0.19224	0.22327	0.35587	0.37735	0.23773	0.3273	0.13778	0.29201	0.19927	0.30801	0.16286	0.26582	0.19219	0.17959	0.22187	0.21654	0.37355	0.28529	0.20541	0.17197	0.14212	0.18733	0.1721	0.18838	0.145	0.24058	0.17956	0.22293	0.29114	0.17598
617.61	0.22088	0.24677	0.25089	0.29811	0.33928	0.3354	0.19189	0.21974	0.34888	0.37248	0.23176	0.32628	0.13865	0.29297	0.19508	0.30116	0.15764	0.26015	0.18626	0.17389	0.21893	0.21458	0.36632	0.27841	0.20097	0.16561	0.14436	0.18078	0.16635	0.18433	0.1374	0.23373	0.17269	0.22011	0.2829	0.17239
618.61	0.21575	0.24336	0.24758	0.2923	0.33727	0.33548	0.19207	0.21907	0.34518	0.36728	0.2293	0.32867	0.14084	0.29462	0.19283	0.29757	0.15106	0.25802	0.18186	0.17295	0.2205	0.21419	0.36097	0.27455	0.19795	0.16413	0.14791	0.17713	0.16341	0.18523	0.13328	0.2279	0.16736	0.22038	0.27751	0.17179
619.62	0.21694	0.24871	0.24557	0.2895	0.33807	0.3376	0.19507	0.22354	0.34458	0.3681	0.23011	0.33158	0.14874	0.29969	0.19477	0.29623	0.14951	0.25941	0.18077	0.17359	0.22359	0.21611	0.36013	0.27426	0.19607	0.16588	0.15215	0.17532	0.16469	0.18905	0.13164	0.22752	0.16624	0.22369	0.27428	0.17186
620.61	0.21532	0.24841	0.2431	0.27901	0.33494	0.33396	0.19623	0.22207	0.34096	0.36393	0.22696	0.33256	0.15439	0.30284	0.19007	0.29162	0.14471	0.25817	0.17585	0.1711	0.22315	0.21526	0.3556	0.27035	0.19256	0.16367	0.15379	0.17107	0.1632	0.18876	0.12773	0.22329	0.16314	0.22289	0.26745	0.16948
621.62	0.22018	0.25212	0.24176	0.27136	0.33262	0.33332	0.19757	0.22239	0.3394	0.36365	0.22516	0.33699	0.16257	0.30646	0.19049	0.29088	0.14258	0.25723	0.17482	0.16953	0.22308	0.21364	0.35193	0.26777	0.19178	0.16179	0.15802	0.16764	0.16437	0.19295	0.12502	0.22045	0.1613	0.22367	0.26414	0.16684
622.61	0.21971	0.26144	0.24556	0.2692	0.33195	0.33467	0.20282	0.22712	0.34105	0.36621	0.22897	0.34046	0.17154	0.31107	0.19235	0.29608	0.14391	0.26055	0.17674	0.17223	0.22728	0.21639	0.35172	0.26682	0.19322	0.16551	0.16323	0.1677	0.16767	0.20052	0.12775	0.22366	0.16341	0.22782	0.26552	0.16703
623.63	0.2247	0.26649	0.2462	0.26825	0.33113	0.33321	0.20593	0.23269	0.34271	0.36724	0.2313	0.34308	0.18189	0.31305	0.19428	0.298	0.14637	0.26299	0.1779	0.17321	0.22737	0.21936	0.35131	0.26736	0.19695	0.16688	0.16794	0.16728	0.17108	0.20511	0.12923	0.22646	0.16667	0.23277	0.26619	0.16787
624.62	0.22603	0.26242	0.24656	0.25944	0.32782	0.32977	0.2077	0.23159	0.34192	0.3653	0.23055	0.34483	0.18816	0.31128	0.19511	0.29781	0.14383	0.26206	0.17647	0.17038	0.22462	0.21867	0.34695	0.26162	0.19912	0.16482	0.171	0.1648	0.16831	0.20766	0.12915	0.22459	0.16649	0.23353	0.26458	0.16659
625.63	0.23331	0.26746	0.24906	0.25842	0.32502	0.32768	0.21307	0.23614	0.34288	0.3667	0.23357	0.34685	0.19578	0.30981	0.19884	0.30096	0.1455	0.26179	0.17985	0.17184	0.22405	0.22012	0.3474	0.25979	0.20236	0.16586	0.17475	0.16412	0.16827	0.21303	0.13182	0.22711	0.16838	0.23914	0.26701	0.16769
626.64	0.23842	0.27042	0.25186	0.2554	0.32307	0.3246	0.21815	0.24083	0.34245	0.36587	0.23621	0.3477	0.20001	0.30683	0.19977	0.30155	0.1467	0.2626	0.18125	0.17189	0.22066	0.22239	0.3459	0.25747	0.20507	0.16509	0.17539	0.16329	0.16861	0.2162	0.13501	0.23032	0.1703	0.24324	0.26913	0.16917
627.63	0.24715	0.27063	0.25165	0.25112	0.31862	0.32082	0.22167	0.24248	0.34108	0.36159	0.23434	0.34779	0.20272	0.30175	0.20109	0.30007	0.14707	0.26237	0.18162	0.17226	0.21592	0.22273	0.34246	0.25368	0.20672	0.16251	0.1755	0.16377	0.1695	0.21839	0.13682	0.22953	0.17332	0.24617	0.26593	0.17011
628.64	0.25627	0.27789	0.25583	0.25267	0.31849	0.31818	0.22732	0.24604	0.33918	0.36171	0.23598	0.34894	0.20539	0.30018	0.20625	0.30366	0.14982	0.26609	0.1866	0.17383	0.21376	0.22512	0.33985	0.25176	0.20859	0.16238	0.1765	0.16561	0.16911	0.22119	0.1408	0.23283	0.17734	0.25059	0.26701	0.17163
629.63	0.26658	0.28871	0.26021	0.25485	0.3182	0.31525	0.23158	0.24959	0.33723	0.35993	0.23763	0.34899	0.20617	0.29768	0.20755	0.30843	0.1536	0.2707	0.19071	0.1764	0.21249	0.22743	0.33947	0.25057	0.21242	0.1622	0.17797	0.16739	0.1695	0.22269	0.14319	0.23504	0.18396	0.2568	0.26982	0.17285
630.65	0.27333	0.2915	0.26185	0.2563	0.31413	0.31221	0.2312	0.2485	0.33495	0.35677	0.23624	0.34864	0.20195	0.29384	0.20709	0.30876	0.15223	0.2742	0.19167	0.17404	0.20719	0.22871	0.33445	0.24559	0.21395	0.15928	0.17565	0.16691	0.16664	0.22375	0.14155	0.23489	0.1874	0.25932	0.26763	0.17238
631.64	0.27407	0.29277	0.26134	0.25656	0.31221	0.30878	0.23309	0.24723	0.33151	0.35394	0.23612	0.34879	0.19994	0.2911	0.2091	0.31151	0.15365	0.28087	0.19589	0.17458	0.20497	0.22954	0.33001	0.24181	0.21579	0.15987	0.17522	0.16731	0.16555	0.22503	0.14266	0.2355	0.19191	0.2638	0.26599	0.17258
632.65	0.27838	0.29847	0.2604	0.25955	0.30993	0.3064	0.23147	0.24728	0.32638	0.35148	0.23785	0.3487	0.19507	0.28991	0.20906	0.31221	0.15319	0.28828	0.20063	0.17212	0.20135	0.22917	0.32543	0.23971	0.21718	0.15929	0.17094	0.1672	0.16324	0.22465	0.14268	0.23735	0.19276	0.26595	0.26646	0.17209
633.64	0.28417	0.29583	0.25946	0.26077	0.30557	0.3026	0.23071	0.24456	0.32123	0.34792	0.23594	0.34784	0.1886	0.28727	0.20688	0.31133	0.15351	0.2934	0.20324	0.17013	0.19766	0.22886	0.31941	0.23551	0.21815	0.1562	0.16797	0.1668	0.16174	0.22523	0.14166	0.23629	0.19538	0.267	0.26517	0.17114
634.65	0.28891	0.29528	0.25602	0.2645	0.29944	0.29911	0.23002	0.24296	0.31625	0.34421	0.2341	0.34491	0.18219	0.28575	0.20594	0.30979	0.15056	0.30081	0.20572	0.16831	0.19351	0.22832	0.31225	0.2328	0.21837	0.15414	0.16409	0.16645	0.16039	0.22633	0.14147	0.23809	0.19622	0.26695	0.26192	0.17052
635.64	0.29612	0.29614	0.25411	0.26783	0.2987	0.29477	0.22985	0.24232	0.31129	0.34038	0.23387	0.3436	0.17778	0.28563	0.20674	0.31153	0.15226	0.31092	0.21172	0.17009	0.19228	0.2278	0.30719	0.23273	0.22071	0.15502	0.16221	0.16794	0.16348	0.22935	0.14421	0.24074	0.19863	0.26737	0.2621	0.17189
636.65	0.30653	0.29991	0.25499	0.27355	0.29736	0.29235	0.22702	0.24119	0.30798	0.33875	0.23363	0.34121	0.17048	0.2838	0.20426	0.3121	0.15174	0.31665	0.21552	0.1704	0.18987	0.22839	0.30222	0.23429	0.22144	0.15407	0.1604	0.16996	0.16411	0.23295	0.14492	0.24284	0.19889	0.26723	0.26268	0.17277
637.66	0.31233	0.29395	0.25621	0.27847	0.2967	0.28658	0.22681	0.23806	0.30401	0.33491	0.23153	0.33651	0.16484	0.27989	0.20356	0.31232	0.15164	0.32166	0.21736	0.17064	0.18765	0.22762	0.29708	0.23324	0.22143	0.15253	0.16	0.17073	0.16513	0.23524	0.14508	0.24408	0.20045	0.26519	0.26266	0.17302
638.65	0.31104	0.29207	0.25525	0.28237	0.29638	0.28195	0.22493	0.23468	0.29877	0.32983	0.22959	0.33152	0.15826	0.27699	0.20088	0.31111	0.14796	0.32642	0.21797	0.17053	0.18477	0.22404	0.29085	0.23182	0.21925	0.15296	0.15858	0.17051	0.16544	0.23566	0.14334	0.24437	0.19894	0.2612	0.2609	0.1729
639.66	0.31207	0.28753	0.25417	0.29047	0.2984	0.27748	0.22581	0.23244	0.29492	0.32713	0.229	0.33069	0.1538	0.27608	0.20064	0.31276	0.1498	0.33012	0.2212	0.17442	0.1829	0.22126	0.28766	0.23384	0.21854	0.15452	0.15894	0.17327	0.16856	0.23767	0.14405	0.24748	0.19932	0.25913	0.26249	0.17416
640.65	0.3145	0.28259	0.25541	0.29669	0.29878	0.27443	0.22509	0.22918	0.2905	0.3236	0.22583	0.32737	0.14906	0.27394	0.20137	0.31197	0.15055	0.3313	0.22186	0.17565	0.18028	0.21732	0.2827	0.23762	0.21686	0.15335	0.15977	0.17643	0.16908	0.23782	0.14413	0.24991	0.19756	0.25599	0.26282	0.17423
641.66	0.31183	0.27146	0.24975	0.30091	0.29924	0.27086	0.22428	0.22528	0.28595	0.31849	0.22199	0.32185	0.14731	0.27209	0.20096	0.31101	0.14838	0.33498	0.21983	0.1748	0.17871	0.21221	0.27763	0.23988	0.21647	0.15316	0.15969	0.17784	0.17057	0.23689	0.14325	0.25065	0.19579	0.2515	0.26274	0.17359
642.65	0.30502	0.25845	0.24379	0.30251	0.29809	0.26707	0.21786	0.21792	0.27873	0.31049	0.21759	0.31495	0.14336	0.2697	0.19623	0.30643	0.14235	0.33334	0.21526	0.17128	0.17186	0.20368	0.2717	0.23904	0.21191	0.14946	0.15747	0.17738	0.16836	0.23423	0.1378	0.24953	0.18985	0.24417	0.25842	0.16912
643.66	0.31043	0.255	0.24077	0.31211	0.30102	0.26788	0.2168	0.21466	0.27809	0.30941	0.21797	0.31556	0.14687	0.27224	0.19923	0.30921	0.14523	0.33816	0.21877	0.17573	0.1751	0.20317	0.27373	0.25078	0.21585	0.15164	0.16366	0.18634	0.1747	0.23856	0.14327	0.25548	0.19068	0.24468	0.26271	0.17242
644.64	0.3068	0.25041	0.23664	0.31559	0.30127	0.26478	0.21245	0.21003	0.2713	0.30564	0.21596	0.31156	0.1476	0.27197	0.19767	0.30678	0.14241	0.33809	0.21718	0.17495	0.17381	0.19952	0.27133	0.25728	0.21464	0.14979	0.16655	0.19241	0.17632	0.23989	0.14421	0.25644	0.18643	0.24076	0.26206	0.17147
645.65	0.30151	0.24361	0.22789	0.32015	0.30136	0.2612	0.20843	0.2044	0.26577	0.30108	0.21246	0.30739	0.14937	0.27062	0.19521	0.30487	0.13792	0.33557	0.21462	0.17402	0.17075	0.19772	0.26844	0.26327	0.21541	0.14869	0.16856	0.19696	0.17688	0.24119	0.1435	0.25737	0.18206	0.23687	0.26098	0.16985
646.64	0.29964	0.23983	0.22451	0.32803	0.30289	0.25658	0.20348	0.19837	0.26125	0.29751	0.20911	0.30553	0.15251	0.27272	0.19369	0.30466	0.1381	0.33555	0.21471	0.17326	0.16901	0.19638	0.26792	0.26924	0.21612	0.14671	0.17324	0.20399	0.17939	0.24189	0.14468	0.25779	0.17904	0.23408	0.26052	0.16894
647.65	0.30038	0.23395	0.22011	0.3368	0.305	0.25541	0.20399	0.19679	0.25915	0.29937	0.20708	0.30702	0.16015	0.2757	0.19801	0.30844	0.14182	0.33847	0.21944	0.1777	0.17492	0.20027	0.26996	0.28115	0.22024	0.14855	0.18318	0.21565	0.18414	0.2457	0.14992	0.26134	0.18046	0.23793	0.26449	0.17313
648.64	0.29752	0.22699	0.21499	0.34259	0.30636	0.25288	0.2006	0.19364	0.25397	0.2976	0.20521	0.30396	0.16582	0.27515	0.19671	0.31053	0.141	0.34045	0.22076	0.17622	0.17689	0.20163	0.26891	0.28439	0.22034	0.14719	0.18892	0.22287	0.1859	0.24729	0.14916	0.25994	0.17835	0.23554	0.26409	0.17221
649.65	0.29921	0.21941	0.20881	0.34695	0.30833	0.25452	0.19511	0.18895	0.25053	0.29434	0.20188	0.30126	0.17339	0.27645	0.19497	0.31218	0.14119	0.34357	0.22319	0.17498	0.18024	0.20576	0.26758	0.2895	0.22196	0.14692	0.19672	0.22887	0.18834	0.2485	0.14961	0.25755	0.17628	0.23582	0.26462	0.1721
650.63	0.29631	0.21627	0.2058	0.3525	0.31266	0.25329	0.19515	0.18628	0.24646	0.29489	0.20236	0.30202	0.18293	0.28226	0.19675	0.3172	0.14578	0.3511	0.22993	0.17776	0.18683	0.21258	0.27061	0.29649	0.22413	0.14755	0.20971	0.23905	0.19507	0.24939	0.15456	0.25691	0.17824	0.23916	0.26849	0.17447
651.64	0.29608	0.21441	0.20198	0.355	0.31529	0.25521	0.19553	0.18758	0.2415	0.29421	0.2043	0.30326	0.19351	0.28422	0.19943	0.32152	0.14783	0.35793	0.23847	0.18057	0.19477	0.22274	0.27359	0.30457	0.22755	0.14721	0.22365	0.25138	0.20054	0.25393	0.15849	0.25768	0.17987	0.24371	0.27146	0.17805
652.63	0.29766	0.21717	0.19801	0.35981	0.31718	0.25465	0.19529	0.18483	0.23664	0.29372	0.20711	0.30301	0.20238	0.28615	0.19916	0.32488	0.14775	0.3643	0.24479	0.18136	0.20089	0.233	0.27495	0.3084	0.22957	0.14736	0.23409	0.26143	0.20517	0.25371	0.16131	0.25497	0.18146	0.24506	0.27484	0.17811
653.64	0.29548	0.21638	0.19247	0.35785	0.31909	0.25468	0.19406	0.18409	0.23279	0.29249	0.20903	0.30316	0.21101	0.28925	0.20195	0.32735	0.15012	0.3709	0.25189	0.18482	0.20907	0.24486	0.27713	0.31362	0.23234	0.14831	0.24947	0.27032	0.21154	0.25203	0.16544	0.25463	0.18388	0.25055	0.28037	0.18023
654.62	0.29361	0.21552	0.19	0.3565	0.32262	0.25355	0.1975	0.1845	0.23071	0.29548	0.21264	0.30461	0.22082	0.29186	0.2063	0.33194	0.15369	0.37809	0.26049	0.18802	0.21899	0.25855	0.28074	0.31695	0.23759	0.15018	0.26499	0.28015	0.22011	0.25292	0.16957	0.25653	0.18834	0.25562	0.28552	0.18249
655.63	0.30048	0.21944	0.18897	0.35859	0.32708	0.26037	0.20085	0.18989	0.23153	0.29931	0.22007	0.30865	0.23431	0.29688	0.21143	0.33801	0.15941	0.39139	0.27173	0.19396	0.23147	0.27593	0.28635	0.32319	0.24321	0.15651	0.28467	0.29144	0.22991	0.25712	0.17611	0.26116	0.19398	0.26303	0.29408	0.18829
656.62	0.29844	0.21686	0.17995	0.35293	0.32855	0.26299	0.20039	0.18823	0.22686	0.29977	0.22241	0.30815	0.24073	0.29809	0.21268	0.33816	0.15844	0.39464	0.27539	0.19646	0.23889	0.28609	0.28518	0.32237	0.24481	0.15861	0.29757	0.29475	0.23503	0.25304	0.17584	0.2607	0.1959	0.26386	0.29677	0.18768
657.63	0.29976	0.21833	0.17653	0.34677	0.33249	0.27186	0.20312	0.19503	0.22628	0.30499	0.22959	0.31244	0.25025	0.30264	0.21741	0.34231	0.1628	0.40067	0.28363	0.2026	0.25106	0.30063	0.28942	0.32744	0.25063	0.16389	0.31515	0.30105	0.24402	0.25589	0.18004	0.26584	0.20215	0.27124	0.3036	0.19309
658.61	0.29953	0.21661	0.17044	0.33915	0.33228	0.27444	0.20457	0.19586	0.22088	0.30726	0.2333	0.31335	0.25641	0.30449	0.21913	0.34217	0.1624	0.39906	0.2861	0.20254	0.25495	0.30934	0.29006	0.32709	0.25317	0.16484	0.32532	0.30485	0.24709	0.25481	0.18083	0.2668	0.20482	0.27409	0.30414	0.19381
659.62	0.30828	0.22149	0.16974	0.33778	0.3339	0.2836	0.21033	0.20479	0.22021	0.31194	0.24099	0.31982	0.26512	0.30991	0.22461	0.34678	0.16385	0.40321	0.295	0.20967	0.2639	0.322	0.29446	0.33358	0.25914	0.17106	0.34254	0.31227	0.2548	0.25791	0.18543	0.27238	0.2122	0.28165	0.31045	0.19974
660.61	0.31168	0.22308	0.16233	0.32812	0.33307	0.28786	0.21147	0.2081	0.21633	0.31638	0.24417	0.32119	0.26827	0.30993	0.22599	0.34671	0.16116	0.39951	0.29636	0.21196	0.27023	0.32852	0.29548	0.33373	0.26212	0.17223	0.35087	0.31342	0.25808	0.254	0.18457	0.27376	0.21621	0.28446	0.31044	0.20089
661.62	0.31992	0.23088	0.16263	0.32569	0.33281	0.29368	0.21786	0.21624	0.21755	0.32382	0.24988	0.32578	0.27717	0.31532	0.23145	0.35091	0.1647	0.40005	0.30294	0.21773	0.27859	0.33846	0.30118	0.33652	0.26789	0.17942	0.36359	0.31772	0.26518	0.25761	0.19082	0.28036	0.22398	0.29082	0.31577	0.20716
662.6	0.32927	0.23673	0.16087	0.31886	0.33168	0.29735	0.22232	0.22353	0.2183	0.3297	0.25325	0.33042	0.28337	0.32052	0.23618	0.35255	0.16603	0.4001	0.30686	0.22221	0.28456	0.3443	0.30587	0.33865	0.27348	0.18455	0.3749	0.31878	0.27264	0.2588	0.19521	0.28591	0.22969	0.29591	0.3206	0.21205
663.61	0.33642	0.24898	0.16322	0.31193	0.3309	0.30572	0.22988	0.23267	0.22183	0.3363	0.2584	0.3371	0.28877	0.32555	0.23933	0.35645	0.16696	0.40225	0.31174	0.23021	0.29336	0.35111	0.31042	0.34362	0.28141	0.19149	0.38556	0.31917	0.27964	0.26177	0.20032	0.29319	0.23652	0.30153	0.32666	0.21856
664.59	0.3341	0.25446	0.16111	0.30194	0.32694	0.3098	0.23044	0.23536	0.22003	0.33917	0.2593	0.33768	0.29118	0.32792	0.24071	0.35507	0.16809	0.39798	0.31111	0.23007	0.29507	0.35169	0.31208	0.34237	0.28389	0.19454	0.38599	0.31644	0.28119	0.26076	0.20084	0.29591	0.23916	0.3019	0.32823	0.22277
665.6	0.33969	0.264	0.16692	0.29769	0.3273	0.31671	0.23773	0.24385	0.22382	0.34476	0.26335	0.34444	0.29804	0.3361	0.24894	0.35835	0.17459	0.39814	0.31602	0.23514	0.30062	0.35476	0.31746	0.3474	0.29143	0.20229	0.39054	0.31921	0.28874	0.26637	0.20762	0.30377	0.24657	0.30812	0.33454	0.23102
666.59	0.33729	0.26698	0.16782	0.28735	0.32306	0.31931	0.23933	0.24964	0.22433	0.34861	0.26472	0.34812	0.29698	0.34086	0.25037	0.35737	0.17584	0.39538	0.31361	0.23731	0.29839	0.35365	0.31873	0.3504	0.29393	0.2055	0.3893	0.3169	0.29099	0.26437	0.21084	0.3065	0.24955	0.31082	0.33588	0.2351
667.57	0.33594	0.27678	0.17391	0.28308	0.32139	0.3222	0.24186	0.25517	0.22714	0.35257	0.26683	0.35274	0.29949	0.34827	0.25537	0.36209	0.18216	0.3951	0.31605	0.24262	0.30127	0.35575	0.32315	0.35472	0.29894	0.21212	0.38943	0.31851	0.29446	0.26698	0.21723	0.31087	0.25579	0.31372	0.33996	0.242
668.58	0.33404	0.27736	0.17943	0.28088	0.32203	0.32386	0.24434	0.26051	0.22774	0.35592	0.2672	0.35603	0.30008	0.35575	0.25949	0.36644	0.19009	0.39383	0.31708	0.2452	0.30106	0.35501	0.32773	0.35834	0.30097	0.21819	0.38732	0.31924	0.29943	0.27087	0.22178	0.31466	0.26011	0.31556	0.3424	0.24752
669.56	0.32532	0.28207	0.18272	0.27534	0.3197	0.32013	0.24673	0.26357	0.22925	0.3601	0.26844	0.35873	0.29801	0.36474	0.26075	0.36917	0.19643	0.3934	0.31652	0.24848	0.30148	0.353	0.33003	0.35952	0.3014	0.22366	0.38566	0.31867	0.30199	0.2734	0.22613	0.31722	0.26269	0.31664	0.34459	0.2516
670.57	0.31551	0.28451	0.1851	0.26874	0.31314	0.31573	0.24641	0.26534	0.23005	0.36307	0.26844	0.36128	0.29624	0.37334	0.25911	0.37406	0.20056	0.39354	0.31487	0.25141	0.30134	0.35199	0.33253	0.36232	0.30225	0.22934	0.38404	0.31716	0.30326	0.27657	0.23129	0.31835	0.26592	0.31691	0.34763	0.25685
671.55	0.31148	0.28984	0.19378	0.26429	0.31171	0.31427	0.25135	0.26762	0.23227	0.36589	0.27146	0.36654	0.29749	0.38235	0.26373	0.38303	0.21081	0.39723	0.31798	0.25666	0.30562	0.35271	0.33749	0.36606	0.30453	0.23856	0.38498	0.31939	0.30626	0.28507	0.23771	0.32319	0.27144	0.321	0.35393	0.26522
672.56	0.30157	0.28439	0.19209	0.25285	0.30483	0.30219	0.24987	0.26299	0.22588	0.36189	0.26773	0.36517	0.28848	0.38353	0.25666	0.38345	0.21285	0.3913	0.30991	0.25382	0.29828	0.34484	0.33284	0.3622	0.29851	0.2408	0.37558	0.31212	0.30125	0.28348	0.23614	0.3215	0.26836	0.31831	0.35055	0.2645
673.54	0.29227	0.28676	0.19372	0.24359	0.29945	0.29326	0.24843	0.2625	0.22587	0.36387	0.26741	0.36677	0.286	0.38911	0.2561	0.3899	0.21594	0.39238	0.30888	0.25474	0.29682	0.34289	0.33249	0.36415	0.29757	0.24655	0.3722	0.31031	0.29988	0.28627	0.24112	0.3231	0.26995	0.3195	0.35308	0.26943
674.55	0.29014	0.28298	0.19686	0.2371	0.29544	0.28481	0.24681	0.26124	0.22601	0.36377	0.26438	0.36834	0.28362	0.39136	0.25504	0.40058	0.22066	0.39057	0.30636	0.25636	0.29393	0.34033	0.33173	0.36667	0.29715	0.25186	0.36826	0.30654	0.29908	0.28842	0.24608	0.32428	0.27302	0.32062	0.35474	0.27215
675.53	0.27499	0.2754	0.19927	0.22902	0.29061	0.27199	0.24092	0.25517	0.22086	0.35824	0.25978	0.36493	0.27686	0.38863	0.2504	0.40563	0.22416	0.38555	0.30227	0.25227	0.2881	0.33276	0.32675	0.36415	0.29131	0.25173	0.36015	0.29903	0.29232	0.28574	0.24487	0.32105	0.27021	0.31616	0.35141	0.27014
676.54	0.26158	0.27321	0.19951	0.22118	0.28467	0.25903	0.23366	0.24908	0.2169	0.35555	0.25518	0.36007	0.27029	0.38706	0.24447	0.41346	0.22711	0.38067	0.29986	0.24881	0.28483	0.32794	0.32075	0.36488	0.28704	0.25147	0.3546	0.29255	0.28759	0.28242	0.24396	0.32013	0.26838	0.31431	0.34993	0.26859
677.52	0.25162	0.27189	0.20399	0.21736	0.28122	0.25294	0.2286	0.24522	0.21688	0.35531	0.25468	0.35997	0.27081	0.38879	0.24732	0.42453	0.23472	0.38279	0.3037	0.2485	0.28464	0.32636	0.31932	0.37009	0.28803	0.25441	0.35513	0.29093	0.28608	0.2838	0.24844	0.32161	0.26996	0.31543	0.35264	0.2712
678.5	0.23521	0.26611	0.2031	0.20771	0.27371	0.23943	0.21946	0.23582	0.21102	0.34909	0.24986	0.35446	0.26638	0.38273	0.24307	0.42623	0.23856	0.37581	0.29911	0.23991	0.27811	0.31902	0.31032	0.36755	0.28266	0.25297	0.34778	0.28142	0.27848	0.2794	0.24509	0.31821	0.26644	0.30997	0.34959	0.26781
679.51	0.22336	0.26831	0.2053	0.20139	0.27163	0.23064	0.21362	0.23035	0.20879	0.34528	0.24703	0.35146	0.26553	0.37855	0.24367	0.43191	0.24499	0.37675	0.29982	0.23544	0.27698	0.31437	0.30639	0.36803	0.28122	0.2551	0.34527	0.27669	0.27232	0.27905	0.24647	0.31833	0.2645	0.30951	0.35048	0.26773
680.49	0.21256	0.2641	0.20244	0.1958	0.2665	0.22289	0.20818	0.22398	0.20592	0.34259	0.24323	0.34841	0.2642	0.37273	0.24327	0.43642	0.24658	0.37415	0.29862	0.22981	0.27299	0.30973	0.3003	0.36835	0.28015	0.25587	0.34066	0.26992	0.2667	0.27764	0.2477	0.31881	0.26376	0.30914	0.35041	0.26718
681.5	0.20938	0.26292	0.20245	0.19575	0.26564	0.22015	0.20669	0.22084	0.20489	0.33956	0.24248	0.34787	0.26758	0.37054	0.24786	0.44059	0.25248	0.37512	0.30297	0.22764	0.27143	0.30773	0.29919	0.37105	0.28264	0.25939	0.33917	0.26692	0.26431	0.27878	0.25289	0.31985	0.26516	0.30988	0.3527	0.26835
682.48	0.20001	0.25696	0.19964	0.19151	0.26399	0.21179	0.20286	0.21492	0.20236	0.33557	0.23847	0.34348	0.26521	0.36212	0.24614	0.4404	0.2538	0.37001	0.30168	0.21964	0.26557	0.30086	0.29233	0.36916	0.27984	0.25702	0.33421	0.26034	0.25745	0.2758	0.25351	0.31804	0.26124	0.3068	0.35012	0.2663
683.49	0.19906	0.25339	0.19843	0.18961	0.26448	0.20931	0.20113	0.21127	0.20231	0.33336	0.23653	0.34242	0.26622	0.35684	0.24854	0.44229	0.25458	0.3689	0.30342	0.21719	0.26301	0.29557	0.28953	0.36823	0.28003	0.25495	0.33326	0.25775	0.25324	0.2731	0.25475	0.31805	0.26004	0.30875	0.34964	0.26588
684.47	0.19055	0.24714	0.19059	0.18562	0.2617	0.20472	0.19824	0.20533	0.19753	0.32876	0.23582	0.33998	0.26304	0.35018	0.24736	0.43785	0.25117	0.36288	0.30166	0.21169	0.25624	0.2877	0.28358	0.36441	0.27747	0.24942	0.32622	0.25133	0.24792	0.26562	0.25375	0.31586	0.25662	0.30778	0.34673	0.26413
685.45	0.19051	0.24758	0.18778	0.181	0.26422	0.20053	0.19836	0.20383	0.19531	0.32635	0.23696	0.34025	0.26337	0.34629	0.24908	0.43441	0.25262	0.36006	0.30222	0.20956	0.25218	0.28358	0.2812	0.36234	0.27771	0.24706	0.32556	0.24937	0.24571	0.26222	0.25383	0.31644	0.25438	0.30782	0.34715	0.26298
686.46	0.18108	0.23566	0.17888	0.17242	0.26087	0.18868	0.19078	0.1956	0.18832	0.31934	0.23162	0.33541	0.25581	0.33461	0.24289	0.42351	0.24373	0.34761	0.29195	0.19993	0.24017	0.27095	0.26955	0.34866	0.27009	0.23641	0.31371	0.24029	0.23451	0.25049	0.24703	0.30966	0.24567	0.29973	0.33867	0.25673
687.44	0.18479	0.23587	0.17764	0.17669	0.26089	0.18726	0.19418	0.19602	0.18552	0.31789	0.23179	0.3383	0.25782	0.33353	0.24558	0.42067	0.24203	0.34624	0.2914	0.20017	0.23653	0.26664	0.26779	0.34499	0.27113	0.23504	0.31117	0.24073	0.23391	0.24854	0.2479	0.31195	0.24553	0.30068	0.33983	0.25867
688.44	0.1857	0.23225	0.17391	0.17738	0.25734	0.18285	0.19543	0.19394	0.17911	0.3163	0.23014	0.33989	0.25575	0.33032	0.24618	0.41616	0.24011	0.34294	0.2855	0.19861	0.23081	0.26043	0.26289	0.33859	0.27058	0.23041	0.3057	0.23865	0.23137	0.24579	0.24885	0.31142	0.24416	0.29934	0.33675	0.25834
689.42	0.18258	0.22496	0.16977	0.17567	0.25323	0.17438	0.19203	0.19065	0.17127	0.31225	0.22456	0.33897	0.25089	0.32413	0.24314	0.40794	0.23364	0.33519	0.27681	0.19415	0.22251	0.25296	0.2564	0.33005	0.26477	0.22234	0.29886	0.23553	0.22692	0.23918	0.245	0.30889	0.23982	0.29553	0.33134	0.25561
690.43	0.18347	0.22374	0.16727	0.17952	0.25126	0.17211	0.19232	0.19102	0.16816	0.31361	0.22255	0.34353	0.2488	0.32297	0.2473	0.40402	0.23113	0.33413	0.27231	0.19566	0.21971	0.2471	0.25326	0.32337	0.26381	0.21892	0.29388	0.23835	0.22622	0.23705	0.24689	0.31093	0.24125	0.29776	0.33145	0.25863
691.41	0.18485	0.22165	0.16541	0.1799	0.25079	0.16952	0.19297	0.19076	0.16529	0.31218	0.21973	0.34845	0.24683	0.32258	0.24794	0.39854	0.22906	0.33565	0.2662	0.19559	0.21625	0.24134	0.25126	0.31844	0.26283	0.21608	0.28983	0.23859	0.22851	0.23616	0.24626	0.31291	0.24207	0.29892	0.33288	0.26026
692.39	0.17635	0.21722	0.15811	0.17407	0.24758	0.16546	0.18868	0.18765	0.1601	0.31028	0.21755	0.34957	0.2402	0.31778	0.24607	0.389	0.22403	0.33629	0.25814	0.19485	0.21112	0.23564	0.24535	0.30968	0.25722	0.21013	0.28238	0.23695	0.2276	0.23255	0.24357	0.31118	0.24197	0.30002	0.32999	0.25915
693.39	0.17238	0.21934	0.15523	0.17516	0.24677	0.16129	0.1864	0.18862	0.15819	0.30761	0.21625	0.35242	0.23685	0.31692	0.24493	0.38113	0.22118	0.34051	0.2527	0.19493	0.20875	0.23365	0.24264	0.30347	0.25436	0.20917	0.27893	0.23847	0.22992	0.22979	0.24186	0.31111	0.24336	0.30249	0.33112	0.26177
694.38	0.17443	0.21946	0.15237	0.17349	0.24211	0.15884	0.18601	0.19076	0.15741	0.30619	0.21679	0.35703	0.23344	0.31718	0.24268	0.37296	0.22018	0.34784	0.24886	0.19509	0.20652	0.23143	0.24046	0.29745	0.25333	0.20773	0.27634	0.23994	0.23164	0.22945	0.24044	0.31276	0.24609	0.30493	0.33221	0.26349
695.38	0.17632	0.21625	0.149	0.16807	0.23887	0.15283	0.182	0.18866	0.15595	0.29984	0.21597	0.35691	0.22699	0.31516	0.23667	0.36207	0.21745	0.35547	0.24103	0.19213	0.20436	0.22819	0.23385	0.29192	0.24926	0.20406	0.27349	0.2366	0.23153	0.22645	0.23567	0.30902	0.24506	0.30482	0.32793	0.26355
696.36	0.17587	0.21484	0.14586	0.16465	0.23288	0.14867	0.18036	0.189	0.15372	0.29759	0.2176	0.35841	0.22239	0.31615	0.23432	0.35454	0.21675	0.36774	0.23788	0.19325	0.20441	0.22681	0.23095	0.28789	0.24762	0.20355	0.27432	0.23901	0.23148	0.22563	0.23575	0.3095	0.24694	0.30915	0.32821	0.26691
697.34	0.18388	0.21806	0.14601	0.16516	0.23212	0.14574	0.17919	0.19179	0.1554	0.2935	0.22058	0.36035	0.2201	0.31734	0.23092	0.35016	0.21882	0.38362	0.23512	0.1955	0.20671	0.22589	0.2292	0.28563	0.24757	0.20421	0.27628	0.24204	0.23255	0.2251	0.2355	0.31041	0.25067	0.31121	0.33012	0.27062
698.34	0.19043	0.21394	0.14658	0.16142	0.22777	0.14007	0.1779	0.19087	0.15446	0.28878	0.22124	0.35937	0.21435	0.31739	0.22536	0.34361	0.21895	0.39633	0.23166	0.19563	0.2061	0.22148	0.2256	0.28057	0.24501	0.20233	0.27463	0.2422	0.2312	0.22298	0.23257	0.31137	0.25197	0.31157	0.33111	0.27078
699.32	0.19372	0.21377	0.147	0.16067	0.22848	0.13586	0.17973	0.19286	0.15611	0.28564	0.22452	0.3617	0.21371	0.32032	0.22664	0.34071	0.22374	0.41504	0.23187	0.1995	0.21148	0.22218	0.2232	0.28249	0.24626	0.20503	0.27846	0.24757	0.23499	0.22581	0.23588	0.31521	0.25815	0.31591	0.33549	0.27734
700.33	0.19224	0.20891	0.1408	0.1579	0.22232	0.13091	0.17705	0.19128	0.15284	0.281	0.22278	0.35996	0.20849	0.31836	0.22022	0.33338	0.22415	0.42494	0.22839	0.19655	0.20915	0.2192	0.21947	0.27574	0.24131	0.20309	0.2767	0.24812	0.23217	0.22221	0.23413	0.31614	0.25934	0.31587	0.33637	0.27793
701.31	0.19292	0.21128	0.14385	0.15912	0.22271	0.12752	0.17968	0.19244	0.1556	0.27802	0.22595	0.36051	0.20742	0.31575	0.21656	0.3296	0.22997	0.43557	0.22798	0.19616	0.2096	0.21994	0.21695	0.27519	0.23911	0.20378	0.27866	0.24971	0.23537	0.22433	0.23516	0.31949	0.26419	0.31774	0.33836	0.27948
702.29	0.1953	0.21138	0.14458	0.15697	0.21903	0.12399	0.17957	0.19248	0.15702	0.27581	0.22564	0.36011	0.20761	0.31522	0.21409	0.32518	0.23286	0.44339	0.22723	0.19529	0.21133	0.22008	0.21675	0.27502	0.23891	0.20501	0.28023	0.25148	0.23865	0.22751	0.23468	0.32219	0.26754	0.31945	0.34049	0.28227
703.29	0.19023	0.2074	0.13867	0.15506	0.21536	0.11875	0.17633	0.18942	0.15665	0.2696	0.22463	0.35699	0.20343	0.31005	0.20629	0.31999	0.23286	0.44644	0.22505	0.19105	0.21155	0.21827	0.21375	0.2738	0.23597	0.20285	0.27723	0.24977	0.23802	0.22592	0.23338	0.32239	0.2679	0.31833	0.33842	0.2814
704.27	0.18707	0.2068	0.13837	0.15725	0.2133	0.11626	0.17479	0.18661	0.15733	0.26661	0.22402	0.35183	0.19999	0.30404	0.19703	0.31529	0.23306	0.44603	0.22348	0.18635	0.21207	0.21688	0.21107	0.2709	0.23316	0.20024	0.27582	0.24719	0.23666	0.22526	0.2314	0.32127	0.26769	0.31691	0.33677	0.27982
705.27	0.18927	0.20669	0.14287	0.15991	0.21377	0.11461	0.174	0.18633	0.15891	0.26413	0.22604	0.34716	0.19898	0.29841	0.19155	0.31365	0.23331	0.44769	0.2245	0.18609	0.21281	0.21729	0.20976	0.27264	0.23403	0.19995	0.27602	0.24735	0.23833	0.22947	0.23167	0.32267	0.26865	0.31666	0.33767	0.28016
706.25	0.19305	0.20376	0.13958	0.16023	0.21092	0.11288	0.17192	0.18442	0.15797	0.25927	0.22487	0.34212	0.19564	0.29493	0.18759	0.31199	0.23231	0.44633	0.22466	0.18344	0.21642	0.21546	0.21022	0.27351	0.23357	0.1964	0.27436	0.24594	0.2382	0.22971	0.22949	0.32242	0.26777	0.31606	0.33749	0.27976
707.23	0.18745	0.19338	0.13356	0.15654	0.20455	0.1054	0.16821	0.17781	0.15379	0.25234	0.22079	0.33534	0.18596	0.28619	0.17616	0.3052	0.22611	0.43515	0.22027	0.1734	0.21283	0.21054	0.20452	0.26685	0.22595	0.18863	0.26784	0.23903	0.23051	0.22426	0.22251	0.31875	0.26197	0.30938	0.3318	0.27379
708.23	0.19424	0.19419	0.13647	0.16045	0.20485	0.10596	0.16999	0.17779	0.15504	0.25136	0.22132	0.33226	0.18258	0.28224	0.17296	0.3041	0.22582	0.43105	0.22226	0.17077	0.214	0.21024	0.20441	0.26662	0.22452	0.18545	0.26881	0.23895	0.23045	0.22681	0.22258	0.31787	0.26098	0.30681	0.3312	0.27229
709.21	0.20271	0.19112	0.13379	0.16148	0.20533	0.10388	0.16829	0.17594	0.15247	0.24599	0.22077	0.3294	0.1781	0.27661	0.16944	0.302	0.22407	0.42504	0.22246	0.1675	0.20979	0.20807	0.20292	0.26704	0.22317	0.18081	0.26589	0.2364	0.22892	0.22496	0.21872	0.31588	0.2576	0.30105	0.33016	0.26885
710.21	0.20442	0.19338	0.1333	0.16365	0.20476	0.099261	0.16802	0.17525	0.15116	0.24095	0.21868	0.32686	0.17376	0.27258	0.16506	0.29946	0.22102	0.41443	0.22025	0.16206	0.20801	0.20503	0.20119	0.26414	0.22081	0.17485	0.26463	0.23177	0.22771	0.2218	0.21291	0.31344	0.25469	0.29512	0.32651	0.26417
711.19	0.21031	0.19628	0.13336	0.16822	0.20502	0.09787	0.16716	0.17661	0.15033	0.23926	0.21612	0.32425	0.17102	0.26713	0.15891	0.29692	0.21698	0.40436	0.21879	0.15674	0.20341	0.20286	0.19883	0.26116	0.21909	0.17004	0.26274	0.2288	0.2246	0.21933	0.20767	0.31048	0.25031	0.28818	0.32221	0.25954
712.17	0.21419	0.2003	0.13522	0.172	0.20793	0.097744	0.16818	0.17702	0.14895	0.23526	0.21436	0.32018	0.16878	0.26282	0.15531	0.29595	0.21414	0.3937	0.2184	0.15519	0.19949	0.20014	0.19597	0.25847	0.21799	0.16357	0.26116	0.22456	0.22309	0.21643	0.20449	0.30768	0.24653	0.28287	0.31891	0.25487
713.17	0.2151	0.20017	0.13184	0.17293	0.20917	0.095537	0.16737	0.17523	0.14733	0.23186	0.21166	0.31778	0.16554	0.25645	0.15291	0.29417	0.21031	0.37936	0.21485	0.15178	0.19282	0.19717	0.19327	0.25599	0.21425	0.15652	0.25833	0.21861	0.21914	0.21182	0.19758	0.30418	0.24077	0.27618	0.31432	0.2496
714.15	0.21282	0.20186	0.133	0.17457	0.20703	0.093633	0.16704	0.17394	0.14604	0.22946	0.20617	0.31416	0.16087	0.25154	0.14836	0.29198	0.20278	0.36389	0.21063	0.14786	0.18683	0.19111	0.18981	0.24932	0.21047	0.15066	0.25464	0.21134	0.21427	0.20849	0.19032	0.29882	0.23333	0.26888	0.30705	0.24343
715.13	0.21874	0.2017	0.13378	0.17577	0.20753	0.093096	0.16842	0.17146	0.14528	0.22711	0.2032	0.311	0.15555	0.24764	0.14384	0.29125	0.19851	0.35076	0.20832	0.14611	0.182	0.18686	0.18742	0.24638	0.20702	0.14487	0.25094	0.20664	0.20923	0.20471	0.18474	0.29441	0.22724	0.26242	0.30263	0.23795
716.13	0.22012	0.19528	0.13438	0.17748	0.20889	0.091921	0.16612	0.16606	0.14369	0.22244	0.19885	0.30702	0.14881	0.24267	0.13738	0.28952	0.19112	0.33757	0.2043	0.14125	0.17266	0.18123	0.18298	0.24135	0.20334	0.13568	0.24485	0.19908	0.20216	0.19717	0.17726	0.28814	0.22013	0.25389	0.29584	0.22994
717.11	0.2227	0.1914	0.13645	0.18283	0.21343	0.092445	0.16553	0.16568	0.14366	0.22215	0.19581	0.30632	0.14349	0.24063	0.13261	0.28934	0.18673	0.32999	0.20247	0.13754	0.16585	0.17902	0.18138	0.24209	0.20149	0.13157	0.24044	0.19475	0.19777	0.19325	0.17179	0.28362	0.21395	0.24706	0.29148	0.22334
718.08	0.22412	0.19379	0.14037	0.18553	0.2155	0.093374	0.16533	0.1673	0.14345	0.22061	0.19342	0.30536	0.13985	0.23977	0.12587	0.28879	0.18169	0.32349	0.20109	0.13481	0.16133	0.17584	0.17828	0.24036	0.20172	0.1276	0.23587	0.19025	0.19176	0.18872	0.16619	0.27984	0.20915	0.24113	0.28735	0.21727
719.09	0.22664	0.19177	0.14107	0.1843	0.21722	0.094673	0.16292	0.16654	0.1437	0.21912	0.1907	0.30279	0.13422	0.2381	0.12174	0.28724	0.17738	0.31847	0.19742	0.13219	0.15638	0.17389	0.17557	0.23912	0.1993	0.12107	0.23061	0.18561	0.1845	0.18393	0.16021	0.27578	0.20391	0.235	0.28374	0.20887
720.06	0.23068	0.1973	0.14665	0.18949	0.22308	0.10028	0.16572	0.16997	0.14754	0.22269	0.1915	0.30516	0.13333	0.23919	0.12197	0.28982	0.17534	0.31923	0.20023	0.13365	0.15339	0.17551	0.17561	0.24392	0.20233	0.11976	0.2277	0.18358	0.1823	0.18229	0.15971	0.27575	0.20235	0.23357	0.28293	0.20476
721.06	0.23609	0.20687	0.15321	0.19495	0.22848	0.10427	0.16815	0.17594	0.15067	0.22532	0.19267	0.30708	0.13235	0.24088	0.12147	0.29362	0.17576	0.31853	0.20121	0.13853	0.15337	0.17616	0.17613	0.24743	0.20393	0.11919	0.22514	0.18187	0.17986	0.18214	0.15929	0.27621	0.19986	0.23161	0.28249	0.2015
722.04	0.24092	0.21476	0.15434	0.19777	0.22952	0.10743	0.16884	0.17963	0.15246	0.22621	0.19133	0.30687	0.13005	0.24035	0.12171	0.29489	0.17323	0.31663	0.20069	0.14152	0.15264	0.17471	0.17517	0.24723	0.20591	0.11539	0.22135	0.17799	0.17599	0.18007	0.15727	0.27606	0.19623	0.22817	0.27993	0.19613
723.02	0.2466	0.22465	0.16132	0.2071	0.23643	0.11324	0.17032	0.18329	0.15672	0.22983	0.19265	0.30965	0.13101	0.24392	0.12582	0.30052	0.17435	0.31878	0.20351	0.14799	0.15408	0.17755	0.17691	0.25034	0.20938	0.11485	0.22108	0.17873	0.17795	0.18103	0.15906	0.27868	0.19668	0.22834	0.28173	0.19438
724.02	0.25211	0.23417	0.16792	0.21789	0.24395	0.11688	0.17295	0.18531	0.16133	0.23352	0.1941	0.31223	0.13319	0.2476	0.127	0.30623	0.1765	0.32008	0.20561	0.15312	0.1554	0.18121	0.17867	0.25404	0.21316	0.11372	0.21895	0.17866	0.17815	0.18066	0.15999	0.28141	0.19642	0.22879	0.28176	0.19279
724.99	0.25129	0.23354	0.1711	0.22291	0.24847	0.12087	0.1728	0.18703	0.16331	0.23472	0.19318	0.31177	0.13268	0.25014	0.12632	0.30979	0.1761	0.32097	0.20474	0.15748	0.15685	0.18256	0.17865	0.25367	0.21543	0.11107	0.21651	0.17867	0.17732	0.17924	0.15981	0.2832	0.19415	0.22704	0.2824	0.18899
725.97	0.25457	0.23895	0.17511	0.22921	0.256	0.12598	0.17622	0.1887	0.16775	0.23921	0.19539	0.31427	0.13665	0.25639	0.13181	0.31505	0.17666	0.32626	0.20801	0.16377	0.16152	0.18917	0.18064	0.25708	0.22198	0.11333	0.2187	0.18197	0.18051	0.1829	0.16325	0.28948	0.19644	0.23019	0.28653	0.18799
726.97	0.25796	0.24833	0.18228	0.23467	0.26593	0.13197	0.17963	0.1915	0.17578	0.24452	0.19967	0.31726	0.14049	0.26284	0.13774	0.3217	0.18017	0.32965	0.2115	0.16985	0.16575	0.19514	0.1834	0.26064	0.22668	0.11696	0.22065	0.18648	0.18484	0.18639	0.16714	0.29517	0.19972	0.23356	0.2907	0.19049
727.95	0.25811	0.25329	0.18337	0.23623	0.27	0.13481	0.18213	0.19171	0.17856	0.24554	0.19977	0.31548	0.1408	0.26514	0.13867	0.32377	0.17996	0.32914	0.21109	0.17246	0.16492	0.19721	0.185	0.2605	0.22812	0.11854	0.21904	0.18678	0.1829	0.18597	0.16576	0.29945	0.19752	0.23161	0.29053	0.18936
728.92	0.26373	0.25976	0.18825	0.24179	0.27588	0.14065	0.18645	0.19761	0.18429	0.24845	0.20401	0.3185	0.14388	0.27218	0.14578	0.33131	0.18341	0.33304	0.2151	0.17942	0.16933	0.20196	0.18933	0.26293	0.23362	0.12361	0.22341	0.19201	0.18726	0.18975	0.16976	0.30811	0.20123	0.23503	0.29575	0.19183
729.92	0.27031	0.26856	0.18917	0.24901	0.27847	0.14312	0.18946	0.19967	0.18848	0.24948	0.20601	0.31872	0.14688	0.277	0.15222	0.33746	0.18769	0.33239	0.2183	0.18232	0.17099	0.2059	0.19292	0.26234	0.23689	0.1277	0.22475	0.1933	0.18956	0.19231	0.16961	0.31421	0.20182	0.23576	0.29696	0.19392
730.9	0.27295	0.27621	0.19062	0.25079	0.27888	0.14492	0.19116	0.20144	0.19169	0.25131	0.20648	0.31805	0.14776	0.28172	0.15783	0.33972	0.18943	0.33074	0.21918	0.18464	0.17238	0.20719	0.19651	0.26119	0.2382	0.13144	0.22611	0.19486	0.1912	0.1906	0.16774	0.31865	0.20284	0.236	0.29803	0.19637
731.87	0.27839	0.28302	0.19502	0.25973	0.27993	0.15183	0.1961	0.2034	0.19627	0.25468	0.20877	0.31974	0.15257	0.29041	0.16568	0.34498	0.19206	0.33512	0.22366	0.18926	0.1759	0.21282	0.20137	0.26383	0.24456	0.1363	0.23186	0.19965	0.19362	0.19382	0.16875	0.32662	0.20682	0.24047	0.30425	0.19874
732.87	0.28104	0.28289	0.19426	0.26566	0.28194	0.15351	0.19829	0.20583	0.2002	0.25651	0.21012	0.31974	0.15491	0.29791	0.17093	0.34923	0.19494	0.33735	0.22609	0.19316	0.1804	0.2155	0.20446	0.26388	0.24861	0.1397	0.2347	0.20249	0.19582	0.1954	0.17078	0.33315	0.21096	0.24361	0.30638	0.19966
733.85	0.28353	0.28473	0.19742	0.26544	0.28236	0.15699	0.20003	0.20738	0.20137	0.26012	0.21134	0.31841	0.15754	0.30324	0.17546	0.35012	0.19716	0.33865	0.22878	0.19579	0.18198	0.21877	0.20715	0.26146	0.2509	0.14388	0.23679	0.20438	0.19926	0.19528	0.1703	0.33683	0.21275	0.24474	0.30805	0.20073
734.83	0.27646	0.28439	0.19711	0.26555	0.28057	0.15874	0.20174	0.20834	0.20362	0.26303	0.21187	0.31763	0.1596	0.30888	0.17987	0.35004	0.19532	0.34031	0.22872	0.19503	0.18218	0.21996	0.20815	0.25962	0.25133	0.14561	0.23838	0.20571	0.19935	0.19526	0.16992	0.33889	0.21481	0.2456	0.30803	0.1998
735.82	0.27758	0.2854	0.19727	0.26829	0.28025	0.16111	0.2052	0.21299	0.20641	0.26667	0.21443	0.31829	0.16229	0.3149	0.18311	0.35417	0.19807	0.34543	0.23136	0.19559	0.185	0.2231	0.20959	0.25934	0.25342	0.14844	0.24006	0.20936	0.20232	0.19847	0.17202	0.34146	0.21617	0.24841	0.30943	0.20049
736.8	0.2798	0.28571	0.19703	0.26503	0.27569	0.15902	0.20393	0.21403	0.20276	0.26568	0.21408	0.31682	0.16126	0.31794	0.18328	0.35397	0.19831	0.34679	0.22884	0.19532	0.18529	0.2225	0.20909	0.25484	0.25225	0.14998	0.23809	0.20788	0.20308	0.19828	0.16926	0.34072	0.21524	0.24776	0.30568	0.19881
737.77	0.28381	0.28714	0.19805	0.26169	0.27075	0.16091	0.2046	0.21554	0.20133	0.26826	0.21545	0.31611	0.16351	0.32196	0.18818	0.35387	0.19728	0.35201	0.2296	0.19598	0.1867	0.22574	0.20848	0.25192	0.25206	0.15273	0.23871	0.20862	0.20538	0.20147	0.16825	0.34013	0.21647	0.25021	0.30651	0.19877
738.77	0.28524	0.29092	0.1968	0.26285	0.26693	0.1634	0.20932	0.21864	0.20174	0.27069	0.21792	0.31673	0.16704	0.32845	0.19239	0.35652	0.19617	0.36213	0.23183	0.19829	0.19036	0.22944	0.21056	0.25419	0.25465	0.15629	0.24173	0.2128	0.20661	0.20533	0.16917	0.34274	0.21921	0.2536	0.30895	0.20066
739.75	0.29686	0.29786	0.1988	0.26224	0.26685	0.16696	0.21365	0.22034	0.20039	0.27114	0.22323	0.31906	0.17121	0.33466	0.19763	0.35853	0.19907	0.3762	0.23532	0.20302	0.19484	0.23249	0.21347	0.25639	0.25753	0.16178	0.24535	0.2181	0.21115	0.20887	0.17147	0.34559	0.22279	0.25839	0.31241	0.20567
740.72	0.29274	0.2883	0.19609	0.26009	0.26242	0.16629	0.20991	0.21604	0.19574	0.26848	0.22248	0.31604	0.17081	0.33303	0.19624	0.35398	0.1949	0.38167	0.23269	0.20273	0.19563	0.23034	0.2113	0.25233	0.25462	0.15923	0.24294	0.21546	0.20887	0.20806	0.16718	0.34296	0.22215	0.2569	0.30952	0.20389
741.7	0.29228	0.28741	0.19602	0.26015	0.26538	0.16785	0.21321	0.21989	0.19731	0.27086	0.22647	0.31682	0.1766	0.33541	0.20025	0.35487	0.19527	0.39267	0.2355	0.2067	0.2003	0.23203	0.21377	0.25535	0.25724	0.16157	0.24744	0.22132	0.21244	0.21043	0.17039	0.34604	0.22661	0.261	0.3134	0.20738
742.69	0.29248	0.28595	0.19659	0.2593	0.26373	0.16879	0.21404	0.22003	0.19505	0.27047	0.22789	0.31603	0.17978	0.3356	0.19847	0.35447	0.19545	0.39907	0.23607	0.20883	0.20096	0.23156	0.21419	0.25612	0.25753	0.16244	0.24937	0.22378	0.21281	0.2106	0.17132	0.3466	0.229	0.26249	0.31369	0.20931
743.67	0.29005	0.28018	0.1916	0.25536	0.2611	0.16492	0.21135	0.21468	0.19184	0.26615	0.22716	0.31266	0.18049	0.32909	0.19329	0.35003	0.19312	0.398	0.23255	0.20772	0.20111	0.22746	0.21088	0.251	0.25369	0.15965	0.24541	0.2202	0.21139	0.20786	0.16841	0.34281	0.22714	0.2627	0.31113	0.20695
744.64	0.28788	0.27922	0.19142	0.25321	0.26001	0.1634	0.20879	0.21588	0.18953	0.2662	0.22623	0.31191	0.18402	0.326	0.19105	0.3497	0.19273	0.3973	0.23264	0.21159	0.20327	0.22671	0.21055	0.25201	0.25451	0.16081	0.24656	0.2204	0.21253	0.20861	0.16902	0.34387	0.22867	0.26406	0.31261	0.20675
745.64	0.28336	0.27903	0.18719	0.24676	0.25557	0.15858	0.20725	0.21406	0.18539	0.26249	0.22447	0.3089	0.18475	0.32055	0.18531	0.34948	0.19128	0.39485	0.23135	0.21409	0.20056	0.22505	0.2072	0.25163	0.25251	0.16126	0.24599	0.21963	0.21115	0.20672	0.16836	0.34132	0.22962	0.26606	0.31301	0.20502
746.61	0.28087	0.27326	0.18387	0.24641	0.25103	0.15549	0.20416	0.21233	0.18159	0.25971	0.22325	0.30656	0.18734	0.31586	0.1811	0.35016	0.19119	0.39374	0.23148	0.21502	0.20031	0.2246	0.20573	0.2516	0.25025	0.16272	0.2444	0.2189	0.21122	0.20522	0.16775	0.33895	0.22958	0.26644	0.31104	0.20367
747.59	0.27977	0.26832	0.18199	0.24484	0.24924	0.15304	0.20422	0.21556	0.18209	0.25934	0.22459	0.30611	0.19062	0.31426	0.1807	0.35149	0.19157	0.39524	0.23379	0.21789	0.20413	0.22576	0.20613	0.25386	0.25218	0.16478	0.24676	0.2209	0.21373	0.2061	0.1684	0.33938	0.23085	0.27141	0.31433	0.20498
748.58	0.27645	0.26334	0.17999	0.24371	0.24534	0.15257	0.20126	0.21561	0.1787	0.25659	0.22209	0.30463	0.19073	0.31191	0.17808	0.35169	0.19052	0.39342	0.23308	0.21817	0.2003	0.22401	0.20408	0.25484	0.25316	0.16596	0.24727	0.22239	0.21498	0.20478	0.1671	0.33758	0.23201	0.27268	0.31319	0.20634
749.56	0.27326	0.25388	0.17614	0.24489	0.24196	0.15049	0.19977	0.21457	0.17836	0.25459	0.22146	0.3038	0.19238	0.31024	0.17462	0.35199	0.18953	0.39404	0.2338	0.22068	0.20149	0.2229	0.202	0.25459	0.25452	0.16718	0.24728	0.22554	0.21689	0.20357	0.16696	0.33684	0.23409	0.27762	0.31474	0.20768
750.53	0.27735	0.25201	0.17764	0.24793	0.24102	0.15262	0.20117	0.21717	0.17937	0.2549	0.2232	0.30584	0.19788	0.31424	0.17671	0.35405	0.19212	0.39543	0.2387	0.22466	0.20351	0.22392	0.20398	0.25795	0.2598	0.17127	0.25225	0.22984	0.22139	0.20732	0.1699	0.34112	0.23759	0.28176	0.31728	0.21237
751.51	0.27487	0.24961	0.17679	0.24499	0.23911	0.15155	0.20025	0.21763	0.17841	0.25499	0.22257	0.3059	0.20047	0.31571	0.1757	0.35412	0.19421	0.39312	0.2398	0.22889	0.20462	0.22244	0.20373	0.2573	0.26419	0.17301	0.25572	0.23278	0.22312	0.20687	0.16997	0.34279	0.23969	0.28591	0.32108	0.21614
752.5	0.26784	0.24818	0.17914	0.24195	0.23994	0.14998	0.19876	0.21712	0.17725	0.25403	0.22223	0.30796	0.20347	0.31701	0.17483	0.35427	0.19669	0.39109	0.2413	0.23165	0.20528	0.22018	0.2042	0.25822	0.26885	0.17391	0.26008	0.23685	0.22605	0.20671	0.17274	0.3434	0.24226	0.28878	0.3223	0.21937
753.48	0.27256	0.24923	0.18367	0.24557	0.24165	0.14929	0.20305	0.22304	0.17934	0.25773	0.22552	0.31272	0.21038	0.32329	0.17864	0.35725	0.20348	0.3931	0.24915	0.23901	0.21236	0.22364	0.20884	0.26436	0.27762	0.17949	0.26927	0.24483	0.23101	0.21168	0.17958	0.34913	0.24924	0.29615	0.32886	0.22393
754.45	0.26911	0.24963	0.18557	0.24287	0.24198	0.15008	0.2053	0.22422	0.17765	0.25825	0.22666	0.31438	0.21341	0.32621	0.17985	0.35705	0.20709	0.39155	0.25257	0.23965	0.21272	0.22506	0.21258	0.26546	0.28307	0.18109	0.27377	0.24859	0.23353	0.21619	0.18089	0.34878	0.25237	0.29883	0.33082	0.2258
755.44	0.26741	0.2511	0.18825	0.24547	0.24614	0.15023	0.20838	0.22756	0.17994	0.26	0.22875	0.31824	0.2157	0.32892	0.18231	0.3573	0.21195	0.39307	0.25629	0.24267	0.21724	0.22782	0.21666	0.26831	0.29069	0.18321	0.27812	0.25597	0.23801	0.21955	0.18423	0.34924	0.25685	0.30323	0.33535	0.23023
756.42	0.26648	0.24989	0.18935	0.24747	0.24706	0.14836	0.21024	0.22823	0.18079	0.25897	0.22994	0.32092	0.21636	0.33171	0.18239	0.3565	0.21304	0.39246	0.25866	0.24414	0.21724	0.2298	0.21808	0.26889	0.29615	0.18372	0.2805	0.25933	0.24098	0.224	0.1868	0.34747	0.25943	0.3062	0.337	0.23162
757.39	0.27263	0.25498	0.18975	0.25581	0.2466	0.14853	0.21375	0.23002	0.18253	0.26129	0.23192	0.32531	0.22008	0.3354	0.18404	0.35908	0.21628	0.39773	0.2631	0.24763	0.22074	0.23426	0.22089	0.27091	0.30334	0.18757	0.28238	0.26537	0.24597	0.23072	0.18944	0.34934	0.26356	0.30976	0.34072	0.23566
758.36	0.27499	0.26443	0.19555	0.26095	0.2509	0.15114	0.2167	0.23527	0.18841	0.2638	0.23586	0.33251	0.22744	0.34211	0.18893	0.36394	0.22366	0.40647	0.26855	0.25428	0.22649	0.24003	0.22681	0.27452	0.31545	0.19304	0.2882	0.2742	0.25482	0.2401	0.19754	0.3532	0.26975	0.31556	0.34731	0.24293
759.36	0.27513	0.26229	0.19765	0.2659	0.25043	0.14871	0.219	0.24001	0.19165	0.26418	0.23697	0.3357	0.22829	0.3456	0.19038	0.36588	0.22646	0.41079	0.2702	0.25679	0.22973	0.24444	0.22975	0.27649	0.3218	0.19508	0.29181	0.27993	0.25727	0.24442	0.20282	0.35366	0.27266	0.31788	0.35017	0.24646
760.33	0.27967	0.26732	0.20239	0.2726	0.25103	0.14946	0.22356	0.24795	0.19757	0.26748	0.2409	0.34212	0.23289	0.35364	0.1952	0.37081	0.23223	0.41852	0.27479	0.26381	0.23605	0.25135	0.23776	0.27956	0.33274	0.20261	0.29788	0.28829	0.26348	0.25147	0.21033	0.35785	0.27902	0.32369	0.35594	0.25285
761.3	0.29016	0.28429	0.21036	0.28492	0.25359	0.15578	0.23186	0.25739	0.20755	0.27451	0.24713	0.35055	0.23903	0.36264	0.20278	0.37825	0.23984	0.43089	0.28336	0.27415	0.24762	0.26198	0.24768	0.28894	0.34585	0.21211	0.30596	0.30044	0.27231	0.26164	0.21971	0.36524	0.28925	0.33148	0.36415	0.26088
762.27	0.29691	0.29233	0.21791	0.29223	0.25901	0.16229	0.24008	0.26713	0.21921	0.27887	0.25354	0.35883	0.24477	0.3706	0.21285	0.3846	0.25023	0.43972	0.29099	0.28358	0.25818	0.27328	0.25892	0.29826	0.35869	0.22079	0.31429	0.31116	0.28013	0.27281	0.22835	0.37076	0.29856	0.34085	0.37338	0.26792
763.27	0.30241	0.29471	0.22082	0.29769	0.26117	0.16595	0.24426	0.27488	0.22633	0.28186	0.25868	0.36239	0.24413	0.37193	0.21719	0.38579	0.25327	0.44478	0.29377	0.28747	0.26489	0.28041	0.26598	0.30157	0.36345	0.22444	0.31703	0.31545	0.28163	0.27752	0.23114	0.37152	0.30163	0.34362	0.37674	0.27093
764.24	0.31537	0.31034	0.23063	0.30592	0.26776	0.17189	0.24974	0.28436	0.24061	0.28844	0.26722	0.37052	0.25028	0.37701	0.22634	0.39157	0.25985	0.45304	0.30172	0.29788	0.27708	0.29077	0.27663	0.30825	0.37451	0.233	0.32395	0.32394	0.28972	0.28549	0.2389	0.37689	0.31041	0.35037	0.38547	0.27839
765.21	0.32914	0.32697	0.24005	0.31501	0.27612	0.18108	0.25903	0.2946	0.25577	0.2963	0.27531	0.37911	0.25808	0.382	0.23696	0.39976	0.26748	0.4649	0.31005	0.30882	0.28844	0.30257	0.28756	0.31931	0.38582	0.24132	0.33134	0.33214	0.29864	0.29614	0.24845	0.38371	0.32029	0.35884	0.39573	0.28645
766.18	0.33955	0.33249	0.24735	0.31995	0.28273	0.18822	0.2649	0.3054	0.26943	0.30037	0.28311	0.38656	0.26354	0.38283	0.24535	0.40284	0.27406	0.47208	0.31568	0.3157	0.29801	0.31034	0.29764	0.32442	0.39301	0.24633	0.33609	0.33678	0.30405	0.30244	0.25541	0.3874	0.32545	0.36333	0.40203	0.2917
767.18	0.3488	0.34287	0.25266	0.32777	0.28874	0.19279	0.27053	0.31511	0.28023	0.30495	0.28956	0.39083	0.26697	0.38269	0.2526	0.40483	0.27655	0.47498	0.32021	0.3217	0.30559	0.31598	0.3049	0.32603	0.39789	0.24873	0.33844	0.33875	0.30764	0.30404	0.26018	0.38952	0.32845	0.36388	0.40661	0.29452
768.15	0.36296	0.36476	0.26317	0.33828	0.30001	0.20471	0.28218	0.32752	0.29803	0.31449	0.30002	0.40259	0.27464	0.38976	0.26532	0.41237	0.28578	0.48425	0.33044	0.33401	0.31921	0.32705	0.31668	0.3363	0.40859	0.25648	0.34676	0.34818	0.3167	0.31451	0.26926	0.39646	0.33918	0.37199	0.41779	0.30283
769.12	0.37463	0.38542	0.27195	0.35168	0.31188	0.21752	0.2934	0.3398	0.31582	0.32246	0.30911	0.41355	0.28141	0.39459	0.27639	0.42029	0.29668	0.49275	0.33964	0.34445	0.33111	0.33596	0.32538	0.34425	0.4168	0.26068	0.35329	0.35437	0.32536	0.32329	0.2769	0.40316	0.34581	0.38015	0.42643	0.30993
770.09	0.39133	0.40216	0.28227	0.36659	0.32299	0.22889	0.30327	0.35049	0.33351	0.33037	0.32188	0.42281	0.28834	0.39988	0.28897	0.42569	0.30489	0.49901	0.34793	0.35509	0.34474	0.34558	0.33297	0.34947	0.42429	0.26533	0.36009	0.36251	0.33228	0.32887	0.28251	0.40865	0.35215	0.38572	0.43441	0.31537
771.09	0.4096	0.42668	0.29104	0.37871	0.33452	0.23923	0.31336	0.36031	0.35022	0.33794	0.33323	0.43161	0.29518	0.40679	0.30018	0.4335	0.31248	0.50434	0.35656	0.3663	0.35663	0.35438	0.34152	0.35593	0.43252	0.26911	0.36614	0.36787	0.33872	0.33522	0.28881	0.41337	0.35824	0.39034	0.44166	0.32158
772.06	0.4326	0.45817	0.30445	0.39632	0.35079	0.25474	0.32618	0.37292	0.37094	0.34927	0.3483	0.44483	0.30372	0.41657	0.31273	0.44269	0.32608	0.51605	0.36965	0.38208	0.37029	0.36693	0.35177	0.3689	0.44405	0.27459	0.37747	0.37743	0.34955	0.34374	0.29891	0.42197	0.36795	0.39919	0.45264	0.33094
773.03	0.45137	0.48054	0.31474	0.41166	0.36369	0.26502	0.33731	0.38079	0.38778	0.35765	0.36169	0.4528	0.31241	0.42153	0.3235	0.45067	0.33412	0.52116	0.37976	0.39594	0.37993	0.37544	0.35989	0.37471	0.45145	0.27708	0.38383	0.38237	0.35717	0.3488	0.30495	0.4279	0.37322	0.40191	0.45994	0.33612
774	0.47874	0.51153	0.32914	0.43065	0.37999	0.28111	0.35264	0.39421	0.40705	0.37051	0.37906	0.4654	0.32478	0.43162	0.33887	0.46157	0.34639	0.53305	0.39357	0.4165	0.39442	0.38981	0.37254	0.38744	0.46261	0.28341	0.39421	0.39271	0.36868	0.35756	0.31471	0.4378	0.38314	0.40787	0.47123	0.34558
774.99	0.50166	0.54714	0.3424	0.44697	0.39875	0.2985	0.36788	0.40576	0.42396	0.38147	0.39399	0.47919	0.33709	0.44161	0.35336	0.47317	0.36039	0.54402	0.40803	0.43467	0.40852	0.40187	0.38588	0.39969	0.47227	0.28789	0.40425	0.40267	0.38091	0.36876	0.32509	0.44655	0.39173	0.41303	0.48283	0.35402
775.96	0.52319	0.57513	0.35552	0.46694	0.41596	0.31568	0.38178	0.41668	0.44036	0.39264	0.40887	0.49172	0.34784	0.4515	0.36669	0.4833	0.3749	0.55415	0.42117	0.45074	0.42243	0.41533	0.39708	0.41018	0.4792	0.29209	0.41403	0.41201	0.39218	0.37818	0.33343	0.45576	0.40006	0.4178	0.49492	0.36303
776.93	0.54676	0.60282	0.37049	0.48305	0.43401	0.33407	0.39607	0.42563	0.45479	0.4039	0.42439	0.5067	0.36057	0.46053	0.38169	0.49384	0.38552	0.56522	0.43157	0.46706	0.43696	0.42841	0.40918	0.41851	0.48591	0.29718	0.42316	0.41997	0.4021	0.38944	0.34222	0.4637	0.40771	0.42282	0.506	0.37081
777.9	0.5705	0.63692	0.38347	0.50308	0.45121	0.35244	0.41197	0.4367	0.47098	0.41717	0.43836	0.52103	0.37246	0.47245	0.39583	0.50361	0.3997	0.57858	0.44356	0.48289	0.45069	0.44415	0.42143	0.42868	0.49122	0.30116	0.43436	0.42856	0.41246	0.39951	0.35255	0.47325	0.41578	0.42816	0.51731	0.38129
778.89	0.59767	0.66702	0.39369	0.5232	0.46964	0.37032	0.42814	0.44684	0.48347	0.43134	0.4516	0.53462	0.38505	0.48535	0.40916	0.51352	0.41132	0.59024	0.45644	0.49706	0.46317	0.45804	0.43433	0.43828	0.49671	0.30581	0.44505	0.43737	0.42298	0.4102	0.36242	0.48287	0.42385	0.43442	0.5287	0.38871
779.86	0.62575	0.69186	0.40422	0.54195	0.48398	0.38728	0.44325	0.45668	0.49382	0.44382	0.46471	0.54666	0.39801	0.4963	0.4186	0.52173	0.42142	0.60121	0.46596	0.51179	0.47607	0.47102	0.44445	0.44636	0.50121	0.30847	0.45354	0.44217	0.43186	0.41765	0.37049	0.49081	0.43063	0.43979	0.5366	0.39582
780.83	0.65228	0.72134	0.41848	0.56232	0.502	0.40876	0.46247	0.46883	0.50563	0.46081	0.48007	0.56099	0.41582	0.50786	0.43353	0.53298	0.43369	0.61789	0.47916	0.5293	0.48832	0.48787	0.45657	0.45711	0.5101	0.3146	0.46685	0.454	0.44393	0.42939	0.38191	0.50033	0.44195	0.44902	0.54784	0.4053
781.8	0.67021	0.74865	0.42421	0.57861	0.51081	0.42322	0.4768	0.47929	0.51477	0.47176	0.48829	0.56869	0.42814	0.51775	0.44178	0.54191	0.44129	0.62859	0.48734	0.54229	0.49674	0.49975	0.46516	0.46435	0.51331	0.31776	0.47391	0.46022	0.45025	0.43665	0.38899	0.50663	0.44959	0.45255	0.55276	0.4123
782.8	0.69299	0.76896	0.43326	0.59541	0.52308	0.44173	0.49143	0.48795	0.52137	0.4831	0.4994	0.57861	0.44449	0.52684	0.45361	0.55301	0.44902	0.64352	0.49723	0.55471	0.50774	0.51088	0.47371	0.47297	0.51956	0.32357	0.48136	0.4682	0.45907	0.44487	0.39634	0.51367	0.45593	0.46	0.56069	0.41784
783.77	0.70412	0.78848	0.44241	0.60886	0.53095	0.45504	0.50523	0.49752	0.52715	0.49087	0.51017	0.58639	0.45742	0.53255	0.46168	0.55909	0.45734	0.65414	0.50332	0.56652	0.51688	0.52188	0.47892	0.47863	0.52347	0.3271	0.48695	0.47449	0.46387	0.45	0.40124	0.51862	0.4609	0.46317	0.56611	0.4238
784.73	0.70974	0.80681	0.44855	0.62341	0.53747	0.46959	0.5183	0.50813	0.53182	0.49818	0.5178	0.59228	0.46746	0.53936	0.4699	0.56473	0.46475	0.66367	0.50999	0.57554	0.52361	0.53137	0.4857	0.48464	0.52509	0.33203	0.49205	0.48208	0.4692	0.45485	0.40641	0.52535	0.46768	0.46578	0.57104	0.42818
785.7	0.71767	0.81855	0.4481	0.63405	0.54167	0.47864	0.52999	0.51772	0.53529	0.50329	0.52211	0.59593	0.47764	0.54391	0.47381	0.56747	0.46863	0.67082	0.51291	0.58347	0.52854	0.53556	0.48903	0.48657	0.52654	0.334	0.49371	0.4852	0.4725	0.45728	0.40847	0.52817	0.46983	0.46762	0.57321	0.42914
786.67	0.7272	0.82769	0.45295	0.6473	0.54951	0.48935	0.54144	0.52725	0.53943	0.51033	0.5301	0.60151	0.48931	0.5471	0.48001	0.5724	0.47437	0.68026	0.51959	0.59262	0.5351	0.54349	0.4943	0.4917	0.53076	0.33927	0.49767	0.49388	0.4813	0.46114	0.41335	0.53358	0.47392	0.47278	0.57996	0.43204
787.66	0.72999	0.83535	0.45201	0.65825	0.55415	0.49583	0.55238	0.53804	0.54315	0.51421	0.53502	0.6058	0.49912	0.54917	0.48279	0.57461	0.47978	0.68851	0.52389	0.60208	0.53914	0.54876	0.49958	0.49734	0.53278	0.34362	0.50182	0.50104	0.48852	0.46476	0.41823	0.53706	0.47916	0.47586	0.58361	0.43325
788.63	0.73771	0.83863	0.45127	0.66969	0.55487	0.50318	0.55852	0.54592	0.544	0.51573	0.53526	0.60926	0.50899	0.55085	0.48256	0.57688	0.48166	0.69628	0.52802	0.60991	0.54306	0.54908	0.50207	0.50022	0.53507	0.34727	0.50521	0.50579	0.49476	0.46576	0.42113	0.5391	0.48233	0.47894	0.58386	0.43317
789.6	0.74444	0.83963	0.45153	0.67647	0.55768	0.50639	0.56373	0.55198	0.54582	0.51883	0.53609	0.6112	0.5187	0.54995	0.48348	0.57967	0.48331	0.70371	0.53101	0.61783	0.54594	0.54972	0.5033	0.50221	0.53825	0.35044	0.51093	0.51056	0.5006	0.46682	0.424	0.53945	0.48394	0.48407	0.58386	0.43442
790.57	0.75051	0.84318	0.45653	0.68534	0.56063	0.51313	0.56993	0.55728	0.54774	0.52216	0.53877	0.61661	0.52954	0.55091	0.48588	0.58507	0.48651	0.71193	0.53724	0.62503	0.55195	0.55158	0.50927	0.50955	0.54196	0.35669	0.51819	0.5172	0.50953	0.47025	0.42951	0.54638	0.48835	0.4902	0.58775	0.43818
791.54	0.75594	0.84242	0.45701	0.69177	0.56026	0.52094	0.57631	0.56376	0.54766	0.52308	0.53925	0.61909	0.54153	0.55223	0.48562	0.5871	0.49013	0.71788	0.54052	0.63006	0.55572	0.55069	0.51335	0.51595	0.54471	0.3611	0.5253	0.52021	0.51573	0.4714	0.43371	0.5494	0.49155	0.49539	0.58821	0.43961
792.53	0.764	0.84992	0.46685	0.70229	0.56161	0.52737	0.57971	0.57216	0.55249	0.52749	0.54386	0.62363	0.55576	0.55683	0.48768	0.59272	0.49545	0.72663	0.54748	0.63701	0.56431	0.55188	0.51984	0.52225	0.5515	0.36905	0.53495	0.52606	0.52527	0.47517	0.44094	0.55607	0.49835	0.50322	0.59041	0.4445
793.5	0.77018	0.85417	0.47402	0.71216	0.56696	0.53428	0.58517	0.57965	0.56033	0.53012	0.54949	0.62738	0.56839	0.56212	0.4938	0.59994	0.50015	0.73589	0.55461	0.64388	0.57139	0.55349	0.52797	0.52955	0.55865	0.378	0.54519	0.53435	0.53513	0.48104	0.44943	0.56448	0.50426	0.51097	0.59495	0.44912
794.47	0.77452	0.8593	0.47858	0.72089	0.56752	0.53948	0.58751	0.58396	0.56614	0.53101	0.55197	0.63001	0.58127	0.56456	0.49653	0.60561	0.50469	0.74437	0.56139	0.64771	0.57664	0.55352	0.53425	0.53619	0.56481	0.38726	0.55225	0.53907	0.54328	0.48549	0.45693	0.57154	0.50857	0.51655	0.59881	0.45107
795.43	0.77667	0.85697	0.48159	0.72771	0.57056	0.54345	0.58748	0.58743	0.56912	0.52801	0.55466	0.63123	0.59166	0.56832	0.49912	0.61095	0.50846	0.75121	0.56744	0.65342	0.58194	0.55346	0.53854	0.54146	0.57246	0.39664	0.55839	0.54592	0.5514	0.49054	0.46443	0.57638	0.51355	0.52124	0.60235	0.45406
796.4	0.78317	0.85343	0.4864	0.74257	0.57956	0.54782	0.58867	0.59247	0.5776	0.53069	0.55918	0.63449	0.60331	0.57463	0.50495	0.62178	0.51492	0.764	0.57671	0.66109	0.59189	0.55556	0.5467	0.54894	0.58323	0.40828	0.56696	0.55688	0.56057	0.49947	0.47316	0.58793	0.52098	0.53028	0.60921	0.45941
797.39	0.78998	0.84744	0.48878	0.74944	0.58477	0.55113	0.58862	0.59284	0.58111	0.52928	0.55951	0.63567	0.61134	0.57953	0.50803	0.63046	0.51972	0.77158	0.5822	0.66456	0.59701	0.55598	0.54933	0.5533	0.59056	0.41634	0.57139	0.56613	0.56539	0.50563	0.47908	0.59765	0.52424	0.53751	0.61402	0.46334
798.36	0.79112	0.84187	0.49272	0.75516	0.58934	0.55221	0.5885	0.59399	0.58352	0.52899	0.5598	0.63678	0.61788	0.58318	0.51011	0.63746	0.52437	0.78071	0.58851	0.666	0.60439	0.55644	0.5542	0.55922	0.60009	0.42531	0.57475	0.57506	0.57194	0.51135	0.486	0.60554	0.52933	0.54456	0.61922	0.46759
799.33	0.79063	0.83632	0.49723	0.7602	0.59751	0.55517	0.58933	0.59637	0.58722	0.53029	0.56292	0.64109	0.62335	0.59187	0.51589	0.64627	0.53127	0.79278	0.5958	0.67051	0.61238	0.55943	0.56094	0.56629	0.61056	0.43634	0.58196	0.58794	0.57943	0.52056	0.49429	0.6158	0.5355	0.55432	0.62675	0.47514
800.29	0.79456	0.83663	0.5059	0.76962	0.60446	0.55897	0.59207	0.60142	0.59524	0.53518	0.56569	0.64634	0.63076	0.60135	0.52314	0.65698	0.54054	0.80701	0.60368	0.67399	0.61997	0.56307	0.56919	0.57277	0.61958	0.44602	0.58939	0.6002	0.58655	0.52871	0.50327	0.62585	0.54248	0.56472	0.63388	0.48143
801.26	0.79825	0.8349	0.51403	0.77131	0.60555	0.56	0.59362	0.60453	0.59927	0.53615	0.56723	0.65125	0.63357	0.61072	0.52794	0.66427	0.5476	0.81744	0.60871	0.67501	0.62591	0.56389	0.5744	0.57519	0.62613	0.45328	0.59417	0.61132	0.59195	0.53492	0.51146	0.63394	0.54888	0.57213	0.63948	0.4878
802.23	0.80173	0.83294	0.51962	0.77754	0.61182	0.56396	0.59394	0.60785	0.60121	0.53903	0.5695	0.65527	0.63445	0.61965	0.53367	0.67131	0.55421	0.82804	0.61594	0.67751	0.63384	0.56744	0.58253	0.58051	0.63278	0.46175	0.59951	0.62075	0.59943	0.54081	0.51914	0.64207	0.55664	0.58069	0.64517	0.49355
803.22	0.80575	0.82719	0.52207	0.78003	0.61461	0.56586	0.59257	0.60711	0.60049	0.53897	0.56823	0.65771	0.63433	0.62515	0.53729	0.67699	0.55977	0.83284	0.61684	0.67453	0.63557	0.57062	0.58782	0.58135	0.63437	0.4661	0.60262	0.62782	0.60058	0.54567	0.52326	0.64811	0.56109	0.58714	0.64945	0.49746
804.18	0.81172	0.8198	0.5272	0.78344	0.61642	0.56817	0.59375	0.6081	0.60066	0.53973	0.56972	0.65949	0.6337	0.63127	0.53963	0.68165	0.56419	0.8365	0.61776	0.67205	0.63846	0.57325	0.59356	0.58021	0.63597	0.46807	0.60317	0.63344	0.60271	0.54948	0.5266	0.65366	0.56563	0.59241	0.65429	0.50037
805.15	0.81178	0.81253	0.53071	0.78195	0.61637	0.56599	0.59217	0.60456	0.59381	0.53716	0.56828	0.65941	0.6276	0.63616	0.53866	0.68261	0.56692	0.83724	0.61676	0.66835	0.6415	0.57363	0.59583	0.57933	0.63275	0.47132	0.60359	0.6371	0.60437	0.55032	0.52765	0.65693	0.56681	0.59623	0.65676	0.50356
806.12	0.81587	0.81289	0.53459	0.78581	0.62011	0.56653	0.59359	0.60293	0.59093	0.53779	0.56773	0.6608	0.62583	0.64229	0.54137	0.68608	0.57198	0.83923	0.61945	0.66786	0.64671	0.57804	0.59981	0.58201	0.63302	0.47553	0.60712	0.64198	0.61008	0.5547	0.53037	0.66295	0.57137	0.60253	0.66067	0.50726
807.08	0.81719	0.80605	0.53584	0.78431	0.61823	0.56634	0.59302	0.59913	0.58523	0.53738	0.56416	0.65892	0.62027	0.64424	0.54025	0.68536	0.57258	0.83761	0.61583	0.66335	0.64762	0.57775	0.60056	0.57895	0.62934	0.47766	0.60758	0.64249	0.61133	0.55642	0.52849	0.66338	0.57384	0.6062	0.66292	0.5091
808.07	0.81263	0.79956	0.53746	0.77944	0.61621	0.56438	0.58976	0.5959	0.57761	0.53796	0.56201	0.65578	0.61202	0.64443	0.53949	0.68427	0.5734	0.83581	0.6146	0.66065	0.64839	0.57574	0.59824	0.57553	0.62274	0.48027	0.60713	0.64021	0.61303	0.55724	0.52665	0.66292	0.57559	0.60886	0.66357	0.51007
809.04	0.80569	0.79001	0.53532	0.77405	0.60964	0.56099	0.58477	0.59214	0.56832	0.53684	0.55733	0.65192	0.60313	0.64078	0.53506	0.68049	0.57086	0.83087	0.61042	0.65375	0.64755	0.57395	0.59548	0.5713	0.61452	0.48041	0.60613	0.63506	0.61182	0.556	0.52248	0.66025	0.57637	0.61091	0.66171	0.50899
810	0.80051	0.77779	0.53023	0.77022	0.60197	0.55865	0.57908	0.58652	0.56041	0.53618	0.55275	0.64714	0.59263	0.63565	0.53154	0.67606	0.56558	0.82531	0.60513	0.64512	0.64262	0.56947	0.59058	0.56447	0.60666	0.47703	0.60164	0.62779	0.60604	0.55455	0.51796	0.65665	0.57553	0.61218	0.658	0.50552
810.97	0.78587	0.76359	0.52615	0.75987	0.59336	0.55353	0.57196	0.57933	0.55015	0.5337	0.5487	0.64198	0.5797	0.62724	0.52512	0.6687	0.55975	0.81588	0.59845	0.63505	0.63609	0.56388	0.58464	0.55726	0.59496	0.47623	0.59666	0.61734	0.60015	0.55031	0.51103	0.64952	0.57295	0.61134	0.65456	0.50143
811.93	0.76499	0.74416	0.51907	0.74472	0.5816	0.54222	0.56417	0.57157	0.5374	0.52583	0.54041	0.63474	0.56541	0.61727	0.51675	0.65933	0.55012	0.80078	0.58901	0.62073	0.62502	0.5548	0.57581	0.54817	0.58186	0.4703	0.58786	0.60531	0.59066	0.54197	0.5032	0.64049	0.56528	0.60446	0.64769	0.49316
812.9	0.75489	0.7262	0.51207	0.73069	0.56882	0.53407	0.55576	0.56147	0.52667	0.52118	0.53429	0.62752	0.55484	0.60773	0.50592	0.64996	0.53764	0.78695	0.57722	0.60705	0.61439	0.54734	0.56805	0.54056	0.56937	0.46194	0.57959	0.59276	0.5809	0.53447	0.49516	0.63112	0.55899	0.59841	0.6397	0.48408
813.87	0.74794	0.71282	0.5075	0.71774	0.56068	0.52651	0.54956	0.55295	0.51775	0.5165	0.52767	0.62073	0.54512	0.5997	0.49923	0.64325	0.52847	0.77588	0.56943	0.59684	0.60351	0.53876	0.55821	0.53541	0.5596	0.4575	0.57291	0.5823	0.57161	0.52774	0.48812	0.62256	0.55475	0.59315	0.63311	0.47743
814.85	0.73211	0.69811	0.49952	0.69931	0.55046	0.51438	0.53988	0.54365	0.50788	0.50832	0.51775	0.61142	0.53296	0.58662	0.48765	0.63249	0.51674	0.7587	0.55769	0.58385	0.59091	0.52848	0.54632	0.52688	0.54673	0.45064	0.5646	0.56893	0.56098	0.51913	0.47754	0.61215	0.54621	0.58292	0.62368	0.46717
815.82	0.71549	0.67981	0.4886	0.67937	0.53781	0.50515	0.52893	0.53374	0.49563	0.49941	0.50781	0.60108	0.52153	0.5718	0.47514	0.62143	0.50152	0.74317	0.54568	0.57046	0.57665	0.51682	0.53455	0.51467	0.53369	0.44011	0.55322	0.55439	0.54565	0.50998	0.46707	0.59995	0.5347	0.57051	0.61217	0.45525
816.78	0.70928	0.6708	0.48079	0.66768	0.5272	0.49997	0.5234	0.52615	0.48946	0.49563	0.5036	0.59436	0.51446	0.56122	0.46687	0.6154	0.49083	0.73109	0.53743	0.5614	0.56853	0.50949	0.52558	0.50772	0.52529	0.4352	0.54693	0.54341	0.53483	0.50563	0.46096	0.59112	0.52935	0.56506	0.60481	0.44767
817.75	0.69326	0.65872	0.4724	0.65581	0.518	0.49167	0.51888	0.51998	0.48354	0.48983	0.49799	0.58826	0.50661	0.55008	0.45894	0.60991	0.48198	0.71885	0.5327	0.55296	0.56132	0.50137	0.5156	0.50182	0.51763	0.43196	0.53963	0.53448	0.52418	0.50113	0.45444	0.58327	0.52469	0.55709	0.59615	0.44054
818.71	0.67333	0.6451	0.46369	0.64485	0.50698	0.48314	0.51269	0.51256	0.47578	0.48427	0.49212	0.58265	0.49612	0.53796	0.44913	0.60349	0.4711	0.7044	0.52519	0.54369	0.55529	0.4929	0.50631	0.49366	0.5081	0.426	0.53133	0.52486	0.51333	0.49513	0.4485	0.57559	0.51702	0.54907	0.58894	0.43024
819.68	0.66471	0.63575	0.45777	0.63871	0.49989	0.47885	0.51087	0.50758	0.47298	0.48154	0.4917	0.57963	0.49238	0.53043	0.44582	0.60164	0.46301	0.6978	0.52216	0.53928	0.55423	0.49012	0.50269	0.49007	0.50518	0.42436	0.52626	0.52016	0.50494	0.49257	0.44693	0.57099	0.51536	0.54625	0.58517	0.42478
820.64	0.65227	0.61959	0.44998	0.63195	0.48874	0.4701	0.50429	0.49816	0.46808	0.47514	0.48522	0.57196	0.48274	0.51972	0.43804	0.59694	0.45166	0.68548	0.51424	0.53051	0.54715	0.48125	0.4948	0.48363	0.49662	0.41725	0.51743	0.51231	0.49311	0.48527	0.44004	0.56263	0.50905	0.53754	0.57762	0.41703
821.63	0.63666	0.60435	0.44654	0.62261	0.48105	0.46144	0.49719	0.49134	0.46319	0.46985	0.4794	0.56682	0.47505	0.50832	0.4305	0.59186	0.44327	0.67722	0.508	0.52439	0.54307	0.47383	0.48873	0.47743	0.4897	0.41084	0.50998	0.5064	0.48229	0.47931	0.4352	0.55704	0.50226	0.52804	0.57059	0.41011
822.59	0.63158	0.59497	0.44203	0.61638	0.47463	0.45665	0.49404	0.48767	0.46195	0.4677	0.47729	0.565	0.4702	0.50305	0.42837	0.59011	0.43866	0.67293	0.50168	0.52158	0.54181	0.46973	0.48638	0.47198	0.4874	0.40756	0.50645	0.50263	0.47572	0.47757	0.436	0.55314	0.49837	0.52387	0.5683	0.40588
823.56	0.62649	0.58733	0.43699	0.61008	0.4684	0.4508	0.48695	0.48183	0.45836	0.46206	0.47303	0.56196	0.46486	0.49513	0.42443	0.58723	0.43225	0.6663	0.49497	0.51481	0.53738	0.46424	0.48082	0.46641	0.48228	0.40257	0.49997	0.49723	0.46692	0.47457	0.43325	0.54832	0.49325	0.51542	0.56162	0.40128
824.52	0.61454	0.57554	0.4295	0.60209	0.45773	0.44402	0.48126	0.47665	0.45472	0.45682	0.46898	0.55763	0.457	0.48553	0.41658	0.58156	0.42415	0.65616	0.48695	0.50793	0.52994	0.45747	0.47411	0.45633	0.47391	0.39498	0.49231	0.48925	0.45776	0.46943	0.42997	0.54096	0.48626	0.50582	0.55504	0.39567
825.49	0.61449	0.57725	0.43115	0.60316	0.45753	0.4454	0.48456	0.48082	0.45934	0.45984	0.47297	0.56024	0.45874	0.4866	0.41876	0.58418	0.42539	0.6581	0.4879	0.51033	0.53311	0.4609	0.47501	0.4557	0.47578	0.39575	0.49204	0.49012	0.45815	0.47396	0.43595	0.54296	0.48847	0.5068	0.5573	0.39663
826.45	0.61627	0.57311	0.4287	0.60332	0.45472	0.44816	0.48462	0.48206	0.46475	0.46062	0.47543	0.5623	0.4582	0.48598	0.42174	0.58382	0.42268	0.65674	0.48805	0.50954	0.53452	0.46294	0.47319	0.45353	0.47484	0.39447	0.49029	0.4902	0.45655	0.4764	0.43969	0.5425	0.49082	0.50661	0.55744	0.39688
827.41	0.60973	0.56526	0.42502	0.60555	0.45072	0.44778	0.48247	0.48049	0.4653	0.45917	0.47477	0.5608	0.45427	0.48045	0.41908	0.58014	0.4193	0.65266	0.48579	0.50612	0.53131	0.46115	0.47015	0.44893	0.47068	0.39016	0.48603	0.48694	0.45333	0.47248	0.43788	0.53985	0.48779	0.5033	0.55384	0.39578
828.4	0.60851	0.5613	0.42341	0.60701	0.44907	0.45139	0.48416	0.48317	0.47271	0.4624	0.47735	0.56153	0.45579	0.47839	0.4208	0.57759	0.41786	0.65409	0.48788	0.50907	0.53371	0.4654	0.47219	0.44799	0.47134	0.38985	0.48441	0.488	0.4532	0.47421	0.44062	0.54032	0.48952	0.50477	0.55531	0.39735
829.36	0.60957	0.56282	0.42637	0.61236	0.45212	0.45599	0.4847	0.48678	0.48011	0.46502	0.47922	0.56359	0.45634	0.4785	0.42253	0.5791	0.41997	0.65681	0.4895	0.5113	0.53576	0.46864	0.47398	0.45018	0.47192	0.39088	0.48435	0.48949	0.45573	0.47625	0.44383	0.54366	0.49328	0.5074	0.55613	0.3978
830.33	0.60981	0.56137	0.42496	0.61273	0.45478	0.45857	0.48499	0.48673	0.4842	0.46648	0.47926	0.56576	0.45578	0.47583	0.42531	0.57477	0.41871	0.65499	0.48904	0.51071	0.53502	0.46969	0.47287	0.45129	0.47069	0.39087	0.48267	0.48838	0.45521	0.4749	0.44556	0.54336	0.49459	0.50769	0.55505	0.39702
831.29	0.60506	0.55827	0.42276	0.61476	0.45524	0.45849	0.48424	0.48657	0.48751	0.46618	0.47837	0.56545	0.45529	0.47144	0.42361	0.57126	0.41777	0.65514	0.48757	0.51052	0.53156	0.46888	0.47321	0.45131	0.46949	0.38909	0.48055	0.48586	0.45292	0.47239	0.44574	0.54358	0.49266	0.50566	0.55287	0.39493
832.25	0.60575	0.56219	0.4226	0.61502	0.4583	0.46137	0.48645	0.48884	0.49631	0.46813	0.48052	0.5683	0.45709	0.472	0.42298	0.56866	0.41718	0.657	0.48913	0.51123	0.53111	0.46933	0.47485	0.45418	0.46902	0.38931	0.48023	0.48648	0.45121	0.47241	0.44891	0.54633	0.49522	0.50739	0.555	0.39406
833.22	0.60641	0.56472	0.42435	0.61836	0.4603	0.46453	0.48793	0.48998	0.50122	0.46862	0.48316	0.57002	0.45888	0.47244	0.4222	0.56537	0.41599	0.65956	0.49038	0.51044	0.52741	0.46794	0.47446	0.4541	0.46731	0.38866	0.48076	0.48558	0.44964	0.46853	0.45078	0.54819	0.49558	0.50683	0.55407	0.39224
834.18	0.61087	0.56723	0.42671	0.6204	0.46435	0.4662	0.49092	0.49109	0.50655	0.47268	0.48436	0.5729	0.46216	0.47238	0.42468	0.56016	0.41418	0.66014	0.49225	0.50966	0.52465	0.46634	0.4737	0.45626	0.46722	0.38803	0.48024	0.4847	0.44645	0.46636	0.45239	0.54994	0.49613	0.5076	0.55392	0.39322
835.14	0.6107	0.56748	0.42934	0.62218	0.46195	0.46583	0.48883	0.49091	0.51076	0.47265	0.48517	0.57267	0.46299	0.47158	0.42078	0.55467	0.40904	0.66182	0.49196	0.50745	0.51914	0.46152	0.47301	0.45376	0.46469	0.38498	0.47931	0.48187	0.44117	0.46014	0.45022	0.54908	0.4942	0.50518	0.55085	0.39131
836.11	0.61587	0.57567	0.43533	0.62764	0.46681	0.46834	0.49123	0.49406	0.51512	0.47854	0.49036	0.57509	0.46653	0.47489	0.42025	0.55267	0.40616	0.6667	0.49355	0.5078	0.51735	0.46152	0.4739	0.45494	0.46353	0.38525	0.48057	0.48282	0.44016	0.4594	0.45123	0.55059	0.4962	0.50755	0.55172	0.39314
837.09	0.61643	0.57979	0.44419	0.63047	0.47245	0.47251	0.49214	0.49646	0.5186	0.4826	0.49233	0.57803	0.46928	0.47676	0.42162	0.5489	0.40341	0.67133	0.49667	0.50808	0.51605	0.46227	0.47368	0.45527	0.46265	0.38593	0.48245	0.48231	0.43889	0.45945	0.45226	0.55328	0.49817	0.50917	0.54958	0.3931
838.05	0.62116	0.58479	0.45397	0.63541	0.48068	0.47521	0.49529	0.50325	0.52693	0.49006	0.4953	0.58293	0.47285	0.48019	0.42374	0.54791	0.40318	0.67876	0.49869	0.51253	0.51693	0.46358	0.47515	0.4578	0.46242	0.38702	0.4852	0.48559	0.43881	0.46195	0.45629	0.55758	0.50078	0.51361	0.55046	0.39494
839.01	0.62763	0.59331	0.46313	0.63977	0.48667	0.48407	0.50031	0.50928	0.53287	0.49605	0.50116	0.58863	0.4794	0.48621	0.42481	0.54921	0.40396	0.69197	0.50229	0.51931	0.51951	0.46656	0.4802	0.46207	0.46458	0.38971	0.49135	0.49115	0.44091	0.46481	0.45898	0.56191	0.50418	0.5193	0.55329	0.39751
839.98	0.63558	0.60039	0.47503	0.64681	0.49561	0.49054	0.50576	0.51434	0.53935	0.50324	0.50721	0.59499	0.48597	0.48926	0.42849	0.55088	0.40582	0.7006	0.50578	0.52466	0.52199	0.47105	0.48261	0.46675	0.46662	0.39339	0.49761	0.49631	0.44237	0.46814	0.4608	0.56738	0.50745	0.52544	0.55423	0.40027
840.94	0.64157	0.60421	0.48479	0.65045	0.50226	0.49704	0.51184	0.52027	0.54749	0.50802	0.51141	0.60207	0.49145	0.4929	0.43093	0.55056	0.40817	0.71104	0.50926	0.53039	0.52484	0.47363	0.48357	0.46878	0.46773	0.39562	0.5026	0.49872	0.44363	0.47058	0.46149	0.57218	0.50945	0.52952	0.55382	0.40126
841.9	0.65197	0.61264	0.49447	0.66085	0.51131	0.50522	0.52019	0.52772	0.556	0.51376	0.51783	0.60684	0.49943	0.49747	0.43283	0.55227	0.41031	0.7234	0.51117	0.53962	0.52793	0.47819	0.48773	0.4715	0.46972	0.39775	0.50638	0.50351	0.4452	0.47314	0.4646	0.57667	0.51234	0.53494	0.55675	0.40311
842.86	0.6585	0.61941	0.50278	0.67115	0.51936	0.51354	0.52784	0.52955	0.56069	0.51785	0.52327	0.61145	0.50522	0.50303	0.43477	0.55392	0.4137	0.73439	0.51347	0.54523	0.53227	0.48087	0.49168	0.47352	0.47271	0.4002	0.51187	0.50799	0.44711	0.47515	0.46545	0.57815	0.51446	0.53852	0.55772	0.40517
843.82	0.66542	0.6208	0.51166	0.67969	0.52852	0.51911	0.53593	0.53533	0.56584	0.52333	0.53019	0.61501	0.50786	0.50709	0.43597	0.55449	0.4158	0.74482	0.51706	0.54942	0.53668	0.48433	0.49374	0.47202	0.47349	0.40208	0.51507	0.50962	0.44763	0.47688	0.46701	0.58069	0.51618	0.54032	0.55817	0.40506
844.79	0.67918	0.63618	0.51994	0.693	0.54129	0.53035	0.54983	0.54474	0.5761	0.53142	0.53963	0.62507	0.51517	0.51659	0.44035	0.55985	0.42312	0.7641	0.52525	0.55895	0.54597	0.49042	0.50269	0.47492	0.47884	0.40743	0.52042	0.51702	0.45346	0.48381	0.47216	0.58556	0.52055	0.54462	0.56403	0.40946
845.75	0.69562	0.64563	0.52994	0.70672	0.55232	0.53912	0.56182	0.55133	0.58532	0.53718	0.54758	0.63192	0.52051	0.52367	0.44536	0.56533	0.42765	0.77868	0.53163	0.56575	0.55255	0.49565	0.50957	0.47717	0.4852	0.41009	0.52466	0.52232	0.4575	0.48709	0.47639	0.58773	0.52349	0.54709	0.56907	0.41207
846.71	0.71504	0.65592	0.53805	0.71631	0.56149	0.55007	0.57173	0.55707	0.59304	0.54203	0.55436	0.63881	0.52589	0.52893	0.44973	0.57009	0.43297	0.7952	0.53731	0.56967	0.55901	0.49924	0.51388	0.477	0.49064	0.41389	0.52904	0.52713	0.46089	0.4904	0.47764	0.58902	0.52463	0.54706	0.57154	0.41394
847.69	0.74061	0.67334	0.5503	0.73027	0.57703	0.56278	0.58622	0.56875	0.60341	0.54946	0.56486	0.65066	0.53408	0.53549	0.45738	0.57911	0.43998	0.8153	0.54558	0.57941	0.5692	0.5067	0.52225	0.48176	0.4991	0.41787	0.53463	0.53223	0.46788	0.49789	0.48115	0.59506	0.5284	0.55115	0.57769	0.41898
848.65	0.75415	0.68957	0.56075	0.74156	0.5878	0.57433	0.59816	0.57879	0.61213	0.55362	0.57091	0.65951	0.54108	0.54099	0.46418	0.58662	0.4443	0.83304	0.55018	0.58724	0.57792	0.51368	0.52849	0.48389	0.50864	0.42029	0.53822	0.53678	0.47265	0.50225	0.48489	0.59823	0.53016	0.55248	0.58142	0.42095
849.61	0.77012	0.6987	0.57075	0.75205	0.59535	0.58648	0.60795	0.58801	0.61885	0.5577	0.5766	0.66585	0.54479	0.5444	0.46928	0.5916	0.44823	0.8489	0.55559	0.5924	0.58735	0.51912	0.53148	0.48574	0.51702	0.4227	0.53965	0.53792	0.47557	0.50633	0.4871	0.59933	0.53292	0.55327	0.58488	0.4229
850.57	0.79076	0.72088	0.58314	0.77053	0.61125	0.60534	0.62465	0.60299	0.62964	0.56626	0.58764	0.67695	0.55617	0.55331	0.48047	0.60389	0.45996	0.87349	0.56674	0.60353	0.60314	0.53109	0.54293	0.49415	0.53146	0.43137	0.54794	0.5468	0.48613	0.5162	0.49514	0.60696	0.54051	0.5608	0.59319	0.43043
851.54	0.80712	0.74016	0.59423	0.78472	0.62195	0.61542	0.63912	0.6176	0.63709	0.57158	0.59672	0.68813	0.56371	0.56356	0.49106	0.61466	0.46885	0.89295	0.57629	0.61432	0.61576	0.54111	0.55241	0.50296	0.54571	0.43656	0.55481	0.55248	0.49449	0.52384	0.50186	0.61184	0.5456	0.5661	0.60141	0.43721
852.5	0.82726	0.75828	0.60305	0.79875	0.62981	0.62874	0.65193	0.62994	0.64598	0.57738	0.60369	0.6954	0.57189	0.57283	0.49987	0.62484	0.47847	0.91175	0.58761	0.62247	0.62944	0.55115	0.56004	0.51187	0.56185	0.44483	0.5609	0.55739	0.50308	0.53052	0.51054	0.61619	0.55178	0.56997	0.60861	0.44305
853.46	0.85	0.77712	0.61274	0.81897	0.63837	0.6408	0.66284	0.64067	0.65684	0.58089	0.61288	0.70337	0.58157	0.58203	0.51073	0.63398	0.48997	0.93226	0.5993	0.63274	0.64422	0.5599	0.56929	0.52182	0.57826	0.45124	0.56828	0.56378	0.51223	0.53913	0.51818	0.62003	0.55829	0.57484	0.61742	0.45298
854.42	0.86415	0.79461	0.61595	0.82647	0.64558	0.64851	0.67077	0.64835	0.66276	0.58063	0.6184	0.7066	0.58736	0.58855	0.51923	0.64136	0.4962	0.94606	0.6054	0.64003	0.65345	0.56757	0.57533	0.529	0.59407	0.45495	0.57282	0.56776	0.51803	0.54279	0.52539	0.6217	0.56178	0.57939	0.62331	0.45856
855.38	0.8741	0.80589	0.61771	0.82958	0.64679	0.65192	0.67192	0.65262	0.6628	0.57645	0.6199	0.70828	0.58951	0.59127	0.52357	0.64404	0.49964	0.95355	0.6065	0.64482	0.65971	0.56991	0.57752	0.53224	0.60634	0.45531	0.5749	0.56743	0.51848	0.54472	0.52777	0.61849	0.56366	0.58005	0.62647	0.4617
856.34	0.88773	0.81981	0.61795	0.83665	0.64975	0.65912	0.67179	0.65666	0.6628	0.57598	0.62289	0.7077	0.59111	0.5918	0.52804	0.6495	0.50205	0.95909	0.60937	0.64917	0.66784	0.57381	0.57974	0.53452	0.61979	0.45743	0.57875	0.56807	0.52074	0.546	0.53003	0.61695	0.56679	0.58145	0.62997	0.46597
857.3	0.8894	0.82354	0.61556	0.83526	0.64673	0.65913	0.6707	0.65644	0.65955	0.5708	0.62371	0.70524	0.58901	0.58952	0.53286	0.64993	0.5029	0.9604	0.60831	0.65085	0.67205	0.57517	0.58116	0.5354	0.62848	0.4556	0.57874	0.56691	0.51939	0.54515	0.52952	0.61201	0.56763	0.58185	0.63195	0.46674
858.26	0.89102	0.82891	0.61057	0.82534	0.64422	0.65731	0.66521	0.65387	0.65261	0.56569	0.61977	0.70236	0.58573	0.58664	0.53612	0.65129	0.50231	0.95459	0.60645	0.64942	0.6749	0.57502	0.57885	0.53483	0.63562	0.45555	0.5778	0.56193	0.51781	0.54205	0.52862	0.60648	0.56797	0.58299	0.6333	0.46667
859.22	0.88907	0.83093	0.60575	0.82017	0.63974	0.65296	0.6583	0.6505	0.64308	0.55953	0.61599	0.69837	0.58101	0.58173	0.5352	0.64912	0.50069	0.94554	0.60219	0.64619	0.67499	0.57215	0.57495	0.53038	0.63852	0.45353	0.57766	0.5572	0.51535	0.53893	0.52436	0.59896	0.56635	0.58081	0.6339	0.46528
860.18	0.88398	0.8344	0.59826	0.80996	0.63118	0.64645	0.64976	0.64253	0.63309	0.5519	0.61043	0.6908	0.5734	0.57586	0.53397	0.64396	0.49662	0.93293	0.59852	0.64185	0.67376	0.5687	0.56804	0.52727	0.63951	0.45118	0.57508	0.5517	0.51199	0.53188	0.51918	0.59216	0.56217	0.57892	0.63256	0.46171
861.13	0.86885	0.82523	0.58976	0.79728	0.6191	0.63422	0.63823	0.63333	0.62197	0.53986	0.60254	0.68305	0.56514	0.56795	0.52961	0.63405	0.4911	0.91747	0.59135	0.63407	0.66769	0.56158	0.55896	0.52186	0.63522	0.44606	0.5698	0.54394	0.50574	0.52533	0.51214	0.58101	0.55522	0.57656	0.62961	0.45642
862.09	0.85147	0.81982	0.57737	0.77891	0.60473	0.62142	0.62112	0.62289	0.60523	0.52695	0.5925	0.67174	0.55453	0.55785	0.52114	0.62388	0.47988	0.89402	0.5808	0.62332	0.6587	0.55085	0.54708	0.509	0.62889	0.43955	0.56364	0.53398	0.49768	0.51307	0.50174	0.56786	0.54573	0.57139	0.62557	0.44926
863.08	0.83609	0.80792	0.56184	0.76488	0.59231	0.60811	0.60612	0.61236	0.58905	0.51661	0.58347	0.65939	0.54426	0.5462	0.51163	0.61236	0.47095	0.87224	0.5707	0.61432	0.64826	0.53956	0.53779	0.50109	0.62003	0.43361	0.55932	0.52688	0.48979	0.50329	0.49185	0.55497	0.5374	0.56632	0.62177	0.44087
864.03	0.8245	0.80023	0.55032	0.75238	0.57783	0.59587	0.59029	0.60273	0.57642	0.50639	0.5755	0.64826	0.53472	0.5363	0.50564	0.60352	0.46313	0.85233	0.56342	0.60632	0.64068	0.53039	0.5293	0.49425	0.6119	0.42916	0.55761	0.5197	0.48366	0.49496	0.48312	0.54504	0.5289	0.56404	0.61873	0.43274
864.99	0.80349	0.78853	0.53679	0.73778	0.56366	0.58216	0.57503	0.59283	0.56212	0.49628	0.56706	0.63766	0.52578	0.52544	0.49836	0.59503	0.45371	0.83085	0.55467	0.59764	0.63245	0.52021	0.52188	0.48508	0.6009	0.42518	0.55631	0.51293	0.47708	0.48785	0.47378	0.53283	0.52192	0.56097	0.616	0.42634
865.95	0.77957	0.77169	0.51879	0.71688	0.54666	0.5693	0.5574	0.5777	0.54609	0.48659	0.5569	0.62318	0.51337	0.51067	0.48937	0.58338	0.44287	0.8068	0.54438	0.5857	0.62164	0.50825	0.51311	0.47523	0.58757	0.41863	0.55329	0.50341	0.46837	0.47855	0.46317	0.52066	0.51342	0.55539	0.61006	0.41659
866.91	0.75645	0.75034	0.50165	0.69941	0.52986	0.55281	0.53826	0.56407	0.52999	0.47613	0.54474	0.60982	0.5008	0.49709	0.47768	0.56998	0.43317	0.7831	0.53439	0.57437	0.60839	0.49554	0.50282	0.46517	0.5713	0.41322	0.54958	0.49279	0.45966	0.46965	0.45193	0.50777	0.50441	0.54994	0.60461	0.40612
867.87	0.73018	0.73061	0.48559	0.67662	0.51055	0.53551	0.52096	0.54754	0.51408	0.46424	0.53373	0.59772	0.48642	0.48418	0.46424	0.55651	0.42193	0.75837	0.52301	0.56291	0.59546	0.48379	0.49169	0.45299	0.55525	0.40644	0.54447	0.48165	0.44939	0.45982	0.43942	0.4961	0.49266	0.54233	0.59646	0.39641
868.83	0.69736	0.70344	0.46667	0.65139	0.49063	0.51802	0.50136	0.52996	0.49567	0.45489	0.52132	0.58416	0.4735	0.47113	0.45031	0.54299	0.41135	0.73299	0.51132	0.55149	0.58159	0.47205	0.48255	0.44084	0.53906	0.39744	0.5387	0.472	0.44017	0.45005	0.42841	0.48403	0.48242	0.53394	0.58754	0.38524
869.79	0.67244	0.67059	0.44631	0.6285	0.46971	0.49909	0.48153	0.51232	0.47824	0.44369	0.50613	0.56942	0.45637	0.45675	0.4325	0.52889	0.39963	0.70549	0.49858	0.53664	0.56321	0.45757	0.47011	0.42646	0.52049	0.38547	0.53016	0.45972	0.42807	0.43675	0.41618	0.47049	0.4696	0.52372	0.57711	0.37144
870.74	0.65832	0.65085	0.43421	0.61354	0.45502	0.48487	0.46694	0.49852	0.46414	0.43653	0.49536	0.55978	0.44713	0.44907	0.41867	0.51942	0.39183	0.68373	0.4885	0.52865	0.55308	0.44865	0.46103	0.41791	0.5062	0.38082	0.52648	0.45326	0.42244	0.42631	0.40804	0.46189	0.46123	0.51638	0.57041	0.36219
871.7	0.63999	0.63254	0.41997	0.59577	0.43884	0.47207	0.45394	0.48334	0.45084	0.43027	0.48748	0.54996	0.43951	0.44132	0.40584	0.51137	0.38273	0.66516	0.48005	0.52078	0.54173	0.44118	0.456	0.41142	0.49448	0.37557	0.52509	0.44944	0.41689	0.41895	0.40138	0.4543	0.45345	0.5092	0.56201	0.35438
872.66	0.62213	0.60955	0.4068	0.58131	0.42126	0.45882	0.43872	0.47016	0.43912	0.42222	0.47785	0.5406	0.43149	0.43274	0.3922	0.50253	0.37495	0.64622	0.4713	0.51006	0.53008	0.43381	0.45004	0.4039	0.4807	0.36885	0.52257	0.44586	0.41097	0.40952	0.39411	0.44495	0.44559	0.50162	0.55475	0.34534
873.62	0.61724	0.58901	0.39758	0.57157	0.40999	0.4483	0.42984	0.45912	0.43129	0.41737	0.47187	0.53363	0.42695	0.42812	0.38037	0.49792	0.36902	0.63144	0.46433	0.503	0.52311	0.42904	0.44687	0.39986	0.47101	0.367	0.52449	0.4451	0.40648	0.40268	0.38915	0.4399	0.44127	0.49735	0.54957	0.34108
874.58	0.60172	0.57	0.38665	0.55345	0.39632	0.43703	0.41697	0.44467	0.41884	0.41048	0.46467	0.52414	0.42238	0.42127	0.3656	0.48925	0.35946	0.61465	0.45475	0.49415	0.51085	0.42272	0.44188	0.39119	0.45932	0.36286	0.5231	0.44077	0.40047	0.39427	0.37993	0.43374	0.433	0.48891	0.54003	0.3332
875.53	0.59246	0.55049	0.3763	0.54068	0.38388	0.42616	0.40712	0.43366	0.41111	0.40437	0.45875	0.51697	0.41776	0.41772	0.35445	0.48514	0.35452	0.60008	0.44874	0.48841	0.50252	0.41942	0.44254	0.38484	0.45142	0.35938	0.52412	0.44004	0.39598	0.39033	0.37406	0.42907	0.42761	0.4843	0.5329	0.32775
876.49	0.58338	0.52865	0.36643	0.52899	0.37254	0.41538	0.39724	0.42079	0.40347	0.3973	0.45066	0.50922	0.41156	0.41183	0.3427	0.47982	0.34877	0.58338	0.44039	0.47868	0.49327	0.41399	0.43935	0.37793	0.44088	0.35317	0.52203	0.43766	0.38918	0.38423	0.36662	0.42393	0.42064	0.47781	0.5258	0.32029
877.45	0.57423	0.51224	0.35686	0.51919	0.36279	0.4079	0.38815	0.40842	0.39557	0.39262	0.44516	0.50098	0.40707	0.40954	0.3324	0.47664	0.34195	0.57019	0.43292	0.47175	0.48579	0.40884	0.4382	0.37117	0.4328	0.35024	0.52156	0.43673	0.38391	0.37973	0.36037	0.42104	0.41506	0.47307	0.51842	0.31458
878.41	0.5498	0.49339	0.34493	0.50629	0.35112	0.39896	0.37603	0.39444	0.38565	0.38364	0.43521	0.49106	0.39933	0.40244	0.32016	0.46917	0.33286	0.55425	0.42206	0.46146	0.4752	0.40124	0.43432	0.36234	0.42184	0.34232	0.51718	0.43296	0.37761	0.37397	0.351	0.41552	0.40659	0.46487	0.508	0.30638
879.36	0.5388	0.47532	0.3393	0.49933	0.34397	0.39296	0.36884	0.38787	0.38238	0.3792	0.43049	0.4848	0.39593	0.39999	0.31556	0.46681	0.32745	0.54489	0.41699	0.45677	0.47352	0.39893	0.43412	0.35811	0.41563	0.33944	0.51667	0.43581	0.37493	0.3725	0.34899	0.41335	0.40404	0.46126	0.50449	0.3037
880.32	0.51786	0.45979	0.33374	0.48936	0.3358	0.3863	0.36084	0.37826	0.37347	0.37285	0.42378	0.47701	0.39039	0.39563	0.30905	0.46197	0.3198	0.5351	0.40888	0.44839	0.46416	0.39341	0.43084	0.35207	0.40801	0.33479	0.51339	0.43577	0.37101	0.3685	0.34293	0.40958	0.39854	0.45429	0.49898	0.29964
881.28	0.50421	0.44788	0.32971	0.48094	0.33159	0.38388	0.35808	0.37298	0.37021	0.37059	0.42145	0.47303	0.38918	0.39687	0.30688	0.45971	0.31478	0.53126	0.40586	0.44709	0.46392	0.39183	0.43309	0.35049	0.40503	0.33496	0.51323	0.43809	0.37001	0.36927	0.34186	0.4113	0.39866	0.45349	0.49606	0.30008
882.23	0.49355	0.43514	0.32423	0.47188	0.32552	0.37913	0.35478	0.36756	0.36494	0.36596	0.41617	0.46749	0.38613	0.39299	0.3027	0.45576	0.30851	0.52452	0.40111	0.44117	0.46019	0.38956	0.4327	0.3447	0.3998	0.33154	0.5092	0.4374	0.36797	0.36778	0.33789	0.41042	0.39778	0.44878	0.48983	0.29709
883.19	0.49056	0.43253	0.32306	0.46585	0.32317	0.37689	0.35452	0.36509	0.36435	0.36635	0.41688	0.46612	0.38805	0.39599	0.30376	0.45571	0.30565	0.52271	0.40011	0.4402	0.4603	0.39037	0.43527	0.34356	0.39725	0.33372	0.50768	0.44065	0.36855	0.37038	0.33923	0.41229	0.40078	0.44719	0.48853	0.29797
884.15	0.48201	0.42195	0.31833	0.4565	0.31831	0.37486	0.35098	0.35895	0.35859	0.36551	0.41352	0.46398	0.38641	0.39434	0.30158	0.45334	0.30185	0.51934	0.39398	0.4378	0.45609	0.38964	0.43898	0.34084	0.39392	0.33317	0.50335	0.44066	0.36644	0.37067	0.33593	0.41299	0.39962	0.4436	0.48356	0.29582
885.1	0.47479	0.41699	0.31549	0.45006	0.3156	0.37491	0.35068	0.3564	0.3572	0.36659	0.41206	0.46335	0.3866	0.39514	0.30171	0.45111	0.29715	0.51809	0.39171	0.43552	0.45612	0.38973	0.44386	0.33698	0.39068	0.33394	0.49851	0.44096	0.36588	0.37188	0.33447	0.41571	0.40046	0.44177	0.48119	0.29526
886.06	0.46521	0.41133	0.3165	0.44544	0.31499	0.37717	0.34857	0.35606	0.35686	0.36571	0.41146	0.46263	0.38695	0.39534	0.30279	0.45051	0.29657	0.51931	0.38926	0.43475	0.45573	0.3915	0.44699	0.33169	0.38743	0.33563	0.49386	0.44023	0.36676	0.3729	0.3336	0.41756	0.40177	0.43889	0.47865	0.29505
887.01	0.45507	0.40605	0.31632	0.43957	0.31635	0.37715	0.3457	0.35573	0.35659	0.36809	0.41201	0.46361	0.38864	0.39618	0.30599	0.44931	0.29405	0.52045	0.38722	0.43554	0.45753	0.39327	0.45006	0.33043	0.38595	0.33898	0.48914	0.44038	0.36816	0.37459	0.33388	0.42036	0.40327	0.43854	0.47746	0.29638
887.97	0.44747	0.39751	0.31658	0.43524	0.31679	0.37746	0.34363	0.35631	0.35529	0.36792	0.40982	0.46388	0.38802	0.39534	0.30875	0.44884	0.29226	0.52294	0.38581	0.43523	0.4552	0.39355	0.4508	0.32631	0.38471	0.33964	0.48265	0.43835	0.36788	0.37523	0.33187	0.4227	0.40337	0.43846	0.47494	0.29774
888.93	0.44289	0.40441	0.31954	0.43826	0.32437	0.38005	0.3469	0.36212	0.36255	0.37302	0.41327	0.46793	0.39304	0.40152	0.31572	0.45167	0.29658	0.531	0.38967	0.43887	0.46036	0.39839	0.45462	0.32993	0.38807	0.34586	0.47986	0.4407	0.37251	0.38172	0.33454	0.42949	0.41022	0.44279	0.4788	0.30206
889.88	0.44001	0.39445	0.32015	0.43574	0.32825	0.37821	0.34547	0.36315	0.36385	0.37447	0.41326	0.46766	0.39517	0.40056	0.31798	0.45182	0.29775	0.53137	0.38815	0.44034	0.4613	0.39943	0.45337	0.32956	0.38901	0.34756	0.47309	0.44005	0.37166	0.38305	0.33391	0.43163	0.41245	0.44345	0.47855	0.30329
890.84	0.44555	0.39339	0.32372	0.43693	0.33385	0.37748	0.3463	0.36642	0.36642	0.37864	0.41419	0.47094	0.39912	0.40424	0.32225	0.45519	0.29981	0.53514	0.38808	0.44059	0.46071	0.40139	0.45537	0.33282	0.39299	0.35152	0.46879	0.44177	0.37351	0.38804	0.3342	0.43501	0.4151	0.44597	0.47966	0.30736
891.79	0.44561	0.39338	0.32942	0.43875	0.34129	0.38023	0.34906	0.37295	0.3702	0.38214	0.41716	0.47422	0.40329	0.41051	0.32739	0.45949	0.30498	0.54177	0.38797	0.44382	0.46048	0.40483	0.45712	0.33415	0.39738	0.35442	0.46568	0.44249	0.3745	0.39374	0.33458	0.43814	0.41861	0.44773	0.48285	0.31096
892.75	0.4458	0.38925	0.33353	0.43973	0.34987	0.38155	0.35399	0.37841	0.37446	0.38549	0.42003	0.47778	0.40951	0.41838	0.33106	0.46354	0.31005	0.54687	0.39008	0.44828	0.46452	0.40845	0.46002	0.33692	0.40039	0.36103	0.46339	0.44319	0.37805	0.39824	0.33715	0.44024	0.42236	0.44981	0.48786	0.31423
893.7	0.44568	0.37891	0.3364	0.43946	0.35681	0.38232	0.35331	0.38231	0.37522	0.38547	0.42086	0.47855	0.41111	0.42126	0.33261	0.46438	0.31118	0.54761	0.38886	0.44899	0.46255	0.40834	0.45834	0.33555	0.40024	0.36293	0.45941	0.44034	0.37793	0.39945	0.33712	0.43901	0.4213	0.44888	0.48827	0.31583
894.66	0.44533	0.38084	0.33997	0.44024	0.36354	0.38513	0.35489	0.38829	0.37851	0.38561	0.42335	0.48306	0.41422	0.42757	0.3365	0.46758	0.31328	0.55532	0.38972	0.4502	0.46337	0.41037	0.4597	0.33661	0.4032	0.36714	0.45736	0.43934	0.37972	0.40359	0.33934	0.43786	0.42276	0.44986	0.49042	0.31807
895.61	0.44155	0.37472	0.33841	0.44098	0.37247	0.3851	0.35516	0.39051	0.37955	0.38467	0.42416	0.48336	0.41485	0.42825	0.336	0.46631	0.31446	0.55624	0.38817	0.44907	0.46326	0.40968	0.45608	0.33457	0.40281	0.36751	0.45246	0.43527	0.37893	0.40497	0.33821	0.43341	0.42198	0.44748	0.49217	0.31736
896.57	0.44588	0.37127	0.3404	0.44311	0.38051	0.38735	0.35718	0.39471	0.38082	0.3848	0.42554	0.4854	0.41734	0.43121	0.33807	0.46701	0.31627	0.55764	0.38978	0.45169	0.46392	0.41141	0.45551	0.33675	0.40566	0.37102	0.45093	0.43691	0.38039	0.40905	0.33974	0.43196	0.42144	0.44916	0.49661	0.31929
897.52	0.4521	0.37404	0.34448	0.44614	0.38822	0.39138	0.35793	0.401	0.38272	0.38586	0.42864	0.48726	0.41995	0.43331	0.34166	0.46846	0.31878	0.56172	0.39112	0.45171	0.46321	0.41218	0.45528	0.33791	0.40866	0.37314	0.45126	0.43947	0.3809	0.41304	0.34119	0.4314	0.42079	0.44971	0.5008	0.31963
898.48	0.45151	0.37491	0.3467	0.44871	0.39247	0.39243	0.35879	0.40416	0.38278	0.3839	0.42787	0.48818	0.42062	0.4343	0.34177	0.4688	0.31771	0.56302	0.38961	0.45076	0.46155	0.41065	0.45313	0.33632	0.40873	0.37243	0.44948	0.44006	0.37986	0.41401	0.34044	0.42671	0.41891	0.44906	0.50217	0.31827
899.43	0.45112	0.37688	0.34817	0.45466	0.40275	0.39635	0.36071	0.41027	0.38661	0.38561	0.42938	0.49051	0.42232	0.43799	0.34196	0.47032	0.31904	0.56669	0.39007	0.4535	0.46298	0.41015	0.45226	0.33841	0.41053	0.37502	0.44948	0.44371	0.38257	0.41819	0.33992	0.42611	0.41966	0.45067	0.50684	0.31917
900.39	0.45113	0.38059	0.35343	0.45894	0.40749	0.39919	0.36228	0.41661	0.38823	0.38715	0.43114	0.49289	0.42512	0.44268	0.34296	0.47236	0.31968	0.57114	0.39132	0.45745	0.4625	0.41086	0.45157	0.34042	0.41307	0.37825	0.45151	0.44875	0.38588	0.42083	0.34166	0.42582	0.41899	0.45287	0.51124	0.32086
901.34	0.45269	0.38031	0.35622	0.46243	0.41218	0.4019	0.36249	0.4191	0.3907	0.38824	0.43067	0.49362	0.42538	0.44327	0.34018	0.47205	0.31766	0.57494	0.38964	0.45612	0.46076	0.40749	0.45023	0.34035	0.41165	0.37851	0.44993	0.44995	0.38637	0.42074	0.3409	0.42108	0.41739	0.4528	0.51275	0.31943
902.3	0.45197	0.37843	0.35408	0.4646	0.41423	0.40318	0.36145	0.41942	0.39221	0.38608	0.42855	0.49398	0.42524	0.44209	0.33392	0.47039	0.31408	0.57609	0.38684	0.45658	0.45974	0.40502	0.44819	0.34087	0.41145	0.37843	0.44587	0.45009	0.38636	0.42054	0.33921	0.41587	0.4146	0.45282	0.51201	0.32021
903.25	0.45352	0.38123	0.35704	0.46612	0.42254	0.40969	0.36617	0.42155	0.3966	0.38713	0.43138	0.4968	0.42698	0.44508	0.33246	0.47266	0.3177	0.58342	0.38974	0.46018	0.46382	0.40655	0.45084	0.34518	0.4162	0.38394	0.44682	0.45608	0.39176	0.42529	0.34396	0.4167	0.41648	0.45695	0.51792	0.32424
904.2	0.45646	0.38346	0.36213	0.46928	0.42842	0.41357	0.36996	0.4242	0.40046	0.38798	0.43465	0.49974	0.43222	0.44561	0.33328	0.47594	0.32019	0.59106	0.3935	0.46318	0.46721	0.40911	0.45248	0.34938	0.41998	0.38759	0.45018	0.46082	0.39547	0.42941	0.34977	0.41553	0.41633	0.46241	0.52259	0.32816
905.16	0.45986	0.38387	0.36309	0.47152	0.43279	0.41996	0.37294	0.42639	0.40536	0.38853	0.43693	0.50485	0.43498	0.44556	0.33063	0.47873	0.32047	0.59734	0.39585	0.46611	0.47096	0.41074	0.45639	0.35279	0.42338	0.39	0.45084	0.46619	0.39843	0.43329	0.35395	0.41532	0.41623	0.46717	0.52699	0.33045
906.09	0.47029	0.39504	0.36949	0.48275	0.44372	0.4316	0.38187	0.43509	0.41739	0.3942	0.44459	0.51511	0.44496	0.45223	0.3363	0.48827	0.32991	0.61076	0.40487	0.47673	0.48141	0.41832	0.4647	0.36319	0.43454	0.4003	0.45976	0.47784	0.40789	0.44484	0.36624	0.42313	0.42363	0.47762	0.53779	0.34013
907.04	0.47429	0.40177	0.37439	0.49079	0.44997	0.43893	0.38703	0.43913	0.42273	0.39738	0.44841	0.52113	0.44856	0.4537	0.33708	0.49284	0.33692	0.61942	0.40869	0.48203	0.48342	0.42111	0.46864	0.36879	0.44159	0.40531	0.46379	0.48477	0.41331	0.45057	0.3733	0.42566	0.42731	0.48382	0.5444	0.34339
908	0.48338	0.41105	0.37757	0.49964	0.45016	0.44425	0.39071	0.44414	0.42984	0.40146	0.45125	0.52838	0.45567	0.45515	0.33782	0.49752	0.34037	0.6275	0.41245	0.48729	0.48809	0.42401	0.47345	0.37433	0.4474	0.41006	0.46774	0.49011	0.41827	0.4552	0.37819	0.42862	0.43008	0.49181	0.55079	0.347
908.95	0.49505	0.42052	0.38131	0.50607	0.45427	0.451	0.39768	0.44723	0.43743	0.40682	0.45442	0.53697	0.46069	0.45777	0.33754	0.5021	0.34751	0.63635	0.41619	0.49329	0.49345	0.4275	0.4792	0.38053	0.45642	0.41631	0.47215	0.4963	0.42489	0.45987	0.38514	0.43429	0.43489	0.49877	0.55753	0.3514
909.9	0.50392	0.42923	0.38196	0.51312	0.45508	0.45465	0.40354	0.44902	0.44248	0.41032	0.45589	0.54309	0.46451	0.45591	0.33785	0.50663	0.35375	0.64231	0.41691	0.49738	0.4971	0.42946	0.48085	0.38543	0.46398	0.42197	0.4744	0.50114	0.43007	0.46357	0.39002	0.4373	0.43796	0.50298	0.55999	0.35408
910.85	0.50684	0.4318	0.38091	0.51426	0.45093	0.45298	0.40484	0.44646	0.44418	0.41078	0.45414	0.54615	0.46481	0.45062	0.33259	0.50807	0.35741	0.64431	0.41535	0.49646	0.4959	0.42826	0.48133	0.38587	0.46833	0.42257	0.4718	0.5009	0.43285	0.46292	0.39031	0.43799	0.43621	0.50443	0.56054	0.35255
911.81	0.51146	0.43475	0.38286	0.51687	0.44954	0.45483	0.40999	0.44776	0.45178	0.41326	0.45622	0.55306	0.4686	0.44826	0.33296	0.51121	0.36275	0.64921	0.41578	0.49953	0.50314	0.43153	0.48522	0.38889	0.47437	0.4277	0.47301	0.50483	0.43858	0.46663	0.39395	0.4414	0.43676	0.50882	0.56407	0.35562
912.76	0.521	0.44047	0.38659	0.52351	0.45153	0.45727	0.41449	0.44787	0.45729	0.4175	0.45938	0.56049	0.47257	0.44689	0.3354	0.51738	0.36966	0.65411	0.41812	0.50357	0.50841	0.43398	0.48929	0.39208	0.48386	0.43412	0.47451	0.51082	0.44629	0.47018	0.39952	0.4467	0.43874	0.5142	0.56719	0.35826
913.71	0.52184	0.44189	0.38654	0.52487	0.44501	0.45653	0.4143	0.44671	0.45912	0.41835	0.45987	0.56289	0.47187	0.44229	0.33482	0.51923	0.37309	0.65271	0.4167	0.50478	0.50952	0.43337	0.49097	0.39146	0.48745	0.43472	0.47172	0.5116	0.45148	0.47025	0.40099	0.44921	0.43603	0.51401	0.56681	0.35784
914.67	0.52528	0.44343	0.38897	0.52568	0.44283	0.45705	0.41449	0.44683	0.4639	0.41971	0.46168	0.56758	0.47368	0.44113	0.33783	0.52078	0.37863	0.65551	0.41794	0.50756	0.51456	0.43439	0.49617	0.39291	0.49364	0.43737	0.47162	0.51252	0.45689	0.47228	0.40322	0.45411	0.43626	0.51794	0.56887	0.36015
915.62	0.52684	0.44722	0.39064	0.5287	0.44098	0.45737	0.41655	0.444	0.46662	0.4216	0.46457	0.57119	0.47493	0.44066	0.34239	0.52297	0.37987	0.65562	0.41977	0.51224	0.51883	0.4384	0.50012	0.39416	0.49964	0.43968	0.47215	0.51633	0.46172	0.47502	0.40695	0.45877	0.43607	0.52204	0.56967	0.36259
916.57	0.53548	0.45038	0.391	0.53152	0.43946	0.45718	0.41754	0.44333	0.46893	0.42547	0.46667	0.57669	0.47677	0.44072	0.34596	0.52564	0.38323	0.65728	0.42196	0.51854	0.5235	0.44138	0.50479	0.39716	0.50674	0.44202	0.47511	0.51954	0.4673	0.4769	0.41307	0.46604	0.4386	0.52695	0.57156	0.36453
917.52	0.53949	0.44966	0.3902	0.53319	0.43489	0.45549	0.41888	0.44307	0.47034	0.42719	0.46807	0.57833	0.47844	0.43805	0.34778	0.52528	0.38402	0.65838	0.42364	0.52236	0.5276	0.44586	0.50845	0.39867	0.51157	0.44278	0.47578	0.52085	0.46947	0.47814	0.41589	0.4714	0.43862	0.52933	0.56966	0.36645
918.47	0.55116	0.44889	0.39196	0.53665	0.43276	0.45674	0.42029	0.44274	0.47327	0.4295	0.47014	0.58115	0.48227	0.43768	0.35063	0.52752	0.38542	0.65975	0.42553	0.52715	0.53296	0.45297	0.51234	0.39965	0.51911	0.44554	0.47826	0.52365	0.4713	0.48134	0.41874	0.47685	0.44083	0.53385	0.56858	0.36887
919.43	0.56013	0.44861	0.3965	0.54116	0.43084	0.45692	0.42268	0.44233	0.47539	0.43238	0.47384	0.5828	0.48593	0.43784	0.35393	0.52947	0.38678	0.65988	0.4296	0.5324	0.53837	0.46075	0.51751	0.40027	0.52656	0.44703	0.48142	0.52938	0.47514	0.48259	0.42515	0.48236	0.44338	0.53794	0.57	0.37142
920.38	0.56875	0.44729	0.40094	0.54445	0.42845	0.45879	0.42489	0.44375	0.47594	0.43421	0.47717	0.58611	0.48876	0.43891	0.35778	0.53111	0.38977	0.66292	0.43385	0.53868	0.54725	0.46691	0.52331	0.40184	0.5329	0.44879	0.48579	0.53276	0.4785	0.48317	0.42986	0.48745	0.44644	0.54135	0.57162	0.37605
921.31	0.57795	0.44991	0.4085	0.5508	0.42813	0.4593	0.42737	0.44483	0.47623	0.43635	0.48174	0.58766	0.4934	0.44072	0.36251	0.53491	0.3916	0.66459	0.4391	0.54596	0.55421	0.47598	0.53026	0.40386	0.54135	0.45072	0.48902	0.53675	0.48241	0.48673	0.43314	0.49383	0.44857	0.54516	0.5728	0.38098
922.26	0.57715	0.44951	0.41305	0.55116	0.42435	0.45828	0.42723	0.44312	0.47585	0.43507	0.48416	0.58862	0.49371	0.44173	0.36493	0.53494	0.39269	0.66315	0.44208	0.55263	0.55851	0.48306	0.53397	0.40657	0.54667	0.4485	0.49231	0.53733	0.48522	0.48765	0.43718	0.49763	0.4498	0.54599	0.57348	0.38394
923.21	0.58444	0.45024	0.41944	0.55672	0.42303	0.45821	0.42871	0.44333	0.47468	0.43499	0.48762	0.59036	0.49655	0.44393	0.37078	0.53491	0.39315	0.66507	0.44871	0.56137	0.56484	0.49005	0.54057	0.41214	0.55194	0.448	0.49538	0.53939	0.48721	0.48842	0.44284	0.50134	0.45244	0.54927	0.57588	0.38914
924.16	0.58313	0.45384	0.42552	0.56295	0.42173	0.4582	0.42971	0.44473	0.47242	0.4347	0.49005	0.5911	0.49892	0.44746	0.37444	0.53562	0.39382	0.66622	0.45307	0.57041	0.5707	0.49897	0.54474	0.41644	0.5562	0.44681	0.49922	0.54024	0.48824	0.48865	0.44438	0.50539	0.45447	0.553	0.5767	0.39277
925.11	0.58432	0.45704	0.43457	0.5689	0.41956	0.45901	0.4316	0.44639	0.47368	0.43422	0.49338	0.59246	0.50373	0.45196	0.37804	0.53701	0.39609	0.66825	0.45849	0.57819	0.57717	0.51049	0.55097	0.42258	0.56195	0.44681	0.50171	0.54247	0.49017	0.49095	0.44778	0.51004	0.45866	0.55665	0.57808	0.39582
926.06	0.58312	0.45524	0.44023	0.57286	0.41538	0.4599	0.43232	0.44506	0.4737	0.43165	0.49691	0.59163	0.50485	0.45636	0.38144	0.53658	0.39421	0.66836	0.4622	0.58291	0.58228	0.51819	0.55644	0.42584	0.56356	0.444	0.5022	0.54222	0.48822	0.49073	0.44897	0.5105	0.4607	0.55703	0.57878	0.3976
927.02	0.58933	0.45404	0.44798	0.58239	0.41654	0.46455	0.43428	0.44937	0.47488	0.43159	0.50379	0.59165	0.50993	0.46276	0.38624	0.5381	0.3934	0.67022	0.4671	0.5895	0.58821	0.52834	0.56478	0.43083	0.56652	0.44527	0.50399	0.54489	0.48614	0.4928	0.44979	0.51286	0.46512	0.55861	0.58153	0.40075
927.97	0.58223	0.45292	0.45569	0.58976	0.41596	0.46694	0.436	0.45036	0.47663	0.43239	0.509	0.59134	0.51293	0.46718	0.38959	0.53975	0.39294	0.67207	0.46982	0.59582	0.59388	0.53841	0.57207	0.43536	0.56778	0.44486	0.50554	0.5475	0.48494	0.49481	0.45112	0.51462	0.4687	0.55837	0.58478	0.40177
928.92	0.58238	0.45544	0.46493	0.59798	0.41715	0.47442	0.44062	0.45296	0.48148	0.43376	0.51721	0.59386	0.51868	0.47396	0.39694	0.54304	0.39362	0.67738	0.47444	0.60343	0.6008	0.54919	0.58224	0.44467	0.56998	0.44521	0.50924	0.55169	0.48449	0.49947	0.45478	0.51745	0.47491	0.55949	0.59132	0.40574
929.87	0.5791	0.45691	0.47109	0.60714	0.41663	0.48015	0.44395	0.4538	0.48251	0.43347	0.52377	0.59312	0.52153	0.47894	0.40269	0.54458	0.39324	0.68073	0.47691	0.60969	0.60513	0.55597	0.5892	0.4514	0.5686	0.44408	0.51232	0.55447	0.48353	0.5007	0.45467	0.51827	0.47845	0.55851	0.59601	0.4071
930.82	0.57303	0.4583	0.47672	0.61614	0.41659	0.48608	0.44622	0.45599	0.48383	0.43463	0.52794	0.59437	0.5271	0.48404	0.40735	0.54743	0.39473	0.68533	0.47995	0.61588	0.60987	0.56484	0.59414	0.45912	0.56791	0.44372	0.51615	0.55818	0.48343	0.50108	0.45492	0.51784	0.48422	0.5581	0.60044	0.40808
931.75	0.56326	0.46316	0.48283	0.6262	0.41821	0.49326	0.45216	0.45528	0.48658	0.43895	0.53229	0.59781	0.53215	0.49214	0.41378	0.54976	0.39857	0.69018	0.48349	0.62274	0.61579	0.57347	0.60111	0.46707	0.56709	0.44403	0.52085	0.56249	0.48482	0.50245	0.4566	0.5179	0.48951	0.55761	0.60734	0.41144
932.7	0.55802	0.47147	0.48974	0.63616	0.4227	0.50298	0.45868	0.45959	0.4922	0.44171	0.54071	0.6035	0.54112	0.50576	0.42173	0.55531	0.40442	0.69949	0.49009	0.63107	0.62662	0.58426	0.61116	0.47766	0.56847	0.44789	0.53007	0.57045	0.49027	0.5073	0.45881	0.52197	0.49829	0.56202	0.61608	0.41713
933.65	0.55397	0.47275	0.49338	0.64612	0.42464	0.50872	0.46261	0.46082	0.49552	0.44356	0.54625	0.60597	0.54527	0.51457	0.42806	0.55833	0.40801	0.70561	0.49438	0.63645	0.63175	0.59148	0.61841	0.48422	0.56669	0.45064	0.53397	0.5749	0.49216	0.50883	0.4589	0.52086	0.50245	0.56183	0.6224	0.42016
934.6	0.55133	0.47489	0.49518	0.65855	0.42685	0.51171	0.46531	0.46264	0.49721	0.44652	0.54889	0.60985	0.55031	0.52386	0.43367	0.56047	0.4089	0.71086	0.49715	0.63956	0.63673	0.59743	0.62355	0.49042	0.56717	0.45455	0.53766	0.57946	0.49234	0.5104	0.45802	0.5197	0.50696	0.5615	0.62807	0.42388
935.55	0.54789	0.47573	0.49635	0.66821	0.42869	0.51715	0.47031	0.46432	0.49946	0.448	0.55443	0.61091	0.55401	0.53345	0.43868	0.56092	0.40995	0.71405	0.49916	0.64184	0.64095	0.60258	0.62902	0.49613	0.56638	0.45836	0.54197	0.5843	0.49255	0.5123	0.45744	0.51914	0.50979	0.56228	0.63442	0.42792
936.5	0.54976	0.47964	0.4976	0.67913	0.42983	0.52191	0.47413	0.46774	0.50153	0.44885	0.5609	0.61494	0.56096	0.54251	0.44393	0.56512	0.41353	0.71981	0.50228	0.64542	0.6477	0.60843	0.63416	0.50301	0.56928	0.46299	0.54775	0.58967	0.49521	0.51596	0.45926	0.52152	0.5144	0.56525	0.64081	0.43335
937.45	0.54945	0.48123	0.49636	0.69141	0.429	0.52326	0.47657	0.46801	0.50031	0.44763	0.56103	0.61497	0.56377	0.54719	0.44733	0.56539	0.41305	0.71865	0.50091	0.64399	0.6458	0.60992	0.63554	0.50481	0.56884	0.4649	0.54957	0.59086	0.49202	0.51531	0.45666	0.51905	0.51503	0.5621	0.64346	0.43545
938.4	0.54799	0.48577	0.49672	0.70255	0.43049	0.52832	0.47991	0.46943	0.5026	0.45011	0.56307	0.61691	0.57029	0.55296	0.45045	0.56726	0.41441	0.72135	0.50187	0.64425	0.64879	0.61148	0.6362	0.50682	0.5708	0.46968	0.55552	0.59486	0.49226	0.51653	0.45578	0.5197	0.51991	0.56288	0.64651	0.43992
939.32	0.54104	0.4832	0.49447	0.70757	0.43202	0.53244	0.48221	0.469	0.50304	0.45104	0.56552	0.61741	0.5724	0.55482	0.45402	0.56906	0.41415	0.72035	0.50124	0.64419	0.64757	0.61004	0.63685	0.50666	0.57042	0.47211	0.56101	0.59613	0.49266	0.51651	0.45551	0.51913	0.52093	0.56176	0.64703	0.44191
940.27	0.53978	0.48345	0.49408	0.71496	0.43488	0.53902	0.48282	0.4685	0.50333	0.4548	0.56705	0.62093	0.57621	0.5569	0.45946	0.57128	0.41516	0.72272	0.50322	0.64559	0.64903	0.60992	0.63928	0.50796	0.57202	0.47555	0.56677	0.59905	0.49345	0.51846	0.4564	0.52042	0.52389	0.56217	0.64909	0.44541
941.22	0.5364	0.48105	0.4934	0.71934	0.43615	0.54141	0.48181	0.46656	0.50301	0.45808	0.56407	0.62004	0.57559	0.55612	0.4614	0.56964	0.41254	0.72123	0.50202	0.64266	0.64631	0.60572	0.63713	0.5064	0.57103	0.47704	0.57059	0.59978	0.49165	0.51695	0.45337	0.51647	0.52459	0.56122	0.64718	0.44596
942.17	0.53688	0.47571	0.49408	0.72433	0.4391	0.54652	0.48298	0.46673	0.50671	0.46316	0.56399	0.62322	0.57813	0.55563	0.46484	0.57063	0.4134	0.72281	0.50469	0.64256	0.64746	0.6027	0.63626	0.50885	0.57314	0.48292	0.57644	0.60346	0.4954	0.51699	0.45633	0.51562	0.52736	0.56349	0.64813	0.44679
943.12	0.54022	0.46694	0.48951	0.72807	0.43809	0.54655	0.47965	0.46425	0.5044	0.46581	0.5606	0.62499	0.57653	0.55313	0.46555	0.56781	0.41144	0.71879	0.50396	0.63937	0.64419	0.59544	0.63365	0.50844	0.57189	0.48377	0.57882	0.601	0.49599	0.51612	0.45442	0.51271	0.52551	0.56159	0.64437	0.4455
944.07	0.54117	0.45801	0.48684	0.73015	0.43876	0.54687	0.47626	0.46304	0.50475	0.46779	0.55689	0.6258	0.57753	0.55003	0.46364	0.56524	0.40986	0.7162	0.50269	0.63457	0.64148	0.58889	0.63006	0.50745	0.57045	0.48547	0.58139	0.59722	0.4958	0.5161	0.45364	0.50924	0.52454	0.56163	0.64212	0.44571
945.02	0.54107	0.45346	0.48651	0.73162	0.44039	0.54702	0.47566	0.46182	0.50708	0.47123	0.55384	0.62791	0.57752	0.54764	0.46432	0.56342	0.40866	0.71449	0.50181	0.63003	0.63817	0.5815	0.62562	0.50613	0.57099	0.48981	0.58492	0.59324	0.49771	0.51619	0.45366	0.50748	0.52371	0.56294	0.63929	0.44564
945.96	0.54201	0.44086	0.48283	0.72609	0.43874	0.5466	0.4715	0.4586	0.50379	0.46926	0.54898	0.62818	0.576	0.53993	0.45979	0.55939	0.40502	0.7088	0.49805	0.62224	0.62996	0.57046	0.61994	0.50203	0.56828	0.49094	0.58509	0.58682	0.49678	0.51366	0.45063	0.50288	0.52002	0.56047	0.63392	0.44184
946.89	0.54081	0.43371	0.47488	0.71667	0.43463	0.54636	0.4655	0.45542	0.49948	0.46983	0.54549	0.62751	0.57267	0.53358	0.4565	0.55463	0.40225	0.70416	0.49452	0.61545	0.62343	0.55882	0.61344	0.49818	0.5653	0.49056	0.58488	0.57807	0.49441	0.51278	0.44805	0.49788	0.51623	0.56042	0.62705	0.44084
947.84	0.53258	0.42462	0.46974	0.70512	0.43216	0.54427	0.46299	0.45103	0.49564	0.46931	0.53953	0.62547	0.56852	0.52571	0.45101	0.54897	0.39788	0.69797	0.49159	0.60722	0.61361	0.54751	0.60608	0.49333	0.5613	0.49168	0.58439	0.56971	0.49152	0.51127	0.44679	0.49245	0.51266	0.55908	0.62042	0.43803
948.79	0.53375	0.4241	0.466	0.69735	0.43114	0.54929	0.46161	0.45066	0.4952	0.4724	0.53742	0.62893	0.56768	0.52383	0.45105	0.54718	0.39785	0.69624	0.49224	0.60476	0.60882	0.54029	0.60403	0.49414	0.56193	0.49719	0.58798	0.56685	0.49453	0.51303	0.44784	0.49043	0.51429	0.56205	0.61644	0.43843
949.74	0.5308	0.41552	0.46002	0.68444	0.42591	0.54612	0.45469	0.4466	0.48885	0.47013	0.53167	0.62683	0.56349	0.51648	0.44354	0.54096	0.39417	0.68842	0.48836	0.59646	0.60027	0.52874	0.59772	0.49218	0.55735	0.4958	0.58597	0.55867	0.49159	0.51008	0.44473	0.48348	0.51012	0.55985	0.60809	0.43546
950.68	0.52286	0.41098	0.4532	0.67164	0.41926	0.54519	0.44899	0.44155	0.48699	0.47013	0.52752	0.6269	0.56011	0.51231	0.44044	0.53816	0.39186	0.68347	0.48561	0.59192	0.59352	0.51958	0.59251	0.49156	0.55347	0.49818	0.58468	0.55221	0.49075	0.50999	0.44413	0.47855	0.50727	0.56011	0.60114	0.43449
951.63	0.5178	0.40143	0.44933	0.66038	0.41574	0.53997	0.44283	0.43593	0.4811	0.46833	0.5218	0.62496	0.55565	0.50546	0.43534	0.53476	0.38809	0.67325	0.48175	0.58527	0.58373	0.5088	0.58605	0.48778	0.54894	0.497	0.58149	0.54457	0.48881	0.50641	0.43912	0.47248	0.5027	0.55764	0.59256	0.4314
952.58	0.51717	0.39728	0.4449	0.64954	0.41261	0.5381	0.43624	0.43478	0.47689	0.46851	0.51869	0.62663	0.55326	0.50332	0.43368	0.53367	0.38533	0.66777	0.48103	0.58196	0.57884	0.50208	0.58249	0.4883	0.54803	0.49913	0.58092	0.54138	0.4907	0.50493	0.43748	0.46719	0.50113	0.55991	0.58715	0.43133
953.5	0.50793	0.38695	0.43829	0.63492	0.40541	0.53153	0.42879	0.42837	0.47126	0.46554	0.51167	0.62194	0.5467	0.49585	0.42695	0.52923	0.38168	0.65856	0.47771	0.57467	0.56992	0.49195	0.57416	0.4829	0.54226	0.49627	0.57632	0.53484	0.48697	0.50037	0.435	0.4603	0.49607	0.55903	0.577	0.4274
954.45	0.49871	0.37997	0.43152	0.61847	0.39885	0.52719	0.42324	0.42269	0.46583	0.46399	0.50522	0.61857	0.5408	0.4898	0.42236	0.52565	0.37841	0.65215	0.47587	0.56835	0.5608	0.48251	0.56632	0.47731	0.53766	0.4955	0.57304	0.52899	0.48429	0.49737	0.43157	0.45392	0.49193	0.55806	0.56748	0.42437
955.4	0.50193	0.37475	0.42984	0.60912	0.39733	0.52464	0.42112	0.42272	0.46303	0.46514	0.50184	0.61681	0.53739	0.48661	0.42071	0.52626	0.37807	0.6487	0.47747	0.56451	0.55761	0.47684	0.56248	0.4751	0.53703	0.49662	0.57331	0.52602	0.48497	0.49721	0.43112	0.45152	0.49175	0.55986	0.56238	0.42442
956.35	0.49434	0.36932	0.42185	0.59571	0.39042	0.52405	0.41728	0.42093	0.4597	0.46352	0.49513	0.6146	0.53117	0.48193	0.41686	0.52501	0.37512	0.64619	0.4755	0.55894	0.55214	0.4707	0.55836	0.47078	0.53408	0.49555	0.57106	0.52475	0.48152	0.49442	0.42977	0.44641	0.49001	0.55938	0.55495	0.42415
957.29	0.48406	0.36298	0.41257	0.58302	0.38206	0.52025	0.41349	0.41418	0.45591	0.46055	0.48903	0.60852	0.52295	0.47519	0.4097	0.52313	0.37426	0.64049	0.47121	0.55182	0.54641	0.46441	0.55207	0.46496	0.52956	0.49263	0.56716	0.51968	0.47607	0.48997	0.42494	0.44109	0.48557	0.55689	0.54585	0.42134
958.24	0.48375	0.35574	0.40588	0.57074	0.3776	0.51687	0.4103	0.41143	0.45298	0.4592	0.48534	0.60622	0.51802	0.47189	0.40554	0.52127	0.37215	0.63817	0.4684	0.54559	0.54221	0.45917	0.54763	0.46206	0.52674	0.48914	0.56453	0.51477	0.4738	0.4868	0.41988	0.43608	0.48165	0.55445	0.5388	0.42055
959.17	0.48378	0.35552	0.3992	0.56407	0.37658	0.51659	0.40857	0.41152	0.45323	0.4597	0.48168	0.60687	0.5149	0.47123	0.40441	0.52389	0.37333	0.63757	0.46846	0.54309	0.54278	0.45686	0.54684	0.4619	0.52541	0.48899	0.56552	0.51382	0.47302	0.48598	0.41929	0.43382	0.48078	0.55568	0.53484	0.42188
960.11	0.47133	0.35125	0.38907	0.55227	0.37173	0.51111	0.4046	0.40679	0.44874	0.45756	0.4751	0.60288	0.50666	0.46648	0.3978	0.51908	0.36911	0.63545	0.4653	0.53605	0.53707	0.45132	0.54105	0.45541	0.51805	0.48491	0.56089	0.5074	0.46669	0.47945	0.41282	0.42485	0.47629	0.55314	0.5264	0.41942
961.06	0.47397	0.35109	0.38475	0.54577	0.37227	0.50922	0.40471	0.40811	0.45029	0.46088	0.47493	0.603	0.50513	0.46671	0.39619	0.52005	0.37052	0.63743	0.46899	0.53566	0.5373	0.45061	0.54084	0.45451	0.51623	0.48611	0.5611	0.50578	0.46771	0.48041	0.41143	0.42235	0.4757	0.55584	0.5228	0.42067
962.01	0.47191	0.34761	0.37931	0.53941	0.37181	0.50722	0.40257	0.40582	0.45087	0.46356	0.47185	0.60127	0.50122	0.46506	0.39306	0.51918	0.36738	0.63736	0.46943	0.5329	0.53474	0.44729	0.53763	0.45119	0.51067	0.48331	0.55753	0.50156	0.46414	0.47846	0.4098	0.41679	0.47338	0.55546	0.51702	0.41854
962.95	0.46418	0.35093	0.37263	0.53185	0.37032	0.50344	0.40055	0.40273	0.44976	0.46683	0.46684	0.59895	0.4959	0.4617	0.38878	0.51823	0.36411	0.6348	0.47003	0.5298	0.53406	0.44399	0.53442	0.44566	0.50403	0.48138	0.55269	0.49683	0.45755	0.47499	0.40739	0.41131	0.47088	0.55527	0.51007	0.41614
963.9	0.45775	0.34686	0.36629	0.52404	0.36686	0.49833	0.39759	0.40182	0.44867	0.46872	0.46337	0.59498	0.4892	0.45842	0.38425	0.51586	0.36111	0.63285	0.46822	0.52661	0.52915	0.43946	0.52961	0.44056	0.49671	0.47537	0.54536	0.49084	0.45241	0.47087	0.4015	0.40585	0.46763	0.5536	0.50355	0.41192
964.82	0.45898	0.34652	0.36201	0.5209	0.36586	0.49632	0.39864	0.4038	0.45004	0.47191	0.46255	0.59422	0.48716	0.45808	0.38259	0.5166	0.36112	0.63452	0.46947	0.52825	0.53025	0.43798	0.52976	0.43935	0.4934	0.47079	0.54238	0.48953	0.44803	0.47	0.39962	0.40402	0.46651	0.55455	0.499	0.41009
965.77	0.45131	0.34719	0.35611	0.5127	0.36128	0.49002	0.39628	0.39796	0.44662	0.47183	0.45715	0.5908	0.4785	0.45432	0.37513	0.51124	0.35615	0.62997	0.46444	0.52135	0.52424	0.43101	0.52319	0.4322	0.48337	0.46207	0.53496	0.47951	0.43833	0.46274	0.39187	0.3968	0.46042	0.54986	0.49091	0.4029
966.71	0.4525	0.35065	0.35491	0.50698	0.36039	0.48606	0.39739	0.39987	0.44543	0.47271	0.45713	0.59106	0.47479	0.4538	0.37412	0.50969	0.35604	0.63219	0.4652	0.51928	0.52479	0.42812	0.5212	0.43008	0.47733	0.45672	0.53259	0.47629	0.43223	0.46054	0.38807	0.3941	0.45813	0.55096	0.48692	0.40174
967.66	0.45167	0.34947	0.35276	0.5016	0.358	0.48198	0.3966	0.39808	0.44452	0.47457	0.45624	0.59062	0.47057	0.45185	0.37272	0.50724	0.35581	0.63369	0.46492	0.51772	0.52149	0.42642	0.51786	0.42811	0.4714	0.45026	0.52856	0.47351	0.42683	0.457	0.38161	0.38934	0.45502	0.54946	0.48417	0.39805
968.61	0.45417	0.35209	0.35103	0.50054	0.35653	0.4786	0.39742	0.39725	0.44406	0.47651	0.45612	0.59175	0.46814	0.45161	0.37141	0.50507	0.3555	0.63666	0.46754	0.51891	0.52179	0.42526	0.517	0.4258	0.46559	0.44727	0.52584	0.47144	0.42136	0.45394	0.37874	0.38682	0.45252	0.5511	0.48124	0.39664
969.55	0.45108	0.35767	0.35071	0.49777	0.35752	0.4746	0.39561	0.39509	0.44432	0.48013	0.45568	0.5925	0.46472	0.45461	0.37173	0.50462	0.35592	0.63813	0.46886	0.51779	0.52028	0.42354	0.51398	0.42253	0.46008	0.44448	0.52164	0.46865	0.4193	0.45181	0.37553	0.38444	0.45	0.55308	0.47962	0.3956
970.47	0.44457	0.35723	0.35035	0.49677	0.3571	0.46842	0.39233	0.39406	0.44164	0.4818	0.45417	0.59139	0.45932	0.45326	0.37099	0.50316	0.35429	0.63842	0.47119	0.51537	0.51838	0.4217	0.50978	0.41976	0.45229	0.43888	0.51557	0.4661	0.41361	0.44952	0.37129	0.38203	0.44658	0.55437	0.47745	0.39374
971.42	0.44029	0.35654	0.34785	0.48964	0.35703	0.46135	0.38893	0.3912	0.43853	0.48215	0.44988	0.58799	0.4541	0.45197	0.36689	0.50006	0.35216	0.63568	0.47176	0.51339	0.51154	0.41778	0.50632	0.41437	0.44467	0.4322	0.50741	0.46011	0.40827	0.44522	0.36569	0.37886	0.44279	0.55323	0.47312	0.38963
972.37	0.4397	0.35952	0.34872	0.48806	0.35962	0.45793	0.38818	0.39404	0.43711	0.4814	0.45047	0.58731	0.45112	0.45592	0.36767	0.50108	0.35281	0.637	0.47695	0.51541	0.51126	0.4166	0.50539	0.41228	0.43908	0.42816	0.5037	0.45803	0.40664	0.44561	0.36462	0.37985	0.4417	0.55763	0.47421	0.39078
973.31	0.44029	0.36265	0.34809	0.48601	0.36136	0.45273	0.38744	0.39229	0.43193	0.48192	0.44813	0.58388	0.4462	0.45686	0.3654	0.49995	0.3512	0.63461	0.47882	0.51361	0.50802	0.41518	0.50251	0.40811	0.43353	0.421	0.49626	0.45399	0.40359	0.44435	0.36172	0.37683	0.43977	0.55742	0.47241	0.38842
974.26	0.43333	0.35931	0.34203	0.47518	0.35751	0.44488	0.38155	0.38718	0.42235	0.47589	0.44263	0.57542	0.43609	0.45063	0.35593	0.49277	0.34351	0.62607	0.47629	0.50734	0.49859	0.4096	0.49586	0.39983	0.42245	0.40961	0.48439	0.44628	0.39582	0.4372	0.35498	0.37115	0.43317	0.552	0.46603	0.38168
975.18	0.44074	0.36583	0.34254	0.47427	0.35954	0.44309	0.38245	0.38846	0.41991	0.476	0.44213	0.57216	0.43538	0.45478	0.35736	0.49238	0.34346	0.62759	0.48051	0.51175	0.49725	0.41056	0.49647	0.39986	0.41966	0.40595	0.48073	0.44552	0.39699	0.43744	0.35672	0.37117	0.43359	0.55322	0.46562	0.38372
976.12	0.43772	0.36878	0.33957	0.47393	0.35532	0.43996	0.379	0.38633	0.41279	0.4722	0.43951	0.56662	0.43087	0.45574	0.35351	0.48864	0.339	0.62376	0.48008	0.51002	0.49363	0.4081	0.49298	0.39427	0.41409	0.39912	0.47262	0.44196	0.39438	0.43352	0.35349	0.36835	0.43053	0.5505	0.46268	0.38015
977.07	0.43458	0.36891	0.33669	0.47081	0.35243	0.43269	0.37597	0.38046	0.40422	0.4674	0.43449	0.55938	0.42456	0.45436	0.34597	0.48183	0.33315	0.61789	0.47625	0.50716	0.48527	0.40463	0.4894	0.38874	0.40718	0.39143	0.46399	0.43613	0.38975	0.42905	0.34866	0.363	0.42551	0.54637	0.4563	0.37539
978.01	0.4282	0.36905	0.33401	0.46533	0.34837	0.4262	0.3713	0.37617	0.39861	0.4583	0.4312	0.55176	0.41881	0.45248	0.34042	0.47518	0.3266	0.61185	0.47205	0.50359	0.47802	0.40052	0.48534	0.3819	0.39935	0.38353	0.45565	0.43126	0.38498	0.42455	0.34515	0.35846	0.42096	0.54254	0.45108	0.37245
978.96	0.42863	0.36838	0.33302	0.46813	0.34464	0.42117	0.36836	0.37267	0.39299	0.45371	0.42809	0.54667	0.41693	0.45383	0.34082	0.47261	0.32361	0.60842	0.47189	0.50162	0.47431	0.39838	0.48417	0.37842	0.39441	0.37848	0.45	0.42845	0.38268	0.42256	0.34324	0.3547	0.41811	0.54028	0.44724	0.37271
979.88	0.42471	0.36235	0.32801	0.46101	0.33946	0.41323	0.36352	0.36769	0.38324	0.44295	0.42237	0.5384	0.41079	0.45156	0.33406	0.46683	0.31779	0.60086	0.46583	0.49643	0.46741	0.39442	0.4822	0.36998	0.38785	0.37018	0.44126	0.42268	0.37795	0.419	0.33647	0.34951	0.41283	0.53705	0.4407	0.36749
980.82	0.42926	0.36243	0.32968	0.45942	0.33917	0.40733	0.36138	0.36423	0.37858	0.43502	0.41923	0.53415	0.40928	0.45119	0.33516	0.46577	0.3141	0.59732	0.46226	0.49447	0.46324	0.39492	0.48231	0.36698	0.38265	0.36712	0.43812	0.42001	0.37715	0.41764	0.33492	0.34676	0.40881	0.53536	0.43945	0.36708
981.77	0.42832	0.35812	0.32554	0.45425	0.33472	0.40169	0.35382	0.35919	0.37043	0.4236	0.41402	0.52605	0.40364	0.44644	0.33033	0.46141	0.30798	0.58946	0.45504	0.48647	0.45546	0.39122	0.47781	0.35818	0.37343	0.36014	0.42991	0.41472	0.37199	0.41253	0.33147	0.34067	0.40214	0.52784	0.43236	0.36258
982.71	0.42762	0.35345	0.32097	0.44987	0.33304	0.39527	0.34874	0.35357	0.36151	0.41684	0.40914	0.51834	0.39955	0.4443	0.32795	0.45859	0.30285	0.58282	0.4495	0.47917	0.44992	0.39061	0.47465	0.35091	0.36632	0.35589	0.42428	0.41086	0.36843	0.40853	0.32778	0.33612	0.39688	0.52283	0.42719	0.35981
983.63	0.42639	0.35107	0.31796	0.44243	0.33151	0.39039	0.34518	0.34959	0.35449	0.40784	0.40512	0.51195	0.3944	0.44284	0.32465	0.45477	0.29974	0.57586	0.44197	0.47437	0.44504	0.39108	0.47152	0.34529	0.3596	0.35154	0.41953	0.40731	0.36341	0.40588	0.32477	0.33232	0.39116	0.51798	0.42256	0.35615
984.58	0.42363	0.34619	0.31492	0.43675	0.32827	0.38299	0.33735	0.34005	0.34704	0.39888	0.39998	0.50511	0.3867	0.43861	0.31925	0.45047	0.29285	0.56547	0.43259	0.46453	0.4366	0.39083	0.46516	0.33778	0.34904	0.34664	0.41196	0.40107	0.35636	0.39797	0.32172	0.32472	0.38421	0.50851	0.41586	0.35112
985.52	0.41741	0.33577	0.30716	0.42916	0.32384	0.37354	0.32945	0.33109	0.33704	0.3887	0.39046	0.49447	0.37852	0.43082	0.30985	0.44359	0.28638	0.55413	0.42106	0.45158	0.42802	0.38709	0.45711	0.32823	0.33967	0.3391	0.40211	0.39364	0.34595	0.38993	0.31495	0.3148	0.37578	0.49821	0.40461	0.34319
986.46	0.41621	0.33379	0.30494	0.42634	0.32052	0.36611	0.32456	0.32423	0.3308	0.3809	0.38529	0.4873	0.37437	0.42898	0.30771	0.44196	0.28183	0.54554	0.4131	0.44239	0.42635	0.38736	0.45633	0.32363	0.33599	0.33667	0.39785	0.39135	0.34172	0.38491	0.31147	0.31049	0.37099	0.49209	0.39914	0.33909
987.41	0.41568	0.32362	0.29772	0.41785	0.31306	0.35869	0.31665	0.31736	0.32322	0.37105	0.37718	0.47927	0.36945	0.42308	0.30054	0.43817	0.2755	0.53319	0.40158	0.43123	0.41677	0.38538	0.45051	0.31662	0.32897	0.33013	0.3896	0.3861	0.33517	0.3767	0.30516	0.30324	0.36235	0.48213	0.39029	0.33197
988.33	0.41543	0.31861	0.29363	0.41575	0.30919	0.35225	0.31064	0.30936	0.31642	0.36276	0.37188	0.47343	0.3665	0.41873	0.29646	0.43701	0.26992	0.5241	0.39309	0.41946	0.41043	0.38536	0.44657	0.30894	0.3238	0.32732	0.38483	0.38253	0.33157	0.37071	0.30228	0.2973	0.35633	0.47515	0.38343	0.32657
989.27	0.40296	0.30483	0.28366	0.40596	0.30339	0.34476	0.30339	0.30157	0.3078	0.35258	0.36417	0.46323	0.36135	0.40965	0.29044	0.43192	0.26378	0.51159	0.38214	0.40476	0.40162	0.38043	0.43902	0.29812	0.31702	0.32073	0.37661	0.37597	0.32283	0.3639	0.29503	0.2888	0.34639	0.46428	0.37295	0.31833
990.21	0.39964	0.29762	0.27984	0.39764	0.29929	0.33951	0.29752	0.29532	0.30322	0.34684	0.36212	0.45831	0.35625	0.40569	0.28816	0.43046	0.261	0.50286	0.37481	0.39522	0.39461	0.37921	0.43563	0.29184	0.3117	0.31725	0.37222	0.37256	0.31882	0.35778	0.29217	0.28546	0.34156	0.45569	0.36744	0.31505
991.16	0.39385	0.28621	0.27298	0.38612	0.29341	0.33444	0.29189	0.28835	0.29666	0.34005	0.35701	0.45208	0.35088	0.39796	0.28377	0.42564	0.25726	0.49194	0.36485	0.3836	0.38285	0.37497	0.42632	0.2827	0.30472	0.31249	0.36457	0.36524	0.31152	0.35033	0.28569	0.2778	0.3336	0.44595	0.35895	0.30881
992.08	0.38241	0.27956	0.27204	0.37988	0.29088	0.32967	0.28622	0.28188	0.29148	0.33402	0.35338	0.448	0.34374	0.39216	0.28048	0.42334	0.25281	0.48272	0.35769	0.3723	0.37738	0.37096	0.42128	0.27546	0.29949	0.30924	0.35999	0.35921	0.30514	0.34332	0.28226	0.27155	0.32914	0.43858	0.35326	0.30355
993.02	0.37875	0.2735	0.26816	0.37277	0.28632	0.3239	0.27951	0.27657	0.28775	0.32997	0.34925	0.44312	0.3387	0.38487	0.27734	0.4212	0.25062	0.47388	0.35013	0.36307	0.37181	0.36805	0.41506	0.26996	0.29598	0.30608	0.35512	0.35347	0.29784	0.33581	0.27846	0.26653	0.32411	0.43038	0.3486	0.29821
993.96	0.37267	0.26934	0.26475	0.36814	0.28239	0.31904	0.27463	0.27037	0.2823	0.32635	0.34615	0.43853	0.33311	0.37784	0.27282	0.41805	0.24551	0.46563	0.34209	0.35496	0.36441	0.36378	0.40878	0.26382	0.29264	0.30355	0.35219	0.34828	0.29021	0.32679	0.27469	0.26174	0.31858	0.42318	0.34486	0.29402
994.9	0.36782	0.26171	0.26082	0.36312	0.27907	0.3173	0.27077	0.2661	0.27799	0.32164	0.34215	0.43452	0.329	0.37192	0.26874	0.41676	0.24224	0.45819	0.33496	0.3489	0.35953	0.3603	0.40524	0.25897	0.29091	0.30118	0.34856	0.34428	0.28515	0.3219	0.27189	0.25688	0.31474	0.41879	0.3409	0.29016
995.82	0.3591	0.25329	0.25517	0.35649	0.27554	0.30925	0.26534	0.26082	0.27293	0.31804	0.33666	0.42743	0.32316	0.36369	0.26097	0.41362	0.23675	0.44843	0.32766	0.3395	0.35362	0.35521	0.39923	0.25241	0.28707	0.29738	0.344	0.33764	0.27725	0.31364	0.26918	0.25172	0.30999	0.41251	0.33673	0.28423
996.77	0.35109	0.24314	0.24811	0.35311	0.26907	0.30483	0.26145	0.25533	0.26896	0.31291	0.33333	0.42155	0.31886	0.3544	0.25656	0.40923	0.23155	0.43953	0.32145	0.33141	0.34637	0.35003	0.39354	0.24702	0.28491	0.29575	0.3397	0.33096	0.26992	0.3074	0.26511	0.24639	0.30548	0.40521	0.33271	0.27945
997.71	0.34194	0.23314	0.24693	0.34673	0.2685	0.3028	0.25899	0.25356	0.26621	0.31129	0.33061	0.41692	0.31365	0.3464	0.25305	0.40558	0.22663	0.43272	0.316	0.3246	0.33987	0.34253	0.39069	0.24396	0.2839	0.29355	0.33628	0.32498	0.26655	0.30336	0.26242	0.24247	0.30386	0.40026	0.33018	0.27687
998.65	0.34154	0.225	0.24365	0.34245	0.26668	0.30067	0.25517	0.25049	0.26507	0.30854	0.3275	0.41318	0.30991	0.33956	0.24847	0.40348	0.22432	0.42393	0.31141	0.31829	0.3365	0.33664	0.38839	0.24065	0.28233	0.29107	0.33269	0.31997	0.26509	0.2985	0.25993	0.23993	0.30351	0.39635	0.32865	0.27269
999.57	0.32946	0.21687	0.23804	0.33848	0.26485	0.29458	0.25129	0.24686	0.26205	0.30759	0.325	0.4089	0.30456	0.32974	0.24304	0.39891	0.21891	0.41414	0.30604	0.3105	0.33202	0.32914	0.38268	0.23626	0.27879	0.2883	0.32794	0.31383	0.25973	0.29262	0.25511	0.23561	0.30038	0.39299	0.32721	0.26831
1000.5	0.32104	0.21134	0.23589	0.33675	0.26235	0.29316	0.24984	0.24604	0.26115	0.30768	0.32483	0.40843	0.3013	0.32256	0.2428	0.39804	0.21666	0.40942	0.3027	0.30761	0.33029	0.32293	0.38132	0.23681	0.2788	0.28654	0.32498	0.31044	0.25848	0.28979	0.2544	0.23384	0.30053	0.39048	0.32846	0.26682
1001.5	0.31043	0.20084	0.23274	0.32782	0.26031	0.28845	0.24528	0.24036	0.25908	0.30654	0.3202	0.40309	0.29407	0.31121	0.23615	0.39581	0.21261	0.40246	0.29411	0.30154	0.32597	0.31344	0.37513	0.2323	0.27441	0.27993	0.31932	0.30249	0.25242	0.28361	0.24873	0.23053	0.29647	0.38633	0.32571	0.26157
1002.4	0.29784	0.18684	0.22226	0.31865	0.25563	0.28066	0.23819	0.23199	0.25425	0.29978	0.31458	0.39655	0.28649	0.29878	0.22656	0.39057	0.20474	0.39027	0.28518	0.2936	0.31929	0.30265	0.36606	0.22534	0.26864	0.27244	0.30936	0.29351	0.24439	0.27416	0.23942	0.22416	0.29067	0.38007	0.3207	0.25262
1003.3	0.28861	0.17569	0.22046	0.3145	0.25406	0.27411	0.23459	0.2285	0.25064	0.2987	0.31105	0.39438	0.28452	0.28973	0.22103	0.38875	0.20076	0.38485	0.28037	0.2888	0.31524	0.29463	0.36162	0.22475	0.267	0.26868	0.30249	0.28746	0.24068	0.26988	0.23621	0.22013	0.28657	0.37729	0.31913	0.24888
1004.3	0.28671	0.17178	0.21979	0.31121	0.25422	0.2729	0.23308	0.22647	0.25108	0.30096	0.30808	0.39147	0.28358	0.28234	0.2182	0.38921	0.19774	0.38177	0.27533	0.2865	0.31431	0.28759	0.35895	0.2258	0.26799	0.26703	0.2986	0.2832	0.23959	0.26578	0.23538	0.21825	0.28601	0.37509	0.31837	0.24609
1005.2	0.28118	0.16344	0.21662	0.30442	0.25354	0.26852	0.22911	0.22014	0.24756	0.30025	0.30366	0.38653	0.2804	0.27315	0.21164	0.38621	0.19211	0.37467	0.26849	0.28168	0.31005	0.28018	0.35366	0.22185	0.26543	0.26258	0.29237	0.27605	0.23621	0.25972	0.22852	0.21453	0.28266	0.37122	0.31447	0.24167
1006.1	0.28165	0.16418	0.21748	0.30555	0.25451	0.26636	0.22996	0.21938	0.24563	0.30116	0.3026	0.38561	0.2828	0.26949	0.21048	0.38636	0.19088	0.37337	0.26679	0.28181	0.30988	0.27573	0.354	0.22421	0.26715	0.26218	0.28915	0.27488	0.23748	0.25764	0.229	0.21302	0.28327	0.37154	0.31442	0.24096
1007.1	0.27984	0.1607	0.21944	0.30654	0.25218	0.26326	0.23087	0.21741	0.24348	0.30383	0.3	0.38495	0.28144	0.26399	0.20701	0.38656	0.18758	0.37114	0.26351	0.28034	0.30959	0.27024	0.35277	0.22547	0.26577	0.25944	0.28469	0.27146	0.23536	0.25412	0.22724	0.21089	0.28005	0.36938	0.31232	0.23984
1008	0.28257	0.16381	0.2222	0.30631	0.25011	0.26351	0.23098	0.21739	0.24552	0.30732	0.29987	0.38342	0.28017	0.25992	0.20785	0.38677	0.18611	0.37091	0.26228	0.28145	0.31024	0.26769	0.35173	0.22764	0.26715	0.25842	0.28219	0.27104	0.23535	0.25202	0.22516	0.21033	0.2819	0.37055	0.31267	0.23915
1008.9	0.27413	0.15685	0.21986	0.2986	0.24095	0.25818	0.22522	0.21088	0.23927	0.3025	0.2938	0.37915	0.27507	0.25078	0.20408	0.38101	0.17927	0.36444	0.25626	0.27554	0.30285	0.25882	0.34647	0.22312	0.26164	0.25167	0.27285	0.2642	0.2293	0.24628	0.21756	0.20534	0.27687	0.36391	0.30633	0.2328
1009.9	0.27411	0.15193	0.22229	0.29788	0.23721	0.25636	0.22383	0.21097	0.23976	0.30217	0.29187	0.37802	0.27288	0.24473	0.20363	0.37976	0.17601	0.36361	0.25555	0.27356	0.30038	0.25287	0.34382	0.22355	0.26008	0.24908	0.26727	0.26189	0.22662	0.24255	0.21524	0.20473	0.27452	0.36196	0.30331	0.23046
1010.8	0.27174	0.14675	0.22075	0.28836	0.23265	0.24935	0.21904	0.20682	0.23641	0.30122	0.28724	0.37403	0.2666	0.23634	0.19847	0.37302	0.16999	0.35723	0.25125	0.26782	0.29485	0.24489	0.33856	0.22206	0.25398	0.24548	0.2591	0.2559	0.22135	0.2346	0.20623	0.20183	0.26923	0.35506	0.29868	0.2259
1011.7	0.27151	0.14082	0.221	0.28194	0.22955	0.24654	0.21659	0.2051	0.23481	0.29833	0.28434	0.37066	0.26369	0.23024	0.19859	0.36786	0.16761	0.35441	0.24825	0.26422	0.2894	0.23842	0.33616	0.22073	0.25062	0.24254	0.25469	0.25053	0.21874	0.22936	0.20011	0.19978	0.26756	0.35246	0.29576	0.22307
1012.7	0.26393	0.13291	0.21725	0.27356	0.22507	0.2411	0.21343	0.20035	0.23147	0.29388	0.27852	0.36632	0.26021	0.22315	0.19641	0.36351	0.1636	0.34869	0.24347	0.26031	0.28298	0.22967	0.33114	0.21842	0.2442	0.23827	0.24826	0.24336	0.21461	0.22239	0.19339	0.19693	0.26187	0.34637	0.28889	0.21886
1013.6	0.26033	0.12862	0.21888	0.27183	0.2268	0.23628	0.2133	0.2011	0.23272	0.29351	0.2771	0.36479	0.25842	0.22094	0.19744	0.36032	0.16217	0.3482	0.24222	0.25928	0.2801	0.22619	0.32752	0.21967	0.24209	0.237	0.24551	0.24027	0.21431	0.21834	0.19063	0.19788	0.25904	0.34465	0.28699	0.2188
1014.5	0.25613	0.12553	0.21542	0.26887	0.22561	0.23209	0.2094	0.19958	0.23048	0.29014	0.27333	0.36105	0.25607	0.21651	0.19612	0.35466	0.16004	0.34427	0.23751	0.25546	0.27539	0.2218	0.32284	0.21792	0.23688	0.23347	0.242	0.23558	0.21315	0.2139	0.18492	0.19455	0.25512	0.33913	0.28262	0.21558
1015.5	0.25257	0.11951	0.21367	0.26771	0.2231	0.22953	0.20644	0.19865	0.22919	0.28621	0.27022	0.35861	0.25372	0.21304	0.19621	0.35005	0.15984	0.34143	0.23501	0.25258	0.26939	0.21643	0.31869	0.21584	0.23298	0.2285	0.23861	0.23095	0.21269	0.21061	0.18032	0.19093	0.25091	0.33646	0.27658	0.21266
1016.4	0.25137	0.11995	0.21346	0.26656	0.22308	0.22745	0.20538	0.19901	0.23002	0.2869	0.26799	0.35738	0.25403	0.21026	0.19968	0.3488	0.16114	0.34118	0.23525	0.25147	0.26653	0.21382	0.31687	0.21746	0.23132	0.2285	0.2364	0.22977	0.21315	0.20876	0.17891	0.18964	0.24818	0.33379	0.27366	0.21111
1017.3	0.25427	0.12249	0.2144	0.26647	0.22581	0.2273	0.20691	0.19993	0.2319	0.28708	0.26787	0.35813	0.25406	0.20973	0.20447	0.3478	0.16302	0.34399	0.23674	0.24951	0.26506	0.21249	0.31756	0.22077	0.23238	0.23015	0.23679	0.23031	0.21576	0.20916	0.17861	0.18838	0.24819	0.33307	0.27276	0.21274
1018.3	0.25033	0.11802	0.20996	0.26217	0.22122	0.22576	0.20224	0.19806	0.22816	0.28242	0.26355	0.35512	0.24885	0.20362	0.20222	0.34441	0.15993	0.33836	0.2349	0.24376	0.25954	0.20788	0.31263	0.21823	0.22651	0.22493	0.23263	0.22483	0.21368	0.20404	0.17257	0.18229	0.2431	0.32659	0.26652	0.20788
1019.2	0.25211	0.12197	0.2143	0.26221	0.22255	0.22851	0.20389	0.19892	0.22824	0.28345	0.26281	0.35589	0.24842	0.20417	0.20798	0.34629	0.16228	0.34142	0.23804	0.24295	0.25864	0.2057	0.31351	0.22289	0.22857	0.22645	0.23367	0.22566	0.21676	0.20427	0.17276	0.18081	0.24239	0.32698	0.26511	0.20929
1020.1	0.24939	0.12447	0.21651	0.26149	0.22317	0.23176	0.20387	0.19957	0.22876	0.28413	0.2611	0.35723	0.24823	0.20299	0.21292	0.34998	0.16468	0.34193	0.23991	0.24358	0.25909	0.20532	0.31368	0.22624	0.23076	0.2277	0.23467	0.22655	0.22112	0.20456	0.17409	0.18017	0.2427	0.32697	0.26489	0.2107
1021.1	0.24527	0.12658	0.21614	0.25878	0.22251	0.23238	0.20209	0.1993	0.22614	0.28148	0.25968	0.35537	0.24567	0.2025	0.21429	0.34999	0.16429	0.34164	0.24198	0.24182	0.25794	0.20392	0.31156	0.22644	0.23163	0.22684	0.23502	0.2253	0.22528	0.2045	0.17343	0.17797	0.24043	0.32446	0.2626	0.20984
1022	0.24229	0.12481	0.21435	0.25876	0.22015	0.23176	0.19803	0.20081	0.22231	0.28049	0.25739	0.35226	0.241	0.20022	0.213	0.3478	0.16322	0.33958	0.24203	0.24084	0.25631	0.20073	0.30764	0.22394	0.23073	0.22419	0.23302	0.2221	0.22661	0.20171	0.16954	0.17489	0.23644	0.32091	0.25956	0.20764
1022.9	0.24536	0.12907	0.21887	0.26074	0.22367	0.23516	0.19935	0.20455	0.22339	0.28206	0.25903	0.35353	0.24251	0.20385	0.21886	0.35174	0.16885	0.34463	0.24773	0.2454	0.25884	0.20174	0.31077	0.22862	0.2374	0.22909	0.2375	0.22485	0.23397	0.20535	0.17213	0.17624	0.23682	0.3244	0.26186	0.21186
1023.9	0.24044	0.128	0.21587	0.25594	0.22263	0.23288	0.19656	0.20398	0.22025	0.2788	0.25616	0.35096	0.23781	0.20139	0.21675	0.34974	0.16776	0.34204	0.24901	0.24487	0.25729	0.19936	0.30819	0.22605	0.23698	0.22812	0.23656	0.22128	0.23573	0.20349	0.16914	0.17293	0.23327	0.32196	0.2597	0.21025
1024.8	0.24279	0.13183	0.21609	0.25826	0.22644	0.23475	0.19736	0.20755	0.22063	0.28	0.25754	0.35104	0.23815	0.20506	0.21859	0.35215	0.1698	0.34653	0.25463	0.24807	0.26021	0.20102	0.31086	0.22825	0.24209	0.23312	0.24053	0.2231	0.2402	0.20733	0.17099	0.17361	0.23302	0.32322	0.26245	0.2128
1025.7	0.24783	0.13347	0.21421	0.25849	0.22876	0.23432	0.19649	0.21085	0.21981	0.28008	0.256	0.35029	0.23692	0.20601	0.21608	0.35318	0.17102	0.34536	0.2575	0.24868	0.26071	0.20033	0.31067	0.22807	0.24527	0.23475	0.2416	0.22393	0.2419	0.20939	0.17136	0.17263	0.23296	0.32469	0.26351	0.21551
1026.7	0.24576	0.13617	0.21457	0.25552	0.22828	0.23558	0.19559	0.21134	0.2189	0.27837	0.2533	0.34796	0.23509	0.2069	0.21417	0.35511	0.17094	0.34365	0.25858	0.24815	0.2608	0.20145	0.30976	0.22675	0.24823	0.23588	0.24408	0.22424	0.24436	0.21124	0.17068	0.17138	0.23005	0.32495	0.26193	0.21581
1027.6	0.25083	0.14486	0.21377	0.25647	0.23086	0.23666	0.19585	0.21332	0.21818	0.28032	0.25324	0.34798	0.23507	0.20985	0.21226	0.35625	0.17227	0.3436	0.26133	0.24947	0.26394	0.20331	0.31009	0.22722	0.25386	0.23961	0.2474	0.22733	0.24561	0.21364	0.1715	0.17167	0.23018	0.32643	0.264	0.21777
1028.5	0.25808	0.15312	0.21569	0.26167	0.23265	0.24022	0.19612	0.21613	0.21911	0.28199	0.25285	0.34796	0.23783	0.21289	0.21086	0.35785	0.1736	0.34324	0.26554	0.253	0.26669	0.20602	0.3114	0.22791	0.25913	0.24406	0.25083	0.23107	0.24813	0.21735	0.17178	0.17178	0.22898	0.32901	0.26576	0.22059
1029.4	0.25701	0.15753	0.21644	0.26144	0.23261	0.23889	0.19388	0.21821	0.21804	0.28227	0.25075	0.34517	0.23677	0.21293	0.20587	0.35503	0.17222	0.34056	0.26451	0.25202	0.26722	0.20714	0.30885	0.22559	0.26234	0.24387	0.25263	0.23226	0.24906	0.21802	0.16994	0.16959	0.22652	0.32747	0.26396	0.21959
1030.4	0.259	0.16483	0.21977	0.2674	0.23444	0.24129	0.19352	0.21806	0.21666	0.28258	0.24963	0.34525	0.23798	0.21712	0.20292	0.35587	0.1727	0.34187	0.26399	0.254	0.26965	0.20906	0.3084	0.227	0.26642	0.2472	0.25501	0.23594	0.25049	0.22001	0.1697	0.16938	0.22467	0.32862	0.26439	0.22146
1031.3	0.26249	0.17156	0.21991	0.27072	0.2382	0.24014	0.1952	0.21844	0.21542	0.28411	0.25	0.34699	0.2404	0.2208	0.20184	0.35512	0.17415	0.34166	0.26703	0.25546	0.27105	0.21071	0.30856	0.22897	0.26965	0.25222	0.25692	0.23778	0.25139	0.22259	0.17064	0.16962	0.22489	0.32969	0.26614	0.22473
1032.2	0.26261	0.17097	0.21659	0.27075	0.23681	0.23746	0.19428	0.21771	0.21131	0.28235	0.24692	0.34361	0.23873	0.22056	0.19518	0.35065	0.17153	0.3377	0.26545	0.25294	0.26717	0.20824	0.30452	0.22673	0.26756	0.25166	0.25626	0.23591	0.25045	0.21917	0.16721	0.16597	0.2197	0.32669	0.26167	0.22411
1033.2	0.26057	0.17131	0.21432	0.26793	0.23613	0.23255	0.19176	0.21525	0.20719	0.28029	0.24491	0.34196	0.23613	0.22186	0.19053	0.34695	0.17122	0.33556	0.26207	0.2511	0.26553	0.20717	0.30206	0.2263	0.26671	0.25143	0.2557	0.23524	0.2469	0.21796	0.16539	0.16532	0.21724	0.32467	0.26058	0.22384
1034.1	0.26357	0.17423	0.20978	0.26739	0.23586	0.2294	0.18977	0.21421	0.20144	0.27878	0.2443	0.34154	0.23486	0.22451	0.18707	0.34367	0.17119	0.33309	0.26067	0.24998	0.26168	0.2062	0.29934	0.22398	0.26592	0.25305	0.25519	0.2339	0.24405	0.21463	0.1633	0.16452	0.21376	0.32319	0.25858	0.2258
1035	0.25696	0.1709	0.20533	0.26228	0.23296	0.22248	0.18537	0.21088	0.19499	0.2769	0.24107	0.33554	0.22833	0.22161	0.17999	0.3357	0.16866	0.32611	0.2551	0.24526	0.25471	0.20299	0.29228	0.22014	0.26174	0.24994	0.25127	0.22655	0.23733	0.20814	0.15752	0.15983	0.20509	0.3166	0.25083	0.22138
1036	0.25746	0.17291	0.20417	0.26161	0.23017	0.2197	0.18079	0.20932	0.19071	0.27603	0.24015	0.33236	0.22471	0.22214	0.17448	0.33074	0.16674	0.32481	0.24941	0.2425	0.25122	0.20065	0.28819	0.2189	0.25997	0.24847	0.25008	0.22407	0.23181	0.20337	0.15369	0.15658	0.19922	0.31293	0.24694	0.21957
1036.9	0.25288	0.17321	0.20189	0.26152	0.22852	0.21193	0.17658	0.20477	0.18526	0.27306	0.23809	0.32907	0.22095	0.22185	0.16818	0.3246	0.16434	0.32059	0.24397	0.23822	0.24515	0.19815	0.2836	0.21482	0.25623	0.24735	0.24778	0.21995	0.22428	0.20041	0.1494	0.15203	0.1937	0.30743	0.24313	0.21743
1037.8	0.25204	0.17444	0.1983	0.26289	0.22752	0.21013	0.17494	0.20405	0.18152	0.27178	0.23853	0.32787	0.21949	0.22331	0.16264	0.31978	0.16306	0.31789	0.23944	0.23502	0.24052	0.19626	0.27864	0.21366	0.25491	0.24739	0.24622	0.21606	0.21899	0.19677	0.14641	0.14786	0.18919	0.30371	0.23928	0.21768
1038.8	0.24479	0.17095	0.19411	0.25748	0.22404	0.20457	0.17092	0.19787	0.17576	0.26645	0.23402	0.32284	0.21371	0.21998	0.15516	0.3122	0.15625	0.31033	0.23228	0.22989	0.2336	0.19082	0.27227	0.211	0.24867	0.24455	0.23975	0.21095	0.20872	0.19162	0.14146	0.1413	0.18108	0.29753	0.23411	0.21527
1039.7	0.24655	0.17388	0.19059	0.25822	0.22221	0.20195	0.16657	0.19424	0.17339	0.26404	0.2338	0.32415	0.21284	0.22086	0.15219	0.30746	0.15318	0.30848	0.22749	0.22684	0.22974	0.18885	0.26903	0.21071	0.24518	0.24478	0.23987	0.21055	0.20378	0.18942	0.13825	0.13882	0.1795	0.29447	0.23252	0.21662
1040.6	0.23545	0.16693	0.18311	0.25288	0.21993	0.19596	0.16098	0.18577	0.16637	0.25679	0.22823	0.31954	0.2056	0.21557	0.14163	0.29817	0.14764	0.29847	0.21882	0.21959	0.22208	0.18405	0.2604	0.20544	0.23641	0.24039	0.23356	0.20377	0.19418	0.18303	0.1313	0.13208	0.17168	0.28566	0.22563	0.21206
1041.5	0.23367	0.1642	0.17708	0.24759	0.21628	0.19199	0.15639	0.17945	0.16164	0.25111	0.22576	0.31644	0.20092	0.21009	0.13579	0.29166	0.143	0.29259	0.21114	0.21426	0.21765	0.18267	0.25387	0.20417	0.23046	0.23664	0.22784	0.19767	0.18662	0.17788	0.12647	0.12687	0.16541	0.28012	0.21971	0.21017
1042.5	0.2209	0.15604	0.16801	0.23966	0.2097	0.18373	0.14978	0.17004	0.15287	0.24269	0.21903	0.30978	0.19315	0.20248	0.12634	0.28403	0.13432	0.28408	0.20107	0.20667	0.20828	0.17662	0.24631	0.19896	0.22064	0.23044	0.2198	0.19068	0.17619	0.16977	0.11885	0.11995	0.15516	0.27189	0.21128	0.20584
1043.4	0.22162	0.15189	0.16343	0.23536	0.20686	0.18049	0.14606	0.16485	0.14829	0.23969	0.21874	0.30846	0.19013	0.19782	0.12087	0.28102	0.13292	0.28171	0.19606	0.20238	0.20283	0.17453	0.24109	0.20039	0.21454	0.22771	0.21775	0.18544	0.1702	0.1663	0.11286	0.11536	0.14962	0.26709	0.20687	0.20445
1044.3	0.2116	0.14477	0.15396	0.22747	0.20204	0.17404	0.14242	0.15801	0.14185	0.23224	0.21598	0.30299	0.18436	0.18976	0.11352	0.27609	0.12695	0.27496	0.19165	0.19744	0.19596	0.17075	0.23384	0.19746	0.20579	0.22247	0.21141	0.17759	0.16159	0.15992	0.10679	0.10867	0.1413	0.26134	0.20186	0.2033
1045.2	0.2056	0.13633	0.14614	0.21974	0.19668	0.16466	0.1365	0.15151	0.13645	0.22718	0.21436	0.29941	0.18065	0.1831	0.10919	0.27166	0.11971	0.26997	0.18602	0.19179	0.18741	0.16737	0.22891	0.19449	0.19801	0.21854	0.20524	0.1711	0.15376	0.15341	0.10058	0.10261	0.13425	0.2551	0.19682	0.20323
1046.2	0.20275	0.13075	0.14309	0.21456	0.19732	0.16176	0.13337	0.14851	0.13332	0.22629	0.21431	0.29966	0.17973	0.18049	0.10699	0.27151	0.11786	0.26829	0.18385	0.19129	0.18336	0.16551	0.22647	0.19599	0.19339	0.21665	0.20492	0.16936	0.15075	0.15095	0.09704	0.10068	0.13115	0.2534	0.19634	0.20743
1047.1	0.20095	0.12428	0.1373	0.20626	0.19396	0.15385	0.12734	0.14126	0.12992	0.22296	0.21316	0.29739	0.17471	0.17227	0.10249	0.26761	0.11321	0.26227	0.17894	0.18534	0.17595	0.16363	0.22052	0.1943	0.18541	0.21229	0.20053	0.16347	0.14498	0.1443	0.091348	0.095779	0.12437	0.24804	0.1925	0.20755
1048	0.19567	0.12192	0.13104	0.20221	0.19226	0.14977	0.12523	0.13736	0.12901	0.22015	0.21325	0.29561	0.17199	0.16804	0.10093	0.26578	0.10766	0.25963	0.17587	0.18269	0.17244	0.16541	0.21723	0.19457	0.18006	0.21049	0.19925	0.16102	0.14191	0.1406	0.089455	0.094209	0.12118	0.24708	0.19309	0.21089
1049	0.19112	0.11844	0.12616	0.19366	0.1892	0.1437	0.12215	0.13107	0.12513	0.21736	0.21111	0.29384	0.16654	0.16217	0.097229	0.26231	0.10278	0.25592	0.16991	0.17698	0.1664	0.16404	0.2131	0.19199	0.17312	0.20634	0.19467	0.15672	0.13731	0.13403	0.084033	0.090739	0.11534	0.24228	0.1892	0.2114
1049.9	0.19313	0.11701	0.12525	0.18879	0.18983	0.14293	0.12296	0.13041	0.12358	0.21476	0.21273	0.29321	0.16271	0.15925	0.097207	0.26421	0.10129	0.25519	0.16814	0.17564	0.16432	0.16595	0.2102	0.19288	0.17016	0.20314	0.19547	0.15716	0.13526	0.13293	0.083406	0.091976	0.11255	0.24205	0.18947	0.21526
1050.8	0.18016	0.11425	0.1202	0.17702	0.18232	0.138	0.11933	0.12387	0.11969	0.20935	0.21061	0.28804	0.15497	0.15181	0.092639	0.26066	0.093625	0.24894	0.16126	0.1686	0.15569	0.16321	0.20503	0.18871	0.16177	0.19581	0.18918	0.15182	0.12717	0.12541	0.079092	0.088049	0.10551	0.23613	0.18564	0.21323
1051.7	0.17974	0.11469	0.11913	0.16841	0.18074	0.13596	0.11863	0.12248	0.11752	0.20838	0.21287	0.28749	0.15195	0.14938	0.092075	0.26033	0.08893	0.24883	0.15866	0.16714	0.15258	0.16329	0.20131	0.18805	0.15814	0.1932	0.18756	0.1495	0.1254	0.1221	0.078308	0.087723	0.10392	0.23339	0.18558	0.21496
1052.7	0.17302	0.10891	0.11537	0.1592	0.17564	0.13006	0.1156	0.11656	0.1125	0.20447	0.21059	0.28315	0.14454	0.14298	0.08648	0.25706	0.082618	0.24275	0.15066	0.15948	0.14591	0.15812	0.19455	0.18276	0.14963	0.1841	0.1813	0.14373	0.11896	0.1133	0.072039	0.083677	0.09569	0.22555	0.18057	0.21168
1053.6	0.16633	0.10375	0.11233	0.15099	0.1729	0.12644	0.11234	0.11476	0.10844	0.20304	0.2114	0.28032	0.14021	0.13855	0.083601	0.25464	0.077827	0.23794	0.14368	0.15598	0.14013	0.15623	0.18998	0.18029	0.14448	0.17941	0.17878	0.14154	0.11417	0.10798	0.068651	0.082152	0.090482	0.21971	0.18022	0.20948
1054.5	0.1603	0.10222	0.1088	0.14367	0.168	0.12389	0.11046	0.11075	0.10581	0.2027	0.21153	0.27925	0.13736	0.13573	0.080048	0.25186	0.072552	0.23428	0.13772	0.15325	0.13625	0.15388	0.18628	0.18054	0.13992	0.17504	0.1761	0.13862	0.11166	0.1026	0.065639	0.080429	0.08709	0.21637	0.18106	0.20873
1055.4	0.16211	0.10044	0.10401	0.14003	0.16702	0.12027	0.10973	0.10869	0.10157	0.2007	0.21186	0.27827	0.1326	0.13222	0.076883	0.24898	0.068953	0.23022	0.13265	0.14965	0.13264	0.1504	0.18065	0.17944	0.13614	0.17033	0.17346	0.13315	0.10874	0.097776	0.06202	0.079547	0.082023	0.21189	0.18057	0.20737
1056.4	0.16171	0.096468	0.10172	0.13554	0.16703	0.11892	0.11092	0.10557	0.098623	0.20053	0.21107	0.27676	0.12821	0.12869	0.074183	0.24728	0.065834	0.22533	0.12812	0.14536	0.12958	0.1463	0.17564	0.17839	0.13204	0.16511	0.1704	0.12913	0.10568	0.093477	0.058992	0.078178	0.077414	0.20762	0.18051	0.20539
1057.3	0.1563	0.093068	0.10152	0.1292	0.16502	0.11748	0.10844	0.10394	0.097247	0.20045	0.212	0.27629	0.12271	0.12616	0.071777	0.24624	0.063202	0.22148	0.12357	0.14326	0.12633	0.14421	0.1701	0.1773	0.12976	0.16098	0.16677	0.12519	0.10333	0.090749	0.056601	0.078383	0.074479	0.20411	0.1813	0.20275
1058.2	0.16045	0.09179	0.10167	0.12732	0.16481	0.11874	0.10937	0.10179	0.098208	0.20021	0.21359	0.27668	0.11968	0.12604	0.071507	0.24785	0.062058	0.21953	0.12232	0.14196	0.12624	0.14195	0.16711	0.17886	0.12817	0.15664	0.1671	0.12279	0.10327	0.090267	0.056878	0.078841	0.0719	0.20334	0.18319	0.20169
1059.2	0.15345	0.087259	0.098161	0.12186	0.16211	0.11633	0.10639	0.098997	0.096247	0.19876	0.21234	0.27492	0.11192	0.12075	0.066309	0.24412	0.059927	0.21399	0.1165	0.13667	0.11973	0.13593	0.16092	0.17478	0.12155	0.14932	0.16173	0.11691	0.099192	0.083345	0.05232	0.075566	0.065578	0.19752	0.18014	0.19543
1060.1	0.14979	0.08443	0.099144	0.1203	0.16332	0.11742	0.10603	0.097953	0.096132	0.20184	0.21403	0.27494	0.10797	0.12005	0.065262	0.24556	0.058844	0.21284	0.11349	0.13454	0.11849	0.13378	0.15883	0.17512	0.1193	0.14755	0.15991	0.11803	0.099409	0.080978	0.051583	0.074533	0.064218	0.19561	0.18242	0.19229
1061	0.14262	0.081528	0.096618	0.119	0.16115	0.11481	0.10437	0.097	0.095093	0.20376	0.21347	0.27323	0.1025	0.11953	0.062959	0.24471	0.057357	0.21029	0.10969	0.13172	0.11499	0.13057	0.15618	0.17502	0.11628	0.14171	0.15916	0.11645	0.097154	0.078623	0.048792	0.073139	0.060001	0.19313	0.18296	0.18848
1061.9	0.14203	0.08186	0.094442	0.11856	0.16316	0.11295	0.10463	0.095918	0.092918	0.20398	0.21244	0.27203	0.098577	0.11998	0.060573	0.24361	0.056659	0.20781	0.1069	0.12912	0.11045	0.12533	0.1538	0.17448	0.11383	0.1377	0.15881	0.11361	0.096016	0.075442	0.046617	0.070682	0.056791	0.18913	0.17985	0.18565
1062.8	0.13169	0.079859	0.094196	0.11356	0.16473	0.10896	0.10483	0.095085	0.090216	0.20562	0.21037	0.26952	0.091565	0.11885	0.058916	0.24139	0.053333	0.20314	0.10088	0.12497	0.10528	0.11961	0.14992	0.17332	0.10808	0.13274	0.15534	0.10897	0.092294	0.069955	0.042813	0.066703	0.052274	0.18356	0.17763	0.18271
1063.8	0.12888	0.081699	0.094816	0.11347	0.1682	0.10873	0.10582	0.093824	0.087641	0.20905	0.21083	0.26927	0.089475	0.12009	0.059941	0.24148	0.052685	0.20289	0.099633	0.12228	0.10404	0.11578	0.14768	0.17505	0.10641	0.1293	0.15563	0.10664	0.091592	0.071743	0.041932	0.062811	0.05023	0.18065	0.17644	0.18242
1064.7	0.12634	0.082908	0.094834	0.10875	0.16834	0.10691	0.10575	0.094161	0.087522	0.20922	0.2102	0.26842	0.085566	0.12105	0.058457	0.24004	0.051341	0.20192	0.097299	0.11998	0.10079	0.112	0.14378	0.1746	0.10211	0.12439	0.15448	0.10229	0.089262	0.072022	0.039041	0.058907	0.046315	0.17718	0.17214	0.18129
1065.6	0.12434	0.086716	0.096426	0.10727	0.17082	0.10758	0.10563	0.095724	0.088232	0.20965	0.21161	0.26859	0.082284	0.12302	0.059715	0.24168	0.051535	0.20175	0.094489	0.11843	0.10099	0.11038	0.14279	0.17408	0.098625	0.12323	0.15427	0.10012	0.088007	0.071343	0.038606	0.055326	0.045307	0.17529	0.17093	0.18248
1066.5	0.12361	0.085528	0.099014	0.10658	0.17245	0.10664	0.10612	0.095233	0.087579	0.20969	0.21154	0.26865	0.079868	0.12218	0.061674	0.24172	0.050433	0.20053	0.09169	0.11487	0.10014	0.10684	0.1402	0.17353	0.093534	0.12057	0.15253	0.099128	0.086839	0.071615	0.037196	0.04925	0.043128	0.17131	0.16821	0.18292
1067.5	0.12647	0.087285	0.1001	0.10657	0.17408	0.10617	0.10536	0.093517	0.086583	0.21045	0.21149	0.26929	0.078898	0.12096	0.06039	0.24047	0.051808	0.19991	0.08995	0.11169	0.098436	0.1046	0.1389	0.1711	0.092395	0.11783	0.15217	0.097276	0.086914	0.070715	0.036669	0.045386	0.040226	0.16757	0.16176	0.18196
1068.4	0.12899	0.088162	0.1006	0.10563	0.17647	0.10603	0.10548	0.094923	0.087857	0.21019	0.20974	0.26844	0.077375	0.12252	0.061682	0.2401	0.051722	0.19911	0.087263	0.11061	0.097222	0.10236	0.13764	0.16879	0.090927	0.11698	0.15276	0.093787	0.085891	0.069331	0.03662	0.043329	0.038349	0.16355	0.15857	0.18279
1069.3	0.12439	0.090798	0.10143	0.10756	0.17813	0.10536	0.10497	0.094087	0.088197	0.21285	0.20725	0.26745	0.07609	0.12337	0.065272	0.24065	0.052117	0.19803	0.086055	0.10793	0.095815	0.1008	0.13857	0.16515	0.08995	0.11628	0.15363	0.092557	0.086481	0.067809	0.036696	0.039179	0.036073	0.16011	0.15468	0.18455
1070.2	0.12644	0.090957	0.10474	0.10973	0.18108	0.10703	0.10505	0.093771	0.089622	0.21485	0.20674	0.26855	0.078049	0.12429	0.068185	0.24006	0.053612	0.19934	0.086934	0.10473	0.094346	0.099171	0.13918	0.16353	0.090977	0.11596	0.15418	0.091171	0.087953	0.068799	0.037349	0.036108	0.034938	0.15767	0.15044	0.18566
1071.2	0.11945	0.094472	0.10027	0.10365	0.17986	0.10262	0.10073	0.090395	0.087352	0.21256	0.20149	0.26521	0.073286	0.12105	0.064427	0.23382	0.051169	0.19446	0.082398	0.097947	0.088509	0.095489	0.13644	0.15505	0.08668	0.11073	0.14939	0.085013	0.083516	0.062487	0.032648	0.029033	0.027063	0.14984	0.14191	0.18249
1072.1	0.12132	0.1012	0.10237	0.10552	0.18386	0.10422	0.10354	0.094501	0.091629	0.21741	0.20165	0.26796	0.07754	0.12537	0.072353	0.23647	0.053169	0.20016	0.086729	0.099177	0.090255	0.097646	0.13862	0.15578	0.089489	0.11383	0.15249	0.086689	0.086697	0.065936	0.035271	0.027758	0.028443	0.15106	0.14219	0.18786
1073	0.13012	0.11503	0.10701	0.11172	0.18674	0.10375	0.10538	0.096694	0.094772	0.22222	0.20138	0.26958	0.080541	0.12767	0.077422	0.23909	0.054453	0.20102	0.089127	0.097604	0.091963	0.098479	0.14131	0.15475	0.091249	0.11603	0.15206	0.088862	0.088312	0.065725	0.037598	0.024315	0.026598	0.15081	0.13968	0.19086
1073.9	0.1315	0.11487	0.106	0.11047	0.18659	0.10284	0.10335	0.095169	0.093584	0.22111	0.1977	0.26814	0.081011	0.12821	0.07856	0.23644	0.052381	0.20096	0.088198	0.093062	0.090206	0.096529	0.1388	0.15006	0.09041	0.11441	0.14826	0.086622	0.087693	0.062718	0.035144	0.020068	0.022489	0.14541	0.13283	0.18931
1074.9	0.13422	0.12254	0.10558	0.11383	0.18878	0.10102	0.1031	0.09599	0.094355	0.22173	0.19455	0.26837	0.08095	0.12971	0.082208	0.23664	0.053403	0.20005	0.089615	0.092102	0.090001	0.096887	0.13943	0.14697	0.090815	0.11382	0.14713	0.086009	0.087643	0.060804	0.033812	0.017801	0.0197	0.14212	0.13017	0.19007
1075.8	0.14402	0.12859	0.11048	0.12299	0.19288	0.10614	0.1072	0.099707	0.099039	0.22807	0.1945	0.27095	0.088201	0.13696	0.092391	0.24305	0.058037	0.20595	0.095575	0.094747	0.094317	0.10063	0.14484	0.1506	0.098137	0.11998	0.15186	0.089443	0.092319	0.064233	0.039961	0.020956	0.023789	0.14659	0.1317	0.19285
1076.7	0.14341	0.12959	0.10676	0.12552	0.1907	0.10527	0.10459	0.098239	0.095591	0.22679	0.18827	0.26816	0.084008	0.13608	0.090684	0.24155	0.05605	0.20198	0.093098	0.089511	0.090304	0.098083	0.14374	0.14466	0.097634	0.11751	0.14639	0.085056	0.08896	0.0592	0.035435	0.016865	0.018284	0.13964	0.12665	0.18599
1077.6	0.1408	0.12835	0.10435	0.12533	0.19225	0.10606	0.10398	0.097163	0.093927	0.22535	0.18333	0.26574	0.0853	0.13741	0.092751	0.24149	0.057263	0.20177	0.093791	0.0869	0.089036	0.098304	0.14375	0.14151	0.10088	0.1158	0.14499	0.081524	0.087871	0.057544	0.032592	0.015497	0.016047	0.13595	0.12353	0.18093
1078.6	0.14752	0.1321	0.10386	0.12872	0.19503	0.10516	0.10634	0.096768	0.09525	0.22413	0.18002	0.26664	0.087202	0.13799	0.094367	0.2424	0.059878	0.20183	0.096939	0.086125	0.088242	0.098319	0.14399	0.14027	0.10622	0.11516	0.145	0.078829	0.088139	0.056405	0.032215	0.015307	0.015107	0.13476	0.12255	0.1759
1079.5	0.14794	0.13186	0.10074	0.12969	0.19293	0.10566	0.10569	0.095817	0.093872	0.2238	0.17362	0.26452	0.088679	0.13756	0.095256	0.24424	0.059709	0.20293	0.096991	0.08241	0.087381	0.098127	0.14239	0.13713	0.11122	0.11429	0.14255	0.077399	0.085812	0.053365	0.030663	0.013133	0.013161	0.13232	0.11754	0.16906
1080.4	0.14934	0.13636	0.098426	0.13089	0.19503	0.10566	0.10545	0.096844	0.094305	0.22477	0.16978	0.26394	0.088751	0.13756	0.096979	0.2461	0.060151	0.20246	0.099268	0.080497	0.086032	0.098894	0.14114	0.13576	0.1161	0.11297	0.14084	0.075861	0.084773	0.054178	0.027573	0.013036	0.011303	0.13062	0.11602	0.16361
1081.3	0.15748	0.14362	0.098688	0.13476	0.1984	0.10779	0.10645	0.098802	0.098805	0.22558	0.16865	0.26599	0.095807	0.1399	0.1008	0.25037	0.063757	0.20509	0.10525	0.08112	0.08791	0.1015	0.14135	0.13815	0.12565	0.11401	0.14262	0.076942	0.086772	0.05661	0.031397	0.015107	0.014648	0.13468	0.11691	0.16184
1082.2	0.16105	0.14114	0.095116	0.13402	0.19699	0.10525	0.10359	0.097943	0.098972	0.22301	0.16422	0.26599	0.094243	0.13649	0.099732	0.25056	0.062446	0.20377	0.10599	0.077012	0.084288	0.1002	0.1371	0.13529	0.1283	0.11162	0.13955	0.074946	0.08378	0.054142	0.028003	0.014388	0.01484	0.13328	0.11365	0.15512
1083.2	0.16718	0.14482	0.093336	0.14036	0.20196	0.10784	0.10634	0.10081	0.10148	0.22562	0.1639	0.26934	0.097834	0.13855	0.1047	0.25566	0.066041	0.20657	0.1102	0.077287	0.086384	0.10517	0.13899	0.13848	0.13722	0.11364	0.14143	0.076777	0.08448	0.057985	0.031297	0.01788	0.018917	0.1391	0.11622	0.15347
1084.1	0.1644	0.14062	0.089634	0.13822	0.20275	0.10557	0.10538	0.096792	0.10016	0.22159	0.15966	0.26672	0.094065	0.13518	0.098562	0.25157	0.064832	0.19863	0.10828	0.073594	0.078614	0.1024	0.13425	0.13441	0.13949	0.10791	0.13606	0.0702	0.079673	0.054404	0.026413	0.015254	0.015928	0.13616	0.11233	0.14448
1085	0.17004	0.13804	0.08873	0.14092	0.20551	0.10637	0.10636	0.097308	0.099963	0.21997	0.15802	0.26983	0.094688	0.13545	0.098561	0.25214	0.067129	0.19909	0.11029	0.072964	0.078475	0.10326	0.13366	0.13352	0.14626	0.1047	0.13497	0.070061	0.078411	0.053964	0.027385	0.016262	0.018924	0.13896	0.11301	0.14105
1085.9	0.17157	0.13272	0.087331	0.14433	0.2079	0.1041	0.10798	0.097051	0.099769	0.21724	0.15495	0.2698	0.09051	0.1339	0.097507	0.25164	0.067749	0.19585	0.11039	0.071811	0.075355	0.10373	0.13245	0.12853	0.14865	0.099894	0.13324	0.068284	0.076668	0.05157	0.024366	0.015903	0.019341	0.1395	0.11055	0.13554
1086.8	0.17096	0.13042	0.085551	0.14856	0.21176	0.10478	0.11058	0.097934	0.10038	0.21702	0.15478	0.27251	0.088923	0.1339	0.096149	0.25074	0.067838	0.19629	0.11322	0.072211	0.073738	0.10559	0.13179	0.12852	0.15529	0.097014	0.13343	0.068559	0.07636	0.051984	0.026199	0.017798	0.020173	0.14265	0.11158	0.13237
1087.8	0.17302	0.12438	0.085402	0.14854	0.21079	0.10128	0.1093	0.098772	0.1004	0.21469	0.15061	0.26917	0.084066	0.12954	0.091333	0.24772	0.065437	0.19031	0.11083	0.07077	0.070036	0.10311	0.12757	0.12234	0.15572	0.091662	0.12952	0.066793	0.071807	0.047323	0.022196	0.016475	0.020046	0.14162	0.1093	0.12478
1088.7	0.18395	0.12928	0.086369	0.15391	0.21735	0.10203	0.11285	0.10469	0.1058	0.21864	0.15362	0.27437	0.086466	0.1321	0.098865	0.25252	0.068979	0.19704	0.11777	0.074722	0.074885	0.10856	0.13123	0.12674	0.16199	0.094434	0.13499	0.073554	0.076427	0.052803	0.027591	0.023476	0.028261	0.14908	0.11627	0.12736
1089.6	0.18355	0.1204	0.081075	0.1491	0.2156	0.097394	0.11039	0.10107	0.10248	0.2134	0.14867	0.26897	0.080484	0.12402	0.09127	0.2446	0.063295	0.19033	0.11346	0.070813	0.06882	0.1038	0.12358	0.11949	0.15709	0.088464	0.12826	0.068027	0.069936	0.046593	0.02165	0.020484	0.025105	0.14518	0.11005	0.11936
1090.5	0.19076	0.12043	0.082011	0.15134	0.21969	0.099834	0.11126	0.10321	0.10444	0.21391	0.14856	0.27095	0.078803	0.12356	0.091156	0.24294	0.063114	0.19234	0.11452	0.071974	0.069651	0.10534	0.12248	0.12194	0.16069	0.088782	0.12869	0.069929	0.068919	0.048766	0.023146	0.025518	0.028423	0.14943	0.11284	0.11866
1091.5	0.19074	0.11468	0.079939	0.14837	0.22037	0.096595	0.11066	0.10208	0.10339	0.21078	0.14379	0.26794	0.074053	0.11876	0.088065	0.23798	0.061087	0.18701	0.11115	0.07136	0.06552	0.10298	0.11904	0.11581	0.15635	0.083981	0.12439	0.066631	0.064477	0.043924	0.019409	0.025995	0.027902	0.14826	0.11071	0.1139
1092.4	0.1919	0.10975	0.07757	0.14785	0.22246	0.094968	0.10924	0.10084	0.10235	0.20829	0.14199	0.26659	0.069723	0.11468	0.084838	0.23247	0.058482	0.18422	0.11004	0.069678	0.061451	0.10172	0.11637	0.11323	0.15291	0.07972	0.12172	0.063566	0.059857	0.040125	0.017968	0.026873	0.026009	0.14646	0.10778	0.11112
1093.3	0.18879	0.10182	0.074149	0.14735	0.22361	0.092633	0.10885	0.098239	0.099099	0.2039	0.13772	0.2644	0.063878	0.1105	0.078119	0.22557	0.053241	0.17717	0.10398	0.066949	0.056198	0.097747	0.1105	0.10699	0.14693	0.073426	0.11474	0.058162	0.053987	0.03396	0.013637	0.023998	0.021309	0.14257	0.10137	0.10581
1094.2	0.1926	0.10129	0.075477	0.15381	0.22751	0.092519	0.1119	0.10183	0.10283	0.20553	0.13774	0.2672	0.06167	0.11186	0.079376	0.22632	0.052435	0.17582	0.10455	0.06885	0.054723	0.10015	0.1108	0.10634	0.14737	0.072088	0.11566	0.058196	0.053983	0.03293	0.015853	0.028072	0.022861	0.14354	0.10327	0.10645
1095.1	0.18803	0.093237	0.07387	0.15212	0.22758	0.088604	0.11245	0.099364	0.10142	0.20287	0.1348	0.2641	0.057234	0.10695	0.076459	0.2213	0.048262	0.1692	0.099791	0.065604	0.051835	0.097199	0.10687	0.10127	0.13962	0.065707	0.10962	0.052437	0.049802	0.027258	0.013468	0.02527	0.020307	0.1371	0.099148	0.10332
1096	0.18974	0.09318	0.075992	0.1553	0.22937	0.090989	0.11461	0.099771	0.10365	0.2027	0.13508	0.26452	0.057059	0.10722	0.077996	0.22104	0.04903	0.16917	0.10024	0.067619	0.051662	0.096737	0.10601	0.10132	0.13803	0.064209	0.10851	0.051983	0.049592	0.027196	0.016498	0.026277	0.023846	0.13559	0.097123	0.1039
1097	0.19004	0.098385	0.077881	0.15894	0.23252	0.094007	0.11847	0.099992	0.10372	0.20393	0.13526	0.26558	0.057663	0.10717	0.079593	0.22232	0.048374	0.16818	0.09926	0.06876	0.052202	0.096618	0.10699	0.10152	0.13632	0.063126	0.10728	0.050493	0.051465	0.027027	0.017455	0.028765	0.025765	0.13418	0.095981	0.10531
1097.9	0.19174	0.098752	0.079891	0.16073	0.23367	0.095981	0.11898	0.099683	0.10219	0.2018	0.13343	0.26374	0.05526	0.10433	0.079427	0.22036	0.046666	0.16641	0.097044	0.068549	0.050703	0.096153	0.10503	0.098763	0.13238	0.060444	0.10495	0.046856	0.051467	0.024635	0.017769	0.028786	0.025989	0.12941	0.092379	0.10348
1098.8	0.19188	0.1039	0.085105	0.16437	0.23802	0.1003	0.12283	0.099927	0.10154	0.20206	0.13481	0.26557	0.056499	0.10547	0.083607	0.21994	0.049467	0.16778	0.096521	0.071614	0.054214	0.096492	0.10595	0.10124	0.13052	0.060515	0.10506	0.046112	0.053371	0.026239	0.020424	0.030236	0.028772	0.12769	0.090305	0.10484
1099.7	0.19572	0.10756	0.086187	0.16686	0.23944	0.10351	0.1238	0.10045	0.09979	0.20093	0.13476	0.26607	0.056191	0.10434	0.082749	0.21937	0.048726	0.16739	0.095353	0.072164	0.050835	0.095554	0.10509	0.10097	0.12597	0.05846	0.10243	0.042378	0.052516	0.026368	0.020268	0.030968	0.02755	0.1244	0.086097	0.10335
1100.6	0.19913	0.11192	0.088372	0.17073	0.24361	0.10476	0.12831	0.10419	0.096847	0.20331	0.13749	0.26692	0.055784	0.10569	0.08331	0.21792	0.047938	0.16573	0.094569	0.071217	0.050338	0.096899	0.10368	0.10172	0.12171	0.057784	0.10197	0.037827	0.053762	0.02652	0.020366	0.031743	0.023987	0.12163	0.082443	0.10329
1101.6	0.20895	0.11472	0.095152	0.17802	0.24765	0.11104	0.13347	0.11067	0.099508	0.20886	0.1404	0.27067	0.057825	0.11068	0.091275	0.21962	0.050332	0.17115	0.098609	0.076296	0.054275	0.10234	0.10599	0.10703	0.12197	0.06073	0.10403	0.038064	0.057311	0.030919	0.026278	0.035815	0.026213	0.12111	0.081566	0.106
1102.5	0.21525	0.11728	0.098462	0.17834	0.24878	0.11253	0.13899	0.11523	0.10142	0.21473	0.14332	0.27243	0.059125	0.11277	0.094239	0.21796	0.050442	0.17063	0.10088	0.077637	0.054388	0.10387	0.10721	0.10903	0.12064	0.06019	0.10475	0.035026	0.058972	0.033356	0.028806	0.03894	0.02614	0.11825	0.07841	0.10661
1103.4	0.2253	0.12177	0.099971	0.18174	0.2535	0.1157	0.14385	0.11908	0.10219	0.21919	0.14685	0.2737	0.062047	0.11537	0.097874	0.21691	0.051242	0.17228	0.10443	0.080074	0.054921	0.10807	0.10976	0.11093	0.11942	0.059445	0.1057	0.031599	0.063586	0.035945	0.031982	0.041451	0.025396	0.11743	0.074094	0.10786
1104.3	0.23422	0.13381	0.10788	0.18882	0.25994	0.12161	0.15363	0.12762	0.10873	0.22727	0.1532	0.2782	0.069597	0.12415	0.1065	0.21976	0.057451	0.1777	0.11107	0.086	0.062132	0.11353	0.11675	0.11737	0.12353	0.064972	0.11252	0.034979	0.07284	0.042654	0.039266	0.048468	0.030513	0.12036	0.074054	0.11236
1105.2	0.24522	0.13986	0.11023	0.19118	0.26255	0.12662	0.15744	0.13005	0.11038	0.23029	0.1553	0.27865	0.070233	0.12609	0.10848	0.21791	0.058383	0.17801	0.1136	0.087242	0.063698	0.11569	0.11888	0.12019	0.12261	0.064451	0.1118	0.032786	0.076811	0.045449	0.041622	0.050944	0.030181	0.11696	0.068735	0.1116
1106.1	0.24856	0.14906	0.11125	0.19432	0.26567	0.12915	0.1622	0.1319	0.11124	0.23153	0.15767	0.27955	0.071998	0.12863	0.10661	0.21527	0.060507	0.17452	0.11407	0.085394	0.063944	0.11645	0.1192	0.12222	0.11926	0.062245	0.11262	0.029948	0.079651	0.047148	0.040716	0.051099	0.027443	0.11345	0.063013	0.11148
1107.1	0.26034	0.16449	0.11793	0.20387	0.27445	0.13856	0.17042	0.13941	0.11683	0.23752	0.16518	0.28539	0.078756	0.13649	0.11182	0.21817	0.068135	0.17988	0.12138	0.089353	0.071031	0.12242	0.12321	0.13336	0.12281	0.066869	0.1192	0.033152	0.086138	0.054567	0.046453	0.057981	0.030831	0.11577	0.061758	0.11674
1108	0.26261	0.17209	0.11886	0.20803	0.27376	0.14171	0.17512	0.14251	0.11845	0.23908	0.16727	0.28493	0.077523	0.1377	0.11082	0.21654	0.069595	0.17753	0.12253	0.086996	0.069896	0.12174	0.12205	0.13853	0.12103	0.066685	0.11917	0.031256	0.087089	0.055706	0.046012	0.05952	0.029008	0.11081	0.056227	0.1156
1108.9	0.27529	0.18671	0.12103	0.21281	0.28081	0.14975	0.18219	0.14885	0.12128	0.24737	0.17328	0.28787	0.079891	0.14237	0.1139	0.21644	0.072101	0.17916	0.12856	0.089245	0.073567	0.1263	0.12309	0.14675	0.12299	0.069546	0.1233	0.03115	0.091617	0.060759	0.048234	0.063046	0.029491	0.11027	0.052849	0.11753
1109.8	0.29252	0.20379	0.12764	0.22178	0.29036	0.16012	0.19297	0.15832	0.13131	0.25741	0.18157	0.29384	0.086865	0.14982	0.12243	0.22157	0.080905	0.18653	0.13767	0.095535	0.080684	0.13391	0.12901	0.15995	0.12832	0.075091	0.13165	0.036741	0.098661	0.070268	0.05404	0.070657	0.034799	0.11487	0.055315	0.12369
1110.7	0.30034	0.21622	0.12921	0.22345	0.29516	0.16439	0.19932	0.16471	0.13404	0.26401	0.18791	0.29544	0.087578	0.15247	0.12601	0.21974	0.084154	0.18791	0.14298	0.096808	0.081667	0.13466	0.12919	0.16972	0.12835	0.076006	0.13391	0.036722	0.10083	0.072582	0.054848	0.072726	0.034305	0.11369	0.052244	0.1234
1111.6	0.31088	0.22733	0.13338	0.22865	0.30246	0.17005	0.20366	0.17115	0.13612	0.26926	0.19255	0.29768	0.088625	0.15662	0.1298	0.2193	0.088393	0.189	0.14846	0.10022	0.083107	0.1362	0.1323	0.17901	0.12874	0.076956	0.13591	0.038525	0.10399	0.073559	0.054808	0.07504	0.035045	0.11309	0.049848	0.12432
1112.6	0.33641	0.25575	0.14742	0.24311	0.31772	0.18501	0.2162	0.1874	0.14849	0.28642	0.20442	0.3084	0.10062	0.16981	0.14294	0.22831	0.10065	0.20044	0.16327	0.1118	0.09653	0.14765	0.14393	0.19898	0.1373	0.086248	0.14801	0.050522	0.11571	0.085682	0.063849	0.086098	0.042289	0.12211	0.055947	0.13339
1113.5	0.34101	0.26021	0.15177	0.24662	0.32257	0.18883	0.219	0.19313	0.15097	0.29238	0.20736	0.30993	0.099838	0.17048	0.14588	0.22846	0.10586	0.19877	0.16713	0.11339	0.095336	0.14759	0.1436	0.20965	0.13363	0.084585	0.14694	0.051104	0.11474	0.085998	0.06176	0.087438	0.039846	0.11857	0.050613	0.1325
1114.4	0.34958	0.27959	0.1594	0.25546	0.33002	0.19717	0.22654	0.20595	0.15845	0.30429	0.21441	0.31801	0.10484	0.17646	0.1538	0.23169	0.11184	0.20184	0.17438	0.12037	0.10016	0.15068	0.1478	0.22371	0.13604	0.088903	0.14963	0.056146	0.1205	0.089773	0.063574	0.092638	0.041235	0.11912	0.050206	0.13381
1115.3	0.37475	0.30259	0.17325	0.26909	0.3486	0.21343	0.24007	0.22459	0.17356	0.32241	0.22652	0.33116	0.11633	0.18831	0.16727	0.24316	0.1264	0.21395	0.18879	0.13494	0.11401	0.16168	0.16035	0.24554	0.14612	0.099969	0.15783	0.068638	0.13443	0.1015	0.073659	0.10587	0.049683	0.12809	0.057247	0.14303
1116.2	0.39771	0.32375	0.18361	0.28294	0.36414	0.22576	0.25379	0.23967	0.18693	0.33812	0.23676	0.34157	0.12638	0.19601	0.18058	0.25116	0.13835	0.22348	0.19957	0.14576	0.12379	0.16919	0.16747	0.2641	0.15247	0.10693	0.16261	0.077123	0.14572	0.11015	0.08108	0.11726	0.053496	0.13429	0.062221	0.14742
1117.1	0.41565	0.34538	0.1959	0.2955	0.38329	0.23969	0.26795	0.25693	0.20142	0.35457	0.24914	0.35345	0.13632	0.20427	0.19432	0.261	0.14999	0.23376	0.21284	0.15799	0.13443	0.17542	0.17593	0.28367	0.15994	0.11457	0.16869	0.08756	0.15543	0.11853	0.087989	0.12904	0.059367	0.14088	0.068752	0.15296
1118	0.44276	0.37541	0.2118	0.31476	0.40155	0.25618	0.28318	0.27549	0.21991	0.37221	0.26177	0.3685	0.15045	0.21578	0.21256	0.2718	0.16307	0.24879	0.22808	0.17353	0.15136	0.18563	0.18616	0.30201	0.17011	0.12321	0.17721	0.099494	0.16927	0.12693	0.097691	0.14079	0.067258	0.1497	0.078722	0.16071
1119	0.4704	0.40536	0.23084	0.33483	0.42532	0.27504	0.29976	0.29451	0.23874	0.39309	0.27811	0.38558	0.16728	0.22967	0.23284	0.28607	0.18227	0.26717	0.24539	0.19182	0.16777	0.19907	0.20116	0.32481	0.18257	0.13387	0.1889	0.11431	0.18388	0.13915	0.10914	0.15609	0.076706	0.16154	0.09078	0.17153
1119.9	0.4957	0.4381	0.25028	0.35764	0.44575	0.29423	0.31656	0.31301	0.25702	0.41306	0.29272	0.40271	0.1833	0.24116	0.25287	0.29879	0.19859	0.28202	0.26047	0.21026	0.18165	0.20968	0.21157	0.34287	0.19244	0.14292	0.19807	0.12829	0.19774	0.14956	0.12026	0.16875	0.085427	0.17048	0.10174	0.18023
1120.8	0.51354	0.46557	0.26821	0.3775	0.46389	0.31259	0.33182	0.3342	0.27491	0.43277	0.30651	0.41832	0.19826	0.25282	0.27275	0.31247	0.21404	0.29882	0.2753	0.22994	0.19714	0.22007	0.22392	0.35951	0.20275	0.15224	0.20731	0.14328	0.20926	0.16176	0.13	0.1803	0.093516	0.18001	0.11282	0.18981
1121.7	0.54327	0.49697	0.28848	0.40042	0.48678	0.33321	0.35029	0.35909	0.29415	0.45502	0.32255	0.43947	0.21504	0.26731	0.29671	0.32885	0.23282	0.31933	0.29307	0.25304	0.21508	0.23496	0.23731	0.37943	0.21503	0.16485	0.21836	0.16123	0.22568	0.17517	0.14435	0.19548	0.10487	0.1914	0.12796	0.20125
1122.6	0.57499	0.5339	0.31445	0.42711	0.51474	0.35915	0.37246	0.38562	0.31782	0.47832	0.34314	0.4638	0.23629	0.28664	0.32186	0.3478	0.25634	0.34337	0.31492	0.28097	0.23675	0.2538	0.25764	0.40371	0.23461	0.18174	0.23389	0.18576	0.24572	0.19381	0.1627	0.21641	0.11926	0.20843	0.14746	0.21719
1123.5	0.60676	0.56362	0.335	0.45349	0.5404	0.38276	0.39084	0.41029	0.33765	0.49816	0.35795	0.48527	0.25352	0.30306	0.34407	0.36537	0.27271	0.36314	0.3337	0.3061	0.25789	0.27038	0.27325	0.422	0.24975	0.19382	0.24594	0.20817	0.2623	0.20707	0.17763	0.23226	0.13207	0.22029	0.16263	0.2289
1124.5	0.63297	0.59137	0.35502	0.47576	0.56181	0.40505	0.40999	0.43037	0.36006	0.51662	0.37474	0.50705	0.26972	0.32081	0.36854	0.38304	0.2917	0.38488	0.35175	0.33256	0.27715	0.28792	0.29251	0.43866	0.26641	0.20719	0.26117	0.2301	0.27753	0.22165	0.19266	0.24788	0.14513	0.23318	0.17951	0.24258
1125.4	0.67326	0.63275	0.38109	0.50327	0.58927	0.43276	0.43633	0.45658	0.38635	0.5414	0.39556	0.53616	0.29155	0.34599	0.39368	0.40428	0.31376	0.41095	0.37527	0.36247	0.30195	0.31298	0.31559	0.46204	0.28675	0.22573	0.28111	0.25586	0.2987	0.23901	0.21261	0.26759	0.16379	0.25042	0.20081	0.26228
1126.3	0.70339	0.67047	0.40638	0.53268	0.61323	0.45754	0.45932	0.4786	0.41307	0.56263	0.41496	0.56169	0.31317	0.36993	0.41663	0.42461	0.33489	0.43858	0.39727	0.39302	0.32459	0.33474	0.33797	0.48063	0.30825	0.24446	0.29892	0.27978	0.31909	0.25674	0.23166	0.2849	0.18175	0.26756	0.2195	0.28096
1127.2	0.7279	0.7051	0.42751	0.55986	0.63507	0.48085	0.48441	0.50343	0.43391	0.58577	0.43262	0.58731	0.3337	0.39404	0.43993	0.44494	0.35486	0.46472	0.41842	0.4233	0.34583	0.35866	0.3597	0.50195	0.32855	0.26319	0.31697	0.30464	0.33854	0.27609	0.25104	0.30165	0.20041	0.28483	0.23971	0.3007
1128.1	0.75331	0.73597	0.44906	0.58468	0.65514	0.49782	0.50979	0.5232	0.45441	0.60636	0.45105	0.61012	0.35125	0.41717	0.45828	0.46144	0.37453	0.48791	0.43751	0.44863	0.36313	0.3798	0.3808	0.52187	0.34658	0.28163	0.33339	0.32343	0.35483	0.29056	0.26959	0.31279	0.21674	0.30067	0.25661	0.3201
1129	0.78504	0.77254	0.47467	0.61775	0.68494	0.52119	0.53932	0.55194	0.47732	0.63256	0.4718	0.63916	0.37649	0.44551	0.47952	0.48421	0.39626	0.51985	0.46379	0.47853	0.38515	0.40663	0.40537	0.54853	0.37174	0.30524	0.35551	0.34709	0.37575	0.31299	0.29287	0.33072	0.23973	0.3206	0.27834	0.34418
1129.9	0.80128	0.79525	0.4934	0.6445	0.70716	0.53764	0.56071	0.57092	0.49683	0.65334	0.48912	0.66234	0.39546	0.4681	0.49624	0.50292	0.4153	0.54611	0.4855	0.50328	0.40071	0.42924	0.42807	0.56715	0.39164	0.32344	0.3749	0.36527	0.3932	0.33063	0.3112	0.34261	0.25857	0.33733	0.2966	0.36253
1130.9	0.81526	0.80494	0.50368	0.65907	0.72222	0.54762	0.57905	0.58254	0.5072	0.66779	0.49963	0.67887	0.40645	0.48574	0.50457	0.5127	0.42722	0.56175	0.49941	0.51892	0.40906	0.44713	0.44444	0.58158	0.40595	0.33518	0.38779	0.3749	0.40239	0.3407	0.32223	0.34734	0.26923	0.34659	0.30919	0.37695
1131.8	0.8375	0.81747	0.52175	0.68082	0.74481	0.56259	0.59946	0.59745	0.52511	0.68738	0.51843	0.70017	0.42149	0.50692	0.5176	0.5279	0.43857	0.58419	0.5164	0.53802	0.42088	0.46692	0.46559	0.5994	0.42546	0.35106	0.406	0.38518	0.41453	0.35315	0.33854	0.35524	0.28526	0.36078	0.32349	0.3948
1132.7	0.84958	0.82786	0.53871	0.70028	0.76697	0.57924	0.61884	0.61214	0.53886	0.70654	0.53598	0.72191	0.43865	0.52999	0.53365	0.54662	0.45212	0.60999	0.53494	0.55765	0.43319	0.48803	0.48769	0.61943	0.44756	0.36936	0.42651	0.39631	0.42895	0.36949	0.35328	0.36835	0.30419	0.37564	0.34195	0.41523
1133.6	0.85209	0.82821	0.54746	0.7138	0.7801	0.58617	0.62961	0.61676	0.54992	0.71986	0.54689	0.73542	0.44723	0.54778	0.54348	0.55521	0.45836	0.62682	0.54527	0.56747	0.44105	0.50343	0.50215	0.63223	0.46182	0.37966	0.43981	0.39903	0.4352	0.37586	0.36035	0.37479	0.31666	0.38529	0.35187	0.42893
1134.5	0.86629	0.83453	0.56169	0.73034	0.80247	0.59583	0.64732	0.62576	0.56246	0.7384	0.56223	0.75201	0.46094	0.56878	0.55954	0.56922	0.46763	0.64912	0.55752	0.58156	0.4513	0.52195	0.51966	0.65286	0.48231	0.39584	0.45777	0.40828	0.44576	0.38687	0.37491	0.38493	0.33428	0.40018	0.36383	0.44812
1135.4	0.87468	0.83926	0.57551	0.74945	0.82721	0.6086	0.66529	0.63787	0.57726	0.75896	0.58014	0.77248	0.47838	0.5909	0.5785	0.58695	0.47874	0.6758	0.57172	0.59548	0.46404	0.54344	0.54075	0.67508	0.50358	0.41404	0.47942	0.4161	0.4588	0.40065	0.39061	0.39994	0.35741	0.41777	0.37954	0.46905
1136.3	0.8728	0.83215	0.57764	0.75697	0.84188	0.61009	0.67456	0.63737	0.58182	0.77107	0.58618	0.78261	0.48616	0.60505	0.58801	0.59795	0.48525	0.694	0.57564	0.59812	0.46711	0.5555	0.55126	0.68614	0.51593	0.42283	0.49166	0.41461	0.46175	0.40581	0.39538	0.40726	0.37165	0.42635	0.38901	0.48099
1137.2	0.88065	0.82946	0.5852	0.76826	0.86269	0.61618	0.68556	0.64165	0.59767	0.79064	0.59732	0.79625	0.49996	0.6251	0.60273	0.61079	0.49511	0.7185	0.58365	0.60541	0.47717	0.57164	0.56612	0.70093	0.53545	0.43654	0.50851	0.41658	0.4699	0.41618	0.4084	0.41916	0.38905	0.44205	0.40101	0.49789
1138.1	0.87353	0.81094	0.58252	0.76542	0.87593	0.61146	0.68772	0.63705	0.59997	0.7992	0.60027	0.80104	0.50383	0.63271	0.60722	0.61725	0.49748	0.73139	0.58246	0.59955	0.47398	0.57827	0.57071	0.70567	0.54472	0.44074	0.51536	0.4119	0.46999	0.41605	0.41258	0.42168	0.3986	0.44655	0.40416	0.50563
1139.1	0.86525	0.79742	0.58199	0.76676	0.88798	0.61228	0.69008	0.63481	0.60461	0.80887	0.60521	0.80925	0.50761	0.64379	0.61484	0.62456	0.50201	0.74804	0.58393	0.59608	0.47546	0.58616	0.57625	0.71166	0.55682	0.44806	0.5248	0.4075	0.46897	0.42089	0.41652	0.42917	0.4085	0.45365	0.41126	0.51636
1140	0.85705	0.78655	0.57791	0.7695	0.90023	0.60852	0.68879	0.63073	0.6095	0.81965	0.60843	0.81368	0.51232	0.65542	0.623	0.62985	0.50773	0.76421	0.58254	0.59228	0.47449	0.59352	0.57866	0.71773	0.56999	0.45368	0.53563	0.40555	0.46904	0.42536	0.42111	0.43524	0.41876	0.4629	0.41672	0.52613
1140.9	0.85053	0.77497	0.57804	0.76706	0.91322	0.6069	0.68681	0.62872	0.61726	0.82976	0.61374	0.82054	0.5195	0.66513	0.63035	0.63524	0.51411	0.7787	0.58298	0.58856	0.47557	0.60295	0.58232	0.72286	0.58259	0.46277	0.54722	0.40699	0.46933	0.43289	0.42663	0.44351	0.42903	0.47192	0.42181	0.53595
1141.8	0.81932	0.74807	0.56367	0.75528	0.91255	0.59312	0.6724	0.61427	0.60993	0.82457	0.60403	0.8145	0.51022	0.66033	0.62611	0.62903	0.50624	0.77819	0.57211	0.57198	0.46179	0.59973	0.57229	0.71075	0.58059	0.45655	0.54521	0.39591	0.45743	0.42885	0.41837	0.43924	0.42736	0.46759	0.41602	0.53142
1142.7	0.82097	0.75309	0.56905	0.76467	0.92896	0.59982	0.67481	0.61993	0.62315	0.83972	0.61399	0.82858	0.52247	0.67636	0.64593	0.64326	0.51736	0.79964	0.57921	0.57736	0.47054	0.61577	0.58023	0.7203	0.60158	0.47271	0.56417	0.40418	0.46521	0.44553	0.4311	0.4567	0.44448	0.48542	0.4296	0.54691
1143.6	0.80055	0.73565	0.56166	0.75631	0.93235	0.59131	0.65906	0.61086	0.62521	0.84172	0.60757	0.82532	0.52116	0.67483	0.64781	0.64315	0.51624	0.80032	0.57071	0.5657	0.4646	0.61713	0.57298	0.71127	0.60527	0.47217	0.56472	0.39677	0.45878	0.44567	0.43047	0.45903	0.4496	0.48732	0.42907	0.54536
1144.5	0.78292	0.71642	0.55895	0.74725	0.93616	0.58578	0.64668	0.6043	0.62869	0.84261	0.60489	0.82671	0.51968	0.67168	0.65116	0.64306	0.51564	0.79987	0.56541	0.5582	0.46042	0.61994	0.56858	0.70074	0.6105	0.47358	0.56555	0.39302	0.45303	0.44723	0.42934	0.46386	0.45142	0.491	0.42972	0.54628
1145.5	0.76188	0.7033	0.55363	0.73971	0.94003	0.57883	0.63319	0.59674	0.63086	0.84166	0.59897	0.82683	0.5178	0.67	0.65413	0.64434	0.51703	0.79916	0.56214	0.55044	0.45696	0.62257	0.56217	0.69023	0.61466	0.47263	0.56714	0.38712	0.44941	0.44879	0.42971	0.46876	0.45355	0.49259	0.43096	0.54762
1146.4	0.75806	0.69609	0.5541	0.73284	0.94445	0.57612	0.62644	0.59916	0.63964	0.84693	0.60131	0.83612	0.52643	0.67308	0.66314	0.64944	0.5253	0.80368	0.56198	0.54946	0.46158	0.6312	0.56069	0.68857	0.62607	0.48212	0.57543	0.39153	0.45001	0.45776	0.437	0.48065	0.4626	0.50225	0.43782	0.55653
1147.3	0.72825	0.67226	0.54293	0.71143	0.9414	0.56085	0.6078	0.58564	0.63449	0.83744	0.5901	0.83195	0.5208	0.66258	0.65482	0.6418	0.52189	0.7929	0.5513	0.53736	0.45155	0.62713	0.54881	0.67275	0.62106	0.47828	0.56916	0.38388	0.44121	0.45345	0.43191	0.47973	0.45795	0.49855	0.43468	0.5497
1148.2	0.71461	0.66542	0.53955	0.70143	0.94172	0.55535	0.60181	0.58326	0.63838	0.83412	0.589	0.83876	0.52265	0.66053	0.65725	0.64379	0.52499	0.78961	0.55106	0.53727	0.45073	0.63354	0.54667	0.66727	0.62656	0.48426	0.57247	0.38558	0.44371	0.45905	0.43553	0.48858	0.45971	0.50382	0.43951	0.55099
1149.1	0.70073	0.65678	0.53566	0.69031	0.93952	0.54729	0.58983	0.5772	0.64047	0.82665	0.58341	0.84152	0.52388	0.65719	0.65724	0.64455	0.52806	0.78403	0.54832	0.53329	0.45089	0.63766	0.54144	0.65963	0.62856	0.4888	0.57442	0.38325	0.44352	0.46406	0.43875	0.4938	0.46185	0.50496	0.445	0.54864
1150	0.68978	0.64689	0.53167	0.67985	0.93412	0.53862	0.57811	0.57126	0.64213	0.82105	0.58014	0.84451	0.52357	0.6513	0.65713	0.64307	0.52784	0.77491	0.54295	0.53207	0.45082	0.63961	0.53698	0.65219	0.63069	0.49528	0.57472	0.38407	0.44483	0.46713	0.44021	0.49865	0.46175	0.50804	0.44791	0.54482
1150.9	0.67555	0.64466	0.53146	0.679	0.93163	0.53632	0.56892	0.56617	0.64378	0.81502	0.57593	0.84754	0.5221	0.64644	0.65583	0.64571	0.52885	0.76462	0.54168	0.53396	0.45106	0.64279	0.53644	0.64509	0.63243	0.50099	0.57479	0.38537	0.44896	0.47172	0.44325	0.50493	0.46013	0.5108	0.45242	0.54105
1151.8	0.66809	0.63724	0.53272	0.67604	0.92488	0.53458	0.55969	0.56199	0.64395	0.80847	0.57093	0.85055	0.52044	0.64191	0.65369	0.64586	0.52927	0.74905	0.53735	0.53602	0.45409	0.64608	0.53596	0.63622	0.6325	0.50351	0.57527	0.38448	0.45175	0.47672	0.44477	0.50774	0.45594	0.51411	0.4558	0.53957
1152.7	0.66754	0.63731	0.53656	0.67509	0.92478	0.53536	0.55372	0.56139	0.64794	0.80382	0.56974	0.85875	0.52675	0.64114	0.65699	0.65031	0.53421	0.74284	0.53897	0.54455	0.46201	0.65102	0.54064	0.63335	0.638	0.51311	0.58163	0.39105	0.46184	0.48595	0.45111	0.51553	0.45916	0.52156	0.46376	0.54207
1153.6	0.65491	0.62814	0.53015	0.66252	0.91117	0.53031	0.54301	0.55218	0.64092	0.79252	0.56138	0.8559	0.52095	0.63088	0.64822	0.64742	0.52765	0.72528	0.53028	0.5427	0.45858	0.64528	0.53592	0.62032	0.63254	0.51179	0.57596	0.38836	0.4641	0.48446	0.44857	0.51439	0.45076	0.51876	0.45814	0.53485
1154.5	0.65434	0.63134	0.53271	0.66217	0.90692	0.53521	0.54282	0.55621	0.64279	0.78721	0.56087	0.86312	0.52598	0.63214	0.65296	0.65659	0.53235	0.72014	0.53538	0.55175	0.46617	0.65016	0.54409	0.62059	0.63777	0.5202	0.58257	0.39695	0.47741	0.4931	0.45749	0.52108	0.45468	0.52642	0.4653	0.53868
1155.4	0.64693	0.62198	0.52964	0.6489	0.89521	0.52828	0.53645	0.54963	0.63658	0.77365	0.55529	0.8617	0.52335	0.62363	0.64653	0.65705	0.52768	0.70489	0.53229	0.55169	0.46794	0.64389	0.54349	0.6125	0.63193	0.51931	0.5815	0.39752	0.4843	0.48887	0.45657	0.51921	0.45087	0.52544	0.46384	0.53338
1156.4	0.64518	0.62273	0.5249	0.64093	0.88087	0.5245	0.53253	0.54737	0.63514	0.76342	0.55165	0.8613	0.52117	0.61794	0.64279	0.66074	0.52416	0.69616	0.53338	0.55393	0.47056	0.63856	0.54326	0.60643	0.62883	0.52258	0.58359	0.40233	0.49434	0.49097	0.45858	0.52008	0.44926	0.5272	0.4631	0.53
1157.3	0.62567	0.60373	0.51013	0.62134	0.85334	0.50898	0.52036	0.53166	0.61804	0.74251	0.53684	0.84593	0.50629	0.6012	0.62325	0.65328	0.50932	0.67196	0.5209	0.54018	0.45828	0.62013	0.53254	0.58641	0.61121	0.50929	0.5711	0.39226	0.489	0.48005	0.44603	0.50486	0.43506	0.51657	0.45119	0.51739
1158.2	0.62276	0.59853	0.50764	0.61552	0.83683	0.50204	0.51652	0.52723	0.61245	0.73136	0.53142	0.84257	0.50222	0.59348	0.61659	0.65561	0.5052	0.65921	0.51916	0.53652	0.45801	0.61125	0.53365	0.57786	0.604	0.50778	0.57123	0.39455	0.49324	0.47771	0.44583	0.49838	0.43256	0.51633	0.45184	0.5152
1159.1	0.61014	0.58419	0.49528	0.6003	0.81345	0.49063	0.50823	0.51287	0.5991	0.71221	0.51887	0.82944	0.49106	0.57805	0.59694	0.64717	0.49162	0.64087	0.50731	0.52268	0.44643	0.5907	0.52453	0.55852	0.58608	0.49593	0.56286	0.38435	0.4896	0.46705	0.43457	0.48424	0.41892	0.5073	0.44272	0.50321
1160	0.60236	0.5731	0.48504	0.58747	0.78926	0.48152	0.49979	0.50108	0.58664	0.69641	0.5071	0.81532	0.481	0.56593	0.5828	0.6421	0.48039	0.62704	0.49737	0.50985	0.43765	0.57369	0.51645	0.54392	0.57031	0.48639	0.55667	0.37822	0.4865	0.46072	0.42666	0.47117	0.40886	0.50195	0.43619	0.49507
1160.9	0.58269	0.55101	0.46829	0.56657	0.75947	0.46213	0.48421	0.48254	0.56444	0.67309	0.48913	0.79219	0.46188	0.54265	0.55749	0.62918	0.46186	0.60337	0.47895	0.48594	0.42044	0.5472	0.5027	0.52204	0.54603	0.46806	0.53908	0.35939	0.47234	0.4406	0.4073	0.4501	0.39128	0.48557	0.41971	0.4774
1161.8	0.56961	0.53741	0.45835	0.55543	0.73766	0.45535	0.47471	0.47361	0.55054	0.65673	0.47867	0.77648	0.44923	0.52764	0.54198	0.62297	0.44913	0.5878	0.46927	0.47147	0.41148	0.52973	0.49357	0.5078	0.52962	0.45795	0.53369	0.35028	0.46816	0.42942	0.39608	0.43614	0.37963	0.47559	0.41203	0.46697
1162.7	0.5504	0.51954	0.44476	0.53567	0.71031	0.44045	0.46229	0.45671	0.53061	0.63505	0.46328	0.75345	0.43326	0.50841	0.51962	0.60972	0.43312	0.56815	0.45623	0.45185	0.39977	0.50597	0.47801	0.48983	0.5077	0.4405	0.52092	0.33359	0.45814	0.41236	0.37897	0.41802	0.36277	0.45902	0.39757	0.45182
1163.6	0.5286	0.49926	0.42722	0.51442	0.67729	0.42147	0.44362	0.43478	0.50516	0.61039	0.4439	0.72621	0.41062	0.48335	0.49263	0.59292	0.41119	0.54133	0.43725	0.42579	0.37893	0.47847	0.45828	0.46723	0.48109	0.41798	0.49993	0.31331	0.44105	0.3905	0.35694	0.39372	0.34498	0.43794	0.37717	0.43315
1164.5	0.50747	0.48838	0.40848	0.49993	0.64944	0.40703	0.42854	0.41795	0.4844	0.59042	0.42932	0.70308	0.39224	0.46318	0.4693	0.57815	0.39475	0.52096	0.42072	0.40282	0.36166	0.45619	0.44138	0.44749	0.45906	0.39948	0.48363	0.29504	0.42797	0.37198	0.33694	0.37335	0.33014	0.42058	0.35984	0.41945
1165.4	0.48186	0.46926	0.39308	0.48026	0.62154	0.39376	0.41227	0.40107	0.46174	0.56787	0.41445	0.67809	0.37537	0.44236	0.44458	0.56134	0.37706	0.49766	0.40199	0.38108	0.34205	0.43129	0.42041	0.42683	0.43558	0.37687	0.4646	0.2783	0.41205	0.35146	0.31778	0.35005	0.31367	0.39974	0.34191	0.40502
1166.4	0.46618	0.45139	0.37512	0.46047	0.59251	0.37553	0.39309	0.37951	0.43736	0.54455	0.39658	0.65089	0.35606	0.41793	0.41745	0.54029	0.35943	0.47581	0.38086	0.35363	0.32136	0.40476	0.39807	0.40577	0.40934	0.35271	0.44033	0.25659	0.39047	0.32568	0.29705	0.32831	0.29493	0.37809	0.31809	0.38938
1167.3	0.44374	0.43172	0.3533	0.44038	0.55919	0.35571	0.3718	0.3578	0.41096	0.51679	0.37657	0.62276	0.33149	0.39203	0.38712	0.51759	0.33781	0.44956	0.35484	0.32624	0.29372	0.37789	0.37354	0.38275	0.38177	0.32728	0.41334	0.23283	0.36573	0.29835	0.27075	0.30238	0.2749	0.35343	0.29245	0.37011
1168.2	0.42471	0.40928	0.33364	0.42081	0.52938	0.3369	0.35121	0.33902	0.3862	0.49121	0.35725	0.59602	0.3105	0.36927	0.35974	0.49623	0.32053	0.4244	0.33182	0.3014	0.27254	0.35261	0.34869	0.36287	0.35612	0.30249	0.38708	0.21148	0.34258	0.27234	0.24729	0.27981	0.25469	0.32887	0.26885	0.35396
1169.1	0.40359	0.38377	0.31444	0.39435	0.49849	0.3168	0.32845	0.31824	0.35891	0.46355	0.33602	0.56978	0.28909	0.34343	0.3294	0.47251	0.30062	0.39812	0.30773	0.2759	0.24781	0.32632	0.32385	0.33845	0.32985	0.27618	0.35862	0.18634	0.31608	0.24385	0.22357	0.25477	0.23056	0.30248	0.24488	0.33657
1170	0.39101	0.36739	0.29526	0.37432	0.47124	0.29953	0.30979	0.29837	0.33647	0.44062	0.31762	0.54838	0.27084	0.32296	0.30621	0.45178	0.28804	0.3776	0.28737	0.25469	0.22755	0.30649	0.3044	0.32123	0.30761	0.25839	0.33545	0.16707	0.29631	0.22143	0.2028	0.23601	0.21309	0.28024	0.22487	0.3231
1170.9	0.36854	0.3501	0.2773	0.35404	0.44064	0.27938	0.29092	0.278	0.31202	0.41615	0.29823	0.52632	0.25216	0.30279	0.28221	0.43105	0.2735	0.3537	0.26625	0.23474	0.20414	0.2842	0.28357	0.29981	0.28396	0.23669	0.31087	0.14644	0.27569	0.19809	0.18069	0.21439	0.19323	0.25786	0.20336	0.30639
1171.8	0.35153	0.33298	0.26169	0.33437	0.4171	0.26388	0.27051	0.25724	0.28989	0.39532	0.2804	0.50787	0.23691	0.28523	0.25917	0.41091	0.26121	0.33455	0.24893	0.21638	0.18055	0.26281	0.2656	0.28119	0.26306	0.21663	0.28845	0.13045	0.25856	0.17683	0.1622	0.19671	0.17547	0.23762	0.18383	0.29375
1172.7	0.3316	0.31763	0.24461	0.31293	0.39112	0.24448	0.24996	0.23646	0.26515	0.3742	0.26229	0.48652	0.21773	0.26582	0.23412	0.38585	0.24922	0.31181	0.22834	0.1961	0.15628	0.24227	0.24485	0.25904	0.24101	0.19656	0.26573	0.11178	0.24028	0.15431	0.1425	0.1781	0.15559	0.21528	0.16239	0.27814
1173.6	0.31836	0.2954	0.23102	0.29145	0.36699	0.22452	0.22967	0.21462	0.24216	0.35211	0.24444	0.46641	0.19631	0.24633	0.21167	0.36424	0.23862	0.28809	0.20754	0.1762	0.13351	0.22026	0.22528	0.24028	0.21941	0.17598	0.24108	0.094803	0.22261	0.13284	0.12153	0.16174	0.13871	0.19138	0.13955	0.26177
1174.5	0.30539	0.27903	0.21886	0.27529	0.3457	0.20693	0.21305	0.19545	0.22099	0.33111	0.22761	0.44848	0.1793	0.22979	0.18856	0.34523	0.22839	0.26925	0.19073	0.1586	0.11396	0.20187	0.20644	0.2219	0.20055	0.1549	0.2212	0.079342	0.20749	0.11322	0.10419	0.14804	0.12249	0.17515	0.11904	0.24796
1175.4	0.29831	0.2624	0.20777	0.2535	0.32361	0.19024	0.19282	0.17469	0.20165	0.31301	0.21222	0.43345	0.16118	0.21349	0.16596	0.32678	0.22029	0.25075	0.17334	0.14158	0.095226	0.1837	0.19026	0.20683	0.1844	0.13738	0.20004	0.066528	0.1942	0.095061	0.090078	0.1355	0.10844	0.15702	0.10068	0.23437
1176.3	0.2915	0.24991	0.19929	0.23415	0.30333	0.17266	0.17691	0.15581	0.18194	0.29485	0.19585	0.41691	0.14238	0.19641	0.14741	0.30997	0.21334	0.23121	0.15623	0.12513	0.079571	0.16834	0.17294	0.19116	0.16649	0.12153	0.18166	0.053098	0.17936	0.078784	0.074084	0.12466	0.093326	0.13976	0.081006	0.22083
1177.2	0.28925	0.23802	0.19917	0.22444	0.29051	0.16287	0.16766	0.14307	0.17109	0.28553	0.18555	0.41064	0.13193	0.18624	0.13657	0.30345	0.21198	0.22275	0.14871	0.11706	0.07213	0.15956	0.16634	0.18519	0.15896	0.11266	0.17271	0.048465	0.17438	0.070214	0.068677	0.12328	0.087457	0.13408	0.069138	0.21515
1178.1	0.27981	0.23432	0.19436	0.2136	0.27646	0.15087	0.15509	0.12835	0.15692	0.2729	0.17336	0.40007	0.11954	0.17422	0.1214	0.28951	0.20752	0.20884	0.13877	0.10648	0.059612	0.14954	0.15304	0.17563	0.14895	0.10334	0.16148	0.042392	0.16684	0.058573	0.059627	0.11784	0.078276	0.12533	0.05662	0.20595
1179	0.27556	0.22553	0.19239	0.20236	0.26037	0.1385	0.14388	0.11512	0.14586	0.26233	0.16224	0.39153	0.10409	0.16256	0.10987	0.27745	0.20249	0.19455	0.12924	0.09583	0.047135	0.1391	0.14323	0.16717	0.14156	0.095432	0.15033	0.035502	0.16054	0.04989	0.053344	0.11377	0.07012	0.11653	0.045864	0.19726
1179.9	0.26845	0.222	0.19203	0.19997	0.25477	0.13107	0.13968	0.10446	0.13741	0.25416	0.15335	0.38315	0.095057	0.15541	0.10333	0.26931	0.19921	0.18443	0.12265	0.088427	0.038872	0.13347	0.13536	0.1627	0.13821	0.091582	0.14497	0.033115	0.1584	0.045728	0.047159	0.1126	0.065994	0.11191	0.038466	0.19238
1180.8	0.25446	0.21226	0.18719	0.19155	0.24379	0.11965	0.12967	0.093384	0.12566	0.24574	0.14347	0.37244	0.082441	0.14642	0.090688	0.25777	0.19212	0.16828	0.11267	0.078448	0.028745	0.12301	0.12502	0.15282	0.1339	0.083003	0.13526	0.026543	0.15341	0.037777	0.039815	0.10821	0.059593	0.10567	0.029937	0.18414
1181.8	0.2415	0.20514	0.18562	0.18314	0.23257	0.10855	0.11986	0.080849	0.11453	0.23396	0.13356	0.36149	0.069699	0.13865	0.082495	0.24719	0.18439	0.15718	0.10413	0.070001	0.020485	0.11543	0.116	0.14621	0.12944	0.077173	0.12606	0.021848	0.14935	0.031969	0.034254	0.10458	0.054657	0.10082	0.024832	0.17823
1182.6	0.23365	0.19861	0.19081	0.18045	0.22626	0.10362	0.11813	0.072751	0.10825	0.22955	0.12843	0.35423	0.0607	0.13555	0.078232	0.24125	0.18173	0.15165	0.1009	0.067702	0.017196	0.11317	0.11404	0.14419	0.13138	0.075773	0.12334	0.021315	0.15231	0.032056	0.033794	0.10594	0.054899	0.10191	0.022355	0.17568
1183.5	0.21883	0.19204	0.19231	0.17345	0.22203	0.096282	0.10902	0.061119	0.097984	0.22206	0.12139	0.34302	0.051359	0.12987	0.071045	0.23185	0.17466	0.14141	0.092563	0.063085	0.0132	0.10602	0.10813	0.13783	0.129	0.07066	0.11717	0.017112	0.15082	0.027437	0.026831	0.10307	0.05266	0.097016	0.01652	0.17186
1184.4	0.20897	0.1906	0.1972	0.16943	0.21668	0.090471	0.10449	0.05579	0.092717	0.21919	0.11736	0.33637	0.044375	0.1288	0.068864	0.22623	0.17216	0.1363	0.089362	0.061544	0.016407	0.10316	0.1063	0.13581	0.13211	0.069867	0.11523	0.015969	0.15311	0.027293	0.02646	0.10374	0.053807	0.10051	0.016015	0.17281
1185.4	0.20198	0.18886	0.20267	0.16838	0.21433	0.087949	0.10363	0.051837	0.089439	0.21736	0.11568	0.33033	0.039161	0.12903	0.067847	0.22236	0.16846	0.13445	0.089255	0.061012	0.01811	0.10311	0.10707	0.13496	0.13802	0.071504	0.11488	0.016962	0.15737	0.030688	0.0285	0.10498	0.057208	0.10462	0.017488	0.17495
1186.3	0.18689	0.18567	0.19966	0.16673	0.2113	0.080799	0.10021	0.044888	0.082519	0.21267	0.11243	0.31755	0.031564	0.12499	0.061394	0.21392	0.162	0.12519	0.083272	0.055655	0.016383	0.099061	0.10203	0.12738	0.14119	0.067583	0.10954	0.01142	0.1543	0.027687	0.022915	0.099547	0.05404	0.10295	0.013208	0.17293
1187.2	0.16891	0.18493	0.19717	0.1666	0.20857	0.072481	0.097303	0.04129	0.078633	0.20946	0.11072	0.30812	0.027773	0.12609	0.057304	0.20934	0.15649	0.11775	0.079842	0.052487	0.018979	0.096853	0.10114	0.12323	0.14544	0.066337	0.10714	0.0090374	0.1519	0.027197	0.021605	0.097711	0.054323	0.10462	0.012753	0.1741
1188.1	0.16481	0.18616	0.19999	0.17486	0.20929	0.072127	0.10361	0.043367	0.079519	0.21304	0.11407	0.30301	0.029081	0.13224	0.061727	0.21062	0.15483	0.11983	0.083061	0.054805	0.025315	0.10298	0.10606	0.12554	0.15791	0.071669	0.1108	0.012881	0.156	0.032922	0.02677	0.10073	0.058163	0.11413	0.01897	0.1797
1189	0.15076	0.17968	0.19555	0.17786	0.20874	0.068131	0.10204	0.041332	0.073603	0.20978	0.11309	0.29055	0.025208	0.13396	0.058674	0.20558	0.14601	0.11775	0.080912	0.053899	0.026655	0.10445	0.10581	0.12124	0.16225	0.070247	0.10974	0.0099406	0.15401	0.031844	0.025851	0.098504	0.056473	0.11541	0.019707	0.18071
1189.9	0.1463	0.1805	0.19923	0.18999	0.21531	0.070437	0.10649	0.044334	0.076922	0.21476	0.11909	0.28451	0.030101	0.14277	0.063613	0.2118	0.14726	0.12471	0.083946	0.059811	0.038702	0.1114	0.11273	0.12803	0.17485	0.076206	0.11699	0.014681	0.16166	0.037665	0.031116	0.10367	0.061679	0.12525	0.029622	0.19024
1190.8	0.14277	0.18	0.20177	0.19213	0.21996	0.071932	0.1085	0.046258	0.077837	0.21609	0.12162	0.27782	0.031441	0.15101	0.066753	0.21425	0.14455	0.12632	0.083794	0.06417	0.045988	0.11619	0.11775	0.13097	0.18306	0.0801	0.12095	0.017991	0.16363	0.040237	0.033732	0.10509	0.063234	0.13128	0.035399	0.19587
1191.7	0.14718	0.1815	0.20096	0.19725	0.2259	0.076774	0.11223	0.050255	0.079989	0.22007	0.12624	0.27094	0.033979	0.15735	0.070173	0.21878	0.14152	0.12969	0.086589	0.067505	0.052873	0.11925	0.12104	0.13377	0.19133	0.083546	0.12401	0.01971	0.16808	0.043256	0.036299	0.10661	0.063576	0.13702	0.042736	0.20206
1192.6	0.14473	0.18542	0.19961	0.20279	0.23244	0.081044	0.11839	0.056017	0.082562	0.22259	0.13299	0.26359	0.039576	0.16803	0.074846	0.22421	0.1419	0.13496	0.091281	0.072478	0.062697	0.12341	0.12644	0.13876	0.19851	0.088258	0.12879	0.023119	0.17213	0.047794	0.042609	0.10843	0.065671	0.14356	0.051648	0.21039
1193.5	0.1499	0.19127	0.20287	0.20842	0.23999	0.088135	0.12831	0.063505	0.089455	0.22938	0.1426	0.2605	0.047691	0.18101	0.081997	0.2352	0.14582	0.14002	0.097141	0.079954	0.074435	0.13013	0.13374	0.14674	0.20892	0.096106	0.13447	0.02932	0.17839	0.055875	0.049834	0.1122	0.069207	0.15368	0.061246	0.22129
1194.4	0.14856	0.19029	0.1957	0.20804	0.24381	0.09359	0.13446	0.065865	0.09135	0.22861	0.14762	0.25324	0.050885	0.188	0.084898	0.23766	0.14286	0.14069	0.10002	0.08219	0.078089	0.13276	0.13428	0.14539	0.20877	0.096318	0.13295	0.029498	0.1747	0.057684	0.051033	0.10896	0.063605	0.15644	0.062905	0.22421
1195.3	0.15238	0.1972	0.19542	0.21807	0.25426	0.10296	0.14489	0.075954	0.10164	0.23708	0.15923	0.25078	0.06125	0.20312	0.094105	0.24889	0.14774	0.15165	0.10816	0.090973	0.087542	0.13841	0.14075	0.1533	0.21509	0.10383	0.13895	0.034165	0.18137	0.066576	0.058753	0.11307	0.066724	0.16498	0.073244	0.2339
1196.2	0.16513	0.20357	0.20018	0.22861	0.2684	0.11663	0.15889	0.086921	0.11236	0.24793	0.17234	0.25308	0.075428	0.22126	0.11108	0.26367	0.1572	0.16642	0.11758	0.10368	0.10128	0.14984	0.15115	0.16437	0.22326	0.11297	0.14731	0.041489	0.18938	0.07861	0.071276	0.11678	0.071609	0.17842	0.085212	0.24796
1197.1	0.17151	0.2038	0.19575	0.23029	0.2774	0.12356	0.1644	0.091715	0.11859	0.2533	0.17833	0.2508	0.082606	0.23212	0.11773	0.27323	0.15874	0.17193	0.12082	0.10769	0.10598	0.15561	0.15452	0.16688	0.22453	0.11585	0.14608	0.043786	0.18967	0.081683	0.075889	0.11388	0.069136	0.18314	0.089079	0.25302
1198	0.18382	0.20951	0.19319	0.24141	0.29202	0.13261	0.17404	0.10209	0.12941	0.26117	0.18795	0.2511	0.093859	0.24722	0.12929	0.28683	0.16448	0.18372	0.1266	0.11725	0.1114	0.16264	0.16044	0.17308	0.22745	0.12122	0.15046	0.051256	0.19256	0.086043	0.085153	0.11501	0.068985	0.19006	0.098854	0.2614
1198.9	0.18977	0.21512	0.19273	0.24551	0.30177	0.13766	0.18229	0.11119	0.1372	0.26975	0.19452	0.25068	0.10438	0.26135	0.14033	0.2974	0.16704	0.19059	0.12941	0.12299	0.11641	0.16769	0.16443	0.17902	0.22858	0.12748	0.15197	0.053624	0.19551	0.087812	0.093532	0.11441	0.069376	0.19514	0.10492	0.269
1199.8	0.20959	0.22761	0.19383	0.25646	0.31586	0.15174	0.1977	0.12455	0.15153	0.2805	0.20471	0.25787	0.12005	0.27944	0.1558	0.31579	0.17568	0.20582	0.13993	0.13453	0.12711	0.17844	0.17318	0.18881	0.23521	0.13639	0.1589	0.064594	0.2062	0.096592	0.10793	0.11995	0.075094	0.20814	0.11573	0.28157
1200.7	0.20518	0.22586	0.1829	0.25378	0.32027	0.15191	0.20011	0.1264	0.15489	0.27871	0.20423	0.25133	0.12271	0.28342	0.15545	0.32078	0.17322	0.20392	0.13731	0.13193	0.12335	0.1759	0.16956	0.18547	0.22793	0.1326	0.15385	0.060462	0.20217	0.089921	0.10719	0.11341	0.067782	0.20435	0.11113	0.27735
1201.6	0.21669	0.23534	0.18511	0.26368	0.33156	0.16384	0.21086	0.13907	0.16902	0.28734	0.21225	0.25481	0.13487	0.29571	0.16759	0.33494	0.18123	0.21553	0.14547	0.14238	0.12921	0.18077	0.17447	0.19082	0.22954	0.13802	0.15944	0.065283	0.20788	0.097931	0.11782	0.11737	0.073011	0.21278	0.11635	0.28358
1202.5	0.21753	0.23978	0.1811	0.26519	0.33757	0.17138	0.21904	0.14388	0.17749	0.29098	0.21713	0.2569	0.14286	0.30206	0.17563	0.34411	0.18462	0.22165	0.15038	0.14818	0.13134	0.18119	0.17701	0.19284	0.2283	0.13871	0.15969	0.065787	0.2109	0.10315	0.12411	0.11722	0.074367	0.21615	0.11615	0.2838
1203.4	0.23383	0.25563	0.18508	0.27738	0.35427	0.18754	0.23385	0.15837	0.19375	0.3017	0.22779	0.2668	0.15567	0.31639	0.19046	0.36612	0.19975	0.23988	0.16439	0.16284	0.14024	0.19096	0.18607	0.20233	0.23557	0.14541	0.16662	0.077116	0.22445	0.11455	0.13699	0.12669	0.084542	0.22933	0.12453	0.2945
1204.3	0.23383	0.25482	0.1767	0.27758	0.36031	0.19066	0.23522	0.16031	0.19601	0.30347	0.22977	0.26553	0.15796	0.31601	0.19189	0.37157	0.20227	0.24088	0.16623	0.16453	0.1366	0.18922	0.18411	0.19989	0.23014	0.14337	0.16194	0.075126	0.22281	0.11403	0.13656	0.12319	0.078892	0.22865	0.11944	0.28956
1205.2	0.24486	0.26913	0.17616	0.28683	0.37486	0.20212	0.24507	0.17131	0.2096	0.31235	0.23904	0.2749	0.16806	0.32847	0.20548	0.38629	0.21469	0.25535	0.17758	0.17719	0.1428	0.19668	0.19089	0.20723	0.23594	0.15049	0.16755	0.086558	0.232	0.12697	0.14648	0.13252	0.088202	0.23817	0.12653	0.29713
1206.1	0.24752	0.28056	0.17214	0.2896	0.3857	0.21074	0.25447	0.17855	0.21742	0.31981	0.24654	0.2834	0.17315	0.33765	0.21447	0.39909	0.22408	0.26679	0.18684	0.18553	0.14603	0.20136	0.19509	0.21297	0.2394	0.15217	0.1702	0.093234	0.24028	0.13209	0.15216	0.138	0.090987	0.2444	0.13138	0.30179
1207	0.25311	0.29141	0.1682	0.28946	0.39595	0.21855	0.25905	0.18801	0.22398	0.32715	0.25134	0.28973	0.17633	0.34374	0.2211	0.40844	0.23352	0.27554	0.19453	0.1901	0.14806	0.20594	0.19595	0.21586	0.24107	0.15311	0.17084	0.098385	0.24768	0.13773	0.15627	0.14305	0.095065	0.24718	0.13434	0.30332
1207.9	0.25846	0.30498	0.16374	0.29295	0.40574	0.22595	0.26382	0.19445	0.23102	0.33263	0.25731	0.29617	0.18183	0.35003	0.22973	0.41788	0.24165	0.2841	0.20227	0.1985	0.15147	0.20978	0.19793	0.22178	0.24699	0.15516	0.17497	0.10386	0.25371	0.14622	0.1625	0.15029	0.099808	0.25114	0.13806	0.30493
1208.8	0.26498	0.32293	0.1656	0.29928	0.41781	0.23784	0.27487	0.2063	0.24351	0.34341	0.26707	0.30819	0.19123	0.36274	0.24486	0.43309	0.25394	0.29946	0.21582	0.21145	0.15967	0.219	0.20571	0.23581	0.25634	0.16071	0.18338	0.11423	0.2659	0.15944	0.17544	0.16253	0.11119	0.25951	0.14747	0.31302
1209.7	0.26512	0.33	0.16386	0.30345	0.42111	0.24411	0.27891	0.2149	0.24768	0.35148	0.27188	0.31414	0.19373	0.36614	0.25257	0.44099	0.26071	0.30823	0.22389	0.21881	0.16128	0.22133	0.20712	0.24174	0.26183	0.16023	0.18687	0.12013	0.27269	0.16603	0.18217	0.17013	0.11372	0.26048	0.15022	0.31548
1210.6	0.27344	0.34434	0.1647	0.31307	0.43016	0.25041	0.28484	0.22492	0.25671	0.3623	0.28136	0.32289	0.20161	0.37397	0.266	0.45256	0.27287	0.31865	0.23432	0.22916	0.16833	0.22871	0.21258	0.25355	0.27161	0.16593	0.19457	0.13066	0.28403	0.17882	0.18961	0.18279	0.12153	0.26462	0.15647	0.32014
1211.5	0.27932	0.35309	0.16446	0.32069	0.43626	0.2555	0.29219	0.23536	0.26443	0.37268	0.28884	0.33166	0.20654	0.37948	0.27696	0.46217	0.27974	0.32718	0.24449	0.23945	0.17609	0.23436	0.21753	0.26495	0.28078	0.16905	0.20252	0.14055	0.29342	0.18745	0.19585	0.19347	0.12825	0.26717	0.16285	0.32622
1212.4	0.28019	0.35756	0.16083	0.32156	0.43788	0.25751	0.29435	0.24291	0.26798	0.3814	0.29466	0.33732	0.20799	0.38546	0.28372	0.46443	0.28695	0.33339	0.25004	0.24562	0.17957	0.23832	0.21985	0.27251	0.2837	0.16966	0.20582	0.14756	0.30046	0.1943	0.19946	0.19947	0.13221	0.26464	0.16598	0.32897
1213.3	0.28234	0.35983	0.15924	0.31932	0.43799	0.25501	0.29374	0.24869	0.26881	0.38628	0.29755	0.34083	0.20786	0.39039	0.2894	0.46471	0.29149	0.33503	0.25278	0.24966	0.18061	0.24139	0.21959	0.27564	0.28837	0.16966	0.20861	0.15408	0.30388	0.19908	0.19964	0.20653	0.13451	0.26034	0.169	0.33137
1214.2	0.29697	0.37829	0.1623	0.3256	0.44377	0.26085	0.3013	0.25745	0.27597	0.39695	0.30706	0.34961	0.21414	0.40156	0.30007	0.47067	0.30112	0.34487	0.26229	0.26052	0.19078	0.25025	0.22587	0.28878	0.29509	0.17539	0.21537	0.16576	0.31325	0.20944	0.20778	0.21819	0.14366	0.26556	0.17926	0.33949
1215.1	0.30468	0.38611	0.16105	0.32515	0.44373	0.26211	0.304	0.26307	0.27591	0.40164	0.30971	0.35354	0.21663	0.40775	0.30385	0.46797	0.30584	0.34879	0.26553	0.26636	0.1948	0.25343	0.22678	0.2961	0.29844	0.17616	0.21924	0.173	0.31631	0.21489	0.21381	0.22456	0.14866	0.26319	0.18609	0.34391
1216	0.31283	0.40099	0.16302	0.3297	0.4434	0.26618	0.30725	0.26977	0.27945	0.40678	0.31681	0.36016	0.22282	0.4173	0.31378	0.46632	0.31627	0.35456	0.27248	0.27442	0.1999	0.26164	0.2324	0.30669	0.30529	0.18184	0.22482	0.18236	0.32251	0.22464	0.22211	0.23489	0.15549	0.26588	0.19529	0.35224
1216.9	0.3284	0.41203	0.16688	0.33755	0.44481	0.27348	0.31326	0.27905	0.28649	0.41482	0.32505	0.36911	0.23072	0.42698	0.3262	0.46617	0.32571	0.36241	0.28215	0.28437	0.20928	0.26885	0.24036	0.31896	0.31649	0.19034	0.23394	0.19705	0.33039	0.23652	0.23216	0.24894	0.16503	0.27305	0.20899	0.36208
1217.8	0.33913	0.42782	0.16689	0.34806	0.44458	0.28111	0.31884	0.28741	0.29241	0.42079	0.33165	0.37615	0.23573	0.43343	0.33471	0.46421	0.33408	0.36622	0.29081	0.29359	0.21672	0.27447	0.24533	0.33005	0.32263	0.19646	0.23879	0.20698	0.3361	0.24439	0.24089	0.25742	0.17289	0.27862	0.21983	0.37183
1218.7	0.34411	0.43286	0.16835	0.34798	0.44234	0.28461	0.32009	0.29371	0.29682	0.42268	0.33577	0.38163	0.24015	0.43814	0.34237	0.46099	0.33939	0.36772	0.29418	0.29941	0.22314	0.27845	0.24854	0.33766	0.33175	0.2025	0.24401	0.21434	0.3388	0.25037	0.24796	0.26362	0.17913	0.2805	0.22914	0.37918
1219.6	0.3546	0.44268	0.17324	0.3549	0.44184	0.29219	0.32494	0.30207	0.30469	0.42785	0.34381	0.38913	0.24607	0.44616	0.3543	0.4596	0.34721	0.37223	0.30123	0.30884	0.23264	0.28377	0.25567	0.3484	0.34003	0.20991	0.24994	0.22666	0.3464	0.26009	0.25554	0.27358	0.18925	0.28884	0.23944	0.39295
1220.5	0.36622	0.4427	0.17668	0.35626	0.44181	0.29828	0.32946	0.30511	0.3082	0.43049	0.34591	0.39287	0.2481	0.4493	0.36065	0.45714	0.34904	0.37494	0.30463	0.31636	0.23815	0.2849	0.25741	0.35266	0.34491	0.2163	0.25337	0.23389	0.34919	0.2654	0.26133	0.27914	0.19547	0.29297	0.24718	0.4013
1221.4	0.37327	0.44368	0.17951	0.3554	0.43683	0.30108	0.33185	0.30863	0.30943	0.43073	0.34676	0.39614	0.24932	0.44901	0.36663	0.45477	0.34918	0.37296	0.30753	0.3227	0.24106	0.28466	0.25753	0.3568	0.34717	0.22028	0.25633	0.23567	0.34971	0.26714	0.26707	0.28215	0.20123	0.29478	0.25071	0.40732
1222.3	0.38382	0.44526	0.18576	0.35466	0.43628	0.30611	0.33601	0.31376	0.31517	0.43273	0.35065	0.4001	0.25432	0.45297	0.37757	0.45617	0.35354	0.37895	0.31324	0.3318	0.25149	0.28858	0.26351	0.36411	0.35428	0.22962	0.2634	0.2453	0.35746	0.27565	0.27552	0.29198	0.21163	0.3014	0.26116	0.41911
1223.2	0.39899	0.44963	0.19076	0.35855	0.43605	0.31273	0.34313	0.31666	0.32158	0.43681	0.3553	0.4055	0.25873	0.4587	0.38891	0.45932	0.35853	0.38273	0.32262	0.34291	0.25859	0.29279	0.27073	0.37316	0.35938	0.24065	0.2701	0.25671	0.36609	0.2855	0.28418	0.30341	0.22251	0.31033	0.27104	0.43125
1224.1	0.40937	0.45394	0.19847	0.36181	0.43463	0.31804	0.34713	0.32029	0.32698	0.43771	0.35739	0.41074	0.26255	0.46104	0.40007	0.46444	0.36063	0.38462	0.33003	0.35429	0.26726	0.29525	0.27567	0.38014	0.36764	0.25287	0.27713	0.26559	0.37182	0.29232	0.29171	0.31332	0.2324	0.31802	0.282	0.44075
1225	0.42779	0.46649	0.2073	0.36853	0.43686	0.32628	0.3548	0.32785	0.33556	0.44456	0.36469	0.41922	0.27223	0.46817	0.41438	0.47415	0.36865	0.39163	0.33987	0.36958	0.28023	0.30144	0.28541	0.39382	0.37673	0.2668	0.2878	0.2787	0.38555	0.30301	0.30346	0.32771	0.24683	0.33166	0.29638	0.45577
1225.9	0.43734	0.46878	0.21183	0.36994	0.43683	0.32666	0.35521	0.32808	0.33642	0.44089	0.36568	0.42142	0.27379	0.46662	0.41995	0.47808	0.36831	0.38992	0.34319	0.37688	0.28447	0.30038	0.28835	0.39624	0.37701	0.27474	0.28918	0.28438	0.39017	0.30736	0.30528	0.33681	0.25246	0.33707	0.30591	0.46491
1226.8	0.45621	0.47928	0.22223	0.37617	0.43833	0.33532	0.36176	0.33257	0.34164	0.44529	0.37157	0.42886	0.28262	0.4703	0.43236	0.48693	0.37401	0.39421	0.35213	0.39155	0.29245	0.3042	0.2958	0.40673	0.3836	0.28688	0.2984	0.29459	0.39979	0.31756	0.31289	0.35105	0.26452	0.34938	0.32053	0.47823
1227.7	0.47176	0.48774	0.23198	0.38353	0.43777	0.34325	0.36603	0.34074	0.34696	0.44802	0.37553	0.43607	0.29142	0.47329	0.4452	0.49733	0.37822	0.40049	0.35843	0.40581	0.30098	0.30821	0.30227	0.41634	0.38997	0.29804	0.30808	0.30476	0.4133	0.32849	0.32261	0.36556	0.27705	0.36067	0.33769	0.49262
1228.6	0.47964	0.48453	0.23166	0.38148	0.4334	0.34544	0.36584	0.34077	0.3464	0.44192	0.37476	0.43788	0.29249	0.46954	0.44674	0.50178	0.37882	0.39923	0.36051	0.41079	0.29878	0.30713	0.30256	0.41763	0.38675	0.30069	0.30976	0.3065	0.41952	0.3315	0.32591	0.37484	0.2816	0.36604	0.34571	0.50164
1229.4	0.49073	0.49126	0.24123	0.3876	0.43203	0.3535	0.36996	0.34679	0.35204	0.44137	0.37987	0.44657	0.29897	0.47463	0.45901	0.51255	0.38461	0.40615	0.36897	0.42253	0.30584	0.31121	0.3101	0.42779	0.39361	0.31221	0.32037	0.31679	0.43132	0.34336	0.33295	0.39181	0.29448	0.37948	0.36275	0.51849
1230.3	0.50183	0.4999	0.25193	0.39465	0.43226	0.36248	0.37536	0.35348	0.35829	0.44363	0.38326	0.45304	0.30667	0.47846	0.47193	0.52372	0.39274	0.41307	0.37712	0.43326	0.31609	0.31787	0.32003	0.44067	0.40204	0.32349	0.33332	0.32903	0.44329	0.3567	0.34364	0.40737	0.3079	0.39433	0.37967	0.53419
1231.2	0.51276	0.50011	0.25972	0.39904	0.43437	0.3667	0.38089	0.35765	0.3624	0.4413	0.38711	0.46057	0.3116	0.48021	0.48304	0.53655	0.3976	0.41627	0.38584	0.44394	0.32374	0.32036	0.32702	0.44941	0.40592	0.33291	0.34266	0.33898	0.45452	0.36559	0.35297	0.42219	0.32071	0.40587	0.39493	0.54892
1232.1	0.52585	0.50153	0.2685	0.40343	0.43841	0.36826	0.38557	0.35941	0.36326	0.43742	0.39071	0.46755	0.31786	0.48187	0.49089	0.54855	0.40257	0.41839	0.39601	0.45411	0.33205	0.32346	0.33552	0.45714	0.41097	0.34111	0.35522	0.34893	0.46363	0.37191	0.35961	0.43717	0.33251	0.42069	0.40897	0.56389
1233	0.54618	0.51148	0.28337	0.41139	0.44349	0.37724	0.39428	0.36683	0.37082	0.44427	0.39833	0.47733	0.32889	0.48973	0.50588	0.56496	0.41082	0.4276	0.40975	0.46992	0.34743	0.33131	0.34899	0.47027	0.42157	0.35565	0.37459	0.36319	0.47788	0.38814	0.37275	0.45649	0.35191	0.43922	0.43055	0.58271
1233.9	0.55273	0.50837	0.28895	0.4097	0.4449	0.37551	0.39646	0.36415	0.36755	0.43961	0.39679	0.47797	0.33304	0.48572	0.5096	0.57302	0.41146	0.42423	0.41617	0.4739	0.35064	0.32848	0.35277	0.47265	0.42133	0.35836	0.38266	0.36777	0.48095	0.39335	0.37824	0.46423	0.35884	0.4464	0.44017	0.59045
1234.8	0.57007	0.51722	0.29983	0.41401	0.44978	0.37976	0.40355	0.36655	0.37113	0.43948	0.40288	0.48345	0.34229	0.4917	0.51692	0.58729	0.4172	0.43031	0.42879	0.48335	0.35653	0.33157	0.36162	0.47972	0.42582	0.36654	0.3958	0.37967	0.4929	0.40186	0.38671	0.47804	0.37226	0.45852	0.45506	0.60386
1235.7	0.58189	0.52616	0.30956	0.41908	0.45171	0.38533	0.40784	0.3714	0.37283	0.44279	0.40796	0.4899	0.34985	0.49754	0.52363	0.59967	0.42292	0.43743	0.44079	0.49119	0.36352	0.3367	0.37196	0.48757	0.43341	0.37378	0.41085	0.38839	0.50284	0.41306	0.3977	0.49164	0.38497	0.47316	0.46912	0.61622
1236.6	0.59363	0.53309	0.3193	0.42184	0.45547	0.39394	0.41329	0.3766	0.37946	0.44895	0.41328	0.49799	0.36009	0.50426	0.53316	0.61075	0.43002	0.44666	0.4539	0.49804	0.37097	0.34245	0.38124	0.49655	0.4415	0.38209	0.4247	0.39807	0.51299	0.42564	0.40933	0.50476	0.39948	0.48597	0.4836	0.63048
1237.5	0.60021	0.53778	0.32571	0.42351	0.45894	0.3949	0.41423	0.37609	0.37618	0.44435	0.41226	0.49874	0.36514	0.50521	0.5327	0.61632	0.43195	0.44713	0.46166	0.50091	0.36914	0.34262	0.38668	0.49867	0.44276	0.3837	0.43276	0.40254	0.51577	0.42859	0.41216	0.50946	0.40385	0.49208	0.49068	0.63574
1238.4	0.61728	0.55158	0.33541	0.43186	0.46387	0.40129	0.41647	0.38283	0.38145	0.44974	0.41938	0.5042	0.37306	0.51436	0.53703	0.6281	0.43999	0.45361	0.4749	0.51098	0.3762	0.35112	0.39627	0.50613	0.44973	0.39293	0.44722	0.41389	0.5238	0.43799	0.42161	0.52198	0.41848	0.50408	0.50358	0.64815
1239.3	0.63551	0.56105	0.34987	0.44326	0.4718	0.4108	0.42562	0.39428	0.38678	0.45837	0.42955	0.51676	0.38381	0.52793	0.54767	0.64377	0.44976	0.46662	0.49247	0.5257	0.38927	0.36261	0.4102	0.51655	0.46206	0.406	0.46496	0.42638	0.53577	0.45261	0.43672	0.53829	0.43495	0.51997	0.52263	0.66469
1240.2	0.64762	0.55964	0.35634	0.44331	0.47361	0.41109	0.42744	0.39558	0.38455	0.45795	0.42907	0.51482	0.3864	0.53061	0.54363	0.64592	0.44987	0.4702	0.49829	0.52951	0.39097	0.36447	0.41417	0.51543	0.46386	0.40749	0.47094	0.43102	0.53645	0.45607	0.43841	0.54056	0.44054	0.52157	0.52792	0.66974
1241.1	0.66266	0.57143	0.36922	0.45036	0.47837	0.4161	0.43352	0.40469	0.38514	0.45919	0.4338	0.51799	0.39179	0.53904	0.54571	0.65569	0.45639	0.47838	0.50977	0.53995	0.39593	0.37004	0.42398	0.51767	0.46777	0.41427	0.47961	0.43926	0.54155	0.4619	0.4449	0.54523	0.44843	0.5286	0.53765	0.67698
1242	0.68295	0.58195	0.38094	0.45629	0.48595	0.41942	0.44353	0.4154	0.39175	0.46931	0.44405	0.52601	0.39914	0.55026	0.55414	0.66735	0.46684	0.49251	0.52509	0.55129	0.40821	0.38153	0.43768	0.52321	0.47901	0.42724	0.49248	0.45365	0.55158	0.47226	0.45825	0.5549	0.46312	0.5395	0.54994	0.68831
1242.9	0.69585	0.58466	0.39341	0.4569	0.48819	0.42154	0.4514	0.42108	0.39245	0.47142	0.44813	0.52902	0.40154	0.55581	0.55326	0.67034	0.46965	0.50338	0.53452	0.55595	0.41177	0.38691	0.44491	0.52259	0.48296	0.43148	0.49697	0.45762	0.55508	0.47567	0.46429	0.55724	0.46874	0.54343	0.55379	0.69061
1243.8	0.70467	0.59124	0.40223	0.45698	0.49239	0.42377	0.45524	0.4256	0.39738	0.47626	0.45173	0.53159	0.40648	0.56104	0.55444	0.67474	0.47516	0.51232	0.54207	0.56071	0.4153	0.39282	0.45317	0.5232	0.48866	0.43594	0.50467	0.46563	0.56106	0.48109	0.46944	0.55751	0.47502	0.5493	0.55605	0.6938
1244.6	0.71218	0.5983	0.41184	0.45781	0.49478	0.42577	0.45731	0.43083	0.4015	0.47892	0.45461	0.53472	0.40868	0.56324	0.55469	0.67895	0.47854	0.51726	0.54789	0.56281	0.41731	0.39761	0.4587	0.51879	0.49165	0.44089	0.50916	0.47103	0.56204	0.4843	0.4736	0.55646	0.47967	0.55254	0.55563	0.6924
1245.6	0.72098	0.59921	0.41674	0.45459	0.49606	0.42546	0.45946	0.43107	0.40136	0.48098	0.45641	0.53371	0.40714	0.56509	0.55041	0.67822	0.47934	0.52148	0.55087	0.56032	0.41855	0.40123	0.46012	0.5143	0.49368	0.44198	0.51216	0.47473	0.56164	0.48605	0.47444	0.55398	0.48381	0.55092	0.55258	0.68834
1246.4	0.72686	0.60735	0.42888	0.45524	0.49877	0.42899	0.46185	0.43718	0.40439	0.48379	0.46075	0.53863	0.41098	0.56638	0.54907	0.6808	0.48081	0.53253	0.55572	0.56281	0.42213	0.40741	0.46252	0.51167	0.49587	0.44202	0.51514	0.47896	0.56544	0.49009	0.47651	0.55344	0.48808	0.55466	0.55278	0.68724
1247.3	0.73252	0.61315	0.43623	0.45821	0.50377	0.43294	0.46352	0.44171	0.4087	0.48807	0.46593	0.54291	0.41396	0.56803	0.54859	0.68696	0.48498	0.5419	0.56157	0.56543	0.42696	0.41445	0.46743	0.51068	0.49973	0.44455	0.51963	0.48672	0.5692	0.49708	0.47939	0.55407	0.49201	0.55839	0.55566	0.68825
1248.2	0.7383	0.61764	0.44121	0.45619	0.50262	0.43269	0.465	0.44554	0.40785	0.49009	0.46671	0.54322	0.41264	0.56407	0.54349	0.68326	0.48428	0.54816	0.56346	0.56233	0.4277	0.41825	0.46572	0.50501	0.49871	0.44204	0.51713	0.48908	0.56966	0.49563	0.47563	0.54804	0.49241	0.55413	0.5526	0.68279
1249.1	0.74507	0.62789	0.45083	0.46004	0.50832	0.43453	0.47357	0.45195	0.41341	0.49677	0.47582	0.55148	0.41863	0.56694	0.54429	0.68758	0.49044	0.56123	0.57028	0.5634	0.43627	0.42704	0.46959	0.50566	0.50582	0.44653	0.52213	0.49934	0.5793	0.50022	0.47943	0.54963	0.4992	0.55846	0.55749	0.68482
1250	0.74804	0.6303	0.45865	0.4637	0.51206	0.4339	0.47784	0.46099	0.41812	0.50332	0.48017	0.55835	0.42162	0.56205	0.54049	0.68916	0.48989	0.57096	0.57236	0.56229	0.4416	0.43274	0.47105	0.5014	0.50811	0.44738	0.52298	0.50554	0.58525	0.50428	0.48203	0.54601	0.50123	0.55899	0.55628	0.68181
1250.9	0.74867	0.62982	0.46175	0.46115	0.51308	0.43433	0.48189	0.46614	0.42038	0.50739	0.48191	0.56233	0.42312	0.55933	0.53537	0.69114	0.49134	0.57667	0.57461	0.5597	0.44561	0.43783	0.4705	0.49736	0.50992	0.45057	0.52448	0.50962	0.58797	0.50788	0.4839	0.54165	0.50368	0.55675	0.55457	0.67839
1251.8	0.75628	0.63198	0.46813	0.46052	0.51694	0.43324	0.49013	0.47465	0.42521	0.51397	0.48593	0.57006	0.42694	0.55945	0.53769	0.69549	0.49397	0.5873	0.57795	0.55847	0.45269	0.44523	0.47378	0.4951	0.51602	0.45364	0.52848	0.51748	0.59666	0.51368	0.48933	0.53954	0.51114	0.5591	0.5544	0.67726
1252.7	0.75225	0.62624	0.46794	0.45485	0.51639	0.42753	0.49152	0.47425	0.42344	0.51202	0.484	0.57078	0.42327	0.55116	0.52769	0.69414	0.48823	0.58725	0.57379	0.54971	0.45296	0.44583	0.46971	0.48531	0.51376	0.45266	0.52655	0.51553	0.59612	0.51386	0.48836	0.53189	0.50907	0.55444	0.54866	0.66888
1253.6	0.74794	0.62456	0.46638	0.44775	0.51552	0.42157	0.49105	0.47555	0.4205	0.50947	0.48104	0.5709	0.41897	0.54462	0.51927	0.69348	0.48446	0.58965	0.56839	0.54187	0.45117	0.44547	0.46633	0.47771	0.50944	0.45026	0.52392	0.51247	0.59624	0.51607	0.48533	0.52266	0.50651	0.54958	0.54231	0.66214
1254.5	0.74225	0.62874	0.46497	0.44334	0.51502	0.41889	0.49402	0.47647	0.42184	0.51087	0.48045	0.57419	0.41926	0.54213	0.51758	0.69491	0.48433	0.59487	0.56852	0.53531	0.45344	0.44758	0.46309	0.47346	0.51106	0.45184	0.5247	0.51205	0.59953	0.52009	0.48435	0.51863	0.50608	0.5487	0.54083	0.65885
1255.4	0.73854	0.63273	0.4615	0.44335	0.51768	0.41551	0.49489	0.47598	0.42214	0.51173	0.47819	0.57637	0.41695	0.53641	0.51575	0.69564	0.47952	0.59785	0.56342	0.52662	0.45331	0.44712	0.46011	0.47021	0.51211	0.45188	0.52352	0.51115	0.60449	0.52289	0.48423	0.51261	0.50251	0.5441	0.53874	0.65447
1256.3	0.72316	0.62931	0.45526	0.43609	0.5154	0.40852	0.49278	0.47305	0.41796	0.50559	0.47068	0.57484	0.412	0.52654	0.50664	0.68992	0.47065	0.59407	0.55423	0.51045	0.44993	0.4437	0.45065	0.45946	0.50641	0.45085	0.51753	0.50485	0.60243	0.51955	0.47865	0.50066	0.49238	0.53454	0.5316	0.64401
1257.2	0.71273	0.63022	0.44945	0.43695	0.5171	0.40275	0.49437	0.47108	0.4184	0.50448	0.4673	0.57711	0.41081	0.52185	0.50337	0.69037	0.46783	0.59615	0.54813	0.50008	0.45087	0.44268	0.44464	0.45459	0.50699	0.45033	0.51493	0.50289	0.60128	0.5225	0.4779	0.49657	0.48798	0.53102	0.52776	0.63943
1258	0.70485	0.63124	0.44483	0.43967	0.51968	0.40293	0.49631	0.47142	0.42059	0.50549	0.46412	0.58284	0.41197	0.51693	0.5037	0.69295	0.46451	0.60047	0.54792	0.49234	0.455	0.4445	0.4411	0.4521	0.50981	0.4512	0.5141	0.50173	0.602	0.52332	0.47942	0.49661	0.48532	0.5289	0.52748	0.63688
1258.9	0.6907	0.62672	0.43968	0.43556	0.52043	0.39584	0.49612	0.46892	0.41932	0.50231	0.45972	0.58205	0.40783	0.51027	0.50154	0.69174	0.45957	0.59971	0.53868	0.48189	0.4531	0.44429	0.43506	0.44534	0.50877	0.45045	0.51022	0.49737	0.59964	0.52103	0.47815	0.49349	0.47944	0.52223	0.52424	0.63017
1259.8	0.67256	0.61953	0.43189	0.4288	0.51598	0.38745	0.4912	0.46504	0.41481	0.4957	0.45073	0.57929	0.40173	0.50198	0.49453	0.68596	0.45117	0.59675	0.52753	0.46386	0.44915	0.44032	0.42545	0.43607	0.50416	0.44585	0.50383	0.48882	0.5916	0.51493	0.47152	0.48668	0.47128	0.51539	0.51799	0.62104
1260.7	0.66434	0.62262	0.4227	0.42889	0.51767	0.38209	0.48948	0.4642	0.41457	0.49478	0.44587	0.58068	0.40068	0.4974	0.49252	0.68585	0.44777	0.59876	0.52129	0.45589	0.44812	0.44009	0.42067	0.43313	0.50471	0.44473	0.49816	0.48366	0.58783	0.5135	0.47006	0.48778	0.46796	0.51001	0.51802	0.61743
1261.6	0.64749	0.62058	0.41424	0.4265	0.51889	0.3784	0.48603	0.46312	0.41458	0.4938	0.44101	0.58027	0.39974	0.49153	0.49324	0.68424	0.44434	0.60027	0.51484	0.4444	0.44771	0.43934	0.41616	0.42953	0.50406	0.44569	0.49169	0.47935	0.58397	0.50799	0.46858	0.48702	0.4627	0.50536	0.51818	0.61248
1262.5	0.62967	0.6113	0.40259	0.42192	0.5151	0.3701	0.48069	0.45938	0.4108	0.48862	0.43124	0.57279	0.39354	0.4848	0.48981	0.67819	0.43662	0.5968	0.50201	0.42988	0.44338	0.43501	0.40743	0.42387	0.49986	0.44431	0.48394	0.47086	0.57665	0.49994	0.46529	0.48116	0.45496	0.49767	0.51407	0.60329
1263.4	0.61237	0.60088	0.38999	0.41575	0.51308	0.36434	0.47568	0.4506	0.40529	0.48377	0.42282	0.56788	0.3912	0.47875	0.48386	0.67366	0.42753	0.59559	0.49274	0.41718	0.43734	0.43109	0.40195	0.42223	0.49742	0.44239	0.47563	0.46139	0.5684	0.49224	0.46208	0.47784	0.44899	0.49276	0.51179	0.59608
1264.3	0.59552	0.59427	0.38321	0.41214	0.51173	0.35833	0.47468	0.44722	0.4021	0.48124	0.4157	0.56541	0.3891	0.47549	0.48244	0.6706	0.42321	0.59609	0.48716	0.41081	0.43669	0.42893	0.39724	0.41762	0.49602	0.44488	0.46872	0.45436	0.5617	0.48595	0.46167	0.47926	0.44597	0.48861	0.50965	0.59102
1265.2	0.57486	0.58369	0.37132	0.408	0.50585	0.35181	0.46686	0.43967	0.39662	0.47286	0.40596	0.55761	0.38532	0.4693	0.47856	0.6628	0.41465	0.59012	0.47719	0.39915	0.43169	0.42288	0.38973	0.41277	0.49247	0.4432	0.4627	0.44528	0.55175	0.47658	0.4592	0.47723	0.43894	0.48544	0.5047	0.58118
1266.1	0.57078	0.58087	0.36333	0.41039	0.50383	0.34931	0.46494	0.43876	0.39514	0.46945	0.40243	0.55518	0.38579	0.46865	0.47842	0.66171	0.41003	0.59156	0.47432	0.39652	0.42991	0.42104	0.38754	0.41324	0.49249	0.44535	0.46123	0.43958	0.54859	0.47472	0.46353	0.48006	0.44111	0.48712	0.50474	0.57823
1266.9	0.56259	0.57812	0.35681	0.41032	0.50133	0.34223	0.46108	0.43478	0.39058	0.46537	0.39772	0.55361	0.38524	0.46412	0.4743	0.6565	0.40512	0.58941	0.46918	0.38958	0.42439	0.41641	0.38503	0.41252	0.48983	0.44393	0.45559	0.43362	0.54365	0.46713	0.46176	0.48317	0.43747	0.48294	0.50247	0.572
1267.8	0.55426	0.57613	0.35025	0.414	0.49799	0.33858	0.45565	0.43581	0.38703	0.46069	0.39309	0.55126	0.3831	0.4601	0.47503	0.65207	0.40186	0.58757	0.46563	0.38256	0.42459	0.41304	0.38188	0.40835	0.48885	0.44519	0.45181	0.43173	0.54014	0.46266	0.46247	0.48747	0.43777	0.48216	0.50141	0.56818
1268.7	0.55273	0.57578	0.34114	0.41946	0.49912	0.33528	0.4537	0.43253	0.3852	0.45819	0.39385	0.54606	0.38577	0.45857	0.47561	0.64963	0.40034	0.58672	0.46243	0.37769	0.42219	0.41109	0.38267	0.41133	0.48909	0.44452	0.44998	0.43219	0.54124	0.46082	0.46569	0.49372	0.44024	0.4835	0.50195	0.56424
1269.6	0.54827	0.57514	0.33689	0.42389	0.49858	0.33124	0.45105	0.43468	0.38183	0.46023	0.39445	0.54343	0.38464	0.4586	0.47641	0.64911	0.39806	0.58785	0.46	0.37407	0.42032	0.40957	0.38224	0.41325	0.48651	0.4434	0.44765	0.42982	0.54189	0.45693	0.46723	0.49923	0.44288	0.48305	0.50209	0.56192
1270.5	0.54722	0.57471	0.33408	0.42717	0.5	0.33236	0.4505	0.43688	0.38027	0.46308	0.39651	0.54168	0.38755	0.46308	0.47846	0.64821	0.39922	0.59082	0.45871	0.37297	0.42027	0.41096	0.38458	0.41657	0.48905	0.44589	0.44899	0.43175	0.5461	0.45559	0.47306	0.50818	0.44737	0.4844	0.50399	0.55969
1271.4	0.54496	0.57478	0.33099	0.43256	0.50125	0.33281	0.4489	0.4401	0.38099	0.46603	0.40095	0.53728	0.38948	0.46747	0.4838	0.64804	0.39891	0.59414	0.45785	0.37393	0.42186	0.41061	0.38607	0.41869	0.49065	0.44782	0.45154	0.43473	0.55094	0.46007	0.48194	0.51938	0.45623	0.4883	0.50712	0.55876
1272.3	0.54574	0.57249	0.32788	0.4358	0.50017	0.33058	0.44578	0.43898	0.38189	0.46572	0.40231	0.53405	0.39221	0.4703	0.48583	0.64587	0.39972	0.59438	0.4561	0.37559	0.42055	0.40854	0.3881	0.42421	0.49044	0.44594	0.45273	0.43288	0.55389	0.45941	0.48875	0.52829	0.4577	0.48857	0.50642	0.55645
1273.2	0.5487	0.57174	0.32762	0.44496	0.50116	0.33407	0.44476	0.44319	0.38515	0.47061	0.40873	0.53392	0.39753	0.47608	0.49425	0.64767	0.40315	0.60041	0.4603	0.3808	0.42441	0.41115	0.39281	0.42941	0.49243	0.44859	0.45944	0.43702	0.56134	0.46438	0.49887	0.54356	0.46507	0.49211	0.51149	0.556
1274.1	0.5483	0.55858	0.32404	0.44553	0.49918	0.33085	0.44143	0.44015	0.38389	0.46802	0.4114	0.52817	0.40133	0.47626	0.49562	0.64388	0.40342	0.59877	0.45746	0.379	0.42389	0.40988	0.3927	0.43086	0.49255	0.44627	0.46033	0.43672	0.56442	0.46547	0.50375	0.5527	0.46749	0.49055	0.50896	0.55149
1274.9	0.53765	0.54481	0.31626	0.44155	0.4929	0.32295	0.43163	0.43287	0.3771	0.45853	0.409	0.51782	0.39772	0.47068	0.49315	0.63476	0.39721	0.58962	0.44956	0.37242	0.41866	0.40157	0.38875	0.42592	0.48449	0.43721	0.45706	0.43102	0.56196	0.46229	0.50011	0.55697	0.46261	0.48198	0.50147	0.54187
1275.8	0.54656	0.5398	0.31469	0.44629	0.49459	0.32721	0.43129	0.43452	0.37966	0.46169	0.41554	0.51816	0.40572	0.47716	0.502	0.63738	0.40395	0.59381	0.45292	0.37743	0.42446	0.40636	0.3934	0.43133	0.49044	0.44063	0.46483	0.43528	0.57103	0.4688	0.50944	0.57351	0.46662	0.48615	0.50394	0.54289
1276.7	0.54395	0.52795	0.30678	0.44784	0.49395	0.32371	0.4281	0.43244	0.373	0.45897	0.41801	0.50827	0.4076	0.47561	0.49832	0.62997	0.40056	0.58978	0.44793	0.37369	0.42111	0.40336	0.39126	0.42866	0.48714	0.43557	0.4638	0.43165	0.57313	0.46791	0.50817	0.57817	0.46589	0.47955	0.49818	0.53605
1277.6	0.54626	0.51497	0.30246	0.446	0.49185	0.32304	0.42377	0.43189	0.36961	0.45551	0.42067	0.503	0.41081	0.47759	0.4977	0.62543	0.40027	0.58655	0.44371	0.37571	0.41704	0.40155	0.39058	0.42841	0.48767	0.43269	0.46587	0.43046	0.57792	0.46883	0.51059	0.58719	0.46513	0.47521	0.49299	0.53381
1278.5	0.54586	0.51104	0.29966	0.44713	0.49045	0.32582	0.41995	0.42885	0.36595	0.45513	0.42256	0.49643	0.41135	0.47855	0.49819	0.61771	0.40102	0.58347	0.44023	0.37642	0.41433	0.39798	0.39046	0.42742	0.48522	0.42955	0.46941	0.42866	0.58077	0.46984	0.51202	0.59483	0.46162	0.46805	0.49028	0.52979
1279.4	0.56518	0.51324	0.30695	0.45607	0.49832	0.33636	0.42636	0.43881	0.37342	0.46608	0.43426	0.50189	0.42582	0.48954	0.51135	0.62669	0.41152	0.59687	0.44838	0.38929	0.42429	0.40625	0.4008	0.44041	0.49634	0.43935	0.48538	0.4393	0.5971	0.48089	0.52732	0.6161	0.47176	0.47472	0.50158	0.54035
1280.3	0.55367	0.49353	0.29781	0.4483	0.49143	0.32973	0.41716	0.43023	0.36229	0.45625	0.43008	0.48919	0.4217	0.48339	0.49982	0.61361	0.40335	0.58334	0.4399	0.38111	0.41547	0.39748	0.39399	0.4313	0.48618	0.43008	0.48145	0.42995	0.59066	0.47174	0.51974	0.61181	0.46119	0.45766	0.48986	0.52972
1281.2	0.56092	0.48658	0.29669	0.45068	0.491	0.33392	0.41485	0.43136	0.36486	0.45774	0.43532	0.48909	0.42766	0.48932	0.507	0.61648	0.40775	0.58442	0.44198	0.38544	0.42105	0.39931	0.39851	0.434	0.49012	0.4351	0.49362	0.43525	0.59729	0.47826	0.5269	0.62373	0.46253	0.45727	0.49259	0.53277
1282	0.56261	0.48044	0.29333	0.44975	0.49326	0.3349	0.41416	0.43041	0.36251	0.45903	0.43733	0.48553	0.43187	0.49143	0.50796	0.61246	0.41056	0.58539	0.44207	0.38441	0.42651	0.39916	0.39923	0.43652	0.49087	0.43617	0.4982	0.43598	0.5977	0.48116	0.53114	0.62862	0.4608	0.45355	0.49173	0.5336
1282.9	0.55709	0.46759	0.28553	0.44154	0.48801	0.33363	0.40791	0.42781	0.358	0.45341	0.43612	0.48	0.43193	0.49066	0.50275	0.60827	0.40835	0.58187	0.43876	0.38418	0.42147	0.39604	0.39619	0.43102	0.48895	0.43322	0.49973	0.43483	0.59386	0.47658	0.5287	0.63009	0.45766	0.4466	0.48491	0.53112
1283.8	0.55388	0.45975	0.2819	0.44139	0.48762	0.33482	0.40582	0.42642	0.35752	0.45312	0.43743	0.47671	0.43654	0.49442	0.50279	0.60531	0.41297	0.5815	0.43987	0.38428	0.42105	0.39806	0.39617	0.42711	0.49165	0.43445	0.50524	0.4367	0.59378	0.47822	0.53135	0.63313	0.45725	0.44581	0.48298	0.53198
1284.7	0.55315	0.45142	0.2818	0.43714	0.48637	0.33741	0.40378	0.42773	0.35645	0.45274	0.43765	0.4741	0.43971	0.4935	0.5023	0.60219	0.41543	0.58557	0.43976	0.38582	0.41953	0.39813	0.39804	0.42608	0.49248	0.43552	0.50968	0.43839	0.59473	0.47821	0.53408	0.63567	0.45624	0.44629	0.4847	0.53479
1285.6	0.55331	0.44789	0.28209	0.43295	0.48958	0.34058	0.40134	0.42615	0.35305	0.45331	0.43683	0.47201	0.4462	0.4945	0.50185	0.59769	0.42062	0.58864	0.44085	0.38659	0.41926	0.39914	0.39811	0.42361	0.49233	0.43698	0.5121	0.44042	0.59327	0.47716	0.53595	0.63935	0.45763	0.44475	0.48438	0.53534
1286.5	0.55214	0.4423	0.28089	0.42886	0.48777	0.34315	0.39962	0.42665	0.35187	0.4537	0.43359	0.47145	0.45133	0.49355	0.50049	0.59722	0.42452	0.59045	0.44226	0.38775	0.41741	0.3984	0.40014	0.42044	0.49531	0.44041	0.51796	0.44301	0.59093	0.4737	0.53635	0.63954	0.45814	0.44346	0.48504	0.53718
1287.4	0.55812	0.44228	0.28411	0.43464	0.49258	0.34879	0.40251	0.42927	0.35558	0.45842	0.43309	0.47547	0.46278	0.49524	0.50432	0.60104	0.43143	0.60087	0.45131	0.39255	0.42376	0.40177	0.40635	0.4236	0.50313	0.44923	0.52786	0.45	0.59507	0.47868	0.54448	0.64459	0.46243	0.45037	0.49198	0.54452
1288.3	0.54518	0.42327	0.27289	0.4184	0.48051	0.3381	0.39015	0.41533	0.34033	0.44386	0.41742	0.46343	0.45327	0.47928	0.48629	0.58396	0.42217	0.58646	0.43876	0.37885	0.41116	0.38874	0.39357	0.40944	0.49088	0.43839	0.51622	0.43871	0.57664	0.45978	0.5281	0.62684	0.44714	0.43411	0.47754	0.53177
1289.1	0.55425	0.43324	0.28184	0.42357	0.48842	0.34933	0.3941	0.41918	0.34432	0.44983	0.41882	0.47083	0.46893	0.48843	0.49536	0.59223	0.43565	0.59757	0.44803	0.38785	0.41947	0.39615	0.3997	0.41611	0.50334	0.44799	0.52993	0.44891	0.58135	0.46581	0.53625	0.63466	0.45671	0.44463	0.48491	0.54304
1290	0.54972	0.42801	0.28164	0.41808	0.48444	0.34803	0.39013	0.4153	0.34194	0.44578	0.41232	0.46955	0.46908	0.48447	0.48808	0.5887	0.43693	0.59833	0.4479	0.38689	0.41295	0.3952	0.39735	0.41233	0.50298	0.44552	0.53063	0.44778	0.57387	0.45974	0.53204	0.63048	0.45408	0.44614	0.48219	0.54345
1290.9	0.54539	0.42018	0.2827	0.4171	0.48193	0.34806	0.38504	0.40815	0.33864	0.43805	0.40649	0.46579	0.47238	0.48117	0.48091	0.58574	0.438	0.59683	0.44864	0.38286	0.40919	0.39391	0.39619	0.40775	0.50312	0.44299	0.53044	0.44714	0.56814	0.45546	0.52834	0.62713	0.4527	0.4483	0.47996	0.54363
1291.8	0.54855	0.41492	0.28462	0.41541	0.48271	0.35133	0.38417	0.40541	0.33689	0.43239	0.40286	0.46479	0.47668	0.47794	0.47617	0.58245	0.44176	0.59537	0.44791	0.38061	0.40849	0.39514	0.39469	0.40248	0.50586	0.44128	0.52769	0.44674	0.56352	0.45037	0.52567	0.62344	0.45281	0.44987	0.4793	0.54553
1292.7	0.54555	0.41307	0.28665	0.41477	0.48402	0.35483	0.38154	0.40059	0.33615	0.43095	0.39908	0.46614	0.48474	0.47546	0.46996	0.57943	0.44727	0.59836	0.45093	0.37989	0.40676	0.39463	0.39639	0.39889	0.51038	0.44222	0.52722	0.44473	0.55837	0.44893	0.52533	0.62407	0.45639	0.45387	0.47997	0.54901
1293.6	0.54553	0.40678	0.28343	0.41287	0.48024	0.3531	0.37704	0.39179	0.33266	0.4245	0.39269	0.46234	0.48508	0.46618	0.45781	0.57117	0.44508	0.59339	0.44949	0.37233	0.40376	0.3912	0.39289	0.39244	0.50957	0.43991	0.52012	0.4381	0.54901	0.44162	0.51924	0.61811	0.45439	0.45153	0.47693	0.54724
1294.4	0.54103	0.40413	0.28234	0.41289	0.47721	0.35472	0.37319	0.38477	0.32815	0.4173	0.3865	0.4596	0.48889	0.45924	0.44676	0.56507	0.44523	0.58732	0.44712	0.36811	0.40325	0.38556	0.38991	0.38461	0.51092	0.43944	0.51653	0.43253	0.54087	0.4331	0.51313	0.61284	0.45279	0.4502	0.47428	0.548
1295.3	0.5333	0.40292	0.28066	0.40822	0.47225	0.35295	0.3688	0.37787	0.32362	0.41081	0.37936	0.45872	0.48724	0.44949	0.43596	0.55632	0.44421	0.58086	0.44368	0.36447	0.3991	0.38133	0.38377	0.3778	0.50683	0.4351	0.51071	0.42357	0.5299	0.42343	0.50281	0.6069	0.44897	0.44837	0.47062	0.54793
1296.2	0.52448	0.40669	0.28183	0.40939	0.46897	0.35365	0.36657	0.37559	0.32145	0.41146	0.37677	0.46092	0.49435	0.44702	0.42906	0.55259	0.44942	0.58073	0.44679	0.36335	0.39915	0.38156	0.38488	0.37907	0.50845	0.4383	0.51337	0.4204	0.5256	0.42274	0.5018	0.60832	0.45212	0.45375	0.47194	0.55338
1297.1	0.52575	0.41317	0.28635	0.41501	0.47093	0.35819	0.37015	0.37842	0.32441	0.41089	0.3783	0.46672	0.50337	0.44653	0.42797	0.55259	0.45424	0.58189	0.4527	0.36829	0.40428	0.38621	0.3877	0.3816	0.51183	0.44198	0.51715	0.42186	0.52749	0.42309	0.50362	0.61211	0.45778	0.46264	0.47772	0.56436
1298	0.51672	0.4166	0.28846	0.41689	0.46971	0.35798	0.37143	0.37711	0.32615	0.40876	0.37673	0.46881	0.51166	0.44305	0.42413	0.55032	0.45795	0.58088	0.45393	0.37037	0.40311	0.38605	0.38804	0.37971	0.51157	0.4423	0.51887	0.4197	0.52515	0.42041	0.50243	0.61144	0.46027	0.46815	0.4792	0.57084
1298.9	0.50529	0.41747	0.28876	0.41855	0.46643	0.35642	0.37169	0.37379	0.32433	0.40556	0.3729	0.46926	0.5159	0.43794	0.41952	0.54554	0.45824	0.57673	0.45632	0.36635	0.3999	0.38605	0.38509	0.37909	0.51059	0.44006	0.51667	0.41487	0.52064	0.41953	0.50024	0.60843	0.46148	0.47004	0.47918	0.57495
1299.8	0.50572	0.42104	0.29279	0.42687	0.46701	0.35979	0.37426	0.37491	0.32587	0.40823	0.37566	0.47215	0.52734	0.43689	0.42014	0.54498	0.46278	0.57879	0.46212	0.36987	0.40204	0.3896	0.38792	0.38274	0.51641	0.4449	0.51988	0.41545	0.52185	0.42091	0.50648	0.61171	0.46871	0.47538	0.48468	0.5848
1300.6	0.49548	0.41303	0.29092	0.42441	0.4636	0.35726	0.37116	0.36733	0.32237	0.40193	0.37278	0.46818	0.52699	0.42822	0.41044	0.53765	0.45888	0.57	0.45834	0.36433	0.3966	0.38315	0.3816	0.37609	0.51086	0.43924	0.51399	0.40688	0.51398	0.41174	0.49923	0.6063	0.46709	0.47153	0.48037	0.58598
1301.5	0.48713	0.41448	0.29288	0.43029	0.4645	0.36123	0.37373	0.36689	0.32536	0.40349	0.3734	0.46432	0.53035	0.42599	0.40847	0.53695	0.45824	0.56711	0.45986	0.36494	0.39784	0.38256	0.37986	0.37818	0.51094	0.44086	0.51509	0.40359	0.50998	0.40966	0.49855	0.60635	0.47088	0.47402	0.4801	0.59068
1302.4	0.47121	0.40466	0.28642	0.42726	0.45677	0.35355	0.36677	0.36013	0.3189	0.39717	0.3668	0.45683	0.52467	0.4155	0.39654	0.52729	0.44974	0.55372	0.45525	0.35881	0.39034	0.37588	0.37172	0.36995	0.50515	0.43359	0.50616	0.39379	0.49938	0.39976	0.49086	0.60071	0.46705	0.46435	0.47237	0.58905
1303.3	0.46648	0.40177	0.28816	0.42915	0.45771	0.35421	0.36931	0.3645	0.32274	0.3996	0.36806	0.45517	0.52685	0.41187	0.39409	0.52808	0.44996	0.54847	0.45513	0.36071	0.39131	0.37668	0.37242	0.37162	0.50419	0.43468	0.50734	0.39205	0.49816	0.3975	0.49105	0.60254	0.47091	0.46468	0.47293	0.59649
1304.2	0.44385	0.39542	0.28292	0.42441	0.45394	0.3472	0.36467	0.35999	0.32093	0.39282	0.36085	0.44571	0.51871	0.40442	0.38309	0.52116	0.44167	0.53375	0.44937	0.35294	0.38554	0.36964	0.36334	0.3641	0.49671	0.42704	0.50086	0.3821	0.48969	0.38607	0.48066	0.59565	0.46727	0.45692	0.46529	0.59373
1305.1	0.43178	0.3897	0.28363	0.4242	0.453	0.34402	0.36548	0.36079	0.32328	0.39237	0.35964	0.44053	0.5147	0.40383	0.38046	0.51936	0.43846	0.52815	0.44863	0.3537	0.38536	0.36927	0.36235	0.36505	0.49552	0.42723	0.49917	0.37937	0.48591	0.38375	0.47903	0.59537	0.47078	0.45391	0.46511	0.59771
1305.9	0.41642	0.38018	0.28576	0.4199	0.44845	0.3386	0.36407	0.36065	0.32249	0.3895	0.35744	0.43655	0.50722	0.39959	0.37649	0.51753	0.43501	0.51871	0.44568	0.35124	0.38036	0.36679	0.35815	0.36272	0.49273	0.42563	0.4963	0.37505	0.48041	0.38046	0.47611	0.59664	0.46947	0.4469	0.46041	0.60061
1306.8	0.40345	0.37761	0.28372	0.41788	0.44836	0.3374	0.36641	0.36217	0.3222	0.38866	0.35758	0.43153	0.49947	0.40036	0.37449	0.51808	0.43481	0.51006	0.4444	0.34867	0.38006	0.36605	0.35523	0.36217	0.49139	0.42732	0.49608	0.37404	0.47585	0.37983	0.47567	0.59884	0.47078	0.44674	0.45852	0.60368
1307.7	0.39108	0.36872	0.28066	0.41277	0.44549	0.33111	0.36318	0.3602	0.32146	0.38323	0.35501	0.42316	0.48611	0.39849	0.36744	0.51373	0.42999	0.50034	0.44139	0.3477	0.3761	0.36195	0.3482	0.35735	0.48714	0.42422	0.49133	0.36809	0.46965	0.37177	0.47082	0.59865	0.46929	0.43792	0.45176	0.60279
1308.6	0.38511	0.36119	0.27999	0.41446	0.44844	0.33321	0.36625	0.36558	0.32741	0.38467	0.35993	0.42103	0.47903	0.40265	0.36953	0.51678	0.43224	0.49727	0.44312	0.35201	0.3783	0.3645	0.34915	0.35848	0.48919	0.42857	0.49217	0.37077	0.47099	0.3763	0.47486	0.60735	0.47459	0.43624	0.45217	0.60825
1309.5	0.37596	0.36235	0.27973	0.41676	0.45241	0.33322	0.36968	0.37149	0.33336	0.38456	0.3637	0.41918	0.47218	0.40597	0.37209	0.52187	0.43487	0.4909	0.44666	0.35642	0.37888	0.36837	0.34806	0.36106	0.49188	0.43154	0.49477	0.37305	0.47193	0.37688	0.47747	0.61588	0.47806	0.43573	0.45104	0.61303
1310.3	0.35588	0.35461	0.26673	0.40777	0.45018	0.32178	0.36379	0.36602	0.32871	0.37343	0.35907	0.40858	0.4565	0.40141	0.36099	0.5158	0.42908	0.47641	0.44081	0.3516	0.37146	0.36213	0.3404	0.35465	0.48419	0.42673	0.48479	0.36572	0.46596	0.3692	0.47284	0.61365	0.47343	0.42701	0.44127	0.60695
1311.2	0.35855	0.35674	0.27156	0.41373	0.46085	0.32626	0.37065	0.37383	0.33881	0.37624	0.36713	0.41133	0.45697	0.4121	0.36982	0.5246	0.43601	0.47997	0.44947	0.36373	0.37666	0.36828	0.3465	0.36385	0.49202	0.43509	0.49313	0.37345	0.47381	0.37534	0.48124	0.62731	0.48176	0.43141	0.44505	0.61741
1312.1	0.35178	0.3574	0.26874	0.41605	0.46717	0.3273	0.37609	0.37736	0.34065	0.37508	0.37255	0.40869	0.4523	0.41939	0.37583	0.52844	0.43982	0.47847	0.45441	0.36937	0.37978	0.37149	0.34917	0.36881	0.49621	0.4398	0.49537	0.37906	0.47723	0.38081	0.4868	0.63658	0.48482	0.43399	0.44566	0.62109
1313	0.34298	0.3511	0.26654	0.41309	0.46965	0.32163	0.37647	0.37871	0.33926	0.3708	0.3724	0.40305	0.44463	0.422	0.37431	0.52819	0.43795	0.47074	0.4509	0.37119	0.37938	0.37012	0.34716	0.36936	0.49545	0.44156	0.49181	0.37731	0.47465	0.38148	0.48544	0.63891	0.48283	0.43086	0.43979	0.62051
1313.9	0.34005	0.3471	0.2618	0.40992	0.47414	0.31633	0.37753	0.3787	0.34005	0.36593	0.37206	0.39612	0.43827	0.42419	0.37449	0.52643	0.43584	0.46551	0.44981	0.37446	0.3809	0.37008	0.34505	0.36942	0.49703	0.44357	0.49009	0.37731	0.47494	0.38522	0.48629	0.64146	0.48188	0.42662	0.43599	0.61926
1314.8	0.3465	0.34955	0.26227	0.41812	0.48556	0.32431	0.38468	0.38824	0.35023	0.37159	0.38021	0.39828	0.44507	0.43871	0.38517	0.53464	0.44421	0.47042	0.45861	0.38692	0.3924	0.37971	0.35418	0.37906	0.50924	0.45401	0.50009	0.3878	0.48207	0.39721	0.49568	0.65285	0.48963	0.43139	0.44239	0.62712
1315.6	0.33544	0.33782	0.25314	0.41442	0.487	0.32194	0.38492	0.3889	0.3503	0.36578	0.38122	0.39063	0.44066	0.44252	0.38189	0.53172	0.4425	0.4639	0.45356	0.38765	0.39527	0.37987	0.3533	0.38052	0.50901	0.45367	0.49638	0.38749	0.4826	0.40095	0.49495	0.6524	0.48786	0.42776	0.4361	0.62331
1316.5	0.34277	0.33952	0.25425	0.42286	0.49865	0.33094	0.39254	0.39686	0.36121	0.37215	0.39181	0.39567	0.452	0.4574	0.39076	0.54194	0.45364	0.47223	0.46129	0.40002	0.40879	0.39148	0.36416	0.39319	0.52379	0.46712	0.50794	0.39791	0.49547	0.41622	0.50629	0.66136	0.49776	0.43847	0.44332	0.63391
1317.4	0.34585	0.34194	0.25051	0.42814	0.50822	0.33688	0.39903	0.39945	0.36991	0.37222	0.39988	0.39705	0.46115	0.46954	0.39706	0.5463	0.46171	0.47569	0.4676	0.40779	0.41858	0.40002	0.37124	0.4016	0.53418	0.47418	0.51691	0.40833	0.50435	0.42714	0.51383	0.6631	0.5003	0.44317	0.44545	0.64059
1318.3	0.34976	0.34531	0.24898	0.43745	0.5186	0.34698	0.40698	0.4044	0.37723	0.37624	0.40838	0.39993	0.47266	0.48507	0.40521	0.54867	0.47201	0.47958	0.47387	0.41708	0.42829	0.40825	0.38088	0.41148	0.54579	0.4818	0.52393	0.41887	0.51285	0.44046	0.52218	0.66521	0.50321	0.44928	0.44939	0.64701
1319.2	0.3514	0.34684	0.24907	0.44456	0.53093	0.35218	0.41689	0.40993	0.38526	0.38037	0.41761	0.40259	0.48121	0.4991	0.41414	0.5523	0.48028	0.48353	0.48069	0.42563	0.43986	0.41832	0.38957	0.42294	0.5581	0.48995	0.53155	0.43032	0.52385	0.45519	0.52937	0.66578	0.5066	0.45725	0.45321	0.65395
1320	0.3585	0.35438	0.25009	0.45591	0.54615	0.36079	0.42556	0.41685	0.39724	0.38665	0.42727	0.40823	0.49534	0.51587	0.4252	0.55827	0.49006	0.49113	0.49155	0.43773	0.45471	0.43109	0.4008	0.43478	0.57349	0.50065	0.54167	0.44392	0.5362	0.47305	0.53875	0.6671	0.51314	0.46491	0.46175	0.66284
1320.9	0.3625	0.36058	0.25025	0.46414	0.56032	0.36926	0.43411	0.42462	0.41002	0.39006	0.43484	0.41317	0.50688	0.53154	0.43344	0.55967	0.49647	0.49589	0.49822	0.44704	0.46922	0.44159	0.41248	0.44376	0.58456	0.50826	0.54677	0.45779	0.54621	0.48864	0.54674	0.66635	0.51622	0.46698	0.46525	0.66705
1321.8	0.36534	0.36655	0.2482	0.46841	0.57121	0.37477	0.43901	0.42953	0.41539	0.39244	0.44033	0.413	0.51591	0.54449	0.44152	0.55894	0.49913	0.49815	0.50157	0.45447	0.47737	0.45075	0.42216	0.45329	0.59355	0.51335	0.54995	0.46648	0.5539	0.5001	0.55192	0.66404	0.51768	0.46851	0.46672	0.66661
1322.7	0.37931	0.38227	0.25498	0.4848	0.59534	0.39352	0.45561	0.44667	0.43423	0.40664	0.45933	0.42683	0.53835	0.57294	0.46194	0.57676	0.51709	0.51719	0.51861	0.47534	0.50321	0.47385	0.44328	0.47499	0.61517	0.53315	0.57055	0.49319	0.5788	0.52759	0.57196	0.67672	0.53445	0.48592	0.48231	0.68385
1323.6	0.39601	0.39481	0.25852	0.49693	0.60795	0.4083	0.4686	0.45687	0.44978	0.41642	0.47229	0.43461	0.55417	0.59363	0.47797	0.58556	0.52881	0.52879	0.52871	0.4891	0.51985	0.49066	0.45881	0.48882	0.62858	0.54483	0.58116	0.51143	0.59335	0.54547	0.58408	0.68215	0.54647	0.49514	0.49194	0.6929
1324.4	0.41009	0.41092	0.26366	0.50686	0.62456	0.4203	0.48113	0.46736	0.46533	0.42475	0.48293	0.44025	0.56742	0.61241	0.49265	0.59272	0.54152	0.54077	0.53935	0.50024	0.53709	0.50888	0.4734	0.50032	0.63976	0.55468	0.59138	0.52671	0.60554	0.56103	0.59289	0.68555	0.5555	0.50194	0.50062	0.70068
1325.3	0.42668	0.42581	0.26857	0.52135	0.64096	0.43524	0.49642	0.48024	0.47981	0.43677	0.49872	0.44915	0.58534	0.63397	0.51009	0.60523	0.55671	0.55584	0.55228	0.51349	0.55606	0.52832	0.48839	0.51835	0.65371	0.56781	0.60644	0.54549	0.62156	0.5802	0.60419	0.69298	0.5697	0.51467	0.51545	0.71175
1326.2	0.44798	0.44752	0.27846	0.53855	0.66094	0.45596	0.51621	0.49839	0.50127	0.45177	0.51729	0.46331	0.60484	0.66029	0.52991	0.62163	0.57426	0.57379	0.57066	0.53142	0.58065	0.5509	0.50592	0.53587	0.66933	0.58194	0.62267	0.567	0.63831	0.60329	0.61909	0.70458	0.58733	0.53	0.53258	0.72524
1327.1	0.46172	0.46336	0.28291	0.549	0.67021	0.46797	0.52908	0.50576	0.51495	0.46011	0.52809	0.46981	0.61666	0.67428	0.54336	0.6278	0.58476	0.58584	0.58104	0.54032	0.59562	0.56632	0.51856	0.54534	0.6756	0.58928	0.6284	0.57816	0.64662	0.61492	0.62398	0.70579	0.59526	0.53631	0.54271	0.72704
1328	0.47436	0.4758	0.29033	0.56397	0.68517	0.48334	0.54081	0.5193	0.52813	0.47091	0.5416	0.47654	0.63058	0.69103	0.55929	0.63832	0.59707	0.59864	0.59136	0.55186	0.61255	0.58561	0.53208	0.55621	0.68424	0.59885	0.63806	0.59358	0.66019	0.63067	0.63229	0.71072	0.60539	0.54465	0.55511	0.73132
1328.8	0.49163	0.49711	0.29774	0.58309	0.69643	0.50307	0.56108	0.53297	0.54251	0.48582	0.56086	0.48969	0.64861	0.71007	0.57516	0.65076	0.61135	0.61208	0.60388	0.56854	0.62988	0.60594	0.54959	0.57202	0.69475	0.61252	0.64677	0.61261	0.67468	0.64568	0.64413	0.7186	0.62051	0.55762	0.56972	0.73709
1329.7	0.51203	0.5228	0.31173	0.6025	0.71282	0.52375	0.58067	0.54925	0.55923	0.50299	0.58011	0.50217	0.66493	0.72796	0.59424	0.66616	0.62669	0.62951	0.62148	0.5864	0.64944	0.62885	0.56829	0.58819	0.70588	0.62618	0.65503	0.62972	0.6906	0.6614	0.65817	0.72753	0.63424	0.56991	0.58501	0.74367
1330.6	0.54069	0.55603	0.32897	0.62755	0.73382	0.553	0.60823	0.57131	0.58385	0.52866	0.60823	0.52451	0.69173	0.75363	0.62344	0.6909	0.65422	0.65924	0.64727	0.61274	0.67837	0.66125	0.59873	0.617	0.72448	0.65262	0.67719	0.65883	0.71766	0.68832	0.6829	0.74721	0.65873	0.59482	0.61158	0.76246
1331.5	0.56907	0.58799	0.34764	0.65396	0.75701	0.58316	0.63594	0.5971	0.60973	0.55846	0.63621	0.54751	0.71542	0.77817	0.65248	0.71591	0.67669	0.68462	0.67082	0.64104	0.7085	0.6931	0.62773	0.64613	0.74349	0.67643	0.69859	0.68579	0.74071	0.71021	0.70775	0.76649	0.68516	0.61921	0.6358	0.77813
1332.4	0.59479	0.62164	0.36159	0.67202	0.77406	0.60733	0.66175	0.61477	0.62928	0.57974	0.65849	0.56537	0.73413	0.79457	0.67266	0.73514	0.69549	0.70729	0.69335	0.66408	0.73418	0.71855	0.652	0.67099	0.75729	0.69381	0.71417	0.70567	0.7595	0.72799	0.72593	0.77914	0.70296	0.6382	0.65628	0.78952
1333.2	0.62149	0.65373	0.38097	0.69204	0.79546	0.63572	0.68503	0.64066	0.65415	0.60832	0.68587	0.58554	0.75578	0.81394	0.70062	0.75961	0.71922	0.73338	0.71881	0.68886	0.76118	0.74791	0.67839	0.70123	0.77751	0.71565	0.73533	0.72965	0.78482	0.7517	0.75049	0.79591	0.72353	0.66052	0.68195	0.8057
1334.1	0.6452	0.68469	0.39343	0.70936	0.80986	0.65727	0.70724	0.65899	0.67534	0.63055	0.7071	0.60289	0.77221	0.82985	0.72398	0.77907	0.73658	0.75113	0.7376	0.71132	0.78388	0.77322	0.70052	0.72514	0.79161	0.73538	0.75092	0.75245	0.80126	0.77024	0.76929	0.80884	0.74302	0.67957	0.70328	0.81673
1335	0.67788	0.72032	0.41175	0.73675	0.83377	0.68746	0.73627	0.6858	0.7018	0.66126	0.7329	0.62455	0.79341	0.85097	0.75188	0.80438	0.76358	0.77528	0.76471	0.73983	0.81285	0.80352	0.72919	0.75638	0.81364	0.75878	0.76983	0.77867	0.82582	0.79293	0.7932	0.8258	0.76711	0.70383	0.72872	0.83339
1335.9	0.70753	0.75144	0.42542	0.75443	0.85021	0.7099	0.75851	0.7079	0.72096	0.68518	0.7565	0.64342	0.81026	0.86375	0.7749	0.82423	0.78538	0.79317	0.78602	0.76246	0.83327	0.82759	0.75409	0.78232	0.82882	0.77768	0.78455	0.79952	0.84442	0.81131	0.8114	0.84003	0.78421	0.72265	0.75089	0.84867
1336.7	0.73437	0.77898	0.44129	0.77551	0.86904	0.73911	0.78337	0.7347	0.74208	0.71385	0.78102	0.66521	0.82958	0.88002	0.79952	0.84517	0.80757	0.81323	0.8093	0.78791	0.85558	0.85106	0.77915	0.80884	0.84531	0.79911	0.80304	0.82336	0.86118	0.83164	0.83267	0.85611	0.80647	0.74428	0.77422	0.86525
1337.6	0.76617	0.80756	0.4601	0.80057	0.89207	0.76642	0.81355	0.76048	0.76334	0.7407	0.80577	0.68968	0.84738	0.89689	0.82566	0.86863	0.82987	0.83741	0.83536	0.81608	0.87909	0.87691	0.80702	0.83846	0.86412	0.82285	0.82466	0.84888	0.88042	0.85401	0.85299	0.87451	0.8294	0.76935	0.8011	0.88183
1338.5	0.78898	0.82856	0.47381	0.82347	0.90854	0.7927	0.83811	0.78513	0.7811	0.76705	0.82593	0.7074	0.86165	0.90625	0.8465	0.88659	0.8508	0.85723	0.8564	0.83814	0.8969	0.89601	0.83178	0.86167	0.87857	0.84136	0.84183	0.86867	0.89632	0.87133	0.86995	0.88836	0.84532	0.78916	0.82464	0.89635
1339.4	0.80663	0.84564	0.48549	0.83969	0.92054	0.8116	0.85858	0.80462	0.79148	0.78874	0.84605	0.72337	0.87108	0.91148	0.86266	0.90046	0.86287	0.86986	0.87247	0.85621	0.90942	0.90933	0.84906	0.88022	0.8895	0.85526	0.85597	0.88444	0.90623	0.88419	0.88299	0.89724	0.85927	0.80552	0.84541	0.90408
1340.3	0.82762	0.86681	0.49738	0.85921	0.9326	0.83451	0.8795	0.82685	0.80318	0.80957	0.86418	0.73754	0.88258	0.91937	0.87692	0.91625	0.87814	0.88449	0.89334	0.874	0.92153	0.92463	0.86828	0.89799	0.90151	0.87174	0.8703	0.90283	0.91853	0.90027	0.89858	0.90825	0.87396	0.82304	0.86624	0.91433
1341.1	0.85332	0.88884	0.51021	0.87932	0.94488	0.85525	0.9013	0.84695	0.81579	0.8303	0.88444	0.75332	0.89308	0.92868	0.89498	0.93069	0.89435	0.89785	0.90943	0.89244	0.92965	0.93868	0.89009	0.91417	0.91626	0.88895	0.88427	0.91958	0.92989	0.91542	0.91315	0.91707	0.88934	0.84109	0.88642	0.92511
1342	0.88081	0.91605	0.52167	0.90274	0.95711	0.88142	0.9248	0.8704	0.83012	0.85692	0.90706	0.77056	0.90912	0.94388	0.91555	0.94823	0.91506	0.91404	0.93272	0.9152	0.94658	0.954	0.91451	0.93473	0.93276	0.91062	0.90497	0.9405	0.94552	0.93532	0.93424	0.93391	0.90998	0.86751	0.91109	0.94139
1342.9	0.90761	0.93511	0.53542	0.91742	0.97123	0.90318	0.94435	0.89245	0.83937	0.87956	0.92787	0.78652	0.92214	0.95669	0.93163	0.96178	0.92992	0.92735	0.95041	0.93369	0.95649	0.96449	0.93446	0.95184	0.94762	0.92446	0.92346	0.95307	0.95545	0.95033	0.94849	0.94441	0.92694	0.88761	0.92964	0.95409
1343.8	0.92099	0.94694	0.54301	0.92516	0.97589	0.91726	0.95705	0.90848	0.84485	0.89445	0.94048	0.79745	0.93095	0.96181	0.94064	0.96866	0.94084	0.93388	0.95937	0.94618	0.96147	0.96785	0.94767	0.95776	0.95752	0.93626	0.93275	0.96176	0.96028	0.95721	0.95674	0.95449	0.93796	0.90266	0.94306	0.9632
1344.6	0.9356	0.95882	0.55464	0.93677	0.98225	0.93015	0.97211	0.9222	0.85034	0.90854	0.95287	0.80744	0.9397	0.97165	0.95369	0.97475	0.95122	0.944	0.96773	0.95832	0.96528	0.97096	0.95797	0.96638	0.96989	0.94783	0.94676	0.96867	0.96561	0.96495	0.96508	0.96129	0.94985	0.91939	0.95629	0.97079
1345.5	0.95103	0.9779	0.56858	0.95176	0.99189	0.94797	0.98305	0.94096	0.85689	0.92545	0.96767	0.81875	0.95265	0.98106	0.96539	0.98628	0.96505	0.95765	0.98203	0.97296	0.97604	0.97767	0.97135	0.97979	0.98246	0.96242	0.96581	0.97886	0.97617	0.97683	0.97625	0.97464	0.9643	0.93781	0.97546	0.98245
1346.4	0.95983	0.9787	0.57578	0.95537	0.9921	0.95137	0.98436	0.95087	0.85375	0.92888	0.97178	0.82141	0.95753	0.97983	0.97063	0.98554	0.9686	0.96168	0.98072	0.97688	0.97342	0.97345	0.9756	0.98047	0.98452	0.96703	0.96812	0.97861	0.97432	0.97743	0.9773	0.97482	0.96759	0.94322	0.97921	0.98366
1347.3	0.96654	0.97958	0.58123	0.96087	0.98872	0.95494	0.98874	0.95883	0.84935	0.92995	0.97674	0.82536	0.96263	0.97742	0.97406	0.98276	0.97336	0.96126	0.98168	0.98011	0.97203	0.9685	0.97817	0.97875	0.98774	0.97007	0.97358	0.98024	0.97383	0.97748	0.97884	0.97815	0.97214	0.95185	0.98314	0.98414
1348.1	0.9724	0.98235	0.58838	0.96766	0.98872	0.96082	0.99251	0.96714	0.84643	0.93373	0.9808	0.82605	0.96761	0.97805	0.97606	0.97893	0.97768	0.96778	0.98268	0.98435	0.96971	0.96426	0.9832	0.97943	0.99008	0.97411	0.98208	0.98251	0.97485	0.97995	0.98174	0.97839	0.97826	0.95885	0.98799	0.98576
1349	0.97701	0.98454	0.59347	0.97352	0.98648	0.96732	0.99326	0.97669	0.84368	0.93485	0.98652	0.8281	0.97396	0.97646	0.97733	0.97745	0.98252	0.97264	0.982	0.98806	0.97114	0.95802	0.98681	0.97707	0.99192	0.97723	0.98727	0.98634	0.97673	0.98318	0.98286	0.98207	0.98397	0.96592	0.99175	0.98883
1349.9	0.97243	0.97269	0.5913	0.97002	0.98036	0.96084	0.98987	0.97509	0.83405	0.92938	0.98195	0.82395	0.97358	0.97011	0.97096	0.96442	0.97737	0.96736	0.97291	0.98144	0.96041	0.9443	0.9802	0.96621	0.98657	0.97025	0.98156	0.98092	0.96899	0.97561	0.97654	0.97606	0.98258	0.96514	0.98455	0.9813
1350.8	0.95807	0.96267	0.58728	0.9675	0.96808	0.95602	0.98016	0.96942	0.81956	0.91704	0.97429	0.81401	0.96458	0.9577	0.95775	0.94754	0.97143	0.95643	0.95908	0.97027	0.94528	0.92506	0.9682	0.94831	0.97666	0.95738	0.97426	0.97032	0.95571	0.96369	0.96516	0.96721	0.9758	0.95656	0.97493	0.96948
1351.6	0.96087	0.9713	0.59443	0.97548	0.96857	0.9666	0.98196	0.97621	0.82056	0.9192	0.97808	0.81673	0.97295	0.96255	0.96155	0.94758	0.97837	0.96782	0.95909	0.97595	0.94699	0.92377	0.97068	0.94806	0.98119	0.96766	0.9781	0.97744	0.96344	0.96909	0.9703	0.97419	0.98296	0.96658	0.98034	0.97407
1352.5	0.94999	0.95579	0.58823	0.96909	0.95044	0.95751	0.96616	0.96347	0.80305	0.89864	0.96409	0.80409	0.96217	0.94613	0.94462	0.92905	0.96464	0.95481	0.9412	0.95982	0.92944	0.90256	0.95296	0.92837	0.96677	0.95481	0.96077	0.9614	0.94748	0.95112	0.95559	0.96177	0.96905	0.95449	0.96247	0.95885
1353.4	0.93467	0.93853	0.586	0.96479	0.9356	0.94849	0.95101	0.95276	0.78801	0.88437	0.95095	0.79407	0.95252	0.93189	0.9295	0.91219	0.95385	0.9441	0.92716	0.94691	0.91614	0.88367	0.93753	0.91222	0.95459	0.94422	0.94684	0.94829	0.9357	0.93762	0.9439	0.95031	0.95773	0.94429	0.95078	0.94584
1354.3	0.93626	0.9408	0.59147	0.96482	0.92332	0.95072	0.94582	0.952	0.78379	0.87425	0.94604	0.79418	0.95153	0.9264	0.92662	0.90923	0.95573	0.94522	0.92204	0.94327	0.9153	0.87338	0.9325	0.90747	0.95305	0.94367	0.94199	0.94495	0.93507	0.93501	0.94274	0.94991	0.95539	0.94553	0.94953	0.9433
1355.1	0.92836	0.92812	0.59114	0.95301	0.90507	0.94416	0.93453	0.94336	0.77474	0.8614	0.93245	0.7882	0.94541	0.91302	0.91308	0.89642	0.94582	0.93764	0.90958	0.93158	0.90806	0.85677	0.91929	0.89489	0.94361	0.93567	0.92893	0.93493	0.92746	0.92258	0.93231	0.94058	0.94613	0.93788	0.93857	0.93356
1356	0.89918	0.90037	0.58021	0.93174	0.87451	0.92498	0.90921	0.91959	0.75247	0.83469	0.90873	0.76955	0.92301	0.88728	0.88469	0.86984	0.92499	0.91459	0.88572	0.90376	0.88762	0.82782	0.89572	0.86871	0.92067	0.91041	0.90276	0.91081	0.90212	0.89894	0.90963	0.91891	0.92559	0.91308	0.9137	0.91106
1356.9	0.89185	0.88918	0.57935	0.92579	0.85897	0.92096	0.8965	0.91293	0.74332	0.82493	0.89682	0.76504	0.91538	0.87785	0.87677	0.85968	0.92125	0.90782	0.87753	0.89238	0.88263	0.81522	0.88713	0.85857	0.91657	0.90275	0.89224	0.90376	0.89442	0.89274	0.90214	0.91414	0.91706	0.90757	0.90786	0.90332
1357.8	0.87208	0.8734	0.57145	0.90694	0.83725	0.9076	0.87846	0.89417	0.7266	0.80255	0.87531	0.75045	0.89584	0.85814	0.8562	0.83712	0.90509	0.88842	0.85686	0.8701	0.86699	0.79381	0.86904	0.83832	0.89954	0.88428	0.87022	0.88512	0.87393	0.87463	0.88496	0.89854	0.89921	0.88873	0.88674	0.88433
1358.6	0.84256	0.845	0.5579	0.88423	0.81375	0.8858	0.85357	0.8706	0.70324	0.78019	0.85012	0.72896	0.87258	0.83329	0.82897	0.80533	0.8822	0.86354	0.83248	0.84631	0.84576	0.76834	0.84622	0.8103	0.87934	0.86105	0.84414	0.86349	0.84852	0.85103	0.8617	0.87963	0.87536	0.86374	0.8617	0.86194
1359.5	0.82367	0.82995	0.55163	0.86984	0.79735	0.87318	0.83498	0.85369	0.68647	0.76357	0.82981	0.71641	0.85413	0.81319	0.80946	0.78597	0.86965	0.84807	0.81603	0.82766	0.83325	0.75084	0.8294	0.79081	0.86674	0.84476	0.82652	0.84828	0.83279	0.83432	0.84706	0.86865	0.86001	0.84979	0.8461	0.84637
1360.4	0.80768	0.81688	0.54648	0.85603	0.78182	0.85839	0.81858	0.83792	0.67216	0.74637	0.8078	0.70356	0.83765	0.79265	0.79268	0.76705	0.85617	0.82958	0.80154	0.81308	0.82072	0.73524	0.81315	0.77466	0.85475	0.82876	0.80881	0.83477	0.81942	0.81842	0.83336	0.85648	0.84529	0.83566	0.8321	0.83026
1361.3	0.78202	0.79693	0.53945	0.83317	0.75608	0.83833	0.79823	0.81535	0.65474	0.72178	0.78188	0.68261	0.81276	0.76531	0.76633	0.74163	0.83316	0.80528	0.77733	0.78988	0.80275	0.71123	0.78878	0.75028	0.83205	0.80508	0.7854	0.81129	0.79787	0.79613	0.81126	0.83733	0.82394	0.81149	0.8081	0.80806
1362.1	0.76767	0.779	0.53174	0.81481	0.73681	0.82595	0.78098	0.80189	0.64124	0.707	0.76169	0.66964	0.79823	0.74555	0.74933	0.72419	0.81936	0.78955	0.76138	0.7741	0.79143	0.69565	0.77331	0.73551	0.82245	0.78996	0.76925	0.79706	0.78569	0.78052	0.79588	0.82847	0.81044	0.79657	0.79488	0.79349
1363	0.74928	0.75686	0.5257	0.79699	0.71073	0.8123	0.7625	0.78284	0.62549	0.68399	0.73581	0.65294	0.77575	0.72214	0.73003	0.70377	0.79874	0.76877	0.74053	0.75164	0.7773	0.67652	0.75331	0.71691	0.80719	0.77062	0.74892	0.77768	0.76974	0.76121	0.77655	0.81468	0.79139	0.77729	0.774	0.7741
1363.9	0.72385	0.73126	0.51584	0.77515	0.68566	0.79237	0.74068	0.76349	0.60768	0.66001	0.7105	0.63277	0.75171	0.69895	0.70778	0.67872	0.77304	0.74417	0.71804	0.72839	0.75977	0.65646	0.7332	0.69736	0.78862	0.74771	0.72412	0.75727	0.74751	0.74089	0.75305	0.79935	0.76899	0.75225	0.74959	0.75155
1364.8	0.69498	0.70159	0.50111	0.74659	0.65548	0.76491	0.71218	0.73575	0.58276	0.63235	0.67909	0.60831	0.72027	0.66996	0.68048	0.6494	0.74436	0.71315	0.68659	0.70056	0.73525	0.62863	0.70574	0.66951	0.76403	0.71979	0.69592	0.72779	0.71889	0.71299	0.72212	0.77957	0.74003	0.7227	0.71997	0.7233
1365.6	0.68245	0.68835	0.49916	0.73063	0.64327	0.7518	0.69646	0.72269	0.5714	0.6194	0.66194	0.59969	0.70804	0.65578	0.67098	0.63618	0.7331	0.70073	0.67406	0.69012	0.72646	0.61976	0.69643	0.66111	0.75733	0.70806	0.68421	0.71845	0.71035	0.70288	0.71099	0.77683	0.73076	0.71206	0.71081	0.71176
1366.5	0.65422	0.65491	0.48804	0.70039	0.61431	0.72269	0.66906	0.69542	0.55046	0.59294	0.63141	0.57438	0.67693	0.62522	0.6456	0.6061	0.70426	0.66883	0.64682	0.66423	0.70113	0.59537	0.67217	0.6351	0.73193	0.68066	0.65703	0.69179	0.68448	0.67617	0.68342	0.75965	0.70403	0.68358	0.68488	0.68491
1367.4	0.63501	0.63413	0.48067	0.67753	0.59641	0.70132	0.64676	0.67736	0.53742	0.57483	0.61139	0.55846	0.65789	0.60406	0.62611	0.58706	0.68957	0.64795	0.62721	0.64827	0.68558	0.57925	0.65633	0.6214	0.71417	0.66281	0.63956	0.67667	0.66915	0.65999	0.66705	0.7535	0.68858	0.66338	0.66946	0.66612
1368.2	0.61552	0.61096	0.47012	0.65187	0.57189	0.67826	0.62437	0.65266	0.51834	0.55283	0.58642	0.53916	0.63395	0.58246	0.60505	0.56591	0.66931	0.62317	0.60484	0.62883	0.6639	0.55892	0.63629	0.60327	0.69159	0.64278	0.61955	0.65449	0.6511	0.63933	0.64646	0.74235	0.66963	0.63928	0.65195	0.64502
1369.1	0.60255	0.59871	0.46658	0.63201	0.55571	0.66388	0.60883	0.63884	0.50915	0.54053	0.56893	0.52555	0.62105	0.56779	0.59207	0.55205	0.65535	0.6088	0.59144	0.61519	0.65241	0.54855	0.62451	0.59336	0.67872	0.63104	0.60668	0.64329	0.63989	0.62871	0.63483	0.73899	0.65807	0.62369	0.64145	0.63307
1370	0.57789	0.57046	0.45199	0.60374	0.52866	0.63761	0.58251	0.61343	0.48914	0.51639	0.54133	0.50128	0.59479	0.53996	0.56556	0.52682	0.62774	0.57777	0.56602	0.58865	0.6275	0.52521	0.5999	0.56761	0.6512	0.60351	0.58165	0.61713	0.61497	0.60556	0.60832	0.72352	0.63278	0.59377	0.61775	0.60688
1370.9	0.56821	0.55921	0.44772	0.58508	0.51436	0.62046	0.56739	0.59695	0.47388	0.50071	0.52331	0.48558	0.58288	0.52605	0.55022	0.51385	0.61098	0.56236	0.5509	0.57629	0.61633	0.5124	0.58668	0.55706	0.63585	0.58855	0.56909	0.60306	0.60236	0.59249	0.59464	0.7193	0.62127	0.57953	0.60412	0.59293
1371.7	0.54861	0.54511	0.44014	0.56127	0.49458	0.59872	0.54948	0.57379	0.45472	0.48189	0.50002	0.46353	0.56199	0.50427	0.52806	0.4948	0.58702	0.53749	0.53041	0.55808	0.5975	0.49416	0.56686	0.53681	0.61277	0.56841	0.55172	0.58164	0.5838	0.57414	0.5743	0.70651	0.60221	0.55905	0.58524	0.57301
1372.6	0.5337	0.53198	0.43568	0.53876	0.47686	0.57639	0.53158	0.55542	0.44031	0.46681	0.48187	0.44191	0.54498	0.48471	0.50854	0.47729	0.56706	0.51596	0.51263	0.54082	0.5815	0.47913	0.55098	0.51937	0.59428	0.54851	0.53685	0.56698	0.56793	0.55804	0.55503	0.69621	0.58443	0.54088	0.56862	0.55476
1373.5	0.52224	0.51552	0.43212	0.5177	0.45939	0.55759	0.51422	0.53726	0.42101	0.44924	0.46442	0.42213	0.52922	0.468	0.48978	0.46175	0.54794	0.49362	0.49588	0.52429	0.56482	0.46467	0.53477	0.50249	0.57464	0.52942	0.52312	0.55155	0.55234	0.54382	0.53805	0.68807	0.56894	0.52198	0.55225	0.53723
1374.3	0.50854	0.50352	0.42479	0.49707	0.44311	0.53728	0.49834	0.51838	0.40207	0.43486	0.44706	0.40171	0.51248	0.45375	0.46975	0.44614	0.53073	0.47295	0.4796	0.51098	0.54895	0.44886	0.51806	0.48477	0.55521	0.51507	0.50993	0.53847	0.53692	0.52831	0.522	0.67786	0.55483	0.50351	0.53587	0.51988
1375.2	0.48537	0.4854	0.413	0.47015	0.42058	0.51252	0.47608	0.49317	0.37993	0.41479	0.42716	0.37835	0.4898	0.43	0.44381	0.42641	0.50846	0.44438	0.45738	0.48899	0.52366	0.426	0.49653	0.45879	0.52806	0.49251	0.48798	0.51727	0.51399	0.50658	0.49809	0.66069	0.53312	0.4735	0.51281	0.49351
1376.1	0.47441	0.47412	0.40621	0.45131	0.40303	0.49554	0.46141	0.47759	0.36399	0.40301	0.41334	0.36159	0.47856	0.41675	0.42839	0.41482	0.49543	0.42642	0.44689	0.47649	0.50975	0.41302	0.48444	0.44436	0.51081	0.48052	0.47564	0.50527	0.49896	0.49168	0.48182	0.65238	0.52044	0.45502	0.49895	0.47849
1377	0.46107	0.46157	0.39891	0.43256	0.38852	0.48119	0.44795	0.45991	0.3467	0.3919	0.39861	0.34474	0.46693	0.40289	0.41262	0.40315	0.47921	0.40749	0.43515	0.46235	0.49453	0.39729	0.47005	0.42684	0.49434	0.46721	0.46201	0.48988	0.48384	0.47729	0.46637	0.6445	0.50815	0.43765	0.48283	0.46216
1377.8	0.44522	0.44924	0.38994	0.41273	0.37475	0.46392	0.43377	0.44068	0.33262	0.37848	0.38274	0.32711	0.45267	0.38734	0.39516	0.38854	0.4624	0.38876	0.42344	0.44921	0.47921	0.37937	0.45609	0.40777	0.47728	0.45292	0.45075	0.47527	0.47021	0.45904	0.44886	0.63231	0.49457	0.41836	0.46729	0.44262
1378.7	0.42941	0.43953	0.38696	0.39454	0.36251	0.4476	0.42049	0.42303	0.31852	0.36784	0.36808	0.30968	0.43882	0.37306	0.37904	0.37661	0.4471	0.37051	0.41173	0.43564	0.46606	0.36314	0.44412	0.39299	0.4604	0.43729	0.43977	0.46022	0.45539	0.4438	0.43347	0.62239	0.48023	0.4013	0.44982	0.42615
1379.6	0.42196	0.43696	0.38798	0.38832	0.35778	0.44298	0.41564	0.41347	0.31141	0.36467	0.36013	0.30129	0.4333	0.36954	0.3717	0.37288	0.4408	0.36117	0.41103	0.43149	0.46316	0.35734	0.43787	0.38362	0.45402	0.43158	0.43939	0.45608	0.45029	0.43861	0.428	0.61954	0.4737	0.39501	0.44315	0.41972
1380.4	0.40492	0.41971	0.38001	0.37134	0.34409	0.42773	0.4007	0.39453	0.2958	0.35199	0.34444	0.28332	0.41615	0.35529	0.35139	0.3566	0.42178	0.34102	0.39715	0.4147	0.44866	0.33913	0.41947	0.3612	0.43533	0.41094	0.42362	0.43946	0.43173	0.42067	0.40956	0.60464	0.45717	0.37386	0.42298	0.39831
1381.3	0.397	0.41721	0.37815	0.36357	0.33782	0.4205	0.39139	0.38216	0.28745	0.34372	0.33582	0.27318	0.40837	0.34728	0.33997	0.3502	0.41294	0.32966	0.39149	0.41071	0.44196	0.32951	0.41149	0.34814	0.42639	0.40438	0.41859	0.43125	0.4227	0.41208	0.40345	0.59685	0.4491	0.36191	0.41261	0.38593
1382.2	0.38319	0.40484	0.36911	0.35362	0.32488	0.40596	0.37965	0.36678	0.27378	0.33326	0.32512	0.25708	0.39206	0.33453	0.32144	0.33772	0.39726	0.30976	0.37752	0.39767	0.42934	0.31226	0.39626	0.32988	0.40979	0.3898	0.40544	0.41655	0.40424	0.39776	0.38848	0.58225	0.43418	0.34293	0.39327	0.36799
1383	0.37232	0.39233	0.36327	0.3438	0.3153	0.39824	0.3702	0.35455	0.26229	0.32313	0.31735	0.24544	0.38249	0.32633	0.30923	0.32793	0.38532	0.29334	0.37205	0.39129	0.42105	0.30082	0.38527	0.31495	0.39884	0.38034	0.39573	0.40749	0.39279	0.38632	0.37524	0.5696	0.42533	0.32798	0.37977	0.35224
1383.9	0.35936	0.38573	0.35806	0.33171	0.30336	0.38568	0.35727	0.34252	0.25048	0.3139	0.30819	0.23337	0.37089	0.31517	0.29588	0.31618	0.37135	0.27569	0.36199	0.38414	0.4105	0.28624	0.37284	0.30043	0.38637	0.36868	0.38466	0.39521	0.37828	0.37355	0.36027	0.55426	0.41493	0.31213	0.3645	0.33788
1384.8	0.33624	0.37785	0.35159	0.31835	0.29335	0.3724	0.34661	0.32877	0.23631	0.2996	0.29699	0.21953	0.35609	0.30346	0.28268	0.30479	0.3567	0.25609	0.34882	0.37435	0.39392	0.26975	0.36032	0.28485	0.37379	0.35608	0.37423	0.38145	0.3636	0.35863	0.34407	0.53543	0.40068	0.29472	0.34752	0.32124
1385.7	0.32584	0.37365	0.35232	0.31435	0.28736	0.36637	0.34231	0.32191	0.23075	0.29681	0.29202	0.21411	0.35059	0.29745	0.27682	0.29976	0.34977	0.24603	0.34544	0.37236	0.38675	0.26456	0.35387	0.27774	0.36796	0.34916	0.37294	0.37539	0.35594	0.35373	0.33481	0.52615	0.3939	0.28653	0.34046	0.31324
1386.5	0.31354	0.36898	0.35075	0.30613	0.28133	0.35945	0.33535	0.31392	0.22309	0.2889	0.28294	0.20632	0.34473	0.28889	0.26841	0.29347	0.34056	0.23485	0.3399	0.3676	0.37722	0.25724	0.3456	0.26742	0.36158	0.34169	0.36614	0.36675	0.34644	0.34381	0.32388	0.51474	0.38584	0.2769	0.33037	0.30244
1387.4	0.30706	0.36576	0.35004	0.30152	0.27658	0.35133	0.33129	0.30545	0.21729	0.28278	0.27752	0.2006	0.33853	0.28095	0.26212	0.28695	0.33346	0.22678	0.33248	0.36202	0.36815	0.25051	0.33889	0.26136	0.35585	0.33408	0.36341	0.35733	0.33738	0.33494	0.31628	0.50156	0.37526	0.26774	0.32315	0.29236
1388.3	0.29431	0.35015	0.33962	0.29794	0.26654	0.34336	0.32432	0.29144	0.20711	0.26956	0.2657	0.1878	0.32615	0.27089	0.25008	0.27418	0.32126	0.21253	0.31981	0.34972	0.35317	0.23949	0.32609	0.24688	0.34385	0.3202	0.3533	0.34345	0.32309	0.32136	0.30125	0.48306	0.35996	0.2528	0.30972	0.27498
1389.1	0.29721	0.35055	0.33866	0.30386	0.26434	0.34178	0.3207	0.28617	0.20635	0.26834	0.26445	0.18509	0.32552	0.26711	0.2495	0.27147	0.31846	0.20927	0.3182	0.34811	0.35117	0.23636	0.32375	0.24348	0.34281	0.318	0.35517	0.34108	0.32022	0.32056	0.29789	0.47456	0.35487	0.24967	0.30612	0.27001
1390	0.28624	0.33609	0.32541	0.29339	0.25613	0.32909	0.31233	0.27365	0.19606	0.25396	0.25324	0.17193	0.31195	0.25577	0.23953	0.25834	0.30668	0.19366	0.3045	0.33411	0.33862	0.2225	0.30975	0.23002	0.33075	0.30317	0.34397	0.32703	0.3046	0.30698	0.28094	0.45036	0.33889	0.23397	0.29077	0.25477
1390.9	0.28718	0.33562	0.32397	0.29816	0.25431	0.32824	0.31178	0.26947	0.19468	0.25161	0.25372	0.17253	0.31042	0.25456	0.24165	0.25605	0.3045	0.18868	0.30029	0.33364	0.33421	0.21998	0.30698	0.2289	0.32858	0.29737	0.3446	0.32336	0.30093	0.30583	0.27583	0.43895	0.33155	0.23044	0.28936	0.25079
1391.7	0.27375	0.32642	0.30956	0.29479	0.24271	0.31842	0.30282	0.25746	0.18622	0.23968	0.24465	0.16094	0.29678	0.24309	0.23082	0.24326	0.29137	0.17039	0.2851	0.31926	0.31909	0.20716	0.29231	0.21309	0.31599	0.28215	0.33041	0.30849	0.28354	0.29188	0.25803	0.41861	0.31653	0.21572	0.27482	0.23726
1392.6	0.2821	0.32995	0.31139	0.30106	0.24593	0.31456	0.30536	0.25817	0.18555	0.23874	0.24613	0.16188	0.29768	0.24293	0.2331	0.24412	0.29128	0.17014	0.28274	0.31854	0.31778	0.20728	0.29182	0.21425	0.31765	0.2814	0.33052	0.30657	0.28179	0.29157	0.25533	0.41189	0.31362	0.21533	0.27481	0.23558
1393.5	0.28415	0.32735	0.30683	0.30363	0.24485	0.31134	0.3039	0.25583	0.18233	0.23287	0.24539	0.1619	0.29546	0.24213	0.23189	0.24039	0.28869	0.16671	0.27735	0.31524	0.31365	0.20694	0.28621	0.21153	0.31467	0.27655	0.32368	0.29926	0.27475	0.28642	0.24872	0.40158	0.30894	0.21227	0.27267	0.23124
1394.3	0.28523	0.31951	0.29999	0.30818	0.23806	0.3058	0.29714	0.24861	0.17589	0.22309	0.24108	0.15753	0.28892	0.23664	0.22572	0.23196	0.2798	0.15658	0.26516	0.30803	0.30366	0.20089	0.27792	0.20344	0.30518	0.26611	0.31035	0.28729	0.26413	0.27518	0.23822	0.38768	0.29635	0.20216	0.26365	0.22115
1395.2	0.28611	0.31653	0.29351	0.31468	0.2335	0.2971	0.29394	0.24274	0.17194	0.21504	0.23741	0.15261	0.28214	0.23376	0.22319	0.22522	0.27519	0.15348	0.25695	0.30232	0.29864	0.19705	0.26899	0.19919	0.29933	0.26109	0.30131	0.27739	0.25492	0.26736	0.2318	0.37541	0.28871	0.1972	0.25653	0.21445
1396.1	0.28454	0.31309	0.28887	0.31974	0.23115	0.28992	0.29139	0.23773	0.16625	0.20519	0.23446	0.14978	0.27764	0.23206	0.22285	0.22153	0.27043	0.15164	0.24885	0.29674	0.29374	0.19602	0.26355	0.1948	0.2941	0.25405	0.29393	0.27001	0.24753	0.26276	0.22555	0.36417	0.28068	0.19249	0.25282	0.20774
1396.9	0.27536	0.30581	0.27491	0.31644	0.22156	0.27951	0.28314	0.22733	0.1582	0.19003	0.2281	0.14025	0.26432	0.22407	0.21512	0.20989	0.26049	0.14111	0.23308	0.28645	0.28192	0.18735	0.25135	0.18274	0.2812	0.24019	0.27823	0.25504	0.23419	0.25116	0.21222	0.34615	0.2676	0.18247	0.24133	0.19677
1397.8	0.26798	0.29268	0.26459	0.31247	0.21265	0.26697	0.27783	0.218	0.15073	0.17867	0.22084	0.13245	0.25402	0.21686	0.21019	0.20125	0.24999	0.13114	0.21952	0.27567	0.27147	0.18073	0.24065	0.1744	0.27077	0.22713	0.26452	0.24226	0.22201	0.2392	0.20104	0.33191	0.25624	0.17205	0.2307	0.18609
1398.7	0.26902	0.29517	0.25906	0.31955	0.21517	0.26156	0.28021	0.21756	0.14876	0.17431	0.22302	0.13355	0.25305	0.21865	0.21191	0.20077	0.25025	0.13416	0.21689	0.2742	0.2714	0.18127	0.23945	0.17464	0.27025	0.22369	0.25862	0.23922	0.2188	0.23795	0.1986	0.32887	0.25595	0.17335	0.23126	0.18444
1399.5	0.25905	0.28566	0.24518	0.31692	0.20868	0.25349	0.27497	0.21145	0.14002	0.16073	0.21788	0.12826	0.24642	0.21298	0.20676	0.19287	0.24267	0.12614	0.20503	0.2648	0.26389	0.17535	0.23257	0.16492	0.26141	0.21298	0.24457	0.22988	0.21022	0.22786	0.1886	0.3179	0.24897	0.16542	0.22567	0.17707
1400.4	0.26494	0.28433	0.2392	0.32035	0.20745	0.25281	0.27505	0.21286	0.1386	0.15726	0.21681	0.1302	0.24721	0.21338	0.20752	0.18907	0.24223	0.1266	0.19957	0.26438	0.26189	0.17464	0.22876	0.16481	0.25745	0.20934	0.23573	0.22839	0.21017	0.22387	0.18626	0.31536	0.24678	0.16582	0.22543	0.17555
1401.3	0.25591	0.276	0.22562	0.31496	0.20018	0.24359	0.26967	0.20671	0.13175	0.14838	0.2099	0.12749	0.24477	0.20907	0.20231	0.18278	0.23522	0.12125	0.19186	0.25651	0.25539	0.1709	0.22245	0.15947	0.24879	0.20156	0.22249	0.22101	0.20171	0.2154	0.18032	0.30869	0.24125	0.15924	0.22084	0.16857
1402.1	0.25976	0.27947	0.21823	0.32043	0.19924	0.24025	0.27047	0.20814	0.12798	0.14437	0.20784	0.1287	0.24705	0.20967	0.2022	0.18033	0.23376	0.12342	0.18934	0.25534	0.2531	0.17134	0.21997	0.15791	0.24371	0.19831	0.21648	0.22028	0.20058	0.2132	0.1816	0.30522	0.2392	0.16124	0.2236	0.16892
1403	0.24398	0.27279	0.20601	0.31097	0.18987	0.22849	0.26254	0.20176	0.12146	0.13283	0.19806	0.12184	0.24063	0.20329	0.19566	0.16963	0.22507	0.11615	0.1784	0.24647	0.24274	0.165	0.21049	0.15068	0.23143	0.18792	0.20359	0.21205	0.19144	0.20124	0.17476	0.29405	0.23332	0.15772	0.21603	0.16191
1403.9	0.25178	0.27513	0.20692	0.30989	0.19109	0.22714	0.264	0.20469	0.12342	0.1319	0.19725	0.12609	0.24437	0.20685	0.19512	0.17015	0.22509	0.12163	0.17885	0.2454	0.24341	0.16817	0.21017	0.15499	0.22888	0.18557	0.1994	0.21194	0.19399	0.20333	0.17895	0.29353	0.23395	0.16148	0.22006	0.16331
1404.7	0.24086	0.26485	0.19245	0.30052	0.1817	0.21481	0.25566	0.19708	0.11539	0.1203	0.18705	0.12103	0.23819	0.19973	0.18392	0.16089	0.21383	0.11696	0.16894	0.23395	0.2331	0.16085	0.20232	0.14565	0.21609	0.17542	0.18496	0.20259	0.18368	0.19512	0.17253	0.28493	0.22797	0.15533	0.21206	0.15746
1405.6	0.24086	0.26631	0.19014	0.30101	0.18047	0.21123	0.2557	0.19979	0.11584	0.11909	0.18401	0.12463	0.24129	0.20036	0.18608	0.15991	0.21329	0.12257	0.16941	0.23158	0.23279	0.16248	0.20158	0.14832	0.21211	0.17289	0.18074	0.20457	0.18481	0.19605	0.17598	0.28473	0.22973	0.16038	0.21288	0.16092
1406.5	0.23425	0.26252	0.18315	0.2928	0.17392	0.20537	0.24929	0.19495	0.11196	0.1117	0.17847	0.12215	0.23918	0.19696	0.18009	0.1559	0.20832	0.12381	0.16487	0.22471	0.22656	0.15905	0.19641	0.14319	0.20516	0.16636	0.17004	0.19921	0.18	0.19177	0.17407	0.28368	0.22749	0.16127	0.20926	0.15832
1407.3	0.2303	0.25527	0.17422	0.28473	0.16596	0.19876	0.24241	0.18812	0.10529	0.1047	0.17076	0.11786	0.23513	0.19075	0.17088	0.1487	0.19949	0.1216	0.15881	0.21403	0.21757	0.15324	0.18832	0.13586	0.19644	0.15907	0.15867	0.19331	0.17382	0.18678	0.17016	0.27937	0.2214	0.15528	0.20505	0.1524
1408.2	0.21999	0.24785	0.15944	0.27321	0.16103	0.19059	0.23228	0.18235	0.10043	0.097781	0.16256	0.11423	0.2331	0.18439	0.16393	0.14358	0.1897	0.11917	0.15232	0.20666	0.20842	0.14708	0.18196	0.12851	0.18763	0.1531	0.14792	0.18882	0.16499	0.18019	0.1675	0.27665	0.21689	0.15395	0.19947	0.14851
1409.1	0.21072	0.24291	0.15142	0.25984	0.15741	0.18177	0.22625	0.17932	0.096724	0.094043	0.15545	0.11161	0.23204	0.17984	0.16081	0.13892	0.18285	0.12022	0.14976	0.19867	0.20151	0.14466	0.17716	0.12695	0.18332	0.14729	0.1409	0.18441	0.16023	0.17578	0.16653	0.27523	0.21546	0.15351	0.19757	0.14596
1409.9	0.20749	0.24096	0.14462	0.24914	0.15411	0.17647	0.21828	0.17494	0.092661	0.088713	0.14891	0.11146	0.2323	0.176	0.15276	0.133	0.17599	0.12007	0.1476	0.19059	0.19272	0.13954	0.17206	0.12008	0.17925	0.14366	0.13266	0.18	0.15448	0.17244	0.16551	0.27422	0.21447	0.15161	0.19366	0.14207
1410.8	0.20237	0.23348	0.13811	0.23784	0.15203	0.17047	0.21079	0.17219	0.090805	0.084343	0.14316	0.11161	0.23035	0.17326	0.1478	0.12842	0.17031	0.12055	0.14513	0.1834	0.18484	0.13601	0.16856	0.1189	0.17613	0.14135	0.1275	0.17724	0.1516	0.17011	0.16478	0.2732	0.21314	0.14903	0.19068	0.13796
1411.7	0.19339	0.2246	0.12921	0.22382	0.14703	0.16366	0.2021	0.1719	0.088528	0.081417	0.13694	0.11468	0.22938	0.16924	0.1461	0.12462	0.16502	0.12231	0.14476	0.17781	0.18047	0.13388	0.16468	0.11624	0.17124	0.13729	0.12098	0.17468	0.14816	0.1683	0.16716	0.27482	0.2148	0.14903	0.1884	0.13727
1412.5	0.17153	0.20757	0.11488	0.201	0.1303	0.14779	0.18392	0.15717	0.076396	0.066359	0.11942	0.10151	0.21298	0.15334	0.13041	0.10579	0.14853	0.11011	0.1323	0.15613	0.16025	0.11962	0.15073	0.098254	0.15527	0.12012	0.10226	0.1581	0.13099	0.15109	0.15441	0.26428	0.20296	0.13097	0.17188	0.12142
1413.4	0.16786	0.20727	0.11174	0.19447	0.12816	0.14726	0.17846	0.15508	0.079605	0.067798	0.11724	0.10436	0.21579	0.15331	0.13229	0.10639	0.14881	0.11467	0.13554	0.15341	0.1598	0.11916	0.15035	0.095305	0.1534	0.1204	0.10034	0.15936	0.13202	0.15435	0.16213	0.2706	0.20715	0.13282	0.17351	0.12224
1414.2	0.15347	0.19618	0.10296	0.18464	0.12169	0.13883	0.16995	0.15077	0.077367	0.063167	0.11099	0.099869	0.21015	0.14651	0.12993	0.1016	0.14036	0.11389	0.13124	0.14415	0.153	0.11445	0.14521	0.089519	0.14748	0.11445	0.095316	0.15393	0.12492	0.14875	0.16215	0.27087	0.20532	0.12729	0.16993	0.11893
1415.1	0.13061	0.1861	0.089154	0.16878	0.1115	0.12812	0.15774	0.1424	0.072668	0.055276	0.099724	0.09232	0.20086	0.13374	0.1221	0.090896	0.12732	0.10859	0.1233	0.13028	0.14327	0.10554	0.13657	0.075834	0.13741	0.10555	0.083468	0.14336	0.11278	0.13945	0.15929	0.26765	0.20071	0.11642	0.16172	0.11152
1416	0.12911	0.18741	0.086011	0.16498	0.11206	0.12792	0.15349	0.13875	0.074979	0.05452	0.096608	0.091392	0.20335	0.13178	0.123	0.091538	0.12465	0.11283	0.12285	0.12576	0.13955	0.10541	0.13781	0.073695	0.1388	0.10665	0.083675	0.14248	0.11152	0.13908	0.16509	0.27233	0.20411	0.11566	0.16537	0.11253
1416.9	0.11547	0.17778	0.078814	0.15467	0.10943	0.12061	0.14801	0.13601	0.073467	0.053181	0.090787	0.087799	0.19779	0.12502	0.12083	0.087858	0.11614	0.11039	0.12025	0.11804	0.1338	0.10203	0.1338	0.067397	0.13462	0.10458	0.079079	0.13617	0.10484	0.13699	0.16689	0.27117	0.2032	0.11146	0.16299	0.10894
1417.7	0.10579	0.17456	0.074272	0.14574	0.10798	0.11574	0.14087	0.1336	0.073692	0.04777	0.085257	0.086051	0.19118	0.11766	0.11701	0.081659	0.10831	0.10851	0.11783	0.1105	0.12806	0.097867	0.13162	0.064104	0.13236	0.10318	0.075153	0.13081	0.097959	0.13203	0.16791	0.27058	0.20266	0.10383	0.16088	0.10614
1418.6	0.09371	0.16999	0.068288	0.13353	0.10529	0.11189	0.1335	0.129	0.073381	0.043829	0.079607	0.083808	0.18316	0.11159	0.11502	0.078864	0.103	0.10687	0.11458	0.10255	0.12302	0.094067	0.1292	0.059034	0.12947	0.10076	0.070312	0.12416	0.093047	0.12789	0.17088	0.27012	0.1989	0.096391	0.16034	0.10083
1419.4	0.086522	0.1659	0.063531	0.12744	0.10532	0.11048	0.13033	0.12683	0.07488	0.043754	0.075504	0.083498	0.17842	0.10853	0.11632	0.077931	0.10069	0.10845	0.11514	0.09961	0.12139	0.092943	0.13158	0.058073	0.12978	0.10184	0.069635	0.12085	0.089649	0.12641	0.17604	0.2721	0.19882	0.092303	0.16362	0.098722
1420.3	0.070201	0.16127	0.055496	0.11598	0.099398	0.10388	0.12383	0.12365	0.073844	0.040771	0.067345	0.080468	0.16651	0.099509	0.11405	0.072657	0.094404	0.10552	0.11146	0.091057	0.11607	0.086885	0.1272	0.051458	0.12381	0.096558	0.061534	0.112	0.081304	0.12138	0.17584	0.2711	0.19445	0.080831	0.15679	0.091216
1421.2	0.066425	0.16363	0.052417	0.11166	0.099017	0.10537	0.12141	0.12312	0.076148	0.040165	0.065129	0.083009	0.16475	0.097173	0.11672	0.073915	0.095928	0.11074	0.11116	0.089577	0.11554	0.086635	0.12779	0.052029	0.12461	0.095307	0.059098	0.11051	0.08272	0.12111	0.18246	0.27573	0.19677	0.076162	0.15827	0.088903
1422	0.059743	0.16025	0.048168	0.10537	0.094645	0.10328	0.11812	0.12098	0.076399	0.038219	0.061014	0.079855	0.15795	0.09323	0.11658	0.075129	0.092495	0.11295	0.10792	0.08616	0.11246	0.086251	0.12701	0.047588	0.12455	0.094607	0.054406	0.10456	0.080827	0.11815	0.18808	0.27838	0.19608	0.071571	0.15565	0.082615
1422.9	0.054613	0.15526	0.043484	0.096818	0.091644	0.10145	0.11308	0.11778	0.07593	0.036844	0.055045	0.076915	0.15137	0.088027	0.11522	0.071838	0.088035	0.11006	0.10345	0.082302	0.10839	0.085002	0.1245	0.045039	0.12386	0.09211	0.050264	0.098561	0.077136	0.11356	0.19081	0.28097	0.19803	0.066185	0.15343	0.076241
1423.8	0.049618	0.14845	0.04075	0.085457	0.085268	0.095993	0.10566	0.11365	0.071564	0.031179	0.048592	0.071747	0.14036	0.078817	0.1099	0.065925	0.080276	0.10514	0.09375	0.072478	0.1001	0.079052	0.11756	0.038223	0.11557	0.082587	0.041972	0.089327	0.068226	0.10497	0.18777	0.27907	0.19304	0.053569	0.14491	0.065594
1424.6	0.048223	0.14582	0.044394	0.081	0.084079	0.097477	0.10378	0.11281	0.072329	0.031782	0.047314	0.070505	0.13637	0.077698	0.1111	0.069063	0.07901	0.10782	0.092572	0.072688	0.099057	0.081076	0.12091	0.040065	0.11629	0.085136	0.042361	0.087289	0.068938	0.10442	0.1937	0.28454	0.19628	0.052169	0.14846	0.063162
1425.5	0.054735	0.14999	0.046336	0.08082	0.084726	0.099202	0.10496	0.11322	0.076782	0.034641	0.047981	0.073775	0.13306	0.077056	0.11557	0.07324	0.079345	0.11313	0.093945	0.075186	0.10063	0.084227	0.12534	0.043206	0.12097	0.089868	0.046623	0.086923	0.07062	0.10477	0.20425	0.2936	0.20184	0.051725	0.15405	0.062875
1426.3	0.045359	0.13918	0.037018	0.06716	0.076071	0.090936	0.094978	0.10139	0.068714	0.027289	0.037595	0.064473	0.11699	0.063055	0.10597	0.064758	0.066978	0.10217	0.0841	0.064316	0.088667	0.073649	0.11759	0.034722	0.11124	0.079606	0.038159	0.073988	0.057085	0.092927	0.19615	0.28912	0.19442	0.036851	0.14485	0.050196
1427.2	0.048762	0.14069	0.035208	0.062658	0.07593	0.0882	0.093296	0.098053	0.067088	0.026551	0.036094	0.061374	0.10885	0.057763	0.1034	0.064987	0.06376	0.10476	0.080848	0.061353	0.083597	0.070681	0.11892	0.03397	0.10753	0.077881	0.03604	0.069214	0.05469	0.090316	0.19794	0.29287	0.19357	0.032396	0.14413	0.046689
1428.1	0.058843	0.14606	0.03255	0.065969	0.082171	0.092627	0.096161	0.095852	0.071889	0.033385	0.036415	0.065191	0.10853	0.058059	0.10683	0.072965	0.066081	0.11131	0.084137	0.063935	0.084834	0.074973	0.12565	0.038078	0.11275	0.083112	0.040462	0.069769	0.060204	0.095447	0.20833	0.30269	0.20273	0.035329	0.14873	0.048775
1428.9	0.059964	0.14221	0.023533	0.057871	0.078785	0.088496	0.090749	0.087912	0.069011	0.030034	0.030382	0.060782	0.097242	0.048849	0.096839	0.065193	0.058139	0.10724	0.075073	0.055886	0.078864	0.068673	0.12123	0.031883	0.10838	0.077336	0.036647	0.058719	0.053206	0.086765	0.20646	0.30412	0.19735	0.028509	0.13997	0.041601
1429.8	0.05254	0.13629	0.015799	0.047833	0.072975	0.083238	0.081932	0.078477	0.060861	0.02466	0.02418	0.051072	0.08361	0.038716	0.085271	0.058347	0.050192	0.098539	0.065402	0.045939	0.07002	0.05894	0.11417	0.025729	0.098094	0.070762	0.029654	0.049369	0.044875	0.076248	0.19982	0.3023	0.19078	0.021379	0.13077	0.034331
1430.7	0.057479	0.13827	0.018368	0.048694	0.074451	0.085093	0.082828	0.076766	0.063426	0.027965	0.024138	0.052738	0.08149	0.037926	0.086389	0.060877	0.052066	0.10166	0.062873	0.045851	0.06884	0.059542	0.11654	0.028644	0.098578	0.073749	0.031141	0.050054	0.047596	0.075132	0.20483	0.30941	0.19232	0.024525	0.13319	0.036178
1431.5	0.054128	0.1327	0.013993	0.044733	0.064392	0.080891	0.07715	0.067423	0.058918	0.022105	0.017083	0.045573	0.070514	0.028377	0.075699	0.055685	0.043309	0.09297	0.05561	0.038325	0.058698	0.050533	0.10935	0.023047	0.09037	0.066313	0.023887	0.041381	0.038266	0.062933	0.19971	0.30732	0.18651	0.01901	0.1243	0.029195
1432.4	0.053021	0.13375	0.018138	0.040925	0.058479	0.078498	0.07536	0.065594	0.056833	0.020662	0.01646	0.043371	0.065291	0.026814	0.071479	0.054817	0.041942	0.092586	0.052115	0.038765	0.055784	0.047688	0.10826	0.024663	0.088126	0.066623	0.024185	0.041147	0.035944	0.056823	0.19895	0.31094	0.18564	0.02099	0.12344	0.029956
1433.2	0.049512	0.12973	0.017154	0.032882	0.051136	0.07051	0.069317	0.055539	0.048814	0.015942	0.013517	0.036529	0.056743	0.022071	0.062156	0.05074	0.035014	0.084402	0.044491	0.033501	0.045072	0.041441	0.10392	0.021873	0.079396	0.060159	0.020986	0.035977	0.027807	0.04639	0.19014	0.30768	0.18033	0.016043	0.11863	0.023929
1434.1	0.053796	0.12649	0.021992	0.03158	0.049848	0.070933	0.068657	0.051634	0.047665	0.018301	0.014024	0.035246	0.055789	0.021298	0.059415	0.050413	0.034289	0.08595	0.042861	0.035394	0.041698	0.040739	0.10601	0.026095	0.078922	0.061239	0.023638	0.036397	0.026666	0.045306	0.1881	0.31052	0.18185	0.021104	0.11876	0.025175
1434.9	0.052161	0.12217	0.017769	0.022845	0.041558	0.063621	0.060656	0.043465	0.038166	0.01415	0.011479	0.027312	0.046418	0.016476	0.046656	0.041192	0.029171	0.076724	0.034022	0.031342	0.03289	0.032934	0.10087	0.022143	0.070098	0.053894	0.020929	0.029681	0.018492	0.035496	0.17761	0.3053	0.17432	0.016616	0.11099	0.019024
1435.8	0.05789	0.12334	0.022424	0.020274	0.041682	0.064088	0.058165	0.041116	0.036228	0.019569	0.015789	0.029862	0.04774	0.018585	0.046221	0.040997	0.031917	0.078402	0.032838	0.034941	0.034339	0.035184	0.10515	0.027173	0.071183	0.056922	0.028066	0.033614	0.021802	0.036151	0.17633	0.30819	0.17665	0.02073	0.11293	0.022168
1436.7	0.053266	0.11266	0.019233	0.0099533	0.033935	0.055648	0.047348	0.029791	0.027164	0.014551	0.0099765	0.020559	0.037691	0.010643	0.034453	0.029891	0.022268	0.065652	0.022928	0.026124	0.025534	0.025283	0.096903	0.021203	0.060095	0.048599	0.024479	0.026685	0.012457	0.025702	0.1616	0.30148	0.16733	0.016317	0.10432	0.015896
1437.5	0.05291	0.11094	0.026033	0.013365	0.033362	0.057991	0.045388	0.029135	0.025865	0.016951	0.011134	0.019448	0.036825	0.010083	0.033129	0.029918	0.022501	0.066297	0.024278	0.025722	0.025046	0.024005	0.096168	0.024513	0.05779	0.049666	0.027037	0.030933	0.014026	0.026422	0.15843	0.30246	0.16878	0.020322	0.10436	0.02003
1438.4	0.052992	0.10744	0.028486	0.010122	0.025962	0.052026	0.040643	0.023357	0.021146	0.01488	0.0093133	0.014677	0.031158	0.0070967	0.025093	0.02181	0.016242	0.056578	0.017722	0.019612	0.019147	0.017795	0.091193	0.018285	0.050196	0.043529	0.025663	0.028773	0.010193	0.018495	0.14759	0.29565	0.16199	0.016692	0.09829	0.017194
1439.3	0.057807	0.10705	0.040359	0.015093	0.026183	0.057388	0.040641	0.025091	0.024009	0.022109	0.014894	0.017668	0.034566	0.012477	0.025906	0.025698	0.018146	0.059111	0.021164	0.021673	0.021597	0.020685	0.094464	0.024675	0.052073	0.047758	0.033297	0.035137	0.014655	0.022368	0.1451	0.30004	0.1651	0.025509	0.10354	0.024346
1440.1	0.056584	0.10125	0.047755	0.015831	0.023419	0.057523	0.037341	0.024076	0.022258	0.022957	0.015456	0.014657	0.031864	0.014234	0.021946	0.023107	0.017134	0.054903	0.018965	0.020616	0.021053	0.017888	0.093464	0.024052	0.04591	0.048758	0.035006	0.036958	0.011785	0.020557	0.1362	0.2977	0.16277	0.028846	0.10246	0.02724
1441	0.054691	0.095475	0.054317	0.016817	0.01879	0.056641	0.034081	0.021233	0.017613	0.02199	0.018046	0.011666	0.029742	0.01507	0.016367	0.019014	0.014096	0.046871	0.016677	0.016898	0.017035	0.015611	0.0916	0.022003	0.039376	0.0478	0.033565	0.037121	0.010368	0.018034	0.12865	0.29377	0.15871	0.027677	0.10072	0.027663
1441.8	0.058234	0.090662	0.064136	0.017788	0.017214	0.056157	0.031735	0.021526	0.017315	0.026253	0.022945	0.012573	0.032367	0.019427	0.017425	0.020175	0.01661	0.042642	0.016163	0.01898	0.020122	0.016602	0.093101	0.021981	0.036414	0.052722	0.039205	0.041999	0.013185	0.016378	0.1237	0.29388	0.15935	0.033141	0.10309	0.03129
1442.7	0.058439	0.093219	0.076345	0.023108	0.020373	0.06181	0.032991	0.023516	0.021891	0.034178	0.030552	0.017646	0.037862	0.028001	0.02312	0.02606	0.021566	0.046369	0.02176	0.025155	0.027826	0.02172	0.098463	0.029746	0.037316	0.060993	0.047615	0.050753	0.018182	0.021103	0.12389	0.29976	0.16763	0.043158	0.11061	0.040162
1443.6	0.048849	0.085268	0.081006	0.018778	0.018264	0.056832	0.027653	0.020566	0.01853	0.031859	0.030425	0.013999	0.033947	0.025708	0.019128	0.021035	0.017074	0.039497	0.016966	0.021483	0.027317	0.018934	0.095652	0.024994	0.027158	0.059771	0.046363	0.051225	0.014901	0.01441	0.11408	0.29345	0.16662	0.039169	0.10686	0.039015
1444.4	0.041201	0.078788	0.085303	0.015987	0.013886	0.051796	0.022355	0.016513	0.015284	0.030049	0.029754	0.011078	0.030715	0.022447	0.015221	0.017309	0.012315	0.03159	0.01429	0.016592	0.023973	0.015983	0.089792	0.020204	0.020935	0.058671	0.045905	0.04985	0.012771	0.0097518	0.10494	0.2896	0.16447	0.036648	0.10473	0.037837
1445.3	0.035396	0.079603	0.094949	0.020634	0.015685	0.054384	0.023324	0.018276	0.019585	0.036509	0.036054	0.016232	0.034145	0.027439	0.021521	0.022599	0.017661	0.034649	0.018734	0.021137	0.030966	0.020346	0.092734	0.02419	0.02159	0.065119	0.054203	0.055995	0.017688	0.012936	0.10359	0.29245	0.17133	0.043195	0.10882	0.043965
1446.1	0.028339	0.071356	0.09766	0.020124	0.013231	0.052114	0.019185	0.012582	0.018112	0.034565	0.03639	0.012695	0.028689	0.025603	0.016868	0.017748	0.012269	0.025238	0.013237	0.016495	0.026844	0.016813	0.088948	0.020088	0.014898	0.063254	0.051468	0.054558	0.013886	0.011746	0.095335	0.28822	0.17091	0.03952	0.10622	0.042703
1447	0.025432	0.062529	0.10533	0.021692	0.012165	0.05076	0.018255	0.014247	0.017499	0.036745	0.041732	0.013218	0.029638	0.027664	0.018375	0.020628	0.014284	0.021294	0.015181	0.017759	0.030625	0.019876	0.091158	0.020617	0.014709	0.067712	0.055517	0.059545	0.016403	0.01445	0.092491	0.29131	0.17409	0.04203	0.10838	0.046441
1447.8	0.021898	0.0548	0.10915	0.023816	0.01027	0.050765	0.018456	0.011773	0.016447	0.035472	0.043938	0.013102	0.028534	0.029192	0.018295	0.022421	0.015707	0.016555	0.016043	0.016406	0.030819	0.020658	0.0891	0.017841	0.013752	0.070861	0.055492	0.059832	0.018361	0.015399	0.088346	0.29187	0.17559	0.043915	0.11036	0.049132
1448.7	0.026389	0.054109	0.12161	0.033953	0.016615	0.057413	0.023685	0.017921	0.023931	0.041226	0.056223	0.020672	0.034722	0.040219	0.02724	0.031273	0.023141	0.021155	0.022662	0.023381	0.042943	0.029246	0.097799	0.025339	0.020764	0.083578	0.065838	0.070696	0.029182	0.023666	0.093318	0.3008	0.18597	0.054463	0.11956	0.059068
1449.6	0.025933	0.043226	0.12551	0.033202	0.015583	0.056501	0.022016	0.017872	0.023869	0.03959	0.057365	0.018232	0.031844	0.039913	0.02469	0.0293	0.021421	0.014283	0.01991	0.022198	0.044145	0.028313	0.095348	0.021367	0.019016	0.085454	0.064742	0.072104	0.030016	0.020465	0.086028	0.29978	0.18647	0.051666	0.11991	0.059875
1450.4	0.029066	0.039928	0.13178	0.038981	0.018721	0.062296	0.02696	0.023699	0.029377	0.04445	0.06479	0.025265	0.036746	0.048048	0.032202	0.036653	0.029287	0.018763	0.027035	0.028285	0.055959	0.036075	0.10094	0.026696	0.026949	0.096695	0.072608	0.080433	0.040058	0.026464	0.089172	0.30794	0.19607	0.058444	0.12742	0.069077
1451.3	0.027726	0.034736	0.13441	0.043581	0.018836	0.063588	0.028291	0.023526	0.031063	0.045203	0.067415	0.028472	0.035406	0.051127	0.033075	0.037924	0.031834	0.017121	0.026537	0.028265	0.058234	0.038289	0.1018	0.026298	0.029464	0.10247	0.075395	0.080827	0.044106	0.027357	0.083131	0.31004	0.19696	0.058069	0.12992	0.07017
1452.1	0.033998	0.036394	0.141	0.049889	0.021406	0.067309	0.031532	0.027649	0.035446	0.050954	0.074529	0.034108	0.039542	0.05625	0.037987	0.041694	0.037318	0.019809	0.031176	0.034229	0.066805	0.044027	0.10712	0.032654	0.037204	0.11169	0.083388	0.088949	0.052544	0.032578	0.083824	0.31834	0.20511	0.061339	0.13413	0.077383
1453	0.028689	0.025942	0.13806	0.04686	0.018543	0.065575	0.033523	0.024704	0.034421	0.049553	0.073462	0.033783	0.036931	0.054731	0.035112	0.04018	0.039245	0.015406	0.030005	0.033366	0.068505	0.044357	0.10526	0.032402	0.037732	0.11213	0.079977	0.088612	0.055225	0.032219	0.078555	0.31821	0.2059	0.055993	0.13282	0.076097
1453.9	0.036576	0.025883	0.14279	0.058241	0.023841	0.069884	0.038643	0.028074	0.040394	0.053776	0.081948	0.041211	0.043081	0.05999	0.042169	0.049882	0.047491	0.023038	0.036804	0.041129	0.078522	0.052114	0.11464	0.041422	0.047502	0.12303	0.085666	0.097591	0.065928	0.042277	0.0845	0.32781	0.21608	0.062713	0.13872	0.084243
1454.7	0.030542	0.020571	0.14052	0.060103	0.023057	0.067092	0.037829	0.025856	0.040267	0.052069	0.082169	0.041099	0.038821	0.055901	0.037767	0.049072	0.046349	0.018856	0.035734	0.03919	0.078704	0.049216	0.11248	0.042236	0.048786	0.12246	0.083135	0.096775	0.066527	0.040734	0.079851	0.32723	0.21384	0.057083	0.13493	0.081592
1455.6	0.03205	0.019102	0.14109	0.063948	0.027274	0.068559	0.040873	0.028619	0.044069	0.052246	0.085506	0.044292	0.040581	0.057565	0.041207	0.053951	0.050338	0.023277	0.038817	0.042737	0.084943	0.05273	0.11464	0.049092	0.054921	0.12852	0.08247	0.10234	0.074079	0.044712	0.085029	0.33286	0.22033	0.057533	0.13773	0.085963
1456.4	0.034617	0.023329	0.14545	0.072086	0.036137	0.075749	0.046622	0.03607	0.050096	0.058339	0.09236	0.051894	0.045639	0.06375	0.049393	0.064247	0.060225	0.029327	0.045943	0.052304	0.097077	0.060123	0.12204	0.059942	0.06576	0.13957	0.088686	0.10986	0.085435	0.052418	0.091975	0.34277	0.22868	0.062681	0.14411	0.093129
1457.3	0.030722	0.022054	0.14774	0.075529	0.039516	0.077976	0.046467	0.037063	0.053371	0.060842	0.095513	0.05442	0.045972	0.063466	0.050511	0.068461	0.063409	0.030703	0.047726	0.055401	0.10223	0.060744	0.12621	0.063793	0.071152	0.14347	0.090688	0.11289	0.089989	0.055122	0.092628	0.34765	0.23221	0.063042	0.14333	0.094931
1458.1	0.023508	0.021942	0.14513	0.073208	0.041322	0.080112	0.050082	0.037316	0.053438	0.06186	0.094241	0.055419	0.04473	0.063621	0.049685	0.067345	0.065524	0.027125	0.045885	0.057547	0.1041	0.061909	0.12438	0.065778	0.074943	0.14494	0.089697	0.11176	0.093356	0.054826	0.08904	0.34943	0.23198	0.05945	0.14024	0.092071
1459	0.029097	0.02801	0.15045	0.080026	0.048626	0.089885	0.059866	0.045179	0.061879	0.069962	0.10253	0.063222	0.054773	0.069685	0.059661	0.077262	0.07754	0.0398	0.054819	0.070162	0.11507	0.071805	0.13273	0.075799	0.088974	0.1566	0.095895	0.12059	0.10559	0.064727	0.09482	0.36276	0.24274	0.067113	0.14669	0.10045
1459.9	0.037922	0.031772	0.15404	0.087199	0.057592	0.10069	0.067083	0.052178	0.069127	0.080257	0.11002	0.072513	0.062758	0.073428	0.067378	0.087609	0.088245	0.048018	0.0635	0.082739	0.12722	0.08127	0.14077	0.086108	0.10072	0.16606	0.10539	0.12957	0.11905	0.074897	0.10085	0.37354	0.25132	0.075383	0.15348	0.10763
1460.7	0.036259	0.030063	0.14912	0.088182	0.05676	0.10224	0.070619	0.051227	0.071286	0.081589	0.11103	0.074293	0.064334	0.07113	0.066767	0.089906	0.090225	0.050802	0.064528	0.083177	0.12905	0.082186	0.1429	0.088051	0.10372	0.16797	0.10358	0.13014	0.12413	0.077538	0.10071	0.37635	0.25408	0.07574	0.15232	0.10567
1461.6	0.053423	0.040297	0.15065	0.10136	0.067391	0.11419	0.081319	0.062454	0.081766	0.091741	0.11943	0.0842	0.075013	0.0799	0.078019	0.1025	0.10315	0.065186	0.076379	0.09671	0.14199	0.093879	0.15224	0.10057	0.11766	0.18175	0.11496	0.14072	0.14054	0.09017	0.11071	0.39067	0.26679	0.085622	0.1615	0.11489
1462.4	0.063914	0.043939	0.14833	0.1079	0.074109	0.1216	0.085338	0.068738	0.088876	0.09973	0.12656	0.091282	0.080136	0.082022	0.081993	0.11158	0.10955	0.073696	0.08601	0.10376	0.15079	0.099475	0.15968	0.10851	0.12564	0.19067	0.12168	0.1465	0.15142	0.097611	0.11618	0.39866	0.27359	0.091237	0.16685	0.1195
1463.3	0.076296	0.052618	0.14718	0.11294	0.081111	0.12758	0.091571	0.072906	0.090305	0.10703	0.13226	0.097541	0.084188	0.084372	0.086507	0.11819	0.11509	0.080961	0.092403	0.10951	0.15821	0.10597	0.16654	0.11596	0.13118	0.19843	0.12906	0.15186	0.16212	0.10585	0.12243	0.4057	0.27869	0.096824	0.17242	0.1223
1464.1	0.074977	0.054114	0.13833	0.11079	0.079889	0.12805	0.094833	0.071808	0.089621	0.10818	0.13341	0.097876	0.082591	0.080545	0.083181	0.11821	0.11613	0.080648	0.092301	0.10644	0.15721	0.10541	0.16691	0.11567	0.12953	0.19921	0.12799	0.14862	0.16414	0.1049	0.11804	0.40374	0.27794	0.093583	0.16908	0.11869
1465	0.091411	0.062624	0.13842	0.11823	0.090976	0.14023	0.10547	0.079452	0.096419	0.12037	0.14151	0.1077	0.093352	0.088164	0.092745	0.12825	0.12663	0.092965	0.1035	0.11885	0.16824	0.11502	0.17599	0.12825	0.13977	0.2105	0.13763	0.15914	0.17739	0.11728	0.12642	0.4149	0.28767	0.10304	0.17941	0.12631
1465.8	0.093402	0.065896	0.13292	0.12218	0.096756	0.14681	0.11052	0.080389	0.096224	0.12727	0.14654	0.11363	0.096507	0.088112	0.093354	0.13251	0.13122	0.099113	0.10762	0.12416	0.17302	0.11928	0.17982	0.13432	0.14304	0.21445	0.14108	0.16351	0.1835	0.1225	0.12724	0.4194	0.28906	0.1047	0.18267	0.12775
1466.7	0.10411	0.076399	0.13457	0.13081	0.10434	0.15841	0.12144	0.087483	0.099034	0.13962	0.15454	0.1215	0.10569	0.094099	0.10102	0.14217	0.1404	0.11364	0.11799	0.13358	0.18094	0.13007	0.18727	0.14652	0.15014	0.22396	0.15037	0.17379	0.19599	0.13456	0.13571	0.42954	0.29669	0.11531	0.19162	0.13438
1467.5	0.10739	0.074161	0.12708	0.13194	0.10623	0.16352	0.12303	0.088847	0.09924	0.14433	0.1542	0.12396	0.1089	0.092817	0.099138	0.14548	0.1426	0.1157	0.11964	0.13593	0.17994	0.13165	0.188	0.14852	0.15032	0.22502	0.15126	0.17397	0.19967	0.13564	0.13447	0.42798	0.29472	0.11621	0.19071	0.13191
1468.4	0.12147	0.083221	0.12667	0.14169	0.11595	0.17462	0.12989	0.095292	0.10552	0.15453	0.16084	0.13231	0.11845	0.10069	0.10405	0.15454	0.15122	0.12687	0.12999	0.1473	0.18663	0.13904	0.19558	0.15914	0.15915	0.2344	0.16051	0.18323	0.21187	0.14739	0.14207	0.43422	0.30047	0.12563	0.19885	0.13801
1469.3	0.12255	0.082154	0.12039	0.14082	0.11659	0.17573	0.12919	0.095229	0.10325	0.15814	0.16076	0.13346	0.11725	0.098034	0.09824	0.15535	0.15151	0.12912	0.12909	0.14492	0.18233	0.13905	0.19396	0.15705	0.15692	0.23249	0.16179	0.18201	0.21402	0.14724	0.1389	0.42891	0.29558	0.12588	0.19597	0.13533
1470.1	0.13253	0.085907	0.11745	0.14047	0.11704	0.17973	0.12903	0.097478	0.10287	0.16475	0.16129	0.13617	0.11938	0.096328	0.097318	0.15517	0.15213	0.13028	0.12985	0.14436	0.17736	0.13867	0.19215	0.15742	0.15449	0.23091	0.16194	0.18001	0.21637	0.14909	0.13721	0.42169	0.29068	0.12694	0.1953	0.13225
1471	0.14117	0.088456	0.11296	0.1459	0.12205	0.18328	0.12909	0.098083	0.10602	0.16968	0.16244	0.14247	0.12169	0.098578	0.098753	0.15747	0.15792	0.13628	0.13228	0.14781	0.17756	0.14018	0.19563	0.16031	0.15692	0.23293	0.16384	0.1813	0.21914	0.1534	0.13899	0.41708	0.28846	0.13029	0.19846	0.13343
1471.8	0.14942	0.094556	0.11069	0.15569	0.12805	0.18895	0.13385	0.1022	0.10848	0.17718	0.16831	0.14984	0.12639	0.10462	0.10131	0.16187	0.1651	0.14545	0.13857	0.15276	0.18193	0.14432	0.20116	0.16708	0.16099	0.23761	0.17061	0.18584	0.22652	0.16116	0.14278	0.41455	0.29079	0.13661	0.20392	0.13803
1472.7	0.14325	0.084996	0.10253	0.15177	0.12295	0.18513	0.12751	0.097605	0.10077	0.17768	0.16277	0.14801	0.11988	0.097948	0.091604	0.15371	0.15935	0.14282	0.12986	0.1425	0.17329	0.13741	0.19252	0.15944	0.15144	0.22681	0.16359	0.17776	0.21687	0.15393	0.13359	0.39864	0.27742	0.12911	0.19384	0.12855
1473.5	0.16177	0.097883	0.10728	0.16936	0.13392	0.19755	0.13599	0.10742	0.10976	0.19102	0.17137	0.16097	0.13056	0.10798	0.10118	0.16401	0.17179	0.15599	0.1414	0.15242	0.18376	0.14577	0.20096	0.17047	0.16012	0.23485	0.17539	0.1869	0.22571	0.16488	0.14265	0.39956	0.28056	0.1381	0.20299	0.13647
1474.4	0.16898	0.10076	0.10402	0.17822	0.13502	0.20085	0.14001	0.10862	0.11079	0.19639	0.173	0.16694	0.13404	0.11233	0.1003	0.16779	0.17642	0.16311	0.14579	0.15413	0.18538	0.14988	0.20242	0.17444	0.16383	0.23623	0.17806	0.19138	0.22643	0.16752	0.14628	0.39198	0.27763	0.14134	0.20453	0.13778
1475.2	0.17502	0.10032	0.10095	0.1804	0.1329	0.1997	0.14058	0.10912	0.10919	0.1989	0.17104	0.16801	0.13594	0.11071	0.092781	0.16644	0.17598	0.16463	0.14369	0.14951	0.18041	0.14554	0.19849	0.17512	0.16262	0.23279	0.17993	0.18904	0.22233	0.16599	0.14341	0.37997	0.27027	0.13861	0.20055	0.13546
1476.1	0.19398	0.10878	0.10651	0.19226	0.14048	0.20738	0.14462	0.1165	0.11634	0.21049	0.17485	0.17765	0.14337	0.11735	0.096512	0.17307	0.18112	0.17511	0.15016	0.15543	0.18189	0.14964	0.19977	0.18436	0.168	0.23535	0.1883	0.1963	0.22391	0.17222	0.1494	0.37605	0.26831	0.14431	0.20694	0.14021
1476.9	0.21731	0.12665	0.11524	0.21268	0.15447	0.21993	0.15493	0.12707	0.12557	0.22614	0.18314	0.19155	0.15665	0.12915	0.10721	0.18557	0.19354	0.19175	0.16527	0.1677	0.19108	0.16033	0.21037	0.20008	0.18016	0.24563	0.20354	0.20917	0.23291	0.18475	0.16276	0.37895	0.27372	0.1571	0.22032	0.15168
1477.8	0.22294	0.12761	0.11794	0.2212	0.15761	0.22416	0.15693	0.12991	0.12825	0.2332	0.18258	0.19878	0.16074	0.13177	0.10866	0.1878	0.19351	0.20052	0.16868	0.17064	0.18858	0.1604	0.21049	0.20878	0.183	0.24546	0.20758	0.21169	0.23323	0.18841	0.1658	0.37003	0.27085	0.1595	0.22123	0.15196
1478.7	0.24111	0.1405	0.1266	0.23882	0.17234	0.23615	0.16637	0.13946	0.13735	0.25023	0.18899	0.21169	0.17164	0.14167	0.11754	0.19897	0.20213	0.21401	0.17804	0.17989	0.194	0.16598	0.21852	0.22308	0.19169	0.25261	0.22051	0.22095	0.23834	0.19916	0.17513	0.36973	0.27381	0.16974	0.2313	0.16056
1479.5	0.24968	0.14584	0.13142	0.25322	0.17922	0.24648	0.17172	0.14512	0.14395	0.26401	0.19394	0.22089	0.17902	0.14788	0.12523	0.20584	0.20592	0.22189	0.18461	0.18577	0.19645	0.17051	0.22238	0.23087	0.19628	0.25363	0.2264	0.22707	0.23871	0.20468	0.17948	0.36522	0.27354	0.17353	0.23777	0.16629
1480.4	0.26453	0.15695	0.1389	0.26957	0.19039	0.25829	0.18073	0.15433	0.15357	0.27965	0.20184	0.23419	0.1883	0.1582	0.13468	0.217	0.21433	0.2365	0.19215	0.19256	0.20452	0.17688	0.23141	0.24363	0.20421	0.25846	0.2345	0.23492	0.24103	0.21338	0.1883	0.36248	0.27587	0.18293	0.24568	0.17525
1481.2	0.27558	0.16284	0.14402	0.28019	0.19928	0.26705	0.18614	0.16192	0.15997	0.28993	0.20585	0.24158	0.1936	0.16472	0.14083	0.22353	0.21544	0.24416	0.19682	0.1967	0.20609	0.1769	0.23433	0.25228	0.20871	0.25745	0.23783	0.23995	0.24096	0.21832	0.19164	0.35656	0.2719	0.18503	0.24963	0.17918
1482.1	0.28555	0.1718	0.14908	0.29409	0.21047	0.27514	0.19447	0.16945	0.16733	0.3044	0.21422	0.24927	0.20013	0.17166	0.14771	0.23231	0.22122	0.25381	0.2014	0.20259	0.20901	0.18109	0.24024	0.26037	0.21464	0.25988	0.2433	0.24739	0.23795	0.22371	0.19696	0.35163	0.27061	0.18942	0.25835	0.18624
1482.9	0.29629	0.17972	0.15979	0.30666	0.22109	0.28453	0.20193	0.17915	0.17468	0.31622	0.22136	0.25892	0.20716	0.17877	0.15579	0.23944	0.22319	0.26549	0.20651	0.20866	0.21325	0.18272	0.24517	0.26997	0.21976	0.26088	0.24906	0.25186	0.23891	0.22776	0.2028	0.34738	0.2704	0.1933	0.26443	0.19368
1483.8	0.31325	0.19859	0.17554	0.3281	0.23938	0.29831	0.21338	0.19558	0.1872	0.33445	0.23364	0.27495	0.21967	0.19552	0.17034	0.25637	0.23365	0.2844	0.2204	0.22428	0.22439	0.19218	0.25762	0.2902	0.23235	0.27142	0.26277	0.26469	0.24829	0.23929	0.21634	0.35023	0.275	0.20691	0.27763	0.20631
1484.6	0.31281	0.19968	0.18203	0.33859	0.24545	0.30084	0.21708	0.19852	0.18933	0.34224	0.23517	0.27875	0.22192	0.1958	0.17174	0.25882	0.23084	0.28556	0.22183	0.22538	0.22242	0.19246	0.25785	0.29617	0.23414	0.26785	0.26388	0.26486	0.2448	0.23905	0.21595	0.34275	0.27007	0.20543	0.27911	0.20659
1485.5	0.31633	0.20622	0.19366	0.35092	0.25266	0.30862	0.226	0.20491	0.1962	0.3537	0.24081	0.28675	0.22735	0.2027	0.17438	0.26505	0.2325	0.29113	0.22294	0.23009	0.22431	0.196	0.26072	0.3036	0.23777	0.27016	0.26558	0.26585	0.24225	0.24154	0.21728	0.33609	0.26942	0.20724	0.28225	0.21117
1486.3	0.32236	0.21272	0.20474	0.36443	0.2603	0.31712	0.23156	0.21154	0.20144	0.36364	0.24632	0.29543	0.23236	0.21097	0.17866	0.27119	0.23265	0.29899	0.22727	0.23518	0.22716	0.19906	0.2635	0.31348	0.24179	0.27074	0.26981	0.26823	0.24255	0.24581	0.21938	0.33251	0.26883	0.2109	0.28562	0.21586
1487.2	0.32126	0.21919	0.20927	0.37353	0.26711	0.32437	0.2362	0.21746	0.20691	0.37287	0.25132	0.30242	0.23548	0.21844	0.18295	0.27739	0.23545	0.30435	0.2301	0.23861	0.22884	0.20416	0.26632	0.32218	0.24648	0.27127	0.27174	0.27074	0.24045	0.25013	0.22076	0.33033	0.26656	0.21264	0.29067	0.21931
1488	0.31924	0.22226	0.2137	0.37861	0.27268	0.32877	0.24153	0.21848	0.20789	0.37949	0.2532	0.30657	0.23502	0.22012	0.18126	0.27795	0.23344	0.30356	0.22884	0.2358	0.22839	0.20398	0.26467	0.32555	0.2463	0.26684	0.27017	0.26979	0.23454	0.2492	0.21798	0.32334	0.26294	0.2086	0.29146	0.21755
1488.9	0.33492	0.23884	0.22648	0.3906	0.28665	0.3423	0.2531	0.23052	0.21891	0.3937	0.26598	0.32216	0.24562	0.23475	0.19154	0.28921	0.24184	0.31825	0.23668	0.24547	0.2358	0.21256	0.27282	0.34194	0.25675	0.27383	0.28042	0.2801	0.2415	0.25956	0.22718	0.32637	0.27019	0.21813	0.30413	0.22818
1489.8	0.34383	0.24853	0.22976	0.40015	0.29606	0.34882	0.25806	0.23694	0.22451	0.40415	0.27327	0.33413	0.2514	0.24109	0.19767	0.29926	0.24656	0.32788	0.24144	0.25184	0.24213	0.2176	0.27956	0.35579	0.2621	0.27629	0.28646	0.28521	0.24314	0.2659	0.2339	0.32897	0.2735	0.22276	0.31326	0.23457
1490.6	0.34998	0.25724	0.23454	0.40407	0.30503	0.35494	0.26379	0.24297	0.22979	0.41111	0.2782	0.34273	0.25435	0.2472	0.20142	0.30607	0.24838	0.33264	0.24746	0.25465	0.24635	0.2213	0.2838	0.36717	0.26549	0.27612	0.28958	0.28768	0.24275	0.26919	0.23704	0.33026	0.27384	0.2242	0.31914	0.23935
1491.5	0.35846	0.26159	0.24322	0.41067	0.31382	0.36122	0.26943	0.24755	0.23387	0.41918	0.28343	0.35152	0.25983	0.25261	0.20328	0.31312	0.24857	0.33984	0.24956	0.25784	0.25057	0.224	0.28942	0.37857	0.26815	0.27608	0.2937	0.29012	0.24178	0.27145	0.23763	0.33011	0.27698	0.22787	0.32428	0.24194
1492.3	0.36461	0.26811	0.25148	0.41634	0.32151	0.36882	0.27317	0.25353	0.24019	0.42687	0.28954	0.36138	0.26468	0.25946	0.2077	0.32139	0.2505	0.34872	0.254	0.26324	0.25493	0.22836	0.295	0.39102	0.27283	0.27809	0.29756	0.29309	0.24433	0.27764	0.24065	0.33391	0.2802	0.23234	0.33014	0.2487
1493.2	0.35661	0.26756	0.25104	0.41262	0.32265	0.37073	0.27254	0.25248	0.24012	0.42868	0.28937	0.36477	0.26285	0.26163	0.20695	0.32629	0.24785	0.34933	0.25423	0.26209	0.25597	0.2272	0.29646	0.39315	0.27122	0.27437	0.29422	0.28978	0.23895	0.27693	0.23771	0.33237	0.27631	0.22815	0.32863	0.24959
1494	0.357	0.27464	0.25919	0.41608	0.33068	0.37568	0.27783	0.25759	0.24423	0.43483	0.29573	0.37268	0.26641	0.26979	0.2108	0.33536	0.24792	0.35549	0.25921	0.264	0.25981	0.23216	0.2995	0.40461	0.2748	0.27542	0.29898	0.29218	0.24038	0.28243	0.23825	0.33511	0.28007	0.23208	0.33446	0.25309
1494.8	0.36234	0.28329	0.26505	0.41857	0.33681	0.38091	0.28224	0.25978	0.25062	0.44045	0.30253	0.38091	0.27123	0.2752	0.21293	0.3452	0.24954	0.36328	0.26098	0.26554	0.26625	0.23719	0.30533	0.4154	0.27927	0.27792	0.30245	0.29353	0.24139	0.28802	0.24099	0.33996	0.28475	0.23754	0.34009	0.25886
1495.7	0.35761	0.28427	0.26354	0.41037	0.3349	0.37756	0.27964	0.25624	0.25179	0.43792	0.30208	0.38295	0.26932	0.27502	0.20855	0.34754	0.24438	0.36054	0.26014	0.2619	0.2654	0.23604	0.30292	0.41681	0.27707	0.27291	0.29844	0.28758	0.23601	0.28711	0.23628	0.33884	0.28132	0.23338	0.33668	0.25719
1496.5	0.35904	0.28998	0.26298	0.40736	0.3408	0.37821	0.2821	0.25759	0.25589	0.43894	0.30864	0.38973	0.27243	0.28072	0.21134	0.35768	0.24458	0.36666	0.26267	0.26237	0.27016	0.24091	0.30833	0.42541	0.27919	0.27132	0.30072	0.28678	0.23326	0.28924	0.23797	0.34339	0.28437	0.23696	0.34194	0.26052
1497.4	0.36017	0.29532	0.26595	0.40599	0.34343	0.37733	0.282	0.25797	0.25976	0.43974	0.3119	0.39534	0.27627	0.2833	0.21308	0.36457	0.24298	0.37352	0.26543	0.26327	0.27214	0.24523	0.31102	0.43558	0.27947	0.27155	0.30385	0.28595	0.23297	0.29085	0.2377	0.35042	0.2875	0.24104	0.34759	0.26225
1498.2	0.35508	0.29097	0.26596	0.39865	0.34497	0.37332	0.27782	0.25582	0.26165	0.43581	0.31247	0.40029	0.27622	0.28273	0.2123	0.3675	0.23931	0.37552	0.26642	0.25984	0.27212	0.2466	0.31378	0.43798	0.27995	0.26688	0.30367	0.28086	0.22841	0.28915	0.23583	0.35461	0.28597	0.24007	0.34733	0.26282
1499.1	0.35416	0.28893	0.26657	0.39287	0.34657	0.37002	0.27354	0.2558	0.2604	0.43522	0.31394	0.40521	0.27938	0.2849	0.2136	0.37534	0.23828	0.37727	0.26868	0.2607	0.27047	0.2479	0.3148	0.44177	0.28085	0.26423	0.30374	0.27726	0.2267	0.28847	0.23288	0.35981	0.28567	0.24154	0.34886	0.2618
1500	0.35361	0.29615	0.26766	0.39398	0.35373	0.37093	0.27516	0.26036	0.26397	0.43805	0.32255	0.4151	0.28581	0.29288	0.22014	0.38836	0.24151	0.388	0.27635	0.26535	0.27598	0.25374	0.32183	0.45055	0.28583	0.26839	0.30804	0.27995	0.23217	0.29676	0.23963	0.37052	0.29194	0.24999	0.35868	0.26894
1500.8	0.34831	0.29221	0.26467	0.3853	0.35058	0.3637	0.2657	0.25556	0.26144	0.43236	0.31855	0.4165	0.28502	0.29001	0.21537	0.38893	0.2346	0.3848	0.27486	0.26053	0.27165	0.25089	0.31635	0.44786	0.28228	0.2621	0.30301	0.27261	0.22721	0.29219	0.23403	0.37201	0.28758	0.24751	0.35464	0.26599
1501.7	0.3392	0.2893	0.26042	0.37851	0.35007	0.35998	0.26049	0.25566	0.26103	0.43175	0.31865	0.42093	0.28511	0.29003	0.21356	0.39476	0.23202	0.38392	0.27683	0.2593	0.27371	0.25035	0.31615	0.44818	0.2817	0.25872	0.30041	0.2661	0.22371	0.29442	0.23235	0.37486	0.28729	0.24861	0.35316	0.26609
1502.5	0.34033	0.29598	0.25779	0.37506	0.35001	0.35925	0.25592	0.25663	0.26305	0.43169	0.31976	0.42508	0.28948	0.29404	0.21533	0.40277	0.23283	0.38863	0.28238	0.26059	0.27853	0.25162	0.31672	0.45148	0.28342	0.26095	0.30198	0.26503	0.22681	0.2988	0.2353	0.38192	0.29219	0.25301	0.35768	0.27035
1503.4	0.32703	0.29209	0.2473	0.35907	0.34326	0.34836	0.24568	0.24685	0.25903	0.42451	0.31586	0.42188	0.28401	0.28957	0.20825	0.39992	0.22354	0.38356	0.27672	0.25171	0.27537	0.24605	0.31008	0.44352	0.2751	0.25267	0.29622	0.25385	0.21773	0.29271	0.23037	0.3783	0.28646	0.24744	0.35151	0.26553
1504.2	0.32593	0.29607	0.24643	0.35723	0.34604	0.34573	0.24242	0.24925	0.26293	0.42776	0.31811	0.42932	0.29018	0.29379	0.21397	0.40958	0.22598	0.38936	0.2821	0.25508	0.28245	0.25218	0.31087	0.45033	0.27844	0.25502	0.30341	0.25404	0.22169	0.29631	0.23426	0.38644	0.29196	0.25418	0.3578	0.27086
1505.1	0.31846	0.2964	0.24262	0.35057	0.34497	0.34074	0.24045	0.24856	0.26293	0.42913	0.32035	0.43521	0.29289	0.29742	0.21772	0.41851	0.22592	0.39122	0.28548	0.25713	0.28855	0.256	0.3129	0.4533	0.28058	0.25694	0.30825	0.25096	0.22494	0.30043	0.23849	0.39328	0.29635	0.26026	0.36176	0.27331
1505.9	0.31938	0.30224	0.23919	0.34771	0.34523	0.33642	0.23689	0.24607	0.26176	0.42925	0.3233	0.43913	0.2991	0.30302	0.22093	0.42691	0.22735	0.39423	0.2911	0.25706	0.2907	0.258	0.31238	0.45478	0.28316	0.25869	0.31307	0.24943	0.22638	0.30256	0.24269	0.39892	0.30031	0.26439	0.36374	0.27567
1506.7	0.31357	0.29771	0.23078	0.33685	0.34041	0.32662	0.23117	0.2419	0.25612	0.42683	0.32266	0.43891	0.30036	0.30281	0.22	0.42946	0.2229	0.39015	0.2923	0.256	0.28823	0.25813	0.30786	0.4521	0.28117	0.25464	0.31314	0.24273	0.22117	0.29905	0.23996	0.40047	0.29982	0.26555	0.36059	0.27254
1507.6	0.30843	0.29963	0.2259	0.34191	0.34064	0.32251	0.23113	0.24532	0.25825	0.429	0.32464	0.44628	0.30795	0.31047	0.22548	0.43775	0.22554	0.39334	0.29929	0.26172	0.29336	0.26315	0.31082	0.45707	0.28589	0.25726	0.31973	0.24594	0.22733	0.30376	0.24502	0.41042	0.30778	0.27684	0.36832	0.27747
1508.4	0.29861	0.29441	0.21812	0.32606	0.3346	0.31039	0.22177	0.23684	0.253	0.42285	0.3198	0.44286	0.30548	0.31044	0.22097	0.43663	0.22136	0.38373	0.29833	0.25705	0.28649	0.25805	0.30665	0.45138	0.28041	0.25021	0.31645	0.23788	0.22194	0.29828	0.24314	0.40826	0.30719	0.2784	0.36218	0.27286
1509.3	0.2991	0.29637	0.21459	0.32389	0.33663	0.30725	0.22243	0.23745	0.25456	0.42651	0.32365	0.44786	0.31188	0.3172	0.22617	0.44298	0.22415	0.38712	0.30422	0.26054	0.28945	0.26107	0.30695	0.45445	0.28277	0.2506	0.32062	0.24062	0.22405	0.30237	0.24732	0.41413	0.31348	0.28737	0.36508	0.27609
1510.1	0.29037	0.28923	0.20737	0.31147	0.32977	0.29751	0.21593	0.23231	0.2511	0.42258	0.32253	0.44782	0.30927	0.31668	0.22314	0.44112	0.22011	0.37917	0.30137	0.2582	0.28618	0.26303	0.30385	0.45282	0.2781	0.2447	0.31902	0.23589	0.22194	0.29843	0.24569	0.41399	0.31458	0.29083	0.36462	0.27244
1511	0.27802	0.28725	0.20123	0.30181	0.32489	0.28803	0.21096	0.22887	0.2504	0.42245	0.32108	0.44895	0.30774	0.31859	0.22053	0.44168	0.21878	0.37531	0.29885	0.25776	0.2849	0.26412	0.30212	0.45347	0.27502	0.23951	0.31733	0.23448	0.22046	0.29632	0.24649	0.41394	0.314	0.29633	0.36432	0.26754
1511.8	0.27106	0.28564	0.19811	0.29098	0.32401	0.28368	0.20782	0.2278	0.24897	0.42609	0.32342	0.45343	0.31083	0.32166	0.22301	0.4475	0.22194	0.37365	0.30424	0.26138	0.28697	0.26886	0.30067	0.4599	0.27603	0.23885	0.32022	0.2341	0.21992	0.29729	0.25319	0.41703	0.31878	0.30371	0.36691	0.26943
1512.7	0.26835	0.28728	0.19447	0.28764	0.32267	0.28049	0.20691	0.22896	0.24956	0.4322	0.32766	0.46058	0.31471	0.32692	0.22445	0.45263	0.22509	0.37615	0.308	0.26684	0.29064	0.27615	0.30091	0.46722	0.27866	0.23956	0.32413	0.23684	0.22328	0.30009	0.25692	0.42413	0.32332	0.31159	0.37294	0.2727
1513.5	0.26346	0.28858	0.19047	0.27635	0.3183	0.27332	0.20124	0.22687	0.24931	0.43459	0.3269	0.46468	0.31731	0.32814	0.22348	0.45503	0.22549	0.37444	0.30957	0.26945	0.29131	0.27959	0.30046	0.47383	0.27645	0.23804	0.32657	0.23486	0.22482	0.29946	0.2601	0.42504	0.32615	0.31644	0.3765	0.27302
1514.4	0.25746	0.29049	0.1868	0.26821	0.3204	0.26813	0.20022	0.22592	0.24965	0.43848	0.32701	0.46804	0.31937	0.33213	0.22472	0.45858	0.22895	0.37198	0.31028	0.27483	0.29376	0.28069	0.29903	0.4799	0.276	0.23679	0.33097	0.2352	0.22853	0.30091	0.2638	0.42603	0.32851	0.32307	0.38051	0.27618
1515.2	0.25654	0.2904	0.18367	0.26324	0.3215	0.2667	0.19822	0.22393	0.25069	0.44249	0.33015	0.47351	0.322	0.33536	0.22746	0.46404	0.2335	0.37349	0.31287	0.27871	0.29756	0.28481	0.2984	0.48689	0.27575	0.23496	0.33724	0.23626	0.23297	0.30331	0.26941	0.43102	0.33514	0.32926	0.38557	0.28111
1516.1	0.25526	0.28876	0.18191	0.2563	0.31935	0.26282	0.19595	0.22212	0.25111	0.44397	0.33091	0.47601	0.32247	0.33966	0.22826	0.46646	0.23431	0.37223	0.31111	0.28061	0.3	0.28755	0.29837	0.4919	0.27244	0.23538	0.34094	0.23875	0.23635	0.3062	0.27235	0.43217	0.33833	0.33398	0.38875	0.28265
1516.9	0.24253	0.27604	0.17248	0.23909	0.31075	0.25211	0.18773	0.21225	0.24337	0.43809	0.32202	0.46935	0.3157	0.33351	0.2201	0.4593	0.22661	0.36033	0.30016	0.27432	0.29475	0.2804	0.28983	0.48805	0.26046	0.22647	0.33555	0.22971	0.22856	0.29758	0.26502	0.42247	0.33268	0.3272	0.38164	0.27542
1517.8	0.23441	0.27274	0.16969	0.23666	0.31292	0.25086	0.18913	0.21272	0.2453	0.44122	0.32513	0.47209	0.31692	0.33879	0.2221	0.46225	0.23048	0.36189	0.30031	0.27822	0.29921	0.28229	0.29098	0.4958	0.2598	0.22823	0.34231	0.23371	0.23344	0.30062	0.27066	0.42712	0.33939	0.33503	0.38682	0.27824
1518.6	0.23085	0.26512	0.16685	0.23147	0.30958	0.24567	0.18781	0.21397	0.24587	0.44376	0.32536	0.47517	0.31727	0.34191	0.22284	0.46307	0.23012	0.3658	0.30031	0.28114	0.30349	0.28375	0.29079	0.5035	0.25788	0.22815	0.34451	0.23642	0.23508	0.30079	0.27366	0.42994	0.34332	0.3395	0.38949	0.27921
1519.5	0.2229	0.26174	0.16558	0.22774	0.30862	0.23861	0.18805	0.21201	0.24573	0.44526	0.32452	0.47785	0.31524	0.34372	0.22257	0.46184	0.23026	0.36571	0.29868	0.28365	0.3053	0.28281	0.2914	0.50875	0.25422	0.23119	0.34793	0.23756	0.23777	0.30078	0.2749	0.42908	0.34487	0.34375	0.38991	0.2814
1520.3	0.22205	0.25626	0.16224	0.22383	0.30837	0.23288	0.18518	0.20947	0.24396	0.44652	0.32402	0.47934	0.31207	0.34166	0.21767	0.45756	0.22901	0.36411	0.29448	0.28347	0.30428	0.27961	0.28745	0.51305	0.2476	0.22745	0.34752	0.23481	0.23735	0.29649	0.27315	0.42743	0.34466	0.34325	0.3895	0.27833
1521.1	0.22524	0.25944	0.16653	0.23	0.31181	0.23444	0.18937	0.21343	0.24805	0.4546	0.33182	0.48822	0.31517	0.34803	0.22463	0.46465	0.23717	0.37418	0.30225	0.29203	0.31352	0.28541	0.29359	0.52625	0.25122	0.23386	0.35764	0.24527	0.24687	0.30335	0.28239	0.43573	0.35515	0.35423	0.4005	0.28508
1522	0.22528	0.25334	0.16691	0.22466	0.30716	0.22805	0.18618	0.20976	0.24501	0.45642	0.32907	0.48904	0.30789	0.34615	0.22192	0.46089	0.23721	0.37414	0.29883	0.29163	0.31249	0.28267	0.29105	0.53002	0.2467	0.23101	0.35589	0.24385	0.2466	0.29936	0.2819	0.43273	0.3541	0.35243	0.40099	0.28305
1522.8	0.22339	0.2539	0.16846	0.2254	0.3086	0.22704	0.18678	0.20632	0.24488	0.45913	0.32969	0.49327	0.30574	0.34516	0.22246	0.46097	0.24086	0.37921	0.29898	0.29354	0.31392	0.28082	0.29256	0.53968	0.24433	0.2329	0.3608	0.24609	0.25234	0.29989	0.2844	0.4332	0.35769	0.35646	0.40432	0.28337
1523.7	0.21843	0.2475	0.16788	0.2217	0.30556	0.22691	0.18403	0.20189	0.24203	0.4608	0.32621	0.49395	0.3023	0.3426	0.22023	0.45608	0.24	0.37873	0.29413	0.29193	0.31173	0.27622	0.28859	0.54507	0.2379	0.22921	0.35846	0.24575	0.25062	0.29647	0.28315	0.42855	0.35592	0.35703	0.40468	0.28033
1524.5	0.21596	0.24369	0.17302	0.22154	0.30688	0.22564	0.18475	0.20091	0.24368	0.46545	0.32519	0.50053	0.29958	0.34383	0.22581	0.45529	0.24339	0.38526	0.29579	0.29503	0.3151	0.27581	0.29058	0.55472	0.23913	0.23106	0.36295	0.2492	0.2568	0.29876	0.28594	0.42878	0.36057	0.36122	0.40979	0.28233
1525.4	0.21883	0.24364	0.18143	0.22704	0.31298	0.22693	0.19001	0.20397	0.24946	0.47379	0.32916	0.5109	0.30178	0.34751	0.2331	0.45486	0.24858	0.39319	0.29771	0.30055	0.31907	0.2769	0.29439	0.56782	0.24033	0.23479	0.37001	0.25497	0.26651	0.3019	0.29217	0.43276	0.36694	0.3678	0.41617	0.28721
1526.2	0.21949	0.24092	0.18578	0.22835	0.31641	0.22747	0.19129	0.2047	0.25086	0.47636	0.33057	0.51633	0.30231	0.3476	0.23469	0.45122	0.24959	0.3968	0.29805	0.30267	0.32025	0.2738	0.29519	0.57462	0.2375	0.23597	0.37347	0.25824	0.27171	0.30374	0.2929	0.43044	0.3682	0.36885	0.4188	0.28928
1527.1	0.21732	0.2372	0.19081	0.23288	0.31919	0.22774	0.19002	0.20556	0.25145	0.48029	0.33043	0.5208	0.29818	0.34657	0.23533	0.44569	0.2513	0.39861	0.29518	0.30298	0.31999	0.27261	0.29507	0.58007	0.2345	0.2343	0.37556	0.25942	0.27167	0.30334	0.29213	0.42838	0.36835	0.36771	0.42033	0.28927
1527.9	0.22662	0.24222	0.19964	0.24227	0.32855	0.23072	0.1953	0.21083	0.25818	0.48611	0.33775	0.53019	0.30043	0.35063	0.24295	0.44914	0.25893	0.40915	0.29946	0.31119	0.32735	0.27454	0.2992	0.59296	0.23808	0.23946	0.38419	0.26704	0.2822	0.30915	0.29803	0.43422	0.37652	0.37207	0.42931	0.29446
1528.8	0.22908	0.24567	0.20369	0.24828	0.33207	0.23216	0.19843	0.21442	0.26149	0.49004	0.34007	0.5328	0.29878	0.35139	0.2446	0.44793	0.26128	0.41404	0.29822	0.31498	0.32772	0.27206	0.30103	0.60057	0.23707	0.2397	0.38766	0.2705	0.28673	0.3101	0.29794	0.4328	0.37759	0.37153	0.42986	0.29615
1529.6	0.2288	0.24113	0.20281	0.24758	0.3315	0.23175	0.19641	0.21324	0.25991	0.48785	0.33704	0.53093	0.2911	0.34567	0.24147	0.43861	0.25677	0.41449	0.29175	0.31062	0.32222	0.26554	0.29703	0.60146	0.23141	0.23353	0.38391	0.26713	0.28123	0.30595	0.29176	0.42185	0.36979	0.36377	0.42368	0.28996
1530.5	0.23614	0.24358	0.20863	0.25923	0.33774	0.23622	0.20232	0.21585	0.26421	0.49445	0.34045	0.536	0.28909	0.34571	0.24632	0.43758	0.2616	0.42274	0.29419	0.31388	0.32284	0.26628	0.29877	0.61313	0.23054	0.23353	0.38821	0.27115	0.28597	0.30724	0.2912	0.4208	0.37412	0.36486	0.42524	0.29134
1531.3	0.24459	0.24452	0.21267	0.26424	0.34414	0.23802	0.20667	0.21741	0.26844	0.49699	0.34318	0.53993	0.28768	0.34611	0.25007	0.43567	0.26242	0.42613	0.29516	0.31696	0.32124	0.26365	0.29899	0.61918	0.22858	0.23	0.38988	0.2738	0.28907	0.30856	0.2891	0.41495	0.37306	0.36368	0.4252	0.29226
1532.1	0.2584	0.24985	0.22159	0.28169	0.35904	0.2484	0.21805	0.22694	0.27722	0.51191	0.35218	0.55197	0.29409	0.35434	0.26194	0.44339	0.26983	0.43949	0.30513	0.32935	0.32638	0.27119	0.30929	0.63588	0.23566	0.23497	0.40071	0.28436	0.30385	0.3192	0.2957	0.41875	0.38168	0.37298	0.43453	0.30218
1533	0.26552	0.25523	0.22793	0.29777	0.37064	0.25479	0.22344	0.23166	0.28203	0.52203	0.35702	0.55959	0.29434	0.35622	0.26747	0.4421	0.27362	0.44807	0.30771	0.33403	0.32789	0.27289	0.31165	0.64293	0.23598	0.23497	0.40335	0.28765	0.30975	0.32321	0.29737	0.41455	0.38382	0.37376	0.43703	0.30585
1533.8	0.27792	0.2633	0.23639	0.31615	0.3839	0.26264	0.23292	0.23937	0.28996	0.53394	0.36555	0.56809	0.29713	0.36176	0.27576	0.4471	0.28142	0.45955	0.31248	0.34429	0.33467	0.27859	0.31648	0.65582	0.24015	0.23702	0.41093	0.29704	0.32114	0.33018	0.30122	0.4163	0.39023	0.38077	0.44331	0.31223
1534.7	0.28583	0.27278	0.24329	0.33	0.39494	0.26854	0.23855	0.24626	0.29744	0.54443	0.37202	0.57581	0.30023	0.36673	0.28366	0.45248	0.28728	0.46707	0.31335	0.35315	0.33938	0.28384	0.32204	0.66435	0.24561	0.23957	0.4164	0.30586	0.32883	0.33732	0.30295	0.41446	0.39118	0.38534	0.44689	0.3163
1535.5	0.29386	0.27901	0.24739	0.34537	0.4055	0.27392	0.24609	0.25164	0.3043	0.55746	0.37872	0.58234	0.30136	0.37084	0.29013	0.4567	0.29105	0.47681	0.31347	0.36057	0.34471	0.28959	0.32509	0.67424	0.24907	0.24364	0.41986	0.31288	0.33673	0.34187	0.3041	0.41355	0.39378	0.38773	0.44927	0.32045
1536.4	0.29893	0.28358	0.25015	0.35225	0.40961	0.27455	0.24925	0.25384	0.30756	0.56641	0.38145	0.58526	0.29693	0.36999	0.29195	0.4546	0.29183	0.48045	0.30904	0.3621	0.34299	0.29181	0.32476	0.6773	0.2477	0.24245	0.41853	0.3155	0.33583	0.34145	0.29925	0.40518	0.3904	0.38353	0.44558	0.31904
1537.2	0.3078	0.28866	0.2567	0.36328	0.41992	0.27922	0.25755	0.25837	0.31359	0.57648	0.38928	0.59367	0.29996	0.37524	0.30072	0.46201	0.298	0.48924	0.3116	0.37091	0.34664	0.30053	0.33124	0.69058	0.25249	0.24666	0.42407	0.32535	0.3464	0.34872	0.30072	0.4036	0.39208	0.38875	0.45006	0.32352
1538	0.31209	0.29687	0.26272	0.37764	0.42925	0.2834	0.26287	0.26136	0.32198	0.59006	0.3958	0.60299	0.30225	0.37933	0.30816	0.46968	0.30469	0.49605	0.31298	0.37859	0.3483	0.30854	0.33625	0.70089	0.25816	0.25034	0.42824	0.33209	0.3551	0.35745	0.30367	0.40038	0.39444	0.39106	0.45251	0.33054
1538.9	0.31413	0.30288	0.26886	0.38844	0.43784	0.28679	0.26777	0.26519	0.32851	0.60116	0.40286	0.61083	0.30529	0.38407	0.31445	0.47617	0.30943	0.50366	0.3126	0.38637	0.35004	0.3154	0.33985	0.71295	0.26287	0.25322	0.43111	0.33853	0.36321	0.3634	0.30464	0.39952	0.3963	0.3951	0.45258	0.33692
1539.7	0.32017	0.31576	0.27696	0.39859	0.44558	0.29116	0.27402	0.27043	0.33566	0.61629	0.41122	0.62087	0.30855	0.38954	0.32381	0.48414	0.31679	0.51062	0.3171	0.39394	0.35445	0.32477	0.34824	0.72458	0.26957	0.25761	0.43448	0.34745	0.37367	0.37169	0.30995	0.39778	0.4	0.40059	0.45547	0.34282
1540.6	0.32527	0.32449	0.28317	0.40603	0.45165	0.29377	0.27873	0.27566	0.34213	0.62836	0.41605	0.6285	0.31172	0.39353	0.32835	0.49137	0.32364	0.51395	0.31987	0.39955	0.35734	0.3294	0.35268	0.73526	0.27616	0.26073	0.43603	0.35304	0.3825	0.37809	0.31446	0.39297	0.40159	0.40415	0.45551	0.34871
1541.4	0.32962	0.33388	0.28599	0.41255	0.45442	0.29432	0.28325	0.2799	0.34816	0.6435	0.42081	0.63639	0.31277	0.39764	0.33241	0.49702	0.32869	0.51668	0.32024	0.40461	0.35919	0.33515	0.3564	0.74367	0.28271	0.26253	0.43929	0.36137	0.38757	0.38454	0.31743	0.39113	0.40193	0.40689	0.45449	0.3532
1542.3	0.33719	0.34581	0.28921	0.41647	0.45917	0.29368	0.28899	0.28768	0.35333	0.6559	0.4251	0.64573	0.31613	0.40477	0.33949	0.50575	0.33482	0.52176	0.32684	0.41179	0.36272	0.34127	0.36452	0.75407	0.29039	0.26992	0.44363	0.37281	0.39554	0.39225	0.32267	0.39167	0.40402	0.41125	0.45614	0.35806
1543.1	0.34838	0.35978	0.29733	0.42437	0.46566	0.29763	0.29718	0.2953	0.36052	0.67371	0.43262	0.65773	0.3205	0.41095	0.35035	0.51389	0.34035	0.52681	0.33451	0.41855	0.36763	0.35017	0.37417	0.76421	0.30232	0.27769	0.45082	0.38708	0.40364	0.40172	0.33058	0.3913	0.40754	0.41432	0.46261	0.3647
1543.9	0.35866	0.36976	0.30191	0.43051	0.46875	0.30034	0.30127	0.30192	0.36729	0.68744	0.43441	0.66681	0.32601	0.41672	0.35681	0.51912	0.34591	0.53249	0.33647	0.42489	0.37028	0.35576	0.3794	0.77541	0.31092	0.28339	0.45595	0.39877	0.41045	0.40793	0.33516	0.39243	0.4076	0.41529	0.4655	0.37133
1544.8	0.36972	0.38333	0.30941	0.43904	0.47377	0.30102	0.30717	0.30863	0.37579	0.70283	0.44096	0.6807	0.33203	0.42681	0.36767	0.5279	0.3514	0.54095	0.33981	0.43233	0.37694	0.36428	0.38873	0.78799	0.32173	0.29354	0.46408	0.41608	0.42099	0.41798	0.3414	0.39867	0.41048	0.41999	0.47234	0.37881
1545.6	0.37461	0.39313	0.31271	0.43535	0.47549	0.2979	0.30715	0.31024	0.37983	0.71443	0.43958	0.68771	0.3345	0.43004	0.37246	0.5301	0.35288	0.54129	0.34052	0.43492	0.37718	0.36609	0.39189	0.79243	0.32604	0.29935	0.46446	0.42479	0.42235	0.41761	0.34249	0.39741	0.40683	0.4177	0.47148	0.37828
1546.5	0.38752	0.41187	0.32634	0.4396	0.48355	0.30683	0.31435	0.31989	0.39135	0.73695	0.44851	0.70522	0.3464	0.44291	0.38689	0.54106	0.36209	0.5531	0.3479	0.44777	0.38746	0.37797	0.40437	0.80875	0.33919	0.31396	0.47538	0.44435	0.43773	0.4283	0.35292	0.40606	0.41305	0.42755	0.48227	0.3891
1547.3	0.39774	0.42383	0.32921	0.43739	0.48714	0.31097	0.31662	0.32612	0.40103	0.75375	0.45193	0.7202	0.35366	0.45156	0.39472	0.54882	0.37146	0.56026	0.35331	0.45531	0.39333	0.38454	0.41191	0.82074	0.34689	0.32368	0.48143	0.45659	0.44764	0.43313	0.35886	0.41288	0.41562	0.43484	0.48689	0.39461
1548.1	0.40616	0.42934	0.33229	0.42709	0.48647	0.30655	0.31573	0.32691	0.40175	0.76358	0.45153	0.72876	0.35319	0.4534	0.39433	0.55039	0.37102	0.55772	0.35514	0.45675	0.39154	0.38536	0.4128	0.82193	0.34962	0.32909	0.48044	0.46502	0.45047	0.4318	0.35938	0.41107	0.41019	0.43438	0.48666	0.39085
1549	0.41403	0.44462	0.33846	0.42281	0.49187	0.31108	0.31799	0.33254	0.40867	0.78139	0.45391	0.74216	0.35924	0.45965	0.40308	0.55501	0.37924	0.56111	0.36198	0.46632	0.39594	0.3928	0.41998	0.83182	0.35841	0.33947	0.48636	0.47872	0.45938	0.43523	0.36567	0.41411	0.4092	0.43942	0.49338	0.39462
1549.8	0.42582	0.45598	0.34346	0.41737	0.49411	0.31554	0.3194	0.33955	0.41381	0.79624	0.45814	0.75536	0.36522	0.46646	0.41068	0.56343	0.38666	0.56663	0.36887	0.47542	0.40045	0.39884	0.42696	0.84328	0.36619	0.34895	0.49375	0.49296	0.47079	0.44054	0.37266	0.41748	0.41031	0.44748	0.50159	0.40071
1550.7	0.42994	0.45862	0.34003	0.40661	0.49082	0.31019	0.31601	0.33767	0.41018	0.80253	0.45191	0.76251	0.36465	0.46388	0.40909	0.56218	0.38654	0.55908	0.3668	0.47475	0.39978	0.39688	0.4257	0.84391	0.36518	0.34992	0.48938	0.4971	0.47021	0.43388	0.37178	0.41064	0.40229	0.44406	0.50177	0.3969
1551.5	0.43957	0.46849	0.34203	0.39856	0.49207	0.30941	0.3156	0.33965	0.41151	0.81285	0.44923	0.77175	0.36805	0.46676	0.41367	0.5656	0.38791	0.55854	0.36834	0.47942	0.40389	0.39963	0.43148	0.84713	0.36922	0.35663	0.49216	0.50677	0.47513	0.43692	0.37624	0.40821	0.39615	0.44536	0.50805	0.39772
1552.4	0.44754	0.48434	0.34333	0.3935	0.49623	0.31319	0.31377	0.34479	0.41444	0.82637	0.44993	0.78534	0.37636	0.47446	0.42402	0.57345	0.39522	0.5621	0.37318	0.4873	0.41117	0.40377	0.44076	0.85514	0.37634	0.36827	0.50029	0.51623	0.48441	0.44195	0.38336	0.41064	0.3971	0.45138	0.51685	0.40162
1553.2	0.45753	0.4914	0.34206	0.38598	0.49554	0.31423	0.3107	0.34752	0.41344	0.83307	0.44769	0.79394	0.38075	0.47873	0.42924	0.57961	0.39833	0.56091	0.37609	0.49097	0.41568	0.4034	0.44411	0.85674	0.37791	0.37439	0.50291	0.52251	0.48845	0.44279	0.38662	0.40954	0.39528	0.45428	0.521	0.4003
1554.1	0.47262	0.50386	0.34811	0.38795	0.50235	0.32213	0.31746	0.35767	0.42084	0.84863	0.452	0.81244	0.39242	0.48885	0.44083	0.59324	0.40627	0.56823	0.38465	0.50145	0.42721	0.41329	0.45443	0.86475	0.38687	0.38884	0.51404	0.53515	0.50275	0.45256	0.39913	0.41603	0.40163	0.46367	0.53394	0.4082
1554.9	0.4943	0.51677	0.35046	0.38789	0.51005	0.32937	0.31962	0.36524	0.42824	0.86303	0.45751	0.82703	0.40222	0.49937	0.45136	0.60764	0.41501	0.57404	0.39413	0.51242	0.43829	0.41931	0.46484	0.86815	0.39487	0.40209	0.52683	0.54579	0.51492	0.46267	0.40882	0.42163	0.40417	0.47483	0.54565	0.41203
1555.7	0.49963	0.51028	0.34257	0.37597	0.50371	0.32263	0.30843	0.35855	0.41801	0.86122	0.44829	0.82756	0.396	0.49567	0.4442	0.60509	0.40815	0.56059	0.38629	0.50847	0.43338	0.41296	0.45638	0.85539	0.38537	0.39902	0.52182	0.53942	0.51075	0.45365	0.40248	0.40912	0.39402	0.46729	0.53712	0.40002
1556.6	0.51709	0.51627	0.34698	0.38049	0.51034	0.32845	0.31355	0.36544	0.42574	0.87409	0.45247	0.84506	0.40647	0.50577	0.45548	0.6203	0.41657	0.56517	0.39492	0.52095	0.44571	0.42294	0.46522	0.86092	0.39225	0.41012	0.53347	0.5536	0.52384	0.46427	0.41323	0.41449	0.39896	0.47971	0.54865	0.40737
1557.4	0.5299	0.51158	0.345	0.37797	0.51235	0.3298	0.31061	0.36834	0.42717	0.88309	0.4532	0.8557	0.4117	0.50927	0.46019	0.62794	0.41911	0.5657	0.39688	0.52559	0.45239	0.42716	0.4689	0.8577	0.39331	0.41627	0.53858	0.55878	0.53091	0.46954	0.42008	0.41375	0.39829	0.48558	0.55284	0.40753
1558.3	0.53554	0.50315	0.33294	0.36468	0.5053	0.32148	0.29655	0.35882	0.41785	0.87723	0.44192	0.85371	0.40428	0.50394	0.45353	0.62322	0.41161	0.54972	0.38888	0.51664	0.44998	0.41981	0.46227	0.84334	0.38495	0.41056	0.5277	0.54996	0.52254	0.46182	0.4109	0.40067	0.38503	0.47848	0.54303	0.39245
1559.1	0.54257	0.49644	0.32966	0.35872	0.50648	0.31942	0.29152	0.35823	0.41597	0.87925	0.43672	0.85846	0.40431	0.50665	0.4594	0.62719	0.4116	0.5463	0.38687	0.51605	0.45246	0.42008	0.46197	0.83804	0.38346	0.41224	0.52851	0.55083	0.5233	0.46299	0.41267	0.39814	0.38232	0.48081	0.54277	0.39048
1559.9	0.56621	0.50104	0.33137	0.36284	0.51506	0.32527	0.29527	0.36704	0.42443	0.88996	0.44165	0.87355	0.41724	0.51864	0.47242	0.6423	0.42285	0.55711	0.39717	0.524	0.46613	0.42805	0.47088	0.84436	0.39321	0.42419	0.53855	0.56133	0.53605	0.47674	0.42661	0.40506	0.39023	0.49752	0.55547	0.39704
1560.8	0.57646	0.49485	0.32352	0.35851	0.51642	0.32393	0.28906	0.36471	0.42045	0.88963	0.4373	0.87307	0.41692	0.51876	0.47185	0.64601	0.42429	0.55478	0.39325	0.52014	0.46829	0.42398	0.46795	0.8348	0.39137	0.42352	0.53631	0.55745	0.53689	0.47702	0.42722	0.40058	0.38609	0.49833	0.55313	0.39037
1561.6	0.58519	0.48777	0.31523	0.34761	0.51484	0.31975	0.28265	0.36084	0.41466	0.88341	0.42981	0.87248	0.41454	0.51965	0.47111	0.64821	0.42247	0.54947	0.38885	0.51494	0.46768	0.42077	0.46607	0.82683	0.38845	0.42125	0.53435	0.55107	0.53563	0.4771	0.42492	0.3954	0.38193	0.49772	0.55289	0.38411
1562.4	0.59882	0.48796	0.3124	0.34623	0.52003	0.32206	0.2819	0.3619	0.41442	0.88315	0.42994	0.87651	0.41781	0.52445	0.47575	0.6544	0.42768	0.5526	0.39044	0.51661	0.47186	0.42113	0.47019	0.8245	0.39103	0.42351	0.53966	0.55378	0.54041	0.48494	0.43192	0.39599	0.3848	0.50586	0.55828	0.38755
1563.3	0.60529	0.48501	0.30422	0.34082	0.51696	0.31666	0.27374	0.35731	0.40731	0.87695	0.42314	0.87241	0.41305	0.52314	0.47024	0.65038	0.42501	0.54777	0.38608	0.50935	0.46815	0.41723	0.46564	0.81652	0.38794	0.41809	0.53465	0.54565	0.53985	0.48362	0.42981	0.38897	0.38119	0.50487	0.5546	0.38112
1564.1	0.60368	0.48288	0.29699	0.33583	0.51632	0.31136	0.269	0.35379	0.40044	0.8727	0.41873	0.8683	0.4098	0.52486	0.46881	0.64898	0.42439	0.54221	0.38236	0.5042	0.46652	0.41353	0.46612	0.80825	0.38412	0.41594	0.53362	0.53985	0.54024	0.48424	0.42909	0.38505	0.37943	0.50547	0.55309	0.37764
1565	0.61284	0.48255	0.29359	0.33363	0.5183	0.30749	0.26823	0.35401	0.39883	0.87132	0.41773	0.86942	0.40936	0.52925	0.46973	0.64969	0.42482	0.5412	0.38433	0.5018	0.46788	0.4134	0.46884	0.80658	0.38693	0.4171	0.53498	0.53869	0.54366	0.48941	0.43206	0.38378	0.38296	0.5132	0.55741	0.3793
1565.8	0.61823	0.4836	0.28882	0.33659	0.52032	0.30608	0.26962	0.3537	0.39769	0.87086	0.41656	0.86948	0.40825	0.53395	0.46955	0.64921	0.42722	0.5418	0.38595	0.49859	0.46843	0.4138	0.46848	0.80294	0.38793	0.41712	0.53579	0.53724	0.54722	0.494	0.43605	0.38211	0.3852	0.5203	0.5589	0.38116
1566.6	0.62899	0.489	0.29123	0.34573	0.52926	0.30963	0.27582	0.36174	0.40243	0.88013	0.4223	0.87641	0.41734	0.54584	0.47794	0.65645	0.43589	0.55101	0.39406	0.50285	0.47659	0.42264	0.47472	0.80834	0.39824	0.4257	0.54391	0.54135	0.56137	0.50713	0.44675	0.38852	0.39628	0.5345	0.57166	0.38931
1567.5	0.62413	0.4805	0.28442	0.34036	0.52341	0.30515	0.27257	0.35781	0.39667	0.8756	0.41932	0.8719	0.41423	0.545	0.47162	0.65191	0.43121	0.54644	0.39205	0.49389	0.47222	0.41908	0.46882	0.80167	0.39504	0.42282	0.53937	0.53469	0.56004	0.50894	0.44367	0.38249	0.39399	0.53281	0.56955	0.3856
1568.3	0.62547	0.47785	0.28549	0.34112	0.52669	0.30898	0.27521	0.36282	0.39678	0.87779	0.42209	0.87429	0.41494	0.55117	0.47467	0.65448	0.43463	0.55179	0.39731	0.49415	0.47272	0.4219	0.46811	0.80485	0.40202	0.42522	0.54134	0.53585	0.567	0.51708	0.44886	0.38518	0.39877	0.54051	0.5764	0.39038
1569.2	0.62231	0.47466	0.28456	0.33714	0.52879	0.31068	0.27741	0.36638	0.39554	0.87697	0.42248	0.87441	0.41539	0.55857	0.47587	0.6548	0.4372	0.55488	0.40161	0.48891	0.47316	0.42411	0.46559	0.80614	0.4045	0.42673	0.54261	0.53315	0.57147	0.52415	0.45347	0.38579	0.40172	0.54551	0.57992	0.39259
1570	0.62197	0.47577	0.28601	0.33646	0.52941	0.31002	0.27894	0.36707	0.39104	0.8785	0.42356	0.87311	0.41577	0.5612	0.47457	0.65346	0.43768	0.55702	0.40489	0.48404	0.47213	0.42379	0.46269	0.80698	0.40723	0.42756	0.54304	0.53033	0.57262	0.53028	0.45559	0.38538	0.4034	0.54882	0.58164	0.39524
1570.8	0.61842	0.47181	0.28661	0.33672	0.53072	0.31173	0.28228	0.36713	0.38916	0.87941	0.42596	0.87317	0.41544	0.56599	0.4741	0.65635	0.4395	0.56235	0.40985	0.48143	0.47238	0.42491	0.46036	0.80905	0.40968	0.42884	0.54695	0.52932	0.57714	0.53866	0.45899	0.38674	0.40751	0.55424	0.58415	0.39909
1571.7	0.62372	0.48172	0.29371	0.34802	0.543	0.32318	0.29591	0.37742	0.39601	0.89095	0.43623	0.88178	0.42438	0.582	0.48412	0.66711	0.4529	0.57772	0.42362	0.4906	0.48152	0.43482	0.46942	0.82181	0.42285	0.43952	0.55939	0.53785	0.59144	0.55609	0.47331	0.39638	0.42232	0.57261	0.59861	0.41261
1572.5	0.62012	0.48279	0.29177	0.34879	0.54196	0.32263	0.2967	0.37368	0.39161	0.88998	0.43488	0.87769	0.42177	0.58228	0.47737	0.66244	0.4499	0.57671	0.42322	0.48178	0.47773	0.43444	0.46317	0.82041	0.42007	0.43601	0.5551	0.53168	0.58952	0.55754	0.47161	0.3916	0.42254	0.57072	0.59544	0.41056
1573.3	0.60789	0.48056	0.29278	0.34971	0.54088	0.32044	0.29595	0.36784	0.38554	0.88891	0.43534	0.8718	0.41806	0.58054	0.4707	0.65679	0.44743	0.57796	0.42353	0.47549	0.47181	0.43356	0.457	0.81864	0.41864	0.43111	0.55459	0.5264	0.58947	0.55803	0.46921	0.38711	0.42175	0.56805	0.59326	0.40889
1574.2	0.61125	0.48931	0.30242	0.3598	0.55135	0.33052	0.30605	0.37634	0.39441	0.90109	0.44266	0.8786	0.42835	0.59152	0.47919	0.66694	0.45789	0.59379	0.43526	0.48255	0.48067	0.44549	0.46437	0.83093	0.4313	0.44065	0.56649	0.53481	0.60357	0.57266	0.48246	0.3971	0.43545	0.5815	0.60636	0.41809
1575	0.59869	0.48678	0.30006	0.35453	0.5425	0.3245	0.30295	0.37149	0.38849	0.89467	0.43706	0.86951	0.41916	0.58645	0.46948	0.65559	0.45135	0.59092	0.43123	0.46995	0.47024	0.43986	0.45541	0.82702	0.42552	0.43273	0.55782	0.52551	0.59452	0.56477	0.47341	0.39033	0.42765	0.57314	0.60035	0.41149
1575.8	0.59363	0.48501	0.30314	0.34898	0.53583	0.32242	0.30064	0.36796	0.38519	0.89161	0.4365	0.86602	0.41246	0.58261	0.46167	0.65061	0.44569	0.59229	0.42904	0.46013	0.46753	0.43798	0.44944	0.82585	0.42407	0.42877	0.55602	0.51827	0.59113	0.56456	0.46931	0.38916	0.42536	0.56822	0.59641	0.4085
1576.7	0.5928	0.48328	0.30582	0.35101	0.53452	0.32102	0.3043	0.36828	0.38554	0.89416	0.43957	0.86657	0.4133	0.58425	0.46005	0.6516	0.44815	0.60134	0.43414	0.45865	0.46855	0.4406	0.45011	0.83067	0.42958	0.43059	0.56108	0.51592	0.59257	0.56946	0.47146	0.39344	0.42809	0.57173	0.59932	0.41232
1577.5	0.59537	0.48571	0.30862	0.3563	0.53134	0.32498	0.30919	0.37282	0.38721	0.89698	0.44176	0.87053	0.41478	0.58796	0.45971	0.65415	0.45045	0.60859	0.43705	0.45789	0.46898	0.44402	0.45149	0.83739	0.43388	0.4337	0.56354	0.51604	0.59216	0.57417	0.47421	0.39739	0.43277	0.57458	0.60205	0.41504
1578.4	0.58419	0.48591	0.30955	0.35599	0.5241	0.3235	0.30952	0.36994	0.384	0.89329	0.44469	0.86834	0.4081	0.58478	0.45096	0.64969	0.44833	0.61045	0.43956	0.45147	0.46564	0.44206	0.44697	0.84092	0.43078	0.42991	0.55977	0.50894	0.58928	0.57352	0.46978	0.39624	0.43053	0.57258	0.5983	0.41411
1579.2	0.58626	0.49445	0.31794	0.36451	0.52776	0.33061	0.31643	0.37626	0.38834	0.89994	0.45258	0.87557	0.41402	0.59279	0.45415	0.65641	0.45509	0.62248	0.45007	0.45617	0.4711	0.4507	0.45023	0.85196	0.43941	0.43655	0.57057	0.51236	0.59607	0.58259	0.47868	0.4053	0.43857	0.58152	0.60286	0.41984
1580	0.57352	0.49152	0.31788	0.36412	0.52247	0.32571	0.31523	0.37339	0.38502	0.89448	0.45053	0.87181	0.4098	0.58974	0.44721	0.65107	0.45404	0.62361	0.44967	0.44878	0.46401	0.44991	0.44453	0.85234	0.4386	0.43299	0.56839	0.50595	0.58822	0.57775	0.47532	0.4036	0.43366	0.57931	0.59746	0.41473
1580.9	0.56605	0.49758	0.32616	0.367	0.52257	0.33268	0.32133	0.37717	0.3903	0.89835	0.45636	0.8744	0.41019	0.59347	0.44823	0.65335	0.45889	0.6337	0.45612	0.44795	0.46943	0.45484	0.44616	0.86037	0.44684	0.43687	0.57453	0.50798	0.59171	0.58213	0.48044	0.40862	0.43872	0.58524	0.60217	0.41812
1581.7	0.56268	0.50523	0.33536	0.36898	0.52255	0.33672	0.32562	0.38071	0.39473	0.90159	0.4607	0.87595	0.40771	0.59521	0.44843	0.65374	0.46174	0.64248	0.46202	0.44695	0.47234	0.45916	0.44609	0.86558	0.453	0.43891	0.57738	0.50572	0.59327	0.58653	0.4806	0.41263	0.44116	0.58999	0.60306	0.41926
1582.5	0.55046	0.49753	0.33367	0.35896	0.51157	0.33192	0.31767	0.37304	0.38766	0.89165	0.45438	0.86752	0.39615	0.58705	0.43611	0.64303	0.45184	0.63631	0.45228	0.43111	0.46098	0.45123	0.43315	0.85545	0.4507	0.42742	0.56935	0.49395	0.58014	0.57418	0.4682	0.4041	0.43151	0.58091	0.59158	0.40633
1583.4	0.54031	0.49232	0.33869	0.35602	0.50416	0.33174	0.31593	0.36897	0.38567	0.88808	0.4521	0.86445	0.38835	0.58431	0.42845	0.63739	0.45004	0.63809	0.4485	0.42186	0.45972	0.44748	0.42848	0.85469	0.45263	0.42255	0.56603	0.48643	0.57325	0.56975	0.4615	0.40206	0.4279	0.57916	0.58717	0.40243
1584.2	0.54621	0.50095	0.3508	0.36489	0.50649	0.34206	0.32375	0.37508	0.39345	0.89735	0.4607	0.87147	0.39353	0.59099	0.43287	0.64223	0.45741	0.65194	0.45808	0.42444	0.46973	0.45409	0.43282	0.86291	0.46285	0.42708	0.57204	0.49208	0.57896	0.57506	0.4656	0.40989	0.43621	0.58981	0.59493	0.40909
1585	0.54758	0.50988	0.35942	0.37146	0.50482	0.34393	0.3276	0.37702	0.39573	0.89722	0.46282	0.87581	0.39314	0.59434	0.4352	0.64203	0.45983	0.65836	0.46255	0.42279	0.46857	0.45634	0.43109	0.86708	0.46853	0.42787	0.57436	0.49429	0.5772	0.57422	0.46461	0.4137	0.43806	0.59497	0.59468	0.41061
1585.9	0.54457	0.5093	0.36408	0.37709	0.49995	0.3461	0.3274	0.37486	0.39395	0.89563	0.46408	0.87373	0.39042	0.59295	0.43186	0.63825	0.46009	0.66195	0.46277	0.41548	0.46618	0.45477	0.42684	0.86654	0.47108	0.42503	0.57326	0.49238	0.57249	0.5685	0.45994	0.4148	0.43628	0.59698	0.59069	0.40858
1586.7	0.54673	0.5174	0.37403	0.38781	0.50395	0.34942	0.33249	0.37867	0.39685	0.89965	0.46729	0.87736	0.3925	0.59845	0.43478	0.63852	0.46555	0.67355	0.46802	0.41537	0.46907	0.45885	0.42796	0.87368	0.47889	0.42873	0.57661	0.49426	0.57436	0.5684	0.46008	0.41921	0.43971	0.60252	0.59467	0.41262
1587.6	0.55123	0.52913	0.38328	0.39721	0.50502	0.3525	0.33873	0.38229	0.40085	0.90446	0.47367	0.87999	0.394	0.60091	0.43839	0.63776	0.46889	0.68044	0.4719	0.41379	0.46911	0.46165	0.42569	0.87606	0.48822	0.42958	0.57854	0.49702	0.57319	0.56802	0.46003	0.42254	0.44231	0.60508	0.5977	0.41243
1588.4	0.54395	0.53368	0.38761	0.39847	0.50497	0.35259	0.33916	0.38158	0.39753	0.90152	0.47054	0.87946	0.38854	0.59758	0.43257	0.63053	0.46654	0.67795	0.46844	0.4068	0.46097	0.45726	0.41709	0.87519	0.49378	0.42406	0.57552	0.49311	0.56641	0.5621	0.45323	0.42059	0.43874	0.60156	0.59091	0.40822
1589.2	0.54173	0.53448	0.39301	0.40188	0.50353	0.35209	0.33893	0.38123	0.39652	0.90051	0.46984	0.87845	0.38491	0.59371	0.42763	0.62284	0.46353	0.6788	0.46563	0.39744	0.45566	0.45344	0.41015	0.87317	0.49702	0.41826	0.56976	0.48905	0.56003	0.55562	0.44297	0.41887	0.43292	0.59986	0.585	0.40163
1590.1	0.54307	0.54359	0.39856	0.40409	0.50566	0.35236	0.34264	0.38423	0.39809	0.90263	0.47139	0.88076	0.38495	0.59251	0.42609	0.61624	0.46226	0.68095	0.46522	0.39274	0.45278	0.45092	0.40562	0.87173	0.50509	0.41384	0.5674	0.4872	0.55509	0.55039	0.43836	0.4184	0.4281	0.60056	0.58101	0.39947
1590.9	0.55979	0.56532	0.41517	0.42226	0.51564	0.36769	0.35907	0.39923	0.41215	0.91727	0.48689	0.89791	0.39747	0.60596	0.44077	0.62695	0.47521	0.69687	0.4808	0.4029	0.46521	0.46059	0.41569	0.88596	0.52847	0.4245	0.57811	0.50032	0.56315	0.56219	0.448	0.43427	0.44006	0.61663	0.58935	0.41151
1591.7	0.56702	0.57443	0.42267	0.42658	0.51816	0.37128	0.36424	0.40407	0.41208	0.92031	0.48807	0.9033	0.39868	0.60796	0.44106	0.6232	0.47615	0.69791	0.48334	0.39895	0.46299	0.45863	0.41282	0.88723	0.53666	0.42142	0.57503	0.49993	0.56179	0.55771	0.44257	0.43523	0.43783	0.62072	0.58512	0.40983
1592.6	0.577	0.58518	0.42797	0.43463	0.51899	0.37069	0.36895	0.40809	0.41351	0.92357	0.49127	0.90552	0.39969	0.60928	0.44391	0.61968	0.47558	0.69729	0.4828	0.39415	0.4593	0.45784	0.40853	0.88537	0.5446	0.41839	0.56975	0.49779	0.55811	0.55195	0.43671	0.43422	0.4339	0.62082	0.58081	0.4061
1593.4	0.58709	0.60066	0.43557	0.44157	0.52433	0.37654	0.37359	0.41362	0.41539	0.92932	0.49462	0.91224	0.40161	0.61253	0.44628	0.61688	0.47911	0.69649	0.48431	0.3954	0.45917	0.45849	0.40624	0.88655	0.55659	0.4164	0.56883	0.49674	0.55702	0.54966	0.4357	0.43543	0.43343	0.62247	0.58106	0.40515
1594.2	0.59822	0.61738	0.44688	0.4534	0.52891	0.38204	0.38218	0.42267	0.41962	0.93727	0.49863	0.92232	0.40668	0.61898	0.45187	0.61831	0.48342	0.69709	0.48932	0.39599	0.45956	0.46082	0.40517	0.893	0.57027	0.41776	0.5687	0.49988	0.55818	0.54992	0.43516	0.43988	0.43868	0.62502	0.58401	0.40527
1595.1	0.6002	0.62262	0.44607	0.44852	0.52371	0.37198	0.379	0.41865	0.41214	0.92999	0.49081	0.91726	0.39903	0.60775	0.43952	0.60323	0.47203	0.67978	0.4799	0.3817	0.44415	0.44979	0.38981	0.88202	0.56542	0.40235	0.55445	0.48763	0.5447	0.5331	0.41774	0.42934	0.42639	0.61167	0.57112	0.39043
1595.9	0.61834	0.64583	0.45663	0.4629	0.53276	0.37968	0.38896	0.42962	0.41798	0.93936	0.4987	0.9279	0.40685	0.61316	0.44714	0.60538	0.47578	0.68189	0.48749	0.3867	0.44701	0.45434	0.39262	0.88828	0.58127	0.4053	0.55486	0.49192	0.54888	0.53497	0.41899	0.43722	0.43271	0.61602	0.57428	0.39368
1596.7	0.63256	0.66413	0.46595	0.47212	0.53834	0.38531	0.39652	0.43728	0.42263	0.9484	0.50365	0.93905	0.41089	0.61554	0.45191	0.60618	0.47822	0.68112	0.49348	0.38679	0.44648	0.45515	0.39231	0.89387	0.59102	0.40497	0.55338	0.49304	0.55097	0.5331	0.41879	0.44245	0.43615	0.61778	0.57684	0.39309
1597.6	0.65172	0.69034	0.4773	0.48664	0.54578	0.39145	0.40852	0.45087	0.43031	0.9614	0.51136	0.95067	0.41899	0.62306	0.45989	0.6125	0.4839	0.68508	0.50231	0.39132	0.45039	0.46072	0.39619	0.90214	0.60369	0.40936	0.55495	0.49781	0.55676	0.5357	0.42138	0.45261	0.44401	0.62132	0.58047	0.39608
1598.4	0.66852	0.71178	0.48275	0.49374	0.54955	0.39433	0.41528	0.45549	0.43414	0.9677	0.5158	0.95865	0.42181	0.6232	0.46139	0.61435	0.48464	0.6821	0.50482	0.39137	0.44819	0.46141	0.39461	0.90549	0.61102	0.40782	0.54851	0.49509	0.55636	0.53383	0.41912	0.45761	0.44398	0.62083	0.57938	0.39466
1599.2	0.67286	0.72548	0.4823	0.496	0.54852	0.39313	0.41648	0.45689	0.4315	0.97163	0.513	0.96047	0.41699	0.61968	0.45733	0.60798	0.48272	0.67138	0.49873	0.38615	0.43996	0.45709	0.38875	0.9024	0.6107	0.40177	0.53619	0.48829	0.55257	0.52579	0.41382	0.45524	0.43963	0.61221	0.57059	0.38534
1600.1	0.68393	0.74149	0.48371	0.49814	0.55201	0.39182	0.41952	0.46046	0.43528	0.97571	0.5122	0.96519	0.41437	0.61717	0.4539	0.607	0.4798	0.66447	0.49588	0.38113	0.43273	0.4549	0.38409	0.9048	0.61061	0.3998	0.52738	0.4843	0.55045	0.52092	0.41183	0.45721	0.43823	0.60596	0.5668	0.37866
1600.9	0.69976	0.76867	0.48981	0.50732	0.55881	0.39542	0.42807	0.47036	0.44216	0.98287	0.51623	0.97451	0.42107	0.6235	0.45855	0.61314	0.48458	0.66658	0.50137	0.38641	0.43561	0.45991	0.38937	0.91501	0.61984	0.40723	0.52766	0.48942	0.55665	0.5275	0.41595	0.46665	0.44387	0.609	0.57198	0.38165
1601.7	0.70965	0.78258	0.49211	0.50756	0.55841	0.39374	0.43118	0.47337	0.44013	0.98218	0.51424	0.97741	0.41769	0.62168	0.45583	0.6118	0.4805	0.65409	0.49968	0.38046	0.42797	0.45578	0.38613	0.91485	0.61881	0.40483	0.51849	0.48504	0.55423	0.52424	0.41231	0.46654	0.44137	0.6017	0.56896	0.3764
1602.6	0.71387	0.79382	0.49316	0.50627	0.55842	0.39239	0.4335	0.47659	0.43974	0.98228	0.51234	0.97944	0.41422	0.62098	0.45462	0.61023	0.47916	0.64375	0.49761	0.37843	0.42441	0.45373	0.38505	0.918	0.61679	0.40313	0.5117	0.48426	0.55464	0.5201	0.40961	0.46616	0.443	0.59438	0.56627	0.37174
1603.4	0.73182	0.81624	0.50084	0.51334	0.5678	0.39892	0.44404	0.48614	0.44723	0.99171	0.51749	0.98857	0.42188	0.62845	0.46341	0.62116	0.48382	0.6462	0.50468	0.38586	0.43128	0.45955	0.39316	0.9333	0.62577	0.41311	0.51733	0.49458	0.56439	0.52962	0.41796	0.47596	0.45206	0.60035	0.57609	0.37837
1604.2	0.72758	0.81978	0.4957	0.50529	0.5582	0.39027	0.43746	0.4808	0.43864	0.98227	0.50606	0.97977	0.41304	0.61916	0.45444	0.61088	0.47466	0.62668	0.49332	0.37746	0.42124	0.44968	0.38462	0.92653	0.61432	0.40464	0.50496	0.48703	0.55616	0.52055	0.40591	0.46353	0.44374	0.58507	0.56473	0.36792
1605.1	0.72857	0.81626	0.48961	0.50037	0.55469	0.38509	0.43313	0.47776	0.43244	0.97454	0.49683	0.97203	0.40438	0.61049	0.44623	0.60454	0.46843	0.61157	0.48308	0.36989	0.41103	0.44201	0.3766	0.9227	0.60347	0.39685	0.49552	0.48052	0.55127	0.51309	0.39719	0.45344	0.43788	0.57156	0.554	0.35751
1605.9	0.72074	0.81425	0.47732	0.49257	0.55015	0.37754	0.42652	0.47206	0.42566	0.96645	0.48575	0.96347	0.39823	0.60008	0.43651	0.59712	0.46163	0.5992	0.47237	0.36408	0.40089	0.43549	0.37058	0.92184	0.59212	0.39086	0.48598	0.47654	0.54777	0.5065	0.38918	0.44357	0.43215	0.55997	0.54488	0.3501
1606.7	0.71318	0.81005	0.46637	0.48355	0.54287	0.36561	0.41603	0.46379	0.41355	0.95419	0.46864	0.95008	0.38753	0.58705	0.42241	0.58608	0.44962	0.58299	0.4585	0.35255	0.38604	0.42446	0.35796	0.91341	0.57483	0.38117	0.47598	0.4675	0.54042	0.49717	0.37576	0.42833	0.42064	0.54302	0.53143	0.33751
1607.6	0.70531	0.8033	0.45447	0.47647	0.5361	0.35867	0.40712	0.45894	0.40647	0.9445	0.45759	0.9414	0.3781	0.57789	0.4133	0.57633	0.44296	0.56825	0.44954	0.34574	0.37532	0.41845	0.34942	0.90689	0.56074	0.37541	0.46547	0.45792	0.53732	0.49009	0.36475	0.41657	0.41447	0.52985	0.52313	0.33121
1608.4	0.70376	0.80531	0.44739	0.474	0.53553	0.35634	0.40686	0.45942	0.40251	0.94081	0.45428	0.93706	0.37787	0.57383	0.41117	0.57776	0.44506	0.56418	0.44791	0.34587	0.37403	0.41924	0.34981	0.91074	0.55566	0.37637	0.46625	0.4584	0.54228	0.49173	0.36449	0.41309	0.41667	0.52792	0.52553	0.33336
1609.2	0.68337	0.791	0.42984	0.45639	0.51835	0.33975	0.39131	0.44286	0.38472	0.92325	0.43585	0.91721	0.36201	0.55586	0.39239	0.56034	0.42978	0.5392	0.4303	0.33233	0.35743	0.40544	0.33654	0.89565	0.53133	0.36225	0.45009	0.44287	0.52898	0.4755	0.34582	0.39115	0.40043	0.50927	0.50985	0.32113
1610.1	0.6643	0.77591	0.41297	0.43872	0.50443	0.32635	0.37713	0.43103	0.36999	0.90492	0.42006	0.89777	0.34653	0.53955	0.37599	0.54638	0.41735	0.51879	0.41481	0.31968	0.34489	0.3918	0.32303	0.88151	0.50858	0.34922	0.43822	0.42682	0.51942	0.46209	0.32922	0.37127	0.3854	0.49213	0.49565	0.31146
1610.9	0.65019	0.76886	0.39641	0.4285	0.49474	0.31702	0.36775	0.42192	0.36212	0.89235	0.41171	0.88493	0.33942	0.53112	0.36816	0.53835	0.41188	0.5078	0.40517	0.31652	0.34046	0.38663	0.31831	0.87608	0.49449	0.34589	0.43291	0.42028	0.51659	0.45497	0.32314	0.35877	0.37651	0.48451	0.49192	0.30998
1611.7	0.62275	0.74626	0.37586	0.40825	0.47787	0.29632	0.34921	0.4049	0.34142	0.86799	0.38957	0.85846	0.32229	0.51262	0.34806	0.52086	0.39649	0.48628	0.38637	0.30077	0.32366	0.36972	0.30169	0.85654	0.46845	0.32923	0.41834	0.40233	0.49981	0.43651	0.30451	0.33475	0.35699	0.46429	0.47417	0.29694
1612.5	0.59259	0.7194	0.35291	0.38629	0.45856	0.27365	0.32653	0.38368	0.32204	0.8428	0.36594	0.83366	0.30032	0.49438	0.32411	0.5024	0.37796	0.46065	0.36408	0.2826	0.303	0.35039	0.2826	0.83427	0.43868	0.31179	0.40083	0.38036	0.48205	0.41551	0.28218	0.30969	0.33351	0.44187	0.45337	0.28183
1613.4	0.57554	0.70747	0.33804	0.37335	0.44915	0.26247	0.31532	0.37559	0.31236	0.82838	0.35337	0.81905	0.29032	0.48506	0.31371	0.49422	0.37064	0.45099	0.35499	0.27403	0.29533	0.34139	0.27203	0.8238	0.42348	0.30514	0.39539	0.37138	0.47705	0.40861	0.274	0.29936	0.32383	0.43207	0.44688	0.27944
1614.2	0.55167	0.67972	0.32025	0.35226	0.43301	0.24362	0.29552	0.35585	0.29482	0.80716	0.33279	0.79688	0.27201	0.46836	0.29355	0.47696	0.35513	0.43305	0.33685	0.25807	0.27749	0.32601	0.25441	0.80365	0.39873	0.28891	0.37943	0.35427	0.45886	0.39084	0.25504	0.27894	0.30458	0.41398	0.43028	0.26603
1615	0.52481	0.65217	0.30462	0.33214	0.42056	0.22627	0.2779	0.33889	0.2781	0.78665	0.31376	0.77579	0.25334	0.45174	0.27344	0.46122	0.34221	0.41437	0.3228	0.24202	0.26096	0.31104	0.23851	0.78242	0.37424	0.27356	0.36733	0.3342	0.44236	0.37518	0.23721	0.26211	0.28796	0.39687	0.41433	0.25573
1615.9	0.50664	0.63086	0.28924	0.31667	0.40803	0.21247	0.26387	0.32569	0.26673	0.77004	0.3009	0.75979	0.23909	0.43886	0.25626	0.45119	0.33131	0.4025	0.3096	0.2309	0.25108	0.29927	0.22604	0.76795	0.35423	0.26147	0.35873	0.32043	0.43115	0.36395	0.22466	0.24849	0.27307	0.38457	0.4037	0.24936
1616.7	0.48788	0.60364	0.27281	0.29964	0.39596	0.19666	0.24738	0.31297	0.25171	0.75216	0.28662	0.73981	0.22372	0.42438	0.24167	0.43674	0.32048	0.39097	0.29715	0.21971	0.23948	0.28698	0.21286	0.75095	0.33284	0.24702	0.34874	0.30606	0.41687	0.35195	0.21075	0.23499	0.25793	0.37137	0.39021	0.24178
1617.5	0.46066	0.57305	0.2549	0.27919	0.38187	0.1786	0.22623	0.29442	0.23032	0.73132	0.26912	0.71721	0.20322	0.40814	0.22078	0.42042	0.3041	0.37406	0.27788	0.2028	0.22338	0.27151	0.19609	0.72891	0.30857	0.22829	0.33347	0.28529	0.39651	0.33269	0.19171	0.21501	0.23604	0.35206	0.37015	0.2279
1618.4	0.44485	0.55567	0.2437	0.27004	0.37314	0.16517	0.21502	0.28431	0.21967	0.7167	0.25895	0.70253	0.19054	0.399	0.20857	0.41153	0.29744	0.36404	0.26828	0.19395	0.21784	0.26243	0.18604	0.71393	0.29317	0.21916	0.32751	0.2735	0.38642	0.32503	0.18318	0.20493	0.2238	0.34122	0.359	0.22242
1619.2	0.42824	0.53173	0.23054	0.25325	0.3598	0.15189	0.19952	0.27202	0.20391	0.69975	0.24586	0.68347	0.17463	0.38608	0.19452	0.40018	0.2846	0.35029	0.25284	0.1812	0.20807	0.24853	0.17262	0.69856	0.27514	0.20523	0.31492	0.25847	0.37268	0.31432	0.16896	0.19159	0.20596	0.32678	0.34417	0.21459
1620	0.41117	0.51418	0.22054	0.23739	0.34756	0.13823	0.18386	0.25799	0.18737	0.68329	0.23525	0.66587	0.16083	0.37568	0.18441	0.38826	0.27491	0.3373	0.23877	0.16882	0.19772	0.23824	0.1601	0.6823	0.26006	0.19411	0.30583	0.24528	0.35888	0.30371	0.15673	0.18172	0.19248	0.31365	0.32999	0.20551
1620.8	0.39209	0.49588	0.21016	0.22141	0.33992	0.12901	0.17012	0.24593	0.17437	0.67195	0.2252	0.65263	0.14851	0.36544	0.17154	0.37896	0.26364	0.32681	0.22772	0.15681	0.19003	0.22864	0.14768	0.66626	0.24716	0.18307	0.29719	0.23121	0.34634	0.2937	0.14654	0.1712	0.17806	0.30118	0.31671	0.19888
1621.7	0.37756	0.47977	0.20426	0.20831	0.33379	0.11903	0.15741	0.2367	0.16602	0.66059	0.21785	0.63867	0.14028	0.35853	0.16166	0.37194	0.25555	0.3198	0.21931	0.14834	0.18424	0.2195	0.137	0.65358	0.23306	0.17334	0.29147	0.21962	0.33638	0.2857	0.13827	0.1657	0.16641	0.29238	0.30639	0.19366
1622.5	0.36051	0.46151	0.19397	0.19284	0.32357	0.10782	0.1423	0.2231	0.15194	0.64857	0.20835	0.62354	0.1285	0.35096	0.1515	0.36203	0.24236	0.30617	0.20616	0.13591	0.1736	0.20834	0.12451	0.63807	0.218	0.16023	0.28122	0.20477	0.32284	0.27226	0.12492	0.15565	0.15264	0.28114	0.29281	0.18605
1623.3	0.35114	0.44838	0.18806	0.1857	0.31883	0.10105	0.13109	0.2156	0.14588	0.64056	0.20258	0.61538	0.12236	0.34671	0.14456	0.35839	0.23568	0.30189	0.19947	0.13068	0.1686	0.20369	0.11637	0.62691	0.20977	0.15178	0.2781	0.1964	0.31565	0.26566	0.11972	0.15067	0.14578	0.27413	0.28364	0.18193
1624.1	0.33657	0.42537	0.17761	0.17438	0.31128	0.091735	0.11547	0.20551	0.13612	0.62849	0.19189	0.60203	0.11017	0.33702	0.13117	0.34897	0.22219	0.29137	0.18686	0.11846	0.1575	0.19231	0.10199	0.61121	0.195	0.1379	0.26651	0.18228	0.30186	0.2521	0.10725	0.13918	0.13105	0.25993	0.26706	0.17116
1625	0.32349	0.40768	0.16994	0.16434	0.30048	0.080627	0.10213	0.19264	0.12492	0.61286	0.18331	0.58886	0.099051	0.32989	0.11856	0.33978	0.21097	0.27744	0.17376	0.10758	0.146	0.1827	0.088349	0.59568	0.17997	0.12498	0.25456	0.16934	0.28728	0.2386	0.094955	0.12971	0.11677	0.24558	0.25016	0.15934
1625.8	0.31393	0.39301	0.16063	0.15709	0.28991	0.072873	0.091241	0.18279	0.11541	0.60105	0.17592	0.57934	0.089405	0.3224	0.10894	0.33213	0.20085	0.2658	0.16244	0.098242	0.13731	0.17395	0.076863	0.58099	0.16852	0.11512	0.24376	0.1589	0.27555	0.22938	0.084074	0.12049	0.10699	0.23335	0.23547	0.15049
1626.6	0.30208	0.37547	0.15563	0.15275	0.2844	0.067283	0.079951	0.17549	0.10891	0.5922	0.17222	0.57114	0.083726	0.31586	0.099475	0.32756	0.19062	0.25997	0.15449	0.092562	0.13008	0.16903	0.068166	0.57122	0.16002	0.10738	0.2369	0.15324	0.26549	0.2225	0.079892	0.11523	0.098355	0.22263	0.22482	0.14467
1627.5	0.29058	0.36106	0.14703	0.14639	0.2763	0.059015	0.069552	0.1663	0.097735	0.58089	0.16606	0.56085	0.074146	0.30957	0.088969	0.31894	0.17841	0.24799	0.14317	0.081839	0.11852	0.159	0.056919	0.55578	0.14719	0.096187	0.2239	0.14419	0.25123	0.21033	0.06884	0.10551	0.086551	0.2099	0.20964	0.13477
1628.3	0.2799	0.34922	0.14277	0.13797	0.2668	0.051677	0.060756	0.1554	0.089156	0.57056	0.16089	0.55271	0.06604	0.30316	0.080127	0.31189	0.16719	0.23769	0.13343	0.072441	0.10668	0.15232	0.047651	0.54104	0.13598	0.08377	0.21402	0.13324	0.23852	0.20053	0.060136	0.098134	0.075321	0.1984	0.19533	0.1275
1629.1	0.27353	0.34242	0.13825	0.13951	0.26318	0.05054	0.054646	0.15098	0.086229	0.56364	0.15906	0.54877	0.064811	0.30009	0.077453	0.31081	0.1619	0.23347	0.12985	0.068322	0.10231	0.14767	0.043769	0.53529	0.13207	0.078875	0.21021	0.13056	0.23426	0.19635	0.058393	0.096096	0.071697	0.19346	0.18887	0.1254
1630	0.26714	0.33116	0.13601	0.13741	0.25948	0.045688	0.050521	0.14495	0.0813	0.55666	0.15658	0.54342	0.060585	0.29656	0.073665	0.30866	0.15532	0.22725	0.12553	0.064593	0.09462	0.14414	0.038503	0.52947	0.1285	0.071188	0.20488	0.1265	0.22645	0.18894	0.056488	0.092476	0.065802	0.18666	0.18056	0.1209
1630.8	0.26302	0.32902	0.1326	0.13348	0.25348	0.04224	0.046139	0.13865	0.074162	0.54834	0.15238	0.53722	0.055336	0.29086	0.067813	0.30499	0.14838	0.21861	0.11924	0.05864	0.086987	0.13794	0.031652	0.51954	0.12273	0.062361	0.19786	0.11816	0.21901	0.18115	0.050801	0.088343	0.059002	0.17771	0.1695	0.11387
1631.6	0.25701	0.32129	0.13143	0.13069	0.24921	0.040107	0.041082	0.13286	0.071365	0.5429	0.15064	0.53135	0.053962	0.28804	0.063616	0.30358	0.14423	0.21513	0.11642	0.055885	0.082047	0.13612	0.028644	0.5134	0.11984	0.057333	0.19405	0.11365	0.21327	0.17675	0.051143	0.088191	0.05458	0.1721	0.16181	0.10965
1632.4	0.24944	0.31627	0.12677	0.13279	0.24735	0.037147	0.036354	0.12655	0.06805	0.53507	0.14832	0.5257	0.050776	0.28521	0.058133	0.30199	0.13956	0.20871	0.11402	0.053451	0.078003	0.13023	0.025151	0.5049	0.11603	0.051928	0.18741	0.11091	0.20762	0.17177	0.049082	0.084829	0.049927	0.16523	0.15407	0.10311
1633.3	0.24671	0.31062	0.1264	0.12992	0.24524	0.032645	0.033619	0.12007	0.063229	0.53055	0.14476	0.51949	0.046626	0.28203	0.052896	0.30015	0.13312	0.20423	0.10939	0.052137	0.071491	0.12666	0.022038	0.49612	0.11229	0.045741	0.18132	0.10579	0.20027	0.16809	0.048379	0.0819	0.044475	0.15865	0.14531	0.097396
1634.1	0.2432	0.30576	0.12268	0.12752	0.24239	0.02985	0.029154	0.11187	0.059321	0.52372	0.14077	0.51244	0.042688	0.27796	0.047073	0.29595	0.12744	0.2	0.10403	0.048067	0.066752	0.12187	0.019067	0.48652	0.1078	0.040737	0.17476	0.10113	0.1946	0.16337	0.046398	0.07904	0.039434	0.1519	0.13745	0.092164
1634.9	0.22994	0.29646	0.1171	0.12381	0.23852	0.024653	0.02145	0.10335	0.054682	0.51431	0.13507	0.50353	0.034924	0.2734	0.039641	0.29058	0.12005	0.19277	0.098787	0.042404	0.057588	0.11484	0.014907	0.47366	0.10025	0.033497	0.16576	0.095565	0.1853	0.15599	0.04096	0.073492	0.032577	0.14349	0.12636	0.083919
1635.7	0.22239	0.28799	0.11207	0.12273	0.23463	0.021923	0.019287	0.097196	0.050289	0.50621	0.13176	0.49749	0.030664	0.27065	0.035382	0.28893	0.11503	0.18725	0.094656	0.040388	0.052755	0.10994	0.012419	0.46473	0.096097	0.028997	0.16179	0.093582	0.18023	0.15166	0.038941	0.070539	0.029085	0.13963	0.12154	0.078478
1636.6	0.22223	0.28311	0.11031	0.12361	0.23514	0.021659	0.017954	0.093795	0.047637	0.50212	0.13085	0.4934	0.028899	0.2698	0.033962	0.28789	0.11112	0.18588	0.092339	0.040334	0.048714	0.10883	0.013288	0.45965	0.09481	0.027014	0.16119	0.092335	0.17857	0.14983	0.039686	0.071299	0.029139	0.13832	0.11969	0.07805
1637.4	0.21316	0.27741	0.10637	0.12354	0.23168	0.019383	0.013998	0.087408	0.041574	0.49497	0.12893	0.48589	0.024168	0.26754	0.028176	0.28301	0.10526	0.18217	0.088715	0.036698	0.044716	0.10504	0.011053	0.44905	0.089045	0.022164	0.15601	0.089524	0.1721	0.14436	0.035043	0.06939	0.026222	0.13373	0.11504	0.071173
1638.2	0.20411	0.26928	0.10241	0.12347	0.22884	0.015697	0.0096638	0.081482	0.034873	0.48546	0.12625	0.47786	0.018088	0.26516	0.021223	0.27698	0.098595	0.17578	0.084704	0.033551	0.037847	0.099955	0.0094361	0.43575	0.081978	0.016514	0.15019	0.084135	0.16452	0.13822	0.030765	0.065673	0.021585	0.12794	0.10915	0.06271
1639.1	0.20905	0.26844	0.10284	0.13082	0.2307	0.018105	0.014832	0.081754	0.036923	0.48245	0.12995	0.47738	0.02206	0.27222	0.023796	0.27947	0.10062	0.18127	0.086809	0.039674	0.041815	0.10328	0.014826	0.43481	0.084982	0.020127	0.1527	0.086291	0.16671	0.14095	0.036858	0.070789	0.026359	0.132	0.11545	0.063968
1639.9	0.20662	0.26426	0.099258	0.12863	0.22781	0.013206	0.0093401	0.073353	0.031546	0.47201	0.12625	0.4683	0.014264	0.26729	0.016323	0.27003	0.092326	0.1744	0.080661	0.033162	0.033627	0.097393	0.010272	0.42077	0.076684	0.012841	0.14462	0.077783	0.15748	0.13315	0.030497	0.065514	0.019934	0.12309	0.10822	0.054444
1640.7	0.2056	0.26109	0.098496	0.13228	0.22582	0.012816	0.010562	0.071165	0.030911	0.4657	0.1261	0.46377	0.014332	0.26877	0.015376	0.2684	0.091291	0.17581	0.080562	0.03493	0.035032	0.098079	0.012305	0.41378	0.074939	0.013421	0.14425	0.077671	0.15419	0.13311	0.031159	0.067952	0.019634	0.12272	0.10968	0.050121
1641.5	0.2051	0.25607	0.094863	0.13144	0.22393	0.01155	0.010072	0.068754	0.03083	0.45737	0.12537	0.45883	0.012652	0.26961	0.015549	0.26531	0.088801	0.17483	0.077999	0.036344	0.033933	0.097121	0.014543	0.40723	0.072387	0.013221	0.1428	0.074804	0.15066	0.13147	0.031592	0.067678	0.01906	0.12161	0.10992	0.047727
1642.4	0.20401	0.25302	0.094125	0.13146	0.22339	0.01099	0.0105	0.06726	0.032042	0.45139	0.12484	0.45539	0.013388	0.26999	0.016815	0.2654	0.087629	0.17506	0.078043	0.037693	0.034079	0.09838	0.017251	0.40212	0.072542	0.013458	0.14352	0.073916	0.14903	0.13039	0.032272	0.070306	0.020197	0.12157	0.11105	0.046827
1643.2	0.20191	0.25121	0.091309	0.13122	0.22344	0.010107	0.0077715	0.063562	0.029255	0.4437	0.12281	0.44771	0.010155	0.26837	0.016386	0.26166	0.084622	0.17441	0.076741	0.036199	0.031037	0.097985	0.018376	0.39397	0.068702	0.011582	0.14381	0.072397	0.14401	0.1272	0.028933	0.069877	0.018463	0.12071	0.11048	0.043065
1644	0.19839	0.24768	0.090153	0.13307	0.22557	0.010746	0.0098805	0.064263	0.029438	0.43794	0.12339	0.44366	0.011797	0.2715	0.018237	0.26271	0.085939	0.17833	0.078869	0.039651	0.0341	0.10147	0.023002	0.39181	0.0701	0.013662	0.14543	0.073985	0.14402	0.12859	0.031457	0.073774	0.021907	0.12399	0.11441	0.045084
1644.8	0.20012	0.24597	0.09043	0.13578	0.22764	0.013109	0.012373	0.063952	0.030419	0.43373	0.12447	0.44191	0.013151	0.27477	0.020622	0.26453	0.087843	0.18201	0.081685	0.04235	0.036294	0.10479	0.028053	0.38999	0.071154	0.016858	0.1476	0.077427	0.143	0.12824	0.034535	0.07767	0.026453	0.12786	0.11789	0.047319
1645.6	0.19862	0.24107	0.090313	0.13696	0.22844	0.012199	0.013201	0.06126	0.029896	0.4272	0.12209	0.43571	0.011396	0.27347	0.019212	0.26201	0.086199	0.18138	0.081681	0.039134	0.034856	0.10462	0.028642	0.3824	0.069696	0.016843	0.14682	0.077435	0.13819	0.12373	0.031528	0.076639	0.025719	0.12646	0.11829	0.044485
1646.5	0.20271	0.23863	0.090622	0.13954	0.23042	0.015578	0.015249	0.061316	0.031389	0.42332	0.12277	0.4323	0.012906	0.27541	0.021436	0.26152	0.08685	0.18501	0.084671	0.040723	0.037014	0.10755	0.03331	0.38042	0.069296	0.01879	0.14928	0.079949	0.13726	0.12336	0.031806	0.078747	0.027762	0.12822	0.12157	0.045416
1647.3	0.20591	0.23578	0.091645	0.14308	0.22944	0.014965	0.017515	0.061558	0.032759	0.41833	0.12141	0.42904	0.01478	0.27334	0.020115	0.26136	0.085553	0.18573	0.084755	0.041052	0.038574	0.10838	0.036152	0.37646	0.06898	0.020923	0.14933	0.082143	0.13533	0.12217	0.032378	0.080423	0.02928	0.12912	0.12361	0.044864
1648.1	0.20955	0.23693	0.092421	0.14591	0.22864	0.017145	0.019999	0.061458	0.034276	0.41409	0.12177	0.42554	0.01714	0.27185	0.022098	0.26146	0.084544	0.18808	0.087694	0.04152	0.040079	0.10959	0.039846	0.37161	0.068874	0.024176	0.152	0.084281	0.1324	0.12076	0.030865	0.082139	0.030673	0.1301	0.12603	0.043262
1649	0.2037	0.23455	0.091068	0.14439	0.2255	0.014837	0.019609	0.060522	0.033681	0.40701	0.11984	0.4174	0.015935	0.26624	0.020484	0.25774	0.080553	0.18684	0.087715	0.038942	0.037448	0.10913	0.040457	0.36523	0.066241	0.023753	0.15019	0.081866	0.1276	0.11652	0.027382	0.081111	0.027586	0.12782	0.12485	0.0407
1649.8	0.20054	0.23071	0.089972	0.14358	0.22342	0.01536	0.020858	0.059866	0.03356	0.40008	0.11909	0.41166	0.0168	0.26071	0.020755	0.25569	0.077688	0.18677	0.087728	0.036912	0.034921	0.10953	0.042047	0.36001	0.063897	0.023362	0.14847	0.080779	0.12529	0.11335	0.024034	0.082639	0.026194	0.12607	0.12445	0.039627
1650.6	0.20241	0.2346	0.092656	0.15034	0.22912	0.021728	0.028245	0.065314	0.039208	0.39877	0.12419	0.411	0.023047	0.26167	0.02745	0.26049	0.082539	0.19578	0.094083	0.042821	0.041622	0.11534	0.049097	0.36151	0.068918	0.031796	0.15389	0.088032	0.12927	0.1188	0.028668	0.09101	0.034502	0.13275	0.1334	0.044564
1651.4	0.19604	0.22769	0.091458	0.14689	0.22594	0.022052	0.02956	0.063734	0.039342	0.39028	0.12373	0.404	0.02168	0.25588	0.028626	0.25764	0.079876	0.19536	0.095357	0.039828	0.040228	0.11504	0.049465	0.35476	0.065965	0.031151	0.15125	0.087192	0.1254	0.11523	0.025353	0.091557	0.034001	0.12925	0.13254	0.043016
1652.3	0.19482	0.2233	0.094962	0.14969	0.2258	0.026015	0.032627	0.065689	0.042	0.38624	0.12581	0.40162	0.02472	0.25354	0.03087	0.25803	0.079941	0.19833	0.097365	0.041433	0.042386	0.11739	0.054607	0.35247	0.066527	0.033329	0.15281	0.090987	0.12582	0.11552	0.026385	0.095244	0.037014	0.13198	0.13706	0.044879
1653.1	0.19341	0.21986	0.096614	0.15213	0.2267	0.030322	0.036143	0.06855	0.045578	0.38254	0.12882	0.39939	0.028507	0.25173	0.034943	0.26003	0.08084	0.20122	0.099303	0.044034	0.047493	0.11967	0.058172	0.34787	0.067855	0.037008	0.15581	0.096122	0.12664	0.11667	0.027901	0.098608	0.042209	0.13448	0.14207	0.047134
1653.9	0.19416	0.22151	0.10067	0.15782	0.23039	0.03637	0.042105	0.074299	0.05097	0.38096	0.13408	0.39941	0.035062	0.2529	0.042078	0.26589	0.08629	0.20938	0.10664	0.050183	0.055996	0.12524	0.066831	0.34797	0.072381	0.043785	0.16433	0.10506	0.12974	0.12123	0.034418	0.10654	0.051591	0.14066	0.15151	0.053563
1654.7	0.19232	0.21529	0.10167	0.15616	0.22423	0.035993	0.040868	0.074233	0.050749	0.37439	0.13355	0.39316	0.035432	0.24643	0.041747	0.2642	0.081735	0.20751	0.10455	0.047545	0.055521	0.12386	0.068427	0.33908	0.070131	0.042602	0.16446	0.1065	0.12429	0.1177	0.032445	0.10586	0.051032	0.1405	0.15121	0.052222
1655.6	0.19227	0.21255	0.10359	0.15967	0.22564	0.04137	0.044982	0.079212	0.054384	0.37216	0.13788	0.39174	0.042134	0.24506	0.045773	0.26777	0.084375	0.21121	0.10761	0.051358	0.061046	0.12604	0.07433	0.33466	0.072823	0.047104	0.17021	0.11239	0.12523	0.11935	0.034904	0.11097	0.056376	0.14501	0.15698	0.056481
1656.4	0.19617	0.21283	0.10461	0.16429	0.22941	0.046706	0.050099	0.083944	0.059805	0.36878	0.14262	0.38953	0.049113	0.2438	0.053819	0.27257	0.088222	0.21567	0.11258	0.056695	0.06805	0.12876	0.079875	0.33117	0.078092	0.053025	0.17784	0.11994	0.12891	0.12417	0.040942	0.11784	0.064244	0.15016	0.16343	0.063321
1657.2	0.20252	0.21527	0.10902	0.16908	0.23311	0.054742	0.056936	0.088209	0.066314	0.3667	0.14622	0.38918	0.057715	0.2437	0.060445	0.27615	0.091918	0.22166	0.11843	0.062336	0.075154	0.13173	0.088331	0.3291	0.083359	0.058977	0.18526	0.12702	0.13324	0.12917	0.045962	0.12598	0.071855	0.15637	0.17129	0.069633
1658	0.20698	0.21713	0.11193	0.17166	0.23476	0.060993	0.062622	0.094116	0.073067	0.36447	0.15096	0.38808	0.064622	0.24404	0.065229	0.27936	0.09424	0.22521	0.12159	0.068151	0.080815	0.13327	0.093894	0.32383	0.087562	0.064274	0.19033	0.13196	0.13728	0.13353	0.050878	0.13197	0.077702	0.16265	0.17789	0.074516
1658.8	0.20376	0.21782	0.11233	0.17414	0.23776	0.066523	0.068459	0.097735	0.07851	0.35948	0.15404	0.3859	0.071161	0.24357	0.068089	0.28113	0.097916	0.22765	0.12471	0.072703	0.085117	0.13416	0.098828	0.31765	0.090636	0.069314	0.19452	0.13583	0.14091	0.13655	0.054752	0.13822	0.08371	0.16524	0.18322	0.080313
1659.7	0.21254	0.22389	0.11792	0.17894	0.24322	0.076557	0.075858	0.10368	0.087618	0.35835	0.15999	0.38618	0.081547	0.24674	0.077037	0.28629	0.1046	0.23494	0.13135	0.083126	0.093929	0.13981	0.10824	0.3152	0.09894	0.077408	0.20315	0.14332	0.14744	0.14468	0.063191	0.14708	0.094327	0.17353	0.19192	0.089492
1660.5	0.21163	0.22248	0.12224	0.17934	0.24418	0.082368	0.081326	0.10884	0.093704	0.35574	0.16472	0.38431	0.089135	0.24785	0.081356	0.28956	0.10826	0.23985	0.13596	0.088654	0.09917	0.14423	0.11627	0.31069	0.10292	0.083397	0.20738	0.14852	0.14966	0.14786	0.067428	0.15369	0.10152	0.17843	0.19816	0.095444
1661.3	0.20732	0.21689	0.12465	0.17837	0.24441	0.087429	0.08577	0.11417	0.09778	0.35113	0.17038	0.37978	0.094748	0.24717	0.085238	0.29164	0.11083	0.24208	0.13942	0.094597	0.1035	0.14601	0.12193	0.3034	0.10626	0.087721	0.21177	0.15163	0.15157	0.15049	0.072221	0.15868	0.1058	0.18195	0.20207	0.10003
1662.1	0.21314	0.21798	0.13207	0.18585	0.24882	0.098221	0.093395	0.1209	0.10597	0.34988	0.17778	0.3802	0.10689	0.25128	0.096276	0.29935	0.11841	0.25091	0.14875	0.10564	0.11521	0.15365	0.13352	0.30403	0.11576	0.097416	0.2223	0.16133	0.15802	0.15976	0.08157	0.17066	0.11697	0.19125	0.21132	0.11026
1663	0.21988	0.21925	0.13971	0.19215	0.25255	0.10945	0.10166	0.12867	0.11453	0.34928	0.18555	0.38057	0.1186	0.25519	0.10612	0.30766	0.12597	0.26001	0.15973	0.11681	0.12624	0.1606	0.14486	0.30478	0.12564	0.10643	0.23151	0.16972	0.16627	0.16799	0.091983	0.18185	0.12867	0.20177	0.22172	0.11996
1663.8	0.21641	0.21447	0.14202	0.19304	0.25053	0.11419	0.10637	0.13263	0.11892	0.34356	0.19151	0.3772	0.1244	0.25388	0.10999	0.30922	0.12922	0.26318	0.16453	0.11987	0.13285	0.16247	0.15122	0.30043	0.13026	0.11082	0.23414	0.17399	0.1684	0.17106	0.098007	0.18918	0.13487	0.20563	0.22807	0.12481
1664.6	0.21974	0.21712	0.14901	0.19854	0.25551	0.12417	0.11518	0.13966	0.12717	0.34241	0.199	0.37797	0.13539	0.25743	0.11893	0.31547	0.13664	0.26999	0.17268	0.12971	0.14424	0.16863	0.16041	0.29952	0.13885	0.11917	0.24162	0.18171	0.17503	0.17851	0.10702	0.20048	0.14609	0.21517	0.23765	0.13395
1665.4	0.22494	0.22177	0.15421	0.20523	0.26018	0.13641	0.12458	0.1473	0.13736	0.34251	0.20805	0.37961	0.1488	0.26354	0.13012	0.32327	0.14604	0.2796	0.18228	0.14009	0.15738	0.17766	0.17216	0.30087	0.14968	0.12982	0.25006	0.19078	0.18197	0.18799	0.11792	0.21414	0.16005	0.2263	0.24949	0.14483
1666.2	0.22846	0.22426	0.15824	0.20809	0.26373	0.14577	0.13235	0.15389	0.14584	0.34026	0.21583	0.37806	0.15916	0.26678	0.13596	0.32872	0.15396	0.28719	0.18868	0.14819	0.16676	0.18304	0.18106	0.29941	0.15859	0.13752	0.25486	0.1975	0.18954	0.19344	0.12683	0.22375	0.17131	0.23446	0.2592	0.15425
1667.1	0.2333	0.22497	0.16408	0.21283	0.26585	0.15307	0.13984	0.16106	0.15403	0.33864	0.22386	0.37715	0.16974	0.27026	0.14526	0.33509	0.16046	0.2949	0.19612	0.1578	0.1775	0.18929	0.191	0.29664	0.16747	0.14569	0.25953	0.20473	0.195	0.20016	0.13558	0.23621	0.18143	0.24272	0.26965	0.16331
1667.9	0.24516	0.23296	0.17414	0.22567	0.27582	0.16857	0.15336	0.17287	0.16693	0.34219	0.23589	0.38256	0.18682	0.281	0.16229	0.34815	0.1724	0.30989	0.21026	0.1754	0.19506	0.20169	0.20747	0.30267	0.1834	0.16117	0.27274	0.21783	0.20908	0.21511	0.15131	0.25504	0.19968	0.25867	0.28625	0.17854
1668.7	0.25128	0.23639	0.17907	0.23142	0.27859	0.17934	0.16251	0.18122	0.17714	0.34119	0.24415	0.38202	0.19762	0.28717	0.17252	0.35498	0.18029	0.31904	0.21919	0.1874	0.20649	0.20927	0.22022	0.30189	0.19482	0.17206	0.27856	0.22563	0.21742	0.22436	0.16317	0.26828	0.211	0.27016	0.2978	0.1884
1669.5	0.25921	0.23905	0.18601	0.24003	0.28288	0.18881	0.17116	0.18844	0.18678	0.33869	0.25172	0.38128	0.20914	0.29151	0.18165	0.36327	0.18686	0.32669	0.22801	0.19988	0.21615	0.21611	0.23276	0.30219	0.20616	0.18188	0.28197	0.23343	0.22594	0.23331	0.17435	0.2818	0.2234	0.27977	0.30927	0.19831
1670.4	0.26585	0.24218	0.19403	0.24959	0.28777	0.20126	0.18218	0.19724	0.19734	0.33924	0.26161	0.38373	0.22282	0.29847	0.19472	0.37263	0.19585	0.33731	0.2402	0.216	0.23068	0.22565	0.24717	0.30421	0.21928	0.195	0.28871	0.24312	0.23542	0.24469	0.18774	0.29806	0.23903	0.29266	0.32422	0.20989
1671.2	0.27141	0.24791	0.20033	0.2575	0.29235	0.21482	0.19398	0.20611	0.20911	0.33766	0.27206	0.38543	0.23583	0.3058	0.20629	0.3811	0.20591	0.34639	0.25053	0.23004	0.2451	0.23461	0.26039	0.30645	0.23203	0.20778	0.29556	0.25334	0.24408	0.2559	0.20063	0.3127	0.25431	0.3053	0.33753	0.22134
1672	0.27295	0.24879	0.20462	0.26112	0.29456	0.22537	0.2022	0.21374	0.21932	0.33496	0.27867	0.38252	0.24656	0.30951	0.21383	0.38805	0.21267	0.35392	0.25887	0.24227	0.25596	0.24138	0.27168	0.30401	0.24235	0.21836	0.29823	0.26081	0.2501	0.26283	0.21126	0.32505	0.26631	0.31589	0.3487	0.23029
1672.8	0.28029	0.25541	0.21284	0.27091	0.29959	0.23935	0.21415	0.22424	0.23114	0.33474	0.29002	0.38501	0.26192	0.31716	0.22676	0.39929	0.22523	0.36771	0.27206	0.25916	0.27395	0.25118	0.28624	0.30815	0.2567	0.23318	0.30748	0.27297	0.26114	0.27416	0.22571	0.34264	0.28439	0.32949	0.36522	0.24381
1673.6	0.27643	0.25444	0.21346	0.27315	0.30017	0.24958	0.21996	0.23071	0.24118	0.33014	0.29415	0.37954	0.2709	0.31947	0.23433	0.40451	0.22815	0.37608	0.2801	0.26913	0.28574	0.25749	0.29763	0.30337	0.26764	0.24499	0.30999	0.2801	0.26636	0.28102	0.2379	0.3554	0.29618	0.339	0.37623	0.25115
