# Supplementary material for: All-flexible chronoepifluidic nanoplasmonic patch for label-free metabolite profiling in sweat
Source: Nat Commun. 2025 Aug 27;16:8017. doi: 10.1038/s41467-025-63510-2 (PMC12391418; doi:10.1038/s41467-025-63510-2)
Supplement: Supplementary file 4 — Supplementary Data 1 [file 41467_2025_63510_MOESM4_ESM.zip › ML_SERS data_Base solution_UA_0uM_Lac_1.5mM_Tyr_0uM_Glu_125uM.csv]

	Measurement number
Wavenumber (cm-1)	1	2	3	4	5	6	7	8	9	10	11	12	13	14	15	16	17	18	19	20	21	22	23	24	25	26	27	28	29	30	31	32	33	34	35	36
457.71	0.24144	0.22353	0.22353	0.20643	0.28739	0.22733	0.18984	0.22783	0.17261	0.14423	0.23785	0.1757	0.28507	0.28656	0.30328	0.19048	0.30166	0.22838	0.19495	0.19096	0.26591	0.23425	0.26454	0.20116	0.25743	0.23703	0.21008	0.23415	0.29961	0.2792	0.18393	0.14706	0.21082	0.16617	0.24257	0.20227
458.74	0.31142	0.28827	0.28827	0.22762	0.27811	0.20417	0.23458	0.29365	0.18865	0.21494	0.27036	0.21761	0.33824	0.28343	0.3421	0.27091	0.267	0.18929	0.25665	0.24385	0.26075	0.27973	0.32242	0.24369	0.32749	0.25936	0.27646	0.2596	0.29058	0.29384	0.17962	0.1882	0.22015	0.16598	0.2756	0.22253
459.78	0.307	0.28808	0.28808	0.21469	0.30101	0.23355	0.23442	0.29606	0.19451	0.22006	0.28319	0.2181	0.31265	0.27841	0.34324	0.26282	0.25387	0.20768	0.25824	0.25133	0.23811	0.28865	0.32733	0.24087	0.3209	0.24895	0.2826	0.25144	0.3085	0.31228	0.18328	0.19468	0.20623	0.18653	0.29038	0.23447
460.81	0.31502	0.30699	0.30699	0.20981	0.29752	0.22664	0.25483	0.30225	0.19841	0.23928	0.29638	0.21907	0.319	0.26918	0.34979	0.26949	0.24569	0.18662	0.26491	0.25617	0.23809	0.28408	0.34258	0.25479	0.33515	0.23923	0.29015	0.24791	0.31887	0.31325	0.19247	0.19629	0.2031	0.19023	0.31391	0.25431
461.85	0.28631	0.31137	0.31137	0.20698	0.33389	0.24464	0.2718	0.29513	0.20571	0.25691	0.29156	0.21484	0.30266	0.27576	0.3515	0.26959	0.27463	0.20833	0.2649	0.25784	0.25842	0.29609	0.34645	0.24805	0.30756	0.22965	0.28695	0.25243	0.3546	0.3253	0.21825	0.19317	0.20767	0.20632	0.33141	0.26329
462.88	0.28137	0.31678	0.31678	0.20552	0.35332	0.24838	0.26699	0.28147	0.19388	0.23991	0.30801	0.21991	0.31327	0.28282	0.36308	0.25045	0.29882	0.21465	0.24996	0.24929	0.24975	0.29164	0.35571	0.25547	0.30645	0.23035	0.29399	0.24386	0.37439	0.32611	0.22059	0.17188	0.20039	0.21359	0.35251	0.26541
463.92	0.2841	0.33653	0.33653	0.21567	0.36699	0.24874	0.28433	0.2858	0.21179	0.26029	0.30456	0.23839	0.333	0.28735	0.38234	0.25811	0.33342	0.21061	0.26918	0.25164	0.28549	0.30626	0.35889	0.28818	0.32024	0.25723	0.3099	0.2591	0.39641	0.32628	0.24849	0.17031	0.21921	0.237	0.36277	0.2827
464.93	0.26581	0.35188	0.35188	0.22897	0.36021	0.24626	0.30295	0.29066	0.22498	0.24893	0.30143	0.26164	0.33097	0.30104	0.37394	0.26648	0.31897	0.22572	0.26527	0.2441	0.29977	0.30115	0.37628	0.31001	0.31185	0.26549	0.31464	0.26772	0.39804	0.33124	0.25481	0.16189	0.23633	0.22657	0.36634	0.30418
465.96	0.26929	0.34902	0.34902	0.24337	0.38379	0.26734	0.29969	0.30238	0.23405	0.24226	0.30155	0.27179	0.34124	0.29151	0.37753	0.26034	0.31261	0.22513	0.27555	0.25266	0.30193	0.31826	0.38244	0.311	0.31207	0.28241	0.32419	0.28001	0.40097	0.33418	0.25278	0.17397	0.23744	0.24769	0.37868	0.29787
467	0.29598	0.34054	0.34054	0.25073	0.38157	0.26229	0.30628	0.30828	0.24478	0.24401	0.31295	0.28504	0.35748	0.29331	0.36873	0.24115	0.30388	0.22868	0.29721	0.26158	0.30595	0.31961	0.38708	0.32535	0.33474	0.28674	0.32816	0.28364	0.39343	0.34656	0.25838	0.19081	0.24637	0.24664	0.38125	0.30385
468.03	0.29426	0.34205	0.34205	0.25939	0.38615	0.2715	0.30833	0.31207	0.26378	0.25886	0.31325	0.29614	0.35443	0.30071	0.35961	0.25915	0.31045	0.23434	0.31191	0.24595	0.31365	0.31587	0.39476	0.3381	0.34077	0.29427	0.32828	0.30071	0.40733	0.35582	0.28653	0.2022	0.24092	0.2596	0.39775	0.32664
469.06	0.28801	0.35176	0.35176	0.26353	0.39435	0.27678	0.30967	0.33385	0.26471	0.25946	0.32203	0.29402	0.36293	0.31028	0.3647	0.25244	0.3166	0.24553	0.30839	0.26264	0.319	0.31296	0.40349	0.33625	0.34709	0.28908	0.33392	0.30911	0.40693	0.36698	0.29448	0.21272	0.2365	0.25457	0.41549	0.31672
470.1	0.30245	0.35585	0.35585	0.27818	0.41941	0.28858	0.313	0.34665	0.25704	0.29028	0.3473	0.30533	0.37593	0.31049	0.36995	0.25261	0.36029	0.24741	0.31873	0.27801	0.30426	0.33212	0.42068	0.34187	0.35622	0.28966	0.33889	0.32421	0.4163	0.36643	0.30001	0.23396	0.22989	0.26885	0.4345	0.31809
471.13	0.29965	0.37167	0.37167	0.28938	0.41329	0.28641	0.32003	0.35184	0.26099	0.31413	0.36411	0.31995	0.36026	0.34376	0.37394	0.26482	0.38783	0.2843	0.32186	0.29295	0.31828	0.35623	0.43526	0.34887	0.35132	0.28436	0.34754	0.32953	0.4251	0.38323	0.31984	0.24161	0.24121	0.26728	0.43887	0.32797
472.16	0.28806	0.38953	0.38953	0.28493	0.40501	0.27626	0.29547	0.34996	0.25472	0.30821	0.3595	0.3065	0.33197	0.33495	0.36419	0.2622	0.39133	0.26341	0.29329	0.27783	0.32137	0.34919	0.42926	0.33455	0.32504	0.27648	0.35077	0.32182	0.42979	0.37159	0.30214	0.22975	0.22579	0.27437	0.43726	0.31296
473.17	0.3062	0.39699	0.39699	0.29916	0.39696	0.28535	0.3128	0.36482	0.24861	0.31924	0.36884	0.30456	0.34799	0.32866	0.3769	0.26079	0.38358	0.26428	0.31029	0.31017	0.33175	0.36587	0.43582	0.32029	0.3484	0.28741	0.35909	0.33807	0.42389	0.37885	0.30271	0.23137	0.23855	0.27327	0.44	0.29969
474.21	0.33791	0.40294	0.40294	0.29915	0.38185	0.29623	0.31556	0.36626	0.24527	0.33513	0.36174	0.30189	0.35642	0.33839	0.37383	0.24893	0.36148	0.29311	0.34483	0.31428	0.33842	0.397	0.41257	0.32428	0.36831	0.29288	0.37293	0.33704	0.42168	0.37957	0.31091	0.23333	0.24038	0.29121	0.42615	0.32419
475.24	0.34292	0.39016	0.39016	0.30873	0.37931	0.30468	0.3269	0.37176	0.25844	0.33186	0.35384	0.29657	0.34348	0.33014	0.37177	0.2634	0.35543	0.31628	0.35434	0.32013	0.35839	0.3862	0.39658	0.329	0.36919	0.28633	0.36131	0.34477	0.41246	0.40195	0.31778	0.22388	0.25237	0.28929	0.4274	0.32077
476.27	0.36076	0.38341	0.38341	0.3121	0.39382	0.30342	0.33057	0.37833	0.25905	0.33828	0.33754	0.29907	0.35462	0.32625	0.37181	0.28363	0.36374	0.30948	0.37353	0.31	0.3601	0.38191	0.39106	0.33869	0.39022	0.3086	0.35494	0.36964	0.42813	0.40486	0.31588	0.22304	0.26036	0.28281	0.42768	0.31609
477.31	0.36015	0.37448	0.37448	0.3097	0.3952	0.3183	0.36569	0.38737	0.26569	0.34285	0.34284	0.3078	0.35797	0.32689	0.37458	0.28402	0.33311	0.32548	0.40747	0.31996	0.36443	0.407	0.39312	0.36545	0.41973	0.31475	0.34695	0.38902	0.40769	0.4079	0.35265	0.22592	0.27395	0.28817	0.44092	0.33268
478.34	0.35882	0.38605	0.38605	0.3048	0.40971	0.31774	0.37608	0.39567	0.27633	0.33929	0.33409	0.30751	0.36749	0.33254	0.38179	0.27297	0.35647	0.32458	0.41986	0.3127	0.3688	0.40656	0.38063	0.39394	0.40506	0.30103	0.34628	0.37919	0.40296	0.41988	0.37042	0.22882	0.2793	0.29511	0.43594	0.3484
479.37	0.3744	0.38573	0.38573	0.32173	0.43308	0.30595	0.38534	0.39152	0.27565	0.33538	0.34848	0.31754	0.38541	0.33588	0.37889	0.2936	0.40519	0.3156	0.40863	0.32462	0.37609	0.3942	0.40977	0.40483	0.40437	0.30613	0.33544	0.39525	0.42416	0.43553	0.37637	0.25239	0.28692	0.2887	0.46059	0.35617
480.38	0.38994	0.40238	0.40238	0.31441	0.43352	0.28485	0.38575	0.3854	0.27139	0.3371	0.35546	0.32206	0.4125	0.33349	0.38079	0.28774	0.40066	0.2851	0.41565	0.321	0.37624	0.41023	0.42758	0.40552	0.40118	0.31661	0.3353	0.39405	0.42711	0.43207	0.4003	0.25722	0.28719	0.28793	0.47281	0.35355
481.41	0.39212	0.41739	0.41739	0.31245	0.42395	0.29167	0.37704	0.40146	0.25779	0.34252	0.35784	0.33174	0.41787	0.33778	0.39179	0.2742	0.40077	0.3057	0.4185	0.34192	0.36397	0.41834	0.42875	0.41386	0.38778	0.30095	0.35724	0.39298	0.41631	0.43302	0.41165	0.26378	0.27614	0.30173	0.47048	0.367
482.45	0.38508	0.43283	0.43283	0.332	0.42177	0.29934	0.37879	0.40429	0.26209	0.35656	0.36619	0.36577	0.42329	0.34857	0.40177	0.27792	0.43071	0.3272	0.42892	0.36949	0.37252	0.43079	0.45022	0.44836	0.37518	0.30535	0.37685	0.39329	0.43209	0.45453	0.4057	0.26779	0.28811	0.31169	0.47347	0.39711
483.48	0.39324	0.42273	0.42273	0.31558	0.39595	0.30773	0.36314	0.41329	0.26532	0.36641	0.36653	0.39779	0.40888	0.35331	0.38881	0.27833	0.41635	0.35273	0.42048	0.38429	0.38041	0.41246	0.45311	0.45989	0.37032	0.30117	0.37158	0.40307	0.43297	0.45102	0.39085	0.2728	0.29053	0.31305	0.49055	0.406
484.51	0.3646	0.40252	0.40252	0.30327	0.37113	0.30816	0.35495	0.41383	0.2511	0.36892	0.36914	0.39168	0.37535	0.34026	0.37124	0.2756	0.37876	0.35588	0.41505	0.36522	0.35378	0.41406	0.43938	0.44827	0.35165	0.28867	0.35445	0.38779	0.40475	0.43167	0.36965	0.2357	0.27459	0.31273	0.47319	0.39958
485.54	0.31514	0.37806	0.37806	0.27296	0.33703	0.28855	0.32504	0.39936	0.23342	0.35347	0.3272	0.37238	0.31228	0.33191	0.34919	0.24087	0.34618	0.34818	0.39862	0.33122	0.35172	0.39811	0.40886	0.39884	0.32086	0.25963	0.34676	0.36702	0.38301	0.40326	0.33206	0.20383	0.25685	0.29601	0.44972	0.37161
486.57	0.27517	0.33461	0.33461	0.24443	0.33009	0.26979	0.32532	0.36881	0.25212	0.34829	0.32761	0.36604	0.28741	0.30956	0.31396	0.24219	0.34383	0.33088	0.38538	0.3002	0.37334	0.3754	0.41227	0.39174	0.29293	0.24967	0.31012	0.3575	0.37014	0.40031	0.32021	0.16957	0.26966	0.27645	0.43561	0.35322
487.58	0.25134	0.29816	0.29816	0.21862	0.3139	0.24335	0.2999	0.35045	0.24026	0.31607	0.32547	0.3295	0.25106	0.28167	0.27583	0.22189	0.33143	0.30724	0.37184	0.27001	0.35519	0.34378	0.40692	0.34786	0.26344	0.23263	0.28882	0.36209	0.35173	0.37121	0.30766	0.15324	0.2393	0.23907	0.42227	0.31026
488.61	0.23843	0.29579	0.29579	0.19834	0.31373	0.22601	0.29238	0.33746	0.22096	0.31638	0.3204	0.3004	0.23411	0.25705	0.27221	0.21822	0.3084	0.30126	0.36815	0.24786	0.3344	0.36727	0.42082	0.31331	0.25347	0.21263	0.27768	0.34902	0.33651	0.35006	0.30002	0.14568	0.21494	0.23371	0.4101	0.28282
489.64	0.20489	0.2732	0.2732	0.16244	0.30997	0.21318	0.27031	0.31808	0.23679	0.29786	0.3063	0.29207	0.22282	0.22205	0.26724	0.17138	0.28423	0.25858	0.34876	0.23985	0.34451	0.35763	0.42794	0.29366	0.23724	0.17336	0.26282	0.31885	0.32713	0.34418	0.28741	0.14078	0.201	0.2232	0.41308	0.25584
490.67	0.21607	0.25983	0.25983	0.15671	0.32449	0.20609	0.27389	0.32285	0.23795	0.29622	0.31906	0.2761	0.24324	0.23246	0.24724	0.16937	0.29323	0.25065	0.34993	0.27598	0.33352	0.35403	0.43375	0.31148	0.23284	0.1817	0.2458	0.30748	0.33789	0.33558	0.28857	0.15047	0.20096	0.21665	0.41055	0.25799
491.7	0.23768	0.2719	0.2719	0.15353	0.32158	0.21217	0.24232	0.3363	0.23814	0.28559	0.31475	0.2605	0.23915	0.23353	0.25503	0.15642	0.27648	0.25553	0.33274	0.29183	0.31672	0.35396	0.42158	0.29538	0.25329	0.17213	0.24692	0.29008	0.33264	0.32398	0.2522	0.16433	0.18405	0.21315	0.41925	0.2645
492.74	0.23946	0.28524	0.28524	0.15495	0.32593	0.21314	0.23337	0.34338	0.23588	0.28914	0.29633	0.24049	0.24796	0.25229	0.26544	0.15572	0.24717	0.24063	0.32437	0.29401	0.3185	0.35012	0.40869	0.27178	0.26843	0.16617	0.23591	0.27435	0.34052	0.31619	0.23155	0.15382	0.18794	0.20869	0.42497	0.25905
493.74	0.24775	0.28111	0.28111	0.18699	0.33888	0.21306	0.22132	0.34806	0.23967	0.29358	0.29738	0.2536	0.25033	0.25274	0.25821	0.15997	0.25411	0.25582	0.32114	0.30559	0.32622	0.34749	0.39038	0.29305	0.26458	0.16931	0.22917	0.27891	0.34008	0.32946	0.21263	0.16032	0.19979	0.21609	0.42637	0.2872
494.77	0.27505	0.30367	0.30367	0.20468	0.33785	0.21574	0.22618	0.36083	0.2314	0.31221	0.29691	0.2605	0.25334	0.27178	0.27726	0.18927	0.27793	0.29643	0.35231	0.32429	0.31387	0.35919	0.3921	0.28629	0.26155	0.18512	0.23765	0.29788	0.34047	0.33471	0.21734	0.17362	0.21207	0.22585	0.42775	0.29354
495.8	0.28095	0.29372	0.29372	0.19782	0.33964	0.2251	0.20678	0.35626	0.23741	0.32157	0.30613	0.27355	0.26051	0.2603	0.28607	0.17964	0.27584	0.28914	0.34325	0.2998	0.30852	0.35502	0.39749	0.28468	0.26155	0.18357	0.23078	0.28784	0.32752	0.33723	0.20979	0.16973	0.21331	0.23868	0.4369	0.30137
496.83	0.28148	0.29803	0.29803	0.20483	0.33547	0.2104	0.22374	0.3509	0.23299	0.31049	0.29041	0.27139	0.27464	0.28377	0.29097	0.16816	0.26218	0.28124	0.3728	0.28823	0.30581	0.36435	0.39051	0.30033	0.25436	0.1888	0.23548	0.27317	0.30891	0.33513	0.22208	0.16636	0.21806	0.24364	0.43476	0.30101
497.86	0.31434	0.27927	0.27927	0.20233	0.34691	0.21321	0.22459	0.36379	0.2401	0.32151	0.27739	0.28678	0.30094	0.28355	0.27808	0.18561	0.27838	0.30498	0.36965	0.287	0.28438	0.357	0.37526	0.31271	0.27173	0.18902	0.21655	0.27113	0.29497	0.3342	0.22028	0.17407	0.22201	0.24492	0.41608	0.3046
498.87	0.29856	0.25397	0.25397	0.18361	0.32624	0.20064	0.23135	0.33904	0.23629	0.29567	0.26196	0.2691	0.28304	0.30355	0.24808	0.17256	0.26965	0.28928	0.36587	0.25986	0.25838	0.33527	0.37141	0.28781	0.26274	0.1967	0.20093	0.25569	0.27219	0.31821	0.21399	0.14702	0.21862	0.22148	0.39256	0.28436
499.9	0.31639	0.25061	0.25061	0.21417	0.34153	0.19637	0.23073	0.36114	0.23615	0.29283	0.23739	0.25876	0.2829	0.3479	0.24283	0.18017	0.27472	0.28505	0.36163	0.25483	0.2702	0.32755	0.35505	0.29533	0.27705	0.20348	0.2036	0.27892	0.28291	0.32871	0.22008	0.15609	0.22159	0.21322	0.37131	0.28646
500.93	0.33044	0.27628	0.27628	0.25013	0.3442	0.20746	0.25746	0.36546	0.23157	0.29448	0.23943	0.26693	0.29642	0.3691	0.26371	0.21057	0.27248	0.30746	0.38918	0.26396	0.26362	0.32868	0.35388	0.29352	0.29943	0.20387	0.22542	0.30684	0.28453	0.33257	0.24236	0.15684	0.21894	0.20603	0.37679	0.29844
501.96	0.35387	0.29162	0.29162	0.26611	0.35967	0.22472	0.27224	0.37313	0.23368	0.31631	0.25155	0.27023	0.30242	0.39039	0.29443	0.23056	0.31834	0.32616	0.38685	0.27013	0.27803	0.32176	0.36245	0.28727	0.31889	0.21038	0.24425	0.32988	0.30539	0.33826	0.26381	0.16379	0.22699	0.22656	0.38255	0.30658
502.99	0.36558	0.32054	0.32054	0.28043	0.37349	0.2263	0.27478	0.37142	0.24033	0.31785	0.27031	0.28172	0.29471	0.3968	0.32915	0.23526	0.36366	0.34149	0.40789	0.25986	0.28741	0.33	0.3747	0.28919	0.30993	0.212	0.27828	0.34746	0.32071	0.34889	0.27999	0.18089	0.22707	0.24311	0.39971	0.32866
504.02	0.36495	0.32857	0.32857	0.28135	0.36652	0.23348	0.25149	0.38053	0.23094	0.31612	0.26364	0.27957	0.28654	0.37809	0.35088	0.24913	0.36798	0.33136	0.39239	0.26544	0.285	0.33317	0.3578	0.2828	0.32036	0.19862	0.28813	0.35754	0.33964	0.34068	0.28331	0.18706	0.2171	0.24085	0.40949	0.3327
505.02	0.37465	0.34103	0.34103	0.26871	0.36729	0.24154	0.26843	0.37106	0.24208	0.31412	0.29669	0.29162	0.32311	0.37763	0.36444	0.2717	0.3834	0.33667	0.39432	0.27127	0.29305	0.33276	0.37653	0.28105	0.34232	0.21777	0.30564	0.34767	0.35729	0.33718	0.28169	0.18629	0.22669	0.24529	0.43781	0.34288
506.05	0.38438	0.33316	0.33316	0.25348	0.37491	0.23746	0.25741	0.38432	0.25253	0.31304	0.29899	0.30754	0.33483	0.39703	0.36708	0.27218	0.40935	0.34138	0.37757	0.27596	0.31487	0.34785	0.37473	0.29826	0.35978	0.23179	0.30514	0.3588	0.36413	0.34481	0.25931	0.19889	0.23327	0.25497	0.4347	0.35066
507.08	0.3767	0.31617	0.31617	0.24178	0.38566	0.22329	0.24745	0.3914	0.25094	0.29705	0.29622	0.31703	0.34758	0.38322	0.34096	0.28492	0.4036	0.32668	0.37107	0.28029	0.3022	0.34809	0.36649	0.28241	0.35906	0.2419	0.27206	0.35641	0.36625	0.34557	0.25084	0.19737	0.22498	0.22526	0.42179	0.3491
508.11	0.36098	0.3028	0.3028	0.23643	0.3841	0.22772	0.24713	0.39819	0.24678	0.29394	0.29362	0.32202	0.37066	0.3963	0.31851	0.28207	0.39076	0.32087	0.34749	0.28916	0.29955	0.37677	0.35938	0.28501	0.3617	0.25098	0.24873	0.34393	0.36577	0.35205	0.23347	0.18112	0.23244	0.22889	0.41144	0.35194
509.14	0.38492	0.31697	0.31697	0.25624	0.42476	0.2268	0.27274	0.39849	0.2648	0.32699	0.31243	0.33772	0.42416	0.42835	0.35548	0.3041	0.42136	0.33879	0.36289	0.30408	0.31443	0.39641	0.38834	0.30253	0.38075	0.27343	0.27316	0.34971	0.37473	0.36714	0.25709	0.18985	0.2412	0.25389	0.41763	0.36424
510.14	0.38116	0.3204	0.3204	0.26783	0.43484	0.22567	0.27111	0.40612	0.24566	0.33246	0.30353	0.33848	0.42232	0.42665	0.36628	0.32139	0.42066	0.33523	0.36208	0.30106	0.28369	0.39589	0.37515	0.30434	0.36215	0.27005	0.27018	0.365	0.35331	0.36894	0.26801	0.18506	0.22349	0.24887	0.41712	0.36793
511.17	0.37301	0.33264	0.33264	0.27684	0.4436	0.21648	0.27813	0.42061	0.23634	0.33393	0.31554	0.32825	0.41927	0.41857	0.37869	0.32616	0.44986	0.33418	0.37099	0.29966	0.28207	0.39662	0.37566	0.31282	0.35932	0.26304	0.28104	0.36074	0.3576	0.36551	0.29742	0.1874	0.22944	0.24608	0.42106	0.38876
512.2	0.37424	0.36408	0.36408	0.29893	0.44109	0.22427	0.28634	0.41558	0.22545	0.34752	0.33216	0.32922	0.4163	0.42818	0.40025	0.31062	0.44467	0.34099	0.38648	0.29943	0.27933	0.40589	0.38409	0.31585	0.35686	0.25801	0.31566	0.36968	0.35003	0.37535	0.31366	0.18614	0.22754	0.25762	0.43373	0.39605
513.23	0.36919	0.36481	0.36481	0.29667	0.42674	0.23119	0.28463	0.41092	0.22525	0.344	0.32835	0.3143	0.39708	0.42549	0.43236	0.32615	0.41051	0.32392	0.38541	0.2964	0.27955	0.38938	0.38292	0.29391	0.3449	0.25663	0.32725	0.37457	0.33088	0.37631	0.32345	0.20347	0.22116	0.25728	0.43543	0.3674
514.23	0.35832	0.3548	0.3548	0.27381	0.40692	0.22747	0.28484	0.42932	0.22799	0.32052	0.32865	0.30651	0.37499	0.44105	0.41652	0.30324	0.39813	0.30177	0.37831	0.28139	0.28423	0.37643	0.36609	0.26063	0.32688	0.26985	0.31158	0.37444	0.32063	0.37419	0.31325	0.20913	0.22745	0.23282	0.42492	0.34489
515.26	0.35733	0.34772	0.34772	0.24462	0.39561	0.22558	0.27912	0.43283	0.23666	0.31962	0.33968	0.29589	0.36398	0.45382	0.41087	0.27494	0.3775	0.28628	0.37271	0.26893	0.2872	0.37685	0.36022	0.25104	0.33894	0.26519	0.3047	0.35615	0.3238	0.3725	0.30496	0.20586	0.22566	0.23911	0.41807	0.32824
516.29	0.36099	0.35616	0.35616	0.24247	0.38982	0.24638	0.28247	0.41859	0.25353	0.32325	0.33536	0.2984	0.36125	0.45211	0.42246	0.2751	0.36296	0.29521	0.37982	0.26483	0.27884	0.36839	0.37335	0.22994	0.33851	0.27432	0.30743	0.35779	0.32941	0.38523	0.29037	0.21308	0.22518	0.24346	0.4244	0.30515
517.32	0.35061	0.32897	0.32897	0.23572	0.39225	0.26033	0.28147	0.44299	0.26634	0.32559	0.34419	0.30337	0.36311	0.45338	0.41423	0.28202	0.36245	0.30339	0.36074	0.27048	0.27479	0.37181	0.38958	0.23775	0.33815	0.27256	0.28572	0.36824	0.327	0.38165	0.29305	0.22176	0.21811	0.25423	0.43681	0.30283
518.34	0.36928	0.34917	0.34917	0.251	0.4179	0.27098	0.30427	0.45155	0.27424	0.32514	0.37369	0.31391	0.39261	0.45222	0.44279	0.29489	0.39204	0.32582	0.39731	0.27607	0.30498	0.36039	0.40771	0.25223	0.37307	0.2791	0.30168	0.37931	0.35467	0.38594	0.30904	0.21741	0.23408	0.23152	0.45194	0.32662
519.35	0.38247	0.3767	0.3767	0.26528	0.42992	0.27275	0.30641	0.44682	0.27421	0.33027	0.383	0.32115	0.41477	0.44989	0.47196	0.3035	0.39616	0.31886	0.40033	0.2914	0.30865	0.3499	0.40322	0.26414	0.39062	0.27955	0.31885	0.37221	0.34907	0.38514	0.31144	0.21345	0.24334	0.24648	0.45366	0.34195
520.37	0.38352	0.39006	0.39006	0.28953	0.44377	0.27933	0.31706	0.43848	0.28	0.33785	0.38537	0.33289	0.42793	0.44263	0.49641	0.31969	0.42071	0.32097	0.41398	0.28712	0.3267	0.36222	0.42181	0.2802	0.40338	0.2831	0.33695	0.38915	0.35742	0.38629	0.33248	0.22196	0.25168	0.25806	0.45233	0.35258
521.4	0.40681	0.38968	0.38968	0.28707	0.44295	0.27285	0.32436	0.4448	0.27088	0.34369	0.38894	0.3309	0.45031	0.45524	0.51253	0.32595	0.43044	0.31215	0.4123	0.29609	0.33613	0.3874	0.4131	0.28476	0.42062	0.29207	0.34939	0.39657	0.35788	0.3875	0.3355	0.22552	0.26035	0.26857	0.44244	0.35056
522.43	0.42637	0.39731	0.39731	0.27688	0.43891	0.26401	0.32502	0.4291	0.26459	0.34153	0.37615	0.34001	0.46351	0.45502	0.53063	0.32521	0.43234	0.29396	0.41582	0.29645	0.34055	0.38499	0.40236	0.28474	0.44313	0.29948	0.36684	0.3909	0.35484	0.38198	0.32067	0.22232	0.26638	0.25699	0.4256	0.34602
523.43	0.43032	0.38955	0.38955	0.27071	0.43122	0.257	0.31432	0.43681	0.26074	0.35018	0.36495	0.33839	0.47013	0.47324	0.51966	0.31309	0.45214	0.28536	0.383	0.3061	0.32598	0.40639	0.39896	0.28887	0.43743	0.31369	0.36755	0.39146	0.35319	0.38144	0.30944	0.22379	0.25928	0.29144	0.41942	0.34084
524.46	0.42957	0.38516	0.38516	0.27342	0.42268	0.28163	0.33244	0.45427	0.26671	0.37188	0.36347	0.34174	0.47315	0.47538	0.52165	0.30838	0.46005	0.32312	0.40635	0.31938	0.33858	0.43967	0.41472	0.29952	0.46199	0.30647	0.36234	0.40428	0.36627	0.402	0.32735	0.244	0.25609	0.31041	0.42631	0.34819
525.48	0.40068	0.38083	0.38083	0.27058	0.42652	0.27937	0.32033	0.44938	0.26764	0.35214	0.35314	0.34889	0.44446	0.44829	0.52116	0.29067	0.45546	0.31958	0.39617	0.31563	0.34737	0.4233	0.40667	0.29362	0.44105	0.30043	0.35525	0.40757	0.35866	0.39593	0.31568	0.22292	0.26878	0.28713	0.428	0.3627
526.51	0.37489	0.364	0.364	0.26597	0.42909	0.2837	0.30616	0.43615	0.26852	0.328	0.33792	0.33547	0.4252	0.41412	0.49795	0.27876	0.43221	0.32048	0.3791	0.29901	0.33492	0.39658	0.38916	0.28095	0.4287	0.27337	0.32793	0.39409	0.35508	0.39548	0.30747	0.20545	0.25958	0.24292	0.41778	0.35488
527.51	0.36359	0.37296	0.37296	0.26788	0.42934	0.28865	0.3261	0.43426	0.27211	0.3284	0.3468	0.32787	0.41853	0.39372	0.49645	0.27054	0.42029	0.33271	0.3977	0.28387	0.34633	0.39817	0.38235	0.27463	0.41863	0.26326	0.32412	0.39384	0.3636	0.40403	0.33935	0.20123	0.26243	0.23595	0.40976	0.3554
528.54	0.35237	0.36997	0.36997	0.26991	0.43188	0.28569	0.32668	0.43259	0.28701	0.3253	0.34354	0.33042	0.39133	0.38226	0.4954	0.26212	0.38737	0.31038	0.418	0.27741	0.35725	0.38128	0.37396	0.26507	0.40504	0.26228	0.31817	0.3816	0.36056	0.3939	0.3406	0.20871	0.27561	0.22374	0.40434	0.36555
529.56	0.32824	0.36364	0.36364	0.27031	0.4324	0.26914	0.30219	0.41876	0.28502	0.30256	0.33385	0.31422	0.37336	0.3646	0.48089	0.26355	0.36715	0.28472	0.39198	0.26311	0.34873	0.36914	0.36733	0.24166	0.37582	0.26453	0.31246	0.38505	0.35612	0.36974	0.31883	0.183	0.26925	0.20298	0.40891	0.34656
530.59	0.33985	0.3552	0.3552	0.2423	0.40832	0.26349	0.29222	0.41739	0.27349	0.28975	0.3302	0.30624	0.38027	0.37387	0.46494	0.24874	0.34859	0.28368	0.36994	0.26299	0.33099	0.35131	0.35142	0.22662	0.38662	0.26126	0.31007	0.35556	0.35639	0.36153	0.29154	0.17298	0.25457	0.18908	0.38708	0.32174
531.61	0.33443	0.35669	0.35669	0.24355	0.4106	0.26349	0.29906	0.42371	0.27253	0.28373	0.32472	0.30996	0.38116	0.37497	0.46814	0.25949	0.34177	0.25758	0.37271	0.27156	0.34042	0.33873	0.34619	0.23191	0.37928	0.26151	0.31535	0.3482	0.34892	0.34935	0.29309	0.16826	0.25282	0.2045	0.38678	0.32116
532.62	0.32703	0.3398	0.3398	0.24946	0.41161	0.24935	0.28513	0.41979	0.26216	0.28257	0.31091	0.30512	0.38162	0.37943	0.47264	0.2809	0.35229	0.23195	0.36685	0.27137	0.33012	0.34169	0.34182	0.22286	0.37345	0.27226	0.31498	0.3501	0.34748	0.34292	0.26037	0.16319	0.24337	0.21239	0.39756	0.32213
533.64	0.31339	0.33408	0.33408	0.23792	0.4069	0.23447	0.27857	0.42055	0.24227	0.2682	0.30099	0.29233	0.37365	0.36259	0.4618	0.2736	0.35479	0.22766	0.35935	0.26809	0.31195	0.34558	0.32363	0.21797	0.36111	0.25747	0.31345	0.34659	0.34161	0.33606	0.25649	0.15472	0.22068	0.20597	0.38704	0.30525
534.67	0.33914	0.32967	0.32967	0.2384	0.41934	0.22605	0.28612	0.43934	0.23557	0.27601	0.3022	0.30599	0.39316	0.36116	0.466	0.28084	0.35645	0.21729	0.37527	0.27486	0.31254	0.34129	0.32779	0.24654	0.38392	0.25128	0.31749	0.34632	0.35143	0.35232	0.2664	0.16773	0.23004	0.20223	0.3786	0.32303
535.67	0.33787	0.32357	0.32357	0.27191	0.42888	0.22733	0.29347	0.43136	0.24381	0.27897	0.3082	0.29394	0.40591	0.36381	0.45487	0.29146	0.35591	0.21153	0.38904	0.28604	0.31626	0.36034	0.33931	0.24562	0.37949	0.26792	0.30341	0.36531	0.34955	0.35331	0.28479	0.18315	0.23072	0.21458	0.39318	0.3185
536.69	0.35208	0.3348	0.3348	0.27576	0.43464	0.23547	0.29605	0.42236	0.24427	0.29784	0.32063	0.29205	0.41285	0.38097	0.46117	0.29573	0.39208	0.23109	0.39348	0.27883	0.32203	0.37767	0.35517	0.25038	0.39574	0.2933	0.3113	0.38232	0.35991	0.36192	0.29202	0.18402	0.23273	0.23826	0.40621	0.32418
537.72	0.3583	0.33955	0.33955	0.28269	0.43616	0.24342	0.3013	0.42535	0.25781	0.28366	0.34218	0.27561	0.3948	0.37702	0.44065	0.27503	0.37997	0.24008	0.40259	0.29116	0.32371	0.36196	0.36539	0.2546	0.39826	0.28957	0.30458	0.38065	0.35527	0.36407	0.30589	0.18943	0.24026	0.24115	0.41394	0.32331
538.74	0.38031	0.32934	0.32934	0.30574	0.42736	0.2619	0.32123	0.44352	0.26082	0.30092	0.3512	0.28119	0.42004	0.39569	0.44341	0.29527	0.38232	0.263	0.41008	0.31294	0.33919	0.36908	0.38631	0.25357	0.4317	0.30486	0.30231	0.39085	0.34992	0.3804	0.31136	0.20168	0.24565	0.23377	0.42885	0.33541
539.74	0.37928	0.32168	0.32168	0.30899	0.42829	0.27532	0.31338	0.41444	0.25905	0.27795	0.35636	0.25027	0.40636	0.38515	0.44302	0.29136	0.37975	0.27157	0.3788	0.29677	0.33388	0.36919	0.37419	0.23162	0.40488	0.30695	0.29846	0.38154	0.34081	0.37365	0.30036	0.176	0.24027	0.2337	0.43362	0.31203
540.77	0.37866	0.32151	0.32151	0.28321	0.42425	0.28585	0.31249	0.42134	0.24876	0.28449	0.34862	0.2523	0.40825	0.3787	0.4551	0.27656	0.37732	0.28804	0.37866	0.28989	0.34147	0.354	0.35128	0.23456	0.40033	0.29653	0.30312	0.36355	0.32253	0.37906	0.30391	0.17167	0.24176	0.23732	0.4214	0.32433
541.79	0.35516	0.3109	0.3109	0.2798	0.41361	0.2813	0.30755	0.43136	0.25278	0.28142	0.34898	0.24793	0.38869	0.38101	0.44224	0.26367	0.35333	0.28583	0.37585	0.30623	0.34435	0.36629	0.34695	0.22653	0.37105	0.28977	0.28897	0.35182	0.32337	0.36858	0.29707	0.17937	0.24396	0.24163	0.41542	0.32502
542.82	0.35143	0.3146	0.3146	0.27385	0.39696	0.28266	0.29585	0.44274	0.24704	0.27904	0.3269	0.25456	0.40872	0.38147	0.44769	0.25481	0.35038	0.28635	0.35862	0.30434	0.3454	0.36858	0.32925	0.22098	0.373	0.28942	0.29259	0.34592	0.31649	0.36233	0.28883	0.18138	0.2481	0.2335	0.39985	0.31901
543.82	0.34446	0.33619	0.33619	0.27052	0.40818	0.29144	0.29683	0.42865	0.25374	0.28302	0.33086	0.25503	0.398	0.39609	0.46253	0.25224	0.35667	0.28132	0.37973	0.29202	0.35288	0.37929	0.34542	0.23611	0.36469	0.29053	0.29828	0.34998	0.32649	0.35629	0.29453	0.18412	0.25616	0.25774	0.40423	0.32382
544.84	0.35378	0.36841	0.36841	0.28143	0.42558	0.31182	0.32235	0.46404	0.26441	0.30367	0.33223	0.28174	0.41217	0.42523	0.48005	0.25255	0.38846	0.30213	0.42566	0.32937	0.36559	0.38781	0.35428	0.25424	0.38855	0.29997	0.32763	0.35769	0.34464	0.37527	0.32818	0.21845	0.26715	0.26365	0.40251	0.34536
545.86	0.37921	0.38718	0.38718	0.30781	0.44886	0.32092	0.33697	0.47397	0.2944	0.32905	0.34093	0.27736	0.42982	0.44964	0.4965	0.28945	0.41709	0.30306	0.43162	0.34866	0.39406	0.42745	0.38248	0.27756	0.41189	0.31786	0.35302	0.38605	0.37042	0.38225	0.33593	0.22799	0.28256	0.2819	0.41926	0.35008
546.89	0.41251	0.40837	0.40837	0.33369	0.46168	0.34108	0.36499	0.50003	0.30126	0.34408	0.3622	0.289	0.46493	0.48336	0.52834	0.30656	0.42108	0.3376	0.46942	0.36837	0.4049	0.43058	0.41093	0.30202	0.44195	0.33174	0.38666	0.39969	0.37525	0.41198	0.37041	0.24591	0.28916	0.2791	0.43959	0.36822
547.89	0.44165	0.43582	0.43582	0.35343	0.49361	0.35552	0.39182	0.48982	0.32257	0.36786	0.37617	0.29714	0.49478	0.51182	0.56202	0.32381	0.45424	0.35918	0.49666	0.38148	0.43165	0.44494	0.42967	0.32242	0.46237	0.36327	0.41171	0.40878	0.4098	0.42518	0.39694	0.27158	0.2987	0.30318	0.45945	0.38733
548.91	0.46044	0.44067	0.44067	0.37109	0.5023	0.34987	0.40003	0.49513	0.32549	0.37981	0.37623	0.30477	0.51305	0.50317	0.56169	0.34622	0.47575	0.36934	0.48165	0.38998	0.44107	0.44832	0.41479	0.34077	0.47411	0.37174	0.41977	0.41372	0.42076	0.42827	0.40214	0.27338	0.29524	0.31009	0.45321	0.39614
549.93	0.47713	0.44288	0.44288	0.38215	0.49683	0.3454	0.39377	0.4972	0.32714	0.40127	0.3825	0.30086	0.54133	0.50257	0.57795	0.37346	0.47744	0.37447	0.48482	0.3902	0.4437	0.45299	0.4318	0.34141	0.49618	0.37854	0.41911	0.43108	0.4252	0.42314	0.38663	0.27822	0.29039	0.33136	0.46263	0.40578
550.93	0.4719	0.45025	0.45025	0.38894	0.49561	0.34063	0.39004	0.49413	0.31727	0.39701	0.38134	0.31611	0.53441	0.51201	0.59605	0.38254	0.47831	0.37197	0.49216	0.38351	0.43126	0.44054	0.43697	0.33631	0.4907	0.38653	0.418	0.43319	0.43197	0.41734	0.39677	0.29219	0.2849	0.31674	0.46272	0.4083
551.96	0.45284	0.43666	0.43666	0.37971	0.48112	0.32079	0.36012	0.4718	0.30376	0.3839	0.35624	0.31322	0.5027	0.48038	0.56367	0.36698	0.47004	0.32978	0.4618	0.36104	0.41714	0.43088	0.40246	0.34094	0.46711	0.376	0.38041	0.42047	0.41847	0.39301	0.37282	0.28657	0.27901	0.31102	0.43	0.40934
552.98	0.43041	0.41523	0.41523	0.37736	0.47772	0.3284	0.34703	0.49643	0.28509	0.36895	0.35578	0.30574	0.44918	0.4667	0.53263	0.36694	0.46171	0.32896	0.44857	0.36012	0.39952	0.41654	0.39441	0.33141	0.4537	0.34939	0.3648	0.42319	0.41868	0.3806	0.35659	0.28719	0.27259	0.29619	0.41764	0.40688
553.98	0.40192	0.3998	0.3998	0.35428	0.46179	0.31689	0.31703	0.48019	0.27364	0.36068	0.34638	0.2938	0.41294	0.45461	0.50857	0.34032	0.43243	0.30845	0.42357	0.34601	0.38023	0.39702	0.39146	0.30906	0.43317	0.33071	0.36165	0.40286	0.39676	0.38088	0.34062	0.28152	0.27245	0.28867	0.41316	0.38644
555	0.35723	0.37544	0.37544	0.32899	0.43675	0.30195	0.29902	0.44738	0.25917	0.32117	0.33046	0.28363	0.35861	0.42717	0.46835	0.30007	0.41336	0.28171	0.3882	0.314	0.36587	0.37366	0.37654	0.30083	0.39234	0.31802	0.33618	0.36427	0.38115	0.36261	0.32585	0.26726	0.25474	0.25923	0.39949	0.37451
556.02	0.34579	0.34531	0.34531	0.30774	0.41166	0.2924	0.28654	0.4355	0.23256	0.29939	0.31769	0.24861	0.32638	0.38189	0.42209	0.26708	0.37934	0.26977	0.36051	0.29374	0.32727	0.34811	0.34055	0.26682	0.37473	0.2853	0.30521	0.33236	0.34805	0.36308	0.2937	0.2458	0.22565	0.25611	0.37115	0.34866
557.05	0.34461	0.34359	0.34359	0.2943	0.42011	0.29311	0.30005	0.4296	0.23326	0.3016	0.304	0.24366	0.32873	0.37616	0.43344	0.25044	0.38129	0.26834	0.3433	0.27835	0.31752	0.33098	0.35841	0.255	0.38915	0.27681	0.31796	0.32754	0.3563	0.36162	0.28859	0.24204	0.22419	0.24865	0.3676	0.33089
558.04	0.34087	0.34076	0.34076	0.28116	0.39983	0.27726	0.30867	0.40222	0.22121	0.30334	0.2871	0.23774	0.34351	0.36031	0.42965	0.24625	0.35435	0.25274	0.33202	0.25927	0.30669	0.33439	0.35672	0.24754	0.3809	0.27664	0.30307	0.31858	0.33635	0.35535	0.28329	0.21747	0.22245	0.2518	0.36791	0.31077
559.07	0.34359	0.34679	0.34679	0.28491	0.40537	0.2901	0.33156	0.40451	0.20788	0.28444	0.28761	0.23239	0.34672	0.35594	0.44195	0.23783	0.37114	0.26179	0.34839	0.25715	0.30305	0.31937	0.34623	0.25386	0.38991	0.27563	0.29853	0.3252	0.3489	0.35988	0.29607	0.21396	0.2223	0.23794	0.36872	0.31782
560.09	0.37466	0.34486	0.34486	0.30087	0.4226	0.30318	0.35827	0.41803	0.21563	0.30791	0.30004	0.22906	0.3685	0.36809	0.44153	0.26617	0.36213	0.27065	0.38156	0.25837	0.31488	0.33914	0.34737	0.25511	0.41036	0.28596	0.29326	0.34946	0.34779	0.37811	0.31733	0.23059	0.24891	0.25127	0.37581	0.30561
561.09	0.3732	0.34509	0.34509	0.29361	0.40784	0.29794	0.3678	0.40943	0.23722	0.30357	0.30825	0.25293	0.39007	0.37625	0.44844	0.25933	0.3616	0.2681	0.38701	0.25468	0.33104	0.34362	0.38238	0.28445	0.42166	0.29353	0.30185	0.35369	0.35829	0.36835	0.33019	0.23757	0.26129	0.2516	0.38876	0.32693
562.11	0.38265	0.34503	0.34503	0.29354	0.40762	0.30338	0.37374	0.40874	0.2423	0.30488	0.327	0.2468	0.39133	0.36458	0.43079	0.27402	0.36646	0.29228	0.40716	0.25617	0.33454	0.3587	0.38135	0.27792	0.41596	0.29093	0.30201	0.35967	0.3669	0.3772	0.33877	0.24101	0.25489	0.25451	0.40678	0.32855
563.13	0.39002	0.33851	0.33851	0.29282	0.3971	0.30634	0.36549	0.3934	0.25186	0.31005	0.3344	0.25732	0.40353	0.36944	0.42547	0.28124	0.37419	0.29349	0.40714	0.25657	0.33652	0.36629	0.38727	0.2872	0.43224	0.29351	0.29597	0.36015	0.36265	0.38742	0.33759	0.25222	0.25105	0.25465	0.40623	0.35127
564.13	0.40671	0.34523	0.34523	0.29067	0.37896	0.3059	0.36065	0.38549	0.26663	0.31936	0.34381	0.25079	0.42427	0.38938	0.42028	0.29168	0.35225	0.29918	0.39272	0.25711	0.33306	0.38064	0.40965	0.27776	0.44015	0.31964	0.29945	0.3625	0.34937	0.3806	0.33547	0.25256	0.25287	0.26671	0.40712	0.34474
565.15	0.39057	0.34359	0.34359	0.28223	0.37372	0.295	0.34849	0.39089	0.25954	0.30431	0.34276	0.25443	0.42284	0.38662	0.40683	0.28559	0.37483	0.30898	0.36059	0.25733	0.31921	0.3711	0.41916	0.28683	0.42667	0.31025	0.29898	0.35635	0.35723	0.37566	0.31264	0.23609	0.2396	0.26162	0.40918	0.35136
566.17	0.38011	0.34877	0.34877	0.28051	0.38033	0.30438	0.35761	0.40801	0.24344	0.30731	0.34208	0.24943	0.40576	0.40758	0.39987	0.29017	0.38595	0.31843	0.37451	0.28307	0.31014	0.37215	0.41276	0.28174	0.41457	0.32043	0.30312	0.36112	0.35487	0.38516	0.31625	0.24937	0.25249	0.26269	0.41914	0.34768
567.17	0.35758	0.36158	0.36158	0.28002	0.37367	0.29966	0.35726	0.40588	0.23655	0.2931	0.34417	0.25087	0.39646	0.43714	0.4157	0.28437	0.39064	0.31285	0.38298	0.28371	0.30045	0.3599	0.41874	0.28791	0.40936	0.33347	0.30976	0.35477	0.34494	0.38533	0.30265	0.24431	0.25498	0.26878	0.42168	0.34933
568.19	0.35548	0.38271	0.38271	0.27827	0.39612	0.30345	0.36948	0.42485	0.23989	0.27858	0.33836	0.26538	0.38323	0.45661	0.44712	0.27742	0.40615	0.32728	0.3832	0.29245	0.31946	0.35361	0.41215	0.30888	0.40146	0.33484	0.34036	0.34538	0.34993	0.39919	0.30833	0.2435	0.25782	0.26909	0.41895	0.35647
569.21	0.34353	0.37401	0.37401	0.26741	0.41006	0.28973	0.3628	0.42235	0.22784	0.27225	0.32973	0.26632	0.37946	0.4424	0.44437	0.27677	0.42492	0.31788	0.37849	0.27578	0.30627	0.35575	0.40918	0.30997	0.39605	0.30768	0.33435	0.33597	0.34894	0.391	0.29909	0.24191	0.24409	0.2688	0.40961	0.36792
570.2	0.3463	0.3687	0.3687	0.26812	0.41371	0.29239	0.36639	0.40519	0.22627	0.26678	0.31446	0.27468	0.38423	0.45336	0.45223	0.27578	0.4272	0.30019	0.37831	0.2669	0.29667	0.35489	0.40255	0.32233	0.40978	0.31325	0.34205	0.33913	0.34898	0.37838	0.30686	0.24183	0.24158	0.26474	0.4103	0.36792
571.22	0.36126	0.37159	0.37159	0.29014	0.40917	0.29488	0.36038	0.4047	0.23679	0.27265	0.32666	0.27427	0.39754	0.44342	0.45407	0.28645	0.43624	0.30371	0.37812	0.25984	0.32028	0.35052	0.41982	0.33231	0.42476	0.30154	0.33586	0.35187	0.35495	0.38601	0.31217	0.23868	0.24955	0.26801	0.42119	0.36039
572.24	0.37525	0.37131	0.37131	0.30118	0.40609	0.29505	0.35278	0.4161	0.24243	0.2873	0.31874	0.27661	0.40766	0.42699	0.44713	0.30568	0.4319	0.30118	0.36652	0.28122	0.32523	0.36107	0.41151	0.32561	0.43515	0.29995	0.33708	0.36431	0.35322	0.38103	0.31153	0.2543	0.25798	0.27572	0.41257	0.3618
573.24	0.37243	0.35966	0.35966	0.30122	0.38886	0.29059	0.34802	0.41349	0.24467	0.29029	0.308	0.26465	0.42409	0.4215	0.4237	0.32539	0.4312	0.29588	0.36471	0.27918	0.30835	0.35965	0.39167	0.32765	0.43421	0.32012	0.3331	0.37781	0.35424	0.37099	0.306	0.25844	0.25874	0.2739	0.40392	0.3551
574.26	0.35057	0.35141	0.35141	0.29263	0.36433	0.2937	0.35768	0.40593	0.24028	0.28341	0.29166	0.26708	0.39416	0.40628	0.40814	0.30524	0.40957	0.28678	0.38742	0.27483	0.3125	0.36369	0.3635	0.33154	0.40417	0.31397	0.3155	0.36583	0.34756	0.36874	0.32022	0.24562	0.25911	0.26847	0.39687	0.33869
575.28	0.3371	0.35696	0.35696	0.28764	0.34676	0.2896	0.35646	0.42282	0.24999	0.30175	0.29565	0.2725	0.37501	0.41011	0.40766	0.31164	0.38753	0.30251	0.40854	0.30611	0.32912	0.36025	0.35545	0.3275	0.39706	0.32301	0.31149	0.36094	0.3402	0.38371	0.32332	0.25416	0.26774	0.27281	0.37998	0.35944
576.28	0.32361	0.34197	0.34197	0.26711	0.36185	0.27858	0.34778	0.40553	0.24456	0.28274	0.26681	0.27502	0.34598	0.40563	0.40784	0.29827	0.37844	0.29287	0.41579	0.29929	0.31129	0.34767	0.32226	0.31738	0.37656	0.32408	0.2989	0.34206	0.34009	0.3784	0.31575	0.24894	0.26128	0.25193	0.3636	0.37627
577.3	0.33009	0.33847	0.33847	0.2577	0.37825	0.27824	0.35881	0.39823	0.24537	0.27178	0.27472	0.27226	0.35712	0.41266	0.41143	0.29136	0.37146	0.29427	0.43075	0.30195	0.32081	0.35017	0.33476	0.32796	0.36989	0.33061	0.30229	0.34796	0.3524	0.3873	0.32717	0.24676	0.26678	0.24184	0.38213	0.37211
578.32	0.31357	0.31552	0.31552	0.24405	0.37829	0.27368	0.34067	0.37852	0.22744	0.25902	0.28504	0.25989	0.34052	0.39556	0.39425	0.28105	0.35324	0.27548	0.42397	0.29435	0.31196	0.33425	0.3571	0.31176	0.35581	0.30246	0.27678	0.34234	0.34669	0.38573	0.33447	0.2293	0.25906	0.22294	0.39877	0.36562
579.31	0.32398	0.31568	0.31568	0.26001	0.40104	0.28156	0.32922	0.38675	0.23821	0.25639	0.30412	0.26334	0.36055	0.39553	0.42029	0.32174	0.3681	0.2967	0.41805	0.31213	0.32039	0.31333	0.37517	0.31559	0.38006	0.31746	0.28658	0.35847	0.36992	0.41209	0.3267	0.23656	0.2639	0.21598	0.40852	0.37952
580.33	0.32789	0.31815	0.31815	0.26546	0.39896	0.28292	0.32648	0.37336	0.23523	0.25495	0.31073	0.25503	0.37368	0.39512	0.4367	0.32129	0.36571	0.29808	0.4228	0.30879	0.32249	0.31231	0.37267	0.31519	0.39	0.32326	0.30604	0.36761	0.38309	0.41149	0.33244	0.25038	0.26528	0.22902	0.42014	0.36823
581.35	0.31722	0.31309	0.31309	0.2629	0.40355	0.26558	0.30844	0.37314	0.23785	0.26619	0.31682	0.249	0.38773	0.38661	0.4217	0.31175	0.37222	0.29531	0.4046	0.31798	0.3315	0.30862	0.36834	0.3195	0.40542	0.33138	0.32479	0.36426	0.38751	0.40055	0.32402	0.24769	0.25182	0.24593	0.40542	0.3646
582.35	0.30225	0.32004	0.32004	0.28416	0.39682	0.26474	0.30309	0.36401	0.23747	0.26099	0.30953	0.26789	0.37776	0.39048	0.42967	0.33152	0.37638	0.2934	0.40565	0.31447	0.32499	0.29297	0.35598	0.33407	0.40401	0.33673	0.33105	0.36364	0.38092	0.39891	0.33414	0.24346	0.24403	0.23273	0.38637	0.37774
583.36	0.29821	0.33835	0.33835	0.28613	0.38488	0.26158	0.29602	0.36742	0.25168	0.26399	0.29538	0.25416	0.36183	0.39039	0.42459	0.31727	0.37472	0.30322	0.39566	0.32793	0.33397	0.29125	0.34694	0.31362	0.37508	0.33509	0.33674	0.35903	0.38252	0.40847	0.32234	0.25006	0.24609	0.23925	0.36866	0.35919
584.38	0.28989	0.3364	0.3364	0.27916	0.37426	0.25584	0.30724	0.36938	0.2544	0.27326	0.28032	0.26225	0.36857	0.40683	0.39548	0.30462	0.36472	0.30269	0.4009	0.33848	0.32609	0.29797	0.35061	0.30528	0.36421	0.34111	0.34157	0.36811	0.37802	0.39774	0.33821	0.25971	0.25185	0.24172	0.35698	0.35017
585.38	0.27363	0.32841	0.32841	0.26011	0.36198	0.24276	0.29428	0.35337	0.24124	0.25042	0.26538	0.24779	0.33214	0.38404	0.37837	0.27189	0.36439	0.28318	0.38195	0.31843	0.30706	0.27748	0.34519	0.28969	0.32913	0.32504	0.32129	0.35442	0.36543	0.39064	0.33246	0.22627	0.24969	0.21206	0.34944	0.34172
586.4	0.27656	0.35257	0.35257	0.25187	0.34985	0.26448	0.31662	0.36548	0.25367	0.26519	0.26622	0.25251	0.33496	0.37653	0.39607	0.28741	0.36463	0.29368	0.40942	0.32391	0.30998	0.31238	0.35264	0.29194	0.31478	0.31528	0.3139	0.36389	0.36605	0.40721	0.36001	0.23239	0.26887	0.22271	0.35855	0.34253
587.41	0.26316	0.31789	0.31789	0.21306	0.30754	0.24108	0.28091	0.36805	0.25136	0.26563	0.24657	0.22172	0.3253	0.34202	0.3568	0.25482	0.3362	0.27796	0.37206	0.31501	0.3189	0.32538	0.33223	0.25378	0.30011	0.29015	0.28183	0.3406	0.35502	0.39052	0.33554	0.20977	0.26939	0.23105	0.33434	0.31815
588.41	0.26766	0.31276	0.31276	0.21813	0.31187	0.23744	0.2845	0.36981	0.25078	0.26711	0.26177	0.23267	0.33962	0.33592	0.36298	0.24944	0.32615	0.26811	0.39164	0.30779	0.31773	0.3314	0.33286	0.26342	0.32912	0.28296	0.28017	0.33387	0.35654	0.37596	0.34481	0.21083	0.27744	0.23808	0.32234	0.32618
589.43	0.25457	0.29735	0.29735	0.18338	0.29064	0.23948	0.25707	0.34203	0.23296	0.25112	0.25368	0.22083	0.32808	0.30571	0.3496	0.20517	0.30467	0.26412	0.35953	0.29628	0.30888	0.31685	0.30715	0.26818	0.32637	0.26068	0.26013	0.2933	0.33331	0.37549	0.32548	0.19293	0.27497	0.2176	0.3075	0.32161
590.42	0.24085	0.28619	0.28619	0.16791	0.28232	0.23338	0.2309	0.3209	0.22575	0.2511	0.23516	0.2121	0.33103	0.30175	0.32694	0.1967	0.27157	0.26048	0.3465	0.29685	0.2928	0.32551	0.29642	0.24229	0.31513	0.2473	0.25186	0.27491	0.32038	0.36733	0.31328	0.20634	0.25829	0.22533	0.28205	0.28462
591.44	0.21032	0.25121	0.25121	0.14804	0.2676	0.21386	0.2216	0.30406	0.19556	0.2136	0.21231	0.19473	0.30123	0.29094	0.30205	0.17396	0.24639	0.24579	0.30509	0.28013	0.26287	0.2821	0.27449	0.21657	0.29728	0.2472	0.23684	0.25432	0.30492	0.35097	0.28206	0.18034	0.24086	0.20295	0.25914	0.24908
592.46	0.22782	0.26205	0.26205	0.14243	0.28229	0.22615	0.23659	0.28181	0.17147	0.21357	0.20664	0.18648	0.30473	0.28876	0.3281	0.16871	0.25819	0.24819	0.32832	0.2842	0.23294	0.26322	0.27389	0.21289	0.30064	0.2523	0.24916	0.24166	0.30599	0.36104	0.29326	0.19327	0.22601	0.2013	0.26697	0.24261
593.45	0.20871	0.24662	0.24662	0.11268	0.27008	0.20905	0.22541	0.25892	0.14026	0.1913	0.18556	0.17066	0.29203	0.26696	0.30473	0.14823	0.2605	0.24679	0.30547	0.26059	0.20976	0.24898	0.26058	0.18985	0.28638	0.24656	0.23455	0.22311	0.30651	0.36066	0.27038	0.17611	0.21016	0.18092	0.24915	0.22008
594.47	0.21274	0.24391	0.24391	0.12901	0.27865	0.18963	0.21251	0.26541	0.13414	0.17529	0.17059	0.16612	0.27541	0.27466	0.32579	0.17197	0.25195	0.22435	0.30207	0.24829	0.20116	0.25082	0.2562	0.17842	0.27794	0.25438	0.24658	0.24427	0.31112	0.34805	0.25723	0.18338	0.2085	0.19019	0.24636	0.20709
595.46	0.21551	0.24105	0.24105	0.12997	0.29154	0.192	0.2269	0.26571	0.12963	0.1657	0.17026	0.16182	0.28446	0.26867	0.32471	0.16913	0.274	0.21692	0.30549	0.23584	0.20051	0.23806	0.2432	0.18164	0.28646	0.25711	0.2405	0.24228	0.31466	0.34374	0.24999	0.16422	0.20287	0.17901	0.24155	0.21623
596.48	0.24206	0.2568	0.2568	0.16134	0.28628	0.20655	0.22556	0.27886	0.14122	0.17134	0.18519	0.15859	0.30169	0.27384	0.32877	0.19626	0.26525	0.22571	0.32416	0.24785	0.21159	0.25564	0.26076	0.19124	0.30567	0.25094	0.25293	0.26001	0.32216	0.35151	0.25719	0.18843	0.20439	0.18453	0.24789	0.22363
597.49	0.21345	0.24039	0.24039	0.16261	0.27865	0.19401	0.20921	0.28122	0.14445	0.14907	0.17302	0.15441	0.2845	0.26964	0.298	0.20751	0.26908	0.20828	0.29762	0.2311	0.20371	0.24321	0.25381	0.19293	0.28495	0.23899	0.24123	0.26677	0.30809	0.3293	0.25511	0.17888	0.19393	0.16829	0.22171	0.21743
598.49	0.23715	0.25339	0.25339	0.19522	0.29923	0.21193	0.21443	0.29929	0.1725	0.18232	0.18476	0.17612	0.2872	0.30537	0.33293	0.25665	0.27291	0.21363	0.31295	0.25427	0.2116	0.27869	0.26789	0.21768	0.30131	0.27363	0.26738	0.28872	0.3112	0.33214	0.27385	0.19728	0.20419	0.19985	0.25382	0.24131
599.5	0.22265	0.25203	0.25203	0.19132	0.29872	0.21724	0.22608	0.29084	0.18333	0.19617	0.19995	0.16954	0.30516	0.30368	0.31794	0.23955	0.281	0.21156	0.32302	0.24287	0.23483	0.28134	0.27441	0.21297	0.31658	0.27497	0.26043	0.27205	0.31509	0.32352	0.2786	0.18222	0.19679	0.20621	0.26753	0.24118
600.52	0.22243	0.25121	0.25121	0.20152	0.28631	0.20833	0.22229	0.29844	0.18453	0.19839	0.21323	0.18634	0.29464	0.26978	0.3086	0.26374	0.27688	0.20294	0.31172	0.24875	0.25519	0.29676	0.29591	0.22998	0.32429	0.25409	0.25082	0.28208	0.29689	0.31917	0.28333	0.18121	0.20334	0.21314	0.27774	0.25205
601.51	0.25598	0.26051	0.26051	0.21438	0.30749	0.20848	0.24566	0.30174	0.18486	0.19926	0.21557	0.20314	0.33603	0.29741	0.31728	0.2685	0.30569	0.19588	0.31549	0.24974	0.26277	0.29626	0.29896	0.23115	0.34521	0.28337	0.26195	0.28239	0.305	0.31708	0.29384	0.18355	0.21999	0.22035	0.28769	0.26855
602.53	0.25625	0.26338	0.26338	0.21361	0.32137	0.22447	0.26416	0.30203	0.18018	0.20805	0.23318	0.21779	0.33741	0.31549	0.33744	0.24474	0.29131	0.2173	0.32398	0.23527	0.27846	0.30421	0.30912	0.24058	0.35496	0.29044	0.26228	0.28337	0.318	0.33135	0.28989	0.18498	0.22701	0.22425	0.31858	0.28548
603.52	0.22309	0.25694	0.25694	0.17992	0.30778	0.21026	0.24792	0.29153	0.16339	0.18236	0.21772	0.19442	0.32502	0.31469	0.31592	0.19781	0.26435	0.19472	0.29289	0.2124	0.27444	0.26822	0.29673	0.2362	0.33218	0.27763	0.25419	0.25709	0.29607	0.30722	0.2613	0.17189	0.21587	0.19819	0.28729	0.27653
604.54	0.2313	0.26597	0.26597	0.18385	0.30636	0.21635	0.25883	0.30294	0.16058	0.18041	0.21117	0.19528	0.30909	0.31639	0.30915	0.21357	0.25965	0.202	0.29701	0.23158	0.26229	0.27601	0.29646	0.24394	0.32213	0.27742	0.27175	0.26382	0.29477	0.30448	0.26844	0.18308	0.21484	0.19199	0.27453	0.27784
605.55	0.22478	0.26884	0.26884	0.18293	0.31326	0.22135	0.26932	0.30499	0.1765	0.18832	0.1966	0.18906	0.30135	0.36506	0.32468	0.21605	0.25786	0.21118	0.28606	0.23318	0.27224	0.27484	0.28726	0.2362	0.31302	0.31366	0.29702	0.27165	0.30827	0.29381	0.26447	0.18969	0.23368	0.19198	0.26754	0.28667
606.55	0.16913	0.25159	0.25159	0.1505	0.29714	0.2044	0.23391	0.2775	0.16844	0.17966	0.18039	0.18357	0.23202	0.32574	0.31499	0.18337	0.24058	0.18328	0.25234	0.20678	0.26715	0.27102	0.2873	0.2431	0.26603	0.27987	0.28345	0.24522	0.28738	0.27356	0.24742	0.17003	0.22067	0.16332	0.2431	0.27063
607.56	0.17832	0.25925	0.25925	0.18029	0.30983	0.19937	0.23682	0.29464	0.18272	0.19131	0.17321	0.1908	0.25088	0.30207	0.31954	0.21824	0.26552	0.1716	0.25033	0.2278	0.27679	0.28444	0.26798	0.25303	0.27578	0.27417	0.28347	0.26181	0.28553	0.27018	0.22808	0.17205	0.22505	0.17598	0.23397	0.27483
608.55	0.18657	0.25596	0.25596	0.1952	0.30723	0.21654	0.25902	0.29607	0.1744	0.20267	0.18055	0.19635	0.25764	0.28417	0.31998	0.24387	0.27729	0.18598	0.26883	0.2378	0.28206	0.29008	0.26394	0.25185	0.28317	0.25928	0.2755	0.26648	0.29677	0.29651	0.23809	0.16888	0.22794	0.17769	0.25197	0.27803
609.57	0.19436	0.2535	0.2535	0.2018	0.29705	0.21082	0.25005	0.30084	0.18157	0.22345	0.18751	0.20298	0.26681	0.28461	0.32281	0.25217	0.26699	0.17829	0.25456	0.23328	0.30056	0.29688	0.27323	0.25303	0.2684	0.24548	0.265	0.25335	0.27639	0.29564	0.23	0.18052	0.24329	0.18718	0.25521	0.27834
610.58	0.19629	0.24761	0.24761	0.19571	0.28242	0.20781	0.2418	0.29005	0.17249	0.21766	0.19155	0.19918	0.29199	0.24889	0.31553	0.23131	0.23017	0.16387	0.2622	0.21178	0.27936	0.29621	0.26724	0.24242	0.28334	0.20523	0.24412	0.23117	0.25919	0.29552	0.21095	0.17872	0.22975	0.18197	0.24085	0.24841
611.57	0.19681	0.24857	0.24857	0.20326	0.27358	0.21779	0.25314	0.28816	0.1789	0.23487	0.19865	0.18927	0.32071	0.26048	0.33313	0.23799	0.20226	0.18587	0.26459	0.2042	0.28807	0.30219	0.25037	0.22206	0.29686	0.20787	0.24609	0.24104	0.25137	0.28873	0.20634	0.17249	0.23213	0.19592	0.24476	0.23556
612.59	0.19734	0.25473	0.25473	0.19169	0.24944	0.22344	0.25489	0.28088	0.18169	0.23715	0.20054	0.18824	0.3323	0.30212	0.32293	0.21049	0.17242	0.19528	0.27346	0.20686	0.28881	0.31082	0.27647	0.22358	0.31699	0.22983	0.26559	0.2238	0.24381	0.28559	0.23459	0.18444	0.24747	0.20007	0.23981	0.24007
613.58	0.18553	0.2438	0.2438	0.17871	0.24657	0.20077	0.2415	0.26345	0.17823	0.22229	0.19036	0.17751	0.32176	0.29286	0.29645	0.18833	0.16389	0.15157	0.25904	0.17635	0.2882	0.29955	0.26719	0.20086	0.29296	0.23123	0.25508	0.21807	0.22845	0.25726	0.21903	0.15667	0.23971	0.18925	0.21996	0.20986
614.6	0.17689	0.23998	0.23998	0.16542	0.25899	0.19449	0.23454	0.2368	0.1729	0.19997	0.17599	0.17314	0.32238	0.27567	0.29158	0.1686	0.16872	0.13133	0.25654	0.17214	0.26442	0.27735	0.24791	0.18757	0.29848	0.23112	0.23545	0.20397	0.23715	0.2511	0.21457	0.12432	0.22701	0.16749	0.21126	0.20599
615.59	0.16811	0.23602	0.23602	0.17941	0.26948	0.2027	0.2513	0.23416	0.17069	0.20617	0.18032	0.178	0.28449	0.27054	0.28019	0.1884	0.19969	0.12628	0.24125	0.17527	0.26651	0.28168	0.25649	0.20779	0.25622	0.23621	0.23433	0.21098	0.23871	0.25915	0.22622	0.11136	0.22492	0.16156	0.21533	0.21991
616.6	0.16267	0.23015	0.23015	0.18651	0.26275	0.20576	0.25849	0.23327	0.16473	0.21313	0.18797	0.1752	0.28325	0.26091	0.2616	0.19783	0.20647	0.10934	0.24542	0.19171	0.25611	0.28634	0.26341	0.21016	0.25058	0.23582	0.23461	0.21936	0.22188	0.26721	0.23043	0.12805	0.22665	0.16355	0.21524	0.2269
617.61	0.14314	0.20377	0.20377	0.16508	0.26478	0.19284	0.23524	0.21285	0.14005	0.19427	0.1796	0.15981	0.24647	0.20685	0.24851	0.18539	0.20164	0.081192	0.21735	0.17404	0.23698	0.25834	0.25112	0.18005	0.22295	0.1983	0.20208	0.20829	0.2118	0.2521	0.19569	0.10853	0.19504	0.14365	0.19797	0.19237
618.61	0.12379	0.19887	0.19887	0.16372	0.25182	0.21824	0.23285	0.20896	0.1402	0.20349	0.18015	0.15918	0.25082	0.17709	0.25172	0.18818	0.18869	0.087903	0.20646	0.1859	0.22056	0.26534	0.23915	0.17704	0.23933	0.16406	0.19464	0.20859	0.19827	0.24945	0.18712	0.12537	0.17849	0.13614	0.18768	0.19575
619.62	0.11871	0.20519	0.20519	0.17021	0.25269	0.23105	0.24691	0.23066	0.13587	0.21003	0.1933	0.16227	0.25889	0.18384	0.26077	0.19632	0.18678	0.092039	0.20767	0.19026	0.22774	0.26455	0.24444	0.18868	0.23874	0.15229	0.21427	0.22972	0.18091	0.2468	0.18234	0.14969	0.17317	0.14015	0.1895	0.20231
620.61	0.10177	0.19415	0.19415	0.15147	0.23797	0.24454	0.22838	0.22378	0.13241	0.18555	0.18345	0.14811	0.2705	0.17963	0.2561	0.17676	0.15371	0.095154	0.20293	0.18286	0.21643	0.2447	0.22386	0.17693	0.25481	0.14477	0.19183	0.21949	0.17268	0.23887	0.16905	0.1511	0.16599	0.12689	0.17977	0.19717
621.62	0.11115	0.19296	0.19296	0.14166	0.24092	0.2312	0.21514	0.2274	0.14082	0.17779	0.17397	0.14486	0.27523	0.1729	0.24509	0.17324	0.15182	0.086891	0.19224	0.15511	0.22121	0.23248	0.21101	0.17091	0.24999	0.1341	0.16505	0.20213	0.1794	0.23396	0.15591	0.13083	0.15264	0.12586	0.18093	0.18841
622.61	0.10756	0.20135	0.20135	0.15694	0.23454	0.23101	0.21178	0.22039	0.15621	0.18094	0.18653	0.13899	0.27531	0.19155	0.24507	0.19466	0.13291	0.09486	0.17315	0.14205	0.2341	0.24813	0.20786	0.16254	0.23779	0.14865	0.18103	0.20341	0.18016	0.24	0.15738	0.11117	0.16719	0.12225	0.18265	0.18777
623.63	0.12981	0.19826	0.19826	0.15781	0.23722	0.21862	0.19054	0.22213	0.16587	0.17605	0.20571	0.14775	0.26888	0.21164	0.25724	0.20086	0.12348	0.12164	0.15651	0.15163	0.25256	0.25583	0.22409	0.188	0.23423	0.16949	0.18074	0.20018	0.19084	0.24202	0.16537	0.11198	0.20259	0.13145	0.19605	0.19494
624.62	0.13258	0.18929	0.18929	0.14535	0.21703	0.22114	0.16959	0.19385	0.17365	0.17281	0.1936	0.12594	0.24068	0.20007	0.25362	0.18033	0.10962	0.12463	0.12464	0.1343	0.2477	0.26651	0.21838	0.17341	0.22424	0.17019	0.16924	0.18187	0.19954	0.24907	0.15193	0.10072	0.20577	0.13907	0.17884	0.17463
625.63	0.1525	0.19345	0.19345	0.15846	0.20457	0.21661	0.16151	0.21372	0.17756	0.16883	0.20275	0.12021	0.25194	0.20038	0.26271	0.18248	0.10854	0.12745	0.11679	0.13639	0.24691	0.28102	0.23009	0.15242	0.2262	0.17501	0.18942	0.16769	0.18271	0.24844	0.14867	0.1023	0.20821	0.14137	0.18085	0.14579
626.64	0.14532	0.20269	0.20269	0.15025	0.20728	0.22819	0.152	0.20756	0.16487	0.14965	0.22591	0.12672	0.24217	0.20807	0.27181	0.17654	0.093345	0.13581	0.12436	0.13925	0.2395	0.2836	0.25952	0.17335	0.22722	0.17311	0.20441	0.16378	0.18057	0.24517	0.1512	0.11472	0.20163	0.12567	0.18596	0.15921
627.63	0.16463	0.20482	0.20482	0.14064	0.20435	0.21689	0.15566	0.22285	0.17815	0.15362	0.21957	0.13912	0.25418	0.20425	0.27491	0.16979	0.10294	0.12297	0.13754	0.16506	0.2581	0.28452	0.25204	0.20035	0.23674	0.17162	0.19305	0.15454	0.18782	0.23309	0.14946	0.14564	0.21418	0.12869	0.18973	0.1748
628.64	0.17953	0.22556	0.22556	0.16928	0.20545	0.21209	0.18948	0.23482	0.17783	0.16865	0.21667	0.13258	0.2727	0.208	0.28402	0.18604	0.11759	0.12376	0.16405	0.17971	0.24557	0.31149	0.25334	0.19504	0.25035	0.17561	0.21436	0.18325	0.18647	0.24267	0.16157	0.17182	0.19599	0.14251	0.18801	0.18663
629.63	0.18937	0.2485	0.2485	0.19182	0.22335	0.19999	0.19057	0.25365	0.17364	0.16504	0.23301	0.15255	0.29867	0.22183	0.30156	0.20731	0.12916	0.14303	0.17832	0.1887	0.25004	0.33101	0.27782	0.21179	0.25989	0.19057	0.23301	0.21746	0.20537	0.24533	0.16441	0.19205	0.20286	0.12913	0.20646	0.19544
630.65	0.17878	0.25448	0.25448	0.19305	0.23026	0.18192	0.19567	0.22976	0.17519	0.18742	0.24502	0.15779	0.29563	0.23836	0.30314	0.21256	0.13085	0.14179	0.17173	0.18623	0.25857	0.36099	0.29201	0.23241	0.26236	0.20046	0.2389	0.2392	0.23075	0.24925	0.16146	0.20281	0.20504	0.14858	0.22559	0.21786
631.64	0.18565	0.24638	0.24638	0.20651	0.22486	0.17781	0.1902	0.24194	0.17862	0.21505	0.23162	0.15416	0.30022	0.24681	0.29033	0.21732	0.13296	0.16677	0.15763	0.19937	0.25357	0.38633	0.2696	0.2283	0.26719	0.21049	0.23217	0.25219	0.24463	0.25217	0.14864	0.19769	0.22018	0.17452	0.21935	0.21063
632.65	0.18715	0.23911	0.23911	0.23001	0.22987	0.1993	0.1853	0.23063	0.16832	0.22895	0.24252	0.15893	0.30239	0.27775	0.29107	0.23423	0.14998	0.19643	0.15054	0.17748	0.22931	0.41351	0.28821	0.2358	0.26638	0.21518	0.23134	0.27106	0.24237	0.27661	0.14905	0.19594	0.20865	0.18218	0.22051	0.20746
633.64	0.18994	0.22706	0.22706	0.2101	0.23118	0.18788	0.16798	0.2338	0.17713	0.22482	0.23156	0.1576	0.30755	0.27489	0.27708	0.21551	0.15134	0.17436	0.12665	0.16647	0.24145	0.41001	0.28445	0.23507	0.26605	0.20822	0.2134	0.24557	0.25375	0.26834	0.14185	0.17739	0.21046	0.18005	0.20664	0.19909
634.65	0.19274	0.20791	0.20791	0.21983	0.21616	0.18499	0.16681	0.24206	0.18369	0.24473	0.22849	0.15148	0.31737	0.28875	0.26258	0.21996	0.14496	0.17541	0.12309	0.16815	0.24261	0.41697	0.28024	0.2234	0.28034	0.21141	0.20303	0.24036	0.24052	0.26673	0.1377	0.15945	0.20967	0.19692	0.2003	0.19854
635.64	0.21919	0.21681	0.21681	0.21593	0.22863	0.19592	0.1485	0.26416	0.18377	0.23778	0.2145	0.16109	0.33761	0.29489	0.27039	0.2189	0.15524	0.19372	0.13653	0.19262	0.24152	0.41101	0.26544	0.23328	0.30518	0.22378	0.2102	0.23652	0.23629	0.27407	0.14283	0.17329	0.21566	0.19451	0.19693	0.21304
636.65	0.24121	0.22558	0.22558	0.21109	0.21824	0.18342	0.1422	0.24243	0.1776	0.21966	0.21147	0.16962	0.34595	0.30248	0.29073	0.21266	0.15354	0.17082	0.1393	0.1885	0.23622	0.41949	0.26671	0.22853	0.32106	0.23779	0.22227	0.23776	0.23365	0.27423	0.1577	0.18103	0.2129	0.19657	0.19559	0.22394
637.66	0.24741	0.24174	0.24174	0.20109	0.22733	0.17282	0.1309	0.24392	0.1863	0.20842	0.21405	0.15814	0.35225	0.26204	0.29856	0.21339	0.14043	0.16018	0.14156	0.18623	0.25483	0.42117	0.27011	0.22008	0.33869	0.23057	0.2356	0.24121	0.24094	0.26874	0.15903	0.17975	0.2226	0.19201	0.21589	0.22198
638.65	0.2495	0.25094	0.25094	0.20521	0.22216	0.18336	0.1372	0.23589	0.18838	0.19779	0.21881	0.15878	0.34107	0.288	0.31927	0.22952	0.15057	0.192	0.16397	0.17677	0.25148	0.42652	0.28048	0.20979	0.34343	0.26063	0.25988	0.25302	0.2399	0.27344	0.16645	0.17574	0.23069	0.19163	0.24414	0.20874
639.66	0.26271	0.24797	0.24797	0.1899	0.2338	0.18279	0.1525	0.23852	0.18735	0.19256	0.21722	0.15464	0.32823	0.29076	0.31306	0.2322	0.15608	0.19278	0.18359	0.18475	0.25025	0.43884	0.28118	0.22172	0.32446	0.25478	0.25444	0.23538	0.2509	0.27098	0.19456	0.19327	0.22805	0.18262	0.25386	0.22372
640.65	0.26612	0.25104	0.25104	0.19921	0.22823	0.17655	0.16082	0.22704	0.19482	0.18034	0.22075	0.14236	0.31855	0.29479	0.31304	0.23392	0.17942	0.15941	0.18116	0.17776	0.25924	0.44438	0.28645	0.21582	0.30235	0.25196	0.26302	0.24557	0.26033	0.2543	0.20655	0.19186	0.21911	0.17737	0.23647	0.22266
641.66	0.2537	0.22826	0.22826	0.20775	0.24154	0.18696	0.16171	0.25005	0.21165	0.18246	0.23281	0.12697	0.30051	0.28156	0.28403	0.24487	0.20549	0.16367	0.18259	0.19462	0.26884	0.44097	0.29157	0.21515	0.29346	0.23558	0.25085	0.24824	0.265	0.26142	0.19726	0.19642	0.21733	0.17182	0.23857	0.2177
642.65	0.2348	0.22902	0.22902	0.19545	0.21386	0.17815	0.15489	0.24751	0.19391	0.17237	0.2192	0.1164	0.27728	0.309	0.27632	0.23267	0.19246	0.15639	0.15197	0.19483	0.25167	0.41751	0.27084	0.18402	0.28269	0.23084	0.24276	0.23858	0.2468	0.25255	0.18463	0.19365	0.20334	0.16889	0.22646	0.19959
643.66	0.24715	0.22445	0.22445	0.19084	0.22185	0.1711	0.14293	0.24657	0.18216	0.1805	0.22976	0.12574	0.28642	0.30317	0.27015	0.22452	0.20036	0.14998	0.14816	0.19336	0.24519	0.40418	0.27055	0.18959	0.2801	0.21049	0.22808	0.23688	0.23997	0.26057	0.18583	0.20617	0.20662	0.16912	0.23276	0.2178
644.64	0.23955	0.23153	0.23153	0.19471	0.22347	0.18492	0.12855	0.23517	0.17454	0.17239	0.24824	0.13042	0.28069	0.29123	0.2803	0.22318	0.21332	0.14859	0.13859	0.17385	0.22758	0.38821	0.26877	0.1972	0.28728	0.22496	0.23191	0.25054	0.23752	0.2779	0.16682	0.19883	0.20608	0.18794	0.25251	0.2055
645.65	0.2529	0.21946	0.21946	0.17664	0.21842	0.18249	0.13562	0.22807	0.14333	0.17384	0.24702	0.12779	0.30008	0.29226	0.27245	0.19916	0.19453	0.17551	0.15304	0.16704	0.19102	0.35699	0.24278	0.18579	0.29682	0.21654	0.21037	0.2238	0.22727	0.28857	0.16135	0.1889	0.20085	0.19064	0.25885	0.18858
646.64	0.2734	0.24038	0.24038	0.17598	0.23434	0.17884	0.13898	0.20512	0.1331	0.16846	0.23907	0.1367	0.31781	0.31002	0.29446	0.18909	0.20171	0.18934	0.16978	0.14602	0.18018	0.3427	0.23437	0.1685	0.30198	0.23019	0.22585	0.2172	0.22947	0.29119	0.17094	0.18372	0.20426	0.19436	0.25836	0.1844
647.65	0.27997	0.22272	0.22272	0.16561	0.24685	0.18238	0.14507	0.19219	0.12774	0.16189	0.23329	0.14861	0.33424	0.29218	0.28835	0.16557	0.22226	0.20766	0.18652	0.13143	0.16093	0.32876	0.21175	0.18353	0.29158	0.22739	0.21876	0.19911	0.24119	0.29709	0.1781	0.17075	0.20015	0.20168	0.24377	0.20642
648.64	0.28292	0.23983	0.23983	0.19381	0.2579	0.21369	0.16175	0.21757	0.14038	0.17341	0.25388	0.15383	0.34436	0.30422	0.30405	0.18774	0.23664	0.23324	0.19348	0.15309	0.17942	0.35231	0.22577	0.20178	0.30336	0.24421	0.24336	0.21268	0.26033	0.31559	0.19379	0.18391	0.20492	0.21722	0.24802	0.21485
649.65	0.28811	0.23191	0.23191	0.19412	0.25856	0.21833	0.16371	0.22041	0.13978	0.16883	0.22753	0.16625	0.37812	0.32112	0.31014	0.18788	0.25104	0.24642	0.19326	0.1662	0.19461	0.3354	0.20303	0.17744	0.3194	0.23471	0.24582	0.21214	0.26545	0.31332	0.18788	0.18562	0.20352	0.2031	0.21628	0.21433
650.63	0.27129	0.22961	0.22961	0.20165	0.2637	0.21742	0.16755	0.22248	0.16042	0.18547	0.24485	0.18132	0.36668	0.32886	0.31214	0.22188	0.29179	0.24151	0.19253	0.16891	0.22604	0.33078	0.2189	0.18611	0.3048	0.23537	0.24673	0.23848	0.28554	0.31496	0.19674	0.182	0.20621	0.20181	0.2262	0.2251
651.64	0.27209	0.23198	0.23198	0.20559	0.254	0.2176	0.18139	0.236	0.16233	0.19451	0.26408	0.19521	0.37627	0.31754	0.3138	0.2358	0.29557	0.23523	0.1827	0.17469	0.22304	0.32054	0.21345	0.20405	0.302	0.22767	0.25312	0.24386	0.28962	0.31384	0.1913	0.18235	0.19419	0.20629	0.22996	0.24052
652.63	0.28227	0.22998	0.22998	0.22866	0.25012	0.21305	0.19497	0.23828	0.17399	0.20343	0.29098	0.20563	0.38698	0.32369	0.31977	0.26755	0.29241	0.22344	0.20986	0.17299	0.23854	0.30832	0.22103	0.21392	0.311	0.23669	0.25377	0.27063	0.29584	0.30279	0.19986	0.18026	0.20108	0.20459	0.23133	0.23859
653.64	0.27218	0.20788	0.20788	0.21554	0.25129	0.19536	0.18796	0.22738	0.16943	0.20057	0.28735	0.20696	0.39138	0.31833	0.30071	0.25119	0.28751	0.2115	0.20269	0.1586	0.23826	0.26842	0.21243	0.19332	0.29974	0.22242	0.23564	0.25877	0.29121	0.29022	0.18455	0.17223	0.20056	0.19914	0.22828	0.22105
654.62	0.26655	0.22615	0.22615	0.20995	0.2366	0.1724	0.19713	0.22351	0.16937	0.19893	0.30054	0.19666	0.37626	0.32396	0.30825	0.23096	0.28884	0.1937	0.2113	0.15706	0.23888	0.26038	0.21142	0.19261	0.28394	0.23503	0.2363	0.25981	0.29189	0.27062	0.19069	0.15932	0.20683	0.21618	0.23359	0.22435
655.63	0.26934	0.24129	0.24129	0.2177	0.24629	0.17342	0.19801	0.23648	0.16957	0.19805	0.32342	0.21852	0.37343	0.33482	0.32919	0.22887	0.28534	0.21354	0.20766	0.15967	0.23981	0.26478	0.21194	0.19829	0.29424	0.25023	0.25028	0.25977	0.29627	0.27998	0.1827	0.17131	0.20915	0.21825	0.24871	0.24893
656.62	0.25139	0.23579	0.23579	0.20759	0.24084	0.1735	0.19018	0.23519	0.16665	0.18944	0.32049	0.22889	0.38363	0.35578	0.32681	0.23521	0.28903	0.22838	0.20317	0.15632	0.25232	0.25014	0.20915	0.1981	0.28616	0.24709	0.23904	0.26768	0.28943	0.27676	0.17334	0.16788	0.21679	0.2042	0.25311	0.25168
657.63	0.24615	0.25874	0.25874	0.19467	0.23853	0.19052	0.18594	0.24806	0.17448	0.18592	0.3331	0.24142	0.3823	0.34057	0.34846	0.23151	0.30358	0.24272	0.18957	0.17148	0.26289	0.26187	0.2318	0.19725	0.28517	0.2471	0.24392	0.2615	0.28339	0.29168	0.16201	0.17012	0.22307	0.20239	0.27849	0.25995
658.61	0.24283	0.26804	0.26804	0.18004	0.22985	0.17626	0.20029	0.22727	0.17495	0.17198	0.33899	0.24702	0.36964	0.32485	0.36035	0.22604	0.32377	0.21896	0.20035	0.16585	0.24925	0.25372	0.21785	0.18445	0.28577	0.24411	0.24279	0.25684	0.28622	0.27526	0.17123	0.15326	0.20985	0.19326	0.27622	0.27546
659.62	0.23796	0.26038	0.26038	0.19519	0.24095	0.18557	0.20636	0.23081	0.17967	0.16641	0.36169	0.2705	0.36536	0.30464	0.35561	0.24454	0.3217	0.22868	0.19466	0.17568	0.24087	0.23264	0.22132	0.18631	0.28779	0.23221	0.24292	0.2574	0.2765	0.27534	0.18136	0.17003	0.20675	0.1729	0.29169	0.28809
660.61	0.24055	0.24084	0.24084	0.19548	0.24732	0.18813	0.21516	0.2204	0.17841	0.17595	0.33924	0.27025	0.39087	0.30028	0.34249	0.24767	0.3216	0.21616	0.19548	0.17037	0.24649	0.23978	0.22133	0.18347	0.28528	0.22211	0.2324	0.25496	0.27605	0.25794	0.18861	0.15716	0.20835	0.18913	0.29013	0.28178
661.62	0.25093	0.24661	0.24661	0.22758	0.25757	0.20043	0.2254	0.21795	0.18802	0.18073	0.34824	0.26713	0.37824	0.30006	0.3455	0.26522	0.32538	0.20952	0.20017	0.17976	0.26444	0.25007	0.22801	0.19579	0.29377	0.23763	0.24516	0.24965	0.29571	0.2637	0.21427	0.16447	0.21712	0.19716	0.29611	0.29719
662.6	0.25627	0.24652	0.24652	0.23635	0.27809	0.2072	0.23509	0.22299	0.17904	0.18732	0.35001	0.28286	0.37678	0.34016	0.35299	0.26787	0.32609	0.2267	0.20329	0.19451	0.27008	0.24613	0.22593	0.20105	0.28217	0.24358	0.25639	0.24793	0.30678	0.25941	0.22564	0.18294	0.22342	0.20607	0.29648	0.30494
663.61	0.26179	0.24808	0.24808	0.25626	0.2857	0.23348	0.21604	0.24251	0.18754	0.18647	0.34875	0.29225	0.39841	0.37884	0.35261	0.27215	0.29642	0.2615	0.18068	0.22288	0.28383	0.24899	0.23537	0.21305	0.26869	0.26186	0.25753	0.25114	0.302	0.27816	0.21086	0.2031	0.23466	0.20981	0.29874	0.31951
664.59	0.26289	0.26005	0.26005	0.23684	0.28918	0.2431	0.21231	0.23648	0.18544	0.20625	0.3344	0.28726	0.39568	0.40602	0.36562	0.26736	0.30647	0.27664	0.18594	0.21914	0.29534	0.25868	0.24832	0.21682	0.26121	0.27631	0.26555	0.22575	0.31812	0.29302	0.21207	0.20203	0.23394	0.23054	0.30264	0.32643
665.6	0.27955	0.29762	0.29762	0.26132	0.30263	0.26263	0.21303	0.25461	0.19846	0.20739	0.35684	0.29524	0.40375	0.43788	0.40233	0.28381	0.31867	0.29457	0.20856	0.25273	0.30369	0.27103	0.25568	0.22514	0.27401	0.2927	0.28787	0.23749	0.32593	0.30638	0.22225	0.22588	0.25544	0.23387	0.30334	0.3471
666.59	0.28054	0.288	0.288	0.25102	0.3115	0.25751	0.19546	0.25626	0.18539	0.19601	0.35042	0.28992	0.40402	0.4327	0.40354	0.26575	0.30397	0.29025	0.20631	0.25819	0.28484	0.25786	0.24778	0.20435	0.25743	0.27222	0.26632	0.22747	0.31629	0.29848	0.2078	0.23369	0.24571	0.23778	0.30151	0.34233
667.57	0.29773	0.28948	0.28948	0.2647	0.30374	0.26473	0.20506	0.25776	0.20155	0.2169	0.35356	0.27311	0.39686	0.44895	0.40287	0.26812	0.30052	0.28268	0.21933	0.26977	0.29231	0.27306	0.2632	0.2095	0.26461	0.27684	0.26511	0.23856	0.31353	0.30922	0.22454	0.24533	0.25055	0.27108	0.31851	0.35681
668.58	0.32112	0.2996	0.2996	0.27699	0.33018	0.27209	0.22868	0.27867	0.19911	0.23662	0.35062	0.28162	0.38915	0.42923	0.41767	0.27794	0.34667	0.28667	0.25391	0.28947	0.30369	0.27385	0.27063	0.22106	0.27871	0.26378	0.28115	0.25158	0.32918	0.30348	0.22593	0.26829	0.26244	0.28496	0.33029	0.37449
669.56	0.34722	0.31259	0.31259	0.30732	0.35174	0.29301	0.2273	0.29516	0.21778	0.24083	0.36589	0.28558	0.38387	0.42643	0.41841	0.28841	0.35895	0.30777	0.27414	0.31698	0.31763	0.29754	0.28533	0.21983	0.28686	0.25649	0.26902	0.27941	0.33968	0.3087	0.23493	0.27384	0.28668	0.31007	0.35284	0.3835
670.57	0.36495	0.30905	0.30905	0.3002	0.34567	0.28752	0.22721	0.28641	0.22884	0.24073	0.35637	0.294	0.37544	0.40853	0.4051	0.27557	0.34337	0.31507	0.27931	0.32523	0.35369	0.29588	0.29536	0.24252	0.2782	0.25194	0.26278	0.27575	0.34344	0.30196	0.24089	0.2878	0.29203	0.32497	0.36695	0.4028
671.55	0.38318	0.34807	0.34807	0.32632	0.34291	0.30304	0.24687	0.29595	0.24566	0.26634	0.36112	0.30231	0.38526	0.41224	0.43092	0.28461	0.34969	0.34517	0.29922	0.33502	0.38569	0.31496	0.33174	0.26337	0.28999	0.26289	0.29426	0.29594	0.3529	0.31526	0.25432	0.29688	0.31615	0.35184	0.4023	0.42357
672.56	0.40555	0.35386	0.35386	0.33819	0.35308	0.27766	0.2491	0.30393	0.24064	0.25554	0.35686	0.30788	0.42225	0.37152	0.42742	0.2998	0.36939	0.33526	0.31686	0.36226	0.37455	0.31863	0.32047	0.25948	0.29944	0.24973	0.27907	0.28751	0.35523	0.30263	0.2495	0.302	0.30867	0.35222	0.40893	0.43306
673.54	0.41178	0.35925	0.35925	0.32358	0.32762	0.2699	0.25163	0.29493	0.23138	0.24641	0.35682	0.31311	0.42204	0.3722	0.42514	0.29184	0.35078	0.32795	0.34644	0.35891	0.37228	0.33525	0.32783	0.28136	0.29083	0.24384	0.26248	0.2817	0.3507	0.30148	0.2739	0.30286	0.29664	0.36269	0.43574	0.44676
674.55	0.45021	0.37246	0.37246	0.32357	0.31971	0.2547	0.26246	0.28977	0.21639	0.25312	0.35107	0.31104	0.47525	0.37991	0.4287	0.30948	0.34631	0.3072	0.35571	0.35436	0.37754	0.34526	0.33204	0.29787	0.30644	0.24783	0.28936	0.28221	0.34526	0.29164	0.28309	0.31136	0.29114	0.36036	0.45248	0.46482
675.53	0.46758	0.37733	0.37733	0.32779	0.32312	0.25346	0.27016	0.29671	0.21614	0.2512	0.34026	0.31258	0.47693	0.3907	0.43297	0.33005	0.36124	0.31201	0.37656	0.35394	0.36251	0.32892	0.33747	0.29419	0.31766	0.24607	0.28863	0.28274	0.34207	0.30435	0.29169	0.29726	0.29801	0.37805	0.48807	0.47668
676.54	0.48942	0.36088	0.36088	0.31135	0.31823	0.23598	0.25986	0.29828	0.21104	0.23602	0.31382	0.32769	0.48141	0.38405	0.4244	0.32243	0.37348	0.28905	0.37657	0.36806	0.3562	0.30662	0.31629	0.30096	0.32372	0.23089	0.27319	0.2741	0.33679	0.27906	0.28083	0.29005	0.29117	0.38986	0.49009	0.47871
677.52	0.51793	0.37536	0.37536	0.31842	0.32064	0.25508	0.26459	0.31686	0.21156	0.23758	0.30317	0.33382	0.48144	0.4035	0.43608	0.31029	0.38303	0.31527	0.39272	0.38067	0.37201	0.3044	0.33251	0.32979	0.3444	0.2419	0.29688	0.27768	0.34898	0.2782	0.282	0.30041	0.30768	0.38642	0.50691	0.51171
678.5	0.52412	0.3681	0.3681	0.31218	0.31757	0.23722	0.24174	0.30291	0.21609	0.22333	0.27512	0.32954	0.48167	0.39724	0.4241	0.30221	0.3653	0.30476	0.37875	0.36636	0.36151	0.28944	0.33271	0.32379	0.34734	0.24071	0.28524	0.25729	0.33816	0.26614	0.26188	0.28527	0.31555	0.38269	0.5063	0.50944
679.51	0.52732	0.36086	0.36086	0.33809	0.32656	0.24374	0.24421	0.33028	0.22812	0.20523	0.27495	0.33138	0.46573	0.39081	0.4365	0.30499	0.38825	0.32688	0.39493	0.37837	0.38335	0.29555	0.33686	0.33413	0.3459	0.24214	0.28272	0.26337	0.34218	0.2784	0.25729	0.29963	0.32503	0.38633	0.52612	0.51311
680.49	0.5055	0.35199	0.35199	0.35335	0.30333	0.25502	0.23897	0.34258	0.2193	0.21253	0.27098	0.31489	0.44886	0.35813	0.4086	0.28282	0.36475	0.33003	0.40237	0.36929	0.37302	0.28409	0.33226	0.33	0.33017	0.22029	0.2655	0.25603	0.31711	0.27443	0.25103	0.29307	0.31612	0.36809	0.523	0.49437
681.5	0.52459	0.3735	0.3735	0.37223	0.3238	0.27632	0.25761	0.36317	0.24184	0.24702	0.31373	0.31677	0.45509	0.39545	0.40731	0.29744	0.38891	0.37081	0.42611	0.38346	0.37743	0.32987	0.36807	0.33885	0.34306	0.26641	0.27169	0.26898	0.3312	0.2993	0.26258	0.30714	0.33623	0.36138	0.56758	0.49995
682.48	0.48903	0.37574	0.37574	0.34974	0.34192	0.27841	0.24267	0.33787	0.24678	0.26033	0.31756	0.30835	0.43676	0.38943	0.38614	0.28372	0.3823	0.36451	0.42938	0.35666	0.37072	0.32823	0.3747	0.32936	0.2986	0.2606	0.2692	0.25428	0.33472	0.29384	0.26136	0.28104	0.33228	0.38478	0.5813	0.46909
683.49	0.48851	0.39003	0.39003	0.37868	0.35961	0.29378	0.25606	0.36295	0.27259	0.30024	0.34509	0.29839	0.41901	0.39152	0.38265	0.2956	0.3852	0.38168	0.42582	0.36474	0.39485	0.3636	0.40556	0.33958	0.28245	0.26193	0.27625	0.27219	0.33707	0.28952	0.26319	0.2736	0.35178	0.42403	0.61156	0.4559
684.47	0.46996	0.36371	0.36371	0.37158	0.36291	0.28315	0.25859	0.35312	0.27681	0.33107	0.34757	0.28784	0.38861	0.38823	0.32926	0.27816	0.37264	0.35799	0.40021	0.35922	0.36801	0.3479	0.41178	0.31362	0.25326	0.24738	0.25205	0.26848	0.31682	0.27238	0.25013	0.26066	0.34908	0.4381	0.60933	0.43202
685.45	0.49992	0.37571	0.37571	0.35462	0.39149	0.27647	0.25113	0.35696	0.28453	0.34117	0.36763	0.29494	0.40437	0.39053	0.34159	0.2643	0.41508	0.35104	0.36831	0.36945	0.38388	0.37898	0.44904	0.31696	0.25317	0.26093	0.25645	0.25465	0.33626	0.27161	0.23039	0.26102	0.35588	0.45204	0.63508	0.43448
686.46	0.47079	0.34983	0.34983	0.32732	0.38429	0.27088	0.24626	0.32557	0.26717	0.33338	0.34445	0.27963	0.39112	0.36028	0.31396	0.22972	0.40488	0.32186	0.35306	0.34774	0.38849	0.35801	0.43743	0.30382	0.21302	0.22584	0.24952	0.22454	0.31855	0.25877	0.2213	0.2423	0.3406	0.45302	0.60402	0.40586
687.44	0.5	0.3442	0.3442	0.356	0.38959	0.28182	0.283	0.34059	0.26317	0.32516	0.35437	0.29156	0.39668	0.37647	0.32393	0.24859	0.41794	0.32771	0.36184	0.36121	0.40002	0.35514	0.45006	0.30382	0.22663	0.22885	0.24763	0.25471	0.31024	0.27025	0.24416	0.25659	0.34507	0.44107	0.60053	0.40531
688.44	0.5191	0.34243	0.34243	0.35349	0.38258	0.28736	0.29774	0.32195	0.25744	0.31323	0.34599	0.29703	0.45285	0.37252	0.32001	0.24998	0.44206	0.32426	0.37325	0.35588	0.39787	0.33619	0.42004	0.30097	0.25016	0.22502	0.25571	0.25997	0.31305	0.27757	0.25258	0.26508	0.33029	0.41817	0.56763	0.40536
689.42	0.50287	0.34354	0.34354	0.35476	0.34959	0.28681	0.2809	0.30445	0.2551	0.30043	0.33484	0.31259	0.45303	0.35203	0.33344	0.25121	0.43115	0.32445	0.38329	0.36112	0.4019	0.33301	0.42166	0.32523	0.24715	0.21545	0.24473	0.26662	0.302	0.26313	0.24064	0.2415	0.31293	0.39054	0.53759	0.41194
690.43	0.49824	0.337	0.337	0.37422	0.3499	0.27761	0.29081	0.3135	0.25238	0.30392	0.33401	0.32361	0.45081	0.33462	0.34105	0.29004	0.42956	0.32309	0.40367	0.36162	0.38518	0.31874	0.41104	0.34816	0.24981	0.20082	0.25199	0.29315	0.29995	0.24581	0.26094	0.24971	0.3015	0.36595	0.50072	0.41072
691.41	0.49299	0.34991	0.34991	0.37223	0.34236	0.26341	0.28743	0.31669	0.26841	0.27459	0.33702	0.33189	0.45009	0.32892	0.3751	0.30797	0.42082	0.32072	0.39884	0.36168	0.38141	0.30383	0.41527	0.35326	0.26081	0.2036	0.25673	0.30243	0.30466	0.24399	0.25601	0.24876	0.29897	0.3418	0.48711	0.42181
692.39	0.45258	0.3356	0.3356	0.3519	0.31137	0.25301	0.2662	0.30355	0.2651	0.26275	0.33	0.3355	0.4265	0.29966	0.3625	0.30178	0.40978	0.32165	0.37318	0.33299	0.37178	0.29971	0.39758	0.36881	0.26146	0.1857	0.23807	0.27433	0.28717	0.23903	0.22403	0.21116	0.28323	0.3217	0.45149	0.40745
693.39	0.42946	0.32911	0.32911	0.34335	0.31501	0.25725	0.25528	0.29711	0.25943	0.27467	0.33216	0.33374	0.37613	0.29921	0.3856	0.30191	0.41755	0.31965	0.35192	0.31961	0.35795	0.28632	0.41169	0.37797	0.24531	0.1948	0.24059	0.26817	0.29455	0.2293	0.19524	0.19037	0.27195	0.30248	0.43216	0.38907
694.38	0.40669	0.31908	0.31908	0.31224	0.30798	0.25893	0.26381	0.29672	0.25089	0.26616	0.34095	0.32324	0.37061	0.28078	0.38487	0.28699	0.41837	0.3187	0.3403	0.29064	0.35119	0.27725	0.41114	0.37957	0.23939	0.19296	0.25055	0.2497	0.29481	0.24111	0.20114	0.18472	0.26289	0.28658	0.41822	0.35261
695.38	0.37395	0.3029	0.3029	0.28051	0.3084	0.26603	0.26479	0.26602	0.25186	0.27066	0.32076	0.31982	0.37235	0.28539	0.37112	0.25555	0.41379	0.30639	0.32905	0.27147	0.35587	0.2765	0.40652	0.36503	0.24747	0.1955	0.23472	0.22411	0.2853	0.24337	0.17208	0.15143	0.25743	0.29661	0.38066	0.33179
696.36	0.33442	0.26157	0.26157	0.26118	0.27378	0.25785	0.25776	0.25743	0.21887	0.27667	0.30925	0.3024	0.36035	0.24486	0.32377	0.22396	0.38444	0.27735	0.29522	0.24894	0.31891	0.26548	0.3942	0.36362	0.23247	0.16942	0.20054	0.19869	0.24591	0.21416	0.14044	0.12487	0.23308	0.27801	0.34796	0.29769
697.34	0.33817	0.25842	0.25842	0.26788	0.27855	0.26593	0.25848	0.26553	0.22985	0.29346	0.29979	0.27767	0.37105	0.23745	0.3212	0.23595	0.40701	0.25488	0.27997	0.25946	0.32391	0.27355	0.40384	0.33648	0.231	0.17898	0.2059	0.21862	0.24978	0.19983	0.12842	0.13299	0.22727	0.26431	0.32335	0.28544
698.34	0.32737	0.25022	0.25022	0.26189	0.25898	0.25018	0.25149	0.28859	0.22261	0.27249	0.29645	0.25584	0.38661	0.21513	0.31402	0.25766	0.37287	0.24795	0.27788	0.27794	0.31389	0.27501	0.40746	0.31069	0.23473	0.16895	0.20679	0.21104	0.23383	0.19394	0.14471	0.13655	0.21417	0.24688	0.29378	0.2651
699.32	0.32388	0.24478	0.24478	0.24229	0.2632	0.23079	0.24479	0.28308	0.21575	0.24513	0.2808	0.25885	0.37855	0.227	0.31098	0.24845	0.36799	0.22155	0.27476	0.27334	0.30718	0.26487	0.38233	0.29737	0.22464	0.15866	0.18665	0.19525	0.21565	0.17547	0.14078	0.12377	0.20713	0.22471	0.2766	0.26952
700.33	0.27888	0.22334	0.22334	0.23711	0.23149	0.20464	0.21724	0.27521	0.18306	0.20809	0.27	0.22146	0.32641	0.19427	0.28513	0.23843	0.33137	0.21085	0.22925	0.25422	0.27371	0.23717	0.35935	0.24888	0.17669	0.14057	0.17003	0.18975	0.17777	0.14556	0.12074	0.11084	0.1764	0.19233	0.25703	0.2197
701.31	0.27242	0.24241	0.24241	0.23774	0.26041	0.20396	0.23074	0.27801	0.1836	0.20704	0.24981	0.21862	0.29735	0.19825	0.31969	0.25855	0.36816	0.22122	0.24875	0.26188	0.28101	0.24796	0.3494	0.22616	0.16806	0.13934	0.18819	0.19523	0.19256	0.15671	0.14283	0.11855	0.16827	0.1987	0.23023	0.2052
702.29	0.23999	0.24261	0.24261	0.20751	0.25207	0.19516	0.22995	0.2775	0.16567	0.21125	0.25012	0.2212	0.28709	0.21053	0.32287	0.23738	0.34882	0.21935	0.26179	0.25639	0.25568	0.24931	0.35369	0.24133	0.16242	0.13854	0.19108	0.1647	0.17653	0.15591	0.13529	0.13055	0.16459	0.18694	0.21459	0.1926
703.29	0.18079	0.20685	0.20685	0.18968	0.22532	0.17027	0.21045	0.23571	0.13189	0.1786	0.22806	0.22079	0.25732	0.21023	0.28026	0.20082	0.32931	0.18782	0.2172	0.21559	0.23367	0.22448	0.3297	0.21493	0.12175	0.12925	0.1379	0.14391	0.13818	0.12856	0.094442	0.11216	0.15524	0.16713	0.20705	0.1654
704.27	0.14554	0.19929	0.19929	0.17734	0.22475	0.17951	0.2124	0.22047	0.13046	0.18165	0.2134	0.20697	0.23816	0.19087	0.27953	0.20396	0.32453	0.20479	0.20907	0.20538	0.22791	0.21211	0.32404	0.19948	0.10813	0.12819	0.14165	0.13534	0.14626	0.11998	0.075662	0.11425	0.15664	0.17484	0.18099	0.14906
705.27	0.1463	0.20337	0.20337	0.14919	0.22048	0.18836	0.21123	0.22971	0.13516	0.19308	0.20538	0.20552	0.23445	0.21399	0.2903	0.19544	0.32617	0.20072	0.2374	0.21491	0.2202	0.23441	0.33036	0.21132	0.1126	0.12742	0.15354	0.11938	0.14496	0.13093	0.085331	0.12887	0.16731	0.17738	0.17362	0.15328
706.25	0.11981	0.17258	0.17258	0.1248	0.20226	0.17731	0.17776	0.2169	0.12601	0.18259	0.20005	0.18178	0.2302	0.19575	0.2673	0.19033	0.27961	0.19528	0.22334	0.19861	0.2077	0.22439	0.34078	0.18411	0.092246	0.1172	0.13305	0.10056	0.12265	0.10563	0.062923	0.11601	0.16453	0.16294	0.16883	0.13466
707.23	0.089535	0.14085	0.14085	0.10498	0.17441	0.13662	0.15031	0.17996	0.10464	0.15271	0.17298	0.16309	0.19173	0.14981	0.22561	0.17389	0.22358	0.16243	0.20001	0.16672	0.20197	0.20543	0.32231	0.13975	0.049595	0.083421	0.1008	0.098469	0.097053	0.080345	0.044327	0.078567	0.14411	0.15369	0.17064	0.11129
708.23	0.090189	0.15003	0.15003	0.1035	0.16501	0.13914	0.16233	0.17149	0.11287	0.16256	0.16133	0.15281	0.15718	0.13465	0.23473	0.17674	0.22199	0.17133	0.22891	0.1541	0.20166	0.20157	0.30962	0.14422	0.063226	0.056918	0.13333	0.10599	0.097127	0.097377	0.074713	0.071226	0.14913	0.16275	0.15367	0.10905
709.21	0.070416	0.1372	0.1372	0.088718	0.15324	0.12149	0.12919	0.14413	0.082036	0.15019	0.14754	0.14194	0.11854	0.10493	0.17969	0.16501	0.20144	0.14558	0.21227	0.13753	0.17625	0.18845	0.29709	0.13018	0.052668	0.037003	0.10867	0.10023	0.092588	0.091004	0.072564	0.065424	0.1302	0.13597	0.13942	0.10537
710.21	0.071108	0.12932	0.12932	0.075982	0.13749	0.11171	0.12437	0.13077	0.070313	0.13441	0.1414	0.12822	0.1162	0.096643	0.15435	0.15864	0.19137	0.13398	0.19564	0.1205	0.16227	0.16589	0.28004	0.10656	0.050299	0.042587	0.10533	0.091892	0.097455	0.078601	0.069361	0.06681	0.12178	0.13195	0.13284	0.10982
711.19	0.097497	0.13033	0.13033	0.086453	0.12384	0.11562	0.13285	0.12951	0.070963	0.12431	0.12319	0.1235	0.11648	0.11769	0.13023	0.1594	0.17628	0.13499	0.20706	0.1278	0.15974	0.15861	0.26922	0.12756	0.076864	0.039548	0.11503	0.10343	0.098634	0.106	0.073013	0.074776	0.12015	0.12708	0.13327	0.115
712.17	0.091729	0.11331	0.11331	0.075621	0.12135	0.12617	0.12763	0.12112	0.075121	0.10738	0.10895	0.1098	0.10765	0.11339	0.12962	0.14154	0.18736	0.15482	0.21027	0.12349	0.1494	0.14769	0.25085	0.11339	0.08977	0.051731	0.11634	0.090058	0.096522	0.12031	0.078957	0.092375	0.12508	0.11474	0.11612	0.094591
713.17	0.086926	0.10218	0.10218	0.055237	0.13448	0.11697	0.10756	0.1137	0.071675	0.10524	0.09383	0.1008	0.10219	0.095065	0.12886	0.119	0.16844	0.13653	0.20823	0.13693	0.15395	0.15338	0.23764	0.099571	0.074558	0.057211	0.10238	0.08451	0.10091	0.11123	0.053281	0.097457	0.12064	0.10817	0.11096	0.09416
714.15	0.089754	0.09038	0.09038	0.083768	0.10172	0.10913	0.12123	0.12156	0.07623	0.096254	0.082553	0.090735	0.10771	0.10392	0.14047	0.11768	0.12767	0.14137	0.2076	0.14472	0.15445	0.14714	0.22414	0.09519	0.078536	0.074486	0.10286	0.080621	0.075681	0.11789	0.053164	0.092775	0.13164	0.1078	0.10326	0.075375
715.13	0.066289	0.080921	0.080921	0.088173	0.099741	0.092642	0.13034	0.1126	0.076677	0.090573	0.062262	0.093877	0.090176	0.074298	0.13168	0.11799	0.10763	0.14312	0.21295	0.13738	0.16699	0.13793	0.21142	0.11523	0.077342	0.071764	0.085971	0.087846	0.075467	0.1262	0.055186	0.079854	0.12931	0.094204	0.097472	0.066007
716.13	0.054724	0.090489	0.090489	0.08381	0.088567	0.075755	0.12089	0.086825	0.070394	0.07879	0.057384	0.097872	0.08307	0.040186	0.14435	0.10275	0.10639	0.13159	0.20307	0.12133	0.16511	0.10867	0.19963	0.10649	0.07129	0.072754	0.089561	0.097005	0.067732	0.10796	0.069388	0.063429	0.11699	0.072987	0.087943	0.062005
717.11	0.066007	0.096379	0.096379	0.089021	0.089003	0.060776	0.12889	0.078068	0.059003	0.069864	0.043494	0.10116	0.070025	0.032357	0.13491	0.11182	0.092009	0.12077	0.20582	0.11264	0.1494	0.077434	0.19073	0.12672	0.059281	0.067724	0.094843	0.097688	0.070326	0.10988	0.097438	0.051444	0.10987	0.065751	0.0826	0.085505
718.08	0.089195	0.095305	0.095305	0.081391	0.085595	0.060706	0.11088	0.088235	0.048122	0.051105	0.045654	0.10975	0.078573	0.034258	0.1265	0.11539	0.091781	0.13463	0.18352	0.10319	0.13671	0.054509	0.20772	0.14293	0.071178	0.078601	0.098453	0.089619	0.069365	0.10992	0.10512	0.046497	0.10942	0.049601	0.077414	0.086452
719.09	0.087041	0.094108	0.094108	0.053711	0.095134	0.054419	0.085318	0.091752	0.052362	0.065806	0.037528	0.10467	0.075227	0.022501	0.12224	0.10812	0.096803	0.1278	0.17158	0.10307	0.12779	0.064602	0.20885	0.13995	0.070987	0.066467	0.11105	0.085129	0.081514	0.10179	0.10141	0.062792	0.093055	0.057801	0.076952	0.092912
720.06	0.11946	0.10291	0.10291	0.073062	0.10187	0.059926	0.0702	0.091	0.070471	0.065149	0.048124	0.12312	0.10017	0.0471	0.14492	0.11381	0.10746	0.11425	0.17525	0.10435	0.1276	0.073549	0.22648	0.14322	0.092657	0.077366	0.13192	0.096958	0.098176	0.089901	0.11033	0.074514	0.10547	0.066446	0.084841	0.10271
721.06	0.12605	0.10147	0.10147	0.0686	0.1217	0.063549	0.071964	0.12013	0.064745	0.077948	0.055558	0.13715	0.11155	0.060738	0.15235	0.097322	0.1282	0.1121	0.17122	0.11649	0.11584	0.089975	0.22688	0.14515	0.10145	0.089234	0.12799	0.076747	0.11379	0.099805	0.10542	0.10824	0.12369	0.075681	0.082274	0.11036
722.04	0.12918	0.1036	0.1036	0.064463	0.11584	0.062579	0.062163	0.14452	0.05953	0.090616	0.056777	0.13824	0.11996	0.065215	0.15499	0.086022	0.10792	0.10928	0.15897	0.12666	0.1077	0.090497	0.22503	0.12975	0.10869	0.088369	0.12393	0.074498	0.11991	0.092598	0.087751	0.11769	0.12278	0.072401	0.06764	0.084316
723.02	0.116	0.11764	0.11764	0.091056	0.10496	0.065549	0.077677	0.15273	0.069434	0.099123	0.072519	0.15385	0.12763	0.078342	0.15901	0.07959	0.094621	0.11543	0.17214	0.13485	0.10438	0.093522	0.23652	0.13743	0.11092	0.10231	0.13965	0.082814	0.11982	0.10568	0.10066	0.12929	0.12683	0.073887	0.088894	0.097923
724.02	0.13849	0.14004	0.14004	0.10919	0.13109	0.075845	0.10164	0.14793	0.0801	0.10347	0.088023	0.17931	0.15021	0.10677	0.18896	0.084826	0.12356	0.13021	0.17445	0.12622	0.11295	0.096894	0.25044	0.16245	0.14113	0.12915	0.15285	0.10348	0.12993	0.12355	0.11616	0.11753	0.14187	0.078267	0.10184	0.11574
724.99	0.11773	0.13988	0.13988	0.090825	0.13673	0.080193	0.10818	0.1414	0.063557	0.10275	0.095532	0.16881	0.13372	0.09384	0.17929	0.066908	0.11165	0.15053	0.15787	0.13489	0.10409	0.093815	0.24198	0.15231	0.13238	0.12256	0.14728	0.090729	0.12193	0.13804	0.10902	0.11784	0.13458	0.074307	0.098961	0.11852
725.97	0.12711	0.14178	0.14178	0.098015	0.13615	0.0897	0.10615	0.13013	0.073122	0.12654	0.10611	0.16672	0.1312	0.10305	0.17067	0.084471	0.10074	0.15896	0.16529	0.10946	0.1017	0.12873	0.23959	0.16507	0.13717	0.13873	0.157	0.10348	0.12096	0.14713	0.12135	0.1006	0.13161	0.092969	0.10322	0.12566
726.97	0.13491	0.14958	0.14958	0.095338	0.15788	0.097999	0.10814	0.1211	0.097181	0.13229	0.1246	0.18419	0.13445	0.10957	0.18196	0.082926	0.12566	0.16222	0.16292	0.10728	0.11602	0.14458	0.2516	0.18811	0.15846	0.1556	0.17276	0.099256	0.11842	0.14566	0.12791	0.102	0.14211	0.10444	0.12779	0.14584
727.95	0.14146	0.12908	0.12908	0.086876	0.17101	0.087079	0.114	0.11241	0.094782	0.13924	0.12097	0.17973	0.11707	0.11323	0.15964	0.073454	0.13667	0.14617	0.15022	0.091509	0.11741	0.14769	0.22276	0.17682	0.16013	0.16603	0.14829	0.088612	0.12503	0.13702	0.12886	0.099599	0.13411	0.10787	0.12094	0.13926
728.92	0.12837	0.11352	0.11352	0.085633	0.1537	0.077118	0.10372	0.10946	0.09252	0.13368	0.12105	0.17468	0.10807	0.10701	0.1454	0.066905	0.11226	0.11667	0.15997	0.091802	0.1137	0.14401	0.20484	0.15545	0.15018	0.15497	0.14458	0.084286	0.11855	0.11971	0.1283	0.088954	0.13339	0.092874	0.11412	0.13082
729.92	0.14161	0.10111	0.10111	0.094115	0.14548	0.073941	0.089739	0.10319	0.10513	0.13559	0.11096	0.17553	0.11973	0.1044	0.1394	0.075425	0.10897	0.10478	0.14905	0.073752	0.12835	0.12757	0.17967	0.15883	0.1415	0.15035	0.14762	0.089154	0.10402	0.11462	0.11893	0.077706	0.12837	0.072997	0.10207	0.11574
730.9	0.13441	0.10404	0.10404	0.073928	0.12791	0.052085	0.078629	0.092972	0.10638	0.12394	0.11425	0.1753	0.1128	0.091191	0.14011	0.055285	0.094852	0.088417	0.13254	0.074982	0.12977	0.10518	0.1754	0.14808	0.14101	0.1441	0.13846	0.067736	0.095057	0.10074	0.10972	0.070441	0.13052	0.064652	0.10899	0.10284
731.87	0.14737	0.11423	0.11423	0.10469	0.1166	0.06708	0.083972	0.097068	0.10441	0.13977	0.13131	0.17834	0.12802	0.1147	0.16297	0.07678	0.088696	0.10553	0.13706	0.072399	0.13361	0.12377	0.17084	0.14879	0.1498	0.15965	0.16044	0.084143	0.095767	0.11948	0.13245	0.06181	0.13168	0.079074	0.11835	0.11962
732.87	0.12054	0.10036	0.10036	0.07919	0.11779	0.073012	0.060881	0.068776	0.10319	0.11591	0.12573	0.16975	0.12893	0.11014	0.15067	0.084351	0.084493	0.10039	0.13056	0.058353	0.1137	0.10821	0.1557	0.12998	0.14069	0.13176	0.14219	0.074126	0.08578	0.10914	0.11201	0.040814	0.11891	0.064708	0.11255	0.095028
733.85	0.14018	0.10757	0.10757	0.084894	0.13222	0.079904	0.058102	0.076881	0.10261	0.12492	0.12666	0.17185	0.13747	0.11497	0.15932	0.083022	0.10509	0.12028	0.11584	0.046918	0.10823	0.11604	0.16041	0.13408	0.14731	0.13637	0.15325	0.071113	0.083744	0.11746	0.093252	0.049768	0.11232	0.072531	0.12101	0.092878
734.83	0.11244	0.11356	0.11356	0.089353	0.13196	0.08464	0.073634	0.088499	0.096291	0.1305	0.13358	0.18811	0.10695	0.12538	0.16266	0.086721	0.098218	0.12535	0.12811	0.047575	0.094658	0.13534	0.16513	0.1286	0.12848	0.14277	0.15143	0.07017	0.086748	0.12163	0.10325	0.051705	0.10858	0.084112	0.12345	0.1055
735.82	0.096599	0.08823	0.08823	0.10683	0.14434	0.099681	0.082459	0.099974	0.086617	0.1361	0.13404	0.1858	0.10715	0.12284	0.14868	0.1131	0.10007	0.13542	0.13146	0.060014	0.074326	0.12729	0.15065	0.10847	0.1092	0.13027	0.14498	0.089379	0.087256	0.11524	0.089983	0.052733	0.093861	0.071368	0.11314	0.11899
736.8	0.072057	0.082068	0.082068	0.084191	0.15006	0.093877	0.065138	0.10321	0.073334	0.13709	0.11746	0.16923	0.10214	0.11475	0.13318	0.10596	0.11259	0.12118	0.11818	0.057783	0.070696	0.12173	0.13271	0.076582	0.10643	0.11312	0.12565	0.070933	0.099682	0.10294	0.056199	0.058201	0.081498	0.065263	0.094397	0.10878
737.77	0.086995	0.103	0.103	0.10341	0.14673	0.10068	0.081138	0.13378	0.078541	0.17228	0.11566	0.1691	0.1098	0.11926	0.15338	0.10337	0.11874	0.13903	0.12576	0.080183	0.081211	0.15351	0.13581	0.081398	0.11451	0.11461	0.14811	0.077434	0.098367	0.11533	0.068962	0.079259	0.091367	0.078466	0.097029	0.13229
738.77	0.08498	0.10918	0.10918	0.095054	0.14535	0.10384	0.078422	0.14913	0.074644	0.18032	0.11757	0.15508	0.11058	0.11748	0.15969	0.11147	0.11251	0.15413	0.13492	0.095097	0.082412	0.14998	0.13121	0.067201	0.1047	0.12269	0.13679	0.072853	0.091513	0.11251	0.075956	0.085507	0.088406	0.094562	0.098068	0.12514
739.75	0.10041	0.11372	0.11372	0.073539	0.15305	0.10321	0.079579	0.14495	0.067636	0.18061	0.11491	0.13639	0.14281	0.13029	0.16532	0.11552	0.11773	0.16251	0.12886	0.101	0.072947	0.14032	0.12996	0.065135	0.12962	0.13257	0.14048	0.062397	0.086922	0.11158	0.085546	0.08932	0.078665	0.09627	0.10584	0.12307
740.72	0.10746	0.12717	0.12717	0.082913	0.15186	0.10341	0.072316	0.1276	0.073626	0.15793	0.10641	0.11808	0.1317	0.12261	0.17011	0.11424	0.13225	0.17711	0.12911	0.078615	0.093867	0.13467	0.13008	0.063586	0.13854	0.12259	0.13535	0.062231	0.089092	0.1142	0.093626	0.088714	0.088193	0.1003	0.10209	0.10452
741.7	0.12657	0.13748	0.13748	0.10232	0.16969	0.10322	0.09394	0.12489	0.09311	0.14511	0.12007	0.12148	0.13103	0.11799	0.18024	0.12965	0.13537	0.17981	0.1525	0.094168	0.10457	0.13068	0.12538	0.064234	0.13237	0.11713	0.13416	0.083177	0.08678	0.11934	0.12073	0.093002	0.10193	0.093677	0.12293	0.10016
742.69	0.13094	0.14302	0.14302	0.11108	0.18131	0.10696	0.092276	0.11965	0.094252	0.13351	0.11326	0.11518	0.13333	0.11482	0.18471	0.16159	0.14838	0.18822	0.14822	0.098718	0.12115	0.11841	0.1101	0.067418	0.12732	0.13156	0.14321	0.094273	0.10154	0.12676	0.12046	0.10692	0.099255	0.092687	0.12123	0.095525
743.67	0.13312	0.13872	0.13872	0.096035	0.17897	0.08932	0.081476	0.10887	0.097777	0.12595	0.11042	0.1107	0.12635	0.11131	0.17685	0.15353	0.14746	0.16403	0.1422	0.094102	0.13609	0.12109	0.1027	0.067921	0.12731	0.11777	0.13264	0.083194	0.11064	0.12715	0.1126	0.11261	0.10844	0.072701	0.11834	0.10248
744.64	0.13388	0.15016	0.15016	0.12315	0.18884	0.098504	0.078979	0.11526	0.11617	0.11318	0.12044	0.11906	0.12366	0.10853	0.19387	0.15973	0.15954	0.16589	0.15792	0.10571	0.15569	0.11217	0.11363	0.079712	0.13344	0.11673	0.13273	0.093911	0.12649	0.12566	0.11008	0.11753	0.12579	0.073321	0.13347	0.11552
745.64	0.11784	0.13794	0.13794	0.10655	0.19501	0.087113	0.075064	0.1142	0.10573	0.11252	0.10401	0.12731	0.11818	0.12159	0.1826	0.1439	0.14781	0.14051	0.14631	0.11395	0.15065	0.11189	0.087043	0.077035	0.12214	0.12434	0.12443	0.087518	0.11868	0.10819	0.10452	0.10796	0.11228	0.071648	0.13196	0.11598
746.61	0.10673	0.12807	0.12807	0.11284	0.17742	0.086432	0.065873	0.12031	0.098555	0.11695	0.086835	0.12371	0.13132	0.13719	0.18078	0.15983	0.14675	0.13876	0.12789	0.12389	0.1629	0.12091	0.098911	0.095413	0.12263	0.13292	0.11206	0.089223	0.10864	0.10647	0.078593	0.1155	0.10742	0.071141	0.12953	0.11545
747.59	0.098652	0.13298	0.13298	0.1099	0.17292	0.082377	0.078995	0.13533	0.095257	0.11378	0.092451	0.11028	0.11954	0.13247	0.19303	0.15018	0.14455	0.12409	0.14154	0.12879	0.15998	0.12198	0.10368	0.091412	0.12236	0.12437	0.098869	0.09108	0.086706	0.092805	0.089936	0.10426	0.11504	0.071797	0.13276	0.12245
748.58	0.10072	0.12846	0.12846	0.13924	0.17394	0.10027	0.096702	0.13877	0.089472	0.1063	0.092862	0.11197	0.12191	0.13549	0.19312	0.17567	0.15746	0.13806	0.14854	0.14181	0.15993	0.11577	0.10861	0.089943	0.12225	0.12653	0.10812	0.10761	0.091903	0.097534	0.0984	0.090121	0.11082	0.074337	0.14044	0.11788
749.56	0.099305	0.11985	0.11985	0.14163	0.17749	0.090686	0.10084	0.14079	0.074708	0.11091	0.083747	0.095565	0.10772	0.12125	0.168	0.17883	0.17813	0.13857	0.15747	0.1299	0.16289	0.13892	0.1013	0.077711	0.11744	0.10334	0.099566	0.10292	0.092353	0.1058	0.093946	0.091574	0.11994	0.077465	0.12772	0.096119
750.53	0.11915	0.1174	0.1174	0.13918	0.16487	0.11158	0.10599	0.15062	0.077561	0.10973	0.079867	0.095126	0.11867	0.11872	0.17	0.18749	0.16842	0.16601	0.16099	0.13192	0.16902	0.1266	0.10717	0.094445	0.1392	0.091536	0.1007	0.10728	0.081179	0.13221	0.098019	0.08815	0.13031	0.06563	0.12321	0.1088
751.51	0.13995	0.11565	0.11565	0.1278	0.18332	0.10717	0.1113	0.16379	0.08317	0.11079	0.086685	0.094816	0.12292	0.12249	0.16772	0.16409	0.18273	0.16878	0.16749	0.1315	0.16148	0.12756	0.098829	0.096204	0.14337	0.097557	0.10885	0.097688	0.091842	0.1235	0.11427	0.09466	0.1297	0.067487	0.12732	0.11208
752.5	0.15362	0.11514	0.11514	0.11862	0.18142	0.10696	0.10461	0.17444	0.088789	0.10501	0.077869	0.10087	0.1309	0.14265	0.17403	0.13195	0.17304	0.17363	0.16559	0.14194	0.15695	0.13334	0.088381	0.083665	0.13513	0.091116	0.12136	0.077011	0.092071	0.12816	0.10011	0.093082	0.12811	0.075259	0.11479	0.093247
753.48	0.15812	0.1167	0.1167	0.10396	0.1788	0.092538	0.10551	0.18828	0.082684	0.11625	0.077342	0.097472	0.1536	0.15256	0.17966	0.11877	0.15563	0.15226	0.16669	0.129	0.14326	0.1461	0.090662	0.087803	0.14624	0.080987	0.11986	0.077173	0.085569	0.12036	0.11729	0.10205	0.11789	0.084628	0.11303	0.10075
754.45	0.15344	0.13345	0.13345	0.10091	0.16416	0.09506	0.11342	0.18943	0.082457	0.11079	0.081919	0.09744	0.16346	0.1508	0.20281	0.11888	0.12274	0.14695	0.15746	0.13977	0.12868	0.13483	0.0922	0.082861	0.13929	0.083337	0.12749	0.079677	0.075509	0.11773	0.11456	0.096675	0.11077	0.083065	0.12955	0.10118
755.44	0.16493	0.16922	0.16922	0.12263	0.18772	0.09109	0.13864	0.20282	0.094851	0.11893	0.10686	0.11397	0.17147	0.16145	0.23094	0.13081	0.14699	0.15992	0.18187	0.15467	0.12884	0.16104	0.10313	0.098125	0.11363	0.098166	0.15657	0.079865	0.1066	0.12532	0.11579	0.10933	0.11711	0.097497	0.14958	0.11739
756.42	0.15676	0.16903	0.16903	0.12414	0.18217	0.098643	0.13657	0.18843	0.083781	0.11886	0.11363	0.12487	0.15716	0.15232	0.21945	0.13239	0.14569	0.17548	0.17966	0.14129	0.11398	0.16339	0.11422	0.10633	0.11126	0.087379	0.14892	0.077326	0.10503	0.13568	0.10775	0.094031	0.11062	0.10704	0.13134	0.12941
757.39	0.16352	0.17158	0.17158	0.14446	0.18629	0.10458	0.14066	0.18994	0.08034	0.133	0.11926	0.14058	0.18416	0.14573	0.20523	0.1709	0.16609	0.19226	0.19078	0.12915	0.11176	0.16692	0.13457	0.1334	0.13891	0.097157	0.14816	0.097681	0.12887	0.14568	0.11676	0.094632	0.11785	0.099612	0.14268	0.15216
758.36	0.18565	0.20396	0.20396	0.16902	0.20365	0.12895	0.16906	0.19463	0.10762	0.13117	0.12936	0.15978	0.19554	0.15893	0.23442	0.19209	0.19057	0.23043	0.20576	0.15646	0.12668	0.15304	0.13903	0.14819	0.15667	0.12284	0.16241	0.10681	0.1608	0.16287	0.12288	0.107	0.14138	0.085998	0.14046	0.16087
759.36	0.18781	0.18396	0.18396	0.16381	0.20423	0.11568	0.16245	0.19156	0.11893	0.14458	0.13019	0.16208	0.17214	0.14048	0.22605	0.17635	0.18602	0.22704	0.20446	0.14708	0.12297	0.15078	0.13624	0.14783	0.15715	0.10701	0.16194	0.10459	0.16562	0.15766	0.12871	0.097837	0.12961	0.081755	0.11744	0.17582
760.33	0.19078	0.18175	0.18175	0.16566	0.20067	0.11352	0.15728	0.21154	0.13175	0.15979	0.14223	0.17111	0.17014	0.15892	0.23261	0.17422	0.20143	0.21605	0.20701	0.15789	0.13612	0.15616	0.16993	0.15809	0.19254	0.11476	0.15686	0.11046	0.16239	0.15536	0.14702	0.1232	0.14637	0.089764	0.126	0.17443
761.3	0.20407	0.19146	0.19146	0.19698	0.18464	0.10948	0.1474	0.21691	0.13771	0.17218	0.14703	0.18398	0.18862	0.1736	0.23662	0.18555	0.19962	0.21905	0.20853	0.17376	0.14731	0.17383	0.1764	0.16079	0.20389	0.11731	0.16385	0.13114	0.16843	0.15798	0.15272	0.12612	0.15981	0.098362	0.13445	0.1829
762.27	0.20673	0.20199	0.20199	0.19618	0.20414	0.11411	0.15683	0.20562	0.1548	0.18757	0.15756	0.19711	0.1751	0.17838	0.24012	0.17938	0.2288	0.23085	0.19709	0.17297	0.17386	0.194	0.18969	0.17258	0.19246	0.1233	0.16271	0.13156	0.18454	0.16452	0.15995	0.12386	0.16511	0.11748	0.13189	0.19296
763.27	0.20496	0.18477	0.18477	0.19491	0.19304	0.11456	0.13582	0.20721	0.15167	0.18804	0.16264	0.19825	0.16197	0.17292	0.22801	0.18181	0.20358	0.22902	0.18233	0.16239	0.17229	0.19345	0.20239	0.1689	0.18197	0.116	0.15639	0.13788	0.1594	0.17081	0.14924	0.13489	0.16375	0.11861	0.13687	0.1919
764.24	0.23475	0.20694	0.20694	0.21418	0.19948	0.12598	0.1377	0.22247	0.14967	0.19673	0.17053	0.212	0.19032	0.20831	0.2468	0.21404	0.23027	0.23116	0.18387	0.16849	0.19028	0.21049	0.216	0.18138	0.20278	0.14448	0.15681	0.16079	0.15873	0.17951	0.15146	0.14882	0.17685	0.12998	0.14617	0.19446
765.21	0.24172	0.19507	0.19507	0.23911	0.21114	0.13525	0.15331	0.22615	0.15105	0.20006	0.17271	0.2188	0.19655	0.20881	0.22991	0.23867	0.24071	0.25505	0.19909	0.16421	0.17941	0.2166	0.21208	0.18512	0.19845	0.15035	0.14911	0.18166	0.17819	0.17764	0.16495	0.13757	0.17156	0.12508	0.15039	0.20745
766.18	0.26026	0.20989	0.20989	0.22454	0.23247	0.14873	0.17536	0.2535	0.1718	0.20086	0.17478	0.20966	0.21916	0.19726	0.25661	0.24581	0.25155	0.25962	0.21519	0.17384	0.19231	0.20712	0.21468	0.18786	0.21896	0.15501	0.16119	0.17953	0.18337	0.1768	0.18225	0.16175	0.18924	0.11775	0.15851	0.20641
767.18	0.26296	0.19652	0.19652	0.23458	0.21652	0.148	0.17998	0.26102	0.16958	0.19421	0.1864	0.20869	0.23061	0.20048	0.25895	0.25603	0.22425	0.24693	0.24163	0.18654	0.18702	0.19667	0.21758	0.16233	0.22549	0.15884	0.15729	0.18988	0.17547	0.17155	0.2067	0.17815	0.19311	0.1087	0.17094	0.19657
768.15	0.2682	0.21258	0.21258	0.23867	0.23119	0.15472	0.19891	0.26965	0.17386	0.20996	0.1993	0.22343	0.25248	0.20802	0.26336	0.2512	0.25041	0.2641	0.26405	0.19435	0.19452	0.21956	0.22413	0.18057	0.24461	0.16831	0.16826	0.19941	0.19933	0.17627	0.23116	0.18967	0.19525	0.13494	0.17788	0.20886
769.12	0.27551	0.21443	0.21443	0.24936	0.22908	0.15983	0.20256	0.27211	0.18639	0.20781	0.20866	0.22368	0.25353	0.20783	0.2556	0.25058	0.25277	0.28438	0.2744	0.19697	0.18609	0.22687	0.22903	0.19192	0.24488	0.16778	0.18653	0.20841	0.20865	0.17948	0.24621	0.19677	0.19901	0.13297	0.19022	0.21726
770.09	0.27695	0.24227	0.24227	0.24092	0.21688	0.17362	0.20807	0.27172	0.19357	0.21223	0.2184	0.22573	0.2743	0.20621	0.29177	0.24818	0.23751	0.28533	0.27196	0.21259	0.20158	0.2395	0.24605	0.20429	0.26024	0.17644	0.20411	0.21386	0.20727	0.1992	0.25183	0.20968	0.19834	0.1408	0.19303	0.21699
771.09	0.2895	0.24043	0.24043	0.24158	0.20187	0.16399	0.20587	0.24258	0.19263	0.20786	0.21607	0.23894	0.27257	0.23717	0.28008	0.24093	0.22052	0.30009	0.27057	0.1932	0.2061	0.23954	0.25157	0.21313	0.25816	0.18511	0.19926	0.20987	0.20604	0.20672	0.23906	0.19892	0.18471	0.13352	0.19007	0.2257
772.06	0.2965	0.26692	0.26692	0.24178	0.2252	0.15734	0.20096	0.24094	0.18172	0.22052	0.2233	0.2403	0.2701	0.23538	0.29568	0.24421	0.23414	0.30881	0.26534	0.18834	0.19258	0.26496	0.24576	0.24436	0.25955	0.18816	0.21335	0.21329	0.21871	0.20304	0.23405	0.19366	0.16615	0.13431	0.19788	0.23673
773.03	0.28418	0.26839	0.26839	0.24668	0.23221	0.14312	0.19464	0.24837	0.18643	0.21811	0.21756	0.23015	0.2494	0.24351	0.29379	0.24685	0.25087	0.29408	0.27133	0.20001	0.19561	0.2826	0.24253	0.23773	0.2457	0.18808	0.21357	0.20234	0.21803	0.1888	0.22601	0.18811	0.18205	0.14002	0.19617	0.24488
774	0.27931	0.28258	0.28258	0.23968	0.23818	0.14137	0.20876	0.26279	0.19601	0.22168	0.21209	0.23727	0.26276	0.26315	0.29602	0.25225	0.23895	0.29763	0.27926	0.21704	0.2161	0.27719	0.24552	0.24255	0.24837	0.19746	0.19977	0.20455	0.22649	0.19006	0.23516	0.20242	0.19216	0.13738	0.19849	0.23929
774.99	0.29631	0.27599	0.27599	0.24773	0.25159	0.13732	0.1986	0.2696	0.18725	0.22197	0.2154	0.22522	0.25844	0.27075	0.28367	0.26154	0.25744	0.30343	0.28018	0.21801	0.20487	0.26052	0.2414	0.22516	0.24915	0.19191	0.19398	0.20431	0.22491	0.19019	0.24098	0.2152	0.18449	0.14007	0.21776	0.23964
775.96	0.26687	0.26571	0.26571	0.26189	0.27378	0.13288	0.20717	0.29849	0.18574	0.2157	0.22585	0.22493	0.22827	0.26	0.27494	0.28234	0.28775	0.27783	0.28233	0.23413	0.20371	0.25231	0.23699	0.21822	0.23501	0.2013	0.17992	0.22545	0.23366	0.18391	0.24741	0.22158	0.18511	0.13947	0.23086	0.23798
776.93	0.27834	0.2616	0.2616	0.26274	0.26329	0.14321	0.21089	0.31247	0.20372	0.21572	0.22525	0.22645	0.24705	0.2633	0.2736	0.27285	0.27896	0.28139	0.27959	0.23329	0.21656	0.22406	0.24864	0.21532	0.24462	0.19166	0.18662	0.22167	0.22893	0.1983	0.24244	0.22995	0.19635	0.14651	0.22598	0.25094
777.9	0.2971	0.25914	0.25914	0.27629	0.27139	0.15233	0.22977	0.32027	0.21221	0.2329	0.22987	0.2384	0.23773	0.2675	0.28289	0.27583	0.27696	0.30151	0.28894	0.22526	0.22279	0.224	0.24833	0.23415	0.25155	0.2008	0.20553	0.22858	0.23823	0.22326	0.26775	0.22793	0.18945	0.13987	0.2332	0.24828
778.89	0.30714	0.23712	0.23712	0.29297	0.29569	0.17284	0.22736	0.32664	0.21198	0.23861	0.24862	0.25361	0.24609	0.287	0.28962	0.2772	0.32182	0.32318	0.28586	0.22671	0.22091	0.24336	0.25424	0.2454	0.2497	0.21611	0.20341	0.21852	0.26144	0.2315	0.2666	0.23356	0.18701	0.15471	0.23143	0.27644
779.86	0.30292	0.24876	0.24876	0.30622	0.30529	0.18753	0.23753	0.3462	0.23397	0.27313	0.24665	0.27626	0.26413	0.31838	0.30271	0.28214	0.34191	0.32484	0.28331	0.24072	0.25453	0.28096	0.25502	0.27064	0.25634	0.23595	0.21799	0.22833	0.28055	0.24503	0.27549	0.23904	0.20643	0.17761	0.24029	0.29391
780.83	0.33596	0.25767	0.25767	0.30567	0.30495	0.20954	0.25401	0.33941	0.23288	0.30423	0.24214	0.27805	0.29167	0.33268	0.31683	0.27527	0.34691	0.36602	0.31283	0.23546	0.25884	0.31228	0.26262	0.27383	0.28137	0.23867	0.24589	0.22637	0.285	0.25895	0.29322	0.2482	0.21697	0.20658	0.24795	0.30387
781.8	0.3468	0.26153	0.26153	0.3288	0.28679	0.22533	0.27307	0.33945	0.24229	0.31802	0.22861	0.28261	0.29483	0.34285	0.32736	0.29625	0.34456	0.38614	0.32308	0.24519	0.2624	0.31359	0.25145	0.27316	0.28803	0.24523	0.24618	0.24675	0.26842	0.26646	0.30365	0.24895	0.23764	0.20589	0.25052	0.30312
782.8	0.37159	0.27798	0.27798	0.32779	0.28795	0.25589	0.27313	0.3457	0.24458	0.33435	0.24333	0.29424	0.32033	0.35986	0.34252	0.31108	0.34977	0.40298	0.33351	0.26013	0.26642	0.31789	0.25861	0.27316	0.30302	0.23837	0.24087	0.26413	0.26324	0.27284	0.30192	0.25842	0.23301	0.21557	0.26129	0.33407
783.77	0.39227	0.29552	0.29552	0.33462	0.28704	0.26587	0.29134	0.37245	0.24764	0.35606	0.24394	0.2987	0.32146	0.34287	0.35409	0.32009	0.33562	0.39602	0.35235	0.27476	0.28127	0.31623	0.25852	0.26594	0.32084	0.23289	0.26529	0.2744	0.2492	0.29044	0.31769	0.28164	0.23184	0.23823	0.28175	0.34216
784.73	0.40612	0.30268	0.30268	0.3449	0.31274	0.27695	0.30328	0.38427	0.26006	0.35494	0.2541	0.29368	0.31404	0.3491	0.35845	0.32099	0.33891	0.41735	0.36437	0.29063	0.2829	0.30363	0.26948	0.26512	0.31824	0.23578	0.27177	0.27357	0.26427	0.29785	0.32479	0.31205	0.2502	0.23339	0.27965	0.35692
785.7	0.41444	0.3186	0.3186	0.36553	0.34572	0.312	0.29278	0.42199	0.2725	0.36577	0.26986	0.30666	0.34476	0.35065	0.37038	0.33195	0.34453	0.4216	0.34959	0.32072	0.29898	0.29552	0.28393	0.2781	0.32555	0.22771	0.28204	0.28235	0.28729	0.31749	0.3278	0.34658	0.26127	0.24181	0.29839	0.37631
786.67	0.43543	0.34356	0.34356	0.39165	0.39936	0.32513	0.29958	0.46115	0.29181	0.39154	0.31974	0.32133	0.3392	0.36859	0.40392	0.34324	0.38017	0.42327	0.36232	0.3418	0.31987	0.33634	0.32804	0.31904	0.34214	0.22896	0.31952	0.30279	0.31429	0.33046	0.33751	0.37852	0.26211	0.28307	0.34978	0.40787
787.66	0.43202	0.36496	0.36496	0.43612	0.43355	0.33812	0.33485	0.5008	0.31387	0.42731	0.34621	0.3414	0.35412	0.38545	0.42546	0.36813	0.42221	0.43114	0.3796	0.36303	0.34288	0.3712	0.3419	0.34921	0.36171	0.26531	0.34201	0.32583	0.3499	0.34911	0.35969	0.40818	0.28111	0.31109	0.39204	0.41672
788.63	0.46506	0.38966	0.38966	0.47494	0.47369	0.36114	0.37069	0.51631	0.33507	0.46175	0.37714	0.35788	0.38634	0.43506	0.45593	0.39157	0.46136	0.44764	0.40548	0.38136	0.36213	0.39413	0.37015	0.38461	0.39026	0.29522	0.36506	0.36286	0.38538	0.3621	0.38644	0.40866	0.3027	0.32457	0.42545	0.4383
789.6	0.5084	0.42626	0.42626	0.5147	0.50433	0.39501	0.4021	0.55755	0.35415	0.50171	0.40885	0.38696	0.43568	0.45697	0.5003	0.42344	0.52026	0.45948	0.42961	0.40551	0.39944	0.45106	0.38811	0.39998	0.41441	0.31376	0.40046	0.39305	0.3939	0.37938	0.40347	0.42213	0.30653	0.35563	0.46223	0.45932
790.57	0.53685	0.47449	0.47449	0.55604	0.53602	0.42564	0.46283	0.58864	0.39597	0.54557	0.44998	0.41593	0.46103	0.49597	0.55737	0.46049	0.56794	0.50272	0.49142	0.42156	0.42518	0.50419	0.42228	0.42932	0.434	0.35835	0.43082	0.43434	0.41115	0.41291	0.45837	0.43592	0.33814	0.38656	0.50856	0.49422
791.54	0.59747	0.50399	0.50399	0.60051	0.57113	0.47306	0.51027	0.61481	0.42581	0.59421	0.48386	0.45761	0.53104	0.54452	0.58391	0.49285	0.59103	0.56476	0.54184	0.46575	0.44716	0.53875	0.45085	0.46592	0.48677	0.41418	0.44338	0.45017	0.44204	0.44985	0.51753	0.46987	0.3673	0.41288	0.53609	0.54737
792.53	0.65445	0.54485	0.54485	0.6395	0.61517	0.52347	0.55215	0.65004	0.47076	0.62374	0.51279	0.48155	0.58839	0.59793	0.61766	0.51145	0.62014	0.61696	0.59541	0.49725	0.489	0.56486	0.50697	0.49999	0.52131	0.43836	0.4823	0.46641	0.46104	0.47962	0.55192	0.51818	0.4151	0.45866	0.57962	0.58735
793.5	0.6886	0.59967	0.59967	0.68696	0.65817	0.57525	0.61362	0.71594	0.52246	0.67388	0.54975	0.52661	0.64184	0.64343	0.67011	0.55774	0.66939	0.68055	0.66669	0.54374	0.5298	0.6064	0.55735	0.54939	0.57361	0.47803	0.51815	0.49759	0.49023	0.52237	0.60593	0.58498	0.46131	0.49249	0.64062	0.64311
794.47	0.734	0.6274	0.6274	0.73175	0.68751	0.59994	0.67051	0.74499	0.55544	0.7194	0.57093	0.55704	0.6966	0.69792	0.70318	0.57391	0.68495	0.71533	0.7243	0.57418	0.55902	0.63335	0.57974	0.59963	0.63567	0.52265	0.53438	0.52153	0.52472	0.54499	0.65614	0.62047	0.49185	0.53957	0.66402	0.67978
795.43	0.78527	0.65296	0.65296	0.76918	0.73216	0.62018	0.71398	0.79549	0.58606	0.74551	0.60892	0.58976	0.73201	0.72886	0.73557	0.59171	0.7406	0.737	0.75949	0.60769	0.59758	0.64174	0.60909	0.64113	0.67855	0.54068	0.56631	0.53629	0.56439	0.55628	0.68476	0.65245	0.50684	0.56305	0.68675	0.70952
796.4	0.80944	0.6755	0.6755	0.80912	0.78485	0.64462	0.75674	0.85107	0.63017	0.77611	0.64157	0.61433	0.7678	0.75188	0.75116	0.62959	0.81311	0.76142	0.78242	0.62972	0.64155	0.67236	0.62802	0.65216	0.70007	0.55489	0.58662	0.57873	0.59281	0.57274	0.69499	0.68565	0.53171	0.57991	0.72387	0.71163
797.39	0.8626	0.69176	0.69176	0.85345	0.81807	0.66093	0.79279	0.88888	0.64819	0.82299	0.68008	0.65017	0.82275	0.78337	0.78115	0.6657	0.8589	0.77773	0.79747	0.66614	0.66479	0.69536	0.64165	0.67515	0.73982	0.57636	0.59866	0.61913	0.62258	0.59274	0.7256	0.69946	0.54462	0.61421	0.74327	0.73978
798.36	0.91085	0.70434	0.70434	0.88571	0.84937	0.67482	0.80312	0.90302	0.67521	0.8536	0.71567	0.67799	0.86636	0.81215	0.80738	0.68188	0.89927	0.78525	0.80622	0.68023	0.68126	0.71753	0.65605	0.6899	0.75741	0.59044	0.61911	0.64132	0.63859	0.59638	0.73614	0.71205	0.55124	0.64693	0.74911	0.74639
799.33	0.91108	0.71636	0.71636	0.89415	0.87369	0.7093	0.81359	0.9097	0.6875	0.86689	0.75381	0.69178	0.86941	0.82745	0.82074	0.70017	0.91622	0.80897	0.81094	0.6899	0.67969	0.72114	0.6818	0.70633	0.74751	0.59288	0.63593	0.64091	0.64734	0.61211	0.72312	0.70861	0.56342	0.65114	0.77081	0.75806
800.29	0.93523	0.72894	0.72894	0.92532	0.89445	0.73282	0.83436	0.92575	0.70853	0.89616	0.78241	0.7196	0.89683	0.86218	0.8372	0.72559	0.93356	0.81579	0.82669	0.71883	0.68685	0.76074	0.69999	0.73876	0.77705	0.61848	0.65065	0.65297	0.64843	0.64145	0.7466	0.72258	0.58042	0.67494	0.78351	0.78507
801.26	0.95019	0.75644	0.75644	0.93125	0.89101	0.73833	0.85342	0.94371	0.71197	0.91872	0.79741	0.74192	0.90453	0.8917	0.86532	0.73206	0.92845	0.80242	0.86295	0.72681	0.7056	0.78857	0.7191	0.76665	0.78318	0.61736	0.66721	0.64532	0.66024	0.63567	0.7672	0.73915	0.60003	0.69501	0.78561	0.82092
802.23	0.94533	0.76971	0.76971	0.93845	0.9149	0.75874	0.85519	0.94405	0.72191	0.93068	0.81458	0.74985	0.90685	0.89694	0.87921	0.75376	0.93767	0.82045	0.88608	0.71844	0.7012	0.80762	0.73579	0.78041	0.78759	0.62558	0.67409	0.64671	0.66373	0.64639	0.76484	0.74656	0.60631	0.68297	0.78853	0.83145
803.22	0.92843	0.76493	0.76493	0.93733	0.92216	0.77063	0.84039	0.9363	0.71863	0.93085	0.82209	0.73955	0.87586	0.8948	0.86806	0.74939	0.93527	0.82708	0.87644	0.72093	0.70057	0.82403	0.74069	0.78677	0.78383	0.62297	0.66065	0.64387	0.6741	0.64793	0.75077	0.73518	0.60939	0.68448	0.78541	0.83997
804.18	0.94338	0.76316	0.76316	0.94468	0.91517	0.75842	0.83817	0.95698	0.73332	0.92938	0.83189	0.74833	0.86832	0.88493	0.87921	0.76267	0.93347	0.83027	0.87942	0.71715	0.70851	0.83745	0.75089	0.77579	0.79846	0.62242	0.66404	0.65926	0.67219	0.65124	0.76135	0.74963	0.61408	0.67	0.79452	0.8333
805.15	0.93424	0.75948	0.75948	0.93307	0.90892	0.74811	0.82224	0.93207	0.71856	0.91672	0.8104	0.73325	0.86226	0.86409	0.86926	0.75101	0.90785	0.8281	0.86032	0.686	0.68759	0.81142	0.71917	0.7505	0.77192	0.62434	0.64907	0.65629	0.66737	0.63303	0.72144	0.73795	0.60026	0.64128	0.77262	0.81216
806.12	0.92905	0.76415	0.76415	0.9293	0.92674	0.75392	0.81117	0.92004	0.71941	0.90571	0.78929	0.71889	0.86347	0.85135	0.89054	0.74454	0.93141	0.83818	0.84754	0.69798	0.67705	0.81142	0.69836	0.74963	0.78373	0.63765	0.64883	0.66662	0.67209	0.64957	0.71089	0.7301	0.59249	0.64324	0.75098	0.79596
807.08	0.9218	0.74927	0.74927	0.9158	0.92467	0.74471	0.79867	0.91166	0.71041	0.88499	0.76323	0.70501	0.86188	0.84617	0.8842	0.71701	0.92265	0.82928	0.81496	0.70507	0.69298	0.80496	0.67377	0.73951	0.79083	0.64164	0.6399	0.65532	0.66941	0.6339	0.70444	0.71919	0.584	0.62706	0.72546	0.76673
808.07	0.90758	0.74163	0.74163	0.90122	0.90595	0.73008	0.79262	0.90599	0.69841	0.871	0.7368	0.68443	0.86067	0.80483	0.85659	0.69013	0.89201	0.81105	0.77239	0.68203	0.68365	0.77297	0.64707	0.71441	0.7731	0.6259	0.64219	0.63881	0.65152	0.62905	0.68569	0.71577	0.57045	0.60758	0.68625	0.73072
809.04	0.86989	0.73072	0.73072	0.86986	0.90522	0.72007	0.76884	0.87633	0.67443	0.86073	0.71672	0.66072	0.84216	0.77519	0.82795	0.65775	0.87783	0.78558	0.74226	0.66557	0.66261	0.75426	0.62203	0.69369	0.75238	0.61195	0.61926	0.61601	0.63484	0.6178	0.66436	0.69678	0.54937	0.61229	0.65725	0.71452
810	0.84868	0.7209	0.7209	0.8711	0.88354	0.71994	0.75193	0.86177	0.66944	0.85391	0.70747	0.64962	0.81323	0.75868	0.8127	0.6623	0.85262	0.78219	0.73632	0.67221	0.66593	0.75727	0.62636	0.6856	0.74691	0.58636	0.61736	0.6224	0.62888	0.62417	0.67512	0.69443	0.55509	0.62292	0.65915	0.70745
810.97	0.81716	0.68044	0.68044	0.85541	0.85414	0.68434	0.71902	0.82893	0.65496	0.82707	0.69733	0.6282	0.77648	0.74001	0.76021	0.64562	0.81423	0.75395	0.69375	0.63144	0.64113	0.73076	0.61616	0.64451	0.70199	0.57461	0.59485	0.607	0.62557	0.59769	0.64132	0.66474	0.5286	0.60316	0.63016	0.67939
811.93	0.79181	0.67514	0.67514	0.84474	0.81063	0.64007	0.71441	0.79944	0.62476	0.80711	0.68312	0.60822	0.74699	0.71054	0.74187	0.6364	0.78612	0.72794	0.67676	0.59724	0.59303	0.71637	0.60127	0.62986	0.65912	0.5482	0.58819	0.61107	0.6093	0.57726	0.62547	0.65293	0.511	0.59968	0.60305	0.67203
812.9	0.76631	0.65684	0.65684	0.83046	0.79075	0.61003	0.68579	0.76169	0.59169	0.77834	0.65441	0.60133	0.72253	0.68181	0.73074	0.62023	0.76731	0.70055	0.65838	0.57193	0.55848	0.70215	0.5761	0.62009	0.6469	0.52756	0.56611	0.59802	0.6031	0.56125	0.60583	0.62386	0.4986	0.57749	0.58643	0.67335
813.87	0.77583	0.64745	0.64745	0.82794	0.77725	0.59476	0.67305	0.75968	0.58198	0.75167	0.63016	0.58796	0.72449	0.67286	0.70451	0.60194	0.73862	0.68765	0.65331	0.56297	0.54227	0.68329	0.58075	0.61841	0.64585	0.51719	0.55708	0.60717	0.60272	0.54651	0.60155	0.62152	0.4967	0.56985	0.57399	0.65646
814.85	0.75856	0.62889	0.62889	0.79329	0.77016	0.56988	0.65073	0.75307	0.5689	0.72171	0.58773	0.55541	0.70226	0.66482	0.68601	0.56989	0.72465	0.66198	0.63248	0.53445	0.52141	0.64968	0.55121	0.60731	0.6198	0.50944	0.54343	0.5977	0.59283	0.52195	0.57294	0.61872	0.47863	0.54696	0.53374	0.63435
815.82	0.74508	0.6184	0.6184	0.7657	0.7381	0.57074	0.63614	0.75504	0.54122	0.70355	0.56565	0.53449	0.68394	0.64347	0.66716	0.55096	0.70217	0.66926	0.63144	0.53575	0.50161	0.61259	0.52938	0.58762	0.61733	0.50745	0.53034	0.57536	0.57647	0.52358	0.57338	0.61914	0.47687	0.52983	0.51996	0.62282
816.78	0.72859	0.6086	0.6086	0.73136	0.72893	0.56496	0.59353	0.74732	0.53577	0.68046	0.5535	0.51969	0.6565	0.65558	0.65003	0.52637	0.67117	0.6472	0.61499	0.52115	0.4976	0.58993	0.52784	0.57282	0.6177	0.51971	0.53114	0.54288	0.56885	0.52472	0.54767	0.60474	0.46153	0.51025	0.53238	0.62083
817.75	0.72604	0.5962	0.5962	0.70031	0.69821	0.54687	0.58881	0.74008	0.53719	0.64512	0.54427	0.50153	0.64785	0.67308	0.62638	0.5144	0.63706	0.63703	0.62463	0.51816	0.4951	0.56827	0.51419	0.56459	0.60674	0.52854	0.52283	0.54726	0.54919	0.52473	0.54721	0.60302	0.45768	0.4973	0.51646	0.62043
818.71	0.7054	0.59461	0.59461	0.69026	0.67047	0.52227	0.58366	0.73013	0.522	0.62561	0.53798	0.49693	0.61781	0.6636	0.63258	0.51734	0.62833	0.62134	0.62044	0.51014	0.50689	0.5675	0.50069	0.56915	0.58321	0.53629	0.53288	0.55465	0.55176	0.51266	0.54295	0.59152	0.45605	0.49012	0.49651	0.63204
819.68	0.69698	0.59863	0.59863	0.6788	0.64838	0.52735	0.57494	0.73004	0.51919	0.62328	0.57087	0.49845	0.63223	0.67373	0.63381	0.51413	0.61031	0.63498	0.61187	0.52414	0.51869	0.57288	0.52004	0.56664	0.59914	0.55898	0.54113	0.55576	0.55606	0.51961	0.5571	0.59164	0.45938	0.49619	0.51526	0.6425
820.64	0.68649	0.59253	0.59253	0.67518	0.62302	0.5071	0.55666	0.69913	0.49828	0.60213	0.56166	0.48498	0.61912	0.66192	0.62165	0.49634	0.57467	0.5991	0.58928	0.5025	0.50524	0.5728	0.51745	0.55859	0.59165	0.53645	0.54461	0.55947	0.53246	0.50931	0.54205	0.5722	0.45098	0.47664	0.5058	0.6304
821.63	0.69406	0.5993	0.5993	0.66701	0.59826	0.50229	0.55781	0.69062	0.48523	0.57979	0.55296	0.48087	0.62127	0.63553	0.62769	0.47839	0.57756	0.59461	0.59491	0.50641	0.49674	0.56177	0.50579	0.55811	0.59234	0.52146	0.54248	0.57291	0.53426	0.50948	0.54419	0.56881	0.44506	0.46919	0.49058	0.62308
822.59	0.71161	0.62767	0.62767	0.6927	0.59415	0.51144	0.56355	0.70785	0.48843	0.59686	0.54987	0.47904	0.62918	0.6302	0.65808	0.49317	0.59226	0.5946	0.60683	0.5221	0.51202	0.56882	0.52121	0.54619	0.61566	0.5247	0.57037	0.57924	0.55591	0.51254	0.55881	0.59016	0.45556	0.46578	0.48502	0.5997
823.56	0.71155	0.62992	0.62992	0.69848	0.60787	0.50177	0.54813	0.6852	0.48776	0.59124	0.53608	0.47433	0.63319	0.65401	0.66068	0.49968	0.59535	0.59786	0.60439	0.51699	0.49226	0.55	0.49911	0.53915	0.63253	0.53275	0.58045	0.59146	0.54993	0.52216	0.5497	0.58478	0.45003	0.45416	0.47706	0.60554
824.52	0.69532	0.62601	0.62601	0.67855	0.59188	0.46488	0.55072	0.69003	0.46873	0.59263	0.51835	0.45451	0.60723	0.64039	0.636	0.48092	0.58817	0.57074	0.59967	0.50561	0.4692	0.54777	0.48503	0.51461	0.60901	0.51859	0.57385	0.5782	0.55108	0.50295	0.53892	0.5823	0.43684	0.44297	0.46895	0.5823
825.49	0.70444	0.64331	0.64331	0.68165	0.62684	0.47824	0.57247	0.71011	0.47893	0.59267	0.53204	0.45784	0.61347	0.65736	0.66279	0.50184	0.62534	0.599	0.62999	0.51365	0.48719	0.55747	0.50227	0.52104	0.61912	0.54075	0.58436	0.60152	0.59431	0.52718	0.56358	0.60762	0.44514	0.44519	0.49712	0.59104
826.45	0.70436	0.63311	0.63311	0.6763	0.63522	0.49621	0.58008	0.72257	0.49974	0.61437	0.53048	0.45626	0.6331	0.65797	0.66333	0.51629	0.63753	0.61535	0.6349	0.52704	0.49767	0.5652	0.51831	0.53892	0.62814	0.56689	0.59572	0.60813	0.60937	0.55142	0.57608	0.62867	0.46468	0.45331	0.49817	0.59689
827.41	0.68637	0.62374	0.62374	0.65621	0.63795	0.48452	0.57082	0.71247	0.4901	0.60964	0.53337	0.45611	0.62333	0.68034	0.64312	0.51697	0.6292	0.63049	0.63421	0.51276	0.49417	0.58769	0.53072	0.55394	0.60761	0.56645	0.58451	0.62777	0.61293	0.56673	0.5787	0.63154	0.45781	0.46259	0.52178	0.6052
828.4	0.68279	0.61601	0.61601	0.60853	0.62672	0.50128	0.56886	0.72635	0.49931	0.62268	0.53079	0.45166	0.61654	0.66385	0.62719	0.49466	0.62493	0.63268	0.62739	0.52937	0.50827	0.59708	0.54979	0.55651	0.60327	0.57684	0.58339	0.61042	0.6251	0.58468	0.59577	0.66145	0.46761	0.47433	0.53143	0.60758
829.36	0.68855	0.61388	0.61388	0.65035	0.65441	0.511	0.56904	0.71705	0.50354	0.60555	0.53445	0.47466	0.62947	0.6774	0.63596	0.51721	0.67062	0.64315	0.63352	0.53834	0.52869	0.58342	0.56554	0.58602	0.61543	0.60162	0.59504	0.64431	0.64269	0.61272	0.61603	0.67227	0.4815	0.47022	0.53342	0.63065
830.33	0.69351	0.61176	0.61176	0.64013	0.66027	0.51639	0.56622	0.70282	0.4999	0.62336	0.52627	0.4828	0.65896	0.6879	0.61883	0.5025	0.67604	0.64205	0.62319	0.53124	0.52957	0.59149	0.57281	0.61536	0.64346	0.61215	0.60459	0.66245	0.65051	0.61469	0.62824	0.67697	0.49353	0.50054	0.52158	0.63361
831.29	0.68198	0.61852	0.61852	0.64777	0.66166	0.49306	0.54639	0.6908	0.49102	0.60922	0.52242	0.47462	0.64825	0.6849	0.62589	0.50026	0.66479	0.62645	0.61933	0.52583	0.55301	0.58961	0.57372	0.59604	0.63896	0.6061	0.62158	0.67237	0.65779	0.60106	0.63695	0.68412	0.48866	0.48996	0.51497	0.61632
832.25	0.66869	0.5956	0.5956	0.63503	0.65874	0.48396	0.53257	0.66496	0.48526	0.59208	0.5234	0.46453	0.64201	0.6657	0.62178	0.48264	0.67194	0.60204	0.59778	0.51155	0.54893	0.56667	0.56495	0.59659	0.62518	0.62253	0.6258	0.66353	0.6668	0.59523	0.64398	0.67095	0.48552	0.48904	0.5167	0.62
833.22	0.67377	0.59963	0.59963	0.65128	0.6475	0.47663	0.54348	0.64357	0.4644	0.56375	0.52781	0.45863	0.65065	0.66701	0.623	0.47716	0.68935	0.60609	0.60916	0.4835	0.5459	0.55003	0.57041	0.56971	0.6246	0.63485	0.64265	0.67894	0.67727	0.60377	0.66958	0.66236	0.47695	0.48091	0.51909	0.60025
834.18	0.68599	0.61078	0.61078	0.62334	0.62854	0.46198	0.53838	0.63314	0.4609	0.5808	0.52231	0.45645	0.66599	0.66743	0.64051	0.47493	0.65739	0.59408	0.61494	0.47396	0.55296	0.58646	0.5804	0.55663	0.65263	0.63662	0.67689	0.67298	0.68471	0.59808	0.69137	0.67042	0.47777	0.50375	0.52673	0.58223
835.14	0.68393	0.60496	0.60496	0.6211	0.59532	0.43759	0.52056	0.62414	0.45853	0.54754	0.50726	0.45463	0.65491	0.66353	0.6522	0.48744	0.61865	0.56155	0.60722	0.48675	0.5489	0.56552	0.57558	0.52588	0.65221	0.66402	0.70272	0.671	0.67483	0.59416	0.67318	0.68612	0.46663	0.48426	0.51987	0.57565
836.11	0.68899	0.59093	0.59093	0.62168	0.5823	0.43433	0.52262	0.62197	0.44317	0.54085	0.51627	0.45942	0.66447	0.66556	0.6469	0.48585	0.6256	0.55506	0.59863	0.48684	0.53356	0.55453	0.56893	0.51398	0.65651	0.67594	0.70373	0.68669	0.68135	0.60398	0.68722	0.6893	0.47462	0.48321	0.53625	0.57399
837.09	0.71402	0.60057	0.60057	0.61598	0.57939	0.44204	0.52482	0.62631	0.43869	0.56268	0.51484	0.46468	0.67404	0.66472	0.66183	0.48135	0.63527	0.56253	0.61754	0.48985	0.5468	0.56195	0.5688	0.5036	0.69429	0.69759	0.74345	0.69951	0.68907	0.61845	0.69778	0.7076	0.48509	0.49699	0.52858	0.56062
838.05	0.70892	0.60023	0.60023	0.61828	0.58063	0.43634	0.5163	0.64145	0.44769	0.57509	0.51214	0.46802	0.69161	0.66783	0.6742	0.50746	0.62015	0.56603	0.60894	0.51242	0.55523	0.59375	0.56988	0.50669	0.70471	0.69992	0.76312	0.71371	0.69455	0.62537	0.6954	0.73903	0.49446	0.50401	0.5326	0.56735
839.01	0.71095	0.59072	0.59072	0.61179	0.57236	0.45286	0.51093	0.64102	0.4507	0.57676	0.51796	0.46441	0.69279	0.67633	0.66563	0.50847	0.61181	0.57469	0.61558	0.51726	0.54983	0.59222	0.56157	0.50725	0.70712	0.71144	0.75069	0.71736	0.69354	0.64351	0.69744	0.74755	0.48753	0.49447	0.5373	0.56005
839.98	0.70424	0.59296	0.59296	0.60122	0.57538	0.46207	0.50627	0.64026	0.44222	0.592	0.53904	0.45791	0.71686	0.66576	0.67867	0.49683	0.62592	0.59714	0.61135	0.51674	0.5533	0.60992	0.56749	0.52078	0.71408	0.70897	0.76686	0.71717	0.69744	0.66454	0.72168	0.76187	0.48246	0.50149	0.55072	0.55838
840.94	0.70861	0.59849	0.59849	0.57827	0.58182	0.46843	0.5049	0.64268	0.44074	0.5947	0.54117	0.46053	0.7065	0.66005	0.66408	0.48115	0.61756	0.59888	0.61623	0.52754	0.54925	0.61916	0.56478	0.52689	0.71899	0.70555	0.76046	0.69986	0.70332	0.67638	0.72874	0.77069	0.47714	0.51284	0.55057	0.56916
841.9	0.68746	0.58008	0.58008	0.58948	0.58869	0.47277	0.51111	0.64493	0.44388	0.58694	0.53553	0.47262	0.71159	0.66476	0.65911	0.49446	0.61424	0.61441	0.60797	0.54721	0.55333	0.62924	0.55269	0.52375	0.70693	0.70309	0.74705	0.69186	0.71159	0.67576	0.72789	0.78104	0.48159	0.50488	0.55942	0.5578
842.86	0.69514	0.56864	0.56864	0.60476	0.58472	0.47087	0.50245	0.63527	0.43441	0.59008	0.54529	0.48519	0.70737	0.65976	0.64949	0.49578	0.60898	0.62045	0.59952	0.53353	0.54073	0.61261	0.54226	0.52717	0.71043	0.72516	0.73462	0.681	0.71444	0.66797	0.74271	0.77229	0.48517	0.49708	0.57351	0.5612
843.82	0.67745	0.55584	0.55584	0.60405	0.59056	0.4469	0.50223	0.63323	0.42782	0.57753	0.54715	0.48721	0.71356	0.63281	0.63833	0.47734	0.61959	0.61337	0.58932	0.52613	0.53338	0.58256	0.53319	0.51528	0.71502	0.73641	0.7365	0.67533	0.71359	0.67996	0.73806	0.77179	0.49765	0.50209	0.57981	0.57762
844.79	0.67861	0.55247	0.55247	0.62466	0.60085	0.44041	0.51644	0.66533	0.43596	0.59126	0.55563	0.51705	0.70338	0.68394	0.63334	0.49162	0.62788	0.64233	0.63641	0.53799	0.53763	0.60507	0.5329	0.52779	0.71584	0.77575	0.72941	0.67899	0.73218	0.69244	0.76261	0.79909	0.5189	0.51906	0.60801	0.60676
845.75	0.67136	0.51983	0.51983	0.63476	0.6049	0.4266	0.52066	0.65678	0.43849	0.59021	0.56488	0.52626	0.6958	0.70664	0.6172	0.50801	0.64004	0.63713	0.6574	0.53594	0.53962	0.60753	0.53655	0.54654	0.72703	0.80605	0.73045	0.67882	0.73902	0.68442	0.76405	0.79768	0.52509	0.52178	0.62909	0.62029
846.71	0.70864	0.53752	0.53752	0.63373	0.61846	0.43623	0.53116	0.65934	0.45226	0.58931	0.57795	0.52193	0.71892	0.71891	0.62302	0.51905	0.64484	0.66625	0.68976	0.54766	0.53785	0.61015	0.55957	0.54273	0.75442	0.82909	0.73094	0.68687	0.75048	0.70371	0.79059	0.80222	0.53895	0.52998	0.65635	0.63773
847.69	0.72103	0.56275	0.56275	0.65903	0.643	0.45304	0.55239	0.68667	0.47253	0.61318	0.60475	0.54409	0.73478	0.76733	0.6592	0.53527	0.68682	0.68036	0.73632	0.58001	0.5597	0.63383	0.58486	0.57141	0.78557	0.84076	0.76241	0.70752	0.78127	0.72729	0.80572	0.82539	0.56379	0.56942	0.68818	0.68163
848.65	0.73055	0.5866	0.5866	0.65313	0.64556	0.47445	0.57076	0.68779	0.46071	0.6266	0.60445	0.53531	0.72552	0.77725	0.69881	0.54162	0.69006	0.71791	0.7643	0.58698	0.56185	0.64607	0.58972	0.58224	0.79974	0.8257	0.77496	0.70749	0.7971	0.73376	0.82496	0.82641	0.56432	0.5864	0.69569	0.68894
849.61	0.738	0.58924	0.58924	0.65444	0.65168	0.49668	0.5937	0.6727	0.47486	0.64211	0.62604	0.53925	0.73076	0.76648	0.70788	0.54067	0.69873	0.74045	0.76004	0.60221	0.56656	0.65482	0.60003	0.59948	0.8081	0.80572	0.78148	0.70883	0.79668	0.75092	0.83538	0.8088	0.57646	0.59935	0.71166	0.7068
850.57	0.74907	0.62375	0.62375	0.67471	0.67518	0.53015	0.61664	0.69239	0.49425	0.66954	0.63769	0.55133	0.76912	0.7969	0.76291	0.57454	0.74378	0.79799	0.8036	0.61774	0.58511	0.69674	0.60352	0.62091	0.82682	0.81862	0.80104	0.72989	0.8186	0.78962	0.87256	0.83059	0.60922	0.62858	0.72426	0.72654
851.54	0.73557	0.63733	0.63733	0.68227	0.6899	0.52569	0.61928	0.70652	0.48331	0.69862	0.66931	0.58068	0.7684	0.81724	0.79341	0.56905	0.76889	0.81792	0.80756	0.62883	0.5802	0.71959	0.62153	0.65699	0.84003	0.83344	0.81892	0.73082	0.83233	0.79029	0.86685	0.85665	0.61247	0.64829	0.75326	0.77608
852.5	0.75311	0.62533	0.62533	0.67964	0.70061	0.55063	0.64937	0.72636	0.48485	0.70216	0.68782	0.58436	0.79224	0.83829	0.81361	0.58623	0.78857	0.84559	0.84077	0.64283	0.59785	0.74011	0.62396	0.67119	0.8567	0.8595	0.81324	0.73682	0.84884	0.812	0.89461	0.86668	0.62351	0.65549	0.75887	0.77281
853.46	0.78079	0.65081	0.65081	0.71259	0.72736	0.58166	0.6583	0.7589	0.51923	0.70927	0.7258	0.61671	0.84118	0.89677	0.83775	0.63775	0.84253	0.89069	0.86785	0.69291	0.62467	0.78203	0.65771	0.70996	0.8696	0.90625	0.8436	0.76583	0.89167	0.83446	0.90974	0.9126	0.64566	0.66095	0.8107	0.80151
854.42	0.80608	0.66301	0.66301	0.70164	0.73093	0.58899	0.64707	0.75283	0.51615	0.70967	0.7335	0.61223	0.85813	0.9036	0.8612	0.64667	0.86026	0.89212	0.8965	0.69436	0.63856	0.78166	0.67451	0.70362	0.87086	0.90819	0.83484	0.75429	0.90038	0.83501	0.91164	0.89848	0.65399	0.6595	0.82638	0.80099
855.38	0.83184	0.68314	0.68314	0.70104	0.71073	0.58007	0.64228	0.76138	0.51308	0.70677	0.73992	0.62154	0.88102	0.87751	0.86801	0.64862	0.83482	0.90062	0.88397	0.70636	0.63847	0.76171	0.69403	0.70333	0.89664	0.90437	0.83955	0.7459	0.89825	0.83129	0.9102	0.88452	0.65331	0.65201	0.84865	0.79743
856.34	0.84838	0.68864	0.68864	0.71547	0.7128	0.58971	0.64549	0.77913	0.519	0.7091	0.74188	0.61203	0.92419	0.89459	0.88013	0.68184	0.85467	0.90221	0.89737	0.72112	0.63869	0.75852	0.7013	0.70776	0.90873	0.89905	0.84047	0.7608	0.90908	0.84759	0.92594	0.87895	0.66769	0.65906	0.85372	0.7904
857.3	0.84225	0.69974	0.69974	0.70812	0.71562	0.59	0.63469	0.75129	0.52367	0.70947	0.7245	0.60191	0.93033	0.88037	0.86102	0.67585	0.86194	0.91121	0.9034	0.73113	0.62763	0.75466	0.69978	0.69452	0.9235	0.87057	0.82835	0.74885	0.9137	0.85092	0.91811	0.86727	0.65986	0.64999	0.85812	0.789
858.26	0.8434	0.6724	0.6724	0.69198	0.7012	0.55765	0.61975	0.72884	0.51461	0.7088	0.7019	0.5907	0.90985	0.86901	0.8395	0.65512	0.83706	0.86827	0.88472	0.72156	0.62393	0.72925	0.6789	0.68093	0.94329	0.84854	0.80025	0.72225	0.90483	0.83386	0.9007	0.83711	0.65734	0.64279	0.81308	0.79137
859.22	0.81948	0.65983	0.65983	0.68994	0.70266	0.54372	0.59808	0.72752	0.50617	0.69603	0.68223	0.5759	0.88845	0.86018	0.83582	0.65155	0.86174	0.84464	0.8487	0.71107	0.60581	0.70466	0.66693	0.67256	0.94061	0.84678	0.78589	0.72441	0.92004	0.83342	0.87659	0.8378	0.65358	0.63011	0.78952	0.78201
860.18	0.79683	0.64	0.64	0.67301	0.71126	0.53236	0.58542	0.70839	0.48812	0.70549	0.66165	0.56074	0.85885	0.88893	0.81567	0.63859	0.87364	0.82376	0.83579	0.6911	0.5943	0.70411	0.64967	0.65208	0.93556	0.85352	0.7742	0.71314	0.93233	0.8355	0.85401	0.84398	0.65625	0.62911	0.75321	0.78842
861.13	0.76418	0.60937	0.60937	0.64573	0.68866	0.52195	0.56848	0.66624	0.48069	0.68047	0.64134	0.54365	0.80264	0.84465	0.79003	0.58838	0.86288	0.80581	0.81553	0.66685	0.59032	0.68318	0.63726	0.6289	0.92501	0.83902	0.75536	0.68052	0.91673	0.82953	0.83858	0.82634	0.64486	0.61169	0.71904	0.77921
862.09	0.73769	0.57586	0.57586	0.61845	0.65461	0.47295	0.53266	0.65044	0.45278	0.6438	0.61835	0.52633	0.75201	0.81278	0.75631	0.55695	0.81533	0.75697	0.75268	0.62087	0.55927	0.6425	0.6032	0.6111	0.89889	0.83192	0.71998	0.65172	0.8953	0.80543	0.81007	0.78883	0.62025	0.57367	0.67574	0.74295
863.08	0.71643	0.53223	0.53223	0.59147	0.64581	0.4643	0.5303	0.62336	0.42524	0.61757	0.60566	0.51812	0.71961	0.76992	0.71093	0.53249	0.81676	0.72829	0.74414	0.59233	0.52657	0.61974	0.58806	0.58405	0.87544	0.81921	0.66651	0.63197	0.88301	0.78322	0.81562	0.76721	0.60232	0.54387	0.655	0.72303
864.03	0.71179	0.53031	0.53031	0.59129	0.62987	0.46392	0.5215	0.60882	0.41756	0.60746	0.602	0.50738	0.69948	0.76161	0.68733	0.54171	0.78991	0.72928	0.73577	0.58474	0.52019	0.60791	0.57352	0.56575	0.89962	0.81389	0.66758	0.63043	0.8723	0.78053	0.81677	0.74956	0.58649	0.52976	0.64138	0.69805
864.99	0.67242	0.50514	0.50514	0.56978	0.60532	0.44417	0.50612	0.58284	0.40189	0.54748	0.58205	0.48789	0.65721	0.70291	0.66869	0.51222	0.7528	0.70594	0.7097	0.55788	0.49531	0.56624	0.55096	0.56007	0.87113	0.78514	0.62982	0.61068	0.84335	0.77003	0.81639	0.72427	0.55671	0.49334	0.60384	0.67233
865.95	0.64667	0.49172	0.49172	0.53793	0.58342	0.43443	0.48416	0.55955	0.37123	0.5254	0.54886	0.46347	0.62721	0.67101	0.63701	0.50476	0.70889	0.68396	0.67942	0.52765	0.4772	0.55341	0.51764	0.5426	0.86527	0.76351	0.59472	0.59366	0.82245	0.75739	0.80308	0.69484	0.53804	0.4641	0.56938	0.64835
866.91	0.61297	0.4839	0.4839	0.51453	0.56167	0.42172	0.45749	0.51719	0.34819	0.50556	0.5205	0.42249	0.58399	0.62327	0.62608	0.48708	0.68241	0.65403	0.65789	0.50597	0.44751	0.52383	0.49401	0.51907	0.83676	0.74065	0.57952	0.58787	0.79588	0.73707	0.78749	0.67381	0.52369	0.45071	0.54298	0.63608
867.87	0.57213	0.48115	0.48115	0.49394	0.53724	0.39736	0.43009	0.49658	0.33801	0.49318	0.49315	0.39255	0.53835	0.63022	0.61532	0.45644	0.64275	0.63875	0.61813	0.48001	0.41948	0.49326	0.45856	0.51557	0.81454	0.73944	0.57653	0.57769	0.76586	0.7345	0.75988	0.64438	0.51922	0.44351	0.52369	0.61035
868.83	0.52415	0.44419	0.44419	0.4431	0.49958	0.35078	0.41156	0.46183	0.29986	0.45496	0.44785	0.35804	0.48786	0.5625	0.57058	0.39373	0.60192	0.58275	0.58029	0.43463	0.38392	0.45008	0.42524	0.49658	0.77142	0.71822	0.54549	0.53601	0.73994	0.69794	0.73791	0.61815	0.48476	0.42407	0.48129	0.59446
869.79	0.49374	0.40709	0.40709	0.42924	0.47202	0.3294	0.3823	0.4331	0.27632	0.44629	0.42189	0.33721	0.45244	0.51402	0.51794	0.36827	0.56941	0.54279	0.53876	0.40974	0.35409	0.43276	0.4134	0.47675	0.75327	0.68371	0.52371	0.52967	0.7094	0.66327	0.71288	0.58108	0.46709	0.40521	0.45863	0.58521
870.74	0.48534	0.38872	0.38872	0.4113	0.45381	0.30016	0.36748	0.44011	0.27288	0.42925	0.4033	0.32296	0.43859	0.52257	0.49721	0.3514	0.5369	0.50643	0.5109	0.40564	0.32636	0.40632	0.39625	0.46499	0.74345	0.68208	0.51426	0.52552	0.69407	0.64962	0.69775	0.58249	0.45399	0.38318	0.449	0.56729
871.7	0.47916	0.35968	0.35968	0.37439	0.43425	0.28351	0.3518	0.42964	0.25546	0.40982	0.38865	0.31603	0.42251	0.51529	0.45056	0.31767	0.51232	0.488	0.48811	0.37003	0.30915	0.38602	0.39137	0.45138	0.75123	0.66456	0.50201	0.5052	0.66802	0.64378	0.67485	0.56832	0.43447	0.36287	0.436	0.544
872.66	0.46709	0.34089	0.34089	0.3627	0.40786	0.26984	0.32425	0.40391	0.2228	0.37844	0.3782	0.30094	0.41051	0.4542	0.43788	0.31067	0.47301	0.44886	0.44762	0.33702	0.29887	0.36521	0.38451	0.41959	0.74046	0.621	0.4885	0.49899	0.63589	0.62183	0.65986	0.55353	0.41495	0.33796	0.42219	0.52014
873.62	0.47925	0.33551	0.33551	0.36308	0.40775	0.25766	0.32144	0.38913	0.23497	0.36018	0.36977	0.29891	0.42771	0.47676	0.43771	0.30706	0.45151	0.44335	0.44181	0.33368	0.31234	0.35966	0.38037	0.41372	0.74304	0.6154	0.48942	0.50798	0.61871	0.61209	0.65324	0.55295	0.43173	0.3309	0.42383	0.50929
874.58	0.4792	0.32314	0.32314	0.33085	0.39783	0.24927	0.29531	0.38054	0.2198	0.33117	0.36146	0.27817	0.41738	0.47881	0.43102	0.27867	0.42091	0.42351	0.42057	0.31993	0.28552	0.33305	0.36351	0.38461	0.7365	0.61459	0.48166	0.49848	0.59571	0.59643	0.61315	0.55572	0.39975	0.31678	0.41806	0.47601
875.53	0.48658	0.31159	0.31159	0.32965	0.39385	0.23479	0.2892	0.36035	0.20337	0.31484	0.35264	0.26858	0.41615	0.46125	0.40819	0.27506	0.42185	0.40055	0.43612	0.30098	0.2817	0.32036	0.35725	0.36577	0.73639	0.58843	0.47221	0.49213	0.57098	0.56453	0.6044	0.53343	0.38752	0.32052	0.40867	0.47181
876.49	0.48888	0.3051	0.3051	0.33	0.38644	0.21299	0.27294	0.33919	0.18582	0.30149	0.34305	0.25887	0.41696	0.43036	0.40989	0.2776	0.39394	0.38999	0.4175	0.29885	0.27157	0.30584	0.33781	0.35047	0.73455	0.56556	0.45884	0.49523	0.54732	0.53415	0.57587	0.50519	0.37567	0.31101	0.40276	0.4553
877.45	0.4688	0.29737	0.29737	0.31295	0.36521	0.1966	0.24838	0.3363	0.18712	0.28754	0.3276	0.24663	0.39768	0.41278	0.39065	0.2471	0.3848	0.38668	0.41411	0.29579	0.26564	0.29961	0.32261	0.33735	0.72595	0.5457	0.44841	0.48681	0.52194	0.51005	0.52924	0.49023	0.35678	0.30683	0.39671	0.44675
878.41	0.43651	0.27226	0.27226	0.29135	0.33075	0.19173	0.21581	0.31735	0.16819	0.26939	0.31253	0.23535	0.34545	0.35597	0.37535	0.23764	0.36365	0.37403	0.38882	0.27668	0.23446	0.2773	0.29106	0.31143	0.70036	0.49185	0.40965	0.4773	0.48359	0.48508	0.48535	0.45311	0.3274	0.29285	0.38005	0.42908
879.36	0.41768	0.27273	0.27273	0.27648	0.31054	0.18238	0.21112	0.30665	0.16562	0.26826	0.29057	0.22214	0.31815	0.33298	0.37274	0.23045	0.35721	0.38759	0.37929	0.26994	0.23486	0.27338	0.27615	0.28568	0.66141	0.44472	0.40427	0.45957	0.46178	0.45784	0.47643	0.41783	0.33629	0.28766	0.3854	0.40432
880.32	0.39486	0.28263	0.28263	0.25675	0.29939	0.17642	0.18155	0.28149	0.14857	0.24532	0.28045	0.21432	0.28842	0.30423	0.39019	0.21808	0.35212	0.38993	0.34382	0.26061	0.21014	0.23862	0.25579	0.268	0.62921	0.42814	0.39664	0.44539	0.44235	0.43639	0.43147	0.39308	0.30987	0.25812	0.38296	0.37868
881.28	0.36981	0.28568	0.28568	0.23512	0.28957	0.17898	0.18843	0.27602	0.1626	0.23312	0.28418	0.21106	0.27785	0.29795	0.39631	0.17735	0.34953	0.4014	0.37877	0.26044	0.22452	0.22094	0.25978	0.26042	0.59481	0.39923	0.3928	0.42711	0.42133	0.42501	0.41768	0.38268	0.31223	0.24789	0.3875	0.37112
882.23	0.36821	0.27108	0.27108	0.23277	0.28345	0.1806	0.18901	0.25528	0.16315	0.22359	0.25954	0.20515	0.27825	0.28394	0.38664	0.187	0.33299	0.40285	0.38621	0.26991	0.20987	0.21137	0.2379	0.25217	0.57328	0.37374	0.37647	0.418	0.39726	0.40054	0.40587	0.35273	0.30643	0.23534	0.36247	0.35112
883.19	0.36975	0.27563	0.27563	0.2453	0.30422	0.1768	0.18474	0.25456	0.1557	0.2166	0.2611	0.20356	0.2885	0.31723	0.37902	0.19632	0.35111	0.40687	0.40976	0.27968	0.21207	0.21176	0.24476	0.25014	0.55474	0.38539	0.37865	0.42559	0.38616	0.3874	0.39938	0.34935	0.30545	0.23115	0.3682	0.34427
884.15	0.37493	0.27018	0.27018	0.2387	0.30002	0.16257	0.1776	0.23873	0.14164	0.20482	0.25488	0.19848	0.30396	0.30733	0.37037	0.1883	0.34559	0.4076	0.43347	0.29112	0.21096	0.1992	0.22529	0.25231	0.55002	0.38086	0.36191	0.42648	0.36527	0.36897	0.36779	0.33497	0.28583	0.2392	0.35351	0.3435
885.1	0.37454	0.26104	0.26104	0.23554	0.28615	0.16106	0.17717	0.2418	0.13631	0.20274	0.24752	0.19615	0.30452	0.30805	0.34781	0.18643	0.32399	0.43041	0.45123	0.29568	0.21497	0.20621	0.23017	0.25768	0.52721	0.35825	0.35553	0.42736	0.33763	0.35356	0.35172	0.30179	0.27782	0.24709	0.35546	0.3352
886.06	0.36415	0.26338	0.26338	0.24193	0.27376	0.16903	0.1726	0.25327	0.11425	0.20005	0.23531	0.18914	0.30061	0.32441	0.33879	0.20141	0.32852	0.45199	0.42762	0.31369	0.20423	0.22498	0.22915	0.27163	0.50943	0.34412	0.34691	0.42727	0.32375	0.3428	0.32955	0.2871	0.26203	0.25888	0.36211	0.32067
887.01	0.37228	0.26927	0.26927	0.21399	0.2682	0.15926	0.17902	0.26585	0.11929	0.1957	0.24791	0.19328	0.2926	0.3305	0.32857	0.17831	0.31988	0.45752	0.42976	0.30172	0.21395	0.21523	0.24492	0.27144	0.49117	0.32712	0.3418	0.40088	0.3145	0.3386	0.31682	0.27545	0.26216	0.25338	0.38944	0.31019
887.97	0.36804	0.27351	0.27351	0.18933	0.26055	0.16574	0.18945	0.25936	0.1182	0.20031	0.23556	0.18746	0.30672	0.31302	0.33257	0.14663	0.30949	0.48114	0.4177	0.29878	0.20352	0.21676	0.22936	0.27191	0.46913	0.30354	0.34089	0.37408	0.30193	0.32381	0.28842	0.25035	0.24958	0.2499	0.38358	0.28856
888.93	0.37107	0.27925	0.27925	0.20464	0.27918	0.17519	0.20045	0.28288	0.12935	0.21953	0.24458	0.20238	0.31525	0.33116	0.3376	0.15948	0.33452	0.49837	0.41738	0.30393	0.20571	0.239	0.25481	0.29427	0.45668	0.30914	0.34054	0.37385	0.30458	0.32565	0.28617	0.25504	0.25626	0.24454	0.41814	0.29224
889.88	0.37028	0.26789	0.26789	0.19579	0.27285	0.15701	0.20358	0.2689	0.14037	0.22726	0.2401	0.19498	0.31168	0.30826	0.33438	0.13621	0.33959	0.46953	0.41284	0.28919	0.19979	0.25295	0.24937	0.29086	0.44264	0.27582	0.33065	0.35293	0.29916	0.3096	0.27981	0.24536	0.26122	0.25012	0.40675	0.2829
890.84	0.39578	0.27225	0.27225	0.20497	0.28612	0.15021	0.20341	0.26794	0.15514	0.24019	0.24045	0.21876	0.33918	0.30048	0.34042	0.14355	0.34815	0.44136	0.41792	0.27629	0.18559	0.24832	0.24257	0.28443	0.44997	0.27922	0.33044	0.34543	0.3063	0.29507	0.26752	0.2566	0.25716	0.24505	0.41094	0.29568
891.79	0.39084	0.27947	0.27947	0.23043	0.30443	0.15776	0.20553	0.27062	0.14842	0.2573	0.23443	0.22359	0.34936	0.2997	0.36567	0.15964	0.35998	0.43475	0.41319	0.28555	0.18328	0.26177	0.25075	0.28169	0.44016	0.2818	0.33625	0.35737	0.3006	0.28355	0.25538	0.2544	0.23903	0.25711	0.41391	0.30615
892.75	0.39745	0.27274	0.27274	0.24711	0.30609	0.14607	0.21608	0.29569	0.15207	0.25424	0.24087	0.22721	0.34874	0.28236	0.33943	0.1728	0.33676	0.39621	0.43122	0.28334	0.1784	0.25796	0.27617	0.28787	0.44888	0.26506	0.3272	0.35973	0.28883	0.27644	0.27654	0.25433	0.23497	0.25116	0.42816	0.31574
893.7	0.40578	0.26873	0.26873	0.22773	0.28738	0.14589	0.21048	0.29231	0.16208	0.23565	0.23738	0.22003	0.34905	0.27148	0.33087	0.16798	0.31333	0.36024	0.41035	0.27027	0.18691	0.25165	0.27268	0.27081	0.45305	0.22597	0.31436	0.34317	0.2785	0.26694	0.27778	0.24509	0.2177	0.2432	0.41996	0.31346
894.66	0.40142	0.26595	0.26595	0.23797	0.29393	0.16928	0.20987	0.3056	0.17122	0.23899	0.24457	0.23024	0.35846	0.28939	0.33155	0.17773	0.30209	0.35169	0.40104	0.26943	0.19767	0.2475	0.27569	0.2652	0.43818	0.24567	0.29759	0.34593	0.25759	0.27808	0.26502	0.2389	0.21401	0.23566	0.43459	0.3064
895.61	0.38245	0.24866	0.24866	0.22672	0.30685	0.17288	0.19853	0.28934	0.17786	0.23232	0.24106	0.21405	0.33698	0.26861	0.30238	0.17095	0.29956	0.34036	0.38296	0.24946	0.214	0.25114	0.29247	0.2616	0.41938	0.22302	0.27171	0.32992	0.2507	0.26996	0.26229	0.21498	0.21588	0.23302	0.42812	0.2788
896.57	0.38376	0.23862	0.23862	0.2128	0.3055	0.175	0.19162	0.29102	0.17463	0.21907	0.24632	0.19582	0.33577	0.26311	0.27679	0.15575	0.2823	0.33385	0.36364	0.24096	0.20326	0.25262	0.30122	0.26221	0.41487	0.20544	0.26041	0.30527	0.2368	0.27342	0.25424	0.21488	0.22393	0.22188	0.42433	0.25639
897.52	0.37538	0.25114	0.25114	0.21502	0.30608	0.19634	0.19672	0.28236	0.1649	0.22955	0.24419	0.19916	0.33846	0.2898	0.31056	0.15642	0.28594	0.34303	0.34974	0.24713	0.21432	0.26553	0.29437	0.26096	0.4036	0.2128	0.262	0.28088	0.23903	0.27272	0.25364	0.2212	0.22271	0.21261	0.42617	0.24729
898.48	0.35605	0.26337	0.26337	0.23227	0.3154	0.19303	0.19652	0.27702	0.16379	0.22867	0.23721	0.19327	0.32254	0.28644	0.30092	0.14946	0.29112	0.33235	0.34214	0.24642	0.22146	0.26533	0.28404	0.26256	0.38163	0.21878	0.26191	0.26636	0.23623	0.26421	0.24011	0.22033	0.23285	0.1957	0.39899	0.22184
899.43	0.32307	0.26165	0.26165	0.2387	0.31076	0.18199	0.19046	0.27422	0.15543	0.22061	0.23023	0.18569	0.2973	0.27858	0.29418	0.14834	0.30907	0.32959	0.31245	0.25243	0.23042	0.26033	0.28929	0.25272	0.365	0.1942	0.24723	0.24786	0.24533	0.24978	0.22444	0.23519	0.2299	0.19261	0.38509	0.22285
900.39	0.31511	0.25691	0.25691	0.23431	0.28604	0.1696	0.18381	0.3	0.14258	0.22016	0.21624	0.18242	0.29829	0.2914	0.28777	0.14624	0.29448	0.30871	0.29467	0.27709	0.21666	0.25995	0.26654	0.24624	0.34883	0.19771	0.2425	0.23785	0.22547	0.25097	0.20224	0.2476	0.22239	0.18578	0.3638	0.23354
901.34	0.30714	0.26488	0.26488	0.23978	0.28464	0.16505	0.1806	0.29066	0.1412	0.22045	0.19601	0.18418	0.29815	0.28909	0.29577	0.15838	0.31221	0.27988	0.29406	0.27101	0.21463	0.27417	0.25029	0.23773	0.32982	0.20354	0.2403	0.24112	0.22425	0.22986	0.19158	0.23403	0.20129	0.18009	0.34693	0.23743
902.3	0.3169	0.23154	0.23154	0.22973	0.27164	0.13735	0.15665	0.28544	0.14495	0.20474	0.18849	0.18449	0.29708	0.26231	0.24217	0.14768	0.29895	0.24621	0.26382	0.25162	0.20974	0.26649	0.2481	0.22619	0.32353	0.19334	0.20304	0.23055	0.20702	0.21354	0.15446	0.21817	0.18118	0.16936	0.31984	0.23394
903.25	0.29288	0.21487	0.21487	0.22813	0.27067	0.13279	0.15842	0.26655	0.13633	0.20187	0.18911	0.18779	0.30176	0.25459	0.24586	0.14054	0.3033	0.22287	0.24426	0.23375	0.19328	0.24919	0.25363	0.2175	0.30843	0.18943	0.18723	0.21203	0.20553	0.20326	0.15004	0.19741	0.16157	0.1654	0.3192	0.23854
904.2	0.29959	0.23076	0.23076	0.23028	0.28082	0.13243	0.18792	0.27147	0.13931	0.19869	0.20026	0.19408	0.31667	0.25981	0.25314	0.15138	0.30319	0.20366	0.27935	0.22978	0.18688	0.24746	0.25036	0.23692	0.32162	0.1969	0.19988	0.21062	0.21368	0.2019	0.17161	0.18351	0.15219	0.15509	0.31264	0.23966
905.16	0.30882	0.23692	0.23692	0.25107	0.29037	0.13626	0.19583	0.25096	0.13642	0.19922	0.22261	0.20432	0.33305	0.27383	0.2767	0.16496	0.31448	0.19651	0.27431	0.21236	0.19641	0.24739	0.27584	0.24724	0.31546	0.19832	0.19892	0.21016	0.2184	0.19589	0.19363	0.1687	0.1443	0.14088	0.31843	0.24626
906.09	0.33197	0.24608	0.24608	0.26089	0.29278	0.15188	0.2166	0.27254	0.14714	0.21393	0.24596	0.22295	0.3751	0.29936	0.29237	0.17723	0.31124	0.22557	0.28538	0.22337	0.21783	0.25593	0.28331	0.28516	0.33129	0.20249	0.18997	0.21491	0.22245	0.2245	0.21991	0.18977	0.15764	0.15404	0.32675	0.26255
907.04	0.30122	0.26426	0.26426	0.26489	0.30022	0.15055	0.22822	0.27822	0.15136	0.21862	0.2548	0.22298	0.37509	0.32021	0.30991	0.18643	0.32194	0.24358	0.29293	0.22994	0.21864	0.26281	0.27216	0.29227	0.31773	0.19857	0.20008	0.21965	0.23152	0.22151	0.22764	0.2035	0.16345	0.15581	0.32365	0.26394
908	0.33068	0.26958	0.26958	0.26136	0.29875	0.14733	0.22882	0.29485	0.17007	0.24331	0.26057	0.22636	0.39443	0.34698	0.31938	0.20194	0.31287	0.2495	0.31064	0.24293	0.23494	0.28046	0.28218	0.30308	0.3337	0.20135	0.19911	0.23904	0.23173	0.22594	0.22988	0.20761	0.17383	0.18321	0.33182	0.2805
908.95	0.34777	0.25711	0.25711	0.26299	0.29815	0.14979	0.22327	0.29654	0.17179	0.24604	0.25642	0.22626	0.42585	0.37212	0.3122	0.20108	0.31792	0.25575	0.30311	0.24352	0.2338	0.28882	0.29296	0.30396	0.33678	0.22099	0.18903	0.24158	0.23603	0.21979	0.23334	0.21614	0.17421	0.18671	0.33394	0.28115
909.9	0.34565	0.25092	0.25092	0.25302	0.29071	0.15333	0.2343	0.30077	0.17987	0.24668	0.24195	0.21236	0.43009	0.37423	0.29574	0.1965	0.31658	0.26354	0.31152	0.24427	0.23401	0.2912	0.26075	0.29541	0.34205	0.21322	0.19241	0.24288	0.23319	0.21754	0.22326	0.22925	0.16903	0.20518	0.32275	0.27051
910.85	0.32878	0.23966	0.23966	0.2443	0.28772	0.12531	0.21959	0.28957	0.17422	0.23341	0.23548	0.20432	0.41852	0.36158	0.27876	0.17894	0.33304	0.23233	0.29661	0.23721	0.22414	0.26871	0.25033	0.27001	0.33616	0.1986	0.18344	0.23623	0.24464	0.19402	0.20131	0.21653	0.16249	0.19528	0.31047	0.26478
911.81	0.35516	0.23045	0.23045	0.23336	0.28917	0.13616	0.21631	0.29059	0.18567	0.23641	0.21743	0.20312	0.43093	0.36043	0.28836	0.18164	0.34426	0.22094	0.28187	0.2358	0.23352	0.26245	0.24913	0.27256	0.33826	0.19328	0.17798	0.23834	0.24972	0.20158	0.19639	0.19678	0.1783	0.20913	0.30195	0.27206
912.76	0.36075	0.23997	0.23997	0.25314	0.29388	0.14171	0.22575	0.29064	0.17051	0.20835	0.23079	0.20035	0.44761	0.38464	0.28921	0.19825	0.35953	0.23507	0.28586	0.24004	0.22996	0.25868	0.23763	0.26483	0.34162	0.20386	0.18681	0.24812	0.2605	0.20096	0.19846	0.20803	0.17991	0.19302	0.3016	0.26299
913.71	0.3424	0.24236	0.24236	0.23514	0.27347	0.13616	0.20859	0.28878	0.1636	0.19371	0.22277	0.19241	0.41163	0.37375	0.29518	0.17744	0.33122	0.22538	0.26339	0.23555	0.22218	0.23766	0.21947	0.25086	0.3041	0.17881	0.18428	0.23638	0.246	0.19367	0.17619	0.19957	0.17325	0.188	0.29077	0.25319
914.67	0.3226	0.25173	0.25173	0.24063	0.29123	0.14387	0.2063	0.29215	0.16205	0.17533	0.23013	0.20401	0.38774	0.37671	0.30613	0.17477	0.34744	0.23931	0.26281	0.22969	0.21125	0.23271	0.22158	0.25069	0.28277	0.17882	0.17951	0.233	0.25928	0.20261	0.17096	0.1934	0.18041	0.17146	0.29134	0.25538
915.62	0.31118	0.25042	0.25042	0.24032	0.28565	0.16716	0.20643	0.27216	0.15588	0.18709	0.22335	0.19618	0.36923	0.38362	0.30213	0.16594	0.3406	0.25667	0.26992	0.21403	0.19114	0.24169	0.21339	0.248	0.26865	0.19076	0.18384	0.22755	0.26117	0.21998	0.17271	0.18905	0.16707	0.16815	0.28881	0.24166
916.57	0.28865	0.2521	0.2521	0.22981	0.26966	0.15089	0.21169	0.26978	0.13659	0.17077	0.22827	0.19349	0.34512	0.37054	0.28492	0.16115	0.34421	0.24694	0.27983	0.22436	0.17344	0.23374	0.21215	0.23873	0.25342	0.16898	0.17429	0.21908	0.26029	0.2167	0.1702	0.20089	0.15645	0.15059	0.28627	0.23516
917.52	0.28433	0.25186	0.25186	0.21271	0.25604	0.15344	0.20123	0.25993	0.1354	0.1834	0.21613	0.19211	0.32697	0.34486	0.28931	0.15101	0.31992	0.25789	0.27274	0.20899	0.16912	0.23574	0.20727	0.22844	0.23535	0.15349	0.17651	0.20512	0.25305	0.22022	0.15689	0.18934	0.14978	0.14915	0.27593	0.2285
918.47	0.27887	0.259	0.259	0.20672	0.26424	0.14718	0.19204	0.24244	0.13258	0.2023	0.20793	0.18413	0.33912	0.34688	0.28168	0.16451	0.32757	0.26676	0.26125	0.20493	0.17937	0.26227	0.19815	0.22488	0.24792	0.15376	0.18392	0.20801	0.26485	0.23644	0.14859	0.18665	0.15508	0.15274	0.26127	0.23096
919.43	0.28767	0.25519	0.25519	0.20339	0.25237	0.15093	0.18114	0.25178	0.14112	0.20535	0.21421	0.16426	0.3535	0.33413	0.27627	0.16488	0.31913	0.26148	0.25588	0.2134	0.20827	0.26757	0.2108	0.21037	0.24995	0.14827	0.1794	0.20883	0.26381	0.23957	0.16629	0.18212	0.15655	0.15704	0.26339	0.22341
920.38	0.28836	0.24767	0.24767	0.20898	0.26115	0.14696	0.17794	0.25397	0.1444	0.18824	0.22837	0.17557	0.34201	0.33127	0.28629	0.18857	0.33101	0.26997	0.24998	0.21499	0.22138	0.24848	0.22284	0.20427	0.23421	0.13578	0.18006	0.21361	0.26621	0.23929	0.16786	0.17712	0.16616	0.15299	0.26617	0.23264
921.31	0.3079	0.25656	0.25656	0.23149	0.28179	0.15151	0.16988	0.24549	0.14219	0.21575	0.22775	0.17619	0.35804	0.34153	0.30813	0.20545	0.33281	0.27897	0.23653	0.20311	0.23974	0.26586	0.2146	0.20322	0.24596	0.16509	0.1946	0.22908	0.27746	0.23019	0.17673	0.16616	0.1617	0.16693	0.26961	0.24707
922.26	0.29745	0.2415	0.2415	0.21072	0.27969	0.1413	0.1761	0.24209	0.14073	0.21504	0.22039	0.17765	0.34504	0.32317	0.2821	0.18572	0.34854	0.26795	0.22798	0.19963	0.24322	0.2572	0.19863	0.21142	0.22863	0.15437	0.18853	0.22796	0.27588	0.22575	0.18742	0.16313	0.16391	0.15826	0.25665	0.24819
923.21	0.31695	0.24299	0.24299	0.22914	0.29571	0.15411	0.19504	0.25202	0.13913	0.21506	0.23031	0.19828	0.34487	0.3174	0.31095	0.18931	0.34315	0.28555	0.25359	0.19829	0.23842	0.24704	0.20535	0.23425	0.23863	0.16516	0.19745	0.23067	0.28646	0.22873	0.19811	0.16116	0.1666	0.15923	0.26638	0.2532
924.16	0.31456	0.2431	0.2431	0.22372	0.29269	0.1298	0.18796	0.24462	0.1238	0.22805	0.21402	0.20896	0.32794	0.32277	0.32608	0.20083	0.33949	0.27242	0.25097	0.19908	0.2255	0.23738	0.18709	0.23756	0.23684	0.17486	0.1995	0.23379	0.29717	0.21522	0.16772	0.15491	0.16312	0.16365	0.24614	0.25863
925.11	0.32927	0.26536	0.26536	0.23239	0.30854	0.13311	0.21061	0.26104	0.12706	0.23806	0.20586	0.20379	0.33668	0.33551	0.34084	0.20862	0.34821	0.27257	0.26482	0.20904	0.23318	0.25524	0.18926	0.24389	0.24604	0.18687	0.20253	0.23251	0.31132	0.21832	0.16928	0.1621	0.16001	0.17455	0.23516	0.26161
926.06	0.3327	0.2675	0.2675	0.23855	0.28752	0.13805	0.21023	0.256	0.14793	0.22177	0.21677	0.20269	0.33387	0.34212	0.33947	0.19972	0.33756	0.29806	0.27952	0.19483	0.2407	0.23196	0.20186	0.24011	0.25114	0.18737	0.1956	0.22274	0.30667	0.23426	0.16261	0.14865	0.16332	0.15852	0.23531	0.24489
927.02	0.3331	0.26621	0.26621	0.25144	0.2922	0.14582	0.21156	0.27939	0.15381	0.22055	0.22767	0.19415	0.33794	0.3534	0.35782	0.22045	0.31934	0.3087	0.29843	0.20539	0.2386	0.23736	0.22172	0.23094	0.26441	0.20431	0.19694	0.21638	0.31248	0.23886	0.1605	0.15659	0.16057	0.16523	0.24969	0.24857
927.97	0.3384	0.25808	0.25808	0.22356	0.27903	0.14166	0.20002	0.28481	0.15256	0.20364	0.22749	0.17349	0.33288	0.33894	0.33207	0.22303	0.3224	0.30121	0.28981	0.21028	0.24566	0.24242	0.2172	0.20105	0.26241	0.18425	0.17654	0.20604	0.31166	0.23326	0.16203	0.15397	0.1582	0.15595	0.24875	0.24284
928.92	0.35351	0.2736	0.2736	0.21934	0.27269	0.15267	0.2062	0.28799	0.1593	0.20509	0.25198	0.18231	0.33785	0.3358	0.32826	0.22108	0.31597	0.32304	0.30992	0.2147	0.24867	0.23918	0.24506	0.21241	0.27959	0.17281	0.18473	0.20364	0.30594	0.2439	0.18348	0.15593	0.1673	0.14652	0.27264	0.25633
929.87	0.3483	0.27474	0.27474	0.21119	0.24761	0.15256	0.19035	0.28417	0.15392	0.2007	0.25062	0.17866	0.32328	0.32689	0.32684	0.2149	0.29248	0.33139	0.30041	0.21621	0.24775	0.22963	0.24037	0.20001	0.27726	0.15629	0.19096	0.19822	0.28884	0.24194	0.17846	0.16476	0.16429	0.13795	0.27972	0.25173
930.82	0.34118	0.2782	0.2782	0.20789	0.25684	0.15557	0.18736	0.28606	0.13967	0.19898	0.24646	0.17847	0.33158	0.31689	0.32421	0.21584	0.28931	0.31869	0.30595	0.23041	0.22247	0.2418	0.23794	0.19721	0.29378	0.14292	0.19507	0.20566	0.28535	0.23518	0.18104	0.18091	0.15536	0.14175	0.27215	0.24221
931.75	0.33674	0.2833	0.2833	0.22261	0.26442	0.17292	0.1818	0.27094	0.13528	0.19964	0.25449	0.18367	0.31996	0.32649	0.32826	0.21823	0.29097	0.32908	0.30167	0.23771	0.21779	0.26125	0.25018	0.19793	0.2886	0.13803	0.19344	0.2183	0.28014	0.2526	0.17556	0.17964	0.15062	0.15246	0.27531	0.25422
932.7	0.32213	0.27771	0.27771	0.22179	0.26501	0.16751	0.18494	0.27089	0.14524	0.2182	0.26417	0.19269	0.30722	0.33123	0.34208	0.2075	0.29726	0.33015	0.293	0.2395	0.21776	0.27091	0.24531	0.201	0.27932	0.15603	0.1939	0.22504	0.27241	0.24697	0.15972	0.18553	0.14551	0.17295	0.27913	0.25567
933.65	0.32446	0.26623	0.26623	0.23696	0.29069	0.1839	0.20537	0.27798	0.15656	0.2357	0.25996	0.18384	0.30358	0.31868	0.33581	0.19935	0.31535	0.33586	0.30569	0.24098	0.22525	0.30361	0.24876	0.19363	0.27302	0.15703	0.18608	0.23	0.28782	0.25355	0.16153	0.18974	0.15002	0.18437	0.28199	0.24771
934.6	0.32994	0.25515	0.25515	0.23283	0.29526	0.17252	0.20221	0.26473	0.1604	0.23812	0.25919	0.18349	0.31965	0.30774	0.32353	0.19541	0.30148	0.32	0.29245	0.23099	0.22582	0.31492	0.24312	0.1972	0.28463	0.16857	0.17574	0.23947	0.28973	0.24313	0.15314	0.16172	0.16207	0.18196	0.27746	0.24697
935.55	0.33271	0.24379	0.24379	0.22462	0.30309	0.16682	0.19862	0.27291	0.14999	0.24798	0.26514	0.17067	0.31711	0.29337	0.31621	0.1819	0.29069	0.32171	0.27218	0.22664	0.23346	0.32754	0.25169	0.18258	0.25945	0.17134	0.17437	0.23139	0.29654	0.24113	0.14748	0.15293	0.16571	0.18185	0.29266	0.239
936.5	0.33626	0.24186	0.24186	0.21906	0.31447	0.14743	0.19387	0.28044	0.14944	0.25829	0.2637	0.17978	0.31233	0.29392	0.31043	0.18103	0.30506	0.29322	0.27082	0.2336	0.2277	0.32142	0.26208	0.19051	0.26003	0.16561	0.17046	0.224	0.3077	0.21962	0.14911	0.15544	0.17034	0.18576	0.30019	0.23
937.45	0.35832	0.25852	0.25852	0.24672	0.3248	0.15418	0.18382	0.29495	0.14514	0.24991	0.26657	0.17784	0.3306	0.30057	0.31097	0.20427	0.3016	0.30336	0.26823	0.23612	0.22239	0.31479	0.28077	0.19102	0.27789	0.15808	0.18015	0.23111	0.31091	0.2302	0.14845	0.1587	0.16892	0.18217	0.31267	0.23646
938.4	0.35311	0.25506	0.25506	0.24443	0.31951	0.14046	0.1669	0.27386	0.1452	0.2381	0.26956	0.17949	0.33453	0.31711	0.31992	0.22087	0.29348	0.28847	0.25476	0.2215	0.22715	0.29935	0.27418	0.1858	0.27609	0.16398	0.18548	0.22205	0.29415	0.22454	0.13517	0.14943	0.16576	0.17815	0.3117	0.23453
939.32	0.32902	0.26076	0.26076	0.25028	0.32104	0.14002	0.1657	0.28993	0.14026	0.24299	0.27622	0.17945	0.31967	0.31799	0.31993	0.2271	0.3142	0.27857	0.26879	0.22966	0.21717	0.28773	0.29422	0.19	0.26171	0.16247	0.18731	0.22147	0.30515	0.22353	0.14606	0.17314	0.15074	0.18132	0.31851	0.23475
940.27	0.32457	0.27876	0.27876	0.24656	0.33089	0.15635	0.17379	0.28915	0.15279	0.2616	0.28681	0.19703	0.29809	0.33756	0.34291	0.24206	0.33045	0.29281	0.28246	0.23062	0.22418	0.29002	0.30895	0.20245	0.26067	0.16671	0.19572	0.22294	0.30054	0.24366	0.14797	0.16965	0.15128	0.20147	0.33538	0.25869
941.22	0.34085	0.29045	0.29045	0.24816	0.34561	0.17106	0.19473	0.27279	0.16269	0.2581	0.30222	0.19338	0.31427	0.32996	0.34581	0.25038	0.33701	0.30928	0.28122	0.19885	0.24502	0.27639	0.30355	0.21606	0.26874	0.17533	0.20818	0.22947	0.29672	0.26719	0.15992	0.16188	0.16589	0.20204	0.33975	0.26628
942.17	0.33145	0.28696	0.28696	0.26871	0.34756	0.17845	0.21481	0.2785	0.17447	0.27669	0.30567	0.19535	0.30998	0.33152	0.3367	0.2595	0.33155	0.30554	0.29066	0.20392	0.25848	0.28895	0.31735	0.21738	0.2625	0.18216	0.21069	0.24641	0.30083	0.26768	0.19664	0.17228	0.17407	0.20202	0.35498	0.26301
943.12	0.34389	0.3037	0.3037	0.28439	0.36493	0.1838	0.21601	0.30182	0.17949	0.28452	0.31444	0.20871	0.32093	0.32677	0.35073	0.26975	0.34931	0.3087	0.28344	0.21771	0.24713	0.29968	0.32601	0.22509	0.28375	0.18351	0.22988	0.26224	0.304	0.27999	0.20827	0.18451	0.17213	0.21035	0.38525	0.26696
944.07	0.35711	0.30428	0.30428	0.27984	0.38022	0.18548	0.22077	0.31465	0.18813	0.2895	0.31621	0.22253	0.32796	0.32921	0.35102	0.27578	0.35176	0.31546	0.26272	0.21329	0.25352	0.30675	0.31604	0.23077	0.28991	0.19197	0.23995	0.26285	0.2909	0.286	0.20849	0.17824	0.1871	0.2047	0.39736	0.27264
945.02	0.37016	0.31525	0.31525	0.3107	0.3943	0.19501	0.24582	0.33128	0.20812	0.30073	0.32292	0.23155	0.34633	0.34801	0.36469	0.30205	0.37743	0.30651	0.27563	0.21299	0.27058	0.3216	0.32225	0.23863	0.3061	0.20796	0.25983	0.28757	0.30847	0.29477	0.2274	0.20053	0.21478	0.21085	0.41389	0.26962
945.96	0.37748	0.32402	0.32402	0.30535	0.37435	0.19776	0.23099	0.34662	0.20376	0.30972	0.31359	0.23683	0.34088	0.35672	0.38245	0.30741	0.37579	0.28909	0.26102	0.23271	0.26372	0.32915	0.31695	0.20861	0.31663	0.20476	0.26329	0.28432	0.29681	0.2849	0.21026	0.21746	0.1985	0.21556	0.42396	0.25792
946.89	0.39714	0.33101	0.33101	0.30155	0.38484	0.21065	0.23001	0.34845	0.21962	0.31794	0.32014	0.24703	0.35346	0.3593	0.3906	0.32265	0.39369	0.29633	0.26918	0.23973	0.27641	0.32724	0.31708	0.21123	0.32621	0.21073	0.28049	0.28683	0.28844	0.31079	0.20726	0.21835	0.21346	0.22746	0.41856	0.25691
947.84	0.3854	0.33046	0.33046	0.28755	0.37971	0.23262	0.25975	0.34709	0.21587	0.32093	0.32109	0.24522	0.34184	0.37806	0.39325	0.32362	0.37788	0.3058	0.2831	0.23987	0.28307	0.31702	0.31827	0.21284	0.31597	0.213	0.26824	0.29124	0.281	0.31463	0.22251	0.22564	0.21976	0.22351	0.41839	0.25965
948.79	0.39853	0.33892	0.33892	0.30583	0.39582	0.26135	0.28091	0.35128	0.22771	0.336	0.34683	0.25779	0.35309	0.4094	0.40515	0.34436	0.39091	0.34682	0.31471	0.2536	0.29154	0.33366	0.34669	0.22101	0.32803	0.22115	0.26972	0.3092	0.28717	0.33383	0.249	0.2369	0.22804	0.24907	0.45246	0.27048
949.74	0.41576	0.33452	0.33452	0.29134	0.39899	0.26705	0.27805	0.34799	0.23544	0.32642	0.36263	0.26387	0.3755	0.40278	0.38753	0.33463	0.3832	0.35971	0.31442	0.2658	0.29218	0.33786	0.35194	0.2359	0.35109	0.22409	0.26854	0.30031	0.2846	0.33199	0.2551	0.23149	0.22459	0.2405	0.45938	0.29606
950.68	0.41633	0.339	0.339	0.3154	0.40244	0.27477	0.30305	0.35866	0.25863	0.33071	0.36838	0.27139	0.3912	0.4278	0.37144	0.35551	0.3842	0.3819	0.33532	0.26728	0.31327	0.3568	0.36385	0.26038	0.35637	0.24319	0.26903	0.33484	0.28428	0.35004	0.28021	0.23647	0.2457	0.23566	0.4679	0.31483
951.63	0.42734	0.3514	0.3514	0.31766	0.41464	0.28573	0.31261	0.359	0.24824	0.33783	0.37575	0.27409	0.40409	0.44148	0.37935	0.35111	0.39738	0.37665	0.35516	0.26264	0.30939	0.35882	0.36363	0.28014	0.37579	0.25283	0.27792	0.33387	0.29862	0.33938	0.27916	0.23914	0.2363	0.22866	0.49736	0.33026
952.58	0.4648	0.36899	0.36899	0.3337	0.42742	0.27542	0.31501	0.36599	0.25394	0.35121	0.37752	0.28183	0.43577	0.45118	0.38417	0.3582	0.40687	0.37397	0.35466	0.25538	0.31573	0.37692	0.37309	0.29501	0.3963	0.27095	0.29354	0.3444	0.31653	0.33752	0.28555	0.24288	0.24234	0.24181	0.50544	0.34496
953.5	0.47562	0.37905	0.37905	0.34659	0.42875	0.27174	0.31039	0.37567	0.26725	0.36427	0.37241	0.27995	0.44902	0.44127	0.39275	0.34941	0.41053	0.35955	0.35695	0.2599	0.33379	0.39152	0.34956	0.28125	0.40831	0.27578	0.302	0.34985	0.32358	0.34107	0.28341	0.26433	0.25059	0.24732	0.49645	0.3488
954.45	0.47421	0.3869	0.3869	0.34616	0.43958	0.25871	0.31263	0.38232	0.25883	0.36224	0.35328	0.27195	0.44606	0.45023	0.41281	0.35633	0.41999	0.3439	0.35398	0.24758	0.33169	0.38257	0.33009	0.26664	0.38667	0.27717	0.29994	0.34461	0.32309	0.32926	0.27595	0.2685	0.24402	0.24936	0.47387	0.33295
955.4	0.4861	0.39831	0.39831	0.36185	0.46569	0.27099	0.31	0.40707	0.25676	0.36991	0.3648	0.27005	0.46952	0.44353	0.45687	0.35417	0.44551	0.34463	0.36466	0.27441	0.33245	0.38886	0.34028	0.2692	0.40148	0.28061	0.31441	0.33073	0.34071	0.32436	0.26969	0.269	0.25387	0.24578	0.4807	0.332
956.35	0.47451	0.38644	0.38644	0.36092	0.46223	0.26254	0.30922	0.41846	0.26756	0.35801	0.36283	0.26815	0.46003	0.42261	0.46267	0.35248	0.43364	0.34724	0.34817	0.28608	0.33591	0.38884	0.33472	0.25929	0.39051	0.26033	0.30028	0.32766	0.33452	0.31882	0.28031	0.27469	0.26372	0.23975	0.46549	0.33118
957.29	0.43913	0.37033	0.37033	0.35997	0.44552	0.26398	0.28484	0.41237	0.26623	0.34519	0.36745	0.26371	0.43323	0.38961	0.4374	0.3401	0.41265	0.33501	0.33693	0.282	0.34328	0.38168	0.3346	0.24567	0.36695	0.248	0.27787	0.31554	0.32051	0.3168	0.26279	0.26799	0.26849	0.22435	0.46261	0.31791
958.24	0.44653	0.36227	0.36227	0.34977	0.43683	0.26757	0.28076	0.40149	0.26539	0.33162	0.37232	0.24523	0.42818	0.38539	0.43906	0.32901	0.40869	0.32311	0.31586	0.27194	0.33905	0.377	0.35354	0.25224	0.37261	0.23634	0.27999	0.29642	0.32011	0.31553	0.25652	0.24678	0.26869	0.20649	0.46039	0.31012
959.17	0.42839	0.35407	0.35407	0.35163	0.42203	0.26979	0.2678	0.39458	0.26842	0.32595	0.38175	0.24725	0.41605	0.36875	0.42835	0.3124	0.38788	0.32533	0.29864	0.27227	0.33167	0.3874	0.36232	0.2689	0.36443	0.23701	0.26892	0.28277	0.30516	0.32294	0.26362	0.24373	0.26482	0.2082	0.46971	0.30782
960.11	0.4096	0.35721	0.35721	0.3342	0.4093	0.25197	0.26741	0.36827	0.27031	0.31653	0.36852	0.24482	0.39294	0.3825	0.41437	0.29141	0.36162	0.31375	0.29191	0.24583	0.32548	0.38717	0.3425	0.26721	0.35231	0.24671	0.26584	0.27322	0.29165	0.31839	0.2733	0.23349	0.25044	0.20415	0.45618	0.30146
961.06	0.40711	0.35788	0.35788	0.33713	0.41289	0.25567	0.27116	0.35911	0.26458	0.308	0.37144	0.24214	0.39214	0.38472	0.41564	0.28936	0.38027	0.3144	0.29411	0.2463	0.31988	0.39125	0.35005	0.25608	0.34678	0.26134	0.26429	0.27777	0.29282	0.32805	0.26593	0.23424	0.2526	0.20283	0.4515	0.28901
962.01	0.39779	0.35634	0.35634	0.34208	0.42197	0.24839	0.27547	0.35787	0.26335	0.30229	0.35106	0.22841	0.38686	0.37488	0.42994	0.29378	0.39891	0.30778	0.28894	0.24921	0.2997	0.40229	0.32264	0.25925	0.33841	0.25144	0.26806	0.27506	0.28975	0.31781	0.26556	0.22384	0.24599	0.20208	0.41402	0.27728
962.95	0.37641	0.35083	0.35083	0.33465	0.40578	0.22959	0.27848	0.33582	0.24449	0.2906	0.33282	0.23614	0.36966	0.3715	0.41455	0.29172	0.38462	0.28253	0.27991	0.23023	0.29951	0.41729	0.29356	0.25063	0.31227	0.26112	0.25206	0.28781	0.27899	0.28415	0.26199	0.2148	0.22629	0.2101	0.37506	0.26076
963.9	0.36468	0.36022	0.36022	0.34272	0.40859	0.23583	0.28549	0.35854	0.24623	0.29159	0.32488	0.23223	0.33924	0.36505	0.41681	0.3039	0.392	0.26692	0.27962	0.24719	0.29901	0.43776	0.2858	0.23275	0.30151	0.2516	0.25076	0.30466	0.27974	0.27767	0.24685	0.22805	0.22275	0.21379	0.36643	0.25667
964.82	0.37337	0.33007	0.33007	0.33463	0.39905	0.23015	0.28162	0.35806	0.23647	0.26688	0.31782	0.22327	0.34267	0.31307	0.38647	0.3028	0.38136	0.2494	0.26793	0.24211	0.30347	0.42289	0.28983	0.20795	0.31526	0.2229	0.22367	0.29273	0.26817	0.26778	0.23657	0.2254	0.23143	0.20898	0.36088	0.24375
965.77	0.34338	0.34094	0.34094	0.31008	0.3736	0.21566	0.28189	0.34614	0.22571	0.26844	0.29611	0.21657	0.31651	0.32494	0.37224	0.2939	0.35831	0.2279	0.25116	0.22541	0.29468	0.43471	0.27085	0.20402	0.2993	0.21392	0.22265	0.27353	0.25699	0.24618	0.22765	0.21817	0.22072	0.20733	0.33557	0.22735
966.71	0.34934	0.3362	0.3362	0.29194	0.35141	0.21443	0.29545	0.33308	0.21769	0.25072	0.29143	0.21514	0.30913	0.33195	0.36778	0.27108	0.34318	0.22295	0.24926	0.22582	0.29176	0.41999	0.27926	0.19368	0.2981	0.22	0.22358	0.27076	0.2499	0.2315	0.23165	0.21398	0.2131	0.18306	0.34194	0.22655
967.66	0.33294	0.3186	0.3186	0.28821	0.34287	0.22091	0.28698	0.32923	0.2184	0.23569	0.28763	0.20831	0.31811	0.31339	0.35816	0.25747	0.32223	0.23299	0.26084	0.22637	0.2777	0.39498	0.27963	0.18132	0.29233	0.20854	0.21959	0.25059	0.23368	0.24866	0.22454	0.2084	0.21411	0.16469	0.34883	0.22228
968.61	0.34696	0.29948	0.29948	0.26472	0.32258	0.21763	0.28394	0.31822	0.20087	0.22556	0.27542	0.19486	0.32763	0.30778	0.35265	0.22491	0.3065	0.22611	0.26943	0.22172	0.27777	0.37477	0.2747	0.16911	0.29409	0.20049	0.22023	0.23958	0.22922	0.24806	0.22518	0.19915	0.21067	0.1512	0.33408	0.20801
969.55	0.32814	0.30812	0.30812	0.24513	0.30911	0.22314	0.27288	0.30799	0.19407	0.23185	0.27223	0.19628	0.31128	0.32734	0.35947	0.21372	0.31457	0.23768	0.26294	0.22486	0.2634	0.38555	0.2522	0.17255	0.26581	0.20436	0.22801	0.23062	0.24195	0.25035	0.21213	0.19738	0.18956	0.15297	0.30535	0.21109
970.47	0.33039	0.29568	0.29568	0.25014	0.3044	0.22919	0.25223	0.2979	0.18526	0.21065	0.25286	0.19732	0.31316	0.29562	0.36045	0.20106	0.299	0.23699	0.23524	0.21376	0.25308	0.37096	0.23483	0.18491	0.25309	0.19013	0.21909	0.23055	0.238	0.26409	0.19526	0.17513	0.17784	0.13961	0.29245	0.2308
971.42	0.32724	0.28309	0.28309	0.22505	0.31853	0.23008	0.23615	0.29543	0.18743	0.22169	0.24722	0.20651	0.33753	0.29015	0.34975	0.19228	0.31536	0.23784	0.2247	0.20373	0.25839	0.38255	0.22154	0.18698	0.25277	0.17548	0.21704	0.20855	0.25216	0.27467	0.17946	0.17394	0.16956	0.16109	0.27926	0.23125
972.37	0.32882	0.29526	0.29526	0.20778	0.3227	0.2399	0.23135	0.30517	0.1861	0.21629	0.25175	0.21041	0.32524	0.28629	0.34401	0.19872	0.33229	0.25144	0.22326	0.22458	0.26295	0.3822	0.232	0.19646	0.24647	0.16904	0.23026	0.2038	0.26062	0.27492	0.17033	0.17948	0.16918	0.14858	0.27976	0.24847
973.31	0.31548	0.2951	0.2951	0.21605	0.31586	0.23441	0.22783	0.29171	0.18701	0.20387	0.24493	0.2113	0.33434	0.28277	0.32882	0.21925	0.33275	0.25519	0.20866	0.21499	0.25111	0.36956	0.21975	0.20576	0.25304	0.16493	0.22259	0.20369	0.25122	0.27403	0.17246	0.16056	0.16953	0.13073	0.26668	0.25267
974.26	0.28929	0.27331	0.27331	0.20535	0.31435	0.21563	0.21029	0.27554	0.17392	0.19367	0.22971	0.18843	0.31272	0.25388	0.31397	0.20138	0.32448	0.22684	0.20317	0.20217	0.23971	0.35161	0.21294	0.17869	0.22691	0.15011	0.21042	0.20016	0.24326	0.24518	0.15617	0.13964	0.16124	0.12238	0.25237	0.23472
975.18	0.29479	0.27491	0.27491	0.19651	0.33453	0.20917	0.2269	0.28334	0.17893	0.22093	0.24717	0.19733	0.32979	0.28056	0.32861	0.19597	0.33479	0.23281	0.2306	0.22085	0.2477	0.37643	0.23199	0.17433	0.24886	0.16421	0.21773	0.19771	0.24852	0.2303	0.17105	0.1647	0.17145	0.1398	0.26223	0.22978
976.12	0.29075	0.27403	0.27403	0.20302	0.32081	0.19715	0.22792	0.29002	0.17619	0.19952	0.24082	0.18248	0.31373	0.28691	0.32694	0.20027	0.30287	0.24533	0.24505	0.22102	0.25328	0.35398	0.22592	0.15347	0.2521	0.17309	0.20302	0.20291	0.23115	0.21843	0.18182	0.16561	0.17771	0.12509	0.24184	0.2228
977.07	0.28638	0.273	0.273	0.19824	0.31049	0.18905	0.22865	0.28382	0.1667	0.19749	0.22912	0.18212	0.29618	0.28622	0.33452	0.18075	0.293	0.22332	0.23585	0.20649	0.2393	0.35705	0.2109	0.14944	0.25815	0.16236	0.18732	0.2003	0.23124	0.2131	0.17144	0.15719	0.16199	0.13961	0.23716	0.2122
978.01	0.27692	0.25459	0.25459	0.18905	0.31339	0.18405	0.2258	0.26379	0.16707	0.20472	0.23356	0.17396	0.26968	0.29902	0.32099	0.17046	0.2901	0.23719	0.23311	0.20205	0.25239	0.36311	0.21131	0.13344	0.24313	0.163	0.18003	0.19577	0.23885	0.21242	0.15984	0.16511	0.16169	0.15699	0.23178	0.1997
978.96	0.28583	0.26025	0.26025	0.20744	0.31775	0.19868	0.24623	0.27678	0.17629	0.2067	0.23251	0.1815	0.26921	0.31522	0.31963	0.18672	0.28989	0.26381	0.23947	0.21412	0.26532	0.36036	0.21504	0.14841	0.25576	0.17239	0.17399	0.21272	0.22463	0.23955	0.1794	0.18157	0.16398	0.15623	0.23647	0.20802
979.88	0.28189	0.23921	0.23921	0.19667	0.31289	0.19095	0.24164	0.27626	0.17276	0.18434	0.24735	0.16503	0.26074	0.31504	0.30161	0.17917	0.2885	0.26627	0.23268	0.21012	0.26606	0.32974	0.21921	0.14082	0.23757	0.17027	0.1542	0.2094	0.21939	0.23923	0.16429	0.16702	0.15528	0.13889	0.23536	0.2065
980.82	0.28601	0.24567	0.24567	0.2003	0.3101	0.19743	0.23533	0.27271	0.16411	0.19287	0.27032	0.16391	0.26155	0.32851	0.31944	0.19023	0.29233	0.26147	0.21992	0.21008	0.25762	0.33095	0.23987	0.14887	0.23163	0.17993	0.16777	0.21811	0.2353	0.25124	0.16391	0.16849	0.1557	0.13696	0.25466	0.21119
981.77	0.29139	0.22379	0.22379	0.20455	0.32675	0.19605	0.23658	0.2709	0.16968	0.18377	0.26999	0.15738	0.28319	0.33964	0.31701	0.20031	0.29441	0.27322	0.23326	0.21432	0.26601	0.3091	0.25945	0.14428	0.23731	0.18711	0.1596	0.22997	0.23785	0.26161	0.17661	0.16354	0.16587	0.11817	0.24129	0.20978
982.71	0.30451	0.23077	0.23077	0.18403	0.3321	0.19805	0.24396	0.26875	0.1735	0.17331	0.26901	0.16284	0.31133	0.35057	0.33035	0.18885	0.29685	0.25632	0.24588	0.20601	0.26432	0.2879	0.26133	0.14407	0.24707	0.19633	0.16335	0.22825	0.2376	0.25912	0.19569	0.15186	0.16331	0.10685	0.24296	0.20895
983.63	0.30668	0.23158	0.23158	0.1776	0.3306	0.1892	0.23076	0.2666	0.1642	0.1733	0.27947	0.17451	0.30244	0.35538	0.3502	0.18223	0.2925	0.23992	0.23817	0.19708	0.24729	0.28941	0.26863	0.14586	0.24738	0.2024	0.18026	0.21858	0.25851	0.25788	0.18967	0.1365	0.15371	0.11079	0.24165	0.20637
984.58	0.31201	0.23443	0.23443	0.18683	0.3282	0.2012	0.21811	0.26236	0.17798	0.17447	0.26561	0.19217	0.30562	0.36413	0.34035	0.18921	0.30479	0.23834	0.23272	0.18767	0.25671	0.28328	0.26458	0.15438	0.26261	0.21572	0.19926	0.2326	0.25349	0.25588	0.19778	0.13565	0.16855	0.1143	0.2312	0.22128
985.52	0.31779	0.24097	0.24097	0.19793	0.34465	0.21576	0.23262	0.26463	0.2	0.18189	0.25098	0.20479	0.31326	0.36819	0.32895	0.19634	0.33353	0.24159	0.2581	0.2116	0.275	0.2992	0.25507	0.16677	0.27374	0.21546	0.20999	0.24318	0.2548	0.27037	0.20163	0.15296	0.17141	0.13564	0.23214	0.22707
986.46	0.32007	0.26171	0.26171	0.21482	0.33583	0.21013	0.2404	0.27244	0.20628	0.18677	0.25477	0.21607	0.30638	0.38699	0.34104	0.21756	0.33495	0.23947	0.25947	0.20494	0.29494	0.29902	0.24813	0.17847	0.28517	0.22465	0.22814	0.24608	0.24963	0.27313	0.21185	0.16462	0.18426	0.15425	0.24207	0.24152
987.41	0.32106	0.24812	0.24812	0.21963	0.34036	0.2179	0.22915	0.29105	0.20493	0.19193	0.25156	0.22926	0.32237	0.35325	0.33048	0.21269	0.32202	0.2389	0.24453	0.21952	0.29547	0.30364	0.24556	0.19453	0.30414	0.20848	0.22273	0.24307	0.25171	0.27262	0.1874	0.1787	0.18327	0.16391	0.22485	0.24439
988.33	0.31681	0.24326	0.24326	0.22066	0.34934	0.22539	0.23905	0.30201	0.20807	0.19768	0.24935	0.22625	0.33649	0.35151	0.30429	0.22077	0.33097	0.25556	0.25533	0.2324	0.29253	0.30875	0.2507	0.2042	0.31727	0.21423	0.20805	0.2539	0.25035	0.28267	0.19806	0.18591	0.19574	0.16205	0.23004	0.25174
989.27	0.28243	0.22663	0.22663	0.19912	0.33156	0.22312	0.24394	0.2804	0.18872	0.1852	0.23186	0.20019	0.30334	0.3181	0.2834	0.19126	0.29381	0.23823	0.26262	0.21118	0.25726	0.28383	0.2304	0.16032	0.29567	0.19215	0.19154	0.23512	0.24144	0.29158	0.1999	0.15766	0.17387	0.15038	0.21587	0.20931
990.21	0.2623	0.21191	0.21191	0.17897	0.3163	0.20864	0.23724	0.27769	0.17249	0.17092	0.23229	0.19272	0.28971	0.30069	0.28241	0.17001	0.27213	0.22675	0.23889	0.19881	0.24604	0.25309	0.2337	0.15381	0.28568	0.18555	0.17223	0.2177	0.23331	0.27454	0.19747	0.13323	0.17138	0.13309	0.20371	0.20304
991.16	0.26291	0.21071	0.21071	0.1538	0.32538	0.22382	0.23625	0.26765	0.16511	0.16186	0.23563	0.18452	0.29412	0.28507	0.28243	0.15069	0.27367	0.22975	0.23686	0.20357	0.22353	0.25369	0.22292	0.15082	0.27599	0.18003	0.17169	0.19944	0.23615	0.27651	0.20157	0.12421	0.16469	0.13163	0.18924	0.18604
992.08	0.23942	0.22592	0.22592	0.14994	0.31989	0.21326	0.24782	0.25221	0.16671	0.1577	0.23934	0.18709	0.26149	0.28346	0.2881	0.15793	0.28469	0.2267	0.25621	0.20112	0.22959	0.23305	0.23316	0.14849	0.25325	0.19053	0.17773	0.19995	0.2362	0.27683	0.21814	0.11167	0.17885	0.11951	0.19746	0.20535
993.02	0.24396	0.23442	0.23442	0.14465	0.30711	0.20824	0.25167	0.24612	0.17979	0.1525	0.23298	0.19218	0.25638	0.27465	0.30491	0.15349	0.27826	0.21398	0.25049	0.18628	0.23789	0.21339	0.2216	0.15424	0.24401	0.17444	0.19105	0.19592	0.23082	0.26518	0.21888	0.11211	0.18646	0.12595	0.18041	0.20512
993.96	0.25658	0.24892	0.24892	0.14719	0.30382	0.20456	0.25222	0.2586	0.17064	0.14773	0.25689	0.209	0.2669	0.28688	0.32188	0.16784	0.28267	0.21919	0.23529	0.19682	0.2483	0.2186	0.23167	0.18102	0.25283	0.19178	0.19202	0.19544	0.23733	0.2617	0.21079	0.12964	0.17258	0.12734	0.18564	0.21804
994.9	0.28629	0.24878	0.24878	0.14313	0.31731	0.22213	0.26734	0.25678	0.17046	0.14712	0.26234	0.21826	0.28633	0.28344	0.32734	0.17278	0.28725	0.23008	0.24322	0.19052	0.2432	0.22015	0.23235	0.1891	0.26243	0.19185	0.20252	0.20207	0.24012	0.27534	0.21592	0.13433	0.1698	0.13981	0.18682	0.21822
995.82	0.28017	0.2374	0.2374	0.1447	0.30567	0.20178	0.24886	0.24971	0.16266	0.14562	0.25785	0.2106	0.28826	0.26578	0.3146	0.15973	0.28059	0.21335	0.23746	0.1729	0.22727	0.2197	0.23362	0.16705	0.26572	0.18135	0.19451	0.21048	0.23193	0.26265	0.18865	0.11947	0.16443	0.13499	0.17993	0.20262
996.77	0.28624	0.23258	0.23258	0.15724	0.29669	0.20782	0.24323	0.24897	0.14836	0.14723	0.2522	0.19225	0.28553	0.27563	0.3118	0.16482	0.26481	0.21507	0.22942	0.1597	0.21209	0.23334	0.23019	0.15088	0.28143	0.18482	0.18845	0.21367	0.22677	0.26167	0.17081	0.12078	0.14164	0.13981	0.17705	0.18643
997.71	0.28691	0.23842	0.23842	0.16835	0.30434	0.22374	0.24517	0.25077	0.15128	0.1451	0.26256	0.19404	0.29246	0.28277	0.32186	0.16958	0.26025	0.23317	0.22662	0.15995	0.21043	0.24364	0.24052	0.14143	0.2814	0.19143	0.19724	0.22259	0.23165	0.2812	0.17394	0.123	0.13427	0.13454	0.18866	0.19308
998.65	0.29865	0.22524	0.22524	0.18713	0.31317	0.21378	0.2378	0.24986	0.1643	0.16133	0.24162	0.18526	0.30087	0.29223	0.32265	0.18712	0.26923	0.21158	0.23362	0.16035	0.20861	0.26289	0.22875	0.13365	0.28325	0.18173	0.19551	0.23042	0.2467	0.27591	0.17235	0.122	0.14652	0.14827	0.18481	0.1909
999.57	0.27661	0.22011	0.22011	0.19352	0.304	0.2053	0.21342	0.24877	0.17232	0.16216	0.24992	0.17743	0.27559	0.30097	0.29442	0.18846	0.25729	0.19809	0.23045	0.16731	0.20904	0.26273	0.22287	0.122	0.28336	0.1864	0.17204	0.22385	0.23661	0.26558	0.16163	0.12894	0.1563	0.14485	0.18229	0.19045
1000.5	0.26629	0.22646	0.22646	0.20194	0.29913	0.20914	0.22862	0.26102	0.18345	0.17911	0.25591	0.19117	0.26109	0.29583	0.28746	0.19918	0.24571	0.20097	0.24146	0.19337	0.21818	0.26588	0.23287	0.14653	0.25783	0.19806	0.16931	0.23082	0.24066	0.26418	0.188	0.15114	0.16027	0.14632	0.19465	0.20459
1001.5	0.25803	0.21899	0.21899	0.18731	0.28801	0.20822	0.21208	0.27596	0.19445	0.18485	0.25324	0.19603	0.26389	0.27774	0.27757	0.1762	0.23548	0.20644	0.23144	0.20123	0.21679	0.26885	0.2194	0.14428	0.23811	0.17586	0.17316	0.22354	0.24113	0.26869	0.18289	0.15654	0.17497	0.15109	0.19304	0.19138
1002.4	0.24403	0.20097	0.20097	0.17485	0.26409	0.19023	0.19352	0.2642	0.18596	0.18356	0.23847	0.17594	0.26351	0.25081	0.25086	0.16585	0.23395	0.19015	0.21334	0.20251	0.20773	0.26534	0.20864	0.13445	0.23143	0.16611	0.16115	0.21707	0.23405	0.24864	0.15785	0.1552	0.17015	0.14232	0.18617	0.16688
1003.3	0.25031	0.20757	0.20757	0.16882	0.25531	0.19458	0.19226	0.25385	0.19581	0.17405	0.25371	0.18245	0.26963	0.23773	0.23305	0.15436	0.2508	0.21146	0.21643	0.20193	0.21128	0.25634	0.22754	0.15087	0.24123	0.15472	0.14634	0.21566	0.22538	0.25615	0.16291	0.1569	0.18385	0.13987	0.20359	0.19343
1004.3	0.26561	0.22578	0.22578	0.18205	0.25707	0.20067	0.21042	0.26161	0.20478	0.20156	0.24858	0.2043	0.29434	0.23237	0.25658	0.16893	0.26841	0.22879	0.23143	0.20655	0.2219	0.28134	0.24718	0.16223	0.24002	0.1651	0.16727	0.23862	0.24275	0.26579	0.17952	0.15906	0.1884	0.15772	0.22288	0.19726
1005.2	0.26235	0.21539	0.21539	0.16972	0.25213	0.18509	0.19126	0.25109	0.19888	0.19636	0.23516	0.19245	0.29727	0.23725	0.25402	0.16568	0.27788	0.20937	0.20086	0.18639	0.22739	0.27481	0.2202	0.13773	0.24682	0.1604	0.15243	0.23294	0.24172	0.25867	0.16236	0.14638	0.19245	0.15597	0.21381	0.19008
1006.1	0.28491	0.23098	0.23098	0.20017	0.26976	0.18819	0.20755	0.23563	0.19609	0.19935	0.25595	0.20336	0.3121	0.27037	0.265	0.20017	0.32121	0.21495	0.2253	0.18548	0.23483	0.27225	0.2374	0.15615	0.26271	0.19708	0.1596	0.25479	0.24795	0.2722	0.19446	0.14302	0.19204	0.15652	0.22675	0.20344
1007.1	0.30667	0.2352	0.2352	0.21745	0.28054	0.19357	0.22497	0.23493	0.19342	0.21234	0.27635	0.22398	0.31892	0.30581	0.26378	0.21374	0.32155	0.22949	0.2492	0.18196	0.24362	0.28909	0.24566	0.17068	0.2775	0.21469	0.15555	0.26607	0.24756	0.28597	0.21515	0.13552	0.19607	0.17881	0.24048	0.22069
1008	0.31558	0.24406	0.24406	0.2427	0.2873	0.19624	0.23366	0.25535	0.19436	0.23085	0.28554	0.22888	0.34936	0.31336	0.29447	0.23687	0.31026	0.23867	0.26153	0.1844	0.2539	0.29961	0.2524	0.17645	0.2841	0.22668	0.17714	0.28214	0.25748	0.29142	0.21333	0.14849	0.1975	0.19172	0.24856	0.21304
1008.9	0.29784	0.23322	0.23322	0.22861	0.2725	0.19023	0.20603	0.24288	0.18468	0.21143	0.28949	0.20571	0.33494	0.30398	0.27488	0.22921	0.29779	0.23836	0.23723	0.16267	0.23199	0.28342	0.23719	0.17043	0.27199	0.20194	0.17573	0.26874	0.23974	0.30151	0.18458	0.13761	0.18374	0.17049	0.23566	0.20524
1009.9	0.30972	0.2411	0.2411	0.24946	0.26675	0.21089	0.2187	0.25788	0.19184	0.22095	0.29967	0.22018	0.34619	0.31169	0.28444	0.23693	0.30041	0.27719	0.25461	0.19414	0.24226	0.29807	0.2551	0.20917	0.2891	0.20034	0.20137	0.28889	0.24156	0.32129	0.20205	0.15544	0.18379	0.19087	0.24988	0.2336
1010.8	0.29829	0.23215	0.23215	0.22625	0.2442	0.19267	0.21049	0.26493	0.189	0.20539	0.29749	0.21976	0.33101	0.3057	0.2837	0.21176	0.27474	0.25494	0.24185	0.19701	0.23417	0.29297	0.255	0.20145	0.2919	0.18613	0.19363	0.27081	0.22936	0.30166	0.18651	0.15998	0.18421	0.18057	0.25777	0.2414
1011.7	0.29478	0.23919	0.23919	0.21354	0.23798	0.19395	0.2077	0.26291	0.19552	0.19011	0.30166	0.22006	0.33406	0.29035	0.28706	0.19776	0.27056	0.25149	0.24468	0.19146	0.2366	0.26829	0.26246	0.20045	0.29169	0.17588	0.19878	0.2482	0.22666	0.29397	0.18968	0.16297	0.19437	0.16724	0.26995	0.25006
1012.7	0.29807	0.2376	0.2376	0.19705	0.2307	0.18884	0.19346	0.25087	0.19254	0.19169	0.30645	0.22826	0.31922	0.28632	0.26983	0.19801	0.2741	0.23802	0.23558	0.19186	0.22789	0.26019	0.26763	0.19608	0.29195	0.17864	0.20631	0.24202	0.21906	0.29157	0.20271	0.14809	0.19514	0.1562	0.27069	0.24988
1013.6	0.30102	0.24585	0.24585	0.20344	0.22474	0.17492	0.19723	0.25471	0.20353	0.197	0.30664	0.244	0.32726	0.30891	0.29478	0.20278	0.2695	0.22437	0.23908	0.20265	0.23677	0.26385	0.28596	0.20415	0.30037	0.19167	0.21817	0.2435	0.22772	0.27933	0.21513	0.16435	0.20047	0.15494	0.27947	0.27052
1014.5	0.30064	0.24999	0.24999	0.19665	0.23483	0.16777	0.18869	0.25091	0.19841	0.19886	0.30987	0.22567	0.33474	0.29892	0.29691	0.2009	0.2676	0.20554	0.24047	0.17948	0.22804	0.24229	0.29823	0.17047	0.29825	0.19345	0.21012	0.23072	0.23399	0.27955	0.20975	0.15678	0.20246	0.13855	0.29012	0.25311
1015.5	0.29279	0.24632	0.24632	0.20724	0.2492	0.16995	0.179	0.24123	0.20664	0.20848	0.3047	0.22472	0.32992	0.28569	0.29182	0.22347	0.27208	0.19601	0.23362	0.16777	0.22878	0.23979	0.28718	0.15664	0.29014	0.18371	0.20752	0.23656	0.23178	0.2829	0.20923	0.14798	0.19431	0.13051	0.28786	0.24943
1016.4	0.30585	0.25126	0.25126	0.22143	0.26119	0.16141	0.17917	0.24122	0.20861	0.22987	0.30472	0.21476	0.33607	0.29636	0.30748	0.23324	0.29242	0.18388	0.22903	0.17471	0.2223	0.25585	0.28929	0.15812	0.29978	0.19355	0.22468	0.25745	0.24106	0.28524	0.20216	0.1491	0.19332	0.13512	0.2884	0.24241
1017.3	0.30003	0.26493	0.26493	0.21571	0.25845	0.17468	0.20619	0.24264	0.20695	0.22036	0.30676	0.20575	0.33049	0.30109	0.30786	0.22955	0.28447	0.20607	0.24511	0.17399	0.22317	0.25814	0.29653	0.15842	0.30721	0.19558	0.22263	0.25396	0.23988	0.29122	0.20542	0.14195	0.19441	0.14751	0.29215	0.24218
1018.3	0.29389	0.2507	0.2507	0.20057	0.26075	0.17872	0.21005	0.23213	0.20179	0.20203	0.30434	0.19781	0.30555	0.2808	0.28078	0.20642	0.28349	0.18633	0.24751	0.1699	0.21998	0.2397	0.28636	0.14692	0.30504	0.18526	0.19519	0.25387	0.23579	0.28599	0.20183	0.12121	0.19488	0.14505	0.29145	0.2347
1019.2	0.32244	0.27106	0.27106	0.21175	0.28205	0.20239	0.23863	0.24814	0.22046	0.21085	0.31921	0.22476	0.3191	0.30494	0.30086	0.2369	0.30882	0.21523	0.27811	0.1869	0.23121	0.25739	0.29737	0.16891	0.32125	0.20549	0.21359	0.27405	0.25139	0.30152	0.22242	0.12978	0.20831	0.15439	0.29664	0.25108
1020.1	0.32799	0.28703	0.28703	0.20474	0.28834	0.21101	0.23832	0.27065	0.21615	0.20773	0.31498	0.22735	0.33414	0.31557	0.32076	0.22994	0.32795	0.22894	0.29188	0.19548	0.23266	0.26545	0.31094	0.19375	0.31324	0.20982	0.22679	0.27682	0.26578	0.30382	0.22322	0.14873	0.21444	0.163	0.30061	0.26442
1021.1	0.32451	0.2863	0.2863	0.18863	0.28436	0.21313	0.232	0.29061	0.2202	0.19235	0.3059	0.23388	0.32479	0.31773	0.31406	0.22558	0.30698	0.24402	0.28812	0.20115	0.2526	0.25841	0.31542	0.19603	0.29831	0.20646	0.22049	0.26902	0.26205	0.31039	0.22964	0.1495	0.21451	0.15417	0.30067	0.27253
1022	0.32466	0.28337	0.28337	0.20856	0.29404	0.20494	0.21352	0.30929	0.21924	0.19324	0.30698	0.24449	0.32306	0.31988	0.31421	0.22055	0.32937	0.23443	0.28155	0.21415	0.26365	0.25468	0.31384	0.19224	0.28887	0.20625	0.22372	0.27876	0.27563	0.30423	0.22328	0.17515	0.21593	0.14275	0.30569	0.27398
1022.9	0.33572	0.2922	0.2922	0.21923	0.30222	0.21258	0.22233	0.32827	0.19992	0.21233	0.31123	0.24932	0.34197	0.3276	0.32962	0.22767	0.33568	0.25087	0.30264	0.22224	0.25455	0.26852	0.31618	0.19972	0.28994	0.21479	0.24208	0.2704	0.28007	0.30776	0.2341	0.18674	0.20845	0.15954	0.30585	0.27831
1023.9	0.31873	0.27489	0.27489	0.21124	0.29093	0.19733	0.20398	0.31152	0.18545	0.20081	0.29448	0.24299	0.3071	0.32002	0.30676	0.19622	0.31235	0.22435	0.26837	0.20617	0.24694	0.27289	0.31761	0.20366	0.26476	0.19249	0.23351	0.25504	0.26744	0.29378	0.21115	0.17007	0.19109	0.16033	0.29847	0.27916
1024.8	0.31741	0.26577	0.26577	0.20779	0.27947	0.18898	0.21749	0.30046	0.19408	0.19495	0.30964	0.23665	0.29567	0.31044	0.30019	0.18631	0.30721	0.23215	0.25546	0.21363	0.25391	0.261	0.32856	0.19614	0.25827	0.19184	0.23502	0.25446	0.2712	0.293	0.21739	0.15888	0.19668	0.15824	0.3029	0.26698
1025.7	0.30562	0.25377	0.25377	0.20369	0.27305	0.18724	0.21354	0.29814	0.18946	0.19371	0.32542	0.23881	0.29724	0.30913	0.2912	0.18125	0.31522	0.21889	0.26234	0.21818	0.2517	0.26336	0.33405	0.19685	0.25915	0.19994	0.21382	0.25209	0.27865	0.28693	0.2186	0.17594	0.19918	0.15771	0.31107	0.26173
1026.7	0.29477	0.25736	0.25736	0.18439	0.2794	0.18564	0.20345	0.28342	0.20456	0.20202	0.31982	0.23965	0.27816	0.29053	0.28409	0.1804	0.30231	0.21581	0.25677	0.20452	0.26542	0.27235	0.33151	0.19622	0.24132	0.19255	0.20845	0.24451	0.26796	0.29533	0.21128	0.15955	0.21413	0.15776	0.29331	0.25633
1027.6	0.30419	0.26217	0.26217	0.20316	0.27207	0.18754	0.20477	0.28632	0.22301	0.20464	0.33291	0.25582	0.28511	0.30054	0.28573	0.19265	0.29422	0.23532	0.2377	0.20492	0.2874	0.27718	0.36346	0.19473	0.23983	0.19611	0.22536	0.25787	0.26917	0.30611	0.20259	0.15582	0.2213	0.15621	0.31341	0.26379
1028.5	0.31091	0.26833	0.26833	0.21314	0.26799	0.18903	0.20152	0.29429	0.23334	0.22427	0.34509	0.26227	0.30935	0.30423	0.30347	0.21316	0.30742	0.23894	0.23719	0.22443	0.30291	0.2868	0.35954	0.18616	0.26174	0.2183	0.23665	0.26616	0.27011	0.31613	0.19267	0.18064	0.23525	0.15796	0.32059	0.25475
1029.4	0.30858	0.27818	0.27818	0.21716	0.26509	0.19796	0.19368	0.28398	0.23967	0.23972	0.34683	0.2723	0.31777	0.30179	0.30697	0.22265	0.28905	0.24117	0.23054	0.21686	0.31329	0.3135	0.36817	0.18584	0.2695	0.20581	0.23952	0.25936	0.26679	0.33004	0.18792	0.1772	0.23326	0.16403	0.31084	0.2606
1030.4	0.31781	0.28678	0.28678	0.22572	0.27109	0.19807	0.19069	0.26382	0.25223	0.24889	0.33557	0.28185	0.32767	0.29647	0.32349	0.24703	0.29042	0.24427	0.21968	0.20852	0.32036	0.30835	0.3718	0.18416	0.27709	0.20003	0.25261	0.26557	0.26969	0.33739	0.18438	0.16673	0.24176	0.17498	0.31101	0.25631
1031.3	0.32322	0.28649	0.28649	0.23677	0.27232	0.19695	0.21127	0.25763	0.25816	0.2555	0.34517	0.29174	0.34741	0.30858	0.34721	0.25504	0.29719	0.24286	0.22492	0.22035	0.30712	0.30319	0.38768	0.20637	0.29331	0.2152	0.26248	0.25861	0.28024	0.33881	0.20683	0.18404	0.22753	0.17886	0.32782	0.26633
1032.2	0.31436	0.28577	0.28577	0.22508	0.2728	0.18309	0.20826	0.25382	0.25484	0.24868	0.33795	0.28063	0.34892	0.29477	0.3457	0.25057	0.31402	0.22109	0.23086	0.21275	0.29928	0.29801	0.36677	0.19171	0.29412	0.20021	0.2492	0.25466	0.27981	0.32965	0.21361	0.18088	0.21774	0.17295	0.29989	0.24755
1033.2	0.29392	0.28846	0.28846	0.22233	0.28426	0.18196	0.20596	0.23998	0.262	0.23587	0.34536	0.28582	0.34557	0.29679	0.33388	0.23151	0.3262	0.23141	0.21944	0.19428	0.29956	0.28935	0.38989	0.18815	0.27778	0.19686	0.23941	0.24549	0.29073	0.32652	0.21308	0.16488	0.21028	0.17494	0.29397	0.24743
1034.1	0.30501	0.27883	0.27883	0.22692	0.29496	0.19313	0.20807	0.25235	0.24705	0.24291	0.34512	0.2898	0.34854	0.31031	0.33355	0.23415	0.32906	0.24343	0.22676	0.19844	0.28238	0.28714	0.40271	0.1871	0.28202	0.22146	0.22905	0.25233	0.29292	0.32968	0.21361	0.16399	0.20108	0.19161	0.30939	0.23644
1035	0.29532	0.27411	0.27411	0.22022	0.29302	0.20199	0.22376	0.25772	0.23309	0.25786	0.34079	0.29785	0.34164	0.30709	0.32943	0.2201	0.33269	0.23665	0.24003	0.19295	0.2685	0.29935	0.39782	0.17191	0.2751	0.21453	0.23257	0.24424	0.28292	0.32149	0.22021	0.17073	0.18213	0.2051	0.29216	0.23037
1036	0.30322	0.27664	0.27664	0.21979	0.28721	0.21369	0.23443	0.26976	0.23722	0.26488	0.34459	0.29881	0.35241	0.32527	0.34144	0.21786	0.33321	0.234	0.25188	0.1922	0.28258	0.32133	0.40745	0.15721	0.28247	0.22321	0.24533	0.25942	0.29024	0.3235	0.22011	0.17288	0.19736	0.21844	0.2905	0.2373
1036.9	0.30968	0.2797	0.2797	0.22968	0.3013	0.21725	0.23437	0.28003	0.24222	0.27802	0.34953	0.303	0.3466	0.34343	0.36234	0.23619	0.33565	0.22323	0.24919	0.19633	0.28568	0.33817	0.42281	0.17281	0.29485	0.25161	0.24476	0.27363	0.29874	0.32146	0.22898	0.19029	0.20961	0.22169	0.30775	0.24566
1037.8	0.32992	0.27482	0.27482	0.2275	0.30779	0.21308	0.24645	0.29427	0.24383	0.28562	0.35139	0.28835	0.34842	0.35403	0.3769	0.2422	0.33227	0.21815	0.27715	0.20993	0.29794	0.34272	0.42863	0.17324	0.31131	0.26438	0.2481	0.27947	0.30948	0.31526	0.24149	0.1912	0.22162	0.22824	0.31519	0.23825
1038.8	0.32574	0.27006	0.27006	0.21983	0.30418	0.20483	0.25553	0.30279	0.25443	0.27381	0.35961	0.27525	0.35655	0.34986	0.36725	0.23265	0.31978	0.20685	0.29231	0.2171	0.29696	0.33316	0.44308	0.16526	0.32556	0.2655	0.25621	0.27846	0.30208	0.30174	0.25277	0.19714	0.23373	0.22283	0.31455	0.23387
1039.7	0.34373	0.2802	0.2802	0.24756	0.30589	0.21662	0.24429	0.31955	0.27275	0.26945	0.38155	0.27761	0.37006	0.38437	0.37664	0.24511	0.32432	0.23573	0.281	0.23604	0.32394	0.35063	0.47521	0.19496	0.33996	0.29922	0.26626	0.3062	0.31848	0.31995	0.25006	0.19696	0.26263	0.21813	0.3362	0.26072
1040.6	0.33842	0.27502	0.27502	0.23203	0.30909	0.20768	0.23275	0.3182	0.26148	0.25882	0.35869	0.25705	0.35584	0.371	0.3596	0.24106	0.33678	0.24271	0.27652	0.23264	0.32113	0.32861	0.47541	0.20177	0.33281	0.2899	0.24813	0.30255	0.31093	0.31195	0.24079	0.1679	0.24867	0.21198	0.32425	0.24214
1041.5	0.35624	0.28076	0.28076	0.22652	0.31316	0.22283	0.24737	0.32336	0.27728	0.26386	0.35567	0.26718	0.37678	0.38894	0.35798	0.22905	0.34769	0.27158	0.30024	0.24605	0.34403	0.33113	0.48528	0.21345	0.3354	0.28728	0.26041	0.30164	0.32347	0.32749	0.24475	0.15625	0.26582	0.2257	0.32249	0.25639
1042.5	0.33363	0.2694	0.2694	0.21943	0.29151	0.2251	0.24282	0.31754	0.26237	0.25305	0.33024	0.25667	0.37073	0.39408	0.34126	0.23372	0.33418	0.26784	0.28803	0.24095	0.31805	0.31872	0.4782	0.20846	0.32556	0.27808	0.2459	0.30414	0.30306	0.32363	0.24216	0.15971	0.24641	0.19749	0.30272	0.24762
1043.4	0.34826	0.28949	0.28949	0.22958	0.30478	0.24593	0.2414	0.30394	0.26654	0.24747	0.31053	0.27722	0.38514	0.39994	0.35301	0.24648	0.36074	0.2898	0.28107	0.23706	0.32214	0.31608	0.47307	0.22887	0.33064	0.27901	0.25227	0.31608	0.31294	0.33764	0.2347	0.14895	0.24663	0.20125	0.29542	0.27183
1044.3	0.32643	0.28344	0.28344	0.21981	0.30688	0.22881	0.25771	0.29922	0.2516	0.23786	0.29615	0.25925	0.37181	0.36998	0.33301	0.23559	0.35264	0.27449	0.30038	0.23989	0.30306	0.2995	0.47247	0.21444	0.3211	0.24622	0.25022	0.30979	0.30785	0.32092	0.24183	0.14476	0.22399	0.20629	0.29201	0.25798
1045.2	0.31092	0.2663	0.2663	0.21943	0.29516	0.21643	0.24998	0.28338	0.22804	0.22957	0.29065	0.25387	0.35903	0.34937	0.32261	0.23699	0.31915	0.25088	0.28166	0.22941	0.28157	0.30148	0.46309	0.18989	0.31185	0.23808	0.24087	0.3087	0.29296	0.31124	0.2237	0.12757	0.21604	0.20139	0.29342	0.24687
1046.2	0.28733	0.26229	0.26229	0.22657	0.29115	0.20566	0.23453	0.27324	0.20884	0.2277	0.27459	0.24248	0.34141	0.32227	0.3261	0.246	0.31489	0.24522	0.26049	0.23284	0.25871	0.30428	0.4528	0.17729	0.2993	0.23213	0.2374	0.3154	0.28799	0.3091	0.21759	0.1307	0.20338	0.20282	0.28917	0.22302
1047.1	0.27815	0.261	0.261	0.22195	0.291	0.19732	0.22379	0.26342	0.20972	0.22015	0.26793	0.24032	0.33606	0.29013	0.32769	0.23864	0.3083	0.23714	0.26734	0.23029	0.25659	0.3021	0.45111	0.18067	0.29381	0.21411	0.2415	0.29524	0.29279	0.30154	0.21131	0.11197	0.21195	0.22367	0.29901	0.22968
1048	0.25136	0.23904	0.23904	0.21277	0.26424	0.17584	0.20874	0.26297	0.20286	0.21796	0.27054	0.21572	0.30446	0.28334	0.3025	0.2201	0.27324	0.21749	0.26804	0.24364	0.27026	0.30737	0.44125	0.17141	0.2704	0.22211	0.23086	0.2859	0.294	0.28641	0.20137	0.11309	0.21558	0.22148	0.30978	0.21739
1049	0.25247	0.23281	0.23281	0.18744	0.25737	0.17953	0.1977	0.24948	0.19624	0.20383	0.25049	0.2091	0.30541	0.28284	0.30167	0.20658	0.27572	0.21871	0.26244	0.23389	0.27429	0.2929	0.42579	0.17309	0.27196	0.22915	0.22021	0.27599	0.29401	0.2816	0.18428	0.097852	0.22215	0.20962	0.28642	0.21318
1049.9	0.25198	0.24093	0.24093	0.20144	0.26506	0.20001	0.19493	0.25917	0.20496	0.18476	0.24506	0.19587	0.30971	0.30157	0.31799	0.2	0.29021	0.25114	0.26646	0.2512	0.29095	0.28554	0.42241	0.17073	0.26786	0.22521	0.22862	0.28348	0.31227	0.29063	0.18452	0.11377	0.22884	0.21072	0.2887	0.20998
1050.8	0.2239	0.2448	0.2448	0.1866	0.24986	0.20788	0.18329	0.24774	0.19594	0.15777	0.23911	0.17196	0.29687	0.29691	0.31165	0.17415	0.27718	0.25873	0.26837	0.23776	0.28819	0.25679	0.43613	0.16414	0.25337	0.22373	0.24178	0.26287	0.29321	0.28844	0.16148	0.11089	0.21058	0.18704	0.28465	0.20734
1051.7	0.24083	0.25865	0.25865	0.173	0.23732	0.20355	0.17507	0.25789	0.18879	0.1466	0.22997	0.17202	0.29854	0.3061	0.31645	0.16837	0.27751	0.26235	0.26905	0.24174	0.28949	0.2592	0.42246	0.17506	0.26198	0.23595	0.25073	0.26444	0.28235	0.2977	0.15181	0.12283	0.21009	0.18178	0.27198	0.21048
1052.7	0.23286	0.28014	0.28014	0.18133	0.24734	0.21221	0.19286	0.25676	0.17813	0.14468	0.21928	0.16991	0.29387	0.31329	0.34183	0.17975	0.31286	0.27389	0.28635	0.23057	0.2804	0.25149	0.42859	0.17906	0.26727	0.22061	0.2657	0.27202	0.279	0.30431	0.15537	0.12802	0.19786	0.17335	0.2683	0.2113
1053.6	0.21918	0.27851	0.27851	0.18526	0.23686	0.19824	0.16746	0.23593	0.16321	0.13812	0.22487	0.16564	0.27301	0.29996	0.33409	0.1908	0.29942	0.26679	0.2723	0.23301	0.26424	0.24293	0.42655	0.17161	0.26485	0.20841	0.25935	0.26206	0.27221	0.30146	0.14326	0.12405	0.18771	0.15914	0.27523	0.19966
1054.5	0.21833	0.28768	0.28768	0.17806	0.22859	0.18643	0.1545	0.22574	0.16077	0.14051	0.23974	0.17131	0.27967	0.31343	0.3284	0.19148	0.28732	0.25279	0.28013	0.22932	0.25409	0.24631	0.43706	0.1793	0.27045	0.22498	0.26	0.25127	0.25602	0.3083	0.12825	0.13642	0.18188	0.15501	0.28818	0.20596
1055.4	0.23538	0.27577	0.27577	0.16819	0.22522	0.1692	0.15911	0.22761	0.15907	0.1441	0.24085	0.185	0.27926	0.30746	0.31601	0.19474	0.28992	0.22947	0.29655	0.23816	0.26302	0.24852	0.4232	0.19691	0.28829	0.21811	0.23989	0.24527	0.25621	0.28931	0.13862	0.13457	0.19012	0.1729	0.29118	0.21904
1056.4	0.23832	0.28027	0.28027	0.17649	0.22912	0.17863	0.17943	0.20295	0.1676	0.14648	0.24538	0.18741	0.28888	0.31695	0.32454	0.19929	0.28981	0.24462	0.31208	0.23308	0.28397	0.24276	0.41477	0.1955	0.30077	0.22356	0.23197	0.25391	0.25706	0.29311	0.149	0.12202	0.19204	0.16759	0.29296	0.22185
1057.3	0.23777	0.26219	0.26219	0.16064	0.2076	0.15921	0.15686	0.19353	0.17199	0.14602	0.22942	0.17974	0.28027	0.29981	0.31024	0.19606	0.2556	0.22543	0.29238	0.24099	0.28491	0.24196	0.38304	0.18481	0.28512	0.21653	0.22754	0.23856	0.2448	0.28002	0.13092	0.097696	0.19754	0.16775	0.27847	0.21741
1058.2	0.25702	0.27118	0.27118	0.16861	0.214	0.17377	0.17774	0.23001	0.18512	0.15809	0.23953	0.18309	0.29248	0.30605	0.3366	0.20027	0.25837	0.22969	0.32139	0.2469	0.30404	0.26073	0.38595	0.19483	0.2979	0.23224	0.24371	0.24691	0.24919	0.29148	0.14705	0.11935	0.21167	0.18446	0.28989	0.23032
1059.2	0.25011	0.24269	0.24269	0.15745	0.20434	0.16245	0.18617	0.23345	0.18563	0.15597	0.21324	0.17132	0.26244	0.27701	0.30376	0.18471	0.24738	0.22688	0.31009	0.25357	0.31128	0.25212	0.36842	0.18413	0.28977	0.19943	0.22749	0.23565	0.24802	0.28769	0.15938	0.10815	0.21863	0.1774	0.26449	0.2221
1060.1	0.2427	0.22772	0.22772	0.1817	0.22736	0.17685	0.18773	0.23258	0.18924	0.15981	0.21975	0.1635	0.25993	0.28502	0.29338	0.2004	0.2478	0.25372	0.29773	0.26864	0.31055	0.26555	0.36299	0.1815	0.28728	0.20785	0.22177	0.24932	0.25993	0.31007	0.1542	0.10747	0.22311	0.17565	0.26889	0.2198
1061	0.22452	0.20331	0.20331	0.18839	0.21843	0.16591	0.16512	0.24315	0.1685	0.15664	0.22003	0.15518	0.23491	0.2583	0.26069	0.19778	0.23776	0.2383	0.26802	0.2733	0.27356	0.25444	0.35059	0.17011	0.25493	0.17955	0.21212	0.24928	0.25648	0.29745	0.14233	0.09916	0.20819	0.17865	0.26133	0.20722
1061.9	0.24644	0.20488	0.20488	0.20181	0.23875	0.17014	0.18339	0.25833	0.16985	0.15376	0.22372	0.16149	0.25434	0.27781	0.26506	0.21232	0.26198	0.22823	0.27492	0.27046	0.26243	0.26852	0.34529	0.16427	0.27066	0.1907	0.19881	0.2621	0.26784	0.30043	0.15797	0.12475	0.21166	0.17646	0.26383	0.20215
1062.8	0.22222	0.20042	0.20042	0.19657	0.22891	0.15214	0.1772	0.24617	0.15983	0.14057	0.19789	0.15916	0.23841	0.28022	0.24299	0.20694	0.26934	0.21125	0.25168	0.25828	0.24858	0.26701	0.30292	0.14647	0.24442	0.18991	0.18984	0.25806	0.26067	0.29345	0.14761	0.10741	0.19747	0.16101	0.23596	0.19144
1063.8	0.22923	0.20566	0.20566	0.21029	0.23614	0.17612	0.18687	0.23782	0.15779	0.13842	0.20551	0.17672	0.24368	0.27291	0.26501	0.2226	0.29006	0.20979	0.25331	0.24472	0.24991	0.27245	0.29746	0.16266	0.23844	0.20529	0.19825	0.2769	0.26962	0.30938	0.15183	0.10274	0.19105	0.16427	0.24542	0.20834
1064.7	0.23037	0.2094	0.2094	0.18608	0.21589	0.17409	0.20011	0.24027	0.15798	0.13702	0.1948	0.17246	0.23463	0.26397	0.26558	0.21056	0.28579	0.18522	0.25406	0.23513	0.24988	0.2671	0.27837	0.15444	0.22948	0.19161	0.1873	0.27777	0.26348	0.29936	0.15331	0.10035	0.19288	0.16277	0.23902	0.21135
1065.6	0.22673	0.21135	0.21135	0.19241	0.21612	0.18193	0.20662	0.25606	0.17502	0.13501	0.20392	0.15786	0.23914	0.26905	0.27865	0.22491	0.27725	0.18134	0.25971	0.24479	0.27285	0.26822	0.29317	0.14958	0.23354	0.21136	0.18728	0.28426	0.25826	0.30898	0.15783	0.12331	0.20866	0.15982	0.26041	0.2022
1066.5	0.21073	0.20932	0.20932	0.18761	0.20163	0.19328	0.20268	0.23753	0.16696	0.12941	0.21176	0.15933	0.22616	0.24983	0.2732	0.22241	0.24837	0.1947	0.25186	0.24283	0.28919	0.24577	0.28239	0.15127	0.22314	0.20012	0.1864	0.28812	0.2562	0.31946	0.16081	0.11388	0.19554	0.15873	0.25291	0.20215
1067.5	0.21771	0.20304	0.20304	0.18312	0.21848	0.20246	0.2066	0.23996	0.17362	0.12888	0.21488	0.15586	0.23382	0.23564	0.28712	0.21066	0.24987	0.19529	0.26135	0.26425	0.28808	0.25051	0.28325	0.1501	0.22278	0.18298	0.18229	0.27541	0.27199	0.31949	0.16044	0.11437	0.19784	0.15763	0.25546	0.20093
1068.4	0.21628	0.21604	0.21604	0.17266	0.23458	0.18522	0.19564	0.25414	0.17939	0.13134	0.219	0.15923	0.24798	0.25419	0.29725	0.20232	0.25989	0.1926	0.26399	0.28582	0.30335	0.26287	0.26989	0.15598	0.23515	0.18475	0.19415	0.26871	0.27109	0.30477	0.15429	0.12708	0.20618	0.15984	0.25116	0.21157
1069.3	0.21453	0.22041	0.22041	0.1774	0.22556	0.17934	0.18696	0.23909	0.1718	0.11736	0.21726	0.1645	0.23701	0.23711	0.29537	0.20287	0.24802	0.18405	0.25122	0.27619	0.2908	0.25748	0.25938	0.15934	0.22441	0.18801	0.20628	0.26213	0.27971	0.30641	0.15892	0.12801	0.1945	0.14605	0.24576	0.20021
1070.2	0.23638	0.23366	0.23366	0.18495	0.24357	0.18848	0.19714	0.24023	0.17418	0.12891	0.22619	0.18896	0.24595	0.23872	0.31648	0.20228	0.26402	0.20309	0.26419	0.27235	0.30004	0.2816	0.27309	0.17161	0.24147	0.184	0.23818	0.27035	0.29546	0.30968	0.16401	0.12436	0.19035	0.15083	0.24573	0.23093
1071.2	0.23113	0.2253	0.2253	0.17839	0.24537	0.17798	0.18416	0.24551	0.17618	0.11821	0.23626	0.18978	0.23944	0.22846	0.32042	0.1884	0.26685	0.17917	0.25385	0.26561	0.27678	0.27818	0.28209	0.16754	0.24093	0.18272	0.23263	0.25375	0.29057	0.30249	0.14566	0.11871	0.19595	0.14048	0.23762	0.23373
1072.1	0.21906	0.23813	0.23813	0.17135	0.24569	0.17058	0.18603	0.24601	0.16942	0.12482	0.24479	0.20258	0.24166	0.23365	0.32212	0.19103	0.27296	0.16611	0.24719	0.25365	0.28721	0.28005	0.29578	0.19797	0.241	0.18637	0.23744	0.25044	0.28897	0.30296	0.16138	0.12756	0.19696	0.15547	0.23931	0.25403
1073	0.2485	0.25409	0.25409	0.19957	0.25089	0.19108	0.20047	0.25683	0.18489	0.13934	0.2626	0.20818	0.28108	0.25665	0.3377	0.228	0.28099	0.18169	0.2689	0.25973	0.29732	0.29486	0.31491	0.20988	0.27171	0.20672	0.24772	0.2704	0.31817	0.32055	0.18013	0.14328	0.20636	0.16512	0.24945	0.2542
1073.9	0.24815	0.24447	0.24447	0.19409	0.24257	0.19395	0.20047	0.25239	0.17874	0.14549	0.26131	0.2013	0.29855	0.27299	0.34711	0.23419	0.26927	0.18415	0.26205	0.25067	0.30111	0.30435	0.31467	0.19703	0.27491	0.20911	0.2448	0.25885	0.30478	0.30855	0.17438	0.12478	0.21698	0.16684	0.24426	0.25235
1074.9	0.23257	0.24031	0.24031	0.19345	0.24018	0.19086	0.18973	0.23795	0.18082	0.13791	0.26103	0.19644	0.29405	0.2769	0.34261	0.23437	0.27322	0.15953	0.25134	0.24802	0.3091	0.30072	0.30473	0.2064	0.26915	0.21574	0.22912	0.24646	0.31293	0.2959	0.17152	0.12536	0.2271	0.16077	0.24403	0.24744
1075.8	0.25441	0.26666	0.26666	0.22244	0.2473	0.20198	0.20973	0.25718	0.19002	0.15376	0.25387	0.1953	0.31094	0.29916	0.35647	0.25593	0.28066	0.17044	0.27882	0.28176	0.34671	0.33557	0.29917	0.22284	0.26322	0.23224	0.24217	0.27146	0.32835	0.30415	0.19618	0.14886	0.23672	0.18278	0.25777	0.26525
1076.7	0.28241	0.26713	0.26713	0.2511	0.24787	0.22907	0.21684	0.25925	0.19945	0.1699	0.26439	0.19247	0.32726	0.33274	0.36362	0.28882	0.26116	0.18238	0.28229	0.30402	0.34536	0.33989	0.28998	0.22108	0.28384	0.25146	0.23951	0.29591	0.32141	0.31604	0.19269	0.14622	0.24484	0.18951	0.26732	0.27031
1077.6	0.26539	0.25242	0.25242	0.24323	0.24322	0.2269	0.22267	0.26004	0.19051	0.16752	0.24384	0.18171	0.30265	0.33213	0.35944	0.27505	0.25502	0.17776	0.27121	0.30089	0.32084	0.3316	0.27517	0.20837	0.26327	0.24943	0.23852	0.28226	0.30175	0.30727	0.19103	0.14266	0.23666	0.19566	0.25268	0.26523
1078.6	0.28339	0.27517	0.27517	0.25997	0.26873	0.23189	0.23934	0.28545	0.21628	0.17813	0.24835	0.19169	0.31002	0.35058	0.37345	0.28346	0.28062	0.18918	0.3062	0.32451	0.34083	0.34354	0.28276	0.21754	0.29189	0.25068	0.25196	0.30586	0.30774	0.32077	0.2114	0.16475	0.23773	0.20482	0.26422	0.27461
1079.5	0.30552	0.26509	0.26509	0.25209	0.27031	0.23403	0.25516	0.30497	0.21607	0.18262	0.24483	0.19519	0.32967	0.3719	0.35519	0.28879	0.28976	0.20715	0.30562	0.33926	0.32742	0.34137	0.27309	0.21913	0.30715	0.25699	0.24927	0.31658	0.31134	0.33326	0.22554	0.17339	0.23335	0.21038	0.26917	0.2701
1080.4	0.28341	0.26444	0.26444	0.24107	0.27693	0.23616	0.25238	0.30496	0.21834	0.18754	0.24589	0.18117	0.32345	0.39304	0.35699	0.29039	0.33161	0.21217	0.29242	0.32326	0.3131	0.33371	0.27446	0.22829	0.32852	0.26713	0.26031	0.30386	0.31824	0.33277	0.21503	0.17057	0.23045	0.20426	0.26726	0.25459
1081.3	0.29269	0.26556	0.26556	0.2374	0.28043	0.22907	0.25874	0.30256	0.22261	0.18291	0.23281	0.17182	0.34402	0.39041	0.36102	0.28113	0.35719	0.21685	0.30883	0.30969	0.32855	0.34197	0.28596	0.2201	0.3447	0.27041	0.27429	0.30634	0.32896	0.32156	0.22033	0.17661	0.23716	0.20274	0.26319	0.23501
1082.2	0.29515	0.27448	0.27448	0.22355	0.271	0.23146	0.25023	0.28523	0.22149	0.17649	0.23664	0.17685	0.34932	0.37214	0.35922	0.27267	0.33436	0.21171	0.30736	0.29536	0.34219	0.3353	0.28172	0.23193	0.33903	0.25683	0.27003	0.30977	0.32353	0.31627	0.20752	0.16706	0.24264	0.18955	0.27079	0.24017
1083.2	0.28889	0.263	0.263	0.22113	0.26868	0.23519	0.24356	0.26233	0.21125	0.18439	0.23143	0.16389	0.36001	0.36068	0.34471	0.28235	0.32662	0.20293	0.298	0.28163	0.32679	0.33758	0.27641	0.23198	0.3302	0.25529	0.25819	0.31606	0.32312	0.32218	0.19897	0.15597	0.23711	0.19809	0.26038	0.2472
1084.1	0.2812	0.27573	0.27573	0.21652	0.26369	0.22537	0.23532	0.23943	0.20151	0.1799	0.22838	0.1538	0.34019	0.34491	0.34958	0.27987	0.30513	0.19812	0.30914	0.26866	0.32537	0.33305	0.27609	0.2103	0.31399	0.25362	0.25714	0.30783	0.31463	0.3185	0.18813	0.1354	0.2333	0.19525	0.24917	0.25031
1085	0.29775	0.27203	0.27203	0.21487	0.25601	0.22203	0.22349	0.22701	0.20186	0.18003	0.22505	0.16264	0.349	0.33092	0.34278	0.27058	0.27394	0.21279	0.31431	0.25752	0.33252	0.32867	0.28227	0.19669	0.31222	0.23301	0.25412	0.30671	0.29449	0.31935	0.18397	0.12277	0.23911	0.19946	0.25955	0.25472
1085.9	0.28656	0.27557	0.27557	0.22089	0.26392	0.2172	0.22095	0.24238	0.19246	0.17165	0.23546	0.16908	0.34534	0.31944	0.33202	0.28509	0.27276	0.20901	0.31439	0.25921	0.31604	0.32594	0.28738	0.19991	0.30369	0.2257	0.25557	0.31996	0.30463	0.32371	0.17722	0.12938	0.22553	0.19891	0.28	0.26476
1086.8	0.27679	0.27747	0.27747	0.23741	0.26915	0.21398	0.23355	0.24949	0.19679	0.17251	0.2414	0.17383	0.33051	0.33404	0.32486	0.3051	0.28958	0.21989	0.33287	0.26625	0.30843	0.3247	0.29521	0.20245	0.31196	0.23043	0.25238	0.31704	0.3121	0.32693	0.19388	0.13889	0.21724	0.19676	0.29158	0.27363
1087.8	0.28081	0.28702	0.28702	0.24185	0.26798	0.2098	0.23871	0.27788	0.2126	0.16666	0.24682	0.17785	0.33074	0.33082	0.34994	0.29126	0.29768	0.23835	0.34468	0.28291	0.32066	0.32577	0.30621	0.20364	0.32447	0.23008	0.26896	0.30877	0.32262	0.32057	0.19685	0.15816	0.22093	0.18812	0.30825	0.26789
1088.7	0.28308	0.29054	0.29054	0.23751	0.28464	0.20657	0.23714	0.28927	0.21192	0.16857	0.24066	0.17515	0.35497	0.35027	0.3546	0.28793	0.32649	0.24456	0.3479	0.28978	0.31979	0.32949	0.30828	0.20852	0.33965	0.23165	0.27375	0.30035	0.33999	0.32239	0.20042	0.1675	0.21632	0.18409	0.31564	0.25852
1089.6	0.28012	0.27805	0.27805	0.21811	0.28108	0.20887	0.23499	0.28891	0.2071	0.15957	0.23194	0.17435	0.36412	0.33516	0.3397	0.28168	0.32334	0.23146	0.352	0.29282	0.30298	0.32458	0.3002	0.20852	0.34318	0.23704	0.25049	0.30069	0.34876	0.3218	0.20337	0.16415	0.20702	0.17558	0.31093	0.25724
1090.5	0.30157	0.27472	0.27472	0.20468	0.27083	0.23461	0.25071	0.27536	0.2144	0.17566	0.23174	0.17812	0.36788	0.34344	0.33304	0.2764	0.32658	0.26752	0.35679	0.28316	0.31323	0.32347	0.29877	0.21996	0.35851	0.22749	0.24461	0.28692	0.34086	0.33922	0.2118	0.15714	0.21981	0.18406	0.31387	0.25929
1091.5	0.28386	0.25674	0.25674	0.18418	0.26979	0.22701	0.24426	0.26212	0.19184	0.17577	0.21473	0.15968	0.3625	0.31555	0.32242	0.25119	0.33194	0.26251	0.34739	0.27762	0.30197	0.32932	0.28236	0.20108	0.34065	0.216	0.23255	0.28696	0.34339	0.33471	0.20607	0.14187	0.21605	0.19785	0.2992	0.23688
1092.4	0.28439	0.25368	0.25368	0.15631	0.27394	0.22605	0.22837	0.25032	0.17976	0.16617	0.2107	0.14148	0.34894	0.29989	0.30167	0.22549	0.32161	0.24958	0.31661	0.2652	0.29205	0.31859	0.26413	0.18911	0.33694	0.20644	0.21894	0.26618	0.34076	0.33649	0.1897	0.11605	0.21449	0.19292	0.30427	0.2136
1093.3	0.26018	0.2324	0.2324	0.15444	0.2497	0.22777	0.23163	0.24533	0.17278	0.15194	0.20652	0.14342	0.30616	0.27845	0.26908	0.21306	0.28629	0.23492	0.30544	0.24481	0.27957	0.30054	0.24679	0.19564	0.30808	0.19562	0.20714	0.26662	0.3262	0.32554	0.17711	0.10504	0.21923	0.19028	0.29871	0.2201
1094.2	0.24216	0.22454	0.22454	0.16293	0.25027	0.21853	0.22916	0.24194	0.17317	0.15457	0.1942	0.14007	0.28067	0.28706	0.26753	0.21747	0.27731	0.23147	0.29252	0.24293	0.28948	0.29128	0.23914	0.19998	0.29901	0.19412	0.21959	0.26309	0.31522	0.32202	0.16574	0.11603	0.22025	0.17972	0.30591	0.22458
1095.1	0.20209	0.20858	0.20858	0.15259	0.2541	0.18733	0.20638	0.22758	0.17842	0.13198	0.18771	0.13576	0.23323	0.2613	0.26461	0.19919	0.27761	0.20817	0.27557	0.2314	0.2851	0.26841	0.22013	0.18866	0.25378	0.18631	0.2131	0.26173	0.31228	0.30514	0.16683	0.088507	0.20866	0.15288	0.29053	0.2195
1096	0.18929	0.22136	0.22136	0.14585	0.24248	0.18416	0.19804	0.23785	0.18465	0.11296	0.18441	0.14499	0.21517	0.2564	0.26203	0.18999	0.25718	0.18575	0.26299	0.21436	0.2947	0.2399	0.20808	0.1913	0.24014	0.17629	0.21207	0.25311	0.29929	0.29127	0.15773	0.08283	0.20164	0.12156	0.29972	0.22786
1097	0.14986	0.21907	0.21907	0.16528	0.23901	0.16933	0.20226	0.2211	0.1739	0.096927	0.1821	0.14906	0.18929	0.26823	0.24999	0.20393	0.25011	0.17798	0.26477	0.19807	0.29255	0.21619	0.21418	0.19191	0.20732	0.18532	0.21552	0.26995	0.29144	0.27273	0.15591	0.084932	0.19497	0.11572	0.30366	0.22711
1097.9	0.15909	0.22581	0.22581	0.16246	0.24387	0.17454	0.1879	0.2069	0.18062	0.10179	0.17585	0.13813	0.20267	0.2554	0.27399	0.20038	0.26937	0.18488	0.25587	0.19815	0.29988	0.23442	0.21362	0.1698	0.2152	0.19433	0.21363	0.27117	0.28861	0.27811	0.15562	0.085506	0.19015	0.12889	0.30048	0.21202
1098.8	0.16197	0.22365	0.22365	0.15131	0.234	0.17419	0.1861	0.21302	0.17734	0.081424	0.17492	0.13402	0.19967	0.22781	0.28322	0.17965	0.27757	0.18366	0.24695	0.17741	0.2893	0.23026	0.21789	0.16502	0.20939	0.181	0.20445	0.26129	0.29476	0.26799	0.15941	0.075223	0.19371	0.12851	0.29755	0.19852
1099.7	0.1696	0.22148	0.22148	0.16069	0.20971	0.17558	0.18173	0.20977	0.16231	0.072397	0.16636	0.12643	0.20968	0.2191	0.26329	0.17754	0.24376	0.18158	0.234	0.17931	0.27495	0.22527	0.22186	0.15197	0.22621	0.1874	0.19441	0.2566	0.27524	0.27662	0.1372	0.085555	0.18801	0.11919	0.30858	0.20425
1100.6	0.1693	0.21164	0.21164	0.15502	0.21008	0.17345	0.18192	0.19588	0.15576	0.084418	0.16401	0.11116	0.21373	0.22226	0.25261	0.17024	0.24111	0.18001	0.22701	0.18639	0.2648	0.25044	0.22309	0.13926	0.23391	0.19789	0.19516	0.25834	0.28176	0.28852	0.14129	0.082593	0.18537	0.13045	0.30012	0.1903
1101.6	0.18217	0.21042	0.21042	0.15311	0.19232	0.18038	0.18968	0.2182	0.17168	0.10763	0.16395	0.12299	0.23303	0.23153	0.26594	0.18205	0.23226	0.19932	0.24103	0.19959	0.26924	0.27694	0.22387	0.14776	0.2559	0.19879	0.2008	0.24815	0.27611	0.30531	0.14279	0.08772	0.19323	0.13653	0.28789	0.21583
1102.5	0.16523	0.20919	0.20919	0.14555	0.17961	0.17647	0.20386	0.2313	0.17498	0.10965	0.16477	0.11921	0.21158	0.21687	0.26469	0.17976	0.20346	0.18223	0.23456	0.21385	0.27426	0.27076	0.22933	0.15574	0.2518	0.18748	0.20532	0.24125	0.26674	0.30561	0.15645	0.10476	0.19243	0.13453	0.28183	0.2253
1103.4	0.15764	0.22245	0.22245	0.13955	0.19615	0.18216	0.20847	0.22074	0.16191	0.13734	0.18187	0.12862	0.20314	0.22973	0.26206	0.18685	0.21241	0.17687	0.22685	0.21434	0.2686	0.29144	0.23206	0.16254	0.26011	0.19014	0.21081	0.25091	0.27218	0.3113	0.15824	0.1001	0.18458	0.14333	0.28409	0.23983
1104.3	0.13801	0.23106	0.23106	0.12885	0.21493	0.17851	0.21492	0.23576	0.17793	0.13234	0.19146	0.11801	0.20067	0.23647	0.28121	0.1805	0.24111	0.16565	0.22615	0.2188	0.27752	0.28476	0.25068	0.14863	0.25898	0.18978	0.22344	0.23714	0.29229	0.30139	0.15455	0.11713	0.19821	0.15298	0.28917	0.22658
1105.2	0.14754	0.21627	0.21627	0.13084	0.20992	0.18392	0.22108	0.24854	0.17546	0.12882	0.19544	0.10869	0.1939	0.2342	0.27549	0.18322	0.24134	0.16961	0.22159	0.20659	0.27335	0.2759	0.26051	0.14144	0.25282	0.18749	0.21812	0.23939	0.27813	0.29964	0.15679	0.12131	0.20652	0.15067	0.28591	0.22749
1106.1	0.1585	0.2153	0.2153	0.14536	0.22913	0.1904	0.21437	0.23575	0.16075	0.13322	0.20018	0.11473	0.21559	0.22167	0.26513	0.18965	0.25648	0.16667	0.2046	0.20324	0.26496	0.28015	0.26308	0.15361	0.26112	0.19876	0.21013	0.25479	0.28804	0.29902	0.16891	0.13528	0.20358	0.15988	0.28305	0.21973
1107.1	0.16264	0.21171	0.21171	0.15094	0.2354	0.18997	0.2098	0.23233	0.15801	0.13642	0.20388	0.12592	0.22444	0.2489	0.25338	0.18976	0.2749	0.17028	0.21019	0.19896	0.26318	0.28106	0.26716	0.17082	0.26704	0.19837	0.21096	0.25743	0.29449	0.30746	0.15151	0.12632	0.20533	0.15525	0.28111	0.22598
1108	0.17186	0.18842	0.18842	0.14649	0.23291	0.18019	0.22223	0.22193	0.15727	0.11409	0.19181	0.11155	0.23311	0.22917	0.23787	0.18598	0.2635	0.16027	0.21281	0.19438	0.26034	0.24317	0.25231	0.16632	0.25835	0.19045	0.20043	0.24432	0.28666	0.30317	0.15464	0.1172	0.20287	0.13824	0.25109	0.20706
1108.9	0.1947	0.17812	0.17812	0.1436	0.22877	0.18895	0.21678	0.20818	0.15139	0.13207	0.18837	0.11589	0.2598	0.22777	0.22869	0.18786	0.26215	0.16595	0.2156	0.19025	0.27027	0.26746	0.24941	0.182	0.27071	0.19607	0.18974	0.25475	0.29177	0.30025	0.16187	0.10945	0.19459	0.14584	0.23329	0.21417
1109.8	0.21169	0.19176	0.19176	0.14008	0.23444	0.19906	0.21934	0.21541	0.17835	0.12989	0.20211	0.13425	0.28688	0.22242	0.24525	0.19621	0.26584	0.17596	0.22522	0.20079	0.29222	0.27815	0.2674	0.20947	0.3057	0.2006	0.20023	0.24381	0.30798	0.30413	0.15921	0.11041	0.21656	0.1615	0.23993	0.22098
1110.7	0.19617	0.17707	0.17707	0.12087	0.21588	0.18668	0.21731	0.2007	0.16521	0.11338	0.19841	0.12982	0.26165	0.21616	0.23984	0.18852	0.25268	0.13058	0.21644	0.18808	0.29672	0.25997	0.26918	0.19871	0.2962	0.19072	0.20341	0.23409	0.29032	0.28496	0.15107	0.091349	0.21	0.14762	0.23043	0.22331
1111.6	0.19937	0.18399	0.18399	0.12487	0.22065	0.18134	0.221	0.19141	0.16156	0.10195	0.19495	0.13222	0.27011	0.20144	0.23974	0.19265	0.25888	0.1097	0.20363	0.18255	0.28122	0.25638	0.28292	0.19199	0.30037	0.18263	0.20602	0.24259	0.29356	0.26767	0.15478	0.082826	0.20663	0.13173	0.22833	0.22244
1112.6	0.21493	0.21417	0.21417	0.14971	0.22333	0.19765	0.23969	0.20483	0.18288	0.12589	0.2032	0.15801	0.29215	0.23206	0.26881	0.21573	0.2672	0.12609	0.22288	0.19522	0.29864	0.30684	0.30664	0.21018	0.3223	0.21481	0.23681	0.26109	0.3034	0.28172	0.17553	0.10149	0.21981	0.15385	0.24542	0.25296
1113.5	0.19245	0.21547	0.21547	0.15824	0.21918	0.19121	0.2508	0.21936	0.16997	0.12073	0.18739	0.17059	0.25371	0.22668	0.27043	0.2286	0.24106	0.10211	0.21269	0.20253	0.2759	0.29346	0.27982	0.2255	0.29534	0.19875	0.24165	0.26943	0.28783	0.27625	0.1844	0.10456	0.21433	0.14543	0.23658	0.25527
1114.4	0.17567	0.22553	0.22553	0.17758	0.2214	0.18652	0.25689	0.2296	0.15019	0.12422	0.18875	0.17729	0.23815	0.26052	0.28577	0.24211	0.24511	0.088485	0.20478	0.21534	0.26082	0.28968	0.27977	0.24553	0.28473	0.21379	0.23625	0.29325	0.28707	0.26876	0.19464	0.12001	0.19773	0.13772	0.23405	0.2635
1115.3	0.20486	0.23941	0.23941	0.19081	0.23105	0.2062	0.26584	0.26017	0.16523	0.13935	0.20092	0.18663	0.27152	0.26863	0.29595	0.25124	0.26136	0.12006	0.20721	0.23228	0.26378	0.31211	0.30076	0.26573	0.29438	0.21937	0.2342	0.30035	0.31235	0.28984	0.20731	0.13575	0.21272	0.15017	0.244	0.27925
1116.2	0.21234	0.24111	0.24111	0.20136	0.24501	0.2256	0.28765	0.29058	0.1784	0.14643	0.21079	0.17953	0.2872	0.2726	0.31488	0.25388	0.27141	0.13697	0.22347	0.23147	0.28057	0.31678	0.29798	0.26874	0.29114	0.23138	0.23608	0.30511	0.31567	0.29693	0.22864	0.14599	0.22931	0.15743	0.26013	0.28197
1117.1	0.21807	0.25497	0.25497	0.22695	0.26029	0.23294	0.29816	0.32163	0.18443	0.15409	0.23706	0.18693	0.29432	0.30012	0.32042	0.26105	0.2828	0.13351	0.22641	0.25649	0.29824	0.30966	0.31744	0.28539	0.29574	0.23186	0.23303	0.32466	0.32466	0.29923	0.24418	0.16921	0.24243	0.1759	0.29141	0.28816
1118	0.2387	0.26842	0.26842	0.23641	0.27601	0.25557	0.30837	0.30693	0.20619	0.15863	0.26294	0.18425	0.31056	0.30444	0.32596	0.26061	0.29981	0.14508	0.23478	0.23716	0.33396	0.33572	0.33281	0.2788	0.30994	0.24523	0.23937	0.31927	0.32638	0.31172	0.26002	0.16569	0.26296	0.1915	0.28912	0.28277
1119	0.2503	0.27721	0.27721	0.24334	0.29232	0.28253	0.30371	0.30715	0.23244	0.18107	0.26858	0.19955	0.33292	0.30856	0.32738	0.25465	0.32417	0.16923	0.23036	0.24107	0.35644	0.35496	0.34122	0.28062	0.31406	0.24871	0.2579	0.31264	0.33561	0.33579	0.24635	0.17285	0.28137	0.20003	0.30306	0.2956
1119.9	0.25572	0.29845	0.29845	0.26313	0.31577	0.30529	0.32364	0.31088	0.25244	0.18799	0.28835	0.21437	0.33743	0.33715	0.34338	0.26165	0.35434	0.19391	0.23978	0.25721	0.3744	0.36342	0.35098	0.29119	0.32872	0.27207	0.27432	0.32628	0.35331	0.35733	0.25351	0.18399	0.29681	0.20812	0.32601	0.30408
1120.8	0.26969	0.30929	0.30929	0.26535	0.31499	0.33277	0.33269	0.31381	0.25844	0.21013	0.30403	0.2377	0.33746	0.36699	0.35371	0.27025	0.36107	0.21271	0.2364	0.26447	0.38828	0.38182	0.35726	0.30108	0.34117	0.27348	0.28723	0.33579	0.36293	0.37986	0.245	0.1997	0.29693	0.24745	0.33457	0.3195
1121.7	0.28494	0.31314	0.31314	0.26303	0.33025	0.35741	0.34503	0.33057	0.26693	0.229	0.31335	0.24364	0.33731	0.37615	0.36644	0.28032	0.38987	0.23032	0.23828	0.27556	0.39705	0.39723	0.35839	0.30356	0.3467	0.2886	0.30447	0.33722	0.3773	0.40038	0.24759	0.21022	0.30643	0.2551	0.32257	0.32798
1122.6	0.307	0.34353	0.34353	0.26916	0.3513	0.38569	0.36236	0.35335	0.27367	0.25726	0.33538	0.26036	0.37063	0.413	0.39409	0.28406	0.42428	0.25086	0.24366	0.30024	0.39303	0.407	0.39568	0.32017	0.36809	0.31576	0.32606	0.35029	0.40171	0.42265	0.24759	0.22515	0.3169	0.27411	0.35932	0.3551
1123.5	0.35269	0.3534	0.3534	0.30555	0.38394	0.41004	0.39827	0.3871	0.29014	0.27538	0.34468	0.26868	0.39559	0.43006	0.40819	0.31938	0.45076	0.28003	0.26499	0.3182	0.39637	0.41909	0.39666	0.32315	0.40285	0.3284	0.34076	0.37869	0.42559	0.43711	0.2669	0.24911	0.32354	0.30133	0.36881	0.36125
1124.5	0.35731	0.36722	0.36722	0.31387	0.40067	0.42545	0.41601	0.40417	0.30735	0.28617	0.35067	0.2692	0.40732	0.43073	0.42177	0.32732	0.45088	0.28987	0.28648	0.31504	0.41218	0.4179	0.40352	0.32897	0.41323	0.31745	0.34831	0.37736	0.41864	0.4435	0.27798	0.2593	0.34141	0.31702	0.37371	0.37665
1125.4	0.37115	0.38939	0.38939	0.34539	0.43657	0.42757	0.43848	0.43776	0.31344	0.30936	0.37332	0.27956	0.43413	0.46649	0.44736	0.35874	0.48587	0.2899	0.31622	0.33268	0.42393	0.43064	0.42855	0.34608	0.42912	0.35392	0.37086	0.38863	0.4372	0.44497	0.30534	0.2921	0.35395	0.316	0.3895	0.38264
1126.3	0.38197	0.4091	0.4091	0.37017	0.45865	0.44527	0.45822	0.45182	0.33401	0.31405	0.39062	0.30202	0.46447	0.4902	0.47329	0.38271	0.51969	0.32235	0.3279	0.33869	0.44575	0.44221	0.44147	0.36116	0.43352	0.369	0.38204	0.40523	0.45484	0.45677	0.31703	0.30366	0.37205	0.32117	0.40609	0.40309
1127.2	0.38424	0.40513	0.40513	0.39072	0.46127	0.45307	0.47538	0.48129	0.3487	0.3247	0.39494	0.31488	0.46857	0.51749	0.47228	0.38966	0.51382	0.34101	0.33363	0.35341	0.45402	0.43951	0.44727	0.37843	0.4285	0.37791	0.38269	0.42032	0.44905	0.46553	0.33449	0.32042	0.37581	0.32805	0.41058	0.41342
1128.1	0.38127	0.4158	0.4158	0.36847	0.46017	0.44827	0.49483	0.48248	0.3509	0.33655	0.41503	0.31658	0.47062	0.52913	0.48602	0.37702	0.53524	0.33397	0.33988	0.36217	0.46319	0.45539	0.46154	0.38474	0.41891	0.39832	0.39456	0.40678	0.44934	0.46031	0.35544	0.32495	0.38945	0.33998	0.41829	0.41766
1129	0.41683	0.42783	0.42783	0.39089	0.48476	0.46838	0.51341	0.50607	0.3461	0.36675	0.41908	0.34287	0.4816	0.56362	0.5044	0.39125	0.55627	0.36074	0.36436	0.36725	0.45431	0.47756	0.46083	0.40318	0.43635	0.42421	0.42549	0.42309	0.47105	0.46969	0.37411	0.33726	0.38542	0.35305	0.41672	0.42826
1129.9	0.41276	0.42262	0.42262	0.38901	0.48618	0.48754	0.50883	0.50107	0.3504	0.36711	0.41473	0.33833	0.4682	0.56014	0.49532	0.37551	0.55097	0.3844	0.35834	0.36101	0.44783	0.47816	0.4474	0.38373	0.43335	0.41172	0.41897	0.42583	0.47913	0.47969	0.37057	0.32284	0.39286	0.34364	0.40548	0.42497
1130.9	0.41852	0.41822	0.41822	0.38586	0.47793	0.47594	0.51696	0.47335	0.33085	0.37552	0.40439	0.32442	0.46279	0.55179	0.47902	0.35669	0.52474	0.37011	0.36862	0.33717	0.42299	0.47345	0.44305	0.36495	0.43883	0.41292	0.40852	0.41377	0.47436	0.47104	0.3693	0.30826	0.3809	0.34993	0.39852	0.39751
1131.8	0.43601	0.42258	0.42258	0.3926	0.48959	0.47043	0.52495	0.49107	0.3299	0.38438	0.41275	0.32875	0.47134	0.53499	0.49447	0.37901	0.5537	0.38154	0.39028	0.34851	0.43108	0.48466	0.44293	0.37361	0.45406	0.41508	0.42022	0.4154	0.49988	0.47536	0.38112	0.32561	0.3887	0.3516	0.40486	0.39508
1132.7	0.42655	0.4246	0.4246	0.40403	0.48787	0.46586	0.51391	0.49417	0.3127	0.37995	0.41919	0.3321	0.4663	0.54498	0.49499	0.37977	0.53792	0.37605	0.38601	0.3424	0.41148	0.468	0.464	0.373	0.45466	0.40023	0.4127	0.42291	0.50316	0.46959	0.37436	0.31621	0.37969	0.32677	0.42193	0.40089
1133.6	0.39888	0.4139	0.4139	0.39226	0.47501	0.4491	0.49844	0.48647	0.31885	0.36866	0.41723	0.31195	0.44414	0.53465	0.4859	0.37762	0.53183	0.34401	0.35669	0.35159	0.42633	0.45764	0.4498	0.35421	0.43263	0.38484	0.38583	0.4244	0.5038	0.46886	0.34753	0.32148	0.38401	0.31893	0.40127	0.38268
1134.5	0.4175	0.42686	0.42686	0.39554	0.47404	0.44371	0.51656	0.49307	0.33111	0.37141	0.41578	0.33005	0.46849	0.53601	0.50014	0.38616	0.54994	0.33906	0.36329	0.36383	0.44251	0.4617	0.46057	0.38709	0.44973	0.40273	0.39175	0.43355	0.51143	0.4797	0.36617	0.31773	0.38783	0.3383	0.4084	0.39962
1135.4	0.41297	0.42396	0.42396	0.39255	0.46816	0.44563	0.51309	0.52494	0.35523	0.38176	0.42666	0.34263	0.47442	0.54294	0.51541	0.40247	0.55527	0.34515	0.36148	0.39733	0.4632	0.45747	0.4786	0.39926	0.44766	0.395	0.40468	0.43721	0.51457	0.48853	0.36473	0.33354	0.40139	0.34038	0.41069	0.41915
1136.3	0.40449	0.42036	0.42036	0.39864	0.45425	0.43955	0.49675	0.51232	0.35112	0.37958	0.42367	0.33818	0.46249	0.55436	0.52502	0.39383	0.54162	0.32589	0.35038	0.38234	0.46885	0.47247	0.47302	0.3813	0.43803	0.39398	0.39349	0.43745	0.50711	0.48802	0.35447	0.32627	0.40556	0.3449	0.3974	0.42234
1137.2	0.41503	0.42921	0.42921	0.39784	0.44703	0.43698	0.49513	0.50972	0.35999	0.38233	0.42946	0.3444	0.47697	0.52962	0.54869	0.40381	0.53687	0.33009	0.36819	0.38615	0.49449	0.47768	0.45715	0.38825	0.44145	0.39527	0.40389	0.4337	0.51208	0.503	0.36199	0.3271	0.40997	0.36411	0.37966	0.41525
1138.1	0.40782	0.41412	0.41412	0.38262	0.42524	0.4061	0.47864	0.47932	0.34475	0.36313	0.41806	0.34846	0.46299	0.51819	0.53067	0.38317	0.53348	0.30927	0.35831	0.35449	0.47441	0.46763	0.45233	0.3829	0.41988	0.3878	0.38595	0.4179	0.50249	0.47705	0.37559	0.29263	0.39338	0.3453	0.37321	0.41149
1139.1	0.39521	0.39779	0.39779	0.38666	0.41444	0.38618	0.46585	0.47306	0.33425	0.34677	0.42294	0.34698	0.44322	0.50999	0.51196	0.39006	0.50897	0.30985	0.35877	0.34743	0.46139	0.48161	0.45006	0.37906	0.40127	0.3788	0.38175	0.40126	0.49672	0.46633	0.36911	0.29131	0.38666	0.33295	0.36647	0.41321
1140	0.39388	0.3846	0.3846	0.37566	0.40721	0.36951	0.43834	0.4533	0.31038	0.3331	0.41039	0.3412	0.4456	0.4937	0.48982	0.36747	0.50731	0.2937	0.34189	0.33946	0.44205	0.48399	0.42798	0.37741	0.40453	0.37405	0.36716	0.39174	0.49042	0.46403	0.34681	0.27395	0.36475	0.33126	0.35047	0.40669
1140.9	0.39017	0.39002	0.39002	0.36309	0.40771	0.35839	0.43227	0.45261	0.30786	0.33257	0.40814	0.35376	0.44408	0.49575	0.48895	0.36334	0.50372	0.29654	0.34077	0.3373	0.42901	0.47509	0.43192	0.38855	0.41359	0.38025	0.37753	0.38811	0.49575	0.45481	0.34094	0.27018	0.35863	0.33202	0.34334	0.41405
1141.8	0.3554	0.35207	0.35207	0.33986	0.38458	0.32966	0.40547	0.4254	0.2901	0.32129	0.36759	0.33105	0.4124	0.48683	0.44125	0.34641	0.48444	0.27091	0.31601	0.30302	0.4059	0.45772	0.40212	0.37595	0.39451	0.35713	0.34807	0.37297	0.48573	0.43526	0.31027	0.25113	0.33336	0.30871	0.31591	0.41345
1142.7	0.35946	0.36637	0.36637	0.33199	0.38938	0.33085	0.39953	0.45442	0.29219	0.33792	0.37029	0.32214	0.44138	0.50579	0.45667	0.3528	0.4913	0.28652	0.33364	0.32884	0.40233	0.46158	0.40817	0.39045	0.41457	0.36949	0.36768	0.37823	0.49911	0.44213	0.30864	0.28126	0.33785	0.3348	0.32153	0.41993
1143.6	0.34942	0.36877	0.36877	0.31002	0.36832	0.31199	0.36915	0.42879	0.2859	0.34262	0.34691	0.2999	0.43761	0.49524	0.46129	0.3532	0.48538	0.26453	0.32202	0.32835	0.40206	0.43823	0.38699	0.37044	0.40901	0.35759	0.36036	0.37185	0.48114	0.43831	0.29727	0.26664	0.33948	0.32733	0.30296	0.38866
1144.5	0.3462	0.3884	0.3884	0.31123	0.37624	0.31655	0.37664	0.44019	0.28773	0.34822	0.35393	0.29974	0.43794	0.49134	0.48975	0.35586	0.47868	0.27773	0.33877	0.32923	0.40494	0.44059	0.40257	0.36305	0.41539	0.34294	0.37939	0.37751	0.48777	0.43913	0.32164	0.27874	0.34629	0.32504	0.30977	0.38848
1145.5	0.34694	0.37273	0.37273	0.29708	0.37003	0.30743	0.34752	0.41536	0.27718	0.32365	0.34567	0.27713	0.44532	0.46477	0.4736	0.34814	0.45823	0.2616	0.314	0.33178	0.40074	0.40943	0.38078	0.34538	0.42097	0.3154	0.36658	0.36152	0.48247	0.43465	0.29034	0.26578	0.33272	0.30243	0.29414	0.36471
1146.4	0.37322	0.37526	0.37526	0.29579	0.36413	0.30142	0.32241	0.42008	0.27324	0.3079	0.34848	0.26976	0.45363	0.45007	0.47788	0.33394	0.45889	0.24531	0.29589	0.34336	0.39985	0.39735	0.37441	0.33613	0.42435	0.31362	0.36317	0.35416	0.4699	0.43621	0.29509	0.26979	0.33618	0.29898	0.27342	0.36395
1147.3	0.35543	0.35672	0.35672	0.28477	0.34277	0.29594	0.30645	0.36763	0.24783	0.28872	0.33271	0.24548	0.42864	0.40785	0.45521	0.32071	0.42933	0.21419	0.26903	0.32328	0.39038	0.38278	0.35927	0.28109	0.40668	0.29129	0.35064	0.34104	0.44489	0.42644	0.27656	0.23132	0.31273	0.25981	0.26048	0.32528
1148.2	0.35714	0.33708	0.33708	0.27376	0.3437	0.27611	0.30291	0.35949	0.23152	0.26685	0.32585	0.2477	0.42449	0.39261	0.42466	0.28594	0.40462	0.20239	0.26862	0.31146	0.38572	0.34631	0.34852	0.27755	0.41226	0.27621	0.33684	0.32161	0.44977	0.41314	0.26988	0.22982	0.28938	0.24194	0.24256	0.32741
1149.1	0.34032	0.31402	0.31402	0.24785	0.2953	0.24665	0.26678	0.31832	0.20435	0.24543	0.29926	0.21597	0.39596	0.36567	0.38175	0.26509	0.35668	0.1756	0.24368	0.27822	0.36842	0.33455	0.30932	0.26425	0.39316	0.26962	0.30634	0.2967	0.43347	0.38623	0.23857	0.20189	0.25689	0.22854	0.20194	0.30248
1150	0.31795	0.2915	0.2915	0.23981	0.28033	0.22409	0.25667	0.30066	0.20214	0.23611	0.27254	0.21147	0.37953	0.3596	0.34261	0.25655	0.35307	0.15812	0.23679	0.23993	0.36194	0.3276	0.29326	0.25903	0.3728	0.26521	0.28636	0.29316	0.42431	0.36636	0.23554	0.18296	0.24909	0.2183	0.18376	0.29013
1150.9	0.30161	0.27514	0.27514	0.24352	0.27695	0.22049	0.26828	0.2722	0.20217	0.23127	0.26058	0.20852	0.3696	0.3645	0.33195	0.26226	0.33203	0.16135	0.2525	0.23803	0.35109	0.32479	0.29794	0.25127	0.37555	0.27163	0.28684	0.30358	0.42255	0.35719	0.23768	0.16465	0.24115	0.21165	0.18773	0.2756
1151.8	0.29526	0.26589	0.26589	0.24974	0.27594	0.20497	0.2673	0.27583	0.20319	0.23046	0.26223	0.22368	0.34851	0.35519	0.32438	0.25468	0.32397	0.16147	0.25384	0.22635	0.34008	0.31616	0.29823	0.27297	0.38521	0.26667	0.28101	0.30249	0.41787	0.35117	0.22948	0.1665	0.23803	0.21868	0.17303	0.29536
1152.7	0.29843	0.27428	0.27428	0.25095	0.28503	0.21639	0.25031	0.2909	0.2122	0.24547	0.27888	0.22577	0.35012	0.36962	0.34032	0.26637	0.33992	0.15695	0.23311	0.23332	0.33524	0.32313	0.3141	0.27936	0.39596	0.29322	0.28428	0.31743	0.42165	0.35747	0.22111	0.18011	0.2518	0.21663	0.18908	0.31063
1153.6	0.27877	0.25928	0.25928	0.22895	0.30601	0.20547	0.24504	0.28596	0.22208	0.23213	0.26449	0.22197	0.33646	0.36822	0.32588	0.25215	0.36671	0.14639	0.21799	0.22836	0.3346	0.28681	0.30424	0.26604	0.37591	0.29688	0.27633	0.31085	0.42106	0.36062	0.21503	0.17278	0.26323	0.19327	0.1815	0.30463
1154.5	0.26832	0.27232	0.27232	0.23266	0.30084	0.20279	0.25678	0.29326	0.22146	0.23789	0.27745	0.21866	0.31964	0.36988	0.34422	0.25007	0.36426	0.13963	0.2302	0.23731	0.32523	0.2805	0.31572	0.26871	0.35696	0.2908	0.28941	0.31112	0.42337	0.36918	0.22719	0.1731	0.2586	0.19337	0.18747	0.30948
1155.4	0.25819	0.27428	0.27428	0.21975	0.29032	0.18725	0.24635	0.3077	0.21647	0.22515	0.28468	0.22517	0.31157	0.36055	0.3375	0.23972	0.35445	0.11649	0.21789	0.22087	0.32714	0.2639	0.31797	0.25017	0.3358	0.285	0.28383	0.31221	0.41245	0.36175	0.21653	0.18212	0.25951	0.18051	0.1737	0.30883
1156.4	0.27263	0.27117	0.27117	0.20512	0.2905	0.18917	0.24493	0.32199	0.22196	0.22122	0.28059	0.22053	0.33345	0.37642	0.34126	0.24784	0.37195	0.11578	0.23396	0.2338	0.3352	0.26422	0.3175	0.25418	0.33272	0.2944	0.28554	0.30931	0.42004	0.36916	0.22306	0.19785	0.25956	0.16491	0.17242	0.30384
1157.3	0.24888	0.25698	0.25698	0.19237	0.25294	0.18039	0.24279	0.30102	0.21508	0.21505	0.25206	0.20773	0.30919	0.34407	0.31516	0.23538	0.33077	0.11232	0.21674	0.20772	0.32371	0.26801	0.30083	0.22839	0.2982	0.26734	0.26621	0.29656	0.38768	0.35706	0.2051	0.16822	0.23638	0.1699	0.14172	0.28611
1158.2	0.24526	0.24881	0.24881	0.21269	0.24242	0.17161	0.24965	0.29975	0.20758	0.21366	0.26412	0.2182	0.30892	0.33798	0.30484	0.24981	0.31361	0.09644	0.22948	0.20061	0.30861	0.27628	0.31699	0.22954	0.29291	0.24823	0.26243	0.29941	0.38097	0.34759	0.20858	0.17066	0.22345	0.15861	0.14823	0.29934
1159.1	0.25402	0.24502	0.24502	0.20151	0.238	0.1807	0.24265	0.30659	0.20369	0.20989	0.26359	0.22135	0.32132	0.33621	0.30568	0.24643	0.2949	0.10507	0.22278	0.212	0.30328	0.26466	0.31409	0.22109	0.29659	0.26214	0.26105	0.29377	0.37042	0.35487	0.21054	0.18029	0.22212	0.14833	0.13648	0.31315
1160	0.25121	0.26448	0.26448	0.21383	0.2514	0.1887	0.24951	0.29977	0.21041	0.2315	0.25783	0.21587	0.31212	0.34523	0.31407	0.24886	0.29206	0.11491	0.23851	0.21513	0.29598	0.27408	0.318	0.21449	0.30371	0.25946	0.27254	0.28689	0.38037	0.35949	0.22952	0.17066	0.22177	0.14798	0.13599	0.31104
1160.9	0.21781	0.24919	0.24919	0.20061	0.22781	0.17449	0.24006	0.2812	0.20963	0.21369	0.2368	0.19958	0.27408	0.33033	0.28797	0.21614	0.25224	0.099735	0.20816	0.19026	0.29063	0.25863	0.30678	0.18313	0.27799	0.24582	0.25502	0.27138	0.35856	0.35127	0.21276	0.14774	0.22906	0.14748	0.11053	0.30068
1161.8	0.20899	0.24731	0.24731	0.19553	0.23883	0.17801	0.23304	0.28868	0.2021	0.21052	0.24159	0.18797	0.27139	0.32459	0.29464	0.21112	0.26644	0.1013	0.20023	0.20608	0.28273	0.24467	0.31235	0.18057	0.27568	0.24011	0.26931	0.27107	0.37285	0.35273	0.21623	0.16546	0.23202	0.13301	0.1048	0.2812
1162.7	0.21238	0.24816	0.24816	0.18497	0.2353	0.18775	0.22888	0.29013	0.20406	0.21079	0.23061	0.17828	0.2741	0.31274	0.31589	0.2142	0.26961	0.10495	0.18968	0.20369	0.29075	0.24911	0.2987	0.17766	0.28437	0.24194	0.27742	0.27705	0.37564	0.3523	0.22516	0.17156	0.24128	0.14344	0.09572	0.27258
1163.6	0.2023	0.24299	0.24299	0.16751	0.22106	0.17122	0.20728	0.26601	0.19627	0.2133	0.20207	0.16127	0.25057	0.29243	0.31244	0.20107	0.26484	0.10066	0.19367	0.19274	0.28659	0.2615	0.29352	0.17037	0.27766	0.22951	0.27109	0.26523	0.36744	0.32946	0.2198	0.16131	0.23176	0.14106	0.078039	0.25469
1164.5	0.18542	0.23166	0.23166	0.15585	0.21426	0.17852	0.18725	0.2654	0.19784	0.21133	0.20278	0.15098	0.2516	0.3	0.29852	0.20592	0.26626	0.11432	0.16543	0.18485	0.29265	0.27125	0.30469	0.18412	0.27032	0.23613	0.26154	0.266	0.3587	0.33456	0.19041	0.17062	0.23495	0.16013	0.083193	0.2585
1165.4	0.18613	0.23826	0.23826	0.15736	0.22603	0.18271	0.17736	0.26877	0.19117	0.21026	0.20019	0.1444	0.25356	0.29175	0.31806	0.22389	0.26033	0.11695	0.16557	0.19087	0.27855	0.26988	0.30481	0.20242	0.26392	0.23712	0.27258	0.26458	0.36689	0.32844	0.19538	0.17091	0.22048	0.15485	0.087406	0.27142
1166.4	0.20223	0.23405	0.23405	0.15997	0.23691	0.1938	0.19264	0.25562	0.20472	0.2098	0.19634	0.16206	0.26948	0.28943	0.32096	0.22469	0.28016	0.1289	0.19919	0.1816	0.29213	0.2836	0.31598	0.22964	0.28173	0.24168	0.2748	0.26905	0.37494	0.33858	0.20872	0.15623	0.226	0.16355	0.093644	0.29504
1167.3	0.19995	0.22532	0.22532	0.15677	0.23932	0.18443	0.1766	0.24073	0.19929	0.18784	0.17606	0.14636	0.23907	0.3033	0.29727	0.20637	0.25254	0.12568	0.19058	0.17308	0.27426	0.26829	0.30989	0.21241	0.2725	0.25185	0.25933	0.26419	0.3519	0.33598	0.18495	0.13819	0.22201	0.1528	0.084154	0.29205
1168.2	0.20766	0.21864	0.21864	0.17129	0.23965	0.18738	0.20558	0.2403	0.20421	0.17738	0.18427	0.14566	0.24028	0.30206	0.27581	0.21494	0.26016	0.13091	0.1909	0.16503	0.26902	0.2631	0.31213	0.2142	0.27112	0.2468	0.24723	0.28591	0.35201	0.33628	0.19068	0.1229	0.22234	0.15011	0.086753	0.29397
1169.1	0.22251	0.20321	0.20321	0.17484	0.23301	0.18356	0.20784	0.24131	0.19416	0.1726	0.1715	0.14892	0.24727	0.27887	0.26979	0.20698	0.25036	0.12408	0.20035	0.17166	0.25717	0.26106	0.30075	0.22812	0.26928	0.22887	0.24074	0.28421	0.33981	0.33569	0.19245	0.11922	0.21476	0.13835	0.077945	0.30168
1170	0.23689	0.19776	0.19776	0.16083	0.23825	0.20235	0.2181	0.24613	0.20119	0.17528	0.17577	0.1632	0.25779	0.28302	0.26394	0.19627	0.26186	0.13761	0.21031	0.17844	0.27884	0.26581	0.3163	0.2459	0.27561	0.23725	0.24531	0.2788	0.34307	0.34706	0.20775	0.13157	0.22742	0.14055	0.079738	0.31517
1170.9	0.21577	0.19477	0.19477	0.14634	0.23041	0.18254	0.22807	0.24174	0.18812	0.16154	0.15549	0.13719	0.24914	0.29779	0.24969	0.19478	0.24064	0.11198	0.21398	0.17343	0.27524	0.26376	0.29553	0.22159	0.25867	0.23479	0.22744	0.2727	0.32133	0.33211	0.21301	0.12758	0.22167	0.13397	0.061113	0.30623
1171.8	0.20466	0.20383	0.20383	0.14394	0.23863	0.19117	0.23175	0.25054	0.18617	0.17438	0.15111	0.13697	0.26506	0.28198	0.25397	0.19784	0.25292	0.12225	0.22343	0.18006	0.27811	0.26901	0.30458	0.24644	0.26501	0.21877	0.24014	0.26359	0.32949	0.3237	0.22254	0.13047	0.21457	0.14394	0.060632	0.31726
1172.7	0.19481	0.18771	0.18771	0.13118	0.25768	0.19722	0.21255	0.26633	0.18146	0.16289	0.13528	0.12763	0.27595	0.2971	0.25551	0.19926	0.25532	0.11423	0.22026	0.20381	0.29194	0.26762	0.30303	0.242	0.2762	0.21425	0.23741	0.24556	0.32533	0.32939	0.20726	0.15427	0.21634	0.13908	0.049799	0.3238
1173.6	0.19669	0.19457	0.19457	0.12501	0.26767	0.20327	0.22137	0.25974	0.17362	0.14021	0.13166	0.10773	0.258	0.29495	0.25532	0.19486	0.28115	0.12071	0.22131	0.20324	0.29254	0.24965	0.29997	0.22795	0.27765	0.21068	0.23411	0.23069	0.34246	0.32751	0.21358	0.16143	0.2149	0.12687	0.041652	0.3098
1174.5	0.18384	0.19473	0.19473	0.13592	0.27113	0.19278	0.22161	0.26013	0.16053	0.12962	0.12511	0.092027	0.25474	0.28543	0.25	0.20486	0.29169	0.11857	0.22007	0.21215	0.2814	0.24129	0.29086	0.20616	0.27549	0.19656	0.22478	0.23951	0.34054	0.31922	0.20119	0.16935	0.20283	0.1279	0.039819	0.30882
1175.4	0.19272	0.19406	0.19406	0.14589	0.27563	0.1972	0.19683	0.25513	0.15768	0.12411	0.14451	0.081003	0.2541	0.26637	0.25136	0.20061	0.27724	0.12369	0.19922	0.20913	0.26785	0.23376	0.29325	0.20862	0.26813	0.18709	0.22609	0.23709	0.34788	0.31217	0.17998	0.16749	0.20088	0.11813	0.056255	0.31347
1176.3	0.20303	0.19299	0.19299	0.15304	0.29009	0.20229	0.2075	0.25696	0.15982	0.12294	0.15793	0.086769	0.26573	0.28527	0.26988	0.19685	0.29204	0.12622	0.21604	0.20917	0.27641	0.23451	0.31228	0.20888	0.2688	0.19462	0.22629	0.24084	0.35679	0.31621	0.17048	0.16715	0.20201	0.11167	0.054961	0.331
1177.2	0.19955	0.21106	0.21106	0.15894	0.29578	0.2071	0.22017	0.23164	0.15146	0.12804	0.15482	0.084139	0.25968	0.26531	0.28601	0.19518	0.28496	0.14239	0.23934	0.18856	0.26135	0.22648	0.31194	0.21368	0.25579	0.18103	0.23292	0.2365	0.3579	0.3186	0.18044	0.15032	0.20079	0.11572	0.056757	0.3439
1178.1	0.1964	0.21245	0.21245	0.16186	0.30831	0.21272	0.23626	0.22998	0.15209	0.13583	0.14572	0.095901	0.28155	0.27	0.29818	0.19757	0.27556	0.1477	0.2432	0.19135	0.26072	0.22359	0.30419	0.22337	0.25441	0.19088	0.25049	0.24271	0.35424	0.31519	0.17914	0.13716	0.19302	0.11789	0.054793	0.3636
1179	0.2115	0.2159	0.2159	0.15444	0.31163	0.21253	0.24751	0.22866	0.16234	0.13348	0.13574	0.10503	0.28444	0.26948	0.30076	0.18959	0.27082	0.13611	0.249	0.18115	0.26972	0.21854	0.2972	0.23356	0.25083	0.19456	0.25558	0.23563	0.34596	0.3065	0.17374	0.1185	0.19575	0.10754	0.054721	0.36449
1179.9	0.2258	0.22207	0.22207	0.16269	0.32699	0.24008	0.27218	0.2267	0.17458	0.13381	0.11977	0.12387	0.29291	0.2846	0.31003	0.19943	0.30227	0.16093	0.27512	0.17185	0.28321	0.22393	0.30882	0.24189	0.27083	0.19686	0.26333	0.25074	0.34123	0.31807	0.1802	0.11313	0.20266	0.12742	0.05061	0.3852
1180.8	0.21729	0.21854	0.21854	0.16608	0.30565	0.2438	0.26697	0.22173	0.17183	0.13415	0.11487	0.11045	0.28594	0.26608	0.29665	0.201	0.28107	0.15039	0.26024	0.18458	0.28197	0.22833	0.29532	0.21101	0.25876	0.19012	0.25565	0.26242	0.32883	0.31478	0.17813	0.10684	0.20055	0.11735	0.045694	0.36656
1181.8	0.21386	0.20803	0.20803	0.17325	0.2968	0.2501	0.28279	0.24123	0.16284	0.13464	0.12996	0.10902	0.2734	0.26232	0.28191	0.21083	0.26548	0.14762	0.25151	0.20053	0.28284	0.22942	0.29817	0.20201	0.25723	0.19543	0.26143	0.27726	0.31775	0.31854	0.17197	0.12621	0.1998	0.1201	0.052611	0.36124
1182.6	0.19063	0.20232	0.20232	0.17053	0.28899	0.25775	0.28187	0.24199	0.15734	0.12649	0.13804	0.099564	0.24597	0.24183	0.26305	0.20625	0.24022	0.14176	0.27011	0.2047	0.2837	0.23796	0.29647	0.18543	0.25428	0.18019	0.23735	0.28168	0.30072	0.31689	0.17614	0.13673	0.19905	0.12284	0.054157	0.34882
1183.5	0.1636	0.20165	0.20165	0.18678	0.29277	0.27352	0.26766	0.22353	0.14833	0.11265	0.13849	0.079545	0.23565	0.2332	0.24573	0.20684	0.22386	0.14573	0.25245	0.19555	0.26981	0.23606	0.29054	0.1601	0.24221	0.15727	0.22587	0.28733	0.2883	0.319	0.15385	0.13349	0.19371	0.11838	0.048978	0.33206
1184.4	0.1472	0.21181	0.21181	0.1731	0.28898	0.27791	0.27775	0.23256	0.13072	0.13317	0.14632	0.078363	0.22217	0.22387	0.2696	0.20614	0.21061	0.1461	0.25108	0.2141	0.25623	0.22686	0.28053	0.15715	0.22512	0.1549	0.2465	0.27476	0.28449	0.32288	0.1533	0.15104	0.18493	0.10398	0.052139	0.32658
1185.4	0.15664	0.21047	0.21047	0.17275	0.2889	0.28244	0.29227	0.22047	0.12509	0.13039	0.14029	0.078141	0.21633	0.23019	0.25761	0.21387	0.20084	0.15009	0.25358	0.18906	0.24129	0.22943	0.27793	0.16111	0.22234	0.15747	0.2475	0.26027	0.27683	0.32826	0.15337	0.14384	0.18625	0.10744	0.052078	0.31373
1186.3	0.16435	0.21008	0.21008	0.15969	0.2906	0.29021	0.29163	0.20934	0.13268	0.12344	0.13246	0.078151	0.21885	0.2329	0.2415	0.19453	0.22089	0.13615	0.25029	0.1764	0.24288	0.24294	0.26822	0.15042	0.23793	0.16729	0.2391	0.24687	0.2939	0.30846	0.15251	0.12502	0.1835	0.094762	0.048248	0.29234
1187.2	0.16588	0.19588	0.19588	0.16011	0.28533	0.28686	0.29113	0.19582	0.12791	0.11396	0.12667	0.063771	0.20667	0.2509	0.2338	0.19658	0.21248	0.10841	0.22895	0.16205	0.24206	0.23273	0.27787	0.14208	0.20747	0.1745	0.237	0.24374	0.28252	0.29519	0.12884	0.10055	0.18086	0.075602	0.049122	0.27153
1188.1	0.19104	0.19769	0.19769	0.15521	0.28348	0.29288	0.31809	0.20488	0.13063	0.13867	0.12573	0.08286	0.23078	0.26208	0.2539	0.20592	0.21299	0.11915	0.25301	0.17096	0.24741	0.25902	0.28754	0.14469	0.23156	0.18706	0.24878	0.25131	0.28504	0.29314	0.14867	0.095485	0.18834	0.096048	0.050814	0.26909
1189	0.17848	0.18787	0.18787	0.15814	0.27003	0.27992	0.3113	0.19804	0.1296	0.12053	0.11651	0.078316	0.23331	0.26551	0.21618	0.19289	0.18522	0.098676	0.23922	0.16197	0.25305	0.26075	0.29871	0.12053	0.22028	0.19179	0.22607	0.24708	0.27961	0.27836	0.13427	0.085833	0.19224	0.096757	0.04511	0.25305
1189.9	0.18019	0.20157	0.20157	0.16562	0.28021	0.28768	0.3158	0.21854	0.13106	0.12897	0.12662	0.088884	0.23695	0.26967	0.22015	0.20498	0.19695	0.093904	0.22911	0.18586	0.27733	0.26879	0.30776	0.12245	0.21922	0.19215	0.23601	0.26148	0.28066	0.26912	0.12352	0.10459	0.19465	0.11057	0.056066	0.25856
1190.8	0.16987	0.21761	0.21761	0.16998	0.27659	0.27743	0.30459	0.21855	0.13465	0.12907	0.12339	0.089026	0.23892	0.26465	0.23357	0.19941	0.18217	0.092253	0.21796	0.18453	0.28778	0.2629	0.31637	0.12792	0.20496	0.18469	0.23713	0.26452	0.2587	0.27083	0.11415	0.083339	0.19829	0.11603	0.052393	0.26466
1191.7	0.18571	0.22366	0.22366	0.17417	0.27816	0.27719	0.31695	0.23446	0.14197	0.14588	0.13199	0.10991	0.25875	0.26467	0.2372	0.20971	0.20165	0.11717	0.24378	0.19893	0.29477	0.27026	0.31438	0.1243	0.22795	0.19052	0.24385	0.26673	0.26715	0.27719	0.13792	0.092172	0.19452	0.12509	0.055161	0.2829
1192.6	0.17873	0.20769	0.20769	0.17539	0.2729	0.27127	0.31073	0.23908	0.14592	0.14239	0.14312	0.10873	0.25328	0.25821	0.22591	0.2158	0.20778	0.11466	0.2633	0.19545	0.3022	0.2574	0.31754	0.11377	0.2228	0.18922	0.22757	0.2625	0.26805	0.28544	0.14344	0.087868	0.19457	0.12047	0.071364	0.27699
1193.5	0.18999	0.20294	0.20294	0.17959	0.27761	0.26874	0.31266	0.24833	0.14089	0.14772	0.14244	0.10995	0.2454	0.2685	0.23522	0.23177	0.22457	0.12684	0.27249	0.21736	0.30301	0.27008	0.30738	0.11856	0.23432	0.19532	0.23078	0.27128	0.26909	0.28929	0.15703	0.079141	0.1898	0.12924	0.065148	0.2679
1194.4	0.18319	0.17766	0.17766	0.16733	0.28142	0.26701	0.31245	0.24074	0.14046	0.1538	0.14175	0.10997	0.2364	0.26006	0.23269	0.21437	0.2278	0.15126	0.30585	0.23376	0.29661	0.26418	0.30827	0.11864	0.23609	0.1958	0.21548	0.26143	0.27092	0.30131	0.17882	0.067812	0.19071	0.12951	0.062283	0.26271
1195.3	0.18987	0.17469	0.17469	0.17905	0.28998	0.26596	0.3351	0.26587	0.13979	0.15077	0.1604	0.11239	0.24358	0.28311	0.2329	0.23244	0.24846	0.17155	0.32818	0.26453	0.29741	0.2558	0.32339	0.10727	0.24038	0.20916	0.22414	0.26898	0.28094	0.31332	0.18844	0.10399	0.1921	0.11869	0.081048	0.25216
1196.2	0.20497	0.19607	0.19607	0.18765	0.31342	0.27087	0.35047	0.2737	0.14786	0.16657	0.176	0.12694	0.26919	0.28908	0.26692	0.23805	0.2701	0.19376	0.35035	0.2814	0.30484	0.27892	0.35712	0.1198	0.25316	0.20484	0.2495	0.27913	0.2993	0.32321	0.19883	0.11207	0.21707	0.14978	0.10453	0.2545
1197.1	0.20803	0.19885	0.19885	0.19421	0.30892	0.26021	0.34954	0.28678	0.13869	0.17311	0.17329	0.12121	0.25239	0.30207	0.26698	0.23345	0.27005	0.20855	0.3536	0.31387	0.29376	0.29027	0.37028	0.12123	0.25399	0.21299	0.26027	0.28792	0.30231	0.32452	0.20329	0.12229	0.21711	0.15595	0.098192	0.25279
1198	0.21933	0.21244	0.21244	0.21502	0.32255	0.26497	0.33903	0.30114	0.1485	0.18324	0.19767	0.13359	0.24804	0.30965	0.28042	0.25119	0.26865	0.23197	0.37262	0.33531	0.30012	0.28653	0.40673	0.12888	0.24712	0.22565	0.26851	0.29341	0.30597	0.33187	0.19892	0.14441	0.22812	0.16169	0.13228	0.25324
1198.9	0.23302	0.22028	0.22028	0.21031	0.30603	0.24239	0.33282	0.29675	0.14195	0.17352	0.19623	0.14454	0.25431	0.3257	0.27653	0.24513	0.26358	0.23574	0.3899	0.33872	0.29385	0.28445	0.42488	0.13553	0.25331	0.22503	0.27394	0.28781	0.3025	0.32135	0.20642	0.14409	0.21024	0.17146	0.14113	0.25645
1199.8	0.25624	0.22225	0.22225	0.22142	0.31388	0.2561	0.31416	0.29968	0.15001	0.20128	0.19377	0.15705	0.27304	0.32574	0.2977	0.26515	0.27187	0.26557	0.41384	0.35575	0.30247	0.30227	0.42866	0.14857	0.26688	0.22783	0.28078	0.297	0.30286	0.32153	0.2022	0.15126	0.21866	0.20255	0.14152	0.27514
1200.7	0.22604	0.21026	0.21026	0.20463	0.28399	0.23053	0.27892	0.28562	0.14782	0.20022	0.17134	0.14977	0.24842	0.31336	0.27563	0.25228	0.25228	0.27643	0.40361	0.35319	0.29123	0.27497	0.41065	0.13636	0.24602	0.23022	0.25999	0.27605	0.28734	0.31389	0.18156	0.13978	0.20595	0.18179	0.12565	0.25317
1201.6	0.22755	0.23424	0.23424	0.20586	0.29363	0.22839	0.27885	0.28189	0.16237	0.21694	0.18084	0.16191	0.25413	0.3258	0.29354	0.25107	0.24817	0.30213	0.41021	0.36347	0.30841	0.28317	0.43576	0.14569	0.24875	0.23863	0.27018	0.26975	0.27856	0.31531	0.18038	0.15611	0.20756	0.19429	0.13518	0.25825
1202.5	0.22972	0.22937	0.22937	0.20554	0.27772	0.21542	0.29136	0.27785	0.15694	0.20634	0.18081	0.15368	0.27454	0.32153	0.29602	0.25117	0.24757	0.32405	0.44608	0.36903	0.32333	0.27876	0.44197	0.13668	0.27804	0.2306	0.2749	0.27237	0.27666	0.3005	0.19852	0.15228	0.20856	0.18088	0.12457	0.26899
1203.4	0.24742	0.24284	0.24284	0.23766	0.29286	0.23928	0.30816	0.29399	0.17535	0.22188	0.18218	0.15769	0.28603	0.31887	0.30862	0.26811	0.25278	0.3615	0.47792	0.38759	0.34607	0.28962	0.45211	0.14939	0.29099	0.23175	0.27949	0.28444	0.28349	0.312	0.20403	0.16938	0.23116	0.17798	0.13707	0.2816
1204.3	0.24024	0.22976	0.22976	0.2364	0.28512	0.22265	0.30737	0.27677	0.17753	0.22442	0.18762	0.16084	0.25993	0.32881	0.29858	0.26172	0.22565	0.3679	0.48523	0.37693	0.33136	0.29499	0.47677	0.15519	0.27564	0.23289	0.25883	0.27541	0.26981	0.31052	0.20392	0.15623	0.22609	0.18386	0.14472	0.27873
1205.2	0.25448	0.23858	0.23858	0.24157	0.29656	0.22647	0.30873	0.29308	0.18333	0.22937	0.19663	0.16425	0.26007	0.33929	0.31153	0.27736	0.23803	0.38277	0.50991	0.39854	0.3565	0.31729	0.50129	0.15426	0.29111	0.23445	0.27813	0.2846	0.28073	0.31031	0.21308	0.15958	0.23757	0.19204	0.1528	0.29497
1206.1	0.24828	0.23044	0.23044	0.2527	0.29805	0.23774	0.3161	0.29447	0.17702	0.23805	0.2064	0.16538	0.26636	0.31919	0.31986	0.28215	0.25139	0.40231	0.53143	0.40043	0.35277	0.3162	0.51916	0.15738	0.28724	0.23094	0.26813	0.28913	0.29311	0.30796	0.22818	0.15576	0.2367	0.19116	0.17364	0.30223
1207	0.23892	0.22271	0.22271	0.23437	0.29762	0.244	0.31203	0.28855	0.18245	0.23823	0.20078	0.17444	0.23636	0.31241	0.31017	0.2526	0.26165	0.41496	0.52002	0.3956	0.33746	0.3191	0.53006	0.1615	0.27537	0.22482	0.2462	0.2701	0.28525	0.31932	0.21803	0.14262	0.2304	0.19992	0.17407	0.29344
1207.9	0.23526	0.22592	0.22592	0.23076	0.30579	0.24727	0.31024	0.29598	0.18974	0.25244	0.21336	0.18504	0.2326	0.32145	0.32982	0.25706	0.29591	0.43503	0.51667	0.40528	0.33913	0.3253	0.56427	0.15872	0.2946	0.23802	0.24769	0.27422	0.29021	0.33546	0.22019	0.14277	0.22766	0.21156	0.17865	0.29043
1208.8	0.23448	0.24746	0.24746	0.22356	0.3168	0.25841	0.32633	0.31025	0.18654	0.24367	0.21945	0.18054	0.24484	0.32223	0.34279	0.24565	0.32342	0.44925	0.534	0.42018	0.35073	0.32107	0.57806	0.16958	0.30693	0.24149	0.27146	0.27985	0.3047	0.33285	0.2254	0.14979	0.22666	0.20592	0.18299	0.29669
1209.7	0.23181	0.24576	0.24576	0.23533	0.31727	0.28227	0.35357	0.31324	0.18048	0.23446	0.21817	0.18109	0.25002	0.3302	0.34187	0.2451	0.31704	0.4564	0.52996	0.41183	0.33918	0.31285	0.59896	0.187	0.30842	0.24305	0.25977	0.28439	0.29287	0.33427	0.24445	0.15942	0.22035	0.20532	0.1798	0.29412
1210.6	0.25387	0.26595	0.26595	0.24287	0.33156	0.28081	0.37051	0.33769	0.19863	0.24183	0.21918	0.18763	0.26115	0.35725	0.35502	0.26414	0.32867	0.45839	0.53837	0.41358	0.35829	0.31575	0.61335	0.21722	0.32736	0.25392	0.27499	0.28522	0.29413	0.32863	0.25195	0.16492	0.22773	0.20112	0.17125	0.29474
1211.5	0.26214	0.27081	0.27081	0.2584	0.33485	0.28436	0.37259	0.36564	0.21141	0.2692	0.21395	0.19273	0.27284	0.35587	0.35375	0.27929	0.32403	0.43071	0.52313	0.41975	0.36777	0.33141	0.62275	0.23464	0.32428	0.25423	0.2811	0.30277	0.29578	0.32185	0.25609	0.18081	0.23165	0.20426	0.17626	0.30895
1212.4	0.25204	0.26529	0.26529	0.24854	0.3386	0.29698	0.37453	0.37739	0.21284	0.26209	0.2137	0.17997	0.2717	0.35629	0.33174	0.26627	0.31767	0.41132	0.49038	0.39964	0.3729	0.33298	0.61143	0.22328	0.30315	0.24907	0.28061	0.30031	0.29505	0.30614	0.24487	0.17333	0.23792	0.19474	0.17149	0.30553
1213.3	0.25891	0.26975	0.26975	0.25797	0.34518	0.30229	0.37918	0.39058	0.20814	0.27545	0.20568	0.18856	0.28154	0.35187	0.34181	0.26814	0.32893	0.39074	0.45868	0.39084	0.3669	0.33803	0.62295	0.21866	0.30637	0.24007	0.27761	0.29677	0.30543	0.30919	0.25464	0.17273	0.2337	0.19789	0.17141	0.29241
1214.2	0.29892	0.28174	0.28174	0.26756	0.35756	0.31817	0.39285	0.41997	0.22617	0.29478	0.22872	0.18624	0.30682	0.35931	0.33868	0.27601	0.33922	0.3938	0.47535	0.40376	0.37819	0.35553	0.63827	0.21892	0.32972	0.26738	0.28343	0.31021	0.31184	0.33163	0.26807	0.19062	0.23107	0.21097	0.19002	0.29303
1215.1	0.30898	0.28497	0.28497	0.26946	0.36934	0.33417	0.40608	0.43412	0.21697	0.29664	0.23305	0.18379	0.32001	0.38889	0.34121	0.27869	0.35087	0.38099	0.47783	0.40413	0.37804	0.36787	0.64632	0.22406	0.32382	0.27988	0.29667	0.32611	0.33147	0.3465	0.27403	0.1978	0.23424	0.22405	0.1968	0.29466
1216	0.31699	0.29957	0.29957	0.26652	0.38886	0.35357	0.43346	0.43303	0.21677	0.30314	0.25609	0.19	0.34177	0.40641	0.34014	0.27636	0.37783	0.39114	0.48382	0.39549	0.38662	0.37774	0.6636	0.2356	0.33067	0.28966	0.30446	0.32736	0.34727	0.36176	0.28609	0.20301	0.24717	0.23411	0.20239	0.29775
1216.9	0.32787	0.32142	0.32142	0.26813	0.40214	0.36458	0.45843	0.44259	0.21882	0.31234	0.26412	0.189	0.36371	0.42071	0.37116	0.28747	0.38175	0.39423	0.48701	0.39649	0.37821	0.39407	0.67075	0.26061	0.34915	0.30395	0.31743	0.32711	0.34879	0.38368	0.29936	0.21357	0.24898	0.24172	0.20758	0.30287
1217.8	0.34144	0.32207	0.32207	0.27475	0.408	0.38398	0.48439	0.45645	0.24596	0.3296	0.29149	0.19953	0.37821	0.4395	0.3605	0.30749	0.3849	0.39491	0.47637	0.39183	0.40799	0.42086	0.67775	0.26306	0.3703	0.33332	0.3203	0.34576	0.35057	0.39579	0.31856	0.23055	0.27079	0.25078	0.21668	0.32071
1218.7	0.34219	0.33776	0.33776	0.2867	0.42069	0.3752	0.49376	0.45061	0.26111	0.35253	0.3036	0.22564	0.37225	0.45307	0.36785	0.31795	0.4107	0.37472	0.43787	0.37355	0.42288	0.42491	0.67976	0.29934	0.36929	0.32033	0.32639	0.34838	0.37099	0.39681	0.30902	0.23072	0.28716	0.26098	0.22631	0.34217
1219.6	0.35404	0.34758	0.34758	0.30242	0.43592	0.38567	0.48842	0.4613	0.27539	0.35323	0.32271	0.23882	0.38285	0.42401	0.37178	0.32485	0.43013	0.36766	0.38397	0.37349	0.42273	0.41804	0.67299	0.30331	0.40523	0.31448	0.31833	0.36128	0.3729	0.40527	0.29188	0.23808	0.29576	0.2588	0.23555	0.35916
1220.5	0.38477	0.35344	0.35344	0.31814	0.44908	0.39667	0.50281	0.47724	0.29204	0.37558	0.3403	0.24863	0.40406	0.43418	0.3975	0.35038	0.45324	0.36665	0.38964	0.36807	0.42424	0.43504	0.66577	0.30442	0.44038	0.32631	0.33101	0.37322	0.38618	0.41775	0.30849	0.25338	0.29151	0.27218	0.2456	0.34996
1221.4	0.41265	0.36026	0.36026	0.33888	0.45332	0.38385	0.51405	0.49922	0.30407	0.39481	0.357	0.27381	0.41784	0.42456	0.39046	0.36555	0.4539	0.33666	0.3785	0.37245	0.44995	0.4338	0.67127	0.3047	0.45966	0.32443	0.33276	0.39064	0.38835	0.39977	0.32998	0.2777	0.29751	0.27908	0.25687	0.35972
1222.3	0.42342	0.37719	0.37719	0.34489	0.46128	0.39661	0.51972	0.50881	0.31622	0.40015	0.35182	0.28315	0.42044	0.42411	0.41018	0.37212	0.45145	0.32858	0.3833	0.3808	0.43521	0.43471	0.66603	0.33425	0.4497	0.3235	0.34642	0.38984	0.38337	0.40142	0.33245	0.28231	0.28795	0.2854	0.2586	0.37656
1223.2	0.43262	0.38347	0.38347	0.35984	0.48129	0.41182	0.5394	0.52477	0.32052	0.40908	0.36128	0.2901	0.43497	0.43087	0.43917	0.38405	0.4616	0.31173	0.39565	0.38105	0.4301	0.44558	0.66336	0.33924	0.46254	0.34136	0.36373	0.40905	0.38145	0.39728	0.35105	0.28998	0.29271	0.29561	0.26048	0.38067
1224.1	0.44944	0.40644	0.40644	0.36743	0.48882	0.43394	0.5688	0.53565	0.33742	0.42414	0.37825	0.31144	0.43368	0.4468	0.44998	0.39047	0.45917	0.31851	0.425	0.38039	0.44679	0.4747	0.68385	0.35618	0.45919	0.35675	0.37978	0.4151	0.39737	0.40548	0.37847	0.3079	0.30191	0.3136	0.26519	0.38508
1225	0.47055	0.43079	0.43079	0.40292	0.52637	0.43642	0.59149	0.56163	0.36281	0.44637	0.39599	0.33016	0.45119	0.45627	0.47058	0.41552	0.48076	0.31806	0.42458	0.39777	0.47265	0.49469	0.70782	0.39619	0.47172	0.37283	0.40143	0.43568	0.41026	0.40852	0.38658	0.32077	0.32297	0.31835	0.28079	0.41568
1225.9	0.48928	0.45102	0.45102	0.41772	0.5449	0.43578	0.6056	0.57522	0.37259	0.45412	0.41729	0.34611	0.45753	0.4731	0.51691	0.42533	0.49479	0.32296	0.43238	0.40078	0.46092	0.5044	0.71847	0.42087	0.48912	0.39588	0.42013	0.44639	0.42644	0.41495	0.40016	0.33578	0.33328	0.32265	0.29356	0.42515
1226.8	0.50946	0.47182	0.47182	0.44397	0.57176	0.45004	0.62357	0.61503	0.37939	0.48054	0.43555	0.36699	0.47355	0.51298	0.52894	0.43646	0.54253	0.34634	0.45071	0.40762	0.49144	0.53252	0.7305	0.44051	0.52571	0.42758	0.43183	0.46793	0.45718	0.43524	0.4148	0.35202	0.35124	0.35203	0.30703	0.43926
1227.7	0.5344	0.48714	0.48714	0.46255	0.57798	0.47786	0.6274	0.65103	0.39816	0.49398	0.46157	0.37828	0.48828	0.53864	0.53789	0.44904	0.55465	0.38146	0.45731	0.42823	0.50888	0.55219	0.76114	0.45073	0.54752	0.44996	0.449	0.48222	0.47748	0.45994	0.42702	0.38201	0.36513	0.36253	0.3256	0.47059
1228.6	0.54492	0.46841	0.46841	0.47297	0.58049	0.48536	0.61879	0.66274	0.39896	0.51355	0.45706	0.39389	0.49818	0.55657	0.52299	0.46275	0.56561	0.38881	0.4471	0.42086	0.51369	0.5571	0.75864	0.45539	0.55283	0.45576	0.44065	0.48965	0.47515	0.47368	0.4222	0.38222	0.37161	0.36296	0.34647	0.49585
1229.4	0.55166	0.48156	0.48156	0.49375	0.5836	0.51358	0.61976	0.68478	0.41213	0.52864	0.46897	0.41646	0.50919	0.60023	0.53487	0.47048	0.58742	0.41618	0.45792	0.42939	0.52782	0.57412	0.76719	0.46578	0.55894	0.47992	0.45473	0.50873	0.49901	0.49611	0.43914	0.40946	0.38513	0.41049	0.35673	0.52212
1230.3	0.54509	0.48842	0.48842	0.51829	0.60425	0.54587	0.61487	0.69284	0.43752	0.54314	0.47529	0.41961	0.51667	0.61583	0.52084	0.49229	0.62085	0.41907	0.45368	0.42171	0.54752	0.58898	0.78271	0.48189	0.5509	0.47695	0.46839	0.53617	0.51415	0.51552	0.43235	0.41304	0.39532	0.43439	0.36848	0.54101
1231.2	0.55897	0.50006	0.50006	0.53736	0.61792	0.54742	0.6187	0.69456	0.46192	0.56526	0.49357	0.43511	0.54276	0.61219	0.53375	0.50358	0.63609	0.42162	0.44506	0.4301	0.55894	0.60534	0.80565	0.49447	0.55858	0.46343	0.47659	0.54868	0.5236	0.52485	0.4397	0.42593	0.41525	0.43324	0.38158	0.55326
1232.1	0.57414	0.53019	0.53019	0.55752	0.64229	0.54233	0.63626	0.70693	0.47471	0.58918	0.49354	0.45026	0.57444	0.6134	0.54701	0.5118	0.6583	0.41555	0.44907	0.43039	0.56977	0.63181	0.81028	0.51816	0.58104	0.46718	0.47819	0.56092	0.5378	0.52336	0.45876	0.43333	0.42877	0.44851	0.38676	0.55104
1233	0.58535	0.56783	0.56783	0.57549	0.66043	0.53928	0.64625	0.7363	0.49774	0.61265	0.50331	0.44527	0.59551	0.63279	0.58413	0.51629	0.68769	0.42451	0.46622	0.46249	0.58014	0.65215	0.82913	0.52923	0.60444	0.48833	0.50812	0.5744	0.54567	0.53182	0.48087	0.4502	0.44228	0.4743	0.37046	0.55374
1233.9	0.61084	0.59167	0.59167	0.58124	0.66372	0.54246	0.65381	0.73995	0.49668	0.61777	0.50405	0.45156	0.61287	0.61315	0.60443	0.52759	0.67544	0.40811	0.45832	0.47196	0.57668	0.65243	0.84209	0.54721	0.63099	0.47646	0.51827	0.5802	0.54083	0.5292	0.49097	0.45028	0.44716	0.44968	0.37432	0.5605
1234.8	0.64997	0.62249	0.62249	0.61458	0.69302	0.55444	0.68224	0.77346	0.50098	0.63931	0.51904	0.472	0.64512	0.65107	0.64602	0.55395	0.73117	0.43606	0.50282	0.50223	0.57352	0.6824	0.87352	0.57226	0.66855	0.50433	0.53867	0.58984	0.58308	0.54256	0.51643	0.47861	0.46129	0.46165	0.39041	0.57435
1235.7	0.68023	0.6384	0.6384	0.63382	0.70033	0.56941	0.69094	0.78967	0.51989	0.66653	0.53277	0.48789	0.64202	0.65914	0.6593	0.57092	0.74179	0.45091	0.53208	0.51691	0.56975	0.69926	0.8948	0.59226	0.68568	0.52384	0.55149	0.60428	0.6006	0.55732	0.53884	0.5065	0.46838	0.48744	0.41618	0.59876
1236.6	0.68039	0.63038	0.63038	0.63034	0.70215	0.57016	0.68107	0.7884	0.52857	0.66376	0.54371	0.50162	0.65139	0.65839	0.66899	0.56634	0.73596	0.45956	0.53753	0.52608	0.57141	0.69921	0.92336	0.60704	0.68332	0.52184	0.54847	0.59763	0.60741	0.56867	0.54058	0.5049	0.4735	0.49091	0.42328	0.61666
1237.5	0.70623	0.62346	0.62346	0.63344	0.7175	0.57402	0.69479	0.78286	0.53225	0.67143	0.56406	0.52136	0.67565	0.66071	0.67851	0.58882	0.74659	0.46148	0.55384	0.52333	0.5681	0.70597	0.94556	0.62435	0.69888	0.52504	0.54895	0.60344	0.62255	0.57399	0.55342	0.5224	0.46318	0.4905	0.44195	0.63023
1238.4	0.71227	0.62515	0.62515	0.6516	0.73167	0.56719	0.6822	0.78956	0.55105	0.69419	0.56674	0.52443	0.69284	0.6848	0.67619	0.58992	0.76769	0.48292	0.55895	0.51524	0.58779	0.7245	0.95945	0.61591	0.69574	0.54086	0.54775	0.61296	0.63968	0.58295	0.5471	0.5228	0.47546	0.52335	0.45069	0.63657
1239.3	0.71832	0.62549	0.62549	0.65236	0.73425	0.57323	0.69421	0.80753	0.56822	0.6974	0.57388	0.53039	0.6892	0.68857	0.65965	0.59216	0.74851	0.49367	0.5546	0.52626	0.61065	0.71285	0.9638	0.6174	0.69937	0.539	0.55188	0.62878	0.62083	0.5991	0.55385	0.52885	0.48626	0.52568	0.46736	0.65695
1240.2	0.71171	0.62966	0.62966	0.65485	0.74427	0.57088	0.70107	0.81551	0.56155	0.6827	0.5613	0.5312	0.70901	0.67938	0.66661	0.60655	0.74948	0.50477	0.55586	0.52582	0.62012	0.70369	0.96256	0.61924	0.7008	0.52111	0.56008	0.62898	0.62618	0.59975	0.57096	0.52422	0.4894	0.51678	0.45099	0.66098
1241.1	0.72713	0.63862	0.63862	0.66816	0.75103	0.58491	0.71051	0.83239	0.56436	0.68921	0.55751	0.54004	0.70277	0.67902	0.66723	0.62499	0.76827	0.52433	0.57343	0.52599	0.61847	0.70432	0.95784	0.62713	0.70207	0.51363	0.57515	0.63467	0.63035	0.6028	0.57863	0.53975	0.49489	0.51537	0.4564	0.66487
1242	0.72925	0.6387	0.6387	0.68508	0.76299	0.58812	0.71853	0.84054	0.57505	0.69856	0.55143	0.54997	0.69709	0.69467	0.65773	0.62626	0.7921	0.52752	0.57892	0.51883	0.63456	0.7207	0.94662	0.64867	0.70084	0.51178	0.58531	0.64132	0.6373	0.6046	0.58874	0.53084	0.52001	0.51915	0.45832	0.66486
1242.9	0.71648	0.62907	0.62907	0.65467	0.75015	0.58158	0.73569	0.85584	0.56226	0.68313	0.55184	0.54528	0.66314	0.67794	0.6654	0.60453	0.78476	0.5057	0.60526	0.53186	0.61201	0.70608	0.92497	0.64479	0.68719	0.50047	0.58202	0.61318	0.6125	0.59758	0.60737	0.53615	0.50475	0.49672	0.45663	0.65068
1243.8	0.70134	0.62122	0.62122	0.64715	0.7498	0.57842	0.71498	0.82937	0.55385	0.69383	0.54591	0.54491	0.66176	0.67093	0.66895	0.60062	0.78304	0.50373	0.59394	0.51859	0.61382	0.6966	0.90588	0.63721	0.68046	0.49807	0.5675	0.58805	0.60927	0.58729	0.6041	0.52557	0.50098	0.49128	0.43762	0.63636
1244.6	0.67908	0.61352	0.61352	0.63321	0.73549	0.55279	0.68426	0.81721	0.54344	0.69468	0.55677	0.53219	0.64065	0.66627	0.66239	0.57857	0.76874	0.47469	0.57036	0.49615	0.60706	0.67336	0.87984	0.61044	0.66666	0.48704	0.55986	0.57772	0.5895	0.5692	0.57316	0.51286	0.49314	0.48053	0.43782	0.60699
1245.6	0.65826	0.5946	0.5946	0.61911	0.71955	0.53678	0.65927	0.80172	0.52654	0.68882	0.55046	0.51743	0.62067	0.6778	0.65772	0.56349	0.75639	0.46326	0.54609	0.48549	0.60496	0.66703	0.8411	0.59074	0.64391	0.49272	0.54662	0.56726	0.56934	0.55262	0.55636	0.49924	0.47715	0.47279	0.43455	0.60353
1246.4	0.63681	0.5947	0.5947	0.60534	0.67643	0.52524	0.6337	0.78845	0.51689	0.6758	0.55574	0.49837	0.60199	0.64831	0.65306	0.54097	0.70802	0.457	0.52867	0.48554	0.58812	0.63467	0.82354	0.55169	0.6067	0.48444	0.53029	0.53283	0.53926	0.53742	0.52602	0.48394	0.46424	0.46665	0.43316	0.5924
1247.3	0.61458	0.58619	0.58619	0.6074	0.66452	0.52061	0.606	0.76265	0.51335	0.65383	0.54856	0.48327	0.58313	0.64852	0.63056	0.5416	0.692	0.4637	0.48234	0.46709	0.57369	0.61161	0.80523	0.54177	0.57908	0.47821	0.51382	0.54238	0.53419	0.53356	0.50436	0.46666	0.45801	0.45432	0.42668	0.58605
1248.2	0.60204	0.57687	0.57687	0.58	0.62706	0.5038	0.58059	0.74987	0.49647	0.64023	0.52854	0.47442	0.57117	0.64802	0.61408	0.51909	0.67522	0.45368	0.45354	0.44742	0.54544	0.61691	0.78421	0.53589	0.55399	0.4724	0.50185	0.53563	0.52925	0.53374	0.47495	0.45443	0.44215	0.45467	0.42438	0.56987
1249.1	0.58078	0.55032	0.55032	0.57345	0.60446	0.50053	0.56633	0.74203	0.47721	0.62394	0.50712	0.46641	0.56107	0.65705	0.59245	0.51438	0.66328	0.46126	0.44665	0.44565	0.53177	0.61059	0.7594	0.53355	0.53644	0.48111	0.47809	0.52313	0.51717	0.5188	0.45816	0.43563	0.42752	0.45357	0.40905	0.55282
1250	0.56872	0.53184	0.53184	0.55985	0.58455	0.48102	0.55608	0.72021	0.45907	0.60453	0.49283	0.45744	0.55153	0.63226	0.5734	0.50045	0.65774	0.45815	0.42101	0.42905	0.51359	0.58455	0.73898	0.50882	0.53084	0.46187	0.46275	0.51556	0.50376	0.51859	0.42875	0.42263	0.41289	0.43895	0.3979	0.52623
1250.9	0.55319	0.50994	0.50994	0.53607	0.57058	0.47329	0.53425	0.69888	0.4327	0.59153	0.4704	0.44585	0.5379	0.62043	0.55504	0.48863	0.64581	0.46006	0.39171	0.4149	0.51074	0.57642	0.70071	0.50901	0.5309	0.45127	0.45105	0.50909	0.48957	0.52104	0.41653	0.42156	0.40517	0.43051	0.37951	0.5102
1251.8	0.54052	0.5016	0.5016	0.50994	0.55009	0.46421	0.514	0.67787	0.41507	0.58392	0.46224	0.44301	0.52762	0.59367	0.56054	0.48814	0.62498	0.44386	0.38852	0.38654	0.50144	0.56298	0.67153	0.5055	0.51934	0.42505	0.45394	0.48688	0.47128	0.51291	0.40126	0.4043	0.3966	0.42454	0.36274	0.50546
1252.7	0.5109	0.46918	0.46918	0.48852	0.51251	0.43956	0.50062	0.65527	0.39657	0.56243	0.46196	0.42375	0.49428	0.54551	0.55591	0.4713	0.57744	0.42371	0.38831	0.37148	0.49754	0.53081	0.63917	0.48212	0.49992	0.38786	0.44659	0.46809	0.43116	0.48803	0.39391	0.37269	0.3779	0.39638	0.33617	0.49625
1253.6	0.49651	0.44498	0.44498	0.45457	0.48134	0.41492	0.48224	0.61093	0.37634	0.52393	0.4528	0.40546	0.45704	0.50365	0.53106	0.4373	0.54036	0.38218	0.35991	0.33228	0.46719	0.49052	0.61711	0.44984	0.46291	0.35453	0.43225	0.43876	0.40852	0.47097	0.37608	0.34506	0.36526	0.3465	0.32614	0.47966
1254.5	0.49243	0.4372	0.4372	0.42908	0.46622	0.39787	0.4783	0.60598	0.36896	0.51036	0.43816	0.39521	0.44566	0.4877	0.53297	0.41075	0.49477	0.35307	0.35622	0.32962	0.4615	0.46847	0.59324	0.44028	0.44947	0.34914	0.43247	0.42696	0.39738	0.45983	0.3809	0.33209	0.36558	0.33938	0.30349	0.46842
1255.4	0.47726	0.4297	0.4297	0.42743	0.45229	0.37228	0.46607	0.59579	0.35808	0.48545	0.43461	0.39444	0.43187	0.46996	0.53883	0.40493	0.47261	0.31829	0.33834	0.31412	0.43942	0.44145	0.58162	0.43173	0.4354	0.33499	0.4299	0.41476	0.40039	0.43798	0.37507	0.32982	0.33725	0.32333	0.30638	0.46182
1256.3	0.45243	0.40209	0.40209	0.41935	0.44119	0.35239	0.46156	0.56608	0.34934	0.47324	0.42037	0.38348	0.42013	0.4587	0.50078	0.38973	0.46286	0.2999	0.31329	0.29557	0.43027	0.42422	0.5629	0.42774	0.42622	0.34112	0.41149	0.41558	0.39653	0.41752	0.36241	0.31595	0.32288	0.30096	0.30094	0.4412
1257.2	0.42397	0.37928	0.37928	0.40955	0.42846	0.31341	0.42832	0.54367	0.32673	0.45969	0.39545	0.36917	0.39388	0.43395	0.44404	0.36756	0.4351	0.26358	0.2751	0.26632	0.39632	0.40765	0.53616	0.40842	0.39692	0.32793	0.37401	0.39147	0.39002	0.39845	0.34397	0.30177	0.31147	0.28924	0.29136	0.41218
1258	0.44307	0.38069	0.38069	0.40007	0.42956	0.31546	0.43126	0.53493	0.32811	0.45898	0.38224	0.37058	0.40932	0.4182	0.45592	0.37309	0.43426	0.29247	0.27512	0.26384	0.38988	0.41547	0.51367	0.41807	0.41619	0.32379	0.36401	0.39119	0.38128	0.412	0.36005	0.29295	0.3055	0.30172	0.27668	0.41963
1258.9	0.42683	0.37718	0.37718	0.3917	0.42116	0.3002	0.42105	0.50635	0.32387	0.4532	0.38457	0.35809	0.39704	0.42063	0.43694	0.38041	0.44506	0.28671	0.27147	0.247	0.37594	0.41931	0.49814	0.40584	0.39963	0.31801	0.3494	0.38025	0.36791	0.4054	0.35729	0.27573	0.28843	0.28815	0.28203	0.40958
1259.8	0.40221	0.35973	0.35973	0.36861	0.40743	0.29144	0.417	0.4846	0.31427	0.44146	0.35778	0.34597	0.38626	0.4245	0.41144	0.3581	0.44502	0.28613	0.27431	0.22802	0.36726	0.40542	0.46703	0.382	0.37586	0.30128	0.32231	0.36095	0.35296	0.40095	0.35878	0.24141	0.27864	0.25989	0.25771	0.38637
1260.7	0.39836	0.33749	0.33749	0.35617	0.39324	0.27536	0.39979	0.4789	0.2953	0.42405	0.33925	0.33432	0.39389	0.41183	0.39985	0.33626	0.43975	0.28211	0.25841	0.22097	0.35241	0.38273	0.44833	0.34553	0.37361	0.27276	0.29325	0.33165	0.35216	0.39209	0.33959	0.22879	0.25724	0.25049	0.25851	0.36287
1261.6	0.40449	0.32113	0.32113	0.3489	0.40537	0.28719	0.39045	0.47685	0.29944	0.4147	0.34096	0.33228	0.40023	0.41787	0.40386	0.34813	0.46528	0.2907	0.26231	0.22616	0.36899	0.37547	0.44553	0.35637	0.36398	0.28192	0.29897	0.33386	0.36604	0.40074	0.33942	0.22319	0.26091	0.2352	0.27719	0.36079
1262.5	0.37403	0.30109	0.30109	0.3429	0.3863	0.27208	0.37125	0.46227	0.29571	0.3973	0.31825	0.31046	0.37439	0.42355	0.37444	0.34768	0.44202	0.27652	0.25764	0.22585	0.37294	0.35079	0.42427	0.34079	0.34005	0.28259	0.2901	0.33005	0.36326	0.4007	0.31841	0.20996	0.24433	0.22077	0.2893	0.33861
1263.4	0.34326	0.26793	0.26793	0.31198	0.36976	0.2613	0.32618	0.43276	0.2669	0.37214	0.30026	0.3004	0.33478	0.38606	0.33867	0.32246	0.41179	0.25855	0.23528	0.19603	0.34186	0.31734	0.40013	0.31242	0.31785	0.24778	0.26512	0.29405	0.35625	0.38341	0.29269	0.18161	0.20998	0.18907	0.2939	0.31295
1264.3	0.33088	0.25529	0.25529	0.28311	0.34149	0.23861	0.30399	0.40722	0.25182	0.36803	0.29665	0.28231	0.29592	0.35488	0.32418	0.29254	0.37305	0.22956	0.2089	0.17417	0.31845	0.30047	0.37101	0.30778	0.2966	0.23187	0.25009	0.28668	0.33946	0.36852	0.26926	0.16275	0.20514	0.18387	0.32148	0.29903
1265.2	0.32644	0.25661	0.25661	0.25142	0.32394	0.22934	0.28367	0.38439	0.24424	0.36214	0.29191	0.27982	0.27252	0.34115	0.32462	0.27219	0.35195	0.21731	0.2004	0.17128	0.32046	0.30036	0.34976	0.31393	0.27977	0.22969	0.23984	0.27686	0.32757	0.36246	0.26895	0.15061	0.21425	0.16759	0.33887	0.30174
1266.1	0.3385	0.26232	0.26232	0.24451	0.29822	0.23105	0.2898	0.37428	0.24428	0.36372	0.28552	0.27662	0.27926	0.34273	0.32628	0.25605	0.33008	0.21715	0.20049	0.17483	0.30939	0.29544	0.33306	0.30005	0.29783	0.23065	0.2331	0.26513	0.31728	0.35715	0.27214	0.15528	0.20127	0.16615	0.36245	0.29492
1266.9	0.32932	0.2605	0.2605	0.24151	0.30712	0.22313	0.29407	0.36719	0.22422	0.36978	0.29606	0.27906	0.28265	0.31569	0.34663	0.23781	0.33067	0.19525	0.19901	0.16874	0.28569	0.30346	0.34073	0.28398	0.30253	0.21545	0.24192	0.25531	0.32351	0.3429	0.27837	0.15689	0.18632	0.16096	0.40081	0.2865
1267.8	0.32586	0.25815	0.25815	0.24636	0.28617	0.21929	0.31149	0.36963	0.23226	0.38376	0.28574	0.27467	0.28437	0.30702	0.36253	0.2369	0.32255	0.19028	0.20455	0.18131	0.29417	0.31115	0.33084	0.29553	0.29717	0.21559	0.23784	0.26249	0.32737	0.34062	0.28992	0.15851	0.19556	0.16529	0.4318	0.28634
1268.7	0.33461	0.25074	0.25074	0.26813	0.31083	0.21139	0.31534	0.3805	0.22869	0.38625	0.29872	0.28133	0.31196	0.31742	0.37055	0.26159	0.34988	0.18738	0.21273	0.20644	0.29258	0.31834	0.35607	0.29799	0.32813	0.23054	0.24933	0.27857	0.34604	0.344	0.30057	0.17236	0.18974	0.16126	0.4714	0.30484
1269.6	0.32641	0.23951	0.23951	0.29117	0.31663	0.19849	0.33078	0.39757	0.21763	0.38949	0.28727	0.26544	0.30458	0.32926	0.36914	0.27738	0.35146	0.17708	0.23475	0.19761	0.28303	0.31924	0.35345	0.27604	0.33001	0.23604	0.25942	0.28781	0.35361	0.3314	0.30696	0.17399	0.17566	0.16272	0.4961	0.30034
1270.5	0.33026	0.25605	0.25605	0.30027	0.33789	0.20076	0.34064	0.40527	0.22056	0.3893	0.3014	0.26251	0.29385	0.33014	0.38814	0.29559	0.3666	0.17903	0.2552	0.19813	0.29573	0.32379	0.36825	0.28389	0.33819	0.23099	0.2625	0.30596	0.36463	0.34096	0.3237	0.17395	0.17788	0.17253	0.54082	0.31842
1271.4	0.32906	0.26166	0.26166	0.29558	0.34208	0.2025	0.33279	0.41885	0.22663	0.40031	0.30766	0.26332	0.27886	0.35081	0.3732	0.29292	0.36801	0.18048	0.24659	0.20018	0.30889	0.32006	0.35808	0.30236	0.31856	0.23815	0.25143	0.30974	0.36944	0.33165	0.3076	0.17804	0.18516	0.17688	0.58355	0.32985
1272.3	0.3388	0.27138	0.27138	0.30344	0.34361	0.20939	0.33838	0.42625	0.22745	0.40058	0.32055	0.26773	0.2888	0.36646	0.37644	0.31099	0.3582	0.19332	0.24727	0.19995	0.32326	0.32329	0.37758	0.30316	0.33037	0.25024	0.26574	0.32571	0.37108	0.33417	0.3096	0.18855	0.20665	0.18872	0.62966	0.34187
1273.2	0.33238	0.29027	0.29027	0.30299	0.33935	0.22211	0.34226	0.44064	0.23752	0.39966	0.32593	0.26315	0.26359	0.38157	0.37111	0.31643	0.36872	0.19393	0.25899	0.19437	0.33553	0.32902	0.38256	0.27787	0.31137	0.25138	0.2715	0.33484	0.37986	0.34136	0.31464	0.19296	0.21691	0.19365	0.67537	0.32988
1274.1	0.33676	0.30452	0.30452	0.29942	0.33108	0.22848	0.33	0.44312	0.24435	0.41174	0.34265	0.27777	0.28191	0.34775	0.3543	0.32447	0.3717	0.18833	0.24689	0.20272	0.33441	0.34902	0.3886	0.28154	0.31549	0.24252	0.26956	0.34055	0.37781	0.35598	0.30783	0.19219	0.22384	0.19701	0.71518	0.32918
1274.9	0.32259	0.29155	0.29155	0.30619	0.31851	0.23024	0.32645	0.42575	0.24119	0.41023	0.338	0.26877	0.27233	0.32166	0.33371	0.3061	0.35125	0.18585	0.23252	0.18996	0.32157	0.33733	0.37709	0.25979	0.29666	0.23324	0.26018	0.32941	0.37165	0.34416	0.28672	0.18331	0.22015	0.18928	0.74211	0.31271
1275.8	0.32967	0.29445	0.29445	0.31062	0.32021	0.24514	0.33291	0.42745	0.24203	0.41529	0.34036	0.26373	0.3022	0.31159	0.3332	0.31673	0.3645	0.19907	0.23078	0.18975	0.32768	0.33975	0.38495	0.24781	0.31445	0.23904	0.26398	0.34006	0.37237	0.36659	0.29222	0.19583	0.21869	0.19077	0.7806	0.3113
1276.7	0.33533	0.29353	0.29353	0.32508	0.34583	0.2354	0.32709	0.43614	0.24375	0.42708	0.34946	0.26757	0.30918	0.32114	0.32275	0.30533	0.39344	0.18453	0.23517	0.1975	0.32326	0.34864	0.38313	0.24913	0.32769	0.24937	0.25125	0.33126	0.38739	0.35982	0.29241	0.20652	0.21327	0.20105	0.79962	0.31249
1277.6	0.35907	0.30616	0.30616	0.34065	0.34933	0.24733	0.32899	0.4415	0.24685	0.43081	0.34242	0.26747	0.33627	0.30569	0.34078	0.30981	0.38211	0.20382	0.23747	0.19608	0.3196	0.35008	0.38132	0.2545	0.35257	0.25971	0.27174	0.32712	0.38059	0.36689	0.29412	0.19934	0.21429	0.20558	0.8192	0.3134
1278.5	0.38709	0.32195	0.32195	0.37299	0.383	0.26469	0.34505	0.44623	0.25083	0.42648	0.34696	0.26042	0.33676	0.33882	0.37323	0.3041	0.40352	0.22984	0.25502	0.19803	0.3191	0.33874	0.38269	0.2523	0.37383	0.27827	0.29771	0.33381	0.39508	0.37524	0.30907	0.21524	0.21111	0.20795	0.8537	0.32444
1279.4	0.41387	0.35142	0.35142	0.38842	0.40405	0.2841	0.33854	0.48432	0.26219	0.43813	0.35445	0.27329	0.37726	0.37754	0.40792	0.32058	0.43966	0.24673	0.2633	0.22645	0.34072	0.37037	0.38936	0.26896	0.40234	0.30506	0.3293	0.34134	0.41038	0.39303	0.3225	0.23787	0.22423	0.22272	0.89131	0.33781
1280.3	0.41481	0.35108	0.35108	0.39053	0.40119	0.28022	0.32617	0.47763	0.24983	0.42411	0.35596	0.2695	0.34911	0.3756	0.40573	0.31277	0.43068	0.22291	0.25617	0.22001	0.32475	0.36602	0.39559	0.26492	0.39423	0.30171	0.33047	0.33476	0.41472	0.37722	0.31495	0.21865	0.22453	0.21171	0.88863	0.33469
1281.2	0.43193	0.37811	0.37811	0.41318	0.40755	0.29828	0.34239	0.47904	0.25458	0.42279	0.35214	0.26307	0.37213	0.37043	0.42946	0.33315	0.43798	0.24275	0.25886	0.22582	0.33089	0.37129	0.39728	0.26846	0.402	0.29837	0.34916	0.35695	0.41746	0.40484	0.29798	0.21609	0.22458	0.20071	0.90316	0.33302
1282	0.43147	0.37286	0.37286	0.41217	0.43427	0.31825	0.34419	0.47855	0.26221	0.42624	0.33866	0.27573	0.36707	0.39495	0.42728	0.33134	0.44199	0.25467	0.26576	0.23499	0.35507	0.38485	0.38566	0.29541	0.39091	0.2927	0.33842	0.35833	0.4312	0.40805	0.29227	0.22636	0.21883	0.21348	0.89904	0.35176
1282.9	0.40454	0.36734	0.36734	0.40317	0.41494	0.30978	0.33441	0.47314	0.25074	0.41373	0.3285	0.26441	0.35698	0.39645	0.41379	0.33878	0.41406	0.24468	0.26356	0.23653	0.33746	0.36177	0.39341	0.29812	0.36506	0.28635	0.33413	0.33806	0.41636	0.40597	0.27393	0.21449	0.20333	0.20567	0.89869	0.34562
1283.8	0.40345	0.36867	0.36867	0.39637	0.40898	0.2879	0.35093	0.45756	0.24239	0.41092	0.31898	0.26652	0.34895	0.38337	0.39962	0.34086	0.39989	0.23729	0.26995	0.23073	0.32301	0.36324	0.39133	0.29797	0.35052	0.27904	0.3262	0.3504	0.40457	0.4015	0.26944	0.20003	0.1987	0.20275	0.88666	0.34874
1284.7	0.4038	0.37848	0.37848	0.40838	0.41983	0.29678	0.35517	0.4655	0.24829	0.42304	0.31277	0.2672	0.35673	0.38776	0.42011	0.34036	0.41108	0.24613	0.28651	0.24069	0.33231	0.37814	0.39047	0.29261	0.34605	0.2853	0.34182	0.35015	0.40694	0.40219	0.27544	0.20756	0.20987	0.22129	0.87518	0.3484
1285.6	0.41272	0.39363	0.39363	0.39924	0.43023	0.30323	0.36127	0.46471	0.26243	0.43413	0.32146	0.26729	0.35187	0.39556	0.41744	0.33516	0.42751	0.24738	0.30133	0.24469	0.33561	0.37679	0.40065	0.29146	0.33796	0.29321	0.36586	0.35127	0.40892	0.40126	0.29833	0.21083	0.22661	0.22846	0.88292	0.36238
1286.5	0.42053	0.3906	0.3906	0.40013	0.40915	0.29383	0.36208	0.46376	0.25684	0.42685	0.33716	0.25252	0.35594	0.38305	0.39934	0.3358	0.41181	0.24019	0.30564	0.249	0.31681	0.36417	0.41251	0.28072	0.34136	0.2988	0.34855	0.34637	0.39291	0.39126	0.30951	0.20998	0.23162	0.21951	0.88195	0.35091
1287.4	0.43803	0.39702	0.39702	0.399	0.41853	0.30043	0.36548	0.46663	0.27312	0.45646	0.3334	0.26702	0.34179	0.38259	0.4087	0.33451	0.41354	0.2406	0.304	0.25011	0.33936	0.38954	0.40198	0.28732	0.33533	0.29754	0.34498	0.3612	0.39781	0.3843	0.33012	0.21387	0.25183	0.21935	0.85103	0.35536
1288.3	0.42145	0.38088	0.38088	0.38534	0.41173	0.3065	0.36345	0.46268	0.26281	0.45471	0.32686	0.25407	0.32318	0.37333	0.40468	0.30795	0.39495	0.22032	0.29554	0.23915	0.31862	0.36002	0.39402	0.27391	0.32711	0.27574	0.32516	0.33823	0.3924	0.3689	0.32413	0.21014	0.24043	0.20236	0.80872	0.34593
1289.1	0.44086	0.3906	0.3906	0.38406	0.41742	0.2947	0.38145	0.4897	0.27199	0.46567	0.32465	0.25996	0.33174	0.3952	0.41234	0.30991	0.40425	0.22317	0.309	0.2568	0.3263	0.36367	0.39016	0.295	0.33351	0.28176	0.32679	0.33979	0.39428	0.37102	0.34735	0.24047	0.243	0.19919	0.8	0.36269
1290	0.42985	0.38049	0.38049	0.37699	0.41985	0.27965	0.36443	0.50244	0.25795	0.45886	0.29815	0.26646	0.30533	0.39116	0.41537	0.30717	0.38122	0.2074	0.30231	0.2636	0.31775	0.37379	0.37238	0.29624	0.3286	0.27751	0.30754	0.32752	0.40172	0.35627	0.347	0.24989	0.2336	0.20208	0.75933	0.35907
1290.9	0.42471	0.37572	0.37572	0.37103	0.42258	0.26651	0.36328	0.48881	0.2654	0.45653	0.28273	0.26685	0.29661	0.36411	0.40984	0.29861	0.38492	0.18887	0.28897	0.24777	0.31778	0.36253	0.3717	0.2852	0.31835	0.25956	0.30175	0.32184	0.39779	0.35449	0.3398	0.24541	0.23161	0.18712	0.71948	0.35892
1291.8	0.44161	0.38614	0.38614	0.37557	0.43364	0.2741	0.37072	0.49916	0.27472	0.44421	0.28692	0.2712	0.32398	0.35991	0.40911	0.31128	0.40664	0.20554	0.28913	0.26285	0.33239	0.36868	0.38979	0.29402	0.34064	0.2667	0.30396	0.33027	0.41145	0.36934	0.3314	0.26721	0.24592	0.20125	0.70772	0.37049
1292.7	0.45075	0.38385	0.38385	0.3483	0.43862	0.26111	0.35	0.49777	0.26757	0.42368	0.27202	0.26993	0.32512	0.34672	0.39381	0.30305	0.39932	0.2036	0.26688	0.25254	0.32882	0.36754	0.37884	0.27929	0.33811	0.26055	0.30716	0.32103	0.41957	0.37664	0.31844	0.26305	0.24443	0.18962	0.67098	0.36312
1293.6	0.45958	0.38445	0.38445	0.35176	0.44227	0.26519	0.35001	0.48923	0.26954	0.413	0.27941	0.26855	0.31734	0.35512	0.3828	0.30795	0.39549	0.22305	0.27109	0.24087	0.33593	0.36094	0.39074	0.26876	0.35852	0.26961	0.29886	0.32153	0.42002	0.38533	0.31521	0.24362	0.24135	0.1875	0.63829	0.34519
1294.4	0.45749	0.37342	0.37342	0.34457	0.43137	0.25967	0.33045	0.48833	0.26165	0.39098	0.27421	0.25063	0.3144	0.34032	0.37145	0.29665	0.39283	0.20473	0.2485	0.23486	0.32409	0.32913	0.37465	0.25185	0.35223	0.25497	0.2931	0.32258	0.41228	0.38294	0.29587	0.23596	0.22654	0.15831	0.5895	0.32829
1295.3	0.44525	0.38975	0.38975	0.33644	0.44187	0.25009	0.3169	0.47805	0.24853	0.39256	0.27436	0.24495	0.30626	0.34982	0.39494	0.29897	0.40064	0.19677	0.23538	0.22259	0.32625	0.34111	0.36719	0.24656	0.34751	0.25322	0.30023	0.3272	0.41566	0.36948	0.2922	0.22831	0.22804	0.1634	0.5555	0.32239
1296.2	0.45094	0.38189	0.38189	0.3244	0.4497	0.24539	0.31293	0.47366	0.23129	0.3904	0.26409	0.24023	0.30669	0.3568	0.3819	0.2791	0.38308	0.18658	0.22858	0.20544	0.31307	0.33999	0.3558	0.2305	0.34499	0.24778	0.29266	0.31251	0.41336	0.35679	0.2861	0.21562	0.21497	0.17238	0.52178	0.32401
1297.1	0.44125	0.39481	0.39481	0.34982	0.45947	0.24679	0.3154	0.48467	0.2409	0.39691	0.26845	0.24584	0.29371	0.36684	0.40008	0.29876	0.39632	0.18295	0.23071	0.21383	0.33117	0.35479	0.36514	0.23801	0.3409	0.25919	0.30008	0.32248	0.41277	0.35505	0.29156	0.22722	0.21389	0.18727	0.5015	0.33302
1298	0.43331	0.40638	0.40638	0.34202	0.4694	0.23926	0.30458	0.46757	0.22767	0.39371	0.26609	0.2403	0.3014	0.36412	0.40625	0.30092	0.40743	0.15794	0.21657	0.20815	0.32146	0.36081	0.36148	0.22449	0.33682	0.25992	0.31241	0.31697	0.41471	0.34689	0.28607	0.21699	0.21132	0.18921	0.48392	0.32857
1298.9	0.43632	0.41071	0.41071	0.33344	0.47057	0.24799	0.32149	0.45906	0.22369	0.40157	0.26437	0.24437	0.30481	0.37543	0.40214	0.28787	0.40713	0.17624	0.21837	0.19347	0.32754	0.38159	0.36856	0.21484	0.34485	0.26367	0.30975	0.30723	0.41096	0.34189	0.29717	0.20371	0.21432	0.19807	0.46018	0.32457
1299.8	0.4574	0.40683	0.40683	0.34007	0.46788	0.257	0.33098	0.48406	0.21147	0.40794	0.26749	0.24928	0.32851	0.3801	0.39701	0.28567	0.41439	0.20093	0.23858	0.19852	0.30973	0.39027	0.37096	0.21361	0.35869	0.27222	0.31803	0.31133	0.41966	0.35389	0.30218	0.21289	0.20485	0.2055	0.43928	0.31827
1300.6	0.42445	0.40461	0.40461	0.3069	0.45451	0.2304	0.32018	0.46364	0.20126	0.38266	0.27597	0.23634	0.29026	0.3612	0.3888	0.2574	0.41274	0.17974	0.22656	0.18782	0.29717	0.36861	0.36898	0.19741	0.33907	0.26516	0.30445	0.30324	0.41712	0.34285	0.29884	0.20267	0.18441	0.18399	0.41946	0.29489
1301.5	0.44174	0.39952	0.39952	0.3076	0.45511	0.23795	0.32998	0.46117	0.2008	0.39754	0.2879	0.23995	0.29853	0.38495	0.38831	0.26186	0.40569	0.20582	0.23873	0.18494	0.29636	0.37051	0.37956	0.20395	0.35167	0.27551	0.30223	0.31024	0.40997	0.35361	0.30159	0.19965	0.19855	0.19863	0.41995	0.29916
1302.4	0.447	0.37023	0.37023	0.30125	0.43789	0.22112	0.31205	0.45839	0.20971	0.3772	0.27795	0.23855	0.28393	0.35941	0.36828	0.24268	0.3545	0.19604	0.2248	0.17565	0.29496	0.34837	0.36427	0.20796	0.34369	0.25257	0.27675	0.30505	0.39025	0.34789	0.28169	0.20244	0.20207	0.19283	0.38781	0.29476
1303.3	0.46209	0.36037	0.36037	0.30164	0.44579	0.20755	0.30614	0.46467	0.21051	0.3782	0.27845	0.24014	0.29036	0.36338	0.37176	0.25946	0.35172	0.18057	0.21982	0.17401	0.28814	0.34099	0.36927	0.21097	0.34625	0.2554	0.26375	0.30795	0.38417	0.33764	0.26528	0.21715	0.19276	0.20087	0.37571	0.30208
1304.2	0.46197	0.35805	0.35805	0.27822	0.4439	0.19115	0.29237	0.4441	0.21981	0.36697	0.267	0.23	0.26851	0.36556	0.35328	0.25811	0.32552	0.15061	0.19995	0.16687	0.29863	0.33527	0.36035	0.19732	0.33923	0.2592	0.24473	0.29921	0.36659	0.32689	0.246	0.20606	0.20149	0.19955	0.36429	0.30637
1305.1	0.47137	0.36011	0.36011	0.28661	0.44037	0.19548	0.2756	0.45864	0.22813	0.37426	0.26014	0.23785	0.29671	0.36253	0.34785	0.266	0.30862	0.15707	0.20304	0.16938	0.31078	0.32989	0.36308	0.19883	0.35012	0.25149	0.25095	0.29979	0.35378	0.34032	0.23782	0.20276	0.21035	0.18341	0.34187	0.31342
1305.9	0.457	0.36286	0.36286	0.28781	0.43582	0.18045	0.26156	0.44539	0.21684	0.35318	0.24464	0.23864	0.29609	0.33126	0.34431	0.25413	0.30548	0.1506	0.20317	0.15936	0.30067	0.31507	0.34357	0.18739	0.34342	0.24433	0.25928	0.29888	0.34825	0.32329	0.24713	0.19412	0.19378	0.16944	0.31436	0.31208
1306.8	0.43249	0.37465	0.37465	0.29136	0.43573	0.17802	0.26925	0.43817	0.20045	0.36241	0.2415	0.2362	0.29212	0.33706	0.35108	0.26397	0.30816	0.15	0.21434	0.14919	0.29599	0.31749	0.34526	0.17258	0.31913	0.24184	0.26102	0.30071	0.34299	0.31016	0.25782	0.18106	0.19413	0.17146	0.30258	0.31234
1307.7	0.42701	0.38111	0.38111	0.29681	0.43119	0.17046	0.25737	0.42604	0.20067	0.35596	0.25159	0.22394	0.30676	0.33134	0.35579	0.25632	0.30813	0.15199	0.20572	0.15004	0.29989	0.29472	0.35013	0.17865	0.31998	0.24991	0.26572	0.3009	0.34039	0.31103	0.26335	0.17442	0.204	0.16009	0.31083	0.31999
1308.6	0.43104	0.38402	0.38402	0.32122	0.44196	0.17442	0.26851	0.43709	0.20489	0.36356	0.27277	0.22571	0.32178	0.33805	0.3744	0.25791	0.33831	0.16987	0.21182	0.16115	0.29943	0.28869	0.35879	0.19365	0.33106	0.24319	0.27757	0.31056	0.3579	0.3226	0.27754	0.1936	0.20375	0.16356	0.31131	0.31969
1309.5	0.4262	0.36601	0.36601	0.32714	0.43908	0.17514	0.27465	0.42036	0.19839	0.36593	0.2741	0.21167	0.31225	0.34872	0.37638	0.26874	0.33171	0.16912	0.20392	0.15269	0.29792	0.29578	0.3567	0.19503	0.33224	0.24853	0.27387	0.31132	0.35333	0.31768	0.2735	0.18866	0.20832	0.17496	0.30979	0.31476
1310.3	0.41392	0.34144	0.34144	0.30768	0.44288	0.15839	0.26422	0.41077	0.18902	0.35845	0.26591	0.19836	0.29174	0.34303	0.35932	0.25577	0.34119	0.14078	0.18078	0.1366	0.30003	0.29159	0.36235	0.18412	0.321	0.23744	0.2469	0.29249	0.35577	0.29955	0.24345	0.18663	0.2113	0.15599	0.31285	0.2961
1311.2	0.43589	0.33658	0.33658	0.32349	0.44967	0.15926	0.25937	0.42819	0.19464	0.35769	0.26892	0.21024	0.31292	0.36037	0.35496	0.26564	0.37547	0.14125	0.18866	0.14544	0.30411	0.31146	0.36587	0.20351	0.35489	0.25252	0.24111	0.30436	0.37939	0.31303	0.23668	0.20385	0.20873	0.14509	0.32962	0.31101
1312.1	0.43344	0.33228	0.33228	0.31643	0.45706	0.16448	0.25696	0.42544	0.19353	0.35842	0.2596	0.21661	0.31215	0.35127	0.34924	0.26158	0.37509	0.15709	0.20619	0.12324	0.30277	0.33166	0.3573	0.20255	0.34854	0.24473	0.24121	0.29911	0.39019	0.31481	0.23538	0.19022	0.20271	0.16155	0.31136	0.31536
1313	0.43259	0.33113	0.33113	0.31188	0.44544	0.15995	0.2394	0.42094	0.18744	0.34528	0.24279	0.22072	0.30171	0.33768	0.34987	0.25883	0.35032	0.15396	0.19972	0.11604	0.30701	0.3318	0.34707	0.20142	0.35461	0.23804	0.24637	0.29085	0.37718	0.29645	0.21965	0.17584	0.19608	0.14721	0.30856	0.32638
1313.9	0.44173	0.34667	0.34667	0.31627	0.44289	0.16423	0.23186	0.43186	0.19246	0.33512	0.23604	0.22663	0.3056	0.33219	0.36956	0.26467	0.37338	0.15722	0.21429	0.12446	0.29937	0.33427	0.34546	0.21394	0.3577	0.23328	0.2535	0.29644	0.37927	0.29321	0.22369	0.18529	0.19502	0.14353	0.30523	0.32395
1314.8	0.46182	0.34841	0.34841	0.32772	0.4399	0.16893	0.23647	0.44023	0.20249	0.34811	0.24609	0.23136	0.32848	0.36502	0.36111	0.28153	0.36102	0.18722	0.23254	0.15184	0.30422	0.34703	0.34508	0.22629	0.37086	0.23949	0.25418	0.30546	0.37964	0.30055	0.23534	0.18757	0.19174	0.16333	0.30622	0.34641
1315.6	0.45211	0.34988	0.34988	0.31817	0.42964	0.18015	0.22966	0.4386	0.20304	0.34512	0.23593	0.21162	0.31006	0.36044	0.3525	0.27524	0.33724	0.21379	0.22645	0.1517	0.30954	0.32563	0.33592	0.22081	0.35117	0.24159	0.2609	0.30422	0.35992	0.29404	0.22935	0.19245	0.19501	0.1637	0.29608	0.34674
1316.5	0.45207	0.33631	0.33631	0.3149	0.42087	0.17335	0.23243	0.43792	0.19785	0.34826	0.24651	0.20797	0.29834	0.38412	0.34578	0.28871	0.33186	0.215	0.2258	0.1658	0.30824	0.3301	0.3425	0.20876	0.35507	0.24507	0.25795	0.31051	0.35012	0.29108	0.22322	0.2004	0.18558	0.15486	0.31886	0.34014
1317.4	0.43524	0.32563	0.32563	0.31398	0.42742	0.15506	0.23092	0.41136	0.19992	0.36379	0.24133	0.2041	0.30207	0.38873	0.34301	0.28955	0.35379	0.22157	0.23865	0.1507	0.31326	0.3374	0.34743	0.20531	0.34372	0.24048	0.24772	0.3101	0.36031	0.28711	0.225	0.18544	0.18578	0.16015	0.30378	0.33947
1318.3	0.42697	0.31591	0.31591	0.31229	0.41986	0.13962	0.2247	0.40084	0.18963	0.35349	0.23909	0.20478	0.31028	0.39352	0.34368	0.26869	0.34901	0.23021	0.24099	0.14983	0.31017	0.34006	0.33738	0.2012	0.34134	0.24507	0.24549	0.30176	0.35119	0.28075	0.23044	0.17828	0.18069	0.16457	0.30873	0.34779
1319.2	0.40476	0.32808	0.32808	0.31829	0.42404	0.14694	0.22278	0.39477	0.17735	0.35066	0.23406	0.19553	0.29895	0.38411	0.36563	0.277	0.36495	0.23628	0.2507	0.14881	0.30153	0.34323	0.3408	0.2018	0.33613	0.25254	0.25168	0.30903	0.35346	0.28725	0.23451	0.19664	0.17831	0.16109	0.31114	0.3412
1320	0.3919	0.31236	0.31236	0.3011	0.42452	0.11961	0.22701	0.36821	0.16684	0.34141	0.21975	0.20235	0.2867	0.35384	0.36923	0.27349	0.36135	0.21113	0.24903	0.14812	0.29214	0.34607	0.34256	0.20039	0.33973	0.22248	0.24539	0.29974	0.35349	0.27751	0.23844	0.1733	0.17694	0.14652	0.30242	0.33145
1320.9	0.37985	0.31511	0.31511	0.30099	0.4256	0.11381	0.23411	0.37119	0.17006	0.33799	0.20291	0.20919	0.27743	0.334	0.37164	0.27112	0.35271	0.22256	0.25893	0.15538	0.30667	0.34526	0.33358	0.20572	0.33202	0.21202	0.24907	0.30128	0.34149	0.27521	0.25287	0.1654	0.19521	0.14378	0.28526	0.32995
1321.8	0.3754	0.30597	0.30597	0.29259	0.41243	0.12821	0.23735	0.38896	0.15507	0.31397	0.19715	0.20596	0.2758	0.34512	0.35792	0.266	0.34292	0.22864	0.2536	0.16877	0.28782	0.32589	0.33021	0.20567	0.32935	0.22103	0.24575	0.29913	0.32831	0.27368	0.25194	0.17324	0.1936	0.12952	0.29161	0.33322
1322.7	0.38602	0.30669	0.30669	0.29657	0.43373	0.14559	0.2529	0.40958	0.15906	0.33011	0.20565	0.20634	0.27026	0.34742	0.35108	0.28777	0.3558	0.24613	0.26527	0.1915	0.29229	0.33853	0.33895	0.20513	0.33516	0.22306	0.23444	0.30836	0.33154	0.27391	0.25284	0.18842	0.19436	0.1373	0.30417	0.34143
1323.6	0.39188	0.30933	0.30933	0.28865	0.42355	0.14701	0.25873	0.41765	0.17417	0.33415	0.21226	0.21404	0.27776	0.34146	0.35282	0.28656	0.33963	0.23067	0.26136	0.19925	0.31375	0.32812	0.35102	0.19752	0.34884	0.21043	0.2509	0.30416	0.30568	0.26572	0.25421	0.17566	0.20919	0.13415	0.30599	0.34096
1324.4	0.41329	0.31813	0.31813	0.28372	0.42317	0.17457	0.263	0.43573	0.18818	0.35358	0.23376	0.21145	0.30461	0.37239	0.36142	0.2915	0.36511	0.26334	0.26603	0.21864	0.325	0.33713	0.36522	0.19665	0.36237	0.22933	0.24815	0.30368	0.30787	0.28813	0.2571	0.19956	0.2154	0.15318	0.32825	0.34875
1325.3	0.42994	0.32271	0.32271	0.30089	0.42118	0.19185	0.26585	0.44302	0.19507	0.36957	0.24216	0.22037	0.33016	0.37975	0.38273	0.30341	0.38885	0.26135	0.27107	0.23451	0.32498	0.35094	0.38184	0.22457	0.37748	0.23891	0.25509	0.3143	0.327	0.29657	0.26411	0.21904	0.21926	0.16415	0.35683	0.36739
1326.2	0.44898	0.33262	0.33262	0.31493	0.43672	0.2017	0.27943	0.47174	0.20834	0.389	0.24155	0.23399	0.34568	0.37812	0.40834	0.32084	0.40853	0.27265	0.28943	0.25988	0.34287	0.36842	0.38333	0.23314	0.38725	0.24111	0.26681	0.32534	0.33238	0.30527	0.28374	0.24281	0.23203	0.17111	0.36099	0.37157
1327.1	0.45597	0.32709	0.32709	0.32568	0.438	0.20126	0.27701	0.46886	0.21588	0.39753	0.21944	0.23514	0.36473	0.38316	0.4161	0.3433	0.40672	0.25998	0.27854	0.2536	0.35685	0.37246	0.37243	0.2333	0.39183	0.24523	0.26563	0.33515	0.33526	0.31448	0.28285	0.24428	0.24888	0.17692	0.35012	0.37475
1328	0.47549	0.30829	0.30829	0.32391	0.4332	0.19636	0.26873	0.45438	0.20682	0.37994	0.20269	0.22599	0.381	0.38136	0.41753	0.34276	0.41286	0.24731	0.27992	0.23709	0.33339	0.37618	0.35168	0.22976	0.37866	0.23675	0.25002	0.33675	0.34582	0.30004	0.2739	0.24286	0.23981	0.17842	0.34248	0.37215
1328.8	0.49311	0.30114	0.30114	0.33546	0.4247	0.18713	0.2646	0.46548	0.20651	0.36265	0.18939	0.23112	0.39839	0.36896	0.40918	0.35762	0.3979	0.23034	0.28254	0.2371	0.32844	0.37974	0.34926	0.2264	0.38671	0.22321	0.25167	0.34521	0.33655	0.28434	0.27697	0.25275	0.23804	0.17819	0.33473	0.37983
1329.7	0.49044	0.29535	0.29535	0.32038	0.42066	0.18524	0.25949	0.45768	0.20147	0.34043	0.18869	0.22714	0.41151	0.37293	0.40205	0.35256	0.38198	0.2189	0.27886	0.22152	0.3238	0.36705	0.34124	0.19949	0.38141	0.21557	0.24785	0.32929	0.32041	0.28678	0.28325	0.23606	0.23529	0.16848	0.32122	0.36061
1330.6	0.47494	0.2956	0.2956	0.30937	0.41915	0.18619	0.26439	0.44368	0.21067	0.33672	0.19844	0.23613	0.4144	0.38878	0.39217	0.34087	0.36471	0.20884	0.28289	0.21636	0.32729	0.38239	0.34927	0.21533	0.37753	0.2237	0.24867	0.32065	0.32122	0.29766	0.2842	0.23879	0.23304	0.18037	0.35071	0.37033
1331.5	0.46341	0.29818	0.29818	0.29744	0.42226	0.17903	0.28201	0.45192	0.20927	0.34869	0.21494	0.24981	0.40632	0.39601	0.38333	0.33015	0.36545	0.20707	0.30621	0.21579	0.32733	0.40239	0.38227	0.23051	0.37177	0.22909	0.26478	0.32187	0.33221	0.2937	0.3019	0.24794	0.22883	0.1858	0.37807	0.3721
1332.4	0.46979	0.30418	0.30418	0.31215	0.42894	0.1838	0.2915	0.47923	0.20588	0.36992	0.22968	0.26206	0.41648	0.40522	0.38358	0.33905	0.38518	0.22842	0.32112	0.23006	0.33294	0.41807	0.40544	0.25445	0.3844	0.24847	0.26813	0.33488	0.3378	0.31543	0.32461	0.25022	0.23303	0.19641	0.39699	0.38083
1333.2	0.45589	0.30281	0.30281	0.31464	0.43816	0.18899	0.30357	0.48143	0.19713	0.39025	0.2331	0.27096	0.41772	0.41263	0.39688	0.32818	0.38903	0.22994	0.32623	0.22967	0.32547	0.43758	0.39744	0.26493	0.38117	0.27033	0.28061	0.33571	0.33492	0.3276	0.33137	0.2435	0.23402	0.21294	0.40181	0.3761
1334.1	0.47749	0.30337	0.30337	0.34238	0.44307	0.20462	0.33223	0.49809	0.20737	0.42074	0.22915	0.27915	0.43347	0.43085	0.40882	0.34211	0.40393	0.23129	0.36043	0.24014	0.34087	0.45975	0.39671	0.28837	0.40182	0.28699	0.28371	0.35559	0.33762	0.33562	0.33387	0.25848	0.2475	0.2397	0.41673	0.39207
1335	0.49989	0.31036	0.31036	0.36229	0.45869	0.21755	0.35547	0.53207	0.20888	0.44764	0.24621	0.28088	0.44551	0.4354	0.42882	0.36916	0.43704	0.24784	0.37782	0.25644	0.35237	0.47081	0.40461	0.28793	0.4162	0.30475	0.28358	0.38821	0.34694	0.35851	0.34961	0.26949	0.25728	0.25236	0.43018	0.38635
1335.9	0.52166	0.31544	0.31544	0.37201	0.45574	0.21722	0.35641	0.54539	0.21016	0.45365	0.2615	0.27925	0.46369	0.44049	0.4466	0.38343	0.45118	0.25006	0.37332	0.26112	0.36192	0.46745	0.40737	0.28765	0.4309	0.31347	0.29146	0.40003	0.34912	0.35736	0.34528	0.26508	0.25917	0.26201	0.44849	0.39265
1336.7	0.51712	0.32149	0.32149	0.36293	0.45028	0.21459	0.35722	0.54823	0.2223	0.45293	0.25199	0.27633	0.43183	0.44074	0.44551	0.3734	0.42621	0.25057	0.37023	0.26474	0.38021	0.4563	0.39485	0.27325	0.41573	0.31083	0.30061	0.39883	0.34179	0.35194	0.32408	0.26695	0.26737	0.25064	0.44976	0.40242
1337.6	0.53619	0.33972	0.33972	0.38521	0.47439	0.22782	0.37991	0.57268	0.25893	0.46953	0.27672	0.28756	0.45728	0.45898	0.46639	0.39918	0.4636	0.26558	0.40078	0.27464	0.41324	0.46489	0.42107	0.30481	0.43406	0.30971	0.31341	0.41559	0.36304	0.35257	0.33618	0.27004	0.28804	0.26578	0.48072	0.42464
1338.5	0.50994	0.34333	0.34333	0.37317	0.48291	0.22102	0.37959	0.57774	0.25099	0.46927	0.28326	0.28861	0.41985	0.44808	0.45759	0.4112	0.46924	0.28681	0.40173	0.27324	0.40658	0.44513	0.42385	0.29429	0.4222	0.3053	0.32327	0.41798	0.36063	0.34175	0.33948	0.27238	0.27416	0.25601	0.48955	0.41693
1339.4	0.50034	0.34338	0.34338	0.36709	0.48089	0.22629	0.3627	0.55342	0.24594	0.47512	0.27964	0.28451	0.39955	0.42909	0.45018	0.39747	0.46501	0.302	0.40322	0.2541	0.40669	0.44495	0.42799	0.29169	0.4036	0.29789	0.31842	0.40133	0.3569	0.32352	0.32225	0.25609	0.27202	0.26123	0.49194	0.42456
1340.3	0.49407	0.33934	0.33934	0.38656	0.49209	0.24646	0.38327	0.56357	0.25613	0.4871	0.2829	0.29182	0.39766	0.42504	0.45255	0.4027	0.46195	0.33013	0.42434	0.26327	0.40336	0.43349	0.42956	0.29667	0.39286	0.2994	0.30728	0.39852	0.34843	0.3272	0.32038	0.25799	0.27854	0.26156	0.49031	0.42511
1341.1	0.48954	0.34954	0.34954	0.4051	0.51059	0.26313	0.40013	0.56673	0.26783	0.50042	0.30462	0.29986	0.42686	0.43502	0.45835	0.41668	0.47845	0.34654	0.45002	0.27582	0.41071	0.44094	0.44067	0.32186	0.40428	0.31489	0.30104	0.40792	0.3549	0.32635	0.33328	0.26815	0.28136	0.26766	0.51705	0.42609
1342	0.4801	0.36125	0.36125	0.41753	0.51602	0.26531	0.41557	0.56893	0.25882	0.5109	0.31414	0.30959	0.41141	0.44088	0.46193	0.41982	0.47753	0.38401	0.46028	0.28317	0.4122	0.44625	0.43802	0.31289	0.39308	0.3223	0.28627	0.41883	0.35346	0.3264	0.32899	0.27907	0.27197	0.2624	0.52352	0.41928
1342.9	0.49919	0.37666	0.37666	0.42057	0.53408	0.27225	0.42016	0.59004	0.26355	0.51646	0.32087	0.31693	0.43094	0.45844	0.46861	0.41033	0.48302	0.39577	0.46671	0.3066	0.42484	0.45886	0.45852	0.33288	0.40153	0.33097	0.2837	0.42016	0.35864	0.34144	0.3238	0.29719	0.27753	0.26823	0.53229	0.43576
1343.8	0.50878	0.38045	0.38045	0.42002	0.53344	0.26119	0.43462	0.59352	0.27254	0.50261	0.32125	0.31817	0.44677	0.46934	0.46414	0.40296	0.46198	0.4003	0.4798	0.31367	0.42846	0.44046	0.45966	0.32122	0.41031	0.32114	0.2876	0.41726	0.35325	0.33987	0.3241	0.29148	0.28076	0.25435	0.53289	0.42376
1344.6	0.51836	0.40177	0.40177	0.40739	0.54825	0.26761	0.43108	0.58428	0.2753	0.50907	0.3191	0.32433	0.44715	0.48404	0.47563	0.39996	0.46398	0.40379	0.51041	0.31892	0.42067	0.44976	0.47488	0.33045	0.42568	0.32447	0.31197	0.41559	0.35978	0.34637	0.3282	0.28731	0.27708	0.25372	0.53431	0.42377
1345.5	0.53334	0.41324	0.41324	0.41406	0.5653	0.27228	0.4517	0.60777	0.29192	0.5306	0.32383	0.33986	0.44847	0.47948	0.49073	0.40637	0.49466	0.43541	0.52842	0.33182	0.43829	0.47002	0.48344	0.33481	0.44358	0.32398	0.33116	0.41955	0.37372	0.37126	0.34006	0.29262	0.29108	0.27298	0.54152	0.42523
1346.4	0.53739	0.4057	0.4057	0.41446	0.57181	0.28035	0.44689	0.60282	0.29745	0.52914	0.31853	0.34725	0.43919	0.48663	0.48627	0.4042	0.48971	0.44237	0.53347	0.33832	0.42871	0.4659	0.48747	0.34035	0.44388	0.34309	0.34181	0.41558	0.37868	0.3764	0.33582	0.29076	0.28397	0.26589	0.55076	0.43278
1347.3	0.54	0.41076	0.41076	0.43289	0.56703	0.28463	0.46181	0.60455	0.31073	0.53529	0.32926	0.352	0.45391	0.47147	0.49246	0.40722	0.50238	0.44898	0.55675	0.33075	0.42605	0.4656	0.49286	0.35179	0.45283	0.33946	0.34573	0.41722	0.38537	0.36403	0.34085	0.28493	0.28378	0.27537	0.56432	0.44178
1348.1	0.5385	0.4202	0.4202	0.45728	0.58766	0.29407	0.46716	0.64121	0.31952	0.55996	0.34052	0.36385	0.45897	0.46837	0.50929	0.41948	0.52126	0.46113	0.57811	0.35469	0.42956	0.47675	0.50098	0.38495	0.46288	0.34611	0.36929	0.42422	0.3881	0.36377	0.336	0.30737	0.2841	0.30301	0.57319	0.44775
1349	0.55269	0.43608	0.43608	0.48057	0.59731	0.3122	0.4871	0.65866	0.33606	0.58313	0.35712	0.38397	0.4657	0.45898	0.52509	0.42446	0.54905	0.49794	0.57986	0.36443	0.45865	0.4899	0.50033	0.39927	0.47843	0.35168	0.37477	0.44054	0.40049	0.36993	0.3456	0.33257	0.30123	0.32864	0.58786	0.45706
1349.9	0.56355	0.43829	0.43829	0.4835	0.60815	0.31665	0.48575	0.66451	0.33664	0.5857	0.36331	0.39092	0.46909	0.45103	0.52718	0.42539	0.5385	0.49336	0.58441	0.36377	0.45001	0.4785	0.51088	0.39794	0.47387	0.34574	0.36961	0.43797	0.39478	0.35382	0.33955	0.3263	0.28293	0.33225	0.58897	0.45205
1350.8	0.56316	0.45473	0.45473	0.48832	0.62821	0.318	0.48769	0.67321	0.33884	0.59364	0.36226	0.37282	0.45035	0.42564	0.52893	0.41985	0.55623	0.49068	0.59633	0.36695	0.4525	0.47723	0.51191	0.3754	0.47671	0.33584	0.37862	0.44362	0.39887	0.34616	0.337	0.3312	0.28711	0.35055	0.58379	0.44459
1351.6	0.57703	0.45887	0.45887	0.50239	0.67012	0.33034	0.49193	0.68192	0.36104	0.61785	0.36733	0.37631	0.43998	0.44954	0.52399	0.4349	0.56603	0.52855	0.58986	0.39553	0.47169	0.48675	0.51188	0.37459	0.4731	0.35829	0.38301	0.46175	0.40984	0.36834	0.33446	0.34268	0.30316	0.36224	0.58548	0.44076
1352.5	0.5936	0.44661	0.44661	0.48967	0.67578	0.34756	0.50333	0.6741	0.36028	0.60161	0.35142	0.37369	0.46181	0.45043	0.52369	0.43116	0.56461	0.53261	0.57955	0.40225	0.48352	0.47919	0.5064	0.35072	0.4827	0.35924	0.36792	0.46016	0.41858	0.36838	0.34486	0.33812	0.30156	0.35839	0.57053	0.43722
1353.4	0.58418	0.44871	0.44871	0.49482	0.6825	0.34488	0.50001	0.6863	0.36477	0.59701	0.3518	0.36965	0.45387	0.45834	0.51259	0.43374	0.55932	0.53563	0.57975	0.41433	0.48604	0.48407	0.52151	0.34791	0.4791	0.35759	0.37078	0.4635	0.42018	0.38076	0.34689	0.33479	0.29405	0.35124	0.56714	0.44627
1354.3	0.5784	0.44891	0.44891	0.50859	0.7014	0.36023	0.514	0.69531	0.36702	0.60584	0.35716	0.36706	0.46213	0.46985	0.51127	0.43212	0.58675	0.55609	0.58995	0.4275	0.48406	0.50057	0.52316	0.35385	0.4917	0.36869	0.37969	0.47563	0.43926	0.38913	0.35851	0.35118	0.30631	0.36469	0.55639	0.45837
1355.1	0.58467	0.45117	0.45117	0.50451	0.69876	0.37546	0.50884	0.69559	0.36305	0.61169	0.36342	0.37347	0.49699	0.47489	0.5223	0.43747	0.5807	0.55878	0.58877	0.43547	0.49112	0.50115	0.53843	0.37681	0.50776	0.35733	0.39239	0.47407	0.43969	0.39549	0.3671	0.3549	0.31092	0.35698	0.54552	0.46701
1356	0.57731	0.45289	0.45289	0.49495	0.68291	0.3777	0.49554	0.69936	0.35359	0.60529	0.36613	0.37366	0.49968	0.46195	0.54055	0.42388	0.57659	0.56338	0.58041	0.43184	0.49096	0.50157	0.54599	0.37267	0.50607	0.34626	0.39318	0.46087	0.43724	0.39091	0.35349	0.3516	0.30901	0.35274	0.5258	0.4677
1356.9	0.58295	0.46858	0.46858	0.51172	0.68445	0.37643	0.48468	0.69567	0.35214	0.61457	0.37725	0.38178	0.49698	0.45926	0.52604	0.43346	0.58836	0.58005	0.57924	0.43127	0.47698	0.50234	0.55748	0.37729	0.52025	0.34958	0.39426	0.47439	0.43969	0.38973	0.34157	0.35869	0.30711	0.3475	0.51536	0.46536
1357.8	0.60174	0.46758	0.46758	0.52678	0.69789	0.38898	0.49714	0.69864	0.3487	0.60504	0.37744	0.38247	0.52257	0.46738	0.53933	0.43965	0.61021	0.59552	0.57667	0.45411	0.48302	0.49398	0.55234	0.38259	0.52328	0.36415	0.39704	0.47792	0.4436	0.39449	0.34744	0.36748	0.31362	0.34443	0.4993	0.46405
1358.6	0.61863	0.46454	0.46454	0.52366	0.69097	0.39654	0.49044	0.69081	0.34628	0.61611	0.37955	0.38533	0.53104	0.48198	0.55382	0.44083	0.60534	0.60185	0.55905	0.46902	0.48425	0.49426	0.56172	0.39413	0.52616	0.37421	0.40319	0.46955	0.43192	0.40681	0.34587	0.36955	0.3152	0.33806	0.4799	0.46071
1359.5	0.62157	0.47163	0.47163	0.51726	0.69996	0.39923	0.51135	0.6914	0.34923	0.63539	0.3804	0.39384	0.51998	0.48723	0.56694	0.43844	0.60939	0.59939	0.55124	0.48011	0.48278	0.51146	0.56673	0.40298	0.5072	0.38414	0.39365	0.45789	0.43784	0.41561	0.34506	0.37866	0.31704	0.35532	0.46697	0.45189
1360.4	0.61896	0.48488	0.48488	0.52888	0.70376	0.40126	0.51939	0.70786	0.35144	0.65123	0.38126	0.40824	0.52585	0.50561	0.56531	0.45032	0.61363	0.58175	0.56342	0.50099	0.48042	0.5343	0.58354	0.43878	0.51071	0.39216	0.40711	0.45953	0.44866	0.41184	0.36282	0.40198	0.32111	0.37028	0.45835	0.46028
1361.3	0.62697	0.49049	0.49049	0.54381	0.72598	0.41575	0.54202	0.72163	0.36516	0.67871	0.396	0.42072	0.5349	0.533	0.59097	0.47516	0.62039	0.59	0.57823	0.52296	0.50197	0.55914	0.60217	0.46818	0.50982	0.41293	0.42183	0.47282	0.46439	0.43287	0.38879	0.42637	0.34039	0.3851	0.4707	0.48156
1362.1	0.63007	0.48611	0.48611	0.54682	0.73796	0.4113	0.53979	0.73555	0.38026	0.695	0.39179	0.4295	0.55995	0.54726	0.59227	0.48139	0.63065	0.59186	0.5799	0.52735	0.51723	0.57253	0.60113	0.47907	0.51696	0.40589	0.42802	0.47461	0.47696	0.43742	0.39363	0.43535	0.34831	0.39793	0.46493	0.48129
1363	0.64505	0.50157	0.50157	0.5616	0.74698	0.42637	0.55673	0.74152	0.37963	0.69396	0.39294	0.43362	0.58295	0.53597	0.5946	0.50592	0.63239	0.6039	0.59227	0.5342	0.53444	0.58229	0.59812	0.4856	0.52661	0.40475	0.42019	0.49614	0.49562	0.44526	0.40988	0.448	0.35218	0.41378	0.45704	0.48884
1363.9	0.66162	0.49981	0.49981	0.59629	0.75303	0.42695	0.55308	0.75925	0.38589	0.6886	0.39957	0.44614	0.60541	0.57273	0.5911	0.52787	0.6473	0.61578	0.60184	0.54871	0.54385	0.58542	0.59634	0.49617	0.54649	0.41939	0.42654	0.51685	0.50133	0.45524	0.41914	0.45577	0.35618	0.41078	0.45386	0.50725
1364.8	0.67486	0.49792	0.49792	0.59055	0.76295	0.43189	0.5556	0.74758	0.37181	0.67935	0.40647	0.43924	0.61615	0.57477	0.59791	0.5265	0.65525	0.61886	0.58532	0.53815	0.54064	0.5806	0.59107	0.48538	0.55663	0.42307	0.43262	0.52333	0.49396	0.47254	0.42324	0.43743	0.34119	0.40405	0.44465	0.50542
1365.6	0.6919	0.50576	0.50576	0.59814	0.76856	0.43467	0.54512	0.76149	0.37273	0.68592	0.42242	0.43787	0.63973	0.58222	0.60935	0.5407	0.6849	0.62453	0.58106	0.55375	0.53007	0.59402	0.60231	0.49833	0.57447	0.42909	0.43786	0.52721	0.50208	0.47991	0.43161	0.43483	0.33756	0.40684	0.43976	0.50605
1366.5	0.70339	0.51934	0.51934	0.58269	0.75488	0.44193	0.53435	0.75205	0.35892	0.68235	0.43723	0.43328	0.63783	0.56628	0.61016	0.5272	0.67678	0.59536	0.58015	0.55178	0.50583	0.5922	0.61431	0.48771	0.5832	0.42361	0.43793	0.52453	0.49077	0.47809	0.43466	0.44095	0.32185	0.40185	0.42373	0.49642
1367.4	0.69618	0.51146	0.51146	0.56851	0.76066	0.43444	0.53089	0.76436	0.36885	0.67354	0.44302	0.45088	0.62812	0.58831	0.61457	0.52942	0.70334	0.59621	0.5717	0.55272	0.50356	0.59137	0.63418	0.50657	0.58691	0.43171	0.43815	0.52267	0.49706	0.47906	0.4254	0.4457	0.32998	0.39818	0.42586	0.50257
1368.2	0.69309	0.4977	0.4977	0.55652	0.76095	0.44172	0.52101	0.7646	0.36519	0.66339	0.45277	0.45926	0.62884	0.58443	0.6039	0.52566	0.72099	0.6012	0.55625	0.54389	0.49873	0.58591	0.65375	0.52442	0.57977	0.43146	0.41875	0.52617	0.50654	0.47588	0.43227	0.43931	0.32825	0.40027	0.40933	0.51147
1369.1	0.7022	0.5068	0.5068	0.56225	0.76302	0.46364	0.53257	0.775	0.39462	0.6804	0.47754	0.4812	0.65895	0.6106	0.62993	0.54814	0.74542	0.61931	0.5783	0.55127	0.51948	0.60383	0.67529	0.53336	0.57767	0.4445	0.42403	0.5416	0.5233	0.48076	0.44294	0.46806	0.34653	0.42182	0.41888	0.52732
1370	0.70306	0.50359	0.50359	0.55811	0.75381	0.46648	0.54214	0.76173	0.40271	0.66995	0.47942	0.49188	0.65055	0.60548	0.6347	0.54503	0.72958	0.61827	0.58214	0.53191	0.53889	0.60518	0.68367	0.53102	0.5795	0.43686	0.43409	0.54634	0.51614	0.48491	0.43963	0.47436	0.35557	0.42508	0.40091	0.53436
1370.9	0.71169	0.50094	0.50094	0.56416	0.75219	0.4673	0.55229	0.77879	0.41306	0.68546	0.48844	0.51168	0.6537	0.60917	0.65097	0.57417	0.73002	0.62241	0.58371	0.53978	0.56297	0.62062	0.68766	0.54974	0.5862	0.43938	0.44416	0.54904	0.53398	0.49006	0.44545	0.48235	0.37276	0.4347	0.41869	0.56368
1371.7	0.73775	0.52524	0.52524	0.58119	0.74715	0.48263	0.56374	0.78679	0.43154	0.70008	0.50943	0.50799	0.6788	0.60837	0.66622	0.58437	0.72135	0.59532	0.58598	0.53588	0.5836	0.62596	0.6959	0.54052	0.59668	0.43519	0.46153	0.55983	0.52935	0.49284	0.45599	0.49478	0.39109	0.4341	0.43098	0.56784
1372.6	0.76667	0.55297	0.55297	0.6034	0.74108	0.48916	0.58191	0.8048	0.44567	0.72604	0.52865	0.51487	0.70968	0.62917	0.69982	0.60218	0.72044	0.58308	0.583	0.54912	0.6089	0.64043	0.71398	0.55403	0.63263	0.43882	0.51369	0.57995	0.52566	0.49664	0.46821	0.51257	0.40955	0.44431	0.45846	0.57187
1373.5	0.78781	0.5751	0.5751	0.62703	0.75017	0.48515	0.60667	0.82614	0.43733	0.73051	0.54063	0.52067	0.71842	0.63845	0.71096	0.60705	0.72476	0.5836	0.6007	0.5477	0.60324	0.63997	0.73009	0.5657	0.66371	0.44397	0.53136	0.59364	0.54116	0.50082	0.49307	0.52242	0.41407	0.44877	0.46245	0.57995
1374.3	0.81149	0.58945	0.58945	0.64001	0.75155	0.50403	0.61215	0.85272	0.44948	0.74467	0.54562	0.52685	0.74466	0.67132	0.7197	0.6265	0.74322	0.58327	0.60124	0.55714	0.59564	0.65147	0.72835	0.57115	0.68238	0.45173	0.52226	0.60816	0.56302	0.51119	0.50287	0.53182	0.42466	0.45871	0.47828	0.59426
1375.2	0.8041	0.59463	0.59463	0.63935	0.74356	0.5037	0.62163	0.85102	0.44742	0.73569	0.53867	0.51181	0.73053	0.68817	0.72192	0.62896	0.74136	0.57448	0.58269	0.54274	0.58804	0.64224	0.72707	0.56617	0.66601	0.45005	0.50491	0.61296	0.5558	0.50709	0.49778	0.51923	0.4218	0.4488	0.46175	0.58442
1376.1	0.80495	0.596	0.596	0.6445	0.75327	0.49512	0.62683	0.86489	0.44037	0.75403	0.54114	0.52664	0.73947	0.7124	0.71746	0.64664	0.75576	0.59726	0.59375	0.55404	0.58858	0.66684	0.73775	0.58291	0.67981	0.46811	0.50775	0.60653	0.57121	0.52075	0.50638	0.53277	0.41871	0.47331	0.46794	0.59643
1377	0.80358	0.60639	0.60639	0.63696	0.75436	0.51241	0.63905	0.87716	0.44856	0.75355	0.544	0.52457	0.73353	0.6913	0.71626	0.653	0.75409	0.61574	0.61586	0.54669	0.57785	0.66823	0.73027	0.56145	0.679	0.46726	0.49574	0.59532	0.59033	0.53038	0.52456	0.5399	0.41415	0.48832	0.46421	0.59239
1377.8	0.80315	0.60203	0.60203	0.63679	0.74847	0.52498	0.63454	0.87433	0.45764	0.75217	0.55133	0.52719	0.72406	0.6747	0.72209	0.64721	0.76482	0.61438	0.61239	0.55801	0.58051	0.6688	0.72718	0.56154	0.67662	0.46396	0.49215	0.58234	0.57732	0.53462	0.51827	0.53818	0.41689	0.48736	0.48777	0.60022
1378.7	0.78814	0.60328	0.60328	0.63992	0.74423	0.52822	0.6352	0.87071	0.4535	0.76662	0.563	0.53067	0.70641	0.65505	0.72776	0.64661	0.75968	0.61768	0.60613	0.55038	0.58304	0.66772	0.73681	0.56484	0.65868	0.46903	0.5089	0.57265	0.56392	0.53585	0.51351	0.54319	0.40853	0.5024	0.49522	0.59374
1379.6	0.81117	0.61178	0.61178	0.65763	0.77208	0.55829	0.65359	0.89948	0.48359	0.78435	0.59669	0.55813	0.72487	0.67301	0.74459	0.66579	0.80354	0.65341	0.63421	0.55117	0.60422	0.69666	0.76097	0.59828	0.68554	0.49768	0.52665	0.58887	0.58533	0.55572	0.54282	0.56181	0.42686	0.54596	0.52256	0.62256
1380.4	0.82294	0.62632	0.62632	0.66422	0.75967	0.56859	0.6534	0.913	0.50032	0.78819	0.60011	0.55323	0.72565	0.67352	0.75695	0.66359	0.81312	0.64343	0.63409	0.54846	0.60135	0.69144	0.75926	0.59183	0.68836	0.49085	0.543	0.60755	0.58387	0.55067	0.55313	0.55675	0.43038	0.55742	0.51366	0.62535
1381.3	0.83185	0.63621	0.63621	0.67771	0.76688	0.57105	0.66995	0.9243	0.51957	0.79814	0.61729	0.56645	0.74299	0.70408	0.75749	0.66205	0.83336	0.63983	0.64589	0.56411	0.63579	0.71194	0.77313	0.62192	0.69056	0.5087	0.54969	0.61118	0.58559	0.56389	0.54854	0.56744	0.44516	0.56457	0.53217	0.65347
1382.2	0.83664	0.62751	0.62751	0.67976	0.75583	0.56473	0.65549	0.91843	0.53446	0.80392	0.60954	0.57093	0.72908	0.70783	0.73161	0.66229	0.81469	0.63951	0.63352	0.5608	0.65625	0.72083	0.76628	0.61548	0.68741	0.50613	0.52877	0.61427	0.59434	0.56176	0.53347	0.55095	0.46575	0.55978	0.50584	0.65251
1383	0.85062	0.64507	0.64507	0.68558	0.76587	0.56722	0.6682	0.92828	0.54337	0.79939	0.61808	0.58501	0.7215	0.7312	0.74381	0.65445	0.84229	0.63695	0.65181	0.57219	0.67312	0.73636	0.77608	0.62101	0.71303	0.5118	0.5345	0.62463	0.60812	0.55788	0.56326	0.55524	0.47993	0.56176	0.51082	0.66835
1383.9	0.8359	0.6595	0.6595	0.69815	0.76745	0.55211	0.66662	0.92511	0.53831	0.80575	0.61175	0.58219	0.7048	0.74378	0.7459	0.63446	0.83252	0.63819	0.64961	0.5764	0.65721	0.73381	0.76681	0.61324	0.71177	0.52172	0.5401	0.62116	0.60327	0.55678	0.55337	0.56335	0.47783	0.55166	0.49621	0.65555
1384.8	0.81056	0.64453	0.64453	0.70178	0.78509	0.55056	0.65404	0.90731	0.536	0.79121	0.61727	0.59521	0.66728	0.74503	0.74267	0.62323	0.82064	0.64409	0.64794	0.55646	0.66011	0.73526	0.7639	0.61306	0.69481	0.53536	0.53771	0.61852	0.61377	0.55091	0.5482	0.56017	0.46661	0.53884	0.49975	0.65997
1385.7	0.82643	0.64434	0.64434	0.71279	0.79455	0.56379	0.66563	0.90381	0.53859	0.7995	0.613	0.6098	0.65804	0.73531	0.76175	0.62934	0.82482	0.66258	0.65872	0.56162	0.65671	0.7445	0.76221	0.62198	0.70472	0.53695	0.54109	0.62917	0.60974	0.55914	0.55961	0.57151	0.45911	0.5459	0.4849	0.6644
1386.5	0.82819	0.65099	0.65099	0.71722	0.80388	0.57445	0.67165	0.92809	0.54393	0.79884	0.62311	0.60965	0.65531	0.74791	0.77431	0.61667	0.83018	0.65175	0.65881	0.56311	0.64655	0.75641	0.7693	0.63561	0.71165	0.54677	0.55289	0.63107	0.60387	0.55581	0.57575	0.59355	0.44916	0.55585	0.49249	0.65654
1387.4	0.83612	0.64575	0.64575	0.71398	0.81276	0.57349	0.66954	0.94618	0.55715	0.80623	0.63032	0.61275	0.67213	0.74557	0.76475	0.61097	0.82818	0.64023	0.66119	0.56415	0.63957	0.7582	0.77124	0.64858	0.71261	0.53878	0.54549	0.6164	0.59986	0.55576	0.57166	0.5933	0.44342	0.55328	0.49071	0.66576
1388.3	0.83898	0.63396	0.63396	0.69993	0.79431	0.57984	0.66371	0.93853	0.55253	0.79869	0.63944	0.61298	0.67462	0.71499	0.74455	0.59944	0.8043	0.61663	0.66462	0.55481	0.63364	0.75668	0.76623	0.63665	0.70524	0.51505	0.53418	0.60298	0.59388	0.54527	0.56485	0.58618	0.43682	0.54798	0.47658	0.66269
1389.1	0.85562	0.63502	0.63502	0.69403	0.78582	0.58933	0.68591	0.95501	0.54467	0.8001	0.65036	0.61191	0.68046	0.72346	0.75163	0.60526	0.81198	0.61753	0.65965	0.5701	0.62983	0.75301	0.77862	0.63886	0.71752	0.50694	0.52372	0.60353	0.59346	0.55418	0.56397	0.58655	0.44333	0.54832	0.48289	0.6683
1390	0.82392	0.62201	0.62201	0.65711	0.76664	0.56605	0.6538	0.93782	0.53833	0.78195	0.64576	0.59693	0.6638	0.70009	0.73882	0.58257	0.79121	0.60187	0.6298	0.53555	0.60799	0.73542	0.76408	0.61196	0.69743	0.49433	0.51481	0.57683	0.58142	0.54888	0.5415	0.56219	0.44566	0.52447	0.47309	0.65845
1390.9	0.82264	0.63322	0.63322	0.64558	0.76603	0.55836	0.65573	0.92364	0.53637	0.79052	0.64932	0.60067	0.67095	0.68032	0.74093	0.59796	0.784	0.59915	0.62957	0.51981	0.62	0.73492	0.75257	0.62042	0.70029	0.48981	0.51909	0.57672	0.58434	0.55441	0.52862	0.54883	0.4459	0.5182	0.46075	0.66987
1391.7	0.79584	0.61899	0.61899	0.63594	0.74018	0.54595	0.65265	0.89833	0.52805	0.78147	0.64526	0.59243	0.64481	0.65911	0.71715	0.58825	0.7398	0.5847	0.61603	0.49186	0.6075	0.70937	0.73577	0.62164	0.6813	0.48639	0.50095	0.58168	0.5677	0.5461	0.50146	0.52784	0.45023	0.50359	0.43661	0.66683
1392.6	0.81563	0.61352	0.61352	0.64276	0.73646	0.53612	0.66031	0.89573	0.53424	0.77928	0.64693	0.58708	0.65365	0.68235	0.72081	0.60025	0.74421	0.58163	0.61213	0.49174	0.61592	0.71319	0.73622	0.63298	0.69375	0.50354	0.5023	0.59898	0.56575	0.54209	0.50837	0.51114	0.45408	0.50929	0.44097	0.67725
1393.5	0.82876	0.61189	0.61189	0.63798	0.72666	0.53226	0.64139	0.89345	0.5423	0.77724	0.6448	0.59733	0.66807	0.68112	0.70406	0.59072	0.72558	0.59341	0.6028	0.49378	0.60976	0.70972	0.73365	0.63371	0.70511	0.50604	0.50003	0.59342	0.54913	0.54489	0.50524	0.52194	0.44807	0.49744	0.43003	0.68044
1394.3	0.8441	0.60877	0.60877	0.64136	0.72845	0.52286	0.65164	0.89353	0.53053	0.77788	0.65107	0.59596	0.67412	0.68331	0.70241	0.60112	0.71005	0.58051	0.60662	0.49614	0.59309	0.70989	0.74243	0.63984	0.71961	0.50499	0.49453	0.59909	0.54747	0.53309	0.50714	0.5187	0.43788	0.50475	0.42891	0.67916
1395.2	0.85262	0.59744	0.59744	0.64255	0.7087	0.52255	0.64531	0.89139	0.52452	0.76896	0.63192	0.59207	0.68595	0.69145	0.68618	0.58998	0.72629	0.5828	0.59012	0.50753	0.57583	0.69698	0.7329	0.62292	0.72389	0.50257	0.48527	0.59929	0.54292	0.52332	0.49993	0.51852	0.43783	0.49479	0.4227	0.66053
1396.1	0.84782	0.60404	0.60404	0.63623	0.69906	0.50248	0.63342	0.87082	0.51577	0.76615	0.60272	0.56949	0.67192	0.68231	0.69929	0.58484	0.7251	0.58439	0.58414	0.5038	0.57031	0.6985	0.7214	0.59708	0.71687	0.49372	0.49116	0.58868	0.53493	0.50713	0.49834	0.51147	0.42075	0.49391	0.40321	0.62975
1396.9	0.81576	0.59423	0.59423	0.61486	0.69225	0.50003	0.60924	0.85056	0.4938	0.76768	0.58638	0.55388	0.64915	0.66617	0.68444	0.57453	0.715	0.58771	0.57396	0.49441	0.55518	0.68244	0.714	0.57377	0.688	0.47612	0.48822	0.56917	0.5222	0.50632	0.48719	0.51482	0.42505	0.48066	0.4012	0.60607
1397.8	0.77798	0.57362	0.57362	0.57892	0.6639	0.45628	0.5825	0.80249	0.47672	0.75158	0.55466	0.51513	0.62731	0.61944	0.67525	0.53507	0.68884	0.53497	0.55887	0.46041	0.5378	0.65826	0.66302	0.55115	0.65693	0.45071	0.4766	0.52611	0.50181	0.47065	0.46144	0.47296	0.40936	0.47231	0.36522	0.5701
1398.7	0.75272	0.56465	0.56465	0.57857	0.65412	0.45534	0.56864	0.79715	0.47263	0.7501	0.5386	0.49726	0.6118	0.61374	0.65698	0.52494	0.68785	0.52328	0.5487	0.45977	0.54434	0.64371	0.64109	0.53005	0.63498	0.44176	0.46247	0.53415	0.50233	0.46608	0.45136	0.47602	0.40653	0.4647	0.34671	0.54962
1399.5	0.71461	0.54844	0.54844	0.55173	0.63143	0.43085	0.5605	0.77147	0.44159	0.72399	0.51733	0.46848	0.56243	0.58069	0.64265	0.50736	0.63787	0.50848	0.54045	0.42396	0.50353	0.62054	0.62159	0.50845	0.60046	0.41377	0.44653	0.51275	0.47893	0.46228	0.44676	0.45297	0.38371	0.45436	0.33105	0.5384
1400.4	0.70598	0.53565	0.53565	0.5332	0.61349	0.43604	0.55065	0.77596	0.42229	0.70354	0.51007	0.46934	0.55493	0.57266	0.61305	0.49691	0.62914	0.48972	0.52591	0.4189	0.47897	0.6191	0.60406	0.49712	0.58323	0.40922	0.43831	0.48794	0.46942	0.47499	0.44187	0.44611	0.37016	0.45311	0.33004	0.53587
1401.3	0.67816	0.50973	0.50973	0.51186	0.57372	0.39803	0.52394	0.74804	0.3914	0.65622	0.48692	0.44191	0.52827	0.53836	0.56905	0.46299	0.57608	0.45578	0.47913	0.39045	0.43352	0.59395	0.58729	0.46022	0.56128	0.39865	0.40262	0.46491	0.43678	0.43671	0.41204	0.40933	0.32343	0.40837	0.31373	0.50485
1402.1	0.67284	0.50708	0.50708	0.51528	0.56812	0.4008	0.52212	0.74997	0.378	0.65338	0.48325	0.43691	0.51221	0.53087	0.56296	0.46066	0.57607	0.44512	0.47738	0.3819	0.4159	0.59152	0.59382	0.45884	0.5461	0.39193	0.38783	0.46888	0.43828	0.43106	0.4137	0.41441	0.32053	0.39965	0.3184	0.49524
1403	0.65674	0.48939	0.48939	0.48925	0.54277	0.36986	0.49571	0.72839	0.36187	0.62531	0.46877	0.41477	0.48593	0.50899	0.53921	0.42562	0.56406	0.41049	0.45707	0.34613	0.39168	0.56622	0.58205	0.44367	0.53092	0.38714	0.38091	0.42628	0.41955	0.40262	0.39438	0.38145	0.29827	0.38431	0.31717	0.46901
1403.9	0.65094	0.48156	0.48156	0.4745	0.5348	0.35831	0.48647	0.71316	0.36635	0.62306	0.47415	0.408	0.49128	0.50439	0.53244	0.41489	0.55805	0.40242	0.46882	0.33561	0.40957	0.56413	0.58117	0.44517	0.52502	0.38839	0.37651	0.41204	0.42001	0.38943	0.38024	0.36669	0.28898	0.37432	0.31582	0.46362
1404.7	0.62167	0.44664	0.44664	0.4549	0.51718	0.32915	0.46137	0.67155	0.34912	0.60214	0.45117	0.37317	0.47058	0.48378	0.50011	0.39881	0.53133	0.3809	0.44606	0.30996	0.3974	0.53403	0.56396	0.43355	0.50701	0.37814	0.35685	0.41645	0.40621	0.36216	0.36245	0.34277	0.27045	0.34619	0.30951	0.4481
1405.6	0.61394	0.45633	0.45633	0.43452	0.51769	0.31694	0.46473	0.67107	0.35713	0.61092	0.43965	0.38332	0.46682	0.47127	0.52251	0.39506	0.55805	0.38266	0.46886	0.31261	0.41276	0.53494	0.55204	0.45021	0.49813	0.36912	0.37687	0.41428	0.4153	0.37619	0.37205	0.352	0.28342	0.35796	0.29235	0.45921
1406.5	0.58941	0.43812	0.43812	0.406	0.4931	0.30421	0.44422	0.63009	0.34292	0.59044	0.41071	0.3677	0.43962	0.45678	0.4943	0.38337	0.52397	0.37269	0.45101	0.2749	0.3979	0.52077	0.53892	0.42093	0.47698	0.36656	0.36662	0.40678	0.40019	0.37852	0.36446	0.31618	0.27208	0.35692	0.28191	0.45283
1407.3	0.56868	0.41855	0.41855	0.37105	0.46479	0.29094	0.42272	0.59258	0.32236	0.57308	0.37771	0.35664	0.43084	0.43923	0.46987	0.36797	0.48738	0.37031	0.42091	0.25769	0.38215	0.51042	0.5208	0.40377	0.45459	0.34661	0.34741	0.39971	0.37809	0.37834	0.34989	0.2935	0.26632	0.33271	0.26209	0.44167
1408.2	0.54414	0.38612	0.38612	0.35962	0.44644	0.27579	0.38465	0.57604	0.29233	0.55035	0.34625	0.34404	0.41034	0.43825	0.45196	0.36003	0.46958	0.33706	0.36417	0.25564	0.3571	0.46955	0.50435	0.37804	0.42197	0.34229	0.32723	0.38976	0.36261	0.3574	0.33791	0.30016	0.26106	0.31528	0.24389	0.41838
1409.1	0.51578	0.37819	0.37819	0.33283	0.42171	0.2597	0.36031	0.56823	0.26892	0.51029	0.33324	0.33853	0.38408	0.40506	0.4464	0.33038	0.43996	0.31863	0.33583	0.23646	0.33371	0.43947	0.49411	0.34356	0.40571	0.31304	0.31547	0.37146	0.33829	0.35373	0.30845	0.28712	0.24804	0.2895	0.23081	0.39798
1409.9	0.52197	0.35166	0.35166	0.3374	0.38881	0.26746	0.3334	0.54373	0.24503	0.49397	0.31567	0.31383	0.39169	0.39706	0.42369	0.32521	0.39757	0.3109	0.29452	0.21883	0.3198	0.42781	0.47554	0.33198	0.42339	0.3149	0.29307	0.36167	0.32694	0.35132	0.27473	0.27561	0.23182	0.29081	0.22245	0.3747
1410.8	0.50263	0.34881	0.34881	0.34165	0.36275	0.25763	0.33066	0.54988	0.22515	0.47435	0.30676	0.29058	0.39185	0.39284	0.41899	0.3181	0.38132	0.31145	0.28265	0.23133	0.3029	0.413	0.46183	0.33791	0.42379	0.29033	0.28974	0.35681	0.31203	0.34426	0.27129	0.28978	0.21587	0.26319	0.20403	0.35518
1411.7	0.46839	0.32899	0.32899	0.33039	0.3465	0.2382	0.3012	0.54125	0.20491	0.47488	0.29251	0.2725	0.36057	0.35282	0.41378	0.28378	0.34629	0.29009	0.25274	0.22641	0.27488	0.39687	0.44675	0.31743	0.41068	0.26234	0.27858	0.34333	0.29449	0.32739	0.249	0.28746	0.21179	0.25646	0.20242	0.33495
1412.5	0.45648	0.32082	0.32082	0.3088	0.32535	0.21661	0.28032	0.50338	0.19517	0.43674	0.27561	0.24196	0.35516	0.31118	0.40085	0.25741	0.3223	0.26838	0.23334	0.20377	0.26176	0.36996	0.42774	0.28314	0.40919	0.24491	0.27247	0.32329	0.26982	0.32313	0.22169	0.25413	0.1892	0.23202	0.19276	0.3088
1413.4	0.47833	0.31196	0.31196	0.30977	0.33242	0.2121	0.28576	0.50919	0.20017	0.44592	0.28581	0.2239	0.3784	0.32353	0.4032	0.25275	0.332	0.2848	0.24286	0.22089	0.29001	0.37606	0.4281	0.28574	0.40708	0.25764	0.27198	0.3075	0.27796	0.31686	0.23864	0.26023	0.2033	0.25152	0.19064	0.29379
1414.2	0.45548	0.30886	0.30886	0.30966	0.32985	0.19866	0.27562	0.49926	0.19345	0.43002	0.27529	0.20741	0.35364	0.33227	0.40194	0.25814	0.31731	0.2517	0.24134	0.21019	0.28593	0.35132	0.42135	0.26578	0.38265	0.24736	0.26449	0.3098	0.26086	0.30771	0.2404	0.24784	0.19136	0.23027	0.18813	0.28139
1415.1	0.4315	0.27416	0.27416	0.27679	0.32089	0.17021	0.25505	0.48155	0.17476	0.39649	0.26083	0.19345	0.32889	0.31331	0.36414	0.22272	0.29565	0.21584	0.21197	0.19033	0.26518	0.31978	0.40507	0.23253	0.35367	0.24599	0.24019	0.29032	0.23979	0.2968	0.20338	0.21897	0.17326	0.20241	0.18913	0.25352
1416	0.46347	0.28352	0.28352	0.27527	0.32902	0.17278	0.26709	0.47399	0.1838	0.36937	0.2586	0.18753	0.35419	0.346	0.35653	0.25162	0.31949	0.22121	0.24199	0.18944	0.28083	0.32855	0.39878	0.22807	0.361	0.26684	0.23118	0.29017	0.24705	0.29573	0.22051	0.2066	0.1716	0.20106	0.18113	0.25502
1416.9	0.44059	0.26757	0.26757	0.24304	0.31442	0.16398	0.25941	0.47071	0.16726	0.3621	0.24175	0.18186	0.33595	0.34953	0.33194	0.23435	0.30248	0.22658	0.24434	0.17739	0.2601	0.34296	0.38628	0.22193	0.34396	0.25494	0.21475	0.27907	0.24374	0.29656	0.21848	0.20096	0.16366	0.19957	0.16336	0.24901
1417.7	0.40454	0.253	0.253	0.23024	0.30844	0.16251	0.24144	0.44931	0.16809	0.34572	0.21892	0.17932	0.30246	0.33904	0.33	0.22487	0.28722	0.20675	0.22496	0.16352	0.24419	0.33433	0.37167	0.22203	0.32708	0.24935	0.20954	0.27086	0.24256	0.29765	0.20171	0.19457	0.15203	0.18125	0.15929	0.24416
1418.6	0.36104	0.23871	0.23871	0.20569	0.31361	0.14129	0.2322	0.43188	0.14683	0.32112	0.20756	0.17175	0.27567	0.30984	0.32189	0.19612	0.29596	0.19452	0.22346	0.16144	0.22153	0.32769	0.35979	0.20901	0.30219	0.23241	0.2101	0.24456	0.23953	0.26929	0.19239	0.17886	0.14449	0.17302	0.15135	0.23325
1419.4	0.36873	0.24714	0.24714	0.22049	0.32933	0.14526	0.23297	0.42572	0.15555	0.32952	0.20753	0.1769	0.29577	0.32418	0.34431	0.21776	0.3142	0.20747	0.25455	0.17206	0.23452	0.34244	0.36743	0.22865	0.31251	0.23177	0.21978	0.2491	0.2565	0.26574	0.20681	0.18195	0.15363	0.19662	0.15967	0.24273
1420.3	0.33757	0.22971	0.22971	0.22291	0.31846	0.14342	0.22761	0.42685	0.14855	0.31789	0.19593	0.17259	0.25949	0.30703	0.33345	0.20538	0.30455	0.20213	0.24184	0.17245	0.22647	0.30331	0.35494	0.23635	0.30585	0.2169	0.21629	0.24844	0.25337	0.26359	0.20085	0.19483	0.14143	0.1884	0.16035	0.23327
1421.2	0.34159	0.23035	0.23035	0.24007	0.33151	0.14038	0.23441	0.43783	0.13894	0.32776	0.20076	0.17296	0.25875	0.3095	0.33906	0.21148	0.30866	0.20697	0.2456	0.17973	0.22926	0.29718	0.35653	0.2422	0.29904	0.21615	0.22192	0.25656	0.26136	0.26384	0.20601	0.21397	0.14467	0.17761	0.1773	0.24263
1422	0.36303	0.23456	0.23456	0.24736	0.32956	0.13342	0.23063	0.44212	0.11574	0.32448	0.1944	0.16639	0.26713	0.31179	0.32357	0.23006	0.31431	0.2006	0.24394	0.1835	0.21717	0.29238	0.35086	0.22214	0.30307	0.21294	0.22014	0.26756	0.2564	0.25239	0.20143	0.20593	0.13263	0.16942	0.17748	0.22986
1422.9	0.38985	0.24465	0.24465	0.23694	0.31884	0.13244	0.22901	0.44609	0.12688	0.32747	0.19225	0.15875	0.28519	0.31373	0.3062	0.22646	0.30002	0.18956	0.24841	0.17734	0.22284	0.29207	0.34004	0.2238	0.31685	0.21427	0.20589	0.27117	0.25702	0.26399	0.19839	0.20844	0.12949	0.15965	0.17847	0.21941
1423.8	0.39052	0.25187	0.25187	0.22934	0.30382	0.13729	0.21067	0.44369	0.11944	0.30866	0.18387	0.14584	0.27832	0.29264	0.30186	0.21509	0.28999	0.19059	0.21416	0.17761	0.20701	0.27103	0.33468	0.20038	0.31098	0.21204	0.20875	0.27383	0.2464	0.26541	0.18683	0.20882	0.12056	0.14745	0.1776	0.20911
1424.6	0.38626	0.2602	0.2602	0.21078	0.30499	0.12631	0.19234	0.43097	0.11101	0.30446	0.17869	0.14038	0.27759	0.29655	0.31417	0.20469	0.28113	0.16885	0.20391	0.17392	0.1915	0.27222	0.33158	0.17916	0.30025	0.20598	0.21709	0.27786	0.23619	0.25651	0.17011	0.20813	0.1077	0.15009	0.16116	0.20678
1425.5	0.38579	0.27318	0.27318	0.21103	0.30573	0.12102	0.1916	0.42077	0.12819	0.30101	0.1898	0.148	0.2817	0.29202	0.33333	0.21034	0.29685	0.1516	0.20051	0.17529	0.19359	0.26827	0.33439	0.19834	0.32016	0.2098	0.22432	0.2793	0.2252	0.2436	0.1645	0.19081	0.11324	0.16527	0.16515	0.20777
1426.3	0.36915	0.264	0.264	0.1909	0.28432	0.10668	0.1853	0.39913	0.12528	0.28666	0.19341	0.14231	0.28098	0.27921	0.33792	0.19057	0.27289	0.13399	0.19167	0.1658	0.18923	0.25023	0.32358	0.20542	0.32734	0.19678	0.22216	0.26801	0.21502	0.23258	0.15372	0.18525	0.1151	0.1482	0.1701	0.21196
1427.2	0.35583	0.25224	0.25224	0.18364	0.2809	0.10562	0.17742	0.38749	0.11439	0.2817	0.19716	0.13939	0.25811	0.29393	0.34611	0.18668	0.27739	0.14968	0.18582	0.16199	0.17932	0.23269	0.34062	0.19398	0.31629	0.19678	0.22198	0.26686	0.21781	0.23102	0.165	0.19115	0.10673	0.14482	0.18593	0.21572
1428.1	0.35406	0.2443	0.2443	0.18452	0.2959	0.10322	0.19458	0.36916	0.11412	0.29495	0.20435	0.14308	0.25088	0.29227	0.33371	0.1917	0.27511	0.14552	0.19205	0.1487	0.19318	0.25463	0.34404	0.19972	0.32599	0.18541	0.20723	0.26435	0.21902	0.23312	0.1734	0.18056	0.11689	0.14275	0.19279	0.21471
1428.9	0.35657	0.25033	0.25033	0.1967	0.27718	0.11031	0.20016	0.36512	0.10938	0.28848	0.20202	0.1361	0.25686	0.29062	0.33984	0.18685	0.26838	0.16776	0.1848	0.14322	0.20344	0.25998	0.34488	0.21068	0.33113	0.18927	0.20132	0.245	0.21668	0.24379	0.17101	0.16983	0.12176	0.13536	0.20154	0.20764
1429.8	0.33799	0.2342	0.2342	0.1907	0.25832	0.10454	0.1906	0.35473	0.1079	0.26096	0.18824	0.10526	0.23102	0.28682	0.3072	0.17116	0.25487	0.16774	0.18123	0.13102	0.20153	0.2476	0.3427	0.17098	0.30201	0.18711	0.18379	0.24168	0.20866	0.24818	0.17547	0.15957	0.11109	0.10811	0.18182	0.17612
1430.7	0.32479	0.2479	0.2479	0.20084	0.27541	0.10868	0.1909	0.34623	0.11204	0.25762	0.17765	0.096497	0.22994	0.29255	0.30458	0.16762	0.27971	0.17858	0.18572	0.11455	0.19376	0.25297	0.33977	0.16109	0.28106	0.1866	0.19192	0.2492	0.21759	0.25232	0.19134	0.1516	0.097346	0.11787	0.17527	0.17397
1431.5	0.31458	0.24205	0.24205	0.21444	0.27021	0.11012	0.19937	0.33882	0.11907	0.24576	0.17178	0.089905	0.23238	0.27867	0.28464	0.17235	0.26233	0.17631	0.18934	0.11905	0.20451	0.24242	0.32488	0.16079	0.28385	0.18144	0.18268	0.24918	0.20655	0.24993	0.19231	0.14287	0.10189	0.10144	0.1674	0.16749
1432.4	0.3134	0.25261	0.25261	0.21738	0.26977	0.11062	0.19526	0.34952	0.11751	0.24942	0.18462	0.088959	0.23576	0.28908	0.30243	0.16947	0.26877	0.16679	0.21258	0.13059	0.20444	0.24149	0.32907	0.16337	0.2717	0.19246	0.20163	0.2489	0.21061	0.24806	0.19739	0.15997	0.095219	0.10994	0.17097	0.17404
1433.2	0.28447	0.22912	0.22912	0.19807	0.27424	0.097186	0.18873	0.334	0.10558	0.23516	0.19098	0.075905	0.2131	0.26729	0.27631	0.14505	0.25856	0.14174	0.21462	0.12041	0.18919	0.23128	0.32508	0.13649	0.24384	0.17649	0.1976	0.24561	0.20118	0.22995	0.19017	0.14515	0.076335	0.094386	0.16594	0.15484
1434.1	0.27424	0.22533	0.22533	0.19773	0.28822	0.10503	0.17549	0.3153	0.090681	0.23611	0.18946	0.082053	0.21387	0.25611	0.27524	0.14705	0.24467	0.1348	0.20563	0.11041	0.17667	0.23666	0.31307	0.14716	0.24222	0.15999	0.19259	0.2426	0.20791	0.22318	0.18234	0.13201	0.061915	0.10592	0.18256	0.1653
1434.9	0.26019	0.21156	0.21156	0.17435	0.27278	0.09839	0.15611	0.30706	0.085406	0.22079	0.1835	0.080413	0.19419	0.23918	0.25821	0.13205	0.22516	0.12113	0.18262	0.11311	0.17889	0.22049	0.305	0.14016	0.23055	0.15651	0.1646	0.22713	0.20235	0.21454	0.16432	0.12179	0.063683	0.093131	0.17918	0.16174
1435.8	0.27909	0.21941	0.21941	0.16179	0.27636	0.097182	0.15175	0.30375	0.087635	0.22815	0.18594	0.094853	0.21357	0.24114	0.2736	0.12482	0.21843	0.12729	0.17679	0.10679	0.18007	0.23468	0.31266	0.14613	0.23868	0.15222	0.1714	0.22633	0.20486	0.23171	0.15788	0.12471	0.071887	0.10555	0.18199	0.17207
1436.7	0.25567	0.20291	0.20291	0.13356	0.24993	0.087179	0.12996	0.28644	0.07202	0.20311	0.16473	0.095745	0.19649	0.2154	0.24457	0.098656	0.19486	0.12068	0.1438	0.077542	0.17283	0.19778	0.29446	0.13695	0.23188	0.13286	0.15577	0.20225	0.18914	0.21793	0.13805	0.10533	0.062572	0.073768	0.16923	0.16028
1437.5	0.26362	0.21036	0.21036	0.12728	0.2348	0.093308	0.13219	0.2839	0.072028	0.19852	0.14722	0.10301	0.18239	0.22564	0.25378	0.10781	0.18349	0.11735	0.13499	0.073845	0.17088	0.18743	0.26444	0.15101	0.22115	0.13352	0.15164	0.19968	0.19076	0.22241	0.12903	0.10628	0.068708	0.070368	0.17233	0.178
1438.4	0.28028	0.22274	0.22274	0.13055	0.23348	0.099178	0.14457	0.29993	0.090277	0.20795	0.14944	0.11003	0.2068	0.24326	0.27089	0.11421	0.19749	0.13178	0.14966	0.092792	0.18758	0.18604	0.26879	0.14706	0.25521	0.15529	0.17739	0.19835	0.19239	0.22917	0.13355	0.12617	0.088317	0.078497	0.17034	0.18878
1439.3	0.29027	0.2317	0.2317	0.14857	0.24242	0.10357	0.15239	0.29594	0.082317	0.22096	0.14975	0.10507	0.21801	0.24486	0.2741	0.13909	0.19948	0.14155	0.15277	0.088498	0.17572	0.18979	0.26359	0.14228	0.26272	0.16049	0.18647	0.20429	0.18834	0.24223	0.13808	0.13293	0.078553	0.085193	0.1783	0.18236
1440.1	0.26966	0.2222	0.2222	0.15828	0.24526	0.10106	0.13706	0.28908	0.073995	0.2047	0.13532	0.087651	0.20484	0.24413	0.27097	0.15231	0.21115	0.13131	0.13888	0.084367	0.16838	0.17796	0.24236	0.1264	0.24586	0.16761	0.17845	0.20557	0.19038	0.22874	0.12071	0.12947	0.062756	0.08081	0.16895	0.16668
1441	0.26805	0.22461	0.22461	0.16329	0.25078	0.098026	0.13904	0.28793	0.081296	0.20918	0.13324	0.078754	0.20041	0.25348	0.27658	0.1751	0.21023	0.13641	0.13008	0.095084	0.16587	0.18138	0.23521	0.10867	0.23372	0.18832	0.17801	0.21865	0.1939	0.22193	0.12509	0.12509	0.060188	0.086953	0.17331	0.16605
1441.8	0.2788	0.24002	0.24002	0.18069	0.27815	0.087149	0.13273	0.29662	0.084364	0.22843	0.1528	0.079939	0.22557	0.26049	0.28082	0.19368	0.23565	0.13789	0.13757	0.09694	0.1727	0.2072	0.26316	0.10357	0.26008	0.19519	0.18529	0.23556	0.21833	0.22407	0.1412	0.12729	0.06603	0.10146	0.18709	0.16674
1442.7	0.26481	0.23737	0.23737	0.17019	0.28278	0.082375	0.13271	0.28862	0.071586	0.22708	0.15378	0.084247	0.21501	0.25832	0.26413	0.18473	0.23028	0.13867	0.13437	0.084884	0.16359	0.20915	0.25706	0.11093	0.22609	0.1874	0.16749	0.23221	0.21605	0.22231	0.14651	0.1243	0.056945	0.093503	0.19309	0.15238
1443.6	0.25192	0.22515	0.22515	0.16299	0.27612	0.079782	0.13013	0.28458	0.078426	0.23616	0.16521	0.089766	0.20091	0.25597	0.26614	0.16866	0.2224	0.14755	0.15536	0.086146	0.17464	0.22486	0.26761	0.10686	0.2185	0.17551	0.16021	0.22284	0.21523	0.22032	0.14741	0.11827	0.057756	0.09017	0.18728	0.15437
1444.4	0.24646	0.2139	0.2139	0.15704	0.26323	0.075711	0.14057	0.27862	0.073042	0.23718	0.17017	0.094573	0.19017	0.25884	0.25391	0.1534	0.22497	0.14091	0.14884	0.082677	0.16285	0.22698	0.26666	0.10094	0.20196	0.15569	0.15505	0.20881	0.19129	0.21468	0.15639	0.10521	0.065496	0.095919	0.18981	0.15854
1445.3	0.24449	0.21045	0.21045	0.16756	0.25791	0.071513	0.14401	0.27694	0.074285	0.23402	0.16571	0.10022	0.19356	0.27827	0.25077	0.1584	0.22134	0.13978	0.15756	0.08166	0.1616	0.23192	0.26345	0.12061	0.19987	0.15341	0.15031	0.21137	0.17714	0.23146	0.15061	0.098732	0.062135	0.091594	0.19504	0.17169
1446.1	0.24472	0.19825	0.19825	0.15911	0.24175	0.077484	0.1436	0.2608	0.07192	0.22845	0.15363	0.098086	0.2044	0.27413	0.23956	0.16535	0.20416	0.14709	0.14999	0.07744	0.16923	0.2241	0.25645	0.11924	0.19684	0.15251	0.13886	0.21161	0.15202	0.2232	0.14697	0.085687	0.062617	0.077342	0.19302	0.16415
1447	0.23542	0.19713	0.19713	0.15944	0.22054	0.073176	0.13276	0.25339	0.072942	0.2184	0.14423	0.091523	0.19496	0.26944	0.24774	0.16907	0.19259	0.13284	0.14417	0.070021	0.16709	0.20997	0.24339	0.10694	0.19931	0.15053	0.13162	0.21116	0.142	0.21017	0.13863	0.067762	0.065958	0.069583	0.19008	0.15951
1447.8	0.23294	0.20299	0.20299	0.15648	0.23543	0.083368	0.1528	0.25216	0.065858	0.207	0.13063	0.099835	0.19128	0.25487	0.24992	0.17717	0.19652	0.13532	0.1394	0.067654	0.16798	0.20564	0.2435	0.12175	0.19754	0.14731	0.13659	0.21895	0.14256	0.21477	0.13865	0.062062	0.078322	0.07479	0.19722	0.17209
1448.7	0.24423	0.20982	0.20982	0.15666	0.24587	0.089372	0.14769	0.25362	0.077264	0.21694	0.14262	0.10804	0.19803	0.24965	0.25638	0.1822	0.18766	0.15781	0.15426	0.06346	0.18601	0.20844	0.26087	0.13471	0.21793	0.16083	0.1396	0.23797	0.15663	0.23046	0.13244	0.057589	0.078355	0.076118	0.21888	0.18063
1449.6	0.25978	0.20885	0.20885	0.15982	0.25274	0.096881	0.14259	0.26031	0.071706	0.21314	0.1489	0.096698	0.20998	0.23166	0.25958	0.17346	0.19236	0.16648	0.15142	0.075338	0.19594	0.2071	0.26492	0.113	0.24413	0.15585	0.13688	0.22508	0.1596	0.22715	0.12822	0.073288	0.087666	0.083939	0.2192	0.17066
1450.4	0.25013	0.18641	0.18641	0.16377	0.26555	0.10386	0.1475	0.26096	0.078518	0.19843	0.14881	0.10311	0.1944	0.24209	0.24803	0.16295	0.20093	0.17119	0.1577	0.075443	0.19971	0.19631	0.2617	0.11924	0.24047	0.1687	0.1315	0.21452	0.17013	0.23769	0.13282	0.079368	0.088346	0.070597	0.2214	0.174
1451.3	0.27264	0.18244	0.18244	0.16835	0.28194	0.10407	0.15214	0.26112	0.067987	0.20342	0.16184	0.10414	0.18403	0.24659	0.243	0.17188	0.20621	0.17727	0.16292	0.090087	0.205	0.21571	0.27771	0.13508	0.24483	0.15949	0.13776	0.21534	0.17338	0.24686	0.12922	0.092938	0.077559	0.083761	0.23302	0.19166
1452.1	0.29069	0.17136	0.17136	0.17246	0.28302	0.09563	0.13362	0.2735	0.069458	0.20079	0.16483	0.10074	0.21124	0.28958	0.23264	0.16381	0.21206	0.17748	0.16376	0.099237	0.19812	0.21156	0.27101	0.1245	0.25704	0.17838	0.13521	0.20617	0.17189	0.24069	0.13216	0.095671	0.074816	0.088442	0.23338	0.18561
1453	0.28639	0.15919	0.15919	0.16685	0.29539	0.083002	0.13327	0.27507	0.065697	0.19337	0.14608	0.090991	0.21519	0.25522	0.22451	0.15835	0.21986	0.16561	0.16023	0.10947	0.18915	0.19498	0.25191	0.11679	0.24945	0.16837	0.13645	0.1859	0.16618	0.22759	0.14028	0.099021	0.079989	0.080459	0.21655	0.17002
1453.9	0.29681	0.16563	0.16563	0.17629	0.30806	0.09747	0.13578	0.26774	0.071059	0.21327	0.14336	0.10787	0.22045	0.26727	0.23663	0.17734	0.23269	0.17961	0.1793	0.10517	0.17627	0.21555	0.25944	0.13669	0.24453	0.16974	0.14372	0.20934	0.17595	0.23856	0.15601	0.085724	0.071222	0.088322	0.2153	0.18004
1454.7	0.28598	0.17522	0.17522	0.18417	0.3075	0.075248	0.12428	0.25308	0.062079	0.2145	0.1423	0.091899	0.21864	0.2554	0.23742	0.17739	0.22537	0.16548	0.18032	0.095536	0.16792	0.20892	0.26123	0.1268	0.24086	0.14974	0.14596	0.21293	0.16656	0.22133	0.14132	0.079921	0.066794	0.097494	0.20817	0.1753
1455.6	0.28323	0.16895	0.16895	0.1781	0.31898	0.073759	0.11923	0.24938	0.065472	0.19885	0.13489	0.086129	0.23301	0.2518	0.23083	0.17259	0.23161	0.15411	0.17678	0.084686	0.15838	0.1819	0.25665	0.10547	0.24976	0.15633	0.14317	0.21049	0.16234	0.21091	0.14064	0.057778	0.068802	0.085074	0.20628	0.16363
1456.4	0.27983	0.19195	0.19195	0.17643	0.32289	0.072953	0.12391	0.23947	0.073117	0.20081	0.13842	0.089117	0.22617	0.24065	0.24226	0.18172	0.22895	0.14015	0.18989	0.090968	0.16644	0.18739	0.26479	0.11377	0.25616	0.15114	0.14753	0.21943	0.16447	0.20905	0.14422	0.075049	0.069707	0.079571	0.21139	0.16426
1457.3	0.25724	0.20264	0.20264	0.18635	0.31595	0.075409	0.11958	0.23115	0.071286	0.18679	0.14031	0.084676	0.19701	0.25864	0.24562	0.19167	0.22067	0.13101	0.1974	0.088541	0.1706	0.18658	0.26279	0.11904	0.23677	0.14253	0.14825	0.23385	0.16371	0.21124	0.13898	0.062233	0.056924	0.071485	0.2118	0.17545
1458.1	0.2351	0.19187	0.19187	0.16132	0.3203	0.060814	0.12113	0.22948	0.079085	0.15649	0.12249	0.062856	0.18477	0.26745	0.23405	0.17392	0.20851	0.10444	0.18142	0.097291	0.17763	0.16803	0.24006	0.1117	0.23326	0.14463	0.14253	0.2202	0.15569	0.19317	0.12964	0.062868	0.066012	0.063412	0.19073	0.16466
1459	0.24641	0.2064	0.2064	0.15323	0.32807	0.084554	0.13468	0.25909	0.1025	0.15589	0.12465	0.072581	0.20138	0.27375	0.2501	0.18226	0.21146	0.12652	0.19839	0.12852	0.19188	0.17469	0.24744	0.12001	0.23761	0.14727	0.15814	0.22668	0.16354	0.20645	0.1416	0.084891	0.081776	0.063984	0.19157	0.17384
1459.9	0.23757	0.21628	0.21628	0.1594	0.33064	0.10397	0.13838	0.2636	0.10907	0.17006	0.12453	0.083151	0.21277	0.28383	0.25895	0.17976	0.21285	0.15255	0.19363	0.13285	0.19667	0.20026	0.26133	0.14921	0.23959	0.15404	0.16043	0.22715	0.18133	0.22667	0.14246	0.093935	0.086319	0.080404	0.1865	0.18997
1460.7	0.22111	0.19238	0.19238	0.15522	0.32935	0.10498	0.13494	0.2654	0.10304	0.15198	0.11971	0.078621	0.21412	0.2662	0.24429	0.17515	0.22102	0.15805	0.16066	0.12098	0.19231	0.18603	0.256	0.14592	0.22586	0.14889	0.14703	0.22378	0.17995	0.23141	0.12523	0.077936	0.086314	0.063716	0.17273	0.18802
1461.6	0.24125	0.20871	0.20871	0.15121	0.34039	0.12564	0.15067	0.28339	0.11076	0.16061	0.1182	0.088845	0.24337	0.29264	0.25827	0.17557	0.23404	0.16614	0.15958	0.13312	0.20148	0.19403	0.26369	0.15442	0.25425	0.1765	0.15887	0.2207	0.1918	0.23125	0.13142	0.098295	0.10014	0.070218	0.16835	0.20618
1462.4	0.24268	0.1948	0.1948	0.15425	0.35157	0.13019	0.14624	0.27755	0.10637	0.1573	0.12319	0.096677	0.23523	0.28221	0.25596	0.18361	0.24221	0.16662	0.16533	0.11866	0.20585	0.17683	0.27061	0.14256	0.24177	0.1652	0.15054	0.22063	0.19666	0.23261	0.11618	0.092997	0.0851	0.065063	0.16815	0.20843
1463.3	0.25486	0.19567	0.19567	0.17281	0.36098	0.13326	0.15111	0.26533	0.099136	0.16218	0.13327	0.10056	0.26095	0.30164	0.26257	0.1915	0.25464	0.16469	0.17003	0.10528	0.1967	0.19097	0.28057	0.13811	0.25632	0.18378	0.15048	0.22646	0.20179	0.24254	0.11083	0.076097	0.080446	0.078354	0.16985	0.21185
1464.1	0.25436	0.18478	0.18478	0.16504	0.35315	0.11981	0.14941	0.25375	0.097148	0.14736	0.12606	0.085139	0.25522	0.28527	0.24618	0.19388	0.2446	0.15067	0.16912	0.10536	0.20034	0.1945	0.2701	0.10201	0.23866	0.17427	0.14903	0.23161	0.18921	0.23095	0.10031	0.070198	0.070738	0.077248	0.16094	0.1888
1465	0.27668	0.18182	0.18182	0.17012	0.36256	0.12155	0.16058	0.25804	0.11328	0.14954	0.12713	0.076439	0.26401	0.30919	0.24867	0.20469	0.23495	0.15045	0.19554	0.11524	0.21451	0.2035	0.28187	0.10784	0.24912	0.17533	0.15067	0.23717	0.19225	0.22289	0.10638	0.079733	0.081415	0.086806	0.16896	0.18586
1465.8	0.27774	0.15753	0.15753	0.16784	0.36691	0.11625	0.15332	0.24866	0.11218	0.14471	0.12438	0.073502	0.26182	0.29444	0.22765	0.20805	0.22492	0.14936	0.1829	0.11289	0.21126	0.21334	0.28411	0.099027	0.24277	0.15282	0.14279	0.24603	0.19913	0.22592	0.088264	0.079954	0.07408	0.085285	0.16007	0.17034
1466.7	0.27102	0.17305	0.17305	0.18077	0.35477	0.12694	0.17851	0.2712	0.10936	0.16091	0.1336	0.069251	0.28065	0.29372	0.23836	0.21628	0.23463	0.15672	0.20459	0.13272	0.20605	0.24192	0.28801	0.11446	0.24836	0.16444	0.16394	0.24805	0.2088	0.23399	0.12217	0.10126	0.081451	0.10422	0.16462	0.16885
1467.5	0.24828	0.1571	0.1571	0.15639	0.35422	0.12816	0.17798	0.268	0.098048	0.15457	0.10924	0.05877	0.25148	0.25953	0.22951	0.2067	0.21472	0.15838	0.19334	0.13773	0.20507	0.2332	0.2624	0.10599	0.22786	0.15345	0.15986	0.23184	0.20433	0.22823	0.12734	0.097215	0.076736	0.10012	0.14366	0.15797
1468.4	0.24851	0.16661	0.16661	0.16305	0.3559	0.13535	0.19961	0.28591	0.098738	0.16404	0.11275	0.070722	0.25505	0.26241	0.24005	0.21608	0.22346	0.16624	0.20627	0.1565	0.22289	0.22762	0.26494	0.12295	0.23847	0.15467	0.16364	0.23633	0.21124	0.2343	0.14528	0.12204	0.096233	0.097329	0.14581	0.17588
1469.3	0.23097	0.1701	0.1701	0.15561	0.33752	0.13944	0.19938	0.27268	0.084705	0.15932	0.10939	0.062532	0.23555	0.24244	0.24012	0.20051	0.21361	0.17064	0.19345	0.1499	0.21246	0.22073	0.25462	0.10624	0.22473	0.14945	0.1628	0.22507	0.20229	0.2351	0.13951	0.10625	0.08994	0.09296	0.12567	0.17484
1470.1	0.23244	0.1859	0.1859	0.15161	0.32969	0.14137	0.2013	0.28453	0.089168	0.16251	0.11063	0.067305	0.24359	0.22516	0.25357	0.18787	0.21596	0.17694	0.2048	0.15249	0.21106	0.22594	0.25398	0.1249	0.22921	0.15384	0.17669	0.2182	0.19626	0.23289	0.14621	0.11459	0.097617	0.10012	0.12314	0.18943
1471	0.23009	0.18735	0.18735	0.13822	0.3238	0.13017	0.18564	0.26175	0.09501	0.15389	0.10169	0.065842	0.21888	0.22929	0.25055	0.16551	0.19778	0.18495	0.19373	0.14284	0.21914	0.22369	0.25002	0.12554	0.22174	0.13808	0.16886	0.20859	0.18231	0.23055	0.12478	0.10064	0.10839	0.08684	0.11739	0.19014
1471.8	0.22282	0.18496	0.18496	0.15695	0.30765	0.12873	0.19157	0.24754	0.096742	0.13154	0.11655	0.057788	0.20477	0.22569	0.22659	0.16341	0.20864	0.1745	0.19615	0.13794	0.21564	0.19856	0.26542	0.12736	0.21742	0.12781	0.16482	0.22008	0.18595	0.23288	0.11842	0.10547	0.11535	0.067086	0.13234	0.18044
1472.7	0.19857	0.16767	0.16767	0.14011	0.28273	0.12513	0.16649	0.21568	0.079886	0.10186	0.093504	0.038351	0.17149	0.18502	0.21207	0.12	0.18678	0.1618	0.17105	0.10506	0.18134	0.161	0.25479	0.12129	0.18511	0.097274	0.15196	0.19309	0.17453	0.221	0.088332	0.077479	0.089111	0.04792	0.10204	0.15136
1473.5	0.20189	0.18362	0.18362	0.15807	0.2957	0.13197	0.17186	0.23274	0.10124	0.12219	0.097306	0.060171	0.17841	0.18879	0.23546	0.13605	0.20636	0.16169	0.19187	0.12006	0.19155	0.17418	0.27156	0.14938	0.19116	0.1047	0.17639	0.21171	0.19526	0.22675	0.10509	0.099893	0.10227	0.072533	0.12734	0.16148
1474.4	0.19125	0.18233	0.18233	0.15016	0.29515	0.12568	0.17509	0.21009	0.09589	0.1137	0.097806	0.051534	0.17509	0.18518	0.23672	0.14352	0.19282	0.15226	0.18902	0.11181	0.1926	0.16448	0.2747	0.1391	0.18589	0.10007	0.16116	0.20979	0.20449	0.22331	0.10452	0.086414	0.10013	0.070946	0.13345	0.14383
1475.2	0.19661	0.17914	0.17914	0.13897	0.28479	0.12848	0.1759	0.20616	0.091171	0.099677	0.10544	0.051777	0.18367	0.16143	0.21567	0.13609	0.19303	0.14885	0.17567	0.1074	0.18343	0.15777	0.28466	0.12731	0.18265	0.10298	0.14243	0.20418	0.21333	0.2258	0.094975	0.087452	0.099481	0.067926	0.12989	0.13718
1476.1	0.20941	0.19755	0.19755	0.12856	0.28008	0.13629	0.16427	0.22272	0.097076	0.10715	0.097299	0.071454	0.19486	0.16502	0.23956	0.15118	0.18646	0.14596	0.15793	0.11553	0.18916	0.17395	0.27448	0.13976	0.19592	0.10932	0.15021	0.20473	0.21345	0.21974	0.086807	0.09048	0.10095	0.080897	0.11721	0.15701
1476.9	0.23075	0.20667	0.20667	0.14731	0.28784	0.14614	0.18239	0.24117	0.12035	0.13282	0.11181	0.080822	0.20921	0.18785	0.25316	0.19365	0.1975	0.15548	0.17733	0.13162	0.20978	0.21783	0.28716	0.13909	0.22051	0.13788	0.16093	0.23749	0.22641	0.23533	0.10617	0.11826	0.12601	0.092148	0.14053	0.16874
1477.8	0.23733	0.20485	0.20485	0.13957	0.26917	0.16955	0.19408	0.23881	0.10842	0.11206	0.10916	0.08132	0.20291	0.17615	0.23862	0.19206	0.18183	0.16103	0.17501	0.13441	0.20666	0.21859	0.27321	0.1231	0.22497	0.13998	0.14937	0.24243	0.21981	0.24578	0.1009	0.12129	0.12145	0.075182	0.1245	0.15342
1478.7	0.26103	0.21165	0.21165	0.15659	0.26728	0.18903	0.21149	0.25613	0.12247	0.1228	0.12457	0.095854	0.22004	0.1952	0.23489	0.19356	0.20139	0.17209	0.19056	0.15357	0.22324	0.23959	0.28982	0.14146	0.23022	0.1643	0.16853	0.25177	0.22816	0.26126	0.11693	0.14404	0.13888	0.088607	0.13629	0.16588
1479.5	0.24904	0.21038	0.21038	0.16374	0.26954	0.18605	0.22162	0.26073	0.11394	0.11979	0.11506	0.10428	0.21727	0.1772	0.24264	0.19831	0.19326	0.15157	0.19401	0.16464	0.22735	0.2309	0.28782	0.14434	0.22964	0.15765	0.17647	0.26097	0.22859	0.26468	0.1287	0.15305	0.14756	0.083036	0.13829	0.16128
1480.4	0.26557	0.20678	0.20678	0.18124	0.26914	0.19133	0.23904	0.26548	0.12751	0.1323	0.13087	0.11943	0.23775	0.18042	0.25229	0.2016	0.20953	0.17331	0.21727	0.17969	0.25282	0.25224	0.32001	0.16422	0.22907	0.16882	0.18443	0.27648	0.23934	0.2837	0.15082	0.16816	0.16477	0.099643	0.15775	0.16594
1481.2	0.27116	0.2222	0.2222	0.19153	0.27987	0.19378	0.24589	0.28056	0.12111	0.11778	0.14465	0.13242	0.2547	0.18958	0.26347	0.21024	0.22212	0.17797	0.22791	0.19091	0.2568	0.22996	0.32679	0.18192	0.23682	0.17424	0.19729	0.27171	0.24375	0.2807	0.15408	0.16572	0.16754	0.10085	0.17533	0.18984
1482.1	0.26532	0.2208	0.2208	0.2048	0.28734	0.17957	0.23216	0.28244	0.11822	0.11774	0.14749	0.13246	0.25155	0.19442	0.27002	0.2171	0.23974	0.17814	0.22873	0.1841	0.25853	0.22758	0.34779	0.19255	0.23608	0.1761	0.20414	0.27558	0.25464	0.28778	0.15385	0.16511	0.17477	0.10653	0.194	0.20145
1482.9	0.2666	0.22706	0.22706	0.19064	0.27935	0.17743	0.2313	0.27446	0.11909	0.12128	0.14347	0.13298	0.24523	0.18018	0.28274	0.22186	0.23993	0.17916	0.22465	0.17026	0.25786	0.21924	0.34124	0.18096	0.24084	0.14974	0.20356	0.27233	0.25669	0.27888	0.15378	0.14739	0.1751	0.11423	0.19695	0.19295
1483.8	0.27976	0.25616	0.25616	0.22068	0.28919	0.19358	0.24203	0.28363	0.14007	0.13347	0.1588	0.13831	0.25547	0.22586	0.29871	0.24671	0.27362	0.19466	0.24281	0.17355	0.27254	0.23976	0.35119	0.19547	0.26195	0.17381	0.23228	0.29525	0.27568	0.27855	0.15843	0.16146	0.18593	0.13892	0.22316	0.20891
1484.6	0.26437	0.25353	0.25353	0.20966	0.2769	0.17506	0.22917	0.27039	0.12896	0.13237	0.13901	0.12637	0.23278	0.20065	0.2838	0.23561	0.25231	0.18187	0.20719	0.1562	0.25369	0.22313	0.32664	0.18693	0.24832	0.15185	0.22611	0.27282	0.26623	0.26815	0.13114	0.14772	0.1711	0.13454	0.21484	0.20635
1485.5	0.26894	0.26417	0.26417	0.2173	0.27857	0.1854	0.23319	0.2689	0.14334	0.15529	0.14175	0.13531	0.24078	0.20746	0.28982	0.23341	0.25482	0.17976	0.1982	0.17694	0.25771	0.24332	0.32933	0.18932	0.27083	0.15414	0.23789	0.27999	0.27227	0.28646	0.13762	0.15584	0.18258	0.14687	0.22091	0.2051
1486.3	0.26637	0.26469	0.26469	0.20926	0.26984	0.1944	0.23921	0.26581	0.137	0.16045	0.14729	0.15132	0.24432	0.20887	0.28538	0.23058	0.23603	0.17834	0.19341	0.1833	0.25828	0.23797	0.31734	0.19004	0.27181	0.15274	0.23551	0.27347	0.2684	0.27846	0.13772	0.16365	0.16937	0.15243	0.21946	0.21672
1487.2	0.25395	0.26508	0.26508	0.2147	0.2776	0.19717	0.24123	0.26779	0.12868	0.15843	0.15754	0.15595	0.24823	0.21208	0.28607	0.22321	0.2335	0.16898	0.18458	0.19579	0.25178	0.22915	0.31987	0.18942	0.25817	0.16093	0.23636	0.27352	0.26811	0.28281	0.13751	0.18094	0.16852	0.1462	0.22312	0.22097
1488	0.25231	0.25041	0.25041	0.20713	0.2757	0.19696	0.23769	0.25595	0.12585	0.14909	0.16068	0.16357	0.25157	0.20306	0.27424	0.22168	0.21819	0.15098	0.18014	0.19039	0.25778	0.21784	0.30788	0.19957	0.24546	0.16078	0.22839	0.26823	0.26822	0.27483	0.14735	0.16324	0.15781	0.13838	0.21269	0.22074
1488.9	0.28346	0.26886	0.26886	0.21351	0.29564	0.22318	0.25388	0.26173	0.13765	0.16528	0.19308	0.18308	0.28561	0.23865	0.28848	0.22809	0.24451	0.16437	0.22002	0.21298	0.27581	0.23207	0.33387	0.21208	0.28761	0.17871	0.24047	0.28131	0.28633	0.29518	0.18	0.17061	0.17476	0.15434	0.2392	0.23484
1489.8	0.28464	0.2464	0.2464	0.20705	0.27962	0.22502	0.24705	0.25289	0.13297	0.15175	0.1821	0.18292	0.28039	0.22908	0.27286	0.22333	0.22725	0.16516	0.22311	0.19658	0.26965	0.22541	0.31945	0.20793	0.27883	0.18116	0.22382	0.27384	0.28817	0.29137	0.17829	0.16637	0.17221	0.15589	0.23307	0.22565
1490.6	0.27804	0.24939	0.24939	0.19525	0.27193	0.22118	0.2428	0.24023	0.13678	0.14299	0.1855	0.18372	0.27127	0.21412	0.27097	0.21371	0.2404	0.15629	0.21148	0.20221	0.27792	0.22355	0.31063	0.20547	0.26644	0.17869	0.22834	0.26842	0.28937	0.29046	0.18571	0.16213	0.17659	0.15487	0.23178	0.22167
1491.5	0.28585	0.24759	0.24759	0.20509	0.25992	0.22778	0.23356	0.24599	0.14036	0.1308	0.18904	0.18644	0.27088	0.21606	0.24746	0.22224	0.2458	0.16431	0.2093	0.22053	0.29372	0.23713	0.31014	0.21479	0.28736	0.18951	0.22741	0.27575	0.29242	0.29861	0.18354	0.16737	0.18185	0.15284	0.24555	0.22029
1492.3	0.27907	0.25057	0.25057	0.19471	0.25861	0.23804	0.23847	0.26254	0.13346	0.13517	0.19283	0.19349	0.25989	0.20846	0.25842	0.21295	0.23841	0.1844	0.21116	0.24712	0.28577	0.24208	0.31373	0.21537	0.28439	0.18609	0.22872	0.26623	0.29059	0.31383	0.18762	0.17597	0.18107	0.1511	0.26308	0.22427
1493.2	0.23915	0.21868	0.21868	0.17053	0.22536	0.22609	0.21608	0.24716	0.10959	0.10042	0.16673	0.17487	0.22675	0.18737	0.22478	0.19525	0.21166	0.16757	0.18024	0.23364	0.25482	0.21918	0.26814	0.19154	0.24872	0.18034	0.20255	0.24726	0.26323	0.29656	0.16418	0.16563	0.15708	0.13195	0.23831	0.18963
1494	0.22521	0.23836	0.23836	0.17018	0.25064	0.21876	0.21743	0.25782	0.11831	0.11941	0.18949	0.18876	0.23231	0.21558	0.23094	0.20541	0.23487	0.16109	0.1863	0.25014	0.26598	0.24139	0.27279	0.21198	0.23521	0.20186	0.21523	0.26597	0.27041	0.29492	0.1675	0.16766	0.15681	0.13008	0.25007	0.21214
1494.8	0.2409	0.24313	0.24313	0.19209	0.25215	0.21441	0.21378	0.25846	0.12954	0.14242	0.20297	0.19293	0.24382	0.24468	0.23572	0.22739	0.22845	0.16322	0.19883	0.24509	0.26527	0.2631	0.27804	0.21879	0.24465	0.21612	0.22553	0.28536	0.27204	0.30222	0.16535	0.16772	0.16519	0.14405	0.26077	0.21815
1495.7	0.21363	0.23613	0.23613	0.17905	0.24014	0.19964	0.19855	0.2313	0.12866	0.13975	0.20678	0.18488	0.22724	0.24409	0.23123	0.21423	0.22377	0.15585	0.20085	0.22535	0.24607	0.25711	0.26967	0.1975	0.2195	0.21614	0.21747	0.27462	0.25502	0.29265	0.15409	0.14685	0.15531	0.13989	0.24568	0.20059
1496.5	0.21282	0.23707	0.23707	0.18513	0.24209	0.18758	0.17875	0.20811	0.13703	0.14605	0.21924	0.18858	0.21902	0.25682	0.22022	0.20739	0.22896	0.1509	0.20217	0.20149	0.25319	0.25511	0.28234	0.18866	0.21526	0.21889	0.20184	0.27894	0.25573	0.28548	0.14039	0.14355	0.15741	0.14739	0.2553	0.19215
1497.4	0.22927	0.2573	0.2573	0.20312	0.2693	0.18962	0.19512	0.23256	0.1569	0.16203	0.25233	0.20272	0.22085	0.27458	0.24746	0.21384	0.23628	0.16715	0.22241	0.21372	0.27536	0.25743	0.30363	0.19413	0.2206	0.24002	0.21566	0.29136	0.27722	0.29267	0.15924	0.16805	0.17447	0.15289	0.28469	0.20815
1498.2	0.2251	0.25126	0.25126	0.19432	0.25536	0.18868	0.19134	0.21316	0.14506	0.14651	0.24597	0.19083	0.21318	0.25294	0.2536	0.20182	0.23159	0.17391	0.22267	0.19584	0.2852	0.23985	0.29693	0.18378	0.21603	0.22648	0.2156	0.27569	0.26472	0.28777	0.15482	0.16629	0.17659	0.15523	0.28291	0.18886
1499.1	0.23169	0.24673	0.24673	0.19319	0.26459	0.18964	0.2103	0.22044	0.14833	0.14428	0.25146	0.18987	0.22338	0.25055	0.26196	0.18511	0.25459	0.18981	0.23484	0.21053	0.29685	0.23105	0.28932	0.18472	0.2278	0.23706	0.21583	0.27139	0.27472	0.28956	0.14828	0.17186	0.17638	0.15483	0.2845	0.16972
1500	0.24478	0.24603	0.24603	0.19818	0.28095	0.20578	0.22911	0.25424	0.14962	0.14293	0.26903	0.20713	0.23413	0.26453	0.27307	0.19627	0.26519	0.20621	0.24316	0.22721	0.3016	0.22641	0.30108	0.21175	0.24555	0.24586	0.21635	0.2808	0.28829	0.31011	0.17049	0.1979	0.19099	0.1504	0.30986	0.19369
1500.8	0.25769	0.24081	0.24081	0.20254	0.27889	0.218	0.24893	0.26548	0.15291	0.13919	0.27834	0.21541	0.26087	0.2713	0.27439	0.22087	0.28122	0.21934	0.24026	0.25093	0.31146	0.2299	0.30027	0.23322	0.26093	0.26166	0.22416	0.28979	0.28997	0.32311	0.17263	0.20698	0.205	0.14714	0.30971	0.20927
1501.7	0.25078	0.23642	0.23642	0.1975	0.25647	0.21816	0.2436	0.24843	0.15046	0.13709	0.27276	0.21517	0.26436	0.25379	0.26319	0.22555	0.26955	0.20968	0.24541	0.2537	0.31531	0.24367	0.29221	0.23248	0.25604	0.24676	0.2202	0.28769	0.27763	0.30917	0.16032	0.19438	0.20246	0.15971	0.30701	0.19839
1502.5	0.2678	0.23189	0.23189	0.2039	0.26703	0.22632	0.25356	0.25585	0.16387	0.12902	0.29581	0.22212	0.28422	0.2656	0.27308	0.21792	0.28092	0.21675	0.25092	0.26978	0.31225	0.23638	0.3079	0.22939	0.27063	0.25091	0.2182	0.28765	0.29478	0.30858	0.16763	0.20087	0.19648	0.15444	0.32298	0.19791
1503.4	0.24692	0.22133	0.22133	0.18162	0.24907	0.21593	0.24094	0.24563	0.15857	0.12289	0.29075	0.20989	0.26332	0.26284	0.25724	0.20366	0.27022	0.1969	0.22751	0.25589	0.29265	0.22826	0.30406	0.21619	0.24875	0.23519	0.20219	0.26322	0.28047	0.28986	0.16521	0.1866	0.19841	0.14816	0.31921	0.19947
1504.2	0.25441	0.23582	0.23582	0.19398	0.24552	0.22058	0.2409	0.23016	0.16975	0.14079	0.28925	0.2099	0.25973	0.26997	0.28136	0.21126	0.27675	0.20948	0.24019	0.25438	0.30569	0.2359	0.2966	0.20805	0.24589	0.23839	0.20679	0.26825	0.28402	0.29079	0.14485	0.17324	0.19108	0.16506	0.32551	0.20349
1505.1	0.2484	0.23908	0.23908	0.18079	0.23156	0.20844	0.23386	0.23803	0.17719	0.15972	0.28636	0.20283	0.23939	0.269	0.29056	0.20218	0.25345	0.20014	0.2294	0.25518	0.28866	0.23458	0.28808	0.19133	0.23077	0.23213	0.21265	0.25246	0.27673	0.27409	0.13666	0.17684	0.18093	0.17118	0.32215	0.19637
1505.9	0.24984	0.25438	0.25438	0.19644	0.24287	0.22258	0.24098	0.24574	0.19001	0.17492	0.30663	0.21471	0.24974	0.31247	0.31776	0.21514	0.2714	0.22495	0.23962	0.25888	0.29044	0.24836	0.30134	0.20491	0.23512	0.26028	0.23857	0.26297	0.28386	0.29077	0.15782	0.19724	0.19412	0.17413	0.33062	0.20936
1506.7	0.24334	0.25737	0.25737	0.18576	0.22609	0.22291	0.23567	0.24391	0.18499	0.17803	0.29332	0.22288	0.23069	0.30232	0.31219	0.21643	0.24984	0.21508	0.24582	0.25617	0.28831	0.24357	0.28828	0.22489	0.23178	0.24594	0.23758	0.26266	0.27248	0.29599	0.1469	0.18985	0.20213	0.17522	0.31988	0.22192
1507.6	0.25109	0.27131	0.27131	0.20784	0.23873	0.23801	0.25108	0.25701	0.18559	0.17023	0.31461	0.24352	0.25313	0.30404	0.31966	0.24656	0.24862	0.23177	0.28092	0.27318	0.30589	0.23779	0.3132	0.24436	0.24886	0.24791	0.24766	0.28742	0.27301	0.31117	0.15682	0.20583	0.20744	0.17198	0.33171	0.2381
1508.4	0.23569	0.26513	0.26513	0.20437	0.24482	0.22413	0.25192	0.26279	0.17021	0.14646	0.3069	0.24162	0.23966	0.29101	0.31906	0.24009	0.2379	0.20947	0.27204	0.27093	0.28498	0.22537	0.30134	0.2401	0.23812	0.25304	0.25018	0.27862	0.26945	0.28857	0.14666	0.2018	0.19633	0.15896	0.30835	0.22116
1509.3	0.24248	0.27674	0.27674	0.21846	0.26147	0.24452	0.28021	0.27079	0.16008	0.14478	0.31014	0.25111	0.26879	0.29074	0.34419	0.23475	0.27927	0.22494	0.30608	0.27938	0.29534	0.24049	0.30387	0.24275	0.25299	0.25214	0.26266	0.29174	0.2893	0.29796	0.15704	0.20144	0.2035	0.16827	0.3175	0.2262
1510.1	0.23515	0.27945	0.27945	0.21735	0.26727	0.23741	0.29377	0.27578	0.15619	0.13594	0.30917	0.25161	0.26257	0.27303	0.34084	0.2307	0.29275	0.2128	0.30245	0.27958	0.28902	0.22161	0.29549	0.24304	0.25168	0.24247	0.25214	0.28541	0.29368	0.30017	0.14308	0.17908	0.18869	0.17166	0.31737	0.23689
1511	0.23827	0.28545	0.28545	0.23332	0.26772	0.24954	0.31006	0.29902	0.16206	0.13694	0.3231	0.25858	0.2742	0.2841	0.34503	0.24238	0.31069	0.23102	0.29846	0.29018	0.30075	0.23673	0.30073	0.23626	0.25869	0.26171	0.25102	0.28647	0.2978	0.30541	0.14738	0.18804	0.1923	0.18587	0.32129	0.23499
1511.8	0.24265	0.29596	0.29596	0.23189	0.26639	0.2442	0.31662	0.29431	0.16755	0.13839	0.31272	0.25008	0.26686	0.28941	0.35591	0.23558	0.31197	0.22197	0.28642	0.29099	0.30767	0.24339	0.28691	0.22797	0.25658	0.26575	0.26336	0.28164	0.30153	0.29731	0.13997	0.17928	0.19503	0.19273	0.31901	0.22485
1512.7	0.2532	0.30181	0.30181	0.23376	0.25822	0.25783	0.32663	0.30484	0.18978	0.15044	0.32881	0.27157	0.27011	0.29759	0.35271	0.23949	0.31305	0.23776	0.28944	0.2996	0.33355	0.24558	0.32257	0.2355	0.25965	0.25307	0.26883	0.27723	0.30209	0.30406	0.15142	0.19375	0.2152	0.20407	0.34026	0.25247
1513.5	0.27024	0.30206	0.30206	0.24299	0.26476	0.26198	0.3179	0.32093	0.21513	0.15189	0.34198	0.2855	0.27392	0.30631	0.35518	0.2604	0.29768	0.24267	0.27949	0.3073	0.33762	0.24014	0.33008	0.25718	0.28142	0.26382	0.27711	0.28131	0.29339	0.30289	0.15664	0.20561	0.2177	0.21612	0.33585	0.26765
1514.4	0.29075	0.29437	0.29437	0.24251	0.27278	0.2687	0.32291	0.32605	0.21303	0.14437	0.34752	0.29464	0.29131	0.30513	0.35627	0.25572	0.30263	0.24119	0.27795	0.31194	0.34019	0.24349	0.3382	0.25748	0.30586	0.27265	0.27755	0.28169	0.30586	0.29819	0.15669	0.21824	0.22368	0.21133	0.32781	0.27676
1515.2	0.29351	0.27957	0.27957	0.22901	0.27441	0.25986	0.32877	0.30909	0.22166	0.14702	0.35395	0.2853	0.28171	0.2928	0.34637	0.25849	0.29539	0.23557	0.28236	0.31031	0.32938	0.22761	0.33663	0.23976	0.29462	0.25997	0.27489	0.28453	0.30867	0.29249	0.16161	0.2127	0.22619	0.20308	0.32622	0.26923
1516.1	0.29404	0.27092	0.27092	0.22493	0.27218	0.27986	0.32577	0.31976	0.23817	0.16428	0.36471	0.29864	0.30374	0.30565	0.35088	0.2645	0.29356	0.25496	0.27783	0.30807	0.33107	0.23627	0.34944	0.25471	0.29658	0.2684	0.26159	0.28505	0.31679	0.31147	0.16851	0.20853	0.23662	0.22307	0.33565	0.2779
1516.9	0.28838	0.26884	0.26884	0.22492	0.2597	0.27793	0.32106	0.30026	0.23719	0.16871	0.34608	0.28319	0.30679	0.30645	0.33635	0.25723	0.27546	0.23673	0.26629	0.30705	0.31861	0.22752	0.31458	0.23515	0.30529	0.27531	0.2567	0.29393	0.30956	0.30967	0.16385	0.18863	0.23421	0.21685	0.29591	0.25041
1517.8	0.27446	0.27756	0.27756	0.22397	0.25747	0.28832	0.33151	0.27629	0.23486	0.16284	0.34768	0.2801	0.30053	0.30112	0.31803	0.25434	0.27692	0.24437	0.28524	0.29579	0.32301	0.22392	0.31483	0.22821	0.29482	0.28073	0.26373	0.30308	0.31649	0.31795	0.16604	0.18065	0.24404	0.21567	0.28574	0.2426
1518.6	0.26148	0.26987	0.26987	0.22615	0.23785	0.29696	0.33224	0.27282	0.23939	0.17338	0.34255	0.27065	0.29204	0.30317	0.31001	0.26166	0.26889	0.24579	0.29612	0.3035	0.32801	0.21269	0.31114	0.2265	0.2812	0.27161	0.25731	0.3088	0.30055	0.32863	0.17203	0.18275	0.2477	0.21378	0.27838	0.229
1519.5	0.2588	0.28953	0.28953	0.23178	0.22507	0.29436	0.33669	0.26156	0.23257	0.16347	0.32533	0.28351	0.29489	0.31781	0.32565	0.2633	0.26725	0.23445	0.29316	0.29745	0.32925	0.21439	0.30337	0.22799	0.28612	0.28703	0.26953	0.30658	0.30008	0.32181	0.17179	0.17599	0.24741	0.22355	0.25182	0.23479
1520.3	0.28068	0.29975	0.29975	0.25654	0.24393	0.29718	0.34314	0.25061	0.23699	0.15984	0.33559	0.28761	0.29568	0.306	0.3171	0.27402	0.27723	0.24052	0.29685	0.30898	0.33501	0.21726	0.30619	0.22005	0.29937	0.28998	0.28245	0.32162	0.30769	0.3209	0.16745	0.19337	0.24478	0.21979	0.23507	0.24883
1521.1	0.29129	0.29794	0.29794	0.25794	0.26339	0.31015	0.34788	0.26269	0.23292	0.16934	0.35426	0.29232	0.30894	0.31469	0.33085	0.29721	0.3023	0.26538	0.30738	0.31607	0.35025	0.23191	0.32157	0.23769	0.29769	0.30142	0.28865	0.33392	0.32521	0.32554	0.17618	0.20769	0.25512	0.23547	0.24477	0.26084
1522	0.29049	0.28627	0.28627	0.25088	0.26204	0.30444	0.32374	0.26175	0.22399	0.15973	0.36147	0.29102	0.31327	0.32069	0.32452	0.28153	0.30511	0.26057	0.28689	0.31568	0.34429	0.23412	0.31818	0.22302	0.29113	0.30491	0.27634	0.32101	0.33044	0.32867	0.16242	0.20735	0.25867	0.23488	0.2389	0.26056
1522.8	0.2984	0.31112	0.31112	0.25809	0.27452	0.31498	0.32433	0.27114	0.2369	0.16938	0.37377	0.30352	0.31648	0.3283	0.33844	0.28253	0.31411	0.27542	0.29863	0.32399	0.35501	0.24777	0.31873	0.23612	0.29541	0.31594	0.29613	0.33166	0.34281	0.33141	0.17039	0.21541	0.27765	0.25013	0.23046	0.27604
1523.7	0.29504	0.31477	0.31477	0.26686	0.28877	0.33324	0.31564	0.27861	0.24121	0.17515	0.39383	0.29983	0.31205	0.3136	0.32164	0.279	0.33415	0.27716	0.29863	0.33063	0.35507	0.25015	0.32094	0.24351	0.28742	0.30901	0.29097	0.33601	0.35426	0.34814	0.16484	0.21675	0.28232	0.24969	0.23453	0.28184
1524.5	0.26966	0.31459	0.31459	0.25416	0.27866	0.33403	0.3058	0.27449	0.23191	0.17421	0.38845	0.30248	0.3145	0.30897	0.32577	0.27563	0.3294	0.25508	0.29898	0.32809	0.34625	0.24821	0.31574	0.25509	0.28604	0.30455	0.28371	0.33529	0.35248	0.34422	0.17282	0.20266	0.28477	0.25025	0.22341	0.28084
1525.4	0.26866	0.32288	0.32288	0.25854	0.27137	0.32981	0.30855	0.27148	0.23797	0.17729	0.38638	0.32314	0.31118	0.29318	0.32869	0.26319	0.32155	0.23438	0.2995	0.31851	0.34586	0.25557	0.31175	0.26988	0.28198	0.29352	0.28893	0.3243	0.34833	0.34873	0.17244	0.19545	0.28698	0.24953	0.21686	0.29618
1526.2	0.26625	0.3283	0.3283	0.27171	0.27997	0.33087	0.33574	0.27181	0.25102	0.18979	0.39678	0.32843	0.3073	0.28855	0.34328	0.29238	0.32222	0.22954	0.31386	0.32652	0.35253	0.25314	0.3294	0.27592	0.29237	0.29399	0.29007	0.34166	0.35211	0.35325	0.19426	0.19908	0.29239	0.25557	0.22145	0.29576
1527.1	0.25398	0.31471	0.31471	0.25274	0.27937	0.32395	0.33706	0.25863	0.24835	0.17556	0.39115	0.33469	0.30434	0.27348	0.32852	0.29306	0.31244	0.19761	0.29668	0.31282	0.34042	0.24392	0.34326	0.26883	0.285	0.28323	0.28001	0.32628	0.35603	0.34454	0.18583	0.1766	0.28214	0.24908	0.2184	0.29187
1527.9	0.25948	0.30603	0.30603	0.26151	0.27787	0.32054	0.34324	0.2553	0.2699	0.18343	0.40066	0.3425	0.31943	0.29421	0.32903	0.30216	0.29723	0.2095	0.3049	0.32511	0.35491	0.24647	0.36227	0.2725	0.29664	0.2963	0.28663	0.33474	0.35413	0.35107	0.19762	0.18481	0.29694	0.25498	0.22554	0.28522
1528.8	0.26765	0.30857	0.30857	0.26324	0.28231	0.32025	0.35285	0.26103	0.27222	0.19205	0.40407	0.36507	0.31125	0.30504	0.33348	0.29475	0.29421	0.21396	0.30383	0.32654	0.35423	0.24057	0.3548	0.2878	0.29256	0.30582	0.30124	0.33292	0.34827	0.35521	0.19511	0.19547	0.30447	0.25815	0.22329	0.29175
1529.6	0.26727	0.30851	0.30851	0.24443	0.2823	0.32483	0.36089	0.25786	0.26668	0.18455	0.40709	0.35453	0.3094	0.30795	0.32129	0.27891	0.28171	0.21721	0.30854	0.32598	0.33324	0.23616	0.35535	0.2701	0.29681	0.31724	0.30561	0.33246	0.34187	0.35847	0.20964	0.19804	0.29347	0.25454	0.23298	0.28699
1530.5	0.27052	0.30476	0.30476	0.23895	0.26639	0.33172	0.3575	0.25453	0.27113	0.19242	0.39536	0.36175	0.31833	0.31841	0.31012	0.25902	0.26921	0.22166	0.30466	0.32344	0.33587	0.24021	0.33411	0.28977	0.28376	0.31373	0.30774	0.32968	0.33204	0.36286	0.20425	0.19572	0.28816	0.25195	0.22872	0.29858
1531.3	0.28106	0.30975	0.30975	0.24224	0.26712	0.33333	0.3481	0.25375	0.27571	0.19493	0.40577	0.36835	0.31964	0.31538	0.30066	0.25856	0.25341	0.23024	0.28747	0.32135	0.33894	0.24858	0.33314	0.2985	0.2792	0.30885	0.31099	0.34347	0.33107	0.36435	0.20069	0.2105	0.28668	0.25037	0.23975	0.29961
1532.1	0.30014	0.32309	0.32309	0.246	0.29296	0.34292	0.35529	0.27266	0.27667	0.21475	0.42483	0.39404	0.34381	0.31433	0.32997	0.26783	0.27499	0.22968	0.28586	0.31773	0.33796	0.2664	0.34595	0.32036	0.29805	0.30726	0.32728	0.34535	0.34849	0.37503	0.21096	0.22789	0.28952	0.26535	0.25657	0.32784
1533	0.28405	0.31713	0.31713	0.2424	0.28908	0.3475	0.34404	0.27648	0.27638	0.21697	0.42404	0.38625	0.32687	0.31165	0.31982	0.26932	0.27739	0.23291	0.28915	0.31503	0.32449	0.26531	0.33954	0.30199	0.2842	0.3047	0.31889	0.34461	0.35559	0.38068	0.20558	0.22724	0.27335	0.27024	0.25188	0.32265
1533.8	0.29299	0.33402	0.33402	0.26529	0.30912	0.35263	0.34837	0.29175	0.30018	0.22397	0.43889	0.40017	0.35067	0.31797	0.34758	0.29073	0.30652	0.23407	0.28947	0.32517	0.34095	0.26539	0.34191	0.32301	0.29849	0.3094	0.33503	0.35442	0.3771	0.39526	0.20947	0.24508	0.28742	0.27989	0.25096	0.33886
1534.7	0.29337	0.34229	0.34229	0.27031	0.31773	0.34827	0.34483	0.3129	0.30476	0.22828	0.45235	0.41337	0.3514	0.3178	0.35921	0.30648	0.32228	0.22504	0.27699	0.33989	0.33726	0.26978	0.35517	0.31709	0.30994	0.32643	0.34795	0.35876	0.39902	0.39322	0.20955	0.25819	0.29434	0.2891	0.25446	0.34322
1535.5	0.27963	0.32839	0.32839	0.27157	0.31266	0.35514	0.34316	0.3045	0.29873	0.23514	0.44749	0.41457	0.33668	0.31512	0.35849	0.30781	0.32856	0.22515	0.27274	0.33565	0.33357	0.26074	0.348	0.30612	0.30771	0.34086	0.35372	0.355	0.40387	0.39546	0.21071	0.23982	0.30779	0.28478	0.25031	0.34613
1536.4	0.26954	0.31764	0.31764	0.26656	0.29333	0.34442	0.34006	0.29992	0.29132	0.2308	0.43029	0.40258	0.30651	0.32304	0.33203	0.3046	0.30366	0.21076	0.26026	0.34548	0.32251	0.26049	0.34235	0.28657	0.28882	0.34418	0.34097	0.35755	0.38848	0.38272	0.19681	0.24269	0.30137	0.27974	0.23581	0.3301
1537.2	0.27609	0.31495	0.31495	0.27754	0.29065	0.35061	0.34782	0.30233	0.30352	0.22781	0.4365	0.40545	0.31392	0.31154	0.3222	0.30948	0.29909	0.20345	0.26003	0.35194	0.32724	0.25758	0.34623	0.29361	0.29193	0.34722	0.34604	0.35516	0.39399	0.38873	0.20405	0.24174	0.31162	0.27196	0.24333	0.34097
1538	0.26471	0.29899	0.29899	0.27034	0.27355	0.33501	0.33972	0.28488	0.29562	0.23483	0.43635	0.41277	0.29843	0.30686	0.30345	0.30401	0.28212	0.18698	0.25192	0.35014	0.33107	0.2643	0.34179	0.28433	0.27947	0.35013	0.33596	0.35181	0.38813	0.37964	0.19942	0.24094	0.30743	0.27484	0.24025	0.33434
1538.9	0.2684	0.30273	0.30273	0.27709	0.27858	0.35245	0.33991	0.27173	0.2992	0.24439	0.43238	0.41708	0.30397	0.29913	0.30494	0.31651	0.276	0.18742	0.25958	0.34711	0.3343	0.27268	0.33432	0.29204	0.27707	0.33919	0.34045	0.3512	0.38187	0.40076	0.19404	0.23816	0.30422	0.2734	0.22722	0.34694
1539.7	0.26605	0.31166	0.31166	0.27224	0.27649	0.34984	0.34825	0.27923	0.3149	0.25694	0.44076	0.43039	0.31973	0.32305	0.31209	0.30601	0.27627	0.19458	0.28159	0.35831	0.33978	0.28521	0.33805	0.30801	0.27765	0.34921	0.34467	0.35525	0.37615	0.41685	0.21087	0.26684	0.30818	0.28924	0.22898	0.35695
1540.6	0.24357	0.31922	0.31922	0.26113	0.27068	0.35251	0.33758	0.251	0.31362	0.26457	0.44265	0.4335	0.31559	0.29948	0.30808	0.29729	0.27577	0.19588	0.29187	0.34075	0.34526	0.2863	0.3265	0.31219	0.27037	0.3443	0.35098	0.34833	0.38655	0.41593	0.21354	0.25107	0.31015	0.29068	0.22816	0.36218
1541.4	0.23456	0.31816	0.31816	0.258	0.27275	0.34015	0.32776	0.23706	0.31995	0.27161	0.44365	0.44237	0.30362	0.29389	0.32002	0.28954	0.25706	0.19043	0.28235	0.33313	0.36488	0.2985	0.33856	0.30291	0.26135	0.34815	0.35855	0.34565	0.38518	0.41313	0.20056	0.25853	0.31991	0.29413	0.22615	0.35786
1542.3	0.22461	0.31669	0.31669	0.26272	0.27511	0.33821	0.32752	0.23076	0.32016	0.26358	0.44019	0.42952	0.29556	0.29496	0.29731	0.28551	0.25694	0.19638	0.29262	0.33606	0.35261	0.28035	0.34305	0.30254	0.26003	0.34459	0.35252	0.34571	0.39109	0.4146	0.2116	0.25268	0.31879	0.29341	0.23675	0.35224
1543.1	0.22526	0.33204	0.33204	0.26618	0.27035	0.33126	0.32857	0.23081	0.32987	0.26601	0.45353	0.44006	0.28842	0.31294	0.30479	0.28311	0.26283	0.20094	0.29517	0.32706	0.36997	0.26419	0.36313	0.302	0.25588	0.35611	0.37032	0.35756	0.39991	0.40738	0.22691	0.25815	0.33522	0.29614	0.2589	0.3501
1543.9	0.23543	0.34984	0.34984	0.28109	0.27955	0.32268	0.32376	0.22055	0.33619	0.26665	0.44396	0.43692	0.27941	0.29349	0.32118	0.28977	0.25942	0.19066	0.28476	0.32967	0.37605	0.25849	0.36308	0.28312	0.26052	0.34487	0.3734	0.36145	0.40792	0.39336	0.22305	0.25627	0.32644	0.28879	0.25942	0.34853
1544.8	0.24654	0.34891	0.34891	0.29788	0.28741	0.31505	0.32724	0.23887	0.35164	0.25789	0.44941	0.4357	0.28101	0.30462	0.32711	0.29967	0.25969	0.18055	0.28048	0.32968	0.38318	0.23985	0.36969	0.2878	0.26107	0.3561	0.37773	0.37589	0.40034	0.38903	0.22649	0.25669	0.33113	0.27611	0.26478	0.35463
1545.6	0.25243	0.36438	0.36438	0.28426	0.27492	0.31147	0.326	0.23164	0.34697	0.24721	0.44162	0.43171	0.29451	0.31882	0.31176	0.29288	0.25802	0.17078	0.26761	0.33259	0.36699	0.2227	0.36284	0.2711	0.27404	0.34677	0.3815	0.37292	0.40094	0.37941	0.2313	0.2458	0.31457	0.27351	0.26891	0.34699
1546.5	0.26307	0.38641	0.38641	0.30246	0.28353	0.32698	0.33362	0.24459	0.36628	0.25937	0.45229	0.44895	0.31712	0.34002	0.34187	0.30877	0.27282	0.19223	0.25895	0.34391	0.38855	0.22911	0.38413	0.27577	0.2782	0.35812	0.40013	0.38776	0.41199	0.39043	0.22668	0.26104	0.33381	0.29207	0.2721	0.36755
1547.3	0.24503	0.37466	0.37466	0.29323	0.28753	0.32095	0.31094	0.23007	0.35712	0.25303	0.43915	0.43608	0.3014	0.2925	0.32154	0.29324	0.25876	0.18833	0.23539	0.33794	0.37973	0.23618	0.35942	0.26378	0.27057	0.3322	0.37907	0.36917	0.40664	0.3852	0.20275	0.25748	0.31502	0.28961	0.25165	0.3696
1548.1	0.24362	0.35934	0.35934	0.28009	0.27995	0.31411	0.31041	0.23477	0.35332	0.237	0.446	0.42657	0.30111	0.29481	0.29829	0.28515	0.26426	0.16786	0.25282	0.34099	0.37376	0.23015	0.35212	0.26795	0.27394	0.32956	0.37455	0.36181	0.41782	0.38023	0.20284	0.25758	0.31043	0.2821	0.25201	0.37165
1549	0.25157	0.37329	0.37329	0.27118	0.28678	0.32961	0.30932	0.22964	0.35301	0.24411	0.44572	0.43564	0.30362	0.28542	0.29699	0.28483	0.26976	0.18068	0.26972	0.34771	0.36975	0.25314	0.36207	0.27094	0.29098	0.32871	0.38363	0.35842	0.43442	0.39753	0.21389	0.26288	0.30805	0.30239	0.25867	0.38354
1549.8	0.24589	0.35933	0.35933	0.26838	0.29509	0.33847	0.30979	0.24071	0.3577	0.24512	0.44009	0.42336	0.30239	0.27603	0.2933	0.29423	0.28262	0.18004	0.28995	0.34417	0.36783	0.25839	0.35507	0.27931	0.28365	0.32702	0.37756	0.35955	0.43343	0.40035	0.22539	0.27001	0.32395	0.29473	0.27017	0.39094
1550.7	0.23988	0.3492	0.3492	0.26402	0.29301	0.34083	0.30541	0.23193	0.34566	0.23374	0.42874	0.41216	0.27679	0.25098	0.27827	0.29813	0.27012	0.15214	0.29319	0.33116	0.34713	0.25087	0.34625	0.27203	0.27757	0.31122	0.36167	0.36369	0.42952	0.38882	0.22138	0.25637	0.30169	0.2724	0.2661	0.38604
1551.5	0.24498	0.347	0.347	0.2653	0.28796	0.34074	0.31288	0.23254	0.35422	0.21685	0.43215	0.39855	0.27332	0.26947	0.28606	0.29813	0.26284	0.14667	0.29712	0.33373	0.34942	0.24054	0.36029	0.27148	0.28485	0.325	0.36807	0.37152	0.43328	0.3871	0.23029	0.24486	0.30782	0.26992	0.28175	0.38621
1552.4	0.23881	0.35136	0.35136	0.26376	0.30757	0.35663	0.31365	0.23362	0.34854	0.21474	0.42372	0.39022	0.26575	0.27321	0.28767	0.30428	0.25808	0.1631	0.27704	0.32361	0.34434	0.24032	0.37146	0.27042	0.28395	0.33974	0.36647	0.36592	0.43123	0.39734	0.21594	0.23427	0.30741	0.27407	0.28142	0.38667
1553.2	0.23552	0.34832	0.34832	0.27163	0.30311	0.35964	0.30897	0.2379	0.35359	0.20728	0.41161	0.37816	0.2593	0.29727	0.28567	0.31011	0.26301	0.17005	0.25924	0.32969	0.34482	0.23049	0.35221	0.27374	0.2711	0.34091	0.35463	0.37826	0.4203	0.39964	0.20843	0.23879	0.30193	0.26367	0.27866	0.38843
1554.1	0.24712	0.37415	0.37415	0.29219	0.30921	0.36319	0.32531	0.25046	0.36138	0.22774	0.41895	0.38469	0.25582	0.30819	0.31216	0.33537	0.28846	0.20063	0.27	0.34646	0.36123	0.25151	0.37382	0.3023	0.27884	0.35262	0.36438	0.3969	0.43661	0.40747	0.22373	0.24973	0.30532	0.29316	0.27428	0.41565
1554.9	0.26332	0.38014	0.38014	0.29019	0.31828	0.37473	0.32035	0.2546	0.38103	0.22821	0.42999	0.38425	0.2741	0.32506	0.32542	0.34525	0.30559	0.23207	0.28321	0.36568	0.39568	0.26489	0.38575	0.32396	0.29051	0.3624	0.37285	0.40157	0.44803	0.41655	0.2264	0.26037	0.33007	0.30593	0.29797	0.42753
1555.7	0.25638	0.3801	0.3801	0.27988	0.3064	0.36418	0.31967	0.25272	0.37171	0.22093	0.4073	0.3783	0.27321	0.32626	0.30695	0.34475	0.30355	0.22228	0.27556	0.36777	0.39479	0.26402	0.37694	0.30909	0.27969	0.35889	0.36029	0.39129	0.44251	0.40851	0.21889	0.26244	0.32901	0.30315	0.29358	0.4193
1556.6	0.25421	0.3962	0.3962	0.30311	0.29883	0.37868	0.31985	0.25799	0.38749	0.22487	0.41121	0.39237	0.28051	0.33646	0.30238	0.35429	0.30829	0.25078	0.28981	0.38438	0.4151	0.29167	0.38297	0.32839	0.28035	0.3592	0.3731	0.4106	0.44042	0.42174	0.23465	0.27399	0.34597	0.31463	0.31148	0.43726
1557.4	0.26107	0.39807	0.39807	0.30471	0.3036	0.38505	0.33118	0.25597	0.39264	0.21284	0.40875	0.39528	0.29133	0.32219	0.30637	0.35232	0.31381	0.25772	0.29688	0.38874	0.42623	0.2923	0.394	0.32445	0.27942	0.3606	0.39151	0.3995	0.44389	0.41998	0.22835	0.28018	0.36156	0.32336	0.31863	0.4422
1558.3	0.26016	0.3864	0.3864	0.29002	0.29336	0.37977	0.32508	0.22759	0.38843	0.17932	0.39218	0.37732	0.27945	0.32015	0.28309	0.32866	0.28389	0.24086	0.27766	0.37308	0.42744	0.27833	0.38097	0.30537	0.27331	0.36036	0.3802	0.38811	0.43069	0.41557	0.21886	0.26942	0.35814	0.30272	0.31746	0.41575
1559.1	0.2553	0.39222	0.39222	0.3026	0.29219	0.37407	0.34112	0.22687	0.37697	0.18672	0.38285	0.3867	0.27129	0.30569	0.28039	0.32879	0.27353	0.24555	0.29313	0.37712	0.41284	0.28974	0.37157	0.30547	0.27159	0.36393	0.38794	0.39097	0.41853	0.41858	0.23583	0.27714	0.34742	0.3126	0.3031	0.4285
1559.9	0.28468	0.39025	0.39025	0.31126	0.29399	0.38489	0.33872	0.2349	0.37524	0.18653	0.38548	0.39379	0.29307	0.30221	0.28164	0.33313	0.27267	0.26474	0.3079	0.38132	0.402	0.29833	0.37745	0.32409	0.28449	0.36655	0.39287	0.40615	0.41193	0.42612	0.25006	0.276	0.35719	0.31931	0.30795	0.43821
1560.8	0.31565	0.38977	0.38977	0.32149	0.29089	0.37999	0.35219	0.23214	0.37213	0.18605	0.38518	0.38205	0.31076	0.29638	0.29592	0.34525	0.27451	0.24632	0.30865	0.38688	0.41446	0.29697	0.38032	0.30718	0.30289	0.36463	0.38993	0.41777	0.41683	0.42395	0.25181	0.28325	0.36362	0.32759	0.30848	0.43201
1561.6	0.31081	0.38013	0.38013	0.31794	0.28081	0.37006	0.33621	0.2259	0.35429	0.17409	0.37636	0.36562	0.30686	0.27526	0.28979	0.33566	0.25158	0.23412	0.29468	0.3721	0.40978	0.28865	0.37743	0.30121	0.30006	0.35667	0.3783	0.41581	0.40704	0.41423	0.25114	0.26653	0.35188	0.32046	0.30781	0.41554
1562.4	0.32753	0.3806	0.3806	0.32802	0.28009	0.37544	0.3381	0.23429	0.35391	0.17707	0.38445	0.37653	0.34091	0.27267	0.3051	0.33788	0.26021	0.22467	0.30875	0.38284	0.40854	0.29525	0.38515	0.3119	0.3164	0.35774	0.38643	0.42646	0.40412	0.42149	0.24955	0.27484	0.35656	0.32629	0.31384	0.43378
1563.3	0.32397	0.37272	0.37272	0.31098	0.288	0.36943	0.32083	0.22887	0.35254	0.15887	0.37181	0.37029	0.34854	0.30012	0.30222	0.34189	0.27136	0.2028	0.27953	0.37584	0.41091	0.29639	0.38015	0.30391	0.31011	0.36991	0.37605	0.41778	0.41839	0.4188	0.23412	0.26682	0.3653	0.32348	0.31691	0.42469
1564.1	0.31661	0.38727	0.38727	0.31151	0.30601	0.37086	0.33601	0.22824	0.36114	0.15711	0.37481	0.37316	0.34556	0.31372	0.31701	0.35496	0.27787	0.19456	0.29324	0.38184	0.43026	0.30698	0.38197	0.31191	0.30523	0.38179	0.39061	0.41883	0.42617	0.41081	0.24941	0.28277	0.37132	0.3316	0.333	0.41964
1565	0.31639	0.39484	0.39484	0.30592	0.31407	0.37282	0.33103	0.23159	0.36087	0.15015	0.37819	0.3777	0.35969	0.3248	0.3191	0.3596	0.29425	0.19927	0.29012	0.38782	0.41772	0.30928	0.37607	0.33488	0.3005	0.38997	0.4067	0.42069	0.43183	0.4154	0.25876	0.30254	0.37054	0.3364	0.33968	0.43152
1565.8	0.32712	0.40008	0.40008	0.30159	0.32763	0.37261	0.33634	0.22733	0.36909	0.15783	0.37979	0.38271	0.37381	0.35818	0.3296	0.36408	0.30832	0.20242	0.30488	0.40618	0.42713	0.3139	0.38076	0.33799	0.31322	0.40101	0.40708	0.42638	0.44621	0.42175	0.27283	0.31634	0.38011	0.34797	0.33386	0.44064
1566.6	0.34198	0.41817	0.41817	0.30682	0.35932	0.38309	0.34765	0.24009	0.38329	0.17463	0.39525	0.4057	0.387	0.38616	0.34988	0.37908	0.33362	0.24042	0.3142	0.42714	0.45894	0.32549	0.39364	0.35456	0.32797	0.41876	0.4275	0.43357	0.46746	0.43678	0.2869	0.3332	0.39857	0.36385	0.34147	0.45281
1567.5	0.33877	0.41369	0.41369	0.30108	0.33693	0.39275	0.34766	0.23031	0.37825	0.17294	0.3971	0.39655	0.38269	0.37456	0.34168	0.35909	0.30935	0.24357	0.31598	0.41582	0.45691	0.31752	0.39304	0.34688	0.32716	0.40744	0.42913	0.42993	0.4399	0.43619	0.28591	0.33677	0.39652	0.36778	0.33899	0.44096
1568.3	0.3462	0.42383	0.42383	0.30475	0.34842	0.40524	0.34925	0.24183	0.3822	0.17142	0.40645	0.40754	0.39736	0.37735	0.36418	0.35918	0.32982	0.25483	0.31917	0.43568	0.46705	0.31634	0.40653	0.36126	0.3372	0.41215	0.42527	0.42807	0.4491	0.4517	0.28248	0.34369	0.4105	0.36579	0.34308	0.45211
1569.2	0.34444	0.42495	0.42495	0.2987	0.35472	0.3928	0.34497	0.24003	0.38776	0.18231	0.39812	0.41157	0.37816	0.37061	0.36867	0.35197	0.33092	0.24695	0.32253	0.4245	0.47808	0.32728	0.40261	0.35038	0.32507	0.40725	0.41496	0.42072	0.44956	0.44756	0.27875	0.32403	0.41732	0.37489	0.33481	0.44243
1570	0.34792	0.44644	0.44644	0.3193	0.35924	0.40405	0.36357	0.26938	0.39881	0.1968	0.41573	0.44125	0.38965	0.36926	0.39203	0.36679	0.34055	0.25322	0.33219	0.43502	0.48836	0.36226	0.40945	0.37821	0.33242	0.41139	0.43029	0.43542	0.45755	0.45928	0.28582	0.33798	0.43079	0.38686	0.35393	0.45271
1570.8	0.32289	0.43208	0.43208	0.32784	0.35663	0.41122	0.36415	0.2735	0.39062	0.18906	0.41579	0.42464	0.371	0.34884	0.37868	0.35828	0.34225	0.24275	0.31558	0.4336	0.47351	0.35181	0.40055	0.3685	0.30818	0.40359	0.41463	0.44408	0.45787	0.46205	0.27341	0.33588	0.42893	0.38918	0.3584	0.43652
1571.7	0.3321	0.4433	0.4433	0.35189	0.37764	0.4257	0.37716	0.28954	0.4044	0.19105	0.42297	0.44052	0.37467	0.35576	0.39654	0.37811	0.36661	0.25351	0.32822	0.45725	0.49188	0.35727	0.39801	0.38909	0.31694	0.42291	0.42756	0.45589	0.48661	0.47626	0.28945	0.33775	0.43571	0.39235	0.36407	0.44477
1572.5	0.34687	0.43276	0.43276	0.3783	0.38143	0.42582	0.39818	0.28528	0.41217	0.21755	0.43549	0.43288	0.3815	0.36862	0.37941	0.39939	0.37316	0.25357	0.33385	0.45888	0.50017	0.3712	0.39229	0.37938	0.33623	0.43168	0.42926	0.47509	0.49761	0.4804	0.30593	0.34083	0.42914	0.41049	0.36087	0.44348
1573.3	0.32377	0.42906	0.42906	0.37932	0.3879	0.43607	0.41104	0.2858	0.40733	0.21883	0.43923	0.43543	0.36711	0.37824	0.38253	0.4001	0.38165	0.24709	0.34438	0.47364	0.49898	0.35711	0.3943	0.37538	0.32833	0.43892	0.43108	0.47018	0.49803	0.47973	0.31603	0.34392	0.42909	0.40559	0.36867	0.44016
1574.2	0.32303	0.43027	0.43027	0.40166	0.40269	0.4535	0.42119	0.29302	0.41871	0.23149	0.44615	0.43246	0.3743	0.40459	0.38513	0.42364	0.40621	0.24733	0.35965	0.48641	0.51266	0.35661	0.40796	0.37087	0.34682	0.45081	0.44846	0.49361	0.52093	0.49316	0.32278	0.36518	0.43681	0.42487	0.37928	0.44364
1575	0.33468	0.43244	0.43244	0.39908	0.40501	0.4445	0.4126	0.2866	0.42857	0.22327	0.44263	0.43559	0.3841	0.41618	0.37297	0.43697	0.4031	0.24293	0.37421	0.47637	0.51926	0.35712	0.41074	0.37208	0.36721	0.45693	0.44564	0.48881	0.52105	0.49134	0.32694	0.36351	0.4376	0.41908	0.37604	0.44306
1575.8	0.33841	0.43679	0.43679	0.39791	0.40302	0.45757	0.42488	0.29704	0.43493	0.23836	0.45857	0.44184	0.39574	0.42688	0.38895	0.43847	0.39108	0.25405	0.37844	0.48315	0.52646	0.36575	0.42834	0.38154	0.37375	0.45659	0.45949	0.49716	0.51337	0.5055	0.32943	0.37606	0.45344	0.42568	0.38314	0.44654
1576.7	0.32408	0.43538	0.43538	0.38844	0.40208	0.46764	0.41429	0.30369	0.44303	0.23779	0.45912	0.453	0.40683	0.41346	0.40185	0.42506	0.41102	0.25172	0.38651	0.48992	0.52868	0.37339	0.42795	0.39402	0.37401	0.44748	0.46253	0.50523	0.5242	0.50757	0.32203	0.38294	0.46939	0.4291	0.38177	0.45102
1577.5	0.34734	0.44164	0.44164	0.40421	0.39179	0.47784	0.41485	0.31926	0.45661	0.2371	0.48078	0.46571	0.45809	0.41803	0.42434	0.4442	0.39436	0.27441	0.37952	0.49026	0.53525	0.38202	0.44299	0.423	0.40491	0.45	0.47986	0.5274	0.52232	0.52045	0.31432	0.39059	0.48248	0.43539	0.38133	0.46014
1578.4	0.32892	0.43817	0.43817	0.37719	0.38075	0.47706	0.41412	0.30277	0.45557	0.23286	0.48578	0.46821	0.44182	0.39238	0.41167	0.43725	0.37791	0.27485	0.37499	0.48676	0.52858	0.38005	0.44246	0.421	0.37986	0.44291	0.46493	0.5108	0.50455	0.52211	0.32258	0.36952	0.48259	0.42165	0.3759	0.45869
1579.2	0.33097	0.45987	0.45987	0.39516	0.40019	0.49766	0.4464	0.31616	0.47625	0.26342	0.50362	0.48954	0.45456	0.4252	0.44876	0.46011	0.40522	0.29686	0.40023	0.52286	0.54731	0.42153	0.44722	0.4365	0.39331	0.46418	0.49359	0.53241	0.53492	0.53748	0.36049	0.39167	0.49726	0.44823	0.39653	0.4665
1580	0.32748	0.4568	0.4568	0.39667	0.40313	0.47111	0.44251	0.30274	0.47244	0.25489	0.49347	0.49023	0.45167	0.42005	0.44312	0.46854	0.4093	0.27385	0.40445	0.51384	0.53325	0.42155	0.43202	0.42203	0.3956	0.46049	0.48059	0.53154	0.54914	0.52011	0.36358	0.38112	0.48141	0.43636	0.40089	0.46723
1580.9	0.33067	0.47247	0.47247	0.40775	0.4095	0.48329	0.4492	0.29379	0.47212	0.25968	0.49909	0.49391	0.43687	0.44513	0.45327	0.47211	0.39907	0.28931	0.40342	0.50373	0.53105	0.4151	0.44512	0.42641	0.39836	0.46925	0.49226	0.52793	0.55595	0.53407	0.36955	0.37852	0.47196	0.44953	0.42082	0.47156
1581.7	0.33721	0.4925	0.4925	0.42228	0.4294	0.50005	0.46332	0.29726	0.48164	0.2751	0.50509	0.49158	0.43007	0.4677	0.4569	0.47728	0.4355	0.31169	0.43585	0.51425	0.54192	0.43138	0.45655	0.41933	0.42108	0.48801	0.50517	0.53636	0.57517	0.54663	0.39209	0.3895	0.47706	0.46254	0.44019	0.47474
1582.5	0.35027	0.48887	0.48887	0.43838	0.43341	0.49541	0.45571	0.29615	0.47505	0.27083	0.50434	0.4739	0.44187	0.46363	0.45505	0.47274	0.43167	0.31785	0.43043	0.50993	0.5427	0.4271	0.4453	0.40805	0.43531	0.47948	0.5154	0.54615	0.58538	0.53854	0.37692	0.38658	0.47252	0.46518	0.43498	0.45448
1583.4	0.34907	0.48249	0.48249	0.42251	0.42152	0.4986	0.44766	0.2992	0.46645	0.26062	0.50309	0.46592	0.4317	0.45201	0.4429	0.46656	0.41971	0.31557	0.42747	0.50025	0.5349	0.40109	0.44782	0.4077	0.42863	0.47272	0.5116	0.53936	0.57046	0.53458	0.36083	0.38351	0.47487	0.45111	0.43218	0.46532
1584.2	0.3739	0.49786	0.49786	0.43329	0.44278	0.52223	0.47406	0.32197	0.50253	0.28329	0.53083	0.47724	0.46768	0.45784	0.45219	0.47237	0.44223	0.3352	0.43852	0.51761	0.574	0.42899	0.47229	0.41997	0.46187	0.47924	0.53359	0.55955	0.58528	0.55617	0.37454	0.41036	0.51028	0.4831	0.44803	0.47587
1585	0.37306	0.50104	0.50104	0.44063	0.4373	0.51727	0.48159	0.34191	0.51438	0.27642	0.53834	0.48195	0.47165	0.46618	0.4572	0.48027	0.44869	0.3288	0.44467	0.53543	0.58106	0.4335	0.46454	0.41574	0.46069	0.49588	0.54406	0.57508	0.58434	0.55105	0.38597	0.42988	0.52679	0.47765	0.44305	0.47977
1585.9	0.377	0.48562	0.48562	0.44092	0.43777	0.52015	0.46724	0.33949	0.51959	0.27182	0.53809	0.4785	0.48305	0.47075	0.45655	0.48331	0.43191	0.32447	0.42051	0.53488	0.59172	0.42857	0.45936	0.42311	0.44866	0.4925	0.54147	0.57552	0.59583	0.55549	0.37306	0.43306	0.53563	0.4768	0.44505	0.48251
1586.7	0.38778	0.4985	0.4985	0.44701	0.45191	0.52802	0.47519	0.35505	0.53728	0.28606	0.55552	0.50251	0.4885	0.51147	0.4722	0.50529	0.44768	0.33688	0.43296	0.54793	0.60552	0.44553	0.47069	0.45321	0.46885	0.53281	0.55247	0.58555	0.60427	0.56848	0.39528	0.45654	0.55111	0.49494	0.47054	0.51244
1587.6	0.40713	0.51329	0.51329	0.47442	0.46072	0.52884	0.49386	0.37222	0.55246	0.30526	0.56837	0.51727	0.51999	0.52953	0.48545	0.52483	0.44738	0.33826	0.44595	0.55898	0.62802	0.47029	0.48369	0.46361	0.48589	0.54968	0.56065	0.6057	0.61652	0.57591	0.41811	0.47391	0.56607	0.52474	0.48487	0.5256
1588.4	0.40305	0.52097	0.52097	0.47471	0.45899	0.53479	0.48608	0.38832	0.5479	0.31374	0.56022	0.52375	0.50962	0.5287	0.50333	0.51635	0.44961	0.35103	0.4514	0.56742	0.61593	0.47249	0.49124	0.47754	0.47904	0.55228	0.56657	0.61051	0.61739	0.58005	0.42846	0.48822	0.55682	0.53034	0.4836	0.53224
1589.2	0.41469	0.54245	0.54245	0.48771	0.47108	0.54546	0.49744	0.38507	0.56429	0.3348	0.56975	0.53154	0.53217	0.53614	0.52687	0.53717	0.46269	0.35829	0.46998	0.56636	0.63044	0.49411	0.51242	0.48961	0.49703	0.55199	0.58215	0.62023	0.62776	0.60218	0.43942	0.49748	0.56693	0.5427	0.49817	0.53772
1590.1	0.42619	0.56488	0.56488	0.49884	0.486	0.566	0.52825	0.40314	0.5808	0.36514	0.57979	0.54555	0.53816	0.53729	0.54167	0.54924	0.49243	0.37436	0.50312	0.5844	0.6359	0.52169	0.52877	0.50437	0.51815	0.5614	0.59154	0.64077	0.63878	0.60969	0.47197	0.51972	0.57553	0.56224	0.50682	0.54711
1590.9	0.4504	0.5921	0.5921	0.541	0.51103	0.59993	0.5702	0.44014	0.60415	0.3994	0.60483	0.56291	0.57243	0.56399	0.57089	0.56729	0.54232	0.40252	0.55307	0.61971	0.65338	0.54762	0.55042	0.54235	0.53834	0.58026	0.61787	0.66527	0.68126	0.63821	0.51166	0.56563	0.6025	0.58422	0.54433	0.58282
1591.7	0.4656	0.60809	0.60809	0.55652	0.5236	0.60513	0.57212	0.44843	0.61925	0.40846	0.62021	0.57594	0.57116	0.58007	0.59633	0.57497	0.56376	0.41258	0.56027	0.63283	0.66062	0.55664	0.56118	0.565	0.54846	0.60335	0.63564	0.67374	0.70257	0.65577	0.51501	0.59183	0.61847	0.58675	0.5586	0.59741
1592.6	0.49144	0.63009	0.63009	0.5816	0.52904	0.62237	0.6052	0.4628	0.63309	0.43383	0.63876	0.58153	0.60262	0.60586	0.60118	0.61115	0.59083	0.41764	0.59569	0.66368	0.67416	0.57926	0.57377	0.58732	0.5831	0.62545	0.6576	0.68712	0.71619	0.66839	0.54557	0.61925	0.64861	0.60352	0.584	0.61055
1593.4	0.51367	0.6328	0.6328	0.58052	0.54831	0.65854	0.62369	0.48815	0.65265	0.45699	0.64941	0.60738	0.61791	0.62213	0.60931	0.60698	0.61267	0.45324	0.59396	0.67814	0.69265	0.59592	0.58878	0.60862	0.59495	0.64193	0.66832	0.69269	0.72596	0.69774	0.55498	0.64376	0.67711	0.62389	0.60361	0.64062
1594.2	0.53402	0.64849	0.64849	0.59637	0.57635	0.67155	0.64746	0.50624	0.67007	0.47541	0.66796	0.64269	0.63932	0.6571	0.64196	0.6344	0.62891	0.47782	0.61904	0.69152	0.71698	0.62286	0.61001	0.64371	0.60742	0.67551	0.69234	0.70949	0.74471	0.71839	0.58189	0.67148	0.69906	0.64827	0.63019	0.6743
1595.1	0.55566	0.66104	0.66104	0.5942	0.58509	0.67316	0.66251	0.50578	0.69385	0.48193	0.66677	0.65004	0.65533	0.66293	0.66982	0.64026	0.63064	0.48602	0.61906	0.69159	0.74235	0.63736	0.62777	0.64396	0.62665	0.67208	0.70232	0.71353	0.74056	0.71913	0.59677	0.67917	0.71418	0.66746	0.63177	0.67442
1595.9	0.60111	0.69573	0.69573	0.62698	0.61034	0.72282	0.70715	0.54063	0.7206	0.51669	0.69739	0.66506	0.71135	0.69035	0.71449	0.66587	0.64788	0.52787	0.66062	0.71518	0.76409	0.67542	0.6702	0.67668	0.67198	0.67904	0.74173	0.74112	0.75795	0.75007	0.64374	0.70458	0.7399	0.70895	0.67135	0.69262
1596.7	0.61901	0.71565	0.71565	0.651	0.64614	0.74376	0.71476	0.54755	0.73872	0.52896	0.71999	0.69374	0.72568	0.71147	0.74527	0.68872	0.66338	0.56404	0.67238	0.71353	0.79152	0.69027	0.68842	0.70553	0.66763	0.69914	0.75994	0.76693	0.77453	0.77948	0.6428	0.71716	0.76374	0.73402	0.68271	0.72442
1597.6	0.66198	0.76004	0.76004	0.7048	0.69309	0.76129	0.75624	0.59375	0.76906	0.55813	0.75328	0.72517	0.75117	0.76444	0.77331	0.74768	0.71394	0.59643	0.73023	0.75973	0.82511	0.72784	0.72678	0.74986	0.70557	0.73484	0.79805	0.81218	0.81662	0.80056	0.69433	0.75798	0.79336	0.76239	0.71354	0.75795
1598.4	0.69468	0.785	0.785	0.75358	0.71302	0.78693	0.79457	0.62331	0.79551	0.58316	0.78528	0.7476	0.78188	0.77585	0.77871	0.78493	0.75115	0.61417	0.74516	0.79429	0.84288	0.75347	0.7538	0.78879	0.74225	0.7475	0.81818	0.85152	0.83581	0.82842	0.72243	0.7762	0.81788	0.78239	0.74005	0.80204
1599.2	0.70523	0.79286	0.79286	0.77291	0.72776	0.8078	0.80602	0.63306	0.80658	0.60464	0.79884	0.76665	0.77722	0.76927	0.76524	0.80727	0.77018	0.63123	0.74572	0.80773	0.84801	0.76252	0.76721	0.79994	0.73476	0.76275	0.81643	0.86908	0.8526	0.85387	0.7195	0.77913	0.8304	0.79417	0.75297	0.81647
1600.1	0.71897	0.80686	0.80686	0.80479	0.77177	0.84356	0.82805	0.66223	0.84248	0.63766	0.82002	0.80272	0.78708	0.78626	0.77768	0.84158	0.83395	0.67091	0.76241	0.83323	0.87777	0.7991	0.78896	0.82152	0.74063	0.78345	0.83779	0.89018	0.87758	0.87805	0.7447	0.80252	0.85611	0.81674	0.76495	0.85319
1600.9	0.75161	0.83618	0.83618	0.84293	0.79798	0.87604	0.86365	0.71955	0.87361	0.67281	0.85647	0.8353	0.81796	0.83455	0.79836	0.87815	0.88262	0.70111	0.79346	0.87707	0.90902	0.83901	0.82872	0.85522	0.78816	0.81949	0.86095	0.90799	0.90306	0.89263	0.78556	0.83813	0.86943	0.84924	0.8086	0.88309
1601.7	0.76289	0.85441	0.85441	0.84911	0.81201	0.90214	0.88952	0.7307	0.88162	0.70442	0.87942	0.84101	0.85367	0.83356	0.81716	0.8747	0.8862	0.73012	0.80805	0.88801	0.91379	0.85686	0.84109	0.87493	0.80566	0.82878	0.8747	0.90428	0.90287	0.9077	0.80102	0.85357	0.86409	0.87581	0.83827	0.89043
1602.6	0.77895	0.87168	0.87168	0.85358	0.83452	0.919	0.89995	0.75063	0.90423	0.73235	0.89513	0.85726	0.86389	0.86153	0.83459	0.87027	0.9014	0.75068	0.84313	0.90368	0.93553	0.87024	0.85999	0.8704	0.81562	0.83709	0.88449	0.89494	0.90742	0.92061	0.82119	0.87801	0.88588	0.90626	0.85961	0.88939
1603.4	0.80899	0.91178	0.91178	0.88501	0.87042	0.94682	0.93396	0.7957	0.9232	0.76763	0.92406	0.88861	0.89996	0.90119	0.89354	0.8945	0.93521	0.78024	0.89469	0.93722	0.9586	0.91315	0.89449	0.91098	0.8515	0.86771	0.93353	0.91408	0.92491	0.9306	0.85961	0.92247	0.90468	0.93108	0.89087	0.92465
1604.2	0.80119	0.91563	0.91563	0.884	0.8619	0.93981	0.93666	0.79919	0.91255	0.76995	0.9241	0.88877	0.90385	0.90775	0.8904	0.88276	0.91636	0.76013	0.90561	0.9267	0.94841	0.91244	0.88647	0.90913	0.85251	0.86899	0.92225	0.90418	0.92426	0.91376	0.853	0.91299	0.89863	0.93068	0.89349	0.91911
1605.1	0.81673	0.92589	0.92589	0.90557	0.88936	0.95742	0.95494	0.80338	0.92248	0.79039	0.92809	0.90942	0.91238	0.91288	0.9099	0.88688	0.93335	0.7773	0.93037	0.93482	0.94678	0.91721	0.89132	0.92478	0.86435	0.8671	0.93857	0.92152	0.9437	0.92422	0.86844	0.92199	0.91157	0.94669	0.90229	0.93513
1605.9	0.80725	0.91741	0.91741	0.91852	0.89707	0.95592	0.95177	0.80872	0.92066	0.78849	0.92851	0.92371	0.90286	0.91261	0.90385	0.89521	0.92654	0.78085	0.93394	0.9284	0.94468	0.92083	0.88045	0.93251	0.86189	0.85833	0.93398	0.92762	0.94421	0.91098	0.86183	0.90776	0.92397	0.94685	0.90019	0.95592
1606.7	0.81447	0.93847	0.93847	0.92819	0.90107	0.95195	0.96574	0.81283	0.91644	0.78229	0.92497	0.93138	0.91661	0.91558	0.93264	0.90773	0.93931	0.79219	0.94048	0.93098	0.9436	0.9281	0.87685	0.94494	0.86494	0.87201	0.94058	0.92315	0.9472	0.90881	0.86296	0.90422	0.91116	0.93906	0.89685	0.95587
1607.6	0.8084	0.9308	0.9308	0.9352	0.90762	0.96205	0.96842	0.82621	0.91769	0.76465	0.93645	0.92789	0.91583	0.91892	0.91391	0.91409	0.94201	0.79785	0.93652	0.92711	0.9413	0.92774	0.87826	0.94172	0.8716	0.86279	0.91827	0.91854	0.94515	0.9197	0.85421	0.90892	0.92314	0.93156	0.89727	0.96321
1608.4	0.83186	0.94596	0.94596	0.95554	0.92919	0.97293	0.98452	0.84409	0.93691	0.77259	0.95556	0.94394	0.93533	0.93791	0.93721	0.94198	0.95423	0.83337	0.95692	0.95565	0.95808	0.94265	0.90238	0.96289	0.88014	0.87821	0.93534	0.94187	0.95617	0.94506	0.87024	0.93409	0.94211	0.94981	0.9283	0.98443
1609.2	0.79481	0.92554	0.92554	0.92307	0.91452	0.9647	0.96446	0.83502	0.91389	0.75131	0.93993	0.91428	0.90515	0.92596	0.91009	0.9258	0.93606	0.82458	0.92984	0.9308	0.94701	0.92638	0.88414	0.9413	0.83667	0.86798	0.90584	0.91244	0.93675	0.93765	0.84825	0.91983	0.91957	0.93306	0.90894	0.95776
1610.1	0.79362	0.9266	0.9266	0.92791	0.89942	0.97296	0.96097	0.84712	0.92081	0.74859	0.9435	0.90319	0.9053	0.93686	0.92295	0.93163	0.94637	0.82115	0.93693	0.93896	0.95441	0.92687	0.90011	0.92778	0.82652	0.87636	0.90393	0.91533	0.93226	0.94231	0.8486	0.93612	0.91527	0.93832	0.89909	0.95308
1610.9	0.77393	0.90686	0.90686	0.92523	0.88984	0.97416	0.95218	0.85514	0.92347	0.74398	0.95751	0.89306	0.87679	0.93157	0.89772	0.92418	0.93191	0.8086	0.93334	0.93395	0.94661	0.91144	0.90625	0.92637	0.81228	0.87609	0.89863	0.92314	0.92893	0.93751	0.838	0.92888	0.92019	0.93003	0.90119	0.94913
1611.7	0.76585	0.89025	0.89025	0.90501	0.86749	0.95623	0.9381	0.8359	0.91937	0.74106	0.92354	0.88123	0.86615	0.92322	0.8804	0.9044	0.90624	0.78641	0.91205	0.9358	0.93065	0.8806	0.87836	0.9098	0.78924	0.87141	0.89625	0.91422	0.91209	0.91442	0.83394	0.90315	0.90483	0.93497	0.87184	0.93013
1612.5	0.7407	0.87651	0.87651	0.88056	0.84516	0.93408	0.91987	0.80797	0.89076	0.71625	0.8986	0.86627	0.83931	0.89564	0.85485	0.8872	0.8893	0.74388	0.87378	0.9075	0.91122	0.84197	0.84912	0.87791	0.78428	0.85519	0.8724	0.89598	0.88583	0.8859	0.80949	0.87696	0.87635	0.91297	0.83387	0.91676
1613.4	0.7484	0.87207	0.87207	0.88293	0.82195	0.92599	0.91592	0.81108	0.90184	0.70404	0.89211	0.86497	0.83592	0.89287	0.84904	0.88262	0.87257	0.73605	0.85724	0.91482	0.91296	0.82772	0.84153	0.87126	0.78812	0.85909	0.86365	0.90183	0.87	0.87763	0.80176	0.87993	0.88067	0.89354	0.83659	0.92221
1614.2	0.73507	0.86214	0.86214	0.86164	0.80931	0.90366	0.89753	0.78946	0.88742	0.68187	0.86361	0.8471	0.80498	0.86277	0.82128	0.85422	0.82856	0.70771	0.83317	0.90025	0.89483	0.80767	0.80657	0.85955	0.77923	0.83625	0.84395	0.88644	0.85746	0.8619	0.78126	0.84822	0.86866	0.8754	0.81981	0.90017
1615	0.72226	0.86206	0.86206	0.84615	0.80902	0.89362	0.89257	0.76441	0.8756	0.65707	0.83331	0.82503	0.78837	0.83933	0.81651	0.83358	0.82329	0.67595	0.8268	0.88061	0.88149	0.78945	0.78751	0.8443	0.75715	0.81858	0.83221	0.87131	0.84555	0.85081	0.76531	0.83942	0.84796	0.86947	0.80194	0.88868
1615.9	0.70506	0.84966	0.84966	0.84117	0.80161	0.89142	0.87403	0.73988	0.86362	0.64217	0.84194	0.81817	0.76786	0.82435	0.80695	0.82216	0.80333	0.66438	0.80922	0.84764	0.87609	0.78069	0.78238	0.83611	0.75	0.80104	0.81162	0.86672	0.82925	0.85367	0.74616	0.82679	0.83378	0.85388	0.80192	0.88081
1616.7	0.69187	0.83314	0.83314	0.83322	0.78872	0.88268	0.85791	0.73083	0.85724	0.63017	0.82424	0.79223	0.7479	0.78634	0.78693	0.8002	0.79578	0.64577	0.79358	0.83759	0.86329	0.77658	0.77349	0.82758	0.72713	0.77537	0.80193	0.85211	0.82153	0.84051	0.71697	0.82026	0.8256	0.84102	0.80067	0.85183
1617.5	0.67714	0.82756	0.82756	0.82528	0.77987	0.87026	0.84621	0.68784	0.83872	0.61957	0.80741	0.77239	0.73929	0.77749	0.77654	0.78504	0.76211	0.612	0.78793	0.80244	0.8431	0.76767	0.75144	0.80607	0.71056	0.75489	0.79558	0.83339	0.811	0.82771	0.71104	0.77279	0.8201	0.83374	0.7763	0.83354
1618.4	0.6742	0.81924	0.81924	0.81453	0.7792	0.865	0.8478	0.6816	0.82979	0.61485	0.80929	0.76597	0.72863	0.77026	0.76958	0.77277	0.7637	0.60344	0.78526	0.79587	0.84168	0.76042	0.76224	0.79617	0.71111	0.76193	0.79186	0.81971	0.80151	0.81551	0.72001	0.76961	0.8153	0.82199	0.78159	0.81945
1619.2	0.6732	0.79504	0.79504	0.8052	0.75017	0.85428	0.82436	0.67098	0.81596	0.60794	0.7978	0.75342	0.72783	0.75476	0.74788	0.76162	0.72522	0.59387	0.75772	0.78744	0.82535	0.73543	0.74567	0.77481	0.71561	0.74523	0.78335	0.80041	0.79398	0.80001	0.706	0.75817	0.81429	0.79568	0.76632	0.80116
1620	0.68066	0.79874	0.79874	0.79431	0.73335	0.83826	0.82465	0.6771	0.81035	0.60169	0.78275	0.73846	0.73707	0.75905	0.73596	0.75225	0.70962	0.58553	0.7535	0.7897	0.82072	0.72736	0.73623	0.76187	0.71632	0.75331	0.77691	0.78247	0.78218	0.78687	0.69778	0.75039	0.80694	0.78	0.7509	0.77911
1620.8	0.66408	0.78165	0.78165	0.7687	0.70986	0.82451	0.81536	0.65851	0.8067	0.59685	0.77939	0.7266	0.71655	0.76029	0.71634	0.73119	0.68553	0.58826	0.7498	0.78076	0.81199	0.71383	0.71697	0.73427	0.70731	0.74752	0.74885	0.76588	0.76865	0.78631	0.7011	0.7226	0.79671	0.76978	0.73156	0.76371
1621.7	0.65199	0.78697	0.78697	0.75674	0.70823	0.81127	0.81006	0.67063	0.8029	0.58818	0.77909	0.72301	0.7098	0.74121	0.72367	0.71985	0.69514	0.57928	0.72491	0.79077	0.80294	0.69898	0.72208	0.72669	0.71322	0.74048	0.75427	0.75503	0.76791	0.78105	0.67431	0.7284	0.78582	0.76472	0.73208	0.75887
1622.5	0.62442	0.76685	0.76685	0.74588	0.68538	0.79056	0.79274	0.64136	0.79945	0.57151	0.75409	0.71508	0.69765	0.72716	0.70784	0.71869	0.67341	0.54687	0.69635	0.77491	0.7877	0.67783	0.69468	0.72264	0.67891	0.73025	0.73583	0.74636	0.75869	0.77111	0.63717	0.71006	0.7665	0.74698	0.71257	0.74854
1623.3	0.62052	0.75875	0.75875	0.72484	0.6936	0.77659	0.79	0.64282	0.79322	0.57372	0.75264	0.72129	0.69926	0.73022	0.70695	0.71428	0.6912	0.53622	0.68795	0.77034	0.78445	0.68737	0.68121	0.71268	0.66974	0.73054	0.72675	0.74083	0.75446	0.76908	0.63591	0.70469	0.75787	0.74663	0.7054	0.74327
1624.1	0.60479	0.73916	0.73916	0.70664	0.68712	0.768	0.77267	0.62845	0.7751	0.55404	0.73247	0.70889	0.67966	0.70252	0.69166	0.69025	0.68482	0.51904	0.66694	0.75841	0.77847	0.67403	0.67048	0.68808	0.65979	0.71614	0.7161	0.73501	0.75312	0.75858	0.62127	0.6874	0.74969	0.74181	0.6966	0.72772
1625	0.60782	0.73023	0.73023	0.70349	0.68587	0.75844	0.75847	0.62035	0.76095	0.53323	0.71624	0.70116	0.69263	0.70792	0.69903	0.68177	0.67129	0.48878	0.65872	0.75288	0.77291	0.65008	0.67218	0.69965	0.6596	0.72227	0.72196	0.72726	0.74791	0.74616	0.61361	0.68431	0.73578	0.72271	0.69046	0.72577
1625.8	0.60742	0.6964	0.6964	0.67668	0.66652	0.74329	0.7367	0.59643	0.75288	0.52189	0.69912	0.6783	0.68048	0.69498	0.66387	0.6616	0.64636	0.4739	0.64859	0.73708	0.77605	0.63792	0.66542	0.68563	0.6407	0.71385	0.6996	0.72429	0.7272	0.73624	0.59819	0.66044	0.72282	0.70575	0.67866	0.70328
1626.6	0.60693	0.68923	0.68923	0.66431	0.64883	0.73434	0.71563	0.58864	0.74042	0.5148	0.68887	0.65698	0.67092	0.68241	0.65445	0.64839	0.62746	0.47665	0.63076	0.73318	0.76065	0.63555	0.66322	0.65393	0.63123	0.69306	0.69124	0.7198	0.71069	0.73069	0.59584	0.64679	0.72599	0.70187	0.67545	0.68296
1627.5	0.59191	0.68205	0.68205	0.66292	0.63695	0.73932	0.69912	0.57709	0.7238	0.49658	0.67835	0.63769	0.64984	0.68856	0.63149	0.64342	0.60103	0.46769	0.61154	0.73171	0.75695	0.61875	0.67239	0.652	0.62461	0.69129	0.68929	0.71968	0.69707	0.71655	0.57889	0.63955	0.71405	0.69769	0.67624	0.68202
1628.3	0.5684	0.66926	0.66926	0.64446	0.61216	0.728	0.67832	0.55149	0.71239	0.49245	0.66121	0.62414	0.63843	0.67186	0.61009	0.63536	0.57075	0.45377	0.60073	0.70941	0.73653	0.60827	0.65463	0.64082	0.60918	0.67414	0.67665	0.70283	0.68527	0.71006	0.56482	0.61841	0.69687	0.67045	0.66237	0.67327
1629.1	0.55144	0.66385	0.66385	0.62741	0.61103	0.72194	0.67267	0.54279	0.7007	0.48765	0.65247	0.62017	0.60954	0.65535	0.5942	0.62939	0.56684	0.45281	0.5761	0.69948	0.73022	0.60791	0.63932	0.62389	0.58465	0.65545	0.67212	0.69309	0.68124	0.69876	0.54846	0.60779	0.69323	0.66219	0.65291	0.66611
1630	0.53788	0.66554	0.66554	0.61854	0.59313	0.70569	0.66415	0.54323	0.68686	0.47024	0.64156	0.61079	0.60613	0.64911	0.59667	0.61725	0.55037	0.43739	0.57722	0.70007	0.69304	0.59362	0.62448	0.6137	0.57898	0.64427	0.6653	0.68197	0.67758	0.67559	0.55339	0.61	0.67436	0.64715	0.64532	0.64825
1630.8	0.53437	0.65327	0.65327	0.59776	0.5852	0.69428	0.66834	0.53055	0.66912	0.46035	0.6393	0.60619	0.60793	0.63963	0.58749	0.60185	0.54128	0.42079	0.57416	0.67984	0.6853	0.58267	0.62978	0.60585	0.58746	0.64525	0.65593	0.66138	0.67203	0.66271	0.54949	0.60089	0.64482	0.63986	0.63905	0.6408
1631.6	0.51919	0.63553	0.63553	0.57981	0.56126	0.66794	0.64836	0.50889	0.66295	0.45471	0.6154	0.59294	0.61141	0.60569	0.58004	0.57008	0.52389	0.40147	0.56059	0.64873	0.68114	0.57304	0.60756	0.58553	0.57002	0.62935	0.6283	0.63639	0.65733	0.65195	0.54133	0.57513	0.63387	0.6252	0.61758	0.6238
1632.4	0.50725	0.62844	0.62844	0.57488	0.55205	0.65633	0.64096	0.49748	0.64714	0.42526	0.60002	0.58063	0.59908	0.5849	0.5853	0.5566	0.5255	0.39098	0.5423	0.63961	0.66447	0.55928	0.60185	0.58389	0.55541	0.61561	0.61942	0.63536	0.64499	0.63599	0.52829	0.56692	0.62349	0.61384	0.6071	0.61418
1633.3	0.50108	0.61957	0.61957	0.56856	0.52756	0.64603	0.63541	0.496	0.63204	0.40037	0.5765	0.57238	0.60665	0.5713	0.5736	0.53969	0.50139	0.37035	0.53611	0.62939	0.65106	0.54055	0.60207	0.58644	0.55856	0.61417	0.61836	0.62007	0.63075	0.62818	0.52832	0.55841	0.60787	0.59165	0.59392	0.60283
1634.1	0.47676	0.59565	0.59565	0.55943	0.52375	0.63408	0.61741	0.46664	0.62003	0.38988	0.55462	0.55657	0.5865	0.55034	0.56139	0.52472	0.50016	0.35406	0.51382	0.59101	0.66154	0.53775	0.59171	0.57704	0.54727	0.60543	0.60716	0.59573	0.61596	0.62085	0.51208	0.53613	0.60381	0.58701	0.57803	0.59596
1634.9	0.44156	0.57267	0.57267	0.53354	0.50392	0.60463	0.58297	0.4453	0.59662	0.35229	0.52167	0.53186	0.53603	0.5285	0.52999	0.49953	0.48676	0.32383	0.49065	0.57539	0.64416	0.51523	0.55519	0.56038	0.50251	0.58652	0.59075	0.57986	0.60008	0.60039	0.49232	0.51583	0.59031	0.55629	0.54922	0.57852
1635.7	0.42356	0.55803	0.55803	0.51362	0.4807	0.59031	0.57682	0.42611	0.5738	0.32314	0.50246	0.51361	0.50286	0.50108	0.5046	0.50234	0.45015	0.31537	0.48029	0.56739	0.61862	0.49868	0.53958	0.54877	0.48384	0.55278	0.57079	0.57918	0.5839	0.58393	0.47591	0.50072	0.56775	0.5398	0.53369	0.55935
1636.6	0.41245	0.5494	0.5494	0.49936	0.47593	0.56999	0.56308	0.40876	0.56056	0.31961	0.50233	0.50722	0.4803	0.49382	0.49364	0.50303	0.43661	0.30695	0.46364	0.55569	0.60658	0.49309	0.5305	0.54118	0.46737	0.54545	0.56425	0.57027	0.57906	0.56466	0.46284	0.4775	0.54735	0.53235	0.52849	0.55668
1637.4	0.37272	0.53612	0.53612	0.4721	0.45113	0.54598	0.53276	0.3721	0.53854	0.30898	0.47662	0.4887	0.43709	0.48081	0.46349	0.47941	0.40181	0.28856	0.43824	0.52715	0.58624	0.47689	0.50221	0.51086	0.42829	0.52863	0.52964	0.55545	0.56136	0.54775	0.43105	0.45351	0.52246	0.5269	0.51305	0.53664
1638.2	0.35081	0.52501	0.52501	0.45833	0.42904	0.52315	0.51672	0.35157	0.49913	0.27633	0.45943	0.46668	0.40486	0.45288	0.43438	0.4684	0.36761	0.28177	0.42897	0.5186	0.55548	0.45025	0.48863	0.47935	0.39707	0.50342	0.50369	0.5509	0.5468	0.52816	0.40625	0.43394	0.49443	0.49335	0.49598	0.51993
1639.1	0.35751	0.52689	0.52689	0.46511	0.42539	0.529	0.5164	0.33955	0.50363	0.26749	0.45636	0.46216	0.41691	0.45393	0.43686	0.46305	0.3623	0.29623	0.43653	0.51218	0.55431	0.43872	0.48566	0.47291	0.41615	0.50257	0.49508	0.54975	0.53776	0.53121	0.39635	0.42459	0.49819	0.47965	0.49125	0.51855
1639.9	0.33765	0.51796	0.51796	0.44698	0.42326	0.51342	0.48905	0.31602	0.49037	0.24859	0.44679	0.44635	0.40757	0.45012	0.44021	0.44424	0.36148	0.27709	0.40678	0.49196	0.52949	0.42421	0.48317	0.45737	0.40082	0.50826	0.49807	0.53585	0.53028	0.53334	0.36576	0.39752	0.48264	0.45829	0.4873	0.50155
1640.7	0.32739	0.50519	0.50519	0.42762	0.41358	0.4963	0.46841	0.30719	0.48456	0.24231	0.42692	0.42669	0.41014	0.43968	0.43758	0.42929	0.35197	0.26938	0.40964	0.48425	0.53306	0.4117	0.47918	0.43004	0.38818	0.49541	0.48953	0.51426	0.5258	0.53895	0.36223	0.40618	0.47568	0.44958	0.46936	0.48195
1641.5	0.32275	0.48298	0.48298	0.41829	0.40125	0.482	0.44705	0.29988	0.46611	0.23089	0.43032	0.41432	0.40192	0.42312	0.41712	0.42178	0.35566	0.26291	0.40147	0.47881	0.52125	0.4103	0.48566	0.43198	0.38874	0.47664	0.47351	0.50813	0.51309	0.52653	0.35337	0.39803	0.46865	0.43696	0.46067	0.4797
1642.4	0.31486	0.46965	0.46965	0.4104	0.39341	0.48011	0.43096	0.29774	0.46609	0.23314	0.42482	0.41621	0.41064	0.41881	0.40561	0.40437	0.34158	0.26477	0.39612	0.47746	0.51842	0.41771	0.47522	0.43442	0.38758	0.46907	0.46937	0.49404	0.50748	0.52427	0.34952	0.40057	0.46577	0.44735	0.45222	0.48021
1643.2	0.29675	0.46356	0.46356	0.4113	0.38843	0.4748	0.40658	0.30173	0.44194	0.23622	0.41485	0.41436	0.40466	0.41775	0.39154	0.40606	0.34592	0.25424	0.37536	0.47533	0.50443	0.4175	0.47645	0.43112	0.36207	0.45639	0.46085	0.49364	0.51454	0.52072	0.34171	0.3924	0.44135	0.45124	0.449	0.48144
1644	0.28015	0.4312	0.4312	0.38431	0.36327	0.45672	0.39134	0.29152	0.41737	0.22505	0.397	0.4005	0.38082	0.38684	0.3605	0.38278	0.33268	0.24928	0.37109	0.45971	0.50107	0.40669	0.45364	0.41839	0.34695	0.43052	0.42761	0.47007	0.50344	0.49459	0.33815	0.38789	0.42896	0.43106	0.42654	0.4721
1644.8	0.27092	0.42824	0.42824	0.38069	0.35211	0.45039	0.39453	0.28856	0.40125	0.20218	0.39338	0.39382	0.36238	0.38544	0.34287	0.37682	0.31598	0.24022	0.36403	0.45644	0.48504	0.39207	0.4472	0.41945	0.33765	0.43298	0.41873	0.4847	0.48874	0.47636	0.3288	0.36428	0.4222	0.41517	0.43253	0.46089
1645.6	0.27715	0.42911	0.42911	0.36518	0.34826	0.44063	0.38713	0.27346	0.39521	0.19268	0.37832	0.37381	0.35772	0.37632	0.35837	0.37861	0.31191	0.2331	0.35909	0.44106	0.4789	0.37697	0.42747	0.38498	0.33527	0.43663	0.42214	0.46987	0.48537	0.47811	0.32401	0.34615	0.42018	0.39709	0.41285	0.43608
1646.5	0.28331	0.42504	0.42504	0.34169	0.33227	0.43151	0.36914	0.26528	0.39112	0.18701	0.36529	0.36086	0.35659	0.36721	0.35982	0.37245	0.32046	0.20877	0.33542	0.42734	0.48023	0.37315	0.41896	0.37507	0.33621	0.43326	0.42158	0.46063	0.48315	0.46661	0.311	0.31901	0.40725	0.38087	0.3953	0.42733
1647.3	0.28179	0.41194	0.41194	0.33342	0.31675	0.4	0.36258	0.25387	0.38749	0.18023	0.35721	0.34777	0.359	0.37251	0.36181	0.35963	0.29691	0.1919	0.33104	0.40624	0.4731	0.36537	0.4079	0.37189	0.34706	0.42752	0.41244	0.44549	0.46093	0.447	0.2919	0.31079	0.40561	0.37225	0.38	0.41149
1648.1	0.2905	0.42359	0.42359	0.35244	0.32697	0.40461	0.36531	0.24938	0.38694	0.17907	0.35282	0.35314	0.37314	0.39941	0.37136	0.3651	0.29508	0.19837	0.33052	0.40943	0.4745	0.37351	0.41518	0.36684	0.36373	0.44572	0.42021	0.45088	0.463	0.44877	0.2921	0.29951	0.40217	0.37397	0.3796	0.41171
1649	0.27759	0.40405	0.40405	0.3395	0.30929	0.38859	0.34829	0.22832	0.37012	0.16875	0.33672	0.35573	0.36607	0.3835	0.34921	0.3511	0.27721	0.18005	0.30865	0.39118	0.45631	0.36575	0.40206	0.36078	0.36061	0.42689	0.40396	0.42173	0.44374	0.43563	0.2783	0.28731	0.38176	0.36155	0.35902	0.39631
1649.8	0.25938	0.39133	0.39133	0.33536	0.29788	0.37063	0.34313	0.21642	0.35088	0.15673	0.32596	0.34822	0.36235	0.36958	0.32947	0.33126	0.26268	0.17229	0.30169	0.37519	0.42605	0.35169	0.40273	0.36446	0.35357	0.40637	0.39076	0.41887	0.42682	0.41843	0.26602	0.26685	0.35623	0.35242	0.35507	0.39841
1650.6	0.26662	0.39298	0.39298	0.33781	0.31326	0.37526	0.35455	0.22209	0.3492	0.16212	0.33835	0.35617	0.36274	0.38645	0.33412	0.34056	0.2782	0.1946	0.3247	0.38379	0.42687	0.34793	0.4228	0.36561	0.35331	0.40897	0.38634	0.42421	0.42958	0.43997	0.28125	0.28227	0.36408	0.35262	0.36857	0.38691
1651.4	0.24669	0.38463	0.38463	0.30863	0.29613	0.36805	0.34208	0.20754	0.32164	0.13999	0.33382	0.33784	0.33596	0.34035	0.32627	0.32715	0.26413	0.18607	0.30568	0.37186	0.40629	0.3276	0.41596	0.33745	0.32948	0.39097	0.38413	0.40953	0.41761	0.43	0.27716	0.26057	0.33533	0.32659	0.35961	0.36182
1652.3	0.25063	0.37599	0.37599	0.29984	0.28052	0.365	0.32817	0.21342	0.32699	0.15169	0.33654	0.3322	0.33561	0.31982	0.31759	0.32685	0.25475	0.1876	0.30333	0.36266	0.40642	0.33199	0.42716	0.33824	0.32845	0.37294	0.38747	0.40991	0.39832	0.43673	0.28235	0.26391	0.33318	0.33077	0.36325	0.35206
1653.1	0.24468	0.36654	0.36654	0.28667	0.26555	0.35216	0.32012	0.21051	0.31969	0.15678	0.32653	0.31299	0.32075	0.31658	0.31665	0.31244	0.24677	0.17763	0.29889	0.35969	0.40259	0.31699	0.42219	0.32925	0.31517	0.36404	0.37171	0.39698	0.38984	0.43485	0.28128	0.26204	0.32849	0.32297	0.35008	0.34924
1653.9	0.23551	0.3635	0.3635	0.28764	0.25358	0.3451	0.31877	0.2263	0.31634	0.15466	0.32745	0.30923	0.29678	0.32558	0.31488	0.31809	0.23631	0.17443	0.30095	0.36526	0.4082	0.31942	0.41635	0.31318	0.30222	0.36223	0.37006	0.40075	0.38159	0.42513	0.28052	0.27132	0.32719	0.31889	0.34804	0.32705
1654.7	0.22579	0.35375	0.35375	0.2825	0.22739	0.32295	0.30955	0.21901	0.3012	0.14367	0.32125	0.2979	0.27301	0.30923	0.31588	0.31028	0.20439	0.15144	0.27517	0.34754	0.38774	0.31704	0.39585	0.30837	0.29526	0.36339	0.36682	0.39888	0.35239	0.40681	0.26408	0.25797	0.31063	0.30888	0.33885	0.32916
1655.6	0.23313	0.34127	0.34127	0.28586	0.22071	0.32339	0.31219	0.21453	0.29814	0.15056	0.31009	0.29866	0.27956	0.32187	0.29906	0.31492	0.20022	0.15766	0.27675	0.34188	0.38995	0.32613	0.38265	0.3145	0.29979	0.36095	0.34783	0.39878	0.34379	0.41073	0.26603	0.26204	0.31487	0.31194	0.32884	0.32765
1656.4	0.22584	0.33493	0.33493	0.28703	0.21079	0.31172	0.30738	0.2073	0.27517	0.13411	0.29459	0.28717	0.26622	0.31976	0.29033	0.31743	0.18485	0.14323	0.26082	0.34199	0.37301	0.2999	0.35434	0.29401	0.28028	0.35916	0.33791	0.38756	0.34229	0.39471	0.23771	0.26258	0.29707	0.30071	0.30751	0.31442
1657.2	0.23892	0.34144	0.34144	0.29794	0.21784	0.31911	0.30628	0.21557	0.28125	0.14043	0.30046	0.28814	0.28377	0.33764	0.30255	0.33143	0.20186	0.1611	0.27031	0.33382	0.38415	0.31083	0.35435	0.30112	0.29395	0.35829	0.34407	0.39359	0.34512	0.3978	0.22794	0.25593	0.30439	0.30027	0.29812	0.32463
1658	0.25656	0.33522	0.33522	0.28568	0.23445	0.32171	0.29674	0.22493	0.28129	0.14778	0.30773	0.28369	0.30784	0.34025	0.31395	0.32305	0.21524	0.16507	0.26407	0.34793	0.38094	0.31116	0.34472	0.31024	0.30056	0.35859	0.34107	0.38111	0.35266	0.39568	0.21709	0.2595	0.29446	0.30353	0.30496	0.33268
1658.8	0.23974	0.3104	0.3104	0.2714	0.23609	0.30679	0.29019	0.20058	0.26592	0.13941	0.2949	0.27634	0.29154	0.33405	0.2878	0.308	0.22285	0.16322	0.25556	0.33571	0.36822	0.29111	0.33406	0.30201	0.27873	0.33885	0.31614	0.36395	0.36069	0.37664	0.20593	0.24122	0.28409	0.28919	0.28773	0.32611
1659.7	0.25728	0.32154	0.32154	0.27203	0.25233	0.30429	0.28277	0.21494	0.28359	0.14713	0.2986	0.27533	0.29683	0.34101	0.31676	0.31594	0.23265	0.16712	0.25285	0.35343	0.36868	0.28783	0.34461	0.30992	0.28631	0.3425	0.32397	0.36102	0.36682	0.3782	0.19613	0.24249	0.29353	0.29557	0.28512	0.33951
1660.5	0.24639	0.30983	0.30983	0.24948	0.25257	0.28034	0.27362	0.20687	0.27924	0.14331	0.29683	0.25967	0.28426	0.33377	0.3164	0.29195	0.24442	0.14055	0.24054	0.34297	0.35481	0.2809	0.34431	0.2983	0.26593	0.325	0.30399	0.3504	0.35901	0.35455	0.18693	0.21945	0.28635	0.27887	0.27671	0.32804
1661.3	0.22768	0.28964	0.28964	0.22445	0.24394	0.25878	0.2649	0.20527	0.26223	0.13005	0.28768	0.24507	0.25756	0.30964	0.29874	0.2689	0.23185	0.11144	0.23367	0.34226	0.32525	0.26952	0.33359	0.27437	0.24321	0.31253	0.28523	0.33647	0.35355	0.32958	0.18532	0.22284	0.26638	0.26762	0.2809	0.30484
1662.1	0.22349	0.28804	0.28804	0.23799	0.23832	0.25912	0.2696	0.19471	0.26665	0.13672	0.27839	0.24089	0.2599	0.29883	0.30427	0.27921	0.23286	0.11482	0.23331	0.327	0.33219	0.27356	0.34483	0.27484	0.24534	0.30235	0.28465	0.34445	0.35321	0.32737	0.1901	0.21765	0.27289	0.27217	0.27056	0.30233
1663	0.23274	0.30176	0.30176	0.25	0.24834	0.26144	0.26943	0.2175	0.26802	0.15011	0.27368	0.23524	0.28551	0.29219	0.31619	0.29079	0.24285	0.12637	0.23945	0.3302	0.3326	0.27697	0.34175	0.27833	0.25817	0.29623	0.29004	0.34995	0.35453	0.32977	0.18437	0.23033	0.2693	0.27627	0.26839	0.28941
1663.8	0.20804	0.27593	0.27593	0.22691	0.22573	0.24	0.2571	0.20595	0.23987	0.13465	0.2644	0.22155	0.26069	0.26055	0.28387	0.26265	0.21202	0.10279	0.23213	0.28824	0.31401	0.26281	0.32962	0.24393	0.23566	0.2732	0.26986	0.3283	0.33094	0.30366	0.17513	0.201	0.23959	0.25614	0.258	0.26275
1664.6	0.21546	0.28868	0.28868	0.24131	0.22723	0.24642	0.26434	0.22041	0.24051	0.14678	0.2663	0.23949	0.26436	0.25844	0.30373	0.27726	0.21958	0.12895	0.2476	0.2906	0.32063	0.27619	0.33356	0.26119	0.25245	0.27274	0.28959	0.33471	0.33495	0.31402	0.19478	0.2106	0.24005	0.26261	0.26398	0.27414
1665.4	0.22569	0.28542	0.28542	0.24037	0.22655	0.2498	0.26557	0.21896	0.25058	0.15783	0.27113	0.24662	0.27491	0.25887	0.30578	0.2682	0.21713	0.16035	0.23998	0.28085	0.33082	0.27715	0.33768	0.25825	0.25559	0.27265	0.28991	0.3259	0.32039	0.32673	0.19237	0.19285	0.24994	0.2682	0.25663	0.27396
1666.2	0.23161	0.28132	0.28132	0.22895	0.2271	0.24826	0.2645	0.21288	0.24638	0.15959	0.27697	0.25469	0.27469	0.26615	0.29037	0.25912	0.21821	0.17146	0.24219	0.2758	0.31914	0.26851	0.32883	0.26118	0.25261	0.2784	0.27462	0.31653	0.31042	0.32994	0.1895	0.17739	0.25049	0.25186	0.26014	0.27349
1667.1	0.22494	0.26984	0.26984	0.22586	0.20867	0.24181	0.25885	0.21563	0.23825	0.16592	0.27467	0.25315	0.25643	0.26518	0.28837	0.24483	0.20036	0.16208	0.23426	0.27668	0.30848	0.25822	0.33136	0.24794	0.24384	0.27439	0.26841	0.30769	0.3012	0.32758	0.19133	0.16848	0.2411	0.24731	0.2604	0.27953
1667.9	0.23947	0.28804	0.28804	0.23674	0.22743	0.25278	0.26376	0.23026	0.25318	0.19119	0.27897	0.27161	0.27595	0.28491	0.30921	0.24559	0.24413	0.18366	0.22968	0.29282	0.31881	0.26834	0.33573	0.27559	0.24704	0.27923	0.28135	0.32143	0.3139	0.34242	0.18996	0.18385	0.25002	0.25294	0.27689	0.29874
1668.7	0.23655	0.27641	0.27641	0.23307	0.2308	0.24418	0.26595	0.23014	0.24494	0.19854	0.27743	0.25983	0.27613	0.29568	0.3023	0.23514	0.23859	0.18391	0.23442	0.28474	0.30141	0.2556	0.32441	0.26568	0.23453	0.27854	0.2659	0.31365	0.3055	0.33668	0.18462	0.1795	0.23921	0.25624	0.2646	0.29973
1669.5	0.23757	0.2805	0.2805	0.25059	0.24283	0.24799	0.26955	0.24412	0.22453	0.19885	0.28352	0.25523	0.27892	0.28523	0.30246	0.25625	0.25983	0.16802	0.23463	0.28902	0.28786	0.25333	0.32342	0.27647	0.23791	0.26916	0.25797	0.33173	0.31544	0.33454	0.18627	0.17881	0.22166	0.2441	0.26506	0.30202
1670.4	0.24045	0.28281	0.28281	0.25684	0.24808	0.2405	0.265	0.25491	0.21905	0.20541	0.28095	0.25145	0.26591	0.2892	0.30917	0.25434	0.2606	0.15668	0.22207	0.28118	0.29185	0.25438	0.32701	0.28254	0.23503	0.2548	0.26848	0.33144	0.31409	0.32908	0.18289	0.17872	0.2092	0.24589	0.25783	0.30533
1671.2	0.25043	0.28183	0.28183	0.25404	0.25754	0.24637	0.27245	0.26187	0.22027	0.20852	0.29416	0.2612	0.26928	0.30812	0.30202	0.26552	0.26646	0.1599	0.22899	0.2811	0.29173	0.25828	0.33714	0.29498	0.24647	0.25368	0.26717	0.33401	0.30276	0.32697	0.1868	0.1861	0.20777	0.24548	0.26683	0.30734
1672	0.24754	0.26141	0.26141	0.24483	0.25769	0.23634	0.27359	0.25562	0.20382	0.19428	0.29045	0.23878	0.26038	0.2972	0.28788	0.25644	0.2532	0.16198	0.23016	0.27012	0.27742	0.23068	0.33051	0.27038	0.2485	0.24457	0.2494	0.31848	0.30052	0.3165	0.18204	0.18217	0.20539	0.2197	0.25405	0.28895
1672.8	0.26074	0.25888	0.25888	0.23713	0.26062	0.23426	0.26596	0.25907	0.20883	0.19871	0.29496	0.24391	0.2531	0.31872	0.27911	0.24541	0.24802	0.1716	0.21783	0.26571	0.29357	0.22121	0.33967	0.27883	0.26469	0.24445	0.25929	0.30747	0.29822	0.31463	0.16835	0.18985	0.21288	0.21288	0.27497	0.28961
1673.6	0.23548	0.22715	0.22715	0.19526	0.26015	0.20564	0.23769	0.23173	0.19592	0.15167	0.26431	0.1932	0.24541	0.24913	0.26496	0.17927	0.24459	0.1916	0.2024	0.22027	0.27261	0.15477	0.29839	0.19792	0.23595	0.21627	0.21195	0.2541	0.29952	0.30266	0.13401	0.16436	0.21939	0.14087	0.24912	0.24163
