# Supplementary material for: All-flexible chronoepifluidic nanoplasmonic patch for label-free metabolite profiling in sweat
Source: Nat Commun. 2025 Aug 27;16:8017. doi: 10.1038/s41467-025-63510-2 (PMC12391418; doi:10.1038/s41467-025-63510-2)
Supplement: Supplementary file 4 — Supplementary Data 1 [file 41467_2025_63510_MOESM4_ESM.zip › ML_SERS data_Base solution_UA_0uM_Lac_1.5mM_Tyr_50uM_Glu_0uM.csv]

	Measurement number
Wavenumber (cm-1)	1	2	3	4	5	6	7	8	9	10	11	12	13	14	15	16	17	18	19	20	21	22	23	24	25	26	27	28	29	30	31	32	33	34	35	36
457.71	0.33075	0.23172	0.23343	0.2197	0.22318	0.23277	0.25347	0.1886	0.13286	0.25169	0.27224	0.18083	0.19631	0.23295	0.25445	0.19827	0.25546	0.30543	0.26451	0.30862	0.3072	0.20937	0.29153	0.39652	0.26584	0.27584	0.31545	0.28721	0.29663	0.25056	0.18942	0.19769	0.29394	0.33638	0.25857	0.28483
458.74	0.37019	0.2118	0.28442	0.24279	0.20703	0.21786	0.22813	0.22424	0.16717	0.25629	0.25956	0.18658	0.20681	0.23933	0.2732	0.18442	0.24008	0.26804	0.27904	0.32297	0.27998	0.21899	0.27559	0.38744	0.26906	0.29548	0.32359	0.30355	0.28759	0.24409	0.17752	0.21176	0.26379	0.33211	0.24674	0.2695
459.78	0.37957	0.21756	0.30073	0.23908	0.21628	0.22852	0.22804	0.23121	0.18197	0.25978	0.27913	0.19426	0.20061	0.23279	0.28937	0.18657	0.2362	0.2981	0.2804	0.33527	0.26791	0.22567	0.27888	0.37844	0.25177	0.30188	0.33194	0.30012	0.29337	0.26125	0.1799	0.21669	0.24489	0.33175	0.25385	0.26683
460.81	0.40215	0.20836	0.32246	0.24522	0.20561	0.218	0.22402	0.23347	0.2012	0.26132	0.29159	0.1903	0.20853	0.22694	0.29213	0.1805	0.2331	0.28877	0.28433	0.33538	0.24955	0.22608	0.2774	0.36488	0.25158	0.30436	0.3407	0.30003	0.29237	0.26546	0.18279	0.21348	0.24117	0.33396	0.26055	0.2693
461.85	0.41208	0.20678	0.3235	0.24868	0.22101	0.21744	0.22318	0.23761	0.22126	0.26871	0.29865	0.18927	0.20603	0.21716	0.29319	0.19307	0.24467	0.31504	0.28499	0.33361	0.24632	0.22845	0.2763	0.35183	0.24339	0.30569	0.34276	0.30105	0.30008	0.27148	0.18736	0.21776	0.24685	0.34076	0.26766	0.27395
462.88	0.43113	0.21692	0.32574	0.2467	0.22335	0.20906	0.21459	0.22461	0.22359	0.26747	0.31599	0.1908	0.20612	0.20936	0.27628	0.19267	0.25073	0.30863	0.28031	0.33153	0.24617	0.2182	0.27665	0.33443	0.24532	0.3059	0.34265	0.29464	0.30039	0.28058	0.17991	0.2053	0.24491	0.33376	0.28527	0.26606
463.92	0.45766	0.20734	0.32885	0.25292	0.22793	0.18709	0.20677	0.21923	0.23227	0.25858	0.30509	0.18824	0.21376	0.20252	0.26594	0.19236	0.25691	0.28488	0.27851	0.31806	0.24389	0.21368	0.25905	0.32476	0.24602	0.29936	0.34236	0.29631	0.28936	0.27553	0.17721	0.19404	0.25445	0.34023	0.28138	0.26268
464.93	0.46458	0.2205	0.32779	0.26944	0.22793	0.18845	0.2048	0.22047	0.24821	0.25321	0.31536	0.2052	0.21932	0.21105	0.26618	0.20006	0.25944	0.28104	0.27827	0.30898	0.25664	0.2015	0.26944	0.3185	0.24097	0.30874	0.3451	0.29868	0.28538	0.27462	0.17619	0.18894	0.26827	0.34102	0.28202	0.27366
465.96	0.48054	0.22339	0.33053	0.27198	0.23933	0.17905	0.19296	0.23191	0.27104	0.25473	0.32144	0.21086	0.2198	0.21149	0.26669	0.21025	0.27003	0.29376	0.27674	0.31459	0.27082	0.20773	0.27286	0.31391	0.23617	0.31753	0.34722	0.30097	0.28268	0.27887	0.17258	0.19597	0.2748	0.34304	0.28388	0.26748
467	0.49831	0.23221	0.32561	0.26801	0.21823	0.17998	0.19989	0.23503	0.27832	0.24037	0.33394	0.22028	0.22937	0.20998	0.26727	0.20237	0.26655	0.29305	0.28152	0.31599	0.268	0.21517	0.27144	0.30477	0.2445	0.32259	0.34371	0.29739	0.27383	0.29099	0.17589	0.18799	0.278	0.34503	0.28236	0.27321
468.03	0.49595	0.22583	0.33767	0.26756	0.21371	0.17988	0.19609	0.22226	0.29547	0.23677	0.33574	0.23267	0.23323	0.20505	0.27697	0.19951	0.26679	0.30031	0.2856	0.31049	0.26093	0.20846	0.27203	0.30506	0.23738	0.31975	0.34853	0.29955	0.27055	0.29131	0.18733	0.19203	0.28934	0.35721	0.27338	0.28376
469.06	0.492	0.24183	0.35487	0.26247	0.20509	0.1869	0.18647	0.22067	0.30598	0.23184	0.35432	0.23736	0.23364	0.19911	0.27346	0.1925	0.26562	0.31721	0.28674	0.32307	0.26186	0.20406	0.27596	0.28961	0.23926	0.32019	0.35431	0.29688	0.27461	0.30311	0.19378	0.20274	0.29589	0.35508	0.28175	0.29025
470.1	0.49681	0.22712	0.35937	0.26208	0.18405	0.16696	0.16812	0.21631	0.29942	0.23436	0.36004	0.23266	0.22832	0.18342	0.26549	0.19057	0.26795	0.3039	0.2779	0.33024	0.24233	0.21459	0.26694	0.28388	0.24628	0.31367	0.35141	0.29707	0.26351	0.30403	0.19668	0.20627	0.28365	0.36023	0.28056	0.28768
471.13	0.4874	0.2245	0.36857	0.2656	0.17415	0.15922	0.15802	0.21293	0.29038	0.22987	0.35536	0.23847	0.22351	0.18239	0.27049	0.18829	0.25912	0.2976	0.27093	0.33099	0.23775	0.21983	0.25719	0.27627	0.24002	0.30312	0.3501	0.29759	0.25505	0.30704	0.19448	0.20359	0.28411	0.36273	0.27094	0.29326
472.16	0.4832	0.21645	0.38785	0.27668	0.17775	0.14819	0.13602	0.20887	0.29493	0.22696	0.35295	0.23731	0.20868	0.17232	0.26935	0.19127	0.27152	0.29371	0.24914	0.3323	0.23993	0.22587	0.24783	0.27049	0.23543	0.2908	0.36067	0.29595	0.2543	0.30176	0.183	0.20717	0.29094	0.36936	0.26998	0.29585
473.17	0.48835	0.21725	0.39602	0.28841	0.18373	0.14063	0.1337	0.234	0.28669	0.22228	0.35805	0.22748	0.20384	0.17181	0.27351	0.19215	0.27091	0.29731	0.2531	0.34399	0.23616	0.2488	0.25237	0.26139	0.23986	0.28337	0.36085	0.29975	0.2521	0.31877	0.18443	0.21895	0.28885	0.37562	0.2751	0.28876
474.21	0.49375	0.19823	0.3906	0.29001	0.17	0.12966	0.12038	0.23441	0.27494	0.23742	0.32993	0.22799	0.19595	0.16407	0.28667	0.19174	0.27115	0.30885	0.24602	0.34007	0.22856	0.26946	0.24843	0.26624	0.24341	0.27922	0.35932	0.29936	0.24383	0.32587	0.19002	0.21575	0.28975	0.39072	0.26526	0.28626
475.24	0.49192	0.18467	0.37979	0.30105	0.19115	0.14227	0.12382	0.23542	0.27964	0.22994	0.32135	0.22849	0.19463	0.1562	0.29026	0.19322	0.26629	0.3345	0.24846	0.34103	0.23834	0.27253	0.25216	0.26341	0.2427	0.26708	0.35458	0.29856	0.25077	0.33977	0.19034	0.22084	0.32142	0.38948	0.26507	0.2904
476.27	0.49208	0.19849	0.36395	0.29067	0.2033	0.15173	0.12337	0.22331	0.28129	0.22094	0.31627	0.22844	0.18908	0.14436	0.28634	0.19184	0.26602	0.34237	0.24798	0.33252	0.23781	0.27124	0.25807	0.26128	0.25673	0.26462	0.34705	0.3081	0.25426	0.34528	0.1993	0.21753	0.32827	0.3957	0.26382	0.29015
477.31	0.48712	0.19878	0.35238	0.2927	0.20491	0.15022	0.13069	0.21754	0.2789	0.22406	0.31704	0.22955	0.19746	0.14671	0.28976	0.18837	0.24672	0.34032	0.26039	0.33372	0.24148	0.27493	0.27688	0.27624	0.27327	0.2674	0.34656	0.31548	0.25132	0.35651	0.21621	0.2195	0.34067	0.39629	0.26327	0.29599
478.34	0.46726	0.1969	0.35089	0.28448	0.20452	0.15891	0.1251	0.20416	0.27583	0.21959	0.3052	0.22856	0.19535	0.14049	0.29809	0.18723	0.24374	0.34792	0.25673	0.32443	0.24907	0.2788	0.27657	0.28128	0.27712	0.27051	0.34306	0.31462	0.25075	0.35299	0.2255	0.21217	0.35099	0.39439	0.2583	0.30993
479.37	0.44725	0.20316	0.35221	0.28592	0.22599	0.1571	0.12993	0.20128	0.2729	0.20784	0.31707	0.22936	0.20111	0.14815	0.29453	0.17904	0.25022	0.33261	0.25146	0.32615	0.24696	0.28764	0.28957	0.29944	0.29032	0.27837	0.33525	0.32172	0.25969	0.35023	0.22355	0.22138	0.3678	0.39374	0.26961	0.32137
480.38	0.42908	0.20109	0.37183	0.27669	0.23152	0.14088	0.12795	0.19712	0.26219	0.20595	0.32623	0.21943	0.19769	0.14372	0.29933	0.17106	0.2369	0.32906	0.24915	0.31286	0.23989	0.303	0.30652	0.3123	0.29755	0.27832	0.33583	0.3245	0.2524	0.34667	0.23669	0.2262	0.36735	0.40006	0.27997	0.3254
481.41	0.40694	0.18345	0.38731	0.29174	0.23144	0.14719	0.11485	0.21366	0.25162	0.21176	0.33555	0.22003	0.20197	0.1434	0.31519	0.17023	0.22729	0.33466	0.23678	0.32396	0.22483	0.32309	0.30817	0.33106	0.30292	0.27919	0.34511	0.32065	0.2485	0.36413	0.24092	0.23698	0.3743	0.40004	0.29263	0.32756
482.45	0.3651	0.18072	0.39516	0.28163	0.23186	0.1391	0.10153	0.21291	0.25297	0.22242	0.3193	0.2235	0.19149	0.13461	0.32326	0.16759	0.20968	0.34476	0.22106	0.31378	0.22046	0.32985	0.30811	0.34866	0.29424	0.28818	0.34037	0.31527	0.24417	0.37726	0.24962	0.23918	0.3855	0.40304	0.29294	0.33165
483.48	0.34681	0.17536	0.39204	0.28055	0.24007	0.13355	0.105	0.22654	0.26394	0.22764	0.31895	0.23221	0.188	0.12791	0.33005	0.17158	0.19649	0.34621	0.20211	0.32476	0.22137	0.32827	0.31364	0.38086	0.30756	0.29748	0.33741	0.31257	0.24202	0.3928	0.25722	0.25484	0.40066	0.40304	0.29471	0.33222
484.51	0.34355	0.18565	0.37546	0.281	0.23986	0.14875	0.099251	0.24216	0.27631	0.23889	0.33317	0.22911	0.18593	0.12178	0.32969	0.19195	0.17737	0.36321	0.20407	0.31531	0.22845	0.34486	0.32218	0.39019	0.32208	0.30224	0.3386	0.32132	0.23684	0.4134	0.26421	0.25428	0.42289	0.41036	0.29437	0.33424
485.54	0.33773	0.21482	0.38144	0.28781	0.25351	0.14977	0.099746	0.24652	0.30503	0.24858	0.33086	0.22905	0.19197	0.12906	0.34735	0.1955	0.18862	0.37506	0.20097	0.32372	0.24444	0.36088	0.3242	0.41041	0.33745	0.32539	0.34989	0.32589	0.24636	0.43319	0.27878	0.26286	0.45383	0.41458	0.29411	0.33882
486.57	0.31945	0.21972	0.36858	0.29133	0.27505	0.15297	0.11943	0.24724	0.32455	0.25805	0.33182	0.23278	0.18857	0.13487	0.34625	0.20833	0.19386	0.37822	0.21347	0.3244	0.27148	0.37305	0.33878	0.42963	0.35617	0.35115	0.33842	0.33368	0.26114	0.44961	0.29449	0.2653	0.48689	0.42662	0.29912	0.34738
487.58	0.31322	0.2365	0.36112	0.30254	0.29827	0.17149	0.13231	0.26302	0.33719	0.25908	0.36356	0.22669	0.19031	0.14316	0.34508	0.22397	0.20883	0.38883	0.22246	0.332	0.28893	0.39173	0.35487	0.43666	0.37107	0.36572	0.34621	0.35628	0.27586	0.46504	0.30187	0.27766	0.51594	0.43148	0.31724	0.34452
488.61	0.32331	0.2266	0.35457	0.30464	0.30767	0.17762	0.13395	0.26646	0.33305	0.27028	0.37451	0.22519	0.19516	0.13981	0.34317	0.23071	0.22056	0.40105	0.22803	0.32168	0.28932	0.42333	0.36461	0.43772	0.38973	0.37324	0.35517	0.36968	0.28762	0.47962	0.3168	0.27658	0.53596	0.44326	0.32908	0.34544
489.64	0.32094	0.22846	0.366	0.30048	0.33142	0.17776	0.15034	0.26697	0.35464	0.27391	0.38313	0.22856	0.20052	0.13509	0.36144	0.22767	0.23574	0.41585	0.23412	0.3266	0.31385	0.44366	0.38736	0.44276	0.40119	0.39008	0.35813	0.37793	0.30257	0.49933	0.34391	0.28231	0.56066	0.45583	0.3365	0.35302
490.67	0.31166	0.234	0.34458	0.30272	0.33562	0.17961	0.15956	0.2863	0.35896	0.29115	0.391	0.23798	0.20634	0.14142	0.35632	0.23925	0.241	0.41118	0.23779	0.3399	0.32187	0.4576	0.39331	0.44675	0.41808	0.41264	0.3516	0.38152	0.31573	0.50625	0.34483	0.28665	0.57273	0.46329	0.33816	0.35659
491.7	0.3303	0.25482	0.35011	0.30847	0.32517	0.18458	0.13865	0.28893	0.37455	0.29405	0.40893	0.2491	0.22028	0.15219	0.35381	0.22783	0.24677	0.42337	0.22721	0.34494	0.32661	0.46622	0.39856	0.4578	0.43634	0.42862	0.36371	0.37696	0.31698	0.51631	0.33931	0.28905	0.59806	0.46351	0.34447	0.36723
492.74	0.3443	0.25862	0.35925	0.30895	0.32908	0.17954	0.14098	0.28556	0.37899	0.29856	0.41025	0.25312	0.23546	0.15693	0.36898	0.22702	0.24705	0.42364	0.23125	0.35252	0.34054	0.47805	0.39951	0.46357	0.45878	0.44287	0.37013	0.37262	0.32214	0.5207	0.34359	0.2886	0.61792	0.46551	0.35144	0.37469
493.74	0.3491	0.27408	0.36673	0.33264	0.33443	0.1974	0.12993	0.29795	0.40267	0.31025	0.42367	0.26426	0.25085	0.17107	0.37449	0.24412	0.25305	0.44331	0.23186	0.3681	0.36794	0.48628	0.40451	0.48085	0.46924	0.45946	0.37795	0.37437	0.32738	0.53349	0.32783	0.30213	0.64025	0.47218	0.35695	0.39331
494.77	0.34444	0.27652	0.37255	0.34887	0.32632	0.20394	0.12539	0.30849	0.4061	0.32085	0.42799	0.27243	0.26117	0.17824	0.37854	0.26155	0.25641	0.44641	0.23522	0.38375	0.37018	0.49381	0.3981	0.48741	0.49023	0.469	0.39115	0.36887	0.33523	0.53858	0.31962	0.31491	0.64818	0.47775	0.37245	0.40271
495.8	0.35369	0.27381	0.39332	0.36104	0.32647	0.21124	0.11952	0.30453	0.4147	0.32129	0.44287	0.27818	0.27081	0.17639	0.37844	0.26575	0.26358	0.46251	0.23679	0.38721	0.38403	0.50362	0.40133	0.47227	0.49431	0.47025	0.39799	0.36843	0.34691	0.55478	0.33016	0.31907	0.65454	0.48447	0.39323	0.4114
496.83	0.34073	0.28759	0.39864	0.37049	0.32255	0.20121	0.13386	0.31167	0.42631	0.32797	0.42246	0.27871	0.27183	0.17716	0.38894	0.2796	0.2591	0.46336	0.25168	0.39829	0.39728	0.51716	0.40379	0.46428	0.49046	0.47825	0.40408	0.37226	0.35499	0.55669	0.3409	0.33358	0.6652	0.49818	0.39782	0.41367
497.86	0.36804	0.2961	0.39815	0.37699	0.31304	0.20791	0.14686	0.32874	0.43631	0.32812	0.4169	0.29169	0.28745	0.1801	0.37634	0.30391	0.27487	0.4835	0.25848	0.40158	0.39713	0.53119	0.39646	0.46368	0.50761	0.48642	0.3985	0.37234	0.37232	0.56414	0.35271	0.34359	0.65948	0.50321	0.39015	0.42269
498.87	0.35911	0.31712	0.39892	0.37625	0.3038	0.19159	0.17513	0.3233	0.44087	0.3274	0.4163	0.3018	0.28621	0.19229	0.37676	0.30035	0.27751	0.47908	0.27589	0.39836	0.39247	0.53601	0.40281	0.44728	0.51016	0.50119	0.39225	0.37419	0.37805	0.56064	0.38444	0.33866	0.66972	0.49377	0.40262	0.42635
499.9	0.36552	0.33371	0.39894	0.39048	0.30259	0.19095	0.18799	0.31759	0.44525	0.32588	0.40603	0.2976	0.28508	0.21042	0.37592	0.31195	0.29001	0.4867	0.28422	0.40503	0.38837	0.52848	0.38713	0.44057	0.50297	0.51517	0.38818	0.38576	0.37694	0.55936	0.38807	0.34234	0.67526	0.49063	0.38988	0.42551
500.93	0.38274	0.33694	0.3945	0.39759	0.28828	0.19368	0.21993	0.30895	0.44445	0.32422	0.39454	0.30431	0.27979	0.23221	0.38067	0.33783	0.29549	0.49165	0.3062	0.40414	0.37506	0.52536	0.38607	0.45268	0.51143	0.51917	0.39338	0.39248	0.37181	0.5531	0.39569	0.34109	0.67592	0.48964	0.39979	0.42747
501.96	0.40214	0.32643	0.41457	0.40143	0.28882	0.19884	0.2272	0.31569	0.43003	0.33494	0.3997	0.2997	0.27714	0.23923	0.38304	0.34934	0.32204	0.49967	0.31829	0.39955	0.37034	0.51655	0.37751	0.44854	0.50952	0.52113	0.40444	0.39202	0.37774	0.54317	0.41232	0.34686	0.66132	0.48279	0.40592	0.42902
502.99	0.39408	0.32069	0.43007	0.41375	0.30206	0.20548	0.21831	0.31316	0.4163	0.33816	0.40198	0.29437	0.27056	0.25157	0.39835	0.34576	0.33278	0.49288	0.32353	0.40591	0.36164	0.50592	0.38582	0.43921	0.48911	0.51766	0.41901	0.39669	0.37719	0.53702	0.41039	0.35267	0.65829	0.4761	0.42139	0.4314
504.02	0.40986	0.31875	0.45403	0.4394	0.31031	0.22082	0.2082	0.32037	0.40712	0.33871	0.39411	0.29421	0.26524	0.26394	0.39548	0.371	0.3508	0.50551	0.32912	0.42382	0.36294	0.49903	0.37617	0.44064	0.47983	0.51787	0.4463	0.40599	0.38819	0.53302	0.39985	0.37119	0.65163	0.49473	0.43271	0.43033
505.02	0.40997	0.30961	0.46421	0.44287	0.30827	0.21989	0.21617	0.32405	0.40133	0.33708	0.40206	0.30144	0.26433	0.26406	0.38167	0.37912	0.35941	0.49998	0.33089	0.42156	0.3617	0.4912	0.38544	0.43327	0.48167	0.50854	0.46471	0.39786	0.40015	0.52052	0.40902	0.3759	0.6474	0.49066	0.4505	0.4299
506.05	0.40374	0.31565	0.47208	0.43197	0.31849	0.22327	0.1916	0.34628	0.4007	0.3391	0.40035	0.30943	0.27762	0.27123	0.35694	0.37207	0.36866	0.5036	0.31835	0.42889	0.37706	0.48166	0.3823	0.43567	0.48343	0.51401	0.47312	0.39485	0.40376	0.51827	0.40552	0.39073	0.64971	0.49629	0.44689	0.43791
507.08	0.42024	0.32719	0.46337	0.43549	0.33322	0.23347	0.21212	0.354	0.39866	0.33226	0.39708	0.3231	0.28812	0.27876	0.34273	0.39456	0.38021	0.50759	0.33323	0.43221	0.3711	0.46547	0.38813	0.42674	0.50546	0.51953	0.47057	0.40304	0.41517	0.5141	0.40122	0.39838	0.65569	0.49654	0.45104	0.43368
508.11	0.42219	0.33202	0.44528	0.4363	0.32969	0.24539	0.2194	0.36068	0.40161	0.34236	0.3851	0.33843	0.28321	0.29286	0.3241	0.3978	0.38623	0.51185	0.33395	0.42881	0.37853	0.45899	0.39212	0.42743	0.51481	0.52734	0.46759	0.3975	0.41788	0.51136	0.40178	0.39843	0.66401	0.52464	0.45559	0.43262
509.14	0.41796	0.31357	0.42723	0.42451	0.31717	0.24436	0.23092	0.35455	0.3838	0.34601	0.3805	0.33945	0.2883	0.28747	0.32725	0.39556	0.39136	0.49537	0.3339	0.4224	0.3617	0.452	0.39029	0.41925	0.51887	0.51679	0.47099	0.38976	0.41903	0.50079	0.40415	0.38736	0.65277	0.53562	0.4525	0.42425
510.14	0.42044	0.29953	0.42438	0.43209	0.31492	0.26091	0.2368	0.36923	0.36395	0.35192	0.37245	0.34789	0.28867	0.29433	0.32467	0.40218	0.39654	0.49617	0.33461	0.42127	0.34617	0.44927	0.38173	0.42958	0.52121	0.52085	0.48077	0.39497	0.42359	0.50068	0.40076	0.39558	0.63998	0.54574	0.4511	0.41617
511.17	0.42369	0.29051	0.41382	0.43816	0.318	0.27741	0.25113	0.36398	0.3589	0.35799	0.37867	0.35104	0.27443	0.29154	0.34563	0.41272	0.42055	0.48663	0.3434	0.41637	0.33397	0.44968	0.38964	0.4259	0.51976	0.52265	0.49949	0.39881	0.43062	0.49452	0.41091	0.39528	0.65178	0.55345	0.45905	0.40437
512.2	0.39497	0.27853	0.43238	0.43371	0.29989	0.28118	0.25169	0.35887	0.34671	0.34823	0.37954	0.34241	0.25951	0.28477	0.35919	0.40658	0.41475	0.47184	0.325	0.4111	0.33026	0.45639	0.39089	0.42808	0.50288	0.52288	0.53056	0.3989	0.41812	0.49201	0.415	0.38721	0.63641	0.56586	0.46318	0.40531
513.23	0.39536	0.27944	0.44437	0.44337	0.28489	0.28598	0.25475	0.35935	0.35104	0.34292	0.39315	0.32976	0.2588	0.28545	0.36453	0.42069	0.41987	0.48431	0.32632	0.41679	0.32349	0.45392	0.38686	0.42086	0.50375	0.53221	0.56257	0.40762	0.40912	0.48374	0.4175	0.40342	0.63721	0.56545	0.46268	0.38312
514.23	0.39553	0.30183	0.43991	0.42768	0.28708	0.28387	0.25216	0.36255	0.35467	0.34257	0.39891	0.32128	0.25175	0.29736	0.3529	0.41742	0.42188	0.47692	0.32251	0.42091	0.32576	0.4604	0.38639	0.41176	0.49968	0.55475	0.57855	0.4082	0.40129	0.47308	0.42051	0.40464	0.65004	0.56764	0.46351	0.37015
515.26	0.39816	0.31715	0.44908	0.41456	0.28404	0.28502	0.24928	0.3567	0.3543	0.34006	0.39682	0.30598	0.25113	0.29836	0.36603	0.40006	0.42705	0.47101	0.31358	0.42511	0.32914	0.45896	0.39565	0.39532	0.50048	0.56034	0.59584	0.40065	0.39162	0.46474	0.42009	0.40323	0.65349	0.5765	0.47476	0.3688
516.29	0.39959	0.32261	0.45336	0.42961	0.2691	0.28849	0.25749	0.35831	0.34182	0.32986	0.407	0.30604	0.2614	0.29106	0.36322	0.393	0.41715	0.47589	0.29894	0.43363	0.31592	0.45098	0.38374	0.3922	0.49478	0.56698	0.61878	0.405	0.39286	0.45667	0.40775	0.39978	0.64052	0.58297	0.47432	0.37591
517.32	0.41554	0.31763	0.42772	0.44822	0.27428	0.29819	0.25843	0.35523	0.33194	0.34358	0.42088	0.30937	0.26865	0.29766	0.35126	0.39368	0.42238	0.49245	0.29632	0.43899	0.30846	0.45518	0.38713	0.38818	0.49124	0.55919	0.62606	0.41385	0.3955	0.44602	0.40508	0.41674	0.64828	0.58682	0.48007	0.36938
518.34	0.42079	0.30243	0.43435	0.45083	0.28186	0.29636	0.26071	0.34795	0.32528	0.33088	0.4293	0.31021	0.27652	0.28218	0.35188	0.38719	0.4245	0.48093	0.29824	0.43371	0.30691	0.44279	0.3865	0.39065	0.49265	0.54565	0.64094	0.41268	0.40011	0.44319	0.41027	0.3988	0.64542	0.57808	0.48801	0.38665
519.35	0.42993	0.29323	0.44496	0.47184	0.29503	0.29957	0.26953	0.33854	0.31329	0.32902	0.4338	0.31433	0.28265	0.27714	0.36118	0.38151	0.42825	0.4761	0.28733	0.42843	0.31067	0.43501	0.39079	0.39614	0.48971	0.53848	0.65714	0.4156	0.40266	0.43017	0.40696	0.40615	0.63351	0.57405	0.48176	0.39732
520.37	0.42525	0.2858	0.43576	0.47849	0.28795	0.29576	0.27805	0.32632	0.31345	0.3306	0.44106	0.30993	0.28673	0.26852	0.35269	0.38632	0.43482	0.47601	0.28901	0.42559	0.31314	0.44069	0.38489	0.39009	0.48464	0.53773	0.67212	0.42183	0.40372	0.42029	0.40764	0.40331	0.63308	0.57628	0.47403	0.39612
521.4	0.42688	0.28666	0.42964	0.46891	0.29688	0.29132	0.28373	0.32493	0.30835	0.3303	0.4331	0.29034	0.28665	0.27104	0.35316	0.38255	0.43459	0.47331	0.29475	0.41906	0.31984	0.44416	0.38694	0.37909	0.48956	0.52858	0.67631	0.41121	0.39593	0.4102	0.40985	0.40423	0.62119	0.57112	0.46629	0.38677
522.43	0.44205	0.29256	0.4292	0.46246	0.28864	0.28328	0.29203	0.32488	0.30881	0.32626	0.42838	0.28871	0.29431	0.26511	0.35945	0.37161	0.44279	0.46485	0.28552	0.41626	0.32945	0.43225	0.3789	0.38624	0.49656	0.52972	0.68714	0.40383	0.39352	0.3953	0.40801	0.39843	0.6188	0.56899	0.45953	0.39862
523.43	0.44539	0.30688	0.41467	0.46002	0.30334	0.28218	0.30155	0.32083	0.2969	0.33509	0.41987	0.28118	0.28714	0.27064	0.36151	0.36904	0.45211	0.45747	0.27782	0.42118	0.32736	0.43832	0.37426	0.38162	0.48627	0.53317	0.68576	0.39322	0.38689	0.37668	0.40296	0.41413	0.60911	0.57509	0.45012	0.39418
524.46	0.44412	0.30542	0.40266	0.4396	0.28477	0.28921	0.30152	0.32831	0.30043	0.3324	0.40519	0.27008	0.28487	0.25803	0.35701	0.37057	0.44533	0.46285	0.27794	0.4178	0.32764	0.43419	0.36864	0.37404	0.48432	0.52501	0.67943	0.38662	0.3792	0.37852	0.402	0.40756	0.60478	0.57804	0.44389	0.38997
525.48	0.44096	0.29945	0.40015	0.44879	0.305	0.28567	0.30829	0.32764	0.30719	0.32202	0.40115	0.27894	0.27351	0.25924	0.36112	0.37381	0.45292	0.46659	0.27852	0.42034	0.33714	0.42863	0.37073	0.37686	0.46903	0.52726	0.67144	0.3936	0.37969	0.37248	0.40657	0.40224	0.60472	0.56713	0.44141	0.39731
526.51	0.44892	0.28074	0.39623	0.44572	0.3145	0.30268	0.31209	0.3207	0.3155	0.31436	0.39594	0.2791	0.2593	0.25405	0.35134	0.38072	0.46327	0.47467	0.27652	0.42494	0.35034	0.41943	0.36543	0.38256	0.4527	0.51483	0.6603	0.40223	0.38476	0.3738	0.40599	0.40742	0.61077	0.56375	0.43953	0.40018
527.51	0.4187	0.26574	0.39732	0.44106	0.33404	0.3129	0.31472	0.31421	0.32071	0.30615	0.40053	0.26561	0.25047	0.24528	0.34839	0.38393	0.46614	0.48383	0.29113	0.43153	0.34892	0.42497	0.36168	0.37236	0.43887	0.50275	0.65349	0.39924	0.38553	0.38512	0.41036	0.4037	0.5968	0.56159	0.4341	0.39646
528.54	0.41082	0.25275	0.39926	0.42975	0.32149	0.31339	0.31742	0.31213	0.34377	0.30167	0.40182	0.26577	0.24963	0.24805	0.35599	0.3815	0.46427	0.488	0.29488	0.43693	0.36384	0.41709	0.36066	0.37163	0.42968	0.49775	0.65056	0.40606	0.39002	0.3847	0.4138	0.39619	0.60026	0.55535	0.42603	0.39917
529.56	0.39621	0.25205	0.38824	0.43805	0.32755	0.32129	0.31096	0.3014	0.36347	0.29569	0.42267	0.26272	0.24901	0.25553	0.36114	0.38557	0.47532	0.49987	0.30359	0.44908	0.3701	0.40719	0.36339	0.37478	0.4243	0.49736	0.65599	0.41146	0.39512	0.38728	0.41187	0.40288	0.59478	0.54504	0.42778	0.39839
530.59	0.40833	0.26462	0.38581	0.41937	0.32781	0.32998	0.29761	0.29914	0.37438	0.28915	0.42594	0.2636	0.25636	0.26108	0.36773	0.37769	0.47063	0.50157	0.30292	0.45839	0.36965	0.38983	0.36092	0.38719	0.43008	0.49007	0.66	0.40183	0.39744	0.38792	0.41127	0.41395	0.57441	0.54038	0.42592	0.40474
531.61	0.39248	0.27219	0.39075	0.40855	0.32274	0.32006	0.27597	0.29161	0.38148	0.29078	0.41329	0.26191	0.26224	0.2614	0.38079	0.3758	0.46001	0.49883	0.30623	0.45782	0.35599	0.38363	0.36195	0.38491	0.43375	0.49348	0.67006	0.40026	0.39496	0.37906	0.41358	0.40502	0.56462	0.53995	0.41565	0.40275
532.62	0.40194	0.27247	0.38542	0.39228	0.32326	0.32916	0.27066	0.28838	0.39913	0.29542	0.40593	0.26685	0.25854	0.26941	0.38136	0.38165	0.4544	0.49264	0.30205	0.45856	0.35753	0.3796	0.361	0.40179	0.43209	0.50614	0.67803	0.41305	0.4006	0.36587	0.41176	0.40434	0.56491	0.54629	0.41478	0.40312
533.64	0.39689	0.28142	0.3823	0.39015	0.34309	0.33775	0.27951	0.28997	0.40299	0.30133	0.40373	0.26814	0.26185	0.26858	0.38161	0.38541	0.45507	0.48581	0.30841	0.46	0.34764	0.3875	0.36826	0.41081	0.43292	0.50572	0.68891	0.42072	0.41153	0.36948	0.41759	0.41828	0.5556	0.55737	0.41656	0.4066
534.67	0.42581	0.2786	0.39439	0.38883	0.35795	0.34584	0.30265	0.28648	0.40341	0.30442	0.39575	0.27092	0.27202	0.26661	0.38183	0.3846	0.45421	0.47911	0.31145	0.46495	0.33853	0.39484	0.36577	0.42533	0.44211	0.50861	0.69643	0.42438	0.41501	0.3666	0.4278	0.42711	0.55052	0.55319	0.41393	0.41554
535.67	0.41655	0.26861	0.37861	0.39594	0.35868	0.37176	0.31117	0.27949	0.40191	0.30937	0.40437	0.2588	0.27367	0.26926	0.37188	0.39456	0.44389	0.48055	0.31643	0.45354	0.33384	0.39702	0.37151	0.42555	0.43551	0.51053	0.70373	0.43695	0.41895	0.36679	0.43331	0.42527	0.56206	0.55108	0.41598	0.40924
536.69	0.42623	0.27286	0.37457	0.40453	0.37239	0.396	0.32727	0.27483	0.404	0.31718	0.4266	0.2669	0.28176	0.27543	0.36776	0.39346	0.45202	0.47702	0.30998	0.45144	0.33259	0.3988	0.38033	0.42836	0.44156	0.52037	0.71657	0.44664	0.41869	0.37543	0.44145	0.43034	0.56516	0.55201	0.41846	0.40368
537.72	0.43062	0.27574	0.36218	0.41087	0.37397	0.40979	0.34269	0.27183	0.39133	0.30628	0.43378	0.2702	0.28546	0.26479	0.36415	0.38017	0.45206	0.47775	0.32326	0.45014	0.32972	0.39644	0.39358	0.41733	0.45332	0.51266	0.70467	0.44157	0.41182	0.38539	0.4552	0.43459	0.56042	0.532	0.41692	0.39296
538.74	0.4446	0.27738	0.35492	0.41948	0.36378	0.43739	0.34363	0.27206	0.38129	0.29905	0.43766	0.27273	0.28947	0.27366	0.35178	0.38253	0.44336	0.49928	0.32314	0.45347	0.32975	0.39667	0.38898	0.41825	0.46876	0.52016	0.70774	0.44828	0.40103	0.39557	0.45902	0.43137	0.55047	0.51841	0.41452	0.38782
539.74	0.41432	0.28092	0.35042	0.41078	0.36046	0.45692	0.32589	0.27324	0.37253	0.29657	0.44684	0.27082	0.2839	0.27251	0.34653	0.37802	0.44353	0.50904	0.31733	0.44029	0.33982	0.38842	0.39607	0.40947	0.47664	0.51921	0.70117	0.45287	0.4065	0.40055	0.45558	0.42169	0.54459	0.51703	0.40865	0.37639
540.77	0.42126	0.27584	0.35677	0.39533	0.35171	0.46565	0.32562	0.27835	0.37308	0.30023	0.44917	0.28022	0.28309	0.27857	0.35518	0.36707	0.4365	0.52218	0.32305	0.44694	0.34702	0.38897	0.38657	0.42285	0.48802	0.52324	0.70418	0.44431	0.40719	0.41181	0.46772	0.42632	0.53731	0.52488	0.39629	0.37766
541.79	0.40252	0.26977	0.35433	0.39094	0.34748	0.46902	0.32367	0.28293	0.36778	0.3037	0.45038	0.27571	0.26396	0.27673	0.3508	0.36042	0.43129	0.53288	0.32374	0.45499	0.35517	0.39466	0.37577	0.43719	0.48147	0.5238	0.69659	0.44139	0.41274	0.41366	0.47851	0.43004	0.52805	0.52643	0.39691	0.37707
542.82	0.41094	0.27515	0.37609	0.38716	0.34498	0.46479	0.3156	0.2855	0.36858	0.31143	0.44819	0.27783	0.27039	0.28778	0.35697	0.36225	0.42104	0.53721	0.31408	0.45907	0.35778	0.39307	0.36915	0.45106	0.48221	0.5306	0.70583	0.44326	0.4107	0.40989	0.49331	0.43396	0.52254	0.5347	0.39189	0.38369
543.82	0.39594	0.26854	0.37459	0.36685	0.35054	0.45131	0.31295	0.27667	0.3615	0.30909	0.44427	0.28073	0.2602	0.27952	0.36173	0.34789	0.42122	0.52684	0.3088	0.45041	0.35324	0.38036	0.36662	0.46399	0.47276	0.52364	0.70089	0.43624	0.41519	0.40262	0.50065	0.42125	0.50885	0.53842	0.38303	0.38324
544.84	0.40938	0.25983	0.37024	0.3609	0.35689	0.45306	0.32283	0.28491	0.36407	0.30004	0.41981	0.2863	0.25485	0.28351	0.36376	0.33845	0.41807	0.53114	0.31556	0.44753	0.34851	0.37348	0.35782	0.47958	0.46031	0.52217	0.70091	0.43675	0.4133	0.40864	0.51827	0.42983	0.51146	0.53717	0.37499	0.39107
545.86	0.41513	0.25679	0.37304	0.36095	0.35485	0.44993	0.31708	0.28493	0.35618	0.30119	0.40972	0.28356	0.25182	0.27449	0.36408	0.33483	0.42502	0.52292	0.30916	0.4366	0.33726	0.37405	0.3488	0.46899	0.45342	0.51127	0.68711	0.43737	0.40525	0.40415	0.50958	0.42567	0.49955	0.52907	0.36759	0.3822
546.89	0.42311	0.25105	0.37379	0.35315	0.34997	0.44513	0.31676	0.28293	0.3387	0.28247	0.40315	0.27159	0.25088	0.27639	0.36132	0.33516	0.40558	0.52102	0.31348	0.42216	0.3242	0.36129	0.34422	0.44673	0.44484	0.49074	0.67206	0.42939	0.39307	0.4033	0.50179	0.42262	0.47459	0.51079	0.35396	0.3754
547.89	0.41178	0.24457	0.36193	0.33773	0.34223	0.43509	0.31704	0.27744	0.32679	0.27585	0.39259	0.25706	0.24539	0.28039	0.34877	0.33386	0.40829	0.52284	0.30334	0.40322	0.31994	0.3524	0.33151	0.43127	0.42559	0.48311	0.66175	0.42362	0.39196	0.39949	0.49446	0.41556	0.46313	0.50106	0.33673	0.36394
548.91	0.41076	0.2516	0.36104	0.3348	0.31932	0.41437	0.30753	0.27025	0.31207	0.27152	0.38211	0.24476	0.24675	0.27941	0.33898	0.33323	0.40147	0.50793	0.29538	0.39045	0.3169	0.35564	0.32146	0.41618	0.41842	0.47467	0.64839	0.41616	0.38131	0.39918	0.48803	0.42501	0.46807	0.49869	0.32997	0.36252
549.93	0.42587	0.2435	0.3736	0.34447	0.30071	0.38464	0.29559	0.27173	0.30105	0.27908	0.40123	0.23784	0.25222	0.27596	0.34273	0.34463	0.39633	0.4987	0.28093	0.38761	0.30966	0.35935	0.31627	0.39601	0.42127	0.46619	0.64426	0.41804	0.37121	0.38899	0.48243	0.4229	0.44616	0.4991	0.33324	0.35621
550.93	0.43286	0.25604	0.37915	0.34542	0.29814	0.35014	0.30124	0.26992	0.27921	0.2672	0.39613	0.23512	0.24707	0.28328	0.3419	0.359	0.39793	0.49059	0.28251	0.38588	0.31397	0.34957	0.31544	0.39109	0.41551	0.46144	0.64389	0.42074	0.36865	0.38169	0.48843	0.42131	0.44213	0.49356	0.33205	0.3638
551.96	0.44294	0.27704	0.38076	0.35733	0.29237	0.33303	0.31169	0.27284	0.27952	0.27651	0.40886	0.255	0.26367	0.29318	0.34225	0.37015	0.41557	0.49479	0.29112	0.38215	0.33464	0.35983	0.32581	0.41676	0.43107	0.48283	0.65425	0.43194	0.37848	0.3821	0.49699	0.42875	0.45964	0.51593	0.34127	0.39479
552.98	0.45752	0.28108	0.3784	0.36887	0.29068	0.31826	0.31033	0.28295	0.26686	0.27474	0.41475	0.26232	0.26406	0.29762	0.35717	0.374	0.41811	0.4999	0.29717	0.38934	0.33919	0.35678	0.33158	0.41825	0.43538	0.48437	0.66411	0.43293	0.3802	0.39369	0.48828	0.44119	0.45866	0.52293	0.3531	0.41015
553.98	0.46513	0.28146	0.38095	0.38773	0.29517	0.32536	0.31045	0.30224	0.26967	0.28821	0.43631	0.26736	0.26752	0.30377	0.36315	0.38996	0.42266	0.52606	0.3031	0.40701	0.36018	0.36654	0.34239	0.42157	0.44188	0.49588	0.6746	0.44325	0.37656	0.39391	0.49764	0.44836	0.46969	0.52947	0.36551	0.42463
555	0.45797	0.29851	0.36237	0.37909	0.30456	0.32014	0.31322	0.29538	0.26085	0.28187	0.43521	0.26877	0.26367	0.3144	0.36352	0.38424	0.42716	0.54308	0.31262	0.41066	0.37554	0.37422	0.35646	0.42956	0.4434	0.50029	0.67966	0.43618	0.3853	0.40381	0.49917	0.45162	0.47712	0.53655	0.37243	0.44268
556.02	0.47034	0.29704	0.36453	0.3925	0.29655	0.31987	0.31864	0.2984	0.26876	0.29077	0.44897	0.26602	0.27971	0.32074	0.36425	0.38675	0.43076	0.5658	0.32376	0.41089	0.38707	0.39668	0.37236	0.43477	0.46361	0.51082	0.68566	0.43754	0.38745	0.41559	0.49498	0.4603	0.4874	0.55303	0.37811	0.45277
557.05	0.47673	0.29882	0.37565	0.39456	0.28909	0.3043	0.31248	0.30298	0.2686	0.2931	0.43933	0.25864	0.28821	0.31652	0.3748	0.37911	0.42803	0.55728	0.32298	0.4141	0.3943	0.39637	0.3781	0.42869	0.45352	0.50508	0.68511	0.43407	0.38187	0.41376	0.48465	0.46288	0.48406	0.5381	0.3732	0.45024
558.04	0.48776	0.29912	0.37472	0.39867	0.27433	0.29547	0.31709	0.29952	0.27794	0.30078	0.43598	0.24772	0.29945	0.31693	0.36768	0.38519	0.43472	0.55109	0.33694	0.40595	0.40205	0.41229	0.38956	0.44262	0.45504	0.50714	0.67847	0.43882	0.38138	0.40476	0.4822	0.46508	0.49127	0.53869	0.3706	0.45768
559.07	0.49425	0.29009	0.38781	0.39902	0.27585	0.27146	0.32459	0.29584	0.26978	0.29259	0.42652	0.24526	0.30961	0.30999	0.37819	0.37475	0.43888	0.54595	0.34407	0.38954	0.40872	0.40092	0.39676	0.45393	0.4552	0.50253	0.67785	0.44286	0.38476	0.40994	0.47215	0.45858	0.48313	0.52991	0.36381	0.45223
560.09	0.50057	0.28963	0.38707	0.40549	0.26478	0.26283	0.34336	0.29313	0.26791	0.30116	0.42645	0.23836	0.32583	0.30555	0.37075	0.38761	0.4312	0.53459	0.35536	0.379	0.40639	0.40076	0.39592	0.44996	0.44898	0.50194	0.66306	0.4515	0.37688	0.39982	0.46687	0.45457	0.49332	0.52497	0.35541	0.4438
561.09	0.48475	0.29472	0.38281	0.40094	0.26436	0.25666	0.34575	0.30069	0.266	0.30592	0.41382	0.23955	0.33135	0.29763	0.37221	0.38101	0.42287	0.52481	0.35662	0.37394	0.41099	0.39359	0.40838	0.45925	0.43441	0.49887	0.65602	0.45104	0.36695	0.39163	0.45885	0.44681	0.49717	0.5174	0.35955	0.44837
562.11	0.4811	0.26967	0.37798	0.39735	0.26439	0.25652	0.34749	0.30318	0.26522	0.30405	0.41011	0.2363	0.33014	0.28969	0.36808	0.38007	0.42329	0.53688	0.36131	0.36924	0.41325	0.40111	0.40808	0.46002	0.43556	0.48912	0.65081	0.45197	0.36739	0.3928	0.45684	0.44725	0.50165	0.53247	0.3589	0.448
563.13	0.4678	0.27134	0.36886	0.40098	0.27354	0.25849	0.33286	0.30595	0.25264	0.31232	0.42007	0.25673	0.34412	0.2885	0.36606	0.37253	0.41696	0.53646	0.36073	0.37161	0.418	0.40638	0.41231	0.45557	0.43948	0.49151	0.64176	0.45073	0.36269	0.39585	0.4497	0.43623	0.51179	0.53852	0.35878	0.45809
564.13	0.48096	0.27069	0.3733	0.40316	0.2667	0.27228	0.34026	0.30732	0.25999	0.31671	0.42736	0.25524	0.35551	0.30848	0.36728	0.37163	0.41093	0.54118	0.35791	0.37343	0.42096	0.41886	0.43171	0.45241	0.43142	0.49724	0.63566	0.44625	0.36582	0.39025	0.43924	0.42785	0.52661	0.54404	0.36275	0.46522
565.15	0.48774	0.27063	0.38468	0.40795	0.27251	0.27149	0.32445	0.32083	0.26188	0.31818	0.42321	0.26365	0.3638	0.30844	0.36987	0.36724	0.41863	0.54784	0.35179	0.37629	0.43102	0.42689	0.44475	0.46888	0.42359	0.50321	0.63694	0.44003	0.37291	0.39706	0.43014	0.43045	0.53941	0.5459	0.36481	0.47268
566.17	0.4765	0.2662	0.3902	0.4082	0.2723	0.26584	0.32689	0.3184	0.26525	0.32187	0.43869	0.26646	0.36706	0.31161	0.36827	0.36558	0.41486	0.5432	0.35623	0.38131	0.43306	0.42713	0.44267	0.46286	0.41359	0.49671	0.63557	0.43407	0.37954	0.38796	0.43235	0.43403	0.53547	0.54935	0.35586	0.47077
567.17	0.45943	0.29949	0.38806	0.40041	0.26351	0.25875	0.32346	0.31754	0.25477	0.32997	0.44424	0.26915	0.36845	0.32068	0.36609	0.36416	0.40769	0.52855	0.35369	0.38359	0.43037	0.4116	0.46217	0.46443	0.40282	0.50424	0.6267	0.42845	0.38428	0.3827	0.42529	0.42807	0.53373	0.53646	0.3588	0.46455
568.19	0.46077	0.29806	0.41386	0.39742	0.25527	0.25627	0.32295	0.31953	0.26957	0.32222	0.42954	0.26237	0.35616	0.32059	0.38202	0.36104	0.39343	0.53533	0.35071	0.37769	0.43363	0.39672	0.46358	0.47037	0.39211	0.49852	0.63216	0.42386	0.38432	0.38327	0.41565	0.42737	0.53146	0.52475	0.35333	0.45537
569.21	0.45345	0.304	0.41236	0.39672	0.25382	0.24134	0.30403	0.3211	0.26822	0.33035	0.42625	0.26684	0.35161	0.30544	0.37582	0.36163	0.39282	0.5358	0.36173	0.38038	0.42398	0.39007	0.45872	0.47047	0.38542	0.48592	0.62301	0.42374	0.38441	0.3826	0.41718	0.42051	0.51833	0.51831	0.34723	0.45412
570.2	0.44752	0.3133	0.41332	0.39764	0.25504	0.24344	0.30805	0.31296	0.26995	0.33228	0.42269	0.26299	0.3473	0.30595	0.37815	0.35837	0.39115	0.5241	0.36733	0.37912	0.42019	0.36858	0.46161	0.46021	0.39395	0.47547	0.61265	0.41878	0.37612	0.36969	0.41264	0.40823	0.50731	0.5067	0.34344	0.45659
571.22	0.45165	0.31292	0.40527	0.4047	0.25882	0.25441	0.30191	0.31589	0.26382	0.32525	0.4252	0.25689	0.35373	0.29802	0.37117	0.36025	0.38773	0.52593	0.35954	0.37278	0.42948	0.36954	0.4752	0.45109	0.39761	0.47919	0.60129	0.42471	0.37531	0.37231	0.40297	0.40097	0.51454	0.49474	0.34959	0.4473
572.24	0.46993	0.29765	0.41708	0.41624	0.26622	0.24951	0.3026	0.32405	0.27869	0.3302	0.41316	0.25645	0.35578	0.29771	0.3745	0.36237	0.38617	0.5326	0.36633	0.37798	0.43582	0.38061	0.47366	0.44573	0.40487	0.47597	0.60396	0.43468	0.36698	0.37214	0.39597	0.401	0.52407	0.49261	0.34376	0.44869
573.24	0.45645	0.31091	0.42562	0.4194	0.26925	0.25477	0.30354	0.32289	0.2774	0.34006	0.39978	0.25652	0.35718	0.29904	0.36954	0.35694	0.39077	0.53286	0.37023	0.38059	0.43673	0.37343	0.47227	0.43545	0.40592	0.47573	0.59285	0.4334	0.37631	0.35978	0.39163	0.39443	0.52603	0.49026	0.33804	0.45182
574.26	0.43021	0.32066	0.41719	0.41441	0.27649	0.25387	0.31955	0.31628	0.28153	0.34242	0.39272	0.25705	0.34602	0.30414	0.36652	0.34785	0.38408	0.52834	0.38592	0.37744	0.44038	0.3704	0.47424	0.43084	0.39608	0.48051	0.57769	0.43051	0.37524	0.35509	0.39213	0.39759	0.52806	0.48902	0.33545	0.45073
575.28	0.41374	0.31056	0.42446	0.41006	0.27842	0.25367	0.30677	0.32231	0.28848	0.34287	0.39337	0.25819	0.32991	0.30245	0.35847	0.3368	0.37589	0.52585	0.39701	0.38606	0.44572	0.37696	0.48666	0.42539	0.37978	0.47421	0.56236	0.43599	0.36802	0.35678	0.38643	0.40039	0.52502	0.47898	0.3264	0.43985
576.28	0.41751	0.30335	0.43767	0.39744	0.28408	0.2473	0.30919	0.31953	0.29826	0.34954	0.37424	0.26796	0.3121	0.31247	0.35868	0.32164	0.38024	0.53027	0.41168	0.39526	0.44366	0.3629	0.48226	0.42569	0.37023	0.47901	0.55217	0.43203	0.37571	0.36157	0.38425	0.40711	0.52005	0.48004	0.31611	0.44444
577.3	0.41264	0.3023	0.4265	0.38876	0.2909	0.26649	0.31058	0.30852	0.29678	0.3424	0.38344	0.25763	0.29929	0.31091	0.35033	0.31242	0.36804	0.52397	0.40781	0.39252	0.43501	0.34635	0.49	0.41517	0.35547	0.4766	0.52612	0.42011	0.37943	0.34794	0.38671	0.39398	0.50655	0.46794	0.30785	0.43291
578.32	0.41909	0.31431	0.41083	0.39116	0.29993	0.27656	0.31577	0.30591	0.3066	0.33473	0.41705	0.25621	0.29229	0.31273	0.33519	0.31622	0.36512	0.51602	0.42426	0.39293	0.42288	0.35319	0.50204	0.41308	0.34712	0.47983	0.51059	0.42249	0.38219	0.35576	0.38943	0.38872	0.49699	0.46483	0.31351	0.42024
579.31	0.43205	0.30973	0.41434	0.39882	0.29556	0.29703	0.30586	0.30675	0.30392	0.32937	0.41669	0.2582	0.29782	0.31075	0.33202	0.3122	0.36888	0.50859	0.40978	0.39105	0.41083	0.34256	0.5002	0.3968	0.35829	0.47107	0.50424	0.40944	0.38177	0.35861	0.38179	0.38184	0.49171	0.45398	0.30892	0.40434
580.33	0.44274	0.30938	0.42334	0.40921	0.29633	0.30009	0.31699	0.29828	0.30702	0.33096	0.41122	0.25334	0.3082	0.30529	0.33906	0.31625	0.36573	0.49943	0.41169	0.38977	0.39922	0.33837	0.49946	0.39172	0.36401	0.4679	0.50826	0.40671	0.39373	0.36111	0.38432	0.38242	0.48385	0.47126	0.3077	0.39806
581.35	0.44364	0.32028	0.42661	0.40067	0.30402	0.28989	0.29578	0.29662	0.30608	0.32724	0.41265	0.24369	0.31347	0.30076	0.33076	0.31327	0.35964	0.47856	0.39965	0.38779	0.38431	0.34422	0.5052	0.38617	0.36592	0.45163	0.50278	0.40028	0.39732	0.34791	0.37758	0.36752	0.47515	0.46764	0.30672	0.38657
582.35	0.42341	0.32028	0.44613	0.41015	0.30346	0.28394	0.29928	0.2995	0.30877	0.32001	0.39834	0.24835	0.30603	0.30079	0.33918	0.31312	0.37082	0.46784	0.40439	0.38935	0.37465	0.33548	0.49699	0.37894	0.35701	0.4436	0.50469	0.39579	0.39845	0.35019	0.37816	0.36065	0.47039	0.46542	0.30162	0.38717
583.36	0.41155	0.30225	0.45061	0.41653	0.30089	0.28628	0.28946	0.30435	0.29656	0.31683	0.38213	0.23806	0.3002	0.29286	0.34675	0.29992	0.37071	0.4632	0.38691	0.39165	0.37282	0.33081	0.50456	0.37071	0.35394	0.42289	0.50733	0.38872	0.39322	0.35144	0.37391	0.36807	0.46587	0.46552	0.30229	0.3794
584.38	0.38381	0.29934	0.44396	0.40641	0.3057	0.28422	0.28902	0.30534	0.28923	0.3087	0.37091	0.21983	0.28707	0.28814	0.3388	0.29443	0.3587	0.45659	0.38515	0.39764	0.37205	0.32954	0.5089	0.37483	0.33808	0.42315	0.50653	0.39673	0.39425	0.34391	0.3743	0.37286	0.46398	0.47089	0.29897	0.38035
585.38	0.35577	0.31928	0.43753	0.39308	0.29183	0.2824	0.27931	0.30393	0.28438	0.29677	0.35801	0.21717	0.27079	0.29302	0.33762	0.27748	0.35037	0.44304	0.36945	0.39289	0.36798	0.32066	0.50555	0.37903	0.32312	0.4192	0.49345	0.38978	0.38899	0.33067	0.37372	0.3588	0.46199	0.45514	0.29663	0.37777
586.4	0.34928	0.30305	0.43199	0.40294	0.28839	0.30045	0.2942	0.30984	0.29787	0.30082	0.34215	0.21901	0.25271	0.28206	0.34981	0.27294	0.35296	0.43317	0.37275	0.3882	0.37058	0.31841	0.5097	0.38767	0.31532	0.41272	0.49083	0.38772	0.37774	0.34018	0.37261	0.35834	0.46066	0.45199	0.29417	0.37343
587.41	0.36163	0.29008	0.40062	0.39882	0.27824	0.29779	0.27992	0.31594	0.3035	0.30849	0.33867	0.21031	0.25186	0.27038	0.33933	0.26769	0.34038	0.42612	0.36022	0.38048	0.37372	0.32934	0.51233	0.39525	0.32762	0.39937	0.48723	0.38224	0.36518	0.34371	0.36013	0.36964	0.46527	0.46144	0.2992	0.3579
588.41	0.35513	0.28473	0.38855	0.38293	0.27689	0.2808	0.28719	0.30086	0.30323	0.3035	0.32387	0.20953	0.24841	0.26593	0.33702	0.26731	0.32658	0.40001	0.35522	0.37441	0.37266	0.31719	0.49949	0.39937	0.33826	0.39119	0.47787	0.3734	0.35881	0.33024	0.35795	0.36117	0.4587	0.45132	0.28931	0.3556
589.43	0.35643	0.27176	0.38579	0.37186	0.26824	0.28877	0.27657	0.29686	0.3123	0.30154	0.32467	0.2147	0.24115	0.26329	0.34306	0.26284	0.33006	0.38873	0.34274	0.36297	0.36849	0.31651	0.50141	0.41208	0.36415	0.36872	0.47374	0.36197	0.3515	0.3324	0.35329	0.35529	0.44386	0.44162	0.28379	0.349
590.42	0.36353	0.2427	0.38044	0.36385	0.26802	0.28823	0.27635	0.29492	0.31245	0.30423	0.32845	0.19688	0.23494	0.25741	0.35114	0.25029	0.33319	0.39152	0.34092	0.3494	0.36459	0.32331	0.49505	0.41153	0.38029	0.36101	0.48522	0.35166	0.34648	0.33454	0.34329	0.34872	0.43082	0.43523	0.2798	0.33726
591.44	0.34909	0.25609	0.36924	0.36188	0.25582	0.27809	0.26775	0.28585	0.29796	0.29295	0.33009	0.17878	0.22839	0.26388	0.33989	0.24252	0.31925	0.38479	0.32932	0.34519	0.35383	0.31758	0.48775	0.4109	0.39049	0.3579	0.48608	0.35077	0.34715	0.32521	0.33771	0.34172	0.4143	0.43017	0.27729	0.32848
592.46	0.3457	0.25048	0.38128	0.34176	0.25957	0.27386	0.26866	0.26956	0.26599	0.28493	0.31886	0.16862	0.22354	0.26459	0.34341	0.22739	0.31882	0.36549	0.32772	0.34082	0.33283	0.31976	0.48728	0.41557	0.40274	0.35163	0.48589	0.34772	0.34868	0.31328	0.33153	0.32371	0.38413	0.41118	0.26122	0.32412
593.45	0.35436	0.21924	0.37467	0.33251	0.26471	0.27649	0.25942	0.2673	0.25548	0.28635	0.32027	0.16187	0.21787	0.25931	0.34386	0.22511	0.32904	0.35778	0.32644	0.33879	0.31592	0.33086	0.50445	0.42423	0.42002	0.349	0.4925	0.34389	0.34977	0.31168	0.32322	0.31509	0.36834	0.40233	0.25301	0.31111
594.47	0.36188	0.22355	0.37289	0.33183	0.26315	0.2564	0.2555	0.2591	0.23908	0.28135	0.31989	0.15755	0.21526	0.27056	0.3469	0.22168	0.3149	0.33265	0.31941	0.33637	0.30382	0.3371	0.50489	0.42062	0.42467	0.35762	0.49821	0.34906	0.35149	0.29696	0.30449	0.30814	0.35205	0.38813	0.2464	0.31063
595.46	0.35141	0.20826	0.35987	0.32388	0.2678	0.25003	0.25881	0.25446	0.22043	0.28246	0.3163	0.16098	0.20974	0.26486	0.34371	0.22897	0.32252	0.32191	0.32024	0.34339	0.28566	0.34068	0.50498	0.42246	0.44226	0.35342	0.501	0.36415	0.35891	0.29901	0.30516	0.30631	0.33113	0.38075	0.2328	0.30177
596.48	0.35016	0.18318	0.35101	0.31185	0.25624	0.24307	0.25615	0.24655	0.19786	0.27636	0.30961	0.1571	0.21166	0.2505	0.34201	0.22562	0.3167	0.3153	0.31868	0.33967	0.28273	0.33975	0.51064	0.42614	0.45744	0.35125	0.49691	0.37233	0.35023	0.2974	0.30072	0.30312	0.31268	0.36184	0.22429	0.28848
597.49	0.34011	0.1789	0.32968	0.32059	0.26039	0.23753	0.2526	0.25228	0.1987	0.27126	0.30508	0.16693	0.20936	0.25243	0.34059	0.23495	0.32559	0.30956	0.32621	0.35091	0.28139	0.33803	0.51993	0.43658	0.46315	0.34844	0.50516	0.39781	0.36441	0.29992	0.30558	0.30077	0.30539	0.34871	0.22451	0.28595
598.49	0.32213	0.19989	0.32327	0.31228	0.25244	0.21849	0.24791	0.2401	0.19472	0.26492	0.30007	0.15917	0.20034	0.26254	0.34231	0.23602	0.3132	0.30024	0.32677	0.34642	0.2862	0.33988	0.51924	0.44096	0.44724	0.34835	0.51512	0.41192	0.3612	0.29694	0.30402	0.28915	0.28908	0.3412	0.21871	0.28595
599.5	0.31635	0.19041	0.30979	0.29858	0.24683	0.20513	0.24905	0.23514	0.19011	0.27005	0.2996	0.15123	0.19957	0.25233	0.33651	0.22787	0.32646	0.30253	0.33355	0.34631	0.29474	0.34453	0.53712	0.45302	0.44056	0.3463	0.51559	0.41499	0.36225	0.29695	0.30368	0.27485	0.2798	0.34122	0.21262	0.27885
600.52	0.32828	0.18577	0.30349	0.29937	0.22876	0.18526	0.22356	0.22928	0.19182	0.26297	0.31509	0.1588	0.20753	0.25062	0.3243	0.23417	0.3144	0.2927	0.32876	0.35194	0.31112	0.34159	0.56537	0.47038	0.43742	0.34586	0.51179	0.42037	0.35254	0.28758	0.29743	0.26743	0.28019	0.33246	0.21617	0.29349
601.51	0.33483	0.19806	0.29988	0.28995	0.22548	0.17367	0.21253	0.22728	0.19494	0.25936	0.32476	0.16024	0.21791	0.25811	0.32324	0.23054	0.31654	0.27767	0.32806	0.35695	0.30213	0.34537	0.56787	0.47393	0.43749	0.34513	0.51892	0.4173	0.35292	0.28235	0.29103	0.25144	0.27348	0.32553	0.20464	0.30074
602.53	0.33742	0.20382	0.30424	0.27238	0.21115	0.18315	0.20758	0.21588	0.19484	0.25459	0.34587	0.15194	0.22982	0.25512	0.32245	0.22106	0.30602	0.28118	0.329	0.34429	0.30293	0.34727	0.57941	0.48516	0.4247	0.34593	0.51513	0.4108	0.33844	0.28827	0.2838	0.2467	0.26056	0.31594	0.20213	0.30286
603.52	0.33591	0.19894	0.30568	0.26667	0.19259	0.19169	0.20618	0.21169	0.18475	0.25547	0.35723	0.14834	0.24424	0.25008	0.31711	0.21352	0.31959	0.28816	0.32485	0.34899	0.3	0.34661	0.58392	0.48389	0.41973	0.34743	0.50836	0.41025	0.33419	0.29248	0.27686	0.24775	0.25559	0.3112	0.19215	0.30126
604.54	0.34205	0.19962	0.31127	0.26689	0.19092	0.18199	0.20022	0.20958	0.17831	0.24676	0.36133	0.14221	0.25477	0.24346	0.31437	0.22462	0.32317	0.29256	0.3443	0.35635	0.28318	0.33675	0.57291	0.47311	0.40907	0.33514	0.49396	0.41199	0.32698	0.29147	0.27681	0.24309	0.2449	0.29761	0.18782	0.29931
605.55	0.32794	0.21252	0.30249	0.25535	0.20074	0.17609	0.19413	0.21528	0.1781	0.2477	0.34842	0.13085	0.25882	0.26037	0.30308	0.21708	0.32571	0.29491	0.34415	0.35304	0.27677	0.33794	0.55927	0.46396	0.39082	0.33866	0.47605	0.40264	0.32943	0.28753	0.26075	0.24313	0.24051	0.28458	0.18295	0.2861
606.55	0.30051	0.20596	0.31269	0.25095	0.20246	0.17338	0.18601	0.2011	0.17217	0.24174	0.36684	0.13761	0.24799	0.26051	0.30312	0.22073	0.33075	0.30193	0.35416	0.3628	0.28159	0.33207	0.56158	0.46194	0.36408	0.32245	0.46092	0.393	0.31976	0.28645	0.25456	0.23879	0.23901	0.27713	0.18735	0.28366
607.56	0.29349	0.18669	0.31087	0.25918	0.21614	0.15658	0.17232	0.19047	0.16945	0.2471	0.35145	0.13518	0.24782	0.24686	0.29202	0.22579	0.33758	0.2924	0.344	0.36735	0.28275	0.33427	0.53459	0.44528	0.35358	0.30014	0.44033	0.3796	0.31434	0.27572	0.24298	0.22849	0.24323	0.27481	0.18091	0.28151
608.55	0.30008	0.1707	0.30871	0.24674	0.22629	0.16559	0.16014	0.19161	0.18517	0.2377	0.35298	0.13356	0.24588	0.23849	0.28668	0.22323	0.3266	0.29728	0.34973	0.37423	0.27404	0.33017	0.51807	0.4333	0.33904	0.28015	0.4157	0.36536	0.31079	0.27668	0.23663	0.22087	0.23273	0.26202	0.19024	0.27514
609.57	0.30229	0.16498	0.30318	0.23034	0.22551	0.16928	0.16078	0.18959	0.19856	0.23811	0.36405	0.13033	0.24142	0.2401	0.28115	0.21748	0.31922	0.28875	0.33997	0.37931	0.28473	0.327	0.50737	0.42655	0.32276	0.27064	0.39692	0.35266	0.30277	0.27064	0.23113	0.21813	0.23604	0.26352	0.19449	0.2609
610.58	0.31698	0.15722	0.31135	0.219	0.2103	0.18231	0.16294	0.1661	0.2009	0.23416	0.36538	0.1243	0.23882	0.22085	0.28101	0.21457	0.30057	0.2823	0.34332	0.3837	0.28439	0.32732	0.48232	0.41512	0.3111	0.25107	0.37642	0.33933	0.28429	0.27024	0.23712	0.20564	0.22977	0.2663	0.18808	0.25144
611.57	0.33381	0.14789	0.3074	0.20414	0.20716	0.19867	0.15445	0.16141	0.21446	0.23914	0.34278	0.10602	0.24139	0.21222	0.27845	0.21095	0.28656	0.27218	0.33773	0.38491	0.28415	0.32738	0.45853	0.39757	0.29721	0.23946	0.35317	0.32635	0.27409	0.26027	0.2383	0.20516	0.23036	0.2643	0.18457	0.23883
612.59	0.33959	0.16481	0.31748	0.18894	0.19851	0.20709	0.15864	0.16333	0.22168	0.22972	0.34509	0.10712	0.2311	0.22249	0.2786	0.20538	0.26705	0.2741	0.33623	0.39663	0.28355	0.31389	0.44563	0.386	0.28414	0.24298	0.33657	0.31295	0.25842	0.25519	0.2375	0.21696	0.22162	0.2638	0.17745	0.22727
613.58	0.33858	0.18972	0.31657	0.19638	0.20839	0.20215	0.1617	0.16112	0.2273	0.23164	0.33445	0.10706	0.22291	0.22566	0.27382	0.20887	0.2712	0.2572	0.32703	0.39536	0.28936	0.31548	0.42944	0.38381	0.28221	0.24181	0.31729	0.31192	0.24959	0.24129	0.23903	0.20893	0.22373	0.26767	0.17906	0.23141
614.6	0.34027	0.1862	0.31285	0.2036	0.2239	0.21164	0.15283	0.15414	0.23532	0.22607	0.30035	0.10961	0.21723	0.22025	0.27341	0.21094	0.26468	0.24476	0.31216	0.39166	0.28307	0.31127	0.39831	0.37479	0.27706	0.23447	0.31066	0.30027	0.23867	0.23778	0.23683	0.20678	0.21559	0.26028	0.17221	0.23112
615.59	0.33474	0.17665	0.32058	0.21478	0.24187	0.22173	0.16845	0.15844	0.24904	0.22304	0.28449	0.11216	0.19997	0.22058	0.27086	0.21958	0.27468	0.24316	0.30786	0.39491	0.28435	0.30501	0.38447	0.372	0.26078	0.22539	0.30291	0.29589	0.23322	0.23611	0.23418	0.20219	0.20885	0.26184	0.18243	0.22887
616.6	0.35048	0.18911	0.31574	0.23145	0.23671	0.21868	0.18723	0.1671	0.26587	0.22146	0.26293	0.11796	0.19517	0.23122	0.26878	0.2339	0.27737	0.24472	0.3084	0.39447	0.28216	0.30029	0.36625	0.38249	0.27237	0.23087	0.29853	0.29918	0.23102	0.23777	0.23437	0.2034	0.19891	0.26694	0.18531	0.22212
617.61	0.3675	0.17811	0.30977	0.22404	0.23507	0.21718	0.18345	0.17981	0.29795	0.22322	0.24366	0.11323	0.19109	0.23375	0.27051	0.22916	0.28797	0.24187	0.2977	0.39168	0.28353	0.3016	0.35419	0.38147	0.27324	0.22795	0.28975	0.29411	0.23538	0.24351	0.23716	0.19218	0.19492	0.26592	0.19372	0.21861
618.61	0.37887	0.15938	0.31066	0.21983	0.22251	0.22633	0.19413	0.18352	0.32378	0.22294	0.22678	0.11976	0.19503	0.23156	0.27448	0.23737	0.27534	0.23947	0.29799	0.39706	0.28749	0.29151	0.33774	0.39037	0.26801	0.2258	0.28517	0.28708	0.22935	0.24953	0.23864	0.20147	0.18905	0.27005	0.18638	0.21413
619.62	0.37353	0.15783	0.31403	0.23078	0.20665	0.22791	0.19594	0.19702	0.34782	0.22266	0.21838	0.1282	0.19564	0.23416	0.27436	0.24701	0.26899	0.24521	0.29606	0.40266	0.28888	0.29273	0.34493	0.40801	0.27045	0.22701	0.27896	0.29129	0.22707	0.2527	0.24615	0.20992	0.18699	0.27089	0.19709	0.21837
620.61	0.38818	0.17105	0.30281	0.24272	0.20723	0.23257	0.19738	0.20885	0.38408	0.21249	0.20322	0.13124	0.20612	0.24251	0.28576	0.24743	0.26377	0.2472	0.29061	0.40155	0.28858	0.28145	0.34427	0.4305	0.27834	0.23649	0.27761	0.28881	0.2276	0.25778	0.25613	0.21813	0.19198	0.27287	0.19659	0.22903
621.62	0.39052	0.17641	0.29933	0.23752	0.21872	0.2344	0.19894	0.20277	0.40999	0.20879	0.19331	0.13085	0.20382	0.23613	0.27794	0.24555	0.25871	0.24097	0.26736	0.38955	0.28712	0.2808	0.34446	0.42792	0.26726	0.23099	0.27135	0.2827	0.22208	0.25675	0.26275	0.21407	0.18994	0.27387	0.20193	0.24173
622.61	0.38635	0.19024	0.29878	0.2521	0.21202	0.24238	0.20609	0.18325	0.43653	0.20422	0.18891	0.13418	0.19796	0.23959	0.28294	0.2592	0.24781	0.24246	0.26789	0.38209	0.29529	0.28433	0.35114	0.4426	0.26526	0.24517	0.2846	0.28804	0.22477	0.25281	0.27388	0.21717	0.20306	0.2863	0.21681	0.25387
623.63	0.40699	0.19694	0.28498	0.25921	0.21657	0.2454	0.18662	0.18618	0.4472	0.20335	0.18	0.13858	0.18692	0.23793	0.27438	0.24377	0.24535	0.25209	0.25381	0.37531	0.30212	0.28411	0.36425	0.4408	0.2659	0.25213	0.28561	0.2871	0.22819	0.25675	0.27408	0.21639	0.21991	0.28578	0.24029	0.26188
624.62	0.4472	0.20123	0.29443	0.25896	0.21807	0.26168	0.1887	0.18762	0.46268	0.21113	0.16598	0.14047	0.18566	0.24493	0.28422	0.23419	0.24366	0.25405	0.24179	0.36611	0.31857	0.29436	0.36443	0.44039	0.27289	0.25854	0.29814	0.28351	0.23925	0.26735	0.28294	0.21386	0.24082	0.30526	0.24623	0.27404
625.63	0.46645	0.20892	0.3022	0.2465	0.2049	0.26423	0.18585	0.18798	0.4631	0.2173	0.17283	0.14165	0.18789	0.24437	0.28134	0.23908	0.2307	0.24933	0.23371	0.36229	0.31732	0.30257	0.36817	0.4212	0.27939	0.26146	0.31143	0.28175	0.23754	0.27586	0.28488	0.22512	0.24959	0.31005	0.26814	0.27629
626.64	0.49237	0.2021	0.31749	0.25284	0.19595	0.27188	0.19162	0.20634	0.46235	0.21142	0.18577	0.15211	0.19197	0.24035	0.29946	0.23067	0.22962	0.25264	0.24193	0.35726	0.31518	0.29877	0.38769	0.42572	0.28655	0.27243	0.32736	0.28005	0.24427	0.28505	0.29394	0.2384	0.25622	0.3164	0.28216	0.29261
627.63	0.51987	0.19564	0.31471	0.24941	0.19732	0.25941	0.19373	0.22085	0.46197	0.21331	0.17421	0.1551	0.19889	0.23459	0.29723	0.22227	0.23027	0.25035	0.23999	0.3545	0.32026	0.29506	0.37734	0.41667	0.28498	0.27556	0.32871	0.27773	0.24437	0.28317	0.29122	0.24497	0.2651	0.32094	0.29018	0.30543
628.64	0.53463	0.19803	0.33282	0.26015	0.18931	0.24695	0.2193	0.23477	0.45357	0.21527	0.16993	0.14711	0.202	0.23536	0.30626	0.23863	0.23497	0.24246	0.25109	0.3528	0.31403	0.29851	0.37011	0.40111	0.28646	0.2801	0.34414	0.28624	0.24966	0.28212	0.30282	0.2549	0.25853	0.33098	0.2935	0.30961
629.63	0.53282	0.20333	0.3542	0.26618	0.19632	0.22976	0.22497	0.23455	0.4515	0.20815	0.18415	0.14238	0.20309	0.22842	0.30349	0.24028	0.24588	0.24251	0.25079	0.34711	0.30515	0.28672	0.37563	0.38864	0.28044	0.29466	0.34964	0.28868	0.25495	0.2804	0.30177	0.26452	0.25554	0.3295	0.31555	0.31746
630.65	0.53882	0.21287	0.36615	0.27901	0.19159	0.21707	0.22633	0.23938	0.44479	0.22036	0.18564	0.14892	0.19456	0.23407	0.31178	0.24291	0.25997	0.24128	0.24221	0.33704	0.30909	0.29008	0.37871	0.38407	0.27888	0.30096	0.35133	0.29307	0.26384	0.27508	0.3047	0.27153	0.25487	0.34513	0.32866	0.33382
631.64	0.53663	0.21795	0.35117	0.2834	0.2013	0.22262	0.21781	0.23897	0.43719	0.23511	0.17585	0.1397	0.19452	0.24288	0.30828	0.24555	0.26624	0.25914	0.24323	0.33869	0.31383	0.30342	0.35604	0.36947	0.27329	0.30147	0.35103	0.30048	0.27412	0.28146	0.29848	0.27074	0.27143	0.35909	0.33988	0.33711
632.65	0.52792	0.23803	0.34921	0.29262	0.20021	0.24451	0.2145	0.23213	0.41222	0.23737	0.18084	0.13535	0.19763	0.24766	0.30553	0.2482	0.25969	0.27432	0.24104	0.32704	0.30105	0.30023	0.3641	0.36078	0.27528	0.30422	0.34767	0.30384	0.27602	0.29511	0.29588	0.26659	0.26468	0.36385	0.3537	0.34295
633.64	0.53553	0.23889	0.35086	0.28712	0.22013	0.26427	0.21196	0.22194	0.40534	0.24312	0.1736	0.13336	0.20997	0.24544	0.31384	0.24031	0.25943	0.27784	0.23214	0.3225	0.2994	0.30216	0.35394	0.36009	0.27993	0.30579	0.34912	0.29945	0.2811	0.29343	0.29714	0.26927	0.27408	0.37285	0.3584	0.349
634.65	0.53266	0.24424	0.33589	0.28194	0.21481	0.27173	0.20929	0.22203	0.3858	0.25039	0.16697	0.12876	0.20863	0.24173	0.3216	0.24705	0.24119	0.28777	0.22914	0.31774	0.29607	0.30298	0.33415	0.35257	0.27542	0.3005	0.34961	0.30499	0.27017	0.29317	0.29461	0.2685	0.27274	0.373	0.35527	0.34754
635.64	0.52683	0.24475	0.32632	0.28205	0.22639	0.28133	0.21982	0.22253	0.36057	0.25403	0.1618	0.12435	0.21692	0.23218	0.31951	0.23776	0.23233	0.30758	0.23376	0.31933	0.29826	0.29614	0.32712	0.33709	0.27323	0.2939	0.3516	0.30277	0.26415	0.29394	0.28306	0.26733	0.26621	0.36619	0.34883	0.33983
636.65	0.5325	0.25955	0.33921	0.28162	0.22036	0.2598	0.22782	0.21462	0.34104	0.25571	0.16332	0.13022	0.22497	0.23532	0.33091	0.24488	0.23192	0.30078	0.22601	0.31738	0.29183	0.28922	0.32515	0.33513	0.28094	0.30549	0.35242	0.30483	0.25582	0.28779	0.2862	0.26339	0.25622	0.35744	0.34211	0.33796
637.66	0.5406	0.2446	0.34683	0.28723	0.22995	0.25261	0.23951	0.21829	0.33854	0.26292	0.17606	0.13295	0.22858	0.22546	0.34677	0.2506	0.24796	0.29564	0.21965	0.32012	0.29608	0.29185	0.32117	0.32097	0.28098	0.29939	0.35609	0.29941	0.25939	0.28023	0.28825	0.26013	0.26643	0.35165	0.34394	0.33456
638.65	0.512	0.25929	0.34716	0.29384	0.22663	0.23334	0.24752	0.22513	0.32829	0.26141	0.19419	0.13299	0.22409	0.24001	0.34684	0.24932	0.25522	0.30612	0.21723	0.3172	0.29446	0.28962	0.32749	0.3135	0.27609	0.30282	0.3458	0.29694	0.24855	0.27416	0.2844	0.24932	0.26276	0.34392	0.3372	0.32618
639.66	0.48059	0.26638	0.33695	0.28792	0.22882	0.22083	0.27761	0.2382	0.3151	0.26607	0.19913	0.14088	0.22357	0.24566	0.33596	0.24308	0.26628	0.30895	0.23744	0.32131	0.29179	0.29506	0.33348	0.30927	0.27797	0.30443	0.335	0.28588	0.25097	0.27144	0.28928	0.24567	0.25779	0.33958	0.33005	0.32983
640.65	0.45785	0.26247	0.34067	0.28686	0.24065	0.21414	0.27728	0.23576	0.31261	0.25847	0.20458	0.14175	0.22151	0.24927	0.33567	0.24911	0.27452	0.30597	0.22986	0.3144	0.28592	0.28689	0.32377	0.31594	0.27433	0.30375	0.33529	0.28712	0.25621	0.25698	0.2933	0.23094	0.26336	0.33146	0.32065	0.33041
641.66	0.42463	0.23886	0.32834	0.29018	0.25517	0.22816	0.28545	0.24439	0.31565	0.26431	0.20803	0.13957	0.21209	0.23879	0.32155	0.24476	0.27707	0.32044	0.22589	0.31408	0.28744	0.28025	0.32386	0.31541	0.26278	0.29138	0.3237	0.28418	0.25352	0.25129	0.28676	0.22563	0.26422	0.32216	0.30992	0.32367
642.65	0.38166	0.24538	0.33152	0.28737	0.24869	0.22881	0.28704	0.24612	0.30542	0.26485	0.2021	0.13606	0.20696	0.24256	0.31878	0.23519	0.26424	0.33258	0.22365	0.31368	0.28622	0.27158	0.31737	0.3139	0.2566	0.28953	0.3229	0.28026	0.24052	0.24703	0.27448	0.22799	0.24609	0.31021	0.28787	0.31344
643.66	0.36704	0.23388	0.32785	0.27774	0.2415	0.23504	0.28902	0.22905	0.31195	0.26982	0.20739	0.14787	0.20038	0.22916	0.30988	0.233	0.26002	0.34019	0.22567	0.3139	0.28696	0.26359	0.3168	0.32767	0.25256	0.27936	0.31898	0.27942	0.24108	0.24279	0.26787	0.22758	0.24376	0.30299	0.2792	0.32115
644.64	0.35655	0.22361	0.32892	0.27472	0.24206	0.2434	0.27833	0.20962	0.30476	0.27124	0.22534	0.14699	0.19914	0.22538	0.31111	0.22293	0.25865	0.35802	0.20572	0.30423	0.27854	0.24488	0.31843	0.32825	0.25052	0.27137	0.31619	0.28145	0.23732	0.23183	0.25734	0.21736	0.23171	0.28664	0.27326	0.3136
645.65	0.34778	0.22471	0.32358	0.26577	0.22948	0.24739	0.28907	0.21254	0.29062	0.27629	0.22568	0.14603	0.20437	0.22632	0.30436	0.20932	0.25583	0.37349	0.21652	0.30628	0.26977	0.23954	0.31255	0.32739	0.25541	0.26653	0.30497	0.27302	0.22837	0.23311	0.26273	0.21588	0.21157	0.27897	0.2593	0.30832
646.64	0.33265	0.22571	0.32994	0.26001	0.22559	0.24785	0.28956	0.20489	0.26971	0.27663	0.23214	0.1495	0.20702	0.22789	0.30134	0.21142	0.25776	0.39128	0.21601	0.3007	0.27178	0.22647	0.30347	0.32224	0.2505	0.25842	0.30955	0.26284	0.23392	0.22231	0.24973	0.20695	0.1998	0.2704	0.24555	0.30446
647.65	0.33072	0.21885	0.32025	0.25591	0.2339	0.25517	0.2988	0.20812	0.27492	0.28365	0.24766	0.16307	0.21161	0.22851	0.28634	0.21229	0.27596	0.42187	0.22911	0.30541	0.26044	0.22378	0.29989	0.34564	0.25614	0.25745	0.31033	0.26496	0.24199	0.22721	0.26145	0.20869	0.2046	0.27789	0.23771	0.31616
648.64	0.30358	0.21201	0.3163	0.26028	0.2326	0.2612	0.28256	0.21918	0.25653	0.28698	0.26072	0.15998	0.21191	0.22899	0.28082	0.21389	0.27343	0.4394	0.21697	0.30787	0.2485	0.21991	0.29774	0.33262	0.25125	0.24572	0.30792	0.25627	0.23795	0.22947	0.25129	0.19895	0.19197	0.26556	0.22891	0.3024
649.65	0.31203	0.22501	0.3128	0.25553	0.24174	0.27268	0.2775	0.22223	0.25204	0.29314	0.23701	0.16448	0.21845	0.22805	0.27727	0.2155	0.27512	0.46551	0.21803	0.31426	0.24742	0.21869	0.27872	0.33073	0.26038	0.24267	0.30514	0.24953	0.23882	0.23317	0.24614	0.20753	0.1959	0.26535	0.21736	0.30589
650.63	0.3076	0.22593	0.30056	0.25893	0.25465	0.27246	0.28106	0.21846	0.2546	0.30585	0.24871	0.17755	0.22046	0.22624	0.2674	0.22254	0.28742	0.47466	0.22458	0.32263	0.24732	0.21237	0.28082	0.33844	0.2611	0.24139	0.30157	0.24874	0.25405	0.22812	0.24041	0.20512	0.20663	0.26431	0.21873	0.30799
651.64	0.31255	0.23666	0.29496	0.25848	0.25253	0.27354	0.28286	0.22252	0.25084	0.31558	0.25256	0.19928	0.22667	0.22656	0.26656	0.22187	0.295	0.47702	0.23147	0.33289	0.24119	0.21976	0.28933	0.35108	0.27775	0.24635	0.29786	0.25179	0.25435	0.23402	0.24916	0.21482	0.20854	0.27188	0.22569	0.31649
652.63	0.31765	0.23978	0.29363	0.26585	0.24514	0.25559	0.27479	0.21372	0.2404	0.32075	0.25098	0.21446	0.23039	0.2276	0.26498	0.23133	0.29389	0.47097	0.2314	0.33592	0.25144	0.22299	0.29136	0.34685	0.28848	0.24348	0.28782	0.25666	0.24868	0.21547	0.24301	0.2048	0.20361	0.26125	0.23091	0.31094
653.64	0.33029	0.24739	0.28198	0.2629	0.25441	0.24923	0.27737	0.22066	0.24129	0.33231	0.26335	0.2263	0.24187	0.23344	0.26183	0.22856	0.30011	0.47069	0.2392	0.3428	0.26063	0.22222	0.29061	0.35437	0.30176	0.25405	0.29357	0.26196	0.25829	0.21331	0.24514	0.21563	0.20937	0.26442	0.23982	0.31603
654.62	0.32367	0.24957	0.29425	0.26633	0.25372	0.22963	0.27831	0.23225	0.2487	0.33363	0.28041	0.22645	0.24389	0.24125	0.26455	0.23291	0.30919	0.45973	0.24717	0.35559	0.27223	0.23372	0.30176	0.36444	0.29742	0.25918	0.30054	0.26106	0.26012	0.20382	0.24918	0.21051	0.21077	0.26628	0.24716	0.30418
655.63	0.32019	0.252	0.30148	0.2768	0.25396	0.2362	0.26405	0.23109	0.24149	0.33242	0.29582	0.24193	0.2396	0.24418	0.27433	0.23549	0.31613	0.47046	0.2353	0.35615	0.2672	0.23714	0.30651	0.37114	0.29448	0.2688	0.31126	0.26868	0.25799	0.21126	0.23575	0.21548	0.20789	0.25929	0.25458	0.30922
656.62	0.3309	0.25953	0.29312	0.2808	0.25551	0.22692	0.24537	0.2247	0.24071	0.33216	0.3071	0.24229	0.2273	0.24286	0.26443	0.23383	0.31611	0.46791	0.23574	0.35294	0.26671	0.23836	0.30418	0.37494	0.29584	0.27682	0.31221	0.26981	0.2638	0.20805	0.22452	0.20712	0.20769	0.25156	0.25952	0.30604
657.63	0.34417	0.26186	0.30105	0.26546	0.25459	0.23694	0.2329	0.23563	0.23174	0.33597	0.32019	0.23897	0.22763	0.23226	0.26456	0.22145	0.31653	0.46203	0.23545	0.36047	0.26232	0.23098	0.31089	0.37945	0.29787	0.27086	0.31303	0.25796	0.26983	0.21646	0.21503	0.2091	0.20287	0.25087	0.26318	0.30646
658.61	0.35861	0.26591	0.30944	0.25893	0.26588	0.22034	0.23186	0.2335	0.21894	0.33739	0.30533	0.24602	0.22433	0.22465	0.25645	0.22665	0.33297	0.45609	0.2509	0.35434	0.25883	0.23843	0.3117	0.39102	0.3028	0.26989	0.31461	0.25269	0.28084	0.21218	0.21275	0.19455	0.19866	0.25274	0.26116	0.30521
659.62	0.3766	0.24904	0.3001	0.27526	0.26803	0.2228	0.24174	0.23287	0.21471	0.35015	0.31813	0.26858	0.22693	0.21453	0.2448	0.23248	0.34581	0.44963	0.25988	0.35728	0.24769	0.23772	0.3126	0.40123	0.30963	0.27269	0.31278	0.26124	0.29517	0.21818	0.20916	0.19891	0.20084	0.25738	0.26376	0.31656
660.61	0.39547	0.24307	0.28819	0.26116	0.27311	0.20444	0.23463	0.24323	0.21771	0.35682	0.29608	0.27486	0.23228	0.21	0.23206	0.22139	0.35179	0.42892	0.27633	0.36054	0.26229	0.25906	0.3076	0.40915	0.32802	0.27657	0.29952	0.25326	0.29876	0.21284	0.21846	0.19381	0.21066	0.26914	0.26694	0.31702
661.62	0.39989	0.24364	0.29179	0.253	0.27174	0.20965	0.24085	0.24973	0.22918	0.3632	0.29131	0.27015	0.24484	0.21547	0.23772	0.2245	0.35338	0.42492	0.28278	0.37197	0.27288	0.25649	0.3124	0.41984	0.32473	0.28052	0.29623	0.25275	0.29716	0.22062	0.22135	0.19779	0.22587	0.27248	0.2694	0.31517
662.6	0.39202	0.25294	0.28709	0.25124	0.2678	0.20362	0.24582	0.25546	0.22008	0.37068	0.28301	0.2733	0.2443	0.22552	0.24265	0.24112	0.36833	0.4111	0.29219	0.37517	0.2664	0.2644	0.31241	0.43354	0.31716	0.29289	0.30275	0.25148	0.30394	0.22326	0.22579	0.20516	0.23119	0.27513	0.27017	0.31545
663.61	0.42157	0.277	0.29475	0.25189	0.25588	0.21678	0.24217	0.26564	0.23522	0.38332	0.28343	0.27213	0.25136	0.24163	0.24925	0.24852	0.36048	0.3997	0.29119	0.39388	0.27488	0.26415	0.31799	0.4487	0.31307	0.31373	0.29987	0.25357	0.29493	0.22984	0.22585	0.22615	0.24232	0.27225	0.27495	0.32122
664.59	0.43499	0.30216	0.29175	0.22926	0.24984	0.22864	0.22839	0.25853	0.2347	0.38908	0.27734	0.27432	0.25342	0.24263	0.25346	0.23678	0.35653	0.38888	0.29267	0.39635	0.27732	0.26059	0.3256	0.4569	0.30611	0.31654	0.29477	0.24311	0.2842	0.23264	0.22048	0.21666	0.24388	0.2594	0.28165	0.31962
665.6	0.44375	0.31331	0.30168	0.23049	0.23641	0.22052	0.23783	0.24915	0.2324	0.40065	0.27938	0.26436	0.25871	0.23631	0.24968	0.24511	0.35199	0.3663	0.298	0.40088	0.27844	0.24589	0.315	0.4599	0.29363	0.31873	0.29806	0.24619	0.27441	0.23504	0.21176	0.20668	0.24225	0.25192	0.27156	0.3141
666.59	0.45282	0.31976	0.29984	0.23778	0.24071	0.21086	0.24145	0.25491	0.21825	0.41296	0.28062	0.26631	0.26101	0.22826	0.24573	0.23349	0.35753	0.33768	0.29817	0.40799	0.27413	0.2489	0.31233	0.46076	0.28718	0.31044	0.29749	0.2474	0.274	0.22869	0.20879	0.21294	0.23832	0.25987	0.26776	0.31612
667.57	0.46318	0.32295	0.29015	0.24046	0.23867	0.20323	0.23189	0.25485	0.219	0.4236	0.29511	0.25286	0.25467	0.22139	0.23231	0.21976	0.32918	0.32492	0.2904	0.41125	0.2766	0.24367	0.30909	0.44714	0.27901	0.3165	0.28706	0.24749	0.26278	0.22942	0.21354	0.20451	0.24501	0.26474	0.26888	0.30408
668.58	0.45287	0.31104	0.28844	0.24205	0.24533	0.19383	0.24834	0.25578	0.21067	0.42822	0.29189	0.25061	0.25091	0.20115	0.23024	0.21979	0.33905	0.32496	0.28157	0.41007	0.27124	0.2433	0.29843	0.43744	0.26945	0.30012	0.29086	0.25325	0.26793	0.22955	0.21575	0.19735	0.25569	0.26998	0.26776	0.29515
669.56	0.44102	0.30398	0.28237	0.2441	0.25306	0.17853	0.25009	0.26038	0.19611	0.43983	0.30417	0.23026	0.23964	0.18997	0.23162	0.22055	0.32751	0.30729	0.27545	0.40429	0.27586	0.23596	0.28035	0.42721	0.25726	0.29991	0.2973	0.25176	0.27035	0.23574	0.21746	0.20123	0.26508	0.28067	0.25574	0.28187
670.57	0.42948	0.29645	0.27305	0.2368	0.2528	0.18418	0.23651	0.25827	0.18745	0.45122	0.31208	0.23028	0.235	0.18761	0.2422	0.21875	0.32037	0.30978	0.26376	0.40162	0.27053	0.23024	0.28743	0.42506	0.24755	0.29671	0.29	0.24567	0.27523	0.23521	0.22237	0.20713	0.27638	0.28666	0.26012	0.28197
671.55	0.42376	0.29075	0.27317	0.23118	0.24304	0.18772	0.23283	0.25438	0.18548	0.46706	0.32134	0.22825	0.23271	0.18328	0.24443	0.22504	0.3012	0.3186	0.26315	0.39337	0.26947	0.21773	0.28625	0.42828	0.24421	0.29443	0.29826	0.24412	0.26973	0.23837	0.22402	0.20323	0.28772	0.27797	0.26409	0.27716
672.56	0.43465	0.2703	0.27275	0.22259	0.23881	0.16865	0.23677	0.24753	0.18485	0.4728	0.31705	0.23002	0.24499	0.16613	0.25094	0.22913	0.30881	0.31738	0.26534	0.38739	0.27056	0.20982	0.27116	0.43559	0.25168	0.27915	0.29653	0.24774	0.27015	0.23387	0.22116	0.21581	0.29544	0.27499	0.2587	0.27538
673.54	0.42614	0.26039	0.26841	0.21182	0.22015	0.16582	0.23426	0.22606	0.17096	0.48212	0.32602	0.23009	0.24506	0.1541	0.25273	0.2241	0.27805	0.31729	0.27507	0.37766	0.26445	0.20048	0.26857	0.43723	0.24992	0.27718	0.29281	0.24509	0.25406	0.22876	0.23024	0.20867	0.29608	0.26747	0.26174	0.27939
674.55	0.43296	0.25195	0.27305	0.20952	0.20149	0.15696	0.22339	0.21755	0.16964	0.49151	0.315	0.23387	0.25605	0.15522	0.24728	0.23611	0.26736	0.32221	0.27129	0.37768	0.26085	0.19753	0.27324	0.43927	0.27102	0.27348	0.29695	0.25146	0.24786	0.22422	0.22674	0.2175	0.30237	0.27164	0.26345	0.27834
675.53	0.43031	0.25186	0.27379	0.20635	0.19635	0.14077	0.21963	0.20857	0.17735	0.48849	0.30927	0.22767	0.25015	0.14966	0.2412	0.23732	0.24773	0.3224	0.2671	0.37273	0.25787	0.1871	0.26679	0.43595	0.27704	0.27111	0.29617	0.25636	0.24166	0.22281	0.22362	0.21829	0.30438	0.2605	0.25475	0.26641
676.54	0.42299	0.24163	0.27679	0.19584	0.19684	0.13039	0.21259	0.20938	0.17508	0.47487	0.2888	0.23284	0.24481	0.14489	0.23698	0.24342	0.2382	0.31841	0.25866	0.37203	0.25963	0.18162	0.25342	0.42674	0.2876	0.27121	0.29587	0.25402	0.23778	0.21971	0.22159	0.22196	0.3075	0.26113	0.24755	0.26377
677.52	0.41074	0.24399	0.28395	0.19314	0.1984	0.13009	0.21964	0.20575	0.17861	0.47274	0.27384	0.23415	0.22985	0.15461	0.23296	0.24343	0.22798	0.31607	0.23785	0.3696	0.25142	0.16807	0.24606	0.42	0.28886	0.26741	0.30231	0.25091	0.23081	0.21915	0.21943	0.20943	0.30535	0.26157	0.24797	0.27022
678.5	0.40432	0.23972	0.28472	0.20045	0.19328	0.11358	0.19614	0.20619	0.18439	0.46343	0.25892	0.23241	0.22322	0.15356	0.23545	0.2305	0.22373	0.30707	0.21762	0.3594	0.24919	0.1524	0.23517	0.41357	0.29763	0.259	0.29711	0.24914	0.23408	0.22117	0.21204	0.21473	0.29761	0.26274	0.24302	0.27605
679.51	0.38035	0.23969	0.28832	0.22141	0.19544	0.1204	0.19091	0.19842	0.18955	0.44069	0.25236	0.22988	0.21458	0.15715	0.24511	0.23399	0.22095	0.30665	0.20683	0.3514	0.25204	0.14219	0.23872	0.40094	0.28795	0.25243	0.2944	0.25673	0.23744	0.21792	0.21375	0.2098	0.30163	0.25625	0.243	0.27522
680.49	0.37836	0.22697	0.28092	0.2316	0.18939	0.13232	0.20294	0.20294	0.18857	0.43183	0.24429	0.22214	0.2074	0.15122	0.24493	0.25249	0.20924	0.31417	0.2085	0.34743	0.25472	0.14255	0.23029	0.38864	0.28108	0.24111	0.3018	0.2644	0.22681	0.22255	0.22397	0.20993	0.30932	0.26689	0.24754	0.28374
681.5	0.35457	0.23906	0.2695	0.22884	0.17571	0.12851	0.18519	0.18856	0.1836	0.42073	0.23767	0.20036	0.19505	0.16097	0.2429	0.25096	0.20331	0.30549	0.18928	0.33855	0.24229	0.14555	0.23665	0.36683	0.26829	0.24024	0.29254	0.26509	0.22483	0.2308	0.21645	0.20024	0.29313	0.26404	0.2483	0.27906
682.48	0.32542	0.23496	0.26954	0.22015	0.18189	0.13986	0.19128	0.18182	0.17507	0.40731	0.22824	0.18805	0.19177	0.16135	0.24441	0.25441	0.20919	0.29511	0.19122	0.32923	0.24695	0.15819	0.24496	0.35286	0.26128	0.23853	0.29871	0.26642	0.23571	0.22928	0.21448	0.19445	0.2993	0.27303	0.24301	0.27123
683.49	0.29855	0.22834	0.2632	0.22126	0.18103	0.1408	0.19422	0.18953	0.1662	0.39659	0.23205	0.1782	0.18112	0.17371	0.23711	0.26729	0.2063	0.28563	0.18325	0.33406	0.26007	0.16718	0.25007	0.33921	0.249	0.23769	0.30243	0.26364	0.23317	0.22703	0.20684	0.19825	0.30666	0.28731	0.24731	0.25849
684.47	0.29835	0.21919	0.25002	0.21524	0.18358	0.12827	0.19235	0.19824	0.14683	0.38625	0.22613	0.15692	0.16838	0.17962	0.22453	0.25632	0.20783	0.27673	0.17586	0.33218	0.25879	0.17806	0.24549	0.33263	0.23691	0.22748	0.29219	0.26094	0.22827	0.23315	0.20553	0.20551	0.30048	0.30183	0.24838	0.26531
685.45	0.28725	0.22952	0.25515	0.20407	0.18697	0.11621	0.16362	0.19479	0.12355	0.36632	0.22358	0.14854	0.16721	0.18538	0.22431	0.2216	0.22021	0.25433	0.15586	0.33076	0.24906	0.1818	0.26506	0.32269	0.23653	0.22204	0.2943	0.24875	0.23498	0.2316	0.1886	0.20591	0.28994	0.30308	0.25174	0.26315
686.46	0.29673	0.21193	0.24896	0.20642	0.18426	0.11329	0.17915	0.19482	0.1157	0.35084	0.22464	0.13621	0.16524	0.18216	0.23348	0.20906	0.22022	0.23869	0.1621	0.32225	0.24994	0.18078	0.25349	0.31636	0.23154	0.20556	0.2915	0.24648	0.23485	0.22402	0.20135	0.21145	0.29655	0.31687	0.2496	0.26261
687.44	0.30452	0.21455	0.24895	0.22978	0.16571	0.10836	0.16451	0.19535	0.095737	0.32818	0.21643	0.13507	0.16319	0.19092	0.23849	0.20967	0.20509	0.226	0.16064	0.32668	0.25206	0.17185	0.25113	0.31097	0.22797	0.19896	0.28954	0.25756	0.22218	0.22814	0.20647	0.20331	0.29269	0.31118	0.24914	0.27165
688.44	0.33401	0.2109	0.25637	0.23458	0.16536	0.10546	0.1665	0.18233	0.076146	0.30443	0.18861	0.12584	0.16924	0.18678	0.25345	0.20117	0.20986	0.22082	0.17157	0.32077	0.2364	0.16371	0.24128	0.29547	0.23513	0.18594	0.29657	0.26578	0.22625	0.22663	0.21858	0.18183	0.28744	0.31186	0.22925	0.26861
689.42	0.31846	0.20363	0.25796	0.24445	0.15117	0.097474	0.16342	0.17181	0.066016	0.27975	0.16214	0.13113	0.17255	0.17327	0.25913	0.19773	0.20054	0.19488	0.16997	0.3179	0.23312	0.16298	0.23118	0.28803	0.23381	0.17308	0.29278	0.27373	0.21936	0.21971	0.21645	0.16137	0.2866	0.30868	0.21398	0.26713
690.43	0.32802	0.18501	0.2544	0.25961	0.14321	0.09909	0.17609	0.17741	0.064099	0.26162	0.1501	0.13662	0.16453	0.16961	0.27104	0.20114	0.18985	0.18284	0.17936	0.3133	0.24205	0.1621	0.21391	0.28797	0.23457	0.16246	0.28908	0.28881	0.21904	0.2096	0.22291	0.16027	0.291	0.31256	0.20512	0.27009
691.41	0.32427	0.18515	0.2613	0.26412	0.14583	0.10415	0.16962	0.16651	0.054799	0.24002	0.14108	0.13609	0.16453	0.16871	0.27321	0.18834	0.19459	0.18058	0.18713	0.31741	0.26193	0.16012	0.21718	0.28799	0.24358	0.16166	0.29796	0.29663	0.22501	0.20793	0.22	0.15355	0.29353	0.30169	0.19892	0.2756
692.39	0.32423	0.17526	0.2489	0.26666	0.15232	0.10757	0.1709	0.15009	0.050769	0.23397	0.12684	0.14053	0.14988	0.15356	0.27698	0.17263	0.19237	0.18302	0.19211	0.30264	0.26989	0.16139	0.2153	0.28512	0.2399	0.15269	0.28921	0.29741	0.22579	0.2168	0.21608	0.15845	0.29004	0.30308	0.19727	0.27577
693.39	0.32038	0.17301	0.24112	0.26867	0.1593	0.10756	0.15266	0.14079	0.053082	0.2307	0.123	0.13427	0.13671	0.15795	0.27554	0.16243	0.1851	0.17563	0.19129	0.28757	0.29024	0.1728	0.21765	0.28647	0.22865	0.15052	0.28296	0.29834	0.22585	0.2157	0.20547	0.16749	0.28973	0.30498	0.19841	0.27125
694.38	0.33002	0.16678	0.24469	0.25255	0.16053	0.11123	0.16068	0.13714	0.056477	0.22976	0.11836	0.12901	0.1283	0.1522	0.27933	0.14932	0.17827	0.18691	0.20105	0.28454	0.29323	0.17622	0.21749	0.27963	0.22822	0.15333	0.28576	0.29342	0.22895	0.21359	0.21248	0.17075	0.2901	0.31155	0.20466	0.25865
695.38	0.32224	0.1573	0.23536	0.24613	0.14593	0.10888	0.14399	0.11719	0.053736	0.22832	0.11006	0.11494	0.12468	0.14936	0.27049	0.14297	0.18169	0.18642	0.19508	0.27427	0.30292	0.18774	0.20949	0.27035	0.22252	0.14664	0.28343	0.28403	0.22276	0.21286	0.20357	0.15714	0.28157	0.31898	0.19554	0.24958
696.36	0.32157	0.15654	0.23155	0.25004	0.13802	0.093524	0.14127	0.11544	0.052345	0.23206	0.10203	0.12657	0.12171	0.14298	0.26389	0.14755	0.17232	0.18228	0.19502	0.26439	0.29668	0.19093	0.21247	0.28271	0.20908	0.14115	0.27431	0.28275	0.21961	0.21058	0.2042	0.15044	0.27455	0.33459	0.19453	0.24924
697.34	0.31327	0.14854	0.22146	0.25573	0.13377	0.08374	0.11649	0.11875	0.055158	0.23021	0.10415	0.11398	0.11721	0.14299	0.25312	0.14789	0.18043	0.17947	0.19399	0.25891	0.29054	0.1995	0.20465	0.27268	0.20332	0.13708	0.27081	0.28266	0.21906	0.19703	0.19589	0.1562	0.26798	0.34017	0.18428	0.23583
698.34	0.29521	0.13208	0.21532	0.25912	0.10945	0.090301	0.11531	0.13483	0.045863	0.22125	0.09285	0.10663	0.11733	0.13025	0.25156	0.14788	0.17384	0.16988	0.19256	0.26908	0.27818	0.18859	0.20015	0.26244	0.20359	0.13253	0.27833	0.27951	0.21	0.19756	0.18803	0.15323	0.25762	0.33478	0.17073	0.22919
699.32	0.29927	0.13802	0.20537	0.26813	0.097001	0.086576	0.099935	0.13084	0.047544	0.21746	0.090987	0.10317	0.11414	0.12854	0.24759	0.14932	0.17449	0.15762	0.19344	0.25199	0.28221	0.17164	0.19489	0.27138	0.19398	0.12394	0.2816	0.27253	0.2037	0.19199	0.1852	0.15104	0.24432	0.33076	0.16224	0.23529
700.33	0.28281	0.15303	0.22035	0.26232	0.10733	0.077417	0.083944	0.13834	0.056369	0.21608	0.081892	0.09775	0.10358	0.12889	0.24577	0.14261	0.16966	0.15568	0.1908	0.24972	0.27592	0.16739	0.20172	0.26929	0.173	0.1246	0.28376	0.27226	0.20454	0.19145	0.18624	0.15795	0.23807	0.33182	0.15996	0.22157
701.31	0.24808	0.13904	0.23266	0.25839	0.12048	0.080225	0.080646	0.14041	0.049522	0.21137	0.060801	0.072881	0.088509	0.11436	0.24573	0.12501	0.17534	0.14684	0.1789	0.24074	0.27044	0.16307	0.18331	0.24013	0.16003	0.10967	0.28535	0.25796	0.20128	0.18441	0.17426	0.16051	0.21588	0.32214	0.14304	0.19541
702.29	0.24399	0.14078	0.23824	0.22579	0.12121	0.077363	0.085476	0.14031	0.046343	0.20405	0.046052	0.070194	0.083875	0.10771	0.24644	0.10006	0.17019	0.14626	0.17743	0.2342	0.25661	0.14846	0.17421	0.23998	0.14906	0.10644	0.28531	0.23927	0.19759	0.17935	0.16841	0.1535	0.19464	0.3245	0.12976	0.18572
703.29	0.2358	0.15173	0.23127	0.22078	0.11889	0.072855	0.078653	0.12746	0.059934	0.20496	0.055628	0.073833	0.072856	0.11005	0.22162	0.099696	0.17625	0.14334	0.1795	0.21928	0.2491	0.14833	0.17271	0.2469	0.13323	0.10211	0.26884	0.23882	0.19565	0.1682	0.15965	0.14585	0.18549	0.33386	0.13466	0.1918
704.27	0.19717	0.1506	0.22857	0.19073	0.12233	0.082798	0.078563	0.12017	0.061061	0.20283	0.050468	0.065955	0.062733	0.10782	0.21269	0.075402	0.17596	0.15789	0.18214	0.21963	0.24419	0.1426	0.16127	0.2335	0.12219	0.09779	0.26046	0.22287	0.19032	0.16683	0.15091	0.13569	0.17819	0.32887	0.12657	0.17679
705.27	0.18803	0.14331	0.22511	0.18191	0.10935	0.092516	0.096365	0.11457	0.056676	0.19743	0.053318	0.05557	0.063941	0.1045	0.20034	0.065848	0.17242	0.1637	0.19505	0.21502	0.22353	0.12879	0.14342	0.2231	0.1209	0.090126	0.25867	0.21174	0.18976	0.16473	0.14262	0.12782	0.16264	0.33032	0.12243	0.17797
706.25	0.19365	0.14148	0.2093	0.17519	0.10025	0.096091	0.10061	0.10611	0.068349	0.20048	0.069536	0.058449	0.062324	0.10938	0.19701	0.071036	0.16949	0.18026	0.22306	0.21813	0.21373	0.13143	0.15073	0.22177	0.1159	0.088844	0.26236	0.21396	0.18048	0.16598	0.15099	0.12426	0.17094	0.33649	0.12831	0.18036
707.23	0.1803	0.14475	0.20339	0.1897	0.091635	0.10027	0.10398	0.10755	0.074955	0.20514	0.093286	0.056568	0.076813	0.11135	0.18793	0.082182	0.16202	0.18353	0.23156	0.21347	0.21294	0.14038	0.16195	0.22037	0.11686	0.08128	0.25912	0.21437	0.17409	0.16411	0.15101	0.11979	0.17471	0.34768	0.14955	0.17439
708.23	0.18298	0.14222	0.22466	0.19223	0.094765	0.094515	0.12195	0.10258	0.08523	0.19986	0.096467	0.052993	0.081275	0.1016	0.20078	0.07871	0.15112	0.19962	0.24614	0.21297	0.21616	0.14237	0.15401	0.20725	0.11519	0.07177	0.26546	0.2025	0.17276	0.16687	0.17148	0.12668	0.18323	0.34503	0.15357	0.16998
709.21	0.21742	0.14684	0.23471	0.19995	0.10765	0.11233	0.13486	0.11502	0.091331	0.19982	0.1129	0.065924	0.09173	0.10847	0.20529	0.1039	0.17132	0.20719	0.26688	0.21824	0.20836	0.15943	0.16398	0.20741	0.11658	0.069692	0.26112	0.20614	0.18767	0.16808	0.18208	0.14965	0.1926	0.34972	0.16036	0.18401
710.21	0.23219	0.15208	0.24119	0.2045	0.12817	0.11962	0.14512	0.12678	0.084968	0.20218	0.12626	0.071934	0.10874	0.10425	0.21018	0.11075	0.18042	0.21392	0.27984	0.22299	0.20421	0.16467	0.17371	0.20512	0.11897	0.068258	0.25666	0.2035	0.18311	0.16218	0.18904	0.16583	0.19934	0.34922	0.16589	0.18096
711.19	0.25831	0.16737	0.2579	0.21246	0.13004	0.13437	0.13282	0.15211	0.092434	0.20921	0.12441	0.086251	0.12447	0.11152	0.20542	0.1138	0.18584	0.22783	0.28281	0.22866	0.20141	0.15912	0.16943	0.20652	0.12846	0.074185	0.25931	0.20687	0.18375	0.1643	0.18241	0.18774	0.20421	0.35802	0.1699	0.18087
712.17	0.2673	0.16465	0.26507	0.21956	0.14553	0.15577	0.14792	0.15687	0.10999	0.21124	0.11938	0.083555	0.12709	0.11133	0.20596	0.11173	0.19429	0.24957	0.30768	0.23541	0.20734	0.15698	0.16053	0.19413	0.12024	0.076348	0.25906	0.20327	0.18966	0.16351	0.18642	0.20371	0.21895	0.352	0.16792	0.19289
713.17	0.2637	0.16243	0.26934	0.22393	0.15717	0.17079	0.15327	0.16501	0.11454	0.21154	0.1058	0.088626	0.13102	0.11839	0.21088	0.11384	0.21472	0.26582	0.30789	0.24254	0.209	0.16065	0.15788	0.19778	0.1164	0.077264	0.26047	0.20826	0.19125	0.16566	0.17844	0.21062	0.22106	0.36359	0.17209	0.19543
714.15	0.23985	0.15732	0.2587	0.23919	0.14287	0.1651	0.15204	0.17098	0.1126	0.21199	0.098919	0.084071	0.13196	0.11364	0.20132	0.10789	0.20066	0.27246	0.30974	0.24811	0.20364	0.15351	0.1582	0.19462	0.1204	0.088622	0.27349	0.21473	0.17606	0.167	0.16959	0.20486	0.21856	0.37083	0.18444	0.19151
715.13	0.22679	0.15707	0.24403	0.24512	0.14748	0.16369	0.15171	0.16688	0.1343	0.21144	0.087544	0.084399	0.11955	0.12032	0.20979	0.11544	0.21467	0.28564	0.32194	0.25595	0.20488	0.14733	0.15448	0.19737	0.11271	0.089917	0.27762	0.22336	0.18891	0.17583	0.17036	0.2097	0.23478	0.37232	0.19214	0.20371
716.13	0.21913	0.14243	0.23857	0.24546	0.15023	0.17093	0.16382	0.15201	0.14174	0.19594	0.076556	0.073031	0.11743	0.10567	0.22097	0.11556	0.20606	0.29137	0.32382	0.24703	0.19999	0.13826	0.14714	0.19115	0.11327	0.087727	0.27998	0.22252	0.18628	0.16993	0.16998	0.19953	0.24358	0.36279	0.20446	0.2105
717.11	0.21177	0.14389	0.24604	0.23943	0.15368	0.15581	0.16833	0.14239	0.13914	0.18974	0.072504	0.071681	0.11709	0.10811	0.23197	0.12057	0.20831	0.29053	0.31857	0.25989	0.20418	0.1321	0.15121	0.20282	0.12118	0.095139	0.29633	0.23571	0.19432	0.16458	0.18001	0.20534	0.2577	0.35798	0.21208	0.21906
718.08	0.22385	0.14658	0.22995	0.22145	0.14858	0.15431	0.15028	0.14138	0.13654	0.1861	0.064313	0.074762	0.12533	0.10363	0.22951	0.11513	0.19809	0.27976	0.31875	0.25637	0.20829	0.12127	0.15234	0.20837	0.13603	0.10788	0.29677	0.23278	0.19624	0.1657	0.17434	0.22293	0.27184	0.34743	0.22567	0.22292
719.09	0.23382	0.14238	0.23306	0.22402	0.15641	0.14903	0.13327	0.14899	0.14457	0.18553	0.058176	0.070292	0.12363	0.10523	0.23078	0.11574	0.19582	0.28017	0.30419	0.25951	0.21865	0.12237	0.1501	0.20817	0.13523	0.10594	0.2991	0.23027	0.20575	0.16942	0.1649	0.24878	0.29353	0.36286	0.2362	0.22848
720.06	0.24012	0.13723	0.23552	0.22816	0.15367	0.14661	0.13794	0.14247	0.14183	0.18663	0.053972	0.07647	0.13593	0.10478	0.23159	0.10935	0.18469	0.26643	0.29717	0.25699	0.22785	0.12468	0.15682	0.21657	0.15266	0.11172	0.3146	0.22736	0.20386	0.16431	0.157	0.25826	0.30714	0.37443	0.25357	0.23525
721.06	0.24092	0.14008	0.23686	0.22384	0.15271	0.12491	0.14339	0.14674	0.14195	0.18485	0.055275	0.07816	0.14273	0.116	0.22424	0.1083	0.19139	0.25542	0.28984	0.26091	0.23297	0.12972	0.16693	0.22713	0.15484	0.12016	0.31329	0.22159	0.21763	0.16438	0.1606	0.27733	0.32326	0.3887	0.26751	0.2499
722.04	0.24853	0.13592	0.23519	0.23514	0.14472	0.13055	0.13998	0.15587	0.13844	0.1766	0.042556	0.072658	0.14776	0.11281	0.2234	0.10807	0.18073	0.25398	0.28441	0.25185	0.21923	0.13469	0.16919	0.22711	0.15968	0.12911	0.3194	0.21938	0.21923	0.17519	0.16254	0.29601	0.32625	0.39919	0.28528	0.255
723.02	0.23505	0.13637	0.23533	0.23634	0.14801	0.12828	0.15458	0.15344	0.14331	0.17244	0.067493	0.064921	0.14326	0.11813	0.22796	0.11185	0.1743	0.2492	0.27521	0.25723	0.21439	0.13457	0.18734	0.23332	0.15652	0.13332	0.3321	0.21865	0.22436	0.17467	0.16668	0.29243	0.33192	0.40477	0.30601	0.26039
724.02	0.24184	0.12112	0.22964	0.23349	0.14708	0.12507	0.15487	0.13075	0.14722	0.17483	0.07281	0.071437	0.14417	0.11945	0.23839	0.11768	0.17555	0.22908	0.27177	0.24026	0.2125	0.14331	0.18356	0.24129	0.15709	0.14376	0.33629	0.21828	0.22193	0.16982	0.17483	0.27552	0.33107	0.39994	0.31037	0.26375
724.99	0.23987	0.12679	0.23216	0.22417	0.14569	0.14271	0.15111	0.14387	0.15168	0.17622	0.084467	0.069499	0.14153	0.11503	0.22773	0.12157	0.1676	0.23844	0.24989	0.24265	0.22059	0.15641	0.19455	0.2331	0.15173	0.15387	0.33788	0.21561	0.22377	0.1791	0.18365	0.27105	0.33273	0.39824	0.32186	0.26916
725.97	0.23466	0.12849	0.23267	0.22036	0.13997	0.14473	0.14191	0.12812	0.14635	0.18452	0.083291	0.064694	0.13979	0.11416	0.22898	0.12424	0.16113	0.23343	0.24098	0.24173	0.22843	0.16492	0.19493	0.23902	0.15348	0.16056	0.34016	0.2112	0.21703	0.18303	0.18746	0.25711	0.32416	0.40612	0.32601	0.27156
726.97	0.24193	0.12646	0.23218	0.19007	0.13239	0.14901	0.13171	0.12178	0.14763	0.18629	0.088452	0.067295	0.13247	0.11574	0.2333	0.1106	0.16544	0.20658	0.22691	0.23856	0.24098	0.16987	0.19666	0.2336	0.15128	0.16531	0.3399	0.20239	0.21527	0.1761	0.1731	0.23924	0.32338	0.40797	0.32815	0.27973
727.95	0.23533	0.12975	0.21756	0.20025	0.12411	0.15508	0.12964	0.12355	0.14777	0.18742	0.077805	0.060991	0.13924	0.12299	0.2172	0.10381	0.17139	0.20563	0.21892	0.23366	0.23565	0.17415	0.20541	0.23533	0.15288	0.17245	0.336	0.20337	0.21424	0.17978	0.17359	0.23113	0.31486	0.40702	0.31663	0.28813
728.92	0.2323	0.14685	0.22866	0.20032	0.11901	0.16305	0.14381	0.12248	0.15514	0.17462	0.071234	0.054163	0.13776	0.12514	0.22275	0.10155	0.16833	0.20558	0.21619	0.23905	0.23906	0.16525	0.2113	0.23499	0.15507	0.17799	0.34153	0.20527	0.22195	0.18212	0.17242	0.22783	0.3138	0.39898	0.31739	0.30301
729.92	0.24203	0.14763	0.22552	0.19997	0.10453	0.14156	0.1448	0.11043	0.15566	0.16567	0.060043	0.056091	0.14211	0.12296	0.23453	0.10401	0.16967	0.18834	0.2138	0.22654	0.23624	0.15048	0.20167	0.2398	0.17293	0.18355	0.34162	0.2057	0.22166	0.18426	0.17025	0.21338	0.30507	0.38539	0.29798	0.30586
730.9	0.25319	0.14831	0.22317	0.20447	0.11072	0.14884	0.14454	0.116	0.16663	0.16393	0.080795	0.058036	0.14606	0.11961	0.2453	0.10046	0.17266	0.18109	0.20478	0.22916	0.24126	0.14927	0.21079	0.24439	0.1767	0.18779	0.35338	0.21131	0.22765	0.18722	0.16372	0.20264	0.29902	0.37703	0.29073	0.30859
731.87	0.25729	0.15359	0.23555	0.21997	0.10248	0.15235	0.14796	0.1109	0.16807	0.16475	0.085974	0.059816	0.15139	0.11327	0.24865	0.10818	0.1705	0.18675	0.19675	0.22281	0.23819	0.14338	0.20591	0.25159	0.1753	0.18309	0.35812	0.21392	0.22002	0.201	0.16513	0.18611	0.27719	0.36658	0.27289	0.30464
732.87	0.28039	0.16203	0.25309	0.21197	0.11292	0.14616	0.15393	0.11996	0.17077	0.16064	0.099274	0.066929	0.13998	0.10915	0.2561	0.11468	0.17284	0.18247	0.20571	0.22319	0.24822	0.14278	0.19522	0.25297	0.18099	0.19085	0.35936	0.22275	0.22105	0.20759	0.16539	0.1807	0.27068	0.35727	0.26923	0.31731
733.85	0.28565	0.16637	0.2592	0.20661	0.12806	0.14815	0.15193	0.12428	0.16654	0.16787	0.12022	0.066039	0.15026	0.1074	0.25018	0.11471	0.17596	0.18018	0.20271	0.22661	0.24258	0.14757	0.19736	0.25651	0.19419	0.19415	0.35815	0.22998	0.22057	0.21534	0.16595	0.16514	0.2522	0.34945	0.25688	0.32301
734.83	0.265	0.15536	0.26847	0.20798	0.1296	0.1666	0.16072	0.12129	0.17052	0.16756	0.11858	0.063452	0.1294	0.11818	0.24278	0.10944	0.1754	0.18571	0.21496	0.232	0.24559	0.159	0.20172	0.26612	0.17385	0.19424	0.35703	0.23345	0.21996	0.2193	0.16966	0.16329	0.24044	0.34615	0.24969	0.33921
735.82	0.25938	0.14508	0.27438	0.22309	0.13162	0.17062	0.16964	0.13908	0.16382	0.16712	0.10945	0.06836	0.12683	0.12715	0.24218	0.11571	0.18131	0.18216	0.2242	0.2365	0.23552	0.1621	0.19131	0.26599	0.17726	0.19336	0.34941	0.24411	0.2208	0.22904	0.17178	0.16575	0.22904	0.33034	0.2416	0.35359
736.8	0.24924	0.15587	0.27076	0.22195	0.13986	0.16033	0.1697	0.15718	0.17157	0.17148	0.10261	0.066076	0.12572	0.14377	0.23415	0.1189	0.19128	0.1767	0.22681	0.24412	0.24548	0.16283	0.19298	0.26718	0.18893	0.20677	0.34255	0.2478	0.23318	0.22833	0.17711	0.16427	0.23362	0.32271	0.23315	0.3684
737.77	0.23501	0.14925	0.27714	0.22555	0.13463	0.16437	0.17294	0.14858	0.18067	0.18189	0.096751	0.067411	0.12623	0.14142	0.24053	0.10923	0.18672	0.17646	0.22443	0.24404	0.24655	0.16723	0.18656	0.25725	0.18807	0.20382	0.34625	0.24019	0.2336	0.22961	0.17896	0.15474	0.22126	0.32347	0.21521	0.36774
738.77	0.23241	0.15945	0.27938	0.23235	0.12529	0.14936	0.16985	0.1581	0.17954	0.1817	0.078291	0.065969	0.12206	0.152	0.24394	0.10597	0.18656	0.17006	0.22755	0.24336	0.25101	0.17275	0.18943	0.25078	0.18253	0.2174	0.35914	0.23544	0.23215	0.23911	0.18337	0.15708	0.20711	0.32241	0.21213	0.36196
739.75	0.23748	0.18164	0.29668	0.2351	0.1324	0.13733	0.17172	0.16506	0.16844	0.18711	0.089388	0.060398	0.13286	0.15935	0.24579	0.099792	0.1921	0.1651	0.22166	0.23718	0.24444	0.16509	0.18683	0.24983	0.19191	0.23616	0.36121	0.23238	0.23165	0.23965	0.1843	0.15162	0.19108	0.31419	0.21268	0.35442
740.72	0.22641	0.18679	0.29603	0.23478	0.13001	0.13702	0.16663	0.15125	0.17696	0.18898	0.094916	0.054031	0.12975	0.1534	0.23919	0.10064	0.1918	0.17035	0.22612	0.22815	0.25461	0.16357	0.19251	0.24752	0.19669	0.24528	0.36531	0.24021	0.2362	0.24177	0.18466	0.15055	0.19144	0.30971	0.20926	0.35056
741.7	0.2223	0.17948	0.29426	0.23876	0.14148	0.13826	0.17955	0.14389	0.17658	0.19493	0.10463	0.054888	0.12697	0.14589	0.24207	0.10894	0.19754	0.18504	0.24288	0.22932	0.25268	0.16223	0.1977	0.25035	0.19266	0.25036	0.37659	0.24476	0.23347	0.24987	0.18933	0.15218	0.18405	0.3075	0.21186	0.34002
742.69	0.20842	0.193	0.29262	0.23638	0.15214	0.14022	0.167	0.15216	0.16944	0.20089	0.090916	0.052967	0.13673	0.15444	0.24803	0.11611	0.21035	0.18838	0.24023	0.23671	0.24622	0.16116	0.19006	0.25495	0.18979	0.26768	0.38041	0.24744	0.23566	0.25846	0.18622	0.16416	0.18693	0.3072	0.21411	0.3368
743.67	0.20902	0.18052	0.28594	0.22511	0.158	0.1513	0.16586	0.15343	0.17783	0.20897	0.098541	0.054576	0.13558	0.15348	0.24397	0.11771	0.21207	0.19847	0.23931	0.24494	0.25455	0.15354	0.19535	0.25504	0.18528	0.26991	0.37662	0.24475	0.24305	0.25014	0.18458	0.17171	0.1977	0.3065	0.20717	0.33563
744.64	0.20949	0.18063	0.27624	0.21968	0.16856	0.15719	0.15435	0.16221	0.19033	0.20253	0.10178	0.066742	0.13751	0.15347	0.2532	0.12561	0.21432	0.19797	0.2352	0.25326	0.26056	0.15045	0.19491	0.26188	0.18779	0.27397	0.38577	0.25051	0.24842	0.25257	0.17685	0.17793	0.20807	0.30237	0.20129	0.33503
745.64	0.20812	0.19491	0.2716	0.20393	0.17222	0.15551	0.14766	0.17458	0.18707	0.20039	0.09552	0.071895	0.13548	0.1578	0.25008	0.1291	0.21719	0.20496	0.22561	0.25767	0.25119	0.15359	0.18739	0.26589	0.17736	0.28518	0.39073	0.24196	0.24926	0.24712	0.18396	0.16996	0.19886	0.30732	0.19572	0.33331
746.61	0.21188	0.2133	0.27427	0.20841	0.16355	0.14839	0.13401	0.1823	0.18141	0.19383	0.098572	0.076073	0.13345	0.16443	0.2467	0.1349	0.20295	0.19389	0.20866	0.26185	0.2484	0.15418	0.18587	0.26584	0.16809	0.29682	0.38981	0.24466	0.25198	0.23897	0.17705	0.17168	0.20604	0.30518	0.19354	0.32359
747.59	0.22061	0.21224	0.27605	0.22093	0.15795	0.1478	0.16107	0.18232	0.17675	0.19498	0.10974	0.071615	0.12577	0.16554	0.24564	0.14914	0.1993	0.19259	0.20901	0.26069	0.25667	0.15538	0.19137	0.26158	0.16131	0.30623	0.40018	0.25288	0.26004	0.23524	0.18245	0.16685	0.21366	0.30263	0.19279	0.30944
748.58	0.21305	0.22243	0.27729	0.23676	0.16269	0.13739	0.16671	0.18522	0.16551	0.19302	0.11903	0.072848	0.12384	0.16517	0.255	0.15701	0.20308	0.19705	0.19716	0.255	0.25292	0.14867	0.1773	0.2541	0.16196	0.31257	0.40839	0.25482	0.26508	0.24375	0.18087	0.1612	0.20922	0.29369	0.18652	0.29993
749.56	0.2296	0.21256	0.27404	0.26217	0.15981	0.14841	0.17883	0.18575	0.16052	0.20466	0.11667	0.061211	0.12401	0.15568	0.25572	0.16799	0.20221	0.20738	0.1963	0.26051	0.25211	0.15032	0.17462	0.2408	0.1608	0.30808	0.41511	0.2597	0.27186	0.25267	0.18986	0.16615	0.20654	0.30292	0.18345	0.29142
750.53	0.2558	0.21165	0.27945	0.2756	0.1594	0.15696	0.19362	0.18748	0.15109	0.20868	0.12719	0.069503	0.1352	0.15879	0.26584	0.16791	0.20128	0.21405	0.19317	0.25961	0.25291	0.13972	0.17973	0.23786	0.16731	0.31276	0.43059	0.2671	0.27425	0.26649	0.18351	0.17717	0.20843	0.29753	0.17697	0.29157
751.51	0.26501	0.19768	0.26455	0.26608	0.17708	0.15119	0.19232	0.17825	0.14149	0.21722	0.12535	0.071591	0.14032	0.16056	0.26649	0.15195	0.21154	0.20807	0.18446	0.25962	0.25185	0.14019	0.17902	0.23186	0.1834	0.31172	0.4389	0.26229	0.2809	0.27217	0.17862	0.17417	0.19214	0.2989	0.16626	0.29074
752.5	0.26997	0.20477	0.27705	0.25349	0.18269	0.15751	0.17341	0.1886	0.14509	0.21436	0.13366	0.082344	0.13703	0.1633	0.28238	0.13964	0.20538	0.21825	0.16774	0.26456	0.23869	0.13515	0.17925	0.24258	0.19471	0.31936	0.44894	0.25343	0.2833	0.27901	0.17164	0.17304	0.17521	0.30035	0.15445	0.29568
753.48	0.28587	0.21224	0.28271	0.25421	0.16823	0.15531	0.18557	0.1872	0.14274	0.21936	0.1377	0.088698	0.1492	0.16486	0.28286	0.13188	0.19519	0.20116	0.16939	0.26377	0.22385	0.14595	0.18607	0.25247	0.20299	0.31715	0.46011	0.26803	0.28203	0.26977	0.17442	0.16679	0.17541	0.30682	0.15701	0.29571
754.45	0.27641	0.21379	0.29793	0.24407	0.16786	0.14697	0.19039	0.17938	0.13987	0.21761	0.16165	0.097408	0.14941	0.17312	0.29227	0.1337	0.1919	0.20446	0.16949	0.254	0.22049	0.14212	0.19189	0.25516	0.20113	0.32593	0.46754	0.27433	0.28242	0.28254	0.17321	0.15652	0.17101	0.30359	0.15793	0.28927
755.44	0.26072	0.21389	0.31619	0.25064	0.18007	0.15047	0.19242	0.18176	0.14779	0.22467	0.16906	0.10109	0.14169	0.17752	0.30187	0.1374	0.20041	0.20387	0.16526	0.25897	0.22675	0.15252	0.19907	0.26981	0.20134	0.32647	0.47969	0.2738	0.29761	0.2983	0.17325	0.15602	0.16951	0.30937	0.16598	0.28446
756.42	0.2622	0.22804	0.33198	0.26821	0.18501	0.17387	0.20461	0.18306	0.1625	0.22905	0.19257	0.11109	0.1402	0.18202	0.30135	0.14678	0.1999	0.20968	0.16702	0.25436	0.23008	0.15713	0.20169	0.27618	0.19322	0.32673	0.48572	0.28394	0.30674	0.31231	0.1808	0.16225	0.18093	0.31496	0.17747	0.2883
757.39	0.28381	0.22562	0.314	0.27943	0.19137	0.18922	0.21745	0.1813	0.16448	0.23381	0.20373	0.11083	0.15498	0.18243	0.28356	0.15379	0.20921	0.20665	0.16954	0.25074	0.23609	0.15895	0.20037	0.27359	0.19675	0.31414	0.48017	0.29396	0.3122	0.32619	0.17926	0.1706	0.18378	0.31148	0.18474	0.28969
758.36	0.28276	0.2231	0.32881	0.27394	0.21628	0.20269	0.22141	0.18371	0.16425	0.22964	0.20406	0.11536	0.1544	0.18804	0.29699	0.16089	0.23214	0.22831	0.17034	0.25046	0.24317	0.14239	0.20774	0.2776	0.20588	0.31463	0.47642	0.29686	0.32813	0.3489	0.17875	0.18115	0.17704	0.30661	0.18023	0.28897
759.36	0.3017	0.23098	0.32915	0.27869	0.2263	0.22221	0.22945	0.18761	0.17249	0.23543	0.20703	0.13009	0.16061	0.18894	0.30151	0.16445	0.2419	0.23235	0.1691	0.25503	0.24954	0.1484	0.22128	0.28084	0.21857	0.3157	0.48097	0.29683	0.34017	0.35186	0.18532	0.1918	0.18025	0.32144	0.18396	0.30219
760.33	0.31115	0.25013	0.32725	0.27532	0.22024	0.21143	0.2328	0.18627	0.17433	0.23331	0.22026	0.13419	0.1653	0.20087	0.2986	0.17113	0.23412	0.23055	0.17378	0.25401	0.25022	0.14148	0.22622	0.27112	0.22079	0.31768	0.47663	0.30134	0.33296	0.34776	0.18985	0.19338	0.18033	0.3201	0.18591	0.30106
761.3	0.31524	0.25973	0.33288	0.29317	0.21843	0.22327	0.22348	0.20048	0.17485	0.23194	0.21316	0.14354	0.175	0.20076	0.3102	0.18714	0.23944	0.25283	0.16969	0.26004	0.24797	0.13475	0.23354	0.28052	0.23003	0.31471	0.48524	0.31284	0.33664	0.35684	0.19266	0.19591	0.17596	0.32279	0.18911	0.31415
762.27	0.30658	0.25675	0.35312	0.29718	0.23387	0.2195	0.2252	0.19244	0.19044	0.23944	0.22166	0.15615	0.17064	0.19727	0.32505	0.19464	0.24941	0.25952	0.16513	0.25995	0.26086	0.143	0.25327	0.28607	0.2349	0.31594	0.50012	0.32036	0.34747	0.36423	0.19664	0.19819	0.18839	0.33618	0.19759	0.32238
763.27	0.32542	0.26867	0.34856	0.31176	0.22985	0.23976	0.21552	0.20499	0.20845	0.24106	0.24758	0.16489	0.17784	0.1926	0.32189	0.21129	0.24072	0.26427	0.1627	0.26592	0.27054	0.15501	0.2628	0.29056	0.24861	0.31935	0.50477	0.32998	0.34064	0.37286	0.2018	0.20797	0.19845	0.34895	0.21313	0.32936
764.24	0.33733	0.27708	0.35399	0.30371	0.23522	0.22747	0.2056	0.20904	0.21444	0.24735	0.261	0.15977	0.18829	0.20228	0.32542	0.22085	0.24529	0.25443	0.15832	0.26472	0.27169	0.1638	0.27352	0.30073	0.25861	0.32025	0.50277	0.34205	0.33684	0.37129	0.20151	0.21187	0.20777	0.35547	0.2212	0.32382
765.21	0.34954	0.27378	0.33508	0.30116	0.2433	0.24385	0.21267	0.2125	0.21697	0.25103	0.26541	0.17386	0.19688	0.19622	0.32664	0.23176	0.24928	0.25381	0.15453	0.27019	0.27738	0.17013	0.2791	0.3073	0.26722	0.32214	0.49539	0.35384	0.35029	0.3766	0.21025	0.22395	0.2167	0.36643	0.22431	0.33165
766.18	0.36573	0.26141	0.32841	0.27071	0.24694	0.2375	0.23574	0.21113	0.23252	0.25508	0.27387	0.16472	0.20313	0.19079	0.33297	0.23052	0.25698	0.24216	0.16197	0.27619	0.29376	0.18566	0.28341	0.30551	0.28572	0.32158	0.48264	0.34784	0.35696	0.37648	0.21901	0.23838	0.24252	0.3774	0.2227	0.32641
767.18	0.36676	0.26187	0.32097	0.2717	0.23907	0.23731	0.23928	0.22974	0.22375	0.2505	0.28866	0.15937	0.21659	0.20056	0.32789	0.23213	0.25745	0.24569	0.18189	0.28689	0.29064	0.19285	0.29339	0.30671	0.29096	0.32524	0.47699	0.36041	0.35729	0.3731	0.23767	0.24889	0.25834	0.3755	0.23177	0.31919
768.15	0.36284	0.25629	0.33015	0.27006	0.24085	0.23631	0.255	0.22453	0.21776	0.25923	0.28311	0.16196	0.2184	0.20956	0.33442	0.22941	0.26552	0.25984	0.19206	0.29057	0.28834	0.20525	0.29612	0.31467	0.28416	0.33261	0.48457	0.36474	0.36203	0.37231	0.23983	0.25402	0.2798	0.38044	0.24177	0.32985
769.12	0.35737	0.25181	0.33518	0.28614	0.23723	0.2533	0.26414	0.22517	0.21285	0.2668	0.28425	0.17106	0.22652	0.20486	0.33446	0.2369	0.26955	0.2751	0.20389	0.30015	0.29209	0.20983	0.29456	0.31689	0.28744	0.33026	0.48933	0.37669	0.37348	0.38098	0.24695	0.26068	0.28672	0.38265	0.2538	0.33798
770.09	0.35347	0.24286	0.36784	0.29441	0.23304	0.25255	0.26923	0.22868	0.22292	0.27613	0.29338	0.16214	0.22608	0.21112	0.34361	0.24031	0.2692	0.28712	0.21039	0.29773	0.28543	0.21502	0.29815	0.31818	0.28973	0.33282	0.49894	0.38648	0.36474	0.37993	0.25328	0.26534	0.3011	0.38535	0.26118	0.33697
771.09	0.35766	0.2679	0.37929	0.3038	0.23684	0.2679	0.24833	0.22063	0.22811	0.28584	0.29527	0.16748	0.23405	0.2251	0.35025	0.23726	0.26851	0.31323	0.21379	0.28844	0.28545	0.2185	0.30689	0.32415	0.30266	0.35246	0.5093	0.40122	0.35911	0.38418	0.25548	0.26437	0.30325	0.38778	0.26924	0.34026
772.06	0.36554	0.26732	0.3876	0.29979	0.25649	0.26563	0.24926	0.211	0.23633	0.30456	0.288	0.17354	0.24073	0.22365	0.36071	0.24469	0.27963	0.31987	0.21392	0.28181	0.27898	0.23213	0.31717	0.33557	0.32309	0.35685	0.51586	0.40857	0.36308	0.3845	0.25972	0.26577	0.29972	0.4	0.26951	0.34826
773.03	0.36479	0.26674	0.38796	0.29788	0.26137	0.24596	0.23649	0.21523	0.24644	0.31334	0.28123	0.16656	0.23642	0.21938	0.36458	0.24308	0.29386	0.30465	0.21061	0.2838	0.28462	0.24101	0.33513	0.33243	0.3353	0.34985	0.50851	0.41104	0.36662	0.37722	0.27336	0.27038	0.30885	0.40393	0.26525	0.34381
774	0.37524	0.26351	0.38282	0.30312	0.25381	0.22796	0.23477	0.23075	0.26976	0.30818	0.27732	0.16148	0.23025	0.21803	0.36168	0.23767	0.29811	0.30265	0.21429	0.29328	0.29755	0.24256	0.33748	0.33066	0.3428	0.35118	0.50221	0.41574	0.35956	0.37089	0.27894	0.28517	0.3304	0.40125	0.26713	0.34549
774.99	0.38415	0.26331	0.375	0.30606	0.25518	0.227	0.2224	0.23628	0.28328	0.30913	0.27772	0.15155	0.23597	0.2077	0.36314	0.22933	0.31555	0.31356	0.2224	0.30315	0.29697	0.2466	0.35588	0.33373	0.36177	0.34769	0.49405	0.41863	0.36715	0.3802	0.28562	0.29501	0.33947	0.40941	0.27534	0.34682
775.96	0.36613	0.25429	0.36729	0.33089	0.25316	0.2018	0.22399	0.24212	0.30064	0.2952	0.29195	0.14037	0.23094	0.20833	0.35718	0.23609	0.32903	0.29534	0.2274	0.31409	0.29621	0.24885	0.37252	0.33657	0.35816	0.34168	0.4879	0.43333	0.37107	0.38169	0.29064	0.29789	0.36063	0.40513	0.28319	0.35068
776.93	0.37959	0.25519	0.3853	0.34572	0.24352	0.20441	0.22343	0.24273	0.32051	0.28978	0.29335	0.12875	0.21929	0.20496	0.35838	0.23673	0.32841	0.29837	0.24431	0.3193	0.31165	0.24474	0.377	0.33045	0.36667	0.3408	0.48617	0.43692	0.36633	0.38931	0.29458	0.29784	0.38181	0.4079	0.28135	0.35737
777.9	0.36768	0.25502	0.39199	0.34869	0.24363	0.22289	0.23011	0.23959	0.3404	0.29476	0.30046	0.13615	0.22122	0.2078	0.35113	0.24013	0.31918	0.30509	0.26327	0.31861	0.32425	0.24888	0.369	0.33897	0.36875	0.336	0.48803	0.43885	0.36817	0.39713	0.29489	0.30023	0.38951	0.41081	0.28202	0.35857
778.89	0.36188	0.26706	0.39351	0.35014	0.26241	0.23463	0.22423	0.24061	0.34086	0.29887	0.29604	0.14113	0.21701	0.21287	0.34593	0.23618	0.33795	0.30911	0.27937	0.32104	0.32741	0.2693	0.39064	0.34596	0.38478	0.34247	0.48839	0.43944	0.37765	0.40299	0.30657	0.30558	0.39872	0.41633	0.28289	0.36441
779.86	0.35708	0.2669	0.40122	0.35148	0.27181	0.23762	0.22699	0.22828	0.33626	0.30409	0.29283	0.15054	0.21281	0.21667	0.3464	0.23702	0.33632	0.29777	0.29237	0.31637	0.34055	0.29287	0.40038	0.34919	0.38794	0.34412	0.50027	0.43509	0.37755	0.40145	0.30523	0.30908	0.40786	0.42375	0.28585	0.36835
780.83	0.3897	0.26989	0.41702	0.35152	0.28827	0.26121	0.24371	0.23199	0.33995	0.32211	0.30095	0.16131	0.22382	0.21364	0.34735	0.2338	0.344	0.31092	0.31489	0.32199	0.3374	0.31722	0.40464	0.35672	0.40868	0.34934	0.51612	0.43611	0.38502	0.41954	0.31445	0.31378	0.39899	0.43971	0.28636	0.37125
781.8	0.38548	0.28583	0.40902	0.35794	0.28477	0.27451	0.24877	0.23769	0.35079	0.32458	0.30288	0.17048	0.23103	0.22407	0.34235	0.24043	0.34772	0.32624	0.32241	0.33079	0.34699	0.33417	0.4149	0.36725	0.42043	0.35758	0.52553	0.45124	0.38132	0.42657	0.32135	0.33311	0.41145	0.43652	0.29411	0.37267
782.8	0.40847	0.28738	0.41372	0.36854	0.28798	0.28557	0.25624	0.2421	0.35638	0.32329	0.31305	0.17821	0.24917	0.23074	0.35138	0.24547	0.35946	0.35283	0.33773	0.34972	0.35728	0.34968	0.43698	0.38007	0.45024	0.37884	0.54825	0.46434	0.38816	0.45527	0.33431	0.34547	0.42063	0.4484	0.30371	0.38464
783.77	0.40838	0.2841	0.43661	0.38597	0.28439	0.28965	0.27754	0.25197	0.37677	0.33072	0.32954	0.18622	0.26634	0.24158	0.36302	0.25761	0.35838	0.37142	0.34995	0.36919	0.36732	0.36528	0.44742	0.39198	0.46859	0.39297	0.58376	0.47885	0.39327	0.46984	0.3456	0.35969	0.4246	0.46141	0.30233	0.39064
784.73	0.40233	0.32424	0.45075	0.4	0.30452	0.29847	0.2915	0.27905	0.41081	0.33352	0.35068	0.1928	0.27736	0.25676	0.36863	0.27118	0.38383	0.38623	0.36635	0.40273	0.3875	0.37681	0.46293	0.40258	0.4956	0.42481	0.61141	0.4995	0.40487	0.48068	0.36716	0.38073	0.44438	0.4598	0.30464	0.39579
785.7	0.40509	0.3234	0.4658	0.40338	0.3013	0.31286	0.30964	0.29794	0.42294	0.33864	0.36029	0.20912	0.27957	0.2673	0.39319	0.28831	0.39834	0.40777	0.37941	0.43197	0.41988	0.39421	0.48419	0.41587	0.5213	0.4381	0.63435	0.50975	0.41337	0.49119	0.37898	0.40775	0.47269	0.46149	0.31468	0.40474
786.67	0.40827	0.33525	0.48983	0.41885	0.31921	0.31175	0.31981	0.31594	0.43739	0.35475	0.39873	0.23411	0.3025	0.28226	0.42668	0.30517	0.42174	0.41881	0.39321	0.45608	0.44906	0.42457	0.5187	0.43683	0.54717	0.45428	0.66799	0.52132	0.43818	0.50536	0.40114	0.43721	0.48977	0.48409	0.333	0.42031
787.66	0.40466	0.3707	0.50703	0.43928	0.34641	0.32414	0.33695	0.33019	0.44829	0.36957	0.44362	0.25226	0.30739	0.30195	0.44345	0.32932	0.44763	0.42087	0.41554	0.47498	0.46488	0.4425	0.5431	0.46078	0.56331	0.48151	0.69534	0.54847	0.46148	0.5101	0.41859	0.46298	0.50859	0.49593	0.34667	0.43728
788.63	0.45278	0.40773	0.53007	0.45862	0.37396	0.3453	0.35448	0.34336	0.46535	0.38322	0.48387	0.27384	0.33356	0.32511	0.47305	0.36438	0.47311	0.44481	0.45027	0.49154	0.48623	0.47006	0.56361	0.48673	0.59496	0.51386	0.71903	0.57213	0.47605	0.53359	0.44186	0.48641	0.53048	0.50496	0.36801	0.45925
789.6	0.49991	0.41392	0.56007	0.47709	0.40564	0.37072	0.37861	0.35723	0.48064	0.39929	0.50722	0.2993	0.35706	0.33874	0.50664	0.38837	0.49643	0.46682	0.48582	0.50963	0.51551	0.50307	0.5762	0.50708	0.62108	0.53144	0.75379	0.59858	0.5034	0.56197	0.45969	0.50228	0.55047	0.53158	0.38076	0.48614
790.57	0.51233	0.43536	0.58458	0.49337	0.43544	0.38999	0.39679	0.36527	0.49887	0.41565	0.54642	0.32082	0.38081	0.36074	0.52965	0.40934	0.50858	0.49154	0.52712	0.52674	0.55253	0.52631	0.59284	0.54093	0.6388	0.56016	0.78921	0.61806	0.53219	0.58091	0.48844	0.52481	0.57255	0.5492	0.40082	0.51366
791.54	0.5514	0.4649	0.59843	0.51076	0.45739	0.4359	0.43425	0.38242	0.50161	0.43166	0.58635	0.35243	0.40052	0.38289	0.55182	0.43272	0.52986	0.53435	0.56589	0.55375	0.57878	0.54852	0.60239	0.56488	0.66906	0.59119	0.81611	0.63537	0.55615	0.61691	0.51328	0.53683	0.59952	0.5676	0.41787	0.53775
792.53	0.58438	0.49554	0.62823	0.52046	0.46503	0.46809	0.4726	0.40402	0.53092	0.4492	0.60843	0.36973	0.42799	0.40584	0.58422	0.44758	0.55063	0.58388	0.59491	0.58168	0.61348	0.57722	0.62318	0.57994	0.69527	0.60516	0.84645	0.65149	0.57896	0.64706	0.54321	0.56559	0.6317	0.58376	0.43505	0.5562
793.5	0.58236	0.52788	0.63794	0.5327	0.48887	0.50217	0.5069	0.42811	0.54206	0.46254	0.62933	0.38731	0.43711	0.42785	0.61439	0.4692	0.56693	0.62693	0.61525	0.6103	0.64837	0.58744	0.64601	0.5973	0.71325	0.62297	0.87634	0.66664	0.60784	0.67274	0.56756	0.58721	0.66778	0.60766	0.45124	0.57072
794.47	0.61833	0.56507	0.65462	0.55308	0.49887	0.52301	0.5473	0.43975	0.55392	0.4865	0.65607	0.41706	0.46904	0.45987	0.64001	0.49792	0.58401	0.67453	0.64018	0.62593	0.67311	0.6107	0.65887	0.6237	0.74277	0.64639	0.89972	0.6857	0.63498	0.69774	0.59569	0.60951	0.70213	0.62734	0.46701	0.5917
795.43	0.65062	0.60068	0.68354	0.5739	0.5259	0.54314	0.58985	0.46978	0.55812	0.49477	0.67866	0.44754	0.49613	0.49071	0.67224	0.53799	0.61341	0.70903	0.65832	0.64436	0.68745	0.62605	0.68178	0.64175	0.75671	0.67338	0.91988	0.71174	0.66415	0.71628	0.61315	0.63031	0.7307	0.64786	0.47628	0.61677
796.4	0.67554	0.61925	0.71066	0.59056	0.54531	0.54055	0.62125	0.48984	0.5831	0.50246	0.68435	0.45776	0.52192	0.49833	0.6909	0.57213	0.63446	0.74007	0.67155	0.65622	0.7105	0.63697	0.68926	0.65412	0.77222	0.68616	0.93376	0.73234	0.68777	0.72953	0.63469	0.64036	0.74704	0.66319	0.48531	0.62925
797.39	0.70571	0.62814	0.73118	0.60986	0.57587	0.55299	0.64163	0.50782	0.58705	0.51482	0.69683	0.47448	0.54318	0.50989	0.70408	0.61009	0.65294	0.75856	0.67905	0.67043	0.73462	0.64816	0.70205	0.66134	0.79326	0.71036	0.94532	0.74114	0.71053	0.73375	0.65012	0.65318	0.76794	0.68886	0.49175	0.64552
798.36	0.72497	0.64515	0.74967	0.61313	0.57405	0.551	0.66099	0.52107	0.59342	0.52297	0.71814	0.4976	0.56308	0.52075	0.71188	0.62694	0.67366	0.75713	0.68902	0.66289	0.74638	0.66915	0.70548	0.6767	0.79855	0.71763	0.94589	0.75469	0.73257	0.73701	0.65648	0.66577	0.78636	0.70489	0.50146	0.66426
799.33	0.72851	0.66204	0.76806	0.61981	0.58515	0.57246	0.66844	0.54787	0.6056	0.52982	0.731	0.5083	0.5769	0.53799	0.73269	0.64673	0.6795	0.78538	0.68637	0.67409	0.76694	0.68154	0.72174	0.69459	0.79559	0.72665	0.95288	0.76007	0.74856	0.75237	0.65979	0.68954	0.80107	0.7191	0.51938	0.68377
800.29	0.75231	0.68183	0.77972	0.62319	0.5864	0.58574	0.67894	0.56024	0.61617	0.5422	0.73577	0.51909	0.58701	0.54768	0.74058	0.6541	0.67863	0.80106	0.68618	0.67471	0.77771	0.69044	0.72146	0.69744	0.80022	0.72125	0.95643	0.76363	0.74666	0.764	0.67736	0.70616	0.8176	0.73408	0.52859	0.69111
801.26	0.75558	0.68845	0.77791	0.62802	0.60103	0.59182	0.69109	0.57548	0.62176	0.55364	0.74579	0.53585	0.60003	0.56532	0.75238	0.64782	0.67759	0.79694	0.69035	0.68117	0.7868	0.70352	0.7401	0.71049	0.79579	0.72524	0.96072	0.76427	0.74787	0.75871	0.67247	0.72364	0.84415	0.75181	0.53608	0.70914
802.23	0.75643	0.68418	0.78015	0.64285	0.61392	0.60299	0.70008	0.58282	0.62719	0.55354	0.7376	0.53783	0.59696	0.57534	0.76465	0.64083	0.68052	0.80474	0.69191	0.67258	0.79001	0.71372	0.73645	0.725	0.78468	0.72118	0.95866	0.76797	0.74836	0.76204	0.67261	0.72667	0.85442	0.74316	0.54818	0.71008
803.22	0.76424	0.67448	0.78902	0.65571	0.62833	0.61854	0.68942	0.58472	0.63618	0.55323	0.72561	0.53865	0.59996	0.57394	0.76726	0.6351	0.6733	0.81709	0.68379	0.6789	0.79242	0.70553	0.73787	0.7316	0.78058	0.71517	0.96601	0.76233	0.74763	0.76117	0.66505	0.7245	0.85964	0.74626	0.55684	0.71531
804.18	0.76652	0.66333	0.78689	0.6555	0.62304	0.60616	0.69728	0.57773	0.64091	0.54202	0.72911	0.53282	0.5998	0.55759	0.76569	0.63584	0.67357	0.81168	0.68462	0.67335	0.78976	0.68917	0.74437	0.72225	0.77673	0.70104	0.96058	0.75179	0.74482	0.74977	0.67095	0.72191	0.86818	0.7405	0.5647	0.70928
805.15	0.75633	0.67287	0.7951	0.65409	0.62597	0.60587	0.69271	0.58262	0.64449	0.53192	0.71475	0.52942	0.60216	0.55691	0.75409	0.63215	0.6729	0.81732	0.67521	0.67658	0.79075	0.68057	0.74529	0.7241	0.76166	0.70546	0.96881	0.74174	0.75375	0.74347	0.66202	0.72218	0.87417	0.74206	0.56858	0.71437
806.12	0.76415	0.66814	0.81374	0.64851	0.61564	0.61066	0.67864	0.5792	0.6495	0.51993	0.68242	0.51035	0.58753	0.55018	0.74537	0.63263	0.66655	0.81712	0.65983	0.6724	0.78586	0.65903	0.72081	0.71927	0.75188	0.70036	0.96187	0.73442	0.75851	0.73634	0.65871	0.72271	0.86428	0.73545	0.56411	0.7096
807.08	0.78756	0.68615	0.81668	0.63315	0.60732	0.59913	0.67104	0.58548	0.66424	0.515	0.67451	0.50463	0.59644	0.54676	0.74195	0.63259	0.65143	0.82363	0.65092	0.67466	0.78276	0.64975	0.70899	0.71367	0.74333	0.70646	0.95231	0.7301	0.7508	0.7299	0.65169	0.71594	0.86019	0.74088	0.5651	0.71623
808.07	0.7788	0.68191	0.82894	0.61835	0.6044	0.60393	0.66903	0.59583	0.68023	0.51647	0.65874	0.48819	0.58748	0.53617	0.74234	0.61853	0.64673	0.8321	0.63604	0.67563	0.78544	0.64082	0.70182	0.70254	0.72645	0.71229	0.94102	0.7204	0.74871	0.72924	0.65072	0.72716	0.85362	0.73555	0.5621	0.71351
809.04	0.75105	0.65529	0.82279	0.60597	0.59856	0.60211	0.65218	0.59925	0.68883	0.51162	0.6412	0.48231	0.57536	0.5278	0.72805	0.60022	0.63928	0.83472	0.62027	0.67405	0.77147	0.63735	0.68064	0.70499	0.71172	0.71153	0.9366	0.71908	0.74028	0.71763	0.63252	0.71527	0.832	0.73929	0.55677	0.70817
810	0.73337	0.61611	0.81272	0.60228	0.57194	0.5913	0.64002	0.592	0.70786	0.50977	0.63152	0.46652	0.5533	0.50431	0.7159	0.59753	0.6184	0.83713	0.60827	0.66543	0.76881	0.62477	0.6652	0.69923	0.70688	0.69539	0.92201	0.71853	0.71389	0.7061	0.61781	0.70254	0.80634	0.72615	0.5526	0.68674
810.97	0.7008	0.60958	0.81051	0.58981	0.56916	0.58155	0.62369	0.58595	0.72342	0.50362	0.63232	0.4638	0.53552	0.49516	0.70524	0.58614	0.60588	0.82404	0.60398	0.66075	0.75689	0.61866	0.66395	0.70321	0.68522	0.69393	0.92102	0.71029	0.70337	0.69754	0.60872	0.69553	0.79399	0.72222	0.55352	0.67802
811.93	0.67617	0.58878	0.80908	0.58602	0.55113	0.57394	0.60634	0.56882	0.72063	0.49945	0.61931	0.46198	0.50691	0.47735	0.69067	0.57928	0.5999	0.79839	0.60421	0.65229	0.73642	0.60038	0.64682	0.69766	0.67173	0.66792	0.92966	0.7001	0.69185	0.67894	0.6	0.69643	0.76924	0.71906	0.53971	0.67415
812.9	0.67153	0.56931	0.79364	0.57586	0.53146	0.56279	0.58494	0.55288	0.7199	0.49354	0.60977	0.45595	0.49925	0.47034	0.67871	0.58432	0.59083	0.789	0.60395	0.64785	0.71498	0.59113	0.6341	0.70041	0.67167	0.65149	0.92507	0.69431	0.6822	0.65714	0.58678	0.6791	0.75004	0.71675	0.53424	0.66924
813.87	0.68022	0.58456	0.77976	0.56912	0.51474	0.55483	0.58435	0.54447	0.71972	0.48488	0.59916	0.44253	0.48609	0.46782	0.66322	0.58323	0.57961	0.77917	0.60428	0.64954	0.71036	0.5795	0.61242	0.69019	0.6656	0.65858	0.91464	0.6828	0.66354	0.64907	0.58091	0.68311	0.73862	0.7124	0.5324	0.66839
814.85	0.65432	0.58809	0.77139	0.55469	0.52936	0.54084	0.57881	0.54516	0.71454	0.47594	0.57701	0.43038	0.47431	0.46302	0.65963	0.57479	0.5825	0.75635	0.5965	0.6507	0.69479	0.56455	0.59599	0.67866	0.64922	0.66196	0.90907	0.67177	0.65937	0.63515	0.57076	0.67596	0.72299	0.7108	0.51933	0.66565
815.82	0.65507	0.57311	0.75944	0.54609	0.51077	0.54544	0.58227	0.54566	0.7043	0.46416	0.56725	0.4204	0.46796	0.45995	0.65334	0.56715	0.57861	0.75357	0.59438	0.65503	0.68811	0.55549	0.58099	0.66229	0.64917	0.66156	0.90012	0.66018	0.65456	0.62761	0.56127	0.67494	0.70471	0.70455	0.5219	0.66087
816.78	0.63854	0.57276	0.7559	0.52397	0.49442	0.54459	0.58029	0.53628	0.6929	0.45421	0.57321	0.41755	0.46071	0.46012	0.64538	0.5564	0.56869	0.75923	0.57923	0.65204	0.68162	0.54549	0.58211	0.65451	0.65018	0.67761	0.8884	0.6472	0.6429	0.62171	0.54154	0.67283	0.69619	0.69486	0.53336	0.65748
817.75	0.63857	0.57871	0.74204	0.51032	0.4837	0.52812	0.59936	0.52808	0.6906	0.44587	0.57023	0.42587	0.4546	0.46069	0.63584	0.54539	0.55971	0.74528	0.57613	0.65646	0.68509	0.53055	0.57294	0.64227	0.64353	0.68742	0.88347	0.63407	0.62843	0.61743	0.53774	0.67417	0.69454	0.69359	0.52923	0.65571
818.71	0.62515	0.57341	0.73951	0.50745	0.4791	0.52515	0.59281	0.51604	0.69302	0.45053	0.57167	0.42951	0.44582	0.46	0.63001	0.54183	0.55608	0.73306	0.57099	0.65007	0.68037	0.52737	0.58166	0.63563	0.62929	0.69178	0.873	0.63302	0.62203	0.60636	0.53781	0.66434	0.69487	0.68811	0.51896	0.65246
819.68	0.62519	0.57126	0.72892	0.50393	0.44833	0.53852	0.57068	0.49767	0.68655	0.45062	0.58383	0.42739	0.43574	0.46129	0.63451	0.52905	0.53825	0.73373	0.56504	0.63871	0.67031	0.52615	0.58854	0.63038	0.6317	0.69236	0.86215	0.62478	0.60807	0.60384	0.521	0.66443	0.68867	0.68601	0.52925	0.65441
820.64	0.62113	0.56778	0.72606	0.50458	0.43517	0.53188	0.56262	0.48613	0.68881	0.45756	0.59421	0.43412	0.43773	0.45628	0.63891	0.52896	0.52369	0.73928	0.55762	0.62568	0.65963	0.52416	0.59246	0.63079	0.62538	0.69238	0.86064	0.62896	0.58646	0.60941	0.5181	0.65141	0.68315	0.68208	0.5264	0.65819
821.63	0.62359	0.57337	0.70694	0.51019	0.44854	0.52277	0.56509	0.48884	0.69242	0.45752	0.58852	0.43499	0.44554	0.4545	0.6447	0.5302	0.53014	0.73162	0.55439	0.6215	0.65598	0.52465	0.59604	0.63051	0.61254	0.69737	0.86241	0.63035	0.59125	0.61097	0.52496	0.63377	0.67406	0.68469	0.51944	0.65577
822.59	0.6242	0.56336	0.70881	0.52438	0.45676	0.52596	0.56313	0.48631	0.70494	0.45792	0.58152	0.42713	0.45319	0.45706	0.65096	0.53792	0.53874	0.72601	0.55772	0.62208	0.64627	0.52608	0.59549	0.63099	0.61462	0.69697	0.86657	0.64284	0.59322	0.61416	0.52447	0.63403	0.6687	0.67604	0.51469	0.64751
823.56	0.6156	0.5582	0.709	0.52757	0.46028	0.51531	0.56053	0.48339	0.69341	0.45186	0.57084	0.4308	0.44765	0.45789	0.6705	0.54289	0.54097	0.71152	0.54966	0.61436	0.63968	0.51236	0.59173	0.63768	0.61481	0.70104	0.87176	0.65407	0.59837	0.61177	0.50435	0.63153	0.65574	0.67435	0.50974	0.6472
824.52	0.63449	0.56004	0.71165	0.52638	0.46111	0.49969	0.57721	0.4963	0.70309	0.46114	0.58384	0.4389	0.457	0.46652	0.67462	0.54493	0.55293	0.70318	0.55644	0.6188	0.64002	0.5246	0.60012	0.63891	0.62092	0.70924	0.87836	0.66363	0.60922	0.61135	0.51698	0.63297	0.66046	0.67863	0.50988	0.64561
825.49	0.64275	0.56866	0.70488	0.52288	0.47415	0.49946	0.57791	0.501	0.71019	0.46257	0.58911	0.42979	0.44726	0.47404	0.68125	0.55548	0.58004	0.69355	0.56167	0.6153	0.64553	0.52177	0.60734	0.62994	0.61376	0.72171	0.87239	0.66864	0.62612	0.60379	0.51731	0.63021	0.66064	0.67511	0.50529	0.64303
826.45	0.65059	0.55576	0.70822	0.53114	0.46009	0.49994	0.56961	0.50828	0.73236	0.47397	0.59593	0.42033	0.44723	0.47244	0.69002	0.55558	0.58012	0.70103	0.56322	0.61303	0.65041	0.53419	0.61	0.63155	0.61872	0.72788	0.86843	0.6629	0.61937	0.60969	0.51111	0.62965	0.66786	0.67503	0.50039	0.64545
827.41	0.64978	0.56088	0.70111	0.53458	0.45519	0.50268	0.57184	0.50855	0.7344	0.48072	0.61157	0.42529	0.42964	0.47093	0.7038	0.55869	0.57935	0.71133	0.55797	0.5908	0.656	0.54781	0.61713	0.63316	0.61833	0.73727	0.85587	0.66686	0.61825	0.61354	0.50244	0.61673	0.66399	0.68508	0.50482	0.65088
828.4	0.66357	0.56503	0.70075	0.52406	0.45159	0.52553	0.56926	0.52157	0.76835	0.49496	0.6346	0.43278	0.43746	0.47319	0.70578	0.55444	0.57944	0.73677	0.56051	0.60213	0.66542	0.56526	0.62182	0.63621	0.62691	0.74183	0.86198	0.65267	0.61489	0.62785	0.50352	0.61692	0.67344	0.68986	0.50844	0.65666
829.36	0.64972	0.57765	0.68557	0.53816	0.47522	0.52306	0.55894	0.51918	0.77957	0.48922	0.63262	0.44126	0.43436	0.47948	0.70935	0.57298	0.58667	0.73937	0.55117	0.59888	0.66264	0.55648	0.61292	0.64579	0.61876	0.75492	0.86062	0.65837	0.62091	0.63612	0.49705	0.61821	0.67611	0.68604	0.50396	0.66877
830.33	0.64934	0.57963	0.6796	0.54798	0.48489	0.53125	0.56739	0.51204	0.79597	0.50318	0.641	0.45795	0.44557	0.48199	0.71393	0.56953	0.58202	0.75518	0.54159	0.59004	0.66431	0.57513	0.60123	0.64945	0.62899	0.75639	0.86739	0.65611	0.6226	0.64417	0.4844	0.62118	0.68134	0.7003	0.50794	0.66842
831.29	0.63562	0.58293	0.67766	0.53901	0.482	0.52985	0.56822	0.51637	0.80943	0.49796	0.63758	0.46915	0.43818	0.48442	0.71814	0.57459	0.5772	0.74443	0.53291	0.59472	0.66375	0.56457	0.59359	0.64612	0.62882	0.75269	0.86524	0.6683	0.61513	0.64618	0.47139	0.62843	0.68301	0.6976	0.51424	0.65871
832.25	0.63877	0.59204	0.6746	0.53015	0.4966	0.52832	0.55778	0.51665	0.822	0.50386	0.65274	0.47746	0.44463	0.49284	0.71008	0.57557	0.58108	0.74018	0.52284	0.58558	0.66799	0.5661	0.60013	0.64509	0.62255	0.76227	0.87259	0.6636	0.61069	0.64389	0.47155	0.62871	0.686	0.69525	0.51637	0.65856
833.22	0.64943	0.59159	0.67929	0.53294	0.50652	0.53497	0.56471	0.50596	0.80472	0.49792	0.65504	0.47398	0.44767	0.49685	0.70592	0.57726	0.5772	0.72738	0.51811	0.55663	0.65701	0.56022	0.60203	0.62847	0.61562	0.76408	0.86355	0.66964	0.60928	0.64433	0.47776	0.61411	0.68171	0.68698	0.52131	0.65854
834.18	0.66604	0.57518	0.70105	0.52177	0.49942	0.52931	0.56707	0.49963	0.80232	0.50768	0.65305	0.4705	0.45581	0.48977	0.71347	0.56529	0.57772	0.70904	0.51419	0.5419	0.64958	0.56176	0.59236	0.60771	0.61949	0.75806	0.85487	0.65913	0.59821	0.63266	0.46783	0.5954	0.67295	0.68539	0.5244	0.64565
835.14	0.68152	0.59313	0.70675	0.52106	0.49832	0.52271	0.55435	0.50645	0.78247	0.49732	0.63869	0.46847	0.45886	0.49544	0.71155	0.57257	0.57196	0.68551	0.5107	0.5348	0.63619	0.55172	0.58709	0.60904	0.61964	0.75658	0.84521	0.663	0.58382	0.6212	0.46248	0.58711	0.66966	0.67564	0.5151	0.64731
836.11	0.6987	0.59837	0.70281	0.53475	0.50039	0.52522	0.56027	0.50111	0.76146	0.50019	0.64243	0.46473	0.47073	0.49774	0.71185	0.57861	0.58031	0.67475	0.51172	0.52234	0.62912	0.54747	0.58587	0.60745	0.6165	0.75321	0.83427	0.66492	0.58234	0.61028	0.469	0.58352	0.66579	0.67503	0.50622	0.64974
837.09	0.69334	0.5966	0.70167	0.53151	0.49413	0.51815	0.5648	0.49202	0.73582	0.49739	0.62663	0.46019	0.47354	0.49042	0.72348	0.56753	0.56723	0.6733	0.51159	0.52114	0.61217	0.54058	0.57291	0.60424	0.6197	0.74494	0.81966	0.65552	0.57371	0.60669	0.46367	0.56759	0.65687	0.66703	0.50427	0.65238
838.05	0.6731	0.59422	0.70019	0.53839	0.4772	0.49427	0.55995	0.50578	0.72124	0.49903	0.59965	0.45502	0.46421	0.48146	0.72183	0.56505	0.5656	0.65993	0.49836	0.52606	0.60215	0.53395	0.56181	0.5998	0.61977	0.7261	0.81057	0.64528	0.56149	0.59169	0.45005	0.5656	0.6468	0.66656	0.48979	0.63869
839.01	0.66462	0.59136	0.68535	0.54603	0.47271	0.51181	0.56181	0.50926	0.70077	0.49712	0.60338	0.44481	0.45513	0.47975	0.71052	0.56239	0.55846	0.6708	0.49619	0.52547	0.59845	0.53634	0.56017	0.60471	0.6195	0.71629	0.79384	0.64118	0.55618	0.59148	0.45047	0.56277	0.64821	0.67156	0.47561	0.63639
839.98	0.66109	0.57689	0.68825	0.55258	0.46423	0.50841	0.55353	0.50749	0.69145	0.4944	0.60973	0.44423	0.44442	0.47118	0.71127	0.55299	0.55535	0.66217	0.48279	0.52057	0.5894	0.52919	0.56198	0.60492	0.61436	0.70359	0.78875	0.62395	0.55412	0.5927	0.44806	0.54725	0.64623	0.66966	0.4756	0.62578
840.94	0.65755	0.56157	0.68655	0.53737	0.4817	0.51246	0.54309	0.51008	0.67197	0.49416	0.60642	0.44898	0.43655	0.4627	0.71389	0.53587	0.54605	0.66566	0.47997	0.52511	0.58311	0.53575	0.55881	0.59923	0.61317	0.69096	0.77513	0.59722	0.56063	0.59928	0.44108	0.54215	0.64168	0.67099	0.47282	0.62346
841.9	0.65954	0.57019	0.68832	0.55238	0.48731	0.52255	0.53431	0.52474	0.66069	0.49632	0.60359	0.44634	0.4311	0.45831	0.70767	0.5395	0.55552	0.66849	0.47428	0.53253	0.58741	0.53568	0.5531	0.59429	0.60134	0.68687	0.7689	0.58795	0.56477	0.59736	0.43526	0.55167	0.6487	0.6707	0.46604	0.61467
842.86	0.6886	0.5805	0.68078	0.56619	0.49857	0.5414	0.5311	0.51438	0.65485	0.50226	0.61803	0.45281	0.4297	0.45518	0.71102	0.54748	0.56093	0.67673	0.48147	0.53072	0.58422	0.53057	0.55752	0.60155	0.59743	0.69166	0.76386	0.58502	0.56393	0.60868	0.4368	0.55413	0.65721	0.66941	0.47036	0.61838
843.82	0.71425	0.59529	0.67818	0.57923	0.5056	0.53693	0.54602	0.51837	0.65739	0.5029	0.62889	0.47144	0.43347	0.45395	0.71038	0.55076	0.56936	0.67879	0.49128	0.53126	0.58557	0.53007	0.57317	0.60657	0.59169	0.69371	0.76112	0.57434	0.56525	0.61104	0.44445	0.56297	0.66216	0.66587	0.48148	0.62336
844.79	0.71778	0.61274	0.67984	0.57842	0.50993	0.55045	0.56779	0.52404	0.64523	0.51336	0.63678	0.49431	0.42835	0.4617	0.70787	0.56041	0.56814	0.68863	0.50372	0.54072	0.59048	0.53186	0.58165	0.60483	0.58686	0.70038	0.7467	0.56854	0.5564	0.61168	0.44752	0.57299	0.65338	0.66711	0.48756	0.63072
845.75	0.74003	0.63806	0.67589	0.60301	0.51897	0.55546	0.5973	0.52506	0.6541	0.52418	0.66336	0.5098	0.43325	0.47858	0.69682	0.57478	0.5844	0.70909	0.5165	0.53612	0.60197	0.52736	0.59443	0.6192	0.60388	0.71404	0.74506	0.58676	0.55217	0.61165	0.45387	0.57629	0.66859	0.67439	0.50014	0.6411
846.71	0.75774	0.65938	0.68059	0.61683	0.52895	0.57727	0.62301	0.52332	0.65835	0.53144	0.68922	0.51349	0.44342	0.49311	0.70249	0.58639	0.58835	0.72673	0.53051	0.53674	0.60438	0.52592	0.61227	0.62106	0.62963	0.71692	0.75065	0.5945	0.55623	0.62092	0.46772	0.57253	0.67585	0.68434	0.50664	0.63509
847.69	0.76496	0.67707	0.68978	0.62592	0.55971	0.58582	0.63807	0.53949	0.66296	0.5475	0.71318	0.52988	0.45618	0.51291	0.71493	0.59427	0.59617	0.73677	0.53607	0.54612	0.6212	0.53828	0.6237	0.63994	0.64713	0.72225	0.7581	0.60035	0.56879	0.62651	0.47597	0.58473	0.68269	0.69119	0.51393	0.6342
848.65	0.78351	0.69258	0.72478	0.64436	0.58801	0.62219	0.66174	0.55397	0.66409	0.56269	0.72582	0.53862	0.47371	0.52382	0.75023	0.601	0.61595	0.76316	0.55238	0.56193	0.63437	0.5508	0.63419	0.64661	0.67749	0.72918	0.78446	0.61667	0.57674	0.64718	0.49725	0.60383	0.69168	0.70775	0.52404	0.64111
849.61	0.79001	0.71015	0.72857	0.6606	0.61983	0.653	0.68263	0.56183	0.6802	0.57861	0.74775	0.53421	0.49067	0.52677	0.75701	0.6158	0.63306	0.80458	0.57459	0.57116	0.64566	0.57065	0.64469	0.66563	0.70281	0.73485	0.79569	0.62971	0.59363	0.66838	0.51854	0.61964	0.71489	0.72753	0.53419	0.65723
850.57	0.80556	0.74368	0.74797	0.66661	0.6391	0.69244	0.70503	0.57978	0.69015	0.59605	0.74525	0.53889	0.49638	0.53296	0.77492	0.62775	0.65387	0.82433	0.58582	0.57925	0.65099	0.59278	0.65028	0.67543	0.72252	0.74218	0.81282	0.63631	0.61376	0.68333	0.53611	0.63645	0.72908	0.74519	0.53667	0.66363
851.54	0.83118	0.75652	0.76736	0.67285	0.67562	0.71472	0.72566	0.60169	0.69752	0.61248	0.77157	0.56701	0.50541	0.54599	0.78745	0.63624	0.6831	0.83888	0.6036	0.5943	0.6572	0.61833	0.67022	0.70355	0.73975	0.74909	0.83539	0.65101	0.62523	0.69405	0.54416	0.66705	0.74044	0.75939	0.55103	0.69386
852.5	0.84999	0.77202	0.78158	0.68227	0.68292	0.74872	0.76062	0.61489	0.70533	0.61729	0.7805	0.56512	0.52139	0.55887	0.79096	0.64623	0.70416	0.86878	0.63041	0.61138	0.66384	0.63246	0.69437	0.71426	0.76415	0.75264	0.84292	0.66669	0.63793	0.70559	0.56407	0.68167	0.75528	0.77337	0.56619	0.71361
853.46	0.85533	0.78365	0.78863	0.68828	0.68318	0.76035	0.76007	0.62444	0.70896	0.62427	0.79859	0.56945	0.52176	0.5712	0.78043	0.66456	0.70783	0.88103	0.63696	0.61365	0.67111	0.63723	0.71177	0.72357	0.77461	0.75373	0.83929	0.6642	0.6515	0.71155	0.56594	0.6826	0.76167	0.7699	0.57471	0.71534
854.42	0.87937	0.78596	0.80195	0.69441	0.69002	0.785	0.78551	0.63795	0.71161	0.63707	0.82548	0.58261	0.52941	0.58368	0.80205	0.66878	0.72044	0.88774	0.64705	0.61531	0.68736	0.64293	0.7317	0.72973	0.80238	0.75629	0.85419	0.67575	0.66368	0.72443	0.58164	0.68948	0.78782	0.77824	0.59064	0.7274
855.38	0.88838	0.77763	0.82717	0.70318	0.6816	0.79544	0.78787	0.64226	0.71658	0.63498	0.85321	0.58946	0.54847	0.58483	0.81298	0.67274	0.71188	0.89596	0.65377	0.61818	0.69933	0.64114	0.74783	0.73128	0.81827	0.74421	0.87581	0.68282	0.67025	0.73533	0.59189	0.69754	0.79197	0.77855	0.60135	0.7346
856.34	0.88846	0.7797	0.82085	0.70644	0.66262	0.79653	0.78339	0.64034	0.70194	0.63892	0.85676	0.57289	0.56194	0.58465	0.81694	0.67571	0.69755	0.8954	0.64557	0.61176	0.69599	0.63364	0.75222	0.71809	0.82409	0.7387	0.87348	0.68514	0.67832	0.74589	0.59996	0.6982	0.78909	0.78363	0.60849	0.73089
857.3	0.87508	0.76931	0.81442	0.69697	0.6569	0.79147	0.78943	0.62962	0.69461	0.64104	0.87673	0.57524	0.5581	0.56958	0.80696	0.67017	0.69983	0.90229	0.63721	0.60322	0.69923	0.63048	0.74412	0.71003	0.82603	0.72438	0.87428	0.68319	0.6825	0.75073	0.6041	0.69701	0.79157	0.78653	0.61127	0.73238
858.26	0.85502	0.7606	0.79103	0.68078	0.65624	0.78664	0.78646	0.61979	0.68425	0.63794	0.87491	0.57724	0.56243	0.56065	0.79428	0.65956	0.6916	0.89152	0.62017	0.60517	0.6981	0.62366	0.72782	0.70917	0.82987	0.71816	0.86782	0.68864	0.68062	0.74327	0.5921	0.69086	0.78611	0.7935	0.60992	0.73083
859.22	0.8334	0.75069	0.77269	0.67064	0.64313	0.76749	0.75927	0.60185	0.66427	0.63011	0.8582	0.55797	0.56222	0.54913	0.77351	0.64647	0.68707	0.89092	0.59812	0.59693	0.68851	0.60364	0.71161	0.69357	0.81547	0.69759	0.85603	0.67705	0.68313	0.73655	0.56737	0.68335	0.75865	0.7804	0.59697	0.7119
860.18	0.79066	0.72855	0.73549	0.6527	0.64647	0.74585	0.72841	0.58193	0.63198	0.62243	0.83731	0.54383	0.54446	0.54493	0.74874	0.62947	0.68649	0.8772	0.5732	0.58845	0.66922	0.59775	0.69007	0.6795	0.79835	0.68415	0.83436	0.66581	0.67555	0.72976	0.54468	0.66517	0.74788	0.77159	0.58762	0.69233
861.13	0.74764	0.689	0.7112	0.63267	0.64147	0.73001	0.7068	0.55253	0.60924	0.60959	0.81524	0.53367	0.51553	0.51719	0.72026	0.60094	0.67817	0.86327	0.55829	0.56842	0.65731	0.58106	0.66059	0.67609	0.77496	0.64782	0.80826	0.6445	0.66948	0.72275	0.52323	0.64195	0.73331	0.75201	0.57134	0.67311
862.09	0.72289	0.66904	0.67816	0.61715	0.63072	0.69548	0.67276	0.5347	0.57999	0.59618	0.79054	0.50882	0.50287	0.50614	0.69604	0.57781	0.65495	0.83935	0.53141	0.54437	0.63542	0.55584	0.62875	0.65234	0.75296	0.63178	0.78514	0.62354	0.65806	0.712	0.50506	0.61267	0.70607	0.73305	0.55186	0.64381
863.08	0.70607	0.64606	0.63063	0.59503	0.6201	0.6633	0.65787	0.51291	0.54647	0.58044	0.77274	0.48127	0.47588	0.48565	0.66569	0.56178	0.65178	0.83286	0.51773	0.51851	0.61638	0.53761	0.61751	0.63932	0.72783	0.60594	0.76088	0.60454	0.65206	0.70933	0.49308	0.59255	0.69785	0.71423	0.5369	0.62703
864.03	0.67068	0.61472	0.6024	0.56951	0.59398	0.62652	0.61965	0.49439	0.51312	0.55729	0.74731	0.44966	0.45197	0.4635	0.63961	0.543	0.63303	0.80676	0.49093	0.49817	0.58335	0.51894	0.59486	0.61516	0.70145	0.5852	0.74191	0.58678	0.62867	0.69001	0.46924	0.56082	0.67061	0.69188	0.51672	0.6037
864.99	0.64987	0.58326	0.5799	0.54772	0.56047	0.5915	0.59309	0.46904	0.48958	0.53995	0.73461	0.42769	0.42295	0.43883	0.61687	0.52837	0.60911	0.78659	0.4647	0.47608	0.55557	0.48623	0.57584	0.60005	0.66591	0.56095	0.7236	0.56315	0.60679	0.67781	0.45224	0.5322	0.64286	0.67001	0.50285	0.59829
865.95	0.62396	0.54151	0.54885	0.51801	0.52461	0.57139	0.56145	0.44784	0.46941	0.51389	0.71488	0.40086	0.39652	0.41125	0.57897	0.51241	0.5851	0.78698	0.42847	0.45051	0.52315	0.46585	0.55901	0.57357	0.63358	0.53942	0.70744	0.54524	0.57799	0.65955	0.42411	0.49399	0.627	0.65136	0.48749	0.57859
866.91	0.60441	0.51077	0.52982	0.49764	0.48735	0.54205	0.52042	0.42556	0.44256	0.49473	0.6812	0.38213	0.36378	0.38674	0.55826	0.49529	0.56245	0.76634	0.40823	0.43756	0.50417	0.45441	0.54335	0.56288	0.60017	0.5176	0.68902	0.52571	0.5574	0.63762	0.38827	0.47199	0.61237	0.64142	0.47236	0.56612
867.87	0.56119	0.49489	0.51179	0.47463	0.44586	0.50703	0.46773	0.39745	0.4133	0.47935	0.64561	0.36611	0.3329	0.3597	0.53383	0.46468	0.53188	0.75089	0.37511	0.41674	0.47281	0.42619	0.50658	0.53385	0.55314	0.49122	0.67499	0.49683	0.52729	0.61133	0.34872	0.44008	0.58029	0.62324	0.45342	0.54661
868.83	0.52718	0.47237	0.49769	0.45547	0.42069	0.47011	0.45497	0.36953	0.3893	0.46448	0.61692	0.35792	0.30541	0.33283	0.52063	0.43948	0.51474	0.7312	0.35503	0.40355	0.45523	0.40742	0.49193	0.52628	0.51807	0.46442	0.66446	0.47611	0.50533	0.59311	0.33776	0.42563	0.56581	0.61884	0.44263	0.54334
869.79	0.49741	0.43375	0.46316	0.44708	0.39293	0.4333	0.43803	0.34903	0.36165	0.44867	0.58513	0.34207	0.29168	0.30375	0.48801	0.41941	0.49509	0.71984	0.33134	0.39286	0.43543	0.38346	0.47845	0.5082	0.49115	0.4369	0.63598	0.45957	0.48343	0.56579	0.31721	0.39395	0.54181	0.6081	0.42851	0.52627
870.74	0.48761	0.43927	0.44636	0.42978	0.36577	0.39496	0.42033	0.33862	0.33417	0.43729	0.55392	0.32848	0.28174	0.29199	0.4696	0.39961	0.47707	0.67998	0.31413	0.40067	0.42345	0.35387	0.45619	0.4941	0.46612	0.43282	0.61218	0.44093	0.46254	0.54491	0.30029	0.38992	0.51541	0.60347	0.41432	0.51193
871.7	0.47086	0.41382	0.43146	0.41644	0.35539	0.38407	0.40414	0.32149	0.31462	0.42118	0.54211	0.31281	0.27414	0.27567	0.4483	0.38636	0.47342	0.66977	0.28733	0.39193	0.4046	0.33143	0.45393	0.47791	0.44644	0.426	0.60489	0.43206	0.44987	0.53278	0.28322	0.37134	0.50421	0.59053	0.41294	0.50469
872.66	0.47238	0.38801	0.42139	0.4086	0.33938	0.37413	0.38631	0.30465	0.31406	0.40652	0.53161	0.2967	0.27035	0.26785	0.42877	0.37586	0.45857	0.65349	0.26978	0.39173	0.3943	0.31597	0.458	0.46885	0.44052	0.41554	0.58913	0.43023	0.43041	0.51881	0.27584	0.35746	0.49557	0.58151	0.41112	0.50418
873.62	0.47843	0.37199	0.40042	0.39756	0.31903	0.36169	0.35376	0.27871	0.31198	0.39143	0.5105	0.2767	0.26445	0.26412	0.40002	0.36615	0.44312	0.62365	0.24945	0.37951	0.3863	0.29778	0.44501	0.45302	0.4261	0.41486	0.57463	0.42484	0.42962	0.50082	0.2614	0.3303	0.4808	0.57037	0.40597	0.4896
874.58	0.48689	0.38548	0.39359	0.38047	0.30994	0.36311	0.32983	0.2686	0.3	0.37315	0.497	0.26797	0.25944	0.2648	0.39451	0.35635	0.42981	0.60051	0.24052	0.37612	0.37723	0.29286	0.43539	0.45444	0.42371	0.41872	0.57103	0.42084	0.42718	0.49797	0.24652	0.33481	0.47255	0.56281	0.40553	0.48359
875.53	0.48966	0.36437	0.37991	0.37636	0.30872	0.34487	0.31997	0.25136	0.29978	0.35987	0.48028	0.26248	0.26535	0.25911	0.38266	0.3578	0.42708	0.58938	0.24076	0.37681	0.37269	0.29322	0.44214	0.45003	0.42996	0.4134	0.56643	0.42186	0.42602	0.49328	0.23943	0.32865	0.46711	0.55813	0.40895	0.48918
876.49	0.48988	0.35862	0.37386	0.37971	0.29483	0.32261	0.30833	0.24214	0.28905	0.34812	0.46176	0.26015	0.26017	0.259	0.38057	0.3589	0.41186	0.56826	0.24117	0.36745	0.36592	0.2917	0.43909	0.45074	0.4311	0.40437	0.55584	0.41197	0.42155	0.47893	0.24303	0.31819	0.45429	0.55962	0.40573	0.49004
877.45	0.47776	0.3531	0.3732	0.37889	0.2942	0.30946	0.31799	0.24479	0.27938	0.34181	0.44668	0.26367	0.25879	0.25826	0.38098	0.36007	0.41299	0.5441	0.24313	0.36012	0.37009	0.29742	0.44018	0.45105	0.42729	0.41407	0.56526	0.40865	0.43415	0.4696	0.23717	0.32385	0.45039	0.57503	0.41102	0.49623
878.41	0.46364	0.34722	0.36591	0.38289	0.2972	0.31607	0.3222	0.25485	0.2756	0.33587	0.43553	0.27682	0.25271	0.25351	0.38287	0.36408	0.41205	0.55425	0.24764	0.37221	0.37335	0.3016	0.44092	0.46125	0.42857	0.41531	0.56592	0.40909	0.43688	0.47405	0.23605	0.33515	0.45285	0.59127	0.41655	0.51577
879.36	0.4379	0.33032	0.36523	0.37833	0.29833	0.31427	0.32945	0.25453	0.28723	0.33168	0.41995	0.26619	0.24501	0.25214	0.37536	0.36763	0.41248	0.55734	0.25386	0.37553	0.37849	0.30305	0.45103	0.45011	0.41864	0.42373	0.56746	0.41008	0.44342	0.4719	0.24998	0.33458	0.44828	0.60469	0.41851	0.52905
880.32	0.42447	0.32249	0.37376	0.38112	0.30158	0.31662	0.32971	0.25144	0.27782	0.32079	0.40878	0.26502	0.23173	0.25778	0.38644	0.37198	0.41221	0.54926	0.2527	0.36652	0.36857	0.29794	0.45783	0.44917	0.41603	0.42837	0.57728	0.4089	0.4571	0.46016	0.24755	0.33359	0.44484	0.61021	0.42763	0.53429
881.28	0.40991	0.31901	0.3761	0.3594	0.30306	0.3334	0.35395	0.24786	0.30076	0.31492	0.41295	0.27123	0.22556	0.25223	0.38626	0.36373	0.40608	0.55654	0.2754	0.3724	0.37582	0.29239	0.46945	0.44177	0.4083	0.43328	0.58185	0.40966	0.46312	0.46791	0.25632	0.34915	0.4486	0.61826	0.44127	0.54811
882.23	0.41489	0.29835	0.37497	0.34482	0.29657	0.34083	0.35725	0.24427	0.30374	0.30788	0.40557	0.26159	0.23201	0.24653	0.38153	0.36673	0.39651	0.56131	0.28826	0.37525	0.36428	0.29357	0.47244	0.4441	0.41961	0.43762	0.57137	0.41161	0.461	0.47395	0.27338	0.35512	0.45399	0.62812	0.4419	0.55508
883.19	0.40215	0.29715	0.3663	0.33958	0.28443	0.33085	0.37069	0.23574	0.30279	0.30084	0.4077	0.25131	0.23442	0.25185	0.36982	0.37141	0.39303	0.55481	0.29767	0.36819	0.36163	0.2933	0.48404	0.43329	0.42415	0.4521	0.56364	0.41508	0.4611	0.47217	0.27072	0.352	0.45772	0.62565	0.44755	0.556
884.15	0.41618	0.2864	0.37436	0.33819	0.2858	0.32987	0.3698	0.23027	0.2948	0.29852	0.40339	0.25463	0.23989	0.2411	0.37186	0.36828	0.39394	0.5538	0.29355	0.37458	0.36361	0.30196	0.48652	0.43368	0.4314	0.46565	0.56801	0.40773	0.45485	0.46365	0.26305	0.36434	0.45284	0.63492	0.44937	0.55677
885.1	0.39973	0.29716	0.37343	0.33371	0.27754	0.34024	0.37626	0.23261	0.30757	0.30078	0.42205	0.25714	0.24228	0.24626	0.3658	0.36585	0.3883	0.56383	0.29951	0.37786	0.37448	0.31019	0.49439	0.43613	0.43065	0.48906	0.57138	0.40407	0.44305	0.46653	0.28186	0.3602	0.44645	0.64439	0.44346	0.56765
886.06	0.39561	0.29765	0.36935	0.33769	0.27081	0.3421	0.35939	0.2309	0.29458	0.29664	0.41164	0.25046	0.24581	0.25244	0.37386	0.37237	0.39031	0.55781	0.29006	0.38568	0.37243	0.32846	0.495	0.43733	0.43714	0.51407	0.57084	0.40243	0.43427	0.45948	0.28052	0.3537	0.43783	0.65906	0.43814	0.56614
887.01	0.38113	0.30707	0.36415	0.33475	0.27394	0.34939	0.35925	0.23315	0.31099	0.28879	0.40968	0.2591	0.24359	0.26098	0.38228	0.36895	0.38826	0.55903	0.28863	0.39258	0.39521	0.33217	0.49306	0.43469	0.43331	0.53459	0.57709	0.394	0.43298	0.45705	0.27801	0.34979	0.45119	0.66723	0.43551	0.56771
887.97	0.3869	0.30234	0.37679	0.32432	0.28493	0.35502	0.34693	0.22876	0.3119	0.28668	0.3977	0.25556	0.24306	0.25574	0.39609	0.35266	0.38587	0.57885	0.29557	0.39977	0.39092	0.33876	0.48994	0.43288	0.43476	0.55244	0.58265	0.38264	0.42714	0.45528	0.2843	0.35504	0.44956	0.67941	0.42899	0.5552
888.93	0.36758	0.32494	0.37034	0.3206	0.2789	0.35236	0.34335	0.232	0.32759	0.28704	0.40286	0.2568	0.23945	0.2701	0.39614	0.3557	0.37589	0.57472	0.31423	0.39767	0.3949	0.34493	0.48968	0.43628	0.43017	0.57427	0.57765	0.3853	0.4239	0.45384	0.28412	0.34767	0.46571	0.68137	0.43106	0.54606
889.88	0.37461	0.3058	0.37039	0.31171	0.28273	0.34141	0.34231	0.22533	0.33072	0.28463	0.39669	0.25821	0.24846	0.26037	0.40268	0.35749	0.37184	0.56895	0.32362	0.38543	0.40314	0.35474	0.47641	0.427	0.43324	0.58544	0.57712	0.38824	0.42021	0.45055	0.27863	0.35282	0.48035	0.69112	0.43403	0.53915
890.84	0.3907	0.30528	0.36887	0.31446	0.29513	0.32419	0.33771	0.22154	0.33749	0.28251	0.39087	0.26152	0.25472	0.25819	0.39064	0.35094	0.37226	0.57312	0.32292	0.37545	0.40167	0.34549	0.46601	0.42906	0.43029	0.58934	0.57357	0.38369	0.41645	0.44379	0.27684	0.34896	0.48225	0.68067	0.4268	0.53286
891.79	0.40168	0.29956	0.37127	0.32348	0.29121	0.3143	0.32461	0.21507	0.33054	0.28584	0.38242	0.26149	0.24689	0.24617	0.39289	0.35129	0.36923	0.57208	0.31623	0.37711	0.39236	0.35316	0.45948	0.4226	0.42427	0.59783	0.57195	0.38598	0.40986	0.436	0.27324	0.35005	0.46304	0.66907	0.4206	0.51784
892.75	0.41165	0.29528	0.36693	0.33579	0.28542	0.31459	0.33991	0.2272	0.3414	0.28844	0.39765	0.26731	0.25257	0.23557	0.38687	0.35332	0.36162	0.55152	0.32397	0.374	0.40147	0.36228	0.4575	0.42617	0.41568	0.59904	0.57001	0.3884	0.39304	0.42806	0.28666	0.35719	0.46111	0.65873	0.41592	0.5173
893.7	0.42856	0.26462	0.3563	0.32808	0.29136	0.30966	0.34886	0.21806	0.34736	0.28617	0.40501	0.27096	0.25169	0.21803	0.38353	0.33645	0.36245	0.54838	0.32671	0.37277	0.40033	0.35956	0.44657	0.41807	0.41707	0.59191	0.5694	0.38579	0.38651	0.42337	0.29665	0.35725	0.4523	0.6443	0.40944	0.51196
894.66	0.43894	0.28718	0.35273	0.33621	0.28345	0.30804	0.3308	0.21852	0.36151	0.29079	0.39949	0.26245	0.23933	0.21576	0.3762	0.32658	0.35767	0.56016	0.31903	0.3781	0.39847	0.36024	0.44483	0.42093	0.41366	0.58855	0.56361	0.38387	0.3745	0.42634	0.29501	0.35244	0.44397	0.61838	0.39731	0.49359
895.61	0.43613	0.26692	0.33501	0.32498	0.28481	0.32039	0.34647	0.2163	0.39072	0.29738	0.40945	0.25438	0.23027	0.20405	0.37489	0.31838	0.35735	0.55547	0.32265	0.38177	0.41182	0.37394	0.45591	0.41426	0.417	0.5837	0.55735	0.38229	0.37186	0.4272	0.2994	0.3503	0.4472	0.6044	0.38933	0.48372
896.57	0.44535	0.25269	0.33188	0.32518	0.2891	0.33273	0.36048	0.22139	0.4218	0.30701	0.42653	0.24126	0.22881	0.20485	0.36437	0.30538	0.35359	0.5488	0.33333	0.38664	0.41875	0.37367	0.46547	0.41632	0.41992	0.56723	0.55092	0.38	0.35941	0.43477	0.30401	0.34983	0.44927	0.59443	0.39024	0.47229
897.52	0.45074	0.25503	0.32964	0.32999	0.29915	0.34009	0.35432	0.21423	0.44851	0.31315	0.42253	0.23184	0.22412	0.21123	0.3689	0.29859	0.35368	0.54547	0.33022	0.39498	0.41571	0.36794	0.46379	0.4084	0.41722	0.56173	0.55217	0.37603	0.35668	0.43771	0.29902	0.34087	0.4404	0.58507	0.38689	0.45916
898.48	0.44747	0.27236	0.3375	0.35139	0.30426	0.34284	0.34841	0.22496	0.48394	0.32009	0.40874	0.21781	0.2237	0.21463	0.38532	0.30083	0.35239	0.53638	0.33097	0.40248	0.42476	0.36893	0.46024	0.40614	0.41632	0.5516	0.54563	0.36883	0.35489	0.44233	0.29707	0.33483	0.44922	0.57935	0.3793	0.44468
899.43	0.42662	0.25569	0.33962	0.373	0.30984	0.35398	0.35809	0.24489	0.53167	0.32724	0.4146	0.22135	0.22151	0.20865	0.39485	0.30174	0.35609	0.53258	0.33745	0.41904	0.43994	0.37281	0.46108	0.39666	0.40568	0.5467	0.5348	0.36771	0.35532	0.44464	0.3024	0.34064	0.45562	0.57925	0.38458	0.44482
900.39	0.43013	0.28184	0.36296	0.39121	0.30298	0.34808	0.331	0.26283	0.55978	0.33293	0.41841	0.22399	0.22561	0.22078	0.39536	0.30157	0.34264	0.52355	0.3331	0.43718	0.43526	0.37004	0.44756	0.39898	0.40089	0.54375	0.53405	0.36699	0.34111	0.44564	0.29406	0.35602	0.44978	0.57287	0.38272	0.43868
901.34	0.42739	0.29757	0.37832	0.40523	0.31466	0.33945	0.32063	0.25892	0.58744	0.33789	0.41209	0.224	0.22939	0.2203	0.40403	0.30396	0.34038	0.51689	0.3262	0.43975	0.44713	0.37808	0.44162	0.39975	0.39378	0.54282	0.53395	0.37038	0.33821	0.43385	0.29342	0.34978	0.44333	0.56071	0.38257	0.43696
902.3	0.43797	0.28137	0.37425	0.40199	0.29688	0.33613	0.31204	0.27073	0.62508	0.3366	0.41373	0.2351	0.2288	0.21707	0.39365	0.30581	0.33147	0.50415	0.32701	0.44367	0.45623	0.37683	0.44286	0.40441	0.40323	0.52942	0.51775	0.37552	0.3265	0.42722	0.29452	0.3527	0.44763	0.54621	0.38265	0.43621
903.25	0.44173	0.27677	0.37702	0.40457	0.30011	0.3269	0.31396	0.27275	0.65193	0.334	0.43465	0.24529	0.2316	0.22517	0.38512	0.29745	0.33125	0.50015	0.32568	0.44667	0.46114	0.38264	0.45244	0.41083	0.4003	0.5195	0.5135	0.37966	0.32352	0.42302	0.29286	0.35695	0.44405	0.53592	0.38952	0.44515
904.2	0.44845	0.28002	0.37742	0.38747	0.30439	0.31494	0.32513	0.26507	0.67101	0.32957	0.42816	0.24871	0.23439	0.22941	0.39173	0.29085	0.33016	0.48313	0.33033	0.44596	0.46568	0.38077	0.45103	0.41555	0.40379	0.49488	0.51267	0.37695	0.32392	0.41188	0.2941	0.35094	0.44046	0.5261	0.3846	0.44226
905.16	0.44708	0.26609	0.37041	0.3886	0.31183	0.3064	0.33731	0.26065	0.68572	0.32935	0.42857	0.25726	0.23636	0.21679	0.40641	0.30048	0.33594	0.4792	0.34112	0.43458	0.4784	0.38111	0.4573	0.427	0.41526	0.48368	0.50404	0.38911	0.3331	0.40962	0.29926	0.33659	0.44321	0.52928	0.38923	0.44674
906.09	0.45307	0.24791	0.36104	0.38039	0.29979	0.30757	0.34886	0.26661	0.70462	0.32709	0.42646	0.26455	0.24351	0.20842	0.41857	0.29723	0.33379	0.47545	0.3537	0.43272	0.48025	0.37328	0.45436	0.43061	0.43373	0.46581	0.50489	0.38967	0.33139	0.41496	0.30174	0.34787	0.4486	0.53096	0.38715	0.45472
907.04	0.42858	0.25126	0.36793	0.38558	0.31181	0.30293	0.36128	0.26238	0.69872	0.33268	0.4185	0.25958	0.24265	0.20808	0.43843	0.30196	0.34437	0.477	0.35144	0.43402	0.48342	0.36679	0.45039	0.43137	0.43653	0.4536	0.50639	0.39196	0.33955	0.41506	0.29402	0.34905	0.44901	0.53531	0.38948	0.45432
908	0.43228	0.23755	0.371	0.37406	0.29472	0.30656	0.3652	0.25261	0.69586	0.34916	0.41314	0.26172	0.25084	0.2038	0.44054	0.31821	0.34651	0.46791	0.34811	0.42549	0.49068	0.36609	0.44853	0.4345	0.44401	0.44243	0.50547	0.39592	0.33956	0.41175	0.28885	0.34837	0.45942	0.54463	0.38585	0.45932
908.95	0.44476	0.24064	0.37048	0.37298	0.2889	0.31636	0.35504	0.25164	0.6798	0.34914	0.40373	0.24845	0.25789	0.20715	0.43744	0.31777	0.34932	0.46118	0.35208	0.42837	0.47755	0.36444	0.44886	0.44482	0.44753	0.43929	0.4987	0.39743	0.34425	0.41277	0.28724	0.3492	0.45095	0.54451	0.38293	0.46016
909.9	0.44688	0.23913	0.36972	0.37595	0.28037	0.32898	0.36199	0.25325	0.66275	0.34846	0.37751	0.24617	0.25896	0.21349	0.42912	0.30562	0.35204	0.46483	0.35907	0.43313	0.47037	0.36109	0.43364	0.43534	0.44559	0.42501	0.50799	0.39481	0.33717	0.41167	0.28461	0.34514	0.45405	0.53924	0.37619	0.4569
910.85	0.44246	0.25346	0.36996	0.37442	0.28006	0.31556	0.35029	0.24693	0.64249	0.34771	0.37271	0.24722	0.26446	0.21794	0.43176	0.31527	0.36164	0.46131	0.359	0.43516	0.46398	0.36487	0.4342	0.43329	0.43795	0.41289	0.502	0.39742	0.34429	0.41063	0.2739	0.33073	0.45234	0.53417	0.37049	0.46017
911.81	0.46454	0.26414	0.36795	0.36804	0.2794	0.32463	0.34062	0.24774	0.63051	0.34266	0.3823	0.24961	0.27498	0.22066	0.42715	0.31241	0.36209	0.46036	0.37082	0.4312	0.46301	0.37538	0.42631	0.4382	0.42865	0.40418	0.5007	0.39995	0.34722	0.41603	0.27185	0.32236	0.46235	0.52999	0.36028	0.47461
912.76	0.46662	0.28269	0.36245	0.37397	0.28354	0.32848	0.32815	0.24824	0.60435	0.32984	0.37069	0.24019	0.27101	0.22903	0.43488	0.30954	0.35832	0.4594	0.37845	0.42452	0.45045	0.36357	0.42001	0.42767	0.42	0.39952	0.49542	0.39758	0.34668	0.41115	0.26557	0.31103	0.44746	0.52143	0.35466	0.46625
913.71	0.45395	0.27316	0.3611	0.36461	0.27958	0.32842	0.32683	0.24251	0.57987	0.33241	0.38763	0.24393	0.27043	0.23174	0.43619	0.31464	0.35256	0.4609	0.38525	0.43008	0.45026	0.35856	0.41345	0.43048	0.41496	0.39022	0.497	0.39394	0.33727	0.40946	0.25681	0.31785	0.46926	0.52215	0.35811	0.47137
914.67	0.43433	0.27185	0.35682	0.35524	0.28243	0.32516	0.31613	0.23945	0.56208	0.32611	0.39778	0.23378	0.26362	0.2316	0.44483	0.3152	0.35583	0.45891	0.3772	0.4338	0.43956	0.34972	0.41861	0.43435	0.40563	0.38637	0.48973	0.37906	0.33938	0.40952	0.25009	0.32566	0.465	0.51588	0.35761	0.47739
915.62	0.42986	0.27077	0.36253	0.34774	0.27518	0.33467	0.32202	0.22718	0.52092	0.32758	0.40183	0.22786	0.25874	0.23989	0.43051	0.30716	0.35082	0.46091	0.38776	0.42422	0.41816	0.34129	0.41195	0.43507	0.4004	0.38306	0.47952	0.36759	0.33024	0.40814	0.24183	0.32203	0.46263	0.5231	0.35605	0.47173
916.57	0.41616	0.27319	0.36261	0.34419	0.27368	0.32454	0.32614	0.22906	0.49206	0.32737	0.39741	0.24004	0.25774	0.24242	0.42324	0.31595	0.35002	0.45833	0.39225	0.42695	0.40245	0.34	0.41768	0.44136	0.40209	0.37826	0.47446	0.35848	0.32722	0.39676	0.23532	0.32974	0.45197	0.52215	0.36006	0.46836
917.52	0.40599	0.26254	0.36807	0.34436	0.26924	0.33049	0.31959	0.23429	0.46702	0.32512	0.4037	0.23384	0.25698	0.23282	0.41848	0.32109	0.356	0.47414	0.39566	0.43042	0.38433	0.34824	0.41783	0.44856	0.40525	0.36961	0.47752	0.3518	0.32123	0.40085	0.23411	0.32886	0.45593	0.52758	0.35939	0.47026
918.47	0.40686	0.27897	0.37779	0.35113	0.27208	0.32353	0.31418	0.2412	0.44563	0.3233	0.39044	0.24052	0.25694	0.22976	0.41741	0.31869	0.3581	0.49177	0.39275	0.41877	0.38248	0.35579	0.40784	0.44179	0.39867	0.37241	0.48138	0.34987	0.31365	0.40629	0.22461	0.32612	0.45037	0.5332	0.34729	0.4675
919.43	0.41296	0.28112	0.37089	0.35425	0.26763	0.31622	0.30952	0.23466	0.4252	0.33121	0.39407	0.24168	0.26271	0.22534	0.39878	0.32274	0.35339	0.49313	0.40287	0.40885	0.38062	0.35805	0.40915	0.43615	0.38952	0.36247	0.4835	0.35441	0.31233	0.39732	0.21589	0.31992	0.46132	0.54001	0.34745	0.46206
920.38	0.38277	0.28471	0.3624	0.35572	0.26646	0.3057	0.29065	0.23296	0.41394	0.33235	0.40054	0.24366	0.25165	0.21935	0.39751	0.3259	0.35718	0.49955	0.40486	0.40337	0.38142	0.36575	0.41434	0.43333	0.37442	0.35657	0.48261	0.35651	0.31107	0.38785	0.22245	0.31909	0.46175	0.53216	0.35268	0.45913
921.31	0.37057	0.27173	0.35885	0.34905	0.27257	0.29008	0.27989	0.22977	0.39662	0.33894	0.39508	0.2312	0.25313	0.21673	0.39595	0.31663	0.35881	0.50531	0.39831	0.39449	0.37081	0.35692	0.41217	0.41907	0.3697	0.35079	0.47782	0.35915	0.31594	0.38571	0.21897	0.30799	0.47267	0.53449	0.34673	0.45063
922.26	0.37238	0.27046	0.35922	0.33369	0.27704	0.28878	0.28903	0.22549	0.38205	0.34865	0.38187	0.24578	0.25694	0.2153	0.3942	0.31453	0.35587	0.5001	0.40529	0.39791	0.36945	0.35123	0.40703	0.41768	0.36133	0.34346	0.47831	0.35759	0.31387	0.37859	0.21613	0.31032	0.47605	0.5342	0.35358	0.45428
923.21	0.36454	0.27173	0.35161	0.33162	0.27422	0.28546	0.28625	0.21942	0.36685	0.35863	0.38031	0.25242	0.25509	0.21984	0.38825	0.315	0.36238	0.48826	0.41292	0.39384	0.35188	0.34775	0.40762	0.41897	0.35823	0.33107	0.4784	0.35414	0.31757	0.37003	0.21126	0.29508	0.47445	0.52574	0.35545	0.4563
924.16	0.34691	0.27142	0.36846	0.33504	0.27844	0.27788	0.29309	0.22146	0.34906	0.3623	0.37267	0.25166	0.26707	0.22887	0.39986	0.31971	0.36863	0.47543	0.40603	0.39618	0.34659	0.34665	0.40196	0.41732	0.3604	0.33134	0.47705	0.35068	0.31426	0.37084	0.20711	0.29285	0.46853	0.52816	0.34933	0.45246
925.11	0.36583	0.27327	0.37576	0.34109	0.28102	0.2813	0.30335	0.2324	0.33563	0.35956	0.36096	0.25658	0.28033	0.23135	0.40021	0.32494	0.37503	0.46658	0.39978	0.40086	0.33469	0.33744	0.38464	0.40407	0.36362	0.32564	0.49041	0.34574	0.32017	0.37523	0.19509	0.28792	0.46392	0.52796	0.33564	0.4477
926.06	0.36575	0.28516	0.37901	0.34801	0.27396	0.29678	0.29066	0.22494	0.33172	0.35878	0.3671	0.24842	0.28064	0.23124	0.40482	0.32138	0.37135	0.45846	0.40156	0.39321	0.33827	0.33138	0.38014	0.39894	0.35578	0.31978	0.49634	0.3389	0.31583	0.37845	0.19195	0.28777	0.45425	0.51881	0.34212	0.43314
927.02	0.35673	0.2807	0.37272	0.35635	0.2648	0.2861	0.27757	0.22381	0.33048	0.35428	0.36655	0.23827	0.27747	0.23434	0.39075	0.30858	0.37128	0.44913	0.39514	0.38721	0.32947	0.32378	0.37343	0.38551	0.34958	0.31308	0.49194	0.34316	0.30709	0.37982	0.1816	0.28886	0.44662	0.51288	0.33042	0.418
927.97	0.37121	0.25967	0.38066	0.36018	0.26982	0.28086	0.26498	0.22494	0.33075	0.35755	0.36681	0.23236	0.27979	0.22209	0.38383	0.30446	0.36861	0.44108	0.38772	0.38891	0.32911	0.31173	0.38241	0.37797	0.3479	0.3053	0.49611	0.34433	0.30973	0.37758	0.17917	0.28691	0.45246	0.51171	0.3365	0.40242
928.92	0.37832	0.25858	0.38277	0.34488	0.2529	0.27537	0.24592	0.22261	0.34571	0.35921	0.37933	0.23535	0.27571	0.21762	0.37735	0.29208	0.36257	0.44577	0.38964	0.38364	0.32927	0.30326	0.39282	0.37394	0.34242	0.29415	0.50497	0.34529	0.30666	0.37342	0.17397	0.27638	0.45745	0.51011	0.34145	0.40364
929.87	0.37605	0.24938	0.38295	0.33836	0.24923	0.27958	0.23839	0.22314	0.3628	0.37031	0.37956	0.22914	0.26912	0.21228	0.3731	0.28022	0.35316	0.4564	0.3854	0.38645	0.33485	0.2946	0.39569	0.37842	0.33461	0.29453	0.50177	0.35028	0.29882	0.37984	0.17415	0.27836	0.45945	0.50539	0.35633	0.39922
930.82	0.39121	0.23437	0.3921	0.35106	0.24744	0.27053	0.24784	0.22595	0.3707	0.37617	0.37393	0.2314	0.27036	0.2082	0.36344	0.27855	0.35268	0.4474	0.38173	0.39393	0.33517	0.29785	0.38919	0.3703	0.33578	0.29238	0.50954	0.35303	0.29826	0.37579	0.1709	0.27024	0.46068	0.50522	0.35377	0.39992
931.75	0.38141	0.24631	0.39788	0.35474	0.24564	0.27224	0.23978	0.22746	0.38242	0.38573	0.37949	0.23346	0.26594	0.20773	0.36214	0.27855	0.34669	0.44921	0.3728	0.39294	0.34072	0.3016	0.39036	0.36784	0.33041	0.29077	0.50945	0.35305	0.30389	0.38014	0.17186	0.26068	0.45909	0.50468	0.36414	0.4013
932.7	0.36295	0.26466	0.39298	0.34655	0.23915	0.26885	0.24186	0.23341	0.39217	0.39841	0.37907	0.22426	0.25787	0.21631	0.35943	0.27286	0.34292	0.44331	0.35443	0.39889	0.34938	0.30918	0.38763	0.36866	0.32257	0.29761	0.50671	0.35048	0.3041	0.37436	0.17231	0.2653	0.44871	0.50462	0.36344	0.40485
933.65	0.37834	0.26122	0.38247	0.3579	0.25072	0.28475	0.24964	0.23818	0.39371	0.41493	0.3822	0.21784	0.24017	0.21331	0.35002	0.27177	0.34611	0.44756	0.35113	0.40014	0.35082	0.31384	0.36902	0.36502	0.31644	0.29757	0.5044	0.34705	0.31469	0.38372	0.17908	0.27277	0.44418	0.49912	0.37267	0.39825
934.6	0.38168	0.2735	0.38721	0.36882	0.25055	0.27378	0.24701	0.23355	0.40701	0.41967	0.37603	0.21691	0.23734	0.22101	0.3445	0.27573	0.34137	0.42482	0.34406	0.39776	0.36097	0.31671	0.36433	0.36389	0.32019	0.29787	0.51208	0.33936	0.3231	0.3688	0.18374	0.27224	0.45527	0.49396	0.37206	0.40789
935.55	0.38628	0.29339	0.38902	0.36225	0.25214	0.27855	0.23778	0.23415	0.41209	0.43537	0.38319	0.21237	0.22747	0.22068	0.33191	0.27302	0.34229	0.43476	0.33493	0.39574	0.36211	0.32162	0.36537	0.36765	0.32178	0.30501	0.5175	0.33709	0.32674	0.37072	0.1905	0.27473	0.45128	0.50172	0.38273	0.40322
936.5	0.39356	0.29634	0.38386	0.36127	0.25443	0.26081	0.24312	0.24761	0.41093	0.44533	0.39044	0.21764	0.21266	0.21687	0.32293	0.26941	0.34631	0.428	0.32308	0.40497	0.36476	0.318	0.36986	0.3803	0.31808	0.29926	0.52394	0.33224	0.33463	0.36311	0.19704	0.27938	0.44645	0.50186	0.39012	0.4105
937.45	0.41627	0.28959	0.39003	0.37402	0.25355	0.25088	0.23717	0.24721	0.41707	0.43798	0.39851	0.21903	0.21361	0.21243	0.32491	0.27493	0.34144	0.42923	0.32319	0.39506	0.35654	0.30517	0.35965	0.37077	0.32526	0.3007	0.52843	0.33464	0.3415	0.36555	0.19942	0.28511	0.43871	0.5053	0.3983	0.4146
938.4	0.4024	0.31102	0.39619	0.3694	0.25242	0.24556	0.22538	0.23662	0.42471	0.43041	0.3844	0.21897	0.20736	0.21498	0.3277	0.27502	0.33027	0.41083	0.31338	0.38915	0.36655	0.30297	0.36225	0.37265	0.32887	0.30353	0.53333	0.33696	0.33841	0.36192	0.19881	0.28604	0.43591	0.50449	0.40008	0.4203
939.32	0.39773	0.31865	0.39796	0.36906	0.25552	0.2458	0.2269	0.24511	0.41406	0.43939	0.38803	0.22205	0.18848	0.20871	0.32677	0.27217	0.337	0.42121	0.30978	0.39646	0.364	0.30477	0.3662	0.37896	0.31969	0.30829	0.53942	0.34513	0.34504	0.36344	0.19666	0.29561	0.42217	0.51844	0.40546	0.41417
940.27	0.39007	0.31043	0.40084	0.36519	0.25051	0.23715	0.23233	0.24688	0.42935	0.44073	0.37401	0.22575	0.17072	0.2096	0.34701	0.2725	0.33975	0.41836	0.31469	0.39974	0.37238	0.29957	0.36743	0.37904	0.3119	0.30703	0.54107	0.34693	0.34704	0.36922	0.194	0.30912	0.42446	0.52189	0.41524	0.42357
941.22	0.396	0.30691	0.40753	0.36471	0.25852	0.24411	0.23357	0.23944	0.44096	0.43699	0.3689	0.21918	0.18055	0.21151	0.3547	0.27158	0.34025	0.41613	0.32477	0.39108	0.38992	0.30058	0.36856	0.3785	0.31976	0.31197	0.54128	0.35222	0.35531	0.37581	0.19999	0.30782	0.43186	0.51968	0.41825	0.42205
942.17	0.37811	0.30798	0.40748	0.37357	0.26207	0.25557	0.24762	0.24406	0.44562	0.44209	0.36497	0.21827	0.16682	0.2253	0.35606	0.28457	0.34461	0.41561	0.33032	0.39736	0.41546	0.31034	0.36791	0.38921	0.32052	0.31556	0.54826	0.36294	0.35557	0.37939	0.20918	0.31499	0.44461	0.52612	0.42597	0.42297
943.12	0.38741	0.29646	0.42335	0.38572	0.25987	0.25211	0.24326	0.2645	0.45107	0.44596	0.38758	0.227	0.17461	0.22499	0.36809	0.29355	0.35524	0.41051	0.32546	0.40432	0.4239	0.31158	0.37847	0.39899	0.3361	0.31865	0.55201	0.36946	0.35956	0.38146	0.21297	0.32652	0.45015	0.52733	0.43692	0.42324
944.07	0.39458	0.29497	0.44079	0.39578	0.27186	0.25941	0.24778	0.27594	0.4672	0.44269	0.39861	0.22824	0.18927	0.23672	0.3842	0.30359	0.36207	0.40594	0.33714	0.39902	0.44264	0.31094	0.39198	0.41005	0.35068	0.32319	0.55873	0.37303	0.36441	0.39479	0.23261	0.32862	0.45112	0.52711	0.44019	0.42989
945.02	0.40343	0.30194	0.4434	0.41164	0.2795	0.27226	0.25355	0.29064	0.47397	0.44806	0.41796	0.23235	0.20294	0.24852	0.39583	0.31104	0.36656	0.4126	0.33881	0.40209	0.46129	0.32425	0.40345	0.42586	0.36565	0.32772	0.5602	0.381	0.36867	0.3935	0.24592	0.31768	0.45489	0.53292	0.43362	0.42999
945.96	0.42091	0.30538	0.45071	0.41683	0.27152	0.28109	0.25462	0.30641	0.48303	0.45611	0.41789	0.23645	0.20885	0.26205	0.40829	0.31813	0.37405	0.41717	0.33308	0.42133	0.47512	0.33107	0.40688	0.43221	0.3854	0.34181	0.56912	0.3819	0.36297	0.39647	0.25267	0.33034	0.45524	0.54259	0.42766	0.42318
946.89	0.44362	0.31365	0.44477	0.40268	0.26319	0.29464	0.24833	0.3119	0.50225	0.45913	0.42029	0.23811	0.21272	0.261	0.40829	0.3095	0.37756	0.42302	0.32547	0.42075	0.48217	0.32886	0.40709	0.43755	0.4001	0.34735	0.56591	0.37595	0.36151	0.40181	0.2632	0.32047	0.44433	0.53774	0.41553	0.42972
947.84	0.45653	0.31732	0.43758	0.39532	0.26636	0.30025	0.27208	0.31708	0.50772	0.45815	0.4066	0.23625	0.2127	0.27096	0.41348	0.30937	0.37848	0.44401	0.34284	0.42696	0.48209	0.34001	0.41405	0.43912	0.39962	0.35707	0.55655	0.3746	0.35594	0.40713	0.2815	0.31982	0.43514	0.53674	0.39977	0.43012
948.79	0.47695	0.32714	0.41792	0.38906	0.26588	0.30562	0.27376	0.32473	0.51096	0.46385	0.42135	0.23762	0.21299	0.27754	0.40983	0.31428	0.38593	0.45685	0.34733	0.44087	0.48858	0.35335	0.41956	0.4399	0.41446	0.36824	0.54963	0.37568	0.35619	0.41033	0.28488	0.32588	0.43816	0.53396	0.39768	0.426
949.74	0.49848	0.32788	0.41386	0.3674	0.26927	0.29938	0.27023	0.33099	0.51865	0.45573	0.41465	0.23664	0.21927	0.2808	0.39762	0.31484	0.39758	0.46349	0.34805	0.44479	0.50253	0.3517	0.42108	0.43944	0.42722	0.3703	0.5483	0.36837	0.35477	0.407	0.28782	0.33277	0.43314	0.52005	0.39206	0.42594
950.68	0.50469	0.3349	0.40754	0.3754	0.27324	0.30698	0.28013	0.33487	0.52802	0.45472	0.41603	0.24494	0.21826	0.28838	0.40082	0.33072	0.40284	0.48407	0.35916	0.44408	0.50838	0.36034	0.41863	0.44756	0.42867	0.37255	0.54955	0.37634	0.36019	0.40561	0.29555	0.33703	0.43869	0.50907	0.38508	0.43719
951.63	0.52506	0.32643	0.41333	0.38108	0.28189	0.30356	0.28457	0.33182	0.51339	0.45385	0.42989	0.24916	0.22662	0.29564	0.41339	0.33888	0.41395	0.49391	0.37214	0.45047	0.50513	0.36923	0.43186	0.44361	0.43942	0.37325	0.54736	0.37982	0.37289	0.39919	0.29549	0.33994	0.43405	0.50377	0.38539	0.43211
952.58	0.54513	0.33512	0.40541	0.38456	0.27857	0.29967	0.27505	0.32797	0.50723	0.45006	0.44254	0.24896	0.24169	0.30085	0.41165	0.34197	0.42857	0.48759	0.36839	0.45707	0.51335	0.36652	0.42879	0.44755	0.44299	0.3756	0.55299	0.38135	0.38168	0.39227	0.29694	0.34073	0.43088	0.49993	0.39003	0.42849
953.5	0.54861	0.32203	0.40995	0.37846	0.28252	0.29458	0.27744	0.33381	0.50702	0.43935	0.42838	0.24326	0.24558	0.29565	0.41156	0.34043	0.43164	0.49586	0.36208	0.46048	0.50901	0.36687	0.41355	0.44058	0.44003	0.37479	0.54709	0.3779	0.37452	0.38826	0.2917	0.33226	0.42735	0.49234	0.37447	0.42246
954.45	0.54428	0.32622	0.41616	0.39808	0.28811	0.29694	0.28021	0.32886	0.49503	0.43133	0.42551	0.24277	0.25068	0.29832	0.42456	0.34313	0.43779	0.48916	0.36233	0.47038	0.50501	0.35861	0.39914	0.43329	0.43739	0.38173	0.54423	0.37501	0.38256	0.39035	0.29357	0.33554	0.43001	0.49212	0.36705	0.42351
955.4	0.55296	0.3223	0.42101	0.38932	0.30379	0.2942	0.27206	0.32974	0.47929	0.41545	0.42572	0.23164	0.25691	0.2931	0.42956	0.34094	0.44144	0.47378	0.35829	0.48125	0.49467	0.35816	0.40253	0.42253	0.43786	0.38159	0.54329	0.36344	0.3738	0.38529	0.29122	0.33931	0.4195	0.48322	0.36281	0.40641
956.35	0.5289	0.30543	0.41563	0.39144	0.2981	0.28685	0.26605	0.34377	0.47718	0.40065	0.4196	0.22618	0.26029	0.27883	0.42869	0.34078	0.43672	0.47483	0.35695	0.50012	0.49367	0.35507	0.40194	0.41835	0.42538	0.37793	0.53672	0.35779	0.35261	0.38021	0.28515	0.35281	0.42625	0.47635	0.35634	0.39681
957.29	0.50653	0.29447	0.41619	0.39398	0.29557	0.29486	0.27335	0.34237	0.47576	0.3915	0.41608	0.23044	0.2504	0.27376	0.42502	0.34708	0.43216	0.49209	0.36134	0.50869	0.49462	0.35971	0.39542	0.41646	0.42854	0.37816	0.52438	0.35109	0.34022	0.38014	0.2782	0.34764	0.44233	0.47374	0.34647	0.39014
958.24	0.50228	0.27709	0.42157	0.37784	0.28517	0.29648	0.27113	0.33482	0.46355	0.38503	0.41897	0.22153	0.25369	0.27805	0.42775	0.34344	0.43387	0.49103	0.36104	0.50819	0.48825	0.34936	0.39877	0.41777	0.44051	0.37293	0.51971	0.34193	0.33163	0.37503	0.27349	0.35364	0.4588	0.46873	0.34758	0.38452
959.17	0.50255	0.27445	0.41167	0.35992	0.27558	0.29561	0.26548	0.33667	0.45132	0.37797	0.43101	0.22451	0.25009	0.27768	0.41375	0.34093	0.42971	0.51117	0.36204	0.50759	0.47502	0.35483	0.40709	0.42904	0.44233	0.37915	0.51069	0.33633	0.31417	0.36868	0.26907	0.35356	0.46566	0.46531	0.35191	0.38373
960.11	0.49076	0.27156	0.41186	0.3421	0.25261	0.29141	0.26552	0.32348	0.4324	0.37766	0.43279	0.22252	0.24713	0.27266	0.41153	0.3282	0.42596	0.5158	0.3622	0.49783	0.47335	0.33968	0.40501	0.42771	0.44281	0.38381	0.49492	0.3275	0.30599	0.3577	0.25947	0.34104	0.47208	0.46357	0.35144	0.38082
961.06	0.50503	0.27036	0.40497	0.328	0.25639	0.29004	0.27697	0.30909	0.41979	0.36687	0.42371	0.21448	0.24514	0.27465	0.40716	0.32327	0.43451	0.5217	0.36006	0.4827	0.45466	0.32691	0.39211	0.42245	0.45004	0.38167	0.48167	0.32019	0.30516	0.35907	0.25444	0.32673	0.47517	0.45638	0.34765	0.37437
962.01	0.5061	0.25825	0.39123	0.32379	0.25465	0.27802	0.27471	0.30528	0.39933	0.36639	0.39962	0.20157	0.24014	0.26308	0.4024	0.32666	0.43142	0.51524	0.35029	0.47322	0.43987	0.31659	0.37632	0.40912	0.44332	0.37671	0.47108	0.32118	0.30021	0.3435	0.23988	0.31459	0.47105	0.4477	0.34309	0.36453
962.95	0.51439	0.2696	0.37163	0.3288	0.24997	0.25735	0.25456	0.28831	0.38911	0.36401	0.38979	0.20811	0.23165	0.25433	0.39086	0.32871	0.42738	0.50755	0.34369	0.46456	0.43309	0.3146	0.3661	0.40283	0.43618	0.37656	0.45682	0.32348	0.29582	0.32425	0.23644	0.301	0.46559	0.43991	0.3392	0.36029
963.9	0.49291	0.24925	0.36145	0.315	0.23402	0.24459	0.24454	0.27815	0.36951	0.3598	0.37958	0.19689	0.21749	0.24133	0.38608	0.33128	0.4209	0.49703	0.3252	0.45241	0.41472	0.308	0.35028	0.38924	0.4197	0.35687	0.44492	0.32235	0.28363	0.31008	0.22164	0.29472	0.46275	0.43569	0.32964	0.34036
964.82	0.49748	0.24098	0.34026	0.32164	0.2312	0.22639	0.24517	0.28026	0.36665	0.35435	0.3821	0.19143	0.21473	0.23004	0.36094	0.33055	0.41244	0.49709	0.32071	0.44447	0.40114	0.30207	0.34307	0.37678	0.42192	0.3527	0.43772	0.31975	0.27201	0.30587	0.21461	0.289	0.46742	0.42821	0.32761	0.32118
965.77	0.48475	0.25	0.34027	0.3198	0.21488	0.21788	0.22918	0.27464	0.35211	0.36406	0.36399	0.19857	0.20816	0.22655	0.3474	0.32856	0.40473	0.48965	0.31604	0.4397	0.39244	0.30635	0.34175	0.37674	0.41416	0.34949	0.43849	0.31189	0.26513	0.29575	0.21383	0.28041	0.47364	0.4331	0.32354	0.30727
966.71	0.4747	0.26166	0.34634	0.30685	0.21381	0.21126	0.23017	0.27495	0.34174	0.35568	0.37611	0.19713	0.20862	0.22745	0.33617	0.31778	0.39959	0.48652	0.31431	0.42758	0.37786	0.29699	0.3481	0.37552	0.41635	0.34815	0.4352	0.30298	0.25067	0.29464	0.21565	0.28139	0.47273	0.42425	0.32111	0.30557
967.66	0.45471	0.26339	0.34868	0.30961	0.2051	0.21409	0.24471	0.28158	0.32779	0.34387	0.37178	0.18786	0.21255	0.22701	0.33339	0.31257	0.38049	0.49376	0.31544	0.41998	0.36014	0.28268	0.35165	0.36739	0.4083	0.34035	0.43473	0.29119	0.23937	0.29222	0.21063	0.28075	0.47799	0.42769	0.31755	0.3011
968.61	0.44732	0.26717	0.35102	0.30576	0.2073	0.21444	0.23985	0.27515	0.31909	0.33554	0.3554	0.18109	0.218	0.21798	0.31916	0.29236	0.36852	0.47867	0.31623	0.41887	0.34135	0.27125	0.34615	0.35678	0.41038	0.33568	0.42692	0.27171	0.22994	0.28435	0.20124	0.27152	0.47588	0.41774	0.31153	0.29754
969.55	0.42192	0.27022	0.35918	0.29354	0.20962	0.21252	0.22014	0.26832	0.29415	0.32814	0.33817	0.17431	0.21188	0.21311	0.32415	0.27648	0.35972	0.47655	0.29913	0.40096	0.31942	0.26475	0.33219	0.35107	0.39027	0.32008	0.41333	0.25425	0.22114	0.28537	0.19591	0.26346	0.47292	0.41473	0.2972	0.30247
970.47	0.42059	0.27034	0.36497	0.30396	0.2145	0.22078	0.21335	0.26574	0.2856	0.31949	0.33867	0.17815	0.21392	0.20445	0.3204	0.27016	0.34419	0.48101	0.29284	0.38131	0.31458	0.25687	0.3189	0.35999	0.38045	0.31139	0.40675	0.25925	0.21319	0.28616	0.18838	0.26454	0.46572	0.41255	0.29347	0.31513
971.42	0.41939	0.24748	0.3547	0.29172	0.22067	0.2263	0.19768	0.25642	0.27462	0.32391	0.32092	0.17729	0.21385	0.18909	0.30771	0.24317	0.33734	0.47786	0.27874	0.36534	0.29832	0.2506	0.30255	0.35095	0.36509	0.29393	0.39483	0.24407	0.21151	0.28124	0.17954	0.25653	0.45925	0.41908	0.28813	0.30567
972.37	0.40415	0.23247	0.34734	0.29178	0.21569	0.2291	0.18948	0.24878	0.26408	0.31851	0.3178	0.17598	0.20422	0.17616	0.29473	0.23256	0.3371	0.47858	0.2675	0.35193	0.29585	0.24925	0.29016	0.34665	0.3479	0.27933	0.37961	0.24234	0.207	0.28098	0.17163	0.24682	0.44887	0.41243	0.28965	0.30204
973.31	0.4127	0.23655	0.33548	0.30546	0.21797	0.21709	0.19445	0.24676	0.25594	0.31375	0.31704	0.18465	0.20292	0.16842	0.28574	0.23596	0.33022	0.47928	0.25805	0.33427	0.29835	0.24755	0.28755	0.34125	0.33466	0.26757	0.36811	0.24773	0.19894	0.28411	0.17608	0.24852	0.44194	0.40991	0.28267	0.29228
974.26	0.415	0.21329	0.33662	0.31484	0.21884	0.22425	0.20956	0.25137	0.26284	0.31464	0.32115	0.18773	0.20589	0.17146	0.27394	0.24343	0.33348	0.48526	0.26564	0.3413	0.2995	0.2558	0.29859	0.34551	0.32766	0.26951	0.37438	0.25701	0.20479	0.2847	0.17607	0.25802	0.44689	0.42566	0.29452	0.29304
975.18	0.39177	0.19521	0.33663	0.29035	0.21042	0.20961	0.20222	0.25726	0.24851	0.31	0.31952	0.17737	0.2002	0.16834	0.26352	0.2319	0.3245	0.4675	0.24912	0.34183	0.28088	0.25875	0.29325	0.33402	0.30927	0.25583	0.36133	0.24143	0.19398	0.27197	0.17002	0.26054	0.43264	0.42232	0.28954	0.27754
976.12	0.39404	0.20749	0.33798	0.29982	0.19285	0.20717	0.20729	0.25957	0.25324	0.29613	0.31108	0.1789	0.19692	0.17459	0.25477	0.23153	0.30759	0.4613	0.25061	0.33781	0.27969	0.25429	0.28645	0.33257	0.30225	0.25318	0.35321	0.24469	0.18769	0.26778	0.1692	0.26967	0.4283	0.41355	0.27853	0.27279
977.07	0.39842	0.20281	0.3392	0.30048	0.19299	0.20364	0.20665	0.25951	0.24156	0.30011	0.30119	0.18617	0.20408	0.17098	0.24878	0.22626	0.29127	0.44652	0.24053	0.32931	0.25962	0.25952	0.28513	0.33785	0.29603	0.24912	0.3491	0.24172	0.18398	0.26588	0.16626	0.27282	0.41326	0.41854	0.27087	0.26774
978.01	0.38691	0.19547	0.33693	0.29629	0.19277	0.21692	0.19826	0.26676	0.2378	0.29304	0.28331	0.18308	0.19909	0.17477	0.24158	0.21389	0.27949	0.44277	0.23445	0.31807	0.24532	0.25766	0.27822	0.34579	0.28659	0.25134	0.34631	0.23783	0.18949	0.26641	0.15967	0.27638	0.40052	0.42415	0.27333	0.2647
978.96	0.37738	0.21641	0.33352	0.29396	0.17998	0.21598	0.18897	0.25659	0.23037	0.28849	0.25921	0.17556	0.18041	0.16697	0.23529	0.21197	0.26012	0.43086	0.23107	0.30108	0.23145	0.25299	0.26446	0.34283	0.27407	0.24192	0.33296	0.23519	0.18259	0.25789	0.15539	0.27336	0.38024	0.42228	0.2557	0.25723
979.88	0.37973	0.2209	0.31394	0.30327	0.17717	0.2167	0.19007	0.2578	0.23406	0.28249	0.25891	0.17605	0.17581	0.15601	0.21942	0.2024	0.24943	0.42499	0.23086	0.29178	0.23501	0.24328	0.27019	0.34691	0.27705	0.24417	0.33126	0.22597	0.18224	0.26192	0.1498	0.2731	0.37374	0.41413	0.25658	0.2569
980.82	0.36052	0.22428	0.31546	0.29982	0.17035	0.20817	0.17455	0.25642	0.21635	0.2724	0.27109	0.17256	0.16917	0.14985	0.21868	0.20764	0.24613	0.41456	0.21974	0.28731	0.22627	0.24037	0.277	0.35527	0.27473	0.24444	0.33544	0.21821	0.17675	0.25133	0.13561	0.26652	0.35945	0.4125	0.2564	0.25241
981.77	0.35463	0.22269	0.2981	0.30141	0.17444	0.21052	0.16244	0.2579	0.22224	0.25968	0.25967	0.16608	0.16357	0.14722	0.2065	0.20159	0.24608	0.41211	0.21951	0.27859	0.22954	0.23106	0.2827	0.36262	0.27998	0.24441	0.32533	0.21274	0.17652	0.24528	0.12963	0.25825	0.34853	0.40396	0.24922	0.25065
982.71	0.3497	0.23404	0.29802	0.29222	0.16597	0.2002	0.16883	0.23594	0.2209	0.26395	0.2617	0.15131	0.16144	0.1445	0.20703	0.19527	0.24843	0.40671	0.22	0.26909	0.23013	0.22701	0.28897	0.3675	0.28605	0.24374	0.31362	0.20935	0.17021	0.23601	0.13083	0.245	0.3423	0.3992	0.23625	0.2429
983.63	0.3527	0.234	0.30701	0.28764	0.17462	0.18892	0.16304	0.24858	0.21331	0.25433	0.2762	0.1649	0.1695	0.145	0.21136	0.19354	0.24956	0.39608	0.21055	0.26926	0.22465	0.22321	0.29649	0.38655	0.3005	0.24808	0.3137	0.2063	0.16707	0.22972	0.1225	0.24736	0.32803	0.38886	0.24467	0.238
984.58	0.34463	0.2441	0.31094	0.28732	0.17822	0.18083	0.15711	0.24154	0.20847	0.2487	0.26794	0.16497	0.17075	0.15564	0.21586	0.19659	0.25213	0.38609	0.2083	0.25989	0.22814	0.21709	0.29269	0.39791	0.3015	0.25345	0.30039	0.20959	0.17271	0.2228	0.11911	0.23223	0.31911	0.38616	0.23467	0.23246
985.52	0.35639	0.23243	0.31094	0.28799	0.18639	0.19096	0.15156	0.23646	0.20771	0.24901	0.25216	0.1662	0.16625	0.15069	0.21059	0.19084	0.2441	0.38072	0.21391	0.25541	0.22672	0.21292	0.28676	0.40297	0.30636	0.24663	0.29064	0.21426	0.17747	0.22728	0.12472	0.23229	0.31258	0.38056	0.23391	0.21888
986.46	0.35141	0.24288	0.32304	0.27787	0.1706	0.18084	0.14105	0.22911	0.20675	0.25025	0.26315	0.16607	0.15324	0.15289	0.21767	0.18729	0.23692	0.36233	0.21057	0.25251	0.21524	0.20082	0.28487	0.41291	0.29959	0.24518	0.28969	0.21683	0.16974	0.21924	0.1149	0.22637	0.31511	0.37072	0.22725	0.21154
987.41	0.35874	0.22646	0.32076	0.2751	0.17089	0.17627	0.13661	0.2435	0.19794	0.24232	0.26971	0.17656	0.1543	0.14862	0.20736	0.19695	0.23351	0.34782	0.21295	0.26644	0.21183	0.19807	0.28592	0.42638	0.30986	0.24406	0.28633	0.21372	0.16936	0.21594	0.10135	0.23287	0.31771	0.37057	0.2318	0.21847
988.33	0.35543	0.21124	0.29524	0.28067	0.16272	0.19146	0.14636	0.22644	0.1917	0.24594	0.27209	0.1673	0.15026	0.14584	0.19666	0.18778	0.22991	0.34953	0.22524	0.26102	0.20174	0.18526	0.28257	0.43015	0.3056	0.23579	0.27256	0.21082	0.17358	0.21575	0.099436	0.2259	0.31111	0.36329	0.2286	0.21609
989.27	0.36188	0.20895	0.28823	0.27667	0.16017	0.20759	0.16219	0.21263	0.19453	0.24983	0.26838	0.15848	0.14232	0.13644	0.19654	0.18596	0.22896	0.36247	0.24095	0.26132	0.18683	0.18733	0.28772	0.43453	0.30744	0.23428	0.27028	0.20693	0.16783	0.22199	0.09889	0.2301	0.31102	0.36113	0.23607	0.21334
990.21	0.35345	0.2052	0.28636	0.26728	0.16759	0.19281	0.17244	0.20831	0.20635	0.24731	0.26965	0.15947	0.13631	0.13529	0.19521	0.18476	0.23669	0.35828	0.24361	0.26266	0.18437	0.18216	0.28991	0.45109	0.31495	0.24003	0.26268	0.19982	0.16481	0.21973	0.09695	0.21949	0.31463	0.36064	0.23517	0.22325
991.16	0.36242	0.20143	0.28673	0.26006	0.16738	0.20135	0.18913	0.19725	0.19988	0.24798	0.27232	0.16576	0.13102	0.1261	0.20017	0.18096	0.23942	0.3623	0.25118	0.26021	0.19222	0.17178	0.2817	0.45237	0.32434	0.23415	0.25715	0.19269	0.16113	0.22276	0.10184	0.22307	0.30491	0.35991	0.24413	0.21589
992.08	0.34955	0.19693	0.28496	0.26834	0.16176	0.201	0.19251	0.18362	0.20695	0.24617	0.27736	0.16051	0.11278	0.12399	0.2041	0.17732	0.23033	0.35849	0.26103	0.25004	0.19071	0.15406	0.27347	0.45593	0.31524	0.22209	0.2534	0.19581	0.1578	0.22162	0.10322	0.21638	0.29888	0.34784	0.24124	0.2074
993.02	0.34376	0.19181	0.29574	0.25077	0.15554	0.18632	0.18636	0.17304	0.21391	0.24463	0.26189	0.16921	0.10148	0.11517	0.20588	0.17572	0.21899	0.35044	0.25798	0.2471	0.20458	0.15183	0.2594	0.46139	0.32188	0.21596	0.24267	0.19033	0.15351	0.21122	0.10619	0.20303	0.29937	0.34792	0.23716	0.20648
993.96	0.33852	0.19382	0.29832	0.23879	0.15553	0.1766	0.17855	0.17146	0.20107	0.24235	0.27594	0.16871	0.097542	0.11729	0.2043	0.17906	0.20954	0.33413	0.25542	0.25209	0.18916	0.13621	0.25039	0.45051	0.32628	0.21191	0.23537	0.18429	0.14843	0.1983	0.10231	0.20084	0.28628	0.34172	0.23503	0.19986
994.9	0.34715	0.19835	0.28899	0.23483	0.1527	0.18012	0.1791	0.17086	0.19347	0.24471	0.27735	0.16974	0.096177	0.12018	0.20401	0.17662	0.20273	0.34314	0.25349	0.24709	0.18805	0.13071	0.24119	0.44228	0.3234	0.20105	0.22139	0.17572	0.14469	0.1908	0.10089	0.19527	0.26746	0.33507	0.2273	0.19455
995.82	0.33735	0.20081	0.28784	0.23667	0.1488	0.16837	0.17127	0.16985	0.19887	0.24603	0.26337	0.16309	0.10135	0.13157	0.20333	0.17781	0.19866	0.33794	0.25524	0.24675	0.18168	0.14206	0.23138	0.43281	0.3304	0.20767	0.21576	0.16434	0.14484	0.18042	0.10193	0.18641	0.26044	0.34571	0.22575	0.19485
996.77	0.32994	0.20979	0.28701	0.23686	0.15394	0.17117	0.177	0.17725	0.19713	0.25113	0.25081	0.16904	0.11332	0.13633	0.20264	0.18146	0.19647	0.35025	0.25131	0.24285	0.18099	0.14641	0.22418	0.42072	0.33533	0.2114	0.21452	0.15616	0.14036	0.17628	0.10514	0.18165	0.24563	0.35894	0.22927	0.19161
997.71	0.32705	0.22106	0.29303	0.24132	0.15589	0.1768	0.17676	0.18048	0.19938	0.24545	0.25728	0.16209	0.11411	0.14486	0.20175	0.18102	0.20176	0.34879	0.24499	0.23447	0.17299	0.14453	0.21915	0.4064	0.33126	0.21113	0.21119	0.15224	0.14041	0.1817	0.1002	0.17629	0.2399	0.35477	0.22763	0.18591
998.65	0.33675	0.21829	0.29072	0.26094	0.16101	0.17355	0.17777	0.18529	0.20437	0.24928	0.24027	0.1627	0.12282	0.14527	0.19926	0.17666	0.20986	0.34947	0.23915	0.22442	0.18482	0.1486	0.20871	0.39895	0.32832	0.20187	0.20745	0.16016	0.14362	0.17651	0.10258	0.16436	0.23877	0.36247	0.22541	0.17898
999.57	0.331	0.21514	0.282	0.27669	0.16752	0.18023	0.17624	0.18544	0.20882	0.24917	0.24848	0.1579	0.1248	0.14867	0.18831	0.17726	0.20668	0.3511	0.2364	0.22606	0.18186	0.14669	0.21514	0.38482	0.32694	0.20009	0.2001	0.16193	0.144	0.17544	0.10459	0.16358	0.24771	0.37415	0.23527	0.16704
1000.5	0.31885	0.2098	0.27585	0.27386	0.17344	0.19364	0.19575	0.19419	0.21699	0.24593	0.25679	0.15948	0.12305	0.13898	0.18459	0.16994	0.20107	0.35314	0.24421	0.23162	0.17996	0.13992	0.21749	0.37765	0.31161	0.18506	0.1878	0.16648	0.14992	0.18007	0.10754	0.17111	0.25217	0.36668	0.23198	0.16079
1001.5	0.33645	0.19332	0.27564	0.26794	0.16257	0.20137	0.17594	0.19838	0.22987	0.25023	0.25056	0.16023	0.11959	0.13731	0.19126	0.16714	0.19975	0.35321	0.24578	0.24018	0.18463	0.13544	0.21545	0.36954	0.30888	0.17666	0.1808	0.16369	0.14978	0.18353	0.10741	0.17744	0.26041	0.35927	0.22954	0.16057
1002.4	0.36552	0.18361	0.26912	0.26673	0.16553	0.20624	0.1745	0.20256	0.23659	0.25662	0.24681	0.15971	0.12713	0.13216	0.2021	0.16778	0.20194	0.3565	0.2484	0.24488	0.19774	0.13638	0.21972	0.35659	0.3072	0.16796	0.18275	0.16577	0.14753	0.17617	0.11099	0.18981	0.26028	0.36386	0.23002	0.15097
1003.3	0.376	0.17206	0.25688	0.25968	0.1564	0.21466	0.16684	0.19694	0.23794	0.25435	0.25959	0.16855	0.13085	0.1285	0.19621	0.17159	0.19405	0.35501	0.25255	0.25016	0.20461	0.13374	0.22887	0.35083	0.31408	0.15827	0.17667	0.16303	0.14641	0.17714	0.11338	0.19376	0.26351	0.36287	0.22987	0.15233
1004.3	0.38519	0.17792	0.26751	0.24592	0.13999	0.20626	0.16044	0.2019	0.23937	0.25751	0.25818	0.16666	0.13723	0.1368	0.19847	0.17114	0.19148	0.34028	0.24964	0.24802	0.20852	0.13338	0.22196	0.34482	0.30982	0.15296	0.18082	0.1602	0.14954	0.17484	0.11314	0.19517	0.25259	0.36552	0.22363	0.16028
1005.2	0.41138	0.18994	0.25996	0.24731	0.14175	0.19915	0.14007	0.20457	0.23828	0.26095	0.25497	0.16178	0.14433	0.1417	0.20063	0.18548	0.19707	0.33343	0.23729	0.25048	0.22258	0.13651	0.22205	0.33459	0.31783	0.15058	0.19019	0.16008	0.14941	0.17335	0.11304	0.19699	0.25818	0.36612	0.21891	0.15894
1006.1	0.41275	0.1982	0.25048	0.24528	0.14762	0.18505	0.15343	0.18825	0.22835	0.25595	0.26114	0.15914	0.1553	0.14982	0.1985	0.185	0.1998	0.32071	0.2359	0.23289	0.21303	0.13391	0.22229	0.31888	0.31329	0.1432	0.19109	0.161	0.15504	0.16782	0.117	0.18088	0.25028	0.36394	0.21123	0.14344
1007.1	0.39852	0.20704	0.23639	0.25291	0.13845	0.16194	0.14953	0.18596	0.21832	0.25849	0.26074	0.16189	0.15664	0.15761	0.18679	0.19204	0.18436	0.30916	0.23687	0.22693	0.19928	0.13427	0.22058	0.31605	0.30651	0.13951	0.18569	0.16162	0.14918	0.16907	0.12094	0.1677	0.24963	0.36196	0.20832	0.14536
1008	0.40525	0.21963	0.23923	0.26284	0.14312	0.15055	0.15691	0.18347	0.22672	0.26255	0.25842	0.16256	0.15942	0.16287	0.20823	0.1996	0.18852	0.30603	0.23037	0.22896	0.2019	0.14621	0.21716	0.31007	0.30392	0.14274	0.18948	0.16518	0.1519	0.17357	0.12669	0.16737	0.2545	0.36271	0.20632	0.14411
1008.9	0.40573	0.2166	0.23466	0.26231	0.15014	0.16483	0.15793	0.18216	0.21925	0.2631	0.2537	0.16772	0.16162	0.16166	0.22	0.20315	0.18975	0.32205	0.23008	0.22856	0.21207	0.15311	0.22504	0.29954	0.30075	0.1426	0.19617	0.17339	0.15403	0.18628	0.12712	0.16946	0.273	0.3645	0.21142	0.14488
1009.9	0.39812	0.20328	0.23737	0.26177	0.14071	0.16916	0.16212	0.1836	0.20373	0.2608	0.25015	0.18125	0.1626	0.15784	0.22209	0.19888	0.17899	0.33447	0.23527	0.23079	0.20629	0.15965	0.22961	0.29574	0.28897	0.13697	0.19326	0.17224	0.14914	0.18742	0.13124	0.17052	0.26683	0.37069	0.21066	0.1488
1010.8	0.40593	0.2105	0.24208	0.25671	0.13702	0.18141	0.15741	0.19375	0.19426	0.26336	0.26337	0.18729	0.1622	0.15921	0.22036	0.20116	0.16762	0.33105	0.23109	0.24599	0.20788	0.16941	0.24707	0.3012	0.29301	0.14524	0.19302	0.16611	0.15131	0.18752	0.13666	0.17979	0.27279	0.37552	0.2229	0.16507
1011.7	0.41828	0.21397	0.24017	0.24779	0.14494	0.20418	0.16677	0.1934	0.19012	0.26649	0.27634	0.19124	0.17157	0.15577	0.22688	0.20893	0.17284	0.34343	0.22493	0.25771	0.22024	0.16792	0.25812	0.29623	0.29969	0.14469	0.20579	0.1597	0.15751	0.19454	0.14454	0.19074	0.28362	0.38252	0.23213	0.16847
1012.7	0.40693	0.20545	0.24318	0.23809	0.14182	0.19984	0.16547	0.18651	0.18052	0.27352	0.27523	0.18843	0.17543	0.16136	0.21555	0.20639	0.16471	0.34744	0.22924	0.25317	0.21887	0.16838	0.26677	0.28985	0.29397	0.14593	0.20911	0.1525	0.15431	0.19475	0.14949	0.18973	0.28086	0.38549	0.23857	0.16699
1013.6	0.40564	0.20635	0.25122	0.24706	0.1367	0.18129	0.17621	0.18743	0.17813	0.27792	0.28042	0.19452	0.18122	0.16443	0.2357	0.21191	0.15682	0.33269	0.24223	0.26432	0.21455	0.17359	0.27516	0.29596	0.29244	0.15022	0.21958	0.15165	0.15291	0.19066	0.15633	0.1961	0.27527	0.38435	0.24218	0.169
1014.5	0.41255	0.20373	0.24871	0.24557	0.15504	0.16876	0.18275	0.18646	0.1784	0.28137	0.28797	0.18924	0.18927	0.17528	0.24042	0.2152	0.16312	0.33179	0.23462	0.26126	0.21894	0.17317	0.28059	0.28373	0.29775	0.15416	0.22348	0.14953	0.16094	0.19546	0.16271	0.19465	0.28207	0.38208	0.2527	0.167
1015.5	0.40613	0.19748	0.24697	0.26265	0.15882	0.16274	0.18535	0.18282	0.18177	0.284	0.28276	0.18738	0.19836	0.1762	0.239	0.22078	0.17276	0.34495	0.23864	0.26362	0.22733	0.18627	0.27848	0.27463	0.29373	0.15375	0.23154	0.15822	0.166	0.20717	0.17025	0.1983	0.29249	0.37845	0.25806	0.16991
1016.4	0.38722	0.20245	0.25913	0.26641	0.16071	0.15079	0.17487	0.17857	0.17826	0.28204	0.27871	0.18352	0.20437	0.1912	0.24313	0.21366	0.1748	0.34378	0.23386	0.26074	0.22884	0.1945	0.27366	0.26566	0.28597	0.16317	0.23606	0.16243	0.17227	0.20575	0.17158	0.18798	0.29304	0.37353	0.25156	0.17118
1017.3	0.3982	0.19725	0.26769	0.26071	0.16717	0.15977	0.18036	0.18845	0.18089	0.27432	0.28942	0.1883	0.21675	0.20178	0.25737	0.21025	0.17916	0.35525	0.24211	0.26518	0.2363	0.19258	0.28106	0.2671	0.2843	0.17243	0.24632	0.16851	0.17701	0.21491	0.17749	0.19218	0.31069	0.37182	0.25805	0.17292
1018.3	0.38295	0.19725	0.25783	0.25423	0.1796	0.16082	0.18775	0.18449	0.18109	0.27727	0.29547	0.19109	0.22541	0.2025	0.2481	0.2086	0.18694	0.37072	0.22853	0.26576	0.24669	0.20045	0.28693	0.26164	0.28155	0.17657	0.23699	0.1699	0.18102	0.21456	0.18462	0.19318	0.31592	0.36884	0.26484	0.17549
1019.2	0.37307	0.19578	0.26794	0.25653	0.18686	0.15547	0.19411	0.17527	0.17913	0.27549	0.29792	0.1989	0.22887	0.2107	0.24624	0.21962	0.18774	0.36905	0.22903	0.26684	0.24888	0.20532	0.28695	0.26566	0.28035	0.1816	0.24512	0.17547	0.18696	0.21744	0.18999	0.18903	0.31459	0.36259	0.26565	0.17523
1020.1	0.37097	0.20034	0.2768	0.25024	0.19576	0.14123	0.19944	0.18721	0.16958	0.28349	0.30285	0.20842	0.2307	0.22038	0.26509	0.22619	0.19514	0.38014	0.22549	0.28197	0.25434	0.2089	0.28857	0.27051	0.27534	0.18934	0.25825	0.17767	0.18985	0.21765	0.18959	0.19403	0.31837	0.36667	0.27178	0.1867
1021.1	0.37396	0.19002	0.27364	0.25712	0.21086	0.15054	0.20844	0.18776	0.16885	0.29112	0.31229	0.21459	0.2424	0.22729	0.27761	0.23026	0.20925	0.39457	0.23465	0.29338	0.26416	0.22413	0.3079	0.28464	0.29085	0.20427	0.26718	0.18224	0.19498	0.23151	0.1953	0.21304	0.32354	0.37362	0.28785	0.19802
1022	0.36419	0.19747	0.27047	0.26675	0.22056	0.15061	0.21008	0.19009	0.16515	0.29867	0.31541	0.22318	0.24268	0.2356	0.28659	0.24745	0.21698	0.39306	0.22723	0.31263	0.27022	0.24003	0.32291	0.29691	0.3	0.2096	0.27767	0.19022	0.20355	0.2315	0.20012	0.23112	0.321	0.37653	0.29286	0.21889
1022.9	0.3884	0.21264	0.27659	0.27603	0.23048	0.15386	0.21145	0.19419	0.16856	0.30605	0.31564	0.23338	0.24691	0.25257	0.30177	0.25921	0.23717	0.40906	0.2384	0.32891	0.26915	0.24893	0.33789	0.30739	0.31613	0.21806	0.29965	0.19623	0.20907	0.24268	0.20631	0.24758	0.3243	0.38393	0.30503	0.23742
1023.9	0.38866	0.21583	0.27811	0.28584	0.23899	0.16208	0.20723	0.19087	0.1684	0.31908	0.31241	0.23132	0.25397	0.26559	0.31843	0.2596	0.26233	0.42397	0.24537	0.3427	0.28231	0.26412	0.34933	0.32592	0.31783	0.22629	0.30592	0.19909	0.21834	0.24508	0.21503	0.25462	0.33098	0.4006	0.32191	0.25579
1024.8	0.37672	0.21199	0.28961	0.29729	0.24901	0.17857	0.21733	0.17942	0.18462	0.32215	0.33964	0.23762	0.26101	0.27544	0.32653	0.26806	0.27432	0.4343	0.25504	0.34981	0.29892	0.27989	0.37923	0.34544	0.33122	0.23807	0.31487	0.20941	0.22867	0.25352	0.22388	0.26626	0.33922	0.39692	0.33682	0.2648
1025.7	0.37723	0.21261	0.29177	0.30104	0.24271	0.16771	0.22083	0.18528	0.19556	0.32178	0.34577	0.24913	0.24984	0.28812	0.32653	0.27791	0.28353	0.44472	0.26205	0.36559	0.30769	0.29199	0.39646	0.35288	0.33182	0.24682	0.30883	0.21057	0.22983	0.2495	0.23533	0.27343	0.34775	0.39737	0.35158	0.28004
1026.7	0.37844	0.21758	0.30246	0.30763	0.24825	0.17471	0.21746	0.184	0.20916	0.33223	0.34617	0.25009	0.24885	0.28583	0.33572	0.28146	0.30245	0.46757	0.26323	0.37207	0.3306	0.31693	0.40286	0.36017	0.33479	0.25458	0.31603	0.21611	0.24143	0.26143	0.24234	0.27184	0.36198	0.40547	0.36063	0.28409
1027.6	0.36305	0.21528	0.32099	0.30618	0.23007	0.18396	0.21587	0.176	0.20991	0.3346	0.35585	0.2541	0.25546	0.29644	0.34536	0.29492	0.30699	0.46409	0.26243	0.37506	0.33845	0.33445	0.41373	0.37642	0.33486	0.27372	0.32284	0.22214	0.24768	0.26908	0.24424	0.27108	0.36908	0.41123	0.37169	0.28882
1028.5	0.39017	0.22675	0.33075	0.30692	0.22538	0.18715	0.2173	0.18697	0.21785	0.33928	0.36204	0.26098	0.26618	0.29994	0.36111	0.31343	0.30497	0.46383	0.26701	0.39276	0.35091	0.3494	0.42736	0.38435	0.3505	0.28871	0.33395	0.23555	0.24505	0.2807	0.23826	0.28442	0.3831	0.41274	0.38125	0.29635
1029.4	0.41217	0.23894	0.33826	0.30292	0.22726	0.18916	0.21695	0.18815	0.21019	0.34583	0.34965	0.25649	0.26767	0.30761	0.37416	0.31994	0.3124	0.47699	0.26896	0.40327	0.36079	0.36178	0.43313	0.38815	0.35813	0.29494	0.34185	0.24211	0.25647	0.29049	0.2501	0.29127	0.38884	0.4248	0.38958	0.29958
1030.4	0.43047	0.24216	0.34441	0.30286	0.23264	0.2056	0.21634	0.1817	0.21454	0.34692	0.34772	0.25641	0.28719	0.31197	0.38441	0.32929	0.32214	0.48211	0.27498	0.40333	0.36896	0.3716	0.435	0.39223	0.36171	0.29437	0.35781	0.2541	0.26802	0.29924	0.24519	0.29559	0.40192	0.43297	0.39385	0.30181
1031.3	0.43813	0.24695	0.35054	0.29367	0.22287	0.20249	0.23765	0.17959	0.20132	0.34036	0.34612	0.26253	0.29165	0.3267	0.38656	0.32646	0.33798	0.48504	0.29452	0.4098	0.35922	0.37543	0.4366	0.39828	0.36543	0.29762	0.35886	0.25966	0.27104	0.29547	0.24834	0.3019	0.39652	0.43935	0.40429	0.30915
1032.2	0.45541	0.23539	0.35128	0.29776	0.23763	0.19595	0.24614	0.18924	0.20724	0.34338	0.33724	0.25296	0.291	0.32095	0.37671	0.32664	0.35699	0.4859	0.30764	0.41309	0.37164	0.37398	0.43236	0.4008	0.37368	0.28211	0.3567	0.26946	0.28602	0.2938	0.25599	0.30241	0.40229	0.45332	0.40153	0.30888
1033.2	0.43754	0.24645	0.34616	0.28854	0.23817	0.20147	0.23966	0.18297	0.20967	0.34195	0.34943	0.24447	0.2736	0.3281	0.35979	0.31421	0.37176	0.48825	0.30787	0.40993	0.35938	0.37669	0.44094	0.39932	0.36394	0.28303	0.34869	0.26739	0.29349	0.29537	0.26108	0.30113	0.40389	0.45446	0.40165	0.31388
1034.1	0.44573	0.25518	0.33655	0.29228	0.23425	0.20994	0.24534	0.18281	0.21191	0.34632	0.35183	0.24577	0.27204	0.33185	0.34629	0.30815	0.38127	0.48202	0.32292	0.40766	0.34667	0.37496	0.44511	0.3906	0.35822	0.28307	0.34058	0.2632	0.29012	0.29536	0.25785	0.29798	0.39117	0.46529	0.39861	0.31428
1035	0.44313	0.25702	0.34264	0.28853	0.23935	0.20799	0.26002	0.18008	0.20183	0.35772	0.33361	0.22734	0.25874	0.3222	0.32934	0.30367	0.39171	0.47664	0.33066	0.40772	0.33653	0.36887	0.4296	0.38594	0.34812	0.27339	0.32933	0.25999	0.29374	0.29344	0.26531	0.28088	0.3829	0.46781	0.38318	0.30876
1036	0.43571	0.2626	0.34288	0.28554	0.23975	0.20934	0.24146	0.18515	0.20439	0.36206	0.32967	0.22114	0.25555	0.31632	0.31006	0.30362	0.37675	0.46681	0.31788	0.40157	0.33527	0.35264	0.43087	0.37966	0.33397	0.27425	0.31215	0.25265	0.28459	0.29191	0.26701	0.27132	0.38651	0.46792	0.37049	0.3064
1036.9	0.41849	0.26586	0.33917	0.27989	0.23626	0.19541	0.2253	0.17458	0.19356	0.35941	0.33344	0.21457	0.2449	0.31248	0.3085	0.2914	0.36358	0.44655	0.30869	0.39759	0.31744	0.35171	0.42292	0.3663	0.31897	0.27347	0.30639	0.24235	0.27678	0.28391	0.26345	0.26972	0.37406	0.46166	0.35968	0.30295
1037.8	0.41387	0.23839	0.33579	0.26863	0.22255	0.18716	0.23513	0.17361	0.18253	0.36023	0.32077	0.21015	0.23861	0.30075	0.29532	0.28706	0.3609	0.43776	0.31269	0.37863	0.31518	0.33749	0.40821	0.34718	0.31361	0.26681	0.29338	0.23366	0.26716	0.26849	0.26119	0.26408	0.36375	0.46539	0.34599	0.29746
1038.8	0.39394	0.2276	0.32051	0.23977	0.20273	0.1744	0.21781	0.16748	0.17604	0.35239	0.3082	0.19428	0.22429	0.27972	0.27907	0.27561	0.35459	0.41585	0.29592	0.36911	0.30971	0.32565	0.39855	0.33487	0.29884	0.25495	0.26772	0.22531	0.25595	0.24858	0.25536	0.25582	0.35656	0.45827	0.33332	0.28851
1039.7	0.37583	0.22176	0.30408	0.23156	0.17867	0.16671	0.18196	0.16282	0.17309	0.34381	0.30287	0.1983	0.20544	0.2726	0.27422	0.26077	0.32966	0.40051	0.27634	0.35798	0.30136	0.31174	0.3909	0.32162	0.28768	0.25098	0.24442	0.21854	0.23959	0.23972	0.23117	0.25249	0.34091	0.44788	0.32259	0.28481
1040.6	0.37373	0.19752	0.28451	0.21839	0.18172	0.15914	0.18352	0.15183	0.16683	0.33753	0.2861	0.18069	0.18569	0.26233	0.26026	0.24956	0.32694	0.37704	0.28003	0.34623	0.28936	0.29357	0.36947	0.30084	0.27832	0.23223	0.23406	0.20674	0.23808	0.23078	0.21541	0.24344	0.32822	0.43833	0.30371	0.27442
1041.5	0.36807	0.1919	0.26851	0.2095	0.17408	0.16553	0.18151	0.14626	0.16082	0.3367	0.26502	0.17424	0.17854	0.24552	0.23606	0.23568	0.31748	0.36926	0.27699	0.33129	0.27646	0.26074	0.34938	0.28634	0.26574	0.21115	0.20275	0.19388	0.22343	0.21579	0.20378	0.22648	0.32015	0.4213	0.28192	0.26577
1042.5	0.3631	0.20815	0.25374	0.21993	0.17311	0.16623	0.17518	0.14722	0.15551	0.32727	0.25666	0.17264	0.17414	0.23939	0.22198	0.23561	0.29759	0.36047	0.27063	0.34414	0.25348	0.23913	0.33712	0.28203	0.25569	0.19823	0.18845	0.19874	0.21785	0.21381	0.19744	0.2273	0.30386	0.41663	0.2703	0.25774
1043.4	0.35189	0.19416	0.25085	0.22387	0.18329	0.17449	0.17657	0.1451	0.14483	0.32299	0.24437	0.17923	0.16989	0.23539	0.2116	0.22826	0.28415	0.36044	0.26992	0.32351	0.23423	0.21308	0.29876	0.2721	0.24843	0.18048	0.16773	0.19759	0.20967	0.20959	0.17677	0.21199	0.2879	0.40646	0.24971	0.25778
1044.3	0.34762	0.18282	0.24537	0.2301	0.18712	0.1689	0.20345	0.14604	0.13975	0.32421	0.24396	0.17878	0.16166	0.22247	0.19424	0.228	0.27672	0.33896	0.2751	0.31827	0.20447	0.19749	0.28167	0.25741	0.2396	0.15872	0.14977	0.18973	0.20335	0.19387	0.18161	0.20834	0.27679	0.40739	0.23721	0.2524
1045.2	0.33567	0.18042	0.24695	0.2395	0.17063	0.16365	0.20342	0.14292	0.14178	0.32818	0.25365	0.17958	0.16079	0.20883	0.18486	0.2309	0.2617	0.3169	0.26959	0.30039	0.17379	0.18291	0.28	0.24653	0.23759	0.1438	0.132	0.18533	0.19354	0.17446	0.17406	0.19635	0.26111	0.4102	0.22973	0.24502
1046.2	0.3291	0.15647	0.24504	0.24219	0.16599	0.15981	0.19883	0.14177	0.14067	0.32988	0.24988	0.17297	0.14582	0.19785	0.18271	0.24126	0.25002	0.2943	0.25087	0.29331	0.15299	0.16823	0.27047	0.22514	0.21801	0.12354	0.12118	0.18157	0.18351	0.16883	0.16404	0.1862	0.246	0.40159	0.21702	0.23391
1047.1	0.31543	0.13748	0.24772	0.24069	0.15934	0.15277	0.18624	0.13299	0.14143	0.33353	0.24323	0.16438	0.13668	0.17734	0.17358	0.22995	0.23627	0.272	0.22689	0.26241	0.14651	0.15047	0.24911	0.20841	0.20262	0.098096	0.10168	0.16627	0.17773	0.15253	0.13966	0.15662	0.23831	0.38699	0.19332	0.22117
1048	0.29793	0.13855	0.23333	0.23819	0.142	0.14454	0.17516	0.12836	0.14733	0.32823	0.24061	0.13991	0.12428	0.17461	0.15636	0.22236	0.21656	0.2446	0.20788	0.26444	0.13486	0.13117	0.25205	0.18952	0.1878	0.083757	0.093307	0.14908	0.16616	0.13709	0.13543	0.14434	0.23797	0.37519	0.17936	0.2089
1049	0.29161	0.13538	0.22039	0.22007	0.14003	0.13772	0.15861	0.13035	0.1485	0.31623	0.24453	0.13318	0.1224	0.16549	0.15352	0.21351	0.20975	0.2267	0.19271	0.24213	0.12835	0.10888	0.25226	0.17791	0.17008	0.076048	0.084921	0.1413	0.15587	0.13007	0.1167	0.12641	0.22165	0.34831	0.16612	0.19824
1049.9	0.27634	0.1334	0.21809	0.21623	0.14626	0.14734	0.15043	0.13559	0.14706	0.30188	0.23331	0.12301	0.11031	0.15384	0.14761	0.20341	0.19759	0.23315	0.17007	0.24624	0.12637	0.095934	0.2355	0.16298	0.15572	0.062024	0.071814	0.13707	0.14795	0.13308	0.10399	0.1178	0.20439	0.32705	0.14723	0.18391
1050.8	0.26376	0.14291	0.22174	0.21358	0.13805	0.15861	0.13221	0.1427	0.13633	0.29188	0.22969	0.11634	0.10476	0.14973	0.14149	0.18664	0.17775	0.24056	0.16888	0.23961	0.12117	0.087575	0.23198	0.14943	0.15133	0.060999	0.075814	0.12501	0.14507	0.13147	0.088507	0.11707	0.19333	0.31744	0.13361	0.17083
1051.7	0.25004	0.13861	0.22324	0.19289	0.13605	0.15177	0.12781	0.13952	0.13763	0.28245	0.21034	0.11714	0.1085	0.15404	0.13305	0.17137	0.16806	0.23139	0.16423	0.24083	0.11053	0.079032	0.23333	0.13823	0.15072	0.065204	0.071729	0.10756	0.12905	0.12365	0.089011	0.1165	0.1767	0.3055	0.11751	0.16294
1052.7	0.25117	0.12741	0.23943	0.20131	0.14519	0.13272	0.12974	0.13514	0.12464	0.27162	0.19275	0.12541	0.10139	0.144	0.13498	0.16495	0.15671	0.21265	0.15373	0.22169	0.097292	0.068172	0.22665	0.12257	0.14035	0.057906	0.070009	0.10099	0.12317	0.11656	0.072474	0.10245	0.16369	0.29051	0.09698	0.13955
1053.6	0.24678	0.12769	0.24708	0.20599	0.13495	0.13426	0.11099	0.12888	0.11083	0.26535	0.17444	0.12402	0.092901	0.14411	0.12567	0.16295	0.13967	0.20507	0.13831	0.2228	0.088764	0.056198	0.22595	0.11618	0.14417	0.050533	0.069264	0.094273	0.11635	0.11144	0.064147	0.095878	0.15993	0.28831	0.083072	0.12776
1054.5	0.24747	0.13231	0.24215	0.21087	0.12575	0.12821	0.097934	0.11826	0.10147	0.26118	0.17707	0.11983	0.094349	0.15862	0.13084	0.16343	0.13132	0.18025	0.1318	0.21437	0.087701	0.049659	0.23165	0.10779	0.14566	0.052869	0.068508	0.080774	0.11075	0.10073	0.055805	0.096854	0.15616	0.27632	0.076209	0.11722
1055.4	0.23696	0.12265	0.22139	0.1964	0.11831	0.11636	0.10858	0.10851	0.09681	0.24972	0.17885	0.11572	0.089234	0.15705	0.12606	0.16452	0.12983	0.15812	0.12707	0.20419	0.081286	0.049493	0.23126	0.1082	0.14318	0.048052	0.048902	0.075852	0.10239	0.086685	0.056396	0.083278	0.14996	0.25798	0.067433	0.10864
1056.4	0.25903	0.12411	0.21273	0.18972	0.11567	0.12072	0.10959	0.10134	0.086432	0.23462	0.1849	0.11456	0.086374	0.15429	0.13251	0.16603	0.12111	0.14832	0.13824	0.19361	0.067203	0.041056	0.22959	0.11098	0.143	0.03839	0.050591	0.07406	0.097982	0.088791	0.055371	0.072628	0.15451	0.24307	0.055209	0.089218
1057.3	0.2621	0.12241	0.19935	0.17742	0.1054	0.12672	0.095362	0.10829	0.093238	0.232	0.18022	0.11286	0.082452	0.15703	0.13708	0.17055	0.11521	0.13785	0.13241	0.19896	0.072779	0.040608	0.22529	0.11467	0.1494	0.042916	0.050175	0.07184	0.093706	0.091903	0.053022	0.078267	0.15812	0.23821	0.049907	0.082439
1058.2	0.26289	0.11562	0.19527	0.17598	0.10767	0.12751	0.11055	0.11059	0.099849	0.22689	0.17564	0.097262	0.089846	0.1533	0.14685	0.16583	0.11222	0.13787	0.13205	0.19939	0.073803	0.040403	0.21397	0.093341	0.14556	0.03714	0.045264	0.061789	0.089632	0.088888	0.053787	0.078093	0.15237	0.2265	0.036741	0.061299
1059.2	0.27047	0.10676	0.18456	0.16058	0.10394	0.11823	0.10848	0.12258	0.098422	0.21719	0.15736	0.1077	0.081696	0.14058	0.13068	0.15702	0.10534	0.14328	0.13398	0.19957	0.065736	0.037886	0.19258	0.094473	0.14328	0.024771	0.037575	0.065482	0.093694	0.095302	0.055773	0.07261	0.15761	0.21837	0.027122	0.045702
1060.1	0.27648	0.11579	0.18247	0.17264	0.11276	0.1171	0.092316	0.12535	0.099557	0.2159	0.15119	0.11109	0.075473	0.14509	0.13335	0.16158	0.093026	0.14098	0.12374	0.20669	0.064147	0.032881	0.19009	0.092131	0.14279	0.021399	0.039504	0.064966	0.093119	0.097481	0.052283	0.070632	0.15297	0.22076	0.02558	0.033173
1061	0.26505	0.11671	0.17601	0.19205	0.10338	0.11704	0.080843	0.12931	0.097295	0.22215	0.14395	0.10419	0.068759	0.13762	0.13082	0.17004	0.094647	0.14182	0.113	0.21221	0.065224	0.037746	0.19366	0.08342	0.14164	0.021592	0.03972	0.072129	0.099678	0.098571	0.045874	0.076046	0.15181	0.22463	0.030849	0.030982
1061.9	0.2692	0.12403	0.16739	0.19606	0.09951	0.10323	0.078364	0.11981	0.095639	0.21931	0.14039	0.10333	0.074817	0.13353	0.12474	0.16172	0.087734	0.14394	0.11675	0.21227	0.055342	0.039874	0.18625	0.078072	0.1512	0.0196	0.03656	0.068529	0.093244	0.094213	0.051453	0.070772	0.13318	0.21673	0.028745	0.023855
1062.8	0.26653	0.13279	0.17224	0.20182	0.10455	0.096878	0.075114	0.12414	0.096819	0.21812	0.13085	0.11452	0.067435	0.14194	0.12246	0.16625	0.09217	0.1455	0.12737	0.22101	0.057197	0.04599	0.18473	0.094344	0.15521	0.031656	0.047147	0.077905	0.097686	0.0965	0.051489	0.078931	0.13867	0.22147	0.030679	0.025717
1063.8	0.26329	0.13283	0.17068	0.20471	0.11087	0.09655	0.074517	0.11156	0.09424	0.22361	0.13273	0.10796	0.064978	0.14089	0.13233	0.16616	0.096764	0.13796	0.12018	0.21311	0.058683	0.048177	0.1935	0.099251	0.15699	0.038798	0.048603	0.071632	0.091514	0.095377	0.0486	0.065477	0.13274	0.2153	0.025547	0.026511
1064.7	0.2857	0.13939	0.17372	0.20166	0.10427	0.093023	0.08926	0.11321	0.10252	0.22516	0.12437	0.10535	0.076674	0.13889	0.12957	0.15533	0.11315	0.13788	0.12306	0.21442	0.068355	0.048571	0.19306	0.099401	0.16404	0.043418	0.050214	0.073736	0.092477	0.098805	0.050867	0.068239	0.14219	0.21398	0.02287	0.031806
1065.6	0.29434	0.14461	0.17449	0.20727	0.10563	0.096822	0.092829	0.12741	0.11078	0.22305	0.1342	0.10236	0.077756	0.14679	0.13552	0.16142	0.10808	0.13452	0.12534	0.22387	0.080766	0.051074	0.19074	0.09485	0.17058	0.053608	0.050006	0.074913	0.086423	0.09759	0.055368	0.074423	0.15244	0.20869	0.031277	0.028565
1066.5	0.31374	0.1387	0.18121	0.2055	0.11427	0.10902	0.099178	0.12806	0.11386	0.22042	0.13294	0.10423	0.084733	0.14295	0.13923	0.17078	0.11969	0.14166	0.13728	0.22363	0.092008	0.05399	0.1976	0.11322	0.16968	0.050767	0.056367	0.077965	0.083529	0.10118	0.062764	0.08076	0.17184	0.20944	0.031636	0.034525
1067.5	0.33214	0.1387	0.17837	0.19527	0.12254	0.11718	0.10324	0.11831	0.10836	0.22563	0.13322	0.11104	0.091216	0.13776	0.14646	0.15796	0.13052	0.1452	0.13428	0.21998	0.09514	0.046848	0.19559	0.12414	0.17809	0.044203	0.052253	0.070046	0.08466	0.10103	0.068109	0.080277	0.16965	0.20264	0.031556	0.039417
1068.4	0.34216	0.14147	0.18708	0.20249	0.12905	0.10509	0.105	0.12022	0.11488	0.21963	0.13217	0.12018	0.09971	0.13941	0.15358	0.14814	0.13565	0.14343	0.14486	0.22968	0.10173	0.048547	0.19627	0.1293	0.18435	0.050707	0.059568	0.074404	0.077701	0.09679	0.071111	0.094487	0.17935	0.20673	0.039687	0.048164
1069.3	0.35119	0.12512	0.18546	0.21333	0.1346	0.1091	0.10955	0.11481	0.12004	0.21986	0.13826	0.13039	0.10342	0.13395	0.15893	0.15241	0.13656	0.14803	0.16093	0.23492	0.10653	0.049808	0.20056	0.14357	0.19718	0.051529	0.06022	0.081057	0.079383	0.099738	0.07388	0.1012	0.19681	0.21088	0.050202	0.049444
1070.2	0.35581	0.10283	0.19493	0.21173	0.14015	0.098179	0.10825	0.096922	0.12038	0.22262	0.14242	0.1341	0.10898	0.1262	0.17012	0.13928	0.14562	0.14807	0.16098	0.23046	0.11176	0.048077	0.20661	0.16082	0.19962	0.035262	0.063405	0.077786	0.069659	0.097782	0.075543	0.095973	0.1935	0.21051	0.05138	0.051062
1071.2	0.3471	0.11936	0.20092	0.22507	0.14545	0.098261	0.11278	0.10989	0.12292	0.22261	0.16419	0.13591	0.1096	0.13577	0.18584	0.13705	0.14685	0.15025	0.15659	0.23385	0.11378	0.04046	0.20514	0.16817	0.21186	0.04403	0.058508	0.078624	0.072612	0.10057	0.070499	0.096696	0.19207	0.21118	0.063471	0.053372
1072.1	0.34235	0.12088	0.19691	0.23203	0.14909	0.086972	0.11578	0.11978	0.14435	0.22781	0.18191	0.13978	0.11595	0.13122	0.1931	0.14226	0.14866	0.14799	0.16661	0.246	0.1189	0.049091	0.21437	0.1709	0.21435	0.050404	0.055471	0.080359	0.076779	0.10396	0.076206	0.10472	0.20742	0.22584	0.08273	0.064602
1073	0.35913	0.12723	0.18368	0.23205	0.14933	0.099703	0.1175	0.11879	0.14579	0.23394	0.174	0.13706	0.13362	0.14123	0.19032	0.14959	0.14427	0.15145	0.16054	0.23991	0.12472	0.041705	0.21109	0.17063	0.21676	0.054943	0.050332	0.08397	0.07365	0.10142	0.075497	0.10524	0.21506	0.22817	0.080445	0.06119
1073.9	0.36584	0.15328	0.19199	0.22458	0.15342	0.10343	0.11845	0.12392	0.15791	0.24318	0.17823	0.13577	0.14707	0.15604	0.19923	0.14227	0.14675	0.16129	0.16151	0.23948	0.12858	0.049631	0.20704	0.18262	0.21461	0.0785	0.053259	0.083662	0.075484	0.10757	0.081829	0.10895	0.22921	0.23689	0.089439	0.070144
1074.9	0.36403	0.17159	0.18637	0.22809	0.16995	0.10537	0.12383	0.1329	0.16574	0.24906	0.18375	0.13906	0.15541	0.16295	0.20014	0.13893	0.16316	0.1579	0.16327	0.24213	0.13402	0.048861	0.19715	0.19246	0.21023	0.095395	0.048478	0.087324	0.088626	0.10657	0.082473	0.11551	0.24815	0.24102	0.094314	0.079368
1075.8	0.35783	0.16062	0.18715	0.22237	0.16875	0.10495	0.1306	0.14217	0.17606	0.26017	0.17915	0.14424	0.15963	0.1545	0.20309	0.13958	0.16794	0.15722	0.16814	0.25362	0.13937	0.0566	0.19958	0.20083	0.19637	0.10116	0.052901	0.094756	0.088064	0.11353	0.087545	0.12903	0.25592	0.24585	0.091092	0.079028
1076.7	0.35573	0.1685	0.18724	0.22706	0.15838	0.10629	0.12531	0.13946	0.16852	0.25956	0.18822	0.14057	0.16973	0.1614	0.19561	0.13941	0.1567	0.1498	0.15675	0.24581	0.13483	0.053593	0.19018	0.20221	0.19979	0.10893	0.048029	0.10733	0.075365	0.1123	0.079285	0.12026	0.25266	0.242	0.087604	0.070714
1077.6	0.34936	0.16718	0.19742	0.22779	0.16654	0.11046	0.13522	0.15059	0.1804	0.26212	0.2024	0.13851	0.17513	0.15851	0.19899	0.13488	0.16352	0.15991	0.16453	0.25628	0.14469	0.06377	0.18548	0.21477	0.20939	0.11998	0.043748	0.10999	0.083205	0.12119	0.082212	0.12913	0.25642	0.25742	0.090611	0.078847
1078.6	0.33264	0.15738	0.19828	0.21653	0.16097	0.10669	0.13854	0.15361	0.17908	0.25342	0.20918	0.13941	0.17122	0.14672	0.19177	0.13398	0.15759	0.15343	0.15294	0.25728	0.14217	0.053673	0.17545	0.20998	0.20373	0.11169	0.032806	0.1058	0.078702	0.11485	0.082215	0.13395	0.24057	0.25389	0.089621	0.070722
1079.5	0.3349	0.15762	0.18902	0.21481	0.15632	0.11214	0.14692	0.16482	0.18968	0.24985	0.21453	0.1495	0.17369	0.14727	0.17869	0.13848	0.14812	0.16709	0.15182	0.26145	0.13705	0.055909	0.16761	0.21401	0.20845	0.11753	0.026791	0.10634	0.07945	0.12134	0.089114	0.14178	0.23462	0.25619	0.09574	0.078902
1080.4	0.3302	0.17139	0.18671	0.21595	0.16199	0.12126	0.14096	0.1691	0.19349	0.24736	0.21318	0.15326	0.17396	0.15301	0.17219	0.14066	0.15525	0.16828	0.13642	0.26319	0.13469	0.058218	0.1568	0.20997	0.20721	0.12923	0.022713	0.10492	0.091723	0.11844	0.084505	0.14733	0.24437	0.26123	0.10087	0.085523
1081.3	0.33386	0.17366	0.18473	0.20673	0.17282	0.12919	0.14336	0.17447	0.20825	0.24915	0.20457	0.15539	0.17682	0.14961	0.16632	0.13804	0.16108	0.15885	0.13921	0.25962	0.14086	0.061452	0.14656	0.21014	0.2063	0.13504	0.025431	0.10425	0.099296	0.11798	0.091229	0.15522	0.2494	0.26272	0.10237	0.088616
1082.2	0.3276	0.17423	0.18274	0.20807	0.16544	0.12658	0.14272	0.17419	0.22103	0.24954	0.21488	0.17184	0.17352	0.15273	0.1665	0.13923	0.15606	0.14834	0.13222	0.25838	0.13136	0.053785	0.14265	0.21998	0.19879	0.1414	0.02442	0.10178	0.097349	0.11935	0.092489	0.15168	0.25235	0.25684	0.1151	0.092204
1083.2	0.32756	0.16814	0.16929	0.22279	0.17742	0.12917	0.13521	0.18082	0.22596	0.25812	0.21577	0.18395	0.18153	0.15355	0.15699	0.14209	0.15894	0.1431	0.13415	0.25947	0.12415	0.061424	0.13788	0.22696	0.20461	0.14705	0.022714	0.10864	0.099345	0.12002	0.099475	0.14677	0.25635	0.26513	0.11824	0.10062
1084.1	0.32595	0.1618	0.17649	0.22532	0.17555	0.12714	0.13074	0.18271	0.22962	0.2574	0.21474	0.1811	0.18364	0.15091	0.15705	0.13279	0.14865	0.12997	0.13204	0.25375	0.12879	0.061481	0.14044	0.21806	0.20599	0.14989	0.024008	0.11235	0.097805	0.11865	0.094087	0.14245	0.24803	0.26569	0.12304	0.092229
1085	0.32447	0.1569	0.17986	0.22804	0.17847	0.11858	0.12436	0.17934	0.24654	0.25222	0.22322	0.18796	0.18759	0.14367	0.15505	0.11824	0.13559	0.12948	0.1382	0.25232	0.13278	0.062541	0.14088	0.22356	0.21492	0.14647	0.022588	0.10949	0.091628	0.11733	0.097844	0.1313	0.24374	0.26573	0.12666	0.0957
1085.9	0.32015	0.1359	0.18894	0.24284	0.17223	0.11641	0.12558	0.18773	0.25249	0.23998	0.23372	0.18904	0.17583	0.14572	0.15592	0.11743	0.1349	0.12832	0.13023	0.25759	0.13293	0.061461	0.15101	0.22314	0.2119	0.14522	0.020713	0.10683	0.087602	0.11627	0.098748	0.13115	0.23587	0.26421	0.13156	0.10092
1086.8	0.30605	0.13933	0.19004	0.24829	0.1709	0.12039	0.12856	0.19681	0.25093	0.23601	0.22729	0.19768	0.1669	0.13634	0.1511	0.11821	0.13714	0.12759	0.13273	0.25417	0.13263	0.066415	0.15817	0.2162	0.20919	0.13898	0.024215	0.10946	0.088756	0.11153	0.10626	0.12762	0.22353	0.25542	0.13203	0.10465
1087.8	0.28853	0.13246	0.19529	0.24845	0.15842	0.11028	0.12786	0.20281	0.25417	0.21858	0.22502	0.17982	0.16022	0.12332	0.15557	0.11179	0.12937	0.11429	0.12423	0.25473	0.13534	0.065824	0.15941	0.20165	0.19839	0.12321	0.030104	0.11069	0.081317	0.11364	0.10255	0.11315	0.21035	0.24029	0.12636	0.093105
1088.7	0.27724	0.15377	0.1957	0.24761	0.16671	0.12276	0.13527	0.2001	0.26256	0.21036	0.22476	0.17997	0.15507	0.12746	0.15297	0.11201	0.13787	0.10672	0.12441	0.25498	0.12915	0.067094	0.16401	0.19384	0.19541	0.12548	0.034117	0.10507	0.090594	0.10609	0.10618	0.11128	0.20277	0.23789	0.11878	0.09597
1089.6	0.28054	0.15378	0.19127	0.23291	0.16547	0.13879	0.1381	0.19857	0.25587	0.20431	0.21199	0.17561	0.15751	0.13135	0.1367	0.10806	0.13964	0.1013	0.11645	0.25008	0.12294	0.062224	0.15763	0.18479	0.193	0.12368	0.02908	0.10265	0.095533	0.10411	0.1103	0.10797	0.18708	0.224	0.10886	0.08736
1090.5	0.27817	0.15767	0.18786	0.21447	0.18043	0.13067	0.14715	0.19684	0.24847	0.20233	0.20231	0.17998	0.15559	0.12484	0.13157	0.099042	0.12841	0.11223	0.1225	0.24343	0.11709	0.06612	0.15698	0.17951	0.19232	0.1132	0.029661	0.1038	0.092467	0.10389	0.10903	0.089947	0.17387	0.21434	0.096732	0.080441
1091.5	0.27181	0.15294	0.18577	0.19843	0.18599	0.12621	0.14959	0.19797	0.23694	0.20083	0.19642	0.16207	0.1462	0.12154	0.12206	0.087171	0.11949	0.10517	0.11655	0.24092	0.113	0.065996	0.14947	0.1584	0.18404	0.099477	0.026631	0.096825	0.089667	0.10331	0.11035	0.084258	0.16361	0.21478	0.083791	0.071107
1092.4	0.28488	0.15572	0.19221	0.19392	0.20398	0.13713	0.15684	0.19583	0.2369	0.19815	0.19184	0.15903	0.1466	0.13312	0.12165	0.082839	0.11814	0.10677	0.11805	0.23719	0.1106	0.061442	0.15387	0.14942	0.18961	0.10024	0.030192	0.092786	0.095807	0.095809	0.10891	0.090251	0.1574	0.21564	0.07601	0.07507
1093.3	0.27454	0.15485	0.18393	0.18313	0.20951	0.12224	0.16357	0.19615	0.22373	0.19713	0.1795	0.16453	0.141	0.13869	0.1098	0.08239	0.11565	0.10662	0.12265	0.23941	0.10418	0.052186	0.15123	0.15154	0.17298	0.095378	0.025583	0.098223	0.083464	0.09358	0.1137	0.080926	0.14033	0.20776	0.063976	0.078236
1094.2	0.27398	0.15398	0.17554	0.19465	0.21082	0.11185	0.16992	0.20527	0.21368	0.19138	0.18323	0.16156	0.12804	0.1504	0.109	0.084513	0.11411	0.10149	0.13223	0.24095	0.10211	0.045568	0.15054	0.14169	0.16476	0.08702	0.026144	0.10785	0.08273	0.08429	0.1131	0.072273	0.13509	0.2067	0.05747	0.083515
1095.1	0.26037	0.15733	0.16567	0.20275	0.20307	0.1263	0.16599	0.20498	0.20993	0.18939	0.17777	0.15316	0.12064	0.15005	0.1066	0.088746	0.12624	0.091136	0.13556	0.23778	0.10929	0.037058	0.15429	0.14763	0.15215	0.08913	0.030422	0.10559	0.091924	0.079325	0.12048	0.061748	0.13768	0.19851	0.053461	0.089896
1096	0.25144	0.15717	0.16961	0.21348	0.20295	0.13104	0.15863	0.20885	0.2085	0.17489	0.16232	0.159	0.12399	0.15678	0.10708	0.089253	0.13036	0.087287	0.14806	0.23839	0.10925	0.026502	0.161	0.1551	0.14705	0.088373	0.03875	0.10892	0.092825	0.073276	0.11971	0.055342	0.13531	0.183	0.046758	0.097828
1097	0.23058	0.17634	0.16197	0.22144	0.21303	0.12926	0.1524	0.20548	0.19688	0.17098	0.16196	0.1641	0.10663	0.16199	0.11052	0.099498	0.13764	0.08179	0.15889	0.23685	0.11347	0.026654	0.1671	0.15726	0.12955	0.10046	0.045113	0.11537	0.094209	0.065168	0.12386	0.045299	0.13638	0.17451	0.040404	0.10433
1097.9	0.22674	0.16564	0.16185	0.22313	0.20174	0.14216	0.15022	0.20478	0.1865	0.1611	0.14815	0.14703	0.10568	0.15831	0.11377	0.091028	0.13262	0.089076	0.15922	0.23275	0.11529	0.02987	0.16449	0.15091	0.13787	0.098844	0.048423	0.11135	0.094294	0.064739	0.12175	0.034333	0.14333	0.16904	0.035529	0.094801
1098.8	0.2199	0.14501	0.16598	0.208	0.21297	0.14037	0.15107	0.19566	0.18447	0.15964	0.14098	0.14463	0.10755	0.1435	0.12062	0.08999	0.13162	0.099155	0.16649	0.22476	0.12109	0.0323	0.17892	0.16564	0.13677	0.099156	0.062553	0.11032	0.092553	0.064289	0.12115	0.032336	0.14017	0.17101	0.037017	0.097416
1099.7	0.22765	0.13864	0.15494	0.20571	0.19696	0.14425	0.14139	0.18327	0.17423	0.15205	0.13607	0.14897	0.11377	0.14576	0.10879	0.081758	0.11615	0.10868	0.16235	0.22017	0.11211	0.031229	0.17967	0.16586	0.13837	0.10107	0.057391	0.11368	0.083951	0.067769	0.10947	0.039489	0.13136	0.1674	0.03629	0.092777
1100.6	0.24021	0.14085	0.14693	0.19296	0.19456	0.14978	0.14667	0.17335	0.16514	0.15397	0.14377	0.14385	0.10818	0.14762	0.11069	0.084604	0.11763	0.11019	0.16606	0.22259	0.10285	0.036789	0.17744	0.17144	0.14014	0.11318	0.060076	0.12184	0.0956	0.06635	0.11269	0.034109	0.13107	0.17188	0.038195	0.091786
1101.6	0.2505	0.13277	0.14149	0.18362	0.15987	0.14939	0.15054	0.17766	0.16708	0.15587	0.12205	0.1453	0.11269	0.14648	0.10423	0.065976	0.10464	0.12306	0.17188	0.21864	0.099275	0.038508	0.16685	0.17685	0.1456	0.11129	0.063206	0.12036	0.087912	0.071171	0.11001	0.033256	0.12241	0.16959	0.033591	0.088816
1102.5	0.26192	0.12529	0.14828	0.18349	0.15346	0.15053	0.14744	0.18553	0.16259	0.16328	0.12223	0.14682	0.10644	0.13832	0.10055	0.067917	0.095857	0.11914	0.17842	0.22127	0.098543	0.041579	0.17498	0.1874	0.13399	0.1112	0.070893	0.12523	0.091678	0.067017	0.11197	0.044747	0.11721	0.16975	0.038062	0.090832
1103.4	0.27021	0.12579	0.15023	0.18567	0.14047	0.15072	0.14103	0.17746	0.15719	0.16778	0.11966	0.15032	0.10235	0.14157	0.10001	0.068164	0.10221	0.12343	0.17872	0.21518	0.086231	0.044299	0.17601	0.18997	0.13276	0.11558	0.074913	0.12905	0.099327	0.069783	0.11566	0.045218	0.10969	0.16877	0.042712	0.096707
1104.3	0.27609	0.1258	0.16218	0.18674	0.15822	0.15576	0.14679	0.19066	0.15446	0.16296	0.11447	0.14381	0.095034	0.14118	0.11239	0.064775	0.1177	0.13023	0.19557	0.22051	0.091277	0.042762	0.19477	0.19706	0.12972	0.11381	0.096068	0.13175	0.11924	0.065081	0.12953	0.057289	0.10589	0.17216	0.051296	0.09464
1105.2	0.28069	0.11974	0.15457	0.19065	0.14415	0.1551	0.15076	0.17862	0.15411	0.16321	0.11998	0.13359	0.090207	0.14063	0.10802	0.056844	0.11457	0.14166	0.1955	0.21932	0.09844	0.049294	0.1973	0.19862	0.12748	0.1083	0.096345	0.13408	0.11698	0.066676	0.13108	0.069757	0.093957	0.17018	0.055321	0.08418
1106.1	0.285	0.10789	0.15786	0.1939	0.16118	0.16901	0.14345	0.1742	0.14307	0.16978	0.12883	0.14562	0.092336	0.14479	0.10301	0.074282	0.12573	0.1453	0.18862	0.22031	0.091007	0.05242	0.21646	0.21053	0.1297	0.117	0.092899	0.14731	0.1324	0.064879	0.13808	0.075337	0.090796	0.17419	0.055612	0.085472
1107.1	0.28646	0.11573	0.1618	0.19845	0.164	0.16373	0.12839	0.16522	0.14965	0.16107	0.12586	0.16016	0.095258	0.15382	0.10829	0.078663	0.13274	0.16105	0.189	0.21471	0.096195	0.053739	0.21914	0.22549	0.13462	0.12393	0.097956	0.15521	0.14303	0.079907	0.14041	0.072658	0.0934	0.17887	0.055578	0.093985
1108	0.28694	0.12103	0.15934	0.20773	0.16587	0.16981	0.14553	0.17097	0.15025	0.15657	0.11469	0.15397	0.092678	0.15749	0.10772	0.074175	0.1364	0.1571	0.19964	0.22664	0.1085	0.055655	0.22662	0.2278	0.14102	0.13079	0.10392	0.16033	0.15157	0.085023	0.15692	0.079562	0.10122	0.17708	0.053835	0.086891
1108.9	0.29406	0.12934	0.15339	0.20412	0.16398	0.16771	0.14314	0.16336	0.16205	0.17398	0.12338	0.14795	0.098091	0.1672	0.1114	0.07783	0.12979	0.15843	0.19974	0.23431	0.11118	0.058828	0.21957	0.23385	0.155	0.13853	0.095147	0.16298	0.15627	0.085159	0.16402	0.080477	0.11215	0.17816	0.054712	0.087651
1109.8	0.29892	0.11673	0.15765	0.20668	0.17405	0.17449	0.13225	0.16712	0.18117	0.17919	0.12349	0.15165	0.11669	0.1562	0.1148	0.076608	0.13773	0.17233	0.20952	0.23942	0.11662	0.060384	0.22568	0.24106	0.17433	0.1411	0.10881	0.17018	0.1627	0.091618	0.16907	0.075849	0.12474	0.18627	0.064739	0.1008
1110.7	0.30092	0.11741	0.15382	0.21778	0.1719	0.15664	0.14835	0.16247	0.19294	0.17115	0.12181	0.15209	0.13002	0.16054	0.1232	0.072707	0.14376	0.173	0.22845	0.24352	0.12053	0.060389	0.23009	0.25546	0.18515	0.14834	0.1179	0.17261	0.1689	0.091942	0.17811	0.073803	0.12978	0.18135	0.0834	0.10949
1111.6	0.31342	0.11772	0.1584	0.21778	0.187	0.15465	0.15406	0.16384	0.19955	0.17851	0.13239	0.15127	0.13315	0.16055	0.13142	0.075993	0.15462	0.17152	0.24557	0.25434	0.12916	0.066013	0.23838	0.26756	0.20225	0.15795	0.13231	0.18447	0.18237	0.089418	0.18482	0.081677	0.13417	0.18691	0.096241	0.12177
1112.6	0.31741	0.12202	0.16735	0.21844	0.18249	0.1478	0.14226	0.16046	0.20766	0.18469	0.13284	0.16558	0.14015	0.16385	0.1348	0.084238	0.1417	0.17609	0.25734	0.25329	0.13226	0.078184	0.24134	0.27781	0.21381	0.16742	0.1367	0.18927	0.17903	0.092118	0.18161	0.077357	0.14152	0.195	0.10491	0.13975
1113.5	0.29943	0.11071	0.17709	0.23337	0.18443	0.13881	0.14529	0.17102	0.217	0.18287	0.12721	0.18493	0.14772	0.16383	0.14792	0.10915	0.14523	0.17957	0.26557	0.26424	0.13785	0.092218	0.24395	0.2955	0.21629	0.17645	0.15439	0.20572	0.17857	0.099362	0.18327	0.088659	0.14977	0.20329	0.10995	0.1644
1114.4	0.28796	0.12298	0.19321	0.2451	0.18929	0.13184	0.14375	0.18702	0.22044	0.18889	0.12491	0.1976	0.14467	0.18152	0.159	0.13202	0.14719	0.17817	0.28059	0.2838	0.1452	0.099689	0.26216	0.31403	0.21753	0.19661	0.16439	0.21749	0.18913	0.099602	0.19408	0.10625	0.15644	0.20882	0.11793	0.18264
1115.3	0.29902	0.12617	0.20394	0.24748	0.19767	0.15858	0.13967	0.19757	0.23368	0.20862	0.14915	0.19575	0.14308	0.1855	0.16513	0.13358	0.15001	0.19865	0.28904	0.29586	0.15656	0.11592	0.27016	0.3235	0.23352	0.20464	0.17723	0.22066	0.20221	0.12388	0.20008	0.12821	0.17146	0.22821	0.1356	0.19841
1116.2	0.29307	0.11872	0.20377	0.25799	0.19829	0.16852	0.15676	0.21236	0.26454	0.21591	0.1641	0.20308	0.15232	0.18812	0.17275	0.14685	0.15075	0.22507	0.30247	0.30972	0.16604	0.13359	0.27949	0.33327	0.25206	0.20833	0.19141	0.22851	0.209	0.129	0.22287	0.14873	0.19622	0.24147	0.15266	0.21312
1117.1	0.27874	0.13241	0.21066	0.27639	0.203	0.17856	0.16178	0.22477	0.29316	0.2221	0.18844	0.20373	0.16065	0.19577	0.18648	0.15709	0.16068	0.22787	0.30275	0.3312	0.16651	0.1406	0.298	0.34003	0.26407	0.21836	0.20303	0.23222	0.21533	0.13783	0.23734	0.17133	0.20806	0.25449	0.16522	0.22627
1118	0.30736	0.15566	0.21867	0.29326	0.20936	0.2047	0.17227	0.22976	0.32436	0.23663	0.19956	0.20844	0.16607	0.20815	0.19659	0.15456	0.1751	0.24421	0.32623	0.33764	0.17989	0.1557	0.3188	0.34802	0.28935	0.23351	0.22558	0.24376	0.23551	0.15713	0.2569	0.1788	0.24198	0.2761	0.1865	0.2423
1119	0.33242	0.16897	0.22813	0.30966	0.22392	0.2306	0.17982	0.23998	0.35874	0.24897	0.21459	0.22231	0.18248	0.22711	0.2104	0.15041	0.19474	0.27039	0.32812	0.34828	0.1969	0.17546	0.33915	0.35661	0.31207	0.25213	0.24811	0.25248	0.25257	0.18416	0.26997	0.19584	0.27092	0.29917	0.20267	0.26204
1119.9	0.33637	0.18399	0.23972	0.31376	0.23706	0.23909	0.18801	0.24694	0.40311	0.25665	0.23297	0.23511	0.19792	0.24214	0.22802	0.16827	0.20527	0.293	0.33681	0.36543	0.21925	0.18798	0.35308	0.35953	0.3281	0.26061	0.27037	0.26023	0.2643	0.19183	0.27925	0.21288	0.29366	0.31091	0.21615	0.28066
1120.8	0.36086	0.19959	0.24961	0.32872	0.24902	0.26651	0.19022	0.25497	0.43541	0.28087	0.25477	0.24816	0.21909	0.26377	0.24896	0.183	0.22593	0.31235	0.3417	0.38293	0.23224	0.21207	0.36978	0.3724	0.35525	0.28418	0.2935	0.27167	0.28307	0.2185	0.28836	0.23199	0.31464	0.33228	0.23803	0.30263
1121.7	0.39243	0.19899	0.25693	0.34016	0.26614	0.29121	0.20892	0.27062	0.45916	0.29914	0.2754	0.26436	0.23459	0.28366	0.26731	0.2011	0.24273	0.34817	0.36995	0.39446	0.24266	0.23182	0.37939	0.39219	0.37136	0.29446	0.31987	0.29693	0.30379	0.23031	0.30699	0.25078	0.34042	0.35062	0.25267	0.32996
1122.6	0.40089	0.20877	0.28331	0.33268	0.2924	0.30726	0.21328	0.27954	0.48485	0.3152	0.306	0.2792	0.25728	0.29841	0.2939	0.22407	0.25641	0.3792	0.37554	0.41187	0.25154	0.25061	0.39084	0.4108	0.39141	0.32319	0.34479	0.30507	0.32441	0.25099	0.3259	0.27266	0.35047	0.36711	0.26803	0.35826
1123.5	0.41786	0.22255	0.28409	0.34311	0.30974	0.3181	0.22576	0.28449	0.51392	0.3245	0.32626	0.28772	0.27681	0.30198	0.31641	0.25502	0.25718	0.38079	0.38744	0.42308	0.26043	0.26396	0.38954	0.41892	0.40239	0.33233	0.35561	0.32258	0.34043	0.2587	0.34029	0.29143	0.36598	0.37819	0.27064	0.36975
1124.5	0.4412	0.23729	0.30339	0.36122	0.32272	0.34077	0.2528	0.30081	0.54038	0.33298	0.34197	0.30416	0.29155	0.30853	0.33909	0.27	0.26912	0.39753	0.40948	0.42829	0.2733	0.28222	0.40899	0.44005	0.42086	0.3567	0.37605	0.3351	0.3544	0.27774	0.36899	0.31992	0.38991	0.39664	0.28226	0.39543
1125.4	0.44002	0.25553	0.32549	0.36449	0.33336	0.34686	0.26552	0.31584	0.55347	0.34001	0.35482	0.3106	0.30177	0.31727	0.3666	0.28772	0.27324	0.39998	0.42742	0.4317	0.27861	0.28985	0.42759	0.44708	0.41797	0.3743	0.38426	0.34701	0.35777	0.28667	0.38685	0.3349	0.39937	0.40862	0.28628	0.40733
1126.3	0.44054	0.28429	0.35028	0.37358	0.35654	0.36231	0.26898	0.32454	0.57965	0.35124	0.37125	0.3173	0.31748	0.32357	0.3798	0.29222	0.28768	0.40124	0.42526	0.42942	0.29852	0.29687	0.4364	0.45756	0.42564	0.39734	0.39268	0.35018	0.37268	0.30897	0.39742	0.3518	0.41593	0.41932	0.30029	0.4155
1127.2	0.44503	0.30966	0.35621	0.40058	0.35918	0.38426	0.29272	0.33412	0.61633	0.36027	0.39934	0.32462	0.32687	0.34175	0.38677	0.3086	0.29101	0.40574	0.438	0.43681	0.29758	0.31436	0.45558	0.47456	0.43008	0.41905	0.39558	0.36948	0.37639	0.32461	0.41722	0.37726	0.43092	0.43931	0.3121	0.43386
1128.1	0.44908	0.3193	0.37751	0.40207	0.36884	0.39673	0.31746	0.34775	0.63536	0.38049	0.41229	0.3322	0.33205	0.35676	0.40534	0.31691	0.30578	0.42605	0.45114	0.43361	0.30991	0.33371	0.47036	0.49178	0.43468	0.45012	0.41111	0.36643	0.38572	0.33271	0.43926	0.39347	0.44242	0.45627	0.3301	0.45194
1129	0.46178	0.33776	0.38376	0.41619	0.3825	0.41027	0.31342	0.35178	0.64983	0.39691	0.41679	0.33653	0.35283	0.37531	0.42242	0.3284	0.31288	0.44105	0.45589	0.43395	0.31333	0.35272	0.47187	0.50646	0.44522	0.47181	0.42747	0.37985	0.39469	0.35255	0.45125	0.39984	0.44995	0.47103	0.34116	0.46318
1129.9	0.47731	0.34279	0.39236	0.43525	0.39943	0.43611	0.32536	0.35195	0.67195	0.4078	0.42498	0.33735	0.36673	0.38504	0.4276	0.32995	0.31877	0.44988	0.45842	0.43451	0.32395	0.36048	0.46865	0.51224	0.45063	0.49083	0.43448	0.38663	0.41042	0.37218	0.47261	0.41394	0.46797	0.48249	0.34836	0.46901
1130.9	0.50317	0.35555	0.38815	0.43857	0.39815	0.44537	0.34717	0.35171	0.69627	0.42202	0.4285	0.3412	0.37601	0.39285	0.44781	0.34896	0.31811	0.47169	0.4674	0.43391	0.33615	0.38797	0.4693	0.51095	0.45752	0.50934	0.44626	0.39829	0.41798	0.3833	0.50057	0.42616	0.48366	0.50095	0.36641	0.4765
1131.8	0.51118	0.33929	0.39428	0.4375	0.39394	0.44646	0.35389	0.36176	0.70295	0.42213	0.42632	0.34344	0.37833	0.38098	0.4513	0.34775	0.32287	0.47066	0.46038	0.42803	0.35246	0.38942	0.45559	0.5013	0.44882	0.49931	0.44027	0.39612	0.42144	0.39151	0.50256	0.4347	0.48637	0.50395	0.3763	0.46438
1132.7	0.52881	0.34901	0.40959	0.44707	0.40955	0.4569	0.34893	0.35943	0.7104	0.42658	0.45543	0.34665	0.38419	0.39185	0.46007	0.35743	0.3203	0.48055	0.45662	0.4324	0.34649	0.39382	0.46103	0.50898	0.4472	0.50368	0.4389	0.40455	0.43186	0.41016	0.51108	0.44145	0.49096	0.51389	0.40336	0.46786
1133.6	0.52321	0.34508	0.42266	0.45082	0.40286	0.46449	0.3526	0.36848	0.7159	0.43045	0.4486	0.34635	0.36991	0.38681	0.45751	0.36809	0.31326	0.46619	0.44769	0.43874	0.34961	0.39083	0.44537	0.50063	0.43215	0.49699	0.42813	0.41243	0.43631	0.41123	0.50977	0.44669	0.49895	0.5206	0.40699	0.46135
1134.5	0.53886	0.35154	0.42259	0.44841	0.39781	0.4664	0.37072	0.37149	0.72094	0.43809	0.44806	0.35767	0.35764	0.3879	0.47129	0.37139	0.31189	0.46353	0.43826	0.43759	0.35798	0.38987	0.4389	0.49703	0.425	0.49499	0.42745	0.40719	0.4383	0.41175	0.50881	0.44445	0.50073	0.52794	0.41879	0.46455
1135.4	0.54048	0.34094	0.42599	0.45533	0.39673	0.48382	0.36855	0.38033	0.71937	0.4354	0.46658	0.36114	0.35403	0.38662	0.47058	0.37699	0.31104	0.45741	0.4334	0.44602	0.3601	0.38362	0.43816	0.49926	0.41942	0.48626	0.42416	0.40577	0.44114	0.41675	0.50639	0.44673	0.50854	0.52691	0.42996	0.46353
1136.3	0.55401	0.35186	0.42625	0.45762	0.39648	0.49448	0.3646	0.37898	0.71066	0.43836	0.47164	0.35685	0.35389	0.39211	0.47301	0.37717	0.30949	0.46558	0.43041	0.44734	0.36855	0.38674	0.4342	0.4939	0.41779	0.49369	0.43179	0.40512	0.43929	0.40727	0.50897	0.44044	0.52304	0.53529	0.43942	0.46299
1137.2	0.54117	0.34283	0.42392	0.45651	0.36698	0.50087	0.36559	0.38138	0.70265	0.43114	0.46169	0.3512	0.34217	0.36971	0.47312	0.36529	0.29692	0.45544	0.42724	0.43725	0.36986	0.37205	0.41319	0.48085	0.41311	0.48117	0.42454	0.39385	0.42575	0.39758	0.50478	0.4402	0.52745	0.52383	0.43496	0.44831
1138.1	0.55058	0.34407	0.4153	0.45099	0.36624	0.48738	0.37164	0.35945	0.69953	0.42341	0.46792	0.35014	0.34032	0.36454	0.47043	0.36076	0.30061	0.45441	0.42586	0.42948	0.37198	0.36894	0.41623	0.47517	0.40916	0.48879	0.41834	0.38237	0.42849	0.38953	0.51055	0.42911	0.52714	0.5251	0.44625	0.44544
1139.1	0.54028	0.34094	0.40767	0.45798	0.36161	0.48761	0.36133	0.35392	0.68124	0.40991	0.46415	0.34528	0.33165	0.3522	0.45491	0.36056	0.29293	0.45671	0.42363	0.41958	0.36535	0.36317	0.40557	0.4773	0.40025	0.47561	0.40249	0.38267	0.41838	0.38179	0.51018	0.43228	0.51895	0.51917	0.45447	0.44276
1140	0.55181	0.34484	0.40533	0.45255	0.36179	0.48346	0.35153	0.35097	0.66473	0.40949	0.44561	0.33845	0.33407	0.33953	0.44952	0.35229	0.28525	0.46033	0.40525	0.41044	0.35517	0.3643	0.39677	0.46985	0.39448	0.47917	0.39002	0.37817	0.41282	0.36496	0.49293	0.43017	0.50647	0.52324	0.45012	0.43827
1140.9	0.54279	0.34208	0.40634	0.43876	0.35798	0.4754	0.34565	0.33496	0.64134	0.4023	0.4254	0.3352	0.32233	0.3308	0.44495	0.33924	0.27757	0.44499	0.39202	0.39524	0.34605	0.35521	0.39354	0.45948	0.37963	0.46522	0.37105	0.35997	0.40819	0.35533	0.48222	0.41502	0.49051	0.5114	0.45246	0.43434
1141.8	0.53589	0.33459	0.39108	0.42673	0.36695	0.46864	0.3451	0.32586	0.62659	0.3996	0.40936	0.32646	0.31139	0.32552	0.42153	0.33114	0.2766	0.43399	0.37796	0.38601	0.3509	0.35241	0.38802	0.44566	0.37369	0.45267	0.35836	0.3572	0.40174	0.34135	0.47237	0.40466	0.49704	0.52095	0.44725	0.43518
1142.7	0.53933	0.3271	0.38187	0.40985	0.35361	0.46804	0.31778	0.33694	0.59936	0.39283	0.39224	0.31365	0.30004	0.31827	0.41454	0.31	0.26469	0.42159	0.3588	0.37745	0.33599	0.34237	0.37987	0.43107	0.36576	0.43529	0.34635	0.34179	0.39248	0.32281	0.45676	0.40699	0.49389	0.52023	0.44309	0.424
1143.6	0.52818	0.30824	0.36963	0.39143	0.33651	0.45713	0.29034	0.3222	0.58548	0.38706	0.36452	0.28597	0.29176	0.31108	0.39333	0.29471	0.24959	0.40084	0.33987	0.36714	0.33326	0.3336	0.36919	0.39937	0.35643	0.42588	0.33457	0.32672	0.37932	0.30569	0.43634	0.37914	0.49172	0.51366	0.43255	0.39895
1144.5	0.5098	0.28031	0.35963	0.38245	0.32774	0.44266	0.27684	0.30468	0.55626	0.37344	0.3518	0.26784	0.26001	0.2968	0.37518	0.27082	0.23862	0.36775	0.33634	0.35478	0.3235	0.30558	0.35293	0.36498	0.33366	0.39904	0.31315	0.30418	0.36009	0.28565	0.42195	0.36262	0.46731	0.49589	0.43065	0.36968
1145.5	0.51153	0.26397	0.34703	0.38884	0.32083	0.43328	0.24836	0.31208	0.53495	0.36808	0.34181	0.24374	0.24985	0.29156	0.36035	0.26819	0.22987	0.34548	0.32262	0.35087	0.31115	0.29109	0.33918	0.33786	0.33494	0.39176	0.29463	0.30704	0.34963	0.27531	0.40368	0.35433	0.45611	0.48761	0.42555	0.35109
1146.4	0.52603	0.25175	0.34263	0.38337	0.30923	0.42059	0.21875	0.31127	0.52567	0.3609	0.32539	0.24109	0.24891	0.28797	0.35752	0.25715	0.23008	0.33546	0.31792	0.35814	0.31072	0.28086	0.32814	0.33416	0.3345	0.38758	0.2872	0.30286	0.34409	0.26716	0.39996	0.34915	0.44889	0.47687	0.43243	0.3465
1147.3	0.50949	0.24413	0.33744	0.38987	0.29868	0.41594	0.21602	0.29334	0.51452	0.35953	0.32088	0.22177	0.23058	0.28485	0.34372	0.25834	0.2315	0.33226	0.315	0.35408	0.31554	0.27768	0.31742	0.31572	0.3348	0.38641	0.28433	0.30544	0.33479	0.26124	0.40744	0.33859	0.44249	0.47282	0.43324	0.33909
1148.2	0.51533	0.23553	0.33248	0.3912	0.29633	0.41188	0.22368	0.29549	0.49301	0.35444	0.33102	0.22226	0.22195	0.274	0.34135	0.24623	0.23514	0.31986	0.32158	0.35265	0.30772	0.26906	0.31413	0.32137	0.34062	0.38837	0.2817	0.30195	0.33673	0.25409	0.41555	0.33643	0.44088	0.46806	0.43847	0.34569
1149.1	0.51225	0.24749	0.32043	0.39735	0.28142	0.41503	0.21283	0.29507	0.49431	0.35537	0.32353	0.22157	0.22083	0.28511	0.34064	0.25486	0.23707	0.32532	0.31684	0.35673	0.31984	0.26894	0.31413	0.33637	0.35814	0.40251	0.28355	0.31325	0.34407	0.25619	0.42977	0.33519	0.45639	0.46864	0.44099	0.35537
1150	0.50563	0.243	0.30288	0.3913	0.27977	0.40233	0.19804	0.28464	0.49132	0.3459	0.31294	0.23151	0.21251	0.2826	0.33184	0.25365	0.24096	0.32148	0.32135	0.35777	0.33577	0.27061	0.3072	0.34693	0.35645	0.40713	0.27547	0.30772	0.34974	0.2485	0.44085	0.32294	0.46329	0.46176	0.43745	0.35267
1150.9	0.48624	0.24673	0.29252	0.41261	0.26884	0.39802	0.19593	0.27877	0.46854	0.34172	0.30568	0.21595	0.19933	0.28708	0.32917	0.25554	0.23892	0.31125	0.31641	0.34771	0.32687	0.26418	0.31571	0.336	0.34849	0.41412	0.26417	0.3075	0.34719	0.2459	0.44057	0.31933	0.451	0.45107	0.43955	0.33302
1151.8	0.47622	0.23462	0.28383	0.42271	0.26283	0.39632	0.19115	0.2816	0.44271	0.33129	0.30461	0.21578	0.20111	0.26699	0.32872	0.25272	0.22861	0.29106	0.32023	0.35055	0.31895	0.25732	0.31492	0.34011	0.33303	0.41117	0.24339	0.30602	0.3398	0.23705	0.4282	0.30799	0.43152	0.4311	0.43539	0.32265
1152.7	0.45939	0.23991	0.27536	0.42796	0.26174	0.38561	0.17357	0.27334	0.42945	0.31664	0.30045	0.21057	0.19755	0.27319	0.33329	0.2452	0.23293	0.27477	0.30912	0.35272	0.32223	0.24407	0.32401	0.32596	0.31905	0.41214	0.22792	0.30628	0.33507	0.23322	0.41401	0.30497	0.41542	0.40915	0.43516	0.30137
1153.6	0.43844	0.2342	0.27621	0.41958	0.26992	0.38083	0.16587	0.26577	0.41118	0.30677	0.29271	0.19841	0.19317	0.27253	0.33033	0.22154	0.24121	0.26217	0.31063	0.35404	0.32765	0.24325	0.32119	0.3194	0.30597	0.42262	0.22061	0.29551	0.33668	0.23367	0.40686	0.299	0.40627	0.40381	0.4329	0.28411
1154.5	0.41949	0.22873	0.27975	0.42966	0.26472	0.38172	0.17097	0.25503	0.39273	0.30052	0.29414	0.19436	0.18895	0.26738	0.34622	0.2204	0.24699	0.26603	0.31359	0.34969	0.3304	0.23842	0.33997	0.31791	0.2994	0.43225	0.2281	0.29346	0.32848	0.23045	0.40828	0.30395	0.39603	0.39987	0.43605	0.28421
1155.4	0.40917	0.23511	0.27306	0.42335	0.26948	0.37847	0.17493	0.25339	0.38219	0.29231	0.29557	0.19508	0.19193	0.26576	0.34613	0.23407	0.24355	0.25646	0.3304	0.35447	0.34444	0.23461	0.34617	0.32631	0.29786	0.43629	0.22984	0.29574	0.33376	0.23111	0.41094	0.2952	0.40176	0.38903	0.43442	0.28783
1156.4	0.4007	0.2416	0.27087	0.41913	0.2787	0.37178	0.16405	0.25452	0.37085	0.28801	0.27759	0.19164	0.18713	0.27697	0.35671	0.23736	0.25905	0.25383	0.32965	0.36152	0.35919	0.22254	0.35667	0.33011	0.30868	0.43605	0.23556	0.29467	0.3435	0.23801	0.41598	0.29451	0.39896	0.38593	0.43143	0.27998
1157.3	0.39223	0.24423	0.27384	0.41249	0.25799	0.37692	0.1547	0.25376	0.36663	0.29685	0.2677	0.19902	0.19107	0.27644	0.36079	0.25591	0.26628	0.26592	0.33151	0.36448	0.36949	0.23354	0.36421	0.34142	0.31983	0.43931	0.23582	0.29247	0.34984	0.24538	0.42123	0.2929	0.40601	0.39479	0.42753	0.29049
1158.2	0.38787	0.23959	0.2686	0.42562	0.24748	0.36822	0.1608	0.25023	0.35509	0.29536	0.27722	0.21116	0.20252	0.2737	0.3697	0.2827	0.26818	0.2555	0.3432	0.37181	0.3716	0.23499	0.39083	0.35074	0.32735	0.43263	0.23706	0.3057	0.35228	0.24909	0.42589	0.28968	0.40163	0.38648	0.43498	0.30318
1159.1	0.37814	0.24464	0.26641	0.42447	0.23438	0.36106	0.16286	0.24472	0.33545	0.28429	0.27033	0.20394	0.20153	0.26946	0.35669	0.28093	0.26225	0.24629	0.33841	0.38021	0.3633	0.22113	0.39339	0.35778	0.32952	0.42575	0.22599	0.2994	0.35293	0.25281	0.41863	0.28337	0.38297	0.37009	0.43146	0.28677
1160	0.36527	0.22464	0.27689	0.4199	0.22914	0.35471	0.15578	0.2306	0.3263	0.28664	0.25961	0.20382	0.19825	0.25985	0.36513	0.27206	0.27438	0.24605	0.33294	0.37204	0.35259	0.22317	0.39796	0.35459	0.32599	0.42193	0.22006	0.28589	0.35486	0.25107	0.4125	0.28763	0.35668	0.36917	0.41603	0.27786
1160.9	0.34377	0.22774	0.27939	0.41961	0.22167	0.35618	0.16518	0.21935	0.32472	0.28825	0.26091	0.20892	0.1995	0.26772	0.36343	0.27144	0.26328	0.25221	0.34091	0.37226	0.35407	0.22734	0.40801	0.35755	0.32106	0.4321	0.21594	0.27635	0.35491	0.25376	0.40455	0.28726	0.3561	0.36894	0.41287	0.28548
1161.8	0.33303	0.21657	0.28324	0.42711	0.23554	0.35469	0.16139	0.2164	0.31118	0.2823	0.26246	0.19672	0.19799	0.2622	0.3556	0.27223	0.26542	0.2588	0.34361	0.38274	0.34931	0.22529	0.41831	0.36426	0.31348	0.42898	0.22132	0.26822	0.3574	0.24863	0.39194	0.29344	0.34023	0.36041	0.41045	0.27861
1162.7	0.31492	0.20189	0.29102	0.4145	0.22641	0.34112	0.15937	0.20573	0.30664	0.27707	0.24328	0.17982	0.19131	0.25525	0.3512	0.2591	0.26412	0.2588	0.33532	0.36858	0.34588	0.22205	0.4113	0.35901	0.30797	0.42096	0.21063	0.24562	0.35693	0.23582	0.37473	0.28752	0.33791	0.35442	0.39478	0.26914
1163.6	0.31992	0.20655	0.29217	0.40288	0.22585	0.33146	0.16496	0.19881	0.31609	0.28978	0.23744	0.17888	0.1944	0.2605	0.35033	0.25838	0.26885	0.25262	0.34226	0.35752	0.34433	0.23481	0.41078	0.3635	0.31169	0.42112	0.21371	0.23909	0.36251	0.23008	0.36995	0.28849	0.34246	0.36136	0.38924	0.27634
1164.5	0.32024	0.21376	0.28198	0.39927	0.21647	0.32463	0.16065	0.19566	0.31955	0.28511	0.24208	0.17162	0.19539	0.2633	0.33357	0.25873	0.25412	0.24721	0.3255	0.35333	0.34161	0.2347	0.40334	0.35809	0.30576	0.41701	0.20185	0.2299	0.34848	0.22142	0.34814	0.2624	0.34047	0.35501	0.39082	0.27017
1165.4	0.33275	0.19653	0.27459	0.3806	0.21343	0.31236	0.15064	0.18725	0.32399	0.28124	0.23303	0.17318	0.20269	0.25901	0.31281	0.25464	0.25996	0.23325	0.31619	0.33447	0.32874	0.23647	0.39555	0.35768	0.29232	0.40128	0.19813	0.2214	0.34366	0.21085	0.34109	0.25933	0.33203	0.34528	0.38203	0.26471
1166.4	0.33875	0.19201	0.25734	0.35974	0.21437	0.29749	0.13759	0.1658	0.32781	0.27046	0.21268	0.18079	0.20303	0.24991	0.29392	0.2337	0.25118	0.2166	0.31213	0.31169	0.3125	0.22412	0.36608	0.34523	0.28154	0.38326	0.18077	0.20573	0.33302	0.19235	0.32517	0.24089	0.32353	0.33452	0.36074	0.26194
1167.3	0.35395	0.20792	0.24916	0.35832	0.21989	0.29007	0.13316	0.16184	0.335	0.26679	0.20434	0.18334	0.19851	0.25427	0.27139	0.24016	0.23774	0.20709	0.30173	0.30446	0.3056	0.21209	0.34141	0.33308	0.26077	0.3837	0.18036	0.19842	0.32243	0.18654	0.31054	0.23159	0.3217	0.32176	0.34343	0.25781
1168.2	0.35442	0.18561	0.24121	0.36271	0.21789	0.28502	0.13214	0.15897	0.33522	0.2605	0.20708	0.19039	0.20175	0.25217	0.25341	0.23021	0.21698	0.19347	0.28919	0.28883	0.29068	0.19035	0.31926	0.31249	0.24461	0.36412	0.15941	0.19488	0.31385	0.16843	0.29438	0.22524	0.32145	0.31351	0.32895	0.25031
1169.1	0.36623	0.18484	0.2317	0.35426	0.21413	0.2834	0.12556	0.16134	0.33439	0.25697	0.19935	0.20042	0.20637	0.24731	0.23711	0.22595	0.20605	0.1763	0.28264	0.28221	0.26892	0.17501	0.31113	0.29959	0.22723	0.34553	0.14797	0.18444	0.31163	0.15836	0.28432	0.23486	0.31748	0.31266	0.30988	0.2493
1170	0.36486	0.18237	0.21487	0.34194	0.20085	0.27894	0.13025	0.15856	0.3321	0.25211	0.20471	0.19881	0.19035	0.23802	0.22005	0.20607	0.18142	0.16269	0.27278	0.27111	0.2491	0.14986	0.29278	0.27954	0.21173	0.33743	0.12666	0.16393	0.30016	0.14474	0.26923	0.21876	0.31624	0.29864	0.29773	0.23645
1170.9	0.3513	0.19053	0.21937	0.33446	0.1851	0.274	0.15459	0.16567	0.33837	0.25953	0.21245	0.18549	0.18614	0.24338	0.21377	0.20401	0.16436	0.13923	0.26841	0.2566	0.23444	0.13816	0.28303	0.25711	0.19903	0.33268	0.11141	0.15773	0.2938	0.1358	0.27304	0.21416	0.31581	0.29102	0.28976	0.23064
1171.8	0.35107	0.17101	0.21782	0.31555	0.18261	0.2661	0.14699	0.1627	0.33689	0.25954	0.21342	0.19073	0.18913	0.22882	0.20564	0.1844	0.15291	0.11537	0.26174	0.24264	0.19932	0.1303	0.26552	0.24514	0.19187	0.30514	0.097086	0.1415	0.29366	0.115	0.2682	0.20781	0.29606	0.28377	0.28334	0.21872
1172.7	0.33596	0.17458	0.2111	0.29421	0.18904	0.26045	0.13684	0.16644	0.34145	0.25277	0.202	0.18199	0.18507	0.22362	0.19034	0.17498	0.15306	0.09712	0.24964	0.24286	0.18813	0.1203	0.24588	0.22218	0.16648	0.29479	0.090079	0.12308	0.28628	0.11055	0.25207	0.20111	0.2824	0.25785	0.26495	0.20117
1173.6	0.32212	0.15481	0.2129	0.27968	0.19886	0.25267	0.1381	0.15999	0.34957	0.24585	0.20069	0.17109	0.176	0.21785	0.17941	0.15749	0.15494	0.091226	0.24819	0.23612	0.18317	0.10877	0.2249	0.20505	0.16161	0.28529	0.083157	0.1194	0.2833	0.09829	0.24727	0.18206	0.27603	0.23659	0.26411	0.19487
1174.5	0.31141	0.15717	0.21683	0.279	0.21443	0.23731	0.12592	0.16076	0.35643	0.24373	0.19832	0.16433	0.17654	0.21634	0.16373	0.1525	0.16353	0.07321	0.22819	0.22908	0.16887	0.1037	0.20889	0.1979	0.15386	0.26346	0.067123	0.11159	0.27296	0.082091	0.23054	0.17712	0.25551	0.22686	0.25124	0.18589
1175.4	0.32847	0.14199	0.20359	0.27974	0.22589	0.22301	0.12186	0.15955	0.35411	0.23207	0.19393	0.17009	0.17142	0.21781	0.15047	0.14689	0.15697	0.067545	0.21065	0.22718	0.16533	0.10758	0.2003	0.19812	0.14949	0.24682	0.065228	0.10672	0.27185	0.071465	0.20893	0.16613	0.2474	0.21579	0.24802	0.17474
1176.3	0.33108	0.13189	0.19394	0.26949	0.22994	0.21629	0.12185	0.15478	0.35998	0.22056	0.19632	0.16828	0.15805	0.21983	0.13656	0.13889	0.15945	0.065461	0.19835	0.21318	0.1585	0.10191	0.20142	0.18675	0.13976	0.23472	0.053325	0.097592	0.25912	0.068177	0.19066	0.14917	0.23631	0.19488	0.23553	0.16493
1177.2	0.34248	0.1109	0.1917	0.26209	0.22097	0.22164	0.12425	0.14328	0.35461	0.22284	0.19098	0.16728	0.14605	0.20916	0.13732	0.13914	0.15238	0.052665	0.19677	0.1997	0.14107	0.10152	0.20085	0.1836	0.14389	0.21941	0.056235	0.096979	0.24098	0.063871	0.19064	0.13364	0.22208	0.19001	0.23575	0.16384
1178.1	0.34254	0.1019	0.18138	0.25029	0.21141	0.2206	0.12006	0.12831	0.3356	0.2164	0.18159	0.167	0.14052	0.20645	0.13604	0.13761	0.14341	0.042907	0.17994	0.18086	0.12543	0.088362	0.18838	0.17201	0.13564	0.19129	0.050556	0.085406	0.23048	0.057461	0.17126	0.12072	0.2124	0.17417	0.21395	0.14242
1179	0.35027	0.086848	0.18509	0.22872	0.20302	0.21306	0.125	0.12295	0.33888	0.20554	0.19175	0.16888	0.14001	0.19074	0.14192	0.14692	0.13506	0.036205	0.18902	0.17593	0.12127	0.084918	0.17329	0.15637	0.12997	0.17403	0.054847	0.085364	0.22987	0.051951	0.16214	0.10612	0.21068	0.16249	0.21677	0.13171
1179.9	0.34042	0.076025	0.19048	0.21582	0.19814	0.21983	0.11447	0.10491	0.33145	0.21013	0.18892	0.16148	0.13844	0.17683	0.14482	0.14814	0.13152	0.032635	0.17832	0.16108	0.1091	0.079758	0.15473	0.1411	0.1195	0.15067	0.045002	0.083216	0.21122	0.047719	0.15475	0.092944	0.19554	0.15692	0.20092	0.11635
1180.8	0.33879	0.081893	0.18307	0.22204	0.18035	0.22802	0.11066	0.10389	0.31474	0.21435	0.18466	0.14722	0.14042	0.16702	0.1505	0.16383	0.12075	0.027341	0.16638	0.16951	0.097814	0.075534	0.14352	0.12078	0.11546	0.13305	0.039728	0.089795	0.19645	0.041926	0.14503	0.089514	0.19463	0.15368	0.19631	0.10219
1181.8	0.32612	0.083054	0.18533	0.21464	0.17336	0.22107	0.10495	0.11434	0.31213	0.20986	0.18637	0.13522	0.13368	0.15649	0.14885	0.16311	0.11507	0.038204	0.16806	0.16979	0.090279	0.068767	0.13349	0.10699	0.10955	0.11405	0.031489	0.088079	0.1887	0.035743	0.13145	0.087023	0.19489	0.15214	0.18743	0.083327
1182.6	0.32054	0.087118	0.17771	0.20294	0.16906	0.21589	0.11763	0.1248	0.31343	0.21438	0.18749	0.12538	0.12936	0.15054	0.14395	0.15956	0.10672	0.039222	0.17768	0.1783	0.090666	0.085497	0.13503	0.10133	0.10577	0.1052	0.038437	0.089436	0.17048	0.027999	0.1346	0.089742	0.18672	0.15743	0.18873	0.088103
1183.5	0.30631	0.07412	0.17434	0.20696	0.16769	0.22313	0.094921	0.12298	0.2951	0.21306	0.15883	0.11247	0.12309	0.15007	0.14006	0.15555	0.094752	0.047272	0.16252	0.17364	0.078312	0.090891	0.13681	0.095978	0.10215	0.085482	0.040671	0.089734	0.14669	0.031046	0.11853	0.086479	0.18416	0.14814	0.17739	0.079783
1184.4	0.29747	0.068027	0.17412	0.19757	0.16644	0.226	0.082874	0.14055	0.27375	0.20863	0.1559	0.11065	0.11536	0.14954	0.14111	0.14872	0.09493	0.04744	0.16589	0.18117	0.063034	0.084292	0.13792	0.094398	0.098462	0.074392	0.050631	0.085018	0.13683	0.028606	0.10428	0.083231	0.17633	0.14527	0.18147	0.074929
1185.4	0.29899	0.066047	0.17357	0.18807	0.17258	0.21692	0.08186	0.13834	0.26461	0.21073	0.15929	0.10513	0.11306	0.15514	0.1441	0.14819	0.09597	0.061694	0.17779	0.17221	0.059593	0.090889	0.14005	0.097808	0.098238	0.063443	0.065162	0.084423	0.12315	0.036903	0.10094	0.076706	0.16734	0.15317	0.18273	0.069585
1186.3	0.30886	0.072888	0.16212	0.17889	0.17155	0.20996	0.080837	0.13097	0.25277	0.21362	0.16411	0.10383	0.12507	0.16239	0.14253	0.14986	0.096999	0.059808	0.18342	0.16491	0.063884	0.1002	0.13988	0.095609	0.098084	0.05136	0.072138	0.07837	0.12142	0.028137	0.10311	0.070503	0.16222	0.15311	0.18177	0.070207
1187.2	0.31292	0.086382	0.17155	0.2007	0.16253	0.20987	0.062443	0.12767	0.24467	0.21388	0.16475	0.09623	0.12024	0.16892	0.15304	0.17158	0.10078	0.063671	0.19004	0.1647	0.052956	0.10329	0.14148	0.095024	0.10189	0.046906	0.06993	0.086771	0.11348	0.034728	0.098872	0.066485	0.16422	0.15691	0.18266	0.058032
1188.1	0.3306	0.089243	0.16685	0.19999	0.16056	0.22126	0.078168	0.12713	0.23097	0.22208	0.16208	0.090256	0.12967	0.17388	0.1565	0.17771	0.1082	0.064633	0.20634	0.16307	0.0537	0.10776	0.13736	0.097373	0.096807	0.04401	0.072832	0.084713	0.10664	0.026934	0.11115	0.059626	0.1535	0.16996	0.17866	0.062333
1189	0.34941	0.10746	0.16359	0.20223	0.15589	0.21265	0.076513	0.11868	0.24328	0.22226	0.15738	0.08256	0.1373	0.17765	0.15725	0.18835	0.10562	0.071005	0.21859	0.15825	0.072857	0.12354	0.14174	0.10102	0.10251	0.0411	0.081039	0.090673	0.10231	0.037878	0.11781	0.059896	0.16195	0.1723	0.17975	0.069366
1189.9	0.33521	0.10572	0.16786	0.20832	0.15766	0.21173	0.058501	0.12308	0.23606	0.21829	0.15197	0.093244	0.1387	0.1707	0.15289	0.18462	0.10528	0.0658	0.22059	0.16522	0.076973	0.12459	0.14419	0.10781	0.10006	0.036374	0.081482	0.095168	0.10396	0.0349	0.1153	0.065797	0.15958	0.17766	0.17936	0.073729
1190.8	0.32158	0.10508	0.17348	0.21398	0.15486	0.20892	0.042274	0.12274	0.22921	0.2155	0.14431	0.089159	0.12927	0.16928	0.15291	0.17886	0.10315	0.066574	0.21916	0.17568	0.078164	0.13111	0.14436	0.118	0.101	0.030968	0.087783	0.097094	0.098338	0.043353	0.10873	0.065244	0.1611	0.18769	0.17962	0.080644
1191.7	0.32623	0.091848	0.16102	0.19753	0.14818	0.19723	0.052415	0.1221	0.22038	0.21553	0.14331	0.09092	0.13682	0.16477	0.14186	0.17212	0.096273	0.063663	0.22648	0.17599	0.078633	0.12799	0.14115	0.12495	0.099623	0.024568	0.092362	0.096078	0.095657	0.040178	0.11639	0.071652	0.14939	0.18659	0.18373	0.083257
1192.6	0.32026	0.097249	0.15889	0.20746	0.14947	0.18009	0.05609	0.12225	0.22643	0.21954	0.15947	0.092951	0.13692	0.1664	0.15386	0.17718	0.10007	0.073864	0.24838	0.18696	0.084977	0.13194	0.14595	0.12808	0.11713	0.029087	0.099495	0.10512	0.092758	0.047673	0.12289	0.082852	0.16521	0.19619	0.19754	0.08292
1193.5	0.30849	0.10181	0.16082	0.21982	0.16051	0.18439	0.065227	0.13477	0.22723	0.23084	0.16671	0.09508	0.13695	0.17661	0.16019	0.18837	0.10242	0.076727	0.27972	0.20082	0.075759	0.13649	0.15026	0.1303	0.12006	0.040063	0.10912	0.11459	0.093477	0.05539	0.13048	0.10197	0.16444	0.20398	0.19916	0.083588
1194.4	0.31471	0.10625	0.15936	0.21337	0.1591	0.18963	0.086403	0.14075	0.23827	0.23557	0.16454	0.083684	0.13665	0.17335	0.1589	0.18829	0.099688	0.088573	0.31104	0.20778	0.084508	0.13627	0.14882	0.13996	0.12858	0.040181	0.11022	0.11099	0.089709	0.055013	0.14453	0.11014	0.17763	0.21247	0.20169	0.088957
1195.3	0.33128	0.12484	0.16307	0.22066	0.17225	0.197	0.10504	0.15188	0.25304	0.23362	0.17118	0.089317	0.14403	0.17804	0.1617	0.19584	0.10324	0.094041	0.33628	0.21164	0.08249	0.12558	0.14544	0.14625	0.13447	0.04653	0.11575	0.12116	0.08868	0.065442	0.15712	0.12698	0.17949	0.20948	0.207	0.080263
1196.2	0.33313	0.1409	0.18184	0.2306	0.19936	0.20367	0.096814	0.15678	0.25731	0.23938	0.17201	0.09667	0.14802	0.16959	0.17436	0.18247	0.10732	0.095311	0.35145	0.21476	0.08458	0.13005	0.14561	0.15302	0.13749	0.047441	0.12436	0.11758	0.092207	0.078946	0.1559	0.14064	0.18914	0.22109	0.20919	0.080944
1197.1	0.34887	0.14983	0.18006	0.23647	0.20229	0.20749	0.093657	0.16326	0.26158	0.2418	0.17487	0.098887	0.15274	0.17728	0.17085	0.18586	0.10951	0.09919	0.36875	0.22151	0.082756	0.13257	0.14841	0.16232	0.14513	0.056124	0.13299	0.12699	0.099266	0.087088	0.16464	0.15825	0.19218	0.23966	0.20145	0.0836
1198	0.36121	0.15379	0.1803	0.24112	0.19771	0.20492	0.09772	0.16489	0.25887	0.24492	0.17879	0.10128	0.15891	0.16936	0.16817	0.18331	0.10421	0.10285	0.3702	0.22454	0.082701	0.1332	0.14806	0.17062	0.14715	0.061715	0.13235	0.1276	0.097945	0.077695	0.16805	0.16744	0.20249	0.25576	0.20493	0.081954
1198.9	0.37526	0.16853	0.17796	0.24952	0.19805	0.19159	0.11016	0.16445	0.25048	0.24951	0.1988	0.11421	0.16857	0.18035	0.17581	0.18139	0.10615	0.093974	0.3865	0.22456	0.07999	0.14466	0.15043	0.19113	0.14746	0.077683	0.13921	0.13464	0.095628	0.083605	0.1738	0.17791	0.20042	0.26555	0.21285	0.087996
1199.8	0.37515	0.15582	0.17372	0.25286	0.19945	0.18856	0.10879	0.16124	0.25723	0.25918	0.20049	0.12157	0.17749	0.18347	0.17546	0.19021	0.10852	0.10049	0.4042	0.23086	0.086094	0.16234	0.15179	0.20644	0.15337	0.090787	0.1484	0.14566	0.090643	0.079737	0.17948	0.18259	0.20182	0.28984	0.21489	0.1022
1200.7	0.37375	0.16463	0.16936	0.26114	0.20378	0.18967	0.12313	0.1692	0.27681	0.26259	0.20967	0.12837	0.18139	0.21027	0.18198	0.20434	0.11691	0.10147	0.43203	0.23819	0.10447	0.17524	0.15803	0.23769	0.16151	0.11451	0.17337	0.1652	0.10136	0.08313	0.1959	0.18986	0.22231	0.31862	0.22471	0.11647
1201.6	0.36159	0.18179	0.17937	0.2582	0.2047	0.18911	0.13088	0.17182	0.29236	0.26149	0.21635	0.1277	0.17656	0.21266	0.19073	0.1939	0.11085	0.09251	0.43715	0.23722	0.11279	0.17724	0.16216	0.2563	0.15811	0.12096	0.18638	0.16574	0.10559	0.08646	0.203	0.19099	0.22843	0.32869	0.23522	0.12033
1202.5	0.37864	0.19146	0.18052	0.26385	0.1906	0.18301	0.14815	0.18018	0.30393	0.24652	0.23175	0.14037	0.18023	0.21781	0.20145	0.19173	0.11917	0.090393	0.45155	0.23958	0.12495	0.17535	0.17095	0.28229	0.16519	0.12611	0.20197	0.17308	0.11106	0.094497	0.21725	0.19828	0.23646	0.32984	0.24348	0.12527
1203.4	0.38535	0.19001	0.18134	0.26423	0.18941	0.19549	0.14095	0.17648	0.31958	0.24005	0.22631	0.15024	0.18495	0.22478	0.20649	0.20127	0.12716	0.094678	0.45487	0.252	0.14059	0.17703	0.167	0.30191	0.17228	0.12699	0.21533	0.18726	0.12547	0.10349	0.23091	0.20439	0.25252	0.35429	0.24137	0.13232
1204.3	0.38851	0.21504	0.18585	0.26437	0.18974	0.20702	0.14667	0.17554	0.32016	0.23815	0.23492	0.14777	0.1878	0.23464	0.21813	0.203	0.13247	0.094955	0.45735	0.25488	0.15301	0.18406	0.17476	0.34025	0.18125	0.13702	0.2221	0.19032	0.13683	0.11343	0.24288	0.20806	0.27436	0.37831	0.24975	0.1419
1205.2	0.39806	0.21298	0.19375	0.26486	0.19102	0.21003	0.14886	0.1747	0.32067	0.23371	0.23819	0.15035	0.19495	0.22869	0.22411	0.20509	0.13599	0.10955	0.45739	0.26435	0.15966	0.1877	0.17993	0.35805	0.19065	0.14442	0.22397	0.19006	0.14713	0.11625	0.24308	0.20737	0.2834	0.39292	0.25061	0.14882
1206.1	0.40465	0.20937	0.19715	0.2627	0.19534	0.21979	0.16335	0.17861	0.32153	0.2361	0.25373	0.16383	0.2084	0.22691	0.22889	0.21545	0.15208	0.12611	0.47463	0.27291	0.18314	0.20386	0.18889	0.38706	0.19932	0.15917	0.23759	0.20166	0.16385	0.12445	0.24982	0.20904	0.30196	0.4157	0.26577	0.16321
1207	0.38672	0.21422	0.20606	0.25407	0.22713	0.23039	0.16618	0.17264	0.33602	0.2358	0.25392	0.16596	0.21507	0.23513	0.24351	0.2093	0.16516	0.14019	0.48622	0.28707	0.20529	0.21449	0.18773	0.42144	0.20577	0.17581	0.24121	0.2072	0.18338	0.13706	0.25226	0.21332	0.32341	0.45896	0.27775	0.18365
1207.9	0.39189	0.22692	0.21272	0.25817	0.23895	0.23837	0.17128	0.17852	0.34596	0.23898	0.26863	0.16835	0.22941	0.24128	0.25367	0.21521	0.18021	0.15719	0.4859	0.28504	0.2203	0.22034	0.20808	0.44761	0.2188	0.19447	0.25051	0.21294	0.19951	0.14825	0.25818	0.21531	0.33651	0.48195	0.29236	0.1955
1208.8	0.40572	0.22924	0.21737	0.26514	0.25606	0.24128	0.19275	0.18155	0.34877	0.23279	0.27526	0.17472	0.23615	0.24674	0.2735	0.21955	0.18969	0.17043	0.48682	0.30404	0.23444	0.22459	0.22203	0.47388	0.21701	0.21939	0.26971	0.22106	0.2168	0.1621	0.2596	0.22582	0.35202	0.50616	0.30705	0.21624
1209.7	0.41446	0.24741	0.21147	0.27102	0.25898	0.2501	0.21803	0.1824	0.36701	0.22667	0.285	0.17514	0.23983	0.25362	0.29092	0.22628	0.19977	0.18411	0.49471	0.30679	0.25669	0.2291	0.2283	0.50913	0.22091	0.23962	0.27875	0.23632	0.22465	0.17385	0.27972	0.23801	0.36382	0.52925	0.3169	0.23508
1210.6	0.42376	0.25433	0.21354	0.28052	0.26611	0.23763	0.23241	0.17751	0.37642	0.22165	0.27462	0.17791	0.24463	0.25916	0.31159	0.22822	0.20427	0.18633	0.48021	0.31498	0.26799	0.23208	0.22858	0.53664	0.22581	0.25342	0.28579	0.24187	0.22782	0.17617	0.28696	0.25239	0.36893	0.54875	0.31762	0.25014
1211.5	0.44667	0.25375	0.20966	0.29485	0.26267	0.23828	0.2393	0.18637	0.39045	0.22816	0.28174	0.1804	0.25364	0.26523	0.31321	0.24444	0.21125	0.1931	0.46561	0.32936	0.27946	0.25327	0.24269	0.55985	0.23507	0.2705	0.29956	0.25391	0.23731	0.18161	0.29512	0.26759	0.37734	0.56671	0.32681	0.25955
1212.4	0.44763	0.2602	0.22297	0.29952	0.27943	0.24936	0.2566	0.19078	0.40191	0.22836	0.28256	0.17001	0.25562	0.26998	0.32683	0.24392	0.21963	0.19946	0.46291	0.34768	0.29575	0.268	0.25049	0.58262	0.23907	0.29237	0.31418	0.26358	0.25547	0.18924	0.30381	0.28509	0.39966	0.587	0.33884	0.27089
1213.3	0.45058	0.26302	0.23145	0.30968	0.28691	0.24506	0.25615	0.20568	0.40794	0.22973	0.28388	0.16459	0.26747	0.2767	0.3372	0.24322	0.22999	0.208	0.44923	0.35051	0.30635	0.2853	0.25246	0.60478	0.25569	0.30052	0.32589	0.27753	0.26614	0.19293	0.313	0.29956	0.40272	0.60808	0.34296	0.28055
1214.2	0.46162	0.26875	0.23859	0.30765	0.28876	0.25639	0.26534	0.2188	0.40772	0.22848	0.28805	0.16123	0.28053	0.29113	0.34172	0.24838	0.24424	0.22349	0.43111	0.36521	0.31072	0.29323	0.26212	0.61576	0.26959	0.31505	0.33022	0.2803	0.2794	0.20737	0.31405	0.31606	0.41051	0.62529	0.35451	0.28368
1215.1	0.45975	0.27883	0.23988	0.31011	0.29788	0.26522	0.26692	0.23726	0.40874	0.23005	0.30176	0.15003	0.2889	0.31067	0.34456	0.2514	0.26106	0.24081	0.42904	0.36902	0.31171	0.30439	0.27709	0.63662	0.28044	0.3288	0.33867	0.29152	0.29467	0.22425	0.31974	0.3233	0.41365	0.63842	0.36944	0.29074
1216	0.4521	0.30054	0.24736	0.30149	0.3076	0.27466	0.28272	0.24217	0.4038	0.22669	0.30881	0.14767	0.29606	0.32456	0.35234	0.25622	0.27918	0.25405	0.43478	0.3739	0.32134	0.3022	0.28971	0.65621	0.28545	0.34712	0.35073	0.29138	0.30448	0.24094	0.32762	0.33501	0.41971	0.65199	0.37696	0.31181
1216.9	0.46301	0.30676	0.25676	0.30518	0.30886	0.2925	0.30587	0.25886	0.41705	0.23082	0.30587	0.14991	0.30702	0.34025	0.36495	0.27142	0.29637	0.27705	0.43289	0.38687	0.33525	0.32061	0.2955	0.6827	0.30251	0.35979	0.36625	0.29954	0.30758	0.26091	0.32968	0.3469	0.42867	0.66149	0.39185	0.3305
1217.8	0.46515	0.32654	0.25583	0.30535	0.31012	0.30739	0.32484	0.2621	0.43038	0.24076	0.31663	0.15197	0.31233	0.34885	0.36725	0.27802	0.31563	0.28468	0.43403	0.39402	0.34667	0.33265	0.31032	0.69655	0.30679	0.37183	0.36443	0.30227	0.31868	0.27225	0.33603	0.3582	0.44359	0.65376	0.3997	0.34098
1218.7	0.45481	0.32612	0.27005	0.31145	0.32229	0.31505	0.31832	0.25771	0.43221	0.25156	0.32477	0.1661	0.319	0.34855	0.37689	0.28115	0.32628	0.28539	0.42261	0.39051	0.36298	0.35191	0.33526	0.72059	0.31453	0.37651	0.37354	0.31449	0.32112	0.27428	0.33305	0.35891	0.46	0.65524	0.41509	0.3622
1219.6	0.46801	0.33007	0.29057	0.32603	0.32989	0.3445	0.33172	0.25887	0.43895	0.25314	0.32911	0.17727	0.32682	0.35118	0.38514	0.29486	0.34572	0.30118	0.41334	0.4056	0.38349	0.3648	0.36267	0.74604	0.33416	0.39249	0.38125	0.32462	0.33331	0.28673	0.33526	0.37762	0.48941	0.65041	0.42965	0.3831
1220.5	0.47059	0.3189	0.29537	0.3361	0.33174	0.37017	0.34119	0.26182	0.44141	0.26155	0.32085	0.17141	0.33399	0.34907	0.38383	0.30361	0.36078	0.31568	0.4071	0.40581	0.38959	0.38375	0.37599	0.76321	0.34869	0.39336	0.38434	0.337	0.34176	0.29755	0.34517	0.37801	0.49634	0.63616	0.43255	0.37658
1221.4	0.47673	0.31935	0.29659	0.34486	0.33652	0.36483	0.33887	0.27396	0.4371	0.26881	0.32188	0.1852	0.33995	0.3443	0.375	0.3136	0.37843	0.33008	0.40676	0.41328	0.40237	0.38635	0.40171	0.78929	0.36412	0.40089	0.38835	0.35162	0.34191	0.30403	0.3657	0.39926	0.50724	0.62945	0.43731	0.3894
1222.3	0.47974	0.3175	0.32037	0.35514	0.34764	0.37334	0.35139	0.28462	0.44651	0.2746	0.32672	0.20114	0.34137	0.34927	0.3905	0.33149	0.38911	0.36052	0.4114	0.42323	0.42324	0.39772	0.43165	0.81299	0.38203	0.41212	0.41359	0.36036	0.34537	0.31364	0.38571	0.42166	0.52219	0.62984	0.4501	0.40208
1223.2	0.48107	0.32497	0.33451	0.3761	0.3631	0.38103	0.38446	0.30765	0.47126	0.28476	0.32658	0.20565	0.34475	0.36403	0.39785	0.35373	0.41409	0.39033	0.43549	0.44937	0.43772	0.42826	0.44988	0.84009	0.39822	0.42988	0.43998	0.37401	0.36666	0.33407	0.41476	0.45384	0.53716	0.63089	0.45678	0.42055
1224.1	0.46739	0.32846	0.34551	0.37794	0.36624	0.37582	0.39141	0.3202	0.48728	0.29194	0.33264	0.21503	0.34926	0.36563	0.41086	0.36401	0.42143	0.40284	0.44073	0.46524	0.45087	0.44995	0.47503	0.85623	0.40065	0.43498	0.45621	0.38048	0.37122	0.34445	0.43529	0.47056	0.55098	0.63117	0.45671	0.43699
1225	0.46363	0.33498	0.37043	0.3932	0.38065	0.36813	0.39241	0.33027	0.50473	0.29935	0.34824	0.2327	0.34973	0.37432	0.43206	0.38158	0.43661	0.40864	0.45244	0.48255	0.47443	0.47666	0.50702	0.87805	0.42065	0.44786	0.47905	0.39819	0.38011	0.34872	0.45269	0.48258	0.58202	0.63245	0.47402	0.46667
1225.9	0.44981	0.33702	0.38682	0.40042	0.39693	0.36446	0.40875	0.33263	0.51182	0.29243	0.36777	0.23334	0.34429	0.39371	0.45501	0.38538	0.44224	0.41033	0.45569	0.49343	0.4834	0.49393	0.53048	0.884	0.42663	0.46865	0.49306	0.40766	0.39642	0.34933	0.46288	0.49199	0.58716	0.62844	0.47575	0.47523
1226.8	0.4448	0.35057	0.39593	0.40743	0.40465	0.37997	0.40989	0.33796	0.52277	0.30848	0.38064	0.23822	0.35537	0.41343	0.46367	0.39639	0.45545	0.43577	0.46396	0.51256	0.49852	0.51861	0.55961	0.90392	0.44285	0.48505	0.5089	0.42567	0.41267	0.36877	0.46596	0.49907	0.60804	0.63621	0.48142	0.49374
1227.7	0.44447	0.36086	0.41177	0.41171	0.39665	0.39466	0.39289	0.34152	0.51232	0.31015	0.39889	0.24546	0.35666	0.42126	0.47624	0.40164	0.45525	0.44487	0.45681	0.52814	0.51997	0.52483	0.58756	0.91481	0.45957	0.4988	0.52356	0.43753	0.41695	0.3834	0.46663	0.50236	0.61652	0.63252	0.48791	0.49981
1228.6	0.45151	0.37575	0.41348	0.43038	0.41705	0.41764	0.39898	0.35774	0.53183	0.3201	0.41774	0.26837	0.36749	0.44327	0.49263	0.42447	0.46857	0.47813	0.47279	0.55197	0.55674	0.54714	0.61485	0.94036	0.48867	0.51612	0.5413	0.46853	0.44331	0.41027	0.48419	0.51466	0.63089	0.64453	0.50385	0.51644
1229.4	0.46098	0.39742	0.42103	0.43971	0.41949	0.42868	0.39696	0.37693	0.53993	0.33195	0.41862	0.28282	0.37631	0.46331	0.51431	0.43727	0.46477	0.51011	0.4813	0.57716	0.57481	0.56767	0.64003	0.95679	0.50195	0.54445	0.55211	0.48746	0.46094	0.43226	0.49694	0.54394	0.6336	0.66155	0.50563	0.52717
1230.3	0.4516	0.41329	0.44531	0.4629	0.41935	0.44444	0.38848	0.39019	0.56559	0.34445	0.41785	0.29718	0.38732	0.46941	0.54046	0.46206	0.47044	0.5473	0.49334	0.60696	0.60563	0.59409	0.66226	0.97491	0.53131	0.5534	0.57751	0.50319	0.47901	0.45058	0.50358	0.5602	0.65816	0.67098	0.52527	0.54916
1231.2	0.46619	0.41199	0.45276	0.46521	0.42344	0.43891	0.3918	0.39652	0.57673	0.34417	0.4197	0.30776	0.39218	0.46906	0.56048	0.47124	0.46976	0.55625	0.50235	0.63284	0.63574	0.60527	0.67605	0.97096	0.55169	0.56817	0.57862	0.50901	0.49463	0.4569	0.52106	0.5758	0.66362	0.67866	0.52602	0.55471
1232.1	0.47993	0.40816	0.4582	0.46983	0.43973	0.42936	0.40463	0.41295	0.59982	0.35094	0.4143	0.3197	0.41533	0.48423	0.59872	0.49596	0.47528	0.57182	0.52415	0.65964	0.65383	0.61926	0.68968	0.9763	0.5748	0.58078	0.59322	0.52412	0.51573	0.46614	0.54226	0.59342	0.67439	0.68705	0.52753	0.55914
1233	0.48787	0.42369	0.48609	0.47555	0.45251	0.42798	0.4077	0.42028	0.61158	0.35197	0.41392	0.31857	0.42101	0.49049	0.63306	0.50657	0.48433	0.59606	0.53981	0.67676	0.68324	0.63275	0.70146	0.96823	0.58679	0.59852	0.60633	0.52556	0.51975	0.4773	0.5572	0.61499	0.69021	0.68652	0.53567	0.56703
1233.9	0.49483	0.40463	0.51353	0.4893	0.46987	0.43489	0.43158	0.42564	0.62737	0.34356	0.42723	0.32394	0.4364	0.49117	0.65923	0.52323	0.50114	0.61784	0.54849	0.69329	0.70402	0.63518	0.70531	0.95395	0.60761	0.60646	0.62582	0.53572	0.53221	0.48649	0.56552	0.63624	0.71348	0.68255	0.55339	0.57809
1234.8	0.52631	0.41449	0.52729	0.4869	0.49802	0.44595	0.43403	0.42497	0.6174	0.34132	0.43902	0.32048	0.44937	0.50895	0.68179	0.532	0.51039	0.62144	0.55825	0.69992	0.70897	0.63455	0.72723	0.93156	0.61639	0.61449	0.62932	0.55037	0.54944	0.50433	0.58046	0.64548	0.71774	0.68226	0.55542	0.57165
1235.7	0.5211	0.41758	0.54544	0.49923	0.49801	0.46045	0.43319	0.43191	0.62535	0.33357	0.44676	0.3346	0.45822	0.52066	0.69087	0.5477	0.5125	0.64248	0.57112	0.70928	0.71633	0.63981	0.7327	0.91823	0.627	0.62113	0.64069	0.56732	0.55874	0.52149	0.5941	0.65993	0.7388	0.6857	0.57592	0.57817
1236.6	0.52907	0.43833	0.55786	0.51047	0.5068	0.47708	0.43844	0.42957	0.63508	0.33353	0.47892	0.34845	0.46545	0.53134	0.68872	0.54221	0.52822	0.67611	0.57719	0.71698	0.7414	0.64473	0.75261	0.91112	0.63367	0.63702	0.64804	0.57382	0.5653	0.53975	0.61348	0.68221	0.77087	0.69471	0.60595	0.60586
1237.5	0.54074	0.43503	0.56378	0.51621	0.50726	0.46637	0.44535	0.42435	0.61461	0.32796	0.48967	0.35402	0.4756	0.53889	0.67999	0.53885	0.52948	0.66676	0.57465	0.72484	0.72625	0.63672	0.75936	0.8896	0.64545	0.64578	0.64517	0.58325	0.58355	0.53874	0.61592	0.6887	0.77748	0.69438	0.61255	0.60016
1238.4	0.54945	0.45568	0.56196	0.52295	0.50914	0.46668	0.42373	0.41984	0.61321	0.34667	0.49875	0.36122	0.47572	0.55329	0.67915	0.5504	0.53222	0.68288	0.57261	0.72514	0.7468	0.64599	0.76923	0.87117	0.65584	0.65385	0.63768	0.58438	0.59942	0.54187	0.6196	0.68838	0.79006	0.69962	0.60958	0.60382
1239.3	0.54455	0.45553	0.56767	0.53728	0.49939	0.47149	0.43078	0.42977	0.62394	0.34468	0.52083	0.37689	0.4782	0.55288	0.67916	0.56099	0.53489	0.69999	0.58123	0.72682	0.763	0.64515	0.76384	0.85658	0.65535	0.6674	0.63798	0.58649	0.60585	0.54536	0.6339	0.70917	0.81662	0.70163	0.61473	0.62346
1240.2	0.55384	0.44427	0.57338	0.54711	0.51876	0.47536	0.43986	0.44128	0.62398	0.35162	0.5359	0.37688	0.48148	0.54406	0.68252	0.55713	0.55081	0.70802	0.57919	0.72404	0.76594	0.62754	0.75777	0.83809	0.65249	0.66752	0.63673	0.58471	0.61647	0.55191	0.6426	0.71661	0.81996	0.69296	0.62155	0.63334
1241.1	0.55705	0.44209	0.58382	0.54804	0.52521	0.47793	0.44337	0.44439	0.60477	0.34811	0.53073	0.37517	0.47426	0.52657	0.68393	0.56569	0.54971	0.70957	0.58216	0.71885	0.76008	0.61683	0.74057	0.80642	0.64839	0.65926	0.62212	0.59033	0.6227	0.54598	0.64446	0.72287	0.80337	0.68367	0.61507	0.62599
1242	0.57089	0.45249	0.58438	0.54271	0.53308	0.49092	0.42977	0.44612	0.6025	0.35455	0.53129	0.37834	0.46696	0.52193	0.67959	0.57968	0.55627	0.71093	0.58038	0.70354	0.76357	0.6086	0.71781	0.78174	0.63606	0.65864	0.61582	0.59142	0.62359	0.54195	0.64757	0.73814	0.80632	0.68487	0.6162	0.63308
1242.9	0.57553	0.45032	0.59528	0.52651	0.5217	0.48806	0.45079	0.44904	0.58036	0.34415	0.53734	0.37475	0.46379	0.51138	0.67433	0.55987	0.55484	0.69768	0.58377	0.7026	0.74918	0.59093	0.7067	0.76115	0.6202	0.65628	0.61171	0.58708	0.61332	0.53964	0.66392	0.75779	0.79356	0.67757	0.62998	0.62527
1243.8	0.59506	0.45275	0.59384	0.51889	0.52288	0.48911	0.44202	0.4396	0.56456	0.34966	0.52756	0.37224	0.45989	0.5036	0.66173	0.54558	0.56039	0.69462	0.57658	0.69305	0.74139	0.58382	0.69256	0.74056	0.62017	0.65309	0.59999	0.58372	0.6218	0.53347	0.6599	0.75954	0.78619	0.67071	0.63801	0.61789
1244.6	0.59987	0.46741	0.60284	0.51489	0.50963	0.48792	0.43072	0.43254	0.55161	0.34595	0.53542	0.36542	0.45221	0.50133	0.66327	0.55338	0.56019	0.68336	0.57817	0.68857	0.74793	0.5929	0.67809	0.72298	0.62032	0.65838	0.58843	0.5891	0.62726	0.51807	0.65742	0.76365	0.78934	0.66541	0.64544	0.6191
1245.6	0.59717	0.4724	0.59378	0.51245	0.50519	0.48259	0.41055	0.42539	0.52584	0.3498	0.52353	0.35545	0.44258	0.49151	0.65106	0.55135	0.55922	0.66551	0.55976	0.66838	0.73259	0.57789	0.65114	0.69498	0.60423	0.65432	0.57181	0.57815	0.62443	0.50934	0.6465	0.7582	0.80018	0.65442	0.64245	0.61126
1246.4	0.59434	0.47535	0.59449	0.52143	0.48032	0.48472	0.42437	0.41883	0.51112	0.35024	0.5357	0.34711	0.4349	0.47893	0.63839	0.54631	0.5592	0.66717	0.5571	0.6723	0.73772	0.56962	0.64293	0.67627	0.59508	0.64557	0.56478	0.56546	0.6167	0.50606	0.64737	0.7609	0.80096	0.65027	0.65266	0.60581
1247.3	0.58628	0.48544	0.59465	0.53395	0.47929	0.48378	0.41854	0.41772	0.50408	0.35149	0.54145	0.3458	0.42156	0.46959	0.63205	0.55733	0.56523	0.66603	0.54821	0.66958	0.73512	0.5525	0.61971	0.65574	0.58256	0.63901	0.55299	0.57372	0.62023	0.50856	0.64039	0.76219	0.80372	0.64297	0.65055	0.60552
1248.2	0.57936	0.48659	0.58887	0.53142	0.4758	0.47149	0.41196	0.40663	0.47745	0.35326	0.52758	0.33955	0.40857	0.45806	0.62536	0.55259	0.55388	0.65874	0.53319	0.66666	0.71465	0.53796	0.59524	0.62564	0.5638	0.63122	0.54884	0.56763	0.59602	0.50416	0.6292	0.76299	0.79494	0.63858	0.65337	0.60068
1249.1	0.59471	0.48956	0.57838	0.54031	0.46339	0.45707	0.40019	0.399	0.4427	0.35829	0.50263	0.33312	0.40293	0.45093	0.60426	0.54704	0.55063	0.65222	0.51193	0.66071	0.69445	0.52069	0.58715	0.59632	0.54891	0.6172	0.54164	0.55881	0.58088	0.50404	0.61466	0.76144	0.79095	0.63187	0.65258	0.59295
1250	0.62352	0.475	0.58104	0.55296	0.45262	0.45947	0.40288	0.38959	0.43326	0.35927	0.50723	0.33076	0.39131	0.44389	0.60092	0.5455	0.54506	0.65211	0.51232	0.66413	0.68894	0.51449	0.58539	0.58442	0.54334	0.6104	0.54493	0.55907	0.57088	0.4968	0.60755	0.7651	0.79334	0.62946	0.6629	0.60071
1250.9	0.62287	0.44969	0.58302	0.53934	0.45465	0.46234	0.38136	0.3883	0.41849	0.36366	0.48994	0.31947	0.38131	0.42724	0.59386	0.52925	0.53366	0.64574	0.4955	0.66198	0.67169	0.50618	0.5671	0.56747	0.53779	0.60285	0.53477	0.55146	0.5639	0.49249	0.59535	0.76247	0.79385	0.61799	0.65753	0.59878
1251.8	0.633	0.42729	0.56952	0.53353	0.44636	0.45847	0.36758	0.38375	0.39161	0.36319	0.47611	0.30793	0.36825	0.40855	0.58152	0.51149	0.52562	0.6357	0.48672	0.65258	0.65623	0.50188	0.56587	0.55521	0.53975	0.57928	0.52449	0.53387	0.55081	0.47536	0.58235	0.75557	0.79775	0.60745	0.65818	0.59891
1252.7	0.6291	0.4107	0.55963	0.53421	0.42504	0.44633	0.37499	0.38168	0.37221	0.36034	0.47991	0.29846	0.35309	0.392	0.5612	0.50155	0.52749	0.6128	0.49853	0.65059	0.65421	0.49384	0.5649	0.54826	0.52614	0.55853	0.50944	0.52055	0.53787	0.45124	0.5711	0.75288	0.79588	0.60016	0.65682	0.59144
1253.6	0.62381	0.39933	0.5576	0.53578	0.42685	0.4394	0.38925	0.37556	0.37022	0.35771	0.49612	0.29694	0.34094	0.38199	0.55307	0.49971	0.53376	0.5987	0.51371	0.65981	0.654	0.48565	0.561	0.55361	0.52104	0.55328	0.51124	0.51765	0.52819	0.44712	0.56846	0.76349	0.799	0.59479	0.65885	0.59688
1254.5	0.60988	0.38736	0.54581	0.52241	0.40202	0.41295	0.37372	0.37122	0.34683	0.35102	0.47983	0.2792	0.33316	0.36577	0.52384	0.48039	0.52352	0.5741	0.50922	0.66192	0.63617	0.4652	0.53894	0.53541	0.5119	0.5341	0.49533	0.49562	0.50704	0.43349	0.55198	0.76838	0.79195	0.58127	0.6466	0.57489
1255.4	0.60503	0.36947	0.52595	0.5285	0.38376	0.37384	0.35617	0.35908	0.31882	0.34854	0.46939	0.27714	0.32659	0.3612	0.5055	0.4672	0.51673	0.55093	0.51235	0.66328	0.61567	0.44476	0.531	0.5328	0.50146	0.52277	0.48617	0.48938	0.48468	0.41688	0.53384	0.76135	0.7869	0.57494	0.64116	0.57057
1256.3	0.59906	0.36646	0.50565	0.53075	0.37936	0.35248	0.34345	0.33131	0.29821	0.34513	0.45479	0.27438	0.31453	0.34837	0.47982	0.4581	0.51761	0.5308	0.52402	0.66164	0.59839	0.42629	0.51512	0.52323	0.47618	0.51488	0.47426	0.48022	0.46333	0.40674	0.5168	0.74424	0.77168	0.56609	0.63347	0.56196
1257.2	0.59607	0.36649	0.49254	0.53553	0.38001	0.35316	0.32946	0.33708	0.30043	0.36491	0.45366	0.27432	0.31397	0.34609	0.4771	0.45558	0.52883	0.54362	0.5393	0.67874	0.59536	0.42546	0.51437	0.53415	0.47656	0.51373	0.47014	0.48713	0.46607	0.41998	0.51918	0.75076	0.77716	0.58631	0.63868	0.57525
1258	0.60472	0.34718	0.46889	0.52604	0.36365	0.34377	0.30826	0.32001	0.28135	0.35904	0.41909	0.26337	0.31212	0.32824	0.45534	0.44331	0.51984	0.5427	0.54737	0.68036	0.57792	0.4202	0.49742	0.52054	0.46285	0.49167	0.45019	0.4775	0.45816	0.40471	0.50273	0.72771	0.76545	0.58002	0.62984	0.56091
1258.9	0.5968	0.33938	0.4558	0.51722	0.36244	0.32955	0.30355	0.30354	0.27771	0.36198	0.41823	0.25874	0.30446	0.32851	0.45219	0.43337	0.52025	0.54799	0.56908	0.69795	0.57519	0.41506	0.49054	0.51615	0.45098	0.49218	0.44994	0.4748	0.46042	0.39449	0.48318	0.71266	0.75302	0.58136	0.62729	0.54906
1259.8	0.60675	0.33896	0.43902	0.49918	0.3597	0.33723	0.30228	0.30468	0.27542	0.36668	0.40298	0.25024	0.29333	0.3254	0.44356	0.42796	0.52936	0.55827	0.5999	0.71525	0.56712	0.41137	0.47523	0.50948	0.45041	0.48759	0.45389	0.46757	0.46472	0.40235	0.47905	0.70561	0.74771	0.57778	0.61874	0.55101
1260.7	0.63003	0.33298	0.43302	0.48729	0.35392	0.34183	0.29708	0.30473	0.27972	0.37326	0.41358	0.24922	0.3025	0.32709	0.43902	0.41981	0.54184	0.58026	0.62792	0.74441	0.56609	0.41287	0.47688	0.52016	0.46105	0.49	0.45426	0.47264	0.48034	0.40756	0.48342	0.70671	0.7573	0.58885	0.624	0.55739
1261.6	0.63008	0.31553	0.41849	0.47024	0.34567	0.32183	0.27806	0.2863	0.26888	0.36474	0.40824	0.24857	0.28838	0.32091	0.4238	0.40776	0.53737	0.58386	0.64504	0.75582	0.55964	0.40042	0.46428	0.51719	0.45803	0.48109	0.44284	0.46319	0.4736	0.39649	0.467	0.69269	0.75085	0.55673	0.61019	0.54009
1262.5	0.60703	0.30618	0.41307	0.46078	0.32839	0.30893	0.25741	0.29052	0.26696	0.37228	0.41148	0.25226	0.28803	0.32128	0.41928	0.39262	0.53747	0.59647	0.66242	0.759	0.56326	0.38594	0.46258	0.52038	0.45551	0.47416	0.44205	0.45941	0.46335	0.3965	0.45545	0.69667	0.74814	0.54904	0.59627	0.53004
1263.4	0.61646	0.28766	0.40597	0.45562	0.32438	0.30717	0.24741	0.2983	0.27298	0.38208	0.42355	0.25731	0.29698	0.31189	0.41783	0.379	0.55626	0.61668	0.69743	0.77316	0.56368	0.39497	0.47675	0.53808	0.46784	0.46647	0.44121	0.47002	0.46875	0.41229	0.46108	0.70318	0.74801	0.55044	0.60469	0.54371
1264.3	0.6171	0.28777	0.41449	0.45344	0.31016	0.2886	0.24301	0.28463	0.26582	0.38529	0.42086	0.25749	0.29365	0.30589	0.42382	0.36646	0.56018	0.62662	0.73369	0.78007	0.57053	0.40231	0.49322	0.54421	0.45561	0.46573	0.44495	0.48092	0.4743	0.40092	0.45596	0.71845	0.74194	0.54855	0.61313	0.54122
1265.2	0.60133	0.2833	0.41774	0.43698	0.3003	0.27218	0.22594	0.28086	0.26867	0.3896	0.4157	0.26031	0.29106	0.30141	0.42222	0.35881	0.55301	0.62922	0.7548	0.78148	0.57276	0.40014	0.49967	0.54493	0.45256	0.45158	0.44655	0.47711	0.46546	0.39949	0.44292	0.72978	0.73466	0.53705	0.61233	0.53609
1266.1	0.61207	0.28308	0.42157	0.42197	0.28188	0.27056	0.21585	0.27948	0.27117	0.39297	0.42246	0.2562	0.3091	0.29772	0.41682	0.35366	0.55249	0.62762	0.77461	0.77875	0.57501	0.40725	0.50326	0.53514	0.45628	0.45362	0.44159	0.47932	0.47285	0.39991	0.43673	0.73147	0.74269	0.54541	0.6151	0.53906
1266.9	0.63117	0.27427	0.4162	0.3986	0.27472	0.26895	0.2329	0.27384	0.2652	0.39729	0.42625	0.25344	0.30183	0.28718	0.42099	0.34124	0.55584	0.62636	0.80884	0.77156	0.56186	0.42126	0.5109	0.53481	0.45662	0.45523	0.4418	0.48188	0.48831	0.39884	0.44232	0.74567	0.74013	0.54329	0.62591	0.54041
1267.8	0.62535	0.28265	0.42262	0.39172	0.27073	0.26911	0.2388	0.27078	0.26735	0.40939	0.4253	0.26358	0.29351	0.28791	0.41271	0.34791	0.55972	0.63649	0.83332	0.75834	0.57747	0.43188	0.52007	0.542	0.45286	0.45883	0.44367	0.48214	0.50248	0.39194	0.4557	0.75955	0.7591	0.55272	0.62888	0.55324
1268.7	0.61911	0.28113	0.41221	0.38563	0.27485	0.26456	0.24864	0.27375	0.2794	0.41293	0.43638	0.2739	0.30446	0.28463	0.40148	0.3521	0.55354	0.64003	0.84864	0.74867	0.58161	0.44039	0.52267	0.55366	0.4637	0.46069	0.43936	0.48828	0.50809	0.39349	0.45861	0.76907	0.77022	0.54993	0.63769	0.55442
1269.6	0.63174	0.27985	0.40922	0.38976	0.27651	0.25196	0.26192	0.27259	0.28416	0.42324	0.43259	0.27225	0.31218	0.2938	0.40335	0.35763	0.55659	0.6476	0.87109	0.73117	0.58478	0.45197	0.51971	0.55245	0.46828	0.48301	0.45615	0.50093	0.52747	0.39498	0.47717	0.7881	0.79484	0.56369	0.64597	0.55835
1270.5	0.64253	0.27726	0.40624	0.38214	0.28698	0.25144	0.27292	0.26806	0.28536	0.43442	0.43061	0.27151	0.30963	0.29495	0.40607	0.35742	0.55173	0.66743	0.88388	0.71465	0.58583	0.46714	0.52638	0.55931	0.46876	0.48742	0.47902	0.51338	0.53728	0.4009	0.49181	0.80774	0.79979	0.57148	0.65947	0.5559
1271.4	0.63931	0.29561	0.41181	0.38488	0.30545	0.25555	0.25528	0.2773	0.29826	0.44948	0.43413	0.27872	0.31373	0.30453	0.41272	0.36139	0.55567	0.68533	0.88514	0.71055	0.6031	0.47654	0.53072	0.56996	0.47924	0.50804	0.49825	0.52431	0.54602	0.40854	0.5016	0.82731	0.8266	0.59971	0.6776	0.57156
1272.3	0.63582	0.30066	0.40561	0.36915	0.30009	0.25304	0.2535	0.27457	0.30333	0.44137	0.4248	0.27539	0.31566	0.30799	0.40981	0.35978	0.54233	0.68041	0.87567	0.69854	0.6024	0.48288	0.5381	0.56704	0.47868	0.51845	0.51182	0.54175	0.5506	0.4143	0.50289	0.84244	0.83614	0.60452	0.69457	0.57098
1273.2	0.64169	0.31154	0.41266	0.37234	0.30155	0.25504	0.25845	0.28194	0.32507	0.44774	0.43811	0.27289	0.31209	0.3135	0.41489	0.37008	0.54423	0.67691	0.86703	0.68222	0.60822	0.49563	0.55268	0.56145	0.48555	0.52342	0.53072	0.55955	0.56074	0.4249	0.52171	0.86145	0.861	0.63363	0.71966	0.57816
1274.1	0.65863	0.31661	0.40928	0.37192	0.30161	0.26805	0.25175	0.291	0.33105	0.45353	0.44488	0.28255	0.31097	0.30241	0.42185	0.36664	0.52868	0.67463	0.85135	0.67786	0.61733	0.51588	0.56431	0.57016	0.50423	0.52415	0.54081	0.56452	0.56714	0.43409	0.52353	0.88089	0.87488	0.66015	0.7347	0.59449
1274.9	0.66325	0.31916	0.40479	0.37996	0.30718	0.27562	0.25101	0.30105	0.34738	0.44435	0.45024	0.29169	0.31194	0.30006	0.42509	0.37668	0.5269	0.65622	0.84239	0.66639	0.62218	0.50736	0.57121	0.57365	0.50873	0.52096	0.54434	0.56879	0.57844	0.44158	0.53356	0.90302	0.89223	0.6821	0.74594	0.61154
1275.8	0.67539	0.31954	0.41175	0.37603	0.31863	0.27681	0.27107	0.2939	0.35292	0.43714	0.45632	0.292	0.31058	0.29622	0.4237	0.38151	0.52006	0.65852	0.8345	0.66122	0.61948	0.5215	0.5859	0.57609	0.51654	0.52409	0.55716	0.57077	0.59271	0.45758	0.5388	0.92911	0.89794	0.69225	0.75756	0.62157
1276.7	0.69931	0.3215	0.40076	0.38112	0.33348	0.27351	0.28151	0.29051	0.36259	0.43903	0.45099	0.29736	0.31562	0.29389	0.42752	0.37801	0.51917	0.63713	0.82335	0.64222	0.61643	0.53727	0.58076	0.57486	0.52214	0.51968	0.55961	0.56802	0.59567	0.45879	0.5399	0.9427	0.91185	0.70953	0.76183	0.62416
1277.6	0.70142	0.31549	0.40517	0.37567	0.32546	0.29069	0.28004	0.28495	0.3613	0.43527	0.44484	0.29526	0.31817	0.29046	0.42996	0.37816	0.50839	0.63459	0.81246	0.64062	0.61125	0.54641	0.57867	0.56191	0.52289	0.51942	0.56551	0.56668	0.60246	0.46627	0.53468	0.95932	0.91553	0.71873	0.75661	0.63098
1278.5	0.66995	0.30599	0.4015	0.36078	0.32155	0.29191	0.29912	0.27476	0.36706	0.41785	0.42502	0.27759	0.3174	0.28917	0.42655	0.37496	0.50443	0.61389	0.79986	0.62203	0.59506	0.54032	0.58251	0.53694	0.51392	0.50519	0.56927	0.56667	0.59758	0.46078	0.53275	0.95554	0.9021	0.71387	0.74594	0.62714
1279.4	0.66854	0.30836	0.4075	0.3636	0.31425	0.28769	0.31124	0.2709	0.37784	0.41949	0.41545	0.27254	0.31463	0.28955	0.4255	0.36982	0.49636	0.61075	0.78802	0.61185	0.59757	0.55963	0.5889	0.52089	0.52939	0.51757	0.57994	0.57199	0.59756	0.46035	0.52829	0.9706	0.90061	0.72087	0.75929	0.63338
1280.3	0.66545	0.30905	0.40095	0.37193	0.31271	0.28904	0.31095	0.26656	0.39282	0.41839	0.40662	0.28336	0.31568	0.29829	0.43411	0.37872	0.48917	0.58165	0.78136	0.6032	0.59859	0.56414	0.60164	0.51598	0.53291	0.51822	0.5824	0.58159	0.59906	0.45709	0.52938	0.97316	0.90203	0.73731	0.77804	0.6435
1281.2	0.65655	0.30055	0.40664	0.38258	0.29921	0.29999	0.30635	0.26183	0.40131	0.4186	0.39757	0.27437	0.30468	0.29546	0.44274	0.38514	0.47571	0.57498	0.76603	0.59584	0.59054	0.56474	0.60536	0.49636	0.53875	0.51665	0.58675	0.57891	0.59661	0.46124	0.51527	0.96648	0.88147	0.7397	0.77792	0.65062
1282	0.65292	0.31215	0.39876	0.38434	0.30813	0.30078	0.31331	0.25167	0.40713	0.41382	0.38603	0.29549	0.29304	0.30209	0.44469	0.37951	0.46863	0.56725	0.7521	0.57755	0.58794	0.56962	0.60377	0.50461	0.54354	0.52168	0.58903	0.57373	0.59475	0.45291	0.51179	0.95604	0.8687	0.74646	0.78744	0.66106
1282.9	0.65496	0.32437	0.39594	0.39644	0.31765	0.30819	0.31432	0.25596	0.40771	0.41246	0.40118	0.31436	0.28537	0.30779	0.44888	0.38197	0.47361	0.57394	0.75335	0.58156	0.59424	0.59085	0.59966	0.51295	0.54768	0.54142	0.59379	0.5768	0.60119	0.46321	0.52018	0.95519	0.86942	0.76535	0.81955	0.67434
1283.8	0.65503	0.32595	0.4057	0.4003	0.32787	0.31526	0.32243	0.24828	0.41917	0.41437	0.41479	0.32819	0.28459	0.30641	0.46209	0.3855	0.47198	0.56452	0.75255	0.58738	0.59272	0.59975	0.6008	0.52214	0.5477	0.54738	0.60963	0.57269	0.60641	0.46938	0.52151	0.94106	0.85899	0.7794	0.84407	0.6962
1284.7	0.64279	0.32209	0.41603	0.39581	0.32859	0.32956	0.32307	0.24042	0.42119	0.41324	0.41996	0.32312	0.27775	0.30472	0.46119	0.38266	0.47018	0.55576	0.74373	0.58937	0.59344	0.60883	0.58456	0.5131	0.54617	0.55274	0.61122	0.56957	0.6066	0.47584	0.51849	0.91594	0.84238	0.78515	0.85276	0.69747
1285.6	0.6246	0.32539	0.41223	0.382	0.33706	0.32233	0.33336	0.23533	0.42332	0.41336	0.43908	0.33346	0.27351	0.30516	0.45537	0.37043	0.45705	0.55158	0.72943	0.57883	0.59168	0.60576	0.58555	0.51773	0.54623	0.54951	0.60916	0.56422	0.60196	0.47225	0.52799	0.88924	0.83529	0.78059	0.8689	0.70284
1286.5	0.6043	0.32713	0.40777	0.37589	0.33416	0.33143	0.34151	0.23658	0.43616	0.41539	0.4681	0.32949	0.2743	0.29979	0.44846	0.36664	0.44831	0.55488	0.72056	0.57722	0.59278	0.6078	0.59331	0.5078	0.55	0.55309	0.6066	0.5568	0.59308	0.48085	0.52855	0.87549	0.82648	0.78519	0.88842	0.71118
1287.4	0.59578	0.32453	0.41566	0.36716	0.32774	0.33523	0.34434	0.23319	0.44598	0.42658	0.46987	0.33075	0.26004	0.29987	0.4435	0.36579	0.43451	0.54468	0.70547	0.56323	0.58269	0.59581	0.58792	0.49943	0.54481	0.54123	0.598	0.55365	0.58141	0.47608	0.51509	0.84747	0.80942	0.77742	0.89287	0.71012
1288.3	0.56403	0.30888	0.40147	0.36141	0.31993	0.33181	0.3477	0.23842	0.44272	0.43423	0.46595	0.32311	0.25544	0.29689	0.43077	0.35884	0.42022	0.53309	0.68935	0.55599	0.56682	0.58734	0.57664	0.48909	0.53733	0.52478	0.58114	0.54885	0.56449	0.47759	0.50922	0.81377	0.78652	0.76498	0.89053	0.69446
1289.1	0.53018	0.30945	0.38291	0.35634	0.30509	0.31894	0.3569	0.24751	0.4491	0.44278	0.46609	0.32152	0.24583	0.29157	0.42576	0.34978	0.40578	0.51318	0.67102	0.55541	0.55712	0.57581	0.56825	0.48053	0.53498	0.51716	0.57991	0.53708	0.54543	0.46675	0.51012	0.79427	0.771	0.75241	0.89826	0.69689
1290	0.50455	0.31222	0.38849	0.36435	0.31314	0.31838	0.36877	0.26086	0.45184	0.4514	0.46446	0.31959	0.24189	0.29617	0.42225	0.35857	0.41372	0.50099	0.6696	0.56702	0.54858	0.57248	0.55135	0.46347	0.53149	0.52622	0.58484	0.53104	0.53755	0.46911	0.51249	0.78446	0.75656	0.75336	0.90509	0.69743
1290.9	0.49963	0.28512	0.38623	0.38315	0.32167	0.31003	0.36925	0.25919	0.45496	0.46484	0.46559	0.3228	0.24387	0.29118	0.41884	0.36452	0.41661	0.48546	0.67066	0.57155	0.5503	0.56779	0.53556	0.46477	0.52908	0.52005	0.5809	0.53368	0.53048	0.47529	0.51175	0.76618	0.7462	0.74365	0.9193	0.69828
1291.8	0.46666	0.27255	0.37826	0.39031	0.3274	0.30464	0.37366	0.26149	0.46014	0.46318	0.46995	0.31439	0.247	0.28093	0.41722	0.36243	0.4066	0.46919	0.64394	0.57298	0.54811	0.55495	0.51734	0.45872	0.52084	0.50628	0.57286	0.51679	0.52408	0.46675	0.50549	0.7495	0.72602	0.72114	0.92112	0.69507
1292.7	0.44887	0.29047	0.37714	0.38418	0.33911	0.30968	0.37239	0.26201	0.45678	0.46335	0.4804	0.32295	0.24189	0.27258	0.40994	0.356	0.41425	0.4668	0.62863	0.56892	0.5519	0.54791	0.51264	0.45876	0.52028	0.50372	0.56888	0.5064	0.52209	0.46671	0.50564	0.73973	0.72338	0.70774	0.92683	0.6954
1293.6	0.43974	0.29305	0.36717	0.3884	0.33511	0.30762	0.36922	0.24662	0.45272	0.45328	0.49134	0.31898	0.24309	0.27141	0.3891	0.34603	0.40427	0.45761	0.60973	0.55074	0.53444	0.5248	0.4936	0.44124	0.5016	0.48614	0.55348	0.4873	0.50807	0.4631	0.49351	0.72006	0.70406	0.68689	0.91672	0.67422
1294.4	0.43444	0.29769	0.3717	0.38527	0.34062	0.31209	0.36758	0.25102	0.45803	0.45835	0.50075	0.319	0.24868	0.2645	0.38659	0.34638	0.40575	0.4544	0.59806	0.54543	0.53746	0.52367	0.4929	0.44277	0.49942	0.48355	0.54977	0.48735	0.51158	0.47648	0.49464	0.72545	0.69162	0.67543	0.92958	0.67958
1295.3	0.40621	0.31191	0.38252	0.37665	0.3506	0.30674	0.36545	0.24633	0.46024	0.46125	0.50279	0.31299	0.24481	0.26193	0.40007	0.34798	0.40734	0.4497	0.56992	0.52494	0.52999	0.51838	0.48901	0.43488	0.48753	0.47763	0.54966	0.47275	0.50732	0.47277	0.48814	0.6996	0.67581	0.66588	0.92925	0.67145
1296.2	0.3974	0.31864	0.37832	0.37354	0.35121	0.29691	0.35611	0.24026	0.46283	0.47114	0.50176	0.31673	0.24776	0.25914	0.3881	0.35216	0.4024	0.44014	0.56042	0.51572	0.52984	0.5166	0.48522	0.42349	0.48456	0.48433	0.54285	0.46466	0.49919	0.47865	0.47453	0.68753	0.65911	0.66374	0.933	0.6663
1297.1	0.37258	0.30469	0.37322	0.37077	0.34383	0.27856	0.34525	0.23756	0.46248	0.4705	0.49026	0.30488	0.23938	0.26872	0.38748	0.3537	0.39626	0.41588	0.53599	0.50969	0.51954	0.50597	0.47299	0.41234	0.4675	0.48033	0.53949	0.45511	0.48983	0.459	0.45764	0.66918	0.62819	0.64867	0.92711	0.65722
1298	0.36295	0.31483	0.38194	0.37274	0.36534	0.27963	0.34733	0.2412	0.46651	0.47583	0.49854	0.30116	0.23538	0.27256	0.39142	0.358	0.4077	0.42466	0.52675	0.50247	0.5268	0.51682	0.48577	0.41563	0.46851	0.49	0.53944	0.45891	0.49462	0.4571	0.44651	0.65184	0.62269	0.64332	0.93591	0.65906
1298.9	0.35177	0.31652	0.37676	0.3734	0.3534	0.28023	0.33193	0.2313	0.46441	0.47101	0.50125	0.29429	0.22306	0.27272	0.38349	0.35619	0.39747	0.42101	0.50614	0.49488	0.52446	0.51099	0.47121	0.41395	0.45965	0.47681	0.53067	0.44527	0.48024	0.43865	0.42566	0.61578	0.59123	0.63561	0.92202	0.633
1299.8	0.36129	0.30685	0.368	0.37374	0.34558	0.27115	0.32162	0.24248	0.45448	0.46642	0.49408	0.2815	0.22346	0.26911	0.36953	0.35236	0.38777	0.41609	0.49562	0.49305	0.50059	0.49777	0.46182	0.40662	0.45335	0.46819	0.51437	0.43667	0.47403	0.43488	0.41565	0.60982	0.55946	0.62833	0.91293	0.61652
1300.6	0.35468	0.31063	0.37587	0.38212	0.3616	0.28125	0.32095	0.25663	0.45749	0.4609	0.50909	0.277	0.22249	0.2748	0.37212	0.34961	0.40571	0.42613	0.49627	0.49669	0.49285	0.49292	0.47051	0.41764	0.44683	0.471	0.51685	0.43954	0.47288	0.43352	0.41679	0.60623	0.55905	0.63234	0.93172	0.61153
1301.5	0.35502	0.31369	0.37814	0.39118	0.3497	0.29041	0.31498	0.24914	0.45135	0.45454	0.49685	0.27568	0.22325	0.26122	0.36609	0.34538	0.39751	0.43598	0.4913	0.47813	0.48647	0.49455	0.45872	0.42048	0.43192	0.4665	0.50313	0.43391	0.45596	0.43612	0.40108	0.58847	0.54594	0.63194	0.92187	0.59553
1302.4	0.35552	0.29875	0.38087	0.39158	0.34379	0.28325	0.31586	0.26242	0.46216	0.44463	0.48772	0.26888	0.23194	0.25105	0.37132	0.36023	0.38675	0.43978	0.48905	0.48158	0.47744	0.48548	0.4515	0.43094	0.44011	0.45768	0.49923	0.42726	0.44447	0.42515	0.40174	0.57837	0.53565	0.63213	0.91191	0.5903
1303.3	0.35745	0.30378	0.38138	0.40781	0.34834	0.2812	0.32449	0.27532	0.46764	0.43808	0.47884	0.26488	0.24332	0.25356	0.38344	0.36969	0.38797	0.4421	0.49338	0.48512	0.46103	0.48536	0.45299	0.44847	0.44444	0.46589	0.49491	0.42955	0.44568	0.42433	0.39668	0.58702	0.53292	0.63825	0.91908	0.59762
1304.2	0.34452	0.31814	0.38448	0.41141	0.34692	0.28282	0.33529	0.27963	0.47376	0.4298	0.47249	0.26008	0.24216	0.25388	0.38201	0.36931	0.3855	0.44443	0.48986	0.48838	0.46698	0.4822	0.4464	0.46042	0.45118	0.46965	0.49389	0.43508	0.44302	0.41605	0.38712	0.57023	0.52887	0.64143	0.90321	0.58864
1305.1	0.35611	0.31134	0.39242	0.41899	0.32625	0.28114	0.33634	0.27653	0.48872	0.41609	0.45543	0.25296	0.2407	0.24965	0.38989	0.3741	0.37203	0.4561	0.47168	0.48327	0.45879	0.4822	0.44109	0.47508	0.4633	0.46972	0.49588	0.42965	0.44001	0.41057	0.37482	0.55396	0.51352	0.63781	0.87826	0.57166
1305.9	0.35766	0.31775	0.41552	0.44285	0.33541	0.28041	0.35871	0.28313	0.49532	0.40101	0.45507	0.24197	0.23917	0.25922	0.40596	0.39221	0.37356	0.46671	0.47869	0.49329	0.45089	0.48349	0.45023	0.49092	0.4784	0.47191	0.50971	0.43318	0.44582	0.41341	0.37198	0.54383	0.50481	0.64217	0.86867	0.56716
1306.8	0.35568	0.32332	0.42742	0.46013	0.32968	0.27437	0.36625	0.275	0.49722	0.39577	0.44877	0.23496	0.23094	0.26541	0.41563	0.39455	0.37536	0.46835	0.48064	0.48308	0.43793	0.48344	0.44318	0.49587	0.47225	0.4779	0.50913	0.43869	0.44241	0.4166	0.36465	0.53012	0.4952	0.64232	0.85566	0.5498
1307.7	0.35215	0.30774	0.44057	0.46632	0.32008	0.26669	0.35733	0.26748	0.49066	0.36852	0.43653	0.21914	0.22734	0.25665	0.41788	0.38555	0.37193	0.45485	0.46497	0.47303	0.42614	0.46145	0.4413	0.4905	0.47568	0.46685	0.50304	0.43066	0.42805	0.40711	0.35545	0.5033	0.48082	0.62005	0.82426	0.51699
1308.6	0.35148	0.29363	0.44317	0.47802	0.32809	0.26138	0.34131	0.26966	0.48395	0.34659	0.42514	0.20639	0.22601	0.25374	0.42219	0.38544	0.37799	0.44744	0.45769	0.46633	0.40716	0.45726	0.43876	0.49435	0.47269	0.46646	0.51065	0.42405	0.429	0.39526	0.34357	0.48609	0.47679	0.61124	0.80797	0.48884
1309.5	0.35096	0.30735	0.45388	0.4905	0.33248	0.26284	0.33938	0.27462	0.46486	0.33907	0.43354	0.19718	0.22858	0.26068	0.42866	0.39323	0.37588	0.43745	0.4574	0.46932	0.4028	0.45897	0.44992	0.50444	0.4792	0.47259	0.51828	0.42625	0.42565	0.3939	0.34087	0.47881	0.46939	0.60913	0.79047	0.48308
1310.3	0.3496	0.30561	0.45281	0.49717	0.34603	0.25116	0.32732	0.27504	0.48047	0.33273	0.44696	0.20113	0.23279	0.27064	0.43607	0.38952	0.38266	0.43831	0.45582	0.46507	0.398	0.45516	0.45434	0.51163	0.49142	0.48435	0.51591	0.43021	0.42829	0.38956	0.34349	0.48087	0.48095	0.60431	0.7812	0.47249
1311.2	0.34585	0.30521	0.45434	0.50826	0.35713	0.25323	0.32669	0.28408	0.46543	0.32415	0.44241	0.20131	0.23611	0.2706	0.43095	0.39096	0.38196	0.43411	0.45033	0.46908	0.39687	0.45085	0.45507	0.52651	0.50077	0.48893	0.51798	0.43154	0.42705	0.38966	0.34614	0.48799	0.47095	0.59958	0.76931	0.45623
1312.1	0.35373	0.30881	0.46116	0.51782	0.36918	0.26016	0.33089	0.2866	0.46111	0.3323	0.43562	0.20908	0.23071	0.27468	0.4252	0.39624	0.38611	0.45288	0.45248	0.46918	0.38739	0.45891	0.45429	0.53889	0.50528	0.49535	0.53083	0.43463	0.42649	0.39223	0.34312	0.48412	0.47445	0.61091	0.75584	0.44842
1313	0.3639	0.30893	0.48326	0.52739	0.36399	0.26154	0.34106	0.28398	0.46519	0.33234	0.42778	0.22254	0.22703	0.27074	0.42318	0.39851	0.3771	0.45273	0.4494	0.46885	0.38443	0.45831	0.44721	0.54998	0.5201	0.49151	0.54056	0.43934	0.41202	0.38714	0.34231	0.48758	0.46763	0.59932	0.73895	0.44599
1313.9	0.35339	0.28656	0.48438	0.52094	0.35927	0.24576	0.33946	0.28187	0.46883	0.32708	0.4134	0.21907	0.21268	0.26689	0.42266	0.39061	0.37973	0.44371	0.43856	0.4547	0.37944	0.43933	0.42292	0.54376	0.51425	0.48553	0.53305	0.44183	0.4029	0.37521	0.33904	0.47459	0.46968	0.58551	0.71508	0.42683
1314.8	0.36004	0.29469	0.48473	0.50439	0.33744	0.2551	0.32835	0.28907	0.45031	0.32744	0.40286	0.22129	0.21218	0.25361	0.40144	0.38556	0.36827	0.42823	0.41552	0.45478	0.37597	0.42973	0.40422	0.5483	0.51114	0.48846	0.52892	0.43639	0.38479	0.36459	0.33876	0.46522	0.45488	0.57784	0.69663	0.41255
1315.6	0.36486	0.29582	0.49374	0.50423	0.32312	0.25473	0.3075	0.29876	0.45025	0.33204	0.39995	0.2256	0.21081	0.26011	0.39325	0.37289	0.35742	0.4238	0.40103	0.45473	0.37493	0.42118	0.40309	0.54572	0.50467	0.48805	0.52428	0.43794	0.36785	0.36045	0.33349	0.45857	0.45457	0.56456	0.68408	0.41102
1316.5	0.36304	0.30652	0.48638	0.49771	0.32009	0.2429	0.29401	0.29975	0.45075	0.33636	0.42148	0.23416	0.21017	0.26639	0.3872	0.36752	0.3515	0.41973	0.39869	0.44775	0.37444	0.42712	0.40891	0.54824	0.50506	0.50216	0.52543	0.4386	0.36196	0.3583	0.34293	0.45915	0.46942	0.56425	0.68222	0.41479
1317.4	0.36633	0.30877	0.48554	0.49109	0.32586	0.24174	0.28371	0.28799	0.45457	0.34898	0.4398	0.23472	0.21409	0.27993	0.3887	0.3682	0.35945	0.42618	0.39515	0.43958	0.39871	0.43929	0.42716	0.55568	0.50464	0.51377	0.52854	0.43593	0.35963	0.36099	0.35376	0.45648	0.48354	0.57136	0.68241	0.41697
1318.3	0.39076	0.32555	0.48337	0.49098	0.33224	0.24887	0.28547	0.28574	0.44388	0.35407	0.46243	0.24457	0.22845	0.27979	0.37935	0.36561	0.36174	0.44771	0.40352	0.43475	0.4019	0.45701	0.43513	0.57043	0.51405	0.52534	0.54072	0.4367	0.35918	0.37151	0.36607	0.46879	0.49231	0.57736	0.68825	0.41269
1319.2	0.38969	0.31864	0.4783	0.49527	0.34403	0.24796	0.28686	0.28548	0.42964	0.35568	0.47258	0.23912	0.21856	0.28013	0.37214	0.35116	0.36551	0.45344	0.39707	0.42964	0.38918	0.45398	0.44574	0.5622	0.50352	0.52566	0.54342	0.42973	0.35277	0.36827	0.36865	0.46909	0.50739	0.57072	0.68116	0.40296
1320	0.40507	0.31719	0.47818	0.49101	0.3563	0.24505	0.28586	0.28167	0.43147	0.35725	0.48739	0.24351	0.21629	0.26663	0.37285	0.3518	0.37662	0.45725	0.39613	0.42266	0.39749	0.46961	0.45324	0.57945	0.51751	0.53686	0.55579	0.43102	0.37457	0.36797	0.37823	0.47538	0.53166	0.57648	0.67857	0.40295
1320.9	0.40375	0.31697	0.48167	0.48182	0.35109	0.25139	0.30187	0.27619	0.42957	0.36239	0.47816	0.23818	0.21654	0.26016	0.36903	0.34563	0.37681	0.46953	0.3926	0.42046	0.41124	0.46986	0.45089	0.60071	0.51164	0.5285	0.55143	0.43122	0.36964	0.36579	0.3807	0.47791	0.54314	0.56749	0.67133	0.39445
1321.8	0.42441	0.34288	0.47608	0.47232	0.34566	0.25372	0.29684	0.28377	0.41718	0.35193	0.47657	0.2481	0.2126	0.26441	0.35314	0.33531	0.36782	0.46613	0.39032	0.41156	0.39999	0.45215	0.43994	0.61157	0.50141	0.52981	0.54336	0.43003	0.37547	0.36926	0.38254	0.48911	0.54728	0.55642	0.65963	0.3947
1322.7	0.43898	0.35466	0.47455	0.46141	0.33496	0.26079	0.29106	0.28376	0.41408	0.3582	0.46893	0.25785	0.21142	0.2656	0.33709	0.32891	0.36598	0.46134	0.37994	0.42089	0.39705	0.44137	0.45038	0.6196	0.49352	0.53024	0.53418	0.42677	0.37469	0.37011	0.38119	0.50419	0.55409	0.5479	0.6574	0.40292
1323.6	0.46945	0.37553	0.47786	0.45171	0.3224	0.2487	0.28745	0.28701	0.41982	0.36326	0.47393	0.2668	0.21374	0.27107	0.33973	0.3305	0.3578	0.47358	0.38402	0.42102	0.41477	0.44329	0.44918	0.64147	0.50255	0.52588	0.53505	0.43637	0.37724	0.37309	0.3803	0.51685	0.5696	0.54841	0.65861	0.41369
1324.4	0.49143	0.39399	0.45795	0.4272	0.30644	0.25579	0.28563	0.28742	0.40526	0.36035	0.47157	0.2619	0.21235	0.2801	0.32101	0.3127	0.34997	0.47739	0.36771	0.41686	0.40625	0.42675	0.44615	0.62823	0.48768	0.51552	0.52651	0.42379	0.35832	0.36746	0.36655	0.51626	0.5681	0.5393	0.64438	0.40606
1325.3	0.51979	0.39627	0.444	0.41293	0.3034	0.24775	0.26405	0.2903	0.39714	0.34437	0.47196	0.27557	0.21357	0.27607	0.30705	0.29952	0.33365	0.4575	0.34519	0.40018	0.39499	0.40717	0.44271	0.61762	0.48157	0.50357	0.50604	0.41444	0.34649	0.35309	0.34867	0.50123	0.56042	0.52051	0.63041	0.40064
1326.2	0.53372	0.39602	0.43142	0.4023	0.29757	0.23795	0.24983	0.29399	0.3845	0.33736	0.4582	0.26601	0.20995	0.25403	0.29878	0.28769	0.3281	0.45172	0.33106	0.39622	0.38242	0.39356	0.43162	0.59967	0.46452	0.48417	0.48155	0.40211	0.33201	0.33507	0.33445	0.4905	0.54871	0.49985	0.61265	0.38848
1327.1	0.55078	0.42119	0.43008	0.40234	0.30465	0.23242	0.23791	0.30076	0.37945	0.33298	0.43505	0.2571	0.22164	0.25413	0.30158	0.28457	0.32602	0.45159	0.33311	0.39243	0.3833	0.39403	0.41868	0.60353	0.47098	0.48292	0.47592	0.40711	0.3293	0.33148	0.32993	0.47668	0.55926	0.49461	0.59706	0.38873
1328	0.57863	0.43186	0.43279	0.39526	0.30658	0.23506	0.23273	0.30338	0.38209	0.32658	0.41871	0.25613	0.24094	0.24614	0.30551	0.2852	0.3335	0.45213	0.3437	0.39478	0.37957	0.4026	0.42367	0.60518	0.4627	0.48309	0.47958	0.41359	0.338	0.33416	0.33684	0.47666	0.56322	0.48849	0.59387	0.39434
1328.8	0.60677	0.43698	0.43317	0.39545	0.30794	0.22565	0.22845	0.31264	0.39162	0.32268	0.40977	0.26546	0.26237	0.23942	0.3141	0.29294	0.33215	0.45757	0.36318	0.40396	0.38512	0.41289	0.42327	0.6265	0.47226	0.48252	0.4793	0.42756	0.33555	0.33706	0.34545	0.48347	0.57241	0.49266	0.60052	0.40786
1329.7	0.63253	0.46208	0.44108	0.39434	0.31859	0.23448	0.23585	0.31935	0.40009	0.33203	0.41859	0.2583	0.27329	0.24131	0.33015	0.30726	0.35301	0.47819	0.39809	0.43023	0.4012	0.42287	0.44628	0.64178	0.47919	0.50136	0.5082	0.45042	0.35158	0.3601	0.37175	0.50921	0.59511	0.50966	0.61737	0.43708
1330.6	0.64058	0.47618	0.44182	0.38566	0.31457	0.24675	0.25151	0.32458	0.40868	0.33442	0.42076	0.26541	0.28634	0.25629	0.33487	0.31158	0.36693	0.49991	0.42261	0.44414	0.40749	0.44334	0.47041	0.66568	0.49092	0.52422	0.52844	0.46352	0.36056	0.3839	0.38687	0.52034	0.62535	0.52647	0.62994	0.45881
1331.5	0.63773	0.46829	0.43776	0.37293	0.30588	0.23844	0.26439	0.32725	0.41373	0.33203	0.43903	0.27586	0.28063	0.25553	0.33748	0.31334	0.36795	0.50259	0.44995	0.4493	0.41791	0.45676	0.49414	0.66259	0.47983	0.52926	0.53413	0.46499	0.35918	0.38817	0.40158	0.5257	0.62576	0.52495	0.63823	0.48175
1332.4	0.64666	0.47373	0.4282	0.37066	0.30576	0.24589	0.27336	0.3333	0.40632	0.32807	0.45089	0.27606	0.28602	0.2559	0.33676	0.31016	0.37674	0.51017	0.45428	0.45237	0.42184	0.46075	0.50362	0.66721	0.4841	0.53426	0.53722	0.46235	0.35327	0.39639	0.39652	0.53174	0.61875	0.52745	0.62955	0.49191
1333.2	0.66128	0.48692	0.42855	0.37753	0.30918	0.25477	0.27765	0.33531	0.41159	0.32972	0.45216	0.28006	0.29191	0.25715	0.34981	0.31284	0.38985	0.5259	0.47601	0.4652	0.42758	0.47089	0.51852	0.66831	0.48138	0.54684	0.54871	0.46295	0.36801	0.41007	0.40261	0.5331	0.62309	0.53273	0.63308	0.50843
1334.1	0.67237	0.49287	0.42374	0.3798	0.28914	0.2478	0.28436	0.33525	0.41118	0.31977	0.43321	0.28858	0.30527	0.25629	0.3351	0.31981	0.38258	0.52876	0.48556	0.46952	0.4255	0.47756	0.50509	0.65479	0.48478	0.55001	0.53876	0.46153	0.36417	0.40673	0.39206	0.52641	0.62662	0.51932	0.61841	0.51049
1335	0.68163	0.49073	0.42064	0.38506	0.2859	0.25955	0.28399	0.35241	0.41454	0.31878	0.42441	0.28964	0.31815	0.25624	0.34689	0.3228	0.38446	0.54192	0.49972	0.488	0.44623	0.47914	0.50814	0.64329	0.48252	0.55369	0.54438	0.46671	0.37138	0.41203	0.39368	0.53251	0.62299	0.51127	0.61769	0.51735
1335.9	0.69926	0.48559	0.42238	0.39572	0.28819	0.26633	0.27805	0.36029	0.42888	0.31905	0.43003	0.29171	0.33243	0.25653	0.36482	0.32962	0.39118	0.54472	0.50579	0.50498	0.45175	0.48202	0.51543	0.63741	0.49387	0.56195	0.5578	0.47972	0.37868	0.41301	0.39408	0.54208	0.63302	0.52831	0.6276	0.52037
1336.7	0.7009	0.49631	0.44086	0.40617	0.30117	0.26958	0.28012	0.37589	0.45251	0.32356	0.424	0.30514	0.34753	0.27549	0.39151	0.35412	0.40307	0.56572	0.5451	0.53242	0.48169	0.48978	0.52941	0.63761	0.50929	0.59046	0.58552	0.49875	0.39314	0.43983	0.42026	0.55931	0.66077	0.54642	0.64936	0.55358
1337.6	0.67336	0.47777	0.43455	0.39192	0.30031	0.2719	0.27676	0.37163	0.45371	0.31493	0.41298	0.30743	0.34169	0.26707	0.39406	0.35158	0.40664	0.556	0.54704	0.53131	0.4885	0.48555	0.52906	0.61038	0.50271	0.57821	0.58761	0.50216	0.38621	0.43623	0.41984	0.56405	0.65571	0.53739	0.63255	0.55954
1338.5	0.66185	0.46386	0.44341	0.39197	0.31954	0.28121	0.27936	0.38242	0.46642	0.3173	0.42521	0.30089	0.34	0.27442	0.42246	0.35953	0.42151	0.5711	0.56672	0.54928	0.5109	0.49573	0.55313	0.60918	0.49524	0.58914	0.6135	0.51928	0.39076	0.45909	0.43515	0.58258	0.65175	0.5495	0.64894	0.58211
1339.4	0.64908	0.4664	0.44881	0.38764	0.34043	0.28592	0.274	0.3765	0.47711	0.32703	0.44781	0.30177	0.34415	0.27785	0.44009	0.37884	0.43923	0.59293	0.59537	0.55683	0.52336	0.51394	0.56271	0.60615	0.50197	0.6092	0.63239	0.53928	0.39223	0.4749	0.44706	0.60257	0.656	0.57845	0.67211	0.61561
1340.3	0.64227	0.46897	0.44413	0.39202	0.35358	0.30189	0.2774	0.38612	0.48792	0.32654	0.44686	0.30257	0.34355	0.29193	0.43322	0.39348	0.44665	0.6111	0.61764	0.56849	0.53816	0.5188	0.55922	0.60569	0.49636	0.61446	0.63746	0.54213	0.39214	0.49345	0.45776	0.61232	0.65109	0.57872	0.67491	0.62557
1341.1	0.62415	0.4603	0.43014	0.39883	0.34762	0.311	0.27308	0.38379	0.48992	0.31662	0.45009	0.29636	0.34053	0.28335	0.42284	0.3896	0.44264	0.61175	0.6206	0.55871	0.53214	0.51508	0.55567	0.584	0.49036	0.59826	0.62865	0.53774	0.3858	0.48438	0.454	0.61662	0.63877	0.55903	0.67222	0.61805
1342	0.6297	0.47838	0.44693	0.43005	0.36115	0.33197	0.28361	0.39977	0.50033	0.32279	0.4643	0.29558	0.35032	0.30322	0.43589	0.41438	0.46172	0.64003	0.65129	0.56958	0.55454	0.53046	0.56827	0.59317	0.51034	0.61735	0.64221	0.55431	0.39866	0.51052	0.47485	0.63415	0.64854	0.57708	0.6923	0.63376
1342.9	0.61614	0.49189	0.43949	0.43481	0.35334	0.34004	0.28414	0.41033	0.49597	0.31925	0.45162	0.30292	0.35009	0.31295	0.4367	0.40655	0.47014	0.63704	0.64718	0.56409	0.55961	0.51972	0.55202	0.58288	0.52236	0.60912	0.63247	0.54207	0.3985	0.50014	0.47457	0.63598	0.63866	0.57553	0.68104	0.62545
1343.8	0.62825	0.4967	0.45025	0.44608	0.35153	0.34506	0.30371	0.41753	0.50911	0.31086	0.45586	0.30767	0.34705	0.32026	0.45118	0.40805	0.47747	0.62335	0.65294	0.56972	0.58187	0.51982	0.55901	0.56909	0.53892	0.60477	0.63449	0.53941	0.40297	0.50527	0.49001	0.63976	0.64741	0.56683	0.68097	0.627
1344.6	0.61188	0.50359	0.46832	0.44955	0.34023	0.3444	0.30972	0.41881	0.49374	0.30504	0.45048	0.30658	0.3454	0.31507	0.47089	0.40771	0.48456	0.61943	0.65569	0.56246	0.59179	0.51976	0.55074	0.54819	0.5485	0.60199	0.64236	0.53706	0.40097	0.5007	0.4889	0.6476	0.64875	0.5578	0.66736	0.63056
1345.5	0.62033	0.50335	0.48215	0.45569	0.35089	0.35785	0.31766	0.41536	0.49347	0.3108	0.44786	0.30587	0.33965	0.31943	0.48188	0.41776	0.50208	0.61336	0.65716	0.57041	0.61071	0.52271	0.54985	0.53905	0.55827	0.59447	0.63993	0.53577	0.40196	0.50323	0.49632	0.65168	0.65175	0.57264	0.66333	0.63216
1346.4	0.61038	0.50447	0.48432	0.44678	0.34572	0.35734	0.31686	0.4143	0.48582	0.31019	0.4462	0.31058	0.3259	0.31192	0.47793	0.41639	0.49484	0.60959	0.6457	0.56191	0.60171	0.50814	0.54416	0.5126	0.5415	0.58461	0.62197	0.52243	0.38609	0.47936	0.48907	0.64301	0.64023	0.56233	0.66153	0.62064
1347.3	0.62481	0.49496	0.50121	0.45845	0.35547	0.37554	0.32393	0.41335	0.49673	0.31439	0.47922	0.31468	0.32107	0.3034	0.4831	0.44165	0.50242	0.6001	0.65295	0.56189	0.61035	0.51727	0.55192	0.50075	0.54924	0.57659	0.6228	0.52188	0.38257	0.47744	0.50235	0.66384	0.64775	0.57025	0.67668	0.63503
1348.1	0.62027	0.49986	0.5069	0.46617	0.34692	0.38831	0.31733	0.42576	0.48824	0.3261	0.47749	0.31132	0.31367	0.30057	0.4804	0.45575	0.50106	0.58977	0.65704	0.56281	0.61189	0.51636	0.54771	0.486	0.54002	0.5565	0.62065	0.51576	0.36768	0.46428	0.49986	0.6784	0.64164	0.58067	0.67859	0.62869
1349	0.62963	0.50152	0.50519	0.46601	0.35435	0.40016	0.32292	0.42404	0.49225	0.32664	0.47625	0.30725	0.30919	0.28863	0.46991	0.45657	0.50584	0.57675	0.65034	0.55422	0.61638	0.51037	0.54614	0.4709	0.52422	0.52923	0.605	0.50429	0.35664	0.4597	0.49733	0.68028	0.63076	0.58331	0.68328	0.61647
1349.9	0.63291	0.5073	0.50518	0.46531	0.37306	0.40787	0.32763	0.42649	0.49067	0.33106	0.49325	0.31177	0.31072	0.2919	0.47607	0.46849	0.5047	0.57653	0.65588	0.54657	0.62419	0.51547	0.54215	0.46657	0.52163	0.51836	0.59879	0.50311	0.34763	0.44984	0.49635	0.68286	0.62611	0.57998	0.68393	0.61546
1350.8	0.62133	0.51141	0.51339	0.48111	0.38475	0.41323	0.33389	0.43133	0.4827	0.33325	0.50277	0.3126	0.30815	0.29638	0.47974	0.48859	0.51512	0.57568	0.66465	0.54809	0.63496	0.51123	0.53193	0.46371	0.51866	0.51145	0.60732	0.50313	0.3486	0.45774	0.50266	0.70706	0.62735	0.58408	0.68025	0.61546
1351.6	0.60665	0.52497	0.49781	0.48166	0.39234	0.42333	0.32228	0.43401	0.4703	0.33445	0.48301	0.30679	0.31214	0.29914	0.48223	0.49133	0.52133	0.58351	0.67238	0.54011	0.63863	0.51195	0.5296	0.45367	0.50201	0.50687	0.60578	0.49675	0.34844	0.46016	0.50588	0.70674	0.61927	0.59382	0.67468	0.60276
1352.5	0.61125	0.53118	0.49146	0.48212	0.40547	0.42197	0.32337	0.42077	0.44687	0.32274	0.47435	0.30217	0.31931	0.29524	0.47247	0.49533	0.52258	0.58379	0.67506	0.53631	0.62238	0.49737	0.51875	0.45064	0.49801	0.48021	0.59216	0.48257	0.34319	0.44752	0.50468	0.7124	0.60526	0.57215	0.65348	0.57946
1353.4	0.59376	0.5299	0.48928	0.4904	0.40804	0.4327	0.31864	0.41111	0.43515	0.32465	0.4844	0.31793	0.3151	0.31128	0.47722	0.51559	0.52213	0.5935	0.68867	0.53677	0.61898	0.48979	0.52668	0.45315	0.49229	0.47786	0.59148	0.48112	0.33781	0.43906	0.51608	0.73658	0.60038	0.56239	0.64837	0.57658
1354.3	0.57629	0.52936	0.49587	0.49024	0.4023	0.4432	0.31722	0.42293	0.42264	0.31945	0.47922	0.32443	0.30305	0.31135	0.46295	0.51643	0.53013	0.59252	0.69675	0.53831	0.61247	0.48513	0.52154	0.4415	0.4828	0.46728	0.58641	0.47131	0.33368	0.43333	0.50948	0.7612	0.58352	0.55082	0.64125	0.56199
1355.1	0.5791	0.51905	0.50259	0.47932	0.39845	0.44283	0.31405	0.41033	0.41561	0.3092	0.48229	0.32185	0.30461	0.31554	0.45994	0.50692	0.5273	0.57824	0.70395	0.52877	0.61196	0.47853	0.51922	0.43832	0.47704	0.4419	0.57681	0.45119	0.31855	0.41064	0.50427	0.76348	0.57181	0.53717	0.62568	0.54095
1356	0.58008	0.50355	0.50485	0.47403	0.40765	0.44851	0.31926	0.41436	0.4061	0.30007	0.4974	0.3364	0.30781	0.31818	0.4537	0.49868	0.52201	0.59625	0.70782	0.52938	0.60087	0.47238	0.5051	0.43178	0.4713	0.42005	0.56827	0.43284	0.31209	0.39104	0.49568	0.78025	0.55782	0.51356	0.60584	0.51417
1356.9	0.57753	0.49848	0.49443	0.46679	0.407	0.46604	0.31904	0.41712	0.41035	0.29837	0.5111	0.34926	0.30901	0.33162	0.45491	0.50491	0.52998	0.62197	0.72075	0.5307	0.60245	0.47332	0.50485	0.42849	0.46575	0.43511	0.56169	0.42897	0.31871	0.39496	0.49585	0.79611	0.54873	0.51917	0.60895	0.50247
1357.8	0.58634	0.506	0.48864	0.4556	0.41917	0.47151	0.31693	0.42761	0.40197	0.28558	0.50755	0.34277	0.30666	0.33367	0.45141	0.49563	0.53945	0.63839	0.71731	0.53022	0.58464	0.46203	0.47913	0.42161	0.4655	0.41787	0.54482	0.41234	0.31519	0.39096	0.48636	0.78997	0.53503	0.5099	0.58896	0.46892
1358.6	0.57943	0.49201	0.46524	0.44554	0.40247	0.47758	0.31788	0.41843	0.38407	0.27718	0.51331	0.33404	0.31607	0.33653	0.44922	0.49153	0.52862	0.64834	0.72005	0.53122	0.56881	0.44531	0.46669	0.41952	0.46007	0.40997	0.5332	0.39042	0.31421	0.38135	0.48519	0.79041	0.51846	0.50846	0.57536	0.43765
1359.5	0.57196	0.49038	0.45802	0.43231	0.40704	0.48994	0.31783	0.42381	0.37405	0.27839	0.52242	0.32966	0.31263	0.34067	0.45301	0.48434	0.52685	0.65625	0.72602	0.54478	0.55159	0.44828	0.46077	0.41907	0.45327	0.40671	0.52593	0.38396	0.32033	0.38046	0.47852	0.80415	0.50571	0.5074	0.56993	0.41984
1360.4	0.56579	0.49372	0.45845	0.41744	0.39401	0.48469	0.32262	0.42019	0.36699	0.28166	0.51941	0.32458	0.29635	0.34877	0.44724	0.49162	0.52794	0.64101	0.73275	0.55352	0.54844	0.44454	0.45446	0.43698	0.44046	0.41098	0.52026	0.38017	0.32329	0.37551	0.47165	0.8069	0.49878	0.5141	0.56434	0.40472
1361.3	0.55085	0.48342	0.45834	0.4215	0.38757	0.46879	0.32615	0.41709	0.35319	0.2774	0.50272	0.32132	0.28769	0.34626	0.44056	0.48332	0.50951	0.61421	0.71402	0.54892	0.52716	0.42593	0.43711	0.43566	0.42784	0.38889	0.50108	0.36872	0.30825	0.35898	0.46241	0.78891	0.49097	0.49986	0.53551	0.37515
1362.1	0.54613	0.46213	0.44119	0.4147	0.38819	0.4612	0.33503	0.4145	0.34557	0.28058	0.49296	0.32204	0.29029	0.34629	0.42619	0.47184	0.49592	0.60713	0.70779	0.54548	0.51979	0.42106	0.43566	0.43375	0.42365	0.38503	0.48116	0.36036	0.3148	0.35327	0.45079	0.7907	0.48003	0.49339	0.52382	0.36304
1363	0.5512	0.46226	0.43674	0.40891	0.39071	0.45184	0.33455	0.40588	0.34929	0.27942	0.48227	0.32945	0.28855	0.348	0.42782	0.47475	0.48563	0.61101	0.70216	0.54561	0.49793	0.41807	0.4312	0.44268	0.42171	0.37113	0.47129	0.36062	0.31149	0.3484	0.44821	0.7846	0.4826	0.49075	0.51012	0.3523
1363.9	0.55629	0.45855	0.41985	0.40622	0.39089	0.43468	0.33928	0.40737	0.34314	0.27546	0.47183	0.33724	0.29159	0.35391	0.4213	0.47857	0.48732	0.6134	0.68697	0.54948	0.49176	0.40286	0.41325	0.45302	0.42144	0.36733	0.45613	0.35461	0.3129	0.33404	0.44079	0.76592	0.47271	0.47567	0.50158	0.33997
1364.8	0.55855	0.45799	0.42498	0.40762	0.39602	0.43802	0.33895	0.40106	0.32713	0.2737	0.46617	0.33639	0.30486	0.3559	0.43478	0.46219	0.48593	0.61407	0.6714	0.54286	0.46585	0.38962	0.40183	0.44858	0.42111	0.36069	0.44487	0.34381	0.30467	0.32936	0.42693	0.75231	0.45771	0.45711	0.49497	0.32352
1365.6	0.5682	0.45455	0.42462	0.40266	0.39835	0.43438	0.33027	0.4007	0.32425	0.27394	0.47852	0.33674	0.31126	0.35122	0.43508	0.45062	0.49361	0.61595	0.65981	0.53817	0.45127	0.39045	0.4009	0.46771	0.42361	0.35605	0.43827	0.3389	0.31737	0.323	0.41934	0.7378	0.4453	0.4537	0.49567	0.317
1366.5	0.57815	0.44545	0.43944	0.41278	0.39143	0.4394	0.32744	0.39373	0.32693	0.27253	0.49302	0.34035	0.31461	0.34821	0.44692	0.45237	0.48787	0.61113	0.64973	0.53773	0.43671	0.39352	0.40236	0.48726	0.42299	0.35192	0.44417	0.34168	0.32124	0.31184	0.41964	0.72381	0.44838	0.4594	0.49737	0.31397
1367.4	0.56898	0.42983	0.44126	0.39972	0.40447	0.43829	0.32882	0.4023	0.32348	0.27884	0.5079	0.33848	0.30447	0.34452	0.43909	0.43206	0.48354	0.61024	0.62885	0.52825	0.43018	0.38495	0.39263	0.49731	0.41217	0.35965	0.43805	0.33654	0.33241	0.30879	0.40593	0.70716	0.45124	0.45639	0.49614	0.30589
1368.2	0.56366	0.44036	0.43871	0.40065	0.40908	0.45044	0.32982	0.39842	0.33539	0.28207	0.51388	0.34682	0.30349	0.34321	0.43937	0.42658	0.47836	0.62041	0.61769	0.51562	0.42181	0.38773	0.39743	0.52136	0.41176	0.36882	0.43383	0.3372	0.35262	0.31725	0.40606	0.70069	0.45867	0.46517	0.49095	0.30966
1369.1	0.5541	0.43881	0.43058	0.40226	0.41477	0.44591	0.32045	0.38734	0.34073	0.2795	0.51034	0.35031	0.28878	0.34209	0.42442	0.41536	0.46039	0.61447	0.59286	0.50249	0.41052	0.38637	0.39678	0.53554	0.41278	0.37199	0.42671	0.34076	0.35958	0.3152	0.40469	0.67542	0.47158	0.4637	0.48165	0.30143
1370	0.54398	0.42688	0.43772	0.39894	0.41999	0.45324	0.33443	0.37686	0.35421	0.27485	0.50468	0.35193	0.28153	0.33697	0.41721	0.40123	0.44338	0.61754	0.57028	0.48016	0.40397	0.37719	0.38889	0.54084	0.41579	0.36856	0.43127	0.34203	0.35835	0.31216	0.3944	0.65967	0.47715	0.44853	0.47151	0.29063
1370.9	0.54593	0.42477	0.43973	0.39608	0.42888	0.45076	0.33613	0.38599	0.35988	0.2823	0.51023	0.35735	0.29007	0.3414	0.42359	0.39927	0.4356	0.61629	0.54676	0.47593	0.40359	0.37297	0.38229	0.55968	0.42872	0.37292	0.43936	0.34081	0.37344	0.32131	0.3885	0.64941	0.48292	0.44325	0.46673	0.28956
1371.7	0.55867	0.42413	0.44433	0.4039	0.42405	0.44013	0.34076	0.37337	0.37475	0.28417	0.49604	0.35685	0.29395	0.33515	0.43212	0.39476	0.42492	0.60489	0.51654	0.46016	0.40546	0.36521	0.38172	0.57416	0.4369	0.36164	0.43873	0.34367	0.37645	0.32212	0.38845	0.6311	0.47622	0.43602	0.45841	0.27775
1372.6	0.5639	0.40669	0.45849	0.41362	0.41395	0.42833	0.33387	0.36907	0.36194	0.27656	0.48448	0.35077	0.29485	0.33333	0.43398	0.39089	0.41374	0.57823	0.47537	0.44056	0.37815	0.35721	0.37998	0.56781	0.43882	0.35445	0.44237	0.34619	0.36578	0.31549	0.37643	0.6118	0.45946	0.41868	0.45329	0.25669
1373.5	0.58488	0.40161	0.47099	0.41796	0.41679	0.41938	0.34348	0.36112	0.36047	0.26759	0.48294	0.34445	0.30175	0.32854	0.4459	0.39751	0.41575	0.56936	0.46081	0.42393	0.37499	0.34549	0.37802	0.57345	0.4458	0.35428	0.45097	0.35349	0.37987	0.31737	0.38007	0.59959	0.44479	0.41045	0.44377	0.25085
1374.3	0.60163	0.40573	0.45848	0.41981	0.41471	0.4237	0.33155	0.35933	0.34968	0.26374	0.48321	0.34571	0.30933	0.33857	0.45088	0.40406	0.41546	0.56418	0.42832	0.41505	0.36953	0.34571	0.37449	0.58279	0.45263	0.3643	0.44793	0.36577	0.39053	0.32234	0.37799	0.59438	0.43965	0.41561	0.44721	0.25502
1375.2	0.5926	0.42174	0.46203	0.41178	0.41147	0.42059	0.33181	0.35765	0.35094	0.25243	0.47505	0.33655	0.31134	0.33627	0.4555	0.39928	0.42053	0.55729	0.40915	0.40248	0.36366	0.33736	0.37182	0.58588	0.44539	0.36903	0.45215	0.37241	0.38895	0.31435	0.37718	0.58557	0.43347	0.41103	0.44227	0.24529
1376.1	0.58259	0.42518	0.45618	0.4086	0.41647	0.42387	0.3279	0.35657	0.33575	0.24181	0.4794	0.33947	0.31782	0.34423	0.45262	0.3947	0.43534	0.5488	0.38731	0.39282	0.35522	0.34538	0.36825	0.59635	0.44872	0.37841	0.46103	0.38474	0.40204	0.31475	0.37952	0.58536	0.42764	0.40675	0.43918	0.25431
1377	0.59499	0.4128	0.45506	0.39128	0.43475	0.42126	0.33948	0.35374	0.3278	0.23782	0.48068	0.34161	0.32279	0.33465	0.45683	0.38606	0.43176	0.54195	0.37534	0.37661	0.36417	0.34211	0.36733	0.60524	0.45373	0.37327	0.4739	0.39736	0.41717	0.31884	0.38466	0.58206	0.43763	0.40186	0.4304	0.25716
1377.8	0.59054	0.41325	0.458	0.38551	0.43485	0.42209	0.35083	0.36684	0.32951	0.23662	0.48401	0.34701	0.33473	0.34219	0.46802	0.38108	0.4356	0.54249	0.3584	0.37629	0.36068	0.35537	0.37538	0.62713	0.45884	0.37789	0.49179	0.41169	0.4244	0.32799	0.39004	0.59567	0.45492	0.40397	0.4398	0.27438
1378.7	0.58652	0.41929	0.47477	0.39108	0.4453	0.4201	0.35737	0.37748	0.33384	0.23422	0.49354	0.35477	0.33836	0.34966	0.47626	0.37806	0.44016	0.54412	0.35659	0.37608	0.36104	0.36602	0.39148	0.64389	0.45292	0.38597	0.51486	0.4164	0.42999	0.33974	0.4041	0.59494	0.46356	0.40526	0.43909	0.28524
1379.6	0.58848	0.40733	0.46068	0.38327	0.46011	0.4257	0.35658	0.35906	0.32776	0.2293	0.49333	0.36472	0.33287	0.35095	0.46715	0.36682	0.43974	0.53322	0.33842	0.35996	0.36293	0.36664	0.39013	0.64987	0.44554	0.38841	0.5206	0.42784	0.43944	0.34139	0.41289	0.57406	0.46361	0.40721	0.43931	0.28817
1380.4	0.59073	0.41002	0.46368	0.39229	0.46061	0.42705	0.35453	0.36746	0.33268	0.22724	0.48206	0.3691	0.33679	0.35603	0.47748	0.3737	0.43056	0.51691	0.32815	0.35451	0.36325	0.36414	0.40105	0.64536	0.4414	0.38417	0.53129	0.4349	0.44177	0.34219	0.41414	0.56918	0.47139	0.41257	0.43017	0.28579
1381.3	0.57996	0.41853	0.45289	0.39188	0.45222	0.42971	0.34655	0.36866	0.34378	0.2266	0.48034	0.36016	0.34299	0.36043	0.47398	0.37048	0.43208	0.51557	0.31521	0.36126	0.36225	0.37316	0.39891	0.64633	0.43571	0.39206	0.5355	0.43235	0.43627	0.34776	0.41432	0.55961	0.47406	0.42288	0.42822	0.29103
1382.2	0.57998	0.41884	0.4337	0.41095	0.44595	0.43547	0.33554	0.36631	0.35615	0.2214	0.47744	0.36368	0.34508	0.35911	0.46187	0.37767	0.42854	0.51783	0.30035	0.36555	0.37125	0.36084	0.39494	0.63835	0.43252	0.39145	0.52844	0.44121	0.43513	0.34848	0.40966	0.54149	0.4813	0.42921	0.42206	0.28955
1383	0.55266	0.40878	0.41082	0.39817	0.43994	0.42704	0.3442	0.36051	0.35073	0.2166	0.4698	0.35857	0.34138	0.35875	0.46335	0.38452	0.42899	0.50938	0.29396	0.36691	0.3768	0.34182	0.38559	0.63523	0.42515	0.37919	0.52701	0.45072	0.43444	0.33719	0.4083	0.53524	0.47311	0.42016	0.41904	0.28915
1383.9	0.54137	0.42062	0.4075	0.40255	0.43899	0.41627	0.34312	0.37224	0.34882	0.21153	0.44909	0.35501	0.33826	0.3674	0.46754	0.39529	0.431	0.51612	0.29671	0.37118	0.37089	0.34214	0.387	0.62992	0.42266	0.3783	0.53225	0.46158	0.42751	0.34196	0.40588	0.54448	0.47619	0.41606	0.40615	0.30067
1384.8	0.53562	0.42377	0.39331	0.40498	0.43747	0.41414	0.34243	0.36044	0.34096	0.19596	0.44423	0.35399	0.33289	0.36977	0.46395	0.39527	0.44543	0.52492	0.29827	0.37124	0.36893	0.33228	0.37855	0.628	0.40486	0.38703	0.53287	0.46436	0.42659	0.34065	0.40749	0.53105	0.46937	0.39861	0.40206	0.31453
1385.7	0.53641	0.4094	0.38733	0.40534	0.42518	0.42647	0.33783	0.35469	0.32485	0.18783	0.42652	0.35777	0.32949	0.36547	0.45982	0.39916	0.44757	0.54154	0.29748	0.37209	0.37027	0.32644	0.37452	0.61997	0.40102	0.38382	0.53081	0.47603	0.42491	0.34187	0.41204	0.52941	0.46075	0.39253	0.39455	0.31316
1386.5	0.52856	0.40206	0.38002	0.39913	0.42546	0.42627	0.33553	0.35963	0.31892	0.17849	0.41431	0.35238	0.32279	0.3671	0.45163	0.39066	0.46265	0.5441	0.30198	0.37394	0.37868	0.33442	0.36883	0.61696	0.39522	0.38674	0.54336	0.47516	0.42094	0.34047	0.4076	0.53225	0.44794	0.38668	0.3903	0.32336
1387.4	0.54439	0.39801	0.36645	0.40008	0.42012	0.4204	0.32475	0.35757	0.30937	0.16817	0.40367	0.35287	0.32201	0.35529	0.4429	0.38529	0.47258	0.5416	0.29349	0.37613	0.37936	0.33237	0.36283	0.61151	0.39752	0.39304	0.54665	0.46245	0.42025	0.3448	0.39795	0.52158	0.445	0.39029	0.37368	0.32015
1388.3	0.54352	0.38782	0.35558	0.396	0.40166	0.41727	0.3344	0.35078	0.29825	0.15904	0.40043	0.34427	0.32296	0.3402	0.43039	0.37328	0.47144	0.5416	0.28593	0.37918	0.38434	0.32729	0.35593	0.59505	0.39061	0.3828	0.54555	0.4536	0.42254	0.34542	0.39088	0.51312	0.43108	0.37584	0.36131	0.31647
1389.1	0.52764	0.39034	0.35339	0.38227	0.39037	0.4125	0.34066	0.34797	0.29697	0.15415	0.39805	0.33651	0.32199	0.33183	0.41493	0.37044	0.46859	0.54151	0.28537	0.39261	0.38339	0.32905	0.35944	0.58598	0.3923	0.38805	0.54866	0.44582	0.41513	0.34817	0.38696	0.51267	0.42331	0.36818	0.3584	0.30685
1390	0.51872	0.39445	0.3346	0.39087	0.38544	0.40466	0.33906	0.3414	0.29535	0.14573	0.39758	0.34652	0.31303	0.32829	0.40376	0.36176	0.4773	0.53169	0.28396	0.39783	0.39207	0.33219	0.35132	0.58553	0.39096	0.39369	0.55903	0.4368	0.4081	0.34137	0.37114	0.50316	0.42814	0.35646	0.34968	0.31217
1390.9	0.50953	0.38081	0.32862	0.38444	0.36668	0.37968	0.33545	0.32803	0.28807	0.14082	0.39214	0.34916	0.31517	0.32012	0.40088	0.35682	0.46873	0.51865	0.27495	0.39227	0.38484	0.3179	0.33809	0.56631	0.38716	0.38753	0.55305	0.43075	0.4011	0.33935	0.36314	0.48233	0.41893	0.34175	0.33245	0.29564
1391.7	0.48973	0.36947	0.33086	0.39231	0.35157	0.36418	0.32958	0.32674	0.29266	0.12796	0.38528	0.34777	0.30844	0.32647	0.39199	0.35218	0.4613	0.50053	0.26984	0.38833	0.38457	0.31539	0.32733	0.54942	0.37696	0.38301	0.55023	0.431	0.38281	0.3307	0.34971	0.46464	0.40403	0.31806	0.31965	0.29158
1392.6	0.49602	0.36566	0.31707	0.40241	0.34036	0.35769	0.30319	0.32369	0.28981	0.12115	0.37618	0.35054	0.30957	0.32355	0.39148	0.36343	0.46414	0.48762	0.26403	0.3959	0.37793	0.31563	0.31964	0.54306	0.37907	0.38833	0.54167	0.42485	0.37097	0.3254	0.34388	0.44453	0.39289	0.30706	0.31644	0.28995
1393.5	0.51294	0.35062	0.297	0.4011	0.32412	0.34743	0.27237	0.33222	0.27522	0.10922	0.36519	0.35631	0.30733	0.31215	0.38068	0.35572	0.4447	0.47052	0.24612	0.38491	0.37878	0.30704	0.29906	0.52185	0.36867	0.37171	0.51899	0.41991	0.35129	0.30736	0.31509	0.41949	0.37664	0.28968	0.29779	0.27639
1394.3	0.50226	0.34335	0.29886	0.38036	0.31752	0.33032	0.26757	0.33474	0.26574	0.10219	0.35803	0.33741	0.3081	0.30424	0.37919	0.34573	0.43364	0.45408	0.23416	0.3695	0.35616	0.29728	0.28569	0.49147	0.34856	0.34882	0.49343	0.40285	0.33994	0.29526	0.29433	0.388	0.34777	0.27368	0.28087	0.25443
1395.2	0.49796	0.35302	0.28894	0.37117	0.31564	0.32767	0.2567	0.33371	0.25228	0.0946	0.34982	0.32619	0.30331	0.2884	0.36258	0.34525	0.42071	0.45639	0.21616	0.36854	0.35181	0.29845	0.27867	0.47085	0.34035	0.33954	0.47064	0.38896	0.33344	0.27544	0.27666	0.37309	0.32521	0.25495	0.27402	0.2507
1396.1	0.4873	0.34723	0.28151	0.36806	0.31577	0.3274	0.25079	0.31411	0.23787	0.095762	0.32817	0.31498	0.3038	0.27188	0.34637	0.33334	0.41382	0.4493	0.20903	0.35953	0.34117	0.30024	0.25843	0.4396	0.32943	0.3289	0.45468	0.37264	0.32986	0.26053	0.2628	0.35484	0.31987	0.25096	0.26382	0.23505
1396.9	0.44491	0.33202	0.26949	0.34244	0.30512	0.30749	0.24021	0.29382	0.21975	0.085184	0.32547	0.29407	0.28708	0.25421	0.32014	0.30443	0.40084	0.42999	0.19357	0.33891	0.3301	0.28698	0.24295	0.40507	0.29447	0.30562	0.43462	0.34567	0.30929	0.23777	0.2337	0.32872	0.29976	0.23208	0.25063	0.20416
1397.8	0.4279	0.32288	0.27299	0.32431	0.29589	0.29589	0.24385	0.27019	0.21227	0.084227	0.30743	0.27264	0.28017	0.23522	0.31382	0.28033	0.40785	0.41643	0.20389	0.34069	0.32823	0.28601	0.23618	0.39297	0.29226	0.297	0.43633	0.3248	0.30707	0.22815	0.22819	0.30691	0.28868	0.22413	0.24071	0.20432
1398.7	0.41671	0.31848	0.25911	0.33676	0.27648	0.28394	0.229	0.25944	0.20999	0.076907	0.29191	0.25744	0.27199	0.22003	0.28086	0.27346	0.40241	0.40712	0.20245	0.34431	0.33795	0.27315	0.22109	0.369	0.29155	0.2903	0.42424	0.32112	0.30573	0.21936	0.22316	0.29932	0.27234	0.22065	0.23325	0.20318
1399.5	0.39732	0.30285	0.2595	0.32187	0.24475	0.28432	0.22405	0.24721	0.19446	0.069254	0.28427	0.24083	0.25615	0.20589	0.26576	0.26288	0.40112	0.37714	0.21113	0.33753	0.32456	0.26865	0.21194	0.35151	0.26952	0.27048	0.40505	0.30588	0.29023	0.20877	0.20935	0.27226	0.26264	0.20868	0.21275	0.19074
1400.4	0.37965	0.2905	0.24095	0.29919	0.22596	0.27608	0.2124	0.23827	0.17272	0.059669	0.28736	0.22324	0.24024	0.19289	0.25049	0.24692	0.37807	0.3657	0.20878	0.33653	0.31235	0.25856	0.20357	0.32852	0.2546	0.25637	0.38215	0.29297	0.27359	0.19427	0.19404	0.25472	0.24147	0.1904	0.20189	0.17727
1401.3	0.38806	0.28398	0.23857	0.30072	0.20308	0.27164	0.20824	0.233	0.15725	0.05353	0.29083	0.20964	0.23997	0.18534	0.23702	0.2449	0.36383	0.35546	0.20516	0.33306	0.29971	0.24186	0.20216	0.32528	0.26138	0.24627	0.36494	0.2886	0.26874	0.18074	0.1819	0.24267	0.22554	0.18095	0.1967	0.17727
1402.1	0.36871	0.26236	0.23297	0.30446	0.19771	0.24744	0.19726	0.23092	0.15082	0.050765	0.28264	0.19525	0.23244	0.17978	0.21548	0.24645	0.35115	0.33517	0.1951	0.33083	0.2815	0.23532	0.18406	0.29636	0.24296	0.2311	0.34424	0.28049	0.25217	0.16914	0.17124	0.23451	0.20624	0.17019	0.19084	0.16337
1403	0.33053	0.25201	0.21941	0.26097	0.18977	0.22634	0.17869	0.20432	0.13016	0.044106	0.2784	0.1871	0.22048	0.16905	0.20409	0.23481	0.32835	0.30439	0.17853	0.32024	0.25085	0.21969	0.17983	0.27537	0.21747	0.21813	0.3261	0.25083	0.23966	0.1412	0.14686	0.20956	0.19118	0.14574	0.18243	0.14436
1403.9	0.29279	0.23611	0.19846	0.23959	0.19394	0.20514	0.15672	0.18456	0.12022	0.037333	0.26704	0.17455	0.21105	0.15512	0.19329	0.21316	0.31348	0.30049	0.17453	0.31368	0.2333	0.19855	0.17183	0.25686	0.20882	0.20317	0.31792	0.2311	0.22985	0.12938	0.14318	0.19733	0.1673	0.14066	0.17617	0.13622
1404.7	0.26555	0.21951	0.18685	0.23451	0.18205	0.1888	0.12829	0.16491	0.11754	0.033279	0.24641	0.16905	0.20448	0.13752	0.16968	0.20555	0.30681	0.28382	0.16041	0.30187	0.21499	0.17616	0.15559	0.24007	0.19748	0.18614	0.29705	0.22097	0.22216	0.11806	0.12483	0.16638	0.14923	0.12767	0.16527	0.13281
1405.6	0.23875	0.19107	0.18031	0.22296	0.18603	0.17805	0.11878	0.15359	0.11346	0.02991	0.2171	0.16664	0.18603	0.11899	0.16747	0.18599	0.29595	0.26511	0.15937	0.30097	0.20871	0.163	0.13296	0.21992	0.17642	0.17132	0.29009	0.2001	0.20924	0.10813	0.11466	0.15554	0.13334	0.11871	0.13936	0.1158
1406.5	0.21026	0.186	0.16548	0.21033	0.16678	0.1808	0.11385	0.13388	0.11075	0.030423	0.21579	0.16371	0.17473	0.11341	0.15794	0.16591	0.27676	0.27003	0.16082	0.28286	0.20308	0.14279	0.12522	0.21684	0.16793	0.1617	0.28137	0.18988	0.20248	0.10149	0.098704	0.12523	0.12988	0.11252	0.13125	0.10887
1407.3	0.21311	0.17997	0.16852	0.21652	0.16586	0.18842	0.11731	0.12675	0.10968	0.035836	0.21379	0.16377	0.16887	0.11328	0.1541	0.15331	0.27575	0.28146	0.17273	0.27756	0.20023	0.13376	0.1197	0.21808	0.16638	0.15639	0.27961	0.19029	0.19675	0.1107	0.098856	0.11402	0.12471	0.11924	0.12347	0.11266
1408.2	0.21951	0.17663	0.15497	0.21724	0.16262	0.17368	0.11482	0.1223	0.10579	0.035466	0.21752	0.16106	0.16731	0.11523	0.14044	0.15377	0.26521	0.27233	0.17164	0.26995	0.18495	0.12263	0.10906	0.20346	0.16032	0.15888	0.27338	0.19017	0.19639	0.10051	0.087982	0.10511	0.11832	0.10776	0.12203	0.10016
1409.1	0.21714	0.15553	0.16243	0.20215	0.15294	0.1676	0.11248	0.12717	0.10157	0.03491	0.22603	0.15215	0.16238	0.10909	0.14324	0.14733	0.26175	0.26842	0.18953	0.26606	0.17779	0.11953	0.11221	0.18987	0.14694	0.14972	0.28078	0.18127	0.19542	0.09557	0.091834	0.11168	0.11494	0.10638	0.11741	0.097044
1409.9	0.21776	0.15561	0.13971	0.18829	0.13166	0.15373	0.10001	0.11119	0.094271	0.035475	0.22098	0.14146	0.16977	0.11251	0.12173	0.14012	0.25143	0.27015	0.18983	0.24763	0.15295	0.11535	0.10425	0.17186	0.15082	0.14528	0.27092	0.17547	0.1838	0.083053	0.075788	0.086006	0.10695	0.1034	0.11544	0.099094
1410.8	0.2123	0.14894	0.13138	0.18457	0.12788	0.15182	0.085284	0.099668	0.077732	0.025027	0.20464	0.1298	0.15971	0.099179	0.11008	0.13585	0.23915	0.26281	0.18969	0.23081	0.11923	0.10506	0.10492	0.15158	0.13856	0.13464	0.26041	0.15713	0.17668	0.06635	0.071558	0.086073	0.088155	0.093909	0.10122	0.085279
1411.7	0.18658	0.12354	0.1187	0.18032	0.11251	0.15419	0.080209	0.10725	0.079051	0.027399	0.19629	0.12285	0.1508	0.09241	0.11119	0.13125	0.23128	0.2544	0.20139	0.22037	0.11321	0.10212	0.098537	0.14137	0.13036	0.11998	0.25373	0.14671	0.16425	0.055651	0.068379	0.087762	0.087246	0.088527	0.10517	0.085772
1412.5	0.18186	0.11002	0.1122	0.17357	0.10244	0.14947	0.073249	0.11189	0.079333	0.024134	0.18523	0.11754	0.139	0.087557	0.10833	0.11868	0.22007	0.24481	0.19911	0.20648	0.10518	0.084739	0.088212	0.12413	0.11757	0.099972	0.24699	0.1294	0.1502	0.048308	0.046755	0.075356	0.082559	0.082891	0.092396	0.080526
1413.4	0.17729	0.11949	0.092594	0.16266	0.1067	0.13672	0.082159	0.11011	0.07724	0.02279	0.17311	0.10387	0.12965	0.084857	0.091736	0.10996	0.21061	0.24152	0.19023	0.20033	0.0888	0.069338	0.079098	0.10761	0.11635	0.096785	0.23757	0.11378	0.13531	0.038205	0.035712	0.070202	0.068222	0.071937	0.086629	0.067011
1414.2	0.16041	0.11688	0.097814	0.15826	0.10301	0.13831	0.078152	0.11844	0.067783	0.028671	0.16827	0.10139	0.11232	0.08541	0.08864	0.11021	0.20909	0.24052	0.19082	0.19058	0.08117	0.059499	0.075416	0.099164	0.1041	0.095802	0.2423	0.113	0.12889	0.040628	0.038158	0.074403	0.067722	0.062489	0.088241	0.061123
1415.1	0.14963	0.11031	0.088461	0.15158	0.096629	0.13127	0.084689	0.12689	0.068252	0.040904	0.17821	0.090469	0.11369	0.090164	0.090956	0.10835	0.21603	0.24635	0.18555	0.19568	0.081488	0.05607	0.070244	0.089447	0.10449	0.10458	0.24795	0.11503	0.12286	0.049124	0.049076	0.085603	0.083952	0.064397	0.098827	0.070175
1416	0.15516	0.11209	0.067112	0.15184	0.10095	0.10282	0.072597	0.11506	0.07249	0.044444	0.16245	0.079289	0.11993	0.08848	0.080655	0.10607	0.20637	0.24148	0.17186	0.18364	0.070432	0.041082	0.062899	0.069774	0.10324	0.11009	0.24456	0.11331	0.11491	0.042217	0.052966	0.076824	0.077542	0.058235	0.086908	0.051045
1416.9	0.13902	0.10241	0.061952	0.15135	0.094142	0.11546	0.071308	0.10079	0.064022	0.065968	0.14992	0.067144	0.11973	0.083206	0.064807	0.09574	0.20552	0.24864	0.17086	0.17376	0.065815	0.053627	0.059052	0.054281	0.10499	0.10935	0.24358	0.10555	0.097839	0.043089	0.063294	0.075048	0.082576	0.057244	0.081635	0.04412
1417.7	0.12446	0.10049	0.060067	0.15419	0.087003	0.11439	0.067501	0.10058	0.06655	0.092756	0.14313	0.063851	0.11712	0.085911	0.072395	0.08632	0.20177	0.24965	0.17005	0.16617	0.066475	0.060409	0.057259	0.058069	0.096462	0.11956	0.24389	0.10221	0.084113	0.047723	0.071328	0.082289	0.091854	0.058675	0.07466	0.049394
1418.6	0.12777	0.09665	0.067519	0.16661	0.10324	0.11309	0.078928	0.09544	0.078737	0.11507	0.16315	0.062111	0.12603	0.090139	0.081029	0.083662	0.2075	0.24981	0.17601	0.17033	0.067606	0.071815	0.065458	0.053829	0.096445	0.12889	0.24886	0.10176	0.089744	0.049191	0.092124	0.099389	0.098677	0.066888	0.078439	0.057089
1419.4	0.12173	0.076738	0.058371	0.16476	0.10811	0.10541	0.072995	0.083387	0.06537	0.13058	0.15852	0.06552	0.12014	0.084464	0.060693	0.082438	0.19896	0.22973	0.16848	0.14829	0.058698	0.068595	0.057724	0.040861	0.08754	0.1104	0.23581	0.089947	0.080834	0.040895	0.083779	0.087347	0.077897	0.058376	0.05738	0.050387
1420.3	0.11755	0.071245	0.06227	0.16502	0.10807	0.10734	0.086361	0.087082	0.053914	0.14395	0.16024	0.069768	0.10619	0.083626	0.053207	0.075919	0.20207	0.22624	0.16575	0.14412	0.05525	0.063622	0.056526	0.037443	0.082375	0.10713	0.23744	0.085637	0.076359	0.043841	0.086747	0.1013	0.078403	0.04385	0.047325	0.058634
1421.2	0.11027	0.065892	0.055413	0.15432	0.10312	0.094257	0.09239	0.093266	0.047573	0.15248	0.1559	0.071243	0.10149	0.081317	0.0542	0.069245	0.19513	0.21118	0.14659	0.13318	0.041326	0.051354	0.051559	0.0385	0.070636	0.10509	0.22892	0.075208	0.067227	0.037508	0.090258	0.10638	0.058096	0.03287	0.040415	0.062761
1422	0.11944	0.067694	0.053066	0.15529	0.105	0.086986	0.088673	0.087202	0.039482	0.16242	0.15419	0.069496	0.1036	0.086358	0.049269	0.071195	0.18589	0.20317	0.13427	0.12356	0.033391	0.048052	0.053967	0.032374	0.077966	0.098183	0.22857	0.072135	0.067934	0.033986	0.093438	0.10576	0.059977	0.028463	0.045241	0.05658
1422.9	0.11403	0.061895	0.028513	0.13573	0.093636	0.068605	0.083072	0.087089	0.044614	0.17538	0.1375	0.059299	0.10323	0.078826	0.03758	0.063942	0.16858	0.18056	0.12601	0.10762	0.03367	0.044521	0.045429	0.023054	0.076826	0.09418	0.21627	0.056521	0.050283	0.031645	0.089742	0.095252	0.054606	0.020495	0.034682	0.047124
1423.8	0.12224	0.059018	0.041246	0.12994	0.085343	0.061601	0.072797	0.094114	0.042115	0.18059	0.13309	0.053088	0.099722	0.074706	0.041244	0.052452	0.15551	0.16673	0.10959	0.099114	0.029434	0.035908	0.044856	0.02051	0.069525	0.097627	0.21467	0.048262	0.034467	0.029398	0.086369	0.093341	0.04984	0.016285	0.034079	0.037627
1424.6	0.1204	0.052531	0.057704	0.12141	0.079183	0.060057	0.058483	0.097792	0.050968	0.19673	0.1412	0.04951	0.11145	0.078093	0.051527	0.053401	0.14109	0.14653	0.10109	0.098952	0.01846	0.060609	0.044988	0.025971	0.068018	0.10887	0.22065	0.038143	0.023296	0.032136	0.085795	0.090868	0.042949	0.029411	0.037358	0.034701
1425.5	0.12055	0.045458	0.067896	0.12423	0.087597	0.047639	0.051034	0.092586	0.060567	0.218	0.15814	0.055504	0.11899	0.082057	0.062671	0.060846	0.13779	0.13328	0.10025	0.096327	0.022465	0.068651	0.048189	0.033224	0.072388	0.11988	0.22596	0.040826	0.02867	0.034289	0.085181	0.10019	0.057503	0.033772	0.041818	0.035322
1426.3	0.11292	0.038767	0.070474	0.12807	0.084058	0.042101	0.057298	0.090758	0.064942	0.2241	0.17509	0.055031	0.12056	0.071795	0.064825	0.058466	0.12857	0.12036	0.086828	0.085269	0.030411	0.067694	0.050828	0.031989	0.066721	0.12217	0.22053	0.027198	0.019365	0.030898	0.084383	0.098268	0.056454	0.034572	0.03789	0.0352
1427.2	0.10417	0.038134	0.08429	0.1306	0.082764	0.047935	0.06053	0.083897	0.052406	0.23597	0.18753	0.058446	0.11212	0.072182	0.061423	0.065413	0.12031	0.11861	0.070325	0.073175	0.027072	0.069905	0.049015	0.028852	0.059669	0.12441	0.21802	0.025875	0.018162	0.029426	0.085576	0.10545	0.056828	0.035251	0.033788	0.028136
1428.1	0.092176	0.045753	0.074223	0.12854	0.087012	0.052961	0.079383	0.0732	0.070483	0.25849	0.20131	0.058014	0.11374	0.074729	0.066597	0.071768	0.12414	0.11503	0.065104	0.06709	0.036315	0.085858	0.05357	0.034114	0.067157	0.1267	0.22039	0.024654	0.028028	0.038044	0.096484	0.10845	0.071872	0.044762	0.047316	0.038835
1428.9	0.095925	0.046858	0.07585	0.13003	0.086819	0.052203	0.087476	0.065982	0.069431	0.27175	0.21022	0.050845	0.11085	0.06612	0.063619	0.073088	0.11739	0.11645	0.049678	0.046677	0.037574	0.083023	0.050558	0.02851	0.067164	0.11621	0.21247	0.018014	0.028264	0.046416	0.10153	0.1088	0.081981	0.043326	0.053498	0.043727
1429.8	0.086218	0.050393	0.072551	0.13471	0.078425	0.053584	0.099384	0.060059	0.078385	0.27587	0.20675	0.037201	0.098109	0.068632	0.057127	0.077702	0.10154	0.11539	0.048058	0.03868	0.049353	0.08344	0.049086	0.026526	0.066445	0.12464	0.21561	0.023189	0.031553	0.054736	0.12305	0.11706	0.092108	0.048804	0.049322	0.046459
1430.7	0.085169	0.049351	0.074996	0.12382	0.078032	0.060306	0.10345	0.053461	0.086659	0.28786	0.19056	0.031957	0.095175	0.063926	0.063294	0.079854	0.098365	0.10882	0.049269	0.033586	0.051544	0.084564	0.034558	0.034005	0.061543	0.11379	0.21772	0.030484	0.043382	0.068721	0.13645	0.12182	0.086795	0.06015	0.043689	0.059209
1431.5	0.079178	0.049061	0.070059	0.11954	0.07473	0.058883	0.10931	0.04916	0.10157	0.2829	0.18713	0.024579	0.09494	0.053663	0.057878	0.077422	0.090224	0.10443	0.052334	0.034652	0.059644	0.082745	0.036025	0.045051	0.058403	0.11013	0.21642	0.029085	0.05013	0.084168	0.14895	0.11921	0.099132	0.064427	0.0436	0.073546
1432.4	0.077594	0.046009	0.079061	0.12134	0.075203	0.04706	0.11913	0.051799	0.10359	0.28466	0.17872	0.022267	0.093352	0.046183	0.063355	0.080244	0.074015	0.09216	0.055196	0.027436	0.064654	0.08589	0.027897	0.046381	0.053637	0.11181	0.21932	0.034066	0.055972	0.085715	0.16257	0.13386	0.099668	0.071055	0.038926	0.07012
1433.2	0.062978	0.042603	0.068543	0.10161	0.070996	0.047554	0.13288	0.051184	0.099224	0.28454	0.17247	0.01321	0.082474	0.039901	0.058628	0.065072	0.066426	0.0761	0.06178	0.029613	0.071106	0.084964	0.023842	0.04995	0.042618	0.11324	0.22297	0.038225	0.063353	0.085648	0.17615	0.14248	0.093771	0.07756	0.031992	0.069245
1434.1	0.06482	0.038861	0.072308	0.091688	0.073387	0.053869	0.13081	0.051581	0.097391	0.28673	0.17207	0.016345	0.078987	0.023339	0.061086	0.060751	0.066355	0.072625	0.060135	0.026614	0.066377	0.086204	0.030715	0.056244	0.042679	0.1038	0.22792	0.034529	0.070916	0.095127	0.179	0.13558	0.076	0.094869	0.042015	0.080297
1434.9	0.065257	0.037556	0.063745	0.082671	0.075799	0.044931	0.13218	0.051995	0.097376	0.2779	0.1755	0.019952	0.070829	0.029244	0.061988	0.05645	0.063551	0.061043	0.057549	0.027955	0.071464	0.094622	0.037872	0.062333	0.0407	0.11608	0.22362	0.040214	0.078368	0.09716	0.18291	0.13938	0.07372	0.090747	0.044322	0.08294
1435.8	0.072368	0.025022	0.069906	0.073127	0.064263	0.040743	0.13801	0.054501	0.096769	0.27368	0.16286	0.024029	0.061965	0.025097	0.073133	0.045341	0.049752	0.050015	0.049431	0.021391	0.06732	0.090466	0.031974	0.068603	0.038085	0.11328	0.2188	0.045994	0.078712	0.091271	0.18016	0.13682	0.058482	0.093689	0.045358	0.080971
1436.7	0.083311	0.020722	0.067324	0.050189	0.053327	0.049227	0.12457	0.050094	0.099662	0.2588	0.16191	0.031451	0.05991	0.022147	0.070637	0.040008	0.04354	0.050253	0.047576	0.029358	0.075832	0.080791	0.034621	0.090689	0.045295	0.1161	0.21198	0.0557	0.090114	0.1	0.18165	0.13445	0.063438	0.098266	0.047508	0.097097
1437.5	0.092572	0.031325	0.082841	0.062122	0.054742	0.057851	0.12739	0.046304	0.11178	0.25101	0.153	0.041336	0.059341	0.023878	0.084801	0.051824	0.045707	0.067082	0.054137	0.046056	0.094436	0.085031	0.049718	0.11151	0.061028	0.12639	0.2282	0.075982	0.10704	0.11638	0.1941	0.14446	0.076865	0.11076	0.057718	0.12445
1438.4	0.095327	0.026587	0.085805	0.044404	0.043853	0.043883	0.1145	0.035111	0.10958	0.23162	0.13756	0.038806	0.056853	0.024612	0.082731	0.044058	0.035932	0.055879	0.042294	0.045101	0.099715	0.083168	0.039519	0.11264	0.047184	0.12775	0.22164	0.082885	0.11029	0.10751	0.18279	0.13089	0.076424	0.095567	0.044691	0.11406
1439.3	0.095819	0.029597	0.099108	0.053627	0.038023	0.053477	0.10568	0.033918	0.11533	0.23014	0.14607	0.038539	0.05381	0.02489	0.083927	0.052535	0.038821	0.076406	0.059915	0.054823	0.10661	0.096389	0.048333	0.12192	0.05883	0.14011	0.24371	0.094273	0.12525	0.11741	0.18999	0.14019	0.094524	0.11536	0.062045	0.12134
1440.1	0.085412	0.035045	0.095817	0.06518	0.048294	0.063795	0.095735	0.030762	0.11132	0.22004	0.14303	0.035589	0.049981	0.030076	0.087563	0.066266	0.057999	0.091749	0.067986	0.064651	0.1122	0.10717	0.058611	0.12777	0.067283	0.14887	0.25616	0.11064	0.14658	0.12543	0.18507	0.14397	0.10653	0.1204	0.068003	0.12606
1441	0.085511	0.040157	0.095248	0.081711	0.041807	0.055909	0.099004	0.03218	0.11287	0.21848	0.13836	0.027443	0.044482	0.039391	0.098383	0.069471	0.059305	0.10527	0.068897	0.075653	0.11044	0.11986	0.064794	0.12162	0.067357	0.15537	0.27289	0.11993	0.14741	0.12417	0.18274	0.13921	0.10427	0.12062	0.069627	0.1223
1441.8	0.080804	0.02763	0.07887	0.083427	0.046843	0.042356	0.091259	0.031141	0.11116	0.20453	0.1287	0.028327	0.041027	0.034481	0.08758	0.072785	0.061407	0.10246	0.062472	0.063485	0.10442	0.12295	0.063915	0.11396	0.06465	0.1498	0.26123	0.12037	0.15223	0.11052	0.1726	0.12313	0.096154	0.11483	0.066851	0.10416
1442.7	0.080495	0.049338	0.068902	0.10681	0.058581	0.060175	0.10153	0.033672	0.11572	0.20128	0.12798	0.030032	0.034106	0.039901	0.080507	0.080012	0.0655	0.11936	0.078542	0.078846	0.11222	0.13304	0.083906	0.12917	0.079848	0.16048	0.27208	0.12564	0.1552	0.12548	0.18037	0.13422	0.11742	0.1284	0.088687	0.11684
1443.6	0.061925	0.053295	0.066594	0.11505	0.053797	0.060144	0.1013	0.030985	0.10614	0.18732	0.1168	0.035912	0.030128	0.028349	0.074767	0.083367	0.061619	0.11235	0.071383	0.080795	0.11187	0.12589	0.092204	0.13024	0.076196	0.15525	0.26471	0.12572	0.14603	0.12328	0.16963	0.12836	0.11316	0.12378	0.087293	0.11803
1444.4	0.071	0.052068	0.074071	0.11838	0.047742	0.055512	0.090819	0.036127	0.1105	0.18894	0.1204	0.042532	0.030458	0.026035	0.071837	0.08479	0.058104	0.11802	0.074105	0.091013	0.11742	0.13451	0.10011	0.13991	0.081471	0.15237	0.26715	0.1254	0.14114	0.12139	0.17835	0.13094	0.11249	0.13559	0.092296	0.13557
1445.3	0.061941	0.057986	0.074263	0.12962	0.048625	0.059291	0.087193	0.031189	0.10598	0.18186	0.12175	0.054479	0.022873	0.023658	0.068736	0.093497	0.06183	0.12045	0.076857	0.092862	0.12245	0.13736	0.11479	0.15214	0.075463	0.15111	0.26368	0.12747	0.13793	0.12521	0.17597	0.13504	0.12002	0.14115	0.10105	0.13814
1446.1	0.077977	0.066219	0.081209	0.13254	0.040724	0.07125	0.086375	0.03151	0.10959	0.19168	0.13264	0.046081	0.022913	0.025559	0.072905	0.10453	0.060757	0.12061	0.079816	0.10782	0.12688	0.13631	0.13059	0.16976	0.086709	0.15689	0.27227	0.13906	0.1344	0.13239	0.1726	0.13388	0.12964	0.15427	0.10903	0.14911
1447	0.089355	0.054644	0.086947	0.13483	0.032381	0.063822	0.089006	0.038877	0.11762	0.20073	0.13284	0.045822	0.030669	0.033322	0.092343	0.11852	0.077446	0.11983	0.086684	0.12183	0.12992	0.14016	0.14053	0.17253	0.093451	0.16572	0.27505	0.15662	0.13646	0.12963	0.1791	0.143	0.13516	0.16293	0.11475	0.15457
1447.8	0.093652	0.042714	0.077542	0.12417	0.038252	0.073562	0.10141	0.035569	0.12941	0.20973	0.13245	0.047194	0.02703	0.03425	0.094793	0.12037	0.081579	0.13582	0.092352	0.12687	0.13254	0.14547	0.14778	0.17379	0.090395	0.1612	0.27021	0.15792	0.13991	0.13468	0.18613	0.13651	0.1383	0.17209	0.11589	0.15724
1448.7	0.10009	0.054144	0.069167	0.12452	0.039801	0.084855	0.10267	0.02941	0.14747	0.21891	0.1397	0.04327	0.031987	0.041582	0.094571	0.11266	0.083323	0.14231	0.089208	0.13504	0.1479	0.15251	0.17008	0.17438	0.099645	0.16693	0.27578	0.16254	0.13481	0.14038	0.18323	0.13803	0.15536	0.18733	0.12637	0.16071
1449.6	0.096053	0.04746	0.07732	0.13094	0.049827	0.09475	0.098252	0.037913	0.1663	0.23213	0.13887	0.032978	0.038674	0.039973	0.092059	0.10906	0.088799	0.15455	0.088744	0.15859	0.15547	0.15422	0.17108	0.17286	0.12006	0.17391	0.27748	0.16537	0.1374	0.14285	0.18285	0.14017	0.15658	0.19931	0.12846	0.16591
1450.4	0.080545	0.049249	0.076166	0.13606	0.059279	0.091869	0.096378	0.041479	0.17997	0.23847	0.14353	0.039905	0.03712	0.050032	0.084543	0.10174	0.10315	0.1695	0.1029	0.17573	0.16555	0.16225	0.17479	0.17219	0.11896	0.18894	0.27111	0.16333	0.14528	0.14458	0.19057	0.15309	0.1746	0.2056	0.13953	0.16683
1451.3	0.082905	0.050572	0.085807	0.14054	0.067225	0.08983	0.081586	0.039225	0.1804	0.24724	0.16094	0.042616	0.037366	0.045234	0.081604	0.092138	0.095232	0.17494	0.10505	0.18339	0.16444	0.16042	0.17709	0.17954	0.12605	0.17378	0.26715	0.16677	0.14648	0.15327	0.19527	0.14646	0.17404	0.21382	0.14496	0.16385
1452.1	0.11051	0.069943	0.085822	0.13626	0.072381	0.087341	0.066188	0.050051	0.18301	0.26687	0.16754	0.037789	0.05083	0.060316	0.086686	0.090814	0.11558	0.1713	0.11431	0.20303	0.17271	0.16936	0.18383	0.18791	0.14925	0.18861	0.2763	0.17652	0.15017	0.1546	0.19892	0.16364	0.19047	0.22806	0.1587	0.17146
1453	0.11077	0.064295	0.091469	0.14146	0.071806	0.079067	0.070841	0.053277	0.18931	0.27899	0.16749	0.042352	0.047892	0.056524	0.097087	0.10157	0.12243	0.1745	0.1282	0.22436	0.17424	0.16454	0.17464	0.19494	0.1531	0.19201	0.26917	0.18364	0.16558	0.16437	0.21374	0.18	0.1889	0.23122	0.16608	0.17552
1453.9	0.13301	0.063734	0.080624	0.13512	0.065726	0.079913	0.067767	0.049389	0.17968	0.29722	0.16935	0.048184	0.052488	0.056133	0.094402	0.11012	0.1249	0.17976	0.13958	0.22167	0.17356	0.16314	0.18015	0.19637	0.15572	0.18555	0.27003	0.19309	0.1614	0.16417	0.21999	0.18513	0.1923	0.2341	0.17457	0.1829
1454.7	0.14251	0.059572	0.086196	0.143	0.056974	0.068471	0.060534	0.038701	0.18934	0.3176	0.17028	0.050802	0.060594	0.052628	0.10949	0.12198	0.12895	0.17475	0.14142	0.22251	0.1812	0.16075	0.182	0.20022	0.16059	0.17732	0.27459	0.19852	0.16029	0.16754	0.21531	0.18339	0.19367	0.24554	0.18296	0.18969
1455.6	0.14975	0.080463	0.084602	0.13826	0.052467	0.074916	0.067141	0.042963	0.20002	0.33926	0.1729	0.052629	0.0705	0.056314	0.113	0.1226	0.13974	0.18697	0.1447	0.23516	0.19482	0.16205	0.18784	0.19659	0.1659	0.18648	0.27759	0.20732	0.16787	0.17317	0.20921	0.19858	0.20624	0.2511	0.19082	0.20495
1456.4	0.15657	0.081645	0.095814	0.14441	0.044568	0.0732	0.073247	0.042189	0.21526	0.35395	0.17194	0.053291	0.069818	0.056312	0.1128	0.12722	0.13426	0.19724	0.14169	0.24209	0.20303	0.15544	0.19082	0.19848	0.16051	0.17963	0.27596	0.21921	0.16645	0.17869	0.20509	0.1958	0.20732	0.25632	0.19752	0.21031
1457.3	0.15291	0.096632	0.10682	0.14498	0.05183	0.079665	0.07696	0.049541	0.2145	0.37187	0.1716	0.05136	0.066892	0.059169	0.11401	0.13372	0.1406	0.2085	0.15111	0.23764	0.211	0.16103	0.18835	0.2014	0.16033	0.17869	0.28271	0.22806	0.16074	0.17811	0.19767	0.18725	0.22703	0.26825	0.20927	0.21928
1458.1	0.1558	0.11249	0.11673	0.13976	0.052899	0.06899	0.084125	0.053752	0.22902	0.37967	0.16795	0.045584	0.063591	0.070174	0.12938	0.12011	0.14439	0.20754	0.15345	0.23648	0.21695	0.16317	0.18179	0.19768	0.15581	0.18193	0.28501	0.22751	0.16553	0.18593	0.19138	0.18268	0.23388	0.27656	0.21092	0.21811
1459	0.1737	0.12546	0.11172	0.13224	0.045762	0.080928	0.084194	0.071521	0.22938	0.39061	0.16406	0.042068	0.062485	0.06812	0.13473	0.11352	0.1457	0.22434	0.14278	0.23814	0.22577	0.16175	0.17608	0.18914	0.15188	0.17672	0.28252	0.22775	0.15837	0.19111	0.18351	0.18628	0.23785	0.27968	0.20717	0.2206
1459.9	0.16413	0.11014	0.11055	0.12573	0.050148	0.10022	0.081237	0.070315	0.23558	0.40237	0.15959	0.041544	0.057515	0.068926	0.13861	0.11183	0.14788	0.24083	0.14159	0.23158	0.23275	0.17806	0.17446	0.18945	0.14583	0.17294	0.28386	0.22082	0.16234	0.18897	0.16972	0.17671	0.24375	0.2936	0.21216	0.22777
1460.7	0.15826	0.10331	0.10974	0.11662	0.055501	0.099053	0.073235	0.072793	0.22916	0.40561	0.15992	0.042852	0.058725	0.067721	0.13723	0.10591	0.15345	0.24717	0.13939	0.22666	0.23887	0.17432	0.17026	0.1878	0.14748	0.17298	0.2847	0.22042	0.16672	0.18552	0.15997	0.16626	0.2401	0.29447	0.21668	0.23027
1461.6	0.16061	0.10967	0.10299	0.11015	0.043963	0.10026	0.075636	0.077255	0.23195	0.40792	0.15083	0.045067	0.064232	0.077709	0.13828	0.10337	0.14974	0.25653	0.13098	0.22704	0.23824	0.17221	0.16422	0.18532	0.14204	0.18116	0.28562	0.21473	0.15908	0.19118	0.1514	0.16313	0.23422	0.28796	0.20888	0.2221
1462.4	0.16439	0.12669	0.10468	0.10612	0.047233	0.1119	0.072602	0.080151	0.22968	0.42	0.15903	0.055411	0.072833	0.076698	0.13369	0.1201	0.15827	0.26526	0.12606	0.23086	0.23256	0.17378	0.16218	0.19468	0.14158	0.18608	0.28603	0.22128	0.16474	0.18872	0.1444	0.16373	0.24309	0.29232	0.21637	0.23203
1463.3	0.1662	0.13189	0.10606	0.092459	0.050414	0.10829	0.077963	0.062993	0.20207	0.41854	0.15142	0.052809	0.074507	0.08659	0.12392	0.11973	0.14729	0.25376	0.12349	0.21877	0.20859	0.1725	0.15494	0.19426	0.14024	0.18524	0.28565	0.21768	0.15011	0.18106	0.13367	0.14201	0.22777	0.28644	0.21849	0.22351
1464.1	0.16844	0.14326	0.10621	0.098148	0.055484	0.096521	0.089544	0.061765	0.18775	0.42152	0.14857	0.057512	0.082257	0.088776	0.12718	0.1341	0.15018	0.24182	0.12603	0.20806	0.20323	0.16749	0.15085	0.19592	0.1352	0.19386	0.27397	0.22567	0.13428	0.17463	0.13976	0.13846	0.22338	0.29128	0.21356	0.21923
1465	0.1775	0.15706	0.10705	0.10562	0.052239	0.09814	0.094928	0.062036	0.19654	0.42541	0.15062	0.062864	0.094801	0.091696	0.12766	0.1327	0.14103	0.23704	0.11935	0.20168	0.19433	0.17629	0.14213	0.19476	0.13422	0.19909	0.27001	0.22364	0.12078	0.17353	0.13526	0.13427	0.2329	0.28868	0.21227	0.21553
1465.8	0.18684	0.14814	0.1096	0.10992	0.060164	0.10593	0.092465	0.063806	0.18933	0.43267	0.1484	0.073459	0.10785	0.083536	0.13393	0.13327	0.15085	0.2299	0.10943	0.20002	0.18501	0.18	0.15177	0.19663	0.13219	0.19273	0.26786	0.22666	0.11719	0.17062	0.1292	0.13287	0.23112	0.29033	0.21627	0.22137
1466.7	0.1928	0.14456	0.11463	0.10974	0.055314	0.10047	0.11855	0.068856	0.17822	0.43146	0.14405	0.07335	0.11194	0.087526	0.14515	0.12206	0.15345	0.22536	0.11341	0.19643	0.1808	0.18877	0.14607	0.19284	0.1301	0.18801	0.26303	0.21714	0.10585	0.16379	0.13103	0.12923	0.22507	0.2951	0.20906	0.21534
1467.5	0.18871	0.15079	0.11204	0.10914	0.058465	0.10343	0.12905	0.084801	0.1856	0.42665	0.14685	0.086864	0.11815	0.091698	0.14887	0.12098	0.15934	0.23805	0.11546	0.19649	0.18568	0.19501	0.14006	0.18892	0.12588	0.18675	0.25111	0.21295	0.11156	0.16052	0.13115	0.1352	0.23062	0.29597	0.19954	0.21237
1468.4	0.20149	0.15813	0.10892	0.11207	0.049898	0.086047	0.12563	0.098287	0.18677	0.42194	0.14586	0.085078	0.12567	0.089515	0.154	0.11256	0.15355	0.23266	0.10755	0.19348	0.18365	0.19122	0.13805	0.19515	0.12433	0.18888	0.25446	0.20054	0.10742	0.15456	0.12323	0.12766	0.22635	0.28834	0.20077	0.21302
1469.3	0.19982	0.16499	0.10716	0.10558	0.044871	0.097911	0.13375	0.094481	0.16587	0.42234	0.14167	0.085833	0.12205	0.094207	0.16417	0.11648	0.1538	0.23855	0.1001	0.18612	0.18022	0.19802	0.1451	0.19765	0.1265	0.19153	0.25311	0.19661	0.10642	0.15534	0.12785	0.13512	0.22071	0.29524	0.19815	0.20913
1470.1	0.21306	0.16814	0.11115	0.093296	0.03952	0.08376	0.13722	0.093666	0.15518	0.40594	0.1381	0.080491	0.12461	0.098069	0.1608	0.10819	0.14203	0.22248	0.09131	0.17548	0.17167	0.19609	0.13962	0.19865	0.12929	0.18416	0.24371	0.18782	0.098612	0.13321	0.12045	0.12765	0.21502	0.29183	0.18549	0.19839
1471	0.20901	0.16621	0.11009	0.090472	0.050611	0.086182	0.12876	0.10562	0.1683	0.40197	0.13608	0.086686	0.13429	0.095798	0.15754	0.12262	0.13957	0.23554	0.089267	0.17717	0.18209	0.20217	0.15424	0.20549	0.13843	0.19387	0.24583	0.19581	0.10308	0.13649	0.11983	0.13137	0.2253	0.29836	0.19665	0.20799
1471.8	0.21318	0.16175	0.11388	0.098879	0.055852	0.096311	0.13263	0.10838	0.16951	0.3931	0.14396	0.084249	0.1448	0.090795	0.15793	0.1345	0.13386	0.22868	0.093005	0.17239	0.19182	0.19738	0.17024	0.21028	0.1457	0.20368	0.2505	0.20319	0.10318	0.13524	0.12405	0.12697	0.22577	0.30133	0.20623	0.21241
1472.7	0.21128	0.15805	0.13196	0.086877	0.055488	0.12954	0.15072	0.11414	0.17211	0.38877	0.15151	0.097069	0.14402	0.088821	0.16132	0.14108	0.13782	0.23787	0.095082	0.17242	0.1909	0.20838	0.17649	0.21297	0.15786	0.20549	0.25468	0.2053	0.10564	0.14116	0.13101	0.13462	0.23041	0.30539	0.21271	0.2114
1473.5	0.21335	0.15483	0.14645	0.084775	0.071565	0.12135	0.15677	0.12485	0.17579	0.37726	0.15632	0.1007	0.14503	0.082683	0.15544	0.14518	0.13946	0.22129	0.099067	0.17427	0.18439	0.20576	0.16848	0.21452	0.14761	0.20004	0.2433	0.20051	0.10443	0.12753	0.12307	0.12859	0.23672	0.30503	0.21215	0.21075
1474.4	0.2092	0.16058	0.13548	0.083573	0.080501	0.12762	0.16651	0.12944	0.17335	0.37807	0.1684	0.10201	0.14653	0.084914	0.15542	0.15347	0.14421	0.22258	0.094567	0.17185	0.18708	0.20462	0.17469	0.21478	0.15205	0.2117	0.23905	0.19609	0.10326	0.13043	0.12259	0.12511	0.24041	0.31188	0.22068	0.20978
1475.2	0.22291	0.17118	0.13844	0.079644	0.083705	0.13886	0.16549	0.12188	0.16773	0.36371	0.16943	0.10622	0.15057	0.085436	0.15627	0.14865	0.14021	0.21381	0.088222	0.16681	0.17972	0.20265	0.16345	0.21169	0.16072	0.22051	0.22561	0.19107	0.10162	0.12819	0.12157	0.12418	0.2366	0.31291	0.21474	0.20012
1476.1	0.23082	0.18627	0.15421	0.079032	0.076011	0.13544	0.16423	0.13303	0.16999	0.36102	0.16809	0.11125	0.14871	0.094799	0.17061	0.149	0.14561	0.20614	0.083558	0.1757	0.18237	0.21662	0.16068	0.22589	0.17105	0.23243	0.22923	0.1962	0.097483	0.12516	0.12217	0.13496	0.24629	0.32692	0.21545	0.20652
1476.9	0.23718	0.19472	0.14991	0.08009	0.082656	0.12695	0.1659	0.13143	0.15802	0.34789	0.17283	0.10766	0.15424	0.10355	0.16295	0.16364	0.14604	0.19988	0.080166	0.17896	0.18139	0.21939	0.15929	0.22131	0.17094	0.23011	0.22949	0.198	0.0985	0.12127	0.12245	0.12593	0.25435	0.33047	0.21299	0.20065
1477.8	0.2376	0.18541	0.14159	0.075893	0.069835	0.14356	0.1681	0.13945	0.15143	0.32962	0.1683	0.11047	0.15728	0.10139	0.16758	0.16588	0.1439	0.20955	0.081897	0.17907	0.18506	0.21979	0.15438	0.2219	0.19121	0.23307	0.24376	0.1999	0.095366	0.12453	0.12807	0.12037	0.25492	0.33404	0.21073	0.19825
1478.7	0.23533	0.19462	0.14687	0.078969	0.075226	0.13971	0.16816	0.14292	0.1496	0.31357	0.16366	0.11835	0.15871	0.10523	0.17129	0.16619	0.14282	0.20722	0.097853	0.17981	0.18466	0.21936	0.14705	0.22412	0.18907	0.23697	0.2528	0.21103	0.095221	0.12735	0.13053	0.13156	0.25518	0.33968	0.20861	0.19869
1479.5	0.22714	0.18668	0.15453	0.08153	0.080997	0.13919	0.18003	0.15632	0.15004	0.3065	0.16536	0.11896	0.15986	0.10997	0.17774	0.16635	0.14641	0.21031	0.11625	0.18944	0.19311	0.22579	0.16112	0.23352	0.18796	0.24112	0.2674	0.21341	0.098872	0.12857	0.13449	0.14002	0.26102	0.34298	0.21456	0.20193
1480.4	0.23098	0.1843	0.14715	0.083328	0.088772	0.14472	0.181	0.14884	0.14595	0.28666	0.15992	0.12281	0.164	0.10409	0.17342	0.15915	0.14605	0.21644	0.11868	0.19099	0.18706	0.22081	0.15874	0.23203	0.18644	0.2327	0.25935	0.21028	0.096267	0.12702	0.12748	0.14034	0.26654	0.3365	0.22266	0.19378
1481.2	0.23853	0.1759	0.1582	0.09284	0.10196	0.14931	0.17236	0.15503	0.14626	0.26851	0.15056	0.12579	0.16573	0.10776	0.18501	0.15472	0.14485	0.215	0.12664	0.20225	0.18202	0.20863	0.15833	0.24629	0.20357	0.23689	0.26417	0.21213	0.096723	0.12229	0.12327	0.15935	0.26539	0.33582	0.23016	0.1972
1482.1	0.24849	0.19036	0.17387	0.11479	0.11224	0.13899	0.18046	0.15659	0.13893	0.26514	0.15872	0.12904	0.16886	0.11672	0.19113	0.16769	0.15408	0.20945	0.13193	0.20333	0.18128	0.20889	0.17526	0.26126	0.20349	0.25273	0.26153	0.22148	0.10868	0.12812	0.1223	0.17536	0.2655	0.34607	0.2402	0.20607
1482.9	0.27518	0.18827	0.20067	0.11269	0.11256	0.14633	0.18972	0.15905	0.14581	0.2634	0.15677	0.1315	0.16682	0.11815	0.18976	0.17208	0.1648	0.21766	0.14014	0.20943	0.19373	0.21778	0.18183	0.26521	0.22339	0.2586	0.27363	0.21751	0.12109	0.12833	0.13154	0.17669	0.26944	0.35416	0.25787	0.20933
1483.8	0.28034	0.19115	0.202	0.11237	0.11806	0.15167	0.19227	0.15173	0.1307	0.24949	0.15174	0.12857	0.15461	0.12188	0.1832	0.17754	0.16951	0.20412	0.14601	0.1981	0.18991	0.20072	0.17078	0.25891	0.22368	0.25364	0.26727	0.21748	0.11213	0.11647	0.12438	0.17552	0.25894	0.348	0.25996	0.20356
1484.6	0.27686	0.17977	0.21525	0.11603	0.12264	0.15394	0.19966	0.16332	0.13389	0.25027	0.15612	0.13566	0.14751	0.12265	0.18632	0.18746	0.17466	0.20402	0.15798	0.20456	0.19725	0.20668	0.17555	0.26827	0.23091	0.26488	0.2862	0.22222	0.11711	0.12583	0.12874	0.18884	0.26021	0.36347	0.26828	0.22292
1485.5	0.2802	0.17978	0.20584	0.10619	0.11233	0.14687	0.1973	0.16276	0.12633	0.24447	0.14921	0.13835	0.14537	0.1224	0.1746	0.17318	0.17734	0.19255	0.15336	0.19374	0.19215	0.20908	0.1719	0.2571	0.21929	0.26531	0.28122	0.21665	0.11015	0.11898	0.11663	0.18832	0.25075	0.3582	0.26513	0.21692
1486.3	0.29177	0.17532	0.21228	0.10098	0.11072	0.16005	0.19203	0.16656	0.12566	0.23485	0.14576	0.14808	0.14462	0.12919	0.17758	0.16601	0.18357	0.20416	0.16279	0.20486	0.18547	0.20657	0.16701	0.26643	0.21799	0.26583	0.28837	0.22066	0.1126	0.11765	0.11313	0.20228	0.24445	0.3619	0.27263	0.22579
1487.2	0.27273	0.16024	0.21132	0.11107	0.11641	0.17668	0.18983	0.17364	0.10827	0.22272	0.15043	0.15116	0.15407	0.12419	0.18132	0.16197	0.17071	0.2004	0.17488	0.20868	0.16921	0.20272	0.17557	0.26743	0.2064	0.26743	0.28431	0.22101	0.10974	0.11417	0.112	0.21147	0.23935	0.36098	0.27443	0.22456
1488	0.27368	0.16125	0.21733	0.12227	0.11918	0.16563	0.19677	0.16917	0.10285	0.2154	0.14617	0.15353	0.15497	0.12669	0.17552	0.16104	0.1731	0.20986	0.18439	0.21344	0.16899	0.20681	0.18517	0.2811	0.2133	0.27382	0.29298	0.22598	0.11471	0.11928	0.11533	0.21297	0.2379	0.37071	0.28318	0.23026
1488.9	0.28853	0.15744	0.21383	0.10789	0.12537	0.16784	0.18863	0.16678	0.082576	0.20027	0.14276	0.147	0.15936	0.12944	0.16927	0.15171	0.1712	0.20504	0.19493	0.20968	0.15117	0.20011	0.18138	0.28567	0.21841	0.26344	0.28888	0.21897	0.11271	0.11122	0.1115	0.20709	0.21895	0.36506	0.27895	0.22107
1489.8	0.30325	0.15824	0.21303	0.1276	0.13476	0.19101	0.20498	0.16233	0.076502	0.18873	0.14282	0.13795	0.16507	0.13198	0.16647	0.16305	0.17303	0.22361	0.21624	0.22235	0.15064	0.20646	0.18766	0.29747	0.22947	0.27213	0.29107	0.22776	0.11824	0.12534	0.10966	0.20897	0.22517	0.37998	0.29148	0.22971
1490.6	0.30352	0.15142	0.20832	0.13359	0.15577	0.19739	0.20929	0.17045	0.071527	0.18331	0.13944	0.13532	0.16351	0.12635	0.1611	0.16067	0.16815	0.22487	0.22161	0.2256	0.15716	0.20654	0.19312	0.29571	0.24071	0.26901	0.29529	0.22191	0.11162	0.12351	0.10997	0.20315	0.2219	0.3869	0.2933	0.22199
1491.5	0.32393	0.15467	0.19677	0.13707	0.15944	0.19692	0.20297	0.17661	0.068008	0.17044	0.14023	0.12559	0.15832	0.13318	0.14534	0.15804	0.17604	0.22787	0.2184	0.23779	0.16246	0.20229	0.19176	0.30434	0.25395	0.26684	0.2925	0.23046	0.10914	0.13142	0.10376	0.20517	0.21906	0.38871	0.29151	0.22491
1492.3	0.33102	0.15127	0.19871	0.13727	0.16124	0.21989	0.20707	0.18971	0.064697	0.17336	0.15057	0.12632	0.16415	0.1394	0.15237	0.15985	0.18162	0.23511	0.22302	0.25531	0.15675	0.21364	0.19779	0.3228	0.26045	0.27064	0.30646	0.23562	0.10892	0.14044	0.1093	0.21613	0.22345	0.39632	0.29428	0.23012
1493.2	0.33301	0.16227	0.20135	0.15662	0.16059	0.23423	0.22613	0.19926	0.071754	0.18314	0.15413	0.13365	0.17097	0.15367	0.15458	0.17073	0.19496	0.25589	0.23785	0.27798	0.16504	0.23303	0.2208	0.34267	0.2772	0.29497	0.32172	0.25141	0.12504	0.16117	0.12425	0.23611	0.23854	0.41302	0.31205	0.24514
1494	0.31249	0.16386	0.20444	0.14861	0.16396	0.22042	0.21694	0.20545	0.068055	0.18662	0.14889	0.14035	0.15928	0.16127	0.14994	0.16025	0.18801	0.24484	0.23058	0.27787	0.15831	0.23498	0.21488	0.35396	0.27549	0.29567	0.31867	0.25431	0.12381	0.15264	0.12214	0.22956	0.2185	0.40928	0.29479	0.23486
1494.8	0.31464	0.18057	0.20374	0.15744	0.1448	0.21691	0.21765	0.19752	0.072585	0.19079	0.14152	0.13716	0.16629	0.16983	0.15257	0.15946	0.17814	0.23596	0.24401	0.28042	0.15356	0.24197	0.21955	0.3639	0.27578	0.30439	0.32475	0.26485	0.12217	0.15758	0.1213	0.22228	0.2204	0.40057	0.2959	0.24051
1495.7	0.31794	0.18871	0.20619	0.16157	0.14245	0.21484	0.23232	0.19277	0.081421	0.19258	0.15048	0.13876	0.1713	0.17219	0.1593	0.16506	0.18069	0.23793	0.25748	0.28769	0.15364	0.2518	0.22753	0.37255	0.28491	0.31928	0.33227	0.26905	0.12698	0.16485	0.12333	0.21553	0.21654	0.41307	0.3109	0.24401
1496.5	0.32039	0.19286	0.19719	0.17042	0.14925	0.20874	0.22264	0.19089	0.0785	0.18479	0.15967	0.13297	0.17485	0.17298	0.14968	0.16685	0.17412	0.23826	0.25153	0.2976	0.15488	0.24912	0.2432	0.37983	0.28398	0.32466	0.3258	0.26865	0.13354	0.16187	0.11796	0.21031	0.20599	0.4193	0.32204	0.24484
1497.4	0.31931	0.18736	0.20181	0.17392	0.15362	0.20515	0.22339	0.19021	0.072421	0.17755	0.16043	0.1264	0.17074	0.16419	0.14364	0.16025	0.16724	0.23342	0.24875	0.30326	0.14308	0.23983	0.24135	0.37149	0.2807	0.31967	0.31451	0.26389	0.12479	0.15179	0.11358	0.1995	0.18779	0.40764	0.31529	0.23531
1498.2	0.33028	0.17896	0.20745	0.1859	0.1505	0.21565	0.23328	0.19064	0.077957	0.17564	0.17193	0.12659	0.1783	0.16062	0.14829	0.1675	0.17044	0.2405	0.26283	0.32088	0.1572	0.2453	0.25904	0.37937	0.29178	0.32234	0.32775	0.26195	0.12624	0.16925	0.1272	0.20334	0.19186	0.41402	0.32924	0.24797
1499.1	0.32766	0.16852	0.20715	0.18668	0.16499	0.22049	0.23558	0.20434	0.073182	0.17216	0.17009	0.11256	0.176	0.16337	0.13791	0.16935	0.18563	0.24824	0.26275	0.33588	0.15649	0.25087	0.25817	0.37852	0.30016	0.323	0.32134	0.25633	0.12944	0.17172	0.13183	0.20216	0.18943	0.42246	0.32536	0.24251
1500	0.32491	0.1714	0.20609	0.18683	0.17528	0.2348	0.23205	0.21577	0.066207	0.17204	0.16625	0.1163	0.18075	0.17054	0.13174	0.17113	0.18921	0.25912	0.27304	0.35235	0.15455	0.25374	0.27261	0.39602	0.30138	0.32543	0.32549	0.25443	0.13283	0.18174	0.13664	0.20597	0.18694	0.41665	0.32695	0.2593
1500.8	0.33038	0.1715	0.19774	0.18403	0.1715	0.24001	0.23108	0.21623	0.062557	0.16316	0.14968	0.11888	0.18722	0.1712	0.13236	0.17097	0.18842	0.24934	0.27083	0.35017	0.15236	0.25297	0.26319	0.38969	0.30699	0.3195	0.31888	0.25479	0.12535	0.19363	0.13035	0.19821	0.17959	0.40854	0.31151	0.25735
1501.7	0.34167	0.17863	0.19996	0.19652	0.17102	0.2508	0.24254	0.2271	0.078899	0.1769	0.15943	0.12354	0.19564	0.17747	0.13812	0.1687	0.18946	0.26284	0.27931	0.36495	0.16658	0.26917	0.27751	0.41176	0.3052	0.32737	0.33076	0.26738	0.13024	0.20608	0.13421	0.20158	0.19791	0.42824	0.32149	0.27701
1502.5	0.35721	0.18116	0.20846	0.19241	0.18663	0.25069	0.24501	0.23578	0.074035	0.1727	0.15585	0.11892	0.20868	0.17885	0.13431	0.16767	0.20168	0.26367	0.27911	0.37558	0.16041	0.25735	0.27994	0.4165	0.31347	0.3272	0.32417	0.2684	0.13824	0.2046	0.13371	0.19445	0.20134	0.42973	0.32092	0.27678
1503.4	0.35973	0.19182	0.20465	0.19142	0.19851	0.2551	0.25066	0.23065	0.084906	0.18162	0.17873	0.1318	0.21834	0.18586	0.14465	0.16907	0.20456	0.2721	0.29086	0.38965	0.17387	0.26125	0.29406	0.43707	0.31501	0.34038	0.32717	0.27364	0.14462	0.21913	0.13937	0.19072	0.21582	0.43731	0.34057	0.29622
1504.2	0.36154	0.19474	0.21711	0.19691	0.19771	0.25584	0.24364	0.22512	0.087226	0.18517	0.17969	0.13162	0.21392	0.18877	0.16225	0.17827	0.20692	0.27306	0.27688	0.38597	0.17514	0.26769	0.27576	0.43801	0.3116	0.33222	0.32704	0.27372	0.14223	0.21613	0.13181	0.18171	0.22783	0.43723	0.32863	0.28423
1505.1	0.35543	0.19477	0.23319	0.1965	0.19342	0.25815	0.24666	0.24345	0.10163	0.20024	0.18711	0.14273	0.21447	0.2003	0.16947	0.17987	0.20682	0.27447	0.28083	0.40607	0.17583	0.28457	0.2863	0.45932	0.3084	0.34201	0.33546	0.27439	0.1481	0.22194	0.1435	0.19157	0.24534	0.4469	0.33888	0.29698
1505.9	0.3489	0.197	0.21988	0.20127	0.18739	0.25561	0.2327	0.23479	0.080763	0.18896	0.16656	0.13817	0.2122	0.21003	0.17234	0.19709	0.20286	0.26235	0.26678	0.39686	0.16434	0.27124	0.26749	0.4505	0.31189	0.33106	0.32579	0.26658	0.13785	0.22267	0.13871	0.18768	0.22466	0.43246	0.3292	0.28274
1506.7	0.35343	0.20431	0.21747	0.20903	0.17328	0.26326	0.23333	0.23949	0.082829	0.19856	0.16996	0.15011	0.21003	0.21443	0.18825	0.20511	0.19814	0.26475	0.27121	0.39373	0.1697	0.28143	0.26431	0.46487	0.31028	0.32551	0.33334	0.27595	0.13737	0.22695	0.14341	0.19289	0.22957	0.4407	0.33586	0.29161
1507.6	0.35273	0.19241	0.22585	0.21449	0.16	0.26406	0.23702	0.24273	0.08109	0.18864	0.15276	0.15314	0.20803	0.20735	0.18168	0.20879	0.18655	0.2559	0.27035	0.38291	0.16361	0.27113	0.26885	0.46783	0.30787	0.31293	0.3264	0.27998	0.13345	0.22324	0.14174	0.19267	0.21366	0.43328	0.32039	0.27413
1508.4	0.35926	0.19635	0.23222	0.23185	0.16962	0.26557	0.25327	0.24518	0.091498	0.20133	0.14487	0.1624	0.21858	0.21941	0.19725	0.21107	0.19753	0.25573	0.29002	0.39162	0.16812	0.27199	0.27855	0.48669	0.3166	0.32556	0.34235	0.2938	0.14788	0.23375	0.16243	0.19886	0.22234	0.44587	0.3298	0.28502
1509.3	0.37544	0.19209	0.23456	0.24943	0.18302	0.27242	0.24874	0.2332	0.090792	0.19981	0.14175	0.16104	0.22421	0.21063	0.20874	0.21345	0.21162	0.26584	0.30563	0.38728	0.16767	0.2676	0.27022	0.48455	0.31752	0.32135	0.34224	0.29633	0.14828	0.23769	0.16344	0.18096	0.21716	0.44743	0.32296	0.27414
1510.1	0.3773	0.19277	0.24734	0.25878	0.19759	0.28377	0.24523	0.2322	0.10791	0.20599	0.14851	0.16085	0.2308	0.21223	0.22154	0.21095	0.22804	0.26837	0.30747	0.38777	0.17177	0.27266	0.27514	0.49958	0.30887	0.32421	0.35087	0.30074	0.15533	0.24237	0.16082	0.16458	0.23099	0.45441	0.31748	0.26973
1511	0.38371	0.19892	0.23624	0.26859	0.20221	0.28945	0.23818	0.22935	0.11778	0.21352	0.13636	0.16789	0.23111	0.21631	0.21756	0.21425	0.22977	0.27342	0.30576	0.39421	0.16638	0.26882	0.27487	0.50316	0.29837	0.33411	0.34219	0.2925	0.15651	0.24608	0.15585	0.15909	0.22916	0.45546	0.30891	0.26362
1511.8	0.40982	0.19854	0.24242	0.29204	0.22151	0.29017	0.23938	0.23233	0.11828	0.22948	0.14196	0.16816	0.23652	0.21983	0.22928	0.22499	0.25353	0.27759	0.31103	0.40367	0.1666	0.28021	0.27562	0.51117	0.30154	0.34485	0.35759	0.29772	0.16483	0.25827	0.16413	0.17428	0.24156	0.46249	0.31261	0.28128
1512.7	0.4076	0.20217	0.23494	0.29254	0.22956	0.28735	0.2283	0.23672	0.12008	0.22878	0.15031	0.17594	0.23637	0.21158	0.22607	0.22317	0.25762	0.2689	0.30185	0.40509	0.16784	0.27616	0.28401	0.51609	0.29502	0.33675	0.34886	0.29573	0.16586	0.25889	0.15609	0.17414	0.24012	0.45929	0.31028	0.27318
1513.5	0.41416	0.20882	0.23745	0.29535	0.22248	0.2927	0.22445	0.24852	0.11921	0.24064	0.15069	0.18669	0.24867	0.22033	0.23393	0.23163	0.25878	0.25913	0.29997	0.40364	0.16499	0.26759	0.28962	0.52169	0.30087	0.3418	0.34701	0.30079	0.17403	0.25672	0.15228	0.19082	0.24587	0.45736	0.30139	0.27831
1514.4	0.4335	0.21549	0.23122	0.28787	0.23455	0.28469	0.22582	0.25531	0.11367	0.24543	0.15276	0.19647	0.25154	0.22447	0.22881	0.23551	0.26514	0.25132	0.30766	0.40692	0.16859	0.25965	0.29687	0.52779	0.30849	0.3497	0.34504	0.29549	0.18484	0.25602	0.16372	0.20527	0.24944	0.45309	0.29756	0.27688
1515.2	0.43342	0.2184	0.24195	0.29752	0.24768	0.27893	0.23543	0.26041	0.11971	0.24607	0.16149	0.1921	0.25772	0.22836	0.23809	0.2464	0.27812	0.25542	0.32052	0.41186	0.18242	0.26236	0.3048	0.53527	0.3203	0.35039	0.35833	0.30701	0.1979	0.26205	0.17459	0.21839	0.26913	0.44917	0.29705	0.27531
1516.1	0.42995	0.23852	0.24092	0.29358	0.24453	0.29047	0.22338	0.25396	0.13044	0.24974	0.16323	0.20136	0.26182	0.23071	0.24062	0.24356	0.26858	0.26691	0.32082	0.40907	0.18598	0.26766	0.30079	0.53665	0.32358	0.3484	0.35818	0.30636	0.20229	0.26573	0.16616	0.21375	0.27804	0.45148	0.29425	0.261
1516.9	0.44193	0.24859	0.252	0.30349	0.23433	0.30887	0.22224	0.25938	0.13795	0.26067	0.16829	0.19971	0.27368	0.23786	0.24538	0.2574	0.26274	0.28868	0.32669	0.41293	0.19442	0.27151	0.29602	0.53627	0.33584	0.3653	0.36641	0.3101	0.20531	0.27003	0.16844	0.22247	0.2834	0.45113	0.29054	0.25956
1517.8	0.44202	0.25698	0.25155	0.31618	0.244	0.30871	0.22796	0.25394	0.14186	0.2611	0.17243	0.19574	0.27092	0.23866	0.242	0.25752	0.27484	0.30614	0.33599	0.41879	0.20407	0.27404	0.28859	0.53876	0.33008	0.36504	0.37496	0.3104	0.20838	0.27314	0.17578	0.21636	0.28021	0.4442	0.2887	0.24811
1518.6	0.44268	0.26128	0.26425	0.33217	0.24112	0.31566	0.23509	0.26463	0.15569	0.26476	0.17908	0.19737	0.2719	0.24003	0.24663	0.2659	0.27645	0.33249	0.3509	0.42869	0.2116	0.28118	0.28726	0.53828	0.33117	0.37019	0.37815	0.32405	0.21631	0.28069	0.17777	0.21819	0.29317	0.45349	0.29345	0.25181
1519.5	0.44605	0.27936	0.26259	0.33599	0.24554	0.3154	0.23501	0.26772	0.1617	0.27097	0.17741	0.20595	0.28033	0.25117	0.2588	0.27021	0.28806	0.33827	0.36124	0.43309	0.22147	0.28656	0.28444	0.54311	0.33311	0.3925	0.38128	0.33311	0.21577	0.28316	0.17993	0.21878	0.29325	0.454	0.28613	0.25765
1520.3	0.4565	0.28222	0.26981	0.34597	0.25548	0.31279	0.24026	0.27655	0.16221	0.26646	0.17229	0.21092	0.29686	0.26516	0.25909	0.28048	0.31277	0.34179	0.35686	0.44439	0.22548	0.28693	0.28079	0.54182	0.33828	0.39937	0.38435	0.33633	0.22736	0.28083	0.18329	0.2215	0.28955	0.44566	0.2746	0.25206
1521.1	0.46186	0.29162	0.26627	0.35519	0.26285	0.30958	0.24285	0.28095	0.16327	0.26094	0.16695	0.21339	0.29705	0.27326	0.26423	0.28384	0.32992	0.34163	0.36431	0.4545	0.22373	0.29012	0.28113	0.54094	0.3306	0.40914	0.38303	0.34361	0.2387	0.28157	0.17911	0.21744	0.28787	0.4413	0.27138	0.24951
1522	0.47063	0.30283	0.27553	0.36399	0.26836	0.31822	0.24077	0.2897	0.17666	0.25995	0.17067	0.21505	0.30146	0.28467	0.2666	0.28561	0.33116	0.34809	0.36171	0.45881	0.22832	0.29768	0.28758	0.54682	0.34049	0.42501	0.38246	0.34764	0.25388	0.28742	0.1847	0.22366	0.29935	0.448	0.28076	0.25537
1522.8	0.46749	0.32045	0.28176	0.36015	0.2727	0.32378	0.23652	0.28243	0.17507	0.25511	0.1695	0.22121	0.3019	0.28513	0.27548	0.28295	0.33627	0.34686	0.34961	0.46335	0.23068	0.30021	0.27865	0.54487	0.34041	0.42891	0.37547	0.34642	0.25357	0.28369	0.17997	0.22569	0.28827	0.43303	0.26732	0.24645
1523.7	0.46167	0.32067	0.29105	0.36326	0.27952	0.32842	0.22254	0.28745	0.17317	0.25154	0.18026	0.22694	0.30358	0.28507	0.27333	0.27783	0.33505	0.35626	0.34034	0.46884	0.23433	0.31836	0.28319	0.54656	0.33607	0.42572	0.37785	0.34609	0.26686	0.28361	0.18147	0.22844	0.28385	0.4319	0.27073	0.23886
1524.5	0.45514	0.32028	0.29741	0.36945	0.27484	0.33813	0.22478	0.2982	0.17385	0.25639	0.18674	0.23572	0.30784	0.28358	0.28781	0.28308	0.33227	0.36555	0.35445	0.48091	0.24803	0.33021	0.28731	0.56666	0.33643	0.43729	0.38561	0.35092	0.27807	0.28868	0.19418	0.23069	0.28845	0.43456	0.27734	0.25131
1525.4	0.46195	0.3256	0.32198	0.36841	0.28451	0.34302	0.22932	0.29423	0.1827	0.26151	0.19502	0.25399	0.31398	0.28598	0.29572	0.28499	0.33305	0.38764	0.36705	0.48894	0.26632	0.3466	0.29485	0.58181	0.34722	0.43856	0.39745	0.35125	0.28724	0.29257	0.20083	0.24501	0.28995	0.43995	0.27675	0.26367
1526.2	0.46181	0.32437	0.33039	0.37331	0.28807	0.33606	0.24147	0.29135	0.17567	0.25521	0.20152	0.26468	0.3147	0.28278	0.29741	0.29922	0.33133	0.39478	0.37638	0.4984	0.26502	0.35474	0.29648	0.57019	0.34513	0.43862	0.40322	0.35305	0.28762	0.28184	0.20174	0.24211	0.28302	0.43154	0.26708	0.25754
1527.1	0.47912	0.32269	0.33624	0.38043	0.29366	0.33528	0.25529	0.29946	0.18491	0.25941	0.21292	0.27818	0.3304	0.29315	0.29439	0.30133	0.33274	0.41678	0.40216	0.50994	0.27196	0.36376	0.3136	0.57954	0.35553	0.45063	0.4257	0.35558	0.30701	0.28753	0.21732	0.24884	0.29335	0.43859	0.27788	0.26791
1527.9	0.49415	0.32921	0.34702	0.38337	0.29056	0.34775	0.27684	0.30234	0.19584	0.26005	0.21063	0.27447	0.33518	0.3058	0.29899	0.30637	0.33475	0.43173	0.41343	0.52027	0.27649	0.36776	0.31578	0.56956	0.36444	0.45564	0.43062	0.35274	0.30895	0.29288	0.22505	0.25239	0.30334	0.43917	0.27293	0.26451
1528.8	0.50864	0.33818	0.3603	0.38689	0.29347	0.34876	0.27724	0.30147	0.20619	0.26363	0.21324	0.28069	0.34095	0.31698	0.30102	0.30326	0.33146	0.44704	0.41746	0.52808	0.27687	0.3798	0.31859	0.56645	0.37	0.4672	0.43384	0.35252	0.30662	0.29188	0.22497	0.25413	0.31098	0.43726	0.2647	0.26509
1529.6	0.51093	0.33129	0.35124	0.38546	0.2878	0.34941	0.27839	0.30208	0.19577	0.26045	0.21037	0.27131	0.35342	0.32704	0.29172	0.29253	0.32661	0.44382	0.41574	0.53475	0.27227	0.38749	0.31354	0.55281	0.37176	0.47099	0.43078	0.34608	0.30162	0.29013	0.23216	0.25067	0.31276	0.43422	0.26359	0.25506
1530.5	0.5148	0.33011	0.35376	0.3801	0.2871	0.35848	0.28616	0.30193	0.20706	0.27337	0.20253	0.27835	0.36721	0.34092	0.29248	0.28989	0.33256	0.46174	0.42204	0.53995	0.28872	0.40739	0.31048	0.56707	0.3757	0.48245	0.43053	0.34722	0.30245	0.30329	0.23279	0.25508	0.3212	0.44213	0.26283	0.26414
1531.3	0.50747	0.31719	0.36234	0.38473	0.28756	0.35949	0.26666	0.3079	0.2088	0.27255	0.20421	0.28457	0.37881	0.33863	0.30466	0.2955	0.33187	0.46699	0.41005	0.54795	0.30125	0.4238	0.31029	0.56405	0.37989	0.47781	0.42429	0.34445	0.30493	0.30014	0.22324	0.25101	0.31964	0.43963	0.26723	0.26323
1532.1	0.50639	0.30537	0.3678	0.39259	0.29287	0.35911	0.26418	0.30648	0.20418	0.27481	0.22127	0.29847	0.39277	0.33378	0.3062	0.29749	0.3356	0.47508	0.41198	0.55069	0.30385	0.43641	0.32103	0.56928	0.38534	0.47762	0.42473	0.34668	0.31201	0.29867	0.2189	0.25186	0.32251	0.43486	0.271	0.26997
1533	0.50757	0.31302	0.36573	0.39252	0.29922	0.36819	0.28109	0.30949	0.19838	0.27366	0.22702	0.30713	0.40018	0.34167	0.30633	0.30339	0.34105	0.49583	0.42086	0.56114	0.3011	0.44518	0.32399	0.56599	0.39285	0.47967	0.42937	0.35295	0.32349	0.30262	0.22714	0.27045	0.32124	0.44795	0.26662	0.28107
1533.8	0.50692	0.30567	0.36435	0.39741	0.30664	0.36413	0.29509	0.31717	0.21471	0.26736	0.22313	0.30967	0.402	0.33988	0.31298	0.31097	0.35073	0.50587	0.42732	0.55944	0.30336	0.44248	0.32554	0.56318	0.40218	0.47571	0.43155	0.35058	0.33377	0.29633	0.22894	0.28554	0.33349	0.44171	0.25398	0.28636
1534.7	0.50811	0.31538	0.36365	0.39946	0.31948	0.36683	0.29134	0.3212	0.21341	0.26637	0.22855	0.3142	0.40755	0.34456	0.32736	0.31005	0.3507	0.49968	0.42174	0.56154	0.30163	0.44703	0.32956	0.55056	0.40922	0.48269	0.43495	0.35152	0.34883	0.29461	0.22967	0.29848	0.34087	0.44303	0.24983	0.28338
1535.5	0.50591	0.31881	0.36161	0.40305	0.32351	0.37072	0.29483	0.31019	0.21329	0.26766	0.23087	0.31242	0.40809	0.35475	0.31332	0.31207	0.35386	0.5014	0.43399	0.553	0.29583	0.45679	0.32676	0.54685	0.41075	0.49144	0.43126	0.36042	0.34445	0.29765	0.23508	0.30842	0.34812	0.4526	0.23766	0.28443
1536.4	0.5013	0.32925	0.36789	0.40721	0.32616	0.36905	0.29846	0.31413	0.21961	0.27288	0.22904	0.31641	0.416	0.3655	0.31612	0.31623	0.3517	0.50952	0.4433	0.55869	0.28844	0.46367	0.3298	0.55159	0.40825	0.50412	0.43087	0.36411	0.34168	0.29909	0.24436	0.32048	0.35226	0.46592	0.24203	0.29747
1537.2	0.50705	0.31974	0.35711	0.41533	0.33198	0.37354	0.29385	0.31452	0.22166	0.2747	0.2327	0.30941	0.42237	0.36539	0.31678	0.32146	0.35265	0.51516	0.4442	0.54852	0.29354	0.46392	0.33261	0.54676	0.41162	0.50108	0.42116	0.36712	0.33411	0.29796	0.24633	0.3172	0.36328	0.45801	0.25341	0.28851
1538	0.51749	0.32549	0.36713	0.4237	0.34064	0.38303	0.29002	0.31789	0.22278	0.29036	0.26032	0.32172	0.43273	0.37822	0.32668	0.32982	0.35251	0.52451	0.44925	0.55797	0.3041	0.48107	0.34644	0.5577	0.41651	0.52132	0.4233	0.38609	0.34332	0.31005	0.26115	0.31641	0.37783	0.47442	0.26969	0.30289
1538.9	0.51871	0.31841	0.36984	0.4369	0.34343	0.38694	0.28035	0.31938	0.22496	0.2888	0.26245	0.32762	0.44049	0.37623	0.32078	0.33587	0.34652	0.53353	0.45019	0.54815	0.30388	0.48569	0.35122	0.55658	0.42534	0.51355	0.42304	0.38613	0.33832	0.31445	0.25844	0.31276	0.37427	0.47127	0.27088	0.31706
1539.7	0.53469	0.3261	0.371	0.43573	0.34836	0.39276	0.2915	0.32465	0.23182	0.29765	0.26639	0.33263	0.45312	0.38276	0.33154	0.33556	0.34443	0.53315	0.45824	0.55174	0.31021	0.48762	0.36212	0.56448	0.43099	0.51682	0.42977	0.38181	0.34592	0.31216	0.26567	0.31732	0.38052	0.46796	0.27727	0.32868
1540.6	0.55207	0.31249	0.37328	0.4385	0.36208	0.39396	0.29453	0.32516	0.24312	0.30192	0.27271	0.34042	0.46112	0.38125	0.34174	0.3426	0.3512	0.52995	0.46849	0.54542	0.32285	0.49994	0.37572	0.56553	0.45338	0.51636	0.44398	0.38425	0.36289	0.32387	0.27471	0.32172	0.38842	0.48075	0.28139	0.33882
1541.4	0.52526	0.30423	0.38861	0.44054	0.36151	0.38181	0.29263	0.31225	0.25153	0.30681	0.27334	0.34679	0.45588	0.38331	0.35039	0.33875	0.34999	0.5035	0.46839	0.53914	0.33384	0.50718	0.38497	0.56172	0.44141	0.50882	0.44663	0.37655	0.36701	0.32616	0.2718	0.31801	0.38165	0.48508	0.27906	0.3474
1542.3	0.51984	0.31034	0.38226	0.44696	0.37161	0.38834	0.30683	0.30911	0.25369	0.31067	0.27313	0.34918	0.45887	0.38826	0.34798	0.34581	0.34757	0.49729	0.48458	0.53278	0.33583	0.52105	0.38915	0.55367	0.44023	0.507	0.44248	0.37135	0.36182	0.33239	0.28177	0.32079	0.37753	0.49095	0.29226	0.35098
1543.1	0.52323	0.31912	0.38648	0.43583	0.37446	0.38661	0.31661	0.30837	0.26329	0.32044	0.29105	0.35411	0.46359	0.39442	0.35712	0.356	0.35853	0.49728	0.49149	0.53644	0.34249	0.53335	0.39962	0.55127	0.44338	0.51488	0.45167	0.38008	0.35459	0.33078	0.29454	0.32572	0.38182	0.50158	0.3066	0.35849
1543.9	0.51399	0.30806	0.39137	0.44424	0.38681	0.38559	0.31459	0.30535	0.26851	0.32468	0.29408	0.36074	0.46327	0.39442	0.37619	0.36573	0.3687	0.49142	0.49576	0.53192	0.34265	0.54554	0.40568	0.53642	0.43934	0.51666	0.45422	0.3886	0.35479	0.34132	0.30084	0.32931	0.37751	0.51425	0.30728	0.36887
1544.8	0.51314	0.32496	0.3781	0.45324	0.38592	0.39156	0.30726	0.29977	0.27662	0.32336	0.29273	0.35504	0.45569	0.40239	0.37374	0.37177	0.36754	0.47833	0.49418	0.52435	0.34641	0.54296	0.40057	0.52974	0.43748	0.51652	0.4473	0.39485	0.34372	0.33213	0.30035	0.32606	0.37581	0.50825	0.31168	0.37593
1545.6	0.53027	0.33773	0.37784	0.4575	0.39724	0.3974	0.305	0.30833	0.28891	0.32755	0.30732	0.35942	0.46694	0.40979	0.38253	0.37957	0.36603	0.47519	0.49858	0.52191	0.34064	0.55153	0.41182	0.52075	0.45383	0.524	0.44741	0.40018	0.35132	0.33271	0.30619	0.3292	0.38065	0.51582	0.32615	0.38834
1546.5	0.51836	0.33466	0.38231	0.45814	0.38567	0.38976	0.28499	0.30731	0.28714	0.3247	0.29562	0.36092	0.46727	0.39956	0.38463	0.37522	0.35696	0.46709	0.48151	0.50558	0.34005	0.54077	0.40248	0.50203	0.45247	0.51813	0.442	0.39632	0.34784	0.32278	0.28796	0.31599	0.37046	0.51356	0.31309	0.39641
1547.3	0.52573	0.32929	0.3861	0.48187	0.39406	0.39526	0.27247	0.30796	0.30133	0.33131	0.29404	0.36773	0.46631	0.40256	0.39131	0.37133	0.35616	0.46593	0.48849	0.50135	0.34473	0.54757	0.41241	0.50703	0.45598	0.50954	0.43968	0.39659	0.35772	0.33629	0.28838	0.31558	0.3751	0.51843	0.32259	0.41371
1548.1	0.52771	0.35198	0.38081	0.49461	0.396	0.39342	0.281	0.31397	0.31206	0.33559	0.30391	0.36643	0.46729	0.41028	0.3873	0.37196	0.35512	0.46001	0.4849	0.49752	0.34906	0.54425	0.41602	0.50244	0.47096	0.51021	0.43798	0.3982	0.35782	0.33732	0.29326	0.31099	0.38175	0.51474	0.33475	0.42746
1549	0.52333	0.35689	0.39585	0.49066	0.40206	0.38958	0.28028	0.32136	0.3007	0.3428	0.30224	0.37549	0.47216	0.40816	0.39	0.36276	0.35365	0.46169	0.48757	0.49604	0.34665	0.54997	0.41644	0.49312	0.46806	0.50662	0.43607	0.39871	0.35961	0.34387	0.29256	0.29719	0.37504	0.51739	0.34129	0.43996
1549.8	0.52235	0.36071	0.39315	0.49595	0.39815	0.38278	0.27981	0.32866	0.30576	0.34441	0.30677	0.38383	0.46448	0.40414	0.38695	0.36847	0.35478	0.46316	0.48706	0.49292	0.34603	0.5494	0.41916	0.49109	0.46757	0.50801	0.43202	0.40175	0.34533	0.34411	0.29566	0.29267	0.37339	0.51972	0.34308	0.45088
1550.7	0.53442	0.35584	0.39733	0.51203	0.40906	0.37683	0.2828	0.32777	0.31923	0.34911	0.32478	0.38525	0.46079	0.41007	0.39461	0.38387	0.37135	0.46682	0.49413	0.5023	0.34216	0.55312	0.43922	0.49746	0.47378	0.50665	0.43936	0.41551	0.34834	0.35492	0.30113	0.29887	0.37337	0.52273	0.35215	0.46585
1551.5	0.52892	0.36535	0.40194	0.51513	0.41103	0.37501	0.28108	0.33102	0.33099	0.34885	0.33219	0.38278	0.45999	0.41062	0.4006	0.38861	0.37086	0.46225	0.49169	0.50684	0.35155	0.5507	0.4472	0.49293	0.47215	0.51703	0.43721	0.42053	0.34882	0.35329	0.31213	0.30331	0.37682	0.5296	0.35123	0.47548
1552.4	0.52442	0.35879	0.40703	0.50903	0.42265	0.38184	0.26606	0.32965	0.34244	0.3511	0.33975	0.38654	0.45524	0.40828	0.40633	0.39312	0.38246	0.46453	0.49076	0.50741	0.35465	0.55946	0.46045	0.4994	0.47105	0.51989	0.4381	0.42692	0.35072	0.35801	0.31131	0.30285	0.37578	0.53947	0.35601	0.48987
1553.2	0.51893	0.36225	0.40963	0.52511	0.41924	0.38772	0.26143	0.33162	0.36243	0.35601	0.35349	0.39082	0.45014	0.41245	0.40741	0.41162	0.38905	0.47309	0.48048	0.51053	0.36416	0.56881	0.47293	0.50071	0.47381	0.52932	0.43569	0.43532	0.3547	0.36925	0.31609	0.31063	0.37961	0.54701	0.3549	0.50166
1554.1	0.50606	0.3582	0.41942	0.52944	0.42275	0.38047	0.25604	0.32985	0.37548	0.36173	0.34724	0.38312	0.44715	0.41363	0.40571	0.41408	0.39316	0.46834	0.47996	0.51873	0.37368	0.5734	0.47765	0.49982	0.47468	0.52651	0.43532	0.4422	0.36419	0.37438	0.3126	0.31609	0.37727	0.55591	0.3507	0.51206
1554.9	0.48301	0.37726	0.41732	0.51949	0.42029	0.38257	0.25472	0.32837	0.39353	0.35568	0.34635	0.38325	0.44456	0.42126	0.40346	0.41282	0.38807	0.45646	0.46914	0.51199	0.38143	0.5803	0.48341	0.4941	0.47507	0.52322	0.41949	0.43806	0.35979	0.37314	0.3172	0.30914	0.3748	0.55329	0.34744	0.50476
1555.7	0.47129	0.37745	0.4177	0.52053	0.42194	0.37993	0.2619	0.33411	0.40643	0.36112	0.35346	0.38149	0.44116	0.41999	0.40401	0.41999	0.40029	0.45585	0.47218	0.51485	0.37621	0.58066	0.48866	0.49675	0.48322	0.5282	0.41528	0.45028	0.35828	0.37585	0.31599	0.31297	0.37293	0.56019	0.34955	0.51127
1556.6	0.45887	0.38284	0.42829	0.52378	0.4047	0.36984	0.26907	0.33867	0.41238	0.3646	0.35581	0.38964	0.43994	0.42202	0.40634	0.41475	0.38644	0.44929	0.46646	0.51674	0.37972	0.57711	0.48879	0.4945	0.48322	0.52606	0.40436	0.4498	0.34988	0.3785	0.31837	0.3097	0.37108	0.56381	0.34188	0.52077
1557.4	0.45368	0.3765	0.42587	0.51505	0.41129	0.37254	0.27194	0.33869	0.42182	0.36561	0.36068	0.3839	0.43743	0.42294	0.41462	0.40499	0.38826	0.44232	0.46895	0.51471	0.37265	0.56769	0.49762	0.49541	0.48298	0.52742	0.39846	0.45233	0.34871	0.37838	0.32448	0.31494	0.36472	0.56279	0.33927	0.51973
1558.3	0.46084	0.38795	0.41864	0.5069	0.40464	0.38235	0.2832	0.33546	0.42621	0.36542	0.37105	0.3853	0.44131	0.43247	0.42423	0.41006	0.39614	0.44545	0.46641	0.50418	0.37675	0.57491	0.50606	0.49466	0.48524	0.54437	0.39777	0.46056	0.34896	0.38917	0.33805	0.312	0.3656	0.56464	0.34302	0.52579
1559.1	0.46869	0.38946	0.42498	0.51291	0.41218	0.38932	0.28621	0.34448	0.42302	0.37516	0.36926	0.38686	0.43377	0.42708	0.42899	0.41282	0.40109	0.44868	0.47614	0.50656	0.38102	0.57871	0.51382	0.5018	0.48089	0.55751	0.40291	0.47094	0.35822	0.39845	0.34841	0.31721	0.36061	0.57767	0.34888	0.54344
1559.9	0.47075	0.40379	0.41685	0.50804	0.40834	0.37793	0.28477	0.34351	0.41573	0.37728	0.36154	0.38842	0.43335	0.43398	0.42745	0.4178	0.39881	0.44965	0.47187	0.50744	0.38913	0.58447	0.52133	0.50496	0.48084	0.56507	0.40044	0.4747	0.36086	0.40604	0.35733	0.31498	0.3602	0.5841	0.34697	0.54866
1560.8	0.47847	0.40639	0.40524	0.50494	0.41683	0.37839	0.28626	0.34344	0.41879	0.37307	0.36014	0.37257	0.43898	0.44189	0.42202	0.42926	0.40825	0.45713	0.4708	0.51218	0.39681	0.58693	0.53046	0.50123	0.48229	0.57382	0.40084	0.48643	0.36799	0.41222	0.36751	0.32076	0.36172	0.58345	0.35528	0.53612
1561.6	0.4862	0.41273	0.41799	0.50162	0.41112	0.36962	0.297	0.34317	0.4313	0.37534	0.36089	0.37115	0.44559	0.44428	0.42718	0.43992	0.41072	0.4512	0.47106	0.51814	0.40993	0.59399	0.53699	0.50533	0.48193	0.58315	0.40694	0.4958	0.37709	0.42106	0.38235	0.33002	0.36782	0.59942	0.36159	0.54076
1562.4	0.49847	0.41447	0.42917	0.50632	0.40482	0.36723	0.29393	0.34933	0.43572	0.37877	0.357	0.3762	0.44797	0.44761	0.43681	0.44048	0.41269	0.45059	0.466	0.5257	0.40615	0.58965	0.54091	0.51941	0.48759	0.57989	0.40514	0.50233	0.379	0.42196	0.39452	0.34704	0.36873	0.60922	0.36537	0.5365
1563.3	0.49515	0.43109	0.4334	0.50367	0.41227	0.35752	0.29099	0.35075	0.44326	0.38169	0.35992	0.38008	0.45133	0.46251	0.44274	0.44796	0.42525	0.44848	0.45799	0.52979	0.40701	0.58727	0.53935	0.52107	0.49087	0.58784	0.40695	0.5046	0.38367	0.42295	0.39725	0.36325	0.37537	0.62375	0.36125	0.53239
1564.1	0.50148	0.42992	0.44459	0.48915	0.40762	0.35975	0.30478	0.35741	0.44555	0.3764	0.36201	0.37899	0.45273	0.47173	0.44746	0.44809	0.42543	0.43338	0.45451	0.53208	0.40896	0.58159	0.54236	0.51714	0.48749	0.58942	0.40893	0.50514	0.39037	0.42326	0.40225	0.36839	0.37551	0.6174	0.36497	0.52515
1565	0.50937	0.43818	0.45522	0.48848	0.39089	0.35489	0.30615	0.36526	0.44098	0.37765	0.34971	0.39052	0.4513	0.47764	0.4573	0.45247	0.42906	0.43173	0.44956	0.52123	0.40335	0.58306	0.54546	0.52449	0.48889	0.59543	0.41086	0.50262	0.3927	0.42209	0.40297	0.3671	0.37229	0.62387	0.35534	0.52763
1565.8	0.51216	0.44487	0.44722	0.49056	0.39165	0.35713	0.31132	0.36787	0.43481	0.37904	0.3423	0.39365	0.45998	0.48897	0.46055	0.455	0.44088	0.43691	0.44855	0.51748	0.40684	0.57909	0.55018	0.52357	0.49623	0.60186	0.39966	0.50235	0.39468	0.42412	0.40909	0.37348	0.37885	0.6201	0.34997	0.52494
1566.6	0.49526	0.45518	0.45	0.47615	0.40016	0.3538	0.30813	0.37829	0.43338	0.37702	0.34181	0.39372	0.4612	0.49029	0.45191	0.45318	0.4416	0.43334	0.44943	0.51564	0.41745	0.58322	0.55128	0.51353	0.49411	0.61327	0.40201	0.49699	0.40303	0.42358	0.40591	0.36872	0.38164	0.61577	0.34513	0.52339
1567.5	0.50868	0.45859	0.46063	0.47044	0.37922	0.36373	0.32599	0.38802	0.43623	0.38575	0.34835	0.40459	0.47439	0.49561	0.45304	0.45376	0.43915	0.44094	0.44868	0.51071	0.42497	0.59757	0.56851	0.52198	0.50031	0.6214	0.40289	0.49925	0.40607	0.43364	0.41824	0.3708	0.39074	0.61604	0.34879	0.52911
1568.3	0.49888	0.46357	0.46802	0.47549	0.37259	0.37201	0.31988	0.3932	0.43935	0.39448	0.35264	0.41357	0.48295	0.50006	0.45789	0.44876	0.45065	0.44888	0.44843	0.50638	0.42733	0.60613	0.56887	0.52906	0.49944	0.62456	0.40918	0.50382	0.42541	0.43842	0.42636	0.38063	0.40103	0.6266	0.34739	0.53429
1569.2	0.49658	0.47955	0.47698	0.47329	0.39495	0.38715	0.33305	0.39432	0.44872	0.408	0.36635	0.41875	0.4924	0.5082	0.46962	0.45751	0.46439	0.44189	0.45327	0.5119	0.44262	0.61828	0.5716	0.53929	0.50385	0.63544	0.41422	0.50736	0.45091	0.44708	0.44563	0.40344	0.40547	0.63655	0.35413	0.53703
1570	0.49769	0.48609	0.48863	0.46274	0.39185	0.38762	0.33036	0.40158	0.43777	0.41338	0.37222	0.42329	0.49189	0.50759	0.46631	0.45473	0.458	0.44	0.45032	0.50933	0.44474	0.61502	0.55964	0.54392	0.4968	0.62357	0.42601	0.49764	0.45565	0.43999	0.4377	0.39805	0.40175	0.63983	0.35059	0.53037
1570.8	0.5195	0.5029	0.49748	0.48011	0.40729	0.40205	0.35494	0.42219	0.44429	0.42007	0.39036	0.43467	0.4959	0.52098	0.47498	0.46561	0.47494	0.45979	0.45886	0.51901	0.46227	0.61773	0.56551	0.55317	0.49825	0.62879	0.43312	0.51552	0.46986	0.4552	0.45546	0.42159	0.42238	0.65326	0.36469	0.5449
1571.7	0.52076	0.50145	0.49746	0.48209	0.41511	0.40736	0.35632	0.43361	0.44885	0.4152	0.38636	0.43037	0.49829	0.52569	0.47939	0.46629	0.4851	0.45913	0.46354	0.52038	0.4726	0.60436	0.55586	0.55237	0.49955	0.62695	0.44271	0.52272	0.48596	0.4647	0.46218	0.42802	0.43104	0.65003	0.36356	0.54173
1572.5	0.53946	0.50217	0.48981	0.47868	0.42797	0.40652	0.36492	0.43028	0.4421	0.41498	0.38225	0.42677	0.50478	0.52449	0.47089	0.47585	0.48476	0.46119	0.46495	0.51367	0.47102	0.59422	0.54291	0.54483	0.50382	0.62224	0.43171	0.52092	0.47633	0.4626	0.46913	0.42457	0.42609	0.64267	0.35509	0.52937
1573.3	0.53719	0.50493	0.50607	0.47967	0.42957	0.409	0.37771	0.44496	0.44489	0.42012	0.38935	0.43461	0.50375	0.53233	0.47113	0.47547	0.4889	0.47767	0.47916	0.52579	0.46909	0.59363	0.54636	0.54911	0.50364	0.62328	0.44345	0.53023	0.47775	0.46852	0.48256	0.43644	0.44655	0.65003	0.36317	0.52772
1574.2	0.53265	0.5118	0.50381	0.48847	0.43926	0.4091	0.38593	0.4533	0.45758	0.42657	0.39087	0.44046	0.50998	0.54787	0.47462	0.48832	0.50226	0.47413	0.47729	0.52401	0.47127	0.59465	0.5439	0.54112	0.50372	0.62957	0.44041	0.54758	0.48525	0.4703	0.49586	0.44667	0.4572	0.6503	0.36397	0.52075
1575	0.53123	0.51055	0.50142	0.48702	0.44459	0.40588	0.39198	0.45025	0.46159	0.43495	0.37773	0.4416	0.52759	0.55306	0.47494	0.49679	0.50054	0.46972	0.47761	0.52182	0.47067	0.59166	0.5366	0.54047	0.51442	0.63191	0.44247	0.54914	0.48978	0.47513	0.50084	0.44832	0.45644	0.6481	0.35547	0.51694
1575.8	0.53067	0.52236	0.50601	0.47856	0.44948	0.41202	0.40222	0.44326	0.46135	0.44706	0.38474	0.45481	0.53129	0.55661	0.46981	0.49412	0.49516	0.48138	0.47386	0.52171	0.46967	0.59184	0.53289	0.54331	0.51434	0.63366	0.44278	0.54284	0.48029	0.46803	0.50543	0.44751	0.46069	0.6489	0.35844	0.51205
1576.7	0.52019	0.52909	0.51374	0.48229	0.45318	0.41686	0.42071	0.45151	0.47769	0.46272	0.38784	0.46459	0.53417	0.55533	0.47666	0.48931	0.502	0.48136	0.4761	0.52878	0.48131	0.59475	0.53788	0.54876	0.51707	0.63297	0.4464	0.54249	0.48869	0.47106	0.51214	0.45673	0.47151	0.65282	0.36555	0.51724
1577.5	0.52545	0.53206	0.50733	0.48965	0.44292	0.41885	0.41688	0.45322	0.47862	0.46587	0.38393	0.47121	0.55217	0.54868	0.47432	0.48886	0.49447	0.47725	0.46489	0.52286	0.48656	0.58022	0.53595	0.54493	0.52204	0.62451	0.43839	0.54312	0.48782	0.46976	0.5027	0.44683	0.46549	0.63761	0.36031	0.51416
1578.4	0.53001	0.53623	0.51865	0.49646	0.45367	0.43871	0.43435	0.46501	0.48471	0.47846	0.39312	0.49187	0.5547	0.53863	0.48508	0.49026	0.49151	0.49188	0.48639	0.53848	0.49457	0.58927	0.5466	0.56051	0.52907	0.62984	0.45014	0.54648	0.49258	0.48415	0.51939	0.45502	0.46901	0.64684	0.37155	0.53311
1579.2	0.52805	0.54438	0.52166	0.49118	0.44868	0.44426	0.43077	0.45594	0.47494	0.48719	0.40387	0.49423	0.55487	0.54526	0.48423	0.48351	0.49192	0.48867	0.48445	0.53521	0.48596	0.58069	0.54494	0.55355	0.52398	0.62335	0.45243	0.53958	0.48466	0.4743	0.52481	0.44022	0.46561	0.63814	0.36608	0.51565
1580	0.53743	0.54757	0.52905	0.50919	0.45989	0.44553	0.44127	0.46833	0.47729	0.49853	0.40857	0.49873	0.56772	0.54761	0.4963	0.49831	0.50774	0.48331	0.50439	0.54517	0.48776	0.58421	0.54994	0.55718	0.5302	0.6261	0.46035	0.55713	0.49371	0.48484	0.52995	0.4526	0.47018	0.64254	0.36881	0.526
1580.9	0.5454	0.54712	0.54396	0.5205	0.46207	0.4603	0.44313	0.46627	0.47215	0.50179	0.41673	0.51053	0.56851	0.56231	0.50094	0.50868	0.51332	0.48706	0.50801	0.54326	0.48468	0.57973	0.55276	0.55805	0.52504	0.62976	0.47443	0.57169	0.49361	0.49273	0.53088	0.44618	0.46824	0.64309	0.36967	0.51976
1581.7	0.54047	0.55583	0.55324	0.51882	0.46997	0.4657	0.44638	0.47161	0.46778	0.51127	0.41261	0.5085	0.56191	0.56792	0.49868	0.51628	0.50813	0.47966	0.50798	0.54133	0.47891	0.5771	0.54095	0.5368	0.51352	0.63053	0.47857	0.57128	0.48542	0.49701	0.53484	0.44346	0.46556	0.63969	0.35649	0.51092
1582.5	0.54504	0.56843	0.56512	0.52738	0.47378	0.4723	0.44722	0.4744	0.47619	0.52083	0.41984	0.50279	0.57431	0.57959	0.4972	0.52523	0.51665	0.47663	0.49667	0.54283	0.47914	0.5682	0.53964	0.52532	0.51439	0.63174	0.48643	0.58215	0.48903	0.49839	0.53244	0.44736	0.4708	0.63458	0.35664	0.50817
1583.4	0.5397	0.5694	0.57699	0.52966	0.48087	0.48599	0.45238	0.48539	0.49333	0.53184	0.42244	0.51067	0.5778	0.57903	0.50463	0.53196	0.51752	0.48478	0.50315	0.55144	0.48543	0.56892	0.54297	0.53495	0.51329	0.63618	0.49125	0.588	0.50007	0.50828	0.52727	0.45087	0.47127	0.63842	0.35786	0.51959
1584.2	0.53931	0.56393	0.57291	0.5283	0.48114	0.48038	0.44382	0.48933	0.50419	0.54891	0.4217	0.51302	0.58442	0.57513	0.49848	0.533	0.51166	0.4783	0.49467	0.54929	0.48707	0.56348	0.53792	0.52721	0.50755	0.62442	0.48396	0.58196	0.49199	0.49864	0.52463	0.44809	0.46925	0.63302	0.34732	0.51115
1585	0.54574	0.58157	0.57726	0.53629	0.49186	0.4788	0.45126	0.50951	0.51891	0.57464	0.4298	0.52024	0.59621	0.5839	0.50434	0.54248	0.51332	0.48616	0.50671	0.56734	0.49729	0.56736	0.54329	0.52971	0.51651	0.63914	0.49527	0.58755	0.50804	0.5046	0.53279	0.46359	0.49253	0.64091	0.34856	0.52993
1585.9	0.5536	0.58433	0.57611	0.55296	0.51009	0.48349	0.44879	0.51268	0.53515	0.59876	0.45018	0.53068	0.60475	0.59422	0.51726	0.55151	0.53417	0.49773	0.51972	0.57512	0.51607	0.56978	0.55718	0.54762	0.52878	0.64946	0.50818	0.60521	0.51862	0.51566	0.53724	0.46619	0.49987	0.64866	0.36273	0.55181
1586.7	0.55465	0.59312	0.56878	0.556	0.5018	0.47929	0.44506	0.51228	0.54033	0.6209	0.44866	0.54219	0.60857	0.60279	0.51745	0.55771	0.53653	0.49372	0.52412	0.57224	0.50984	0.56965	0.55884	0.55411	0.53445	0.65327	0.50871	0.60103	0.51948	0.52577	0.53814	0.44966	0.49524	0.64518	0.3581	0.55185
1587.6	0.57711	0.60455	0.57334	0.5831	0.51251	0.47782	0.4625	0.53313	0.55744	0.65124	0.46526	0.55396	0.6157	0.61787	0.53121	0.57463	0.5413	0.4946	0.5395	0.57865	0.51849	0.57889	0.55872	0.5603	0.54474	0.65526	0.5234	0.6185	0.52165	0.53854	0.55555	0.45855	0.51348	0.651	0.36235	0.56773
1588.4	0.58724	0.61393	0.59328	0.59316	0.52016	0.49824	0.47904	0.54509	0.56778	0.67161	0.48353	0.57436	0.61908	0.63174	0.5499	0.58686	0.54564	0.51283	0.55462	0.58922	0.52117	0.58965	0.56325	0.57292	0.5538	0.66669	0.53991	0.62872	0.53197	0.56014	0.5691	0.46511	0.52455	0.66134	0.37069	0.58771
1589.2	0.59837	0.62848	0.61142	0.61926	0.53133	0.51179	0.49761	0.54843	0.5815	0.69189	0.5042	0.58078	0.629	0.64008	0.57388	0.61186	0.55292	0.5234	0.56891	0.59601	0.53179	0.59846	0.57208	0.57942	0.56426	0.66406	0.55504	0.63914	0.53142	0.57781	0.58412	0.46464	0.52589	0.66494	0.36944	0.60116
1590.1	0.6129	0.62574	0.6235	0.62503	0.53886	0.53303	0.51973	0.55978	0.59378	0.7224	0.51703	0.59808	0.64335	0.64233	0.58057	0.62789	0.55435	0.53972	0.5818	0.61066	0.53343	0.61059	0.57695	0.58246	0.58132	0.66898	0.56586	0.64099	0.54336	0.58883	0.6019	0.47379	0.53801	0.67637	0.36848	0.60691
1590.9	0.62006	0.63421	0.63522	0.63417	0.57124	0.55082	0.5403	0.57655	0.60719	0.73936	0.55068	0.61562	0.64698	0.65422	0.60388	0.64098	0.56239	0.56092	0.59481	0.62294	0.54768	0.61435	0.58745	0.59146	0.58839	0.67507	0.57991	0.64728	0.55513	0.60641	0.61558	0.4921	0.56171	0.6844	0.37103	0.62923
1591.7	0.62397	0.64643	0.65514	0.64014	0.57664	0.57027	0.54605	0.58294	0.6199	0.75218	0.56282	0.63586	0.66	0.66508	0.62238	0.65559	0.56865	0.57188	0.5998	0.63463	0.5584	0.61524	0.60962	0.5988	0.5973	0.68551	0.59072	0.65458	0.5712	0.61832	0.61773	0.50443	0.57622	0.69108	0.37365	0.64578
1592.6	0.65042	0.65417	0.66721	0.65896	0.59683	0.57776	0.56194	0.60208	0.63644	0.77268	0.59449	0.64185	0.68084	0.68237	0.6405	0.6765	0.58783	0.58156	0.61601	0.64889	0.56914	0.62098	0.6355	0.60545	0.62063	0.69918	0.61382	0.67403	0.60025	0.63261	0.63501	0.5167	0.59124	0.69854	0.38356	0.66312
1593.4	0.66524	0.66562	0.67902	0.65907	0.6198	0.5998	0.56893	0.6308	0.65633	0.79794	0.62283	0.66672	0.69565	0.70064	0.65573	0.6855	0.61301	0.61106	0.63496	0.66396	0.58314	0.63477	0.66254	0.62619	0.64527	0.7175	0.6255	0.68648	0.6189	0.66366	0.65124	0.5357	0.61123	0.71521	0.39955	0.68656
1594.2	0.6764	0.69958	0.70051	0.68513	0.64654	0.61734	0.60078	0.65033	0.68355	0.81441	0.6537	0.69295	0.71548	0.73102	0.68249	0.70924	0.64089	0.63357	0.66032	0.67829	0.59869	0.65209	0.67999	0.65141	0.65822	0.73283	0.6397	0.70922	0.643	0.68672	0.66633	0.55896	0.63583	0.73115	0.41286	0.72173
1595.1	0.71746	0.71743	0.72962	0.7103	0.67504	0.63156	0.63377	0.68053	0.7169	0.83762	0.6809	0.7078	0.7479	0.74688	0.71055	0.73742	0.66748	0.65447	0.69404	0.70002	0.62947	0.67646	0.70308	0.6711	0.68865	0.75377	0.66216	0.73483	0.67014	0.70442	0.69685	0.5847	0.66228	0.75259	0.4286	0.74447
1595.9	0.75454	0.7384	0.75489	0.73841	0.70738	0.65962	0.67079	0.70349	0.73489	0.8626	0.71416	0.72144	0.77518	0.76191	0.74463	0.76734	0.70188	0.69736	0.7222	0.72097	0.64794	0.70685	0.72843	0.69199	0.72236	0.76906	0.685	0.75238	0.69711	0.738	0.72581	0.6101	0.6798	0.76951	0.44823	0.76143
1596.7	0.77421	0.77497	0.78713	0.77005	0.74748	0.69774	0.71213	0.72913	0.77072	0.88932	0.74543	0.75292	0.79898	0.78724	0.78003	0.80198	0.73304	0.73651	0.75121	0.75184	0.68638	0.74357	0.7549	0.72664	0.7518	0.79425	0.70424	0.78177	0.726	0.77893	0.75843	0.63993	0.71434	0.79668	0.46928	0.79695
1597.6	0.78765	0.79641	0.80432	0.79069	0.77067	0.72449	0.73965	0.74536	0.79496	0.89263	0.76802	0.77942	0.81531	0.80538	0.80642	0.82438	0.7531	0.75847	0.77101	0.77121	0.70934	0.75908	0.77334	0.74625	0.75849	0.8065	0.71611	0.80068	0.75568	0.79026	0.77447	0.66224	0.73625	0.80755	0.47896	0.8125
1598.4	0.82078	0.81285	0.81689	0.82679	0.79665	0.75323	0.75408	0.77295	0.82165	0.9028	0.80073	0.80706	0.83403	0.81449	0.82265	0.84977	0.77728	0.7827	0.79503	0.79751	0.73868	0.78163	0.80155	0.78133	0.78503	0.82843	0.73278	0.82767	0.79068	0.81508	0.80836	0.68177	0.75974	0.82459	0.4978	0.83754
1599.2	0.85065	0.84683	0.84091	0.87322	0.82907	0.79463	0.78207	0.79657	0.84164	0.92929	0.82571	0.83927	0.85038	0.85011	0.84808	0.87959	0.81583	0.83024	0.82288	0.82357	0.77738	0.82001	0.84149	0.82055	0.8105	0.8542	0.75554	0.86555	0.83253	0.85145	0.83186	0.71831	0.79144	0.85466	0.52338	0.86941
1600.1	0.85574	0.86047	0.84674	0.89669	0.85376	0.81923	0.80309	0.82455	0.86967	0.94081	0.84203	0.86426	0.85838	0.86539	0.86618	0.90136	0.83608	0.85206	0.84238	0.84799	0.80809	0.84496	0.86085	0.83686	0.82362	0.8702	0.76498	0.88921	0.85705	0.87073	0.85792	0.73878	0.81908	0.8809	0.53719	0.89846
1600.9	0.88393	0.88522	0.85795	0.91078	0.87372	0.84275	0.82042	0.85577	0.88188	0.94269	0.85573	0.88381	0.87419	0.8896	0.88882	0.91316	0.8588	0.87518	0.86445	0.87079	0.83318	0.86221	0.88559	0.8559	0.83944	0.88855	0.77757	0.90168	0.88046	0.88278	0.87537	0.75413	0.83803	0.89503	0.54311	0.913
1601.7	0.92728	0.91551	0.88474	0.92915	0.90224	0.87951	0.86335	0.89301	0.90049	0.96061	0.88897	0.89812	0.89629	0.91078	0.92148	0.92328	0.88944	0.9006	0.89125	0.89782	0.86334	0.8901	0.90323	0.87854	0.87654	0.91108	0.79864	0.92428	0.90531	0.90965	0.90976	0.77531	0.86404	0.92409	0.56146	0.93826
1602.6	0.94641	0.94399	0.90684	0.93642	0.92502	0.90066	0.89804	0.91928	0.91885	0.96508	0.91451	0.90331	0.91044	0.93651	0.95194	0.9312	0.90858	0.93182	0.9106	0.91632	0.88997	0.91401	0.93059	0.89239	0.90071	0.92315	0.80775	0.93762	0.92098	0.93349	0.92818	0.79505	0.89905	0.93955	0.5772	0.95006
1603.4	0.95535	0.95225	0.92881	0.93336	0.93487	0.9141	0.92259	0.94297	0.93283	0.95347	0.93363	0.91767	0.92772	0.94307	0.96891	0.94256	0.91756	0.93761	0.92772	0.93512	0.89159	0.92413	0.94074	0.90263	0.91853	0.93108	0.81913	0.93636	0.92352	0.93776	0.94913	0.80095	0.91342	0.94517	0.58108	0.95583
1604.2	0.98071	0.97681	0.94907	0.9407	0.95679	0.92539	0.94825	0.96456	0.95193	0.94573	0.96513	0.94245	0.94981	0.96714	0.98215	0.94548	0.93909	0.95499	0.95502	0.95003	0.92158	0.9411	0.95667	0.92634	0.93757	0.95562	0.84316	0.94989	0.94479	0.94684	0.96743	0.82534	0.94093	0.95485	0.59265	0.96517
1605.1	0.98272	0.9739	0.95374	0.95816	0.97202	0.93515	0.96859	0.96241	0.9575	0.93944	0.97333	0.94802	0.95683	0.96803	0.98137	0.9477	0.94843	0.96496	0.96061	0.95739	0.9282	0.94993	0.95473	0.92982	0.94401	0.95136	0.84415	0.9605	0.95535	0.94731	0.97419	0.83476	0.93751	0.95585	0.60013	0.96733
1605.9	0.9816	0.97364	0.95302	0.97539	0.98219	0.94384	0.97662	0.96758	0.96813	0.93407	0.97892	0.96374	0.97225	0.97865	0.98077	0.97032	0.95707	0.97376	0.97265	0.96022	0.94532	0.96828	0.97253	0.94388	0.95837	0.95716	0.85117	0.97258	0.9701	0.95696	0.98211	0.85623	0.94478	0.96222	0.61072	0.97512
1606.7	0.9768	0.96125	0.94991	0.96269	0.97554	0.93676	0.98412	0.96351	0.95572	0.92196	0.96736	0.96619	0.9682	0.98528	0.982	0.97091	0.95038	0.96297	0.97208	0.96285	0.93918	0.96259	0.96397	0.93943	0.95365	0.95565	0.85491	0.96474	0.96448	0.94586	0.97216	0.85341	0.92187	0.96224	0.60348	0.97052
1607.6	0.96507	0.95285	0.93188	0.95604	0.96679	0.9362	0.97387	0.95263	0.95473	0.90679	0.96012	0.96033	0.96049	0.98566	0.97544	0.95706	0.94896	0.95873	0.96644	0.97072	0.94108	0.96568	0.9588	0.9307	0.94764	0.95549	0.84399	0.96823	0.96186	0.94531	0.96558	0.8552	0.91895	0.95759	0.60387	0.96605
1608.4	0.95505	0.93209	0.92057	0.9452	0.94957	0.9271	0.9527	0.92789	0.92859	0.89471	0.95231	0.93696	0.94045	0.96829	0.96071	0.94285	0.93317	0.93936	0.95167	0.97321	0.92421	0.95149	0.95547	0.91683	0.93174	0.93747	0.82384	0.95881	0.94496	0.92976	0.95834	0.83349	0.89308	0.94317	0.59247	0.94098
1609.2	0.93948	0.9286	0.89465	0.92884	0.93362	0.91869	0.94153	0.9143	0.91675	0.88208	0.94758	0.92608	0.9262	0.96338	0.95384	0.93465	0.92227	0.92455	0.95478	0.97316	0.91149	0.94969	0.9495	0.91221	0.92331	0.9418	0.82164	0.9518	0.9312	0.92919	0.94888	0.82573	0.88408	0.94027	0.58741	0.92638
1610.1	0.90877	0.90561	0.88286	0.91146	0.91072	0.89844	0.90905	0.90238	0.89312	0.86367	0.9299	0.8985	0.89977	0.94969	0.93897	0.91517	0.88968	0.89753	0.94549	0.98278	0.88765	0.92839	0.92798	0.89025	0.89897	0.92542	0.80379	0.93432	0.90418	0.90722	0.92719	0.80792	0.86345	0.91607	0.56823	0.90173
1610.9	0.89224	0.89302	0.86557	0.90728	0.89417	0.88328	0.89596	0.89313	0.87895	0.84575	0.92415	0.88541	0.88692	0.93393	0.92068	0.89411	0.88009	0.88422	0.93956	0.98062	0.87976	0.91961	0.91721	0.88073	0.88355	0.91814	0.7946	0.9295	0.89054	0.89438	0.9181	0.80456	0.86126	0.90374	0.56343	0.88467
1611.7	0.8638	0.87035	0.83827	0.89318	0.87336	0.85957	0.88108	0.88119	0.84985	0.83127	0.89852	0.86868	0.86763	0.91873	0.89967	0.87612	0.8624	0.85542	0.93054	0.97563	0.86286	0.90195	0.89137	0.86482	0.86564	0.90166	0.7734	0.91704	0.87196	0.87214	0.89929	0.79321	0.82813	0.88913	0.53841	0.85703
1612.5	0.83975	0.84888	0.81365	0.88148	0.85582	0.83408	0.86505	0.86439	0.83364	0.81393	0.87457	0.85381	0.86602	0.91688	0.88162	0.86789	0.8521	0.82503	0.91574	0.96238	0.84436	0.88913	0.86096	0.84867	0.85712	0.89531	0.75941	0.90172	0.85266	0.85391	0.87328	0.77282	0.80926	0.87102	0.52644	0.84334
1613.4	0.82026	0.82062	0.79398	0.86241	0.82419	0.81806	0.83494	0.85421	0.82368	0.79199	0.84911	0.83821	0.85647	0.90358	0.8569	0.85106	0.83417	0.8064	0.89807	0.94983	0.83034	0.86833	0.84466	0.82725	0.8464	0.88199	0.73495	0.8839	0.83671	0.83007	0.86335	0.76233	0.79393	0.85493	0.51702	0.82886
1614.2	0.80999	0.79161	0.76307	0.85014	0.79584	0.78558	0.82727	0.82216	0.80229	0.77416	0.80831	0.82419	0.8472	0.88567	0.82855	0.82784	0.82098	0.78488	0.87848	0.92789	0.81168	0.85807	0.81966	0.80989	0.82644	0.86459	0.71301	0.86951	0.82314	0.79766	0.84811	0.73675	0.77881	0.84391	0.5009	0.80484
1615	0.78271	0.7639	0.74257	0.82256	0.77261	0.76538	0.80029	0.79325	0.78219	0.7559	0.76428	0.80392	0.82793	0.87132	0.80713	0.81311	0.80768	0.74734	0.86816	0.90841	0.78838	0.83525	0.79834	0.7829	0.80571	0.84799	0.68712	0.84635	0.80752	0.77609	0.83172	0.70647	0.75574	0.82212	0.48156	0.78191
1615.9	0.77456	0.74185	0.71982	0.79771	0.75196	0.75157	0.77989	0.76373	0.77053	0.7395	0.74457	0.78812	0.81946	0.86023	0.78496	0.79518	0.78818	0.74286	0.85322	0.8908	0.77691	0.81711	0.78384	0.76888	0.79446	0.83676	0.66838	0.82781	0.79471	0.7582	0.81627	0.67336	0.74635	0.80913	0.48374	0.77497
1616.7	0.74814	0.7083	0.69617	0.77077	0.73705	0.73313	0.76483	0.74786	0.75602	0.7278	0.71823	0.77374	0.79277	0.83501	0.76457	0.77034	0.78128	0.73032	0.84418	0.87713	0.75692	0.79839	0.77434	0.74919	0.77753	0.81638	0.64717	0.81277	0.78373	0.73822	0.80397	0.65865	0.73315	0.80667	0.47018	0.76154
1617.5	0.71846	0.68391	0.68282	0.74215	0.71706	0.7077	0.74022	0.71515	0.72274	0.72157	0.69069	0.75293	0.77032	0.81579	0.74461	0.74644	0.76006	0.70707	0.82047	0.85389	0.73832	0.77776	0.75095	0.72802	0.75828	0.79749	0.62515	0.79428	0.7635	0.714	0.77728	0.62435	0.71144	0.78575	0.44677	0.73776
1618.4	0.69106	0.66409	0.65778	0.70076	0.69565	0.68745	0.71522	0.68885	0.69549	0.70549	0.67127	0.72415	0.74928	0.79944	0.72297	0.71811	0.7385	0.68678	0.80541	0.83661	0.70993	0.74741	0.74106	0.70054	0.74809	0.78699	0.60169	0.76623	0.73778	0.7001	0.75677	0.60598	0.68049	0.76584	0.43348	0.71722
1619.2	0.68463	0.64304	0.63992	0.68837	0.67327	0.66163	0.6911	0.67421	0.67891	0.69285	0.6527	0.70615	0.74746	0.77879	0.70996	0.702	0.72099	0.68364	0.78818	0.82604	0.69552	0.73628	0.72794	0.68825	0.74301	0.77689	0.58679	0.75765	0.71891	0.68702	0.74919	0.59579	0.66339	0.7586	0.42595	0.70479
1620	0.66264	0.62391	0.63025	0.66905	0.6482	0.637	0.669	0.65591	0.65512	0.67526	0.61929	0.68236	0.73493	0.76242	0.70161	0.69114	0.7016	0.66291	0.77422	0.79983	0.67713	0.71308	0.71214	0.66577	0.73102	0.76499	0.56734	0.73889	0.69942	0.67124	0.73274	0.58156	0.64719	0.74092	0.40526	0.67926
1620.8	0.65168	0.61817	0.61426	0.65035	0.6313	0.63305	0.64612	0.63352	0.6359	0.67162	0.59694	0.66213	0.7319	0.75788	0.68663	0.67812	0.67858	0.65486	0.7615	0.77864	0.66974	0.70176	0.69401	0.65469	0.72626	0.75919	0.54514	0.72213	0.68854	0.6623	0.71705	0.57111	0.63033	0.72963	0.39466	0.66285
1621.7	0.63125	0.59801	0.60601	0.6402	0.62695	0.61193	0.63235	0.61863	0.62022	0.65022	0.57783	0.65097	0.72575	0.74511	0.6866	0.66296	0.67079	0.64035	0.75332	0.769	0.65291	0.68174	0.67934	0.64383	0.7111	0.74555	0.53644	0.70746	0.67147	0.64676	0.70032	0.55893	0.6236	0.71891	0.38652	0.64815
1622.5	0.61223	0.5892	0.59438	0.63498	0.62293	0.60275	0.61197	0.60798	0.61761	0.63698	0.55851	0.65365	0.7198	0.73235	0.67726	0.65373	0.65827	0.63032	0.74362	0.75245	0.66047	0.6721	0.65823	0.64293	0.69537	0.73587	0.51928	0.69899	0.66665	0.63007	0.68998	0.54443	0.62054	0.71032	0.37591	0.63733
1623.3	0.61038	0.57952	0.59027	0.62239	0.6358	0.60197	0.60174	0.59941	0.61152	0.6344	0.55196	0.64495	0.7105	0.73074	0.66691	0.63502	0.64715	0.62003	0.73678	0.73992	0.65034	0.66178	0.64355	0.63928	0.69226	0.73054	0.51034	0.67658	0.66834	0.61482	0.67586	0.53565	0.61119	0.69832	0.36853	0.62318
1624.1	0.59917	0.56884	0.57333	0.61295	0.63279	0.59857	0.57917	0.5906	0.5953	0.63313	0.54053	0.63269	0.70132	0.71488	0.64844	0.6146	0.62964	0.6038	0.72093	0.73037	0.63591	0.65049	0.62823	0.62839	0.67585	0.71964	0.49738	0.65966	0.6589	0.59581	0.65463	0.52711	0.59596	0.69088	0.35235	0.60459
1625	0.58329	0.56418	0.56536	0.60195	0.61297	0.57846	0.56141	0.57654	0.5844	0.6106	0.51554	0.62355	0.68909	0.69952	0.63888	0.59869	0.61471	0.58339	0.70568	0.71785	0.6164	0.62981	0.61619	0.61972	0.66167	0.70193	0.4847	0.64105	0.64332	0.57856	0.63957	0.51146	0.57639	0.66473	0.33653	0.58713
1625.8	0.58329	0.57208	0.54603	0.58762	0.59772	0.5652	0.54871	0.57116	0.58211	0.60648	0.49737	0.60915	0.6816	0.68852	0.62011	0.58543	0.59539	0.57276	0.69506	0.70085	0.61496	0.6213	0.60616	0.60727	0.6605	0.6891	0.46228	0.61957	0.633	0.56545	0.63162	0.50199	0.5653	0.65816	0.32672	0.56491
1626.6	0.58869	0.56205	0.54859	0.58561	0.58315	0.55324	0.54754	0.57102	0.56725	0.60545	0.48804	0.59174	0.67107	0.68211	0.61538	0.58309	0.58659	0.56826	0.68039	0.68649	0.59903	0.61909	0.60145	0.59507	0.65589	0.67264	0.46125	0.60739	0.6178	0.55867	0.62273	0.49503	0.55866	0.65163	0.32205	0.55294
1627.5	0.55752	0.55852	0.52396	0.56882	0.54778	0.53664	0.52339	0.54938	0.54395	0.5955	0.4674	0.57564	0.65524	0.66547	0.5925	0.57105	0.56056	0.5522	0.6577	0.66431	0.58253	0.60143	0.58134	0.57379	0.63294	0.64711	0.43572	0.59498	0.58829	0.53598	0.60018	0.47605	0.53383	0.63185	0.30451	0.52836
1628.3	0.55867	0.55061	0.52446	0.55674	0.53351	0.52097	0.51571	0.54128	0.53835	0.58796	0.45429	0.57041	0.64259	0.65264	0.58772	0.55358	0.54744	0.54754	0.64094	0.64482	0.56914	0.59781	0.5667	0.56606	0.6283	0.62631	0.42549	0.58283	0.57557	0.52931	0.59827	0.46493	0.51383	0.62011	0.29882	0.52004
1629.1	0.55374	0.53929	0.51966	0.54628	0.53482	0.51073	0.50865	0.53721	0.52889	0.58634	0.44881	0.56279	0.62812	0.63628	0.57604	0.53469	0.53784	0.52745	0.62831	0.63143	0.5643	0.5859	0.55575	0.56148	0.61697	0.6106	0.41554	0.57758	0.57078	0.5212	0.59451	0.45586	0.5009	0.61759	0.29308	0.50934
1630	0.54656	0.52891	0.51834	0.5412	0.51993	0.49906	0.5102	0.53037	0.51237	0.57995	0.4354	0.54811	0.61603	0.62829	0.56726	0.52228	0.52353	0.51555	0.62147	0.6191	0.5463	0.57426	0.54379	0.55414	0.60647	0.59966	0.41047	0.57152	0.56442	0.51203	0.58698	0.45889	0.47879	0.60576	0.28799	0.50264
1630.8	0.53398	0.51329	0.50251	0.52684	0.50899	0.48702	0.49575	0.51044	0.4982	0.56892	0.43259	0.536	0.60785	0.61472	0.55528	0.50265	0.51126	0.5028	0.60602	0.60694	0.53013	0.55483	0.53382	0.54232	0.5901	0.58964	0.39742	0.55788	0.5635	0.49842	0.57168	0.44628	0.44998	0.59406	0.27648	0.48332
1631.6	0.54097	0.50236	0.49946	0.51707	0.50683	0.47389	0.49738	0.50008	0.49468	0.56416	0.41003	0.52989	0.59906	0.60046	0.55332	0.48984	0.50683	0.49215	0.59585	0.59726	0.52847	0.55215	0.52315	0.53255	0.57957	0.5824	0.39675	0.54918	0.57087	0.49227	0.56268	0.44027	0.45032	0.59875	0.26713	0.47808
1632.4	0.52047	0.48197	0.49303	0.51465	0.49736	0.4656	0.49126	0.47971	0.47527	0.54525	0.395	0.51607	0.58124	0.58102	0.53471	0.47905	0.4943	0.47722	0.5798	0.58664	0.51212	0.52851	0.51212	0.52186	0.56112	0.56408	0.38583	0.53371	0.56172	0.47748	0.55003	0.43421	0.4354	0.5825	0.25551	0.46224
1633.3	0.51587	0.46506	0.48378	0.49946	0.47697	0.44606	0.48336	0.46834	0.45548	0.52303	0.37477	0.50439	0.57672	0.56852	0.52001	0.47386	0.47698	0.47654	0.56519	0.573	0.49445	0.51092	0.48969	0.50174	0.5506	0.54255	0.37381	0.51364	0.54386	0.46157	0.53489	0.41588	0.41783	0.56221	0.23841	0.4506
1634.1	0.50587	0.44763	0.47338	0.48489	0.47356	0.44046	0.46363	0.44931	0.44437	0.51419	0.36312	0.50193	0.56616	0.55454	0.50091	0.45835	0.46746	0.46452	0.53459	0.55401	0.49206	0.49839	0.47541	0.48748	0.53271	0.52523	0.35896	0.49968	0.53548	0.44752	0.52116	0.38872	0.40993	0.54745	0.21994	0.43731
1634.9	0.49758	0.44057	0.4688	0.47831	0.46718	0.43247	0.44477	0.44599	0.44025	0.50993	0.34267	0.49304	0.5464	0.54293	0.48226	0.45294	0.45019	0.44843	0.52139	0.53893	0.48725	0.49018	0.45199	0.4815	0.51769	0.51307	0.35382	0.49038	0.52702	0.43706	0.51707	0.38084	0.39736	0.53643	0.20846	0.4372
1635.7	0.4876	0.42514	0.46004	0.47699	0.45045	0.42554	0.43515	0.44542	0.42424	0.49676	0.33595	0.48392	0.5359	0.52456	0.46693	0.44681	0.4325	0.43606	0.51445	0.52428	0.46909	0.47642	0.43885	0.47451	0.50655	0.48864	0.33819	0.48429	0.50593	0.42667	0.51805	0.36444	0.37475	0.5236	0.19602	0.42493
1636.6	0.48288	0.42081	0.45117	0.46949	0.44908	0.40972	0.41513	0.43871	0.41793	0.49822	0.33284	0.48098	0.5294	0.51455	0.45801	0.43775	0.42472	0.4149	0.49902	0.50614	0.46038	0.47433	0.42283	0.46676	0.49311	0.46931	0.33253	0.47779	0.49986	0.41419	0.5036	0.33693	0.36495	0.52228	0.18945	0.41834
1637.4	0.47249	0.42309	0.45102	0.47008	0.43276	0.40653	0.40699	0.43255	0.40977	0.49524	0.32854	0.47034	0.50811	0.50699	0.44757	0.4252	0.40874	0.40491	0.4876	0.49468	0.44995	0.47023	0.41741	0.46212	0.4765	0.46351	0.33026	0.46566	0.49461	0.40806	0.49797	0.32271	0.35631	0.52045	0.18653	0.40835
1638.2	0.46225	0.42025	0.44895	0.46548	0.41372	0.39149	0.39579	0.41984	0.39435	0.48407	0.32486	0.45676	0.49178	0.49149	0.43405	0.42248	0.39422	0.39259	0.48252	0.48265	0.42873	0.44934	0.41035	0.45316	0.45906	0.44481	0.32446	0.45367	0.48401	0.4009	0.49216	0.31012	0.33497	0.51053	0.18239	0.39422
1639.1	0.45003	0.42332	0.44427	0.45404	0.40004	0.38176	0.39027	0.40256	0.38655	0.46848	0.30751	0.44729	0.48867	0.47827	0.42386	0.40644	0.38702	0.38389	0.46933	0.46637	0.42139	0.42502	0.4026	0.44404	0.44854	0.43118	0.30886	0.44005	0.46691	0.3902	0.47926	0.28395	0.3346	0.49247	0.17587	0.37841
1639.9	0.44023	0.42078	0.44294	0.44366	0.39713	0.37876	0.36749	0.38754	0.37514	0.46046	0.30364	0.43533	0.47191	0.47428	0.41513	0.39305	0.38222	0.3733	0.44049	0.45119	0.41405	0.40859	0.39845	0.43483	0.43595	0.4246	0.30797	0.42168	0.46479	0.38296	0.46044	0.26303	0.32021	0.47737	0.17188	0.36699
1640.7	0.42392	0.41071	0.43799	0.42183	0.37729	0.37207	0.36181	0.38505	0.37063	0.44867	0.28943	0.41441	0.45954	0.46328	0.40276	0.38186	0.36657	0.37305	0.43463	0.44376	0.40678	0.38712	0.38692	0.41831	0.42466	0.41967	0.30019	0.40846	0.45415	0.37687	0.44725	0.25141	0.30264	0.46074	0.16244	0.35241
1641.5	0.41357	0.39227	0.41002	0.41567	0.37984	0.36643	0.34773	0.37788	0.36519	0.44909	0.28406	0.41615	0.4565	0.4504	0.38293	0.37234	0.35463	0.35747	0.42181	0.43751	0.39932	0.3812	0.3834	0.41888	0.41642	0.40715	0.28799	0.40297	0.44566	0.36587	0.43221	0.24444	0.29255	0.45333	0.15964	0.34804
1642.4	0.41187	0.36883	0.40424	0.40993	0.37167	0.36645	0.33516	0.38207	0.36157	0.44843	0.27431	0.4109	0.44555	0.43697	0.37173	0.35544	0.34337	0.34628	0.40818	0.43394	0.39452	0.38344	0.37157	0.41583	0.40965	0.39335	0.28228	0.39517	0.44091	0.35684	0.417	0.23171	0.28606	0.44643	0.15274	0.34312
1643.2	0.40692	0.35394	0.40294	0.40657	0.36688	0.35355	0.32548	0.38129	0.33803	0.44393	0.27185	0.40741	0.42678	0.42283	0.35855	0.34509	0.33219	0.332	0.39243	0.42566	0.36951	0.3773	0.36106	0.40732	0.39751	0.37517	0.27387	0.38309	0.43679	0.34875	0.40254	0.21962	0.25977	0.43609	0.14468	0.33202
1644	0.40495	0.33769	0.3969	0.40011	0.36698	0.34832	0.3249	0.38167	0.34083	0.43697	0.2656	0.4027	0.41799	0.41185	0.34452	0.33473	0.32928	0.31994	0.39891	0.42362	0.36176	0.36867	0.35914	0.40615	0.39287	0.36537	0.26717	0.37581	0.43409	0.34486	0.39998	0.21697	0.26139	0.43463	0.14567	0.33142
1644.8	0.40441	0.33507	0.38534	0.40548	0.36095	0.33562	0.32152	0.3745	0.33029	0.43706	0.25867	0.39929	0.40484	0.40717	0.33725	0.33668	0.3174	0.30447	0.39531	0.41504	0.35817	0.36428	0.36158	0.40244	0.38524	0.35784	0.26346	0.36706	0.42114	0.33173	0.39528	0.20361	0.26149	0.42185	0.14114	0.32274
1645.6	0.40417	0.33846	0.40215	0.39971	0.35864	0.33331	0.31621	0.3684	0.32443	0.42959	0.24831	0.37952	0.39891	0.40075	0.34213	0.3332	0.31267	0.30455	0.38942	0.39948	0.35075	0.34938	0.34888	0.38267	0.37579	0.35503	0.26138	0.35933	0.41308	0.32558	0.38282	0.1887	0.25873	0.414	0.134	0.30789
1646.5	0.4079	0.33504	0.4002	0.39391	0.36158	0.31737	0.30466	0.35673	0.32244	0.42344	0.2369	0.36835	0.39738	0.39481	0.34708	0.32695	0.3088	0.29731	0.38099	0.38441	0.34554	0.34246	0.33843	0.37769	0.37565	0.34877	0.25982	0.3518	0.40327	0.31378	0.37112	0.17744	0.2599	0.41285	0.12497	0.30043
1647.3	0.41702	0.34271	0.38958	0.39577	0.35521	0.31715	0.2936	0.35146	0.33064	0.42078	0.23326	0.35893	0.39586	0.39343	0.34783	0.32858	0.30054	0.28981	0.37388	0.38177	0.34539	0.34428	0.33765	0.37807	0.38704	0.34633	0.2655	0.35361	0.39063	0.30421	0.36099	0.17219	0.27203	0.41615	0.12227	0.30403
1648.1	0.41326	0.34285	0.3915	0.39034	0.34341	0.30709	0.28327	0.3434	0.31928	0.41725	0.22643	0.34675	0.38999	0.38992	0.344	0.3294	0.28306	0.28898	0.35939	0.37381	0.33696	0.33365	0.32266	0.36968	0.38604	0.34245	0.25832	0.34688	0.37018	0.28886	0.33889	0.15782	0.26164	0.40067	0.10904	0.29237
1649	0.41687	0.345	0.39442	0.3851	0.3358	0.31073	0.2856	0.3359	0.31892	0.40951	0.23107	0.34498	0.38082	0.38751	0.34219	0.32035	0.28864	0.28517	0.35573	0.37381	0.33251	0.32239	0.31398	0.37822	0.38809	0.33581	0.26265	0.34509	0.36911	0.28464	0.32954	0.15938	0.26055	0.39913	0.11602	0.29642
1649.8	0.41426	0.33587	0.38799	0.3796	0.32487	0.30441	0.28042	0.32571	0.31431	0.40329	0.22679	0.3418	0.36285	0.38274	0.33841	0.31324	0.28295	0.27331	0.35469	0.37484	0.32396	0.31877	0.31032	0.3856	0.38773	0.32319	0.26354	0.34042	0.36391	0.27551	0.32197	0.15114	0.24792	0.38916	0.11313	0.28851
1650.6	0.40004	0.33952	0.37952	0.36769	0.31929	0.31085	0.28575	0.32647	0.31071	0.39816	0.23113	0.33362	0.34521	0.3763	0.32299	0.30886	0.27725	0.26464	0.35652	0.37825	0.31966	0.30975	0.31001	0.38114	0.37755	0.32131	0.26135	0.33134	0.35386	0.27894	0.31436	0.14497	0.23626	0.37582	0.12175	0.28435
1651.4	0.39703	0.31544	0.38584	0.35453	0.32155	0.30946	0.28597	0.32245	0.30154	0.39259	0.2418	0.32754	0.33641	0.36742	0.33134	0.30242	0.28179	0.27076	0.36228	0.37527	0.31927	0.30292	0.30798	0.37927	0.36373	0.32248	0.26597	0.32335	0.3523	0.27938	0.30547	0.13993	0.22753	0.3722	0.1297	0.27633
1652.3	0.39034	0.30002	0.3744	0.34859	0.31051	0.30674	0.28376	0.31365	0.29988	0.39022	0.24416	0.31906	0.3286	0.3527	0.33092	0.29401	0.27557	0.26579	0.35746	0.36999	0.31949	0.30236	0.30955	0.37784	0.3546	0.3115	0.26633	0.31688	0.34228	0.28204	0.29966	0.13577	0.2243	0.37373	0.13026	0.26931
1653.1	0.37416	0.29267	0.36529	0.34701	0.31222	0.29844	0.27126	0.3158	0.29505	0.39009	0.23917	0.31368	0.32104	0.34561	0.32565	0.28532	0.26753	0.26869	0.35239	0.36618	0.31541	0.30603	0.31057	0.37178	0.34355	0.31134	0.26026	0.31319	0.32972	0.27959	0.2925	0.13443	0.22229	0.37851	0.12599	0.26736
1653.9	0.3631	0.28939	0.3666	0.34693	0.30861	0.29237	0.26874	0.32475	0.29364	0.39047	0.23778	0.30474	0.31511	0.34126	0.321	0.28849	0.26672	0.27143	0.35494	0.36625	0.31587	0.30251	0.31646	0.36809	0.33315	0.31876	0.26876	0.31241	0.32132	0.27659	0.289	0.14011	0.23379	0.38231	0.13377	0.27007
1654.7	0.36551	0.2851	0.36922	0.35329	0.29404	0.28319	0.26049	0.31804	0.27986	0.38924	0.23321	0.30556	0.30887	0.33841	0.32041	0.28792	0.25791	0.27813	0.35199	0.35782	0.31043	0.30109	0.31285	0.3659	0.32851	0.31446	0.27129	0.31412	0.3051	0.26359	0.27891	0.13424	0.23791	0.38415	0.13273	0.26835
1655.6	0.36085	0.29154	0.35465	0.35796	0.27345	0.2805	0.25843	0.30922	0.27797	0.38669	0.21759	0.30316	0.30045	0.32986	0.30726	0.28298	0.24392	0.27006	0.34928	0.35244	0.30347	0.29385	0.30448	0.36377	0.32543	0.30607	0.26357	0.30987	0.2911	0.2626	0.27859	0.13143	0.24025	0.38263	0.12909	0.26166
1656.4	0.37391	0.29793	0.35284	0.35842	0.26749	0.28216	0.25076	0.30976	0.27281	0.38334	0.20605	0.30206	0.29521	0.32761	0.3042	0.28476	0.24938	0.27711	0.34926	0.35186	0.28741	0.29109	0.29524	0.36239	0.32414	0.31024	0.26894	0.31496	0.28746	0.25759	0.27436	0.13397	0.24131	0.38139	0.1324	0.26594
1657.2	0.38838	0.28855	0.35111	0.35004	0.25832	0.28356	0.24636	0.30355	0.26945	0.38194	0.19309	0.29694	0.29757	0.32078	0.29962	0.27551	0.24294	0.27619	0.3402	0.34993	0.28733	0.29033	0.28888	0.36196	0.32595	0.31084	0.26635	0.30926	0.28239	0.26171	0.26861	0.12557	0.24312	0.38119	0.13066	0.26169
1658	0.40104	0.28749	0.34004	0.34525	0.25955	0.28021	0.24497	0.29651	0.26158	0.37639	0.199	0.28951	0.29566	0.31204	0.29437	0.26014	0.24038	0.27395	0.33089	0.3507	0.28414	0.28886	0.27956	0.35746	0.32835	0.3024	0.2585	0.30404	0.2761	0.25335	0.26778	0.12407	0.24181	0.37864	0.13353	0.26199
1658.8	0.40053	0.29218	0.32177	0.3402	0.26978	0.28428	0.24103	0.28737	0.26746	0.36945	0.19577	0.28841	0.2893	0.31092	0.29291	0.25672	0.24859	0.2758	0.33362	0.35172	0.28156	0.28864	0.28185	0.36713	0.32471	0.31232	0.26007	0.29776	0.28746	0.25672	0.26842	0.12447	0.24558	0.37744	0.13809	0.26891
1659.7	0.39621	0.28813	0.31749	0.32653	0.27974	0.26691	0.22602	0.28769	0.269	0.36162	0.18376	0.28059	0.28602	0.30891	0.28454	0.25017	0.24955	0.26591	0.32395	0.34975	0.28599	0.28907	0.27709	0.36788	0.3227	0.31248	0.25933	0.29215	0.28278	0.24425	0.26501	0.12416	0.25172	0.37287	0.13679	0.26655
1660.5	0.38453	0.27919	0.31128	0.32151	0.28777	0.25023	0.22316	0.28313	0.26932	0.35581	0.18751	0.27442	0.27701	0.30374	0.27773	0.24236	0.24991	0.24894	0.3187	0.35227	0.29263	0.28606	0.28319	0.37015	0.31796	0.30595	0.25942	0.2852	0.28478	0.23713	0.26359	0.12658	0.26411	0.37429	0.14558	0.2678
1661.3	0.3696	0.27589	0.30931	0.3182	0.28931	0.23482	0.22293	0.27468	0.26726	0.34033	0.20283	0.25918	0.26784	0.29146	0.2745	0.24704	0.26102	0.24288	0.32261	0.35399	0.28092	0.28489	0.28409	0.37614	0.31386	0.30015	0.26542	0.28268	0.28408	0.22422	0.26575	0.13232	0.2639	0.37058	0.15268	0.26701
1662.1	0.36742	0.26106	0.30382	0.31912	0.27683	0.22814	0.21163	0.26342	0.2644	0.33151	0.18911	0.25468	0.259	0.27752	0.27848	0.24698	0.26109	0.23988	0.31894	0.34347	0.27219	0.27821	0.28595	0.37902	0.30816	0.29275	0.2651	0.28215	0.2816	0.22656	0.25583	0.13142	0.26609	0.36931	0.15093	0.26226
1663	0.3664	0.2405	0.30919	0.30858	0.26607	0.21942	0.20779	0.26192	0.25756	0.32261	0.18569	0.24409	0.25736	0.26134	0.27548	0.247	0.26092	0.23061	0.31314	0.33739	0.26658	0.27126	0.28153	0.36963	0.30939	0.28155	0.26671	0.28224	0.27587	0.21628	0.25424	0.13843	0.26731	0.37076	0.14521	0.26065
1663.8	0.36823	0.24094	0.31027	0.31404	0.2501	0.22121	0.21913	0.25129	0.25351	0.3187	0.19695	0.23136	0.24869	0.25529	0.27783	0.24186	0.25988	0.24231	0.31453	0.33503	0.25721	0.26692	0.2927	0.36703	0.30813	0.28275	0.26923	0.28825	0.28079	0.22031	0.25492	0.13994	0.26791	0.37778	0.1567	0.26932
1664.6	0.36313	0.24048	0.312	0.31714	0.24547	0.21552	0.22271	0.24349	0.2419	0.31411	0.19038	0.23227	0.24527	0.24426	0.28192	0.23474	0.2603	0.25062	0.30687	0.32892	0.25299	0.26543	0.28795	0.36963	0.3062	0.28336	0.27946	0.28871	0.27983	0.21923	0.25416	0.13292	0.26468	0.37686	0.1562	0.27406
1665.4	0.37462	0.24168	0.30426	0.30998	0.23938	0.22768	0.22322	0.24248	0.24324	0.31721	0.18337	0.23346	0.23975	0.24927	0.28264	0.22467	0.25485	0.2603	0.30411	0.32412	0.25969	0.26646	0.28561	0.36223	0.30375	0.28455	0.28462	0.29145	0.27705	0.22262	0.25487	0.13326	0.27845	0.38305	0.16482	0.28296
1666.2	0.37153	0.24742	0.29706	0.29464	0.23971	0.23519	0.22167	0.23373	0.24718	0.31789	0.18843	0.23523	0.23666	0.24881	0.27245	0.22168	0.25681	0.27039	0.29608	0.3173	0.25952	0.26745	0.2817	0.36493	0.30912	0.29242	0.29098	0.28684	0.27581	0.2304	0.25938	0.13256	0.28301	0.38356	0.1731	0.29088
1667.1	0.36616	0.24985	0.29048	0.30222	0.24068	0.22823	0.22679	0.2359	0.24613	0.31819	0.18527	0.23216	0.23382	0.24173	0.27531	0.21359	0.25349	0.27131	0.28235	0.32069	0.25833	0.27324	0.28212	0.36743	0.30835	0.29168	0.29253	0.28462	0.27337	0.23326	0.26156	0.13454	0.28799	0.39037	0.18419	0.29054
1667.9	0.35571	0.2399	0.2896	0.29414	0.24677	0.23497	0.21439	0.23181	0.24768	0.31693	0.17787	0.23523	0.22887	0.23604	0.27731	0.21063	0.25989	0.27014	0.2699	0.32132	0.25809	0.27354	0.27701	0.36868	0.30221	0.2904	0.30269	0.28335	0.27133	0.22917	0.25676	0.13548	0.29029	0.38945	0.1858	0.29802
1668.7	0.34288	0.24272	0.28399	0.29041	0.24343	0.23873	0.21059	0.22947	0.24846	0.31413	0.17231	0.22364	0.2223	0.23565	0.2766	0.2081	0.25718	0.27343	0.27334	0.32167	0.25439	0.27076	0.27676	0.36378	0.29664	0.29645	0.30245	0.28131	0.26964	0.23079	0.26116	0.14324	0.29229	0.394	0.1929	0.29775
1669.5	0.35033	0.23823	0.28092	0.29939	0.24673	0.23193	0.21119	0.22521	0.23784	0.30417	0.16775	0.21946	0.21985	0.22296	0.27482	0.21831	0.25842	0.27517	0.26371	0.32016	0.25004	0.26282	0.27968	0.36361	0.29658	0.29405	0.30573	0.28511	0.27325	0.23179	0.25931	0.14768	0.28722	0.3906	0.19655	0.29565
1670.4	0.34504	0.23382	0.28511	0.30557	0.24329	0.21456	0.20884	0.22131	0.23321	0.29383	0.16107	0.21386	0.21431	0.21416	0.27506	0.21778	0.26043	0.26596	0.25289	0.32404	0.25474	0.26583	0.28391	0.36418	0.29106	0.29441	0.31293	0.28755	0.27424	0.22523	0.2574	0.14721	0.29445	0.39003	0.19827	0.30073
1671.2	0.34586	0.23359	0.28007	0.29653	0.23005	0.21504	0.20227	0.21183	0.23429	0.28455	0.16742	0.21045	0.20902	0.21723	0.2683	0.21908	0.25925	0.2722	0.24836	0.32234	0.25631	0.25986	0.28319	0.36902	0.2866	0.29409	0.3176	0.29241	0.27137	0.22911	0.25543	0.14528	0.29834	0.3849	0.20488	0.30871
1672	0.35023	0.22992	0.27399	0.28997	0.22862	0.20898	0.20455	0.21646	0.22986	0.27343	0.16404	0.20182	0.2051	0.20963	0.25936	0.21663	0.2609	0.27765	0.2442	0.32248	0.25982	0.25581	0.28031	0.36639	0.29193	0.29225	0.32303	0.289	0.27546	0.23046	0.25717	0.14861	0.30584	0.38624	0.20914	0.29961
1672.8	0.34935	0.22632	0.27552	0.27562	0.21414	0.20113	0.19243	0.2124	0.23903	0.26239	0.16933	0.20021	0.19978	0.20568	0.24867	0.21336	0.26359	0.27035	0.22709	0.31951	0.26857	0.25998	0.28032	0.37161	0.29649	0.28883	0.33002	0.2838	0.27468	0.23137	0.25043	0.14565	0.31844	0.38198	0.21073	0.30219
1673.6	0.35146	0.21705	0.28171	0.26388	0.22659	0.2201	0.1905	0.23028	0.24194	0.25338	0.15122	0.18472	0.18714	0.19809	0.24725	0.1956	0.26846	0.29147	0.22587	0.31763	0.27732	0.24111	0.26682	0.35627	0.30754	0.28738	0.34924	0.28048	0.28575	0.22051	0.25721	0.15374	0.3283	0.39824	0.21308	0.2762
