# Supplementary material for: All-flexible chronoepifluidic nanoplasmonic patch for label-free metabolite profiling in sweat
Source: Nat Commun. 2025 Aug 27;16:8017. doi: 10.1038/s41467-025-63510-2 (PMC12391418; doi:10.1038/s41467-025-63510-2)
Supplement: Supplementary file 4 — Supplementary Data 1 [file 41467_2025_63510_MOESM4_ESM.zip › ML_SERS data_Base solution_UA_0uM_Lac_10mM_Try_50uM_Glu_125uM.csv]

	Measurement number
Wavenumber (cm-1)	1	2	3	4	5	6	7	8	9	10	11	12	13	14	15	16	17	18	19	20	21	22	23	24	25	26	27	28	29	30	31	32	33	34	35	36
457.71	0.71453	0.73599	0.63585	0.59306	0.33594	0.37979	0.33526	0.27152	0.33657	0.25364	0.20585	0.39155	0.54862	0.36058	0.60484	0.62592	0.60112	0.53855	0.46129	0.37614	0.39943	0.28179	0.23394	0.43304	0.53274	0.44455	0.5871	0.29577	0.25435	0.44723	0.34049	0.34238	0.26372	0.22995	0.3387	0.53176
458.74	0.78639	0.78024	0.66342	0.62469	0.37617	0.3655	0.34209	0.28472	0.36189	0.25466	0.20699	0.42678	0.56878	0.37309	0.62916	0.65923	0.62126	0.54357	0.46959	0.39777	0.42167	0.26811	0.24159	0.45352	0.50473	0.45358	0.61791	0.33018	0.2879	0.41239	0.36081	0.36007	0.26153	0.22442	0.38176	0.53217
459.78	0.78153	0.76299	0.64472	0.61962	0.37299	0.35814	0.34848	0.28762	0.36282	0.25076	0.20957	0.43228	0.54462	0.35951	0.59552	0.63756	0.59783	0.52798	0.48163	0.40117	0.41596	0.25534	0.24598	0.45872	0.4755	0.43717	0.58648	0.32492	0.27725	0.38275	0.3868	0.35069	0.27091	0.23021	0.37966	0.5353
460.81	0.78792	0.76005	0.62491	0.61184	0.37652	0.34541	0.34342	0.2933	0.36359	0.2485	0.21482	0.44449	0.52912	0.35735	0.5655	0.62946	0.57387	0.49868	0.4802	0.40401	0.40447	0.24791	0.24755	0.46557	0.44272	0.43098	0.57445	0.32488	0.27494	0.35735	0.38771	0.34795	0.26386	0.22796	0.38195	0.53388
461.85	0.77188	0.72852	0.59815	0.60434	0.37031	0.35026	0.34973	0.29819	0.36525	0.25161	0.22157	0.44698	0.5224	0.33319	0.55173	0.6092	0.55859	0.49979	0.49326	0.4129	0.39165	0.25259	0.25564	0.46814	0.42821	0.4234	0.56288	0.32115	0.27138	0.36205	0.39452	0.3452	0.26194	0.24184	0.38223	0.53122
462.88	0.75236	0.70982	0.58348	0.57884	0.35741	0.34352	0.34295	0.29464	0.35775	0.24672	0.22505	0.4555	0.50224	0.31995	0.54053	0.58408	0.53372	0.50168	0.48027	0.40026	0.35764	0.25821	0.25752	0.46813	0.39511	0.4216	0.55784	0.31199	0.25523	0.35926	0.37764	0.32063	0.25448	0.23443	0.37314	0.52067
463.92	0.73186	0.69559	0.57522	0.56523	0.35354	0.34887	0.33724	0.30377	0.35827	0.25362	0.2314	0.4592	0.50712	0.31927	0.55775	0.58799	0.52374	0.51285	0.46503	0.40052	0.33622	0.26833	0.26956	0.4556	0.3967	0.43532	0.55927	0.30621	0.24984	0.36755	0.36923	0.32762	0.24875	0.23925	0.37481	0.49796
464.93	0.70701	0.66018	0.56182	0.55197	0.34439	0.33748	0.33157	0.29984	0.35327	0.26089	0.23322	0.46537	0.48565	0.30308	0.55149	0.56694	0.50636	0.48826	0.4585	0.38798	0.32105	0.2784	0.2658	0.45103	0.37967	0.41986	0.5574	0.29474	0.24808	0.36415	0.35247	0.31799	0.22976	0.24276	0.37848	0.47798
465.96	0.67851	0.63546	0.54118	0.5358	0.33418	0.33627	0.33132	0.29707	0.35024	0.2651	0.23678	0.46997	0.4616	0.30126	0.52651	0.52956	0.47939	0.48383	0.43132	0.37541	0.30615	0.28734	0.26986	0.44144	0.3925	0.41523	0.53715	0.28342	0.24028	0.36413	0.3491	0.30073	0.22386	0.24464	0.38252	0.46264
467	0.64799	0.61988	0.51952	0.50334	0.31711	0.3308	0.32331	0.29452	0.34295	0.26452	0.23661	0.47207	0.41567	0.3072	0.4894	0.48856	0.41671	0.45105	0.42181	0.37268	0.29528	0.27749	0.27127	0.4357	0.38063	0.41244	0.50642	0.26263	0.22599	0.33959	0.35275	0.29288	0.21988	0.23287	0.37727	0.46167
468.03	0.61665	0.59023	0.49257	0.50108	0.31143	0.32586	0.31598	0.29521	0.33043	0.26574	0.23423	0.47442	0.38659	0.31414	0.46142	0.46585	0.41511	0.42342	0.41868	0.36351	0.28003	0.2713	0.26869	0.42632	0.37683	0.39349	0.48618	0.24849	0.22238	0.32516	0.35176	0.29118	0.20629	0.2334	0.36806	0.45241
469.06	0.58763	0.55685	0.46919	0.47884	0.29899	0.31673	0.30807	0.28948	0.32625	0.26344	0.23299	0.48126	0.349	0.30579	0.42408	0.43041	0.38993	0.38737	0.4049	0.35195	0.27507	0.27068	0.26461	0.4244	0.36674	0.3798	0.46715	0.23766	0.21353	0.30748	0.35156	0.26649	0.2054	0.22996	0.36532	0.45301
470.1	0.53575	0.54355	0.43058	0.44281	0.29465	0.30955	0.28657	0.28899	0.32155	0.25613	0.23505	0.48579	0.31928	0.29536	0.36996	0.37964	0.36459	0.37353	0.37886	0.33444	0.25607	0.25884	0.27192	0.41617	0.35417	0.36579	0.42997	0.22043	0.20275	0.29194	0.32931	0.24156	0.20824	0.21859	0.35602	0.44936
471.13	0.48739	0.50828	0.40493	0.41067	0.28277	0.29989	0.26979	0.28553	0.31003	0.25448	0.23003	0.48459	0.29836	0.26771	0.34303	0.35021	0.3332	0.3527	0.3639	0.32693	0.24204	0.24802	0.27273	0.40937	0.31452	0.33201	0.40144	0.20441	0.19175	0.27175	0.31734	0.22903	0.20697	0.21344	0.35331	0.43744
472.16	0.42712	0.44294	0.37175	0.37701	0.26736	0.28275	0.24356	0.27276	0.28956	0.24975	0.22611	0.48017	0.26186	0.22863	0.30027	0.28664	0.30223	0.30854	0.3081	0.28127	0.21751	0.23602	0.26375	0.38622	0.25641	0.27711	0.36076	0.17889	0.17524	0.24979	0.28256	0.18839	0.19274	0.20153	0.3427	0.41021
473.17	0.3836	0.40576	0.3309	0.32122	0.24584	0.26725	0.2185	0.26932	0.28776	0.24692	0.22575	0.4775	0.22931	0.21205	0.25574	0.24218	0.24365	0.25931	0.28369	0.26103	0.21157	0.21388	0.2628	0.37184	0.22448	0.25527	0.30486	0.15506	0.16615	0.22408	0.25735	0.16685	0.18433	0.19294	0.34683	0.38819
474.21	0.34294	0.38379	0.29025	0.28739	0.22633	0.25447	0.20097	0.26194	0.26352	0.24005	0.22832	0.4635	0.19763	0.20609	0.2078	0.20175	0.19156	0.19754	0.25718	0.24795	0.1711	0.19755	0.25653	0.35883	0.17905	0.228	0.26504	0.14285	0.15239	0.18773	0.2416	0.15534	0.16824	0.18489	0.34781	0.36308
475.24	0.31697	0.33097	0.26518	0.23632	0.21566	0.23952	0.19271	0.25382	0.24613	0.24072	0.22161	0.44321	0.16753	0.20459	0.18137	0.14245	0.18252	0.1554	0.24691	0.23727	0.16036	0.1831	0.24336	0.34446	0.14024	0.20336	0.24921	0.10463	0.14807	0.17687	0.24578	0.14324	0.14754	0.18269	0.34134	0.33555
476.27	0.28249	0.28655	0.243	0.20491	0.2025	0.23431	0.17889	0.24771	0.23674	0.23553	0.22092	0.43127	0.12652	0.20664	0.17002	0.11852	0.17379	0.14059	0.24311	0.21801	0.1458	0.17205	0.23913	0.32913	0.10844	0.18606	0.24052	0.083442	0.1459	0.17455	0.23476	0.12555	0.12968	0.18088	0.33629	0.31495
477.31	0.24058	0.26369	0.20588	0.16174	0.18873	0.2146	0.16287	0.25602	0.22719	0.23701	0.22017	0.41773	0.097651	0.22363	0.13421	0.10229	0.15663	0.11655	0.23099	0.22741	0.1353	0.17261	0.24286	0.32536	0.10979	0.18359	0.21854	0.065967	0.13422	0.15783	0.22228	0.14195	0.12428	0.18666	0.34563	0.29228
478.34	0.19828	0.23613	0.19098	0.14175	0.17902	0.20709	0.16008	0.25699	0.21117	0.23464	0.22196	0.40402	0.075478	0.22042	0.1193	0.076514	0.13134	0.12628	0.2012	0.22632	0.12524	0.17971	0.24261	0.31997	0.096727	0.17183	0.20732	0.058817	0.11787	0.15555	0.22869	0.14129	0.12629	0.19219	0.34364	0.27764
479.37	0.17244	0.22282	0.17794	0.10454	0.1782	0.20749	0.14636	0.25746	0.21814	0.24071	0.21738	0.40163	0.069591	0.23392	0.12748	0.061616	0.12278	0.15487	0.20084	0.23242	0.14741	0.17673	0.23899	0.31561	0.095519	0.17518	0.19915	0.036638	0.11261	0.16693	0.2281	0.13802	0.12936	0.1911	0.34556	0.2879
480.38	0.13669	0.20059	0.1612	0.096798	0.16743	0.19987	0.1315	0.25805	0.21364	0.2409	0.21996	0.40101	0.060819	0.23821	0.11977	0.083525	0.10149	0.15843	0.18067	0.23262	0.14063	0.18237	0.24173	0.31696	0.086081	0.17184	0.16658	0.060081	0.10617	0.169	0.21903	0.1331	0.14238	0.19311	0.35293	0.31456
481.41	0.11977	0.19295	0.14906	0.095916	0.16727	0.19005	0.13097	0.25831	0.22446	0.24425	0.21985	0.39504	0.0794	0.24159	0.10752	0.084732	0.10825	0.14359	0.18274	0.23893	0.15934	0.18105	0.24194	0.31983	0.094556	0.17735	0.15039	0.0694	0.10106	0.15788	0.22788	0.13131	0.15772	0.19245	0.36021	0.32647
482.45	0.1268	0.18155	0.14904	0.12842	0.17852	0.19663	0.13723	0.26064	0.23483	0.25086	0.22594	0.39104	0.10003	0.24677	0.13499	0.11432	0.14504	0.14425	0.21954	0.26069	0.17449	0.19446	0.24863	0.32041	0.11163	0.17635	0.16495	0.091548	0.10922	0.17197	0.27634	0.13458	0.17106	0.20449	0.37397	0.34009
483.48	0.13448	0.1839	0.13722	0.13061	0.18683	0.20333	0.1416	0.26291	0.25052	0.26864	0.22106	0.38829	0.11714	0.2725	0.15051	0.14636	0.16965	0.15157	0.24451	0.27563	0.20087	0.20538	0.24853	0.31825	0.135	0.18944	0.18721	0.10749	0.11521	0.1703	0.30299	0.14606	0.18359	0.21247	0.38665	0.36363
484.51	0.12647	0.15884	0.1247	0.12455	0.19081	0.19292	0.14473	0.26678	0.24935	0.27665	0.22013	0.38681	0.1325	0.2705	0.16006	0.15474	0.2027	0.14263	0.27461	0.28274	0.20834	0.20929	0.26107	0.32133	0.1564	0.18281	0.18989	0.11731	0.11657	0.17725	0.324	0.14822	0.19542	0.22254	0.4056	0.37174
485.54	0.13276	0.14516	0.11782	0.13168	0.18491	0.1956	0.14582	0.2675	0.24584	0.28575	0.21186	0.38039	0.12396	0.26959	0.15829	0.16853	0.18244	0.14412	0.29148	0.29251	0.22002	0.21839	0.26007	0.31615	0.16588	0.17447	0.21859	0.10946	0.1117	0.17753	0.32392	0.1611	0.19881	0.23286	0.41871	0.35312
486.57	0.13044	0.13433	0.12103	0.10146	0.19873	0.20192	0.15208	0.2731	0.23823	0.30925	0.21437	0.38527	0.1342	0.28866	0.16535	0.15641	0.22517	0.17059	0.30661	0.32304	0.2283	0.24134	0.26436	0.32204	0.1976	0.16579	0.24528	0.1067	0.11823	0.19843	0.33839	0.19082	0.20686	0.25168	0.43234	0.36904
487.58	0.14263	0.13858	0.13421	0.083944	0.21917	0.20472	0.15453	0.28046	0.24595	0.32802	0.21208	0.39726	0.15076	0.30422	0.17084	0.16881	0.24486	0.22059	0.31578	0.33705	0.25368	0.25666	0.26279	0.33886	0.21975	0.17935	0.27467	0.10536	0.13395	0.21414	0.33785	0.20471	0.22103	0.25907	0.44214	0.40096
488.61	0.14955	0.14855	0.14455	0.096764	0.22325	0.21074	0.16326	0.28799	0.24596	0.33591	0.22595	0.4078	0.16908	0.3306	0.17409	0.19421	0.27225	0.23749	0.33639	0.36746	0.27317	0.26517	0.27184	0.3538	0.22863	0.19412	0.28285	0.11685	0.14675	0.2445	0.34917	0.23172	0.23697	0.26501	0.45932	0.42545
489.64	0.15507	0.14493	0.14302	0.10801	0.21937	0.22259	0.16916	0.29706	0.24782	0.35603	0.23059	0.41663	0.17902	0.3512	0.15075	0.22009	0.28329	0.26416	0.33672	0.38457	0.28587	0.28969	0.27946	0.36118	0.22705	0.19835	0.2782	0.12809	0.1527	0.26066	0.35492	0.25876	0.24444	0.27453	0.46912	0.43472
490.67	0.18205	0.17678	0.17847	0.10566	0.23877	0.24749	0.18897	0.31648	0.26672	0.37233	0.24105	0.43117	0.23055	0.39601	0.20874	0.22817	0.33166	0.32771	0.36044	0.42102	0.32849	0.30648	0.29196	0.37771	0.2661	0.2308	0.32001	0.13746	0.16761	0.28526	0.37129	0.2896	0.26202	0.28311	0.48162	0.45973
491.7	0.21706	0.20614	0.22	0.14729	0.23829	0.26579	0.19588	0.32942	0.27821	0.37951	0.24592	0.44764	0.27393	0.43678	0.27914	0.28352	0.34514	0.36489	0.38833	0.41932	0.35919	0.32041	0.29975	0.39168	0.29685	0.27401	0.36735	0.16648	0.18296	0.30635	0.40665	0.29645	0.27597	0.29235	0.49772	0.47437
492.74	0.24418	0.23061	0.23344	0.17032	0.23928	0.28607	0.21121	0.33975	0.28655	0.3875	0.24856	0.46345	0.31337	0.47601	0.32012	0.33808	0.38586	0.37377	0.40319	0.44002	0.36863	0.3235	0.30723	0.39411	0.33652	0.29023	0.39278	0.19226	0.19399	0.32972	0.41214	0.31674	0.28176	0.3047	0.50691	0.48719
493.74	0.27249	0.24427	0.25059	0.18828	0.26132	0.30094	0.23199	0.34802	0.30592	0.40182	0.25009	0.48127	0.36113	0.49603	0.36499	0.37362	0.46213	0.40969	0.44105	0.4488	0.38778	0.33444	0.31649	0.4057	0.38799	0.31202	0.42513	0.21559	0.21483	0.3567	0.43489	0.32959	0.2993	0.3225	0.51933	0.49447
494.77	0.33622	0.2767	0.27983	0.22353	0.29615	0.3127	0.25762	0.35896	0.33085	0.40707	0.26091	0.49856	0.40471	0.53397	0.44476	0.42126	0.51348	0.45355	0.48507	0.47989	0.42017	0.33852	0.32078	0.4178	0.43693	0.34964	0.48087	0.23723	0.22767	0.39068	0.46275	0.35197	0.31975	0.3335	0.53531	0.52201
495.8	0.36609	0.29448	0.2902	0.25505	0.2925	0.32123	0.26553	0.36103	0.34673	0.41243	0.26965	0.5161	0.42673	0.55058	0.44921	0.45061	0.53738	0.44881	0.49196	0.48195	0.42706	0.3483	0.326	0.42776	0.45544	0.35474	0.50279	0.26212	0.23768	0.40151	0.49149	0.3617	0.33284	0.34733	0.5397	0.53959
496.83	0.40061	0.29876	0.30595	0.28151	0.29789	0.32089	0.28366	0.37369	0.35784	0.4152	0.27259	0.52752	0.42594	0.56352	0.47075	0.47559	0.56184	0.43127	0.50484	0.51272	0.42948	0.35199	0.33432	0.42532	0.45898	0.33825	0.51552	0.2693	0.24267	0.38999	0.48821	0.38614	0.34881	0.35524	0.54519	0.54559
497.86	0.42548	0.32658	0.32671	0.27592	0.30158	0.33094	0.29603	0.37399	0.35464	0.40621	0.27557	0.53124	0.42342	0.58456	0.48906	0.42958	0.56104	0.46043	0.50433	0.50826	0.44262	0.34615	0.32713	0.42288	0.43835	0.35663	0.51654	0.25366	0.24152	0.39649	0.51377	0.38784	0.36306	0.35827	0.54738	0.53745
498.87	0.44591	0.33139	0.3615	0.27117	0.29193	0.31969	0.29083	0.37852	0.34551	0.39451	0.27496	0.52682	0.40387	0.58219	0.49987	0.39228	0.50959	0.43158	0.49034	0.50839	0.43546	0.34511	0.31883	0.4133	0.42145	0.35209	0.54629	0.22814	0.23826	0.38129	0.50175	0.3866	0.35254	0.35149	0.53496	0.53151
499.9	0.47229	0.36142	0.40249	0.28735	0.28566	0.32665	0.29162	0.39043	0.34751	0.38278	0.27833	0.52497	0.38705	0.59667	0.49993	0.38598	0.53772	0.42784	0.47439	0.49835	0.44174	0.35179	0.32006	0.40005	0.43239	0.35277	0.57551	0.23139	0.25655	0.36951	0.50952	0.38422	0.35793	0.35485	0.52903	0.51188
500.93	0.51495	0.37578	0.42915	0.31215	0.29891	0.32542	0.29975	0.40345	0.34064	0.36951	0.2806	0.52794	0.39555	0.60541	0.51524	0.38586	0.56805	0.41366	0.49263	0.51788	0.44079	0.34606	0.32271	0.40509	0.43145	0.36765	0.58385	0.23868	0.2615	0.35662	0.5124	0.39452	0.34924	0.34798	0.52913	0.51514
501.96	0.55619	0.41702	0.45466	0.33941	0.30286	0.33277	0.30709	0.41313	0.34588	0.36065	0.28945	0.52755	0.40351	0.61789	0.51341	0.42156	0.57894	0.44925	0.51273	0.52594	0.44858	0.3462	0.32251	0.40503	0.43859	0.40625	0.59484	0.25022	0.266	0.386	0.52324	0.40301	0.3557	0.34492	0.52393	0.51608
502.99	0.59298	0.4402	0.48364	0.39043	0.30877	0.3386	0.31796	0.42502	0.36386	0.35837	0.2915	0.53246	0.42332	0.61706	0.50582	0.48473	0.59399	0.45555	0.53568	0.53979	0.45881	0.35585	0.32909	0.41424	0.46415	0.40881	0.61308	0.28249	0.27931	0.39428	0.51685	0.39559	0.36007	0.34935	0.52315	0.52428
504.02	0.60277	0.44898	0.477	0.41781	0.3108	0.3506	0.31837	0.43041	0.37119	0.34779	0.28866	0.5315	0.41749	0.6188	0.47122	0.50306	0.61069	0.47771	0.53127	0.52858	0.46652	0.35167	0.3303	0.41525	0.4472	0.40105	0.58502	0.29177	0.27803	0.40057	0.51955	0.3735	0.36714	0.35021	0.51991	0.51602
505.02	0.61822	0.48081	0.49598	0.45261	0.31975	0.36186	0.33249	0.43834	0.37894	0.34846	0.28424	0.53839	0.43436	0.63633	0.4775	0.53149	0.6051	0.50882	0.54285	0.53683	0.48283	0.3559	0.33496	0.43047	0.44696	0.4154	0.58393	0.30364	0.27078	0.41176	0.50742	0.37875	0.36628	0.35395	0.51451	0.54109
506.05	0.62092	0.53035	0.51795	0.46191	0.32517	0.37158	0.34143	0.44126	0.39376	0.35136	0.28488	0.53652	0.44351	0.65522	0.50206	0.52674	0.59176	0.54853	0.54594	0.5257	0.50562	0.36248	0.33608	0.42982	0.43734	0.43261	0.60252	0.29742	0.27171	0.43585	0.50095	0.36638	0.38255	0.3622	0.51886	0.53733
507.08	0.61316	0.54702	0.52661	0.44836	0.3371	0.38123	0.34443	0.44132	0.40051	0.35016	0.27563	0.52695	0.45458	0.65968	0.51269	0.45922	0.58588	0.5678	0.52158	0.51219	0.51131	0.36694	0.3253	0.43519	0.42887	0.43396	0.62073	0.27424	0.26383	0.42406	0.49711	0.34658	0.36934	0.36678	0.51409	0.53633
508.11	0.61781	0.56351	0.54595	0.43229	0.33835	0.38363	0.35664	0.44197	0.39555	0.35015	0.27896	0.5178	0.44986	0.65758	0.52964	0.41011	0.58085	0.5629	0.52881	0.50667	0.5008	0.36469	0.32644	0.4339	0.42318	0.43359	0.63483	0.2542	0.24484	0.41777	0.50604	0.34329	0.35985	0.36559	0.50807	0.52746
509.14	0.64668	0.60884	0.58284	0.46302	0.35632	0.40086	0.37651	0.4509	0.40641	0.35628	0.28713	0.52094	0.47454	0.67724	0.57552	0.42129	0.60423	0.59289	0.54697	0.52438	0.5068	0.37248	0.33684	0.44201	0.43672	0.46688	0.65877	0.26556	0.25973	0.42557	0.51695	0.36053	0.35907	0.37522	0.52316	0.53543
510.14	0.64495	0.60454	0.59485	0.47322	0.37941	0.4082	0.37707	0.44754	0.40208	0.35039	0.29224	0.50953	0.48714	0.67665	0.59196	0.40432	0.62295	0.60092	0.5664	0.52775	0.49535	0.35395	0.32885	0.443	0.44602	0.46819	0.65767	0.24966	0.26563	0.42588	0.52627	0.34912	0.35788	0.36817	0.52189	0.51536
511.17	0.65676	0.59871	0.606	0.48969	0.39111	0.41979	0.38401	0.44924	0.40796	0.35144	0.29031	0.50594	0.46892	0.66648	0.58667	0.43269	0.648	0.60987	0.57356	0.52848	0.49371	0.35569	0.32674	0.45037	0.47458	0.46097	0.63963	0.24891	0.26341	0.43667	0.54379	0.34372	0.35348	0.36936	0.51939	0.51344
512.2	0.6688	0.6087	0.62164	0.52909	0.39964	0.42896	0.39647	0.45222	0.41235	0.34726	0.29017	0.50729	0.47626	0.66984	0.57451	0.5017	0.64731	0.60748	0.57947	0.54042	0.50601	0.34672	0.33295	0.46178	0.48134	0.47513	0.62493	0.26819	0.26645	0.44437	0.54976	0.35858	0.35916	0.36412	0.52669	0.51575
513.23	0.6637	0.60013	0.62679	0.55731	0.41452	0.42874	0.40292	0.45782	0.41942	0.3476	0.28989	0.50049	0.47327	0.677	0.57638	0.5309	0.66205	0.62898	0.56971	0.53513	0.51051	0.35109	0.33703	0.46357	0.47754	0.48927	0.62839	0.27274	0.27568	0.43962	0.55755	0.36596	0.36018	0.36046	0.52582	0.51984
514.23	0.66877	0.59545	0.65666	0.54671	0.41876	0.42344	0.40273	0.45628	0.41172	0.3486	0.28499	0.49184	0.45667	0.68538	0.59635	0.534	0.63639	0.62027	0.56194	0.524	0.50911	0.34838	0.32993	0.46467	0.48896	0.47041	0.656	0.25687	0.24983	0.42668	0.55156	0.35937	0.34915	0.35606	0.52133	0.51705
515.26	0.67638	0.5988	0.66868	0.55093	0.40518	0.42448	0.41233	0.45904	0.41909	0.35392	0.28311	0.4867	0.44053	0.68126	0.59204	0.51487	0.60612	0.60385	0.54095	0.50809	0.50284	0.34898	0.33357	0.46606	0.47486	0.47156	0.67474	0.26489	0.24502	0.41561	0.54479	0.35792	0.33783	0.356	0.52444	0.5297
516.29	0.67686	0.60421	0.6786	0.56224	0.41407	0.42302	0.42107	0.45817	0.41483	0.34975	0.27926	0.48039	0.46228	0.69249	0.61015	0.52517	0.59136	0.61255	0.54965	0.5114	0.48916	0.34852	0.33385	0.46111	0.46439	0.47003	0.70523	0.2674	0.24652	0.40686	0.55027	0.36647	0.32761	0.35332	0.5124	0.54148
517.32	0.69131	0.60573	0.67772	0.54916	0.42918	0.42019	0.42318	0.46001	0.41831	0.35096	0.28767	0.47898	0.46403	0.69858	0.62492	0.49547	0.61492	0.6166	0.56571	0.50248	0.48966	0.34929	0.33714	0.45919	0.46432	0.45839	0.72082	0.2595	0.25489	0.40568	0.55645	0.36278	0.32815	0.35289	0.50723	0.55166
518.34	0.73066	0.65314	0.68724	0.57079	0.44042	0.44291	0.42965	0.46983	0.42086	0.36099	0.28886	0.48638	0.4909	0.71754	0.62917	0.53845	0.64746	0.63912	0.60903	0.51817	0.48756	0.36119	0.32825	0.47239	0.49282	0.4852	0.7328	0.2731	0.26624	0.43229	0.56658	0.39039	0.32581	0.36566	0.50075	0.57402
519.35	0.74689	0.67548	0.69687	0.60189	0.44601	0.45495	0.43698	0.4742	0.42385	0.36204	0.28822	0.48037	0.5174	0.73076	0.63386	0.57468	0.67831	0.66713	0.61256	0.52244	0.48898	0.3627	0.32345	0.47072	0.49801	0.50029	0.74472	0.29752	0.27667	0.44572	0.55987	0.40003	0.33086	0.3708	0.48702	0.5894
520.37	0.77774	0.69949	0.70791	0.61562	0.45919	0.46599	0.44201	0.48274	0.43044	0.36245	0.2936	0.4796	0.53698	0.7486	0.63235	0.61088	0.69173	0.70718	0.62941	0.53908	0.50784	0.38363	0.3268	0.47626	0.51794	0.5148	0.76149	0.29987	0.27988	0.46588	0.57082	0.41972	0.34242	0.37817	0.48191	0.58768
521.4	0.80409	0.71572	0.72908	0.63692	0.45722	0.47959	0.44796	0.49526	0.43376	0.36749	0.29888	0.47789	0.54623	0.7738	0.65494	0.63634	0.69938	0.73375	0.62724	0.53273	0.52241	0.39312	0.33419	0.48159	0.52384	0.53966	0.7785	0.30625	0.28305	0.48122	0.57141	0.43525	0.348	0.38485	0.4842	0.59236
522.43	0.82288	0.7401	0.73343	0.66183	0.44899	0.4929	0.44783	0.49741	0.43224	0.36877	0.29309	0.47588	0.53966	0.7908	0.66167	0.65342	0.71001	0.75691	0.62105	0.52109	0.51432	0.40268	0.32776	0.48077	0.53985	0.56037	0.77272	0.3173	0.27888	0.4913	0.55969	0.42576	0.34405	0.3923	0.47695	0.59462
523.43	0.81468	0.73063	0.75379	0.65834	0.43825	0.48844	0.43637	0.49333	0.43961	0.36378	0.29657	0.47124	0.53518	0.81629	0.70551	0.63633	0.69981	0.78216	0.58468	0.50609	0.54188	0.39849	0.33459	0.47492	0.53037	0.54716	0.79195	0.31729	0.26959	0.47922	0.54589	0.41088	0.35456	0.38406	0.47434	0.58762
524.46	0.83642	0.75297	0.74453	0.66035	0.44432	0.49194	0.44462	0.49728	0.45726	0.36408	0.30402	0.47557	0.53991	0.83864	0.7174	0.63719	0.72174	0.78896	0.60988	0.51	0.55632	0.41093	0.3441	0.48095	0.55325	0.55827	0.77672	0.3215	0.27489	0.48517	0.56802	0.42287	0.36608	0.38675	0.48	0.59644
525.48	0.83444	0.74343	0.73061	0.66189	0.44294	0.49118	0.4425	0.49557	0.44849	0.36109	0.29582	0.47164	0.54792	0.8404	0.73265	0.65795	0.73961	0.7892	0.59308	0.49815	0.5383	0.41709	0.33446	0.4795	0.54704	0.53501	0.77503	0.32325	0.27276	0.48499	0.56207	0.40247	0.35746	0.38729	0.4627	0.60648
526.51	0.82895	0.73948	0.69794	0.64349	0.44405	0.48384	0.43544	0.49115	0.44516	0.35503	0.29359	0.47223	0.52451	0.84373	0.69393	0.63701	0.75238	0.79087	0.59868	0.48462	0.52599	0.41511	0.32019	0.47723	0.54096	0.50678	0.75321	0.31639	0.26946	0.47125	0.56101	0.38129	0.35567	0.38066	0.44133	0.59407
527.51	0.81796	0.7469	0.68856	0.63646	0.45082	0.48107	0.43509	0.49443	0.44159	0.35187	0.29501	0.47038	0.52401	0.85879	0.68451	0.63861	0.75562	0.8057	0.61531	0.49864	0.5261	0.41579	0.32072	0.47786	0.5421	0.4906	0.77045	0.31311	0.27447	0.46988	0.56529	0.40651	0.35397	0.38256	0.43348	0.59721
528.54	0.83001	0.74514	0.69472	0.64715	0.46242	0.47922	0.43905	0.49546	0.44114	0.34956	0.29053	0.46922	0.52498	0.85432	0.67936	0.67002	0.76368	0.80498	0.62007	0.49163	0.52004	0.42965	0.31594	0.48528	0.53511	0.47855	0.77278	0.31463	0.28026	0.47595	0.56335	0.39302	0.34982	0.39105	0.43213	0.60335
529.56	0.81645	0.72187	0.69726	0.64421	0.46168	0.46811	0.4326	0.49286	0.42946	0.34353	0.28572	0.47099	0.52274	0.84963	0.66434	0.66324	0.76433	0.82389	0.61037	0.46369	0.50855	0.43209	0.3091	0.49525	0.49802	0.45982	0.77831	0.29778	0.28476	0.46755	0.55654	0.37127	0.33718	0.3906	0.4173	0.60655
530.59	0.79781	0.7369	0.70975	0.64755	0.45093	0.45725	0.42633	0.48184	0.43129	0.33027	0.28406	0.47242	0.5005	0.8637	0.66385	0.64628	0.72967	0.83476	0.60815	0.43918	0.50936	0.41888	0.29596	0.4985	0.48216	0.46171	0.76408	0.29226	0.27701	0.46107	0.546	0.36296	0.33407	0.3887	0.40725	0.60165
531.61	0.79732	0.73389	0.72168	0.65976	0.44734	0.4521	0.43108	0.4781	0.42853	0.32847	0.28187	0.47093	0.50372	0.86066	0.674	0.65937	0.72488	0.835	0.59206	0.43618	0.50728	0.41253	0.29661	0.5014	0.4928	0.46283	0.76128	0.29787	0.2789	0.45617	0.52978	0.3605	0.32532	0.399	0.40938	0.61054
532.62	0.8058	0.72721	0.73358	0.65358	0.45279	0.45164	0.42321	0.47814	0.4302	0.33083	0.28541	0.47508	0.50152	0.84946	0.68104	0.66154	0.7303	0.85691	0.57427	0.42406	0.51015	0.41023	0.30202	0.51325	0.48829	0.46153	0.75979	0.30156	0.28237	0.45308	0.5231	0.34565	0.32145	0.40169	0.40839	0.60548
533.64	0.80052	0.71845	0.72256	0.63874	0.43785	0.45288	0.41716	0.47081	0.42874	0.32397	0.28799	0.47821	0.48418	0.84132	0.6627	0.63001	0.70573	0.86978	0.56396	0.4185	0.50354	0.39377	0.30064	0.51551	0.49173	0.45139	0.74262	0.28904	0.27178	0.45223	0.51681	0.34661	0.3178	0.39562	0.40293	0.60365
534.67	0.82278	0.74209	0.71894	0.64384	0.43664	0.45825	0.41795	0.46987	0.43175	0.32622	0.29458	0.48564	0.49609	0.85153	0.67727	0.64442	0.70719	0.89107	0.54783	0.42519	0.5169	0.38987	0.30364	0.52034	0.51687	0.47936	0.75144	0.30746	0.2691	0.46444	0.51649	0.35528	0.3247	0.40286	0.40166	0.59867
535.67	0.83479	0.74386	0.7155	0.61886	0.44273	0.45895	0.42555	0.4755	0.42883	0.33539	0.29755	0.49914	0.50084	0.84021	0.68761	0.63014	0.74884	0.90242	0.55286	0.43399	0.51805	0.39626	0.31012	0.53214	0.53126	0.47703	0.75673	0.30504	0.28063	0.46058	0.52733	0.36936	0.32305	0.40968	0.40825	0.60487
536.69	0.85166	0.76292	0.72692	0.61785	0.45338	0.46354	0.42866	0.47711	0.43022	0.34023	0.30942	0.51216	0.5017	0.84514	0.71571	0.63145	0.78547	0.93072	0.5616	0.43105	0.52718	0.39885	0.31551	0.55201	0.5419	0.49871	0.78478	0.31633	0.2888	0.47777	0.5476	0.37674	0.32676	0.41266	0.42078	0.60921
537.72	0.86106	0.7747	0.72127	0.61581	0.4385	0.46155	0.4394	0.47434	0.42841	0.34063	0.30438	0.51646	0.49563	0.84175	0.72448	0.63053	0.76353	0.91712	0.5623	0.43296	0.51946	0.39492	0.30701	0.5584	0.53702	0.50283	0.76527	0.30686	0.29161	0.4754	0.55593	0.38424	0.32025	0.41242	0.42173	0.62199
538.74	0.87929	0.80274	0.73332	0.62359	0.44986	0.45816	0.45784	0.48065	0.43207	0.34418	0.30357	0.52378	0.52256	0.84647	0.76166	0.63427	0.78089	0.90843	0.58574	0.44186	0.52807	0.40353	0.31253	0.5658	0.54687	0.52199	0.79731	0.31349	0.31192	0.47731	0.57594	0.3958	0.3245	0.42768	0.4262	0.62382
539.74	0.88557	0.79429	0.73455	0.61523	0.44908	0.46044	0.4564	0.47204	0.4266	0.34229	0.29459	0.52158	0.5076	0.81811	0.75804	0.62888	0.78755	0.88714	0.60003	0.43587	0.51655	0.39823	0.30963	0.56096	0.54208	0.51533	0.78309	0.30773	0.31874	0.47153	0.58468	0.38696	0.31039	0.42373	0.42805	0.61446
540.77	0.88613	0.79453	0.73841	0.63531	0.43643	0.45931	0.46106	0.46979	0.42659	0.34322	0.2956	0.51646	0.52457	0.80683	0.75644	0.64808	0.75018	0.87176	0.61361	0.44182	0.52086	0.38849	0.30711	0.56054	0.54645	0.52818	0.78628	0.31333	0.31598	0.47097	0.59892	0.38856	0.30934	0.4262	0.42783	0.6037
541.79	0.88889	0.77668	0.74561	0.63291	0.42156	0.46185	0.4591	0.46324	0.42886	0.34034	0.28907	0.50702	0.53731	0.77943	0.73767	0.62636	0.7267	0.86477	0.61567	0.44328	0.52678	0.38513	0.30755	0.55163	0.54632	0.51506	0.77544	0.30055	0.31172	0.4772	0.60653	0.39077	0.30995	0.42399	0.42597	0.59943
542.82	0.89255	0.78244	0.75594	0.64165	0.4213	0.45656	0.45784	0.45803	0.43856	0.33808	0.28639	0.50477	0.55081	0.76979	0.74594	0.63178	0.72984	0.84579	0.62001	0.44856	0.54489	0.38288	0.30569	0.5438	0.54516	0.52669	0.77914	0.30227	0.30653	0.48743	0.60301	0.3874	0.31372	0.42481	0.41535	0.58471
543.82	0.90424	0.77779	0.7633	0.64257	0.40886	0.45777	0.4519	0.45451	0.43643	0.34075	0.28649	0.50381	0.56555	0.75976	0.73387	0.66051	0.7287	0.84145	0.62604	0.46084	0.54227	0.37194	0.30302	0.54057	0.56484	0.53099	0.77895	0.30675	0.30027	0.49612	0.6082	0.4071	0.30828	0.42586	0.41703	0.5854
544.84	0.90995	0.79132	0.78217	0.66605	0.40731	0.46793	0.46801	0.46506	0.4504	0.34813	0.28633	0.50769	0.59432	0.76345	0.74056	0.69364	0.70837	0.86907	0.65193	0.49414	0.55676	0.3751	0.30345	0.54575	0.58993	0.53326	0.80445	0.30798	0.30566	0.51957	0.63257	0.42623	0.33014	0.43913	0.41684	0.58688
545.86	0.93492	0.81831	0.80238	0.68469	0.42185	0.47961	0.46849	0.46659	0.4577	0.35224	0.2877	0.51262	0.61518	0.76573	0.74946	0.71946	0.75183	0.88224	0.66734	0.50142	0.56728	0.38632	0.31358	0.54095	0.6042	0.54329	0.80669	0.32715	0.31634	0.54357	0.64306	0.43389	0.33871	0.44624	0.42945	0.59714
546.89	0.95478	0.85402	0.80578	0.70903	0.43674	0.4838	0.48539	0.47413	0.46936	0.35744	0.28477	0.52656	0.65211	0.77911	0.7797	0.75807	0.76406	0.88625	0.70599	0.53139	0.57774	0.38987	0.31348	0.54706	0.63686	0.56356	0.82613	0.34927	0.32713	0.54448	0.66805	0.45722	0.34724	0.45914	0.42934	0.61472
547.89	0.96754	0.87186	0.82506	0.73884	0.44984	0.50034	0.49656	0.48431	0.46837	0.36783	0.29276	0.52937	0.69761	0.79821	0.7999	0.8044	0.7864	0.92295	0.72416	0.55316	0.57959	0.39975	0.32441	0.54932	0.67403	0.58076	0.86284	0.37045	0.33564	0.56722	0.70294	0.469	0.35666	0.47692	0.4447	0.62603
548.91	0.97365	0.8854	0.82702	0.75316	0.46655	0.51	0.49044	0.48466	0.4674	0.3733	0.29469	0.53118	0.69189	0.79736	0.80301	0.81627	0.8102	0.92733	0.72846	0.55761	0.58219	0.40462	0.32987	0.54735	0.68634	0.58907	0.85919	0.38114	0.34463	0.56836	0.71332	0.46935	0.35514	0.48077	0.44508	0.62339
549.93	0.96305	0.89378	0.81503	0.75582	0.47019	0.50827	0.48542	0.48125	0.45895	0.37003	0.29621	0.52823	0.69658	0.80235	0.79856	0.80446	0.82801	0.91221	0.72155	0.54671	0.58933	0.40143	0.33573	0.54317	0.70493	0.6077	0.85292	0.3889	0.34402	0.56761	0.70921	0.46571	0.34808	0.48248	0.45194	0.63363
550.93	0.96377	0.88228	0.81568	0.75946	0.47366	0.5067	0.48552	0.47798	0.45482	0.36559	0.28786	0.52789	0.69403	0.79822	0.81883	0.8102	0.8338	0.9066	0.71788	0.55402	0.58641	0.39308	0.3279	0.54094	0.71873	0.60629	0.88099	0.38616	0.35079	0.57118	0.72312	0.47743	0.35253	0.48425	0.44358	0.62894
551.96	0.92989	0.85147	0.81018	0.71814	0.45556	0.50346	0.46211	0.46896	0.43706	0.35992	0.27895	0.51531	0.65055	0.77811	0.79615	0.78832	0.80337	0.85741	0.68531	0.53682	0.56499	0.3806	0.31834	0.52635	0.69204	0.58532	0.88035	0.36297	0.33758	0.5542	0.70239	0.45445	0.34074	0.48197	0.44664	0.60759
552.98	0.92932	0.83399	0.79804	0.6856	0.44863	0.4945	0.45827	0.45989	0.43378	0.34803	0.26831	0.5116	0.61394	0.73979	0.78772	0.75002	0.79254	0.82946	0.6907	0.51417	0.56443	0.36734	0.30856	0.52052	0.68011	0.55142	0.85945	0.35216	0.3357	0.54432	0.69454	0.44161	0.33685	0.47245	0.43087	0.59728
553.98	0.90377	0.8006	0.76646	0.6533	0.43026	0.47652	0.45059	0.44908	0.42845	0.33589	0.26219	0.50381	0.58603	0.70554	0.76835	0.71428	0.75523	0.77773	0.6752	0.48768	0.55885	0.3492	0.29946	0.51535	0.64324	0.52851	0.8259	0.34008	0.32056	0.52546	0.68962	0.41076	0.33579	0.46544	0.42629	0.58906
555	0.8895	0.77668	0.75341	0.61261	0.40804	0.46676	0.43003	0.43369	0.42129	0.326	0.25267	0.50176	0.55331	0.66445	0.73666	0.66931	0.70666	0.74042	0.6573	0.46768	0.53841	0.33907	0.28326	0.50705	0.60887	0.49177	0.78752	0.3219	0.30151	0.51411	0.68448	0.39905	0.32294	0.45111	0.42126	0.57274
556.02	0.85383	0.75602	0.70456	0.58482	0.38496	0.45413	0.41945	0.42094	0.41053	0.31779	0.24977	0.49316	0.51206	0.6303	0.67575	0.61538	0.65484	0.697	0.63472	0.44504	0.51734	0.32248	0.28098	0.49419	0.56827	0.47064	0.73455	0.30346	0.28174	0.48386	0.6668	0.36725	0.30867	0.43465	0.41827	0.55339
557.05	0.85812	0.76745	0.69677	0.58949	0.37882	0.44932	0.41828	0.41189	0.40461	0.3074	0.24978	0.49686	0.52664	0.61695	0.6519	0.60231	0.63656	0.70502	0.62876	0.43404	0.51175	0.32175	0.27818	0.48759	0.56231	0.46479	0.70123	0.3048	0.2747	0.49144	0.66943	0.35986	0.31174	0.42154	0.40901	0.55142
558.04	0.82757	0.74738	0.67464	0.57355	0.36256	0.44512	0.40412	0.39645	0.40236	0.3014	0.24627	0.50139	0.51246	0.59122	0.61609	0.56591	0.59642	0.68724	0.60754	0.42373	0.49622	0.31308	0.27718	0.48723	0.54176	0.46672	0.67962	0.28741	0.26461	0.47585	0.66939	0.35676	0.30834	0.40957	0.41561	0.54999
559.07	0.82692	0.75109	0.6748	0.58716	0.36224	0.45283	0.40778	0.39293	0.40355	0.29612	0.23843	0.50421	0.52728	0.58236	0.6	0.55573	0.60297	0.70645	0.61779	0.43194	0.48999	0.31401	0.272	0.48863	0.55156	0.45313	0.67392	0.28764	0.26347	0.48207	0.66334	0.35434	0.30946	0.40248	0.40437	0.55737
560.09	0.8386	0.75877	0.67387	0.60201	0.37298	0.45089	0.4163	0.39579	0.41241	0.29836	0.24587	0.51069	0.53749	0.58195	0.62659	0.57759	0.64964	0.70496	0.62581	0.44637	0.4844	0.31302	0.28026	0.49461	0.55218	0.46323	0.6909	0.28898	0.27545	0.48655	0.66898	0.36411	0.3222	0.40812	0.40541	0.57438
561.09	0.84297	0.75508	0.68015	0.59889	0.36922	0.45182	0.40797	0.38886	0.40658	0.3004	0.24506	0.51646	0.54114	0.56786	0.6153	0.59584	0.64758	0.69212	0.63559	0.44585	0.4858	0.32066	0.28043	0.49877	0.55774	0.46002	0.69277	0.28668	0.27674	0.49353	0.66436	0.36473	0.31793	0.40874	0.40264	0.58448
562.11	0.83147	0.745	0.66148	0.60161	0.3739	0.44378	0.40661	0.38312	0.41636	0.30425	0.24815	0.52355	0.52335	0.54137	0.60395	0.59358	0.64449	0.67248	0.6467	0.45062	0.48852	0.31969	0.28743	0.50391	0.54795	0.46151	0.67149	0.29026	0.27992	0.49297	0.6696	0.36815	0.31186	0.40167	0.40843	0.60089
563.13	0.84223	0.74198	0.66471	0.61238	0.3774	0.4389	0.39978	0.37681	0.40758	0.30324	0.25	0.52663	0.52787	0.5294	0.59697	0.60877	0.65329	0.64046	0.64765	0.4433	0.48503	0.32535	0.29476	0.50139	0.55001	0.46587	0.67868	0.29102	0.28077	0.49073	0.66615	0.35344	0.3079	0.40077	0.40457	0.61318
564.13	0.83496	0.74546	0.68348	0.609	0.37514	0.43237	0.40002	0.36903	0.40511	0.30833	0.25301	0.53352	0.5089	0.52579	0.61399	0.61673	0.62497	0.59318	0.64516	0.43567	0.48208	0.3324	0.30138	0.50252	0.54102	0.48222	0.69602	0.29021	0.27872	0.47495	0.67443	0.35975	0.30391	0.39969	0.41742	0.62467
565.15	0.83023	0.73678	0.68119	0.5944	0.37484	0.43134	0.38712	0.35502	0.404	0.30773	0.25048	0.53512	0.49171	0.50614	0.58217	0.60237	0.59371	0.5815	0.63919	0.41197	0.48379	0.33195	0.29854	0.5009	0.52551	0.47802	0.69847	0.29036	0.26709	0.4799	0.66518	0.3305	0.29706	0.38963	0.41642	0.62919
566.17	0.82818	0.72049	0.68906	0.59191	0.37814	0.42833	0.38048	0.35552	0.41578	0.30223	0.24729	0.53925	0.476	0.49197	0.60805	0.58386	0.57364	0.57997	0.62572	0.41526	0.49813	0.32486	0.30354	0.49916	0.52479	0.47931	0.69962	0.29174	0.25639	0.47903	0.65306	0.3288	0.29769	0.38172	0.42179	0.64371
567.17	0.83	0.70735	0.70334	0.60263	0.38227	0.43271	0.376	0.35282	0.41725	0.29687	0.24644	0.53798	0.48084	0.48516	0.61868	0.58708	0.57996	0.58168	0.60828	0.41218	0.50822	0.32258	0.30302	0.50187	0.52971	0.46651	0.71031	0.29331	0.25373	0.48843	0.63734	0.32871	0.30204	0.38483	0.4182	0.64565
568.19	0.8317	0.71908	0.71366	0.60958	0.38596	0.42726	0.37857	0.35208	0.42064	0.30012	0.24719	0.53676	0.48893	0.48924	0.61844	0.60143	0.57974	0.59358	0.61513	0.41898	0.51297	0.32994	0.29786	0.49998	0.53945	0.46705	0.69599	0.31419	0.24809	0.50082	0.63117	0.33156	0.30748	0.38805	0.42767	0.63516
569.21	0.83742	0.71494	0.68957	0.60866	0.39044	0.42283	0.36482	0.34891	0.41576	0.29569	0.24484	0.53589	0.49178	0.46173	0.58624	0.5857	0.58421	0.61192	0.58505	0.41208	0.50124	0.3199	0.29336	0.49413	0.54181	0.46337	0.65853	0.30189	0.24651	0.52034	0.59516	0.31629	0.30144	0.37554	0.43009	0.63722
570.2	0.83072	0.72458	0.68573	0.60775	0.39401	0.43061	0.36289	0.35246	0.41064	0.2893	0.24043	0.52875	0.51609	0.45587	0.59384	0.58314	0.58611	0.61933	0.57097	0.4236	0.49635	0.31773	0.29051	0.48903	0.55734	0.46972	0.64462	0.29449	0.24785	0.51714	0.57174	0.33265	0.29308	0.36963	0.41797	0.63705
571.22	0.82308	0.74623	0.68826	0.60394	0.40378	0.42916	0.36077	0.34901	0.40574	0.29223	0.23777	0.52679	0.54303	0.44858	0.57612	0.57485	0.62839	0.61831	0.57559	0.41594	0.48258	0.32402	0.28781	0.49485	0.55918	0.4713	0.64327	0.28875	0.25827	0.51994	0.56632	0.32849	0.29289	0.37113	0.41006	0.64904
572.24	0.81752	0.76376	0.68175	0.60183	0.41325	0.42473	0.35334	0.34928	0.41263	0.29528	0.23621	0.52006	0.54711	0.43117	0.57286	0.5926	0.64235	0.59897	0.5714	0.40801	0.47966	0.32969	0.28582	0.4891	0.5521	0.48261	0.63609	0.28993	0.26494	0.51258	0.55317	0.31638	0.29574	0.36568	0.41041	0.64279
573.24	0.82027	0.75978	0.67559	0.59662	0.42659	0.42795	0.34832	0.34947	0.41163	0.29119	0.2319	0.50886	0.5367	0.41508	0.57727	0.59641	0.6471	0.5948	0.55856	0.40303	0.47628	0.32257	0.28241	0.47984	0.5361	0.4778	0.66401	0.27571	0.26372	0.50851	0.53766	0.31837	0.29002	0.3603	0.40503	0.64326
574.26	0.79801	0.72961	0.66987	0.57462	0.41905	0.42128	0.34183	0.35058	0.4047	0.28062	0.22946	0.49121	0.53245	0.39378	0.55209	0.57774	0.61492	0.59532	0.56385	0.40618	0.46863	0.3179	0.27961	0.46805	0.51563	0.45485	0.66302	0.27058	0.25769	0.50259	0.54211	0.31975	0.28015	0.35023	0.39158	0.63047
575.28	0.78917	0.70217	0.66395	0.57733	0.42119	0.40711	0.34875	0.34892	0.40879	0.28117	0.22705	0.48629	0.52495	0.38386	0.53757	0.57822	0.60834	0.58371	0.56261	0.40184	0.48228	0.31631	0.28073	0.47246	0.505	0.43043	0.67218	0.27229	0.25871	0.496	0.53639	0.30831	0.28606	0.34835	0.40026	0.62972
576.28	0.77591	0.67363	0.65804	0.56108	0.41265	0.4063	0.34707	0.3445	0.4032	0.28006	0.22314	0.47096	0.50515	0.36793	0.52641	0.58131	0.57176	0.58459	0.54507	0.39828	0.47698	0.30422	0.27379	0.46302	0.48993	0.41589	0.64183	0.27072	0.24772	0.49492	0.52264	0.29667	0.27856	0.34503	0.39681	0.60562
577.3	0.76911	0.65275	0.66567	0.5434	0.41347	0.41202	0.353	0.34629	0.39449	0.2795	0.22293	0.47213	0.50183	0.37587	0.5427	0.56422	0.5829	0.61372	0.55346	0.39626	0.47403	0.30188	0.27253	0.46566	0.50295	0.42152	0.65439	0.274	0.24888	0.50361	0.51734	0.30776	0.27302	0.34363	0.3973	0.61975
578.32	0.7376	0.62814	0.66605	0.52531	0.39884	0.40415	0.3572	0.34076	0.38084	0.27223	0.2174	0.46772	0.49371	0.35842	0.53967	0.52893	0.57477	0.61069	0.54401	0.38078	0.45017	0.29095	0.26647	0.47131	0.48653	0.40395	0.6356	0.26351	0.25028	0.50253	0.51626	0.28848	0.26515	0.32243	0.39391	0.62147
579.31	0.74319	0.65082	0.67821	0.54065	0.40957	0.40796	0.37296	0.33652	0.38151	0.27636	0.21833	0.47098	0.50209	0.37464	0.57389	0.55203	0.62559	0.62085	0.55274	0.36649	0.45796	0.29156	0.26203	0.48003	0.49453	0.41414	0.65153	0.27027	0.25842	0.52111	0.51533	0.28625	0.2776	0.32634	0.39863	0.62871
580.33	0.73791	0.66246	0.68471	0.54263	0.40813	0.40999	0.36085	0.33458	0.36792	0.27584	0.21829	0.46611	0.49383	0.37054	0.59089	0.5636	0.63237	0.62468	0.55519	0.37214	0.43947	0.29405	0.26154	0.47043	0.50345	0.4165	0.64651	0.27291	0.25895	0.52231	0.5145	0.28726	0.27143	0.32149	0.39896	0.62071
581.35	0.73336	0.67792	0.66638	0.54895	0.40398	0.40797	0.35215	0.33276	0.36864	0.26739	0.22162	0.46688	0.50393	0.37647	0.59588	0.56462	0.6221	0.63412	0.53081	0.35163	0.43821	0.28696	0.26019	0.4656	0.51505	0.4278	0.66248	0.27465	0.26815	0.53427	0.49742	0.28666	0.27633	0.3111	0.39707	0.62764
582.35	0.74516	0.67934	0.66527	0.56339	0.40455	0.40663	0.34782	0.32991	0.35834	0.26577	0.21825	0.45651	0.51952	0.36626	0.57635	0.60897	0.62419	0.62553	0.53207	0.35981	0.42362	0.28146	0.25307	0.45816	0.51784	0.40273	0.66314	0.28138	0.27042	0.53445	0.49038	0.2785	0.27002	0.30313	0.38208	0.61131
583.36	0.74338	0.6608	0.63383	0.56536	0.39756	0.40386	0.33136	0.32507	0.36521	0.26705	0.21907	0.45433	0.50749	0.37063	0.55142	0.62572	0.5965	0.61451	0.51975	0.35086	0.42231	0.27573	0.25075	0.44849	0.52703	0.39646	0.64122	0.28139	0.2665	0.52519	0.46261	0.28265	0.27455	0.30445	0.37219	0.60161
584.38	0.74692	0.64917	0.63705	0.56439	0.3917	0.40686	0.32697	0.3279	0.3677	0.26614	0.21803	0.45248	0.50963	0.36289	0.54665	0.62603	0.61729	0.60135	0.51945	0.36373	0.4371	0.27473	0.24997	0.44419	0.52754	0.39065	0.65252	0.2853	0.26549	0.51518	0.45503	0.28928	0.27752	0.29661	0.36447	0.58983
585.38	0.74161	0.63141	0.62864	0.55427	0.37578	0.39749	0.32568	0.32475	0.3631	0.26042	0.21984	0.45164	0.49524	0.34944	0.56634	0.60856	0.60881	0.58975	0.50864	0.34355	0.43477	0.26774	0.23894	0.44056	0.51329	0.37559	0.6471	0.27935	0.25655	0.51138	0.43823	0.28271	0.26889	0.29369	0.34643	0.57815
586.4	0.75837	0.62436	0.64137	0.56499	0.37484	0.39714	0.33438	0.33128	0.36661	0.2689	0.23149	0.45059	0.51015	0.35163	0.55043	0.62789	0.64434	0.58916	0.53537	0.36846	0.43466	0.28526	0.24024	0.44741	0.49037	0.36869	0.64955	0.28395	0.25093	0.50514	0.4621	0.29887	0.28019	0.30111	0.35051	0.57116
587.41	0.73275	0.61761	0.61356	0.53583	0.34468	0.3813	0.31998	0.32248	0.36735	0.26429	0.23091	0.44196	0.4895	0.35556	0.53992	0.5715	0.63093	0.56588	0.52044	0.34134	0.43098	0.28413	0.23355	0.44315	0.46083	0.37074	0.62218	0.24997	0.23857	0.47825	0.44981	0.27887	0.28311	0.29265	0.35672	0.55128
588.41	0.74441	0.6434	0.61568	0.5397	0.3339	0.38399	0.31867	0.32713	0.3588	0.26268	0.23364	0.43328	0.50197	0.36647	0.55641	0.55532	0.63148	0.57838	0.52506	0.34941	0.44304	0.28621	0.23516	0.44371	0.47101	0.36589	0.62508	0.25502	0.23344	0.47933	0.45196	0.2697	0.28149	0.28916	0.35973	0.55333
589.43	0.71422	0.62431	0.58527	0.50953	0.3074	0.36438	0.30793	0.31464	0.34485	0.25388	0.23335	0.42031	0.48733	0.36469	0.52703	0.52124	0.55645	0.55042	0.51959	0.31847	0.41004	0.27698	0.2253	0.43391	0.44441	0.35852	0.58744	0.23488	0.21803	0.45501	0.44437	0.24776	0.26618	0.28231	0.3506	0.53748
590.42	0.69644	0.60495	0.55737	0.5081	0.29	0.3563	0.28991	0.30359	0.3286	0.24699	0.22493	0.40417	0.48281	0.35979	0.46614	0.50724	0.52743	0.52334	0.51179	0.2998	0.38951	0.26529	0.21554	0.42164	0.41714	0.3529	0.54973	0.23418	0.20882	0.4335	0.44712	0.22912	0.26155	0.26323	0.34963	0.52155
591.44	0.66936	0.57193	0.54025	0.45977	0.26523	0.3428	0.26791	0.28369	0.3066	0.23148	0.20712	0.38485	0.4369	0.34261	0.46814	0.44819	0.47669	0.50328	0.49851	0.25894	0.37002	0.24238	0.19859	0.40497	0.4064	0.32314	0.53533	0.20967	0.19287	0.41619	0.41204	0.19156	0.23742	0.24094	0.3289	0.4872
592.46	0.6735	0.57481	0.54766	0.46593	0.25881	0.33941	0.26031	0.28138	0.29366	0.22094	0.20264	0.37356	0.43581	0.33701	0.45625	0.44947	0.44758	0.50744	0.49327	0.26024	0.37335	0.22478	0.19662	0.40269	0.40315	0.33057	0.53596	0.21954	0.18883	0.41499	0.4103	0.18503	0.22464	0.22856	0.31061	0.48049
593.45	0.63655	0.54874	0.53762	0.43419	0.24444	0.32795	0.24643	0.2721	0.27933	0.21031	0.20008	0.36697	0.41628	0.32254	0.42873	0.44308	0.4358	0.4885	0.48534	0.25258	0.35657	0.21655	0.18816	0.39611	0.36993	0.33595	0.51202	0.21858	0.17737	0.40667	0.39664	0.17422	0.2095	0.21553	0.29416	0.45281
594.47	0.63357	0.55315	0.53957	0.44475	0.25988	0.32634	0.22212	0.26403	0.27156	0.20638	0.19703	0.35921	0.40497	0.32659	0.44446	0.4696	0.48088	0.4827	0.47143	0.24291	0.36042	0.21379	0.19247	0.40002	0.36035	0.34836	0.5306	0.23417	0.18082	0.39985	0.36785	0.15165	0.2062	0.21098	0.28933	0.44456
595.46	0.62718	0.56084	0.55163	0.42597	0.26861	0.33289	0.22436	0.26412	0.26835	0.20722	0.19548	0.35577	0.40316	0.3413	0.44017	0.47542	0.49668	0.49769	0.47275	0.24542	0.36412	0.2091	0.19616	0.40526	0.35143	0.35826	0.53119	0.23204	0.18093	0.39831	0.35872	0.15953	0.20332	0.20616	0.28149	0.43144
596.48	0.63223	0.5857	0.55562	0.45077	0.29092	0.33171	0.23726	0.27399	0.28414	0.21895	0.19954	0.36241	0.43143	0.34963	0.43702	0.50633	0.53137	0.49218	0.47231	0.26073	0.38503	0.2202	0.20025	0.41539	0.37218	0.39928	0.52906	0.24318	0.19043	0.39839	0.37356	0.17495	0.2165	0.20354	0.28186	0.44819
597.49	0.60575	0.57244	0.54531	0.43439	0.30155	0.32365	0.23428	0.26924	0.28781	0.22547	0.19943	0.3595	0.39763	0.34108	0.42243	0.47399	0.52327	0.47845	0.45076	0.2472	0.37585	0.21612	0.19151	0.4075	0.34193	0.37649	0.5076	0.23117	0.18279	0.39291	0.35018	0.17453	0.22344	0.19473	0.28131	0.44129
598.49	0.62102	0.57991	0.56578	0.46424	0.33067	0.33769	0.24359	0.27516	0.29819	0.23802	0.20431	0.36439	0.4231	0.34682	0.45227	0.48474	0.55876	0.48591	0.44986	0.25953	0.38185	0.22737	0.1972	0.41959	0.37512	0.39992	0.54287	0.24084	0.19184	0.40441	0.37699	0.19865	0.23483	0.20635	0.30568	0.45666
599.5	0.60953	0.57215	0.56739	0.45349	0.3156	0.33907	0.24627	0.27862	0.29951	0.24714	0.20451	0.36775	0.42334	0.33381	0.44581	0.44771	0.49867	0.49383	0.42778	0.26059	0.38206	0.23394	0.19548	0.41932	0.39474	0.38201	0.53166	0.22848	0.1795	0.41428	0.39064	0.217	0.23382	0.20109	0.31333	0.46131
600.52	0.58966	0.56263	0.54917	0.44515	0.31905	0.32513	0.24095	0.276	0.30101	0.24604	0.20359	0.3691	0.42491	0.32541	0.43473	0.4303	0.48332	0.4724	0.40179	0.25231	0.3796	0.23381	0.19495	0.42654	0.40073	0.38013	0.5219	0.22497	0.19069	0.41462	0.37791	0.21594	0.23663	0.20423	0.32484	0.47764
601.51	0.58203	0.57315	0.56326	0.44012	0.32491	0.33149	0.23134	0.27358	0.29286	0.24925	0.20492	0.36772	0.4231	0.34777	0.46226	0.43111	0.4829	0.47574	0.39748	0.26135	0.38482	0.23565	0.19858	0.42889	0.39873	0.39369	0.53502	0.23499	0.19589	0.41805	0.37592	0.22734	0.23918	0.21159	0.33147	0.48771
602.53	0.59141	0.56665	0.54747	0.44506	0.32037	0.33192	0.23781	0.27145	0.28214	0.24387	0.19901	0.3763	0.43377	0.35201	0.46382	0.43107	0.47855	0.4672	0.40843	0.26837	0.37543	0.23338	0.20339	0.43976	0.41776	0.40555	0.54547	0.24401	0.19613	0.4288	0.39927	0.23507	0.23071	0.21237	0.33577	0.49326
603.52	0.55886	0.54088	0.5405	0.41439	0.29474	0.30877	0.22843	0.25914	0.26816	0.23632	0.18613	0.37008	0.40504	0.34262	0.4513	0.42746	0.42839	0.44703	0.4001	0.23989	0.36017	0.21011	0.18749	0.42782	0.38265	0.3761	0.53525	0.22985	0.18825	0.40018	0.38203	0.21119	0.22049	0.19649	0.31846	0.47777
604.54	0.56015	0.5422	0.51979	0.40675	0.30218	0.30532	0.2261	0.26083	0.27025	0.23387	0.18006	0.37076	0.41756	0.347	0.43556	0.43435	0.44916	0.45581	0.40912	0.25283	0.35839	0.20126	0.18595	0.42695	0.37018	0.38264	0.53224	0.23422	0.20192	0.38347	0.37379	0.21122	0.22519	0.19373	0.32261	0.47832
605.55	0.5754	0.53404	0.53879	0.39919	0.29843	0.31007	0.22924	0.26037	0.27071	0.23913	0.17581	0.37414	0.42716	0.3466	0.47724	0.42475	0.43916	0.48546	0.4217	0.26301	0.37241	0.20939	0.19078	0.4235	0.38106	0.3792	0.57941	0.23411	0.19938	0.38828	0.36639	0.21442	0.23032	0.19593	0.32572	0.47994
606.55	0.55139	0.47917	0.50277	0.38785	0.27681	0.29469	0.21943	0.25189	0.25555	0.22678	0.16412	0.37286	0.41823	0.30604	0.43808	0.40345	0.39842	0.46849	0.40874	0.23381	0.35149	0.19664	0.1825	0.42036	0.34417	0.33153	0.55212	0.22743	0.18576	0.37048	0.35412	0.1946	0.21357	0.1886	0.31951	0.46475
607.56	0.53498	0.48392	0.48216	0.38056	0.28291	0.30202	0.20621	0.25353	0.25291	0.23231	0.16645	0.36969	0.43128	0.3147	0.4189	0.43514	0.42577	0.51592	0.41457	0.2337	0.3522	0.20597	0.1871	0.41272	0.34798	0.34257	0.5359	0.22572	0.19776	0.37004	0.3554	0.20105	0.21435	0.1978	0.32439	0.46478
608.55	0.55573	0.49351	0.46345	0.38288	0.29443	0.31129	0.20874	0.25834	0.2544	0.23044	0.16581	0.37738	0.45183	0.31957	0.40277	0.43547	0.44639	0.54323	0.43269	0.24875	0.36144	0.21348	0.19174	0.42201	0.35488	0.35167	0.5223	0.22849	0.20914	0.3854	0.36519	0.21732	0.21573	0.2018	0.32959	0.48001
609.57	0.55052	0.48713	0.46726	0.37248	0.29642	0.30575	0.21117	0.26038	0.25181	0.23229	0.16647	0.38876	0.45679	0.32455	0.40645	0.44056	0.42908	0.55806	0.43029	0.24663	0.36876	0.22973	0.19228	0.42706	0.35311	0.36105	0.52982	0.23521	0.19801	0.40585	0.37665	0.22098	0.22251	0.21174	0.32854	0.48832
610.58	0.52973	0.49118	0.43411	0.37001	0.29215	0.29672	0.20075	0.25946	0.24993	0.22839	0.16709	0.38681	0.45256	0.31957	0.36104	0.44504	0.40578	0.54346	0.42588	0.24599	0.34757	0.2248	0.19069	0.42464	0.34385	0.37927	0.49004	0.22961	0.19017	0.38606	0.38056	0.22434	0.21277	0.20999	0.32348	0.48777
611.57	0.53594	0.50779	0.43281	0.35998	0.30095	0.29702	0.20104	0.27074	0.25222	0.23419	0.17573	0.39004	0.46411	0.34814	0.34949	0.46752	0.42412	0.55894	0.44883	0.27429	0.34835	0.24438	0.20066	0.42498	0.37843	0.40619	0.4978	0.23982	0.20187	0.38229	0.3779	0.24233	0.21887	0.21525	0.33415	0.49548
612.59	0.55874	0.52703	0.46956	0.35952	0.30913	0.29091	0.20859	0.27998	0.26986	0.24351	0.18243	0.39449	0.50619	0.3587	0.39031	0.47641	0.43468	0.55363	0.46871	0.29618	0.37345	0.25372	0.2019	0.43534	0.41005	0.4343	0.54547	0.25267	0.20572	0.3865	0.39023	0.2554	0.23542	0.22989	0.34745	0.51571
613.58	0.55472	0.51995	0.46646	0.35321	0.313	0.28678	0.20058	0.28268	0.26424	0.24553	0.18445	0.39273	0.50266	0.36549	0.40514	0.46538	0.44222	0.56763	0.44366	0.29711	0.36588	0.26559	0.20384	0.43126	0.40341	0.45133	0.55651	0.23972	0.20731	0.39193	0.37674	0.25322	0.23257	0.23283	0.34759	0.51577
614.6	0.55894	0.5231	0.46153	0.35999	0.31805	0.29152	0.20029	0.28432	0.26779	0.24861	0.1853	0.38217	0.5053	0.37723	0.42061	0.47441	0.46623	0.58612	0.45137	0.31006	0.34717	0.2636	0.20574	0.42523	0.41263	0.47748	0.56057	0.23654	0.22053	0.39552	0.38451	0.27646	0.22764	0.23281	0.35247	0.51442
615.59	0.57453	0.52568	0.45734	0.37386	0.33374	0.30648	0.21132	0.29404	0.27557	0.25792	0.19822	0.38895	0.51246	0.39354	0.44644	0.48485	0.54197	0.6334	0.48905	0.33917	0.35438	0.27708	0.21424	0.43755	0.42487	0.49003	0.57851	0.25134	0.24492	0.41384	0.42067	0.29795	0.23774	0.24013	0.36367	0.53064
616.6	0.59305	0.54195	0.46987	0.39401	0.35257	0.30856	0.22637	0.29519	0.28766	0.2581	0.20033	0.39826	0.52315	0.41461	0.49801	0.49625	0.60423	0.6528	0.49379	0.36554	0.36173	0.28229	0.21517	0.4456	0.45583	0.51636	0.62112	0.2499	0.26196	0.4267	0.44678	0.32204	0.25234	0.24553	0.37664	0.54861
617.61	0.58885	0.53126	0.46026	0.39208	0.33995	0.31929	0.22796	0.28476	0.28556	0.24988	0.19802	0.39612	0.49998	0.42455	0.49318	0.50498	0.59903	0.67946	0.48624	0.36824	0.35998	0.28861	0.21934	0.442	0.4371	0.51946	0.60715	0.24337	0.2639	0.42343	0.44241	0.32163	0.24699	0.23353	0.36987	0.55065
618.61	0.59902	0.55791	0.45168	0.40917	0.34015	0.32353	0.24046	0.2856	0.30124	0.25249	0.19937	0.38914	0.51856	0.43372	0.47675	0.52034	0.62509	0.69177	0.51711	0.39284	0.38171	0.29257	0.22677	0.44933	0.46548	0.53125	0.59703	0.26041	0.26617	0.42189	0.45545	0.33997	0.26047	0.24065	0.38319	0.56185
619.62	0.62972	0.58151	0.46443	0.44101	0.35312	0.33719	0.25817	0.29006	0.31254	0.25654	0.20517	0.39937	0.53008	0.44147	0.48886	0.55001	0.67745	0.70361	0.54429	0.41755	0.41524	0.31307	0.23611	0.45747	0.50848	0.54682	0.61594	0.2847	0.27832	0.43315	0.46725	0.35768	0.27732	0.25709	0.39056	0.58486
620.61	0.64238	0.59553	0.48966	0.44689	0.35103	0.3454	0.26807	0.28086	0.3196	0.25589	0.19623	0.39694	0.53635	0.43633	0.51492	0.56661	0.6637	0.6857	0.54476	0.43232	0.42225	0.31833	0.23069	0.44447	0.52335	0.54942	0.62499	0.26884	0.27295	0.425	0.45666	0.36268	0.27721	0.26626	0.38246	0.58112
621.62	0.66668	0.61958	0.50161	0.46325	0.34238	0.35776	0.27421	0.27682	0.32929	0.26193	0.20478	0.39459	0.54178	0.42617	0.5239	0.57768	0.64699	0.70008	0.55425	0.43935	0.42275	0.32157	0.23484	0.44158	0.50675	0.54022	0.63011	0.27917	0.26543	0.44663	0.45226	0.35929	0.27333	0.28079	0.38534	0.58381
622.61	0.67986	0.61462	0.51548	0.48845	0.35448	0.35804	0.28383	0.28103	0.32646	0.27597	0.21041	0.40304	0.52782	0.41591	0.53693	0.57732	0.66765	0.67439	0.55396	0.45849	0.40328	0.33441	0.23738	0.44318	0.53229	0.51991	0.65055	0.30405	0.26565	0.44494	0.45909	0.37771	0.26805	0.30479	0.39429	0.58882
623.63	0.6839	0.62986	0.54543	0.49429	0.34688	0.36016	0.29142	0.27842	0.33949	0.28496	0.22583	0.42015	0.52364	0.416	0.56212	0.58494	0.66458	0.65593	0.56056	0.47349	0.39652	0.34453	0.24184	0.43671	0.5402	0.51365	0.66411	0.30354	0.26803	0.44131	0.46602	0.38501	0.26702	0.32277	0.39609	0.60085
624.62	0.6796	0.63979	0.54463	0.49659	0.33801	0.35629	0.29615	0.26848	0.33943	0.29363	0.23153	0.41529	0.50639	0.41188	0.54384	0.57996	0.64077	0.63392	0.55532	0.48052	0.37448	0.33207	0.24233	0.42683	0.51787	0.49138	0.64071	0.29029	0.26084	0.42191	0.45658	0.37571	0.25845	0.32936	0.39584	0.58117
625.63	0.68067	0.65923	0.56212	0.50441	0.33659	0.34917	0.30122	0.27056	0.34667	0.30077	0.24393	0.42317	0.48597	0.41743	0.53387	0.58648	0.62614	0.61501	0.55464	0.49256	0.3863	0.33259	0.24353	0.43571	0.50592	0.47182	0.63194	0.31776	0.25706	0.40183	0.45121	0.37934	0.26975	0.34728	0.39897	0.58575
626.64	0.67174	0.65474	0.56371	0.51013	0.33426	0.34501	0.30664	0.27573	0.34548	0.30574	0.2481	0.43146	0.48075	0.41518	0.49245	0.58895	0.58868	0.59928	0.54875	0.51726	0.38232	0.32126	0.24137	0.43954	0.49901	0.45986	0.60362	0.3155	0.24876	0.36775	0.45303	0.40936	0.26636	0.35742	0.3945	0.59439
627.63	0.66988	0.68744	0.54807	0.50631	0.32656	0.34955	0.30413	0.27973	0.36066	0.3136	0.25707	0.42952	0.48632	0.4118	0.47979	0.56064	0.55852	0.57776	0.5339	0.53524	0.3868	0.31404	0.24198	0.43712	0.4694	0.4615	0.57903	0.29283	0.23939	0.36557	0.42405	0.41309	0.27572	0.37372	0.39979	0.59005
628.64	0.68833	0.69987	0.54351	0.51307	0.34772	0.36184	0.3093	0.29085	0.37001	0.32014	0.26744	0.43369	0.48507	0.41168	0.46593	0.56462	0.57066	0.57488	0.52998	0.56811	0.39857	0.30718	0.24461	0.44268	0.47149	0.45545	0.58483	0.29582	0.24512	0.35733	0.40988	0.44255	0.28699	0.38346	0.40259	0.59686
629.63	0.70724	0.70484	0.5605	0.53577	0.35532	0.37709	0.30697	0.302	0.37617	0.32342	0.28071	0.44412	0.49962	0.4164	0.48757	0.5814	0.57797	0.58177	0.51778	0.59612	0.3949	0.30854	0.24091	0.45523	0.48354	0.4477	0.60219	0.30713	0.25248	0.3599	0.407	0.46437	0.2864	0.3991	0.40552	0.61559
630.65	0.71787	0.69739	0.55681	0.54934	0.36639	0.38154	0.30054	0.30818	0.37577	0.33531	0.29896	0.44885	0.51155	0.40835	0.46973	0.57571	0.60046	0.57477	0.4897	0.61411	0.36534	0.30601	0.24821	0.46096	0.47904	0.44069	0.60562	0.28914	0.25448	0.37691	0.40948	0.46855	0.28314	0.41364	0.42728	0.63094
631.64	0.7308	0.70574	0.55168	0.53873	0.37842	0.39833	0.30445	0.30939	0.38369	0.34401	0.31938	0.4481	0.4961	0.3909	0.48097	0.56177	0.61852	0.56346	0.47828	0.62453	0.36543	0.31042	0.25869	0.45191	0.47685	0.41909	0.59952	0.27219	0.25788	0.3899	0.41418	0.45169	0.29244	0.42755	0.43739	0.62151
632.65	0.74704	0.70732	0.58565	0.54629	0.4038	0.40683	0.32644	0.3102	0.38677	0.34884	0.33624	0.45888	0.51007	0.38018	0.51442	0.56391	0.64898	0.56335	0.5049	0.65495	0.36587	0.30137	0.26469	0.46313	0.47712	0.4121	0.62078	0.27335	0.26808	0.38511	0.45185	0.45844	0.29245	0.43425	0.44179	0.63565
633.64	0.73715	0.71919	0.58728	0.54573	0.4106	0.41337	0.32424	0.30931	0.38935	0.35597	0.34626	0.45702	0.50059	0.37128	0.51492	0.55098	0.64879	0.54987	0.48719	0.67099	0.359	0.29895	0.26795	0.46306	0.46359	0.41459	0.59357	0.27418	0.26418	0.39596	0.45992	0.45546	0.29243	0.45307	0.45196	0.62449
634.65	0.73996	0.73799	0.59649	0.53931	0.4229	0.41234	0.33552	0.31029	0.4017	0.36206	0.36168	0.46094	0.49183	0.36176	0.52261	0.53571	0.67963	0.54368	0.50368	0.68794	0.37279	0.29244	0.28054	0.46319	0.44989	0.41788	0.58217	0.26601	0.26528	0.3999	0.47041	0.45421	0.30013	0.47455	0.4712	0.62094
635.64	0.76161	0.76744	0.6023	0.54591	0.42622	0.42213	0.35931	0.31678	0.41076	0.36827	0.37299	0.46847	0.50265	0.36885	0.53954	0.55577	0.6912	0.53774	0.53359	0.71635	0.38949	0.29528	0.28379	0.45545	0.47093	0.43324	0.58603	0.27496	0.26502	0.40178	0.48138	0.47082	0.31002	0.48541	0.47291	0.61406
636.65	0.75761	0.78965	0.61966	0.56502	0.43568	0.42559	0.36057	0.32201	0.41213	0.37263	0.38094	0.47701	0.50813	0.38617	0.55619	0.57594	0.71677	0.54644	0.53651	0.73605	0.38486	0.28961	0.28148	0.46744	0.48859	0.45991	0.61339	0.29077	0.26474	0.40912	0.46732	0.48991	0.30913	0.49711	0.47868	0.61902
637.66	0.75508	0.7994	0.59717	0.58485	0.42511	0.43406	0.35667	0.32508	0.41008	0.37559	0.38725	0.48883	0.5068	0.39298	0.50735	0.59223	0.71914	0.56773	0.50134	0.73843	0.38092	0.29054	0.28133	0.47426	0.49758	0.46335	0.58015	0.29874	0.25918	0.4148	0.45542	0.49637	0.31099	0.51048	0.48222	0.62083
638.65	0.77797	0.79733	0.61038	0.6117	0.42275	0.4409	0.37138	0.33082	0.40853	0.38306	0.39477	0.50087	0.51708	0.38963	0.5407	0.61054	0.71938	0.57724	0.51504	0.74957	0.36945	0.29332	0.28182	0.47803	0.50603	0.4534	0.6142	0.29696	0.25982	0.41894	0.45961	0.51601	0.30769	0.51978	0.49004	0.63273
639.66	0.75658	0.7925	0.60689	0.59378	0.41751	0.44664	0.37243	0.33682	0.40947	0.3826	0.40042	0.51001	0.52319	0.39182	0.54119	0.59807	0.68642	0.56793	0.51839	0.77407	0.37513	0.29398	0.27973	0.4808	0.52106	0.45664	0.62428	0.29002	0.25124	0.4289	0.45939	0.54278	0.31004	0.53345	0.49113	0.64246
640.65	0.74217	0.78771	0.60853	0.59947	0.41806	0.45248	0.36336	0.3404	0.41176	0.37766	0.40115	0.50971	0.51563	0.38729	0.55714	0.59569	0.68064	0.5823	0.48854	0.76309	0.38501	0.29211	0.28013	0.48408	0.50683	0.45368	0.61858	0.29581	0.25581	0.43928	0.44779	0.5512	0.30459	0.54519	0.49933	0.63821
641.66	0.72946	0.76174	0.58265	0.58867	0.40667	0.46091	0.37204	0.3417	0.41555	0.37944	0.40184	0.51506	0.51052	0.36942	0.54966	0.57399	0.66333	0.57141	0.49662	0.74784	0.38953	0.29377	0.28092	0.48148	0.4876	0.44635	0.59925	0.28957	0.25896	0.43816	0.4566	0.55778	0.29735	0.55551	0.50328	0.63743
642.65	0.71703	0.72922	0.59079	0.57518	0.39829	0.44757	0.3712	0.34008	0.40752	0.37237	0.39548	0.50703	0.50006	0.35909	0.56285	0.58702	0.64294	0.547	0.51902	0.71905	0.3911	0.28968	0.27395	0.46758	0.47838	0.4372	0.60008	0.29431	0.26406	0.4247	0.45215	0.55702	0.28617	0.55818	0.50786	0.61617
643.66	0.69912	0.71348	0.58559	0.57037	0.38738	0.45003	0.36906	0.33875	0.39842	0.36289	0.39698	0.51036	0.5039	0.35192	0.55028	0.58346	0.64189	0.54801	0.51712	0.69979	0.39465	0.28373	0.27497	0.47144	0.47033	0.44999	0.5798	0.30085	0.26966	0.42928	0.44892	0.56601	0.28569	0.56575	0.50933	0.60857
644.64	0.70873	0.7022	0.58546	0.59221	0.37741	0.45698	0.37732	0.34003	0.38966	0.35657	0.38828	0.51461	0.49586	0.34594	0.54738	0.5989	0.65233	0.54972	0.50171	0.65753	0.38481	0.28438	0.27839	0.47214	0.46451	0.44665	0.58184	0.31069	0.27611	0.42515	0.43964	0.57018	0.27926	0.55302	0.51545	0.60416
645.65	0.69602	0.70087	0.58283	0.57467	0.34808	0.44632	0.37473	0.33381	0.37862	0.33942	0.37388	0.51168	0.47784	0.34433	0.54052	0.59735	0.60776	0.52844	0.50532	0.63289	0.36925	0.26285	0.26686	0.45859	0.45931	0.45616	0.59195	0.29745	0.26827	0.40226	0.42734	0.58376	0.27437	0.53116	0.51062	0.58233
646.64	0.70958	0.70768	0.59901	0.58854	0.3408	0.44403	0.37041	0.33002	0.37127	0.32367	0.3645	0.50823	0.47686	0.34948	0.53818	0.6081	0.61167	0.53089	0.51086	0.60134	0.35687	0.25236	0.26336	0.44775	0.46848	0.45393	0.60118	0.30253	0.274	0.40589	0.42071	0.58851	0.26813	0.50528	0.51433	0.5749
647.65	0.70201	0.70025	0.57882	0.58956	0.32309	0.44946	0.37242	0.32743	0.36958	0.31209	0.36061	0.50291	0.45971	0.34566	0.53147	0.57608	0.58618	0.51213	0.50972	0.57029	0.34301	0.24299	0.2681	0.43428	0.46067	0.45987	0.60278	0.28751	0.26702	0.41359	0.41898	0.58908	0.25858	0.47545	0.51595	0.55831
648.64	0.72175	0.70148	0.58386	0.60811	0.32167	0.45098	0.37816	0.32357	0.38839	0.30953	0.35274	0.50211	0.47198	0.36352	0.545	0.59265	0.61467	0.5069	0.53974	0.53158	0.35083	0.24966	0.2742	0.43044	0.48038	0.46872	0.62436	0.29837	0.27527	0.40773	0.43809	0.5778	0.26089	0.45012	0.52377	0.55623
649.65	0.71936	0.7069	0.57865	0.59586	0.31144	0.44202	0.36898	0.31124	0.38577	0.30538	0.34528	0.48741	0.47628	0.36961	0.54333	0.58514	0.62598	0.49798	0.55319	0.51164	0.35298	0.23991	0.26736	0.41345	0.46396	0.49018	0.6169	0.29467	0.27674	0.40218	0.4392	0.55701	0.25432	0.41851	0.53147	0.5288
650.63	0.711	0.68661	0.55877	0.60896	0.312	0.45553	0.36325	0.30835	0.38632	0.30363	0.3396	0.48286	0.4858	0.36101	0.53277	0.55533	0.66318	0.51335	0.54754	0.4967	0.33928	0.24104	0.26895	0.40903	0.47068	0.49362	0.58384	0.2961	0.27981	0.41139	0.43476	0.53368	0.24082	0.39148	0.53535	0.53552
651.64	0.70317	0.69171	0.54648	0.61018	0.30188	0.45513	0.35602	0.2989	0.391	0.30265	0.32894	0.47571	0.48391	0.35911	0.54322	0.55779	0.65361	0.49169	0.53591	0.4914	0.34194	0.23717	0.2698	0.40379	0.47578	0.51131	0.57391	0.29719	0.27911	0.40755	0.43605	0.52361	0.24572	0.36643	0.54503	0.52222
652.63	0.71219	0.712	0.55991	0.60783	0.30518	0.45514	0.34707	0.29312	0.39062	0.30089	0.31757	0.47264	0.49611	0.36434	0.56533	0.57832	0.69546	0.49462	0.51555	0.4874	0.33343	0.2372	0.2643	0.40173	0.4771	0.52822	0.57374	0.30042	0.29286	0.40711	0.42488	0.51995	0.25594	0.34419	0.54175	0.52087
653.64	0.69391	0.70461	0.5464	0.57129	0.28854	0.44982	0.33133	0.27769	0.37417	0.29691	0.30062	0.46341	0.4726	0.35319	0.55871	0.5458	0.65385	0.47033	0.48279	0.4739	0.31966	0.22545	0.25724	0.38446	0.45114	0.53791	0.54968	0.28159	0.27967	0.40486	0.39024	0.48889	0.24361	0.31334	0.54488	0.51467
654.62	0.68327	0.70562	0.54434	0.58983	0.28063	0.45095	0.32159	0.27011	0.38043	0.29227	0.29222	0.45922	0.46364	0.35258	0.58286	0.55612	0.61381	0.458	0.45997	0.46797	0.30283	0.23502	0.26253	0.37659	0.46527	0.54051	0.54986	0.28253	0.27192	0.4004	0.38578	0.4659	0.24179	0.29234	0.53915	0.5083
655.63	0.69517	0.7043	0.55868	0.5983	0.2862	0.45354	0.32218	0.26148	0.3884	0.29542	0.29082	0.4616	0.48449	0.35642	0.61012	0.58224	0.62129	0.44774	0.46876	0.45346	0.31033	0.23849	0.26573	0.38717	0.47035	0.56049	0.59535	0.29776	0.28074	0.41784	0.38904	0.46272	0.25249	0.27485	0.54598	0.50427
656.62	0.69035	0.70223	0.56411	0.58674	0.28173	0.45605	0.31207	0.24605	0.38346	0.29257	0.2803	0.4541	0.49067	0.34965	0.61392	0.5638	0.61658	0.45641	0.46156	0.43632	0.29619	0.24481	0.26789	0.38854	0.45448	0.57739	0.58744	0.28618	0.27808	0.4177	0.38485	0.42857	0.23988	0.25583	0.53296	0.49804
657.63	0.68484	0.70505	0.54454	0.5996	0.27466	0.45843	0.30648	0.23585	0.39268	0.29503	0.27431	0.45462	0.49181	0.34577	0.61161	0.55418	0.60449	0.45362	0.46393	0.43548	0.30557	0.2594	0.2762	0.39385	0.4729	0.60521	0.5683	0.29173	0.27244	0.40523	0.38133	0.39827	0.23514	0.24902	0.53932	0.51284
658.61	0.68271	0.71596	0.53314	0.61601	0.27196	0.4603	0.29495	0.23086	0.38703	0.28702	0.26897	0.44583	0.49041	0.34072	0.60544	0.55791	0.59063	0.47416	0.43753	0.44694	0.2829	0.26217	0.27748	0.39698	0.48284	0.62554	0.55666	0.30059	0.27177	0.40785	0.3725	0.38514	0.22893	0.23446	0.52728	0.50679
659.62	0.68099	0.70457	0.50209	0.59461	0.2749	0.46035	0.28678	0.22729	0.38563	0.2892	0.25697	0.43948	0.49304	0.32994	0.57371	0.54543	0.61196	0.4658	0.42716	0.45523	0.29184	0.25737	0.27558	0.40279	0.49298	0.64984	0.52831	0.29964	0.27704	0.40278	0.35702	0.37769	0.22981	0.22648	0.52198	0.51187
660.61	0.67766	0.72033	0.48888	0.57562	0.26493	0.46001	0.27469	0.21724	0.37365	0.28845	0.25213	0.42518	0.47049	0.32738	0.587	0.50696	0.58065	0.44805	0.41692	0.45642	0.28581	0.26881	0.28793	0.39104	0.503	0.68092	0.50861	0.28069	0.27158	0.40657	0.34845	0.35693	0.22273	0.21864	0.52711	0.50849
661.62	0.6854	0.72102	0.49073	0.58865	0.26532	0.46357	0.27568	0.21876	0.37938	0.29547	0.24662	0.42326	0.47944	0.33604	0.62831	0.52012	0.60742	0.455	0.42533	0.46829	0.29911	0.27972	0.29449	0.39518	0.51921	0.71198	0.51769	0.29064	0.27875	0.40686	0.34751	0.36202	0.22939	0.22301	0.53579	0.52235
662.6	0.67853	0.7095	0.49923	0.59051	0.2646	0.47141	0.27439	0.21291	0.37548	0.29117	0.24034	0.41435	0.47571	0.32213	0.66876	0.53879	0.57979	0.45827	0.4346	0.47599	0.30762	0.26516	0.29769	0.3972	0.52847	0.72308	0.5413	0.29525	0.27263	0.41443	0.35407	0.36127	0.22994	0.20895	0.53183	0.52597
663.61	0.67738	0.69861	0.51932	0.57278	0.26597	0.47688	0.27675	0.20005	0.38308	0.29565	0.23197	0.41017	0.45835	0.31494	0.72186	0.54552	0.5714	0.43137	0.45758	0.46267	0.33273	0.26847	0.29999	0.3933	0.53679	0.75578	0.57425	0.2946	0.27433	0.3984	0.35993	0.33519	0.24177	0.21132	0.53292	0.52398
664.59	0.66652	0.6955	0.53495	0.57812	0.24972	0.48641	0.27509	0.19238	0.37111	0.28942	0.22986	0.40458	0.4495	0.30418	0.77667	0.52341	0.52695	0.43138	0.4793	0.45306	0.32762	0.25869	0.29825	0.39106	0.53403	0.76866	0.58837	0.29473	0.26765	0.39933	0.3631	0.32814	0.22681	0.21071	0.52905	0.51728
665.6	0.66939	0.68884	0.54422	0.59232	0.26121	0.50396	0.27636	0.19598	0.3753	0.28968	0.22449	0.40379	0.46681	0.31472	0.80943	0.55757	0.55009	0.46032	0.49015	0.4717	0.34159	0.2551	0.30292	0.39591	0.54402	0.79648	0.6037	0.31014	0.27005	0.4013	0.37477	0.33158	0.22602	0.21838	0.52142	0.52032
666.59	0.64516	0.66623	0.52041	0.56408	0.24913	0.50156	0.26624	0.1925	0.36086	0.27572	0.21489	0.39268	0.44048	0.30281	0.79099	0.53162	0.50849	0.43849	0.46908	0.46939	0.33215	0.23302	0.30207	0.37936	0.54183	0.80157	0.57242	0.29781	0.25913	0.39223	0.36616	0.31581	0.21681	0.20329	0.51109	0.5129
667.57	0.61899	0.64668	0.52753	0.55071	0.25085	0.50413	0.26564	0.19535	0.3503	0.28087	0.21934	0.39607	0.42766	0.3111	0.81576	0.50527	0.50654	0.43204	0.46911	0.4781	0.33574	0.23437	0.31024	0.37879	0.5461	0.81281	0.58653	0.29281	0.27212	0.39077	0.35649	0.32037	0.21457	0.21606	0.51847	0.51019
668.58	0.59786	0.64169	0.50084	0.56243	0.24342	0.5177	0.26865	0.20217	0.34461	0.27654	0.21756	0.39334	0.42328	0.31816	0.80448	0.49565	0.52164	0.46213	0.47353	0.5027	0.3379	0.22548	0.30409	0.37342	0.5643	0.7968	0.55372	0.28954	0.27768	0.41321	0.35231	0.32834	0.20905	0.20886	0.51917	0.50172
669.56	0.59734	0.62904	0.50472	0.55385	0.24603	0.52418	0.27754	0.20195	0.33888	0.28325	0.2143	0.39454	0.42909	0.31689	0.80204	0.50254	0.52513	0.49892	0.45666	0.51595	0.34097	0.23219	0.30964	0.3752	0.57367	0.79707	0.54758	0.28873	0.28316	0.41509	0.35062	0.32561	0.20668	0.20237	0.52238	0.5005
670.57	0.57473	0.61428	0.48808	0.54201	0.22106	0.51074	0.2815	0.19516	0.32301	0.28577	0.20772	0.39602	0.40169	0.29983	0.78895	0.48408	0.48353	0.49241	0.44885	0.50639	0.32938	0.22305	0.3012	0.36891	0.57396	0.77128	0.52242	0.2923	0.27727	0.40945	0.33628	0.30326	0.20051	0.20061	0.51667	0.48684
671.55	0.57793	0.59363	0.48346	0.54199	0.22125	0.50356	0.28352	0.19707	0.30767	0.28911	0.21331	0.40539	0.39853	0.29971	0.78844	0.49328	0.46658	0.48857	0.45859	0.52146	0.32554	0.22108	0.30001	0.37938	0.59226	0.75965	0.50787	0.30333	0.28476	0.41692	0.32687	0.2988	0.19067	0.21118	0.51659	0.48779
672.56	0.57493	0.58592	0.44533	0.51695	0.21127	0.48647	0.27449	0.197	0.29584	0.27936	0.20007	0.39136	0.3904	0.29782	0.74967	0.48385	0.44765	0.48709	0.42299	0.51641	0.31545	0.20067	0.28805	0.36773	0.57925	0.74742	0.44612	0.29527	0.27215	0.41344	0.30264	0.27956	0.18136	0.20007	0.50123	0.46166
673.54	0.54844	0.55846	0.4326	0.4992	0.19846	0.45069	0.26798	0.2019	0.27393	0.27176	0.19554	0.38797	0.38801	0.27891	0.71018	0.47711	0.4078	0.45706	0.40122	0.50881	0.29721	0.18558	0.28499	0.3679	0.55964	0.72171	0.41367	0.28659	0.263	0.38441	0.29709	0.28434	0.16443	0.20559	0.48713	0.45616
674.55	0.52441	0.54702	0.41575	0.48268	0.19002	0.42905	0.25138	0.20428	0.26388	0.25873	0.19229	0.38081	0.37374	0.27716	0.67007	0.49197	0.40212	0.42639	0.38536	0.4978	0.27471	0.16706	0.27656	0.36015	0.54314	0.69744	0.39952	0.27769	0.26098	0.3707	0.28802	0.27335	0.15312	0.21619	0.4735	0.44997
675.53	0.50365	0.53	0.404	0.46983	0.19414	0.40518	0.24388	0.2069	0.24738	0.24882	0.18765	0.37332	0.36878	0.27599	0.66204	0.4817	0.39304	0.40814	0.37836	0.50227	0.26408	0.15748	0.26743	0.35223	0.52001	0.65526	0.37953	0.27102	0.25461	0.35286	0.28022	0.27002	0.13832	0.2125	0.46302	0.44769
676.54	0.46166	0.51288	0.38485	0.46021	0.17561	0.37515	0.23382	0.20247	0.23809	0.24369	0.17557	0.35808	0.34077	0.2615	0.62422	0.46076	0.34985	0.3717	0.34355	0.4799	0.25227	0.14299	0.25166	0.33297	0.47893	0.61423	0.36463	0.25682	0.23764	0.32942	0.25623	0.2452	0.13593	0.21361	0.44886	0.42013
677.52	0.44741	0.50473	0.38974	0.45656	0.16738	0.36598	0.23256	0.19995	0.23732	0.23554	0.17564	0.36488	0.33791	0.26407	0.61702	0.45818	0.33328	0.35033	0.34805	0.4854	0.24641	0.14458	0.24372	0.33502	0.46776	0.57803	0.37383	0.26111	0.23856	0.32176	0.26228	0.24004	0.13258	0.2219	0.44599	0.42115
678.5	0.40305	0.48092	0.37879	0.43733	0.16082	0.3474	0.21909	0.18907	0.22512	0.22787	0.17057	0.35494	0.32048	0.26824	0.60707	0.43909	0.3106	0.32977	0.31971	0.47046	0.2296	0.1337	0.23276	0.32358	0.43639	0.52164	0.3536	0.249	0.22312	0.31131	0.2385	0.21518	0.11784	0.21717	0.42676	0.39777
679.51	0.38681	0.46887	0.37178	0.44293	0.17232	0.32927	0.22473	0.18507	0.22371	0.23033	0.16795	0.35499	0.32315	0.27082	0.62199	0.4284	0.31856	0.32279	0.33108	0.47985	0.23086	0.13515	0.22297	0.32132	0.43357	0.47326	0.3479	0.25548	0.22545	0.30448	0.2404	0.21083	0.12089	0.22293	0.41225	0.39186
680.49	0.34753	0.43903	0.342	0.4149	0.16888	0.29813	0.2254	0.18051	0.22136	0.22412	0.16274	0.34576	0.29864	0.26454	0.5717	0.3997	0.29959	0.28305	0.30848	0.47545	0.22774	0.1267	0.20996	0.3169	0.4058	0.41749	0.29609	0.23636	0.22469	0.26701	0.24745	0.20181	0.11792	0.23208	0.39346	0.36839
681.5	0.35157	0.44517	0.36908	0.41337	0.18891	0.2984	0.23894	0.18289	0.22752	0.22587	0.17102	0.35279	0.32626	0.27757	0.62572	0.42844	0.3475	0.31971	0.34153	0.50528	0.23239	0.13028	0.2133	0.32867	0.41931	0.3848	0.33149	0.24107	0.23553	0.25543	0.27655	0.21668	0.11967	0.24452	0.3968	0.39301
682.48	0.33193	0.42729	0.34266	0.40414	0.18635	0.27862	0.22896	0.17616	0.20982	0.22931	0.17124	0.34328	0.32645	0.26475	0.5947	0.44349	0.32472	0.34843	0.33762	0.51078	0.21103	0.12593	0.21105	0.32439	0.38973	0.33768	0.30829	0.23644	0.22509	0.24852	0.25766	0.22751	0.10737	0.24993	0.38449	0.39048
683.49	0.35865	0.41832	0.33093	0.40914	0.19931	0.26628	0.22591	0.17261	0.21039	0.24093	0.18343	0.34758	0.34565	0.26181	0.60354	0.45521	0.3357	0.3732	0.35402	0.51258	0.23005	0.14061	0.22099	0.3327	0.39801	0.32143	0.31892	0.24309	0.23086	0.24287	0.27069	0.22697	0.11543	0.27222	0.39104	0.41268
684.47	0.34332	0.38671	0.30648	0.37797	0.19331	0.25222	0.21466	0.16417	0.20295	0.23643	0.18835	0.3436	0.33975	0.25621	0.58209	0.41123	0.31401	0.36498	0.33494	0.49981	0.22579	0.13535	0.21966	0.33517	0.37168	0.29179	0.29887	0.22175	0.22007	0.23414	0.27605	0.21267	0.11187	0.2769	0.39007	0.42883
685.45	0.34971	0.39058	0.31284	0.38431	0.18925	0.25766	0.21077	0.15584	0.20862	0.23953	0.1941	0.35148	0.36528	0.26343	0.57796	0.45243	0.31686	0.4046	0.35483	0.50029	0.22599	0.13655	0.22453	0.35011	0.3761	0.30219	0.33826	0.22816	0.20283	0.26545	0.2821	0.2089	0.11785	0.28379	0.39201	0.47582
686.46	0.33494	0.36973	0.28763	0.36612	0.18404	0.24602	0.19263	0.14663	0.20432	0.23223	0.19203	0.3404	0.35815	0.25207	0.51797	0.43134	0.27225	0.40448	0.32262	0.47333	0.22762	0.13715	0.21629	0.34613	0.33371	0.27802	0.30161	0.21234	0.18328	0.27352	0.26611	0.20906	0.11347	0.28628	0.37384	0.46665
687.44	0.34514	0.36705	0.29526	0.37743	0.20286	0.24105	0.19629	0.15293	0.21258	0.22947	0.1976	0.33556	0.37662	0.26008	0.53261	0.44108	0.32157	0.40199	0.3448	0.48727	0.25283	0.1456	0.20361	0.35637	0.35493	0.27547	0.33142	0.21387	0.19461	0.26856	0.2879	0.21563	0.12314	0.29819	0.3656	0.48899
688.44	0.32625	0.38512	0.29052	0.37504	0.20598	0.23486	0.20358	0.15913	0.21074	0.22463	0.19232	0.32398	0.37302	0.27424	0.50247	0.4554	0.34828	0.4006	0.35072	0.48929	0.24694	0.1417	0.19719	0.35251	0.33905	0.29295	0.3297	0.2182	0.19093	0.26046	0.29803	0.22971	0.12345	0.29607	0.36539	0.49711
689.42	0.32192	0.38181	0.28302	0.36608	0.20584	0.21869	0.19015	0.15455	0.20337	0.22432	0.1837	0.31192	0.36488	0.26268	0.45989	0.45865	0.37032	0.37276	0.34567	0.47451	0.25709	0.14804	0.18751	0.34474	0.31819	0.28683	0.31063	0.22138	0.19645	0.26027	0.27703	0.22584	0.12313	0.29162	0.35843	0.50178
690.43	0.31275	0.3817	0.26277	0.35874	0.20872	0.20533	0.16704	0.15716	0.19973	0.22239	0.17991	0.29981	0.36789	0.25405	0.43437	0.44144	0.38234	0.37416	0.3295	0.46146	0.26511	0.15728	0.18311	0.3365	0.30693	0.27066	0.28903	0.22211	0.20959	0.25492	0.25173	0.24093	0.12213	0.29366	0.35747	0.49136
691.41	0.29915	0.37623	0.248	0.35811	0.20314	0.19468	0.16581	0.15061	0.18555	0.22351	0.16998	0.29391	0.373	0.24708	0.42888	0.42632	0.37854	0.36808	0.34313	0.44605	0.25306	0.16006	0.17511	0.33583	0.31388	0.27033	0.27877	0.23291	0.20905	0.2494	0.24846	0.23077	0.12139	0.29891	0.35078	0.50182
692.39	0.26999	0.34415	0.2151	0.31845	0.17924	0.17205	0.15507	0.13502	0.16936	0.21418	0.1591	0.28755	0.34885	0.22348	0.36816	0.37539	0.34452	0.34296	0.31622	0.38274	0.22766	0.15255	0.17175	0.3161	0.26303	0.24417	0.21749	0.20274	0.1882	0.23409	0.23945	0.2038	0.11212	0.28379	0.34436	0.49369
693.39	0.26725	0.31803	0.2	0.29897	0.17109	0.15674	0.13844	0.11801	0.15377	0.20339	0.14957	0.28102	0.32792	0.19653	0.33739	0.36032	0.31291	0.34148	0.29596	0.35266	0.20246	0.1488	0.15998	0.31908	0.23815	0.21722	0.21498	0.18423	0.18347	0.24104	0.21773	0.19818	0.10851	0.27957	0.33247	0.48826
694.38	0.24981	0.30029	0.16432	0.29267	0.15191	0.13656	0.12781	0.10589	0.13585	0.19234	0.13613	0.2732	0.29285	0.17844	0.28469	0.33543	0.25606	0.3295	0.26888	0.31061	0.16773	0.13052	0.15568	0.31434	0.1989	0.18941	0.18405	0.166	0.15668	0.21748	0.19911	0.19986	0.098167	0.26956	0.31782	0.46995
695.38	0.24272	0.2644	0.15329	0.25783	0.13205	0.12304	0.12269	0.093433	0.11387	0.18389	0.12605	0.26217	0.25739	0.15965	0.24922	0.29647	0.20452	0.3019	0.2467	0.25958	0.14654	0.11873	0.14734	0.30815	0.1625	0.17267	0.15053	0.13946	0.13326	0.1884	0.19489	0.17074	0.083776	0.25498	0.30866	0.45655
696.36	0.19983	0.22053	0.10759	0.20451	0.096887	0.086474	0.090959	0.081576	0.092133	0.16846	0.1111	0.24656	0.18986	0.14443	0.16948	0.22659	0.16379	0.22845	0.17779	0.20375	0.11008	0.089105	0.1298	0.29825	0.11574	0.14418	0.10239	0.096966	0.11091	0.13807	0.14808	0.14451	0.064618	0.21405	0.29358	0.43126
697.34	0.17958	0.214	0.095169	0.18812	0.096272	0.074521	0.074443	0.071947	0.07873	0.16981	0.10096	0.23399	0.16107	0.13955	0.14146	0.20781	0.15366	0.20808	0.15342	0.17646	0.089787	0.077292	0.12826	0.30382	0.10174	0.13643	0.1049	0.09742	0.11136	0.14372	0.14186	0.14217	0.063483	0.20288	0.28892	0.4086
698.34	0.15483	0.20916	0.057776	0.16765	0.084874	0.063625	0.067741	0.068663	0.077083	0.1664	0.087844	0.22804	0.14128	0.1267	0.1	0.18035	0.12596	0.14761	0.11849	0.13485	0.093791	0.059486	0.12006	0.29784	0.095069	0.13198	0.050931	0.10598	0.10517	0.11767	0.12072	0.12385	0.061028	0.17698	0.27526	0.38786
699.32	0.12558	0.18661	0.045189	0.12953	0.064041	0.051648	0.05334	0.068123	0.069667	0.15794	0.079501	0.22112	0.12352	0.11807	0.095776	0.15665	0.098363	0.12175	0.099489	0.12414	0.085535	0.053528	0.11	0.30166	0.08323	0.12082	0.041659	0.093702	0.092388	0.10528	0.10744	0.12286	0.061676	0.15437	0.26438	0.36027
700.33	0.079981	0.13877	0.022859	0.096935	0.056318	0.029821	0.036074	0.05102	0.051022	0.14924	0.066967	0.21171	0.093506	0.086373	0.071149	0.11772	0.081712	0.090561	0.070054	0.090595	0.061575	0.035364	0.097821	0.29858	0.06463	0.087421	0.033797	0.076116	0.087991	0.082046	0.074096	0.098264	0.060054	0.13389	0.24672	0.33984
701.31	0.084024	0.12936	0.019036	0.11663	0.066398	0.042	0.041336	0.049833	0.053109	0.1479	0.069947	0.20598	0.10197	0.075238	0.074188	0.14878	0.088027	0.11609	0.094498	0.09178	0.072657	0.042207	0.11206	0.29985	0.070562	0.080134	0.056161	0.096858	0.091213	0.11237	0.085359	0.10797	0.078665	0.13178	0.24769	0.32542
702.29	0.099587	0.13208	0.025171	0.11219	0.056874	0.042878	0.05035	0.051213	0.056792	0.13945	0.06726	0.21338	0.11374	0.079866	0.091504	0.16847	0.045209	0.11114	0.10365	0.08857	0.089087	0.041581	0.11404	0.30373	0.08335	0.091089	0.094498	0.10462	0.077162	0.11067	0.089705	0.10656	0.085755	0.12222	0.2431	0.33019
703.29	0.091472	0.092611	0.03241	0.079358	0.047802	0.034939	0.034563	0.039814	0.042108	0.13623	0.060325	0.21028	0.10623	0.071072	0.088536	0.12173	0.056717	0.11495	0.095782	0.07866	0.071749	0.044326	0.11563	0.31035	0.051972	0.068296	0.12903	0.082918	0.070739	0.11406	0.0842	0.089787	0.083241	0.11636	0.2332	0.33169
704.27	0.11769	0.087455	0.042039	0.088297	0.052358	0.042379	0.052409	0.040832	0.042632	0.14588	0.065991	0.21352	0.13959	0.087519	0.11578	0.1609	0.077765	0.14403	0.11596	0.084251	0.085609	0.057595	0.1266	0.31874	0.085	0.084231	0.17574	0.10303	0.077964	0.13317	0.11195	0.079819	0.09232	0.11091	0.23087	0.3607
705.27	0.15253	0.12633	0.047213	0.13277	0.055026	0.057191	0.077237	0.055112	0.062148	0.15345	0.080359	0.22337	0.17862	0.12396	0.16595	0.23624	0.11378	0.1779	0.15675	0.13361	0.11737	0.07658	0.14948	0.33666	0.1049	0.12317	0.22362	0.13482	0.086484	0.17642	0.16094	0.11896	0.11356	0.10876	0.25093	0.38294
706.25	0.15157	0.12619	0.046228	0.12389	0.056712	0.060566	0.087639	0.060784	0.072913	0.16299	0.085035	0.23777	0.21878	0.14289	0.21104	0.26158	0.15056	0.19746	0.16661	0.1539	0.13706	0.096173	0.15512	0.35593	0.12718	0.15351	0.2632	0.15198	0.097947	0.18172	0.18618	0.13597	0.12766	0.11496	0.26341	0.40942
707.23	0.15911	0.12401	0.048018	0.11939	0.058882	0.051554	0.091398	0.064818	0.075503	0.17485	0.093186	0.24291	0.23561	0.16062	0.21568	0.28413	0.2231	0.22673	0.17861	0.16536	0.14156	0.11851	0.16917	0.36856	0.15932	0.15084	0.25135	0.15539	0.10874	0.18329	0.1883	0.12956	0.13979	0.11141	0.27135	0.43203
708.23	0.20615	0.15685	0.069069	0.16669	0.083048	0.065748	0.12792	0.088884	0.1035	0.19303	0.11018	0.25728	0.30664	0.21251	0.27722	0.39234	0.27591	0.28589	0.24812	0.21794	0.18374	0.15034	0.18748	0.38026	0.22154	0.19361	0.30073	0.19775	0.1291	0.2165	0.24516	0.17556	0.1672	0.12211	0.29036	0.44845
709.21	0.23037	0.19417	0.089232	0.18191	0.097303	0.085637	0.14193	0.10125	0.12105	0.20265	0.12401	0.2686	0.3392	0.24303	0.3091	0.42899	0.3171	0.32871	0.29744	0.25213	0.19892	0.16807	0.20049	0.39519	0.24845	0.21081	0.338	0.21498	0.15441	0.25987	0.27914	0.20808	0.19213	0.13005	0.30725	0.46481
710.21	0.27917	0.23413	0.14214	0.21039	0.11844	0.10348	0.16136	0.10973	0.14716	0.2136	0.13294	0.28512	0.38747	0.27902	0.35615	0.48225	0.36253	0.3724	0.34437	0.25874	0.23166	0.18717	0.21565	0.40833	0.3118	0.24539	0.39697	0.24116	0.17404	0.27595	0.29549	0.22789	0.22003	0.13596	0.30597	0.48876
711.19	0.35064	0.30888	0.20593	0.2525	0.14932	0.11799	0.19415	0.1192	0.16927	0.2291	0.14987	0.29975	0.43568	0.3295	0.40719	0.56007	0.43263	0.42746	0.40495	0.29301	0.27956	0.21324	0.23881	0.42179	0.37359	0.28037	0.44834	0.26556	0.1947	0.30964	0.34442	0.24532	0.24523	0.14724	0.31597	0.51409
712.17	0.37785	0.34608	0.24422	0.292	0.17315	0.14717	0.2239	0.13787	0.20084	0.24523	0.16771	0.30809	0.48671	0.35995	0.46306	0.58772	0.46049	0.47399	0.46028	0.33158	0.32441	0.234	0.24679	0.43389	0.40049	0.3216	0.49755	0.28897	0.21586	0.34398	0.39485	0.29096	0.2664	0.15744	0.32379	0.52341
713.17	0.40298	0.38845	0.27086	0.32482	0.18658	0.17029	0.2349	0.14107	0.21607	0.24999	0.18542	0.31181	0.5132	0.38904	0.48593	0.61432	0.51224	0.50817	0.47161	0.34527	0.34502	0.24196	0.26104	0.44305	0.4428	0.34075	0.5169	0.29564	0.22533	0.37471	0.41296	0.3015	0.28048	0.16269	0.33366	0.53771
714.15	0.41935	0.41641	0.30483	0.34966	0.20832	0.17246	0.25137	0.15049	0.23874	0.25619	0.19799	0.31904	0.54898	0.42701	0.53776	0.64291	0.56182	0.52	0.49452	0.35721	0.38308	0.25498	0.26912	0.44336	0.48989	0.38472	0.53684	0.30615	0.22844	0.36818	0.43179	0.31838	0.2959	0.1729	0.33152	0.54365
715.13	0.42658	0.4137	0.30938	0.35287	0.21345	0.18299	0.25551	0.157	0.24265	0.26347	0.21056	0.31529	0.56339	0.43995	0.54002	0.62188	0.60568	0.54218	0.48886	0.3725	0.3804	0.26475	0.27136	0.44357	0.50445	0.39051	0.5392	0.30398	0.24749	0.38859	0.44205	0.32976	0.29344	0.176	0.33042	0.5342
716.13	0.43172	0.41045	0.29369	0.38157	0.21292	0.1858	0.26688	0.16652	0.24648	0.26498	0.21372	0.31233	0.56454	0.43772	0.51344	0.6375	0.61673	0.54283	0.4811	0.37623	0.36451	0.25874	0.26479	0.43902	0.48017	0.4041	0.51249	0.30693	0.24966	0.38707	0.43394	0.33831	0.28537	0.16885	0.31393	0.52454
717.11	0.44816	0.40807	0.29282	0.39783	0.20941	0.19195	0.25789	0.1652	0.24052	0.26554	0.2103	0.31125	0.54101	0.42961	0.49909	0.64664	0.613	0.54199	0.449	0.37723	0.34581	0.24924	0.25551	0.43202	0.47484	0.3977	0.49228	0.30712	0.24586	0.38664	0.41127	0.33065	0.27958	0.1614	0.29752	0.52265
718.08	0.4516	0.42062	0.29159	0.39168	0.19601	0.18654	0.24886	0.16173	0.23962	0.26808	0.20673	0.31103	0.51171	0.41097	0.46703	0.58815	0.56152	0.5078	0.4341	0.35852	0.33169	0.24577	0.23953	0.42435	0.4413	0.39669	0.46778	0.29243	0.23769	0.37022	0.39408	0.31115	0.26906	0.15513	0.27917	0.51359
719.09	0.44911	0.40555	0.27774	0.3911	0.18489	0.1834	0.24367	0.15106	0.23595	0.26261	0.20717	0.30564	0.48201	0.36478	0.4041	0.53555	0.52165	0.4831	0.40068	0.32766	0.32211	0.2292	0.22837	0.41607	0.39357	0.35954	0.43139	0.27329	0.2306	0.34963	0.35549	0.26095	0.2492	0.14693	0.27257	0.49237
720.06	0.45102	0.4275	0.29195	0.39889	0.18588	0.17949	0.23747	0.15441	0.23961	0.26855	0.20479	0.30902	0.46935	0.35815	0.35515	0.51472	0.47241	0.46421	0.36903	0.31709	0.31169	0.23202	0.21895	0.41073	0.36193	0.3549	0.39338	0.26014	0.20752	0.33968	0.32556	0.24262	0.23903	0.15183	0.27347	0.49597
721.06	0.43362	0.44145	0.29434	0.3787	0.17359	0.18683	0.21577	0.14955	0.24119	0.26803	0.20589	0.30513	0.44177	0.34564	0.32154	0.4551	0.40122	0.44722	0.3382	0.30257	0.3056	0.23526	0.20617	0.4018	0.3454	0.33423	0.36811	0.23608	0.19309	0.33994	0.29146	0.21175	0.22916	0.14586	0.26947	0.48494
722.04	0.42715	0.45286	0.28095	0.35609	0.17114	0.17474	0.21306	0.14454	0.24641	0.26084	0.20233	0.29667	0.42051	0.32863	0.2774	0.38846	0.37492	0.40368	0.32547	0.28563	0.29508	0.2271	0.20293	0.38822	0.30793	0.33748	0.34324	0.21127	0.18102	0.32519	0.27816	0.1787	0.21781	0.13352	0.25827	0.45484
723.02	0.43259	0.44355	0.28991	0.35621	0.16528	0.17502	0.21445	0.14782	0.24583	0.26238	0.19699	0.29823	0.3953	0.30639	0.26756	0.3976	0.35978	0.39385	0.30367	0.28727	0.28389	0.22984	0.19941	0.38756	0.2844	0.32546	0.33947	0.20646	0.17391	0.30773	0.26219	0.16801	0.21263	0.12996	0.2454	0.44104
724.02	0.46656	0.46812	0.29882	0.3881	0.17518	0.18647	0.20927	0.15203	0.24257	0.27361	0.19571	0.30235	0.3868	0.30679	0.26074	0.41759	0.36684	0.4061	0.30267	0.29212	0.25635	0.241	0.20869	0.38408	0.28379	0.34617	0.32298	0.21199	0.17327	0.31498	0.26293	0.17509	0.21169	0.1315	0.24759	0.43356
724.99	0.46245	0.45566	0.27597	0.3885	0.17208	0.18074	0.20878	0.14862	0.24132	0.26959	0.18974	0.30178	0.36326	0.27962	0.24495	0.39738	0.33995	0.38173	0.30815	0.27674	0.24797	0.2249	0.20137	0.38132	0.25841	0.32841	0.30146	0.19915	0.16254	0.30638	0.26445	0.15196	0.2026	0.1222	0.23402	0.41218
725.97	0.49002	0.4617	0.28497	0.3985	0.18103	0.18286	0.21606	0.15158	0.2411	0.27286	0.19267	0.30652	0.35365	0.26667	0.24684	0.38819	0.36024	0.36982	0.32172	0.26733	0.2384	0.21656	0.20808	0.37923	0.25373	0.32599	0.31994	0.19887	0.16119	0.29703	0.28574	0.16856	0.19271	0.12225	0.23918	0.4008
726.97	0.51392	0.472	0.30501	0.42979	0.17964	0.19604	0.2159	0.15578	0.24453	0.28146	0.1989	0.31957	0.36477	0.26702	0.24746	0.42736	0.3622	0.39313	0.33656	0.26271	0.23877	0.23015	0.21211	0.38462	0.26264	0.3265	0.33748	0.20064	0.15457	0.3037	0.29019	0.17681	0.18764	0.13796	0.2435	0.40504
727.95	0.52119	0.47937	0.3241	0.42716	0.1996	0.20131	0.21868	0.16031	0.25392	0.27983	0.19965	0.32369	0.37215	0.26117	0.26619	0.39578	0.36898	0.40256	0.35289	0.2536	0.23948	0.21559	0.21529	0.38231	0.25328	0.32845	0.33371	0.18399	0.15601	0.31717	0.28505	0.18182	0.1795	0.1407	0.2465	0.40968
728.92	0.50863	0.47326	0.33528	0.41684	0.20156	0.20074	0.2241	0.16447	0.26167	0.27749	0.19491	0.32763	0.37218	0.25519	0.27797	0.3639	0.35632	0.39021	0.348	0.26238	0.24856	0.20984	0.21077	0.38334	0.25352	0.31224	0.34699	0.18187	0.15423	0.3233	0.27381	0.19504	0.17445	0.14729	0.24065	0.41373
729.92	0.5231	0.49955	0.33773	0.42068	0.22345	0.1983	0.23077	0.17046	0.26254	0.27937	0.19277	0.3283	0.36727	0.25598	0.29227	0.3482	0.38738	0.37915	0.34611	0.26687	0.25426	0.22067	0.2187	0.377	0.27194	0.31404	0.34665	0.18324	0.16336	0.30871	0.27957	0.20154	0.17548	0.15129	0.23989	0.40586
730.9	0.51608	0.50879	0.3338	0.43332	0.23329	0.19319	0.22692	0.17525	0.27157	0.2793	0.19291	0.3352	0.38148	0.25188	0.2914	0.36067	0.38388	0.39663	0.33305	0.27499	0.25956	0.2264	0.22583	0.3813	0.27498	0.31886	0.3082	0.18767	0.16337	0.31287	0.26709	0.19446	0.18137	0.15998	0.24032	0.4209
731.87	0.52862	0.53418	0.36072	0.46803	0.2677	0.19524	0.24518	0.18716	0.27533	0.27843	0.19693	0.3436	0.38558	0.26747	0.32339	0.39515	0.41221	0.39472	0.34722	0.28037	0.26377	0.22284	0.23631	0.39222	0.30118	0.33271	0.31924	0.21151	0.17609	0.31132	0.27771	0.21988	0.19005	0.16851	0.2573	0.43408
732.87	0.51168	0.52607	0.34566	0.45004	0.26644	0.19309	0.24242	0.1857	0.27416	0.27698	0.19331	0.34298	0.36542	0.25982	0.30411	0.37464	0.39305	0.36796	0.33343	0.26497	0.25618	0.22387	0.23215	0.38892	0.29227	0.30551	0.29738	0.2095	0.16868	0.3051	0.2675	0.21316	0.18622	0.16453	0.2542	0.42393
733.85	0.52513	0.55452	0.35581	0.45559	0.28706	0.20474	0.24613	0.1924	0.27876	0.27926	0.19565	0.34981	0.35896	0.26652	0.3036	0.42362	0.39842	0.39793	0.34014	0.26134	0.25956	0.21838	0.23567	0.39827	0.30146	0.31211	0.29768	0.21361	0.16922	0.31146	0.27447	0.21953	0.19052	0.16022	0.26377	0.43938
734.83	0.52608	0.52553	0.36831	0.46391	0.2966	0.21519	0.24546	0.19882	0.27997	0.27673	0.19564	0.3574	0.34905	0.24702	0.29372	0.4474	0.3971	0.41278	0.35412	0.26132	0.25797	0.21213	0.23186	0.3999	0.28965	0.29729	0.31655	0.21764	0.16227	0.31862	0.27462	0.22994	0.1931	0.16211	0.26472	0.45505
735.82	0.52876	0.51639	0.37689	0.44658	0.31529	0.22201	0.25905	0.20352	0.28029	0.27424	0.19008	0.36244	0.33418	0.25639	0.29374	0.43948	0.42247	0.40223	0.37623	0.2543	0.2601	0.19655	0.23105	0.40058	0.29252	0.27991	0.33177	0.21536	0.16946	0.3188	0.27458	0.22834	0.19837	0.1595	0.26059	0.44695
736.8	0.51512	0.50214	0.36752	0.41862	0.3088	0.2307	0.25602	0.19912	0.28429	0.27269	0.18085	0.35707	0.33033	0.24165	0.28431	0.40764	0.38663	0.41386	0.37329	0.24333	0.25799	0.18684	0.22459	0.39028	0.28436	0.25569	0.32776	0.20599	0.1611	0.3277	0.26156	0.20301	0.20505	0.15896	0.24777	0.44326
737.77	0.52393	0.51069	0.37163	0.44103	0.31758	0.2322	0.26694	0.20828	0.28715	0.27166	0.18513	0.36193	0.34876	0.24961	0.28055	0.44004	0.39793	0.43569	0.38339	0.26615	0.27125	0.19894	0.23369	0.39105	0.31028	0.26578	0.35035	0.22574	0.17133	0.31508	0.27467	0.21936	0.21751	0.16401	0.26307	0.45063
738.77	0.51537	0.49836	0.38004	0.45549	0.31993	0.22548	0.27166	0.21281	0.29089	0.26687	0.189	0.36312	0.35454	0.25553	0.28199	0.43979	0.39313	0.40479	0.39384	0.25728	0.2829	0.21092	0.23491	0.38493	0.30876	0.26474	0.36557	0.23538	0.17014	0.29692	0.28537	0.21927	0.22581	0.16188	0.26466	0.44266
739.75	0.51416	0.52502	0.41106	0.46329	0.31513	0.23359	0.28581	0.22036	0.29672	0.2648	0.19106	0.36464	0.37821	0.27783	0.31882	0.46105	0.38121	0.40308	0.396	0.27606	0.28925	0.20615	0.2396	0.39696	0.32589	0.27534	0.39137	0.24751	0.17958	0.30366	0.29799	0.23079	0.23037	0.15618	0.26738	0.44279
740.72	0.51338	0.53353	0.40962	0.46197	0.31471	0.24171	0.28086	0.21995	0.29293	0.26618	0.1866	0.36534	0.37367	0.27251	0.30564	0.45513	0.37782	0.39289	0.38571	0.2765	0.27788	0.21502	0.23359	0.3981	0.3227	0.27337	0.37899	0.24584	0.17779	0.31082	0.30085	0.2249	0.22608	0.15724	0.2678	0.44691
741.7	0.53335	0.53325	0.40835	0.47164	0.32706	0.24737	0.28607	0.22976	0.29471	0.26934	0.18958	0.37759	0.37877	0.28574	0.31344	0.45607	0.39775	0.39401	0.37895	0.2901	0.28424	0.22367	0.23881	0.40559	0.33633	0.27115	0.37374	0.25451	0.1944	0.31211	0.30113	0.2483	0.22271	0.15931	0.27099	0.45932
742.69	0.52463	0.54339	0.41761	0.47287	0.32658	0.26387	0.29249	0.23165	0.30154	0.27054	0.19288	0.37824	0.4022	0.28429	0.33468	0.4665	0.40472	0.41007	0.39946	0.27976	0.29118	0.21475	0.23971	0.40144	0.35324	0.27137	0.37835	0.25308	0.20304	0.33048	0.31562	0.24955	0.22747	0.16194	0.26476	0.47361
743.67	0.51898	0.54388	0.41068	0.45938	0.32058	0.26758	0.28973	0.2284	0.30205	0.27647	0.19247	0.38135	0.402	0.27703	0.31431	0.44284	0.40053	0.40898	0.38704	0.27702	0.28832	0.21525	0.24011	0.40657	0.35294	0.26968	0.37748	0.24395	0.21058	0.3303	0.30971	0.24446	0.22309	0.1673	0.2582	0.48565
744.64	0.5417	0.53777	0.40136	0.45849	0.32481	0.26699	0.29187	0.22702	0.3054	0.28939	0.19818	0.38879	0.41811	0.28506	0.29991	0.44821	0.4371	0.41497	0.38278	0.27089	0.29956	0.23226	0.24258	0.40681	0.3512	0.2794	0.36598	0.25023	0.21731	0.32654	0.3106	0.24555	0.23028	0.18072	0.26001	0.50079
745.64	0.53463	0.51027	0.40128	0.44516	0.31509	0.26582	0.28995	0.22685	0.30184	0.28252	0.20049	0.3832	0.42431	0.27461	0.30184	0.43197	0.42951	0.4155	0.36913	0.25972	0.29939	0.23389	0.24054	0.39791	0.335	0.26734	0.38457	0.2337	0.21738	0.31103	0.29806	0.25368	0.23091	0.1767	0.25225	0.49658
746.61	0.51276	0.51073	0.41463	0.41654	0.3144	0.26095	0.28304	0.22439	0.30626	0.28418	0.20577	0.37872	0.42035	0.27896	0.30484	0.42814	0.45209	0.40719	0.36035	0.24908	0.31688	0.23985	0.24031	0.39649	0.32485	0.2806	0.39928	0.22363	0.21742	0.30334	0.29394	0.24016	0.24027	0.17238	0.26042	0.49816
747.59	0.50395	0.49197	0.4089	0.42231	0.32118	0.25613	0.27849	0.22828	0.303	0.292	0.21042	0.38315	0.40959	0.29013	0.29075	0.42733	0.47043	0.38659	0.34779	0.27084	0.3232	0.25441	0.24205	0.41195	0.33261	0.27212	0.40761	0.22824	0.21722	0.28805	0.28187	0.24781	0.24751	0.17469	0.26109	0.49638
748.58	0.49706	0.49602	0.4072	0.41841	0.32092	0.26076	0.28288	0.22556	0.30182	0.28753	0.2093	0.38434	0.40784	0.28777	0.3074	0.4226	0.51245	0.40047	0.35843	0.2739	0.32391	0.25476	0.23963	0.40698	0.33432	0.26912	0.41839	0.22382	0.21736	0.29204	0.28173	0.24724	0.25775	0.17185	0.25875	0.48851
749.56	0.47476	0.49035	0.39037	0.38692	0.31806	0.26293	0.28193	0.22197	0.30226	0.28265	0.20751	0.37768	0.40139	0.29027	0.29091	0.39649	0.50282	0.39987	0.35095	0.27045	0.31778	0.254	0.24332	0.40515	0.34038	0.27393	0.41162	0.21674	0.21515	0.2953	0.27386	0.24622	0.25027	0.17016	0.26153	0.48953
750.53	0.48072	0.50678	0.3898	0.39661	0.31435	0.25233	0.28393	0.22067	0.30488	0.2883	0.20953	0.37641	0.38833	0.31547	0.30019	0.39867	0.49807	0.39884	0.37294	0.27521	0.32742	0.25504	0.24218	0.41233	0.36541	0.2897	0.41243	0.23579	0.21609	0.28868	0.29058	0.24616	0.24683	0.17131	0.26031	0.49396
751.51	0.49158	0.51628	0.38427	0.40445	0.29411	0.25662	0.27985	0.21771	0.30134	0.28821	0.20842	0.37177	0.39467	0.3196	0.31615	0.40583	0.48785	0.4123	0.37964	0.28441	0.3234	0.25864	0.24357	0.41649	0.37465	0.29295	0.41371	0.23876	0.21576	0.28809	0.30932	0.25371	0.2441	0.17378	0.25694	0.49922
752.5	0.50075	0.51549	0.38465	0.39979	0.27081	0.24591	0.27079	0.21031	0.30185	0.28371	0.20473	0.36375	0.38138	0.32971	0.3328	0.42626	0.45483	0.41511	0.37642	0.26698	0.32592	0.26233	0.24443	0.40818	0.3608	0.29604	0.41007	0.25109	0.20285	0.29535	0.30953	0.23913	0.24171	0.1759	0.26254	0.49775
753.48	0.50045	0.51845	0.3876	0.395	0.26498	0.23761	0.25333	0.21519	0.29821	0.28661	0.20819	0.3605	0.38363	0.36358	0.33894	0.44846	0.42637	0.40317	0.35426	0.27275	0.32685	0.25476	0.24953	0.41902	0.37198	0.3077	0.40265	0.25975	0.20732	0.29085	0.2985	0.25663	0.23188	0.17412	0.27673	0.51904
754.45	0.49827	0.51478	0.39581	0.4151	0.25588	0.23322	0.24308	0.21386	0.28677	0.28613	0.20967	0.3628	0.37419	0.37419	0.34001	0.47424	0.44264	0.40198	0.37257	0.28073	0.30912	0.25249	0.24085	0.42692	0.37867	0.28377	0.40249	0.26619	0.21382	0.29125	0.3119	0.26757	0.23111	0.16612	0.2741	0.51964
755.44	0.50262	0.51854	0.40965	0.44085	0.25119	0.24378	0.24122	0.21693	0.28646	0.28976	0.21342	0.36688	0.3978	0.39168	0.35825	0.51891	0.46538	0.43025	0.38592	0.28563	0.31802	0.25819	0.25219	0.43358	0.39821	0.28256	0.42033	0.28697	0.22488	0.31674	0.32292	0.28707	0.24141	0.1723	0.29268	0.53401
756.42	0.4908	0.50207	0.40738	0.43566	0.25346	0.24118	0.23494	0.2142	0.28237	0.28657	0.21489	0.37298	0.39108	0.40404	0.3407	0.52144	0.47638	0.43556	0.37779	0.28689	0.31231	0.25689	0.24979	0.43212	0.39391	0.26073	0.42235	0.28878	0.22417	0.32491	0.30649	0.28628	0.23541	0.172	0.29717	0.52327
757.39	0.51702	0.51733	0.42928	0.43357	0.27462	0.24847	0.23432	0.21425	0.28255	0.28439	0.21782	0.38538	0.41332	0.44182	0.3647	0.51536	0.53307	0.45697	0.40496	0.29687	0.31879	0.2544	0.24884	0.43787	0.39942	0.2841	0.44845	0.27823	0.23844	0.34076	0.32044	0.30702	0.22861	0.17263	0.30284	0.52602
758.36	0.5441	0.51582	0.44609	0.45078	0.27641	0.26416	0.24498	0.2171	0.28723	0.28541	0.21446	0.39306	0.42498	0.46625	0.39518	0.55451	0.56362	0.50059	0.451	0.31841	0.33471	0.26789	0.24418	0.43656	0.40365	0.29348	0.48925	0.29361	0.24046	0.37094	0.35169	0.31115	0.23799	0.18738	0.30541	0.52045
759.36	0.54811	0.51642	0.42679	0.43936	0.26193	0.26917	0.23996	0.21811	0.2856	0.27678	0.21257	0.40282	0.41979	0.49423	0.39383	0.54251	0.51859	0.49905	0.44035	0.3081	0.34826	0.26263	0.24607	0.4253	0.39413	0.29035	0.47952	0.29357	0.22942	0.36738	0.33058	0.30811	0.24231	0.19475	0.30502	0.5173
760.33	0.54726	0.52548	0.44641	0.43485	0.25803	0.27131	0.23651	0.21655	0.29407	0.2771	0.21452	0.42581	0.4447	0.52781	0.41705	0.56017	0.52056	0.50044	0.43777	0.31487	0.36798	0.2662	0.24459	0.42952	0.42013	0.30961	0.50601	0.28681	0.23398	0.36345	0.32611	0.30976	0.24769	0.19912	0.31303	0.52614
761.3	0.55168	0.54161	0.45332	0.44624	0.26641	0.27406	0.23702	0.21613	0.29568	0.27137	0.2107	0.43795	0.46611	0.5517	0.43453	0.57521	0.52601	0.48012	0.4454	0.31724	0.37581	0.26199	0.25011	0.43068	0.43696	0.32584	0.51827	0.29585	0.24875	0.35432	0.33914	0.31163	0.252	0.20315	0.31903	0.52922
762.27	0.53789	0.5308	0.44449	0.44939	0.25548	0.28529	0.2413	0.22004	0.29054	0.27615	0.21297	0.44903	0.47153	0.55261	0.43987	0.58618	0.49198	0.49063	0.43941	0.32082	0.37522	0.26717	0.25586	0.4337	0.43999	0.30832	0.51058	0.30674	0.24934	0.34974	0.34218	0.31011	0.25353	0.20917	0.32049	0.53111
763.27	0.52431	0.53243	0.4268	0.43264	0.25335	0.28125	0.23943	0.21322	0.28996	0.27088	0.21195	0.45961	0.46317	0.56988	0.43113	0.57508	0.47543	0.45856	0.42743	0.29487	0.37452	0.2661	0.25327	0.43267	0.44193	0.29772	0.48242	0.30439	0.25942	0.33519	0.33819	0.30612	0.25318	0.21097	0.31735	0.51672
764.24	0.51071	0.54531	0.45036	0.43468	0.26527	0.27182	0.23691	0.21149	0.29298	0.27369	0.2076	0.46927	0.4602	0.58645	0.47877	0.60277	0.49134	0.45151	0.41632	0.29967	0.38283	0.26688	0.25083	0.43935	0.44753	0.32489	0.5137	0.31295	0.27291	0.33994	0.33603	0.29737	0.25779	0.21903	0.31973	0.51418
765.21	0.51187	0.53668	0.43747	0.42177	0.28457	0.27933	0.24652	0.21499	0.29208	0.27298	0.20345	0.46838	0.45811	0.58703	0.48237	0.58611	0.49656	0.46547	0.41344	0.31098	0.37857	0.26641	0.25417	0.43842	0.44036	0.31157	0.52481	0.3139	0.2731	0.35736	0.33406	0.29275	0.25709	0.22888	0.31332	0.50185
766.18	0.50303	0.54212	0.42041	0.43557	0.27578	0.28194	0.24738	0.22214	0.30026	0.28195	0.2007	0.46709	0.45293	0.60795	0.48241	0.60169	0.48676	0.4839	0.41161	0.33148	0.40004	0.27757	0.247	0.44286	0.43327	0.3177	0.50664	0.31031	0.27092	0.36932	0.33207	0.31635	0.25837	0.24249	0.31496	0.50052
767.18	0.51969	0.54859	0.41025	0.43294	0.27852	0.27201	0.23598	0.22247	0.30702	0.28168	0.19442	0.46622	0.43172	0.6221	0.47625	0.5844	0.49155	0.46578	0.39986	0.34443	0.4062	0.26851	0.24105	0.44407	0.42488	0.3171	0.50621	0.30272	0.27456	0.35532	0.32503	0.32572	0.2653	0.24239	0.31304	0.49311
768.15	0.51331	0.54476	0.42304	0.4487	0.28036	0.27425	0.24387	0.22908	0.31354	0.28756	0.19382	0.46577	0.44471	0.63405	0.49005	0.57407	0.49299	0.47328	0.39417	0.36097	0.41965	0.269	0.24701	0.4465	0.42352	0.33021	0.5164	0.30171	0.27459	0.36185	0.33274	0.33368	0.26828	0.24337	0.32349	0.4993
769.12	0.53545	0.53668	0.40845	0.44732	0.2883	0.28899	0.2455	0.23144	0.31599	0.2908	0.19648	0.45573	0.45024	0.62573	0.45231	0.56009	0.51644	0.48177	0.41807	0.36779	0.42438	0.2712	0.25766	0.44289	0.42346	0.32105	0.50652	0.30215	0.28102	0.35679	0.35226	0.34199	0.25551	0.24482	0.33118	0.49928
770.09	0.55197	0.54272	0.40509	0.4626	0.28615	0.2805	0.23908	0.23511	0.31383	0.29692	0.19739	0.45081	0.44175	0.62172	0.45265	0.57386	0.51866	0.45597	0.4207	0.36821	0.43398	0.27574	0.25659	0.43983	0.41472	0.32971	0.48641	0.30939	0.2858	0.33984	0.36022	0.35983	0.2476	0.24045	0.33926	0.492
771.09	0.56638	0.53825	0.42924	0.43839	0.28739	0.27007	0.24491	0.22609	0.29905	0.29929	0.2012	0.43992	0.42833	0.61676	0.45733	0.54841	0.49023	0.41891	0.43554	0.34372	0.41792	0.27245	0.25531	0.43301	0.40408	0.33054	0.50365	0.31804	0.27862	0.32408	0.36019	0.33282	0.23259	0.23165	0.34194	0.48222
772.06	0.54722	0.5366	0.43113	0.43114	0.29084	0.27354	0.25114	0.226	0.29318	0.29758	0.20538	0.43371	0.42177	0.60786	0.45068	0.56453	0.4873	0.42503	0.42889	0.32368	0.41534	0.26002	0.26262	0.42626	0.39181	0.34206	0.50301	0.31723	0.28303	0.33151	0.35313	0.3183	0.22196	0.22842	0.35164	0.48315
773.03	0.55942	0.52835	0.42119	0.42822	0.29634	0.26874	0.23612	0.22516	0.28543	0.30231	0.20903	0.42683	0.40737	0.58067	0.44055	0.5597	0.49138	0.4253	0.41523	0.31858	0.40959	0.25895	0.26955	0.42248	0.37744	0.32973	0.48958	0.31409	0.28387	0.32456	0.33311	0.31425	0.21381	0.23006	0.34654	0.47346
774	0.53545	0.5163	0.42841	0.42128	0.30148	0.25954	0.23034	0.22673	0.29337	0.30489	0.21178	0.42575	0.40117	0.57104	0.45276	0.54702	0.48888	0.41287	0.39167	0.31823	0.41682	0.25967	0.27354	0.42049	0.37589	0.3381	0.47832	0.30002	0.2879	0.32574	0.3316	0.31535	0.22494	0.22483	0.34156	0.47236
774.99	0.51923	0.50932	0.42865	0.3968	0.30729	0.26401	0.22853	0.22489	0.29335	0.3063	0.21133	0.42378	0.3765	0.5518	0.43437	0.52911	0.4481	0.40597	0.38658	0.32026	0.41482	0.24509	0.27731	0.41802	0.35147	0.33466	0.47606	0.28964	0.28981	0.32495	0.34281	0.30005	0.22805	0.22115	0.33465	0.47208
775.96	0.49483	0.4851	0.42508	0.38158	0.31732	0.26954	0.22037	0.2293	0.29714	0.3077	0.20942	0.42668	0.36375	0.50814	0.43416	0.5051	0.47783	0.42949	0.36354	0.30844	0.41151	0.24018	0.28197	0.41574	0.33611	0.32217	0.46412	0.2762	0.298	0.33806	0.3352	0.29547	0.23331	0.21532	0.32693	0.47577
776.93	0.49254	0.47347	0.41952	0.38407	0.31446	0.27015	0.22425	0.22913	0.29483	0.31733	0.21239	0.42172	0.36592	0.48555	0.41909	0.50865	0.47905	0.4241	0.37243	0.30903	0.40292	0.24623	0.28259	0.41071	0.36008	0.32008	0.45075	0.28437	0.2911	0.34234	0.35571	0.29346	0.23701	0.21411	0.32506	0.47994
777.9	0.50095	0.46375	0.42769	0.38329	0.31295	0.27451	0.23407	0.22737	0.29327	0.32125	0.21676	0.4154	0.37734	0.45733	0.42842	0.51064	0.46556	0.4231	0.39098	0.30634	0.39918	0.24851	0.28368	0.40687	0.37368	0.32514	0.4517	0.28846	0.28514	0.34153	0.37838	0.29511	0.23803	0.21155	0.32854	0.47436
778.89	0.49863	0.47255	0.43919	0.38478	0.30537	0.29047	0.24022	0.22826	0.292	0.32956	0.22084	0.4069	0.3788	0.42485	0.44722	0.50927	0.45358	0.44435	0.40646	0.29566	0.39654	0.24554	0.2775	0.40077	0.38597	0.32038	0.46058	0.28043	0.27476	0.34573	0.38132	0.28632	0.23645	0.21008	0.33611	0.45938
779.86	0.49293	0.48433	0.45929	0.38762	0.29993	0.29398	0.24686	0.23192	0.29669	0.33628	0.23062	0.39917	0.38755	0.40396	0.46638	0.49671	0.46966	0.44923	0.40758	0.28819	0.40208	0.24888	0.28422	0.40015	0.39595	0.32522	0.48134	0.28515	0.26536	0.34876	0.38175	0.27733	0.24449	0.21247	0.34634	0.46906
780.83	0.49272	0.50174	0.44879	0.40131	0.28933	0.3033	0.25974	0.24155	0.29885	0.34344	0.23592	0.39672	0.39959	0.39785	0.45422	0.50095	0.45527	0.44403	0.43301	0.3093	0.39676	0.23675	0.2964	0.40008	0.40628	0.34178	0.49357	0.28329	0.25258	0.33733	0.39049	0.29508	0.25017	0.21301	0.34997	0.47295
781.8	0.47347	0.51026	0.451	0.38712	0.29788	0.29498	0.26357	0.24431	0.3038	0.34549	0.23475	0.38717	0.39724	0.36773	0.45257	0.46805	0.46236	0.42485	0.43291	0.30852	0.38866	0.23257	0.29069	0.39172	0.39117	0.35938	0.47586	0.26701	0.25562	0.3188	0.39266	0.29644	0.24467	0.21618	0.34078	0.44846
782.8	0.44722	0.52016	0.44599	0.37554	0.29062	0.29489	0.27438	0.25403	0.30945	0.34448	0.2392	0.38369	0.39519	0.35493	0.42211	0.45182	0.46983	0.42399	0.44219	0.30326	0.37508	0.2176	0.2901	0.38962	0.38822	0.36521	0.46482	0.26436	0.24526	0.32216	0.40018	0.28632	0.23981	0.2157	0.34479	0.45398
783.77	0.44473	0.51271	0.43325	0.37467	0.28979	0.28151	0.28087	0.25862	0.30877	0.3429	0.23988	0.38608	0.37167	0.34227	0.39164	0.43857	0.45341	0.38608	0.44498	0.30453	0.37392	0.21274	0.29363	0.39548	0.3751	0.37028	0.43557	0.27996	0.24087	0.31203	0.40963	0.28976	0.24146	0.22045	0.34394	0.4594
784.73	0.43557	0.48982	0.43361	0.37692	0.28185	0.28065	0.28135	0.25826	0.30994	0.34053	0.23801	0.38271	0.37475	0.32268	0.39488	0.4306	0.44997	0.38715	0.45167	0.29235	0.36757	0.21842	0.28678	0.39045	0.3652	0.37014	0.40999	0.2702	0.23567	0.31461	0.41481	0.29522	0.23987	0.22681	0.34376	0.45324
785.7	0.43787	0.48756	0.43774	0.36449	0.28028	0.27218	0.27902	0.2516	0.30987	0.33805	0.24021	0.37869	0.35989	0.29565	0.37559	0.42405	0.4506	0.3709	0.44451	0.26821	0.37559	0.22137	0.27695	0.38621	0.35109	0.36643	0.37362	0.26278	0.23354	0.33072	0.43166	0.27991	0.24113	0.23104	0.34606	0.44078
786.67	0.43941	0.47795	0.44828	0.3786	0.27749	0.27789	0.281	0.25679	0.30823	0.34202	0.24593	0.38538	0.35393	0.28744	0.36676	0.44578	0.44629	0.38074	0.43172	0.25901	0.38783	0.2283	0.28361	0.40104	0.35803	0.34801	0.37388	0.26993	0.23532	0.34997	0.43183	0.27552	0.24175	0.23513	0.35904	0.46322
787.66	0.43865	0.46888	0.46832	0.38416	0.28785	0.27579	0.27941	0.25704	0.31336	0.34645	0.24569	0.3887	0.35887	0.26838	0.38989	0.45355	0.46167	0.3699	0.40837	0.2765	0.40124	0.23983	0.29408	0.40461	0.36504	0.35003	0.37105	0.27335	0.24543	0.35274	0.43254	0.27918	0.25095	0.24045	0.35855	0.46678
788.63	0.43901	0.47658	0.49817	0.38899	0.29466	0.27521	0.28071	0.2607	0.31599	0.34367	0.24383	0.38774	0.39026	0.26486	0.41635	0.46893	0.48491	0.38477	0.39584	0.28209	0.40004	0.23955	0.29286	0.4057	0.36087	0.36209	0.4113	0.26969	0.25215	0.37346	0.42584	0.28244	0.248	0.24024	0.35982	0.47381
789.6	0.45567	0.48741	0.49987	0.4159	0.29919	0.27933	0.28262	0.26245	0.31844	0.34595	0.25194	0.39133	0.39683	0.27469	0.4049	0.50062	0.50326	0.41733	0.39806	0.28821	0.40365	0.24175	0.30094	0.41388	0.38371	0.37502	0.41023	0.28653	0.26639	0.38147	0.42876	0.2848	0.25453	0.23508	0.36517	0.48103
790.57	0.46214	0.4886	0.51589	0.44277	0.30357	0.27778	0.28721	0.27282	0.32816	0.35198	0.2547	0.39817	0.39652	0.28409	0.43969	0.52979	0.51337	0.43823	0.40284	0.30834	0.41546	0.25044	0.31174	0.42722	0.41228	0.38576	0.44248	0.29702	0.27691	0.37477	0.43529	0.30149	0.25774	0.24308	0.3761	0.51129
791.54	0.47337	0.51116	0.53543	0.45393	0.30363	0.27437	0.29976	0.27343	0.33469	0.35366	0.25739	0.40456	0.41454	0.29166	0.47542	0.53753	0.51727	0.4487	0.43247	0.32587	0.42991	0.25426	0.3207	0.43441	0.42146	0.41324	0.45785	0.30269	0.27328	0.37706	0.44329	0.3233	0.26593	0.24689	0.39083	0.53014
792.53	0.48205	0.52681	0.54035	0.46151	0.30291	0.27875	0.31263	0.279	0.33698	0.36305	0.25905	0.4117	0.41634	0.30166	0.50043	0.55123	0.4995	0.47277	0.45186	0.33247	0.45019	0.26787	0.32783	0.44656	0.43044	0.43492	0.48033	0.31016	0.27547	0.39065	0.45083	0.3384	0.27602	0.25485	0.39673	0.55346
793.5	0.50383	0.55103	0.54609	0.47865	0.3106	0.28708	0.33134	0.29014	0.34808	0.37709	0.26652	0.41641	0.43238	0.31707	0.53474	0.5848	0.52573	0.51388	0.48767	0.36668	0.47522	0.28525	0.34297	0.45676	0.46301	0.44767	0.50193	0.32528	0.28535	0.39331	0.46745	0.37949	0.29054	0.26825	0.40382	0.57968
794.47	0.49595	0.5706	0.55842	0.47166	0.3232	0.28509	0.33834	0.30071	0.35268	0.38566	0.27046	0.41687	0.44721	0.32964	0.56884	0.59436	0.54294	0.51292	0.48419	0.38902	0.47977	0.29772	0.34913	0.46011	0.47952	0.47518	0.52045	0.32038	0.28445	0.39137	0.47096	0.39931	0.28789	0.28163	0.40693	0.58755
795.43	0.51207	0.58137	0.5684	0.47646	0.32753	0.29791	0.34909	0.30932	0.34643	0.38688	0.27444	0.42175	0.47445	0.34837	0.58849	0.61539	0.55105	0.54836	0.48858	0.40448	0.46927	0.30732	0.35542	0.46691	0.48738	0.50427	0.53549	0.33495	0.28797	0.422	0.46896	0.41401	0.29355	0.28701	0.39621	0.58971
796.4	0.53933	0.58642	0.56021	0.48037	0.34096	0.30765	0.35149	0.31427	0.35269	0.39429	0.27573	0.42788	0.47867	0.36834	0.58454	0.63092	0.59867	0.5648	0.48427	0.41631	0.47518	0.31802	0.36418	0.47748	0.5067	0.51593	0.54187	0.34378	0.29653	0.43282	0.49252	0.41742	0.31538	0.28702	0.39354	0.59512
797.39	0.54946	0.61094	0.55242	0.47771	0.36196	0.31413	0.36237	0.32044	0.36383	0.39975	0.28204	0.43492	0.4784	0.39201	0.58477	0.64258	0.64854	0.58993	0.49766	0.42531	0.46727	0.32167	0.36898	0.48581	0.51588	0.53964	0.55879	0.34121	0.30137	0.44839	0.50337	0.42438	0.32693	0.28931	0.39753	0.60002
798.36	0.55707	0.61215	0.5378	0.47313	0.36597	0.31565	0.36519	0.32061	0.36218	0.40883	0.28819	0.44736	0.46962	0.40055	0.57937	0.63087	0.65448	0.59116	0.48779	0.4181	0.46813	0.32576	0.37876	0.49573	0.52037	0.56219	0.54873	0.34158	0.30185	0.4598	0.51074	0.41272	0.33863	0.29263	0.40992	0.60615
799.33	0.56745	0.58637	0.52695	0.47478	0.36413	0.31529	0.37434	0.31609	0.36506	0.4136	0.28797	0.45853	0.4545	0.38504	0.57577	0.61559	0.65578	0.58216	0.48923	0.40591	0.47208	0.31845	0.38403	0.51	0.49202	0.54546	0.55988	0.34823	0.29928	0.47015	0.5152	0.40404	0.33889	0.28188	0.40994	0.61208
800.29	0.58183	0.60319	0.52206	0.48886	0.37654	0.31089	0.38497	0.31739	0.37817	0.43146	0.2949	0.46821	0.46774	0.38505	0.58484	0.61645	0.68601	0.56521	0.50017	0.41722	0.4984	0.32712	0.39578	0.51996	0.49881	0.5409	0.56618	0.36074	0.30343	0.46509	0.54155	0.40629	0.35126	0.28347	0.42536	0.61681
801.26	0.56907	0.59015	0.51923	0.50034	0.37821	0.30765	0.38542	0.32642	0.38449	0.43515	0.3044	0.47305	0.46145	0.3749	0.59552	0.6202	0.69394	0.55932	0.48532	0.43043	0.50583	0.33106	0.40637	0.52639	0.49814	0.53867	0.56711	0.36557	0.30441	0.47045	0.52468	0.40944	0.34474	0.2855	0.41701	0.62349
802.23	0.58845	0.59119	0.52427	0.51402	0.38535	0.31227	0.38792	0.32994	0.37851	0.44636	0.31377	0.4808	0.45763	0.36328	0.58664	0.62892	0.69232	0.55505	0.48874	0.43923	0.5112	0.33062	0.40881	0.537	0.49205	0.52036	0.5425	0.37351	0.31225	0.47983	0.53583	0.41779	0.3412	0.28247	0.41723	0.63061
803.22	0.60331	0.59567	0.53014	0.52662	0.39168	0.31265	0.38955	0.33141	0.38415	0.44936	0.32205	0.48659	0.45671	0.35684	0.59093	0.63083	0.70517	0.57161	0.48848	0.44171	0.51617	0.33951	0.40933	0.54831	0.48595	0.50671	0.53902	0.37234	0.31093	0.4884	0.54718	0.4012	0.34441	0.28019	0.41397	0.6345
804.18	0.62199	0.63126	0.52982	0.53072	0.40451	0.30904	0.39885	0.33755	0.38961	0.45906	0.32832	0.49351	0.45148	0.36489	0.57819	0.65211	0.71266	0.56984	0.51055	0.45927	0.52239	0.3506	0.41217	0.56212	0.49213	0.522	0.5239	0.36641	0.31499	0.48568	0.55986	0.39963	0.3642	0.29275	0.41055	0.64126
805.15	0.60654	0.61389	0.53992	0.52327	0.41004	0.3124	0.39098	0.33655	0.39163	0.45891	0.33378	0.48875	0.43042	0.36158	0.56064	0.64513	0.7254	0.55957	0.50277	0.4547	0.49869	0.34313	0.40505	0.5638	0.46847	0.50645	0.51141	0.36143	0.31471	0.48126	0.53941	0.38436	0.3602	0.28922	0.39983	0.63081
806.12	0.63182	0.66363	0.55343	0.54044	0.42104	0.33109	0.40992	0.34331	0.40514	0.47652	0.34675	0.48905	0.4617	0.37078	0.5691	0.63983	0.73536	0.57596	0.53909	0.4636	0.50436	0.35704	0.40972	0.56939	0.46554	0.52556	0.53182	0.3748	0.32274	0.4946	0.54528	0.38517	0.38337	0.30265	0.41754	0.62961
807.08	0.63953	0.67551	0.57329	0.55728	0.42125	0.33505	0.41594	0.34505	0.41624	0.47879	0.35398	0.48969	0.4745	0.38319	0.60652	0.63803	0.74933	0.59943	0.55315	0.46769	0.5041	0.36648	0.41862	0.5704	0.4635	0.53981	0.56677	0.38472	0.32073	0.49669	0.54904	0.3821	0.38937	0.31392	0.42322	0.63514
808.07	0.63956	0.67677	0.57737	0.56421	0.43062	0.34391	0.42822	0.34253	0.42182	0.49374	0.36214	0.49116	0.47064	0.37761	0.60435	0.65797	0.7417	0.59263	0.56914	0.46138	0.49504	0.36447	0.42325	0.56936	0.45653	0.53332	0.56351	0.38543	0.32266	0.50245	0.55574	0.38319	0.39228	0.31826	0.42591	0.62983
809.04	0.63249	0.66436	0.56843	0.57431	0.43868	0.35988	0.43104	0.34539	0.42729	0.49989	0.37408	0.49635	0.48594	0.37098	0.60742	0.63867	0.737	0.6094	0.5684	0.46957	0.50059	0.3705	0.43362	0.57013	0.44544	0.51643	0.5587	0.38955	0.321	0.51605	0.55325	0.3825	0.3986	0.31812	0.44028	0.63827
810	0.65586	0.68696	0.55972	0.59097	0.45891	0.36571	0.46081	0.35085	0.4373	0.51147	0.38682	0.51235	0.50305	0.3642	0.61941	0.6589	0.74795	0.62622	0.60026	0.48042	0.5205	0.38663	0.44217	0.57463	0.46806	0.53672	0.55332	0.38599	0.33519	0.52621	0.58806	0.40206	0.41581	0.33009	0.45195	0.66534
810.97	0.64763	0.65519	0.56384	0.56802	0.46072	0.36571	0.4585	0.3477	0.43244	0.51572	0.39463	0.52863	0.49096	0.35651	0.61135	0.66578	0.733	0.6551	0.58576	0.46615	0.51323	0.38428	0.44269	0.57604	0.46013	0.51079	0.53459	0.37898	0.33668	0.52501	0.60638	0.39085	0.41401	0.33266	0.44047	0.67887
811.93	0.65458	0.65682	0.55504	0.56154	0.47071	0.37607	0.4588	0.35232	0.43834	0.52243	0.40485	0.53686	0.49216	0.34712	0.59034	0.68602	0.73773	0.64533	0.5778	0.4672	0.52524	0.38574	0.44522	0.57595	0.45887	0.50448	0.52776	0.38425	0.34075	0.52738	0.60834	0.383	0.42452	0.32414	0.43859	0.67082
812.9	0.64952	0.66513	0.54563	0.5646	0.47144	0.38503	0.45227	0.35817	0.4433	0.52528	0.41137	0.54451	0.4938	0.35008	0.56438	0.67753	0.7517	0.64451	0.57517	0.46273	0.52295	0.38167	0.44477	0.57323	0.44918	0.51355	0.52653	0.38785	0.34234	0.51015	0.60635	0.36401	0.42652	0.32124	0.43374	0.66733
813.87	0.66582	0.68791	0.57069	0.56293	0.47874	0.39386	0.46049	0.36309	0.45166	0.52982	0.41931	0.5559	0.49469	0.35669	0.5795	0.70279	0.77022	0.63948	0.564	0.46693	0.52405	0.38604	0.44335	0.56871	0.45542	0.53265	0.5192	0.39458	0.35754	0.50583	0.61201	0.37872	0.43309	0.32719	0.424	0.67043
814.85	0.65869	0.67771	0.58565	0.55735	0.47716	0.41041	0.45606	0.36267	0.45874	0.53279	0.42196	0.55648	0.47295	0.35779	0.58754	0.7045	0.76489	0.66274	0.56086	0.47203	0.53102	0.38486	0.44836	0.56463	0.43782	0.52258	0.541	0.39416	0.35014	0.51214	0.60662	0.36865	0.43958	0.32817	0.42046	0.66352
815.82	0.67357	0.68073	0.5967	0.56397	0.48123	0.4192	0.47279	0.36321	0.47489	0.5335	0.422	0.56006	0.47055	0.35374	0.60691	0.6992	0.75697	0.64051	0.57794	0.48803	0.54281	0.37826	0.44582	0.55942	0.43442	0.52222	0.55228	0.38941	0.34932	0.51362	0.6084	0.36555	0.44417	0.32382	0.42427	0.65519
816.78	0.67525	0.68289	0.62251	0.58093	0.47781	0.41696	0.48284	0.36429	0.48015	0.5419	0.42833	0.57539	0.46847	0.35915	0.63865	0.70776	0.73702	0.62968	0.58392	0.49114	0.53877	0.37581	0.44893	0.56496	0.44085	0.51273	0.58131	0.37761	0.35159	0.50525	0.61226	0.37996	0.44925	0.33402	0.43	0.68143
817.75	0.67833	0.68029	0.64664	0.577	0.48711	0.41087	0.48711	0.36664	0.48677	0.54406	0.4327	0.58351	0.45074	0.36878	0.6679	0.70767	0.7398	0.60987	0.58216	0.50324	0.53928	0.38339	0.44959	0.56494	0.45042	0.51197	0.59159	0.38109	0.34885	0.50544	0.61904	0.40251	0.45364	0.34021	0.42615	0.69109
818.71	0.67025	0.65434	0.65729	0.58166	0.49534	0.41534	0.48954	0.36741	0.49729	0.55271	0.43836	0.59076	0.44518	0.36784	0.69575	0.71142	0.7469	0.61494	0.59176	0.51222	0.53721	0.39151	0.45651	0.56989	0.46712	0.49245	0.61233	0.39035	0.34702	0.51354	0.61784	0.40284	0.45344	0.34782	0.43157	0.69092
819.68	0.67636	0.66943	0.64668	0.60471	0.50021	0.40935	0.49396	0.37397	0.50708	0.56381	0.45056	0.6046	0.46402	0.38487	0.71996	0.71249	0.76098	0.59804	0.59849	0.51615	0.5373	0.4002	0.4629	0.58079	0.49919	0.4897	0.61147	0.41013	0.35924	0.51557	0.63549	0.41034	0.45541	0.35509	0.43757	0.70064
820.64	0.64446	0.67827	0.62728	0.61034	0.50791	0.40843	0.48497	0.37384	0.49424	0.56103	0.44947	0.60993	0.43453	0.38285	0.71446	0.70056	0.76757	0.57003	0.58147	0.50079	0.51551	0.39922	0.46451	0.58153	0.48455	0.48371	0.59581	0.409	0.36083	0.49629	0.62658	0.40236	0.44056	0.35505	0.4319	0.69671
821.63	0.62506	0.67931	0.61257	0.60749	0.51431	0.41737	0.47847	0.37988	0.48934	0.5561	0.4431	0.60783	0.43241	0.38528	0.71997	0.69287	0.76306	0.5836	0.55793	0.5018	0.50681	0.39789	0.46205	0.57829	0.47344	0.4835	0.57465	0.41682	0.35032	0.49649	0.62823	0.38241	0.43263	0.35665	0.42568	0.67916
822.59	0.62954	0.69425	0.62117	0.62822	0.52407	0.42932	0.48623	0.38894	0.49579	0.56112	0.44872	0.61062	0.46198	0.38867	0.73266	0.72428	0.77862	0.60568	0.56481	0.52044	0.51843	0.40969	0.46918	0.58118	0.49937	0.48048	0.57949	0.43378	0.36743	0.51764	0.64188	0.38794	0.44513	0.36881	0.43818	0.68393
823.56	0.63692	0.70735	0.63163	0.64045	0.52979	0.43732	0.48219	0.39327	0.48944	0.56103	0.44358	0.60099	0.45241	0.39266	0.72831	0.74329	0.7935	0.61753	0.56409	0.51289	0.50789	0.39656	0.46966	0.57085	0.49992	0.47359	0.58334	0.4368	0.37787	0.52227	0.63986	0.37754	0.43711	0.36901	0.43762	0.68042
824.52	0.61174	0.69974	0.63794	0.61452	0.5226	0.43274	0.46281	0.38854	0.47988	0.5508	0.43442	0.59142	0.43407	0.36909	0.71117	0.74287	0.75822	0.60551	0.52195	0.50625	0.49702	0.37986	0.46776	0.56297	0.46162	0.45252	0.56837	0.42486	0.3629	0.50754	0.60798	0.36563	0.42283	0.36551	0.43652	0.67471
825.49	0.62799	0.70124	0.66901	0.62627	0.53718	0.44552	0.46259	0.40363	0.48663	0.56154	0.43791	0.5884	0.46973	0.3739	0.73716	0.76987	0.76073	0.66021	0.53355	0.53521	0.50846	0.38858	0.47449	0.57529	0.49509	0.45456	0.6016	0.4322	0.3756	0.53584	0.62737	0.40046	0.43065	0.37347	0.44389	0.69732
826.45	0.63235	0.70573	0.6838	0.6239	0.53562	0.44474	0.46588	0.40576	0.49524	0.572	0.44106	0.57712	0.45564	0.37014	0.72377	0.79239	0.76955	0.65108	0.5627	0.54688	0.51108	0.3875	0.47986	0.58247	0.51423	0.45231	0.60257	0.44454	0.39201	0.54245	0.62601	0.4233	0.4326	0.3795	0.4517	0.70552
827.41	0.62417	0.67781	0.6893	0.61389	0.53418	0.45347	0.46436	0.40468	0.4934	0.5688	0.43361	0.56451	0.45252	0.34967	0.70425	0.78371	0.76732	0.65657	0.55555	0.53178	0.49552	0.37935	0.48124	0.58566	0.49611	0.43114	0.60138	0.43519	0.39445	0.5425	0.61674	0.41723	0.41488	0.37646	0.44854	0.70392
828.4	0.60875	0.67485	0.68913	0.60356	0.51613	0.44534	0.47248	0.40174	0.49794	0.57533	0.43466	0.55803	0.46095	0.34514	0.69823	0.77976	0.73321	0.64536	0.55942	0.52494	0.5071	0.38742	0.48989	0.59231	0.48798	0.43178	0.6019	0.43409	0.38723	0.5367	0.63326	0.42262	0.41949	0.38321	0.45906	0.70822
829.36	0.62709	0.65899	0.70676	0.60083	0.52376	0.46375	0.47803	0.40735	0.50597	0.5765	0.43177	0.55127	0.47446	0.34382	0.70051	0.75417	0.74102	0.67184	0.57768	0.51648	0.51114	0.39653	0.48901	0.59359	0.50956	0.4172	0.62124	0.43723	0.40994	0.55193	0.6384	0.43494	0.4248	0.38744	0.46076	0.7024
830.33	0.62945	0.65571	0.71818	0.59906	0.50561	0.46678	0.48021	0.40134	0.51738	0.57639	0.42996	0.54378	0.45942	0.34161	0.68785	0.75949	0.75556	0.67654	0.59632	0.4949	0.50103	0.39401	0.50135	0.58721	0.50833	0.41149	0.62024	0.4481	0.41106	0.55758	0.63576	0.42434	0.42705	0.39515	0.47228	0.68908
831.29	0.6305	0.64587	0.71949	0.61218	0.50532	0.46439	0.48035	0.39628	0.51907	0.57353	0.42171	0.53981	0.4701	0.33378	0.66284	0.74213	0.77463	0.70067	0.57588	0.47102	0.50764	0.40634	0.49621	0.57795	0.49285	0.39599	0.60284	0.43828	0.4239	0.55937	0.63774	0.41523	0.42545	0.39688	0.47164	0.67547
832.25	0.6055	0.64528	0.71369	0.59949	0.48406	0.45892	0.46806	0.39263	0.50995	0.56923	0.41835	0.53415	0.44817	0.32547	0.66279	0.71642	0.75627	0.70068	0.55873	0.46004	0.49289	0.40472	0.49592	0.57208	0.46624	0.39182	0.58429	0.42802	0.42648	0.55406	0.62292	0.40407	0.42004	0.39498	0.47712	0.66179
833.22	0.61328	0.64487	0.71191	0.60485	0.47897	0.45839	0.46417	0.40054	0.50585	0.55988	0.41184	0.5307	0.45151	0.31933	0.64226	0.71007	0.76818	0.71646	0.56784	0.45891	0.47784	0.40377	0.48589	0.57099	0.46619	0.39683	0.58794	0.43577	0.43578	0.56442	0.6202	0.40493	0.4097	0.39031	0.46829	0.64885
834.18	0.61905	0.65834	0.72872	0.62781	0.46972	0.45492	0.46724	0.40835	0.50842	0.55994	0.40879	0.53234	0.44934	0.33161	0.64072	0.7502	0.78589	0.71484	0.56757	0.45456	0.47435	0.40351	0.49407	0.57339	0.47383	0.42569	0.58509	0.45015	0.43689	0.57028	0.61953	0.40657	0.41216	0.39222	0.47647	0.65086
835.14	0.60916	0.66091	0.73894	0.63671	0.46682	0.44117	0.45252	0.40762	0.50368	0.54937	0.4029	0.52673	0.44401	0.33795	0.64632	0.73538	0.77599	0.67707	0.5334	0.4436	0.47441	0.39678	0.48145	0.56836	0.46355	0.42426	0.61531	0.45383	0.44479	0.55043	0.60392	0.39515	0.40891	0.3857	0.46563	0.63895
836.11	0.60023	0.66599	0.74381	0.63652	0.4603	0.43535	0.44477	0.40852	0.50748	0.545	0.39934	0.52507	0.42571	0.34036	0.63423	0.73085	0.76867	0.66599	0.53888	0.44265	0.46554	0.39625	0.48227	0.56898	0.46245	0.43247	0.62838	0.46545	0.4497	0.54028	0.59832	0.38193	0.41432	0.37931	0.46673	0.64544
837.09	0.63398	0.68559	0.76003	0.66589	0.46944	0.43826	0.4553	0.42021	0.5181	0.54167	0.39625	0.52058	0.43045	0.35655	0.61659	0.7434	0.77275	0.67148	0.55592	0.44139	0.46833	0.3918	0.48559	0.57133	0.4752	0.45367	0.6374	0.48159	0.44898	0.53464	0.60235	0.38899	0.41333	0.38016	0.46686	0.65245
838.05	0.63827	0.68041	0.77307	0.67463	0.4794	0.44466	0.44809	0.41845	0.53383	0.53729	0.39827	0.51972	0.4227	0.36279	0.59328	0.72836	0.81292	0.6573	0.53753	0.43576	0.49247	0.39021	0.48719	0.57156	0.46648	0.44938	0.6338	0.47933	0.45621	0.51876	0.59477	0.38512	0.42383	0.38007	0.47408	0.65445
839.01	0.63608	0.68717	0.76635	0.6732	0.47578	0.4352	0.4496	0.41699	0.53862	0.53327	0.40578	0.51427	0.42099	0.35722	0.55639	0.7032	0.79992	0.64682	0.54174	0.44931	0.49461	0.39052	0.48372	0.57113	0.45232	0.44212	0.62755	0.46982	0.46031	0.50358	0.58972	0.37838	0.42434	0.3701	0.47452	0.65903
839.98	0.64622	0.69488	0.75066	0.67854	0.47802	0.43442	0.45802	0.41585	0.54335	0.53014	0.40881	0.51291	0.42595	0.3582	0.52528	0.72287	0.81132	0.64806	0.54667	0.44238	0.49864	0.39469	0.47955	0.56873	0.43417	0.45796	0.57872	0.4802	0.46588	0.49967	0.59402	0.36796	0.4222	0.36511	0.4822	0.66809
840.94	0.64948	0.69233	0.7396	0.67249	0.47171	0.44336	0.45576	0.41757	0.54918	0.52454	0.41511	0.50778	0.41375	0.35332	0.51794	0.69717	0.78835	0.64093	0.54138	0.43466	0.50432	0.38059	0.47639	0.5689	0.42206	0.44894	0.56449	0.47532	0.45979	0.49791	0.57857	0.37037	0.41095	0.35977	0.4842	0.66613
841.9	0.63519	0.6821	0.72225	0.64949	0.47592	0.43726	0.45396	0.41069	0.55924	0.52675	0.41838	0.51023	0.41332	0.33691	0.52535	0.679	0.77635	0.61997	0.53825	0.43037	0.52228	0.37758	0.46677	0.56657	0.43051	0.43467	0.5549	0.47072	0.46603	0.49599	0.57263	0.37017	0.41224	0.35331	0.48225	0.65929
842.86	0.61921	0.69565	0.7156	0.65151	0.47487	0.42593	0.46352	0.41174	0.54885	0.51962	0.41726	0.5026	0.41044	0.32705	0.54243	0.67425	0.74011	0.60322	0.54793	0.42684	0.50168	0.36166	0.45658	0.56361	0.42192	0.43098	0.5723	0.47782	0.47668	0.49177	0.57632	0.35668	0.4005	0.34823	0.47074	0.6588
843.82	0.62328	0.68471	0.70371	0.63694	0.4797	0.42598	0.4629	0.41203	0.5467	0.52057	0.41138	0.4982	0.40928	0.31982	0.5515	0.64483	0.70832	0.60082	0.53358	0.4015	0.49198	0.35219	0.44687	0.56024	0.40935	0.42923	0.58247	0.47545	0.48317	0.48609	0.57776	0.3463	0.39511	0.34616	0.46032	0.6543
844.79	0.63732	0.68358	0.72423	0.6338	0.48577	0.42935	0.46766	0.42506	0.55381	0.5307	0.41248	0.49894	0.41815	0.29644	0.58052	0.62413	0.70668	0.61505	0.55382	0.42383	0.5092	0.3547	0.44624	0.56568	0.41936	0.40954	0.61766	0.475	0.49455	0.4992	0.5839	0.37251	0.40105	0.34598	0.46448	0.66304
845.75	0.63517	0.68392	0.72396	0.60473	0.48773	0.42406	0.46509	0.42883	0.54363	0.53112	0.40774	0.49952	0.4346	0.28394	0.57397	0.60407	0.71391	0.59308	0.54852	0.41824	0.49241	0.358	0.43479	0.5643	0.4431	0.41248	0.62925	0.46532	0.50601	0.49493	0.58559	0.36576	0.40457	0.35253	0.45651	0.65956
846.71	0.64427	0.70549	0.73795	0.61422	0.48211	0.42783	0.47676	0.4315	0.53372	0.53292	0.40643	0.49815	0.43242	0.30434	0.58831	0.60104	0.70704	0.60947	0.57054	0.4319	0.48123	0.36273	0.42752	0.56643	0.45096	0.43449	0.6561	0.48375	0.52516	0.50588	0.60251	0.38358	0.41322	0.35872	0.45551	0.66731
847.69	0.67159	0.71463	0.73959	0.63746	0.48349	0.44336	0.47758	0.44089	0.53838	0.54397	0.41089	0.5064	0.44108	0.31145	0.60675	0.61806	0.7366	0.65323	0.58613	0.42707	0.4862	0.38071	0.42321	0.57711	0.4841	0.44166	0.66567	0.49955	0.53964	0.52321	0.60523	0.4043	0.42701	0.36491	0.47027	0.67474
848.65	0.64458	0.71628	0.7264	0.65357	0.47867	0.44115	0.47719	0.44145	0.53073	0.53373	0.40654	0.50792	0.41333	0.30652	0.58558	0.64799	0.73715	0.66241	0.59596	0.42779	0.48428	0.36988	0.40787	0.57679	0.49144	0.43262	0.64189	0.5262	0.54343	0.52538	0.60578	0.39941	0.42685	0.36287	0.47203	0.66489
849.61	0.62661	0.70836	0.69047	0.64335	0.47756	0.44318	0.48182	0.43733	0.51554	0.53065	0.4058	0.50578	0.40819	0.31791	0.55881	0.64773	0.72702	0.6592	0.60246	0.43334	0.46871	0.36721	0.40286	0.57862	0.49495	0.44859	0.62088	0.53047	0.55765	0.5228	0.61545	0.39137	0.42178	0.37117	0.47028	0.65215
850.57	0.636	0.70477	0.69658	0.66369	0.48714	0.45042	0.49689	0.44474	0.51842	0.53422	0.40917	0.50464	0.4138	0.32541	0.59602	0.65384	0.74312	0.71773	0.62673	0.46108	0.47656	0.36748	0.40404	0.57846	0.49103	0.46921	0.63264	0.56642	0.5778	0.54273	0.63982	0.41669	0.42349	0.37283	0.48614	0.64585
851.54	0.63595	0.69596	0.67928	0.66473	0.48528	0.45681	0.49341	0.4447	0.51733	0.52755	0.41158	0.50929	0.42799	0.31498	0.58403	0.65537	0.73464	0.73353	0.60473	0.44541	0.4836	0.36012	0.40079	0.5823	0.47523	0.46229	0.63628	0.59503	0.588	0.54812	0.63388	0.39814	0.42323	0.37197	0.4914	0.65099
852.5	0.63606	0.69151	0.68038	0.64515	0.50132	0.45549	0.49835	0.44672	0.52063	0.52467	0.41518	0.51063	0.44596	0.31841	0.58859	0.67296	0.73564	0.74272	0.59565	0.46538	0.4952	0.35497	0.40557	0.57763	0.4905	0.47439	0.63959	0.62434	0.60986	0.55629	0.64078	0.41223	0.42323	0.37251	0.49344	0.65482
853.46	0.66859	0.70598	0.70754	0.67224	0.52017	0.47043	0.51392	0.45519	0.52814	0.5358	0.41763	0.51916	0.49626	0.33024	0.63751	0.70081	0.78525	0.76935	0.62236	0.48558	0.51491	0.37005	0.41151	0.58889	0.52179	0.49853	0.69689	0.65716	0.64946	0.57486	0.66198	0.43439	0.43714	0.39334	0.50218	0.67936
854.42	0.67948	0.70228	0.69853	0.67752	0.51663	0.47017	0.51715	0.45644	0.52048	0.53361	0.41956	0.52506	0.51296	0.32069	0.64781	0.69167	0.76368	0.77025	0.61226	0.4802	0.49835	0.36408	0.40319	0.59346	0.54534	0.50579	0.72043	0.68947	0.65667	0.57771	0.65714	0.4276	0.43439	0.38994	0.50128	0.6923
855.38	0.68688	0.70779	0.68283	0.70025	0.51418	0.46965	0.52074	0.45264	0.51136	0.53207	0.4176	0.53178	0.53186	0.33142	0.632	0.72854	0.76053	0.76419	0.61749	0.47239	0.51042	0.36504	0.40397	0.60077	0.56278	0.52068	0.72541	0.72233	0.68531	0.57807	0.65104	0.4167	0.44426	0.38942	0.49688	0.71136
856.34	0.71109	0.72093	0.69126	0.70944	0.5312	0.47229	0.52229	0.4572	0.51115	0.52629	0.41265	0.53556	0.54004	0.34713	0.63935	0.73179	0.81531	0.77583	0.63797	0.48999	0.52075	0.36993	0.41103	0.60127	0.59372	0.52995	0.7342	0.73616	0.71713	0.58525	0.64742	0.41765	0.45316	0.38928	0.49793	0.72097
857.3	0.71121	0.72234	0.66094	0.69609	0.52807	0.47475	0.52285	0.45877	0.50327	0.52316	0.40433	0.54096	0.54949	0.34648	0.60809	0.71608	0.82776	0.76274	0.65921	0.50022	0.51096	0.37012	0.41341	0.60435	0.59217	0.52316	0.71923	0.74933	0.7334	0.58993	0.65916	0.40838	0.44924	0.38989	0.49805	0.7187
858.26	0.70437	0.72518	0.64141	0.6745	0.52264	0.47565	0.50903	0.44817	0.48865	0.51438	0.40111	0.53725	0.54125	0.34801	0.6033	0.68316	0.81014	0.76818	0.64714	0.49064	0.49463	0.36646	0.41021	0.59297	0.59637	0.5266	0.71249	0.76425	0.74524	0.5964	0.63757	0.39794	0.43876	0.38293	0.5002	0.71204
859.22	0.69613	0.71967	0.65322	0.66539	0.52294	0.48248	0.51041	0.44297	0.48612	0.49996	0.38938	0.53011	0.53875	0.35143	0.58875	0.68951	0.8258	0.80484	0.64988	0.47804	0.50319	0.3689	0.40564	0.58359	0.59182	0.5105	0.70711	0.77909	0.76893	0.6049	0.63472	0.40011	0.44044	0.38245	0.50564	0.70446
860.18	0.71441	0.71785	0.6567	0.65054	0.52751	0.48463	0.51251	0.43781	0.47995	0.48544	0.38744	0.52719	0.53734	0.3519	0.60618	0.68872	0.82946	0.80532	0.64439	0.47599	0.49443	0.36579	0.39761	0.57847	0.59671	0.49225	0.72197	0.80099	0.78327	0.59867	0.63141	0.38356	0.44059	0.38156	0.50865	0.69428
861.13	0.70584	0.69721	0.6345	0.62987	0.50733	0.48557	0.50695	0.43125	0.46707	0.47953	0.37733	0.52259	0.54715	0.33777	0.59769	0.70251	0.78923	0.81293	0.648	0.4767	0.4772	0.36386	0.3809	0.57072	0.57543	0.47287	0.71002	0.8162	0.79336	0.59547	0.63775	0.38238	0.42938	0.38098	0.5109	0.68392
862.09	0.69611	0.68649	0.63934	0.61822	0.4942	0.48648	0.49638	0.41992	0.45602	0.46338	0.36118	0.51005	0.5359	0.32927	0.61475	0.6754	0.7456	0.82358	0.62791	0.45439	0.47171	0.36106	0.36294	0.56047	0.54131	0.47166	0.70634	0.82926	0.81451	0.58931	0.6058	0.36519	0.43126	0.37273	0.50188	0.67215
863.08	0.69224	0.66586	0.62502	0.57481	0.47685	0.49011	0.49092	0.42084	0.45145	0.45227	0.35377	0.5053	0.5342	0.32064	0.60747	0.64812	0.73356	0.8359	0.61551	0.47296	0.47375	0.35796	0.35495	0.55706	0.50965	0.46145	0.68753	0.83484	0.82643	0.58483	0.59827	0.36235	0.42569	0.36215	0.49792	0.65971
864.03	0.71453	0.68253	0.62295	0.58835	0.47779	0.49444	0.48045	0.42461	0.45432	0.44783	0.35067	0.51061	0.5499	0.34168	0.6348	0.66691	0.74491	0.83661	0.62769	0.47894	0.48201	0.35772	0.35194	0.55327	0.50652	0.47866	0.70075	0.8595	0.8564	0.58211	0.59994	0.35394	0.43262	0.36039	0.49287	0.65775
864.99	0.69858	0.66764	0.61215	0.58775	0.46587	0.49374	0.46334	0.42552	0.45162	0.4429	0.33975	0.5052	0.53438	0.33795	0.6294	0.66858	0.73946	0.82591	0.62493	0.48056	0.47311	0.34906	0.34439	0.53587	0.47804	0.46364	0.67038	0.88247	0.87517	0.5859	0.58561	0.35713	0.4211	0.36093	0.48482	0.63814
865.95	0.70009	0.65968	0.59399	0.58225	0.45819	0.48456	0.46189	0.41989	0.44871	0.4389	0.33665	0.50017	0.51108	0.33627	0.61621	0.64623	0.7252	0.81758	0.635	0.46899	0.47	0.34395	0.34262	0.52184	0.46803	0.45138	0.63896	0.89877	0.8911	0.57303	0.57412	0.35235	0.40687	0.35629	0.4786	0.61416
866.91	0.69665	0.64611	0.57546	0.5708	0.44377	0.46979	0.45304	0.41343	0.43536	0.43349	0.33098	0.5002	0.47852	0.32634	0.59676	0.65043	0.70786	0.78664	0.62742	0.46583	0.45198	0.33003	0.33469	0.50191	0.46168	0.43475	0.62879	0.91962	0.90064	0.55169	0.55508	0.33492	0.3873	0.35067	0.46996	0.60692
867.87	0.7052	0.64592	0.59726	0.59408	0.44172	0.46586	0.44731	0.41444	0.43397	0.43033	0.32392	0.4996	0.4667	0.32617	0.59779	0.66211	0.70018	0.77666	0.63164	0.45444	0.45097	0.33501	0.33017	0.48241	0.46568	0.4173	0.64082	0.92941	0.91983	0.54467	0.547	0.33285	0.38358	0.34835	0.4602	0.58311
868.83	0.68253	0.61596	0.58414	0.57965	0.41724	0.45582	0.43365	0.40851	0.41782	0.42209	0.31529	0.49631	0.43331	0.30022	0.56827	0.65676	0.65603	0.7557	0.60398	0.45479	0.43606	0.32782	0.32232	0.46928	0.44363	0.37862	0.60882	0.93207	0.91896	0.53887	0.5151	0.33484	0.3576	0.3399	0.45385	0.56341
869.79	0.66898	0.60646	0.55975	0.56118	0.41389	0.45508	0.42699	0.40526	0.41109	0.41176	0.30995	0.49593	0.43978	0.29602	0.53443	0.60711	0.66266	0.74537	0.5909	0.44293	0.42542	0.32562	0.31582	0.46071	0.43619	0.35848	0.59146	0.9201	0.92776	0.52004	0.49423	0.33064	0.34277	0.32272	0.44308	0.56023
870.74	0.66925	0.61699	0.58902	0.56149	0.41358	0.46227	0.42037	0.41015	0.41932	0.4113	0.3081	0.49874	0.4644	0.30421	0.54489	0.60192	0.67747	0.74364	0.56633	0.44863	0.44243	0.32734	0.31063	0.4568	0.44289	0.35668	0.62027	0.93382	0.94277	0.51734	0.48436	0.33226	0.35109	0.31887	0.43643	0.56044
871.7	0.67577	0.62486	0.59891	0.56094	0.40385	0.46863	0.42287	0.41289	0.42049	0.41093	0.31196	0.50384	0.49064	0.31443	0.55973	0.58261	0.67841	0.7633	0.56782	0.45311	0.44638	0.32488	0.30657	0.45548	0.44789	0.35166	0.62319	0.93668	0.94709	0.51991	0.4931	0.33609	0.34908	0.31552	0.43123	0.5575
872.66	0.66896	0.61493	0.57003	0.54607	0.39587	0.46152	0.4177	0.40494	0.41395	0.40525	0.30914	0.50382	0.47445	0.30775	0.53499	0.58159	0.677	0.72658	0.56484	0.44852	0.42813	0.3112	0.30342	0.45432	0.44338	0.35175	0.59966	0.94894	0.94821	0.51167	0.49402	0.33199	0.33937	0.31222	0.42283	0.56584
873.62	0.70244	0.64207	0.5753	0.5523	0.40965	0.47087	0.42437	0.41018	0.42532	0.41175	0.31504	0.51033	0.49817	0.32893	0.54014	0.58505	0.70011	0.73781	0.58467	0.46057	0.44057	0.32117	0.30508	0.45704	0.46433	0.37465	0.63906	0.96157	0.96455	0.51941	0.49679	0.33565	0.34552	0.31898	0.41981	0.57582
874.58	0.7051	0.64847	0.59217	0.5605	0.3951	0.46763	0.42647	0.40631	0.42828	0.40846	0.31106	0.51228	0.48383	0.33107	0.552	0.60378	0.66822	0.72291	0.59021	0.46067	0.45908	0.31679	0.30065	0.45051	0.46202	0.38255	0.65319	0.95841	0.95163	0.51769	0.49896	0.33327	0.34283	0.3206	0.40647	0.57778
875.53	0.71511	0.6653	0.57711	0.55304	0.39672	0.47268	0.41645	0.41171	0.41931	0.40408	0.31265	0.51178	0.47926	0.33958	0.54609	0.62099	0.66093	0.72358	0.58452	0.47069	0.4477	0.31333	0.30301	0.44731	0.46949	0.40708	0.65831	0.94451	0.95045	0.51216	0.4875	0.31854	0.34385	0.33119	0.40015	0.58104
876.49	0.71067	0.67352	0.57414	0.56365	0.4041	0.47645	0.40008	0.41123	0.4167	0.39697	0.31006	0.50831	0.47304	0.34787	0.53285	0.64547	0.67968	0.70692	0.57801	0.47485	0.44678	0.3148	0.30515	0.44331	0.4635	0.42709	0.65726	0.91764	0.95109	0.50577	0.47354	0.31145	0.33584	0.33331	0.3985	0.57949
877.45	0.70405	0.6722	0.58361	0.5692	0.40347	0.47814	0.39601	0.40589	0.41494	0.39022	0.30954	0.50802	0.48461	0.3493	0.55235	0.65762	0.68485	0.70553	0.55601	0.46837	0.45391	0.31758	0.29909	0.44274	0.45423	0.41402	0.66809	0.8951	0.94008	0.49591	0.45959	0.29826	0.33184	0.3357	0.40282	0.58207
878.41	0.66869	0.65504	0.57243	0.54859	0.40021	0.46716	0.38479	0.39347	0.40106	0.3782	0.29946	0.49132	0.47202	0.33126	0.52553	0.63041	0.6786	0.66956	0.54285	0.45212	0.43297	0.30352	0.29322	0.42746	0.4348	0.38607	0.62419	0.85518	0.91882	0.46921	0.4616	0.27593	0.3255	0.3271	0.38972	0.56149
879.36	0.65895	0.63958	0.56948	0.53956	0.39813	0.46832	0.37881	0.39366	0.39451	0.3758	0.29878	0.48623	0.47514	0.31918	0.50687	0.63024	0.67666	0.6711	0.52908	0.46706	0.42944	0.30498	0.29648	0.42976	0.4425	0.37774	0.61477	0.82885	0.89981	0.469	0.4637	0.26686	0.3253	0.33341	0.39744	0.54862
880.32	0.63563	0.61589	0.57232	0.56201	0.3921	0.45306	0.37733	0.38213	0.38782	0.36744	0.28566	0.48277	0.45314	0.30536	0.52155	0.64694	0.67674	0.65429	0.52859	0.4582	0.41842	0.29569	0.28504	0.43241	0.42874	0.364	0.60691	0.80195	0.87456	0.46529	0.44898	0.26257	0.31227	0.31983	0.383	0.54095
881.28	0.62821	0.59555	0.56024	0.57241	0.37665	0.43811	0.38155	0.38322	0.38277	0.36714	0.2777	0.47919	0.44699	0.28988	0.52557	0.66146	0.64429	0.65426	0.52893	0.47731	0.41598	0.29665	0.28179	0.43563	0.44138	0.34231	0.60796	0.78628	0.83979	0.46053	0.45691	0.28395	0.31049	0.32713	0.37878	0.54561
882.23	0.61122	0.6048	0.54701	0.56779	0.37649	0.42588	0.38069	0.3828	0.37585	0.36462	0.27147	0.46753	0.44972	0.28551	0.49526	0.65633	0.6475	0.6493	0.53074	0.49162	0.40145	0.28935	0.28176	0.42936	0.43768	0.35864	0.59034	0.74731	0.81281	0.44644	0.45622	0.29024	0.31026	0.32398	0.36483	0.53184
883.19	0.62626	0.60217	0.56844	0.57682	0.37652	0.42284	0.37968	0.38436	0.37996	0.36212	0.27026	0.46975	0.4451	0.28686	0.54228	0.65448	0.66358	0.66918	0.53706	0.49849	0.401	0.28705	0.28099	0.43807	0.4358	0.37845	0.63881	0.72496	0.78947	0.44621	0.44948	0.2923	0.30701	0.32567	0.3746	0.54539
884.15	0.61888	0.62199	0.56789	0.57457	0.37747	0.40924	0.37325	0.37688	0.3811	0.35864	0.26997	0.46419	0.43496	0.28169	0.55484	0.65677	0.6639	0.67452	0.52942	0.48546	0.39392	0.27296	0.27813	0.4388	0.42042	0.38131	0.64628	0.69375	0.76834	0.43922	0.44239	0.29013	0.29808	0.31237	0.37336	0.55129
885.1	0.60887	0.61835	0.57311	0.57051	0.3806	0.40565	0.37209	0.3734	0.37539	0.34991	0.27533	0.46501	0.43197	0.27134	0.54832	0.64801	0.64621	0.667	0.53406	0.48451	0.38951	0.27096	0.27991	0.43897	0.42205	0.3757	0.64551	0.66771	0.74545	0.43134	0.45855	0.29902	0.29621	0.3072	0.38147	0.56346
886.06	0.60466	0.6266	0.58695	0.56708	0.39384	0.40352	0.37541	0.36831	0.37719	0.3447	0.27941	0.46319	0.43714	0.27478	0.53386	0.63545	0.65871	0.66427	0.54517	0.4758	0.38989	0.26247	0.28386	0.44403	0.40058	0.38307	0.66176	0.63114	0.72585	0.43059	0.46155	0.29388	0.30485	0.29225	0.38545	0.55532
887.01	0.62497	0.63004	0.5921	0.57572	0.38137	0.39918	0.36857	0.36829	0.37979	0.34799	0.28148	0.47116	0.43336	0.2805	0.54346	0.63924	0.62006	0.65528	0.54798	0.46989	0.39922	0.26654	0.28515	0.45263	0.39929	0.38951	0.67202	0.60423	0.69799	0.44444	0.45483	0.28945	0.30414	0.28983	0.39055	0.5637
887.97	0.62036	0.6408	0.58061	0.58599	0.3644	0.3914	0.36311	0.3657	0.37613	0.34579	0.28116	0.46693	0.42165	0.28792	0.49979	0.67219	0.59392	0.64961	0.53319	0.47295	0.40498	0.26381	0.2874	0.44645	0.39946	0.38304	0.62021	0.57929	0.66728	0.44129	0.44913	0.2896	0.30134	0.28426	0.38199	0.54804
888.93	0.63246	0.63217	0.6033	0.59592	0.36156	0.39419	0.36339	0.36972	0.38421	0.35084	0.28497	0.47196	0.45416	0.2931	0.52444	0.68034	0.60129	0.6511	0.55049	0.47774	0.40102	0.27607	0.29235	0.45683	0.41021	0.38762	0.61164	0.55806	0.65897	0.44269	0.44755	0.29561	0.31839	0.29537	0.39127	0.56304
889.88	0.62403	0.63099	0.58464	0.58769	0.34745	0.37971	0.35654	0.37347	0.3889	0.35677	0.28272	0.4646	0.44342	0.2919	0.47945	0.6675	0.59693	0.64423	0.52177	0.47291	0.39953	0.27733	0.29107	0.44838	0.38971	0.39297	0.58213	0.51575	0.62752	0.43287	0.42621	0.29558	0.31275	0.29502	0.3922	0.54071
890.84	0.62524	0.64628	0.59527	0.58761	0.3386	0.38887	0.34897	0.37371	0.39365	0.36172	0.28714	0.46609	0.42702	0.3087	0.50219	0.67173	0.58225	0.6419	0.51323	0.47856	0.39545	0.28066	0.2897	0.44873	0.41694	0.41252	0.56956	0.50276	0.61522	0.43364	0.41327	0.30033	0.31278	0.29779	0.40278	0.53945
891.79	0.61785	0.64589	0.59737	0.59128	0.34997	0.38406	0.3503	0.37541	0.39823	0.36104	0.29476	0.46637	0.41784	0.30807	0.48943	0.67474	0.61205	0.63852	0.5214	0.47168	0.40858	0.27483	0.28797	0.45294	0.42968	0.39979	0.55277	0.49706	0.60486	0.41293	0.40895	0.28765	0.31894	0.29007	0.41268	0.5322
892.75	0.60784	0.64213	0.59536	0.58401	0.3576	0.38729	0.35453	0.38368	0.40717	0.36423	0.30432	0.47538	0.42554	0.31292	0.49629	0.63554	0.60141	0.61509	0.51869	0.46941	0.42412	0.27784	0.28852	0.46618	0.44324	0.42566	0.55205	0.47367	0.60115	0.41059	0.40915	0.31073	0.33199	0.28939	0.42187	0.54162
893.7	0.60016	0.65755	0.56724	0.57769	0.35533	0.38454	0.35824	0.38697	0.39989	0.3658	0.30749	0.47756	0.40569	0.32087	0.4447	0.61061	0.57733	0.59311	0.51123	0.46896	0.44111	0.28065	0.28332	0.46265	0.4544	0.4412	0.53837	0.44762	0.57758	0.40197	0.40387	0.3199	0.32408	0.28011	0.41474	0.51948
894.66	0.60857	0.66385	0.58027	0.57541	0.36485	0.38427	0.36687	0.38685	0.39357	0.37262	0.31669	0.48588	0.40368	0.33284	0.48245	0.61289	0.58148	0.58012	0.52499	0.46548	0.43732	0.28953	0.29048	0.46734	0.45672	0.44186	0.56044	0.44657	0.58102	0.40319	0.421	0.31299	0.33688	0.27913	0.41955	0.52416
895.61	0.61553	0.65039	0.5644	0.56889	0.36221	0.3809	0.37163	0.38773	0.38909	0.37746	0.32276	0.48944	0.397	0.31921	0.4445	0.5624	0.59215	0.57553	0.51446	0.44256	0.43007	0.29487	0.28547	0.46527	0.44463	0.41772	0.53261	0.4211	0.56109	0.39532	0.42219	0.29778	0.33264	0.27875	0.41347	0.53653
896.57	0.61655	0.64265	0.55595	0.55863	0.35145	0.38039	0.37615	0.39129	0.38843	0.38138	0.32664	0.49384	0.39649	0.31607	0.45447	0.5419	0.56252	0.5581	0.50738	0.43861	0.42356	0.29857	0.29056	0.46184	0.43304	0.42749	0.51259	0.39646	0.55163	0.38182	0.43265	0.30111	0.33446	0.27685	0.40976	0.53877
897.52	0.61997	0.63859	0.56757	0.57003	0.34524	0.37708	0.38102	0.39578	0.38923	0.38479	0.33109	0.49333	0.40258	0.31776	0.47516	0.5676	0.58375	0.5613	0.5188	0.44444	0.41547	0.30189	0.29327	0.45218	0.42863	0.41144	0.52963	0.3938	0.54201	0.38451	0.43301	0.28679	0.34275	0.27263	0.40779	0.54007
898.48	0.62922	0.62508	0.57096	0.58134	0.34055	0.37851	0.37776	0.3984	0.38799	0.3843	0.33308	0.48926	0.39991	0.31021	0.48364	0.58599	0.57585	0.56336	0.50862	0.42394	0.40924	0.29868	0.29391	0.44152	0.4087	0.39382	0.514	0.39288	0.54002	0.37653	0.42838	0.2729	0.34749	0.27266	0.41077	0.5323
899.43	0.60749	0.60381	0.56625	0.57448	0.33406	0.38501	0.37903	0.40004	0.39374	0.3786	0.33552	0.48871	0.3906	0.29872	0.47059	0.54567	0.56021	0.55842	0.5084	0.41841	0.42952	0.29596	0.29322	0.43903	0.41417	0.37363	0.49007	0.38005	0.53287	0.3606	0.42825	0.26158	0.35251	0.27449	0.41448	0.52595
900.39	0.58942	0.592	0.57173	0.56471	0.34013	0.37304	0.37822	0.39764	0.40076	0.37221	0.33375	0.48635	0.39463	0.29966	0.49434	0.56184	0.56118	0.53104	0.50216	0.40441	0.45672	0.28876	0.29151	0.43572	0.4121	0.38035	0.49687	0.36518	0.53669	0.34943	0.42178	0.24253	0.36397	0.26357	0.41428	0.49748
901.34	0.58524	0.58672	0.56469	0.55423	0.34347	0.37451	0.37837	0.39462	0.4011	0.36529	0.32998	0.47844	0.38373	0.30466	0.48286	0.54303	0.5702	0.54188	0.48889	0.39798	0.45997	0.28783	0.29058	0.42592	0.40394	0.37179	0.49282	0.36127	0.53476	0.35309	0.4209	0.23406	0.36694	0.26	0.41427	0.4867
902.3	0.56825	0.59283	0.53237	0.50369	0.34276	0.36188	0.37534	0.38584	0.38922	0.36105	0.32311	0.47276	0.36905	0.29223	0.45819	0.47351	0.55749	0.48748	0.46212	0.36712	0.45834	0.29167	0.2892	0.41971	0.39303	0.37382	0.44675	0.32163	0.53135	0.32071	0.40261	0.22484	0.36652	0.26247	0.40201	0.47013
903.25	0.54514	0.57293	0.52012	0.47252	0.3447	0.36113	0.36862	0.38241	0.38458	0.35825	0.31689	0.47401	0.35991	0.29217	0.45592	0.45058	0.53737	0.47786	0.45041	0.36702	0.4297	0.28763	0.28982	0.41791	0.38374	0.36105	0.45527	0.29737	0.52218	0.32155	0.39361	0.22163	0.36265	0.25594	0.39758	0.47265
904.2	0.58184	0.58379	0.52097	0.47777	0.34837	0.37209	0.36883	0.38625	0.38119	0.36543	0.31582	0.4777	0.38597	0.3014	0.47711	0.4842	0.54781	0.4852	0.45262	0.37909	0.41365	0.29339	0.28991	0.4169	0.40189	0.36915	0.46969	0.2977	0.51812	0.33858	0.38178	0.23562	0.36945	0.2611	0.40063	0.48506
905.16	0.59465	0.59733	0.51319	0.47712	0.34261	0.38249	0.37048	0.38858	0.37478	0.36725	0.30963	0.48098	0.38869	0.3058	0.47909	0.48244	0.52571	0.49232	0.44626	0.38528	0.39788	0.30037	0.29134	0.41864	0.39942	0.36675	0.46043	0.29579	0.51671	0.33539	0.39206	0.24086	0.37148	0.26697	0.39957	0.49053
906.09	0.59971	0.6314	0.51499	0.50411	0.3462	0.39635	0.38436	0.39547	0.37803	0.37987	0.31652	0.49034	0.40787	0.32703	0.48598	0.5428	0.55137	0.48032	0.48041	0.40481	0.40986	0.31644	0.29902	0.43123	0.42543	0.39073	0.48438	0.30265	0.53005	0.34993	0.40564	0.26618	0.38059	0.28394	0.41091	0.51426
907.04	0.61583	0.61849	0.52545	0.51462	0.35066	0.41165	0.3907	0.39996	0.38282	0.38409	0.31395	0.49769	0.41206	0.3348	0.51097	0.57715	0.55655	0.50605	0.48503	0.42399	0.40975	0.31523	0.30008	0.43758	0.44402	0.38139	0.50544	0.30977	0.52882	0.36447	0.41898	0.27832	0.38365	0.28587	0.42538	0.52141
908	0.63352	0.63624	0.52886	0.52306	0.35783	0.41199	0.40444	0.40143	0.38432	0.39184	0.31784	0.50541	0.4256	0.35561	0.52573	0.58173	0.57933	0.4961	0.4958	0.43787	0.43435	0.3305	0.30919	0.44516	0.46788	0.39649	0.50987	0.31258	0.53691	0.36256	0.43407	0.29105	0.39705	0.2964	0.4417	0.54109
908.95	0.62851	0.63684	0.52795	0.51929	0.36088	0.41285	0.41254	0.40013	0.38985	0.38707	0.31069	0.50242	0.42315	0.36738	0.5179	0.57494	0.5972	0.49723	0.49693	0.44219	0.44836	0.33631	0.31013	0.44865	0.45806	0.40886	0.50213	0.30766	0.53836	0.36897	0.43838	0.29914	0.39494	0.29721	0.44741	0.54666
909.9	0.63008	0.63585	0.5285	0.51792	0.3689	0.41414	0.42175	0.4009	0.3895	0.38753	0.31207	0.49807	0.44366	0.37583	0.51369	0.58134	0.61431	0.5004	0.51398	0.46035	0.45765	0.34348	0.31601	0.4422	0.46505	0.41652	0.51485	0.31182	0.53096	0.37201	0.42827	0.3096	0.39661	0.30498	0.4619	0.549
910.85	0.62973	0.61599	0.51932	0.4948	0.36952	0.41372	0.41225	0.3912	0.38493	0.38173	0.30263	0.49336	0.44635	0.37719	0.50933	0.53397	0.59022	0.51494	0.49443	0.44638	0.44645	0.33575	0.31144	0.43065	0.46318	0.40989	0.48593	0.29513	0.51662	0.37982	0.41341	0.30404	0.39215	0.3045	0.45719	0.5273
911.81	0.64138	0.61798	0.51684	0.49982	0.36617	0.41902	0.40903	0.38791	0.38836	0.38612	0.30185	0.49019	0.45311	0.37847	0.4842	0.52513	0.59859	0.53552	0.52387	0.45575	0.446	0.34831	0.30915	0.43083	0.4585	0.42086	0.47893	0.30675	0.51161	0.38892	0.42378	0.29966	0.39421	0.31045	0.46559	0.52369
912.76	0.66839	0.61552	0.5398	0.50636	0.37843	0.4368	0.40806	0.39053	0.39814	0.3853	0.29562	0.48788	0.45348	0.37947	0.51894	0.54233	0.63529	0.55851	0.53297	0.46727	0.44717	0.35751	0.307	0.43495	0.47169	0.43518	0.51552	0.32696	0.50981	0.39756	0.42973	0.30352	0.39344	0.32271	0.45755	0.52818
913.71	0.65846	0.60565	0.52985	0.49879	0.3699	0.43085	0.39692	0.38504	0.3962	0.39016	0.29183	0.48708	0.44748	0.36799	0.50561	0.53795	0.63101	0.54569	0.53216	0.46025	0.44659	0.35317	0.30061	0.43298	0.4792	0.42678	0.52153	0.32666	0.49137	0.38295	0.43629	0.29889	0.38988	0.32095	0.45389	0.51591
914.67	0.66611	0.58611	0.51951	0.49692	0.36744	0.4468	0.39691	0.38515	0.40245	0.39182	0.28179	0.49122	0.43155	0.36217	0.49909	0.54091	0.62896	0.55694	0.53569	0.46507	0.44173	0.34615	0.30168	0.43994	0.47223	0.42118	0.5059	0.33299	0.47995	0.39103	0.4531	0.3049	0.39599	0.32161	0.441	0.51738
915.62	0.67442	0.57793	0.54335	0.49401	0.36434	0.45649	0.39632	0.38933	0.39961	0.39354	0.27889	0.48923	0.43101	0.35278	0.52681	0.53566	0.61696	0.56118	0.54876	0.47958	0.43363	0.34662	0.30371	0.44804	0.47718	0.4182	0.55461	0.34753	0.46415	0.37597	0.46305	0.30745	0.39563	0.32377	0.44568	0.52769
916.57	0.65608	0.57188	0.55305	0.50195	0.36594	0.45703	0.39268	0.38491	0.39996	0.38837	0.27305	0.48792	0.41527	0.35361	0.52809	0.54523	0.60487	0.5675	0.52471	0.48218	0.43739	0.33829	0.29915	0.4495	0.46974	0.42545	0.56601	0.3512	0.4476	0.37862	0.45506	0.3221	0.39055	0.32304	0.43563	0.52763
917.52	0.64135	0.57908	0.54128	0.50216	0.36052	0.44615	0.39893	0.38011	0.39753	0.38918	0.27268	0.48786	0.40741	0.35161	0.50305	0.53263	0.59548	0.56661	0.53857	0.48847	0.43642	0.33492	0.30087	0.44924	0.472	0.43404	0.53823	0.34658	0.43589	0.37513	0.45314	0.31633	0.38458	0.31622	0.43651	0.51601
918.47	0.65127	0.58237	0.54495	0.5124	0.35456	0.44964	0.40208	0.37765	0.39427	0.39068	0.27439	0.48122	0.41196	0.35037	0.50899	0.54259	0.59715	0.56255	0.54137	0.5083	0.43275	0.34394	0.31343	0.44709	0.46692	0.45072	0.55176	0.35211	0.42677	0.38023	0.46269	0.30893	0.38007	0.32074	0.43972	0.51739
919.43	0.65677	0.60095	0.55543	0.51094	0.35931	0.44858	0.39717	0.37676	0.38815	0.39711	0.27852	0.47875	0.41368	0.34865	0.51597	0.53872	0.61301	0.56467	0.55549	0.51441	0.44712	0.36271	0.31383	0.4512	0.47575	0.4743	0.56826	0.34632	0.42702	0.38769	0.46691	0.31637	0.37035	0.3344	0.44127	0.5299
920.38	0.65176	0.59259	0.55102	0.51737	0.37164	0.4445	0.39827	0.37776	0.38927	0.39735	0.28282	0.48454	0.41404	0.34729	0.50685	0.57535	0.65056	0.569	0.56553	0.53674	0.45697	0.37303	0.31447	0.45771	0.4755	0.48077	0.55399	0.35144	0.43051	0.40249	0.46647	0.31492	0.36558	0.34249	0.4427	0.54475
921.31	0.65271	0.61038	0.5445	0.52276	0.38381	0.45052	0.4045	0.37858	0.39467	0.40596	0.29349	0.48605	0.4331	0.36401	0.50485	0.59584	0.67505	0.57385	0.58189	0.54493	0.46224	0.382	0.32961	0.46135	0.502	0.49757	0.55146	0.35964	0.43701	0.42447	0.49445	0.31579	0.36458	0.35663	0.4508	0.55473
922.26	0.63772	0.61096	0.53492	0.51815	0.3806	0.4515	0.39439	0.38001	0.40075	0.40636	0.29845	0.47749	0.42297	0.35799	0.48926	0.59162	0.65534	0.5487	0.5725	0.55305	0.46459	0.38255	0.32852	0.45412	0.47529	0.50763	0.52672	0.35798	0.4182	0.43829	0.49725	0.33132	0.36552	0.3608	0.44982	0.54958
923.21	0.64334	0.62237	0.55214	0.52827	0.39538	0.45582	0.3972	0.38728	0.41525	0.40564	0.30378	0.48278	0.42688	0.36742	0.49246	0.61554	0.66017	0.58539	0.58326	0.5664	0.47557	0.38254	0.33346	0.46182	0.50003	0.53769	0.53548	0.36271	0.41747	0.45699	0.5043	0.34707	0.36867	0.36332	0.44864	0.56144
924.16	0.62306	0.62107	0.56262	0.53668	0.39472	0.44811	0.38898	0.38743	0.42461	0.40261	0.31079	0.47947	0.43648	0.37279	0.50472	0.63624	0.66661	0.59389	0.56318	0.57246	0.48384	0.38123	0.33842	0.45583	0.50602	0.54398	0.54092	0.3709	0.40456	0.46052	0.49049	0.33844	0.36249	0.35898	0.46092	0.54851
925.11	0.63157	0.64982	0.57008	0.54743	0.39396	0.45199	0.39635	0.39244	0.43694	0.40506	0.3137	0.47468	0.46399	0.39229	0.53466	0.6249	0.67064	0.60199	0.57414	0.57295	0.48935	0.38858	0.35104	0.44832	0.51122	0.58609	0.5615	0.3781	0.39881	0.4649	0.49586	0.35453	0.36515	0.36264	0.46755	0.53924
926.06	0.63315	0.65581	0.57741	0.53513	0.39252	0.44163	0.3953	0.40105	0.43033	0.40429	0.31368	0.47559	0.4614	0.38709	0.56084	0.61021	0.67407	0.58923	0.57596	0.57503	0.47945	0.39359	0.345	0.44801	0.50274	0.61743	0.58724	0.37654	0.38758	0.4436	0.48174	0.35057	0.35294	0.36673	0.46354	0.55152
927.02	0.64287	0.65735	0.59066	0.54256	0.4037	0.441	0.39272	0.40559	0.43072	0.40394	0.31721	0.48396	0.4823	0.39094	0.58462	0.62254	0.71077	0.60318	0.57996	0.57777	0.47958	0.39538	0.35019	0.45803	0.53466	0.6492	0.63293	0.3801	0.3976	0.43882	0.50495	0.34791	0.35908	0.37396	0.47048	0.56933
927.97	0.62193	0.66712	0.57085	0.52678	0.40857	0.43784	0.39382	0.40644	0.42093	0.40123	0.31905	0.47976	0.48696	0.39572	0.5744	0.59361	0.70275	0.58355	0.58707	0.56869	0.46771	0.39151	0.34764	0.46318	0.52661	0.68745	0.59211	0.37455	0.39243	0.43516	0.49787	0.34112	0.35205	0.38032	0.46702	0.56432
928.92	0.6352	0.68385	0.56052	0.53662	0.41092	0.43381	0.40688	0.41455	0.42671	0.40155	0.32159	0.48854	0.49739	0.39239	0.55893	0.59634	0.69846	0.57187	0.59871	0.565	0.45523	0.39645	0.34913	0.47463	0.53792	0.73628	0.58881	0.37672	0.39368	0.43033	0.51552	0.3546	0.36382	0.38846	0.45938	0.58966
929.87	0.62324	0.68213	0.5483	0.53555	0.40936	0.42639	0.40456	0.41247	0.42885	0.39677	0.32436	0.48525	0.47541	0.3787	0.51923	0.61042	0.69408	0.54197	0.58953	0.56078	0.45119	0.39069	0.33993	0.48176	0.54455	0.7564	0.57624	0.37993	0.39724	0.43032	0.52737	0.35574	0.37364	0.38666	0.4532	0.59363
930.82	0.62457	0.68632	0.53316	0.54164	0.41284	0.42465	0.39794	0.41159	0.42614	0.39069	0.32837	0.48104	0.4769	0.3755	0.49166	0.60941	0.68292	0.53532	0.58032	0.56323	0.45347	0.38684	0.3447	0.48031	0.54729	0.78785	0.55521	0.37887	0.39818	0.43152	0.5267	0.35073	0.37717	0.38436	0.45	0.58968
931.75	0.61392	0.68084	0.53124	0.54003	0.40563	0.42248	0.40274	0.40667	0.41895	0.38578	0.33527	0.47878	0.47843	0.36725	0.49893	0.61528	0.6569	0.53986	0.58849	0.55705	0.45318	0.38541	0.34758	0.48389	0.5345	0.80792	0.54112	0.37801	0.39536	0.43401	0.51817	0.3543	0.37093	0.38999	0.45495	0.59356
932.7	0.62004	0.66664	0.54085	0.54547	0.39759	0.41525	0.39193	0.40375	0.42609	0.38771	0.34863	0.4803	0.48611	0.35922	0.52734	0.61557	0.6485	0.52405	0.56933	0.54662	0.46492	0.3929	0.35184	0.48319	0.53862	0.81727	0.57494	0.38055	0.39579	0.42985	0.52091	0.36403	0.38581	0.39615	0.46466	0.59657
933.65	0.62335	0.65096	0.53172	0.53766	0.39638	0.42147	0.38877	0.40145	0.4219	0.38372	0.35851	0.47463	0.48429	0.35816	0.54515	0.60398	0.6424	0.5366	0.58582	0.54615	0.47061	0.39307	0.36151	0.48091	0.54379	0.83129	0.57578	0.38131	0.39608	0.44375	0.53119	0.37676	0.37904	0.39992	0.48283	0.58643
934.6	0.61921	0.6407	0.53572	0.5319	0.39363	0.41898	0.37434	0.39156	0.40589	0.38528	0.35962	0.47633	0.47465	0.34786	0.56025	0.57951	0.64003	0.54849	0.57027	0.53358	0.45547	0.39537	0.36337	0.48179	0.53586	0.8538	0.56833	0.37767	0.38847	0.43769	0.50857	0.3696	0.36334	0.40736	0.48137	0.57512
935.55	0.60529	0.63195	0.5381	0.53613	0.37845	0.41164	0.37038	0.38461	0.40974	0.38221	0.36331	0.47672	0.47322	0.34553	0.57225	0.57234	0.63487	0.54404	0.57133	0.52707	0.46049	0.38603	0.3694	0.48868	0.51332	0.86785	0.56687	0.37567	0.38424	0.4398	0.5074	0.37462	0.36964	0.40298	0.48748	0.56725
936.5	0.59981	0.62842	0.53322	0.53978	0.37459	0.41061	0.3616	0.38402	0.41328	0.38517	0.36502	0.47678	0.47097	0.33561	0.55992	0.55813	0.63138	0.53663	0.54888	0.52153	0.46995	0.38403	0.37009	0.49155	0.50793	0.89051	0.56205	0.36921	0.37957	0.44438	0.49928	0.36538	0.36825	0.39789	0.49028	0.56968
937.45	0.58087	0.64954	0.53346	0.54666	0.37706	0.41464	0.36304	0.38261	0.40827	0.38268	0.35811	0.47536	0.47195	0.33873	0.55948	0.57019	0.627	0.5422	0.55749	0.51508	0.46586	0.37102	0.3667	0.4933	0.49675	0.91946	0.5541	0.37528	0.37685	0.44378	0.49261	0.35707	0.35199	0.40012	0.49251	0.5656
938.4	0.56147	0.65202	0.54355	0.55132	0.37279	0.403	0.35338	0.37483	0.40085	0.38615	0.36009	0.47345	0.46862	0.33977	0.55076	0.5768	0.62008	0.51667	0.53655	0.50998	0.44418	0.36683	0.36416	0.4961	0.49247	0.92487	0.55131	0.38002	0.38125	0.4372	0.47703	0.32802	0.3482	0.39993	0.48894	0.56108
939.32	0.54808	0.63969	0.53539	0.5553	0.37366	0.39901	0.34753	0.37733	0.40671	0.38208	0.36331	0.4739	0.46101	0.32681	0.53692	0.58167	0.61684	0.51926	0.52949	0.51175	0.45804	0.3601	0.36761	0.49548	0.491	0.9195	0.5513	0.37761	0.38248	0.4435	0.47731	0.33129	0.35577	0.39812	0.49489	0.56506
940.27	0.55391	0.63851	0.54043	0.56756	0.37419	0.40922	0.35434	0.37769	0.40447	0.38653	0.36593	0.4757	0.47184	0.31487	0.53955	0.61448	0.60145	0.52761	0.53494	0.49781	0.44716	0.364	0.36942	0.49671	0.49961	0.91198	0.55909	0.39628	0.38102	0.4562	0.4837	0.33532	0.34971	0.40478	0.50174	0.56459
941.22	0.55768	0.65061	0.53429	0.55646	0.37541	0.41132	0.35755	0.37922	0.39301	0.38628	0.36409	0.47434	0.47712	0.32577	0.53706	0.61299	0.61103	0.52761	0.5499	0.50833	0.43864	0.36975	0.36818	0.49333	0.51761	0.9121	0.54568	0.40774	0.38176	0.46311	0.49313	0.35502	0.34741	0.41142	0.50481	0.55377
942.17	0.58134	0.6358	0.53492	0.5503	0.37244	0.40755	0.35733	0.37748	0.39219	0.39109	0.36421	0.47798	0.4722	0.31587	0.51673	0.58921	0.63688	0.52521	0.54839	0.51405	0.44452	0.38021	0.37353	0.4963	0.52735	0.89315	0.53896	0.40527	0.39532	0.46352	0.49852	0.36642	0.34858	0.40557	0.5128	0.55984
943.12	0.5971	0.6437	0.53874	0.55288	0.38068	0.41028	0.35813	0.37383	0.39299	0.39349	0.35851	0.4796	0.46688	0.32258	0.50709	0.59155	0.65895	0.54071	0.54175	0.5026	0.46081	0.37765	0.37097	0.50155	0.52459	0.90902	0.5402	0.4107	0.39679	0.4678	0.50492	0.37244	0.34793	0.40927	0.51645	0.56727
944.07	0.60962	0.63693	0.54406	0.54478	0.37756	0.41066	0.36064	0.37109	0.3837	0.39387	0.35182	0.47682	0.48116	0.32956	0.49802	0.58875	0.64286	0.53479	0.53776	0.4949	0.45173	0.38285	0.36824	0.50198	0.52527	0.90385	0.53176	0.42011	0.39143	0.46624	0.5025	0.36944	0.33706	0.41055	0.52798	0.56317
945.02	0.61763	0.6461	0.55286	0.54533	0.38581	0.40976	0.35065	0.36658	0.38546	0.39886	0.35216	0.47864	0.49567	0.33642	0.51317	0.56682	0.65933	0.53277	0.54049	0.51079	0.45148	0.38669	0.36985	0.50628	0.56116	0.90509	0.53613	0.43105	0.40304	0.45978	0.49933	0.37982	0.34045	0.41802	0.55085	0.57225
945.96	0.61202	0.65319	0.5629	0.55985	0.38018	0.39995	0.34544	0.35204	0.39138	0.39864	0.3447	0.47604	0.4751	0.33514	0.48989	0.57072	0.63646	0.50432	0.53032	0.48328	0.43862	0.373	0.36663	0.506	0.53861	0.89142	0.53886	0.43139	0.40142	0.44394	0.48503	0.34929	0.34033	0.41621	0.55996	0.55622
946.89	0.60942	0.65827	0.56255	0.55662	0.38557	0.39924	0.34777	0.34891	0.39293	0.39941	0.3445	0.47993	0.48162	0.34631	0.50698	0.59534	0.64119	0.50815	0.54043	0.49287	0.43135	0.37139	0.36269	0.50746	0.54783	0.88166	0.54171	0.44194	0.40304	0.45899	0.50685	0.35889	0.34204	0.42651	0.57185	0.55118
947.84	0.6015	0.65583	0.55767	0.54421	0.37968	0.39404	0.34781	0.35034	0.38838	0.39392	0.3392	0.47779	0.49406	0.33753	0.50973	0.58403	0.60501	0.4962	0.54126	0.50776	0.42649	0.36345	0.35332	0.50032	0.5437	0.84117	0.54339	0.44164	0.3988	0.46085	0.49733	0.37689	0.34045	0.42443	0.5797	0.54477
948.79	0.60183	0.67516	0.5817	0.54841	0.37649	0.38979	0.35269	0.3549	0.38867	0.40325	0.34199	0.48855	0.51135	0.35731	0.55415	0.58157	0.61369	0.49488	0.55766	0.52666	0.44393	0.35905	0.35787	0.51293	0.56516	0.82401	0.56837	0.4468	0.40451	0.47826	0.52486	0.38585	0.34635	0.43211	0.59282	0.5486
949.74	0.60662	0.69231	0.58607	0.53659	0.37307	0.38873	0.35061	0.35369	0.3797	0.40171	0.33557	0.49271	0.49905	0.37769	0.55417	0.5756	0.59048	0.5134	0.54368	0.53616	0.44659	0.36147	0.35002	0.51513	0.54944	0.80451	0.55976	0.4412	0.3991	0.48957	0.52721	0.38785	0.34482	0.43502	0.59263	0.5473
950.68	0.60288	0.69105	0.5846	0.52387	0.38412	0.39013	0.35557	0.36127	0.37956	0.40095	0.33519	0.49931	0.51456	0.38415	0.57985	0.56236	0.61975	0.52415	0.54189	0.55564	0.45619	0.36678	0.35025	0.51921	0.5571	0.78745	0.58104	0.44261	0.40966	0.48837	0.52309	0.41231	0.34189	0.44284	0.59635	0.55741
951.63	0.58961	0.71324	0.58946	0.52894	0.37899	0.39398	0.34934	0.35632	0.37228	0.3936	0.32638	0.49993	0.5004	0.39565	0.58945	0.55076	0.59959	0.51885	0.52178	0.55295	0.45044	0.35567	0.34955	0.52113	0.55341	0.7703	0.59222	0.4442	0.40571	0.48036	0.50211	0.41744	0.33982	0.44091	0.59027	0.56242
952.58	0.58527	0.74192	0.59845	0.53545	0.38022	0.3995	0.34058	0.35552	0.3701	0.39405	0.32309	0.5093	0.48145	0.41795	0.59873	0.56407	0.62048	0.52417	0.50582	0.56774	0.44695	0.35566	0.35398	0.53083	0.57019	0.76226	0.59799	0.45098	0.40578	0.47353	0.50088	0.42696	0.34363	0.44406	0.59427	0.56486
953.5	0.58903	0.75029	0.58437	0.549	0.38911	0.39863	0.339	0.35325	0.37941	0.39092	0.32156	0.50956	0.47622	0.41566	0.57215	0.59681	0.62845	0.54093	0.50659	0.57527	0.44553	0.35014	0.35365	0.52365	0.56338	0.74021	0.58501	0.45077	0.40712	0.47052	0.49055	0.43626	0.34426	0.44248	0.59105	0.56368
954.45	0.58308	0.72997	0.57598	0.55611	0.38151	0.3923	0.3385	0.35286	0.37864	0.38632	0.31225	0.5073	0.45557	0.40201	0.56852	0.61844	0.64349	0.53271	0.49825	0.56357	0.43841	0.33987	0.35133	0.51719	0.55628	0.70458	0.59319	0.44867	0.40811	0.46833	0.47282	0.43648	0.33635	0.43546	0.58366	0.53938
955.4	0.59798	0.74461	0.58706	0.57895	0.38739	0.39548	0.33641	0.35377	0.37975	0.38975	0.31013	0.51852	0.47269	0.41073	0.57449	0.65531	0.64423	0.56201	0.48968	0.57181	0.44941	0.34167	0.35369	0.51494	0.58036	0.68809	0.58612	0.46857	0.39971	0.49679	0.47546	0.4345	0.34512	0.43351	0.58748	0.54327
956.35	0.59491	0.72434	0.57243	0.574	0.39293	0.38603	0.33286	0.35091	0.38564	0.39541	0.30884	0.51813	0.4763	0.40042	0.53664	0.66358	0.6355	0.56262	0.48254	0.57331	0.45514	0.34795	0.34638	0.5101	0.56019	0.66211	0.56329	0.4647	0.3972	0.49762	0.47399	0.41917	0.34542	0.43507	0.58117	0.53998
957.29	0.58646	0.69759	0.55936	0.56786	0.38943	0.37175	0.32932	0.34403	0.38384	0.39286	0.30361	0.52066	0.46457	0.37958	0.51539	0.64509	0.63979	0.53759	0.49555	0.56247	0.44155	0.35079	0.34071	0.5092	0.53094	0.62261	0.54661	0.44771	0.3914	0.48864	0.47252	0.40399	0.33105	0.43523	0.56733	0.53483
958.24	0.57274	0.69811	0.5561	0.56093	0.38189	0.37385	0.32931	0.34367	0.38434	0.39088	0.29482	0.52415	0.44209	0.3831	0.51012	0.62691	0.61401	0.52204	0.48466	0.56316	0.43499	0.35756	0.33082	0.51396	0.50284	0.6095	0.52906	0.43886	0.3888	0.48174	0.46422	0.3984	0.31922	0.43349	0.55685	0.52991
959.17	0.55359	0.68848	0.55961	0.55055	0.39087	0.37334	0.33168	0.34532	0.38475	0.38672	0.29238	0.53074	0.44258	0.36374	0.50917	0.61339	0.57855	0.51829	0.48575	0.56789	0.44694	0.35569	0.3266	0.51766	0.49284	0.5904	0.53108	0.43238	0.37438	0.48422	0.47608	0.39527	0.31904	0.43717	0.55508	0.54275
960.11	0.54815	0.67079	0.54444	0.53911	0.3721	0.36491	0.3263	0.34506	0.3795	0.38549	0.28601	0.52401	0.42365	0.35247	0.51507	0.60552	0.54681	0.51281	0.4731	0.57197	0.43276	0.35233	0.32321	0.52245	0.4731	0.55747	0.54304	0.41108	0.36755	0.47464	0.47941	0.39924	0.31208	0.4394	0.54608	0.54103
961.06	0.55113	0.67517	0.54551	0.55161	0.37743	0.36651	0.33404	0.35057	0.37782	0.38403	0.28231	0.52775	0.42148	0.34932	0.53814	0.61371	0.56142	0.5275	0.48225	0.58563	0.43665	0.35135	0.32195	0.53186	0.47243	0.53792	0.55346	0.40632	0.364	0.47981	0.47711	0.40964	0.31451	0.43968	0.54423	0.54252
962.01	0.5518	0.64881	0.53168	0.54738	0.37574	0.37386	0.33583	0.35225	0.38092	0.37862	0.28108	0.5174	0.42616	0.32505	0.53509	0.61263	0.55737	0.54786	0.46638	0.59647	0.43485	0.34865	0.32259	0.52759	0.47507	0.51873	0.54464	0.39807	0.36545	0.49216	0.47162	0.39786	0.31773	0.44391	0.53766	0.52412
962.95	0.55137	0.62398	0.51735	0.54111	0.3715	0.3716	0.3242	0.34967	0.36672	0.36764	0.28049	0.50785	0.42876	0.29575	0.53916	0.59743	0.57156	0.54658	0.42925	0.60533	0.41767	0.33998	0.3267	0.52133	0.46686	0.48636	0.56666	0.37384	0.35745	0.48946	0.46139	0.38158	0.31247	0.44287	0.54133	0.52201
963.9	0.55907	0.61442	0.51464	0.54453	0.36952	0.37326	0.31986	0.34416	0.37595	0.36702	0.27847	0.50143	0.43137	0.30181	0.53664	0.60305	0.60735	0.53938	0.42689	0.62501	0.4134	0.33994	0.32905	0.52577	0.45628	0.47904	0.55523	0.3613	0.36298	0.48442	0.45857	0.36732	0.3159	0.44754	0.54526	0.52738
964.82	0.555	0.62145	0.50291	0.51987	0.37477	0.37266	0.31596	0.34013	0.37981	0.36229	0.27193	0.50317	0.40692	0.3035	0.51909	0.58335	0.60777	0.52111	0.43786	0.64007	0.41837	0.34254	0.31641	0.52637	0.44203	0.47687	0.52913	0.35816	0.35919	0.46351	0.44761	0.3563	0.30912	0.45097	0.53541	0.52811
965.77	0.54048	0.60279	0.50959	0.50942	0.36639	0.37287	0.30756	0.33775	0.37756	0.35125	0.26832	0.49422	0.38952	0.28565	0.51811	0.56578	0.60056	0.50075	0.42223	0.64448	0.40311	0.33486	0.31595	0.5182	0.42137	0.44997	0.53245	0.34829	0.34875	0.4536	0.43732	0.34094	0.29576	0.45318	0.54136	0.51309
966.71	0.52445	0.60586	0.51842	0.50871	0.35887	0.36664	0.30348	0.33965	0.37452	0.34792	0.25847	0.49683	0.39109	0.30069	0.55487	0.56167	0.5812	0.48989	0.4229	0.66126	0.40398	0.32666	0.3074	0.52493	0.40891	0.44773	0.53654	0.34251	0.33427	0.44411	0.43659	0.3502	0.29201	0.45664	0.54037	0.52436
967.66	0.502	0.60343	0.52281	0.49654	0.35817	0.3527	0.30514	0.33544	0.37734	0.34765	0.25289	0.49805	0.3735	0.30052	0.55241	0.5592	0.55841	0.46687	0.44516	0.67462	0.39934	0.32857	0.29876	0.52911	0.40274	0.44915	0.50253	0.34313	0.32251	0.42584	0.44624	0.35854	0.28638	0.46347	0.53351	0.52319
968.61	0.49988	0.61226	0.51461	0.49883	0.35561	0.35236	0.31618	0.34111	0.37954	0.34742	0.24891	0.49572	0.38045	0.29469	0.54988	0.56293	0.53665	0.45418	0.45051	0.68693	0.4097	0.32344	0.29467	0.52592	0.40602	0.43585	0.50219	0.34363	0.31413	0.42236	0.44455	0.36178	0.2889	0.46606	0.52925	0.51432
969.55	0.49078	0.60672	0.53286	0.50696	0.34545	0.35506	0.32174	0.3413	0.37926	0.34263	0.24755	0.48794	0.37986	0.28298	0.55084	0.56899	0.54559	0.46492	0.4537	0.69671	0.40391	0.31698	0.30092	0.52686	0.38392	0.43168	0.50777	0.33296	0.30787	0.42969	0.45304	0.35859	0.28472	0.47332	0.53568	0.50608
970.47	0.50149	0.5972	0.52301	0.50196	0.34975	0.3513	0.32135	0.3391	0.37594	0.33814	0.24312	0.48291	0.37258	0.29364	0.52466	0.56136	0.56104	0.45149	0.45737	0.70344	0.39992	0.31913	0.2997	0.52721	0.3956	0.42087	0.49627	0.32847	0.31236	0.42179	0.45267	0.34606	0.28353	0.48343	0.52417	0.50329
971.42	0.52309	0.616	0.52109	0.50658	0.35029	0.35809	0.32331	0.33458	0.37529	0.33925	0.24514	0.47522	0.35828	0.30418	0.49764	0.5576	0.54442	0.46599	0.46225	0.69589	0.40718	0.31653	0.3102	0.52071	0.40703	0.4244	0.4851	0.32703	0.30156	0.4304	0.45484	0.34748	0.28459	0.48907	0.53653	0.50469
972.37	0.56089	0.61907	0.50964	0.5218	0.35446	0.37263	0.3393	0.34019	0.37548	0.34202	0.24301	0.47195	0.37186	0.30465	0.48292	0.571	0.56363	0.48271	0.47323	0.69946	0.427	0.3143	0.31107	0.52363	0.4147	0.40826	0.4865	0.32002	0.30121	0.438	0.46525	0.3495	0.2987	0.50831	0.53664	0.51269
973.31	0.55817	0.61192	0.51205	0.51687	0.3591	0.37389	0.33264	0.33891	0.36932	0.34043	0.24291	0.46903	0.35882	0.30159	0.4666	0.56794	0.5746	0.48837	0.46253	0.70336	0.40711	0.31973	0.30857	0.52261	0.40313	0.41246	0.47353	0.30604	0.29596	0.42446	0.45982	0.35026	0.28827	0.52201	0.53479	0.52108
974.26	0.55707	0.57737	0.48795	0.51018	0.35218	0.37041	0.32386	0.33393	0.35615	0.33104	0.23917	0.46323	0.34387	0.28018	0.44363	0.5244	0.54393	0.47523	0.43842	0.69218	0.39715	0.31044	0.30734	0.51484	0.38996	0.38572	0.44615	0.28868	0.28282	0.4106	0.44157	0.33479	0.28491	0.52701	0.53032	0.52714
975.18	0.56859	0.58409	0.49455	0.51583	0.35032	0.38006	0.3353	0.33806	0.37013	0.33742	0.24699	0.4701	0.36524	0.27435	0.47617	0.54297	0.50813	0.50539	0.4448	0.71412	0.42611	0.31363	0.31546	0.52124	0.40204	0.40018	0.45186	0.28916	0.2798	0.41723	0.45057	0.36132	0.29107	0.5446	0.55122	0.54298
976.12	0.57122	0.5724	0.49803	0.50091	0.35185	0.37799	0.33932	0.34112	0.37228	0.34094	0.24502	0.46431	0.36281	0.25397	0.47097	0.55038	0.50513	0.49405	0.44667	0.73698	0.43062	0.32234	0.31034	0.51616	0.38875	0.38184	0.46103	0.27819	0.28246	0.39873	0.4476	0.37178	0.28663	0.55302	0.54583	0.53913
977.07	0.5617	0.57464	0.50572	0.50148	0.34669	0.37515	0.33424	0.33746	0.37565	0.33264	0.24875	0.45891	0.35572	0.25677	0.47345	0.54197	0.47866	0.47973	0.43659	0.73983	0.42393	0.319	0.31386	0.50853	0.39518	0.39229	0.46492	0.28286	0.28145	0.39674	0.43256	0.36993	0.28134	0.55311	0.55294	0.54686
978.01	0.57252	0.57573	0.50247	0.49098	0.3447	0.37551	0.34083	0.33578	0.37026	0.33024	0.24816	0.45221	0.36667	0.25338	0.49689	0.49834	0.47068	0.4824	0.44581	0.74312	0.42522	0.31383	0.31601	0.50814	0.39511	0.37153	0.4748	0.27906	0.2734	0.39466	0.44536	0.38124	0.28538	0.56046	0.55844	0.54808
978.96	0.57593	0.58924	0.51367	0.5007	0.35975	0.37378	0.35763	0.34376	0.38105	0.33601	0.2556	0.44495	0.39328	0.25817	0.50221	0.5444	0.49489	0.47559	0.46488	0.75829	0.43368	0.31917	0.31199	0.51381	0.41263	0.37185	0.49245	0.28561	0.27809	0.39691	0.46528	0.42074	0.29402	0.57145	0.55884	0.54015
979.88	0.57227	0.6046	0.51092	0.49243	0.35747	0.36917	0.35755	0.34485	0.37763	0.33511	0.25076	0.43969	0.39057	0.25371	0.48757	0.52336	0.49459	0.45235	0.46765	0.75261	0.42892	0.31562	0.30566	0.51261	0.40251	0.36857	0.47261	0.27526	0.26748	0.3904	0.46016	0.42365	0.29775	0.58007	0.55521	0.55513
980.82	0.57737	0.61306	0.51294	0.51675	0.36893	0.36661	0.37067	0.34575	0.3738	0.33172	0.25094	0.4499	0.40725	0.25716	0.50738	0.5337	0.52873	0.43812	0.47633	0.75408	0.41705	0.31509	0.30333	0.53249	0.41289	0.38239	0.48222	0.28549	0.27527	0.39402	0.46485	0.42519	0.30398	0.59399	0.5551	0.57588
981.77	0.58227	0.61981	0.50916	0.4976	0.37521	0.36914	0.37734	0.34927	0.36851	0.33481	0.24224	0.44914	0.39776	0.25707	0.51528	0.51414	0.54369	0.4334	0.48218	0.75595	0.40461	0.31773	0.29768	0.53998	0.4062	0.37596	0.47319	0.27716	0.27607	0.39195	0.46046	0.43408	0.3039	0.59798	0.54256	0.56642
982.71	0.58331	0.64207	0.5199	0.50558	0.36988	0.36632	0.3832	0.35507	0.36892	0.33475	0.24007	0.45063	0.39167	0.27097	0.53017	0.5386	0.54367	0.43923	0.47775	0.75548	0.39605	0.32338	0.29753	0.54622	0.40881	0.39173	0.47244	0.27832	0.28193	0.39741	0.44931	0.45531	0.2971	0.60712	0.53086	0.57793
983.63	0.58285	0.63423	0.5246	0.51415	0.36229	0.36965	0.37767	0.34992	0.36847	0.32826	0.23314	0.45113	0.38422	0.27261	0.55827	0.53342	0.54472	0.44731	0.46706	0.74545	0.38428	0.31441	0.29947	0.55331	0.40494	0.39744	0.47557	0.27692	0.28429	0.39102	0.43515	0.45881	0.29129	0.60771	0.52791	0.58803
984.58	0.60423	0.62346	0.5554	0.51438	0.36638	0.37135	0.36902	0.34843	0.35981	0.32673	0.23384	0.4455	0.3894	0.28349	0.59339	0.56543	0.55833	0.45972	0.45508	0.73241	0.36699	0.32589	0.3009	0.56028	0.41466	0.38871	0.5041	0.27515	0.28302	0.3994	0.42931	0.46287	0.27969	0.60772	0.51366	0.56652
985.52	0.6151	0.63814	0.56896	0.5119	0.37078	0.37964	0.37058	0.35587	0.36432	0.32721	0.23365	0.44186	0.39546	0.29205	0.58771	0.57167	0.56004	0.48323	0.44635	0.729	0.38615	0.33022	0.30409	0.55667	0.42696	0.39765	0.5075	0.27089	0.28103	0.41318	0.43612	0.49417	0.28555	0.61308	0.50832	0.55845
986.46	0.61901	0.6379	0.59158	0.53924	0.36933	0.37406	0.36857	0.357	0.36519	0.32819	0.23602	0.44142	0.4231	0.2984	0.60666	0.6137	0.57519	0.50118	0.4449	0.72075	0.39752	0.32913	0.30641	0.56205	0.43463	0.39785	0.55005	0.27836	0.28385	0.42084	0.45298	0.51197	0.28546	0.62338	0.50694	0.56051
987.41	0.63678	0.62791	0.5814	0.52817	0.3642	0.36835	0.35443	0.35097	0.36778	0.32184	0.23231	0.43656	0.41615	0.30359	0.5796	0.60172	0.55412	0.48976	0.44091	0.70658	0.41717	0.32575	0.30283	0.55701	0.4526	0.39589	0.55062	0.2621	0.27823	0.42437	0.44057	0.50452	0.29152	0.62689	0.50252	0.55065
988.33	0.64431	0.63835	0.58551	0.52515	0.37162	0.36814	0.35998	0.35324	0.36447	0.32066	0.23091	0.43813	0.43451	0.31368	0.57683	0.58859	0.54859	0.50284	0.45802	0.70795	0.43191	0.32217	0.30588	0.5633	0.46953	0.38896	0.56671	0.26366	0.28359	0.43764	0.4495	0.52394	0.29753	0.63266	0.49813	0.54543
989.27	0.60981	0.61376	0.53848	0.50952	0.35322	0.34994	0.35907	0.34677	0.35598	0.30977	0.21621	0.43747	0.40572	0.28513	0.52303	0.53948	0.51135	0.47316	0.46766	0.69314	0.4205	0.30295	0.2947	0.56061	0.43461	0.37883	0.53946	0.25233	0.26589	0.42073	0.45417	0.52964	0.29215	0.62527	0.48291	0.53049
990.21	0.59319	0.59646	0.52185	0.50753	0.3318	0.34329	0.34779	0.33643	0.35478	0.30564	0.20627	0.43022	0.38242	0.28721	0.54311	0.52191	0.4841	0.47533	0.46895	0.66864	0.4085	0.28893	0.28485	0.55866	0.41619	0.36828	0.52824	0.25068	0.26404	0.4135	0.42821	0.52777	0.28908	0.6242	0.47288	0.519
991.16	0.58133	0.58918	0.50203	0.50402	0.3258	0.34329	0.33734	0.33269	0.35595	0.30192	0.19926	0.42576	0.37003	0.28644	0.54586	0.51328	0.45743	0.47306	0.48363	0.6476	0.40807	0.28538	0.27966	0.55941	0.41489	0.37048	0.48222	0.2513	0.26032	0.40661	0.41249	0.53805	0.29019	0.61851	0.45977	0.51595
992.08	0.55913	0.5655	0.49346	0.51275	0.32723	0.34525	0.33701	0.33034	0.3535	0.30185	0.19523	0.42771	0.36615	0.27359	0.52954	0.52595	0.48559	0.47197	0.48891	0.6288	0.40201	0.2783	0.26878	0.57257	0.39279	0.36525	0.47482	0.26504	0.25749	0.40191	0.41949	0.54399	0.28752	0.61217	0.45175	0.50316
993.02	0.55097	0.56226	0.48311	0.50958	0.31948	0.3439	0.316	0.32918	0.34804	0.30456	0.19178	0.42702	0.33937	0.28632	0.51107	0.54063	0.47781	0.44253	0.48224	0.60484	0.39153	0.27828	0.26326	0.56916	0.38506	0.37962	0.46785	0.26805	0.24936	0.39615	0.41596	0.52034	0.28407	0.60992	0.44742	0.49472
993.96	0.54063	0.57439	0.48906	0.52047	0.31893	0.34693	0.30735	0.33035	0.35266	0.29859	0.19268	0.42369	0.35228	0.29864	0.51988	0.55026	0.47752	0.4503	0.46911	0.58409	0.39573	0.27208	0.25685	0.57694	0.39955	0.3874	0.47609	0.26827	0.25832	0.39673	0.40006	0.50651	0.28201	0.59676	0.44405	0.49796
994.9	0.53342	0.58188	0.49513	0.51114	0.32509	0.34748	0.29796	0.33157	0.35233	0.29242	0.19388	0.42188	0.3705	0.30965	0.50622	0.54703	0.48897	0.44376	0.46951	0.56647	0.38974	0.27294	0.25741	0.57782	0.41567	0.40323	0.47761	0.27662	0.25567	0.39014	0.41548	0.49269	0.27488	0.57786	0.4382	0.49718
995.82	0.5323	0.59944	0.49283	0.50854	0.33001	0.34227	0.28486	0.32276	0.34493	0.27876	0.19193	0.41833	0.36402	0.30674	0.4816	0.52411	0.46623	0.43011	0.44022	0.55727	0.37902	0.26512	0.25413	0.57852	0.39798	0.41202	0.49576	0.27609	0.24633	0.38793	0.39024	0.46772	0.26021	0.5691	0.43464	0.49047
996.77	0.52685	0.61049	0.49402	0.50748	0.33155	0.33459	0.27938	0.31716	0.33332	0.26878	0.18879	0.41217	0.36222	0.31394	0.49525	0.51262	0.4491	0.42406	0.43264	0.54587	0.35054	0.25452	0.25457	0.5718	0.38845	0.41261	0.49919	0.26937	0.25104	0.38459	0.38412	0.45227	0.2497	0.54848	0.42924	0.48395
997.71	0.53969	0.60829	0.4964	0.517	0.34539	0.33989	0.29196	0.31302	0.3385	0.26627	0.18418	0.4104	0.38419	0.30432	0.51235	0.52547	0.46685	0.44981	0.44827	0.5446	0.35166	0.26566	0.24861	0.58249	0.40253	0.4126	0.50318	0.26816	0.25029	0.40009	0.39264	0.45297	0.24574	0.53618	0.42015	0.49081
998.65	0.56055	0.61268	0.50317	0.5109	0.35518	0.34588	0.28391	0.30793	0.33352	0.26661	0.18646	0.40526	0.38143	0.30939	0.53525	0.5277	0.4888	0.46376	0.4378	0.53085	0.3465	0.26756	0.25315	0.57786	0.40914	0.42452	0.50945	0.27627	0.25271	0.3966	0.38166	0.45	0.24254	0.52232	0.4136	0.49102
999.57	0.55617	0.58981	0.49775	0.50212	0.35272	0.33805	0.2787	0.30492	0.32957	0.26105	0.18475	0.40304	0.37852	0.28563	0.5234	0.51016	0.47117	0.45369	0.43185	0.51249	0.34742	0.26837	0.24822	0.58354	0.39312	0.40273	0.506	0.25555	0.25545	0.39902	0.36816	0.42819	0.23846	0.51516	0.40755	0.49661
1000.5	0.56108	0.56104	0.50412	0.49972	0.35224	0.34207	0.28524	0.31044	0.33383	0.26388	0.1855	0.40141	0.39149	0.27472	0.52832	0.51282	0.50741	0.45948	0.4537	0.50507	0.36218	0.27739	0.24095	0.59366	0.41045	0.39615	0.49752	0.24657	0.25724	0.39878	0.38303	0.43225	0.24751	0.49982	0.40546	0.50215
1001.5	0.55241	0.5377	0.48935	0.48995	0.34058	0.33557	0.27589	0.30614	0.34096	0.26347	0.18192	0.393	0.38383	0.2635	0.50929	0.5112	0.48702	0.44709	0.45514	0.47827	0.37885	0.28305	0.23793	0.59671	0.41797	0.38416	0.46318	0.2359	0.24221	0.3953	0.37724	0.41041	0.24778	0.48899	0.39486	0.49525
1002.4	0.53432	0.52784	0.47356	0.4582	0.31891	0.31991	0.25865	0.30252	0.33552	0.25283	0.17908	0.37975	0.37373	0.25958	0.46969	0.46911	0.46318	0.43326	0.44008	0.44762	0.37719	0.26698	0.22771	0.58868	0.39096	0.38304	0.4292	0.21946	0.23732	0.37146	0.34824	0.38661	0.23909	0.46725	0.37877	0.48626
1003.3	0.53213	0.53502	0.45848	0.44478	0.31005	0.31391	0.26237	0.30296	0.32679	0.24937	0.17123	0.38266	0.36659	0.26245	0.44592	0.45646	0.45362	0.42866	0.44897	0.44505	0.37121	0.26101	0.21722	0.59464	0.3819	0.38286	0.40797	0.20693	0.23689	0.38523	0.36454	0.37401	0.23718	0.455	0.3706	0.49728
1004.3	0.5434	0.54905	0.4629	0.45116	0.31382	0.31674	0.26555	0.30193	0.32667	0.25335	0.17553	0.38544	0.38626	0.27179	0.47797	0.46897	0.46763	0.42065	0.46624	0.44323	0.38217	0.25779	0.22665	0.60247	0.41233	0.40063	0.42478	0.22726	0.23273	0.37926	0.37389	0.37944	0.24218	0.44023	0.36953	0.50451
1005.2	0.52308	0.55161	0.45332	0.41946	0.30717	0.30403	0.24738	0.29159	0.30755	0.25208	0.16864	0.38017	0.3808	0.26507	0.47165	0.43736	0.45202	0.41378	0.43923	0.4158	0.36282	0.24848	0.22267	0.59606	0.39494	0.40684	0.42248	0.21849	0.22858	0.3707	0.3616	0.35547	0.23275	0.42209	0.35407	0.48725
1006.1	0.54559	0.57995	0.4816	0.42206	0.32194	0.3152	0.25941	0.29339	0.29926	0.25177	0.16501	0.38543	0.406	0.27094	0.52193	0.44608	0.48363	0.42806	0.46796	0.43131	0.37017	0.25213	0.23037	0.60697	0.40343	0.43023	0.46472	0.23258	0.24502	0.37658	0.37098	0.36544	0.23598	0.40673	0.34641	0.49917
1007.1	0.55213	0.58059	0.49338	0.43202	0.33551	0.31237	0.2659	0.29426	0.28715	0.24866	0.16179	0.38734	0.41664	0.27343	0.54895	0.44025	0.49792	0.41238	0.46895	0.43383	0.35886	0.25642	0.23695	0.60629	0.41484	0.42563	0.48594	0.2368	0.24971	0.37558	0.37258	0.37001	0.22563	0.38532	0.35132	0.50187
1008	0.55642	0.58188	0.51764	0.44533	0.34395	0.31103	0.26586	0.29174	0.29132	0.25051	0.16088	0.38303	0.43777	0.28404	0.57135	0.44254	0.52532	0.39554	0.47336	0.42513	0.37466	0.26488	0.24292	0.60988	0.41857	0.43469	0.50774	0.24624	0.25292	0.37129	0.36911	0.36785	0.23043	0.37787	0.35403	0.50522
1008.9	0.54169	0.5651	0.51024	0.42728	0.32895	0.2976	0.27092	0.28104	0.2718	0.24296	0.14749	0.37674	0.4179	0.26772	0.52349	0.42885	0.51532	0.37553	0.46425	0.40762	0.35095	0.25995	0.22688	0.59612	0.36101	0.4288	0.48982	0.22021	0.24578	0.36441	0.3726	0.3417	0.21687	0.35344	0.3364	0.4876
1009.9	0.55649	0.56856	0.50752	0.4475	0.32103	0.29716	0.28503	0.2853	0.28236	0.2388	0.14451	0.3777	0.42349	0.28512	0.51973	0.45756	0.53229	0.3548	0.49174	0.42008	0.36304	0.26408	0.23289	0.59128	0.36562	0.43363	0.48592	0.22364	0.25332	0.36123	0.37996	0.34279	0.22261	0.33512	0.33917	0.49728
1010.8	0.52619	0.55126	0.48996	0.44251	0.29712	0.28165	0.26975	0.27878	0.28257	0.23084	0.14026	0.37512	0.40033	0.2706	0.48182	0.4411	0.49031	0.32124	0.4539	0.39721	0.34576	0.25594	0.2176	0.58238	0.34898	0.43354	0.4715	0.21405	0.24086	0.34798	0.35786	0.32114	0.20593	0.31406	0.33241	0.49492
1011.7	0.51374	0.55571	0.47632	0.42863	0.27333	0.27186	0.26579	0.27184	0.27967	0.23154	0.13492	0.37516	0.39574	0.26205	0.46092	0.46175	0.46082	0.31923	0.43982	0.39501	0.3458	0.25448	0.20573	0.57749	0.34167	0.45356	0.44452	0.21503	0.23235	0.34574	0.36176	0.30441	0.21022	0.30638	0.31609	0.48909
1012.7	0.50788	0.55336	0.45974	0.42056	0.25184	0.26065	0.26394	0.2682	0.27267	0.23117	0.1326	0.37425	0.39764	0.25116	0.44353	0.45172	0.45545	0.31958	0.42684	0.3934	0.33254	0.24686	0.20269	0.5675	0.35031	0.46451	0.42436	0.21079	0.22745	0.33004	0.35434	0.29053	0.20367	0.28448	0.30416	0.48312
1013.6	0.51961	0.56885	0.45341	0.44272	0.24845	0.25665	0.24412	0.26858	0.28343	0.2312	0.13314	0.36828	0.39435	0.26025	0.44683	0.47756	0.45818	0.31986	0.40756	0.39866	0.34644	0.25065	0.20132	0.56205	0.35635	0.47588	0.4166	0.22297	0.22971	0.32906	0.33281	0.29044	0.20918	0.27833	0.31215	0.48942
1014.5	0.51808	0.56899	0.45048	0.42348	0.23839	0.25151	0.24126	0.26274	0.27696	0.23751	0.13044	0.36387	0.37689	0.25702	0.433	0.46041	0.43775	0.31982	0.39655	0.3774	0.33739	0.24262	0.19192	0.55282	0.34925	0.47922	0.41063	0.21949	0.21497	0.3153	0.32708	0.2604	0.20405	0.275	0.30345	0.49107
1015.5	0.52364	0.56688	0.44096	0.40583	0.23749	0.25104	0.23841	0.26135	0.26062	0.24127	0.12414	0.35667	0.36893	0.26416	0.42489	0.45896	0.45374	0.32156	0.39108	0.3806	0.32886	0.24763	0.19152	0.53019	0.3521	0.48472	0.39114	0.21293	0.21248	0.31069	0.31582	0.24321	0.20208	0.2672	0.29047	0.49169
1016.4	0.54031	0.58494	0.46558	0.41373	0.24214	0.26099	0.24043	0.26293	0.26472	0.24758	0.1232	0.35488	0.38168	0.27714	0.45453	0.47419	0.47479	0.33342	0.40015	0.37397	0.32627	0.25206	0.19512	0.51103	0.37349	0.49219	0.42391	0.22526	0.21248	0.3146	0.31273	0.23464	0.19903	0.2598	0.29361	0.48965
1017.3	0.53865	0.58185	0.47661	0.41364	0.23947	0.26932	0.24226	0.26562	0.26813	0.25204	0.11741	0.35323	0.38959	0.28255	0.45926	0.48397	0.45372	0.33439	0.41384	0.38148	0.31692	0.25368	0.18911	0.48982	0.37511	0.49655	0.4368	0.22315	0.20916	0.32173	0.31898	0.22759	0.19958	0.25995	0.28819	0.48972
1018.3	0.51934	0.5675	0.47348	0.37927	0.22466	0.27322	0.24421	0.2637	0.2615	0.25155	0.11322	0.35105	0.37802	0.27411	0.44682	0.44576	0.43361	0.32134	0.40622	0.37204	0.29853	0.23879	0.18049	0.47502	0.37234	0.48235	0.41482	0.20642	0.19585	0.317	0.31223	0.20877	0.18538	0.25435	0.26348	0.47954
1019.2	0.53407	0.58361	0.50438	0.39429	0.23229	0.28859	0.25132	0.26964	0.26751	0.257	0.11878	0.35403	0.42597	0.29411	0.48626	0.48772	0.46809	0.35793	0.42207	0.38897	0.30828	0.24681	0.18032	0.46578	0.39761	0.5098	0.45318	0.21753	0.20395	0.34332	0.32217	0.22961	0.1829	0.25737	0.25865	0.4825
1020.1	0.53934	0.58298	0.52473	0.4077	0.22263	0.29492	0.25668	0.26741	0.2779	0.25758	0.12506	0.35535	0.45517	0.29797	0.48362	0.50479	0.45659	0.36222	0.42988	0.39034	0.32471	0.23544	0.17561	0.454	0.40016	0.51291	0.46964	0.22001	0.19976	0.34863	0.33577	0.23592	0.19017	0.25291	0.26795	0.47377
1021.1	0.53883	0.56797	0.51388	0.40367	0.20748	0.29316	0.25524	0.26176	0.27792	0.25621	0.12537	0.3534	0.43067	0.30282	0.47927	0.47933	0.45726	0.34562	0.43756	0.37607	0.3308	0.23264	0.17275	0.43975	0.37463	0.51521	0.44943	0.20261	0.18957	0.34693	0.33224	0.22511	0.19143	0.25763	0.25756	0.47977
1022	0.52655	0.56491	0.51019	0.40774	0.20942	0.29779	0.24821	0.25686	0.27779	0.25255	0.128	0.35383	0.4044	0.31118	0.46981	0.47731	0.46324	0.33759	0.43341	0.36012	0.35302	0.23123	0.17109	0.4289	0.36404	0.50661	0.45154	0.2027	0.19313	0.33428	0.32766	0.22147	0.19408	0.2559	0.2595	0.46754
1022.9	0.54137	0.57174	0.52083	0.41434	0.21223	0.30236	0.24815	0.25802	0.2764	0.25226	0.12875	0.35758	0.43396	0.34184	0.47636	0.50924	0.4498	0.36822	0.45254	0.37102	0.36094	0.23864	0.18151	0.42153	0.37924	0.52894	0.47234	0.21375	0.1993	0.33145	0.33536	0.23062	0.19885	0.24906	0.27536	0.46212
1023.9	0.51595	0.54878	0.49309	0.40669	0.1954	0.29495	0.23675	0.24743	0.2669	0.2467	0.12346	0.35195	0.38347	0.33586	0.44532	0.49214	0.4096	0.34519	0.42242	0.33658	0.33927	0.22547	0.17671	0.39873	0.3595	0.49616	0.42638	0.20121	0.19346	0.31576	0.32412	0.20692	0.18531	0.23826	0.28202	0.43925
1024.8	0.50237	0.54117	0.48154	0.40132	0.19667	0.29888	0.23234	0.25054	0.26429	0.24851	0.1192	0.35239	0.35606	0.35421	0.42492	0.48827	0.42474	0.34507	0.41594	0.32195	0.32513	0.23039	0.17614	0.39931	0.34586	0.4879	0.41208	0.19778	0.19154	0.31291	0.32589	0.205	0.18151	0.24761	0.27211	0.43333
1025.7	0.49236	0.54502	0.48424	0.38547	0.19187	0.29762	0.22935	0.25217	0.26527	0.25092	0.11886	0.35426	0.35429	0.35734	0.42758	0.47757	0.40067	0.34659	0.38876	0.32157	0.32056	0.22155	0.17778	0.39389	0.34877	0.47014	0.42993	0.1913	0.19641	0.31171	0.31655	0.19428	0.18422	0.23714	0.27678	0.42468
1026.7	0.49002	0.52224	0.46511	0.38823	0.17754	0.28858	0.22947	0.24893	0.25385	0.25362	0.11571	0.34614	0.35699	0.36144	0.39644	0.4878	0.38162	0.3407	0.37726	0.31161	0.29912	0.22259	0.18122	0.38054	0.3497	0.45505	0.39475	0.18737	0.18816	0.3087	0.29672	0.17683	0.17218	0.24073	0.27212	0.40851
1027.6	0.48618	0.51912	0.48073	0.40452	0.18731	0.28075	0.23682	0.24551	0.25114	0.25556	0.12138	0.34836	0.34435	0.38021	0.42324	0.48822	0.40947	0.33118	0.38137	0.30042	0.29778	0.21876	0.18183	0.37303	0.3571	0.43951	0.39802	0.18696	0.18578	0.307	0.29526	0.1663	0.17096	0.24883	0.27068	0.41532
1028.5	0.50244	0.52945	0.49093	0.41349	0.198	0.28127	0.23824	0.24094	0.25607	0.25079	0.12379	0.35183	0.35354	0.40702	0.44345	0.47924	0.42424	0.32562	0.39721	0.30577	0.31099	0.22324	0.1909	0.37788	0.35473	0.4563	0.43023	0.19454	0.19322	0.30671	0.29917	0.16534	0.18149	0.25652	0.27097	0.42281
1029.4	0.50659	0.52718	0.47607	0.43445	0.19587	0.27077	0.23279	0.23546	0.25111	0.25131	0.12716	0.35274	0.38112	0.42755	0.44937	0.49195	0.4242	0.32965	0.41368	0.31324	0.3211	0.22176	0.19569	0.36797	0.37385	0.44821	0.4338	0.21267	0.20075	0.29464	0.30541	0.15578	0.17433	0.25709	0.27179	0.42809
1030.4	0.50985	0.52029	0.47007	0.44451	0.20704	0.2751	0.22482	0.23104	0.23876	0.2462	0.12707	0.34855	0.3895	0.46555	0.42364	0.52223	0.44884	0.3334	0.42756	0.31467	0.31157	0.22808	0.19099	0.36939	0.36939	0.45137	0.42298	0.22209	0.20939	0.28865	0.30845	0.16366	0.16286	0.26815	0.26752	0.42377
1031.3	0.51928	0.5382	0.48767	0.44597	0.21708	0.28217	0.21847	0.23777	0.23869	0.23823	0.13417	0.35355	0.41114	0.4945	0.44482	0.53899	0.458	0.35823	0.44265	0.3345	0.31773	0.22775	0.1922	0.37366	0.38736	0.45242	0.4754	0.22654	0.20913	0.30723	0.31627	0.18254	0.17125	0.27277	0.27447	0.43727
1032.2	0.51283	0.53167	0.46269	0.42669	0.20218	0.28288	0.20354	0.23527	0.24039	0.22579	0.13113	0.34391	0.40636	0.50597	0.41693	0.5089	0.44167	0.36551	0.42652	0.3293	0.31562	0.22501	0.18573	0.36055	0.36015	0.44994	0.48743	0.2192	0.20963	0.30905	0.30037	0.18368	0.17602	0.27641	0.26945	0.43136
1033.2	0.50429	0.51184	0.47445	0.4114	0.18654	0.28269	0.19657	0.23148	0.22954	0.2205	0.12584	0.34347	0.41044	0.52482	0.42611	0.50495	0.42029	0.39014	0.41957	0.3249	0.29892	0.22048	0.17925	0.35701	0.36	0.42975	0.5107	0.21584	0.20694	0.31549	0.30042	0.16788	0.172	0.28293	0.26146	0.42898
1034.1	0.49268	0.51567	0.49714	0.38711	0.19002	0.28694	0.19673	0.23137	0.22993	0.20808	0.12741	0.34167	0.39437	0.55193	0.46055	0.48988	0.40469	0.39623	0.42801	0.32214	0.29212	0.21291	0.17887	0.36186	0.35049	0.41378	0.5393	0.2057	0.20221	0.32291	0.30548	0.16887	0.17632	0.28335	0.27644	0.42757
1035	0.4937	0.51134	0.49148	0.3871	0.18221	0.28555	0.19276	0.2279	0.2291	0.19389	0.12505	0.33433	0.39452	0.55784	0.47417	0.475	0.39807	0.40783	0.42926	0.32507	0.28688	0.19899	0.18348	0.35537	0.35132	0.40297	0.53584	0.20006	0.19258	0.32889	0.30694	0.17353	0.17735	0.28071	0.28137	0.41434
1036	0.50267	0.51734	0.50225	0.38649	0.18505	0.28217	0.19237	0.2197	0.22732	0.18879	0.12317	0.33233	0.39694	0.57744	0.50524	0.46692	0.42356	0.40873	0.42559	0.32797	0.28382	0.19726	0.18709	0.36015	0.35001	0.40838	0.53755	0.20604	0.20093	0.32791	0.31794	0.17361	0.17417	0.27896	0.28581	0.41694
1036.9	0.50695	0.52348	0.52668	0.39984	0.19517	0.28259	0.18544	0.21572	0.22905	0.1879	0.11791	0.33372	0.41903	0.59626	0.53511	0.47053	0.4457	0.41787	0.42142	0.32966	0.28437	0.19558	0.19172	0.36844	0.37249	0.39804	0.54348	0.22408	0.2036	0.33445	0.32825	0.16885	0.16756	0.28145	0.29208	0.41646
1037.8	0.51581	0.54572	0.51744	0.40441	0.20932	0.28258	0.18244	0.21647	0.23444	0.19081	0.12078	0.33222	0.43173	0.61532	0.53603	0.47917	0.48039	0.42563	0.43046	0.34429	0.29973	0.20127	0.19484	0.37386	0.37841	0.40067	0.52509	0.22547	0.20039	0.34464	0.33958	0.19211	0.1752	0.28209	0.30134	0.43527
1038.8	0.53274	0.54686	0.51064	0.39158	0.20251	0.27786	0.17837	0.2116	0.23584	0.18893	0.11879	0.33307	0.44299	0.62275	0.52128	0.4736	0.49876	0.41671	0.40947	0.33717	0.31237	0.20226	0.19459	0.37803	0.38835	0.40889	0.52251	0.22228	0.19473	0.3345	0.32827	0.20222	0.1849	0.28811	0.28975	0.45478
1039.7	0.5433	0.54629	0.53308	0.41101	0.22002	0.27972	0.18088	0.21126	0.24384	0.19898	0.12231	0.34119	0.46176	0.64451	0.55656	0.47219	0.53136	0.43286	0.42345	0.33259	0.33246	0.22579	0.19969	0.3983	0.42558	0.42115	0.56366	0.23134	0.20784	0.34464	0.34138	0.19816	0.19548	0.29537	0.29943	0.47964
1040.6	0.53476	0.54134	0.5166	0.40429	0.21179	0.28209	0.17263	0.20677	0.24283	0.19386	0.11225	0.33434	0.44688	0.64386	0.54151	0.46239	0.51733	0.43307	0.41833	0.3187	0.33037	0.22875	0.19081	0.39619	0.40056	0.40613	0.54149	0.22779	0.19903	0.34497	0.34964	0.18755	0.19174	0.29985	0.28853	0.47493
1041.5	0.55567	0.5403	0.51156	0.40294	0.21378	0.28547	0.18684	0.21158	0.23577	0.1954	0.11331	0.33135	0.44654	0.64207	0.54986	0.49613	0.53862	0.43025	0.44203	0.32826	0.32933	0.24033	0.19041	0.40244	0.4063	0.41827	0.54978	0.228	0.2039	0.34729	0.37204	0.18545	0.19434	0.29781	0.28571	0.47463
1042.5	0.54314	0.51812	0.51547	0.39501	0.20654	0.27277	0.1825	0.20697	0.23537	0.1844	0.10167	0.32365	0.44169	0.62798	0.53552	0.48631	0.53196	0.40712	0.43495	0.31751	0.32035	0.22937	0.18232	0.39974	0.39044	0.4006	0.55668	0.21978	0.2072	0.33211	0.36099	0.17279	0.19072	0.28715	0.27343	0.44838
1043.4	0.5474	0.52957	0.51876	0.41925	0.21714	0.2755	0.19213	0.20761	0.23184	0.18299	0.097286	0.31883	0.44504	0.62358	0.56145	0.50157	0.55324	0.43435	0.4686	0.3184	0.30874	0.22936	0.18084	0.39933	0.4131	0.41007	0.55871	0.23281	0.22585	0.34833	0.37329	0.16983	0.1779	0.28248	0.27507	0.42724
1044.3	0.54792	0.52188	0.49483	0.40235	0.21423	0.2713	0.18191	0.2097	0.22192	0.17172	0.092505	0.31683	0.44939	0.60271	0.52204	0.51089	0.5415	0.42212	0.44753	0.3263	0.306	0.20935	0.17491	0.38656	0.40087	0.38901	0.52494	0.22759	0.21949	0.33522	0.35251	0.17845	0.17124	0.27521	0.27024	0.42092
1045.2	0.53971	0.50588	0.48329	0.39158	0.22073	0.25365	0.1741	0.20173	0.20878	0.16476	0.088359	0.31167	0.45113	0.5941	0.48717	0.49521	0.53609	0.40363	0.4344	0.31786	0.29249	0.19391	0.16837	0.38734	0.40491	0.37758	0.50628	0.21715	0.21432	0.31061	0.32813	0.16918	0.16347	0.2585	0.27276	0.42418
1046.2	0.53455	0.50685	0.46358	0.40615	0.22568	0.25248	0.16576	0.19699	0.2086	0.15911	0.083064	0.30705	0.45764	0.58317	0.47234	0.50603	0.55192	0.42096	0.41491	0.30183	0.30255	0.18786	0.16716	0.38305	0.40986	0.37054	0.47255	0.21051	0.2152	0.31231	0.31596	0.17716	0.16906	0.25315	0.2764	0.42325
1047.1	0.52689	0.50748	0.43557	0.41445	0.22481	0.25724	0.15103	0.19561	0.20071	0.15448	0.080997	0.29979	0.46061	0.57085	0.4526	0.50078	0.54211	0.42482	0.39394	0.29034	0.28575	0.18879	0.16978	0.38014	0.41919	0.37144	0.44156	0.20854	0.2083	0.3102	0.30021	0.16915	0.15264	0.24827	0.27984	0.42491
1048	0.53278	0.49366	0.43255	0.39566	0.22392	0.24874	0.13041	0.19076	0.19238	0.15088	0.080845	0.29567	0.46477	0.55488	0.44608	0.49769	0.51793	0.395	0.36218	0.28044	0.27713	0.18818	0.1676	0.38741	0.39077	0.35333	0.43867	0.19281	0.19259	0.29296	0.29089	0.15553	0.15293	0.24507	0.28277	0.42758
1049	0.51991	0.50372	0.42168	0.38129	0.20624	0.23905	0.13032	0.19209	0.18714	0.14689	0.072804	0.28403	0.4476	0.55153	0.457	0.48442	0.48873	0.38619	0.35652	0.26972	0.26582	0.1897	0.15717	0.38271	0.36353	0.35488	0.42383	0.18615	0.1839	0.28102	0.29951	0.14321	0.14535	0.23912	0.27445	0.41159
1049.9	0.52972	0.50614	0.41936	0.38193	0.20034	0.24808	0.14395	0.19683	0.19542	0.14645	0.072907	0.28153	0.45497	0.54713	0.46532	0.50792	0.50527	0.39586	0.36509	0.26188	0.27565	0.19891	0.15508	0.38188	0.36303	0.35167	0.42079	0.19645	0.19172	0.29382	0.30683	0.13932	0.15277	0.23667	0.27002	0.40155
1050.8	0.51503	0.49167	0.4157	0.37025	0.18343	0.23882	0.14396	0.19042	0.19508	0.14071	0.064248	0.2791	0.43679	0.53988	0.44263	0.49387	0.46748	0.36331	0.38119	0.2593	0.26697	0.19032	0.13997	0.37904	0.33848	0.32277	0.43301	0.19883	0.17766	0.2817	0.30269	0.12496	0.15085	0.22733	0.26345	0.40303
1051.7	0.53676	0.5046	0.42585	0.3583	0.17649	0.23338	0.15257	0.19099	0.19463	0.14114	0.061786	0.27621	0.44068	0.54523	0.47254	0.49703	0.44119	0.35429	0.38118	0.27019	0.28244	0.19622	0.12935	0.37219	0.34264	0.31702	0.44786	0.20268	0.17575	0.27642	0.3111	0.13228	0.16202	0.22227	0.25478	0.39829
1052.7	0.53832	0.50804	0.42071	0.37756	0.1715	0.23905	0.16325	0.19799	0.19979	0.13537	0.052905	0.27327	0.43283	0.5491	0.46265	0.49287	0.45031	0.37221	0.38293	0.26951	0.28626	0.19416	0.12392	0.35605	0.35693	0.30508	0.44228	0.21173	0.18235	0.28782	0.31453	0.1372	0.15894	0.21124	0.2447	0.40133
1053.6	0.52759	0.49365	0.42356	0.37517	0.17013	0.23986	0.16525	0.18863	0.19477	0.13431	0.04837	0.27396	0.42445	0.53872	0.4465	0.48741	0.44827	0.35721	0.37801	0.25058	0.27552	0.18906	0.11882	0.35339	0.34781	0.28173	0.4384	0.20536	0.18398	0.28783	0.30782	0.12423	0.1516	0.20189	0.23452	0.4022
1054.5	0.53169	0.49511	0.44112	0.38715	0.16199	0.23274	0.16716	0.18899	0.1919	0.13308	0.043692	0.28003	0.41521	0.55048	0.49694	0.46968	0.41902	0.35367	0.37417	0.23576	0.26954	0.18721	0.11725	0.34974	0.35126	0.28165	0.47705	0.20417	0.17766	0.28791	0.29643	0.1175	0.14767	0.20115	0.23157	0.40602
1055.4	0.55076	0.50687	0.44214	0.3782	0.16187	0.23737	0.16375	0.1977	0.18699	0.13386	0.042569	0.28176	0.4242	0.5629	0.51237	0.43754	0.39527	0.35729	0.34622	0.23745	0.27023	0.18721	0.12009	0.3462	0.37412	0.29379	0.46843	0.19127	0.17693	0.286	0.28839	0.12411	0.13335	0.2052	0.22526	0.39824
1056.4	0.55531	0.52215	0.44749	0.40162	0.16907	0.24271	0.17968	0.20628	0.18258	0.13241	0.035226	0.28624	0.43889	0.57939	0.51446	0.4444	0.40366	0.35735	0.35558	0.23651	0.26427	0.18812	0.12066	0.34122	0.38794	0.30729	0.46224	0.20371	0.17565	0.28544	0.28707	0.12802	0.12078	0.20475	0.22616	0.40048
1057.3	0.55138	0.50678	0.44403	0.38925	0.16175	0.22946	0.17845	0.19612	0.1693	0.13297	0.034278	0.28066	0.44014	0.56665	0.50182	0.44348	0.37325	0.32835	0.33973	0.2276	0.25045	0.18695	0.12117	0.32787	0.36255	0.3046	0.44187	0.19081	0.16015	0.2761	0.26256	0.10651	0.10974	0.20559	0.22436	0.3841
1058.2	0.58567	0.52524	0.45515	0.41712	0.17003	0.23164	0.18827	0.20592	0.17611	0.13461	0.036377	0.28347	0.46786	0.58492	0.52175	0.45361	0.38169	0.33856	0.36264	0.25058	0.26602	0.18905	0.12708	0.32313	0.40699	0.32846	0.46253	0.20445	0.16004	0.2835	0.27698	0.12431	0.1167	0.21114	0.23238	0.39405
1059.2	0.57285	0.51741	0.42656	0.40141	0.16737	0.2267	0.18261	0.20559	0.17171	0.13443	0.032005	0.27875	0.47804	0.56511	0.47352	0.43592	0.38542	0.31362	0.36539	0.26127	0.27189	0.18545	0.12273	0.30987	0.40504	0.32722	0.41034	0.19684	0.15585	0.27592	0.2908	0.13762	0.11121	0.20633	0.22034	0.39035
1060.1	0.57248	0.51751	0.43014	0.40231	0.17579	0.22774	0.18769	0.20114	0.16908	0.13733	0.036833	0.28421	0.50222	0.55268	0.48131	0.4345	0.39855	0.32474	0.37616	0.25733	0.27735	0.19117	0.12756	0.30224	0.41348	0.31161	0.42812	0.21017	0.16696	0.28812	0.30292	0.13593	0.11652	0.19987	0.22561	0.40216
1061	0.55443	0.48467	0.40973	0.37255	0.17017	0.21043	0.17679	0.1941	0.1638	0.12912	0.043334	0.28348	0.48184	0.52443	0.45021	0.40004	0.4027	0.30733	0.37224	0.24304	0.27742	0.17773	0.12635	0.29242	0.39199	0.29996	0.40833	0.19282	0.17043	0.27948	0.29823	0.11829	0.11164	0.18582	0.21799	0.39835
1061.9	0.54792	0.4967	0.41311	0.36876	0.17578	0.21592	0.17468	0.2024	0.17134	0.12855	0.042888	0.28708	0.50226	0.53437	0.46343	0.39079	0.42097	0.31996	0.37591	0.25763	0.29259	0.1807	0.12074	0.28966	0.41453	0.31507	0.42939	0.19308	0.17741	0.28223	0.30723	0.14173	0.12033	0.18084	0.21407	0.40128
1062.8	0.52204	0.47248	0.41134	0.34889	0.17171	0.21003	0.16106	0.19538	0.16581	0.12244	0.040371	0.28215	0.49868	0.50774	0.44949	0.38462	0.40852	0.30708	0.35457	0.24193	0.28868	0.1774	0.11473	0.27789	0.39551	0.28398	0.42603	0.19887	0.17491	0.27511	0.28767	0.13802	0.11138	0.16974	0.20246	0.39344
1063.8	0.53471	0.47696	0.4256	0.34991	0.17802	0.21541	0.16493	0.19617	0.1635	0.12402	0.044894	0.29261	0.50972	0.49171	0.47098	0.39479	0.40587	0.31967	0.35248	0.24624	0.28189	0.1778	0.1126	0.27835	0.39114	0.28023	0.45413	0.20657	0.18014	0.27211	0.30073	0.13646	0.10829	0.16985	0.21587	0.40243
1064.7	0.51338	0.46667	0.41615	0.34046	0.16884	0.20189	0.16205	0.19694	0.16456	0.12271	0.03769	0.29022	0.47933	0.48329	0.4535	0.39686	0.39848	0.27832	0.35072	0.25092	0.27159	0.17096	0.10657	0.27424	0.39354	0.29516	0.43948	0.197	0.17492	0.2658	0.2881	0.14487	0.1016	0.1612	0.21172	0.39639
1065.6	0.51606	0.47071	0.42237	0.34522	0.17784	0.21028	0.16524	0.19792	0.17654	0.12952	0.036193	0.2978	0.49272	0.4737	0.47258	0.40404	0.41584	0.27921	0.35287	0.24799	0.28687	0.17838	0.10194	0.27464	0.40589	0.29513	0.46424	0.20779	0.17773	0.26672	0.2865	0.16622	0.11146	0.16817	0.21582	0.40928
1066.5	0.51403	0.47023	0.40471	0.35425	0.18627	0.19915	0.17354	0.19884	0.17102	0.12403	0.035543	0.30444	0.48355	0.44581	0.47081	0.3991	0.41099	0.28288	0.36518	0.24356	0.28286	0.17278	0.097359	0.26687	0.39642	0.29212	0.44381	0.21739	0.17898	0.26228	0.27811	0.16769	0.10295	0.16061	0.21527	0.40757
1067.5	0.51956	0.48066	0.38524	0.35975	0.18831	0.19919	0.17525	0.19868	0.17635	0.1259	0.035006	0.30879	0.4706	0.43127	0.4642	0.4034	0.39797	0.30084	0.3767	0.23786	0.28492	0.17428	0.091131	0.25787	0.39629	0.30233	0.4242	0.20901	0.17771	0.27626	0.28708	0.16425	0.10607	0.15399	0.21973	0.39973
1068.4	0.52193	0.49179	0.38242	0.36565	0.19519	0.20401	0.16586	0.19222	0.18243	0.12671	0.03936	0.30466	0.47349	0.42642	0.45369	0.41693	0.3917	0.31918	0.38059	0.23326	0.29584	0.17378	0.093616	0.24676	0.41673	0.30535	0.41428	0.20866	0.17875	0.28869	0.26417	0.17407	0.1125	0.15296	0.219	0.39502
1069.3	0.52498	0.47709	0.37273	0.37021	0.19871	0.20771	0.16134	0.1901	0.17442	0.12029	0.042165	0.31198	0.47689	0.39161	0.43872	0.40547	0.40591	0.33456	0.37514	0.22123	0.29844	0.17391	0.090674	0.23933	0.40913	0.29787	0.38422	0.20868	0.17431	0.28713	0.26658	0.17053	0.11187	0.15709	0.22128	0.38877
1070.2	0.54378	0.48688	0.37327	0.39162	0.19809	0.21581	0.16267	0.19191	0.16371	0.12202	0.046447	0.31902	0.4903	0.37993	0.41867	0.44039	0.41519	0.3416	0.38931	0.23615	0.29006	0.17526	0.099048	0.24396	0.41868	0.29867	0.36452	0.21134	0.17485	0.29065	0.27368	0.17491	0.10156	0.15698	0.23252	0.39855
1071.2	0.54123	0.48642	0.38672	0.38562	0.18177	0.21927	0.14582	0.18089	0.15968	0.12466	0.038885	0.32184	0.46681	0.35997	0.41442	0.42691	0.39567	0.31214	0.38057	0.22656	0.29266	0.17515	0.097001	0.2416	0.40737	0.29658	0.37197	0.20145	0.17507	0.2922	0.27331	0.16078	0.10318	0.15374	0.23383	0.40449
1072.1	0.52198	0.48349	0.38868	0.39119	0.18385	0.2197	0.13886	0.17803	0.15506	0.12086	0.043135	0.33493	0.47651	0.33658	0.39718	0.4261	0.39605	0.29802	0.36697	0.23849	0.29937	0.17096	0.10997	0.24672	0.40429	0.2948	0.36377	0.20337	0.16844	0.29576	0.27176	0.15382	0.10565	0.15752	0.23858	0.4165
1073	0.53647	0.50442	0.41226	0.40937	0.19727	0.22571	0.14725	0.18351	0.15347	0.12464	0.043541	0.34892	0.4829	0.33944	0.41818	0.44464	0.42812	0.29766	0.38253	0.25361	0.3044	0.1814	0.11917	0.2524	0.42115	0.30931	0.40165	0.20804	0.1742	0.30207	0.28648	0.16311	0.10398	0.16385	0.24545	0.41851
1073.9	0.51366	0.51836	0.42092	0.40016	0.19697	0.21719	0.14533	0.17771	0.14878	0.12314	0.046666	0.3478	0.48094	0.32858	0.42755	0.45227	0.40337	0.27657	0.38219	0.25951	0.29962	0.17807	0.11983	0.24565	0.40107	0.29903	0.41803	0.20221	0.17885	0.28851	0.28101	0.14504	0.093929	0.15428	0.24284	0.4112
1074.9	0.49925	0.51055	0.41422	0.38693	0.18941	0.21424	0.13384	0.17215	0.15055	0.12219	0.045842	0.35093	0.45398	0.31112	0.44296	0.44065	0.37913	0.26572	0.36525	0.24827	0.29247	0.1792	0.12333	0.24507	0.39054	0.28969	0.42894	0.19679	0.179	0.29635	0.27409	0.12193	0.098163	0.15869	0.2372	0.41033
1075.8	0.51475	0.5098	0.42362	0.39589	0.19874	0.22065	0.13884	0.17631	0.16458	0.12399	0.055009	0.357	0.46142	0.30576	0.42793	0.46682	0.40825	0.27986	0.37043	0.26298	0.30369	0.17932	0.13379	0.24766	0.41229	0.28291	0.42813	0.20918	0.18753	0.30771	0.2886	0.13564	0.10767	0.16345	0.24759	0.41831
1076.7	0.5343	0.53068	0.44907	0.39022	0.19987	0.21925	0.14297	0.17533	0.16606	0.12744	0.05918	0.35449	0.45508	0.30962	0.45742	0.46722	0.42117	0.26283	0.38248	0.25795	0.30217	0.17651	0.13702	0.24646	0.43381	0.29142	0.45483	0.20631	0.19892	0.29464	0.28419	0.1378	0.10512	0.16466	0.26098	0.41638
1077.6	0.51336	0.52658	0.43889	0.38554	0.18729	0.21685	0.142	0.17463	0.17214	0.12202	0.057707	0.34742	0.44402	0.28922	0.44696	0.4507	0.39924	0.24334	0.37991	0.25591	0.29506	0.16243	0.13812	0.24164	0.40437	0.28008	0.43941	0.19876	0.19346	0.29161	0.27806	0.11465	0.098388	0.15721	0.25886	0.41251
1078.6	0.54603	0.54921	0.44172	0.40735	0.19054	0.22555	0.14815	0.1819	0.1815	0.12617	0.060071	0.34243	0.44517	0.29842	0.45339	0.45818	0.39778	0.26063	0.38435	0.25857	0.29583	0.16804	0.14432	0.24825	0.42117	0.29147	0.45373	0.20824	0.19962	0.30272	0.27367	0.13222	0.10292	0.16769	0.2667	0.42302
1079.5	0.53586	0.57409	0.44869	0.38746	0.19778	0.22944	0.15072	0.17803	0.18778	0.12341	0.058762	0.33773	0.4407	0.30018	0.45834	0.43907	0.42173	0.27936	0.38374	0.26934	0.30373	0.1602	0.13728	0.24535	0.42266	0.30463	0.46822	0.19384	0.20247	0.30531	0.27661	0.15345	0.10685	0.16307	0.27367	0.4116
1080.4	0.52453	0.57515	0.45264	0.37848	0.20068	0.24105	0.14612	0.17569	0.18605	0.11724	0.058274	0.33402	0.45307	0.30111	0.48215	0.45298	0.41996	0.2936	0.37764	0.25923	0.30102	0.16	0.14113	0.24481	0.41088	0.30276	0.48008	0.19222	0.19929	0.31198	0.26481	0.14111	0.11021	0.16575	0.27448	0.4048
1081.3	0.50765	0.5769	0.45392	0.37882	0.20586	0.24701	0.1406	0.17642	0.18495	0.11596	0.056009	0.33513	0.45033	0.30892	0.48058	0.45246	0.43013	0.30551	0.37136	0.2635	0.29614	0.16752	0.14772	0.24688	0.40452	0.3024	0.48694	0.19117	0.20123	0.31887	0.25854	0.14734	0.1157	0.17019	0.27544	0.40485
1082.2	0.49955	0.56218	0.44795	0.3657	0.20266	0.2362	0.1319	0.16688	0.1736	0.11669	0.05362	0.33474	0.43653	0.30295	0.48325	0.44297	0.43901	0.29904	0.3592	0.24263	0.29251	0.16378	0.14817	0.2423	0.41348	0.31225	0.47577	0.18711	0.19754	0.30385	0.25142	0.14335	0.11366	0.16594	0.27878	0.40611
1083.2	0.47942	0.55268	0.44839	0.34838	0.20285	0.24212	0.12278	0.1634	0.17169	0.11114	0.054833	0.34321	0.42991	0.30751	0.47684	0.4229	0.45617	0.31023	0.35925	0.23339	0.28891	0.15446	0.15437	0.24151	0.41399	0.31364	0.4637	0.17057	0.19775	0.30384	0.26748	0.13948	0.12277	0.16095	0.27737	0.40944
1084.1	0.47777	0.53176	0.4517	0.37379	0.20115	0.23727	0.11602	0.16165	0.15977	0.10936	0.055621	0.34594	0.41319	0.29912	0.44896	0.4309	0.42833	0.29341	0.36016	0.21947	0.27019	0.1409	0.16329	0.23634	0.40439	0.30121	0.44404	0.1803	0.19182	0.29938	0.25302	0.1264	0.11744	0.15243	0.26901	0.40497
1085	0.4755	0.54461	0.44084	0.39059	0.19654	0.22244	0.1154	0.16011	0.15202	0.11739	0.058451	0.35283	0.39851	0.30359	0.43319	0.41369	0.42643	0.27263	0.36295	0.22049	0.24969	0.13748	0.16364	0.24078	0.38939	0.30751	0.42769	0.17754	0.18598	0.28582	0.26174	0.11453	0.10384	0.15115	0.27299	0.398
1085.9	0.4935	0.53743	0.42989	0.39838	0.19704	0.22306	0.11463	0.15423	0.15935	0.12052	0.060597	0.36119	0.40202	0.31364	0.4361	0.43121	0.44357	0.27075	0.3576	0.21211	0.25362	0.13966	0.15851	0.24864	0.36977	0.31012	0.43051	0.18778	0.19459	0.27834	0.26286	0.11292	0.10162	0.14692	0.26275	0.40695
1086.8	0.49373	0.53529	0.43244	0.41433	0.20283	0.22971	0.12154	0.16315	0.16872	0.12016	0.065497	0.37558	0.41073	0.32874	0.43759	0.44451	0.43375	0.28897	0.36891	0.22886	0.25016	0.14074	0.15689	0.24913	0.37868	0.29907	0.44644	0.19075	0.20321	0.28711	0.27254	0.13681	0.10173	0.14442	0.25597	0.40163
1087.8	0.50267	0.54346	0.42555	0.44826	0.20566	0.23013	0.11839	0.16242	0.17889	0.12665	0.065986	0.38488	0.40626	0.34349	0.43482	0.49392	0.44918	0.27775	0.36569	0.24004	0.26065	0.1479	0.15841	0.25018	0.36526	0.30514	0.45309	0.21252	0.19772	0.28948	0.25903	0.13714	0.097945	0.14535	0.25769	0.39194
1088.7	0.50542	0.55392	0.43566	0.46181	0.20498	0.23087	0.12245	0.16712	0.19049	0.12868	0.073736	0.40142	0.4298	0.36231	0.47419	0.51313	0.43935	0.29573	0.36447	0.24541	0.2631	0.16324	0.15703	0.25671	0.37885	0.31501	0.4657	0.21427	0.19594	0.30058	0.27262	0.13132	0.10293	0.14776	0.26489	0.3987
1089.6	0.48857	0.54955	0.44375	0.44442	0.19792	0.23778	0.12939	0.16347	0.20023	0.12746	0.073632	0.40624	0.41668	0.38003	0.46341	0.49593	0.42384	0.30093	0.36639	0.23839	0.27056	0.164	0.15242	0.24437	0.38328	0.32065	0.46087	0.2053	0.19093	0.29745	0.26986	0.13237	0.10335	0.13722	0.2576	0.38925
1090.5	0.48737	0.56733	0.44345	0.45641	0.19326	0.24119	0.13791	0.17356	0.20134	0.13177	0.085601	0.41938	0.41508	0.39622	0.46256	0.47345	0.41242	0.31919	0.37463	0.25507	0.2754	0.16168	0.15422	0.24165	0.39116	0.33576	0.45688	0.2019	0.18816	0.31041	0.2785	0.15457	0.10753	0.13056	0.26744	0.38129
1091.5	0.47228	0.56188	0.43856	0.45057	0.19359	0.24443	0.13562	0.16974	0.20192	0.13131	0.090004	0.42358	0.39388	0.3828	0.44751	0.45224	0.38194	0.29669	0.35565	0.25119	0.27178	0.16003	0.15278	0.23881	0.3494	0.32826	0.42611	0.20245	0.1779	0.31851	0.26802	0.14122	0.1153	0.12517	0.27236	0.38521
1092.4	0.45834	0.55163	0.43563	0.43876	0.18712	0.25345	0.14569	0.16537	0.19843	0.13524	0.09318	0.43385	0.39712	0.37983	0.43109	0.44539	0.33088	0.30896	0.35195	0.23876	0.25905	0.15282	0.14378	0.23691	0.3401	0.32912	0.42203	0.19691	0.16664	0.31932	0.26388	0.13623	0.11235	0.1205	0.27026	0.38511
1093.3	0.44737	0.53161	0.43382	0.3997	0.18834	0.2531	0.13816	0.16434	0.19522	0.13776	0.091739	0.43879	0.37619	0.38117	0.40848	0.42013	0.31509	0.28054	0.34427	0.246	0.26602	0.14503	0.14032	0.22651	0.31912	0.31135	0.4164	0.18394	0.16241	0.30055	0.25104	0.14113	0.10935	0.11509	0.26809	0.37141
1094.2	0.45609	0.52478	0.43022	0.40795	0.20025	0.25311	0.12844	0.16084	0.19506	0.14307	0.093216	0.44586	0.38094	0.37072	0.42536	0.42765	0.3174	0.28096	0.33195	0.24522	0.26452	0.14725	0.13925	0.2295	0.31925	0.31471	0.42293	0.17863	0.16471	0.30658	0.23153	0.15027	0.11943	0.11248	0.26906	0.3733
1095.1	0.4546	0.4983	0.42228	0.40397	0.21126	0.25083	0.13205	0.15563	0.18577	0.1489	0.082357	0.44493	0.36502	0.34916	0.40747	0.43071	0.29236	0.27206	0.33184	0.23373	0.25059	0.14666	0.13302	0.21819	0.31364	0.28296	0.40661	0.17261	0.15731	0.30226	0.21931	0.13911	0.11073	0.11462	0.25147	0.37589
1096	0.45928	0.48143	0.41471	0.40076	0.21461	0.2489	0.13211	0.15412	0.18592	0.15673	0.074216	0.44536	0.36753	0.35815	0.3913	0.44655	0.30623	0.28127	0.3369	0.23236	0.25264	0.14743	0.12369	0.21728	0.32806	0.27812	0.38922	0.17702	0.16093	0.29345	0.2115	0.13612	0.1075	0.11249	0.24116	0.35773
1097	0.46188	0.47319	0.43068	0.39971	0.22024	0.24309	0.11742	0.15462	0.1845	0.16007	0.069491	0.4453	0.35996	0.35459	0.41362	0.42042	0.34039	0.28042	0.32805	0.24261	0.24497	0.15269	0.11679	0.21272	0.32677	0.26134	0.39262	0.17222	0.16804	0.28383	0.19785	0.13752	0.10682	0.1081	0.23701	0.36035
1097.9	0.47381	0.49109	0.4374	0.42003	0.22284	0.25293	0.13287	0.15285	0.18447	0.16774	0.068903	0.43684	0.3683	0.36185	0.40409	0.43163	0.36346	0.29993	0.34416	0.23193	0.24384	0.15284	0.11417	0.20741	0.32278	0.27791	0.38854	0.18657	0.17192	0.29899	0.21825	0.13621	0.10735	0.11062	0.23429	0.36387
1098.8	0.4776	0.49267	0.41122	0.41769	0.21925	0.25363	0.14164	0.15594	0.184	0.17366	0.063454	0.43523	0.36514	0.37099	0.37582	0.43361	0.35999	0.30358	0.35488	0.23151	0.24354	0.14867	0.10725	0.2088	0.327	0.26104	0.37409	0.19516	0.1635	0.29212	0.22882	0.14059	0.10008	0.11767	0.22585	0.37504
1099.7	0.47664	0.48995	0.41968	0.40041	0.21025	0.25231	0.13991	0.15514	0.19381	0.17307	0.058888	0.43178	0.37095	0.37538	0.37461	0.42051	0.36591	0.29686	0.35804	0.22733	0.24302	0.14269	0.10063	0.21538	0.31714	0.28059	0.37798	0.18636	0.16589	0.28033	0.23918	0.13428	0.10037	0.11383	0.23008	0.36797
1100.6	0.4785	0.51276	0.42684	0.40211	0.20215	0.25714	0.13952	0.15802	0.20051	0.17352	0.059903	0.42609	0.37229	0.37035	0.38815	0.41895	0.37085	0.3062	0.35654	0.23307	0.24831	0.13901	0.10667	0.22234	0.32913	0.29726	0.40405	0.18133	0.16212	0.27717	0.25093	0.1368	0.1021	0.11308	0.23212	0.37649
1101.6	0.50001	0.51313	0.42384	0.40796	0.20827	0.25454	0.15306	0.16808	0.21373	0.17816	0.064051	0.42215	0.37377	0.36422	0.3947	0.42938	0.36931	0.29945	0.36894	0.23936	0.27186	0.14548	0.11378	0.23021	0.32549	0.31184	0.42295	0.18767	0.16373	0.27399	0.27672	0.14509	0.11033	0.11588	0.23247	0.37396
1102.5	0.49514	0.49505	0.40569	0.406	0.20761	0.23901	0.1509	0.17572	0.22393	0.18309	0.059936	0.41325	0.37229	0.34773	0.395	0.41629	0.3551	0.30061	0.36256	0.25377	0.29266	0.15542	0.11773	0.2432	0.32247	0.30655	0.42004	0.19092	0.16131	0.26194	0.26076	0.15629	0.11931	0.11122	0.23603	0.39054
1103.4	0.50543	0.49845	0.41681	0.41286	0.20751	0.24779	0.15719	0.18155	0.22723	0.18555	0.063785	0.41063	0.39151	0.32771	0.39986	0.4458	0.35717	0.31789	0.35703	0.26033	0.29257	0.15846	0.13222	0.24563	0.32867	0.32053	0.42583	0.19176	0.17404	0.27236	0.25979	0.1525	0.12553	0.10784	0.2461	0.39908
1104.3	0.50145	0.50509	0.40773	0.415	0.20513	0.25634	0.16229	0.18182	0.23155	0.19098	0.064857	0.41087	0.39954	0.3205	0.40836	0.4781	0.36538	0.33506	0.34417	0.27469	0.30507	0.16928	0.13917	0.25407	0.33389	0.32282	0.42634	0.20933	0.16848	0.28311	0.25313	0.15306	0.14485	0.11396	0.25092	0.42906
1105.2	0.50724	0.49411	0.40405	0.40282	0.20638	0.25085	0.16618	0.1863	0.23402	0.19076	0.059824	0.40302	0.40251	0.31564	0.4108	0.46001	0.36707	0.31721	0.33574	0.2797	0.31946	0.17393	0.14485	0.25492	0.31999	0.33004	0.41743	0.19896	0.16576	0.2731	0.24516	0.16834	0.14993	0.11524	0.25427	0.44262
1106.1	0.50633	0.51228	0.40781	0.39433	0.20774	0.26119	0.1723	0.18017	0.22965	0.19429	0.05961	0.39329	0.42978	0.31201	0.42332	0.45895	0.39332	0.34112	0.34608	0.2869	0.31032	0.17262	0.15368	0.25752	0.33888	0.34195	0.42792	0.19225	0.17485	0.28799	0.24618	0.1726	0.15973	0.11666	0.26989	0.46518
1107.1	0.5062	0.52219	0.41006	0.3863	0.20853	0.26718	0.17945	0.17347	0.23151	0.19514	0.058871	0.3934	0.43891	0.30205	0.4267	0.46229	0.4179	0.35228	0.35632	0.28746	0.29589	0.17526	0.15575	0.25477	0.35401	0.34795	0.43165	0.19541	0.17721	0.2962	0.24555	0.16451	0.16562	0.12158	0.26862	0.4655
1108	0.48382	0.52382	0.40411	0.36054	0.20912	0.2546	0.17766	0.17204	0.22825	0.19104	0.052267	0.3789	0.40995	0.29545	0.41862	0.4264	0.42416	0.35146	0.35067	0.29858	0.29811	0.16973	0.14485	0.25648	0.34152	0.34896	0.42494	0.18995	0.17106	0.29547	0.23922	0.18494	0.16572	0.11942	0.26065	0.46444
1108.9	0.492	0.52364	0.40984	0.36112	0.21824	0.25214	0.18069	0.1753	0.22985	0.19205	0.055602	0.3643	0.41745	0.29559	0.42119	0.38675	0.4248	0.36748	0.36408	0.30465	0.29972	0.16926	0.15377	0.25607	0.3486	0.35924	0.42838	0.17265	0.17218	0.3078	0.23543	0.19358	0.16994	0.12086	0.26707	0.45865
1109.8	0.50548	0.54756	0.3994	0.35808	0.22398	0.25418	0.18818	0.17332	0.23264	0.20206	0.064731	0.36492	0.41674	0.30211	0.40574	0.38545	0.42776	0.39105	0.38228	0.30469	0.29091	0.18879	0.15672	0.26204	0.35819	0.37381	0.43011	0.18061	0.17201	0.32788	0.23617	0.19831	0.17855	0.13073	0.27185	0.47416
1110.7	0.49571	0.53581	0.38794	0.34301	0.22503	0.23906	0.18169	0.17412	0.23176	0.19884	0.05823	0.35833	0.3857	0.29481	0.38212	0.37751	0.41278	0.38735	0.36139	0.30821	0.28178	0.19089	0.14732	0.2589	0.36747	0.37503	0.41202	0.17893	0.17081	0.31905	0.20762	0.20167	0.17253	0.12698	0.25858	0.46876
1111.6	0.50204	0.54278	0.38008	0.34622	0.2367	0.2443	0.17617	0.17751	0.22643	0.19798	0.052721	0.34858	0.37114	0.29525	0.37643	0.38359	0.41359	0.38131	0.33561	0.30867	0.28321	0.18677	0.14438	0.2657	0.38109	0.37727	0.40355	0.16873	0.16883	0.32342	0.19716	0.22511	0.16411	0.12073	0.25529	0.47186
1112.6	0.53012	0.55365	0.40252	0.381	0.2499	0.25317	0.18888	0.18507	0.2333	0.20856	0.067273	0.35462	0.39865	0.31191	0.41543	0.40593	0.4315	0.38806	0.34321	0.3273	0.28539	0.2104	0.16024	0.27246	0.41208	0.39508	0.43561	0.18686	0.17987	0.32179	0.21767	0.2378	0.17358	0.12513	0.26935	0.49194
1113.5	0.51709	0.52921	0.38023	0.38384	0.25115	0.24354	0.18335	0.18521	0.23994	0.20523	0.064966	0.34726	0.37702	0.29292	0.3836	0.40872	0.45484	0.36778	0.31155	0.31835	0.28871	0.20895	0.14838	0.26637	0.39645	0.37301	0.4223	0.19929	0.18249	0.30146	0.21244	0.2472	0.17054	0.11465	0.26527	0.48591
1114.4	0.52044	0.50115	0.39816	0.39624	0.25285	0.24081	0.17978	0.18684	0.23909	0.20259	0.063753	0.3398	0.38457	0.27515	0.41019	0.41726	0.47258	0.37142	0.29653	0.32777	0.29103	0.20701	0.14796	0.26587	0.40121	0.34216	0.44369	0.19265	0.18728	0.28881	0.21196	0.25578	0.17413	0.10991	0.26868	0.48547
1115.3	0.52807	0.51127	0.40506	0.40334	0.25762	0.25005	0.19122	0.18534	0.2481	0.20624	0.075417	0.34404	0.39527	0.27584	0.41329	0.41462	0.47046	0.35963	0.30628	0.32006	0.29995	0.21483	0.15896	0.27638	0.40768	0.33613	0.43653	0.19304	0.18396	0.29499	0.2336	0.26593	0.18182	0.11416	0.2771	0.5012
1116.2	0.52845	0.50676	0.3998	0.40204	0.25415	0.25042	0.19933	0.18873	0.25473	0.21549	0.083881	0.34894	0.40038	0.25694	0.40192	0.3975	0.4631	0.36827	0.31235	0.33438	0.28989	0.23605	0.16707	0.27756	0.3967	0.3326	0.42898	0.19516	0.18301	0.28222	0.24522	0.27822	0.19137	0.11922	0.27742	0.51005
1117.1	0.53235	0.50253	0.396	0.3991	0.26199	0.2545	0.20368	0.19231	0.26566	0.22263	0.087475	0.35402	0.4191	0.24282	0.43083	0.39781	0.48789	0.3876	0.31392	0.33413	0.30901	0.24587	0.17345	0.28859	0.39573	0.31939	0.45031	0.19053	0.18743	0.29061	0.24955	0.28323	0.20904	0.12956	0.27975	0.52571
1118	0.5498	0.52519	0.39769	0.39737	0.25904	0.2666	0.21915	0.18862	0.25453	0.23311	0.092515	0.35476	0.41192	0.23713	0.44977	0.40509	0.46591	0.399	0.3387	0.35387	0.2785	0.26694	0.18254	0.29447	0.42029	0.32356	0.46058	0.18734	0.18691	0.28667	0.26655	0.29608	0.20134	0.13418	0.28618	0.5261
1119	0.54888	0.51759	0.40545	0.40046	0.26596	0.27553	0.22603	0.18675	0.25295	0.24489	0.10166	0.35594	0.41384	0.23464	0.45531	0.42609	0.46003	0.41949	0.35343	0.35059	0.28552	0.2758	0.18752	0.30117	0.43261	0.32239	0.48456	0.20815	0.19441	0.30992	0.28703	0.30575	0.2044	0.13929	0.28931	0.53096
1119.9	0.56903	0.50447	0.41439	0.42018	0.27309	0.28637	0.23483	0.18846	0.25216	0.25755	0.10336	0.35936	0.43498	0.23237	0.46999	0.44801	0.47089	0.46513	0.3785	0.35371	0.30133	0.29033	0.19161	0.3077	0.44605	0.32363	0.51994	0.2213	0.19724	0.32425	0.30893	0.31942	0.21478	0.14815	0.28878	0.54159
1120.8	0.56983	0.51002	0.43165	0.42578	0.27426	0.28846	0.24017	0.18709	0.24955	0.26155	0.11143	0.35865	0.43372	0.23795	0.48272	0.45085	0.48546	0.48424	0.40286	0.35047	0.31621	0.28566	0.19676	0.30937	0.46311	0.31792	0.55306	0.22957	0.19942	0.33569	0.31793	0.32279	0.222	0.1496	0.29874	0.54186
1121.7	0.57688	0.50696	0.44334	0.43074	0.28048	0.298	0.24338	0.18941	0.25253	0.26572	0.11838	0.35597	0.43226	0.23428	0.46072	0.44629	0.47379	0.49476	0.42269	0.35783	0.32367	0.28943	0.19775	0.31184	0.48819	0.31762	0.55959	0.24011	0.2005	0.34494	0.33154	0.35195	0.21979	0.14826	0.30828	0.54283
1122.6	0.57689	0.51439	0.46578	0.45409	0.29016	0.30902	0.24593	0.19451	0.25737	0.27422	0.13163	0.36322	0.46875	0.24046	0.48017	0.47029	0.4819	0.5375	0.43787	0.35692	0.35419	0.29422	0.20864	0.32018	0.51071	0.33107	0.5861	0.25855	0.19748	0.37611	0.34755	0.36359	0.23244	0.15854	0.31295	0.56364
1123.5	0.5898	0.55073	0.46861	0.46254	0.30867	0.31999	0.26162	0.20201	0.26448	0.28391	0.14208	0.36601	0.48406	0.25243	0.47672	0.45793	0.51749	0.57806	0.45239	0.363	0.36007	0.30448	0.21834	0.324	0.52591	0.34962	0.57617	0.26236	0.20751	0.38602	0.35508	0.37443	0.24171	0.16584	0.31808	0.56989
1124.5	0.57348	0.56117	0.45888	0.4634	0.3123	0.32157	0.27092	0.21577	0.26726	0.29225	0.1487	0.35834	0.47221	0.25057	0.4487	0.46673	0.52934	0.60013	0.44514	0.39056	0.35593	0.32031	0.22507	0.32761	0.52764	0.34217	0.56312	0.27003	0.20939	0.38648	0.35662	0.39137	0.24817	0.16815	0.32546	0.5745
1125.4	0.58314	0.55664	0.47873	0.48128	0.33279	0.34092	0.2763	0.22756	0.27411	0.30311	0.15747	0.36062	0.49581	0.25134	0.48	0.5172	0.55777	0.64181	0.43717	0.39697	0.36249	0.34133	0.23037	0.33887	0.53178	0.34547	0.57759	0.27818	0.22232	0.40173	0.36865	0.41036	0.25914	0.18492	0.33308	0.59507
1126.3	0.59728	0.54859	0.50114	0.50101	0.35328	0.35549	0.29564	0.23138	0.28666	0.31842	0.16805	0.36312	0.51645	0.25008	0.51416	0.5473	0.59025	0.70271	0.44938	0.40184	0.37833	0.36189	0.2378	0.34634	0.54906	0.34726	0.59628	0.29275	0.22924	0.41465	0.37704	0.40134	0.27168	0.20107	0.33555	0.60101
1127.2	0.59226	0.54399	0.51795	0.47721	0.36753	0.35149	0.30827	0.2418	0.29815	0.32763	0.17966	0.36731	0.51602	0.2494	0.53713	0.53477	0.61414	0.71455	0.4597	0.41896	0.38319	0.37305	0.2414	0.3592	0.56021	0.3293	0.62053	0.28539	0.23384	0.40038	0.38774	0.40281	0.27894	0.20504	0.34635	0.60343
1128.1	0.59466	0.53595	0.54643	0.483	0.37743	0.36748	0.31402	0.24869	0.30802	0.33538	0.19074	0.3743	0.50985	0.24995	0.5605	0.54158	0.6112	0.74979	0.46081	0.42995	0.39675	0.38416	0.25112	0.37165	0.57646	0.33095	0.66359	0.28661	0.23473	0.40124	0.38983	0.40764	0.28526	0.21422	0.35957	0.6134
1129	0.61732	0.54785	0.58119	0.49597	0.41168	0.38782	0.32802	0.25796	0.31903	0.34441	0.20974	0.38561	0.54237	0.25466	0.60699	0.55661	0.64278	0.78011	0.47774	0.4353	0.413	0.38703	0.26345	0.37981	0.59129	0.35527	0.69	0.29357	0.24501	0.42356	0.41231	0.40782	0.28992	0.22201	0.37434	0.62061
1129.9	0.62077	0.54674	0.57692	0.48687	0.43404	0.39271	0.34569	0.26244	0.32693	0.35047	0.2255	0.39267	0.5443	0.25484	0.59538	0.51917	0.64054	0.8035	0.50646	0.4379	0.42682	0.3955	0.26608	0.38464	0.59822	0.35052	0.68048	0.29019	0.24774	0.42086	0.43467	0.39309	0.29206	0.22285	0.38406	0.62441
1130.9	0.59394	0.57018	0.58154	0.46901	0.44656	0.39175	0.34235	0.27376	0.31721	0.3552	0.24047	0.39625	0.51976	0.249	0.57503	0.49074	0.61529	0.80637	0.4923	0.44929	0.40162	0.40031	0.26895	0.38195	0.56858	0.34864	0.67679	0.27648	0.24543	0.41738	0.43821	0.40468	0.28452	0.21776	0.39705	0.62152
1131.8	0.6087	0.59011	0.58519	0.48715	0.4957	0.41195	0.36597	0.28601	0.33254	0.36741	0.25823	0.40772	0.5401	0.25773	0.55656	0.50041	0.61099	0.85429	0.50721	0.45186	0.42617	0.41408	0.28264	0.39253	0.56614	0.36508	0.65333	0.28479	0.25696	0.44309	0.44305	0.40405	0.29715	0.23365	0.41007	0.65228
1132.7	0.6049	0.59327	0.57661	0.48656	0.53023	0.41245	0.37789	0.29663	0.3416	0.37601	0.2723	0.42518	0.52761	0.25335	0.55618	0.50906	0.60739	0.87262	0.49994	0.45596	0.42352	0.41286	0.28262	0.40347	0.56509	0.35639	0.63297	0.28749	0.25251	0.45312	0.43931	0.40404	0.30294	0.23411	0.42246	0.67618
1133.6	0.5873	0.58892	0.58806	0.47724	0.55499	0.40637	0.38617	0.30597	0.35229	0.38816	0.28562	0.43342	0.49944	0.23578	0.5569	0.49135	0.58983	0.8801	0.50655	0.44918	0.43907	0.42456	0.28267	0.41031	0.55661	0.32337	0.62406	0.28179	0.25023	0.4402	0.43427	0.40107	0.31105	0.2485	0.43519	0.67311
1134.5	0.60734	0.61659	0.61687	0.50663	0.59288	0.42279	0.4144	0.33065	0.37105	0.40456	0.31092	0.44899	0.50481	0.24321	0.57502	0.52261	0.60167	0.91692	0.50893	0.4756	0.45454	0.43253	0.30774	0.42875	0.59406	0.34495	0.6498	0.29763	0.25402	0.46204	0.43707	0.42057	0.32878	0.26178	0.46081	0.69475
1135.4	0.62789	0.62004	0.61289	0.51786	0.63987	0.43764	0.43964	0.34829	0.39682	0.42671	0.32925	0.46669	0.51724	0.24403	0.56548	0.53955	0.61957	0.9343	0.519	0.485	0.48357	0.43858	0.32953	0.45366	0.62962	0.34475	0.64599	0.30668	0.26689	0.47782	0.44882	0.41837	0.35138	0.28499	0.48181	0.71821
1136.3	0.62135	0.61593	0.6335	0.53199	0.66593	0.44596	0.44012	0.36342	0.40193	0.44151	0.34272	0.47789	0.50182	0.24516	0.57595	0.55601	0.62879	0.92733	0.51053	0.48428	0.47596	0.43819	0.3362	0.46236	0.62471	0.34215	0.64151	0.30621	0.27374	0.47268	0.4539	0.41283	0.36115	0.29228	0.49314	0.71234
1137.2	0.62998	0.64649	0.63811	0.55386	0.69801	0.4589	0.45543	0.3857	0.4133	0.46089	0.3592	0.48898	0.53305	0.2696	0.56389	0.5882	0.63579	0.92529	0.53286	0.5022	0.49144	0.45124	0.35537	0.47906	0.61022	0.35966	0.63225	0.31641	0.28245	0.49193	0.47697	0.41501	0.37344	0.32057	0.50718	0.72377
1138.1	0.60803	0.65262	0.62306	0.55363	0.71791	0.46235	0.45916	0.39341	0.41018	0.47249	0.36918	0.50351	0.51991	0.27887	0.54438	0.56439	0.62178	0.91693	0.51028	0.50182	0.47823	0.43883	0.36275	0.48589	0.59669	0.37473	0.60383	0.30706	0.27371	0.49838	0.45577	0.40308	0.36815	0.32119	0.51207	0.73294
1139.1	0.59795	0.65002	0.62292	0.56413	0.75053	0.4541	0.45478	0.40285	0.41662	0.49093	0.38422	0.52677	0.50865	0.2927	0.53074	0.56389	0.62504	0.88894	0.5053	0.49967	0.49088	0.43266	0.36623	0.49251	0.57112	0.36382	0.58777	0.30296	0.27704	0.50229	0.44645	0.40188	0.36991	0.34361	0.52218	0.72865
1140	0.59753	0.66567	0.62583	0.57598	0.76194	0.45997	0.45676	0.41141	0.41353	0.49625	0.40512	0.54778	0.49762	0.32746	0.52855	0.56214	0.61162	0.88317	0.51314	0.49369	0.5072	0.42461	0.37385	0.49563	0.54729	0.38007	0.5815	0.29575	0.27404	0.50242	0.45132	0.38797	0.37596	0.35198	0.53651	0.73098
1140.9	0.60929	0.6815	0.63701	0.59905	0.78046	0.46549	0.4638	0.42403	0.41856	0.51673	0.42559	0.57254	0.50414	0.34399	0.54765	0.58863	0.62682	0.89412	0.52855	0.49464	0.52564	0.41924	0.38707	0.50441	0.57418	0.39511	0.59595	0.30022	0.27972	0.52207	0.45497	0.40426	0.37804	0.37034	0.55145	0.73317
1141.8	0.58067	0.64192	0.63171	0.58238	0.78022	0.46589	0.44784	0.42319	0.41254	0.52356	0.4396	0.58529	0.45642	0.32391	0.52756	0.52349	0.60505	0.86847	0.50734	0.48074	0.52329	0.40116	0.38342	0.49475	0.56534	0.37932	0.57787	0.27777	0.2768	0.50135	0.45343	0.40281	0.37215	0.36875	0.55565	0.7125
1142.7	0.6044	0.65851	0.65581	0.61299	0.79854	0.48115	0.46074	0.4418	0.43375	0.54917	0.46829	0.6129	0.48117	0.36332	0.56605	0.57509	0.62139	0.87685	0.5205	0.48662	0.55643	0.40263	0.40268	0.51189	0.59305	0.3999	0.62461	0.30636	0.29834	0.51925	0.48053	0.41915	0.39774	0.39391	0.5866	0.72993
1143.6	0.59876	0.6579	0.64182	0.61691	0.78658	0.48132	0.45977	0.4415	0.43035	0.56362	0.47908	0.6222	0.47432	0.37746	0.57498	0.58878	0.61401	0.85562	0.52417	0.48559	0.55554	0.40431	0.41045	0.51571	0.59202	0.41815	0.6196	0.30765	0.30081	0.5234	0.48788	0.40841	0.4013	0.39633	0.59683	0.72357
1144.5	0.60448	0.66732	0.64505	0.65343	0.79396	0.4843	0.47311	0.44858	0.43815	0.58891	0.48939	0.63587	0.49092	0.39589	0.56942	0.62967	0.64591	0.86138	0.53892	0.50239	0.57497	0.40302	0.41383	0.52562	0.60242	0.43224	0.61152	0.33239	0.30896	0.54177	0.49851	0.43498	0.41148	0.40848	0.61384	0.73574
1145.5	0.59884	0.67333	0.62737	0.65409	0.78396	0.48216	0.47889	0.44588	0.44169	0.59852	0.49181	0.64308	0.46421	0.41506	0.53716	0.61282	0.64129	0.82766	0.53726	0.50198	0.58397	0.39938	0.41856	0.52391	0.58626	0.44125	0.61164	0.33652	0.30239	0.53843	0.51012	0.42181	0.41671	0.41822	0.6224	0.74387
1146.4	0.6123	0.71233	0.617	0.66274	0.77321	0.4753	0.49678	0.44706	0.45152	0.61872	0.49812	0.65492	0.47247	0.45521	0.53001	0.64901	0.63129	0.80814	0.53883	0.50774	0.60968	0.40917	0.43281	0.52595	0.61007	0.47183	0.59964	0.35125	0.30523	0.53983	0.50089	0.41711	0.42482	0.4316	0.63793	0.74426
1147.3	0.60526	0.70303	0.59765	0.65254	0.76524	0.46192	0.4984	0.43975	0.44536	0.62094	0.49053	0.65428	0.45645	0.45213	0.4912	0.62724	0.62528	0.76905	0.53296	0.50945	0.61049	0.40664	0.43601	0.51628	0.58903	0.45971	0.57435	0.33655	0.30133	0.52479	0.4883	0.40963	0.41117	0.43296	0.64048	0.73048
1148.2	0.60432	0.7088	0.60572	0.65314	0.75168	0.46662	0.50242	0.44429	0.44789	0.63616	0.49196	0.66053	0.45586	0.46234	0.4728	0.60559	0.59906	0.76655	0.51557	0.5208	0.6207	0.40065	0.43881	0.51699	0.59357	0.47142	0.55697	0.33001	0.29574	0.51566	0.48709	0.42659	0.40599	0.43395	0.64781	0.74535
1149.1	0.58434	0.68796	0.59755	0.61878	0.73079	0.44652	0.49869	0.43683	0.45075	0.64101	0.49464	0.6611	0.43974	0.46945	0.47842	0.57041	0.57879	0.70389	0.48676	0.50439	0.60229	0.40503	0.44714	0.50455	0.57416	0.46339	0.55422	0.31648	0.28907	0.48022	0.469	0.41269	0.39389	0.43573	0.65591	0.73102
1150	0.5802	0.67814	0.59342	0.60467	0.71996	0.4417	0.49894	0.43529	0.44901	0.65328	0.50269	0.66405	0.43825	0.4687	0.47313	0.5573	0.58831	0.69496	0.46235	0.50858	0.59434	0.41756	0.45031	0.50446	0.5692	0.46043	0.5413	0.30988	0.29236	0.48054	0.44703	0.41526	0.3846	0.43446	0.67094	0.72318
1150.9	0.58989	0.67257	0.61388	0.6203	0.72384	0.44312	0.51723	0.4448	0.45257	0.66564	0.51087	0.66646	0.46056	0.47139	0.49951	0.56474	0.63362	0.68106	0.45757	0.50797	0.58597	0.41599	0.45153	0.50943	0.56672	0.45916	0.57321	0.30886	0.30555	0.48781	0.45628	0.42763	0.39138	0.42937	0.68386	0.72985
1151.8	0.59754	0.66876	0.61302	0.62621	0.71499	0.44292	0.52834	0.45157	0.46739	0.6813	0.53035	0.67148	0.47056	0.48862	0.50597	0.57436	0.65189	0.68613	0.46723	0.50604	0.59978	0.42038	0.45716	0.51834	0.59371	0.47603	0.58523	0.31939	0.31434	0.51502	0.47916	0.45268	0.40176	0.43353	0.70674	0.74596
1152.7	0.62009	0.68279	0.63068	0.63665	0.72301	0.44948	0.55386	0.45852	0.48763	0.69928	0.54508	0.68437	0.48406	0.51067	0.53415	0.62331	0.69595	0.71606	0.48693	0.49014	0.61583	0.44609	0.47035	0.53112	0.60331	0.48966	0.61927	0.34645	0.3271	0.54385	0.49995	0.44786	0.42076	0.44611	0.7301	0.76419
1153.6	0.634	0.69004	0.63049	0.64438	0.70337	0.45791	0.56895	0.46341	0.48538	0.70615	0.5427	0.68741	0.48349	0.50986	0.52919	0.6264	0.69261	0.74303	0.4946	0.48505	0.62105	0.45886	0.46962	0.53901	0.60549	0.48571	0.63019	0.35408	0.31948	0.57583	0.50181	0.44109	0.43137	0.44918	0.73644	0.76601
1154.5	0.65099	0.67687	0.63966	0.6679	0.7039	0.46456	0.59807	0.4796	0.5071	0.71803	0.5543	0.70269	0.4963	0.51117	0.54955	0.65846	0.6817	0.75252	0.49961	0.4851	0.63113	0.46966	0.48026	0.5522	0.60364	0.47574	0.63452	0.36943	0.32708	0.58943	0.52609	0.4683	0.45375	0.45947	0.76801	0.78941
1155.4	0.66006	0.66134	0.63441	0.66522	0.69864	0.45523	0.60686	0.48236	0.5214	0.72127	0.56194	0.70899	0.48813	0.51488	0.55425	0.66025	0.67765	0.77082	0.49333	0.49019	0.64529	0.49549	0.49038	0.5701	0.60006	0.45734	0.64534	0.38633	0.32074	0.59937	0.53017	0.47786	0.46002	0.47681	0.79364	0.80708
1156.4	0.66973	0.6843	0.65272	0.68009	0.69117	0.46608	0.63083	0.48714	0.52548	0.72822	0.56165	0.71822	0.49414	0.5319	0.5648	0.6782	0.67914	0.79212	0.48791	0.49607	0.6572	0.5178	0.49529	0.58132	0.59753	0.45029	0.65142	0.39012	0.31874	0.61162	0.52741	0.48621	0.4752	0.48272	0.79881	0.81307
1157.3	0.66017	0.67263	0.6335	0.66079	0.68038	0.4467	0.6343	0.48675	0.52079	0.71475	0.55464	0.71656	0.48711	0.52399	0.53637	0.65973	0.68365	0.74691	0.46766	0.49582	0.64903	0.52242	0.495	0.57833	0.59526	0.4102	0.65735	0.377	0.31344	0.58447	0.51527	0.48645	0.46835	0.48072	0.80242	0.80648
1158.2	0.66651	0.66918	0.63354	0.65814	0.69335	0.44676	0.63586	0.50117	0.5276	0.71311	0.56063	0.72754	0.4826	0.51944	0.52126	0.68759	0.70772	0.74264	0.45918	0.50086	0.66302	0.52865	0.5009	0.59216	0.6155	0.40663	0.63685	0.37482	0.31847	0.5896	0.52595	0.50228	0.46882	0.48788	0.81049	0.82517
1159.1	0.66742	0.69484	0.64543	0.66643	0.68459	0.4439	0.64603	0.5012	0.52931	0.70279	0.55806	0.73045	0.48634	0.5244	0.52586	0.70215	0.72919	0.74985	0.47644	0.50692	0.67544	0.53265	0.499	0.60404	0.64062	0.41473	0.66268	0.38736	0.31888	0.58576	0.5519	0.49994	0.47438	0.49727	0.79876	0.83173
1160	0.67281	0.71117	0.65125	0.68507	0.68334	0.45917	0.65301	0.507	0.53167	0.69051	0.55423	0.73671	0.48758	0.52251	0.51287	0.73724	0.74788	0.76429	0.5026	0.50991	0.67493	0.53583	0.50331	0.60054	0.65578	0.41996	0.64394	0.39081	0.3188	0.59154	0.56903	0.51707	0.48125	0.49561	0.79004	0.83723
1160.9	0.66933	0.67955	0.63602	0.66244	0.6692	0.44678	0.63768	0.50306	0.52177	0.66851	0.54608	0.73247	0.44834	0.48901	0.49012	0.71513	0.72457	0.74751	0.49739	0.50265	0.6421	0.53744	0.4946	0.6	0.6311	0.41333	0.62719	0.38153	0.30676	0.56465	0.5714	0.49953	0.4679	0.4948	0.77882	0.82562
1161.8	0.67266	0.67689	0.63247	0.67589	0.66101	0.46221	0.63951	0.49678	0.52645	0.65647	0.54675	0.72959	0.45439	0.46604	0.49349	0.71737	0.71076	0.7722	0.52168	0.49583	0.64666	0.53645	0.48839	0.60879	0.63034	0.41913	0.60749	0.38647	0.30656	0.58755	0.59839	0.50411	0.48	0.50979	0.78013	0.82453
1162.7	0.67704	0.68088	0.63101	0.69368	0.65149	0.47016	0.64083	0.48508	0.52449	0.64186	0.53875	0.72518	0.45928	0.46038	0.51424	0.72741	0.68931	0.78234	0.53498	0.49689	0.63343	0.54153	0.47923	0.60548	0.61358	0.42472	0.60533	0.38932	0.30722	0.57676	0.60628	0.50928	0.47915	0.51541	0.76892	0.80453
1163.6	0.67171	0.67584	0.62656	0.68442	0.63053	0.4631	0.61496	0.47039	0.50748	0.61416	0.52323	0.71159	0.44582	0.46174	0.49626	0.70247	0.66618	0.77191	0.51628	0.48743	0.60935	0.54212	0.46476	0.59448	0.57751	0.42391	0.59348	0.36591	0.29854	0.56266	0.58586	0.50273	0.46842	0.51264	0.7539	0.78283
1164.5	0.66284	0.67845	0.63842	0.67185	0.61218	0.45458	0.60307	0.45847	0.48947	0.59797	0.51677	0.70479	0.45457	0.44591	0.52127	0.69155	0.66582	0.75238	0.52491	0.46993	0.60244	0.54144	0.45627	0.60404	0.57136	0.43273	0.6137	0.35808	0.29921	0.558	0.59017	0.46906	0.46647	0.52028	0.74854	0.77806
1165.4	0.65808	0.68066	0.63531	0.6843	0.59431	0.45215	0.58606	0.44765	0.47795	0.57383	0.49952	0.68868	0.45749	0.43272	0.51954	0.71958	0.67371	0.72939	0.5305	0.47126	0.59267	0.53103	0.445	0.59602	0.56825	0.42885	0.61168	0.35419	0.30268	0.55687	0.59262	0.46334	0.45994	0.51687	0.72408	0.76406
1166.4	0.67036	0.68791	0.63906	0.68523	0.57052	0.45022	0.56736	0.44001	0.46245	0.54283	0.47693	0.67626	0.46863	0.44308	0.52085	0.74841	0.65537	0.72029	0.53489	0.48208	0.56596	0.52751	0.43258	0.58492	0.57779	0.4493	0.61493	0.35092	0.29836	0.55147	0.59171	0.46158	0.44581	0.50492	0.69206	0.74092
1167.3	0.64707	0.66822	0.63888	0.65365	0.54993	0.43489	0.53748	0.42797	0.44628	0.50896	0.45143	0.64838	0.46015	0.42446	0.51895	0.76803	0.63751	0.67701	0.51564	0.4636	0.55087	0.50825	0.40884	0.57124	0.56313	0.44029	0.61697	0.33547	0.29401	0.53898	0.57127	0.44347	0.42413	0.49052	0.65682	0.7227
1168.2	0.63458	0.66768	0.61886	0.63389	0.53857	0.43152	0.51009	0.41581	0.43022	0.47982	0.42641	0.62285	0.468	0.39656	0.51478	0.75628	0.64577	0.65514	0.52567	0.45677	0.53514	0.48613	0.39591	0.56082	0.56324	0.44793	0.58337	0.32843	0.30047	0.54766	0.56705	0.43477	0.40749	0.47434	0.62671	0.69582
1169.1	0.6371	0.6587	0.58922	0.60645	0.51732	0.41959	0.47366	0.39771	0.42295	0.45091	0.39677	0.59804	0.46952	0.38758	0.4985	0.74152	0.63219	0.62885	0.51744	0.45014	0.52994	0.46269	0.36851	0.53301	0.54542	0.44951	0.54293	0.31075	0.29386	0.52547	0.55227	0.42009	0.38906	0.46025	0.58711	0.66244
1170	0.64986	0.66221	0.58824	0.58802	0.49348	0.41716	0.45906	0.38394	0.42169	0.42189	0.37683	0.57923	0.50686	0.38518	0.52897	0.74633	0.6143	0.63674	0.52613	0.43915	0.52819	0.44616	0.35065	0.51536	0.55519	0.46064	0.53052	0.30093	0.28438	0.52151	0.55095	0.41482	0.38142	0.45441	0.56737	0.66191
1170.9	0.61388	0.63665	0.5754	0.56232	0.46715	0.40128	0.42188	0.36767	0.40557	0.38924	0.34953	0.5416	0.48251	0.35661	0.53853	0.70262	0.61394	0.60514	0.51092	0.43408	0.51688	0.41517	0.32577	0.49103	0.52211	0.45099	0.51128	0.28518	0.27597	0.49684	0.51315	0.40301	0.36454	0.43632	0.53647	0.63847
1171.8	0.60828	0.6321	0.54864	0.56062	0.43907	0.39155	0.39287	0.34888	0.39289	0.35765	0.32451	0.5173	0.4705	0.34319	0.53031	0.66437	0.62135	0.60464	0.51082	0.42873	0.49849	0.38338	0.30878	0.47491	0.51294	0.46646	0.48901	0.28423	0.27344	0.48568	0.50002	0.38648	0.34906	0.41004	0.5126	0.61876
1172.7	0.59202	0.61209	0.53936	0.54122	0.41828	0.38098	0.36657	0.33507	0.38622	0.3269	0.29728	0.49113	0.47931	0.32832	0.53871	0.66404	0.59652	0.55688	0.51103	0.42131	0.50504	0.36592	0.28534	0.44526	0.49476	0.46891	0.50354	0.28267	0.25958	0.46806	0.4728	0.36358	0.33748	0.38709	0.47746	0.5975
1173.6	0.56334	0.59992	0.52467	0.53923	0.39081	0.37327	0.34968	0.3173	0.3603	0.29153	0.26631	0.46052	0.46217	0.30495	0.51217	0.65537	0.56574	0.53746	0.4992	0.41851	0.47769	0.33318	0.2582	0.4294	0.47765	0.483	0.49661	0.28032	0.24994	0.46708	0.45741	0.35143	0.31656	0.34974	0.4435	0.57684
1174.5	0.53516	0.58807	0.51561	0.52286	0.37132	0.36164	0.31753	0.30196	0.33339	0.26726	0.23384	0.43464	0.43472	0.27633	0.49563	0.62573	0.53553	0.50026	0.49152	0.40841	0.47322	0.30635	0.23432	0.40685	0.44679	0.48456	0.50278	0.27336	0.24567	0.45619	0.43086	0.32872	0.29752	0.31479	0.41158	0.53861
1175.4	0.51989	0.5909	0.5001	0.50815	0.3578	0.33942	0.29048	0.28768	0.30925	0.24015	0.2061	0.42587	0.42445	0.25842	0.47977	0.62627	0.50918	0.47563	0.47654	0.38139	0.45695	0.2863	0.21308	0.38798	0.43433	0.50135	0.49671	0.26339	0.23524	0.43929	0.41906	0.30735	0.2733	0.28667	0.39238	0.51778
1176.3	0.51623	0.58925	0.50972	0.50494	0.34146	0.33819	0.26827	0.2737	0.29344	0.22125	0.1832	0.41565	0.42302	0.23614	0.49139	0.64035	0.46525	0.46062	0.47282	0.37604	0.43835	0.27744	0.20026	0.36379	0.43659	0.51856	0.50271	0.25994	0.22229	0.43754	0.40672	0.29007	0.25483	0.26683	0.36586	0.49517
1177.2	0.51148	0.58183	0.48913	0.51343	0.31545	0.32824	0.25714	0.26655	0.26947	0.20401	0.167	0.40999	0.4114	0.23165	0.46681	0.64694	0.44949	0.47399	0.46032	0.38402	0.4127	0.26113	0.18672	0.34862	0.43645	0.53782	0.46853	0.2592	0.21421	0.42487	0.40384	0.28505	0.23909	0.24388	0.35263	0.48186
1178.1	0.5089	0.58383	0.4899	0.5233	0.29311	0.3249	0.24629	0.25746	0.26465	0.19369	0.1508	0.40007	0.40252	0.22821	0.47935	0.65975	0.44967	0.47313	0.46369	0.37733	0.39839	0.25304	0.17824	0.32378	0.44195	0.5443	0.47761	0.26204	0.20826	0.42014	0.39105	0.2747	0.2196	0.23016	0.34172	0.45872
1179	0.50148	0.5841	0.46746	0.51998	0.27454	0.31506	0.22619	0.24461	0.25289	0.1769	0.1383	0.39344	0.38559	0.22799	0.45082	0.6573	0.43714	0.46612	0.44484	0.38071	0.37647	0.24223	0.16735	0.30987	0.45034	0.56163	0.43932	0.25349	0.1956	0.40791	0.37221	0.25996	0.20319	0.2073	0.32589	0.44028
1179.9	0.50994	0.59187	0.45842	0.52638	0.25642	0.3211	0.23137	0.23592	0.2405	0.17252	0.13553	0.38613	0.39755	0.23331	0.43859	0.6457	0.44467	0.45216	0.45837	0.39518	0.37794	0.23571	0.1675	0.29626	0.45788	0.5766	0.43929	0.25724	0.20561	0.42122	0.36878	0.24035	0.19682	0.18904	0.31612	0.42431
1180.8	0.4954	0.60473	0.43972	0.52187	0.24289	0.3031	0.2188	0.22315	0.23129	0.16073	0.12423	0.38084	0.40132	0.23274	0.41272	0.612	0.46529	0.41606	0.44892	0.38562	0.36732	0.22222	0.15623	0.2828	0.45303	0.57321	0.42302	0.24653	0.20285	0.40897	0.36506	0.21671	0.19417	0.17	0.30882	0.41124
1181.8	0.49922	0.60605	0.43311	0.49607	0.23289	0.28891	0.21105	0.21351	0.23271	0.15509	0.11972	0.37575	0.39598	0.21646	0.42003	0.5909	0.46881	0.38369	0.44552	0.37848	0.36664	0.21524	0.15351	0.27332	0.43363	0.56338	0.41213	0.22961	0.20069	0.39519	0.35568	0.2094	0.19177	0.14946	0.30561	0.3965
1182.6	0.49046	0.59312	0.42315	0.4625	0.23798	0.2725	0.20348	0.21061	0.22602	0.14423	0.11687	0.37664	0.39499	0.20636	0.38689	0.5659	0.45883	0.35961	0.43569	0.37786	0.36911	0.2034	0.15246	0.26297	0.40716	0.54845	0.38552	0.20818	0.19531	0.37476	0.34614	0.20783	0.19862	0.13026	0.30786	0.38068
1183.5	0.48412	0.58297	0.41973	0.45604	0.23339	0.25911	0.21104	0.20378	0.21909	0.14004	0.1126	0.37465	0.38955	0.1965	0.36699	0.542	0.4589	0.34822	0.4496	0.36345	0.35549	0.2026	0.14672	0.25407	0.3853	0.53241	0.37437	0.21566	0.19549	0.37084	0.34812	0.17996	0.19277	0.1246	0.29925	0.36634
1184.4	0.48409	0.56905	0.42904	0.46011	0.23033	0.25256	0.21551	0.20419	0.22015	0.13779	0.11048	0.37558	0.41329	0.18558	0.36573	0.56294	0.4401	0.36101	0.45194	0.35679	0.35389	0.18891	0.14124	0.2568	0.37561	0.51495	0.3706	0.22193	0.18413	0.37366	0.35096	0.17595	0.1943	0.11606	0.288	0.36715
1185.4	0.48713	0.55071	0.44007	0.44526	0.21638	0.24085	0.23058	0.20713	0.21031	0.13323	0.11076	0.36835	0.408	0.18653	0.36773	0.55308	0.40997	0.36019	0.47678	0.36126	0.35424	0.18029	0.14291	0.2524	0.35367	0.48605	0.37298	0.21256	0.18458	0.37258	0.33967	0.17194	0.18821	0.11182	0.28148	0.35652
1186.3	0.47515	0.54282	0.45238	0.43737	0.20813	0.23872	0.22566	0.20565	0.19882	0.13472	0.10259	0.35864	0.40268	0.20088	0.35733	0.53896	0.3763	0.37436	0.46858	0.35275	0.35157	0.17119	0.14116	0.25157	0.36823	0.46189	0.39399	0.20435	0.17948	0.37703	0.31781	0.1596	0.17535	0.11021	0.26459	0.36345
1187.2	0.47017	0.51695	0.45628	0.44738	0.19446	0.23164	0.21466	0.20219	0.18573	0.13248	0.097463	0.34875	0.393	0.19055	0.384	0.52194	0.36659	0.36923	0.45098	0.34018	0.33312	0.1718	0.13522	0.25399	0.36672	0.43459	0.40894	0.20262	0.18079	0.37916	0.29754	0.13798	0.16139	0.10367	0.24489	0.35847
1188.1	0.47008	0.52263	0.45696	0.44903	0.1876	0.23009	0.21851	0.21011	0.17518	0.13679	0.1025	0.33957	0.39995	0.21163	0.40207	0.53662	0.37906	0.36634	0.44211	0.3346	0.33706	0.16502	0.14527	0.25148	0.36148	0.42152	0.41031	0.20039	0.18005	0.37835	0.28735	0.15323	0.16387	0.09957	0.24979	0.35939
1189	0.45532	0.50466	0.44417	0.426	0.16638	0.22433	0.20794	0.20814	0.16486	0.13874	0.095458	0.32994	0.36686	0.21478	0.38828	0.51332	0.378	0.35389	0.43301	0.3242	0.32075	0.16466	0.141	0.24211	0.33584	0.38364	0.39553	0.17572	0.17526	0.36326	0.26704	0.14926	0.15414	0.095405	0.24086	0.34206
1189.9	0.45084	0.49554	0.44442	0.43186	0.18348	0.22885	0.20611	0.20953	0.16412	0.14794	0.10063	0.32755	0.38114	0.22572	0.37	0.50859	0.39241	0.3679	0.42782	0.31779	0.32793	0.17749	0.14629	0.24927	0.33482	0.37932	0.40743	0.17882	0.18107	0.37512	0.26743	0.15331	0.1648	0.094305	0.24479	0.35245
1190.8	0.451	0.47819	0.43774	0.43536	0.17594	0.22625	0.21064	0.20527	0.15946	0.1473	0.10037	0.32633	0.37254	0.2167	0.35309	0.50858	0.37994	0.35851	0.42454	0.29819	0.31528	0.18208	0.14842	0.25031	0.33177	0.36867	0.37444	0.18181	0.1819	0.38232	0.26297	0.1345	0.16325	0.095605	0.24582	0.33343
1191.7	0.46021	0.48971	0.44259	0.43638	0.17403	0.22477	0.2174	0.21032	0.15972	0.1504	0.1025	0.32493	0.38632	0.23628	0.35614	0.49355	0.37132	0.34668	0.43599	0.30911	0.3252	0.18132	0.15823	0.25907	0.33998	0.35926	0.36272	0.17972	0.1806	0.39107	0.26781	0.1544	0.16797	0.099844	0.24776	0.34858
1192.6	0.45899	0.47972	0.44297	0.42961	0.17786	0.22761	0.21091	0.21239	0.15917	0.15033	0.10282	0.33095	0.3916	0.24188	0.3585	0.47089	0.35438	0.33582	0.44768	0.31266	0.32102	0.18488	0.15896	0.27407	0.35325	0.34519	0.36456	0.16668	0.17887	0.39252	0.27172	0.15129	0.16673	0.098655	0.24063	0.36587
1193.5	0.46872	0.48326	0.4586	0.43489	0.18294	0.22879	0.21059	0.21446	0.16269	0.15052	0.10977	0.32866	0.38808	0.25597	0.37944	0.43431	0.35272	0.34507	0.43759	0.3025	0.32624	0.18865	0.16829	0.28285	0.35917	0.33806	0.36906	0.16603	0.18659	0.39294	0.28112	0.15419	0.17353	0.1001	0.24783	0.36997
1194.4	0.48476	0.48219	0.45467	0.42754	0.15687	0.22364	0.2105	0.22063	0.15885	0.14659	0.10715	0.32859	0.37653	0.26699	0.38017	0.42568	0.33759	0.33087	0.43599	0.30735	0.32924	0.18489	0.16801	0.29221	0.35374	0.32741	0.35097	0.15973	0.18231	0.38141	0.29273	0.16176	0.16075	0.10348	0.2495	0.3751
1195.3	0.481	0.48791	0.46993	0.43838	0.17164	0.23082	0.21662	0.22632	0.1602	0.15065	0.11039	0.33777	0.38114	0.28418	0.40339	0.43833	0.35914	0.33129	0.44937	0.31389	0.33963	0.18851	0.16366	0.3055	0.36443	0.32307	0.36737	0.15748	0.18966	0.39704	0.30493	0.17527	0.17388	0.10937	0.24122	0.39528
1196.2	0.48941	0.49004	0.46744	0.45014	0.1763	0.25264	0.21443	0.2283	0.16319	0.15574	0.12611	0.35015	0.40239	0.30735	0.38149	0.47762	0.35775	0.36873	0.46981	0.31448	0.34619	0.19689	0.1684	0.31938	0.37916	0.33242	0.37324	0.17484	0.1954	0.40942	0.32248	0.17967	0.18046	0.12049	0.25187	0.40937
1197.1	0.47942	0.4916	0.47744	0.44565	0.16897	0.25449	0.21777	0.22199	0.16859	0.1529	0.13032	0.35438	0.41283	0.31339	0.38237	0.46644	0.36687	0.38297	0.46206	0.31163	0.35112	0.20065	0.16939	0.32099	0.3842	0.33853	0.3746	0.17459	0.20041	0.41809	0.30708	0.18329	0.18588	0.12453	0.2629	0.39387
1198	0.4727	0.49123	0.47997	0.43849	0.19861	0.2579	0.22892	0.22186	0.17358	0.15455	0.14346	0.37734	0.43326	0.33489	0.40744	0.49549	0.38864	0.37541	0.47924	0.31421	0.36319	0.21546	0.17599	0.34285	0.41263	0.34268	0.3985	0.17987	0.21006	0.42164	0.30175	0.19264	0.19709	0.13427	0.26098	0.4175
1198.9	0.44993	0.50329	0.48771	0.43099	0.20724	0.26271	0.22304	0.22014	0.17326	0.15209	0.15768	0.39264	0.4255	0.3452	0.41044	0.50372	0.38993	0.3704	0.46537	0.30416	0.35083	0.21351	0.17548	0.35191	0.42575	0.34442	0.3994	0.18204	0.20862	0.41088	0.28531	0.19535	0.20394	0.13068	0.25762	0.41558
1199.8	0.46731	0.51746	0.49005	0.4263	0.21254	0.26654	0.22322	0.22464	0.18365	0.15803	0.18029	0.41088	0.44284	0.37042	0.40639	0.49	0.43255	0.36419	0.46106	0.31029	0.35695	0.22402	0.18859	0.36441	0.42076	0.34615	0.4177	0.18594	0.21389	0.40712	0.29691	0.20929	0.20819	0.13702	0.27783	0.41355
1200.7	0.44787	0.50503	0.49671	0.40484	0.20572	0.25466	0.2231	0.22032	0.18193	0.15619	0.17974	0.42411	0.41398	0.36628	0.41018	0.47317	0.42023	0.32716	0.42552	0.29802	0.34771	0.2227	0.18002	0.36204	0.39272	0.3155	0.40957	0.16616	0.21259	0.39046	0.26932	0.18809	0.19464	0.12974	0.26798	0.39915
1201.6	0.46441	0.50012	0.50081	0.43285	0.2168	0.25438	0.22506	0.22885	0.18526	0.1644	0.19635	0.4508	0.4135	0.38364	0.42135	0.51379	0.40822	0.31159	0.41864	0.30316	0.36537	0.23439	0.18336	0.38207	0.40763	0.30293	0.44006	0.17652	0.21362	0.37688	0.28086	0.19946	0.20078	0.13203	0.26712	0.42369
1202.5	0.4716	0.5135	0.50429	0.44658	0.2144	0.25243	0.21406	0.23047	0.18891	0.16521	0.19774	0.46807	0.40813	0.39453	0.39636	0.5227	0.40994	0.29445	0.39012	0.31492	0.36267	0.23929	0.17687	0.38385	0.41873	0.30825	0.4364	0.18307	0.21356	0.37339	0.2824	0.20376	0.19536	0.13401	0.26766	0.42114
1203.4	0.49906	0.51517	0.5024	0.46109	0.23204	0.26341	0.2227	0.2386	0.20176	0.17419	0.20668	0.48833	0.4171	0.40375	0.40126	0.53225	0.42971	0.30261	0.40111	0.3391	0.38006	0.25398	0.18691	0.39258	0.44354	0.31462	0.42486	0.1879	0.2271	0.39468	0.29668	0.21872	0.20549	0.14043	0.27185	0.43068
1204.3	0.49906	0.51119	0.49819	0.4463	0.22975	0.26216	0.22422	0.23359	0.19312	0.1695	0.2059	0.49679	0.39422	0.38735	0.40034	0.5157	0.40525	0.28687	0.39513	0.33598	0.37703	0.25835	0.18951	0.40176	0.44738	0.29294	0.41524	0.18066	0.22919	0.37541	0.28	0.20464	0.19822	0.12696	0.26867	0.4293
1205.2	0.51176	0.51896	0.4899	0.45567	0.24333	0.26788	0.22795	0.23689	0.19451	0.17723	0.21393	0.51381	0.39486	0.38962	0.41553	0.53336	0.42753	0.29458	0.40274	0.34063	0.38286	0.27679	0.20352	0.41722	0.47676	0.30517	0.4204	0.18796	0.2303	0.37367	0.30479	0.22078	0.20584	0.13178	0.27153	0.43607
1206.1	0.51512	0.52134	0.487	0.44015	0.24839	0.27824	0.23207	0.2428	0.198	0.17968	0.21247	0.52428	0.38836	0.38343	0.40224	0.52614	0.45657	0.29902	0.41074	0.33491	0.37715	0.28323	0.20931	0.43003	0.49542	0.30209	0.3897	0.18461	0.23625	0.37739	0.31854	0.22109	0.2004	0.13764	0.2704	0.4343
1207	0.51728	0.50266	0.46889	0.4365	0.2418	0.28161	0.23577	0.24582	0.19261	0.18917	0.2094	0.52229	0.36954	0.37201	0.38929	0.4988	0.43615	0.28178	0.43022	0.32328	0.37196	0.27881	0.20895	0.43886	0.47766	0.27842	0.36043	0.17038	0.22239	0.36631	0.31973	0.20306	0.19572	0.12686	0.26658	0.42775
1207.9	0.52645	0.50312	0.46898	0.43751	0.24938	0.28758	0.24914	0.24912	0.19156	0.20339	0.20934	0.52503	0.3714	0.37809	0.39854	0.49831	0.45045	0.28943	0.4405	0.31669	0.3775	0.29686	0.2138	0.45767	0.49764	0.26758	0.39381	0.16775	0.21547	0.3602	0.32593	0.19875	0.19331	0.13322	0.2753	0.437
1208.8	0.52403	0.50166	0.46894	0.46488	0.24723	0.29434	0.25104	0.26329	0.19975	0.21351	0.20595	0.52725	0.3658	0.39389	0.40307	0.52486	0.44195	0.30071	0.44558	0.32055	0.38372	0.29914	0.20971	0.46596	0.5163	0.28331	0.39881	0.17909	0.20224	0.36311	0.33863	0.22122	0.20359	0.13644	0.27896	0.44596
1209.7	0.5298	0.50456	0.47169	0.46097	0.24752	0.29236	0.25835	0.27454	0.20485	0.21396	0.19697	0.51461	0.36248	0.39677	0.39242	0.51198	0.45795	0.28218	0.44504	0.32724	0.37483	0.29825	0.20394	0.47564	0.53067	0.2845	0.38145	0.18124	0.20752	0.35479	0.33935	0.24014	0.21376	0.12927	0.27748	0.43572
1210.6	0.53364	0.50656	0.47443	0.48163	0.25578	0.30521	0.25793	0.28386	0.2089	0.22702	0.19665	0.49885	0.37428	0.40818	0.39987	0.51857	0.45501	0.28813	0.42848	0.34081	0.36537	0.30303	0.21549	0.48418	0.53598	0.28964	0.40295	0.19322	0.20912	0.35492	0.32461	0.25769	0.22619	0.12942	0.2822	0.44393
1211.5	0.54029	0.51622	0.47493	0.47808	0.26276	0.31234	0.25992	0.28908	0.21762	0.23157	0.2004	0.4863	0.37933	0.41249	0.38327	0.51515	0.46589	0.30971	0.42056	0.34506	0.38177	0.31371	0.23111	0.49331	0.55556	0.30291	0.41002	0.19396	0.21449	0.34542	0.31761	0.27159	0.24662	0.13255	0.29461	0.45332
1212.4	0.50966	0.50733	0.45388	0.45909	0.25248	0.31078	0.25257	0.28569	0.21848	0.23097	0.19344	0.46681	0.36995	0.41301	0.36307	0.47929	0.42892	0.30512	0.40913	0.33125	0.36914	0.3033	0.23094	0.49353	0.53281	0.29165	0.39553	0.18111	0.20301	0.34108	0.30782	0.26972	0.24796	0.12701	0.29356	0.44288
1213.3	0.50403	0.51555	0.45227	0.45088	0.26094	0.31308	0.2467	0.28091	0.22101	0.23237	0.18975	0.44635	0.37559	0.42471	0.35073	0.48443	0.41645	0.31505	0.37726	0.32296	0.36782	0.29841	0.23697	0.49195	0.52855	0.29361	0.39436	0.18477	0.20251	0.33834	0.28941	0.24823	0.24219	0.12481	0.29088	0.43245
1214.2	0.50538	0.54209	0.45973	0.46003	0.27049	0.32601	0.25443	0.28895	0.2282	0.24586	0.19783	0.43597	0.39129	0.45178	0.37611	0.48117	0.4089	0.33723	0.41012	0.33064	0.38264	0.30839	0.25164	0.50075	0.52183	0.2984	0.44701	0.18522	0.20168	0.34472	0.29106	0.25511	0.25787	0.13063	0.30165	0.44579
1215.1	0.5024	0.56032	0.46951	0.45088	0.27107	0.3169	0.26344	0.29531	0.23515	0.25164	0.19501	0.42525	0.36857	0.45961	0.39016	0.49386	0.41992	0.34592	0.40952	0.33783	0.39235	0.30104	0.25267	0.506	0.49539	0.29618	0.46178	0.18595	0.20037	0.34867	0.29585	0.25379	0.25679	0.12935	0.30534	0.44997
1216	0.48616	0.58241	0.47439	0.44527	0.26803	0.31405	0.27462	0.3006	0.23999	0.25771	0.1935	0.41239	0.35242	0.47507	0.41576	0.5008	0.39727	0.33689	0.39784	0.35213	0.38255	0.30207	0.25712	0.51432	0.4733	0.28752	0.47267	0.19524	0.20142	0.35847	0.29933	0.25916	0.2539	0.13897	0.306	0.45801
1216.9	0.48994	0.59926	0.49643	0.45752	0.27569	0.31478	0.28704	0.30865	0.24403	0.27256	0.19549	0.40578	0.3553	0.4911	0.42868	0.5189	0.40469	0.32983	0.39979	0.36512	0.39525	0.30783	0.2688	0.52394	0.49688	0.30119	0.47863	0.21551	0.20885	0.35651	0.31282	0.27223	0.26363	0.14129	0.30808	0.45864
1217.8	0.49254	0.61042	0.50163	0.4491	0.28682	0.31918	0.30504	0.32245	0.24685	0.29049	0.2026	0.4004	0.34588	0.50073	0.45857	0.49372	0.42403	0.33275	0.42655	0.3815	0.3964	0.32628	0.28227	0.53603	0.49723	0.29242	0.50106	0.21078	0.21952	0.36268	0.32693	0.28999	0.27051	0.15336	0.3132	0.48179
1218.7	0.49838	0.60768	0.49583	0.44732	0.3014	0.31883	0.31209	0.32292	0.24776	0.29992	0.20185	0.39781	0.32857	0.50865	0.43712	0.49036	0.41931	0.33002	0.41355	0.38008	0.39493	0.32996	0.28716	0.54176	0.48873	0.29533	0.48122	0.22132	0.22579	0.36922	0.31532	0.28446	0.26171	0.15877	0.31514	0.4985
1219.6	0.49896	0.62263	0.47345	0.43616	0.31464	0.32913	0.31425	0.31626	0.24596	0.30586	0.20595	0.3973	0.34477	0.5274	0.43587	0.45772	0.42014	0.3445	0.42178	0.36888	0.39794	0.3422	0.29099	0.54172	0.47624	0.3089	0.45999	0.22218	0.23391	0.36873	0.31382	0.2798	0.27041	0.16184	0.31346	0.50703
1220.5	0.50395	0.62922	0.47447	0.44507	0.32348	0.33945	0.32312	0.32322	0.24734	0.31282	0.21255	0.39832	0.34754	0.55569	0.41571	0.46721	0.43589	0.36127	0.43637	0.36222	0.39372	0.33476	0.29541	0.54089	0.48546	0.32899	0.4673	0.22816	0.24114	0.38301	0.32292	0.29243	0.27299	0.15572	0.31205	0.51563
1221.4	0.52526	0.6403	0.46403	0.4433	0.33267	0.33431	0.3161	0.3292	0.24897	0.31327	0.21913	0.39373	0.33928	0.58187	0.38356	0.46089	0.43765	0.35379	0.42523	0.35556	0.39477	0.33584	0.29253	0.53367	0.44264	0.3281	0.45258	0.22427	0.24355	0.37715	0.29877	0.28857	0.27817	0.15795	0.30851	0.52867
1222.3	0.52575	0.63011	0.45342	0.46151	0.33991	0.33791	0.31223	0.33125	0.25199	0.31413	0.22145	0.39368	0.33956	0.61238	0.37141	0.47574	0.4221	0.34741	0.41541	0.36169	0.39414	0.32468	0.29504	0.52576	0.42637	0.32443	0.42674	0.2388	0.25142	0.36979	0.29935	0.2924	0.28673	0.15709	0.30739	0.52369
1223.2	0.53149	0.63272	0.45473	0.46663	0.33996	0.34009	0.31352	0.34208	0.25608	0.32182	0.22717	0.39836	0.34693	0.63629	0.37382	0.48318	0.42851	0.35244	0.40965	0.36961	0.40575	0.33138	0.30244	0.51651	0.42488	0.3257	0.4318	0.24117	0.25134	0.37253	0.29991	0.29008	0.29383	0.16408	0.31322	0.52307
1224.1	0.54232	0.62297	0.4645	0.49257	0.34176	0.3399	0.31607	0.35099	0.26922	0.32973	0.23536	0.40531	0.33078	0.65985	0.35423	0.50211	0.43143	0.33126	0.41827	0.36939	0.4046	0.33594	0.31052	0.50911	0.4404	0.32151	0.427	0.24895	0.2544	0.37342	0.29774	0.29731	0.302	0.17011	0.32807	0.52443
1225	0.57039	0.6346	0.47438	0.50421	0.36705	0.34401	0.32303	0.3558	0.27655	0.33921	0.2439	0.41546	0.36097	0.68555	0.37291	0.51408	0.45838	0.33899	0.41272	0.38044	0.42103	0.35583	0.31966	0.51335	0.43981	0.32628	0.43835	0.26436	0.26113	0.37171	0.29223	0.31162	0.30693	0.18645	0.34279	0.53699
1225.9	0.57195	0.63785	0.49298	0.52613	0.36438	0.35764	0.32935	0.35739	0.28617	0.33982	0.24549	0.42928	0.34926	0.70407	0.40475	0.5321	0.46148	0.36717	0.4061	0.38707	0.41728	0.35214	0.32347	0.51412	0.44491	0.34518	0.46661	0.28196	0.26425	0.37658	0.29693	0.31156	0.30566	0.18592	0.34481	0.54788
1226.8	0.58758	0.65534	0.50985	0.53181	0.3704	0.36061	0.34614	0.36388	0.29124	0.34466	0.2609	0.44405	0.3625	0.72763	0.40926	0.54131	0.46849	0.38859	0.42977	0.38056	0.42659	0.35725	0.33638	0.51829	0.43998	0.35456	0.50626	0.29067	0.26561	0.38831	0.30306	0.32771	0.31769	0.19442	0.35687	0.56616
1227.7	0.59174	0.66652	0.51776	0.55388	0.37349	0.36783	0.34868	0.36196	0.30011	0.34909	0.27165	0.45607	0.37269	0.76004	0.41882	0.54889	0.47248	0.39904	0.44478	0.3667	0.43075	0.35127	0.34494	0.52132	0.42825	0.36535	0.51177	0.31314	0.27082	0.38454	0.31606	0.33469	0.32382	0.20154	0.36391	0.59666
1228.6	0.59283	0.65795	0.50116	0.52311	0.37655	0.36797	0.36194	0.35854	0.29281	0.35137	0.27137	0.46075	0.37649	0.78396	0.41347	0.49977	0.47692	0.40061	0.44977	0.36444	0.43576	0.33918	0.34384	0.51469	0.40694	0.35394	0.52048	0.29975	0.26631	0.37838	0.33469	0.3235	0.31812	0.19973	0.35709	0.59493
1229.4	0.58923	0.6551	0.5098	0.53321	0.36659	0.37499	0.37538	0.36038	0.30139	0.35825	0.27821	0.4751	0.36654	0.81085	0.43554	0.49362	0.4817	0.3968	0.46899	0.36961	0.43854	0.33802	0.35676	0.50003	0.4133	0.35143	0.53964	0.30452	0.26846	0.39201	0.35402	0.31523	0.32213	0.20422	0.36873	0.59643
1230.3	0.58887	0.64301	0.49269	0.53233	0.38222	0.37994	0.38538	0.36184	0.30175	0.37078	0.28648	0.48675	0.38797	0.83531	0.43372	0.48706	0.51816	0.39218	0.48614	0.3786	0.43504	0.34325	0.36857	0.48863	0.40499	0.32952	0.51834	0.30839	0.27878	0.40565	0.3561	0.32314	0.32673	0.21572	0.38016	0.59771
1231.2	0.59653	0.66178	0.48568	0.52951	0.38279	0.38541	0.38737	0.36598	0.3106	0.38532	0.28951	0.49587	0.38897	0.86096	0.41972	0.46404	0.54499	0.38648	0.4849	0.37536	0.43816	0.35054	0.37057	0.48472	0.41601	0.34733	0.49347	0.30767	0.28098	0.41172	0.36269	0.32016	0.31902	0.22274	0.39354	0.60643
1232.1	0.59328	0.66496	0.48408	0.51844	0.38719	0.39866	0.39604	0.36998	0.31467	0.39622	0.29569	0.49867	0.37868	0.88993	0.40158	0.45528	0.56303	0.38815	0.46951	0.39091	0.438	0.36227	0.36863	0.47285	0.41234	0.35185	0.46385	0.30082	0.28537	0.41456	0.35136	0.31901	0.32333	0.2231	0.40454	0.5885
1233	0.5944	0.67413	0.5017	0.54478	0.38941	0.40506	0.39512	0.37782	0.32307	0.40914	0.30994	0.5087	0.37887	0.90471	0.41503	0.49483	0.55372	0.38557	0.47416	0.40416	0.44402	0.37742	0.38064	0.46841	0.40466	0.35864	0.48076	0.32352	0.29	0.43029	0.34591	0.33449	0.33199	0.23941	0.42572	0.59493
1233.9	0.59547	0.67551	0.47759	0.55839	0.39916	0.41203	0.3839	0.38579	0.32597	0.41633	0.31278	0.51125	0.37989	0.92626	0.37971	0.51361	0.56383	0.38943	0.46132	0.40483	0.45134	0.37577	0.37639	0.45761	0.38244	0.36848	0.44912	0.33206	0.2889	0.42485	0.32484	0.33396	0.33289	0.23761	0.42348	0.58482
1234.8	0.61124	0.70445	0.49993	0.58881	0.4112	0.43169	0.3933	0.39801	0.33385	0.42112	0.32215	0.52715	0.38714	0.95441	0.42015	0.53159	0.58909	0.42564	0.45803	0.41695	0.46512	0.3826	0.38112	0.45569	0.40031	0.40161	0.48364	0.34212	0.29756	0.43642	0.34244	0.34894	0.33988	0.23983	0.44045	0.59257
1235.7	0.62293	0.6899	0.49244	0.59405	0.41216	0.43935	0.40237	0.40346	0.34036	0.42857	0.33064	0.54049	0.40632	0.96794	0.42972	0.54756	0.59983	0.43744	0.47153	0.44081	0.47165	0.39424	0.38522	0.44964	0.40132	0.40841	0.50404	0.35563	0.29881	0.44054	0.35297	0.35576	0.35732	0.24984	0.46241	0.59475
1236.6	0.60555	0.6976	0.485	0.57628	0.40924	0.43435	0.40054	0.40655	0.33981	0.43604	0.33519	0.55203	0.41747	0.96191	0.43173	0.53396	0.57007	0.4334	0.47636	0.445	0.4712	0.39285	0.3891	0.44753	0.39831	0.40967	0.5325	0.3573	0.29021	0.44594	0.36484	0.36125	0.35611	0.25892	0.47754	0.59666
1237.5	0.60328	0.71263	0.48124	0.5701	0.42572	0.44047	0.40409	0.41149	0.35056	0.43576	0.3393	0.56353	0.43345	0.97584	0.42656	0.52834	0.57377	0.44602	0.46856	0.45919	0.46479	0.39219	0.38004	0.44555	0.40858	0.42961	0.52718	0.35517	0.29064	0.44518	0.36212	0.36625	0.35162	0.25241	0.48401	0.59047
1238.4	0.60455	0.71802	0.48991	0.56208	0.43768	0.44808	0.40602	0.40677	0.35642	0.44337	0.34974	0.56804	0.43399	0.96956	0.44601	0.5168	0.57611	0.4655	0.4752	0.45381	0.45579	0.40638	0.38823	0.44444	0.42263	0.45359	0.53594	0.34889	0.2968	0.45143	0.37585	0.35427	0.35542	0.27033	0.51097	0.58962
1239.3	0.60256	0.71061	0.48451	0.54753	0.44537	0.44529	0.40645	0.41456	0.37357	0.45676	0.3544	0.57309	0.42859	0.96363	0.44388	0.52425	0.57208	0.44318	0.49655	0.45945	0.47667	0.42093	0.39101	0.44949	0.43533	0.4516	0.55055	0.36032	0.29987	0.45228	0.37848	0.35986	0.36682	0.29195	0.5219	0.59543
1240.2	0.58826	0.71615	0.47837	0.55277	0.46227	0.44608	0.41279	0.41873	0.38022	0.45676	0.3557	0.57392	0.40754	0.94854	0.42232	0.52931	0.57248	0.44691	0.49384	0.46305	0.48398	0.42896	0.38657	0.4433	0.43153	0.45421	0.52708	0.35796	0.30279	0.45207	0.38322	0.37498	0.36126	0.29824	0.52043	0.58203
1241.1	0.6092	0.69774	0.48109	0.57806	0.48708	0.45918	0.42434	0.42795	0.39964	0.46252	0.3668	0.58312	0.39536	0.9491	0.43557	0.55069	0.58999	0.47722	0.50667	0.48373	0.49615	0.43528	0.39024	0.45116	0.44855	0.45144	0.51917	0.36596	0.31846	0.46313	0.39849	0.39231	0.37031	0.31229	0.52498	0.58228
1242	0.59974	0.68756	0.49681	0.58771	0.49716	0.46983	0.4239	0.43984	0.40327	0.47534	0.37523	0.58711	0.38659	0.94362	0.45283	0.55003	0.61811	0.51245	0.50155	0.49909	0.50869	0.45475	0.39911	0.45536	0.45696	0.46126	0.53234	0.36074	0.32851	0.48311	0.41834	0.40269	0.37614	0.3273	0.53178	0.59006
1242.9	0.58904	0.67794	0.49571	0.57864	0.49337	0.46469	0.42986	0.4546	0.41453	0.47784	0.38193	0.59682	0.37178	0.92667	0.45946	0.54091	0.59718	0.49978	0.51054	0.52604	0.51924	0.45861	0.38907	0.46728	0.43516	0.43525	0.52914	0.36205	0.31889	0.4877	0.42517	0.43254	0.37307	0.3275	0.53317	0.58431
1243.8	0.57404	0.66167	0.49494	0.58419	0.50159	0.46823	0.43173	0.45629	0.41826	0.483	0.39691	0.60091	0.37252	0.91297	0.44345	0.51739	0.56878	0.50996	0.50673	0.5251	0.51031	0.46457	0.39042	0.47037	0.42114	0.42381	0.51551	0.34535	0.30697	0.4959	0.43826	0.42581	0.36769	0.33387	0.55024	0.58369
1244.6	0.55298	0.64432	0.5072	0.58893	0.51228	0.46175	0.41569	0.4502	0.41579	0.48781	0.40227	0.6031	0.36169	0.90208	0.46511	0.5232	0.55925	0.50063	0.49227	0.52607	0.50076	0.46141	0.38666	0.47315	0.40792	0.41662	0.51279	0.34193	0.30077	0.49425	0.41183	0.39862	0.35477	0.33718	0.5529	0.57413
1245.6	0.53935	0.64017	0.5242	0.5851	0.52011	0.45335	0.41803	0.45663	0.41139	0.48386	0.41115	0.6088	0.36116	0.88462	0.47116	0.52368	0.56389	0.48877	0.49844	0.52914	0.49479	0.46216	0.38197	0.46829	0.39873	0.41913	0.52594	0.33307	0.29461	0.49145	0.40934	0.39623	0.35749	0.34138	0.55743	0.5622
1246.4	0.54009	0.63262	0.51298	0.58163	0.52494	0.44756	0.42568	0.45516	0.41905	0.48115	0.42265	0.62222	0.33399	0.86344	0.46324	0.53388	0.53508	0.45935	0.50754	0.53219	0.49173	0.45655	0.38023	0.47227	0.39213	0.41002	0.51208	0.33903	0.28659	0.48026	0.41003	0.39586	0.35767	0.34821	0.57049	0.55661
1247.3	0.51997	0.60269	0.52361	0.58926	0.54223	0.44145	0.41863	0.45516	0.41956	0.48461	0.43302	0.63796	0.3309	0.83788	0.46985	0.53545	0.54448	0.46691	0.50406	0.52952	0.47771	0.45972	0.37741	0.46608	0.37553	0.40253	0.50932	0.33011	0.28909	0.47763	0.40582	0.38429	0.36874	0.35909	0.5731	0.5691
1248.2	0.52163	0.60387	0.53284	0.57666	0.54719	0.44042	0.43173	0.4549	0.41946	0.48186	0.44993	0.65198	0.34239	0.82568	0.48486	0.56306	0.57054	0.48539	0.51384	0.53527	0.47911	0.44941	0.37568	0.46819	0.35906	0.40141	0.52372	0.33109	0.29281	0.46929	0.40934	0.37816	0.37103	0.36092	0.56997	0.56058
1249.1	0.5337	0.5986	0.54205	0.56817	0.54344	0.44501	0.4433	0.46341	0.44296	0.48121	0.47129	0.68222	0.36639	0.81011	0.4965	0.56741	0.57259	0.50985	0.524	0.54684	0.48729	0.44462	0.38102	0.47114	0.34767	0.39564	0.54452	0.3204	0.29547	0.46555	0.43287	0.38821	0.38184	0.36527	0.58529	0.56306
1250	0.52485	0.58633	0.5219	0.56423	0.53455	0.44316	0.44259	0.45701	0.45115	0.47784	0.48246	0.71107	0.35912	0.79639	0.49819	0.55805	0.56935	0.52913	0.52224	0.55532	0.48926	0.43961	0.38298	0.4767	0.34501	0.38629	0.53318	0.31861	0.2918	0.4742	0.4357	0.37695	0.37913	0.36968	0.58819	0.56379
1250.9	0.52983	0.58508	0.52981	0.55561	0.52713	0.4345	0.45225	0.45736	0.45937	0.48131	0.50121	0.73577	0.38175	0.79177	0.50242	0.54782	0.5595	0.53828	0.53952	0.56392	0.50509	0.44403	0.38884	0.47417	0.33188	0.37911	0.54931	0.30389	0.28531	0.46806	0.4313	0.37523	0.39226	0.38134	0.58959	0.56016
1251.8	0.54026	0.58652	0.52081	0.55267	0.51746	0.43269	0.4692	0.46081	0.46133	0.47951	0.52512	0.7717	0.38709	0.78793	0.50039	0.56396	0.5486	0.56836	0.55201	0.57411	0.52176	0.43753	0.3971	0.4856	0.34497	0.38097	0.5525	0.31593	0.28161	0.4592	0.44464	0.37862	0.39122	0.38969	0.60049	0.56093
1252.7	0.51422	0.5733	0.50489	0.54475	0.49416	0.41004	0.45742	0.46176	0.46451	0.47719	0.53163	0.80391	0.35563	0.75862	0.47977	0.54657	0.52489	0.55348	0.5455	0.59614	0.51637	0.44282	0.39977	0.48645	0.35027	0.37584	0.52614	0.31005	0.27752	0.45661	0.43506	0.38352	0.39001	0.38376	0.60201	0.55245
1253.6	0.494	0.55764	0.47895	0.52574	0.47668	0.40002	0.44478	0.45902	0.44394	0.47406	0.54156	0.83186	0.31629	0.73494	0.46931	0.51946	0.51872	0.55909	0.52837	0.60318	0.51674	0.43782	0.3947	0.48996	0.35861	0.34938	0.50904	0.30402	0.26984	0.45226	0.42129	0.37303	0.39101	0.38155	0.57997	0.54468
1254.5	0.50043	0.57286	0.49207	0.53104	0.47485	0.39124	0.44822	0.46374	0.45373	0.48681	0.56423	0.86692	0.32034	0.72064	0.47458	0.53744	0.53095	0.5739	0.526	0.61934	0.53089	0.44074	0.39592	0.49755	0.36896	0.34771	0.5177	0.30788	0.27211	0.44619	0.42707	0.3876	0.39424	0.3917	0.58978	0.55984
1255.4	0.50176	0.57263	0.48924	0.53619	0.47435	0.3928	0.44009	0.46276	0.45665	0.48287	0.57748	0.90871	0.32308	0.69674	0.49336	0.55694	0.56322	0.61551	0.52199	0.63117	0.53213	0.43353	0.39571	0.50933	0.37655	0.34631	0.52962	0.31247	0.27753	0.45308	0.42048	0.38568	0.40338	0.39476	0.59635	0.57511
1256.3	0.49792	0.57658	0.50447	0.53694	0.46598	0.39568	0.43436	0.456	0.45921	0.48472	0.58787	0.93684	0.32285	0.67012	0.49794	0.53556	0.58581	0.61934	0.51537	0.65392	0.5232	0.43131	0.39632	0.51029	0.39557	0.33494	0.54564	0.30109	0.28547	0.46385	0.40729	0.39163	0.4041	0.39445	0.58523	0.57208
1257.2	0.50796	0.57282	0.51407	0.52483	0.45907	0.39114	0.4267	0.45121	0.45623	0.48115	0.60195	0.95419	0.3246	0.63999	0.5056	0.50957	0.59284	0.64149	0.49268	0.65332	0.52164	0.41838	0.39316	0.51063	0.38428	0.31448	0.53589	0.29548	0.28306	0.44881	0.39435	0.3933	0.40731	0.3992	0.57969	0.557
1258	0.52678	0.60124	0.5394	0.54142	0.46631	0.39914	0.45192	0.45284	0.47264	0.49241	0.62174	0.9773	0.35385	0.63227	0.52682	0.54225	0.62207	0.66353	0.53575	0.69314	0.52089	0.42163	0.39831	0.52369	0.4136	0.33777	0.55231	0.30665	0.28721	0.46408	0.41859	0.41763	0.41896	0.40832	0.59664	0.57477
1258.9	0.5346	0.6123	0.55673	0.56079	0.46165	0.39629	0.44669	0.45347	0.47562	0.48921	0.63063	0.98466	0.37085	0.61997	0.55499	0.55644	0.65119	0.67612	0.54452	0.70812	0.5161	0.41853	0.39528	0.52736	0.41866	0.34382	0.58054	0.31322	0.27753	0.47897	0.42121	0.41823	0.42386	0.41388	0.5832	0.5632
1259.8	0.5355	0.6072	0.56164	0.56899	0.44366	0.39612	0.44845	0.45325	0.4745	0.48739	0.63828	0.97646	0.3704	0.59959	0.55022	0.56202	0.64906	0.6773	0.56092	0.72856	0.5091	0.42093	0.39384	0.52792	0.41716	0.33625	0.57097	0.32352	0.27396	0.48502	0.43614	0.4171	0.4148	0.4102	0.56616	0.54443
1260.7	0.55616	0.60976	0.55486	0.55914	0.42734	0.39692	0.45017	0.45391	0.47915	0.48555	0.64155	0.97039	0.37045	0.59405	0.55623	0.54699	0.65113	0.69613	0.56245	0.73546	0.51562	0.42135	0.38728	0.5325	0.41074	0.34139	0.57322	0.31066	0.26884	0.48642	0.45526	0.40952	0.41904	0.41663	0.56237	0.53689
1261.6	0.58679	0.61596	0.56135	0.57249	0.43775	0.41148	0.46361	0.45917	0.49011	0.49703	0.64989	0.97151	0.39383	0.59063	0.56022	0.5685	0.67693	0.72234	0.59224	0.76488	0.52793	0.43888	0.3856	0.54293	0.43122	0.35057	0.60555	0.31467	0.27399	0.51679	0.46965	0.41415	0.42879	0.42761	0.55971	0.56159
1262.5	0.59777	0.60429	0.5625	0.57087	0.4427	0.41505	0.45304	0.46007	0.49024	0.49623	0.649	0.9452	0.41571	0.56783	0.55177	0.56572	0.69065	0.72291	0.5911	0.76816	0.53677	0.45234	0.38216	0.54108	0.42367	0.34834	0.62253	0.32047	0.2781	0.52355	0.47673	0.41897	0.42279	0.43182	0.55649	0.54284
1263.4	0.58262	0.57483	0.53292	0.53768	0.43068	0.41415	0.45086	0.45136	0.4864	0.49152	0.63775	0.91691	0.39881	0.53272	0.50658	0.52732	0.67968	0.71683	0.57608	0.77005	0.52128	0.45291	0.37865	0.53899	0.40277	0.34038	0.58839	0.30197	0.27394	0.51077	0.47602	0.40623	0.41663	0.41822	0.55527	0.54393
1264.3	0.5779	0.56208	0.54227	0.52981	0.4249	0.40539	0.43501	0.44907	0.4857	0.49359	0.62495	0.88197	0.39671	0.49984	0.51267	0.51541	0.66218	0.69306	0.5523	0.7797	0.52168	0.44103	0.37498	0.54235	0.3954	0.33218	0.59117	0.29086	0.27693	0.49536	0.46693	0.40454	0.41813	0.42332	0.55138	0.53612
1265.2	0.56541	0.56676	0.54261	0.53061	0.42643	0.3933	0.42873	0.44462	0.48993	0.49396	0.61529	0.83999	0.40291	0.48092	0.49611	0.54267	0.63893	0.67901	0.55453	0.79292	0.52059	0.4433	0.37308	0.53755	0.39748	0.3413	0.58993	0.30145	0.27075	0.4843	0.4665	0.41219	0.41702	0.41832	0.55112	0.53202
1266.1	0.54697	0.57611	0.54346	0.52471	0.43127	0.39001	0.42024	0.43949	0.49713	0.48895	0.59848	0.79923	0.39742	0.47723	0.5103	0.55421	0.64152	0.67013	0.55653	0.79807	0.52244	0.44408	0.37407	0.54343	0.41711	0.34681	0.59094	0.30865	0.26661	0.47005	0.4768	0.41916	0.415	0.42998	0.55206	0.52713
1266.9	0.53667	0.58924	0.55073	0.52924	0.42355	0.38747	0.41222	0.43409	0.49797	0.47688	0.57731	0.76359	0.38606	0.46683	0.50783	0.54697	0.63265	0.66689	0.53596	0.80855	0.51811	0.42893	0.36926	0.54996	0.40779	0.34825	0.57975	0.3036	0.25974	0.46226	0.45851	0.42058	0.42229	0.42581	0.54472	0.55017
1267.8	0.53812	0.57667	0.55128	0.53333	0.43325	0.38738	0.4043	0.43198	0.49556	0.47387	0.56302	0.72663	0.39518	0.44888	0.51063	0.56366	0.63038	0.65868	0.54764	0.82621	0.51719	0.43976	0.37661	0.5562	0.41592	0.34297	0.57947	0.30433	0.2607	0.46185	0.44944	0.43877	0.4199	0.43365	0.53511	0.54885
1268.7	0.55471	0.59179	0.55801	0.52733	0.44829	0.40119	0.4122	0.43382	0.50081	0.46986	0.55114	0.70779	0.40894	0.44745	0.51496	0.55	0.67281	0.68477	0.55517	0.84427	0.53169	0.44951	0.37317	0.57021	0.43585	0.362	0.58416	0.31146	0.2584	0.46958	0.45295	0.45209	0.42393	0.42841	0.53136	0.56823
1269.6	0.55012	0.58169	0.57427	0.51714	0.46506	0.40959	0.39971	0.43613	0.49755	0.47147	0.53232	0.68173	0.41644	0.4281	0.53175	0.5446	0.69502	0.68064	0.5424	0.86189	0.53299	0.45101	0.3733	0.58872	0.44805	0.35062	0.59536	0.31564	0.26703	0.47806	0.44173	0.45389	0.42506	0.42902	0.5253	0.56924
1270.5	0.5688	0.58593	0.58404	0.5248	0.46894	0.41715	0.41169	0.4411	0.48789	0.47509	0.5209	0.66381	0.43849	0.42037	0.53749	0.54986	0.6876	0.67889	0.54527	0.88525	0.53756	0.4575	0.37581	0.59646	0.43812	0.36837	0.60382	0.31076	0.2731	0.47311	0.44608	0.46838	0.42334	0.42788	0.53553	0.58207
1271.4	0.56685	0.55804	0.58564	0.51635	0.47174	0.41971	0.41317	0.4427	0.4868	0.47771	0.51016	0.65103	0.43431	0.40479	0.55161	0.55718	0.66042	0.69257	0.54431	0.88454	0.54149	0.47287	0.38507	0.60109	0.43893	0.35478	0.60876	0.30961	0.277	0.47161	0.44782	0.44719	0.42271	0.43739	0.53887	0.57248
1272.3	0.57253	0.57652	0.60229	0.51583	0.48284	0.42478	0.42133	0.44475	0.48988	0.48049	0.49515	0.63881	0.45554	0.39801	0.57255	0.56042	0.66891	0.68081	0.53062	0.88573	0.55643	0.47373	0.38015	0.6108	0.4455	0.36085	0.62139	0.31235	0.27895	0.46059	0.45844	0.43747	0.42237	0.44571	0.54477	0.57283
1273.2	0.56317	0.57029	0.60577	0.51991	0.49319	0.42804	0.4355	0.44952	0.49365	0.48574	0.48703	0.62573	0.46906	0.38286	0.58969	0.59218	0.66684	0.67813	0.53507	0.87508	0.55791	0.48098	0.39017	0.613	0.45916	0.35403	0.62426	0.3108	0.29235	0.47328	0.4781	0.43964	0.42156	0.46837	0.56133	0.57991
1274.1	0.5757	0.57518	0.58721	0.52851	0.49388	0.42567	0.44332	0.44867	0.49453	0.48253	0.47697	0.61185	0.46161	0.37752	0.567	0.5817	0.67595	0.66428	0.5403	0.85	0.55702	0.47741	0.3955	0.61171	0.43072	0.35924	0.59357	0.29727	0.28796	0.4628	0.48846	0.42569	0.41897	0.46378	0.56195	0.58937
1274.9	0.55941	0.55421	0.56514	0.50877	0.49425	0.42201	0.43303	0.44479	0.49263	0.47697	0.46043	0.59411	0.45293	0.34806	0.54268	0.56709	0.67293	0.65223	0.52505	0.82377	0.54486	0.46918	0.38877	0.60487	0.41039	0.33514	0.56891	0.28295	0.28331	0.46776	0.47997	0.39738	0.40841	0.45206	0.54346	0.58114
1275.8	0.56341	0.57652	0.56555	0.50077	0.49961	0.42523	0.44202	0.44945	0.49761	0.48291	0.45272	0.58234	0.46064	0.33449	0.54145	0.55868	0.68482	0.63192	0.54377	0.81545	0.54233	0.46028	0.38985	0.61439	0.40942	0.35017	0.56266	0.27209	0.27984	0.47369	0.50407	0.41044	0.3994	0.4537	0.53712	0.59568
1276.7	0.57786	0.58705	0.56984	0.49287	0.49415	0.43193	0.44049	0.45232	0.49521	0.4815	0.44939	0.56986	0.44888	0.32454	0.54906	0.54521	0.6623	0.63376	0.54458	0.80011	0.53469	0.45313	0.39388	0.60775	0.42266	0.35887	0.55266	0.26477	0.28503	0.4833	0.49816	0.40852	0.39643	0.44881	0.52389	0.59531
1277.6	0.58317	0.59089	0.56344	0.49354	0.49704	0.4278	0.43944	0.451	0.4867	0.48198	0.43877	0.55092	0.43923	0.32369	0.53604	0.55016	0.66069	0.61381	0.54918	0.79758	0.5297	0.45551	0.39349	0.60875	0.41611	0.36822	0.5543	0.2657	0.27637	0.46369	0.49641	0.40122	0.38723	0.43642	0.51249	0.5973
1278.5	0.58613	0.59951	0.57109	0.48905	0.5001	0.43516	0.44753	0.45312	0.48104	0.47611	0.42754	0.54335	0.44358	0.31608	0.56865	0.54662	0.6476	0.62577	0.55741	0.79868	0.53754	0.45651	0.39522	0.60217	0.42598	0.37345	0.56538	0.27925	0.27511	0.4704	0.49827	0.40756	0.37657	0.43094	0.50773	0.58995
1279.4	0.61031	0.62889	0.6041	0.51831	0.5085	0.44872	0.47065	0.46002	0.49468	0.48436	0.43326	0.5412	0.45266	0.32341	0.6124	0.56574	0.67271	0.62939	0.57617	0.79666	0.56212	0.4668	0.41984	0.61612	0.45961	0.40801	0.59217	0.29917	0.28401	0.47956	0.54127	0.41994	0.39076	0.44643	0.52106	0.60816
1280.3	0.59796	0.60861	0.59433	0.52323	0.4983	0.44017	0.4617	0.45184	0.48291	0.47482	0.41863	0.52202	0.4242	0.30875	0.59344	0.55557	0.68472	0.61339	0.54712	0.76073	0.545	0.45548	0.41544	0.60375	0.44046	0.39307	0.56674	0.29605	0.28606	0.4533	0.52835	0.40522	0.3807	0.43302	0.50711	0.59494
1281.2	0.59549	0.61632	0.59011	0.53753	0.49998	0.44054	0.47446	0.45322	0.48065	0.47649	0.4158	0.5118	0.4032	0.30126	0.59509	0.56752	0.70084	0.60078	0.5634	0.74289	0.55407	0.45594	0.42293	0.61023	0.42196	0.39447	0.5563	0.29928	0.29055	0.44159	0.54925	0.39482	0.38541	0.42314	0.51431	0.59367
1282	0.60359	0.62193	0.597	0.53507	0.49254	0.4426	0.47685	0.44893	0.48386	0.47948	0.41724	0.50009	0.39039	0.28829	0.60799	0.54387	0.6873	0.60066	0.56846	0.72457	0.55025	0.4547	0.4314	0.60805	0.41888	0.39575	0.53902	0.29743	0.29192	0.4453	0.55414	0.39642	0.37945	0.42678	0.51423	0.5827
1282.9	0.5798	0.61553	0.60265	0.52857	0.48746	0.43885	0.47327	0.44685	0.48367	0.47674	0.41091	0.4853	0.37627	0.25813	0.6007	0.54208	0.68833	0.57332	0.55277	0.71309	0.53348	0.44083	0.42524	0.60528	0.41973	0.37859	0.51869	0.28201	0.29535	0.42336	0.5479	0.38159	0.37704	0.42243	0.49816	0.56882
1283.8	0.56393	0.61797	0.59115	0.52813	0.49374	0.43529	0.46418	0.44649	0.47686	0.47543	0.40581	0.47551	0.36756	0.24544	0.5918	0.54219	0.68891	0.547	0.53465	0.70521	0.51664	0.43646	0.42361	0.59768	0.41604	0.37928	0.48754	0.27383	0.30446	0.40978	0.52513	0.37359	0.37251	0.41669	0.4924	0.55447
1284.7	0.57685	0.62695	0.59953	0.53754	0.49909	0.44345	0.47339	0.44573	0.47756	0.47367	0.41113	0.47039	0.36634	0.23147	0.60784	0.55542	0.68066	0.54014	0.55789	0.70688	0.52292	0.44363	0.43272	0.58956	0.43011	0.39003	0.48497	0.28137	0.30409	0.42233	0.52209	0.37022	0.37304	0.41006	0.50076	0.54732
1285.6	0.58877	0.62706	0.61097	0.55456	0.50331	0.4479	0.48293	0.44564	0.47727	0.4779	0.41166	0.46573	0.38688	0.22527	0.60817	0.58171	0.6758	0.55306	0.55094	0.71105	0.51991	0.44855	0.43674	0.58729	0.44947	0.39177	0.49328	0.28495	0.30405	0.42247	0.53034	0.37501	0.37183	0.41457	0.507	0.5567
1286.5	0.58429	0.63065	0.61034	0.5476	0.51214	0.44273	0.48876	0.45151	0.48418	0.47628	0.40839	0.47038	0.39081	0.22171	0.6192	0.56388	0.67086	0.52618	0.54349	0.71013	0.51942	0.44589	0.42881	0.5845	0.43435	0.38857	0.49447	0.27815	0.2978	0.40573	0.53493	0.37501	0.37837	0.40621	0.51124	0.551
1287.4	0.60043	0.64721	0.61234	0.56078	0.5139	0.44913	0.50154	0.45318	0.4863	0.48222	0.4219	0.46468	0.38689	0.22545	0.62197	0.5878	0.6679	0.52662	0.55641	0.69722	0.537	0.46139	0.44148	0.58531	0.43418	0.4144	0.50528	0.28226	0.28863	0.40454	0.5471	0.38377	0.38897	0.41016	0.52938	0.56803
1288.3	0.58821	0.645	0.59816	0.54657	0.49179	0.44199	0.48415	0.44194	0.47811	0.46784	0.41125	0.44205	0.35652	0.21095	0.58241	0.56932	0.63321	0.5212	0.55446	0.67187	0.52068	0.45396	0.42752	0.56679	0.40307	0.41094	0.47775	0.27658	0.26178	0.38672	0.53055	0.38314	0.37849	0.38825	0.51442	0.54401
1289.1	0.59605	0.67324	0.6076	0.54301	0.49177	0.44992	0.48679	0.44948	0.49167	0.47611	0.42365	0.44018	0.36936	0.22502	0.60646	0.58744	0.63062	0.52369	0.54663	0.68402	0.53282	0.46493	0.43263	0.57456	0.40772	0.43983	0.50506	0.28028	0.25964	0.3847	0.54649	0.38525	0.39531	0.39997	0.51491	0.55196
1290	0.60207	0.67004	0.60081	0.5309	0.47811	0.45438	0.48539	0.44667	0.49859	0.47019	0.42573	0.42942	0.34192	0.22296	0.60786	0.57499	0.62815	0.50878	0.52999	0.67001	0.52404	0.46322	0.43407	0.55902	0.39369	0.45231	0.51615	0.27536	0.25279	0.38025	0.53883	0.39045	0.40108	0.39445	0.51252	0.53648
1290.9	0.57747	0.67158	0.58518	0.53302	0.45907	0.46418	0.4728	0.43854	0.48779	0.46183	0.42409	0.40955	0.32649	0.20989	0.56401	0.57658	0.63084	0.50293	0.50857	0.65777	0.51753	0.46434	0.43466	0.5409	0.39051	0.4562	0.49594	0.26229	0.249	0.37246	0.52353	0.3746	0.40021	0.38477	0.49697	0.53226
1291.8	0.59155	0.69173	0.59479	0.54819	0.4651	0.47027	0.47443	0.43681	0.49298	0.46867	0.42769	0.40802	0.3416	0.22541	0.56044	0.58208	0.64174	0.52082	0.51175	0.64915	0.51883	0.47957	0.43612	0.53397	0.41009	0.4853	0.48243	0.27101	0.2585	0.38658	0.53691	0.37784	0.40934	0.39299	0.49253	0.52105
1292.7	0.58415	0.6857	0.58963	0.5423	0.45546	0.47854	0.48077	0.43296	0.49192	0.46231	0.43236	0.4088	0.34676	0.22832	0.56403	0.58191	0.61203	0.51106	0.50724	0.63976	0.51925	0.47333	0.42919	0.52595	0.40718	0.48024	0.48401	0.25841	0.248	0.38856	0.53382	0.36081	0.40421	0.38867	0.49056	0.51865
1293.6	0.59807	0.69929	0.59883	0.55174	0.4591	0.48159	0.48643	0.43064	0.48413	0.46074	0.43023	0.40718	0.35606	0.23785	0.57151	0.56938	0.60965	0.50365	0.51867	0.63228	0.51685	0.47953	0.42601	0.5178	0.42229	0.48432	0.48145	0.26728	0.25231	0.38181	0.53391	0.37632	0.40413	0.38835	0.49402	0.51213
1294.4	0.58527	0.70977	0.59207	0.54864	0.4682	0.48218	0.47131	0.42446	0.48343	0.45156	0.42246	0.39959	0.358	0.23646	0.56677	0.54874	0.59307	0.49867	0.51775	0.62118	0.51735	0.47734	0.40784	0.51085	0.41005	0.48526	0.45908	0.26486	0.24939	0.38284	0.51794	0.36273	0.3975	0.37626	0.49006	0.49403
1295.3	0.6007	0.7008	0.59389	0.56148	0.47378	0.49072	0.47639	0.42119	0.47927	0.45059	0.42386	0.39779	0.35964	0.24414	0.57786	0.55455	0.56742	0.50871	0.51538	0.58786	0.50563	0.48121	0.40766	0.50292	0.40335	0.49766	0.4499	0.27457	0.24509	0.38776	0.52309	0.35784	0.38659	0.37099	0.49141	0.47834
1296.2	0.60988	0.68417	0.58188	0.54751	0.4662	0.50022	0.48152	0.42307	0.4782	0.44023	0.42127	0.39381	0.35086	0.24351	0.60487	0.53591	0.55796	0.49247	0.50473	0.58448	0.49821	0.47721	0.40347	0.49756	0.39252	0.48455	0.4662	0.26775	0.23871	0.3823	0.51981	0.34923	0.37267	0.3626	0.50263	0.46431
1297.1	0.62808	0.67157	0.60366	0.56379	0.47696	0.51053	0.48334	0.43095	0.4886	0.44203	0.42573	0.39241	0.36174	0.24488	0.61862	0.53432	0.56715	0.49311	0.51293	0.58786	0.51115	0.48775	0.40689	0.49799	0.40223	0.48727	0.48948	0.27653	0.24811	0.3891	0.52643	0.35487	0.38631	0.37214	0.50728	0.46249
1298	0.62952	0.6525	0.60417	0.56683	0.46975	0.51771	0.48298	0.43188	0.49245	0.43394	0.42696	0.38827	0.35497	0.24849	0.61276	0.55238	0.56586	0.50022	0.509	0.57091	0.50009	0.49745	0.40028	0.49393	0.3929	0.49587	0.50024	0.26971	0.24052	0.40543	0.52497	0.34977	0.37443	0.37153	0.50419	0.44455
1298.9	0.62754	0.64618	0.60492	0.55475	0.45327	0.52143	0.48568	0.4351	0.48763	0.42963	0.43445	0.38511	0.36897	0.26205	0.62629	0.56077	0.55459	0.50339	0.5173	0.5611	0.49989	0.50542	0.40443	0.4858	0.39806	0.49821	0.50622	0.27375	0.23346	0.40042	0.53083	0.35891	0.36586	0.37593	0.4925	0.44416
1299.8	0.63139	0.67339	0.60564	0.54935	0.45034	0.52127	0.49533	0.44547	0.49082	0.42128	0.43819	0.38324	0.36676	0.28459	0.62453	0.55387	0.57022	0.49691	0.53331	0.5694	0.50774	0.50545	0.3994	0.48333	0.40995	0.51023	0.50683	0.27533	0.23865	0.41106	0.53362	0.37679	0.36408	0.37076	0.50094	0.43728
1300.6	0.61915	0.64132	0.5962	0.54379	0.4337	0.51605	0.4764	0.44475	0.4833	0.40898	0.43155	0.37743	0.36026	0.2694	0.5901	0.55094	0.528	0.48197	0.52634	0.55459	0.49424	0.50675	0.38534	0.47495	0.40952	0.48765	0.48675	0.26665	0.22609	0.41305	0.51358	0.38049	0.35809	0.35655	0.47905	0.4298
1301.5	0.62853	0.65988	0.5905	0.54147	0.42871	0.51303	0.49425	0.44394	0.47451	0.40813	0.43736	0.3771	0.38102	0.28405	0.60432	0.57157	0.54088	0.49474	0.54753	0.55609	0.49473	0.52242	0.38475	0.48061	0.4231	0.49451	0.49536	0.26776	0.2241	0.41427	0.53085	0.39157	0.34417	0.35445	0.4848	0.41252
1302.4	0.61812	0.65536	0.56315	0.5241	0.418	0.49511	0.48778	0.44707	0.46581	0.40187	0.42689	0.36779	0.38006	0.28462	0.60003	0.53136	0.51889	0.4771	0.53037	0.5444	0.50165	0.5195	0.37616	0.46401	0.40465	0.47523	0.46564	0.25199	0.21243	0.38768	0.51661	0.38039	0.33365	0.3499	0.46824	0.40149
1303.3	0.62026	0.65849	0.55996	0.53518	0.42685	0.493	0.48837	0.45275	0.47115	0.39731	0.42391	0.36115	0.38757	0.29402	0.60439	0.50486	0.5267	0.481	0.53397	0.55721	0.50684	0.52562	0.37041	0.46732	0.39929	0.47994	0.45286	0.24474	0.218	0.3843	0.51409	0.37711	0.33055	0.3523	0.47693	0.38496
1304.2	0.63851	0.6352	0.56832	0.53554	0.42101	0.48696	0.48055	0.45174	0.47168	0.39376	0.4189	0.35855	0.40842	0.28873	0.63159	0.50734	0.51441	0.47513	0.52895	0.55251	0.49788	0.5388	0.36289	0.46969	0.38574	0.46371	0.47712	0.23926	0.21224	0.37001	0.50116	0.36512	0.32863	0.36405	0.46433	0.38365
1305.1	0.6316	0.6666	0.56703	0.53026	0.42279	0.47576	0.48498	0.45142	0.47709	0.40077	0.41626	0.35398	0.42016	0.31046	0.63402	0.50853	0.53798	0.47915	0.53776	0.55331	0.50046	0.54067	0.36078	0.47269	0.36715	0.47524	0.47985	0.23269	0.21247	0.36937	0.51357	0.36277	0.31835	0.37157	0.46062	0.37597
1305.9	0.6344	0.65808	0.57072	0.5266	0.41479	0.46476	0.47696	0.45573	0.47325	0.39555	0.41205	0.34925	0.40083	0.31314	0.63429	0.5044	0.54027	0.46243	0.52645	0.54604	0.49197	0.53754	0.35148	0.46165	0.33956	0.46718	0.45527	0.25003	0.21568	0.37059	0.49721	0.35181	0.30766	0.37037	0.44084	0.37482
1306.8	0.63453	0.65137	0.57536	0.53078	0.42124	0.45961	0.46877	0.45569	0.46877	0.39224	0.41337	0.34725	0.39719	0.30959	0.63835	0.52508	0.53959	0.45795	0.52587	0.54957	0.4765	0.53652	0.35206	0.46794	0.34103	0.44115	0.47151	0.25749	0.21647	0.38067	0.49464	0.36155	0.30164	0.35592	0.44209	0.36881
1307.7	0.65314	0.67657	0.5925	0.54006	0.41558	0.44774	0.46465	0.44961	0.46231	0.39406	0.40641	0.35313	0.39812	0.31321	0.63309	0.56213	0.53611	0.44025	0.53609	0.52025	0.47265	0.53498	0.34656	0.47639	0.34299	0.43194	0.50215	0.25648	0.21276	0.38013	0.49698	0.35448	0.29957	0.3551	0.42806	0.38485
1308.6	0.66377	0.70395	0.59251	0.54673	0.4286	0.44794	0.4623	0.45103	0.4692	0.39578	0.40923	0.35339	0.41614	0.32377	0.65386	0.59809	0.55805	0.45743	0.55423	0.51964	0.48436	0.52935	0.3541	0.4824	0.36564	0.4359	0.49734	0.27284	0.21936	0.40388	0.50947	0.37192	0.30056	0.3517	0.42723	0.38874
1309.5	0.67838	0.70445	0.60853	0.55284	0.42768	0.44302	0.4563	0.44564	0.46403	0.38505	0.40771	0.35196	0.41262	0.3258	0.68599	0.61019	0.55722	0.45306	0.56291	0.5068	0.48189	0.52418	0.35476	0.49377	0.36745	0.41716	0.49446	0.27653	0.21958	0.3994	0.50649	0.363	0.30132	0.345	0.42433	0.40188
1310.3	0.6706	0.69652	0.59209	0.54387	0.4124	0.44091	0.43709	0.43744	0.45991	0.37859	0.3895	0.34326	0.41962	0.31436	0.68406	0.59237	0.54228	0.45837	0.54449	0.49055	0.47073	0.51079	0.3551	0.50853	0.34564	0.39619	0.49868	0.24615	0.21449	0.40188	0.493	0.37259	0.3027	0.3353	0.4196	0.39848
1311.2	0.68129	0.73336	0.61796	0.53389	0.41528	0.44275	0.44282	0.43786	0.46938	0.37828	0.38621	0.34195	0.45779	0.33007	0.72223	0.60133	0.57201	0.48339	0.5624	0.49153	0.4864	0.4977	0.35896	0.53193	0.34374	0.41289	0.49943	0.2327	0.21795	0.41143	0.50617	0.37572	0.31406	0.3465	0.41955	0.40349
1312.1	0.67525	0.71788	0.60702	0.52033	0.40542	0.44674	0.44133	0.43952	0.46715	0.37412	0.38794	0.33072	0.46775	0.32991	0.74297	0.59863	0.57793	0.49849	0.56797	0.49492	0.48621	0.48507	0.36351	0.5294	0.33081	0.39397	0.48948	0.23918	0.21415	0.42571	0.50584	0.38292	0.30924	0.33939	0.42122	0.38308
1313	0.65535	0.72911	0.59471	0.51491	0.38488	0.43514	0.41914	0.42891	0.45491	0.37124	0.37614	0.32055	0.46244	0.3352	0.72954	0.59937	0.58407	0.48777	0.5542	0.47552	0.47064	0.48118	0.35286	0.53391	0.30889	0.37183	0.48144	0.23669	0.20702	0.41235	0.49891	0.36274	0.30797	0.33904	0.41197	0.37928
1313.9	0.65579	0.74351	0.5852	0.52748	0.38131	0.43946	0.42602	0.42841	0.45534	0.37176	0.36745	0.31316	0.49388	0.33437	0.74694	0.62832	0.59302	0.50299	0.53963	0.46869	0.48011	0.47173	0.35275	0.53873	0.30531	0.37591	0.48814	0.24777	0.2097	0.41863	0.48624	0.37812	0.31619	0.35308	0.40769	0.36452
1314.8	0.66309	0.77017	0.5984	0.52278	0.39139	0.43353	0.44076	0.42738	0.46789	0.37374	0.37024	0.30621	0.51133	0.35806	0.78467	0.64151	0.61803	0.49507	0.55644	0.4696	0.48305	0.46662	0.35827	0.54971	0.32873	0.38171	0.50068	0.25032	0.20812	0.40912	0.49601	0.3816	0.32002	0.36157	0.41468	0.37609
1315.6	0.64197	0.75078	0.58732	0.53468	0.37143	0.42429	0.43849	0.42229	0.46554	0.37178	0.35913	0.29732	0.52145	0.35342	0.78758	0.66551	0.63099	0.47077	0.56509	0.45763	0.4835	0.46347	0.35534	0.55228	0.32397	0.35929	0.50365	0.26356	0.2047	0.39942	0.48838	0.37242	0.31865	0.36061	0.40257	0.37297
1316.5	0.64314	0.75321	0.60381	0.5356	0.37262	0.4163	0.43894	0.42545	0.46834	0.37203	0.35378	0.30188	0.53652	0.37114	0.81708	0.66234	0.66803	0.46992	0.57176	0.45861	0.48686	0.4639	0.36158	0.57768	0.32481	0.3665	0.50121	0.25491	0.20371	0.40349	0.48753	0.38362	0.32543	0.36827	0.39982	0.39382
1317.4	0.63962	0.71517	0.60087	0.53037	0.36116	0.41725	0.4479	0.4242	0.46669	0.36972	0.34919	0.29462	0.54417	0.36529	0.81684	0.68566	0.63662	0.47909	0.56942	0.46833	0.47786	0.44785	0.37255	0.58996	0.31596	0.36094	0.49924	0.24182	0.20136	0.41197	0.48193	0.40267	0.31281	0.36939	0.4068	0.38253
1318.3	0.62132	0.69267	0.60325	0.51412	0.35259	0.41075	0.44038	0.42437	0.46831	0.36508	0.34978	0.29378	0.55297	0.37423	0.81471	0.6768	0.63458	0.46493	0.59167	0.47344	0.4716	0.43416	0.37809	0.60483	0.30799	0.35476	0.51015	0.23521	0.19665	0.41122	0.48485	0.41112	0.31325	0.36139	0.41183	0.39098
1319.2	0.60478	0.6644	0.60828	0.51597	0.35304	0.41603	0.43503	0.42679	0.47619	0.36228	0.34663	0.29699	0.58686	0.36676	0.81485	0.69383	0.64322	0.49778	0.60194	0.4696	0.4837	0.42575	0.387	0.62358	0.31499	0.33705	0.49988	0.24068	0.1988	0.42932	0.48959	0.40428	0.31802	0.3601	0.40392	0.38908
1320	0.60694	0.65235	0.58326	0.51532	0.35898	0.42775	0.43407	0.42012	0.47827	0.35912	0.34307	0.29222	0.58786	0.37149	0.76376	0.67822	0.62241	0.50301	0.5882	0.45914	0.46157	0.41578	0.39208	0.63713	0.31641	0.33667	0.45163	0.2375	0.20033	0.44629	0.48897	0.40466	0.32224	0.3604	0.40328	0.38037
1320.9	0.58548	0.62681	0.56216	0.51927	0.35488	0.43031	0.436	0.41555	0.48415	0.36027	0.33394	0.28062	0.61454	0.35336	0.7204	0.70103	0.6172	0.49545	0.5746	0.46511	0.45337	0.40805	0.39588	0.64801	0.31434	0.31902	0.43945	0.23109	0.19772	0.44306	0.49768	0.41346	0.33622	0.36613	0.40517	0.36669
1321.8	0.5657	0.63203	0.57523	0.51638	0.35792	0.42547	0.42656	0.41259	0.48676	0.35502	0.32651	0.27683	0.63081	0.34694	0.7203	0.67968	0.63798	0.4927	0.57347	0.4557	0.45992	0.402	0.38859	0.65755	0.30275	0.30303	0.44316	0.2255	0.19576	0.43806	0.49265	0.40629	0.3456	0.35987	0.38064	0.36718
1322.7	0.57047	0.63843	0.57897	0.53022	0.36866	0.43666	0.43981	0.42194	0.5006	0.36166	0.33254	0.2834	0.65916	0.3522	0.70852	0.67352	0.65264	0.51568	0.58271	0.47169	0.46708	0.41023	0.39795	0.67788	0.32692	0.31002	0.45263	0.22389	0.20476	0.46748	0.52255	0.413	0.35561	0.37387	0.38589	0.37059
1323.6	0.56967	0.64652	0.56643	0.53559	0.36233	0.4266	0.43369	0.42115	0.49654	0.36213	0.32947	0.27453	0.66224	0.35167	0.67238	0.68279	0.64369	0.49199	0.57863	0.47332	0.47574	0.41944	0.39574	0.68492	0.32927	0.31846	0.44318	0.23088	0.19797	0.46394	0.51221	0.4259	0.36179	0.38263	0.38608	0.36456
1324.4	0.56491	0.65395	0.58694	0.54336	0.36279	0.42457	0.44215	0.42588	0.50452	0.37135	0.33484	0.27801	0.68485	0.36036	0.69094	0.68242	0.62257	0.5119	0.60896	0.48578	0.49994	0.43005	0.40129	0.69306	0.35399	0.33017	0.48426	0.23062	0.20247	0.46174	0.5338	0.44481	0.37715	0.39064	0.39367	0.3862
1325.3	0.57291	0.67525	0.59197	0.5451	0.38247	0.4299	0.45058	0.43884	0.51509	0.37746	0.34752	0.29198	0.71616	0.37369	0.7061	0.70598	0.6277	0.53189	0.63622	0.49077	0.50349	0.44294	0.41322	0.71343	0.37971	0.34909	0.51108	0.24796	0.21335	0.47688	0.54685	0.45944	0.38482	0.3962	0.40134	0.40597
1326.2	0.58664	0.68212	0.6032	0.56583	0.39226	0.44423	0.47653	0.44903	0.5326	0.38729	0.35226	0.29508	0.7535	0.38095	0.70163	0.71832	0.63179	0.54492	0.65943	0.51034	0.52032	0.45469	0.43166	0.73057	0.41681	0.37221	0.50849	0.25846	0.22093	0.49163	0.58095	0.48489	0.41205	0.40823	0.4256	0.41632
1327.1	0.58316	0.68705	0.60215	0.57054	0.39993	0.44005	0.47646	0.44696	0.53128	0.38755	0.35224	0.28547	0.76505	0.38032	0.68704	0.71075	0.65653	0.54943	0.66415	0.5069	0.52011	0.46435	0.43778	0.73165	0.41929	0.36468	0.49382	0.2625	0.23016	0.49924	0.58047	0.48727	0.42351	0.40403	0.42734	0.40942
1328	0.56898	0.69361	0.59539	0.57151	0.41372	0.44909	0.47956	0.45395	0.5322	0.3956	0.36041	0.29227	0.75903	0.38046	0.66162	0.68188	0.65036	0.55846	0.66296	0.51123	0.5033	0.47183	0.44623	0.7389	0.42072	0.35687	0.48836	0.2657	0.24287	0.50392	0.5977	0.49705	0.43302	0.40201	0.4345	0.40924
1328.8	0.56994	0.70365	0.58755	0.56535	0.42539	0.45658	0.48033	0.45818	0.54373	0.39649	0.36686	0.29754	0.75111	0.38121	0.63125	0.6627	0.69939	0.55244	0.64456	0.52351	0.50666	0.47887	0.45405	0.7519	0.4292	0.36444	0.47253	0.26045	0.25497	0.50079	0.59401	0.51	0.43335	0.40401	0.44141	0.41382
1329.7	0.55797	0.70765	0.58948	0.57432	0.42352	0.45822	0.48174	0.45701	0.54557	0.39998	0.36697	0.29772	0.72283	0.37225	0.59109	0.62441	0.68773	0.5463	0.63471	0.52718	0.51467	0.48057	0.45568	0.75509	0.41429	0.3523	0.44534	0.25663	0.26022	0.498	0.59429	0.51995	0.43203	0.40379	0.43961	0.42311
1330.6	0.57379	0.72383	0.59951	0.58009	0.42754	0.46422	0.49367	0.47243	0.55303	0.4168	0.38721	0.31301	0.70845	0.37563	0.5808	0.60824	0.68407	0.55811	0.6499	0.53961	0.52213	0.49117	0.47368	0.77285	0.41465	0.35081	0.47108	0.26094	0.26526	0.51712	0.59849	0.53572	0.44307	0.41395	0.44561	0.44022
1331.5	0.56875	0.74052	0.60776	0.5732	0.43599	0.47981	0.50233	0.49003	0.55849	0.4334	0.40352	0.32991	0.69559	0.36509	0.57334	0.5984	0.66121	0.55711	0.64621	0.55636	0.52508	0.50915	0.4894	0.79723	0.41581	0.3516	0.48857	0.26174	0.26062	0.51489	0.60397	0.55484	0.45779	0.42434	0.45966	0.46666
1332.4	0.58249	0.77496	0.62643	0.58566	0.44172	0.50064	0.51727	0.49891	0.57057	0.43864	0.41917	0.3424	0.68648	0.3662	0.59159	0.6014	0.66748	0.55546	0.66053	0.56577	0.52882	0.50994	0.50127	0.79616	0.40738	0.38004	0.50472	0.25632	0.2678	0.53188	0.6133	0.57233	0.478	0.42761	0.47417	0.48266
1333.2	0.58771	0.80344	0.64533	0.59366	0.44528	0.5079	0.52949	0.51147	0.58289	0.45216	0.44159	0.353	0.66479	0.35102	0.6066	0.6021	0.65803	0.54851	0.66148	0.57519	0.52856	0.51752	0.51839	0.80521	0.3934	0.38139	0.5172	0.26064	0.2686	0.55295	0.62759	0.58335	0.49769	0.44097	0.49046	0.48583
1334.1	0.6045	0.85233	0.67368	0.59909	0.45999	0.52495	0.54677	0.52481	0.59708	0.4707	0.46423	0.36394	0.6537	0.35756	0.6199	0.58222	0.67811	0.5529	0.66254	0.60105	0.53754	0.54723	0.53682	0.80788	0.4155	0.40322	0.55359	0.26532	0.27983	0.56484	0.64241	0.58704	0.5205	0.4591	0.51247	0.48123
1335	0.59269	0.87864	0.68636	0.60465	0.49854	0.54422	0.56862	0.5401	0.62086	0.48796	0.48618	0.38441	0.62426	0.35178	0.64308	0.58134	0.69631	0.57554	0.67522	0.61492	0.55422	0.5724	0.5551	0.81393	0.44248	0.41033	0.58055	0.27509	0.29985	0.58991	0.67613	0.59552	0.551	0.48157	0.54488	0.4988
1335.9	0.60972	0.90829	0.69967	0.62077	0.50716	0.55616	0.58064	0.54898	0.64493	0.50439	0.51161	0.4008	0.5947	0.3516	0.65387	0.58943	0.7127	0.58357	0.66687	0.63028	0.57596	0.58235	0.57515	0.81863	0.45878	0.42536	0.58864	0.28572	0.31731	0.60022	0.68006	0.59766	0.56662	0.49598	0.55924	0.51621
1336.7	0.60264	0.91215	0.71323	0.63177	0.5161	0.55894	0.60113	0.55675	0.65195	0.53029	0.52877	0.40838	0.54249	0.33309	0.64883	0.58287	0.69585	0.58868	0.66174	0.63301	0.59657	0.61399	0.5921	0.8278	0.46722	0.40062	0.59574	0.29061	0.3181	0.59727	0.6877	0.59479	0.57569	0.51041	0.56628	0.53253
1337.6	0.61584	0.93316	0.73525	0.66552	0.54618	0.59315	0.62413	0.5822	0.67498	0.56525	0.54939	0.42934	0.54569	0.34122	0.64942	0.58988	0.71736	0.61336	0.6829	0.66034	0.63013	0.66199	0.62199	0.83947	0.48853	0.41781	0.61718	0.31801	0.34067	0.63475	0.7184	0.61095	0.59859	0.53381	0.59744	0.57239
1338.5	0.60707	0.91619	0.72841	0.67165	0.56053	0.61039	0.64008	0.59892	0.68634	0.58733	0.57039	0.44389	0.49599	0.31561	0.65702	0.58836	0.70054	0.61759	0.68295	0.65848	0.63856	0.6776	0.64273	0.83919	0.49442	0.39893	0.60721	0.32736	0.34113	0.65059	0.72819	0.61766	0.61583	0.54306	0.60632	0.6063
1339.4	0.60441	0.91373	0.72653	0.67731	0.55928	0.63403	0.64978	0.61175	0.69254	0.60783	0.59224	0.45186	0.47552	0.30798	0.64125	0.58219	0.69997	0.60668	0.68465	0.66355	0.63763	0.69333	0.66058	0.84693	0.47449	0.38737	0.59342	0.33578	0.34214	0.65927	0.72952	0.61908	0.61963	0.54946	0.61492	0.62414
1340.3	0.60943	0.918	0.75954	0.69376	0.59056	0.65916	0.66879	0.633	0.70909	0.63586	0.60713	0.4608	0.4435	0.31808	0.656	0.56646	0.71121	0.60186	0.69193	0.68211	0.64689	0.71833	0.68003	0.84738	0.47051	0.39534	0.61186	0.34211	0.35093	0.67318	0.75202	0.64205	0.64431	0.57017	0.6418	0.651
1341.1	0.62637	0.91768	0.78398	0.71682	0.6246	0.69003	0.68552	0.66711	0.74439	0.66608	0.63537	0.48658	0.44367	0.32219	0.68307	0.57352	0.74555	0.61709	0.69153	0.71866	0.65896	0.75213	0.69649	0.86889	0.48029	0.41781	0.65998	0.3569	0.3776	0.69955	0.77183	0.66895	0.67631	0.60663	0.6703	0.69027
1342	0.62403	0.9073	0.80751	0.72256	0.64718	0.71886	0.70606	0.69292	0.76158	0.68698	0.66453	0.49833	0.41587	0.31331	0.69854	0.58283	0.74926	0.64894	0.69911	0.74404	0.67145	0.7724	0.7156	0.86938	0.4821	0.42109	0.68508	0.36802	0.38453	0.71235	0.78523	0.67636	0.69666	0.63038	0.68602	0.71245
1342.9	0.63236	0.91898	0.84195	0.74716	0.67498	0.75098	0.72602	0.72238	0.79433	0.71394	0.69157	0.51379	0.40925	0.33027	0.71662	0.60278	0.74416	0.6794	0.71324	0.76229	0.69869	0.79445	0.73223	0.87993	0.46982	0.45635	0.71638	0.38114	0.39608	0.74372	0.80882	0.69589	0.72252	0.65916	0.71188	0.73363
1343.8	0.64148	0.91824	0.85042	0.76308	0.68618	0.77241	0.7469	0.74543	0.81036	0.73787	0.71014	0.52284	0.39578	0.34198	0.71811	0.60811	0.74123	0.71212	0.69528	0.78732	0.71255	0.82441	0.73891	0.87689	0.48621	0.47634	0.70293	0.38521	0.395	0.75489	0.81651	0.70469	0.74372	0.69017	0.72828	0.75148
1344.6	0.65036	0.90169	0.85981	0.79129	0.69724	0.79482	0.77492	0.76835	0.83655	0.75709	0.73255	0.53651	0.38703	0.33974	0.70931	0.62986	0.73142	0.73121	0.7029	0.79279	0.7233	0.84551	0.75173	0.87357	0.48897	0.48087	0.70784	0.40683	0.40034	0.77761	0.82897	0.71197	0.75959	0.71686	0.74194	0.77003
1345.5	0.66772	0.91112	0.86492	0.81519	0.7262	0.82688	0.80384	0.79136	0.85324	0.78839	0.75878	0.54979	0.39105	0.35788	0.71964	0.6473	0.74565	0.77373	0.72954	0.80849	0.75484	0.8623	0.78551	0.8758	0.52167	0.50688	0.69041	0.42961	0.4012	0.81436	0.86311	0.72403	0.78341	0.75372	0.78084	0.79631
1346.4	0.6768	0.90952	0.87877	0.83788	0.74924	0.84235	0.82817	0.81309	0.8711	0.81008	0.77777	0.56288	0.37214	0.36247	0.74222	0.65877	0.77016	0.78074	0.7301	0.8129	0.76649	0.87264	0.79609	0.88692	0.5348	0.51927	0.71525	0.43735	0.40522	0.82349	0.87876	0.7487	0.81479	0.78714	0.80584	0.82203
1347.3	0.69942	0.91323	0.89216	0.86476	0.77736	0.86866	0.84803	0.83407	0.87953	0.83269	0.80085	0.58068	0.36772	0.36705	0.72314	0.66223	0.77983	0.78728	0.74115	0.84926	0.78295	0.8922	0.81158	0.89932	0.57261	0.53167	0.70527	0.44637	0.41372	0.84345	0.88886	0.7736	0.83337	0.81354	0.82879	0.85312
1348.1	0.71072	0.92325	0.91862	0.89083	0.81868	0.88917	0.86175	0.85892	0.90562	0.86021	0.82832	0.5974	0.36108	0.37043	0.74514	0.6774	0.80228	0.79651	0.74998	0.8717	0.82284	0.90814	0.8371	0.91006	0.57849	0.56079	0.72957	0.46567	0.42861	0.86092	0.89097	0.79914	0.85979	0.83783	0.86087	0.88296
1349	0.72244	0.93586	0.92223	0.91511	0.86333	0.92074	0.8859	0.88719	0.91343	0.89212	0.8549	0.61744	0.37972	0.36624	0.76518	0.70259	0.83092	0.84944	0.79668	0.90614	0.85602	0.93967	0.86565	0.92601	0.60403	0.58132	0.72252	0.4762	0.44503	0.87547	0.91005	0.82402	0.88966	0.87509	0.89611	0.90502
1349.9	0.73156	0.9333	0.93149	0.91636	0.89326	0.93756	0.89623	0.9066	0.92749	0.90713	0.87651	0.62721	0.38074	0.37013	0.75095	0.7081	0.83562	0.85439	0.80652	0.91865	0.8691	0.95568	0.87683	0.92691	0.59974	0.58893	0.73237	0.47787	0.45244	0.88685	0.91226	0.84217	0.90873	0.88823	0.91113	0.92444
1350.8	0.73256	0.91455	0.92342	0.92289	0.91998	0.94328	0.90149	0.91674	0.92858	0.92206	0.88964	0.63595	0.40299	0.37242	0.72511	0.70048	0.8217	0.85472	0.81838	0.92926	0.88892	0.96196	0.88769	0.93069	0.5782	0.58671	0.70098	0.48872	0.45512	0.90723	0.90517	0.84809	0.90943	0.8935	0.92139	0.92954
1351.6	0.7349	0.9188	0.93324	0.91905	0.93678	0.9574	0.9273	0.93662	0.94871	0.94489	0.91948	0.64493	0.41426	0.38746	0.75888	0.68692	0.85101	0.89394	0.84141	0.93155	0.91108	0.97716	0.91721	0.94533	0.57919	0.5941	0.73425	0.49815	0.46927	0.92911	0.92387	0.8572	0.92945	0.92587	0.95142	0.94752
1352.5	0.74417	0.93134	0.93772	0.92568	0.94968	0.95999	0.93782	0.9457	0.95132	0.95211	0.9269	0.64871	0.39469	0.39903	0.76022	0.67277	0.83787	0.88982	0.85946	0.94034	0.90823	0.98052	0.91793	0.94493	0.58027	0.60299	0.73707	0.50431	0.46881	0.93604	0.93222	0.87424	0.93982	0.93472	0.96014	0.94741
1353.4	0.75143	0.91985	0.95143	0.92559	0.96021	0.94489	0.94352	0.95156	0.96569	0.96353	0.93647	0.65204	0.37098	0.40565	0.75237	0.67162	0.82225	0.87989	0.85666	0.95025	0.91488	0.97777	0.92662	0.95146	0.58299	0.60749	0.75176	0.51434	0.4688	0.95187	0.9295	0.89338	0.93489	0.93177	0.95127	0.96198
1354.3	0.75889	0.92631	0.97371	0.93414	0.96852	0.95067	0.95524	0.96657	0.97506	0.97623	0.95097	0.66155	0.36689	0.41742	0.78415	0.67043	0.83429	0.91006	0.86068	0.97207	0.92528	0.97111	0.94599	0.9677	0.58009	0.61099	0.74166	0.51947	0.47877	0.96695	0.92726	0.91706	0.94815	0.94148	0.95486	0.96748
1355.1	0.76525	0.95069	0.97734	0.94985	0.96392	0.94355	0.95716	0.97357	0.98065	0.98224	0.95966	0.66752	0.35737	0.4351	0.77829	0.70992	0.85261	0.9253	0.8829	0.96826	0.91881	0.9727	0.9498	0.96502	0.59878	0.61697	0.72578	0.52235	0.47748	0.95688	0.92335	0.92439	0.95316	0.95074	0.95228	0.97771
1356	0.75259	0.94635	0.96646	0.96065	0.95484	0.92654	0.95177	0.96932	0.98039	0.98318	0.9525	0.66994	0.36439	0.43679	0.76258	0.72539	0.84642	0.92051	0.89794	0.95586	0.91858	0.96006	0.94404	0.95814	0.60501	0.62246	0.68763	0.52369	0.46557	0.94568	0.92224	0.93537	0.95437	0.95054	0.94579	0.97395
1356.9	0.7485	0.92821	0.96853	0.95113	0.95597	0.91616	0.95551	0.97334	0.98326	0.98261	0.95835	0.67811	0.38631	0.44639	0.76443	0.71248	0.87744	0.9199	0.91463	0.95469	0.92598	0.93592	0.95121	0.96347	0.60801	0.62872	0.68892	0.51651	0.46403	0.93675	0.91593	0.92614	0.94838	0.95749	0.93629	0.98038
1357.8	0.74605	0.94329	0.96607	0.93863	0.93768	0.91979	0.96134	0.96754	0.97557	0.9747	0.95029	0.67439	0.41357	0.46398	0.78527	0.71359	0.89031	0.92126	0.9297	0.94143	0.92909	0.91246	0.93329	0.95867	0.61093	0.63661	0.68927	0.50891	0.45397	0.92596	0.92862	0.93867	0.94629	0.95578	0.93415	0.96983
1358.6	0.72584	0.93999	0.95692	0.93098	0.9043	0.89566	0.95609	0.95369	0.96306	0.95892	0.93557	0.67008	0.42485	0.46246	0.78549	0.72251	0.87452	0.89844	0.94857	0.9271	0.92247	0.89498	0.91249	0.95502	0.61995	0.64179	0.68794	0.50937	0.44454	0.89784	0.93512	0.9259	0.9287	0.94767	0.91801	0.95481
1359.5	0.72428	0.90499	0.95934	0.90863	0.88029	0.88887	0.95892	0.94788	0.95742	0.95231	0.93593	0.66888	0.42304	0.45021	0.79452	0.71446	0.83927	0.89694	0.94725	0.92466	0.92676	0.87123	0.90744	0.95421	0.60758	0.64147	0.70036	0.50227	0.443	0.90324	0.94867	0.93412	0.92172	0.94633	0.90598	0.94358
1360.4	0.72575	0.8795	0.97229	0.89451	0.8558	0.87224	0.94714	0.93657	0.94615	0.94166	0.92324	0.65986	0.40728	0.44749	0.79059	0.71815	0.82656	0.87369	0.92537	0.9237	0.93726	0.85118	0.89797	0.94734	0.59288	0.62996	0.70492	0.50332	0.43657	0.87986	0.91948	0.92659	0.90659	0.92708	0.89032	0.93295
1361.3	0.72717	0.87568	0.96749	0.90204	0.82643	0.85604	0.93466	0.92498	0.9298	0.94376	0.90567	0.64927	0.40344	0.44483	0.79084	0.76952	0.81754	0.86933	0.92562	0.9063	0.93486	0.84823	0.88494	0.9357	0.61745	0.63165	0.7085	0.50525	0.43819	0.87191	0.92153	0.93166	0.89454	0.91676	0.87489	0.92345
1362.1	0.72435	0.86877	0.95516	0.89132	0.80541	0.84021	0.92259	0.926	0.92401	0.93511	0.90086	0.65196	0.40574	0.45536	0.77112	0.77968	0.83915	0.87695	0.93024	0.90597	0.93802	0.84385	0.88002	0.91957	0.62178	0.63373	0.71011	0.50333	0.43662	0.8789	0.91459	0.92054	0.89468	0.91686	0.87115	0.91061
1363	0.72781	0.86264	0.94153	0.89035	0.78227	0.82103	0.91115	0.91089	0.91353	0.92298	0.88082	0.64353	0.39437	0.4634	0.73209	0.79215	0.84975	0.8644	0.93537	0.89438	0.93651	0.83084	0.8663	0.89208	0.5994	0.63892	0.71038	0.50468	0.42702	0.87099	0.90622	0.9125	0.88033	0.90469	0.8595	0.90109
1363.9	0.71918	0.87769	0.92862	0.8832	0.76046	0.80349	0.88605	0.88787	0.89363	0.90884	0.85346	0.63209	0.39216	0.47164	0.74915	0.7842	0.86179	0.85415	0.93069	0.87393	0.92374	0.81661	0.84379	0.87665	0.60935	0.64102	0.70387	0.50419	0.4162	0.83914	0.87686	0.8969	0.86141	0.8848	0.85493	0.87866
1364.8	0.7032	0.86947	0.899	0.8779	0.73662	0.78288	0.86161	0.86316	0.86119	0.87527	0.81984	0.61822	0.39801	0.47115	0.75097	0.79927	0.86683	0.83153	0.92213	0.83652	0.89114	0.79203	0.81182	0.847	0.59547	0.63755	0.69958	0.49606	0.40845	0.82137	0.8593	0.86849	0.8334	0.85933	0.81961	0.85317
1365.6	0.6984	0.86292	0.88906	0.86802	0.72158	0.77941	0.85491	0.83692	0.84963	0.84682	0.80165	0.61475	0.42354	0.49303	0.74839	0.79505	0.88174	0.84878	0.92744	0.81189	0.89556	0.77874	0.80138	0.8347	0.57645	0.62317	0.69075	0.48998	0.4011	0.82206	0.86116	0.85674	0.81611	0.84585	0.81042	0.84514
1366.5	0.68231	0.8451	0.85393	0.85873	0.68552	0.75647	0.81623	0.79161	0.81902	0.81555	0.7579	0.59622	0.40425	0.49556	0.71777	0.79019	0.84829	0.82273	0.90435	0.76082	0.86245	0.74471	0.77176	0.81563	0.54694	0.61861	0.6611	0.48538	0.38759	0.78177	0.83872	0.82336	0.77192	0.81365	0.76881	0.83259
1367.4	0.67592	0.81801	0.82588	0.83701	0.66129	0.74565	0.79511	0.76647	0.7966	0.7889	0.73036	0.57944	0.41594	0.50403	0.7155	0.76151	0.83528	0.81769	0.88072	0.72656	0.85979	0.72614	0.74409	0.79689	0.56631	0.60118	0.64679	0.46503	0.37549	0.76461	0.81827	0.80087	0.74475	0.79344	0.74169	0.8091
1368.2	0.65735	0.78225	0.79793	0.80151	0.61997	0.72194	0.77005	0.73352	0.76491	0.75205	0.68556	0.55816	0.41053	0.50639	0.68171	0.71844	0.81455	0.80291	0.86345	0.68993	0.84185	0.7032	0.71105	0.76066	0.55635	0.57734	0.64683	0.43407	0.3671	0.74506	0.79125	0.76137	0.70192	0.75608	0.68841	0.77081
1369.1	0.67769	0.7764	0.78499	0.78462	0.58204	0.71278	0.75598	0.70958	0.74956	0.73745	0.6604	0.54995	0.43908	0.5229	0.67851	0.73498	0.80716	0.82062	0.87481	0.68128	0.82965	0.69677	0.69725	0.74622	0.55665	0.57243	0.67293	0.4387	0.36709	0.73967	0.79129	0.74503	0.68634	0.74732	0.68112	0.76043
1370	0.66287	0.76112	0.73689	0.74979	0.53783	0.68438	0.71865	0.67805	0.71263	0.70739	0.61297	0.52624	0.41981	0.51513	0.63702	0.71869	0.77943	0.7789	0.8387	0.65739	0.79513	0.67343	0.65606	0.71162	0.54185	0.55863	0.65469	0.4366	0.3529	0.71654	0.76476	0.72054	0.64902	0.71726	0.63154	0.71435
1370.9	0.63672	0.74829	0.72213	0.74626	0.50532	0.66988	0.69306	0.653	0.68763	0.68146	0.58488	0.49979	0.42225	0.52392	0.61779	0.69844	0.76208	0.7618	0.80612	0.64468	0.79164	0.665	0.62731	0.68126	0.53898	0.54634	0.64343	0.43152	0.33877	0.70534	0.72729	0.69036	0.63555	0.68387	0.60732	0.67855
1371.7	0.62683	0.746	0.70957	0.73124	0.47722	0.64445	0.66327	0.61025	0.65186	0.65684	0.54188	0.47798	0.41539	0.52972	0.59684	0.70978	0.76549	0.73696	0.77995	0.63032	0.76625	0.64827	0.6021	0.6483	0.52765	0.54221	0.64544	0.43938	0.33009	0.66603	0.70314	0.67533	0.60224	0.65062	0.57382	0.65919
1372.6	0.64807	0.76119	0.69923	0.7482	0.4642	0.62671	0.63637	0.58262	0.62579	0.62993	0.51427	0.45913	0.42665	0.55283	0.59394	0.74915	0.77613	0.71787	0.75512	0.61485	0.75461	0.63204	0.58465	0.62398	0.541	0.54736	0.64762	0.46335	0.32077	0.64819	0.69908	0.67174	0.59188	0.62451	0.56509	0.65993
1373.5	0.63628	0.75301	0.6881	0.75139	0.44883	0.61405	0.61059	0.55451	0.59531	0.59191	0.47898	0.42665	0.41602	0.56482	0.57536	0.74391	0.77411	0.69467	0.71201	0.60592	0.74077	0.61415	0.55246	0.59087	0.555	0.55234	0.63874	0.46181	0.30807	0.63064	0.67693	0.65965	0.56448	0.58151	0.53954	0.62578
1374.3	0.63685	0.74897	0.69258	0.74161	0.43288	0.59988	0.5898	0.52856	0.56864	0.55782	0.44652	0.39743	0.42902	0.58402	0.58302	0.71952	0.77685	0.6732	0.70057	0.60002	0.72364	0.60046	0.52331	0.56624	0.55512	0.56593	0.65542	0.45928	0.30197	0.60841	0.65291	0.63701	0.5471	0.54756	0.53431	0.6193
1375.2	0.63678	0.70721	0.66101	0.71724	0.40754	0.57114	0.55916	0.49617	0.53041	0.51854	0.40266	0.36789	0.41878	0.58342	0.56511	0.72022	0.77087	0.64355	0.67734	0.57632	0.69622	0.57512	0.48818	0.53001	0.5533	0.54276	0.63584	0.44224	0.29756	0.57312	0.62745	0.62302	0.51337	0.52315	0.50027	0.58374
1376.1	0.629	0.69847	0.65482	0.72268	0.38874	0.56159	0.54076	0.47547	0.51606	0.48954	0.37523	0.34167	0.43361	0.59603	0.58602	0.70586	0.76266	0.63734	0.66219	0.56008	0.69527	0.56308	0.46425	0.50094	0.56381	0.54163	0.65043	0.42797	0.2925	0.58116	0.6144	0.59961	0.50254	0.49769	0.48801	0.56431
1377	0.62557	0.68091	0.63084	0.71328	0.36686	0.55242	0.5232	0.45379	0.50329	0.46471	0.3414	0.31357	0.43159	0.59744	0.55698	0.67781	0.74182	0.61637	0.648	0.54714	0.68399	0.55545	0.44089	0.47838	0.54653	0.54526	0.6318	0.41415	0.28685	0.58116	0.58806	0.58331	0.47578	0.47443	0.46329	0.53732
1377.8	0.62348	0.66392	0.60561	0.70041	0.3497	0.53867	0.49882	0.43356	0.47886	0.44546	0.3093	0.29855	0.42445	0.6018	0.5411	0.65935	0.72281	0.5932	0.62971	0.5291	0.6789	0.54642	0.41739	0.45535	0.56108	0.52895	0.59635	0.41115	0.27134	0.56477	0.57067	0.57353	0.45668	0.44943	0.43257	0.51909
1378.7	0.61689	0.63787	0.58804	0.69834	0.32717	0.51877	0.47701	0.40325	0.46182	0.42245	0.28214	0.28116	0.42047	0.59057	0.52492	0.67074	0.69463	0.57091	0.62249	0.50794	0.68404	0.53382	0.40067	0.43238	0.56742	0.52024	0.58614	0.39568	0.25798	0.53769	0.56239	0.55199	0.42556	0.42849	0.40964	0.49335
1379.6	0.63644	0.64628	0.60225	0.69736	0.31697	0.52231	0.47518	0.3931	0.45534	0.41528	0.27252	0.27639	0.45373	0.60914	0.55679	0.68076	0.71705	0.55886	0.62711	0.51361	0.69059	0.54402	0.40268	0.42318	0.58694	0.52902	0.62915	0.40972	0.25345	0.54542	0.57148	0.55191	0.40949	0.41803	0.41669	0.49129
1380.4	0.63728	0.63236	0.58164	0.67979	0.3021	0.50388	0.44433	0.37869	0.43238	0.39683	0.25192	0.25572	0.45015	0.60626	0.52086	0.68742	0.72101	0.53664	0.61573	0.50031	0.66857	0.53343	0.38462	0.40142	0.58416	0.52039	0.62563	0.41774	0.24486	0.5283	0.53607	0.54493	0.3836	0.39798	0.4003	0.4603
1381.3	0.6323	0.63858	0.57742	0.67615	0.29076	0.49362	0.43582	0.36668	0.41	0.38389	0.24261	0.24692	0.4725	0.62656	0.55546	0.6958	0.73164	0.53073	0.61208	0.4984	0.67472	0.53051	0.37468	0.38322	0.58957	0.52042	0.66185	0.4168	0.23876	0.51286	0.53235	0.53338	0.37352	0.3838	0.40163	0.44946
1382.2	0.61375	0.62355	0.55496	0.63414	0.27208	0.46736	0.41851	0.34354	0.38553	0.36404	0.21785	0.22143	0.4553	0.61637	0.54252	0.66934	0.73788	0.50556	0.61401	0.48182	0.65801	0.52603	0.35378	0.359	0.55864	0.51878	0.67175	0.38886	0.24062	0.48916	0.51096	0.50341	0.34966	0.36729	0.38585	0.42731
1383	0.6182	0.61585	0.54636	0.62758	0.27274	0.45801	0.40409	0.33978	0.37093	0.35044	0.20745	0.21178	0.47135	0.61605	0.53919	0.65734	0.75854	0.51162	0.59809	0.47997	0.64435	0.51991	0.33753	0.33699	0.56256	0.51186	0.6784	0.3891	0.25247	0.48671	0.50558	0.5112	0.34106	0.35697	0.37525	0.41
1383.9	0.60362	0.60076	0.54381	0.61391	0.26746	0.43781	0.38637	0.32655	0.34983	0.3366	0.19227	0.19193	0.47481	0.59955	0.53816	0.65334	0.74754	0.51158	0.59049	0.46704	0.64193	0.50602	0.31677	0.31885	0.5607	0.50117	0.69163	0.3753	0.25105	0.47485	0.50143	0.50021	0.33082	0.33651	0.36046	0.40234
1384.8	0.59901	0.57408	0.54103	0.60121	0.25464	0.43459	0.37178	0.30838	0.33341	0.31706	0.16814	0.18039	0.46578	0.58185	0.5387	0.6396	0.72385	0.50175	0.58063	0.46304	0.64757	0.49013	0.29753	0.30565	0.56588	0.48584	0.68146	0.35777	0.24274	0.46642	0.50457	0.47578	0.31866	0.32363	0.33893	0.38378
1385.7	0.59874	0.5613	0.52741	0.582	0.25647	0.42689	0.36133	0.30376	0.33408	0.30831	0.15669	0.16669	0.46471	0.57632	0.52032	0.63818	0.72712	0.50975	0.58688	0.47628	0.6517	0.48073	0.29212	0.30023	0.59468	0.49682	0.67674	0.35799	0.24643	0.47199	0.51019	0.48554	0.31544	0.31883	0.32997	0.38514
1386.5	0.5902	0.55777	0.53007	0.58496	0.25509	0.4198	0.3497	0.29709	0.33648	0.29385	0.15205	0.1581	0.47367	0.5633	0.54133	0.65869	0.71827	0.50679	0.57551	0.4744	0.66127	0.46265	0.29486	0.28807	0.59657	0.49015	0.68032	0.36076	0.23876	0.47308	0.50022	0.48829	0.31036	0.31612	0.32464	0.37629
1387.4	0.58755	0.56209	0.51457	0.57908	0.24322	0.41736	0.33299	0.28793	0.33307	0.286	0.14261	0.15092	0.46289	0.55656	0.53756	0.671	0.71232	0.51072	0.56611	0.46774	0.67006	0.46359	0.29581	0.29155	0.62688	0.48445	0.68988	0.36615	0.2258	0.47564	0.48291	0.48321	0.30938	0.30634	0.31942	0.38818
1388.3	0.58663	0.55317	0.49527	0.56882	0.22468	0.40608	0.31972	0.27426	0.32601	0.26937	0.12555	0.13811	0.44921	0.53862	0.50103	0.64548	0.68017	0.50031	0.56077	0.47404	0.66717	0.44822	0.28463	0.28174	0.62308	0.49373	0.67112	0.36204	0.21213	0.46334	0.47436	0.47218	0.29045	0.29563	0.30057	0.37157
1389.1	0.58946	0.55288	0.4732	0.55098	0.22059	0.39223	0.32036	0.27691	0.32219	0.26571	0.12346	0.1387	0.45686	0.52817	0.51493	0.64682	0.67663	0.49848	0.57465	0.47693	0.65815	0.44846	0.28409	0.27699	0.61141	0.50405	0.67828	0.36311	0.21655	0.46187	0.47758	0.48614	0.2818	0.28928	0.29996	0.38528
1390	0.56341	0.53381	0.45933	0.54239	0.19637	0.37314	0.30924	0.26041	0.30199	0.25217	0.11215	0.13081	0.433	0.49525	0.4774	0.62718	0.63183	0.48435	0.55641	0.44953	0.63478	0.43338	0.26785	0.27245	0.58405	0.4779	0.65593	0.3529	0.20336	0.45349	0.47295	0.46149	0.26118	0.27988	0.28741	0.35528
1390.9	0.56405	0.53767	0.45126	0.54653	0.18435	0.35928	0.30453	0.25801	0.28459	0.24904	0.10799	0.13493	0.45845	0.49097	0.47062	0.61571	0.64649	0.4817	0.56336	0.45224	0.62387	0.43669	0.26001	0.27361	0.5998	0.48417	0.668	0.35771	0.2107	0.45259	0.48726	0.46143	0.25287	0.27676	0.28921	0.36108
1391.7	0.54818	0.52544	0.45117	0.53335	0.17028	0.33776	0.28958	0.25218	0.27098	0.23703	0.095236	0.11908	0.45028	0.47394	0.4733	0.57999	0.64409	0.45588	0.55186	0.45083	0.60052	0.41494	0.24881	0.25526	0.56802	0.47581	0.65182	0.34513	0.20227	0.43143	0.47285	0.44895	0.23478	0.26272	0.27157	0.33767
1392.6	0.54709	0.54378	0.4537	0.51729	0.17937	0.33208	0.28591	0.25306	0.27164	0.23137	0.09489	0.11639	0.45701	0.47244	0.50988	0.59509	0.68216	0.47021	0.55692	0.44837	0.5898	0.41354	0.25155	0.25843	0.58334	0.48359	0.65946	0.34591	0.21211	0.43087	0.48127	0.44621	0.23198	0.26339	0.28483	0.34635
1393.5	0.5503	0.56228	0.4662	0.52256	0.18009	0.32063	0.27826	0.24568	0.2769	0.23019	0.098704	0.10962	0.47459	0.48303	0.5322	0.57981	0.69761	0.46401	0.55367	0.44772	0.59652	0.41565	0.25565	0.26878	0.60905	0.49104	0.68067	0.34091	0.21339	0.42786	0.48889	0.44706	0.23346	0.25902	0.28835	0.35884
1394.3	0.57041	0.58671	0.48242	0.50852	0.18254	0.31594	0.26415	0.24224	0.2773	0.21937	0.094004	0.10948	0.48899	0.48297	0.5748	0.59291	0.73412	0.46332	0.56073	0.47377	0.59985	0.40355	0.25385	0.26694	0.61163	0.503	0.7008	0.33847	0.21529	0.41619	0.49041	0.45452	0.23384	0.2506	0.28852	0.36893
1395.2	0.58097	0.59661	0.49033	0.49456	0.19476	0.32172	0.2629	0.23186	0.28696	0.21973	0.093517	0.099325	0.48884	0.48429	0.56697	0.58556	0.73618	0.48129	0.56588	0.47994	0.61131	0.39685	0.24963	0.27341	0.61432	0.50564	0.70145	0.33896	0.2186	0.42689	0.5124	0.45319	0.23217	0.24757	0.28662	0.37031
1396.1	0.57731	0.59977	0.48595	0.48748	0.19883	0.31944	0.26065	0.22507	0.28316	0.214	0.092637	0.094807	0.48749	0.46825	0.57095	0.59319	0.72512	0.48962	0.57941	0.48307	0.60414	0.39137	0.25297	0.27603	0.60139	0.5098	0.68914	0.34284	0.2232	0.43178	0.52235	0.44667	0.21956	0.24245	0.29079	0.37562
1396.9	0.56754	0.5915	0.48356	0.48132	0.19094	0.31414	0.24986	0.21499	0.27124	0.20978	0.092809	0.092168	0.49575	0.45481	0.56146	0.59027	0.70513	0.47747	0.57851	0.47777	0.59311	0.39213	0.24878	0.27913	0.60133	0.49068	0.69002	0.33234	0.21688	0.43174	0.51188	0.44718	0.21403	0.23567	0.28425	0.37575
1397.8	0.54503	0.57583	0.46743	0.46678	0.17438	0.31027	0.23551	0.20932	0.25598	0.19773	0.086487	0.08525	0.46512	0.43718	0.53541	0.59845	0.65397	0.48383	0.55481	0.47495	0.57269	0.37103	0.22903	0.26878	0.56642	0.46962	0.64749	0.33613	0.19522	0.41802	0.49603	0.4317	0.20246	0.22372	0.27413	0.34221
1398.7	0.53296	0.55268	0.4676	0.46581	0.17708	0.3102	0.23082	0.20671	0.26498	0.20136	0.089983	0.081511	0.48677	0.42679	0.5371	0.58105	0.67509	0.50256	0.55233	0.46589	0.57172	0.3762	0.23496	0.27587	0.57767	0.46729	0.64414	0.33692	0.19816	0.42647	0.50744	0.43195	0.20936	0.22076	0.28505	0.35557
1399.5	0.52975	0.52753	0.44883	0.45973	0.16821	0.2938	0.2139	0.20947	0.26364	0.18997	0.08389	0.075239	0.4679	0.40143	0.54145	0.57405	0.67149	0.48602	0.53961	0.46524	0.56059	0.36026	0.22848	0.2788	0.56849	0.45835	0.63838	0.32578	0.1905	0.40202	0.50191	0.43251	0.20985	0.19753	0.27909	0.34734
1400.4	0.53433	0.52572	0.44695	0.45473	0.15943	0.28914	0.21721	0.20757	0.26178	0.18707	0.090775	0.076969	0.48071	0.40551	0.54298	0.5882	0.66677	0.5065	0.56345	0.47245	0.56933	0.35818	0.22347	0.28929	0.58403	0.46053	0.65063	0.32494	0.18695	0.39912	0.51882	0.43732	0.22275	0.18857	0.2913	0.34279
1401.3	0.52168	0.50433	0.43804	0.43939	0.15139	0.2721	0.20815	0.1974	0.25615	0.17321	0.081886	0.075648	0.45417	0.39675	0.54219	0.55755	0.64336	0.48954	0.54098	0.46419	0.55538	0.32848	0.2134	0.28925	0.53943	0.45117	0.62965	0.31483	0.17937	0.37844	0.51264	0.42255	0.21905	0.16478	0.27866	0.33394
1402.1	0.52065	0.49529	0.44532	0.43969	0.15265	0.27036	0.20341	0.19279	0.25609	0.16839	0.081868	0.072839	0.476	0.38158	0.54564	0.5544	0.68536	0.50824	0.54711	0.46455	0.56114	0.32518	0.22331	0.30825	0.53682	0.45338	0.63746	0.30006	0.19322	0.38396	0.51973	0.42539	0.2167	0.162	0.27401	0.34164
1403	0.52167	0.48237	0.44067	0.43686	0.13815	0.26523	0.19128	0.18558	0.24098	0.16057	0.080799	0.069143	0.45238	0.36807	0.53381	0.57967	0.63517	0.49841	0.53769	0.46716	0.55448	0.31384	0.21399	0.30878	0.51813	0.4405	0.61218	0.29373	0.18027	0.3663	0.50793	0.43257	0.19809	0.14692	0.25447	0.32825
1403.9	0.52683	0.48118	0.44659	0.45712	0.13524	0.26426	0.19851	0.18602	0.23885	0.16442	0.092868	0.078897	0.47126	0.37921	0.54336	0.60042	0.62022	0.52363	0.54727	0.47852	0.54423	0.31832	0.2212	0.32449	0.52156	0.44231	0.61236	0.29762	0.17409	0.37262	0.50969	0.45058	0.19192	0.15573	0.25915	0.34156
1404.7	0.52165	0.47663	0.45906	0.43763	0.14506	0.26218	0.18878	0.1784	0.22769	0.15801	0.092224	0.075514	0.46732	0.37287	0.53427	0.58456	0.63094	0.52365	0.51724	0.4679	0.52711	0.30784	0.21655	0.32782	0.51458	0.42551	0.58985	0.27913	0.18002	0.36706	0.50532	0.4384	0.18106	0.14901	0.2456	0.34073
1405.6	0.54291	0.48633	0.46644	0.46349	0.14298	0.2718	0.19169	0.18631	0.2371	0.16797	0.10427	0.073317	0.48467	0.37616	0.53099	0.61695	0.65395	0.56061	0.54082	0.48011	0.5489	0.31657	0.21978	0.33339	0.53879	0.42176	0.5794	0.29281	0.18618	0.38607	0.51853	0.45953	0.18961	0.14976	0.23916	0.33415
1406.5	0.54306	0.48839	0.46813	0.4455	0.13956	0.26939	0.19285	0.18749	0.23374	0.16889	0.10896	0.075342	0.49787	0.3872	0.54383	0.63401	0.64578	0.53868	0.54937	0.47526	0.53149	0.32013	0.2144	0.33336	0.54088	0.41936	0.57887	0.29505	0.19365	0.36415	0.52276	0.46083	0.18422	0.14099	0.24082	0.32396
1407.3	0.54238	0.49278	0.46397	0.43254	0.13638	0.26831	0.19451	0.18214	0.22234	0.16842	0.10786	0.071634	0.51697	0.38983	0.5668	0.62595	0.65952	0.53256	0.54697	0.46251	0.52221	0.3172	0.2084	0.33654	0.53199	0.41881	0.58868	0.28987	0.20114	0.36254	0.50992	0.43383	0.18741	0.13733	0.24184	0.3158
1408.2	0.51955	0.49384	0.47914	0.40147	0.13229	0.27078	0.18205	0.17062	0.21576	0.15955	0.10403	0.063482	0.5033	0.38789	0.55819	0.60811	0.65558	0.52734	0.53936	0.44849	0.5198	0.30543	0.19807	0.33773	0.5157	0.3916	0.57503	0.28522	0.2181	0.35737	0.49152	0.40163	0.18553	0.12165	0.23246	0.30508
1409.1	0.51122	0.47655	0.46131	0.40898	0.12059	0.26465	0.16912	0.16294	0.21919	0.15365	0.094456	0.056911	0.49882	0.37731	0.53306	0.62517	0.64332	0.49492	0.53011	0.4339	0.51912	0.30147	0.18129	0.33342	0.48229	0.37039	0.57152	0.28212	0.21243	0.34412	0.46998	0.39972	0.18143	0.10503	0.22541	0.29319
1409.9	0.50445	0.50196	0.46503	0.40463	0.13106	0.25363	0.17388	0.15685	0.20977	0.15165	0.098167	0.057508	0.49644	0.39725	0.56323	0.63388	0.63691	0.46767	0.52344	0.42598	0.52568	0.30105	0.18407	0.34321	0.48416	0.3933	0.59513	0.2763	0.23002	0.33409	0.46666	0.37428	0.18503	0.10777	0.2351	0.28969
1410.8	0.50666	0.50075	0.46531	0.42831	0.14484	0.25334	0.17762	0.15904	0.20547	0.15407	0.099404	0.055265	0.49111	0.40195	0.56995	0.65072	0.64769	0.46672	0.53309	0.43662	0.54333	0.28599	0.18106	0.3407	0.49272	0.39755	0.59688	0.28609	0.23962	0.34311	0.47068	0.37238	0.19052	0.09981	0.2327	0.28962
1411.7	0.49809	0.4818	0.45833	0.42395	0.1386	0.24001	0.17065	0.15548	0.20174	0.1472	0.099078	0.054203	0.46701	0.39501	0.51757	0.64604	0.61423	0.4468	0.53621	0.42587	0.53751	0.27149	0.17967	0.33508	0.4887	0.36639	0.56553	0.28183	0.23689	0.31617	0.45887	0.35918	0.18032	0.08553	0.22413	0.2838
1412.5	0.51279	0.48303	0.44039	0.42514	0.13522	0.22736	0.17346	0.15309	0.18137	0.14454	0.086462	0.048033	0.46583	0.38755	0.51971	0.65936	0.59898	0.42703	0.52284	0.41096	0.5307	0.25723	0.16204	0.32121	0.47725	0.36908	0.5408	0.27955	0.23914	0.3009	0.44145	0.34647	0.16287	0.071385	0.21021	0.25252
1413.4	0.53139	0.50854	0.47047	0.4307	0.13983	0.24117	0.19777	0.16583	0.18411	0.15857	0.09882	0.058418	0.49043	0.412	0.56826	0.67585	0.62454	0.4522	0.54691	0.43279	0.55627	0.25841	0.16974	0.34269	0.50452	0.40033	0.56488	0.29406	0.2586	0.30557	0.45299	0.36084	0.17823	0.08089	0.21093	0.25908
1414.2	0.54357	0.49416	0.47578	0.43232	0.14084	0.24855	0.19122	0.16829	0.17942	0.1525	0.096855	0.067089	0.49859	0.39826	0.5701	0.67668	0.6343	0.45205	0.55439	0.43122	0.55002	0.2446	0.15879	0.35326	0.51411	0.38089	0.56762	0.29544	0.26226	0.29439	0.43858	0.35966	0.17125	0.068399	0.20798	0.24852
1415.1	0.5316	0.49397	0.47835	0.41539	0.12466	0.23679	0.18779	0.15789	0.1679	0.13451	0.086692	0.065539	0.47458	0.38465	0.54977	0.63486	0.58207	0.43434	0.52558	0.41314	0.53082	0.2335	0.14611	0.36512	0.49008	0.36192	0.5588	0.2719	0.25684	0.27802	0.41968	0.34485	0.15583	0.05492	0.19487	0.23722
1416	0.54862	0.52888	0.50202	0.4179	0.15069	0.24913	0.19933	0.17141	0.1707	0.1359	0.083878	0.070915	0.49575	0.39889	0.59335	0.64145	0.63611	0.45395	0.51734	0.42942	0.53812	0.24159	0.14989	0.3848	0.48405	0.39411	0.58934	0.27128	0.28201	0.30055	0.42027	0.35525	0.16142	0.062286	0.19655	0.23123
1416.9	0.53249	0.51524	0.49912	0.40621	0.15096	0.25554	0.19624	0.16966	0.16761	0.12614	0.084008	0.074593	0.49198	0.38643	0.58542	0.61793	0.61964	0.43533	0.52054	0.42393	0.52413	0.2291	0.15601	0.39244	0.46731	0.38979	0.58098	0.25904	0.27486	0.27982	0.41693	0.35189	0.15358	0.055287	0.19384	0.22446
1417.7	0.53133	0.48787	0.48505	0.39906	0.1526	0.25476	0.18083	0.17018	0.15523	0.1152	0.077162	0.073576	0.48548	0.36368	0.58025	0.58418	0.58957	0.41997	0.49338	0.40766	0.49913	0.22059	0.15935	0.39306	0.46589	0.35611	0.57961	0.24356	0.27234	0.26339	0.39781	0.33565	0.13744	0.049237	0.18955	0.21129
1418.6	0.5106	0.46069	0.47097	0.38601	0.1511	0.25542	0.1719	0.1711	0.14499	0.10579	0.06638	0.06663	0.48389	0.33393	0.55623	0.5344	0.56296	0.40933	0.45949	0.38382	0.46834	0.20477	0.15384	0.39067	0.43785	0.33358	0.54537	0.23599	0.26677	0.25322	0.37219	0.33019	0.12307	0.040669	0.17973	0.20889
1419.4	0.53104	0.46843	0.4683	0.38493	0.16048	0.26933	0.17309	0.17856	0.14602	0.11115	0.071712	0.070429	0.50353	0.3357	0.55796	0.54595	0.60736	0.40227	0.4543	0.38699	0.46298	0.20852	0.16181	0.40032	0.4364	0.33397	0.53201	0.24564	0.27392	0.26498	0.36334	0.33108	0.12051	0.050529	0.18058	0.20038
1420.3	0.5114	0.44914	0.44799	0.38831	0.15041	0.26548	0.17305	0.1807	0.14043	0.11124	0.071052	0.06901	0.50583	0.31698	0.51758	0.52136	0.56384	0.3779	0.43939	0.37145	0.45642	0.19195	0.14517	0.40439	0.43325	0.30603	0.52314	0.24352	0.26688	0.24833	0.35243	0.34036	0.11162	0.034255	0.17207	0.1939
1421.2	0.52726	0.45526	0.45453	0.4041	0.15354	0.26418	0.17203	0.18553	0.14344	0.11014	0.072003	0.070323	0.51843	0.32982	0.52607	0.52058	0.55525	0.37171	0.42754	0.37845	0.45837	0.18456	0.14162	0.40721	0.42462	0.2942	0.52984	0.2451	0.26956	0.25903	0.33191	0.34217	0.11741	0.033907	0.17432	0.19614
1422	0.51856	0.46459	0.45521	0.41052	0.15661	0.25676	0.17874	0.18314	0.14421	0.10448	0.073483	0.069728	0.50407	0.33361	0.50278	0.51331	0.52027	0.35162	0.40962	0.36946	0.448	0.17375	0.13151	0.41816	0.40877	0.30649	0.51114	0.24738	0.2747	0.2528	0.31833	0.3415	0.11323	0.036636	0.16682	0.18553
1422.9	0.52769	0.48501	0.44719	0.3943	0.15081	0.25326	0.18269	0.18023	0.14181	0.099707	0.073872	0.065737	0.49156	0.3403	0.4816	0.50901	0.49523	0.33985	0.39182	0.37125	0.4483	0.1751	0.12301	0.41843	0.36855	0.30516	0.49597	0.2282	0.2714	0.23966	0.30968	0.34619	0.10768	0.035893	0.16317	0.16729
1423.8	0.5271	0.49385	0.43454	0.4212	0.14558	0.24628	0.18191	0.17863	0.13635	0.091815	0.069687	0.069409	0.47922	0.33314	0.45094	0.50286	0.44188	0.32449	0.37829	0.35688	0.43981	0.15357	0.10911	0.42086	0.36176	0.30239	0.48193	0.22995	0.26491	0.21267	0.28685	0.33498	0.0987	0.027065	0.16127	0.17818
1424.6	0.5268	0.4849	0.4267	0.4247	0.14024	0.24569	0.17359	0.17583	0.12611	0.078744	0.068493	0.066787	0.45163	0.33727	0.45459	0.50947	0.42522	0.31047	0.37155	0.34416	0.42066	0.13995	0.1083	0.4204	0.34447	0.29924	0.44549	0.23211	0.25314	0.18855	0.26972	0.31201	0.085777	0.026009	0.16012	0.15613
1425.5	0.52689	0.50069	0.42841	0.43166	0.14011	0.24594	0.17143	0.1812	0.12951	0.078321	0.070147	0.070202	0.44816	0.3277	0.44095	0.52162	0.41133	0.30501	0.34961	0.32832	0.40065	0.14096	0.10284	0.43812	0.34401	0.31436	0.44465	0.2286	0.24757	0.18597	0.26843	0.29787	0.087285	0.031068	0.15728	0.14832
1426.3	0.53343	0.51331	0.41361	0.42907	0.1278	0.23662	0.15639	0.17979	0.11988	0.066774	0.060758	0.067453	0.44404	0.32797	0.41976	0.52133	0.39637	0.27261	0.33522	0.31294	0.38044	0.12962	0.085317	0.42816	0.30188	0.30784	0.41636	0.21088	0.2268	0.1773	0.24225	0.27437	0.072961	0.015817	0.1444	0.13303
1427.2	0.54232	0.50868	0.4246	0.45105	0.12147	0.23583	0.16272	0.18711	0.11922	0.066396	0.055677	0.072446	0.43745	0.33366	0.43348	0.53902	0.39796	0.26543	0.32648	0.32455	0.36539	0.11773	0.080155	0.43556	0.31464	0.31177	0.4288	0.22005	0.22253	0.17983	0.25049	0.27707	0.068516	0.01245	0.13545	0.13747
1428.1	0.54464	0.51136	0.42341	0.42384	0.11902	0.23935	0.16666	0.18752	0.1171	0.065441	0.054185	0.069646	0.44155	0.33084	0.43677	0.51229	0.42548	0.2767	0.33711	0.32938	0.35021	0.12419	0.077822	0.43553	0.31538	0.30584	0.4222	0.20953	0.21569	0.18454	0.26028	0.2758	0.073082	0.016089	0.13566	0.13049
1428.9	0.53933	0.53335	0.42477	0.43077	0.1112	0.23264	0.16361	0.17939	0.11855	0.052646	0.043856	0.066526	0.4372	0.31921	0.44074	0.49963	0.39523	0.24763	0.33851	0.32854	0.33843	0.12765	0.057857	0.43333	0.31192	0.30159	0.43689	0.2022	0.20331	0.18287	0.24726	0.26368	0.071259	0.020706	0.11574	0.12758
1429.8	0.52386	0.51512	0.42041	0.41894	0.10224	0.23252	0.1567	0.17384	0.10489	0.046618	0.034512	0.056545	0.40298	0.29556	0.41697	0.45441	0.38478	0.21047	0.33948	0.32402	0.33391	0.1246	0.045646	0.422	0.29477	0.26956	0.42326	0.18231	0.19222	0.1653	0.23872	0.2689	0.060285	0.017553	0.094835	0.11338
1430.7	0.5211	0.52021	0.4164	0.42768	0.10011	0.23856	0.15193	0.17062	0.096893	0.044556	0.036136	0.050005	0.3878	0.28552	0.39871	0.4491	0.38603	0.22751	0.34033	0.32662	0.33417	0.12439	0.046463	0.41985	0.29821	0.25533	0.42121	0.18568	0.1844	0.17545	0.2437	0.26728	0.053953	0.023206	0.091924	0.10689
1431.5	0.51462	0.53036	0.40333	0.41233	0.099642	0.2302	0.13342	0.16239	0.094337	0.041322	0.027955	0.037704	0.38068	0.27517	0.36132	0.40621	0.36575	0.20565	0.34264	0.32362	0.32689	0.13421	0.034321	0.40934	0.29664	0.24883	0.40244	0.17479	0.17276	0.15623	0.22392	0.24501	0.049195	0.03004	0.078873	0.096255
1432.4	0.52075	0.52307	0.41343	0.42486	0.10466	0.22665	0.11978	0.16732	0.094309	0.036655	0.028719	0.034437	0.36224	0.27419	0.34923	0.41611	0.32841	0.18422	0.32737	0.32973	0.33813	0.13372	0.035117	0.40666	0.27948	0.24652	0.42146	0.17344	0.16022	0.14736	0.22135	0.24867	0.053786	0.029195	0.070638	0.096033
1433.2	0.527	0.51279	0.40645	0.40031	0.094485	0.22316	0.1081	0.16548	0.093103	0.040331	0.029541	0.033751	0.33854	0.26109	0.30302	0.38758	0.31213	0.17987	0.30809	0.32202	0.32866	0.13567	0.040041	0.39362	0.25555	0.22546	0.38979	0.17149	0.14644	0.13985	0.21629	0.24441	0.048579	0.025799	0.068518	0.0967
1434.1	0.54291	0.52559	0.40162	0.39919	0.08657	0.21802	0.10583	0.15943	0.098578	0.030942	0.033428	0.032244	0.32096	0.26372	0.28858	0.38578	0.30933	0.19361	0.31686	0.31383	0.32804	0.1345	0.046187	0.39076	0.25324	0.23131	0.3913	0.17823	0.12962	0.13205	0.21783	0.22182	0.045049	0.028248	0.068148	0.10805
1434.9	0.54308	0.52381	0.40878	0.38344	0.072619	0.21048	0.1021	0.14902	0.10453	0.028879	0.030955	0.029429	0.30104	0.25482	0.29504	0.36018	0.28653	0.17365	0.31812	0.29999	0.32128	0.13919	0.045561	0.37585	0.24352	0.23329	0.38985	0.17017	0.11432	0.11763	0.21214	0.21207	0.048606	0.02738	0.061053	0.10676
1435.8	0.53981	0.54341	0.41421	0.4045	0.060793	0.21242	0.10041	0.14747	0.1103	0.026033	0.043193	0.030751	0.29354	0.26132	0.30679	0.37905	0.27821	0.15983	0.3248	0.28595	0.32872	0.13596	0.055739	0.35843	0.24374	0.2412	0.39423	0.17518	0.09426	0.11754	0.21033	0.21081	0.050163	0.027394	0.063544	0.10303
1436.7	0.52874	0.55135	0.40315	0.3884	0.048561	0.20328	0.088385	0.13241	0.10343	0.019294	0.033933	0.025986	0.26069	0.258	0.29435	0.35024	0.25184	0.14905	0.32316	0.26641	0.31256	0.12645	0.047762	0.33647	0.24367	0.23493	0.37405	0.15963	0.076818	0.10013	0.19709	0.19121	0.035512	0.031575	0.048855	0.094498
1437.5	0.52147	0.55551	0.40416	0.40882	0.05246	0.19809	0.087065	0.12181	0.10632	0.015196	0.030105	0.019542	0.25488	0.25681	0.30361	0.35506	0.24236	0.14068	0.32431	0.2529	0.30825	0.12262	0.046897	0.31766	0.26236	0.24387	0.38054	0.15036	0.061943	0.083531	0.21174	0.1811	0.039728	0.03296	0.040758	0.080884
1438.4	0.52232	0.56934	0.41	0.40374	0.05607	0.1976	0.075159	0.11551	0.11278	0.020591	0.031302	0.017368	0.26982	0.27086	0.32528	0.36436	0.26103	0.15045	0.31826	0.24935	0.30833	0.12656	0.048871	0.28815	0.27975	0.25855	0.38149	0.15864	0.057849	0.077526	0.20139	0.19314	0.047655	0.035042	0.04156	0.074111
1439.3	0.53748	0.5747	0.40159	0.4084	0.076743	0.20313	0.075443	0.11616	0.11557	0.02224	0.03412	0.0255	0.26689	0.27792	0.32394	0.3539	0.29218	0.14836	0.3113	0.26216	0.29572	0.11805	0.063248	0.26741	0.28434	0.25403	0.38209	0.1567	0.058617	0.067123	0.20606	0.20012	0.054542	0.041712	0.039919	0.072995
1440.1	0.53385	0.56195	0.41228	0.38908	0.094818	0.20699	0.074634	0.10347	0.10917	0.016993	0.029861	0.020883	0.24238	0.26554	0.32471	0.33726	0.30734	0.15465	0.31591	0.26174	0.28251	0.11664	0.061015	0.24655	0.27217	0.24306	0.39086	0.16025	0.062247	0.077313	0.21328	0.18759	0.046307	0.040837	0.035992	0.058288
1441	0.53229	0.56195	0.41815	0.39472	0.093937	0.20585	0.071016	0.09933	0.1193	0.016585	0.030501	0.020405	0.24739	0.25213	0.33264	0.34189	0.32443	0.1434	0.31591	0.25279	0.27849	0.11593	0.061768	0.21566	0.26254	0.23927	0.38389	0.16736	0.064468	0.07955	0.20663	0.1773	0.048156	0.029989	0.030283	0.032419
1441.8	0.55249	0.58569	0.41748	0.40254	0.10964	0.21738	0.069773	0.10319	0.1259	0.018325	0.045408	0.027081	0.25138	0.2719	0.36043	0.36283	0.37602	0.16964	0.32108	0.27244	0.28065	0.12411	0.076135	0.20955	0.26599	0.26051	0.40163	0.18006	0.080113	0.119	0.19078	0.18699	0.048419	0.039921	0.04519	0.044034
1442.7	0.54844	0.58372	0.41728	0.4163	0.10948	0.21866	0.080347	0.10608	0.12636	0.020381	0.050985	0.032091	0.24996	0.27569	0.36485	0.36269	0.34921	0.15733	0.32674	0.28481	0.2803	0.12738	0.082048	0.19152	0.25776	0.2541	0.41624	0.17546	0.077115	0.12819	0.19759	0.18497	0.048024	0.054271	0.05022	0.036167
1443.6	0.51108	0.57288	0.41088	0.40866	0.10198	0.20581	0.071438	0.10384	0.12902	0.016766	0.047387	0.024164	0.24147	0.26427	0.36035	0.3636	0.33291	0.13906	0.32152	0.27062	0.27427	0.13101	0.068393	0.16823	0.24214	0.2518	0.40811	0.17566	0.067762	0.12444	0.18653	0.17208	0.033662	0.050975	0.048698	0.041145
1444.4	0.49403	0.58704	0.3925	0.39649	0.092471	0.19232	0.066642	0.10653	0.13369	0.01817	0.046638	0.028291	0.25483	0.27112	0.35451	0.37203	0.32586	0.12326	0.31793	0.2776	0.26307	0.12967	0.077598	0.14714	0.23835	0.26068	0.38097	0.16076	0.06319	0.10871	0.17493	0.16966	0.041661	0.056493	0.045492	0.057496
1445.3	0.49443	0.59366	0.39719	0.40039	0.10027	0.19668	0.071779	0.10827	0.13945	0.025305	0.052077	0.029672	0.25091	0.27445	0.37122	0.37736	0.33865	0.12066	0.31471	0.28735	0.25421	0.13652	0.084914	0.13387	0.23854	0.27267	0.39282	0.16596	0.059653	0.11403	0.18277	0.17393	0.053329	0.065932	0.055658	0.070926
1446.1	0.47918	0.5921	0.40095	0.39385	0.099414	0.18895	0.073813	0.10725	0.13383	0.022678	0.044321	0.029534	0.23664	0.27224	0.36249	0.36129	0.33379	0.098834	0.31003	0.26926	0.23921	0.12913	0.079337	0.097076	0.21651	0.27989	0.3663	0.14488	0.050811	0.096592	0.17953	0.16005	0.053599	0.063612	0.048462	0.066967
1447	0.47057	0.59774	0.40415	0.39271	0.11098	0.18544	0.07433	0.10685	0.14544	0.028005	0.044189	0.031954	0.22509	0.26426	0.35272	0.3665	0.35922	0.086219	0.30736	0.27156	0.22208	0.12115	0.079774	0.084587	0.21068	0.28905	0.33815	0.14084	0.049697	0.096687	0.17494	0.16243	0.056567	0.061188	0.042018	0.072542
1447.8	0.48896	0.61592	0.40786	0.39309	0.11334	0.1928	0.088058	0.11339	0.1469	0.029851	0.04172	0.034019	0.22142	0.26326	0.34893	0.37217	0.35481	0.10636	0.3423	0.29954	0.2135	0.11893	0.090176	0.070015	0.2284	0.28964	0.32667	0.14215	0.050522	0.10583	0.19035	0.16912	0.067756	0.062745	0.046458	0.078619
1448.7	0.4908	0.61231	0.42598	0.42095	0.12277	0.19966	0.10217	0.11902	0.15882	0.033825	0.047894	0.038534	0.22676	0.27334	0.37296	0.35892	0.3743	0.12376	0.3541	0.2961	0.21041	0.12664	0.095948	0.06517	0.23076	0.29922	0.34688	0.14033	0.05113	0.11146	0.20409	0.17557	0.080307	0.069012	0.059344	0.084765
1449.6	0.48087	0.61019	0.422	0.42312	0.12927	0.19485	0.11136	0.11946	0.16441	0.029417	0.046585	0.03603	0.21815	0.28232	0.35495	0.34565	0.36293	0.12183	0.35805	0.28729	0.19867	0.121	0.096323	0.046729	0.2176	0.31131	0.32503	0.12228	0.041703	0.10485	0.19471	0.17266	0.084507	0.063902	0.064235	0.086711
1450.4	0.4635	0.5908	0.43307	0.40239	0.12282	0.19704	0.11355	0.1239	0.17578	0.035859	0.042991	0.035982	0.21911	0.27502	0.36948	0.31414	0.34449	0.13169	0.36682	0.29728	0.1999	0.11687	0.098247	0.040129	0.21943	0.30226	0.33816	0.10512	0.038624	0.10525	0.19967	0.17898	0.097542	0.065219	0.057561	0.082647
1451.3	0.47542	0.58034	0.4196	0.40583	0.12076	0.20141	0.12036	0.12669	0.17676	0.035173	0.044609	0.045087	0.21389	0.28321	0.38362	0.31662	0.34107	0.13894	0.37303	0.3058	0.20667	0.12222	0.1086	0.034622	0.22874	0.30625	0.3476	0.10646	0.03418	0.097751	0.19849	0.1837	0.1035	0.056315	0.069961	0.10037
1452.1	0.47436	0.56201	0.44138	0.41043	0.1165	0.20828	0.12685	0.12377	0.18913	0.03957	0.049274	0.047508	0.21625	0.30753	0.4155	0.31857	0.33941	0.13928	0.35724	0.2862	0.21276	0.12341	0.11083	0.032998	0.22738	0.33412	0.38488	0.10457	0.030334	0.10357	0.20477	0.1844	0.11088	0.06031	0.078684	0.096394
1453	0.47503	0.55152	0.42374	0.39798	0.10993	0.21267	0.12152	0.12527	0.18821	0.042337	0.046453	0.045234	0.20216	0.30241	0.36774	0.31475	0.31089	0.13177	0.34037	0.27577	0.22046	0.10927	0.1094	0.019835	0.21481	0.33641	0.34373	0.096687	0.026189	0.098372	0.18708	0.17813	0.10896	0.057468	0.076452	0.094233
1453.9	0.48463	0.56503	0.41637	0.39893	0.1179	0.21989	0.12902	0.13069	0.18889	0.045839	0.05288	0.055564	0.22073	0.32658	0.37689	0.33642	0.35442	0.1414	0.35539	0.29088	0.226	0.1116	0.12299	0.029618	0.2227	0.35114	0.3465	0.10405	0.038962	0.11117	0.19804	0.19192	0.11205	0.064114	0.087428	0.11077
1454.7	0.48318	0.55591	0.39491	0.40531	0.13252	0.22215	0.12368	0.12626	0.18298	0.048657	0.056569	0.056643	0.23243	0.33366	0.35041	0.36578	0.36136	0.11524	0.32407	0.29438	0.21271	0.10777	0.12794	0.031255	0.22748	0.36224	0.31053	0.11761	0.033791	0.10801	0.18304	0.18901	0.10416	0.064461	0.09288	0.11857
1455.6	0.46595	0.55925	0.40207	0.40305	0.1425	0.23354	0.11878	0.12811	0.18734	0.054363	0.050381	0.05857	0.24468	0.33096	0.35015	0.36246	0.37585	0.12306	0.3196	0.28192	0.20544	0.10921	0.11661	0.032867	0.22327	0.38682	0.30564	0.10998	0.035344	0.1143	0.18035	0.18039	0.1053	0.068616	0.087108	0.11782
1456.4	0.45777	0.56458	0.38373	0.42046	0.1589	0.23818	0.12143	0.13621	0.18629	0.063767	0.054429	0.068617	0.24978	0.32982	0.35142	0.3831	0.40961	0.10709	0.31992	0.29088	0.21475	0.11662	0.11811	0.034491	0.22237	0.40229	0.27664	0.11017	0.035863	0.10842	0.15411	0.18238	0.11564	0.072708	0.087379	0.12616
1457.3	0.44999	0.55408	0.37575	0.42539	0.17014	0.24611	0.12318	0.13709	0.18947	0.070165	0.053105	0.078575	0.2517	0.32019	0.36637	0.40986	0.42397	0.10995	0.32276	0.29799	0.20327	0.12256	0.11655	0.036649	0.21929	0.40319	0.28282	0.12131	0.032645	0.094355	0.15172	0.18795	0.11657	0.069446	0.084294	0.12978
1458.1	0.43474	0.53459	0.37798	0.4228	0.17315	0.25261	0.12254	0.13929	0.19279	0.079173	0.052663	0.079953	0.23902	0.29695	0.3724	0.41452	0.37555	0.11226	0.30808	0.288	0.20486	0.1344	0.11288	0.028116	0.23312	0.40155	0.2909	0.11334	0.022778	0.088443	0.13625	0.17335	0.11768	0.071995	0.079238	0.11584
1459	0.45473	0.54477	0.38569	0.43809	0.17901	0.26917	0.14647	0.15141	0.20688	0.092294	0.05888	0.091691	0.23071	0.30298	0.37944	0.4363	0.39176	0.14157	0.34199	0.28843	0.22687	0.15944	0.11516	0.03485	0.24833	0.42409	0.30434	0.12375	0.033098	0.094508	0.15138	0.1914	0.13498	0.088412	0.09834	0.12897
1459.9	0.45934	0.53952	0.3843	0.44037	0.19199	0.27868	0.16613	0.15373	0.20121	0.091693	0.072028	0.099378	0.2209	0.31127	0.37155	0.44063	0.37531	0.15364	0.34865	0.29796	0.2265	0.15818	0.13127	0.040394	0.25259	0.43684	0.30387	0.1278	0.037252	0.0998	0.16127	0.18946	0.14313	0.096479	0.11798	0.13901
1460.7	0.45227	0.53761	0.38707	0.42348	0.20245	0.27929	0.16795	0.14704	0.20332	0.0959	0.076511	0.10518	0.2153	0.30207	0.35246	0.44156	0.35304	0.16362	0.34711	0.29689	0.22252	0.15446	0.1276	0.039845	0.25333	0.43891	0.28541	0.11996	0.033047	0.10215	0.17855	0.18116	0.14962	0.096821	0.12111	0.14245
1461.6	0.47633	0.53201	0.40533	0.42222	0.22408	0.28591	0.18944	0.15118	0.20973	0.10706	0.088932	0.11317	0.2102	0.31418	0.3811	0.46701	0.37359	0.17098	0.35966	0.30859	0.24443	0.17413	0.13326	0.04859	0.26253	0.4593	0.30256	0.12212	0.04403	0.12349	0.19812	0.1907	0.16095	0.11219	0.14063	0.1547
1462.4	0.47621	0.51549	0.41453	0.41302	0.23951	0.29062	0.19236	0.14576	0.21099	0.1086	0.091353	0.12487	0.19208	0.31587	0.38037	0.45958	0.38723	0.16476	0.35561	0.31617	0.24621	0.17303	0.12951	0.057724	0.23723	0.46296	0.28899	0.12553	0.044853	0.12521	0.21015	0.18872	0.17243	0.12145	0.14391	0.17204
1463.3	0.47719	0.5198	0.42823	0.41374	0.25032	0.29252	0.20076	0.14936	0.21145	0.11061	0.10207	0.13485	0.20605	0.32096	0.39703	0.4686	0.40034	0.16739	0.36264	0.32585	0.2463	0.17065	0.14019	0.063523	0.2377	0.46306	0.3185	0.12492	0.04426	0.12971	0.21598	0.18827	0.17244	0.12609	0.15196	0.1913
1464.1	0.47199	0.50623	0.43794	0.40933	0.26455	0.29169	0.19849	0.15151	0.20914	0.12003	0.10693	0.14272	0.2027	0.31111	0.39612	0.47015	0.4012	0.16692	0.35323	0.32014	0.24096	0.18102	0.13302	0.055256	0.22481	0.44882	0.31208	0.12192	0.045973	0.14159	0.20632	0.19747	0.18342	0.13271	0.15403	0.19672
1465	0.46853	0.51242	0.43885	0.39257	0.27525	0.30374	0.21344	0.15838	0.21573	0.12801	0.1102	0.15328	0.20413	0.32238	0.40908	0.46187	0.39402	0.16548	0.35203	0.32676	0.24992	0.192	0.13417	0.06639	0.22103	0.45725	0.31904	0.12803	0.057304	0.14864	0.20618	0.20461	0.19195	0.14442	0.16293	0.21651
1465.8	0.45184	0.51247	0.42899	0.38178	0.28967	0.31284	0.2157	0.1647	0.21476	0.12876	0.1128	0.15987	0.21061	0.31888	0.38774	0.42712	0.38694	0.16558	0.34396	0.32684	0.23154	0.18537	0.13058	0.065351	0.20718	0.44133	0.30024	0.11174	0.056495	0.15799	0.19817	0.20009	0.20282	0.14118	0.16097	0.21333
1466.7	0.46799	0.52882	0.42866	0.39724	0.30514	0.33135	0.22694	0.18201	0.22366	0.13971	0.12702	0.1666	0.23744	0.32765	0.41698	0.42666	0.40515	0.18256	0.36166	0.34855	0.24012	0.1887	0.13291	0.068756	0.21931	0.4451	0.30816	0.12495	0.069191	0.17737	0.20331	0.227	0.214	0.14854	0.17582	0.2172
1467.5	0.45839	0.51172	0.43507	0.37835	0.31131	0.3336	0.22577	0.18119	0.22651	0.14228	0.12798	0.16541	0.20899	0.31931	0.42073	0.39746	0.36495	0.18009	0.34937	0.34667	0.23868	0.18652	0.1202	0.065343	0.19146	0.42858	0.28167	0.11933	0.065484	0.16729	0.20784	0.2211	0.22895	0.14628	0.17207	0.20098
1468.4	0.46255	0.50809	0.42535	0.37374	0.31622	0.34023	0.2284	0.18822	0.23701	0.14523	0.135	0.1662	0.21445	0.32092	0.43489	0.40147	0.35423	0.16678	0.34021	0.35947	0.25917	0.19099	0.11951	0.079682	0.19629	0.41192	0.28262	0.12062	0.067981	0.15825	0.20296	0.2326	0.23796	0.1495	0.17527	0.21036
1469.3	0.46411	0.48859	0.42448	0.38438	0.32294	0.33533	0.22402	0.19062	0.23506	0.14376	0.14205	0.16673	0.1953	0.30536	0.42857	0.39028	0.33885	0.16312	0.34368	0.36457	0.24017	0.20503	0.11943	0.077475	0.19636	0.38937	0.27826	0.1133	0.065809	0.15141	0.19537	0.22928	0.23858	0.15491	0.18557	0.2054
1470.1	0.48186	0.50832	0.44647	0.41205	0.32426	0.34185	0.21689	0.19073	0.24289	0.15097	0.15163	0.17412	0.19005	0.31639	0.46069	0.4193	0.32882	0.17494	0.33821	0.3624	0.24828	0.21922	0.12236	0.086311	0.20822	0.39682	0.28685	0.12651	0.066861	0.15548	0.19969	0.22823	0.24918	0.17014	0.20003	0.2169
1471	0.45767	0.4932	0.45583	0.40474	0.31704	0.33433	0.21309	0.18495	0.23929	0.15873	0.15254	0.18109	0.17204	0.30971	0.43859	0.42658	0.3106	0.15173	0.30876	0.34996	0.23394	0.22896	0.1194	0.088218	0.19706	0.36585	0.28109	0.11567	0.059023	0.13919	0.19059	0.21206	0.25065	0.17458	0.202	0.22428
1471.8	0.44648	0.49078	0.45538	0.40952	0.33888	0.33752	0.21859	0.18599	0.2378	0.16329	0.15745	0.19299	0.17336	0.30567	0.42745	0.41383	0.3241	0.13396	0.30962	0.36238	0.21828	0.23877	0.11443	0.095463	0.19253	0.35069	0.28754	0.1045	0.071838	0.14639	0.18039	0.21493	0.25619	0.18395	0.20447	0.24244
1472.7	0.42602	0.48247	0.44911	0.40984	0.33196	0.32687	0.2126	0.17431	0.2238	0.1665	0.15162	0.19023	0.15051	0.29163	0.39054	0.36754	0.2904	0.12386	0.30918	0.34155	0.18939	0.23326	0.10205	0.085018	0.15946	0.32299	0.24733	0.089486	0.059697	0.12588	0.18519	0.18452	0.24109	0.17557	0.2038	0.23681
1473.5	0.4392	0.49308	0.47775	0.43132	0.35135	0.34094	0.21254	0.18766	0.23339	0.1828	0.16288	0.20534	0.18745	0.3022	0.41301	0.38013	0.32716	0.15847	0.3157	0.3452	0.21195	0.23812	0.11668	0.10238	0.1698	0.31282	0.25846	0.096352	0.071826	0.13784	0.19284	0.20202	0.25558	0.18786	0.2188	0.25601
1474.4	0.42021	0.47951	0.47237	0.40863	0.3546	0.33678	0.21083	0.18556	0.22301	0.18594	0.16312	0.207	0.18038	0.28423	0.39053	0.36328	0.30537	0.15945	0.30952	0.33829	0.19407	0.22946	0.11319	0.10092	0.16091	0.285	0.24346	0.092521	0.078435	0.13069	0.17323	0.20011	0.24806	0.18943	0.21605	0.26104
1475.2	0.42033	0.48432	0.46815	0.39096	0.35494	0.33094	0.21236	0.18184	0.21511	0.18073	0.16434	0.19834	0.17428	0.2795	0.36597	0.32229	0.29059	0.16982	0.3323	0.3211	0.18766	0.21908	0.10985	0.090066	0.14603	0.27441	0.2345	0.080769	0.07457	0.12682	0.16293	0.19324	0.23783	0.1929	0.21126	0.2539
1476.1	0.42533	0.48493	0.4717	0.40148	0.35201	0.33389	0.20279	0.1849	0.21759	0.19297	0.17166	0.19921	0.17128	0.28118	0.37032	0.34023	0.2919	0.17895	0.32551	0.30791	0.19403	0.22378	0.12115	0.089501	0.14232	0.26218	0.23118	0.0932	0.072736	0.12797	0.16413	0.17938	0.2453	0.19184	0.21871	0.25301
1476.9	0.44256	0.50224	0.48442	0.39918	0.36889	0.33808	0.2138	0.19833	0.23137	0.19934	0.18102	0.21294	0.18344	0.29603	0.39231	0.35362	0.34767	0.18105	0.33919	0.32174	0.19598	0.23944	0.14148	0.098374	0.16631	0.27043	0.25495	0.095577	0.09211	0.15086	0.16347	0.19897	0.2666	0.20588	0.22926	0.26221
1477.8	0.44168	0.50541	0.47556	0.38928	0.36893	0.32395	0.22924	0.19991	0.2357	0.20007	0.18679	0.21317	0.17903	0.2947	0.36804	0.35373	0.35233	0.17814	0.34159	0.32738	0.1902	0.23765	0.14122	0.095641	0.16622	0.26086	0.25513	0.09323	0.094633	0.14555	0.17739	0.20026	0.27157	0.20202	0.22751	0.26126
1478.7	0.45853	0.51134	0.49492	0.40877	0.38343	0.32716	0.2439	0.21637	0.25456	0.20915	0.19981	0.2215	0.19939	0.31958	0.37942	0.36096	0.39184	0.1943	0.35971	0.3515	0.21457	0.25635	0.16249	0.11102	0.19244	0.27213	0.29298	0.1035	0.097261	0.16081	0.20128	0.22043	0.28888	0.20752	0.24534	0.28286
1479.5	0.46456	0.50182	0.48527	0.42201	0.38942	0.33159	0.24738	0.23377	0.26597	0.21895	0.20787	0.23495	0.20479	0.31125	0.36566	0.37125	0.37191	0.20812	0.34473	0.36614	0.21292	0.26742	0.17213	0.12379	0.19764	0.25941	0.27987	0.11489	0.097748	0.17519	0.19797	0.23075	0.30787	0.21127	0.25744	0.29484
1480.4	0.49566	0.52968	0.50697	0.43785	0.40751	0.33603	0.26658	0.25063	0.27684	0.23358	0.22052	0.24699	0.23228	0.32666	0.38482	0.3955	0.39359	0.24173	0.36619	0.37197	0.22966	0.28156	0.18601	0.14405	0.23025	0.27172	0.30853	0.12917	0.11374	0.19599	0.21362	0.25654	0.31903	0.23502	0.27214	0.32132
1481.2	0.50636	0.54201	0.52767	0.44944	0.41457	0.34624	0.28314	0.25979	0.28847	0.24233	0.22075	0.25375	0.26675	0.32629	0.38439	0.43511	0.38468	0.28498	0.37515	0.37403	0.24846	0.28577	0.18625	0.15676	0.23929	0.28088	0.33092	0.1487	0.11665	0.21355	0.22343	0.25882	0.32816	0.24326	0.27308	0.34359
1482.1	0.50919	0.53971	0.53728	0.45051	0.42584	0.35726	0.28888	0.26805	0.291	0.24756	0.22615	0.26051	0.26205	0.31805	0.39729	0.43909	0.37898	0.29629	0.38021	0.36666	0.25357	0.28786	0.19004	0.16623	0.2359	0.27209	0.34354	0.15503	0.12493	0.2236	0.22901	0.2525	0.32908	0.24967	0.27673	0.35998
1482.9	0.51316	0.54351	0.52644	0.45138	0.41524	0.35715	0.29714	0.27445	0.28321	0.25365	0.2297	0.26501	0.23575	0.30437	0.37512	0.43508	0.35062	0.30662	0.3836	0.36187	0.24557	0.29009	0.19429	0.16833	0.23624	0.26245	0.34544	0.15871	0.12195	0.21806	0.22123	0.2603	0.32396	0.25939	0.28171	0.36329
1483.8	0.52968	0.55511	0.58172	0.47039	0.44277	0.36919	0.32112	0.28785	0.29762	0.27363	0.24812	0.28087	0.26061	0.3194	0.43026	0.4858	0.41372	0.35077	0.39938	0.3695	0.27105	0.30965	0.21219	0.18909	0.26589	0.28334	0.39697	0.16642	0.15091	0.23917	0.24061	0.28498	0.33261	0.27797	0.29717	0.39497
1484.6	0.51188	0.5263	0.55696	0.45554	0.43764	0.35958	0.32368	0.28896	0.29195	0.2721	0.24802	0.28412	0.25928	0.30224	0.38056	0.45691	0.40116	0.33249	0.37999	0.37069	0.26204	0.30376	0.2119	0.1877	0.26032	0.2662	0.36168	0.15825	0.14611	0.22783	0.22434	0.27103	0.32734	0.27058	0.29739	0.40084
1485.5	0.52763	0.53659	0.57099	0.4634	0.45043	0.356	0.32159	0.29908	0.29861	0.28005	0.2677	0.29496	0.24297	0.31478	0.37624	0.47204	0.41431	0.3572	0.38497	0.37884	0.27021	0.3081	0.22654	0.19507	0.26762	0.26977	0.36466	0.16411	0.15531	0.23914	0.2221	0.27685	0.31809	0.27711	0.30932	0.41698
1486.3	0.5298	0.54012	0.57649	0.47348	0.4617	0.36189	0.32148	0.30352	0.30101	0.28607	0.27195	0.30283	0.23335	0.31886	0.36878	0.47033	0.41335	0.3771	0.38384	0.37778	0.2749	0.31279	0.24251	0.1972	0.26945	0.28156	0.37428	0.16616	0.15787	0.25083	0.21216	0.28447	0.32461	0.27468	0.31233	0.42892
1487.2	0.54346	0.54788	0.58371	0.49191	0.4781	0.36243	0.32786	0.30917	0.31104	0.29142	0.28171	0.3187	0.24871	0.31618	0.38057	0.47982	0.42928	0.36895	0.38061	0.37631	0.29012	0.31326	0.25156	0.20649	0.27294	0.28266	0.35875	0.16454	0.16515	0.27171	0.21446	0.29017	0.33676	0.26898	0.31641	0.45148
1488	0.55555	0.54407	0.56831	0.48183	0.47909	0.3606	0.3196	0.31544	0.30451	0.28833	0.28452	0.32626	0.24145	0.30782	0.37598	0.47205	0.42629	0.36264	0.3765	0.37623	0.28923	0.30637	0.25645	0.20991	0.27314	0.27303	0.34062	0.17	0.1667	0.276	0.20698	0.29104	0.33318	0.26528	0.31034	0.46001
1488.9	0.57986	0.57535	0.58604	0.50219	0.49357	0.37706	0.33363	0.32624	0.31489	0.29866	0.30393	0.34438	0.25721	0.31913	0.41289	0.50121	0.4271	0.4064	0.40761	0.38976	0.30347	0.31124	0.27637	0.22291	0.28975	0.30202	0.36426	0.17927	0.17606	0.31318	0.23465	0.31554	0.34468	0.26605	0.32871	0.48564
1489.8	0.57491	0.58285	0.57247	0.501	0.49402	0.38101	0.34744	0.33399	0.30468	0.30654	0.31221	0.34795	0.25575	0.30464	0.42008	0.46823	0.42649	0.38769	0.40477	0.38961	0.30069	0.31679	0.28193	0.22733	0.29679	0.29634	0.35221	0.17226	0.17833	0.3031	0.25842	0.32534	0.35666	0.26835	0.33653	0.48437
1490.6	0.59128	0.57999	0.57083	0.51156	0.49412	0.37642	0.36323	0.3451	0.31056	0.31791	0.33174	0.36131	0.27514	0.29402	0.41995	0.48957	0.42527	0.39533	0.40831	0.4074	0.30474	0.32483	0.29055	0.24769	0.31559	0.29164	0.32646	0.18588	0.17782	0.31056	0.25948	0.33857	0.36674	0.28604	0.35057	0.50316
1491.5	0.60547	0.59634	0.57674	0.49975	0.51284	0.38762	0.37082	0.35589	0.31849	0.33713	0.34678	0.3751	0.28843	0.29838	0.43363	0.48202	0.4312	0.43088	0.43264	0.41785	0.31549	0.32618	0.30122	0.26778	0.3145	0.30243	0.32667	0.18668	0.18783	0.32184	0.27511	0.33766	0.37547	0.30614	0.36373	0.52548
1492.3	0.59361	0.60604	0.5581	0.51784	0.50634	0.38418	0.37089	0.35804	0.31575	0.34009	0.35308	0.37796	0.28357	0.28341	0.41331	0.46229	0.40151	0.42794	0.44579	0.41762	0.32234	0.32332	0.31554	0.27084	0.30078	0.29284	0.31961	0.18437	0.183	0.32299	0.28341	0.33105	0.377	0.30137	0.37452	0.52456
1493.2	0.56962	0.59482	0.54634	0.50228	0.50719	0.36789	0.37317	0.36	0.30881	0.33907	0.36247	0.38002	0.26641	0.26101	0.39343	0.42475	0.36209	0.40055	0.43813	0.4067	0.32495	0.31361	0.31712	0.2712	0.26643	0.26904	0.29543	0.17648	0.1823	0.29813	0.28253	0.31976	0.37071	0.30614	0.3712	0.52367
1494	0.5868	0.57615	0.55994	0.51559	0.51519	0.37077	0.37235	0.36569	0.31481	0.3432	0.37528	0.39795	0.27838	0.25109	0.43925	0.45136	0.37244	0.43367	0.43918	0.40907	0.33614	0.31451	0.33699	0.28588	0.27855	0.26918	0.34734	0.18383	0.19121	0.32967	0.27044	0.31569	0.37732	0.31479	0.38237	0.54115
1494.8	0.59467	0.58838	0.55843	0.52125	0.52521	0.37327	0.36493	0.36901	0.30488	0.34362	0.3832	0.40577	0.2695	0.24481	0.46102	0.45023	0.39215	0.42533	0.43814	0.3981	0.33749	0.31083	0.35219	0.28781	0.28669	0.26359	0.38282	0.18832	0.2079	0.33763	0.27853	0.31732	0.37287	0.3132	0.38791	0.54774
1495.7	0.56267	0.56598	0.54967	0.52274	0.51747	0.36442	0.35832	0.36	0.28181	0.32526	0.38346	0.40205	0.24643	0.21702	0.43559	0.43211	0.36516	0.39487	0.41285	0.38059	0.3165	0.30476	0.34872	0.27773	0.27801	0.23199	0.37699	0.18298	0.21162	0.3234	0.2591	0.2992	0.35091	0.30179	0.37836	0.54238
1496.5	0.57232	0.55264	0.55658	0.52093	0.53433	0.37886	0.37035	0.36209	0.27587	0.32945	0.39487	0.42126	0.25119	0.21539	0.44649	0.42678	0.39469	0.41846	0.39926	0.3825	0.30161	0.30868	0.35115	0.30092	0.29488	0.24419	0.40922	0.17639	0.22262	0.32912	0.26615	0.30685	0.35227	0.31376	0.3855	0.57566
1497.4	0.59025	0.54955	0.56761	0.53927	0.54029	0.39163	0.37005	0.37201	0.27152	0.32754	0.39192	0.43736	0.26287	0.21068	0.47067	0.44414	0.4233	0.43144	0.4023	0.38614	0.30941	0.3254	0.36494	0.3207	0.3227	0.25195	0.42785	0.17703	0.23333	0.34385	0.27327	0.31685	0.3605	0.31643	0.38861	0.58766
1498.2	0.57904	0.54838	0.55023	0.53769	0.53488	0.3955	0.36699	0.37134	0.26072	0.32083	0.38604	0.43752	0.26083	0.2071	0.41938	0.41883	0.39885	0.40605	0.39832	0.3816	0.30077	0.31822	0.36269	0.32782	0.30347	0.24	0.38392	0.17384	0.23281	0.32858	0.27296	0.32062	0.34763	0.30949	0.37924	0.58457
1499.1	0.57699	0.55494	0.54672	0.52474	0.53353	0.40223	0.37006	0.36975	0.25361	0.31657	0.38647	0.44183	0.27702	0.20908	0.41939	0.41068	0.38779	0.41911	0.39294	0.38042	0.29275	0.31977	0.35963	0.32616	0.2952	0.257	0.36404	0.16936	0.24096	0.34547	0.26828	0.31112	0.34206	0.31301	0.38365	0.58083
1500	0.5913	0.55824	0.55605	0.52098	0.52858	0.40359	0.37851	0.37487	0.2615	0.31445	0.38434	0.45188	0.29261	0.21815	0.44581	0.40973	0.40281	0.42431	0.40558	0.39286	0.31756	0.32236	0.363	0.34785	0.311	0.27499	0.38098	0.17885	0.25033	0.35689	0.29214	0.32435	0.35331	0.31465	0.38902	0.59546
1500.8	0.59195	0.57425	0.55799	0.51352	0.51605	0.39609	0.36908	0.36971	0.25992	0.30342	0.37068	0.44682	0.29812	0.22859	0.45057	0.40017	0.40177	0.41655	0.41329	0.39259	0.32064	0.31707	0.36525	0.34899	0.32038	0.28395	0.38017	0.17573	0.26719	0.36527	0.29677	0.31643	0.34603	0.31114	0.38607	0.58354
1501.7	0.56465	0.56583	0.54126	0.48174	0.49644	0.38717	0.35407	0.352	0.25309	0.28632	0.36639	0.43411	0.28282	0.22908	0.42957	0.38168	0.38483	0.41093	0.39207	0.38141	0.295	0.31043	0.36237	0.34544	0.32388	0.27629	0.37978	0.17093	0.26124	0.35127	0.27652	0.30743	0.32817	0.29861	0.38445	0.57338
1502.5	0.55878	0.56716	0.54406	0.48335	0.49485	0.38783	0.34906	0.35254	0.24957	0.27676	0.3615	0.43412	0.28714	0.2408	0.44489	0.38486	0.38983	0.41702	0.39591	0.38622	0.30191	0.30217	0.36125	0.34843	0.34312	0.2964	0.39546	0.16511	0.2708	0.36442	0.27852	0.3102	0.32254	0.2944	0.38853	0.56951
1503.4	0.53316	0.54162	0.52292	0.47892	0.4692	0.3771	0.32925	0.34421	0.22763	0.25993	0.34673	0.42777	0.26797	0.22766	0.42235	0.37008	0.34559	0.39348	0.37807	0.37798	0.29289	0.28795	0.36065	0.3568	0.33104	0.27306	0.39518	0.14839	0.2585	0.34304	0.27701	0.30808	0.30822	0.28428	0.3764	0.55668
1504.2	0.52685	0.54905	0.5117	0.48462	0.46651	0.37772	0.32033	0.34021	0.21623	0.25086	0.34751	0.42977	0.29871	0.22144	0.42429	0.40127	0.35369	0.40669	0.38117	0.37367	0.27558	0.29148	0.37828	0.36381	0.3341	0.28363	0.41904	0.14115	0.26965	0.35055	0.28438	0.30124	0.29855	0.28338	0.3827	0.53504
1505.1	0.51415	0.52941	0.49538	0.48302	0.44222	0.36003	0.31192	0.33283	0.19617	0.2318	0.34898	0.42421	0.29272	0.19609	0.42272	0.39285	0.29741	0.36837	0.36741	0.35564	0.27921	0.27758	0.38243	0.35981	0.3221	0.28109	0.40854	0.14073	0.25274	0.32797	0.27196	0.28852	0.29124	0.26984	0.37275	0.51028
1505.9	0.53803	0.53095	0.51237	0.51184	0.44171	0.35342	0.31546	0.33859	0.19094	0.22713	0.34476	0.43389	0.30494	0.19327	0.45101	0.40497	0.31713	0.3563	0.38256	0.36768	0.30556	0.26599	0.38598	0.37279	0.33574	0.28887	0.44719	0.14924	0.26016	0.3329	0.2813	0.29503	0.28866	0.27344	0.37409	0.50909
1506.7	0.53281	0.52107	0.4948	0.49592	0.42941	0.33644	0.30392	0.32171	0.18391	0.21481	0.34141	0.4398	0.28701	0.17955	0.4221	0.40543	0.30594	0.34475	0.36691	0.3588	0.29687	0.2647	0.38987	0.36814	0.33217	0.28696	0.4323	0.15357	0.25751	0.31379	0.28157	0.2871	0.28625	0.27135	0.36605	0.49802
1507.6	0.55023	0.53673	0.50672	0.49777	0.43101	0.32928	0.30561	0.31672	0.18498	0.20842	0.33728	0.45234	0.30125	0.20653	0.42334	0.40106	0.35792	0.33658	0.37179	0.36463	0.29807	0.26924	0.39785	0.37507	0.35552	0.31544	0.43796	0.15594	0.28029	0.32094	0.28388	0.29645	0.28571	0.26812	0.36606	0.50609
1508.4	0.53337	0.50357	0.50177	0.49151	0.40809	0.3181	0.29338	0.30475	0.17298	0.19174	0.32934	0.45296	0.27945	0.20702	0.4003	0.39207	0.32601	0.30936	0.35616	0.34585	0.28588	0.24138	0.38327	0.36567	0.35126	0.29911	0.41499	0.15239	0.26891	0.31076	0.25412	0.30163	0.28182	0.2528	0.34187	0.48666
1509.3	0.54879	0.52219	0.51198	0.50052	0.41572	0.31845	0.30366	0.30918	0.17729	0.19289	0.33199	0.46674	0.30944	0.23052	0.39615	0.43384	0.35172	0.33477	0.37441	0.36477	0.28321	0.25326	0.39175	0.37786	0.37327	0.30971	0.42094	0.16706	0.28292	0.33324	0.27731	0.32373	0.28284	0.25472	0.35458	0.48973
1510.1	0.55307	0.52423	0.50209	0.50466	0.40398	0.31796	0.29978	0.29941	0.16738	0.18563	0.33467	0.47406	0.31802	0.24527	0.3915	0.44645	0.34967	0.34301	0.37492	0.34932	0.26612	0.25212	0.39572	0.3827	0.37326	0.32051	0.40912	0.15887	0.287	0.34341	0.28537	0.31575	0.28056	0.25541	0.35681	0.48625
1511	0.56628	0.52337	0.51782	0.51543	0.37545	0.30409	0.3001	0.29329	0.15493	0.18116	0.33125	0.47966	0.33172	0.25652	0.41245	0.44173	0.33443	0.3369	0.38894	0.34748	0.26094	0.25298	0.39505	0.39167	0.37945	0.31279	0.42892	0.14987	0.28601	0.34402	0.29754	0.31166	0.27629	0.25592	0.3552	0.48132
1511.8	0.54994	0.51318	0.50398	0.52151	0.3615	0.29865	0.29548	0.29374	0.15136	0.17521	0.33691	0.48751	0.31523	0.24687	0.40267	0.42917	0.31437	0.32276	0.37778	0.3476	0.25465	0.24406	0.39383	0.3921	0.36732	0.30831	0.42407	0.14902	0.2699	0.33976	0.29322	0.31	0.26409	0.25746	0.35623	0.4715
1512.7	0.56098	0.52876	0.50211	0.52205	0.35607	0.29496	0.29643	0.29552	0.1502	0.1834	0.33848	0.50453	0.31585	0.2572	0.39779	0.41128	0.32074	0.34105	0.37838	0.35724	0.26752	0.26035	0.40046	0.40092	0.37956	0.32315	0.42579	0.14131	0.25675	0.35172	0.32054	0.30249	0.26181	0.26963	0.37198	0.48649
1513.5	0.5581	0.54233	0.49602	0.54502	0.33912	0.29349	0.28505	0.28463	0.15491	0.17972	0.33904	0.51699	0.31604	0.26991	0.40569	0.40327	0.33848	0.32852	0.38795	0.35743	0.28239	0.26229	0.39892	0.40098	0.39052	0.32953	0.42831	0.13609	0.24594	0.35497	0.31246	0.30548	0.27198	0.27318	0.3717	0.48893
1514.4	0.55231	0.55655	0.49229	0.53803	0.32087	0.28571	0.276	0.2795	0.15207	0.17494	0.33584	0.52681	0.32491	0.2818	0.38876	0.37788	0.33511	0.33689	0.3871	0.36536	0.28176	0.26253	0.39602	0.39033	0.38236	0.33359	0.41701	0.13849	0.23504	0.3619	0.30787	0.31703	0.26931	0.27355	0.36636	0.48594
1515.2	0.52577	0.55868	0.47166	0.5276	0.31318	0.28081	0.27631	0.28354	0.14668	0.17318	0.33952	0.54046	0.32729	0.28957	0.38106	0.36359	0.33792	0.34768	0.386	0.35767	0.28687	0.25972	0.39327	0.39037	0.37987	0.34003	0.39878	0.13288	0.22655	0.3635	0.31089	0.33032	0.27237	0.27713	0.36757	0.48638
1516.1	0.53161	0.55502	0.47884	0.51836	0.30004	0.27157	0.28334	0.27482	0.14815	0.1738	0.34122	0.55204	0.35927	0.30108	0.38745	0.35502	0.32864	0.34799	0.40678	0.3493	0.29148	0.2698	0.38966	0.39409	0.37849	0.34011	0.39478	0.12954	0.2155	0.36178	0.32963	0.3261	0.28794	0.28178	0.3709	0.48277
1516.9	0.52452	0.54815	0.46607	0.52219	0.28773	0.25468	0.27489	0.26258	0.14412	0.16728	0.33336	0.55354	0.36386	0.29942	0.3845	0.34665	0.32711	0.31977	0.4015	0.32986	0.28258	0.26286	0.37965	0.37992	0.37465	0.33498	0.3803	0.13071	0.21355	0.34105	0.32848	0.31429	0.28978	0.27624	0.35975	0.45286
1517.8	0.52747	0.5337	0.47056	0.5092	0.28802	0.25206	0.28534	0.26772	0.14312	0.17322	0.33397	0.57191	0.37071	0.31029	0.38714	0.3403	0.32008	0.32833	0.39254	0.3313	0.28167	0.26693	0.37442	0.38349	0.38075	0.33644	0.38879	0.1325	0.20954	0.34477	0.35576	0.3253	0.29995	0.28822	0.36534	0.46207
1518.6	0.53702	0.51736	0.45801	0.49307	0.29042	0.24912	0.29229	0.26796	0.15049	0.17837	0.33571	0.58938	0.37773	0.30589	0.38215	0.34971	0.32347	0.31741	0.3933	0.33141	0.2876	0.27301	0.36794	0.388	0.38897	0.33841	0.38217	0.12338	0.2011	0.34147	0.38101	0.3331	0.31765	0.29522	0.36461	0.45226
1519.5	0.55587	0.52979	0.46104	0.50353	0.29724	0.25825	0.28504	0.26763	0.16057	0.17861	0.34015	0.60024	0.38802	0.30666	0.38763	0.36839	0.34922	0.30345	0.3931	0.33806	0.28486	0.28103	0.36143	0.38394	0.39663	0.33969	0.39263	0.13375	0.19641	0.3499	0.37884	0.32918	0.3263	0.29814	0.36784	0.44871
1520.3	0.55875	0.55138	0.46006	0.51613	0.30005	0.26579	0.28994	0.26404	0.17386	0.18141	0.34042	0.60902	0.40271	0.3107	0.40598	0.40307	0.37976	0.34297	0.41383	0.33378	0.29971	0.27921	0.35425	0.37867	0.42536	0.35359	0.42397	0.14264	0.20049	0.36552	0.39519	0.33606	0.33113	0.30019	0.37199	0.45282
1521.1	0.57414	0.5464	0.47472	0.50958	0.3068	0.27355	0.29529	0.27042	0.18697	0.18341	0.35154	0.62668	0.42359	0.32966	0.43181	0.42149	0.40231	0.35906	0.42918	0.34367	0.32118	0.29092	0.35532	0.38709	0.43863	0.36474	0.44983	0.15695	0.19905	0.38174	0.40768	0.35965	0.34629	0.31446	0.38878	0.47419
1522	0.56141	0.54046	0.46898	0.49036	0.30576	0.27158	0.28721	0.26145	0.19481	0.17631	0.34561	0.62587	0.41533	0.32598	0.4238	0.40981	0.40344	0.35717	0.43635	0.31838	0.31933	0.28939	0.34551	0.38473	0.42875	0.37093	0.45194	0.14974	0.19375	0.37018	0.39978	0.34669	0.34748	0.30958	0.3837	0.46399
1522.8	0.55812	0.54277	0.48218	0.50454	0.3131	0.27197	0.28901	0.2617	0.21248	0.18182	0.35091	0.62349	0.42107	0.32915	0.44675	0.43392	0.39934	0.37421	0.4536	0.31924	0.33737	0.29225	0.3424	0.38535	0.44933	0.36409	0.47378	0.16344	0.19379	0.37296	0.40459	0.35255	0.3497	0.31803	0.39411	0.46344
1523.7	0.54461	0.52195	0.47769	0.4929	0.31537	0.27015	0.28769	0.25254	0.21727	0.18127	0.34594	0.62073	0.42646	0.33133	0.43346	0.40726	0.39573	0.37056	0.46023	0.30438	0.33853	0.28669	0.33445	0.39017	0.45489	0.36829	0.46763	0.15797	0.19061	0.37528	0.4062	0.34563	0.34238	0.31777	0.39676	0.46145
1524.5	0.54643	0.50277	0.47209	0.483	0.31527	0.27666	0.27801	0.2579	0.22246	0.18623	0.35001	0.6218	0.43398	0.34566	0.41447	0.39753	0.40965	0.35516	0.45335	0.30409	0.33936	0.28109	0.33019	0.40095	0.45839	0.36184	0.44994	0.16028	0.18061	0.37537	0.39394	0.34304	0.3416	0.32406	0.40273	0.45627
1525.4	0.54438	0.51442	0.46553	0.48213	0.31354	0.27442	0.27258	0.25908	0.23262	0.19868	0.35459	0.62105	0.43971	0.34343	0.38501	0.40244	0.41135	0.34622	0.45063	0.29872	0.32711	0.2889	0.32495	0.4086	0.46557	0.36153	0.43804	0.16141	0.17911	0.3737	0.39181	0.34187	0.34888	0.32902	0.40285	0.45326
1526.2	0.55019	0.52043	0.46191	0.47944	0.32192	0.26979	0.2618	0.26178	0.23381	0.20775	0.36014	0.61317	0.45372	0.34669	0.37466	0.41464	0.41434	0.35265	0.44045	0.3182	0.32688	0.28541	0.31329	0.4075	0.45324	0.35436	0.42308	0.17117	0.18511	0.37824	0.38376	0.34633	0.33557	0.32877	0.40542	0.46285
1527.1	0.53698	0.51839	0.44697	0.47969	0.32205	0.27305	0.24974	0.26488	0.23273	0.21176	0.35838	0.61201	0.4608	0.35168	0.36136	0.4093	0.4174	0.3517	0.43947	0.31475	0.31524	0.2834	0.29853	0.41524	0.43385	0.35414	0.41824	0.16975	0.17933	0.38392	0.37241	0.35065	0.32856	0.32275	0.40498	0.47201
1527.9	0.54311	0.52615	0.45029	0.49297	0.34199	0.26805	0.24637	0.2702	0.25004	0.225	0.36119	0.60209	0.46524	0.35991	0.37822	0.42146	0.43199	0.35976	0.44195	0.33235	0.32898	0.29165	0.29475	0.42138	0.42229	0.35794	0.42929	0.16805	0.18096	0.38859	0.38693	0.3625	0.33506	0.32613	0.41132	0.47924
1528.8	0.54905	0.53519	0.45415	0.49246	0.35711	0.25807	0.23842	0.27123	0.25789	0.23156	0.35858	0.58414	0.46294	0.35503	0.38064	0.42147	0.40526	0.35174	0.4283	0.33914	0.34078	0.29792	0.28784	0.41556	0.40601	0.35293	0.42689	0.1766	0.18261	0.37542	0.37983	0.3697	0.34335	0.3196	0.41714	0.47622
1529.6	0.54202	0.53385	0.45221	0.49322	0.3691	0.25952	0.24267	0.26761	0.26121	0.22687	0.35363	0.56196	0.45714	0.34662	0.40875	0.41491	0.38556	0.35818	0.42814	0.35163	0.34847	0.2862	0.28042	0.40489	0.40776	0.34415	0.44221	0.17853	0.17583	0.37538	0.37369	0.37028	0.33117	0.30792	0.42611	0.48497
1530.5	0.54807	0.5309	0.44782	0.49586	0.38563	0.26334	0.24297	0.26822	0.27339	0.23667	0.3543	0.54982	0.46107	0.33628	0.42085	0.41778	0.39934	0.3463	0.43503	0.34548	0.36426	0.29038	0.27991	0.40673	0.43288	0.34223	0.44948	0.17392	0.16495	0.37578	0.38225	0.3742	0.32955	0.3128	0.44643	0.47879
1531.3	0.53911	0.54641	0.44763	0.48023	0.40116	0.26734	0.24639	0.26409	0.28055	0.24904	0.35118	0.53287	0.45845	0.33083	0.40249	0.40668	0.41114	0.34368	0.42071	0.33948	0.37964	0.2889	0.27231	0.40189	0.4381	0.34995	0.42638	0.17664	0.17007	0.37267	0.38188	0.35591	0.32777	0.31045	0.45487	0.47642
1532.1	0.56188	0.56145	0.45226	0.46905	0.41677	0.28329	0.25995	0.27828	0.29472	0.26647	0.36129	0.5338	0.47052	0.33461	0.40913	0.44172	0.42928	0.37775	0.42692	0.34066	0.39403	0.2979	0.27481	0.41327	0.46604	0.36338	0.43545	0.19871	0.17874	0.3785	0.38696	0.36824	0.3235	0.32111	0.47288	0.50162
1533	0.54782	0.55431	0.44861	0.4638	0.42979	0.29171	0.26308	0.27801	0.30686	0.27187	0.35998	0.52405	0.4666	0.32444	0.41827	0.44823	0.44958	0.38599	0.43566	0.33394	0.40101	0.28854	0.27022	0.41538	0.4683	0.36592	0.44617	0.18332	0.18418	0.39041	0.40425	0.35581	0.31907	0.32011	0.47963	0.50044
1533.8	0.54429	0.57575	0.44252	0.47909	0.45312	0.30426	0.26027	0.29067	0.32691	0.29351	0.35705	0.51541	0.48123	0.33997	0.41641	0.45989	0.48729	0.41847	0.43632	0.34126	0.41642	0.29639	0.26499	0.42379	0.46519	0.39293	0.43932	0.18865	0.18949	0.40422	0.4069	0.36496	0.3131	0.33135	0.48342	0.50829
1534.7	0.54405	0.58646	0.45765	0.48354	0.46639	0.30754	0.26873	0.29803	0.34741	0.30721	0.35776	0.50636	0.48645	0.35108	0.42954	0.45402	0.50763	0.43725	0.43905	0.34097	0.4299	0.29461	0.26544	0.43215	0.44898	0.39499	0.45045	0.19425	0.19657	0.41504	0.39716	0.36247	0.31773	0.32341	0.48905	0.51538
1535.5	0.54003	0.56714	0.46565	0.48174	0.47771	0.30039	0.27138	0.30152	0.35431	0.31399	0.35595	0.49105	0.47508	0.34872	0.44498	0.43979	0.52521	0.43725	0.4437	0.34311	0.43018	0.29427	0.2689	0.43514	0.45101	0.38962	0.46016	0.18546	0.20086	0.42069	0.39961	0.35703	0.30123	0.32192	0.49257	0.50892
1536.4	0.52687	0.55489	0.46619	0.48295	0.48756	0.29506	0.26693	0.30066	0.35977	0.31418	0.35012	0.46895	0.47305	0.33998	0.44602	0.40441	0.52419	0.41274	0.43213	0.34473	0.4396	0.28054	0.26685	0.42304	0.43757	0.37951	0.45889	0.17437	0.19962	0.42189	0.38191	0.3609	0.30687	0.31683	0.49992	0.4982
1537.2	0.53318	0.55427	0.46364	0.47842	0.49361	0.29886	0.27867	0.30905	0.35684	0.32092	0.34613	0.45848	0.45518	0.33796	0.44843	0.37729	0.51796	0.41433	0.43296	0.35415	0.44568	0.28704	0.26378	0.41792	0.43942	0.37928	0.45645	0.1738	0.19872	0.42723	0.37608	0.37059	0.29936	0.3151	0.50642	0.49819
1538	0.54182	0.53698	0.46569	0.45146	0.49111	0.29565	0.28112	0.30716	0.34823	0.31789	0.34883	0.44728	0.42985	0.33209	0.4379	0.38612	0.51512	0.39524	0.43177	0.35067	0.45059	0.29003	0.26552	0.42183	0.40909	0.3662	0.45972	0.17014	0.20083	0.41956	0.37023	0.35393	0.29357	0.30455	0.51384	0.47931
1538.9	0.54445	0.54965	0.46266	0.45909	0.49975	0.30645	0.29653	0.30861	0.3453	0.31873	0.34655	0.43481	0.43182	0.33455	0.42864	0.40302	0.5153	0.39275	0.45201	0.35392	0.46274	0.29187	0.26334	0.40974	0.42756	0.3675	0.46905	0.17811	0.20592	0.42242	0.37746	0.35149	0.28536	0.31077	0.51404	0.47591
1539.7	0.56043	0.56881	0.46794	0.47128	0.506	0.31689	0.30642	0.31459	0.35391	0.32578	0.34965	0.42933	0.43137	0.33198	0.43311	0.4206	0.51026	0.39253	0.45514	0.37211	0.48469	0.2918	0.26884	0.40645	0.43076	0.37224	0.48851	0.19249	0.20418	0.41442	0.37053	0.36881	0.29176	0.3157	0.52958	0.48532
1540.6	0.54264	0.57075	0.46145	0.46357	0.49275	0.32111	0.31402	0.30951	0.34803	0.32921	0.34678	0.41905	0.4245	0.32747	0.40823	0.43941	0.48636	0.38885	0.45288	0.37114	0.49447	0.29013	0.27145	0.40264	0.41743	0.36383	0.47729	0.19948	0.19834	0.40713	0.35903	0.35181	0.27721	0.31456	0.53466	0.47211
1541.4	0.54493	0.56834	0.45402	0.469	0.49135	0.32295	0.31691	0.31387	0.35661	0.33913	0.34986	0.41184	0.42996	0.32136	0.39029	0.46648	0.49503	0.38532	0.45703	0.36822	0.51704	0.29698	0.27268	0.40871	0.425	0.35579	0.48274	0.21187	0.19981	0.41459	0.35137	0.34154	0.26983	0.32353	0.5389	0.47642
1542.3	0.53335	0.56679	0.46131	0.46869	0.49748	0.33195	0.32379	0.32467	0.35916	0.34758	0.3446	0.40805	0.43166	0.31242	0.40273	0.44156	0.47612	0.37311	0.45685	0.38461	0.532	0.28737	0.27644	0.4085	0.44342	0.33994	0.49365	0.20449	0.20656	0.42008	0.35189	0.35795	0.26571	0.32562	0.54874	0.47752
1543.1	0.54389	0.56143	0.4713	0.482	0.4934	0.33801	0.32529	0.33419	0.36705	0.3541	0.3463	0.41069	0.43859	0.31389	0.41678	0.46054	0.48262	0.38081	0.45035	0.39678	0.5496	0.2942	0.28409	0.42705	0.45563	0.34903	0.49828	0.21442	0.20912	0.42176	0.35776	0.3645	0.26329	0.3325	0.55975	0.48174
1543.9	0.53982	0.55315	0.4641	0.48374	0.48186	0.34869	0.32984	0.33081	0.35843	0.35145	0.34249	0.40375	0.43737	0.31503	0.41298	0.47927	0.49608	0.38476	0.43856	0.37669	0.55348	0.2888	0.27534	0.42656	0.44728	0.33729	0.50936	0.21432	0.21291	0.43066	0.34622	0.3499	0.25687	0.33562	0.5655	0.4752
1544.8	0.54995	0.56355	0.47581	0.48163	0.48438	0.35725	0.33722	0.33804	0.3604	0.35573	0.34394	0.41137	0.4387	0.32262	0.44054	0.48917	0.53526	0.38944	0.43815	0.38227	0.56834	0.30432	0.27372	0.43807	0.46623	0.34775	0.55055	0.21058	0.21763	0.44855	0.35554	0.35652	0.26344	0.34072	0.5728	0.48359
1545.6	0.55053	0.57916	0.49284	0.47732	0.47825	0.35878	0.33625	0.32825	0.36204	0.35112	0.34303	0.41121	0.42952	0.32912	0.4512	0.50653	0.51008	0.39068	0.43366	0.38229	0.56453	0.29785	0.27323	0.43696	0.45954	0.34485	0.5822	0.2066	0.21292	0.4375	0.3429	0.35315	0.26075	0.33718	0.57091	0.4842
1546.5	0.57176	0.59483	0.505	0.48493	0.477	0.36393	0.35479	0.33197	0.37625	0.35791	0.35061	0.41424	0.45402	0.34078	0.47559	0.53506	0.54706	0.40776	0.44842	0.37821	0.58683	0.30779	0.27859	0.44995	0.47993	0.36763	0.61067	0.22577	0.21977	0.45347	0.35834	0.3502	0.26961	0.34818	0.5885	0.50313
1547.3	0.54688	0.59174	0.47511	0.45644	0.45847	0.36729	0.36375	0.32949	0.3731	0.35718	0.35376	0.40941	0.43677	0.32833	0.44241	0.51122	0.52693	0.40447	0.45561	0.3601	0.57229	0.29981	0.27559	0.44576	0.45149	0.36417	0.60836	0.2127	0.21361	0.45636	0.35402	0.3385	0.2727	0.3464	0.6032	0.48591
1548.1	0.5575	0.60362	0.47592	0.44778	0.44391	0.35673	0.35725	0.3275	0.38005	0.34654	0.34914	0.40853	0.43432	0.33445	0.43114	0.492	0.50566	0.40081	0.45423	0.36864	0.56958	0.30434	0.27319	0.44197	0.45557	0.37559	0.60248	0.20794	0.20796	0.45273	0.34956	0.34028	0.27728	0.33804	0.60433	0.47789
1549	0.56257	0.6179	0.48141	0.45761	0.43436	0.35976	0.36442	0.32815	0.38045	0.34644	0.34987	0.40828	0.44635	0.34357	0.42801	0.5084	0.48095	0.40705	0.471	0.37251	0.56235	0.29581	0.27863	0.44604	0.45666	0.37473	0.5953	0.22366	0.21023	0.44924	0.3682	0.33671	0.27714	0.33454	0.61171	0.47001
1549.8	0.56024	0.61612	0.48859	0.45983	0.42731	0.35826	0.3726	0.33781	0.38238	0.347	0.34621	0.41028	0.45983	0.34739	0.42212	0.50282	0.4919	0.41386	0.46407	0.38081	0.55563	0.29625	0.27713	0.45794	0.44424	0.37331	0.57313	0.22748	0.20606	0.4481	0.37494	0.3462	0.28588	0.33325	0.625	0.46019
1550.7	0.5488	0.60828	0.47329	0.45521	0.42093	0.36053	0.36571	0.33172	0.38614	0.33329	0.3357	0.40808	0.43892	0.34415	0.38814	0.49395	0.50125	0.4173	0.45983	0.37545	0.53542	0.29265	0.26627	0.45504	0.42807	0.36041	0.54364	0.22007	0.20235	0.44078	0.36625	0.34426	0.28161	0.32225	0.61132	0.45188
1551.5	0.55863	0.61149	0.4938	0.47358	0.42218	0.36187	0.36967	0.33689	0.39155	0.33987	0.33003	0.41808	0.42594	0.36599	0.40557	0.51538	0.53026	0.4359	0.46644	0.39639	0.53062	0.29726	0.2629	0.46492	0.4413	0.35734	0.5432	0.22925	0.20229	0.44593	0.38776	0.33671	0.28748	0.33018	0.60368	0.46663
1552.4	0.55056	0.61551	0.50558	0.48164	0.42525	0.37347	0.38613	0.3421	0.39361	0.35043	0.32669	0.42825	0.42956	0.37296	0.42554	0.53046	0.52431	0.45268	0.49426	0.39482	0.51749	0.29935	0.26438	0.4805	0.44817	0.34886	0.55133	0.23073	0.20194	0.45641	0.41156	0.33169	0.28935	0.33122	0.60268	0.47019
1553.2	0.55186	0.6075	0.51648	0.48486	0.42458	0.37793	0.39159	0.34351	0.40409	0.3438	0.31911	0.43035	0.42431	0.376	0.43942	0.50974	0.5357	0.46617	0.50888	0.38434	0.50598	0.29575	0.25838	0.4791	0.45001	0.34327	0.56267	0.21892	0.19837	0.45728	0.40402	0.31847	0.291	0.32979	0.59797	0.471
1554.1	0.56495	0.61971	0.51876	0.49701	0.43059	0.3892	0.40297	0.35426	0.40785	0.346	0.32635	0.43849	0.43575	0.3931	0.46172	0.52334	0.56222	0.48872	0.5397	0.38888	0.51472	0.30823	0.26981	0.48175	0.48857	0.35542	0.57719	0.22625	0.20555	0.48351	0.41676	0.32421	0.29837	0.3379	0.60911	0.48355
1554.9	0.57552	0.64361	0.53772	0.50357	0.42715	0.38761	0.42495	0.36867	0.41075	0.35597	0.33209	0.44914	0.45875	0.40499	0.50206	0.54862	0.56066	0.50159	0.56073	0.39983	0.51322	0.32138	0.27498	0.49537	0.51529	0.37002	0.60942	0.23502	0.20003	0.49163	0.44	0.3228	0.31207	0.35011	0.62183	0.49046
1555.7	0.57014	0.63115	0.53175	0.48593	0.41089	0.37805	0.41519	0.35979	0.39132	0.34182	0.32141	0.43998	0.45774	0.37817	0.49902	0.53022	0.52753	0.47157	0.5349	0.38263	0.49377	0.32069	0.2655	0.48611	0.50844	0.34808	0.60054	0.22026	0.19389	0.47701	0.41136	0.30879	0.30798	0.34133	0.61436	0.47986
1556.6	0.58321	0.62816	0.53938	0.48891	0.41489	0.37359	0.423	0.37007	0.39945	0.34158	0.32713	0.44849	0.47096	0.38051	0.5011	0.54261	0.55725	0.46797	0.54023	0.39609	0.4954	0.32435	0.27629	0.4966	0.51651	0.34575	0.60665	0.23069	0.19579	0.47343	0.42823	0.31629	0.31592	0.34815	0.61725	0.4955
1557.4	0.58446	0.62682	0.52236	0.48435	0.4035	0.36439	0.43002	0.3757	0.38997	0.34245	0.32631	0.44961	0.46723	0.37282	0.48712	0.56681	0.55404	0.46921	0.53754	0.40433	0.48747	0.33077	0.2669	0.50222	0.50598	0.33736	0.58625	0.24109	0.1925	0.47452	0.44185	0.31592	0.31867	0.34586	0.60934	0.49706
1558.3	0.58315	0.61404	0.52341	0.46929	0.3865	0.35506	0.43246	0.37261	0.382	0.3367	0.31687	0.45199	0.44907	0.36811	0.48634	0.54945	0.53051	0.46087	0.53365	0.39607	0.44587	0.31768	0.25534	0.49992	0.4825	0.32354	0.58704	0.23637	0.18599	0.45465	0.45737	0.30797	0.3106	0.34458	0.59221	0.49764
1559.1	0.58434	0.60923	0.51671	0.47521	0.38108	0.35215	0.43164	0.37183	0.37331	0.32896	0.31542	0.45603	0.45114	0.3661	0.46788	0.55077	0.53383	0.45597	0.53404	0.39872	0.42845	0.31327	0.25532	0.49748	0.46953	0.31078	0.56179	0.23992	0.19105	0.44657	0.46041	0.31598	0.30675	0.33749	0.5825	0.49953
1559.9	0.59293	0.6335	0.52303	0.47466	0.38887	0.35414	0.44685	0.38858	0.38613	0.3329	0.32419	0.47399	0.47159	0.39474	0.46726	0.57313	0.56401	0.47681	0.55275	0.41457	0.42579	0.3123	0.26522	0.5135	0.47869	0.32751	0.57249	0.24668	0.20207	0.45171	0.48514	0.33951	0.30927	0.34359	0.58898	0.51616
1560.8	0.59121	0.64946	0.5096	0.46514	0.3839	0.35626	0.4486	0.39329	0.37841	0.32857	0.31955	0.47519	0.46472	0.40643	0.48119	0.56235	0.58512	0.49155	0.54968	0.41506	0.4167	0.32329	0.25434	0.51005	0.47488	0.33951	0.56633	0.23892	0.20552	0.45287	0.4883	0.33725	0.30117	0.34072	0.57609	0.51868
1561.6	0.59157	0.65724	0.50832	0.46648	0.38326	0.3539	0.44655	0.39676	0.3805	0.33408	0.3228	0.48442	0.45372	0.41313	0.44927	0.5627	0.5849	0.49585	0.55305	0.41889	0.39957	0.32818	0.2638	0.51447	0.47661	0.34645	0.55274	0.23079	0.20682	0.44851	0.49971	0.34201	0.30211	0.34881	0.56575	0.52609
1562.4	0.58303	0.67185	0.49901	0.46578	0.382	0.3483	0.44598	0.39453	0.3818	0.3331	0.31984	0.48392	0.45906	0.40804	0.43497	0.57048	0.59713	0.47418	0.55388	0.41789	0.40679	0.33589	0.2593	0.51671	0.47196	0.36338	0.53736	0.23291	0.20508	0.44262	0.49806	0.3324	0.30436	0.34238	0.55676	0.53143
1563.3	0.58969	0.66408	0.51781	0.47033	0.37777	0.35129	0.44073	0.39946	0.38453	0.34282	0.31811	0.48917	0.46326	0.40494	0.44947	0.57972	0.61862	0.51552	0.55016	0.42137	0.40538	0.33898	0.26526	0.51541	0.47139	0.36072	0.55593	0.23418	0.20552	0.45494	0.50271	0.31752	0.30009	0.34837	0.55174	0.53164
1564.1	0.59908	0.64969	0.52204	0.48334	0.3703	0.35617	0.42622	0.40269	0.3831	0.34488	0.31743	0.4943	0.46468	0.39211	0.46999	0.57649	0.62064	0.53042	0.55284	0.42259	0.40818	0.34303	0.2626	0.51263	0.45758	0.35876	0.55058	0.24376	0.19494	0.46806	0.50722	0.31387	0.29648	0.34989	0.53475	0.53674
1565	0.60302	0.64338	0.53351	0.50612	0.36669	0.35319	0.42009	0.40688	0.38745	0.34758	0.3237	0.49958	0.48541	0.37963	0.48813	0.59767	0.62147	0.52494	0.56152	0.42852	0.41366	0.34335	0.26655	0.52298	0.46248	0.3511	0.54746	0.26019	0.19579	0.47089	0.51625	0.30858	0.30298	0.35681	0.53339	0.54406
1565.8	0.61244	0.64664	0.54989	0.50987	0.36653	0.35989	0.41637	0.42238	0.39574	0.3496	0.33183	0.51166	0.49903	0.38477	0.53734	0.57996	0.64766	0.54348	0.56703	0.44175	0.42602	0.34905	0.26488	0.52178	0.47699	0.36069	0.55642	0.26495	0.20012	0.47658	0.51935	0.31917	0.3102	0.35902	0.54061	0.55998
1566.6	0.63311	0.66372	0.5801	0.53469	0.36813	0.37434	0.42004	0.44319	0.41129	0.36586	0.34848	0.53426	0.51862	0.39477	0.56465	0.59519	0.69578	0.59468	0.57483	0.4691	0.44977	0.37013	0.28384	0.54107	0.50392	0.38065	0.57649	0.28173	0.20788	0.49989	0.54089	0.34377	0.32064	0.37173	0.54559	0.57982
1567.5	0.61643	0.66107	0.573	0.52513	0.346	0.36158	0.41907	0.44263	0.40229	0.3568	0.349	0.53558	0.48017	0.37971	0.5514	0.56701	0.6617	0.54705	0.57528	0.44252	0.43673	0.36695	0.26967	0.5451	0.49104	0.37187	0.55566	0.27668	0.19509	0.47491	0.53389	0.33531	0.31576	0.36617	0.53331	0.57634
1568.3	0.62228	0.67011	0.58304	0.53243	0.3404	0.36686	0.43552	0.45055	0.41563	0.36099	0.35613	0.53997	0.49747	0.37067	0.55759	0.58397	0.66118	0.55835	0.58839	0.45219	0.4564	0.38059	0.27779	0.55627	0.5229	0.38291	0.5656	0.28904	0.20777	0.48602	0.55146	0.34088	0.3322	0.36964	0.54211	0.58228
1569.2	0.62396	0.66542	0.58459	0.50483	0.32783	0.37946	0.43192	0.46033	0.41971	0.36288	0.3635	0.55029	0.4887	0.36425	0.53069	0.56915	0.65533	0.57865	0.58553	0.45669	0.46309	0.38444	0.28424	0.56053	0.52268	0.39464	0.56068	0.28528	0.2048	0.49164	0.55122	0.34453	0.33249	0.37413	0.54681	0.58
1570	0.62556	0.67278	0.58805	0.51485	0.33316	0.38634	0.42986	0.46299	0.42538	0.36391	0.36925	0.55114	0.49609	0.3544	0.52971	0.59577	0.64697	0.57083	0.59508	0.44947	0.48347	0.38821	0.29146	0.57523	0.53447	0.40698	0.57348	0.29668	0.20484	0.49275	0.5559	0.34048	0.33651	0.38231	0.54582	0.58229
1570.8	0.6094	0.64848	0.57664	0.50034	0.32869	0.38739	0.42763	0.46941	0.43055	0.3615	0.37166	0.54751	0.48139	0.33284	0.54027	0.60673	0.62	0.57447	0.60583	0.44901	0.47946	0.38045	0.29347	0.58276	0.52468	0.38975	0.55574	0.29625	0.20463	0.49575	0.55233	0.32758	0.33655	0.38931	0.54272	0.58752
1571.7	0.61598	0.66166	0.57806	0.51209	0.34451	0.40417	0.43987	0.48464	0.44878	0.37619	0.38971	0.55819	0.49965	0.33155	0.54647	0.63042	0.67296	0.62475	0.61526	0.46985	0.49745	0.3917	0.30825	0.60153	0.54689	0.41168	0.56015	0.30015	0.21775	0.52262	0.5734	0.35458	0.35539	0.40459	0.54983	0.61507
1572.5	0.60661	0.68141	0.58421	0.50421	0.35268	0.39989	0.42458	0.48507	0.44742	0.37653	0.39389	0.55726	0.48915	0.32887	0.54442	0.61163	0.71835	0.63574	0.61032	0.46984	0.49685	0.38938	0.31028	0.60677	0.52556	0.41515	0.5402	0.29745	0.22174	0.51833	0.56871	0.36147	0.34447	0.4076	0.53834	0.61621
1573.3	0.60634	0.66995	0.59617	0.52727	0.3534	0.39812	0.42981	0.49064	0.45148	0.3834	0.40836	0.55623	0.4846	0.31035	0.55693	0.62106	0.7037	0.64376	0.60379	0.47348	0.49333	0.38848	0.32036	0.61005	0.5147	0.40974	0.54405	0.30188	0.22759	0.53572	0.56731	0.37983	0.35382	0.40683	0.53573	0.62479
1574.2	0.62371	0.67916	0.6136	0.54509	0.35871	0.40689	0.44137	0.50452	0.47062	0.39646	0.42314	0.56303	0.49862	0.30813	0.58419	0.63253	0.75321	0.68248	0.61509	0.4942	0.50795	0.40252	0.33814	0.63017	0.5242	0.41177	0.55142	0.31766	0.2401	0.56705	0.58636	0.40232	0.36633	0.41774	0.54985	0.64358
1575	0.62309	0.70322	0.62044	0.54253	0.3525	0.41575	0.43951	0.50669	0.46719	0.40235	0.42985	0.56742	0.50789	0.30005	0.58359	0.59273	0.75544	0.69479	0.60633	0.48652	0.50689	0.40353	0.33373	0.63447	0.52159	0.40965	0.56214	0.30711	0.23353	0.5773	0.59199	0.40046	0.37027	0.41809	0.55133	0.63575
1575.8	0.62628	0.70514	0.62616	0.54159	0.34615	0.41902	0.42987	0.50582	0.46983	0.40335	0.43162	0.56534	0.53201	0.30026	0.59607	0.59842	0.71513	0.68095	0.62502	0.49143	0.51242	0.40898	0.34581	0.63375	0.51722	0.40706	0.56795	0.31903	0.2322	0.58744	0.60135	0.39536	0.37209	0.41408	0.55272	0.64492
1576.7	0.62796	0.70174	0.6153	0.5473	0.34633	0.42552	0.43911	0.52319	0.47799	0.41112	0.44809	0.57662	0.53669	0.30163	0.58563	0.59248	0.68168	0.69357	0.62947	0.49386	0.5	0.42016	0.35787	0.64618	0.52946	0.41178	0.56106	0.3108	0.22975	0.60516	0.60675	0.39361	0.38929	0.41962	0.56705	0.66367
1577.5	0.63694	0.74089	0.61442	0.54599	0.35656	0.42716	0.44548	0.53506	0.48553	0.4225	0.44802	0.5865	0.55852	0.31198	0.60568	0.60506	0.70821	0.69963	0.63715	0.48694	0.50721	0.42805	0.36915	0.66485	0.56438	0.43227	0.56749	0.31792	0.24127	0.60645	0.62397	0.39349	0.39406	0.43772	0.57583	0.67837
1578.4	0.61313	0.72721	0.59751	0.5306	0.34429	0.42603	0.44574	0.53888	0.48101	0.41891	0.45154	0.58946	0.56592	0.29691	0.59146	0.59612	0.66996	0.67953	0.61943	0.47789	0.48072	0.42227	0.37073	0.66445	0.55696	0.42935	0.54088	0.31338	0.23408	0.60037	0.60863	0.38548	0.39359	0.43771	0.57693	0.68075
1579.2	0.64533	0.73843	0.61905	0.56231	0.37521	0.44215	0.46322	0.55822	0.49667	0.42992	0.47403	0.60236	0.60719	0.31573	0.62017	0.64295	0.68096	0.7005	0.64979	0.49302	0.50008	0.44459	0.39535	0.67962	0.59668	0.45231	0.57314	0.34698	0.26401	0.63043	0.63825	0.41873	0.4169	0.4573	0.59667	0.71177
1580	0.63925	0.73817	0.61527	0.55704	0.38195	0.44057	0.45999	0.5674	0.49459	0.4306	0.47979	0.6061	0.58674	0.30053	0.61395	0.61851	0.69512	0.71988	0.62726	0.48848	0.48632	0.43717	0.39003	0.68902	0.59436	0.45484	0.56242	0.34201	0.27241	0.63711	0.62238	0.41799	0.41571	0.46447	0.59274	0.69806
1580.9	0.63589	0.73721	0.6283	0.55846	0.37972	0.44882	0.46838	0.56497	0.48719	0.4323	0.48557	0.6084	0.59463	0.29479	0.63738	0.63185	0.68783	0.7177	0.63791	0.48112	0.47855	0.4351	0.39787	0.69918	0.60579	0.45174	0.58133	0.35795	0.28283	0.64788	0.63846	0.42494	0.40979	0.46633	0.59204	0.70659
1581.7	0.63754	0.73911	0.64079	0.58827	0.38799	0.46189	0.47573	0.57198	0.4933	0.4361	0.49702	0.6137	0.60168	0.29968	0.65617	0.63325	0.69872	0.74433	0.6675	0.49905	0.4748	0.44712	0.39991	0.70767	0.60604	0.45156	0.60169	0.37553	0.28897	0.66796	0.65629	0.44124	0.41692	0.46555	0.60602	0.71976
1582.5	0.62891	0.74151	0.63558	0.5773	0.39136	0.46709	0.47205	0.56688	0.47761	0.43366	0.49327	0.60592	0.59022	0.2932	0.64942	0.63348	0.69674	0.74519	0.66061	0.48757	0.46125	0.4429	0.39169	0.70934	0.59485	0.44478	0.6109	0.37215	0.29577	0.67912	0.66015	0.42828	0.40621	0.46228	0.60371	0.7169
1583.4	0.59193	0.72109	0.61994	0.56363	0.36938	0.45734	0.47026	0.55589	0.46501	0.42893	0.48265	0.59752	0.55839	0.28879	0.64362	0.63273	0.68684	0.72887	0.63672	0.46317	0.44551	0.43575	0.38206	0.70599	0.55573	0.42246	0.58437	0.35721	0.28668	0.66486	0.64778	0.40867	0.38884	0.45433	0.60147	0.70067
1584.2	0.62002	0.74788	0.63795	0.58161	0.38444	0.47756	0.48378	0.56989	0.47399	0.44688	0.49944	0.60981	0.59367	0.31905	0.67196	0.661	0.69896	0.73948	0.64914	0.47311	0.46274	0.46036	0.40273	0.72076	0.58193	0.43929	0.61119	0.37269	0.3011	0.68232	0.6656	0.42545	0.4026	0.47633	0.63508	0.72831
1585	0.61518	0.74071	0.64963	0.58795	0.39204	0.48059	0.47764	0.57327	0.4839	0.45172	0.49522	0.605	0.59111	0.3246	0.69781	0.65002	0.70123	0.7412	0.62637	0.47276	0.48382	0.46029	0.39653	0.72062	0.58769	0.43814	0.63946	0.37106	0.29721	0.6825	0.65827	0.43195	0.41578	0.48483	0.64559	0.72395
1585.9	0.59753	0.74045	0.65025	0.57311	0.39372	0.48298	0.49077	0.57677	0.47846	0.45098	0.49106	0.59991	0.58702	0.32111	0.69413	0.65252	0.6951	0.73338	0.60706	0.45483	0.47793	0.46026	0.39367	0.71792	0.59069	0.44035	0.6269	0.36041	0.30128	0.69155	0.65597	0.41291	0.42152	0.49364	0.6398	0.72249
1586.7	0.61034	0.73871	0.67315	0.58757	0.3952	0.48922	0.49623	0.5813	0.4801	0.45795	0.4917	0.60561	0.58406	0.33213	0.75179	0.63922	0.70195	0.74478	0.61559	0.46318	0.48611	0.47138	0.39335	0.72823	0.60125	0.43563	0.65108	0.36863	0.31054	0.69812	0.67869	0.41872	0.42102	0.50387	0.64358	0.73631
1587.6	0.62319	0.74954	0.68682	0.60085	0.40174	0.49095	0.4928	0.58971	0.48894	0.46555	0.49247	0.61061	0.59737	0.32596	0.77074	0.65047	0.71844	0.74894	0.61912	0.4859	0.48409	0.4807	0.3974	0.74123	0.64295	0.45716	0.66694	0.38627	0.32497	0.71068	0.68624	0.43219	0.42687	0.5177	0.64637	0.75123
1588.4	0.60419	0.72108	0.66856	0.60613	0.38832	0.4857	0.49065	0.58365	0.48673	0.45707	0.47792	0.59923	0.5794	0.32478	0.76686	0.64535	0.69352	0.7349	0.61206	0.48313	0.48216	0.47277	0.38929	0.73628	0.65038	0.43796	0.66729	0.38387	0.32047	0.71036	0.69843	0.42933	0.42294	0.51436	0.63944	0.74353
1589.2	0.61537	0.71912	0.65228	0.60927	0.39122	0.48738	0.50129	0.58359	0.47892	0.45817	0.47685	0.60163	0.58662	0.33481	0.75517	0.6857	0.71999	0.73983	0.61715	0.50036	0.46323	0.48753	0.39246	0.7398	0.66184	0.4425	0.65505	0.40142	0.33587	0.70796	0.71405	0.43156	0.41112	0.51931	0.64036	0.75597
1590.1	0.62936	0.70718	0.63994	0.60493	0.37824	0.49477	0.49496	0.57195	0.4763	0.45888	0.47277	0.60137	0.57444	0.3457	0.75621	0.69952	0.70986	0.7404	0.61817	0.50471	0.46106	0.48296	0.39268	0.73973	0.66035	0.44135	0.66043	0.39834	0.33636	0.70401	0.72447	0.43674	0.40507	0.51666	0.64395	0.76018
1590.9	0.64885	0.71633	0.64361	0.61716	0.38432	0.50058	0.50322	0.57807	0.48947	0.46318	0.4733	0.60257	0.60842	0.35789	0.74712	0.74317	0.72639	0.76781	0.62416	0.51122	0.47511	0.48734	0.40528	0.7446	0.68728	0.45698	0.67591	0.40603	0.34522	0.72572	0.73658	0.46709	0.42199	0.52374	0.65234	0.7653
1591.7	0.64348	0.70535	0.6384	0.61931	0.38676	0.49821	0.49704	0.56381	0.48047	0.45783	0.46368	0.59677	0.6135	0.36224	0.73985	0.73917	0.70915	0.75883	0.61856	0.50121	0.4699	0.4794	0.39758	0.7396	0.66732	0.45039	0.68444	0.3946	0.35068	0.71488	0.73084	0.4623	0.41749	0.5187	0.65035	0.74854
1592.6	0.6418	0.7165	0.64193	0.62115	0.38039	0.49041	0.49293	0.55102	0.47637	0.44501	0.4545	0.59466	0.61591	0.3684	0.74145	0.74736	0.70925	0.75307	0.61336	0.50991	0.48305	0.4717	0.39175	0.73551	0.65475	0.46806	0.68391	0.39226	0.35508	0.70958	0.72897	0.47312	0.41956	0.51165	0.63997	0.74256
1593.4	0.64256	0.71731	0.64833	0.62725	0.36322	0.48097	0.49699	0.54121	0.47037	0.43544	0.44238	0.59156	0.60234	0.36558	0.75204	0.74414	0.67334	0.73963	0.62836	0.4933	0.48328	0.45712	0.38604	0.72652	0.65172	0.47558	0.69267	0.38143	0.3537	0.70896	0.73581	0.47133	0.4175	0.50498	0.64566	0.72509
1594.2	0.63764	0.70783	0.66545	0.62052	0.36828	0.47395	0.49744	0.53519	0.46694	0.42706	0.44033	0.58638	0.62971	0.36966	0.77778	0.75495	0.67899	0.74004	0.6289	0.49948	0.50475	0.46388	0.38397	0.72407	0.68617	0.46859	0.71908	0.39441	0.35903	0.71117	0.73444	0.4837	0.41487	0.50696	0.64543	0.72169
1595.1	0.62634	0.70988	0.6487	0.6212	0.35808	0.459	0.48105	0.51638	0.44977	0.41775	0.42828	0.57905	0.62441	0.37391	0.77472	0.76019	0.66933	0.72956	0.6192	0.49801	0.49924	0.46163	0.37409	0.71285	0.70122	0.47596	0.71711	0.39313	0.35749	0.68886	0.72024	0.46835	0.40383	0.50151	0.64024	0.71066
1595.9	0.64342	0.71639	0.63794	0.63045	0.35421	0.46017	0.48776	0.51811	0.44817	0.40779	0.42529	0.57649	0.63381	0.40346	0.78289	0.78237	0.70065	0.7487	0.63025	0.50901	0.52512	0.47117	0.37712	0.71227	0.73726	0.49724	0.72584	0.41144	0.36164	0.69857	0.75434	0.48743	0.40751	0.49949	0.64764	0.73422
1596.7	0.65289	0.70852	0.6283	0.6281	0.35862	0.46677	0.49381	0.51071	0.43624	0.40074	0.42438	0.57617	0.66565	0.40914	0.78244	0.79556	0.7275	0.74525	0.64044	0.49211	0.51545	0.47014	0.37312	0.715	0.76779	0.5049	0.73384	0.42006	0.37174	0.69454	0.75686	0.48405	0.39863	0.49606	0.65103	0.73126
1597.6	0.6736	0.72107	0.63286	0.63135	0.37413	0.47559	0.49286	0.50664	0.43604	0.3982	0.42533	0.57684	0.71562	0.42791	0.82064	0.83354	0.7767	0.78824	0.63863	0.51	0.55132	0.47928	0.37857	0.72469	0.80682	0.53062	0.78077	0.44346	0.3836	0.71076	0.75084	0.50989	0.41005	0.501	0.65872	0.74673
1598.4	0.67452	0.73261	0.60871	0.63067	0.381	0.46917	0.47634	0.49591	0.42432	0.38174	0.41173	0.57488	0.73164	0.43295	0.81887	0.83651	0.81963	0.77647	0.6503	0.50562	0.56326	0.46619	0.37619	0.72166	0.80903	0.55835	0.80088	0.44285	0.39212	0.71308	0.73953	0.52276	0.3996	0.49165	0.65501	0.7451
1599.2	0.67534	0.70521	0.59767	0.61121	0.37999	0.46228	0.47454	0.47893	0.41374	0.35922	0.39725	0.56854	0.73014	0.41939	0.80529	0.81906	0.81984	0.76563	0.65079	0.49404	0.5716	0.45244	0.3736	0.70857	0.78907	0.5423	0.79711	0.44863	0.39255	0.71686	0.7338	0.51458	0.38732	0.48032	0.64626	0.73655
1600.1	0.69122	0.71174	0.58958	0.61014	0.38768	0.45817	0.47678	0.46332	0.40702	0.34798	0.39135	0.56532	0.76298	0.41438	0.82631	0.83138	0.84496	0.77709	0.67672	0.49992	0.5902	0.44871	0.38004	0.69937	0.81151	0.55428	0.82248	0.45037	0.39614	0.72598	0.7299	0.51873	0.38224	0.47976	0.64717	0.73302
1600.9	0.69159	0.72095	0.60306	0.61491	0.39887	0.44612	0.46647	0.46073	0.40696	0.34162	0.38372	0.56394	0.79323	0.42572	0.87569	0.86508	0.87482	0.8032	0.67802	0.52528	0.61942	0.45275	0.39342	0.70181	0.85262	0.57863	0.87073	0.4656	0.39752	0.75586	0.73449	0.5299	0.38558	0.48158	0.65456	0.74425
1601.7	0.67793	0.7092	0.5886	0.61628	0.38344	0.43243	0.45702	0.44578	0.39558	0.31569	0.37552	0.55496	0.79717	0.42197	0.86052	0.8626	0.85628	0.79519	0.69765	0.53481	0.62034	0.43973	0.39151	0.68785	0.85344	0.57575	0.86793	0.46711	0.39377	0.7479	0.74263	0.51374	0.36761	0.46949	0.64008	0.73965
1602.6	0.67746	0.70298	0.58297	0.62402	0.37558	0.42457	0.45931	0.43319	0.38583	0.30422	0.3713	0.55135	0.82738	0.43232	0.87435	0.86443	0.8407	0.81128	0.70418	0.54622	0.62077	0.44046	0.39765	0.68732	0.86754	0.58344	0.8784	0.47607	0.39047	0.74383	0.7561	0.50537	0.37373	0.46254	0.65332	0.74089
1603.4	0.68238	0.72981	0.58581	0.64303	0.37919	0.43003	0.46229	0.43303	0.3842	0.3002	0.37239	0.55683	0.88354	0.46447	0.91428	0.90796	0.88136	0.82194	0.72943	0.57125	0.6469	0.45041	0.40477	0.69635	0.91836	0.62815	0.93229	0.49696	0.40464	0.75672	0.77088	0.5383	0.38189	0.46428	0.65932	0.75679
1604.2	0.65493	0.70765	0.58706	0.63316	0.35826	0.4122	0.43726	0.4071	0.36044	0.27523	0.3557	0.54596	0.87334	0.45407	0.90538	0.92525	0.86428	0.81086	0.71117	0.55903	0.62139	0.43399	0.39091	0.68201	0.9091	0.60852	0.93201	0.49664	0.39768	0.7425	0.74309	0.5168	0.36424	0.45005	0.64384	0.7369
1605.1	0.66249	0.7048	0.57326	0.63605	0.34959	0.41163	0.42994	0.38554	0.34581	0.25533	0.35276	0.54001	0.88799	0.4557	0.89937	0.93784	0.87893	0.83525	0.72749	0.5601	0.61522	0.431	0.39222	0.66411	0.91069	0.61804	0.93177	0.50884	0.41351	0.74153	0.75008	0.5152	0.35471	0.44573	0.63892	0.73407
1605.9	0.65559	0.70459	0.55938	0.62254	0.3512	0.41358	0.41429	0.37193	0.3362	0.24778	0.34065	0.53397	0.90837	0.45848	0.88177	0.92428	0.90739	0.83994	0.71494	0.54773	0.602	0.4301	0.39043	0.65834	0.91259	0.62616	0.91984	0.50451	0.41617	0.74926	0.74234	0.508	0.35025	0.44401	0.63297	0.72715
1606.7	0.66294	0.70085	0.57141	0.6301	0.33739	0.41183	0.39896	0.35427	0.32626	0.23296	0.32597	0.51627	0.9225	0.45888	0.89207	0.95183	0.91371	0.84335	0.71221	0.55235	0.59382	0.4218	0.38031	0.64367	0.93162	0.62071	0.91883	0.51304	0.41766	0.75236	0.7305	0.50967	0.33795	0.43997	0.603	0.71212
1607.6	0.65313	0.68576	0.57096	0.61498	0.3265	0.40454	0.39001	0.33244	0.31121	0.21557	0.3148	0.50466	0.92193	0.44552	0.87644	0.94236	0.88671	0.85321	0.71669	0.54903	0.58487	0.40883	0.37279	0.63053	0.93269	0.60854	0.89809	0.4997	0.41239	0.73989	0.72173	0.49008	0.32599	0.42677	0.58729	0.70157
1608.4	0.65989	0.70126	0.57324	0.61513	0.32955	0.41043	0.38925	0.32486	0.30702	0.21099	0.31029	0.50517	0.96177	0.45728	0.90126	0.94744	0.91509	0.85731	0.72997	0.56279	0.59575	0.40696	0.38227	0.6345	0.96144	0.6279	0.91638	0.50837	0.42396	0.74499	0.73858	0.49654	0.33151	0.42324	0.57686	0.71446
1609.2	0.6457	0.6823	0.56282	0.58776	0.30855	0.3963	0.3738	0.30031	0.28494	0.19492	0.28888	0.49068	0.93508	0.4348	0.87743	0.91488	0.88078	0.82999	0.7214	0.5492	0.57936	0.3859	0.35878	0.61661	0.93773	0.59286	0.89623	0.49416	0.3986	0.71517	0.71207	0.47156	0.31209	0.40506	0.54961	0.68841
1610.1	0.65207	0.6805	0.56855	0.59614	0.31119	0.38711	0.36224	0.28751	0.27459	0.18457	0.27639	0.48651	0.93134	0.41566	0.88871	0.91806	0.88163	0.81094	0.73619	0.55013	0.57606	0.37914	0.35239	0.60622	0.94334	0.59121	0.91035	0.50584	0.39921	0.69681	0.70928	0.47795	0.31066	0.39543	0.53041	0.67783
1610.9	0.63261	0.67312	0.5564	0.58714	0.31036	0.37776	0.34607	0.27946	0.26724	0.17617	0.2673	0.4911	0.91708	0.39099	0.88177	0.90928	0.88825	0.78792	0.71904	0.54513	0.56753	0.37547	0.34689	0.60403	0.93112	0.59115	0.92681	0.50007	0.3961	0.68036	0.70379	0.46804	0.30537	0.38259	0.52036	0.68068
1611.7	0.61653	0.66119	0.54698	0.57878	0.31004	0.36607	0.33155	0.26424	0.26306	0.16817	0.25443	0.48181	0.89822	0.37557	0.87288	0.88185	0.90182	0.76073	0.6974	0.53119	0.53705	0.36306	0.33484	0.58109	0.8998	0.58351	0.92969	0.49188	0.38622	0.67739	0.69175	0.44919	0.29686	0.37398	0.50341	0.64989
1612.5	0.61896	0.6484	0.54005	0.56052	0.3102	0.35099	0.31338	0.24629	0.24625	0.15179	0.23759	0.46579	0.85863	0.35867	0.84026	0.85212	0.89276	0.735	0.65852	0.52037	0.50201	0.34312	0.3188	0.56028	0.86074	0.56917	0.8947	0.48448	0.37393	0.66732	0.66175	0.43239	0.27619	0.35422	0.48012	0.61433
1613.4	0.61114	0.65573	0.54812	0.56234	0.32088	0.34506	0.30978	0.23894	0.24316	0.15164	0.22855	0.46457	0.87049	0.36025	0.84578	0.85015	0.9078	0.72215	0.66516	0.51997	0.49391	0.34021	0.31731	0.55476	0.85821	0.58285	0.89859	0.47482	0.38512	0.66513	0.67185	0.42809	0.28259	0.34817	0.4622	0.61168
1614.2	0.60205	0.64519	0.52632	0.54917	0.30997	0.33429	0.29603	0.2175	0.22744	0.13972	0.21642	0.45536	0.85008	0.35486	0.82937	0.83575	0.88381	0.71445	0.64523	0.51028	0.47116	0.32467	0.30843	0.53643	0.84011	0.5616	0.87694	0.45236	0.37378	0.66196	0.65414	0.40122	0.26862	0.3327	0.44728	0.58974
1615	0.60453	0.64213	0.51828	0.53261	0.31111	0.32945	0.28613	0.20317	0.21358	0.13055	0.20485	0.44314	0.83275	0.34162	0.80663	0.82458	0.85813	0.72181	0.63561	0.5041	0.45005	0.3183	0.29891	0.51394	0.82433	0.52636	0.83142	0.45517	0.36687	0.66437	0.65047	0.39625	0.25736	0.32499	0.42352	0.56249
1615.9	0.60145	0.6531	0.5073	0.52254	0.3048	0.31814	0.27582	0.19169	0.20291	0.12235	0.1903	0.43958	0.82376	0.33086	0.79783	0.80699	0.83886	0.71148	0.62598	0.50208	0.43802	0.31112	0.29419	0.50797	0.81114	0.5096	0.79889	0.45668	0.36808	0.64909	0.64737	0.38447	0.24532	0.31364	0.41195	0.55777
1616.7	0.58194	0.65211	0.48043	0.51601	0.28697	0.31431	0.26538	0.18025	0.19507	0.11681	0.18446	0.43207	0.80826	0.31229	0.76304	0.79404	0.80954	0.70957	0.61098	0.48961	0.42844	0.3021	0.27932	0.49689	0.79626	0.49673	0.75858	0.44218	0.35609	0.6267	0.63492	0.36285	0.24161	0.30701	0.40059	0.54478
1617.5	0.58054	0.64336	0.46976	0.50688	0.2781	0.30636	0.24802	0.16709	0.1772	0.1032	0.17471	0.42292	0.77681	0.28879	0.74699	0.7825	0.78509	0.68626	0.58025	0.47237	0.38742	0.28421	0.26764	0.47919	0.76676	0.46281	0.74106	0.43632	0.34265	0.61212	0.60627	0.33811	0.21761	0.28989	0.38888	0.5151
1618.4	0.57793	0.65678	0.49263	0.5075	0.28054	0.29906	0.25015	0.1672	0.18065	0.10725	0.17128	0.42217	0.78172	0.28296	0.75036	0.80152	0.76864	0.66965	0.56991	0.47704	0.38596	0.28086	0.25834	0.47702	0.76193	0.46052	0.73054	0.4423	0.3392	0.60612	0.60762	0.34275	0.21528	0.2835	0.382	0.51307
1619.2	0.57156	0.66125	0.47756	0.50449	0.27213	0.28372	0.23609	0.15662	0.17163	0.10092	0.16225	0.4181	0.77473	0.28116	0.71696	0.77185	0.74387	0.64642	0.54506	0.46105	0.37696	0.26018	0.24492	0.47207	0.73081	0.47216	0.71064	0.42282	0.32832	0.58017	0.58596	0.32673	0.20632	0.2717	0.36704	0.50093
1620	0.58027	0.66591	0.48478	0.50557	0.2692	0.28184	0.21595	0.14637	0.15588	0.093598	0.15963	0.40762	0.75807	0.28389	0.72443	0.77839	0.73543	0.63903	0.53683	0.45066	0.37558	0.25211	0.23595	0.46444	0.73904	0.47253	0.71882	0.41491	0.31783	0.56479	0.57344	0.32476	0.20036	0.26514	0.34638	0.48067
1620.8	0.57712	0.6766	0.49039	0.48581	0.26986	0.27649	0.21089	0.14196	0.14992	0.091176	0.15396	0.41236	0.75619	0.2864	0.72016	0.75949	0.69572	0.63211	0.54988	0.44901	0.36538	0.25323	0.23129	0.45363	0.73593	0.47459	0.73185	0.4075	0.31961	0.56993	0.58666	0.31755	0.19482	0.25724	0.34447	0.48802
1621.7	0.57803	0.68581	0.47994	0.4954	0.268	0.27281	0.20427	0.13781	0.15359	0.091279	0.14823	0.41159	0.74904	0.28264	0.68871	0.77715	0.66259	0.64331	0.5448	0.44077	0.36858	0.25898	0.22952	0.45002	0.73472	0.4804	0.71488	0.41004	0.32185	0.57018	0.58108	0.32469	0.19795	0.25429	0.3344	0.49754
1622.5	0.55548	0.65673	0.45589	0.46878	0.25082	0.25812	0.18437	0.12327	0.13711	0.083219	0.14116	0.40072	0.71469	0.26446	0.6499	0.73831	0.64533	0.62995	0.5122	0.42075	0.34435	0.25158	0.22498	0.43263	0.71069	0.46038	0.69816	0.38993	0.31349	0.55061	0.54949	0.3064	0.18184	0.24866	0.31834	0.48366
1623.3	0.55918	0.66936	0.46301	0.4645	0.25059	0.26058	0.18729	0.12012	0.1435	0.084649	0.13984	0.39915	0.69775	0.26235	0.6494	0.74143	0.63802	0.64435	0.53442	0.41669	0.34745	0.25131	0.23249	0.42762	0.72496	0.46699	0.70383	0.39166	0.31809	0.56641	0.55108	0.30397	0.18044	0.25064	0.31809	0.48835
1624.1	0.5427	0.67296	0.4468	0.4527	0.24864	0.25678	0.19097	0.11512	0.14591	0.087466	0.1367	0.39855	0.68254	0.2567	0.61806	0.74002	0.61666	0.6413	0.52888	0.4097	0.33695	0.24291	0.22798	0.4191	0.71561	0.46597	0.68832	0.3856	0.31568	0.56622	0.53243	0.30086	0.17251	0.24119	0.31927	0.49165
1625	0.53432	0.66495	0.4517	0.46558	0.24542	0.24808	0.1772	0.11006	0.14243	0.086524	0.13049	0.39306	0.67332	0.24399	0.62154	0.74234	0.62446	0.62864	0.52095	0.40046	0.33227	0.23834	0.22416	0.41671	0.70574	0.46013	0.68818	0.39121	0.31173	0.55562	0.50408	0.31105	0.16518	0.23215	0.30331	0.47981
1625.8	0.52565	0.668	0.45317	0.44104	0.23433	0.24199	0.17931	0.10339	0.13876	0.084231	0.12489	0.38855	0.65947	0.24159	0.64036	0.69706	0.61546	0.62055	0.52402	0.4033	0.32735	0.23329	0.21691	0.40891	0.67977	0.46031	0.6899	0.3794	0.29932	0.54602	0.49104	0.30524	0.15692	0.2233	0.29334	0.47026
1626.6	0.52673	0.68015	0.44895	0.43869	0.23853	0.23973	0.17322	0.10443	0.13959	0.079177	0.12176	0.39019	0.65468	0.23967	0.65094	0.69202	0.62061	0.60869	0.53175	0.39892	0.33347	0.22884	0.21266	0.41322	0.66553	0.46269	0.68395	0.38266	0.30593	0.55325	0.48557	0.29763	0.15773	0.20997	0.28319	0.48027
1627.5	0.5276	0.66276	0.45082	0.43729	0.23834	0.23197	0.16927	0.097292	0.13943	0.073841	0.11552	0.39056	0.63768	0.23474	0.65739	0.6891	0.6342	0.59345	0.51349	0.38528	0.3281	0.22992	0.20289	0.40971	0.65039	0.43945	0.68525	0.37797	0.30913	0.53588	0.46155	0.28086	0.15242	0.19871	0.2762	0.4792
1628.3	0.52818	0.64177	0.44809	0.44016	0.22852	0.21801	0.16084	0.090068	0.13312	0.067802	0.11153	0.38736	0.62617	0.23363	0.65075	0.69883	0.61765	0.57161	0.49527	0.36187	0.32059	0.22687	0.20527	0.40339	0.63469	0.43127	0.66439	0.3672	0.3103	0.52005	0.45884	0.27115	0.15039	0.18806	0.26454	0.47452
1629.1	0.5316	0.64046	0.43884	0.43691	0.22707	0.21893	0.16172	0.086118	0.13449	0.068971	0.11092	0.38488	0.62775	0.23754	0.65228	0.69393	0.60715	0.56951	0.47963	0.34919	0.32786	0.2223	0.20527	0.40217	0.62505	0.41898	0.66246	0.36535	0.31416	0.52536	0.44843	0.26176	0.14913	0.1881	0.25874	0.47365
1630	0.52719	0.62918	0.43389	0.44809	0.22647	0.21275	0.14606	0.084034	0.13881	0.06561	0.11325	0.38448	0.62759	0.23778	0.65105	0.70012	0.60139	0.57066	0.4573	0.34899	0.32252	0.21308	0.2055	0.404	0.63039	0.41687	0.65175	0.37182	0.31699	0.53051	0.43173	0.27461	0.14957	0.18432	0.26064	0.47087
1630.8	0.53979	0.62877	0.4415	0.45657	0.22514	0.21153	0.1459	0.083183	0.13645	0.066316	0.11341	0.3824	0.62788	0.24996	0.65484	0.70757	0.59403	0.58051	0.45775	0.35752	0.33335	0.21196	0.20891	0.40311	0.62602	0.42107	0.65948	0.3673	0.3138	0.52996	0.43289	0.28164	0.15385	0.18571	0.26584	0.46622
1631.6	0.53031	0.62527	0.43839	0.45094	0.21853	0.21204	0.13214	0.088745	0.12357	0.068663	0.11596	0.37597	0.63829	0.24757	0.64837	0.69171	0.5599	0.58592	0.45871	0.37682	0.32123	0.20844	0.20887	0.39756	0.60973	0.43907	0.64302	0.36934	0.31049	0.53951	0.41973	0.28505	0.15009	0.18559	0.26856	0.45561
1632.4	0.5317	0.62106	0.43799	0.46419	0.22584	0.21838	0.13732	0.093956	0.12673	0.068377	0.11471	0.37426	0.63999	0.23988	0.64204	0.69318	0.56298	0.59724	0.47365	0.39165	0.32147	0.20778	0.20377	0.39874	0.59333	0.44304	0.62869	0.38148	0.31834	0.55863	0.41617	0.28022	0.15124	0.19065	0.26759	0.45471
1633.3	0.54248	0.62668	0.43869	0.47453	0.22937	0.21653	0.14139	0.098573	0.12934	0.064888	0.11084	0.36756	0.63978	0.24863	0.63276	0.69735	0.56324	0.60338	0.47913	0.40743	0.32548	0.20576	0.19969	0.39027	0.57469	0.45868	0.61162	0.37369	0.3161	0.54832	0.41261	0.29013	0.15867	0.18236	0.26547	0.45061
1634.1	0.55028	0.62519	0.43919	0.47109	0.22552	0.22137	0.13992	0.1019	0.12439	0.070018	0.10681	0.36089	0.65577	0.25573	0.61361	0.6985	0.57498	0.59865	0.48383	0.40887	0.33553	0.21573	0.20172	0.38286	0.55774	0.45843	0.59534	0.36109	0.31576	0.54501	0.41114	0.27639	0.15871	0.18334	0.26679	0.44281
1634.9	0.53813	0.60723	0.43375	0.46582	0.22333	0.22294	0.13964	0.095227	0.1285	0.066806	0.10217	0.35394	0.63763	0.2394	0.60011	0.68482	0.55163	0.60632	0.47846	0.39513	0.32751	0.20389	0.19103	0.36855	0.54873	0.442	0.56992	0.35805	0.30968	0.53294	0.3936	0.27104	0.15037	0.17592	0.26281	0.42543
1635.7	0.54387	0.59652	0.42665	0.46133	0.22527	0.20986	0.14833	0.09293	0.13028	0.067658	0.10079	0.34995	0.62786	0.24467	0.58719	0.68466	0.59937	0.59227	0.46486	0.38818	0.32911	0.20029	0.18532	0.36308	0.53608	0.42861	0.5679	0.34241	0.31058	0.52332	0.39887	0.27514	0.15487	0.1698	0.26534	0.42935
1636.6	0.5445	0.59734	0.41955	0.45576	0.2256	0.20963	0.14204	0.089584	0.12886	0.06659	0.1007	0.35003	0.635	0.24286	0.5861	0.67497	0.5989	0.59532	0.45812	0.38742	0.32297	0.19625	0.18057	0.36249	0.53748	0.41813	0.57693	0.33458	0.30506	0.52026	0.38312	0.26625	0.15133	0.15848	0.27368	0.43033
1637.4	0.52712	0.55906	0.41962	0.44784	0.21747	0.20393	0.13863	0.085273	0.12499	0.06399	0.10231	0.34762	0.61363	0.22134	0.57344	0.65391	0.57967	0.5817	0.46067	0.37734	0.31464	0.19092	0.1792	0.35658	0.54723	0.39928	0.58161	0.33534	0.29481	0.51009	0.36841	0.24517	0.13842	0.15198	0.2741	0.42049
1638.2	0.51665	0.53797	0.40929	0.44804	0.22192	0.19606	0.13843	0.077943	0.12162	0.0564	0.097043	0.34555	0.58256	0.21314	0.55411	0.64688	0.5735	0.57886	0.4555	0.37596	0.30396	0.17212	0.16614	0.35614	0.54576	0.39158	0.56943	0.33353	0.29058	0.49843	0.35918	0.23517	0.13307	0.14386	0.27184	0.43534
1639.1	0.51902	0.55484	0.41078	0.45434	0.22615	0.20481	0.14484	0.080165	0.12034	0.061715	0.094373	0.34422	0.59741	0.22609	0.57033	0.65765	0.59885	0.5774	0.47167	0.38958	0.29527	0.18472	0.16564	0.36221	0.56149	0.39294	0.57752	0.34302	0.29544	0.50526	0.37109	0.24468	0.13904	0.15621	0.2719	0.44291
1639.9	0.51033	0.54893	0.40903	0.4702	0.21683	0.20864	0.14509	0.072458	0.11325	0.057051	0.089176	0.34322	0.60757	0.21361	0.57739	0.65013	0.56453	0.58088	0.4876	0.37948	0.2813	0.17437	0.16405	0.36031	0.56344	0.37651	0.56466	0.34978	0.28379	0.49578	0.35858	0.24068	0.13325	0.14917	0.27058	0.43791
1640.7	0.52929	0.54226	0.42046	0.47412	0.2109	0.20935	0.15697	0.072111	0.11794	0.058525	0.089738	0.33798	0.612	0.21352	0.57726	0.64573	0.56673	0.58762	0.50495	0.3826	0.28444	0.18841	0.16778	0.36394	0.56726	0.37512	0.56529	0.3554	0.27456	0.49798	0.36352	0.25456	0.14149	0.15765	0.26723	0.43478
1641.5	0.53586	0.5578	0.41916	0.46338	0.21967	0.21474	0.15998	0.07354	0.12345	0.062577	0.090577	0.34	0.63108	0.22579	0.57723	0.63608	0.58057	0.57743	0.49912	0.39055	0.27357	0.1899	0.1688	0.37172	0.57648	0.37823	0.56182	0.33988	0.2758	0.50043	0.36564	0.2678	0.15314	0.1658	0.26954	0.44541
1642.4	0.53907	0.56401	0.4247	0.46222	0.21658	0.21931	0.16549	0.077839	0.1354	0.066519	0.093383	0.34014	0.64768	0.22755	0.58942	0.62647	0.57652	0.56378	0.4984	0.38582	0.27931	0.19308	0.1726	0.3705	0.58334	0.3794	0.56885	0.33891	0.27341	0.49803	0.37312	0.27539	0.16227	0.16994	0.26718	0.43574
1643.2	0.5503	0.55251	0.43842	0.47143	0.21775	0.22117	0.1666	0.074954	0.13747	0.06383	0.099408	0.34233	0.65189	0.22247	0.58676	0.62379	0.57981	0.55967	0.49733	0.38722	0.28427	0.18396	0.17636	0.36839	0.56949	0.37202	0.57337	0.33029	0.26788	0.49874	0.36291	0.26888	0.16523	0.16115	0.26957	0.43555
1644	0.5407	0.55326	0.41966	0.44231	0.21149	0.2238	0.16539	0.072019	0.14917	0.067143	0.10062	0.33755	0.62373	0.22805	0.55588	0.59321	0.55037	0.5516	0.48551	0.39273	0.27271	0.17768	0.17237	0.36479	0.55404	0.3671	0.54806	0.31146	0.2597	0.48909	0.35493	0.25682	0.16163	0.16358	0.26145	0.43086
1644.8	0.52596	0.56066	0.42041	0.43557	0.21732	0.22271	0.16154	0.076964	0.15395	0.070473	0.10419	0.34183	0.62438	0.22674	0.55336	0.56822	0.56924	0.53757	0.46554	0.39808	0.27482	0.16964	0.16768	0.35968	0.53508	0.36685	0.55163	0.2996	0.26386	0.47472	0.34447	0.26197	0.1684	0.16371	0.2626	0.44018
1645.6	0.52651	0.56584	0.42092	0.44689	0.21491	0.22036	0.16792	0.072054	0.1515	0.070706	0.10329	0.33544	0.60066	0.21648	0.54638	0.58489	0.58523	0.54585	0.46812	0.39236	0.2643	0.17153	0.16496	0.35461	0.51397	0.36239	0.53884	0.30549	0.26103	0.47334	0.3531	0.2576	0.16198	0.16475	0.25901	0.4404
1646.5	0.53534	0.57473	0.41912	0.45307	0.22032	0.21864	0.16703	0.072612	0.14574	0.078806	0.10581	0.3336	0.59347	0.21776	0.53565	0.5881	0.5886	0.55789	0.46863	0.39367	0.25798	0.17783	0.17038	0.35284	0.51864	0.36204	0.52857	0.31206	0.25649	0.4883	0.34296	0.24778	0.1607	0.1622	0.25755	0.44485
1647.3	0.53091	0.59131	0.41265	0.43988	0.22589	0.20778	0.16153	0.073628	0.14666	0.081156	0.10431	0.3315	0.58376	0.22934	0.53699	0.57298	0.585	0.54194	0.45126	0.38691	0.25345	0.18143	0.17399	0.35081	0.51702	0.37167	0.53287	0.30227	0.25509	0.47095	0.33308	0.24009	0.15664	0.15974	0.2527	0.44983
1648.1	0.55335	0.60316	0.45131	0.46741	0.24417	0.21401	0.16714	0.07972	0.14793	0.084951	0.10909	0.33791	0.59729	0.23922	0.57824	0.61469	0.60912	0.54306	0.45868	0.39896	0.26638	0.19491	0.18291	0.35526	0.53551	0.39064	0.56462	0.31576	0.2675	0.48716	0.34622	0.24855	0.16973	0.16451	0.26358	0.46488
1649	0.54907	0.59437	0.44996	0.46464	0.24164	0.21286	0.16331	0.075767	0.14231	0.085077	0.10547	0.32962	0.58036	0.2394	0.57224	0.61991	0.59048	0.53486	0.44091	0.3867	0.25131	0.19081	0.18052	0.3552	0.54127	0.38055	0.54169	0.31001	0.25667	0.47407	0.33507	0.24507	0.16143	0.16262	0.25608	0.45894
1649.8	0.53459	0.59148	0.43398	0.44885	0.24104	0.21443	0.1589	0.081607	0.13544	0.08081	0.10159	0.32913	0.57111	0.23839	0.56401	0.59695	0.56497	0.52832	0.42541	0.38132	0.24905	0.18122	0.17321	0.34806	0.53624	0.37202	0.53268	0.30047	0.25419	0.46516	0.3015	0.23801	0.15926	0.15487	0.25002	0.44903
1650.6	0.54228	0.58635	0.44019	0.44888	0.24175	0.22345	0.17283	0.088085	0.14318	0.083116	0.10445	0.33492	0.58851	0.24578	0.57526	0.61115	0.57321	0.52949	0.44372	0.39475	0.25718	0.19262	0.17712	0.35642	0.53536	0.3727	0.5476	0.29853	0.25642	0.46188	0.32309	0.2574	0.16358	0.16102	0.26142	0.45747
1651.4	0.54379	0.57147	0.42801	0.46178	0.23418	0.22614	0.17497	0.091125	0.14551	0.084712	0.10228	0.33478	0.58308	0.23242	0.55084	0.6136	0.5544	0.5239	0.4379	0.38801	0.24579	0.18481	0.17064	0.35534	0.51954	0.36619	0.5122	0.30237	0.24903	0.4518	0.3255	0.25461	0.1634	0.15863	0.26414	0.45373
1652.3	0.54905	0.57272	0.40251	0.45377	0.2368	0.22854	0.18287	0.094247	0.14738	0.090292	0.10648	0.33424	0.59052	0.23966	0.52064	0.5962	0.55484	0.51914	0.43859	0.37496	0.25153	0.19178	0.17268	0.35677	0.50959	0.35711	0.49673	0.29879	0.24745	0.42861	0.32035	0.25588	0.16282	0.16059	0.27361	0.45378
1653.1	0.53624	0.56522	0.40188	0.44013	0.23363	0.22408	0.18238	0.094879	0.14829	0.090462	0.10385	0.33517	0.5897	0.23645	0.50627	0.56139	0.54041	0.50188	0.44425	0.37975	0.25008	0.18778	0.1755	0.34563	0.50211	0.34078	0.49381	0.29219	0.24558	0.42039	0.3121	0.2456	0.16367	0.1537	0.28074	0.45083
1653.9	0.54656	0.55914	0.40395	0.46271	0.23856	0.22575	0.17986	0.097417	0.16143	0.09988	0.1078	0.34212	0.6084	0.24925	0.51583	0.58531	0.55757	0.49609	0.44866	0.38423	0.25686	0.18926	0.18576	0.34928	0.50793	0.33529	0.49633	0.2957	0.24322	0.4195	0.32812	0.25309	0.17202	0.15468	0.29864	0.465
1654.7	0.54123	0.55762	0.41357	0.46513	0.25403	0.22284	0.18102	0.09686	0.16404	0.099673	0.11165	0.33939	0.60468	0.25353	0.50958	0.57683	0.5589	0.47168	0.4316	0.37616	0.25205	0.18	0.18522	0.34425	0.50246	0.32976	0.48701	0.29041	0.24373	0.3925	0.31148	0.25051	0.17144	0.14898	0.30416	0.46719
1655.6	0.5346	0.54788	0.41114	0.44376	0.2583	0.21858	0.18439	0.10039	0.1612	0.10031	0.11568	0.33397	0.5925	0.25833	0.48657	0.53811	0.54452	0.4615	0.43618	0.38145	0.24982	0.18053	0.18017	0.33973	0.4997	0.32615	0.48917	0.27949	0.24519	0.39031	0.30003	0.25152	0.17027	0.1497	0.30679	0.46392
1656.4	0.52097	0.54919	0.41838	0.44929	0.26258	0.21276	0.1853	0.10202	0.16772	0.097493	0.11747	0.33257	0.56633	0.26005	0.48424	0.5247	0.55304	0.44184	0.43865	0.38094	0.25149	0.17208	0.18304	0.33681	0.49134	0.32794	0.48931	0.27812	0.24525	0.39285	0.30707	0.24493	0.16827	0.14713	0.30334	0.45436
1657.2	0.54452	0.5734	0.42108	0.46376	0.27711	0.22103	0.196	0.11417	0.1779	0.10888	0.12648	0.33816	0.56386	0.28227	0.4987	0.56147	0.57667	0.45902	0.45699	0.37914	0.26621	0.17919	0.19287	0.34783	0.49294	0.35479	0.49732	0.28107	0.24375	0.39047	0.32418	0.25519	0.17012	0.1569	0.31299	0.46104
1658	0.55397	0.57763	0.43362	0.45622	0.27792	0.22265	0.20388	0.1196	0.18399	0.11482	0.13044	0.33803	0.56315	0.28673	0.49763	0.53688	0.5569	0.47215	0.45853	0.38029	0.28326	0.18687	0.19576	0.35153	0.48933	0.3623	0.49755	0.28882	0.23965	0.394	0.31564	0.26084	0.17919	0.1626	0.31112	0.46172
1658.8	0.53899	0.56517	0.42555	0.44007	0.26871	0.21693	0.20006	0.11797	0.17679	0.11651	0.12839	0.3371	0.5231	0.27068	0.4945	0.50019	0.52759	0.45788	0.44218	0.37462	0.27406	0.18101	0.18916	0.34941	0.46946	0.34458	0.48367	0.26952	0.22609	0.39502	0.29672	0.24792	0.17139	0.1596	0.30866	0.45352
1659.7	0.55592	0.59416	0.4485	0.45788	0.27796	0.22695	0.21379	0.12408	0.19206	0.13074	0.13429	0.34718	0.53278	0.28685	0.5182	0.53877	0.56634	0.48106	0.43419	0.36572	0.29245	0.20104	0.20187	0.35413	0.49118	0.35038	0.48636	0.27376	0.22709	0.39698	0.30532	0.25226	0.18395	0.16236	0.31788	0.46444
1660.5	0.54498	0.57056	0.44492	0.43997	0.27277	0.2315	0.2056	0.12738	0.19186	0.13948	0.13306	0.34928	0.5198	0.27082	0.49964	0.54085	0.52562	0.46687	0.3967	0.35648	0.29515	0.20456	0.19837	0.35501	0.47004	0.33497	0.46144	0.2596	0.21335	0.39442	0.27458	0.23974	0.18096	0.16038	0.31472	0.4573
1661.3	0.52377	0.54898	0.43536	0.43	0.26348	0.23172	0.20271	0.12942	0.19765	0.14178	0.13336	0.35294	0.50225	0.25068	0.47045	0.51731	0.48372	0.46652	0.36549	0.35754	0.29269	0.20183	0.19578	0.35527	0.45016	0.31641	0.43663	0.24895	0.21092	0.39802	0.25411	0.23369	0.18684	0.15303	0.31103	0.45319
1662.1	0.51883	0.54724	0.43742	0.44209	0.26873	0.23727	0.21216	0.1358	0.20291	0.15035	0.13965	0.35654	0.48345	0.25548	0.47057	0.53309	0.48901	0.4491	0.36403	0.36087	0.29268	0.20282	0.20345	0.35699	0.44854	0.31769	0.41649	0.24623	0.21757	0.38992	0.25606	0.23246	0.18417	0.15621	0.31525	0.4534
1663	0.52714	0.56433	0.42959	0.44902	0.27922	0.25956	0.22319	0.14534	0.22058	0.15947	0.14883	0.3612	0.49946	0.28311	0.47115	0.55171	0.4984	0.47278	0.37684	0.35748	0.30596	0.21417	0.21429	0.35991	0.4524	0.33885	0.41501	0.25666	0.22276	0.40112	0.27069	0.23484	0.20056	0.16864	0.32406	0.45715
1663.8	0.49735	0.53632	0.40966	0.43558	0.27477	0.25684	0.21592	0.14662	0.21836	0.1587	0.14775	0.35785	0.45678	0.27232	0.44585	0.51136	0.43431	0.43173	0.36524	0.34648	0.28855	0.19858	0.20882	0.35928	0.41932	0.31841	0.39098	0.23847	0.21036	0.38554	0.2489	0.22822	0.19158	0.16204	0.32157	0.45023
1664.6	0.50891	0.54945	0.41691	0.45448	0.28319	0.26512	0.22722	0.16161	0.2301	0.1694	0.156	0.36306	0.46067	0.28397	0.45598	0.52307	0.46913	0.43959	0.38823	0.3572	0.28892	0.2004	0.21147	0.36403	0.44079	0.33326	0.39797	0.24709	0.21407	0.37726	0.26361	0.24341	0.20792	0.16442	0.32893	0.46632
1665.4	0.51621	0.54977	0.42744	0.4581	0.29279	0.26839	0.24051	0.16696	0.23281	0.17948	0.15934	0.36686	0.46314	0.30432	0.46206	0.51098	0.46414	0.41832	0.4121	0.34943	0.29725	0.21221	0.21633	0.3633	0.44189	0.34028	0.40344	0.25093	0.20929	0.36446	0.28373	0.25326	0.20948	0.17648	0.34029	0.46981
1666.2	0.518	0.55892	0.43244	0.44595	0.29757	0.27368	0.24502	0.17762	0.23868	0.1859	0.16323	0.37296	0.45948	0.31592	0.46508	0.50514	0.44346	0.42925	0.42537	0.35081	0.28966	0.21906	0.21858	0.36974	0.43196	0.35429	0.42693	0.24129	0.20231	0.36437	0.29629	0.25125	0.21113	0.18403	0.34742	0.47876
1667.1	0.5143	0.55576	0.44643	0.44281	0.29441	0.26728	0.2465	0.18987	0.25005	0.19339	0.16627	0.37723	0.4389	0.29791	0.45111	0.5062	0.42528	0.42602	0.40876	0.35092	0.29688	0.2168	0.22196	0.37339	0.42853	0.34503	0.41707	0.23329	0.19899	0.34536	0.29159	0.25685	0.2171	0.18005	0.35172	0.47925
1667.9	0.53826	0.55938	0.45839	0.46287	0.30509	0.28707	0.2647	0.2056	0.26516	0.21089	0.17792	0.38915	0.48387	0.31369	0.47953	0.56162	0.45708	0.4611	0.43397	0.35578	0.32506	0.23272	0.24227	0.38609	0.4518	0.36694	0.45405	0.25679	0.20809	0.36368	0.31965	0.2623	0.23251	0.19242	0.36458	0.48895
1668.7	0.53529	0.56994	0.4703	0.45956	0.30668	0.28863	0.27516	0.21488	0.27972	0.21642	0.18086	0.39533	0.48076	0.30917	0.48916	0.54574	0.44195	0.47791	0.43433	0.36065	0.33815	0.23945	0.24924	0.38443	0.44397	0.36294	0.48219	0.25657	0.20517	0.37453	0.32443	0.27616	0.23152	0.19357	0.37323	0.48795
1669.5	0.54082	0.58386	0.46701	0.46483	0.31765	0.30059	0.28311	0.22374	0.30003	0.22494	0.18906	0.3998	0.47473	0.31441	0.4776	0.55547	0.47828	0.4961	0.42605	0.36741	0.34807	0.24278	0.24953	0.39211	0.45087	0.36641	0.48173	0.25376	0.21373	0.3877	0.32619	0.26955	0.24095	0.19409	0.36717	0.48968
1670.4	0.55293	0.5769	0.46937	0.4736	0.32602	0.308	0.29514	0.23304	0.31208	0.23505	0.19361	0.40719	0.48456	0.31592	0.47193	0.56309	0.49642	0.49383	0.42165	0.36109	0.3619	0.25416	0.2534	0.39933	0.45957	0.35983	0.47078	0.26076	0.21487	0.39107	0.33036	0.28305	0.24923	0.19586	0.37114	0.49077
1671.2	0.56356	0.58569	0.47982	0.48161	0.33937	0.31293	0.30592	0.24494	0.31797	0.24888	0.20056	0.4174	0.49136	0.33956	0.49196	0.54898	0.51908	0.48216	0.43796	0.36714	0.37604	0.26439	0.25799	0.41292	0.46065	0.372	0.49291	0.26765	0.22141	0.39004	0.34041	0.29848	0.25398	0.2087	0.37095	0.49012
1672	0.55536	0.58913	0.48021	0.46992	0.3329	0.30933	0.31025	0.25172	0.32665	0.25652	0.20076	0.41744	0.45432	0.33378	0.46553	0.49299	0.51094	0.45991	0.43205	0.3691	0.37558	0.26682	0.24895	0.41182	0.4351	0.36446	0.47042	0.24938	0.21564	0.37975	0.33918	0.30551	0.25315	0.21902	0.36226	0.4843
1672.8	0.57072	0.58198	0.48892	0.47634	0.33752	0.31362	0.31999	0.26388	0.32546	0.27021	0.20689	0.42552	0.45295	0.35358	0.48875	0.49511	0.49871	0.44126	0.44131	0.3618	0.37629	0.27705	0.25834	0.42882	0.42981	0.3755	0.46483	0.25464	0.21442	0.36836	0.34624	0.31745	0.26094	0.23794	0.36519	0.49059
1673.6	0.53835	0.55323	0.46783	0.46086	0.30265	0.30996	0.32422	0.25852	0.33315	0.2825	0.20191	0.41015	0.37104	0.31013	0.41541	0.41421	0.45255	0.40633	0.43593	0.32946	0.37098	0.26656	0.24042	0.4081	0.37005	0.33401	0.43823	0.21624	0.20063	0.35093	0.34244	0.28877	0.24258	0.24444	0.33844	0.47495
