# Supplementary material for: All-flexible chronoepifluidic nanoplasmonic patch for label-free metabolite profiling in sweat
Source: Nat Commun. 2025 Aug 27;16:8017. doi: 10.1038/s41467-025-63510-2 (PMC12391418; doi:10.1038/s41467-025-63510-2)
Supplement: Supplementary file 4 — Supplementary Data 1 [file 41467_2025_63510_MOESM4_ESM.zip › ML_SERS data_Base solution_UA_0uM_Lac_1mM_Tyr_0uM_Glu_250uM.csv]

	Measurement number
Wavenumber (cm-1)	1	2	3	4	5	6	7	8	9	10	11	12	13	14	15	16	17	18	19	20	21	22	23	24	25	26	27	28	29	30	31	32	33	34	35	36
457.71	0.42051	0.39732	0.33613	0.32027	0.39447	0.29546	0.29216	0.35831	0.37626	0.33259	0.30068	0.34107	0.40991	0.40309	0.35567	0.36218	0.27273	0.27424	0.20411	0.20774	0.21025	0.17386	0.17935	0.13196	0.31755	0.40511	0.38173	0.36091	0.43191	0.39592	0.35547	0.38927	0.34957	0.33618	0.2732	0.40991
458.74	0.47929	0.46239	0.42263	0.32801	0.36927	0.31176	0.37399	0.38361	0.36076	0.38317	0.33545	0.40629	0.44235	0.46775	0.37677	0.41751	0.30468	0.31489	0.19797	0.2102	0.19562	0.16613	0.18929	0.1357	0.36356	0.46905	0.42399	0.41066	0.40848	0.41482	0.39153	0.44527	0.31208	0.36229	0.28168	0.39942
459.78	0.47305	0.46402	0.42908	0.31359	0.3733	0.33045	0.36958	0.41714	0.34982	0.39208	0.36065	0.38176	0.42574	0.46354	0.37541	0.401	0.30961	0.34186	0.20224	0.20871	0.18757	0.16478	0.18011	0.12713	0.36958	0.46696	0.42869	0.39305	0.38819	0.44781	0.38528	0.45571	0.30106	0.3694	0.29968	0.38541
460.81	0.48835	0.4758	0.43828	0.31077	0.36666	0.33565	0.3865	0.41786	0.33637	0.39965	0.38785	0.38829	0.42646	0.48335	0.37421	0.41359	0.31062	0.3576	0.20262	0.20904	0.18021	0.1705	0.18686	0.12609	0.37732	0.48024	0.4433	0.40467	0.36772	0.47048	0.40002	0.46243	0.28452	0.38105	0.316	0.37121
461.85	0.47331	0.46281	0.44168	0.32256	0.3859	0.35089	0.38399	0.42491	0.34927	0.41003	0.39894	0.3958	0.42064	0.47847	0.38314	0.39919	0.3271	0.36878	0.20558	0.21249	0.18812	0.17842	0.18707	0.13129	0.35882	0.48434	0.45764	0.41525	0.39207	0.48919	0.41429	0.46938	0.29893	0.39934	0.33246	0.38936
462.88	0.46569	0.47573	0.42884	0.32411	0.39479	0.35061	0.37888	0.42215	0.34646	0.40854	0.44819	0.39197	0.42842	0.49163	0.38056	0.40409	0.33084	0.38106	0.2004	0.20654	0.18865	0.17775	0.19868	0.13209	0.38799	0.48668	0.4561	0.40985	0.39938	0.48733	0.40777	0.46427	0.30603	0.4299	0.35172	0.39862
463.92	0.47474	0.47989	0.45078	0.33237	0.41457	0.35154	0.39277	0.42864	0.36633	0.42291	0.45634	0.42411	0.46603	0.50621	0.39283	0.42276	0.34046	0.38381	0.20684	0.21237	0.20479	0.19418	0.21352	0.145	0.40246	0.50387	0.4708	0.43866	0.43651	0.48733	0.42123	0.48227	0.31736	0.4515	0.36404	0.41785
464.93	0.46448	0.50175	0.4554	0.34974	0.42412	0.36294	0.41301	0.42197	0.40239	0.4203	0.46894	0.46233	0.45833	0.52298	0.40034	0.4415	0.33987	0.39057	0.2073	0.21999	0.22031	0.19687	0.21968	0.15224	0.39188	0.52353	0.47167	0.45583	0.43817	0.4916	0.43652	0.48392	0.33099	0.45594	0.35262	0.44286
465.96	0.46156	0.50468	0.4807	0.35919	0.43126	0.3633	0.42613	0.433	0.44816	0.42762	0.4739	0.47191	0.4692	0.5118	0.42892	0.43536	0.35368	0.38689	0.2135	0.21943	0.23566	0.20128	0.21811	0.15449	0.3929	0.51789	0.47301	0.46666	0.4579	0.48565	0.43328	0.51062	0.36049	0.46472	0.36787	0.45164
467	0.48789	0.51618	0.47803	0.36009	0.4201	0.37726	0.44247	0.44046	0.45054	0.41386	0.47937	0.4826	0.48498	0.53513	0.4324	0.4426	0.34523	0.40536	0.22274	0.23039	0.23315	0.20829	0.22299	0.15675	0.41397	0.51622	0.46237	0.4706	0.45319	0.50811	0.4472	0.53714	0.35835	0.45309	0.37667	0.46063
468.03	0.49754	0.51525	0.49588	0.36916	0.4247	0.40027	0.4472	0.44171	0.47208	0.4226	0.45594	0.48562	0.49861	0.51794	0.45067	0.4489	0.35142	0.41217	0.24302	0.23385	0.2291	0.22273	0.22047	0.16145	0.42233	0.52561	0.48035	0.4823	0.45088	0.51999	0.47562	0.53569	0.36143	0.44111	0.38756	0.48083
469.06	0.51265	0.52559	0.50256	0.38472	0.42333	0.41929	0.46206	0.45094	0.4822	0.42282	0.46776	0.49587	0.49733	0.52315	0.45928	0.45323	0.3597	0.42954	0.24212	0.24249	0.23373	0.21891	0.22114	0.1651	0.42495	0.53005	0.49561	0.48503	0.44244	0.53487	0.48668	0.54506	0.38057	0.44919	0.40485	0.48511
470.1	0.54375	0.52115	0.51844	0.39942	0.41969	0.40916	0.46317	0.44902	0.46927	0.44799	0.49112	0.52153	0.5101	0.52217	0.45985	0.46017	0.37775	0.43723	0.25476	0.24624	0.22568	0.22535	0.23194	0.18066	0.44877	0.53783	0.50736	0.50814	0.46439	0.54638	0.51358	0.5518	0.37835	0.48175	0.43183	0.51303
471.13	0.55155	0.53599	0.52234	0.41235	0.42599	0.40747	0.46356	0.45201	0.46057	0.46228	0.49448	0.54929	0.52174	0.54628	0.4513	0.48565	0.38322	0.4587	0.26908	0.25766	0.2257	0.23082	0.23391	0.19333	0.47273	0.56242	0.518	0.51575	0.46867	0.57174	0.53836	0.55637	0.36813	0.50461	0.42196	0.5367
472.16	0.52437	0.53456	0.52675	0.40984	0.42365	0.3736	0.44426	0.45487	0.47079	0.47492	0.48475	0.54104	0.49361	0.5334	0.43885	0.48546	0.39684	0.44277	0.25708	0.24865	0.23388	0.22527	0.22964	0.19033	0.45831	0.5712	0.52248	0.51615	0.47013	0.54893	0.52388	0.53503	0.38237	0.51432	0.41286	0.53799
473.17	0.54509	0.54737	0.53652	0.42022	0.42324	0.37728	0.47453	0.47268	0.4715	0.48109	0.51477	0.54906	0.49822	0.55911	0.44862	0.50235	0.40262	0.45819	0.25029	0.26431	0.23992	0.23024	0.24359	0.19281	0.46456	0.57315	0.51936	0.54524	0.48397	0.57481	0.53032	0.57529	0.38887	0.52755	0.41909	0.53827
474.21	0.54962	0.56293	0.53796	0.41977	0.41853	0.3604	0.47693	0.47812	0.47447	0.51041	0.51609	0.5676	0.5076	0.57014	0.44161	0.49916	0.39906	0.44954	0.26525	0.26307	0.23547	0.25034	0.23713	0.2047	0.49417	0.57206	0.52498	0.54768	0.50009	0.58739	0.54407	0.57034	0.38633	0.54714	0.39728	0.5546
475.24	0.53745	0.57801	0.5151	0.42089	0.41861	0.36412	0.49085	0.49012	0.47767	0.50271	0.50571	0.5555	0.52785	0.5958	0.4419	0.52626	0.38434	0.47906	0.27122	0.26626	0.23958	0.24858	0.2369	0.20847	0.48972	0.57874	0.50686	0.56133	0.49299	0.59865	0.5312	0.58325	0.39843	0.53816	0.38256	0.53901
476.27	0.54366	0.58452	0.51876	0.41944	0.4339	0.37532	0.50497	0.48877	0.48507	0.50711	0.50377	0.54763	0.51528	0.6037	0.44546	0.52629	0.40442	0.48577	0.26984	0.2613	0.24577	0.24177	0.2348	0.20813	0.47372	0.57709	0.49876	0.56231	0.50865	0.58556	0.5419	0.57877	0.40564	0.54588	0.38379	0.53805
477.31	0.57076	0.58327	0.51331	0.41717	0.42486	0.38156	0.50716	0.48474	0.48983	0.51836	0.49995	0.57228	0.539	0.60922	0.44075	0.54213	0.39018	0.47895	0.28954	0.25693	0.24901	0.25577	0.23101	0.22206	0.48185	0.58372	0.48874	0.55303	0.49735	0.59969	0.5676	0.56986	0.41461	0.5649	0.38588	0.54555
478.34	0.56345	0.57453	0.50845	0.41643	0.42554	0.3718	0.51402	0.47075	0.50329	0.51398	0.49704	0.60087	0.54238	0.6031	0.43648	0.5218	0.39474	0.46442	0.30367	0.24923	0.25938	0.25641	0.2239	0.23384	0.48735	0.59032	0.49701	0.52506	0.50627	0.58213	0.57072	0.55796	0.4197	0.56952	0.37504	0.53517
479.37	0.57058	0.5704	0.48845	0.41272	0.4288	0.3736	0.52383	0.47134	0.51119	0.4971	0.5303	0.58623	0.55122	0.6124	0.43731	0.52667	0.40434	0.48243	0.30599	0.25626	0.25662	0.23917	0.24441	0.23774	0.4908	0.59824	0.47469	0.52732	0.50594	0.5848	0.58007	0.56728	0.41726	0.5482	0.40317	0.54338
480.38	0.57176	0.55619	0.49164	0.40807	0.41384	0.38124	0.51216	0.44684	0.51105	0.50977	0.53782	0.5698	0.538	0.59579	0.43544	0.50366	0.4042	0.44743	0.29472	0.25081	0.25366	0.25441	0.24802	0.23421	0.49707	0.57292	0.49033	0.48822	0.48865	0.58597	0.60228	0.5704	0.42214	0.54981	0.42698	0.5415
481.41	0.55622	0.55458	0.46939	0.40335	0.39006	0.37039	0.49007	0.46015	0.48283	0.51244	0.53455	0.57357	0.53384	0.58305	0.42903	0.49585	0.38084	0.4403	0.26967	0.26372	0.23786	0.26171	0.25248	0.23745	0.50177	0.5602	0.50732	0.48585	0.47853	0.58655	0.58462	0.58674	0.40367	0.52218	0.42847	0.54013
482.45	0.53454	0.54832	0.46246	0.39466	0.38285	0.37417	0.5054	0.4593	0.48875	0.52259	0.54286	0.57992	0.53568	0.59163	0.43559	0.47697	0.37375	0.46546	0.26641	0.27709	0.23025	0.26031	0.25734	0.25482	0.49054	0.54011	0.51582	0.47205	0.47988	0.60876	0.57372	0.60321	0.40155	0.5054	0.42192	0.55458
483.48	0.52262	0.54034	0.44158	0.38092	0.3692	0.36025	0.48787	0.44826	0.46666	0.50764	0.51988	0.55908	0.51811	0.57363	0.4215	0.46314	0.35281	0.46162	0.24618	0.28485	0.22142	0.25487	0.251	0.25893	0.47844	0.51584	0.48907	0.46943	0.45087	0.61678	0.55224	0.61352	0.38291	0.48627	0.41433	0.55844
484.51	0.47286	0.51165	0.41993	0.36611	0.33608	0.35349	0.45391	0.42172	0.44152	0.4888	0.47515	0.54127	0.48765	0.54104	0.39468	0.43759	0.32371	0.42417	0.22709	0.27602	0.21384	0.25919	0.23661	0.24987	0.45375	0.48779	0.47571	0.43884	0.41853	0.59295	0.51667	0.58356	0.36032	0.49097	0.3927	0.52952
485.54	0.42564	0.47974	0.38396	0.31131	0.29741	0.30354	0.42186	0.39311	0.41358	0.42713	0.43397	0.52296	0.43728	0.50266	0.36686	0.38649	0.29539	0.3894	0.20464	0.26	0.21183	0.23146	0.21844	0.24207	0.39021	0.45199	0.44228	0.41989	0.3919	0.54883	0.46767	0.5306	0.32981	0.44309	0.35095	0.49686
486.57	0.39963	0.43586	0.36128	0.28799	0.27449	0.28517	0.42189	0.34529	0.42111	0.39874	0.42184	0.50673	0.39437	0.47789	0.32098	0.37257	0.28394	0.37992	0.20353	0.23314	0.21802	0.21917	0.21297	0.24196	0.35093	0.431	0.37701	0.39037	0.3509	0.54472	0.45207	0.48354	0.34204	0.43134	0.33193	0.49031
487.58	0.37058	0.42327	0.33855	0.27538	0.23085	0.25701	0.39933	0.33472	0.38611	0.33109	0.40436	0.44559	0.33638	0.4411	0.27585	0.3529	0.24988	0.32897	0.17865	0.2172	0.21228	0.19246	0.20617	0.20925	0.30187	0.38606	0.33626	0.3871	0.31461	0.49079	0.43264	0.44888	0.31309	0.39521	0.32847	0.4359
488.61	0.34898	0.39656	0.31958	0.23858	0.21579	0.24322	0.37008	0.32913	0.33991	0.32179	0.39468	0.40322	0.31167	0.41463	0.25361	0.33648	0.23774	0.29365	0.16718	0.20351	0.20043	0.19393	0.20222	0.19187	0.25828	0.35168	0.31311	0.36608	0.29717	0.4688	0.41762	0.39098	0.28874	0.374	0.31832	0.40837
489.64	0.32678	0.36004	0.28394	0.19814	0.2079	0.21053	0.36195	0.29359	0.32502	0.3024	0.36997	0.36264	0.28364	0.35857	0.22276	0.29682	0.22175	0.28637	0.14907	0.1825	0.1952	0.18239	0.19395	0.1764	0.2095	0.31179	0.28319	0.32816	0.28543	0.43539	0.38166	0.37453	0.28332	0.33712	0.29904	0.37652
490.67	0.34991	0.35016	0.25738	0.20424	0.21148	0.21282	0.35425	0.29772	0.32334	0.30273	0.35689	0.32147	0.27909	0.3616	0.19856	0.29671	0.23303	0.28029	0.1413	0.1926	0.18285	0.17428	0.19203	0.16012	0.21913	0.32306	0.25036	0.29048	0.30141	0.41843	0.37176	0.38023	0.27726	0.32354	0.2989	0.35053
491.7	0.35608	0.35334	0.25276	0.18802	0.20435	0.20782	0.31403	0.31101	0.29931	0.27523	0.3398	0.29932	0.28685	0.35898	0.18845	0.26312	0.21048	0.25289	0.11741	0.20045	0.1736	0.17201	0.19438	0.15049	0.21616	0.31379	0.25594	0.2787	0.30696	0.39794	0.33728	0.38781	0.25661	0.30374	0.29463	0.31364
492.74	0.34134	0.32421	0.24398	0.18362	0.21136	0.19422	0.2879	0.27853	0.29766	0.28822	0.32171	0.27192	0.28309	0.34396	0.19609	0.24008	0.21014	0.23877	0.10512	0.19565	0.16742	0.17264	0.18908	0.13896	0.20925	0.31279	0.25571	0.23964	0.32494	0.38593	0.30886	0.37468	0.24478	0.29373	0.27484	0.28374
493.74	0.33723	0.30688	0.23682	0.19752	0.20688	0.19877	0.27227	0.27159	0.31873	0.30939	0.31535	0.29015	0.2821	0.34279	0.20514	0.24873	0.19522	0.25872	0.10422	0.19167	0.16436	0.15859	0.17955	0.14137	0.22333	0.29733	0.25269	0.23277	0.33307	0.38684	0.29255	0.38097	0.25574	0.29312	0.26242	0.28214
494.77	0.34218	0.32351	0.24642	0.2163	0.1908	0.21136	0.284	0.28455	0.30212	0.33102	0.31314	0.30375	0.28015	0.35859	0.23426	0.27356	0.19545	0.25376	0.10307	0.19531	0.16463	0.1661	0.1755	0.14196	0.23127	0.29689	0.25424	0.24995	0.33558	0.4165	0.32995	0.39277	0.26115	0.30998	0.2582	0.28191
495.8	0.32205	0.31536	0.25566	0.21264	0.18779	0.19732	0.28581	0.28514	0.3105	0.332	0.32805	0.33839	0.26976	0.34191	0.23898	0.25643	0.18366	0.24552	0.098312	0.18394	0.16478	0.17337	0.17128	0.13826	0.21608	0.27191	0.26161	0.25901	0.33423	0.41565	0.33004	0.39245	0.24518	0.32847	0.25601	0.30549
496.83	0.31803	0.31923	0.25238	0.21482	0.15249	0.18895	0.29776	0.28204	0.31532	0.36433	0.32901	0.35626	0.27798	0.346	0.25646	0.26528	0.16212	0.24575	0.098178	0.18377	0.16094	0.16774	0.15936	0.12971	0.21383	0.2843	0.26047	0.25626	0.32148	0.40825	0.35008	0.36985	0.2415	0.35061	0.24431	0.30877
497.86	0.35233	0.32728	0.22791	0.20786	0.15709	0.19504	0.32274	0.30071	0.29913	0.36565	0.31364	0.39387	0.30716	0.3363	0.2412	0.28291	0.15998	0.25556	0.1069	0.18137	0.15447	0.15896	0.14738	0.13539	0.25312	0.30328	0.2502	0.2834	0.3133	0.40841	0.3741	0.38767	0.23211	0.36247	0.24857	0.33923
498.87	0.35421	0.35242	0.19983	0.19195	0.14449	0.17947	0.34033	0.29624	0.28431	0.33012	0.30332	0.39866	0.30206	0.35326	0.21512	0.27414	0.14465	0.23898	0.10087	0.16616	0.14553	0.15349	0.14245	0.1232	0.24688	0.32757	0.23029	0.28169	0.29228	0.401	0.38237	0.37674	0.22159	0.34991	0.241	0.33927
499.9	0.38433	0.36029	0.21464	0.21181	0.16029	0.17686	0.32852	0.32609	0.30935	0.31132	0.2811	0.4077	0.32883	0.38926	0.21324	0.29487	0.15124	0.25765	0.10322	0.15933	0.14494	0.15213	0.12795	0.11363	0.27341	0.35569	0.25395	0.3081	0.30032	0.39866	0.37716	0.39132	0.2091	0.34458	0.22223	0.35086
500.93	0.40965	0.38642	0.23051	0.24033	0.16449	0.19345	0.34615	0.32202	0.30344	0.32427	0.28969	0.39331	0.35315	0.42495	0.23705	0.33906	0.14126	0.26275	0.12857	0.15596	0.14282	0.14749	0.12165	0.11461	0.30851	0.3905	0.26762	0.33092	0.29378	0.41758	0.3976	0.40404	0.21294	0.34242	0.21903	0.35966
501.96	0.43696	0.40179	0.25689	0.25149	0.2104	0.21578	0.37471	0.34279	0.31119	0.32064	0.29959	0.38077	0.36221	0.44399	0.25571	0.36129	0.17644	0.29297	0.14358	0.15818	0.13854	0.15306	0.11771	0.1196	0.33496	0.39977	0.30278	0.34597	0.3229	0.4394	0.40866	0.43711	0.22414	0.33967	0.21447	0.3838
502.99	0.43322	0.41694	0.3049	0.27516	0.23454	0.22837	0.36992	0.34928	0.32443	0.3328	0.34777	0.38119	0.37015	0.45926	0.29296	0.36183	0.18121	0.319	0.14334	0.16492	0.13653	0.16197	0.12027	0.12852	0.334	0.40313	0.34016	0.36396	0.33783	0.47661	0.41766	0.43776	0.24481	0.35628	0.22525	0.40699
504.02	0.42787	0.4014	0.3279	0.30339	0.23091	0.24491	0.35235	0.34833	0.33617	0.33302	0.35056	0.34275	0.3732	0.43345	0.30308	0.3824	0.19237	0.31388	0.1395	0.16549	0.13435	0.15965	0.11322	0.12801	0.3276	0.39388	0.37224	0.37491	0.34627	0.46756	0.40185	0.44697	0.24315	0.36221	0.23245	0.41161
505.02	0.45241	0.4202	0.33776	0.30153	0.24924	0.26475	0.35995	0.34952	0.34206	0.3472	0.40211	0.35483	0.39316	0.44706	0.3224	0.39587	0.20925	0.29557	0.1492	0.17923	0.13782	0.1516	0.12233	0.13469	0.32926	0.41029	0.38585	0.38277	0.36761	0.46932	0.41422	0.43487	0.262	0.37022	0.26341	0.41819
506.05	0.46283	0.42767	0.35	0.28915	0.26565	0.27319	0.35102	0.37512	0.35614	0.36588	0.41071	0.37848	0.42947	0.45474	0.32808	0.38523	0.22672	0.31958	0.1311	0.19118	0.14671	0.15423	0.12286	0.13961	0.34467	0.42004	0.38276	0.38901	0.37728	0.48663	0.40665	0.44285	0.2878	0.39992	0.26239	0.44218
507.08	0.46196	0.44205	0.33159	0.29122	0.27715	0.26175	0.34815	0.38245	0.35972	0.36125	0.4075	0.37604	0.45256	0.46035	0.31294	0.37986	0.23023	0.29784	0.12805	0.18223	0.14894	0.13657	0.11776	0.13537	0.35816	0.42032	0.36211	0.38139	0.38978	0.46835	0.40411	0.44565	0.28855	0.39324	0.26868	0.43821
508.11	0.47434	0.45149	0.30647	0.27194	0.28138	0.27207	0.35246	0.3841	0.37497	0.36994	0.38256	0.38349	0.46345	0.48184	0.30218	0.37744	0.2536	0.29526	0.12684	0.17603	0.15086	0.14192	0.11737	0.13467	0.3649	0.43505	0.33418	0.36199	0.40099	0.46095	0.38128	0.43551	0.28741	0.40231	0.25759	0.44328
509.14	0.51329	0.48211	0.31866	0.27208	0.3216	0.26388	0.38108	0.39816	0.39453	0.41634	0.40118	0.42717	0.49394	0.51429	0.32644	0.37472	0.28578	0.31633	0.14352	0.19147	0.15899	0.16209	0.1323	0.1466	0.40582	0.45495	0.33473	0.37841	0.43828	0.47992	0.41526	0.46389	0.30921	0.43787	0.27662	0.46701
510.14	0.50434	0.48315	0.34385	0.29317	0.32571	0.25176	0.38933	0.39434	0.38942	0.42081	0.37776	0.43132	0.4946	0.51734	0.34159	0.38925	0.28149	0.33254	0.13893	0.19322	0.1476	0.16098	0.12823	0.15236	0.4215	0.44884	0.32769	0.39052	0.44071	0.49608	0.42179	0.48456	0.30204	0.44609	0.2736	0.48108
511.17	0.49365	0.47609	0.35143	0.29791	0.33137	0.25238	0.42267	0.39505	0.38922	0.41792	0.36678	0.45627	0.49952	0.51427	0.35614	0.40081	0.29889	0.32065	0.14675	0.19294	0.14239	0.17124	0.14078	0.15497	0.41976	0.46005	0.33844	0.39114	0.46593	0.49014	0.42361	0.48509	0.31412	0.43723	0.29279	0.47881
512.2	0.49382	0.46469	0.38422	0.30621	0.32206	0.2631	0.43691	0.38479	0.4014	0.42745	0.40037	0.4756	0.50504	0.51329	0.39433	0.40467	0.30942	0.32197	0.15479	0.19934	0.1401	0.19264	0.1538	0.15908	0.43238	0.4685	0.36589	0.42052	0.47355	0.51773	0.43635	0.4897	0.31429	0.45842	0.32075	0.50617
513.23	0.48223	0.46361	0.41863	0.31505	0.31717	0.25546	0.43933	0.39009	0.4052	0.42962	0.40693	0.45594	0.49527	0.51494	0.40371	0.42362	0.29722	0.32352	0.15568	0.20817	0.14348	0.18859	0.15542	0.15264	0.43826	0.46053	0.3781	0.44808	0.45838	0.52389	0.44942	0.5116	0.32704	0.4554	0.32124	0.48133
514.23	0.4531	0.47467	0.42163	0.29687	0.295	0.25609	0.43593	0.39149	0.40976	0.40452	0.40468	0.44679	0.47927	0.52325	0.39134	0.43522	0.29443	0.3213	0.14962	0.21316	0.15267	0.1821	0.15148	0.14165	0.40938	0.49232	0.37924	0.43411	0.44926	0.51643	0.44297	0.50282	0.33122	0.44418	0.31206	0.45723
515.26	0.44479	0.47509	0.40323	0.26645	0.29078	0.25545	0.43104	0.38847	0.42053	0.40482	0.41822	0.42656	0.47737	0.52705	0.38067	0.40495	0.29847	0.31328	0.1576	0.21375	0.15293	0.19123	0.15116	0.13695	0.38927	0.50625	0.38493	0.40623	0.44674	0.50974	0.42666	0.50636	0.334	0.45935	0.31847	0.45402
516.29	0.44802	0.4924	0.40032	0.26724	0.29199	0.2665	0.40554	0.38785	0.43055	0.40104	0.44753	0.41357	0.47283	0.53926	0.38645	0.406	0.28668	0.33227	0.16738	0.21334	0.15724	0.18527	0.14842	0.14382	0.38875	0.50129	0.39272	0.42955	0.44906	0.51408	0.4474	0.50352	0.33864	0.4576	0.31729	0.46344
517.32	0.44424	0.49264	0.36809	0.26759	0.30778	0.27349	0.40374	0.39115	0.41582	0.4163	0.44191	0.41613	0.47908	0.5478	0.35932	0.42645	0.28066	0.35158	0.17074	0.224	0.16449	0.18212	0.14997	0.15119	0.37612	0.49523	0.37589	0.44173	0.44974	0.50588	0.45038	0.49745	0.34322	0.46758	0.30906	0.45835
518.34	0.48957	0.50643	0.38477	0.27497	0.31345	0.30631	0.42335	0.40024	0.4384	0.41777	0.47777	0.44381	0.50856	0.57481	0.37175	0.4515	0.30551	0.38801	0.18864	0.22252	0.18032	0.18311	0.16512	0.16403	0.4055	0.50619	0.4109	0.44197	0.4676	0.53516	0.48944	0.51028	0.35417	0.45566	0.33609	0.48491
519.35	0.50902	0.50749	0.40517	0.29355	0.32548	0.30039	0.4284	0.41101	0.44493	0.42292	0.47647	0.45352	0.52739	0.60166	0.40665	0.45426	0.30226	0.39135	0.18878	0.21995	0.18555	0.17611	0.16497	0.1679	0.43352	0.50104	0.43494	0.45102	0.47176	0.53489	0.49395	0.52643	0.354	0.45794	0.34596	0.51119
520.37	0.51675	0.53133	0.42365	0.31538	0.33173	0.31042	0.46324	0.4261	0.45066	0.44102	0.49252	0.46641	0.53607	0.59564	0.41916	0.47583	0.32144	0.40921	0.18439	0.22123	0.19977	0.18593	0.1736	0.17399	0.45983	0.50191	0.45307	0.48461	0.47823	0.53347	0.52117	0.52554	0.36224	0.46387	0.35505	0.51039
521.4	0.54472	0.5396	0.43713	0.331	0.32846	0.3208	0.49562	0.43725	0.44878	0.46202	0.49601	0.46139	0.53521	0.60898	0.42527	0.48648	0.33453	0.42575	0.1838	0.22906	0.20351	0.2009	0.18384	0.17533	0.48155	0.50731	0.47308	0.48527	0.47738	0.53936	0.52116	0.53435	0.35797	0.47338	0.37224	0.51329
522.43	0.55542	0.54987	0.45867	0.33323	0.31499	0.31296	0.4892	0.44284	0.45455	0.45821	0.49059	0.47306	0.54698	0.60166	0.44315	0.46875	0.34823	0.42398	0.18374	0.22209	0.20786	0.20673	0.18579	0.17362	0.50328	0.51704	0.48345	0.47468	0.48085	0.54686	0.52493	0.53643	0.3635	0.46946	0.37846	0.51637
523.43	0.53051	0.56013	0.45056	0.33917	0.32612	0.29911	0.49456	0.44378	0.4347	0.47533	0.48381	0.4773	0.54148	0.60792	0.45246	0.46953	0.35682	0.39561	0.17923	0.22169	0.20148	0.21836	0.17574	0.16751	0.50622	0.53765	0.47194	0.47069	0.49332	0.52289	0.50541	0.53487	0.35388	0.49084	0.3711	0.51389
524.46	0.54686	0.5638	0.4547	0.35062	0.33244	0.33801	0.51418	0.45095	0.45969	0.50907	0.50507	0.4828	0.56728	0.5935	0.44601	0.47764	0.3681	0.40706	0.19337	0.23178	0.20012	0.23745	0.17999	0.18068	0.52457	0.53248	0.48874	0.48567	0.50217	0.539	0.51937	0.52904	0.35529	0.50525	0.36596	0.5254
525.48	0.52845	0.54307	0.45647	0.34828	0.34332	0.339	0.49983	0.42876	0.4613	0.48544	0.49838	0.49556	0.53763	0.59173	0.44697	0.47143	0.37044	0.40275	0.19331	0.22946	0.2035	0.22967	0.17818	0.18505	0.50306	0.52135	0.49327	0.47195	0.50616	0.54325	0.50483	0.51927	0.3513	0.48632	0.35194	0.5388
526.51	0.50107	0.51357	0.43916	0.34537	0.33934	0.32974	0.47738	0.4159	0.46611	0.464	0.48047	0.48703	0.5358	0.56417	0.43236	0.45347	0.37967	0.38454	0.19306	0.21896	0.20214	0.21137	0.16623	0.1768	0.48971	0.51128	0.47959	0.46817	0.49267	0.53477	0.4894	0.52099	0.34054	0.45623	0.32635	0.5255
527.51	0.50835	0.50922	0.44553	0.35272	0.336	0.34687	0.49686	0.40989	0.47712	0.46812	0.47216	0.46881	0.50136	0.55376	0.42902	0.46288	0.36984	0.3907	0.21562	0.21637	0.20197	0.21304	0.16755	0.17865	0.47836	0.5078	0.47867	0.46027	0.47806	0.53009	0.49916	0.5051	0.34623	0.44676	0.31792	0.52382
528.54	0.49245	0.52169	0.43719	0.34962	0.33183	0.33579	0.49328	0.40792	0.50795	0.44071	0.46216	0.46949	0.48778	0.54967	0.42484	0.45463	0.36246	0.38562	0.20767	0.21842	0.21864	0.20504	0.16801	0.18036	0.46622	0.49314	0.48901	0.46936	0.46373	0.52157	0.49374	0.50495	0.36628	0.44336	0.31219	0.5293
529.56	0.47479	0.51736	0.42207	0.34239	0.32545	0.3218	0.48232	0.39153	0.48554	0.4205	0.45618	0.45681	0.44992	0.56312	0.41329	0.45641	0.35216	0.38179	0.18964	0.20915	0.21866	0.19441	0.17556	0.16411	0.4431	0.50448	0.46821	0.48308	0.4408	0.52527	0.47913	0.49944	0.36741	0.4266	0.31905	0.4992
530.59	0.48379	0.52321	0.40797	0.33125	0.31514	0.31961	0.46752	0.39802	0.46301	0.40665	0.4442	0.46113	0.47929	0.57082	0.40013	0.43408	0.3307	0.37831	0.18996	0.21088	0.20595	0.18178	0.18041	0.16351	0.46419	0.51935	0.45286	0.46964	0.4206	0.52543	0.47425	0.49894	0.35787	0.39842	0.31512	0.50222
531.61	0.4822	0.54045	0.4355	0.33031	0.33128	0.31856	0.47631	0.39654	0.45953	0.40533	0.43717	0.44891	0.48428	0.5879	0.40866	0.43648	0.32666	0.38124	0.19237	0.22067	0.20683	0.18439	0.17781	0.16376	0.47807	0.52729	0.4523	0.46286	0.43195	0.52971	0.47832	0.4901	0.36173	0.41194	0.32051	0.48642
532.62	0.4691	0.5393	0.42931	0.33122	0.34982	0.30987	0.48626	0.39051	0.45761	0.39706	0.45239	0.46008	0.50412	0.62141	0.41048	0.44147	0.33488	0.36482	0.18704	0.22302	0.20653	0.17522	0.17896	0.16058	0.4644	0.52928	0.4582	0.46152	0.4379	0.52255	0.46655	0.49806	0.3429	0.41384	0.32757	0.48125
533.64	0.47716	0.51811	0.42194	0.31529	0.35465	0.30532	0.48694	0.39572	0.44329	0.40874	0.45154	0.451	0.49753	0.61457	0.40359	0.42865	0.33877	0.37319	0.19817	0.22892	0.19352	0.18135	0.18084	0.15997	0.45619	0.52937	0.44191	0.45035	0.45516	0.51838	0.464	0.49658	0.32333	0.41236	0.31922	0.46046
534.67	0.50141	0.51993	0.43096	0.31133	0.37107	0.28647	0.48595	0.41171	0.45393	0.41743	0.47813	0.47401	0.55204	0.60494	0.41398	0.42915	0.35898	0.37995	0.21807	0.2409	0.19303	0.18938	0.17823	0.1688	0.49806	0.51767	0.44443	0.44506	0.47296	0.51635	0.48234	0.51446	0.3259	0.4135	0.31855	0.46386
535.67	0.51337	0.52906	0.43103	0.32594	0.38348	0.28212	0.49832	0.41968	0.46581	0.45289	0.48605	0.44511	0.5467	0.60279	0.40048	0.4523	0.3787	0.38595	0.22952	0.24494	0.20289	0.20508	0.17806	0.16435	0.50246	0.50181	0.44209	0.47095	0.48381	0.51992	0.48346	0.50763	0.32809	0.43938	0.3276	0.44854
536.69	0.53446	0.54255	0.4288	0.33983	0.39732	0.29878	0.51	0.42115	0.47702	0.48718	0.5135	0.46227	0.55506	0.61309	0.40779	0.47366	0.38437	0.39923	0.23037	0.24709	0.20525	0.21953	0.19157	0.17225	0.50619	0.50193	0.45765	0.48148	0.498	0.52108	0.49826	0.51356	0.34469	0.45006	0.34575	0.47596
537.72	0.54854	0.55328	0.4241	0.33818	0.40258	0.31691	0.51335	0.43684	0.47048	0.48969	0.5236	0.46178	0.55849	0.59295	0.40089	0.47048	0.38637	0.41483	0.2325	0.25342	0.21115	0.22613	0.19823	0.17638	0.52881	0.50846	0.45162	0.48785	0.5015	0.54061	0.51357	0.52462	0.35991	0.44744	0.35239	0.46409
538.74	0.56559	0.57051	0.43272	0.36969	0.4162	0.33527	0.5246	0.4611	0.478	0.4851	0.54284	0.47678	0.60502	0.60055	0.40502	0.51326	0.39095	0.42771	0.24317	0.26969	0.21661	0.23199	0.20604	0.17919	0.55249	0.52435	0.45778	0.511	0.48949	0.56815	0.51996	0.53526	0.35899	0.45322	0.36691	0.4699
539.74	0.54423	0.56008	0.43225	0.38557	0.42208	0.35099	0.52185	0.44878	0.46398	0.46277	0.51925	0.45422	0.56993	0.60046	0.3955	0.50714	0.38971	0.43793	0.23845	0.27073	0.22213	0.2266	0.20799	0.18178	0.52201	0.52436	0.45624	0.51813	0.48445	0.567	0.48844	0.50848	0.3592	0.45795	0.37096	0.45462
540.77	0.53936	0.55188	0.44063	0.38031	0.41157	0.36896	0.53267	0.45315	0.46272	0.46145	0.509	0.46655	0.57042	0.60242	0.40813	0.50301	0.37213	0.45139	0.2499	0.27915	0.22435	0.22204	0.20628	0.18934	0.52082	0.5273	0.46417	0.50946	0.48206	0.56528	0.49094	0.52199	0.37001	0.44875	0.3634	0.45882
541.79	0.51918	0.55289	0.42527	0.37377	0.41326	0.37036	0.53145	0.46168	0.47557	0.45754	0.49627	0.48091	0.5687	0.59731	0.40428	0.49709	0.38354	0.45464	0.25191	0.28423	0.22661	0.22938	0.20275	0.19123	0.5041	0.5393	0.4539	0.51368	0.47168	0.55785	0.48536	0.52646	0.35883	0.46441	0.35737	0.45352
542.82	0.52404	0.54649	0.42301	0.37938	0.40725	0.36115	0.52344	0.48155	0.48653	0.44664	0.47361	0.47745	0.57936	0.60509	0.41718	0.5053	0.37469	0.45401	0.2494	0.28558	0.22194	0.23471	0.19924	0.1922	0.51667	0.5425	0.46154	0.52514	0.45656	0.54017	0.48141	0.53019	0.35794	0.44865	0.3441	0.46543
543.82	0.51981	0.54857	0.42727	0.37797	0.40785	0.37464	0.53594	0.47066	0.49721	0.46574	0.48036	0.48366	0.55448	0.60564	0.43314	0.48324	0.37124	0.45263	0.25246	0.27589	0.23061	0.24057	0.20804	0.19219	0.50451	0.54212	0.4774	0.52166	0.46533	0.53565	0.51	0.54686	0.37768	0.46047	0.35378	0.48516
544.84	0.5375	0.57926	0.45075	0.3923	0.42964	0.40532	0.58582	0.5162	0.52054	0.49123	0.48894	0.50508	0.56216	0.62365	0.46668	0.49707	0.38617	0.46682	0.26923	0.28238	0.23614	0.24396	0.2116	0.19831	0.52924	0.57298	0.50927	0.52801	0.49081	0.55445	0.55145	0.58211	0.38884	0.46089	0.36021	0.52252
545.86	0.56393	0.59413	0.48125	0.41827	0.45135	0.42486	0.60136	0.52393	0.55962	0.50697	0.51165	0.52306	0.58067	0.63582	0.49208	0.51673	0.41806	0.46736	0.2697	0.28648	0.24418	0.25897	0.22175	0.20094	0.54814	0.59869	0.52439	0.53874	0.51161	0.56117	0.55255	0.59639	0.40292	0.50526	0.38351	0.53274
546.89	0.59245	0.61408	0.50923	0.42687	0.46818	0.45146	0.62877	0.56657	0.55997	0.51535	0.54072	0.54099	0.60394	0.64743	0.50026	0.54325	0.41592	0.48315	0.29038	0.30027	0.25665	0.25672	0.2322	0.20816	0.57619	0.60913	0.5489	0.55706	0.5335	0.59581	0.5825	0.609	0.4078	0.49787	0.4026	0.53155
547.89	0.6018	0.64724	0.55342	0.46106	0.50066	0.4682	0.66796	0.55575	0.58548	0.55795	0.5713	0.55038	0.61937	0.67112	0.5287	0.56799	0.45467	0.50123	0.30749	0.31699	0.27202	0.26991	0.23144	0.21635	0.59961	0.63419	0.58141	0.5659	0.57031	0.61795	0.60656	0.62826	0.43358	0.53131	0.42306	0.54738
548.91	0.62224	0.65225	0.57091	0.4788	0.52181	0.47875	0.67708	0.57075	0.60088	0.5765	0.57105	0.5569	0.64073	0.67968	0.53284	0.58628	0.47508	0.51805	0.31626	0.32287	0.2732	0.27499	0.23032	0.22952	0.62836	0.6359	0.589	0.57308	0.57491	0.60928	0.59924	0.63043	0.4372	0.54154	0.43497	0.55975
549.93	0.64596	0.64115	0.58696	0.48616	0.51725	0.48071	0.66223	0.56783	0.60808	0.59445	0.58453	0.56711	0.66507	0.67984	0.53523	0.58839	0.48181	0.52929	0.31561	0.33063	0.27373	0.29074	0.24645	0.23064	0.64321	0.62456	0.58804	0.59711	0.57628	0.60975	0.59163	0.64392	0.44395	0.57097	0.44115	0.55668
550.93	0.65215	0.64829	0.59601	0.48743	0.5297	0.47371	0.67382	0.5795	0.61041	0.5894	0.59492	0.58325	0.68053	0.68568	0.5432	0.60139	0.47761	0.53135	0.31746	0.33443	0.27729	0.29075	0.25195	0.23777	0.65843	0.63464	0.59575	0.61139	0.58563	0.61283	0.60769	0.65982	0.45445	0.55505	0.43864	0.56794
551.96	0.64425	0.62904	0.58178	0.48848	0.50496	0.45005	0.65961	0.54574	0.60361	0.57861	0.56435	0.57991	0.65113	0.68725	0.52028	0.58176	0.4718	0.51461	0.30083	0.31917	0.26508	0.28588	0.24939	0.24205	0.64025	0.63014	0.5671	0.58296	0.55758	0.58664	0.57818	0.64953	0.44392	0.56186	0.4177	0.57855
552.98	0.63889	0.61898	0.57092	0.46855	0.49228	0.44787	0.6487	0.56765	0.59526	0.56128	0.54032	0.58744	0.64645	0.6728	0.48743	0.56706	0.46091	0.52398	0.28753	0.31618	0.2599	0.27692	0.25149	0.24508	0.61384	0.60763	0.54609	0.59334	0.55613	0.58858	0.55402	0.65072	0.43336	0.55974	0.41549	0.57594
553.98	0.61719	0.61734	0.56159	0.45561	0.46397	0.42784	0.62694	0.56558	0.5747	0.56172	0.52539	0.57128	0.60835	0.6484	0.46974	0.55218	0.44034	0.5055	0.26371	0.30813	0.24905	0.27666	0.24946	0.23512	0.58069	0.60853	0.52631	0.57845	0.54716	0.59257	0.53627	0.63857	0.41318	0.55386	0.40339	0.54485
555	0.58228	0.61086	0.53529	0.43548	0.45007	0.41649	0.61429	0.54807	0.55761	0.52414	0.49945	0.5556	0.57678	0.62351	0.42571	0.53229	0.42148	0.47334	0.25112	0.29027	0.23943	0.26228	0.23928	0.23409	0.53666	0.58564	0.49171	0.50909	0.52223	0.58096	0.51798	0.60342	0.38938	0.51824	0.38577	0.53281
556.02	0.55237	0.59835	0.50474	0.4179	0.43047	0.40912	0.58094	0.53297	0.51248	0.4918	0.47276	0.5245	0.53706	0.59481	0.39227	0.49926	0.39086	0.45155	0.24206	0.27059	0.21981	0.25005	0.22167	0.22076	0.51506	0.54858	0.46508	0.48579	0.47918	0.55585	0.50201	0.5617	0.36129	0.49895	0.36635	0.4891
557.05	0.54363	0.59532	0.51399	0.41046	0.44559	0.41335	0.57773	0.54191	0.50521	0.47943	0.48651	0.51123	0.54321	0.5749	0.41417	0.50183	0.38856	0.43881	0.23837	0.26936	0.22093	0.23796	0.22327	0.21129	0.52632	0.53499	0.4721	0.4842	0.48879	0.54821	0.50748	0.55788	0.37125	0.48702	0.3716	0.47451
558.04	0.53124	0.5882	0.50245	0.39605	0.44582	0.41253	0.56225	0.52283	0.48303	0.4804	0.50338	0.50866	0.52385	0.56846	0.40904	0.49249	0.37027	0.40488	0.24471	0.25311	0.21258	0.2331	0.22242	0.2069	0.52347	0.52952	0.46597	0.46661	0.46875	0.52389	0.50113	0.52792	0.34633	0.48731	0.35649	0.46703
559.07	0.53491	0.58893	0.50723	0.39546	0.45553	0.40496	0.57173	0.51327	0.46034	0.45978	0.49758	0.49498	0.53894	0.57434	0.41148	0.49093	0.37933	0.40876	0.25443	0.25187	0.2053	0.21314	0.22377	0.21226	0.52576	0.52679	0.48291	0.47502	0.47591	0.51711	0.50163	0.51218	0.33905	0.46734	0.35039	0.46903
560.09	0.5482	0.60195	0.51777	0.41333	0.46813	0.405	0.59562	0.52399	0.47049	0.49275	0.534	0.50326	0.55212	0.58969	0.43962	0.52203	0.37194	0.41091	0.26644	0.25836	0.21057	0.21663	0.21902	0.20398	0.54622	0.54836	0.49996	0.5208	0.49037	0.535	0.52059	0.5319	0.35154	0.4847	0.36302	0.47085
561.09	0.55882	0.5995	0.51636	0.41954	0.46735	0.40621	0.6076	0.51327	0.49748	0.51143	0.56285	0.52015	0.56234	0.59227	0.4447	0.52841	0.37948	0.41355	0.25957	0.26171	0.21892	0.20906	0.22467	0.20988	0.53533	0.56656	0.49332	0.51025	0.50314	0.54724	0.5115	0.53582	0.35585	0.48979	0.37407	0.50681
562.11	0.56728	0.59382	0.5184	0.42859	0.46494	0.40613	0.61091	0.51383	0.50654	0.53531	0.56117	0.51978	0.5686	0.58546	0.43304	0.51976	0.37697	0.42084	0.2675	0.26319	0.22088	0.2254	0.22272	0.21343	0.51585	0.56303	0.50141	0.52757	0.51614	0.55293	0.51509	0.53183	0.34908	0.50169	0.3747	0.51251
563.13	0.56523	0.59739	0.51758	0.44419	0.45359	0.39791	0.60529	0.51889	0.52487	0.54302	0.5578	0.5421	0.57754	0.58697	0.44648	0.52555	0.38001	0.42438	0.25256	0.26201	0.21577	0.2311	0.2244	0.21629	0.51641	0.56408	0.49008	0.53285	0.51649	0.56093	0.52148	0.54703	0.3711	0.49785	0.3909	0.51973
564.13	0.56712	0.60156	0.52749	0.4452	0.44457	0.43536	0.59707	0.51892	0.53825	0.54815	0.58075	0.57167	0.5723	0.61208	0.45697	0.5247	0.3608	0.42358	0.25232	0.26314	0.22203	0.23527	0.22706	0.21086	0.52384	0.56105	0.49068	0.53963	0.50659	0.56376	0.53327	0.55355	0.38533	0.50522	0.39751	0.52552
565.15	0.56517	0.58864	0.51219	0.44384	0.44586	0.44122	0.56018	0.50548	0.53636	0.54522	0.57345	0.57274	0.58532	0.61057	0.44659	0.51553	0.3733	0.41719	0.2404	0.25427	0.2226	0.23119	0.22697	0.2112	0.52794	0.55237	0.48216	0.53177	0.5196	0.55059	0.52716	0.53066	0.38626	0.50874	0.39948	0.5191
566.17	0.55082	0.59878	0.51199	0.43249	0.45248	0.44596	0.54974	0.5316	0.53438	0.56917	0.56468	0.58435	0.57837	0.62411	0.45098	0.5057	0.3728	0.41608	0.25471	0.2672	0.21883	0.24071	0.22827	0.21097	0.52593	0.55632	0.4871	0.53512	0.51643	0.54658	0.55418	0.54071	0.38539	0.52049	0.39491	0.49399
567.17	0.5441	0.61363	0.50851	0.4339	0.4523	0.44622	0.54714	0.51777	0.52681	0.56236	0.57787	0.58439	0.55846	0.64601	0.46058	0.50647	0.3759	0.41122	0.24532	0.26718	0.20835	0.23424	0.22991	0.2103	0.53087	0.57003	0.4899	0.53202	0.51247	0.55592	0.5468	0.55027	0.39618	0.51298	0.40082	0.49553
568.19	0.54874	0.61438	0.53689	0.43475	0.4633	0.45898	0.54273	0.51447	0.53576	0.56026	0.5674	0.57933	0.57527	0.63552	0.47939	0.50981	0.38695	0.42584	0.25122	0.28007	0.2171	0.23257	0.22743	0.21178	0.53607	0.57951	0.51753	0.52009	0.52421	0.58499	0.53699	0.55694	0.39801	0.5198	0.38812	0.50544
569.21	0.54371	0.597	0.53328	0.42877	0.47272	0.42759	0.52888	0.50338	0.53712	0.57056	0.54832	0.57198	0.59106	0.60102	0.46811	0.49822	0.39004	0.41339	0.24082	0.27547	0.20941	0.24301	0.22037	0.20905	0.52668	0.57817	0.50398	0.50905	0.52984	0.58276	0.51985	0.54815	0.37517	0.52051	0.38486	0.50498
570.2	0.54786	0.60851	0.54201	0.4282	0.48123	0.41849	0.5442	0.50752	0.53645	0.5658	0.54234	0.57003	0.59075	0.60364	0.47099	0.49963	0.38768	0.4142	0.25517	0.28138	0.20762	0.24562	0.21893	0.21974	0.53068	0.585	0.50186	0.51866	0.52152	0.57386	0.52501	0.55567	0.37259	0.50527	0.38476	0.51628
571.22	0.56372	0.60588	0.54727	0.43595	0.47588	0.42642	0.55051	0.51623	0.5362	0.55732	0.55435	0.56004	0.60721	0.59474	0.47983	0.52632	0.40083	0.43168	0.26109	0.27391	0.21764	0.24447	0.23598	0.21882	0.54003	0.5595	0.51366	0.56153	0.53952	0.5914	0.51525	0.56088	0.37901	0.50017	0.40333	0.53492
572.24	0.5719	0.60472	0.5478	0.44533	0.47198	0.42813	0.53037	0.53403	0.5522	0.56762	0.53616	0.55043	0.63128	0.5759	0.48509	0.52795	0.39621	0.42278	0.2636	0.28886	0.22623	0.24339	0.22511	0.21892	0.54947	0.55457	0.51783	0.57117	0.53296	0.58768	0.5103	0.57021	0.37418	0.49331	0.39485	0.53446
573.24	0.57336	0.60777	0.52438	0.45782	0.4749	0.41998	0.52547	0.54299	0.54584	0.56941	0.52774	0.54107	0.62089	0.58691	0.48885	0.51763	0.38935	0.41301	0.26084	0.27976	0.23015	0.2408	0.2185	0.21997	0.54213	0.56154	0.51999	0.58779	0.52837	0.5719	0.5105	0.55895	0.37172	0.4746	0.39337	0.52659
574.26	0.54604	0.60472	0.49234	0.45288	0.47437	0.4253	0.53846	0.53963	0.5152	0.55905	0.51207	0.52882	0.58756	0.58734	0.48477	0.50556	0.38085	0.41767	0.27664	0.2791	0.23867	0.23457	0.21259	0.22713	0.51089	0.54505	0.5046	0.58595	0.51448	0.56325	0.51417	0.54654	0.38466	0.47528	0.37886	0.51504
575.28	0.52168	0.60264	0.48368	0.45353	0.45745	0.42869	0.53368	0.53515	0.51158	0.54585	0.50641	0.53357	0.56062	0.57839	0.47997	0.50073	0.36999	0.41414	0.28077	0.28579	0.24575	0.23545	0.21712	0.23169	0.49127	0.54023	0.5071	0.57855	0.51021	0.57	0.50364	0.54505	0.39619	0.46718	0.37814	0.51883
576.28	0.49814	0.57937	0.46324	0.45574	0.45938	0.39744	0.51361	0.51315	0.51339	0.51904	0.47597	0.51783	0.54897	0.58144	0.46414	0.47252	0.36016	0.40038	0.27124	0.28445	0.24919	0.22809	0.20273	0.23418	0.46586	0.5573	0.4929	0.55093	0.50296	0.54448	0.48095	0.51534	0.38361	0.43713	0.34958	0.51153
577.3	0.48991	0.58029	0.46331	0.45016	0.4672	0.39114	0.53107	0.50851	0.50373	0.50732	0.49277	0.53861	0.55056	0.58698	0.45839	0.4854	0.37318	0.4066	0.27991	0.28038	0.25407	0.23529	0.21714	0.23253	0.46456	0.55597	0.47879	0.53544	0.50329	0.54548	0.47393	0.49944	0.37329	0.43147	0.35659	0.51446
578.32	0.47609	0.56229	0.44402	0.42945	0.45811	0.39653	0.52213	0.48339	0.47562	0.47672	0.49571	0.51363	0.51942	0.57186	0.42066	0.47735	0.35693	0.40605	0.28188	0.28088	0.25196	0.22914	0.22679	0.22201	0.45527	0.54404	0.44166	0.51604	0.48873	0.52408	0.46173	0.48536	0.37002	0.42265	0.36525	0.50307
579.31	0.49043	0.55797	0.45293	0.43929	0.46663	0.3999	0.51646	0.48344	0.50696	0.46774	0.50655	0.52442	0.53573	0.57513	0.42203	0.50213	0.36547	0.4042	0.27417	0.29189	0.25205	0.22585	0.23147	0.22139	0.4765	0.56808	0.45448	0.51815	0.50517	0.54123	0.4493	0.49053	0.38532	0.41874	0.37158	0.51487
580.33	0.49806	0.55279	0.46568	0.4472	0.47038	0.39793	0.53526	0.49073	0.49267	0.47367	0.47098	0.51197	0.54722	0.55808	0.42852	0.50653	0.38496	0.41059	0.26585	0.29426	0.25609	0.23189	0.23295	0.21616	0.48678	0.56708	0.4557	0.5242	0.49951	0.53465	0.45675	0.48545	0.3704	0.43717	0.36424	0.50727
581.35	0.49684	0.5502	0.47058	0.4374	0.47042	0.38907	0.52243	0.47592	0.47166	0.4711	0.46897	0.50421	0.52919	0.53457	0.42866	0.51445	0.38823	0.39299	0.24516	0.2886	0.24646	0.23447	0.22586	0.21007	0.49263	0.55418	0.44983	0.50693	0.49583	0.51097	0.44539	0.49632	0.3704	0.43914	0.36377	0.48225
582.35	0.48551	0.54708	0.4817	0.44681	0.47469	0.38666	0.52407	0.4695	0.45138	0.45034	0.42806	0.51231	0.51141	0.52249	0.43453	0.51489	0.38414	0.39844	0.25324	0.26885	0.24481	0.22687	0.21411	0.21638	0.48083	0.54629	0.4665	0.52476	0.49931	0.50574	0.47428	0.48289	0.37585	0.42849	0.34457	0.48104
583.36	0.4707	0.53083	0.47224	0.43966	0.45951	0.37011	0.50812	0.46683	0.45977	0.44499	0.422	0.49197	0.50479	0.52026	0.4295	0.52348	0.37011	0.37063	0.24462	0.26433	0.23868	0.22436	0.19756	0.20665	0.47452	0.52676	0.47743	0.53176	0.48199	0.50796	0.47807	0.47151	0.355	0.42004	0.32157	0.45942
584.38	0.45861	0.53746	0.47528	0.43798	0.45295	0.35497	0.50096	0.4747	0.45052	0.42189	0.41155	0.49402	0.4844	0.5273	0.4323	0.51194	0.36983	0.36146	0.25105	0.25355	0.2336	0.22452	0.19448	0.20111	0.46664	0.51537	0.47631	0.54456	0.48176	0.48074	0.4863	0.46897	0.33995	0.39898	0.31708	0.45226
585.38	0.4315	0.51584	0.44012	0.4012	0.44587	0.33511	0.45845	0.4508	0.46001	0.39101	0.44163	0.47428	0.44399	0.52598	0.41335	0.48115	0.33956	0.32979	0.23636	0.23513	0.22065	0.20779	0.18467	0.18798	0.44203	0.50796	0.46575	0.52353	0.47398	0.46048	0.4579	0.44286	0.34012	0.36887	0.31309	0.4471
586.4	0.41449	0.51441	0.44062	0.39085	0.4558	0.36286	0.47086	0.45083	0.47616	0.39224	0.43488	0.47099	0.44507	0.52849	0.42613	0.4688	0.33303	0.35046	0.2481	0.24054	0.2273	0.22419	0.18771	0.19351	0.43977	0.50633	0.48031	0.50921	0.47343	0.4807	0.48359	0.45309	0.35344	0.3902	0.3162	0.46588
587.41	0.40089	0.48958	0.3967	0.35388	0.42751	0.34394	0.42345	0.43697	0.491	0.39014	0.43274	0.42417	0.42852	0.51047	0.39327	0.43482	0.29749	0.32798	0.21651	0.24301	0.22037	0.21881	0.1794	0.17399	0.4313	0.48621	0.44179	0.46581	0.44932	0.456	0.43352	0.45039	0.35911	0.39325	0.32274	0.44175
588.41	0.41343	0.4799	0.39816	0.33663	0.43081	0.34442	0.43122	0.44181	0.47902	0.38455	0.41934	0.4297	0.44014	0.50579	0.40048	0.41281	0.30634	0.33217	0.22136	0.23507	0.21708	0.21834	0.18601	0.17699	0.43004	0.49251	0.4327	0.44867	0.46835	0.44651	0.42632	0.44454	0.37693	0.38836	0.32549	0.45494
589.43	0.40543	0.43474	0.37715	0.29482	0.40669	0.34635	0.41229	0.41573	0.44756	0.36758	0.3854	0.39485	0.44396	0.46644	0.37274	0.3901	0.28045	0.31488	0.19361	0.21742	0.20915	0.20254	0.17326	0.17238	0.42548	0.46075	0.4109	0.37607	0.43221	0.44784	0.40175	0.42007	0.35237	0.37164	0.31347	0.43618
590.42	0.39391	0.42116	0.38989	0.27949	0.38998	0.33919	0.39932	0.4001	0.4148	0.36797	0.35811	0.36538	0.45313	0.44494	0.36696	0.37276	0.27201	0.32124	0.18473	0.21108	0.19151	0.19093	0.16489	0.15986	0.41903	0.43825	0.41388	0.3317	0.41326	0.4388	0.39685	0.42129	0.33545	0.36107	0.29309	0.4064
591.44	0.38586	0.4117	0.36153	0.2682	0.35877	0.30593	0.38603	0.39419	0.38129	0.33969	0.32406	0.35456	0.4235	0.44051	0.3298	0.3554	0.24947	0.28822	0.16384	0.19398	0.17259	0.15725	0.14749	0.13794	0.38207	0.42615	0.38381	0.31466	0.396	0.42031	0.36746	0.39091	0.31496	0.33174	0.28307	0.379
592.46	0.40167	0.40239	0.37801	0.26559	0.36151	0.31903	0.3965	0.39323	0.34577	0.32073	0.31787	0.33802	0.42326	0.4516	0.33851	0.36175	0.26003	0.28867	0.17125	0.18514	0.16224	0.15735	0.14909	0.13814	0.38045	0.43366	0.39909	0.3022	0.40427	0.42826	0.37096	0.39528	0.28453	0.31902	0.26517	0.36746
593.45	0.39237	0.39437	0.35787	0.2594	0.36074	0.30174	0.39107	0.36495	0.32241	0.31047	0.31374	0.32019	0.42097	0.42541	0.32881	0.34732	0.25163	0.28215	0.16186	0.18018	0.14629	0.14707	0.13662	0.13144	0.36864	0.40172	0.38907	0.27945	0.39398	0.41524	0.36477	0.3818	0.25691	0.3198	0.25287	0.34936
594.47	0.40206	0.42217	0.36282	0.28544	0.35119	0.28225	0.38343	0.37152	0.3156	0.31286	0.31542	0.32384	0.41592	0.43871	0.35155	0.35004	0.25355	0.25927	0.15401	0.1831	0.14164	0.1489	0.13189	0.12705	0.36598	0.41373	0.4014	0.31798	0.39595	0.39017	0.34941	0.3846	0.26427	0.33404	0.25055	0.35091
595.46	0.42193	0.42042	0.34506	0.27864	0.34079	0.27551	0.37979	0.36884	0.29879	0.29201	0.29423	0.33179	0.41246	0.43643	0.3506	0.34887	0.26937	0.24595	0.15061	0.17425	0.14335	0.14415	0.12108	0.12822	0.35905	0.403	0.38024	0.32793	0.40081	0.38449	0.3524	0.35549	0.25648	0.33887	0.23668	0.34894
596.48	0.44796	0.42246	0.35756	0.28941	0.33832	0.28539	0.38701	0.38791	0.30587	0.30666	0.31199	0.33493	0.43265	0.42147	0.35771	0.37464	0.28603	0.25904	0.15139	0.17982	0.15195	0.14747	0.1294	0.13388	0.39264	0.40004	0.40244	0.35019	0.39967	0.38948	0.36148	0.37997	0.27515	0.33803	0.25098	0.36409
597.49	0.42018	0.4253	0.33586	0.29172	0.3364	0.26988	0.36568	0.38614	0.29339	0.29175	0.29602	0.34186	0.41709	0.41474	0.34522	0.36363	0.28393	0.24126	0.13951	0.17933	0.14527	0.13865	0.11942	0.12407	0.37412	0.38808	0.3933	0.36997	0.38896	0.36972	0.35832	0.36923	0.27464	0.3302	0.24398	0.36698
598.49	0.42693	0.46355	0.36257	0.31618	0.34881	0.29063	0.37515	0.40152	0.32712	0.32658	0.31067	0.37383	0.41737	0.46017	0.36473	0.37796	0.29728	0.25237	0.14753	0.17693	0.15356	0.14564	0.13131	0.1282	0.37859	0.43316	0.41658	0.39911	0.40691	0.37996	0.37252	0.38131	0.29734	0.34765	0.27168	0.38698
599.5	0.4236	0.47427	0.35007	0.29945	0.3681	0.28117	0.37105	0.40103	0.342	0.33243	0.32374	0.35578	0.42501	0.46623	0.3519	0.36407	0.30472	0.27205	0.15162	0.1764	0.1606	0.15278	0.1397	0.12548	0.38701	0.43543	0.40802	0.37586	0.41694	0.39537	0.39452	0.39126	0.30316	0.33636	0.26938	0.38956
600.52	0.42559	0.47999	0.34477	0.32823	0.37626	0.27908	0.36859	0.40999	0.35424	0.33872	0.35187	0.37562	0.43591	0.47117	0.36836	0.39083	0.29027	0.26931	0.15675	0.17995	0.16408	0.15527	0.15134	0.13373	0.39342	0.42909	0.40343	0.39768	0.40337	0.38802	0.40033	0.40844	0.31031	0.34337	0.2953	0.40446
601.51	0.44528	0.50613	0.3585	0.3475	0.39132	0.28154	0.38954	0.41308	0.36955	0.34046	0.36623	0.39014	0.4678	0.51422	0.38865	0.39816	0.29842	0.27656	0.17137	0.18588	0.16373	0.1643	0.15981	0.14225	0.40156	0.47177	0.41538	0.41233	0.42002	0.40068	0.419	0.40517	0.30762	0.35217	0.2987	0.43228
602.53	0.46123	0.51899	0.36989	0.33196	0.39342	0.29275	0.41254	0.40701	0.37157	0.34449	0.37633	0.41191	0.47035	0.50064	0.39096	0.39908	0.29697	0.31123	0.18084	0.17939	0.16916	0.15782	0.17285	0.15013	0.4063	0.48035	0.42173	0.4032	0.41807	0.42559	0.41678	0.41383	0.31837	0.34863	0.32278	0.4415
603.52	0.44803	0.50306	0.3668	0.30079	0.37971	0.27697	0.38474	0.40557	0.33126	0.3102	0.3376	0.3988	0.45351	0.48322	0.38225	0.38768	0.28162	0.30999	0.17324	0.18251	0.16172	0.15345	0.15783	0.14151	0.39537	0.45998	0.42097	0.37511	0.40205	0.41049	0.39326	0.40581	0.30573	0.34095	0.30185	0.4182
604.54	0.45411	0.49227	0.38171	0.31386	0.3667	0.29509	0.40857	0.39903	0.31988	0.31613	0.33902	0.41612	0.4654	0.48066	0.38919	0.40639	0.2872	0.31619	0.19237	0.18365	0.16119	0.1545	0.15594	0.14154	0.4006	0.46702	0.42714	0.39683	0.40194	0.39745	0.3933	0.40979	0.29391	0.3535	0.3137	0.4281
605.55	0.43331	0.51367	0.39881	0.31198	0.37121	0.2999	0.40541	0.40027	0.34911	0.33781	0.33226	0.41574	0.46354	0.49841	0.38691	0.40479	0.30199	0.33429	0.19439	0.19268	0.16846	0.16056	0.15964	0.13809	0.38573	0.50402	0.43859	0.39297	0.43954	0.40768	0.37526	0.41665	0.30548	0.36375	0.30604	0.4332
606.55	0.38007	0.48118	0.39267	0.2816	0.35485	0.2832	0.37509	0.38367	0.33234	0.32751	0.32768	0.39265	0.41763	0.47522	0.38157	0.38787	0.28113	0.31181	0.18794	0.18272	0.16009	0.15387	0.14921	0.12776	0.35831	0.4724	0.41586	0.35636	0.42466	0.38219	0.34535	0.4119	0.2914	0.35441	0.2966	0.41111
607.56	0.38279	0.47659	0.39957	0.30368	0.35234	0.26581	0.35446	0.37714	0.34109	0.34904	0.32183	0.3798	0.43196	0.48401	0.39346	0.40123	0.2983	0.3066	0.19328	0.18799	0.16385	0.17146	0.13926	0.13489	0.35621	0.44953	0.41008	0.37425	0.43373	0.38268	0.3427	0.38848	0.2985	0.37902	0.28233	0.42981
608.55	0.37841	0.46093	0.40545	0.31266	0.34215	0.27639	0.37193	0.37453	0.35861	0.34264	0.35947	0.38035	0.44436	0.46645	0.389	0.39904	0.31625	0.32021	0.18988	0.18941	0.17131	0.17572	0.15196	0.14425	0.35892	0.42903	0.39506	0.39073	0.42574	0.41105	0.35424	0.39491	0.29354	0.36371	0.28395	0.44279
609.57	0.363	0.45306	0.4093	0.29994	0.34244	0.26565	0.34852	0.38509	0.37187	0.33264	0.36788	0.36633	0.41797	0.47425	0.39593	0.38929	0.31726	0.29727	0.18094	0.1971	0.18199	0.18166	0.14909	0.13917	0.33371	0.42246	0.39149	0.37199	0.39975	0.42248	0.34638	0.39674	0.32889	0.36706	0.28331	0.41452
610.58	0.37518	0.41291	0.3902	0.27885	0.33012	0.25868	0.34564	0.37208	0.35345	0.3207	0.33666	0.33762	0.41407	0.44897	0.37822	0.36852	0.28787	0.28682	0.17663	0.17989	0.1764	0.18126	0.13423	0.12822	0.33885	0.38583	0.38558	0.34794	0.36912	0.40468	0.34585	0.37336	0.3277	0.34756	0.27762	0.38915
611.57	0.3981	0.41747	0.38258	0.26604	0.319	0.26383	0.34302	0.36343	0.34623	0.30385	0.31076	0.32001	0.42189	0.44238	0.37477	0.34477	0.27852	0.29455	0.17131	0.17117	0.18225	0.18157	0.12554	0.12063	0.34764	0.35699	0.38111	0.35168	0.35435	0.41005	0.34333	0.34177	0.32681	0.34064	0.26653	0.36896
612.59	0.3934	0.42004	0.36875	0.24975	0.29965	0.25672	0.35872	0.37529	0.36925	0.29726	0.31074	0.32502	0.42066	0.45248	0.36354	0.32719	0.25868	0.28353	0.16311	0.18001	0.18112	0.18082	0.12993	0.11483	0.37369	0.38655	0.37483	0.33984	0.3339	0.39783	0.34922	0.35866	0.33213	0.3384	0.2742	0.3465
613.58	0.38081	0.41419	0.33333	0.233	0.28294	0.23093	0.33118	0.34776	0.35909	0.29047	0.29602	0.29318	0.40092	0.45009	0.33915	0.32662	0.23446	0.2465	0.1443	0.17366	0.17663	0.16452	0.11657	0.094021	0.35541	0.38615	0.35143	0.30487	0.32328	0.35368	0.32516	0.34449	0.31132	0.33261	0.26543	0.316
614.6	0.38503	0.409	0.32243	0.22618	0.27023	0.21876	0.31954	0.32243	0.33806	0.26899	0.26087	0.28454	0.40075	0.41615	0.3168	0.31969	0.21258	0.24001	0.13323	0.16487	0.16252	0.14428	0.1099	0.093422	0.35555	0.36655	0.33452	0.29767	0.33536	0.32806	0.30832	0.31158	0.27919	0.30722	0.2446	0.32572
615.59	0.35198	0.40416	0.31402	0.2322	0.26744	0.23083	0.31459	0.31571	0.30969	0.25185	0.2753	0.29885	0.37925	0.40353	0.32277	0.32543	0.2009	0.23014	0.12133	0.17022	0.16406	0.13927	0.11574	0.094139	0.3293	0.351	0.32244	0.31731	0.32544	0.33612	0.31742	0.30517	0.26302	0.30718	0.23922	0.33783
616.6	0.34096	0.39369	0.29701	0.24599	0.25431	0.2269	0.3026	0.2977	0.30128	0.26728	0.30055	0.30815	0.37362	0.38307	0.30311	0.34276	0.18853	0.21927	0.12177	0.17259	0.15284	0.1417	0.12559	0.097773	0.31701	0.36553	0.32401	0.33747	0.31632	0.32303	0.32975	0.31903	0.25698	0.30562	0.25191	0.31722
617.61	0.32374	0.35698	0.2875	0.22811	0.26162	0.22597	0.2718	0.2722	0.26044	0.24511	0.29214	0.278	0.3549	0.34871	0.28891	0.33023	0.17613	0.19937	0.10144	0.15482	0.1394	0.12645	0.11126	0.083299	0.27601	0.32259	0.30765	0.31217	0.31474	0.29514	0.30839	0.28617	0.23791	0.2756	0.23692	0.29508
618.61	0.31363	0.32353	0.26653	0.23005	0.25998	0.21488	0.25592	0.28181	0.24611	0.22984	0.26249	0.25895	0.3295	0.31576	0.29678	0.31368	0.16859	0.19145	0.10973	0.15042	0.12846	0.12552	0.10958	0.085838	0.27139	0.29672	0.3095	0.31732	0.2999	0.30957	0.30333	0.27238	0.22796	0.2458	0.24439	0.29176
619.62	0.30373	0.29917	0.24833	0.24487	0.26073	0.21355	0.2616	0.30035	0.2511	0.23649	0.28436	0.26908	0.33041	0.30162	0.30395	0.30589	0.16345	0.21467	0.12298	0.15462	0.12856	0.1297	0.11614	0.093526	0.26526	0.28448	0.31916	0.34191	0.29005	0.32187	0.31974	0.30439	0.23107	0.25191	0.25596	0.28556
620.61	0.30478	0.29394	0.22077	0.23221	0.25581	0.19891	0.25439	0.28896	0.25329	0.23024	0.25137	0.2503	0.30083	0.28922	0.2716	0.29026	0.16228	0.21347	0.12871	0.14298	0.12184	0.13153	0.11007	0.087994	0.25916	0.28614	0.30533	0.31603	0.28146	0.31684	0.29607	0.31591	0.22656	0.23171	0.26167	0.28393
621.62	0.3045	0.30129	0.22166	0.23081	0.26781	0.19097	0.24287	0.28395	0.25723	0.22588	0.22964	0.23643	0.30468	0.29417	0.28212	0.26772	0.16482	0.21647	0.12265	0.13908	0.13341	0.13061	0.098493	0.089469	0.25978	0.27038	0.29317	0.29088	0.2784	0.32115	0.27096	0.29259	0.2295	0.2461	0.25043	0.31017
622.61	0.29812	0.32676	0.23508	0.23131	0.25702	0.19305	0.24088	0.28378	0.26848	0.23036	0.22655	0.22678	0.29623	0.31934	0.30454	0.27924	0.16899	0.23415	0.13008	0.13747	0.14761	0.12929	0.11492	0.096257	0.25919	0.27303	0.30991	0.29089	0.27686	0.33998	0.27338	0.2884	0.24248	0.25835	0.26376	0.31545
623.63	0.31098	0.35728	0.263	0.23208	0.25675	0.21367	0.24207	0.27465	0.2791	0.25443	0.24351	0.24862	0.32552	0.33412	0.29592	0.28629	0.16651	0.25647	0.1264	0.14461	0.16082	0.13461	0.12054	0.11105	0.27621	0.2958	0.30944	0.2901	0.28788	0.33957	0.2753	0.30557	0.269	0.30451	0.27056	0.35324
624.62	0.31371	0.36621	0.27051	0.20482	0.2538	0.23524	0.20976	0.2579	0.2702	0.25089	0.22057	0.24148	0.32498	0.34551	0.28971	0.28073	0.16719	0.24845	0.11669	0.14217	0.16043	0.13951	0.11605	0.10094	0.26631	0.29273	0.29814	0.26098	0.28804	0.34943	0.25592	0.27502	0.27864	0.3016	0.27314	0.36515
625.63	0.33967	0.37171	0.30984	0.21407	0.23797	0.23231	0.20512	0.27025	0.26857	0.23789	0.22334	0.23571	0.35269	0.36041	0.31159	0.28144	0.16093	0.24545	0.10387	0.16854	0.16341	0.1393	0.12019	0.10574	0.2833	0.31665	0.3286	0.27377	0.27548	0.35125	0.25735	0.29505	0.27935	0.31159	0.28077	0.35991
626.64	0.35579	0.3651	0.32043	0.20562	0.24434	0.24792	0.21232	0.26973	0.26041	0.22707	0.2422	0.24562	0.36107	0.36516	0.31313	0.29185	0.15284	0.25027	0.11289	0.18125	0.15709	0.13613	0.1338	0.10722	0.27757	0.31503	0.3335	0.26211	0.26697	0.37242	0.27201	0.31437	0.28036	0.29736	0.31601	0.39155
627.63	0.39285	0.36359	0.30739	0.22091	0.25435	0.24052	0.21964	0.28855	0.28758	0.22752	0.24679	0.26369	0.37128	0.35267	0.29845	0.29233	0.1442	0.21999	0.12303	0.20428	0.17308	0.15288	0.12216	0.11237	0.28139	0.32274	0.33705	0.26651	0.25862	0.36375	0.28658	0.34527	0.2861	0.29887	0.32558	0.42878
628.64	0.4265	0.38121	0.32487	0.2603	0.26256	0.23828	0.23803	0.32473	0.28438	0.22849	0.25611	0.26414	0.37791	0.35794	0.32358	0.32402	0.15148	0.2174	0.14901	0.21892	0.17171	0.16892	0.13071	0.1127	0.28344	0.32488	0.35716	0.29915	0.25532	0.3823	0.31608	0.37493	0.29698	0.30612	0.34389	0.43708
629.63	0.45351	0.41441	0.35813	0.29543	0.28601	0.22879	0.26271	0.33489	0.28925	0.23764	0.28241	0.26212	0.38666	0.38125	0.34575	0.36086	0.15425	0.21935	0.15391	0.22168	0.17951	0.17614	0.14481	0.12323	0.30501	0.36063	0.39062	0.3225	0.27029	0.37704	0.33893	0.40284	0.30616	0.31524	0.37049	0.46959
630.65	0.45906	0.42872	0.36591	0.30721	0.30932	0.24254	0.26883	0.34444	0.31015	0.2733	0.30595	0.26934	0.37198	0.39573	0.35884	0.36748	0.15587	0.21313	0.16165	0.20737	0.19626	0.19137	0.15203	0.12733	0.29793	0.34728	0.38981	0.32574	0.27453	0.39005	0.34904	0.3924	0.31952	0.34717	0.3876	0.49234
631.64	0.43864	0.44274	0.36314	0.3327	0.31901	0.2485	0.26737	0.37079	0.32603	0.28653	0.28184	0.26663	0.34898	0.39699	0.36448	0.3784	0.16796	0.20592	0.16002	0.20857	0.20349	0.20523	0.15026	0.12734	0.3101	0.36006	0.39203	0.34448	0.28881	0.3911	0.35303	0.40774	0.34326	0.3776	0.3829	0.49258
632.65	0.42136	0.45354	0.37669	0.36725	0.32113	0.29514	0.28371	0.37674	0.3003	0.29611	0.28594	0.28292	0.3529	0.42089	0.36599	0.38678	0.17305	0.22448	0.15606	0.20054	0.19544	0.20777	0.16455	0.13743	0.31016	0.40066	0.37798	0.36757	0.30569	0.4365	0.3645	0.40467	0.33514	0.41909	0.39393	0.49861
633.64	0.42135	0.43801	0.38237	0.35615	0.34122	0.30785	0.28516	0.37092	0.31	0.29657	0.27107	0.2984	0.35346	0.42436	0.36261	0.36115	0.16711	0.22283	0.13888	0.18522	0.20205	0.21445	0.15994	0.14221	0.31212	0.39477	0.36637	0.35877	0.32104	0.43881	0.36052	0.38346	0.33862	0.41514	0.37715	0.51733
634.65	0.41985	0.44035	0.3723	0.38079	0.33032	0.32029	0.29263	0.38696	0.34324	0.3165	0.26707	0.30191	0.35745	0.4266	0.35829	0.36339	0.16122	0.22916	0.13518	0.19196	0.20277	0.2189	0.15589	0.1471	0.31721	0.38243	0.35891	0.37308	0.32149	0.47184	0.35845	0.38142	0.34414	0.44058	0.37604	0.50691
635.64	0.43432	0.45578	0.38789	0.3893	0.35238	0.34215	0.30274	0.39971	0.35292	0.31261	0.28237	0.31058	0.39135	0.43676	0.36005	0.37783	0.17777	0.25671	0.13749	0.19784	0.19236	0.2184	0.15611	0.157	0.33854	0.38803	0.36242	0.37978	0.34737	0.51015	0.3545	0.40908	0.35991	0.42516	0.38504	0.51361
636.65	0.48295	0.46235	0.41696	0.39589	0.36757	0.33815	0.3142	0.40433	0.34294	0.32205	0.28402	0.32503	0.42411	0.45461	0.36057	0.37946	0.18047	0.2594	0.13655	0.19761	0.1824	0.21423	0.1493	0.1699	0.34151	0.39867	0.36724	0.39541	0.36544	0.51683	0.35333	0.41106	0.36006	0.41438	0.37145	0.50472
637.66	0.50188	0.44619	0.44581	0.39085	0.39721	0.31665	0.30722	0.4163	0.36629	0.32796	0.29549	0.30678	0.43422	0.4193	0.38125	0.38283	0.18698	0.26637	0.13807	0.20301	0.17949	0.20297	0.14925	0.16405	0.35688	0.3538	0.39041	0.40806	0.37639	0.52048	0.34301	0.41192	0.3781	0.38533	0.364	0.48577
638.65	0.48415	0.4741	0.45424	0.41171	0.39993	0.31734	0.31295	0.43507	0.3797	0.33144	0.3112	0.28984	0.43451	0.44715	0.38562	0.40168	0.20479	0.25948	0.14575	0.20787	0.18453	0.19061	0.15704	0.15544	0.35751	0.36871	0.41575	0.43174	0.37542	0.52817	0.34762	0.41897	0.38572	0.39099	0.3813	0.45003
639.66	0.47389	0.4666	0.45091	0.40311	0.43059	0.32951	0.33742	0.45851	0.37097	0.34227	0.31791	0.30261	0.43249	0.45242	0.37712	0.37994	0.22232	0.25899	0.16038	0.20997	0.18599	0.19013	0.15826	0.15653	0.35072	0.37903	0.39485	0.44362	0.39307	0.53036	0.37375	0.44143	0.38858	0.38763	0.37443	0.43876
640.65	0.47399	0.47988	0.4496	0.41208	0.42419	0.3109	0.3469	0.46024	0.37335	0.3483	0.31551	0.2976	0.43734	0.4515	0.38331	0.37839	0.21723	0.25597	0.16354	0.21112	0.18902	0.17684	0.16147	0.1545	0.35689	0.38342	0.39636	0.45745	0.41598	0.50441	0.38782	0.44423	0.39219	0.39128	0.355	0.42695
641.66	0.44618	0.46699	0.44436	0.40897	0.42808	0.31711	0.36447	0.47356	0.40153	0.35718	0.33601	0.28017	0.41314	0.42716	0.38001	0.37829	0.22966	0.25642	0.16356	0.20989	0.19782	0.18212	0.1711	0.1466	0.35153	0.37466	0.39386	0.46344	0.42488	0.50854	0.40134	0.45663	0.39481	0.38923	0.35773	0.41597
642.65	0.42917	0.4829	0.42245	0.40045	0.42246	0.30944	0.35881	0.46114	0.39216	0.34933	0.32153	0.27029	0.39078	0.44073	0.37787	0.3636	0.21371	0.25684	0.14879	0.19506	0.1986	0.17854	0.16551	0.13443	0.33375	0.37745	0.38637	0.45239	0.41274	0.49855	0.39623	0.47032	0.37768	0.37742	0.34183	0.3937
643.66	0.43364	0.48232	0.41647	0.38835	0.43919	0.31644	0.36448	0.46238	0.39416	0.35919	0.32225	0.28512	0.38877	0.42567	0.3833	0.36373	0.21108	0.28331	0.14988	0.19768	0.20031	0.18925	0.16704	0.14057	0.33667	0.36759	0.37451	0.44892	0.43253	0.49173	0.39503	0.48099	0.38391	0.36285	0.33108	0.39672
644.64	0.45184	0.49329	0.44076	0.389	0.42906	0.32185	0.34487	0.43526	0.39311	0.36231	0.33314	0.27952	0.37815	0.42325	0.38752	0.37546	0.22355	0.29604	0.15098	0.19324	0.1944	0.18706	0.17975	0.14067	0.32841	0.36467	0.39737	0.4462	0.44786	0.47663	0.38669	0.46431	0.38317	0.35408	0.34154	0.3916
645.65	0.44869	0.48131	0.42931	0.37485	0.4391	0.33606	0.33942	0.44625	0.36568	0.36145	0.31553	0.26704	0.37385	0.41351	0.3842	0.35569	0.22363	0.28249	0.16034	0.19351	0.18099	0.19196	0.16617	0.13653	0.33385	0.3638	0.37953	0.42259	0.44448	0.47199	0.3867	0.45492	0.35829	0.3407	0.32924	0.37729
646.64	0.45645	0.49726	0.43442	0.38665	0.4563	0.33924	0.32705	0.4349	0.34033	0.3517	0.30359	0.27907	0.39271	0.42643	0.39405	0.36019	0.22078	0.28352	0.16945	0.18655	0.18296	0.1862	0.16374	0.13316	0.32697	0.37233	0.38388	0.42544	0.45284	0.46177	0.38023	0.43191	0.35435	0.33025	0.32905	0.35954
647.65	0.45975	0.48693	0.43376	0.38687	0.46473	0.34658	0.33155	0.42847	0.33101	0.38305	0.30293	0.28869	0.40949	0.42051	0.37521	0.37781	0.23422	0.27048	0.18567	0.18074	0.17226	0.19688	0.15479	0.14221	0.31611	0.38235	0.37385	0.43281	0.46092	0.45049	0.37829	0.41179	0.35371	0.33415	0.3236	0.37019
648.64	0.49015	0.49683	0.44703	0.40072	0.46135	0.37178	0.33115	0.43036	0.34962	0.4147	0.31913	0.29624	0.43496	0.43336	0.39504	0.40341	0.24683	0.28467	0.19176	0.18979	0.17083	0.20147	0.15997	0.1396	0.32171	0.39901	0.38196	0.44946	0.46741	0.48517	0.37964	0.4186	0.35915	0.34885	0.33505	0.37874
649.65	0.4983	0.49018	0.43642	0.40252	0.46877	0.38213	0.33112	0.43441	0.36002	0.42148	0.29559	0.30732	0.46067	0.42597	0.3973	0.40526	0.24828	0.2943	0.18574	0.1855	0.17601	0.20212	0.14079	0.12906	0.34327	0.39067	0.37929	0.43597	0.44209	0.49261	0.36867	0.42422	0.3528	0.34734	0.3109	0.38659
650.63	0.48104	0.48156	0.44598	0.40858	0.47371	0.36703	0.32602	0.41062	0.36812	0.44369	0.29684	0.3329	0.46208	0.42707	0.39689	0.43059	0.25529	0.29424	0.19034	0.17342	0.17395	0.21018	0.1506	0.1306	0.33232	0.3883	0.38809	0.44372	0.44422	0.48298	0.37191	0.41898	0.3597	0.35604	0.32102	0.38308
651.64	0.48804	0.47735	0.43376	0.39923	0.46019	0.3685	0.31878	0.40984	0.38062	0.4611	0.30692	0.35617	0.46969	0.41817	0.40315	0.44187	0.26111	0.30929	0.18776	0.1763	0.16508	0.21461	0.14919	0.13633	0.33236	0.3802	0.40447	0.44839	0.433	0.48275	0.36645	0.4279	0.35397	0.36692	0.31978	0.41097
652.63	0.50868	0.48	0.44204	0.41175	0.44829	0.3632	0.31284	0.393	0.39045	0.45098	0.32168	0.38016	0.48318	0.41936	0.4041	0.44039	0.26913	0.32473	0.19203	0.18355	0.1694	0.21351	0.15003	0.13629	0.35409	0.38857	0.40883	0.44872	0.42613	0.46372	0.37439	0.43093	0.36465	0.36137	0.32621	0.41965
653.64	0.49286	0.46211	0.43749	0.39627	0.44765	0.34378	0.30662	0.35696	0.38634	0.45058	0.31875	0.37064	0.47558	0.40877	0.37651	0.41184	0.26539	0.31117	0.18822	0.17912	0.1708	0.21324	0.15132	0.13497	0.34858	0.38916	0.3993	0.43501	0.43463	0.43949	0.36605	0.42042	0.36623	0.36399	0.32116	0.41217
654.62	0.4871	0.47653	0.43393	0.37515	0.44591	0.31458	0.31404	0.35466	0.38664	0.46202	0.3308	0.35041	0.46567	0.41484	0.3821	0.39906	0.25535	0.28091	0.19941	0.18638	0.16649	0.22549	0.1491	0.14023	0.34987	0.40099	0.40854	0.43469	0.44614	0.41453	0.36127	0.42203	0.36353	0.37678	0.32109	0.40978
655.63	0.50078	0.49771	0.44888	0.38024	0.44745	0.32537	0.31983	0.36658	0.40875	0.46144	0.37832	0.36712	0.46103	0.43	0.38807	0.39216	0.27906	0.29731	0.20184	0.20435	0.18433	0.22682	0.16435	0.15707	0.33777	0.42199	0.42157	0.44625	0.44125	0.43398	0.35937	0.4223	0.37311	0.36788	0.32885	0.43972
656.62	0.50977	0.50424	0.44624	0.37984	0.44199	0.32698	0.30452	0.34671	0.42267	0.46483	0.37021	0.36299	0.45204	0.44618	0.37951	0.38051	0.28487	0.29493	0.20568	0.20734	0.18464	0.23315	0.16838	0.16045	0.34966	0.4296	0.39521	0.45037	0.44596	0.43172	0.35612	0.40611	0.37576	0.37115	0.32614	0.42972
657.63	0.51171	0.50719	0.45032	0.35595	0.43316	0.334	0.30696	0.36515	0.43272	0.47512	0.40189	0.35877	0.4308	0.43657	0.38586	0.38204	0.2811	0.30994	0.2091	0.21326	0.19808	0.23728	0.19241	0.1703	0.34315	0.41284	0.40069	0.45411	0.4614	0.43636	0.34986	0.41606	0.36835	0.38075	0.3378	0.43017
658.61	0.5188	0.51113	0.4409	0.34228	0.44561	0.30441	0.30768	0.36539	0.43111	0.46125	0.4253	0.3681	0.42588	0.4267	0.38547	0.38547	0.2895	0.28672	0.21895	0.20376	0.19244	0.24069	0.19389	0.17195	0.3435	0.39769	0.40392	0.44759	0.45596	0.4104	0.35766	0.41316	0.36112	0.37481	0.33859	0.43143
659.62	0.51914	0.49357	0.4404	0.36104	0.43725	0.31063	0.28532	0.36823	0.42352	0.44385	0.4499	0.38569	0.41213	0.41491	0.38077	0.41084	0.29131	0.30995	0.22862	0.20402	0.19687	0.2244	0.21298	0.18016	0.32986	0.36867	0.39214	0.46215	0.4438	0.42233	0.36686	0.41917	0.36714	0.35566	0.35092	0.44088
660.61	0.54614	0.49496	0.41438	0.36772	0.43315	0.30192	0.28906	0.34433	0.42569	0.44966	0.43376	0.39298	0.4289	0.41287	0.36028	0.42434	0.30098	0.30813	0.2511	0.20427	0.19778	0.23596	0.21349	0.18222	0.35567	0.35438	0.37024	0.47655	0.45639	0.41245	0.36742	0.41889	0.3789	0.38561	0.3455	0.44895
661.62	0.54822	0.51926	0.43746	0.38342	0.43029	0.30765	0.30927	0.36794	0.43323	0.453	0.4721	0.40022	0.41928	0.40969	0.36653	0.43647	0.31283	0.33572	0.27735	0.22877	0.21675	0.24468	0.23178	0.19633	0.3577	0.36012	0.38806	0.49346	0.45638	0.41814	0.38583	0.43558	0.39826	0.37853	0.35206	0.45988
662.6	0.55429	0.54254	0.44033	0.38718	0.43681	0.31991	0.32221	0.37107	0.4382	0.46113	0.47142	0.40942	0.43354	0.42672	0.3765	0.44026	0.33234	0.35583	0.30445	0.25169	0.22261	0.26363	0.24615	0.21323	0.36168	0.38099	0.39633	0.49118	0.45912	0.44014	0.39248	0.44717	0.41016	0.39009	0.3579	0.47301
663.61	0.55113	0.5645	0.44812	0.38544	0.41357	0.35486	0.30878	0.39734	0.45325	0.46967	0.4665	0.42571	0.42716	0.46007	0.38726	0.45461	0.34601	0.41284	0.31958	0.29617	0.24451	0.28108	0.26743	0.24078	0.35976	0.41524	0.39492	0.50337	0.45525	0.46716	0.38126	0.46783	0.41956	0.38374	0.34558	0.48166
664.59	0.55918	0.60379	0.45409	0.35966	0.4154	0.36631	0.32489	0.3945	0.45384	0.48207	0.45857	0.428	0.43875	0.46847	0.38738	0.44437	0.38202	0.45819	0.34053	0.32863	0.27282	0.31778	0.29166	0.27327	0.35749	0.43697	0.39614	0.49576	0.4705	0.48359	0.37428	0.45864	0.42168	0.39555	0.33385	0.4649
665.6	0.5832	0.63633	0.4879	0.3613	0.42406	0.38419	0.3291	0.40364	0.48095	0.49249	0.47315	0.44564	0.45174	0.48178	0.40603	0.46476	0.41957	0.52104	0.39201	0.37455	0.31763	0.35168	0.32548	0.31393	0.35679	0.46321	0.42135	0.51482	0.48576	0.4907	0.38965	0.47328	0.42945	0.38427	0.34206	0.46259
666.59	0.58403	0.6158	0.47313	0.33808	0.41515	0.36746	0.31861	0.39344	0.46596	0.48392	0.47115	0.43578	0.44248	0.46642	0.37953	0.46684	0.45061	0.54013	0.4277	0.41545	0.34349	0.38721	0.35774	0.35264	0.34928	0.44461	0.39467	0.49317	0.47984	0.47599	0.37706	0.47131	0.40585	0.38567	0.33914	0.45828
667.57	0.58145	0.63461	0.48699	0.35653	0.41224	0.3603	0.31808	0.39437	0.48322	0.49261	0.48895	0.4226	0.43562	0.48712	0.37971	0.48552	0.49506	0.58357	0.48323	0.46172	0.39032	0.44327	0.39675	0.40282	0.35553	0.45778	0.39145	0.51142	0.48281	0.47161	0.38791	0.48344	0.42011	0.41037	0.33384	0.47017
668.58	0.59728	0.64177	0.51093	0.38442	0.45065	0.35716	0.3386	0.39946	0.47779	0.49651	0.50024	0.43433	0.44612	0.45033	0.38172	0.50964	0.55416	0.61684	0.55346	0.50679	0.43837	0.49472	0.44389	0.45995	0.3716	0.44751	0.41164	0.50534	0.5057	0.47337	0.40293	0.48005	0.4151	0.42443	0.35196	0.49201
669.56	0.60255	0.64422	0.53275	0.40644	0.46548	0.3615	0.34751	0.41101	0.48877	0.49372	0.50841	0.44037	0.43736	0.45945	0.3791	0.53397	0.59728	0.64906	0.6144	0.55467	0.48452	0.55496	0.49035	0.50015	0.38053	0.46497	0.41832	0.51057	0.52028	0.47046	0.41726	0.48249	0.42413	0.44413	0.36675	0.50742
670.57	0.58433	0.64144	0.53474	0.39145	0.47431	0.35846	0.35742	0.41624	0.48528	0.49061	0.51871	0.42959	0.43541	0.44539	0.39113	0.53641	0.61286	0.65548	0.63362	0.59118	0.52163	0.60438	0.53328	0.53485	0.38209	0.4619	0.41995	0.48752	0.50843	0.4689	0.41495	0.48699	0.42813	0.46775	0.37484	0.53431
671.55	0.59003	0.65241	0.55324	0.41897	0.49068	0.37288	0.38305	0.41557	0.49453	0.48227	0.54067	0.44026	0.44768	0.45801	0.41183	0.55575	0.6291	0.68143	0.66603	0.60285	0.566	0.64747	0.56653	0.56418	0.39192	0.48134	0.4486	0.49159	0.50692	0.48731	0.42378	0.49529	0.45519	0.48303	0.39138	0.55249
672.56	0.59848	0.62469	0.54943	0.41059	0.49021	0.37045	0.39763	0.42636	0.47016	0.46297	0.51497	0.44604	0.4588	0.4248	0.40182	0.54048	0.6303	0.65755	0.65301	0.60555	0.57635	0.64743	0.56695	0.56688	0.40193	0.46043	0.45314	0.46671	0.51376	0.46482	0.41915	0.49168	0.44484	0.46839	0.40145	0.53559
673.54	0.60199	0.60244	0.53377	0.39665	0.46911	0.36967	0.39696	0.40298	0.46453	0.43953	0.51511	0.4385	0.45072	0.4284	0.39516	0.50648	0.59369	0.63073	0.62335	0.59568	0.57396	0.64364	0.55176	0.55793	0.38956	0.45209	0.44182	0.44812	0.48695	0.44888	0.40999	0.4937	0.4523	0.45739	0.39664	0.53774
674.55	0.61132	0.59537	0.53846	0.39565	0.47133	0.36202	0.40351	0.38224	0.45806	0.42649	0.52785	0.44817	0.45376	0.41176	0.41214	0.50496	0.55782	0.58378	0.59128	0.57113	0.55603	0.61976	0.53219	0.53786	0.41303	0.44397	0.44556	0.44292	0.46759	0.43485	0.39983	0.49673	0.45769	0.45709	0.41322	0.54653
675.53	0.61651	0.58514	0.54123	0.41904	0.46608	0.36454	0.40073	0.3659	0.4482	0.40266	0.53171	0.4421	0.44333	0.41362	0.39447	0.48407	0.53024	0.55403	0.55415	0.52494	0.52181	0.57647	0.49736	0.50659	0.4154	0.44263	0.44896	0.43831	0.44535	0.41813	0.38425	0.48137	0.45427	0.44068	0.41374	0.5556
676.54	0.61361	0.56789	0.5354	0.39963	0.44524	0.34875	0.38095	0.35669	0.43394	0.40464	0.48414	0.43968	0.44293	0.38852	0.39214	0.45132	0.49271	0.49337	0.49668	0.48235	0.48082	0.52807	0.44202	0.45875	0.4297	0.42118	0.45412	0.42067	0.42941	0.38093	0.36424	0.46902	0.45096	0.43422	0.40918	0.56903
677.52	0.62843	0.56739	0.53771	0.39996	0.44513	0.345	0.37091	0.33644	0.40894	0.40116	0.4839	0.43999	0.45227	0.39231	0.39923	0.43513	0.44721	0.46589	0.46388	0.45549	0.44339	0.48779	0.41038	0.41102	0.44231	0.43534	0.44663	0.40942	0.41373	0.38457	0.36828	0.46673	0.45864	0.43246	0.42231	0.60068
678.5	0.6129	0.54655	0.5239	0.38347	0.42273	0.32057	0.35055	0.31382	0.38629	0.36348	0.45295	0.42953	0.43737	0.38211	0.40355	0.40157	0.40723	0.41218	0.41413	0.4041	0.39711	0.43354	0.37161	0.35682	0.4399	0.41265	0.4231	0.38972	0.38975	0.35874	0.35712	0.43611	0.44198	0.4311	0.42504	0.58423
679.51	0.60838	0.53472	0.51248	0.3808	0.40657	0.32517	0.34508	0.31449	0.3927	0.34363	0.44214	0.42006	0.45591	0.3855	0.3894	0.38413	0.38019	0.39468	0.36896	0.3694	0.36102	0.39425	0.33371	0.31514	0.42054	0.40943	0.42361	0.39036	0.3765	0.35482	0.35505	0.42351	0.44186	0.40627	0.43471	0.58914
680.49	0.56641	0.49448	0.48265	0.34507	0.35142	0.30919	0.33161	0.30106	0.35707	0.31787	0.39198	0.41875	0.42176	0.35165	0.37789	0.37053	0.32328	0.36084	0.32077	0.32761	0.32719	0.34705	0.27905	0.26571	0.39334	0.36392	0.39874	0.37482	0.34187	0.34602	0.35157	0.41199	0.43073	0.40674	0.42893	0.55252
681.5	0.55969	0.50759	0.48271	0.34164	0.36288	0.33458	0.33281	0.30343	0.37358	0.32208	0.41112	0.42329	0.42835	0.40621	0.38372	0.37771	0.29789	0.35656	0.28864	0.29952	0.30285	0.32066	0.27175	0.23789	0.38022	0.3904	0.38281	0.37747	0.35368	0.37297	0.37049	0.41739	0.42326	0.4211	0.45412	0.54584
682.48	0.51358	0.46849	0.46843	0.32539	0.35072	0.32664	0.32606	0.30364	0.37742	0.3013	0.39431	0.40457	0.39093	0.38164	0.39071	0.37224	0.29146	0.3285	0.26018	0.25388	0.27094	0.29076	0.24032	0.2167	0.33862	0.35302	0.3792	0.35919	0.35195	0.35299	0.34748	0.38817	0.41029	0.40296	0.44057	0.51707
683.49	0.49467	0.47018	0.44716	0.31518	0.33427	0.3239	0.33261	0.3029	0.38706	0.33068	0.39812	0.37784	0.37026	0.37717	0.37066	0.3904	0.28347	0.31693	0.22516	0.22766	0.26008	0.28619	0.22313	0.18611	0.30992	0.36713	0.37921	0.377	0.3454	0.35538	0.32685	0.39142	0.42471	0.42646	0.4535	0.50165
684.47	0.46401	0.42619	0.40836	0.30117	0.32794	0.30362	0.31629	0.27877	0.36267	0.33679	0.39598	0.34182	0.32634	0.3587	0.3426	0.36091	0.25822	0.2743	0.19253	0.19922	0.24387	0.25509	0.20359	0.15846	0.28184	0.3534	0.3368	0.35288	0.34201	0.3312	0.30229	0.36774	0.40816	0.43002	0.43753	0.47028
685.45	0.47282	0.42478	0.40362	0.28212	0.36514	0.31689	0.29912	0.29391	0.36284	0.35341	0.41569	0.3057	0.33163	0.35789	0.33661	0.34247	0.25035	0.26422	0.16575	0.19253	0.22419	0.24555	0.20574	0.14273	0.27069	0.36105	0.33138	0.3334	0.37668	0.32889	0.28569	0.3656	0.4148	0.41726	0.45318	0.47647
686.46	0.45368	0.39796	0.37006	0.24776	0.33792	0.28233	0.28279	0.26509	0.32779	0.33123	0.39373	0.27379	0.2983	0.29202	0.31483	0.31327	0.23823	0.23215	0.14443	0.17881	0.2011	0.22	0.17404	0.1279	0.26565	0.32784	0.30662	0.29468	0.36669	0.30037	0.25662	0.33741	0.3921	0.39212	0.423	0.44039
687.44	0.46471	0.40813	0.35714	0.2589	0.35091	0.27607	0.29852	0.25256	0.30806	0.32472	0.40807	0.28386	0.31379	0.31101	0.30936	0.31931	0.22404	0.21249	0.14618	0.17898	0.2006	0.20835	0.17189	0.11461	0.28019	0.33936	0.30892	0.33961	0.35386	0.31194	0.2689	0.34196	0.38223	0.40368	0.41943	0.44331
688.44	0.48471	0.38849	0.37065	0.27285	0.37037	0.29264	0.3151	0.25764	0.28906	0.31368	0.402	0.30419	0.33968	0.30031	0.32517	0.32244	0.21942	0.20927	0.16441	0.1754	0.1869	0.18134	0.15472	0.1173	0.31091	0.33583	0.32345	0.32927	0.362	0.30254	0.30006	0.34554	0.35886	0.39393	0.39267	0.45147
689.42	0.45892	0.37451	0.36253	0.27187	0.34977	0.26936	0.30753	0.26713	0.28641	0.31026	0.36245	0.33059	0.33697	0.28546	0.33205	0.32811	0.21226	0.19316	0.14194	0.17266	0.18297	0.17591	0.1419	0.11778	0.30944	0.32173	0.32407	0.32906	0.3526	0.30077	0.29917	0.35417	0.34653	0.37207	0.35769	0.44409
690.43	0.45829	0.35766	0.36314	0.28429	0.34151	0.23383	0.32759	0.27134	0.29514	0.3138	0.34758	0.39021	0.36798	0.28053	0.34149	0.34012	0.21837	0.1834	0.15063	0.1793	0.18958	0.17211	0.13684	0.12738	0.3415	0.31573	0.33078	0.35229	0.33958	0.29918	0.30798	0.36266	0.33777	0.37361	0.34418	0.44206
691.41	0.44803	0.35241	0.36503	0.29911	0.36229	0.24274	0.33225	0.28511	0.31699	0.30183	0.37411	0.42582	0.38476	0.30211	0.3514	0.34996	0.21773	0.18593	0.15555	0.18004	0.20287	0.17162	0.14789	0.12689	0.32952	0.32983	0.33777	0.37035	0.34298	0.31716	0.31783	0.36909	0.36018	0.3552	0.33865	0.45737
692.39	0.42081	0.32828	0.34977	0.28318	0.34559	0.24696	0.2962	0.28083	0.33821	0.31107	0.3537	0.45366	0.35679	0.28995	0.33626	0.34187	0.21574	0.19364	0.12151	0.17266	0.1973	0.16643	0.1426	0.13937	0.31055	0.31757	0.31334	0.34318	0.33582	0.31173	0.30271	0.35591	0.35604	0.33924	0.32617	0.4544
693.39	0.39524	0.33246	0.34363	0.27035	0.34585	0.22918	0.27278	0.28796	0.35907	0.3372	0.3572	0.47129	0.34216	0.28932	0.33534	0.34746	0.22379	0.20716	0.10111	0.17709	0.20081	0.17422	0.15073	0.15068	0.30092	0.32494	0.3089	0.35189	0.34499	0.31188	0.28971	0.3383	0.34901	0.34032	0.33246	0.445
694.38	0.39408	0.33163	0.34431	0.26121	0.35203	0.24253	0.30378	0.287	0.35979	0.35198	0.37118	0.47741	0.35821	0.29956	0.33926	0.33817	0.22179	0.22724	0.12325	0.17261	0.20651	0.17281	0.158	0.15969	0.31109	0.3161	0.32178	0.34142	0.34519	0.31589	0.29466	0.33548	0.34976	0.35399	0.33933	0.44326
695.38	0.38743	0.33416	0.32613	0.27296	0.35493	0.26364	0.29135	0.29197	0.38265	0.38591	0.39589	0.47417	0.34781	0.31155	0.3367	0.32103	0.23742	0.22896	0.12133	0.17179	0.22019	0.1871	0.15994	0.16561	0.30559	0.31582	0.30456	0.3261	0.35684	0.31164	0.28195	0.32305	0.34934	0.35848	0.33198	0.42986
696.36	0.35422	0.31641	0.29897	0.24895	0.32088	0.23172	0.28495	0.2766	0.35784	0.41582	0.36224	0.45823	0.33594	0.29357	0.30871	0.30163	0.20987	0.2222	0.1175	0.17517	0.20757	0.19684	0.14973	0.16574	0.30427	0.31151	0.29668	0.30188	0.31418	0.28129	0.26255	0.30127	0.31482	0.35685	0.31131	0.38769
697.34	0.34711	0.33686	0.29922	0.26334	0.33857	0.23544	0.30013	0.29172	0.37193	0.45286	0.37637	0.46714	0.3584	0.30928	0.32276	0.32155	0.20985	0.23958	0.1372	0.18822	0.22084	0.22018	0.15863	0.17215	0.32759	0.321	0.32267	0.31353	0.32486	0.2972	0.26362	0.31275	0.32246	0.3731	0.31356	0.36575
698.34	0.34633	0.32255	0.30426	0.28111	0.31727	0.24232	0.30432	0.31611	0.37826	0.4654	0.3872	0.45878	0.38127	0.31093	0.33227	0.31788	0.18267	0.226	0.15487	0.20962	0.22883	0.23624	0.16631	0.17475	0.33903	0.29932	0.33163	0.30899	0.30637	0.30746	0.24247	0.33776	0.3341	0.35186	0.30066	0.3458
699.32	0.34448	0.34185	0.28868	0.27866	0.30997	0.22766	0.27742	0.31553	0.38688	0.4468	0.39247	0.4605	0.35939	0.30865	0.3253	0.31661	0.18072	0.21941	0.16074	0.22844	0.22597	0.24943	0.17352	0.18622	0.33723	0.30946	0.30633	0.31463	0.29564	0.30544	0.23747	0.3251	0.33213	0.33516	0.30132	0.33838
700.33	0.29907	0.3246	0.2613	0.25788	0.27485	0.18949	0.23187	0.29484	0.34897	0.42412	0.37422	0.42013	0.30609	0.29522	0.30652	0.30945	0.15273	0.20731	0.14142	0.22685	0.21205	0.24532	0.17724	0.18403	0.3048	0.29928	0.29209	0.29029	0.25763	0.28099	0.2139	0.30546	0.29887	0.28454	0.26955	0.30735
701.31	0.31414	0.32039	0.29066	0.2658	0.30176	0.18478	0.23571	0.31581	0.36131	0.4465	0.39067	0.40256	0.29928	0.28876	0.3314	0.31482	0.18224	0.19768	0.15625	0.23702	0.22332	0.25773	0.18226	0.1918	0.29422	0.27995	0.3041	0.29828	0.29366	0.28258	0.22088	0.31226	0.29483	0.28522	0.25198	0.30421
702.29	0.3115	0.31476	0.29966	0.23709	0.28535	0.18468	0.2349	0.30059	0.35184	0.42115	0.40012	0.38333	0.27939	0.27403	0.33095	0.2816	0.18401	0.18366	0.15874	0.2412	0.22543	0.26597	0.18788	0.18713	0.28295	0.27902	0.30372	0.26194	0.28925	0.26016	0.2222	0.29507	0.27223	0.26443	0.23465	0.28817
703.29	0.26579	0.28301	0.25496	0.19777	0.2653	0.13484	0.18694	0.24891	0.31437	0.36953	0.36234	0.36508	0.22929	0.25332	0.27101	0.26315	0.17441	0.14267	0.13688	0.21555	0.22001	0.25457	0.17635	0.17043	0.24891	0.25885	0.26277	0.22975	0.26237	0.21633	0.1952	0.23535	0.23237	0.23221	0.21241	0.26496
704.27	0.22995	0.24221	0.24492	0.16605	0.24757	0.1333	0.16658	0.23506	0.29775	0.37939	0.34194	0.32209	0.2043	0.23519	0.2626	0.24736	0.17122	0.13634	0.13044	0.20142	0.21472	0.25345	0.17011	0.15715	0.21349	0.2345	0.27955	0.19198	0.25116	0.19354	0.17827	0.22322	0.21791	0.2101	0.17925	0.24519
705.27	0.23362	0.22907	0.25431	0.13581	0.25117	0.13778	0.1884	0.22558	0.29316	0.35627	0.32045	0.29903	0.2007	0.22186	0.27102	0.23237	0.16643	0.15383	0.15436	0.19543	0.21446	0.25703	0.16635	0.14934	0.22933	0.2328	0.29196	0.16958	0.24066	0.20527	0.18676	0.20939	0.20563	0.23158	0.16769	0.22026
706.25	0.19924	0.17294	0.21209	0.12058	0.21989	0.12633	0.15686	0.17972	0.25241	0.28426	0.27572	0.26061	0.14927	0.18776	0.23993	0.20895	0.13863	0.12916	0.14076	0.18321	0.19897	0.24122	0.16451	0.13125	0.20005	0.19476	0.25781	0.14979	0.20605	0.17057	0.14845	0.17931	0.18324	0.20252	0.17164	0.18275
707.23	0.15818	0.10637	0.14845	0.087058	0.17509	0.080217	0.12473	0.13073	0.21493	0.26196	0.22981	0.2004	0.10388	0.13709	0.19694	0.18564	0.10756	0.093195	0.11297	0.15592	0.1773	0.22713	0.15679	0.11374	0.15295	0.15253	0.19206	0.11071	0.16242	0.11442	0.10504	0.12925	0.16	0.17811	0.1501	0.14329
708.23	0.14735	0.089506	0.14718	0.065645	0.15357	0.086417	0.13792	0.11452	0.19618	0.25793	0.2007	0.15733	0.086581	0.12383	0.21336	0.1627	0.10569	0.11357	0.12088	0.1453	0.17423	0.21786	0.16037	0.10431	0.12828	0.13101	0.18503	0.10885	0.12917	0.11217	0.1076	0.11182	0.15422	0.14936	0.14036	0.11289
709.21	0.11829	0.074265	0.11368	0.051233	0.13727	0.070759	0.12577	0.073344	0.17253	0.19009	0.17189	0.13363	0.061393	0.10458	0.16775	0.14275	0.10625	0.10336	0.10851	0.13078	0.16578	0.1921	0.14472	0.096197	0.11317	0.099465	0.12936	0.10768	0.10517	0.09443	0.089629	0.077035	0.11221	0.11837	0.13137	0.084483
710.21	0.10004	0.055006	0.08739	0.04249	0.10104	0.04732	0.10697	0.057697	0.13636	0.15854	0.13697	0.094687	0.050202	0.086858	0.14624	0.10985	0.095583	0.063257	0.077051	0.12641	0.14234	0.17547	0.13818	0.081217	0.064299	0.077311	0.098945	0.094502	0.097348	0.073902	0.072193	0.071526	0.079591	0.085196	0.12732	0.070466
711.19	0.10451	0.072144	0.071677	0.03261	0.078024	0.050862	0.092707	0.063483	0.12406	0.16206	0.10838	0.087483	0.061186	0.089903	0.13276	0.10534	0.078873	0.078646	0.05028	0.11085	0.13097	0.16618	0.13048	0.075198	0.068083	0.081858	0.10502	0.086022	0.083054	0.086462	0.061128	0.071952	0.084521	0.082098	0.11204	0.080923
712.17	0.102	0.078727	0.062012	0.026146	0.077171	0.053548	0.084122	0.075868	0.1054	0.13477	0.066526	0.061702	0.057984	0.097863	0.10705	0.087228	0.07378	0.084756	0.053501	0.10482	0.12296	0.14051	0.11629	0.063177	0.06343	0.084166	0.10839	0.077895	0.057604	0.10644	0.054896	0.072294	0.072362	0.06725	0.10565	0.064671
713.17	0.091246	0.072461	0.05961	0.029626	0.071345	0.048092	0.062239	0.076871	0.1012	0.12841	0.049785	0.053865	0.047394	0.088378	0.094934	0.093977	0.062053	0.062459	0.040759	0.096472	0.11207	0.13311	0.097214	0.069148	0.053948	0.081266	0.11507	0.066843	0.08683	0.08791	0.062669	0.087989	0.067463	0.08295	0.086089	0.073926
714.15	0.10586	0.063224	0.063404	0.032475	0.047988	0.051209	0.038216	0.10255	0.071339	0.13094	0.03224	0.039889	0.063454	0.087591	0.10872	0.11018	0.032772	0.056334	0.028251	0.09029	0.10143	0.13049	0.095644	0.056936	0.049981	0.099894	0.1365	0.054789	0.073778	0.099405	0.059701	0.083243	0.065222	0.086271	0.071976	0.07219
715.13	0.11367	0.052513	0.079862	0.033314	0.054827	0.053652	0.031284	0.10411	0.076754	0.10549	0.017102	0.056975	0.05273	0.087825	0.10844	0.13873	0.036004	0.047094	0.040374	0.074479	0.10227	0.11451	0.076921	0.05883	0.059555	0.095284	0.13649	0.07392	0.077597	0.095863	0.066792	0.084692	0.084346	0.083463	0.047034	0.09079
716.13	0.11972	0.040179	0.11161	0.029704	0.049077	0.055469	0.037074	0.084229	0.069159	0.073348	0.020264	0.044909	0.063903	0.085799	0.13346	0.14477	0.038871	0.044994	0.043407	0.065956	0.09647	0.09227	0.071592	0.056535	0.037903	0.1017	0.14017	0.077873	0.0746	0.10122	0.091881	0.092545	0.064723	0.068221	0.040474	0.078804
717.11	0.11281	0.043085	0.14323	0.031304	0.05312	0.050143	0.041957	0.068704	0.066722	0.050656	0.024172	0.059835	0.076364	0.072279	0.16502	0.16798	0.042096	0.02862	0.041085	0.059661	0.086792	0.07707	0.059244	0.056164	0.036041	0.080117	0.14987	0.090479	0.10114	0.097562	0.11258	0.1213	0.07354	0.054786	0.045636	0.10184
718.08	0.12833	0.04252	0.16095	0.03687	0.075266	0.044234	0.04943	0.072511	0.05917	0.019167	0.025059	0.06602	0.10846	0.073798	0.16351	0.16606	0.049601	0.046219	0.035373	0.05802	0.073399	0.060441	0.053765	0.047849	0.04729	0.089997	0.13748	0.09282	0.10655	0.12837	0.09181	0.13317	0.065397	0.038901	0.062519	0.12556
719.09	0.12727	0.032599	0.16472	0.043828	0.086899	0.039337	0.059134	0.075858	0.074296	0.036889	0.024032	0.094842	0.11437	0.053532	0.15983	0.16564	0.051324	0.042052	0.032956	0.055149	0.062964	0.062757	0.039813	0.044059	0.044874	0.091492	0.14012	0.10545	0.12015	0.11643	0.09764	0.16191	0.076492	0.056824	0.084855	0.146
720.06	0.14238	0.049442	0.16054	0.060225	0.1038	0.042515	0.085364	0.084897	0.097068	0.063337	0.058309	0.1139	0.15948	0.059763	0.17507	0.16886	0.069014	0.046883	0.033002	0.064207	0.067234	0.076001	0.043146	0.041827	0.061279	0.11369	0.16026	0.12493	0.13507	0.12395	0.10272	0.17576	0.098406	0.071875	0.12483	0.15048
721.06	0.15581	0.068703	0.14834	0.058471	0.1414	0.046204	0.092688	0.12023	0.10823	0.095019	0.070456	0.1543	0.17974	0.089599	0.16895	0.16797	0.081433	0.047004	0.038647	0.072301	0.073856	0.0865	0.039096	0.04719	0.083845	0.13489	0.16774	0.12324	0.17733	0.12021	0.11253	0.20485	0.12003	0.10134	0.14358	0.18357
722.04	0.18431	0.07197	0.14136	0.075673	0.14724	0.058286	0.09422	0.14385	0.10066	0.10554	0.065292	0.15809	0.19974	0.10805	0.15409	0.17743	0.068792	0.049694	0.034293	0.079874	0.067277	0.09095	0.034245	0.042588	0.1012	0.16383	0.18041	0.14867	0.17451	0.13895	0.1221	0.21063	0.10958	0.11664	0.13234	0.19248
723.02	0.20543	0.097012	0.14719	0.085209	0.15269	0.079945	0.11166	0.16133	0.10462	0.13676	0.11387	0.17275	0.20798	0.1352	0.18126	0.17622	0.074719	0.046133	0.041618	0.08104	0.068565	0.097641	0.045586	0.03894	0.11874	0.17947	0.20567	0.16988	0.17725	0.14678	0.15346	0.23416	0.13912	0.13327	0.14836	0.19128
724.02	0.24862	0.12776	0.1736	0.10786	0.17397	0.093552	0.12717	0.15518	0.11655	0.15491	0.13274	0.1863	0.23215	0.18006	0.21932	0.19476	0.080963	0.060178	0.048877	0.078079	0.080643	0.10397	0.056685	0.044436	0.15117	0.20321	0.23234	0.19906	0.19811	0.17642	0.18371	0.24703	0.15874	0.16569	0.15547	0.20478
724.99	0.24283	0.12007	0.18394	0.10202	0.18728	0.12339	0.125	0.15581	0.11633	0.16899	0.13008	0.1867	0.22174	0.1954	0.20833	0.20456	0.064833	0.065102	0.04406	0.070574	0.068656	0.097525	0.053206	0.038365	0.15829	0.20305	0.23923	0.19731	0.21115	0.20077	0.18283	0.25752	0.15801	0.16796	0.14704	0.20645
725.97	0.2544	0.12158	0.19001	0.11761	0.18449	0.13223	0.15293	0.15359	0.13225	0.20043	0.15818	0.16999	0.2229	0.1934	0.21811	0.21248	0.073923	0.075517	0.049712	0.061424	0.060924	0.10335	0.053853	0.0338	0.17411	0.20762	0.24324	0.21646	0.21457	0.23447	0.19821	0.24771	0.17091	0.20456	0.1459	0.20097
726.97	0.27011	0.13568	0.20762	0.11358	0.19824	0.14067	0.16145	0.16985	0.15608	0.22608	0.2027	0.18072	0.22269	0.20722	0.23702	0.19026	0.087893	0.10885	0.054997	0.055214	0.076748	0.11222	0.067501	0.037144	0.18148	0.21978	0.26715	0.2201	0.24325	0.24977	0.19792	0.25462	0.20909	0.21842	0.16653	0.21209
727.95	0.26745	0.14461	0.18817	0.11798	0.2197	0.15373	0.18083	0.16009	0.16545	0.24819	0.19053	0.17282	0.22283	0.22106	0.21173	0.20079	0.098424	0.12376	0.054059	0.052977	0.073608	0.10848	0.056295	0.042545	0.17606	0.23032	0.25833	0.21962	0.25553	0.26881	0.20621	0.24554	0.20527	0.21129	0.16802	0.21423
728.92	0.24567	0.15357	0.19306	0.1154	0.21925	0.15663	0.2098	0.17481	0.17245	0.24099	0.19666	0.17217	0.21232	0.21489	0.20314	0.18351	0.097072	0.11154	0.047314	0.058233	0.063858	0.096896	0.048627	0.033676	0.16154	0.23575	0.24862	0.22074	0.25152	0.26465	0.20007	0.24573	0.20267	0.19719	0.16038	0.22074
729.92	0.26723	0.16938	0.18902	0.12222	0.20561	0.14428	0.22001	0.18467	0.16049	0.24412	0.18464	0.16764	0.21994	0.1979	0.20789	0.17917	0.098894	0.11682	0.046886	0.057527	0.062527	0.091251	0.044328	0.033713	0.15825	0.2392	0.25659	0.23249	0.24662	0.26382	0.20455	0.24772	0.20498	0.20569	0.15832	0.22473
730.9	0.25806	0.17518	0.20703	0.12201	0.20541	0.13864	0.22196	0.18464	0.16087	0.24295	0.18505	0.18207	0.22321	0.20756	0.2153	0.18333	0.090794	0.098685	0.045975	0.054703	0.064842	0.087756	0.05135	0.034784	0.15912	0.23277	0.2657	0.23357	0.24548	0.25296	0.19629	0.2514	0.20332	0.17733	0.16341	0.22538
731.87	0.27533	0.19423	0.23478	0.14737	0.21283	0.15178	0.25401	0.19682	0.19	0.26731	0.20964	0.2231	0.25833	0.24022	0.24718	0.2219	0.094012	0.11712	0.060518	0.054374	0.058645	0.094546	0.055469	0.041795	0.18372	0.25878	0.28041	0.24686	0.23841	0.26865	0.22477	0.24694	0.20387	0.19985	0.1767	0.2458
732.87	0.2784	0.1871	0.23028	0.14047	0.1911	0.12493	0.24458	0.2086	0.17431	0.24304	0.20106	0.23067	0.25577	0.22634	0.23649	0.2232	0.075412	0.098912	0.050185	0.04752	0.057503	0.082836	0.052682	0.0359	0.1746	0.24951	0.27208	0.23995	0.24652	0.24526	0.20763	0.23281	0.18443	0.20657	0.16739	0.23748
733.85	0.31065	0.19187	0.24011	0.13422	0.19928	0.13162	0.22858	0.20856	0.1674	0.26344	0.21594	0.23691	0.29495	0.24284	0.24907	0.2449	0.099302	0.10984	0.062669	0.048485	0.058739	0.088663	0.061412	0.040724	0.19433	0.25778	0.27721	0.24671	0.27958	0.25741	0.2112	0.25114	0.18974	0.21861	0.2009	0.2358
734.83	0.2903	0.19795	0.24426	0.14068	0.2066	0.15053	0.23086	0.18932	0.17311	0.25957	0.23394	0.25888	0.2807	0.25481	0.25586	0.26024	0.096299	0.10867	0.059112	0.044049	0.064312	0.09309	0.065111	0.050018	0.16629	0.26984	0.28356	0.24061	0.28697	0.26712	0.22969	0.23961	0.19111	0.2209	0.21718	0.2481
735.82	0.30047	0.20241	0.22959	0.16315	0.21434	0.16435	0.22724	0.20347	0.17251	0.24551	0.2334	0.26176	0.28625	0.24025	0.23694	0.28216	0.099154	0.12409	0.060437	0.054647	0.063469	0.086633	0.057088	0.047614	0.15583	0.27531	0.27553	0.26478	0.28205	0.26297	0.22796	0.24317	0.17543	0.22425	0.21365	0.25204
736.8	0.29719	0.20175	0.21634	0.15555	0.21342	0.17038	0.21016	0.20105	0.16214	0.24345	0.21129	0.2386	0.27596	0.23578	0.20881	0.27179	0.11465	0.11195	0.037073	0.053426	0.061061	0.078103	0.04745	0.042777	0.13531	0.25667	0.25872	0.26153	0.31066	0.26746	0.2036	0.25176	0.16545	0.22069	0.20483	0.24933
737.77	0.30306	0.21817	0.23804	0.15252	0.22067	0.20413	0.21784	0.20832	0.18624	0.27384	0.21922	0.24152	0.28026	0.24235	0.23824	0.2741	0.12321	0.14467	0.048346	0.061887	0.065526	0.10718	0.052997	0.04648	0.1426	0.2695	0.28764	0.2781	0.30901	0.28278	0.21702	0.26221	0.18868	0.24935	0.2203	0.27584
738.77	0.30249	0.23466	0.23922	0.16431	0.21451	0.20522	0.23432	0.23081	0.19088	0.28895	0.22622	0.22857	0.25176	0.24943	0.23867	0.2632	0.11783	0.14952	0.041012	0.057554	0.069559	0.11423	0.057516	0.044389	0.13731	0.27234	0.29394	0.27944	0.29106	0.2848	0.2183	0.26319	0.18727	0.257	0.20928	0.25538
739.75	0.32344	0.25975	0.25374	0.16884	0.21767	0.20942	0.24783	0.25976	0.17959	0.29054	0.24143	0.22417	0.27791	0.2781	0.24847	0.24943	0.12894	0.17308	0.057176	0.066805	0.058737	0.11359	0.067084	0.036611	0.16763	0.29139	0.30412	0.28948	0.28958	0.28846	0.23692	0.27273	0.18435	0.26362	0.20871	0.27541
740.72	0.32508	0.23985	0.26575	0.1629	0.20963	0.21149	0.239	0.25487	0.18503	0.27236	0.25114	0.21986	0.27883	0.27309	0.24827	0.23727	0.14317	0.18948	0.052993	0.067018	0.069899	0.12099	0.060647	0.031597	0.16797	0.28535	0.31323	0.29208	0.29415	0.29811	0.25519	0.2648	0.19833	0.25277	0.21721	0.26842
741.7	0.32787	0.25181	0.28	0.17651	0.22431	0.20286	0.25702	0.2662	0.19556	0.26078	0.25609	0.22997	0.28413	0.26331	0.25317	0.24465	0.12808	0.17726	0.070042	0.080135	0.075719	0.12483	0.064353	0.033495	0.1825	0.30585	0.32063	0.31484	0.29374	0.2966	0.27911	0.26965	0.20823	0.24817	0.23329	0.26656
742.69	0.333	0.26319	0.27699	0.20015	0.23813	0.21269	0.26734	0.27478	0.20476	0.23974	0.26649	0.24988	0.28496	0.27179	0.24941	0.25134	0.12482	0.17616	0.07494	0.084687	0.07777	0.11671	0.055133	0.030072	0.19095	0.3194	0.32267	0.32327	0.30077	0.30577	0.28737	0.28697	0.19987	0.25479	0.21777	0.2567
743.67	0.32588	0.2416	0.27055	0.19902	0.24281	0.20371	0.24487	0.2592	0.2049	0.22666	0.26003	0.26083	0.27613	0.27489	0.23552	0.24338	0.11653	0.17205	0.070859	0.089634	0.081151	0.12031	0.046678	0.030569	0.19753	0.3118	0.32892	0.31415	0.29835	0.29367	0.28509	0.28594	0.21652	0.23614	0.20588	0.27897
744.64	0.33532	0.22453	0.27856	0.20429	0.2565	0.19885	0.25291	0.27024	0.2494	0.23155	0.27856	0.2676	0.28505	0.27656	0.23576	0.26779	0.11147	0.17209	0.065012	0.097607	0.098878	0.12196	0.04078	0.042046	0.2031	0.30986	0.32747	0.32419	0.30226	0.28639	0.2796	0.28879	0.2278	0.2398	0.20875	0.26723
745.64	0.32936	0.24434	0.25866	0.21008	0.25576	0.19645	0.25192	0.25945	0.23366	0.24051	0.2513	0.27004	0.26757	0.28643	0.23907	0.25796	0.099376	0.14718	0.063101	0.093348	0.089205	0.11337	0.040294	0.041219	0.19392	0.32262	0.31096	0.30865	0.29836	0.26595	0.26122	0.28235	0.21591	0.2557	0.20593	0.26414
746.61	0.32168	0.23968	0.23649	0.21979	0.24723	0.2045	0.23854	0.26055	0.22785	0.25647	0.24467	0.26402	0.25856	0.30593	0.23465	0.25734	0.10722	0.14465	0.057686	0.09528	0.094622	0.12272	0.046312	0.035203	0.17361	0.31353	0.29253	0.31283	0.28724	0.26109	0.25099	0.28351	0.21336	0.25807	0.19424	0.25952
747.59	0.31774	0.22066	0.23564	0.21925	0.24479	0.18805	0.24596	0.26748	0.23805	0.26496	0.24309	0.24592	0.25083	0.29741	0.2396	0.25778	0.10535	0.12949	0.065119	0.1013	0.10049	0.11986	0.051079	0.035127	0.16361	0.28826	0.27906	0.32317	0.2865	0.25165	0.26126	0.26908	0.23148	0.24957	0.19558	0.23951
748.58	0.32861	0.23449	0.23854	0.22893	0.25594	0.20527	0.2627	0.27691	0.26325	0.24629	0.23809	0.25592	0.28411	0.28435	0.23904	0.28674	0.11262	0.1398	0.078642	0.10107	0.10617	0.10386	0.05759	0.036029	0.15135	0.30203	0.27051	0.3517	0.30543	0.26687	0.26443	0.26681	0.21875	0.25296	0.20728	0.22804
749.56	0.31877	0.22578	0.22383	0.2296	0.25958	0.20961	0.26346	0.28258	0.24066	0.25581	0.22054	0.24757	0.27468	0.26684	0.23228	0.27696	0.10596	0.13784	0.074839	0.088924	0.11042	0.10952	0.054954	0.024838	0.13948	0.28569	0.25251	0.34816	0.31444	0.27236	0.25393	0.26816	0.21905	0.24733	0.20633	0.2035
750.53	0.32291	0.22319	0.21805	0.22224	0.25214	0.21122	0.25986	0.28363	0.25924	0.25165	0.21664	0.25208	0.28566	0.25837	0.22918	0.28036	0.10068	0.15333	0.067985	0.087762	0.10876	0.10751	0.054174	0.039774	0.15484	0.27562	0.24799	0.34966	0.30012	0.30236	0.25999	0.2699	0.2168	0.21759	0.19206	0.21491
751.51	0.33679	0.23048	0.22332	0.20298	0.24989	0.20989	0.25612	0.27893	0.28011	0.23691	0.22161	0.25128	0.31035	0.24913	0.23754	0.29892	0.10906	0.15283	0.070544	0.084807	0.11035	0.10223	0.049035	0.050568	0.18055	0.27754	0.25227	0.31848	0.30356	0.30843	0.26468	0.28666	0.22506	0.22386	0.2041	0.2314
752.5	0.33354	0.24488	0.23963	0.18998	0.24594	0.22191	0.24849	0.28922	0.26978	0.21519	0.22166	0.25863	0.31489	0.25159	0.24141	0.2831	0.11792	0.15836	0.051963	0.084286	0.11159	0.10326	0.049252	0.047825	0.17002	0.29453	0.2567	0.27374	0.28642	0.31212	0.25402	0.30187	0.21488	0.2067	0.19973	0.23012
753.48	0.33418	0.23559	0.24633	0.18541	0.24176	0.19631	0.25918	0.29174	0.24434	0.22716	0.21609	0.25108	0.32617	0.25812	0.25928	0.2754	0.10714	0.14041	0.050762	0.082504	0.10976	0.11002	0.049086	0.050025	0.20142	0.28126	0.26194	0.24274	0.26365	0.30756	0.26427	0.30019	0.2108	0.21663	0.19824	0.22596
754.45	0.3403	0.24953	0.25771	0.18995	0.2178	0.18366	0.25183	0.26452	0.24032	0.22649	0.23092	0.23479	0.32321	0.27007	0.264	0.28013	0.11475	0.12758	0.056857	0.081679	0.10197	0.098675	0.067631	0.044489	0.19652	0.28383	0.28415	0.23151	0.24603	0.30852	0.27663	0.28826	0.1989	0.22803	0.19903	0.22518
755.44	0.34229	0.26088	0.29381	0.1996	0.24706	0.19511	0.26095	0.27513	0.22945	0.24663	0.25645	0.24824	0.33402	0.29782	0.28133	0.29177	0.12054	0.13266	0.071117	0.081957	0.10183	0.1086	0.083075	0.045522	0.19599	0.28948	0.31321	0.24101	0.27276	0.31403	0.29064	0.30843	0.21675	0.24696	0.21676	0.23092
756.42	0.32114	0.24316	0.29412	0.20636	0.24679	0.18189	0.26468	0.27464	0.20913	0.23512	0.2703	0.26103	0.30583	0.30406	0.27809	0.28002	0.12021	0.13467	0.07704	0.076892	0.093674	0.10509	0.080077	0.050971	0.16865	0.29027	0.3082	0.26571	0.26279	0.30843	0.2872	0.29087	0.21173	0.22896	0.20425	0.2133
757.39	0.32863	0.24821	0.28893	0.22472	0.25008	0.17555	0.2617	0.26167	0.20818	0.24853	0.27349	0.27627	0.33489	0.327	0.28167	0.313	0.12197	0.14239	0.090864	0.073907	0.094513	0.10542	0.087251	0.070681	0.20403	0.30583	0.29846	0.3008	0.27722	0.32157	0.30308	0.29625	0.22382	0.2434	0.22809	0.24011
758.36	0.33846	0.26345	0.30555	0.2327	0.27596	0.20754	0.26792	0.26172	0.22958	0.23344	0.30809	0.28676	0.3376	0.33059	0.30305	0.31627	0.15109	0.17482	0.10209	0.087641	0.094064	0.10949	0.094851	0.080948	0.1883	0.33225	0.31398	0.32472	0.31166	0.34497	0.31912	0.30818	0.24447	0.24072	0.231	0.25452
759.36	0.32737	0.25002	0.30997	0.21217	0.28998	0.20969	0.26532	0.27167	0.22839	0.21066	0.29081	0.30271	0.3343	0.29643	0.30205	0.311	0.14571	0.18798	0.10169	0.090353	0.09103	0.11347	0.077122	0.080932	0.17382	0.3196	0.29636	0.33035	0.31114	0.34231	0.31181	0.31923	0.24508	0.22696	0.23022	0.26233
760.33	0.34124	0.25851	0.31936	0.21851	0.28638	0.20187	0.29147	0.29159	0.24905	0.21362	0.27831	0.3065	0.35455	0.30272	0.30783	0.31906	0.16552	0.19439	0.11758	0.1015	0.104	0.11733	0.072224	0.085988	0.18359	0.33477	0.30373	0.33283	0.31772	0.33808	0.31328	0.31988	0.25108	0.25104	0.23841	0.27413
761.3	0.35244	0.27943	0.31295	0.23814	0.29095	0.22528	0.29342	0.30489	0.24924	0.23141	0.28261	0.30563	0.38464	0.31109	0.31597	0.34447	0.17002	0.19599	0.11025	0.10217	0.10972	0.12704	0.079289	0.080264	0.1965	0.33874	0.31431	0.3374	0.32775	0.3431	0.30989	0.33274	0.24445	0.27173	0.24448	0.29841
762.27	0.35668	0.2898	0.32255	0.2324	0.30943	0.22304	0.30725	0.308	0.25891	0.26274	0.29179	0.30216	0.36766	0.30477	0.33288	0.32616	0.18755	0.21423	0.10531	0.10573	0.11134	0.13835	0.074714	0.075333	0.18507	0.32202	0.3399	0.32956	0.34283	0.349	0.30319	0.33377	0.25411	0.28401	0.2361	0.30294
763.27	0.35085	0.29498	0.30014	0.24731	0.29506	0.21939	0.28572	0.32018	0.24441	0.28332	0.28349	0.31047	0.36489	0.30982	0.31171	0.33096	0.17028	0.21957	0.091763	0.099198	0.10924	0.12696	0.068802	0.068413	0.20172	0.30531	0.32015	0.32652	0.3228	0.33965	0.28194	0.34036	0.25827	0.27519	0.24724	0.30563
764.24	0.36097	0.30942	0.31409	0.27943	0.29639	0.22	0.28605	0.32869	0.24972	0.29936	0.30161	0.31777	0.38871	0.35477	0.32182	0.33866	0.17691	0.21455	0.091254	0.10766	0.11504	0.13498	0.078157	0.076252	0.23201	0.33783	0.33048	0.34573	0.33909	0.32035	0.27346	0.33959	0.25956	0.27993	0.2478	0.32539
765.21	0.35074	0.31534	0.31836	0.29785	0.31189	0.22899	0.29432	0.3419	0.26218	0.30511	0.34047	0.33113	0.37242	0.3535	0.32846	0.34407	0.18505	0.21805	0.087959	0.11111	0.11742	0.13498	0.085673	0.070737	0.22213	0.34091	0.31922	0.35829	0.33259	0.32291	0.27944	0.35798	0.26296	0.25179	0.25804	0.31823
766.18	0.36783	0.30041	0.34775	0.28685	0.33087	0.21458	0.30234	0.3532	0.28892	0.32439	0.3445	0.32732	0.37548	0.34857	0.33288	0.33041	0.18719	0.22613	0.10472	0.13054	0.125	0.12827	0.085664	0.073522	0.24554	0.33774	0.33772	0.35414	0.33982	0.30599	0.29418	0.36026	0.27972	0.25077	0.2571	0.30198
767.18	0.35835	0.28714	0.34629	0.30133	0.33213	0.22391	0.30898	0.3629	0.30016	0.32223	0.36023	0.3246	0.37882	0.33814	0.31775	0.35185	0.17108	0.20579	0.11987	0.14081	0.12599	0.13027	0.093809	0.068728	0.24683	0.33812	0.31159	0.35846	0.3307	0.28973	0.29177	0.35867	0.27519	0.25107	0.26691	0.28176
768.15	0.36021	0.29175	0.37379	0.3069	0.3328	0.23744	0.33681	0.36974	0.31406	0.34248	0.38074	0.32816	0.37974	0.35321	0.33076	0.35808	0.18769	0.21097	0.13729	0.15558	0.13287	0.1559	0.10112	0.078507	0.24295	0.34537	0.33285	0.35545	0.33989	0.30186	0.3156	0.36254	0.2615	0.26273	0.25715	0.29686
769.12	0.35204	0.29678	0.37245	0.31317	0.3501	0.25658	0.33453	0.36796	0.3137	0.36252	0.397	0.32597	0.37105	0.33291	0.33835	0.38673	0.21012	0.21951	0.14906	0.15661	0.13368	0.16611	0.10909	0.079842	0.23597	0.33358	0.32198	0.3429	0.33533	0.33212	0.33013	0.36888	0.26432	0.27504	0.26093	0.28871
770.09	0.36404	0.29852	0.38926	0.31779	0.3494	0.26685	0.33467	0.36276	0.322	0.36389	0.40002	0.30903	0.38945	0.32429	0.33858	0.41281	0.20996	0.22258	0.15536	0.16073	0.13946	0.17948	0.11518	0.09491	0.25603	0.33992	0.34055	0.34843	0.33606	0.34019	0.33968	0.35283	0.26124	0.29529	0.26041	0.31215
771.09	0.36671	0.33111	0.38896	0.31961	0.34345	0.28733	0.34033	0.35017	0.32723	0.34347	0.3973	0.31998	0.40055	0.34339	0.33584	0.42254	0.20358	0.24011	0.15573	0.15329	0.13751	0.18854	0.11848	0.10182	0.25671	0.36727	0.33424	0.34938	0.3349	0.36276	0.32195	0.33976	0.25708	0.30225	0.2726	0.31519
772.06	0.37952	0.34295	0.4034	0.31895	0.35311	0.28982	0.33982	0.33726	0.30602	0.34285	0.38695	0.32466	0.41322	0.36117	0.34567	0.42602	0.23312	0.24942	0.16201	0.14766	0.13233	0.19507	0.12835	0.11496	0.26494	0.37537	0.35422	0.36333	0.34621	0.36089	0.32184	0.33388	0.24247	0.31705	0.26225	0.33111
773.03	0.37858	0.34195	0.41945	0.31297	0.36217	0.28157	0.34005	0.32975	0.31512	0.33965	0.3605	0.31274	0.41787	0.35504	0.34703	0.45355	0.23756	0.2277	0.15854	0.15024	0.14172	0.1949	0.13152	0.1228	0.25826	0.37867	0.36667	0.36396	0.35171	0.34923	0.30627	0.33497	0.26397	0.33927	0.26015	0.32998
774	0.39563	0.35187	0.41814	0.32088	0.35071	0.2808	0.35802	0.34734	0.35434	0.33634	0.34779	0.33242	0.42088	0.37111	0.34668	0.46132	0.23786	0.2298	0.17325	0.16672	0.15622	0.19578	0.13784	0.14028	0.2838	0.39236	0.38594	0.37825	0.35935	0.34983	0.30593	0.35521	0.28449	0.3429	0.27127	0.34018
774.99	0.40354	0.35128	0.39733	0.31551	0.35661	0.28555	0.36017	0.35782	0.35003	0.34391	0.34877	0.34144	0.41858	0.39792	0.35314	0.44618	0.24193	0.23706	0.1854	0.1775	0.15779	0.1958	0.15075	0.13611	0.2891	0.39014	0.36784	0.37736	0.36939	0.34824	0.29842	0.38044	0.28935	0.34464	0.28777	0.33049
775.96	0.38403	0.34137	0.39249	0.32485	0.36298	0.27163	0.34813	0.36956	0.34888	0.35488	0.35751	0.36386	0.39154	0.39855	0.36072	0.45231	0.25992	0.23062	0.18925	0.18196	0.17773	0.19929	0.16041	0.14152	0.27458	0.39084	0.36472	0.39839	0.37595	0.34983	0.31141	0.39112	0.29985	0.33614	0.28824	0.34691
776.93	0.39802	0.32928	0.39514	0.33416	0.36765	0.27721	0.35724	0.39156	0.37953	0.36691	0.36378	0.36741	0.39932	0.41899	0.37043	0.45046	0.26968	0.2497	0.19821	0.1974	0.19547	0.2052	0.16782	0.15088	0.28453	0.38991	0.37521	0.40423	0.39444	0.37143	0.33071	0.40009	0.30464	0.33454	0.30384	0.3738
777.9	0.414	0.33167	0.39055	0.33009	0.38797	0.29237	0.3608	0.41047	0.40311	0.39014	0.37858	0.40658	0.40666	0.43599	0.39364	0.44627	0.28607	0.29779	0.21653	0.19827	0.20443	0.22256	0.17719	0.16135	0.3003	0.3981	0.37413	0.42255	0.4051	0.38456	0.34818	0.41802	0.31989	0.34545	0.31325	0.38714
778.89	0.43067	0.34949	0.39072	0.32548	0.42783	0.30162	0.37881	0.4301	0.41761	0.40247	0.39567	0.42208	0.4077	0.47196	0.40174	0.45421	0.31112	0.31837	0.21602	0.19782	0.21328	0.2389	0.17998	0.16565	0.30498	0.40983	0.36899	0.43432	0.43467	0.40148	0.37635	0.42919	0.32282	0.35295	0.3255	0.4086
779.86	0.44502	0.37495	0.42871	0.34051	0.44065	0.31292	0.39993	0.45403	0.44575	0.43981	0.41497	0.46998	0.44594	0.49688	0.40415	0.47562	0.32688	0.35218	0.1995	0.20714	0.21706	0.26257	0.19421	0.18195	0.33796	0.43617	0.38806	0.45101	0.44978	0.43397	0.38999	0.44383	0.34745	0.39446	0.32836	0.44068
780.83	0.49426	0.39639	0.44432	0.35398	0.45814	0.34268	0.44064	0.46219	0.45957	0.48648	0.41918	0.47888	0.47524	0.50328	0.41842	0.48939	0.341	0.38606	0.214	0.22051	0.20792	0.27755	0.19319	0.19118	0.39433	0.4471	0.39236	0.45156	0.46476	0.46325	0.42131	0.47758	0.35574	0.43387	0.33327	0.44847
781.8	0.51249	0.42407	0.45532	0.37688	0.43728	0.37282	0.46758	0.45981	0.48232	0.49461	0.42183	0.50831	0.48508	0.50485	0.42997	0.51136	0.31815	0.38891	0.21808	0.21115	0.21193	0.28706	0.18746	0.18799	0.42053	0.47774	0.3866	0.47837	0.45724	0.48417	0.44443	0.49851	0.37883	0.44329	0.33574	0.44835
782.8	0.53231	0.45016	0.46588	0.40705	0.44832	0.40109	0.50626	0.46054	0.49453	0.5175	0.44543	0.53198	0.4956	0.51043	0.42739	0.5231	0.31436	0.40638	0.21582	0.21673	0.20749	0.29235	0.19255	0.1922	0.43014	0.48054	0.39848	0.49738	0.47203	0.51464	0.47228	0.49375	0.36776	0.46164	0.35642	0.47275
783.77	0.5581	0.45635	0.50349	0.43005	0.44856	0.42687	0.5272	0.48531	0.50594	0.54057	0.46992	0.54656	0.51385	0.51073	0.43611	0.51874	0.30113	0.4254	0.21927	0.23309	0.20043	0.28795	0.19194	0.19755	0.45873	0.48564	0.41361	0.52543	0.47475	0.53802	0.48799	0.51914	0.38453	0.48793	0.35308	0.48717
784.73	0.57078	0.47488	0.49844	0.44478	0.47444	0.44714	0.54434	0.50589	0.53488	0.5601	0.48916	0.54939	0.50448	0.51833	0.45666	0.54401	0.31259	0.42991	0.24138	0.23715	0.2118	0.28074	0.18284	0.20007	0.44961	0.50606	0.42708	0.54536	0.49139	0.55482	0.52553	0.53826	0.40078	0.48859	0.3672	0.50719
785.7	0.58197	0.48274	0.52507	0.46664	0.50013	0.47607	0.56334	0.54227	0.5636	0.57968	0.51362	0.56082	0.52131	0.51582	0.46549	0.56624	0.32662	0.44262	0.2416	0.23835	0.22185	0.28604	0.18378	0.20228	0.44233	0.51081	0.4378	0.57562	0.51302	0.5752	0.53071	0.55084	0.40731	0.50927	0.39238	0.5359
786.67	0.6118	0.49695	0.55671	0.50014	0.54803	0.48095	0.58162	0.59163	0.6031	0.62828	0.57524	0.59504	0.52571	0.53483	0.48039	0.59331	0.35605	0.46129	0.24522	0.2528	0.23232	0.28691	0.20272	0.21224	0.45268	0.51838	0.47968	0.59261	0.54009	0.57946	0.53332	0.58624	0.44819	0.56081	0.42327	0.5654
787.66	0.61996	0.52099	0.58938	0.54831	0.58934	0.49309	0.61694	0.64247	0.64012	0.66951	0.61522	0.6188	0.52525	0.5657	0.50646	0.62668	0.37701	0.44738	0.2701	0.27161	0.24153	0.28764	0.21151	0.21178	0.46604	0.56371	0.4895	0.62107	0.57122	0.5943	0.55208	0.62515	0.46971	0.58392	0.44411	0.57996
788.63	0.63628	0.56062	0.61665	0.58982	0.63763	0.5123	0.64573	0.66218	0.66006	0.70537	0.63687	0.65898	0.56568	0.59681	0.5298	0.65306	0.40032	0.47594	0.30047	0.27313	0.25593	0.29983	0.22683	0.22199	0.48761	0.59306	0.51489	0.65467	0.59411	0.60745	0.58258	0.64811	0.48412	0.60404	0.4643	0.60559
789.6	0.66497	0.57191	0.66503	0.62826	0.66793	0.53296	0.66573	0.69897	0.67708	0.74822	0.67193	0.67857	0.58783	0.6159	0.56028	0.66537	0.42185	0.49813	0.31382	0.28252	0.26488	0.32091	0.23314	0.22579	0.51806	0.59927	0.56291	0.68561	0.63547	0.62448	0.59367	0.67557	0.50435	0.6476	0.46839	0.61593
790.57	0.6876	0.60611	0.69426	0.66058	0.68863	0.54644	0.70307	0.70609	0.71796	0.78826	0.72943	0.73719	0.5997	0.65163	0.59809	0.66194	0.4323	0.51661	0.34413	0.30239	0.27926	0.33541	0.2565	0.24508	0.54152	0.62714	0.60129	0.70634	0.6479	0.64489	0.63309	0.69937	0.53834	0.67903	0.49326	0.64209
791.54	0.70164	0.64346	0.7265	0.66789	0.69567	0.59155	0.73322	0.72859	0.73997	0.82236	0.76439	0.78535	0.63473	0.67596	0.60819	0.65493	0.45334	0.54391	0.36885	0.31735	0.28435	0.353	0.27105	0.24945	0.57398	0.66112	0.60622	0.72187	0.65974	0.69603	0.65838	0.71847	0.53393	0.6895	0.52966	0.6862
792.53	0.74411	0.68182	0.76157	0.67144	0.69977	0.62791	0.74959	0.75352	0.77886	0.8385	0.8121	0.82843	0.67241	0.70075	0.63062	0.64424	0.46926	0.59672	0.38572	0.32626	0.30313	0.3717	0.28779	0.26531	0.61076	0.67645	0.64389	0.73616	0.68275	0.70716	0.68039	0.7461	0.56893	0.70796	0.56389	0.72236
793.5	0.76908	0.70851	0.8051	0.69527	0.71745	0.6553	0.80927	0.79896	0.81873	0.87622	0.85971	0.84715	0.66811	0.72276	0.65518	0.67754	0.49688	0.62227	0.40329	0.34777	0.31315	0.39055	0.30212	0.27354	0.62017	0.71136	0.6701	0.7609	0.71146	0.73376	0.70825	0.77153	0.61045	0.73804	0.59839	0.75609
794.47	0.80052	0.74464	0.81989	0.70715	0.72733	0.67213	0.83897	0.80373	0.83724	0.88572	0.87769	0.87051	0.7048	0.73081	0.65607	0.69613	0.49597	0.63232	0.41968	0.35602	0.31537	0.39946	0.30597	0.27857	0.64694	0.73279	0.66211	0.76757	0.72157	0.73994	0.72899	0.77557	0.62754	0.75903	0.60595	0.77545
795.43	0.82276	0.76137	0.84805	0.72321	0.75448	0.69088	0.86662	0.82525	0.85906	0.88813	0.90093	0.88026	0.71647	0.75105	0.65117	0.70872	0.5158	0.65182	0.4246	0.35891	0.31255	0.39627	0.30553	0.27675	0.68141	0.7509	0.6849	0.7699	0.76729	0.74624	0.75322	0.78897	0.64711	0.74703	0.62322	0.79643
796.4	0.84386	0.76847	0.84888	0.74779	0.80361	0.69442	0.88795	0.84743	0.88294	0.89093	0.92811	0.87316	0.74344	0.77057	0.66249	0.73189	0.53393	0.66379	0.42942	0.36873	0.32148	0.39182	0.31224	0.29168	0.69979	0.74664	0.69481	0.79216	0.80523	0.7406	0.78448	0.8117	0.66747	0.76083	0.62739	0.78194
797.39	0.86248	0.76955	0.84708	0.75512	0.83174	0.71332	0.91118	0.85665	0.89325	0.8944	0.92578	0.86018	0.76456	0.78114	0.65389	0.75709	0.55228	0.66986	0.43775	0.37927	0.31941	0.3886	0.30907	0.29402	0.72107	0.76957	0.69742	0.82667	0.8159	0.76399	0.7996	0.82689	0.67572	0.77862	0.62978	0.79952
798.36	0.87872	0.76894	0.83687	0.75823	0.82504	0.71	0.89468	0.84356	0.90552	0.88129	0.92617	0.87904	0.80779	0.76891	0.63746	0.74494	0.55874	0.6685	0.43714	0.37964	0.3265	0.39361	0.32229	0.29696	0.74731	0.77007	0.70756	0.83679	0.80108	0.7678	0.80586	0.82219	0.66679	0.78345	0.64424	0.80484
799.33	0.85893	0.77337	0.83367	0.73945	0.8254	0.7193	0.87648	0.8371	0.91692	0.87673	0.92595	0.88377	0.78598	0.77877	0.63994	0.7288	0.55416	0.67165	0.42184	0.38177	0.32301	0.37507	0.33139	0.29723	0.72933	0.78025	0.70255	0.82974	0.77894	0.78105	0.78277	0.8254	0.65282	0.76799	0.66849	0.81235
800.29	0.85866	0.77935	0.83586	0.737	0.83481	0.74086	0.89088	0.85267	0.91243	0.87023	0.92002	0.87273	0.81903	0.79035	0.64774	0.74562	0.54856	0.67337	0.42928	0.39212	0.32962	0.39217	0.34108	0.3033	0.72067	0.77604	0.70453	0.83709	0.76259	0.78557	0.78499	0.84986	0.64381	0.79525	0.6705	0.82093
801.26	0.85925	0.80051	0.83762	0.72228	0.81622	0.72771	0.87983	0.84122	0.89713	0.86817	0.87252	0.88696	0.8022	0.77969	0.64921	0.75155	0.52272	0.65225	0.43178	0.38369	0.32476	0.40878	0.3432	0.30537	0.70625	0.78659	0.71423	0.83975	0.74349	0.76979	0.79362	0.83711	0.64887	0.80297	0.67343	0.85368
802.23	0.84989	0.79099	0.82985	0.72439	0.80621	0.71775	0.88021	0.82294	0.88178	0.86634	0.86694	0.87576	0.7973	0.7702	0.6579	0.74388	0.51965	0.64697	0.41941	0.36537	0.31955	0.40643	0.34691	0.30045	0.70563	0.7892	0.71473	0.81226	0.73587	0.77167	0.79888	0.82253	0.64608	0.79493	0.67711	0.84972
803.22	0.83463	0.78497	0.82704	0.70148	0.80318	0.72325	0.85884	0.79542	0.8514	0.8771	0.86158	0.86824	0.77853	0.78174	0.66336	0.73401	0.51518	0.62675	0.39922	0.35362	0.31672	0.3972	0.33193	0.30553	0.67834	0.78679	0.69459	0.78341	0.74576	0.75941	0.77201	0.80471	0.62793	0.79167	0.65972	0.84085
804.18	0.85231	0.77122	0.80637	0.7001	0.7889	0.71946	0.87156	0.7722	0.83535	0.84195	0.84632	0.83161	0.78071	0.77866	0.65384	0.72057	0.51601	0.62057	0.40076	0.34642	0.32417	0.39494	0.33355	0.29637	0.68677	0.76968	0.68152	0.79884	0.75067	0.74695	0.78936	0.79474	0.63638	0.77601	0.65543	0.83101
805.15	0.81985	0.76217	0.78367	0.67849	0.74859	0.67922	0.82675	0.74134	0.80471	0.7987	0.80752	0.8064	0.74106	0.7728	0.64054	0.69004	0.50524	0.59356	0.37424	0.3209	0.30643	0.37256	0.32082	0.27781	0.66994	0.75985	0.65557	0.77925	0.73523	0.73246	0.76291	0.75777	0.61924	0.73903	0.62656	0.81114
806.12	0.81775	0.73965	0.77711	0.66962	0.73243	0.67349	0.8292	0.73081	0.78694	0.78885	0.80046	0.78605	0.7418	0.77128	0.6491	0.68997	0.51969	0.6004	0.37261	0.32159	0.30629	0.36016	0.30845	0.26834	0.67957	0.76365	0.64909	0.76311	0.75505	0.73945	0.75404	0.75335	0.61538	0.72422	0.59877	0.78021
807.08	0.81515	0.74673	0.77012	0.64139	0.72259	0.66789	0.80161	0.70784	0.77145	0.77206	0.77036	0.75604	0.73713	0.7805	0.6389	0.67653	0.51166	0.60741	0.36404	0.32249	0.30654	0.35874	0.2925	0.26194	0.69124	0.74127	0.63139	0.76159	0.75457	0.72761	0.73103	0.73318	0.60675	0.71104	0.56507	0.75347
808.07	0.79675	0.73046	0.7409	0.62476	0.69024	0.65428	0.78108	0.69355	0.76467	0.73165	0.73855	0.7119	0.71776	0.75345	0.63329	0.65634	0.49887	0.60463	0.35506	0.3128	0.29656	0.34612	0.27883	0.23449	0.68384	0.71111	0.62898	0.74697	0.74113	0.72231	0.70602	0.71584	0.61309	0.68136	0.5403	0.71485
809.04	0.76434	0.69782	0.73867	0.60863	0.6679	0.64318	0.75844	0.68088	0.74977	0.7279	0.71742	0.70304	0.69629	0.72373	0.61429	0.6524	0.47435	0.60499	0.33744	0.3065	0.27969	0.35067	0.26149	0.23434	0.66082	0.70656	0.62905	0.70857	0.72515	0.71552	0.66519	0.71409	0.59627	0.68725	0.51889	0.69836
810	0.76462	0.68176	0.74097	0.6114	0.65582	0.66142	0.76759	0.67289	0.73786	0.74573	0.72405	0.70239	0.71427	0.69402	0.6148	0.68557	0.45913	0.62874	0.33485	0.31504	0.29159	0.35684	0.26255	0.23695	0.64912	0.70529	0.62267	0.72433	0.72164	0.72323	0.64106	0.70365	0.59694	0.68143	0.52695	0.67613
810.97	0.74199	0.65911	0.73592	0.60455	0.64462	0.64446	0.73173	0.64049	0.72053	0.71613	0.70935	0.66899	0.70125	0.67343	0.58736	0.6706	0.45854	0.61884	0.29846	0.30229	0.28121	0.35019	0.25833	0.23035	0.61538	0.68251	0.60823	0.71541	0.69514	0.70741	0.60489	0.68316	0.57243	0.67398	0.52696	0.6556
811.93	0.71463	0.64255	0.71934	0.61486	0.6176	0.61405	0.71012	0.63856	0.69623	0.71189	0.68058	0.68675	0.69204	0.66563	0.58509	0.68787	0.44606	0.58711	0.29429	0.29378	0.26981	0.35496	0.25214	0.22892	0.57092	0.67171	0.60257	0.70925	0.67926	0.70083	0.58577	0.6825	0.54476	0.67057	0.52897	0.64402
812.9	0.72117	0.63348	0.70738	0.60246	0.6144	0.5863	0.68405	0.64508	0.67956	0.71879	0.65719	0.69238	0.70682	0.65862	0.57944	0.70425	0.437	0.56824	0.29334	0.28708	0.26298	0.35315	0.25081	0.23351	0.5686	0.65999	0.58931	0.69553	0.6576	0.67966	0.56877	0.67939	0.51471	0.68067	0.52877	0.64305
813.87	0.72487	0.65191	0.69066	0.60731	0.60335	0.56274	0.67361	0.65899	0.66819	0.716	0.66781	0.69512	0.73524	0.67625	0.58797	0.70766	0.45106	0.57339	0.31037	0.28793	0.26855	0.35407	0.25894	0.2356	0.57247	0.65928	0.58064	0.70207	0.64263	0.67543	0.58373	0.6689	0.49986	0.67759	0.53005	0.63241
814.85	0.7243	0.63812	0.66761	0.59656	0.59961	0.53987	0.65155	0.66795	0.66239	0.6985	0.62598	0.68683	0.71559	0.69666	0.58158	0.69124	0.46111	0.55361	0.31222	0.2818	0.26042	0.34456	0.24045	0.21956	0.56847	0.6552	0.58054	0.67366	0.63354	0.67136	0.5949	0.68019	0.49989	0.67823	0.51031	0.63031
815.82	0.71692	0.64557	0.64568	0.56991	0.59278	0.55724	0.67001	0.68211	0.65811	0.69726	0.61212	0.68663	0.71688	0.7054	0.58182	0.67672	0.45245	0.56652	0.33054	0.29534	0.26112	0.35147	0.2249	0.21347	0.57994	0.66187	0.58779	0.65214	0.63069	0.68622	0.60812	0.6911	0.50497	0.67347	0.5042	0.62857
816.78	0.73472	0.66027	0.6523	0.54046	0.58369	0.55123	0.66492	0.68186	0.65767	0.6846	0.63525	0.6939	0.72497	0.71085	0.59109	0.64663	0.45023	0.57236	0.32537	0.29771	0.26125	0.34487	0.23948	0.21379	0.58446	0.67945	0.58525	0.64118	0.62499	0.68062	0.61038	0.69751	0.51139	0.67028	0.49984	0.62952
817.75	0.73841	0.67192	0.66568	0.53367	0.56112	0.5502	0.68621	0.67589	0.65652	0.65867	0.64492	0.69794	0.72421	0.73382	0.58697	0.62733	0.43232	0.57995	0.3213	0.29404	0.26036	0.3416	0.23584	0.21754	0.57217	0.68878	0.59242	0.65895	0.62568	0.68159	0.63563	0.70266	0.5195	0.65767	0.49029	0.62773
818.71	0.72257	0.67963	0.68231	0.52522	0.57147	0.55354	0.70153	0.66063	0.66678	0.66192	0.62923	0.69344	0.71499	0.73304	0.59133	0.62134	0.44515	0.5616	0.3257	0.29491	0.26474	0.3379	0.22979	0.21072	0.57706	0.68812	0.60206	0.66791	0.64118	0.6793	0.64101	0.70974	0.53174	0.65505	0.49075	0.62847
819.68	0.75328	0.71444	0.70177	0.53485	0.57066	0.54582	0.70637	0.66101	0.68711	0.68159	0.66006	0.69912	0.73744	0.73711	0.6058	0.6168	0.44836	0.58349	0.33493	0.303	0.27735	0.34828	0.25275	0.22637	0.59084	0.69848	0.61666	0.68212	0.63763	0.69033	0.65234	0.71348	0.54408	0.66358	0.50708	0.62198
820.64	0.73605	0.72127	0.71286	0.5471	0.54986	0.5171	0.67059	0.6479	0.68505	0.67697	0.67239	0.69796	0.73552	0.70685	0.59673	0.6133	0.42987	0.56451	0.32929	0.29089	0.27324	0.32764	0.25976	0.22572	0.57009	0.68092	0.59321	0.67854	0.60869	0.68498	0.6275	0.69445	0.53862	0.64425	0.50485	0.62661
821.63	0.73441	0.71362	0.7275	0.55094	0.56697	0.51199	0.66931	0.64175	0.67725	0.66525	0.68052	0.69341	0.74343	0.69005	0.58881	0.61064	0.43411	0.55329	0.33721	0.28133	0.27317	0.31972	0.25053	0.23043	0.59277	0.66387	0.59849	0.6766	0.60096	0.67932	0.62945	0.6795	0.53516	0.62472	0.50194	0.63206
822.59	0.74812	0.71641	0.74093	0.57	0.59372	0.51558	0.67785	0.64786	0.68368	0.6807	0.67911	0.6775	0.7567	0.68177	0.60124	0.63178	0.44351	0.55455	0.34993	0.29807	0.28245	0.33243	0.25833	0.22923	0.62153	0.67269	0.61634	0.67843	0.60404	0.69463	0.65307	0.70479	0.55891	0.63954	0.50163	0.64408
823.56	0.76377	0.71615	0.7489	0.58202	0.60193	0.50432	0.67292	0.63881	0.67432	0.68961	0.68397	0.69873	0.74892	0.69189	0.612	0.63578	0.43389	0.5657	0.35578	0.2866	0.26868	0.32219	0.25552	0.24392	0.61187	0.67899	0.61958	0.67614	0.60363	0.69474	0.64503	0.70423	0.55837	0.63156	0.48658	0.65409
824.52	0.73081	0.68266	0.72806	0.55785	0.5812	0.50013	0.65399	0.63056	0.64376	0.67627	0.67579	0.66958	0.7209	0.66363	0.59514	0.62492	0.41152	0.52046	0.32765	0.27362	0.25921	0.30678	0.24972	0.23553	0.59737	0.66245	0.59722	0.66961	0.58472	0.66519	0.63412	0.69198	0.54775	0.64265	0.47208	0.65029
825.49	0.75007	0.68714	0.72833	0.55874	0.61248	0.51507	0.67276	0.64349	0.64877	0.6798	0.68484	0.66496	0.72598	0.6995	0.60655	0.64729	0.43006	0.53452	0.32735	0.26892	0.26734	0.32233	0.25385	0.24063	0.61254	0.68386	0.61155	0.6916	0.61104	0.67136	0.66137	0.70591	0.55041	0.65079	0.48541	0.64907
826.45	0.74563	0.68679	0.71937	0.56515	0.59342	0.51863	0.67107	0.65241	0.68656	0.709	0.6723	0.64814	0.70956	0.69416	0.59692	0.63608	0.42561	0.54678	0.32985	0.28328	0.27002	0.33419	0.25402	0.23839	0.60698	0.69375	0.61408	0.70454	0.61388	0.67988	0.66803	0.72423	0.55473	0.67738	0.49169	0.6458
827.41	0.708	0.68175	0.69984	0.56397	0.59089	0.52948	0.64356	0.64713	0.68217	0.70099	0.66202	0.6567	0.67657	0.68248	0.56482	0.63177	0.43302	0.56179	0.31521	0.26599	0.26344	0.32282	0.25197	0.23796	0.58956	0.68611	0.59312	0.69416	0.61282	0.68003	0.64119	0.69848	0.53822	0.67775	0.50725	0.65022
828.4	0.6956	0.66818	0.68201	0.54771	0.57484	0.52991	0.62156	0.6614	0.69271	0.69315	0.63934	0.65339	0.66634	0.66952	0.54601	0.61712	0.42248	0.54487	0.28558	0.27195	0.28134	0.33724	0.25128	0.22813	0.59175	0.65989	0.58762	0.66616	0.60413	0.67972	0.63438	0.70423	0.5396	0.6747	0.50731	0.65227
829.36	0.69154	0.69202	0.68262	0.57375	0.59604	0.52678	0.62706	0.6493	0.69946	0.67366	0.63908	0.67687	0.67688	0.68804	0.54718	0.62613	0.44909	0.55441	0.30123	0.27186	0.27835	0.33704	0.24703	0.23568	0.58015	0.66818	0.59848	0.6892	0.62213	0.67604	0.63509	0.71538	0.53828	0.65242	0.51629	0.66352
830.33	0.69021	0.67641	0.68473	0.5659	0.58368	0.51113	0.614	0.63844	0.69804	0.67796	0.63101	0.68407	0.68515	0.67568	0.54849	0.60745	0.4423	0.54912	0.30144	0.26922	0.27627	0.33308	0.24376	0.23609	0.57883	0.66054	0.59668	0.67288	0.62601	0.67383	0.61977	0.70192	0.52798	0.67369	0.51026	0.65946
831.29	0.66358	0.64816	0.67676	0.55493	0.57429	0.48564	0.59996	0.62056	0.66708	0.62674	0.62642	0.66344	0.66905	0.67416	0.55206	0.61759	0.43535	0.53383	0.28885	0.26118	0.28075	0.31673	0.24012	0.23052	0.55634	0.65039	0.59131	0.64865	0.61392	0.66734	0.61679	0.69666	0.52905	0.65518	0.50871	0.64217
832.25	0.65469	0.61871	0.66475	0.54036	0.55769	0.43669	0.6017	0.58627	0.64997	0.61644	0.63888	0.65706	0.65255	0.66953	0.55716	0.6151	0.4202	0.49394	0.27516	0.25017	0.2666	0.31035	0.23605	0.22085	0.54359	0.64556	0.57589	0.6322	0.6156	0.63802	0.61028	0.6801	0.52301	0.64349	0.50211	0.61267
833.22	0.65527	0.60104	0.65532	0.52878	0.54078	0.43494	0.60873	0.56605	0.62496	0.58889	0.65168	0.63937	0.6654	0.67624	0.54915	0.6057	0.41653	0.49974	0.29226	0.24518	0.24379	0.29898	0.23987	0.21002	0.5379	0.66019	0.57513	0.64427	0.61433	0.64117	0.62256	0.64967	0.52052	0.63501	0.51371	0.57904
834.18	0.6647	0.58871	0.67317	0.50925	0.53107	0.429	0.60759	0.57054	0.62477	0.6107	0.65261	0.61495	0.6726	0.66554	0.55749	0.58055	0.39427	0.48471	0.29323	0.2458	0.24269	0.31435	0.23702	0.20437	0.55795	0.66411	0.59009	0.61065	0.62663	0.64328	0.63161	0.63754	0.52112	0.65605	0.50014	0.56035
835.14	0.66523	0.59814	0.65726	0.51224	0.50752	0.41437	0.58861	0.56492	0.60063	0.57284	0.64336	0.58646	0.66394	0.6762	0.56093	0.57915	0.37491	0.46272	0.2802	0.24052	0.22739	0.29644	0.23071	0.19693	0.55522	0.67746	0.58784	0.61599	0.59804	0.63055	0.6276	0.6384	0.51673	0.62434	0.48798	0.54021
836.11	0.67609	0.59574	0.65317	0.52333	0.4998	0.41432	0.59184	0.57318	0.59033	0.58189	0.62768	0.58657	0.69396	0.66812	0.54893	0.59007	0.39048	0.45475	0.2785	0.23214	0.2186	0.29548	0.23314	0.19008	0.58115	0.6715	0.58752	0.62223	0.59831	0.62925	0.61764	0.64234	0.51581	0.62195	0.48783	0.52804
837.09	0.68432	0.58291	0.65836	0.52384	0.49181	0.43345	0.5856	0.57257	0.59798	0.57464	0.61521	0.57012	0.71265	0.66576	0.56302	0.57266	0.38448	0.46787	0.28209	0.24771	0.2247	0.2969	0.23238	0.19002	0.58805	0.67736	0.61133	0.62745	0.5963	0.66413	0.63064	0.65601	0.51854	0.62891	0.47837	0.53442
838.05	0.67693	0.59094	0.65475	0.52159	0.49365	0.43677	0.58399	0.59065	0.61492	0.60138	0.60578	0.56254	0.71884	0.65994	0.58354	0.58765	0.39455	0.45873	0.26581	0.25252	0.23356	0.29762	0.22733	0.1923	0.59635	0.69172	0.6111	0.64531	0.59832	0.67251	0.62447	0.67784	0.51589	0.64726	0.47513	0.54602
839.01	0.67376	0.58659	0.63751	0.52219	0.48303	0.44279	0.5922	0.59672	0.61408	0.61513	0.60049	0.58882	0.72111	0.6637	0.57256	0.59995	0.39925	0.48205	0.26386	0.25295	0.23104	0.29546	0.23201	0.19035	0.60406	0.68928	0.59067	0.66463	0.56592	0.68758	0.60821	0.68313	0.49549	0.65206	0.47603	0.55158
839.98	0.6832	0.58153	0.6509	0.51584	0.48045	0.45454	0.58765	0.59638	0.62495	0.65572	0.6014	0.60915	0.73652	0.64619	0.5802	0.60753	0.40693	0.50312	0.26643	0.27237	0.23792	0.30444	0.23881	0.19687	0.62178	0.66829	0.61487	0.67858	0.57631	0.69478	0.61529	0.70128	0.49006	0.66441	0.47258	0.54942
840.94	0.69516	0.58855	0.65447	0.49873	0.48821	0.4576	0.58443	0.61064	0.62636	0.6688	0.61842	0.61603	0.73573	0.64993	0.58886	0.5824	0.38987	0.50384	0.25397	0.28807	0.23359	0.30962	0.23752	0.20744	0.61982	0.67957	0.62149	0.66373	0.5879	0.71468	0.6231	0.70885	0.48503	0.67781	0.46403	0.56535
841.9	0.70265	0.62276	0.6481	0.4943	0.50044	0.46499	0.58651	0.628	0.63815	0.67228	0.61671	0.62527	0.74588	0.6733	0.58436	0.62028	0.41312	0.51555	0.26913	0.28783	0.23422	0.31147	0.24199	0.21922	0.63177	0.69273	0.62631	0.66175	0.59574	0.71452	0.62347	0.72212	0.49162	0.68547	0.46584	0.56795
842.86	0.71023	0.64868	0.66007	0.51209	0.5004	0.46003	0.58585	0.62194	0.61311	0.66727	0.61987	0.6392	0.73182	0.68765	0.57805	0.64776	0.41581	0.5288	0.27488	0.28395	0.23305	0.31377	0.25891	0.22992	0.62636	0.69596	0.64199	0.6676	0.5969	0.72013	0.6369	0.71953	0.48914	0.68131	0.4673	0.57752
843.82	0.71269	0.65693	0.64348	0.50545	0.51237	0.43667	0.56525	0.61659	0.61537	0.64024	0.63898	0.63769	0.73195	0.68854	0.5842	0.66019	0.43556	0.54035	0.28652	0.29246	0.23236	0.3054	0.27257	0.24143	0.63328	0.70297	0.64455	0.66787	0.63117	0.72981	0.66159	0.73216	0.50841	0.65733	0.48218	0.5798
844.79	0.70897	0.69278	0.65345	0.52235	0.53176	0.45162	0.62331	0.63332	0.63321	0.63927	0.68427	0.67157	0.73915	0.76469	0.59267	0.69189	0.45604	0.56384	0.31607	0.2987	0.24491	0.32352	0.29119	0.26035	0.64882	0.76391	0.6279	0.68891	0.64095	0.75505	0.69008	0.75395	0.52959	0.68663	0.50511	0.62705
845.75	0.70357	0.71481	0.64599	0.54602	0.54092	0.45451	0.64379	0.61442	0.63963	0.64712	0.69794	0.69053	0.74028	0.78471	0.59104	0.71301	0.46756	0.57495	0.33523	0.29894	0.26102	0.3246	0.30368	0.26604	0.66231	0.77931	0.60972	0.71914	0.63906	0.74391	0.70058	0.74333	0.5364	0.67783	0.50806	0.64763
846.71	0.73006	0.73768	0.65522	0.56443	0.54403	0.46651	0.66097	0.62744	0.64253	0.6843	0.73232	0.68879	0.76405	0.80478	0.62197	0.69685	0.46121	0.602	0.3544	0.31187	0.27335	0.33513	0.31993	0.26968	0.69573	0.8046	0.60393	0.73526	0.65158	0.77236	0.72665	0.73968	0.54022	0.6817	0.52363	0.62881
847.69	0.7616	0.76914	0.68658	0.5931	0.57253	0.48621	0.67593	0.64335	0.66279	0.69425	0.77866	0.71717	0.79345	0.85266	0.66139	0.70469	0.47763	0.62017	0.37391	0.33938	0.29233	0.35977	0.32699	0.28982	0.723	0.84176	0.62425	0.75244	0.68713	0.79433	0.75113	0.76977	0.56405	0.71104	0.54321	0.65926
848.65	0.76567	0.77719	0.71992	0.59593	0.57278	0.51307	0.69099	0.63991	0.64692	0.72138	0.77437	0.71288	0.79273	0.85442	0.67935	0.7001	0.46949	0.63413	0.37053	0.34211	0.29709	0.37908	0.3228	0.2864	0.71078	0.83974	0.63668	0.75279	0.6772	0.80675	0.76198	0.7696	0.55212	0.73585	0.5385	0.66106
849.61	0.77429	0.75754	0.70948	0.60302	0.5789	0.53022	0.67947	0.64275	0.64137	0.7443	0.77461	0.70518	0.78449	0.80684	0.681	0.68422	0.47376	0.64145	0.37618	0.3491	0.29564	0.38651	0.32897	0.29022	0.69704	0.81461	0.64081	0.75251	0.68178	0.83197	0.76499	0.76503	0.56497	0.74469	0.53944	0.66597
850.57	0.78822	0.76503	0.72008	0.60979	0.60398	0.55139	0.69488	0.65031	0.65085	0.76875	0.78392	0.72382	0.79983	0.83667	0.69418	0.70953	0.50016	0.66873	0.39709	0.35523	0.3109	0.40704	0.33268	0.30669	0.69983	0.82758	0.6686	0.76786	0.7256	0.85085	0.77598	0.78133	0.58154	0.76508	0.56128	0.66828
851.54	0.77188	0.75315	0.73852	0.60708	0.6173	0.56225	0.67943	0.65596	0.6348	0.75644	0.791	0.76806	0.79234	0.8398	0.69146	0.70552	0.50903	0.6553	0.39096	0.36231	0.30995	0.41304	0.32966	0.32245	0.67304	0.82703	0.67804	0.77089	0.73755	0.83778	0.76421	0.80558	0.57208	0.77605	0.57215	0.71861
852.5	0.7524	0.73743	0.72143	0.59954	0.61608	0.561	0.68197	0.65607	0.65459	0.76275	0.77565	0.77063	0.79706	0.81818	0.67512	0.70383	0.50207	0.66366	0.40137	0.35791	0.30997	0.4101	0.32796	0.31792	0.67668	0.83215	0.66395	0.77341	0.73498	0.84257	0.78308	0.79926	0.5558	0.78807	0.56991	0.72029
853.46	0.75572	0.75593	0.72847	0.61324	0.63526	0.57456	0.68091	0.67664	0.68362	0.75191	0.79945	0.78575	0.81211	0.86452	0.67546	0.71755	0.51669	0.67078	0.42137	0.36609	0.31834	0.40603	0.34393	0.3337	0.69944	0.8597	0.68105	0.78982	0.75466	0.85659	0.79262	0.8225	0.58044	0.78868	0.59706	0.72455
854.42	0.73528	0.75472	0.72616	0.59296	0.61927	0.54292	0.66339	0.64713	0.68669	0.73753	0.78519	0.76665	0.79786	0.85973	0.65689	0.7003	0.49455	0.65324	0.40709	0.34676	0.31911	0.40086	0.33809	0.32321	0.70205	0.84714	0.66695	0.74687	0.75388	0.83059	0.77777	0.77989	0.56343	0.76679	0.59935	0.71821
855.38	0.73336	0.73893	0.71625	0.56826	0.58843	0.53484	0.62236	0.63707	0.67532	0.7157	0.76954	0.74726	0.77261	0.84025	0.65574	0.67986	0.47113	0.63681	0.38401	0.34233	0.29597	0.38779	0.33143	0.30985	0.68681	0.82946	0.66421	0.71994	0.71948	0.82321	0.77783	0.75968	0.54419	0.75951	0.58471	0.71243
856.34	0.7451	0.73961	0.69447	0.57257	0.57249	0.51	0.61275	0.6169	0.66231	0.71616	0.76345	0.72329	0.76255	0.82199	0.64606	0.69197	0.47513	0.62654	0.37116	0.33046	0.28325	0.38543	0.33007	0.29206	0.69457	0.81617	0.6566	0.72503	0.71215	0.81317	0.76594	0.74929	0.54188	0.74412	0.5856	0.69626
857.3	0.74183	0.7056	0.6664	0.55301	0.56412	0.50743	0.60765	0.58552	0.63195	0.69854	0.75437	0.69213	0.73756	0.77686	0.62002	0.68405	0.4682	0.60229	0.35907	0.31814	0.27018	0.37065	0.31779	0.28069	0.6811	0.75806	0.64606	0.69313	0.69325	0.78215	0.73908	0.71216	0.53641	0.72043	0.57196	0.68469
858.26	0.7366	0.67503	0.63365	0.52291	0.53595	0.47051	0.58872	0.56105	0.5999	0.67431	0.70585	0.66995	0.72124	0.72331	0.58693	0.65996	0.44042	0.55666	0.32473	0.29899	0.25934	0.35418	0.29174	0.26458	0.66143	0.72786	0.61188	0.65235	0.6765	0.73776	0.70357	0.67695	0.51934	0.70056	0.5348	0.68029
859.22	0.72556	0.65619	0.60577	0.51065	0.53728	0.46795	0.55801	0.5496	0.57114	0.64109	0.68856	0.63307	0.69181	0.70175	0.57275	0.63746	0.45508	0.54706	0.29988	0.29241	0.24456	0.33116	0.27262	0.24814	0.61885	0.6974	0.60692	0.64973	0.66647	0.71081	0.67537	0.66544	0.49294	0.67071	0.50565	0.65108
860.18	0.70014	0.64392	0.58137	0.49912	0.51792	0.44506	0.53752	0.52908	0.55081	0.6224	0.66079	0.60782	0.66962	0.68129	0.55208	0.61575	0.43868	0.53415	0.27589	0.2737	0.24048	0.32191	0.25852	0.22924	0.59281	0.68024	0.57202	0.63785	0.65065	0.68885	0.6338	0.6467	0.47956	0.66407	0.48778	0.63065
861.13	0.66712	0.60651	0.5613	0.45587	0.49705	0.43398	0.51888	0.50679	0.55746	0.59771	0.6267	0.5672	0.63056	0.62924	0.51773	0.57884	0.40399	0.52204	0.25538	0.25461	0.23451	0.29993	0.23463	0.21674	0.54903	0.64281	0.53861	0.58722	0.61882	0.66398	0.61702	0.60446	0.47829	0.64461	0.46738	0.60071
862.09	0.63722	0.58919	0.54249	0.41445	0.47115	0.39128	0.48198	0.48603	0.52561	0.54651	0.58335	0.52357	0.58084	0.60783	0.48811	0.53197	0.37454	0.48366	0.22146	0.23233	0.2154	0.26847	0.21714	0.1954	0.50929	0.62907	0.50096	0.55534	0.58493	0.62349	0.57529	0.58252	0.44595	0.59897	0.44599	0.55499
863.08	0.61183	0.56828	0.48928	0.40677	0.46837	0.37282	0.47649	0.43698	0.49839	0.52114	0.57079	0.48315	0.52398	0.57706	0.45019	0.50945	0.37856	0.4727	0.21787	0.21759	0.2011	0.24906	0.20525	0.17565	0.46884	0.59423	0.46461	0.53281	0.57683	0.59463	0.55829	0.549	0.41282	0.58454	0.43608	0.5391
864.03	0.5993	0.56727	0.49361	0.40268	0.45789	0.36985	0.46226	0.43824	0.47842	0.51545	0.55096	0.47162	0.52319	0.57071	0.4454	0.50709	0.35397	0.45854	0.21224	0.21051	0.1906	0.24417	0.19507	0.17026	0.45419	0.59007	0.47149	0.52553	0.57197	0.59821	0.54569	0.55415	0.41172	0.57488	0.43214	0.51323
864.99	0.58377	0.55099	0.48066	0.37963	0.4462	0.35503	0.46545	0.41775	0.45649	0.48641	0.52525	0.4551	0.50251	0.53175	0.43083	0.48665	0.34532	0.41993	0.21458	0.1916	0.17261	0.22494	0.18025	0.16708	0.42897	0.56776	0.46796	0.49633	0.55463	0.57097	0.53672	0.53208	0.38926	0.53847	0.41626	0.49893
865.95	0.56024	0.52726	0.45247	0.37194	0.43096	0.35689	0.46441	0.39515	0.42249	0.45763	0.50683	0.43184	0.47534	0.51675	0.41083	0.46867	0.34413	0.41287	0.20355	0.1825	0.17041	0.21821	0.17505	0.15079	0.40584	0.54109	0.44129	0.49118	0.53723	0.57117	0.49957	0.51229	0.34705	0.51449	0.38593	0.48322
866.91	0.54295	0.49629	0.43873	0.36654	0.40607	0.34931	0.43482	0.36139	0.39226	0.46245	0.48636	0.41106	0.45226	0.51371	0.40218	0.45775	0.32412	0.40075	0.18742	0.16992	0.15999	0.22207	0.15952	0.14374	0.38367	0.51068	0.43468	0.47529	0.53274	0.56202	0.485	0.49909	0.33913	0.5047	0.35921	0.46482
867.87	0.53122	0.49495	0.45523	0.35635	0.39582	0.34288	0.4077	0.36926	0.37906	0.45494	0.46892	0.41051	0.45194	0.53725	0.40881	0.44085	0.31303	0.37593	0.17582	0.16517	0.15518	0.21889	0.14172	0.14514	0.36494	0.52953	0.43627	0.46661	0.50336	0.55148	0.46919	0.49744	0.33047	0.47546	0.33279	0.4579
868.83	0.49856	0.45534	0.42779	0.32132	0.36862	0.30204	0.3888	0.32828	0.3565	0.42187	0.43746	0.40334	0.41441	0.51767	0.40251	0.41798	0.29635	0.3469	0.15938	0.14598	0.1468	0.20625	0.13128	0.13506	0.34119	0.51912	0.41122	0.43105	0.47982	0.50221	0.4503	0.46627	0.31412	0.44594	0.31382	0.44884
869.79	0.48377	0.41068	0.41733	0.31802	0.36182	0.29419	0.38017	0.31482	0.3375	0.40936	0.42238	0.3935	0.40009	0.48734	0.37198	0.41608	0.28742	0.3525	0.14159	0.14753	0.14588	0.19688	0.12935	0.13026	0.33252	0.48428	0.3844	0.42903	0.46175	0.4962	0.43489	0.45482	0.30289	0.43591	0.29937	0.44541
870.74	0.49143	0.42618	0.42232	0.30951	0.37021	0.28124	0.36568	0.32806	0.33152	0.40067	0.39815	0.39632	0.42731	0.50028	0.37749	0.41332	0.28433	0.33641	0.14683	0.15511	0.13935	0.18852	0.12236	0.13764	0.34733	0.50301	0.39807	0.43236	0.44891	0.47528	0.45646	0.47539	0.30594	0.43623	0.30228	0.44653
871.7	0.49193	0.43599	0.40911	0.30243	0.37611	0.28965	0.36074	0.33605	0.33402	0.37933	0.39512	0.40359	0.43861	0.49019	0.36715	0.40395	0.29548	0.34375	0.15486	0.16015	0.14113	0.17575	0.12396	0.13753	0.34725	0.50257	0.38801	0.41281	0.43636	0.47645	0.45579	0.47763	0.29289	0.42266	0.29819	0.45276
872.66	0.47955	0.41565	0.39648	0.30339	0.35869	0.29037	0.36145	0.32668	0.34447	0.36917	0.39407	0.39406	0.43271	0.4634	0.36645	0.41837	0.2839	0.37164	0.14636	0.14992	0.13604	0.17124	0.13216	0.12532	0.34572	0.47959	0.39202	0.41714	0.43354	0.48185	0.43185	0.45809	0.29142	0.42685	0.30524	0.45169
873.62	0.51451	0.43588	0.40918	0.3173	0.38974	0.30698	0.37778	0.34558	0.36631	0.3833	0.40343	0.40318	0.45471	0.46713	0.36226	0.43269	0.28963	0.37279	0.16776	0.16681	0.14801	0.17878	0.13723	0.13227	0.37138	0.48308	0.39589	0.42834	0.434	0.49647	0.45442	0.46685	0.29598	0.43681	0.30132	0.4623
874.58	0.5261	0.46377	0.40494	0.31199	0.39393	0.30929	0.36001	0.35011	0.36451	0.35994	0.40701	0.39482	0.46465	0.49011	0.37086	0.42682	0.29202	0.37637	0.15642	0.16889	0.13846	0.17164	0.12808	0.13005	0.36417	0.50797	0.38786	0.41007	0.43794	0.4967	0.43544	0.47828	0.29199	0.42553	0.29844	0.45197
875.53	0.52934	0.4734	0.40065	0.32245	0.39387	0.29856	0.36497	0.34639	0.38634	0.37405	0.43041	0.40403	0.47945	0.49249	0.36347	0.43282	0.3038	0.38006	0.16101	0.16774	0.14238	0.17513	0.11998	0.13747	0.37828	0.49956	0.38085	0.40957	0.45804	0.4911	0.43376	0.47226	0.29689	0.41003	0.30121	0.4546
876.49	0.54211	0.47713	0.40602	0.33519	0.39173	0.28246	0.37274	0.34033	0.37998	0.37734	0.42782	0.4116	0.50528	0.47896	0.37419	0.44547	0.3087	0.37427	0.16239	0.16585	0.13945	0.17608	0.12026	0.13498	0.39217	0.50435	0.38606	0.43673	0.45534	0.47498	0.42075	0.46136	0.29341	0.42043	0.31004	0.44953
877.45	0.55178	0.4834	0.40239	0.30922	0.38059	0.2685	0.35335	0.3397	0.37669	0.36237	0.41165	0.40722	0.49917	0.48094	0.37615	0.4439	0.30016	0.34696	0.1603	0.16898	0.1415	0.17419	0.11849	0.13777	0.38439	0.50459	0.39447	0.42018	0.4449	0.46267	0.42085	0.47359	0.2938	0.40366	0.32039	0.45173
878.41	0.5268	0.46287	0.3822	0.30057	0.35043	0.2549	0.33334	0.32166	0.36664	0.35288	0.39004	0.4164	0.48415	0.47484	0.36661	0.437	0.30424	0.33089	0.14401	0.15635	0.13492	0.16639	0.11096	0.1329	0.3537	0.47915	0.38015	0.41293	0.43605	0.46485	0.38365	0.45812	0.29813	0.39817	0.32455	0.45249
879.36	0.51002	0.45805	0.38561	0.3002	0.35073	0.24745	0.33333	0.32349	0.3649	0.36418	0.38614	0.41172	0.46299	0.4729	0.36712	0.43864	0.29603	0.32646	0.15359	0.15771	0.13964	0.17091	0.11518	0.1241	0.33491	0.47557	0.40013	0.4172	0.43357	0.46268	0.39936	0.44018	0.30185	0.38779	0.33271	0.44491
880.32	0.5042	0.44264	0.39167	0.3005	0.35325	0.24278	0.31576	0.29809	0.33401	0.33288	0.35099	0.39697	0.42707	0.46895	0.38074	0.42969	0.29243	0.30549	0.14711	0.14762	0.12874	0.15475	0.12332	0.1099	0.31401	0.47485	0.4134	0.41326	0.4301	0.46036	0.37526	0.4158	0.28321	0.37803	0.32154	0.44487
881.28	0.49231	0.43351	0.39063	0.27257	0.34663	0.25374	0.33409	0.29905	0.35626	0.32548	0.35161	0.37921	0.40605	0.44864	0.38018	0.40394	0.28651	0.30294	0.14584	0.14359	0.13677	0.15226	0.12446	0.10291	0.29363	0.47464	0.40853	0.3821	0.42711	0.47552	0.38014	0.40527	0.2989	0.34929	0.32369	0.4607
882.23	0.48578	0.41524	0.39361	0.29089	0.34457	0.2497	0.34921	0.28375	0.34282	0.33159	0.3428	0.37274	0.40912	0.4346	0.3614	0.39576	0.28345	0.30883	0.14193	0.14403	0.13366	0.13912	0.11165	0.10243	0.30407	0.45603	0.38756	0.38063	0.42227	0.45592	0.37774	0.39467	0.2889	0.34871	0.29824	0.44425
883.19	0.50064	0.45349	0.39575	0.30842	0.34911	0.25268	0.3634	0.2836	0.3465	0.32599	0.34815	0.36412	0.42096	0.44286	0.35981	0.40622	0.27522	0.32842	0.15169	0.14641	0.13047	0.13408	0.11519	0.10137	0.32197	0.49688	0.39306	0.40598	0.42456	0.45479	0.40904	0.4049	0.28657	0.34564	0.30134	0.44383
884.15	0.51396	0.44997	0.3848	0.30143	0.33432	0.24764	0.3456	0.2792	0.33644	0.31883	0.3417	0.36883	0.4335	0.4219	0.35872	0.39315	0.26089	0.31357	0.14959	0.1438	0.12524	0.13259	0.11501	0.099363	0.34747	0.48603	0.38876	0.42177	0.4209	0.45017	0.39433	0.41129	0.28398	0.35455	0.28419	0.45208
885.1	0.5131	0.45457	0.3822	0.29117	0.31776	0.24305	0.35119	0.29454	0.33832	0.32286	0.37228	0.36425	0.43737	0.4258	0.35132	0.39623	0.24561	0.32814	0.1479	0.13816	0.12931	0.1341	0.12157	0.10502	0.3423	0.5034	0.39528	0.41818	0.41255	0.45504	0.39513	0.40543	0.28594	0.36229	0.30052	0.44813
886.06	0.51282	0.46311	0.38908	0.30684	0.32216	0.22776	0.33743	0.30601	0.3364	0.33081	0.38219	0.36888	0.43282	0.45144	0.35537	0.40109	0.24372	0.33256	0.14545	0.13841	0.12614	0.13997	0.12194	0.10917	0.35306	0.51498	0.40608	0.43447	0.42145	0.4573	0.39592	0.40787	0.2774	0.38615	0.30444	0.42633
887.01	0.51547	0.48391	0.39177	0.28723	0.33113	0.2351	0.32407	0.30932	0.37297	0.32916	0.39923	0.37655	0.44323	0.45426	0.36228	0.3734	0.24024	0.32001	0.14905	0.14165	0.12993	0.15181	0.13108	0.11022	0.3532	0.52849	0.41011	0.42301	0.41373	0.47715	0.39855	0.39696	0.29819	0.38935	0.32477	0.43709
887.97	0.51204	0.46179	0.40164	0.26371	0.32842	0.23652	0.32942	0.31109	0.36828	0.32101	0.39344	0.3621	0.43496	0.43282	0.36733	0.34385	0.23501	0.30564	0.13164	0.13577	0.13032	0.15688	0.12341	0.103	0.35301	0.49815	0.42027	0.41352	0.40715	0.48076	0.38887	0.39295	0.29733	0.38009	0.3134	0.4144
888.93	0.51222	0.47937	0.40898	0.26984	0.33969	0.23739	0.34905	0.31763	0.40683	0.34291	0.42065	0.37015	0.42474	0.47033	0.37775	0.35032	0.25344	0.31485	0.14286	0.139	0.13931	0.16042	0.1312	0.11189	0.34316	0.52967	0.42988	0.41876	0.41348	0.4711	0.40797	0.39688	0.31121	0.40371	0.34121	0.42323
889.88	0.5035	0.45928	0.40059	0.26115	0.33438	0.22619	0.35958	0.30766	0.41233	0.35215	0.39916	0.37365	0.41435	0.43646	0.37358	0.34118	0.25672	0.29382	0.13319	0.13909	0.13444	0.1675	0.12232	0.10629	0.33961	0.49526	0.41356	0.3979	0.41606	0.44565	0.41534	0.40843	0.32999	0.40546	0.329	0.42089
890.84	0.52671	0.47386	0.40381	0.26865	0.33988	0.22614	0.363	0.30397	0.41268	0.35956	0.39106	0.39643	0.42599	0.431	0.38436	0.34872	0.26929	0.29748	0.13357	0.13906	0.1372	0.1644	0.12504	0.11415	0.36486	0.49459	0.41198	0.41498	0.42333	0.44352	0.41009	0.42207	0.34153	0.41997	0.32455	0.437
891.79	0.52979	0.46397	0.4133	0.28096	0.33037	0.2301	0.36173	0.32994	0.38577	0.38331	0.38964	0.40704	0.42718	0.42876	0.40037	0.36863	0.26578	0.30092	0.12567	0.13731	0.14393	0.16725	0.12856	0.11815	0.38078	0.49054	0.42992	0.45107	0.43891	0.42851	0.41697	0.43413	0.32892	0.42243	0.31908	0.44611
892.75	0.54836	0.45737	0.40882	0.29671	0.3204	0.22832	0.37865	0.34474	0.38324	0.39717	0.40799	0.42363	0.44007	0.42729	0.38324	0.39087	0.26286	0.30573	0.13975	0.14555	0.15019	0.16588	0.13603	0.11926	0.40143	0.48801	0.41904	0.44848	0.4486	0.40747	0.43133	0.44314	0.32582	0.44012	0.33647	0.4667
893.7	0.54167	0.43689	0.39684	0.29208	0.31236	0.23747	0.37792	0.33832	0.36252	0.38618	0.39242	0.42109	0.44831	0.39254	0.35546	0.3885	0.25575	0.29182	0.13967	0.14986	0.1495	0.16683	0.13353	0.11622	0.41626	0.45751	0.41095	0.43577	0.43943	0.41705	0.4322	0.44832	0.3182	0.42186	0.32739	0.46877
894.66	0.54356	0.45018	0.4007	0.30148	0.29832	0.24849	0.37256	0.34008	0.36483	0.38799	0.39501	0.43116	0.44863	0.42414	0.35408	0.39889	0.23439	0.30728	0.14374	0.15677	0.15493	0.16811	0.1383	0.11472	0.42896	0.47847	0.41178	0.46466	0.43255	0.43339	0.42148	0.43883	0.31083	0.42056	0.32996	0.46747
895.61	0.51344	0.43571	0.38514	0.28722	0.2937	0.24989	0.3661	0.33335	0.36831	0.38219	0.40899	0.41893	0.44165	0.41501	0.32419	0.3873	0.22616	0.30791	0.14852	0.14705	0.16074	0.17523	0.13204	0.10603	0.41817	0.4603	0.40147	0.45187	0.43643	0.41467	0.42546	0.4288	0.30546	0.38011	0.33245	0.45572
896.57	0.49514	0.4368	0.36529	0.28069	0.28561	0.24801	0.37388	0.32461	0.3567	0.37045	0.41127	0.38798	0.42593	0.41143	0.30969	0.38147	0.23213	0.31341	0.14684	0.14946	0.15665	0.17063	0.1257	0.095358	0.41157	0.45604	0.38755	0.44359	0.43456	0.4335	0.43562	0.43227	0.30898	0.37542	0.33254	0.43408
897.52	0.4641	0.45186	0.36177	0.28183	0.29519	0.25437	0.36745	0.32225	0.3561	0.3654	0.39869	0.37765	0.41726	0.43855	0.31964	0.38671	0.24264	0.33319	0.15105	0.15239	0.14948	0.17523	0.12887	0.098152	0.40215	0.47001	0.40428	0.44901	0.42546	0.45869	0.43266	0.43122	0.30486	0.38781	0.32723	0.42738
898.48	0.45347	0.45233	0.38437	0.27891	0.29051	0.24314	0.35762	0.32995	0.37145	0.3584	0.39712	0.36522	0.39571	0.44006	0.33667	0.38876	0.24339	0.31821	0.13464	0.1521	0.14305	0.16775	0.11835	0.087267	0.39095	0.44954	0.4068	0.44381	0.43405	0.46193	0.42611	0.42906	0.3052	0.38594	0.31855	0.4142
899.43	0.42772	0.46227	0.37815	0.26706	0.29616	0.24562	0.34881	0.33921	0.36007	0.35888	0.39365	0.34288	0.36907	0.42032	0.32331	0.37539	0.26135	0.31517	0.13061	0.16	0.14328	0.1639	0.11102	0.083333	0.35947	0.42528	0.4021	0.43533	0.42568	0.45664	0.42794	0.4441	0.30893	0.36635	0.30074	0.40913
900.39	0.41413	0.45019	0.36798	0.27622	0.2719	0.23849	0.32919	0.36244	0.33283	0.35845	0.37017	0.32511	0.3586	0.43054	0.31878	0.38055	0.2382	0.29856	0.10686	0.17655	0.12761	0.15234	0.10858	0.082887	0.35196	0.42534	0.39429	0.42983	0.40852	0.45424	0.41389	0.4638	0.30427	0.37807	0.29593	0.4039
901.34	0.41151	0.44494	0.36622	0.28316	0.26943	0.23222	0.33367	0.34912	0.3303	0.36511	0.35665	0.33491	0.36475	0.43213	0.31096	0.38193	0.22852	0.27425	0.10702	0.17223	0.11968	0.15546	0.10838	0.084431	0.34018	0.42093	0.39373	0.42793	0.39594	0.43851	0.39721	0.45176	0.29045	0.37716	0.2859	0.3879
902.3	0.40907	0.42526	0.33924	0.27666	0.24474	0.21487	0.30657	0.344	0.32472	0.36139	0.34671	0.32073	0.36272	0.40228	0.29044	0.35824	0.2111	0.23998	0.08036	0.16861	0.11914	0.14477	0.10238	0.081456	0.33204	0.40867	0.35375	0.41675	0.36994	0.4116	0.37693	0.44934	0.28687	0.35276	0.26824	0.38658
903.25	0.39395	0.42104	0.32004	0.26777	0.25435	0.1977	0.31134	0.33281	0.30864	0.36048	0.34578	0.30518	0.35564	0.40746	0.27825	0.3584	0.22025	0.25564	0.084513	0.15981	0.12197	0.14396	0.11069	0.093806	0.319	0.40941	0.34732	0.40873	0.37599	0.38386	0.36423	0.42288	0.28371	0.34616	0.27091	0.37304
904.2	0.396	0.40557	0.33113	0.28108	0.26949	0.1834	0.34053	0.33492	0.3278	0.35973	0.34533	0.32059	0.37186	0.42125	0.28992	0.37102	0.22632	0.25126	0.097535	0.15405	0.12534	0.14434	0.12506	0.10594	0.3388	0.42545	0.36409	0.40065	0.40478	0.38993	0.3865	0.40453	0.2901	0.37522	0.27849	0.37562
905.16	0.40301	0.41624	0.33758	0.27111	0.28445	0.18121	0.35468	0.31613	0.35565	0.35874	0.3642	0.34352	0.38675	0.40944	0.2944	0.37797	0.24449	0.24824	0.11584	0.14918	0.1391	0.14717	0.13879	0.11852	0.35341	0.41956	0.37893	0.40463	0.41221	0.39059	0.39401	0.37768	0.28107	0.36412	0.2781	0.38466
906.09	0.43813	0.41152	0.36718	0.27189	0.28795	0.18476	0.37135	0.33014	0.37652	0.37315	0.38366	0.37863	0.41721	0.42432	0.32315	0.4007	0.256	0.27678	0.13856	0.16843	0.15879	0.15861	0.15853	0.14012	0.38601	0.41797	0.40133	0.41211	0.42662	0.41114	0.42226	0.39771	0.30499	0.38402	0.28881	0.40216
907.04	0.44591	0.41049	0.38359	0.27588	0.29814	0.18908	0.38599	0.34181	0.36757	0.37319	0.38776	0.39757	0.4113	0.44018	0.33823	0.40544	0.27658	0.29196	0.15739	0.17203	0.16472	0.16457	0.17074	0.1477	0.38013	0.40765	0.4023	0.40523	0.45563	0.41254	0.42595	0.39632	0.30203	0.38062	0.2918	0.3906
908	0.4578	0.42407	0.37989	0.28041	0.28696	0.20055	0.38068	0.34827	0.37252	0.38874	0.40491	0.41457	0.43228	0.43673	0.35622	0.40699	0.26973	0.29677	0.17697	0.17832	0.17729	0.19011	0.17959	0.16488	0.41168	0.41213	0.39277	0.4067	0.4358	0.42888	0.43353	0.40931	0.30466	0.39529	0.30106	0.41139
908.95	0.47136	0.43095	0.36869	0.27312	0.29211	0.20254	0.37237	0.36469	0.36642	0.38859	0.41486	0.41692	0.43745	0.45608	0.35909	0.40629	0.28139	0.30943	0.18423	0.19068	0.18434	0.20221	0.18043	0.17463	0.43664	0.4251	0.37971	0.40832	0.42166	0.43133	0.42543	0.41522	0.29357	0.38184	0.31441	0.40617
909.9	0.48059	0.42934	0.36273	0.27924	0.28364	0.21692	0.37768	0.36952	0.3583	0.40672	0.40507	0.41309	0.4462	0.48331	0.37197	0.40776	0.28625	0.32761	0.19002	0.20648	0.182	0.2145	0.17544	0.17689	0.43298	0.42075	0.37494	0.40655	0.40236	0.43785	0.43109	0.42432	0.30501	0.40611	0.30198	0.39923
910.85	0.46536	0.41624	0.33647	0.27796	0.29557	0.21006	0.36199	0.36207	0.35553	0.38919	0.39892	0.4054	0.443	0.46814	0.36385	0.40937	0.29631	0.32249	0.18176	0.20735	0.17057	0.2164	0.1723	0.17915	0.42586	0.41792	0.35101	0.38506	0.40371	0.42241	0.40519	0.41074	0.29036	0.39573	0.29138	0.40656
911.81	0.46854	0.42069	0.33788	0.27657	0.30348	0.21487	0.352	0.35519	0.38	0.39376	0.41092	0.4085	0.44128	0.46164	0.36337	0.43394	0.30641	0.345	0.19067	0.223	0.18738	0.22757	0.17519	0.19146	0.43678	0.41856	0.35903	0.37473	0.40808	0.44085	0.39992	0.41306	0.30382	0.41598	0.28686	0.40968
912.76	0.47733	0.42073	0.35465	0.29057	0.32796	0.21971	0.36463	0.36223	0.38888	0.39545	0.41161	0.40904	0.44756	0.4925	0.36585	0.45903	0.32344	0.35755	0.18675	0.23593	0.19801	0.21818	0.18459	0.18946	0.43028	0.46324	0.37967	0.39461	0.42317	0.44524	0.40263	0.42038	0.30704	0.39817	0.28774	0.39062
913.71	0.46622	0.41807	0.35351	0.27657	0.30152	0.21271	0.33507	0.34789	0.38909	0.38652	0.39727	0.39696	0.43614	0.47318	0.36184	0.45067	0.31185	0.35903	0.18735	0.23075	0.19154	0.20992	0.18504	0.18685	0.39769	0.43262	0.38606	0.37918	0.39442	0.42798	0.38607	0.4367	0.30851	0.40458	0.27315	0.39062
914.67	0.44815	0.40892	0.36831	0.27014	0.31163	0.21536	0.34155	0.36444	0.38442	0.35895	0.40064	0.40369	0.40062	0.46196	0.36652	0.46104	0.33641	0.38091	0.1984	0.23538	0.20134	0.20679	0.20084	0.20232	0.36983	0.43589	0.38649	0.38187	0.41293	0.4403	0.38082	0.45112	0.29965	0.39415	0.29461	0.40059
915.62	0.44069	0.4199	0.37108	0.27096	0.30485	0.22493	0.34267	0.37312	0.36541	0.35992	0.39424	0.38547	0.38399	0.49056	0.35068	0.44505	0.34843	0.40617	0.21172	0.22709	0.20725	0.2139	0.2108	0.21429	0.35327	0.43731	0.38263	0.38263	0.40859	0.45425	0.38354	0.44726	0.28796	0.39754	0.30422	0.39602
916.57	0.42512	0.41601	0.37471	0.25399	0.29432	0.2154	0.3298	0.37282	0.34866	0.34746	0.38489	0.38335	0.38684	0.49278	0.34548	0.43447	0.34982	0.3998	0.21808	0.22873	0.20505	0.21923	0.22219	0.23616	0.33503	0.43841	0.38245	0.38591	0.40419	0.43354	0.37991	0.44715	0.27844	0.3615	0.30212	0.4101
917.52	0.41863	0.41105	0.37298	0.25052	0.27732	0.20906	0.32128	0.36783	0.33736	0.34775	0.37636	0.37302	0.38189	0.48447	0.34779	0.41623	0.34813	0.40904	0.22237	0.24189	0.20199	0.23221	0.22717	0.24718	0.32771	0.40646	0.37497	0.38298	0.39898	0.4319	0.37857	0.4463	0.26913	0.38146	0.28237	0.40944
918.47	0.4169	0.40833	0.39031	0.2566	0.28861	0.21475	0.33434	0.36155	0.33085	0.36559	0.38753	0.38608	0.38378	0.5029	0.35397	0.42362	0.36472	0.42507	0.23072	0.2565	0.2156	0.2528	0.24009	0.26455	0.33028	0.41348	0.37524	0.38522	0.40978	0.44616	0.36615	0.43648	0.26298	0.37877	0.27795	0.40825
919.43	0.43239	0.40629	0.39284	0.28029	0.30271	0.2037	0.32816	0.35859	0.35585	0.37483	0.39037	0.3634	0.41257	0.50319	0.3444	0.42438	0.36735	0.432	0.24187	0.26442	0.23217	0.27426	0.24825	0.26826	0.33753	0.41854	0.37315	0.38153	0.40445	0.4523	0.36673	0.42717	0.27882	0.37716	0.26368	0.39505
920.38	0.42774	0.41432	0.39914	0.2743	0.31764	0.19757	0.32305	0.34738	0.36851	0.3597	0.4	0.37055	0.3931	0.49423	0.36142	0.44059	0.37808	0.44358	0.25909	0.27917	0.25149	0.28548	0.26679	0.27564	0.31907	0.41693	0.37854	0.38115	0.40121	0.44047	0.37002	0.41613	0.28911	0.37013	0.27165	0.38598
921.31	0.4516	0.41609	0.40578	0.2908	0.33454	0.21071	0.33078	0.35108	0.3844	0.37373	0.40624	0.37977	0.41109	0.49098	0.37356	0.4477	0.40172	0.45893	0.27125	0.29063	0.26584	0.29883	0.26548	0.27338	0.33863	0.41218	0.39145	0.40048	0.40868	0.45	0.36397	0.41098	0.29279	0.40817	0.28949	0.3726
922.26	0.43897	0.40598	0.39075	0.28144	0.33146	0.21496	0.33027	0.35014	0.38855	0.36928	0.38438	0.38192	0.40619	0.46002	0.36878	0.4374	0.40996	0.45879	0.28581	0.28774	0.27983	0.30223	0.26486	0.27434	0.32143	0.38171	0.37906	0.38286	0.40711	0.43875	0.36569	0.40786	0.29381	0.39003	0.28439	0.3693
923.21	0.44471	0.42445	0.3831	0.29731	0.33898	0.23283	0.33222	0.35506	0.39013	0.37979	0.37685	0.37331	0.42768	0.4578	0.37586	0.43946	0.414	0.4722	0.2889	0.29096	0.29197	0.31389	0.26578	0.27336	0.33105	0.39513	0.39065	0.38765	0.41801	0.44581	0.38728	0.40802	0.298	0.38648	0.2815	0.37994
924.16	0.44026	0.43447	0.38031	0.27897	0.33104	0.22026	0.32263	0.34438	0.36716	0.38491	0.37872	0.38922	0.42833	0.47576	0.37607	0.41448	0.4041	0.4486	0.28442	0.28688	0.29114	0.32037	0.25197	0.26193	0.33219	0.40868	0.40747	0.38655	0.41039	0.41551	0.3855	0.41995	0.29047	0.38918	0.27817	0.38261
925.11	0.45029	0.44468	0.39628	0.28852	0.33745	0.2316	0.33185	0.36536	0.36861	0.40976	0.36706	0.39511	0.45483	0.47413	0.381	0.40573	0.41017	0.43631	0.2835	0.29214	0.29363	0.32354	0.22885	0.24206	0.36177	0.42632	0.42508	0.39758	0.41807	0.42525	0.39959	0.4373	0.29977	0.3866	0.26648	0.38894
926.06	0.44069	0.45452	0.39701	0.28997	0.32622	0.22139	0.34045	0.36481	0.37334	0.40437	0.37737	0.36758	0.45042	0.49902	0.38513	0.40334	0.38425	0.41928	0.28045	0.27542	0.29658	0.31065	0.22077	0.22442	0.36229	0.4524	0.42515	0.38827	0.4033	0.42512	0.40403	0.41994	0.30615	0.35748	0.26527	0.39015
927.02	0.44761	0.4689	0.40639	0.29555	0.32661	0.2176	0.33962	0.37661	0.36282	0.40517	0.40533	0.36852	0.45888	0.52383	0.37972	0.42011	0.36889	0.41482	0.27728	0.27924	0.29219	0.30754	0.21938	0.20835	0.37535	0.48969	0.44569	0.41001	0.40128	0.43872	0.4077	0.43288	0.30342	0.35819	0.28369	0.38968
927.97	0.46362	0.42483	0.39309	0.28195	0.3264	0.2041	0.32602	0.36898	0.36082	0.38777	0.38925	0.36747	0.45334	0.49373	0.36827	0.41317	0.35587	0.39159	0.26127	0.2715	0.28399	0.29561	0.20233	0.18947	0.36615	0.45531	0.42464	0.41564	0.41357	0.42509	0.39578	0.43559	0.29087	0.36919	0.28108	0.37313
928.92	0.47871	0.41129	0.4094	0.29114	0.32443	0.21924	0.33545	0.37699	0.37497	0.3926	0.39757	0.37144	0.43795	0.4743	0.37835	0.43385	0.34548	0.39093	0.26126	0.27251	0.28359	0.2776	0.20748	0.183	0.3773	0.44673	0.42455	0.42216	0.42595	0.43621	0.39921	0.43598	0.28156	0.37477	0.2907	0.3775
929.87	0.47918	0.39259	0.40993	0.29292	0.3051	0.22404	0.33361	0.37745	0.37878	0.37789	0.41279	0.35752	0.42576	0.45112	0.38047	0.43339	0.31427	0.37989	0.24966	0.26185	0.26799	0.25468	0.19999	0.17683	0.36656	0.43614	0.42266	0.42726	0.41457	0.44635	0.38548	0.4507	0.26865	0.37423	0.28502	0.36883
930.82	0.4853	0.37282	0.40544	0.29685	0.29896	0.22342	0.34743	0.3757	0.36436	0.38168	0.39659	0.37429	0.43731	0.42298	0.35796	0.42194	0.3065	0.37463	0.22918	0.26391	0.24839	0.25078	0.18312	0.16129	0.36367	0.41114	0.41809	0.43613	0.41287	0.44856	0.38325	0.46572	0.25655	0.3782	0.2597	0.3632
931.75	0.48087	0.37236	0.40959	0.31171	0.2936	0.24073	0.36834	0.37805	0.37831	0.38929	0.39411	0.38731	0.43448	0.41391	0.35408	0.41595	0.29587	0.37881	0.21707	0.24839	0.23786	0.24605	0.18047	0.15493	0.36292	0.40473	0.41974	0.44082	0.41439	0.45698	0.38911	0.46011	0.25352	0.39756	0.25684	0.36387
932.7	0.46858	0.40201	0.42332	0.31502	0.27997	0.25157	0.38543	0.39021	0.39462	0.40675	0.4151	0.39354	0.4313	0.44175	0.36173	0.41416	0.2856	0.37395	0.21274	0.24677	0.23008	0.24027	0.17804	0.15508	0.3655	0.44338	0.42665	0.44012	0.39361	0.46692	0.38441	0.46045	0.26715	0.39346	0.26443	0.36659
933.65	0.46536	0.41524	0.40497	0.30475	0.29984	0.26842	0.40482	0.3932	0.39783	0.4201	0.4107	0.39997	0.42364	0.44795	0.36571	0.41977	0.29418	0.38756	0.20421	0.2352	0.21497	0.24434	0.18103	0.15133	0.36111	0.4416	0.41719	0.45822	0.40305	0.49992	0.40679	0.44423	0.28277	0.40312	0.25799	0.36413
934.6	0.45363	0.4335	0.39551	0.30188	0.30019	0.25994	0.4044	0.36647	0.40119	0.4209	0.40059	0.40803	0.41115	0.46686	0.36036	0.41986	0.28692	0.37692	0.18249	0.22627	0.21648	0.24296	0.17151	0.14897	0.35719	0.45769	0.41688	0.45287	0.41072	0.48616	0.39591	0.41299	0.28965	0.40069	0.25559	0.37019
935.55	0.44825	0.43328	0.3911	0.29555	0.30436	0.27026	0.38905	0.36944	0.39859	0.42584	0.41	0.39685	0.39379	0.45473	0.37021	0.40884	0.27603	0.37079	0.18169	0.21706	0.20811	0.23603	0.17456	0.14514	0.36231	0.47243	0.4281	0.44689	0.41754	0.47304	0.40828	0.4047	0.2803	0.40954	0.26873	0.3537
936.5	0.45075	0.42741	0.39777	0.28461	0.31992	0.26104	0.38521	0.36978	0.39424	0.4209	0.42051	0.40675	0.38498	0.46544	0.36244	0.40239	0.28556	0.34907	0.17621	0.22384	0.19952	0.22451	0.16796	0.145	0.36046	0.47871	0.42867	0.44022	0.43747	0.46456	0.39707	0.40838	0.2864	0.3962	0.2829	0.38068
937.45	0.4665	0.42386	0.40501	0.29577	0.33543	0.27636	0.37801	0.37297	0.3882	0.40318	0.41732	0.4117	0.39887	0.44404	0.36653	0.39896	0.29025	0.33599	0.17808	0.22245	0.19425	0.21476	0.16856	0.1433	0.38311	0.47305	0.44583	0.46115	0.45953	0.46867	0.40813	0.40368	0.28436	0.384	0.28701	0.39508
938.4	0.46748	0.42704	0.42128	0.30656	0.32943	0.26079	0.36756	0.37257	0.40323	0.39333	0.41571	0.40472	0.4118	0.43214	0.36254	0.39293	0.29246	0.33173	0.17741	0.22109	0.19456	0.20751	0.15764	0.14478	0.39018	0.48965	0.45279	0.44841	0.45415	0.46144	0.38625	0.40572	0.28779	0.39165	0.30196	0.39111
939.32	0.45821	0.41269	0.40611	0.32078	0.34704	0.26343	0.37021	0.39786	0.38894	0.39982	0.41442	0.40518	0.40936	0.43563	0.35475	0.40095	0.30113	0.33021	0.18063	0.22915	0.1744	0.21221	0.16346	0.14131	0.3842	0.49645	0.45369	0.46181	0.47249	0.46399	0.39851	0.42296	0.28002	0.40954	0.30828	0.40161
940.27	0.45787	0.42507	0.42708	0.31798	0.37223	0.26908	0.36545	0.3961	0.3941	0.41278	0.432	0.41383	0.41044	0.45624	0.36599	0.41363	0.32447	0.346	0.18792	0.2299	0.17861	0.21792	0.17009	0.1491	0.38358	0.49854	0.46212	0.46831	0.49243	0.48725	0.40483	0.43606	0.30574	0.43398	0.31881	0.42972
941.22	0.47605	0.42532	0.43514	0.32791	0.37843	0.27704	0.37059	0.39791	0.3946	0.4219	0.43145	0.41505	0.42416	0.45464	0.38329	0.42556	0.33829	0.35449	0.19796	0.2202	0.18607	0.21907	0.17293	0.1566	0.39314	0.5066	0.45878	0.47033	0.49065	0.49575	0.42163	0.43319	0.31765	0.44449	0.31562	0.42686
942.17	0.46803	0.44401	0.4481	0.34035	0.38057	0.27333	0.3984	0.41249	0.39984	0.44099	0.44479	0.42519	0.42223	0.47005	0.37765	0.44875	0.34697	0.37168	0.19746	0.22387	0.19253	0.22082	0.17631	0.15784	0.38226	0.50184	0.44789	0.49532	0.48967	0.50464	0.43601	0.44768	0.32105	0.46864	0.3291	0.42285
943.12	0.48071	0.45336	0.44976	0.35306	0.38422	0.29686	0.39076	0.43259	0.39538	0.4457	0.4611	0.44125	0.45371	0.47526	0.38442	0.4438	0.34887	0.37026	0.19389	0.2338	0.18622	0.22026	0.18936	0.15743	0.39642	0.49405	0.45846	0.51612	0.50747	0.49913	0.43619	0.46445	0.33282	0.4798	0.33936	0.43976
944.07	0.50142	0.46698	0.46984	0.35407	0.38431	0.2987	0.40589	0.43446	0.41595	0.46388	0.47257	0.4478	0.46518	0.47122	0.39187	0.42642	0.35804	0.37987	0.20509	0.23598	0.20194	0.21319	0.19695	0.15868	0.42122	0.48615	0.45942	0.52325	0.51305	0.49136	0.4441	0.46478	0.34611	0.48186	0.33902	0.4275
945.02	0.52103	0.47415	0.46656	0.38078	0.38906	0.31261	0.44126	0.4561	0.44234	0.48542	0.47843	0.48073	0.48934	0.47913	0.40618	0.44257	0.36605	0.38463	0.21318	0.23977	0.20894	0.22181	0.20215	0.16673	0.44031	0.50543	0.45947	0.54228	0.52804	0.49342	0.45332	0.46671	0.34983	0.49552	0.34908	0.43276
945.96	0.53491	0.48615	0.46949	0.38514	0.37838	0.32395	0.42762	0.45728	0.43379	0.48897	0.48355	0.46859	0.50272	0.47796	0.40565	0.4274	0.34974	0.38322	0.204	0.24364	0.20309	0.22687	0.19635	0.14987	0.46116	0.51307	0.46384	0.53024	0.53195	0.5016	0.42642	0.47026	0.34409	0.49277	0.34482	0.41438
946.89	0.54425	0.48361	0.46648	0.38396	0.39492	0.33042	0.41623	0.46117	0.44376	0.49279	0.48212	0.47255	0.50972	0.4795	0.40761	0.4299	0.33675	0.39544	0.21703	0.24695	0.20426	0.23121	0.19518	0.1514	0.47644	0.52875	0.47261	0.5078	0.54213	0.5092	0.42839	0.48012	0.36051	0.50015	0.34185	0.42085
947.84	0.53857	0.48335	0.46924	0.38801	0.38668	0.32968	0.44565	0.45207	0.44594	0.49293	0.48798	0.46445	0.49207	0.50138	0.39358	0.45178	0.31568	0.38969	0.23299	0.24149	0.21646	0.22571	0.18393	0.15384	0.47048	0.53201	0.4698	0.49743	0.53091	0.51873	0.44951	0.48264	0.337	0.48409	0.33225	0.42167
948.79	0.54301	0.50653	0.47223	0.39376	0.39651	0.34961	0.45274	0.46437	0.46124	0.49079	0.49005	0.48664	0.51242	0.51246	0.39348	0.46078	0.31831	0.40189	0.23784	0.24008	0.21693	0.23423	0.19373	0.16331	0.46602	0.54827	0.46666	0.49953	0.53244	0.54937	0.45884	0.49671	0.34746	0.48792	0.34547	0.4413
949.74	0.53749	0.52166	0.46747	0.38395	0.40658	0.35597	0.44192	0.46212	0.46803	0.48757	0.49123	0.47641	0.51352	0.507	0.3849	0.44441	0.30613	0.3774	0.23861	0.24266	0.21649	0.22871	0.19311	0.1592	0.4708	0.54337	0.46084	0.49111	0.52583	0.55172	0.46099	0.50507	0.35927	0.47813	0.35188	0.45632
950.68	0.5271	0.53294	0.46498	0.38907	0.41289	0.35639	0.45151	0.47149	0.4826	0.49382	0.49111	0.49258	0.49859	0.52661	0.38368	0.45631	0.30567	0.37978	0.24984	0.24227	0.22101	0.22438	0.19778	0.16976	0.46167	0.53717	0.45047	0.51548	0.52016	0.54621	0.47116	0.51383	0.36638	0.4853	0.35311	0.45763
951.63	0.55152	0.54435	0.46414	0.39253	0.40867	0.36218	0.45933	0.46301	0.4746	0.49352	0.50875	0.49934	0.50669	0.52523	0.39014	0.45985	0.33095	0.36526	0.24814	0.23436	0.2128	0.22671	0.20124	0.16525	0.46551	0.54053	0.44397	0.51139	0.51947	0.5367	0.47712	0.50698	0.35781	0.46903	0.34549	0.46999
952.58	0.56901	0.54871	0.46586	0.39064	0.41548	0.36177	0.45145	0.45767	0.46669	0.48493	0.503	0.5149	0.52698	0.52312	0.40405	0.44549	0.34987	0.359	0.2396	0.23822	0.19771	0.23157	0.20766	0.15926	0.47887	0.55121	0.44273	0.49509	0.51971	0.53391	0.47298	0.49415	0.3731	0.46088	0.34665	0.46724
953.5	0.57522	0.53375	0.47117	0.38708	0.40331	0.36186	0.45117	0.45962	0.46818	0.49435	0.51141	0.4984	0.51527	0.52216	0.40989	0.4502	0.35721	0.36373	0.23785	0.23855	0.19865	0.22838	0.19985	0.1513	0.47201	0.54943	0.43454	0.4894	0.51361	0.51452	0.47948	0.50124	0.37337	0.46854	0.33614	0.46576
954.45	0.56829	0.52855	0.48113	0.3792	0.3969	0.34667	0.44671	0.45377	0.4558	0.46278	0.4847	0.48504	0.50376	0.51652	0.41016	0.44744	0.36101	0.36404	0.2291	0.22624	0.19209	0.21603	0.19422	0.1448	0.45631	0.53781	0.43699	0.47273	0.51054	0.50089	0.46788	0.49163	0.35002	0.44703	0.30812	0.43843
955.4	0.58127	0.53606	0.50173	0.38164	0.41411	0.34423	0.45093	0.45837	0.4604	0.46407	0.48803	0.47642	0.52125	0.50991	0.41723	0.45784	0.37213	0.36114	0.22643	0.22939	0.19363	0.21338	0.19684	0.14312	0.47619	0.54456	0.45507	0.4656	0.52202	0.4997	0.48829	0.48907	0.34515	0.44489	0.31366	0.46237
956.35	0.5598	0.51577	0.48715	0.3815	0.40847	0.3361	0.44053	0.46691	0.46919	0.45338	0.48454	0.4489	0.50816	0.49011	0.40562	0.44954	0.35171	0.35349	0.21666	0.23369	0.19974	0.20362	0.19657	0.14737	0.46088	0.51785	0.45731	0.45642	0.5098	0.48884	0.46155	0.50256	0.34818	0.43643	0.31541	0.43822
957.29	0.53315	0.50558	0.47936	0.37675	0.39461	0.31332	0.43639	0.46718	0.45813	0.44993	0.48158	0.41995	0.47164	0.46734	0.38362	0.44918	0.33138	0.34854	0.19819	0.21855	0.20984	0.19126	0.18896	0.14424	0.42746	0.50132	0.43737	0.44859	0.49467	0.45894	0.4554	0.48898	0.34065	0.44472	0.31323	0.43758
958.24	0.53088	0.49614	0.47871	0.37185	0.39587	0.30216	0.42216	0.44756	0.44634	0.43055	0.48819	0.40467	0.47638	0.46275	0.37807	0.43614	0.32177	0.32014	0.19255	0.20917	0.20701	0.19054	0.18563	0.13779	0.44138	0.47981	0.43107	0.43515	0.47694	0.45551	0.42711	0.47135	0.33515	0.41648	0.32084	0.42152
959.17	0.52606	0.47889	0.47163	0.36133	0.38462	0.29778	0.41151	0.44957	0.42984	0.42784	0.50081	0.40062	0.45662	0.46637	0.37491	0.4204	0.31203	0.32409	0.18487	0.2138	0.20266	0.18496	0.18411	0.13888	0.43701	0.48062	0.42189	0.42815	0.4407	0.45866	0.42698	0.48166	0.33038	0.41896	0.32831	0.43083
960.11	0.52346	0.47311	0.45257	0.34721	0.35896	0.28907	0.40779	0.4325	0.43651	0.39817	0.486	0.39005	0.43182	0.46275	0.37147	0.39222	0.29391	0.30341	0.18741	0.20411	0.19347	0.18322	0.17904	0.14008	0.39239	0.47906	0.41476	0.40272	0.41343	0.44612	0.40936	0.47353	0.3312	0.398	0.33093	0.41992
961.06	0.5205	0.48142	0.44322	0.3454	0.3591	0.29346	0.41028	0.43283	0.42149	0.40442	0.4792	0.40163	0.42873	0.46862	0.3745	0.38908	0.29979	0.29845	0.18198	0.20059	0.18899	0.17658	0.17264	0.13866	0.39199	0.48235	0.40439	0.41003	0.41641	0.45051	0.42375	0.46251	0.31842	0.4012	0.33534	0.41664
962.01	0.51022	0.47207	0.42778	0.34349	0.36624	0.29371	0.39846	0.41931	0.4223	0.3949	0.43999	0.40166	0.41352	0.46258	0.37674	0.38403	0.30361	0.28566	0.18357	0.20327	0.18267	0.17471	0.16172	0.14185	0.38106	0.48164	0.40947	0.4215	0.4158	0.45881	0.41078	0.48738	0.31489	0.38883	0.31131	0.40301
962.95	0.49406	0.46534	0.41125	0.3383	0.35795	0.27098	0.39023	0.40959	0.40892	0.39491	0.4089	0.40468	0.40393	0.44678	0.3635	0.38897	0.28072	0.27222	0.17721	0.19519	0.17925	0.16659	0.15055	0.13708	0.34738	0.474	0.4029	0.40637	0.41387	0.4371	0.41674	0.47916	0.29199	0.38822	0.28897	0.39335
963.9	0.49205	0.47037	0.42264	0.34432	0.34666	0.26953	0.39699	0.40478	0.40132	0.39557	0.38704	0.40304	0.40654	0.447	0.35422	0.40661	0.27825	0.28613	0.17569	0.19723	0.17448	0.17498	0.14831	0.13792	0.32452	0.45385	0.39065	0.41563	0.43184	0.42757	0.4063	0.48469	0.29021	0.37393	0.29061	0.3902
964.82	0.48426	0.4479	0.4002	0.33814	0.34094	0.26132	0.37984	0.39165	0.39115	0.38146	0.38272	0.39234	0.42306	0.41232	0.33554	0.40988	0.27853	0.2979	0.17442	0.1991	0.18088	0.16715	0.15	0.12731	0.34086	0.42656	0.35878	0.42436	0.42571	0.4264	0.41199	0.4878	0.28865	0.37067	0.28776	0.35766
965.77	0.4767	0.4312	0.40995	0.32597	0.32926	0.23625	0.362	0.37103	0.37476	0.37448	0.35828	0.38094	0.40249	0.411	0.33955	0.39793	0.27723	0.28383	0.16737	0.19063	0.17273	0.16864	0.13873	0.11228	0.32944	0.41504	0.35801	0.40112	0.41911	0.41817	0.39732	0.47075	0.28903	0.36576	0.26439	0.35634
966.71	0.48801	0.43778	0.40865	0.31039	0.31909	0.23937	0.36188	0.36765	0.35213	0.37171	0.37536	0.37366	0.41417	0.42207	0.34434	0.38607	0.27527	0.28605	0.17001	0.19144	0.16858	0.16181	0.14206	0.10746	0.33158	0.41166	0.34916	0.38702	0.42094	0.4162	0.38638	0.45316	0.28198	0.33793	0.26705	0.36395
967.66	0.48887	0.42649	0.40543	0.29002	0.31358	0.24708	0.36582	0.36017	0.33321	0.34613	0.37902	0.35912	0.40407	0.41387	0.3449	0.36465	0.27385	0.29256	0.16717	0.19443	0.16621	0.15818	0.14287	0.11156	0.32089	0.40282	0.35134	0.386	0.41562	0.42672	0.37723	0.43356	0.29562	0.32675	0.27379	0.37486
968.61	0.48425	0.42451	0.39014	0.28011	0.32315	0.24435	0.36413	0.36898	0.32455	0.34366	0.38299	0.34536	0.40291	0.41696	0.33693	0.35217	0.25617	0.28371	0.17229	0.19653	0.16709	0.15874	0.14418	0.10415	0.31589	0.40622	0.35027	0.36668	0.40006	0.43657	0.38091	0.42327	0.2991	0.32969	0.26843	0.36704
969.55	0.47837	0.42547	0.39303	0.2788	0.33534	0.24977	0.36902	0.36681	0.32361	0.35237	0.36069	0.35019	0.38908	0.43955	0.3561	0.35055	0.25797	0.28328	0.16351	0.20187	0.1557	0.15862	0.1321	0.11378	0.31103	0.41304	0.3702	0.34209	0.41028	0.43982	0.3641	0.4181	0.29906	0.33461	0.26105	0.38531
970.47	0.4598	0.41577	0.38646	0.27706	0.33202	0.26343	0.37091	0.35257	0.32358	0.32957	0.3561	0.35517	0.40203	0.43026	0.35404	0.35822	0.23689	0.30691	0.16567	0.20445	0.158	0.15139	0.1386	0.12127	0.30126	0.4159	0.36461	0.34206	0.38199	0.43536	0.36684	0.41495	0.2961	0.32523	0.26168	0.40166
971.42	0.45519	0.40971	0.39798	0.26624	0.33611	0.27048	0.36569	0.35228	0.31769	0.34159	0.36306	0.36567	0.41215	0.40921	0.35049	0.34973	0.24451	0.30412	0.1549	0.20221	0.16195	0.16471	0.13617	0.12208	0.30899	0.38951	0.36676	0.31983	0.38346	0.43613	0.36578	0.41477	0.29035	0.34989	0.26617	0.40404
972.37	0.43948	0.42065	0.38706	0.27184	0.33891	0.28658	0.35824	0.36825	0.33557	0.33761	0.37771	0.36463	0.41657	0.41157	0.35744	0.36055	0.25296	0.31932	0.16275	0.21252	0.16733	0.17448	0.14176	0.12447	0.32128	0.38118	0.37409	0.30712	0.38831	0.44358	0.3834	0.43452	0.28372	0.35015	0.26991	0.40496
973.31	0.44949	0.41765	0.37827	0.27571	0.32932	0.28695	0.35381	0.34553	0.34203	0.33639	0.36032	0.36125	0.42131	0.39683	0.36013	0.36197	0.26515	0.31299	0.16345	0.20523	0.17295	0.16864	0.14024	0.12682	0.34314	0.37821	0.36607	0.30745	0.39494	0.42198	0.37002	0.41118	0.28599	0.34757	0.26189	0.39609
974.26	0.42302	0.41419	0.36718	0.25774	0.31115	0.27502	0.34444	0.33691	0.3203	0.33205	0.36269	0.3479	0.40735	0.36801	0.33097	0.34494	0.25251	0.28592	0.15916	0.19533	0.17148	0.16915	0.14053	0.11468	0.30734	0.35593	0.33483	0.29721	0.37334	0.40679	0.36093	0.38071	0.27501	0.33656	0.24642	0.37088
975.18	0.44602	0.44169	0.366	0.25116	0.3267	0.27838	0.36014	0.35914	0.32917	0.36818	0.37928	0.35445	0.40598	0.38128	0.32831	0.33386	0.27325	0.282	0.16891	0.21603	0.17833	0.19053	0.14275	0.12101	0.30945	0.36257	0.33749	0.29532	0.39955	0.4069	0.36515	0.39267	0.27383	0.36453	0.26215	0.36674
976.12	0.43343	0.45651	0.34087	0.25031	0.32549	0.27659	0.35855	0.35708	0.35705	0.35921	0.35137	0.33949	0.39885	0.39554	0.32768	0.34608	0.26246	0.28014	0.18832	0.22711	0.18109	0.18469	0.14532	0.12156	0.30724	0.38098	0.334	0.30273	0.39269	0.4045	0.37612	0.39159	0.2933	0.35145	0.26016	0.36053
977.07	0.43643	0.46667	0.3563	0.24242	0.31845	0.26668	0.35032	0.34208	0.3436	0.36458	0.32628	0.3508	0.39072	0.39704	0.32269	0.35664	0.26231	0.26519	0.18698	0.22354	0.17458	0.18947	0.1408	0.11919	0.3006	0.38334	0.33295	0.30849	0.3893	0.39606	0.35526	0.38448	0.29106	0.37362	0.25115	0.36056
978.01	0.42167	0.48241	0.34132	0.24311	0.31463	0.26971	0.34361	0.34319	0.35599	0.35624	0.33018	0.35419	0.37411	0.39675	0.31022	0.35542	0.27043	0.26106	0.18935	0.23138	0.17275	0.19745	0.13774	0.12217	0.29001	0.38324	0.34464	0.29747	0.37843	0.40741	0.35826	0.39441	0.2941	0.38427	0.25328	0.37857
978.96	0.4236	0.49604	0.34076	0.25455	0.31279	0.27358	0.36065	0.35631	0.35965	0.36807	0.32814	0.3501	0.37384	0.41191	0.31799	0.37376	0.28037	0.29279	0.19842	0.23672	0.17784	0.20568	0.14533	0.12713	0.31065	0.39162	0.36773	0.3175	0.37946	0.41523	0.3716	0.42024	0.28946	0.38754	0.25491	0.40628
979.88	0.42089	0.47612	0.32857	0.24377	0.2988	0.27846	0.35237	0.36035	0.34573	0.32865	0.32908	0.33146	0.37196	0.40258	0.30597	0.37167	0.27055	0.29782	0.19223	0.23301	0.18057	0.20214	0.15163	0.13312	0.31204	0.38975	0.35172	0.30234	0.36058	0.4213	0.36648	0.42125	0.28702	0.36979	0.24932	0.41532
980.82	0.42964	0.4706	0.3547	0.24783	0.28651	0.27357	0.34583	0.36328	0.33979	0.31999	0.35254	0.33593	0.372	0.40664	0.31044	0.37309	0.26928	0.31209	0.19457	0.23819	0.18694	0.20958	0.16574	0.14195	0.31186	0.39877	0.3705	0.31398	0.35132	0.42459	0.35981	0.41707	0.27711	0.36312	0.26979	0.42564
981.77	0.43625	0.4553	0.33626	0.26061	0.29129	0.27929	0.34499	0.37212	0.34844	0.32634	0.35965	0.34977	0.37916	0.40691	0.31156	0.36447	0.2727	0.32087	0.19701	0.25165	0.19314	0.20059	0.1774	0.15042	0.32939	0.40635	0.3561	0.31648	0.34255	0.43161	0.35678	0.41706	0.27925	0.34377	0.28229	0.4284
982.71	0.44587	0.45046	0.35458	0.25242	0.29061	0.27844	0.36218	0.36692	0.3329	0.3278	0.3659	0.33979	0.39675	0.42551	0.31564	0.35205	0.2738	0.32879	0.20394	0.25971	0.20366	0.20089	0.18796	0.15003	0.34889	0.41402	0.36243	0.31511	0.35222	0.4382	0.36392	0.41212	0.2658	0.33176	0.28524	0.42758
983.63	0.43699	0.44225	0.36466	0.25148	0.31328	0.28683	0.35251	0.37349	0.31761	0.32608	0.3738	0.35321	0.39818	0.43592	0.32763	0.3421	0.27582	0.32579	0.20595	0.28595	0.21199	0.20764	0.19488	0.16754	0.35545	0.42296	0.36401	0.3003	0.36237	0.43452	0.34738	0.40042	0.26385	0.3302	0.28061	0.43244
984.58	0.43083	0.46811	0.38524	0.27448	0.32559	0.27717	0.33969	0.35506	0.32583	0.34974	0.36546	0.36887	0.41038	0.47096	0.3372	0.34412	0.28653	0.31619	0.22105	0.29349	0.22845	0.21823	0.20042	0.17769	0.37142	0.4347	0.38199	0.31513	0.37491	0.4341	0.33426	0.3843	0.27521	0.33188	0.28673	0.43025
985.52	0.43549	0.4738	0.38689	0.28285	0.34727	0.28122	0.3556	0.36972	0.33539	0.36196	0.36468	0.37281	0.43306	0.46304	0.34412	0.35697	0.311	0.3332	0.23974	0.31102	0.2446	0.23929	0.2117	0.18755	0.39201	0.43947	0.37378	0.34112	0.39717	0.44146	0.35346	0.39151	0.2932	0.3551	0.28052	0.44382
986.46	0.43447	0.49874	0.40438	0.29368	0.34655	0.27883	0.37464	0.36924	0.34186	0.35376	0.36976	0.37476	0.43949	0.48237	0.35057	0.37447	0.33456	0.33909	0.25407	0.3252	0.26811	0.2536	0.22358	0.21003	0.38942	0.4519	0.38674	0.3514	0.4032	0.45632	0.3522	0.38129	0.29621	0.34152	0.28379	0.46073
987.41	0.43726	0.48698	0.38318	0.29775	0.34771	0.27215	0.34188	0.38282	0.35511	0.35486	0.36042	0.39563	0.44772	0.4579	0.35428	0.38266	0.33973	0.33231	0.26209	0.35377	0.29299	0.27757	0.23411	0.22585	0.39743	0.44368	0.37305	0.35021	0.40568	0.44596	0.34853	0.39486	0.30225	0.33907	0.28322	0.46228
988.33	0.45857	0.48779	0.37403	0.30558	0.33728	0.27881	0.34161	0.38747	0.35819	0.35456	0.36818	0.39381	0.44716	0.45834	0.35186	0.40327	0.35346	0.3447	0.27478	0.36628	0.3161	0.30077	0.24164	0.24018	0.39772	0.44959	0.37251	0.36426	0.41519	0.45074	0.37475	0.39738	0.3055	0.34854	0.30166	0.46046
989.27	0.43072	0.44627	0.34906	0.27872	0.31475	0.27066	0.34337	0.36984	0.33584	0.32292	0.3551	0.35043	0.41426	0.40647	0.33456	0.39117	0.34729	0.35022	0.28505	0.37064	0.32017	0.31623	0.2467	0.23426	0.35614	0.42168	0.35749	0.33775	0.39306	0.43872	0.37474	0.37817	0.28852	0.32537	0.29084	0.43427
990.21	0.43199	0.43527	0.33167	0.27218	0.30536	0.265	0.32714	0.35911	0.32521	0.3044	0.35064	0.34073	0.39052	0.38864	0.32503	0.3722	0.3485	0.33294	0.28391	0.37597	0.33585	0.32657	0.24179	0.24976	0.34008	0.41445	0.34571	0.30186	0.38454	0.41724	0.3572	0.38391	0.27227	0.31064	0.28193	0.41511
991.16	0.43845	0.41283	0.34029	0.25487	0.31511	0.27268	0.30841	0.35113	0.32224	0.29601	0.33254	0.32847	0.38427	0.37029	0.32286	0.35888	0.34146	0.34821	0.28925	0.37828	0.35058	0.34372	0.24767	0.25766	0.34431	0.40142	0.34812	0.27894	0.38434	0.40173	0.37407	0.39015	0.27554	0.32465	0.27502	0.41035
992.08	0.42154	0.39507	0.34948	0.25134	0.31913	0.28523	0.33081	0.34319	0.31482	0.29377	0.34245	0.32479	0.35514	0.36249	0.32773	0.37	0.3489	0.37382	0.30531	0.37942	0.36106	0.35056	0.26503	0.28026	0.3092	0.39688	0.34999	0.28019	0.37834	0.39819	0.38519	0.38493	0.27958	0.32493	0.28437	0.41551
993.02	0.41252	0.39296	0.35852	0.23602	0.31728	0.27767	0.32749	0.3258	0.33389	0.28668	0.32248	0.33896	0.35623	0.35412	0.32169	0.35885	0.35638	0.37684	0.31154	0.37458	0.37688	0.3699	0.28431	0.29455	0.3014	0.37153	0.35675	0.26448	0.363	0.38948	0.3711	0.38545	0.28908	0.32167	0.27948	0.42231
993.96	0.42764	0.41024	0.35907	0.23656	0.31602	0.25973	0.31454	0.33615	0.33147	0.29023	0.33568	0.3634	0.35852	0.36961	0.33428	0.36543	0.36149	0.3977	0.31598	0.37925	0.38053	0.37138	0.31096	0.31435	0.31416	0.38044	0.36397	0.27479	0.36227	0.39935	0.37446	0.39569	0.28568	0.33144	0.28517	0.43148
994.9	0.43167	0.40147	0.36098	0.2283	0.32965	0.26491	0.32389	0.33571	0.32303	0.30091	0.34133	0.37149	0.36526	0.39142	0.3437	0.37999	0.37559	0.42088	0.31733	0.37688	0.37957	0.37825	0.32874	0.32667	0.3276	0.38083	0.37369	0.2576	0.36267	0.40185	0.38816	0.37986	0.29378	0.31477	0.27848	0.43935
995.82	0.42807	0.39547	0.34906	0.22192	0.32218	0.25523	0.31688	0.32901	0.30636	0.31813	0.34236	0.35429	0.37172	0.38807	0.32699	0.38107	0.37565	0.41865	0.31889	0.36447	0.36769	0.3847	0.33031	0.32042	0.32438	0.38531	0.37764	0.2558	0.35982	0.38933	0.3749	0.36491	0.27565	0.3087	0.2706	0.40114
996.77	0.43246	0.40747	0.34388	0.21543	0.31263	0.25516	0.2974	0.31586	0.28362	0.32712	0.33385	0.33861	0.3875	0.39611	0.31744	0.37469	0.37462	0.42506	0.31704	0.34404	0.3559	0.38122	0.32594	0.31581	0.32572	0.39331	0.36475	0.26112	0.35073	0.39002	0.35005	0.3548	0.27018	0.3064	0.25436	0.38044
997.71	0.42825	0.40344	0.34551	0.22351	0.32351	0.28209	0.29515	0.32888	0.28158	0.31403	0.34355	0.3233	0.38797	0.40853	0.34218	0.38823	0.39077	0.45554	0.32376	0.33759	0.34607	0.36581	0.32125	0.30635	0.31989	0.40924	0.36359	0.27732	0.35534	0.40483	0.35814	0.34161	0.27179	0.30273	0.25278	0.37291
998.65	0.42238	0.40978	0.348	0.23313	0.33032	0.29161	0.29961	0.32615	0.29628	0.31994	0.3257	0.31053	0.41136	0.40047	0.32455	0.40066	0.40844	0.44826	0.31094	0.32811	0.33497	0.3659	0.305	0.29123	0.32369	0.41942	0.35673	0.28933	0.36652	0.38156	0.35734	0.34211	0.27346	0.30592	0.23495	0.35054
999.57	0.40194	0.4128	0.33282	0.23525	0.31907	0.29639	0.28334	0.32322	0.29837	0.31785	0.30778	0.29825	0.39643	0.39984	0.3001	0.39385	0.3968	0.44948	0.30057	0.31295	0.32427	0.34775	0.30013	0.26994	0.28927	0.41392	0.33981	0.30433	0.36059	0.38094	0.34204	0.34804	0.26207	0.31878	0.23414	0.33048
1000.5	0.39674	0.41392	0.32302	0.24697	0.32138	0.28325	0.3046	0.34011	0.30509	0.30538	0.31405	0.32994	0.38255	0.40755	0.30322	0.41013	0.40382	0.4519	0.29721	0.31007	0.31626	0.3339	0.29674	0.26486	0.26708	0.40071	0.31977	0.30288	0.35454	0.38781	0.34301	0.37238	0.27454	0.31843	0.23127	0.36117
1001.5	0.37563	0.39262	0.31404	0.23445	0.321	0.28103	0.29848	0.34951	0.3164	0.2996	0.30286	0.32951	0.36821	0.38604	0.29747	0.41652	0.40222	0.4354	0.26696	0.29557	0.30519	0.31654	0.2769	0.24823	0.24875	0.37516	0.32844	0.29652	0.34899	0.38854	0.33394	0.36526	0.26846	0.31351	0.22861	0.35484
1002.4	0.38148	0.37195	0.29921	0.22739	0.30792	0.24924	0.29091	0.32594	0.31325	0.30285	0.29896	0.31243	0.36375	0.35656	0.26373	0.41767	0.37966	0.40798	0.23957	0.27778	0.28498	0.28812	0.26423	0.21779	0.25211	0.35784	0.30951	0.28782	0.33709	0.379	0.31174	0.37974	0.26711	0.30579	0.21985	0.32027
1003.3	0.40665	0.35661	0.28739	0.23295	0.30858	0.25657	0.30478	0.32825	0.31858	0.31279	0.30684	0.32186	0.37083	0.35816	0.25806	0.40366	0.37252	0.41706	0.23336	0.2571	0.28122	0.26266	0.26423	0.21414	0.26564	0.33472	0.30455	0.28742	0.33924	0.39124	0.32175	0.37301	0.27968	0.30042	0.23568	0.34261
1004.3	0.42867	0.36481	0.30868	0.24472	0.3114	0.26002	0.31718	0.33127	0.326	0.33258	0.33082	0.33936	0.39496	0.37621	0.2654	0.4186	0.38017	0.4267	0.23272	0.25094	0.27104	0.26123	0.26129	0.21151	0.28869	0.35359	0.3135	0.30592	0.34034	0.40852	0.34076	0.37187	0.29046	0.317	0.2558	0.35516
1005.2	0.42048	0.36495	0.30953	0.23233	0.29977	0.26219	0.28341	0.31854	0.32184	0.33518	0.30993	0.30178	0.38925	0.36528	0.26643	0.40109	0.37225	0.40892	0.21116	0.23217	0.26101	0.24616	0.24787	0.19254	0.29471	0.35683	0.30081	0.31646	0.34776	0.38211	0.33036	0.3501	0.28795	0.30636	0.25111	0.32397
1006.1	0.45465	0.40176	0.31882	0.26991	0.3189	0.26307	0.31888	0.31576	0.3135	0.32761	0.33975	0.30936	0.41695	0.40544	0.28274	0.41433	0.37757	0.42364	0.22218	0.22561	0.25006	0.23699	0.25046	0.17669	0.31973	0.39339	0.31183	0.3468	0.38245	0.39957	0.35678	0.35663	0.30223	0.31531	0.26207	0.33076
1007.1	0.45601	0.42917	0.31726	0.27819	0.32432	0.27173	0.34061	0.32519	0.30795	0.33466	0.33615	0.33072	0.43094	0.42378	0.28685	0.41915	0.37652	0.41703	0.2231	0.21407	0.2411	0.23833	0.23761	0.18373	0.32684	0.41089	0.31008	0.36601	0.38776	0.40676	0.38324	0.33761	0.30122	0.33097	0.27134	0.36339
1008	0.45896	0.43392	0.3426	0.28623	0.33324	0.27892	0.33759	0.33546	0.30413	0.34431	0.34063	0.3429	0.44824	0.44334	0.30565	0.44121	0.37887	0.39979	0.22005	0.2137	0.23411	0.24123	0.22112	0.1738	0.33201	0.43751	0.32856	0.38199	0.39785	0.40925	0.37767	0.35302	0.30351	0.34657	0.28276	0.36096
1008.9	0.43974	0.41565	0.33104	0.29196	0.33328	0.28684	0.33009	0.31362	0.30213	0.31824	0.33496	0.3393	0.43424	0.4239	0.29655	0.41785	0.35563	0.39657	0.20072	0.19412	0.22375	0.21989	0.20611	0.15822	0.32263	0.40915	0.32404	0.36397	0.39555	0.41071	0.34141	0.33403	0.30083	0.33253	0.27507	0.35071
1009.9	0.44633	0.41393	0.35134	0.30508	0.34162	0.30854	0.35862	0.32897	0.30654	0.3212	0.34445	0.36786	0.45206	0.43536	0.31055	0.4291	0.33901	0.42154	0.20664	0.2021	0.21489	0.2191	0.201	0.16115	0.3255	0.4113	0.34255	0.37784	0.38547	0.44844	0.35601	0.36422	0.31043	0.36177	0.2887	0.37586
1010.8	0.43572	0.40137	0.35002	0.27708	0.33251	0.29612	0.34636	0.33576	0.319	0.3277	0.33553	0.3618	0.43992	0.41471	0.29637	0.40048	0.31087	0.38417	0.19197	0.19661	0.20838	0.21047	0.19588	0.15745	0.32028	0.40069	0.32119	0.35952	0.34674	0.42119	0.35619	0.36599	0.3034	0.35338	0.30041	0.38652
1011.7	0.43345	0.37722	0.36499	0.27952	0.33183	0.29198	0.34433	0.34146	0.32972	0.3409	0.35612	0.36234	0.43506	0.3965	0.31068	0.37614	0.29769	0.37516	0.18602	0.18973	0.2045	0.19685	0.2003	0.14558	0.31721	0.38085	0.32954	0.34062	0.34168	0.41894	0.34218	0.37533	0.29427	0.34356	0.3085	0.38648
1012.7	0.42495	0.38399	0.35538	0.28138	0.33182	0.28176	0.34557	0.33641	0.34069	0.33211	0.37586	0.36015	0.42063	0.38473	0.31901	0.3645	0.28769	0.36502	0.17326	0.18351	0.19888	0.19252	0.20811	0.13811	0.31773	0.36817	0.32791	0.33572	0.33176	0.43152	0.34291	0.36619	0.29282	0.34487	0.31331	0.39903
1013.6	0.44238	0.40118	0.37296	0.27413	0.33001	0.25942	0.34875	0.37398	0.34883	0.35144	0.38075	0.37395	0.43259	0.39658	0.34877	0.38555	0.28881	0.33457	0.17839	0.19166	0.19446	0.19158	0.19855	0.13565	0.33192	0.3756	0.34354	0.35848	0.33545	0.4246	0.36607	0.40697	0.29309	0.35179	0.32124	0.40222
1014.5	0.45249	0.39276	0.35229	0.28214	0.33807	0.25561	0.34667	0.37005	0.35702	0.37269	0.40284	0.35546	0.44395	0.4008	0.3486	0.36862	0.29392	0.30639	0.16817	0.18744	0.19018	0.17825	0.19948	0.12356	0.34141	0.37724	0.34465	0.36248	0.35479	0.42333	0.36206	0.40974	0.28854	0.34121	0.32826	0.38622
1015.5	0.44018	0.38387	0.34498	0.29652	0.35216	0.25612	0.33358	0.36683	0.3646	0.3652	0.39036	0.3638	0.44208	0.4034	0.34244	0.37132	0.28926	0.30897	0.15788	0.18259	0.18337	0.17243	0.19156	0.11941	0.34836	0.37063	0.3504	0.36281	0.35812	0.4316	0.36635	0.40324	0.28159	0.34039	0.32987	0.38049
1016.4	0.46423	0.41035	0.35624	0.30758	0.38156	0.25694	0.34881	0.37657	0.36805	0.372	0.38651	0.37394	0.47866	0.42606	0.35138	0.38871	0.30044	0.31785	0.16279	0.18861	0.18748	0.17988	0.18766	0.11924	0.36499	0.40687	0.3656	0.38051	0.36981	0.42756	0.37221	0.4231	0.30866	0.34849	0.32398	0.37868
1017.3	0.47336	0.40772	0.37148	0.29743	0.39544	0.27078	0.3722	0.38037	0.37209	0.36448	0.38529	0.37344	0.49157	0.43675	0.35224	0.3951	0.2879	0.32278	0.1811	0.18622	0.18626	0.17111	0.18353	0.12033	0.3579	0.41528	0.37691	0.37895	0.38029	0.41442	0.38559	0.42787	0.31363	0.34723	0.32678	0.36838
1018.3	0.44999	0.38597	0.35617	0.29854	0.41254	0.27723	0.37604	0.36472	0.37703	0.33854	0.38545	0.35563	0.48802	0.41967	0.33253	0.3763	0.28362	0.30614	0.16542	0.17696	0.17922	0.16173	0.18211	0.11706	0.34746	0.40326	0.36171	0.35372	0.37012	0.4026	0.3795	0.40564	0.31637	0.33776	0.31709	0.37265
1019.2	0.45884	0.41485	0.38204	0.32189	0.44657	0.28941	0.39766	0.3924	0.40483	0.34669	0.40159	0.39219	0.50638	0.42878	0.35279	0.4032	0.29839	0.31976	0.18046	0.17979	0.19695	0.16515	0.18306	0.12569	0.36723	0.42783	0.38702	0.37208	0.3936	0.42148	0.40874	0.40271	0.34164	0.34946	0.32728	0.40782
1020.1	0.44697	0.41667	0.41442	0.33282	0.45857	0.30363	0.42014	0.41497	0.40947	0.36624	0.42481	0.40335	0.50854	0.44221	0.38203	0.4115	0.3201	0.33066	0.19538	0.19222	0.20298	0.16814	0.18379	0.13398	0.34986	0.4357	0.40088	0.38534	0.41822	0.42408	0.39683	0.41614	0.35092	0.36273	0.33154	0.42039
1021.1	0.43116	0.41499	0.41605	0.33849	0.44135	0.31077	0.40719	0.4214	0.41897	0.3732	0.44515	0.38125	0.50942	0.44751	0.38643	0.40439	0.31207	0.32205	0.18775	0.19417	0.20035	0.16296	0.1873	0.13197	0.33664	0.42626	0.40121	0.37206	0.43121	0.43468	0.39491	0.41209	0.34743	0.37205	0.33597	0.40876
1022	0.42419	0.4148	0.40842	0.35643	0.45199	0.31317	0.40342	0.44305	0.4211	0.39734	0.45427	0.39505	0.51549	0.45936	0.39258	0.40339	0.3187	0.32342	0.18068	0.20626	0.20025	0.16076	0.18012	0.13655	0.35562	0.42551	0.39746	0.37972	0.43442	0.44732	0.39272	0.44231	0.35748	0.37474	0.33647	0.42022
1022.9	0.43782	0.4315	0.41567	0.36985	0.47009	0.32349	0.41785	0.46148	0.41532	0.42633	0.45901	0.41115	0.52458	0.49562	0.40771	0.4134	0.32676	0.33869	0.19481	0.21458	0.19722	0.16933	0.17631	0.13936	0.36225	0.44129	0.41328	0.39087	0.44669	0.46657	0.40168	0.45435	0.35736	0.38351	0.3377	0.42552
1023.9	0.41512	0.41007	0.40257	0.35369	0.46571	0.32446	0.41221	0.44961	0.39352	0.41589	0.44534	0.40411	0.49592	0.49493	0.39216	0.40815	0.31745	0.33201	0.18697	0.20908	0.1794	0.16654	0.16276	0.1329	0.34802	0.43206	0.40357	0.37112	0.42828	0.44963	0.37939	0.44593	0.34143	0.3753	0.33597	0.40946
1024.8	0.41865	0.41383	0.40795	0.34953	0.46307	0.3246	0.41427	0.44628	0.40015	0.42041	0.45022	0.40594	0.51035	0.49718	0.39124	0.41805	0.31112	0.33392	0.17994	0.21076	0.18115	0.15867	0.17224	0.12604	0.3605	0.42862	0.41116	0.3634	0.42892	0.46484	0.38362	0.44875	0.35093	0.37077	0.34637	0.38807
1025.7	0.42017	0.4232	0.38729	0.33997	0.47307	0.32026	0.41863	0.45161	0.4079	0.41515	0.45186	0.44258	0.48166	0.51014	0.3746	0.408	0.31765	0.34209	0.18804	0.21474	0.18005	0.15434	0.17258	0.13188	0.3764	0.44795	0.39805	0.37503	0.42944	0.47768	0.37601	0.4527	0.35889	0.36727	0.35963	0.39582
1026.7	0.41299	0.41286	0.39367	0.32893	0.46731	0.32908	0.40463	0.44434	0.41987	0.42819	0.43744	0.4419	0.45833	0.49334	0.37297	0.40531	0.32157	0.33032	0.1813	0.20285	0.19003	0.15642	0.16951	0.12795	0.35206	0.43742	0.40586	0.37424	0.44646	0.48097	0.36219	0.43132	0.35896	0.36135	0.35017	0.39033
1027.6	0.41211	0.4292	0.414	0.3326	0.44456	0.33752	0.40059	0.44789	0.4296	0.44603	0.45174	0.46619	0.46345	0.4856	0.3824	0.42308	0.32257	0.34064	0.18309	0.20489	0.19137	0.16275	0.18264	0.13215	0.35028	0.45448	0.42172	0.37637	0.44034	0.48446	0.35544	0.43396	0.35775	0.36483	0.36433	0.39981
1028.5	0.44634	0.44393	0.43758	0.33151	0.42674	0.33657	0.39545	0.46854	0.44715	0.47173	0.46691	0.46808	0.48109	0.49986	0.39474	0.42279	0.32437	0.34893	0.1824	0.22155	0.20365	0.17073	0.19329	0.1334	0.37041	0.47153	0.42725	0.39503	0.44253	0.49089	0.35353	0.45641	0.36838	0.39089	0.36124	0.40867
1029.4	0.46546	0.4347	0.43434	0.33184	0.40627	0.34978	0.39236	0.46983	0.45718	0.48234	0.47294	0.45633	0.47022	0.47829	0.39526	0.43458	0.32577	0.34972	0.18851	0.2197	0.20613	0.18335	0.18902	0.13641	0.37394	0.46357	0.43624	0.39851	0.44427	0.48625	0.35264	0.46243	0.37141	0.39656	0.34661	0.43008
1030.4	0.47687	0.42376	0.45148	0.34035	0.4007	0.36649	0.39991	0.46237	0.45768	0.48878	0.46122	0.43587	0.48259	0.46016	0.40203	0.45957	0.32286	0.35076	0.18279	0.21313	0.20728	0.18718	0.18172	0.13337	0.36372	0.44875	0.44825	0.40931	0.45332	0.47103	0.38325	0.45111	0.37235	0.38819	0.33615	0.43752
1031.3	0.47853	0.43855	0.467	0.3446	0.40186	0.36819	0.42986	0.47813	0.45637	0.47363	0.46024	0.4393	0.49119	0.47917	0.41893	0.46925	0.33024	0.36767	0.20047	0.22272	0.1988	0.18975	0.186	0.13986	0.3774	0.47488	0.44162	0.40971	0.46087	0.4686	0.41262	0.44999	0.37167	0.40035	0.3343	0.44986
1032.2	0.48063	0.42738	0.45721	0.3507	0.40023	0.36347	0.43795	0.48095	0.43354	0.46185	0.43133	0.39343	0.47752	0.4677	0.41044	0.45248	0.3279	0.34521	0.19846	0.22359	0.20261	0.17265	0.16933	0.12544	0.38122	0.46127	0.42886	0.41011	0.47261	0.46449	0.40504	0.4531	0.36898	0.3989	0.32878	0.43118
1033.2	0.45543	0.42454	0.44182	0.34809	0.40072	0.36083	0.42665	0.47418	0.43714	0.45333	0.42877	0.36948	0.44434	0.46016	0.39661	0.44758	0.31966	0.33473	0.1869	0.21815	0.20037	0.16726	0.16453	0.12163	0.3535	0.45455	0.42714	0.39848	0.47406	0.46863	0.39741	0.43835	0.36095	0.37743	0.33737	0.41951
1034.1	0.45417	0.44977	0.43722	0.34983	0.4072	0.35266	0.44021	0.47727	0.42087	0.45655	0.4263	0.37333	0.4318	0.46367	0.38712	0.43228	0.3195	0.33418	0.1871	0.21254	0.18833	0.15769	0.16034	0.11193	0.35713	0.47748	0.41052	0.40032	0.46822	0.47842	0.41004	0.43443	0.34393	0.38725	0.34098	0.40597
1035	0.45599	0.44944	0.43285	0.34651	0.39903	0.35333	0.43397	0.48287	0.40655	0.46625	0.41502	0.36874	0.42954	0.45049	0.38212	0.42562	0.31912	0.33118	0.18288	0.21915	0.18302	0.16247	0.15572	0.10745	0.35138	0.46681	0.40891	0.37743	0.45634	0.47811	0.39435	0.43411	0.31787	0.40722	0.33069	0.39899
1036	0.47459	0.4736	0.4367	0.34268	0.38508	0.35973	0.41338	0.4817	0.41497	0.4898	0.43009	0.37263	0.42627	0.45281	0.37512	0.42735	0.30777	0.31594	0.17265	0.22202	0.1914	0.16168	0.16005	0.10207	0.34615	0.46119	0.42375	0.37763	0.44021	0.47911	0.39693	0.43954	0.31667	0.41719	0.35244	0.40596
1036.9	0.48189	0.4969	0.45629	0.3419	0.38898	0.34948	0.41148	0.47421	0.42863	0.50152	0.45522	0.3942	0.41773	0.4544	0.38052	0.4322	0.30949	0.29978	0.17494	0.22263	0.19682	0.17149	0.16846	0.11046	0.3513	0.48686	0.43047	0.4008	0.44675	0.46882	0.41671	0.43386	0.33026	0.4292	0.35841	0.40987
1037.8	0.49372	0.52807	0.46143	0.34223	0.39569	0.34314	0.41668	0.45503	0.43005	0.49776	0.44378	0.39263	0.45069	0.45564	0.39366	0.41816	0.32199	0.29988	0.18923	0.22166	0.20362	0.1724	0.16724	0.10853	0.36308	0.48845	0.4301	0.39777	0.45594	0.45985	0.43454	0.44069	0.34445	0.44316	0.35306	0.41496
1038.8	0.50494	0.52176	0.45464	0.33206	0.38859	0.34217	0.40572	0.44753	0.43963	0.47985	0.45112	0.37659	0.4569	0.47473	0.39693	0.41246	0.32498	0.27903	0.19226	0.22829	0.2064	0.17627	0.17102	0.11374	0.36837	0.49561	0.42859	0.37507	0.44243	0.44158	0.4287	0.43772	0.35546	0.44601	0.35341	0.41404
1039.7	0.50178	0.54791	0.45873	0.34928	0.40321	0.34657	0.40518	0.4567	0.45428	0.49675	0.46491	0.38873	0.45684	0.50799	0.39962	0.42224	0.32482	0.27825	0.19298	0.22798	0.21795	0.17523	0.17986	0.11787	0.39041	0.52094	0.44006	0.40838	0.43863	0.4628	0.41992	0.46311	0.38808	0.45306	0.38026	0.42484
1040.6	0.48559	0.51792	0.45173	0.34503	0.4066	0.33227	0.407	0.42905	0.44301	0.46916	0.44458	0.36837	0.44629	0.48356	0.37599	0.39908	0.33443	0.2748	0.19286	0.21939	0.20547	0.17009	0.16753	0.10595	0.39035	0.51302	0.42267	0.39838	0.43488	0.46738	0.40509	0.45541	0.39017	0.42827	0.37036	0.39867
1041.5	0.49609	0.52171	0.4454	0.34628	0.40468	0.34977	0.40496	0.42934	0.46678	0.48138	0.43138	0.38118	0.46561	0.49433	0.3821	0.40692	0.34168	0.30482	0.19744	0.22445	0.20369	0.17308	0.16362	0.10607	0.39292	0.499	0.4169	0.39673	0.43495	0.48185	0.42329	0.45326	0.39886	0.42416	0.36223	0.42084
1042.5	0.48445	0.50541	0.44586	0.34631	0.3864	0.35345	0.39863	0.43367	0.44153	0.46869	0.42098	0.36864	0.43558	0.4756	0.35539	0.41206	0.32409	0.28791	0.1868	0.22515	0.1865	0.16587	0.16147	0.10504	0.37883	0.49408	0.41112	0.39224	0.41437	0.48574	0.40711	0.44277	0.38036	0.40739	0.35649	0.41838
1043.4	0.48846	0.5201	0.46253	0.35545	0.40536	0.37088	0.4054	0.42993	0.42731	0.47739	0.40377	0.39041	0.455	0.47072	0.36097	0.41571	0.3201	0.31764	0.18896	0.21399	0.18663	0.16485	0.16001	0.11248	0.37265	0.47651	0.4218	0.40367	0.43303	0.5077	0.41587	0.43264	0.37992	0.40522	0.36385	0.44398
1044.3	0.48914	0.50059	0.45763	0.34462	0.39357	0.36229	0.40852	0.41759	0.41654	0.45813	0.39137	0.37588	0.43512	0.43951	0.35436	0.39778	0.31294	0.29428	0.20518	0.20814	0.17451	0.15329	0.15437	0.10694	0.35208	0.45314	0.40401	0.37998	0.42466	0.48581	0.43307	0.41895	0.35464	0.39884	0.35008	0.44942
1045.2	0.49297	0.49813	0.44814	0.33428	0.38347	0.33714	0.39445	0.41354	0.40354	0.45155	0.37811	0.36167	0.42892	0.42531	0.35542	0.40344	0.28414	0.27053	0.20214	0.19725	0.16378	0.14579	0.15816	0.10187	0.33731	0.43518	0.39334	0.36141	0.40156	0.45436	0.43213	0.40284	0.33416	0.40427	0.34331	0.44998
1046.2	0.49711	0.48385	0.44181	0.33378	0.38961	0.33286	0.38597	0.41884	0.38469	0.42794	0.36762	0.34412	0.41776	0.38969	0.34226	0.39409	0.27291	0.25368	0.20246	0.20054	0.16033	0.1448	0.15562	0.10197	0.32652	0.42332	0.39551	0.35921	0.3984	0.4475	0.40972	0.40494	0.32184	0.41899	0.3455	0.44294
1047.1	0.48757	0.46236	0.42827	0.31897	0.3933	0.32218	0.38695	0.40175	0.36458	0.41841	0.35972	0.34986	0.41967	0.36451	0.34707	0.39572	0.27202	0.24086	0.19067	0.18748	0.16031	0.14179	0.15091	0.094611	0.30241	0.40202	0.39551	0.34781	0.39918	0.43084	0.41127	0.39107	0.32379	0.42815	0.34799	0.42534
1048	0.4802	0.46601	0.41332	0.30745	0.3762	0.30485	0.36339	0.39071	0.36653	0.40426	0.36543	0.33257	0.39882	0.36914	0.33514	0.38581	0.25688	0.22367	0.18368	0.19106	0.1658	0.14149	0.14872	0.084121	0.28692	0.4092	0.37616	0.35221	0.37411	0.41571	0.39105	0.41084	0.33164	0.41696	0.34151	0.4051
1049	0.46761	0.46227	0.40224	0.28706	0.36896	0.30172	0.35283	0.38553	0.35365	0.37507	0.3646	0.32595	0.39845	0.37354	0.32729	0.37206	0.24932	0.23007	0.17641	0.18951	0.17211	0.13902	0.14109	0.092551	0.28623	0.40468	0.37826	0.34186	0.35732	0.4126	0.36902	0.40376	0.34147	0.40245	0.34485	0.39151
1049.9	0.45616	0.46539	0.40182	0.30495	0.38189	0.32596	0.35877	0.38672	0.35103	0.37648	0.36625	0.32527	0.37747	0.37759	0.32771	0.37088	0.27095	0.24649	0.17083	0.20197	0.17946	0.14608	0.13527	0.096173	0.28418	0.40969	0.38266	0.35709	0.3669	0.43873	0.35401	0.41519	0.34148	0.41253	0.33656	0.38066
1050.8	0.43426	0.45394	0.40585	0.28674	0.36249	0.31533	0.34407	0.36874	0.32444	0.36158	0.35847	0.3101	0.35813	0.38475	0.32572	0.36327	0.26085	0.26668	0.16158	0.19141	0.17503	0.13937	0.13163	0.083305	0.27037	0.40772	0.38181	0.33566	0.35214	0.45276	0.34979	0.41187	0.32712	0.40694	0.33984	0.35677
1051.7	0.44087	0.46558	0.41553	0.27836	0.35592	0.30953	0.3288	0.36396	0.33229	0.36308	0.35555	0.31154	0.35923	0.40987	0.33448	0.34245	0.26054	0.27677	0.17683	0.1914	0.17569	0.13682	0.13784	0.097993	0.31011	0.41675	0.38619	0.32044	0.35183	0.45443	0.36099	0.43119	0.32113	0.39925	0.33197	0.36751
1052.7	0.41721	0.46722	0.41604	0.27805	0.35846	0.313	0.32812	0.36421	0.32228	0.36472	0.33112	0.31155	0.35518	0.40315	0.34618	0.35897	0.27531	0.2677	0.17772	0.19203	0.16945	0.13949	0.14225	0.10309	0.31702	0.41142	0.40715	0.32124	0.37155	0.4518	0.37607	0.42381	0.3133	0.39758	0.32671	0.37426
1053.6	0.40955	0.45844	0.41504	0.26542	0.34665	0.3044	0.308	0.34477	0.31404	0.36082	0.33051	0.31534	0.35543	0.38991	0.34533	0.35502	0.27306	0.26538	0.15556	0.18967	0.16168	0.13701	0.14279	0.088425	0.31844	0.40195	0.40416	0.32702	0.38973	0.44973	0.38079	0.39943	0.30777	0.39634	0.32639	0.36255
1054.5	0.40317	0.47857	0.4207	0.25117	0.33842	0.30576	0.2927	0.34377	0.31023	0.34804	0.34118	0.31783	0.38076	0.41561	0.34766	0.36921	0.25878	0.26364	0.15946	0.19046	0.1619	0.12119	0.1487	0.10097	0.33201	0.42443	0.40717	0.32539	0.38566	0.44801	0.36615	0.39403	0.31221	0.37933	0.33913	0.38169
1055.4	0.39161	0.47919	0.40927	0.24997	0.342	0.29605	0.28639	0.34119	0.32188	0.34467	0.34802	0.33189	0.39459	0.41799	0.34114	0.36549	0.26068	0.2494	0.16028	0.18873	0.1646	0.12611	0.15536	0.11081	0.33869	0.42626	0.39939	0.32036	0.38736	0.42306	0.36415	0.37895	0.32038	0.36178	0.33963	0.40542
1056.4	0.40176	0.48299	0.41088	0.254	0.3343	0.3167	0.30193	0.34437	0.32648	0.32371	0.35485	0.3512	0.41819	0.42948	0.34647	0.37439	0.25848	0.26231	0.1634	0.18796	0.16635	0.12451	0.14869	0.10734	0.33937	0.43607	0.39845	0.34594	0.38088	0.43745	0.35809	0.35009	0.32654	0.36015	0.33438	0.41079
1057.3	0.40142	0.45834	0.39525	0.25057	0.3132	0.30323	0.28388	0.34335	0.34	0.31421	0.3455	0.34563	0.40272	0.42217	0.33743	0.36469	0.24032	0.25304	0.142	0.18447	0.17286	0.12605	0.13383	0.10018	0.32782	0.4263	0.38822	0.33277	0.36572	0.43035	0.34173	0.33191	0.3369	0.37234	0.32058	0.39155
1058.2	0.4042	0.46941	0.40784	0.26176	0.32547	0.30988	0.30341	0.3602	0.35426	0.33776	0.34627	0.3362	0.41414	0.43954	0.35247	0.37795	0.25502	0.26258	0.1624	0.1917	0.18416	0.13578	0.13563	0.11056	0.32978	0.43825	0.40071	0.331	0.37423	0.43702	0.35544	0.36579	0.33884	0.38389	0.31405	0.41055
1059.2	0.40473	0.44199	0.36155	0.25279	0.31017	0.30035	0.30159	0.36192	0.35489	0.33102	0.32937	0.32875	0.39213	0.40978	0.34629	0.3593	0.24579	0.27003	0.1511	0.19227	0.18895	0.14434	0.12759	0.10032	0.32327	0.40988	0.39001	0.33883	0.36454	0.43413	0.36836	0.38098	0.34597	0.37956	0.30459	0.38917
1060.1	0.40291	0.44445	0.34497	0.26437	0.30625	0.31947	0.31682	0.38252	0.35912	0.34395	0.33454	0.32054	0.38806	0.4338	0.35117	0.36721	0.25407	0.28772	0.14508	0.19697	0.19855	0.14087	0.13385	0.10107	0.3183	0.4175	0.3917	0.36398	0.36974	0.44456	0.37329	0.40474	0.35288	0.39556	0.30552	0.39502
1061	0.37988	0.42609	0.3083	0.26642	0.30459	0.30335	0.29544	0.3815	0.34902	0.34989	0.31723	0.30221	0.36681	0.39679	0.32282	0.37101	0.24874	0.27731	0.12862	0.20009	0.18992	0.15105	0.12953	0.098493	0.29723	0.3972	0.37242	0.35305	0.36681	0.43125	0.35403	0.42259	0.34029	0.39653	0.30323	0.37053
1061.9	0.39416	0.43452	0.3062	0.27503	0.31547	0.29917	0.32183	0.39245	0.34518	0.36125	0.32892	0.30173	0.39545	0.40211	0.31851	0.37991	0.26097	0.27868	0.14981	0.20815	0.18768	0.14696	0.13427	0.11176	0.31962	0.40952	0.36391	0.35335	0.37904	0.44825	0.36945	0.44624	0.33099	0.39003	0.31921	0.38717
1062.8	0.37881	0.42488	0.29277	0.27293	0.31364	0.28737	0.3084	0.38593	0.34679	0.33401	0.30749	0.29	0.36528	0.3944	0.32027	0.36868	0.24781	0.2548	0.14282	0.20407	0.18104	0.15008	0.13122	0.11109	0.29934	0.40965	0.36058	0.34929	0.36777	0.43406	0.3616	0.42394	0.32017	0.37954	0.30863	0.36912
1063.8	0.37498	0.43419	0.32287	0.27996	0.32768	0.30065	0.31358	0.37883	0.36986	0.33803	0.32177	0.32484	0.38108	0.4036	0.32308	0.36455	0.25033	0.25976	0.15614	0.19206	0.17961	0.15785	0.1339	0.12437	0.30168	0.41202	0.37595	0.33592	0.3958	0.45105	0.3811	0.40059	0.31962	0.39195	0.30836	0.38932
1064.7	0.37827	0.43231	0.32606	0.27431	0.32505	0.29143	0.30873	0.36119	0.37536	0.32724	0.31451	0.32921	0.38401	0.38943	0.31639	0.36479	0.22637	0.24103	0.17402	0.18852	0.16767	0.16577	0.13286	0.13233	0.30956	0.40312	0.3727	0.32232	0.39265	0.45079	0.38221	0.38932	0.31538	0.38108	0.30178	0.37151
1065.6	0.3871	0.45437	0.33533	0.29857	0.32518	0.29395	0.32156	0.36852	0.39776	0.32226	0.33879	0.33158	0.36835	0.41462	0.33754	0.36676	0.23258	0.2447	0.18796	0.18912	0.17571	0.16075	0.15157	0.1276	0.31247	0.41941	0.38842	0.3335	0.40126	0.45245	0.38269	0.39626	0.32593	0.39044	0.31686	0.38001
1066.5	0.38881	0.43556	0.34161	0.29771	0.32944	0.31281	0.31669	0.35128	0.39798	0.31111	0.34191	0.33508	0.36136	0.39826	0.3464	0.35888	0.21618	0.26213	0.19207	0.17921	0.17563	0.15672	0.1541	0.12328	0.30293	0.40686	0.39777	0.33891	0.38881	0.44303	0.38235	0.3664	0.31503	0.36999	0.30677	0.3761
1067.5	0.39107	0.42637	0.34386	0.29896	0.33301	0.31836	0.30708	0.35316	0.38721	0.32119	0.3422	0.35711	0.39122	0.39195	0.34715	0.35468	0.2225	0.27551	0.19406	0.18174	0.17524	0.15523	0.15788	0.11886	0.31682	0.39926	0.40391	0.33336	0.40075	0.45749	0.37769	0.3751	0.31615	0.3703	0.29985	0.3792
1068.4	0.39754	0.4237	0.34225	0.30894	0.34048	0.31306	0.31155	0.36805	0.37866	0.33504	0.34934	0.36262	0.3966	0.40138	0.36109	0.35235	0.2442	0.27198	0.19597	0.19896	0.17995	0.15483	0.16434	0.11915	0.32083	0.42213	0.40432	0.34148	0.39737	0.44061	0.36146	0.4006	0.3173	0.36892	0.29902	0.38954
1069.3	0.39725	0.40671	0.33986	0.29573	0.34596	0.31777	0.3303	0.37287	0.36165	0.33318	0.3578	0.35699	0.4055	0.39016	0.36001	0.35876	0.25604	0.26143	0.18163	0.18982	0.19104	0.14394	0.15802	0.11112	0.31234	0.40654	0.41429	0.33919	0.39882	0.44372	0.36273	0.4071	0.31063	0.37641	0.28721	0.39279
1070.2	0.41281	0.39913	0.36125	0.29383	0.36259	0.32611	0.33815	0.39404	0.37022	0.36042	0.37047	0.37759	0.44064	0.38344	0.36806	0.36288	0.263	0.26554	0.1851	0.19543	0.19818	0.15877	0.16481	0.12325	0.32965	0.40409	0.43168	0.34561	0.39877	0.46643	0.3892	0.40809	0.32725	0.38311	0.30795	0.41319
1071.2	0.39412	0.40562	0.35159	0.28778	0.35452	0.31376	0.33493	0.40042	0.35904	0.34351	0.37758	0.38392	0.43285	0.39106	0.36099	0.34126	0.27785	0.23999	0.16927	0.19565	0.19492	0.15487	0.16218	0.12267	0.33354	0.42264	0.42986	0.3449	0.39079	0.46759	0.38089	0.41714	0.33342	0.38477	0.30762	0.41291
1072.1	0.39286	0.40775	0.35453	0.29354	0.37095	0.31621	0.36004	0.41131	0.37299	0.34545	0.38973	0.39738	0.41968	0.41075	0.36406	0.35048	0.28581	0.24021	0.17121	0.19311	0.20128	0.14766	0.16904	0.13725	0.32594	0.42136	0.42979	0.35214	0.39431	0.46003	0.38931	0.41965	0.33805	0.39525	0.32256	0.43485
1073	0.41744	0.43982	0.37055	0.32012	0.38681	0.33313	0.37584	0.42707	0.39446	0.36091	0.40674	0.39652	0.45602	0.43621	0.37199	0.38539	0.29394	0.25306	0.17764	0.1937	0.21432	0.15941	0.17678	0.14529	0.34311	0.44159	0.44978	0.38881	0.39803	0.47256	0.41223	0.43837	0.35079	0.42086	0.33401	0.44267
1073.9	0.40141	0.46049	0.36019	0.32108	0.37575	0.33096	0.35126	0.40308	0.39985	0.37453	0.39816	0.39435	0.44323	0.43875	0.37778	0.35923	0.2876	0.26022	0.17073	0.203	0.20748	0.15326	0.17002	0.14002	0.34126	0.46345	0.43649	0.38453	0.38364	0.4386	0.39964	0.41224	0.34925	0.42118	0.34519	0.42054
1074.9	0.38836	0.45781	0.35985	0.31085	0.36316	0.33019	0.35089	0.37718	0.40507	0.37062	0.41133	0.39619	0.43109	0.44751	0.36346	0.36749	0.29537	0.25244	0.16045	0.20555	0.21599	0.14221	0.16843	0.13913	0.33941	0.46133	0.42761	0.37601	0.39573	0.41662	0.39069	0.41269	0.34635	0.40722	0.3329	0.41243
1075.8	0.39728	0.46401	0.38072	0.32771	0.37936	0.34841	0.35083	0.40623	0.43095	0.39488	0.41742	0.41793	0.42769	0.45771	0.37045	0.4092	0.29085	0.26533	0.17229	0.22714	0.21837	0.15894	0.17591	0.14643	0.33249	0.44763	0.42558	0.40188	0.4176	0.42327	0.39536	0.44559	0.35134	0.43192	0.34097	0.43098
1076.7	0.42263	0.48357	0.37448	0.33513	0.37122	0.35071	0.35127	0.40482	0.42258	0.40553	0.42814	0.4301	0.44455	0.45433	0.36644	0.42679	0.28516	0.26604	0.17831	0.23162	0.21333	0.17733	0.17756	0.13973	0.34662	0.4831	0.41934	0.41752	0.40917	0.42823	0.39684	0.46352	0.36236	0.43807	0.34625	0.41432
1077.6	0.41482	0.45656	0.36123	0.3086	0.35066	0.34886	0.35237	0.3924	0.3962	0.39572	0.39831	0.41377	0.40974	0.43464	0.35928	0.4081	0.27447	0.26637	0.1768	0.2269	0.19964	0.16755	0.16777	0.12694	0.33688	0.46626	0.40625	0.38697	0.41326	0.42405	0.38423	0.44067	0.34885	0.4139	0.3315	0.3869
1078.6	0.4415	0.45379	0.38193	0.31655	0.3664	0.36259	0.37424	0.4185	0.40544	0.39326	0.40298	0.43316	0.4252	0.43753	0.36072	0.42966	0.27959	0.26339	0.20414	0.2301	0.20632	0.18215	0.18887	0.13262	0.35482	0.47	0.42498	0.40441	0.43565	0.4616	0.39682	0.47224	0.36723	0.41815	0.33498	0.39794
1079.5	0.45202	0.46579	0.3636	0.32353	0.3862	0.37434	0.38011	0.43839	0.39256	0.39125	0.38548	0.43056	0.4311	0.43997	0.34836	0.42691	0.26576	0.28746	0.21549	0.22885	0.19709	0.17998	0.18319	0.13187	0.35675	0.48542	0.41854	0.40778	0.43668	0.47206	0.40433	0.48612	0.35934	0.40706	0.31843	0.38679
1080.4	0.45166	0.47179	0.34858	0.32085	0.39062	0.37588	0.38885	0.42318	0.37313	0.38984	0.37441	0.4124	0.4333	0.4375	0.34951	0.4171	0.27747	0.30025	0.2146	0.21175	0.20117	0.17042	0.17247	0.11811	0.36196	0.50022	0.43104	0.39726	0.44185	0.45658	0.39647	0.48241	0.35436	0.39864	0.30883	0.35521
1081.3	0.44309	0.46925	0.36148	0.33231	0.39239	0.37166	0.38242	0.42312	0.38045	0.39035	0.37368	0.413	0.43808	0.43775	0.34501	0.41007	0.28163	0.3006	0.21766	0.20557	0.19749	0.1612	0.16608	0.11181	0.37444	0.49109	0.4364	0.3978	0.43699	0.461	0.38394	0.47232	0.35019	0.3826	0.29657	0.35837
1082.2	0.43457	0.47119	0.34908	0.35012	0.40782	0.35414	0.36076	0.41109	0.38665	0.38172	0.37279	0.41795	0.45066	0.43789	0.33291	0.41387	0.27094	0.28715	0.20592	0.19978	0.19642	0.15085	0.15938	0.11121	0.36844	0.48554	0.43203	0.37859	0.41498	0.44624	0.37489	0.46102	0.34841	0.37807	0.30229	0.37399
1083.2	0.42843	0.46175	0.33083	0.3584	0.40809	0.34326	0.34917	0.39613	0.36805	0.38405	0.3505	0.40576	0.43891	0.42957	0.31708	0.41354	0.2795	0.29482	0.1922	0.19288	0.18294	0.15132	0.14354	0.10684	0.34842	0.47384	0.40672	0.35919	0.4139	0.44013	0.36174	0.45385	0.31493	0.36901	0.28789	0.37497
1084.1	0.42209	0.4535	0.32241	0.3504	0.40914	0.3259	0.34298	0.37202	0.34562	0.36698	0.3353	0.38029	0.43136	0.41523	0.321	0.39521	0.27361	0.25499	0.18697	0.18148	0.17654	0.14793	0.13431	0.098514	0.33379	0.44698	0.40188	0.34036	0.39651	0.42842	0.34761	0.43726	0.30215	0.36762	0.29176	0.37248
1085	0.43338	0.44265	0.32779	0.35191	0.40681	0.31181	0.32165	0.36311	0.35714	0.38033	0.33754	0.3773	0.44342	0.41312	0.32323	0.37643	0.24344	0.23555	0.18045	0.1801	0.17564	0.15007	0.14464	0.1023	0.33331	0.43957	0.39775	0.33411	0.38724	0.4318	0.34587	0.41265	0.30984	0.35536	0.30185	0.38745
1085.9	0.42707	0.43627	0.32407	0.35345	0.40636	0.31347	0.32069	0.36578	0.35128	0.37925	0.33688	0.35384	0.44187	0.41267	0.32866	0.3732	0.24246	0.22748	0.16455	0.1853	0.18485	0.14817	0.14948	0.10205	0.33315	0.42754	0.39925	0.3286	0.39258	0.40711	0.34412	0.41374	0.30429	0.36179	0.3135	0.38494
1086.8	0.41573	0.43094	0.33728	0.34395	0.41365	0.32155	0.33195	0.36705	0.34429	0.37407	0.33711	0.36046	0.42899	0.40827	0.32926	0.37195	0.24267	0.24049	0.17334	0.1849	0.18576	0.1555	0.15308	0.10515	0.32366	0.4256	0.39335	0.35651	0.39651	0.41921	0.3519	0.42963	0.3039	0.35256	0.3133	0.39442
1087.8	0.42581	0.43747	0.355	0.33835	0.41529	0.3097	0.33838	0.37281	0.36302	0.36782	0.35898	0.34795	0.42733	0.4053	0.34047	0.36935	0.23494	0.24813	0.17072	0.18835	0.19592	0.14719	0.15284	0.10263	0.34148	0.42027	0.40535	0.35375	0.38179	0.40491	0.35813	0.42198	0.31895	0.34885	0.32211	0.3856
1088.7	0.43912	0.44175	0.3735	0.32984	0.43054	0.30751	0.33143	0.37474	0.36175	0.37022	0.37116	0.35297	0.43632	0.41851	0.34926	0.36998	0.24576	0.26236	0.16824	0.18811	0.19168	0.14793	0.15911	0.1011	0.35181	0.44234	0.40813	0.36054	0.37878	0.40083	0.36313	0.41578	0.32089	0.35312	0.32642	0.38328
1089.6	0.42563	0.44488	0.35779	0.31342	0.42621	0.30808	0.33511	0.36994	0.3511	0.34199	0.34445	0.35617	0.44028	0.40908	0.32862	0.35788	0.25315	0.2694	0.16179	0.18595	0.1863	0.14329	0.15312	0.10114	0.35334	0.42942	0.39293	0.33908	0.37218	0.3974	0.3523	0.41895	0.30125	0.34289	0.31079	0.38158
1090.5	0.46224	0.44955	0.35712	0.30376	0.43979	0.31986	0.35649	0.37077	0.35366	0.36202	0.34239	0.36469	0.45419	0.41384	0.33379	0.36143	0.24996	0.30079	0.17346	0.18573	0.18412	0.15571	0.14984	0.11195	0.36006	0.41501	0.38642	0.3352	0.37795	0.42408	0.36708	0.40653	0.29341	0.34895	0.31279	0.39446
1091.5	0.45705	0.4357	0.34894	0.29238	0.43308	0.31153	0.34947	0.36505	0.33706	0.36483	0.33289	0.3309	0.44637	0.39461	0.32662	0.34624	0.24151	0.26941	0.17122	0.17719	0.17018	0.15253	0.14639	0.090932	0.34558	0.4029	0.37278	0.30662	0.37757	0.41396	0.35952	0.38693	0.28773	0.36772	0.31399	0.3608
1092.4	0.44669	0.42105	0.33634	0.28266	0.44017	0.31062	0.34307	0.36758	0.32559	0.35634	0.31564	0.31612	0.44364	0.40297	0.33062	0.32808	0.24001	0.25264	0.16459	0.16915	0.16117	0.15215	0.15212	0.077372	0.33219	0.3867	0.37451	0.29613	0.38333	0.41256	0.35749	0.3946	0.28287	0.3579	0.29969	0.34988
1093.3	0.41878	0.40284	0.31507	0.29002	0.41941	0.30524	0.35239	0.36833	0.33006	0.36158	0.29932	0.32602	0.41365	0.40225	0.30652	0.32958	0.23205	0.24659	0.15697	0.16095	0.15896	0.14296	0.15148	0.078635	0.30774	0.37278	0.3545	0.29104	0.37516	0.4035	0.33916	0.38232	0.28021	0.35355	0.291	0.35534
1094.2	0.41547	0.4016	0.31793	0.29711	0.43672	0.29297	0.34752	0.38253	0.33978	0.36405	0.31113	0.31049	0.39378	0.40486	0.30856	0.34291	0.22584	0.23189	0.15524	0.1553	0.15402	0.14289	0.14636	0.073021	0.28777	0.381	0.35145	0.2881	0.37103	0.39756	0.33989	0.38773	0.29322	0.36843	0.29048	0.34788
1095.1	0.36793	0.38542	0.32014	0.29067	0.43828	0.27768	0.3287	0.35551	0.33629	0.32553	0.29845	0.31157	0.35853	0.37415	0.29145	0.33346	0.22691	0.20835	0.15157	0.14241	0.14917	0.1268	0.14599	0.067873	0.2459	0.37942	0.34166	0.26923	0.36266	0.3815	0.32386	0.36865	0.30101	0.32828	0.27507	0.33141
1096	0.36545	0.3909	0.32591	0.29085	0.44122	0.26949	0.3195	0.36092	0.34638	0.31451	0.29099	0.3287	0.34268	0.37203	0.29886	0.32482	0.21919	0.20224	0.14152	0.14525	0.15378	0.11782	0.14825	0.073434	0.23739	0.37466	0.34436	0.26708	0.35438	0.37015	0.32499	0.36987	0.2947	0.30853	0.25957	0.34679
1097	0.35055	0.4027	0.32807	0.31465	0.44206	0.26648	0.30817	0.35716	0.35591	0.31218	0.28084	0.34729	0.33511	0.36828	0.29596	0.33256	0.21397	0.18645	0.13987	0.13886	0.15656	0.11289	0.14771	0.081561	0.21842	0.38439	0.33596	0.26729	0.35163	0.36337	0.3066	0.33487	0.29054	0.30585	0.27087	0.35234
1097.9	0.35244	0.41216	0.34064	0.31928	0.46016	0.27645	0.3078	0.36232	0.35614	0.323	0.27331	0.3271	0.34357	0.35347	0.31614	0.32098	0.20883	0.20005	0.14656	0.14213	0.16342	0.12207	0.13817	0.075671	0.22196	0.37738	0.33991	0.26564	0.36774	0.38073	0.31264	0.33332	0.28429	0.31269	0.25915	0.33979
1098.8	0.34712	0.39685	0.35807	0.32076	0.45632	0.26718	0.32059	0.35902	0.34251	0.30691	0.27894	0.33155	0.34002	0.33553	0.32315	0.3066	0.21345	0.20417	0.14871	0.14879	0.16684	0.11187	0.14615	0.076389	0.20863	0.3642	0.34368	0.26647	0.35655	0.38084	0.31662	0.31705	0.28238	0.30853	0.2609	0.33654
1099.7	0.36589	0.38972	0.35768	0.31682	0.43327	0.26929	0.3146	0.38124	0.33639	0.30611	0.28036	0.31349	0.33962	0.33493	0.31264	0.30504	0.18768	0.2101	0.15097	0.15719	0.16063	0.10742	0.14394	0.073377	0.22251	0.36659	0.33977	0.28706	0.34018	0.3886	0.31317	0.33297	0.27121	0.31762	0.26004	0.32739
1100.6	0.36707	0.40434	0.357	0.31176	0.4265	0.2836	0.33138	0.38837	0.31529	0.31241	0.28127	0.29611	0.35391	0.35859	0.30314	0.30705	0.19284	0.20816	0.14895	0.16037	0.15583	0.11838	0.14203	0.075716	0.24144	0.36529	0.3372	0.29635	0.34419	0.38206	0.29778	0.33611	0.27752	0.31199	0.25826	0.305
1101.6	0.37465	0.41142	0.36352	0.29906	0.41972	0.30068	0.35942	0.39679	0.31511	0.33595	0.28373	0.30399	0.35367	0.37718	0.31366	0.30379	0.19678	0.21753	0.15791	0.17476	0.16036	0.13371	0.13944	0.080965	0.26925	0.37694	0.34978	0.3105	0.33264	0.38945	0.3141	0.37123	0.29074	0.32522	0.24498	0.31399
1102.5	0.36703	0.39983	0.3622	0.29027	0.40166	0.29771	0.35717	0.41107	0.3146	0.33297	0.2858	0.30039	0.34624	0.37518	0.31077	0.30853	0.19032	0.21202	0.16199	0.18804	0.16494	0.13895	0.15087	0.086238	0.2614	0.36985	0.36448	0.30844	0.30394	0.3699	0.31335	0.39186	0.29483	0.33309	0.26029	0.33563
1103.4	0.36651	0.4079	0.36618	0.285	0.39961	0.31304	0.36	0.39691	0.30894	0.35999	0.28792	0.29498	0.35466	0.39198	0.30515	0.31828	0.20103	0.21426	0.16618	0.18665	0.16237	0.15143	0.149	0.084578	0.28085	0.3776	0.37398	0.31366	0.31587	0.368	0.30333	0.38966	0.2934	0.34186	0.26989	0.34198
1104.3	0.35024	0.40878	0.38222	0.28301	0.41547	0.31789	0.36063	0.40742	0.31427	0.35147	0.30084	0.30252	0.36989	0.40099	0.31658	0.32362	0.22931	0.20875	0.16239	0.18884	0.16761	0.15201	0.15651	0.072656	0.28647	0.37921	0.38674	0.29828	0.33798	0.35212	0.30669	0.3735	0.30877	0.35079	0.28416	0.34217
1105.2	0.34087	0.40321	0.38191	0.27985	0.40721	0.3184	0.35656	0.41318	0.32872	0.3406	0.31076	0.30694	0.35653	0.38435	0.31188	0.31518	0.22354	0.21731	0.17102	0.19199	0.17462	0.15325	0.16004	0.066317	0.28211	0.38403	0.38378	0.28983	0.33824	0.37099	0.30988	0.37077	0.30003	0.35561	0.29013	0.35708
1106.1	0.35238	0.40538	0.39314	0.2886	0.41003	0.33612	0.34257	0.42458	0.33231	0.34404	0.33281	0.31401	0.38297	0.37055	0.29906	0.33631	0.23194	0.24086	0.17327	0.18715	0.1741	0.15358	0.17204	0.077593	0.28184	0.3886	0.37565	0.30528	0.35805	0.37567	0.30482	0.36984	0.29837	0.36096	0.31923	0.36533
1107.1	0.3591	0.40509	0.41068	0.28561	0.40867	0.34896	0.33479	0.42347	0.34604	0.33877	0.34256	0.33979	0.38353	0.37115	0.31432	0.35171	0.24228	0.23384	0.16285	0.1768	0.16905	0.15106	0.17166	0.082851	0.28846	0.40663	0.37427	0.32551	0.39032	0.39325	0.3201	0.36251	0.3033	0.34734	0.31862	0.37579
1108	0.36603	0.39667	0.40132	0.27164	0.40487	0.35846	0.33782	0.44001	0.34356	0.31464	0.31858	0.34093	0.3852	0.36246	0.31452	0.34332	0.23415	0.24208	0.17093	0.1671	0.16565	0.13997	0.1679	0.083595	0.29616	0.39256	0.36996	0.33226	0.39242	0.39365	0.33199	0.36304	0.30527	0.32385	0.30647	0.36702
1108.9	0.3884	0.41627	0.38878	0.28142	0.40613	0.36572	0.3489	0.44036	0.34025	0.32804	0.31275	0.34719	0.39808	0.37545	0.32188	0.34769	0.24537	0.24409	0.16876	0.16842	0.1755	0.14921	0.1695	0.090291	0.29906	0.40704	0.36036	0.34244	0.39301	0.41255	0.34024	0.38852	0.30971	0.34033	0.31312	0.38549
1109.8	0.41347	0.39831	0.39362	0.29677	0.41596	0.38505	0.3493	0.44363	0.36994	0.3482	0.32593	0.36794	0.43539	0.38105	0.35284	0.3698	0.27237	0.27082	0.17475	0.16834	0.19511	0.14983	0.17611	0.10056	0.31973	0.40756	0.37407	0.35156	0.40628	0.42702	0.35444	0.40025	0.33368	0.35861	0.33244	0.39672
1110.7	0.40681	0.38602	0.38702	0.2761	0.40861	0.36883	0.35235	0.42142	0.35451	0.32516	0.31793	0.35899	0.41887	0.38074	0.36288	0.35955	0.27513	0.2514	0.17801	0.17175	0.19502	0.1386	0.16451	0.091578	0.32391	0.4016	0.37537	0.33768	0.40038	0.41413	0.36842	0.38235	0.32508	0.33973	0.31979	0.3899
1111.6	0.40857	0.38856	0.38212	0.28735	0.41981	0.36094	0.35423	0.41151	0.33827	0.30755	0.31798	0.35095	0.436	0.38605	0.35787	0.35875	0.29333	0.24087	0.18659	0.16882	0.19352	0.13747	0.15798	0.090579	0.34259	0.40124	0.37519	0.33432	0.39618	0.40058	0.35931	0.38047	0.32139	0.33232	0.32233	0.39342
1112.6	0.43039	0.42541	0.3998	0.31988	0.42256	0.38612	0.36104	0.40121	0.35783	0.33924	0.35102	0.3913	0.45645	0.41405	0.38714	0.38334	0.31838	0.25744	0.19486	0.18103	0.20994	0.159	0.1631	0.10732	0.35911	0.43283	0.39773	0.34716	0.41038	0.42408	0.37068	0.3834	0.32264	0.36257	0.33532	0.43353
1113.5	0.40223	0.40494	0.3948	0.32228	0.39755	0.38605	0.35134	0.40174	0.35051	0.33305	0.33378	0.3776	0.43633	0.40439	0.3861	0.39585	0.30296	0.26348	0.20021	0.18669	0.19687	0.15449	0.15342	0.10968	0.3419	0.41745	0.4061	0.35825	0.39501	0.41114	0.37216	0.38042	0.30508	0.35715	0.31225	0.44015
1114.4	0.39459	0.44118	0.39447	0.31866	0.39954	0.38474	0.36323	0.40765	0.33226	0.33439	0.31576	0.38115	0.41494	0.43462	0.38913	0.41159	0.30941	0.25512	0.20224	0.19108	0.18198	0.15671	0.15209	0.12329	0.34091	0.44124	0.40762	0.38136	0.39584	0.40519	0.38266	0.39361	0.29647	0.35531	0.30825	0.44909
1115.3	0.40528	0.44839	0.40012	0.33613	0.40456	0.39828	0.3619	0.42357	0.34499	0.33695	0.33008	0.40357	0.43715	0.4398	0.38767	0.43603	0.31662	0.28066	0.19818	0.19375	0.18056	0.16731	0.1643	0.13423	0.34535	0.45162	0.41305	0.40262	0.40335	0.42915	0.38265	0.41214	0.30143	0.38404	0.32514	0.48212
1116.2	0.4105	0.44745	0.39535	0.33025	0.40038	0.40497	0.37821	0.42856	0.36696	0.33729	0.33265	0.39653	0.45438	0.4466	0.39853	0.45072	0.31568	0.3046	0.19951	0.20608	0.18529	0.16714	0.17035	0.13432	0.33762	0.44074	0.41929	0.41348	0.41051	0.43748	0.39284	0.42204	0.32388	0.39764	0.33383	0.47414
1117.1	0.41432	0.45479	0.39836	0.32917	0.40718	0.40782	0.39471	0.45734	0.37659	0.33179	0.35776	0.3974	0.45967	0.4911	0.41753	0.48055	0.31634	0.30792	0.20626	0.22984	0.19133	0.15873	0.18319	0.13797	0.34819	0.45617	0.42318	0.44313	0.41816	0.43274	0.40957	0.4616	0.34077	0.41434	0.36912	0.47588
1118	0.42973	0.46977	0.39257	0.31891	0.42925	0.42379	0.40098	0.4432	0.38628	0.3401	0.36864	0.41868	0.48314	0.5014	0.42369	0.48197	0.31543	0.30614	0.2123	0.22012	0.19993	0.16467	0.18738	0.1406	0.37196	0.45875	0.4308	0.44501	0.42436	0.45537	0.4073	0.43942	0.36359	0.4208	0.37789	0.47354
1119	0.43762	0.48218	0.40254	0.31594	0.43228	0.43214	0.3874	0.44202	0.3952	0.34141	0.40094	0.42231	0.49648	0.49683	0.42855	0.48969	0.31672	0.3316	0.2113	0.22459	0.20416	0.17152	0.19322	0.13924	0.37595	0.46547	0.4496	0.43666	0.43315	0.46803	0.39632	0.43586	0.38042	0.43849	0.3826	0.47511
1119.9	0.45302	0.50473	0.40428	0.3258	0.4522	0.44832	0.39752	0.45705	0.40558	0.35809	0.42471	0.41572	0.51133	0.52736	0.45153	0.48981	0.3343	0.33965	0.22	0.23202	0.21972	0.18048	0.19888	0.13638	0.39218	0.48116	0.46187	0.44634	0.44783	0.49907	0.4067	0.44905	0.39634	0.43901	0.38897	0.47457
1120.8	0.46901	0.51714	0.42222	0.33307	0.45134	0.46417	0.39678	0.4654	0.41725	0.37731	0.42317	0.43382	0.50008	0.5377	0.4523	0.49728	0.3412	0.34518	0.23024	0.24262	0.23197	0.19757	0.20406	0.14404	0.40344	0.49361	0.46046	0.45081	0.45622	0.52749	0.40873	0.45366	0.3928	0.45519	0.39668	0.48255
1121.7	0.47592	0.52586	0.43262	0.33401	0.45754	0.46184	0.39389	0.49092	0.40805	0.38716	0.42806	0.44429	0.50835	0.51411	0.45553	0.48875	0.35839	0.3561	0.23361	0.23963	0.22507	0.20803	0.21037	0.1489	0.41002	0.49224	0.46036	0.44071	0.47264	0.5521	0.42377	0.45639	0.39785	0.46039	0.38801	0.4817
1122.6	0.49052	0.53781	0.46388	0.33994	0.47276	0.45739	0.38862	0.50827	0.42415	0.39344	0.45686	0.45222	0.5066	0.54351	0.48215	0.48026	0.37846	0.37348	0.24066	0.2402	0.23846	0.21847	0.22696	0.15928	0.42925	0.52082	0.48843	0.43993	0.49384	0.5617	0.43112	0.49014	0.39821	0.48324	0.42374	0.49319
1123.5	0.50895	0.53171	0.46971	0.37424	0.48161	0.46643	0.41035	0.51437	0.43235	0.39951	0.45687	0.47586	0.52791	0.54634	0.48528	0.4933	0.38497	0.38534	0.24488	0.24573	0.2498	0.22623	0.22654	0.16206	0.44121	0.53168	0.49292	0.4758	0.50397	0.59151	0.43647	0.51344	0.40039	0.48087	0.43335	0.50851
1124.5	0.50049	0.51731	0.48526	0.35621	0.48223	0.4509	0.41927	0.51468	0.43	0.40208	0.44269	0.50238	0.52903	0.53057	0.49544	0.4943	0.36716	0.38258	0.25087	0.24946	0.24506	0.21651	0.22566	0.16869	0.4404	0.52584	0.49813	0.46051	0.5094	0.58462	0.44751	0.51868	0.41232	0.48507	0.43564	0.50289
1125.4	0.51211	0.54552	0.48617	0.3717	0.49573	0.45191	0.43226	0.54605	0.41381	0.41374	0.46562	0.52234	0.55669	0.5483	0.52817	0.49138	0.36585	0.38212	0.24926	0.24995	0.24197	0.21229	0.23603	0.17375	0.46092	0.55965	0.51645	0.46041	0.5106	0.57646	0.46444	0.55611	0.42218	0.49138	0.44829	0.49851
1126.3	0.52279	0.56126	0.48542	0.38865	0.50668	0.4688	0.43336	0.55566	0.44142	0.42002	0.45433	0.541	0.56428	0.56258	0.52411	0.50118	0.36595	0.40253	0.25206	0.25459	0.26055	0.21514	0.23716	0.17862	0.46491	0.5829	0.53847	0.4768	0.51983	0.58856	0.45991	0.57366	0.43541	0.47997	0.4389	0.50596
1127.2	0.52	0.57624	0.47567	0.39926	0.48918	0.47403	0.44203	0.57677	0.43248	0.43179	0.45234	0.563	0.56243	0.57758	0.51406	0.50889	0.35853	0.40148	0.2589	0.27178	0.25474	0.21074	0.22776	0.18157	0.4586	0.5976	0.52113	0.48337	0.52487	0.59291	0.48237	0.59042	0.43874	0.46201	0.42498	0.50633
1128.1	0.51572	0.58818	0.47303	0.3677	0.49005	0.45196	0.43659	0.59372	0.4404	0.45531	0.46248	0.5677	0.58455	0.59875	0.52209	0.49946	0.35819	0.39283	0.26218	0.27374	0.25224	0.21307	0.234	0.18541	0.48149	0.61081	0.51974	0.47859	0.5322	0.5822	0.50391	0.5863	0.4405	0.47452	0.43156	0.50701
1129	0.53053	0.60485	0.47447	0.39397	0.49492	0.47534	0.4361	0.61453	0.44702	0.4719	0.4761	0.57776	0.60911	0.62699	0.51231	0.50304	0.37367	0.41468	0.26787	0.27868	0.25293	0.2276	0.23171	0.19868	0.50417	0.63871	0.53313	0.50915	0.54486	0.60792	0.51049	0.58873	0.43809	0.49686	0.42816	0.52997
1129.9	0.51169	0.59453	0.45844	0.37592	0.48866	0.46893	0.41827	0.59951	0.44774	0.47639	0.46541	0.5699	0.58631	0.61534	0.48219	0.50623	0.36777	0.43663	0.26672	0.27489	0.25293	0.2204	0.22047	0.1885	0.49166	0.63256	0.52782	0.50945	0.54949	0.62375	0.49202	0.56232	0.43303	0.48883	0.41471	0.52413
1130.9	0.48708	0.58081	0.4444	0.35588	0.46452	0.43853	0.40439	0.5553	0.41801	0.48359	0.45765	0.52642	0.58206	0.62014	0.47305	0.47447	0.35098	0.41596	0.27164	0.25642	0.24059	0.21629	0.20814	0.17785	0.48884	0.62578	0.50594	0.48811	0.52763	0.62089	0.4906	0.51978	0.41533	0.49534	0.4133	0.48654
1131.8	0.49055	0.57811	0.4398	0.35088	0.47301	0.44855	0.42564	0.55468	0.42841	0.47849	0.4654	0.50324	0.59556	0.59986	0.4742	0.48143	0.35275	0.42819	0.26307	0.25588	0.24297	0.21604	0.21395	0.18145	0.48716	0.61516	0.50886	0.49745	0.53885	0.63513	0.4918	0.523	0.42358	0.5003	0.42147	0.47455
1132.7	0.48373	0.56902	0.43491	0.35253	0.4753	0.44251	0.3987	0.53364	0.42019	0.45174	0.47198	0.49328	0.57352	0.59181	0.46004	0.47293	0.3447	0.42298	0.26125	0.24917	0.23199	0.20348	0.21816	0.17722	0.4476	0.60536	0.50069	0.48086	0.53678	0.6165	0.47654	0.5036	0.41585	0.48034	0.41775	0.45707
1133.6	0.46475	0.56263	0.41708	0.33064	0.44135	0.4136	0.38101	0.51546	0.42463	0.42484	0.43947	0.47032	0.51519	0.58299	0.45952	0.46066	0.31409	0.40513	0.24509	0.24719	0.23177	0.19021	0.20865	0.15919	0.4067	0.59157	0.48918	0.46089	0.51353	0.59002	0.45105	0.50766	0.4195	0.44782	0.40471	0.43453
1134.5	0.46718	0.55608	0.43554	0.33124	0.44487	0.42319	0.40113	0.50176	0.43902	0.41634	0.45054	0.47427	0.53084	0.60093	0.4728	0.45619	0.31929	0.40094	0.25576	0.24728	0.23198	0.1969	0.21266	0.17318	0.42155	0.58807	0.49723	0.45746	0.52579	0.59564	0.47817	0.51622	0.41949	0.45399	0.40241	0.4521
1135.4	0.45629	0.52684	0.43639	0.33459	0.4476	0.42301	0.4179	0.52054	0.46153	0.40551	0.45347	0.49208	0.52019	0.57019	0.47263	0.46742	0.31541	0.40664	0.25189	0.25626	0.23743	0.19629	0.21758	0.17207	0.41314	0.58195	0.50267	0.4694	0.5332	0.59095	0.48393	0.5443	0.44057	0.45942	0.41252	0.47944
1136.3	0.44675	0.52882	0.426	0.33283	0.432	0.40447	0.3998	0.50164	0.47072	0.39579	0.43558	0.49066	0.49733	0.58006	0.47122	0.45684	0.31029	0.39559	0.25202	0.24968	0.23002	0.18541	0.21254	0.16603	0.41307	0.58926	0.50472	0.47281	0.51483	0.57019	0.47401	0.52853	0.43083	0.46002	0.39947	0.49044
1137.2	0.43751	0.50989	0.43444	0.33071	0.41445	0.42296	0.42181	0.50791	0.46542	0.38895	0.42317	0.4742	0.49978	0.5724	0.47846	0.46156	0.3061	0.40458	0.26136	0.25375	0.23264	0.18248	0.21553	0.16424	0.43358	0.58002	0.52025	0.47396	0.50335	0.58071	0.48089	0.55044	0.43359	0.46504	0.39595	0.49142
1138.1	0.42081	0.48922	0.40721	0.31046	0.41152	0.41278	0.41589	0.47379	0.43709	0.37506	0.42483	0.46006	0.50808	0.54633	0.45081	0.44611	0.31628	0.39014	0.26302	0.23749	0.22615	0.16697	0.21353	0.16479	0.42963	0.55608	0.49803	0.44993	0.50009	0.54566	0.48168	0.51065	0.41386	0.44257	0.38327	0.48562
1139.1	0.41832	0.48839	0.38986	0.30546	0.40317	0.39908	0.40688	0.47814	0.41647	0.37963	0.4067	0.45049	0.49703	0.54373	0.43534	0.44217	0.30406	0.38647	0.25712	0.23846	0.21974	0.16372	0.2124	0.15769	0.42126	0.54739	0.4837	0.45345	0.49378	0.52279	0.48656	0.50744	0.41699	0.44202	0.38483	0.48462
1140	0.43402	0.48647	0.38706	0.29128	0.40147	0.39746	0.38091	0.45822	0.39106	0.37212	0.39374	0.45229	0.50313	0.55393	0.41982	0.43646	0.30838	0.38159	0.24389	0.23278	0.19686	0.16544	0.20535	0.15891	0.42421	0.53779	0.47366	0.44049	0.49366	0.51387	0.46552	0.49519	0.38571	0.438	0.37354	0.4721
1140.9	0.44177	0.48385	0.40644	0.28113	0.40285	0.39168	0.37541	0.44064	0.37894	0.3813	0.39634	0.4619	0.51408	0.56579	0.41524	0.44009	0.31471	0.38718	0.23587	0.22417	0.19654	0.17329	0.21077	0.16565	0.42845	0.53382	0.48038	0.42549	0.49389	0.51929	0.47143	0.49576	0.38576	0.44161	0.37709	0.47973
1141.8	0.43582	0.48268	0.37937	0.27067	0.39071	0.36429	0.35962	0.40259	0.35476	0.37584	0.37767	0.45069	0.50316	0.52921	0.38716	0.43522	0.30769	0.36971	0.20882	0.20511	0.18587	0.16965	0.19131	0.15254	0.39304	0.50982	0.45595	0.41236	0.47611	0.49379	0.45276	0.4519	0.37491	0.44227	0.36323	0.47641
1142.7	0.46141	0.51723	0.40288	0.28535	0.41579	0.37672	0.37134	0.42558	0.3634	0.40459	0.38471	0.45532	0.52665	0.55203	0.41672	0.43984	0.31767	0.39017	0.21041	0.21539	0.18939	0.19099	0.20097	0.14962	0.41662	0.53828	0.48056	0.43758	0.48801	0.51758	0.46169	0.48822	0.39665	0.47494	0.38245	0.47619
1143.6	0.44696	0.51769	0.41273	0.27575	0.4021	0.3768	0.3559	0.41896	0.36642	0.39712	0.37191	0.4275	0.51401	0.52796	0.41417	0.42816	0.31827	0.39837	0.20173	0.20836	0.18618	0.19334	0.19815	0.13561	0.41661	0.54465	0.48403	0.4253	0.47557	0.51918	0.42493	0.4732	0.38662	0.46658	0.37179	0.45622
1144.5	0.46714	0.53393	0.43119	0.27819	0.40696	0.38252	0.38505	0.42997	0.37663	0.41866	0.39451	0.42026	0.51071	0.52526	0.43149	0.42632	0.32441	0.40742	0.21522	0.21605	0.19943	0.18831	0.21253	0.1362	0.41686	0.54836	0.50504	0.43188	0.48058	0.52547	0.44365	0.48404	0.40024	0.48296	0.39	0.47099
1145.5	0.47251	0.5277	0.41228	0.28214	0.40751	0.37902	0.37712	0.44112	0.35839	0.40608	0.38763	0.40673	0.51481	0.49862	0.42434	0.40882	0.32606	0.39998	0.20448	0.2172	0.19275	0.17939	0.20743	0.12253	0.40946	0.5366	0.48762	0.43581	0.48694	0.51716	0.41662	0.4741	0.38876	0.46199	0.37407	0.45086
1146.4	0.49811	0.51499	0.41337	0.27497	0.40976	0.37889	0.36744	0.46191	0.36476	0.40261	0.36869	0.40984	0.51775	0.49814	0.4303	0.37474	0.3194	0.39139	0.20606	0.22574	0.20282	0.17169	0.20574	0.12971	0.43886	0.54502	0.4909	0.41117	0.50352	0.52753	0.41654	0.49672	0.39338	0.44228	0.35613	0.45006
1147.3	0.47874	0.48696	0.40094	0.26292	0.39091	0.3634	0.34666	0.44244	0.34057	0.37911	0.34931	0.36251	0.49721	0.47657	0.41022	0.37891	0.28898	0.36808	0.20053	0.21121	0.1952	0.16519	0.1962	0.11473	0.40981	0.52604	0.47407	0.39206	0.48873	0.51806	0.41318	0.4691	0.36914	0.43681	0.33854	0.40895
1148.2	0.48999	0.46387	0.38039	0.24361	0.38336	0.34449	0.3594	0.42007	0.33093	0.35839	0.35131	0.36975	0.50895	0.46785	0.39853	0.36927	0.27293	0.34377	0.20934	0.19901	0.19356	0.14406	0.18885	0.12382	0.39757	0.50332	0.45764	0.37781	0.471	0.50598	0.4256	0.45399	0.37133	0.41086	0.33201	0.41255
1149.1	0.46983	0.4566	0.34037	0.23413	0.35495	0.3268	0.3326	0.40097	0.30685	0.34304	0.30801	0.34204	0.50432	0.45385	0.37293	0.36133	0.233	0.32131	0.1873	0.17395	0.18324	0.14584	0.16811	0.11438	0.39029	0.4909	0.42823	0.35984	0.43771	0.48468	0.40375	0.41843	0.35168	0.38727	0.29613	0.38648
1150	0.46244	0.44333	0.32814	0.22598	0.34429	0.3087	0.33094	0.38021	0.30711	0.34289	0.29068	0.34255	0.48605	0.4314	0.34858	0.36019	0.21221	0.29817	0.18901	0.16287	0.18134	0.14548	0.15994	0.11069	0.39081	0.4795	0.41319	0.34848	0.4338	0.46964	0.39855	0.40176	0.3552	0.39133	0.29772	0.37359
1150.9	0.43578	0.4619	0.32987	0.24142	0.34899	0.30844	0.35479	0.36646	0.3059	0.34263	0.29501	0.32728	0.46734	0.45067	0.34828	0.37182	0.21585	0.29777	0.19509	0.1605	0.167	0.14457	0.1663	0.1088	0.38337	0.48726	0.41597	0.36609	0.41517	0.45788	0.40872	0.38462	0.34123	0.39045	0.31077	0.37357
1151.8	0.43332	0.46051	0.32936	0.23731	0.34589	0.30085	0.37319	0.36009	0.31091	0.34181	0.30106	0.36556	0.4625	0.42855	0.34936	0.35796	0.22576	0.292	0.19218	0.16521	0.16112	0.14249	0.16401	0.11813	0.38514	0.48149	0.41756	0.38929	0.41445	0.4577	0.40097	0.37518	0.33538	0.38757	0.31749	0.40472
1152.7	0.45143	0.49494	0.34729	0.25312	0.36004	0.31133	0.36125	0.38024	0.32496	0.34592	0.31863	0.38139	0.46661	0.45193	0.36059	0.37437	0.24633	0.28247	0.183	0.18528	0.16635	0.14375	0.17963	0.12312	0.39909	0.49365	0.43679	0.42023	0.44215	0.46391	0.38962	0.40364	0.33972	0.39358	0.33623	0.40398
1153.6	0.43084	0.48971	0.34158	0.23034	0.37405	0.3019	0.34998	0.35399	0.3258	0.3151	0.31271	0.37828	0.4416	0.44733	0.35152	0.34988	0.26506	0.27033	0.17415	0.18959	0.16485	0.13002	0.18002	0.11533	0.37689	0.48865	0.43536	0.40627	0.45973	0.45741	0.38202	0.40065	0.34301	0.37889	0.32676	0.38241
1154.5	0.41522	0.50029	0.35537	0.21896	0.37595	0.30344	0.35192	0.34661	0.33822	0.30363	0.3258	0.36466	0.42831	0.46749	0.36493	0.34347	0.26528	0.27759	0.17228	0.20111	0.16671	0.13075	0.18049	0.1225	0.35576	0.50501	0.44912	0.40972	0.45447	0.45749	0.39394	0.40477	0.32607	0.38297	0.33169	0.39609
1155.4	0.4068	0.49326	0.35229	0.19655	0.3592	0.27391	0.3353	0.34754	0.32912	0.30863	0.32433	0.36834	0.42723	0.46869	0.35576	0.33966	0.24247	0.25733	0.16297	0.20039	0.16784	0.1369	0.17583	0.12016	0.34181	0.49776	0.43714	0.40752	0.45779	0.4538	0.38818	0.41382	0.3304	0.37638	0.33248	0.39623
1156.4	0.4127	0.49241	0.35913	0.21225	0.36348	0.27726	0.32897	0.36305	0.34078	0.30127	0.33083	0.35772	0.42261	0.4899	0.36087	0.35517	0.25258	0.26184	0.1674	0.20918	0.17625	0.12606	0.17946	0.12075	0.35759	0.49461	0.43886	0.37668	0.46031	0.45328	0.39493	0.43617	0.33594	0.36143	0.32683	0.39445
1157.3	0.38889	0.46612	0.33674	0.21084	0.33818	0.26129	0.30772	0.34484	0.31957	0.30876	0.3005	0.33935	0.40529	0.46651	0.3385	0.34644	0.21965	0.25104	0.1503	0.19233	0.16778	0.13077	0.16446	0.10901	0.325	0.47825	0.41186	0.35783	0.4143	0.42949	0.38846	0.40561	0.31891	0.36268	0.3011	0.38539
1158.2	0.39201	0.44896	0.35195	0.22608	0.32344	0.25943	0.32052	0.34738	0.30949	0.30855	0.31842	0.34208	0.41129	0.45219	0.34527	0.36285	0.20536	0.22823	0.16031	0.19296	0.16818	0.12535	0.17184	0.11253	0.32074	0.4565	0.40673	0.37026	0.3841	0.41743	0.3989	0.4018	0.3103	0.35011	0.31799	0.39809
1159.1	0.39902	0.45681	0.34426	0.2353	0.3218	0.28113	0.31275	0.36409	0.29072	0.30308	0.3251	0.34679	0.42006	0.43637	0.34653	0.3672	0.2049	0.21591	0.17485	0.19361	0.16404	0.11262	0.17577	0.10879	0.32803	0.45305	0.4103	0.36808	0.37506	0.42239	0.39419	0.4282	0.30946	0.32962	0.31473	0.3878
1160	0.40727	0.45711	0.34518	0.24682	0.32901	0.29808	0.31588	0.3579	0.29768	0.30509	0.33926	0.33567	0.41142	0.42528	0.35802	0.37124	0.22148	0.20826	0.19452	0.19024	0.16815	0.11736	0.1734	0.10672	0.3289	0.43469	0.42257	0.37006	0.38217	0.41937	0.40073	0.42779	0.31364	0.33156	0.31211	0.37232
1160.9	0.38054	0.45541	0.30946	0.22416	0.30695	0.28928	0.28765	0.33329	0.27998	0.29351	0.31332	0.30922	0.3778	0.39994	0.3387	0.34512	0.18987	0.1895	0.17967	0.17059	0.15958	0.11582	0.16296	0.0969	0.30499	0.42493	0.39403	0.35088	0.35667	0.40508	0.38464	0.40866	0.30723	0.32315	0.30913	0.34553
1161.8	0.36548	0.44379	0.31539	0.21723	0.32486	0.29934	0.28908	0.33759	0.26688	0.28664	0.31873	0.3002	0.36557	0.38735	0.34143	0.33381	0.20372	0.19657	0.18252	0.17147	0.15963	0.10929	0.16848	0.094959	0.30257	0.42978	0.40877	0.3483	0.37036	0.41213	0.3768	0.41999	0.30589	0.32636	0.31078	0.34273
1162.7	0.36534	0.44044	0.30356	0.2143	0.33002	0.29495	0.29082	0.34565	0.28996	0.27867	0.3145	0.28608	0.36284	0.37998	0.34634	0.33498	0.21023	0.21358	0.18832	0.17326	0.16533	0.1139	0.16397	0.093806	0.3243	0.43923	0.41535	0.33663	0.39244	0.42259	0.36804	0.42185	0.32005	0.33882	0.30257	0.35347
1163.6	0.35735	0.41774	0.30278	0.19417	0.33198	0.26495	0.28979	0.32848	0.28021	0.28223	0.28702	0.27406	0.36421	0.36617	0.3373	0.31895	0.20544	0.19479	0.17757	0.17254	0.16422	0.12866	0.14938	0.085434	0.31661	0.4243	0.39898	0.30881	0.38314	0.40377	0.35754	0.38264	0.31828	0.3515	0.29106	0.34979
1164.5	0.35533	0.42862	0.30978	0.19938	0.31843	0.27239	0.27739	0.32095	0.27755	0.28717	0.29565	0.28969	0.35143	0.37622	0.32344	0.31421	0.20867	0.20649	0.16497	0.17825	0.16506	0.12816	0.15674	0.088848	0.31948	0.44856	0.40208	0.30173	0.36686	0.41546	0.32383	0.3743	0.31142	0.37222	0.30758	0.34119
1165.4	0.35525	0.4412	0.32695	0.19709	0.32274	0.26848	0.28181	0.32123	0.2738	0.29146	0.31127	0.30776	0.36446	0.37526	0.31815	0.30991	0.21679	0.19264	0.16048	0.17912	0.16259	0.13109	0.15464	0.094651	0.31907	0.43604	0.40523	0.3096	0.37109	0.41895	0.31118	0.36974	0.29936	0.37361	0.29615	0.35199
1166.4	0.36919	0.46241	0.33509	0.19586	0.33199	0.26649	0.28007	0.30101	0.28678	0.30373	0.3275	0.32945	0.37806	0.37192	0.32742	0.30777	0.21926	0.18996	0.17125	0.17697	0.16985	0.13793	0.15318	0.10308	0.34205	0.43014	0.40865	0.29733	0.37706	0.43969	0.31432	0.35986	0.30661	0.37269	0.30157	0.36776
1167.3	0.34988	0.47514	0.32526	0.18313	0.32059	0.26056	0.26362	0.2887	0.26957	0.29903	0.29594	0.31071	0.34518	0.38492	0.31531	0.29518	0.20743	0.16932	0.15868	0.16553	0.16668	0.12305	0.14244	0.096522	0.31843	0.42597	0.38732	0.28065	0.36094	0.42889	0.2985	0.35614	0.29328	0.34792	0.28473	0.3449
1168.2	0.34549	0.48063	0.31442	0.19408	0.3107	0.25942	0.25544	0.27725	0.25799	0.28646	0.29323	0.32041	0.34236	0.38119	0.30501	0.31335	0.20741	0.18486	0.16517	0.16112	0.16759	0.10896	0.14943	0.10002	0.33144	0.40086	0.37117	0.2899	0.35644	0.4257	0.29995	0.36405	0.2947	0.3262	0.29197	0.34846
1169.1	0.34608	0.46003	0.2889	0.19083	0.31887	0.25604	0.24322	0.28564	0.25286	0.28066	0.26511	0.32402	0.35192	0.37196	0.30464	0.32572	0.19712	0.17954	0.15101	0.16062	0.1709	0.10766	0.13954	0.10047	0.32851	0.3754	0.34772	0.28803	0.34631	0.41328	0.30965	0.3569	0.28758	0.32835	0.2693	0.36754
1170	0.35063	0.46129	0.2874	0.1901	0.32475	0.27106	0.26606	0.2883	0.26988	0.28999	0.26773	0.32265	0.3648	0.38931	0.32084	0.32829	0.1965	0.20184	0.17482	0.16603	0.17237	0.11006	0.1491	0.10312	0.32688	0.38609	0.35122	0.28316	0.3459	0.41209	0.31781	0.36922	0.29599	0.34484	0.28002	0.38227
1170.9	0.33343	0.46473	0.26105	0.18491	0.30917	0.25454	0.28252	0.28958	0.26144	0.27559	0.24465	0.2812	0.34795	0.39665	0.31003	0.32883	0.18389	0.18717	0.17492	0.16229	0.16648	0.11295	0.13693	0.085799	0.29647	0.38736	0.33276	0.28908	0.34344	0.37966	0.33581	0.36118	0.29038	0.34746	0.26461	0.35787
1171.8	0.35708	0.46694	0.27158	0.19136	0.31916	0.26773	0.28541	0.29544	0.25307	0.28949	0.26329	0.3037	0.37322	0.3708	0.30563	0.33281	0.18998	0.19758	0.16853	0.1711	0.15688	0.1257	0.13902	0.090715	0.31748	0.38141	0.33983	0.30071	0.34688	0.36113	0.33558	0.36446	0.27978	0.36554	0.27554	0.36651
1172.7	0.35872	0.47907	0.25701	0.18276	0.3296	0.26788	0.29026	0.31198	0.26723	0.29849	0.26121	0.28187	0.37555	0.3876	0.29806	0.31358	0.19119	0.18409	0.15616	0.16997	0.15721	0.12204	0.13096	0.088593	0.31375	0.40758	0.35537	0.2984	0.3568	0.36209	0.32501	0.37695	0.28119	0.36513	0.2674	0.36522
1173.6	0.35167	0.47808	0.26325	0.17546	0.3374	0.27021	0.30714	0.30271	0.25772	0.27755	0.25725	0.26468	0.36512	0.36352	0.30309	0.29753	0.19134	0.18738	0.15655	0.16158	0.15275	0.10137	0.13046	0.078753	0.32408	0.40204	0.35919	0.27395	0.37226	0.34958	0.32129	0.38562	0.28009	0.33403	0.27292	0.34522
1174.5	0.36429	0.46442	0.25773	0.17077	0.3451	0.26273	0.28812	0.30075	0.24706	0.25777	0.24687	0.25721	0.36066	0.3667	0.28727	0.2871	0.19327	0.1697	0.13616	0.16115	0.15001	0.088441	0.12627	0.076474	0.32559	0.40357	0.35588	0.27034	0.38123	0.34713	0.31953	0.38954	0.27216	0.31917	0.26748	0.33018
1175.4	0.37757	0.44692	0.25513	0.16383	0.33673	0.26255	0.26572	0.30273	0.25069	0.24005	0.25932	0.25637	0.3746	0.3567	0.27609	0.27522	0.19231	0.16413	0.11525	0.15548	0.14066	0.071749	0.12611	0.082306	0.33943	0.39337	0.34878	0.2529	0.37305	0.34223	0.29452	0.39089	0.25452	0.31257	0.2864	0.34167
1176.3	0.36407	0.45356	0.26246	0.15555	0.35407	0.2567	0.25684	0.29366	0.24794	0.24513	0.26174	0.25983	0.37556	0.38497	0.29067	0.27325	0.20213	0.15389	0.11438	0.14792	0.14173	0.063103	0.13084	0.084884	0.32747	0.40899	0.36765	0.23811	0.38746	0.3506	0.29547	0.39602	0.26855	0.30445	0.29763	0.34736
1177.2	0.35783	0.42559	0.29411	0.1613	0.34984	0.25655	0.25799	0.28052	0.23113	0.25209	0.27148	0.26622	0.36271	0.36486	0.30821	0.27689	0.20057	0.1503	0.11544	0.13808	0.13849	0.066632	0.13871	0.082633	0.32015	0.37903	0.36199	0.22655	0.38437	0.36168	0.30192	0.37934	0.25637	0.30485	0.29631	0.34086
1178.1	0.36163	0.43408	0.31298	0.14921	0.3493	0.25936	0.25009	0.28375	0.23487	0.2647	0.27652	0.27212	0.37562	0.37205	0.31375	0.28808	0.20959	0.15399	0.11816	0.13317	0.1358	0.077564	0.13591	0.089385	0.3138	0.39204	0.36576	0.24617	0.38128	0.37609	0.30078	0.36763	0.25617	0.31334	0.29338	0.34506
1179	0.34731	0.42048	0.32611	0.14049	0.34078	0.24267	0.25347	0.27983	0.24971	0.27484	0.27564	0.27605	0.37632	0.33905	0.31569	0.28244	0.21311	0.13368	0.11238	0.11851	0.13733	0.079049	0.13168	0.091129	0.3225	0.38504	0.37864	0.23784	0.37097	0.35804	0.28998	0.35603	0.27008	0.31338	0.29328	0.35635
1179.9	0.34943	0.42429	0.33165	0.15737	0.34997	0.25648	0.25843	0.27361	0.25118	0.29545	0.26457	0.29806	0.3763	0.35927	0.32614	0.29832	0.22703	0.15195	0.11834	0.11094	0.14549	0.093897	0.14515	0.093605	0.34773	0.38545	0.39368	0.26051	0.37442	0.38419	0.29612	0.35511	0.29096	0.32504	0.29369	0.35131
1180.8	0.35597	0.42241	0.31647	0.15415	0.32278	0.24843	0.24678	0.28638	0.25152	0.27297	0.26387	0.28282	0.37545	0.33933	0.31259	0.30758	0.20974	0.15534	0.11089	0.11136	0.14437	0.098314	0.14413	0.086238	0.34435	0.36446	0.37977	0.28855	0.36091	0.37033	0.28204	0.34384	0.28611	0.3108	0.2918	0.32997
1181.8	0.34917	0.41915	0.29594	0.14994	0.30196	0.26713	0.2404	0.29905	0.25669	0.26403	0.27026	0.28427	0.37567	0.33943	0.32305	0.32372	0.19595	0.17038	0.11349	0.11609	0.14327	0.095271	0.13775	0.087039	0.33426	0.37114	0.37714	0.31875	0.35689	0.36991	0.28384	0.35906	0.29277	0.31506	0.29288	0.33031
1182.6	0.33526	0.39972	0.27878	0.14673	0.28673	0.26663	0.24975	0.30777	0.25634	0.24129	0.27373	0.27577	0.3786	0.34665	0.30427	0.32128	0.18169	0.15583	0.11632	0.11636	0.13527	0.09281	0.14422	0.082277	0.3309	0.35549	0.36337	0.32534	0.34035	0.36291	0.29272	0.36659	0.29673	0.32117	0.28415	0.3321
1183.5	0.32493	0.398	0.27159	0.15846	0.28329	0.27274	0.22494	0.29707	0.23927	0.22697	0.27447	0.25631	0.3729	0.35671	0.30888	0.33955	0.17408	0.16535	0.10403	0.11583	0.13165	0.08704	0.14348	0.080084	0.31526	0.33425	0.35307	0.33832	0.33258	0.36963	0.27373	0.34717	0.2746	0.30731	0.28304	0.30752
1184.4	0.31649	0.39319	0.30177	0.15829	0.28803	0.28568	0.23173	0.31542	0.24818	0.21172	0.28376	0.27513	0.37263	0.35376	0.31925	0.33542	0.17641	0.16861	0.10692	0.13153	0.1287	0.079288	0.14482	0.084641	0.28228	0.3289	0.37109	0.32561	0.33964	0.36871	0.2776	0.359	0.26098	0.29551	0.27557	0.30533
1185.4	0.30976	0.38774	0.31132	0.1607	0.28353	0.30294	0.23389	0.29681	0.2473	0.2146	0.2894	0.28575	0.38109	0.36233	0.31646	0.32275	0.18233	0.17183	0.11216	0.13035	0.1202	0.085332	0.14543	0.082559	0.28928	0.33333	0.37504	0.312	0.32974	0.38999	0.28321	0.35687	0.25374	0.32296	0.26436	0.31344
1186.3	0.31847	0.39126	0.30108	0.15317	0.29628	0.28547	0.23553	0.29193	0.24062	0.21837	0.28529	0.2927	0.3853	0.37045	0.30407	0.31961	0.19464	0.16218	0.10567	0.12478	0.12087	0.092105	0.15041	0.081078	0.29686	0.3435	0.37921	0.28845	0.33091	0.36973	0.27888	0.3382	0.2514	0.33276	0.26586	0.30122
1187.2	0.31059	0.39942	0.29857	0.15911	0.29305	0.25834	0.20302	0.26539	0.23941	0.22025	0.28313	0.28523	0.36132	0.3813	0.29886	0.31037	0.18281	0.157	0.09073	0.11797	0.12356	0.085235	0.14393	0.074164	0.27741	0.35351	0.38387	0.28551	0.33398	0.35009	0.26615	0.32069	0.24007	0.31136	0.27044	0.28182
1188.1	0.33195	0.41408	0.29315	0.15871	0.29241	0.2791	0.22607	0.27912	0.24119	0.23906	0.28463	0.31673	0.38886	0.39694	0.27957	0.31714	0.18736	0.17708	0.10827	0.12607	0.13063	0.10288	0.14199	0.074736	0.29245	0.37429	0.39323	0.29648	0.34623	0.35163	0.30138	0.32328	0.25388	0.34319	0.27111	0.30363
1189	0.32139	0.41103	0.25995	0.15215	0.27538	0.26058	0.21213	0.27128	0.21555	0.24372	0.28923	0.29458	0.3712	0.38016	0.26533	0.32102	0.17575	0.16708	0.11315	0.11689	0.12868	0.10757	0.13467	0.065619	0.30026	0.38077	0.37432	0.29807	0.33599	0.33715	0.29568	0.30159	0.25783	0.33935	0.26707	0.28444
1189.9	0.30638	0.40348	0.25784	0.17267	0.28298	0.24847	0.21589	0.28499	0.22646	0.26812	0.29268	0.30889	0.35497	0.3933	0.28292	0.351	0.18759	0.17457	0.11757	0.12025	0.1415	0.10553	0.13964	0.071334	0.29656	0.39453	0.37466	0.30559	0.34998	0.34314	0.29592	0.3065	0.26872	0.3456	0.28772	0.2926
1190.8	0.29674	0.40677	0.26898	0.17591	0.28118	0.24963	0.1941	0.27544	0.24679	0.27114	0.28727	0.31417	0.34561	0.38559	0.27809	0.33388	0.1991	0.17033	0.11018	0.12125	0.14247	0.11372	0.14372	0.069915	0.29609	0.38357	0.37158	0.31923	0.34863	0.35685	0.28178	0.32146	0.27293	0.33788	0.27772	0.30574
1191.7	0.32178	0.42118	0.26683	0.18434	0.28448	0.26311	0.22559	0.29946	0.24641	0.29089	0.29477	0.34399	0.36443	0.38495	0.27691	0.35139	0.22438	0.17793	0.1342	0.13632	0.14026	0.12601	0.15533	0.08503	0.31233	0.38074	0.36357	0.31733	0.34602	0.36132	0.29469	0.33643	0.28083	0.35297	0.27925	0.31153
1192.6	0.3205	0.39563	0.27003	0.18136	0.28339	0.25428	0.22354	0.3004	0.24522	0.30599	0.31081	0.3439	0.35131	0.3729	0.28899	0.35121	0.23282	0.18183	0.14145	0.13955	0.14337	0.12397	0.17527	0.088466	0.30928	0.38647	0.35638	0.31273	0.34127	0.36854	0.29448	0.35475	0.28425	0.33695	0.28453	0.30114
1193.5	0.32558	0.40337	0.28288	0.18801	0.28826	0.26376	0.23787	0.29786	0.2588	0.31156	0.29795	0.34162	0.36296	0.38752	0.29487	0.35845	0.24864	0.18712	0.1506	0.15188	0.14894	0.13639	0.17143	0.096973	0.30517	0.39707	0.35542	0.31836	0.34815	0.37568	0.29419	0.37429	0.27817	0.3487	0.27701	0.31418
1194.4	0.34408	0.39758	0.28318	0.17589	0.2904	0.30152	0.25002	0.29203	0.25454	0.29838	0.29887	0.33606	0.37228	0.37838	0.27562	0.3476	0.25529	0.19331	0.16766	0.16216	0.15004	0.15118	0.17287	0.10217	0.29706	0.37842	0.3549	0.31766	0.34231	0.38001	0.31387	0.37975	0.27114	0.33952	0.26482	0.30333
1195.3	0.35717	0.40437	0.29695	0.18962	0.3072	0.31627	0.28897	0.31295	0.26039	0.28626	0.33104	0.33208	0.38774	0.39527	0.28923	0.39331	0.25981	0.23113	0.19383	0.18346	0.15816	0.14979	0.18876	0.10443	0.30982	0.39809	0.37102	0.32792	0.34815	0.39246	0.34467	0.39238	0.2776	0.33283	0.27632	0.29476
1196.2	0.35989	0.40633	0.32309	0.19875	0.31899	0.35736	0.31246	0.32654	0.28415	0.30815	0.35254	0.34791	0.40471	0.39922	0.31665	0.40225	0.28801	0.2629	0.21332	0.20081	0.17993	0.17389	0.21515	0.12753	0.33675	0.40625	0.39915	0.34451	0.38047	0.42768	0.3533	0.39907	0.2861	0.35016	0.29422	0.32229
1197.1	0.35223	0.42192	0.31908	0.19874	0.33109	0.36878	0.31672	0.34041	0.28855	0.3149	0.33544	0.34389	0.39643	0.4148	0.31461	0.4184	0.3073	0.26923	0.22261	0.22532	0.18831	0.19319	0.21978	0.13849	0.34101	0.40852	0.40364	0.35214	0.38163	0.43867	0.34995	0.40774	0.28428	0.34579	0.28578	0.32629
1198	0.36703	0.43919	0.3245	0.22231	0.34562	0.3843	0.33187	0.36701	0.3082	0.33528	0.36846	0.36345	0.40185	0.42336	0.32748	0.44056	0.31997	0.29181	0.23416	0.25098	0.20401	0.21133	0.25625	0.15325	0.34785	0.41785	0.41454	0.37495	0.3962	0.44485	0.35561	0.41783	0.30667	0.35519	0.30838	0.32166
1198.9	0.37275	0.46002	0.32093	0.22497	0.34728	0.35161	0.33233	0.37492	0.30261	0.34365	0.37795	0.38297	0.41972	0.41898	0.33364	0.45285	0.32826	0.2922	0.24518	0.26516	0.20573	0.22479	0.27948	0.17208	0.35864	0.43575	0.40501	0.36801	0.40724	0.43727	0.34561	0.41684	0.30168	0.3656	0.31352	0.34181
1199.8	0.38518	0.46778	0.33308	0.23912	0.3518	0.37866	0.33984	0.37978	0.31433	0.38557	0.36364	0.40164	0.43886	0.42829	0.32789	0.44735	0.34654	0.30105	0.25051	0.28384	0.22422	0.25161	0.28204	0.20732	0.37606	0.44228	0.40933	0.37791	0.4104	0.44292	0.34447	0.42549	0.30293	0.39877	0.32293	0.36366
1200.7	0.36531	0.46246	0.32367	0.23345	0.34957	0.36263	0.31211	0.36217	0.2923	0.37924	0.34651	0.37463	0.41368	0.42435	0.3194	0.43951	0.32582	0.28944	0.23947	0.28634	0.23156	0.25904	0.2797	0.20749	0.34014	0.44358	0.39692	0.37543	0.3985	0.42646	0.34103	0.42832	0.29047	0.3879	0.30539	0.34642
1201.6	0.35971	0.48688	0.34735	0.24705	0.34756	0.37235	0.33505	0.36269	0.31413	0.38566	0.35048	0.39043	0.41254	0.438	0.32945	0.42904	0.32682	0.32252	0.25475	0.297	0.25828	0.28575	0.30259	0.22312	0.33326	0.44898	0.4038	0.38058	0.40061	0.42251	0.34932	0.42928	0.30036	0.41288	0.32446	0.35137
1202.5	0.36704	0.49021	0.34866	0.24393	0.34413	0.37378	0.33804	0.34695	0.32283	0.37059	0.34178	0.39639	0.41429	0.43948	0.33265	0.43508	0.32037	0.33532	0.26038	0.30587	0.27931	0.29936	0.31358	0.23933	0.34558	0.45116	0.4033	0.37378	0.37785	0.42194	0.35373	0.43083	0.29016	0.39982	0.31929	0.37256
1203.4	0.37885	0.49788	0.35748	0.26959	0.36516	0.40272	0.37585	0.36417	0.35722	0.39644	0.34001	0.39898	0.41748	0.44002	0.34057	0.45813	0.33021	0.35982	0.27691	0.33103	0.32158	0.32283	0.33468	0.26395	0.36254	0.44941	0.41028	0.39668	0.38371	0.43608	0.37377	0.44824	0.30943	0.41042	0.31973	0.37411
1204.3	0.35965	0.5036	0.33116	0.27027	0.35188	0.39685	0.37802	0.35238	0.35078	0.39101	0.328	0.40009	0.38751	0.42704	0.34117	0.46154	0.31876	0.36646	0.29416	0.33631	0.33962	0.33932	0.35619	0.27549	0.32734	0.45733	0.38975	0.38914	0.37327	0.43103	0.37388	0.43802	0.30981	0.41177	0.31071	0.37162
1205.2	0.36949	0.51348	0.33341	0.27971	0.37373	0.40938	0.40314	0.3593	0.37718	0.39247	0.33942	0.41133	0.40729	0.43404	0.34822	0.46665	0.33467	0.39905	0.30967	0.34609	0.36237	0.36132	0.37231	0.29793	0.34754	0.46296	0.40093	0.38896	0.37346	0.45069	0.37882	0.43974	0.32526	0.41754	0.3203	0.3753
1206.1	0.38032	0.51502	0.33426	0.29972	0.39964	0.41554	0.41484	0.36751	0.37735	0.38939	0.36742	0.4137	0.41204	0.40505	0.35671	0.48698	0.34239	0.40296	0.32349	0.35809	0.37385	0.38045	0.38885	0.32182	0.36451	0.46475	0.39475	0.39138	0.3916	0.46525	0.38269	0.44582	0.32626	0.42195	0.3227	0.38203
1207	0.35589	0.49642	0.3281	0.29826	0.40598	0.42935	0.41333	0.37037	0.36796	0.39635	0.3613	0.40285	0.39923	0.38876	0.34481	0.4668	0.35694	0.41006	0.33274	0.36016	0.37912	0.38224	0.39766	0.34051	0.36436	0.46061	0.38425	0.37398	0.40756	0.47512	0.3904	0.44876	0.33451	0.42222	0.32196	0.37687
1207.9	0.355	0.49951	0.35084	0.30939	0.41728	0.4477	0.39993	0.38091	0.3743	0.39837	0.37452	0.40336	0.40774	0.41757	0.35023	0.46045	0.36977	0.4195	0.33114	0.35254	0.3892	0.39304	0.40492	0.34988	0.3725	0.46911	0.39998	0.3847	0.42152	0.49009	0.38177	0.44129	0.3394	0.42286	0.33729	0.39141
1208.8	0.37748	0.51803	0.3769	0.31599	0.44651	0.46838	0.41489	0.4123	0.38952	0.39341	0.38852	0.41219	0.41527	0.43311	0.36846	0.44679	0.38228	0.42677	0.33464	0.35443	0.39632	0.39156	0.41404	0.36374	0.3965	0.46702	0.4186	0.3851	0.44107	0.50237	0.39011	0.44686	0.33598	0.41667	0.34487	0.39908
1209.7	0.3866	0.51964	0.38818	0.33054	0.44093	0.48883	0.44002	0.43454	0.38949	0.38885	0.37739	0.40492	0.40639	0.42734	0.38149	0.4491	0.36741	0.43613	0.35272	0.35467	0.40713	0.38234	0.41795	0.36698	0.39372	0.4699	0.41324	0.39369	0.45394	0.49624	0.40901	0.46228	0.34097	0.40834	0.35184	0.4098
1210.6	0.41183	0.53063	0.41449	0.34817	0.44388	0.51228	0.46069	0.45839	0.3965	0.38679	0.37834	0.41744	0.42162	0.44183	0.38494	0.45136	0.36692	0.4303	0.36435	0.3494	0.41479	0.37241	0.41721	0.36502	0.40776	0.4691	0.4247	0.40946	0.46687	0.48633	0.4169	0.47006	0.35751	0.41835	0.35507	0.42684
1211.5	0.44262	0.55115	0.42431	0.35937	0.46408	0.53062	0.47462	0.48401	0.40681	0.40707	0.37607	0.44851	0.42004	0.46115	0.39769	0.46515	0.35371	0.4319	0.37359	0.34901	0.41708	0.37432	0.40925	0.36589	0.40607	0.46046	0.42357	0.4259	0.46733	0.48745	0.41623	0.4756	0.3595	0.44219	0.36413	0.44594
1212.4	0.44972	0.55312	0.40198	0.36082	0.46274	0.53968	0.48502	0.48436	0.40599	0.40307	0.37344	0.45601	0.41488	0.44178	0.39521	0.44536	0.34022	0.44883	0.3757	0.34112	0.41225	0.35819	0.39997	0.36139	0.4039	0.45449	0.40401	0.40192	0.46804	0.48735	0.42474	0.48795	0.35985	0.4531	0.35634	0.43461
1213.3	0.46816	0.5523	0.41596	0.37272	0.47233	0.52859	0.493	0.48609	0.39441	0.41023	0.36782	0.43723	0.43404	0.42574	0.38967	0.45056	0.34639	0.45503	0.37679	0.33657	0.39929	0.35727	0.38303	0.35193	0.41877	0.4475	0.40168	0.39122	0.48297	0.46674	0.4118	0.49156	0.35712	0.46954	0.36188	0.44059
1214.2	0.48954	0.58321	0.43086	0.39363	0.49863	0.54348	0.49805	0.49923	0.40901	0.42	0.39078	0.4548	0.46155	0.43975	0.36944	0.46115	0.3576	0.47027	0.38434	0.34524	0.39129	0.35179	0.37908	0.34749	0.44759	0.45814	0.40669	0.40198	0.49562	0.47625	0.41786	0.49911	0.37036	0.49603	0.37595	0.44756
1215.1	0.49119	0.6018	0.43291	0.40608	0.51499	0.54696	0.51328	0.50777	0.41214	0.41734	0.39503	0.45875	0.45982	0.46761	0.367	0.46695	0.37414	0.48137	0.39543	0.33947	0.37843	0.34202	0.37271	0.34848	0.45093	0.46841	0.40792	0.40371	0.50332	0.49444	0.42976	0.50415	0.35877	0.49477	0.38052	0.45324
1216	0.50453	0.6198	0.46534	0.42116	0.51719	0.55705	0.53156	0.52377	0.4201	0.4224	0.41729	0.44598	0.48392	0.47079	0.36272	0.45195	0.38715	0.50168	0.39712	0.33536	0.37013	0.34079	0.37545	0.34401	0.4691	0.48505	0.42376	0.40641	0.51966	0.5086	0.43958	0.51904	0.36564	0.50124	0.38933	0.4581
1216.9	0.52156	0.64729	0.50876	0.43914	0.52225	0.57803	0.54332	0.54755	0.42043	0.43984	0.39952	0.46431	0.47365	0.49611	0.37503	0.46573	0.38746	0.51387	0.4046	0.33939	0.36125	0.34027	0.37217	0.34149	0.48459	0.49749	0.43789	0.42283	0.51675	0.51823	0.45314	0.5341	0.37177	0.49758	0.38808	0.46204
1217.8	0.52179	0.66589	0.50383	0.46416	0.54356	0.61144	0.56767	0.56632	0.45306	0.44452	0.427	0.48287	0.47057	0.53601	0.37724	0.48573	0.3876	0.52208	0.41362	0.33784	0.35648	0.33725	0.38729	0.33708	0.50277	0.52335	0.4503	0.45377	0.51704	0.54221	0.47761	0.54576	0.39582	0.51652	0.39958	0.48521
1218.7	0.52501	0.67133	0.51501	0.47832	0.55299	0.62325	0.56683	0.59481	0.46281	0.47699	0.42701	0.4804	0.45909	0.55721	0.39608	0.48366	0.40134	0.52338	0.40338	0.33805	0.35073	0.34857	0.38751	0.33267	0.53065	0.53836	0.45456	0.45083	0.51329	0.54281	0.46797	0.54465	0.39769	0.53237	0.40168	0.509
1219.6	0.54295	0.66814	0.52464	0.48804	0.56427	0.64186	0.55644	0.61158	0.47928	0.492	0.43203	0.48049	0.48917	0.54634	0.40344	0.49864	0.4185	0.55323	0.39126	0.33975	0.34334	0.34206	0.39025	0.31969	0.55984	0.53775	0.45395	0.45598	0.51972	0.54144	0.4648	0.54241	0.42388	0.52998	0.41501	0.52127
1220.5	0.5515	0.66945	0.52357	0.51863	0.57809	0.65851	0.58554	0.63569	0.48575	0.49803	0.44048	0.48556	0.51722	0.54715	0.41006	0.52268	0.4312	0.55106	0.40406	0.34849	0.33912	0.34467	0.38757	0.30838	0.59673	0.54995	0.46344	0.47231	0.5289	0.55318	0.48867	0.54404	0.43491	0.53549	0.41206	0.52982
1221.4	0.56653	0.65744	0.51648	0.53001	0.59606	0.66672	0.6203	0.65972	0.51542	0.49464	0.46783	0.4752	0.53588	0.52956	0.41483	0.52993	0.43119	0.53247	0.40939	0.35422	0.33779	0.34734	0.3867	0.30325	0.62469	0.54808	0.47096	0.48356	0.52481	0.54549	0.50303	0.55792	0.43471	0.55456	0.43215	0.56045
1222.3	0.581	0.66069	0.53901	0.53071	0.58919	0.67825	0.63023	0.68288	0.52859	0.503	0.47081	0.49939	0.55127	0.51163	0.42149	0.52743	0.43399	0.54539	0.40946	0.36426	0.34128	0.3494	0.37989	0.3025	0.62814	0.53073	0.47616	0.49278	0.5298	0.54704	0.51211	0.56082	0.44227	0.55282	0.4336	0.56518
1223.2	0.58774	0.6662	0.55201	0.54348	0.59908	0.68218	0.67076	0.69984	0.5473	0.502	0.48096	0.53478	0.56668	0.51914	0.43428	0.55427	0.44922	0.53245	0.4228	0.36597	0.3401	0.34654	0.37917	0.30139	0.61565	0.53495	0.49978	0.51207	0.54233	0.56375	0.55024	0.58498	0.45149	0.55945	0.43353	0.57251
1224.1	0.59498	0.6793	0.5733	0.56981	0.60833	0.70165	0.70898	0.72135	0.56212	0.5339	0.49637	0.55316	0.56254	0.53266	0.47108	0.56158	0.44031	0.54019	0.43625	0.37747	0.34641	0.3584	0.38189	0.30382	0.60867	0.55946	0.53629	0.52249	0.53901	0.58053	0.58096	0.59884	0.44839	0.58253	0.44317	0.59902
1225	0.631	0.70762	0.59775	0.57835	0.63968	0.71009	0.73395	0.74395	0.60436	0.56746	0.51899	0.57748	0.57028	0.56115	0.49087	0.58227	0.45798	0.55485	0.4531	0.38291	0.35832	0.36947	0.38781	0.31868	0.61198	0.57113	0.55445	0.54065	0.56178	0.58251	0.59764	0.61328	0.46312	0.60383	0.47936	0.63158
1225.9	0.6457	0.73549	0.62701	0.58947	0.67014	0.70061	0.75762	0.76459	0.60809	0.5784	0.54233	0.59672	0.58923	0.59403	0.51691	0.60057	0.47774	0.57095	0.46658	0.39754	0.35236	0.3678	0.3952	0.32172	0.60791	0.60978	0.57184	0.5543	0.59117	0.59382	0.61735	0.62787	0.47976	0.61105	0.48652	0.64274
1226.8	0.66062	0.77645	0.65036	0.6143	0.69964	0.7249	0.78933	0.78748	0.61422	0.60959	0.57155	0.61772	0.604	0.62949	0.53824	0.62475	0.50497	0.61198	0.48506	0.41215	0.35787	0.37572	0.39908	0.33072	0.63403	0.65346	0.58031	0.55678	0.61494	0.63133	0.63686	0.64955	0.49311	0.64083	0.503	0.67661
1227.7	0.69874	0.79076	0.66018	0.63306	0.71751	0.7542	0.80814	0.81152	0.62663	0.63418	0.61065	0.64653	0.62425	0.63369	0.55744	0.63939	0.51737	0.65313	0.49376	0.43256	0.36549	0.38307	0.41163	0.34472	0.65988	0.67533	0.5914	0.57055	0.63971	0.65344	0.63102	0.6526	0.50993	0.66078	0.5335	0.705
1228.6	0.70041	0.80019	0.64311	0.62622	0.72758	0.75302	0.81435	0.82435	0.6538	0.63377	0.62117	0.66252	0.63113	0.64401	0.52451	0.64326	0.52547	0.68679	0.49804	0.4368	0.36375	0.38457	0.41232	0.35643	0.67529	0.66698	0.56566	0.59783	0.65207	0.67632	0.61735	0.66827	0.51552	0.66923	0.54275	0.7047
1229.4	0.70173	0.83003	0.6619	0.63253	0.7389	0.75963	0.82479	0.84978	0.66633	0.64696	0.63929	0.69004	0.64735	0.66264	0.54297	0.67406	0.54615	0.72828	0.50557	0.45263	0.368	0.38586	0.42222	0.36416	0.67093	0.6929	0.57098	0.62432	0.6588	0.69997	0.6169	0.68478	0.52479	0.69939	0.55136	0.71723
1230.3	0.69789	0.8269	0.67018	0.6526	0.75469	0.76419	0.80694	0.86185	0.68475	0.66525	0.6475	0.71175	0.63772	0.6534	0.54309	0.68793	0.57695	0.75973	0.5085	0.46327	0.37901	0.39792	0.42274	0.36215	0.67068	0.67862	0.57667	0.64398	0.66179	0.70969	0.60324	0.68833	0.52005	0.70496	0.55321	0.73498
1231.2	0.7266	0.80506	0.68373	0.65432	0.76618	0.75636	0.79708	0.87894	0.71817	0.67456	0.65246	0.72815	0.65191	0.65913	0.54006	0.70026	0.59662	0.7608	0.52362	0.48718	0.39776	0.41225	0.43863	0.37479	0.67016	0.66932	0.58038	0.66348	0.66732	0.70329	0.60777	0.70156	0.53254	0.70602	0.55599	0.73093
1232.1	0.73918	0.81636	0.70871	0.64736	0.78599	0.73654	0.79339	0.88268	0.74466	0.68044	0.66374	0.72211	0.65677	0.66264	0.55015	0.7193	0.61613	0.77065	0.55779	0.51311	0.40626	0.42199	0.44405	0.37187	0.66959	0.66944	0.58008	0.66983	0.66967	0.68369	0.61764	0.72108	0.5485	0.72359	0.54945	0.72869
1233	0.76746	0.83225	0.7429	0.64155	0.79776	0.72826	0.78333	0.90082	0.75223	0.7155	0.67403	0.73733	0.65479	0.67016	0.579	0.73522	0.62959	0.76759	0.59346	0.55388	0.4286	0.43999	0.44942	0.37063	0.6852	0.68166	0.60074	0.66359	0.6829	0.68618	0.62853	0.74155	0.56612	0.74126	0.54752	0.72976
1233.9	0.78134	0.80488	0.75325	0.65161	0.80464	0.70885	0.77584	0.88352	0.74381	0.72599	0.67569	0.75166	0.6538	0.64837	0.57904	0.72854	0.64349	0.7671	0.62181	0.587	0.44356	0.45644	0.44651	0.38053	0.70674	0.66156	0.6022	0.65538	0.67668	0.68726	0.64548	0.7447	0.56204	0.72075	0.53532	0.73683
1234.8	0.81739	0.84039	0.77625	0.6471	0.81807	0.71669	0.81629	0.89313	0.76367	0.75552	0.72116	0.76	0.67879	0.68778	0.59409	0.75163	0.6805	0.8003	0.67101	0.62817	0.46577	0.48326	0.47492	0.40854	0.74046	0.69125	0.62044	0.66338	0.70967	0.7064	0.67268	0.76126	0.57927	0.73885	0.5661	0.73884
1235.7	0.82731	0.85655	0.77966	0.64609	0.80838	0.7043	0.81515	0.90522	0.77953	0.78693	0.74915	0.76558	0.67605	0.69716	0.60549	0.75485	0.68933	0.81417	0.71851	0.6665	0.48075	0.50134	0.48923	0.42193	0.74003	0.69022	0.6252	0.67251	0.70949	0.718	0.69635	0.77636	0.58496	0.75623	0.58277	0.74908
1236.6	0.81716	0.83903	0.76571	0.63161	0.79426	0.67765	0.80634	0.90625	0.77372	0.78985	0.73942	0.77343	0.6658	0.68035	0.5781	0.72304	0.70517	0.83076	0.74272	0.68757	0.501	0.51997	0.50485	0.44792	0.7312	0.68084	0.63172	0.6563	0.70134	0.71772	0.69805	0.77388	0.57376	0.73925	0.58703	0.74298
1237.5	0.82987	0.83648	0.75419	0.63406	0.80137	0.67027	0.80829	0.90266	0.7697	0.80103	0.77241	0.76246	0.67147	0.67578	0.57399	0.70396	0.72988	0.82605	0.76485	0.71144	0.5107	0.54205	0.52874	0.47117	0.71506	0.70465	0.6295	0.65793	0.70317	0.70024	0.70554	0.76926	0.55914	0.73326	0.60606	0.73994
1238.4	0.83181	0.84142	0.74458	0.61242	0.80668	0.65933	0.78649	0.89793	0.79369	0.83851	0.78109	0.74312	0.66118	0.69158	0.56111	0.69284	0.75498	0.84038	0.78675	0.73982	0.536	0.57277	0.54739	0.49053	0.70727	0.71731	0.6339	0.65822	0.71343	0.68635	0.68507	0.75754	0.56024	0.76921	0.61033	0.73194
1239.3	0.81443	0.81394	0.73088	0.6067	0.78974	0.65022	0.75116	0.90354	0.80412	0.85142	0.7782	0.73946	0.66565	0.66788	0.55918	0.67745	0.74435	0.85025	0.81746	0.77343	0.56122	0.58529	0.55482	0.50614	0.68155	0.71737	0.62984	0.64643	0.69527	0.68695	0.68228	0.75843	0.56798	0.75855	0.59297	0.73021
1240.2	0.79254	0.78656	0.71836	0.58911	0.78794	0.62612	0.74814	0.88079	0.80753	0.84577	0.75323	0.71449	0.66333	0.63586	0.54409	0.66495	0.76426	0.86922	0.8237	0.7936	0.58573	0.60935	0.56631	0.52382	0.67442	0.69992	0.62487	0.63407	0.69487	0.68343	0.66966	0.73656	0.56938	0.74038	0.57582	0.70898
1241.1	0.79058	0.78648	0.71081	0.58703	0.77779	0.63055	0.74127	0.86924	0.81142	0.87051	0.76692	0.70394	0.66372	0.63182	0.54874	0.68112	0.76128	0.8696	0.854	0.82012	0.61291	0.63818	0.57931	0.54663	0.654	0.69287	0.60756	0.6342	0.68624	0.69736	0.65812	0.73705	0.55555	0.73841	0.57809	0.71584
1242	0.78261	0.77348	0.70186	0.58381	0.77627	0.61027	0.73996	0.84825	0.83474	0.8657	0.75321	0.70821	0.66362	0.63451	0.53927	0.68752	0.77635	0.88306	0.88053	0.84907	0.65297	0.6632	0.59705	0.57422	0.65421	0.68362	0.5985	0.63451	0.68176	0.68957	0.66524	0.73033	0.55696	0.73786	0.56805	0.72404
1242.9	0.75373	0.75775	0.68332	0.5553	0.7429	0.59884	0.73109	0.841	0.82443	0.83832	0.75207	0.69485	0.64203	0.6257	0.53068	0.6652	0.75927	0.87347	0.90498	0.86549	0.67191	0.67711	0.62831	0.59247	0.62723	0.66992	0.5894	0.59224	0.64387	0.66943	0.66995	0.7347	0.54909	0.6989	0.55466	0.69999
1243.8	0.74453	0.76397	0.67447	0.54624	0.74008	0.57889	0.70659	0.81368	0.8271	0.84018	0.74425	0.69009	0.61404	0.62869	0.50221	0.65357	0.7747	0.858	0.90194	0.87952	0.70057	0.71754	0.65361	0.62972	0.60844	0.64865	0.58061	0.56777	0.6366	0.65955	0.64209	0.71705	0.5459	0.68827	0.54209	0.69042
1244.6	0.71652	0.745	0.65118	0.53338	0.72084	0.55557	0.66452	0.78851	0.80442	0.83855	0.74446	0.67058	0.58898	0.61249	0.49391	0.63285	0.7613	0.8216	0.90639	0.88483	0.72335	0.73954	0.67491	0.66717	0.57312	0.64925	0.5781	0.55375	0.61079	0.62488	0.61434	0.7093	0.5267	0.67686	0.52574	0.67315
1245.6	0.68517	0.73816	0.64147	0.51252	0.70183	0.54418	0.63541	0.76567	0.78985	0.82356	0.72242	0.65792	0.58255	0.62162	0.47462	0.61184	0.76433	0.81805	0.90479	0.90436	0.75953	0.75685	0.69963	0.70684	0.55769	0.64694	0.57122	0.54323	0.60059	0.60175	0.60258	0.67816	0.51749	0.64859	0.50165	0.6485
1246.4	0.65076	0.72488	0.63138	0.48743	0.65789	0.52942	0.59766	0.74575	0.76799	0.8236	0.71197	0.63141	0.56121	0.58997	0.45201	0.58507	0.74127	0.82375	0.90864	0.92157	0.79431	0.77965	0.73054	0.75301	0.53267	0.61734	0.56632	0.50833	0.55648	0.60077	0.57545	0.65901	0.50017	0.63898	0.48596	0.62711
1247.3	0.62599	0.70284	0.62382	0.48617	0.64701	0.50948	0.56281	0.7214	0.75031	0.81068	0.70074	0.62442	0.53313	0.56056	0.44367	0.57968	0.73254	0.82341	0.91793	0.93615	0.82868	0.80667	0.75893	0.80424	0.50756	0.59695	0.53384	0.51556	0.54868	0.60031	0.54629	0.64463	0.49261	0.63452	0.47105	0.61756
1248.2	0.61813	0.66753	0.60256	0.46497	0.60793	0.48612	0.53552	0.6888	0.71819	0.8062	0.68228	0.59002	0.52341	0.53839	0.44433	0.56605	0.72814	0.83695	0.93731	0.95118	0.85779	0.83101	0.79587	0.84853	0.50357	0.58509	0.5148	0.52381	0.53676	0.58195	0.53101	0.63021	0.45993	0.62376	0.45011	0.61024
1249.1	0.61504	0.67997	0.60435	0.44846	0.59612	0.48034	0.52551	0.67714	0.71431	0.80111	0.6693	0.57066	0.51546	0.54343	0.43192	0.58095	0.72728	0.84848	0.96062	0.97268	0.89114	0.86468	0.84487	0.88761	0.4914	0.5827	0.49351	0.52314	0.52917	0.579	0.51697	0.61365	0.4414	0.61559	0.44862	0.60055
1250	0.61177	0.66427	0.57818	0.44473	0.58607	0.45534	0.49869	0.64784	0.70388	0.79114	0.65573	0.53519	0.49912	0.51598	0.42068	0.57667	0.72959	0.85524	0.97491	0.98124	0.90396	0.8937	0.88887	0.92416	0.49669	0.55326	0.46919	0.52146	0.5189	0.57208	0.49663	0.61269	0.42648	0.61057	0.4355	0.59308
1250.9	0.60377	0.63197	0.57376	0.41926	0.57754	0.44678	0.49487	0.63061	0.68979	0.77209	0.62854	0.50234	0.50229	0.50473	0.42644	0.56579	0.74354	0.85164	0.98795	0.97777	0.92394	0.92824	0.91108	0.94963	0.4902	0.54694	0.45368	0.5046	0.52264	0.56644	0.48506	0.60844	0.42857	0.59168	0.41325	0.56505
1251.8	0.60011	0.61738	0.56293	0.41104	0.55974	0.44028	0.49218	0.61199	0.6942	0.76186	0.60584	0.48549	0.50916	0.49855	0.41979	0.55586	0.7404	0.86511	0.98733	0.98409	0.94829	0.94928	0.93803	0.96752	0.49313	0.53053	0.46143	0.49966	0.52095	0.56536	0.46601	0.59452	0.41773	0.57843	0.40585	0.55806
1252.7	0.57658	0.59267	0.54913	0.39042	0.53423	0.43008	0.49531	0.5952	0.68936	0.71803	0.57889	0.48905	0.49284	0.46974	0.40791	0.54405	0.70968	0.85686	0.97859	0.96528	0.95557	0.95106	0.95868	0.97851	0.47	0.50884	0.45669	0.4797	0.48122	0.55197	0.46404	0.56751	0.42013	0.57978	0.40555	0.53686
1253.6	0.55629	0.5541	0.53063	0.37606	0.50509	0.41002	0.47927	0.56076	0.65015	0.66839	0.56065	0.47132	0.46929	0.43505	0.40415	0.53006	0.68806	0.84815	0.95306	0.93885	0.95393	0.9407	0.96683	0.97866	0.45427	0.48543	0.44976	0.44936	0.45152	0.52998	0.42964	0.53435	0.40831	0.54662	0.39538	0.50858
1254.5	0.55186	0.53803	0.53927	0.35305	0.48096	0.40065	0.47706	0.55995	0.64895	0.64033	0.56224	0.47088	0.47089	0.42967	0.41327	0.52184	0.67962	0.85364	0.93346	0.9167	0.96064	0.9475	0.96181	0.97142	0.44365	0.47406	0.46618	0.43709	0.43024	0.51426	0.42419	0.52301	0.40217	0.54337	0.37693	0.50213
1255.4	0.54102	0.54667	0.51975	0.35185	0.45675	0.37301	0.44853	0.54555	0.62424	0.62508	0.57402	0.47108	0.45342	0.43292	0.39778	0.53837	0.66138	0.86099	0.90767	0.89217	0.93352	0.93311	0.97057	0.96415	0.42652	0.4778	0.4565	0.44459	0.42863	0.49258	0.41096	0.5043	0.38826	0.54384	0.38147	0.51362
1256.3	0.52204	0.54962	0.50117	0.34076	0.43563	0.35047	0.43379	0.53225	0.59991	0.6019	0.5753	0.46292	0.44591	0.44185	0.37763	0.54682	0.67449	0.84646	0.88928	0.84431	0.8938	0.91973	0.95834	0.93924	0.42535	0.48636	0.44786	0.42685	0.42018	0.46826	0.4004	0.48219	0.37084	0.5366	0.37652	0.52015
1257.2	0.49542	0.54644	0.47023	0.32169	0.4141	0.31897	0.39977	0.5054	0.55645	0.59415	0.54036	0.43226	0.44735	0.44372	0.34941	0.53747	0.68364	0.8321	0.84586	0.80024	0.85877	0.90078	0.93048	0.8831	0.40166	0.47059	0.42831	0.4072	0.41448	0.42429	0.36982	0.46553	0.34831	0.51035	0.35547	0.50115
1258	0.50105	0.54691	0.46484	0.31264	0.40162	0.30978	0.40088	0.48968	0.54186	0.5898	0.51939	0.44972	0.46102	0.45189	0.34404	0.53579	0.71191	0.84995	0.82597	0.762	0.82954	0.88799	0.89446	0.84112	0.4179	0.46226	0.43136	0.42426	0.43333	0.4331	0.39677	0.47133	0.35503	0.51105	0.34713	0.5187
1258.9	0.4981	0.54924	0.46641	0.30485	0.38864	0.28736	0.39547	0.46838	0.50924	0.57247	0.49711	0.43808	0.46602	0.4668	0.34328	0.53308	0.71892	0.83344	0.79934	0.71226	0.7825	0.8475	0.86303	0.78184	0.416	0.48308	0.42734	0.42139	0.44006	0.42972	0.39858	0.46809	0.35855	0.50052	0.35187	0.51088
1259.8	0.49541	0.53026	0.45151	0.28166	0.38037	0.297	0.38384	0.43311	0.4877	0.53375	0.44792	0.44668	0.4702	0.45374	0.34497	0.51392	0.72978	0.82715	0.75485	0.65399	0.7355	0.79972	0.80008	0.7159	0.41675	0.45991	0.42841	0.41498	0.43055	0.42002	0.38333	0.45768	0.34181	0.4737	0.3283	0.49179
1260.7	0.50221	0.51134	0.4313	0.24698	0.3666	0.28742	0.37545	0.41253	0.46276	0.49814	0.40875	0.43019	0.47477	0.42538	0.33976	0.50719	0.72566	0.81756	0.69098	0.60695	0.6926	0.75048	0.74702	0.655	0.39978	0.44929	0.41682	0.39309	0.4121	0.40736	0.37808	0.45167	0.34212	0.45362	0.31053	0.4601
1261.6	0.50052	0.50545	0.43084	0.2352	0.36641	0.29451	0.37582	0.41442	0.46502	0.47989	0.40687	0.4392	0.47454	0.42401	0.35373	0.50912	0.73819	0.79534	0.65242	0.56498	0.65177	0.70347	0.69813	0.61151	0.41907	0.45983	0.41614	0.39729	0.42408	0.4336	0.37888	0.44939	0.34742	0.44536	0.3252	0.44841
1262.5	0.47821	0.49756	0.40763	0.22559	0.35504	0.296	0.36559	0.41355	0.47464	0.45948	0.38584	0.4239	0.47039	0.40841	0.3488	0.5108	0.71585	0.77021	0.59325	0.51326	0.59518	0.64782	0.64549	0.5541	0.40846	0.46423	0.40843	0.3705	0.41024	0.44213	0.35889	0.45391	0.34492	0.42686	0.31853	0.42153
1263.4	0.4582	0.46698	0.35382	0.20458	0.32619	0.28332	0.3331	0.38935	0.44837	0.4245	0.36886	0.41252	0.42856	0.36861	0.32271	0.48506	0.68946	0.73685	0.51803	0.46292	0.53583	0.59048	0.59221	0.49841	0.38591	0.42115	0.37489	0.33513	0.39545	0.44011	0.32553	0.43348	0.31794	0.40736	0.30791	0.39678
1264.3	0.4369	0.45501	0.35134	0.19351	0.30288	0.25652	0.32279	0.37909	0.42383	0.4142	0.35094	0.38497	0.3937	0.37316	0.31585	0.48159	0.65711	0.67726	0.46453	0.42597	0.48586	0.53942	0.55279	0.44887	0.3667	0.41849	0.368	0.31331	0.37587	0.42003	0.31692	0.43755	0.31059	0.40138	0.29725	0.37689
1265.2	0.43172	0.44655	0.33813	0.19184	0.29297	0.25557	0.31295	0.36936	0.4132	0.39787	0.3449	0.38774	0.39156	0.38517	0.32322	0.46262	0.63544	0.65015	0.42589	0.38296	0.44454	0.48638	0.50447	0.40101	0.37057	0.41041	0.3719	0.31771	0.38135	0.43277	0.30838	0.45015	0.2986	0.38799	0.29435	0.37934
1266.1	0.44945	0.44303	0.34399	0.20043	0.27544	0.26004	0.31021	0.36307	0.41188	0.37999	0.35353	0.37322	0.40341	0.38401	0.31318	0.45455	0.59139	0.62979	0.38884	0.35179	0.41193	0.44155	0.46313	0.36959	0.37061	0.4072	0.37581	0.32929	0.38099	0.4322	0.30937	0.4657	0.29616	0.39269	0.2847	0.37859
1266.9	0.47235	0.43328	0.35087	0.1977	0.28154	0.25325	0.314	0.35273	0.37455	0.37958	0.37181	0.38103	0.42212	0.38747	0.3245	0.45373	0.56304	0.59845	0.36851	0.32508	0.37022	0.40745	0.43518	0.34266	0.37971	0.39575	0.38516	0.33058	0.38363	0.41372	0.32629	0.47659	0.2853	0.41856	0.28838	0.38979
1267.8	0.46017	0.42947	0.36754	0.20823	0.29304	0.26249	0.34552	0.34367	0.38464	0.37524	0.36512	0.39716	0.42834	0.38888	0.3379	0.47121	0.53986	0.56669	0.35737	0.30214	0.35424	0.38134	0.40457	0.32505	0.37621	0.41027	0.39258	0.35493	0.39111	0.40505	0.3446	0.48848	0.29585	0.4283	0.28565	0.39991
1268.7	0.4814	0.44322	0.3556	0.22901	0.31239	0.27771	0.36619	0.36424	0.40037	0.37923	0.39278	0.41505	0.45645	0.3914	0.34279	0.496	0.53042	0.55104	0.34869	0.28881	0.33506	0.3668	0.38684	0.31109	0.4072	0.42213	0.39839	0.36838	0.41265	0.42777	0.36645	0.50733	0.309	0.42807	0.31219	0.41825
1269.6	0.47475	0.45464	0.36104	0.23385	0.31361	0.27389	0.37417	0.36473	0.39004	0.40103	0.38224	0.39659	0.44274	0.39844	0.34569	0.51608	0.49588	0.49236	0.33265	0.27653	0.31562	0.34336	0.36648	0.30063	0.39612	0.42913	0.39504	0.39228	0.42199	0.41507	0.37791	0.49704	0.3028	0.43967	0.31131	0.40646
1270.5	0.46474	0.45619	0.35871	0.2438	0.33587	0.27499	0.40067	0.37457	0.39659	0.40653	0.39296	0.41828	0.43455	0.41784	0.36509	0.54983	0.48744	0.48492	0.33519	0.26532	0.30577	0.33259	0.35564	0.29369	0.40401	0.43931	0.39928	0.41116	0.42574	0.42198	0.4027	0.49618	0.31015	0.45116	0.32836	0.42021
1271.4	0.44867	0.48084	0.35531	0.25221	0.33374	0.28385	0.39822	0.3911	0.42732	0.42385	0.39435	0.41335	0.39909	0.43897	0.36829	0.5495	0.48222	0.47526	0.31136	0.2631	0.31191	0.32541	0.33952	0.28279	0.38703	0.45621	0.39117	0.42383	0.42507	0.43084	0.38697	0.49303	0.31104	0.45956	0.32257	0.41852
1272.3	0.4583	0.50511	0.36341	0.24517	0.33151	0.2995	0.38874	0.41684	0.44384	0.4347	0.40416	0.41409	0.41718	0.45522	0.36185	0.5617	0.46225	0.46651	0.29987	0.26117	0.30627	0.32224	0.3336	0.28114	0.40264	0.46534	0.39804	0.43945	0.41592	0.4514	0.40132	0.49726	0.32118	0.46203	0.33159	0.42696
1273.2	0.43694	0.50503	0.37569	0.2494	0.32929	0.30623	0.39084	0.4228	0.45129	0.43656	0.39626	0.41834	0.41781	0.4717	0.37405	0.55229	0.45646	0.46841	0.29221	0.26092	0.312	0.31449	0.32947	0.2765	0.38077	0.47201	0.41546	0.46891	0.41655	0.46604	0.40897	0.50217	0.33653	0.48584	0.33033	0.42021
1274.1	0.4603	0.49418	0.3873	0.25888	0.32265	0.31537	0.40441	0.42746	0.46555	0.45358	0.4047	0.44662	0.439	0.44257	0.3754	0.55532	0.44436	0.47972	0.28301	0.26261	0.3126	0.32464	0.33506	0.27892	0.39597	0.4498	0.42143	0.46461	0.40841	0.47012	0.41494	0.50422	0.34833	0.50255	0.33096	0.42882
1274.9	0.45191	0.48552	0.37993	0.25931	0.32162	0.31043	0.39406	0.40738	0.45596	0.45135	0.38823	0.43787	0.43748	0.43836	0.37129	0.53484	0.42433	0.46016	0.27497	0.25805	0.3081	0.3216	0.33646	0.27644	0.37782	0.44336	0.40784	0.43924	0.40336	0.47517	0.39852	0.50108	0.34376	0.50104	0.3153	0.42052
1275.8	0.46882	0.47423	0.37968	0.25597	0.3273	0.32348	0.39226	0.39583	0.45595	0.45706	0.39985	0.44027	0.46012	0.42231	0.36635	0.5413	0.40624	0.46161	0.27337	0.25809	0.30629	0.3205	0.34197	0.28512	0.40176	0.43155	0.41147	0.43635	0.41831	0.48917	0.40741	0.50314	0.34098	0.49002	0.3238	0.43048
1276.7	0.48076	0.46508	0.36736	0.27462	0.34479	0.31185	0.40487	0.38419	0.45347	0.48557	0.3999	0.45676	0.46729	0.42068	0.36939	0.53514	0.42005	0.46275	0.28612	0.26576	0.31357	0.33393	0.35182	0.29802	0.41385	0.45145	0.40663	0.40986	0.44265	0.48857	0.40237	0.50509	0.34402	0.50291	0.32513	0.43016
1277.6	0.50186	0.47081	0.38381	0.27497	0.34433	0.31717	0.41655	0.38405	0.45488	0.48353	0.41092	0.45159	0.47712	0.41493	0.38443	0.54798	0.40586	0.4707	0.29457	0.2756	0.32042	0.34226	0.36219	0.31432	0.43048	0.4522	0.40969	0.39275	0.4442	0.49655	0.40052	0.50396	0.33699	0.49021	0.31819	0.44127
1278.5	0.50597	0.4753	0.39836	0.28127	0.37296	0.32914	0.44136	0.39598	0.44916	0.46646	0.43309	0.45232	0.49171	0.44207	0.40509	0.56942	0.41803	0.48642	0.31779	0.28441	0.33974	0.34549	0.37796	0.33031	0.44269	0.48814	0.42001	0.40461	0.46839	0.52179	0.42198	0.5075	0.33605	0.48998	0.33167	0.4499
1279.4	0.54016	0.5037	0.43112	0.28992	0.39569	0.36409	0.47178	0.43039	0.48385	0.49439	0.45699	0.47086	0.52537	0.46294	0.42363	0.59897	0.4379	0.5166	0.3323	0.30137	0.36103	0.36753	0.40155	0.35615	0.48148	0.51052	0.44828	0.43315	0.49958	0.54112	0.44002	0.54428	0.35573	0.50273	0.35278	0.46759
1280.3	0.52898	0.50012	0.4236	0.28944	0.39194	0.34638	0.47737	0.42727	0.46761	0.4738	0.44107	0.47505	0.52363	0.47886	0.43605	0.58763	0.43842	0.49643	0.33251	0.29967	0.35977	0.36772	0.41643	0.36766	0.4685	0.51401	0.44717	0.44231	0.49218	0.52534	0.42922	0.53422	0.35259	0.49914	0.34834	0.45478
1281.2	0.54172	0.49989	0.45579	0.30054	0.39465	0.37441	0.47736	0.42548	0.47089	0.47679	0.44954	0.46314	0.53233	0.48784	0.46368	0.60194	0.43503	0.52601	0.33314	0.30189	0.3666	0.36549	0.43413	0.37988	0.47692	0.50003	0.46969	0.47566	0.49435	0.53121	0.42883	0.54845	0.35905	0.51137	0.34548	0.46075
1282	0.53553	0.51035	0.44906	0.30743	0.41066	0.38623	0.46898	0.42675	0.48013	0.49137	0.4486	0.49115	0.5275	0.49827	0.45518	0.59917	0.44324	0.5337	0.33805	0.2995	0.3801	0.37516	0.44292	0.41263	0.49068	0.51567	0.46624	0.49432	0.51149	0.53647	0.43444	0.5562	0.35379	0.51882	0.34497	0.47385
1282.9	0.51538	0.51402	0.44108	0.30876	0.39385	0.37887	0.45067	0.41945	0.46873	0.46703	0.43049	0.49559	0.50936	0.48802	0.4464	0.57746	0.43497	0.52669	0.33265	0.30268	0.36245	0.37964	0.44494	0.42961	0.48306	0.51697	0.44846	0.49034	0.49397	0.51883	0.41583	0.55976	0.34793	0.51314	0.33079	0.47285
1283.8	0.50328	0.50357	0.42556	0.30724	0.38065	0.3684	0.43808	0.41137	0.47062	0.45662	0.42818	0.49635	0.49111	0.47849	0.45231	0.5813	0.42695	0.52266	0.33673	0.29947	0.35534	0.38788	0.43825	0.44647	0.47253	0.50521	0.44965	0.48738	0.47236	0.50527	0.41212	0.53068	0.34841	0.51666	0.31718	0.48316
1284.7	0.49751	0.51035	0.45251	0.33392	0.39061	0.38852	0.44781	0.41418	0.47804	0.46556	0.42637	0.50951	0.49601	0.48482	0.46661	0.59494	0.43337	0.53176	0.3477	0.30088	0.36582	0.39812	0.43585	0.45857	0.49148	0.51932	0.461	0.48877	0.47979	0.52412	0.41406	0.54032	0.34533	0.5257	0.32974	0.49178
1285.6	0.49278	0.53269	0.45908	0.33849	0.39334	0.39063	0.47122	0.43167	0.48995	0.46325	0.44008	0.532	0.49921	0.49494	0.46577	0.5992	0.45408	0.52052	0.36297	0.30183	0.36139	0.39395	0.43313	0.47124	0.49842	0.53569	0.46753	0.48379	0.49255	0.53119	0.42901	0.53804	0.34725	0.52555	0.33708	0.49549
1286.5	0.50366	0.53992	0.45681	0.35193	0.37378	0.39331	0.48837	0.43058	0.48916	0.4457	0.45259	0.53245	0.51204	0.49467	0.45483	0.59734	0.44089	0.5025	0.36957	0.2974	0.34288	0.37808	0.43684	0.45466	0.49836	0.51728	0.44999	0.4678	0.46687	0.5252	0.4285	0.52477	0.34471	0.52188	0.34434	0.49849
1287.4	0.49944	0.55569	0.47137	0.35394	0.37485	0.3963	0.48881	0.43149	0.51103	0.46614	0.44665	0.52912	0.50829	0.51393	0.45678	0.603	0.43928	0.51057	0.37735	0.29552	0.34872	0.37386	0.42183	0.45355	0.49616	0.51318	0.46645	0.47344	0.47346	0.53795	0.43758	0.53234	0.3522	0.52878	0.35434	0.50712
1288.3	0.50195	0.54982	0.47179	0.34553	0.35651	0.38974	0.47857	0.41714	0.4795	0.44701	0.42672	0.52433	0.48726	0.49548	0.44173	0.56499	0.42741	0.49688	0.36112	0.28869	0.33263	0.34023	0.40288	0.4252	0.50103	0.50426	0.44004	0.44639	0.46385	0.53652	0.43826	0.53384	0.33018	0.5032	0.3469	0.47906
1289.1	0.50764	0.56062	0.473	0.33087	0.35391	0.38947	0.47528	0.43262	0.48847	0.44862	0.43078	0.53899	0.49297	0.50386	0.44134	0.56198	0.4335	0.5069	0.37462	0.30153	0.32043	0.32489	0.39258	0.4189	0.51905	0.52086	0.44701	0.44668	0.47046	0.52356	0.44894	0.55111	0.34745	0.51726	0.33968	0.48657
1290	0.4859	0.55321	0.46423	0.31806	0.34754	0.37285	0.46757	0.43402	0.47441	0.428	0.3911	0.53308	0.49141	0.5113	0.4459	0.54943	0.40984	0.49891	0.35694	0.29312	0.30729	0.30916	0.36925	0.39613	0.49764	0.5157	0.44383	0.43274	0.46021	0.51719	0.44661	0.55649	0.34085	0.52769	0.33639	0.47486
1290.9	0.46572	0.52674	0.46453	0.31165	0.3486	0.34599	0.46038	0.41555	0.47831	0.42042	0.36859	0.53351	0.48161	0.49616	0.44835	0.53146	0.3992	0.49641	0.33722	0.27807	0.29483	0.28741	0.34373	0.36884	0.48911	0.50491	0.44183	0.43953	0.46339	0.51037	0.43681	0.54215	0.34485	0.52966	0.32065	0.46398
1291.8	0.48037	0.52229	0.45977	0.32787	0.36052	0.35653	0.46996	0.42855	0.50261	0.42011	0.39644	0.56273	0.50901	0.49377	0.46118	0.5314	0.40115	0.49228	0.32514	0.26846	0.28295	0.27274	0.34333	0.34904	0.50414	0.51569	0.44597	0.44791	0.47749	0.51585	0.44003	0.56571	0.35463	0.52464	0.32289	0.47011
1292.7	0.4607	0.51475	0.44329	0.31348	0.36833	0.34958	0.4655	0.42463	0.50798	0.39724	0.38951	0.54469	0.52895	0.47747	0.45487	0.51634	0.39045	0.48199	0.31394	0.2441	0.2589	0.25369	0.32435	0.32893	0.48755	0.50588	0.44214	0.43472	0.47539	0.50338	0.42558	0.56085	0.34384	0.5283	0.30599	0.47459
1293.6	0.47939	0.5356	0.44126	0.31712	0.37324	0.34537	0.48111	0.42548	0.53386	0.38974	0.40585	0.53287	0.53586	0.4964	0.44362	0.50982	0.36445	0.48021	0.30871	0.22579	0.25412	0.23125	0.31265	0.3031	0.48066	0.5031	0.42897	0.45316	0.46576	0.525	0.43644	0.5627	0.34621	0.51815	0.30685	0.47132
1294.4	0.49004	0.52817	0.43053	0.3112	0.36994	0.3321	0.4468	0.42057	0.51097	0.3722	0.41085	0.51495	0.502	0.47867	0.43335	0.48861	0.35561	0.46086	0.28722	0.21183	0.22845	0.19851	0.28827	0.2778	0.48078	0.485	0.41171	0.45872	0.45424	0.50892	0.42359	0.5488	0.33634	0.4865	0.2927	0.44593
1295.3	0.48991	0.53641	0.42784	0.29067	0.36822	0.33907	0.43506	0.42968	0.51166	0.36948	0.40129	0.50841	0.48378	0.47219	0.44426	0.48222	0.34754	0.44471	0.27476	0.19332	0.2169	0.1912	0.26908	0.26986	0.46599	0.47849	0.42029	0.44136	0.46238	0.49569	0.4107	0.53459	0.33985	0.47436	0.29044	0.43673
1296.2	0.48964	0.54425	0.42919	0.27195	0.36082	0.33196	0.43603	0.41676	0.50452	0.36749	0.37984	0.48366	0.47446	0.46861	0.43399	0.47737	0.32913	0.42915	0.25094	0.18612	0.19442	0.17389	0.24342	0.24328	0.45773	0.46911	0.41837	0.42757	0.44902	0.48345	0.39407	0.50856	0.33499	0.48539	0.28457	0.4235
1297.1	0.49106	0.57445	0.45004	0.28122	0.36326	0.31309	0.43392	0.4284	0.49521	0.37726	0.38391	0.50127	0.45663	0.5033	0.43824	0.50378	0.32168	0.39713	0.2315	0.19558	0.19179	0.16711	0.23493	0.2329	0.44871	0.49026	0.43255	0.4529	0.46983	0.48069	0.39486	0.53083	0.35148	0.50629	0.30104	0.43473
1298	0.48215	0.56324	0.4533	0.27938	0.36754	0.31177	0.42667	0.41267	0.46504	0.37267	0.3803	0.48823	0.45473	0.48337	0.45407	0.49948	0.32533	0.369	0.21283	0.17707	0.17256	0.16134	0.22535	0.20935	0.44142	0.48652	0.44447	0.42505	0.48306	0.46003	0.38008	0.50423	0.34793	0.49594	0.2977	0.4291
1298.9	0.48875	0.57329	0.44829	0.28629	0.36011	0.32558	0.43933	0.40291	0.47284	0.37508	0.3715	0.49019	0.47117	0.47669	0.45147	0.50861	0.2948	0.36574	0.20198	0.16557	0.1641	0.17191	0.22233	0.19003	0.44642	0.48965	0.44459	0.41787	0.48263	0.45693	0.38247	0.50029	0.34551	0.5065	0.29289	0.44153
1299.8	0.52974	0.57148	0.45987	0.30019	0.35564	0.31593	0.45477	0.41409	0.44917	0.37577	0.39078	0.48367	0.50044	0.4857	0.45022	0.51398	0.29771	0.35533	0.21086	0.17227	0.14997	0.16857	0.22018	0.17108	0.46306	0.50641	0.4435	0.41927	0.47862	0.46675	0.40116	0.53461	0.33329	0.52069	0.29605	0.43628
1300.6	0.51683	0.54871	0.44635	0.28771	0.35704	0.29112	0.4372	0.39279	0.41513	0.34569	0.39068	0.48434	0.46335	0.4649	0.44582	0.48525	0.27688	0.33509	0.20486	0.15269	0.14323	0.15572	0.21238	0.1604	0.43721	0.47503	0.43448	0.3894	0.48733	0.45529	0.39516	0.52807	0.31882	0.48744	0.29896	0.42333
1301.5	0.53647	0.54725	0.44112	0.3015	0.34974	0.32263	0.45302	0.38772	0.4249	0.37325	0.39658	0.49215	0.45451	0.47077	0.45024	0.47796	0.2683	0.3763	0.21131	0.13904	0.13822	0.16145	0.21489	0.15273	0.44062	0.48417	0.43512	0.38951	0.48123	0.47181	0.40213	0.51713	0.31902	0.48293	0.29804	0.42869
1302.4	0.52948	0.52969	0.42913	0.29952	0.32397	0.29816	0.44246	0.38223	0.41532	0.34779	0.37341	0.48317	0.4459	0.4689	0.43025	0.46079	0.24832	0.35753	0.19476	0.13034	0.13691	0.147	0.20204	0.14545	0.43262	0.4694	0.40858	0.39105	0.45719	0.47359	0.40721	0.52457	0.31134	0.48662	0.2903	0.42325
1303.3	0.53771	0.52316	0.42002	0.29558	0.32882	0.2936	0.43664	0.38652	0.40287	0.35801	0.37999	0.49155	0.44823	0.48067	0.41578	0.45202	0.2503	0.34456	0.19756	0.13078	0.13966	0.14426	0.19739	0.14372	0.42969	0.47272	0.39877	0.39806	0.46641	0.48644	0.40451	0.53709	0.3097	0.4972	0.29688	0.43162
1304.2	0.51816	0.5334	0.41398	0.28429	0.32869	0.2987	0.41741	0.36	0.40715	0.35159	0.37118	0.48767	0.41813	0.47799	0.40293	0.43392	0.23457	0.3384	0.17058	0.12159	0.14057	0.1408	0.1927	0.13702	0.40936	0.47645	0.39217	0.40463	0.46328	0.47869	0.38598	0.51287	0.31852	0.50588	0.30217	0.43353
1305.1	0.52511	0.54434	0.40745	0.2851	0.31855	0.31119	0.40127	0.37655	0.41338	0.35799	0.35546	0.4817	0.43606	0.48298	0.39909	0.43406	0.23261	0.35043	0.16611	0.12504	0.14744	0.13561	0.1947	0.13294	0.41991	0.48623	0.37971	0.43012	0.46488	0.49084	0.40537	0.51331	0.3355	0.51557	0.30359	0.43747
1305.9	0.51214	0.52719	0.41169	0.28399	0.31576	0.28715	0.38138	0.3748	0.38641	0.32708	0.34285	0.47506	0.45195	0.46023	0.40326	0.42476	0.22466	0.32602	0.15647	0.12294	0.14037	0.12145	0.18663	0.13179	0.42589	0.47045	0.37993	0.43652	0.45088	0.47962	0.41283	0.4993	0.33245	0.50356	0.29804	0.42321
1306.8	0.50304	0.53745	0.41364	0.28768	0.31048	0.28699	0.38484	0.3596	0.37805	0.34813	0.35311	0.47064	0.42419	0.44533	0.4049	0.42482	0.21425	0.32542	0.15886	0.11925	0.1332	0.13792	0.18643	0.13409	0.41086	0.47809	0.38019	0.43886	0.44656	0.46678	0.41712	0.48624	0.33165	0.508	0.2983	0.43144
1307.7	0.50131	0.54641	0.437	0.28098	0.30382	0.26989	0.38455	0.36081	0.37856	0.33781	0.36494	0.45779	0.43136	0.43878	0.43749	0.42637	0.20377	0.33844	0.16106	0.11711	0.13739	0.13048	0.19205	0.13963	0.42106	0.47292	0.39363	0.43748	0.43835	0.45802	0.41665	0.47319	0.33816	0.49488	0.31771	0.4297
1308.6	0.49864	0.54075	0.43858	0.29603	0.30752	0.267	0.38036	0.37962	0.37919	0.36819	0.35983	0.45451	0.45362	0.45309	0.43525	0.4403	0.21564	0.35125	0.1663	0.1188	0.13647	0.1362	0.19405	0.14761	0.43239	0.47243	0.40365	0.45581	0.46187	0.47417	0.43544	0.49934	0.33451	0.49575	0.32329	0.43154
1309.5	0.49434	0.55107	0.44059	0.30885	0.29432	0.27055	0.3624	0.36877	0.37491	0.37701	0.37583	0.44778	0.46699	0.45985	0.44844	0.4367	0.21516	0.33629	0.15629	0.11795	0.12797	0.14299	0.19563	0.15451	0.44001	0.49345	0.41625	0.45218	0.44978	0.47262	0.42658	0.50424	0.32414	0.50119	0.32422	0.43022
1310.3	0.48735	0.54553	0.409	0.29165	0.29152	0.25497	0.33621	0.35717	0.39037	0.37081	0.37406	0.41449	0.44378	0.45649	0.41998	0.41556	0.2144	0.30561	0.15127	0.11805	0.1216	0.1453	0.19819	0.14562	0.41671	0.47831	0.40292	0.42997	0.44952	0.45821	0.4001	0.51082	0.32285	0.49639	0.32598	0.43811
1311.2	0.51248	0.5592	0.40874	0.2934	0.30285	0.26158	0.33512	0.38496	0.38745	0.38381	0.37523	0.44362	0.46887	0.48345	0.4121	0.4314	0.22551	0.30549	0.15321	0.12982	0.12473	0.14644	0.20729	0.15637	0.42951	0.4874	0.41323	0.44887	0.47789	0.46805	0.40867	0.53049	0.33008	0.50514	0.33876	0.44415
1312.1	0.50814	0.55661	0.40469	0.30638	0.29157	0.27544	0.34603	0.37923	0.38903	0.383	0.36317	0.46076	0.45568	0.47893	0.39302	0.42201	0.23381	0.30257	0.14765	0.13062	0.11736	0.16029	0.20275	0.15085	0.41986	0.49702	0.42346	0.44587	0.4896	0.47274	0.42672	0.53807	0.33015	0.52625	0.33905	0.43819
1313	0.50947	0.55167	0.39656	0.2972	0.2882	0.26343	0.33847	0.35963	0.39677	0.37144	0.36375	0.46706	0.44746	0.46402	0.39563	0.41411	0.21445	0.29031	0.14017	0.12757	0.12858	0.1561	0.20091	0.14166	0.43596	0.48558	0.42503	0.43598	0.48252	0.46009	0.42106	0.52247	0.34507	0.52118	0.34178	0.443
1313.9	0.51642	0.54675	0.41588	0.29043	0.30006	0.2512	0.36599	0.3685	0.39798	0.37054	0.3599	0.47953	0.43356	0.45779	0.38379	0.4249	0.21311	0.29395	0.14743	0.1307	0.13769	0.16084	0.19683	0.13733	0.42778	0.47763	0.41795	0.44506	0.4909	0.44473	0.42288	0.52869	0.35422	0.52495	0.33164	0.44806
1314.8	0.53312	0.55136	0.42897	0.29066	0.29278	0.26873	0.38946	0.37847	0.39498	0.3865	0.36537	0.51032	0.45503	0.46464	0.39809	0.43093	0.21181	0.30934	0.15398	0.13547	0.14797	0.16951	0.20116	0.14813	0.43856	0.50754	0.42206	0.472	0.49794	0.45597	0.44094	0.54241	0.35653	0.53418	0.34518	0.45107
1315.6	0.53367	0.54629	0.42971	0.27563	0.29017	0.26512	0.38336	0.38349	0.41346	0.3723	0.36259	0.49488	0.46208	0.46226	0.406	0.41828	0.20427	0.32198	0.15514	0.14013	0.14945	0.16264	0.19617	0.14323	0.42775	0.51154	0.4205	0.47477	0.47232	0.47232	0.44697	0.55466	0.36496	0.52429	0.3512	0.43908
1316.5	0.54467	0.54612	0.41937	0.27344	0.29564	0.25906	0.37753	0.37612	0.42144	0.39787	0.36652	0.4848	0.46439	0.48025	0.40132	0.43879	0.20198	0.30434	0.15696	0.1461	0.16071	0.17343	0.20824	0.14786	0.42761	0.52486	0.40307	0.48765	0.4676	0.48897	0.43995	0.55623	0.36602	0.52391	0.35588	0.44525
1317.4	0.54627	0.54251	0.4315	0.27208	0.28746	0.25602	0.37546	0.37781	0.41473	0.40337	0.3549	0.47813	0.4589	0.46192	0.39933	0.4425	0.2142	0.30658	0.16199	0.14244	0.16128	0.1849	0.20662	0.15229	0.41513	0.51581	0.39908	0.48573	0.46388	0.48512	0.43728	0.54138	0.36292	0.52195	0.35269	0.457
1318.3	0.54928	0.5396	0.41552	0.2672	0.27518	0.26309	0.36434	0.36834	0.42041	0.40611	0.35486	0.46609	0.45829	0.47464	0.38688	0.43107	0.21037	0.30257	0.16114	0.1385	0.15714	0.18702	0.20951	0.14951	0.4309	0.51055	0.41575	0.4788	0.45852	0.50301	0.45347	0.53668	0.35362	0.51611	0.3518	0.4622
1319.2	0.53499	0.55501	0.41871	0.27404	0.28982	0.26312	0.3634	0.36642	0.40803	0.41351	0.37006	0.46367	0.44	0.47707	0.38156	0.44205	0.22543	0.31286	0.16763	0.14491	0.15671	0.19391	0.21071	0.1451	0.43417	0.50995	0.42061	0.46661	0.47047	0.51952	0.46239	0.54361	0.35969	0.51489	0.35576	0.46315
1320	0.52509	0.52527	0.42225	0.28072	0.28134	0.26068	0.34834	0.33559	0.39993	0.40212	0.36062	0.45305	0.42635	0.43673	0.3599	0.44091	0.23263	0.29649	0.16314	0.13744	0.15868	0.19265	0.20807	0.14246	0.43443	0.4837	0.42038	0.45127	0.47679	0.48797	0.44903	0.51882	0.34975	0.50175	0.33147	0.45848
1320.9	0.51255	0.51868	0.42667	0.27402	0.26923	0.2553	0.36253	0.33959	0.41617	0.40022	0.35844	0.45477	0.42835	0.41998	0.34502	0.42433	0.22589	0.31302	0.1791	0.15204	0.16017	0.19062	0.20317	0.14859	0.4271	0.46872	0.4235	0.44479	0.468	0.4825	0.46093	0.51821	0.36369	0.48434	0.31655	0.46488
1321.8	0.51115	0.52777	0.4095	0.26633	0.26871	0.2501	0.37596	0.34021	0.40467	0.37098	0.36729	0.45202	0.42903	0.43984	0.34237	0.42375	0.2268	0.31638	0.19344	0.17082	0.16142	0.18098	0.20721	0.15517	0.40275	0.47884	0.42734	0.44407	0.45817	0.48929	0.46059	0.53377	0.35572	0.47803	0.30542	0.46492
1322.7	0.51721	0.53301	0.41631	0.2711	0.27374	0.24974	0.40128	0.35971	0.40957	0.37531	0.37947	0.45657	0.42562	0.4403	0.34737	0.44142	0.2458	0.34834	0.21772	0.19837	0.17114	0.19182	0.22357	0.16839	0.39274	0.48892	0.42276	0.4415	0.4641	0.49148	0.46554	0.55311	0.35848	0.49132	0.31989	0.47246
1323.6	0.53376	0.53163	0.43373	0.26144	0.24975	0.24647	0.41097	0.36959	0.41923	0.37243	0.38662	0.45299	0.42482	0.42735	0.34562	0.45382	0.2484	0.35396	0.23144	0.2112	0.19279	0.20432	0.23325	0.17386	0.38591	0.4717	0.43198	0.44672	0.45622	0.47347	0.45921	0.54931	0.36281	0.49336	0.32049	0.46863
1324.4	0.53406	0.56438	0.42669	0.25378	0.24815	0.25693	0.4256	0.38462	0.43095	0.38741	0.41355	0.45653	0.43313	0.45691	0.34429	0.4479	0.25976	0.39024	0.26526	0.24521	0.21053	0.22752	0.24822	0.18945	0.39142	0.49853	0.4353	0.43607	0.47153	0.50063	0.45986	0.56164	0.37348	0.51653	0.34865	0.48042
1325.3	0.54813	0.57762	0.43196	0.26451	0.26045	0.26561	0.42465	0.4081	0.43824	0.39059	0.42996	0.48083	0.44107	0.45627	0.35636	0.46186	0.2925	0.41171	0.2884	0.26294	0.24124	0.24177	0.26595	0.21133	0.41769	0.51456	0.4495	0.4557	0.47434	0.4964	0.46426	0.5826	0.36966	0.53817	0.36402	0.4994
1326.2	0.55446	0.59661	0.44916	0.28201	0.2627	0.28182	0.42963	0.42677	0.45538	0.40897	0.43747	0.4988	0.43994	0.45736	0.35402	0.48054	0.30998	0.43622	0.31348	0.2952	0.25524	0.27322	0.27682	0.22785	0.44007	0.53177	0.45635	0.46556	0.48183	0.50857	0.48684	0.59975	0.3668	0.54772	0.37255	0.51114
1327.1	0.55537	0.61225	0.45191	0.3033	0.27345	0.2701	0.41589	0.41668	0.45031	0.41006	0.42825	0.51378	0.46529	0.46118	0.35739	0.49834	0.32544	0.44645	0.32996	0.31472	0.27039	0.29318	0.27789	0.24131	0.45401	0.53839	0.45648	0.48343	0.47656	0.51966	0.47562	0.59392	0.36921	0.55938	0.37109	0.50754
1328	0.55386	0.60899	0.44143	0.30151	0.27586	0.24965	0.39912	0.40412	0.44442	0.40078	0.41339	0.50293	0.47843	0.47106	0.36337	0.48623	0.32619	0.43607	0.3406	0.33248	0.27962	0.3035	0.289	0.24646	0.45734	0.54199	0.44112	0.47929	0.46686	0.52198	0.46937	0.5816	0.35968	0.55533	0.35317	0.49355
1328.8	0.55836	0.59905	0.44502	0.31559	0.26374	0.24014	0.40514	0.42414	0.43568	0.39894	0.40635	0.51357	0.48744	0.4715	0.36699	0.49922	0.33553	0.43165	0.35152	0.35425	0.29534	0.3287	0.30988	0.25559	0.45879	0.52684	0.4433	0.5057	0.46399	0.51594	0.47988	0.61404	0.3522	0.5497	0.3461	0.49052
1329.7	0.56366	0.5985	0.43932	0.29525	0.26566	0.2408	0.40185	0.40252	0.41645	0.38591	0.41238	0.48775	0.49335	0.47617	0.36844	0.49567	0.33516	0.43973	0.36513	0.36629	0.29712	0.34675	0.32596	0.25852	0.42425	0.50309	0.44012	0.49253	0.46671	0.52556	0.46985	0.59932	0.34829	0.5446	0.33451	0.46904
1330.6	0.56031	0.59705	0.43284	0.2773	0.27415	0.24848	0.4138	0.40204	0.42638	0.38858	0.42939	0.49003	0.50645	0.50477	0.38138	0.48616	0.3453	0.47684	0.38177	0.38743	0.31785	0.366	0.35665	0.28257	0.41634	0.50363	0.43821	0.48207	0.47592	0.52244	0.46536	0.60757	0.35823	0.5531	0.34183	0.47429
1331.5	0.56224	0.5951	0.43148	0.26521	0.27295	0.24228	0.43145	0.41005	0.41949	0.40872	0.46452	0.50192	0.5053	0.50701	0.38493	0.48277	0.3627	0.47224	0.41032	0.40556	0.34513	0.40725	0.38352	0.30858	0.39625	0.4971	0.43906	0.48555	0.50079	0.51538	0.48602	0.61698	0.36909	0.55819	0.34701	0.49537
1332.4	0.57188	0.61047	0.43557	0.28549	0.29217	0.25699	0.45461	0.41859	0.41883	0.41888	0.47406	0.53112	0.52001	0.52054	0.38626	0.49986	0.38446	0.50883	0.43703	0.43456	0.36555	0.43675	0.4016	0.3381	0.41922	0.50445	0.45723	0.50644	0.52337	0.52604	0.50562	0.62864	0.36325	0.57547	0.35647	0.51428
1333.2	0.57064	0.62146	0.44312	0.27783	0.30807	0.26957	0.45762	0.42003	0.42169	0.43016	0.48018	0.52782	0.52815	0.51961	0.39608	0.5098	0.39345	0.52593	0.45393	0.45147	0.39251	0.45611	0.40977	0.36073	0.41832	0.51898	0.45786	0.50315	0.51763	0.51777	0.50513	0.61094	0.36214	0.58371	0.34165	0.51091
1334.1	0.57804	0.64118	0.44984	0.29726	0.31355	0.26795	0.48409	0.43482	0.4471	0.45032	0.47163	0.55211	0.5406	0.54868	0.40438	0.53391	0.40816	0.54325	0.47885	0.4762	0.42658	0.48686	0.42319	0.38431	0.45482	0.55211	0.45683	0.52703	0.52556	0.5095	0.52002	0.62757	0.37151	0.59027	0.34785	0.52987
1335	0.58729	0.65666	0.46003	0.31836	0.33201	0.27699	0.50012	0.45268	0.45257	0.47121	0.48058	0.566	0.55555	0.55744	0.41393	0.56001	0.43368	0.53476	0.51001	0.49207	0.45775	0.5152	0.44714	0.39844	0.47974	0.56696	0.46532	0.54414	0.54272	0.52053	0.5407	0.63897	0.38813	0.61769	0.3626	0.5199
1335.9	0.58442	0.66501	0.47523	0.32986	0.33183	0.29165	0.49574	0.45938	0.4708	0.47281	0.47453	0.55796	0.55525	0.57116	0.41177	0.56619	0.44744	0.53856	0.5129	0.50517	0.48122	0.52518	0.47493	0.41509	0.49927	0.5794	0.46801	0.55893	0.53155	0.50925	0.52506	0.63771	0.39382	0.62829	0.36068	0.4971
1336.7	0.5664	0.65336	0.48922	0.31998	0.30905	0.29775	0.48853	0.46489	0.48466	0.4662	0.46761	0.55988	0.54053	0.56369	0.40976	0.57253	0.43811	0.53174	0.51297	0.51257	0.49982	0.53775	0.48459	0.43207	0.48148	0.57847	0.47678	0.54249	0.50991	0.49737	0.51604	0.64267	0.40693	0.62061	0.34571	0.4954
1337.6	0.58713	0.67444	0.50199	0.33403	0.32584	0.30613	0.51316	0.48538	0.5214	0.4789	0.48666	0.60476	0.56095	0.57648	0.43013	0.59517	0.4539	0.55202	0.53129	0.52217	0.52105	0.56782	0.50694	0.46312	0.5027	0.59886	0.48642	0.55723	0.53202	0.51193	0.52644	0.66051	0.43755	0.62889	0.36806	0.52886
1338.5	0.5637	0.66858	0.50601	0.34574	0.32782	0.3107	0.50556	0.48317	0.50585	0.46255	0.49658	0.59832	0.56144	0.55945	0.41734	0.59044	0.4591	0.55489	0.5113	0.52031	0.51915	0.57158	0.51033	0.47024	0.48637	0.58729	0.47983	0.55193	0.52994	0.52506	0.53197	0.65784	0.43037	0.61953	0.36512	0.53088
1339.4	0.56129	0.65475	0.50411	0.33884	0.32386	0.30977	0.4831	0.47205	0.4968	0.46002	0.49543	0.58306	0.55148	0.53376	0.41206	0.5791	0.45488	0.54794	0.49324	0.50194	0.52388	0.57894	0.50534	0.47526	0.46137	0.57327	0.47911	0.54701	0.52103	0.52467	0.51328	0.64914	0.41973	0.60474	0.35383	0.53685
1340.3	0.56743	0.65992	0.49958	0.33788	0.32752	0.32579	0.49777	0.48125	0.50073	0.45266	0.50875	0.60518	0.54816	0.53615	0.40929	0.56921	0.4381	0.56948	0.49324	0.50019	0.52863	0.57495	0.49746	0.4696	0.46439	0.57036	0.48012	0.54645	0.51417	0.54919	0.51702	0.65374	0.41795	0.59127	0.3607	0.54534
1341.1	0.57387	0.66256	0.48712	0.35528	0.34781	0.33193	0.51203	0.47314	0.51883	0.4594	0.53026	0.59343	0.56374	0.56086	0.41083	0.56902	0.43805	0.57886	0.48858	0.47624	0.52318	0.57127	0.49721	0.46607	0.46041	0.5841	0.45917	0.57	0.52148	0.55366	0.52467	0.65986	0.42164	0.60061	0.37611	0.55679
1342	0.56282	0.6633	0.48104	0.37434	0.36036	0.34063	0.51221	0.46781	0.51228	0.46198	0.5201	0.57966	0.55788	0.57768	0.39788	0.57281	0.43699	0.57698	0.46874	0.46562	0.51135	0.56176	0.4945	0.44229	0.46851	0.58996	0.46757	0.58001	0.51523	0.56302	0.51582	0.67257	0.40868	0.61399	0.36819	0.55997
1342.9	0.58632	0.67497	0.48586	0.3656	0.35949	0.34862	0.51399	0.48986	0.52251	0.47533	0.52142	0.5941	0.55308	0.60401	0.41015	0.56403	0.42268	0.5866	0.46323	0.45341	0.49749	0.5533	0.4902	0.43727	0.48496	0.61156	0.48447	0.58566	0.50983	0.56913	0.50078	0.69146	0.41317	0.62306	0.36686	0.57469
1343.8	0.58676	0.66176	0.48943	0.36036	0.355	0.35238	0.5346	0.49264	0.53712	0.46818	0.51659	0.59322	0.5589	0.61283	0.41159	0.55009	0.39479	0.57704	0.44739	0.44192	0.46811	0.5208	0.47284	0.42536	0.50422	0.61825	0.47585	0.58116	0.50328	0.5709	0.50163	0.68691	0.41494	0.61037	0.36401	0.56133
1344.6	0.58944	0.65528	0.50438	0.36254	0.36214	0.36458	0.53346	0.49338	0.54227	0.48088	0.50811	0.58093	0.5703	0.61137	0.44426	0.56006	0.39216	0.55968	0.42435	0.42255	0.4369	0.49889	0.45811	0.42243	0.5063	0.63226	0.48843	0.56271	0.51011	0.55885	0.50827	0.69768	0.40964	0.61691	0.36543	0.57373
1345.5	0.61722	0.66891	0.52176	0.36086	0.38582	0.3808	0.53829	0.51125	0.56554	0.507	0.51697	0.61308	0.59502	0.60784	0.46646	0.56924	0.39457	0.56316	0.419	0.417	0.42972	0.48316	0.44611	0.41882	0.54378	0.63312	0.51211	0.56142	0.52063	0.57639	0.51286	0.70464	0.41525	0.63512	0.3676	0.57734
1346.4	0.63004	0.67855	0.53424	0.35028	0.39119	0.39917	0.52919	0.52039	0.56838	0.51689	0.53642	0.62567	0.59714	0.61812	0.47881	0.56083	0.38229	0.56107	0.40055	0.39091	0.40297	0.44209	0.42713	0.41601	0.53832	0.62538	0.51321	0.56183	0.52851	0.57572	0.51853	0.68946	0.41834	0.62784	0.38071	0.57092
1347.3	0.63412	0.67228	0.54268	0.36136	0.42697	0.40291	0.54225	0.53034	0.58911	0.5311	0.57492	0.63781	0.6165	0.61577	0.48564	0.57444	0.38362	0.52854	0.38963	0.37432	0.38227	0.42616	0.41982	0.3965	0.54191	0.60047	0.52751	0.56444	0.54173	0.56398	0.53112	0.67537	0.42487	0.64147	0.38895	0.57133
1348.1	0.64535	0.69146	0.56309	0.3735	0.43425	0.41546	0.54698	0.56262	0.6052	0.55685	0.60008	0.66691	0.60979	0.6171	0.49925	0.58125	0.37925	0.52604	0.36776	0.36259	0.37002	0.4286	0.41528	0.38802	0.5468	0.59801	0.54552	0.5819	0.54447	0.55862	0.5309	0.70211	0.43948	0.66077	0.38861	0.58063
1349	0.65858	0.69172	0.58	0.388	0.45081	0.43603	0.56766	0.58488	0.63547	0.58982	0.6283	0.68669	0.61103	0.62895	0.49859	0.5896	0.37682	0.54608	0.36502	0.34857	0.3682	0.42192	0.41497	0.37795	0.57734	0.59334	0.54569	0.62031	0.56143	0.57612	0.54206	0.71869	0.45852	0.67514	0.39591	0.58575
1349.9	0.64691	0.68815	0.57609	0.40008	0.46056	0.45434	0.58439	0.60806	0.62956	0.5909	0.63812	0.68352	0.61067	0.61448	0.48442	0.59414	0.37406	0.52734	0.33749	0.33063	0.34652	0.41039	0.40269	0.36384	0.58542	0.60194	0.54442	0.63134	0.56783	0.58617	0.53678	0.73543	0.46086	0.6679	0.39903	0.57753
1350.8	0.63609	0.66333	0.56995	0.4042	0.46971	0.44874	0.60065	0.60992	0.6276	0.58029	0.63511	0.66961	0.59822	0.58612	0.48331	0.58232	0.36752	0.50452	0.32442	0.3216	0.33038	0.3978	0.39971	0.34621	0.57739	0.58996	0.54703	0.63689	0.5638	0.58454	0.52878	0.73484	0.45926	0.66533	0.39171	0.56032
1351.6	0.64669	0.67443	0.57325	0.41671	0.47454	0.47709	0.6053	0.62089	0.63203	0.59481	0.62878	0.67718	0.59102	0.59381	0.48805	0.58095	0.36893	0.51428	0.3116	0.30629	0.32479	0.38916	0.3983	0.34193	0.59237	0.62223	0.53855	0.66265	0.58321	0.61461	0.51864	0.74969	0.47008	0.67585	0.39989	0.54704
1352.5	0.6552	0.68045	0.5748	0.42371	0.49466	0.48257	0.63253	0.62458	0.62663	0.57834	0.61298	0.6691	0.62836	0.59226	0.48743	0.5778	0.37048	0.49886	0.29996	0.29699	0.31144	0.3551	0.38203	0.32733	0.62169	0.63187	0.53369	0.65815	0.58622	0.61926	0.52955	0.7423	0.46467	0.66036	0.39908	0.54654
1353.4	0.666	0.69295	0.56983	0.42456	0.51502	0.48757	0.64094	0.63833	0.62474	0.57296	0.60915	0.68262	0.62536	0.59373	0.48672	0.57654	0.3564	0.48287	0.2798	0.28235	0.29063	0.34467	0.3726	0.32329	0.61663	0.64079	0.55238	0.65173	0.58629	0.62008	0.53566	0.7359	0.47199	0.66693	0.40767	0.55069
1354.3	0.68207	0.71	0.58997	0.44538	0.5348	0.478	0.66766	0.65351	0.62773	0.59465	0.61673	0.70298	0.61806	0.60181	0.48879	0.57637	0.35354	0.5011	0.28352	0.28032	0.27043	0.33413	0.37455	0.31907	0.61363	0.63061	0.5496	0.66868	0.60347	0.60805	0.55734	0.74217	0.48635	0.6819	0.42402	0.56461
1355.1	0.705	0.72101	0.61425	0.4617	0.54236	0.47727	0.68303	0.67066	0.64796	0.60303	0.61568	0.73189	0.63584	0.60963	0.49111	0.59202	0.33872	0.5016	0.27966	0.26378	0.2618	0.32995	0.35858	0.31336	0.64436	0.63677	0.57105	0.65955	0.61362	0.61714	0.58183	0.75079	0.50068	0.69393	0.43516	0.59606
1356	0.71407	0.71068	0.61674	0.4635	0.55459	0.47957	0.67716	0.67551	0.66562	0.60001	0.60805	0.74457	0.63137	0.58986	0.49807	0.58859	0.32379	0.50136	0.26596	0.25725	0.25286	0.30883	0.34578	0.30716	0.63549	0.62798	0.58222	0.63032	0.60946	0.60573	0.58457	0.76014	0.5006	0.70417	0.44077	0.61061
1356.9	0.72305	0.71622	0.61316	0.48568	0.57386	0.48461	0.66836	0.68294	0.68522	0.61562	0.6291	0.75398	0.62568	0.61381	0.48979	0.60082	0.31876	0.50963	0.26417	0.24748	0.24083	0.30718	0.34694	0.29713	0.65411	0.63241	0.5912	0.64643	0.62605	0.60861	0.57352	0.75975	0.5014	0.73417	0.45519	0.61886
1357.8	0.72795	0.74006	0.6283	0.51569	0.60288	0.48652	0.67623	0.69356	0.7031	0.61565	0.64158	0.76695	0.6579	0.62681	0.49918	0.6054	0.32957	0.51659	0.26693	0.25331	0.23809	0.28776	0.33827	0.27437	0.67089	0.65892	0.58453	0.65453	0.64499	0.64307	0.57928	0.77439	0.51055	0.74057	0.45503	0.63368
1358.6	0.7252	0.75174	0.63075	0.51229	0.60763	0.52238	0.67943	0.70019	0.7133	0.60915	0.65838	0.76578	0.66592	0.63181	0.51594	0.59274	0.31882	0.51531	0.26384	0.24791	0.23982	0.27991	0.33325	0.26647	0.68693	0.67539	0.60217	0.64393	0.6397	0.66861	0.57055	0.76892	0.50485	0.74644	0.46228	0.64425
1359.5	0.72161	0.76127	0.63491	0.50903	0.62911	0.53501	0.69497	0.71059	0.71529	0.63714	0.68649	0.77045	0.6562	0.64398	0.5234	0.57149	0.33171	0.53031	0.26303	0.24663	0.23098	0.28302	0.33361	0.26034	0.6777	0.68393	0.58966	0.64028	0.65944	0.67792	0.57226	0.78182	0.50542	0.76292	0.4678	0.64465
1360.4	0.70614	0.78866	0.65638	0.52568	0.63748	0.53553	0.72526	0.7238	0.71972	0.67878	0.71127	0.78665	0.65826	0.6596	0.52937	0.58388	0.33523	0.51927	0.269	0.25303	0.22581	0.28461	0.33107	0.25778	0.6849	0.69543	0.5941	0.65204	0.67719	0.67203	0.585	0.79467	0.51593	0.77319	0.47977	0.66676
1361.3	0.70746	0.80653	0.67304	0.54428	0.65334	0.54672	0.75428	0.74131	0.73166	0.71438	0.7349	0.8262	0.65666	0.67506	0.54652	0.59519	0.34977	0.53662	0.27766	0.2576	0.23221	0.28825	0.33153	0.2585	0.67993	0.70903	0.59859	0.67724	0.68785	0.69481	0.62145	0.81264	0.53612	0.78488	0.49274	0.70133
1362.1	0.71977	0.80139	0.67613	0.54983	0.66381	0.55633	0.77955	0.75038	0.73366	0.73301	0.73676	0.83143	0.6622	0.67133	0.54853	0.59616	0.34842	0.55318	0.2869	0.25708	0.22627	0.29845	0.337	0.26472	0.68773	0.69801	0.60007	0.68866	0.69688	0.67968	0.6392	0.81821	0.54574	0.80866	0.50951	0.71155
1363	0.74361	0.80519	0.68628	0.56624	0.67125	0.55783	0.78851	0.76985	0.75129	0.75731	0.72888	0.82672	0.68255	0.70115	0.55078	0.61364	0.35808	0.56411	0.28297	0.25425	0.22346	0.29978	0.33498	0.2595	0.69639	0.69041	0.60088	0.69986	0.7062	0.68772	0.65752	0.83623	0.55454	0.81004	0.508	0.72778
1363.9	0.75741	0.82586	0.69225	0.59439	0.68586	0.57161	0.7979	0.78213	0.76162	0.75516	0.74571	0.82466	0.70588	0.70794	0.55387	0.63584	0.35783	0.55555	0.27981	0.26484	0.22388	0.29069	0.33594	0.26265	0.7293	0.70669	0.6016	0.72116	0.70091	0.69499	0.66868	0.85954	0.558	0.8204	0.51286	0.75636
1364.8	0.76699	0.81804	0.69831	0.59579	0.68632	0.58371	0.79232	0.78249	0.7545	0.73843	0.7549	0.79536	0.71348	0.71769	0.54927	0.62476	0.36599	0.5714	0.269	0.25598	0.21354	0.27943	0.32844	0.25484	0.74406	0.70745	0.59828	0.73106	0.6913	0.7114	0.66882	0.86159	0.54399	0.80349	0.51486	0.75092
1365.6	0.79934	0.82444	0.70696	0.61546	0.72247	0.60908	0.80259	0.78786	0.76917	0.74173	0.77677	0.78659	0.73665	0.7197	0.56494	0.6346	0.37506	0.58421	0.26772	0.2571	0.20649	0.28608	0.33174	0.25981	0.74299	0.72712	0.6006	0.73944	0.71106	0.7247	0.66241	0.884	0.53741	0.82909	0.52578	0.74648
1366.5	0.81046	0.81518	0.70559	0.61049	0.72692	0.60653	0.78149	0.79419	0.77531	0.75329	0.79449	0.75786	0.72651	0.6958	0.56662	0.63351	0.37242	0.56383	0.25656	0.25172	0.19973	0.27918	0.32543	0.24944	0.75124	0.70243	0.61672	0.74917	0.70394	0.72958	0.65876	0.88778	0.52449	0.82069	0.52161	0.72481
1367.4	0.80718	0.80532	0.7034	0.61527	0.75825	0.59958	0.77639	0.80487	0.78128	0.75904	0.82413	0.76136	0.6988	0.68926	0.56603	0.63322	0.38949	0.56785	0.25535	0.25638	0.20294	0.27715	0.32571	0.24479	0.75227	0.71421	0.61441	0.74376	0.72325	0.73931	0.66327	0.88983	0.52587	0.83745	0.52437	0.71877
1368.2	0.80151	0.79097	0.68686	0.60655	0.76592	0.60033	0.7768	0.82428	0.79986	0.77012	0.80786	0.77905	0.68192	0.6984	0.56847	0.6392	0.39887	0.57363	0.24882	0.24802	0.19868	0.27281	0.32508	0.24243	0.72464	0.71687	0.62062	0.75473	0.72915	0.74317	0.66321	0.88324	0.5233	0.83571	0.52187	0.72073
1369.1	0.81402	0.81504	0.69984	0.62432	0.79704	0.60624	0.79494	0.85522	0.83639	0.80632	0.83268	0.79566	0.69234	0.71233	0.59143	0.65094	0.41388	0.58286	0.26622	0.25475	0.20756	0.28575	0.33727	0.25091	0.73741	0.72476	0.63365	0.77315	0.74921	0.7577	0.68001	0.89579	0.54505	0.86575	0.53287	0.73351
1370	0.79658	0.7943	0.70159	0.62293	0.7726	0.60583	0.78244	0.86958	0.84367	0.8199	0.82355	0.78418	0.6827	0.70724	0.5848	0.65151	0.40043	0.57303	0.26867	0.248	0.2172	0.26579	0.32324	0.24593	0.74443	0.69403	0.63988	0.77006	0.74713	0.75329	0.68985	0.89453	0.5494	0.84282	0.53617	0.72865
1370.9	0.80109	0.79542	0.70412	0.63507	0.77486	0.6098	0.79704	0.89748	0.87799	0.82994	0.83636	0.80837	0.70234	0.73608	0.58688	0.65576	0.40942	0.56725	0.2649	0.24648	0.22443	0.26455	0.32254	0.25468	0.74724	0.71852	0.6297	0.76775	0.75254	0.75644	0.67607	0.89934	0.56295	0.84679	0.54174	0.74939
1371.7	0.81579	0.80877	0.72504	0.65144	0.76471	0.61646	0.81551	0.90984	0.90237	0.84403	0.85355	0.82375	0.73288	0.72181	0.60352	0.66597	0.40849	0.56546	0.27305	0.2468	0.22703	0.26788	0.32394	0.26355	0.75808	0.72052	0.64306	0.7808	0.74154	0.75647	0.69359	0.90864	0.58051	0.85249	0.56121	0.75834
1372.6	0.8377	0.8091	0.74538	0.67947	0.7652	0.62	0.81006	0.92808	0.90496	0.86921	0.8908	0.82736	0.76922	0.73153	0.6211	0.68678	0.40783	0.56745	0.28268	0.25207	0.23156	0.27783	0.33146	0.26706	0.78924	0.72289	0.66346	0.77878	0.75498	0.76829	0.69938	0.92941	0.59361	0.87143	0.5874	0.76047
1373.5	0.85181	0.7972	0.75852	0.68722	0.7645	0.62688	0.83723	0.92743	0.90171	0.87178	0.89404	0.83353	0.78804	0.74631	0.63628	0.70674	0.4088	0.56014	0.29194	0.248	0.22572	0.27946	0.3312	0.26819	0.7947	0.73812	0.67413	0.79296	0.76273	0.77568	0.71429	0.93321	0.5937	0.88511	0.59295	0.75831
1374.3	0.87576	0.82607	0.765	0.6949	0.76571	0.63058	0.85118	0.94982	0.91015	0.86848	0.91478	0.83195	0.80565	0.7469	0.64122	0.72522	0.42843	0.56847	0.29983	0.26203	0.21097	0.28777	0.34562	0.27234	0.80846	0.76999	0.67755	0.80003	0.76276	0.79766	0.72096	0.9244	0.6082	0.89574	0.58389	0.77161
1375.2	0.85832	0.83059	0.76545	0.7006	0.73702	0.62678	0.85397	0.9344	0.87917	0.84737	0.89332	0.80764	0.79779	0.74505	0.64413	0.72964	0.41839	0.57718	0.29938	0.26254	0.20844	0.28614	0.34207	0.26689	0.78661	0.77072	0.68386	0.79382	0.76479	0.79795	0.73454	0.92746	0.59854	0.89159	0.5751	0.77344
1376.1	0.85762	0.85063	0.76979	0.69763	0.748	0.62362	0.84669	0.94301	0.88281	0.8611	0.88079	0.82224	0.80701	0.77541	0.63871	0.74276	0.42982	0.56814	0.30439	0.2723	0.20615	0.28293	0.33912	0.26218	0.79412	0.79333	0.68892	0.80834	0.78652	0.8059	0.72784	0.93847	0.61111	0.9072	0.56931	0.79201
1377	0.85175	0.85864	0.78172	0.69131	0.73779	0.62671	0.85252	0.92983	0.87422	0.85919	0.87285	0.80285	0.79102	0.76678	0.64331	0.73893	0.43397	0.57086	0.31088	0.2779	0.20624	0.28419	0.33088	0.25755	0.78806	0.80195	0.68748	0.8185	0.78256	0.80756	0.73543	0.93792	0.62186	0.90903	0.55427	0.78593
1377.8	0.83684	0.85688	0.774	0.67244	0.71584	0.61532	0.81717	0.94151	0.86515	0.84021	0.85932	0.7989	0.79238	0.76549	0.63679	0.73208	0.42948	0.57007	0.30118	0.28094	0.20687	0.27763	0.32799	0.25411	0.79675	0.79725	0.69634	0.79902	0.77645	0.80382	0.73375	0.93259	0.62494	0.90119	0.55451	0.80802
1378.7	0.81999	0.84234	0.78808	0.66058	0.70604	0.61101	0.80999	0.92896	0.84878	0.84458	0.86762	0.79161	0.78011	0.77132	0.63473	0.72643	0.42035	0.57944	0.29271	0.27087	0.2135	0.28212	0.32618	0.25395	0.78202	0.79522	0.70826	0.78993	0.7733	0.80411	0.72839	0.94883	0.62078	0.91315	0.57975	0.80142
1379.6	0.82903	0.84682	0.815	0.66836	0.73216	0.63605	0.82607	0.92672	0.86243	0.88034	0.89818	0.82752	0.79352	0.78323	0.63712	0.74558	0.45175	0.59159	0.31144	0.28127	0.21614	0.2972	0.33731	0.26912	0.79428	0.81271	0.7303	0.81037	0.79558	0.81767	0.76257	0.9525	0.65095	0.94455	0.60299	0.82109
1380.4	0.8179	0.83109	0.8104	0.65261	0.70569	0.64448	0.82214	0.8993	0.84526	0.87252	0.89391	0.80588	0.79224	0.7657	0.64527	0.73113	0.43609	0.59454	0.31172	0.28671	0.22193	0.30232	0.33688	0.26777	0.78833	0.80843	0.73177	0.80777	0.79073	0.80668	0.76822	0.95197	0.64703	0.93465	0.60077	0.8024
1381.3	0.83027	0.8414	0.80653	0.64031	0.69787	0.64453	0.81653	0.90126	0.84508	0.88051	0.90537	0.81064	0.81047	0.78812	0.64244	0.71625	0.44159	0.60218	0.3079	0.28495	0.23199	0.30478	0.34239	0.2792	0.79213	0.81983	0.72474	0.81528	0.80085	0.81529	0.76603	0.95438	0.65344	0.94265	0.61546	0.80557
1382.2	0.83131	0.84174	0.78427	0.65033	0.69611	0.64464	0.80721	0.85973	0.84127	0.85983	0.88825	0.7799	0.78493	0.7647	0.62452	0.72387	0.44042	0.59075	0.30243	0.28439	0.23977	0.29706	0.33582	0.2795	0.77848	0.80541	0.70139	0.81674	0.78977	0.8166	0.76057	0.94631	0.66059	0.92706	0.60664	0.77918
1383	0.83651	0.8512	0.76347	0.65705	0.69967	0.63792	0.80786	0.8338	0.8439	0.85479	0.87867	0.80388	0.78414	0.76281	0.62282	0.71898	0.45354	0.57646	0.3114	0.28571	0.24886	0.29711	0.3381	0.28936	0.77883	0.79852	0.6949	0.83491	0.78522	0.8078	0.78184	0.94175	0.65677	0.93342	0.60079	0.77388
1383.9	0.83019	0.85887	0.74841	0.64897	0.69397	0.61527	0.79561	0.82809	0.81955	0.83063	0.85452	0.79348	0.76369	0.77316	0.62696	0.71976	0.4373	0.57886	0.31528	0.28443	0.24839	0.28711	0.33212	0.28621	0.76906	0.79962	0.67517	0.8297	0.77723	0.81768	0.75973	0.9399	0.63443	0.92838	0.59465	0.76734
1384.8	0.82035	0.85262	0.73715	0.64968	0.68164	0.61245	0.76943	0.80393	0.79326	0.79554	0.84145	0.79039	0.74262	0.78668	0.61546	0.72546	0.4516	0.56612	0.30804	0.27113	0.23779	0.27733	0.33355	0.28729	0.74771	0.79463	0.66347	0.83234	0.77922	0.82588	0.75385	0.9247	0.62373	0.91655	0.58973	0.76664
1385.7	0.82287	0.84962	0.74821	0.65693	0.68484	0.64026	0.78059	0.78355	0.79611	0.79141	0.81432	0.79243	0.73201	0.7631	0.61966	0.74279	0.45654	0.56741	0.32491	0.28112	0.23435	0.28524	0.33918	0.29212	0.74903	0.78006	0.67355	0.84391	0.78201	0.84346	0.7737	0.90651	0.61941	0.92164	0.59936	0.77644
1386.5	0.81705	0.85804	0.75491	0.63904	0.67517	0.6432	0.77837	0.7913	0.77918	0.81772	0.8089	0.80551	0.73443	0.77251	0.62138	0.7226	0.45795	0.57328	0.32759	0.2939	0.22656	0.29711	0.34784	0.29977	0.74799	0.79177	0.66912	0.83677	0.79164	0.84217	0.76977	0.90475	0.61086	0.93454	0.60761	0.7744
1387.4	0.81654	0.86781	0.76038	0.62048	0.67207	0.64338	0.75842	0.79186	0.75739	0.81093	0.78908	0.79291	0.74608	0.77007	0.6212	0.71977	0.44889	0.56699	0.32617	0.30152	0.21498	0.30222	0.35741	0.30034	0.74474	0.79379	0.67403	0.81434	0.81293	0.83816	0.75145	0.89425	0.60986	0.92364	0.60245	0.801
1388.3	0.80698	0.85083	0.73925	0.58656	0.6443	0.64908	0.7356	0.75809	0.74582	0.7894	0.77109	0.77037	0.74458	0.73115	0.61255	0.68523	0.44841	0.55736	0.31828	0.29626	0.20961	0.29968	0.35973	0.29587	0.73772	0.76407	0.66817	0.78772	0.78879	0.81992	0.72186	0.88709	0.59693	0.89308	0.58742	0.80154
1389.1	0.82287	0.86374	0.74555	0.5916	0.64902	0.64199	0.73982	0.75073	0.7529	0.79049	0.78123	0.76942	0.74374	0.71953	0.62225	0.67886	0.44232	0.57467	0.31968	0.30763	0.21885	0.30193	0.36665	0.29975	0.74276	0.76461	0.66285	0.77708	0.78281	0.80857	0.71184	0.88903	0.58631	0.89341	0.60653	0.81481
1390	0.80437	0.84153	0.73575	0.56593	0.62045	0.6155	0.70722	0.72364	0.72808	0.75044	0.7674	0.75993	0.72213	0.70947	0.60736	0.65144	0.43104	0.56893	0.30448	0.29151	0.21955	0.28858	0.36447	0.29053	0.7241	0.73893	0.64371	0.73007	0.76715	0.78261	0.68133	0.87097	0.57232	0.8518	0.58869	0.79731
1390.9	0.81255	0.83199	0.73817	0.57067	0.62401	0.61582	0.70301	0.70442	0.73815	0.72581	0.75296	0.7587	0.71494	0.68685	0.61801	0.64036	0.42797	0.56659	0.3106	0.28584	0.23309	0.29599	0.36782	0.29314	0.71132	0.72769	0.655	0.73574	0.7497	0.78177	0.67438	0.85903	0.57174	0.83614	0.57072	0.80907
1391.7	0.78848	0.80693	0.71115	0.56107	0.5944	0.59828	0.68678	0.68082	0.72302	0.68233	0.7363	0.75374	0.69885	0.66739	0.60526	0.62631	0.41522	0.56129	0.29883	0.28657	0.24548	0.28981	0.35807	0.29747	0.69266	0.7161	0.63866	0.7439	0.71873	0.76296	0.66016	0.84143	0.56953	0.80912	0.55172	0.78476
1392.6	0.80739	0.81141	0.71566	0.57328	0.60445	0.59621	0.67517	0.69576	0.71568	0.68449	0.74501	0.7611	0.71155	0.68554	0.59345	0.63422	0.42036	0.5587	0.29818	0.28921	0.2548	0.30711	0.35903	0.29945	0.70099	0.73155	0.64	0.75691	0.72562	0.75369	0.66879	0.82425	0.57669	0.80307	0.55319	0.76922
1393.5	0.80105	0.80666	0.70907	0.55451	0.5973	0.60002	0.66783	0.7116	0.70034	0.6784	0.72902	0.76038	0.73022	0.68717	0.5772	0.62812	0.42667	0.55447	0.30143	0.29443	0.25553	0.31581	0.3652	0.31816	0.70286	0.72503	0.64062	0.74248	0.69934	0.76142	0.65933	0.81517	0.56651	0.78686	0.53629	0.76719
1394.3	0.78527	0.80265	0.68979	0.54402	0.60544	0.58511	0.66507	0.71452	0.67537	0.67729	0.72029	0.74665	0.73242	0.69252	0.56684	0.62739	0.42698	0.53839	0.3073	0.30254	0.25214	0.3241	0.36709	0.32925	0.70871	0.72931	0.63002	0.74385	0.68398	0.74061	0.65115	0.80174	0.55173	0.78988	0.5258	0.75036
1395.2	0.78291	0.79535	0.678	0.53556	0.59422	0.58371	0.63315	0.71536	0.6417	0.65468	0.7218	0.74247	0.75307	0.70132	0.54045	0.63601	0.43225	0.54315	0.29751	0.31385	0.2495	0.32493	0.36733	0.32799	0.70152	0.73185	0.61573	0.72602	0.68658	0.73593	0.62131	0.80233	0.53587	0.77502	0.52094	0.7462
1396.1	0.77851	0.77214	0.68081	0.51764	0.58869	0.57521	0.61821	0.70656	0.62545	0.65242	0.69225	0.71885	0.71422	0.69394	0.53984	0.62962	0.42606	0.51731	0.29643	0.31199	0.24065	0.3294	0.36913	0.31077	0.68653	0.72748	0.61227	0.69904	0.67257	0.72227	0.61779	0.78355	0.51837	0.76873	0.50716	0.72695
1396.9	0.74886	0.757	0.66571	0.49868	0.57237	0.56964	0.59412	0.69456	0.62385	0.63531	0.68473	0.70467	0.67469	0.67644	0.53645	0.61514	0.41741	0.51294	0.29453	0.31845	0.24512	0.32458	0.37681	0.30938	0.6614	0.7101	0.60593	0.6676	0.65368	0.71004	0.60106	0.77236	0.51421	0.76747	0.50078	0.71282
1397.8	0.72179	0.71702	0.64307	0.46188	0.54624	0.52941	0.57748	0.65263	0.60338	0.61792	0.65872	0.67726	0.6418	0.64458	0.51255	0.56905	0.40021	0.46474	0.28497	0.31179	0.23624	0.31277	0.35767	0.28947	0.6199	0.67991	0.58539	0.63073	0.63154	0.66427	0.57536	0.7398	0.50428	0.74891	0.47901	0.6628
1398.7	0.72827	0.71776	0.61401	0.47204	0.54361	0.51995	0.56305	0.63602	0.62537	0.61229	0.65603	0.66505	0.61615	0.61984	0.49458	0.57171	0.39773	0.46771	0.27661	0.31386	0.23721	0.30695	0.34585	0.27987	0.59429	0.6694	0.57802	0.63909	0.62781	0.65683	0.56744	0.74403	0.49822	0.73897	0.46825	0.65379
1399.5	0.69831	0.6915	0.60018	0.46184	0.52024	0.4987	0.55995	0.61111	0.60885	0.59075	0.62985	0.62927	0.57055	0.5817	0.4913	0.55455	0.3754	0.44694	0.27686	0.29259	0.22144	0.30044	0.33135	0.27183	0.56668	0.64408	0.5644	0.62356	0.59665	0.62534	0.58123	0.72889	0.48071	0.71835	0.44462	0.61845
1400.4	0.68138	0.69402	0.58902	0.44944	0.49295	0.50689	0.55103	0.59432	0.5911	0.59228	0.62467	0.61599	0.58054	0.55897	0.47873	0.52745	0.37316	0.44349	0.27694	0.2876	0.21784	0.30336	0.31783	0.26699	0.55448	0.62721	0.55145	0.60148	0.58459	0.62152	0.57654	0.73018	0.47367	0.71075	0.43907	0.61197
1401.3	0.65569	0.68498	0.55578	0.43062	0.45206	0.47008	0.52859	0.54323	0.54333	0.54739	0.58875	0.57291	0.55383	0.52177	0.43993	0.49916	0.35205	0.39882	0.24868	0.26005	0.1899	0.28362	0.2927	0.2542	0.52957	0.62284	0.50992	0.57036	0.55702	0.58687	0.54792	0.70576	0.42276	0.66295	0.41841	0.56356
1402.1	0.64874	0.67747	0.53893	0.43438	0.45047	0.46266	0.50255	0.54567	0.53131	0.52614	0.57758	0.57116	0.52121	0.51433	0.44455	0.49984	0.34114	0.40478	0.23984	0.2437	0.18847	0.28352	0.29701	0.25074	0.52819	0.61084	0.51498	0.56832	0.57747	0.59228	0.55218	0.70844	0.41374	0.66086	0.41061	0.567
1403	0.61202	0.66697	0.52704	0.40003	0.43085	0.43982	0.48509	0.52855	0.4975	0.50195	0.55855	0.54804	0.51605	0.51112	0.4187	0.45039	0.32312	0.37319	0.2263	0.22883	0.18025	0.26933	0.29051	0.23872	0.49994	0.59432	0.5048	0.51924	0.55589	0.58018	0.53283	0.69196	0.39504	0.6484	0.3968	0.55069
1403.9	0.59715	0.65992	0.50723	0.37627	0.42338	0.4384	0.47119	0.51497	0.48224	0.49895	0.57059	0.56149	0.51134	0.51486	0.40346	0.42568	0.32674	0.36657	0.22278	0.2241	0.18856	0.25777	0.29581	0.23697	0.48913	0.58155	0.50243	0.49963	0.56059	0.57532	0.53361	0.68605	0.40288	0.64908	0.40882	0.55542
1404.7	0.58666	0.64193	0.46343	0.37652	0.42419	0.40738	0.43883	0.50039	0.45508	0.47121	0.54757	0.56279	0.47125	0.51599	0.37391	0.42752	0.31874	0.35794	0.20375	0.21118	0.18034	0.2376	0.29156	0.23892	0.48436	0.56883	0.46683	0.49978	0.55506	0.55546	0.50924	0.6581	0.37635	0.61979	0.3966	0.52629
1405.6	0.58536	0.61701	0.47538	0.36781	0.42349	0.40995	0.44931	0.5191	0.46405	0.47981	0.52771	0.59083	0.47057	0.52118	0.38709	0.42821	0.32401	0.38104	0.21951	0.22401	0.18966	0.24016	0.29128	0.23964	0.47124	0.53997	0.48652	0.50698	0.55527	0.57158	0.52733	0.66416	0.39878	0.62344	0.39592	0.56318
1406.5	0.57034	0.61235	0.4612	0.35612	0.39207	0.39886	0.453	0.4926	0.44404	0.4675	0.49854	0.57381	0.46038	0.50334	0.3678	0.41911	0.30293	0.36822	0.21702	0.21567	0.17717	0.23719	0.27576	0.22879	0.44755	0.53089	0.45837	0.48906	0.50211	0.56177	0.52371	0.64153	0.39153	0.61589	0.38585	0.5539
1407.3	0.5666	0.57959	0.44907	0.33336	0.36777	0.38555	0.42383	0.45542	0.41911	0.44715	0.48028	0.57895	0.44504	0.48666	0.36769	0.41315	0.28759	0.37448	0.20778	0.20747	0.17243	0.23518	0.26633	0.22162	0.44278	0.52861	0.44114	0.4783	0.48158	0.53884	0.5107	0.61994	0.38486	0.58895	0.37252	0.55103
1408.2	0.55917	0.56624	0.4328	0.3274	0.35359	0.35736	0.40474	0.4461	0.3965	0.42847	0.44763	0.55966	0.43645	0.47939	0.35365	0.413	0.28126	0.35487	0.19175	0.20496	0.16107	0.22332	0.25388	0.21424	0.42927	0.51922	0.42027	0.46443	0.46218	0.52208	0.47004	0.59206	0.3594	0.556	0.36112	0.52686
1409.1	0.52834	0.53193	0.43891	0.29385	0.3344	0.33264	0.3837	0.43134	0.3852	0.38361	0.42361	0.51844	0.4299	0.44363	0.3335	0.38682	0.26944	0.34801	0.18669	0.19447	0.15559	0.21135	0.23719	0.1949	0.38716	0.48565	0.41906	0.42865	0.42838	0.50491	0.44812	0.58291	0.35257	0.53797	0.34815	0.50868
1409.9	0.5295	0.54138	0.42847	0.28662	0.32003	0.31823	0.35355	0.41616	0.37254	0.37891	0.41959	0.49581	0.45054	0.45822	0.31724	0.37912	0.24535	0.3385	0.17285	0.18503	0.14711	0.20709	0.22545	0.1823	0.39827	0.49023	0.40252	0.42901	0.41393	0.49253	0.43024	0.56324	0.34431	0.55125	0.34011	0.48311
1410.8	0.51218	0.52104	0.43147	0.2759	0.3168	0.31805	0.32521	0.42182	0.36373	0.34854	0.42298	0.47075	0.46498	0.45272	0.31193	0.3752	0.25015	0.34876	0.18073	0.18274	0.14867	0.19002	0.21658	0.16302	0.3874	0.48596	0.4143	0.4323	0.42326	0.4824	0.43055	0.55868	0.33047	0.53199	0.33391	0.46938
1411.7	0.47567	0.48683	0.42293	0.26987	0.29996	0.31082	0.30489	0.41638	0.3494	0.33614	0.38894	0.45818	0.43555	0.40929	0.29472	0.34633	0.24767	0.33804	0.17157	0.17285	0.13793	0.1803	0.20514	0.14366	0.35939	0.44101	0.40873	0.40339	0.4115	0.47435	0.40812	0.54254	0.31046	0.5142	0.32998	0.4464
1412.5	0.46734	0.47637	0.40038	0.25016	0.27687	0.2943	0.28411	0.38971	0.34243	0.30505	0.36049	0.43702	0.41954	0.38988	0.27807	0.3283	0.222	0.32625	0.15663	0.16307	0.12854	0.16077	0.1813	0.12367	0.33521	0.41758	0.39379	0.38476	0.39615	0.45793	0.40058	0.53242	0.2962	0.49823	0.31775	0.4263
1413.4	0.47659	0.48207	0.40697	0.25501	0.28873	0.29589	0.30431	0.39868	0.35282	0.345	0.3713	0.44639	0.43702	0.41053	0.29084	0.33502	0.22641	0.34407	0.14976	0.16758	0.12834	0.15962	0.18236	0.11649	0.36156	0.43266	0.39757	0.39199	0.41735	0.47974	0.41359	0.54317	0.31098	0.51636	0.31862	0.43433
1414.2	0.45661	0.4689	0.39177	0.25182	0.28441	0.29134	0.30313	0.38943	0.33845	0.32379	0.37021	0.43217	0.41581	0.38989	0.28714	0.34378	0.23293	0.3443	0.14562	0.1569	0.12468	0.14555	0.18054	0.11423	0.33705	0.4249	0.388	0.39024	0.41028	0.47689	0.4016	0.55339	0.29147	0.49082	0.31275	0.41357
1415.1	0.44354	0.45619	0.3518	0.23526	0.26205	0.27158	0.28173	0.35839	0.31834	0.313	0.34663	0.4071	0.38637	0.37065	0.25929	0.31979	0.21562	0.32679	0.10837	0.14716	0.10564	0.12744	0.17005	0.10431	0.3196	0.40776	0.34846	0.35601	0.3861	0.46761	0.36907	0.52964	0.27814	0.46274	0.29131	0.38287
1416	0.46461	0.49038	0.34501	0.25637	0.27023	0.27234	0.29623	0.37471	0.32744	0.30816	0.34919	0.39374	0.41235	0.40459	0.27121	0.34585	0.21798	0.31917	0.1194	0.15271	0.11607	0.12363	0.17367	0.10685	0.35057	0.4355	0.34346	0.39379	0.39448	0.47353	0.38438	0.5367	0.29451	0.47181	0.29234	0.38666
1416.9	0.44815	0.46054	0.34012	0.25201	0.25621	0.26099	0.29355	0.36714	0.31296	0.30076	0.35008	0.36193	0.39529	0.39274	0.26215	0.32867	0.21246	0.33142	0.11376	0.14346	0.10787	0.12906	0.16706	0.097279	0.3469	0.43029	0.32687	0.3779	0.38526	0.47588	0.37602	0.52863	0.29178	0.47971	0.27744	0.38166
1417.7	0.4301	0.4567	0.32933	0.24665	0.23368	0.26287	0.28522	0.36095	0.30875	0.26997	0.33719	0.34455	0.37357	0.39497	0.25064	0.31536	0.20197	0.3238	0.12134	0.13638	0.099302	0.13027	0.15538	0.098809	0.32125	0.42534	0.31296	0.36123	0.37599	0.45893	0.37145	0.52731	0.277	0.45827	0.26686	0.38757
1418.6	0.40643	0.4324	0.30323	0.2299	0.21144	0.25068	0.28368	0.34185	0.29628	0.26297	0.3228	0.32693	0.35004	0.37416	0.24103	0.28914	0.19141	0.30189	0.11339	0.13621	0.09502	0.12468	0.14811	0.090053	0.29985	0.41537	0.3027	0.33709	0.37241	0.43253	0.36564	0.49902	0.26843	0.45496	0.26017	0.38271
1419.4	0.41774	0.43056	0.31618	0.25058	0.23177	0.26288	0.30667	0.34402	0.30559	0.28408	0.34114	0.34566	0.36187	0.38662	0.25214	0.31709	0.21113	0.31542	0.13101	0.14225	0.10517	0.13533	0.1566	0.1049	0.33061	0.41882	0.31999	0.36141	0.39905	0.43773	0.37608	0.51542	0.27822	0.46504	0.27833	0.40056
1420.3	0.40663	0.42392	0.31542	0.23821	0.21796	0.26215	0.31289	0.33041	0.29523	0.26783	0.33937	0.34003	0.3428	0.35769	0.23611	0.32004	0.21092	0.31153	0.12198	0.14255	0.09074	0.12806	0.14676	0.11253	0.30538	0.40116	0.31429	0.33472	0.38319	0.44312	0.3735	0.508	0.26963	0.45252	0.26382	0.4015
1421.2	0.40699	0.43499	0.32535	0.24319	0.24307	0.26517	0.33114	0.32791	0.29243	0.27658	0.33904	0.37006	0.3376	0.36052	0.23695	0.33398	0.21357	0.31264	0.13208	0.14643	0.088346	0.127	0.15513	0.1257	0.3122	0.41316	0.3279	0.34852	0.39342	0.44759	0.38762	0.5182	0.26468	0.44434	0.27168	0.41541
1422	0.41883	0.45069	0.30532	0.2576	0.24005	0.26118	0.33845	0.30886	0.28402	0.2687	0.33644	0.36849	0.33963	0.3416	0.24391	0.34478	0.21735	0.30365	0.12161	0.1571	0.088281	0.11935	0.15373	0.12409	0.32435	0.41824	0.32383	0.35131	0.38998	0.44317	0.37177	0.5161	0.26391	0.44309	0.27916	0.39856
1422.9	0.43419	0.45053	0.31949	0.26499	0.26848	0.25617	0.34287	0.3131	0.28944	0.26798	0.32475	0.36675	0.35067	0.34792	0.24082	0.34659	0.21726	0.30705	0.12521	0.16069	0.090988	0.11442	0.15268	0.12556	0.33903	0.4056	0.32496	0.34296	0.38838	0.44738	0.37107	0.51691	0.27322	0.44357	0.26872	0.39933
1423.8	0.43161	0.45131	0.32776	0.25454	0.25681	0.25403	0.34128	0.30274	0.26892	0.2601	0.32231	0.35725	0.34397	0.3453	0.24344	0.32196	0.19291	0.31018	0.11564	0.15512	0.086649	0.10752	0.14656	0.12544	0.32306	0.39597	0.33308	0.33891	0.3632	0.44847	0.36111	0.51071	0.2584	0.44125	0.25301	0.39509
1424.6	0.41993	0.42805	0.34217	0.25504	0.26224	0.23965	0.34364	0.30564	0.25363	0.26898	0.32009	0.34572	0.34682	0.36681	0.25339	0.30499	0.1934	0.31581	0.10748	0.15352	0.083344	0.11047	0.14202	0.12037	0.33019	0.39321	0.3366	0.33473	0.36963	0.43542	0.34996	0.5113	0.24467	0.43545	0.24619	0.40285
1425.5	0.4222	0.43456	0.34494	0.25565	0.25365	0.23522	0.33439	0.3107	0.25679	0.27796	0.32723	0.35782	0.37471	0.36301	0.26172	0.307	0.20601	0.31837	0.11497	0.15705	0.090889	0.11409	0.13875	0.11537	0.33888	0.39624	0.34288	0.33112	0.37826	0.4241	0.35121	0.49351	0.25044	0.44026	0.24761	0.40139
1426.3	0.4284	0.405	0.34879	0.24394	0.24268	0.21394	0.31953	0.29171	0.25952	0.27109	0.33874	0.35216	0.38419	0.35748	0.25458	0.28257	0.19083	0.28978	0.1111	0.1425	0.090617	0.10604	0.13915	0.11011	0.33027	0.38723	0.34746	0.33156	0.36992	0.39348	0.35179	0.46399	0.25136	0.41931	0.24011	0.39322
1427.2	0.42918	0.41895	0.35078	0.2522	0.22637	0.21372	0.32123	0.27646	0.23608	0.26611	0.34975	0.34108	0.37726	0.37242	0.26645	0.28131	0.19459	0.28278	0.11443	0.137	0.08495	0.11189	0.13919	0.11398	0.3298	0.40096	0.35231	0.33845	0.37317	0.39379	0.35759	0.48272	0.23596	0.41359	0.25034	0.38959
1428.1	0.42354	0.42181	0.32845	0.25494	0.23219	0.21926	0.33085	0.28305	0.23886	0.27372	0.33351	0.34237	0.37911	0.37657	0.26665	0.29376	0.20208	0.27333	0.12555	0.13513	0.086055	0.12089	0.13307	0.1067	0.33013	0.40679	0.33714	0.34148	0.3989	0.39236	0.3719	0.47202	0.24839	0.41453	0.25587	0.39005
1428.9	0.44046	0.43665	0.32747	0.24275	0.21914	0.22603	0.31568	0.26432	0.23126	0.27179	0.32402	0.34903	0.38393	0.37048	0.27922	0.30377	0.18634	0.26935	0.12497	0.12596	0.087174	0.10909	0.13486	0.10013	0.32109	0.41078	0.34538	0.344	0.39425	0.3923	0.36581	0.46263	0.2617	0.41799	0.25592	0.37101
1429.8	0.42567	0.43672	0.31979	0.23269	0.20063	0.23196	0.32294	0.24383	0.23832	0.23194	0.3008	0.30819	0.34622	0.36372	0.26965	0.29818	0.1628	0.24482	0.10915	0.11394	0.086842	0.089713	0.13016	0.078235	0.30827	0.39757	0.33424	0.34709	0.3741	0.39167	0.34947	0.4605	0.26073	0.4063	0.2384	0.33398
1430.7	0.41549	0.43474	0.32401	0.22479	0.21683	0.24378	0.31935	0.25081	0.23278	0.24039	0.27447	0.30077	0.33463	0.36469	0.27979	0.3152	0.17067	0.25519	0.11333	0.10997	0.078444	0.08157	0.12446	0.07427	0.30024	0.38901	0.34875	0.3465	0.37968	0.40865	0.35061	0.47741	0.24897	0.42377	0.22331	0.34301
1431.5	0.41406	0.413	0.31247	0.20914	0.19604	0.23292	0.32876	0.26071	0.25022	0.2165	0.25683	0.30205	0.31906	0.33629	0.26379	0.32422	0.15441	0.24548	0.10487	0.1051	0.080016	0.062206	0.11106	0.055556	0.2963	0.38311	0.34398	0.35127	0.36221	0.41858	0.36633	0.46505	0.26138	0.41458	0.21107	0.32981
1432.4	0.42379	0.42019	0.33571	0.20838	0.19511	0.21665	0.33308	0.26731	0.25636	0.21641	0.26888	0.31242	0.32675	0.33146	0.27778	0.32807	0.17049	0.23987	0.10053	0.10541	0.077494	0.066618	0.11895	0.049891	0.30792	0.39913	0.36134	0.34812	0.35761	0.41039	0.36715	0.48068	0.26387	0.42876	0.20771	0.33258
1433.2	0.4051	0.41022	0.31104	0.18792	0.18778	0.20176	0.33694	0.24855	0.24774	0.1937	0.26825	0.29294	0.30217	0.30907	0.25948	0.29928	0.17519	0.21821	0.10086	0.097338	0.059843	0.067241	0.10341	0.032049	0.27839	0.38851	0.3426	0.33363	0.35586	0.39454	0.37979	0.47579	0.25121	0.4255	0.20989	0.31012
1434.1	0.40857	0.40263	0.31671	0.17716	0.19371	0.197	0.31874	0.25607	0.23154	0.21375	0.28677	0.30422	0.30753	0.3049	0.2675	0.29806	0.17338	0.21791	0.094214	0.089012	0.04629	0.072735	0.099693	0.041614	0.26641	0.38179	0.34406	0.3272	0.35545	0.39552	0.37845	0.46288	0.24672	0.43562	0.21165	0.32013
1434.9	0.40616	0.41071	0.30326	0.16682	0.1704	0.17862	0.32543	0.25906	0.21681	0.18993	0.28767	0.29434	0.2973	0.30664	0.25324	0.27841	0.16194	0.21511	0.073385	0.076232	0.049377	0.067988	0.090213	0.033909	0.26142	0.38192	0.32996	0.31924	0.33937	0.39471	0.36317	0.45127	0.25487	0.41362	0.21924	0.30769
1435.8	0.41349	0.42517	0.31706	0.1655	0.17632	0.17954	0.30898	0.26144	0.22257	0.20598	0.29174	0.3051	0.33238	0.32706	0.26605	0.27485	0.16813	0.21886	0.071678	0.07349	0.044949	0.078633	0.088831	0.041248	0.27842	0.38062	0.33788	0.29637	0.34689	0.39262	0.34656	0.45153	0.25812	0.4109	0.22776	0.32053
1436.7	0.40979	0.40177	0.29335	0.13849	0.15428	0.158	0.28944	0.23225	0.2198	0.181	0.27436	0.28448	0.31895	0.3126	0.24407	0.24372	0.13552	0.20427	0.051401	0.057802	0.036285	0.057713	0.073595	0.03948	0.25975	0.35458	0.32853	0.2661	0.32238	0.38599	0.32257	0.4276	0.23369	0.38421	0.22047	0.31151
1437.5	0.40115	0.3803	0.29916	0.13958	0.14639	0.15178	0.28091	0.2465	0.22724	0.17127	0.26225	0.27793	0.31772	0.31855	0.24651	0.25428	0.11512	0.20796	0.036202	0.0518	0.042224	0.04399	0.065841	0.045302	0.26957	0.34425	0.3287	0.26129	0.30456	0.38976	0.30523	0.43585	0.23517	0.36691	0.20723	0.31162
1438.4	0.41845	0.38946	0.29961	0.14822	0.14973	0.1485	0.30359	0.25695	0.2536	0.17885	0.26181	0.2794	0.34864	0.34397	0.25146	0.25789	0.12301	0.22057	0.041976	0.056692	0.050326	0.040306	0.059746	0.048344	0.29544	0.35862	0.34213	0.25489	0.30903	0.3923	0.3114	0.45853	0.24699	0.37251	0.21103	0.3226
1439.3	0.40816	0.3904	0.30426	0.15526	0.14999	0.15306	0.29886	0.24393	0.26315	0.2049	0.26902	0.28025	0.34669	0.35175	0.27634	0.26989	0.11321	0.23128	0.047268	0.059699	0.043576	0.0451	0.063565	0.050993	0.31145	0.359	0.34105	0.25872	0.30856	0.38851	0.32592	0.45043	0.24203	0.38908	0.20812	0.32307
1440.1	0.39852	0.39492	0.29216	0.15283	0.16153	0.15631	0.27825	0.22215	0.25156	0.19052	0.26902	0.27035	0.32158	0.35597	0.27417	0.26211	0.1145	0.22684	0.028822	0.048167	0.036756	0.030535	0.05524	0.043408	0.30057	0.37249	0.33077	0.27937	0.3059	0.38201	0.31662	0.43039	0.226	0.37932	0.1865	0.30918
1441	0.38261	0.40132	0.30283	0.16839	0.15177	0.17202	0.27167	0.22745	0.25489	0.1844	0.27262	0.27057	0.31956	0.36541	0.2833	0.2833	0.11061	0.22331	0.034296	0.050846	0.03624	0.022004	0.047734	0.035275	0.29173	0.38096	0.32825	0.29724	0.30652	0.37575	0.31515	0.44048	0.23445	0.38116	0.18513	0.29212
1441.8	0.40698	0.43093	0.29933	0.1933	0.17073	0.17452	0.27784	0.2309	0.26466	0.21666	0.29372	0.27288	0.3314	0.3758	0.29713	0.2959	0.13189	0.22647	0.040389	0.057706	0.037804	0.043337	0.065432	0.033995	0.30568	0.39787	0.34219	0.30307	0.33517	0.3649	0.33068	0.43554	0.22916	0.39476	0.20797	0.29766
1442.7	0.39702	0.4302	0.28431	0.18735	0.14761	0.17517	0.26761	0.22987	0.25875	0.22813	0.29172	0.28123	0.30949	0.37283	0.29534	0.29125	0.12844	0.22746	0.041241	0.057061	0.037337	0.043534	0.065299	0.03122	0.29899	0.40905	0.33896	0.29722	0.32113	0.35297	0.33376	0.43718	0.22256	0.39474	0.19682	0.28598
1443.6	0.38939	0.42702	0.29069	0.18018	0.14233	0.18481	0.26581	0.22207	0.25359	0.21803	0.28036	0.27657	0.30961	0.35111	0.26965	0.28109	0.13123	0.21489	0.041205	0.058975	0.037052	0.039793	0.056298	0.024721	0.28275	0.40193	0.3287	0.2869	0.31516	0.35558	0.32168	0.44018	0.21364	0.3976	0.20758	0.28535
1444.4	0.36952	0.40413	0.27415	0.17108	0.11652	0.17172	0.27738	0.22662	0.26812	0.22534	0.27314	0.26298	0.30342	0.34235	0.25939	0.28056	0.1195	0.21258	0.043147	0.063119	0.035015	0.038076	0.054106	0.022477	0.27934	0.38196	0.32137	0.25567	0.30236	0.34313	0.32188	0.44143	0.21843	0.4119	0.21412	0.28276
1445.3	0.36853	0.40109	0.26452	0.16787	0.11718	0.16202	0.27955	0.23037	0.26161	0.22533	0.26886	0.27669	0.29503	0.35394	0.25591	0.27745	0.12196	0.21293	0.034863	0.059313	0.03307	0.036608	0.058778	0.030918	0.27635	0.39467	0.31847	0.25269	0.30617	0.34119	0.30513	0.43154	0.21815	0.41526	0.22471	0.29294
1446.1	0.35795	0.4003	0.25449	0.15777	0.10502	0.15571	0.26957	0.20909	0.24694	0.22483	0.25511	0.28921	0.29697	0.35046	0.24539	0.27424	0.098771	0.20786	0.028556	0.051466	0.035025	0.020431	0.049373	0.025055	0.27804	0.39124	0.31322	0.2672	0.27836	0.34812	0.31112	0.42576	0.22469	0.42109	0.20941	0.29831
1447	0.34949	0.38343	0.25021	0.15325	0.12112	0.15182	0.26484	0.20454	0.23092	0.19826	0.23708	0.27187	0.30746	0.33173	0.24905	0.27764	0.090434	0.18647	0.017509	0.044079	0.025829	0.013867	0.049242	0.017935	0.26825	0.36946	0.3115	0.27521	0.27667	0.35346	0.31147	0.41113	0.21957	0.39821	0.21253	0.28506
1447.8	0.34073	0.37395	0.2357	0.14878	0.13688	0.16097	0.27199	0.21135	0.22046	0.20042	0.2421	0.28925	0.31276	0.3328	0.25504	0.28069	0.093531	0.19367	0.024559	0.042317	0.022901	0.010549	0.057626	0.024624	0.27107	0.36818	0.32159	0.27763	0.28018	0.36381	0.32692	0.40979	0.22638	0.38783	0.20294	0.27067
1448.7	0.3502	0.38916	0.25038	0.15093	0.15265	0.1772	0.28002	0.20405	0.2211	0.21778	0.25525	0.29836	0.32087	0.33382	0.25862	0.28494	0.099709	0.2072	0.025013	0.036188	0.029609	0.019534	0.068452	0.027692	0.28309	0.38139	0.33133	0.29743	0.28109	0.37858	0.32501	0.4099	0.22838	0.39057	0.20707	0.27706
1449.6	0.36194	0.37956	0.25363	0.14206	0.16313	0.18456	0.27374	0.21077	0.22313	0.22953	0.25289	0.26643	0.33726	0.31474	0.24928	0.27864	0.1056	0.20909	0.024352	0.043857	0.031756	0.026294	0.068758	0.023256	0.29456	0.35909	0.32668	0.29215	0.27027	0.38156	0.34061	0.42601	0.22892	0.3861	0.20494	0.26349
1450.4	0.35789	0.36592	0.24262	0.14455	0.16342	0.20086	0.2796	0.22976	0.25632	0.20841	0.258	0.25908	0.33078	0.32186	0.23378	0.26455	0.11061	0.21841	0.031404	0.047538	0.034242	0.02495	0.071839	0.03108	0.28998	0.37608	0.31154	0.28298	0.27616	0.38392	0.3347	0.42981	0.23293	0.36896	0.21148	0.26042
1451.3	0.35759	0.36032	0.24391	0.15965	0.16152	0.20159	0.28542	0.22218	0.26241	0.2205	0.28831	0.26468	0.32296	0.33505	0.23112	0.26248	0.098905	0.22721	0.034654	0.053685	0.031639	0.037041	0.082065	0.037357	0.29725	0.3712	0.29933	0.29018	0.27926	0.39046	0.32955	0.43711	0.22007	0.38812	0.21224	0.28055
1452.1	0.37498	0.37805	0.22458	0.15743	0.15981	0.19527	0.2704	0.23497	0.27846	0.22389	0.29696	0.25387	0.33282	0.36491	0.2344	0.25717	0.10325	0.21183	0.024591	0.05686	0.030046	0.046295	0.07564	0.036549	0.31248	0.39233	0.31147	0.27675	0.28116	0.38847	0.31901	0.42802	0.21346	0.40196	0.20051	0.29561
1453	0.37626	0.34429	0.20197	0.15718	0.15877	0.18655	0.2599	0.24551	0.26643	0.21202	0.27974	0.24606	0.33493	0.34693	0.23124	0.24645	0.09507	0.20532	0.025114	0.059956	0.021434	0.0409	0.068912	0.033775	0.30313	0.37494	0.29769	0.26236	0.28933	0.37112	0.3099	0.42629	0.20985	0.38179	0.18761	0.29191
1453.9	0.37843	0.34506	0.20598	0.1798	0.17861	0.19374	0.27224	0.25021	0.25517	0.22817	0.2896	0.26719	0.34202	0.35921	0.24046	0.26798	0.10259	0.22309	0.033954	0.062733	0.025127	0.038109	0.075878	0.042552	0.31221	0.38889	0.30929	0.27965	0.29073	0.37667	0.32518	0.41686	0.2171	0.38331	0.18974	0.31508
1454.7	0.38154	0.32825	0.21417	0.17764	0.18365	0.16928	0.26828	0.23849	0.2206	0.22119	0.27664	0.2566	0.34706	0.34901	0.25237	0.27545	0.11246	0.18714	0.02374	0.050857	0.023791	0.039577	0.075236	0.04343	0.30442	0.36269	0.31829	0.28073	0.28788	0.34552	0.30433	0.39277	0.21034	0.38477	0.17394	0.2985
1455.6	0.37937	0.32581	0.20888	0.17902	0.17768	0.16174	0.24508	0.24437	0.21625	0.20423	0.25885	0.25013	0.35176	0.35081	0.24941	0.27541	0.13399	0.17367	0.024944	0.052032	0.029829	0.027468	0.077427	0.038667	0.30449	0.38503	0.31642	0.27168	0.28967	0.33269	0.30203	0.38525	0.22107	0.36414	0.18152	0.2772
1456.4	0.38157	0.32223	0.24134	0.1961	0.1965	0.15548	0.26683	0.24588	0.21689	0.1957	0.25995	0.25982	0.35071	0.34445	0.25443	0.27681	0.14005	0.16933	0.032424	0.058891	0.039625	0.028944	0.086705	0.046452	0.2955	0.37444	0.30879	0.27128	0.28752	0.31556	0.30699	0.39552	0.2299	0.34331	0.19629	0.28021
1457.3	0.36076	0.32113	0.25414	0.20053	0.20021	0.15293	0.2694	0.24181	0.20611	0.17709	0.26531	0.26222	0.33645	0.34419	0.26835	0.27329	0.14372	0.14996	0.030664	0.056976	0.047143	0.027672	0.097024	0.054527	0.27643	0.36785	0.3255	0.27816	0.27399	0.31114	0.32686	0.38752	0.23183	0.33181	0.19631	0.27426
1458.1	0.35429	0.32696	0.23298	0.18226	0.18736	0.13354	0.25577	0.24418	0.22275	0.14832	0.23854	0.24313	0.33837	0.34121	0.28311	0.25297	0.13824	0.12729	0.023219	0.053864	0.049908	0.036105	0.088983	0.049585	0.27163	0.35935	0.32301	0.25352	0.27887	0.30457	0.31911	0.3761	0.23251	0.31194	0.18292	0.25694
1459	0.35433	0.33224	0.23877	0.19269	0.19105	0.15606	0.26261	0.27483	0.25924	0.14967	0.25989	0.25722	0.34046	0.3494	0.29759	0.26287	0.14035	0.15351	0.033682	0.076692	0.055741	0.034476	0.094973	0.051863	0.28639	0.36299	0.33685	0.25124	0.28344	0.3329	0.32376	0.41266	0.24375	0.31135	0.19414	0.27699
1459.9	0.36629	0.33927	0.24909	0.18997	0.20883	0.1761	0.29582	0.28079	0.2636	0.17225	0.26784	0.28415	0.35425	0.3582	0.31398	0.25735	0.15087	0.17212	0.031505	0.086695	0.067375	0.047506	0.1017	0.065561	0.28907	0.34814	0.35181	0.26013	0.28587	0.35249	0.33276	0.40997	0.24379	0.3189	0.19814	0.30506
1460.7	0.35523	0.32587	0.23152	0.18252	0.19049	0.16663	0.27884	0.28555	0.26548	0.16828	0.26094	0.27352	0.34709	0.33734	0.30976	0.26401	0.14713	0.17374	0.024966	0.092425	0.069376	0.04699	0.098905	0.063197	0.28727	0.34101	0.3442	0.27088	0.28316	0.35636	0.30855	0.40615	0.23437	0.32354	0.19744	0.29817
1461.6	0.36499	0.35923	0.23993	0.18796	0.19968	0.18304	0.29792	0.30892	0.28483	0.17446	0.26993	0.28907	0.35801	0.36949	0.32565	0.28181	0.16709	0.19022	0.031764	0.11596	0.081061	0.060519	0.096202	0.067318	0.29425	0.35648	0.34046	0.27169	0.2998	0.37778	0.29956	0.41605	0.2461	0.33821	0.20541	0.30446
1462.4	0.34875	0.34379	0.24293	0.19395	0.20205	0.19191	0.30511	0.31264	0.27995	0.17365	0.28524	0.29794	0.342	0.37172	0.30971	0.28489	0.1782	0.19385	0.036798	0.12247	0.08603	0.061142	0.10666	0.065507	0.27973	0.35483	0.33316	0.28244	0.30845	0.37195	0.28611	0.40814	0.24082	0.32922	0.21365	0.29493
1463.3	0.35352	0.36097	0.24812	0.19314	0.20794	0.19587	0.31261	0.30993	0.26874	0.19702	0.29793	0.30935	0.37124	0.3934	0.31514	0.29214	0.1784	0.21788	0.05114	0.1314	0.097054	0.08539	0.12354	0.076956	0.28604	0.37397	0.3398	0.28865	0.32049	0.38182	0.30717	0.39147	0.23759	0.33914	0.22978	0.30054
1464.1	0.34094	0.34887	0.2354	0.19234	0.20218	0.17369	0.30371	0.31686	0.27348	0.18689	0.28592	0.27621	0.36286	0.38933	0.30315	0.30337	0.17958	0.21693	0.060541	0.13198	0.099123	0.094589	0.11987	0.0736	0.26967	0.3612	0.33905	0.27047	0.31673	0.36648	0.30308	0.38684	0.23778	0.3398	0.21865	0.28382
1465	0.36065	0.35751	0.24346	0.20773	0.22047	0.1881	0.3145	0.33142	0.27698	0.18941	0.29406	0.28032	0.3811	0.43398	0.31743	0.30505	0.18525	0.23017	0.075958	0.13731	0.11458	0.10624	0.14006	0.083449	0.28228	0.36789	0.33969	0.26765	0.32358	0.37802	0.3264	0.39266	0.25713	0.33288	0.21694	0.28689
1465.8	0.35507	0.33736	0.22373	0.22014	0.23002	0.18895	0.29681	0.33759	0.26848	0.19477	0.28321	0.27543	0.39751	0.41582	0.30564	0.30112	0.18334	0.2416	0.086327	0.14253	0.11951	0.11481	0.1539	0.090281	0.29569	0.35773	0.33858	0.26702	0.32096	0.35925	0.33157	0.40349	0.25521	0.33347	0.22033	0.30821
1466.7	0.36065	0.35528	0.23489	0.23431	0.24391	0.19264	0.34205	0.36136	0.26825	0.21398	0.28869	0.29893	0.3943	0.43142	0.33124	0.30166	0.18885	0.26398	0.12072	0.16127	0.12481	0.13384	0.16503	0.10882	0.29989	0.36472	0.35024	0.26244	0.32601	0.36507	0.35723	0.42965	0.24779	0.35875	0.23064	0.33418
1467.5	0.34805	0.33672	0.23156	0.22525	0.2527	0.18532	0.34971	0.36654	0.25099	0.2042	0.26049	0.26701	0.36887	0.40658	0.32116	0.28346	0.20039	0.25436	0.1239	0.16352	0.12011	0.13541	0.1541	0.10248	0.28414	0.35352	0.32718	0.25508	0.32034	0.37506	0.34155	0.4289	0.23815	0.34917	0.20979	0.31093
1468.4	0.3565	0.34409	0.25239	0.23428	0.27236	0.18643	0.37515	0.38746	0.25817	0.21931	0.27964	0.29281	0.36709	0.40866	0.33487	0.27824	0.20933	0.25436	0.13744	0.17412	0.13164	0.13836	0.1632	0.10855	0.30696	0.36814	0.33248	0.26878	0.324	0.3851	0.34543	0.44499	0.25248	0.34973	0.21711	0.32743
1469.3	0.3236	0.32024	0.2418	0.22929	0.2569	0.16528	0.37695	0.37586	0.2468	0.22212	0.27286	0.2775	0.34165	0.36657	0.3166	0.26997	0.21534	0.25495	0.14162	0.17059	0.12952	0.13134	0.16121	0.10069	0.28668	0.34556	0.32237	0.25622	0.30166	0.37896	0.32205	0.42956	0.24013	0.37035	0.21416	0.31524
1470.1	0.3369	0.31827	0.26379	0.22917	0.24839	0.15772	0.3849	0.38147	0.24917	0.22315	0.27566	0.27904	0.35079	0.36423	0.3127	0.26976	0.22059	0.25117	0.14356	0.17846	0.1319	0.12788	0.15668	0.099501	0.26757	0.34362	0.33363	0.24986	0.29638	0.3872	0.31321	0.42401	0.23376	0.36846	0.2036	0.28908
1471	0.33405	0.31047	0.25825	0.23229	0.25544	0.14794	0.35245	0.36816	0.26148	0.22147	0.27519	0.26813	0.35258	0.33982	0.30557	0.28038	0.21343	0.22417	0.12926	0.16525	0.13218	0.11582	0.15106	0.090855	0.25249	0.31746	0.31793	0.24067	0.273	0.38252	0.31595	0.40165	0.24963	0.3661	0.18386	0.26271
1471.8	0.34078	0.29972	0.24935	0.25039	0.2525	0.14724	0.35192	0.37049	0.26299	0.19511	0.28773	0.27893	0.34757	0.32992	0.29987	0.2897	0.20897	0.21901	0.13072	0.15808	0.13214	0.10092	0.15606	0.083365	0.24609	0.30916	0.31301	0.24583	0.26871	0.37391	0.31362	0.40042	0.24848	0.34644	0.19804	0.25619
1472.7	0.29687	0.25583	0.22103	0.23172	0.23577	0.14869	0.30887	0.3384	0.21814	0.15699	0.26371	0.25128	0.31984	0.29175	0.26438	0.26006	0.18683	0.20721	0.10715	0.13998	0.11069	0.079426	0.14415	0.069682	0.19598	0.26439	0.28054	0.21686	0.25569	0.35034	0.29268	0.36077	0.21605	0.31772	0.18993	0.22568
1473.5	0.30964	0.27481	0.23805	0.24111	0.27592	0.16865	0.31786	0.3601	0.24041	0.18493	0.26373	0.26953	0.33173	0.31632	0.28284	0.27425	0.18651	0.21548	0.12181	0.144	0.10769	0.08482	0.13868	0.075844	0.21014	0.2776	0.28883	0.23228	0.27878	0.35503	0.31067	0.37679	0.23158	0.31544	0.20473	0.24562
1474.4	0.29821	0.26005	0.22345	0.24194	0.2949	0.15367	0.31456	0.36956	0.24603	0.20299	0.28284	0.27336	0.31272	0.32064	0.28248	0.27483	0.18318	0.19979	0.11809	0.11926	0.10603	0.075718	0.13504	0.072794	0.2028	0.27872	0.27179	0.23064	0.27619	0.3412	0.30617	0.36345	0.22611	0.31766	0.21522	0.25321
1475.2	0.29309	0.24898	0.21346	0.22113	0.29612	0.164	0.30858	0.38078	0.23228	0.19655	0.28113	0.27221	0.32172	0.32263	0.26355	0.25557	0.18459	0.2138	0.10683	0.11289	0.10278	0.066925	0.12872	0.06586	0.20703	0.28588	0.263	0.22793	0.28072	0.35853	0.27625	0.35998	0.20823	0.30463	0.22293	0.25996
1476.1	0.28934	0.2672	0.2261	0.22942	0.31001	0.15173	0.29854	0.39291	0.24179	0.22687	0.28662	0.28243	0.3316	0.34146	0.27135	0.26001	0.18165	0.21144	0.099242	0.1188	0.10003	0.068018	0.11965	0.071449	0.20824	0.29237	0.27392	0.2325	0.27857	0.35117	0.27487	0.35311	0.21909	0.32643	0.20879	0.26966
1476.9	0.32231	0.30397	0.23843	0.25198	0.34487	0.16272	0.32265	0.4391	0.28337	0.26657	0.29991	0.29399	0.3611	0.36718	0.29501	0.28861	0.19246	0.21726	0.1181	0.12798	0.11001	0.085787	0.11969	0.074623	0.23827	0.30971	0.28961	0.25908	0.27951	0.36206	0.28782	0.37438	0.24475	0.35731	0.22309	0.27687
1477.8	0.32859	0.29947	0.23613	0.26824	0.34974	0.16793	0.32773	0.45496	0.27822	0.2634	0.32106	0.30272	0.37815	0.3489	0.29212	0.2929	0.19329	0.2225	0.11876	0.12604	0.11051	0.080647	0.11632	0.067246	0.23483	0.29842	0.30491	0.2533	0.27555	0.37076	0.29493	0.36612	0.23188	0.33684	0.22145	0.27653
1478.7	0.35006	0.33449	0.26383	0.28855	0.38648	0.19484	0.35996	0.48466	0.29633	0.28685	0.34968	0.31801	0.40879	0.36688	0.29818	0.30892	0.20683	0.24537	0.13877	0.15208	0.1156	0.085545	0.12154	0.066066	0.27136	0.31294	0.31826	0.27553	0.29225	0.40169	0.31248	0.37679	0.24548	0.34684	0.23789	0.29294
1479.5	0.34792	0.3212	0.27747	0.30533	0.41109	0.1891	0.37538	0.50176	0.30773	0.29827	0.35769	0.30824	0.39925	0.35615	0.29975	0.30898	0.20269	0.23248	0.1463	0.1559	0.11485	0.078672	0.11154	0.067224	0.26915	0.30737	0.33356	0.26968	0.29562	0.3946	0.32577	0.38327	0.24816	0.35152	0.23536	0.28975
1480.4	0.34821	0.33879	0.30473	0.31558	0.44112	0.22737	0.3911	0.52818	0.34952	0.32727	0.39151	0.3217	0.42071	0.3725	0.31652	0.32067	0.2136	0.24987	0.1533	0.15756	0.1306	0.077092	0.12277	0.07497	0.28034	0.31036	0.33678	0.26823	0.30523	0.40088	0.33282	0.39199	0.26221	0.34574	0.25694	0.31463
1481.2	0.35828	0.35105	0.31851	0.3521	0.46936	0.23719	0.38656	0.53447	0.36498	0.33475	0.42716	0.34297	0.43758	0.38201	0.33287	0.33012	0.23275	0.25765	0.15102	0.16378	0.13713	0.059854	0.12831	0.080355	0.29073	0.32835	0.35708	0.28299	0.33423	0.41383	0.33545	0.39305	0.26206	0.33637	0.26133	0.32927
1482.1	0.36471	0.34987	0.32547	0.36995	0.48834	0.24679	0.37725	0.54401	0.37877	0.34108	0.44219	0.348	0.44421	0.39102	0.32903	0.32675	0.2505	0.25048	0.13557	0.16067	0.13696	0.061555	0.13106	0.087237	0.28984	0.34363	0.35846	0.29086	0.34703	0.40509	0.33065	0.39516	0.26822	0.3549	0.26556	0.31873
1482.9	0.35594	0.34146	0.32383	0.36762	0.50194	0.25421	0.3652	0.53791	0.39374	0.35577	0.43441	0.33748	0.43593	0.37482	0.34201	0.30633	0.25046	0.24608	0.12945	0.14076	0.12957	0.066289	0.12867	0.087426	0.28087	0.32791	0.36303	0.27889	0.35717	0.38553	0.31452	0.38511	0.27794	0.36538	0.26038	0.31382
1483.8	0.36588	0.37889	0.34373	0.40801	0.54315	0.28429	0.37167	0.5466	0.42672	0.39022	0.46605	0.34307	0.4551	0.40884	0.37422	0.3297	0.28242	0.26107	0.13815	0.1473	0.13535	0.08314	0.14083	0.094258	0.29608	0.34983	0.37784	0.31397	0.38338	0.38458	0.32688	0.39107	0.30472	0.37543	0.27402	0.3408
1484.6	0.35411	0.34378	0.32694	0.41149	0.55068	0.27743	0.3496	0.5377	0.4231	0.40103	0.45006	0.3308	0.42624	0.38379	0.36371	0.31514	0.2853	0.23892	0.13255	0.14483	0.13085	0.081213	0.12724	0.08681	0.27933	0.32187	0.38084	0.31092	0.36759	0.37817	0.31612	0.38084	0.29622	0.36624	0.2631	0.33263
1485.5	0.35733	0.34268	0.34436	0.41115	0.56285	0.29919	0.35391	0.54177	0.45138	0.43032	0.44752	0.32417	0.43419	0.38799	0.36447	0.31037	0.28767	0.25119	0.14089	0.14212	0.12763	0.090332	0.1283	0.092699	0.29458	0.33149	0.38272	0.31086	0.37953	0.38747	0.31606	0.39029	0.30777	0.37685	0.27009	0.3441
1486.3	0.35726	0.34448	0.35252	0.40801	0.57309	0.31668	0.36002	0.53426	0.46706	0.44852	0.44138	0.3294	0.42367	0.40186	0.38311	0.31886	0.27802	0.25209	0.14286	0.14892	0.12097	0.087463	0.12519	0.092131	0.28946	0.34142	0.38234	0.33288	0.37241	0.38932	0.31001	0.38784	0.30436	0.35844	0.2678	0.36828
1487.2	0.35774	0.33754	0.37017	0.42037	0.58205	0.32862	0.36289	0.51869	0.46354	0.46938	0.43828	0.33068	0.42613	0.42246	0.39578	0.32303	0.27572	0.25224	0.14381	0.15971	0.12052	0.082761	0.12731	0.091406	0.28794	0.34975	0.38498	0.3362	0.3651	0.40902	0.32614	0.39538	0.29995	0.3497	0.27366	0.3752
1488	0.3582	0.33359	0.36899	0.41688	0.56906	0.33183	0.36946	0.50304	0.45354	0.46374	0.42144	0.33568	0.43676	0.42147	0.38719	0.319	0.26471	0.23475	0.141	0.15188	0.12196	0.068581	0.12653	0.089789	0.28383	0.35399	0.37541	0.32772	0.33982	0.40544	0.32197	0.3869	0.29398	0.33096	0.27274	0.3667
1488.9	0.39433	0.36372	0.38411	0.42718	0.59033	0.36744	0.39074	0.50827	0.46003	0.48017	0.43345	0.36584	0.48309	0.44801	0.40394	0.31914	0.28569	0.25992	0.15172	0.15311	0.12255	0.079916	0.14393	0.10174	0.31537	0.38296	0.38798	0.33798	0.36811	0.42344	0.33388	0.39358	0.3009	0.35309	0.29293	0.38183
1489.8	0.38807	0.37278	0.35334	0.42898	0.57497	0.38412	0.38451	0.49224	0.45436	0.4824	0.42264	0.35676	0.48537	0.45018	0.39387	0.33215	0.27674	0.25427	0.14858	0.15546	0.12544	0.085504	0.13355	0.097268	0.30074	0.3815	0.38111	0.33507	0.33525	0.41735	0.33416	0.37942	0.29077	0.33108	0.27951	0.37596
1490.6	0.38191	0.36488	0.35206	0.42725	0.57499	0.39647	0.38435	0.47713	0.4416	0.5015	0.41432	0.35457	0.48289	0.43499	0.38427	0.32781	0.27177	0.23931	0.14765	0.15282	0.12858	0.083141	0.13507	0.096415	0.29742	0.35689	0.39292	0.31698	0.34014	0.41416	0.34233	0.38174	0.29492	0.33134	0.2752	0.3704
1491.5	0.39178	0.37259	0.32654	0.44078	0.56122	0.41453	0.38188	0.47718	0.44609	0.48511	0.41413	0.36142	0.49538	0.4183	0.36383	0.34653	0.27587	0.24418	0.1488	0.16031	0.13777	0.086533	0.13893	0.10428	0.3061	0.36142	0.39489	0.32463	0.34668	0.40714	0.34081	0.39421	0.29713	0.31772	0.27399	0.38097
1492.3	0.38286	0.36592	0.32642	0.4334	0.55754	0.42659	0.36696	0.4718	0.44486	0.51053	0.40586	0.36742	0.47791	0.4076	0.3583	0.34821	0.28144	0.26497	0.14626	0.17708	0.12871	0.1081	0.14004	0.10818	0.31036	0.35303	0.40904	0.33142	0.36888	0.41929	0.33344	0.41598	0.28154	0.33193	0.27025	0.38662
1493.2	0.35833	0.33062	0.29287	0.4177	0.51519	0.41829	0.34402	0.42212	0.41961	0.48943	0.37166	0.3231	0.44574	0.37165	0.33189	0.33969	0.24222	0.2516	0.12861	0.16946	0.11735	0.094091	0.11606	0.090711	0.2951	0.33246	0.39348	0.30609	0.33771	0.40231	0.3146	0.39791	0.25762	0.31299	0.24109	0.36405
1494	0.36277	0.33677	0.32154	0.42435	0.52856	0.42226	0.36463	0.39162	0.42141	0.50609	0.36443	0.35256	0.42877	0.39482	0.3399	0.343	0.25585	0.25316	0.13693	0.17989	0.12033	0.09896	0.12186	0.10036	0.29574	0.36018	0.40096	0.31271	0.37072	0.40272	0.31721	0.40883	0.27034	0.33802	0.25317	0.39011
1494.8	0.37817	0.36267	0.32549	0.4333	0.51707	0.43289	0.3707	0.38297	0.4199	0.50651	0.3521	0.34865	0.43858	0.41331	0.34866	0.35515	0.26475	0.25227	0.1403	0.19014	0.12814	0.11836	0.12396	0.10859	0.3003	0.4051	0.40159	0.33413	0.37087	0.4022	0.32172	0.40184	0.27937	0.35542	0.26037	0.39622
1495.7	0.37658	0.36233	0.32905	0.42088	0.49867	0.42795	0.36005	0.33635	0.39991	0.50499	0.32359	0.31467	0.39833	0.40655	0.33907	0.3432	0.25293	0.24446	0.13004	0.17674	0.12047	0.11541	0.11755	0.097086	0.28212	0.4112	0.38689	0.32928	0.36094	0.39729	0.31429	0.37286	0.26835	0.34785	0.2613	0.36345
1496.5	0.38457	0.36358	0.31525	0.43508	0.49177	0.44225	0.35275	0.29571	0.39755	0.49743	0.32715	0.31833	0.39527	0.41936	0.33092	0.34094	0.25769	0.23251	0.12949	0.16976	0.12719	0.10704	0.12243	0.096132	0.29092	0.41361	0.37449	0.32505	0.36841	0.39555	0.31469	0.34917	0.28103	0.33981	0.29163	0.36077
1497.4	0.38922	0.4023	0.33923	0.45021	0.49578	0.45437	0.36858	0.30391	0.406	0.50179	0.32561	0.3411	0.38872	0.44791	0.34655	0.35835	0.2831	0.24202	0.14731	0.18763	0.13193	0.1225	0.14242	0.10857	0.29783	0.44198	0.3955	0.35222	0.39464	0.41359	0.34613	0.3713	0.30222	0.35482	0.32335	0.38155
1498.2	0.38303	0.39645	0.32235	0.43062	0.46672	0.4629	0.35938	0.29757	0.37806	0.48114	0.31304	0.32384	0.38801	0.42678	0.34864	0.34758	0.27777	0.24627	0.14161	0.18288	0.13236	0.12234	0.14946	0.10315	0.29062	0.41129	0.39	0.34646	0.37852	0.41637	0.34626	0.37077	0.29333	0.34823	0.31663	0.36014
1499.1	0.3749	0.39445	0.31223	0.43288	0.4666	0.46785	0.34385	0.28007	0.37841	0.47281	0.32335	0.31087	0.38449	0.42973	0.35625	0.35267	0.29832	0.26778	0.1423	0.18316	0.13684	0.11808	0.15183	0.091647	0.30371	0.38639	0.38337	0.34719	0.40025	0.42859	0.34521	0.38393	0.30212	0.3346	0.31484	0.3499
1500	0.37306	0.40441	0.30581	0.42655	0.46655	0.49271	0.342	0.28957	0.38708	0.46282	0.34595	0.33765	0.40278	0.45381	0.36461	0.3578	0.31415	0.29317	0.16391	0.20019	0.13918	0.12061	0.16265	0.099436	0.31609	0.38812	0.3964	0.35407	0.41206	0.43901	0.35574	0.40955	0.31637	0.33787	0.33281	0.37393
1500.8	0.38603	0.41557	0.30172	0.42679	0.45506	0.50479	0.3381	0.29117	0.37694	0.44762	0.3486	0.33468	0.41831	0.45474	0.36481	0.36069	0.31479	0.31275	0.17693	0.20675	0.15168	0.12456	0.16631	0.10507	0.33052	0.40807	0.39627	0.37806	0.41688	0.44121	0.35929	0.42395	0.32542	0.33872	0.32136	0.38959
1501.7	0.38627	0.39699	0.27685	0.41661	0.43422	0.49514	0.32833	0.27006	0.36156	0.45837	0.35535	0.33385	0.41283	0.43921	0.35691	0.35489	0.30541	0.31507	0.17718	0.20089	0.15257	0.13046	0.15939	0.10163	0.31886	0.4016	0.38771	0.3619	0.41018	0.44111	0.34286	0.42579	0.31897	0.33641	0.30443	0.37411
1502.5	0.39883	0.40525	0.29426	0.4197	0.44196	0.49301	0.32407	0.27582	0.36489	0.44695	0.36825	0.33348	0.42393	0.45004	0.35257	0.35371	0.32158	0.3134	0.18842	0.20991	0.15462	0.12976	0.16611	0.092619	0.33586	0.40773	0.4039	0.36319	0.42258	0.44983	0.35056	0.4303	0.32321	0.32717	0.32123	0.36836
1503.4	0.392	0.39485	0.27435	0.38957	0.41985	0.46739	0.3102	0.26102	0.34167	0.41878	0.35228	0.33802	0.4179	0.44629	0.33513	0.32295	0.30026	0.30747	0.1831	0.20512	0.1545	0.12251	0.16641	0.095449	0.31719	0.41047	0.39597	0.339	0.39892	0.44589	0.34478	0.40407	0.3103	0.32537	0.32494	0.3549
1504.2	0.40961	0.40385	0.28849	0.39626	0.42757	0.46124	0.3117	0.2532	0.3469	0.41867	0.34047	0.34262	0.42004	0.44683	0.34252	0.32445	0.30854	0.3085	0.17154	0.20797	0.16712	0.13295	0.16848	0.096625	0.31985	0.41285	0.41365	0.34288	0.40469	0.45538	0.34141	0.40118	0.32335	0.3508	0.32007	0.36569
1505.1	0.39844	0.41953	0.29645	0.37151	0.41089	0.43126	0.30883	0.25134	0.33266	0.4052	0.32783	0.33845	0.3968	0.45124	0.35626	0.3156	0.3057	0.29874	0.16978	0.21582	0.15913	0.13614	0.17047	0.091948	0.29863	0.41205	0.42939	0.31491	0.38387	0.44428	0.3306	0.39812	0.3121	0.3585	0.30898	0.35998
1505.9	0.41101	0.45282	0.32494	0.38773	0.4209	0.44508	0.31533	0.27023	0.32999	0.38137	0.32675	0.34751	0.42098	0.48619	0.36602	0.32678	0.31607	0.30007	0.17611	0.23204	0.16521	0.12909	0.18493	0.099609	0.31349	0.44182	0.43656	0.34176	0.38968	0.45201	0.34611	0.40442	0.32628	0.35048	0.32667	0.37566
1506.7	0.40703	0.43642	0.31514	0.37816	0.39345	0.41572	0.29724	0.26276	0.30851	0.36119	0.30169	0.35255	0.41348	0.47686	0.36471	0.33056	0.30189	0.28377	0.16137	0.22848	0.1618	0.12185	0.17841	0.11244	0.3074	0.43409	0.43296	0.34032	0.37594	0.44667	0.33776	0.39873	0.32605	0.34824	0.31437	0.39471
1507.6	0.41487	0.44899	0.33773	0.39995	0.38673	0.4261	0.31803	0.26101	0.31451	0.35761	0.30848	0.37251	0.42554	0.46936	0.36794	0.3559	0.30446	0.28382	0.1856	0.23829	0.16712	0.12352	0.18676	0.11782	0.32209	0.43666	0.4437	0.36542	0.3806	0.44521	0.35562	0.42589	0.33868	0.34552	0.3224	0.409
1508.4	0.39239	0.4469	0.33469	0.3822	0.35662	0.39302	0.3	0.2494	0.27394	0.34154	0.2838	0.35436	0.41583	0.46352	0.37362	0.3385	0.29804	0.25975	0.18723	0.2298	0.15708	0.11182	0.17608	0.11033	0.30392	0.43954	0.43698	0.35687	0.37055	0.43445	0.3514	0.41249	0.31254	0.31542	0.29856	0.37872
1509.3	0.40076	0.42644	0.35865	0.38615	0.35561	0.41353	0.2956	0.26188	0.2767	0.349	0.27978	0.36522	0.43844	0.45412	0.38464	0.34654	0.30535	0.26968	0.191	0.2301	0.17156	0.11701	0.1848	0.11443	0.31488	0.43585	0.4479	0.37067	0.38952	0.4588	0.37182	0.41986	0.32604	0.31894	0.30316	0.37951
1510.1	0.39229	0.41871	0.35346	0.3593	0.35091	0.39847	0.29203	0.24604	0.27259	0.33744	0.26712	0.35074	0.4222	0.44221	0.38755	0.34872	0.30037	0.25617	0.18934	0.22631	0.17349	0.12664	0.1728	0.1118	0.31297	0.42249	0.45273	0.36449	0.39992	0.44778	0.37278	0.41331	0.31857	0.33114	0.29713	0.36376
1511	0.39672	0.4443	0.34623	0.36965	0.35065	0.40583	0.30661	0.25234	0.2893	0.34518	0.2786	0.35617	0.42253	0.44254	0.3874	0.34895	0.31791	0.28622	0.20268	0.23838	0.18549	0.13541	0.17503	0.11925	0.31298	0.43636	0.45351	0.38252	0.40672	0.44961	0.37972	0.41701	0.32677	0.34017	0.30173	0.35111
1511.8	0.39867	0.4421	0.34314	0.35688	0.35253	0.39525	0.30238	0.24443	0.28104	0.36806	0.27131	0.32671	0.41501	0.45082	0.39453	0.34069	0.32632	0.2913	0.19903	0.23678	0.18619	0.13333	0.17191	0.1124	0.30664	0.42847	0.46442	0.37035	0.41402	0.4395	0.36627	0.39987	0.31475	0.33497	0.30654	0.33758
1512.7	0.40974	0.43975	0.34189	0.35827	0.36541	0.40081	0.30986	0.25684	0.30663	0.3585	0.29564	0.35101	0.43357	0.4518	0.39212	0.35211	0.33448	0.30329	0.19901	0.2524	0.19931	0.14015	0.18198	0.12085	0.33261	0.42165	0.46515	0.36653	0.4284	0.43928	0.38089	0.40857	0.33268	0.34777	0.33657	0.35873
1513.5	0.43135	0.46334	0.33354	0.36398	0.3723	0.38629	0.32749	0.25615	0.31989	0.36049	0.31044	0.35869	0.44395	0.4757	0.40388	0.35865	0.33982	0.30905	0.19721	0.26273	0.20084	0.14317	0.17245	0.12704	0.34306	0.43307	0.47102	0.3757	0.42992	0.44759	0.38838	0.41147	0.34192	0.361	0.35075	0.36613
1514.4	0.43968	0.46282	0.32674	0.36648	0.38724	0.37542	0.33339	0.25451	0.31618	0.36625	0.32363	0.36326	0.45614	0.47295	0.39582	0.34482	0.35856	0.32097	0.20071	0.2643	0.20388	0.13544	0.18149	0.12853	0.35657	0.43428	0.47454	0.36984	0.43891	0.44935	0.3885	0.42398	0.34032	0.33765	0.35166	0.3682
1515.2	0.43629	0.44061	0.32943	0.35749	0.39281	0.36711	0.32274	0.24801	0.30977	0.35648	0.32347	0.3403	0.45065	0.46869	0.38548	0.33963	0.34373	0.30547	0.20368	0.2618	0.20299	0.13161	0.18031	0.11766	0.35349	0.43289	0.47063	0.3483	0.44736	0.43275	0.38789	0.42069	0.34141	0.33427	0.34956	0.35316
1516.1	0.42945	0.44747	0.33347	0.35512	0.37948	0.37562	0.30627	0.25249	0.32207	0.34611	0.3381	0.34565	0.43957	0.4617	0.37552	0.34418	0.3399	0.32062	0.19756	0.26409	0.20868	0.13982	0.1893	0.12351	0.37189	0.44783	0.46202	0.35791	0.45012	0.45639	0.38785	0.42126	0.3596	0.35846	0.35439	0.36257
1516.9	0.42907	0.43862	0.32657	0.34705	0.353	0.35803	0.2999	0.245	0.31004	0.34595	0.31679	0.31517	0.43214	0.4541	0.37477	0.33978	0.32221	0.31297	0.19884	0.24688	0.20118	0.13236	0.17653	0.11902	0.34967	0.44684	0.45878	0.36392	0.42649	0.45876	0.36752	0.40953	0.35513	0.35386	0.32626	0.33218
1517.8	0.41158	0.42837	0.3205	0.34432	0.3419	0.35608	0.29121	0.24291	0.30916	0.3372	0.31402	0.31662	0.42161	0.43604	0.35759	0.3324	0.33305	0.30654	0.20175	0.24072	0.20246	0.12628	0.17538	0.11256	0.34296	0.43764	0.44314	0.3654	0.43504	0.45025	0.36618	0.39302	0.35979	0.34279	0.31568	0.32499
1518.6	0.41133	0.43103	0.31992	0.34908	0.32399	0.36685	0.29285	0.2632	0.30714	0.33233	0.3117	0.30953	0.40283	0.43549	0.36102	0.32736	0.32616	0.31514	0.21044	0.24511	0.21044	0.1287	0.17054	0.10529	0.34114	0.43106	0.43674	0.36253	0.41645	0.46006	0.35834	0.39164	0.37151	0.35683	0.31241	0.31992
1519.5	0.41371	0.43774	0.32046	0.34019	0.32422	0.36351	0.3068	0.25135	0.28691	0.32991	0.29154	0.3077	0.3934	0.42965	0.37923	0.32941	0.32049	0.31534	0.2049	0.23738	0.2098	0.1277	0.15758	0.10823	0.3329	0.44092	0.44112	0.36661	0.41107	0.4571	0.35495	0.38847	0.37347	0.34523	0.30488	0.31614
1520.3	0.43372	0.44215	0.31618	0.34303	0.34866	0.36482	0.3209	0.26488	0.29409	0.32011	0.28888	0.33211	0.40755	0.42481	0.38748	0.34076	0.34195	0.32075	0.21019	0.2455	0.21575	0.13426	0.15671	0.1139	0.33431	0.44698	0.45889	0.37199	0.42345	0.45383	0.35253	0.40225	0.37991	0.34345	0.29788	0.31567
1521.1	0.43817	0.47594	0.31711	0.35852	0.37836	0.38359	0.33058	0.28424	0.30047	0.32352	0.30749	0.35351	0.39556	0.42514	0.39068	0.35783	0.36144	0.33651	0.22463	0.25581	0.22945	0.14296	0.17321	0.11429	0.35698	0.46027	0.47246	0.38183	0.43833	0.45521	0.36005	0.41948	0.38673	0.34009	0.32344	0.33396
1522	0.44247	0.49102	0.31789	0.35271	0.3959	0.38766	0.33451	0.28672	0.28896	0.31418	0.29575	0.34088	0.39004	0.42975	0.39486	0.36162	0.35006	0.34382	0.21203	0.25707	0.22156	0.13815	0.17738	0.10969	0.35148	0.46991	0.47273	0.37546	0.4125	0.45071	0.33909	0.432	0.38075	0.33705	0.33019	0.31596
1522.8	0.4415	0.50267	0.3301	0.35891	0.40993	0.37983	0.3335	0.28559	0.30995	0.31533	0.30965	0.35828	0.40297	0.42096	0.41381	0.376	0.36459	0.34916	0.21348	0.2601	0.22329	0.13874	0.18008	0.11757	0.3394	0.47521	0.47729	0.37661	0.40883	0.45433	0.35214	0.42966	0.39009	0.33616	0.33759	0.32439
1523.7	0.44614	0.50483	0.32213	0.36144	0.40205	0.38154	0.32109	0.29672	0.32992	0.31338	0.33451	0.36063	0.41352	0.42785	0.4065	0.3705	0.37696	0.34264	0.21833	0.26305	0.22637	0.14203	0.19537	0.10911	0.34978	0.46687	0.46728	0.36579	0.39642	0.46901	0.34499	0.43698	0.39236	0.34137	0.35606	0.32029
1524.5	0.44034	0.50739	0.32359	0.36175	0.3944	0.36964	0.33799	0.28855	0.32361	0.3081	0.31956	0.37605	0.41158	0.42494	0.40409	0.36838	0.36598	0.32576	0.22657	0.25377	0.223	0.13749	0.18717	0.11029	0.33936	0.44297	0.45466	0.36332	0.38727	0.45599	0.348	0.425	0.3862	0.32661	0.35332	0.32773
1525.4	0.44287	0.48909	0.32349	0.36202	0.37736	0.35441	0.34856	0.28028	0.33305	0.31259	0.32321	0.38021	0.41428	0.4148	0.40966	0.36461	0.36269	0.31817	0.22716	0.25521	0.21476	0.14164	0.18401	0.11297	0.32226	0.42982	0.45033	0.36622	0.3795	0.44576	0.33527	0.42693	0.38868	0.32971	0.34362	0.33067
1526.2	0.4478	0.47947	0.32773	0.36915	0.38077	0.33906	0.3572	0.30012	0.34081	0.32025	0.34487	0.38613	0.4225	0.40076	0.41231	0.37541	0.36702	0.31829	0.24594	0.2614	0.22309	0.14728	0.18514	0.11656	0.32239	0.4266	0.46101	0.36873	0.39463	0.43579	0.35318	0.42432	0.39659	0.33034	0.34632	0.3379
1527.1	0.43343	0.45822	0.31756	0.35108	0.37515	0.33165	0.36033	0.27948	0.32203	0.32492	0.3452	0.37972	0.40375	0.40736	0.39364	0.36334	0.35566	0.30277	0.23365	0.25088	0.21821	0.14553	0.18378	0.11243	0.32208	0.41923	0.45275	0.35159	0.40517	0.41469	0.34019	0.40489	0.39031	0.32162	0.34254	0.32951
1527.9	0.43253	0.47191	0.32467	0.34689	0.38241	0.34077	0.38347	0.28436	0.32338	0.34335	0.35539	0.39711	0.40772	0.40261	0.39847	0.37921	0.36626	0.31249	0.23665	0.25322	0.22524	0.14365	0.18437	0.10645	0.31331	0.42887	0.46267	0.36415	0.41047	0.41743	0.34385	0.40006	0.40503	0.31479	0.33536	0.33917
1528.8	0.4344	0.46907	0.33017	0.336	0.38193	0.3418	0.37335	0.30447	0.33765	0.35368	0.36813	0.39008	0.40924	0.41103	0.40121	0.37648	0.36167	0.31126	0.23682	0.26643	0.22927	0.14331	0.182	0.10382	0.31445	0.44429	0.46208	0.35943	0.38864	0.41658	0.3365	0.41151	0.41311	0.31836	0.34134	0.34324
1529.6	0.42996	0.46744	0.32128	0.31071	0.37846	0.35363	0.36698	0.30431	0.3243	0.34412	0.36664	0.37249	0.40994	0.41323	0.38986	0.36814	0.35737	0.31624	0.2334	0.26173	0.22251	0.13308	0.17837	0.098382	0.32318	0.4464	0.44507	0.34021	0.38233	0.4164	0.34661	0.40511	0.40994	0.3159	0.34657	0.32793
1530.5	0.4184	0.47323	0.31023	0.30414	0.36688	0.36069	0.36504	0.28432	0.31652	0.35186	0.35595	0.37942	0.39676	0.42037	0.3813	0.35756	0.35478	0.31628	0.23278	0.25502	0.225	0.14023	0.17378	0.10203	0.327	0.43729	0.44087	0.32883	0.36624	0.42126	0.34596	0.41084	0.40986	0.30565	0.34928	0.32947
1531.3	0.43527	0.46372	0.30246	0.29822	0.3589	0.34902	0.35242	0.30923	0.32578	0.35152	0.36193	0.38467	0.4079	0.4042	0.38251	0.37193	0.3538	0.3119	0.2385	0.25496	0.22899	0.13471	0.17718	0.10268	0.31423	0.43089	0.44185	0.33271	0.34068	0.40965	0.33835	0.42396	0.40661	0.31233	0.36091	0.32946
1532.1	0.45471	0.45454	0.31049	0.30627	0.38062	0.35223	0.34818	0.32302	0.32975	0.35339	0.39317	0.39121	0.4166	0.4209	0.39971	0.39067	0.35534	0.3191	0.25431	0.26659	0.23349	0.15061	0.18931	0.12021	0.34131	0.42915	0.45298	0.33296	0.35296	0.40364	0.35465	0.43115	0.41543	0.32321	0.38612	0.34781
1533	0.44832	0.44986	0.29537	0.30867	0.37436	0.36094	0.33834	0.31833	0.30129	0.34702	0.38587	0.39087	0.40475	0.41903	0.40689	0.37965	0.36821	0.32083	0.25073	0.2601	0.22474	0.15351	0.18598	0.11606	0.33198	0.41584	0.44174	0.32199	0.36516	0.4032	0.35021	0.41847	0.38761	0.32438	0.36867	0.34041
1533.8	0.45643	0.45337	0.31426	0.33599	0.39844	0.34716	0.36075	0.34217	0.31263	0.35368	0.39923	0.41738	0.4256	0.41849	0.42034	0.38602	0.38726	0.31564	0.26253	0.27509	0.24456	0.16849	0.19288	0.12343	0.33752	0.41974	0.46238	0.3204	0.3778	0.41143	0.36396	0.42431	0.40423	0.32844	0.37634	0.36025
1534.7	0.46384	0.44764	0.32059	0.33572	0.39549	0.33871	0.35952	0.34956	0.32117	0.35913	0.41148	0.40906	0.42049	0.42657	0.42887	0.39	0.38916	0.29987	0.26616	0.28354	0.24618	0.16371	0.19462	0.12492	0.32182	0.43301	0.45605	0.32288	0.38576	0.40828	0.36766	0.43073	0.39307	0.33849	0.38975	0.36025
1535.5	0.45689	0.45649	0.3138	0.35021	0.38848	0.35487	0.35073	0.32839	0.31284	0.34628	0.39333	0.41087	0.41178	0.4233	0.42414	0.38051	0.389	0.29196	0.26289	0.28243	0.24504	0.17221	0.19353	0.12576	0.31986	0.4305	0.45991	0.32768	0.38834	0.40554	0.3579	0.41249	0.38608	0.33247	0.38884	0.3604
1536.4	0.44293	0.45461	0.2961	0.35445	0.36947	0.32575	0.33572	0.31172	0.29922	0.34603	0.37191	0.40132	0.39439	0.40629	0.41405	0.36114	0.38356	0.27119	0.24688	0.28078	0.23337	0.17003	0.18508	0.12069	0.29456	0.42682	0.45006	0.32508	0.36358	0.3931	0.34111	0.40252	0.36268	0.34237	0.37387	0.35099
1537.2	0.4473	0.45328	0.30371	0.36982	0.36788	0.31897	0.32721	0.31347	0.28961	0.35017	0.38029	0.39753	0.39541	0.40146	0.40506	0.353	0.37491	0.26838	0.25059	0.28393	0.23311	0.16745	0.19494	0.11903	0.30315	0.42984	0.44346	0.32418	0.34566	0.39954	0.34983	0.41694	0.37496	0.34129	0.39346	0.34685
1538	0.43983	0.44516	0.29643	0.35627	0.3537	0.32158	0.30579	0.28556	0.26741	0.35604	0.36364	0.38645	0.38238	0.4033	0.39524	0.34559	0.36076	0.251	0.24331	0.28488	0.22786	0.16399	0.19237	0.11461	0.29805	0.42057	0.43099	0.31847	0.33188	0.39077	0.34057	0.40697	0.36567	0.35276	0.39199	0.34369
1538.9	0.444	0.43909	0.2983	0.37053	0.36126	0.33713	0.30181	0.2817	0.26241	0.33907	0.36394	0.3764	0.39356	0.39252	0.39895	0.35415	0.35917	0.26443	0.24354	0.28548	0.22343	0.16848	0.19814	0.11067	0.31525	0.40725	0.44035	0.32029	0.32942	0.39813	0.3329	0.40098	0.37694	0.35794	0.37545	0.36112
1539.7	0.44259	0.43411	0.30741	0.36742	0.36796	0.32877	0.31023	0.28968	0.25618	0.34772	0.3726	0.36759	0.39743	0.40542	0.41809	0.34491	0.35729	0.27122	0.25695	0.30287	0.22642	0.16545	0.20344	0.11654	0.32512	0.41739	0.43243	0.30912	0.3326	0.40727	0.35458	0.41926	0.39417	0.37163	0.37157	0.36334
1540.6	0.43099	0.41542	0.30296	0.34476	0.35948	0.33823	0.3149	0.29252	0.2425	0.34208	0.33951	0.35992	0.40015	0.39146	0.40725	0.33562	0.35757	0.27753	0.26321	0.29813	0.23034	0.16039	0.19904	0.11559	0.32416	0.40464	0.42943	0.29474	0.33194	0.4133	0.35674	0.41914	0.4014	0.36295	0.3549	0.36453
1541.4	0.40389	0.39508	0.30503	0.33871	0.34427	0.31558	0.3057	0.27539	0.25364	0.32985	0.33428	0.34495	0.37391	0.37299	0.40632	0.34785	0.36066	0.27783	0.25611	0.29484	0.24229	0.1632	0.19776	0.11871	0.29108	0.40003	0.44076	0.28358	0.33398	0.41356	0.35491	0.40817	0.40981	0.36315	0.35124	0.37498
1542.3	0.39259	0.38797	0.28813	0.33614	0.33054	0.30532	0.30998	0.27778	0.25231	0.3276	0.33299	0.32027	0.36061	0.37083	0.41345	0.34875	0.36596	0.27812	0.25134	0.28636	0.23716	0.16172	0.20126	0.11584	0.27708	0.40429	0.42657	0.28621	0.32864	0.40852	0.36998	0.4002	0.40419	0.34612	0.34266	0.36972
1543.1	0.39981	0.40426	0.29614	0.33579	0.32213	0.30077	0.30383	0.27865	0.25103	0.35276	0.34865	0.33364	0.36283	0.37271	0.43319	0.34269	0.37173	0.28293	0.26262	0.28333	0.24342	0.16924	0.21131	0.1192	0.27648	0.41473	0.44051	0.29561	0.32604	0.40842	0.3767	0.40478	0.40418	0.34033	0.35942	0.36947
1543.9	0.39979	0.40549	0.30177	0.33005	0.32032	0.29385	0.29877	0.26752	0.24804	0.34949	0.33867	0.31914	0.35323	0.35558	0.43713	0.34871	0.3817	0.28476	0.26336	0.27958	0.24173	0.18015	0.2113	0.11507	0.27276	0.40112	0.45621	0.31062	0.33218	0.40242	0.36258	0.38572	0.38957	0.33178	0.35933	0.37972
1544.8	0.39891	0.42736	0.32117	0.35931	0.32693	0.28958	0.27762	0.26875	0.26982	0.33856	0.35877	0.31776	0.3482	0.37705	0.4462	0.34882	0.36754	0.27075	0.26406	0.2881	0.24892	0.17596	0.21676	0.11493	0.28256	0.41075	0.46122	0.32274	0.33662	0.39079	0.35803	0.3915	0.3978	0.32501	0.37504	0.38314
1545.6	0.41821	0.43478	0.31372	0.35211	0.3405	0.29219	0.2716	0.2781	0.25852	0.33475	0.3673	0.28988	0.37026	0.38195	0.45454	0.33	0.35502	0.26157	0.25591	0.28318	0.23811	0.17102	0.21748	0.10857	0.31488	0.41536	0.46659	0.31901	0.3496	0.37544	0.3372	0.38862	0.3857	0.31363	0.37294	0.36915
1546.5	0.43488	0.45408	0.33741	0.36495	0.36595	0.30105	0.25217	0.29047	0.25599	0.35302	0.40042	0.30706	0.38321	0.40276	0.46917	0.34079	0.36506	0.28687	0.26691	0.29798	0.24689	0.18793	0.22055	0.11694	0.33938	0.43279	0.49793	0.3311	0.37041	0.38689	0.32985	0.40473	0.39783	0.32716	0.39208	0.38127
1547.3	0.42193	0.43142	0.32102	0.34702	0.3631	0.28873	0.2366	0.27762	0.23628	0.31944	0.3733	0.29558	0.36764	0.37878	0.44525	0.33245	0.35423	0.28066	0.24901	0.30506	0.24556	0.18063	0.21041	0.11924	0.34449	0.40714	0.48851	0.30948	0.37083	0.37869	0.31219	0.38521	0.39059	0.32184	0.37657	0.36863
1548.1	0.42632	0.42448	0.3164	0.34304	0.36917	0.28143	0.22876	0.2882	0.23009	0.30479	0.37575	0.29038	0.39081	0.38858	0.43644	0.32924	0.35504	0.27434	0.24552	0.30855	0.24781	0.17337	0.21353	0.11868	0.36043	0.40398	0.48314	0.28917	0.36671	0.37631	0.3219	0.3849	0.39385	0.31322	0.3695	0.3547
1549	0.43513	0.42727	0.31179	0.33077	0.3704	0.2909	0.24	0.27991	0.20354	0.32447	0.37937	0.28536	0.39524	0.38919	0.45098	0.32522	0.37593	0.30606	0.25424	0.30955	0.24562	0.18688	0.22531	0.12334	0.37211	0.40978	0.494	0.28445	0.37232	0.3919	0.33524	0.38815	0.39047	0.3262	0.38616	0.36368
1549.8	0.43694	0.42917	0.30943	0.33142	0.35654	0.28346	0.25147	0.2661	0.20565	0.33019	0.35919	0.30019	0.38968	0.37924	0.4493	0.32981	0.3728	0.31105	0.27442	0.32249	0.24977	0.19145	0.22437	0.12504	0.3665	0.39786	0.48403	0.28454	0.35843	0.39672	0.35064	0.38952	0.39898	0.32489	0.39332	0.35027
1550.7	0.42825	0.40692	0.29699	0.33539	0.34607	0.28689	0.25018	0.2461	0.19382	0.30453	0.33047	0.29874	0.3751	0.35438	0.44303	0.32426	0.37874	0.30254	0.26742	0.31206	0.24316	0.17566	0.22808	0.12274	0.36028	0.38266	0.47518	0.29299	0.35298	0.38898	0.34677	0.38262	0.38223	0.30877	0.38803	0.33563
1551.5	0.42513	0.41182	0.30008	0.33048	0.35512	0.28543	0.24305	0.24481	0.20412	0.30772	0.32714	0.28899	0.3875	0.35867	0.44783	0.33059	0.39708	0.30343	0.27936	0.30967	0.24506	0.17026	0.22949	0.11334	0.3558	0.40127	0.47422	0.28829	0.36663	0.39334	0.35243	0.36819	0.38235	0.31138	0.39415	0.33159
1552.4	0.4158	0.41732	0.29601	0.33435	0.35227	0.29151	0.21309	0.23795	0.18886	0.30687	0.32862	0.2828	0.38304	0.3545	0.44749	0.33607	0.40408	0.30862	0.2774	0.30287	0.24947	0.17144	0.22964	0.10853	0.34931	0.40513	0.47547	0.29574	0.3748	0.39653	0.32839	0.35999	0.39076	0.30741	0.40753	0.32688
1553.2	0.40816	0.42402	0.29804	0.33864	0.35634	0.29407	0.20218	0.23774	0.20459	0.28142	0.32713	0.27968	0.39019	0.35657	0.44366	0.36089	0.4108	0.29803	0.26705	0.30656	0.25334	0.16698	0.22905	0.11132	0.34466	0.41002	0.46251	0.30371	0.37489	0.39764	0.31572	0.35406	0.38949	0.30242	0.40027	0.31504
1554.1	0.40768	0.42819	0.31195	0.35143	0.38428	0.32279	0.19266	0.26759	0.21747	0.30178	0.34552	0.29602	0.40221	0.38784	0.44559	0.38895	0.44297	0.32049	0.2704	0.31905	0.266	0.17947	0.24535	0.12252	0.35337	0.42624	0.48291	0.33614	0.39579	0.40804	0.33866	0.3654	0.40571	0.32192	0.40202	0.35532
1554.9	0.40849	0.43999	0.3172	0.35033	0.3903	0.33885	0.19406	0.28572	0.24588	0.31261	0.36049	0.29806	0.41146	0.40938	0.44408	0.39981	0.44089	0.32732	0.29005	0.32697	0.28678	0.18707	0.25162	0.13002	0.36198	0.43472	0.48338	0.3303	0.40378	0.42813	0.33742	0.36283	0.43646	0.32588	0.41796	0.36536
1555.7	0.41005	0.43474	0.30849	0.3553	0.37916	0.34356	0.18832	0.27854	0.24154	0.3102	0.35138	0.27789	0.41934	0.41991	0.43724	0.3892	0.42993	0.31263	0.28179	0.32309	0.28809	0.18735	0.25053	0.12888	0.36256	0.42282	0.48173	0.33734	0.37327	0.40879	0.32312	0.38	0.44577	0.31897	0.40939	0.36108
1556.6	0.41504	0.44142	0.31921	0.3622	0.37444	0.3697	0.22517	0.28311	0.26333	0.32622	0.35761	0.30482	0.41534	0.42927	0.44444	0.39996	0.42573	0.33863	0.28923	0.33333	0.2962	0.20403	0.25058	0.1474	0.36771	0.43423	0.49356	0.34811	0.37443	0.42527	0.358	0.39644	0.45434	0.32427	0.41496	0.39471
1557.4	0.42257	0.43089	0.31611	0.37278	0.37812	0.38412	0.21287	0.29819	0.26896	0.34091	0.35261	0.32278	0.41946	0.42768	0.45238	0.38906	0.42724	0.35778	0.29364	0.33316	0.305	0.20811	0.24976	0.15072	0.37734	0.43801	0.51495	0.35144	0.38029	0.42905	0.36584	0.39782	0.46121	0.31276	0.42162	0.40647
1558.3	0.41493	0.42704	0.29978	0.3571	0.3555	0.37168	0.22944	0.25958	0.2539	0.3132	0.33727	0.28295	0.41115	0.4193	0.4542	0.37066	0.41979	0.34494	0.2928	0.31968	0.2997	0.19612	0.24281	0.14087	0.37355	0.45049	0.51324	0.32728	0.35852	0.42109	0.34955	0.37459	0.44798	0.29868	0.4285	0.38029
1559.1	0.41942	0.43154	0.3127	0.35885	0.35605	0.37158	0.24545	0.2537	0.25346	0.32093	0.3288	0.29844	0.41146	0.41021	0.47219	0.37527	0.431	0.35627	0.29999	0.32516	0.2929	0.20392	0.24111	0.14839	0.37278	0.44675	0.52817	0.35096	0.3608	0.4139	0.37738	0.39022	0.43049	0.31568	0.42492	0.40592
1559.9	0.43257	0.42702	0.31045	0.36855	0.35928	0.36584	0.25834	0.26167	0.24497	0.31765	0.31845	0.32332	0.40328	0.41508	0.47312	0.39365	0.43581	0.37483	0.31015	0.34323	0.29576	0.21555	0.24765	0.16279	0.38398	0.46345	0.53065	0.35935	0.37156	0.42714	0.40065	0.38461	0.43153	0.32035	0.43518	0.42338
1560.8	0.44482	0.44046	0.30149	0.38442	0.38185	0.36105	0.25921	0.26679	0.24806	0.31776	0.32761	0.31485	0.42394	0.42996	0.47267	0.40518	0.45028	0.3724	0.30844	0.34911	0.30331	0.2064	0.25418	0.15067	0.4067	0.47421	0.53214	0.38774	0.37969	0.42716	0.40026	0.40078	0.44237	0.33895	0.44213	0.41387
1561.6	0.44913	0.41634	0.30101	0.38101	0.36358	0.35108	0.28477	0.23778	0.23912	0.30169	0.31762	0.30413	0.40857	0.40208	0.45284	0.40185	0.44422	0.35816	0.31624	0.34386	0.29973	0.20117	0.24296	0.14759	0.40896	0.43883	0.52217	0.38457	0.3762	0.41709	0.39844	0.40587	0.43468	0.33971	0.43732	0.41284
1562.4	0.47624	0.41464	0.31089	0.3971	0.36963	0.36675	0.27837	0.26392	0.2416	0.31247	0.32072	0.33594	0.42852	0.39872	0.46141	0.41044	0.44579	0.36407	0.31671	0.35575	0.30185	0.20915	0.2464	0.15795	0.43961	0.42808	0.54453	0.41192	0.37447	0.42003	0.40287	0.42017	0.44361	0.34973	0.44226	0.43105
1563.3	0.46902	0.41807	0.30833	0.39479	0.37357	0.35642	0.27794	0.27171	0.23761	0.31401	0.32144	0.32321	0.42908	0.40044	0.44978	0.40633	0.4447	0.35833	0.30523	0.36228	0.31035	0.20834	0.24159	0.1535	0.4382	0.4427	0.54794	0.38144	0.37922	0.42099	0.38518	0.40764	0.45704	0.35035	0.43435	0.41598
1564.1	0.46092	0.42222	0.32173	0.39386	0.38369	0.37237	0.3015	0.2914	0.25191	0.32194	0.34981	0.32717	0.43417	0.41251	0.4615	0.41225	0.4587	0.35988	0.31224	0.35889	0.31603	0.21314	0.24626	0.15501	0.44122	0.4482	0.57083	0.38453	0.38947	0.42793	0.39076	0.42302	0.46153	0.35263	0.4445	0.4203
1565	0.46742	0.42737	0.34507	0.4019	0.37706	0.37156	0.31267	0.30018	0.25682	0.33837	0.34368	0.34171	0.4259	0.41212	0.47748	0.41693	0.45686	0.36206	0.32162	0.3667	0.32143	0.22395	0.25465	0.16709	0.43917	0.44941	0.58488	0.37582	0.39439	0.42527	0.40059	0.42349	0.46037	0.35812	0.44825	0.4376
1565.8	0.46687	0.44979	0.34195	0.40506	0.39849	0.38192	0.32926	0.33006	0.27023	0.35359	0.34172	0.35395	0.44471	0.43565	0.49234	0.42888	0.46455	0.36747	0.33435	0.37396	0.32441	0.23422	0.25987	0.17517	0.44672	0.48781	0.58342	0.37651	0.40151	0.42411	0.40474	0.42261	0.47886	0.36836	0.44011	0.44017
1566.6	0.46802	0.47462	0.37474	0.41875	0.42602	0.39073	0.35183	0.35538	0.28643	0.37887	0.36625	0.37117	0.45435	0.45585	0.51007	0.44127	0.4893	0.38086	0.34541	0.38038	0.34522	0.24757	0.26728	0.1845	0.46364	0.5217	0.59413	0.37116	0.44076	0.43571	0.41996	0.44519	0.49592	0.38477	0.45522	0.43924
1567.5	0.47498	0.47596	0.37553	0.42398	0.40019	0.3989	0.34305	0.35525	0.2789	0.36984	0.35873	0.36744	0.45079	0.44853	0.50862	0.44473	0.469	0.3697	0.34218	0.37289	0.34653	0.24786	0.26463	0.18115	0.47265	0.52185	0.58815	0.37057	0.4084	0.43273	0.41971	0.44026	0.48316	0.3674	0.4613	0.44209
1568.3	0.4906	0.49506	0.39355	0.43982	0.41563	0.41619	0.34447	0.36806	0.30334	0.37596	0.36893	0.40222	0.45906	0.45478	0.52357	0.438	0.47418	0.38361	0.35125	0.37979	0.35871	0.24365	0.26802	0.18938	0.48263	0.52119	0.59073	0.38123	0.4312	0.44302	0.42552	0.45036	0.48996	0.3766	0.4653	0.45493
1569.2	0.494	0.48434	0.38838	0.42854	0.42683	0.4193	0.34394	0.35585	0.32418	0.3837	0.37949	0.39811	0.45905	0.44579	0.51659	0.42064	0.47867	0.3708	0.36038	0.37222	0.35966	0.24607	0.26833	0.19204	0.48066	0.52329	0.59435	0.37644	0.42868	0.44235	0.41607	0.451	0.49038	0.37493	0.46624	0.44958
1570	0.50336	0.50018	0.41265	0.44383	0.4413	0.4252	0.34709	0.36426	0.33688	0.40289	0.40535	0.41839	0.46037	0.45662	0.52542	0.42287	0.47969	0.38355	0.35919	0.39078	0.37452	0.25786	0.28924	0.20193	0.48924	0.52172	0.61929	0.39075	0.4349	0.4646	0.43547	0.46547	0.49552	0.40113	0.49973	0.47562
1570.8	0.4944	0.50075	0.3822	0.42969	0.45194	0.42504	0.3394	0.37536	0.34191	0.3866	0.41006	0.42658	0.44109	0.46511	0.50954	0.42192	0.47255	0.39007	0.36527	0.39465	0.3709	0.26107	0.29296	0.20084	0.46718	0.50837	0.60071	0.3992	0.4294	0.48211	0.43546	0.46111	0.49328	0.3952	0.49501	0.48936
1571.7	0.50557	0.4999	0.38878	0.44857	0.49572	0.43513	0.36274	0.38858	0.35211	0.39185	0.42908	0.45361	0.45082	0.48023	0.52355	0.43399	0.49226	0.41259	0.37886	0.40868	0.37451	0.26	0.30635	0.2129	0.48483	0.50993	0.61645	0.43307	0.46271	0.49928	0.43766	0.47373	0.51391	0.41598	0.49384	0.50275
1572.5	0.51644	0.50009	0.39026	0.45341	0.50779	0.42646	0.3751	0.38642	0.34826	0.41735	0.42258	0.42497	0.46488	0.47806	0.52954	0.46292	0.50142	0.40493	0.38737	0.4096	0.37832	0.27278	0.31311	0.21307	0.50733	0.52241	0.60778	0.45245	0.46178	0.50584	0.44223	0.48056	0.53869	0.42822	0.50516	0.50473
1573.3	0.49686	0.50085	0.38212	0.45016	0.51622	0.42452	0.37945	0.41041	0.32475	0.41581	0.4177	0.42501	0.44573	0.47762	0.53209	0.45886	0.50874	0.41023	0.39284	0.40932	0.37518	0.27394	0.31105	0.21132	0.50026	0.52276	0.59452	0.45378	0.46469	0.50689	0.45787	0.4696	0.53483	0.43585	0.51357	0.5017
1574.2	0.5156	0.51096	0.40139	0.47404	0.52395	0.43589	0.3868	0.42173	0.33424	0.43614	0.43953	0.43004	0.4672	0.48737	0.55146	0.49406	0.53672	0.41787	0.42164	0.41501	0.38354	0.2896	0.31195	0.21735	0.53215	0.54622	0.61096	0.49115	0.47943	0.51511	0.47095	0.4795	0.55014	0.44487	0.51543	0.50033
1575	0.52015	0.50012	0.39552	0.47929	0.5145	0.43454	0.38702	0.40016	0.3397	0.42809	0.41685	0.4174	0.48172	0.47154	0.54539	0.49185	0.54029	0.40495	0.42976	0.41611	0.38508	0.29081	0.30545	0.21914	0.55425	0.5451	0.59652	0.48625	0.4852	0.50481	0.47529	0.478	0.55298	0.44237	0.51868	0.49211
1575.8	0.52454	0.51309	0.39267	0.47525	0.51494	0.44896	0.38433	0.40156	0.35741	0.44025	0.42448	0.43117	0.49188	0.48759	0.54905	0.48418	0.55126	0.42784	0.44403	0.42233	0.3925	0.30804	0.31269	0.22627	0.55829	0.55162	0.59496	0.4817	0.48031	0.51667	0.48164	0.49332	0.56511	0.4466	0.54122	0.4948
1576.7	0.51965	0.50846	0.39295	0.48386	0.51709	0.45578	0.38721	0.4117	0.36675	0.44228	0.42122	0.43925	0.48266	0.47445	0.53547	0.48123	0.55083	0.44037	0.44801	0.43204	0.39872	0.3121	0.32181	0.23159	0.55766	0.54027	0.59936	0.47079	0.48047	0.50716	0.49209	0.49395	0.55818	0.44923	0.53967	0.49248
1577.5	0.56034	0.50853	0.40491	0.50032	0.51577	0.4702	0.38965	0.417	0.40856	0.44632	0.42463	0.46114	0.5093	0.47989	0.53874	0.49514	0.5518	0.46517	0.45918	0.44866	0.41342	0.31982	0.33002	0.24152	0.60212	0.55854	0.61204	0.46887	0.48229	0.5172	0.48856	0.50852	0.57815	0.43697	0.54996	0.50073
1578.4	0.55129	0.50019	0.39291	0.47683	0.52433	0.46307	0.38676	0.41521	0.40362	0.43852	0.41603	0.45438	0.49258	0.46682	0.52826	0.45434	0.53611	0.46761	0.4498	0.44797	0.41142	0.31291	0.33328	0.24539	0.57823	0.53353	0.58987	0.43439	0.47344	0.52802	0.49283	0.49396	0.5696	0.42357	0.54713	0.50345
1579.2	0.57783	0.53546	0.43808	0.50042	0.56261	0.483	0.41254	0.44087	0.41671	0.47144	0.45452	0.47857	0.5088	0.50193	0.55535	0.47835	0.55555	0.51393	0.46067	0.46391	0.42531	0.32576	0.3564	0.26299	0.58451	0.566	0.63185	0.46589	0.49174	0.54815	0.50516	0.51893	0.58262	0.44919	0.56389	0.52723
1580	0.56806	0.52799	0.44872	0.5046	0.57237	0.4582	0.41555	0.42859	0.39943	0.45847	0.45056	0.47027	0.499	0.48137	0.53767	0.47046	0.56039	0.49129	0.44952	0.45913	0.4206	0.31952	0.35738	0.26739	0.56522	0.55131	0.62685	0.46499	0.49818	0.52715	0.50976	0.50185	0.57644	0.44204	0.55422	0.52936
1580.9	0.5576	0.55072	0.45515	0.50523	0.57931	0.47189	0.40939	0.4159	0.39169	0.46559	0.48605	0.49122	0.50878	0.49914	0.54969	0.46611	0.56465	0.52013	0.4627	0.46247	0.42271	0.33585	0.36361	0.27738	0.56413	0.56761	0.63036	0.47083	0.51794	0.54867	0.50786	0.48976	0.57598	0.44491	0.57833	0.5328
1581.7	0.55785	0.581	0.49282	0.53649	0.5975	0.48799	0.43147	0.41997	0.37889	0.4775	0.50312	0.49845	0.52161	0.52689	0.57588	0.49089	0.57913	0.54733	0.4759	0.47167	0.42552	0.34759	0.37866	0.28929	0.57142	0.57773	0.63829	0.49691	0.53114	0.5719	0.52878	0.49418	0.57959	0.45947	0.58427	0.53878
1582.5	0.55645	0.57922	0.49456	0.54401	0.58708	0.48172	0.42324	0.4202	0.36536	0.46386	0.48985	0.4776	0.52864	0.51887	0.56172	0.50753	0.59001	0.55801	0.46802	0.47479	0.432	0.34975	0.38698	0.27733	0.58404	0.58259	0.64085	0.51036	0.53397	0.55804	0.51415	0.49187	0.57617	0.45783	0.57837	0.52301
1583.4	0.54807	0.56437	0.49232	0.54584	0.56539	0.4801	0.40434	0.4144	0.37565	0.46112	0.48547	0.46401	0.51662	0.50075	0.55616	0.49316	0.58245	0.5367	0.46993	0.47935	0.44156	0.35228	0.3888	0.28102	0.57592	0.55702	0.62817	0.48815	0.52285	0.55368	0.50671	0.47602	0.57673	0.43708	0.58029	0.52111
1584.2	0.57726	0.57744	0.51024	0.57	0.56935	0.50471	0.41471	0.44983	0.41565	0.48618	0.50781	0.47792	0.55413	0.51929	0.58406	0.51747	0.60285	0.55853	0.50192	0.50009	0.46942	0.37771	0.41374	0.29358	0.62795	0.58244	0.64118	0.50605	0.54407	0.57446	0.51368	0.49977	0.61031	0.46245	0.60302	0.52822
1585	0.59588	0.58398	0.5289	0.59251	0.57	0.50377	0.42907	0.47202	0.4301	0.48371	0.50552	0.48066	0.55888	0.54747	0.59912	0.52687	0.62356	0.5478	0.51625	0.51886	0.48467	0.37998	0.42734	0.29843	0.63575	0.59296	0.65288	0.50861	0.53936	0.55497	0.53136	0.52699	0.61624	0.45543	0.59679	0.53937
1585.9	0.58926	0.58495	0.51396	0.58494	0.5783	0.49768	0.41986	0.47239	0.44592	0.47826	0.51405	0.4859	0.5685	0.56008	0.59179	0.52605	0.63923	0.53744	0.51006	0.52289	0.50236	0.38476	0.43026	0.30275	0.63106	0.59038	0.66299	0.51695	0.53955	0.55587	0.52431	0.53131	0.62602	0.45674	0.59539	0.54082
1586.7	0.6008	0.61223	0.52006	0.59876	0.59583	0.51691	0.44152	0.49272	0.47556	0.50345	0.54493	0.53165	0.593	0.61359	0.60874	0.54635	0.65778	0.54749	0.53497	0.53347	0.51691	0.39994	0.44704	0.32198	0.64669	0.61254	0.67166	0.53554	0.54794	0.57311	0.54289	0.54581	0.64564	0.48288	0.62336	0.56566
1587.6	0.61513	0.63719	0.52992	0.63013	0.61991	0.51674	0.47966	0.51265	0.49539	0.53371	0.56469	0.56736	0.61619	0.64626	0.62888	0.57035	0.67623	0.5638	0.5579	0.54778	0.53646	0.41862	0.45919	0.33234	0.67074	0.63518	0.68217	0.55788	0.56622	0.58679	0.56661	0.57347	0.66656	0.51006	0.63491	0.58688
1588.4	0.6093	0.64255	0.53147	0.61929	0.6366	0.52563	0.50132	0.5151	0.50135	0.54486	0.56947	0.5747	0.60988	0.65551	0.63553	0.58073	0.67094	0.58411	0.56913	0.55252	0.54051	0.42822	0.46699	0.34255	0.65762	0.64324	0.68821	0.55958	0.56874	0.58901	0.58598	0.58991	0.66035	0.51388	0.63327	0.61113
1589.2	0.61978	0.65731	0.54915	0.63047	0.65772	0.54171	0.50948	0.5181	0.53178	0.56319	0.57987	0.58213	0.63873	0.65388	0.65325	0.60181	0.68149	0.61409	0.58189	0.55449	0.55183	0.44507	0.47023	0.3469	0.66995	0.64045	0.70088	0.58835	0.58266	0.61646	0.59682	0.59355	0.68624	0.5468	0.65151	0.62944
1590.1	0.64717	0.67339	0.5666	0.64266	0.67172	0.56522	0.5388	0.53672	0.54639	0.5959	0.59201	0.59383	0.66185	0.65082	0.66611	0.63214	0.70133	0.63743	0.6103	0.57581	0.55669	0.46812	0.48261	0.35091	0.70038	0.64495	0.7052	0.59512	0.61844	0.64387	0.61561	0.62417	0.69906	0.58201	0.66952	0.65455
1590.9	0.68343	0.70131	0.6172	0.67875	0.71664	0.59774	0.59015	0.57587	0.59131	0.62964	0.63065	0.6328	0.69305	0.6861	0.71458	0.65454	0.73948	0.6764	0.64125	0.60532	0.57223	0.48743	0.50983	0.37828	0.73267	0.69397	0.73626	0.63467	0.67388	0.67243	0.65634	0.66393	0.72732	0.61105	0.69928	0.69942
1591.7	0.69878	0.71149	0.64087	0.69001	0.72735	0.62872	0.60801	0.57661	0.61242	0.62664	0.65436	0.65144	0.71537	0.69358	0.74592	0.67416	0.75505	0.70549	0.65436	0.61122	0.57482	0.4927	0.51402	0.38654	0.74703	0.71206	0.75116	0.66069	0.685	0.68579	0.67229	0.67179	0.73973	0.63409	0.70805	0.71184
1592.6	0.74738	0.72977	0.66781	0.72256	0.73566	0.65663	0.63237	0.60137	0.62966	0.65239	0.675	0.66938	0.75876	0.72611	0.77942	0.70566	0.79226	0.71359	0.67523	0.63375	0.58466	0.5028	0.52101	0.39026	0.76921	0.73355	0.77864	0.69482	0.70591	0.71209	0.71275	0.71208	0.75838	0.6558	0.73493	0.71885
1593.4	0.77787	0.74998	0.68324	0.73082	0.75536	0.68614	0.66776	0.62352	0.6519	0.67517	0.69954	0.70865	0.77094	0.76143	0.79582	0.70617	0.81422	0.74141	0.68769	0.65392	0.59448	0.51112	0.53812	0.40892	0.78683	0.76807	0.79724	0.69938	0.7214	0.74326	0.7275	0.72189	0.77494	0.67135	0.74603	0.7404
1594.2	0.80042	0.77683	0.71558	0.76185	0.78784	0.71696	0.70714	0.66188	0.69089	0.69776	0.72926	0.75836	0.79994	0.81285	0.827	0.72215	0.84031	0.77609	0.71134	0.65629	0.61103	0.52469	0.55593	0.42286	0.7967	0.8088	0.82029	0.73328	0.73775	0.74999	0.75462	0.7436	0.81115	0.69555	0.77371	0.76735
1595.1	0.81489	0.78909	0.72857	0.77199	0.79516	0.72263	0.71981	0.66315	0.7119	0.71649	0.7291	0.77428	0.82812	0.81038	0.84047	0.74221	0.84449	0.78442	0.72001	0.65125	0.62555	0.53931	0.54405	0.42036	0.80103	0.80708	0.83495	0.72688	0.73892	0.7594	0.75962	0.74493	0.8315	0.69909	0.78501	0.76754
1595.9	0.86143	0.82731	0.76499	0.78774	0.83565	0.7519	0.76645	0.71315	0.75067	0.76958	0.75754	0.80635	0.8787	0.84086	0.86677	0.78286	0.8817	0.79626	0.74648	0.67567	0.63706	0.5644	0.56196	0.42283	0.83798	0.84533	0.87869	0.74932	0.77176	0.80181	0.80256	0.77797	0.85428	0.73099	0.82138	0.80523
1596.7	0.87275	0.85653	0.78702	0.81475	0.85819	0.76467	0.77655	0.74033	0.78819	0.79557	0.78324	0.84726	0.89962	0.86551	0.88028	0.81244	0.90042	0.82946	0.74502	0.67372	0.64909	0.57099	0.5658	0.43296	0.85765	0.86059	0.89501	0.77613	0.78842	0.83229	0.80806	0.76377	0.86993	0.75257	0.83728	0.83653
1597.6	0.89448	0.88951	0.84289	0.85141	0.8989	0.79762	0.82551	0.79458	0.84201	0.82959	0.80233	0.89482	0.93941	0.89658	0.9119	0.86359	0.932	0.85029	0.77296	0.68639	0.66885	0.58859	0.57591	0.44721	0.88298	0.89897	0.92228	0.82454	0.82594	0.86723	0.84958	0.81026	0.9035	0.7887	0.88435	0.88278
1598.4	0.91772	0.91014	0.84667	0.87671	0.92049	0.82399	0.84586	0.80369	0.87834	0.85558	0.82056	0.92075	0.95567	0.90252	0.93132	0.89037	0.93856	0.86007	0.78164	0.70449	0.67899	0.58877	0.58287	0.4659	0.88841	0.91483	0.94382	0.85542	0.84643	0.89423	0.87449	0.82691	0.91205	0.8181	0.90266	0.91443
1599.2	0.90953	0.89417	0.83525	0.88716	0.92103	0.83656	0.83718	0.81216	0.87085	0.85599	0.82852	0.91664	0.93786	0.9086	0.93624	0.89215	0.93026	0.85461	0.77243	0.70714	0.67225	0.58228	0.58663	0.45824	0.88109	0.90828	0.95142	0.87013	0.86753	0.89722	0.87374	0.83993	0.91717	0.83566	0.9181	0.9186
1600.1	0.91203	0.89279	0.83388	0.91815	0.93287	0.87218	0.84422	0.8149	0.88806	0.87905	0.83436	0.935	0.94366	0.93271	0.94662	0.91338	0.93734	0.89602	0.77669	0.71175	0.68799	0.58851	0.5987	0.47171	0.89462	0.90932	0.94901	0.89746	0.89249	0.91238	0.87614	0.8613	0.9346	0.852	0.93357	0.93193
1600.9	0.93404	0.92292	0.8622	0.93139	0.96884	0.9031	0.87314	0.84217	0.91984	0.9088	0.86625	0.94921	0.94352	0.95167	0.96358	0.923	0.94707	0.9173	0.79877	0.72799	0.69677	0.60159	0.60825	0.48208	0.92132	0.93512	0.96832	0.91296	0.9244	0.92027	0.87554	0.90061	0.9604	0.87575	0.95225	0.95243
1601.7	0.94141	0.91137	0.83601	0.92444	0.96879	0.9106	0.86224	0.83413	0.89158	0.92294	0.89148	0.94112	0.9335	0.9513	0.96454	0.91221	0.94774	0.92891	0.79353	0.71991	0.6878	0.59906	0.6042	0.47296	0.92913	0.91996	0.96757	0.9089	0.93538	0.92624	0.88771	0.9062	0.95221	0.88388	0.93936	0.9366
1602.6	0.94333	0.91306	0.83841	0.91216	0.95951	0.90497	0.86126	0.84168	0.90241	0.936	0.90716	0.9364	0.94041	0.95389	0.95322	0.9062	0.94191	0.92183	0.79007	0.71247	0.69011	0.60338	0.59464	0.46443	0.9237	0.92433	0.95486	0.90758	0.94359	0.93509	0.90031	0.90963	0.96474	0.88953	0.94644	0.93542
1603.4	0.96822	0.93743	0.87142	0.91252	0.98013	0.91665	0.89172	0.85889	0.93284	0.96629	0.93622	0.95744	0.95916	0.95639	0.96938	0.91486	0.97324	0.946	0.80739	0.72079	0.69333	0.61143	0.59987	0.47479	0.94103	0.95217	0.96528	0.93266	0.94883	0.95723	0.93911	0.91592	0.96989	0.90038	0.95164	0.95283
1604.2	0.94992	0.93858	0.87056	0.89434	0.96113	0.87023	0.8584	0.85486	0.92259	0.93749	0.92194	0.94781	0.93407	0.9361	0.95008	0.88443	0.95669	0.90391	0.79141	0.70726	0.67498	0.59371	0.57646	0.4692	0.92249	0.95003	0.95455	0.90837	0.92766	0.9276	0.92194	0.8943	0.96926	0.89352	0.9351	0.93743
1605.1	0.93849	0.91834	0.86451	0.89616	0.95944	0.86868	0.84661	0.85039	0.91022	0.92936	0.89818	0.95648	0.94314	0.92824	0.94991	0.88517	0.9556	0.88612	0.79013	0.70572	0.67579	0.59165	0.57342	0.47116	0.90818	0.95133	0.95142	0.92223	0.94037	0.92949	0.94342	0.89	0.96601	0.89469	0.94102	0.9402
1605.9	0.92947	0.90737	0.85927	0.89825	0.94509	0.84827	0.84036	0.83059	0.90329	0.91122	0.87523	0.96077	0.93035	0.88663	0.92767	0.88027	0.93956	0.85271	0.77685	0.69533	0.66566	0.58123	0.56516	0.46655	0.89841	0.93897	0.93459	0.92201	0.92188	0.91639	0.91733	0.87118	0.96032	0.89417	0.93012	0.93565
1606.7	0.92594	0.88963	0.8701	0.89771	0.94309	0.83504	0.82134	0.82799	0.86417	0.89838	0.85657	0.9452	0.90974	0.88956	0.93889	0.86658	0.9426	0.84152	0.77393	0.6874	0.65229	0.57188	0.56118	0.46184	0.90817	0.94774	0.9476	0.91206	0.91519	0.90466	0.9076	0.85953	0.93986	0.8657	0.90759	0.92823
1607.6	0.92502	0.89503	0.85377	0.90209	0.92696	0.83525	0.79474	0.82891	0.85073	0.86939	0.83142	0.93651	0.89423	0.8782	0.9103	0.86141	0.93171	0.82582	0.76418	0.68077	0.65097	0.56056	0.55646	0.45811	0.8854	0.93948	0.93378	0.89869	0.9132	0.90004	0.87905	0.8689	0.93128	0.85388	0.8928	0.92565
1608.4	0.94742	0.90255	0.86598	0.90936	0.9339	0.85864	0.81534	0.8415	0.84738	0.89095	0.8674	0.94809	0.91416	0.88723	0.92313	0.86753	0.92778	0.85184	0.77226	0.68583	0.65519	0.56414	0.57354	0.45516	0.89891	0.94178	0.94421	0.93048	0.92241	0.92245	0.88786	0.87538	0.92572	0.86834	0.90285	0.92753
1609.2	0.91902	0.88306	0.82494	0.88417	0.91192	0.83619	0.78887	0.80294	0.81362	0.87661	0.85877	0.91414	0.87097	0.86013	0.89058	0.82726	0.90874	0.82208	0.74798	0.66646	0.63172	0.54006	0.55954	0.42686	0.86596	0.91204	0.92474	0.88721	0.88048	0.90334	0.85899	0.8402	0.89434	0.85888	0.86962	0.9006
1610.1	0.91093	0.88485	0.81589	0.88168	0.90669	0.83806	0.76752	0.81235	0.81473	0.86535	0.8678	0.89086	0.85808	0.87877	0.89311	0.81394	0.88996	0.83515	0.73979	0.67288	0.62796	0.52817	0.5551	0.4205	0.8494	0.92361	0.9302	0.89152	0.86305	0.89866	0.86125	0.84866	0.88134	0.8427	0.86189	0.88568
1610.9	0.88337	0.88662	0.80094	0.87919	0.89813	0.83833	0.76632	0.80802	0.80534	0.85174	0.86451	0.89447	0.84233	0.86534	0.86348	0.81375	0.86946	0.83192	0.73849	0.6725	0.62717	0.51583	0.56009	0.41475	0.82532	0.90646	0.92456	0.87576	0.84565	0.89243	0.85138	0.84559	0.87705	0.84323	0.87143	0.8815
1611.7	0.8641	0.87546	0.78246	0.85491	0.895	0.81949	0.73657	0.78988	0.78198	0.84383	0.84304	0.8616	0.8117	0.85394	0.84695	0.79281	0.84116	0.80963	0.7228	0.66493	0.61789	0.50366	0.53816	0.39845	0.81754	0.88893	0.91527	0.86332	0.81021	0.87239	0.83724	0.83305	0.8596	0.82858	0.84939	0.86172
1612.5	0.83943	0.85584	0.75419	0.84224	0.88091	0.79605	0.70649	0.75785	0.75298	0.808	0.79304	0.83329	0.77595	0.83022	0.81716	0.78227	0.82951	0.77411	0.69986	0.64752	0.59883	0.48744	0.51689	0.38919	0.77978	0.86518	0.89019	0.82365	0.79331	0.8407	0.81765	0.80967	0.83827	0.79275	0.83379	0.84652
1613.4	0.8529	0.86274	0.75479	0.84365	0.87692	0.7896	0.70444	0.77208	0.74469	0.78686	0.77957	0.82623	0.79012	0.82805	0.80484	0.79491	0.80654	0.77926	0.69698	0.6437	0.59943	0.48872	0.50657	0.39218	0.77603	0.86802	0.87813	0.82704	0.79334	0.83073	0.8114	0.81737	0.83976	0.76224	0.83624	0.84413
1614.2	0.84563	0.84269	0.73582	0.82749	0.86	0.77015	0.68859	0.75654	0.71173	0.7825	0.73852	0.81508	0.76288	0.7996	0.78181	0.78879	0.79667	0.7478	0.68527	0.63415	0.59766	0.48883	0.48932	0.3856	0.76185	0.84195	0.86863	0.81116	0.78202	0.80012	0.7957	0.78948	0.83182	0.74492	0.82601	0.84315
1615	0.83283	0.83709	0.72466	0.8138	0.86821	0.7536	0.6662	0.74317	0.70596	0.7652	0.72281	0.78943	0.73235	0.78792	0.78508	0.7639	0.78971	0.71509	0.67292	0.62626	0.58388	0.48251	0.47589	0.38162	0.73456	0.83091	0.85823	0.80945	0.77357	0.77813	0.78883	0.7845	0.82222	0.72356	0.81791	0.8314
1615.9	0.82279	0.82319	0.71383	0.81961	0.85411	0.75965	0.67979	0.73127	0.6972	0.76103	0.72187	0.80041	0.73362	0.77365	0.78029	0.7597	0.77322	0.71915	0.67394	0.61828	0.57877	0.47887	0.47505	0.38433	0.7318	0.82405	0.84341	0.79105	0.77038	0.78657	0.7758	0.76461	0.82476	0.71087	0.81649	0.82128
1616.7	0.79877	0.78882	0.70011	0.79809	0.85043	0.74008	0.65707	0.73391	0.69482	0.75596	0.71645	0.77826	0.71447	0.7381	0.76456	0.73435	0.76173	0.69804	0.66454	0.61405	0.57642	0.47373	0.46093	0.37269	0.71194	0.79513	0.84553	0.78185	0.75276	0.77026	0.76367	0.75859	0.82211	0.70913	0.79861	0.81228
1617.5	0.78402	0.78168	0.70423	0.80173	0.83954	0.73015	0.653	0.69695	0.6907	0.74715	0.70309	0.76716	0.68685	0.72311	0.7643	0.71235	0.75021	0.67864	0.6496	0.60011	0.55701	0.46638	0.45061	0.36155	0.69566	0.78351	0.8481	0.77016	0.72858	0.76724	0.74408	0.73571	0.81195	0.70891	0.78088	0.79209
1618.4	0.78063	0.78609	0.69738	0.78664	0.83965	0.72118	0.65335	0.6928	0.6937	0.75025	0.72799	0.75527	0.70368	0.721	0.75893	0.70055	0.75005	0.67418	0.65021	0.59736	0.5499	0.46386	0.45344	0.35244	0.68653	0.78332	0.83596	0.74003	0.72871	0.77554	0.74097	0.72979	0.80833	0.70297	0.77368	0.79246
1619.2	0.78587	0.76056	0.68498	0.77183	0.80671	0.71055	0.64541	0.67762	0.66929	0.73503	0.71134	0.73527	0.71639	0.6906	0.74712	0.70618	0.73348	0.68717	0.64134	0.59552	0.5455	0.46295	0.44206	0.34196	0.68781	0.75177	0.81792	0.72227	0.70454	0.77162	0.72836	0.7143	0.79324	0.69863	0.75694	0.76824
1620	0.7983	0.76205	0.68774	0.75917	0.80745	0.70188	0.63434	0.66577	0.65763	0.72808	0.71048	0.71409	0.72073	0.69834	0.74508	0.70203	0.73317	0.67652	0.62587	0.58716	0.53674	0.45102	0.43549	0.32996	0.6734	0.75103	0.81785	0.71692	0.70104	0.74912	0.73515	0.7144	0.78381	0.69014	0.75567	0.76154
1620.8	0.79745	0.77327	0.67764	0.74766	0.80433	0.70963	0.63245	0.64452	0.64137	0.72875	0.70567	0.71437	0.70875	0.69865	0.72723	0.69537	0.731	0.68868	0.61843	0.57233	0.52435	0.44462	0.44201	0.32298	0.66483	0.75062	0.79537	0.69857	0.69962	0.75181	0.73735	0.70252	0.77099	0.67126	0.74552	0.75192
1621.7	0.7928	0.75782	0.6772	0.72943	0.79552	0.69792	0.61148	0.65664	0.63338	0.71749	0.71165	0.70255	0.69807	0.68259	0.72374	0.68744	0.74215	0.69857	0.61097	0.574	0.53034	0.43981	0.44487	0.32274	0.66486	0.73595	0.79444	0.67925	0.70067	0.74316	0.73139	0.70174	0.76371	0.66338	0.74971	0.75086
1622.5	0.76901	0.74456	0.66912	0.72149	0.78023	0.67896	0.58197	0.63055	0.63073	0.68259	0.68684	0.68868	0.67604	0.66316	0.70939	0.67576	0.72785	0.68855	0.59655	0.55724	0.52554	0.4267	0.44065	0.32354	0.6396	0.72105	0.78079	0.67782	0.6784	0.7103	0.70666	0.68102	0.75425	0.65414	0.73174	0.72972
1623.3	0.76308	0.74442	0.66327	0.7176	0.80194	0.6701	0.57489	0.6255	0.62528	0.67626	0.69165	0.69975	0.67167	0.66057	0.70195	0.65098	0.73032	0.67015	0.58522	0.54493	0.52453	0.42148	0.43804	0.32381	0.63823	0.73537	0.77619	0.66334	0.68939	0.70004	0.69011	0.66769	0.75583	0.64908	0.73003	0.72641
1624.1	0.73728	0.72186	0.63755	0.69158	0.7952	0.64392	0.56002	0.61571	0.60462	0.66252	0.66312	0.68236	0.65556	0.6441	0.68352	0.6377	0.71434	0.65325	0.57643	0.53851	0.52244	0.41594	0.42839	0.31463	0.62757	0.71028	0.75856	0.64139	0.66928	0.68819	0.66765	0.64311	0.74465	0.64019	0.70815	0.69604
1625	0.72457	0.71201	0.62087	0.67705	0.77911	0.62792	0.55627	0.61617	0.58656	0.64689	0.64549	0.6609	0.66132	0.63846	0.68551	0.63806	0.6996	0.63594	0.56695	0.53401	0.52909	0.39537	0.41794	0.31772	0.61798	0.71339	0.75449	0.63339	0.64691	0.67107	0.63861	0.63189	0.72993	0.62364	0.70228	0.68261
1625.8	0.69571	0.70579	0.58968	0.649	0.77229	0.61556	0.54345	0.58911	0.56574	0.63292	0.62758	0.64345	0.64599	0.6333	0.66215	0.62026	0.67686	0.61589	0.55619	0.52408	0.52601	0.38046	0.40026	0.3091	0.60184	0.70609	0.72503	0.61064	0.6344	0.65766	0.61345	0.61015	0.7244	0.59061	0.68394	0.66394
1626.6	0.67776	0.68426	0.57721	0.64274	0.7504	0.62073	0.52993	0.58618	0.54087	0.62249	0.60774	0.6113	0.62756	0.61994	0.65732	0.60695	0.65929	0.60185	0.54179	0.51486	0.51581	0.37004	0.38906	0.29101	0.57943	0.69963	0.70982	0.598	0.60805	0.65456	0.58162	0.60842	0.71174	0.57065	0.67952	0.6374
1627.5	0.66085	0.68536	0.56532	0.64287	0.71829	0.60985	0.52035	0.58415	0.54302	0.6049	0.60805	0.59231	0.60982	0.60979	0.64298	0.61867	0.64011	0.5991	0.53159	0.51359	0.50787	0.35233	0.38152	0.2786	0.55835	0.69018	0.6895	0.60523	0.5785	0.62945	0.55863	0.60999	0.69624	0.55127	0.67052	0.63074
1628.3	0.64358	0.6647	0.54865	0.63016	0.68994	0.60843	0.49612	0.56155	0.54151	0.5864	0.59899	0.57756	0.58062	0.58093	0.62831	0.59647	0.61927	0.59126	0.51824	0.5027	0.48728	0.34963	0.37212	0.27432	0.53256	0.67109	0.67986	0.58523	0.55446	0.61887	0.52164	0.59006	0.67217	0.54032	0.6588	0.64139
1629.1	0.63549	0.64504	0.54345	0.61689	0.67916	0.58367	0.47024	0.53929	0.52852	0.55753	0.58391	0.57112	0.56141	0.56829	0.62212	0.56793	0.6092	0.58408	0.5098	0.49184	0.47279	0.35672	0.36612	0.26433	0.50746	0.65074	0.67144	0.56687	0.54727	0.60059	0.51681	0.56883	0.66038	0.52713	0.64245	0.62468
1630	0.62734	0.62851	0.53615	0.60082	0.64441	0.56505	0.47024	0.5424	0.50739	0.55157	0.56423	0.54134	0.55428	0.5558	0.61962	0.54752	0.59742	0.56794	0.50124	0.48397	0.45771	0.35119	0.36975	0.25418	0.48939	0.64918	0.66319	0.55258	0.53358	0.57903	0.52379	0.56375	0.63363	0.51844	0.63723	0.60336
1630.8	0.62236	0.62984	0.52082	0.57766	0.65047	0.54168	0.46822	0.52667	0.49561	0.54671	0.55219	0.5371	0.55443	0.56543	0.6022	0.53479	0.59265	0.5533	0.49717	0.47371	0.44468	0.34661	0.36633	0.25356	0.48337	0.63868	0.66278	0.52512	0.53413	0.56078	0.54045	0.54009	0.61781	0.51545	0.62734	0.60063
1631.6	0.61514	0.59889	0.51074	0.54231	0.64036	0.52444	0.46014	0.50139	0.47717	0.54183	0.51119	0.51748	0.54301	0.55307	0.59287	0.50614	0.59509	0.53522	0.47935	0.45687	0.43712	0.34357	0.35036	0.24474	0.46888	0.61428	0.64987	0.48366	0.52923	0.54946	0.53342	0.50912	0.59972	0.50407	0.59828	0.58755
1632.4	0.5944	0.58504	0.51246	0.54613	0.63074	0.51243	0.44404	0.49996	0.45436	0.51633	0.4965	0.49499	0.54616	0.53708	0.60106	0.50454	0.60241	0.52689	0.4776	0.44482	0.43122	0.32912	0.3444	0.23528	0.44856	0.60068	0.63885	0.47974	0.53071	0.52324	0.52863	0.50748	0.58916	0.48116	0.58478	0.56356
1633.3	0.58821	0.58033	0.49882	0.54769	0.62202	0.51179	0.4566	0.49225	0.44471	0.50747	0.48604	0.47923	0.56062	0.5277	0.58954	0.50472	0.60048	0.51061	0.47264	0.44511	0.42102	0.31243	0.32921	0.2261	0.44249	0.60278	0.62417	0.47697	0.52244	0.51759	0.52	0.49162	0.58336	0.46774	0.56966	0.5546
1634.1	0.58093	0.57356	0.48405	0.5349	0.62883	0.51319	0.42626	0.46268	0.44592	0.48816	0.4743	0.47602	0.55772	0.51713	0.56634	0.50591	0.5832	0.49547	0.46525	0.43688	0.4163	0.3039	0.31121	0.21799	0.43674	0.5833	0.61454	0.45956	0.50788	0.50917	0.49915	0.46122	0.58918	0.46548	0.54722	0.55482
1634.9	0.55475	0.54329	0.46782	0.52049	0.60552	0.49766	0.39798	0.45152	0.42313	0.45583	0.44406	0.45754	0.52496	0.49614	0.55412	0.47956	0.56146	0.47657	0.4463	0.42758	0.40665	0.28055	0.29054	0.21275	0.40812	0.56714	0.58421	0.43549	0.50193	0.49615	0.4574	0.441	0.55882	0.43913	0.52462	0.54067
1635.7	0.53747	0.51706	0.43674	0.52641	0.57795	0.48923	0.3784	0.44289	0.40175	0.44406	0.43122	0.4358	0.51247	0.47453	0.52901	0.47758	0.53678	0.46789	0.44694	0.4193	0.39102	0.26889	0.28523	0.20922	0.39388	0.54732	0.57434	0.44096	0.48644	0.49972	0.45216	0.42985	0.54239	0.43505	0.4991	0.52206
1636.6	0.51913	0.5107	0.42829	0.50827	0.55999	0.46858	0.36979	0.41939	0.39224	0.45615	0.42605	0.44075	0.49063	0.47794	0.50462	0.46793	0.5208	0.45414	0.43484	0.41236	0.38565	0.27021	0.28285	0.21333	0.39789	0.5362	0.57438	0.43662	0.47225	0.49804	0.44307	0.40805	0.53504	0.43321	0.4985	0.51978
1637.4	0.48972	0.49655	0.41156	0.47808	0.53066	0.45388	0.33398	0.40461	0.3731	0.42736	0.40404	0.43021	0.43656	0.47021	0.4914	0.44808	0.48885	0.42441	0.42141	0.39669	0.37287	0.26168	0.27269	0.21107	0.38643	0.51809	0.56057	0.41211	0.46337	0.48533	0.42798	0.39145	0.51905	0.4181	0.48408	0.50602
1638.2	0.46671	0.47127	0.3884	0.47133	0.50984	0.4367	0.33303	0.39947	0.3531	0.4166	0.38851	0.41323	0.421	0.45585	0.49444	0.43511	0.49016	0.40523	0.41039	0.38657	0.36034	0.24886	0.266	0.20348	0.36078	0.4988	0.53554	0.41443	0.4498	0.46971	0.41851	0.39256	0.48911	0.39866	0.4693	0.48077
1639.1	0.46825	0.48062	0.38685	0.46701	0.51941	0.43809	0.34089	0.39609	0.36782	0.41748	0.39471	0.41107	0.42763	0.44826	0.49409	0.44011	0.49259	0.41263	0.40725	0.38516	0.3639	0.25368	0.26352	0.19876	0.37058	0.49721	0.53714	0.4207	0.4412	0.47946	0.42804	0.39291	0.50554	0.38735	0.47223	0.46906
1639.9	0.46427	0.48633	0.38909	0.43938	0.51714	0.42256	0.31919	0.3724	0.34947	0.401	0.3817	0.40485	0.41442	0.4415	0.50007	0.41816	0.48116	0.3978	0.38639	0.37416	0.35204	0.24411	0.25901	0.18919	0.35951	0.4972	0.52904	0.39819	0.43863	0.46134	0.40934	0.37434	0.49657	0.37056	0.48018	0.47119
1640.7	0.47058	0.48342	0.37897	0.42305	0.52389	0.42929	0.31025	0.37242	0.34567	0.37565	0.37181	0.38976	0.42368	0.428	0.50851	0.41204	0.47959	0.38963	0.36831	0.37234	0.34962	0.23671	0.253	0.17936	0.35118	0.49385	0.5264	0.38534	0.43569	0.47435	0.41133	0.37741	0.48655	0.37041	0.4637	0.45859
1641.5	0.46437	0.47003	0.36458	0.41679	0.51986	0.42521	0.31109	0.3712	0.32701	0.37948	0.37677	0.38057	0.442	0.41882	0.49428	0.4071	0.47471	0.39397	0.36305	0.36767	0.34373	0.23337	0.2539	0.17644	0.33854	0.48075	0.50891	0.37204	0.41819	0.46145	0.40645	0.38397	0.47112	0.37776	0.47084	0.45219
1642.4	0.47282	0.45814	0.35962	0.40914	0.51533	0.41459	0.29832	0.37409	0.31524	0.38242	0.36801	0.38586	0.45053	0.41865	0.48119	0.41363	0.45707	0.38904	0.35208	0.36818	0.34214	0.23648	0.24815	0.17634	0.34415	0.47696	0.5095	0.3648	0.415	0.45886	0.39597	0.38688	0.47555	0.38705	0.46886	0.45571
1643.2	0.47208	0.45983	0.34995	0.41151	0.51074	0.41371	0.29949	0.36935	0.27963	0.39158	0.37157	0.39071	0.44264	0.41714	0.48469	0.42386	0.46017	0.38636	0.35125	0.36875	0.32787	0.24016	0.2461	0.18199	0.34883	0.47255	0.50945	0.36857	0.42596	0.44336	0.39282	0.3846	0.46078	0.3867	0.4676	0.46439
1644	0.44192	0.44411	0.33556	0.40109	0.49772	0.41445	0.30356	0.37397	0.26265	0.37523	0.35991	0.37895	0.43917	0.40778	0.46863	0.41455	0.45069	0.3784	0.3452	0.36604	0.32102	0.23535	0.23878	0.17853	0.34037	0.44801	0.49091	0.34859	0.40853	0.4369	0.37922	0.38066	0.44786	0.37169	0.447	0.44981
1644.8	0.43906	0.44147	0.32463	0.40451	0.49192	0.40437	0.31309	0.3795	0.25611	0.37853	0.3641	0.37037	0.42602	0.41476	0.46081	0.41724	0.44565	0.37083	0.35665	0.36654	0.31411	0.22384	0.2411	0.17632	0.33087	0.44814	0.4894	0.35515	0.40477	0.41962	0.38989	0.37441	0.45471	0.36166	0.45116	0.44991
1645.6	0.43828	0.44184	0.33049	0.39933	0.4901	0.40935	0.30551	0.36811	0.26387	0.36546	0.33299	0.35231	0.42159	0.40595	0.46744	0.41685	0.45247	0.36005	0.34592	0.36428	0.31473	0.21611	0.23392	0.16505	0.33851	0.44724	0.49998	0.36907	0.3998	0.42339	0.3831	0.36238	0.45647	0.35446	0.43008	0.43698
1646.5	0.43631	0.44311	0.33231	0.39482	0.49628	0.40894	0.30587	0.36097	0.26342	0.35041	0.32481	0.32997	0.41627	0.3919	0.47869	0.39874	0.46053	0.3579	0.34092	0.35203	0.30909	0.21336	0.2337	0.16447	0.3345	0.43844	0.499	0.36878	0.39638	0.41792	0.37906	0.34374	0.44288	0.35277	0.41861	0.42798
1647.3	0.44514	0.438	0.33463	0.39501	0.46676	0.38609	0.29606	0.35217	0.27879	0.34158	0.30598	0.32257	0.42847	0.39586	0.4733	0.40046	0.44019	0.33644	0.33076	0.34175	0.30921	0.20531	0.23049	0.15611	0.33636	0.44869	0.4968	0.37047	0.37818	0.41108	0.36673	0.3457	0.43983	0.35281	0.41244	0.42001
1648.1	0.46455	0.45501	0.34294	0.403	0.48004	0.38919	0.2985	0.35044	0.28855	0.36382	0.30765	0.33136	0.4458	0.41379	0.47133	0.41105	0.44506	0.32681	0.34007	0.33908	0.31343	0.21056	0.22617	0.15764	0.35228	0.47322	0.50839	0.40216	0.38038	0.41931	0.3754	0.35167	0.448	0.36215	0.42179	0.41732
1649	0.45516	0.44289	0.33442	0.38786	0.45719	0.37045	0.27983	0.33179	0.27708	0.34325	0.28581	0.33254	0.43705	0.40257	0.45902	0.40225	0.4353	0.30471	0.32123	0.32264	0.30663	0.2061	0.20858	0.15121	0.33372	0.4707	0.48414	0.39491	0.36917	0.40132	0.35647	0.34538	0.42168	0.34905	0.40421	0.40331
1649.8	0.44448	0.43458	0.32441	0.37962	0.43667	0.348	0.27311	0.3306	0.26054	0.34593	0.2954	0.33266	0.43371	0.39691	0.448	0.40015	0.41915	0.28982	0.326	0.31209	0.29527	0.20317	0.1993	0.15192	0.31742	0.46347	0.46763	0.38739	0.36832	0.38354	0.35146	0.34447	0.40217	0.33405	0.40255	0.40155
1650.6	0.43908	0.44828	0.3342	0.3795	0.4319	0.36799	0.29356	0.3485	0.27745	0.35516	0.32251	0.35797	0.44219	0.41844	0.44837	0.40648	0.41141	0.31215	0.339	0.31827	0.29645	0.19878	0.20612	0.15578	0.31997	0.46509	0.4687	0.40214	0.37879	0.39196	0.36941	0.36077	0.4108	0.33372	0.41371	0.40915
1651.4	0.4174	0.4156	0.3188	0.35267	0.4289	0.37242	0.28071	0.34343	0.25761	0.32975	0.32118	0.33631	0.42393	0.39403	0.43822	0.38557	0.40835	0.29982	0.32667	0.30976	0.28089	0.18736	0.20298	0.14821	0.2915	0.43075	0.46151	0.38302	0.37171	0.37875	0.35847	0.33513	0.38638	0.33653	0.40244	0.38889
1652.3	0.41277	0.39495	0.31825	0.34919	0.42043	0.37578	0.27343	0.34752	0.25953	0.34577	0.34552	0.31818	0.42087	0.38459	0.44436	0.38915	0.39613	0.31095	0.31409	0.30625	0.27919	0.19458	0.20951	0.15012	0.28861	0.41817	0.45702	0.37957	0.36717	0.38362	0.36126	0.34241	0.38612	0.35281	0.41161	0.38094
1653.1	0.38822	0.39248	0.30798	0.35784	0.4181	0.37461	0.27985	0.35077	0.2471	0.3439	0.3525	0.31286	0.41554	0.37515	0.43637	0.39178	0.38413	0.30537	0.30481	0.30178	0.26897	0.19286	0.2044	0.1465	0.28546	0.41154	0.44563	0.37528	0.3558	0.37799	0.36129	0.33852	0.38293	0.36331	0.39973	0.38282
1653.9	0.38635	0.39492	0.31519	0.36423	0.42474	0.36354	0.2864	0.34784	0.24729	0.34786	0.35463	0.3079	0.39739	0.38006	0.43569	0.3934	0.36982	0.31167	0.28615	0.29682	0.262	0.19395	0.20844	0.14417	0.28145	0.42549	0.45344	0.3769	0.35061	0.38075	0.36183	0.3463	0.37729	0.36845	0.40032	0.38274
1654.7	0.38613	0.3846	0.30641	0.36492	0.41108	0.33471	0.26006	0.32999	0.22517	0.3524	0.3471	0.30155	0.3793	0.37229	0.42415	0.39228	0.3504	0.28841	0.27056	0.29174	0.25005	0.18845	0.20059	0.13906	0.28117	0.4335	0.45268	0.3682	0.33395	0.36965	0.34169	0.3321	0.36183	0.36955	0.39654	0.37744
1655.6	0.37952	0.39546	0.30513	0.37011	0.40316	0.33302	0.25766	0.31993	0.22991	0.3753	0.34132	0.3084	0.37508	0.36252	0.40599	0.40005	0.3337	0.28644	0.26806	0.28336	0.24563	0.18741	0.19905	0.13691	0.28428	0.43639	0.43969	0.36783	0.32956	0.38208	0.35091	0.34154	0.37373	0.37046	0.38552	0.37613
1656.4	0.38306	0.40513	0.30596	0.36288	0.38293	0.31796	0.24541	0.30898	0.21352	0.35198	0.32255	0.31929	0.36291	0.35966	0.3994	0.39364	0.32456	0.27594	0.24521	0.27553	0.22923	0.16571	0.18394	0.13103	0.26757	0.43149	0.43562	0.3629	0.33431	0.37984	0.33533	0.33476	0.35488	0.35324	0.35898	0.37519
1657.2	0.41429	0.4221	0.32192	0.35546	0.39244	0.32898	0.25008	0.31113	0.22305	0.36963	0.32402	0.33302	0.37997	0.37426	0.40476	0.39423	0.31901	0.28997	0.24497	0.2774	0.23048	0.17526	0.18831	0.13894	0.29444	0.44042	0.45148	0.36504	0.35091	0.39078	0.33293	0.34679	0.36283	0.35471	0.36846	0.38697
1658	0.42522	0.41486	0.32838	0.35704	0.39309	0.32877	0.25049	0.31457	0.23209	0.37811	0.34082	0.33867	0.39588	0.36874	0.4108	0.38314	0.32555	0.28629	0.24749	0.28161	0.23256	0.17028	0.1886	0.13906	0.29757	0.43614	0.44998	0.35396	0.35367	0.3968	0.3291	0.3433	0.36855	0.36837	0.36204	0.38388
1658.8	0.40835	0.41487	0.31967	0.34037	0.38175	0.3181	0.25914	0.29948	0.21591	0.37298	0.31723	0.32562	0.3824	0.35794	0.39937	0.36688	0.32272	0.26304	0.2354	0.26099	0.2231	0.15834	0.18196	0.13678	0.27313	0.42843	0.43129	0.33793	0.35493	0.40141	0.32058	0.33353	0.35706	0.3597	0.34849	0.37878
1659.7	0.4308	0.43696	0.33589	0.33827	0.3869	0.31829	0.26912	0.31878	0.23588	0.38106	0.33273	0.33597	0.40424	0.38753	0.41475	0.37397	0.32641	0.26804	0.23247	0.26551	0.2301	0.16147	0.17944	0.14427	0.29432	0.45196	0.44717	0.35616	0.36134	0.41277	0.32912	0.35045	0.35593	0.36949	0.34677	0.39774
1660.5	0.41068	0.41531	0.32323	0.32246	0.39132	0.28944	0.26416	0.31278	0.24318	0.3697	0.32256	0.32005	0.38846	0.37102	0.40274	0.3653	0.32072	0.24391	0.22766	0.26441	0.22556	0.15909	0.18035	0.13576	0.29069	0.4398	0.43207	0.33979	0.34989	0.38354	0.31867	0.33524	0.35807	0.36679	0.33785	0.38398
1661.3	0.38766	0.3895	0.29921	0.30232	0.37207	0.26567	0.25665	0.31062	0.24294	0.35054	0.32827	0.29015	0.36191	0.35852	0.38744	0.34903	0.31703	0.22662	0.22252	0.25815	0.21077	0.14685	0.17355	0.12565	0.26967	0.41536	0.41774	0.31617	0.34529	0.36643	0.31038	0.3293	0.33741	0.36053	0.32215	0.35348
1662.1	0.38637	0.40361	0.29898	0.29496	0.36889	0.27545	0.25332	0.31637	0.25131	0.35384	0.33333	0.30447	0.35995	0.37696	0.39011	0.35992	0.31011	0.23002	0.21763	0.25624	0.20768	0.15173	0.17185	0.12723	0.28513	0.41672	0.42703	0.33068	0.34956	0.37189	0.32264	0.33899	0.34025	0.36636	0.31998	0.35617
1663	0.39107	0.40524	0.30744	0.29863	0.38331	0.27741	0.25417	0.33862	0.27278	0.35298	0.34483	0.31434	0.37569	0.38456	0.40041	0.36471	0.31328	0.24479	0.21655	0.26196	0.20991	0.15913	0.17244	0.1205	0.30146	0.41671	0.4405	0.34507	0.35479	0.38218	0.33123	0.34965	0.35261	0.3624	0.31891	0.3529
1663.8	0.36101	0.37831	0.28844	0.28455	0.37202	0.24678	0.25119	0.31587	0.25529	0.33095	0.33704	0.29546	0.34923	0.36009	0.38911	0.33605	0.29884	0.21587	0.20875	0.24689	0.19856	0.14686	0.16118	0.10543	0.27299	0.39187	0.41745	0.31698	0.33056	0.35525	0.31653	0.32311	0.33675	0.3477	0.30868	0.3256
1664.6	0.36522	0.40035	0.30712	0.29129	0.36946	0.26609	0.27606	0.32929	0.27078	0.35321	0.35937	0.32332	0.3677	0.37796	0.40788	0.34009	0.30422	0.22253	0.21554	0.2467	0.20313	0.15505	0.16084	0.11507	0.27368	0.39147	0.43393	0.33578	0.33602	0.36519	0.33304	0.33295	0.32988	0.36827	0.32186	0.34598
1665.4	0.37134	0.41005	0.32601	0.29876	0.37116	0.28716	0.27814	0.32481	0.28273	0.36756	0.35029	0.34839	0.3726	0.38894	0.42084	0.32887	0.29664	0.23492	0.21709	0.24406	0.21405	0.15307	0.16526	0.12422	0.27686	0.40664	0.42926	0.34677	0.32682	0.38802	0.33809	0.32506	0.33797	0.37805	0.33078	0.34726
1666.2	0.36924	0.40865	0.32265	0.29386	0.37111	0.30392	0.28683	0.31448	0.27662	0.37617	0.34147	0.35451	0.38314	0.38643	0.40512	0.31925	0.2963	0.24384	0.21128	0.22918	0.21906	0.15031	0.16706	0.12328	0.27608	0.39668	0.40877	0.34628	0.32621	0.3945	0.32247	0.31582	0.32903	0.37382	0.33529	0.36881
1667.1	0.36616	0.40153	0.31497	0.29167	0.35661	0.30374	0.27574	0.31211	0.26986	0.37624	0.3319	0.3628	0.38418	0.38263	0.38874	0.32074	0.29099	0.2452	0.20414	0.22957	0.20821	0.15382	0.16215	0.12677	0.2684	0.39701	0.40134	0.34355	0.31787	0.37864	0.3195	0.32981	0.30561	0.39161	0.33286	0.37537
1667.9	0.38642	0.41425	0.33928	0.30023	0.36414	0.32428	0.28721	0.3423	0.2798	0.40025	0.33921	0.38176	0.40166	0.39805	0.41146	0.34266	0.30942	0.27992	0.21055	0.24235	0.21468	0.1619	0.16874	0.14212	0.2873	0.41338	0.41447	0.3749	0.34939	0.4018	0.33284	0.35066	0.30679	0.42288	0.34621	0.40491
1668.7	0.39042	0.4159	0.32729	0.2932	0.363	0.32742	0.29129	0.33991	0.27306	0.39248	0.34461	0.36528	0.3986	0.40376	0.40655	0.33547	0.30737	0.29954	0.21514	0.23196	0.20742	0.16193	0.17024	0.13477	0.29632	0.43515	0.40505	0.36216	0.34792	0.40338	0.34186	0.35612	0.30485	0.42305	0.33093	0.40078
1669.5	0.39988	0.42027	0.3322	0.30258	0.36246	0.31404	0.30133	0.35372	0.27192	0.39843	0.35837	0.36627	0.41286	0.39425	0.40803	0.35462	0.31559	0.30571	0.21717	0.22974	0.19572	0.16103	0.17152	0.12909	0.30455	0.43511	0.40346	0.38142	0.36217	0.3984	0.34962	0.37919	0.29777	0.4222	0.32333	0.41631
1670.4	0.41373	0.42383	0.33739	0.31241	0.36695	0.29367	0.30246	0.36704	0.29003	0.39139	0.36038	0.37126	0.40768	0.39227	0.4195	0.36259	0.31788	0.3089	0.21629	0.23479	0.19107	0.15523	0.17037	0.13625	0.31948	0.44937	0.40927	0.3853	0.36302	0.40286	0.35729	0.39316	0.3095	0.4339	0.32642	0.41812
1671.2	0.41545	0.44105	0.34655	0.31696	0.37209	0.29249	0.32312	0.37613	0.30522	0.39037	0.37618	0.38127	0.41596	0.39927	0.42337	0.37027	0.31599	0.30947	0.21859	0.22907	0.19505	0.15513	0.17926	0.14623	0.33287	0.46473	0.3992	0.39295	0.37008	0.40933	0.38113	0.39669	0.31843	0.4379	0.33031	0.42801
1672	0.41248	0.4355	0.34032	0.3186	0.36865	0.29315	0.3232	0.36504	0.31131	0.36771	0.37143	0.37307	0.41436	0.39889	0.38655	0.36274	0.30206	0.29824	0.20518	0.21403	0.1839	0.14854	0.18172	0.13386	0.33815	0.44829	0.38615	0.37388	0.36657	0.40676	0.36949	0.40636	0.32257	0.404	0.31499	0.41068
1672.8	0.41589	0.44085	0.3479	0.33283	0.3815	0.28744	0.32097	0.37874	0.33402	0.36306	0.3558	0.39554	0.42382	0.40866	0.36368	0.37494	0.29518	0.28626	0.18674	0.21362	0.19118	0.14149	0.18543	0.14738	0.35766	0.45881	0.38462	0.37624	0.37617	0.42389	0.36259	0.41716	0.33547	0.40128	0.33155	0.42429
1673.6	0.40281	0.39585	0.35649	0.31226	0.35804	0.30148	0.31517	0.34614	0.33677	0.31567	0.33728	0.31929	0.38885	0.39609	0.29631	0.36582	0.27981	0.25752	0.16156	0.18704	0.1706	0.12155	0.17452	0.10104	0.32007	0.38647	0.37258	0.33493	0.37807	0.40968	0.31774	0.40764	0.32538	0.3287	0.27716	0.35422
