# Supplementary material for: All-flexible chronoepifluidic nanoplasmonic patch for label-free metabolite profiling in sweat
Source: Nat Commun. 2025 Aug 27;16:8017. doi: 10.1038/s41467-025-63510-2 (PMC12391418; doi:10.1038/s41467-025-63510-2)
Supplement: Supplementary file 4 — Supplementary Data 1 [file 41467_2025_63510_MOESM4_ESM.zip › ML_SERS data_Base solution_UA_0uM_Lac_1mM_Tyr_100uM_Glu_0uM.csv]

	Measurement number
Wavenumber (cm-1)	1	2	3	4	5	6	7	8	9	10	11	12	13	14	15	16	17	18	19	20	21	22	23	24	25	26	27	28	29	30	31	32	33	34	35	36
457.71	0.21317	0.10492	0.37409	0.28948	0.3472	0.25684	0.20485	0.19437	0.29433	0.30444	0.32108	0.33343	0.31303	0.42666	0.36081	0.38592	0.31773	0.40381	0.20268	0.26775	0.34507	0.38452	0.42471	0.31586	0.36882	0.32238	0.36544	0.4364	0.41106	0.30095	0.41221	0.31603	0.33934	0.33989	0.30731	0.35982
458.74	0.22834	0.13726	0.37924	0.28807	0.3411	0.25227	0.21798	0.1965	0.28773	0.30468	0.3241	0.33693	0.299	0.4272	0.37826	0.38143	0.32676	0.40742	0.22005	0.28158	0.33371	0.38606	0.43121	0.30325	0.36763	0.33061	0.37061	0.44195	0.39106	0.28301	0.40537	0.31491	0.31273	0.33557	0.33545	0.35651
459.78	0.24217	0.167	0.38549	0.29356	0.34758	0.27323	0.22719	0.19704	0.30048	0.31712	0.33474	0.34726	0.30573	0.43533	0.38369	0.37365	0.34811	0.42122	0.2461	0.29323	0.34299	0.38409	0.44226	0.30054	0.37631	0.34284	0.3918	0.44808	0.38749	0.29424	0.40726	0.32175	0.30533	0.33987	0.34849	0.36389
460.81	0.25023	0.18772	0.38875	0.293	0.34969	0.28006	0.23891	0.19906	0.29916	0.31949	0.34325	0.35196	0.31026	0.43845	0.39326	0.36543	0.36152	0.42715	0.2661	0.30164	0.34063	0.38759	0.45269	0.2976	0.38248	0.34815	0.40212	0.4573	0.38402	0.2916	0.40951	0.31792	0.29501	0.34056	0.36574	0.36567
461.85	0.25271	0.20749	0.39239	0.30132	0.35694	0.30116	0.25032	0.20338	0.3024	0.32758	0.35249	0.36157	0.32019	0.44449	0.39778	0.36224	0.3894	0.43836	0.28356	0.31048	0.35176	0.3882	0.46104	0.29676	0.3878	0.34641	0.40493	0.46771	0.38627	0.29963	0.4078	0.31931	0.29752	0.33909	0.37408	0.36363
462.88	0.26284	0.23344	0.39645	0.29764	0.37141	0.31813	0.256	0.20723	0.29914	0.3354	0.35824	0.37053	0.33002	0.45395	0.39391	0.35691	0.41016	0.44654	0.29809	0.31643	0.35575	0.39077	0.47122	0.29155	0.39876	0.35832	0.4244	0.47667	0.38871	0.3012	0.41235	0.31346	0.29589	0.3391	0.3863	0.36648
463.92	0.26158	0.25399	0.39701	0.29585	0.37956	0.33148	0.26089	0.20984	0.29225	0.33343	0.35619	0.37433	0.33481	0.46484	0.39921	0.34935	0.4249	0.45145	0.31087	0.32043	0.35503	0.39373	0.47339	0.2835	0.40539	0.36392	0.43227	0.48087	0.3929	0.29551	0.41395	0.30342	0.30287	0.33505	0.38979	0.36457
464.93	0.26386	0.27813	0.40318	0.29991	0.38848	0.34795	0.2709	0.21893	0.28629	0.33055	0.36593	0.38781	0.3385	0.47272	0.40085	0.35198	0.44488	0.45902	0.32533	0.32915	0.36439	0.3974	0.47968	0.29406	0.41011	0.36974	0.44672	0.49343	0.39337	0.29269	0.41702	0.30715	0.30516	0.32703	0.38884	0.36653
465.96	0.27492	0.31255	0.41098	0.30701	0.40694	0.3715	0.28005	0.22417	0.29116	0.34207	0.37441	0.39631	0.34458	0.48911	0.40255	0.35521	0.46901	0.47132	0.34391	0.34135	0.38124	0.3982	0.48248	0.29512	0.42265	0.38026	0.46324	0.50454	0.39539	0.29837	0.41619	0.31469	0.31464	0.32961	0.38717	0.37186
467	0.29493	0.34173	0.41617	0.30881	0.42002	0.38744	0.29406	0.22738	0.29089	0.34597	0.37555	0.39862	0.34862	0.50329	0.40933	0.35516	0.48044	0.48814	0.36681	0.34692	0.38588	0.40046	0.48301	0.29831	0.43831	0.39815	0.48032	0.51599	0.39481	0.30043	0.4294	0.32458	0.3202	0.32672	0.38506	0.37752
468.03	0.29208	0.35799	0.41827	0.31705	0.42821	0.40262	0.30322	0.22729	0.28902	0.34393	0.37661	0.40299	0.34803	0.50935	0.41322	0.35871	0.48255	0.49783	0.37913	0.35107	0.38731	0.39229	0.48109	0.30434	0.44563	0.39999	0.48705	0.52462	0.39828	0.30585	0.43346	0.32437	0.32114	0.32753	0.36846	0.38062
469.06	0.30639	0.37634	0.42402	0.31962	0.4348	0.41973	0.31954	0.23515	0.28685	0.34605	0.37739	0.41125	0.35023	0.51914	0.41626	0.36252	0.48844	0.50883	0.39127	0.36574	0.3987	0.39133	0.48018	0.30657	0.45024	0.40572	0.4981	0.53529	0.39775	0.31331	0.43655	0.33563	0.3203	0.32986	0.35955	0.37772
470.1	0.30737	0.38808	0.41747	0.3156	0.43862	0.42121	0.32279	0.23216	0.28118	0.34893	0.37616	0.40962	0.35062	0.52383	0.41451	0.35779	0.48969	0.5122	0.39693	0.36895	0.39576	0.38632	0.47692	0.29959	0.45349	0.40802	0.49844	0.53998	0.40201	0.31193	0.43081	0.33035	0.32059	0.33483	0.35166	0.37461
471.13	0.30345	0.39421	0.41204	0.31731	0.43629	0.42122	0.33052	0.23693	0.27974	0.34371	0.37115	0.40846	0.34629	0.52508	0.41183	0.35621	0.48181	0.50971	0.40243	0.37244	0.39641	0.38623	0.47138	0.30118	0.44424	0.41327	0.49939	0.54044	0.40149	0.30773	0.43178	0.33501	0.31618	0.33675	0.34188	0.37166
472.16	0.29379	0.41372	0.41105	0.323	0.44712	0.42045	0.33167	0.23812	0.28469	0.34195	0.37203	0.40448	0.34438	0.52517	0.41934	0.35052	0.48278	0.50675	0.40142	0.37306	0.40629	0.38719	0.46817	0.30175	0.43866	0.41016	0.51639	0.54758	0.41003	0.30316	0.42382	0.33899	0.31908	0.33917	0.33659	0.36669
473.17	0.30974	0.43013	0.40831	0.32492	0.46011	0.41577	0.34189	0.25356	0.28794	0.34803	0.37418	0.40468	0.34477	0.53327	0.42688	0.35544	0.4821	0.50925	0.41039	0.38417	0.41463	0.40125	0.4679	0.30335	0.44097	0.41326	0.52634	0.55548	0.41316	0.30454	0.42166	0.35645	0.32009	0.34423	0.34028	0.35683
474.21	0.3143	0.43653	0.40381	0.32845	0.47264	0.41027	0.34391	0.25772	0.29254	0.35374	0.37006	0.40091	0.34572	0.53188	0.43003	0.35521	0.47476	0.50903	0.41964	0.37961	0.41704	0.407	0.46593	0.31367	0.44966	0.41289	0.53496	0.55954	0.40844	0.2971	0.42821	0.3618	0.32036	0.35432	0.3301	0.36023
475.24	0.32425	0.44887	0.39904	0.34762	0.49285	0.41549	0.35654	0.2677	0.30196	0.35153	0.36257	0.39619	0.34642	0.53144	0.43021	0.36607	0.46448	0.51067	0.43052	0.3833	0.4258	0.41681	0.46622	0.32117	0.45643	0.41248	0.53676	0.57757	0.40516	0.30234	0.43466	0.38123	0.32732	0.35881	0.32809	0.36752
476.27	0.33741	0.4546	0.39274	0.35024	0.51303	0.40756	0.36156	0.26567	0.30546	0.35367	0.35676	0.39178	0.34556	0.53172	0.43283	0.37291	0.45878	0.51113	0.43601	0.3733	0.43022	0.42097	0.47046	0.322	0.45822	0.40719	0.54074	0.58782	0.40536	0.30254	0.43778	0.38376	0.33332	0.36163	0.33112	0.36238
477.31	0.35681	0.45307	0.38803	0.35038	0.51934	0.40512	0.37664	0.27346	0.32214	0.35684	0.35494	0.39754	0.35179	0.53689	0.43548	0.37957	0.44072	0.50701	0.45648	0.37525	0.44215	0.43059	0.4799	0.32976	0.47453	0.40665	0.54538	0.59792	0.39506	0.30286	0.44991	0.39851	0.34299	0.37434	0.3305	0.37575
478.34	0.35656	0.44834	0.38961	0.3506	0.53042	0.40163	0.38363	0.274	0.33005	0.34464	0.34782	0.38788	0.34924	0.53269	0.43859	0.37236	0.42533	0.49382	0.47054	0.36371	0.45305	0.42834	0.48761	0.33497	0.47415	0.39678	0.55521	0.60071	0.39475	0.29801	0.45604	0.40893	0.35072	0.379	0.32255	0.38771
479.37	0.36741	0.44102	0.3886	0.35292	0.54122	0.3878	0.38881	0.27882	0.33363	0.33999	0.34857	0.3758	0.34828	0.53804	0.44262	0.3723	0.41706	0.48736	0.4786	0.36506	0.45786	0.43129	0.49717	0.33619	0.47453	0.38667	0.56729	0.61124	0.40426	0.29552	0.45194	0.43041	0.36381	0.37828	0.33894	0.396
480.38	0.37368	0.42712	0.38815	0.33838	0.54122	0.37663	0.39306	0.28065	0.34031	0.34025	0.34867	0.3653	0.3414	0.53623	0.45075	0.36945	0.40137	0.4834	0.4854	0.35817	0.46145	0.43343	0.50545	0.33595	0.47217	0.37626	0.58245	0.60948	0.40244	0.28986	0.45318	0.44866	0.37611	0.37882	0.3489	0.39258
481.41	0.37891	0.42478	0.39311	0.33944	0.53838	0.3692	0.39646	0.29786	0.3412	0.34025	0.34313	0.36043	0.33481	0.54114	0.46186	0.36926	0.38819	0.48163	0.49262	0.37007	0.46376	0.43895	0.51294	0.34326	0.48217	0.3718	0.59882	0.61525	0.39924	0.29324	0.45579	0.48772	0.38445	0.37448	0.34935	0.40249
482.45	0.3735	0.41712	0.38839	0.34047	0.53707	0.3655	0.39437	0.30158	0.33303	0.33307	0.33477	0.35856	0.31972	0.53495	0.46977	0.3729	0.37266	0.48087	0.49125	0.37274	0.46039	0.43772	0.51513	0.35394	0.46896	0.36334	0.59708	0.6146	0.39786	0.29009	0.45299	0.50669	0.39159	0.37678	0.34852	0.4072
483.48	0.38006	0.42325	0.37945	0.34034	0.53371	0.36087	0.39465	0.30899	0.32949	0.34002	0.3339	0.36426	0.31549	0.5435	0.47975	0.37657	0.35873	0.48659	0.49169	0.38663	0.45729	0.44384	0.51951	0.36364	0.47001	0.36013	0.59893	0.61831	0.39292	0.29203	0.45645	0.53888	0.41071	0.37686	0.35496	0.4086
484.51	0.38903	0.43638	0.37378	0.34538	0.54067	0.37109	0.40427	0.31887	0.33432	0.34997	0.33917	0.37007	0.30992	0.54735	0.48929	0.37715	0.34585	0.49397	0.49443	0.39349	0.46127	0.45074	0.52817	0.37811	0.47361	0.37154	0.59855	0.62875	0.38695	0.29985	0.4662	0.56083	0.42835	0.38181	0.35329	0.41507
485.54	0.39914	0.44866	0.37448	0.35752	0.55645	0.36646	0.40751	0.32443	0.34181	0.35729	0.33832	0.37538	0.3044	0.56526	0.51441	0.38098	0.34671	0.49713	0.4968	0.40173	0.46665	0.45723	0.53531	0.39672	0.47429	0.38219	0.61152	0.64057	0.39371	0.31145	0.47944	0.57417	0.44988	0.38483	0.35085	0.41693
486.57	0.40511	0.46315	0.36278	0.36588	0.57644	0.37865	0.41226	0.32831	0.35101	0.36435	0.34225	0.38508	0.30824	0.57092	0.52648	0.38369	0.34217	0.50856	0.49673	0.40622	0.47679	0.45998	0.54474	0.41126	0.47689	0.38351	0.61825	0.65304	0.40275	0.31589	0.49422	0.57687	0.4796	0.39073	0.35352	0.41951
487.58	0.41581	0.46835	0.36265	0.37453	0.58991	0.37622	0.41551	0.33941	0.36062	0.37458	0.34913	0.38373	0.30808	0.58723	0.53699	0.39374	0.34731	0.51782	0.49753	0.41848	0.48198	0.4642	0.55979	0.41634	0.47282	0.39126	0.63141	0.66669	0.40885	0.3264	0.5109	0.58382	0.50396	0.38897	0.36345	0.40217
488.61	0.42232	0.45168	0.36573	0.37334	0.60173	0.38395	0.41497	0.34249	0.35718	0.39398	0.35377	0.37911	0.30937	0.58903	0.55548	0.40096	0.35651	0.52571	0.49616	0.42231	0.48098	0.46746	0.56532	0.41981	0.47185	0.39754	0.63436	0.67667	0.4183	0.33599	0.52054	0.57387	0.51969	0.38698	0.36243	0.39404
489.64	0.43691	0.45686	0.36983	0.3774	0.61903	0.39018	0.41877	0.35137	0.36127	0.41199	0.35069	0.38612	0.31563	0.59255	0.57941	0.41776	0.37147	0.53499	0.49606	0.4298	0.48773	0.47173	0.57474	0.42674	0.47189	0.40115	0.64568	0.67896	0.4362	0.3466	0.53539	0.57327	0.53863	0.39536	0.35986	0.38409
490.67	0.44275	0.4623	0.36645	0.37757	0.62865	0.40135	0.4218	0.3612	0.34442	0.41193	0.35095	0.38297	0.3273	0.60347	0.58907	0.4265	0.38026	0.54463	0.49376	0.43925	0.49254	0.47451	0.57998	0.42366	0.46906	0.41699	0.64899	0.68032	0.44604	0.34679	0.55019	0.57255	0.54243	0.39021	0.36016	0.37995
491.7	0.45812	0.46673	0.37311	0.37705	0.63124	0.39976	0.42103	0.36406	0.3442	0.41695	0.35905	0.37787	0.32917	0.61718	0.61819	0.4376	0.39374	0.55002	0.49035	0.441	0.49171	0.47826	0.58326	0.42596	0.46288	0.4335	0.65843	0.67843	0.45504	0.3503	0.55435	0.56107	0.54665	0.38757	0.36499	0.37425
492.74	0.46815	0.4744	0.37707	0.38148	0.63986	0.41374	0.42187	0.36932	0.33756	0.42111	0.36365	0.37947	0.33574	0.63597	0.64944	0.44257	0.40562	0.55874	0.48585	0.44167	0.49187	0.48171	0.58184	0.42825	0.46779	0.45089	0.67176	0.67933	0.46823	0.35573	0.56232	0.54961	0.55219	0.38094	0.36143	0.37672
493.74	0.482	0.49818	0.38116	0.39329	0.64299	0.42154	0.42409	0.37114	0.34215	0.41505	0.36123	0.39215	0.33563	0.65306	0.66835	0.47103	0.41374	0.56731	0.48073	0.45211	0.49092	0.48527	0.58313	0.43978	0.46497	0.4684	0.68716	0.68656	0.4764	0.35917	0.56203	0.53868	0.55369	0.3821	0.37075	0.38759
494.77	0.48839	0.49963	0.38739	0.40602	0.64104	0.42191	0.42329	0.37043	0.34305	0.4132	0.37217	0.39797	0.3363	0.67382	0.68084	0.48951	0.41975	0.57759	0.48093	0.46013	0.48897	0.49111	0.57875	0.4437	0.46483	0.48179	0.69711	0.69382	0.48015	0.35746	0.56848	0.5186	0.54963	0.38041	0.37633	0.39163
495.8	0.498	0.49599	0.39353	0.40863	0.63261	0.4223	0.4191	0.36765	0.35838	0.42512	0.37836	0.41028	0.33695	0.68558	0.69721	0.5066	0.42777	0.57881	0.4787	0.46464	0.4875	0.49547	0.57485	0.4517	0.46785	0.48503	0.70557	0.69288	0.48698	0.36048	0.55893	0.49778	0.54678	0.39182	0.38923	0.39093
496.83	0.49948	0.50279	0.3985	0.41394	0.62332	0.43041	0.42316	0.36807	0.36205	0.42648	0.37418	0.42772	0.33805	0.7017	0.70081	0.52508	0.43474	0.5821	0.48045	0.47663	0.48803	0.49878	0.56941	0.45803	0.46997	0.50607	0.7142	0.69937	0.48676	0.36132	0.55867	0.48612	0.54264	0.39946	0.3861	0.39317
497.86	0.51755	0.5182	0.40872	0.41829	0.61966	0.4325	0.4283	0.36381	0.36567	0.43039	0.37742	0.44311	0.35294	0.71141	0.6927	0.54647	0.44106	0.57737	0.48367	0.4908	0.48693	0.49982	0.5574	0.46661	0.48213	0.51703	0.71675	0.70374	0.4883	0.36266	0.55473	0.47204	0.52992	0.41463	0.39668	0.40591
498.87	0.52833	0.53933	0.41231	0.42637	0.61277	0.43346	0.43515	0.36023	0.37462	0.43469	0.38695	0.45046	0.36345	0.72922	0.68529	0.55318	0.45255	0.57616	0.49282	0.4899	0.49189	0.50297	0.55347	0.47089	0.49049	0.53117	0.72185	0.70025	0.49246	0.36489	0.55932	0.45834	0.52642	0.42365	0.40526	0.41149
499.9	0.52947	0.56113	0.42025	0.42812	0.59954	0.43084	0.43389	0.35711	0.37852	0.43312	0.37904	0.45188	0.37358	0.74092	0.68334	0.56523	0.45433	0.56147	0.49878	0.49831	0.49262	0.50136	0.53951	0.46638	0.49216	0.54064	0.73402	0.69588	0.49335	0.36839	0.55226	0.45175	0.51386	0.42704	0.40783	0.41378
500.93	0.53565	0.59228	0.43237	0.44081	0.59061	0.43563	0.4399	0.35351	0.37001	0.44084	0.38581	0.46423	0.37765	0.74746	0.6756	0.57938	0.45132	0.55913	0.50535	0.50109	0.48644	0.5036	0.53667	0.47165	0.50546	0.54868	0.74134	0.70462	0.49385	0.37104	0.55101	0.43686	0.49989	0.43383	0.4182	0.4295
501.96	0.53572	0.60847	0.44802	0.44517	0.58832	0.43957	0.43939	0.34764	0.36642	0.44316	0.39414	0.46712	0.38922	0.74499	0.66703	0.5879	0.45398	0.55395	0.50678	0.50717	0.47994	0.50428	0.5276	0.46843	0.51267	0.547	0.75294	0.7006	0.5019	0.37001	0.5444	0.42334	0.4868	0.44197	0.42328	0.44265
502.99	0.52826	0.62661	0.45584	0.45644	0.58507	0.4385	0.43669	0.3447	0.36772	0.44536	0.39743	0.47312	0.39116	0.73895	0.66528	0.59118	0.45952	0.54553	0.51248	0.51208	0.47643	0.50618	0.52897	0.46361	0.50936	0.54474	0.76149	0.69768	0.51022	0.36959	0.54062	0.41173	0.47357	0.4452	0.42919	0.45323
504.02	0.5292	0.64864	0.47264	0.46615	0.5903	0.43939	0.43067	0.35239	0.37386	0.45349	0.40595	0.48432	0.40315	0.73814	0.66168	0.59663	0.45352	0.54098	0.5163	0.52741	0.47688	0.51035	0.52761	0.46559	0.51745	0.55401	0.77303	0.70682	0.52202	0.37186	0.53755	0.40782	0.46593	0.44951	0.43265	0.45798
505.02	0.52554	0.66847	0.48123	0.47429	0.58818	0.44211	0.42147	0.34848	0.37655	0.45369	0.41832	0.49274	0.41277	0.73081	0.65412	0.58704	0.44781	0.53414	0.51713	0.53213	0.47357	0.50548	0.53029	0.46206	0.52452	0.55534	0.77372	0.70396	0.52506	0.37273	0.5244	0.39418	0.45439	0.44711	0.44837	0.46635
506.05	0.51764	0.69015	0.48291	0.47429	0.59592	0.44695	0.41093	0.35066	0.38784	0.45139	0.42206	0.49902	0.42853	0.73328	0.6431	0.57867	0.44803	0.52815	0.52117	0.54429	0.48358	0.50086	0.52111	0.46066	0.52264	0.55814	0.7795	0.69643	0.53239	0.36892	0.5181	0.39272	0.45498	0.44079	0.44233	0.46935
507.08	0.51899	0.7156	0.48698	0.48207	0.60577	0.45079	0.40524	0.36232	0.39737	0.45869	0.43153	0.51116	0.4404	0.74417	0.64354	0.57573	0.44328	0.5265	0.53906	0.55761	0.49313	0.49965	0.52211	0.46496	0.53347	0.56571	0.7825	0.69961	0.5399	0.37076	0.52304	0.3913	0.45119	0.43457	0.4554	0.47342
508.11	0.52789	0.73892	0.486	0.47262	0.60733	0.46186	0.39839	0.36482	0.4054	0.47162	0.43684	0.52217	0.44797	0.74588	0.63016	0.56981	0.42736	0.53209	0.54502	0.56157	0.50136	0.50868	0.51889	0.46829	0.54798	0.58449	0.78686	0.69958	0.54171	0.37323	0.52092	0.38915	0.45172	0.43724	0.46144	0.47791
509.14	0.53006	0.73926	0.48577	0.47363	0.60733	0.46622	0.39226	0.35791	0.40777	0.47724	0.43799	0.53286	0.4546	0.73657	0.62262	0.5595	0.41955	0.5304	0.54894	0.56305	0.50723	0.50871	0.51324	0.46525	0.54938	0.5819	0.7919	0.69497	0.54076	0.36915	0.51958	0.38121	0.43464	0.44244	0.46369	0.48359
510.14	0.53578	0.74556	0.4885	0.487	0.61187	0.47817	0.39387	0.36562	0.41403	0.48709	0.44201	0.54516	0.46414	0.73728	0.62279	0.57069	0.41475	0.53911	0.55605	0.56959	0.50953	0.51644	0.51089	0.47978	0.54658	0.58743	0.7945	0.70893	0.54576	0.36784	0.52844	0.37896	0.42897	0.45121	0.45972	0.49422
511.17	0.55185	0.74749	0.4966	0.49217	0.61974	0.48144	0.39869	0.3749	0.42993	0.50195	0.45399	0.55845	0.47277	0.73307	0.62732	0.57253	0.41398	0.54694	0.56968	0.57876	0.51922	0.52572	0.51782	0.48328	0.54997	0.59583	0.80847	0.71866	0.55327	0.37368	0.53897	0.38452	0.42529	0.46215	0.47047	0.50842
512.2	0.55627	0.73464	0.50269	0.48652	0.60911	0.48352	0.39514	0.36586	0.43266	0.50387	0.45508	0.56306	0.47696	0.72107	0.62152	0.56785	0.40122	0.54778	0.56882	0.58241	0.51256	0.52716	0.51216	0.47951	0.53906	0.58917	0.80529	0.71578	0.5499	0.37574	0.53981	0.37649	0.41551	0.47449	0.4689	0.50986
513.23	0.55142	0.70889	0.51219	0.4994	0.5997	0.47795	0.39066	0.36825	0.44446	0.51179	0.45962	0.55976	0.48087	0.72373	0.63274	0.56672	0.3947	0.54896	0.57588	0.59642	0.51105	0.52594	0.50503	0.47445	0.53449	0.5831	0.8108	0.71603	0.5512	0.37575	0.53902	0.37432	0.41263	0.47858	0.46472	0.51156
514.23	0.54623	0.70484	0.5087	0.49761	0.59592	0.47583	0.38419	0.36934	0.45413	0.51189	0.46291	0.55402	0.4841	0.73827	0.63877	0.56646	0.39028	0.55014	0.58376	0.60415	0.51627	0.52124	0.50203	0.4627	0.5324	0.59381	0.80374	0.70891	0.54656	0.37067	0.53977	0.37416	0.41758	0.48144	0.46528	0.50585
515.26	0.54538	0.69636	0.50833	0.47642	0.58892	0.47707	0.37703	0.36923	0.45864	0.51028	0.4653	0.55734	0.47896	0.73948	0.6441	0.5555	0.38362	0.54594	0.59044	0.60816	0.51832	0.51795	0.50139	0.44827	0.53149	0.6006	0.80121	0.69523	0.54692	0.36385	0.53904	0.37548	0.42214	0.48404	0.47203	0.50069
516.29	0.53939	0.68044	0.51548	0.47338	0.57872	0.48176	0.37054	0.3629	0.46492	0.50299	0.46102	0.56166	0.47522	0.73931	0.64729	0.55222	0.38068	0.54813	0.59617	0.61314	0.51408	0.51059	0.49945	0.44099	0.52531	0.60488	0.79119	0.68437	0.5432	0.36177	0.53735	0.3722	0.42208	0.48511	0.47606	0.49419
517.32	0.53877	0.66503	0.51241	0.48022	0.57387	0.4832	0.36369	0.36605	0.473	0.50587	0.46131	0.56657	0.46981	0.73702	0.64417	0.55585	0.37939	0.5466	0.60287	0.61811	0.51944	0.50576	0.50144	0.4309	0.52549	0.60677	0.78608	0.68075	0.54246	0.36047	0.53432	0.37972	0.42532	0.4863	0.48274	0.49629
518.34	0.55051	0.66304	0.52187	0.47447	0.57851	0.4948	0.36197	0.36109	0.48151	0.495	0.46249	0.57823	0.46959	0.72759	0.65097	0.55924	0.38368	0.54738	0.61048	0.61592	0.52822	0.49078	0.50652	0.43193	0.51448	0.59773	0.77564	0.67397	0.53871	0.35853	0.5434	0.38186	0.43016	0.48228	0.48733	0.49391
519.35	0.5477	0.64515	0.54003	0.46841	0.57299	0.49271	0.35937	0.35736	0.48041	0.49509	0.45709	0.58161	0.46265	0.71249	0.65737	0.56145	0.38166	0.54196	0.61664	0.62033	0.53235	0.48404	0.50844	0.43044	0.50759	0.5917	0.77699	0.66988	0.53761	0.3527	0.54694	0.38308	0.43635	0.47569	0.48206	0.50283
520.37	0.54462	0.63207	0.55028	0.46924	0.57279	0.48186	0.35464	0.34941	0.48001	0.49782	0.45574	0.57726	0.45656	0.7095	0.65417	0.55975	0.38368	0.54025	0.62022	0.62291	0.5356	0.47755	0.50674	0.43078	0.50029	0.58413	0.77086	0.66209	0.53472	0.34959	0.55614	0.38549	0.43484	0.4767	0.47614	0.50183
521.4	0.53992	0.62489	0.55537	0.46024	0.56719	0.47367	0.345	0.34492	0.47293	0.49714	0.45223	0.56984	0.4487	0.70088	0.64808	0.55835	0.37632	0.53301	0.62212	0.62584	0.53283	0.47067	0.50128	0.41784	0.49639	0.57636	0.7565	0.65486	0.52696	0.33809	0.55938	0.38821	0.43509	0.48325	0.46993	0.49778
522.43	0.54327	0.62288	0.57007	0.45391	0.56938	0.47571	0.34167	0.34096	0.47439	0.49372	0.45275	0.57098	0.44793	0.69664	0.65391	0.55418	0.38027	0.53101	0.63196	0.6297	0.53724	0.47036	0.50061	0.42315	0.50407	0.58567	0.75411	0.65437	0.52554	0.33259	0.56657	0.39826	0.44513	0.4877	0.4668	0.49694
523.43	0.52449	0.61442	0.57264	0.44929	0.5617	0.46331	0.3342	0.33757	0.46945	0.4945	0.44802	0.5662	0.43917	0.69364	0.6389	0.54984	0.38291	0.52538	0.63638	0.63706	0.53546	0.4747	0.49779	0.41973	0.50483	0.59333	0.75448	0.65179	0.52788	0.32503	0.56933	0.415	0.44706	0.49733	0.47016	0.4973
524.46	0.51399	0.60126	0.57388	0.43985	0.54803	0.46708	0.32502	0.33933	0.46936	0.48359	0.44321	0.5648	0.43432	0.68348	0.62369	0.54178	0.38317	0.52084	0.63832	0.63701	0.52706	0.47358	0.4885	0.41494	0.49836	0.58461	0.74253	0.6466	0.52047	0.32592	0.56769	0.42302	0.44502	0.50955	0.46928	0.48907
525.48	0.49752	0.58252	0.5823	0.43731	0.54575	0.47241	0.32319	0.33329	0.48071	0.47228	0.43794	0.57538	0.43023	0.66633	0.61897	0.54856	0.3833	0.5197	0.6465	0.63842	0.53396	0.47579	0.49	0.41808	0.49646	0.59005	0.74321	0.65188	0.52164	0.32764	0.56794	0.42674	0.45662	0.51363	0.46986	0.48916
526.51	0.48788	0.57212	0.5858	0.4347	0.54493	0.47885	0.3219	0.33288	0.49014	0.46191	0.4372	0.5755	0.42777	0.65515	0.61039	0.55564	0.38852	0.51669	0.64958	0.6415	0.54421	0.47293	0.49383	0.42965	0.5003	0.59076	0.74822	0.6558	0.52951	0.33378	0.56846	0.43878	0.46322	0.50312	0.46754	0.48474
527.51	0.47124	0.5584	0.57959	0.42935	0.53581	0.47139	0.3254	0.32662	0.49871	0.46131	0.43037	0.56883	0.42398	0.64704	0.60337	0.56658	0.38936	0.51761	0.65597	0.63989	0.54917	0.47253	0.49307	0.43405	0.4936	0.58544	0.74379	0.65533	0.53212	0.33568	0.57276	0.4447	0.46427	0.50125	0.47103	0.47789
528.54	0.45487	0.54486	0.57143	0.41631	0.52897	0.46519	0.31745	0.32161	0.50192	0.45075	0.42086	0.56144	0.42175	0.64151	0.59391	0.56783	0.38522	0.51238	0.66403	0.64267	0.55578	0.46891	0.49269	0.43021	0.48833	0.59012	0.74084	0.64793	0.52797	0.33049	0.56734	0.44706	0.46716	0.49393	0.46872	0.47094
529.56	0.44558	0.54238	0.56275	0.41939	0.53329	0.46286	0.31945	0.3182	0.50847	0.4509	0.42402	0.55329	0.41962	0.63806	0.59002	0.58807	0.38855	0.51848	0.67705	0.65389	0.56369	0.47246	0.5033	0.43779	0.48692	0.60643	0.7434	0.65152	0.53529	0.33526	0.56815	0.45676	0.47062	0.4875	0.48207	0.4677
530.59	0.44113	0.5418	0.54977	0.40923	0.52604	0.45741	0.31358	0.31918	0.50352	0.43927	0.41839	0.54294	0.41974	0.6405	0.58083	0.58799	0.39404	0.51747	0.68458	0.66169	0.56256	0.46963	0.50571	0.43603	0.49183	0.60429	0.74049	0.64499	0.53263	0.33374	0.5608	0.46726	0.46718	0.47898	0.49079	0.46953
531.61	0.4253	0.51971	0.53698	0.40574	0.5148	0.44342	0.30809	0.30847	0.49871	0.42678	0.40537	0.53315	0.41414	0.63721	0.57458	0.5904	0.39154	0.51361	0.69923	0.66486	0.56039	0.46859	0.50536	0.43771	0.47653	0.60187	0.73048	0.63421	0.52396	0.32706	0.55826	0.46852	0.46391	0.47879	0.48862	0.4657
532.62	0.41746	0.5102	0.5319	0.40554	0.51767	0.44584	0.29944	0.30433	0.49485	0.41952	0.40376	0.53463	0.41272	0.63081	0.56797	0.60294	0.39558	0.50662	0.71751	0.67232	0.5645	0.47212	0.51084	0.43983	0.46876	0.59861	0.73101	0.6306	0.52241	0.32386	0.55215	0.46809	0.45942	0.48017	0.48716	0.46932
533.64	0.41209	0.50387	0.52622	0.4103	0.51692	0.44472	0.30031	0.30898	0.49209	0.41336	0.40339	0.53311	0.40718	0.62546	0.57079	0.61591	0.40462	0.51104	0.7335	0.67725	0.55987	0.47509	0.51866	0.45008	0.47138	0.58922	0.72842	0.62982	0.52359	0.32362	0.5501	0.47151	0.45808	0.48064	0.48506	0.47208
534.67	0.41193	0.49473	0.52126	0.41032	0.51101	0.43805	0.30018	0.30853	0.4919	0.40903	0.39782	0.5374	0.41322	0.62323	0.57518	0.62068	0.40755	0.50567	0.75299	0.67729	0.55412	0.47731	0.52471	0.45748	0.48217	0.56719	0.72984	0.6248	0.52511	0.3223	0.55155	0.46961	0.45738	0.4815	0.48037	0.47657
535.67	0.40549	0.48456	0.50907	0.40833	0.50659	0.43199	0.29958	0.30456	0.4955	0.40998	0.398	0.53053	0.40998	0.6178	0.56367	0.63085	0.40642	0.50915	0.7784	0.67746	0.55197	0.47561	0.53273	0.4591	0.48179	0.55455	0.71745	0.62032	0.52941	0.31983	0.5506	0.46307	0.45234	0.47907	0.47906	0.46915
536.69	0.40668	0.48867	0.50807	0.4091	0.50772	0.4333	0.30124	0.30799	0.49924	0.41664	0.40023	0.53182	0.41015	0.61115	0.56316	0.63909	0.41253	0.51463	0.80161	0.67984	0.54978	0.48531	0.54094	0.46036	0.49132	0.54776	0.72197	0.61648	0.53466	0.32633	0.55315	0.45117	0.44879	0.48441	0.49063	0.46936
537.72	0.39468	0.47539	0.49297	0.40593	0.49743	0.42155	0.29636	0.31224	0.49058	0.40703	0.39742	0.52444	0.40487	0.60466	0.55231	0.62707	0.40886	0.51789	0.82617	0.67948	0.5428	0.47904	0.55146	0.45646	0.49341	0.53063	0.7079	0.60669	0.52952	0.32784	0.55133	0.44195	0.44963	0.47729	0.49636	0.45999
538.74	0.39474	0.47299	0.48613	0.40332	0.49352	0.42923	0.29684	0.3146	0.48581	0.40178	0.39463	0.52275	0.41032	0.60164	0.54129	0.62755	0.40676	0.52414	0.85705	0.6831	0.54077	0.47595	0.56278	0.45703	0.49498	0.52886	0.69872	0.60577	0.53142	0.33698	0.55777	0.43221	0.44402	0.47674	0.50175	0.45262
539.74	0.38252	0.46175	0.4799	0.39865	0.49019	0.43011	0.28768	0.30518	0.48238	0.39077	0.39241	0.51138	0.39972	0.5962	0.52848	0.61505	0.40834	0.53041	0.88275	0.6765	0.53775	0.47041	0.56963	0.45293	0.48833	0.5225	0.68783	0.59781	0.52973	0.33337	0.54532	0.42079	0.43813	0.47349	0.5045	0.44577
540.77	0.38237	0.45653	0.48294	0.40029	0.49077	0.44427	0.2917	0.31342	0.48154	0.39543	0.38794	0.51519	0.40388	0.59393	0.53577	0.60434	0.41387	0.5364	0.91183	0.67846	0.544	0.47485	0.57864	0.46504	0.48947	0.52227	0.69358	0.59723	0.52916	0.34202	0.55004	0.42103	0.4447	0.48167	0.50291	0.44754
541.79	0.37741	0.45336	0.47875	0.40092	0.49105	0.44719	0.28953	0.31427	0.47986	0.39304	0.38874	0.51608	0.40181	0.59509	0.53367	0.58202	0.41872	0.53899	0.94305	0.67519	0.54032	0.47466	0.5886	0.46897	0.49057	0.51363	0.68541	0.59809	0.53298	0.3403	0.5471	0.42287	0.44809	0.48812	0.49758	0.44901
542.82	0.39102	0.45402	0.48277	0.40345	0.48937	0.45825	0.29247	0.31705	0.48827	0.39139	0.38662	0.50947	0.40547	0.59852	0.53827	0.56646	0.42066	0.54877	0.96153	0.67847	0.53781	0.47874	0.5945	0.47086	0.49975	0.51832	0.68892	0.59773	0.53885	0.34008	0.5479	0.42593	0.44745	0.49053	0.49469	0.45503
543.82	0.37588	0.4464	0.47641	0.40357	0.48613	0.45135	0.29076	0.30818	0.49331	0.38615	0.38889	0.5088	0.401	0.5915	0.53796	0.55211	0.4217	0.54655	0.97338	0.67183	0.52731	0.47812	0.59597	0.46928	0.49241	0.50375	0.68582	0.5916	0.53772	0.33039	0.54324	0.41945	0.446	0.48604	0.49038	0.45174
544.84	0.37129	0.44084	0.47138	0.3967	0.48878	0.45391	0.2948	0.31649	0.48709	0.37803	0.38693	0.51247	0.40034	0.59385	0.53929	0.54038	0.42112	0.55508	0.98789	0.67986	0.52357	0.47916	0.59299	0.46861	0.49044	0.49982	0.67401	0.58937	0.53663	0.33146	0.55501	0.42119	0.44551	0.4806	0.48406	0.45521
545.86	0.36105	0.4337	0.46522	0.39962	0.48091	0.43978	0.28611	0.30713	0.47653	0.36989	0.38665	0.50765	0.39266	0.5938	0.53635	0.53815	0.41954	0.56098	0.99067	0.6857	0.5086	0.47646	0.5845	0.4526	0.47511	0.48541	0.65736	0.5798	0.52839	0.32144	0.54531	0.41208	0.44078	0.47669	0.48026	0.45374
546.89	0.3381	0.41412	0.4565	0.39231	0.4648	0.43732	0.2837	0.30108	0.46454	0.35873	0.38433	0.50896	0.39401	0.59112	0.53511	0.53896	0.41784	0.56673	0.97766	0.69183	0.49819	0.46741	0.5783	0.43672	0.46442	0.47449	0.64572	0.56719	0.51676	0.31482	0.54576	0.40453	0.43402	0.45892	0.46795	0.45423
547.89	0.31288	0.40926	0.4521	0.38771	0.46494	0.42857	0.27784	0.29278	0.45321	0.35358	0.38083	0.51878	0.39046	0.59111	0.53253	0.5346	0.42741	0.56436	0.96372	0.68983	0.49113	0.46674	0.56879	0.42339	0.44825	0.46068	0.63205	0.55687	0.51103	0.3097	0.54614	0.39707	0.4335	0.45233	0.45949	0.45657
548.91	0.31323	0.39995	0.45113	0.38883	0.45856	0.42584	0.27162	0.29031	0.44034	0.354	0.37103	0.51786	0.39152	0.59566	0.52954	0.53045	0.43297	0.56927	0.94247	0.68964	0.4856	0.46986	0.55796	0.40961	0.4403	0.45055	0.62176	0.55008	0.50609	0.31249	0.53839	0.39543	0.43907	0.45326	0.45622	0.46413
549.93	0.31795	0.40666	0.45961	0.39931	0.45619	0.42814	0.26635	0.28911	0.43595	0.36639	0.36964	0.52348	0.39463	0.59447	0.53183	0.53426	0.44331	0.57236	0.91243	0.69575	0.48364	0.47784	0.55255	0.40035	0.44118	0.44061	0.61709	0.55073	0.50689	0.31222	0.53156	0.39191	0.44694	0.45639	0.45912	0.46874
550.93	0.30746	0.40442	0.46442	0.3934	0.45298	0.42768	0.26609	0.28297	0.42677	0.36195	0.36611	0.52661	0.39476	0.58807	0.53227	0.5274	0.44365	0.5645	0.87481	0.69101	0.47716	0.47549	0.54324	0.39421	0.43994	0.44009	0.61546	0.54982	0.51043	0.30945	0.53475	0.39099	0.44935	0.45197	0.45498	0.47343
551.96	0.32546	0.42244	0.47135	0.40236	0.46396	0.43623	0.27248	0.2878	0.4303	0.37264	0.36456	0.53886	0.39622	0.59363	0.52962	0.52785	0.44602	0.56977	0.84475	0.69654	0.47844	0.48787	0.54083	0.40805	0.44259	0.45197	0.62453	0.5625	0.5173	0.31741	0.53613	0.39937	0.46365	0.46115	0.4646	0.4877
552.98	0.32498	0.42283	0.47596	0.39988	0.46066	0.43723	0.27515	0.28871	0.42275	0.37426	0.35878	0.54069	0.39274	0.59238	0.52975	0.53335	0.44859	0.57404	0.8082	0.70618	0.47152	0.49205	0.53512	0.41969	0.44227	0.45393	0.62847	0.56988	0.52625	0.32496	0.53387	0.40285	0.46438	0.4571	0.46364	0.48981
553.98	0.32468	0.42535	0.48039	0.39926	0.46298	0.43825	0.28296	0.29541	0.42324	0.38785	0.36544	0.55021	0.38818	0.58824	0.53347	0.53411	0.44766	0.57456	0.76701	0.71675	0.4799	0.50708	0.53444	0.42836	0.45029	0.45726	0.63441	0.57846	0.52958	0.33219	0.53827	0.40994	0.46047	0.46062	0.47082	0.4967
555	0.31501	0.41804	0.47546	0.38605	0.46282	0.42931	0.28944	0.29863	0.42244	0.3839	0.36265	0.55867	0.37985	0.58357	0.52237	0.52485	0.44479	0.56615	0.72632	0.71471	0.47423	0.50939	0.532	0.43296	0.44464	0.46232	0.63451	0.57682	0.52846	0.33617	0.5336	0.40446	0.45391	0.45436	0.47118	0.49501
556.02	0.32817	0.42367	0.4686	0.39173	0.47	0.43196	0.29733	0.30907	0.43162	0.39414	0.36174	0.56247	0.3812	0.58548	0.51687	0.52544	0.45034	0.56863	0.69402	0.71663	0.47253	0.52205	0.53437	0.44374	0.46271	0.47331	0.64305	0.58763	0.53542	0.3551	0.53812	0.40894	0.4523	0.45088	0.47298	0.491
557.05	0.32329	0.41332	0.46251	0.3803	0.46841	0.41206	0.29289	0.30702	0.4267	0.39268	0.35936	0.55431	0.3729	0.578	0.51838	0.51939	0.45373	0.55799	0.66585	0.71038	0.47159	0.52095	0.52795	0.43294	0.47056	0.46916	0.63355	0.58751	0.53445	0.35851	0.53455	0.40188	0.44006	0.43933	0.46975	0.4858
558.04	0.3297	0.40243	0.4478	0.37428	0.47088	0.40336	0.29413	0.30395	0.43069	0.39596	0.35786	0.54959	0.36838	0.57268	0.51201	0.51303	0.45014	0.54973	0.64205	0.70054	0.47093	0.52188	0.52249	0.42755	0.47563	0.46763	0.63178	0.59503	0.52819	0.35836	0.53568	0.3959	0.43075	0.43333	0.47166	0.47942
559.07	0.33143	0.39725	0.44271	0.36343	0.47357	0.39261	0.29652	0.29904	0.43811	0.3817	0.35164	0.54952	0.36476	0.56859	0.50586	0.50748	0.45004	0.5424	0.62494	0.6943	0.46354	0.51495	0.51453	0.42992	0.47885	0.47148	0.63034	0.60054	0.52659	0.35856	0.5343	0.38932	0.42266	0.41721	0.46485	0.46851
560.09	0.33406	0.37895	0.42624	0.365	0.46776	0.37413	0.29805	0.29602	0.43696	0.38221	0.34989	0.5346	0.36228	0.56105	0.50812	0.50369	0.44471	0.53804	0.61033	0.69224	0.4641	0.51248	0.50734	0.42342	0.47838	0.47127	0.62879	0.60784	0.5217	0.35832	0.53895	0.39294	0.41811	0.41558	0.45547	0.45494
561.09	0.33845	0.37066	0.42304	0.3594	0.46786	0.36385	0.29801	0.29171	0.43767	0.37841	0.35664	0.53416	0.35863	0.55724	0.51135	0.5007	0.43661	0.53573	0.59844	0.68934	0.46828	0.51539	0.50701	0.42124	0.47783	0.46642	0.62779	0.61133	0.51379	0.35448	0.54183	0.39322	0.41437	0.41041	0.45487	0.45343
562.11	0.34496	0.3583	0.41184	0.3599	0.46543	0.36158	0.30179	0.29682	0.44241	0.37987	0.35802	0.52825	0.35736	0.55425	0.50994	0.50166	0.4304	0.53657	0.58181	0.68657	0.46603	0.51807	0.50656	0.42513	0.47713	0.4587	0.63179	0.61561	0.51063	0.35589	0.54957	0.3958	0.41221	0.4117	0.44816	0.43983
563.13	0.35408	0.35684	0.41443	0.36233	0.46322	0.35793	0.30502	0.30068	0.44874	0.37997	0.35896	0.53316	0.36206	0.55333	0.50714	0.50338	0.42605	0.53898	0.56569	0.68776	0.46983	0.52265	0.50889	0.43416	0.48715	0.46339	0.63429	0.61982	0.50459	0.3605	0.55036	0.40019	0.41474	0.41518	0.44444	0.43609
564.13	0.36502	0.36047	0.40981	0.36358	0.45651	0.34881	0.30287	0.30152	0.4438	0.38889	0.36575	0.51939	0.36135	0.55686	0.51655	0.49869	0.41623	0.54403	0.55398	0.68172	0.46518	0.51919	0.51013	0.43036	0.49216	0.46654	0.63664	0.62536	0.50462	0.3663	0.55302	0.39992	0.41927	0.41989	0.44088	0.42781
565.15	0.38161	0.38075	0.41115	0.36433	0.46664	0.35558	0.29805	0.30083	0.45455	0.40034	0.37443	0.51663	0.36577	0.56299	0.51802	0.50422	0.42071	0.55115	0.54531	0.67091	0.47055	0.52166	0.51446	0.43959	0.50771	0.47413	0.65316	0.63626	0.51569	0.37712	0.56106	0.41098	0.42247	0.42217	0.44059	0.42813
566.17	0.37693	0.38047	0.41005	0.36256	0.45498	0.35058	0.29755	0.30484	0.45648	0.40397	0.36717	0.50232	0.3645	0.55713	0.51535	0.49502	0.41944	0.55015	0.53561	0.6658	0.46807	0.5168	0.50999	0.44123	0.50352	0.4663	0.66113	0.64002	0.51232	0.37875	0.5714	0.41767	0.41624	0.42443	0.43078	0.41812
567.17	0.37565	0.38926	0.41081	0.36236	0.45218	0.34268	0.29342	0.30457	0.45691	0.41033	0.36717	0.49958	0.36383	0.55914	0.51733	0.49508	0.41903	0.54721	0.52832	0.65287	0.46446	0.517	0.50799	0.43975	0.49569	0.47313	0.67718	0.64591	0.51759	0.38354	0.57913	0.41872	0.41631	0.42002	0.43034	0.41698
568.19	0.37534	0.39157	0.41151	0.36192	0.44637	0.33801	0.28586	0.29987	0.45437	0.41388	0.3646	0.48373	0.35973	0.55355	0.52499	0.49236	0.41264	0.54283	0.52257	0.63789	0.46005	0.50738	0.50837	0.43427	0.48674	0.46483	0.69427	0.64588	0.52194	0.38303	0.58686	0.4181	0.41543	0.41503	0.41608	0.41666
569.21	0.38153	0.38721	0.41924	0.36548	0.45266	0.3417	0.28274	0.3015	0.45816	0.42456	0.36809	0.48231	0.36411	0.54628	0.52077	0.49584	0.41886	0.54019	0.52261	0.62101	0.46671	0.51365	0.51639	0.44372	0.49059	0.45737	0.72254	0.65661	0.53016	0.38521	0.59996	0.42263	0.41408	0.41809	0.41224	0.42196
570.2	0.3774	0.38015	0.41902	0.36433	0.43885	0.33609	0.28085	0.3017	0.4492	0.42168	0.36639	0.4765	0.36556	0.54155	0.51522	0.4938	0.41989	0.53192	0.52365	0.60585	0.46154	0.50547	0.51921	0.44639	0.49027	0.44961	0.74256	0.65883	0.53185	0.3776	0.60772	0.41479	0.41137	0.40756	0.40965	0.42746
571.22	0.38486	0.38257	0.41575	0.36531	0.44377	0.33476	0.27389	0.3026	0.44543	0.42846	0.37554	0.4817	0.37022	0.54537	0.51029	0.5063	0.42378	0.53017	0.52203	0.59613	0.46454	0.50389	0.53061	0.44349	0.49406	0.44546	0.76221	0.66553	0.54082	0.38195	0.60422	0.41206	0.41897	0.40558	0.41575	0.42784
572.24	0.39106	0.38988	0.42465	0.36842	0.44184	0.34413	0.27013	0.30523	0.44928	0.43234	0.38038	0.47728	0.38237	0.54433	0.5109	0.50755	0.42445	0.53135	0.52436	0.59999	0.47269	0.50504	0.53748	0.4494	0.50547	0.43792	0.78926	0.67739	0.54352	0.38613	0.60193	0.41953	0.42308	0.4129	0.41313	0.43124
573.24	0.38631	0.39682	0.42706	0.36858	0.43559	0.34607	0.26989	0.31604	0.45093	0.43698	0.38555	0.48153	0.38606	0.54511	0.50481	0.50608	0.42839	0.52724	0.52648	0.59599	0.47047	0.5058	0.539	0.44999	0.50861	0.44606	0.81558	0.68421	0.55071	0.38528	0.5986	0.41778	0.4221	0.41395	0.41165	0.4322
574.26	0.3755	0.40989	0.42356	0.36448	0.42804	0.35577	0.27343	0.32286	0.4525	0.44296	0.38419	0.48301	0.39012	0.54998	0.50002	0.50112	0.42851	0.52265	0.53583	0.59364	0.4779	0.50413	0.54418	0.45076	0.50788	0.44791	0.83138	0.68534	0.55209	0.38459	0.5948	0.41393	0.42185	0.412	0.40668	0.43399
575.28	0.36529	0.41157	0.42534	0.35774	0.42802	0.36411	0.26921	0.3249	0.45817	0.44221	0.38733	0.48663	0.39293	0.55093	0.50078	0.49828	0.4192	0.51467	0.52806	0.59554	0.47654	0.50404	0.54809	0.45045	0.50174	0.44672	0.84039	0.68708	0.54873	0.38967	0.5803	0.41071	0.4229	0.41325	0.39949	0.42789
576.28	0.3625	0.42184	0.43506	0.35532	0.42942	0.37986	0.26937	0.32989	0.46598	0.4414	0.38741	0.48679	0.40131	0.55367	0.50015	0.49111	0.41988	0.51118	0.53295	0.59313	0.48148	0.50603	0.55182	0.46097	0.50418	0.45486	0.85143	0.68744	0.5553	0.38319	0.57008	0.4074	0.42108	0.41288	0.39797	0.43286
577.3	0.35169	0.41588	0.43661	0.34997	0.4285	0.37582	0.26745	0.32637	0.45803	0.43258	0.38794	0.48122	0.40433	0.54963	0.48853	0.48447	0.41743	0.49869	0.52979	0.57523	0.4756	0.49928	0.55661	0.46358	0.50523	0.45597	0.8419	0.68227	0.55896	0.37145	0.551	0.39379	0.41414	0.40529	0.40878	0.43028
578.32	0.35096	0.43362	0.44171	0.35298	0.43994	0.39121	0.27308	0.32705	0.45451	0.43409	0.39361	0.47998	0.41278	0.55787	0.48321	0.48333	0.42178	0.49723	0.52726	0.57128	0.4846	0.50666	0.56966	0.47404	0.51618	0.45287	0.83236	0.67686	0.5662	0.37149	0.54097	0.39362	0.41206	0.40811	0.42509	0.42963
579.31	0.34386	0.43013	0.44956	0.35145	0.44349	0.38731	0.26011	0.32033	0.44363	0.41729	0.39006	0.4621	0.41037	0.56064	0.47774	0.47957	0.42135	0.4904	0.51294	0.56442	0.47727	0.4984	0.56914	0.47535	0.51597	0.4447	0.81013	0.6683	0.56461	0.3673	0.52184	0.37874	0.40587	0.39693	0.43019	0.42991
580.33	0.34758	0.43408	0.46625	0.36269	0.45301	0.38987	0.26664	0.32424	0.44083	0.41884	0.38904	0.4595	0.41477	0.56574	0.47827	0.4783	0.43157	0.48911	0.5155	0.55928	0.48712	0.50533	0.57787	0.47883	0.51488	0.44587	0.80391	0.66329	0.57112	0.35978	0.51177	0.36843	0.40395	0.40305	0.43691	0.43461
581.35	0.3417	0.43301	0.47562	0.36336	0.45258	0.37244	0.25807	0.31477	0.43007	0.40948	0.38599	0.44635	0.41068	0.56808	0.47591	0.46763	0.4344	0.47247	0.49969	0.54687	0.4848	0.50137	0.57909	0.47726	0.51409	0.43254	0.78447	0.6519	0.57096	0.35404	0.49552	0.35336	0.39828	0.39884	0.437	0.43616
582.35	0.33182	0.43663	0.48735	0.3661	0.4551	0.37616	0.25389	0.31167	0.42641	0.39913	0.38255	0.44096	0.39835	0.576	0.48328	0.4615	0.43639	0.46599	0.49274	0.5362	0.48312	0.49749	0.579	0.47032	0.50005	0.4286	0.77267	0.63939	0.57057	0.35064	0.48705	0.34119	0.39307	0.39162	0.42763	0.44239
583.36	0.32182	0.42293	0.5064	0.36489	0.45991	0.36787	0.24078	0.30867	0.42582	0.38645	0.38217	0.42296	0.39124	0.58509	0.48466	0.4526	0.43589	0.46132	0.48614	0.52397	0.48785	0.49264	0.58147	0.45866	0.48471	0.41922	0.7631	0.63472	0.56855	0.34461	0.47619	0.32603	0.3944	0.38817	0.42648	0.44019
584.38	0.30885	0.42262	0.51148	0.36965	0.46199	0.36371	0.24352	0.30517	0.42234	0.38091	0.37893	0.41749	0.38617	0.59105	0.48173	0.44653	0.43995	0.45836	0.47882	0.51963	0.48928	0.49453	0.58444	0.45227	0.47072	0.41894	0.7534	0.62388	0.56611	0.33728	0.46712	0.32388	0.394	0.39256	0.42486	0.44048
585.38	0.28743	0.42947	0.52027	0.36476	0.46559	0.3486	0.23398	0.29352	0.41558	0.36316	0.37259	0.40332	0.37643	0.59733	0.47373	0.4394	0.43673	0.45427	0.46315	0.50918	0.48733	0.4877	0.57965	0.43564	0.45877	0.41108	0.72004	0.60945	0.56191	0.33545	0.45574	0.31894	0.39262	0.38207	0.43164	0.44434
586.4	0.26986	0.42392	0.52929	0.36275	0.46799	0.34854	0.23879	0.29578	0.42037	0.35807	0.37169	0.40039	0.36612	0.60334	0.47528	0.43977	0.43833	0.46256	0.45857	0.50799	0.49741	0.48824	0.57616	0.42453	0.4473	0.41111	0.69901	0.60037	0.55676	0.33456	0.45083	0.3138	0.39504	0.38119	0.43522	0.44612
587.41	0.26583	0.43005	0.52501	0.36122	0.46991	0.33712	0.23592	0.29459	0.42015	0.36028	0.36803	0.39244	0.36739	0.60282	0.45873	0.4366	0.44084	0.46621	0.44857	0.51798	0.51147	0.49037	0.57731	0.41173	0.44362	0.40439	0.66495	0.59145	0.55205	0.33181	0.44084	0.30971	0.40155	0.38144	0.43658	0.44023
588.41	0.25337	0.43343	0.51302	0.35421	0.46949	0.31934	0.23629	0.28543	0.40315	0.35024	0.35802	0.39036	0.35989	0.59295	0.44492	0.42675	0.44557	0.46144	0.43735	0.51463	0.50548	0.48403	0.56776	0.39618	0.43308	0.39425	0.63183	0.57585	0.54538	0.32886	0.42797	0.30125	0.39492	0.37626	0.43035	0.43655
589.43	0.24923	0.43385	0.50941	0.34665	0.46787	0.30788	0.23718	0.28082	0.40149	0.34272	0.35282	0.39693	0.35836	0.5866	0.43623	0.42074	0.44937	0.46149	0.42496	0.51137	0.50196	0.48803	0.56309	0.38255	0.42467	0.38586	0.60449	0.56159	0.54397	0.33418	0.41573	0.29801	0.39549	0.36887	0.42851	0.43481
590.42	0.24474	0.4205	0.49764	0.3463	0.46102	0.30273	0.24481	0.2748	0.39124	0.3425	0.34844	0.39526	0.35301	0.57721	0.4291	0.4054	0.45	0.46181	0.42115	0.51264	0.49532	0.49252	0.56222	0.37136	0.42149	0.37912	0.59321	0.54932	0.54623	0.32968	0.40801	0.29241	0.39532	0.36797	0.41849	0.41999
591.44	0.23424	0.42438	0.47905	0.35186	0.46335	0.28921	0.24522	0.26834	0.37854	0.34564	0.34063	0.39469	0.34901	0.56538	0.41342	0.39821	0.44581	0.46037	0.41513	0.51029	0.4879	0.49661	0.56318	0.3562	0.41401	0.38267	0.57025	0.54252	0.55044	0.33784	0.39517	0.29183	0.39384	0.35793	0.40864	0.40971
592.46	0.22046	0.40485	0.47082	0.34541	0.45436	0.26403	0.24703	0.25519	0.35671	0.33523	0.32992	0.39228	0.33515	0.54638	0.40216	0.38547	0.43319	0.45439	0.40482	0.49528	0.46944	0.50119	0.54938	0.34275	0.4078	0.38365	0.55799	0.52543	0.55024	0.33742	0.38082	0.28242	0.38487	0.35548	0.39686	0.39485
593.45	0.21933	0.39413	0.46108	0.3494	0.44626	0.25238	0.25286	0.24523	0.35219	0.33429	0.32542	0.39645	0.33327	0.53087	0.39821	0.38787	0.41928	0.45326	0.4024	0.49063	0.46019	0.51192	0.54713	0.34202	0.4115	0.39465	0.54064	0.52086	0.55617	0.34146	0.36922	0.28288	0.39165	0.3519	0.38961	0.38463
594.47	0.21578	0.38908	0.45009	0.36279	0.4432	0.23892	0.25533	0.24126	0.33685	0.33314	0.32383	0.40162	0.32383	0.51426	0.39089	0.39169	0.40042	0.44305	0.39782	0.48519	0.45476	0.51244	0.53576	0.33633	0.41565	0.40133	0.52839	0.51934	0.55716	0.33197	0.35961	0.27707	0.39512	0.35105	0.3791	0.36797
595.46	0.21296	0.38162	0.43989	0.37386	0.44019	0.23506	0.26008	0.23725	0.32725	0.33344	0.31841	0.40937	0.3212	0.49997	0.38787	0.40337	0.39151	0.43603	0.39548	0.47572	0.44842	0.51324	0.51863	0.33661	0.41371	0.40386	0.52198	0.51458	0.55964	0.33811	0.35284	0.2774	0.39691	0.35386	0.36319	0.35765
596.48	0.2113	0.36259	0.42615	0.38543	0.42069	0.23176	0.26609	0.22482	0.3202	0.32222	0.30976	0.40724	0.3145	0.48145	0.38517	0.40182	0.37601	0.42195	0.39356	0.47011	0.43545	0.50555	0.50361	0.32883	0.41034	0.39443	0.51552	0.50726	0.55585	0.32754	0.35013	0.2748	0.40295	0.35512	0.34937	0.3373
597.49	0.20826	0.35962	0.41877	0.40719	0.4228	0.23781	0.28059	0.22201	0.32471	0.32128	0.31105	0.41367	0.31585	0.47122	0.3864	0.42055	0.37384	0.41701	0.39493	0.46892	0.43581	0.50253	0.49591	0.33634	0.41436	0.39328	0.50451	0.51208	0.55927	0.32572	0.35361	0.29183	0.41567	0.35442	0.33943	0.32628
598.49	0.1969	0.34933	0.41494	0.41968	0.42367	0.22806	0.2852	0.21482	0.32518	0.31967	0.30865	0.41304	0.30883	0.46361	0.38389	0.42254	0.36082	0.40243	0.38755	0.46391	0.42925	0.49403	0.48062	0.33039	0.40588	0.38348	0.49975	0.50628	0.55178	0.31813	0.35205	0.29429	0.4186	0.35139	0.33121	0.31515
599.5	0.18981	0.33739	0.40999	0.41773	0.4206	0.23371	0.29155	0.20568	0.3332	0.31927	0.30991	0.40183	0.30772	0.46031	0.38107	0.41521	0.35575	0.39263	0.38605	0.46068	0.42629	0.48745	0.47321	0.32664	0.40089	0.37111	0.48649	0.49406	0.54939	0.31508	0.35069	0.29932	0.42477	0.35188	0.32648	0.30426
600.52	0.18588	0.32496	0.40222	0.42213	0.41889	0.21909	0.29097	0.19987	0.3442	0.3139	0.31228	0.39495	0.30036	0.44638	0.36615	0.41173	0.34358	0.38045	0.38109	0.46141	0.42181	0.48069	0.46936	0.32735	0.40132	0.35106	0.46914	0.49733	0.53451	0.30106	0.35095	0.30455	0.42824	0.34251	0.32986	0.29432
601.51	0.1938	0.32066	0.40623	0.41287	0.43037	0.20458	0.28871	0.19935	0.33576	0.30388	0.31161	0.38526	0.29876	0.44144	0.35859	0.40643	0.33638	0.37115	0.37488	0.454	0.41218	0.47343	0.45402	0.32834	0.40312	0.34041	0.45443	0.49181	0.51984	0.29216	0.34722	0.30886	0.4236	0.33546	0.32825	0.29172
602.53	0.19451	0.31404	0.40308	0.40527	0.43039	0.2085	0.28364	0.18934	0.32917	0.29672	0.31191	0.37454	0.2917	0.43926	0.35616	0.38848	0.32894	0.36244	0.37143	0.45457	0.40038	0.46767	0.45041	0.32634	0.39488	0.3214	0.45487	0.48938	0.505	0.28811	0.35147	0.30033	0.41565	0.33032	0.32861	0.2867
603.52	0.19924	0.31438	0.39949	0.39244	0.42858	0.21541	0.28211	0.18909	0.31703	0.29105	0.3115	0.36045	0.28425	0.43221	0.35211	0.3752	0.32904	0.36232	0.36591	0.4594	0.3921	0.46198	0.44807	0.32418	0.38607	0.31123	0.4514	0.48411	0.49186	0.2815	0.35181	0.30726	0.41146	0.32647	0.32503	0.27861
604.54	0.20014	0.30275	0.39996	0.38772	0.42544	0.20239	0.27384	0.18544	0.29811	0.28622	0.3015	0.35021	0.27153	0.41769	0.34881	0.37157	0.32478	0.35407	0.36259	0.45798	0.37845	0.45821	0.44106	0.32447	0.37747	0.29614	0.44169	0.48765	0.48182	0.27551	0.35415	0.30749	0.40212	0.32402	0.31912	0.27107
605.55	0.19991	0.30692	0.39006	0.371	0.42141	0.20351	0.25977	0.17851	0.28629	0.27825	0.29277	0.33737	0.25842	0.41367	0.34483	0.35772	0.3205	0.34721	0.3524	0.45443	0.3684	0.45221	0.4333	0.32218	0.36332	0.29337	0.4351	0.47842	0.47637	0.26407	0.34259	0.30497	0.39662	0.3193	0.3058	0.25914
606.55	0.19379	0.29774	0.38647	0.36686	0.42148	0.21555	0.25017	0.17531	0.28615	0.27514	0.29321	0.32515	0.24336	0.40417	0.3388	0.35588	0.31892	0.34608	0.34847	0.45411	0.35692	0.45638	0.43802	0.32832	0.34716	0.28124	0.44108	0.47652	0.47208	0.25705	0.33765	0.30943	0.38982	0.31953	0.2956	0.25002
607.56	0.19837	0.28268	0.37816	0.3559	0.41744	0.20484	0.23152	0.17465	0.27335	0.27353	0.28595	0.31498	0.23405	0.38987	0.3251	0.34956	0.31527	0.34008	0.342	0.44337	0.34562	0.45587	0.43072	0.32635	0.33864	0.26108	0.42838	0.46724	0.4634	0.24481	0.31839	0.3092	0.38319	0.31404	0.27218	0.24241
608.55	0.20327	0.27213	0.36534	0.34995	0.41341	0.20691	0.21927	0.16894	0.26816	0.26992	0.28538	0.30686	0.22065	0.37744	0.31678	0.33928	0.31224	0.33504	0.34521	0.4303	0.33553	0.45514	0.43158	0.33081	0.3357	0.24235	0.42125	0.46016	0.45534	0.23621	0.31225	0.30102	0.36763	0.30747	0.25688	0.23084
609.57	0.21541	0.26425	0.34587	0.34249	0.40441	0.20677	0.2071	0.16802	0.2698	0.26114	0.2888	0.2981	0.2165	0.36949	0.30553	0.33073	0.30606	0.3313	0.34043	0.41696	0.33016	0.45114	0.43475	0.32631	0.32562	0.23246	0.41863	0.44972	0.44234	0.22789	0.29801	0.30027	0.35859	0.29924	0.24552	0.2173
610.58	0.22968	0.24309	0.3472	0.32833	0.39691	0.2077	0.20196	0.1625	0.25885	0.25739	0.29107	0.28329	0.21244	0.35521	0.30851	0.31994	0.30306	0.32905	0.33876	0.40055	0.32186	0.44917	0.43472	0.32389	0.32349	0.22271	0.41714	0.44102	0.42594	0.227	0.29336	0.29349	0.34238	0.29598	0.23579	0.20812
611.57	0.23042	0.22953	0.33056	0.31077	0.38396	0.20315	0.19221	0.15176	0.25176	0.25251	0.28321	0.27239	0.20413	0.34421	0.30395	0.30614	0.29544	0.32055	0.33619	0.38347	0.32252	0.43967	0.42935	0.32258	0.32311	0.21219	0.4072	0.43669	0.41323	0.21879	0.28472	0.28344	0.33465	0.28823	0.22119	0.19554
612.59	0.23628	0.23546	0.32283	0.29913	0.37277	0.20416	0.18667	0.15167	0.24728	0.24215	0.27527	0.26141	0.19722	0.33988	0.29952	0.29579	0.28766	0.3131	0.33648	0.37406	0.31392	0.4255	0.4257	0.32258	0.32008	0.21738	0.39768	0.42553	0.39315	0.2128	0.28148	0.27517	0.32235	0.27919	0.21963	0.18082
613.58	0.2518	0.23271	0.32011	0.29582	0.37075	0.20231	0.18253	0.15479	0.24459	0.23636	0.27069	0.25396	0.19735	0.34263	0.288	0.3004	0.29086	0.30722	0.33267	0.35997	0.31857	0.41772	0.42267	0.32941	0.31906	0.22394	0.38592	0.42783	0.38674	0.21247	0.27485	0.2725	0.31704	0.2781	0.22081	0.17545
614.6	0.24638	0.23092	0.31593	0.28196	0.37263	0.2038	0.17766	0.14762	0.23197	0.22783	0.26209	0.24866	0.19535	0.33374	0.28603	0.30094	0.293	0.30535	0.33133	0.35614	0.31163	0.41105	0.41834	0.33706	0.32085	0.22575	0.3782	0.43041	0.38654	0.2102	0.27579	0.26606	0.30482	0.26793	0.21206	0.17598
615.59	0.2284	0.2229	0.30117	0.2844	0.36848	0.20612	0.17219	0.14911	0.22538	0.21952	0.25898	0.24979	0.18771	0.33098	0.27401	0.30593	0.28689	0.30601	0.32822	0.35533	0.30971	0.4015	0.41544	0.3513	0.30705	0.21846	0.35934	0.4355	0.3863	0.20812	0.2733	0.26107	0.29957	0.26097	0.20813	0.17526
616.6	0.21802	0.22884	0.30094	0.29308	0.35476	0.2037	0.17106	0.15628	0.21482	0.21412	0.26794	0.25144	0.1901	0.33214	0.27674	0.31554	0.28549	0.30915	0.32607	0.35891	0.30373	0.39502	0.41403	0.35175	0.30366	0.22638	0.33601	0.43389	0.38548	0.21317	0.2711	0.25946	0.29342	0.26144	0.21574	0.17378
617.61	0.21269	0.22494	0.30122	0.2947	0.35459	0.21403	0.1776	0.16027	0.22029	0.21813	0.27987	0.25612	0.19487	0.3274	0.27879	0.31594	0.29039	0.31914	0.32509	0.35906	0.30633	0.39937	0.41999	0.35535	0.30498	0.22415	0.33442	0.44123	0.39838	0.22019	0.27237	0.2694	0.29312	0.26791	0.22608	0.17756
618.61	0.18314	0.20865	0.29515	0.28999	0.34237	0.21457	0.17358	0.16041	0.21903	0.21238	0.28173	0.25892	0.19506	0.31788	0.28703	0.31771	0.28142	0.32355	0.32356	0.3625	0.29742	0.39386	0.4174	0.35597	0.30462	0.21187	0.32935	0.43808	0.39897	0.21938	0.2722	0.26886	0.29116	0.26963	0.22384	0.17831
619.62	0.17535	0.19893	0.29888	0.29896	0.33291	0.22114	0.17265	0.17213	0.22977	0.21548	0.29169	0.25244	0.19884	0.32147	0.28641	0.31878	0.27579	0.33369	0.32575	0.36449	0.3015	0.38733	0.41454	0.35684	0.30553	0.20889	0.32623	0.43647	0.39939	0.22043	0.27463	0.27794	0.29309	0.27822	0.23024	0.17754
620.61	0.17571	0.21207	0.30634	0.30612	0.3323	0.23015	0.1768	0.18361	0.24085	0.21907	0.29716	0.25425	0.21517	0.32874	0.29418	0.32673	0.28204	0.34802	0.33682	0.36686	0.29641	0.39029	0.41708	0.36196	0.32401	0.2164	0.33237	0.43677	0.40164	0.23244	0.27582	0.29027	0.3037	0.28738	0.23758	0.18457
621.62	0.17675	0.2077	0.30472	0.30347	0.33067	0.23791	0.17172	0.18795	0.25416	0.22224	0.29697	0.255	0.22557	0.33607	0.29427	0.32239	0.28347	0.35785	0.33786	0.3671	0.29059	0.39444	0.41532	0.37	0.32811	0.21443	0.3439	0.43613	0.40423	0.23653	0.27395	0.29295	0.30339	0.29464	0.24341	0.18896
622.61	0.16803	0.21859	0.31349	0.31439	0.32732	0.24271	0.16998	0.19191	0.26861	0.22678	0.29893	0.25287	0.23719	0.35069	0.30088	0.33456	0.28624	0.36764	0.33979	0.37532	0.29729	0.39341	0.41475	0.3777	0.33566	0.2239	0.34962	0.44254	0.40391	0.24213	0.27437	0.2925	0.31381	0.30093	0.25081	0.19359
623.63	0.18307	0.22675	0.31369	0.32538	0.32627	0.25449	0.17202	0.20075	0.28421	0.23592	0.30642	0.24798	0.25921	0.3597	0.30418	0.34207	0.29278	0.38654	0.34146	0.39006	0.30208	0.39872	0.41281	0.37944	0.34114	0.23249	0.3536	0.45286	0.40857	0.24923	0.27419	0.29668	0.32595	0.30696	0.27091	0.20182
624.62	0.18688	0.23971	0.32026	0.32797	0.32618	0.26225	0.17678	0.2014	0.29906	0.24446	0.30534	0.25548	0.2844	0.36899	0.32278	0.34551	0.29996	0.40449	0.34345	0.39184	0.30494	0.41022	0.41442	0.38601	0.34728	0.23683	0.36362	0.45337	0.409	0.25649	0.27267	0.29278	0.33495	0.31454	0.28302	0.2078
625.63	0.19733	0.24658	0.33174	0.32905	0.3213	0.26655	0.18091	0.20516	0.31408	0.26102	0.31416	0.25748	0.31322	0.38744	0.33447	0.35056	0.30494	0.41957	0.34674	0.40447	0.31694	0.41736	0.4181	0.38165	0.34942	0.24204	0.37461	0.45954	0.41445	0.25952	0.28403	0.29585	0.33569	0.32311	0.30695	0.21314
626.64	0.20785	0.25674	0.35303	0.32984	0.32847	0.27657	0.18907	0.212	0.32721	0.275	0.32982	0.26663	0.3449	0.39974	0.35135	0.35551	0.32204	0.43335	0.35367	0.41658	0.33003	0.4224	0.42561	0.38798	0.35521	0.24817	0.3921	0.46226	0.41543	0.26658	0.29716	0.29934	0.34326	0.32813	0.33124	0.22478
627.63	0.21602	0.25378	0.35207	0.32455	0.33439	0.27308	0.18724	0.21836	0.33795	0.2813	0.33323	0.2776	0.36974	0.41267	0.36332	0.35864	0.32998	0.43282	0.35763	0.42355	0.33404	0.42592	0.42282	0.39211	0.35666	0.24832	0.39466	0.46563	0.42357	0.26716	0.303	0.30813	0.34221	0.32923	0.34237	0.23473
628.64	0.21393	0.25636	0.36256	0.32562	0.33222	0.26587	0.18915	0.2258	0.33775	0.28968	0.33855	0.28659	0.38492	0.42859	0.37592	0.36545	0.33521	0.43131	0.36351	0.42512	0.33299	0.43232	0.42371	0.39129	0.36317	0.25237	0.40035	0.46925	0.42721	0.27224	0.31273	0.31816	0.33715	0.33477	0.34296	0.24045
629.63	0.22388	0.26388	0.3753	0.33862	0.34236	0.27448	0.18705	0.2309	0.34125	0.29316	0.34979	0.29167	0.39253	0.44286	0.38573	0.37493	0.35192	0.43223	0.36613	0.43307	0.34051	0.43607	0.42574	0.38818	0.37158	0.2646	0.41431	0.48167	0.43669	0.28108	0.31597	0.32703	0.34057	0.33841	0.36019	0.25006
630.65	0.22662	0.26375	0.38242	0.35187	0.34659	0.28008	0.18219	0.23676	0.34996	0.29753	0.35659	0.296	0.39007	0.44766	0.39256	0.38289	0.35811	0.42691	0.36262	0.42862	0.34433	0.44023	0.43111	0.39256	0.38378	0.27314	0.42005	0.49162	0.44597	0.28692	0.31489	0.32709	0.34519	0.34608	0.36954	0.26513
631.64	0.23691	0.26376	0.38177	0.37076	0.35556	0.28297	0.18783	0.24393	0.36135	0.30905	0.35729	0.29655	0.38497	0.45761	0.39872	0.39809	0.35876	0.42843	0.3628	0.42686	0.34659	0.4508	0.43498	0.39736	0.40262	0.2866	0.42075	0.50537	0.45968	0.29711	0.32025	0.33505	0.35391	0.35397	0.36876	0.27571
632.65	0.24824	0.27199	0.38501	0.38624	0.35947	0.29769	0.19397	0.24853	0.35988	0.31407	0.36934	0.29569	0.37686	0.47002	0.39515	0.40554	0.36251	0.43833	0.36532	0.42103	0.3451	0.45647	0.4435	0.39774	0.42033	0.30498	0.42835	0.51304	0.46843	0.3092	0.32826	0.33096	0.36038	0.36641	0.3776	0.29187
633.64	0.26705	0.28481	0.39135	0.39199	0.37421	0.31127	0.19964	0.25143	0.37851	0.32324	0.37254	0.30198	0.36975	0.47452	0.40346	0.40865	0.37216	0.44176	0.36501	0.42419	0.35327	0.46417	0.44886	0.41143	0.44284	0.32176	0.44032	0.52161	0.48103	0.31781	0.3347	0.33434	0.36817	0.37653	0.3824	0.30905
634.65	0.27604	0.28615	0.39083	0.39495	0.37234	0.31331	0.20587	0.25872	0.38608	0.3306	0.37401	0.3095	0.35887	0.47556	0.39755	0.41395	0.36378	0.43237	0.36653	0.42522	0.35123	0.46308	0.45148	0.42344	0.45754	0.33535	0.43718	0.52878	0.48452	0.32579	0.34148	0.33759	0.3704	0.38604	0.38059	0.32304
635.64	0.29489	0.28716	0.3875	0.39372	0.38439	0.31704	0.21067	0.26407	0.38437	0.3291	0.37365	0.3165	0.3495	0.47363	0.39989	0.41631	0.36601	0.43131	0.36542	0.42799	0.34824	0.4579	0.45017	0.42625	0.46888	0.3492	0.44107	0.52661	0.48798	0.33365	0.3464	0.34502	0.37194	0.38476	0.37797	0.33054
636.65	0.31156	0.29105	0.38767	0.39282	0.38978	0.31462	0.21074	0.26593	0.38654	0.32522	0.37136	0.3307	0.34051	0.47511	0.39776	0.4233	0.3686	0.42342	0.36494	0.42644	0.34648	0.45026	0.44672	0.42735	0.47831	0.36049	0.43636	0.53214	0.49479	0.33628	0.34653	0.34893	0.36698	0.39346	0.37692	0.34623
637.66	0.32673	0.27764	0.39483	0.3879	0.39711	0.31925	0.21616	0.27215	0.39278	0.32855	0.37155	0.33563	0.33332	0.46031	0.40856	0.43042	0.36931	0.414	0.35894	0.42304	0.34962	0.44484	0.44413	0.43439	0.48993	0.36427	0.44165	0.53155	0.49618	0.33639	0.34734	0.35168	0.36448	0.39168	0.37908	0.35233
638.65	0.33735	0.27033	0.39468	0.38838	0.39887	0.31808	0.22074	0.27023	0.39253	0.32269	0.3705	0.33709	0.32189	0.45549	0.40745	0.42798	0.36224	0.40643	0.35425	0.41314	0.34744	0.43156	0.44088	0.42564	0.48234	0.37455	0.44132	0.52499	0.49074	0.33582	0.34383	0.34557	0.3617	0.38728	0.38118	0.35404
639.66	0.34684	0.27111	0.38929	0.38028	0.41373	0.31947	0.2264	0.27763	0.39429	0.31979	0.37281	0.34191	0.317	0.45642	0.41054	0.43082	0.36052	0.40716	0.35378	0.40821	0.34688	0.42328	0.43857	0.42221	0.48584	0.3731	0.43564	0.52255	0.48854	0.33272	0.35133	0.34628	0.35935	0.3783	0.3805	0.36008
640.65	0.35761	0.27169	0.38554	0.37714	0.41701	0.31855	0.22933	0.27654	0.39488	0.31525	0.36321	0.33868	0.30914	0.45175	0.40766	0.42824	0.3556	0.39655	0.34935	0.40018	0.34533	0.40998	0.42775	0.41814	0.48473	0.37094	0.42415	0.51821	0.48418	0.32867	0.34787	0.34122	0.35675	0.37139	0.37485	0.36398
641.66	0.37235	0.26942	0.3773	0.36603	0.42766	0.32698	0.23558	0.2763	0.39135	0.31549	0.36025	0.33278	0.30031	0.44174	0.40305	0.42425	0.35173	0.39473	0.34221	0.39242	0.35153	0.39475	0.42133	0.41158	0.47387	0.36055	0.41123	0.51459	0.47913	0.32688	0.34838	0.33108	0.35568	0.35596	0.37222	0.36239
642.65	0.38151	0.2805	0.37001	0.35507	0.42851	0.32267	0.2324	0.27124	0.38502	0.30783	0.35141	0.33071	0.29493	0.44164	0.40058	0.42016	0.34035	0.39472	0.33229	0.38651	0.34918	0.38156	0.41298	0.4011	0.45607	0.35098	0.39397	0.5137	0.47115	0.32814	0.34129	0.32428	0.35089	0.34731	0.36439	0.35679
643.66	0.40156	0.28399	0.36837	0.34851	0.43651	0.31909	0.2327	0.27404	0.38088	0.31078	0.34751	0.33303	0.2947	0.43679	0.39887	0.41733	0.33468	0.39336	0.32972	0.37968	0.35163	0.36984	0.40523	0.39643	0.45208	0.3321	0.37784	0.51528	0.46988	0.33074	0.34463	0.32397	0.34943	0.33934	0.36734	0.35898
644.64	0.41433	0.26978	0.36629	0.34351	0.43755	0.30912	0.2297	0.27017	0.37463	0.31457	0.34611	0.32707	0.28848	0.42944	0.40092	0.41623	0.33158	0.39134	0.32031	0.36677	0.34428	0.35653	0.39904	0.38899	0.4408	0.31971	0.36561	0.51117	0.47359	0.33172	0.33833	0.31318	0.34662	0.33422	0.36434	0.35519
645.65	0.42834	0.2772	0.36185	0.337	0.4342	0.30734	0.23178	0.26901	0.36535	0.31999	0.34485	0.32771	0.2904	0.42762	0.39687	0.41095	0.32481	0.39328	0.31895	0.35976	0.33788	0.3536	0.395	0.38315	0.43752	0.30904	0.35818	0.50622	0.47191	0.33524	0.34195	0.31315	0.3385	0.3356	0.35809	0.35279
646.64	0.42626	0.27958	0.35769	0.32734	0.42461	0.29221	0.22504	0.26715	0.35593	0.3172	0.33809	0.31574	0.28844	0.42488	0.3876	0.40108	0.31731	0.39429	0.31351	0.35059	0.32405	0.34402	0.38698	0.36778	0.43388	0.29367	0.35658	0.49971	0.47112	0.32823	0.33178	0.31244	0.33399	0.33256	0.34982	0.34407
647.65	0.42729	0.28443	0.3576	0.34009	0.43041	0.2879	0.23026	0.27409	0.35944	0.33675	0.33493	0.3184	0.28581	0.42934	0.38596	0.40098	0.31913	0.40557	0.3156	0.34539	0.31867	0.3406	0.38562	0.37223	0.44216	0.28693	0.35687	0.50386	0.47891	0.32996	0.34262	0.32077	0.33653	0.33696	0.35072	0.35324
648.64	0.40313	0.27527	0.34907	0.33725	0.4123	0.27271	0.21664	0.2693	0.34983	0.33813	0.33052	0.30382	0.27915	0.4261	0.37616	0.40426	0.31593	0.40804	0.30523	0.34064	0.30716	0.33145	0.37746	0.36187	0.43126	0.27173	0.34569	0.50353	0.47461	0.32588	0.33188	0.31906	0.33634	0.3345	0.34253	0.35604
649.65	0.39053	0.28836	0.34882	0.3423	0.39529	0.26965	0.20593	0.26713	0.34583	0.34246	0.31658	0.29987	0.27739	0.42671	0.36407	0.39633	0.30691	0.41547	0.29388	0.34105	0.3063	0.3213	0.36748	0.359	0.43107	0.26578	0.34114	0.50277	0.46919	0.32402	0.32951	0.32708	0.33857	0.33788	0.33748	0.35377
650.63	0.37034	0.29387	0.35236	0.35304	0.39623	0.25637	0.2003	0.27013	0.34988	0.34956	0.31777	0.29624	0.27063	0.43048	0.36622	0.40195	0.31266	0.41943	0.29145	0.33779	0.30645	0.31237	0.36607	0.357	0.42337	0.25486	0.33919	0.52027	0.47178	0.31587	0.33597	0.33349	0.34376	0.34262	0.33708	0.35242
651.64	0.356	0.29392	0.36087	0.36735	0.39123	0.25442	0.19444	0.27251	0.3503	0.35775	0.32033	0.30598	0.27062	0.43364	0.37189	0.41197	0.31086	0.42499	0.28848	0.34064	0.30942	0.31136	0.36681	0.3641	0.42221	0.24952	0.33465	0.52798	0.46381	0.31682	0.35109	0.34134	0.34507	0.34695	0.34149	0.3583
652.63	0.33743	0.28981	0.35546	0.37173	0.3823	0.23972	0.17883	0.26139	0.35096	0.34901	0.32062	0.29584	0.26699	0.43142	0.36877	0.41479	0.3082	0.41587	0.28467	0.33758	0.31128	0.30651	0.36005	0.35377	0.40933	0.23674	0.32576	0.53246	0.45041	0.304	0.35133	0.33419	0.34598	0.34226	0.33467	0.35445
653.64	0.32658	0.29947	0.3619	0.37943	0.39532	0.24326	0.17433	0.26287	0.35951	0.35098	0.3266	0.30039	0.2624	0.44099	0.37291	0.41508	0.3086	0.41343	0.28333	0.32943	0.31639	0.309	0.36205	0.35961	0.4071	0.23495	0.32764	0.53441	0.45145	0.29981	0.36588	0.33957	0.34763	0.34362	0.33528	0.34614
654.62	0.32091	0.301	0.36479	0.37764	0.39993	0.23713	0.16929	0.25905	0.3646	0.3464	0.3293	0.29694	0.2571	0.44901	0.38007	0.4125	0.31393	0.40257	0.28984	0.32251	0.31727	0.31419	0.36001	0.35068	0.3993	0.22599	0.32962	0.53357	0.44769	0.28724	0.38178	0.33755	0.34377	0.34039	0.32645	0.33715
655.63	0.3039	0.29626	0.37124	0.37092	0.39968	0.2403	0.16101	0.2517	0.37481	0.34272	0.33094	0.29734	0.2509	0.44992	0.38318	0.4094	0.31117	0.40294	0.28354	0.32008	0.32106	0.31423	0.35864	0.35257	0.3874	0.21824	0.32795	0.52721	0.43995	0.28376	0.39062	0.33	0.33848	0.33278	0.32551	0.3355
656.62	0.28459	0.29912	0.36874	0.35948	0.40465	0.23866	0.14952	0.24578	0.38515	0.33704	0.32843	0.29077	0.24141	0.45061	0.37203	0.3952	0.31267	0.39755	0.27865	0.30705	0.32058	0.31244	0.35472	0.35447	0.37606	0.21272	0.32935	0.52337	0.43906	0.27973	0.39147	0.31638	0.3348	0.32606	0.3203	0.32853
657.63	0.27987	0.29612	0.38253	0.34238	0.40601	0.24819	0.14619	0.24813	0.39495	0.33303	0.33165	0.29578	0.2354	0.4491	0.36875	0.38552	0.31434	0.39518	0.27627	0.30872	0.32881	0.31087	0.35784	0.3567	0.36359	0.20452	0.32973	0.51686	0.44448	0.27958	0.40163	0.31877	0.32851	0.3226	0.31984	0.31855
658.61	0.26964	0.29348	0.39126	0.32982	0.40207	0.24103	0.14186	0.24171	0.39376	0.33668	0.32675	0.29425	0.23097	0.44744	0.35988	0.37934	0.32091	0.3845	0.2735	0.30329	0.32545	0.31081	0.35238	0.35272	0.35418	0.20185	0.32501	0.51092	0.4458	0.27378	0.41332	0.31253	0.32141	0.31848	0.31378	0.31096
659.62	0.25396	0.28538	0.39538	0.3232	0.41383	0.24768	0.1447	0.24887	0.39579	0.33938	0.32888	0.29648	0.22934	0.44182	0.35308	0.38565	0.32651	0.38787	0.27501	0.30266	0.32807	0.31331	0.35757	0.36123	0.34808	0.19675	0.32259	0.51627	0.4514	0.28048	0.42281	0.31617	0.31829	0.31442	0.32123	0.31524
660.61	0.24321	0.27852	0.39184	0.3116	0.42108	0.24001	0.1423	0.25245	0.39474	0.34369	0.32977	0.29846	0.22787	0.44246	0.33919	0.38264	0.32969	0.38157	0.27197	0.29217	0.32742	0.31692	0.3562	0.3589	0.348	0.19538	0.31525	0.50868	0.45874	0.2816	0.42432	0.31575	0.31383	0.31471	0.31345	0.31183
661.62	0.23595	0.26525	0.39406	0.30222	0.42487	0.2413	0.14625	0.25707	0.3917	0.33954	0.33105	0.29758	0.22179	0.44097	0.34291	0.39294	0.33429	0.38185	0.27262	0.29138	0.33171	0.31832	0.35602	0.35053	0.34151	0.20056	0.30963	0.50332	0.46336	0.28514	0.43768	0.32472	0.31695	0.31284	0.30828	0.30678
662.6	0.22146	0.25775	0.39104	0.28463	0.42195	0.23397	0.14192	0.25727	0.37538	0.34497	0.32509	0.29689	0.21274	0.44077	0.34572	0.38784	0.33514	0.38272	0.27054	0.28155	0.32228	0.3191	0.35429	0.34282	0.33882	0.20982	0.31152	0.49219	0.46037	0.29267	0.43771	0.33007	0.30997	0.30571	0.30341	0.29828
663.61	0.21428	0.26203	0.39227	0.27145	0.42712	0.24732	0.1436	0.2656	0.37357	0.34447	0.32795	0.30871	0.21439	0.44643	0.35403	0.39339	0.33636	0.39896	0.2705	0.28711	0.33045	0.31958	0.36105	0.34068	0.34857	0.23029	0.31444	0.48866	0.4621	0.30575	0.4356	0.33788	0.3118	0.30324	0.30209	0.29741
664.59	0.19927	0.25737	0.39439	0.24567	0.4203	0.24942	0.14256	0.25577	0.36006	0.34606	0.32894	0.31519	0.20913	0.45173	0.34546	0.37851	0.32976	0.39864	0.26125	0.28197	0.32485	0.31825	0.35789	0.32689	0.34301	0.24321	0.31242	0.47224	0.45622	0.30838	0.4263	0.32859	0.30955	0.29861	0.28989	0.28641
665.6	0.19291	0.24944	0.39811	0.23034	0.40871	0.25049	0.14176	0.25176	0.34113	0.34477	0.32064	0.31876	0.20361	0.45063	0.35169	0.37032	0.33097	0.39602	0.26048	0.27773	0.31754	0.31784	0.35497	0.31237	0.34483	0.25361	0.30845	0.46611	0.44882	0.31027	0.42235	0.32215	0.30854	0.291	0.27647	0.27312
666.59	0.18869	0.25624	0.39468	0.22352	0.40512	0.24553	0.1422	0.24675	0.33015	0.35047	0.31769	0.3304	0.2001	0.45729	0.34933	0.35813	0.32762	0.38982	0.26181	0.27295	0.31063	0.32011	0.35664	0.30298	0.35663	0.25297	0.30686	0.45633	0.44271	0.30717	0.41668	0.31872	0.29943	0.2866	0.27177	0.26741
667.57	0.18192	0.25429	0.3872	0.2158	0.39774	0.2428	0.14468	0.2425	0.32608	0.35098	0.31804	0.33616	0.19713	0.46251	0.34137	0.34975	0.32673	0.38601	0.26126	0.27048	0.30628	0.32434	0.35437	0.28934	0.3612	0.25911	0.30202	0.45107	0.43594	0.30509	0.40725	0.30843	0.29987	0.29104	0.2625	0.26293
668.58	0.17123	0.23643	0.37905	0.21409	0.39505	0.2406	0.14982	0.24306	0.31959	0.34953	0.31472	0.33987	0.19275	0.46845	0.33749	0.33984	0.32832	0.38131	0.26359	0.27225	0.29753	0.32557	0.35378	0.2791	0.35468	0.243	0.30148	0.44849	0.43217	0.29915	0.40266	0.30675	0.29033	0.28645	0.25033	0.26194
669.56	0.16504	0.23377	0.36517	0.21759	0.39094	0.23585	0.15073	0.24918	0.32348	0.35358	0.31854	0.35308	0.19029	0.47837	0.33631	0.34065	0.33645	0.38491	0.26473	0.27483	0.30026	0.32825	0.35851	0.26786	0.35775	0.23733	0.30057	0.44829	0.43106	0.297	0.40097	0.31027	0.28817	0.2908	0.25094	0.25745
670.57	0.15632	0.22544	0.35118	0.20872	0.38322	0.24	0.15213	0.24955	0.32853	0.34969	0.32358	0.3621	0.18716	0.48974	0.3294	0.32848	0.33016	0.39359	0.26105	0.2833	0.30936	0.32747	0.36254	0.26864	0.35499	0.23056	0.29782	0.44403	0.42904	0.29399	0.3908	0.31582	0.28757	0.29356	0.25311	0.26235
671.55	0.14676	0.21755	0.34582	0.21031	0.36975	0.25099	0.15861	0.25498	0.32438	0.35129	0.33203	0.37006	0.18991	0.49873	0.32688	0.32737	0.33125	0.40256	0.25938	0.29291	0.31367	0.33231	0.36768	0.26457	0.34597	0.23011	0.30444	0.44687	0.42521	0.29375	0.38312	0.3155	0.29067	0.29628	0.25171	0.26403
672.56	0.14566	0.19483	0.33427	0.20674	0.36445	0.2561	0.15976	0.25445	0.31334	0.33942	0.33303	0.37023	0.19355	0.50298	0.31577	0.32569	0.3263	0.39767	0.25428	0.29862	0.31362	0.32577	0.37078	0.26043	0.33891	0.21181	0.29913	0.4414	0.42189	0.28919	0.38045	0.31872	0.28313	0.28884	0.24706	0.26108
673.54	0.15046	0.19245	0.31929	0.19373	0.34986	0.26622	0.16096	0.24728	0.29772	0.32777	0.33205	0.37448	0.19218	0.50345	0.302	0.31328	0.3171	0.39022	0.25046	0.29629	0.31596	0.3247	0.3757	0.25638	0.33646	0.20765	0.29537	0.43645	0.41414	0.28559	0.36988	0.31184	0.27958	0.28988	0.24533	0.26097
674.55	0.16245	0.18714	0.32009	0.18856	0.3438	0.26511	0.16119	0.23605	0.2814	0.31097	0.3293	0.35763	0.19197	0.49896	0.30284	0.30785	0.30305	0.37927	0.24631	0.29392	0.31307	0.32605	0.37551	0.25671	0.33752	0.20707	0.29865	0.43673	0.40872	0.28492	0.36287	0.31048	0.27063	0.28577	0.241	0.2643
675.53	0.1643	0.18336	0.30829	0.18286	0.33848	0.26512	0.15622	0.22293	0.25821	0.29104	0.32176	0.34432	0.18584	0.49334	0.2873	0.30711	0.29312	0.36383	0.24262	0.28455	0.30327	0.32362	0.37623	0.24425	0.32288	0.20768	0.30143	0.43575	0.40091	0.28188	0.35343	0.29882	0.26259	0.27294	0.23674	0.25359
676.54	0.16951	0.17932	0.30376	0.17621	0.34058	0.2638	0.14942	0.21412	0.24264	0.27345	0.31647	0.32726	0.18344	0.48226	0.28038	0.3003	0.28337	0.34889	0.23701	0.28344	0.29577	0.31976	0.37495	0.2446	0.31895	0.20652	0.31219	0.43338	0.39875	0.27911	0.33902	0.29944	0.25424	0.26895	0.23017	0.24676
677.52	0.17193	0.18426	0.2985	0.16965	0.33248	0.27118	0.14328	0.20649	0.2284	0.2613	0.31428	0.31801	0.18506	0.47112	0.27504	0.29191	0.27875	0.34269	0.2376	0.27651	0.28478	0.32294	0.37457	0.24693	0.31944	0.21686	0.32579	0.43098	0.39742	0.27619	0.32363	0.29806	0.25302	0.2658	0.22443	0.24944
678.5	0.17547	0.18286	0.29545	0.1667	0.33354	0.26358	0.13842	0.19567	0.22432	0.25724	0.31163	0.30298	0.18012	0.45288	0.27297	0.2901	0.2675	0.33808	0.238	0.27196	0.276	0.32556	0.36908	0.25041	0.31599	0.21891	0.33785	0.42808	0.39403	0.27517	0.31911	0.29208	0.25971	0.26271	0.22334	0.23625
679.51	0.17421	0.17532	0.28199	0.17104	0.32768	0.26272	0.13818	0.18718	0.21744	0.24409	0.3102	0.28891	0.17384	0.43751	0.26586	0.28689	0.2643	0.33109	0.23613	0.26904	0.27533	0.32232	0.37131	0.24887	0.30715	0.2225	0.33837	0.42511	0.39135	0.27439	0.30778	0.28763	0.26632	0.25436	0.21982	0.22254
680.49	0.1765	0.17417	0.28093	0.17394	0.32758	0.27723	0.14444	0.18455	0.2217	0.2456	0.3145	0.27564	0.17338	0.41911	0.26794	0.29262	0.259	0.3332	0.23986	0.27067	0.28177	0.32565	0.37316	0.25716	0.31379	0.21543	0.35031	0.42542	0.38429	0.28141	0.31452	0.29815	0.27209	0.25196	0.22118	0.22153
681.5	0.17479	0.16427	0.2685	0.16173	0.31581	0.27445	0.13907	0.16828	0.21198	0.23781	0.30913	0.25217	0.16357	0.4007	0.25981	0.28347	0.24986	0.33122	0.23216	0.25613	0.2752	0.31912	0.36846	0.2551	0.30785	0.21317	0.33122	0.41877	0.3784	0.28503	0.31196	0.28976	0.2669	0.24627	0.21814	0.20856
682.48	0.17042	0.15788	0.26684	0.16029	0.31875	0.26229	0.14422	0.16067	0.21086	0.23935	0.30842	0.23293	0.1547	0.38292	0.2613	0.27954	0.24488	0.3307	0.22998	0.2525	0.27811	0.31496	0.36758	0.25654	0.29713	0.20008	0.32349	0.41778	0.38043	0.28999	0.31959	0.2879	0.26597	0.25313	0.22625	0.19358
683.49	0.16345	0.15069	0.26372	0.15435	0.30576	0.2496	0.13925	0.15738	0.2097	0.23832	0.30762	0.21548	0.14992	0.36577	0.25714	0.27593	0.24265	0.32397	0.21866	0.24765	0.28445	0.31004	0.3671	0.25266	0.29238	0.19123	0.30884	0.42211	0.37933	0.28744	0.3181	0.29012	0.26141	0.25443	0.22962	0.18833
684.47	0.15625	0.15337	0.25542	0.14965	0.30212	0.2446	0.13381	0.15238	0.20237	0.24532	0.30747	0.21168	0.14407	0.34659	0.24332	0.26961	0.24171	0.32526	0.2157	0.24068	0.28318	0.30859	0.36274	0.25374	0.29442	0.17983	0.29918	0.42815	0.38545	0.29169	0.31805	0.29608	0.26055	0.25569	0.23874	0.18177
685.45	0.15404	0.14998	0.24855	0.13217	0.29423	0.22252	0.12458	0.14987	0.18638	0.23833	0.30447	0.19911	0.14162	0.32692	0.239	0.25562	0.24035	0.31908	0.2081	0.23098	0.27443	0.30168	0.35855	0.25074	0.29818	0.1784	0.28548	0.4193	0.39074	0.2859	0.3075	0.28684	0.25634	0.25417	0.25129	0.17055
686.46	0.14815	0.1451	0.24427	0.12276	0.29273	0.20948	0.12577	0.1507	0.18251	0.23497	0.30139	0.19126	0.14361	0.31681	0.23121	0.25147	0.2374	0.31684	0.20657	0.22833	0.27475	0.30171	0.3589	0.24538	0.29881	0.17058	0.27752	0.41967	0.39335	0.2813	0.30649	0.29194	0.2577	0.25385	0.25707	0.16596
687.44	0.1484	0.14681	0.24248	0.12539	0.28601	0.20939	0.12881	0.1464	0.17497	0.22729	0.29643	0.18662	0.13745	0.31013	0.22506	0.25673	0.23349	0.31149	0.20084	0.22294	0.27472	0.29644	0.35631	0.24448	0.30565	0.17331	0.26849	0.42617	0.38686	0.27745	0.30612	0.28837	0.25789	0.23918	0.2559	0.16338
688.44	0.15626	0.14355	0.23794	0.12182	0.28326	0.20422	0.13154	0.13725	0.16408	0.21715	0.28354	0.17188	0.14005	0.2969	0.22529	0.24616	0.22981	0.31106	0.20216	0.20982	0.27086	0.29	0.35287	0.23873	0.31227	0.16734	0.26603	0.41519	0.38253	0.28101	0.30997	0.28614	0.25633	0.22969	0.24785	0.15779
689.42	0.16011	0.13223	0.23673	0.11249	0.2751	0.19493	0.13164	0.1367	0.16282	0.2141	0.27133	0.15953	0.1418	0.2876	0.23098	0.24347	0.21945	0.30429	0.19789	0.21136	0.26761	0.28324	0.3526	0.24031	0.30576	0.15741	0.25531	0.40447	0.37286	0.27083	0.31082	0.28308	0.25412	0.22501	0.24015	0.16623
690.43	0.17686	0.12983	0.23998	0.12556	0.27575	0.18869	0.13535	0.13697	0.16223	0.2118	0.26942	0.16038	0.14228	0.28864	0.23043	0.24393	0.21724	0.30725	0.19447	0.21625	0.26869	0.284	0.35533	0.24165	0.30275	0.15369	0.25186	0.41071	0.37411	0.27083	0.31668	0.29366	0.25414	0.23041	0.236	0.1738
691.41	0.18937	0.13893	0.24301	0.12547	0.27691	0.18954	0.13228	0.13003	0.1597	0.21179	0.27245	0.161	0.13973	0.287	0.23403	0.23501	0.21874	0.31094	0.1922	0.21435	0.27373	0.28166	0.35992	0.243	0.30822	0.16134	0.25347	0.41055	0.37267	0.27898	0.31823	0.292	0.25891	0.22323	0.23239	0.17732
692.39	0.194	0.14245	0.24779	0.12865	0.28307	0.19206	0.12991	0.13579	0.1553	0.21753	0.27206	0.16416	0.14489	0.28483	0.23109	0.22895	0.21855	0.31987	0.19202	0.21679	0.28146	0.29142	0.36848	0.24609	0.31114	0.1661	0.2579	0.41349	0.37857	0.28899	0.31754	0.29898	0.26271	0.23117	0.22733	0.18465
693.39	0.2027	0.1505	0.25783	0.13221	0.29337	0.20349	0.13007	0.13894	0.14831	0.22128	0.27871	0.15766	0.1415	0.28986	0.2283	0.2375	0.21873	0.31988	0.18293	0.21692	0.28107	0.29441	0.37637	0.24856	0.31351	0.17617	0.25963	0.42044	0.38461	0.2901	0.31606	0.2963	0.26382	0.23196	0.2278	0.18517
694.38	0.22066	0.1661	0.27057	0.13665	0.30527	0.21949	0.13749	0.14193	0.14551	0.22613	0.28226	0.16038	0.14341	0.29195	0.23126	0.23584	0.22555	0.32787	0.185	0.2141	0.28674	0.30125	0.3813	0.25444	0.32725	0.19851	0.27055	0.42609	0.39198	0.30055	0.31724	0.30026	0.26698	0.23828	0.22828	0.18323
695.38	0.22204	0.1696	0.27257	0.13409	0.3092	0.22288	0.14096	0.13615	0.15425	0.23585	0.27745	0.15869	0.14727	0.28917	0.22875	0.23183	0.22454	0.32471	0.19016	0.20739	0.29208	0.309	0.38394	0.25636	0.3341	0.2061	0.26235	0.42703	0.39336	0.30408	0.31651	0.29603	0.26364	0.23691	0.21665	0.18285
696.36	0.24749	0.17271	0.28268	0.14303	0.31467	0.23149	0.15354	0.14542	0.16045	0.24027	0.27187	0.16809	0.1545	0.28724	0.24099	0.2325	0.22076	0.31296	0.19487	0.20988	0.29383	0.31998	0.38966	0.26558	0.34102	0.20786	0.26294	0.43741	0.39922	0.30385	0.32372	0.3001	0.26212	0.24315	0.21976	0.18657
697.34	0.26827	0.17804	0.28407	0.15229	0.32062	0.23209	0.1571	0.14193	0.16417	0.24538	0.27023	0.16377	0.1542	0.28456	0.23964	0.23261	0.2209	0.30589	0.19443	0.20369	0.29343	0.32253	0.3878	0.26003	0.34202	0.20368	0.25842	0.43745	0.40178	0.29888	0.32656	0.29707	0.26589	0.24625	0.21946	0.18358
698.34	0.28001	0.17503	0.28665	0.15743	0.31708	0.23166	0.15844	0.14254	0.16335	0.24481	0.27515	0.16496	0.15713	0.28066	0.24024	0.22616	0.212	0.30189	0.20519	0.20732	0.29576	0.32447	0.38714	0.25887	0.3379	0.19789	0.25265	0.43707	0.39577	0.29387	0.31476	0.3049	0.26152	0.24724	0.21726	0.17641
699.32	0.28873	0.1704	0.29189	0.15722	0.31957	0.2275	0.15917	0.14339	0.17477	0.23553	0.27402	0.17454	0.16143	0.28229	0.23712	0.21471	0.2031	0.2894	0.21909	0.20233	0.29478	0.32626	0.38804	0.25719	0.33009	0.18932	0.24737	0.43118	0.3908	0.28977	0.31396	0.30355	0.2581	0.24313	0.21199	0.17357
700.33	0.30438	0.17824	0.30041	0.16612	0.32328	0.23275	0.15882	0.14562	0.16981	0.23102	0.2759	0.18032	0.15602	0.28527	0.23519	0.21575	0.19759	0.27812	0.227	0.20022	0.28717	0.32287	0.3893	0.24905	0.31379	0.18931	0.24621	0.43087	0.39161	0.282	0.30762	0.30634	0.26324	0.23691	0.20987	0.16727
701.31	0.29278	0.17002	0.30521	0.16815	0.32429	0.22293	0.14786	0.13908	0.1684	0.22694	0.27348	0.16938	0.14585	0.27948	0.22293	0.21373	0.1914	0.26722	0.23835	0.18621	0.27984	0.31699	0.37807	0.23695	0.28914	0.17814	0.24403	0.41087	0.38074	0.26283	0.29389	0.30247	0.25611	0.23344	0.19257	0.15283
702.29	0.28452	0.17407	0.31244	0.14635	0.31975	0.21762	0.14072	0.13704	0.16467	0.21978	0.27186	0.1739	0.14328	0.27955	0.22591	0.19854	0.17675	0.2524	0.25292	0.17076	0.2723	0.31508	0.37585	0.23001	0.27964	0.17194	0.23726	0.39199	0.37166	0.25364	0.28282	0.29708	0.24216	0.2224	0.17882	0.14138
703.29	0.28648	0.18129	0.31281	0.15532	0.32133	0.20632	0.12942	0.13834	0.1735	0.21521	0.26738	0.18572	0.13945	0.28063	0.21456	0.20092	0.16833	0.24152	0.26942	0.15784	0.26572	0.31727	0.3741	0.23037	0.26962	0.18015	0.2265	0.38403	0.36346	0.24492	0.28036	0.29126	0.23771	0.2173	0.17261	0.13989
704.27	0.27138	0.18551	0.30919	0.14899	0.31217	0.20195	0.11619	0.12538	0.16574	0.21242	0.26093	0.17513	0.12769	0.27096	0.20722	0.19877	0.16146	0.23473	0.27799	0.13645	0.25768	0.31392	0.36701	0.21666	0.24948	0.16994	0.2223	0.37336	0.35171	0.23015	0.26541	0.27725	0.22758	0.20669	0.16027	0.12423
705.27	0.24937	0.16977	0.30918	0.13903	0.30423	0.20426	0.10295	0.12059	0.1599	0.21162	0.25497	0.16895	0.12368	0.26312	0.20139	0.18646	0.15227	0.23637	0.29712	0.12216	0.25333	0.31459	0.35756	0.20763	0.23829	0.15632	0.21743	0.34823	0.33789	0.2191	0.25595	0.26551	0.21489	0.20223	0.14893	0.11753
706.25	0.2383	0.17314	0.31103	0.14086	0.30439	0.20563	0.10247	0.12015	0.15614	0.20871	0.25499	0.1693	0.12085	0.25647	0.19446	0.17937	0.14669	0.23572	0.31792	0.11129	0.25258	0.31656	0.35757	0.19925	0.23031	0.15195	0.20476	0.34187	0.32985	0.21728	0.25495	0.25398	0.21747	0.19525	0.14566	0.11509
707.23	0.23126	0.15874	0.31296	0.14595	0.29811	0.19571	0.095393	0.11455	0.16015	0.20586	0.2602	0.16212	0.12189	0.24726	0.18829	0.18264	0.14446	0.23828	0.3339	0.1008	0.24785	0.32031	0.35376	0.19449	0.21553	0.15406	0.19259	0.33336	0.31717	0.20177	0.24435	0.25035	0.21973	0.1936	0.15509	0.11383
708.23	0.20867	0.15346	0.31471	0.14093	0.29283	0.19544	0.10009	0.1074	0.15534	0.19668	0.25462	0.15535	0.11851	0.24482	0.19162	0.17322	0.14131	0.23891	0.3461	0.086744	0.23864	0.3216	0.34777	0.18074	0.20077	0.13584	0.19721	0.32262	0.30844	0.1933	0.24371	0.24364	0.21914	0.19015	0.14813	0.11369
709.21	0.20304	0.14573	0.32099	0.14874	0.30084	0.19873	0.10265	0.11583	0.15441	0.19614	0.25781	0.16026	0.1213	0.25173	0.18618	0.1761	0.14417	0.2449	0.35449	0.094482	0.23588	0.32761	0.34891	0.18229	0.19845	0.13653	0.18141	0.3216	0.30578	0.19219	0.24621	0.24812	0.22408	0.18805	0.15874	0.12311
710.21	0.19518	0.15903	0.32806	0.1484	0.2986	0.19093	0.10382	0.12436	0.15229	0.19485	0.26238	0.15616	0.12334	0.2559	0.19117	0.17995	0.14616	0.24564	0.35041	0.09594	0.22997	0.33332	0.34854	0.17969	0.20358	0.14303	0.18001	0.32442	0.29843	0.18955	0.24584	0.24982	0.22633	0.18891	0.16404	0.11711
711.19	0.19236	0.14764	0.32522	0.14674	0.28607	0.19556	0.096088	0.12794	0.15161	0.19332	0.26279	0.15882	0.12905	0.26328	0.19368	0.18819	0.14527	0.25606	0.33814	0.10341	0.22697	0.33895	0.34817	0.17627	0.20965	0.1531	0.18038	0.32479	0.29226	0.19038	0.23752	0.25682	0.22535	0.1906	0.17299	0.11559
712.17	0.18397	0.14298	0.31608	0.15089	0.29158	0.20814	0.096724	0.13335	0.1517	0.18926	0.25986	0.15724	0.12529	0.27073	0.18984	0.19354	0.14951	0.2686	0.32737	0.11273	0.22999	0.34033	0.34789	0.17159	0.22052	0.15452	0.17728	0.32899	0.2924	0.19823	0.24214	0.25951	0.22709	0.18915	0.17222	0.11237
713.17	0.18075	0.13464	0.31608	0.15061	0.28975	0.20482	0.093655	0.13318	0.15729	0.19158	0.2599	0.16229	0.12789	0.2715	0.19968	0.19867	0.16034	0.27885	0.31035	0.1216	0.23726	0.34565	0.3474	0.16737	0.22671	0.16529	0.17549	0.32518	0.29479	0.20188	0.23654	0.25602	0.23141	0.19381	0.17615	0.11425
714.15	0.17912	0.14	0.30932	0.16054	0.27655	0.20253	0.089772	0.13596	0.1604	0.18896	0.26165	0.16715	0.13266	0.27869	0.20518	0.20346	0.16148	0.29037	0.29513	0.12929	0.24117	0.34677	0.3457	0.16353	0.23989	0.17299	0.18033	0.32669	0.28877	0.20411	0.23714	0.26093	0.23296	0.19806	0.1634	0.11731
715.13	0.18357	0.13109	0.3051	0.17329	0.28023	0.20112	0.091243	0.13591	0.16788	0.18733	0.25624	0.17433	0.13486	0.2835	0.20613	0.21098	0.16985	0.301	0.28049	0.1381	0.25088	0.34548	0.34375	0.16391	0.24559	0.17717	0.18577	0.32732	0.29109	0.20717	0.24233	0.26536	0.23926	0.1983	0.16822	0.13356
716.13	0.18189	0.13772	0.305	0.17447	0.28562	0.19432	0.094166	0.13454	0.16836	0.18711	0.25515	0.17978	0.13976	0.28524	0.21471	0.21307	0.17882	0.31298	0.2695	0.14184	0.25774	0.34296	0.33993	0.16736	0.25989	0.17085	0.19936	0.32401	0.29148	0.2081	0.2496	0.26317	0.23772	0.19462	0.17132	0.14801
717.11	0.19111	0.15237	0.31308	0.18257	0.28301	0.19915	0.101	0.13713	0.17739	0.18759	0.25698	0.19878	0.14829	0.29357	0.23354	0.21926	0.19122	0.32119	0.26389	0.15157	0.26765	0.34565	0.33932	0.17369	0.27002	0.1758	0.2114	0.32848	0.29253	0.21164	0.25892	0.25888	0.24031	0.20313	0.17605	0.15851
718.08	0.19899	0.16177	0.31351	0.18721	0.28996	0.2101	0.099933	0.14793	0.17916	0.18632	0.26264	0.20734	0.15993	0.3097	0.23068	0.22251	0.20048	0.33256	0.25606	0.16248	0.27076	0.34455	0.33681	0.18396	0.28847	0.18622	0.21645	0.33398	0.29861	0.21574	0.26765	0.26995	0.24402	0.20366	0.18728	0.16814
719.09	0.20561	0.16545	0.31592	0.17997	0.29684	0.20814	0.10277	0.15387	0.1835	0.19153	0.26667	0.21362	0.16787	0.3183	0.23525	0.23009	0.20795	0.34376	0.25144	0.1743	0.28436	0.34932	0.33658	0.18781	0.298	0.19429	0.22077	0.34106	0.30396	0.21996	0.2712	0.27092	0.24459	0.21751	0.20108	0.17955
720.06	0.21169	0.18015	0.32064	0.1827	0.29746	0.20665	0.11087	0.15247	0.19747	0.19019	0.2774	0.22693	0.18154	0.32764	0.24421	0.23945	0.21635	0.35478	0.25307	0.17895	0.2923	0.35475	0.34053	0.19175	0.30827	0.20835	0.22646	0.34489	0.30807	0.22379	0.28339	0.27474	0.24774	0.22837	0.20525	0.18524
721.06	0.22191	0.18708	0.323	0.18483	0.30482	0.20503	0.11423	0.15569	0.2026	0.19015	0.27989	0.23862	0.19166	0.34203	0.24738	0.24209	0.22791	0.35951	0.25424	0.18763	0.2931	0.35514	0.34516	0.19672	0.31434	0.2254	0.2247	0.34915	0.3155	0.22335	0.29018	0.2795	0.25406	0.24452	0.20834	0.19387
722.04	0.22328	0.19662	0.32633	0.19443	0.31094	0.20579	0.11701	0.16406	0.20526	0.19453	0.28298	0.24388	0.20271	0.34992	0.24988	0.25284	0.23416	0.36743	0.25742	0.19711	0.29009	0.35565	0.34682	0.20338	0.32125	0.23442	0.23097	0.35682	0.32075	0.22484	0.29284	0.2932	0.2567	0.24967	0.21219	0.20417
723.02	0.23048	0.20091	0.33744	0.19983	0.31018	0.20626	0.12336	0.1673	0.21477	0.19421	0.29606	0.24707	0.20747	0.35542	0.26874	0.26419	0.23997	0.37992	0.26502	0.20672	0.29922	0.35558	0.35836	0.20837	0.32595	0.23818	0.23731	0.36141	0.31859	0.2267	0.30324	0.29723	0.25984	0.25891	0.22012	0.21631
724.02	0.231	0.20084	0.34196	0.20794	0.31408	0.20493	0.12435	0.15853	0.21783	0.19298	0.30043	0.24585	0.20878	0.36038	0.28119	0.26852	0.25182	0.38434	0.26967	0.20067	0.29432	0.35113	0.3561	0.20776	0.33095	0.23874	0.25016	0.35708	0.32345	0.2231	0.3021	0.28577	0.26065	0.25872	0.2215	0.2193
724.99	0.23136	0.20578	0.34457	0.2121	0.32245	0.20926	0.12932	0.16277	0.21603	0.2003	0.30645	0.24832	0.21152	0.37134	0.29178	0.27185	0.26687	0.39346	0.27447	0.21037	0.30078	0.34839	0.35966	0.21587	0.33935	0.23961	0.25673	0.36504	0.3281	0.22781	0.29711	0.29148	0.26597	0.26344	0.23164	0.22353
725.97	0.23111	0.20964	0.35621	0.2161	0.32621	0.21952	0.13697	0.16219	0.22575	0.21032	0.31462	0.24424	0.21764	0.3815	0.30632	0.27899	0.27722	0.40533	0.28386	0.21119	0.31105	0.35286	0.36358	0.22141	0.34017	0.24285	0.2538	0.36983	0.33256	0.23731	0.30029	0.29156	0.26942	0.27514	0.23425	0.22358
726.97	0.23852	0.20524	0.35827	0.20285	0.33962	0.21201	0.14106	0.16259	0.23103	0.20882	0.32085	0.24303	0.22383	0.39197	0.31557	0.28093	0.28127	0.4109	0.28753	0.21192	0.31834	0.35259	0.36956	0.21964	0.33849	0.24846	0.2583	0.36597	0.34035	0.24273	0.30041	0.2935	0.27259	0.27905	0.23665	0.2264
727.95	0.23939	0.20873	0.35533	0.19633	0.34955	0.21129	0.14888	0.16212	0.23139	0.21324	0.31256	0.2449	0.22648	0.40247	0.31323	0.28318	0.28701	0.4131	0.29218	0.21054	0.3172	0.35355	0.37082	0.22012	0.33755	0.25252	0.26044	0.37209	0.34627	0.24836	0.29589	0.29197	0.27138	0.27951	0.23818	0.22482
728.92	0.24026	0.21538	0.36609	0.19458	0.35663	0.2181	0.16515	0.17058	0.23644	0.21699	0.31164	0.24454	0.2346	0.41291	0.32332	0.29313	0.28667	0.41657	0.29727	0.21261	0.32554	0.35376	0.38001	0.22454	0.34218	0.26526	0.26267	0.37903	0.34865	0.25806	0.30383	0.30355	0.27969	0.28153	0.23833	0.22552
729.92	0.24624	0.21328	0.36885	0.19261	0.35731	0.22916	0.16747	0.17496	0.23928	0.2188	0.30889	0.24596	0.24164	0.41988	0.33567	0.299	0.27916	0.42135	0.29491	0.2082	0.32502	0.35641	0.37885	0.22668	0.34309	0.26563	0.26192	0.38441	0.35451	0.26064	0.31149	0.29859	0.28091	0.2864	0.23166	0.22529
730.9	0.25096	0.21689	0.36857	0.19279	0.36325	0.22651	0.17612	0.18707	0.24701	0.22165	0.31124	0.25576	0.24844	0.42756	0.34884	0.30271	0.27719	0.42447	0.29231	0.21547	0.32563	0.35629	0.38391	0.22542	0.35215	0.26591	0.28153	0.39409	0.35777	0.26181	0.31267	0.30379	0.28476	0.28163	0.23641	0.23088
731.87	0.24311	0.21579	0.37247	0.19665	0.35069	0.23179	0.18281	0.18491	0.24885	0.22344	0.30357	0.25442	0.24797	0.43329	0.35979	0.29495	0.27601	0.42863	0.28744	0.21318	0.32698	0.34953	0.38355	0.22696	0.36015	0.26283	0.28814	0.39547	0.34828	0.26313	0.3173	0.29762	0.28474	0.28651	0.23183	0.23029
732.87	0.24862	0.22599	0.37925	0.20163	0.36266	0.24652	0.19605	0.19261	0.26188	0.23211	0.31504	0.26344	0.25541	0.44311	0.36662	0.30175	0.27739	0.43428	0.28631	0.21638	0.33846	0.34935	0.38653	0.23149	0.37501	0.27241	0.29277	0.4022	0.35707	0.27181	0.32896	0.30749	0.29733	0.28707	0.22831	0.23463
733.85	0.255	0.22943	0.37748	0.1982	0.37012	0.25779	0.19807	0.19615	0.26521	0.2363	0.31775	0.26788	0.25689	0.44926	0.37697	0.2994	0.28197	0.44215	0.27988	0.21689	0.33952	0.34969	0.39079	0.23132	0.37936	0.26779	0.2951	0.40058	0.36396	0.27634	0.33418	0.31236	0.29346	0.29017	0.23245	0.23971
734.83	0.24189	0.2383	0.3797	0.1954	0.37428	0.26043	0.20974	0.19443	0.26899	0.23176	0.3211	0.26808	0.2495	0.45367	0.37466	0.29747	0.28529	0.44596	0.27905	0.22137	0.34271	0.34341	0.39785	0.23157	0.37517	0.26958	0.30487	0.39756	0.35769	0.28032	0.33389	0.31086	0.29616	0.28559	0.23283	0.24457
735.82	0.24487	0.2413	0.37281	0.19969	0.37459	0.27575	0.2185	0.19958	0.26573	0.23345	0.31786	0.26894	0.24955	0.45633	0.37193	0.30832	0.28851	0.45496	0.27322	0.21978	0.34503	0.3465	0.40201	0.23808	0.37736	0.27358	0.30804	0.40038	0.36037	0.28355	0.34347	0.31755	0.30447	0.28571	0.2312	0.24123
736.8	0.25559	0.24527	0.36919	0.20553	0.38025	0.28266	0.22763	0.20648	0.26721	0.24016	0.3191	0.2771	0.24838	0.45716	0.36852	0.32019	0.2923	0.46023	0.26978	0.22186	0.35018	0.34635	0.40488	0.24064	0.38184	0.28564	0.30512	0.40431	0.36912	0.28263	0.34585	0.31993	0.31021	0.28094	0.22991	0.24453
737.77	0.2513	0.23284	0.3644	0.20253	0.36849	0.282	0.22941	0.20865	0.26517	0.24384	0.30808	0.28106	0.24842	0.44539	0.37481	0.31765	0.28813	0.4606	0.26127	0.2201	0.34546	0.34774	0.40303	0.23812	0.37013	0.28505	0.30875	0.39551	0.36109	0.2772	0.34461	0.31613	0.3031	0.28562	0.22476	0.23967
738.77	0.24605	0.24477	0.3635	0.20468	0.36175	0.2809	0.23574	0.20811	0.26846	0.25135	0.30996	0.28011	0.25066	0.44171	0.37717	0.31942	0.28058	0.46006	0.25351	0.22492	0.34615	0.35082	0.40464	0.23737	0.3664	0.29049	0.32034	0.39683	0.35891	0.27054	0.34691	0.31969	0.31024	0.28545	0.22627	0.23002
739.75	0.25064	0.25022	0.36401	0.20318	0.36489	0.28687	0.24239	0.20976	0.26574	0.25143	0.30894	0.28273	0.25848	0.44066	0.38409	0.3189	0.27766	0.46017	0.25065	0.22471	0.33733	0.35839	0.40523	0.23925	0.36916	0.30628	0.32908	0.39816	0.36167	0.26409	0.35564	0.32654	0.30933	0.2854	0.22421	0.22524
740.72	0.2457	0.2496	0.37021	0.20658	0.36334	0.2807	0.24561	0.20326	0.27352	0.25023	0.31844	0.28198	0.25091	0.42924	0.38686	0.32372	0.27373	0.45321	0.24569	0.22863	0.33869	0.35533	0.40299	0.23532	0.36464	0.30607	0.32588	0.39258	0.35852	0.26115	0.35307	0.32079	0.30731	0.28841	0.22441	0.22649
741.7	0.24235	0.25926	0.37857	0.20346	0.36785	0.28594	0.24966	0.20214	0.27712	0.24548	0.32668	0.28179	0.24786	0.42569	0.39693	0.32174	0.27704	0.45463	0.24473	0.22799	0.33515	0.36054	0.40578	0.2339	0.35519	0.30086	0.33711	0.38726	0.35823	0.26452	0.36181	0.32671	0.31157	0.29235	0.2314	0.22223
742.69	0.23384	0.277	0.37774	0.20975	0.36806	0.28492	0.24896	0.20018	0.277	0.24322	0.33082	0.27717	0.23561	0.42525	0.39154	0.32361	0.28242	0.45533	0.2411	0.22908	0.33483	0.36261	0.40543	0.23301	0.35256	0.29954	0.33972	0.38387	0.36375	0.26503	0.3609	0.32778	0.31763	0.28871	0.2318	0.21711
743.67	0.23348	0.26042	0.38183	0.21473	0.36717	0.2809	0.24941	0.20577	0.27596	0.23411	0.33007	0.28698	0.22993	0.42097	0.38491	0.32432	0.29141	0.45798	0.23883	0.22857	0.33806	0.36665	0.40543	0.23544	0.34352	0.30206	0.335	0.37836	0.36219	0.26594	0.36322	0.32802	0.321	0.28812	0.23098	0.21668
744.64	0.23398	0.25951	0.38766	0.22118	0.36061	0.2738	0.2449	0.20858	0.28238	0.23069	0.33602	0.29334	0.22189	0.4158	0.37849	0.32935	0.29496	0.45567	0.23489	0.22309	0.34775	0.36332	0.40565	0.23261	0.33454	0.29251	0.32533	0.37146	0.35878	0.26951	0.36087	0.33062	0.31721	0.28532	0.23985	0.21544
745.64	0.22317	0.25876	0.38561	0.21537	0.35834	0.2704	0.24253	0.20949	0.27513	0.22712	0.32879	0.29917	0.21634	0.41768	0.36171	0.32617	0.29775	0.44932	0.23326	0.21293	0.34493	0.36562	0.40072	0.229	0.32333	0.29211	0.31911	0.36092	0.35799	0.26765	0.36556	0.32954	0.31695	0.27665	0.2343	0.21338
746.61	0.21603	0.25734	0.38465	0.22082	0.35386	0.26211	0.23352	0.20912	0.26936	0.23019	0.32728	0.30064	0.20956	0.41799	0.34676	0.33228	0.29079	0.44036	0.22141	0.21612	0.34475	0.36715	0.3959	0.22482	0.31161	0.28899	0.3027	0.35914	0.35588	0.26074	0.35838	0.33086	0.31121	0.27005	0.23438	0.20814
747.59	0.21964	0.24765	0.38458	0.22505	0.35086	0.26574	0.23609	0.21244	0.2674	0.22805	0.33422	0.30607	0.20986	0.41776	0.35123	0.33615	0.29066	0.43371	0.22327	0.21803	0.3416	0.37036	0.39967	0.22237	0.30444	0.28103	0.29985	0.35966	0.3505	0.25604	0.36832	0.33283	0.30481	0.26887	0.23527	0.20638
748.58	0.21602	0.24536	0.3808	0.22979	0.35289	0.261	0.2277	0.20269	0.25894	0.22205	0.33544	0.30422	0.20248	0.41822	0.34297	0.33748	0.28679	0.42246	0.21754	0.2136	0.33377	0.36215	0.39694	0.21624	0.29973	0.26796	0.28796	0.35522	0.3484	0.25285	0.36455	0.32964	0.29834	0.25656	0.22847	0.20551
749.56	0.22438	0.23187	0.37894	0.23667	0.36232	0.26878	0.22807	0.20483	0.26042	0.22825	0.33749	0.30365	0.20426	0.41913	0.33953	0.34232	0.29152	0.42252	0.21598	0.21716	0.33109	0.36393	0.39961	0.21355	0.2957	0.25704	0.28531	0.35508	0.35378	0.24823	0.36663	0.32135	0.30518	0.25592	0.22462	0.19903
750.53	0.23827	0.23235	0.37918	0.24705	0.36263	0.27269	0.2202	0.19838	0.26366	0.2246	0.33538	0.30933	0.20725	0.41946	0.33698	0.3393	0.28409	0.42776	0.21637	0.22084	0.32977	0.35811	0.40215	0.22135	0.29338	0.25299	0.28198	0.3546	0.3488	0.24603	0.35887	0.31792	0.2984	0.24909	0.22438	0.19814
751.51	0.23849	0.22237	0.36848	0.23859	0.36428	0.26585	0.21269	0.19548	0.26375	0.22255	0.33279	0.31064	0.20867	0.41434	0.33007	0.33203	0.28188	0.42656	0.21419	0.21693	0.32242	0.35406	0.40443	0.2237	0.29469	0.24748	0.28246	0.3476	0.34685	0.23873	0.35234	0.31493	0.2933	0.24257	0.21789	0.19951
752.5	0.23617	0.22061	0.37571	0.22929	0.36935	0.25837	0.19807	0.1937	0.25838	0.22429	0.32566	0.31372	0.20866	0.41258	0.3223	0.31566	0.27958	0.42748	0.21302	0.21444	0.323	0.35017	0.40557	0.22602	0.2903	0.24518	0.28149	0.33866	0.3435	0.23863	0.3361	0.30807	0.29184	0.24175	0.21111	0.19598
753.48	0.23999	0.22236	0.37968	0.22483	0.37023	0.25811	0.19599	0.19773	0.26111	0.22972	0.32933	0.31331	0.21208	0.40998	0.32751	0.31438	0.26938	0.42283	0.21792	0.21186	0.31701	0.35785	0.41251	0.23134	0.29041	0.24233	0.28948	0.33877	0.34115	0.23766	0.33402	0.30352	0.28458	0.2463	0.21414	0.19313
754.45	0.23295	0.21859	0.37813	0.21898	0.36918	0.25433	0.18581	0.18906	0.25006	0.2319	0.32706	0.3111	0.20858	0.40895	0.32207	0.30649	0.25749	0.42016	0.2195	0.20346	0.31012	0.35431	0.41607	0.23383	0.28449	0.23877	0.2903	0.33388	0.33078	0.23859	0.32663	0.29607	0.27606	0.24125	0.21312	0.19272
755.44	0.22687	0.20831	0.37776	0.21258	0.37733	0.26276	0.18226	0.1865	0.24738	0.24087	0.33006	0.30825	0.21067	0.41307	0.33348	0.30492	0.26395	0.41956	0.22101	0.20529	0.30668	0.36068	0.4251	0.23216	0.28219	0.22637	0.30193	0.33451	0.33375	0.24095	0.32715	0.30265	0.27085	0.2436	0.21831	0.19396
756.42	0.22851	0.20469	0.3801	0.22029	0.38221	0.27327	0.18163	0.18413	0.25366	0.2457	0.33312	0.3123	0.2156	0.42029	0.33717	0.30413	0.26996	0.42554	0.22785	0.20401	0.31135	0.36986	0.43446	0.24084	0.2801	0.22871	0.30265	0.33838	0.33838	0.24992	0.33122	0.30437	0.26971	0.24992	0.2202	0.19395
757.39	0.23259	0.19945	0.3642	0.234	0.38733	0.27536	0.17752	0.18163	0.25182	0.24518	0.33319	0.30887	0.2168	0.42573	0.3277	0.31493	0.26719	0.43468	0.22313	0.20514	0.30818	0.37393	0.43961	0.24568	0.28178	0.23292	0.29644	0.34311	0.33802	0.25093	0.33517	0.30276	0.27115	0.24402	0.22215	0.20024
758.36	0.23266	0.19777	0.36171	0.23801	0.39559	0.27665	0.17251	0.18158	0.25873	0.24409	0.32424	0.30511	0.21895	0.42911	0.32198	0.30694	0.27646	0.44967	0.22537	0.20999	0.3141	0.37315	0.44416	0.24456	0.27925	0.23735	0.29695	0.34042	0.33977	0.25124	0.33425	0.30492	0.27099	0.23823	0.21965	0.19534
759.36	0.23523	0.20424	0.36034	0.24326	0.40255	0.27945	0.17669	0.1892	0.27644	0.25031	0.32955	0.31822	0.22777	0.43783	0.33043	0.31309	0.28505	0.46435	0.23117	0.22032	0.32453	0.38443	0.45709	0.26021	0.2878	0.23971	0.3119	0.34674	0.34343	0.25784	0.3341	0.31861	0.27682	0.24509	0.21918	0.20076
760.33	0.23494	0.20717	0.35301	0.24394	0.39904	0.26788	0.16958	0.18908	0.28478	0.24836	0.33379	0.31635	0.22542	0.4436	0.32367	0.30517	0.28088	0.47538	0.2312	0.2231	0.32371	0.38623	0.46291	0.26748	0.28988	0.25427	0.30911	0.34598	0.33579	0.2568	0.33343	0.31719	0.27962	0.24696	0.21379	0.1946
761.3	0.24383	0.21292	0.35465	0.25208	0.40271	0.26777	0.17052	0.19433	0.2884	0.25775	0.34008	0.31826	0.22945	0.44831	0.32822	0.31411	0.28376	0.49114	0.23514	0.232	0.32566	0.38993	0.47175	0.27238	0.29375	0.25721	0.3238	0.35032	0.33072	0.2619	0.32868	0.31788	0.28423	0.25203	0.22001	0.20341
762.27	0.24683	0.21121	0.36372	0.25322	0.41306	0.27519	0.17813	0.19372	0.31152	0.26917	0.34443	0.3273	0.23604	0.45616	0.34001	0.31454	0.29342	0.50272	0.25057	0.23112	0.33298	0.39757	0.47964	0.2842	0.29854	0.26734	0.33791	0.35598	0.3352	0.26949	0.33208	0.33206	0.28794	0.26366	0.22472	0.20913
763.27	0.25718	0.20986	0.36885	0.2629	0.41854	0.28735	0.18172	0.20062	0.32217	0.28013	0.35276	0.34252	0.24372	0.46354	0.34793	0.33383	0.29412	0.51376	0.25898	0.23286	0.33788	0.4024	0.4869	0.29856	0.30676	0.27264	0.34636	0.36539	0.33503	0.28093	0.3353	0.34162	0.29567	0.27421	0.23216	0.21933
764.24	0.26663	0.21195	0.36542	0.27058	0.41644	0.29387	0.18065	0.20478	0.32549	0.28412	0.35038	0.34227	0.2469	0.46892	0.3545	0.33805	0.29441	0.51157	0.26416	0.23659	0.33836	0.40371	0.48773	0.29635	0.31794	0.28678	0.33701	0.37247	0.33637	0.27883	0.33711	0.3504	0.29742	0.27863	0.2435	0.22921
765.21	0.27025	0.2163	0.36916	0.28573	0.42247	0.30771	0.1922	0.21666	0.33334	0.28802	0.3531	0.3544	0.25523	0.4735	0.36132	0.35417	0.29718	0.51024	0.28071	0.24299	0.33906	0.40942	0.49236	0.30274	0.32236	0.29238	0.34024	0.38911	0.3472	0.2829	0.34577	0.36257	0.30013	0.28249	0.25408	0.23623
766.18	0.26877	0.21471	0.37081	0.28971	0.4229	0.31873	0.19553	0.2238	0.34895	0.29084	0.35102	0.35428	0.26519	0.47581	0.37551	0.35633	0.29739	0.5035	0.29823	0.24737	0.34107	0.40645	0.49085	0.30468	0.34006	0.29617	0.33454	0.39481	0.35216	0.28172	0.35914	0.37297	0.3075	0.28764	0.24879	0.23818
767.18	0.27014	0.22182	0.37353	0.29871	0.41638	0.32692	0.20153	0.2324	0.35713	0.29476	0.3568	0.35657	0.27422	0.47761	0.38853	0.3663	0.29757	0.49348	0.31041	0.26255	0.34575	0.40461	0.49454	0.30461	0.34941	0.29609	0.33322	0.40361	0.36172	0.28259	0.37346	0.37983	0.31028	0.29073	0.25834	0.23958
768.15	0.27364	0.22832	0.37164	0.301	0.41252	0.3327	0.20431	0.23858	0.36918	0.29646	0.36147	0.36313	0.28027	0.4807	0.40161	0.3654	0.30205	0.48774	0.32592	0.2756	0.34338	0.40462	0.49415	0.3052	0.36117	0.30754	0.33565	0.41145	0.36337	0.28418	0.39066	0.39375	0.31062	0.30002	0.26622	0.25462
769.12	0.27964	0.22705	0.38508	0.30869	0.42368	0.33657	0.20763	0.24179	0.38146	0.29972	0.36454	0.3644	0.28745	0.483	0.41465	0.36711	0.30521	0.49196	0.33967	0.27513	0.34483	0.40591	0.4959	0.30878	0.37106	0.32158	0.34814	0.42558	0.37543	0.29542	0.41198	0.404	0.31133	0.31366	0.2643	0.26183
770.09	0.29961	0.23364	0.4033	0.30783	0.4274	0.34134	0.21211	0.24762	0.39753	0.3047	0.36999	0.36212	0.2945	0.48302	0.43012	0.37213	0.30659	0.4936	0.34912	0.27185	0.35484	0.4057	0.49748	0.30835	0.38911	0.33433	0.35532	0.42986	0.37879	0.30508	0.42527	0.41576	0.31515	0.32772	0.2668	0.27584
771.09	0.32553	0.244	0.41179	0.30936	0.43064	0.34652	0.22043	0.2512	0.40971	0.30198	0.37234	0.36827	0.30147	0.49013	0.43012	0.3739	0.30546	0.49912	0.35638	0.27218	0.36321	0.41011	0.506	0.31395	0.4005	0.35922	0.3691	0.44022	0.3875	0.31376	0.44037	0.42418	0.32152	0.33326	0.27904	0.2824
772.06	0.34872	0.25246	0.43098	0.31158	0.44813	0.34847	0.22615	0.25593	0.41506	0.30031	0.37528	0.37163	0.30878	0.49524	0.43668	0.37716	0.30791	0.50559	0.36351	0.27252	0.35977	0.41643	0.51234	0.31782	0.41309	0.38322	0.38161	0.45433	0.39337	0.31851	0.45268	0.44045	0.32756	0.34629	0.28694	0.29162
773.03	0.36432	0.25977	0.43936	0.31649	0.46093	0.35422	0.23823	0.25562	0.4259	0.30356	0.37187	0.36729	0.3126	0.50357	0.442	0.37877	0.31288	0.50805	0.36691	0.27074	0.36554	0.42529	0.5187	0.32113	0.42477	0.39463	0.38911	0.46573	0.40491	0.31852	0.45986	0.44848	0.33815	0.35871	0.2898	0.29141
774	0.39012	0.26415	0.44509	0.32153	0.46243	0.3632	0.24841	0.26458	0.44109	0.2987	0.37506	0.37072	0.32207	0.50186	0.44402	0.39237	0.31529	0.51425	0.37459	0.28241	0.3721	0.43405	0.52322	0.32604	0.43857	0.40699	0.39276	0.47526	0.40681	0.31976	0.46615	0.45792	0.34845	0.36107	0.29638	0.29176
774.99	0.40548	0.27352	0.44857	0.33067	0.47478	0.37884	0.26236	0.26795	0.44847	0.30325	0.37989	0.37635	0.33228	0.5078	0.45715	0.39647	0.32832	0.53099	0.38068	0.2943	0.3774	0.44093	0.53467	0.3307	0.44594	0.42705	0.40424	0.49084	0.42093	0.32413	0.47922	0.46991	0.35978	0.36586	0.30742	0.29443
775.96	0.41847	0.28749	0.46039	0.34097	0.48915	0.38943	0.27377	0.27514	0.46074	0.3026	0.38556	0.37716	0.3352	0.50958	0.46561	0.40754	0.33906	0.54052	0.38505	0.29916	0.37923	0.45207	0.53917	0.33348	0.45428	0.44149	0.40784	0.51007	0.42727	0.32283	0.48566	0.4765	0.36378	0.37148	0.31175	0.30797
776.93	0.43846	0.29908	0.46563	0.34434	0.49314	0.41114	0.28676	0.28252	0.47649	0.30226	0.38352	0.38039	0.34472	0.51172	0.48313	0.41897	0.35014	0.5637	0.39074	0.29847	0.39176	0.46121	0.54667	0.34118	0.46123	0.44914	0.41975	0.52039	0.43258	0.32969	0.49139	0.47839	0.37119	0.37448	0.31213	0.32263
777.9	0.4571	0.30821	0.48343	0.34624	0.49797	0.42466	0.29808	0.28923	0.48492	0.30126	0.39093	0.39178	0.35246	0.50974	0.49503	0.42526	0.36487	0.58795	0.40075	0.30372	0.40096	0.46735	0.55442	0.35199	0.463	0.46898	0.43107	0.52885	0.43951	0.34063	0.50575	0.48424	0.3786	0.37701	0.31038	0.33199
778.89	0.47385	0.3363	0.49323	0.34333	0.51603	0.44329	0.31235	0.29382	0.49868	0.30305	0.39733	0.39365	0.35453	0.51866	0.50687	0.42617	0.3804	0.60703	0.40455	0.30393	0.40362	0.47368	0.56098	0.35642	0.45964	0.48426	0.43404	0.53345	0.4539	0.34274	0.51733	0.497	0.38613	0.38337	0.31234	0.34014
779.86	0.48952	0.35837	0.50269	0.34397	0.51979	0.4549	0.31552	0.29544	0.50864	0.30542	0.39597	0.39716	0.35903	0.51763	0.50849	0.43123	0.38938	0.6267	0.40374	0.30811	0.40458	0.48604	0.56382	0.36134	0.46715	0.49521	0.42698	0.53382	0.45413	0.34308	0.52075	0.49887	0.39174	0.39268	0.31019	0.34554
780.83	0.51716	0.38348	0.51853	0.35541	0.53145	0.47631	0.33247	0.29627	0.52399	0.31675	0.40252	0.41031	0.37047	0.52314	0.52241	0.43723	0.40821	0.66514	0.41875	0.31954	0.41361	0.49697	0.57081	0.3733	0.4681	0.50027	0.44025	0.53839	0.45884	0.35885	0.53889	0.5103	0.39748	0.40881	0.31471	0.34477
781.8	0.53209	0.40803	0.53825	0.37321	0.53692	0.49185	0.34933	0.3026	0.54096	0.32182	0.41038	0.41783	0.37542	0.52654	0.53277	0.44956	0.42288	0.69553	0.4272	0.33072	0.42678	0.50299	0.57219	0.37999	0.47513	0.50841	0.44377	0.54421	0.46571	0.3669	0.5492	0.51913	0.40424	0.42163	0.31471	0.33959
782.8	0.54521	0.43745	0.55623	0.3832	0.54688	0.52143	0.36709	0.31146	0.55637	0.33115	0.41751	0.4184	0.38144	0.52901	0.54638	0.4545	0.43792	0.7246	0.43411	0.33727	0.43	0.51242	0.57434	0.3904	0.48723	0.51059	0.44664	0.54837	0.47013	0.37131	0.55135	0.52417	0.40417	0.43137	0.32353	0.34555
783.77	0.5551	0.45764	0.58209	0.40144	0.54761	0.54637	0.38466	0.32055	0.56206	0.34859	0.42154	0.42646	0.39324	0.5304	0.55669	0.46896	0.45946	0.7562	0.44202	0.34878	0.44382	0.52053	0.57935	0.4031	0.50262	0.51209	0.46208	0.55627	0.47113	0.38162	0.55818	0.52612	0.40794	0.4409	0.33136	0.35401
784.73	0.56864	0.4905	0.60982	0.41682	0.56304	0.56903	0.40374	0.34187	0.57987	0.35575	0.43212	0.44022	0.40028	0.54339	0.57425	0.48431	0.48929	0.78181	0.45862	0.35728	0.46583	0.52428	0.58247	0.41609	0.51003	0.52062	0.48406	0.56728	0.48178	0.39347	0.5732	0.53704	0.41946	0.45214	0.33996	0.36136
785.7	0.57368	0.51105	0.63592	0.4325	0.57085	0.58827	0.41176	0.36072	0.58622	0.36685	0.43974	0.44293	0.41053	0.54964	0.59517	0.50444	0.51015	0.80022	0.45652	0.36543	0.47826	0.52906	0.5852	0.42503	0.52618	0.52656	0.48952	0.57291	0.49036	0.39614	0.57489	0.55065	0.42946	0.45626	0.35163	0.3675
786.67	0.58053	0.53742	0.66697	0.44497	0.58637	0.60316	0.41909	0.37309	0.59378	0.38918	0.45574	0.45692	0.421	0.56066	0.61504	0.51737	0.53144	0.81899	0.46096	0.37639	0.48719	0.5362	0.5924	0.4379	0.54147	0.53863	0.50187	0.58384	0.49559	0.40301	0.58558	0.56122	0.43991	0.46916	0.37101	0.38275
787.66	0.59292	0.57036	0.69977	0.47134	0.60248	0.61956	0.42687	0.38583	0.6021	0.40768	0.47446	0.46789	0.43307	0.57426	0.6336	0.55897	0.55675	0.84257	0.47072	0.38726	0.50733	0.54254	0.5987	0.4536	0.55269	0.56092	0.51463	0.59678	0.50759	0.41039	0.59834	0.57762	0.45364	0.4866	0.38356	0.39871
788.63	0.60451	0.60872	0.72864	0.48888	0.62136	0.62895	0.43303	0.40042	0.61314	0.42671	0.4972	0.48927	0.44777	0.59628	0.65978	0.58313	0.58564	0.86764	0.48312	0.39949	0.5185	0.54994	0.60362	0.46815	0.56864	0.58451	0.53154	0.61783	0.52298	0.41757	0.61979	0.5923	0.46766	0.4978	0.39657	0.40829
789.6	0.61349	0.6334	0.76268	0.50606	0.64092	0.64031	0.44103	0.41436	0.62315	0.44853	0.51548	0.50441	0.46265	0.60898	0.68846	0.61154	0.61265	0.89456	0.48831	0.41105	0.52543	0.55491	0.6098	0.4764	0.57971	0.59589	0.54757	0.62747	0.53506	0.42678	0.62878	0.60216	0.47394	0.50803	0.40831	0.41819
790.57	0.61391	0.65931	0.78788	0.51885	0.65555	0.65494	0.44937	0.42728	0.63338	0.47042	0.53139	0.53093	0.46891	0.62289	0.70735	0.63712	0.63405	0.91062	0.50082	0.41783	0.53859	0.56156	0.61998	0.49059	0.59111	0.6139	0.56443	0.64293	0.54619	0.43594	0.65234	0.61394	0.4846	0.51857	0.42121	0.4388
791.54	0.62774	0.67504	0.79692	0.53116	0.67265	0.66665	0.45802	0.44547	0.64291	0.48874	0.54905	0.55373	0.478	0.63633	0.72012	0.65803	0.6571	0.92241	0.50719	0.42789	0.54955	0.56708	0.6235	0.504	0.60406	0.63247	0.58064	0.64756	0.55795	0.44982	0.67279	0.62413	0.4949	0.52581	0.43586	0.44849
792.53	0.64012	0.68927	0.80905	0.54255	0.69154	0.66967	0.4644	0.46655	0.66835	0.50588	0.562	0.57904	0.49234	0.65079	0.7425	0.66978	0.67595	0.92744	0.51055	0.44026	0.56331	0.57379	0.631	0.51225	0.61777	0.64474	0.59575	0.65985	0.56702	0.45859	0.70078	0.6354	0.51334	0.53367	0.45595	0.45929
793.5	0.64405	0.69563	0.82439	0.55908	0.70711	0.67769	0.46611	0.48103	0.68874	0.52002	0.5692	0.59954	0.49853	0.65659	0.75478	0.69217	0.68707	0.91794	0.51366	0.44867	0.57833	0.57651	0.64094	0.51977	0.62737	0.66015	0.61377	0.66395	0.5753	0.46795	0.71189	0.6452	0.52368	0.5433	0.46869	0.4724
794.47	0.65849	0.70543	0.82301	0.57958	0.7234	0.68056	0.47093	0.48899	0.71065	0.53738	0.57484	0.61873	0.50792	0.67235	0.76488	0.71177	0.69166	0.90239	0.52252	0.45433	0.59624	0.58331	0.64654	0.54066	0.64548	0.67607	0.62911	0.67836	0.58421	0.47783	0.73578	0.66475	0.53537	0.55906	0.47992	0.48657
795.43	0.66892	0.71365	0.8223	0.5963	0.74762	0.67974	0.47651	0.49855	0.73409	0.54409	0.59346	0.63245	0.51225	0.68511	0.78602	0.7315	0.70856	0.88347	0.51946	0.46011	0.60866	0.58384	0.6533	0.55485	0.66483	0.69254	0.65438	0.67737	0.60581	0.48668	0.74821	0.67065	0.54161	0.56596	0.49342	0.49213
796.4	0.67978	0.71976	0.82193	0.61657	0.76181	0.68881	0.48074	0.50833	0.76404	0.56517	0.60448	0.6431	0.5191	0.69619	0.80056	0.76116	0.71851	0.86523	0.5247	0.46469	0.62063	0.5904	0.66795	0.56503	0.67906	0.69855	0.67281	0.69643	0.62347	0.48397	0.75729	0.68557	0.55285	0.57476	0.50512	0.50525
797.39	0.67732	0.72115	0.81294	0.63574	0.77397	0.6951	0.47942	0.51567	0.77571	0.58859	0.61555	0.65517	0.52288	0.7077	0.80155	0.79069	0.72115	0.84279	0.52364	0.47026	0.62897	0.59508	0.67672	0.56719	0.69043	0.70146	0.69206	0.70394	0.63943	0.48772	0.75939	0.69549	0.55562	0.57877	0.51508	0.50519
798.36	0.67851	0.71666	0.79567	0.64796	0.78291	0.69306	0.48131	0.5224	0.78867	0.60628	0.62744	0.66538	0.52547	0.71839	0.81197	0.8184	0.72128	0.82373	0.52406	0.47433	0.63558	0.59635	0.68159	0.56902	0.6986	0.69981	0.6991	0.70793	0.6474	0.49107	0.76549	0.70378	0.55781	0.58794	0.52441	0.51191
799.33	0.68231	0.72066	0.7944	0.66469	0.78906	0.7046	0.48263	0.53285	0.80121	0.63043	0.64248	0.6762	0.5267	0.72788	0.82357	0.85834	0.72279	0.81129	0.52051	0.47914	0.64668	0.60119	0.69722	0.57359	0.71025	0.71642	0.71905	0.71337	0.66142	0.49303	0.768	0.70749	0.56487	0.58834	0.54771	0.5268
800.29	0.68689	0.71426	0.7951	0.67807	0.78467	0.70345	0.47945	0.54223	0.80158	0.64212	0.64948	0.68897	0.53376	0.73475	0.82637	0.88964	0.7146	0.79988	0.52724	0.49223	0.65298	0.60186	0.70005	0.57018	0.70429	0.71638	0.72584	0.72251	0.65236	0.49721	0.76542	0.71336	0.57312	0.59535	0.55461	0.53986
801.26	0.68583	0.71717	0.79304	0.68774	0.78213	0.69605	0.47404	0.54679	0.79371	0.64824	0.65734	0.70618	0.53001	0.74552	0.83692	0.92076	0.7072	0.7841	0.52841	0.50059	0.66355	0.60067	0.70006	0.5676	0.71259	0.71656	0.732	0.71887	0.64816	0.50001	0.76831	0.70877	0.57265	0.59581	0.55768	0.54681
802.23	0.69302	0.71318	0.78906	0.69522	0.78509	0.69536	0.47416	0.54514	0.78508	0.64919	0.661	0.72289	0.52797	0.75394	0.84697	0.93989	0.69834	0.77908	0.53563	0.50015	0.6675	0.60128	0.70279	0.56693	0.71557	0.71894	0.74564	0.72309	0.65113	0.50399	0.7678	0.7031	0.57799	0.6006	0.56034	0.55988
803.22	0.69383	0.69968	0.78723	0.70544	0.78102	0.68871	0.47253	0.54212	0.77488	0.64994	0.66644	0.72976	0.52392	0.75737	0.84547	0.95015	0.68583	0.7705	0.53434	0.50117	0.66916	0.60333	0.70485	0.56516	0.7169	0.71736	0.74893	0.72001	0.65293	0.50204	0.76313	0.70081	0.58207	0.59513	0.56806	0.56716
804.18	0.69337	0.68632	0.78292	0.70841	0.77385	0.67974	0.46822	0.54601	0.76045	0.64448	0.67334	0.73103	0.52512	0.76055	0.84079	0.94007	0.66989	0.76093	0.5331	0.50507	0.67055	0.60166	0.70151	0.55295	0.7158	0.7087	0.75023	0.72246	0.6477	0.50294	0.75512	0.69772	0.58491	0.59125	0.56296	0.56136
805.15	0.69278	0.69034	0.78576	0.7137	0.77937	0.68771	0.47082	0.54733	0.75323	0.65418	0.67185	0.74287	0.52275	0.77763	0.84192	0.93761	0.65981	0.75406	0.54328	0.50855	0.67345	0.60843	0.70452	0.54946	0.72466	0.72314	0.76561	0.72605	0.65664	0.50257	0.7553	0.70071	0.59066	0.58295	0.56459	0.56108
806.12	0.69243	0.68226	0.78241	0.71509	0.78201	0.68842	0.47001	0.54555	0.73777	0.65086	0.66024	0.74223	0.52817	0.78342	0.82545	0.91399	0.64325	0.74615	0.54317	0.50896	0.66864	0.61153	0.70271	0.54078	0.71823	0.72688	0.77514	0.7313	0.66065	0.50227	0.74619	0.70251	0.59539	0.58537	0.56801	0.55655
807.08	0.70246	0.68211	0.77838	0.7108	0.76968	0.68463	0.4649	0.54532	0.72887	0.64345	0.65662	0.73244	0.52886	0.78989	0.81328	0.89102	0.62901	0.73369	0.53961	0.50922	0.66612	0.61145	0.69794	0.53753	0.72572	0.73393	0.77264	0.7268	0.65364	0.50226	0.74232	0.69915	0.59442	0.58249	0.56645	0.55396
808.07	0.71255	0.69353	0.7815	0.70323	0.76761	0.69764	0.46455	0.5509	0.72735	0.64644	0.66109	0.73666	0.52958	0.79924	0.8121	0.86379	0.61909	0.73168	0.54871	0.51824	0.66871	0.62292	0.70355	0.53588	0.73455	0.74531	0.78479	0.73104	0.65252	0.51364	0.74504	0.70187	0.60508	0.5875	0.56698	0.55351
809.04	0.70951	0.68799	0.78541	0.68894	0.77177	0.70055	0.46595	0.54876	0.72437	0.64953	0.66158	0.74931	0.52728	0.80102	0.80542	0.845	0.60496	0.72673	0.55635	0.52695	0.66687	0.63651	0.71101	0.53778	0.74148	0.74324	0.78747	0.72832	0.65314	0.51758	0.74643	0.70271	0.61115	0.59097	0.56942	0.55499
810	0.70301	0.66979	0.76859	0.67631	0.75782	0.69638	0.45681	0.53598	0.71917	0.64053	0.65796	0.74608	0.52446	0.78452	0.78595	0.81694	0.58534	0.72296	0.54498	0.52441	0.66222	0.64302	0.71574	0.52582	0.73831	0.73464	0.77369	0.72845	0.64299	0.51464	0.73853	0.69202	0.61088	0.59785	0.56526	0.55008
810.97	0.70829	0.66034	0.76827	0.66903	0.75609	0.69312	0.45458	0.53397	0.72351	0.64006	0.6645	0.7488	0.52259	0.78109	0.78046	0.80157	0.57653	0.71728	0.54614	0.52536	0.66266	0.6586	0.73185	0.52874	0.74629	0.7494	0.77419	0.71907	0.64605	0.51779	0.73995	0.69201	0.61703	0.59409	0.56445	0.55205
811.93	0.69478	0.65363	0.76857	0.66231	0.7553	0.68343	0.45464	0.52558	0.71536	0.64201	0.65966	0.75972	0.5174	0.77003	0.77802	0.7888	0.56516	0.70796	0.5442	0.52256	0.66159	0.67867	0.7492	0.52356	0.74232	0.75112	0.77591	0.72276	0.64514	0.51009	0.73496	0.69013	0.61135	0.58863	0.55953	0.55088
812.9	0.69829	0.63769	0.75985	0.65645	0.75805	0.679	0.44851	0.52136	0.71156	0.63912	0.6443	0.76518	0.51833	0.76132	0.76479	0.77858	0.56042	0.70089	0.53634	0.5169	0.6571	0.69591	0.75958	0.52263	0.74946	0.74811	0.77466	0.71968	0.64257	0.50699	0.72804	0.68692	0.60349	0.58911	0.55943	0.55296
813.87	0.69955	0.62627	0.74179	0.65133	0.74843	0.67133	0.4464	0.51483	0.70364	0.63044	0.63563	0.76237	0.51885	0.75549	0.75337	0.76888	0.5571	0.69557	0.52891	0.51171	0.6455	0.70971	0.76754	0.51385	0.75442	0.75673	0.76634	0.71561	0.63773	0.50218	0.72294	0.68228	0.59892	0.58779	0.55097	0.55206
814.85	0.70263	0.63442	0.74102	0.6459	0.74947	0.66618	0.44505	0.52089	0.69946	0.62517	0.63093	0.76075	0.51858	0.76125	0.74039	0.76113	0.55348	0.68696	0.52931	0.50914	0.64186	0.725	0.7671	0.51342	0.75715	0.76511	0.76759	0.7076	0.63865	0.50655	0.71841	0.6867	0.59655	0.58491	0.55214	0.55139
815.82	0.69221	0.6319	0.73529	0.63028	0.74486	0.67031	0.4456	0.51937	0.69886	0.61711	0.62937	0.76996	0.51779	0.7557	0.72447	0.74794	0.55022	0.69023	0.52405	0.50953	0.63756	0.73396	0.76496	0.50717	0.75668	0.75943	0.76264	0.70528	0.63231	0.51077	0.72047	0.68895	0.59028	0.58777	0.54606	0.55153
816.78	0.69358	0.62931	0.73435	0.61387	0.74118	0.67529	0.44649	0.52316	0.70282	0.61231	0.62946	0.77419	0.52228	0.75763	0.71142	0.73835	0.54824	0.68972	0.52393	0.51461	0.62989	0.73613	0.76323	0.50448	0.75794	0.76312	0.76043	0.69592	0.62751	0.51645	0.72229	0.69699	0.59614	0.59517	0.55268	0.553
817.75	0.68697	0.63793	0.72884	0.60922	0.73606	0.67208	0.45483	0.52177	0.70671	0.60415	0.62475	0.77737	0.52636	0.75555	0.69699	0.72993	0.53891	0.69154	0.51815	0.51474	0.63263	0.73511	0.75548	0.50256	0.74816	0.76983	0.75113	0.68914	0.62537	0.51357	0.72622	0.70104	0.60129	0.59333	0.54736	0.55926
818.71	0.67824	0.64656	0.72715	0.60281	0.73788	0.67703	0.45279	0.52103	0.71527	0.60271	0.61577	0.78185	0.52618	0.75874	0.6873	0.72481	0.53539	0.68576	0.51423	0.51175	0.63693	0.73378	0.74478	0.49982	0.73987	0.77282	0.74574	0.68959	0.61982	0.51189	0.73614	0.70203	0.60534	0.59459	0.54765	0.5642
819.68	0.66853	0.63781	0.71522	0.585	0.73356	0.6727	0.45042	0.51365	0.71819	0.60112	0.61677	0.78349	0.52672	0.75584	0.68922	0.7197	0.531	0.68564	0.50789	0.50658	0.63647	0.72561	0.73681	0.49614	0.73293	0.76743	0.73755	0.69072	0.61051	0.50902	0.74195	0.69875	0.60484	0.59585	0.54865	0.56334
820.64	0.66599	0.64836	0.70791	0.59147	0.7313	0.6778	0.44841	0.50849	0.71329	0.60351	0.61806	0.77789	0.52847	0.75791	0.68977	0.72481	0.52534	0.69205	0.50855	0.50604	0.64006	0.7208	0.72626	0.49966	0.72757	0.76641	0.73513	0.6969	0.60699	0.50709	0.74322	0.69772	0.60307	0.5951	0.55468	0.56353
821.63	0.65992	0.65035	0.70673	0.59482	0.73871	0.68179	0.44701	0.50882	0.7136	0.60001	0.62201	0.77383	0.53221	0.7617	0.69443	0.71921	0.5243	0.69066	0.50745	0.50534	0.64534	0.714	0.71455	0.50191	0.72578	0.76544	0.73732	0.69212	0.60928	0.51039	0.74699	0.69413	0.60605	0.59388	0.55278	0.56636
822.59	0.65809	0.65276	0.71581	0.59817	0.74199	0.68657	0.44447	0.51921	0.71152	0.59873	0.6261	0.76269	0.5322	0.76801	0.70732	0.72283	0.52455	0.69305	0.51226	0.51002	0.65096	0.70401	0.70265	0.49822	0.72079	0.75956	0.74265	0.69313	0.61008	0.5131	0.75518	0.69465	0.60632	0.60087	0.55719	0.56003
823.56	0.65432	0.65674	0.71885	0.60909	0.74634	0.68776	0.44718	0.51452	0.70151	0.5897	0.62709	0.75795	0.53033	0.77058	0.71198	0.72029	0.52658	0.69873	0.51621	0.50854	0.65653	0.69001	0.68934	0.50709	0.71284	0.75738	0.74943	0.69154	0.61477	0.5207	0.75789	0.69104	0.6011	0.59775	0.55319	0.55696
824.52	0.66772	0.65544	0.72769	0.61695	0.75292	0.68873	0.45574	0.52131	0.70208	0.59441	0.62274	0.75265	0.53201	0.77373	0.71282	0.71988	0.53054	0.69967	0.52136	0.51785	0.66352	0.68891	0.68963	0.50679	0.7142	0.759	0.75146	0.68915	0.62245	0.52293	0.7638	0.69713	0.59907	0.60236	0.56021	0.56132
825.49	0.66612	0.65736	0.7345	0.61609	0.75878	0.68444	0.46224	0.52429	0.70731	0.59008	0.61805	0.74159	0.53242	0.77693	0.71385	0.7175	0.5371	0.69201	0.52431	0.51669	0.66795	0.67821	0.68304	0.49601	0.70496	0.75881	0.74782	0.68595	0.62154	0.52215	0.77224	0.69408	0.59786	0.60347	0.55888	0.5616
826.45	0.66658	0.65621	0.72751	0.62029	0.7563	0.68379	0.46773	0.5239	0.70825	0.59671	0.61215	0.73716	0.52703	0.77861	0.7042	0.71926	0.53919	0.70217	0.5267	0.51824	0.6722	0.67042	0.67576	0.49133	0.7065	0.75513	0.74493	0.69184	0.61778	0.52773	0.7747	0.68994	0.59419	0.60587	0.56253	0.56038
827.41	0.66005	0.64616	0.71551	0.61394	0.75824	0.68267	0.46945	0.50568	0.70642	0.59957	0.61075	0.73791	0.52263	0.77797	0.69461	0.71759	0.54175	0.69801	0.52395	0.51483	0.66645	0.66615	0.67577	0.48836	0.69831	0.75655	0.74321	0.6923	0.61311	0.53114	0.77083	0.68075	0.59023	0.60037	0.55905	0.55718
828.4	0.66694	0.64391	0.71601	0.60295	0.7588	0.68251	0.47431	0.51601	0.71392	0.60822	0.60924	0.73499	0.52215	0.7775	0.69513	0.71645	0.54567	0.70348	0.52518	0.52143	0.6703	0.672	0.67731	0.48478	0.69817	0.75645	0.75496	0.68898	0.61581	0.53396	0.76727	0.68258	0.59261	0.60731	0.5652	0.56335
829.36	0.6596	0.65383	0.70833	0.60959	0.7601	0.68298	0.47301	0.50936	0.70878	0.59945	0.60289	0.73687	0.51774	0.78307	0.68685	0.71464	0.54796	0.70981	0.52173	0.521	0.66544	0.66357	0.67424	0.48892	0.6918	0.75627	0.75765	0.69797	0.61545	0.53432	0.76386	0.67591	0.59229	0.60098	0.55598	0.56251
830.33	0.66168	0.64426	0.70404	0.60122	0.75759	0.68315	0.47535	0.50089	0.70748	0.60148	0.59944	0.74165	0.51452	0.78283	0.68617	0.71159	0.54983	0.72099	0.52455	0.51718	0.66208	0.66297	0.67368	0.48922	0.69594	0.759	0.76377	0.69677	0.61413	0.53982	0.75425	0.66795	0.58979	0.59868	0.55174	0.56216
831.29	0.65961	0.6394	0.70323	0.5932	0.75193	0.67618	0.47627	0.49648	0.70942	0.59456	0.59608	0.74006	0.5122	0.77683	0.68499	0.70433	0.55016	0.71969	0.52547	0.51216	0.65812	0.65743	0.6748	0.48767	0.68474	0.75563	0.76351	0.69531	0.61409	0.53285	0.75104	0.66376	0.58671	0.58863	0.53845	0.5613
832.25	0.66458	0.64575	0.70146	0.58836	0.74823	0.66683	0.47832	0.49536	0.7086	0.59456	0.59092	0.73863	0.51045	0.77795	0.67968	0.70498	0.55638	0.7287	0.53252	0.50323	0.66384	0.65623	0.67871	0.49098	0.69238	0.75495	0.76709	0.69869	0.61459	0.53155	0.75282	0.6627	0.58245	0.58633	0.54001	0.56778
833.22	0.66444	0.64909	0.69546	0.59034	0.74273	0.66378	0.48282	0.48323	0.705	0.58263	0.58794	0.73089	0.51144	0.7763	0.67337	0.7048	0.54954	0.73302	0.53822	0.49123	0.66054	0.64322	0.6792	0.485	0.69339	0.75116	0.76184	0.70212	0.60834	0.5302	0.75507	0.65274	0.57461	0.57194	0.53919	0.55886
834.18	0.66752	0.63827	0.69121	0.57427	0.73184	0.65759	0.4857	0.47722	0.70286	0.58237	0.58471	0.71231	0.51158	0.76834	0.67891	0.69988	0.54635	0.73117	0.54932	0.48229	0.66166	0.63701	0.67861	0.47578	0.69414	0.74241	0.76452	0.68559	0.60378	0.52572	0.7591	0.64847	0.56817	0.56638	0.52978	0.55743
835.14	0.6729	0.65339	0.68932	0.57174	0.72234	0.64716	0.48642	0.47791	0.69849	0.57271	0.57891	0.69438	0.51248	0.76776	0.67422	0.70412	0.54266	0.73008	0.54933	0.48086	0.65502	0.63352	0.68242	0.47864	0.69203	0.73635	0.75849	0.68439	0.60001	0.5214	0.76062	0.65257	0.56086	0.55696	0.52078	0.55082
836.11	0.67973	0.66515	0.68957	0.57769	0.71726	0.64686	0.48661	0.47531	0.69157	0.5705	0.57156	0.68263	0.51447	0.77039	0.67582	0.71616	0.54273	0.74384	0.56116	0.48078	0.65868	0.62999	0.68749	0.48304	0.69286	0.7355	0.75339	0.69134	0.60063	0.51977	0.76571	0.6551	0.55707	0.5514	0.52157	0.54393
837.09	0.68285	0.67027	0.69398	0.57455	0.70837	0.64958	0.4845	0.47107	0.68676	0.5628	0.5673	0.66533	0.51445	0.7648	0.68354	0.71459	0.53626	0.75048	0.56773	0.47935	0.65575	0.62108	0.68907	0.47942	0.68705	0.72975	0.75271	0.68501	0.59404	0.51932	0.76453	0.64878	0.55241	0.54548	0.51459	0.53681
838.05	0.67922	0.65841	0.69913	0.57414	0.70638	0.64174	0.47753	0.47028	0.6789	0.56317	0.55635	0.65591	0.50994	0.76024	0.68438	0.71479	0.53835	0.75414	0.57118	0.48327	0.64926	0.61511	0.6931	0.47523	0.67224	0.71718	0.74063	0.6796	0.59238	0.51405	0.76069	0.65123	0.54865	0.54105	0.5028	0.53123
839.01	0.68385	0.67044	0.71012	0.58862	0.70787	0.65412	0.47833	0.47267	0.68564	0.56503	0.55557	0.6549	0.51606	0.76117	0.68104	0.72331	0.53751	0.7723	0.57804	0.48277	0.65233	0.61896	0.70428	0.48215	0.67337	0.71505	0.73647	0.69164	0.58691	0.52025	0.77057	0.65102	0.54702	0.5438	0.50585	0.52989
839.98	0.68621	0.66911	0.72759	0.6023	0.71584	0.66033	0.47364	0.47391	0.68406	0.57081	0.56103	0.65568	0.52228	0.75649	0.69784	0.7271	0.54518	0.79198	0.59099	0.48632	0.66015	0.61509	0.7127	0.48768	0.67379	0.71042	0.74083	0.69366	0.58963	0.51995	0.77925	0.65016	0.55033	0.54902	0.51109	0.54068
840.94	0.69075	0.6714	0.73712	0.59962	0.7251	0.66421	0.47528	0.4809	0.69198	0.56698	0.57157	0.6571	0.53094	0.75378	0.71245	0.72543	0.5529	0.80049	0.59615	0.49128	0.65706	0.61628	0.72244	0.48956	0.67913	0.70926	0.74662	0.68668	0.59269	0.52563	0.78801	0.65591	0.55192	0.55708	0.51674	0.54925
841.9	0.69631	0.68512	0.75109	0.6164	0.73749	0.67878	0.47882	0.49383	0.70217	0.56309	0.57654	0.663	0.53867	0.76119	0.71957	0.7334	0.56057	0.81696	0.60943	0.50436	0.66001	0.62424	0.73179	0.49729	0.68475	0.70938	0.74552	0.69311	0.60067	0.5279	0.79719	0.66988	0.55584	0.56075	0.52314	0.55528
842.86	0.71074	0.71313	0.76336	0.63476	0.74091	0.69247	0.48526	0.49506	0.71289	0.56644	0.59763	0.66987	0.5484	0.77704	0.73473	0.75282	0.57675	0.83617	0.62634	0.509	0.66469	0.63528	0.74606	0.51406	0.70108	0.72128	0.75923	0.70167	0.60335	0.53346	0.81512	0.67831	0.56266	0.57717	0.54125	0.57377
843.82	0.72097	0.73922	0.77766	0.64585	0.75655	0.70853	0.49634	0.50536	0.72083	0.57232	0.61634	0.68407	0.55699	0.79001	0.75101	0.7633	0.60067	0.84907	0.64618	0.52457	0.67001	0.6441	0.76081	0.5325	0.70677	0.73509	0.76994	0.70495	0.61829	0.53667	0.82262	0.69089	0.57586	0.58652	0.56011	0.59048
844.79	0.7287	0.77106	0.77292	0.65176	0.75833	0.7222	0.50532	0.513	0.72812	0.57602	0.61998	0.69228	0.56051	0.81096	0.75736	0.76882	0.60666	0.85737	0.66071	0.53248	0.66757	0.65356	0.76909	0.54708	0.71074	0.74527	0.77183	0.71032	0.62258	0.54135	0.83163	0.70605	0.58484	0.597	0.57293	0.60123
845.75	0.74572	0.80173	0.78181	0.68951	0.77889	0.75091	0.5174	0.52219	0.74882	0.59208	0.63781	0.70542	0.5707	0.83185	0.7657	0.78543	0.62674	0.87841	0.68184	0.54383	0.68261	0.66831	0.787	0.56928	0.72167	0.76	0.77686	0.72851	0.63201	0.54864	0.846	0.72131	0.60102	0.61202	0.5955	0.62456
846.71	0.76073	0.83336	0.7912	0.70633	0.78935	0.76466	0.52609	0.53089	0.7637	0.60597	0.65631	0.70819	0.58594	0.84805	0.78383	0.7972	0.64468	0.89688	0.69714	0.54622	0.68682	0.67951	0.80121	0.58705	0.74099	0.77955	0.78783	0.74393	0.64632	0.56179	0.86611	0.73464	0.61715	0.62998	0.61823	0.6369
847.69	0.76832	0.86266	0.81185	0.72693	0.80913	0.78809	0.53365	0.54902	0.78215	0.6259	0.67006	0.72322	0.59844	0.86149	0.817	0.80599	0.66746	0.91633	0.71351	0.55964	0.6976	0.68949	0.81636	0.60809	0.75798	0.79397	0.80234	0.75634	0.66349	0.57156	0.87899	0.7582	0.63365	0.65005	0.63963	0.65932
848.65	0.78762	0.89093	0.84134	0.75924	0.82697	0.81247	0.54206	0.57163	0.80124	0.65286	0.68259	0.73817	0.61563	0.87286	0.85852	0.82507	0.68645	0.94298	0.7256	0.57415	0.70604	0.70309	0.82639	0.63199	0.78906	0.81095	0.82864	0.77334	0.68186	0.59147	0.90172	0.78961	0.65006	0.68133	0.6627	0.67683
849.61	0.79841	0.90119	0.86756	0.79368	0.85219	0.83986	0.55823	0.59166	0.82804	0.67832	0.71009	0.75514	0.6303	0.88601	0.89223	0.84082	0.70631	0.96386	0.73687	0.58851	0.71762	0.71659	0.84062	0.64733	0.81766	0.82297	0.85136	0.79415	0.69753	0.60856	0.92146	0.80491	0.66581	0.71048	0.68959	0.70244
850.57	0.80961	0.92568	0.88882	0.80858	0.86255	0.85724	0.56984	0.60893	0.83848	0.6985	0.721	0.76787	0.64102	0.89932	0.92343	0.85697	0.72055	0.97577	0.74367	0.59582	0.72331	0.7307	0.84409	0.65844	0.83464	0.83063	0.87318	0.81033	0.71088	0.62284	0.9376	0.82486	0.67795	0.73741	0.70425	0.71998
851.54	0.82329	0.94475	0.91029	0.83214	0.88461	0.88087	0.58617	0.62677	0.85087	0.72963	0.7414	0.79132	0.65049	0.91374	0.95663	0.87258	0.74398	0.97966	0.74706	0.61516	0.72721	0.74081	0.85203	0.67496	0.85209	0.84311	0.89305	0.82489	0.72493	0.63193	0.95067	0.84773	0.6909	0.76698	0.71954	0.74347
852.5	0.84474	0.96259	0.91447	0.85069	0.8984	0.89852	0.60216	0.6423	0.86054	0.74504	0.75594	0.79626	0.65813	0.9162	0.97146	0.89144	0.74422	0.98345	0.75066	0.62757	0.73084	0.74879	0.8523	0.68528	0.86691	0.86411	0.91151	0.84709	0.7422	0.64961	0.96457	0.86201	0.70585	0.78311	0.72863	0.75151
853.46	0.83393	0.95812	0.90506	0.85343	0.8991	0.8936	0.60691	0.63938	0.85988	0.74214	0.76504	0.79204	0.64963	0.91895	0.97656	0.89384	0.74452	0.97301	0.74181	0.61752	0.72628	0.74302	0.84644	0.67854	0.86335	0.8634	0.91628	0.85329	0.74332	0.6528	0.96685	0.85935	0.70876	0.77948	0.73377	0.74818
854.42	0.84552	0.96815	0.90467	0.85019	0.9078	0.89791	0.61328	0.63907	0.86345	0.74829	0.76818	0.80034	0.64873	0.9137	0.98383	0.90464	0.74989	0.96477	0.74246	0.61142	0.73054	0.74693	0.84426	0.68886	0.87104	0.88049	0.93172	0.85587	0.75118	0.6624	0.97634	0.87095	0.72005	0.78477	0.73629	0.75068
855.38	0.84161	0.95204	0.89553	0.8381	0.90318	0.89513	0.61043	0.63078	0.85501	0.74632	0.76811	0.79172	0.6472	0.90689	0.9876	0.90779	0.74274	0.95382	0.73092	0.60928	0.72172	0.74227	0.83813	0.69131	0.87643	0.88968	0.94475	0.8545	0.75601	0.66922	0.98006	0.87528	0.72164	0.77916	0.7358	0.74247
856.34	0.82275	0.92661	0.86645	0.82143	0.8921	0.88018	0.59965	0.61613	0.82822	0.72821	0.75616	0.77378	0.63517	0.89401	0.97438	0.91265	0.7274	0.93629	0.71381	0.58983	0.70549	0.73389	0.82092	0.67604	0.86765	0.88829	0.95356	0.84948	0.75442	0.67066	0.9684	0.86032	0.71442	0.76045	0.72463	0.72328
857.3	0.79556	0.89078	0.83871	0.7931	0.87688	0.86339	0.58927	0.59519	0.80593	0.70876	0.74004	0.76119	0.62346	0.87438	0.95798	0.90207	0.72193	0.91493	0.69452	0.56429	0.69487	0.7271	0.8042	0.65757	0.86378	0.8735	0.94839	0.83524	0.7423	0.66506	0.95861	0.84725	0.70592	0.74714	0.71265	0.70689
858.26	0.78342	0.86541	0.80184	0.75921	0.86312	0.84487	0.57098	0.5745	0.78541	0.68661	0.71674	0.7418	0.61254	0.85572	0.93364	0.89301	0.70527	0.89594	0.68042	0.55015	0.68221	0.72223	0.78803	0.65006	0.85539	0.86942	0.94255	0.82579	0.73759	0.65561	0.93853	0.83457	0.69668	0.73343	0.68576	0.69369
859.22	0.74612	0.82313	0.75534	0.72171	0.84263	0.81403	0.54109	0.54503	0.75148	0.65184	0.68621	0.70412	0.59152	0.83395	0.895	0.8768	0.68582	0.87708	0.6527	0.52954	0.66122	0.70427	0.76635	0.62593	0.83003	0.85144	0.91831	0.81439	0.726	0.6407	0.90565	0.80636	0.67687	0.70695	0.66304	0.66289
860.18	0.70633	0.7959	0.70353	0.67926	0.82078	0.77706	0.51153	0.51529	0.71336	0.61996	0.65466	0.67025	0.56346	0.81664	0.85398	0.85596	0.66431	0.85168	0.6267	0.50424	0.64529	0.68734	0.74263	0.60228	0.80436	0.83856	0.89883	0.79683	0.70815	0.62239	0.86799	0.77226	0.65312	0.68729	0.62896	0.6345
861.13	0.67485	0.75992	0.66986	0.63206	0.80094	0.74074	0.48537	0.48466	0.68685	0.58477	0.62369	0.64097	0.53991	0.79279	0.81489	0.81808	0.63864	0.83551	0.607	0.48669	0.6326	0.66599	0.72235	0.58878	0.77113	0.81216	0.86445	0.77277	0.68577	0.60419	0.83783	0.7431	0.63432	0.66278	0.60026	0.61383
862.09	0.65248	0.72303	0.6328	0.58704	0.77916	0.7041	0.44965	0.45348	0.65349	0.55268	0.59367	0.60259	0.51832	0.7748	0.77061	0.78611	0.60237	0.80992	0.58043	0.46133	0.60834	0.64202	0.69996	0.56925	0.7362	0.79205	0.82754	0.74684	0.66215	0.58131	0.80114	0.70495	0.60487	0.63387	0.56199	0.58084
863.08	0.63003	0.69305	0.59343	0.55141	0.76539	0.67299	0.4282	0.42904	0.61561	0.53382	0.57712	0.58395	0.49715	0.7519	0.72426	0.75791	0.58086	0.78748	0.56396	0.44059	0.59398	0.62187	0.68379	0.54866	0.70647	0.77028	0.78728	0.72554	0.64429	0.56121	0.77156	0.67355	0.57881	0.61327	0.53827	0.56098
864.03	0.61067	0.66348	0.55946	0.51334	0.73233	0.64354	0.40374	0.3995	0.57865	0.50931	0.55659	0.55987	0.47718	0.73092	0.68408	0.72212	0.54614	0.75827	0.53612	0.42026	0.56563	0.6006	0.6619	0.52024	0.67304	0.73499	0.7623	0.69204	0.61954	0.54078	0.73691	0.64057	0.54836	0.58126	0.50457	0.52444
864.99	0.60345	0.63711	0.54413	0.48654	0.7153	0.62598	0.39078	0.37863	0.55926	0.48698	0.5406	0.55023	0.46226	0.70722	0.66273	0.69354	0.52076	0.74288	0.52356	0.4079	0.54991	0.58388	0.64747	0.51039	0.64559	0.70098	0.73	0.66746	0.59649	0.52395	0.71173	0.6141	0.53072	0.55322	0.48843	0.50428
865.95	0.5865	0.60333	0.51561	0.46784	0.68988	0.60513	0.37265	0.3527	0.53421	0.46912	0.52756	0.53126	0.4479	0.68011	0.63451	0.66956	0.49738	0.72419	0.50417	0.39031	0.53508	0.56546	0.63143	0.4926	0.62489	0.67234	0.70124	0.64707	0.57575	0.5087	0.68229	0.58825	0.51025	0.53668	0.46237	0.47991
866.91	0.57293	0.58447	0.49757	0.45425	0.66681	0.5896	0.36452	0.33909	0.5219	0.45887	0.52172	0.52202	0.43415	0.66775	0.61221	0.64922	0.47949	0.71539	0.49808	0.38658	0.52656	0.55315	0.62292	0.47872	0.60581	0.64739	0.68273	0.63496	0.56308	0.49258	0.66165	0.56857	0.49566	0.5172	0.44755	0.46177
867.87	0.54375	0.55862	0.48543	0.43523	0.64221	0.56382	0.34665	0.32041	0.5015	0.43258	0.5029	0.4976	0.42345	0.65739	0.59139	0.6222	0.45369	0.69772	0.47841	0.37955	0.50916	0.53455	0.6036	0.46042	0.57912	0.62568	0.66164	0.60921	0.54569	0.47459	0.63935	0.54465	0.48197	0.49425	0.42305	0.43462
868.83	0.53077	0.54548	0.47757	0.42871	0.63126	0.54579	0.33908	0.3152	0.49384	0.41833	0.49196	0.48876	0.41653	0.65066	0.58635	0.6084	0.44468	0.68941	0.47809	0.37548	0.5082	0.5206	0.59733	0.46269	0.5658	0.61823	0.64554	0.60155	0.54006	0.45905	0.62962	0.53475	0.47514	0.48911	0.40451	0.43008
869.79	0.50721	0.5112	0.45584	0.42266	0.61075	0.5228	0.32721	0.30795	0.48194	0.40733	0.48048	0.48067	0.40974	0.63426	0.55552	0.5943	0.43214	0.68032	0.4698	0.37058	0.49687	0.5044	0.58805	0.4503	0.55527	0.60339	0.6268	0.59604	0.53654	0.44845	0.61978	0.52077	0.46803	0.47927	0.38196	0.41935
870.74	0.49403	0.50202	0.44689	0.40599	0.59503	0.50363	0.31705	0.30761	0.47235	0.3927	0.47035	0.47469	0.40433	0.63545	0.53698	0.57994	0.42002	0.66591	0.46998	0.37837	0.48913	0.49206	0.57895	0.43979	0.54143	0.59871	0.61598	0.5887	0.53757	0.43287	0.61322	0.51472	0.45767	0.46602	0.3662	0.41103
871.7	0.47464	0.48838	0.43777	0.3956	0.58785	0.49328	0.31161	0.30357	0.45999	0.38086	0.46912	0.46509	0.40902	0.63069	0.52817	0.56238	0.41329	0.66117	0.46795	0.38543	0.48393	0.48248	0.57673	0.44012	0.53632	0.59221	0.61349	0.58578	0.53698	0.42954	0.60406	0.51248	0.45132	0.46561	0.36213	0.41032
872.66	0.46606	0.47418	0.43552	0.39423	0.57568	0.4928	0.31086	0.30144	0.4614	0.37646	0.47341	0.46494	0.4085	0.62707	0.52527	0.55835	0.40254	0.66367	0.47044	0.39102	0.4882	0.47621	0.5782	0.43982	0.53429	0.57776	0.608	0.59236	0.53493	0.431	0.59752	0.51066	0.44614	0.46639	0.36514	0.41434
873.62	0.441	0.45095	0.42801	0.38351	0.56542	0.47984	0.30909	0.29225	0.45249	0.37168	0.47735	0.45301	0.40578	0.61846	0.51705	0.54632	0.39413	0.65779	0.46908	0.39603	0.49146	0.47246	0.57131	0.4281	0.53407	0.57284	0.60061	0.59481	0.53018	0.42803	0.5945	0.50314	0.44518	0.46169	0.36466	0.41139
874.58	0.43385	0.44372	0.42563	0.3729	0.55766	0.47705	0.30052	0.28828	0.44134	0.36298	0.47837	0.4421	0.40909	0.62335	0.52467	0.52771	0.38818	0.65185	0.47133	0.40576	0.48896	0.46701	0.56916	0.42161	0.53011	0.576	0.59963	0.59055	0.53392	0.42536	0.59029	0.50542	0.4345	0.46297	0.36585	0.40982
875.53	0.42396	0.41609	0.41654	0.37626	0.55638	0.47728	0.30435	0.28891	0.4425	0.36217	0.48428	0.43675	0.41261	0.62307	0.52973	0.52518	0.38507	0.6519	0.47764	0.41164	0.49263	0.46939	0.57472	0.42948	0.53928	0.57362	0.59863	0.59873	0.54006	0.42847	0.59412	0.51352	0.43958	0.47039	0.37609	0.41016
876.49	0.41739	0.39632	0.40694	0.37942	0.55114	0.46781	0.29859	0.28643	0.43561	0.35764	0.47695	0.43499	0.40745	0.62239	0.52622	0.52239	0.37816	0.63757	0.47487	0.4125	0.48828	0.4673	0.57152	0.43271	0.54538	0.57837	0.59702	0.60723	0.54632	0.42643	0.59808	0.51842	0.44346	0.46532	0.37617	0.4128
877.45	0.41489	0.38126	0.40307	0.38221	0.55253	0.46588	0.29899	0.29023	0.43305	0.35702	0.48623	0.43256	0.40989	0.62444	0.53381	0.51976	0.3842	0.63237	0.47403	0.41773	0.48959	0.47041	0.57269	0.4417	0.55547	0.60271	0.61093	0.61867	0.55572	0.43214	0.60693	0.52673	0.45339	0.47077	0.38511	0.41875
878.41	0.41365	0.35914	0.39959	0.39115	0.55389	0.47646	0.29554	0.3017	0.43846	0.35769	0.48402	0.43937	0.41625	0.62776	0.54244	0.52581	0.38726	0.63283	0.47659	0.42343	0.49335	0.47111	0.5814	0.45821	0.56816	0.61641	0.62259	0.63362	0.57021	0.44786	0.61585	0.54813	0.46246	0.47931	0.39139	0.43389
879.36	0.39945	0.34051	0.41086	0.39563	0.56022	0.47707	0.30071	0.30243	0.43805	0.36337	0.48553	0.43898	0.41659	0.63141	0.54901	0.53451	0.39398	0.63469	0.48031	0.42457	0.50156	0.47829	0.58858	0.4705	0.57831	0.62996	0.63686	0.6486	0.58221	0.46219	0.63042	0.56392	0.47663	0.48521	0.4031	0.44263
880.32	0.39242	0.33678	0.42315	0.3993	0.56218	0.4704	0.29034	0.30045	0.42959	0.36103	0.47933	0.44093	0.41647	0.62812	0.55694	0.53604	0.39635	0.63023	0.47495	0.41753	0.49547	0.48	0.58984	0.47292	0.58704	0.65581	0.65799	0.66133	0.59213	0.47212	0.63837	0.56964	0.48028	0.48533	0.41011	0.44826
881.28	0.37912	0.32955	0.43739	0.39729	0.56713	0.47598	0.29405	0.30191	0.438	0.36483	0.48053	0.44751	0.41791	0.62919	0.56984	0.53579	0.41048	0.64187	0.48656	0.42069	0.50981	0.48966	0.59849	0.47713	0.59344	0.67647	0.67928	0.66709	0.60383	0.49139	0.66016	0.58187	0.49611	0.49385	0.43068	0.45818
882.23	0.37692	0.31697	0.44143	0.39826	0.56543	0.47221	0.28965	0.30412	0.4357	0.36966	0.46481	0.45041	0.41522	0.62565	0.57144	0.5416	0.41235	0.64505	0.49379	0.41989	0.513	0.49494	0.60486	0.47761	0.60575	0.6917	0.69242	0.67862	0.6144	0.50178	0.67628	0.58785	0.50191	0.50139	0.43241	0.46688
883.19	0.36718	0.33203	0.44085	0.40727	0.5725	0.46104	0.28391	0.30123	0.42666	0.36899	0.46012	0.45143	0.4119	0.63133	0.56685	0.54481	0.41802	0.65037	0.49746	0.41886	0.51108	0.50034	0.60532	0.47371	0.60877	0.71209	0.70222	0.68492	0.62546	0.50917	0.68734	0.58622	0.50614	0.50356	0.44189	0.46905
884.15	0.3689	0.33373	0.43997	0.41139	0.56969	0.45491	0.2759	0.30595	0.42656	0.36848	0.45431	0.45139	0.40926	0.63256	0.56756	0.55006	0.41605	0.65038	0.49504	0.4173	0.50689	0.50547	0.60683	0.47703	0.6224	0.73267	0.71701	0.69431	0.62934	0.51073	0.69277	0.58457	0.51073	0.50664	0.44557	0.47303
885.1	0.36382	0.33802	0.43824	0.4169	0.56991	0.4585	0.27463	0.31092	0.43101	0.37065	0.45625	0.45418	0.40798	0.6351	0.57286	0.55377	0.42016	0.6641	0.50181	0.42214	0.51364	0.51026	0.61344	0.48019	0.63243	0.74665	0.7253	0.69835	0.63765	0.5259	0.7045	0.58221	0.51224	0.51163	0.45411	0.48108
886.06	0.36777	0.34559	0.4453	0.42515	0.57209	0.45202	0.26976	0.31176	0.42773	0.37141	0.45691	0.45301	0.40196	0.63308	0.57079	0.55923	0.4143	0.67385	0.49565	0.42618	0.50747	0.51793	0.61934	0.48276	0.64244	0.75201	0.72568	0.70615	0.64364	0.53759	0.70362	0.57867	0.50318	0.52039	0.44531	0.47737
887.01	0.36059	0.35588	0.4484	0.43186	0.58183	0.44518	0.26454	0.30723	0.43313	0.36756	0.45679	0.45772	0.40216	0.63734	0.57245	0.55747	0.41745	0.67788	0.49695	0.42616	0.50744	0.52188	0.62191	0.48434	0.64789	0.7538	0.72358	0.69965	0.65322	0.54179	0.70225	0.5781	0.50419	0.51866	0.44457	0.47552
887.97	0.37187	0.35036	0.46428	0.43167	0.585	0.44074	0.26109	0.30495	0.44122	0.36623	0.4539	0.4517	0.39855	0.63244	0.57847	0.54647	0.41827	0.67775	0.49841	0.42247	0.50983	0.5286	0.6255	0.4864	0.65409	0.75101	0.727	0.69755	0.65521	0.54868	0.70011	0.57153	0.50416	0.52059	0.43384	0.47796
888.93	0.36466	0.35338	0.46652	0.44116	0.59296	0.42987	0.26128	0.30368	0.44567	0.36516	0.45196	0.45589	0.39408	0.62787	0.57324	0.5367	0.41936	0.68248	0.50198	0.42023	0.51436	0.5329	0.628	0.48166	0.64799	0.74038	0.7175	0.68836	0.65856	0.54998	0.6989	0.56896	0.50084	0.52065	0.43342	0.47989
889.88	0.37482	0.35133	0.47461	0.44632	0.59978	0.41379	0.25987	0.30076	0.45504	0.36681	0.44886	0.45694	0.39394	0.62194	0.57118	0.53046	0.41665	0.6826	0.50528	0.41251	0.52122	0.53891	0.63116	0.47883	0.64554	0.71748	0.70832	0.6817	0.65958	0.54047	0.69879	0.56393	0.50391	0.52716	0.42431	0.47954
890.84	0.37762	0.34194	0.4667	0.44993	0.60291	0.40228	0.24918	0.30004	0.44832	0.35688	0.44016	0.45742	0.3959	0.61754	0.56137	0.52001	0.41312	0.68033	0.50493	0.40343	0.51824	0.53411	0.62438	0.4724	0.63457	0.70309	0.69345	0.67491	0.65608	0.52321	0.69901	0.553	0.49746	0.52452	0.41338	0.48244
891.79	0.37876	0.33323	0.47551	0.45439	0.59893	0.39489	0.24268	0.30229	0.4429	0.35474	0.43505	0.4511	0.39285	0.60647	0.55647	0.50978	0.40675	0.68286	0.49996	0.40298	0.51429	0.53707	0.62509	0.4716	0.62445	0.68637	0.68842	0.67346	0.6471	0.51195	0.69283	0.54877	0.49142	0.5224	0.40767	0.47666
892.75	0.37413	0.3334	0.47366	0.46116	0.59373	0.38657	0.24545	0.30386	0.44213	0.35316	0.42973	0.46003	0.39657	0.59524	0.54838	0.50645	0.40052	0.6884	0.50494	0.40893	0.51613	0.53274	0.62917	0.46715	0.616	0.66086	0.67712	0.66976	0.64632	0.49689	0.70051	0.55046	0.48119	0.51852	0.41789	0.46375
893.7	0.38539	0.32507	0.47192	0.45455	0.5908	0.38662	0.24596	0.30223	0.44238	0.34925	0.42973	0.45788	0.40289	0.58211	0.54433	0.50316	0.39607	0.69474	0.50327	0.41049	0.51428	0.5265	0.63083	0.46441	0.60907	0.63707	0.66568	0.66269	0.64006	0.49112	0.69996	0.54826	0.47828	0.51514	0.41048	0.4613
894.66	0.38109	0.32447	0.46864	0.44726	0.58014	0.38457	0.24462	0.29788	0.43941	0.34807	0.42312	0.45156	0.40275	0.57943	0.52847	0.49951	0.3902	0.70116	0.50128	0.41141	0.51419	0.52456	0.62896	0.4646	0.59661	0.62079	0.65305	0.65693	0.62364	0.47795	0.69708	0.54884	0.47327	0.50541	0.40741	0.45581
895.61	0.37891	0.32351	0.4621	0.43825	0.57699	0.3819	0.24993	0.29233	0.447	0.35385	0.42378	0.44685	0.4082	0.57055	0.52402	0.49814	0.39165	0.70739	0.50463	0.40904	0.52235	0.52641	0.63246	0.46389	0.59177	0.59998	0.64553	0.64662	0.6242	0.46838	0.69494	0.54994	0.47959	0.50068	0.41419	0.45053
896.57	0.38382	0.33102	0.45762	0.42953	0.57531	0.38648	0.25652	0.29226	0.45274	0.35161	0.42597	0.44651	0.41062	0.56753	0.51962	0.49664	0.3909	0.7173	0.51001	0.40765	0.52591	0.52801	0.63593	0.45915	0.59237	0.58033	0.63676	0.64309	0.61775	0.4656	0.7064	0.56119	0.47861	0.49733	0.41383	0.45191
897.52	0.3796	0.33175	0.45568	0.41696	0.57195	0.38544	0.25445	0.29551	0.4437	0.35237	0.42961	0.44045	0.40978	0.5678	0.51739	0.4992	0.39399	0.72351	0.50755	0.40228	0.5156	0.52878	0.6337	0.45654	0.58492	0.57236	0.62831	0.63183	0.60661	0.45866	0.70979	0.56417	0.47906	0.49326	0.401	0.45349
898.48	0.37519	0.33398	0.45998	0.41475	0.56844	0.37989	0.25202	0.29786	0.43964	0.35383	0.42509	0.4439	0.40885	0.56491	0.51639	0.49938	0.40087	0.72557	0.51013	0.40263	0.51628	0.52941	0.63452	0.45297	0.58016	0.56829	0.62953	0.63245	0.59969	0.44634	0.71306	0.56964	0.48273	0.48918	0.39419	0.44309
899.43	0.37035	0.34009	0.46241	0.41612	0.56697	0.38764	0.25883	0.30627	0.43626	0.35756	0.42808	0.45033	0.40864	0.5611	0.51974	0.50292	0.41502	0.72937	0.51158	0.40245	0.51097	0.53113	0.64093	0.45733	0.57828	0.56313	0.62763	0.63421	0.60262	0.44572	0.72041	0.58383	0.48849	0.48927	0.3923	0.44514
900.39	0.36889	0.34358	0.46748	0.41291	0.5588	0.39376	0.25863	0.31343	0.42571	0.35606	0.42814	0.45215	0.40538	0.55872	0.52633	0.50579	0.42332	0.72253	0.50571	0.40961	0.5027	0.52893	0.64135	0.45906	0.57391	0.55957	0.6204	0.63579	0.58081	0.44146	0.71893	0.60183	0.48649	0.48507	0.38761	0.44309
901.34	0.36262	0.34098	0.46556	0.40572	0.54981	0.38875	0.25844	0.31327	0.41264	0.35801	0.4281	0.44929	0.40539	0.55388	0.52304	0.50805	0.43432	0.71762	0.50026	0.40768	0.49001	0.52138	0.63653	0.46062	0.56323	0.55791	0.60817	0.63328	0.56624	0.43403	0.71833	0.60019	0.48841	0.48773	0.38536	0.43673
902.3	0.36952	0.3266	0.46323	0.40376	0.5421	0.38953	0.26377	0.30972	0.41194	0.3553	0.43008	0.4531	0.40841	0.54838	0.51406	0.52082	0.44435	0.71432	0.49484	0.41059	0.48898	0.51857	0.63813	0.46123	0.56172	0.54705	0.59696	0.63463	0.54892	0.42738	0.71525	0.61016	0.49438	0.48739	0.39481	0.44282
903.25	0.36644	0.32903	0.45864	0.39917	0.54012	0.39438	0.27149	0.3051	0.413	0.35335	0.44009	0.45584	0.40445	0.5453	0.51411	0.53026	0.45662	0.70835	0.49321	0.40614	0.48249	0.52108	0.63891	0.47189	0.55414	0.54286	0.57948	0.63542	0.54419	0.43081	0.71494	0.61364	0.49296	0.4875	0.40221	0.44205
904.2	0.36147	0.31859	0.45883	0.39285	0.5347	0.39124	0.27416	0.29705	0.407	0.3518	0.44137	0.45522	0.40175	0.53528	0.51296	0.53449	0.46413	0.69711	0.49144	0.40537	0.47802	0.51584	0.62973	0.46842	0.54717	0.53763	0.5733	0.62932	0.53146	0.42265	0.70928	0.60827	0.48921	0.4841	0.39953	0.43845
905.16	0.36279	0.31518	0.46233	0.39933	0.52967	0.3861	0.28173	0.29121	0.40771	0.36001	0.44661	0.46246	0.4033	0.53104	0.50231	0.5423	0.471	0.69269	0.49267	0.39855	0.4767	0.51308	0.62831	0.4744	0.54429	0.53772	0.57364	0.62325	0.52671	0.41796	0.70732	0.60667	0.49228	0.48451	0.39597	0.43711
906.09	0.36976	0.30348	0.47202	0.40165	0.52641	0.38797	0.28673	0.2894	0.41274	0.36558	0.44006	0.46798	0.40939	0.52493	0.50899	0.55045	0.47932	0.69083	0.49377	0.39542	0.47735	0.51543	0.6238	0.47607	0.54477	0.52276	0.57862	0.61896	0.5232	0.41271	0.7053	0.60456	0.49562	0.48347	0.39245	0.44109
907.04	0.36347	0.30949	0.48108	0.39938	0.52676	0.38855	0.29051	0.29076	0.41369	0.37046	0.44237	0.4754	0.40395	0.52567	0.50829	0.54978	0.48257	0.68523	0.49377	0.39284	0.47253	0.51587	0.61476	0.47818	0.54203	0.52752	0.5827	0.62013	0.52349	0.40679	0.6943	0.60297	0.49507	0.48551	0.38823	0.43431
908	0.36604	0.30262	0.49211	0.40307	0.52208	0.38366	0.28932	0.29082	0.40909	0.37378	0.43968	0.47339	0.40752	0.52656	0.50715	0.54986	0.48299	0.68294	0.49012	0.39786	0.47108	0.5152	0.60793	0.47205	0.54527	0.51758	0.59464	0.61497	0.50973	0.39796	0.68432	0.60058	0.50085	0.49101	0.38685	0.43882
908.95	0.37491	0.30443	0.49282	0.40566	0.5228	0.38294	0.29062	0.29119	0.40626	0.37352	0.43775	0.47409	0.40744	0.53284	0.5028	0.54702	0.47937	0.68253	0.48457	0.40317	0.47009	0.51184	0.60288	0.46317	0.54597	0.51645	0.59283	0.61553	0.50631	0.39428	0.6738	0.59842	0.49843	0.49082	0.38939	0.44226
909.9	0.37715	0.29884	0.50118	0.39829	0.52073	0.38437	0.28736	0.29274	0.40401	0.36674	0.43029	0.47346	0.40713	0.53288	0.50886	0.54222	0.47731	0.68225	0.48211	0.40452	0.46596	0.51114	0.59208	0.45212	0.54467	0.50786	0.58795	0.61218	0.5077	0.39284	0.66685	0.58535	0.49105	0.49414	0.39129	0.4415
910.85	0.37451	0.29543	0.50463	0.39561	0.52312	0.3775	0.28348	0.29127	0.39833	0.36124	0.43463	0.47828	0.40363	0.5343	0.50461	0.53782	0.47685	0.67515	0.47341	0.40824	0.46858	0.50788	0.58877	0.44792	0.54963	0.50909	0.58632	0.60975	0.50799	0.38895	0.64846	0.57619	0.48288	0.48707	0.39289	0.44502
911.81	0.38128	0.29487	0.51472	0.39535	0.52419	0.38061	0.2814	0.28947	0.39952	0.3607	0.43272	0.47744	0.40936	0.53154	0.51688	0.52766	0.47085	0.67467	0.46963	0.40919	0.47144	0.50535	0.58541	0.44806	0.55679	0.49944	0.58647	0.60256	0.51039	0.39241	0.64547	0.56363	0.47896	0.48773	0.38417	0.45217
912.76	0.3799	0.30238	0.52085	0.39563	0.52619	0.37784	0.27967	0.29237	0.39674	0.35822	0.42439	0.47538	0.40903	0.5334	0.51622	0.51879	0.45954	0.66597	0.46073	0.39518	0.46546	0.49547	0.57668	0.43762	0.55509	0.50045	0.57689	0.59591	0.50545	0.38605	0.63492	0.55105	0.46581	0.4744	0.38024	0.44717
913.71	0.3805	0.30591	0.53526	0.39473	0.52682	0.3746	0.2783	0.29844	0.39562	0.36463	0.42637	0.47882	0.41244	0.53725	0.5191	0.51085	0.45147	0.65826	0.45537	0.39084	0.46171	0.49532	0.57425	0.43859	0.55428	0.50042	0.57442	0.58844	0.49689	0.38771	0.63293	0.54346	0.4615	0.46607	0.37526	0.44017
914.67	0.37697	0.30292	0.53861	0.39358	0.53348	0.37639	0.28116	0.30171	0.39725	0.36436	0.42234	0.4829	0.40749	0.53713	0.51772	0.50454	0.44615	0.65049	0.44623	0.388	0.45846	0.48826	0.57378	0.43595	0.55108	0.49509	0.57209	0.58177	0.49114	0.38906	0.62678	0.53625	0.45025	0.44828	0.3697	0.43811
915.62	0.37821	0.31538	0.5308	0.38894	0.53568	0.37462	0.28631	0.30182	0.38963	0.37286	0.41916	0.48181	0.40945	0.53861	0.5132	0.49172	0.42998	0.64379	0.44632	0.38004	0.45122	0.47863	0.57092	0.43109	0.54046	0.49028	0.56086	0.56885	0.48355	0.39423	0.62437	0.52377	0.43855	0.43973	0.36412	0.43053
916.57	0.38309	0.31408	0.52473	0.39196	0.53168	0.37217	0.28979	0.30559	0.38873	0.3735	0.41151	0.48699	0.41222	0.54081	0.50985	0.48798	0.42378	0.62987	0.44332	0.37467	0.44458	0.4756	0.57269	0.42372	0.5335	0.48877	0.55065	0.56004	0.47575	0.39132	0.62034	0.51864	0.42569	0.42781	0.36329	0.42993
917.52	0.38607	0.30339	0.52299	0.39455	0.52847	0.37718	0.29335	0.30217	0.38907	0.37195	0.41388	0.48893	0.42318	0.545	0.51086	0.48275	0.41168	0.62247	0.43932	0.37554	0.44428	0.47299	0.57241	0.42281	0.53453	0.4883	0.54521	0.55423	0.47287	0.39447	0.62148	0.50539	0.41412	0.42176	0.35341	0.42683
918.47	0.3885	0.3009	0.51966	0.40091	0.52887	0.38459	0.29321	0.30486	0.39063	0.37431	0.40728	0.48406	0.43182	0.54505	0.51384	0.47844	0.40424	0.61866	0.43453	0.36821	0.44625	0.46991	0.5689	0.42217	0.53642	0.48691	0.54919	0.54561	0.4735	0.39388	0.61491	0.49433	0.40578	0.417	0.34636	0.42786
919.43	0.38963	0.30646	0.51383	0.3992	0.5241	0.38531	0.29359	0.30049	0.39206	0.37243	0.40633	0.47621	0.44678	0.54859	0.50876	0.47725	0.39648	0.61168	0.43158	0.36619	0.44528	0.46238	0.56486	0.42172	0.53586	0.47976	0.5479	0.53868	0.46915	0.39333	0.61158	0.48356	0.40902	0.41105	0.34307	0.42964
920.38	0.3803	0.29627	0.51347	0.40662	0.51724	0.39768	0.29306	0.30133	0.39685	0.36448	0.40309	0.47272	0.4524	0.55473	0.50448	0.48184	0.39351	0.6038	0.42472	0.35972	0.43931	0.45574	0.56248	0.4211	0.53272	0.47758	0.53641	0.53313	0.46416	0.39238	0.61185	0.47488	0.40496	0.4106	0.33849	0.43036
921.31	0.37733	0.29202	0.50999	0.40799	0.52533	0.40093	0.29141	0.29623	0.39049	0.3667	0.39582	0.46204	0.45921	0.55617	0.49593	0.48068	0.38551	0.59986	0.41639	0.35808	0.43514	0.44641	0.55566	0.42284	0.52744	0.46976	0.52355	0.52389	0.45822	0.3928	0.60065	0.45774	0.40371	0.40262	0.33101	0.42704
922.26	0.37623	0.29692	0.49862	0.40751	0.52843	0.41078	0.29452	0.29585	0.38851	0.37274	0.38877	0.45921	0.46101	0.55269	0.48968	0.48109	0.38715	0.59339	0.42182	0.36091	0.43226	0.44124	0.55317	0.42572	0.52285	0.45764	0.52095	0.51357	0.45558	0.3946	0.59669	0.45389	0.40286	0.39669	0.32294	0.43655
923.21	0.37136	0.29839	0.49518	0.40556	0.52488	0.41345	0.29359	0.28894	0.382	0.36413	0.38346	0.4573	0.46625	0.55267	0.48067	0.48699	0.3844	0.58291	0.42058	0.35497	0.422	0.43247	0.5482	0.42527	0.51259	0.44943	0.50658	0.5079	0.44977	0.39027	0.58635	0.44197	0.39938	0.38806	0.31497	0.44362
924.16	0.37181	0.30156	0.49461	0.41311	0.52525	0.4171	0.29292	0.29183	0.37787	0.36637	0.37712	0.45405	0.47432	0.55692	0.48287	0.48589	0.38055	0.57682	0.42351	0.35219	0.41424	0.43222	0.54751	0.42481	0.511	0.45659	0.50123	0.50559	0.45043	0.38446	0.57612	0.43813	0.39449	0.39177	0.31267	0.45105
925.11	0.37937	0.3145	0.49132	0.40558	0.53085	0.41881	0.28958	0.2872	0.37958	0.36912	0.36999	0.4447	0.48168	0.55758	0.48505	0.48424	0.37445	0.56716	0.42777	0.3543	0.41222	0.42889	0.54095	0.42102	0.50906	0.45749	0.50344	0.50025	0.44974	0.3765	0.56889	0.43054	0.39127	0.38204	0.30805	0.45053
926.06	0.37457	0.32948	0.48875	0.40163	0.52392	0.42818	0.29043	0.28447	0.3854	0.36177	0.37714	0.43775	0.49069	0.56092	0.48535	0.48564	0.36954	0.55884	0.43504	0.34498	0.40581	0.42282	0.53929	0.41637	0.50501	0.4578	0.50405	0.49753	0.44569	0.37013	0.56768	0.42289	0.39062	0.37127	0.31797	0.44878
927.02	0.3731	0.32501	0.48206	0.39853	0.51683	0.42707	0.2816	0.28727	0.38637	0.35477	0.38112	0.42316	0.49565	0.56114	0.4762	0.48804	0.35671	0.55469	0.43443	0.34028	0.39636	0.41691	0.53567	0.4083	0.49563	0.45466	0.49967	0.49849	0.43728	0.36216	0.55701	0.40958	0.38918	0.36674	0.323	0.44089
927.97	0.37928	0.32012	0.48218	0.39199	0.51829	0.42514	0.2835	0.28696	0.3941	0.35779	0.38359	0.41949	0.50142	0.55525	0.48395	0.48533	0.35221	0.55197	0.44227	0.34052	0.39205	0.41238	0.53437	0.40468	0.49743	0.44975	0.49514	0.49421	0.43241	0.36471	0.55746	0.40753	0.38363	0.36189	0.33169	0.43209
928.92	0.38453	0.32069	0.48177	0.38788	0.51785	0.42939	0.28308	0.28313	0.39564	0.36032	0.39066	0.42221	0.50303	0.55161	0.48782	0.48514	0.34239	0.54416	0.44258	0.3374	0.3891	0.40419	0.53353	0.39786	0.4981	0.43986	0.48877	0.48934	0.41905	0.36634	0.55142	0.39154	0.37861	0.35135	0.33392	0.4288
929.87	0.38563	0.31857	0.48615	0.39687	0.51384	0.4309	0.28505	0.28487	0.39688	0.3614	0.39577	0.41932	0.50312	0.5516	0.49048	0.48944	0.33362	0.54227	0.44628	0.33162	0.38311	0.40123	0.53452	0.39635	0.49711	0.43406	0.49318	0.48746	0.41325	0.36868	0.54437	0.38245	0.37206	0.3469	0.34189	0.42875
930.82	0.39528	0.31205	0.48539	0.39937	0.51721	0.43189	0.28289	0.29161	0.39202	0.3668	0.39462	0.41505	0.504	0.55255	0.49319	0.48721	0.33143	0.54132	0.45451	0.33358	0.37997	0.40169	0.5295	0.39069	0.50354	0.43531	0.49529	0.48723	0.41184	0.36634	0.5391	0.37703	0.36619	0.34755	0.3364	0.42432
931.75	0.3966	0.32523	0.48659	0.39759	0.5203	0.43346	0.28398	0.29049	0.39442	0.37545	0.39592	0.41518	0.4986	0.55361	0.49913	0.48597	0.33083	0.54058	0.45663	0.32595	0.37667	0.40148	0.52774	0.38568	0.5096	0.43997	0.48826	0.48334	0.41481	0.36435	0.5339	0.37301	0.36236	0.33905	0.34609	0.41624
932.7	0.38636	0.33942	0.47837	0.40007	0.52327	0.43824	0.27895	0.29468	0.39789	0.37855	0.39644	0.41108	0.49314	0.56207	0.49169	0.47998	0.32466	0.53438	0.4583	0.32788	0.37848	0.40517	0.52408	0.37947	0.50941	0.44881	0.48587	0.47999	0.41557	0.35638	0.52566	0.36157	0.36261	0.33642	0.34341	0.41277
933.65	0.38085	0.33998	0.47048	0.40399	0.52635	0.43527	0.27927	0.29881	0.39564	0.37849	0.39845	0.40089	0.48438	0.56605	0.48124	0.47545	0.32433	0.53461	0.46363	0.32084	0.3758	0.40712	0.51745	0.36911	0.50036	0.45882	0.47965	0.47246	0.42191	0.34982	0.52263	0.36037	0.36183	0.33627	0.33621	0.40173
934.6	0.38164	0.35633	0.46731	0.40662	0.52503	0.44006	0.27517	0.30182	0.40319	0.37847	0.39584	0.398	0.48031	0.56931	0.47359	0.46943	0.32505	0.52527	0.46933	0.30904	0.38324	0.4103	0.51574	0.3628	0.50317	0.47678	0.47323	0.47681	0.42307	0.33883	0.51576	0.35772	0.36472	0.32764	0.32801	0.39519
935.55	0.38193	0.36904	0.47089	0.40674	0.52323	0.4366	0.27489	0.30207	0.40481	0.38226	0.39825	0.39022	0.46955	0.56911	0.47284	0.4677	0.31821	0.51728	0.4697	0.30123	0.38595	0.41151	0.51415	0.35508	0.50431	0.4797	0.4704	0.47058	0.424	0.33123	0.51	0.3502	0.3601	0.32586	0.32496	0.38268
936.5	0.37905	0.38215	0.46951	0.40489	0.52299	0.42837	0.27788	0.3023	0.40159	0.38117	0.39644	0.3926	0.46435	0.5713	0.46234	0.46146	0.31572	0.50477	0.47088	0.30065	0.38712	0.41229	0.51581	0.35238	0.50007	0.48833	0.4641	0.46807	0.42401	0.32208	0.50658	0.3461	0.35625	0.33007	0.31807	0.38173
937.45	0.38751	0.38895	0.47076	0.40125	0.5203	0.42764	0.27877	0.2996	0.39883	0.37459	0.39607	0.39096	0.46088	0.5735	0.46206	0.46413	0.30979	0.50008	0.46534	0.29011	0.38768	0.40829	0.51876	0.34684	0.50126	0.49114	0.46455	0.46738	0.41953	0.31482	0.49989	0.34704	0.35132	0.32621	0.30857	0.37504
938.4	0.38667	0.40558	0.47504	0.40315	0.51607	0.42685	0.27401	0.29799	0.40729	0.37539	0.39006	0.38756	0.45579	0.5762	0.45782	0.46229	0.30455	0.49534	0.46251	0.28403	0.39788	0.40555	0.52	0.34621	0.50326	0.49489	0.46718	0.46867	0.41985	0.30791	0.48959	0.33943	0.34819	0.32255	0.30172	0.36463
939.32	0.38186	0.40468	0.47548	0.40076	0.52016	0.41624	0.27663	0.29996	0.40439	0.37256	0.39427	0.38462	0.44769	0.5766	0.45638	0.46202	0.30012	0.48982	0.45448	0.29096	0.39633	0.4052	0.51828	0.33774	0.49436	0.49012	0.46132	0.46082	0.42244	0.30455	0.48503	0.34019	0.34271	0.32538	0.29794	0.35768
940.27	0.3791	0.40979	0.46661	0.40263	0.51902	0.40894	0.2762	0.29593	0.40787	0.37152	0.39502	0.38406	0.43943	0.57917	0.45355	0.45228	0.29728	0.48581	0.44708	0.28584	0.40515	0.40456	0.51846	0.33254	0.48631	0.48583	0.46408	0.45622	0.42249	0.3049	0.47724	0.33922	0.34246	0.32175	0.29635	0.35529
941.22	0.38405	0.40612	0.47396	0.4093	0.52343	0.41772	0.27548	0.29673	0.41698	0.37357	0.39512	0.38212	0.43778	0.58394	0.46169	0.45305	0.30116	0.48823	0.44805	0.27706	0.42318	0.40341	0.51161	0.3315	0.48751	0.48005	0.46686	0.44835	0.42696	0.30529	0.47923	0.33548	0.34379	0.3161	0.29191	0.35635
942.17	0.38922	0.41107	0.47493	0.42566	0.52423	0.41699	0.27733	0.30017	0.42059	0.37917	0.40021	0.3783	0.42766	0.58582	0.45795	0.45681	0.30824	0.4851	0.44926	0.27966	0.4308	0.40533	0.50876	0.32845	0.48082	0.47172	0.46874	0.44768	0.43291	0.30396	0.47786	0.3307	0.3404	0.31374	0.3009	0.35161
943.12	0.40252	0.40525	0.4738	0.4265	0.52899	0.41856	0.2776	0.30244	0.41381	0.37721	0.4015	0.37844	0.42489	0.58852	0.46442	0.45854	0.31495	0.47921	0.44509	0.28376	0.43667	0.40754	0.51014	0.32566	0.48589	0.45627	0.4689	0.44025	0.43192	0.3012	0.47254	0.33477	0.33904	0.30657	0.30716	0.3543
944.07	0.41782	0.4038	0.47503	0.42654	0.53432	0.42132	0.27869	0.30581	0.40913	0.37907	0.39919	0.38595	0.42136	0.58743	0.46795	0.45564	0.32243	0.47947	0.44048	0.28394	0.44604	0.40968	0.50988	0.32946	0.48973	0.44608	0.48438	0.43743	0.43548	0.30287	0.47278	0.32686	0.34365	0.30192	0.30182	0.35536
945.02	0.42635	0.40459	0.48515	0.42614	0.53869	0.42745	0.27943	0.30606	0.41192	0.3853	0.40254	0.3924	0.42055	0.59331	0.4689	0.46271	0.32721	0.47752	0.44181	0.28567	0.45677	0.4135	0.51173	0.33577	0.48718	0.44296	0.47876	0.43948	0.43879	0.30279	0.47332	0.32473	0.34121	0.30732	0.30076	0.35609
945.96	0.43985	0.40783	0.48647	0.42974	0.53694	0.42684	0.27743	0.30674	0.40943	0.38754	0.40258	0.3833	0.41805	0.59935	0.47245	0.46806	0.33028	0.47474	0.43423	0.29228	0.45992	0.41783	0.51709	0.33234	0.48634	0.43801	0.48	0.43744	0.4364	0.30737	0.4672	0.32926	0.33946	0.3121	0.29899	0.3462
946.89	0.4407	0.39388	0.48226	0.41997	0.5354	0.42833	0.27514	0.30546	0.40378	0.38511	0.39383	0.38035	0.41611	0.59943	0.46738	0.46108	0.32558	0.47492	0.42041	0.29257	0.46608	0.42015	0.51508	0.32816	0.48673	0.42826	0.47257	0.42865	0.4328	0.30976	0.46171	0.32798	0.33822	0.31165	0.28846	0.34816
947.84	0.43996	0.39682	0.48181	0.41824	0.53083	0.42702	0.27937	0.29823	0.40537	0.38794	0.39617	0.38241	0.40715	0.60267	0.46534	0.46042	0.32531	0.47549	0.41642	0.29289	0.46487	0.41918	0.51213	0.32765	0.47561	0.42641	0.4675	0.42943	0.42861	0.31567	0.4703	0.32085	0.33771	0.31568	0.28	0.34414
948.79	0.44321	0.40781	0.47836	0.42149	0.53122	0.43417	0.2847	0.29328	0.41119	0.39634	0.40087	0.37959	0.4074	0.61739	0.46129	0.46405	0.33116	0.48033	0.41228	0.29461	0.46594	0.42	0.51421	0.32607	0.47398	0.42768	0.45628	0.42612	0.42843	0.32275	0.47463	0.32788	0.33579	0.32647	0.2818	0.34728
949.74	0.44518	0.401	0.46972	0.41961	0.53131	0.42828	0.28268	0.2854	0.40851	0.39211	0.39286	0.37586	0.40657	0.61517	0.45104	0.45572	0.33485	0.47971	0.39807	0.295	0.45669	0.41953	0.51566	0.32013	0.473	0.42184	0.44455	0.41881	0.42437	0.32322	0.47393	0.32611	0.335	0.32165	0.27233	0.35188
950.68	0.45168	0.39889	0.46417	0.42466	0.53507	0.42948	0.28571	0.28566	0.40554	0.38952	0.39356	0.38677	0.40022	0.617	0.44358	0.4544	0.33533	0.4779	0.39152	0.29929	0.44889	0.42435	0.52005	0.32023	0.4706	0.4194	0.44226	0.42652	0.42474	0.32424	0.47723	0.32211	0.33449	0.31993	0.26761	0.35774
951.63	0.45836	0.40758	0.46446	0.42433	0.53974	0.42446	0.28613	0.27714	0.40082	0.39291	0.39381	0.38755	0.40074	0.62401	0.4504	0.45798	0.34674	0.47189	0.39157	0.30236	0.43723	0.42709	0.52773	0.31841	0.46866	0.42105	0.44239	0.43124	0.4246	0.32595	0.4813	0.31693	0.33483	0.32185	0.26288	0.3568
952.58	0.46879	0.40859	0.45686	0.42489	0.54596	0.42284	0.28337	0.28154	0.39049	0.39536	0.3921	0.38381	0.40375	0.63185	0.44971	0.45823	0.3511	0.46902	0.38361	0.30641	0.42646	0.4371	0.53653	0.3191	0.4711	0.4239	0.43549	0.43256	0.42947	0.32189	0.47753	0.32076	0.32758	0.3247	0.26609	0.36168
953.5	0.46122	0.39556	0.45291	0.41947	0.54145	0.41243	0.27399	0.27862	0.37646	0.38926	0.38225	0.37645	0.39462	0.62747	0.44632	0.4503	0.34796	0.46195	0.37723	0.30804	0.40944	0.43914	0.54038	0.31009	0.45965	0.40976	0.4236	0.43088	0.4247	0.31512	0.46634	0.31697	0.32118	0.31696	0.25536	0.34973
954.45	0.45849	0.39805	0.44843	0.41763	0.54001	0.41582	0.27047	0.27909	0.36669	0.38568	0.37805	0.37387	0.38729	0.63922	0.45651	0.45447	0.35267	0.4564	0.37218	0.31206	0.39912	0.44349	0.54647	0.30901	0.45315	0.40964	0.43906	0.43654	0.42639	0.31693	0.46347	0.31635	0.32055	0.31797	0.24997	0.33941
955.4	0.44968	0.38827	0.44609	0.40271	0.53439	0.40461	0.26399	0.27486	0.35451	0.3751	0.37029	0.36378	0.38256	0.63944	0.45633	0.44355	0.35646	0.4521	0.36279	0.31235	0.38211	0.44412	0.54793	0.30062	0.45147	0.40719	0.43435	0.43056	0.42683	0.309	0.45619	0.3138	0.31388	0.30969	0.24282	0.33608
956.35	0.43721	0.37102	0.43878	0.39315	0.53129	0.39735	0.26211	0.27588	0.34991	0.36472	0.36722	0.3651	0.37187	0.63954	0.44408	0.43881	0.35133	0.45273	0.35761	0.31175	0.37024	0.44811	0.55142	0.29431	0.4442	0.39443	0.42908	0.42503	0.42675	0.30233	0.4461	0.31702	0.31051	0.31095	0.23937	0.33449
957.29	0.41568	0.36039	0.43844	0.38156	0.53168	0.39584	0.26181	0.2741	0.35354	0.35701	0.36473	0.3693	0.36536	0.63842	0.43363	0.43642	0.35237	0.45299	0.35872	0.30727	0.36476	0.45245	0.55844	0.28906	0.44208	0.38614	0.43284	0.42623	0.41911	0.30384	0.44501	0.31533	0.31151	0.30548	0.2329	0.33394
958.24	0.40318	0.34516	0.43083	0.37368	0.52809	0.39562	0.26355	0.26996	0.35222	0.35141	0.36541	0.3719	0.36356	0.64217	0.43008	0.4336	0.35449	0.45076	0.35615	0.30591	0.36009	0.45957	0.56104	0.28923	0.44681	0.38227	0.43512	0.42891	0.41843	0.29976	0.44512	0.3119	0.30869	0.30315	0.2383	0.33492
959.17	0.39754	0.33087	0.43002	0.36169	0.5313	0.38927	0.26768	0.27688	0.34653	0.35127	0.367	0.38438	0.36055	0.64217	0.4176	0.42675	0.35451	0.45446	0.3555	0.31057	0.35472	0.46316	0.56181	0.28612	0.4461	0.38439	0.42697	0.42427	0.41753	0.29476	0.44833	0.31381	0.30672	0.29746	0.24346	0.33946
960.11	0.38167	0.3271	0.42564	0.35408	0.53212	0.38289	0.27305	0.26832	0.34946	0.35287	0.36815	0.38458	0.35711	0.65017	0.41708	0.42312	0.35301	0.45203	0.35717	0.30839	0.34997	0.46178	0.55459	0.28066	0.44054	0.3767	0.42854	0.42043	0.4133	0.29248	0.44505	0.31055	0.30613	0.30394	0.24461	0.34162
961.06	0.37174	0.3225	0.41895	0.35896	0.53811	0.37903	0.27083	0.2656	0.34493	0.35829	0.36351	0.3859	0.35446	0.64934	0.41628	0.41605	0.35534	0.4499	0.35204	0.31469	0.34192	0.45249	0.54722	0.27806	0.44284	0.37658	0.42886	0.42336	0.41229	0.29107	0.44562	0.30953	0.30327	0.29828	0.24256	0.33294
962.01	0.36077	0.30967	0.40672	0.36168	0.54104	0.36857	0.267	0.26176	0.33973	0.36441	0.35207	0.38507	0.34118	0.64381	0.41216	0.41557	0.35222	0.44491	0.34326	0.31653	0.33208	0.44218	0.52931	0.2702	0.42679	0.37204	0.42143	0.42216	0.41802	0.28398	0.44319	0.31383	0.30151	0.29808	0.22988	0.32132
962.95	0.35719	0.30777	0.40378	0.3644	0.54748	0.3522	0.26507	0.26438	0.34249	0.36442	0.35041	0.38788	0.33725	0.64409	0.40859	0.41508	0.3491	0.4414	0.3393	0.31878	0.32595	0.43479	0.51756	0.269	0.4201	0.38042	0.4228	0.42367	0.41967	0.28073	0.44277	0.31715	0.30461	0.30163	0.21651	0.31619
963.9	0.32432	0.29368	0.39001	0.35989	0.54261	0.33928	0.25431	0.26029	0.34143	0.35862	0.34074	0.37218	0.32606	0.63401	0.39889	0.40742	0.34318	0.43608	0.3279	0.31727	0.31556	0.42095	0.49793	0.25806	0.40773	0.37218	0.41124	0.42134	0.41394	0.27501	0.43111	0.32477	0.30253	0.30038	0.20764	0.30421
964.82	0.31768	0.27663	0.37786	0.35574	0.53831	0.32988	0.24802	0.2627	0.33482	0.35462	0.34181	0.37162	0.32315	0.62038	0.38454	0.40807	0.33515	0.43731	0.32089	0.31865	0.31702	0.40848	0.48565	0.25135	0.40535	0.36977	0.40455	0.42188	0.41387	0.27336	0.42924	0.33502	0.30499	0.29477	0.20178	0.28515
965.77	0.30058	0.2792	0.37506	0.34547	0.53187	0.32021	0.24544	0.2632	0.32878	0.35122	0.33919	0.36518	0.31676	0.61493	0.37748	0.3973	0.33036	0.43142	0.31693	0.31512	0.31348	0.40389	0.46889	0.24602	0.39425	0.37819	0.39994	0.41558	0.41371	0.27214	0.42885	0.34168	0.30903	0.29778	0.19388	0.27766
966.71	0.29859	0.2862	0.37303	0.33708	0.52403	0.32157	0.24262	0.26248	0.32701	0.34098	0.34207	0.35577	0.32041	0.61371	0.37952	0.38444	0.32638	0.43312	0.3161	0.31116	0.30902	0.39582	0.45824	0.24257	0.39695	0.38219	0.40891	0.41342	0.40968	0.27375	0.42699	0.34754	0.3111	0.29133	0.19954	0.2729
967.66	0.28376	0.28484	0.364	0.33148	0.51441	0.32043	0.23817	0.2594	0.32333	0.33719	0.3415	0.34873	0.31387	0.60335	0.37678	0.37073	0.31686	0.43548	0.31326	0.30713	0.30471	0.38345	0.44749	0.23091	0.39068	0.37542	0.4075	0.41104	0.40571	0.27524	0.43051	0.35568	0.31278	0.28812	0.20976	0.27072
968.61	0.28697	0.29346	0.35913	0.33263	0.50621	0.31761	0.24102	0.26092	0.31984	0.33245	0.34625	0.34059	0.31434	0.5956	0.37734	0.35742	0.30743	0.43856	0.31703	0.31011	0.30212	0.37382	0.43664	0.22645	0.38962	0.36679	0.4073	0.40732	0.40427	0.2745	0.43313	0.35861	0.3131	0.28898	0.20269	0.26979
969.55	0.27321	0.29754	0.35616	0.33138	0.50127	0.31345	0.23642	0.26109	0.31454	0.32853	0.33659	0.3403	0.30886	0.58907	0.3772	0.34031	0.29808	0.43621	0.3114	0.30449	0.28498	0.36913	0.42766	0.22156	0.37645	0.362	0.40083	0.40262	0.40165	0.27439	0.43446	0.36119	0.31026	0.28508	0.1893	0.27039
970.47	0.27329	0.2884	0.35746	0.3369	0.49442	0.3224	0.2348	0.26635	0.32556	0.3281	0.34388	0.34897	0.30923	0.58402	0.38565	0.34717	0.29325	0.4438	0.31417	0.30113	0.29028	0.3621	0.42653	0.22608	0.37172	0.34983	0.40361	0.4114	0.3986	0.27668	0.43925	0.36615	0.31575	0.28421	0.18842	0.27748
971.42	0.25963	0.27788	0.35509	0.32641	0.48746	0.30786	0.22886	0.26561	0.32636	0.32585	0.33768	0.34771	0.30885	0.57366	0.37305	0.33192	0.29061	0.43779	0.30998	0.2949	0.28302	0.35236	0.41534	0.22223	0.369	0.33319	0.39223	0.39886	0.39819	0.26848	0.43337	0.36482	0.31591	0.28684	0.17779	0.27457
972.37	0.24984	0.26631	0.3531	0.32121	0.48375	0.30991	0.22291	0.26743	0.32356	0.32028	0.33806	0.34654	0.30524	0.565	0.36954	0.32639	0.28677	0.43882	0.30641	0.29225	0.2831	0.34769	0.40752	0.22423	0.36234	0.3208	0.38591	0.39127	0.39462	0.266	0.42902	0.36539	0.31884	0.27728	0.16408	0.27109
973.31	0.24429	0.25309	0.35561	0.32418	0.47957	0.31062	0.21885	0.26205	0.3304	0.31758	0.33596	0.35302	0.30584	0.55975	0.36926	0.33072	0.28343	0.43863	0.30184	0.28484	0.27524	0.34695	0.40372	0.22482	0.3603	0.32104	0.3851	0.39419	0.39248	0.26613	0.43286	0.36816	0.32639	0.27055	0.16166	0.2645
974.26	0.24456	0.25504	0.35466	0.32987	0.48152	0.31974	0.22497	0.2701	0.33744	0.32392	0.34261	0.35525	0.30847	0.56174	0.37371	0.33539	0.2879	0.44347	0.30562	0.28334	0.28901	0.34922	0.40601	0.23276	0.36458	0.3307	0.3949	0.40411	0.39713	0.26502	0.44346	0.37223	0.33666	0.27743	0.17163	0.26231
975.18	0.23369	0.25047	0.3447	0.32084	0.46775	0.30825	0.21755	0.26859	0.32611	0.32006	0.33926	0.3451	0.30306	0.55352	0.36079	0.31562	0.27896	0.43267	0.29851	0.27449	0.27827	0.34538	0.3951	0.22162	0.35888	0.32589	0.38621	0.39117	0.3902	0.25539	0.44052	0.36932	0.33309	0.273	0.16803	0.25425
976.12	0.22604	0.25171	0.34136	0.32284	0.45379	0.30996	0.21484	0.26469	0.32464	0.31463	0.3424	0.3392	0.29767	0.55357	0.36282	0.31392	0.26521	0.43149	0.29699	0.27526	0.27742	0.34497	0.39275	0.22037	0.35741	0.33364	0.37861	0.39549	0.38252	0.25327	0.45122	0.36944	0.33691	0.26989	0.15967	0.25032
977.07	0.23288	0.26175	0.34495	0.32898	0.44563	0.30807	0.21396	0.26528	0.32484	0.32226	0.3397	0.33651	0.29969	0.55085	0.36503	0.3086	0.26316	0.4307	0.29334	0.27023	0.27037	0.34507	0.39071	0.21441	0.35645	0.33508	0.37974	0.3942	0.37564	0.25198	0.45337	0.36827	0.33389	0.27788	0.16115	0.24515
978.01	0.22702	0.26453	0.33838	0.32777	0.43055	0.30545	0.20582	0.26565	0.32187	0.32445	0.34048	0.33888	0.29196	0.54832	0.35561	0.29824	0.25744	0.4249	0.29011	0.26289	0.27248	0.34125	0.38711	0.20434	0.34909	0.32896	0.36928	0.39013	0.36963	0.25245	0.45447	0.35889	0.32692	0.28178	0.1574	0.24024
978.96	0.21544	0.25874	0.33918	0.33015	0.41603	0.30453	0.19464	0.25642	0.31719	0.31965	0.33582	0.33697	0.28324	0.53671	0.34623	0.28833	0.24911	0.42166	0.28863	0.25918	0.26566	0.3358	0.37787	0.19777	0.33519	0.32062	0.35756	0.38346	0.35838	0.25276	0.44682	0.35323	0.31977	0.27895	0.1443	0.23526
979.88	0.21417	0.24698	0.33473	0.33239	0.41266	0.30748	0.19099	0.2455	0.31695	0.3109	0.34248	0.33285	0.28196	0.52817	0.34401	0.28419	0.24177	0.42034	0.28268	0.25499	0.26804	0.33151	0.37638	0.19582	0.33504	0.3216	0.34582	0.38136	0.35333	0.25673	0.45075	0.34726	0.31888	0.27802	0.14419	0.22904
980.82	0.21191	0.23705	0.335	0.3384	0.4076	0.30263	0.18531	0.24693	0.31034	0.30963	0.34264	0.34135	0.28245	0.51317	0.34615	0.2785	0.24083	0.42125	0.27343	0.24843	0.26404	0.32796	0.37416	0.18821	0.32172	0.31614	0.34164	0.37488	0.34869	0.25425	0.44513	0.34005	0.31273	0.27022	0.15229	0.22254
981.77	0.2046	0.21322	0.32523	0.33555	0.39944	0.29701	0.17864	0.23439	0.29883	0.30209	0.34138	0.33385	0.27739	0.50025	0.32986	0.2686	0.23517	0.40874	0.26491	0.23775	0.26208	0.32078	0.36711	0.18533	0.3184	0.31134	0.32489	0.37411	0.34208	0.24903	0.44394	0.32513	0.30723	0.25879	0.14282	0.21205
982.71	0.19934	0.21216	0.32565	0.3339	0.39757	0.29167	0.176	0.22427	0.28888	0.29852	0.3387	0.31539	0.27722	0.49052	0.33382	0.25915	0.23046	0.40323	0.25523	0.22335	0.25822	0.31717	0.36438	0.1865	0.31713	0.30909	0.3286	0.36802	0.33878	0.24257	0.4396	0.30651	0.30331	0.25055	0.13781	0.20435
983.63	0.19667	0.21032	0.32932	0.33193	0.39336	0.29095	0.1717	0.2211	0.27998	0.30004	0.34225	0.30949	0.27412	0.48786	0.33571	0.24749	0.23064	0.39245	0.24382	0.21852	0.2541	0.31726	0.3624	0.18192	0.3185	0.30514	0.33147	0.36055	0.33554	0.2346	0.43171	0.30185	0.29741	0.247	0.14455	0.19983
984.58	0.19108	0.21327	0.33101	0.3375	0.38728	0.28592	0.16481	0.21498	0.27091	0.30657	0.32903	0.3062	0.27279	0.48633	0.33085	0.2513	0.23561	0.38466	0.23632	0.20648	0.24727	0.31602	0.3568	0.17434	0.30399	0.3024	0.32654	0.35626	0.33664	0.22626	0.41569	0.29233	0.28962	0.23982	0.13771	0.19552
985.52	0.19088	0.20394	0.32936	0.34294	0.38535	0.28744	0.16122	0.20731	0.26774	0.30817	0.33125	0.29222	0.27107	0.48311	0.32421	0.25669	0.23883	0.38002	0.23316	0.20328	0.2484	0.31599	0.35177	0.16801	0.30179	0.2916	0.321	0.35789	0.33872	0.22752	0.40644	0.27936	0.28836	0.24326	0.12321	0.19576
986.46	0.18193	0.20713	0.33451	0.34977	0.3792	0.28616	0.1583	0.20556	0.26536	0.30774	0.33098	0.28845	0.26759	0.48214	0.33048	0.2659	0.23308	0.37302	0.2299	0.20084	0.24527	0.31597	0.34791	0.16148	0.29135	0.28814	0.31147	0.35081	0.33486	0.2217	0.38986	0.27525	0.28177	0.23839	0.12029	0.19583
987.41	0.18984	0.19299	0.33227	0.35042	0.37853	0.27678	0.15238	0.20694	0.26323	0.30465	0.32542	0.29018	0.26933	0.47406	0.31476	0.26576	0.23391	0.36136	0.22473	0.19975	0.23879	0.32006	0.34448	0.15861	0.29023	0.2873	0.29356	0.34736	0.33534	0.21416	0.37495	0.28095	0.27705	0.23954	0.11191	0.19626
988.33	0.18638	0.18225	0.32512	0.35831	0.37323	0.26365	0.14772	0.20312	0.25506	0.2987	0.3165	0.2751	0.26764	0.45987	0.30264	0.26932	0.23112	0.35681	0.22135	0.19436	0.22965	0.31773	0.33849	0.15499	0.28309	0.27497	0.27748	0.34262	0.33759	0.21595	0.37116	0.27048	0.26695	0.23081	0.099526	0.18763
989.27	0.18692	0.17499	0.32675	0.35972	0.37167	0.26736	0.15136	0.2055	0.25436	0.29626	0.31799	0.2623	0.26253	0.44861	0.30092	0.2611	0.22658	0.36238	0.22149	0.19333	0.226	0.3236	0.34047	0.15831	0.28908	0.26869	0.27499	0.33961	0.33821	0.21785	0.37164	0.26384	0.26274	0.2321	0.093853	0.17892
990.21	0.18453	0.16969	0.32617	0.35704	0.36777	0.26127	0.14699	0.19896	0.25034	0.28791	0.31021	0.25633	0.25457	0.44026	0.30045	0.25068	0.22079	0.35024	0.21618	0.18865	0.22083	0.32194	0.34011	0.16388	0.28394	0.26644	0.26361	0.32759	0.33654	0.21131	0.3656	0.26077	0.25144	0.22408	0.092292	0.17187
991.16	0.17976	0.16486	0.32907	0.3514	0.36348	0.25404	0.14081	0.19257	0.24906	0.27814	0.30188	0.24305	0.25304	0.43437	0.29539	0.2397	0.22218	0.35019	0.21379	0.18207	0.21121	0.32197	0.33828	0.16366	0.28414	0.26136	0.26165	0.31623	0.34181	0.21366	0.36014	0.24973	0.24818	0.22172	0.08938	0.16644
992.08	0.16574	0.15796	0.33196	0.35557	0.35707	0.25784	0.14123	0.18143	0.24901	0.27125	0.29979	0.23594	0.24471	0.42296	0.30373	0.2439	0.22159	0.34559	0.21648	0.18376	0.20968	0.31855	0.3401	0.16462	0.27663	0.25237	0.25885	0.31224	0.34251	0.21241	0.35683	0.24019	0.24233	0.21254	0.090459	0.16314
993.02	0.16052	0.15632	0.3359	0.34191	0.35292	0.26107	0.13608	0.17019	0.25285	0.26776	0.2953	0.2345	0.24372	0.41394	0.30581	0.24152	0.216	0.33502	0.21016	0.17568	0.21108	0.32027	0.34156	0.16618	0.27713	0.24561	0.24937	0.31011	0.33661	0.21264	0.3519	0.22942	0.24368	0.21347	0.082425	0.16529
993.96	0.16045	0.15425	0.33854	0.33452	0.34437	0.24536	0.12642	0.16417	0.23893	0.26002	0.29314	0.23195	0.24257	0.40636	0.30994	0.23433	0.21187	0.32157	0.20919	0.16865	0.19788	0.31492	0.33917	0.16118	0.27346	0.24108	0.24232	0.30329	0.33036	0.2086	0.34343	0.21845	0.23188	0.20597	0.084763	0.16434
994.9	0.15659	0.15332	0.34167	0.32626	0.34113	0.24234	0.12521	0.16426	0.23389	0.25468	0.29071	0.22472	0.24257	0.40017	0.30568	0.22612	0.21043	0.31845	0.21407	0.16325	0.19189	0.31723	0.33803	0.15903	0.28113	0.2381	0.24183	0.30147	0.32671	0.2049	0.33968	0.20613	0.23177	0.20414	0.085231	0.16138
995.82	0.15589	0.15026	0.3458	0.31762	0.34468	0.23713	0.12675	0.16295	0.2298	0.26143	0.29258	0.22498	0.24826	0.39456	0.31051	0.22487	0.21003	0.30929	0.21803	0.16154	0.18697	0.32125	0.33902	0.15728	0.29051	0.23999	0.24401	0.30417	0.32645	0.20186	0.34337	0.20199	0.22656	0.21097	0.081455	0.15559
996.77	0.15286	0.15205	0.35038	0.31024	0.34292	0.23019	0.12628	0.16336	0.21685	0.26729	0.29066	0.22291	0.25208	0.39756	0.30772	0.21709	0.20642	0.30934	0.21744	0.1572	0.17917	0.32678	0.34025	0.15634	0.29137	0.24124	0.23903	0.29918	0.32331	0.20324	0.3436	0.19239	0.22381	0.21845	0.078771	0.15746
997.71	0.14927	0.13999	0.35381	0.30699	0.34501	0.22541	0.12588	0.16279	0.21008	0.26346	0.29314	0.21777	0.25308	0.39724	0.31202	0.21534	0.20788	0.31304	0.22232	0.15588	0.17055	0.32315	0.34176	0.15727	0.29454	0.24051	0.24123	0.29468	0.32297	0.19785	0.33764	0.18353	0.22346	0.21396	0.086981	0.16019
998.65	0.1467	0.14332	0.35312	0.30556	0.35236	0.21767	0.12346	0.16242	0.22065	0.26928	0.28175	0.20691	0.25752	0.39727	0.31063	0.21947	0.21093	0.30784	0.22117	0.1586	0.17645	0.33009	0.34332	0.16219	0.30561	0.24205	0.23761	0.29568	0.32677	0.19118	0.34387	0.1819	0.22461	0.21925	0.079174	0.16323
999.57	0.14024	0.14506	0.34724	0.30473	0.35086	0.21381	0.12011	0.16332	0.21551	0.27271	0.27862	0.20561	0.25673	0.39381	0.30409	0.22541	0.20742	0.30623	0.2169	0.16328	0.17112	0.33345	0.34907	0.16235	0.30323	0.24386	0.22806	0.29951	0.32595	0.18944	0.34781	0.18281	0.22227	0.22268	0.080574	0.16421
1000.5	0.134	0.14254	0.34168	0.30394	0.3444	0.21073	0.11794	0.16341	0.21633	0.26366	0.27485	0.20413	0.24963	0.38938	0.30029	0.22442	0.20364	0.30897	0.21451	0.17294	0.17167	0.3347	0.35787	0.16901	0.29841	0.23935	0.22012	0.2984	0.32167	0.18239	0.3482	0.18317	0.22392	0.21954	0.08753	0.17268
1001.5	0.13631	0.13891	0.33904	0.28971	0.34265	0.21188	0.11224	0.16837	0.21828	0.26499	0.2736	0.19164	0.24753	0.38305	0.30184	0.21822	0.20231	0.31126	0.21207	0.17676	0.17273	0.3361	0.36156	0.17558	0.30543	0.23387	0.22029	0.29903	0.31859	0.17878	0.34551	0.18441	0.22885	0.21949	0.088974	0.17259
1002.4	0.13843	0.14238	0.33514	0.28615	0.33809	0.20649	0.10911	0.17012	0.21955	0.2722	0.26946	0.18383	0.2527	0.38352	0.29669	0.21672	0.20249	0.30898	0.21341	0.18108	0.17424	0.34079	0.36768	0.1782	0.30811	0.23331	0.21458	0.30022	0.31889	0.17535	0.34675	0.1846	0.23122	0.21993	0.085937	0.1642
1003.3	0.13617	0.12886	0.32695	0.27317	0.33091	0.20972	0.11296	0.16184	0.21548	0.26346	0.27098	0.19165	0.25446	0.37649	0.29065	0.21242	0.19844	0.30993	0.21278	0.17882	0.17301	0.34297	0.37373	0.18564	0.30885	0.22665	0.21112	0.29827	0.31313	0.17761	0.33737	0.18374	0.2337	0.2182	0.093557	0.16832
1004.3	0.13	0.12177	0.32585	0.25999	0.32339	0.20092	0.11208	0.15767	0.21726	0.26542	0.27389	0.18222	0.2592	0.37704	0.29239	0.2035	0.19288	0.3015	0.2124	0.17337	0.17597	0.34123	0.3759	0.18489	0.30797	0.22009	0.20788	0.29022	0.3083	0.17294	0.33358	0.1763	0.23125	0.22493	0.088644	0.17098
1005.2	0.13032	0.12068	0.31702	0.25577	0.32093	0.19069	0.11109	0.15774	0.21648	0.27232	0.27055	0.17672	0.26377	0.37832	0.28975	0.20545	0.19842	0.29851	0.21115	0.17114	0.18	0.34457	0.37786	0.18421	0.31148	0.22263	0.20345	0.29405	0.30736	0.16726	0.33105	0.16847	0.23375	0.23066	0.082394	0.16702
1006.1	0.12638	0.12169	0.30542	0.2566	0.31652	0.18442	0.10869	0.14867	0.206	0.26504	0.27052	0.17233	0.26617	0.38295	0.28103	0.21038	0.19855	0.29195	0.21186	0.16591	0.17553	0.3389	0.37643	0.18118	0.307	0.22502	0.19431	0.29302	0.29969	0.16055	0.33156	0.15678	0.22715	0.22967	0.077228	0.16512
1007.1	0.11847	0.11859	0.29268	0.24606	0.30644	0.17395	0.10427	0.14216	0.19856	0.25495	0.26448	0.17538	0.26152	0.37821	0.27329	0.20365	0.19067	0.28856	0.21333	0.15864	0.16602	0.33664	0.37802	0.179	0.30679	0.22633	0.18463	0.28884	0.2862	0.15323	0.33097	0.14401	0.21959	0.23434	0.076633	0.17392
1008	0.11014	0.1154	0.29339	0.2471	0.30595	0.16725	0.10123	0.14428	0.193	0.2571	0.26579	0.16884	0.26623	0.37744	0.2726	0.20684	0.19275	0.28747	0.21388	0.16126	0.16188	0.32932	0.38326	0.17701	0.30286	0.22999	0.18229	0.29152	0.28236	0.1486	0.33461	0.13496	0.21944	0.23849	0.074758	0.16957
1008.9	0.10907	0.11289	0.28773	0.24502	0.30709	0.17109	0.10303	0.14045	0.19013	0.2568	0.26128	0.17218	0.26763	0.37687	0.27157	0.21067	0.19766	0.29802	0.21697	0.16459	0.16347	0.33326	0.39029	0.1832	0.30413	0.23497	0.18413	0.29895	0.27805	0.15432	0.32852	0.12713	0.22119	0.23303	0.080699	0.16803
1009.9	0.10144	0.10851	0.28819	0.23706	0.29982	0.17757	0.10295	0.13912	0.1886	0.25494	0.26362	0.1726	0.27266	0.36936	0.27227	0.20696	0.18869	0.30248	0.21792	0.17284	0.16133	0.32724	0.39577	0.19162	0.30189	0.23302	0.18161	0.30219	0.26589	0.15923	0.3241	0.12177	0.217	0.23132	0.079667	0.17638
1010.8	0.097308	0.10267	0.28768	0.23207	0.29805	0.17096	0.10408	0.14204	0.19232	0.25243	0.26218	0.18001	0.27869	0.3681	0.27245	0.20128	0.18758	0.30336	0.22053	0.17811	0.16843	0.3313	0.40631	0.19851	0.30414	0.23464	0.18486	0.30283	0.26618	0.16255	0.32217	0.12406	0.21917	0.23507	0.093931	0.18175
1011.7	0.10222	0.092108	0.28969	0.23116	0.30156	0.17414	0.11018	0.14859	0.20249	0.25106	0.26857	0.18155	0.28798	0.3679	0.2788	0.20163	0.19209	0.31131	0.22642	0.19015	0.176	0.33298	0.41755	0.20745	0.30492	0.23772	0.18762	0.30893	0.26941	0.16868	0.31734	0.12767	0.22474	0.2368	0.10147	0.18302
1012.7	0.096918	0.09473	0.28606	0.22065	0.30092	0.16916	0.10994	0.14923	0.20069	0.24718	0.27228	0.18219	0.28804	0.36994	0.27133	0.19964	0.18923	0.31865	0.23384	0.19763	0.17792	0.33407	0.42563	0.20737	0.30293	0.24003	0.18404	0.31281	0.26769	0.17075	0.31509	0.12312	0.22211	0.23723	0.10881	0.18598
1013.6	0.099255	0.09118	0.29267	0.2219	0.30237	0.15791	0.10813	0.15566	0.20337	0.24804	0.27971	0.18594	0.29992	0.3675	0.28051	0.20343	0.18969	0.31698	0.23839	0.20884	0.18178	0.33336	0.43225	0.21545	0.30198	0.24351	0.19819	0.31658	0.26509	0.17068	0.31696	0.12993	0.22351	0.24667	0.11191	0.19377
1014.5	0.10389	0.084744	0.29274	0.22711	0.30811	0.14897	0.10619	0.15446	0.19666	0.24693	0.28064	0.18721	0.30533	0.36755	0.28	0.20573	0.19645	0.32151	0.24506	0.21062	0.18221	0.33549	0.43843	0.21597	0.30156	0.24647	0.19867	0.31488	0.27097	0.17753	0.32062	0.13449	0.22532	0.24801	0.11797	0.19003
1015.5	0.095699	0.08151	0.29217	0.23255	0.31459	0.14774	0.10918	0.15187	0.20073	0.25236	0.28253	0.1906	0.31427	0.36589	0.28441	0.21931	0.20778	0.33814	0.25585	0.22067	0.19181	0.33689	0.44096	0.21892	0.30121	0.25015	0.20041	0.32814	0.2698	0.18396	0.32313	0.13409	0.22765	0.2467	0.11328	0.19146
1016.4	0.091318	0.078874	0.29469	0.23192	0.3154	0.13755	0.10811	0.14749	0.1892	0.25835	0.28192	0.18669	0.31895	0.36825	0.2891	0.22322	0.21479	0.34484	0.25431	0.22876	0.19671	0.33405	0.43908	0.21904	0.29732	0.2516	0.20503	0.33374	0.271	0.18766	0.32542	0.13317	0.22538	0.25089	0.11183	0.19336
1017.3	0.097312	0.068082	0.29838	0.23677	0.31794	0.14112	0.11273	0.14744	0.19144	0.26204	0.2861	0.19092	0.33076	0.37294	0.29964	0.22996	0.22038	0.35964	0.26156	0.23231	0.20346	0.337	0.43959	0.22933	0.30128	0.2554	0.21582	0.34076	0.27286	0.19538	0.32887	0.13802	0.22972	0.2574	0.11072	0.20253
1018.3	0.091758	0.066311	0.29136	0.24216	0.32473	0.13887	0.11321	0.14096	0.18586	0.26066	0.28804	0.19382	0.33261	0.37617	0.29202	0.23686	0.2314	0.3787	0.26825	0.23559	0.20899	0.33873	0.4426	0.23593	0.30114	0.2575	0.21521	0.35266	0.28374	0.20483	0.33209	0.14298	0.23357	0.25926	0.1201	0.20402
1019.2	0.084487	0.062127	0.28978	0.23839	0.32719	0.1302	0.11026	0.13756	0.18551	0.25424	0.28933	0.19632	0.33911	0.37907	0.29304	0.24049	0.24254	0.39428	0.27236	0.23447	0.21614	0.33541	0.43821	0.24031	0.2999	0.25997	0.2207	0.35869	0.28731	0.2092	0.32975	0.14267	0.23667	0.2612	0.12604	0.20902
1020.1	0.087956	0.062444	0.29721	0.2449	0.33694	0.13271	0.10639	0.13809	0.18358	0.25541	0.29449	0.20334	0.34576	0.38276	0.30072	0.24942	0.25363	0.40791	0.27499	0.23964	0.2148	0.33645	0.44174	0.24664	0.29826	0.26175	0.23393	0.36482	0.30052	0.2193	0.33462	0.15603	0.23963	0.27144	0.14264	0.21968
1021.1	0.090263	0.071508	0.30311	0.24891	0.34821	0.14253	0.1037	0.14057	0.18863	0.2592	0.30395	0.21287	0.35499	0.38507	0.30128	0.27206	0.26722	0.42392	0.28582	0.23975	0.22449	0.34282	0.44388	0.25722	0.30232	0.27094	0.25265	0.38079	0.3112	0.22738	0.3399	0.17174	0.24561	0.28276	0.15564	0.23127
1022	0.085513	0.075085	0.31007	0.26156	0.35654	0.13972	0.10387	0.14654	0.19118	0.25909	0.30579	0.21894	0.3637	0.38994	0.30663	0.28682	0.28273	0.43185	0.29136	0.25396	0.23542	0.34405	0.44484	0.2648	0.30419	0.27932	0.26112	0.39416	0.32153	0.24284	0.34125	0.18666	0.25445	0.28607	0.16787	0.24202
1022.9	0.095629	0.081176	0.32923	0.26925	0.37054	0.15177	0.10936	0.15524	0.19896	0.26626	0.31279	0.22684	0.37752	0.39551	0.32299	0.30339	0.29502	0.44693	0.30012	0.26637	0.25036	0.34975	0.44694	0.27388	0.31913	0.30224	0.27984	0.40887	0.33602	0.26106	0.3562	0.20073	0.25983	0.29751	0.17667	0.2581
1023.9	0.097842	0.086093	0.34851	0.28248	0.38193	0.16492	0.11383	0.15817	0.20093	0.27502	0.31834	0.23726	0.38244	0.39897	0.33292	0.31894	0.31091	0.45543	0.31432	0.27159	0.26299	0.35552	0.44838	0.2888	0.32552	0.31628	0.30549	0.42603	0.35341	0.27504	0.37157	0.21431	0.26758	0.3154	0.19115	0.27511
1024.8	0.10515	0.088738	0.36641	0.28503	0.39075	0.17216	0.12179	0.16074	0.20918	0.2788	0.33129	0.24334	0.39029	0.40258	0.34296	0.3346	0.32551	0.46152	0.33053	0.27607	0.28168	0.35708	0.45114	0.30425	0.33517	0.33783	0.32675	0.44521	0.36801	0.29059	0.38617	0.22841	0.28036	0.32595	0.20556	0.28422
1025.7	0.10138	0.09335	0.37484	0.29048	0.39381	0.16518	0.12609	0.16231	0.21154	0.28246	0.33573	0.2565	0.39772	0.40724	0.3511	0.34195	0.33448	0.46256	0.33562	0.28318	0.29147	0.35578	0.4491	0.3164	0.33886	0.35614	0.33069	0.4544	0.3842	0.31044	0.40522	0.24029	0.2918	0.33096	0.21543	0.29225
1026.7	0.11176	0.098432	0.38985	0.29556	0.40838	0.17102	0.12924	0.15767	0.22323	0.30125	0.34192	0.26436	0.4015	0.40927	0.36891	0.35562	0.34814	0.46764	0.34631	0.2757	0.30524	0.36275	0.45011	0.32798	0.341	0.37035	0.3571	0.47096	0.40362	0.32506	0.42205	0.24942	0.30722	0.3481	0.22635	0.29994
1027.6	0.10961	0.10405	0.40063	0.30105	0.40603	0.16963	0.13227	0.15177	0.22508	0.30762	0.34189	0.27121	0.4053	0.40935	0.38283	0.3759	0.35155	0.46933	0.35332	0.27383	0.30622	0.36496	0.4463	0.33664	0.34225	0.37858	0.37011	0.48101	0.40752	0.3384	0.43268	0.25643	0.3184	0.36026	0.24328	0.31127
1028.5	0.11395	0.11176	0.40209	0.29907	0.41415	0.17335	0.13196	0.15424	0.23776	0.32079	0.34592	0.27508	0.41599	0.41223	0.39192	0.3981	0.35262	0.47123	0.35365	0.28428	0.3161	0.37114	0.44947	0.3445	0.35222	0.39358	0.38654	0.49605	0.41605	0.35461	0.4456	0.27671	0.33309	0.37076	0.2508	0.31605
1029.4	0.11841	0.12563	0.40806	0.30399	0.41351	0.17708	0.13451	0.15878	0.24669	0.33313	0.34867	0.28158	0.42515	0.41644	0.40138	0.41007	0.35344	0.47289	0.35453	0.29067	0.3262	0.37841	0.45056	0.35462	0.36456	0.40431	0.40647	0.51542	0.42967	0.37525	0.46238	0.28469	0.34474	0.38487	0.25977	0.3242
1030.4	0.12516	0.13688	0.41181	0.31145	0.42156	0.18861	0.13781	0.15613	0.25413	0.33831	0.3503	0.28001	0.42941	0.42016	0.41075	0.42445	0.35728	0.46829	0.35787	0.28875	0.33793	0.38554	0.45302	0.35903	0.37979	0.41604	0.43157	0.53247	0.43403	0.38967	0.47593	0.28848	0.35487	0.39669	0.2721	0.33189
1031.3	0.12309	0.14908	0.41014	0.30449	0.41837	0.19658	0.14074	0.15821	0.25395	0.33784	0.34537	0.28532	0.42945	0.42006	0.40769	0.42839	0.36055	0.46159	0.35759	0.29791	0.33738	0.38509	0.45289	0.36248	0.39281	0.42908	0.43503	0.53906	0.43995	0.40435	0.50003	0.30226	0.35691	0.39817	0.27577	0.34016
1032.2	0.12945	0.15346	0.40711	0.30137	0.41836	0.20061	0.14175	0.16387	0.25681	0.33907	0.34431	0.28466	0.43022	0.42572	0.40368	0.42353	0.36495	0.44971	0.35705	0.29633	0.34164	0.38032	0.45103	0.36421	0.40124	0.43611	0.44608	0.55371	0.45195	0.41352	0.51614	0.32526	0.36112	0.4029	0.27068	0.34258
1033.2	0.13095	0.1644	0.40092	0.29329	0.41103	0.20654	0.14555	0.16407	0.2482	0.33547	0.3414	0.28404	0.42165	0.43154	0.39822	0.41214	0.36674	0.44403	0.34881	0.2912	0.33367	0.37383	0.44985	0.3616	0.40265	0.44368	0.44723	0.56312	0.46195	0.42395	0.52583	0.32491	0.35873	0.40431	0.27474	0.34532
1034.1	0.13219	0.16656	0.38671	0.28636	0.40609	0.21361	0.14999	0.16527	0.23777	0.33341	0.33755	0.27338	0.41392	0.43745	0.3981	0.40398	0.36536	0.43887	0.34447	0.28427	0.32253	0.37137	0.44393	0.35315	0.40558	0.45032	0.44252	0.56148	0.46575	0.43626	0.53512	0.32968	0.35492	0.407	0.28331	0.345
1035	0.13391	0.16544	0.37609	0.2741	0.40066	0.21114	0.15294	0.16877	0.23211	0.33045	0.32705	0.26386	0.41045	0.44035	0.39541	0.38399	0.36488	0.43578	0.33793	0.28338	0.30614	0.36584	0.43648	0.34397	0.39875	0.44184	0.4389	0.55651	0.47402	0.44753	0.53874	0.33775	0.34751	0.40602	0.27593	0.34412
1036	0.13045	0.17093	0.35984	0.26483	0.38669	0.20173	0.14972	0.16152	0.22274	0.32055	0.32047	0.24716	0.40146	0.43864	0.39078	0.36553	0.35232	0.42331	0.32506	0.27487	0.29576	0.35796	0.42536	0.33244	0.38669	0.43143	0.43825	0.55412	0.47333	0.45282	0.53197	0.33054	0.3432	0.40296	0.27527	0.33374
1036.9	0.12115	0.16915	0.34266	0.2512	0.37498	0.18998	0.14488	0.15453	0.21031	0.30934	0.31178	0.22957	0.38914	0.4342	0.37969	0.34621	0.34683	0.40393	0.31075	0.26373	0.27575	0.35309	0.41649	0.32004	0.3745	0.42038	0.42027	0.53655	0.47009	0.45537	0.52018	0.31336	0.33056	0.39234	0.27204	0.32228
1037.8	0.11494	0.16785	0.32418	0.2444	0.36806	0.18332	0.14637	0.13929	0.20271	0.29797	0.30507	0.20814	0.38318	0.43151	0.3679	0.32434	0.33864	0.38405	0.30273	0.25019	0.26656	0.3468	0.40035	0.30235	0.36608	0.40882	0.40959	0.52228	0.46394	0.45992	0.50975	0.30295	0.31964	0.38048	0.25884	0.30978
1038.8	0.101	0.15949	0.30699	0.22873	0.3539	0.17019	0.14045	0.12656	0.19238	0.28539	0.28925	0.19042	0.37298	0.41683	0.33714	0.29418	0.31731	0.36254	0.28736	0.23758	0.24744	0.33079	0.3889	0.28048	0.35417	0.39285	0.38967	0.50219	0.44867	0.45691	0.48756	0.28596	0.30559	0.35917	0.23542	0.28898
1039.7	0.086445	0.14666	0.29153	0.22123	0.33341	0.15961	0.12936	0.11332	0.17643	0.27433	0.27897	0.16939	0.35813	0.40533	0.3114	0.2708	0.29372	0.34722	0.26562	0.21712	0.22705	0.31398	0.37449	0.25483	0.33987	0.38406	0.36632	0.48665	0.4296	0.45206	0.46427	0.26635	0.29042	0.34248	0.22022	0.26579
1040.6	0.081784	0.1345	0.28327	0.2181	0.3289	0.15553	0.12695	0.10877	0.16905	0.25821	0.26889	0.15186	0.35354	0.40316	0.29295	0.25013	0.28577	0.34139	0.25285	0.2036	0.21076	0.301	0.35801	0.23474	0.33243	0.36627	0.34437	0.46649	0.42105	0.4482	0.44813	0.25557	0.27767	0.32692	0.20282	0.24817
1041.5	0.071707	0.12069	0.2741	0.21234	0.32116	0.14649	0.12515	0.094106	0.15715	0.24589	0.25899	0.13771	0.34534	0.39392	0.27767	0.22442	0.26632	0.33488	0.23856	0.18438	0.19503	0.28029	0.33813	0.21157	0.31661	0.34509	0.32433	0.44601	0.39939	0.44136	0.42864	0.23124	0.26846	0.30774	0.17746	0.23263
1042.5	0.075099	0.11405	0.27156	0.20931	0.31716	0.14485	0.12746	0.10128	0.15115	0.24126	0.25275	0.12939	0.34595	0.3932	0.27167	0.2196	0.24919	0.32997	0.23025	0.1731	0.17794	0.26759	0.32759	0.19632	0.306	0.33075	0.30473	0.43451	0.3882	0.43386	0.41666	0.22421	0.25891	0.29267	0.16397	0.22004
1043.4	0.071077	0.097347	0.27065	0.20871	0.31489	0.14088	0.12886	0.091108	0.13976	0.22773	0.24645	0.12369	0.34832	0.38917	0.27464	0.20976	0.245	0.32204	0.21446	0.15625	0.1569	0.25151	0.30536	0.18282	0.28934	0.29875	0.28635	0.42448	0.37177	0.42122	0.40039	0.2135	0.25013	0.27775	0.14788	0.21247
1044.3	0.06747	0.090891	0.26821	0.20865	0.32315	0.13822	0.1457	0.089928	0.13824	0.22767	0.24461	0.12192	0.35708	0.38388	0.27779	0.20127	0.24345	0.31265	0.21884	0.14892	0.14944	0.24023	0.29191	0.17632	0.27692	0.27162	0.26666	0.415	0.36611	0.40366	0.39457	0.20676	0.24556	0.26922	0.13565	0.20544
1045.2	0.06652	0.085307	0.26513	0.21161	0.32103	0.128	0.15876	0.084209	0.13024	0.2309	0.24327	0.12259	0.36996	0.37851	0.27436	0.18967	0.23314	0.30414	0.21826	0.13896	0.13664	0.23442	0.2838	0.16583	0.26201	0.25471	0.25021	0.41058	0.35322	0.38486	0.38278	0.19058	0.23683	0.2664	0.12626	0.19937
1046.2	0.061314	0.081769	0.25686	0.20945	0.32208	0.12657	0.17098	0.087219	0.12511	0.23449	0.23636	0.11237	0.38113	0.37521	0.27329	0.18056	0.22877	0.29505	0.20973	0.1352	0.126	0.2286	0.27159	0.15558	0.24725	0.23223	0.23184	0.41015	0.34571	0.36514	0.3701	0.18505	0.22913	0.25841	0.12347	0.18238
1047.1	0.04723	0.06426	0.24915	0.20727	0.31559	0.11104	0.17681	0.073903	0.11356	0.22927	0.22479	0.108	0.38922	0.36558	0.27009	0.16067	0.22499	0.28157	0.20167	0.12298	0.1157	0.21778	0.25676	0.14135	0.22852	0.20405	0.20754	0.39612	0.33313	0.34446	0.35273	0.16176	0.21953	0.24954	0.11632	0.16874
1048	0.039575	0.068702	0.23725	0.20233	0.31236	0.10075	0.18622	0.073611	0.10867	0.23272	0.2149	0.097536	0.39297	0.36396	0.25258	0.14473	0.21411	0.2711	0.1986	0.11711	0.11525	0.21003	0.25025	0.12866	0.2103	0.19482	0.18388	0.38004	0.32783	0.31982	0.33988	0.14591	0.21144	0.24137	0.10853	0.15989
1049	0.04406	0.059928	0.22692	0.19104	0.30495	0.0912	0.18979	0.067501	0.10246	0.22127	0.20883	0.087719	0.39346	0.35898	0.23949	0.12735	0.20691	0.26629	0.19171	0.11258	0.10887	0.19846	0.23991	0.11638	0.20039	0.18067	0.16644	0.36255	0.31332	0.30628	0.32107	0.12657	0.20444	0.22169	0.10142	0.14871
1049.9	0.037723	0.054836	0.21979	0.17961	0.30747	0.089311	0.1917	0.069182	0.095161	0.2158	0.20211	0.075646	0.39448	0.35321	0.23194	0.12386	0.19985	0.26426	0.1811	0.10512	0.10178	0.18435	0.22899	0.10601	0.19235	0.16039	0.14952	0.34894	0.30281	0.28937	0.30645	0.11409	0.19547	0.20612	0.087984	0.12858
1050.8	0.036236	0.049664	0.22049	0.18172	0.30146	0.098714	0.19479	0.066509	0.091968	0.21063	0.20159	0.076967	0.39544	0.34635	0.22992	0.12064	0.19739	0.27019	0.18227	0.10577	0.097185	0.17437	0.22601	0.095709	0.18493	0.14786	0.14472	0.33396	0.29801	0.27426	0.29633	0.10141	0.18878	0.19437	0.081556	0.12035
1051.7	0.040754	0.045916	0.21486	0.17203	0.30242	0.093216	0.19512	0.064002	0.093538	0.20792	0.19757	0.077675	0.38733	0.33759	0.22234	0.10712	0.19098	0.27309	0.18343	0.099791	0.08912	0.16891	0.22008	0.089083	0.17784	0.14082	0.13191	0.32186	0.28864	0.25571	0.28225	0.094704	0.18486	0.18208	0.067583	0.11332
1052.7	0.036874	0.037431	0.21231	0.17367	0.29404	0.082291	0.19119	0.059305	0.088951	0.19977	0.19391	0.078085	0.37259	0.32416	0.22846	0.10055	0.19234	0.27565	0.18356	0.090405	0.078003	0.16337	0.2122	0.077611	0.17005	0.12436	0.12157	0.30913	0.27328	0.23852	0.26658	0.078709	0.17577	0.16988	0.058288	0.10433
1053.6	0.036029	0.036124	0.20508	0.18452	0.29019	0.085247	0.18607	0.056157	0.085392	0.19956	0.19679	0.077348	0.35953	0.3149	0.22197	0.10971	0.18618	0.27375	0.17985	0.0806	0.072082	0.16235	0.21106	0.078372	0.16661	0.11258	0.11398	0.30252	0.26355	0.22417	0.25458	0.069046	0.16434	0.16191	0.059372	0.098873
1054.5	0.040459	0.044521	0.19717	0.19329	0.28264	0.083647	0.17732	0.05424	0.085836	0.19961	0.19802	0.083001	0.33779	0.31331	0.22102	0.10466	0.18381	0.26896	0.18235	0.078439	0.069699	0.15779	0.21135	0.077896	0.16523	0.11175	0.10422	0.29275	0.2536	0.21199	0.24064	0.06129	0.16284	0.15388	0.064157	0.098699
1055.4	0.043908	0.039564	0.18231	0.18929	0.27804	0.06649	0.16497	0.047391	0.078343	0.19317	0.19259	0.078904	0.31286	0.30312	0.20595	0.09422	0.17973	0.25979	0.18013	0.067516	0.06315	0.15687	0.2027	0.075406	0.15902	0.10095	0.08416	0.27872	0.23842	0.19656	0.22877	0.051663	0.15434	0.15259	0.056469	0.093547
1056.4	0.044494	0.045407	0.17978	0.19681	0.27028	0.063503	0.15252	0.047227	0.076155	0.1859	0.19607	0.071294	0.29312	0.29295	0.19667	0.09352	0.17889	0.26105	0.18291	0.064862	0.065291	0.14969	0.19623	0.073152	0.15362	0.090599	0.076933	0.26531	0.22546	0.18685	0.22654	0.04041	0.14735	0.14789	0.0606	0.088494
1057.3	0.055579	0.05158	0.17713	0.20279	0.27735	0.067369	0.14163	0.051752	0.084376	0.18843	0.19474	0.074999	0.27476	0.28999	0.18694	0.091269	0.17566	0.25604	0.18459	0.069123	0.07582	0.15299	0.19463	0.077558	0.1482	0.0831	0.07559	0.26318	0.22177	0.18184	0.21832	0.037784	0.14865	0.15248	0.054576	0.082655
1058.2	0.055479	0.048985	0.17628	0.19887	0.27984	0.061835	0.12732	0.052941	0.081403	0.18324	0.18575	0.071034	0.25062	0.28542	0.18712	0.076651	0.18047	0.2522	0.18764	0.069726	0.075819	0.14772	0.18507	0.067224	0.1379	0.07053	0.067107	0.24949	0.2126	0.16396	0.21352	0.031571	0.14872	0.15116	0.045646	0.072887
1059.2	0.058955	0.030916	0.16538	0.20556	0.28123	0.062346	0.11912	0.053057	0.086341	0.17934	0.1798	0.068207	0.2299	0.27191	0.17486	0.071654	0.18293	0.24843	0.18878	0.067505	0.076068	0.15087	0.17805	0.059663	0.12918	0.057162	0.056915	0.24237	0.20171	0.1541	0.20593	0.028392	0.14316	0.15293	0.03404	0.068623
1060.1	0.063327	0.032671	0.16207	0.21419	0.28561	0.060207	0.11001	0.054042	0.090008	0.18637	0.17983	0.069023	0.21105	0.27426	0.16545	0.071832	0.18341	0.2495	0.19621	0.066353	0.082398	0.15072	0.17814	0.058305	0.12769	0.048997	0.048676	0.2429	0.19636	0.14849	0.19469	0.027452	0.14496	0.1473	0.032274	0.066982
1061	0.080089	0.030043	0.16338	0.23134	0.30289	0.066752	0.10993	0.0607	0.092533	0.19578	0.17492	0.076956	0.20119	0.27738	0.16109	0.077626	0.18502	0.24782	0.20082	0.072181	0.085484	0.15893	0.18146	0.065907	0.12862	0.040276	0.045639	0.2487	0.19237	0.14328	0.18481	0.030785	0.14889	0.14554	0.027493	0.067548
1061.9	0.089735	0.022136	0.15211	0.23665	0.31016	0.058496	0.10542	0.058214	0.085709	0.19865	0.17257	0.067423	0.19416	0.27839	0.15597	0.081337	0.1847	0.24775	0.20413	0.072424	0.075529	0.15627	0.17404	0.060488	0.12631	0.035592	0.03114	0.23924	0.18381	0.13268	0.18411	0.03112	0.14281	0.14248	0.021719	0.06104
1062.8	0.093177	0.032281	0.15802	0.25068	0.32186	0.055428	0.10689	0.063744	0.093529	0.21268	0.1704	0.073694	0.18988	0.28406	0.15445	0.088997	0.18314	0.2502	0.20897	0.077551	0.080673	0.16664	0.17529	0.067581	0.12384	0.039952	0.033389	0.24395	0.17914	0.13425	0.18378	0.040377	0.14496	0.14973	0.016575	0.070573
1063.8	0.089626	0.034547	0.16346	0.24273	0.32709	0.046141	0.10206	0.059111	0.085541	0.21884	0.17205	0.071474	0.17783	0.28031	0.14281	0.086121	0.18339	0.25087	0.20971	0.067405	0.073902	0.16386	0.17067	0.069837	0.11126	0.031426	0.029025	0.24202	0.17942	0.13098	0.17934	0.033439	0.14378	0.14608	0.01664	0.078163
1064.7	0.096035	0.038313	0.15972	0.25186	0.33604	0.044477	0.10328	0.063831	0.093944	0.22039	0.17457	0.080148	0.17674	0.27666	0.14028	0.090398	0.19026	0.25218	0.21023	0.070229	0.074796	0.1705	0.16689	0.074833	0.1039	0.027235	0.034009	0.23809	0.18003	0.12716	0.18484	0.036564	0.14539	0.15141	0.016475	0.082996
1065.6	0.087851	0.038437	0.15698	0.25779	0.33649	0.03759	0.09801	0.066317	0.10173	0.22631	0.17804	0.073203	0.1643	0.27267	0.14154	0.092226	0.19287	0.25269	0.20502	0.069123	0.075105	0.17231	0.16425	0.067251	0.097925	0.026	0.033063	0.23537	0.17623	0.13076	0.18467	0.039327	0.14841	0.15502	0.024177	0.081406
1066.5	0.086341	0.037114	0.16515	0.26414	0.33585	0.041746	0.099608	0.068173	0.10972	0.22312	0.17743	0.078889	0.15477	0.26035	0.14327	0.092208	0.195	0.25725	0.20343	0.068474	0.081292	0.17683	0.16799	0.073	0.098563	0.021663	0.042032	0.24282	0.1742	0.1364	0.1907	0.038602	0.156	0.15221	0.031756	0.091664
1067.5	0.085188	0.026066	0.15862	0.2628	0.33875	0.038876	0.10034	0.072414	0.1083	0.22127	0.17874	0.083581	0.15002	0.24749	0.13707	0.088631	0.20504	0.25874	0.20277	0.068023	0.071928	0.18024	0.16479	0.07072	0.095037	0.013326	0.038724	0.24016	0.17982	0.13637	0.18975	0.03326	0.15491	0.1509	0.040371	0.087182
1068.4	0.085607	0.023149	0.16176	0.27224	0.34337	0.038065	0.10266	0.077842	0.11469	0.22156	0.17792	0.085693	0.15029	0.24592	0.14464	0.093435	0.21323	0.25729	0.20202	0.07803	0.075499	0.18942	0.16322	0.073464	0.092904	0.012851	0.040367	0.24079	0.1802	0.13507	0.18977	0.039196	0.16118	0.1521	0.048456	0.084784
1069.3	0.089845	0.018169	0.17126	0.28325	0.35019	0.037597	0.1117	0.082596	0.12053	0.22397	0.17437	0.08495	0.15135	0.24034	0.15208	0.090188	0.21176	0.26429	0.20278	0.085214	0.073433	0.19796	0.1708	0.07219	0.09642	0.018384	0.044567	0.24685	0.1824	0.14527	0.19497	0.045175	0.16547	0.15308	0.056998	0.080941
1070.2	0.088244	0.016669	0.17472	0.27516	0.34457	0.033586	0.11337	0.078341	0.1181	0.21975	0.17682	0.085895	0.14661	0.22797	0.15227	0.081726	0.20978	0.26398	0.19349	0.083948	0.063695	0.20549	0.17032	0.069067	0.096641	0.014632	0.050039	0.2486	0.18376	0.14233	0.19554	0.04379	0.16496	0.15251	0.053357	0.084865
1071.2	0.084448	0.023506	0.17772	0.27335	0.34621	0.034258	0.11328	0.08188	0.12202	0.21964	0.18206	0.085682	0.14746	0.22765	0.15175	0.079104	0.21848	0.2638	0.18571	0.093974	0.060182	0.21878	0.1717	0.06753	0.10294	0.021892	0.050886	0.24699	0.18763	0.14123	0.19048	0.051182	0.16911	0.15471	0.05365	0.083151
1072.1	0.089332	0.029034	0.18645	0.27756	0.34617	0.040523	0.11862	0.085099	0.12766	0.22656	0.18687	0.091918	0.1452	0.22891	0.1564	0.082381	0.22356	0.26784	0.18353	0.1042	0.067784	0.23862	0.18109	0.074415	0.10953	0.029481	0.066087	0.25572	0.19365	0.14186	0.19617	0.059255	0.1787	0.16041	0.052835	0.094113
1073	0.087952	0.034346	0.18261	0.28023	0.32882	0.035321	0.11932	0.079753	0.12091	0.22033	0.18061	0.090321	0.1445	0.22345	0.15337	0.073528	0.22094	0.26944	0.17405	0.10983	0.069404	0.24727	0.18245	0.068484	0.11548	0.032733	0.066384	0.252	0.18494	0.13663	0.19486	0.057855	0.17895	0.16011	0.041693	0.089839
1073.9	0.088873	0.046013	0.18947	0.27832	0.31742	0.04298	0.11688	0.080605	0.11974	0.22582	0.18791	0.090521	0.14145	0.22666	0.1608	0.07424	0.23043	0.2736	0.16334	0.11477	0.076253	0.27002	0.1891	0.075475	0.12167	0.045087	0.071751	0.25888	0.18691	0.13768	0.19921	0.055764	0.18487	0.16998	0.041501	0.095759
1074.9	0.08511	0.050827	0.18922	0.2761	0.31278	0.044673	0.12029	0.083531	0.11878	0.22722	0.1861	0.089018	0.14477	0.2293	0.16011	0.078545	0.24352	0.27288	0.16052	0.12361	0.085517	0.28961	0.19778	0.083031	0.12132	0.050461	0.069222	0.259	0.19095	0.13159	0.19576	0.051902	0.18731	0.17085	0.041475	0.089643
1075.8	0.079646	0.046129	0.19229	0.28259	0.30074	0.043544	0.12525	0.083753	0.10935	0.23373	0.18201	0.092007	0.13832	0.22972	0.16273	0.085336	0.24632	0.27032	0.15944	0.12807	0.083183	0.30876	0.20579	0.088951	0.1147	0.050783	0.074526	0.26463	0.18905	0.13108	0.19755	0.050402	0.18345	0.18065	0.039539	0.091639
1076.7	0.076233	0.051952	0.1874	0.28462	0.28043	0.036234	0.12104	0.074648	0.1017	0.22962	0.17746	0.079927	0.13513	0.23238	0.16089	0.07957	0.23858	0.26688	0.14477	0.12371	0.072907	0.32001	0.20818	0.089944	0.1143	0.059798	0.059886	0.26209	0.18146	0.13095	0.18183	0.047512	0.17252	0.17835	0.037122	0.079931
1077.6	0.082472	0.060091	0.1971	0.28266	0.28808	0.045117	0.12392	0.082248	0.10358	0.23351	0.1824	0.081356	0.13149	0.24151	0.17008	0.087623	0.24806	0.27369	0.14611	0.13048	0.072449	0.34478	0.22002	0.1014	0.1222	0.07634	0.063865	0.27096	0.19756	0.14252	0.18523	0.048836	0.16945	0.1859	0.038002	0.083106
1078.6	0.072789	0.054675	0.1985	0.2699	0.27376	0.037638	0.12787	0.078179	0.09286	0.22519	0.17352	0.072709	0.125	0.23947	0.16866	0.08473	0.24871	0.26685	0.14576	0.12985	0.065878	0.34833	0.22257	0.10111	0.1198	0.073871	0.056503	0.26555	0.1957	0.13639	0.17213	0.044711	0.15977	0.17862	0.033252	0.077444
1079.5	0.075735	0.058692	0.19623	0.27757	0.2678	0.04287	0.13504	0.077294	0.087125	0.22373	0.17364	0.0756	0.1218	0.24859	0.16684	0.0888	0.25136	0.27301	0.14587	0.13661	0.064234	0.36086	0.23325	0.10924	0.12682	0.082473	0.045919	0.27175	0.19313	0.14248	0.1765	0.05	0.15607	0.18249	0.037365	0.085067
1080.4	0.07922	0.067763	0.20065	0.27376	0.26771	0.041379	0.1391	0.077244	0.089901	0.22288	0.1753	0.070495	0.12199	0.26057	0.16433	0.086417	0.25285	0.2766	0.14049	0.13481	0.069811	0.3727	0.24407	0.11708	0.12909	0.096409	0.037428	0.27133	0.20339	0.14147	0.16979	0.050478	0.15436	0.17979	0.040891	0.078502
1081.3	0.082578	0.074567	0.20828	0.2731	0.2638	0.045836	0.14889	0.074569	0.091853	0.21917	0.17386	0.064125	0.12184	0.25983	0.16873	0.099509	0.25785	0.2768	0.14421	0.13811	0.081743	0.38153	0.25359	0.12266	0.13388	0.10005	0.036519	0.27403	0.20564	0.14141	0.17542	0.042366	0.15568	0.18554	0.038208	0.081029
1082.2	0.079316	0.077128	0.20931	0.27044	0.25406	0.048431	0.15829	0.065643	0.093156	0.22109	0.17556	0.058803	0.12416	0.25862	0.16689	0.10072	0.2569	0.27434	0.13554	0.13245	0.08606	0.38477	0.26679	0.13417	0.13838	0.10635	0.041459	0.27584	0.19877	0.14427	0.17139	0.040592	0.15622	0.18743	0.043817	0.085105
1083.2	0.085212	0.080426	0.20977	0.27148	0.26286	0.054385	0.1647	0.061533	0.095902	0.22848	0.17391	0.060846	0.1261	0.26267	0.15973	0.11622	0.25744	0.27416	0.13626	0.12671	0.08473	0.39357	0.28043	0.14735	0.14601	0.10919	0.042924	0.28246	0.20254	0.14845	0.178	0.042383	0.15846	0.19409	0.048193	0.091529
1084.1	0.081512	0.077496	0.22002	0.26422	0.25736	0.054843	0.16598	0.055562	0.090184	0.22903	0.16905	0.05573	0.12341	0.26025	0.16692	0.10677	0.25225	0.26844	0.13288	0.12088	0.083405	0.38982	0.28872	0.15406	0.146	0.11182	0.056606	0.2772	0.20352	0.15184	0.17027	0.033978	0.15529	0.1958	0.049557	0.088414
1085	0.084177	0.077835	0.22683	0.26188	0.2556	0.054371	0.17186	0.054229	0.089981	0.22579	0.16839	0.057104	0.12361	0.25857	0.17527	0.10735	0.25437	0.27004	0.13627	0.11398	0.088984	0.38571	0.30318	0.16726	0.15763	0.10858	0.060974	0.28044	0.19893	0.15724	0.1729	0.030464	0.1565	0.19703	0.058325	0.096197
1085.9	0.083008	0.069203	0.23486	0.26301	0.2615	0.052124	0.17181	0.053908	0.088953	0.2198	0.16981	0.059895	0.12158	0.25843	0.1778	0.10123	0.25862	0.26681	0.13597	0.10832	0.084947	0.37675	0.31566	0.18135	0.1607	0.10915	0.062062	0.28567	0.20623	0.1591	0.17528	0.030919	0.15396	0.19262	0.064072	0.097407
1086.8	0.07819	0.070416	0.23837	0.2634	0.26039	0.052141	0.1759	0.054111	0.086506	0.21819	0.167	0.067112	0.11907	0.25691	0.1807	0.099247	0.26327	0.27222	0.14071	0.10692	0.081247	0.36915	0.32813	0.19622	0.15569	0.1095	0.056309	0.2874	0.20878	0.15972	0.18251	0.032205	0.15052	0.18789	0.066508	0.097946
1087.8	0.067291	0.072646	0.238	0.25432	0.25547	0.044277	0.17544	0.055681	0.083506	0.20721	0.16259	0.062012	0.11789	0.25112	0.18857	0.08259	0.26768	0.26438	0.13771	0.11104	0.07516	0.35829	0.33353	0.2006	0.15344	0.11108	0.051832	0.28059	0.20623	0.15784	0.18322	0.026276	0.14363	0.18232	0.065401	0.095275
1088.7	0.077161	0.087595	0.23417	0.25232	0.26537	0.043118	0.18449	0.057686	0.084949	0.19896	0.16369	0.063472	0.12162	0.25168	0.19644	0.081588	0.27844	0.26742	0.14201	0.11009	0.079757	0.35401	0.34645	0.21697	0.16142	0.1184	0.054063	0.28612	0.21685	0.1584	0.19123	0.03359	0.14734	0.18273	0.069563	0.096237
1089.6	0.08004	0.094873	0.22487	0.23974	0.26621	0.047907	0.18558	0.053699	0.080792	0.19551	0.16057	0.063176	0.12548	0.24614	0.18601	0.075787	0.28255	0.26559	0.14094	0.11482	0.075775	0.3436	0.34577	0.22551	0.16539	0.12559	0.047175	0.28018	0.22128	0.15947	0.19688	0.038595	0.14244	0.18303	0.061892	0.098457
1090.5	0.077332	0.10003	0.20797	0.22583	0.26239	0.050129	0.19199	0.050422	0.073599	0.20095	0.15672	0.062342	0.126	0.24262	0.18045	0.068278	0.28556	0.26683	0.13965	0.11027	0.069982	0.33897	0.35023	0.23238	0.16318	0.11295	0.048183	0.2725	0.22004	0.16244	0.19824	0.043267	0.13833	0.18261	0.057703	0.10283
1091.5	0.072486	0.10031	0.19826	0.22044	0.26693	0.050614	0.20177	0.051607	0.075179	0.20331	0.15421	0.057111	0.13002	0.24569	0.18616	0.066655	0.28973	0.26129	0.14064	0.11264	0.07157	0.33659	0.35184	0.22994	0.16743	0.10231	0.04677	0.26844	0.2249	0.16574	0.19808	0.0465	0.13673	0.18723	0.052339	0.098253
1092.4	0.082342	0.10039	0.19914	0.22103	0.27004	0.059132	0.21379	0.046542	0.082842	0.2049	0.16008	0.054789	0.1299	0.25006	0.1847	0.063618	0.29006	0.26395	0.13895	0.11136	0.08048	0.33229	0.36418	0.23278	0.17411	0.092588	0.044551	0.26705	0.23197	0.17213	0.20112	0.055189	0.13919	0.18978	0.049993	0.094062
1093.3	0.073293	0.10326	0.19629	0.22208	0.2608	0.062984	0.22331	0.047756	0.093143	0.20796	0.15969	0.062954	0.13015	0.25681	0.17879	0.069305	0.29033	0.2588	0.14367	0.11818	0.082487	0.33123	0.36685	0.2368	0.16598	0.08841	0.037809	0.26688	0.23022	0.17493	0.20556	0.061017	0.13803	0.18886	0.04334	0.095255
1094.2	0.0702	0.099085	0.19022	0.22888	0.25498	0.065684	0.23473	0.051544	0.098293	0.20643	0.15862	0.070418	0.12684	0.25828	0.19253	0.071451	0.28977	0.25576	0.14507	0.12209	0.08541	0.33275	0.37201	0.23476	0.15816	0.081603	0.039139	0.26989	0.23341	0.17821	0.20845	0.069308	0.13979	0.1853	0.040692	0.094026
1095.1	0.059684	0.10899	0.18921	0.22833	0.25823	0.062508	0.24415	0.052655	0.11135	0.19954	0.15883	0.078191	0.12777	0.25849	0.19882	0.073927	0.29796	0.25802	0.15203	0.12645	0.09606	0.33324	0.37614	0.23455	0.15853	0.083153	0.032792	0.27101	0.23832	0.18341	0.21466	0.068509	0.14975	0.18642	0.043826	0.090955
1096	0.057431	0.10644	0.19074	0.22333	0.25019	0.065396	0.24645	0.054523	0.11789	0.19167	0.15596	0.084059	0.12458	0.25402	0.20137	0.072154	0.29326	0.2574	0.15678	0.128	0.10174	0.33276	0.37742	0.23397	0.15437	0.077971	0.033641	0.26614	0.23867	0.18264	0.22206	0.07606	0.15464	0.17918	0.053979	0.10041
1097	0.053344	0.1127	0.18898	0.23216	0.24423	0.069476	0.24896	0.058457	0.12393	0.19201	0.15441	0.0904	0.12695	0.25477	0.20571	0.078394	0.29837	0.26148	0.16584	0.12906	0.11173	0.33632	0.36985	0.22945	0.14855	0.089018	0.040539	0.26948	0.23775	0.18576	0.2244	0.08286	0.15705	0.18323	0.061333	0.10262
1097.9	0.050778	0.10548	0.1897	0.22886	0.23375	0.070888	0.24484	0.056143	0.11939	0.19177	0.1475	0.082033	0.12462	0.24377	0.20219	0.071755	0.29478	0.26553	0.1622	0.12367	0.11532	0.33539	0.35898	0.21454	0.15197	0.080007	0.037638	0.26047	0.23543	0.19007	0.22386	0.084078	0.15206	0.18825	0.061908	0.09744
1098.8	0.049112	0.10126	0.20094	0.22114	0.23168	0.076924	0.24211	0.058734	0.12975	0.19136	0.14929	0.083059	0.12572	0.23231	0.20489	0.062785	0.29575	0.27315	0.16713	0.1256	0.12226	0.33515	0.3612	0.21037	0.1533	0.074182	0.040903	0.25993	0.23225	0.19302	0.22953	0.085625	0.15352	0.19254	0.066758	0.10079
1099.7	0.057949	0.094644	0.20749	0.22122	0.22122	0.0879	0.23429	0.064067	0.12778	0.1885	0.14884	0.083697	0.12992	0.23046	0.19859	0.061314	0.28569	0.27266	0.16549	0.13596	0.12846	0.33129	0.35725	0.20059	0.15366	0.077407	0.038497	0.25369	0.227	0.19651	0.2301	0.090113	0.14719	0.19553	0.072704	0.095085
1100.6	0.064595	0.098554	0.20818	0.22508	0.22052	0.08913	0.22788	0.066113	0.12733	0.19634	0.154	0.086959	0.13155	0.22895	0.20344	0.065095	0.28942	0.27653	0.16977	0.14652	0.13739	0.32907	0.35138	0.18958	0.1587	0.081361	0.036903	0.25605	0.2202	0.20022	0.23222	0.093717	0.14381	0.20589	0.072208	0.085787
1101.6	0.062125	0.10143	0.20919	0.21948	0.21721	0.087729	0.2199	0.072586	0.12823	0.1975	0.15126	0.096072	0.1307	0.22129	0.20417	0.059764	0.27988	0.28183	0.16928	0.15645	0.14669	0.32006	0.34158	0.18573	0.15862	0.075305	0.030691	0.25263	0.22035	0.20246	0.23739	0.09207	0.14656	0.20663	0.066605	0.090106
1102.5	0.062081	0.092465	0.21223	0.21466	0.21883	0.087383	0.21062	0.079229	0.134	0.19864	0.15616	0.099273	0.13134	0.21535	0.20983	0.063114	0.27993	0.28059	0.17448	0.16387	0.15604	0.31504	0.33464	0.18068	0.15308	0.075714	0.029437	0.25621	0.21801	0.20529	0.24671	0.10234	0.14811	0.20743	0.071491	0.095466
1103.4	0.064584	0.10087	0.20867	0.22099	0.21811	0.084154	0.19975	0.081388	0.12848	0.20629	0.15883	0.10657	0.14067	0.21403	0.20623	0.073077	0.28422	0.28078	0.17675	0.16446	0.16741	0.3131	0.31831	0.1753	0.15435	0.080844	0.026894	0.25667	0.21628	0.2089	0.24886	0.098828	0.14516	0.21368	0.076893	0.099163
1104.3	0.068548	0.10387	0.21959	0.22379	0.22533	0.089818	0.19545	0.090556	0.13952	0.21151	0.16422	0.11569	0.14472	0.20959	0.21331	0.080859	0.29148	0.2858	0.18433	0.16725	0.18096	0.30724	0.30947	0.16976	0.15404	0.088689	0.037507	0.26159	0.22209	0.21235	0.25521	0.10955	0.14823	0.21689	0.090416	0.10866
1105.2	0.067034	0.10255	0.22553	0.22572	0.22437	0.098744	0.18798	0.093412	0.14278	0.21103	0.16412	0.11992	0.15203	0.20131	0.2004	0.076677	0.28825	0.28809	0.1905	0.16704	0.18799	0.30241	0.29353	0.16637	0.15444	0.094942	0.029932	0.26259	0.22614	0.21368	0.2623	0.11168	0.1503	0.22138	0.095807	0.11449
1106.1	0.067407	0.10178	0.22664	0.2249	0.22449	0.10268	0.17688	0.09104	0.13769	0.2154	0.16978	0.12904	0.16081	0.19583	0.19274	0.087931	0.29598	0.28895	0.19207	0.15872	0.18945	0.29855	0.28107	0.15771	0.1561	0.099637	0.024418	0.26562	0.22183	0.2181	0.25275	0.10935	0.14623	0.22581	0.10845	0.11769
1107.1	0.072263	0.1155	0.23307	0.22858	0.231	0.11639	0.17505	0.095169	0.14517	0.22022	0.17509	0.15477	0.1771	0.19707	0.19741	0.095791	0.29872	0.30126	0.20022	0.16511	0.20409	0.29305	0.27238	0.16213	0.16433	0.10814	0.028282	0.27139	0.23087	0.22317	0.25044	0.10583	0.15349	0.23513	0.11888	0.13476
1108	0.075483	0.11643	0.24599	0.23227	0.23559	0.12406	0.17703	0.098992	0.16009	0.2224	0.17352	0.17285	0.18731	0.19592	0.19709	0.10673	0.30145	0.30877	0.2111	0.16469	0.21514	0.28319	0.26803	0.15911	0.16546	0.11379	0.034323	0.27605	0.2405	0.2256	0.25347	0.1089	0.15924	0.24155	0.12913	0.13838
1108.9	0.078753	0.12255	0.24407	0.23185	0.23299	0.12903	0.17335	0.09748	0.16235	0.23655	0.1744	0.19376	0.20002	0.19856	0.19151	0.10654	0.30255	0.31494	0.21828	0.16889	0.22423	0.27758	0.25823	0.16036	0.17199	0.11695	0.032049	0.28414	0.24547	0.22586	0.24742	0.10513	0.16808	0.25199	0.13253	0.14706
1109.8	0.099399	0.1249	0.2492	0.23338	0.23358	0.13123	0.17146	0.10275	0.17975	0.24078	0.17907	0.21244	0.20665	0.19946	0.1966	0.11558	0.30631	0.32833	0.22595	0.16866	0.23969	0.27356	0.25933	0.16592	0.17463	0.12096	0.043982	0.29201	0.24994	0.23131	0.2362	0.10496	0.17414	0.25608	0.1451	0.15641
1110.7	0.11226	0.12792	0.25499	0.24308	0.2376	0.13195	0.17511	0.11147	0.19378	0.23729	0.18411	0.23537	0.21256	0.20351	0.20111	0.12033	0.30515	0.33858	0.24164	0.1768	0.25232	0.27502	0.26126	0.18084	0.18493	0.12946	0.063777	0.3109	0.25841	0.23342	0.24283	0.10909	0.18068	0.26263	0.15927	0.16716
1111.6	0.12142	0.12685	0.26118	0.25357	0.24513	0.13258	0.17809	0.11877	0.19912	0.23648	0.19114	0.25541	0.21575	0.20745	0.2002	0.13142	0.31648	0.3452	0.25348	0.18172	0.25249	0.27811	0.26509	0.18561	0.19428	0.13719	0.082829	0.3266	0.26826	0.23375	0.24287	0.11304	0.1846	0.27119	0.176	0.17539
1112.6	0.12827	0.13014	0.26409	0.25618	0.24059	0.13291	0.17809	0.11951	0.20023	0.24187	0.2003	0.27075	0.21361	0.21812	0.20633	0.13115	0.3164	0.35343	0.26468	0.18908	0.25555	0.27757	0.26577	0.1957	0.19976	0.14504	0.089732	0.33878	0.27196	0.23668	0.23569	0.11243	0.18688	0.28022	0.18397	0.19311
1113.5	0.13438	0.12358	0.28051	0.27074	0.2433	0.14575	0.1869	0.12831	0.21127	0.24043	0.20862	0.29019	0.21143	0.2202	0.22406	0.14926	0.32212	0.37088	0.28079	0.20534	0.26056	0.28443	0.27247	0.2077	0.2092	0.15401	0.11152	0.36134	0.27818	0.24355	0.24049	0.12486	0.19133	0.28835	0.19217	0.20662
1114.4	0.13035	0.13905	0.29203	0.28414	0.2461	0.15137	0.19358	0.13595	0.2115	0.24322	0.21597	0.31389	0.21438	0.23194	0.23373	0.16784	0.33213	0.37625	0.29693	0.21868	0.26379	0.29037	0.27853	0.22125	0.21502	0.17287	0.13016	0.38313	0.2945	0.2465	0.24631	0.1367	0.19405	0.30092	0.2043	0.22862
1115.3	0.14229	0.14801	0.30421	0.29119	0.25952	0.17616	0.20008	0.14589	0.22486	0.26223	0.2268	0.3394	0.21853	0.24179	0.24464	0.18192	0.34436	0.39283	0.31714	0.24076	0.27671	0.29777	0.29341	0.2328	0.22626	0.19326	0.14792	0.39425	0.31276	0.25748	0.25081	0.15223	0.20568	0.31895	0.22803	0.25172
1116.2	0.15751	0.15724	0.32518	0.30896	0.27558	0.18995	0.21149	0.15968	0.25227	0.27942	0.23661	0.35944	0.22328	0.24845	0.2591	0.19941	0.35586	0.41557	0.34407	0.25513	0.29772	0.30544	0.30866	0.25195	0.243	0.2083	0.16597	0.41551	0.32885	0.27453	0.26074	0.16805	0.21679	0.3332	0.25001	0.26709
1117.1	0.1678	0.172	0.33453	0.32496	0.29125	0.20548	0.22047	0.1763	0.26533	0.28734	0.24771	0.38657	0.22758	0.25784	0.27472	0.22126	0.3703	0.43036	0.36442	0.27651	0.30732	0.31565	0.32375	0.26626	0.25654	0.22648	0.19241	0.43951	0.3451	0.28485	0.27578	0.19367	0.22828	0.34821	0.27621	0.27461
1118	0.1945	0.1986	0.34675	0.34144	0.31223	0.22381	0.23111	0.19234	0.28655	0.30643	0.26231	0.41175	0.24092	0.27618	0.29247	0.24176	0.38708	0.44989	0.38914	0.28977	0.33019	0.33161	0.34276	0.28884	0.28136	0.2449	0.22009	0.46253	0.37042	0.30616	0.29809	0.21253	0.24744	0.37298	0.30596	0.29852
1119	0.21122	0.21219	0.37028	0.36205	0.34408	0.25978	0.24192	0.2136	0.31328	0.33051	0.2826	0.45141	0.25347	0.29437	0.32037	0.26218	0.40794	0.48096	0.41251	0.31551	0.34875	0.34734	0.36586	0.31059	0.30994	0.26162	0.24763	0.48906	0.39294	0.32931	0.31614	0.23864	0.27211	0.40062	0.34079	0.32086
1119.9	0.22655	0.2329	0.39026	0.38286	0.35362	0.28183	0.25657	0.22946	0.32499	0.33986	0.3046	0.47522	0.26782	0.31016	0.35196	0.2832	0.42794	0.50232	0.42616	0.33423	0.36333	0.35586	0.38232	0.33124	0.33147	0.28044	0.26749	0.51563	0.41095	0.34804	0.33869	0.26069	0.28831	0.41727	0.36159	0.33963
1120.8	0.24934	0.26229	0.4046	0.40328	0.36739	0.32315	0.27039	0.2504	0.33956	0.3571	0.32619	0.51089	0.29045	0.33079	0.38009	0.30627	0.44435	0.52285	0.44022	0.35872	0.3769	0.37263	0.40331	0.35621	0.35541	0.31066	0.29825	0.54405	0.42932	0.36789	0.36225	0.29612	0.3173	0.44356	0.38134	0.36075
1121.7	0.27834	0.28894	0.4275	0.42498	0.39525	0.36731	0.29204	0.2748	0.35452	0.37765	0.34735	0.52688	0.30967	0.35203	0.40898	0.33513	0.4716	0.55229	0.45901	0.38576	0.39724	0.38825	0.42139	0.38533	0.38328	0.33038	0.32768	0.57153	0.45809	0.39134	0.38351	0.32239	0.3398	0.46525	0.41489	0.39325
1122.6	0.29359	0.31517	0.44751	0.44002	0.41744	0.39514	0.30573	0.29928	0.37244	0.39596	0.36893	0.54958	0.32642	0.37004	0.4396	0.35151	0.49502	0.57204	0.47211	0.4108	0.41578	0.39986	0.44229	0.40906	0.40616	0.35768	0.35183	0.59378	0.4793	0.41058	0.4008	0.35429	0.36191	0.48336	0.44298	0.41888
1123.5	0.32616	0.33682	0.45457	0.45855	0.43234	0.42183	0.32136	0.32097	0.38451	0.40047	0.37962	0.55254	0.34915	0.3814	0.45993	0.36836	0.51479	0.58328	0.48492	0.42732	0.431	0.411	0.45439	0.42958	0.42861	0.37404	0.37239	0.62209	0.49761	0.42828	0.4156	0.37865	0.37678	0.49921	0.45983	0.43305
1124.5	0.35551	0.36188	0.47671	0.48279	0.45914	0.46031	0.33778	0.35178	0.41372	0.42404	0.39653	0.56375	0.37602	0.39673	0.48785	0.39217	0.53925	0.59851	0.51003	0.44725	0.45746	0.42956	0.47392	0.45474	0.45372	0.38639	0.41115	0.64975	0.51814	0.45324	0.44127	0.41448	0.41039	0.5218	0.4893	0.46463
1125.4	0.38006	0.39181	0.4921	0.49483	0.47587	0.47831	0.35261	0.36969	0.42693	0.43577	0.40581	0.56113	0.39642	0.4138	0.51054	0.39785	0.56059	0.60317	0.52218	0.46015	0.47921	0.44031	0.48644	0.47062	0.46801	0.39617	0.43386	0.66765	0.53312	0.46491	0.45757	0.44257	0.42656	0.53288	0.51629	0.48729
1126.3	0.39908	0.41742	0.50849	0.51218	0.48869	0.49616	0.36044	0.38858	0.44708	0.44351	0.41619	0.57055	0.41866	0.42482	0.53197	0.40287	0.57694	0.60314	0.53498	0.46946	0.49225	0.45081	0.49908	0.48854	0.48463	0.41872	0.44905	0.68304	0.5398	0.48159	0.47481	0.47061	0.4537	0.54406	0.52941	0.5057
1127.2	0.4243	0.4526	0.52809	0.53367	0.505	0.52829	0.38373	0.41016	0.46294	0.45595	0.42811	0.57362	0.44946	0.44132	0.55695	0.42278	0.59575	0.61593	0.55814	0.48715	0.5043	0.4737	0.51584	0.51133	0.50318	0.44555	0.48041	0.70363	0.55456	0.50381	0.50672	0.50734	0.47478	0.5639	0.55651	0.52719
1128.1	0.44599	0.4858	0.54504	0.54039	0.51988	0.5416	0.40285	0.43378	0.4744	0.47867	0.44265	0.57494	0.47789	0.45461	0.57519	0.42796	0.61038	0.61714	0.57304	0.5014	0.51903	0.48797	0.53143	0.52806	0.51686	0.47452	0.50611	0.71238	0.56642	0.52127	0.53655	0.53695	0.49634	0.57971	0.58076	0.54222
1129	0.46841	0.51722	0.5586	0.54577	0.53731	0.56197	0.4221	0.45044	0.47592	0.48825	0.44376	0.58021	0.51221	0.47429	0.58899	0.44165	0.62573	0.62312	0.58721	0.5145	0.52553	0.50245	0.5476	0.54806	0.5346	0.50079	0.52363	0.72715	0.58058	0.53235	0.55558	0.56328	0.50615	0.59433	0.58918	0.55068
1129.9	0.48311	0.5357	0.57187	0.56249	0.55805	0.59233	0.43679	0.46935	0.49019	0.50397	0.4516	0.57961	0.54154	0.48684	0.60116	0.4648	0.6402	0.63391	0.60582	0.52603	0.53587	0.5198	0.56587	0.56733	0.55436	0.52791	0.54997	0.73944	0.59834	0.5526	0.58281	0.58623	0.52316	0.60971	0.59614	0.55269
1130.9	0.50619	0.55766	0.59454	0.56382	0.57528	0.61762	0.45937	0.48883	0.4968	0.52195	0.45919	0.57064	0.57689	0.50543	0.61805	0.48177	0.64592	0.64599	0.63189	0.52457	0.55266	0.53737	0.58225	0.57704	0.57562	0.54822	0.58226	0.75795	0.61828	0.56796	0.61257	0.60269	0.53848	0.62709	0.60988	0.55489
1131.8	0.5164	0.56348	0.59394	0.56485	0.58337	0.62946	0.471	0.50135	0.49902	0.52406	0.45854	0.56212	0.59845	0.5115	0.62147	0.49232	0.65319	0.64227	0.63892	0.52099	0.56499	0.5419	0.5885	0.58656	0.5837	0.55151	0.5874	0.7614	0.62041	0.57043	0.61655	0.61028	0.54374	0.62961	0.60438	0.54503
1132.7	0.53279	0.58571	0.61361	0.57257	0.6018	0.65026	0.48888	0.51306	0.50579	0.53169	0.4682	0.56693	0.61846	0.53038	0.63299	0.51904	0.66341	0.65037	0.65949	0.52078	0.57752	0.55591	0.60487	0.60825	0.60211	0.56311	0.61116	0.77098	0.6381	0.58574	0.63084	0.62871	0.55741	0.63154	0.60703	0.54304
1133.6	0.53121	0.60336	0.61982	0.585	0.61204	0.6571	0.50314	0.52526	0.50941	0.53989	0.4721	0.55688	0.62096	0.54109	0.63503	0.54009	0.66499	0.65051	0.67096	0.52135	0.58929	0.56699	0.60728	0.61617	0.60406	0.57445	0.62017	0.76953	0.64262	0.59207	0.63954	0.64028	0.569	0.62893	0.59885	0.53201
1134.5	0.54026	0.61499	0.63374	0.58492	0.61784	0.6544	0.51789	0.52993	0.51022	0.54555	0.47581	0.55767	0.62458	0.55638	0.63975	0.55589	0.66843	0.64713	0.69042	0.51849	0.59928	0.57081	0.6091	0.61627	0.61206	0.57595	0.62188	0.76914	0.64215	0.60045	0.6462	0.64352	0.56778	0.62286	0.59606	0.53637
1135.4	0.53528	0.626	0.63206	0.59301	0.62337	0.64917	0.53065	0.53273	0.5146	0.54608	0.46977	0.56048	0.62176	0.56747	0.63098	0.57073	0.67177	0.64249	0.7008	0.52317	0.60675	0.57739	0.61588	0.62696	0.61715	0.57622	0.62003	0.76245	0.64144	0.6089	0.64612	0.65563	0.56974	0.61828	0.58585	0.53057
1136.3	0.53813	0.6403	0.64569	0.59688	0.63337	0.64082	0.54058	0.53446	0.51399	0.55028	0.46877	0.55175	0.61313	0.58843	0.62027	0.58397	0.66905	0.63707	0.71813	0.51967	0.61323	0.58773	0.62255	0.63548	0.62718	0.58904	0.62648	0.76722	0.64295	0.61434	0.65151	0.65936	0.57351	0.61013	0.58172	0.52489
1137.2	0.53303	0.63673	0.64726	0.59459	0.6276	0.62857	0.54858	0.52931	0.51365	0.54842	0.46117	0.53749	0.59842	0.59905	0.61561	0.58621	0.66588	0.63066	0.73067	0.51393	0.61923	0.58867	0.62106	0.62686	0.63311	0.57864	0.61967	0.7589	0.62664	0.61557	0.65483	0.64892	0.56887	0.59955	0.5737	0.51683
1138.1	0.53454	0.62728	0.65018	0.58882	0.63276	0.61406	0.55697	0.52492	0.51911	0.54154	0.45468	0.53363	0.58884	0.61319	0.60933	0.58012	0.67183	0.62519	0.75323	0.49772	0.61938	0.58982	0.62366	0.63489	0.64513	0.57696	0.61479	0.75771	0.63075	0.62147	0.65819	0.64235	0.56276	0.5886	0.56522	0.50639
1139.1	0.52566	0.61946	0.6448	0.59109	0.63553	0.59736	0.5653	0.52641	0.51099	0.53801	0.4461	0.52654	0.56756	0.62481	0.59934	0.58251	0.67104	0.62276	0.76574	0.49326	0.61394	0.59018	0.61817	0.63717	0.64497	0.5741	0.59682	0.75001	0.62308	0.61828	0.65621	0.64019	0.55983	0.58279	0.55591	0.49147
1140	0.53113	0.60652	0.64585	0.59428	0.64369	0.59113	0.57044	0.52543	0.51325	0.54492	0.44465	0.52564	0.55527	0.64007	0.59223	0.58108	0.68077	0.61556	0.7746	0.48886	0.61209	0.59023	0.61234	0.63427	0.66106	0.57552	0.58781	0.74732	0.61901	0.61336	0.65174	0.63981	0.55568	0.57447	0.54911	0.4818
1140.9	0.52979	0.58659	0.6407	0.5891	0.63943	0.57424	0.56861	0.51358	0.50851	0.54081	0.43616	0.51894	0.5411	0.64935	0.58874	0.56776	0.68478	0.61017	0.78	0.47597	0.5983	0.57875	0.59896	0.62326	0.65893	0.57426	0.5649	0.73171	0.60869	0.60779	0.64162	0.63021	0.54047	0.55715	0.5347	0.46832
1141.8	0.52164	0.57625	0.63284	0.59497	0.64642	0.56523	0.57012	0.50669	0.50214	0.54296	0.42559	0.51269	0.52775	0.65868	0.57688	0.56514	0.6938	0.60454	0.78371	0.47037	0.5875	0.57736	0.58503	0.62277	0.66237	0.58385	0.54637	0.72442	0.60486	0.60211	0.63645	0.62792	0.53321	0.54907	0.52882	0.45986
1142.7	0.52565	0.56467	0.63157	0.59314	0.65023	0.55466	0.5701	0.50468	0.4988	0.54132	0.41822	0.50354	0.51568	0.66767	0.57482	0.56317	0.70158	0.59845	0.78175	0.47493	0.58167	0.57269	0.56904	0.60301	0.66281	0.57928	0.53199	0.71054	0.58765	0.59206	0.62849	0.62254	0.52012	0.52972	0.52914	0.45438
1143.6	0.52431	0.55282	0.62387	0.58015	0.64745	0.54201	0.56419	0.49442	0.49156	0.53492	0.40348	0.48536	0.50943	0.66768	0.56601	0.54771	0.70555	0.58768	0.77151	0.46531	0.57337	0.56485	0.55275	0.58586	0.66312	0.57342	0.51535	0.69755	0.57648	0.5822	0.61879	0.60873	0.51056	0.51125	0.51293	0.43366
1144.5	0.51222	0.53405	0.61008	0.57442	0.64085	0.51998	0.55597	0.47857	0.47477	0.52293	0.39319	0.46298	0.49673	0.6595	0.56705	0.54165	0.70987	0.58284	0.76385	0.45673	0.56156	0.55155	0.52858	0.56032	0.64052	0.5484	0.49082	0.67432	0.55626	0.56984	0.61207	0.59213	0.48928	0.48736	0.50501	0.41229
1145.5	0.51664	0.52581	0.60772	0.58441	0.65962	0.51864	0.55336	0.48141	0.4737	0.52158	0.39239	0.45804	0.49454	0.66237	0.55965	0.55141	0.72552	0.58807	0.75609	0.46455	0.5542	0.54719	0.51635	0.54173	0.6428	0.53344	0.48082	0.66321	0.54702	0.56988	0.61192	0.58572	0.48572	0.47511	0.50826	0.40243
1146.4	0.53037	0.5208	0.60908	0.5866	0.67041	0.51952	0.5531	0.4879	0.48241	0.52214	0.39047	0.45618	0.49768	0.66192	0.55982	0.55522	0.74112	0.58971	0.74173	0.46602	0.55213	0.54368	0.50917	0.52961	0.64612	0.52631	0.46904	0.65674	0.54093	0.57389	0.61703	0.5859	0.48192	0.45879	0.50248	0.40306
1147.3	0.53808	0.52509	0.60581	0.60129	0.67807	0.51385	0.5528	0.48446	0.48342	0.52859	0.39224	0.44124	0.49955	0.66155	0.5518	0.5524	0.75309	0.59526	0.72936	0.46238	0.54461	0.54389	0.50241	0.52268	0.64771	0.52802	0.45656	0.65259	0.53931	0.58209	0.62012	0.57765	0.47558	0.46255	0.50702	0.39012
1148.2	0.5563	0.52281	0.60339	0.61793	0.68935	0.51409	0.55594	0.48806	0.48682	0.53142	0.39498	0.4383	0.50174	0.66638	0.54372	0.55863	0.77384	0.59819	0.7217	0.46661	0.52916	0.54309	0.49806	0.52603	0.65321	0.53164	0.44332	0.64407	0.53818	0.58687	0.62731	0.57048	0.46629	0.45128	0.51956	0.40012
1149.1	0.58085	0.53744	0.60733	0.63188	0.70373	0.52013	0.56139	0.50293	0.4989	0.54329	0.39834	0.44345	0.50323	0.67942	0.53982	0.56715	0.79567	0.60189	0.71247	0.47709	0.52583	0.55444	0.49838	0.53682	0.66781	0.55569	0.43827	0.64598	0.54326	0.60605	0.63761	0.56258	0.46678	0.45353	0.52995	0.41266
1150	0.58771	0.54788	0.60181	0.65566	0.71452	0.51966	0.56394	0.50365	0.50316	0.54869	0.39773	0.44555	0.49974	0.67962	0.54047	0.56906	0.81612	0.59932	0.69992	0.47334	0.52298	0.56032	0.49059	0.54781	0.667	0.564	0.4191	0.64339	0.55024	0.61165	0.64315	0.55428	0.45986	0.45128	0.53332	0.42002
1150.9	0.59336	0.5465	0.59605	0.67613	0.7168	0.51425	0.56076	0.51261	0.49505	0.54127	0.39944	0.44163	0.49423	0.68467	0.53638	0.57409	0.83172	0.60404	0.69156	0.4772	0.50705	0.55701	0.47968	0.54559	0.65962	0.56636	0.40419	0.6303	0.54807	0.6176	0.63846	0.53849	0.44742	0.44412	0.54069	0.41634
1151.8	0.59173	0.53567	0.58742	0.68562	0.71831	0.51636	0.55681	0.51882	0.49123	0.53291	0.39906	0.44915	0.4833	0.68646	0.53097	0.57617	0.85018	0.60281	0.67465	0.47433	0.4913	0.5523	0.46251	0.54337	0.64746	0.55568	0.38321	0.61407	0.54124	0.61939	0.63046	0.51593	0.43296	0.43345	0.54035	0.42331
1152.7	0.58815	0.53571	0.5816	0.70561	0.72081	0.5112	0.54807	0.5276	0.49571	0.52542	0.40465	0.4442	0.47736	0.68581	0.5336	0.57506	0.87078	0.60441	0.65246	0.47391	0.4884	0.54899	0.45017	0.53345	0.63811	0.55277	0.37948	0.60802	0.54055	0.62766	0.61616	0.49657	0.42198	0.43098	0.54684	0.4236
1153.6	0.58311	0.52735	0.57499	0.7201	0.72694	0.52033	0.54111	0.53696	0.50025	0.51613	0.40286	0.43461	0.46711	0.68352	0.52856	0.5659	0.89188	0.61641	0.63131	0.46881	0.48157	0.54783	0.43859	0.53098	0.63196	0.55257	0.37206	0.59692	0.54126	0.63486	0.60237	0.48314	0.41567	0.42633	0.55091	0.42599
1154.5	0.58512	0.52541	0.57389	0.72165	0.71945	0.52956	0.54214	0.54938	0.50148	0.51639	0.40602	0.4318	0.45927	0.68481	0.52489	0.562	0.90921	0.62746	0.62005	0.46557	0.47689	0.54695	0.42816	0.52994	0.62818	0.55322	0.3809	0.5889	0.5379	0.64621	0.59957	0.46761	0.41399	0.43439	0.56105	0.43411
1155.4	0.58623	0.52977	0.56908	0.7301	0.72302	0.53335	0.5393	0.55279	0.51053	0.51762	0.41092	0.429	0.44742	0.68506	0.52116	0.56147	0.9173	0.63284	0.60534	0.45848	0.47984	0.54807	0.42134	0.53864	0.62494	0.55596	0.38319	0.59107	0.54283	0.65319	0.59414	0.45733	0.415	0.44109	0.5694	0.43898
1156.4	0.58848	0.52757	0.56083	0.73568	0.71665	0.53239	0.52915	0.55984	0.51138	0.51602	0.40773	0.41789	0.4343	0.67399	0.51761	0.55899	0.9176	0.63298	0.57952	0.45285	0.46868	0.54066	0.41193	0.54472	0.62089	0.5573	0.39613	0.59706	0.55388	0.65811	0.59182	0.45559	0.41606	0.44526	0.57421	0.44219
1157.3	0.5854	0.53193	0.55775	0.74571	0.7079	0.54113	0.52477	0.56613	0.51381	0.52004	0.40942	0.41679	0.42321	0.67425	0.5105	0.55598	0.90555	0.63826	0.5629	0.4442	0.46699	0.53387	0.40075	0.55686	0.61442	0.55658	0.39786	0.59981	0.5511	0.66374	0.59323	0.45303	0.41691	0.45474	0.58337	0.44502
1158.2	0.58219	0.52357	0.55761	0.75805	0.69417	0.53463	0.51984	0.56919	0.5164	0.51625	0.41655	0.41762	0.41464	0.664	0.50157	0.55887	0.88818	0.63182	0.55129	0.43445	0.45617	0.51955	0.39134	0.56515	0.61188	0.54636	0.40182	0.60961	0.55166	0.66018	0.60029	0.44315	0.41255	0.46107	0.5945	0.44348
1159.1	0.56849	0.50611	0.54085	0.74808	0.6715	0.51336	0.50037	0.56414	0.50343	0.49381	0.40915	0.3992	0.39544	0.64823	0.48455	0.54127	0.85681	0.6204	0.52056	0.41956	0.43805	0.4896	0.37738	0.55663	0.58539	0.52447	0.39196	0.60146	0.53877	0.64393	0.58159	0.43011	0.40027	0.44666	0.58958	0.43303
1160	0.54597	0.48482	0.52943	0.74255	0.65177	0.50252	0.48267	0.55748	0.49138	0.4805	0.40033	0.38494	0.3814	0.62815	0.46883	0.51969	0.83032	0.60946	0.49815	0.40454	0.41966	0.46498	0.36134	0.54475	0.56561	0.49813	0.39272	0.59677	0.52926	0.62255	0.57306	0.41196	0.39035	0.44477	0.58905	0.41655
1160.9	0.52661	0.48358	0.52489	0.748	0.63195	0.50007	0.47338	0.55242	0.4899	0.47355	0.39975	0.37139	0.36791	0.61954	0.45597	0.50822	0.79797	0.60495	0.4862	0.3963	0.42481	0.44928	0.35727	0.53901	0.55058	0.49053	0.39273	0.59203	0.5185	0.60983	0.57042	0.39788	0.38825	0.4483	0.59646	0.40928
1161.8	0.51157	0.464	0.51425	0.73685	0.61693	0.48808	0.45894	0.53805	0.47671	0.4594	0.39063	0.34822	0.34884	0.59204	0.44473	0.48735	0.76497	0.59454	0.46872	0.38348	0.41014	0.43193	0.35183	0.52815	0.53236	0.46944	0.39112	0.59022	0.51507	0.59517	0.55788	0.38455	0.38307	0.44635	0.5895	0.3922
1162.7	0.49307	0.454	0.49584	0.72479	0.59837	0.46726	0.44146	0.51743	0.45679	0.44236	0.37886	0.32866	0.33498	0.57434	0.43405	0.46057	0.72349	0.57413	0.4429	0.37336	0.40105	0.41551	0.34321	0.51455	0.50448	0.4469	0.38624	0.57877	0.50572	0.5722	0.54281	0.37416	0.38142	0.43949	0.57934	0.37461
1163.6	0.48241	0.44599	0.48537	0.72633	0.58532	0.45765	0.43328	0.49894	0.45516	0.43524	0.36858	0.31918	0.32615	0.55393	0.42618	0.44708	0.68237	0.55466	0.42649	0.37189	0.40357	0.41124	0.33761	0.51625	0.49895	0.43787	0.39294	0.58141	0.50738	0.55918	0.54188	0.36657	0.38022	0.4442	0.56826	0.35907
1164.5	0.46312	0.43558	0.46262	0.71957	0.55565	0.42947	0.41332	0.47144	0.43757	0.41778	0.3537	0.29504	0.30989	0.53676	0.4135	0.42544	0.63178	0.52871	0.39251	0.36057	0.39626	0.39822	0.33135	0.50576	0.47297	0.42868	0.37775	0.57182	0.48836	0.53964	0.52134	0.356	0.37345	0.44332	0.54477	0.34783
1165.4	0.44961	0.42203	0.44201	0.71263	0.53839	0.40598	0.39581	0.45015	0.41999	0.40585	0.33844	0.28853	0.29949	0.51022	0.40169	0.40433	0.59197	0.50568	0.37261	0.35582	0.38337	0.38099	0.32372	0.4979	0.45203	0.40775	0.3597	0.56778	0.47353	0.51534	0.50613	0.35088	0.36663	0.43372	0.52006	0.32926
1166.4	0.42244	0.40315	0.41329	0.6905	0.50632	0.37248	0.37509	0.41872	0.39445	0.3871	0.31582	0.28023	0.28754	0.48469	0.37955	0.38407	0.54809	0.47789	0.34702	0.34639	0.37339	0.3633	0.3094	0.48987	0.42159	0.39027	0.34291	0.54928	0.4546	0.48214	0.48448	0.33837	0.35603	0.42056	0.4913	0.31517
1167.3	0.3918	0.39761	0.39318	0.68002	0.48261	0.3536	0.35589	0.39867	0.37954	0.37139	0.29924	0.26443	0.27226	0.45989	0.36362	0.37059	0.51668	0.45683	0.32842	0.34148	0.3657	0.34675	0.30089	0.48643	0.39536	0.38134	0.32839	0.54545	0.44146	0.46432	0.46202	0.33046	0.347	0.41255	0.46642	0.29991
1168.2	0.3608	0.37969	0.36777	0.67143	0.46012	0.33058	0.33633	0.37614	0.35062	0.35397	0.28451	0.24901	0.26204	0.43457	0.34095	0.35817	0.49188	0.43456	0.31085	0.32615	0.349	0.32961	0.29374	0.48085	0.37179	0.35723	0.30273	0.53953	0.42749	0.44254	0.44244	0.31814	0.33814	0.40159	0.44489	0.28674
1169.1	0.34038	0.36034	0.34801	0.66492	0.44575	0.31899	0.3255	0.3581	0.33187	0.34695	0.27419	0.24664	0.25691	0.40846	0.32592	0.35061	0.46773	0.41851	0.3022	0.32386	0.33812	0.31704	0.28888	0.48609	0.36037	0.33934	0.29035	0.53546	0.41999	0.42388	0.42293	0.32012	0.33183	0.38724	0.42269	0.27862
1170	0.30173	0.32757	0.32648	0.63284	0.42026	0.28973	0.30572	0.32608	0.30101	0.3213	0.26004	0.22577	0.24356	0.38349	0.30393	0.3259	0.44018	0.40104	0.28441	0.30807	0.32943	0.3013	0.28121	0.47708	0.33102	0.31858	0.27241	0.51387	0.40784	0.40383	0.39539	0.31429	0.32191	0.36714	0.40412	0.26231
1170.9	0.27335	0.31246	0.31307	0.63212	0.41082	0.27642	0.29857	0.31171	0.29517	0.30967	0.2499	0.20945	0.24169	0.37133	0.29624	0.31863	0.42945	0.39083	0.28249	0.30498	0.32823	0.29565	0.2808	0.47139	0.31888	0.30812	0.25951	0.51007	0.40136	0.39351	0.39252	0.3146	0.32251	0.35674	0.38735	0.24634
1171.8	0.25531	0.28723	0.29139	0.61933	0.39386	0.25414	0.28614	0.2856	0.28252	0.303	0.23823	0.20004	0.24318	0.34846	0.28283	0.30363	0.41048	0.379	0.27155	0.29723	0.319	0.28473	0.28187	0.46542	0.30077	0.28346	0.24675	0.49787	0.38918	0.37258	0.37462	0.31649	0.31063	0.34609	0.36201	0.23319
1172.7	0.22451	0.2633	0.27014	0.59756	0.37429	0.23277	0.26929	0.26436	0.27044	0.28924	0.22592	0.18477	0.23286	0.33137	0.27482	0.2782	0.39196	0.36599	0.25338	0.29513	0.31097	0.27087	0.27615	0.44651	0.26753	0.26914	0.23166	0.48685	0.37532	0.35271	0.35327	0.32304	0.30407	0.32623	0.33951	0.21336
1173.6	0.201	0.23828	0.25724	0.57396	0.35553	0.21523	0.26051	0.24183	0.26972	0.27729	0.21603	0.1705	0.23096	0.31506	0.26613	0.2574	0.38988	0.36202	0.24533	0.29116	0.30952	0.2639	0.27142	0.43333	0.24001	0.25225	0.22428	0.48023	0.37567	0.34688	0.34235	0.32308	0.29468	0.3118	0.32703	0.19668
1174.5	0.18849	0.21832	0.2352	0.55786	0.33629	0.19715	0.25579	0.22533	0.26803	0.27257	0.20198	0.15951	0.22603	0.29828	0.25488	0.24717	0.37994	0.34621	0.23256	0.28381	0.30114	0.26012	0.26703	0.42282	0.22694	0.24032	0.21031	0.47799	0.37064	0.33788	0.33229	0.32547	0.28459	0.30309	0.30376	0.18121
1175.4	0.1882	0.19433	0.22235	0.53401	0.31561	0.17912	0.24671	0.20777	0.25461	0.2694	0.19805	0.15942	0.22325	0.2785	0.25218	0.23357	0.36683	0.33288	0.21716	0.27734	0.29749	0.25444	0.26989	0.41848	0.21514	0.22605	0.20284	0.47201	0.36278	0.33157	0.31378	0.32851	0.27205	0.29402	0.2943	0.17181
1176.3	0.16828	0.16186	0.21124	0.50321	0.29466	0.16357	0.23904	0.18524	0.23843	0.25558	0.18274	0.1502	0.21636	0.25981	0.24412	0.21561	0.35737	0.31896	0.20263	0.26613	0.28695	0.24748	0.26118	0.40752	0.1977	0.21397	0.19194	0.45626	0.36127	0.32584	0.30052	0.31943	0.26058	0.27782	0.28107	0.16285
1177.2	0.16399	0.13192	0.21123	0.48614	0.27821	0.15807	0.24252	0.17198	0.23116	0.2597	0.17827	0.15418	0.22204	0.23704	0.24822	0.21786	0.35069	0.31304	0.20512	0.26555	0.28711	0.25257	0.26161	0.40769	0.19733	0.2009	0.19314	0.44853	0.3588	0.32985	0.29707	0.31208	0.25021	0.28015	0.26969	0.15423
1178.1	0.15331	0.10931	0.20396	0.46364	0.25978	0.14506	0.23578	0.15416	0.21201	0.25105	0.16432	0.14711	0.21213	0.21419	0.24016	0.2019	0.34002	0.29619	0.19155	0.25388	0.28312	0.24814	0.25388	0.39702	0.18541	0.18767	0.18103	0.43367	0.35131	0.32364	0.28594	0.29964	0.2371	0.2704	0.24915	0.13761
1179	0.1452	0.092727	0.20475	0.44328	0.25612	0.14019	0.23283	0.14126	0.20025	0.24964	0.15924	0.15242	0.21418	0.2021	0.24378	0.19696	0.33974	0.28638	0.18593	0.25587	0.29104	0.25215	0.25124	0.39143	0.18116	0.17166	0.18718	0.42804	0.34865	0.32361	0.27738	0.28706	0.23326	0.26132	0.23762	0.13248
1179.9	0.12938	0.0758	0.19336	0.41852	0.23985	0.13148	0.22867	0.12504	0.18854	0.2415	0.15106	0.14658	0.2081	0.18403	0.22517	0.19088	0.33157	0.2774	0.17478	0.24873	0.28593	0.25303	0.23736	0.3777	0.16733	0.15391	0.18164	0.42115	0.34849	0.32167	0.26664	0.27654	0.22768	0.25874	0.22038	0.12089
1180.8	0.12109	0.07044	0.18788	0.40371	0.22807	0.12242	0.22245	0.11892	0.18037	0.23931	0.1514	0.14259	0.20268	0.17597	0.20987	0.18551	0.32175	0.27333	0.16583	0.24659	0.29276	0.25934	0.23327	0.3638	0.16666	0.14707	0.17985	0.42352	0.3408	0.32478	0.25874	0.27383	0.22653	0.259	0.21069	0.11018
1181.8	0.10904	0.067623	0.18292	0.38543	0.2094	0.10884	0.2176	0.11485	0.17536	0.23036	0.14284	0.14274	0.19349	0.16665	0.19234	0.17662	0.31568	0.26567	0.15716	0.24895	0.28897	0.26489	0.23062	0.35261	0.16355	0.141	0.16863	0.42047	0.33896	0.3249	0.24803	0.27383	0.22019	0.251	0.20356	0.10318
1182.6	0.10156	0.067273	0.18067	0.36733	0.20226	0.10834	0.21843	0.12364	0.16743	0.22947	0.14135	0.14667	0.19413	0.16683	0.18355	0.18179	0.3124	0.2657	0.16633	0.26298	0.29665	0.27743	0.23376	0.34868	0.16804	0.13634	0.17675	0.42548	0.33654	0.33728	0.251	0.27605	0.21648	0.25627	0.20275	0.10143
1183.5	0.090787	0.054399	0.18359	0.35075	0.18511	0.10132	0.21618	0.1189	0.16106	0.22014	0.14	0.13554	0.1874	0.1563	0.17549	0.17637	0.30593	0.26559	0.16028	0.26554	0.29094	0.28215	0.23213	0.34109	0.16189	0.13186	0.16823	0.42445	0.32984	0.34363	0.24057	0.27096	0.20551	0.26003	0.19897	0.089852
1184.4	0.079242	0.049131	0.19227	0.32796	0.1847	0.0972	0.21269	0.11958	0.1546	0.21299	0.13469	0.13347	0.17971	0.15435	0.17974	0.16707	0.30817	0.26553	0.15978	0.27238	0.28793	0.29398	0.23946	0.34206	0.16529	0.13471	0.16926	0.42237	0.32605	0.35529	0.23309	0.25931	0.19676	0.25368	0.19387	0.094948
1185.4	0.081307	0.0425	0.19385	0.31213	0.18044	0.099041	0.22187	0.12	0.14533	0.21329	0.13762	0.13381	0.17497	0.14982	0.17913	0.1745	0.31158	0.27133	0.16338	0.28038	0.29207	0.31047	0.24951	0.34366	0.16909	0.13994	0.17071	0.42492	0.33113	0.36437	0.23165	0.25335	0.18916	0.25651	0.19248	0.09547
1186.3	0.086468	0.04298	0.19508	0.29128	0.18568	0.092697	0.22565	0.12108	0.13583	0.21631	0.14529	0.12797	0.17036	0.14799	0.17532	0.17358	0.31758	0.2713	0.16495	0.28486	0.29784	0.32478	0.2636	0.33784	0.17675	0.14595	0.17414	0.4277	0.33189	0.37166	0.22709	0.2421	0.18843	0.26037	0.18853	0.095482
1187.2	0.089144	0.044491	0.20493	0.27726	0.18773	0.084797	0.23032	0.11501	0.13741	0.21531	0.1485	0.13116	0.16405	0.1451	0.17631	0.18087	0.31488	0.26956	0.15943	0.28967	0.29526	0.3455	0.28173	0.33227	0.17814	0.15603	0.17152	0.43023	0.33252	0.37	0.21536	0.23129	0.19245	0.26019	0.19108	0.10063
1188.1	0.092075	0.050188	0.20741	0.26467	0.18855	0.07828	0.23632	0.11947	0.13445	0.21752	0.14644	0.13958	0.15921	0.146	0.17583	0.18914	0.32221	0.27549	0.164	0.2984	0.29503	0.36961	0.29724	0.32961	0.18893	0.16417	0.17529	0.43163	0.32753	0.36989	0.21362	0.22639	0.19923	0.2686	0.1872	0.1117
1189	0.098648	0.049451	0.21332	0.26383	0.1925	0.076248	0.24873	0.12631	0.14023	0.23016	0.15552	0.14339	0.15655	0.14935	0.17284	0.19698	0.32178	0.28311	0.17399	0.31013	0.30562	0.39823	0.3217	0.32475	0.19842	0.17602	0.17754	0.43581	0.32576	0.3683	0.21709	0.22649	0.20816	0.27302	0.1996	0.11613
1189.9	0.088157	0.055492	0.22345	0.25184	0.19435	0.067209	0.25433	0.13245	0.14845	0.2306	0.15471	0.14617	0.14828	0.15194	0.18139	0.1979	0.32464	0.28124	0.17851	0.32125	0.30651	0.42264	0.34249	0.32495	0.20148	0.17287	0.18009	0.43248	0.31409	0.36042	0.21082	0.22316	0.21907	0.27367	0.2047	0.12609
1190.8	0.090921	0.055046	0.2296	0.24479	0.19734	0.061572	0.2573	0.13372	0.15306	0.23204	0.14767	0.14504	0.14199	0.16141	0.18778	0.20304	0.32257	0.2864	0.18222	0.32326	0.31288	0.45175	0.36291	0.32677	0.2083	0.17678	0.17416	0.42967	0.30214	0.35255	0.20499	0.21887	0.22643	0.27659	0.21114	0.13828
1191.7	0.092165	0.052134	0.22853	0.2378	0.19422	0.056989	0.26441	0.13618	0.15266	0.23491	0.14843	0.13996	0.13548	0.16912	0.18579	0.20167	0.32724	0.29172	0.19754	0.32719	0.31279	0.47873	0.38549	0.33157	0.21675	0.17698	0.16302	0.42698	0.28997	0.33841	0.20429	0.21439	0.23046	0.27667	0.21526	0.1473
1192.6	0.10113	0.057369	0.23523	0.23551	0.20209	0.058976	0.27379	0.14303	0.16362	0.24192	0.161	0.1437	0.13494	0.1765	0.18468	0.20591	0.3272	0.30105	0.21062	0.33503	0.3201	0.51436	0.42652	0.3405	0.23011	0.18692	0.16411	0.4315	0.29073	0.33376	0.20469	0.21412	0.24039	0.27577	0.23294	0.16312
1193.5	0.10767	0.081501	0.24459	0.23933	0.20913	0.071937	0.28211	0.15145	0.16472	0.24744	0.16599	0.15447	0.13752	0.1942	0.1912	0.21975	0.34367	0.31306	0.22034	0.3494	0.32907	0.55416	0.46265	0.34929	0.23976	0.19695	0.16762	0.44016	0.29237	0.32869	0.20558	0.21501	0.25259	0.29005	0.23684	0.17328
1194.4	0.12254	0.088253	0.24797	0.23582	0.2145	0.078381	0.29165	0.1607	0.16749	0.26118	0.17062	0.1608	0.13859	0.20074	0.19378	0.22187	0.34814	0.32518	0.24021	0.35574	0.32916	0.59148	0.50512	0.35033	0.25241	0.21575	0.1633	0.44213	0.28589	0.32503	0.2109	0.21285	0.26335	0.3007	0.2474	0.18276
1195.3	0.12958	0.10575	0.25586	0.24312	0.22127	0.088518	0.30461	0.17474	0.17483	0.26074	0.18117	0.16758	0.14426	0.20887	0.1991	0.22755	0.36326	0.33307	0.25256	0.37119	0.33368	0.6318	0.54659	0.35511	0.25859	0.22934	0.17448	0.44606	0.29083	0.32085	0.21901	0.22046	0.27488	0.30372	0.26283	0.19517
1196.2	0.13511	0.11608	0.26596	0.2464	0.22935	0.089642	0.30606	0.18326	0.17666	0.26891	0.18665	0.17187	0.1447	0.20561	0.20981	0.23431	0.37413	0.33463	0.24835	0.37536	0.33764	0.67355	0.59048	0.35891	0.26978	0.23705	0.18277	0.44614	0.29004	0.31818	0.22323	0.22514	0.28537	0.32202	0.27734	0.20931
1197.1	0.14125	0.12764	0.27425	0.25889	0.23758	0.09784	0.31451	0.1947	0.18446	0.28669	0.18569	0.18065	0.15287	0.21798	0.21915	0.25278	0.38994	0.34024	0.25373	0.38578	0.35166	0.72142	0.63869	0.36612	0.28591	0.25816	0.18663	0.4542	0.29148	0.3131	0.23292	0.23715	0.29197	0.3364	0.29156	0.21849
1198	0.14989	0.13072	0.27387	0.26454	0.23836	0.09175	0.31479	0.20055	0.18797	0.28776	0.18471	0.18106	0.15473	0.2176	0.22611	0.26301	0.3889	0.3375	0.25551	0.38442	0.35103	0.75504	0.68137	0.3698	0.29658	0.27163	0.19494	0.458	0.28637	0.31034	0.23191	0.24831	0.2948	0.34272	0.30717	0.22722
1198.9	0.16643	0.149	0.28189	0.27509	0.23943	0.094565	0.31815	0.20304	0.18906	0.28543	0.18884	0.19167	0.16364	0.22986	0.23009	0.27794	0.39518	0.33726	0.25195	0.38479	0.36462	0.79889	0.72331	0.38266	0.31172	0.28659	0.20176	0.4667	0.29291	0.30703	0.24106	0.25975	0.29326	0.34987	0.3294	0.23917
1199.8	0.17187	0.14841	0.28765	0.27898	0.23853	0.10047	0.31839	0.20447	0.18696	0.29402	0.18978	0.19841	0.16738	0.23874	0.2372	0.29625	0.39088	0.34233	0.25117	0.38366	0.3738	0.83175	0.76597	0.38902	0.32079	0.30083	0.21193	0.47723	0.29183	0.30281	0.24018	0.26692	0.29536	0.36441	0.34404	0.25003
1200.7	0.18131	0.16697	0.30102	0.29447	0.25251	0.11595	0.33087	0.21747	0.20743	0.29913	0.19899	0.21876	0.17792	0.26132	0.25415	0.31105	0.39961	0.35193	0.25642	0.39132	0.39665	0.87094	0.81295	0.40196	0.3387	0.33633	0.23284	0.49912	0.30616	0.30475	0.24985	0.27791	0.30479	0.37108	0.36017	0.26374
1201.6	0.17958	0.18205	0.30977	0.29122	0.25206	0.12176	0.33049	0.22	0.21412	0.29291	0.20409	0.22299	0.18147	0.27067	0.26786	0.30221	0.39854	0.34762	0.25593	0.39216	0.40002	0.88282	0.83983	0.40034	0.3471	0.34751	0.24623	0.50153	0.30768	0.30479	0.25203	0.28092	0.31557	0.37791	0.36889	0.2758
1202.5	0.1778	0.19235	0.31999	0.28866	0.25101	0.12764	0.33454	0.22237	0.22333	0.28718	0.21139	0.23222	0.18362	0.2765	0.27548	0.30374	0.39958	0.33941	0.25555	0.38995	0.40801	0.89558	0.87004	0.40949	0.36166	0.36647	0.25207	0.509	0.31398	0.29855	0.26122	0.28204	0.31908	0.3751	0.37495	0.28716
1203.4	0.17379	0.18966	0.32109	0.29544	0.25986	0.13539	0.33458	0.22825	0.22874	0.28657	0.21336	0.24102	0.18476	0.28074	0.28834	0.31107	0.40647	0.34354	0.25539	0.3957	0.41621	0.90011	0.89531	0.40626	0.37827	0.36712	0.26546	0.52428	0.32124	0.30647	0.27254	0.28419	0.32579	0.38463	0.37348	0.30074
1204.3	0.17183	0.20311	0.32066	0.30434	0.26396	0.14113	0.33534	0.22473	0.23747	0.28802	0.2173	0.25584	0.18367	0.28764	0.29888	0.30763	0.40607	0.34617	0.25219	0.39286	0.42618	0.907	0.9173	0.40903	0.39343	0.38374	0.27464	0.53608	0.33404	0.31706	0.28644	0.28433	0.32967	0.39481	0.38301	0.31282
1205.2	0.17773	0.20796	0.31901	0.30307	0.26351	0.14471	0.3328	0.22312	0.23742	0.28985	0.21749	0.26335	0.18344	0.28456	0.30301	0.30829	0.4118	0.35174	0.24638	0.39138	0.43202	0.89999	0.93146	0.40392	0.40634	0.38751	0.28182	0.54075	0.34118	0.3249	0.29396	0.28449	0.33274	0.3985	0.38253	0.32006
1206.1	0.18528	0.21261	0.31432	0.31327	0.27064	0.15345	0.33392	0.2216	0.23961	0.28733	0.22533	0.27875	0.18131	0.28501	0.31227	0.32125	0.41497	0.36204	0.24498	0.38251	0.43768	0.90144	0.94994	0.41048	0.417	0.4021	0.29199	0.5577	0.35276	0.33345	0.31134	0.28289	0.32931	0.40932	0.38848	0.32881
1207	0.19058	0.22116	0.31013	0.31903	0.28594	0.16887	0.33636	0.229	0.24875	0.29516	0.23119	0.30039	0.18222	0.29522	0.33114	0.32978	0.43144	0.38359	0.24406	0.38834	0.45422	0.90745	0.96627	0.41381	0.42912	0.41203	0.30644	0.56994	0.37014	0.35023	0.3303	0.28998	0.34013	0.42901	0.40012	0.3391
1207.9	0.19461	0.24224	0.31479	0.3202	0.29303	0.17802	0.3338	0.23352	0.26256	0.29548	0.23884	0.31225	0.18305	0.30216	0.33665	0.33469	0.43591	0.39266	0.23648	0.38395	0.45902	0.89775	0.97156	0.42196	0.43481	0.44104	0.31938	0.57414	0.38387	0.35833	0.33934	0.29295	0.34611	0.44106	0.40358	0.34414
1208.8	0.20418	0.26654	0.32543	0.3251	0.30915	0.19587	0.33935	0.2442	0.27818	0.2953	0.24495	0.3326	0.19147	0.30789	0.35771	0.34589	0.45352	0.40737	0.24183	0.38582	0.46595	0.88651	0.97519	0.43729	0.45686	0.45421	0.34683	0.58158	0.39732	0.37466	0.35657	0.30821	0.35218	0.4478	0.40282	0.36327
1209.7	0.20404	0.28559	0.32491	0.33184	0.31389	0.20849	0.3441	0.24896	0.2937	0.29042	0.24686	0.34526	0.19502	0.31903	0.37759	0.35911	0.45648	0.42218	0.25398	0.38614	0.46978	0.87628	0.97264	0.44513	0.47337	0.46583	0.36776	0.59064	0.40874	0.39164	0.37772	0.31606	0.3572	0.4566	0.40919	0.37386
1210.6	0.20451	0.29376	0.32745	0.33876	0.32021	0.20663	0.34303	0.25535	0.3075	0.29076	0.24271	0.35787	0.19923	0.32465	0.39236	0.36282	0.45838	0.43046	0.25221	0.38927	0.4711	0.86233	0.95629	0.44746	0.47917	0.46572	0.38112	0.59202	0.4256	0.40441	0.38577	0.32663	0.36833	0.46055	0.40942	0.37789
1211.5	0.20911	0.30399	0.32969	0.35367	0.32316	0.20588	0.34542	0.26126	0.31793	0.29627	0.24601	0.36621	0.20489	0.33197	0.39483	0.37313	0.45794	0.43971	0.25403	0.39292	0.47593	0.84538	0.9349	0.45298	0.4897	0.47186	0.38992	0.60247	0.43544	0.41726	0.39943	0.34204	0.37171	0.46542	0.41236	0.39062
1212.4	0.21367	0.31395	0.32682	0.3642	0.33622	0.21302	0.35457	0.27475	0.33939	0.30768	0.24749	0.38513	0.21662	0.34423	0.41492	0.38318	0.47401	0.45565	0.26714	0.40242	0.48739	0.84187	0.91494	0.45904	0.49982	0.47594	0.40694	0.61706	0.44783	0.43359	0.4141	0.3644	0.38587	0.47397	0.41851	0.39985
1213.3	0.21915	0.31531	0.32627	0.36827	0.33915	0.21099	0.35474	0.28404	0.34535	0.31501	0.24757	0.39302	0.22387	0.35537	0.4264	0.39299	0.48629	0.46425	0.27006	0.4102	0.4896	0.83513	0.88833	0.45644	0.50532	0.47431	0.41422	0.62401	0.45993	0.44518	0.43162	0.37303	0.39746	0.47695	0.42049	0.39866
1214.2	0.22566	0.32159	0.32284	0.37314	0.3447	0.21301	0.35914	0.29423	0.35451	0.32401	0.25648	0.40173	0.23157	0.36752	0.42908	0.4005	0.49618	0.4756	0.27009	0.41955	0.49371	0.82242	0.84773	0.45543	0.51073	0.47483	0.40978	0.62455	0.46297	0.45439	0.44113	0.39035	0.40786	0.48297	0.42148	0.40156
1215.1	0.22854	0.34116	0.32285	0.37824	0.34674	0.22406	0.36637	0.30591	0.36395	0.32508	0.26649	0.40569	0.23824	0.38223	0.43394	0.40659	0.51007	0.48896	0.28294	0.42754	0.49873	0.81196	0.81417	0.45443	0.51833	0.47946	0.41808	0.62381	0.4628	0.46577	0.45889	0.40536	0.40905	0.48588	0.42972	0.40334
1216	0.23106	0.35697	0.32698	0.37299	0.34961	0.23347	0.37029	0.31477	0.38328	0.33273	0.27274	0.41634	0.24952	0.39024	0.45424	0.41104	0.52096	0.5045	0.29754	0.43607	0.50395	0.8033	0.78429	0.45487	0.52933	0.48418	0.4298	0.62266	0.46982	0.47731	0.47328	0.41441	0.41763	0.49675	0.42892	0.40918
1216.9	0.23742	0.37094	0.34008	0.38897	0.35146	0.24965	0.37729	0.32461	0.39058	0.34407	0.28936	0.42482	0.2626	0.41058	0.48122	0.41946	0.52791	0.52544	0.30891	0.44174	0.51341	0.80105	0.75773	0.45724	0.54528	0.49426	0.44236	0.62296	0.48053	0.49539	0.4948	0.42779	0.42576	0.50546	0.44013	0.42015
1217.8	0.23813	0.3776	0.34078	0.39763	0.35198	0.26165	0.38165	0.33473	0.40738	0.35644	0.30454	0.42675	0.27189	0.42942	0.49316	0.42216	0.5312	0.54013	0.31748	0.44449	0.52024	0.79115	0.7202	0.45917	0.54664	0.49716	0.43742	0.62194	0.4832	0.50531	0.49936	0.42999	0.43217	0.51954	0.45175	0.42281
1218.7	0.23514	0.37995	0.34599	0.41014	0.35769	0.26618	0.38315	0.34887	0.41664	0.36306	0.31012	0.43748	0.28836	0.44299	0.50248	0.4275	0.53492	0.55705	0.32772	0.4488	0.52723	0.7907	0.69697	0.466	0.54845	0.49798	0.44661	0.62792	0.49561	0.51665	0.50901	0.43459	0.4394	0.52782	0.46336	0.43224
1219.6	0.24839	0.37876	0.35594	0.42412	0.37243	0.28169	0.38767	0.36506	0.42484	0.3758	0.31837	0.4501	0.30459	0.45864	0.51818	0.44723	0.54529	0.57827	0.33548	0.46053	0.54134	0.79475	0.68175	0.48153	0.55985	0.50801	0.45257	0.64436	0.51599	0.53583	0.51171	0.44996	0.45397	0.53545	0.47684	0.45035
1220.5	0.25387	0.3652	0.36161	0.43975	0.38108	0.29075	0.39106	0.37027	0.42501	0.38213	0.3216	0.44253	0.31489	0.47001	0.51941	0.45326	0.54774	0.59148	0.34717	0.4572	0.54339	0.79143	0.65506	0.47525	0.55463	0.50045	0.45394	0.64446	0.51706	0.54516	0.51215	0.45332	0.46028	0.53477	0.47959	0.44872
1221.4	0.26555	0.36218	0.36465	0.44379	0.38244	0.29563	0.39823	0.38244	0.43508	0.38304	0.32236	0.44834	0.32374	0.47478	0.51042	0.46307	0.55421	0.59479	0.35939	0.46868	0.55011	0.78072	0.63318	0.48039	0.55722	0.49077	0.45941	0.64958	0.52021	0.55275	0.51247	0.45703	0.46537	0.53177	0.47812	0.45262
1222.3	0.26891	0.36244	0.37055	0.46296	0.39002	0.30454	0.40733	0.39682	0.43987	0.38695	0.33135	0.45983	0.33426	0.48217	0.5177	0.47844	0.5651	0.60835	0.37934	0.47442	0.56328	0.7819	0.62918	0.48864	0.56333	0.49314	0.48282	0.65578	0.52808	0.56195	0.52221	0.4704	0.47442	0.53892	0.48215	0.46506
1223.2	0.28486	0.36744	0.3821	0.48367	0.40449	0.33004	0.41859	0.40896	0.44909	0.39945	0.34526	0.47135	0.34065	0.49744	0.53393	0.49412	0.57413	0.61774	0.4022	0.47585	0.56643	0.77729	0.62594	0.49781	0.56314	0.49806	0.50697	0.66278	0.54028	0.57599	0.53245	0.47894	0.48542	0.55002	0.49385	0.46963
1224.1	0.29153	0.37053	0.39703	0.49536	0.4035	0.34252	0.43035	0.4168	0.4568	0.41408	0.35544	0.48353	0.34946	0.50967	0.5466	0.49869	0.57867	0.6189	0.42373	0.47708	0.57348	0.76027	0.61464	0.4995	0.55693	0.48372	0.52021	0.65937	0.53719	0.57951	0.53629	0.47626	0.49142	0.5622	0.4925	0.47515
1225	0.30106	0.37829	0.40538	0.51473	0.40866	0.36007	0.44281	0.43294	0.46756	0.42478	0.37139	0.50361	0.36166	0.5205	0.55785	0.51244	0.59482	0.62186	0.43666	0.48259	0.58556	0.74796	0.61161	0.519	0.56102	0.48604	0.53762	0.66633	0.55337	0.58282	0.54496	0.48506	0.50042	0.57092	0.50769	0.48824
1225.9	0.30409	0.38262	0.41732	0.52392	0.41991	0.37362	0.44435	0.44052	0.4654	0.42638	0.37881	0.50481	0.37298	0.53164	0.56504	0.52452	0.59783	0.62175	0.44528	0.47501	0.58395	0.73269	0.60576	0.52658	0.55724	0.48528	0.54821	0.66258	0.5618	0.57854	0.54216	0.48808	0.5007	0.57442	0.51811	0.49139
1226.8	0.31606	0.40059	0.43239	0.52695	0.43729	0.40325	0.45707	0.45042	0.47678	0.44541	0.39012	0.51955	0.38701	0.54687	0.56969	0.52871	0.6094	0.6298	0.45633	0.4834	0.58769	0.71744	0.59726	0.53332	0.55214	0.485	0.55299	0.66573	0.57361	0.58376	0.54203	0.49356	0.50435	0.5834	0.53022	0.49859
1227.7	0.32526	0.40666	0.44272	0.52701	0.44369	0.41851	0.46034	0.45589	0.48453	0.45076	0.39974	0.529	0.40223	0.55285	0.58177	0.53438	0.61969	0.63425	0.46074	0.49236	0.60377	0.69767	0.59153	0.5456	0.54729	0.47765	0.55318	0.66281	0.57717	0.58094	0.53753	0.50544	0.50244	0.58749	0.53829	0.509
1228.6	0.33713	0.41931	0.44489	0.54488	0.46641	0.45618	0.46859	0.47192	0.50229	0.46242	0.418	0.54776	0.42065	0.56403	0.58313	0.54952	0.63688	0.65015	0.47465	0.50294	0.6245	0.69561	0.5885	0.5675	0.54763	0.48905	0.56747	0.67612	0.59289	0.58902	0.54813	0.52346	0.51171	0.59524	0.56068	0.51842
1229.4	0.34955	0.43641	0.45676	0.56184	0.48678	0.48111	0.47171	0.48791	0.52282	0.47599	0.43214	0.56221	0.43982	0.58107	0.59566	0.5649	0.64364	0.65988	0.48335	0.51327	0.63458	0.689	0.58379	0.57561	0.54334	0.49631	0.58213	0.67864	0.59862	0.59776	0.55281	0.5404	0.51231	0.6081	0.5793	0.51434
1230.3	0.35908	0.44216	0.47128	0.58954	0.50715	0.51674	0.48061	0.4965	0.54858	0.49883	0.45215	0.58236	0.46366	0.59181	0.61295	0.58372	0.65964	0.66925	0.50108	0.52548	0.66103	0.68752	0.57622	0.58717	0.53336	0.4916	0.59231	0.69251	0.6078	0.61236	0.56188	0.55604	0.52184	0.62277	0.60169	0.52505
1231.2	0.3779	0.4378	0.47983	0.61518	0.52246	0.53073	0.47792	0.50541	0.56186	0.4967	0.46394	0.59115	0.49311	0.5953	0.61352	0.60444	0.66649	0.66593	0.50785	0.53374	0.67823	0.68012	0.56292	0.60075	0.52389	0.48912	0.6007	0.70274	0.614	0.6149	0.56281	0.57144	0.52324	0.6278	0.61783	0.52171
1232.1	0.3909	0.43455	0.49459	0.63453	0.53591	0.5465	0.48302	0.51627	0.57787	0.52027	0.47926	0.5954	0.51697	0.60495	0.61578	0.62038	0.6774	0.65789	0.5202	0.54357	0.69145	0.68544	0.55207	0.60921	0.52632	0.49682	0.6201	0.71632	0.62398	0.62143	0.56417	0.58356	0.52586	0.64083	0.63653	0.51495
1233	0.40665	0.44457	0.50969	0.64847	0.5486	0.55567	0.48521	0.52329	0.59438	0.53098	0.48195	0.59672	0.54156	0.61934	0.62853	0.62953	0.68548	0.65242	0.52906	0.55205	0.70326	0.6878	0.54343	0.61224	0.51958	0.50084	0.63753	0.71802	0.6277	0.62591	0.56904	0.5952	0.52592	0.64802	0.6521	0.51587
1233.9	0.4255	0.44277	0.5315	0.66167	0.56243	0.57288	0.48974	0.53097	0.6013	0.53797	0.48494	0.60056	0.56471	0.62416	0.64042	0.64094	0.69676	0.64511	0.5454	0.55376	0.71745	0.68389	0.53261	0.62781	0.51914	0.49442	0.64979	0.72839	0.63351	0.63198	0.56949	0.60269	0.52901	0.6512	0.66088	0.52993
1234.8	0.43136	0.44139	0.53603	0.66464	0.57259	0.57218	0.48869	0.5356	0.60622	0.53943	0.48484	0.59949	0.57839	0.6293	0.64277	0.6478	0.70547	0.63478	0.55367	0.55777	0.71572	0.67818	0.51881	0.62856	0.51674	0.49792	0.65483	0.7307	0.63937	0.62672	0.56325	0.60224	0.52101	0.65334	0.6633	0.52127
1235.7	0.43025	0.44057	0.55087	0.66822	0.58258	0.5825	0.4924	0.53905	0.61913	0.55254	0.49036	0.59543	0.58422	0.64141	0.65018	0.64847	0.70787	0.62612	0.5689	0.56205	0.71958	0.67823	0.51079	0.62769	0.51604	0.49829	0.6572	0.7303	0.63856	0.62919	0.56835	0.60557	0.52588	0.65735	0.67424	0.5237
1236.6	0.4425	0.45953	0.56842	0.67504	0.60119	0.60444	0.4986	0.54786	0.63988	0.55428	0.49085	0.60336	0.60379	0.65675	0.65429	0.6586	0.71603	0.62504	0.58979	0.56785	0.7335	0.67807	0.51235	0.63959	0.51947	0.50222	0.67145	0.73665	0.64646	0.64001	0.58186	0.61421	0.53354	0.66074	0.68044	0.54011
1237.5	0.44925	0.45133	0.57617	0.67667	0.60663	0.60424	0.49627	0.55012	0.64109	0.55225	0.49343	0.59292	0.6147	0.65888	0.65217	0.66856	0.7166	0.61036	0.59657	0.56438	0.724	0.66883	0.50523	0.64001	0.52316	0.50229	0.66575	0.73813	0.64343	0.64082	0.57892	0.61119	0.53035	0.65959	0.68287	0.54157
1238.4	0.45259	0.45218	0.57627	0.67789	0.60998	0.6046	0.49505	0.54622	0.65165	0.55752	0.49176	0.5906	0.62267	0.67438	0.64688	0.66955	0.71634	0.60064	0.59943	0.57102	0.72685	0.66847	0.49744	0.64043	0.51898	0.50508	0.65955	0.74179	0.64256	0.64017	0.56643	0.60951	0.53008	0.66804	0.68594	0.54635
1239.3	0.46677	0.46022	0.58522	0.69272	0.61213	0.61608	0.5005	0.55324	0.66141	0.56507	0.49068	0.58429	0.62963	0.69123	0.64553	0.66328	0.7121	0.59312	0.61158	0.57814	0.73742	0.66981	0.5052	0.65306	0.51758	0.51818	0.67001	0.74961	0.64265	0.64893	0.57729	0.61828	0.53637	0.66107	0.69632	0.55468
1240.2	0.47597	0.45651	0.58189	0.69852	0.61142	0.62525	0.50074	0.55445	0.66603	0.56074	0.47889	0.58576	0.62757	0.69903	0.65099	0.66701	0.71298	0.58472	0.62016	0.57922	0.73855	0.6631	0.50531	0.66458	0.52566	0.52382	0.67396	0.75752	0.64267	0.65505	0.57269	0.61956	0.53166	0.65446	0.69245	0.55854
1241.1	0.47509	0.44466	0.57508	0.70934	0.61094	0.6252	0.5049	0.55013	0.66035	0.55967	0.47434	0.5786	0.6273	0.70547	0.65489	0.66164	0.70833	0.5773	0.62684	0.58135	0.72974	0.64807	0.49677	0.6652	0.52458	0.52386	0.66385	0.75504	0.6386	0.65762	0.56816	0.6183	0.52527	0.65007	0.70087	0.56071
1242	0.47465	0.44117	0.5703	0.70747	0.60775	0.62183	0.5112	0.54537	0.66402	0.55923	0.47284	0.58027	0.62107	0.71252	0.65575	0.6483	0.70258	0.56589	0.64243	0.58412	0.73592	0.64023	0.49284	0.66872	0.52805	0.52797	0.66323	0.76292	0.64899	0.66247	0.57171	0.61798	0.52953	0.6461	0.69283	0.56084
1242.9	0.47313	0.43755	0.56914	0.70414	0.60586	0.62442	0.51946	0.54767	0.6626	0.55983	0.47233	0.57801	0.61827	0.72144	0.66411	0.63935	0.70163	0.55367	0.6633	0.59043	0.73518	0.63105	0.49675	0.66391	0.53247	0.53807	0.66982	0.76869	0.65144	0.66781	0.59051	0.61993	0.53315	0.6362	0.69918	0.55531
1243.8	0.4718	0.43511	0.56528	0.6974	0.61251	0.62698	0.52465	0.54293	0.66049	0.56324	0.47351	0.5814	0.61567	0.72624	0.66748	0.63921	0.70561	0.5501	0.67437	0.59571	0.73808	0.62002	0.49164	0.66418	0.53694	0.54559	0.6651	0.76708	0.65654	0.67327	0.57692	0.62071	0.53518	0.64096	0.6941	0.56159
1244.6	0.48105	0.43596	0.57039	0.70104	0.61181	0.61901	0.53501	0.54706	0.66832	0.57218	0.4813	0.58157	0.62208	0.73334	0.67199	0.646	0.70471	0.54717	0.68943	0.60328	0.74931	0.61733	0.49728	0.66307	0.5468	0.55381	0.67489	0.77864	0.66485	0.67794	0.58853	0.62156	0.54029	0.64423	0.70197	0.57323
1245.6	0.47999	0.43073	0.56384	0.69463	0.60086	0.60651	0.5335	0.54313	0.66005	0.56836	0.47664	0.57929	0.61072	0.73646	0.66184	0.63501	0.69891	0.53627	0.6978	0.59821	0.75007	0.60732	0.49103	0.65866	0.54851	0.55413	0.66537	0.7841	0.66231	0.6734	0.58129	0.61181	0.53587	0.62897	0.6856	0.56634
1246.4	0.48276	0.4299	0.56344	0.70145	0.60395	0.60981	0.53815	0.54541	0.65564	0.57215	0.47912	0.57939	0.61121	0.74462	0.65956	0.63774	0.69864	0.53618	0.70432	0.60559	0.75434	0.60038	0.49392	0.6608	0.55386	0.56307	0.66393	0.79037	0.6606	0.67368	0.57987	0.61734	0.52978	0.63095	0.6937	0.56581
1247.3	0.48256	0.43584	0.56152	0.7042	0.61118	0.61258	0.54515	0.55409	0.65494	0.5698	0.48538	0.58764	0.60938	0.75151	0.65125	0.64149	0.69928	0.54331	0.70873	0.61085	0.762	0.59995	0.49712	0.66876	0.5657	0.57197	0.67017	0.79766	0.66587	0.68205	0.57572	0.6189	0.52845	0.6332	0.69005	0.5728
1248.2	0.48311	0.43318	0.55005	0.69738	0.60234	0.59932	0.54316	0.5497	0.6376	0.56085	0.47969	0.58629	0.60306	0.75494	0.64819	0.6309	0.6875	0.53703	0.70327	0.60836	0.75319	0.59782	0.49905	0.66466	0.5822	0.57776	0.66716	0.80252	0.66304	0.68235	0.5816	0.61156	0.51784	0.6285	0.68687	0.56977
1249.1	0.46891	0.43785	0.5339	0.6883	0.60036	0.5956	0.54323	0.54168	0.6214	0.55763	0.47773	0.58588	0.60322	0.76332	0.63652	0.61557	0.68376	0.5389	0.701	0.60191	0.75139	0.59881	0.50112	0.66626	0.58016	0.58974	0.65709	0.80113	0.66343	0.67952	0.57966	0.61751	0.51423	0.62214	0.67249	0.56425
1250	0.46771	0.43651	0.52142	0.68704	0.60068	0.60214	0.54816	0.54918	0.62161	0.55763	0.48262	0.59473	0.61152	0.7663	0.63741	0.62113	0.68376	0.5468	0.69213	0.61062	0.75904	0.61034	0.51274	0.66963	0.58978	0.60945	0.66439	0.80841	0.66612	0.68473	0.58933	0.62387	0.5234	0.63488	0.67772	0.56465
1250.9	0.4548	0.43183	0.49993	0.6709	0.59142	0.60305	0.54848	0.54423	0.61136	0.55976	0.47162	0.59188	0.60831	0.76595	0.62882	0.61776	0.68258	0.54918	0.68673	0.60507	0.76341	0.61421	0.51246	0.67059	0.59632	0.61737	0.66763	0.80483	0.66077	0.68144	0.5928	0.62258	0.51596	0.63498	0.6582	0.56257
1251.8	0.44786	0.41956	0.4833	0.66593	0.58069	0.59745	0.5486	0.52284	0.59782	0.55647	0.46383	0.59183	0.60268	0.76329	0.62691	0.61234	0.67861	0.54755	0.67611	0.59818	0.76458	0.61577	0.51529	0.67356	0.59684	0.62542	0.65898	0.80322	0.66215	0.67878	0.59783	0.62003	0.50497	0.63116	0.65625	0.56134
1252.7	0.44031	0.41298	0.46859	0.65933	0.57746	0.59682	0.55688	0.52176	0.59785	0.55572	0.46646	0.59492	0.59786	0.76108	0.62371	0.61249	0.67642	0.55115	0.67224	0.59597	0.77394	0.61984	0.52366	0.68003	0.58979	0.63412	0.65584	0.80738	0.65973	0.67787	0.60406	0.62284	0.50619	0.63241	0.65964	0.56265
1253.6	0.43929	0.41409	0.46184	0.65859	0.58269	0.59676	0.5669	0.52766	0.6009	0.56172	0.47139	0.60585	0.60024	0.76147	0.62802	0.61881	0.67699	0.55536	0.66994	0.60348	0.78796	0.62959	0.5374	0.68986	0.60069	0.65302	0.66448	0.81352	0.66338	0.68754	0.6074	0.62361	0.5048	0.64157	0.67835	0.56437
1254.5	0.43572	0.40883	0.44331	0.64327	0.56805	0.57733	0.56636	0.5204	0.57849	0.55044	0.46281	0.59863	0.58886	0.75259	0.61766	0.6136	0.67388	0.54547	0.65775	0.59697	0.78601	0.61955	0.53341	0.69054	0.60044	0.6558	0.65865	0.80625	0.65571	0.68229	0.60588	0.61888	0.49347	0.63106	0.67323	0.55749
1255.4	0.43222	0.40106	0.43843	0.64956	0.56598	0.56271	0.56757	0.52045	0.56788	0.5459	0.46814	0.60477	0.58856	0.75025	0.61568	0.60822	0.66881	0.54027	0.64134	0.60261	0.7851	0.62073	0.53871	0.69282	0.60127	0.66001	0.65261	0.79949	0.6563	0.68218	0.60607	0.62202	0.49337	0.62881	0.6829	0.55801
1256.3	0.42186	0.40123	0.41694	0.63907	0.56025	0.54371	0.5666	0.51648	0.54833	0.53138	0.46451	0.59128	0.58146	0.73578	0.60222	0.59612	0.65931	0.53327	0.62718	0.59138	0.77858	0.61421	0.53328	0.68782	0.60153	0.66232	0.64005	0.79177	0.64633	0.675	0.60322	0.61173	0.48848	0.6275	0.67558	0.54553
1257.2	0.42962	0.41627	0.41326	0.65037	0.57049	0.54885	0.57771	0.52276	0.54871	0.5403	0.46923	0.60341	0.59225	0.73828	0.60257	0.61134	0.66801	0.54217	0.62418	0.60354	0.79271	0.62921	0.54028	0.70653	0.62086	0.68192	0.65561	0.79946	0.65349	0.68048	0.62019	0.62539	0.49486	0.63909	0.6866	0.54221
1258	0.4315	0.40066	0.39353	0.64448	0.55743	0.54451	0.57863	0.51189	0.52772	0.5225	0.45526	0.59011	0.58346	0.71852	0.58695	0.60215	0.66527	0.53964	0.6084	0.59102	0.77682	0.62235	0.53074	0.70586	0.6243	0.67062	0.64001	0.7859	0.65105	0.6756	0.62133	0.61924	0.48615	0.63242	0.6728	0.53041
1258.9	0.42629	0.40765	0.39478	0.64611	0.56322	0.53682	0.58551	0.5049	0.52158	0.51646	0.44625	0.58285	0.57947	0.7126	0.58677	0.59619	0.66379	0.54168	0.6046	0.58217	0.77376	0.62993	0.52505	0.70729	0.62641	0.67655	0.64336	0.78039	0.65285	0.67422	0.6299	0.62297	0.4847	0.63196	0.67312	0.51874
1259.8	0.43318	0.41423	0.39356	0.64817	0.56549	0.53737	0.59722	0.50398	0.51317	0.51352	0.4374	0.5819	0.57979	0.70156	0.58517	0.59898	0.66926	0.54963	0.60268	0.57155	0.77612	0.63144	0.52364	0.71486	0.63327	0.68211	0.65661	0.78316	0.6557	0.6827	0.63212	0.62038	0.4878	0.62795	0.67685	0.51459
1260.7	0.4493	0.41515	0.40096	0.66243	0.57614	0.55807	0.61575	0.51553	0.5224	0.52533	0.43784	0.589	0.59327	0.7067	0.58974	0.61584	0.69058	0.56842	0.6058	0.58677	0.78696	0.64606	0.5336	0.72768	0.65219	0.69201	0.67046	0.78916	0.67297	0.70118	0.64821	0.63649	0.49721	0.6295	0.69305	0.52765
1261.6	0.43932	0.39035	0.39332	0.65662	0.56484	0.55263	0.61258	0.50482	0.51537	0.51036	0.43084	0.571	0.58427	0.6882	0.57423	0.59973	0.69124	0.56246	0.58972	0.56975	0.77691	0.63553	0.52494	0.72255	0.64298	0.67978	0.65543	0.77441	0.67062	0.69842	0.63975	0.62759	0.49435	0.61815	0.67957	0.52473
1262.5	0.43616	0.38931	0.40187	0.65937	0.56628	0.55453	0.613	0.5049	0.51292	0.50828	0.42671	0.56226	0.58338	0.68328	0.57652	0.60101	0.69743	0.56159	0.58435	0.5681	0.77761	0.63226	0.52046	0.7227	0.64115	0.67972	0.66027	0.77414	0.66102	0.69876	0.64696	0.62548	0.50444	0.61972	0.68616	0.52661
1263.4	0.44612	0.38759	0.3996	0.66908	0.58629	0.57506	0.62967	0.5088	0.52242	0.52357	0.4426	0.57006	0.5934	0.68448	0.58306	0.61743	0.71382	0.57617	0.5831	0.57168	0.79476	0.64731	0.54255	0.74505	0.65702	0.68053	0.68074	0.78777	0.67766	0.71556	0.66188	0.63294	0.51633	0.63286	0.71253	0.54787
1264.3	0.4476	0.38952	0.40067	0.6708	0.59296	0.57603	0.63763	0.50881	0.52797	0.52141	0.45094	0.5684	0.58907	0.68591	0.58936	0.62494	0.72582	0.57959	0.58044	0.57989	0.79963	0.66146	0.55477	0.75881	0.66169	0.68428	0.6906	0.80001	0.68201	0.72006	0.681	0.64335	0.52812	0.64068	0.72805	0.55872
1265.2	0.45224	0.37722	0.40041	0.67425	0.59262	0.56935	0.64811	0.50937	0.53436	0.52108	0.45232	0.56852	0.5851	0.67581	0.59688	0.62361	0.72842	0.58154	0.57209	0.57495	0.81158	0.66655	0.56021	0.77001	0.66001	0.68362	0.70103	0.80035	0.67507	0.71639	0.68441	0.64849	0.53792	0.64171	0.73641	0.55773
1266.1	0.46365	0.37179	0.40421	0.67429	0.59104	0.56409	0.65756	0.51459	0.53545	0.52323	0.45328	0.56625	0.58923	0.67513	0.6049	0.63056	0.73363	0.58936	0.5717	0.57664	0.81471	0.67353	0.5717	0.77984	0.67308	0.67651	0.71837	0.81313	0.67414	0.72597	0.69802	0.65491	0.54605	0.64393	0.75312	0.55808
1266.9	0.46935	0.36937	0.40746	0.6786	0.59515	0.55506	0.67008	0.51768	0.53449	0.5302	0.46228	0.57038	0.5907	0.67146	0.61112	0.63746	0.7402	0.59465	0.57308	0.58108	0.8165	0.68667	0.58533	0.79138	0.67341	0.67263	0.72883	0.8212	0.68325	0.73132	0.71362	0.66748	0.54963	0.64445	0.7707	0.56554
1267.8	0.46862	0.36429	0.41465	0.69341	0.59174	0.55518	0.68413	0.52207	0.54868	0.53067	0.46718	0.57289	0.58665	0.67299	0.6219	0.64827	0.75061	0.60171	0.57858	0.59167	0.82588	0.69794	0.59922	0.80196	0.67419	0.67585	0.74055	0.83943	0.68794	0.74357	0.72673	0.68363	0.56359	0.65405	0.77767	0.57843
1268.7	0.4696	0.36415	0.41431	0.69834	0.59606	0.55703	0.69243	0.51995	0.55762	0.5359	0.46976	0.57098	0.58804	0.67446	0.62228	0.65366	0.75558	0.60544	0.5789	0.59118	0.83427	0.70527	0.61482	0.81598	0.68504	0.68072	0.74383	0.84405	0.69943	0.75668	0.73878	0.69622	0.56798	0.65824	0.79196	0.58951
1269.6	0.46428	0.37894	0.41854	0.70103	0.59475	0.55319	0.69286	0.52037	0.55801	0.54477	0.47661	0.57302	0.5843	0.68758	0.62497	0.6668	0.76444	0.60724	0.58118	0.59805	0.83237	0.71845	0.63438	0.82903	0.69229	0.68253	0.76115	0.86421	0.71732	0.76716	0.76211	0.71421	0.57827	0.66296	0.80852	0.59745
1270.5	0.46256	0.39156	0.42796	0.70672	0.60031	0.55623	0.70319	0.51933	0.56568	0.55142	0.48799	0.58197	0.58266	0.6953	0.63355	0.67877	0.77985	0.61892	0.58536	0.60914	0.83871	0.73149	0.65502	0.8419	0.6921	0.69239	0.77639	0.87687	0.73671	0.78188	0.78683	0.73432	0.59189	0.67243	0.83209	0.61401
1271.4	0.47185	0.39864	0.43707	0.7087	0.60616	0.56485	0.71491	0.527	0.58695	0.57081	0.49788	0.59762	0.57737	0.71061	0.6492	0.69177	0.79792	0.63043	0.58409	0.62197	0.86066	0.74662	0.68427	0.87098	0.70509	0.71207	0.80591	0.90195	0.75646	0.8063	0.81078	0.7574	0.61151	0.68853	0.8518	0.63463
1272.3	0.47659	0.408	0.44967	0.69366	0.60553	0.55551	0.70674	0.52821	0.58794	0.57569	0.50245	0.60185	0.5719	0.7152	0.65313	0.68971	0.80475	0.63515	0.57842	0.6285	0.863	0.75243	0.69714	0.87982	0.71191	0.71535	0.81187	0.90688	0.76039	0.81218	0.83314	0.77254	0.61963	0.69085	0.8685	0.64108
1273.2	0.47369	0.4132	0.45925	0.68456	0.6063	0.56073	0.7147	0.53847	0.59866	0.58322	0.5113	0.60746	0.56649	0.72273	0.66887	0.70097	0.81908	0.65028	0.57655	0.64338	0.8735	0.76512	0.72125	0.8899	0.72053	0.72074	0.83759	0.93225	0.77259	0.82784	0.86249	0.79177	0.6355	0.70067	0.88666	0.6524
1274.1	0.48204	0.41239	0.47605	0.67759	0.61022	0.56994	0.71833	0.54771	0.61037	0.59096	0.52365	0.62156	0.56812	0.71825	0.68044	0.71206	0.83149	0.65809	0.58058	0.65369	0.88899	0.77833	0.74616	0.91059	0.74058	0.72198	0.85347	0.94459	0.78011	0.84715	0.88305	0.81027	0.65233	0.72706	0.90407	0.67405
1274.9	0.48038	0.40865	0.48784	0.67716	0.61635	0.57074	0.71675	0.55807	0.6248	0.60011	0.52811	0.63228	0.56167	0.71876	0.6864	0.72221	0.85304	0.6698	0.58288	0.66826	0.90136	0.78989	0.76544	0.92797	0.76146	0.7147	0.86891	0.95481	0.79157	0.8617	0.90017	0.83761	0.66396	0.74586	0.91673	0.69559
1275.8	0.47636	0.41312	0.49563	0.67649	0.62352	0.57483	0.70648	0.56552	0.63453	0.59955	0.53912	0.63738	0.56499	0.71954	0.68769	0.72776	0.874	0.68553	0.5835	0.67758	0.91192	0.80703	0.78531	0.93935	0.78681	0.71644	0.88191	0.96139	0.8076	0.87069	0.91387	0.86589	0.67658	0.75986	0.93217	0.7039
1276.7	0.47248	0.41023	0.49319	0.67253	0.62259	0.57268	0.69877	0.57195	0.64183	0.60355	0.53749	0.64271	0.56287	0.72004	0.6908	0.73858	0.89208	0.69299	0.58215	0.68837	0.91735	0.81394	0.80054	0.94906	0.80014	0.72045	0.88052	0.96553	0.82265	0.87806	0.92287	0.88481	0.6834	0.77207	0.93829	0.71262
1277.6	0.4782	0.40385	0.5076	0.67261	0.62051	0.57272	0.6847	0.58283	0.64991	0.6072	0.53961	0.65473	0.56032	0.72287	0.69841	0.73972	0.9087	0.70482	0.58504	0.69713	0.92162	0.82034	0.80969	0.95886	0.81087	0.72245	0.88879	0.96424	0.82885	0.88725	0.93476	0.90159	0.69236	0.78135	0.94378	0.71599
1278.5	0.46717	0.39797	0.50625	0.66501	0.61966	0.55687	0.66844	0.58414	0.64726	0.59489	0.53704	0.64078	0.54042	0.71946	0.69594	0.7339	0.92112	0.71405	0.58651	0.69747	0.91352	0.81729	0.81275	0.94855	0.80718	0.72645	0.88482	0.96309	0.83382	0.8851	0.9404	0.91843	0.69167	0.77271	0.93959	0.70526
1279.4	0.46983	0.41044	0.50537	0.66347	0.61959	0.55618	0.66087	0.59203	0.64925	0.59175	0.54055	0.63675	0.53591	0.71791	0.70054	0.7381	0.92743	0.72069	0.59289	0.70173	0.92034	0.82885	0.82113	0.95106	0.81133	0.74616	0.88708	0.96932	0.8396	0.89548	0.94763	0.93205	0.70087	0.77861	0.94568	0.70096
1280.3	0.47152	0.41355	0.51301	0.6698	0.62496	0.55441	0.66095	0.59771	0.65614	0.59767	0.54707	0.64291	0.52471	0.72291	0.71201	0.74745	0.9348	0.72878	0.59786	0.71721	0.92158	0.84168	0.83033	0.95277	0.81265	0.75673	0.89135	0.97194	0.84867	0.9148	0.96251	0.94661	0.71029	0.78342	0.95329	0.70229
1281.2	0.47098	0.40888	0.51892	0.67352	0.61721	0.56067	0.64927	0.59919	0.65534	0.59957	0.55666	0.64203	0.51699	0.71487	0.71009	0.74943	0.94317	0.74304	0.60024	0.71883	0.91647	0.84974	0.82755	0.94553	0.80684	0.75523	0.8978	0.96559	0.84552	0.92551	0.95992	0.95344	0.71296	0.78056	0.94618	0.69509
1282	0.46924	0.41851	0.51311	0.67115	0.62006	0.5621	0.64645	0.5935	0.6552	0.59901	0.56336	0.64811	0.50713	0.71484	0.70206	0.75675	0.95722	0.75723	0.60626	0.7262	0.91627	0.85873	0.82559	0.9471	0.80317	0.75387	0.88419	0.9623	0.85321	0.93456	0.95876	0.9615	0.72273	0.7857	0.95113	0.69667
1282.9	0.47468	0.42768	0.52208	0.67337	0.62301	0.57839	0.64596	0.60351	0.66068	0.60104	0.57956	0.66734	0.5115	0.72448	0.70535	0.76484	0.96319	0.77323	0.60914	0.74388	0.92214	0.87795	0.83289	0.95662	0.81039	0.77125	0.88837	0.96968	0.86195	0.95435	0.96346	0.96972	0.73447	0.79638	0.96155	0.71007
1283.8	0.48408	0.42715	0.52942	0.67942	0.62323	0.58656	0.64674	0.61078	0.66714	0.60856	0.58637	0.68269	0.51259	0.73671	0.70651	0.77341	0.97101	0.78904	0.61457	0.75584	0.93035	0.89802	0.83897	0.95759	0.81366	0.78118	0.88853	0.97376	0.86966	0.95973	0.95964	0.97354	0.74495	0.80049	0.96199	0.71747
1284.7	0.47958	0.43395	0.52489	0.67488	0.61554	0.58824	0.63966	0.6099	0.66385	0.60446	0.58752	0.68038	0.50587	0.73328	0.69614	0.76403	0.97789	0.80113	0.61401	0.75312	0.92438	0.91083	0.83569	0.95028	0.80927	0.78589	0.88563	0.96481	0.86698	0.96314	0.94179	0.96844	0.74623	0.80379	0.95281	0.72244
1285.6	0.47139	0.43344	0.52313	0.66625	0.61911	0.58049	0.63833	0.60588	0.66623	0.59738	0.58433	0.68252	0.4984	0.73254	0.68647	0.7488	0.97237	0.80454	0.6097	0.75139	0.91721	0.91914	0.83621	0.94874	0.80494	0.79519	0.87475	0.95219	0.86249	0.96272	0.92433	0.95746	0.74768	0.80179	0.94109	0.71983
1286.5	0.47675	0.43527	0.52363	0.66977	0.61275	0.5932	0.63691	0.61035	0.67155	0.5993	0.58667	0.68949	0.50522	0.73249	0.68312	0.74329	0.96855	0.81214	0.61551	0.76046	0.9245	0.93479	0.84011	0.9374	0.80251	0.8067	0.86419	0.94727	0.85176	0.96492	0.90821	0.95385	0.7419	0.80185	0.93338	0.71981
1287.4	0.46853	0.43356	0.51305	0.66763	0.60044	0.5919	0.63077	0.60693	0.67076	0.59483	0.57449	0.68634	0.49909	0.72907	0.66855	0.73329	0.96291	0.80697	0.60656	0.75625	0.9171	0.94117	0.83423	0.9194	0.78319	0.79703	0.84408	0.92169	0.83214	0.95681	0.88414	0.94015	0.73286	0.79377	0.91193	0.71016
1288.3	0.4605	0.42352	0.50598	0.65446	0.59514	0.59238	0.62568	0.59803	0.65772	0.58573	0.56829	0.6887	0.49572	0.72225	0.65682	0.71505	0.9535	0.8048	0.60048	0.75415	0.90218	0.9387	0.82682	0.9035	0.76553	0.78143	0.8285	0.89821	0.811	0.95034	0.87392	0.92711	0.72011	0.77502	0.8934	0.68901
1289.1	0.45461	0.41458	0.50264	0.64015	0.58354	0.58769	0.61716	0.59335	0.6517	0.57235	0.55755	0.68636	0.4955	0.72398	0.64279	0.69984	0.94518	0.80164	0.59519	0.75539	0.89767	0.93463	0.82297	0.88275	0.7546	0.78104	0.80618	0.88294	0.79184	0.93145	0.85933	0.91187	0.70398	0.75401	0.86723	0.67013
1290	0.45863	0.42106	0.49774	0.64213	0.57676	0.58891	0.61421	0.60056	0.6431	0.56556	0.55632	0.68699	0.49449	0.72964	0.63452	0.68854	0.93907	0.8043	0.59449	0.76753	0.8994	0.94225	0.82705	0.86562	0.74428	0.77307	0.78995	0.87197	0.77707	0.92172	0.84683	0.90469	0.69818	0.73792	0.85742	0.66164
1290.9	0.46024	0.41988	0.4982	0.65656	0.57384	0.58485	0.61168	0.60531	0.63978	0.55888	0.55428	0.68445	0.49648	0.72759	0.63094	0.68761	0.9368	0.80369	0.58611	0.76692	0.89257	0.95273	0.83575	0.85893	0.73759	0.7779	0.78082	0.85699	0.76606	0.91112	0.84025	0.8935	0.69857	0.72085	0.83793	0.65063
1291.8	0.45305	0.4116	0.49406	0.64874	0.56382	0.57657	0.59732	0.59237	0.63365	0.55448	0.53961	0.6722	0.49656	0.71868	0.61621	0.67569	0.92709	0.80484	0.57994	0.76235	0.88304	0.94235	0.82638	0.83904	0.71851	0.76655	0.75612	0.84325	0.74238	0.89104	0.81256	0.87531	0.68637	0.69976	0.81705	0.62947
1292.7	0.45074	0.41387	0.48987	0.64471	0.55865	0.57683	0.58526	0.5919	0.63628	0.55331	0.53575	0.66942	0.50016	0.72057	0.60848	0.67242	0.93124	0.80771	0.57392	0.76145	0.88204	0.94381	0.83764	0.82444	0.71471	0.7681	0.73746	0.82974	0.73268	0.87884	0.79465	0.856	0.67851	0.69195	0.80506	0.62577
1293.6	0.44522	0.40993	0.47961	0.63697	0.54995	0.55975	0.57352	0.58112	0.62563	0.54084	0.52755	0.6584	0.49867	0.71406	0.59309	0.66437	0.91477	0.79628	0.56337	0.7543	0.86612	0.93034	0.83169	0.80597	0.69053	0.75038	0.70716	0.80538	0.70377	0.85771	0.77218	0.8314	0.66421	0.67145	0.7864	0.59935
1294.4	0.44427	0.41175	0.48018	0.63521	0.55221	0.56823	0.56884	0.58018	0.62797	0.54171	0.51922	0.65757	0.50947	0.72041	0.59301	0.67225	0.91276	0.79661	0.56186	0.7556	0.86415	0.93734	0.84239	0.80343	0.69271	0.75316	0.69749	0.80583	0.6987	0.84589	0.76944	0.82899	0.6538	0.67037	0.77727	0.59072
1295.3	0.43665	0.40435	0.47519	0.61395	0.54556	0.55683	0.55557	0.56938	0.61801	0.53883	0.50741	0.6446	0.50302	0.71819	0.58183	0.65117	0.90024	0.7816	0.54845	0.74076	0.8496	0.933	0.83892	0.79075	0.67466	0.73589	0.68242	0.79292	0.6801	0.81718	0.74617	0.81124	0.64341	0.65604	0.75985	0.56957
1296.2	0.43572	0.40873	0.46525	0.60465	0.53817	0.54994	0.55152	0.56886	0.60725	0.53674	0.50173	0.64216	0.50446	0.72268	0.57522	0.63602	0.89559	0.77326	0.53979	0.72729	0.84555	0.94038	0.84684	0.77948	0.67084	0.7328	0.67304	0.78088	0.6698	0.7987	0.74027	0.7984	0.63974	0.64285	0.73873	0.563
1297.1	0.41276	0.40484	0.45887	0.59444	0.5233	0.53261	0.53335	0.56055	0.59488	0.52364	0.49309	0.625	0.49658	0.71859	0.56238	0.61543	0.87186	0.75056	0.52315	0.70949	0.82504	0.9341	0.83717	0.76294	0.64446	0.72086	0.65493	0.76048	0.64335	0.76605	0.71849	0.78955	0.62507	0.62501	0.7179	0.5512
1298	0.40476	0.40986	0.45538	0.59094	0.51997	0.53817	0.52792	0.55833	0.58692	0.52834	0.4851	0.61755	0.50059	0.71993	0.55679	0.61112	0.86497	0.74259	0.51563	0.6967	0.81723	0.94092	0.84006	0.75235	0.63719	0.71439	0.65372	0.75241	0.63146	0.74457	0.70243	0.78454	0.62004	0.61229	0.71041	0.54449
1298.9	0.39355	0.4049	0.44463	0.58301	0.502	0.52214	0.51412	0.54503	0.57095	0.52143	0.47242	0.60764	0.4997	0.70583	0.54504	0.58891	0.85219	0.71888	0.49962	0.66856	0.79568	0.92091	0.82733	0.73089	0.61292	0.69377	0.63017	0.73514	0.60298	0.71764	0.67767	0.76575	0.60949	0.59422	0.68716	0.53167
1299.8	0.3863	0.40003	0.44077	0.57752	0.49596	0.51066	0.50423	0.54283	0.55613	0.51236	0.46358	0.60153	0.50662	0.69768	0.53473	0.58356	0.83978	0.70499	0.49597	0.65532	0.78019	0.90963	0.82035	0.70682	0.60259	0.6743	0.60998	0.72027	0.58374	0.70207	0.66255	0.76037	0.58679	0.58524	0.66989	0.52824
1300.6	0.38325	0.40065	0.4465	0.57479	0.50909	0.50633	0.5052	0.54707	0.55887	0.51484	0.4676	0.60013	0.51207	0.69813	0.5423	0.58426	0.83699	0.69346	0.49553	0.65595	0.77217	0.91261	0.82522	0.70175	0.59605	0.6697	0.61171	0.7111	0.57833	0.69127	0.66159	0.7626	0.57917	0.58117	0.67576	0.52693
1301.5	0.38059	0.3997	0.43585	0.56512	0.50027	0.49893	0.50131	0.53789	0.55365	0.51568	0.45676	0.58782	0.50734	0.6874	0.53872	0.57304	0.82607	0.67965	0.49005	0.63352	0.75772	0.90163	0.8118	0.68541	0.58296	0.65028	0.59461	0.7037	0.56121	0.67321	0.64831	0.7444	0.56961	0.56887	0.65904	0.51317
1302.4	0.38735	0.39125	0.43086	0.56114	0.49653	0.49276	0.49709	0.53085	0.5536	0.51024	0.44919	0.58832	0.50758	0.68128	0.53877	0.5648	0.81754	0.6691	0.48766	0.61856	0.75272	0.90026	0.80858	0.6821	0.58235	0.6383	0.58449	0.7085	0.55141	0.65915	0.64377	0.74838	0.57821	0.56153	0.64929	0.5124
1303.3	0.37955	0.3839	0.42931	0.55234	0.49846	0.48959	0.49637	0.53624	0.54978	0.51546	0.44531	0.58703	0.50861	0.68355	0.53647	0.56809	0.81757	0.6627	0.48735	0.61282	0.74687	0.91283	0.80729	0.67679	0.58456	0.64074	0.5803	0.70533	0.54481	0.64966	0.63737	0.75316	0.58194	0.56003	0.65062	0.50993
1304.2	0.368	0.38437	0.41668	0.53819	0.48561	0.47887	0.49114	0.52665	0.54733	0.51971	0.43394	0.57776	0.49585	0.68433	0.53275	0.55769	0.8087	0.65374	0.48153	0.59397	0.7377	0.90875	0.79826	0.67318	0.57964	0.64027	0.57473	0.69841	0.53363	0.63437	0.62999	0.74741	0.58356	0.55081	0.63746	0.50278
1305.1	0.36982	0.37774	0.40959	0.53704	0.47184	0.47573	0.48733	0.51269	0.54099	0.51566	0.41996	0.57671	0.48474	0.67363	0.52349	0.55127	0.79804	0.64417	0.47558	0.5757	0.73058	0.90554	0.79194	0.66749	0.58353	0.63151	0.56779	0.70445	0.51916	0.62162	0.62113	0.74392	0.58281	0.54159	0.62472	0.4946
1305.9	0.36947	0.36879	0.41214	0.54371	0.47436	0.47195	0.49136	0.50849	0.53451	0.51643	0.41661	0.57869	0.48108	0.67625	0.52904	0.5571	0.80057	0.64762	0.48097	0.57723	0.72568	0.9079	0.78621	0.66792	0.58609	0.63503	0.57875	0.70427	0.51228	0.61458	0.62204	0.75374	0.58773	0.53564	0.62201	0.48865
1306.8	0.34928	0.36493	0.40373	0.53239	0.46223	0.46385	0.49161	0.5051	0.53516	0.51923	0.41939	0.57729	0.46721	0.67816	0.53442	0.55491	0.79812	0.64397	0.48818	0.57404	0.71642	0.90223	0.772	0.65547	0.5745	0.63249	0.57706	0.69655	0.50393	0.60533	0.62199	0.73713	0.57302	0.53811	0.61085	0.48602
1307.7	0.34719	0.36162	0.38727	0.52273	0.44654	0.45213	0.48714	0.49423	0.53224	0.50566	0.41277	0.57038	0.44618	0.67073	0.52695	0.5402	0.78763	0.63714	0.48452	0.56283	0.70934	0.88053	0.75001	0.63764	0.5637	0.61255	0.57511	0.67747	0.48818	0.59052	0.61583	0.72044	0.56315	0.5168	0.59286	0.47177
1308.6	0.33705	0.34375	0.37781	0.51345	0.44548	0.45108	0.48041	0.48554	0.52538	0.49268	0.41548	0.56808	0.43179	0.65641	0.52431	0.53236	0.78337	0.63662	0.48078	0.56096	0.69704	0.86862	0.73008	0.62117	0.55679	0.59977	0.5761	0.67183	0.47921	0.5779	0.60534	0.70494	0.55726	0.50866	0.58931	0.46327
1309.5	0.32928	0.35012	0.36296	0.51284	0.44201	0.45383	0.47528	0.4848	0.52522	0.49243	0.41737	0.55934	0.4297	0.66438	0.52606	0.52957	0.78415	0.64129	0.48466	0.56675	0.69064	0.8608	0.71267	0.62395	0.54888	0.60507	0.57806	0.66068	0.47804	0.5717	0.5988	0.69823	0.55573	0.50972	0.59233	0.4677
1310.3	0.32919	0.34891	0.34993	0.5065	0.44057	0.45876	0.47489	0.48505	0.53055	0.48977	0.42083	0.56265	0.42227	0.66619	0.51746	0.52501	0.78494	0.63445	0.48177	0.5711	0.69928	0.856	0.70876	0.62236	0.56254	0.60971	0.58208	0.65762	0.48419	0.56718	0.60344	0.69442	0.5579	0.50836	0.58422	0.47059
1311.2	0.34271	0.35551	0.34074	0.51055	0.44185	0.46543	0.47192	0.48434	0.52353	0.4848	0.41908	0.5611	0.41788	0.65887	0.50638	0.51699	0.78244	0.62739	0.47207	0.57004	0.69867	0.84334	0.69834	0.62676	0.56732	0.61561	0.57972	0.64782	0.48306	0.56358	0.60278	0.69784	0.56163	0.50119	0.58302	0.47213
1312.1	0.34022	0.35235	0.3363	0.51095	0.44573	0.4696	0.4727	0.47676	0.5205	0.48559	0.417	0.55261	0.41449	0.65995	0.50693	0.51164	0.78439	0.62436	0.47149	0.56675	0.69444	0.83484	0.68648	0.63163	0.56778	0.61742	0.58789	0.65231	0.48973	0.55714	0.61214	0.69436	0.55847	0.50656	0.57383	0.47445
1313	0.3452	0.35043	0.33069	0.51513	0.43736	0.46499	0.47545	0.47785	0.52448	0.48944	0.40955	0.54518	0.4137	0.66353	0.50381	0.50366	0.7789	0.62035	0.46687	0.56691	0.69866	0.8227	0.67321	0.63893	0.56728	0.62252	0.59077	0.64612	0.48653	0.55048	0.61935	0.6926	0.5617	0.50607	0.56221	0.47475
1313.9	0.34772	0.33655	0.3309	0.5042	0.43447	0.4545	0.47388	0.47349	0.51393	0.48535	0.40644	0.54816	0.40212	0.65124	0.50358	0.49876	0.77058	0.61203	0.45867	0.55838	0.70156	0.79856	0.65159	0.63421	0.56647	0.60892	0.58358	0.6411	0.48019	0.53216	0.62512	0.68311	0.55586	0.49774	0.54249	0.46872
1314.8	0.34635	0.33726	0.32183	0.4942	0.42716	0.4514	0.46839	0.47092	0.49956	0.47678	0.40106	0.54541	0.39463	0.64386	0.49794	0.48578	0.75568	0.61056	0.44919	0.54981	0.68884	0.78272	0.63045	0.64142	0.56064	0.60259	0.56585	0.63185	0.47359	0.52517	0.62562	0.67692	0.54533	0.49309	0.53408	0.47175
1315.6	0.3393	0.3325	0.31802	0.49604	0.42471	0.45018	0.4664	0.4735	0.49404	0.47174	0.39425	0.54065	0.38367	0.64222	0.49749	0.48144	0.74665	0.61469	0.44465	0.55739	0.69077	0.76596	0.61563	0.64803	0.56711	0.59663	0.56765	0.62881	0.47562	0.51871	0.63384	0.67162	0.53919	0.49531	0.52191	0.47183
1316.5	0.35655	0.34084	0.32194	0.50186	0.43079	0.46301	0.47369	0.48124	0.49496	0.47918	0.40799	0.54909	0.38576	0.64651	0.50549	0.49403	0.74061	0.62177	0.44776	0.5652	0.70146	0.76022	0.61177	0.66689	0.58601	0.61807	0.56854	0.62936	0.48044	0.52026	0.64466	0.67374	0.54278	0.49956	0.54002	0.4776
1317.4	0.36927	0.35814	0.32891	0.50524	0.44805	0.47959	0.48175	0.48801	0.49893	0.48327	0.42326	0.57352	0.38656	0.65589	0.52354	0.51296	0.74911	0.61994	0.45028	0.5689	0.71542	0.7535	0.61384	0.68249	0.60547	0.62654	0.57705	0.63652	0.49863	0.52447	0.65829	0.67593	0.54416	0.49949	0.55396	0.47947
1318.3	0.38035	0.37608	0.32988	0.51925	0.46008	0.49795	0.49203	0.5011	0.51063	0.48878	0.44149	0.58078	0.3891	0.66975	0.53257	0.51767	0.74304	0.631	0.45476	0.57668	0.71982	0.75084	0.62034	0.70178	0.62272	0.6415	0.59155	0.64517	0.51398	0.53657	0.67812	0.68416	0.54728	0.50408	0.56223	0.48042
1319.2	0.38733	0.38425	0.33125	0.53114	0.47177	0.50251	0.49722	0.50909	0.51442	0.49291	0.45005	0.581	0.38491	0.67101	0.54049	0.5228	0.74325	0.62897	0.45446	0.58175	0.7241	0.73858	0.6181	0.70821	0.6249	0.65687	0.60654	0.64812	0.5226	0.54223	0.68085	0.68671	0.54354	0.51203	0.57561	0.4773
1320	0.41302	0.3884	0.34188	0.54353	0.49635	0.51767	0.51227	0.5206	0.53229	0.50301	0.47035	0.60399	0.38981	0.68057	0.56329	0.54019	0.74525	0.63312	0.46401	0.59299	0.74031	0.74145	0.62656	0.72983	0.63585	0.67311	0.62284	0.66174	0.53861	0.55191	0.69629	0.69943	0.54935	0.51767	0.59277	0.48325
1320.9	0.41565	0.40023	0.34903	0.55818	0.50928	0.52463	0.51772	0.53262	0.54242	0.50283	0.48563	0.61672	0.38471	0.68272	0.56825	0.54689	0.73477	0.63464	0.47013	0.6084	0.75285	0.73164	0.63185	0.74136	0.6359	0.66935	0.62913	0.66434	0.5478	0.55938	0.70868	0.70662	0.55301	0.52183	0.59498	0.49225
1321.8	0.43147	0.41597	0.34916	0.57608	0.52035	0.52631	0.52326	0.54207	0.54215	0.50252	0.49826	0.62529	0.38327	0.68511	0.57098	0.54788	0.71804	0.64535	0.47638	0.6146	0.76104	0.72476	0.63244	0.75336	0.64118	0.68564	0.63965	0.66387	0.55233	0.56596	0.71497	0.7147	0.54927	0.52656	0.59407	0.50143
1322.7	0.44573	0.42016	0.35032	0.58703	0.53238	0.53179	0.53139	0.55114	0.54482	0.49918	0.51163	0.64329	0.38382	0.68635	0.57891	0.56018	0.72181	0.6486	0.48525	0.62962	0.77019	0.72018	0.63647	0.76111	0.64783	0.69272	0.64821	0.66362	0.56418	0.57568	0.7149	0.71853	0.54936	0.53462	0.60813	0.50263
1323.6	0.46286	0.43846	0.36665	0.60269	0.55102	0.5443	0.54769	0.56478	0.55897	0.51033	0.53548	0.67066	0.39185	0.69551	0.6057	0.58225	0.71554	0.65834	0.50375	0.64912	0.78958	0.71434	0.64808	0.77911	0.66663	0.69285	0.65966	0.67414	0.5726	0.57655	0.72373	0.72032	0.55977	0.54041	0.61547	0.51019
1324.4	0.46159	0.45499	0.3608	0.60494	0.55152	0.54466	0.54626	0.56869	0.5517	0.50997	0.54492	0.68005	0.39127	0.6921	0.59969	0.57897	0.7057	0.65784	0.50741	0.64572	0.78756	0.69604	0.64426	0.77491	0.67607	0.69453	0.65356	0.6671	0.56638	0.57582	0.71437	0.71063	0.55244	0.53745	0.62115	0.50419
1325.3	0.47061	0.45663	0.35547	0.60897	0.55809	0.54464	0.5529	0.57757	0.54912	0.50849	0.55466	0.69344	0.38841	0.69516	0.60262	0.57785	0.70384	0.66199	0.511	0.65238	0.78542	0.67939	0.64113	0.77499	0.67929	0.69262	0.64509	0.66858	0.563	0.56857	0.70141	0.69703	0.54623	0.53129	0.6179	0.50092
1326.2	0.46233	0.45691	0.35489	0.60807	0.55867	0.54469	0.56139	0.58235	0.5515	0.51163	0.55908	0.69332	0.38536	0.69832	0.60351	0.57898	0.69801	0.65463	0.51878	0.66677	0.77507	0.66263	0.63348	0.77082	0.67664	0.66757	0.63414	0.66765	0.55913	0.56197	0.6936	0.68919	0.53954	0.53119	0.61837	0.49623
1327.1	0.47702	0.47513	0.36892	0.62207	0.57698	0.56257	0.57075	0.58815	0.56356	0.52818	0.56828	0.70877	0.39372	0.70128	0.60916	0.59225	0.69562	0.65795	0.52862	0.67944	0.77803	0.66167	0.63525	0.78152	0.68826	0.67465	0.63799	0.67757	0.56487	0.56433	0.68949	0.68822	0.54273	0.53621	0.61834	0.50756
1328	0.50085	0.48667	0.37648	0.63846	0.59794	0.57355	0.58548	0.59911	0.58258	0.5387	0.57768	0.71766	0.40174	0.70336	0.60783	0.60767	0.69942	0.66453	0.54027	0.69093	0.78264	0.66879	0.64497	0.78229	0.70975	0.68732	0.64152	0.69656	0.57915	0.57644	0.69588	0.69419	0.54782	0.55028	0.62504	0.51813
1328.8	0.52596	0.49787	0.39708	0.65601	0.61682	0.59041	0.61008	0.61665	0.60543	0.54718	0.59412	0.73668	0.4175	0.71099	0.62538	0.63292	0.70392	0.67225	0.55454	0.71279	0.7884	0.68096	0.66135	0.80043	0.72599	0.69343	0.65063	0.71514	0.59467	0.58322	0.71044	0.70399	0.55629	0.56508	0.63215	0.53815
1329.7	0.55649	0.52483	0.42395	0.6726	0.64921	0.62272	0.63578	0.63211	0.63258	0.57071	0.61398	0.76513	0.43704	0.72289	0.64999	0.66363	0.71803	0.68246	0.57918	0.7331	0.80695	0.70645	0.68172	0.82682	0.76057	0.71541	0.68773	0.74516	0.61989	0.60778	0.73582	0.72755	0.57075	0.59214	0.65649	0.55824
1330.6	0.5953	0.55125	0.4403	0.68262	0.67937	0.65677	0.65661	0.6526	0.65134	0.58077	0.63573	0.7966	0.45087	0.72983	0.65639	0.68773	0.73682	0.69115	0.59701	0.75197	0.82625	0.72239	0.70582	0.8515	0.79038	0.75103	0.71307	0.76289	0.63711	0.62563	0.75783	0.74125	0.5844	0.60888	0.67986	0.58481
1331.5	0.61062	0.57269	0.45013	0.68856	0.69046	0.66752	0.67803	0.67395	0.66545	0.59333	0.65688	0.81135	0.46224	0.74186	0.66625	0.69719	0.74529	0.69675	0.61114	0.77579	0.834	0.72792	0.72018	0.86748	0.8029	0.76682	0.72821	0.77933	0.64593	0.63761	0.78136	0.75453	0.5914	0.62558	0.69698	0.59749
1332.4	0.63396	0.59285	0.46274	0.69176	0.69645	0.68652	0.69166	0.68839	0.66596	0.59904	0.67112	0.83048	0.47112	0.75291	0.67494	0.71258	0.75715	0.69607	0.62187	0.79338	0.83606	0.72854	0.71862	0.88716	0.80853	0.77464	0.75028	0.78433	0.64872	0.64307	0.7862	0.75491	0.59207	0.63316	0.70205	0.60505
1333.2	0.66668	0.62329	0.48184	0.70547	0.72147	0.71012	0.71233	0.71472	0.68668	0.62167	0.69259	0.84563	0.48574	0.76866	0.68671	0.7336	0.77315	0.70719	0.63663	0.81842	0.84892	0.73458	0.72767	0.89826	0.83191	0.7971	0.77821	0.80374	0.66628	0.65971	0.79592	0.76939	0.60348	0.65407	0.71884	0.61534
1334.1	0.68696	0.63875	0.48885	0.70753	0.71804	0.70739	0.73054	0.72511	0.70123	0.62995	0.69518	0.84712	0.50027	0.77739	0.68296	0.75128	0.77649	0.71036	0.64444	0.83056	0.85478	0.71936	0.72388	0.89485	0.83888	0.80233	0.77801	0.80458	0.66846	0.65713	0.79589	0.77427	0.60767	0.65931	0.71941	0.62074
1335	0.69699	0.65204	0.50574	0.72059	0.73485	0.72311	0.75168	0.74451	0.71928	0.65122	0.70603	0.85069	0.5165	0.79786	0.69539	0.76944	0.78309	0.72832	0.65962	0.85911	0.86082	0.71459	0.72691	0.89785	0.84513	0.80791	0.78702	0.81957	0.6813	0.6689	0.80051	0.79123	0.61772	0.6756	0.72561	0.61909
1335.9	0.73061	0.66823	0.532	0.73836	0.75718	0.74212	0.77866	0.76712	0.74598	0.6737	0.71752	0.86791	0.53438	0.81679	0.7167	0.80146	0.80196	0.73805	0.6758	0.87919	0.87879	0.71453	0.73081	0.90544	0.87698	0.81779	0.80715	0.834	0.69251	0.67589	0.80261	0.80148	0.62898	0.6916	0.74446	0.63214
1336.7	0.76302	0.70221	0.55979	0.76022	0.78564	0.78185	0.81233	0.79803	0.78865	0.70479	0.74284	0.89324	0.56448	0.84584	0.74121	0.83414	0.82172	0.77138	0.70361	0.91547	0.90972	0.72259	0.75115	0.92517	0.9024	0.84961	0.84033	0.85927	0.72164	0.69687	0.83335	0.84107	0.65744	0.71474	0.77614	0.65364
1337.6	0.77601	0.70576	0.56496	0.76233	0.78165	0.78555	0.82035	0.79788	0.79058	0.71351	0.7426	0.89286	0.5705	0.85533	0.73934	0.83569	0.82246	0.7739	0.71368	0.91786	0.91149	0.706	0.73759	0.91864	0.89817	0.84896	0.84217	0.85892	0.71971	0.69646	0.831	0.85095	0.65944	0.71507	0.77548	0.65382
1338.5	0.80633	0.73807	0.58907	0.79044	0.81453	0.82263	0.83598	0.82177	0.81577	0.73931	0.76437	0.91099	0.59037	0.87445	0.76539	0.85895	0.83708	0.79466	0.73435	0.9412	0.92137	0.71626	0.74743	0.9377	0.91585	0.87723	0.87529	0.878	0.74305	0.71996	0.85042	0.87066	0.67054	0.72874	0.79117	0.6652
1339.4	0.84711	0.76861	0.62007	0.82021	0.83188	0.85418	0.85795	0.84084	0.84352	0.76905	0.78746	0.9311	0.62137	0.89431	0.79676	0.88478	0.8555	0.81067	0.74786	0.94919	0.93677	0.72605	0.75597	0.95571	0.938	0.9031	0.90796	0.89723	0.75675	0.73909	0.86147	0.88449	0.69308	0.74448	0.81934	0.68268
1340.3	0.87199	0.79848	0.63509	0.84169	0.84158	0.87894	0.87166	0.855	0.86131	0.78057	0.79861	0.94121	0.64274	0.90716	0.79632	0.90589	0.854	0.83164	0.76363	0.95406	0.94279	0.72284	0.7495	0.9568	0.93454	0.91016	0.91649	0.902	0.75829	0.7533	0.87253	0.90118	0.70336	0.75286	0.82695	0.68506
1341.1	0.88631	0.8066	0.64371	0.85269	0.84605	0.87948	0.8755	0.86421	0.87076	0.7855	0.79131	0.93804	0.65812	0.91572	0.79447	0.90521	0.84557	0.82783	0.76365	0.93628	0.9351	0.70454	0.73514	0.94646	0.93129	0.90914	0.91097	0.8969	0.74717	0.75513	0.86282	0.89109	0.6985	0.74371	0.82122	0.67736
1342	0.9207	0.84636	0.67854	0.88786	0.88357	0.9244	0.90227	0.90092	0.91225	0.81934	0.81311	0.96421	0.70098	0.94032	0.82489	0.94185	0.86262	0.85473	0.78138	0.95555	0.95877	0.71172	0.74427	0.96665	0.95247	0.93288	0.93637	0.91255	0.76471	0.77649	0.8827	0.9031	0.71688	0.76378	0.8427	0.68876
1342.9	0.93366	0.8513	0.69604	0.89889	0.88866	0.9324	0.91266	0.91221	0.91859	0.82513	0.80789	0.96101	0.723	0.94837	0.82627	0.94216	0.85496	0.84906	0.78001	0.94509	0.95143	0.69688	0.7251	0.94619	0.94244	0.92588	0.93049	0.90398	0.75206	0.7718	0.8671	0.89976	0.71931	0.76612	0.8442	0.68795
1343.8	0.95379	0.87315	0.71086	0.91438	0.91283	0.94698	0.93309	0.93303	0.94319	0.83198	0.81261	0.96243	0.75163	0.95987	0.83109	0.96117	0.85238	0.8553	0.79018	0.94455	0.96193	0.69468	0.71725	0.93986	0.95345	0.93976	0.94017	0.90906	0.75225	0.77868	0.87146	0.90571	0.72634	0.76409	0.8431	0.68908
1344.6	0.96168	0.87319	0.71893	0.91598	0.92647	0.95169	0.94017	0.94204	0.95272	0.83626	0.80971	0.95509	0.76979	0.96254	0.84299	0.95815	0.84127	0.84687	0.78571	0.93338	0.94722	0.68443	0.70824	0.92959	0.95558	0.94556	0.94556	0.90737	0.75051	0.77411	0.86958	0.89445	0.71918	0.75773	0.83569	0.68488
1345.5	0.97395	0.88728	0.7331	0.93302	0.9374	0.9663	0.95055	0.95424	0.96331	0.84481	0.81113	0.95155	0.78509	0.95927	0.84574	0.96898	0.84472	0.84409	0.78299	0.93437	0.94876	0.68256	0.69358	0.91392	0.95802	0.94633	0.95465	0.90681	0.75186	0.7764	0.86055	0.89287	0.7194	0.76399	0.83571	0.67998
1346.4	0.96862	0.89084	0.73079	0.93879	0.93217	0.95337	0.95034	0.94882	0.95773	0.82587	0.80215	0.9345	0.78752	0.95785	0.83421	0.96789	0.82431	0.82584	0.77398	0.91307	0.93105	0.66527	0.66928	0.88854	0.93601	0.93896	0.9372	0.89401	0.73553	0.76739	0.8413	0.88071	0.71179	0.74491	0.82855	0.67074
1347.3	0.9802	0.89723	0.73706	0.94761	0.94416	0.95606	0.95762	0.96039	0.96971	0.82917	0.81063	0.93864	0.79593	0.95748	0.83455	0.96557	0.8169	0.81827	0.76847	0.90246	0.92968	0.66327	0.6626	0.88826	0.93645	0.94325	0.94051	0.8909	0.73191	0.76746	0.84221	0.87601	0.70971	0.73823	0.82534	0.65964
1348.1	0.98341	0.89049	0.7412	0.94998	0.94542	0.95482	0.95076	0.96461	0.97135	0.82635	0.80208	0.93338	0.79147	0.94816	0.81919	0.95286	0.79885	0.8022	0.75347	0.88811	0.91109	0.64837	0.64449	0.86741	0.91468	0.9343	0.92568	0.87308	0.72135	0.75448	0.82877	0.86862	0.69472	0.73456	0.81472	0.64613
1349	0.97819	0.89218	0.74226	0.95858	0.94992	0.95486	0.94691	0.95963	0.96779	0.81398	0.79693	0.92086	0.78562	0.93378	0.80646	0.95401	0.78735	0.788	0.73222	0.87137	0.90481	0.62785	0.61838	0.84445	0.89122	0.91963	0.90703	0.8536	0.70377	0.74616	0.80346	0.85615	0.69231	0.72043	0.79907	0.62811
1349.9	0.97669	0.88541	0.74639	0.96555	0.96466	0.95634	0.95007	0.96286	0.9718	0.80924	0.79723	0.92192	0.77971	0.92771	0.80811	0.9534	0.7696	0.77854	0.72019	0.8611	0.88791	0.61247	0.60717	0.83273	0.88098	0.90807	0.88291	0.83884	0.69272	0.73884	0.79283	0.85208	0.68615	0.70921	0.78529	0.62313
1350.8	0.96731	0.87953	0.75206	0.96612	0.9787	0.95808	0.94399	0.96859	0.96904	0.80389	0.78839	0.91434	0.76034	0.91599	0.80672	0.94862	0.76234	0.76433	0.70346	0.84782	0.87474	0.60159	0.59648	0.8107	0.87501	0.89552	0.8795	0.8242	0.68384	0.72751	0.78756	0.84115	0.68169	0.6998	0.76566	0.60709
1351.6	0.95582	0.88408	0.74726	0.97201	0.97989	0.96227	0.94117	0.9672	0.96684	0.79376	0.77356	0.89463	0.74183	0.91029	0.79475	0.95349	0.75497	0.75098	0.68069	0.83705	0.86094	0.58505	0.57986	0.78142	0.86373	0.88125	0.86098	0.81064	0.67445	0.71995	0.77759	0.83313	0.67478	0.68877	0.74489	0.59586
1352.5	0.94385	0.88015	0.73696	0.97029	0.96174	0.94189	0.93216	0.95597	0.958	0.77243	0.75807	0.86672	0.72017	0.89435	0.78597	0.94543	0.73585	0.73082	0.6604	0.81802	0.83816	0.5587	0.55372	0.75305	0.84692	0.85226	0.84162	0.79036	0.6585	0.70213	0.76312	0.81467	0.65652	0.66639	0.71467	0.57135
1353.4	0.93695	0.87439	0.74083	0.97053	0.95679	0.93606	0.92362	0.95904	0.95611	0.76653	0.74992	0.85273	0.69759	0.89234	0.78589	0.93793	0.72352	0.71458	0.65131	0.80024	0.82807	0.5503	0.54393	0.73415	0.83476	0.83544	0.8276	0.77927	0.64908	0.68452	0.75305	0.80054	0.64384	0.65146	0.70007	0.5633
1354.3	0.92915	0.86441	0.73305	0.96224	0.95041	0.92274	0.91228	0.94598	0.9345	0.74912	0.73485	0.826	0.66843	0.88043	0.76842	0.92648	0.69987	0.68914	0.63412	0.77498	0.80983	0.53784	0.52572	0.70426	0.81236	0.8138	0.80881	0.76531	0.63205	0.66338	0.74476	0.78231	0.62868	0.63169	0.68426	0.5422
1355.1	0.92009	0.84267	0.72495	0.95439	0.93586	0.90372	0.90326	0.92735	0.92028	0.73163	0.71555	0.79238	0.64465	0.85587	0.75103	0.90093	0.67454	0.66349	0.61024	0.74946	0.78632	0.51613	0.50115	0.68237	0.78728	0.77982	0.78649	0.74638	0.61265	0.64007	0.72073	0.75746	0.60105	0.61096	0.66359	0.5279
1356	0.8995	0.81581	0.71653	0.93765	0.9246	0.87882	0.88436	0.91047	0.89941	0.70998	0.70396	0.77104	0.62155	0.82936	0.73923	0.87629	0.64617	0.64322	0.59627	0.72621	0.764	0.4947	0.48429	0.66291	0.75887	0.74612	0.76039	0.72208	0.58867	0.61244	0.69517	0.73444	0.5829	0.59107	0.64861	0.50987
1356.9	0.88621	0.80806	0.71462	0.92947	0.9281	0.87705	0.87755	0.90185	0.87715	0.69801	0.69152	0.75868	0.59832	0.81664	0.72831	0.87183	0.63081	0.6281	0.58322	0.70812	0.74585	0.48679	0.47865	0.64977	0.74619	0.73241	0.73853	0.71397	0.58026	0.5992	0.68203	0.71458	0.57492	0.57714	0.63852	0.50328
1357.8	0.85745	0.78971	0.69711	0.90689	0.90782	0.85719	0.86284	0.88752	0.84817	0.66797	0.66389	0.73085	0.57052	0.79098	0.69345	0.84037	0.59809	0.60066	0.55235	0.67921	0.71205	0.46136	0.4575	0.62437	0.721	0.70286	0.71546	0.68955	0.55529	0.57366	0.6634	0.69634	0.54841	0.55734	0.6147	0.46996
1358.6	0.83575	0.77658	0.67923	0.88878	0.88738	0.83224	0.84558	0.8702	0.83083	0.6438	0.65043	0.70007	0.55233	0.7701	0.67316	0.8113	0.57947	0.58116	0.52818	0.65406	0.69182	0.44042	0.43587	0.6082	0.69946	0.67283	0.69803	0.65705	0.52882	0.55246	0.63531	0.67375	0.52179	0.53653	0.59119	0.44746
1359.5	0.81425	0.77202	0.66306	0.87252	0.87493	0.81452	0.83183	0.85891	0.81032	0.62864	0.63543	0.68955	0.52956	0.76001	0.65538	0.79649	0.56307	0.56582	0.51746	0.63924	0.66932	0.43169	0.42361	0.58747	0.68078	0.64551	0.67326	0.63285	0.5083	0.53505	0.62092	0.66207	0.51063	0.52538	0.56971	0.43006
1360.4	0.7958	0.77096	0.64838	0.85724	0.86013	0.7999	0.82296	0.85159	0.78862	0.61454	0.62108	0.66745	0.50857	0.748	0.64117	0.78181	0.55156	0.54757	0.49501	0.62416	0.65085	0.42029	0.40798	0.57374	0.66477	0.62569	0.66039	0.61151	0.49318	0.51899	0.60664	0.6473	0.49269	0.51342	0.54784	0.41472
1361.3	0.76182	0.74413	0.62284	0.82879	0.82988	0.76622	0.79826	0.82317	0.76462	0.58573	0.59943	0.63288	0.47509	0.7173	0.60626	0.74789	0.5275	0.51268	0.46634	0.59409	0.62179	0.4	0.37807	0.55018	0.62737	0.58498	0.62195	0.57853	0.45862	0.48483	0.57494	0.61764	0.46662	0.48981	0.52099	0.38538
1362.1	0.75112	0.73161	0.60515	0.81292	0.82242	0.74846	0.78078	0.7997	0.74747	0.57859	0.58774	0.61172	0.45618	0.69223	0.58804	0.73059	0.51754	0.4982	0.45937	0.58352	0.60414	0.39263	0.36488	0.53654	0.61323	0.55884	0.59704	0.55623	0.45143	0.47158	0.55698	0.60054	0.45842	0.47313	0.50326	0.37515
1363	0.72689	0.71951	0.59188	0.79755	0.7975	0.73031	0.76297	0.78253	0.72742	0.56502	0.56618	0.59348	0.43539	0.67263	0.57021	0.71994	0.49718	0.47951	0.44797	0.56504	0.57647	0.38055	0.35359	0.5207	0.59384	0.53818	0.57524	0.54622	0.43705	0.44478	0.53735	0.57605	0.44798	0.46721	0.49313	0.35666
1363.9	0.70291	0.70251	0.5789	0.77341	0.76892	0.71364	0.74283	0.76365	0.70673	0.5462	0.55171	0.57027	0.42016	0.65039	0.55234	0.69749	0.47743	0.46025	0.42772	0.54881	0.54998	0.36883	0.34332	0.51275	0.57828	0.52598	0.55803	0.53301	0.42287	0.42343	0.51845	0.55781	0.4313	0.4485	0.48244	0.33505
1364.8	0.67634	0.68797	0.57001	0.75435	0.74583	0.69275	0.71935	0.74358	0.67782	0.52647	0.53998	0.55961	0.40098	0.63143	0.53781	0.67505	0.45729	0.44714	0.41125	0.52744	0.5194	0.35871	0.33563	0.50272	0.55863	0.50096	0.53944	0.52102	0.40759	0.40744	0.49937	0.53766	0.41722	0.4309	0.4735	0.32273
1365.6	0.65719	0.67612	0.56372	0.73981	0.73172	0.67183	0.69536	0.72828	0.65228	0.51576	0.53161	0.54961	0.38736	0.61497	0.52922	0.66015	0.44485	0.43881	0.3963	0.51416	0.50035	0.35033	0.33501	0.49561	0.55107	0.48772	0.53611	0.50719	0.40154	0.39693	0.48306	0.53725	0.40586	0.42566	0.47119	0.3198
1366.5	0.63624	0.65875	0.5578	0.72852	0.70844	0.65052	0.6851	0.70918	0.63073	0.50259	0.5313	0.5469	0.3798	0.60833	0.52932	0.64817	0.43829	0.43015	0.38867	0.49844	0.48695	0.34316	0.3345	0.49037	0.5415	0.47264	0.53211	0.49788	0.38561	0.38534	0.4712	0.52914	0.39586	0.4196	0.47387	0.31684
1367.4	0.61007	0.64802	0.54276	0.70949	0.69415	0.63038	0.66685	0.69847	0.61349	0.49466	0.53217	0.53884	0.36025	0.59826	0.51897	0.6229	0.43184	0.42488	0.37142	0.48398	0.47548	0.33959	0.33415	0.49136	0.52435	0.45319	0.51721	0.48439	0.37894	0.37816	0.46049	0.52709	0.39051	0.40788	0.47042	0.31594
1368.2	0.59711	0.64142	0.52786	0.7003	0.68843	0.6137	0.65694	0.68569	0.60176	0.48976	0.53151	0.53851	0.3495	0.59354	0.50813	0.62662	0.43359	0.42234	0.3655	0.47282	0.47796	0.34201	0.33508	0.50015	0.51041	0.44376	0.51016	0.47649	0.37715	0.37345	0.45066	0.52656	0.39427	0.40971	0.47353	0.32625
1369.1	0.58155	0.62299	0.51112	0.68264	0.67153	0.58452	0.64129	0.65657	0.58586	0.47712	0.52511	0.52095	0.33169	0.58488	0.4902	0.60949	0.42274	0.41026	0.3557	0.45343	0.46591	0.33452	0.32706	0.49561	0.49098	0.43937	0.4924	0.4586	0.36486	0.36358	0.43636	0.51962	0.38757	0.40989	0.47144	0.31695
1370	0.55871	0.60287	0.49705	0.66382	0.652	0.56772	0.62828	0.64431	0.57781	0.46471	0.51964	0.51549	0.32597	0.57349	0.48627	0.59462	0.40994	0.40738	0.35529	0.44494	0.45777	0.3277	0.3149	0.49262	0.48214	0.42251	0.48407	0.44447	0.35044	0.36149	0.43247	0.50975	0.38756	0.40416	0.47132	0.31378
1370.9	0.55017	0.60446	0.48497	0.65912	0.64186	0.55467	0.60828	0.64284	0.57406	0.45863	0.51497	0.51328	0.32267	0.56525	0.48142	0.58587	0.40973	0.40651	0.34863	0.43979	0.45104	0.32811	0.31278	0.49254	0.47593	0.42731	0.47728	0.44243	0.34835	0.36413	0.42798	0.51893	0.39387	0.40598	0.47551	0.3188
1371.7	0.53909	0.58663	0.47703	0.63881	0.62519	0.53226	0.59145	0.61859	0.56099	0.44384	0.50291	0.50019	0.31918	0.5496	0.47491	0.57897	0.40428	0.39822	0.34263	0.43013	0.44442	0.321	0.3056	0.48639	0.46959	0.41836	0.477	0.42886	0.33618	0.36355	0.42431	0.51733	0.39262	0.40173	0.47021	0.32163
1372.6	0.51356	0.56627	0.46893	0.62851	0.60079	0.50698	0.56984	0.59569	0.54632	0.43698	0.49896	0.48109	0.31156	0.53384	0.46874	0.55459	0.38848	0.396	0.32947	0.40293	0.42314	0.31013	0.29466	0.46589	0.4621	0.40059	0.47166	0.41472	0.3179	0.3586	0.41411	0.51142	0.3817	0.39719	0.472	0.31688
1373.5	0.49887	0.55599	0.45945	0.61774	0.58734	0.5013	0.55732	0.58571	0.53731	0.43247	0.49633	0.47387	0.31594	0.51985	0.46689	0.54614	0.3915	0.39658	0.32346	0.39543	0.41903	0.30848	0.28857	0.45691	0.45665	0.39116	0.4744	0.41255	0.31088	0.35917	0.40945	0.51862	0.37807	0.39117	0.47478	0.31947
1374.3	0.49858	0.55571	0.45089	0.62212	0.57768	0.49262	0.5499	0.56785	0.52995	0.43263	0.49072	0.46202	0.31404	0.51679	0.4539	0.53452	0.3955	0.3984	0.31599	0.38445	0.41281	0.30464	0.29181	0.45167	0.44875	0.39092	0.47296	0.4157	0.31532	0.36155	0.40336	0.52118	0.37816	0.39193	0.47561	0.31806
1375.2	0.48233	0.54218	0.44815	0.6068	0.56544	0.47254	0.54341	0.55173	0.52516	0.42563	0.48446	0.44946	0.30575	0.51847	0.44435	0.52699	0.3911	0.40037	0.31083	0.37078	0.40938	0.30236	0.28743	0.4505	0.43966	0.38636	0.47307	0.41302	0.3139	0.36853	0.39629	0.5209	0.376	0.3939	0.47853	0.31932
1376.1	0.46592	0.542	0.442	0.6068	0.55886	0.45935	0.5342	0.54118	0.52061	0.42703	0.48223	0.45005	0.30571	0.51818	0.43995	0.51707	0.3982	0.40858	0.30589	0.36436	0.40211	0.30366	0.2813	0.44714	0.43628	0.38316	0.47226	0.41585	0.32141	0.37677	0.39462	0.52152	0.38075	0.39738	0.4817	0.32148
1377	0.45906	0.53595	0.43378	0.58894	0.54822	0.45137	0.524	0.53471	0.51402	0.42184	0.47596	0.44304	0.30515	0.51461	0.42832	0.50964	0.4055	0.40834	0.30865	0.36644	0.40045	0.29442	0.27783	0.449	0.42761	0.3814	0.47196	0.41535	0.32278	0.38254	0.39453	0.52028	0.38543	0.3954	0.48332	0.32311
1377.8	0.45338	0.53273	0.43753	0.58756	0.53827	0.44194	0.51725	0.52959	0.50962	0.42313	0.47794	0.44546	0.30046	0.51823	0.42758	0.51027	0.40784	0.4146	0.31363	0.36384	0.40193	0.29953	0.28488	0.45873	0.42987	0.39017	0.4753	0.42112	0.33342	0.39007	0.40012	0.52289	0.39443	0.40625	0.49121	0.33386
1378.7	0.44254	0.53656	0.43623	0.58779	0.5348	0.43602	0.50965	0.52688	0.50481	0.42708	0.48939	0.45664	0.30595	0.52585	0.43454	0.51123	0.41683	0.43169	0.31219	0.36605	0.41143	0.30852	0.28951	0.46656	0.42291	0.39749	0.48192	0.42848	0.33169	0.40114	0.40455	0.52997	0.40145	0.41783	0.5045	0.35218
1379.6	0.4226	0.52282	0.42323	0.58003	0.52372	0.42612	0.49475	0.50836	0.48813	0.42475	0.4854	0.45164	0.3033	0.5125	0.43022	0.49275	0.4119	0.42854	0.30191	0.35514	0.3987	0.30089	0.28444	0.46049	0.41012	0.38913	0.47748	0.41401	0.33173	0.39646	0.40372	0.5164	0.39869	0.41772	0.50344	0.35442
1380.4	0.41914	0.51108	0.41971	0.57455	0.51446	0.41897	0.484	0.50174	0.47814	0.42709	0.48982	0.44724	0.30323	0.5074	0.4258	0.4944	0.40955	0.43378	0.30002	0.35628	0.39314	0.29997	0.28511	0.45735	0.40149	0.38974	0.48077	0.41345	0.32993	0.40256	0.39975	0.51105	0.40018	0.42192	0.51763	0.3628
1381.3	0.41716	0.50743	0.41588	0.57841	0.51037	0.41335	0.47359	0.49366	0.46726	0.42388	0.48989	0.44319	0.3051	0.50756	0.42782	0.48507	0.40343	0.43418	0.29171	0.34827	0.38781	0.30389	0.28798	0.45333	0.40076	0.39485	0.48116	0.41007	0.33213	0.4122	0.39444	0.50747	0.39746	0.42969	0.51758	0.36248
1382.2	0.41172	0.50372	0.39895	0.57838	0.50742	0.40245	0.46269	0.48499	0.47495	0.4243	0.48015	0.43915	0.31214	0.50821	0.42207	0.48286	0.39874	0.43825	0.28752	0.34855	0.386	0.30119	0.28066	0.4409	0.39381	0.39167	0.48865	0.40825	0.33175	0.41653	0.39141	0.50165	0.40136	0.42282	0.52293	0.36704
1383	0.40127	0.48328	0.38592	0.57024	0.49678	0.38626	0.44929	0.47535	0.46422	0.41643	0.46791	0.42478	0.30597	0.5002	0.41803	0.47618	0.38328	0.41991	0.28273	0.33696	0.36106	0.29247	0.2762	0.43528	0.38939	0.38091	0.48799	0.40162	0.33322	0.41458	0.39496	0.49255	0.39283	0.41555	0.51832	0.35573
1383.9	0.40213	0.48282	0.38108	0.57401	0.49476	0.37736	0.44105	0.47025	0.46127	0.41995	0.46354	0.41972	0.31032	0.50114	0.41656	0.47719	0.37964	0.42411	0.27999	0.34173	0.35423	0.29561	0.27363	0.43189	0.38077	0.38581	0.49331	0.40567	0.33228	0.42251	0.39344	0.49372	0.39119	0.41987	0.51876	0.35796
1384.8	0.39388	0.48319	0.37553	0.57676	0.49057	0.37625	0.43533	0.46099	0.45247	0.40608	0.45207	0.41702	0.30937	0.50359	0.41368	0.46251	0.37406	0.41473	0.27501	0.33252	0.34759	0.28794	0.26876	0.42488	0.37023	0.39448	0.48924	0.4041	0.33152	0.42367	0.39416	0.49412	0.38601	0.4127	0.51737	0.36329
1385.7	0.38669	0.46696	0.36826	0.57904	0.48119	0.37042	0.42861	0.453	0.44272	0.40034	0.43805	0.41423	0.3092	0.49254	0.4097	0.45932	0.36461	0.41416	0.27575	0.32816	0.33383	0.28434	0.26403	0.41531	0.35855	0.3927	0.48117	0.40799	0.32736	0.42239	0.39726	0.49016	0.3818	0.40466	0.51425	0.36969
1386.5	0.38425	0.46134	0.36946	0.57712	0.47484	0.36732	0.421	0.45535	0.43104	0.39623	0.43708	0.40444	0.31117	0.48456	0.40275	0.44362	0.35588	0.41022	0.26744	0.32891	0.32468	0.28366	0.27067	0.41468	0.35649	0.39623	0.48358	0.40911	0.32322	0.42114	0.39689	0.4898	0.37732	0.40816	0.5101	0.37435
1387.4	0.37903	0.45505	0.36577	0.56526	0.46689	0.35551	0.40827	0.44623	0.4178	0.38723	0.42926	0.39433	0.31542	0.47641	0.39258	0.42954	0.35485	0.40811	0.26056	0.32822	0.32018	0.28218	0.2678	0.40154	0.34599	0.40349	0.47632	0.40295	0.32006	0.41303	0.38828	0.48027	0.37175	0.40512	0.50806	0.38802
1388.3	0.37085	0.4405	0.35676	0.55574	0.45089	0.34528	0.39828	0.44826	0.40577	0.37025	0.41574	0.37674	0.31223	0.47039	0.37762	0.41678	0.34835	0.40148	0.25396	0.32	0.31774	0.278	0.26674	0.39547	0.33976	0.39828	0.47106	0.3992	0.31001	0.39964	0.38692	0.4736	0.36308	0.39849	0.50423	0.38202
1389.1	0.3653	0.42665	0.35177	0.54794	0.44258	0.33296	0.38525	0.44831	0.39442	0.3628	0.40897	0.36375	0.31281	0.4649	0.36586	0.4061	0.33986	0.39936	0.25259	0.31896	0.30631	0.2807	0.27044	0.3915	0.33297	0.39427	0.46602	0.40287	0.30926	0.38963	0.38223	0.46351	0.35399	0.39554	0.49606	0.37691
1390	0.35903	0.42198	0.34584	0.53221	0.44016	0.32403	0.37675	0.44208	0.3927	0.35527	0.40358	0.3545	0.31679	0.4629	0.36131	0.39398	0.33684	0.39861	0.24592	0.31753	0.3068	0.28406	0.27531	0.3907	0.32811	0.39348	0.47179	0.39837	0.30623	0.38472	0.37322	0.45922	0.35102	0.39643	0.48843	0.37139
1390.9	0.35345	0.40008	0.33577	0.51571	0.42861	0.31072	0.36052	0.42646	0.38171	0.34052	0.38217	0.34487	0.31221	0.44945	0.34879	0.38163	0.32177	0.38673	0.23975	0.30282	0.29299	0.28332	0.26806	0.3853	0.31235	0.37842	0.45697	0.39746	0.2968	0.37722	0.36136	0.44273	0.34373	0.3863	0.47386	0.36418
1391.7	0.3452	0.38586	0.32498	0.51161	0.41972	0.30228	0.35058	0.41463	0.37416	0.32761	0.36035	0.33006	0.30414	0.44088	0.32993	0.3692	0.31093	0.37972	0.23018	0.29178	0.28599	0.28236	0.26747	0.38393	0.30578	0.37113	0.44299	0.39251	0.28151	0.36425	0.35084	0.43435	0.33641	0.37231	0.45663	0.35075
1392.6	0.34536	0.37582	0.31438	0.50154	0.41731	0.29855	0.33958	0.39993	0.35763	0.31721	0.35241	0.32231	0.30135	0.42746	0.31651	0.35926	0.30378	0.36946	0.22541	0.28413	0.27239	0.28702	0.27114	0.38196	0.30072	0.36842	0.43026	0.39366	0.27777	0.35945	0.34567	0.42563	0.32801	0.35855	0.44151	0.34644
1393.5	0.33891	0.35267	0.29384	0.48361	0.40089	0.2807	0.32668	0.38503	0.34138	0.29736	0.33009	0.30669	0.29617	0.41093	0.29982	0.34367	0.29033	0.36011	0.21012	0.27395	0.25669	0.28806	0.26804	0.37719	0.28794	0.35509	0.41213	0.37662	0.25876	0.34677	0.32953	0.41756	0.31586	0.34305	0.41793	0.33422
1394.3	0.33248	0.33493	0.28154	0.47118	0.38632	0.25657	0.3109	0.36788	0.31067	0.28148	0.30713	0.28562	0.27892	0.39501	0.27116	0.32716	0.27832	0.34146	0.19873	0.26127	0.23357	0.2862	0.26579	0.36528	0.27639	0.34376	0.38369	0.36135	0.24406	0.32674	0.31785	0.39965	0.30104	0.32602	0.40156	0.31914
1395.2	0.3229	0.3261	0.26915	0.46762	0.37451	0.24618	0.30019	0.357	0.29099	0.27166	0.28887	0.26553	0.26912	0.385	0.25076	0.31156	0.27604	0.33184	0.194	0.25845	0.22319	0.2912	0.27265	0.35339	0.26325	0.34047	0.35865	0.34195	0.23534	0.31082	0.30893	0.38498	0.28721	0.31015	0.38039	0.30441
1396.1	0.31395	0.31264	0.25881	0.44656	0.36312	0.23787	0.29403	0.34786	0.27432	0.26223	0.27956	0.25493	0.26099	0.36804	0.23956	0.29616	0.26234	0.31995	0.19063	0.24481	0.20846	0.30651	0.27913	0.33747	0.25066	0.33203	0.35366	0.3301	0.22939	0.30217	0.30323	0.36739	0.27798	0.29672	0.36039	0.28739
1396.9	0.28727	0.28899	0.24579	0.41965	0.34206	0.21934	0.27987	0.32757	0.25647	0.24921	0.26024	0.22573	0.23812	0.34839	0.21996	0.2715	0.24629	0.29903	0.18114	0.23166	0.18154	0.30877	0.28149	0.31395	0.22198	0.30555	0.3334	0.31122	0.2088	0.27669	0.28082	0.34254	0.26239	0.27697	0.3392	0.26421
1397.8	0.27622	0.28061	0.24518	0.40191	0.33627	0.21798	0.27424	0.31998	0.25384	0.25099	0.25106	0.20737	0.22784	0.33524	0.21704	0.25082	0.23923	0.27984	0.18328	0.22789	0.18122	0.33045	0.30027	0.30875	0.21362	0.29539	0.33173	0.30108	0.20166	0.26259	0.27795	0.32875	0.24969	0.26968	0.32445	0.25208
1398.7	0.2602	0.26869	0.23452	0.38522	0.32457	0.21427	0.26583	0.31674	0.25433	0.24531	0.23643	0.19308	0.2209	0.3176	0.20135	0.233	0.23247	0.26824	0.17602	0.22361	0.17464	0.35428	0.31552	0.30107	0.19666	0.28682	0.31682	0.29606	0.1902	0.25088	0.26864	0.31737	0.23696	0.25595	0.31122	0.23518
1399.5	0.24092	0.25548	0.22607	0.36061	0.31792	0.21012	0.26222	0.30625	0.24295	0.23509	0.22211	0.17906	0.20637	0.29959	0.1918	0.21981	0.2219	0.25639	0.16959	0.21148	0.16233	0.36747	0.33003	0.29276	0.18088	0.26612	0.30732	0.28444	0.17366	0.23497	0.25812	0.30385	0.21771	0.2472	0.2943	0.22287
1400.4	0.22596	0.24366	0.21477	0.34528	0.30026	0.2018	0.25327	0.29684	0.23338	0.2232	0.20364	0.16134	0.19805	0.28722	0.18315	0.20109	0.2123	0.2433	0.16136	0.20989	0.15329	0.38059	0.33708	0.28332	0.15553	0.24116	0.28195	0.26751	0.15447	0.22004	0.2366	0.28891	0.20007	0.23883	0.27808	0.20578
1401.3	0.22062	0.24683	0.20856	0.33961	0.29404	0.20425	0.25031	0.29547	0.23393	0.21769	0.19736	0.16223	0.19401	0.285	0.17882	0.18813	0.20452	0.23887	0.1592	0.20721	0.15508	0.40174	0.36151	0.28294	0.14823	0.24084	0.26039	0.25995	0.14964	0.21609	0.22556	0.27723	0.19002	0.23167	0.2747	0.19181
1402.1	0.20788	0.23415	0.19657	0.3223	0.28193	0.19556	0.24312	0.28379	0.21778	0.20279	0.18693	0.15109	0.18228	0.26806	0.16104	0.17974	0.19648	0.23141	0.15005	0.19033	0.14283	0.41433	0.37549	0.26385	0.13263	0.22755	0.23378	0.2457	0.1399	0.19955	0.21007	0.26095	0.17623	0.21643	0.25985	0.17145
1403	0.19261	0.22182	0.18533	0.29804	0.26168	0.18437	0.23619	0.26383	0.20643	0.1857	0.18433	0.13734	0.16368	0.25724	0.15395	0.1573	0.18669	0.21465	0.14164	0.17586	0.13095	0.41577	0.37989	0.25029	0.11061	0.20039	0.21701	0.221	0.13103	0.17726	0.18814	0.23609	0.15587	0.19981	0.24391	0.15972
1403.9	0.18325	0.2017	0.17857	0.27886	0.24333	0.18339	0.23064	0.25133	0.19884	0.17261	0.17655	0.12567	0.1549	0.24424	0.14632	0.13063	0.17614	0.20296	0.13706	0.16546	0.11783	0.42521	0.39145	0.24012	0.098366	0.18555	0.19938	0.20245	0.12599	0.1669	0.1765	0.21693	0.14129	0.17867	0.2364	0.13918
1404.7	0.17566	0.18522	0.15859	0.26525	0.22876	0.16879	0.2216	0.23181	0.18297	0.15991	0.17254	0.1115	0.13653	0.22654	0.12268	0.11628	0.16864	0.18777	0.12471	0.15054	0.095301	0.41929	0.40427	0.23193	0.089372	0.16932	0.17569	0.18676	0.11439	0.14826	0.16513	0.19245	0.12048	0.1542	0.22061	0.12143
1405.6	0.16274	0.15494	0.14573	0.2378	0.21032	0.1525	0.20999	0.2166	0.16901	0.14842	0.15255	0.10193	0.12375	0.20447	0.1131	0.092549	0.15943	0.17059	0.11371	0.14205	0.082744	0.41099	0.4017	0.21688	0.069612	0.13781	0.16412	0.16249	0.10382	0.12521	0.14642	0.17322	0.097595	0.13898	0.18964	0.11296
1406.5	0.15433	0.14759	0.13008	0.2208	0.19458	0.15763	0.20443	0.20526	0.16599	0.14678	0.13719	0.10299	0.11719	0.19281	0.10586	0.076409	0.14983	0.15644	0.11115	0.13539	0.074668	0.40339	0.40235	0.21327	0.059965	0.11818	0.14948	0.14903	0.088384	0.11834	0.13792	0.14709	0.088201	0.13381	0.17626	0.10484
1407.3	0.15249	0.13635	0.12313	0.20967	0.19249	0.16968	0.20388	0.197	0.16006	0.1402	0.12863	0.10362	0.11968	0.18606	0.10481	0.071878	0.14322	0.14727	0.1074	0.13296	0.070898	0.39734	0.41133	0.20637	0.057822	0.11481	0.13649	0.14129	0.082508	0.11272	0.13694	0.13117	0.084477	0.12431	0.16689	0.099445
1408.2	0.1446	0.13047	0.10932	0.19769	0.18481	0.1599	0.1987	0.1884	0.15594	0.12207	0.12261	0.10043	0.112	0.17825	0.09349	0.070975	0.1436	0.13105	0.10003	0.12466	0.070482	0.38299	0.40419	0.19351	0.049504	0.10544	0.12686	0.13282	0.074257	0.099644	0.12249	0.12008	0.076638	0.11407	0.16061	0.090596
1409.1	0.1403	0.12727	0.11204	0.17853	0.18392	0.17366	0.19688	0.18829	0.16291	0.11636	0.11671	0.099496	0.1142	0.17312	0.10378	0.066253	0.14075	0.12399	0.10253	0.12247	0.081731	0.37538	0.40467	0.18979	0.054875	0.10435	0.12641	0.12879	0.076725	0.095976	0.11528	0.12091	0.078113	0.11324	0.15904	0.085628
1409.9	0.1421	0.13311	0.09879	0.16762	0.16646	0.17906	0.19217	0.17999	0.15557	0.10598	0.11132	0.085108	0.11505	0.16272	0.089578	0.06575	0.1334	0.10827	0.087754	0.11024	0.074345	0.35669	0.38626	0.17604	0.055811	0.10367	0.10736	0.11651	0.063476	0.085371	0.10606	0.10273	0.069987	0.10329	0.15053	0.072407
1410.8	0.13303	0.12295	0.092206	0.15776	0.15723	0.17221	0.18797	0.16976	0.13892	0.087607	0.10154	0.070621	0.10586	0.15199	0.082758	0.053271	0.12553	0.09284	0.080946	0.10317	0.059102	0.33088	0.36152	0.15751	0.041438	0.09338	0.090021	0.10061	0.059206	0.072104	0.091163	0.090053	0.053816	0.081286	0.13867	0.056394
1411.7	0.1269	0.11931	0.087279	0.14894	0.14837	0.17749	0.18659	0.17324	0.14014	0.092008	0.099724	0.069659	0.10541	0.14321	0.078833	0.043888	0.12039	0.081712	0.083352	0.10165	0.059766	0.31687	0.33713	0.15149	0.042832	0.08277	0.086487	0.091827	0.056498	0.065867	0.086139	0.08563	0.049292	0.073603	0.135	0.052812
1412.5	0.12121	0.10672	0.076684	0.13161	0.1364	0.17229	0.17801	0.15869	0.12532	0.084749	0.092214	0.064274	0.10792	0.12895	0.077925	0.030626	0.10448	0.06732	0.073505	0.087059	0.045388	0.29144	0.30511	0.13251	0.036263	0.070373	0.068082	0.07484	0.045282	0.051269	0.073356	0.067384	0.041267	0.065217	0.11767	0.040535
1413.4	0.11019	0.10215	0.067745	0.11568	0.12718	0.16095	0.17079	0.14913	0.1173	0.072139	0.082206	0.058679	0.10033	0.12269	0.057696	0.016619	0.091334	0.054212	0.064405	0.078786	0.038044	0.26313	0.264	0.10218	0.019507	0.052874	0.04999	0.05262	0.03252	0.039785	0.063471	0.050722	0.032936	0.057886	0.10284	0.036443
1414.2	0.1078	0.096628	0.068406	0.11057	0.12752	0.15502	0.16744	0.14158	0.11072	0.066015	0.082055	0.063874	0.099866	0.11872	0.054463	0.014399	0.082473	0.049636	0.067156	0.071726	0.035093	0.24785	0.23992	0.087996	0.020453	0.053267	0.051484	0.041977	0.030602	0.035609	0.059691	0.047905	0.034614	0.04815	0.099218	0.031986
1415.1	0.11297	0.095298	0.06492	0.10846	0.12712	0.15724	0.16658	0.14127	0.11479	0.064311	0.091954	0.066507	0.10904	0.121	0.053875	0.022546	0.079171	0.053413	0.063701	0.076712	0.04199	0.23191	0.21876	0.080663	0.028562	0.065705	0.053057	0.036883	0.031117	0.038979	0.064232	0.049272	0.039588	0.046282	0.099555	0.039796
1416	0.10824	0.099994	0.053395	0.10179	0.1193	0.13959	0.16051	0.12674	0.10113	0.046496	0.081521	0.05804	0.10687	0.11156	0.048254	0.023799	0.067026	0.051316	0.049417	0.064473	0.033626	0.20256	0.18955	0.058858	0.025222	0.06319	0.040856	0.028587	0.025272	0.030583	0.054499	0.036372	0.034383	0.038448	0.082746	0.034109
1416.9	0.10523	0.10471	0.045504	0.094157	0.11145	0.13831	0.15574	0.12554	0.095359	0.048616	0.074554	0.04827	0.098707	0.10292	0.037167	0.025785	0.062315	0.049873	0.044651	0.06136	0.029788	0.18675	0.16698	0.047761	0.028279	0.065814	0.036515	0.020624	0.020872	0.031317	0.049887	0.036733	0.033707	0.038791	0.072794	0.035009
1417.7	0.099327	0.10937	0.038818	0.095504	0.10465	0.1484	0.15104	0.12231	0.088094	0.055672	0.078413	0.055091	0.10135	0.0948	0.037523	0.036011	0.061015	0.044537	0.044002	0.065658	0.026058	0.17571	0.14734	0.046709	0.028012	0.072387	0.037684	0.022116	0.023048	0.028401	0.050767	0.031759	0.030594	0.038227	0.067033	0.034386
1418.6	0.096108	0.11282	0.040775	0.095584	0.10993	0.15347	0.15411	0.12614	0.088121	0.063114	0.080743	0.059841	0.10235	0.092926	0.043456	0.047621	0.061893	0.046023	0.046349	0.067573	0.032695	0.16727	0.13072	0.050998	0.032058	0.073068	0.050788	0.031662	0.030184	0.032634	0.052375	0.030624	0.032907	0.043776	0.071607	0.049726
1419.4	0.079835	0.10491	0.029791	0.080975	0.093079	0.14098	0.14574	0.10637	0.071768	0.052326	0.069911	0.0536	0.09006	0.07419	0.026945	0.043941	0.056853	0.037177	0.036484	0.053827	0.023292	0.14639	0.10355	0.033572	0.032145	0.056208	0.044627	0.026968	0.0252	0.021263	0.041455	0.019491	0.024713	0.041346	0.063848	0.044673
1420.3	0.083692	0.096816	0.033821	0.073699	0.090373	0.1481	0.14084	0.10944	0.065919	0.055217	0.069716	0.062145	0.086434	0.071443	0.020257	0.051222	0.061581	0.034074	0.042703	0.057801	0.026294	0.13243	0.086449	0.035979	0.035681	0.059501	0.048836	0.032074	0.026758	0.019935	0.043106	0.024121	0.027025	0.041002	0.060628	0.043892
1421.2	0.082036	0.085111	0.033986	0.069427	0.078496	0.14494	0.13653	0.10295	0.054119	0.046656	0.066006	0.068018	0.080571	0.072619	0.015465	0.051493	0.05504	0.033606	0.039347	0.057363	0.025984	0.1099	0.06544	0.031614	0.032124	0.051279	0.04489	0.031523	0.030707	0.021444	0.046193	0.018706	0.020923	0.037584	0.058988	0.042469
1422	0.087199	0.069518	0.03271	0.057299	0.072913	0.14265	0.13632	0.10003	0.045813	0.037759	0.056359	0.065967	0.076807	0.065051	0.016188	0.048299	0.054153	0.03852	0.040497	0.052093	0.029636	0.095065	0.05226	0.028293	0.044575	0.053302	0.047447	0.037243	0.036633	0.024366	0.039258	0.027629	0.018896	0.032588	0.066584	0.043606
1422.9	0.085026	0.062902	0.025372	0.044757	0.059415	0.14916	0.12997	0.088479	0.041544	0.025577	0.051965	0.061572	0.071316	0.061706	0.017746	0.04377	0.051784	0.033464	0.041749	0.057204	0.032748	0.072826	0.033299	0.015991	0.040121	0.053707	0.036417	0.035394	0.037906	0.024311	0.039088	0.024988	0.020778	0.031331	0.057846	0.042722
1423.8	0.083536	0.049662	0.027633	0.032961	0.047012	0.15196	0.12083	0.085103	0.034906	0.023915	0.050161	0.059813	0.06235	0.052536	0.022884	0.041509	0.038422	0.025505	0.035757	0.046129	0.033067	0.051899	0.022168	0.014225	0.033938	0.0494	0.040358	0.03243	0.032411	0.021197	0.029507	0.025792	0.021043	0.025193	0.048429	0.036894
1424.6	0.079449	0.04574	0.030932	0.03094	0.041665	0.1578	0.11953	0.081611	0.033661	0.019952	0.047361	0.053412	0.052897	0.052183	0.029981	0.044179	0.033136	0.025314	0.029261	0.055019	0.046612	0.047117	0.014056	0.012235	0.034145	0.04831	0.055882	0.034378	0.034985	0.030853	0.024805	0.029014	0.020796	0.033943	0.047088	0.045044
1425.5	0.079264	0.047988	0.034141	0.026491	0.042613	0.16144	0.11729	0.074767	0.036616	0.027853	0.048362	0.054955	0.049912	0.053992	0.037351	0.054321	0.03762	0.026229	0.03008	0.061318	0.060871	0.040681	0.013192	0.016895	0.04838	0.06067	0.066229	0.044253	0.039246	0.029063	0.021398	0.037448	0.027776	0.037037	0.047618	0.056028
1426.3	0.079277	0.045119	0.036358	0.029927	0.02928	0.15354	0.11345	0.066388	0.037311	0.024975	0.050256	0.050544	0.044036	0.056631	0.035884	0.057452	0.033992	0.024197	0.026162	0.062476	0.066322	0.027283	0.0069442	0.020553	0.050252	0.054825	0.073617	0.041891	0.035455	0.029755	0.0207	0.03574	0.036414	0.038451	0.045556	0.062068
1427.2	0.070244	0.038354	0.034929	0.02819	0.019144	0.14449	0.11021	0.060949	0.030526	0.0217	0.042671	0.044169	0.034424	0.055719	0.028821	0.064683	0.034783	0.027006	0.018456	0.056721	0.06703	0.019433	0.0060267	0.021809	0.063631	0.055614	0.081012	0.045834	0.0321	0.032569	0.018931	0.040614	0.037002	0.040712	0.045075	0.063493
1428.1	0.075206	0.043857	0.033192	0.031225	0.023017	0.15282	0.11247	0.064441	0.040488	0.023007	0.038795	0.042184	0.038717	0.06749	0.024406	0.071408	0.046486	0.036324	0.025798	0.064002	0.08443	0.018714	0.0056325	0.027514	0.076061	0.063286	0.086921	0.061745	0.039598	0.044557	0.022472	0.045653	0.047851	0.050275	0.054525	0.075037
1428.9	0.074776	0.041095	0.026689	0.027931	0.020274	0.14916	0.11029	0.055582	0.041134	0.018549	0.039882	0.039825	0.03746	0.068671	0.02039	0.066157	0.048752	0.037518	0.027323	0.054368	0.086139	0.0075987	0.0047431	0.028125	0.082895	0.068157	0.085492	0.066564	0.035397	0.049926	0.024808	0.045405	0.053317	0.051034	0.059528	0.069943
1429.8	0.073137	0.050242	0.02437	0.032884	0.022924	0.1553	0.11572	0.057643	0.05194	0.014625	0.041082	0.037473	0.036983	0.065742	0.022509	0.066424	0.050863	0.045533	0.030633	0.060585	0.099727	0.011679	0.0062501	0.032227	0.083158	0.071398	0.092653	0.079344	0.036853	0.063234	0.033807	0.050465	0.068132	0.060434	0.069475	0.067679
1430.7	0.068598	0.050507	0.025905	0.039987	0.03124	0.16353	0.11503	0.054489	0.055276	0.020394	0.033971	0.042737	0.032012	0.069225	0.032952	0.07109	0.059817	0.046731	0.029724	0.065568	0.11381	0.0137	0.008213	0.033731	0.085076	0.085614	0.10696	0.094066	0.045797	0.075344	0.036508	0.056618	0.073182	0.071251	0.066743	0.067864
1431.5	0.069123	0.041009	0.020879	0.046189	0.033799	0.17168	0.11661	0.051534	0.059889	0.016941	0.031442	0.045441	0.029508	0.069506	0.031067	0.060768	0.06066	0.044218	0.034445	0.07374	0.132	0.014672	0.010885	0.033627	0.085562	0.085852	0.10956	0.10191	0.047486	0.085035	0.039568	0.065632	0.079528	0.075228	0.072956	0.06173
1432.4	0.06942	0.034535	0.024327	0.04838	0.038753	0.17243	0.11747	0.049926	0.056488	0.023544	0.029371	0.052094	0.023603	0.072721	0.036132	0.057209	0.064185	0.043486	0.031406	0.080834	0.14064	0.020422	0.013669	0.040133	0.090408	0.098527	0.12112	0.10961	0.052022	0.091511	0.052506	0.071715	0.082866	0.082376	0.074607	0.062955
1433.2	0.065957	0.028886	0.025986	0.053389	0.040626	0.16769	0.11489	0.044208	0.0563	0.02794	0.029737	0.053337	0.021611	0.077837	0.037599	0.061769	0.068927	0.046155	0.035379	0.089663	0.14947	0.024818	0.016655	0.043992	0.091051	0.099619	0.12561	0.12005	0.058692	0.10169	0.055034	0.076925	0.093383	0.087326	0.082129	0.063589
1434.1	0.063246	0.019495	0.02993	0.058048	0.0397	0.17064	0.11076	0.03634	0.060211	0.033093	0.03236	0.058532	0.021723	0.087007	0.03591	0.06145	0.078959	0.045744	0.034961	0.092515	0.15945	0.025356	0.02035	0.050908	0.10268	0.10872	0.14509	0.12748	0.068383	0.11729	0.060375	0.082985	0.097253	0.090494	0.089554	0.077598
1434.9	0.062554	0.017027	0.026403	0.058573	0.043858	0.16741	0.11025	0.034165	0.058823	0.034963	0.040383	0.056185	0.019635	0.090868	0.032686	0.059737	0.084309	0.054048	0.035163	0.090381	0.17197	0.026676	0.02466	0.059236	0.11805	0.11575	0.14263	0.13349	0.070811	0.12187	0.069886	0.082239	0.10864	0.091363	0.099431	0.082693
1435.8	0.066312	0.019429	0.029717	0.057709	0.045795	0.1601	0.1069	0.029568	0.06158	0.039339	0.044068	0.061016	0.018517	0.091566	0.034167	0.063072	0.087357	0.059451	0.030066	0.085867	0.17373	0.030401	0.024748	0.077243	0.13294	0.12492	0.15309	0.14119	0.075921	0.12823	0.071874	0.079594	0.11341	0.098037	0.10277	0.097021
1436.7	0.068373	0.020673	0.036369	0.071133	0.051643	0.153	0.10819	0.028797	0.071674	0.040682	0.054114	0.07346	0.023205	0.1058	0.042906	0.072753	0.092674	0.072171	0.036776	0.10148	0.18849	0.036269	0.031142	0.094239	0.14909	0.13674	0.16052	0.15753	0.084862	0.14423	0.076986	0.086376	0.13019	0.10994	0.12121	0.11385
1437.5	0.073617	0.025426	0.044854	0.086585	0.065316	0.15769	0.11898	0.037846	0.089777	0.047331	0.057551	0.095218	0.023878	0.1219	0.059099	0.084413	0.10717	0.093067	0.045748	0.11741	0.20424	0.050425	0.046412	0.1226	0.17585	0.16359	0.19579	0.17853	0.1018	0.16849	0.097407	0.105	0.14749	0.12632	0.13293	0.14113
1438.4	0.068307	0.019793	0.043842	0.085398	0.067488	0.13434	0.11093	0.033391	0.080108	0.042218	0.047445	0.088259	0.017179	0.12359	0.062899	0.082265	0.10047	0.091569	0.042424	0.11862	0.19798	0.047658	0.042052	0.1252	0.17883	0.16791	0.18995	0.17953	0.10169	0.16536	0.094035	0.10602	0.14872	0.12671	0.13372	0.1382
1439.3	0.081406	0.025179	0.051182	0.098804	0.081327	0.13719	0.11804	0.041717	0.091292	0.052425	0.052857	0.10144	0.02838	0.1446	0.074893	0.09988	0.10817	0.10351	0.05501	0.13339	0.20359	0.068829	0.058216	0.14709	0.19468	0.191	0.21777	0.2028	0.1227	0.19589	0.116	0.12324	0.16253	0.14747	0.15563	0.16138
1440.1	0.079516	0.02442	0.058037	0.11222	0.10029	0.13244	0.12084	0.044873	0.097285	0.063121	0.057128	0.10884	0.038109	0.1671	0.087722	0.11362	0.12334	0.12502	0.065191	0.1488	0.212	0.082601	0.068466	0.15746	0.2011	0.2096	0.23473	0.22088	0.14497	0.21359	0.13954	0.14038	0.1778	0.16509	0.17622	0.17449
1441	0.079412	0.03326	0.059347	0.12005	0.10987	0.1265	0.12291	0.045171	0.098204	0.072973	0.059636	0.10989	0.041383	0.17806	0.10083	0.12278	0.12895	0.13751	0.077593	0.15396	0.21303	0.094201	0.074775	0.16708	0.21649	0.22559	0.25208	0.22838	0.16563	0.22471	0.15764	0.15955	0.18503	0.1828	0.1875	0.18249
1441.8	0.077986	0.025898	0.060116	0.11489	0.12342	0.10498	0.11443	0.038969	0.086713	0.076698	0.064152	0.10062	0.045298	0.17878	0.099112	0.11765	0.12333	0.13716	0.07813	0.15247	0.21102	0.099963	0.074563	0.16818	0.22039	0.22995	0.24644	0.23252	0.1787	0.22804	0.16916	0.16715	0.18655	0.19465	0.20018	0.18246
1442.7	0.082517	0.03318	0.059096	0.1236	0.14459	0.11638	0.12465	0.055479	0.10335	0.09176	0.080407	0.12221	0.054	0.20024	0.10833	0.12786	0.13737	0.15893	0.097601	0.16626	0.22681	0.1266	0.09482	0.19379	0.24072	0.2573	0.26446	0.25668	0.20081	0.2533	0.2021	0.18403	0.20372	0.21802	0.22338	0.20054
1443.6	0.073405	0.026459	0.05777	0.1203	0.15136	0.10701	0.12214	0.054722	0.10579	0.096931	0.081624	0.12434	0.049617	0.20644	0.11577	0.1268	0.1437	0.16853	0.10296	0.17335	0.23125	0.12934	0.098372	0.20667	0.24865	0.26027	0.27515	0.26521	0.21021	0.25981	0.21432	0.1974	0.21728	0.23399	0.23378	0.2117
1444.4	0.077004	0.03617	0.059848	0.11653	0.16501	0.099323	0.12753	0.061077	0.11531	0.10606	0.091874	0.13436	0.053998	0.21613	0.12237	0.13996	0.14532	0.18076	0.11789	0.18509	0.24039	0.13991	0.11295	0.22612	0.26958	0.27668	0.2858	0.28022	0.22336	0.27747	0.23849	0.21696	0.23147	0.24793	0.25012	0.22144
1445.3	0.077143	0.035758	0.062389	0.10979	0.17526	0.093514	0.13308	0.062611	0.12375	0.11028	0.099668	0.14728	0.057738	0.22368	0.12224	0.1487	0.15441	0.19703	0.12617	0.19007	0.24565	0.148	0.12836	0.24001	0.2783	0.29237	0.29803	0.29611	0.23628	0.30014	0.25254	0.22888	0.24474	0.25377	0.2718	0.23986
1446.1	0.084283	0.045895	0.059094	0.10952	0.17849	0.10589	0.14272	0.075114	0.13933	0.12136	0.10477	0.16284	0.071262	0.23713	0.12993	0.17195	0.16536	0.21908	0.13966	0.19731	0.25167	0.16241	0.14439	0.25704	0.30331	0.31278	0.31489	0.31288	0.25508	0.31516	0.27066	0.24189	0.25622	0.26697	0.2949	0.26377
1447	0.091812	0.052017	0.069408	0.11031	0.19242	0.11027	0.15467	0.082187	0.15151	0.13527	0.11751	0.17787	0.085034	0.25056	0.14403	0.19843	0.17772	0.2405	0.15709	0.22029	0.2601	0.1737	0.16144	0.27663	0.32302	0.32546	0.34294	0.33295	0.27801	0.33604	0.30009	0.26399	0.26978	0.28485	0.31987	0.28858
1447.8	0.089504	0.053762	0.071003	0.10202	0.19829	0.11078	0.16845	0.081115	0.1517	0.13523	0.12576	0.19066	0.097326	0.25442	0.14578	0.21576	0.18064	0.26522	0.17358	0.22678	0.26006	0.18508	0.17126	0.28862	0.33152	0.33567	0.34687	0.34324	0.29425	0.35361	0.32018	0.27085	0.27176	0.29386	0.33569	0.30288
1448.7	0.092009	0.054836	0.07403	0.10052	0.20256	0.1271	0.17615	0.08946	0.16163	0.14028	0.13475	0.20105	0.10887	0.27075	0.15792	0.22649	0.18981	0.28587	0.18534	0.23355	0.26732	0.19636	0.1868	0.30182	0.35385	0.35454	0.36069	0.36142	0.31173	0.37237	0.33295	0.28444	0.28364	0.30652	0.35682	0.329
1449.6	0.094357	0.054495	0.073089	0.094462	0.20745	0.13516	0.18319	0.098051	0.17306	0.14656	0.1398	0.20084	0.11914	0.28096	0.15605	0.23649	0.19554	0.29993	0.19077	0.2495	0.27163	0.20566	0.1957	0.32103	0.37026	0.36618	0.37087	0.37331	0.32116	0.38471	0.35404	0.30104	0.28759	0.32085	0.37071	0.337
1450.4	0.092152	0.062571	0.072724	0.098237	0.21552	0.15016	0.19152	0.10111	0.18373	0.15254	0.15112	0.21683	0.12858	0.29865	0.16019	0.25023	0.20518	0.31428	0.20468	0.27364	0.29058	0.21182	0.21368	0.3414	0.37981	0.38563	0.37953	0.38998	0.33791	0.39878	0.37863	0.32285	0.30315	0.32529	0.38677	0.34821
1451.3	0.091177	0.059645	0.072833	0.095866	0.20878	0.15553	0.19504	0.10153	0.1814	0.15456	0.15587	0.21319	0.13954	0.30248	0.16397	0.25382	0.21157	0.32529	0.21285	0.27364	0.29864	0.21689	0.22461	0.35106	0.38506	0.39165	0.37658	0.39666	0.34345	0.40251	0.37825	0.3359	0.3071	0.33343	0.4018	0.35564
1452.1	0.10414	0.08267	0.076636	0.092597	0.21081	0.17081	0.19505	0.11718	0.20048	0.16929	0.17383	0.21892	0.1549	0.32433	0.17166	0.26549	0.22457	0.34042	0.2188	0.29401	0.31064	0.22784	0.24333	0.36866	0.40841	0.41434	0.39183	0.41217	0.35819	0.40774	0.39705	0.36221	0.31653	0.35041	0.4168	0.3604
1453	0.10855	0.087303	0.080069	0.094042	0.21151	0.17704	0.2043	0.12509	0.2102	0.18208	0.18798	0.22619	0.16336	0.33047	0.16883	0.26962	0.23633	0.35266	0.23358	0.30962	0.32201	0.23786	0.25707	0.38456	0.41089	0.41668	0.40015	0.41837	0.37098	0.40771	0.41436	0.37828	0.32074	0.35932	0.4248	0.367
1453.9	0.11047	0.096249	0.088301	0.1005	0.20949	0.19609	0.20699	0.13244	0.21096	0.18893	0.19793	0.23631	0.17114	0.33757	0.17956	0.27938	0.24701	0.36325	0.2463	0.31419	0.32669	0.24799	0.26764	0.38815	0.41235	0.41728	0.40449	0.42595	0.38228	0.40152	0.42654	0.38788	0.32414	0.3618	0.42806	0.37378
1454.7	0.11721	0.10357	0.10152	0.1032	0.2062	0.19684	0.21503	0.13578	0.22028	0.19763	0.20912	0.2366	0.18201	0.34134	0.19294	0.28716	0.25892	0.37509	0.25182	0.31389	0.32343	0.26329	0.27697	0.39157	0.41775	0.4134	0.40841	0.4343	0.38717	0.39941	0.43362	0.39652	0.32585	0.37071	0.4299	0.37904
1455.6	0.13339	0.11536	0.10886	0.10701	0.20996	0.2065	0.22471	0.14294	0.23406	0.20574	0.22974	0.24757	0.19524	0.35698	0.19748	0.29184	0.26935	0.39196	0.25913	0.32761	0.32661	0.26916	0.28969	0.40148	0.43114	0.41964	0.42186	0.44463	0.4012	0.39863	0.45363	0.40508	0.33692	0.37763	0.43216	0.384
1456.4	0.13602	0.12044	0.11997	0.11321	0.21163	0.20971	0.23437	0.14866	0.24514	0.20765	0.23118	0.25242	0.20385	0.36005	0.20223	0.29145	0.27889	0.39457	0.26809	0.33818	0.33144	0.27627	0.30094	0.4064	0.42992	0.42027	0.42217	0.44814	0.41293	0.39539	0.45923	0.40599	0.34193	0.37759	0.43142	0.38693
1457.3	0.13964	0.13039	0.13123	0.11576	0.20821	0.21924	0.23894	0.15431	0.24777	0.20706	0.23458	0.25564	0.20851	0.3624	0.21824	0.30415	0.28527	0.40032	0.27024	0.34522	0.32791	0.28359	0.31214	0.41299	0.43438	0.42517	0.42734	0.45334	0.42365	0.39665	0.46475	0.41025	0.34153	0.37671	0.43239	0.38519
1458.1	0.14346	0.13934	0.13513	0.11687	0.21225	0.22062	0.24586	0.16038	0.25934	0.21426	0.23845	0.2511	0.22296	0.374	0.22541	0.30311	0.28811	0.4093	0.27531	0.35723	0.33557	0.29217	0.32558	0.41359	0.44248	0.43437	0.42274	0.45727	0.43168	0.3943	0.47205	0.41443	0.3459	0.37988	0.42827	0.37896
1459	0.1459	0.14097	0.13961	0.11409	0.20846	0.23676	0.24237	0.17107	0.26678	0.2162	0.23947	0.24487	0.22993	0.37745	0.226	0.29884	0.28751	0.41524	0.27996	0.3629	0.33482	0.2895	0.32857	0.41387	0.44318	0.43462	0.41498	0.4574	0.43541	0.38834	0.46804	0.41657	0.34579	0.37993	0.41896	0.3648
1459.9	0.1436	0.14979	0.14665	0.11334	0.2146	0.25911	0.23724	0.17593	0.26925	0.22157	0.23795	0.2468	0.23753	0.38135	0.22841	0.30127	0.29018	0.42112	0.28277	0.36395	0.33729	0.30438	0.34028	0.4177	0.44969	0.43938	0.41092	0.45734	0.4393	0.38764	0.46117	0.41209	0.33558	0.38196	0.40949	0.36319
1460.7	0.14298	0.14228	0.14815	0.11804	0.21677	0.27141	0.23249	0.17793	0.26568	0.232	0.2459	0.24925	0.24768	0.38591	0.23772	0.30545	0.28745	0.42739	0.28672	0.36346	0.33282	0.30976	0.35028	0.4182	0.45584	0.43388	0.40772	0.45576	0.43507	0.37981	0.45717	0.40989	0.3272	0.36967	0.3994	0.35885
1461.6	0.14168	0.14744	0.14909	0.11884	0.22057	0.28305	0.22778	0.17804	0.26835	0.23577	0.24287	0.24288	0.26254	0.39508	0.23401	0.29676	0.28992	0.4308	0.28502	0.36725	0.33092	0.31243	0.35788	0.41237	0.45338	0.43241	0.40018	0.45118	0.42712	0.36599	0.44997	0.39799	0.32403	0.36246	0.38968	0.34823
1462.4	0.15091	0.15267	0.15163	0.12338	0.22071	0.30279	0.22587	0.1799	0.27093	0.23853	0.25086	0.24403	0.27957	0.40503	0.2395	0.29981	0.3	0.43253	0.28883	0.36622	0.32879	0.31753	0.37137	0.4154	0.46016	0.43293	0.39588	0.44995	0.42637	0.36154	0.43576	0.39066	0.32122	0.36038	0.39106	0.34751
1463.3	0.1547	0.15471	0.15477	0.12148	0.21663	0.30135	0.21961	0.16538	0.25623	0.23972	0.2521	0.23206	0.28927	0.40483	0.23547	0.28296	0.29472	0.42534	0.28246	0.35578	0.3222	0.32016	0.37681	0.4037	0.46416	0.43312	0.38525	0.43046	0.41253	0.3472	0.41546	0.37433	0.30037	0.34528	0.38428	0.3397
1464.1	0.154	0.15189	0.15933	0.13075	0.21291	0.30316	0.22027	0.16537	0.26227	0.23963	0.25113	0.22294	0.30023	0.40751	0.23583	0.2815	0.30094	0.42145	0.28475	0.35245	0.31856	0.32558	0.38135	0.39658	0.46488	0.43107	0.36994	0.41817	0.40392	0.33549	0.40851	0.36978	0.2951	0.33278	0.38291	0.3296
1465	0.16035	0.16564	0.16403	0.13839	0.21499	0.31604	0.2214	0.1675	0.26648	0.2327	0.25017	0.21083	0.30989	0.41657	0.23197	0.27712	0.31071	0.42016	0.28653	0.35085	0.32014	0.32803	0.3896	0.38863	0.47203	0.43509	0.35833	0.41665	0.39941	0.32314	0.39569	0.36563	0.28862	0.32815	0.38156	0.32591
1465.8	0.1703	0.16805	0.17257	0.14507	0.22113	0.32929	0.21791	0.17272	0.26789	0.23829	0.25946	0.22039	0.32198	0.42602	0.2335	0.28032	0.31823	0.42966	0.2933	0.35156	0.32651	0.343	0.40087	0.38934	0.48456	0.43625	0.3496	0.40904	0.39305	0.3179	0.38967	0.36945	0.2822	0.33025	0.37925	0.32649
1466.7	0.17061	0.16842	0.18097	0.15646	0.22585	0.32717	0.21565	0.1752	0.26405	0.24542	0.25898	0.22022	0.32232	0.42974	0.23793	0.27605	0.31705	0.43526	0.29429	0.34864	0.32671	0.35114	0.40371	0.38617	0.48613	0.42989	0.35332	0.39951	0.38375	0.3055	0.38802	0.36764	0.27331	0.32897	0.366	0.318
1467.5	0.16857	0.169	0.18703	0.16903	0.23346	0.33541	0.2139	0.18325	0.27076	0.24496	0.25795	0.22516	0.32418	0.44726	0.24164	0.27747	0.3292	0.44626	0.29937	0.35392	0.32378	0.36002	0.41297	0.38794	0.48804	0.42646	0.35403	0.39639	0.38035	0.30215	0.38412	0.36492	0.26738	0.33118	0.35341	0.31344
1468.4	0.17425	0.17561	0.19412	0.17101	0.23853	0.33155	0.20967	0.18488	0.26973	0.24763	0.26817	0.22792	0.32457	0.4614	0.24992	0.2742	0.32864	0.45264	0.29733	0.35573	0.32486	0.36066	0.41988	0.37983	0.48436	0.43091	0.35551	0.39019	0.37288	0.28921	0.37351	0.3577	0.26217	0.32495	0.34032	0.30488
1469.3	0.18098	0.17211	0.20327	0.17293	0.24219	0.331	0.20333	0.18215	0.27252	0.25411	0.2807	0.23555	0.32166	0.47194	0.25755	0.26894	0.33208	0.46347	0.30343	0.34954	0.33055	0.37111	0.42693	0.3778	0.48504	0.43396	0.35303	0.37931	0.36089	0.28383	0.36876	0.34941	0.26087	0.32576	0.33113	0.29783
1470.1	0.17704	0.17028	0.20608	0.17586	0.23584	0.31811	0.19213	0.17332	0.26975	0.24986	0.27688	0.22504	0.3083	0.47135	0.26377	0.25609	0.32614	0.45466	0.29681	0.33425	0.32191	0.36228	0.41997	0.36513	0.48071	0.43214	0.34708	0.36776	0.35014	0.26226	0.34622	0.33285	0.25211	0.31659	0.30823	0.27746
1471	0.1872	0.17624	0.22338	0.18038	0.24711	0.32627	0.19115	0.17723	0.28316	0.25142	0.2912	0.2303	0.30416	0.4851	0.27526	0.26625	0.33879	0.46671	0.30588	0.33357	0.32926	0.36988	0.43318	0.36383	0.48648	0.4451	0.34686	0.36688	0.34885	0.25718	0.33788	0.32769	0.25311	0.31436	0.30263	0.2762
1471.8	0.1916	0.18133	0.22628	0.18767	0.25293	0.32638	0.19108	0.17766	0.2853	0.25088	0.30573	0.24312	0.29626	0.48449	0.29138	0.28649	0.34224	0.47281	0.31143	0.32103	0.33845	0.37498	0.43952	0.36379	0.48124	0.4524	0.3491	0.36684	0.34775	0.24888	0.33998	0.32269	0.26075	0.30745	0.30806	0.26911
1472.7	0.19548	0.18322	0.23451	0.1929	0.26192	0.3351	0.18792	0.18343	0.2892	0.25069	0.31859	0.25584	0.28853	0.48746	0.30661	0.29488	0.35223	0.47827	0.31622	0.3182	0.34607	0.37989	0.45237	0.36775	0.48739	0.45718	0.3588	0.36336	0.34736	0.24787	0.33844	0.32511	0.25529	0.30822	0.31038	0.26277
1473.5	0.19304	0.18108	0.23925	0.19509	0.26519	0.31834	0.1778	0.17596	0.28736	0.24575	0.31607	0.25429	0.27586	0.48229	0.31336	0.29548	0.34692	0.47244	0.30535	0.31226	0.33991	0.37284	0.44775	0.35282	0.47299	0.45318	0.35552	0.3534	0.34077	0.23453	0.32568	0.31813	0.24657	0.29936	0.298	0.25225
1474.4	0.20441	0.18695	0.24419	0.19932	0.27591	0.31482	0.18037	0.17308	0.29499	0.24983	0.32761	0.25757	0.26922	0.4843	0.31977	0.30451	0.35307	0.47849	0.30784	0.30484	0.3432	0.37482	0.45552	0.34654	0.46628	0.45583	0.35974	0.35515	0.33665	0.23159	0.32667	0.31288	0.24797	0.2917	0.3021	0.2524
1475.2	0.2071	0.18846	0.24019	0.20277	0.27617	0.31016	0.17283	0.17451	0.29324	0.24567	0.32963	0.26738	0.25881	0.47739	0.32265	0.30334	0.34751	0.47723	0.30784	0.29852	0.34146	0.37259	0.45796	0.33713	0.46462	0.45438	0.35866	0.34797	0.33177	0.22219	0.31971	0.31226	0.24146	0.2832	0.29776	0.24314
1476.1	0.21418	0.19778	0.24675	0.2102	0.28218	0.30396	0.16667	0.18741	0.29889	0.25026	0.34059	0.27456	0.25309	0.4848	0.33372	0.31171	0.35181	0.4769	0.30773	0.30661	0.34399	0.37169	0.46416	0.3365	0.47079	0.45924	0.36712	0.35305	0.32825	0.21872	0.31824	0.31199	0.24033	0.28427	0.28788	0.24852
1476.9	0.22517	0.20382	0.24607	0.21649	0.28381	0.29045	0.16124	0.18148	0.30548	0.25183	0.33786	0.27197	0.24029	0.47986	0.33266	0.31609	0.3448	0.47597	0.30781	0.29513	0.3436	0.36443	0.45997	0.32435	0.46465	0.45218	0.35831	0.35298	0.31929	0.20911	0.31268	0.30409	0.24507	0.28325	0.27622	0.24819
1477.8	0.23215	0.20837	0.24822	0.22048	0.28592	0.30059	0.16493	0.19153	0.30591	0.25245	0.34144	0.277	0.23646	0.47468	0.33998	0.32688	0.35063	0.48002	0.31288	0.28742	0.34847	0.3645	0.46667	0.32492	0.46205	0.44975	0.36014	0.35213	0.3159	0.20693	0.31097	0.30151	0.24619	0.27756	0.27572	0.24793
1478.7	0.23435	0.21	0.25011	0.22406	0.28796	0.29732	0.16029	0.19118	0.29962	0.24771	0.34224	0.28258	0.23197	0.47376	0.3477	0.33256	0.3457	0.47834	0.31438	0.28228	0.34696	0.35917	0.46708	0.32562	0.45496	0.43989	0.35199	0.35009	0.30845	0.20328	0.30867	0.29761	0.24295	0.27763	0.26805	0.24296
1479.5	0.2426	0.21684	0.25981	0.22742	0.29729	0.29009	0.16226	0.19259	0.30558	0.2505	0.34681	0.28709	0.23133	0.47214	0.35584	0.34501	0.3458	0.47984	0.31461	0.27977	0.35143	0.36045	0.46919	0.32886	0.44306	0.42658	0.35498	0.35853	0.30464	0.20268	0.31262	0.29408	0.24405	0.28026	0.27096	0.25026
1480.4	0.24495	0.2087	0.26023	0.21719	0.29362	0.28212	0.1588	0.18528	0.30394	0.24503	0.33743	0.27946	0.22601	0.46318	0.3462	0.3291	0.33591	0.47894	0.3107	0.26473	0.34915	0.3519	0.46236	0.31623	0.42169	0.40195	0.33701	0.35052	0.29504	0.19007	0.30145	0.28463	0.2388	0.27795	0.26617	0.24572
1481.2	0.24688	0.19941	0.26799	0.21893	0.29168	0.27507	0.15561	0.19071	0.29483	0.23783	0.33365	0.28295	0.22646	0.45952	0.36168	0.33811	0.3352	0.47429	0.30556	0.25658	0.34033	0.34644	0.46148	0.31729	0.40932	0.38003	0.3316	0.35566	0.29401	0.1813	0.29718	0.28584	0.23436	0.2718	0.26315	0.24716
1482.1	0.25704	0.20887	0.27532	0.23161	0.29824	0.27688	0.15313	0.19691	0.29806	0.24424	0.34136	0.29226	0.22573	0.4655	0.36682	0.35158	0.33008	0.4747	0.30679	0.2633	0.34417	0.35065	0.46018	0.3218	0.40343	0.35627	0.33316	0.36579	0.29039	0.18173	0.29571	0.28505	0.23628	0.27832	0.26728	0.25039
1482.9	0.27121	0.21069	0.28334	0.23449	0.30051	0.27542	0.15475	0.21041	0.30897	0.24929	0.34663	0.30414	0.2307	0.46655	0.37705	0.36248	0.33557	0.47533	0.31097	0.27406	0.35695	0.35309	0.46107	0.32037	0.40147	0.34223	0.34109	0.36547	0.29335	0.17899	0.29936	0.28575	0.24289	0.2812	0.27955	0.26004
1483.8	0.26991	0.20704	0.28154	0.23653	0.29285	0.26652	0.14475	0.20353	0.29454	0.24433	0.33977	0.29416	0.22076	0.45873	0.37139	0.35862	0.33125	0.46753	0.30329	0.26567	0.35016	0.33917	0.44836	0.31045	0.39005	0.32157	0.32627	0.35991	0.28731	0.17011	0.28676	0.27617	0.24277	0.27348	0.26901	0.24842
1484.6	0.28357	0.21668	0.29603	0.25146	0.3086	0.27151	0.14999	0.21751	0.30016	0.25547	0.3443	0.31582	0.22625	0.46518	0.39103	0.38027	0.34133	0.47537	0.31508	0.27662	0.36516	0.34538	0.45382	0.3181	0.39271	0.30401	0.33892	0.37069	0.29115	0.17847	0.29545	0.2847	0.25253	0.27466	0.28318	0.2659
1485.5	0.28654	0.22509	0.2919	0.24579	0.30529	0.263	0.14452	0.2132	0.29511	0.25035	0.33409	0.3127	0.22204	0.4568	0.37543	0.36134	0.33233	0.47496	0.30834	0.27494	0.36175	0.33613	0.44008	0.3065	0.37827	0.28545	0.33125	0.3587	0.27749	0.17258	0.28199	0.2729	0.24758	0.26234	0.27859	0.25819
1486.3	0.29281	0.23126	0.29505	0.24764	0.30853	0.25426	0.14454	0.21454	0.28677	0.25161	0.32811	0.32092	0.22433	0.45556	0.38121	0.35799	0.333	0.47499	0.30699	0.27453	0.3582	0.3276	0.43426	0.30503	0.37809	0.28168	0.325	0.3605	0.27638	0.16752	0.28308	0.27592	0.24494	0.26219	0.27774	0.26054
1487.2	0.29545	0.22862	0.30116	0.24347	0.31171	0.24892	0.14487	0.21705	0.27198	0.25316	0.32162	0.32189	0.22015	0.44815	0.37759	0.35223	0.32498	0.48036	0.30375	0.27483	0.35593	0.32201	0.42659	0.3035	0.37247	0.26589	0.31813	0.36309	0.27231	0.1651	0.28184	0.27421	0.23778	0.25741	0.26404	0.25812
1488	0.29829	0.23433	0.30565	0.24439	0.31352	0.24582	0.15203	0.22176	0.27263	0.25436	0.3228	0.33315	0.22726	0.45274	0.38223	0.35709	0.32234	0.47613	0.30433	0.27863	0.36698	0.32153	0.42151	0.30216	0.36608	0.25342	0.32143	0.36762	0.27025	0.16275	0.29108	0.26917	0.23866	0.25291	0.26346	0.26753
1488.9	0.30655	0.23151	0.29986	0.23355	0.30015	0.22982	0.1453	0.20897	0.26494	0.25166	0.32532	0.32232	0.22746	0.43836	0.37311	0.34483	0.3094	0.4645	0.29302	0.27642	0.35918	0.30909	0.40853	0.29663	0.35912	0.24765	0.30874	0.3555	0.26491	0.15279	0.2861	0.25994	0.22802	0.24494	0.25358	0.25859
1489.8	0.32113	0.23677	0.30068	0.24005	0.302	0.23116	0.15102	0.21589	0.26492	0.26206	0.33101	0.33071	0.23381	0.44874	0.37868	0.35826	0.30976	0.46772	0.30284	0.27975	0.36846	0.3122	0.40527	0.30261	0.36242	0.25195	0.31167	0.36361	0.27058	0.15917	0.29261	0.2625	0.23516	0.25129	0.25827	0.26314
1490.6	0.32352	0.23225	0.30715	0.23596	0.29974	0.22534	0.15513	0.22296	0.26503	0.26592	0.32804	0.33928	0.23427	0.4508	0.3844	0.35865	0.30686	0.46686	0.31005	0.28128	0.38223	0.30953	0.40125	0.29696	0.35196	0.23961	0.31426	0.36293	0.27511	0.16186	0.29295	0.26139	0.24131	0.24352	0.26159	0.26589
1491.5	0.32751	0.23521	0.30226	0.2392	0.29491	0.21743	0.15658	0.22398	0.26814	0.26546	0.32907	0.34518	0.23341	0.45107	0.38766	0.36037	0.29988	0.45938	0.31075	0.28237	0.38071	0.30667	0.39577	0.2892	0.34794	0.2333	0.31593	0.36635	0.27412	0.16506	0.28469	0.26079	0.24162	0.23836	0.26587	0.26684
1492.3	0.338	0.23927	0.3054	0.23851	0.29816	0.21787	0.15957	0.23487	0.2652	0.27521	0.33056	0.36046	0.23355	0.45965	0.40304	0.36164	0.2991	0.46989	0.32055	0.29598	0.38562	0.31171	0.39809	0.29521	0.34466	0.23678	0.32526	0.36831	0.27995	0.17193	0.28654	0.274	0.23982	0.24206	0.2798	0.27505
1493.2	0.35058	0.25586	0.32252	0.24728	0.31573	0.24528	0.17824	0.25473	0.27122	0.28111	0.33556	0.38216	0.24369	0.485	0.42002	0.38204	0.31034	0.48533	0.33991	0.31508	0.40433	0.32452	0.40688	0.30476	0.35409	0.24752	0.34127	0.38139	0.2907	0.18781	0.30454	0.28448	0.25176	0.2482	0.29433	0.29028
1494	0.33881	0.25666	0.32705	0.24101	0.31885	0.23329	0.17335	0.24739	0.2605	0.27984	0.33031	0.38428	0.23524	0.48318	0.41767	0.37527	0.30387	0.47249	0.33403	0.31327	0.40025	0.31385	0.39947	0.29752	0.34411	0.23319	0.33446	0.38401	0.28656	0.17627	0.30049	0.27908	0.24534	0.24375	0.2883	0.29302
1494.8	0.34503	0.2717	0.32856	0.23738	0.32015	0.22769	0.17347	0.23958	0.25755	0.27983	0.33114	0.38067	0.23352	0.48554	0.41398	0.379	0.29853	0.46293	0.33291	0.31597	0.40088	0.31516	0.39388	0.29922	0.34985	0.23489	0.34139	0.38543	0.27954	0.1718	0.30646	0.28047	0.2441	0.24747	0.28322	0.29782
1495.7	0.34969	0.28429	0.34023	0.23713	0.33514	0.23033	0.17417	0.2431	0.25354	0.28119	0.33441	0.37658	0.24015	0.49805	0.42036	0.3821	0.30521	0.46122	0.33908	0.31374	0.40833	0.31679	0.39775	0.3045	0.35053	0.23778	0.34279	0.38713	0.28457	0.17441	0.3149	0.28473	0.24934	0.2488	0.29157	0.29923
1496.5	0.349	0.28839	0.34627	0.24128	0.34341	0.23283	0.17518	0.23492	0.25029	0.28189	0.33517	0.37628	0.2465	0.50023	0.41809	0.38469	0.30665	0.44869	0.34154	0.30919	0.41406	0.30995	0.39626	0.30693	0.35701	0.2383	0.34079	0.38099	0.28496	0.17584	0.311	0.27427	0.25975	0.24802	0.28891	0.29861
1497.4	0.32957	0.28342	0.34197	0.2368	0.33702	0.21952	0.16608	0.22305	0.23427	0.28221	0.32598	0.36407	0.23814	0.48942	0.40418	0.37136	0.29528	0.43373	0.33422	0.29945	0.40499	0.29839	0.38477	0.29744	0.34799	0.2262	0.3341	0.37337	0.27624	0.16581	0.30138	0.27282	0.25767	0.243	0.28745	0.28506
1498.2	0.33469	0.28434	0.34875	0.23349	0.34145	0.22803	0.17424	0.22287	0.24068	0.28922	0.33024	0.36638	0.242	0.48924	0.41945	0.37366	0.30037	0.43334	0.34226	0.30543	0.41833	0.30475	0.38736	0.30169	0.35359	0.22478	0.34442	0.3707	0.28168	0.17583	0.31149	0.27792	0.26663	0.24704	0.30277	0.28218
1499.1	0.33095	0.27625	0.35013	0.23863	0.34621	0.23238	0.17085	0.22638	0.24103	0.28706	0.3271	0.35788	0.24478	0.48666	0.42531	0.36624	0.29617	0.4319	0.33905	0.29986	0.41434	0.30237	0.38227	0.29544	0.34508	0.22371	0.33601	0.36684	0.29361	0.17686	0.30907	0.27553	0.26921	0.23955	0.31336	0.27133
1500	0.33088	0.28151	0.35255	0.23994	0.35024	0.24366	0.17635	0.2269	0.24118	0.29246	0.32903	0.36963	0.24664	0.4954	0.42304	0.36027	0.29346	0.4295	0.34346	0.31214	0.41774	0.3046	0.3773	0.30419	0.34104	0.22911	0.34005	0.3672	0.29715	0.18437	0.31729	0.28189	0.27698	0.23921	0.32247	0.2791
1500.8	0.32401	0.28554	0.34282	0.23035	0.3415	0.22882	0.16434	0.2227	0.2343	0.28424	0.31891	0.3599	0.23821	0.4863	0.40849	0.33831	0.282	0.41092	0.33126	0.30209	0.40502	0.29693	0.36612	0.29512	0.33164	0.22412	0.32753	0.35898	0.28958	0.17846	0.31087	0.27919	0.27085	0.23094	0.31612	0.2699
1501.7	0.3363	0.29958	0.3477	0.23762	0.35068	0.23378	0.16763	0.22863	0.24768	0.29987	0.32549	0.37	0.24365	0.49375	0.4258	0.34262	0.28297	0.40809	0.34176	0.30957	0.4164	0.3087	0.37475	0.30494	0.3383	0.22982	0.33919	0.3687	0.29964	0.1913	0.32163	0.28932	0.27882	0.24449	0.32163	0.27606
1502.5	0.33297	0.29938	0.35315	0.24295	0.35735	0.23205	0.16426	0.23661	0.24537	0.2956	0.32954	0.3668	0.24599	0.49433	0.42253	0.33495	0.27582	0.40091	0.34096	0.30692	0.41113	0.31065	0.37268	0.30805	0.33964	0.23427	0.34274	0.36349	0.30453	0.19371	0.32282	0.28936	0.28475	0.23627	0.32008	0.27495
1503.4	0.3327	0.30975	0.36556	0.24185	0.36966	0.23761	0.17014	0.23846	0.25293	0.30378	0.33945	0.37726	0.24844	0.49881	0.43116	0.3301	0.2818	0.40071	0.35578	0.30925	0.42015	0.32426	0.38311	0.32675	0.34579	0.24628	0.36384	0.36524	0.30855	0.20689	0.33164	0.30325	0.29612	0.24868	0.33208	0.27967
1504.2	0.31773	0.31074	0.37048	0.24082	0.36692	0.23254	0.16186	0.23212	0.25105	0.30344	0.33542	0.36847	0.24147	0.48681	0.43062	0.32551	0.27724	0.38856	0.35036	0.29613	0.41541	0.32845	0.3791	0.31845	0.34165	0.24676	0.3576	0.35903	0.30702	0.20528	0.32524	0.302	0.29444	0.25275	0.3274	0.27094
1505.1	0.31482	0.30875	0.38902	0.24701	0.37909	0.24774	0.1693	0.24119	0.25571	0.31771	0.34333	0.37574	0.24403	0.4942	0.44998	0.33148	0.2815	0.39486	0.3584	0.30799	0.41687	0.34458	0.38862	0.32865	0.34397	0.2549	0.37709	0.36933	0.31826	0.21231	0.3351	0.31908	0.30482	0.26037	0.3373	0.27621
1505.9	0.2951	0.29869	0.38916	0.24377	0.37215	0.23289	0.15616	0.2306	0.24552	0.30161	0.33611	0.35851	0.23358	0.48297	0.44209	0.30798	0.26476	0.37832	0.34214	0.28633	0.39538	0.33314	0.37443	0.32008	0.32981	0.25502	0.36939	0.35649	0.3096	0.20458	0.31329	0.30733	0.29738	0.24024	0.32949	0.26253
1506.7	0.29841	0.30246	0.39765	0.25349	0.37858	0.24385	0.15845	0.23085	0.25207	0.30797	0.33855	0.36707	0.24016	0.48173	0.44565	0.31502	0.2695	0.37956	0.35187	0.29059	0.39689	0.34383	0.37966	0.32713	0.33191	0.25992	0.38039	0.36159	0.31016	0.20775	0.31767	0.31468	0.30528	0.24895	0.33482	0.27419
1507.6	0.28886	0.28689	0.39264	0.25823	0.37688	0.23434	0.15126	0.2243	0.24457	0.29827	0.3364	0.35951	0.23321	0.46977	0.43594	0.30866	0.26161	0.36876	0.3421	0.28332	0.38446	0.33485	0.37535	0.31403	0.32711	0.25145	0.36121	0.35525	0.30113	0.20138	0.31212	0.30474	0.30492	0.23544	0.32915	0.27126
1508.4	0.29329	0.29212	0.40365	0.26854	0.39474	0.23974	0.15469	0.23187	0.25262	0.30513	0.34799	0.36121	0.23735	0.47338	0.44929	0.316	0.26643	0.37312	0.34651	0.28227	0.38561	0.34572	0.38842	0.3266	0.33281	0.25546	0.38609	0.36215	0.31169	0.20561	0.32386	0.31391	0.31383	0.23661	0.33963	0.27713
1509.3	0.29324	0.28943	0.40505	0.271	0.39972	0.2438	0.15319	0.22337	0.25304	0.30302	0.35398	0.34833	0.23601	0.4615	0.43964	0.31106	0.26656	0.37626	0.34538	0.27287	0.38094	0.34497	0.38779	0.32374	0.33321	0.25094	0.38142	0.35422	0.31316	0.21046	0.32699	0.31068	0.31184	0.23761	0.3466	0.27348
1510.1	0.2933	0.29645	0.41558	0.27567	0.41582	0.24904	0.15572	0.22414	0.25183	0.30862	0.35755	0.35406	0.23592	0.45796	0.42907	0.31371	0.27303	0.38409	0.34599	0.27687	0.383	0.3572	0.3986	0.32586	0.33371	0.24956	0.38645	0.35652	0.31802	0.21189	0.34153	0.31894	0.31935	0.24461	0.35486	0.28153
1511	0.2784	0.29673	0.41171	0.27635	0.42043	0.2428	0.15254	0.21652	0.24892	0.30686	0.34992	0.33859	0.22567	0.45188	0.42141	0.30453	0.26084	0.38207	0.3367	0.2669	0.37645	0.35997	0.39937	0.31899	0.32786	0.25422	0.37271	0.35111	0.31734	0.21423	0.33621	0.31949	0.31211	0.24153	0.35452	0.27556
1511.8	0.2788	0.30672	0.4176	0.28314	0.42985	0.25182	0.15843	0.22071	0.25079	0.32134	0.35209	0.33741	0.23221	0.46127	0.42425	0.31161	0.26399	0.3843	0.34059	0.26638	0.38026	0.37232	0.41064	0.32477	0.33689	0.25775	0.3888	0.35606	0.32661	0.22181	0.34627	0.32499	0.31344	0.2537	0.36116	0.2776
1512.7	0.27837	0.29586	0.41609	0.28301	0.43491	0.25128	0.15568	0.22054	0.24765	0.32278	0.35322	0.33675	0.23062	0.4566	0.40604	0.30769	0.25946	0.38775	0.33895	0.27183	0.37806	0.37449	0.41856	0.32051	0.33416	0.25945	0.38035	0.34917	0.32362	0.22346	0.34618	0.3195	0.3153	0.25512	0.35792	0.28029
1513.5	0.2791	0.29636	0.4117	0.2843	0.4424	0.24233	0.15056	0.22122	0.2457	0.3218	0.34559	0.33227	0.22733	0.45525	0.39527	0.31117	0.25499	0.38018	0.33758	0.26845	0.37206	0.38189	0.42438	0.32118	0.33558	0.26367	0.3841	0.35142	0.32378	0.2216	0.34959	0.32108	0.31355	0.25257	0.35545	0.282
1514.4	0.28563	0.29881	0.41017	0.28336	0.45387	0.24417	0.1519	0.22762	0.24786	0.32866	0.34953	0.32383	0.22849	0.45981	0.39522	0.31831	0.25973	0.37667	0.34601	0.26605	0.36979	0.39219	0.43469	0.31947	0.34365	0.26774	0.37848	0.34459	0.33501	0.21869	0.35549	0.3195	0.31836	0.25606	0.35071	0.28341
1515.2	0.29495	0.30056	0.41523	0.28884	0.46701	0.24944	0.1555	0.23433	0.251	0.33878	0.35342	0.32394	0.23515	0.46451	0.38769	0.32315	0.27101	0.37867	0.35281	0.27658	0.37832	0.40131	0.44967	0.32034	0.35134	0.27159	0.38623	0.34881	0.34595	0.22615	0.3721	0.31784	0.32963	0.25874	0.35496	0.28915
1516.1	0.2944	0.2955	0.42045	0.28733	0.47369	0.25173	0.15173	0.23186	0.25341	0.3388	0.35585	0.31905	0.23197	0.45825	0.36972	0.32349	0.26552	0.3827	0.3517	0.2783	0.37286	0.40825	0.4551	0.32097	0.34553	0.27939	0.38385	0.35137	0.34674	0.22671	0.37318	0.31135	0.33497	0.25805	0.35039	0.29155
1516.9	0.29263	0.29995	0.42008	0.29597	0.47741	0.25585	0.15177	0.23335	0.26061	0.34483	0.34981	0.30339	0.23073	0.45865	0.36942	0.32101	0.26929	0.38148	0.35708	0.27327	0.37604	0.41429	0.46063	0.32226	0.3518	0.28617	0.38573	0.35628	0.35264	0.22667	0.37427	0.31185	0.34146	0.26352	0.35117	0.29794
1517.8	0.289	0.30176	0.42938	0.29671	0.48664	0.25526	0.1551	0.23797	0.26914	0.35032	0.35456	0.29974	0.23376	0.45986	0.3691	0.32478	0.26693	0.38589	0.36245	0.27636	0.37853	0.42035	0.4712	0.31986	0.3507	0.285	0.38882	0.35869	0.35858	0.23172	0.37799	0.30982	0.35072	0.26764	0.34672	0.30096
1518.6	0.28345	0.29926	0.4302	0.30151	0.48944	0.26141	0.15498	0.2369	0.27737	0.35134	0.34993	0.28889	0.2356	0.45934	0.36407	0.32841	0.26978	0.38782	0.36409	0.28687	0.38681	0.4225	0.47658	0.32363	0.35237	0.29282	0.39601	0.37081	0.35571	0.24075	0.38396	0.31626	0.35399	0.26844	0.3496	0.30422
1519.5	0.28422	0.30506	0.43971	0.30028	0.49101	0.26037	0.1542	0.2425	0.28242	0.3544	0.35109	0.28545	0.23695	0.46536	0.36375	0.32894	0.27425	0.38681	0.36787	0.28976	0.38755	0.42799	0.48352	0.3291	0.34967	0.30207	0.40165	0.37357	0.3629	0.23521	0.38551	0.31669	0.35683	0.27297	0.34479	0.31004
1520.3	0.28659	0.30895	0.44017	0.29664	0.4922	0.2593	0.14847	0.24467	0.28509	0.36011	0.34859	0.2758	0.23621	0.46685	0.3639	0.32589	0.28174	0.38592	0.36585	0.29466	0.38993	0.4304	0.48756	0.32882	0.35282	0.30064	0.39842	0.37322	0.36941	0.23022	0.38572	0.31596	0.35813	0.27641	0.3402	0.31733
1521.1	0.28612	0.31689	0.44143	0.29382	0.49193	0.25483	0.14854	0.24628	0.28616	0.36037	0.3509	0.27033	0.23545	0.46531	0.36245	0.33369	0.28244	0.38871	0.36126	0.30085	0.39064	0.43078	0.49335	0.32246	0.34952	0.29865	0.39462	0.3785	0.37379	0.23088	0.39146	0.32207	0.36118	0.27961	0.33864	0.32221
1522	0.28979	0.32977	0.43978	0.30024	0.49405	0.26437	0.14568	0.24744	0.28622	0.36653	0.35435	0.26247	0.23712	0.46869	0.36091	0.33355	0.29164	0.3937	0.35846	0.3092	0.39628	0.43378	0.50393	0.3246	0.35348	0.30686	0.39195	0.38415	0.3813	0.23196	0.39407	0.32782	0.36727	0.28382	0.34414	0.33005
1522.8	0.28477	0.32739	0.43667	0.29886	0.48947	0.25786	0.13899	0.2474	0.28454	0.36355	0.35083	0.25841	0.23616	0.45946	0.3547	0.32739	0.29029	0.39249	0.35068	0.30986	0.39476	0.4353	0.5074	0.3193	0.34043	0.30431	0.3891	0.37634	0.38495	0.22482	0.39239	0.32053	0.36927	0.28531	0.33608	0.3384
1523.7	0.27802	0.32703	0.42667	0.30136	0.49034	0.25983	0.13525	0.24385	0.28838	0.36428	0.35413	0.24595	0.23459	0.45267	0.34747	0.33103	0.29147	0.39575	0.34228	0.3138	0.39982	0.44022	0.51611	0.31903	0.3379	0.29657	0.38548	0.38319	0.38617	0.22636	0.39297	0.32446	0.36747	0.28942	0.34471	0.33939
1524.5	0.27782	0.33931	0.42832	0.31192	0.49952	0.26266	0.14086	0.25167	0.29809	0.36558	0.35719	0.24423	0.24042	0.45984	0.34825	0.34131	0.29865	0.40357	0.34629	0.32324	0.41268	0.4486	0.5263	0.32289	0.3404	0.30141	0.39171	0.39025	0.39314	0.23586	0.4052	0.33468	0.37672	0.29309	0.35353	0.35678
1525.4	0.28404	0.34006	0.43334	0.31966	0.50743	0.2718	0.14253	0.25549	0.30919	0.37472	0.36281	0.24753	0.25077	0.4628	0.35812	0.35419	0.30935	0.40802	0.35428	0.34157	0.42443	0.46059	0.53431	0.33359	0.35018	0.30824	0.40587	0.40071	0.40609	0.24474	0.41696	0.3421	0.38674	0.30118	0.36262	0.36782
1526.2	0.28205	0.3328	0.43255	0.31454	0.50464	0.26499	0.1422	0.252	0.31595	0.37073	0.36383	0.24093	0.25431	0.46049	0.35358	0.35927	0.31024	0.40411	0.34927	0.34565	0.42654	0.46514	0.53012	0.33186	0.34696	0.30978	0.40192	0.40592	0.40598	0.24184	0.42178	0.3356	0.39194	0.3064	0.36345	0.37837
1527.1	0.29345	0.33638	0.43591	0.31781	0.51426	0.26863	0.14981	0.25551	0.3342	0.37562	0.37298	0.23536	0.25894	0.47187	0.36158	0.36695	0.32353	0.40998	0.35036	0.35546	0.4326	0.47636	0.54136	0.34117	0.35706	0.31922	0.40823	0.42378	0.41856	0.25335	0.43368	0.34301	0.40262	0.31554	0.37579	0.38318
1527.9	0.29671	0.34284	0.43543	0.31531	0.51819	0.2689	0.15096	0.25961	0.34832	0.3785	0.37995	0.23095	0.26973	0.47677	0.3714	0.37907	0.333	0.41119	0.34973	0.36811	0.43803	0.4818	0.54448	0.33695	0.36132	0.3245	0.40565	0.42696	0.42326	0.26265	0.44652	0.35407	0.41539	0.32257	0.37268	0.38727
1528.8	0.30249	0.34699	0.43567	0.30845	0.51491	0.26356	0.14813	0.25594	0.35532	0.3809	0.38071	0.23113	0.27895	0.47274	0.37502	0.38292	0.33597	0.41087	0.34936	0.38173	0.4394	0.48698	0.54819	0.33587	0.35933	0.33036	0.40709	0.4335	0.42565	0.26714	0.44954	0.35899	0.41858	0.32598	0.36503	0.38783
1529.6	0.29922	0.35668	0.42932	0.293	0.50612	0.25893	0.14659	0.24971	0.35467	0.37223	0.38011	0.22228	0.28141	0.47482	0.36418	0.37034	0.33654	0.40962	0.3388	0.38117	0.43498	0.49025	0.5487	0.33055	0.35058	0.33273	0.40239	0.42926	0.42012	0.26931	0.44263	0.35004	0.4146	0.32243	0.36215	0.38426
1530.5	0.29731	0.36455	0.42852	0.29857	0.51104	0.26586	0.15013	0.25607	0.37072	0.38097	0.37878	0.22968	0.29071	0.47968	0.37017	0.37348	0.34777	0.41041	0.34255	0.39831	0.44248	0.49794	0.56098	0.33877	0.34959	0.33704	0.40602	0.43449	0.42404	0.28414	0.45027	0.35633	0.41656	0.32637	0.36013	0.39216
1531.3	0.29892	0.35846	0.42502	0.29666	0.50489	0.267	0.14824	0.25521	0.37147	0.38336	0.38187	0.23052	0.30144	0.47489	0.3723	0.37575	0.34689	0.4082	0.33931	0.4074	0.44557	0.50309	0.56617	0.33857	0.34817	0.33122	0.40439	0.43637	0.42535	0.28597	0.4475	0.35214	0.41959	0.33104	0.35831	0.39676
1532.1	0.30488	0.35712	0.42927	0.30003	0.49933	0.2648	0.14473	0.25244	0.37605	0.3832	0.38203	0.23348	0.30433	0.47156	0.36918	0.36998	0.35274	0.40694	0.33473	0.41367	0.44279	0.50783	0.5734	0.34434	0.34814	0.33133	0.40648	0.43682	0.42762	0.28911	0.44345	0.34465	0.4227	0.32915	0.36563	0.40317
1533	0.3036	0.3644	0.43087	0.308	0.50143	0.27568	0.14735	0.26338	0.37961	0.39193	0.38535	0.23449	0.31248	0.47519	0.37537	0.37639	0.36689	0.40826	0.33795	0.42747	0.44851	0.51796	0.5834	0.34987	0.35169	0.33886	0.41015	0.44699	0.43494	0.30235	0.44601	0.34792	0.42847	0.34141	0.3677	0.40777
1533.8	0.30714	0.35034	0.43671	0.30379	0.49971	0.26903	0.14489	0.27164	0.39198	0.3968	0.38433	0.2364	0.32268	0.467	0.37404	0.38243	0.37576	0.39724	0.34059	0.4374	0.45475	0.51809	0.59431	0.35476	0.35661	0.33561	0.40133	0.4506	0.43859	0.30478	0.44902	0.3468	0.4327	0.34256	0.3575	0.40964
1534.7	0.31111	0.35416	0.43648	0.29985	0.49716	0.26271	0.13976	0.27314	0.39525	0.39765	0.38822	0.22882	0.3285	0.47391	0.3768	0.38472	0.38361	0.39441	0.33535	0.44653	0.46093	0.51995	0.59866	0.35007	0.35512	0.33422	0.40252	0.45288	0.43758	0.30621	0.44384	0.34223	0.43663	0.34641	0.36352	0.39741
1535.5	0.30793	0.369	0.43441	0.29551	0.49943	0.26525	0.13818	0.27055	0.39658	0.40329	0.39392	0.2281	0.3347	0.47564	0.37415	0.39106	0.39676	0.39651	0.33165	0.45779	0.46883	0.52047	0.60312	0.35051	0.35187	0.33363	0.4039	0.45637	0.4337	0.32088	0.44067	0.34382	0.4409	0.35495	0.36615	0.39896
1536.4	0.30483	0.37934	0.4301	0.29157	0.50208	0.27221	0.14341	0.27711	0.4	0.41545	0.40033	0.233	0.34497	0.48239	0.37971	0.40228	0.40715	0.39609	0.33512	0.46836	0.47976	0.52656	0.60915	0.35601	0.35429	0.34176	0.41341	0.46791	0.43671	0.32723	0.44615	0.34578	0.44356	0.36784	0.36157	0.39937
1537.2	0.30447	0.37423	0.42722	0.28735	0.49903	0.27582	0.14726	0.27576	0.41001	0.41652	0.40413	0.23722	0.35322	0.4849	0.37776	0.4045	0.42105	0.40133	0.32768	0.47329	0.48081	0.52383	0.61005	0.36133	0.35682	0.33704	0.41506	0.47065	0.44115	0.33401	0.44227	0.34546	0.44374	0.36642	0.36867	0.39628
1538	0.31289	0.39385	0.42674	0.30531	0.51255	0.29225	0.15486	0.27805	0.42408	0.43019	0.4198	0.24679	0.367	0.50739	0.39039	0.42101	0.44584	0.41486	0.32746	0.49405	0.49533	0.53627	0.61857	0.36812	0.36224	0.3514	0.43305	0.4852	0.44825	0.35227	0.45654	0.35685	0.45546	0.38239	0.38261	0.40251
1538.9	0.31164	0.38589	0.42625	0.30762	0.50645	0.30848	0.15541	0.276	0.42582	0.43445	0.42094	0.24794	0.37649	0.50511	0.3923	0.42052	0.4577	0.42035	0.32259	0.48911	0.49749	0.53721	0.61571	0.37361	0.36178	0.35226	0.44058	0.489	0.4512	0.36069	0.45997	0.35654	0.45461	0.38123	0.37436	0.40356
1539.7	0.31261	0.3848	0.43234	0.31064	0.50524	0.32008	0.16235	0.28268	0.43895	0.43564	0.42284	0.2556	0.39003	0.51493	0.39544	0.42327	0.47565	0.42324	0.32701	0.48969	0.50322	0.54216	0.61781	0.3809	0.36835	0.36591	0.45241	0.49579	0.45875	0.36872	0.47542	0.35785	0.4611	0.38167	0.37602	0.40439
1540.6	0.31826	0.3848	0.44416	0.31977	0.51071	0.33648	0.1706	0.28431	0.4529	0.44707	0.42625	0.26093	0.40436	0.52318	0.40771	0.42734	0.4991	0.43812	0.33378	0.49644	0.51844	0.54816	0.62011	0.38725	0.37527	0.3691	0.46144	0.50189	0.46721	0.38558	0.48178	0.36269	0.4727	0.38966	0.3825	0.41207
1541.4	0.31422	0.38053	0.43974	0.31955	0.50703	0.3445	0.16857	0.27841	0.46412	0.45399	0.42693	0.25798	0.41018	0.52371	0.4078	0.43188	0.50609	0.43834	0.33161	0.48356	0.5342	0.54972	0.62308	0.38792	0.36517	0.37182	0.46706	0.50159	0.46726	0.3894	0.48521	0.35675	0.47877	0.3946	0.38475	0.41439
1542.3	0.31352	0.37639	0.43937	0.32185	0.50614	0.3651	0.17844	0.2797	0.46524	0.45744	0.42737	0.25571	0.42339	0.52347	0.41258	0.43856	0.51314	0.44807	0.33775	0.47331	0.54001	0.55348	0.62172	0.39121	0.36276	0.37593	0.46818	0.50724	0.47348	0.40038	0.48963	0.35807	0.48132	0.39913	0.38951	0.41208
1543.1	0.31807	0.38787	0.44411	0.31761	0.50647	0.37228	0.18801	0.28126	0.47346	0.46005	0.43193	0.26164	0.43249	0.52413	0.41903	0.44855	0.52112	0.45345	0.34476	0.46953	0.55493	0.55707	0.62706	0.39835	0.36957	0.3884	0.47641	0.51501	0.4834	0.40707	0.49485	0.35925	0.49022	0.40604	0.39537	0.41596
1543.9	0.32122	0.38992	0.44879	0.3218	0.51392	0.39294	0.198	0.28313	0.4781	0.47135	0.43658	0.266	0.44265	0.52816	0.43274	0.4637	0.53313	0.46299	0.34708	0.47275	0.56931	0.56272	0.6312	0.40705	0.37	0.38838	0.48937	0.52363	0.48891	0.41411	0.49414	0.36594	0.49011	0.4094	0.40015	0.42199
1544.8	0.32652	0.39493	0.44617	0.32555	0.51031	0.40427	0.19734	0.28346	0.48164	0.46412	0.43521	0.26483	0.45278	0.53081	0.43158	0.46944	0.5354	0.46438	0.34465	0.46519	0.56937	0.56176	0.63183	0.41109	0.36951	0.39114	0.4925	0.53472	0.48978	0.41883	0.4963	0.36595	0.48594	0.40558	0.39616	0.42416
1545.6	0.33687	0.40938	0.45431	0.32864	0.51881	0.42061	0.20849	0.2884	0.48155	0.46542	0.44276	0.26597	0.46964	0.54001	0.44378	0.47462	0.54061	0.47174	0.34821	0.46897	0.57897	0.57068	0.63458	0.41999	0.38338	0.4033	0.50013	0.54521	0.49786	0.4245	0.50105	0.37049	0.48776	0.40652	0.3995	0.42269
1546.5	0.33022	0.41078	0.45227	0.32237	0.49967	0.41986	0.20632	0.28818	0.48571	0.46275	0.4373	0.25872	0.46908	0.53446	0.44229	0.47302	0.53182	0.46482	0.33313	0.45081	0.57995	0.56667	0.62646	0.41988	0.37876	0.39702	0.50082	0.5432	0.49506	0.41457	0.48999	0.36412	0.47862	0.40036	0.39047	0.41878
1547.3	0.33597	0.40433	0.45509	0.33986	0.50975	0.4563	0.21799	0.29694	0.50178	0.47287	0.44431	0.26891	0.48398	0.54384	0.45419	0.48229	0.54505	0.47702	0.33299	0.45676	0.59642	0.58063	0.63053	0.43219	0.38238	0.40099	0.51059	0.55981	0.5055	0.42465	0.49541	0.37436	0.48174	0.41251	0.39882	0.43724
1548.1	0.34448	0.40288	0.4506	0.34281	0.50487	0.4787	0.22164	0.29909	0.51066	0.47562	0.44489	0.26338	0.49104	0.54325	0.45819	0.48574	0.54666	0.47909	0.33419	0.44926	0.60393	0.58576	0.62966	0.43385	0.39014	0.41301	0.50513	0.56448	0.51107	0.4219	0.50114	0.37507	0.47985	0.41757	0.40175	0.43648
1549	0.34564	0.39947	0.45237	0.33846	0.49819	0.50677	0.23242	0.29443	0.50793	0.47967	0.45228	0.25881	0.49596	0.53603	0.46716	0.49123	0.54226	0.4815	0.33299	0.43238	0.61156	0.58839	0.63008	0.44035	0.38839	0.41758	0.50764	0.56479	0.51288	0.42483	0.49996	0.37017	0.47605	0.42167	0.39961	0.43475
1549.8	0.34524	0.39107	0.45151	0.34239	0.48526	0.52681	0.23558	0.29769	0.51354	0.47831	0.45184	0.25324	0.49461	0.52799	0.47229	0.49724	0.54374	0.47874	0.33572	0.42189	0.61512	0.58788	0.62925	0.44115	0.38262	0.41411	0.50929	0.56559	0.51512	0.42637	0.51182	0.37065	0.47621	0.42467	0.39809	0.43935
1550.7	0.35101	0.39167	0.4512	0.35636	0.49497	0.55861	0.24729	0.30108	0.51903	0.4816	0.46253	0.25915	0.50385	0.52802	0.48096	0.50691	0.5532	0.49062	0.3442	0.42673	0.62316	0.59582	0.63701	0.45256	0.39056	0.41945	0.5166	0.5779	0.52346	0.43314	0.52269	0.37491	0.47796	0.43262	0.40457	0.45658
1551.5	0.35258	0.40403	0.456	0.36053	0.48864	0.56948	0.25478	0.30449	0.52104	0.47908	0.4679	0.24933	0.50749	0.52446	0.49052	0.51388	0.55232	0.4913	0.34666	0.41749	0.6323	0.59768	0.63985	0.45979	0.39754	0.42074	0.52553	0.57628	0.52881	0.43544	0.53144	0.37776	0.47971	0.43413	0.40893	0.46179
1552.4	0.35838	0.41403	0.46252	0.37354	0.48501	0.58969	0.2626	0.31144	0.52549	0.4869	0.47839	0.25385	0.51456	0.52155	0.49795	0.51706	0.55026	0.4956	0.35012	0.40435	0.63747	0.60006	0.64791	0.46806	0.40273	0.42616	0.54106	0.58563	0.54382	0.44227	0.53963	0.37733	0.48322	0.44607	0.41288	0.46976
1553.2	0.36095	0.42998	0.45856	0.39205	0.4894	0.60345	0.26634	0.32448	0.54014	0.49424	0.48283	0.25959	0.51861	0.52591	0.50309	0.53132	0.5479	0.50041	0.35519	0.40931	0.64889	0.60783	0.65262	0.47652	0.41126	0.43428	0.55115	0.59751	0.55757	0.44767	0.55051	0.39134	0.48914	0.45394	0.42711	0.48016
1554.1	0.3594	0.42576	0.45997	0.40248	0.48692	0.61598	0.27289	0.3261	0.53929	0.49973	0.48588	0.26082	0.52012	0.51832	0.50582	0.52847	0.53852	0.50355	0.35218	0.40229	0.651	0.61243	0.65474	0.4862	0.41426	0.43899	0.55583	0.60411	0.56268	0.44811	0.55019	0.39302	0.48432	0.46726	0.43146	0.49297
1554.9	0.35921	0.42265	0.45953	0.40898	0.47833	0.61508	0.2744	0.32616	0.532	0.50132	0.48164	0.25132	0.51743	0.51201	0.50378	0.51809	0.53182	0.49965	0.35448	0.3873	0.65488	0.60758	0.65436	0.48661	0.41009	0.43859	0.56181	0.60297	0.56581	0.44774	0.55136	0.39326	0.48316	0.46621	0.43099	0.4928
1555.7	0.3651	0.42243	0.456	0.42101	0.47689	0.62496	0.27999	0.33325	0.53288	0.51	0.48705	0.25598	0.52158	0.51033	0.50296	0.52419	0.5284	0.50129	0.35738	0.37954	0.65591	0.60899	0.66273	0.48648	0.41406	0.44935	0.56402	0.61458	0.57075	0.44732	0.55934	0.40104	0.48312	0.47917	0.4349	0.49492
1556.6	0.36226	0.4214	0.45908	0.4302	0.47386	0.6158	0.28053	0.34326	0.52852	0.50552	0.48934	0.26012	0.51918	0.50787	0.49999	0.52057	0.52131	0.50544	0.35832	0.37876	0.65056	0.61173	0.66397	0.49242	0.408	0.44539	0.56363	0.61564	0.56252	0.44681	0.55929	0.40508	0.48131	0.47906	0.4319	0.50551
1557.4	0.36587	0.40369	0.46639	0.43516	0.47159	0.60986	0.28601	0.34894	0.51696	0.50694	0.4962	0.25879	0.51608	0.4996	0.49299	0.50599	0.52092	0.50639	0.3527	0.36516	0.64743	0.61211	0.66689	0.49074	0.40691	0.44848	0.57085	0.61498	0.56505	0.44127	0.55507	0.40287	0.47669	0.48326	0.42592	0.51012
1558.3	0.37407	0.41735	0.46608	0.45115	0.47268	0.6122	0.28938	0.35432	0.51451	0.51181	0.50505	0.26839	0.52155	0.50899	0.49048	0.51506	0.52306	0.50938	0.35983	0.36132	0.65448	0.61585	0.67496	0.49107	0.4104	0.45469	0.58315	0.62303	0.57362	0.44056	0.56415	0.407	0.47939	0.48896	0.43403	0.50922
1559.1	0.37486	0.42198	0.47793	0.46515	0.47234	0.61511	0.29223	0.35718	0.51075	0.51725	0.51175	0.28558	0.52275	0.50491	0.49523	0.5183	0.52196	0.51365	0.36197	0.35954	0.65234	0.62428	0.68486	0.49659	0.41521	0.45691	0.59538	0.63103	0.58041	0.44064	0.57068	0.41076	0.4828	0.50112	0.44361	0.51693
1559.9	0.38507	0.42115	0.49125	0.48034	0.4763	0.60433	0.29477	0.35879	0.50816	0.5242	0.51926	0.29553	0.5204	0.507	0.49476	0.51626	0.51801	0.51795	0.36799	0.36776	0.64785	0.63014	0.69305	0.50014	0.42232	0.45954	0.5994	0.63158	0.58509	0.43995	0.57423	0.41459	0.48478	0.50623	0.45294	0.52694
1560.8	0.3919	0.41999	0.49326	0.49386	0.47593	0.59586	0.29446	0.3567	0.50745	0.52946	0.5263	0.29556	0.51753	0.50256	0.49433	0.51868	0.51628	0.51369	0.36701	0.36796	0.64856	0.63369	0.70032	0.49655	0.4239	0.4637	0.60298	0.63865	0.59513	0.44071	0.57921	0.41999	0.48958	0.51458	0.456	0.52865
1561.6	0.39972	0.42063	0.49782	0.51595	0.47685	0.59373	0.29363	0.36435	0.51185	0.53799	0.53713	0.31085	0.52233	0.50228	0.51364	0.52647	0.51847	0.52204	0.38154	0.37837	0.65034	0.64464	0.71477	0.50194	0.42831	0.47042	0.61195	0.64909	0.60142	0.4396	0.59521	0.43475	0.50086	0.52626	0.46999	0.53851
1562.4	0.41368	0.41068	0.51365	0.52881	0.48107	0.58266	0.29367	0.3722	0.51476	0.54591	0.55206	0.32285	0.52445	0.49732	0.52252	0.5236	0.52074	0.52524	0.38241	0.38498	0.64486	0.65484	0.72303	0.49836	0.43459	0.47372	0.61102	0.65233	0.60234	0.43836	0.60351	0.44071	0.50848	0.53478	0.46745	0.54564
1563.3	0.42517	0.41169	0.52342	0.53994	0.48815	0.5685	0.28994	0.38235	0.52068	0.55634	0.56604	0.32854	0.51985	0.50591	0.523	0.52018	0.52276	0.52853	0.38251	0.38934	0.64032	0.65891	0.73017	0.49856	0.43384	0.48722	0.60544	0.655	0.60978	0.4335	0.60471	0.4499	0.51738	0.54048	0.46373	0.54696
1564.1	0.41905	0.40978	0.52345	0.53677	0.48082	0.54615	0.28339	0.3857	0.51327	0.55803	0.57757	0.3345	0.51579	0.49779	0.5164	0.51071	0.5175	0.52362	0.37582	0.38079	0.62925	0.66099	0.73388	0.49433	0.41968	0.48646	0.61145	0.65565	0.61044	0.42529	0.60433	0.44941	0.51693	0.53693	0.45454	0.54379
1565	0.42219	0.40726	0.53261	0.54065	0.47966	0.52662	0.27549	0.38668	0.50453	0.56047	0.58141	0.33946	0.51327	0.50075	0.51732	0.5017	0.51208	0.52694	0.37301	0.37636	0.61922	0.66386	0.73788	0.49262	0.41958	0.4861	0.61182	0.65297	0.6126	0.41811	0.59974	0.44681	0.51638	0.53898	0.45763	0.54601
1565.8	0.42776	0.41243	0.54477	0.54207	0.48226	0.5156	0.27816	0.38477	0.49614	0.56318	0.589	0.34497	0.51005	0.50752	0.50798	0.49822	0.51382	0.52508	0.37072	0.3713	0.61762	0.6689	0.74456	0.48795	0.41385	0.48279	0.61432	0.65204	0.61602	0.4147	0.5973	0.43791	0.51879	0.54849	0.45717	0.55422
1566.6	0.42546	0.41563	0.54793	0.53523	0.47856	0.49514	0.26611	0.38311	0.48994	0.56518	0.5908	0.34296	0.50383	0.50849	0.4988	0.48728	0.5112	0.52416	0.35819	0.36516	0.60785	0.67093	0.74946	0.48506	0.41134	0.48124	0.61363	0.64863	0.61871	0.40396	0.58692	0.43391	0.51946	0.54518	0.45634	0.56009
1567.5	0.42621	0.41378	0.55263	0.53611	0.47759	0.48451	0.25909	0.38335	0.48795	0.56999	0.60376	0.35168	0.50626	0.50925	0.50139	0.48838	0.50944	0.53322	0.3562	0.36214	0.60795	0.68498	0.7609	0.48432	0.4152	0.48157	0.61724	0.65	0.6178	0.40496	0.59264	0.4325	0.52642	0.5531	0.46716	0.56765
1568.3	0.4342	0.4155	0.56082	0.54496	0.48405	0.48199	0.24981	0.38885	0.49152	0.56969	0.61268	0.364	0.5043	0.51536	0.51262	0.49194	0.51438	0.53738	0.35793	0.36058	0.60449	0.69455	0.7713	0.48308	0.4231	0.47967	0.61683	0.65007	0.62421	0.40376	0.59274	0.43393	0.53327	0.55724	0.47384	0.57039
1569.2	0.44554	0.4258	0.57635	0.55185	0.49062	0.48704	0.25362	0.3973	0.50092	0.58502	0.63241	0.38332	0.50684	0.5228	0.51703	0.5056	0.5258	0.54261	0.36367	0.3633	0.61216	0.71197	0.78657	0.48129	0.42842	0.4833	0.62008	0.65699	0.63042	0.40409	0.60258	0.44202	0.54473	0.56976	0.47941	0.57516
1570	0.44086	0.42072	0.57791	0.54351	0.48208	0.46845	0.23549	0.39355	0.50519	0.58924	0.63647	0.38583	0.50132	0.51822	0.51255	0.49417	0.51497	0.5413	0.34989	0.35206	0.59148	0.71591	0.78876	0.474	0.42513	0.47756	0.60828	0.65004	0.62682	0.39894	0.59599	0.43627	0.53955	0.55971	0.46861	0.56369
1570.8	0.45145	0.43159	0.58687	0.56896	0.49917	0.48519	0.25015	0.40561	0.52571	0.60713	0.66579	0.41663	0.51218	0.53351	0.52832	0.51636	0.52828	0.55791	0.36484	0.36354	0.60188	0.74122	0.81108	0.47917	0.42709	0.49062	0.62443	0.66214	0.63819	0.41364	0.609	0.44837	0.55105	0.57514	0.48662	0.57051
1571.7	0.46333	0.43743	0.59274	0.57645	0.50382	0.48622	0.25008	0.40533	0.5303	0.61366	0.67856	0.4222	0.51784	0.53803	0.53083	0.52205	0.52917	0.55286	0.36445	0.36498	0.59194	0.74968	0.82257	0.47712	0.42744	0.49628	0.6229	0.66096	0.64212	0.41467	0.60864	0.44756	0.55384	0.5747	0.48444	0.5707
1572.5	0.46598	0.42952	0.59394	0.57568	0.49874	0.47332	0.24487	0.39729	0.52483	0.62118	0.68345	0.41743	0.52189	0.53451	0.51841	0.51684	0.52286	0.54803	0.3559	0.35313	0.57867	0.75449	0.82805	0.46569	0.42062	0.49004	0.60366	0.65335	0.63474	0.40991	0.6011	0.43418	0.55339	0.57125	0.47882	0.55536
1573.3	0.46732	0.436	0.60039	0.58166	0.50494	0.47656	0.24642	0.40519	0.53235	0.6297	0.6963	0.43563	0.52855	0.54301	0.52555	0.52001	0.52729	0.55512	0.35875	0.35854	0.57726	0.7679	0.84266	0.46906	0.4236	0.49614	0.6099	0.65475	0.64209	0.41047	0.60373	0.43586	0.56089	0.56721	0.48351	0.55893
1574.2	0.47159	0.44763	0.60628	0.59086	0.51229	0.47474	0.24848	0.40851	0.53658	0.63776	0.70346	0.43988	0.53289	0.55053	0.52543	0.53108	0.53133	0.55546	0.36048	0.36026	0.57853	0.7751	0.85271	0.46615	0.4242	0.5003	0.60431	0.65397	0.64349	0.40875	0.60624	0.43277	0.56862	0.56144	0.48233	0.55912
1575	0.48022	0.45133	0.61335	0.58397	0.51491	0.4687	0.24067	0.41074	0.53783	0.64468	0.70272	0.43956	0.53436	0.55424	0.51951	0.52621	0.52376	0.5509	0.35965	0.35216	0.56943	0.77579	0.86152	0.46422	0.42671	0.50024	0.59324	0.64969	0.63985	0.40616	0.59961	0.42666	0.56803	0.55387	0.46924	0.55281
1575.8	0.48586	0.45841	0.62298	0.58166	0.51901	0.47313	0.24266	0.41497	0.54272	0.65065	0.7089	0.45322	0.54006	0.55935	0.5227	0.53359	0.52127	0.55708	0.35871	0.34645	0.57006	0.78005	0.86998	0.45792	0.42458	0.49044	0.58794	0.64614	0.63563	0.40465	0.59455	0.41719	0.56839	0.54833	0.46178	0.54562
1576.7	0.49594	0.46599	0.62817	0.57879	0.52378	0.48478	0.24745	0.42286	0.56065	0.6617	0.71699	0.4637	0.5453	0.56326	0.52955	0.53918	0.52315	0.5661	0.36711	0.34892	0.57295	0.79165	0.87879	0.46069	0.4307	0.49016	0.58496	0.64655	0.63896	0.40589	0.59645	0.42007	0.5702	0.54957	0.4568	0.55894
1577.5	0.50276	0.46353	0.63269	0.57187	0.52118	0.47668	0.24522	0.41115	0.5682	0.66609	0.72839	0.45957	0.5528	0.55875	0.53394	0.53837	0.51628	0.56466	0.36298	0.3401	0.56281	0.78805	0.87921	0.45857	0.43024	0.48266	0.57102	0.63573	0.62747	0.40367	0.58362	0.41132	0.56384	0.53897	0.44931	0.55376
1578.4	0.5122	0.47341	0.64815	0.57823	0.53332	0.49558	0.25304	0.42453	0.58239	0.68223	0.75386	0.481	0.56544	0.56846	0.54886	0.54689	0.52068	0.58096	0.37364	0.3552	0.56574	0.80104	0.89115	0.4672	0.43901	0.48755	0.58544	0.63957	0.63149	0.41373	0.59397	0.41925	0.56986	0.54854	0.45869	0.56533
1579.2	0.50714	0.48029	0.64575	0.56657	0.52398	0.48454	0.24983	0.41594	0.57598	0.67807	0.75004	0.47168	0.55964	0.56666	0.5502	0.54061	0.51775	0.58365	0.35734	0.34353	0.55344	0.79411	0.88528	0.45741	0.43824	0.47549	0.57039	0.62781	0.62748	0.40637	0.58752	0.40588	0.56391	0.53439	0.45049	0.55829
1580	0.5131	0.48925	0.64928	0.57332	0.53104	0.49056	0.25937	0.42295	0.58838	0.69268	0.7679	0.48299	0.56519	0.57396	0.55745	0.55046	0.52514	0.5976	0.36683	0.35079	0.55756	0.80194	0.89177	0.46249	0.45583	0.47976	0.57593	0.63185	0.63757	0.41537	0.59383	0.4138	0.5694	0.54031	0.45933	0.57265
1580.9	0.51925	0.50438	0.65654	0.57408	0.54163	0.49512	0.26202	0.41842	0.59391	0.70343	0.7802	0.48856	0.5676	0.57972	0.56723	0.55219	0.5256	0.61042	0.36407	0.35357	0.55743	0.80305	0.89313	0.46743	0.45876	0.48686	0.58822	0.63251	0.64108	0.42039	0.59225	0.40955	0.57499	0.5415	0.46584	0.57661
1581.7	0.51586	0.50863	0.65054	0.56589	0.53721	0.4957	0.25824	0.41293	0.58664	0.70196	0.77574	0.48568	0.56253	0.58096	0.5661	0.54708	0.52208	0.61645	0.358	0.34369	0.55161	0.79689	0.88496	0.45608	0.45833	0.4892	0.58673	0.62853	0.63798	0.42378	0.58926	0.40272	0.57464	0.54048	0.45955	0.57099
1582.5	0.53121	0.51388	0.65336	0.56814	0.53971	0.49596	0.26288	0.41623	0.58924	0.70694	0.7794	0.4854	0.56899	0.5869	0.56853	0.5605	0.52634	0.62377	0.35815	0.34031	0.55491	0.79636	0.8806	0.45183	0.4685	0.49247	0.58232	0.63126	0.63989	0.43118	0.58341	0.40357	0.58035	0.54685	0.46425	0.57079
1583.4	0.53868	0.51984	0.66362	0.56422	0.54399	0.51584	0.26723	0.42732	0.60061	0.7112	0.7939	0.49678	0.57837	0.59473	0.57899	0.56775	0.53246	0.63887	0.37186	0.3535	0.55644	0.79759	0.87641	0.46327	0.47422	0.49865	0.59448	0.6363	0.64359	0.44405	0.58362	0.41246	0.59599	0.55841	0.4687	0.58469
1584.2	0.53832	0.52025	0.66559	0.54897	0.53229	0.51263	0.25771	0.42477	0.60026	0.70848	0.78707	0.48801	0.57752	0.58606	0.58153	0.56449	0.52824	0.63598	0.36979	0.34273	0.54981	0.78627	0.86447	0.46235	0.47154	0.49825	0.58228	0.6302	0.64043	0.44548	0.5803	0.41	0.59574	0.55909	0.46378	0.58576
1585	0.54637	0.53753	0.68122	0.55422	0.53543	0.52545	0.26734	0.4447	0.61179	0.72067	0.79583	0.50241	0.59053	0.59588	0.59555	0.58567	0.54195	0.65261	0.38361	0.3522	0.56201	0.79062	0.8676	0.47549	0.48391	0.51589	0.59064	0.64376	0.65049	0.46441	0.59567	0.42939	0.60896	0.57412	0.47083	0.60277
1585.9	0.56391	0.55169	0.69928	0.56227	0.54785	0.54523	0.27622	0.45927	0.6277	0.73826	0.80946	0.50906	0.60391	0.59738	0.61293	0.60311	0.55231	0.66982	0.39463	0.36534	0.57542	0.79658	0.87457	0.49212	0.49623	0.52266	0.60283	0.65792	0.66441	0.47932	0.60446	0.44544	0.62523	0.58954	0.48303	0.61757
1586.7	0.56149	0.55765	0.70393	0.55023	0.54247	0.55316	0.27297	0.45644	0.63604	0.74288	0.80891	0.51111	0.60454	0.59175	0.61723	0.59518	0.55788	0.67136	0.40012	0.35844	0.57793	0.79076	0.87072	0.50142	0.49869	0.52231	0.59964	0.66408	0.66865	0.48539	0.60245	0.44649	0.62769	0.5971	0.49557	0.62904
1587.6	0.57578	0.5633	0.7211	0.56423	0.54627	0.56678	0.28357	0.46585	0.6558	0.76307	0.81115	0.52379	0.61983	0.59232	0.63007	0.61473	0.57044	0.68321	0.40969	0.36182	0.59698	0.79673	0.87366	0.51246	0.51467	0.53177	0.60541	0.67734	0.68055	0.49832	0.61952	0.46372	0.64146	0.61372	0.51627	0.64254
1588.4	0.59198	0.56849	0.73929	0.57395	0.55575	0.58616	0.29392	0.48047	0.66973	0.78125	0.81819	0.53894	0.63405	0.59783	0.64737	0.62427	0.58837	0.69987	0.4169	0.38006	0.61245	0.80588	0.88056	0.52794	0.52364	0.53986	0.62507	0.69541	0.69031	0.51387	0.63355	0.48164	0.66184	0.63322	0.54515	0.6622
1589.2	0.5978	0.57219	0.75269	0.58438	0.55666	0.59983	0.30294	0.48307	0.68282	0.79071	0.82444	0.53216	0.64472	0.59806	0.66178	0.63315	0.59951	0.71193	0.42355	0.38833	0.62125	0.80751	0.87973	0.53105	0.52966	0.53746	0.63862	0.70003	0.69378	0.53123	0.64762	0.49118	0.67798	0.64629	0.56526	0.67369
1590.1	0.60887	0.58159	0.76002	0.59682	0.5595	0.6177	0.31348	0.4968	0.70066	0.80261	0.82237	0.5401	0.6588	0.60501	0.67292	0.64143	0.61406	0.72954	0.43674	0.40197	0.63271	0.81488	0.88071	0.54242	0.54123	0.54337	0.65005	0.7099	0.70761	0.55094	0.66592	0.50356	0.69202	0.66306	0.58903	0.69564
1590.9	0.61993	0.59654	0.77566	0.60306	0.56669	0.62615	0.32924	0.51168	0.70879	0.81211	0.82402	0.54563	0.67611	0.61004	0.6968	0.6567	0.627	0.74539	0.44481	0.41332	0.64202	0.81658	0.8849	0.55431	0.55002	0.55287	0.66469	0.71842	0.72341	0.57404	0.68541	0.52294	0.71419	0.67333	0.60638	0.71308
1591.7	0.63072	0.61508	0.79151	0.60632	0.57238	0.63877	0.33764	0.52171	0.71926	0.81979	0.83269	0.54753	0.68926	0.61335	0.7175	0.67259	0.63693	0.75786	0.45509	0.42643	0.65319	0.81675	0.89109	0.56159	0.55831	0.55737	0.67993	0.73743	0.73423	0.59576	0.69868	0.53675	0.73121	0.68619	0.62961	0.73413
1592.6	0.64542	0.63735	0.81056	0.62116	0.58327	0.65563	0.3511	0.53274	0.74202	0.82618	0.84323	0.55202	0.70934	0.62449	0.73906	0.68899	0.65255	0.77743	0.47112	0.44301	0.66744	0.82201	0.89537	0.57316	0.56833	0.56905	0.69404	0.7526	0.74858	0.61769	0.71897	0.56327	0.74899	0.7077	0.6522	0.75097
1593.4	0.67123	0.66228	0.83079	0.62566	0.59807	0.68604	0.36349	0.55111	0.75664	0.8431	0.85831	0.57767	0.73375	0.64394	0.76693	0.70305	0.67535	0.79797	0.48883	0.46234	0.68984	0.82773	0.90614	0.59613	0.58326	0.57888	0.70652	0.77827	0.77149	0.64503	0.74044	0.59193	0.77053	0.73521	0.68327	0.77102
1594.2	0.69398	0.68472	0.85368	0.63664	0.60939	0.70004	0.37711	0.56749	0.77583	0.85732	0.87276	0.59034	0.75767	0.65858	0.79281	0.72778	0.70072	0.81223	0.50398	0.47125	0.70935	0.83406	0.91734	0.61148	0.59193	0.59455	0.72163	0.80024	0.79127	0.67191	0.76877	0.62445	0.79571	0.76071	0.70817	0.79357
1595.1	0.72209	0.70965	0.87636	0.65743	0.62277	0.7268	0.39374	0.5829	0.80585	0.87284	0.8942	0.60904	0.78551	0.68057	0.82584	0.75284	0.72464	0.83517	0.52848	0.49956	0.7345	0.85103	0.92959	0.63024	0.60819	0.60661	0.74894	0.82809	0.81683	0.70129	0.80232	0.65938	0.82538	0.79171	0.7329	0.81098
1595.9	0.74503	0.73123	0.89502	0.67501	0.63464	0.73855	0.41138	0.59286	0.82181	0.8854	0.91486	0.6227	0.81134	0.69117	0.85421	0.76575	0.74847	0.85885	0.55284	0.51437	0.74334	0.8596	0.94307	0.64421	0.61587	0.61772	0.77367	0.84306	0.83705	0.73165	0.82762	0.68751	0.84771	0.82122	0.76188	0.82554
1596.7	0.76765	0.76058	0.91967	0.69194	0.65268	0.76467	0.42999	0.61485	0.84419	0.90662	0.939	0.64937	0.83951	0.71443	0.88639	0.7976	0.77811	0.88301	0.5765	0.53925	0.77054	0.87189	0.95682	0.66557	0.63541	0.63035	0.80882	0.87139	0.86771	0.77289	0.85883	0.71833	0.87528	0.8496	0.79425	0.85313
1597.6	0.77498	0.77231	0.93177	0.7096	0.66018	0.7641	0.43652	0.62244	0.85406	0.91131	0.93884	0.65101	0.85685	0.71985	0.89833	0.81348	0.79186	0.88547	0.59064	0.55029	0.77801	0.87384	0.9583	0.66497	0.63491	0.63154	0.82532	0.88386	0.88387	0.79341	0.8758	0.73959	0.89269	0.86692	0.81264	0.86505
1598.4	0.7871	0.78985	0.94632	0.72521	0.67208	0.77374	0.44693	0.633	0.86686	0.92017	0.95002	0.66959	0.88082	0.73439	0.91271	0.83411	0.80491	0.89235	0.60857	0.57586	0.79164	0.87729	0.96415	0.67718	0.64661	0.63455	0.84451	0.90591	0.89976	0.81618	0.89267	0.75857	0.90807	0.89311	0.8404	0.88729
1599.2	0.8041	0.812	0.96493	0.74623	0.69308	0.79561	0.45868	0.65357	0.88501	0.94247	0.96387	0.68682	0.91162	0.75286	0.92614	0.85768	0.8285	0.91098	0.6313	0.59692	0.81121	0.8867	0.97189	0.69212	0.65763	0.64771	0.87186	0.92584	0.9217	0.84643	0.91477	0.78924	0.93192	0.92497	0.87946	0.92161
1600.1	0.81203	0.81997	0.97039	0.75905	0.70007	0.805	0.45934	0.66561	0.89617	0.95401	0.96474	0.6924	0.93085	0.76309	0.92541	0.87194	0.84044	0.91685	0.63906	0.60904	0.82595	0.8933	0.96711	0.69922	0.65733	0.64833	0.8758	0.9402	0.93633	0.86269	0.92953	0.80924	0.94507	0.94512	0.89936	0.93603
1600.9	0.81861	0.83498	0.96923	0.76927	0.70197	0.80326	0.46114	0.67128	0.9	0.95968	0.96356	0.69157	0.95175	0.7718	0.93012	0.8754	0.84382	0.91837	0.64563	0.61037	0.82922	0.89437	0.96557	0.7003	0.64908	0.65038	0.87975	0.94886	0.94436	0.8722	0.93722	0.82079	0.95086	0.95691	0.90972	0.94318
1601.7	0.83506	0.84934	0.97805	0.7738	0.71041	0.81111	0.47217	0.68355	0.91668	0.97105	0.9766	0.69782	0.97435	0.78808	0.94399	0.8863	0.85741	0.93267	0.65953	0.61782	0.83706	0.90222	0.9676	0.71082	0.65843	0.66292	0.89683	0.96067	0.96315	0.88869	0.94948	0.83427	0.96219	0.96971	0.92709	0.96428
1602.6	0.83429	0.85676	0.98188	0.77776	0.71094	0.81387	0.47629	0.69185	0.92403	0.97444	0.97912	0.69903	0.98899	0.79982	0.9475	0.89245	0.8658	0.94084	0.66635	0.6183	0.84499	0.91003	0.96531	0.71345	0.65369	0.67232	0.90435	0.96488	0.97747	0.90344	0.96228	0.84567	0.97233	0.97772	0.93957	0.97432
1603.4	0.83038	0.85114	0.98002	0.77072	0.70188	0.79462	0.47236	0.68618	0.92077	0.96403	0.96838	0.68774	0.98722	0.79556	0.95106	0.89516	0.86268	0.93497	0.65927	0.60975	0.83787	0.90163	0.96066	0.70945	0.63988	0.66518	0.90034	0.96268	0.97997	0.90368	0.96337	0.84428	0.96215	0.97502	0.93436	0.96841
1604.2	0.82738	0.85442	0.98282	0.76981	0.70395	0.78656	0.47712	0.69081	0.9249	0.96023	0.96321	0.68344	0.99459	0.80554	0.96356	0.89682	0.86312	0.92788	0.66701	0.60339	0.84137	0.90029	0.96029	0.7169	0.6377	0.6712	0.91889	0.96743	0.98643	0.91356	0.96952	0.84837	0.96269	0.9807	0.93614	0.97348
1605.1	0.81312	0.82778	0.97183	0.76015	0.69651	0.76688	0.47245	0.67751	0.91433	0.94792	0.94011	0.66695	0.98766	0.79037	0.95154	0.88362	0.85921	0.90904	0.65877	0.59636	0.82895	0.8871	0.94788	0.71127	0.62816	0.6575	0.91305	0.95939	0.98703	0.90501	0.95933	0.83651	0.95099	0.9744	0.92398	0.96992
1605.9	0.80332	0.81608	0.95685	0.75969	0.69036	0.75554	0.47097	0.66775	0.90987	0.94131	0.92565	0.66499	0.98315	0.78823	0.94213	0.88477	0.85451	0.89726	0.65375	0.5927	0.8336	0.8791	0.94491	0.71185	0.62254	0.64918	0.90894	0.96508	0.98498	0.90529	0.95657	0.83471	0.94516	0.97991	0.92661	0.97044
1606.7	0.78294	0.78748	0.94072	0.72901	0.67338	0.72383	0.45556	0.64545	0.88848	0.9189	0.89607	0.6396	0.96317	0.76641	0.9218	0.85751	0.83442	0.871	0.6324	0.56217	0.80311	0.85463	0.92932	0.7006	0.60449	0.63171	0.89772	0.95015	0.96869	0.88339	0.93421	0.8119	0.91857	0.95089	0.90005	0.93859
1607.6	0.75908	0.76557	0.91802	0.70774	0.6563	0.70687	0.44423	0.63152	0.86466	0.90098	0.87927	0.62401	0.94232	0.75152	0.89812	0.83862	0.81599	0.84914	0.61369	0.54087	0.78589	0.83928	0.91495	0.68924	0.59179	0.6174	0.88173	0.94133	0.95699	0.86731	0.91282	0.79297	0.90063	0.9275	0.88129	0.92447
1608.4	0.72728	0.73336	0.8849	0.67452	0.62967	0.67462	0.42339	0.60561	0.83377	0.87624	0.85634	0.59861	0.90765	0.72583	0.86862	0.81334	0.79341	0.82021	0.58364	0.51867	0.75656	0.81343	0.89797	0.66633	0.56822	0.59492	0.85306	0.92182	0.93646	0.83676	0.88199	0.76271	0.87091	0.89372	0.85163	0.89408
1609.2	0.71151	0.71675	0.85998	0.64712	0.61318	0.65648	0.41108	0.59119	0.80934	0.85753	0.83955	0.58365	0.88008	0.71451	0.84899	0.79872	0.77416	0.80453	0.5681	0.49662	0.7427	0.80213	0.8854	0.65426	0.54952	0.58506	0.83473	0.91243	0.9246	0.82051	0.86597	0.74475	0.85482	0.87089	0.82693	0.87103
1610.1	0.67292	0.68956	0.8363	0.60972	0.58217	0.62225	0.38647	0.57141	0.77403	0.82046	0.8099	0.54815	0.84016	0.6818	0.82273	0.76955	0.73961	0.77057	0.54136	0.46488	0.70717	0.78216	0.86431	0.63199	0.51991	0.56382	0.80682	0.88258	0.89899	0.78461	0.82924	0.71145	0.82425	0.83022	0.77829	0.82735
1610.9	0.64603	0.67056	0.80802	0.59571	0.56353	0.60272	0.37733	0.55893	0.75002	0.8037	0.79627	0.52919	0.80979	0.6679	0.80927	0.75703	0.71923	0.751	0.52703	0.45092	0.69689	0.77175	0.85456	0.62165	0.50006	0.54744	0.7874	0.86865	0.88492	0.76454	0.80961	0.69547	0.80617	0.81233	0.75833	0.80957
1611.7	0.61793	0.64732	0.77594	0.57081	0.53862	0.56897	0.3592	0.53174	0.72597	0.78056	0.76113	0.50404	0.78302	0.64322	0.78553	0.72869	0.69281	0.71817	0.50608	0.42873	0.67329	0.75418	0.8376	0.60373	0.47676	0.52989	0.75871	0.84693	0.86088	0.73182	0.77985	0.66628	0.77712	0.78376	0.7192	0.77354
1612.5	0.59859	0.63082	0.7575	0.555	0.52111	0.53969	0.34215	0.50805	0.69875	0.76042	0.73308	0.48588	0.7577	0.62436	0.76645	0.70944	0.66947	0.69186	0.48265	0.40632	0.65413	0.74244	0.82415	0.5912	0.46159	0.51255	0.73269	0.83111	0.84574	0.70841	0.75654	0.64368	0.75218	0.75517	0.68722	0.74666
1613.4	0.57493	0.61567	0.74454	0.53551	0.50171	0.51172	0.32436	0.48865	0.67719	0.74124	0.71472	0.46473	0.73377	0.60689	0.75251	0.6887	0.64416	0.66402	0.46072	0.38972	0.63563	0.72763	0.8155	0.57791	0.44662	0.50108	0.71178	0.81376	0.82338	0.68326	0.72552	0.61931	0.7306	0.72164	0.66292	0.72225
1614.2	0.56033	0.58967	0.7237	0.51492	0.48563	0.4869	0.30732	0.46875	0.65252	0.72827	0.6891	0.44608	0.71166	0.58537	0.73287	0.66695	0.62367	0.64212	0.43704	0.36967	0.6133	0.71485	0.80156	0.56068	0.42779	0.48072	0.68695	0.79756	0.80293	0.6599	0.70677	0.59933	0.70699	0.69996	0.63933	0.70323
1615	0.54421	0.5723	0.71083	0.49094	0.46683	0.46246	0.28954	0.44386	0.62965	0.70509	0.66488	0.42808	0.68466	0.55903	0.7168	0.64007	0.60531	0.616	0.41262	0.35025	0.59367	0.69918	0.7859	0.54222	0.40939	0.45841	0.6685	0.78235	0.78692	0.63676	0.68349	0.56722	0.6862	0.67007	0.60475	0.68125
1615.9	0.53029	0.54859	0.69706	0.47813	0.45516	0.45393	0.27727	0.43054	0.61625	0.68849	0.65498	0.41423	0.66227	0.54363	0.70121	0.62667	0.59155	0.60113	0.39751	0.33456	0.58211	0.68831	0.78219	0.53013	0.39651	0.44604	0.65652	0.76833	0.7714	0.62066	0.66973	0.55126	0.67312	0.65091	0.58618	0.66412
1616.7	0.51418	0.51899	0.68629	0.45908	0.4447	0.44254	0.26857	0.41956	0.60304	0.67522	0.64129	0.39372	0.64603	0.52279	0.68783	0.608	0.57705	0.58072	0.38585	0.32465	0.56961	0.67884	0.77569	0.51814	0.38045	0.42307	0.64382	0.74866	0.75702	0.59859	0.64879	0.54155	0.6578	0.63397	0.57009	0.64852
1617.5	0.4935	0.49719	0.67178	0.4392	0.42919	0.41417	0.25546	0.39812	0.58543	0.65485	0.618	0.37295	0.6215	0.50625	0.66497	0.59312	0.56139	0.56262	0.36484	0.29729	0.54857	0.66704	0.76315	0.49931	0.36466	0.40259	0.625	0.72765	0.73922	0.57772	0.63248	0.51867	0.63363	0.61456	0.54423	0.62239
1618.4	0.47715	0.47938	0.65405	0.41835	0.41135	0.39077	0.24085	0.37779	0.56646	0.63448	0.60175	0.35002	0.59774	0.486	0.64571	0.57008	0.5474	0.54137	0.34392	0.27747	0.53152	0.65299	0.75778	0.48322	0.35343	0.39088	0.60559	0.70392	0.72514	0.55745	0.60956	0.49174	0.61308	0.58811	0.52215	0.59471
1619.2	0.46745	0.4623	0.64455	0.4094	0.40813	0.37718	0.23416	0.37436	0.55615	0.63024	0.59453	0.33119	0.59075	0.48064	0.63187	0.562	0.53529	0.53069	0.33741	0.27281	0.51817	0.64704	0.75336	0.47304	0.35277	0.38315	0.58991	0.69259	0.70994	0.54202	0.59522	0.48691	0.60282	0.58151	0.51324	0.5832
1620	0.45876	0.45409	0.63715	0.39109	0.39604	0.35158	0.2197	0.36085	0.53587	0.61632	0.57878	0.31037	0.57627	0.47127	0.61437	0.54498	0.51752	0.51047	0.31749	0.26006	0.49914	0.63497	0.73979	0.45994	0.33886	0.37208	0.57059	0.67328	0.69538	0.52243	0.57492	0.46816	0.58475	0.56331	0.49776	0.56317
1620.8	0.44965	0.45246	0.62753	0.38179	0.3896	0.34132	0.20846	0.34934	0.52749	0.61023	0.56767	0.29639	0.56537	0.46322	0.59925	0.53584	0.50699	0.50381	0.30781	0.24877	0.49046	0.62747	0.73074	0.45048	0.33201	0.36783	0.55701	0.66106	0.68593	0.51515	0.56359	0.44978	0.57359	0.55482	0.48464	0.55171
1621.7	0.43861	0.43854	0.61565	0.36841	0.37435	0.33248	0.1946	0.33877	0.5097	0.60212	0.55411	0.27288	0.5535	0.44525	0.58917	0.51618	0.49278	0.4845	0.296	0.24477	0.47497	0.61643	0.7223	0.44166	0.3201	0.35436	0.54868	0.64834	0.67254	0.49752	0.54967	0.43997	0.55963	0.54208	0.47042	0.53555
1622.5	0.42516	0.42466	0.60991	0.36156	0.36927	0.31943	0.18658	0.33596	0.50395	0.59598	0.54207	0.25992	0.54712	0.44213	0.57646	0.51124	0.48297	0.47587	0.2879	0.24077	0.46906	0.61074	0.71317	0.43896	0.30763	0.34521	0.5376	0.64611	0.66204	0.48729	0.53768	0.43671	0.55277	0.53246	0.4558	0.53308
1623.3	0.41443	0.41713	0.59883	0.35152	0.35967	0.31241	0.17679	0.32698	0.49333	0.58729	0.52513	0.2459	0.53716	0.43367	0.56626	0.49784	0.47823	0.46448	0.27322	0.22947	0.45955	0.60405	0.71156	0.43514	0.29788	0.33406	0.52143	0.63262	0.65819	0.47484	0.52737	0.42973	0.53776	0.51553	0.44553	0.51983
1624.1	0.4	0.40351	0.58936	0.33871	0.35134	0.29759	0.16481	0.31509	0.48039	0.57635	0.50789	0.22445	0.5223	0.41542	0.55646	0.47635	0.46817	0.45369	0.26235	0.21834	0.44096	0.59643	0.70454	0.42551	0.29185	0.31738	0.50357	0.6244	0.64536	0.46197	0.51283	0.4221	0.52226	0.50046	0.42567	0.50715
1625	0.38637	0.38685	0.57825	0.32262	0.33459	0.27685	0.15364	0.30151	0.46233	0.55549	0.48912	0.20584	0.50438	0.40347	0.54351	0.45652	0.45332	0.43741	0.24684	0.20382	0.41871	0.5845	0.69489	0.41869	0.28173	0.30486	0.48823	0.61423	0.62895	0.44309	0.49763	0.40881	0.50698	0.47881	0.40338	0.49204
1625.8	0.37592	0.37823	0.56454	0.31117	0.33256	0.26581	0.14699	0.29059	0.46092	0.54667	0.47904	0.19451	0.49315	0.39887	0.52613	0.4429	0.44717	0.43072	0.23815	0.18748	0.40822	0.57904	0.68968	0.41701	0.28068	0.29244	0.46875	0.60424	0.62046	0.43497	0.48539	0.40021	0.49802	0.46752	0.39316	0.48703
1626.6	0.36564	0.37378	0.56015	0.30648	0.32721	0.26344	0.13938	0.27958	0.45492	0.54124	0.47802	0.1836	0.47914	0.39674	0.52087	0.4317	0.43576	0.41799	0.23214	0.17884	0.39919	0.57525	0.68843	0.4145	0.27829	0.27871	0.46659	0.59962	0.61074	0.42768	0.47928	0.39614	0.48891	0.45754	0.38654	0.47555
1627.5	0.34783	0.36057	0.54328	0.29109	0.3108	0.23858	0.12135	0.25577	0.43818	0.52018	0.46327	0.16225	0.45263	0.3777	0.49853	0.41177	0.41295	0.39816	0.22004	0.16475	0.3774	0.56021	0.67409	0.40069	0.26164	0.26467	0.44816	0.58152	0.58611	0.41035	0.45413	0.37843	0.47094	0.43961	0.36823	0.45769
1628.3	0.33939	0.34726	0.53609	0.27772	0.30189	0.22935	0.11746	0.24792	0.42821	0.514	0.45824	0.15059	0.4402	0.36853	0.4909	0.39763	0.40601	0.39288	0.21225	0.15576	0.37391	0.55526	0.67005	0.40249	0.25362	0.25452	0.44882	0.57398	0.57929	0.40172	0.44637	0.36731	0.464	0.43441	0.36292	0.45434
1629.1	0.33043	0.34418	0.52693	0.26748	0.30335	0.22136	0.10615	0.23986	0.42128	0.50886	0.45036	0.14171	0.42703	0.36357	0.48458	0.38326	0.40095	0.38409	0.20537	0.14663	0.36693	0.55077	0.67121	0.40294	0.24524	0.24835	0.4419	0.56912	0.57735	0.39437	0.43857	0.36207	0.4516	0.43053	0.36047	0.4495
1630	0.32364	0.33076	0.5238	0.25344	0.29531	0.20582	0.098554	0.23441	0.40579	0.49574	0.44291	0.12939	0.41476	0.3559	0.48034	0.37196	0.3894	0.3762	0.20237	0.14547	0.35272	0.54292	0.6676	0.40051	0.23443	0.24588	0.43894	0.56527	0.56623	0.38238	0.43063	0.35101	0.44244	0.42434	0.35333	0.43792
1630.8	0.31369	0.31934	0.51124	0.23822	0.28792	0.19067	0.092106	0.22232	0.3864	0.48248	0.42529	0.11626	0.40179	0.34175	0.46706	0.35595	0.38222	0.37196	0.19713	0.1401	0.33666	0.53172	0.65844	0.39488	0.22597	0.24142	0.42327	0.55391	0.55702	0.37043	0.42373	0.33391	0.42734	0.41186	0.34876	0.42851
1631.6	0.3102	0.31588	0.51164	0.22924	0.28982	0.18787	0.090466	0.21675	0.38263	0.47858	0.4164	0.10871	0.39821	0.3419	0.46338	0.34645	0.38351	0.36994	0.19547	0.13036	0.33617	0.53189	0.65807	0.40041	0.22441	0.2369	0.41783	0.55664	0.55836	0.36652	0.42466	0.32532	0.42179	0.41092	0.33651	0.42484
1632.4	0.29459	0.3046	0.49968	0.22119	0.28572	0.17708	0.082062	0.2025	0.37066	0.46037	0.39958	0.096736	0.37907	0.33681	0.45326	0.33826	0.37369	0.35864	0.18699	0.11855	0.32142	0.52089	0.65042	0.39287	0.21075	0.22829	0.39913	0.55262	0.55133	0.35806	0.41281	0.31226	0.4043	0.39556	0.32467	0.41091
1633.3	0.28947	0.29208	0.48785	0.21094	0.27393	0.16863	0.079243	0.19228	0.35611	0.44331	0.38998	0.085368	0.36745	0.32606	0.44112	0.32179	0.36515	0.35	0.18171	0.11457	0.30843	0.5095	0.63647	0.38643	0.20824	0.2214	0.38866	0.54621	0.5335	0.35086	0.40308	0.29456	0.39289	0.37578	0.30971	0.40006
1634.1	0.27651	0.2836	0.47521	0.20261	0.26829	0.16734	0.071866	0.18154	0.35118	0.43228	0.37804	0.077517	0.35489	0.31652	0.42842	0.30681	0.35878	0.33935	0.1694	0.10231	0.30486	0.50456	0.62867	0.38251	0.20162	0.21291	0.37331	0.54006	0.52917	0.34565	0.39449	0.27774	0.37982	0.36415	0.29831	0.39237
1634.9	0.26558	0.27872	0.47033	0.20315	0.26796	0.16382	0.064512	0.17405	0.34559	0.42321	0.37295	0.076022	0.34737	0.31376	0.42314	0.29858	0.35804	0.33644	0.16564	0.095071	0.30434	0.50028	0.62564	0.38571	0.19566	0.20938	0.37	0.53994	0.52513	0.33556	0.38765	0.26822	0.37271	0.35612	0.28705	0.39203
1635.7	0.26045	0.26745	0.46003	0.20303	0.25966	0.16043	0.058254	0.16802	0.33347	0.41487	0.36356	0.072022	0.33777	0.30526	0.41217	0.2929	0.34775	0.33439	0.16244	0.092322	0.2991	0.4953	0.61903	0.38215	0.19163	0.20339	0.36431	0.53969	0.51461	0.33133	0.38525	0.25613	0.36333	0.34642	0.28317	0.38822
1636.6	0.25701	0.26465	0.45482	0.20383	0.25819	0.15909	0.05071	0.16053	0.32546	0.41518	0.36527	0.072737	0.33253	0.30105	0.40249	0.28391	0.34491	0.32789	0.15558	0.084017	0.29601	0.49372	0.61534	0.38397	0.19637	0.20177	0.36042	0.53501	0.50626	0.32175	0.37573	0.24344	0.35682	0.33994	0.27582	0.38258
1637.4	0.24657	0.25948	0.45002	0.20345	0.25921	0.15602	0.04475	0.15767	0.3192	0.41211	0.35622	0.068764	0.32568	0.30429	0.39387	0.27914	0.34277	0.325	0.14916	0.077551	0.29467	0.49332	0.61315	0.38378	0.19203	0.19957	0.35644	0.53297	0.50148	0.31637	0.3707	0.24198	0.35075	0.33815	0.27228	0.37652
1638.2	0.24285	0.2542	0.44364	0.21132	0.25814	0.14911	0.042652	0.1573	0.30196	0.40221	0.35139	0.060374	0.32035	0.30259	0.38768	0.2755	0.33589	0.32116	0.15095	0.073862	0.28609	0.48583	0.60563	0.37683	0.19116	0.19299	0.35148	0.53368	0.49378	0.3096	0.36341	0.23786	0.34003	0.32684	0.26881	0.37184
1639.1	0.24109	0.24767	0.43353	0.20519	0.25417	0.13961	0.038247	0.15059	0.29519	0.38864	0.34198	0.046199	0.3133	0.29605	0.37549	0.25893	0.32558	0.31346	0.14182	0.061856	0.27594	0.47605	0.59628	0.36811	0.18985	0.18811	0.33981	0.52984	0.483	0.30797	0.35457	0.22631	0.33245	0.31397	0.26066	0.3573
1639.9	0.23498	0.23796	0.42826	0.19205	0.25707	0.12797	0.031875	0.14168	0.28874	0.38153	0.34116	0.038061	0.30074	0.29184	0.36923	0.24302	0.32158	0.3078	0.13404	0.054349	0.26353	0.46518	0.58648	0.36131	0.18578	0.18763	0.33546	0.52443	0.47854	0.30206	0.33913	0.2154	0.32336	0.30495	0.25428	0.34243
1640.7	0.22938	0.22932	0.42173	0.18535	0.25098	0.11986	0.026084	0.13943	0.28283	0.36915	0.32854	0.025019	0.29342	0.28927	0.35908	0.23173	0.31293	0.30754	0.13042	0.051969	0.25638	0.45509	0.57662	0.35114	0.17958	0.17919	0.32792	0.52198	0.47109	0.30054	0.33412	0.2087	0.31778	0.29674	0.24496	0.33243
1641.5	0.23031	0.22687	0.41514	0.18202	0.25209	0.11911	0.025265	0.13412	0.28012	0.36069	0.32892	0.022995	0.28985	0.28281	0.3445	0.22382	0.30744	0.30909	0.12849	0.051225	0.25282	0.4487	0.57142	0.34472	0.17618	0.17233	0.31198	0.52573	0.46864	0.29463	0.33332	0.1991	0.3105	0.29053	0.245	0.32746
1642.4	0.23011	0.2207	0.4104	0.17207	0.24618	0.11275	0.020117	0.12617	0.27903	0.35906	0.32361	0.020664	0.27752	0.2734	0.32985	0.21255	0.30277	0.30848	0.12334	0.050763	0.24513	0.44278	0.56316	0.3394	0.17596	0.17066	0.30592	0.52136	0.46195	0.28819	0.33333	0.19877	0.30487	0.28935	0.23915	0.31637
1643.2	0.22246	0.21717	0.40621	0.16641	0.24087	0.10461	0.016042	0.12186	0.2655	0.35101	0.31608	0.02306	0.26635	0.26928	0.31575	0.20674	0.30062	0.3009	0.11517	0.049439	0.23362	0.43716	0.55225	0.32888	0.17092	0.16502	0.29685	0.5144	0.45889	0.27831	0.32462	0.19352	0.29136	0.28707	0.23332	0.30739
1644	0.22079	0.22252	0.39863	0.17279	0.2388	0.1115	0.020594	0.12926	0.26403	0.34911	0.31297	0.033196	0.26952	0.27175	0.3102	0.20472	0.301	0.30319	0.12096	0.057984	0.23786	0.43734	0.5502	0.32489	0.17022	0.16238	0.29345	0.51082	0.45659	0.2755	0.33091	0.19739	0.28975	0.28297	0.23366	0.30492
1644.8	0.22139	0.22612	0.39097	0.17621	0.23766	0.1137	0.02337	0.13176	0.26309	0.34586	0.31071	0.033073	0.26683	0.27218	0.30426	0.20555	0.29735	0.30188	0.12643	0.064265	0.23248	0.43519	0.54551	0.31889	0.17324	0.16645	0.28997	0.51254	0.45221	0.2681	0.33278	0.19464	0.2854	0.27973	0.23513	0.29491
1645.6	0.2171	0.22368	0.38776	0.18063	0.23008	0.10443	0.021112	0.12912	0.2545	0.34313	0.30357	0.027888	0.25979	0.26803	0.30163	0.20091	0.29338	0.29707	0.12872	0.061718	0.22631	0.42942	0.53432	0.30859	0.17076	0.16947	0.29415	0.50509	0.45088	0.26477	0.32797	0.18639	0.28301	0.27704	0.22375	0.28293
1646.5	0.21575	0.22436	0.38668	0.1827	0.2336	0.10233	0.02156	0.12614	0.25317	0.33915	0.29965	0.029898	0.26243	0.26909	0.30099	0.19361	0.29495	0.29506	0.12368	0.059719	0.23147	0.4274	0.52939	0.3004	0.17017	0.16644	0.29029	0.50191	0.45281	0.26134	0.32151	0.17858	0.28481	0.27144	0.21687	0.27984
1647.3	0.22257	0.2272	0.38569	0.18541	0.23485	0.10582	0.022993	0.12845	0.26016	0.34288	0.30277	0.034181	0.26612	0.27485	0.3021	0.19573	0.29194	0.30142	0.13135	0.062802	0.23922	0.42788	0.52887	0.30056	0.1789	0.16967	0.29019	0.50718	0.45078	0.2616	0.32379	0.17852	0.28568	0.27336	0.21778	0.27825
1648.1	0.21495	0.22838	0.38261	0.18235	0.22559	0.096338	0.018292	0.12203	0.25199	0.333	0.2967	0.022844	0.25899	0.27204	0.29546	0.19497	0.28697	0.29713	0.12345	0.057164	0.23121	0.41903	0.51937	0.2892	0.18325	0.17006	0.28065	0.50547	0.44186	0.25563	0.31952	0.16757	0.27704	0.27052	0.20787	0.26867
1649	0.21344	0.23255	0.3865	0.18225	0.22667	0.09377	0.022409	0.12627	0.25452	0.3303	0.30078	0.033048	0.26034	0.27364	0.29306	0.19831	0.29033	0.29942	0.12909	0.062029	0.23968	0.41843	0.51759	0.29012	0.19021	0.173	0.28347	0.50414	0.44568	0.25903	0.32272	0.16868	0.2775	0.27204	0.21162	0.27208
1649.8	0.21305	0.2265	0.38874	0.1773	0.22763	0.093068	0.025979	0.12538	0.25449	0.32409	0.3006	0.038086	0.25829	0.27797	0.29284	0.20119	0.28774	0.30194	0.12814	0.062865	0.24005	0.41308	0.51371	0.28612	0.19877	0.16833	0.27754	0.49931	0.44127	0.25478	0.3264	0.17309	0.27459	0.26782	0.20839	0.27488
1650.6	0.20849	0.22747	0.38714	0.17427	0.22271	0.094788	0.027071	0.12668	0.25056	0.31927	0.29968	0.040478	0.25468	0.28137	0.28943	0.20219	0.28441	0.30662	0.13447	0.064358	0.23795	0.40667	0.50742	0.28292	0.20261	0.16913	0.2752	0.49359	0.4356	0.25693	0.33326	0.1724	0.27067	0.26399	0.20767	0.26883
1651.4	0.20852	0.22575	0.38992	0.17969	0.22372	0.099536	0.031885	0.12918	0.24821	0.31558	0.30191	0.04608	0.25346	0.28278	0.29913	0.20191	0.28745	0.30956	0.14017	0.074013	0.23809	0.40426	0.50655	0.28157	0.20461	0.16934	0.28358	0.48679	0.43841	0.25749	0.34262	0.17686	0.27025	0.26303	0.20994	0.26719
1652.3	0.21222	0.20985	0.38783	0.18123	0.22445	0.09944	0.033547	0.12851	0.25236	0.31136	0.29879	0.051008	0.25216	0.28074	0.29603	0.20023	0.27891	0.31103	0.14304	0.072399	0.24052	0.40266	0.50127	0.28069	0.20915	0.16463	0.28159	0.47866	0.44054	0.25721	0.34502	0.17911	0.27145	0.26732	0.2141	0.26503
1653.1	0.21036	0.20808	0.38399	0.18495	0.22279	0.099196	0.038628	0.12257	0.24588	0.3089	0.29646	0.054501	0.24714	0.28225	0.29268	0.19556	0.27407	0.31295	0.14283	0.07192	0.24243	0.40162	0.49898	0.2796	0.21021	0.16654	0.27776	0.47227	0.43692	0.25304	0.35121	0.18373	0.27582	0.26669	0.21307	0.26635
1653.9	0.2101	0.21396	0.38458	0.19505	0.22147	0.1039	0.043106	0.13142	0.24809	0.31068	0.29764	0.062084	0.24758	0.28786	0.29737	0.20379	0.27705	0.3165	0.15002	0.0832	0.24905	0.40367	0.50045	0.28072	0.21646	0.17398	0.28587	0.47337	0.43689	0.25452	0.3585	0.19463	0.27767	0.27013	0.22326	0.263
1654.7	0.2072	0.21052	0.38352	0.20322	0.2178	0.10417	0.046184	0.13367	0.24542	0.30934	0.2967	0.068012	0.24633	0.2902	0.29889	0.20797	0.27446	0.31547	0.15215	0.090039	0.24888	0.40457	0.49916	0.28453	0.2206	0.1765	0.28758	0.47082	0.43307	0.25139	0.36236	0.20014	0.27761	0.27468	0.22346	0.26386
1655.6	0.20889	0.21027	0.37997	0.20466	0.21169	0.10747	0.051669	0.13235	0.24741	0.30697	0.28924	0.066269	0.24458	0.29179	0.2926	0.21624	0.27254	0.3194	0.15612	0.092491	0.25216	0.40409	0.49185	0.28391	0.22828	0.17844	0.28051	0.46698	0.42669	0.24995	0.3642	0.20208	0.27991	0.27472	0.22055	0.25967
1656.4	0.21309	0.22136	0.38119	0.2134	0.21207	0.11688	0.058641	0.14168	0.24491	0.30764	0.29037	0.076007	0.24762	0.3014	0.30254	0.22087	0.27967	0.32901	0.1605	0.10316	0.25578	0.40491	0.4903	0.28558	0.23447	0.18677	0.28919	0.46991	0.42585	0.25305	0.36541	0.21349	0.28382	0.27283	0.2211	0.26508
1657.2	0.2207	0.21837	0.3818	0.21486	0.21023	0.12387	0.061311	0.1451	0.24969	0.30957	0.28548	0.083372	0.25318	0.30455	0.30637	0.22653	0.28302	0.33691	0.16705	0.10824	0.25909	0.40284	0.4835	0.28512	0.24387	0.18772	0.29626	0.4655	0.42152	0.25642	0.36663	0.21397	0.28326	0.27275	0.22192	0.26711
1658	0.2232	0.22053	0.37769	0.21208	0.20977	0.12396	0.06543	0.14458	0.25034	0.30698	0.28577	0.08801	0.25669	0.3032	0.3037	0.22376	0.28502	0.33952	0.16847	0.11702	0.25886	0.40391	0.4764	0.28477	0.25141	0.18852	0.2942	0.45975	0.42232	0.25494	0.36768	0.2101	0.28611	0.27398	0.22057	0.26821
1658.8	0.2312	0.22964	0.37525	0.21508	0.22042	0.13335	0.072359	0.15033	0.2554	0.30292	0.28541	0.097458	0.25877	0.31094	0.30652	0.23224	0.29301	0.34939	0.17934	0.12397	0.26577	0.40464	0.47534	0.28613	0.25916	0.19999	0.29935	0.45806	0.42792	0.25808	0.37256	0.21439	0.29078	0.27457	0.22586	0.27903
1659.7	0.22938	0.22869	0.37099	0.21549	0.22366	0.12852	0.074332	0.15348	0.25324	0.30305	0.2853	0.10313	0.25743	0.31141	0.30304	0.22567	0.28929	0.35053	0.17771	0.12603	0.26666	0.39786	0.47132	0.28295	0.26447	0.20639	0.30454	0.45335	0.42776	0.25562	0.37115	0.21412	0.29289	0.27246	0.22203	0.28155
1660.5	0.23222	0.22977	0.37168	0.21893	0.23033	0.12909	0.080836	0.15696	0.25999	0.30457	0.28938	0.11394	0.25889	0.313	0.30213	0.2326	0.29636	0.35303	0.18661	0.13485	0.27726	0.40151	0.47203	0.28626	0.26966	0.20663	0.30931	0.45303	0.43215	0.25077	0.3798	0.21877	0.30206	0.27632	0.22647	0.28486
1661.3	0.23265	0.23042	0.37268	0.22052	0.23691	0.12938	0.087605	0.16538	0.26235	0.30313	0.29488	0.11774	0.2606	0.31656	0.30533	0.23388	0.29953	0.35383	0.19135	0.14716	0.28096	0.40244	0.47081	0.28601	0.27366	0.21096	0.30891	0.45219	0.43464	0.24887	0.38677	0.22996	0.307	0.27764	0.22672	0.28372
1662.1	0.23406	0.22596	0.37189	0.22734	0.24275	0.13587	0.092438	0.1677	0.26374	0.30476	0.29067	0.12235	0.26012	0.32228	0.3086	0.23684	0.2974	0.36035	0.20004	0.14923	0.28903	0.40039	0.47075	0.28932	0.27642	0.21136	0.31281	0.45049	0.43111	0.24787	0.39168	0.23287	0.30827	0.27409	0.22711	0.28675
1663	0.2337	0.21898	0.37313	0.23072	0.24141	0.13795	0.099927	0.17235	0.26634	0.30315	0.29136	0.13114	0.26022	0.32326	0.31156	0.24142	0.29749	0.3646	0.20213	0.1592	0.29846	0.3999	0.46446	0.29094	0.28429	0.20852	0.31489	0.44864	0.428	0.24357	0.39266	0.23585	0.31353	0.27677	0.22976	0.28273
1663.8	0.23884	0.22123	0.37396	0.2397	0.24616	0.14887	0.10995	0.18287	0.2755	0.3033	0.30123	0.14618	0.26443	0.33347	0.32045	0.25461	0.30224	0.37147	0.21752	0.17641	0.31031	0.40636	0.46729	0.29832	0.2935	0.2131	0.32058	0.4517	0.43049	0.24597	0.40252	0.24739	0.32368	0.28278	0.24525	0.289
1664.6	0.23709	0.2223	0.3799	0.2475	0.24701	0.15779	0.1166	0.18694	0.27578	0.30079	0.30021	0.15033	0.26293	0.34063	0.32753	0.25954	0.30053	0.37384	0.22517	0.18299	0.31364	0.40376	0.46377	0.30153	0.30137	0.21783	0.32613	0.4493	0.42505	0.2474	0.40571	0.25153	0.32415	0.28351	0.25272	0.29639
1665.4	0.23714	0.22596	0.37849	0.25627	0.25223	0.17037	0.12409	0.19156	0.28415	0.30314	0.30473	0.16417	0.2652	0.35153	0.33187	0.26698	0.30667	0.38586	0.23533	0.19302	0.32455	0.40568	0.46327	0.3076	0.31262	0.22716	0.33709	0.45237	0.42662	0.25289	0.41119	0.25692	0.33279	0.28872	0.26505	0.30414
1666.2	0.23405	0.23617	0.37729	0.25806	0.25624	0.1818	0.13447	0.1978	0.29036	0.3013	0.31222	0.17606	0.27018	0.35869	0.33397	0.27173	0.30838	0.39529	0.2425	0.2018	0.33252	0.40609	0.46118	0.31104	0.32341	0.23682	0.34261	0.44981	0.42675	0.26109	0.41428	0.26675	0.3416	0.29272	0.27788	0.31059
1667.1	0.24014	0.24305	0.37779	0.26546	0.26015	0.18894	0.14141	0.20392	0.2967	0.30841	0.31491	0.18612	0.27551	0.36794	0.34288	0.27391	0.30949	0.40102	0.25107	0.2089	0.33601	0.40768	0.46261	0.31779	0.33011	0.24518	0.35385	0.45226	0.42853	0.26579	0.42121	0.27668	0.34341	0.29764	0.28652	0.31812
1667.9	0.2417	0.24992	0.38289	0.26656	0.2666	0.20089	0.1492	0.20523	0.30045	0.31034	0.31392	0.19812	0.27792	0.37389	0.35124	0.27747	0.31374	0.40861	0.25411	0.21449	0.34293	0.40733	0.45885	0.32319	0.33496	0.2505	0.36057	0.45035	0.43024	0.26953	0.42067	0.28344	0.34409	0.3026	0.28981	0.3255
1668.7	0.24467	0.25839	0.37785	0.271	0.27736	0.20708	0.16025	0.21189	0.30789	0.31441	0.31779	0.21152	0.28227	0.38305	0.3546	0.28036	0.31555	0.41762	0.26633	0.22877	0.35122	0.40852	0.45652	0.32514	0.34421	0.2593	0.36594	0.4471	0.43244	0.27426	0.42676	0.29005	0.34621	0.30702	0.29268	0.32877
1669.5	0.25143	0.25816	0.37887	0.28647	0.28565	0.21733	0.1696	0.21538	0.31073	0.30881	0.31944	0.22242	0.28782	0.38672	0.36121	0.29114	0.31721	0.42164	0.27709	0.23957	0.35527	0.40704	0.45463	0.32824	0.35214	0.26151	0.37002	0.44868	0.43556	0.27442	0.43089	0.29839	0.34225	0.31069	0.2981	0.33174
1670.4	0.26133	0.25634	0.37914	0.29674	0.29201	0.22594	0.17462	0.21726	0.31722	0.31048	0.32014	0.23728	0.29045	0.39589	0.37064	0.30331	0.3226	0.42131	0.28486	0.25085	0.3621	0.40449	0.45338	0.33412	0.3591	0.26884	0.37894	0.45366	0.4379	0.27214	0.43039	0.30147	0.34425	0.31534	0.30013	0.34274
1671.2	0.26506	0.26314	0.3764	0.30732	0.29917	0.23472	0.18527	0.22328	0.32285	0.3077	0.32653	0.25024	0.29472	0.40464	0.37302	0.31433	0.32415	0.42504	0.29333	0.26303	0.3692	0.40117	0.4536	0.33521	0.36986	0.27645	0.38196	0.45307	0.43782	0.27586	0.4291	0.30933	0.34615	0.31562	0.30604	0.35194
1672	0.26877	0.26657	0.37189	0.31501	0.3053	0.24091	0.19533	0.23012	0.33132	0.30573	0.32732	0.26136	0.30278	0.41289	0.37691	0.32053	0.32897	0.43027	0.30423	0.27518	0.37549	0.39853	0.45389	0.33437	0.38322	0.28158	0.39051	0.45331	0.43861	0.27678	0.43535	0.31785	0.34921	0.31574	0.31211	0.35687
1672.8	0.27361	0.27181	0.36859	0.31323	0.30655	0.2472	0.20139	0.23471	0.3366	0.30575	0.32841	0.27713	0.30939	0.42373	0.38272	0.32879	0.33104	0.43017	0.30338	0.2837	0.38184	0.39209	0.45364	0.33879	0.3922	0.29033	0.39791	0.45237	0.43718	0.2774	0.42952	0.32275	0.35392	0.31648	0.31716	0.37004
1673.6	0.27223	0.28203	0.3701	0.30745	0.31278	0.25868	0.21807	0.24589	0.35422	0.30746	0.3276	0.29213	0.32016	0.43182	0.39707	0.32845	0.33998	0.44668	0.31777	0.30079	0.39759	0.39358	0.45779	0.33361	0.40918	0.29302	0.41438	0.44901	0.44443	0.27535	0.44679	0.33933	0.36301	0.32386	0.32218	0.36364
