# Supplementary material for: All-flexible chronoepifluidic nanoplasmonic patch for label-free metabolite profiling in sweat
Source: Nat Commun. 2025 Aug 27;16:8017. doi: 10.1038/s41467-025-63510-2 (PMC12391418; doi:10.1038/s41467-025-63510-2)
Supplement: Supplementary file 4 — Supplementary Data 1 [file 41467_2025_63510_MOESM4_ESM.zip › ML_SERS data_Base solution_UA_0uM_Lac_20mM_Try_50uM_Glu_125uM.csv]

	Measurement number
Wavenumber (cm-1)	1	2	3	4	5	6	7	8	9	10	11	12	13	14	15	16	17	18	19	20	21	22	23	24	25	26	27	28	29	30	31	32	33	34	35	36
457.71	0.63883	0.69253	0.71349	0.69876	0.51732	0.51411	0.58596	0.52229	0.70135	0.50194	0.32654	0.5962	0.5119	0.64142	0.60639	0.6298	0.58547	0.61885	0.57369	0.60047	0.51099	0.51805	0.38139	0.42106	0.528	0.59224	0.52725	0.42467	0.34305	0.3271	0.24681	0.31138	0.29492	0.23063	0.20095	0.27974
458.74	0.7108	0.82035	0.77305	0.79047	0.59444	0.50836	0.62505	0.54438	0.72004	0.49803	0.38908	0.63115	0.54951	0.67054	0.68363	0.6133	0.66691	0.59712	0.59678	0.57736	0.48441	0.46699	0.37899	0.47281	0.53227	0.62295	0.537	0.48716	0.39682	0.29551	0.23775	0.31664	0.30048	0.23367	0.22727	0.3016
459.78	0.65018	0.80147	0.77029	0.79414	0.56512	0.52132	0.66678	0.54518	0.70645	0.47698	0.41661	0.62985	0.5416	0.64509	0.67016	0.59987	0.59706	0.5972	0.6234	0.55706	0.49769	0.42418	0.37967	0.46218	0.51651	0.60437	0.52181	0.44847	0.38628	0.28935	0.25446	0.307	0.30154	0.22629	0.23492	0.30108
460.81	0.63689	0.81026	0.7696	0.78711	0.54587	0.51349	0.66733	0.54926	0.66005	0.45219	0.43799	0.62402	0.52191	0.62127	0.66183	0.58147	0.55959	0.57681	0.59508	0.53229	0.47289	0.38657	0.36443	0.47822	0.47987	0.59116	0.50352	0.45184	0.3798	0.27908	0.24689	0.30354	0.29842	0.22878	0.23491	0.30695
461.85	0.60544	0.74909	0.736	0.75813	0.52788	0.53059	0.67467	0.54705	0.61405	0.45428	0.46735	0.58835	0.50976	0.58918	0.64296	0.58093	0.53452	0.59982	0.61829	0.51537	0.47254	0.36939	0.37016	0.46453	0.46373	0.55429	0.48479	0.4211	0.37231	0.28931	0.25127	0.30603	0.29414	0.23784	0.23403	0.31351
462.88	0.57158	0.72645	0.72462	0.74232	0.49334	0.53352	0.66977	0.53953	0.58102	0.43756	0.45882	0.56874	0.50254	0.58472	0.62415	0.57079	0.47971	0.60728	0.58052	0.47334	0.44234	0.33812	0.3642	0.47398	0.43989	0.5391	0.48538	0.38541	0.35762	0.28821	0.24925	0.29254	0.28882	0.23074	0.2204	0.32218
463.92	0.59879	0.7173	0.70075	0.74451	0.48309	0.55566	0.65935	0.54312	0.53695	0.45506	0.47994	0.52398	0.48675	0.5825	0.61107	0.57241	0.46055	0.61539	0.51282	0.45329	0.41729	0.34034	0.35506	0.46145	0.4333	0.51524	0.48352	0.38685	0.35274	0.29478	0.23887	0.28706	0.28612	0.23937	0.22186	0.32898
464.93	0.60479	0.66236	0.66002	0.69416	0.50745	0.56284	0.62743	0.52929	0.52197	0.44522	0.46103	0.46274	0.45607	0.51672	0.59849	0.54945	0.47993	0.59648	0.49961	0.44494	0.38838	0.33435	0.34699	0.45431	0.41105	0.48526	0.47972	0.3959	0.36539	0.29	0.23137	0.28571	0.28542	0.24816	0.21233	0.33236
465.96	0.57717	0.62146	0.61301	0.69444	0.50676	0.56364	0.62714	0.50717	0.52502	0.45097	0.46857	0.42094	0.44832	0.50331	0.56438	0.50422	0.47722	0.58953	0.48072	0.4058	0.38956	0.33928	0.34215	0.4393	0.39826	0.46933	0.45918	0.35153	0.36711	0.28973	0.22602	0.26999	0.27882	0.249	0.21208	0.33969
467	0.52575	0.61932	0.56351	0.67066	0.49641	0.58255	0.61158	0.52069	0.50456	0.44676	0.46677	0.37275	0.43265	0.47752	0.51169	0.44911	0.41728	0.56262	0.41966	0.38356	0.35863	0.34142	0.31734	0.40554	0.35413	0.43717	0.4259	0.32288	0.36418	0.28142	0.21485	0.2665	0.2731	0.24495	0.20549	0.3448
468.03	0.51684	0.5944	0.52192	0.65776	0.49952	0.58662	0.60291	0.5172	0.45832	0.42004	0.4687	0.31876	0.39431	0.4295	0.48921	0.41621	0.42542	0.51504	0.40024	0.38553	0.33464	0.32033	0.29331	0.40034	0.34371	0.41655	0.39909	0.31451	0.36873	0.28516	0.20979	0.26467	0.26818	0.23991	0.20627	0.35374
469.06	0.4643	0.56139	0.48006	0.63037	0.48357	0.57564	0.58603	0.49672	0.44294	0.39497	0.44309	0.28989	0.36727	0.39086	0.46208	0.38966	0.39282	0.46958	0.38297	0.33688	0.33482	0.30158	0.25422	0.39389	0.3132	0.39073	0.35971	0.2996	0.35688	0.27511	0.20626	0.26195	0.2719	0.23796	0.18946	0.3592
470.1	0.41402	0.55056	0.45699	0.62489	0.45276	0.57942	0.56422	0.47717	0.40618	0.35603	0.44999	0.26561	0.34471	0.39065	0.4129	0.34554	0.35618	0.43463	0.32881	0.29316	0.30454	0.2525	0.22142	0.39582	0.2858	0.36929	0.32148	0.2517	0.33456	0.27359	0.18236	0.24178	0.26001	0.22454	0.17032	0.37342
471.13	0.39416	0.50423	0.42811	0.59967	0.4381	0.5915	0.54676	0.46892	0.37609	0.32091	0.4348	0.22851	0.33793	0.34484	0.38564	0.33045	0.33235	0.39216	0.29119	0.27134	0.26586	0.19058	0.2046	0.35751	0.25591	0.32888	0.29733	0.24258	0.32616	0.26364	0.16848	0.24353	0.25744	0.2173	0.15001	0.37641
472.16	0.33398	0.40835	0.36895	0.56596	0.39411	0.56582	0.48202	0.38327	0.30512	0.26201	0.40424	0.19388	0.26931	0.28031	0.32008	0.29225	0.28492	0.33578	0.23279	0.19154	0.23456	0.13048	0.18114	0.32042	0.20377	0.28588	0.24805	0.22556	0.30215	0.25256	0.14294	0.20472	0.24357	0.21015	0.11747	0.37204
473.17	0.27056	0.38817	0.3188	0.5096	0.36405	0.56917	0.4423	0.35351	0.27399	0.2147	0.39145	0.17702	0.23794	0.25515	0.25948	0.24321	0.2124	0.29041	0.17058	0.15926	0.22665	0.10203	0.16144	0.28895	0.16142	0.27136	0.19408	0.19381	0.28977	0.23577	0.12831	0.19389	0.24641	0.20703	0.10329	0.37547
474.21	0.22274	0.36951	0.27895	0.48467	0.31559	0.54435	0.42321	0.32919	0.2131	0.18339	0.41287	0.14947	0.2077	0.22851	0.20329	0.19745	0.16782	0.24515	0.14953	0.15295	0.18704	0.062033	0.17534	0.24068	0.13483	0.25268	0.15865	0.1699	0.27733	0.21985	0.12228	0.17923	0.22804	0.19444	0.10885	0.37141
475.24	0.18232	0.3069	0.2408	0.41635	0.2963	0.52201	0.4036	0.32092	0.18398	0.15878	0.39949	0.12182	0.17711	0.20319	0.18226	0.15311	0.16753	0.21453	0.14653	0.13499	0.17149	0.060237	0.16219	0.17692	0.096634	0.23716	0.12383	0.13014	0.29431	0.20769	0.12884	0.17992	0.22387	0.19275	0.093082	0.36611
476.27	0.12849	0.28151	0.2051	0.38394	0.29331	0.53656	0.37819	0.27947	0.13262	0.14381	0.42455	0.1034	0.12875	0.15794	0.14847	0.11336	0.15756	0.21482	0.13191	0.12239	0.15564	0.069565	0.15276	0.15068	0.080672	0.21611	0.096746	0.10003	0.29061	0.208	0.12858	0.16554	0.21383	0.18379	0.084162	0.37031
477.31	0.12488	0.28996	0.17679	0.34811	0.24968	0.52292	0.37078	0.2936	0.11562	0.13899	0.45288	0.09324	0.12896	0.16357	0.13992	0.081546	0.1522	0.1857	0.11851	0.1408	0.13046	0.09233	0.14956	0.12057	0.076333	0.23058	0.085582	0.072403	0.28963	0.1989	0.12304	0.18053	0.21146	0.18292	0.091828	0.37086
478.34	0.098482	0.24404	0.15776	0.3496	0.20239	0.54184	0.37225	0.27427	0.10232	0.15478	0.46265	0.095424	0.10682	0.14723	0.14656	0.06745	0.14659	0.19839	0.14147	0.15636	0.11303	0.09117	0.13859	0.10813	0.08504	0.22473	0.085579	0.067512	0.28372	0.1962	0.13376	0.18398	0.2058	0.18498	0.095779	0.36583
479.37	0.091753	0.23981	0.13904	0.33935	0.2205	0.58883	0.34941	0.25329	0.11338	0.13865	0.47352	0.11381	0.10143	0.15408	0.15411	0.05301	0.15144	0.22719	0.11318	0.16939	0.12702	0.10177	0.12125	0.14368	0.10579	0.26148	0.10293	0.03765	0.29714	0.20783	0.13907	0.18135	0.21297	0.19244	0.076569	0.37705
480.38	0.069489	0.23011	0.11399	0.36763	0.21051	0.59437	0.33566	0.22699	0.081737	0.14396	0.49949	0.13821	0.11159	0.13743	0.15273	0.062462	0.12787	0.21362	0.082828	0.17784	0.12776	0.10936	0.11649	0.18359	0.13682	0.27996	0.1012	0.062427	0.28075	0.21081	0.14033	0.1902	0.21806	0.19309	0.07486	0.39029
481.41	0.079966	0.23367	0.105	0.3702	0.21333	0.57139	0.33693	0.2219	0.10597	0.12113	0.50943	0.15039	0.12938	0.17517	0.16191	0.11165	0.12484	0.19552	0.11315	0.18019	0.15589	0.11006	0.12316	0.21249	0.17371	0.30105	0.11939	0.09594	0.29761	0.21132	0.15503	0.19509	0.24406	0.19889	0.090204	0.39886
482.45	0.12343	0.23403	0.11925	0.42495	0.25659	0.59538	0.35127	0.24007	0.12711	0.15108	0.55386	0.18284	0.16177	0.20081	0.18984	0.1771	0.15988	0.20396	0.1839	0.21621	0.22404	0.14477	0.15397	0.26803	0.21879	0.30902	0.1536	0.14244	0.31491	0.21791	0.19824	0.20685	0.26823	0.21174	0.1051	0.41135
483.48	0.15709	0.25536	0.15106	0.44678	0.29706	0.58323	0.35328	0.2331	0.17648	0.16338	0.59749	0.19958	0.21495	0.23006	0.20155	0.24955	0.1959	0.20063	0.23438	0.24846	0.29264	0.18914	0.18345	0.29277	0.25332	0.33367	0.18292	0.17548	0.33591	0.22433	0.22477	0.22199	0.28946	0.22635	0.11601	0.41429
484.51	0.17663	0.27037	0.16639	0.45121	0.31178	0.55309	0.36038	0.23675	0.18138	0.16934	0.6437	0.22294	0.28945	0.23723	0.22437	0.28109	0.21246	0.18801	0.28496	0.28869	0.31417	0.23299	0.22102	0.31654	0.26011	0.32314	0.19565	0.199	0.35283	0.22831	0.24339	0.24346	0.31148	0.23817	0.15217	0.41979
485.54	0.18572	0.25884	0.18035	0.46163	0.3148	0.56565	0.3552	0.24298	0.18444	0.19325	0.64134	0.22277	0.32835	0.24352	0.22757	0.3102	0.21369	0.22309	0.30726	0.29803	0.33611	0.28608	0.23919	0.31633	0.26329	0.29122	0.22483	0.22301	0.3571	0.23474	0.2613	0.25936	0.32468	0.2459	0.17207	0.41611
486.57	0.21478	0.28619	0.21478	0.4775	0.34608	0.58944	0.37503	0.26331	0.19118	0.25752	0.66738	0.24284	0.37399	0.28478	0.29506	0.29514	0.26281	0.28215	0.32042	0.35119	0.36166	0.36047	0.25168	0.33801	0.31361	0.31174	0.23821	0.22198	0.36669	0.24223	0.28524	0.28525	0.33073	0.27201	0.19543	0.41957
487.58	0.22654	0.29882	0.25453	0.48212	0.40545	0.58531	0.40894	0.26729	0.22837	0.26455	0.66125	0.28085	0.40895	0.28615	0.36907	0.31172	0.34375	0.33025	0.3311	0.38977	0.38668	0.39319	0.24445	0.38752	0.34675	0.33073	0.27595	0.22894	0.39369	0.25553	0.29764	0.3045	0.34108	0.2854	0.20961	0.42717
488.61	0.25132	0.3185	0.24026	0.50557	0.43746	0.5995	0.4313	0.31226	0.25045	0.2966	0.70189	0.32783	0.4852	0.32871	0.4023	0.35689	0.3943	0.39587	0.37041	0.44277	0.39412	0.43484	0.28658	0.44352	0.39154	0.35024	0.27837	0.26249	0.40336	0.27331	0.31595	0.32433	0.35417	0.29445	0.23504	0.43816
489.64	0.2741	0.30866	0.23156	0.5134	0.44151	0.62084	0.44696	0.3271	0.27408	0.36296	0.70375	0.35946	0.50357	0.36471	0.41369	0.39644	0.44108	0.45427	0.38715	0.44879	0.41325	0.46891	0.31286	0.45887	0.4483	0.38071	0.28268	0.28234	0.39959	0.28484	0.32937	0.35073	0.36102	0.3052	0.24719	0.44472
490.67	0.35038	0.39454	0.28165	0.52636	0.49227	0.64947	0.48455	0.36684	0.34494	0.38464	0.74006	0.41261	0.56158	0.4326	0.48917	0.43311	0.50206	0.52408	0.45592	0.52203	0.46953	0.49397	0.35178	0.50622	0.53869	0.45733	0.35705	0.29985	0.42523	0.30637	0.35487	0.37054	0.37887	0.32555	0.28076	0.45558
491.7	0.42522	0.44417	0.33361	0.55552	0.5149	0.66424	0.50823	0.37968	0.41787	0.41844	0.74939	0.48567	0.62498	0.47268	0.51849	0.52953	0.54623	0.55792	0.52594	0.52901	0.52281	0.54706	0.3814	0.58073	0.57176	0.51196	0.42865	0.33952	0.43812	0.31588	0.37372	0.38507	0.4014	0.33509	0.2934	0.46457
492.74	0.45196	0.49518	0.37749	0.55978	0.55346	0.69036	0.53525	0.41069	0.44838	0.45866	0.76347	0.51173	0.67665	0.50029	0.5406	0.58039	0.56256	0.62468	0.56765	0.5617	0.54113	0.58734	0.40334	0.62338	0.59903	0.52665	0.45673	0.35571	0.43701	0.33072	0.38724	0.40234	0.40808	0.34631	0.30766	0.47227
493.74	0.51105	0.54993	0.42589	0.58259	0.63514	0.69901	0.5822	0.4139	0.5007	0.48448	0.76047	0.53774	0.69845	0.51349	0.56425	0.6108	0.6223	0.66458	0.59612	0.53756	0.57672	0.61926	0.42524	0.64338	0.62559	0.55527	0.51757	0.36063	0.45316	0.33937	0.40961	0.41297	0.43315	0.36072	0.32592	0.48257
494.77	0.58111	0.60847	0.49151	0.62967	0.72646	0.71216	0.62097	0.45952	0.58585	0.49575	0.77118	0.57548	0.75019	0.5593	0.61428	0.65376	0.67866	0.70725	0.67391	0.59216	0.63017	0.66968	0.45554	0.68952	0.64751	0.61647	0.56962	0.41984	0.48692	0.35029	0.44721	0.42881	0.4581	0.37133	0.34765	0.48698
495.8	0.60388	0.6261	0.51736	0.64537	0.74604	0.71685	0.62583	0.46075	0.62025	0.53163	0.75687	0.60524	0.76552	0.566	0.64066	0.68561	0.69938	0.7046	0.7099	0.58574	0.63897	0.71657	0.47676	0.72824	0.6347	0.61934	0.54708	0.43908	0.4825	0.35744	0.45488	0.4357	0.47427	0.37679	0.3622	0.4903
496.83	0.60563	0.63037	0.56153	0.65895	0.78273	0.70449	0.61568	0.49248	0.64355	0.54444	0.72934	0.59472	0.77199	0.55617	0.67806	0.66594	0.68468	0.69575	0.72092	0.61229	0.63409	0.7172	0.49858	0.69961	0.6392	0.62692	0.55001	0.449	0.47978	0.35982	0.45733	0.44796	0.47034	0.38137	0.38147	0.486
497.86	0.62	0.672	0.56298	0.67096	0.76333	0.69177	0.60206	0.49694	0.66542	0.53875	0.69029	0.58502	0.76759	0.60474	0.67599	0.62414	0.68396	0.67688	0.72705	0.58477	0.64194	0.69709	0.50751	0.67454	0.64814	0.68082	0.56684	0.44814	0.48163	0.35336	0.45819	0.44976	0.48436	0.37531	0.40242	0.4766
498.87	0.60586	0.65143	0.59483	0.63405	0.72451	0.67311	0.54895	0.49001	0.6242	0.52567	0.61637	0.56192	0.75298	0.59039	0.70334	0.56299	0.64671	0.6253	0.6944	0.60233	0.62552	0.67824	0.47893	0.63602	0.64009	0.66258	0.56442	0.42663	0.45863	0.34721	0.44337	0.46434	0.47024	0.36547	0.38616	0.46741
499.9	0.60738	0.66512	0.63547	0.62659	0.7271	0.65513	0.5362	0.48292	0.61079	0.51407	0.57469	0.5255	0.7396	0.58553	0.70951	0.5579	0.66114	0.61123	0.66843	0.58877	0.62166	0.66577	0.46957	0.5819	0.61636	0.63271	0.6143	0.39807	0.45947	0.34308	0.41502	0.45135	0.46253	0.36319	0.37959	0.45962
500.93	0.61211	0.67008	0.62734	0.61739	0.77412	0.60099	0.53494	0.50742	0.59997	0.49215	0.54988	0.5185	0.73234	0.60304	0.69262	0.56539	0.67323	0.58311	0.64693	0.59676	0.60568	0.62186	0.45368	0.57005	0.60178	0.65818	0.65577	0.38749	0.47062	0.33233	0.41016	0.46441	0.45518	0.35438	0.37499	0.45886
501.96	0.59942	0.69479	0.61153	0.63701	0.78368	0.59951	0.55279	0.52728	0.59692	0.48673	0.5384	0.5013	0.72647	0.61566	0.69538	0.62026	0.68109	0.62219	0.64006	0.59512	0.60142	0.60413	0.45164	0.56697	0.59145	0.65198	0.6725	0.38654	0.48269	0.34336	0.41268	0.47584	0.46679	0.35633	0.3781	0.46014
502.99	0.61899	0.66374	0.6249	0.65534	0.82208	0.59069	0.55859	0.51719	0.61267	0.47609	0.5209	0.5145	0.7037	0.60511	0.70422	0.68503	0.67261	0.6261	0.62676	0.60782	0.59208	0.58683	0.44947	0.56518	0.6033	0.6386	0.67261	0.40864	0.48945	0.35462	0.4189	0.48497	0.46927	0.35858	0.37632	0.46943
504.02	0.5924	0.63512	0.59584	0.6749	0.82219	0.56701	0.56697	0.4968	0.64483	0.47093	0.48481	0.51378	0.68315	0.59607	0.67417	0.69379	0.67094	0.63147	0.59186	0.56831	0.58306	0.54406	0.44212	0.55962	0.57983	0.63196	0.6652	0.405	0.50339	0.3501	0.41061	0.45061	0.46561	0.35261	0.38415	0.46567
505.02	0.5819	0.64438	0.57758	0.69169	0.81367	0.58114	0.56898	0.48502	0.64365	0.48416	0.44774	0.53484	0.66551	0.60109	0.67274	0.7136	0.66428	0.6268	0.58636	0.54911	0.56506	0.5333	0.42537	0.58989	0.60305	0.67118	0.64878	0.41463	0.4903	0.35938	0.42439	0.46029	0.47415	0.35825	0.37957	0.47797
506.05	0.57449	0.65025	0.61301	0.71265	0.77713	0.58596	0.55989	0.45606	0.67705	0.51651	0.42027	0.51178	0.65721	0.59429	0.66305	0.68389	0.6394	0.65279	0.57047	0.51552	0.58116	0.54825	0.43285	0.57419	0.62055	0.66299	0.64941	0.39662	0.47315	0.356	0.41672	0.4387	0.47712	0.36586	0.38169	0.47446
507.08	0.56496	0.64487	0.60315	0.688	0.7465	0.5703	0.52971	0.42193	0.6564	0.5024	0.37758	0.50557	0.59368	0.58041	0.63179	0.61506	0.63252	0.62539	0.53969	0.50958	0.58257	0.54091	0.39754	0.56498	0.5842	0.65433	0.65783	0.37935	0.46076	0.34946	0.40412	0.4233	0.4694	0.36001	0.36835	0.46799
508.11	0.53872	0.65954	0.58495	0.6532	0.69973	0.54486	0.52587	0.41962	0.634	0.50999	0.36466	0.48566	0.56818	0.57508	0.61287	0.54661	0.6046	0.62354	0.54751	0.47716	0.56485	0.55929	0.40608	0.52626	0.58731	0.64894	0.65874	0.33616	0.43771	0.34216	0.39025	0.40975	0.46258	0.36144	0.36741	0.46144
509.14	0.59463	0.70436	0.601	0.64106	0.72496	0.54938	0.53889	0.45354	0.62033	0.51272	0.40669	0.4826	0.56708	0.60386	0.61204	0.57034	0.62089	0.65078	0.56616	0.51487	0.55047	0.57535	0.42429	0.5371	0.59073	0.68042	0.66897	0.35269	0.43282	0.34292	0.39442	0.43225	0.46511	0.36791	0.37819	0.46432
510.14	0.60158	0.67331	0.60245	0.65894	0.73792	0.51704	0.54054	0.46598	0.61065	0.48139	0.42417	0.44408	0.55394	0.60627	0.60421	0.54607	0.61264	0.63163	0.57186	0.50695	0.56353	0.54199	0.41217	0.50431	0.56654	0.65267	0.64995	0.33928	0.4485	0.33465	0.38804	0.42079	0.45729	0.34842	0.38144	0.45173
511.17	0.59729	0.68734	0.57884	0.66243	0.72717	0.5213	0.54758	0.47357	0.6075	0.46021	0.43564	0.45586	0.54578	0.59437	0.58813	0.56137	0.60673	0.62772	0.56523	0.52345	0.54579	0.52178	0.41294	0.52295	0.53239	0.66268	0.63573	0.36364	0.44638	0.34029	0.38975	0.42351	0.45999	0.35191	0.38532	0.45997
512.2	0.62122	0.65408	0.57623	0.68583	0.71409	0.50828	0.5595	0.46916	0.61875	0.44394	0.46445	0.46912	0.56323	0.59086	0.56224	0.59952	0.60752	0.6108	0.57368	0.53362	0.5227	0.48936	0.428	0.53687	0.55602	0.66916	0.61875	0.3892	0.44042	0.33937	0.38887	0.42631	0.45761	0.34026	0.37905	0.46272
513.23	0.63588	0.63497	0.59066	0.7159	0.72468	0.47602	0.56709	0.48235	0.62824	0.44513	0.4764	0.47253	0.57528	0.57066	0.54491	0.61696	0.63778	0.58028	0.56789	0.54391	0.52659	0.4736	0.41046	0.56374	0.53254	0.67973	0.61682	0.41141	0.45121	0.33413	0.39351	0.42031	0.44954	0.32624	0.37052	0.45548
514.23	0.61722	0.60823	0.63224	0.7213	0.67971	0.45968	0.525	0.47628	0.62119	0.43661	0.45701	0.46633	0.54644	0.54973	0.56289	0.57915	0.59169	0.55305	0.55913	0.51891	0.53168	0.48189	0.39393	0.56951	0.52924	0.66708	0.64809	0.418	0.42963	0.33938	0.37641	0.40364	0.44971	0.3199	0.35897	0.44854
515.26	0.61223	0.60804	0.615	0.69609	0.60151	0.43642	0.51881	0.46716	0.62495	0.4379	0.46275	0.48356	0.53647	0.51525	0.54625	0.55933	0.54378	0.55416	0.53199	0.51177	0.49268	0.48388	0.40024	0.59334	0.48848	0.64861	0.65641	0.42227	0.38158	0.34127	0.36403	0.40828	0.44542	0.3205	0.35183	0.44911
516.29	0.61434	0.58558	0.62544	0.71169	0.58683	0.42407	0.53704	0.4809	0.59092	0.44163	0.46417	0.49586	0.51522	0.51402	0.5754	0.54147	0.54933	0.55983	0.54386	0.5107	0.47193	0.48437	0.37865	0.58795	0.50041	0.62265	0.6377	0.42835	0.38285	0.34733	0.36856	0.41388	0.43903	0.31472	0.33022	0.44068
517.32	0.60918	0.60662	0.62043	0.69554	0.60398	0.41743	0.53953	0.50073	0.60662	0.44362	0.48797	0.51327	0.52569	0.51051	0.59029	0.49973	0.5561	0.56141	0.55716	0.488	0.50286	0.48872	0.38388	0.60885	0.51357	0.62949	0.62666	0.41391	0.39143	0.35181	0.37852	0.42103	0.44838	0.31349	0.34013	0.44036
518.34	0.64021	0.66827	0.64663	0.71059	0.62036	0.46832	0.5652	0.51871	0.61176	0.46507	0.50123	0.54551	0.55147	0.53885	0.60435	0.53051	0.56391	0.60525	0.5734	0.52421	0.51101	0.5038	0.38477	0.62549	0.5212	0.65828	0.62834	0.44516	0.39376	0.36679	0.40005	0.45215	0.46074	0.32254	0.33582	0.44922
519.35	0.6455	0.68361	0.62507	0.73262	0.59777	0.45589	0.58225	0.51636	0.63231	0.47715	0.51198	0.55697	0.57095	0.53971	0.61127	0.56825	0.58454	0.60331	0.56775	0.53384	0.51687	0.499	0.3739	0.61019	0.53477	0.67262	0.61648	0.46122	0.40463	0.36947	0.41637	0.4639	0.4598	0.32172	0.32739	0.45063
520.37	0.6813	0.69565	0.65568	0.75899	0.6299	0.48612	0.59711	0.52758	0.64249	0.49987	0.54036	0.5843	0.58688	0.56345	0.62869	0.5866	0.61362	0.65237	0.57931	0.54116	0.53506	0.51503	0.38387	0.61781	0.58701	0.70283	0.612	0.4804	0.42994	0.37458	0.44975	0.46444	0.46123	0.32232	0.34766	0.45608
521.4	0.70213	0.7339	0.66701	0.76141	0.62757	0.49557	0.58189	0.53821	0.6538	0.50335	0.5702	0.6091	0.60286	0.58877	0.61593	0.61598	0.60897	0.67327	0.57572	0.55747	0.5512	0.5128	0.4006	0.61959	0.61274	0.73249	0.63465	0.4984	0.4295	0.37651	0.47105	0.48313	0.46327	0.32341	0.35859	0.453
522.43	0.70363	0.76528	0.67589	0.7831	0.59231	0.50684	0.58838	0.53212	0.63374	0.51357	0.565	0.62803	0.59933	0.6286	0.62508	0.6463	0.6007	0.67104	0.55394	0.5703	0.53465	0.52226	0.38316	0.59478	0.61012	0.75705	0.63393	0.50643	0.42811	0.38097	0.48854	0.48518	0.45272	0.32016	0.34449	0.44898
523.43	0.67512	0.75118	0.67416	0.78728	0.54112	0.50574	0.55146	0.52004	0.64306	0.50498	0.58595	0.65	0.58157	0.63125	0.65103	0.63822	0.58875	0.66635	0.53118	0.54763	0.53498	0.50294	0.39487	0.5815	0.62609	0.74968	0.63318	0.49127	0.42417	0.38005	0.49026	0.46976	0.45177	0.30877	0.3522	0.43865
524.46	0.66533	0.79262	0.67938	0.78133	0.54394	0.53199	0.59091	0.54088	0.65701	0.49649	0.6326	0.7024	0.5744	0.66895	0.64778	0.63877	0.57744	0.6857	0.58393	0.56052	0.54814	0.50921	0.42901	0.60092	0.64198	0.76972	0.62447	0.49062	0.43069	0.38275	0.52499	0.4756	0.45159	0.31026	0.3712	0.44127
525.48	0.62646	0.78442	0.66762	0.773	0.52518	0.53201	0.57474	0.56401	0.63041	0.50192	0.61599	0.71971	0.55339	0.64393	0.62369	0.65581	0.57718	0.6705	0.5794	0.58661	0.53566	0.51103	0.42012	0.58886	0.63293	0.74333	0.6181	0.47914	0.42434	0.38509	0.52988	0.48968	0.43759	0.3116	0.35362	0.43614
526.51	0.59123	0.73366	0.64128	0.74782	0.50421	0.53712	0.58741	0.54947	0.62528	0.50433	0.59907	0.73151	0.54081	0.60207	0.60582	0.64668	0.57518	0.64964	0.5886	0.55205	0.52532	0.5044	0.39886	0.5616	0.59666	0.72573	0.58019	0.45887	0.42551	0.3815	0.53962	0.47837	0.42602	0.30449	0.34197	0.43102
527.51	0.57944	0.71138	0.6333	0.73161	0.48857	0.53637	0.58843	0.57136	0.59835	0.51864	0.60377	0.7525	0.53447	0.57526	0.57259	0.63753	0.59179	0.68588	0.60348	0.57603	0.50492	0.5019	0.4059	0.55612	0.59028	0.71681	0.55915	0.46895	0.41691	0.37404	0.56066	0.47947	0.41996	0.3065	0.3478	0.42901
528.54	0.58828	0.69584	0.61939	0.723	0.49338	0.52746	0.60211	0.58054	0.58518	0.53366	0.59164	0.75646	0.53285	0.55291	0.56801	0.63577	0.58727	0.67714	0.60481	0.58195	0.50827	0.53368	0.39461	0.54396	0.5799	0.7018	0.56567	0.47478	0.42203	0.37027	0.5717	0.48042	0.41168	0.32459	0.34603	0.42484
529.56	0.59309	0.65452	0.62604	0.72117	0.49468	0.51668	0.59247	0.55516	0.56416	0.55515	0.55701	0.75864	0.53754	0.51757	0.57272	0.63429	0.60991	0.66825	0.57559	0.56949	0.48596	0.5443	0.36845	0.53069	0.5594	0.67237	0.55524	0.47377	0.43176	0.36429	0.58091	0.48303	0.40202	0.31972	0.31778	0.42068
530.59	0.56394	0.64294	0.61388	0.71324	0.4597	0.50395	0.59497	0.51362	0.56818	0.53583	0.53421	0.76106	0.52714	0.54118	0.59262	0.60902	0.57572	0.65486	0.56452	0.52344	0.48238	0.51274	0.34781	0.52654	0.56049	0.69572	0.5632	0.47738	0.41115	0.3582	0.5847	0.46023	0.39636	0.31141	0.28904	0.41332
531.61	0.55919	0.63907	0.62566	0.72628	0.43343	0.48134	0.57618	0.5251	0.55487	0.52292	0.53247	0.7334	0.5194	0.55788	0.59815	0.61931	0.5791	0.64134	0.54485	0.54645	0.46843	0.50891	0.35515	0.51961	0.56974	0.69079	0.56164	0.4961	0.40767	0.35615	0.58515	0.45144	0.38172	0.30384	0.27487	0.40935
532.62	0.54763	0.6237	0.64262	0.71934	0.43667	0.48405	0.57338	0.52766	0.56505	0.51708	0.54777	0.72261	0.51744	0.54861	0.63152	0.61197	0.56438	0.62506	0.531	0.53737	0.46231	0.49883	0.36999	0.52804	0.5769	0.68694	0.58484	0.49989	0.41447	0.36109	0.58476	0.44149	0.37913	0.29003	0.26727	0.41035
533.64	0.51845	0.58246	0.62227	0.6978	0.39758	0.49312	0.54728	0.50798	0.56702	0.50353	0.52907	0.71295	0.5048	0.5193	0.59703	0.59819	0.55521	0.62335	0.51722	0.52925	0.45817	0.4714	0.36915	0.53618	0.56425	0.67394	0.58544	0.50047	0.40184	0.3628	0.58281	0.42703	0.37368	0.26502	0.24747	0.41181
534.67	0.51786	0.60696	0.60482	0.70043	0.39954	0.51406	0.52876	0.53134	0.59532	0.49838	0.53586	0.72066	0.51849	0.57105	0.59374	0.60885	0.54129	0.63442	0.49049	0.52456	0.46838	0.46117	0.39372	0.55319	0.58003	0.71059	0.594	0.50746	0.40021	0.37111	0.57201	0.421	0.37167	0.26474	0.24742	0.41432
535.67	0.52362	0.60691	0.61663	0.68071	0.43358	0.52231	0.52412	0.55591	0.60101	0.51021	0.55143	0.7245	0.54171	0.57109	0.59166	0.61078	0.58673	0.62077	0.50841	0.5629	0.46957	0.47938	0.40309	0.56419	0.58381	0.69258	0.59421	0.5149	0.4292	0.37071	0.57353	0.41948	0.37408	0.25701	0.26034	0.41752
536.69	0.52904	0.64531	0.6268	0.67825	0.45239	0.55518	0.54567	0.54937	0.61217	0.5184	0.56997	0.74398	0.55238	0.5917	0.6129	0.61914	0.60231	0.64498	0.52852	0.55698	0.48382	0.49343	0.42628	0.59155	0.5978	0.72387	0.63031	0.52549	0.44243	0.37766	0.58196	0.40592	0.38001	0.26113	0.27394	0.42782
537.72	0.53342	0.65384	0.62999	0.67529	0.45963	0.54127	0.54896	0.56184	0.6422	0.52005	0.54091	0.75869	0.55886	0.60018	0.61376	0.60753	0.61126	0.60753	0.55178	0.57708	0.48459	0.49388	0.40217	0.60054	0.58619	0.73092	0.64188	0.52774	0.44925	0.37964	0.57584	0.40385	0.37813	0.26496	0.27359	0.43219
538.74	0.54245	0.69791	0.68309	0.68152	0.51306	0.52003	0.58477	0.59301	0.67867	0.52217	0.56306	0.75589	0.58582	0.65226	0.64502	0.60584	0.62988	0.60557	0.57778	0.60669	0.48779	0.49769	0.41302	0.61624	0.60855	0.75623	0.64919	0.55161	0.46067	0.37677	0.57866	0.41422	0.38289	0.2737	0.28111	0.43487
539.74	0.50388	0.68418	0.68735	0.689	0.50893	0.50922	0.59016	0.57729	0.65231	0.50684	0.54178	0.74518	0.57272	0.63233	0.61318	0.58923	0.63243	0.60532	0.60406	0.60135	0.46444	0.51492	0.40192	0.62454	0.59915	0.7433	0.65542	0.56294	0.4446	0.37513	0.57976	0.39164	0.37695	0.2681	0.2784	0.42843
540.77	0.493	0.6969	0.69743	0.66927	0.49231	0.49321	0.59493	0.57479	0.67015	0.50087	0.53295	0.72455	0.5479	0.61733	0.60464	0.6073	0.59765	0.59195	0.6123	0.59246	0.46724	0.51954	0.40444	0.60555	0.5825	0.75965	0.66204	0.57727	0.42179	0.37747	0.57944	0.39721	0.37968	0.27475	0.27341	0.42173
541.79	0.48847	0.6733	0.70956	0.66459	0.50196	0.49415	0.59716	0.5822	0.68374	0.49212	0.53718	0.71796	0.55053	0.59636	0.58839	0.5825	0.5814	0.56632	0.59792	0.6017	0.48314	0.51763	0.40367	0.59427	0.57946	0.72753	0.66889	0.56858	0.41811	0.3795	0.56283	0.40291	0.37845	0.26491	0.27318	0.41062
542.82	0.46985	0.67501	0.70817	0.66076	0.51748	0.49773	0.58153	0.56426	0.68728	0.49081	0.51732	0.68387	0.5478	0.60315	0.59105	0.61652	0.56751	0.57447	0.57447	0.58168	0.51347	0.53946	0.41921	0.58303	0.57562	0.71893	0.68125	0.57189	0.40544	0.37587	0.54579	0.40834	0.38052	0.26782	0.26443	0.4019
543.82	0.50279	0.66591	0.72166	0.67787	0.52111	0.52563	0.58125	0.57877	0.69203	0.50025	0.51016	0.68979	0.54249	0.58934	0.60878	0.65701	0.58368	0.59573	0.55593	0.58766	0.50626	0.55709	0.42658	0.57543	0.5893	0.72462	0.69378	0.58261	0.39856	0.38691	0.54283	0.41116	0.37359	0.26993	0.26189	0.40004
544.84	0.56364	0.68764	0.75758	0.70026	0.54607	0.57129	0.61851	0.61795	0.74366	0.53195	0.51201	0.67198	0.56735	0.6062	0.66337	0.68451	0.60294	0.6355	0.59187	0.63646	0.54068	0.556	0.41807	0.56693	0.60862	0.73964	0.71263	0.60389	0.41702	0.40367	0.54481	0.44272	0.38751	0.27381	0.27004	0.40764
545.86	0.59295	0.72125	0.79229	0.73688	0.58301	0.61522	0.64551	0.64038	0.75718	0.56443	0.54279	0.68417	0.59067	0.64321	0.69109	0.71772	0.64737	0.66478	0.61734	0.66144	0.55548	0.59385	0.45004	0.59149	0.64381	0.76229	0.7451	0.62799	0.45833	0.41916	0.54785	0.44341	0.38753	0.28427	0.29829	0.41328
546.89	0.6391	0.7458	0.81013	0.76854	0.59279	0.63084	0.67505	0.66954	0.78877	0.58641	0.52332	0.69625	0.60128	0.69114	0.72395	0.77282	0.6947	0.70731	0.67263	0.69782	0.56796	0.62759	0.45847	0.63405	0.66902	0.80256	0.78283	0.66836	0.47685	0.42905	0.56277	0.46279	0.39464	0.28841	0.30848	0.42665
547.89	0.67703	0.78223	0.84344	0.81994	0.58708	0.68017	0.69317	0.72703	0.80509	0.60593	0.55882	0.70965	0.65234	0.73316	0.75846	0.7998	0.72321	0.77789	0.72643	0.74917	0.56483	0.66282	0.48923	0.64908	0.69274	0.83518	0.81391	0.70512	0.50278	0.45527	0.57319	0.47369	0.39582	0.29683	0.31917	0.43345
548.91	0.6596	0.81738	0.8368	0.81705	0.60309	0.69401	0.70365	0.7206	0.79607	0.59916	0.5792	0.69659	0.66721	0.75835	0.75808	0.79303	0.73779	0.79458	0.75441	0.75593	0.57458	0.67686	0.49343	0.66163	0.69021	0.84326	0.83636	0.70998	0.52547	0.45921	0.55545	0.47482	0.3962	0.2977	0.33126	0.43832
549.93	0.66323	0.85498	0.82508	0.80916	0.63298	0.68972	0.70491	0.70854	0.7711	0.5907	0.60173	0.70031	0.67115	0.77397	0.73577	0.82217	0.76673	0.79467	0.75405	0.74675	0.58455	0.69237	0.52114	0.66636	0.69536	0.86861	0.85609	0.71065	0.52997	0.46095	0.54801	0.45842	0.39377	0.29599	0.34993	0.43727
550.93	0.69213	0.86189	0.82674	0.82045	0.66275	0.68936	0.70162	0.73469	0.75598	0.57301	0.57549	0.69685	0.70276	0.76682	0.75694	0.82663	0.7882	0.81671	0.72853	0.74786	0.59191	0.67464	0.51424	0.67581	0.70106	0.86993	0.88139	0.71276	0.52547	0.46215	0.52297	0.45913	0.39199	0.29045	0.33919	0.42974
551.96	0.65648	0.84483	0.80226	0.78344	0.64959	0.66724	0.66837	0.70501	0.70411	0.55405	0.56354	0.66074	0.69076	0.73589	0.75135	0.77403	0.73069	0.79576	0.68956	0.7293	0.56434	0.62809	0.49631	0.60364	0.65477	0.83248	0.86577	0.67203	0.50748	0.45686	0.4952	0.4364	0.38435	0.28853	0.32949	0.41444
552.98	0.64708	0.81453	0.77877	0.73906	0.64284	0.65436	0.67148	0.68063	0.69214	0.52352	0.53643	0.65394	0.66306	0.68029	0.72837	0.75012	0.70183	0.75924	0.66907	0.68384	0.55984	0.61086	0.4685	0.57545	0.62302	0.79994	0.85497	0.65184	0.49442	0.44351	0.47798	0.40794	0.38088	0.28205	0.32078	0.40314
553.98	0.65206	0.75884	0.73931	0.71204	0.59404	0.61465	0.66949	0.64932	0.67284	0.51516	0.50596	0.63974	0.64436	0.63662	0.69361	0.7175	0.64514	0.71811	0.64729	0.65066	0.5576	0.56911	0.46372	0.53979	0.58553	0.74526	0.84726	0.62406	0.47478	0.43057	0.47204	0.38086	0.37803	0.27185	0.3082	0.38542
555	0.61068	0.67833	0.69735	0.66305	0.53625	0.58053	0.63087	0.61825	0.65074	0.48812	0.46281	0.63851	0.59362	0.58765	0.6595	0.66016	0.55275	0.67983	0.61761	0.60705	0.52073	0.52417	0.4209	0.4962	0.52673	0.6675	0.82151	0.58239	0.44298	0.41797	0.43826	0.3603	0.3624	0.26329	0.28369	0.37413
556.02	0.5634	0.62807	0.65239	0.62718	0.45316	0.52994	0.61269	0.5614	0.60961	0.44398	0.43528	0.62468	0.51708	0.56075	0.6109	0.61305	0.50047	0.6113	0.59286	0.57677	0.47055	0.47688	0.37926	0.43818	0.45322	0.62602	0.76011	0.52154	0.41084	0.40056	0.41691	0.33781	0.35062	0.2514	0.26961	0.3623
557.05	0.55943	0.62013	0.6316	0.6207	0.44346	0.52351	0.60935	0.54186	0.62089	0.43449	0.43214	0.65371	0.48905	0.56851	0.57378	0.61606	0.49513	0.59124	0.59074	0.55386	0.47287	0.48308	0.36983	0.462	0.45705	0.62686	0.73512	0.52143	0.40377	0.39662	0.40346	0.33365	0.34276	0.24999	0.26373	0.3587
558.04	0.55506	0.62408	0.60149	0.59302	0.42497	0.49588	0.59157	0.50635	0.57301	0.43583	0.41331	0.66669	0.46302	0.56958	0.53416	0.58851	0.49961	0.58565	0.5722	0.54609	0.45167	0.42643	0.35481	0.44456	0.44807	0.59892	0.68992	0.49066	0.38919	0.38424	0.3854	0.32807	0.32383	0.23935	0.26286	0.35166
559.07	0.53693	0.61651	0.60178	0.59424	0.43571	0.5046	0.56272	0.51874	0.55983	0.42534	0.38623	0.70939	0.44445	0.5816	0.52504	0.61253	0.50284	0.58391	0.57513	0.55959	0.43198	0.41852	0.33456	0.44045	0.44953	0.60316	0.65232	0.47172	0.38787	0.38997	0.37207	0.34376	0.3133	0.23254	0.24537	0.35656
560.09	0.5519	0.64091	0.61685	0.6111	0.46536	0.49594	0.57716	0.54074	0.56411	0.44279	0.41581	0.74566	0.45159	0.59759	0.54051	0.62371	0.57483	0.5764	0.58356	0.59828	0.45254	0.44404	0.3583	0.45993	0.47236	0.61385	0.64746	0.47259	0.42764	0.39092	0.37372	0.36496	0.31102	0.23815	0.25054	0.35757
561.09	0.56291	0.63268	0.60379	0.59837	0.48071	0.4987	0.57023	0.53246	0.56764	0.467	0.41526	0.78484	0.4633	0.60425	0.53948	0.62681	0.54723	0.57373	0.58324	0.6013	0.47521	0.46774	0.36964	0.47509	0.494	0.59774	0.63444	0.4933	0.43197	0.3923	0.35876	0.37219	0.31352	0.23987	0.24475	0.35743
562.11	0.57307	0.6316	0.58886	0.59763	0.48814	0.48734	0.58457	0.54425	0.58692	0.46086	0.41827	0.80341	0.47256	0.57295	0.52656	0.61679	0.55889	0.57819	0.58654	0.61665	0.47146	0.46142	0.37012	0.46171	0.49056	0.5877	0.60171	0.47451	0.43006	0.38714	0.35004	0.3733	0.31145	0.23548	0.25462	0.35564
563.13	0.57327	0.62357	0.6001	0.5943	0.5081	0.48862	0.59207	0.54406	0.61118	0.44736	0.44055	0.83137	0.48239	0.58808	0.541	0.59748	0.53139	0.55426	0.57954	0.621	0.45746	0.47749	0.37804	0.48521	0.50388	0.59748	0.59867	0.4526	0.44505	0.38814	0.34825	0.37992	0.3177	0.23734	0.25593	0.35831
564.13	0.5817	0.63204	0.62911	0.5919	0.51148	0.46995	0.60196	0.52805	0.59618	0.44252	0.46636	0.85619	0.49404	0.59748	0.56174	0.58457	0.52706	0.54028	0.58467	0.6209	0.44715	0.50488	0.38318	0.51132	0.49801	0.61049	0.61271	0.45147	0.44182	0.37947	0.35299	0.36757	0.32184	0.24301	0.26558	0.36021
565.15	0.59152	0.62083	0.62688	0.55543	0.48474	0.47406	0.59127	0.48904	0.57841	0.4301	0.4497	0.86348	0.49622	0.58372	0.5621	0.55377	0.50042	0.55181	0.5806	0.57103	0.43058	0.48504	0.37597	0.48842	0.47559	0.61211	0.59124	0.44161	0.4181	0.37586	0.33772	0.34788	0.3256	0.23463	0.25907	0.35585
566.17	0.57794	0.62101	0.64097	0.54944	0.48599	0.46291	0.58717	0.49476	0.60817	0.42425	0.45811	0.86562	0.50343	0.57256	0.56172	0.54416	0.50853	0.56116	0.57279	0.58068	0.43858	0.46798	0.38183	0.48096	0.46717	0.61653	0.58721	0.4286	0.41369	0.37012	0.34585	0.36035	0.32861	0.22862	0.26335	0.3579
567.17	0.57519	0.59743	0.67238	0.55333	0.47495	0.47602	0.58104	0.49286	0.57065	0.4323	0.45287	0.88681	0.50794	0.54819	0.58532	0.56877	0.50464	0.57502	0.53962	0.56787	0.43691	0.46619	0.37399	0.50074	0.47204	0.57988	0.60642	0.44716	0.41472	0.37232	0.3457	0.36158	0.33758	0.22558	0.24894	0.36323
568.19	0.58677	0.59324	0.67238	0.59322	0.45475	0.45395	0.59483	0.49093	0.56489	0.45187	0.43232	0.87339	0.5071	0.53555	0.56854	0.61564	0.52028	0.57823	0.53876	0.56408	0.45892	0.47749	0.38798	0.47996	0.47613	0.57364	0.60581	0.49374	0.40412	0.36954	0.34921	0.35396	0.34045	0.23243	0.24747	0.35903
569.21	0.55542	0.5894	0.64574	0.58533	0.47017	0.44411	0.56452	0.47677	0.56569	0.44093	0.41611	0.85829	0.47091	0.5194	0.5443	0.61372	0.53146	0.57017	0.49878	0.54271	0.46257	0.44585	0.38863	0.44676	0.46484	0.54966	0.549	0.49963	0.40077	0.37071	0.32889	0.3392	0.34027	0.22285	0.25011	0.35467
570.2	0.55165	0.61517	0.64755	0.59499	0.49315	0.43403	0.55093	0.50806	0.57328	0.44118	0.41335	0.82873	0.47187	0.52259	0.53855	0.61271	0.53822	0.57151	0.46505	0.55862	0.46025	0.43765	0.36183	0.44924	0.48186	0.54857	0.54968	0.49089	0.40721	0.37214	0.32874	0.34249	0.341	0.22171	0.24366	0.34897
571.22	0.55773	0.64559	0.64256	0.59319	0.51881	0.43514	0.55297	0.50747	0.54262	0.45133	0.4162	0.81351	0.48367	0.51461	0.52942	0.60434	0.56106	0.58255	0.47751	0.54285	0.4655	0.44843	0.34371	0.46723	0.48402	0.54537	0.5375	0.48338	0.42717	0.37581	0.32498	0.32721	0.336	0.21969	0.22842	0.35726
572.24	0.56545	0.6772	0.6233	0.59018	0.53144	0.4122	0.53488	0.48298	0.57747	0.45341	0.42566	0.7807	0.47531	0.54607	0.53262	0.59627	0.57815	0.5766	0.47486	0.52516	0.48033	0.45598	0.346	0.445	0.48227	0.57547	0.5148	0.47672	0.43119	0.36651	0.30946	0.31803	0.34653	0.22452	0.23263	0.34855
573.24	0.53706	0.67533	0.63406	0.57932	0.55032	0.42201	0.51802	0.47904	0.57334	0.44922	0.43123	0.75427	0.45594	0.54204	0.55325	0.59928	0.58483	0.57711	0.45804	0.5047	0.48002	0.45088	0.32634	0.41759	0.48163	0.56162	0.51795	0.46681	0.43426	0.36218	0.29388	0.31679	0.3501	0.22399	0.22446	0.35026
574.26	0.53091	0.63966	0.62178	0.55101	0.50646	0.4152	0.5315	0.49713	0.56108	0.45738	0.42152	0.69794	0.4604	0.50344	0.55041	0.55661	0.54661	0.57671	0.46831	0.52201	0.47639	0.43344	0.32362	0.41258	0.47578	0.53428	0.52641	0.44526	0.42126	0.35371	0.2919	0.3323	0.34518	0.22302	0.21516	0.34386
575.28	0.52835	0.61001	0.61047	0.56828	0.50004	0.39701	0.54836	0.4715	0.57198	0.48147	0.42385	0.66828	0.45714	0.48172	0.54724	0.5589	0.54475	0.54173	0.4737	0.52202	0.49381	0.45031	0.33467	0.42433	0.48306	0.50449	0.52332	0.45202	0.42183	0.34435	0.29267	0.32773	0.34979	0.23034	0.20999	0.34908
576.28	0.52083	0.56651	0.58783	0.57497	0.48737	0.40157	0.52638	0.45416	0.58555	0.48482	0.41574	0.62332	0.4236	0.48449	0.53421	0.53817	0.51473	0.54898	0.43746	0.50685	0.48057	0.45875	0.32947	0.3961	0.47604	0.47873	0.51926	0.44996	0.40392	0.33692	0.27975	0.32311	0.34923	0.22795	0.20414	0.3393
577.3	0.53179	0.5485	0.59961	0.57304	0.50586	0.42513	0.51487	0.47578	0.59277	0.51181	0.40272	0.5928	0.4485	0.47646	0.53309	0.51732	0.52074	0.55003	0.44697	0.51674	0.46974	0.45413	0.33049	0.41839	0.47316	0.46982	0.53977	0.45694	0.40881	0.34264	0.28002	0.31782	0.34404	0.22367	0.19808	0.35423
578.32	0.52849	0.52135	0.58036	0.52161	0.5072	0.41436	0.5051	0.45819	0.57865	0.52052	0.39782	0.56553	0.44411	0.45991	0.52341	0.47405	0.49759	0.54397	0.43804	0.53615	0.46181	0.42522	0.31645	0.43212	0.42275	0.45862	0.5337	0.42322	0.40707	0.34236	0.27204	0.31475	0.33704	0.20841	0.18732	0.36002
579.31	0.54938	0.554	0.57905	0.5421	0.55153	0.43426	0.53632	0.44664	0.60166	0.55269	0.41574	0.55699	0.45316	0.49682	0.53864	0.5081	0.52687	0.59248	0.46068	0.5149	0.48086	0.44555	0.30563	0.44691	0.43191	0.49454	0.5538	0.44041	0.42932	0.3513	0.28247	0.31193	0.3427	0.20937	0.17814	0.37051
580.33	0.54222	0.56312	0.57327	0.55006	0.55578	0.45396	0.51332	0.44778	0.59476	0.58077	0.42442	0.55051	0.44372	0.50421	0.55379	0.53261	0.52371	0.60387	0.45577	0.53259	0.47599	0.44617	0.31512	0.44651	0.43847	0.5123	0.55084	0.4545	0.42714	0.35533	0.28167	0.32049	0.3418	0.20586	0.18017	0.37687
581.35	0.52781	0.58177	0.57357	0.53721	0.53782	0.47373	0.49372	0.43167	0.60166	0.59173	0.44043	0.54256	0.44202	0.50892	0.55148	0.53936	0.49971	0.60287	0.43416	0.53357	0.479	0.40731	0.32364	0.4513	0.42601	0.53046	0.55517	0.46571	0.41713	0.35625	0.26421	0.30856	0.34326	0.21461	0.18584	0.38322
582.35	0.50072	0.56305	0.5659	0.54498	0.56555	0.49095	0.50956	0.44516	0.58053	0.60327	0.43791	0.53105	0.41973	0.5058	0.56601	0.57039	0.49186	0.59038	0.43127	0.54458	0.48912	0.4177	0.32364	0.43782	0.45106	0.53452	0.56006	0.47452	0.43007	0.36079	0.26167	0.33754	0.33193	0.21447	0.17685	0.37938
583.36	0.48516	0.56463	0.55262	0.55755	0.55655	0.48413	0.52316	0.44279	0.57272	0.64213	0.43074	0.51815	0.39123	0.49756	0.53905	0.5582	0.48274	0.5882	0.43862	0.52092	0.48503	0.42331	0.32725	0.43408	0.45919	0.51952	0.5372	0.49515	0.42625	0.36042	0.25794	0.32833	0.33128	0.2169	0.1778	0.37527
584.38	0.49939	0.54846	0.58058	0.57588	0.55792	0.49035	0.50934	0.44878	0.58711	0.6755	0.43037	0.51115	0.38977	0.49605	0.54999	0.54357	0.49428	0.54644	0.41865	0.5433	0.47558	0.41273	0.3386	0.40838	0.45726	0.48467	0.54898	0.49084	0.43626	0.36252	0.24772	0.34172	0.33721	0.21983	0.18271	0.37411
585.38	0.48118	0.51287	0.5953	0.549	0.55748	0.48285	0.51667	0.44289	0.56897	0.67902	0.40796	0.50463	0.37941	0.45902	0.55647	0.5164	0.45736	0.53811	0.40152	0.52242	0.45884	0.36984	0.32576	0.4002	0.43903	0.45654	0.53951	0.46151	0.42494	0.3576	0.22979	0.32796	0.32815	0.21353	0.16555	0.3686
586.4	0.48849	0.51717	0.59026	0.58455	0.56951	0.47909	0.57084	0.48637	0.57155	0.72511	0.41137	0.50801	0.38757	0.4567	0.56337	0.54394	0.48103	0.54553	0.45203	0.55457	0.44657	0.4124	0.33471	0.40285	0.47677	0.44331	0.50847	0.4669	0.44569	0.36533	0.2562	0.34884	0.33231	0.2152	0.1791	0.3726
587.41	0.4732	0.50683	0.56628	0.54136	0.51898	0.43445	0.55239	0.44763	0.55894	0.73493	0.41591	0.49345	0.36177	0.45869	0.5341	0.48243	0.43947	0.5288	0.44985	0.52949	0.426	0.40249	0.33778	0.37096	0.45566	0.41929	0.46255	0.42628	0.41446	0.353	0.25523	0.30459	0.32906	0.21779	0.18363	0.36776
588.41	0.4752	0.53943	0.55892	0.5496	0.52292	0.44857	0.53323	0.44228	0.58867	0.71915	0.42939	0.48941	0.38127	0.48695	0.54128	0.50462	0.45231	0.53243	0.44885	0.53881	0.43432	0.42104	0.34917	0.3849	0.47784	0.44642	0.45859	0.4059	0.40274	0.36095	0.26248	0.30892	0.33507	0.22318	0.18462	0.36608
589.43	0.43144	0.52373	0.50934	0.52201	0.47603	0.42078	0.52649	0.39203	0.54926	0.69817	0.41565	0.4549	0.34382	0.46887	0.50206	0.47686	0.37551	0.51242	0.47014	0.50077	0.41148	0.40401	0.32914	0.38357	0.47726	0.43725	0.41647	0.3895	0.36289	0.34525	0.26836	0.28199	0.31522	0.21427	0.17517	0.35819
590.42	0.39276	0.51186	0.46819	0.52288	0.42555	0.39523	0.52237	0.37414	0.52383	0.66642	0.42312	0.42098	0.32216	0.49272	0.45229	0.47433	0.34751	0.50101	0.48109	0.47654	0.39644	0.40035	0.33297	0.35239	0.42979	0.4147	0.38984	0.38286	0.3461	0.34388	0.27539	0.27602	0.30689	0.2076	0.18591	0.35245
591.44	0.35964	0.44412	0.45933	0.47418	0.38376	0.3753	0.49233	0.33221	0.48167	0.60993	0.3942	0.39024	0.29398	0.45586	0.4411	0.42377	0.31113	0.4692	0.44938	0.44172	0.37709	0.34271	0.31588	0.33062	0.38367	0.39031	0.40306	0.3359	0.30718	0.33285	0.26162	0.25033	0.29371	0.19145	0.16427	0.33505
592.46	0.34035	0.47167	0.46537	0.5054	0.36899	0.39757	0.49954	0.33113	0.45909	0.57296	0.39607	0.38126	0.31377	0.46412	0.44414	0.44812	0.32224	0.46596	0.44487	0.43453	0.37024	0.31047	0.3155	0.3267	0.36545	0.39287	0.4088	0.34873	0.29488	0.33645	0.26717	0.24794	0.29553	0.18614	0.16183	0.3288
593.45	0.32371	0.44328	0.46866	0.5089	0.3392	0.40133	0.49264	0.31781	0.42478	0.55677	0.38987	0.37182	0.29563	0.45288	0.44425	0.40914	0.29391	0.47975	0.42817	0.42182	0.33292	0.26911	0.30087	0.29493	0.37001	0.38485	0.37916	0.34245	0.2798	0.33128	0.26654	0.23628	0.2847	0.17695	0.15313	0.32559
594.47	0.32082	0.45125	0.50231	0.51575	0.37008	0.43274	0.46755	0.32357	0.42857	0.53301	0.38543	0.38092	0.31626	0.46052	0.47895	0.45458	0.33432	0.50341	0.37382	0.40941	0.31317	0.27093	0.30693	0.27805	0.35671	0.41688	0.38822	0.35651	0.29202	0.33941	0.25001	0.23516	0.2874	0.17679	0.14477	0.32408
595.46	0.36397	0.47022	0.52175	0.50228	0.40368	0.49454	0.48398	0.3435	0.4118	0.51641	0.37297	0.37644	0.33966	0.45797	0.49189	0.4717	0.34461	0.52338	0.37022	0.42517	0.29196	0.27201	0.30424	0.27204	0.38854	0.44801	0.39371	0.3592	0.28071	0.34046	0.26482	0.23372	0.28332	0.17927	0.13798	0.31926
596.48	0.4078	0.53093	0.53933	0.51027	0.45688	0.51073	0.49801	0.35435	0.44229	0.54197	0.38767	0.37156	0.35496	0.48612	0.50312	0.49885	0.37418	0.52448	0.38662	0.42346	0.31127	0.2949	0.31586	0.28952	0.43993	0.47761	0.37106	0.38955	0.30038	0.34468	0.28286	0.23972	0.28672	0.1871	0.14046	0.32455
597.49	0.39708	0.5019	0.54217	0.47905	0.46108	0.52695	0.48353	0.34673	0.46566	0.51824	0.366	0.34671	0.32672	0.46928	0.4824	0.47844	0.36445	0.51654	0.3573	0.41086	0.29534	0.27724	0.29867	0.26148	0.43529	0.44651	0.36041	0.37077	0.28698	0.34257	0.2728	0.23096	0.27981	0.17581	0.11635	0.31386
598.49	0.42917	0.51661	0.56918	0.51473	0.52562	0.56307	0.51506	0.39439	0.49865	0.5104	0.38476	0.35018	0.36413	0.48988	0.51554	0.53045	0.40199	0.51907	0.36261	0.4308	0.3054	0.30977	0.3185	0.28813	0.44001	0.45491	0.39893	0.39872	0.29475	0.34938	0.28525	0.23609	0.28594	0.18738	0.12649	0.3171
599.5	0.42667	0.52093	0.55683	0.51712	0.48109	0.58246	0.51975	0.4133	0.49304	0.50144	0.39206	0.34541	0.35534	0.47999	0.48578	0.49098	0.36	0.51714	0.36796	0.42572	0.30539	0.31884	0.33054	0.29248	0.44183	0.4447	0.40289	0.36529	0.27018	0.35012	0.30827	0.22327	0.28381	0.19655	0.13339	0.31395
600.52	0.41846	0.50947	0.5423	0.53416	0.48417	0.57184	0.48172	0.41468	0.5175	0.49772	0.38577	0.35897	0.33953	0.48355	0.45316	0.43456	0.38371	0.49438	0.31993	0.42585	0.31473	0.32694	0.3305	0.29976	0.44332	0.44114	0.37228	0.35038	0.27731	0.34896	0.30081	0.21316	0.28296	0.21018	0.12101	0.31541
601.51	0.43129	0.52844	0.57014	0.57395	0.51035	0.61476	0.49209	0.46094	0.52786	0.4816	0.39762	0.37264	0.37484	0.50753	0.4759	0.43314	0.40262	0.5032	0.31991	0.44947	0.32695	0.34536	0.33199	0.29212	0.46517	0.46692	0.40424	0.35937	0.26978	0.36015	0.31571	0.21992	0.28607	0.22064	0.12781	0.31098
602.53	0.43656	0.51379	0.58532	0.58079	0.52786	0.61789	0.50326	0.48179	0.50018	0.47235	0.40518	0.38678	0.40266	0.50361	0.4857	0.42866	0.38463	0.51954	0.34254	0.47966	0.32643	0.34179	0.33055	0.31634	0.46472	0.48427	0.39537	0.35658	0.27516	0.36851	0.34265	0.2338	0.28778	0.2254	0.13261	0.31966
603.52	0.42489	0.47397	0.54753	0.55468	0.48039	0.60096	0.49213	0.44528	0.47107	0.44367	0.37853	0.34937	0.3658	0.4659	0.45609	0.42816	0.32912	0.47726	0.31954	0.44079	0.31717	0.30343	0.30792	0.27942	0.43521	0.44204	0.37268	0.33989	0.25228	0.35786	0.34797	0.21441	0.28342	0.21658	0.11906	0.31082
604.54	0.43562	0.4759	0.53878	0.56005	0.51862	0.5941	0.50686	0.46068	0.50056	0.4196	0.38857	0.33654	0.37422	0.48419	0.46902	0.43218	0.36533	0.45584	0.32132	0.47031	0.34715	0.2933	0.29137	0.28853	0.43276	0.43828	0.35548	0.36195	0.25939	0.36506	0.35051	0.21799	0.29527	0.21449	0.12273	0.31143
605.55	0.45404	0.48684	0.55381	0.57285	0.51851	0.60216	0.52401	0.45106	0.53406	0.4042	0.40853	0.31132	0.38388	0.48401	0.5208	0.45747	0.35198	0.47316	0.36024	0.44812	0.3618	0.30857	0.28958	0.2817	0.44361	0.45401	0.40775	0.37137	0.25776	0.37891	0.35924	0.22447	0.31227	0.21706	0.1323	0.30798
606.55	0.42387	0.41333	0.50805	0.57563	0.46956	0.58851	0.49638	0.41568	0.51716	0.36337	0.37364	0.30695	0.35822	0.43868	0.47774	0.45189	0.32706	0.46144	0.34847	0.40855	0.3377	0.26324	0.28548	0.27139	0.37307	0.40124	0.39151	0.35884	0.24771	0.37698	0.34297	0.20743	0.30343	0.2132	0.12048	0.31046
607.56	0.44523	0.45686	0.46225	0.61534	0.50078	0.61608	0.49615	0.41926	0.55863	0.36722	0.39425	0.28728	0.36494	0.45421	0.46604	0.48145	0.38514	0.47318	0.34684	0.38114	0.34522	0.29055	0.30027	0.27898	0.39285	0.41236	0.3783	0.37432	0.26726	0.38378	0.34169	0.19642	0.312	0.22675	0.14648	0.30637
608.55	0.45304	0.45674	0.48741	0.62062	0.50757	0.65103	0.5175	0.43927	0.58246	0.3672	0.39822	0.31684	0.38362	0.46775	0.47135	0.43957	0.42183	0.50121	0.4095	0.4126	0.3583	0.30416	0.30812	0.31458	0.42156	0.44649	0.37475	0.36483	0.27807	0.40332	0.34235	0.21553	0.31722	0.23097	0.15271	0.31395
609.57	0.46338	0.46127	0.49093	0.64055	0.50714	0.67344	0.50777	0.4436	0.58428	0.38225	0.39909	0.3429	0.39984	0.48458	0.49104	0.45642	0.42594	0.50382	0.41374	0.41396	0.37068	0.33868	0.31615	0.34013	0.43876	0.46299	0.38785	0.36621	0.28678	0.40249	0.3318	0.22016	0.32267	0.242	0.16396	0.31666
610.58	0.444	0.48256	0.47117	0.64457	0.48106	0.68642	0.52131	0.46543	0.55299	0.38382	0.39951	0.34199	0.39546	0.50396	0.4658	0.46317	0.41836	0.49628	0.42318	0.4323	0.37388	0.32275	0.32662	0.36589	0.43865	0.48049	0.34552	0.37685	0.28264	0.38952	0.32623	0.2117	0.30726	0.2442	0.1711	0.31267
611.57	0.45129	0.53079	0.47728	0.65847	0.48317	0.68211	0.55809	0.47285	0.5672	0.41512	0.43667	0.339	0.4078	0.53442	0.49927	0.46922	0.42523	0.50208	0.42782	0.45756	0.36845	0.37115	0.3402	0.36749	0.46623	0.4952	0.32623	0.38082	0.28417	0.38584	0.32474	0.21252	0.31002	0.25561	0.18154	0.31848
612.59	0.49189	0.55426	0.54014	0.69578	0.47907	0.69875	0.60803	0.51904	0.60651	0.43848	0.45563	0.3798	0.45127	0.58548	0.55307	0.49204	0.43217	0.51277	0.45639	0.49614	0.41616	0.41649	0.35485	0.39052	0.50511	0.54653	0.37965	0.39757	0.29919	0.38299	0.32438	0.24174	0.32007	0.27002	0.18802	0.33547
613.58	0.48703	0.5788	0.53816	0.70306	0.47008	0.71822	0.59363	0.55107	0.57967	0.44754	0.46234	0.39081	0.44997	0.59609	0.56635	0.50889	0.4611	0.51456	0.4103	0.48434	0.43851	0.44353	0.35678	0.41727	0.52332	0.56561	0.39986	0.40001	0.31779	0.3818	0.30651	0.24213	0.31889	0.27772	0.1991	0.33311
614.6	0.49308	0.60649	0.549	0.74733	0.46961	0.76707	0.61553	0.58379	0.5717	0.45638	0.45483	0.38713	0.47437	0.61179	0.56246	0.52924	0.50748	0.55523	0.44034	0.52756	0.44014	0.45646	0.37073	0.41399	0.53341	0.58667	0.39447	0.41199	0.32371	0.39751	0.30342	0.25612	0.31571	0.28093	0.19985	0.33637
615.59	0.5139	0.61586	0.59147	0.79908	0.53321	0.80757	0.65774	0.60913	0.63025	0.47864	0.48135	0.42342	0.51064	0.62718	0.59424	0.57708	0.57728	0.58047	0.4901	0.56338	0.46411	0.48834	0.3904	0.44912	0.55912	0.57839	0.41857	0.42944	0.36713	0.42044	0.29806	0.29459	0.33202	0.28677	0.21514	0.35681
616.6	0.55082	0.63642	0.62286	0.81965	0.58036	0.83755	0.67949	0.68215	0.67119	0.48629	0.47875	0.46507	0.55654	0.66381	0.64394	0.62313	0.64497	0.59343	0.53427	0.60211	0.50814	0.5145	0.40062	0.50804	0.59476	0.6298	0.48201	0.44092	0.41072	0.43306	0.29645	0.33088	0.356	0.28976	0.2333	0.36839
617.61	0.55536	0.62727	0.61298	0.83516	0.58125	0.85542	0.68737	0.68567	0.66509	0.47135	0.47328	0.46748	0.5352	0.65853	0.63586	0.61701	0.64632	0.61016	0.58936	0.599	0.50999	0.48933	0.40172	0.5338	0.58501	0.63912	0.47761	0.43437	0.40084	0.4431	0.28636	0.34134	0.35726	0.28163	0.22384	0.36787
618.61	0.59313	0.6507	0.62666	0.88811	0.61246	0.85197	0.72182	0.70122	0.71952	0.46478	0.49213	0.45984	0.58142	0.69813	0.61408	0.65631	0.66687	0.63354	0.63999	0.65329	0.5294	0.50082	0.4286	0.53719	0.58854	0.64841	0.47507	0.46241	0.42098	0.44834	0.28884	0.36039	0.3632	0.28358	0.23289	0.37364
619.62	0.6294	0.67037	0.63281	0.91664	0.68556	0.84918	0.7594	0.74057	0.78392	0.4653	0.51629	0.4987	0.62055	0.73044	0.63218	0.70402	0.71418	0.64208	0.67632	0.66143	0.56471	0.51417	0.45261	0.57692	0.62234	0.68593	0.50185	0.4719	0.45386	0.45007	0.2906	0.38979	0.37691	0.29156	0.2551	0.38747
620.61	0.62074	0.65937	0.62668	0.89853	0.67685	0.82491	0.76617	0.76431	0.77303	0.46552	0.4997	0.49639	0.61975	0.71856	0.64243	0.67819	0.71533	0.65111	0.69798	0.66668	0.59396	0.52925	0.44267	0.58947	0.59919	0.69438	0.52059	0.46063	0.45736	0.44614	0.29391	0.38029	0.38499	0.28639	0.2484	0.38503
621.62	0.63035	0.67101	0.63485	0.90492	0.69942	0.84554	0.75833	0.76796	0.77571	0.4719	0.51207	0.47797	0.61115	0.7164	0.64287	0.68834	0.71314	0.70009	0.69957	0.67686	0.58767	0.54681	0.46721	0.5757	0.60561	0.68135	0.51339	0.45524	0.46542	0.45031	0.29538	0.3749	0.38002	0.28117	0.24708	0.38704
622.61	0.60562	0.66392	0.64378	0.90229	0.72492	0.8167	0.75798	0.76047	0.74803	0.48656	0.52767	0.47625	0.612	0.69077	0.68596	0.72458	0.7282	0.67454	0.65403	0.68733	0.56705	0.58194	0.48148	0.56135	0.60292	0.65435	0.54346	0.46705	0.49137	0.44586	0.29327	0.37481	0.3808	0.28941	0.25623	0.38493
623.63	0.58611	0.67784	0.63231	0.90384	0.7337	0.81488	0.74898	0.75612	0.74472	0.50012	0.51738	0.49029	0.61297	0.68193	0.70815	0.69281	0.72586	0.67716	0.66176	0.64909	0.56758	0.61691	0.47532	0.56295	0.61833	0.66483	0.57661	0.45297	0.48122	0.43793	0.29293	0.37491	0.39009	0.29705	0.26422	0.3929
624.62	0.54531	0.65693	0.61968	0.8906	0.67403	0.78527	0.73832	0.74293	0.70155	0.49824	0.51726	0.45445	0.55585	0.65141	0.69467	0.65582	0.66665	0.66097	0.6531	0.62927	0.54797	0.61633	0.46954	0.52082	0.59869	0.62997	0.56624	0.46124	0.4639	0.42738	0.291	0.3483	0.38465	0.29171	0.25521	0.38712
625.63	0.51872	0.66905	0.63259	0.90082	0.67688	0.75931	0.71789	0.73223	0.69754	0.47132	0.50779	0.45745	0.55744	0.667	0.69851	0.66998	0.64142	0.62294	0.60374	0.60665	0.53453	0.6236	0.46796	0.51874	0.59821	0.6195	0.57398	0.46472	0.45959	0.41917	0.27539	0.34129	0.38235	0.29593	0.25554	0.39423
626.64	0.49223	0.66036	0.59666	0.91925	0.64121	0.71256	0.7236	0.70811	0.65972	0.44293	0.47712	0.4702	0.55794	0.66059	0.65632	0.65414	0.59645	0.56289	0.60048	0.59504	0.53371	0.5877	0.43286	0.53342	0.59253	0.60746	0.5743	0.48109	0.43439	0.40509	0.26991	0.34413	0.38485	0.30021	0.2539	0.39787
627.63	0.5032	0.65492	0.57539	0.90331	0.58933	0.69008	0.67398	0.70746	0.66606	0.44436	0.43426	0.45615	0.55993	0.65755	0.59673	0.60831	0.56097	0.56557	0.57964	0.59751	0.546	0.58674	0.41272	0.51685	0.58035	0.62245	0.54496	0.45236	0.41483	0.39718	0.24872	0.34447	0.38675	0.30443	0.24217	0.3985
628.64	0.50103	0.63527	0.56055	0.8782	0.62175	0.67209	0.65415	0.72071	0.66326	0.4239	0.44709	0.44791	0.53811	0.64353	0.59604	0.64882	0.56884	0.54312	0.54985	0.61992	0.55772	0.54193	0.41338	0.50711	0.56898	0.62306	0.53909	0.4509	0.43607	0.39074	0.23465	0.36027	0.39725	0.29717	0.242	0.39719
629.63	0.51648	0.63658	0.57463	0.86615	0.64793	0.64568	0.63773	0.69154	0.65434	0.41397	0.43184	0.46458	0.52817	0.64055	0.60057	0.66721	0.60615	0.55031	0.53332	0.58829	0.54802	0.52753	0.39369	0.53367	0.56529	0.63203	0.55569	0.4602	0.45029	0.39284	0.23108	0.36158	0.39553	0.29819	0.23676	0.40188
630.65	0.52523	0.61609	0.53197	0.84737	0.64318	0.62234	0.60586	0.66162	0.62111	0.42125	0.46007	0.47233	0.51409	0.62151	0.57985	0.66077	0.62575	0.55685	0.52203	0.58027	0.51869	0.50667	0.40974	0.49686	0.56497	0.63001	0.53816	0.46087	0.4611	0.38534	0.22132	0.35906	0.39292	0.30258	0.25204	0.40298
631.64	0.51571	0.59321	0.56032	0.78984	0.6369	0.61774	0.57895	0.62155	0.6066	0.42004	0.48768	0.44957	0.47832	0.60641	0.56959	0.61905	0.65688	0.55461	0.50684	0.53713	0.51651	0.5023	0.41489	0.46573	0.53773	0.6235	0.52779	0.44936	0.48329	0.3841	0.21087	0.34673	0.39658	0.30365	0.26183	0.39997
632.65	0.51455	0.59891	0.57815	0.76318	0.6715	0.60739	0.61093	0.59605	0.58461	0.3988	0.504	0.45612	0.4439	0.60568	0.59301	0.62042	0.699	0.55588	0.54766	0.51138	0.5107	0.48856	0.42768	0.48519	0.53126	0.61156	0.56244	0.45059	0.49608	0.38174	0.22699	0.34043	0.39504	0.29179	0.28167	0.41107
633.64	0.51369	0.60489	0.57678	0.73732	0.62694	0.58149	0.58833	0.54738	0.56466	0.40529	0.49633	0.43854	0.42714	0.61529	0.5728	0.59574	0.68004	0.56513	0.53234	0.47459	0.48018	0.4893	0.41989	0.46002	0.50448	0.6152	0.5347	0.4661	0.48127	0.38565	0.22989	0.31803	0.38355	0.29802	0.28732	0.40874
634.65	0.50636	0.62326	0.5819	0.70916	0.63663	0.57247	0.56662	0.52887	0.57667	0.41255	0.51329	0.40799	0.45456	0.62314	0.56393	0.5724	0.66106	0.53589	0.52794	0.47226	0.48467	0.50842	0.44413	0.44803	0.51254	0.61966	0.53407	0.45113	0.48804	0.37511	0.2175	0.32006	0.3931	0.30425	0.30157	0.41436
635.64	0.52057	0.64857	0.62286	0.69744	0.63941	0.57322	0.57271	0.51754	0.61553	0.41351	0.48776	0.40315	0.46491	0.64907	0.5696	0.56887	0.64657	0.54504	0.55266	0.47028	0.5064	0.51049	0.44031	0.45268	0.53559	0.6453	0.54464	0.46028	0.4846	0.3797	0.23204	0.32911	0.40585	0.30561	0.30477	0.41552
636.65	0.54538	0.68107	0.64	0.72308	0.62819	0.56523	0.55247	0.51175	0.61303	0.40939	0.48154	0.4201	0.46044	0.68302	0.60137	0.58103	0.63969	0.56416	0.52256	0.47372	0.49651	0.49772	0.44748	0.44177	0.55167	0.67887	0.57431	0.48187	0.4849	0.38726	0.22825	0.33515	0.40653	0.30048	0.31045	0.41948
637.66	0.53237	0.70581	0.61144	0.74101	0.61075	0.56893	0.51951	0.50598	0.60778	0.41677	0.4667	0.4379	0.47114	0.71505	0.56373	0.61088	0.62181	0.56569	0.4841	0.46813	0.47748	0.50206	0.43658	0.45407	0.55739	0.69682	0.53735	0.50097	0.48335	0.40073	0.22424	0.33836	0.40648	0.30321	0.30724	0.42072
638.65	0.53682	0.68762	0.64849	0.75096	0.62544	0.58475	0.51876	0.50923	0.60902	0.41441	0.46407	0.4787	0.4689	0.69834	0.60929	0.60266	0.63244	0.57202	0.49786	0.49914	0.47584	0.51251	0.43993	0.47306	0.57122	0.69419	0.58034	0.50078	0.49418	0.40211	0.22337	0.34307	0.41213	0.30609	0.30506	0.43157
639.66	0.55277	0.66954	0.66669	0.73726	0.61116	0.57908	0.52545	0.51639	0.61226	0.40022	0.45969	0.52603	0.48842	0.68353	0.62978	0.57882	0.64985	0.59019	0.50374	0.54205	0.47656	0.48264	0.42631	0.47287	0.57401	0.67562	0.59167	0.48525	0.49565	0.4176	0.22854	0.3652	0.41809	0.30206	0.30553	0.42773
640.65	0.56828	0.66781	0.66676	0.72155	0.5962	0.58822	0.51356	0.52793	0.6148	0.39223	0.46658	0.52998	0.46305	0.6796	0.63259	0.57954	0.65948	0.58987	0.46706	0.5414	0.47201	0.45989	0.42228	0.47263	0.55629	0.67776	0.59174	0.48921	0.4916	0.42343	0.21862	0.3609	0.41184	0.30126	0.303	0.42417
641.66	0.54202	0.64666	0.66364	0.68396	0.60263	0.59285	0.53468	0.53653	0.65149	0.40568	0.45528	0.53909	0.48329	0.63241	0.61301	0.55447	0.6643	0.59678	0.49026	0.54746	0.48386	0.46656	0.42423	0.48944	0.54476	0.66014	0.55497	0.46472	0.49026	0.42365	0.22272	0.3655	0.4049	0.31031	0.29844	0.42223
642.65	0.53571	0.61635	0.68782	0.661	0.58081	0.56765	0.53914	0.52457	0.66066	0.39727	0.44853	0.54704	0.47015	0.56685	0.63355	0.51066	0.65431	0.57257	0.49109	0.5217	0.49225	0.44701	0.42197	0.44696	0.54008	0.62085	0.54927	0.47319	0.48825	0.41765	0.21569	0.35062	0.40332	0.30781	0.28993	0.41269
643.66	0.54202	0.65243	0.68899	0.64926	0.57193	0.55543	0.54879	0.5279	0.66408	0.40465	0.44763	0.57046	0.48117	0.5717	0.59374	0.49973	0.63869	0.56039	0.4715	0.50723	0.50744	0.43314	0.42713	0.43736	0.53553	0.60114	0.5262	0.46447	0.49479	0.4303	0.22109	0.36123	0.40092	0.30597	0.2885	0.41144
644.64	0.56914	0.66436	0.70449	0.65545	0.56263	0.57151	0.55891	0.53788	0.67127	0.41681	0.44097	0.59989	0.45822	0.55723	0.57996	0.52654	0.60823	0.59008	0.48066	0.4887	0.51372	0.44014	0.42881	0.44671	0.54553	0.60696	0.52088	0.46927	0.48202	0.43825	0.22652	0.3521	0.38914	0.30393	0.28353	0.41383
645.65	0.55931	0.67238	0.7126	0.66078	0.54888	0.55463	0.56852	0.52523	0.6608	0.40671	0.43497	0.61417	0.45043	0.53636	0.57316	0.50097	0.58616	0.59349	0.49845	0.50495	0.49988	0.41688	0.42418	0.43455	0.52719	0.59883	0.5195	0.44592	0.45618	0.44105	0.23115	0.36132	0.38654	0.29213	0.26771	0.40604
646.64	0.59363	0.6999	0.71603	0.6872	0.55599	0.56378	0.55255	0.51585	0.65474	0.39391	0.43721	0.62322	0.41359	0.55597	0.57157	0.52488	0.58778	0.62362	0.50245	0.52144	0.48363	0.40775	0.41918	0.42553	0.51991	0.59783	0.52219	0.44777	0.4556	0.45021	0.22793	0.35161	0.38111	0.28901	0.25739	0.39992
647.65	0.58377	0.71545	0.68323	0.6585	0.56514	0.57613	0.56289	0.51476	0.64556	0.38888	0.45412	0.61721	0.41095	0.57314	0.55309	0.52075	0.57998	0.65124	0.51815	0.54467	0.46501	0.37031	0.41732	0.41762	0.50745	0.59138	0.51179	0.42508	0.44349	0.45885	0.22788	0.35052	0.36814	0.28529	0.25757	0.39003
648.64	0.62625	0.72679	0.70902	0.70038	0.59384	0.60346	0.6049	0.52622	0.69297	0.38336	0.47663	0.6261	0.42302	0.60603	0.57864	0.55947	0.62876	0.66655	0.58217	0.55155	0.48285	0.38955	0.43202	0.44746	0.52752	0.61192	0.52256	0.42748	0.44607	0.46845	0.24569	0.3448	0.35945	0.28496	0.27121	0.38832
649.65	0.59624	0.75013	0.69406	0.70282	0.582	0.61916	0.62555	0.51082	0.70551	0.38613	0.48166	0.60491	0.43165	0.64552	0.57561	0.52452	0.64246	0.65832	0.59937	0.54726	0.49286	0.38605	0.43676	0.40561	0.53485	0.62142	0.51731	0.42985	0.45013	0.4641	0.2585	0.33586	0.35475	0.28644	0.26726	0.37308
650.63	0.61681	0.75242	0.68881	0.71646	0.61045	0.64671	0.63733	0.53244	0.70146	0.38917	0.4811	0.61359	0.46193	0.64313	0.5518	0.53416	0.66161	0.69407	0.58276	0.56235	0.51149	0.40159	0.42796	0.40519	0.55635	0.59624	0.48107	0.42309	0.47029	0.47648	0.25289	0.33258	0.34363	0.28862	0.27932	0.37034
651.64	0.60912	0.76717	0.68902	0.72649	0.60846	0.65952	0.6754	0.54668	0.716	0.39414	0.50235	0.61711	0.50179	0.6336	0.54402	0.53624	0.66757	0.67709	0.58812	0.56043	0.53794	0.40323	0.42504	0.39936	0.57242	0.589	0.47476	0.40915	0.46901	0.47734	0.26085	0.34082	0.33971	0.28288	0.28505	0.36263
652.63	0.64473	0.78285	0.7406	0.7499	0.62588	0.68674	0.66413	0.56411	0.73718	0.4089	0.49504	0.62529	0.5141	0.66325	0.55741	0.52391	0.71342	0.6602	0.56848	0.56769	0.56368	0.42914	0.41858	0.40369	0.58714	0.62095	0.47967	0.3969	0.49408	0.47636	0.25815	0.35639	0.33441	0.29222	0.28887	0.35801
653.64	0.60585	0.78781	0.72772	0.71514	0.59415	0.67188	0.65604	0.54008	0.71803	0.42079	0.47959	0.61796	0.48952	0.62155	0.53896	0.48341	0.69746	0.67085	0.524	0.53896	0.55569	0.40373	0.40432	0.38946	0.58353	0.609	0.46503	0.38188	0.48193	0.46526	0.24084	0.34107	0.32433	0.29329	0.26577	0.34364
654.62	0.61682	0.77608	0.75179	0.74338	0.57654	0.65944	0.64083	0.55205	0.70713	0.42356	0.48274	0.61825	0.47058	0.59259	0.54807	0.49978	0.69275	0.66333	0.47286	0.54004	0.56003	0.39637	0.40077	0.38504	0.5506	0.60531	0.44812	0.38213	0.47413	0.46849	0.22493	0.33611	0.31675	0.28946	0.26904	0.34041
655.63	0.6318	0.75567	0.76143	0.78301	0.5845	0.68423	0.68076	0.55222	0.71835	0.44198	0.4934	0.62885	0.4818	0.58889	0.56877	0.50083	0.72385	0.66576	0.49332	0.52536	0.58398	0.41048	0.39797	0.40386	0.55397	0.60798	0.4869	0.39212	0.47604	0.46286	0.23995	0.33507	0.31529	0.29765	0.26762	0.34039
656.62	0.62348	0.73247	0.7691	0.77061	0.57308	0.67078	0.6789	0.535	0.6971	0.44243	0.47151	0.6224	0.44676	0.58898	0.59123	0.46908	0.71449	0.65877	0.46609	0.49299	0.5893	0.4056	0.38298	0.39949	0.53346	0.60575	0.48827	0.38579	0.47856	0.4583	0.23816	0.32843	0.30663	0.29876	0.25965	0.33073
657.63	0.62502	0.72721	0.75104	0.79195	0.57349	0.68031	0.71154	0.52467	0.70265	0.45491	0.4907	0.63358	0.42503	0.56056	0.58984	0.49501	0.66309	0.6735	0.48401	0.47764	0.61534	0.41208	0.38181	0.42033	0.52143	0.58891	0.47341	0.39574	0.46524	0.45565	0.2424	0.31013	0.31124	0.3007	0.25842	0.34108
658.61	0.63586	0.71594	0.75409	0.79718	0.5635	0.70177	0.68263	0.547	0.68678	0.44468	0.48019	0.61761	0.42543	0.56096	0.56523	0.50475	0.64182	0.67718	0.45868	0.50797	0.6277	0.40389	0.37947	0.40494	0.51021	0.57557	0.46946	0.40417	0.45434	0.45571	0.22843	0.32124	0.30295	0.2962	0.26749	0.34166
659.62	0.64581	0.71456	0.73252	0.7819	0.62948	0.70058	0.67815	0.55752	0.70986	0.44979	0.45921	0.60668	0.43431	0.55077	0.53503	0.49034	0.66075	0.68225	0.4786	0.5121	0.66965	0.38886	0.36207	0.41563	0.50368	0.54925	0.43735	0.3898	0.46338	0.44574	0.22748	0.35063	0.30469	0.30205	0.26319	0.34271
660.61	0.63032	0.74489	0.73494	0.74645	0.59543	0.72843	0.64563	0.54582	0.69851	0.46727	0.46855	0.5651	0.4053	0.56029	0.52682	0.46805	0.63318	0.68431	0.45657	0.51526	0.68466	0.3897	0.37098	0.3981	0.47901	0.57221	0.43638	0.36101	0.45554	0.44395	0.21105	0.3545	0.29839	0.30951	0.27702	0.33534
661.62	0.65674	0.75269	0.73987	0.77241	0.62703	0.74797	0.65444	0.55458	0.71253	0.49499	0.46831	0.55804	0.43306	0.56175	0.52211	0.51772	0.67725	0.69911	0.49188	0.55396	0.72653	0.41513	0.38037	0.41859	0.51111	0.55692	0.44657	0.3648	0.45491	0.44359	0.21942	0.35988	0.29469	0.32832	0.28711	0.34078
662.6	0.66835	0.74246	0.75623	0.80695	0.61929	0.72059	0.66032	0.55629	0.73202	0.47778	0.4533	0.52438	0.4635	0.56449	0.53483	0.53137	0.68691	0.69577	0.48089	0.57405	0.77341	0.40328	0.38827	0.40287	0.50485	0.53884	0.45812	0.38266	0.44595	0.43858	0.23253	0.38265	0.29365	0.33583	0.29102	0.32919
663.61	0.70512	0.74176	0.7721	0.85436	0.63462	0.71575	0.69087	0.52851	0.7392	0.50733	0.45916	0.49997	0.47314	0.57383	0.59988	0.52679	0.70337	0.68324	0.50548	0.53406	0.8171	0.42905	0.37486	0.40347	0.49024	0.52399	0.47609	0.35864	0.45392	0.4272	0.25183	0.37355	0.31062	0.35135	0.29467	0.32508
664.59	0.68898	0.72252	0.78154	0.87784	0.57876	0.72903	0.70816	0.48097	0.70087	0.50068	0.46956	0.46509	0.44101	0.56842	0.6165	0.52915	0.67683	0.68478	0.51628	0.53524	0.81523	0.423	0.38149	0.3999	0.48585	0.51625	0.51681	0.36005	0.44211	0.42159	0.25877	0.34941	0.29825	0.36129	0.28897	0.32165
665.6	0.7177	0.74574	0.81096	0.93101	0.61247	0.72343	0.72719	0.48657	0.70011	0.5054	0.48338	0.46111	0.46668	0.57692	0.63763	0.56964	0.70392	0.68785	0.562	0.55019	0.83672	0.42117	0.37977	0.40011	0.49739	0.51844	0.53391	0.40013	0.45163	0.41656	0.27189	0.35958	0.3033	0.3748	0.28477	0.32037
666.59	0.68724	0.72817	0.79055	0.91105	0.59709	0.73088	0.70061	0.48161	0.66944	0.48206	0.48663	0.42808	0.44263	0.56086	0.60534	0.54281	0.64538	0.68827	0.53088	0.52054	0.85789	0.37461	0.36554	0.36566	0.45634	0.5089	0.50659	0.38317	0.43398	0.40963	0.25734	0.35958	0.31282	0.37763	0.2743	0.3139
667.57	0.68599	0.74527	0.81104	0.8839	0.61036	0.74917	0.69283	0.47565	0.66135	0.48883	0.50546	0.42907	0.44167	0.5521	0.57204	0.53018	0.6667	0.6971	0.53765	0.53643	0.86139	0.37151	0.3686	0.39329	0.45152	0.51397	0.51895	0.35715	0.43822	0.40213	0.25405	0.36586	0.31726	0.39332	0.28538	0.32164
668.58	0.68004	0.75104	0.79966	0.89167	0.63587	0.79648	0.69399	0.48827	0.67569	0.46791	0.50218	0.41738	0.45424	0.52118	0.51275	0.54879	0.66814	0.72475	0.54959	0.58278	0.88763	0.34287	0.36323	0.38474	0.44773	0.50432	0.50492	0.37354	0.44468	0.4096	0.24275	0.38198	0.31647	0.40647	0.27946	0.31969
669.56	0.69741	0.78836	0.80148	0.90812	0.66933	0.83125	0.6948	0.521	0.68849	0.4737	0.51187	0.4232	0.4854	0.50566	0.51159	0.54558	0.67234	0.74374	0.55697	0.57406	0.9096	0.37197	0.36149	0.39354	0.43425	0.50175	0.50676	0.3805	0.44067	0.40764	0.2517	0.38334	0.32266	0.4173	0.29438	0.3152
670.57	0.69686	0.76148	0.7654	0.89312	0.65734	0.82783	0.67487	0.50108	0.70071	0.45298	0.49619	0.41159	0.48794	0.4819	0.49756	0.52529	0.63923	0.74313	0.51622	0.5455	0.90301	0.37633	0.35894	0.37815	0.43314	0.47501	0.47855	0.37785	0.43136	0.39977	0.25049	0.37911	0.32192	0.42592	0.28836	0.32019
671.55	0.73703	0.77035	0.77264	0.91817	0.67183	0.82803	0.67113	0.5044	0.70116	0.44362	0.48807	0.41109	0.48999	0.48231	0.50355	0.53919	0.65945	0.7246	0.53088	0.54998	0.89693	0.39463	0.3651	0.39772	0.43922	0.49152	0.47274	0.38786	0.42961	0.38662	0.2527	0.38635	0.32122	0.43459	0.29714	0.32242
672.56	0.72097	0.78121	0.72187	0.94344	0.64588	0.84318	0.62983	0.48956	0.67131	0.44203	0.46347	0.3736	0.46953	0.49668	0.47742	0.51286	0.62875	0.71614	0.49352	0.52442	0.8863	0.38246	0.34563	0.35059	0.42556	0.48692	0.43615	0.38107	0.41421	0.38005	0.23015	0.3682	0.3227	0.42504	0.27846	0.31054
673.54	0.70105	0.77538	0.68658	0.90758	0.59107	0.785	0.59658	0.47424	0.633	0.42184	0.43957	0.35514	0.42698	0.49669	0.46833	0.4718	0.57832	0.66239	0.46354	0.5041	0.83033	0.37722	0.33378	0.31773	0.40142	0.48957	0.39853	0.36403	0.38795	0.3584	0.22751	0.36913	0.32246	0.41638	0.25676	0.30539
674.55	0.71675	0.77608	0.66094	0.89708	0.56198	0.75209	0.5572	0.44007	0.59791	0.39561	0.42089	0.33856	0.4077	0.52185	0.44972	0.48068	0.55773	0.63132	0.40736	0.49742	0.80413	0.34259	0.32849	0.31198	0.41278	0.5028	0.3771	0.37021	0.37445	0.3517	0.19659	0.36136	0.32087	0.41095	0.24087	0.30776
675.53	0.69899	0.78332	0.68296	0.87993	0.57051	0.7343	0.51951	0.44909	0.54347	0.38939	0.37862	0.30994	0.37874	0.53008	0.44944	0.4695	0.5486	0.59861	0.39978	0.50637	0.77657	0.32754	0.28711	0.31696	0.39415	0.49679	0.3714	0.35315	0.37167	0.3434	0.18816	0.35034	0.31914	0.39374	0.22036	0.30181
676.54	0.64884	0.78055	0.65797	0.86056	0.52552	0.7021	0.4754	0.39432	0.51053	0.37579	0.33381	0.26276	0.36009	0.51932	0.41801	0.43629	0.49621	0.55419	0.33283	0.47305	0.72927	0.31698	0.25834	0.26302	0.3525	0.48022	0.3496	0.33755	0.36182	0.33367	0.16775	0.31583	0.31667	0.377	0.19727	0.28904
677.52	0.65871	0.79694	0.67545	0.822	0.53439	0.67066	0.46423	0.38237	0.50702	0.34403	0.30337	0.25388	0.35952	0.52084	0.43628	0.45592	0.46694	0.52798	0.3466	0.46208	0.71235	0.29882	0.24567	0.27557	0.33958	0.50636	0.34811	0.33517	0.35847	0.3251	0.17072	0.31455	0.32023	0.37315	0.18655	0.2893
678.5	0.63777	0.78654	0.67083	0.79279	0.50016	0.63189	0.41709	0.33462	0.47646	0.32698	0.28098	0.22252	0.35574	0.51139	0.43566	0.45689	0.41177	0.47674	0.29219	0.41465	0.67082	0.28406	0.23174	0.27226	0.32267	0.50181	0.34187	0.32203	0.33454	0.31484	0.15051	0.27915	0.3092	0.36104	0.17608	0.28224
679.51	0.6231	0.78293	0.68826	0.77914	0.51265	0.6269	0.40713	0.3375	0.47128	0.33115	0.24185	0.21175	0.36418	0.50076	0.43597	0.46223	0.40326	0.45644	0.31173	0.4046	0.64395	0.3084	0.21079	0.27053	0.31524	0.49104	0.348	0.31419	0.33933	0.30985	0.15318	0.26713	0.31611	0.35462	0.16333	0.2895
680.49	0.61369	0.74952	0.62234	0.73637	0.48231	0.57548	0.39634	0.30385	0.48563	0.31315	0.21673	0.18741	0.35178	0.4528	0.39227	0.46943	0.37862	0.38361	0.29512	0.38116	0.60058	0.3072	0.23377	0.24526	0.29058	0.47427	0.29828	0.28793	0.33071	0.28698	0.14819	0.25529	0.31033	0.34948	0.16028	0.27822
681.5	0.6537	0.76856	0.65166	0.72786	0.5084	0.57481	0.41272	0.33886	0.50984	0.3169	0.23406	0.22218	0.38472	0.46531	0.47218	0.49886	0.3958	0.40612	0.37008	0.40029	0.60242	0.32364	0.25731	0.30696	0.30809	0.48637	0.36088	0.31009	0.34114	0.28842	0.16808	0.2647	0.31291	0.34837	0.16943	0.30011
682.48	0.64215	0.69331	0.61151	0.7171	0.43709	0.55988	0.39638	0.34682	0.45353	0.32846	0.23834	0.22858	0.38312	0.4162	0.44935	0.50209	0.37879	0.41739	0.34559	0.40968	0.53295	0.34565	0.26605	0.29486	0.31955	0.44252	0.36729	0.32157	0.32174	0.29124	0.16025	0.24787	0.29802	0.33428	0.16782	0.29999
683.49	0.67328	0.68607	0.60422	0.71112	0.47659	0.56731	0.41792	0.35748	0.4685	0.34714	0.2717	0.26703	0.41446	0.42678	0.47672	0.50551	0.39818	0.43771	0.39664	0.44199	0.53229	0.3915	0.30586	0.32277	0.35319	0.45047	0.3697	0.34211	0.34176	0.29478	0.17007	0.25332	0.30097	0.3401	0.19011	0.31951
684.47	0.66571	0.64575	0.5566	0.64631	0.44591	0.54041	0.41386	0.3355	0.44084	0.34106	0.28136	0.26918	0.39309	0.42627	0.45583	0.49112	0.39923	0.42336	0.40265	0.44098	0.49674	0.3966	0.31759	0.31613	0.34109	0.44776	0.35215	0.31936	0.34445	0.2857	0.16519	0.24548	0.30279	0.33056	0.19391	0.31817
685.45	0.68861	0.67074	0.56546	0.66465	0.40182	0.56242	0.43485	0.33525	0.42948	0.33254	0.30142	0.30481	0.41837	0.48188	0.49544	0.51065	0.38553	0.47691	0.43825	0.44859	0.50388	0.42514	0.32127	0.36955	0.39923	0.47904	0.37334	0.35816	0.3393	0.30133	0.17021	0.23161	0.31755	0.32361	0.2085	0.33881
686.46	0.64712	0.62787	0.53439	0.63961	0.36434	0.54702	0.41388	0.32371	0.41867	0.32304	0.31152	0.28872	0.40539	0.46889	0.4553	0.4984	0.3704	0.46831	0.4003	0.45418	0.46614	0.41281	0.32632	0.36454	0.43388	0.45922	0.35303	0.34931	0.32324	0.30285	0.15497	0.2376	0.31212	0.30648	0.21476	0.33218
687.44	0.67221	0.64866	0.56692	0.64314	0.45353	0.5332	0.43679	0.32627	0.451	0.32169	0.32183	0.29781	0.42176	0.51906	0.48931	0.52324	0.42559	0.4698	0.44391	0.47525	0.47443	0.45795	0.32872	0.41056	0.46484	0.48849	0.38462	0.35287	0.35614	0.30755	0.16654	0.24794	0.32253	0.29821	0.22666	0.34623
688.44	0.66557	0.65739	0.53334	0.64022	0.44702	0.52846	0.43167	0.35754	0.4483	0.30554	0.29474	0.2769	0.42786	0.56358	0.46714	0.53737	0.44933	0.51741	0.46308	0.51166	0.46174	0.47248	0.3199	0.40948	0.45904	0.52979	0.40346	0.36249	0.36265	0.31452	0.17834	0.26767	0.31649	0.28341	0.22247	0.33542
689.42	0.64979	0.62789	0.49659	0.61816	0.45122	0.49275	0.41011	0.3441	0.46282	0.29729	0.2716	0.27319	0.43453	0.55653	0.46279	0.52196	0.45248	0.51491	0.4452	0.51544	0.46243	0.48404	0.31602	0.43596	0.47	0.51818	0.38955	0.36623	0.34815	0.31359	0.18993	0.26992	0.30448	0.27695	0.22611	0.32955
690.43	0.62447	0.57763	0.47911	0.58382	0.49858	0.47111	0.3836	0.34965	0.47136	0.31402	0.2681	0.26908	0.44436	0.54457	0.44813	0.52079	0.46509	0.52887	0.42092	0.52516	0.454	0.48332	0.32884	0.41732	0.44249	0.50123	0.38883	0.34501	0.35275	0.31767	0.1845	0.28038	0.29797	0.26289	0.22105	0.32814
691.41	0.65063	0.56883	0.45826	0.56516	0.4932	0.45547	0.38996	0.34107	0.44745	0.31498	0.2253	0.28063	0.46889	0.56404	0.45192	0.50682	0.45394	0.54642	0.46009	0.52951	0.43503	0.51995	0.30945	0.41496	0.41801	0.49902	0.36181	0.3515	0.3269	0.31805	0.19752	0.26231	0.29995	0.26001	0.195	0.32548
692.39	0.61613	0.51077	0.38606	0.51936	0.41536	0.42685	0.37657	0.30323	0.42601	0.3002	0.20277	0.25379	0.45915	0.51886	0.42626	0.46778	0.40517	0.52382	0.43255	0.5039	0.41257	0.50766	0.30625	0.37463	0.36153	0.44883	0.32334	0.33261	0.28574	0.29846	0.19811	0.25675	0.28067	0.25431	0.17485	0.30908
693.39	0.5939	0.45338	0.38091	0.49467	0.38439	0.40812	0.36259	0.27425	0.39059	0.3038	0.2001	0.24243	0.43641	0.4705	0.42916	0.46825	0.39096	0.48607	0.41042	0.46674	0.39143	0.47347	0.2983	0.38003	0.35169	0.39832	0.33586	0.31069	0.27666	0.28376	0.18602	0.22785	0.28281	0.24065	0.17084	0.31451
694.38	0.58172	0.39927	0.34502	0.464	0.34335	0.3821	0.33798	0.26322	0.34706	0.2905	0.1958	0.22582	0.4007	0.44519	0.41248	0.46063	0.34602	0.4631	0.39568	0.44866	0.35499	0.42963	0.29177	0.35016	0.30247	0.36242	0.31288	0.28609	0.26205	0.27211	0.18188	0.21397	0.27441	0.21405	0.14829	0.30365
695.38	0.55569	0.3648	0.2999	0.41124	0.27775	0.35103	0.31434	0.22975	0.29191	0.26772	0.18714	0.19395	0.36262	0.43135	0.38514	0.41053	0.31321	0.4243	0.38449	0.41569	0.30201	0.41959	0.28891	0.30157	0.27721	0.33735	0.29713	0.2677	0.23315	0.25593	0.17986	0.18755	0.25772	0.20589	0.14341	0.29406
696.36	0.48278	0.29127	0.21866	0.30185	0.21868	0.26075	0.24658	0.17279	0.22694	0.20611	0.1644	0.14045	0.2868	0.37231	0.30439	0.32825	0.2409	0.31436	0.28142	0.33842	0.24546	0.33654	0.27741	0.26155	0.22275	0.2868	0.24107	0.20922	0.21115	0.21922	0.14642	0.14997	0.23831	0.17608	0.13468	0.28085
697.34	0.45889	0.28417	0.19399	0.26623	0.20516	0.24014	0.22572	0.14335	0.20322	0.17437	0.15709	0.12959	0.25803	0.35685	0.29912	0.28267	0.23941	0.29203	0.26043	0.29934	0.22067	0.28199	0.28889	0.23985	0.21505	0.25865	0.22079	0.19284	0.22239	0.212	0.14296	0.11812	0.23871	0.15796	0.13679	0.28181
698.34	0.4205	0.27051	0.15861	0.24522	0.19616	0.21649	0.1885	0.1135	0.19076	0.14843	0.1447	0.11543	0.25418	0.34771	0.25158	0.27024	0.24033	0.26388	0.22998	0.26311	0.23409	0.25706	0.27317	0.21604	0.18229	0.22785	0.17818	0.1854	0.1923	0.19579	0.1382	0.094882	0.23819	0.13932	0.11733	0.27144
699.32	0.35002	0.26279	0.15713	0.23035	0.15743	0.19086	0.1465	0.088652	0.16661	0.12313	0.11903	0.088251	0.23147	0.33494	0.23882	0.24673	0.21659	0.22774	0.18245	0.24188	0.21726	0.2357	0.26198	0.18874	0.15661	0.1973	0.16654	0.1576	0.17732	0.18218	0.11123	0.093656	0.23117	0.12804	0.11092	0.27126
700.33	0.282	0.19383	0.12449	0.19979	0.13049	0.16088	0.12683	0.055554	0.14237	0.092218	0.090264	0.064748	0.17733	0.26077	0.23136	0.22865	0.1685	0.19533	0.14223	0.18375	0.22457	0.18553	0.23214	0.18955	0.12761	0.12528	0.15856	0.12014	0.16289	0.17198	0.098347	0.074159	0.22981	0.10451	0.085561	0.26622
701.31	0.26524	0.20592	0.13474	0.26182	0.14816	0.22507	0.15459	0.096125	0.17548	0.10931	0.12744	0.059848	0.19911	0.2612	0.26744	0.31513	0.20492	0.26266	0.17797	0.24189	0.27742	0.21257	0.26842	0.17754	0.14474	0.13123	0.18023	0.15524	0.17523	0.19706	0.11807	0.092367	0.23325	0.11338	0.097189	0.27014
702.29	0.22369	0.208	0.16226	0.27764	0.13801	0.24089	0.16762	0.12997	0.20333	0.1171	0.14706	0.058016	0.22626	0.27828	0.29027	0.37876	0.18687	0.27775	0.19876	0.28316	0.3128	0.22496	0.27656	0.20988	0.1609	0.14064	0.2052	0.17401	0.15928	0.2039	0.12547	0.10326	0.24469	0.10668	0.099879	0.27342
703.29	0.14224	0.16381	0.16701	0.23626	0.10912	0.22812	0.17326	0.10627	0.17458	0.10789	0.14927	0.062748	0.20216	0.27771	0.3202	0.3532	0.16702	0.27169	0.18784	0.26395	0.28441	0.22863	0.27956	0.21517	0.14893	0.1268	0.19514	0.15813	0.17246	0.20372	0.12921	0.10199	0.22688	0.10495	0.099737	0.27163
704.27	0.15908	0.16848	0.19701	0.25905	0.10333	0.26512	0.2327	0.15147	0.18291	0.13662	0.19075	0.081748	0.25263	0.27967	0.37569	0.38063	0.19655	0.3297	0.25038	0.31719	0.30363	0.28111	0.30663	0.24	0.19005	0.15368	0.22283	0.1985	0.17647	0.21721	0.16671	0.10959	0.23932	0.11924	0.10995	0.28362
705.27	0.19442	0.24447	0.24953	0.33585	0.13602	0.30726	0.28524	0.21055	0.24986	0.17665	0.26906	0.10944	0.35093	0.3582	0.43673	0.42945	0.27427	0.38464	0.33902	0.40048	0.35983	0.34123	0.36574	0.30583	0.24272	0.23067	0.25338	0.26542	0.18305	0.22857	0.2088	0.14501	0.25616	0.13086	0.15193	0.30132
706.25	0.22124	0.27193	0.28517	0.35432	0.14592	0.298	0.30836	0.21287	0.28275	0.21288	0.29563	0.15498	0.38259	0.40513	0.47094	0.44052	0.31979	0.41476	0.39251	0.44033	0.37717	0.40614	0.38311	0.37192	0.28331	0.24593	0.29328	0.28416	0.2084	0.22926	0.24402	0.1656	0.26987	0.1313	0.17354	0.31968
707.23	0.24396	0.29261	0.29399	0.37345	0.17638	0.30456	0.32112	0.23878	0.30462	0.24315	0.35625	0.20032	0.40043	0.45193	0.47575	0.42744	0.40002	0.45314	0.43161	0.442	0.39621	0.46694	0.42082	0.42732	0.32586	0.29215	0.30669	0.27692	0.2479	0.23362	0.27318	0.19	0.26972	0.14911	0.20088	0.33569
708.23	0.35479	0.36511	0.36449	0.45626	0.26451	0.36828	0.38183	0.34625	0.39592	0.31754	0.43096	0.22469	0.48468	0.51053	0.52482	0.52104	0.49125	0.54093	0.52995	0.56325	0.46174	0.5474	0.49145	0.4937	0.4342	0.35387	0.39281	0.34186	0.28833	0.26368	0.32369	0.23833	0.3059	0.17382	0.26126	0.35979
709.21	0.38737	0.43644	0.42682	0.49898	0.33814	0.43727	0.42285	0.37505	0.48483	0.34939	0.47743	0.2597	0.5572	0.59192	0.5641	0.58421	0.55584	0.62552	0.59226	0.5982	0.49837	0.5933	0.52557	0.57135	0.49554	0.40116	0.44024	0.38434	0.32909	0.28763	0.36412	0.2702	0.3238	0.18683	0.29022	0.37917
710.21	0.46244	0.49515	0.51206	0.52687	0.39093	0.49902	0.44946	0.43424	0.57168	0.39173	0.52065	0.31664	0.59889	0.65469	0.62118	0.65032	0.61667	0.67949	0.64006	0.67416	0.54602	0.66172	0.55954	0.60838	0.5388	0.44435	0.50878	0.4213	0.38124	0.31215	0.39845	0.308	0.34725	0.2099	0.30796	0.39313
711.19	0.53346	0.55819	0.5838	0.5947	0.46114	0.56276	0.52046	0.49998	0.6665	0.45723	0.58009	0.35433	0.69678	0.73746	0.70324	0.73377	0.70668	0.75339	0.74485	0.72703	0.60372	0.70723	0.60942	0.65978	0.59466	0.52131	0.58083	0.47699	0.42844	0.32675	0.43777	0.34123	0.37788	0.23113	0.3406	0.41494
712.17	0.60773	0.61996	0.63777	0.64175	0.51133	0.6101	0.58254	0.55876	0.72736	0.51408	0.59625	0.36983	0.76561	0.77244	0.79939	0.78719	0.74635	0.79935	0.83107	0.83737	0.64972	0.76281	0.63269	0.66994	0.65273	0.55673	0.64604	0.53749	0.45054	0.34249	0.47908	0.3727	0.39376	0.24709	0.3548	0.42747
713.17	0.64204	0.67734	0.66267	0.69068	0.51589	0.63508	0.614	0.57374	0.77274	0.53439	0.61601	0.39317	0.80653	0.79663	0.83012	0.81969	0.78462	0.85639	0.8773	0.86065	0.6845	0.79098	0.65497	0.6786	0.66874	0.59196	0.66949	0.5754	0.4613	0.35457	0.49532	0.38406	0.39158	0.25438	0.35086	0.43597
714.15	0.70081	0.70571	0.68126	0.71749	0.56789	0.61203	0.64347	0.63291	0.81365	0.55666	0.64218	0.4133	0.81586	0.82173	0.86265	0.83989	0.82687	0.84032	0.90948	0.88227	0.72539	0.79936	0.67336	0.67933	0.6957	0.63321	0.71583	0.57849	0.48568	0.35543	0.5135	0.39029	0.40227	0.25859	0.35679	0.44234
715.13	0.69777	0.70067	0.67373	0.72187	0.59853	0.62893	0.66183	0.63609	0.80314	0.55967	0.62799	0.4187	0.81494	0.81707	0.85657	0.83481	0.84181	0.87485	0.91092	0.88568	0.71659	0.78919	0.67169	0.65983	0.70125	0.62346	0.72356	0.57218	0.49705	0.35909	0.51104	0.39321	0.39898	0.25632	0.34595	0.44303
716.13	0.67547	0.69513	0.65946	0.74787	0.60855	0.6209	0.65866	0.63692	0.76504	0.54752	0.59394	0.4222	0.75627	0.79769	0.81522	0.82381	0.81834	0.8746	0.87528	0.87585	0.6958	0.77201	0.64307	0.62554	0.7048	0.62084	0.71111	0.56287	0.49051	0.36692	0.50541	0.386	0.38658	0.24778	0.3214	0.43412
717.11	0.64427	0.6656	0.6499	0.73344	0.60473	0.6398	0.62781	0.6316	0.71946	0.5213	0.5524	0.41545	0.70937	0.75995	0.75659	0.80427	0.77658	0.87344	0.83223	0.85059	0.65523	0.73581	0.6028	0.62232	0.67112	0.59681	0.67679	0.52379	0.47933	0.36874	0.48619	0.37094	0.37259	0.23288	0.30196	0.42043
718.08	0.6058	0.65146	0.60926	0.69205	0.58561	0.61815	0.60962	0.60586	0.6904	0.49957	0.5106	0.41485	0.6559	0.75041	0.71602	0.73991	0.70366	0.81042	0.78216	0.78902	0.60455	0.67653	0.55492	0.59146	0.6305	0.57924	0.61786	0.46329	0.44895	0.35367	0.47361	0.35099	0.36576	0.2138	0.26636	0.41028
719.09	0.53219	0.60521	0.55582	0.66739	0.5321	0.5853	0.58042	0.51796	0.64994	0.48663	0.48942	0.39041	0.60981	0.6895	0.67501	0.6335	0.64788	0.75194	0.72959	0.7034	0.55962	0.6117	0.53232	0.554	0.58907	0.50003	0.56083	0.4208	0.41185	0.32733	0.43467	0.3153	0.34249	0.19656	0.25748	0.39488
720.06	0.48966	0.60394	0.51234	0.66225	0.498	0.53256	0.53843	0.50056	0.60464	0.48199	0.4691	0.38638	0.5736	0.65364	0.61295	0.59845	0.58761	0.69891	0.66014	0.65384	0.50749	0.55936	0.50058	0.54484	0.56518	0.49091	0.51468	0.39068	0.37199	0.30701	0.40216	0.2851	0.31907	0.18799	0.2412	0.38692
721.06	0.46557	0.59348	0.48162	0.61051	0.43766	0.53142	0.48885	0.47294	0.58079	0.45753	0.46318	0.36567	0.53462	0.60714	0.57359	0.52775	0.50244	0.63912	0.58084	0.60915	0.46059	0.50959	0.47475	0.50558	0.49559	0.47028	0.47654	0.33581	0.32442	0.28269	0.36959	0.24805	0.29794	0.17441	0.21848	0.36924
722.04	0.42613	0.57578	0.43403	0.5755	0.39983	0.45251	0.45922	0.44256	0.57068	0.42887	0.42421	0.34247	0.47922	0.58378	0.50577	0.46342	0.4651	0.57768	0.493	0.52005	0.42794	0.414	0.43753	0.43462	0.43307	0.43431	0.41434	0.30617	0.29834	0.25813	0.32246	0.21458	0.28808	0.15528	0.19093	0.35456
723.02	0.41297	0.52816	0.41305	0.55794	0.39959	0.42066	0.41417	0.40759	0.54551	0.41926	0.38804	0.35385	0.42944	0.53484	0.47402	0.41543	0.44438	0.53911	0.44041	0.49153	0.38129	0.39028	0.40144	0.42477	0.39458	0.38125	0.38712	0.29729	0.28201	0.2329	0.28948	0.20457	0.26265	0.1463	0.1751	0.34626
724.02	0.3981	0.53771	0.40746	0.54543	0.3991	0.44016	0.40429	0.41977	0.49494	0.41117	0.37835	0.37304	0.39123	0.51568	0.43446	0.46242	0.41298	0.55765	0.41708	0.48868	0.33465	0.39951	0.37979	0.38588	0.36022	0.38739	0.35802	0.30388	0.27353	0.23839	0.2647	0.19949	0.24905	0.14008	0.14955	0.32972
724.99	0.39441	0.49657	0.38774	0.54019	0.35494	0.40135	0.41123	0.37194	0.45507	0.38022	0.35187	0.36216	0.33336	0.47013	0.40543	0.42518	0.36762	0.51833	0.42289	0.44024	0.29455	0.37087	0.3456	0.36514	0.31508	0.34841	0.31648	0.26688	0.24572	0.22261	0.24925	0.187	0.24021	0.12483	0.12718	0.32077
725.97	0.40229	0.47061	0.38537	0.54309	0.35615	0.36728	0.41714	0.36194	0.43295	0.37495	0.37279	0.37543	0.30674	0.45542	0.3949	0.41534	0.34755	0.51495	0.41693	0.42029	0.25893	0.33472	0.33905	0.33805	0.30405	0.32511	0.29237	0.25611	0.24086	0.21403	0.22574	0.20892	0.22863	0.12044	0.12468	0.31662
726.97	0.41154	0.48149	0.39118	0.56112	0.34828	0.40079	0.4321	0.33752	0.41888	0.38935	0.39435	0.42303	0.30958	0.4477	0.39225	0.42783	0.30914	0.50014	0.45158	0.41821	0.24249	0.36126	0.34713	0.34324	0.31449	0.3189	0.29674	0.25131	0.21724	0.20742	0.22117	0.21097	0.22976	0.13193	0.12437	0.3243
727.95	0.3891	0.48776	0.41686	0.54497	0.3077	0.41646	0.45615	0.33797	0.38598	0.36768	0.40905	0.4409	0.29005	0.44884	0.40116	0.40735	0.2909	0.50485	0.45854	0.39389	0.23152	0.3256	0.34884	0.31432	0.30562	0.31434	0.30776	0.22604	0.20583	0.21752	0.21085	0.20561	0.23742	0.13187	0.12673	0.32159
728.92	0.41705	0.46907	0.41563	0.55263	0.29837	0.4001	0.45068	0.34777	0.40357	0.35785	0.4004	0.45793	0.29923	0.42285	0.39322	0.37565	0.27573	0.48464	0.44643	0.40735	0.22484	0.29374	0.33032	0.30304	0.29629	0.30364	0.30571	0.21815	0.19614	0.21083	0.20452	0.21446	0.23948	0.13557	0.12605	0.3244
729.92	0.37716	0.46964	0.42848	0.55354	0.31712	0.42028	0.44691	0.3579	0.41907	0.36982	0.4117	0.47716	0.29263	0.44977	0.39174	0.35606	0.28376	0.47728	0.42829	0.39485	0.21325	0.28584	0.33898	0.25369	0.30025	0.3225	0.31835	0.23327	0.20646	0.21106	0.18761	0.20714	0.23832	0.138	0.12542	0.31323
730.9	0.35564	0.49409	0.41843	0.55753	0.3143	0.44032	0.44165	0.36186	0.40866	0.36373	0.38961	0.49141	0.30724	0.44537	0.38318	0.34664	0.28999	0.46551	0.40836	0.39185	0.23149	0.28968	0.33683	0.27614	0.30296	0.31378	0.31294	0.25746	0.20054	0.21089	0.17873	0.2022	0.23944	0.13861	0.13179	0.31841
731.87	0.39409	0.51019	0.47006	0.60286	0.36029	0.44332	0.47423	0.39775	0.42616	0.35872	0.42566	0.5153	0.35325	0.47844	0.43627	0.37941	0.33657	0.47586	0.42333	0.42523	0.24068	0.30098	0.34629	0.29042	0.31311	0.35683	0.3504	0.30308	0.22056	0.2151	0.18745	0.21885	0.2423	0.14432	0.1429	0.32331
732.87	0.3668	0.48648	0.45372	0.59516	0.36315	0.42794	0.45771	0.39166	0.41368	0.35658	0.41292	0.52754	0.37384	0.47196	0.42209	0.35823	0.33729	0.45537	0.41271	0.42864	0.23252	0.30565	0.31935	0.28503	0.28654	0.34405	0.32447	0.27901	0.21152	0.2046	0.1711	0.22152	0.24275	0.14119	0.13496	0.32216
733.85	0.36584	0.51204	0.46649	0.62821	0.36765	0.46563	0.46343	0.40101	0.40823	0.35058	0.42242	0.54669	0.37641	0.51645	0.43511	0.36768	0.33825	0.47526	0.42018	0.41993	0.2376	0.2877	0.32294	0.29492	0.30354	0.36987	0.33245	0.27374	0.20731	0.21183	0.16607	0.21962	0.2442	0.14217	0.14002	0.33126
734.83	0.38069	0.50141	0.46961	0.61874	0.37589	0.46116	0.49596	0.43716	0.40146	0.34388	0.41223	0.56008	0.40413	0.4862	0.43975	0.36578	0.34509	0.49592	0.4332	0.45083	0.2514	0.29857	0.31276	0.32402	0.29628	0.32399	0.32195	0.26684	0.20376	0.21546	0.17094	0.237	0.24287	0.14476	0.14558	0.33271
735.82	0.38929	0.49676	0.46176	0.60687	0.40227	0.4469	0.50023	0.43453	0.40228	0.33184	0.42286	0.56708	0.39412	0.48879	0.43489	0.35247	0.38279	0.48469	0.45048	0.43383	0.2588	0.27371	0.29953	0.31875	0.29608	0.3202	0.31949	0.23765	0.22444	0.21783	0.16907	0.22485	0.24985	0.14269	0.14622	0.33139
736.8	0.36633	0.47583	0.4359	0.57978	0.37617	0.44688	0.46756	0.41457	0.37908	0.32847	0.4035	0.55491	0.35365	0.45912	0.41249	0.31994	0.35632	0.49123	0.41696	0.40387	0.26707	0.25693	0.28963	0.29897	0.28555	0.29428	0.29363	0.20495	0.20889	0.22123	0.15272	0.21053	0.25342	0.14079	0.13561	0.32299
737.77	0.41315	0.50746	0.4415	0.61336	0.39938	0.45429	0.48999	0.44595	0.41211	0.32871	0.44494	0.53648	0.3709	0.46192	0.43243	0.36082	0.37317	0.48627	0.42002	0.43646	0.30056	0.28544	0.33638	0.3039	0.31767	0.3236	0.31699	0.24138	0.22254	0.2229	0.15466	0.20691	0.26142	0.1575	0.15136	0.31839
738.77	0.42671	0.49216	0.45478	0.59977	0.39627	0.41454	0.50514	0.43195	0.42046	0.32038	0.45544	0.52105	0.37534	0.44742	0.45064	0.37272	0.36811	0.43448	0.41587	0.43952	0.32096	0.30926	0.35012	0.30604	0.31204	0.29968	0.32981	0.25553	0.22482	0.21501	0.14798	0.20804	0.26904	0.15609	0.16397	0.31341
739.75	0.44036	0.53622	0.50075	0.60634	0.38509	0.41263	0.49571	0.41764	0.42332	0.30703	0.47108	0.5092	0.38505	0.49262	0.48718	0.4007	0.39017	0.39848	0.4159	0.43814	0.32642	0.28341	0.3471	0.31834	0.33274	0.33622	0.3655	0.26816	0.21751	0.21049	0.14175	0.20359	0.28377	0.15375	0.17106	0.32067
740.72	0.42275	0.50753	0.50772	0.60084	0.37152	0.42577	0.49643	0.39868	0.42629	0.30735	0.43263	0.50343	0.40052	0.50567	0.47002	0.40444	0.37444	0.4059	0.4069	0.43858	0.30321	0.31042	0.33872	0.31108	0.32926	0.34385	0.35346	0.27683	0.21014	0.21617	0.13219	0.20437	0.28275	0.16334	0.15953	0.31958
741.7	0.44114	0.53893	0.52451	0.60036	0.4052	0.45833	0.50105	0.42621	0.44404	0.31762	0.44563	0.49742	0.42595	0.51389	0.46029	0.41834	0.38698	0.41582	0.4181	0.45136	0.29109	0.32428	0.3507	0.32625	0.35724	0.35844	0.35291	0.28883	0.23678	0.22416	0.12621	0.20246	0.28378	0.1675	0.16614	0.32397
742.69	0.46327	0.53227	0.53418	0.59752	0.40961	0.47569	0.50151	0.41905	0.43475	0.33466	0.4321	0.48073	0.41341	0.51227	0.46555	0.41619	0.3689	0.44378	0.44618	0.44067	0.2858	0.30386	0.32955	0.3251	0.35581	0.35875	0.36345	0.27752	0.23918	0.23901	0.1304	0.20502	0.28473	0.15849	0.16287	0.32469
743.67	0.46503	0.53734	0.51886	0.59189	0.41365	0.49494	0.49781	0.40604	0.45064	0.35382	0.41176	0.46832	0.41556	0.52031	0.43865	0.39482	0.36083	0.46372	0.42404	0.42996	0.29171	0.30828	0.31263	0.33679	0.33473	0.37168	0.36461	0.27142	0.24403	0.24955	0.11649	0.18937	0.2802	0.16643	0.1527	0.3271
744.64	0.51147	0.55641	0.50924	0.61086	0.44806	0.5184	0.4934	0.41942	0.47275	0.38519	0.41005	0.47232	0.43423	0.51382	0.4437	0.41163	0.35947	0.48971	0.42992	0.43075	0.30715	0.34054	0.3061	0.3497	0.355	0.38708	0.37625	0.29254	0.25796	0.26129	0.11683	0.18539	0.28569	0.18153	0.14164	0.3317
745.64	0.52099	0.56615	0.51937	0.57869	0.45618	0.52837	0.48089	0.4414	0.46967	0.38534	0.42157	0.4238	0.40362	0.46789	0.44916	0.37439	0.3555	0.48119	0.43055	0.43641	0.30806	0.31753	0.29287	0.34442	0.35495	0.36102	0.39874	0.27282	0.24255	0.25841	0.11257	0.16616	0.28584	0.1812	0.14632	0.32674
746.61	0.54072	0.54127	0.51129	0.57623	0.43494	0.5026	0.47571	0.40823	0.49338	0.38681	0.41282	0.38626	0.38456	0.49109	0.47238	0.36095	0.39675	0.48009	0.43003	0.4382	0.30921	0.3115	0.28438	0.34469	0.34044	0.35684	0.41395	0.27204	0.23586	0.25786	0.10978	0.16328	0.29187	0.17711	0.15255	0.32401
747.59	0.53174	0.53085	0.51385	0.57017	0.45243	0.49468	0.47115	0.44842	0.51938	0.39787	0.41373	0.36622	0.39316	0.48318	0.45709	0.35432	0.41115	0.46773	0.4079	0.44926	0.30342	0.33432	0.28675	0.35861	0.34183	0.34949	0.39986	0.28874	0.24065	0.25584	0.092684	0.16237	0.29407	0.17935	0.15772	0.33163
748.58	0.53154	0.54433	0.53502	0.55684	0.48146	0.51358	0.46947	0.46146	0.51472	0.3987	0.40952	0.34121	0.39776	0.48477	0.47182	0.34273	0.44839	0.47873	0.42513	0.45376	0.2932	0.34581	0.2925	0.36262	0.36647	0.35482	0.39853	0.28335	0.24789	0.26028	0.10043	0.15594	0.3003	0.17907	0.15549	0.33361
749.56	0.51007	0.52845	0.52514	0.53958	0.47462	0.52437	0.47138	0.45187	0.51138	0.40374	0.40341	0.3086	0.3802	0.47786	0.43968	0.31965	0.42158	0.49759	0.42217	0.46399	0.2809	0.33386	0.29716	0.35756	0.33221	0.34313	0.36346	0.25816	0.26856	0.2631	0.097683	0.15988	0.29219	0.18201	0.16489	0.33473
750.53	0.51211	0.5481	0.51789	0.55543	0.48968	0.49965	0.50289	0.45866	0.50283	0.41098	0.39833	0.3137	0.41916	0.50266	0.442	0.32123	0.41317	0.48861	0.43181	0.46311	0.2824	0.35524	0.29634	0.3573	0.32883	0.35306	0.34069	0.26636	0.27407	0.26341	0.099494	0.17741	0.29271	0.18472	0.14113	0.33384
751.51	0.49622	0.57759	0.52692	0.55161	0.48392	0.52728	0.50139	0.4852	0.50324	0.42035	0.3902	0.32571	0.4383	0.48998	0.46416	0.33342	0.37161	0.49844	0.41495	0.45721	0.30564	0.37332	0.29752	0.35645	0.32306	0.37008	0.35801	0.25929	0.26671	0.26438	0.08846	0.17584	0.28955	0.19312	0.12983	0.33636
752.5	0.48432	0.58433	0.51473	0.57906	0.4445	0.5348	0.50634	0.4494	0.51333	0.41095	0.38288	0.31649	0.42825	0.48836	0.46285	0.36217	0.34186	0.49415	0.40005	0.43666	0.32079	0.34103	0.29866	0.33998	0.32409	0.37536	0.36736	0.26231	0.23707	0.25938	0.090976	0.1664	0.28674	0.19368	0.11186	0.33132
753.48	0.48232	0.59975	0.50043	0.59951	0.44596	0.51105	0.48786	0.48168	0.51637	0.39903	0.403	0.30671	0.42758	0.51079	0.45489	0.38277	0.33596	0.48773	0.39251	0.46602	0.32785	0.30988	0.31453	0.33956	0.32361	0.40006	0.35856	0.27621	0.22729	0.25095	0.075698	0.17944	0.27609	0.19476	0.10345	0.33449
754.45	0.48121	0.58914	0.48813	0.59668	0.46124	0.48612	0.47625	0.49625	0.49664	0.38506	0.39388	0.30618	0.44005	0.4993	0.45511	0.40114	0.36269	0.45947	0.38816	0.46309	0.32142	0.29298	0.31273	0.33142	0.33703	0.40937	0.35965	0.29488	0.2148	0.241	0.068685	0.17703	0.26515	0.18464	0.091285	0.33449
755.44	0.50181	0.57752	0.5218	0.63359	0.45944	0.51662	0.49439	0.50097	0.53726	0.40101	0.41528	0.31308	0.43836	0.50481	0.47296	0.48236	0.38389	0.49707	0.42722	0.4838	0.35102	0.29224	0.34058	0.34593	0.36119	0.42936	0.3883	0.32167	0.22671	0.2495	0.079051	0.17934	0.26748	0.18436	0.11132	0.34223
756.42	0.501	0.56683	0.52879	0.63351	0.46744	0.50397	0.49236	0.49607	0.54037	0.40022	0.41809	0.30844	0.42376	0.51259	0.45436	0.48877	0.39115	0.49053	0.42957	0.49248	0.33641	0.26392	0.33502	0.363	0.3652	0.41594	0.35408	0.32083	0.23197	0.25143	0.082529	0.18623	0.25253	0.17513	0.11639	0.3431
757.39	0.53947	0.60609	0.57229	0.61621	0.50192	0.49986	0.51633	0.52223	0.5504	0.40246	0.42411	0.32528	0.4403	0.55035	0.48682	0.47385	0.42725	0.50362	0.46909	0.51329	0.33103	0.29228	0.33729	0.40415	0.38287	0.43747	0.36387	0.32304	0.26684	0.25695	0.092331	0.19473	0.25524	0.18223	0.1232	0.34128
758.36	0.56915	0.62269	0.61327	0.62993	0.51202	0.53629	0.55988	0.52225	0.57675	0.41948	0.41053	0.3541	0.45442	0.53838	0.51851	0.49895	0.46004	0.55127	0.49859	0.51466	0.33917	0.3439	0.31391	0.42082	0.4041	0.45628	0.39924	0.33766	0.27656	0.26729	0.12039	0.21462	0.26654	0.18468	0.12287	0.33962
759.36	0.56713	0.63334	0.56937	0.62849	0.51023	0.55325	0.55514	0.51039	0.58642	0.40987	0.39776	0.35823	0.44035	0.53462	0.49299	0.47819	0.43197	0.55914	0.49803	0.51609	0.34799	0.35411	0.30476	0.42648	0.39271	0.44908	0.38746	0.32607	0.26737	0.27046	0.12358	0.21621	0.26958	0.18566	0.12778	0.33278
760.33	0.56918	0.67358	0.58205	0.62185	0.51327	0.56442	0.53659	0.52036	0.62403	0.42554	0.40514	0.38934	0.46959	0.55172	0.49586	0.46231	0.45656	0.55939	0.47259	0.52653	0.35129	0.3679	0.30272	0.45918	0.3938	0.47368	0.41118	0.3244	0.26852	0.27214	0.10869	0.21906	0.27012	0.19376	0.13275	0.33946
761.3	0.57819	0.68294	0.59625	0.62019	0.54981	0.57454	0.56303	0.52003	0.62527	0.42036	0.41602	0.40133	0.49138	0.55874	0.47722	0.44744	0.48264	0.54676	0.48094	0.51599	0.35449	0.37771	0.31474	0.4621	0.39566	0.49191	0.43285	0.3156	0.28155	0.26789	0.11571	0.21914	0.27812	0.19732	0.13732	0.33813
762.27	0.55684	0.66286	0.5929	0.62499	0.52974	0.60302	0.55654	0.49707	0.62267	0.42952	0.42807	0.42642	0.51228	0.53757	0.46161	0.47117	0.47989	0.54679	0.48196	0.51749	0.35269	0.37716	0.31877	0.45546	0.39487	0.4836	0.43868	0.3186	0.27295	0.27273	0.12536	0.21709	0.26814	0.20281	0.14684	0.3443
763.27	0.54143	0.63791	0.55308	0.60497	0.53601	0.56472	0.5356	0.47925	0.61311	0.43113	0.42486	0.44014	0.486	0.51854	0.44016	0.47083	0.48286	0.4975	0.4734	0.49655	0.36252	0.35623	0.31158	0.4516	0.39407	0.47512	0.41791	0.30439	0.27527	0.27197	0.12477	0.20681	0.25937	0.20533	0.15434	0.3447
764.24	0.52571	0.65853	0.62345	0.60333	0.51079	0.55085	0.51243	0.46084	0.62905	0.43719	0.45914	0.47281	0.49285	0.54067	0.48636	0.46331	0.51375	0.47986	0.46012	0.47169	0.36641	0.37363	0.32764	0.4594	0.40591	0.50167	0.43919	0.30495	0.28419	0.2684	0.1207	0.20845	0.25965	0.20897	0.14907	0.35229
765.21	0.53238	0.65854	0.63006	0.57883	0.52034	0.53718	0.5188	0.4625	0.60756	0.41741	0.46901	0.49539	0.49601	0.54255	0.49513	0.43851	0.5074	0.48348	0.4753	0.47534	0.38346	0.3683	0.31204	0.45567	0.41183	0.50341	0.41454	0.29767	0.29428	0.27395	0.13428	0.232	0.25593	0.20292	0.14291	0.35237
766.18	0.51642	0.68262	0.5995	0.59887	0.49648	0.52394	0.49034	0.4872	0.62767	0.43546	0.45498	0.51429	0.49956	0.55873	0.49675	0.46241	0.50027	0.47622	0.48792	0.49564	0.40317	0.38268	0.29809	0.44929	0.42609	0.54371	0.40317	0.3161	0.28628	0.2792	0.13999	0.24953	0.25724	0.21322	0.14077	0.35877
767.18	0.49733	0.67455	0.59008	0.59054	0.51126	0.51011	0.47054	0.51148	0.63222	0.43206	0.45417	0.53947	0.48241	0.56016	0.48676	0.42424	0.51946	0.47795	0.46255	0.50094	0.42524	0.38172	0.27797	0.45308	0.4085	0.55317	0.403	0.29488	0.29284	0.27361	0.13571	0.27338	0.26095	0.20611	0.1303	0.36452
768.15	0.50819	0.68546	0.62218	0.61193	0.46909	0.52359	0.48398	0.5417	0.64655	0.44435	0.47513	0.58056	0.50162	0.57909	0.49104	0.42394	0.4926	0.5144	0.46964	0.49948	0.42521	0.37196	0.29712	0.4698	0.41288	0.56309	0.39257	0.28304	0.2948	0.26974	0.14392	0.3007	0.269	0.20279	0.13803	0.36236
769.12	0.52245	0.6598	0.58007	0.63266	0.49213	0.53557	0.52166	0.55601	0.65459	0.4624	0.47727	0.60885	0.4971	0.55	0.45775	0.45951	0.49345	0.52665	0.50016	0.50471	0.42658	0.34196	0.2948	0.4665	0.40429	0.54653	0.37795	0.29591	0.29621	0.27776	0.15535	0.30916	0.26486	0.20332	0.14949	0.3597
770.09	0.53609	0.63804	0.56942	0.65751	0.47521	0.52896	0.524	0.55552	0.6616	0.47121	0.47662	0.64244	0.48368	0.53634	0.45359	0.47952	0.50452	0.49733	0.50556	0.5074	0.40895	0.33097	0.30225	0.45099	0.40271	0.55105	0.38269	0.31237	0.29331	0.26885	0.16775	0.30904	0.2638	0.20353	0.1523	0.35717
771.09	0.52052	0.62952	0.59445	0.62464	0.4394	0.52538	0.541	0.51192	0.62987	0.47368	0.49396	0.67994	0.46301	0.51406	0.47868	0.45633	0.47472	0.49822	0.518	0.48192	0.3863	0.31995	0.28629	0.43642	0.39322	0.53918	0.40355	0.31328	0.27891	0.26596	0.1702	0.29376	0.24919	0.19689	0.14346	0.35183
772.06	0.53261	0.63286	0.5824	0.63647	0.43779	0.5163	0.52813	0.48479	0.62348	0.45605	0.51554	0.71317	0.44854	0.50183	0.46587	0.48176	0.44565	0.50292	0.49465	0.44898	0.36484	0.25971	0.29997	0.41888	0.39623	0.5245	0.37575	0.32432	0.27646	0.28004	0.15828	0.28456	0.24169	0.19286	0.15581	0.34525
773.03	0.50019	0.6124	0.57795	0.62871	0.43675	0.51103	0.50327	0.45643	0.61187	0.44804	0.53007	0.72388	0.43021	0.47971	0.4515	0.46069	0.41872	0.49304	0.45711	0.45036	0.36358	0.25516	0.29744	0.39558	0.37162	0.49752	0.38814	0.33718	0.26636	0.28765	0.1368	0.27213	0.23506	0.19486	0.15201	0.34576
774	0.48745	0.60321	0.60001	0.61567	0.40575	0.4893	0.49414	0.45142	0.62764	0.45564	0.53104	0.74085	0.43659	0.49852	0.45854	0.42885	0.41494	0.46763	0.42532	0.47447	0.38451	0.2677	0.29359	0.38763	0.39572	0.48598	0.39407	0.31099	0.27528	0.28894	0.12695	0.27349	0.24767	0.19604	0.14648	0.35198
774.99	0.45969	0.59837	0.58967	0.61527	0.39417	0.48237	0.49066	0.4425	0.61667	0.44384	0.53813	0.7679	0.41654	0.48419	0.44946	0.42251	0.39257	0.48164	0.41123	0.44967	0.38953	0.26988	0.28561	0.41347	0.39715	0.47383	0.39144	0.28414	0.27627	0.29182	0.11758	0.26782	0.25552	0.19671	0.14154	0.3562
775.96	0.4458	0.5581	0.59026	0.62737	0.43032	0.47655	0.48216	0.43251	0.607	0.44265	0.54269	0.77781	0.41197	0.45736	0.44212	0.40866	0.4149	0.48219	0.37035	0.44674	0.40671	0.2693	0.28251	0.40336	0.38942	0.42745	0.38735	0.26652	0.29009	0.29969	0.10798	0.2802	0.27029	0.20306	0.13925	0.35834
776.93	0.43137	0.55764	0.58686	0.62955	0.41687	0.47406	0.51708	0.44755	0.58864	0.45239	0.54314	0.77363	0.40164	0.44657	0.41979	0.39369	0.41687	0.44175	0.40755	0.45903	0.40547	0.31619	0.28048	0.40883	0.40912	0.43231	0.38546	0.25702	0.29054	0.30083	0.12181	0.28809	0.27911	0.21793	0.13826	0.36319
777.9	0.44446	0.54973	0.57738	0.61852	0.40669	0.48137	0.55336	0.45821	0.56032	0.45709	0.57966	0.77063	0.40286	0.4525	0.41243	0.40152	0.44072	0.42497	0.44357	0.47757	0.40404	0.3367	0.27694	0.39662	0.42468	0.43585	0.37831	0.26424	0.29435	0.30584	0.14455	0.29241	0.28333	0.22803	0.15115	0.36185
778.89	0.44929	0.55134	0.5753	0.58689	0.39441	0.51736	0.57155	0.47475	0.53138	0.43728	0.62342	0.76256	0.37726	0.44078	0.42152	0.36752	0.4421	0.47178	0.46017	0.45665	0.3951	0.33605	0.27145	0.3927	0.39924	0.43777	0.38946	0.25795	0.28198	0.32347	0.15903	0.30144	0.28329	0.2359	0.16262	0.35974
779.86	0.46754	0.56874	0.60022	0.60319	0.39744	0.53234	0.59838	0.47442	0.53771	0.46088	0.6799	0.74576	0.39008	0.45974	0.44809	0.36106	0.45968	0.48156	0.47718	0.46112	0.4001	0.33892	0.29367	0.39027	0.39775	0.44347	0.39741	0.27989	0.28462	0.34644	0.16609	0.31355	0.28528	0.24687	0.1835	0.36664
780.83	0.47289	0.58781	0.5922	0.60192	0.36528	0.55245	0.63083	0.52507	0.52448	0.44045	0.72211	0.71641	0.39516	0.47373	0.43898	0.36422	0.43874	0.48198	0.5349	0.47482	0.38498	0.32931	0.31343	0.40158	0.40086	0.47358	0.37512	0.28777	0.2862	0.35126	0.18647	0.336	0.28454	0.25164	0.21142	0.36692
781.8	0.48029	0.56682	0.57725	0.57268	0.38669	0.53708	0.63544	0.5205	0.50789	0.43906	0.72661	0.68367	0.39118	0.50418	0.47287	0.35509	0.46785	0.47676	0.53414	0.47965	0.38734	0.34069	0.29478	0.38095	0.37072	0.46314	0.35871	0.28802	0.29709	0.34688	0.19445	0.34403	0.28411	0.25236	0.21729	0.36147
782.8	0.49259	0.5727	0.54396	0.58076	0.4068	0.5426	0.65166	0.5233	0.51171	0.43125	0.7447	0.66521	0.41557	0.52684	0.49298	0.36601	0.48116	0.47832	0.55295	0.47377	0.37574	0.31918	0.30808	0.37345	0.36689	0.47506	0.33592	0.2911	0.30084	0.35251	0.20856	0.333	0.2941	0.25206	0.22464	0.36349
783.77	0.49151	0.56153	0.55661	0.61001	0.42081	0.52336	0.6638	0.53095	0.5064	0.42911	0.7537	0.64447	0.4244	0.53065	0.49268	0.39892	0.45486	0.45239	0.54163	0.48355	0.39397	0.31546	0.32	0.36525	0.39338	0.47425	0.33046	0.30544	0.30594	0.34841	0.21515	0.33906	0.29176	0.26054	0.22766	0.36106
784.73	0.48783	0.52043	0.56474	0.58945	0.42971	0.54306	0.66447	0.54744	0.49369	0.43003	0.72395	0.61035	0.42133	0.51685	0.48013	0.39496	0.44723	0.43472	0.50374	0.46833	0.40632	0.32137	0.30317	0.33771	0.3824	0.46294	0.33126	0.29944	0.30682	0.34532	0.22584	0.32816	0.3003	0.27135	0.22256	0.35254
785.7	0.50217	0.52047	0.54767	0.59607	0.4321	0.55085	0.6654	0.51663	0.49582	0.4306	0.71272	0.59826	0.41231	0.51791	0.45557	0.39266	0.46442	0.42558	0.4887	0.44043	0.41348	0.33925	0.29979	0.33033	0.37893	0.44669	0.3393	0.29316	0.298	0.35475	0.23078	0.29946	0.30387	0.27434	0.22239	0.35401
786.67	0.48682	0.52903	0.55046	0.62803	0.43553	0.58113	0.65695	0.51382	0.51029	0.4487	0.73966	0.60423	0.42806	0.49354	0.43317	0.42297	0.45917	0.45264	0.47066	0.4304	0.43256	0.34547	0.32308	0.36238	0.39768	0.46062	0.36288	0.31347	0.31356	0.36594	0.23036	0.29	0.31173	0.28311	0.23483	0.36636
787.66	0.49001	0.51141	0.58736	0.63168	0.45258	0.6094	0.65416	0.53455	0.5427	0.44106	0.72446	0.5985	0.41592	0.47588	0.44054	0.41944	0.49859	0.46286	0.44379	0.42084	0.45191	0.35699	0.31967	0.38832	0.41417	0.43914	0.3773	0.30587	0.32612	0.37048	0.22296	0.29387	0.31169	0.29225	0.23733	0.37975
788.63	0.50973	0.51992	0.57365	0.62163	0.49409	0.63467	0.66517	0.53021	0.5403	0.44274	0.69006	0.60061	0.40383	0.49894	0.46389	0.40556	0.56038	0.47186	0.45583	0.42809	0.44174	0.35613	0.32121	0.40111	0.40802	0.45506	0.4032	0.30543	0.32963	0.37545	0.22491	0.28782	0.32151	0.28975	0.23791	0.38888
789.6	0.51041	0.54663	0.54724	0.6422	0.51539	0.67254	0.67526	0.53271	0.54813	0.4424	0.69782	0.59513	0.42094	0.53199	0.47092	0.44795	0.58112	0.53192	0.49995	0.45122	0.44145	0.36793	0.34541	0.42043	0.42574	0.45561	0.40837	0.33874	0.33828	0.38443	0.23455	0.28589	0.32093	0.29513	0.2596	0.39306
790.57	0.54021	0.55323	0.54848	0.65079	0.55445	0.68644	0.69137	0.56957	0.56045	0.46811	0.69443	0.61964	0.43942	0.54505	0.49368	0.48118	0.56496	0.55886	0.49426	0.49691	0.44584	0.39275	0.35626	0.45215	0.45657	0.46243	0.41509	0.36818	0.36078	0.38772	0.25118	0.31061	0.33485	0.30737	0.26991	0.40735
791.54	0.57801	0.57062	0.56907	0.66002	0.54548	0.70797	0.73333	0.59419	0.58619	0.4676	0.69673	0.64207	0.45948	0.57893	0.5365	0.492	0.58309	0.57854	0.55298	0.53898	0.45264	0.3927	0.37864	0.46984	0.47774	0.47808	0.4325	0.36799	0.34948	0.38623	0.26106	0.31367	0.34458	0.30746	0.27913	0.41265
792.53	0.58602	0.60876	0.5708	0.67534	0.55009	0.7458	0.73755	0.58945	0.57161	0.51171	0.688	0.66429	0.482	0.61255	0.55234	0.51837	0.53747	0.58173	0.57256	0.58198	0.47533	0.426	0.39197	0.49194	0.49893	0.50622	0.4637	0.39968	0.3455	0.38688	0.28078	0.33444	0.35413	0.32109	0.28075	0.41507
793.5	0.59604	0.626	0.60456	0.70044	0.56973	0.76845	0.74906	0.61077	0.61069	0.54189	0.68951	0.70211	0.5371	0.61452	0.58249	0.60934	0.52489	0.59817	0.61932	0.62267	0.49005	0.47402	0.38568	0.53046	0.53076	0.51994	0.47472	0.43354	0.36748	0.39243	0.29151	0.35003	0.36569	0.33745	0.29715	0.42082
794.47	0.59688	0.6506	0.61587	0.70609	0.57391	0.75897	0.74106	0.6251	0.61194	0.55069	0.69336	0.73415	0.55224	0.60999	0.6179	0.59355	0.51065	0.56941	0.62032	0.65856	0.48658	0.49625	0.38578	0.51317	0.54746	0.56697	0.50312	0.41832	0.36968	0.38822	0.2776	0.36655	0.37501	0.34048	0.29951	0.41604
795.43	0.59401	0.65229	0.65464	0.71011	0.57475	0.80218	0.72737	0.62298	0.61868	0.54088	0.68149	0.75301	0.56067	0.63701	0.6264	0.60161	0.5314	0.58826	0.62887	0.68135	0.49413	0.49134	0.39187	0.4907	0.53172	0.58096	0.52062	0.42697	0.37412	0.39409	0.26191	0.37228	0.37732	0.33704	0.2924	0.41215
796.4	0.60078	0.67763	0.66059	0.69656	0.60069	0.83633	0.72297	0.6161	0.62142	0.54733	0.65753	0.77956	0.56756	0.63814	0.61779	0.57852	0.53785	0.60108	0.62187	0.66692	0.49242	0.50738	0.38344	0.49177	0.53955	0.6071	0.52583	0.44874	0.39112	0.40907	0.26889	0.38703	0.37992	0.34635	0.28547	0.41544
797.39	0.60957	0.69061	0.66666	0.68749	0.64064	0.82406	0.7193	0.61814	0.64256	0.52984	0.66323	0.80272	0.53736	0.63694	0.62116	0.56522	0.57317	0.64062	0.64399	0.65773	0.48098	0.50195	0.39584	0.49034	0.53001	0.63883	0.54394	0.44255	0.40895	0.41315	0.26509	0.39937	0.3846	0.34405	0.2923	0.41969
798.36	0.61558	0.70714	0.65942	0.7	0.63693	0.83565	0.69568	0.61091	0.62167	0.51348	0.67794	0.81392	0.54282	0.64487	0.60729	0.51603	0.57126	0.65265	0.62222	0.65141	0.48166	0.50162	0.41573	0.47477	0.54382	0.66227	0.54835	0.45712	0.4115	0.40892	0.26534	0.40524	0.37994	0.3463	0.28934	0.42721
799.33	0.60795	0.69267	0.65307	0.70025	0.61242	0.82251	0.68956	0.57632	0.60801	0.48603	0.66965	0.83552	0.50081	0.60853	0.59273	0.50018	0.5555	0.64629	0.59437	0.61721	0.4678	0.45928	0.4113	0.48996	0.54877	0.63437	0.54318	0.46501	0.4098	0.40615	0.27954	0.39508	0.3749	0.34371	0.28442	0.43924
800.29	0.60986	0.71073	0.64392	0.71635	0.63084	0.78782	0.69451	0.59182	0.63064	0.48517	0.69217	0.86218	0.50462	0.60489	0.60022	0.50284	0.57131	0.65085	0.58533	0.6231	0.48253	0.47211	0.41459	0.53271	0.58455	0.67287	0.55923	0.47016	0.41311	0.40128	0.29081	0.40444	0.37854	0.35251	0.2882	0.44592
801.26	0.5852	0.70639	0.63161	0.73042	0.63349	0.73773	0.66934	0.61548	0.60604	0.48269	0.7041	0.87077	0.49942	0.59822	0.59801	0.51656	0.5542	0.62067	0.54264	0.65122	0.4909	0.45781	0.42559	0.52142	0.57154	0.68216	0.55377	0.46419	0.41697	0.3843	0.28359	0.4215	0.38076	0.34898	0.29592	0.4432
802.23	0.5821	0.70342	0.63994	0.72746	0.62295	0.73551	0.68415	0.63009	0.57426	0.49434	0.69274	0.89213	0.52554	0.57828	0.59605	0.53409	0.55258	0.60974	0.53415	0.65916	0.49587	0.46212	0.43332	0.52733	0.57824	0.6702	0.56232	0.47288	0.42687	0.381	0.29252	0.42581	0.38329	0.34656	0.29717	0.44549
803.22	0.57897	0.68402	0.63257	0.71929	0.62451	0.72212	0.69153	0.61486	0.5796	0.50441	0.69361	0.90618	0.50112	0.54918	0.58973	0.52744	0.57411	0.60167	0.53075	0.62555	0.49342	0.44341	0.44318	0.54907	0.5522	0.66931	0.56148	0.46109	0.42951	0.38604	0.30252	0.43133	0.38585	0.34674	0.30534	0.44448
804.18	0.58232	0.69296	0.62661	0.70481	0.65739	0.71141	0.69284	0.62124	0.59029	0.52862	0.68187	0.92204	0.51407	0.60103	0.58245	0.52464	0.59018	0.60128	0.56117	0.63447	0.52775	0.48715	0.44565	0.56614	0.56442	0.71394	0.55003	0.46737	0.44015	0.38096	0.31681	0.45224	0.40101	0.35602	0.30326	0.45177
805.15	0.54189	0.65716	0.6095	0.70007	0.63637	0.70843	0.66363	0.58492	0.54035	0.51991	0.65114	0.90094	0.47341	0.57129	0.59741	0.49895	0.58769	0.59543	0.55832	0.58578	0.49833	0.45029	0.43091	0.54105	0.55036	0.69766	0.56048	0.483	0.43709	0.36711	0.31623	0.44425	0.39568	0.35113	0.28739	0.44377
806.12	0.55881	0.67572	0.63712	0.70817	0.66416	0.74274	0.64862	0.56518	0.56706	0.53854	0.65877	0.88809	0.48142	0.57384	0.63253	0.53335	0.59644	0.66663	0.59839	0.57638	0.50601	0.46231	0.4495	0.5393	0.57931	0.71936	0.58655	0.50411	0.44978	0.37646	0.32741	0.44911	0.40806	0.36503	0.29499	0.44283
807.08	0.56013	0.69803	0.6597	0.72069	0.66974	0.73116	0.6334	0.5583	0.56627	0.54249	0.66783	0.8724	0.4721	0.59579	0.63969	0.52875	0.57545	0.66322	0.61101	0.57346	0.5032	0.47179	0.44045	0.54225	0.58705	0.7602	0.59691	0.51525	0.45556	0.37743	0.32819	0.4559	0.41768	0.37652	0.30271	0.44387
808.07	0.54701	0.68823	0.64789	0.72582	0.63354	0.73324	0.61462	0.55607	0.56986	0.54116	0.66212	0.84618	0.44092	0.62316	0.60273	0.53609	0.52783	0.6627	0.65072	0.56787	0.50333	0.50137	0.44435	0.52239	0.59101	0.77252	0.5896	0.53015	0.45947	0.36777	0.33164	0.45946	0.43028	0.3829	0.30794	0.44064
809.04	0.54182	0.66232	0.65364	0.72407	0.5993	0.72981	0.59519	0.53781	0.57389	0.54385	0.68147	0.82986	0.42615	0.59317	0.57816	0.56271	0.51476	0.67334	0.66112	0.54964	0.48641	0.50157	0.45284	0.5237	0.57903	0.73128	0.58611	0.52373	0.45646	0.3688	0.32468	0.46145	0.43843	0.38391	0.31356	0.44133
810	0.57296	0.6818	0.65716	0.7205	0.63409	0.70648	0.62685	0.55425	0.62011	0.56915	0.69459	0.84823	0.44483	0.61061	0.56196	0.59064	0.53871	0.68035	0.71709	0.56475	0.51914	0.53038	0.47909	0.54865	0.59385	0.73941	0.58476	0.51613	0.49272	0.37378	0.33714	0.4833	0.45912	0.39933	0.33671	0.45188
810.97	0.58809	0.661	0.63482	0.70404	0.61946	0.69179	0.61836	0.55365	0.59872	0.56881	0.68168	0.83385	0.4147	0.59835	0.51816	0.56199	0.53667	0.63298	0.68775	0.52883	0.50594	0.55269	0.46207	0.55534	0.5779	0.69885	0.58514	0.49772	0.49174	0.36494	0.33785	0.4754	0.46834	0.40332	0.32774	0.46112
811.93	0.5847	0.63321	0.62064	0.70777	0.6048	0.69594	0.58911	0.56038	0.63021	0.54871	0.68228	0.82136	0.43289	0.58574	0.49656	0.58318	0.57194	0.63487	0.67205	0.52168	0.51104	0.53898	0.47608	0.56144	0.59813	0.66942	0.58108	0.51179	0.50421	0.36429	0.3344	0.481	0.48492	0.39726	0.32572	0.45992
812.9	0.57905	0.64736	0.59824	0.68401	0.61178	0.65569	0.59685	0.5423	0.62803	0.54041	0.67268	0.82023	0.46354	0.57334	0.48161	0.57417	0.59318	0.6187	0.62201	0.51241	0.50839	0.50764	0.48405	0.55929	0.62043	0.67737	0.56276	0.49082	0.5217	0.36466	0.3307	0.46815	0.49523	0.38973	0.32455	0.46441
813.87	0.5571	0.69452	0.61522	0.67977	0.63664	0.62725	0.59225	0.57908	0.64178	0.53128	0.64073	0.81373	0.4801	0.59053	0.51417	0.58194	0.61347	0.6132	0.59911	0.5237	0.51688	0.50549	0.5066	0.56452	0.63467	0.71862	0.58642	0.49369	0.54231	0.36214	0.3221	0.47266	0.50561	0.39538	0.33105	0.46976
814.85	0.54188	0.68383	0.65524	0.649	0.61451	0.62586	0.58832	0.5741	0.65207	0.53846	0.61977	0.78292	0.48773	0.57437	0.52832	0.57152	0.60825	0.60663	0.55721	0.52063	0.52086	0.513	0.50965	0.53724	0.6379	0.70937	0.59609	0.50526	0.53001	0.37145	0.31865	0.47398	0.51196	0.39227	0.33475	0.46893
815.82	0.50414	0.66294	0.67346	0.62449	0.60131	0.59536	0.60851	0.57151	0.69857	0.53458	0.60387	0.78039	0.51716	0.578	0.54649	0.5484	0.59673	0.60269	0.59192	0.55029	0.54819	0.50183	0.52791	0.52815	0.65696	0.72984	0.60719	0.51634	0.53638	0.37731	0.33263	0.48304	0.52406	0.39143	0.34362	0.47055
816.78	0.50258	0.65788	0.68236	0.62014	0.58483	0.5642	0.62708	0.56586	0.69067	0.54741	0.58384	0.80543	0.51205	0.56874	0.57482	0.53522	0.56606	0.58776	0.59096	0.53663	0.55727	0.519	0.51626	0.52316	0.6614	0.73683	0.62616	0.50827	0.53297	0.37129	0.33615	0.48115	0.53163	0.40206	0.34738	0.47836
817.75	0.47904	0.66892	0.69681	0.61315	0.59652	0.5543	0.59887	0.59053	0.6944	0.56435	0.54746	0.79693	0.50801	0.56213	0.60934	0.54026	0.56084	0.58431	0.59796	0.57351	0.55353	0.53046	0.50161	0.52582	0.66393	0.73418	0.65368	0.51382	0.5316	0.36083	0.33497	0.50291	0.54128	0.41788	0.33806	0.47883
818.71	0.4992	0.62342	0.69399	0.60579	0.5832	0.57108	0.59968	0.58827	0.69567	0.58801	0.56018	0.80912	0.52129	0.54675	0.59377	0.52814	0.56877	0.57338	0.58023	0.59366	0.55658	0.55819	0.49566	0.52328	0.6576	0.71806	0.65314	0.52669	0.54697	0.36547	0.34507	0.51273	0.551	0.42897	0.3421	0.47966
819.68	0.54128	0.62605	0.67353	0.63353	0.59173	0.55974	0.5934	0.60424	0.70619	0.59339	0.5679	0.84582	0.54162	0.56489	0.58913	0.55274	0.5534	0.56654	0.59087	0.60964	0.57167	0.5909	0.51376	0.55153	0.68109	0.7368	0.66349	0.5396	0.5534	0.35691	0.36841	0.51895	0.56967	0.44458	0.35687	0.49357
820.64	0.53529	0.61428	0.63352	0.61784	0.57873	0.555	0.58508	0.5757	0.65405	0.57828	0.5518	0.87029	0.51379	0.55818	0.57465	0.56843	0.58374	0.52508	0.55614	0.57263	0.55227	0.60282	0.49278	0.5519	0.66058	0.72896	0.64454	0.53521	0.55127	0.34541	0.36187	0.50453	0.56346	0.44714	0.3396	0.49687
821.63	0.51718	0.61066	0.62765	0.63357	0.56628	0.56574	0.57552	0.56437	0.62652	0.57445	0.52713	0.87525	0.50036	0.57365	0.54397	0.58472	0.60455	0.52613	0.56587	0.59423	0.53598	0.58665	0.49618	0.55959	0.65519	0.73564	0.63305	0.54932	0.54865	0.35384	0.369	0.51737	0.55734	0.44776	0.33828	0.49837
822.59	0.55342	0.63137	0.64582	0.66577	0.57181	0.59334	0.58439	0.57998	0.64813	0.5885	0.56394	0.9161	0.51077	0.60448	0.56013	0.63144	0.64473	0.53323	0.57362	0.60406	0.57361	0.61397	0.52161	0.56114	0.66111	0.75415	0.64404	0.60225	0.565	0.36749	0.38728	0.52553	0.57284	0.45869	0.34672	0.49541
823.56	0.57362	0.63298	0.64889	0.67875	0.5806	0.59405	0.58718	0.5709	0.62037	0.5752	0.52811	0.91388	0.49122	0.60038	0.56706	0.64676	0.66976	0.54044	0.58929	0.59326	0.56559	0.57779	0.51657	0.5529	0.6719	0.74889	0.66051	0.61841	0.56734	0.36865	0.39339	0.52171	0.56285	0.44983	0.33848	0.49101
824.52	0.51917	0.61334	0.60553	0.66607	0.53946	0.57897	0.5729	0.55567	0.58414	0.5621	0.51854	0.91332	0.45923	0.57589	0.56083	0.61884	0.67222	0.50621	0.55861	0.56734	0.56207	0.54378	0.5145	0.53854	0.64587	0.72605	0.63694	0.59878	0.55798	0.36176	0.37601	0.49724	0.55444	0.44235	0.31794	0.48282
825.49	0.54714	0.63384	0.63088	0.6898	0.55343	0.61124	0.58363	0.60306	0.5987	0.57167	0.5148	0.93764	0.48847	0.58457	0.58437	0.63305	0.67097	0.56364	0.58306	0.62574	0.56636	0.54767	0.52848	0.55624	0.6765	0.70613	0.66598	0.61051	0.57646	0.37454	0.39511	0.52092	0.56072	0.44953	0.32148	0.47854
826.45	0.56591	0.65505	0.63549	0.65706	0.57262	0.61124	0.59339	0.6125	0.63896	0.57408	0.52577	0.94541	0.51209	0.57204	0.61497	0.61381	0.67841	0.56774	0.60705	0.62177	0.57602	0.58668	0.53439	0.56062	0.68136	0.71343	0.65817	0.60332	0.59468	0.37187	0.4139	0.51267	0.56104	0.45343	0.33106	0.48219
827.41	0.55188	0.60166	0.64197	0.63579	0.56199	0.60467	0.60274	0.60024	0.60955	0.56296	0.51996	0.9363	0.52219	0.5355	0.60239	0.56144	0.68006	0.5869	0.62018	0.6144	0.56259	0.58277	0.52655	0.5663	0.66339	0.66112	0.66546	0.56512	0.5982	0.3683	0.42422	0.50266	0.5512	0.44349	0.33357	0.48872
828.4	0.55808	0.60187	0.62796	0.63084	0.55221	0.58348	0.61889	0.58439	0.63574	0.57502	0.53487	0.93458	0.54117	0.53148	0.60129	0.54225	0.63394	0.5586	0.63358	0.60645	0.55487	0.61285	0.5314	0.5644	0.64488	0.66764	0.65736	0.56157	0.58121	0.36034	0.44082	0.48936	0.55007	0.45487	0.34429	0.48845
829.36	0.57037	0.59916	0.64747	0.62411	0.58596	0.60799	0.62575	0.56146	0.65521	0.56494	0.52905	0.92442	0.56941	0.53809	0.60839	0.56257	0.67452	0.60752	0.66596	0.62184	0.54923	0.62636	0.51281	0.57727	0.65274	0.66708	0.68365	0.56603	0.59837	0.37386	0.45828	0.49713	0.54642	0.4535	0.34026	0.4902
830.33	0.56462	0.59227	0.63943	0.64871	0.58445	0.60193	0.63197	0.55714	0.64995	0.56829	0.54819	0.89798	0.58076	0.53749	0.59161	0.574	0.66058	0.62158	0.69493	0.59097	0.55199	0.63801	0.52795	0.58289	0.65248	0.69276	0.67351	0.5719	0.59734	0.37746	0.47164	0.49214	0.54309	0.45383	0.36332	0.49574
831.29	0.5475	0.57178	0.62264	0.67245	0.56241	0.58474	0.62401	0.54371	0.6159	0.58055	0.55231	0.88076	0.57079	0.55726	0.55889	0.60876	0.653	0.60248	0.67727	0.57987	0.56312	0.63022	0.52591	0.57629	0.65808	0.66467	0.6667	0.57172	0.5872	0.37778	0.47259	0.48446	0.53465	0.46021	0.34622	0.48592
832.25	0.53903	0.55431	0.59108	0.66316	0.54447	0.57727	0.61725	0.52776	0.58942	0.56695	0.52776	0.85755	0.52719	0.56343	0.5564	0.61104	0.62471	0.61377	0.65976	0.53974	0.54197	0.60511	0.52728	0.59033	0.66617	0.67714	0.65499	0.56394	0.56601	0.38329	0.4682	0.46882	0.51268	0.45785	0.33697	0.48639
833.22	0.50668	0.5465	0.57863	0.67093	0.54417	0.5816	0.6141	0.55162	0.55805	0.55405	0.51055	0.85467	0.50638	0.58071	0.54565	0.62567	0.63779	0.64337	0.64987	0.55162	0.53838	0.59181	0.51607	0.61873	0.6819	0.67002	0.64428	0.56956	0.57737	0.38992	0.47517	0.48344	0.50567	0.44655	0.32856	0.487
834.18	0.52079	0.56819	0.58314	0.71022	0.51758	0.59337	0.59563	0.58647	0.54648	0.56204	0.53045	0.85001	0.50461	0.61281	0.55739	0.65658	0.61029	0.64872	0.62355	0.56495	0.53648	0.60581	0.53854	0.62509	0.69132	0.6933	0.64472	0.59165	0.58458	0.38345	0.47575	0.50251	0.50192	0.44861	0.344	0.48959
835.14	0.5065	0.56899	0.60185	0.70798	0.49973	0.55226	0.57091	0.56043	0.57331	0.53945	0.51304	0.82345	0.4785	0.62127	0.60189	0.66823	0.62651	0.61446	0.59463	0.55094	0.53147	0.57896	0.52135	0.60921	0.70074	0.70957	0.65613	0.60913	0.58674	0.37363	0.47243	0.49474	0.49447	0.43306	0.3252	0.48375
836.11	0.5074	0.58416	0.58124	0.6893	0.50791	0.53657	0.56526	0.56812	0.59833	0.51385	0.5188	0.79472	0.47322	0.62592	0.62014	0.64101	0.63372	0.62608	0.58837	0.5599	0.52156	0.56099	0.51383	0.57768	0.69732	0.72868	0.66158	0.61694	0.59635	0.37129	0.48012	0.4976	0.50264	0.42661	0.3192	0.48764
837.09	0.51486	0.62553	0.59359	0.70565	0.51672	0.53605	0.58424	0.57957	0.62253	0.5058	0.5347	0.7678	0.48896	0.644	0.62371	0.66334	0.65476	0.6023	0.57801	0.59376	0.52508	0.58145	0.50649	0.55412	0.69363	0.75366	0.65878	0.64067	0.60316	0.36245	0.49254	0.51338	0.51091	0.42422	0.3237	0.48625
838.05	0.54066	0.62664	0.60058	0.70756	0.52626	0.54076	0.5744	0.5653	0.63971	0.49226	0.57527	0.74012	0.49514	0.63653	0.64827	0.68323	0.69711	0.60337	0.58672	0.58644	0.56439	0.58546	0.51944	0.53196	0.71605	0.75495	0.67363	0.64986	0.60208	0.35885	0.50728	0.51646	0.53134	0.42347	0.31888	0.48132
839.01	0.52323	0.61898	0.60214	0.67009	0.52562	0.51094	0.58919	0.55701	0.65943	0.49124	0.58838	0.69866	0.50216	0.61601	0.63343	0.65594	0.69144	0.56326	0.5957	0.58034	0.56985	0.55577	0.515	0.52878	0.72159	0.74872	0.67545	0.63445	0.59147	0.3472	0.52265	0.50653	0.53484	0.41843	0.31997	0.4779
839.98	0.54031	0.6334	0.56838	0.67881	0.54638	0.52606	0.59649	0.55938	0.6606	0.50648	0.60898	0.67734	0.51664	0.60748	0.59085	0.66791	0.69628	0.56569	0.58846	0.58577	0.57621	0.55842	0.52363	0.53005	0.72287	0.7413	0.67042	0.64384	0.58935	0.34734	0.54289	0.50584	0.54117	0.42115	0.32595	0.48166
840.94	0.53522	0.63426	0.56814	0.68267	0.50456	0.54177	0.59249	0.52574	0.66004	0.50658	0.62478	0.66076	0.52683	0.58787	0.58813	0.66198	0.65329	0.57136	0.56395	0.54903	0.58745	0.56331	0.54083	0.54554	0.74267	0.74765	0.66431	0.64218	0.57045	0.34385	0.53518	0.49735	0.53357	0.4102	0.33343	0.48133
841.9	0.53756	0.59994	0.55961	0.67639	0.51464	0.52364	0.57861	0.52239	0.66335	0.52344	0.63758	0.63628	0.53524	0.57409	0.58511	0.672	0.65212	0.57842	0.5557	0.5258	0.60226	0.53952	0.55356	0.54242	0.76871	0.72358	0.66965	0.63656	0.57213	0.34563	0.54342	0.501	0.53645	0.41121	0.32932	0.47666
842.86	0.5067	0.60005	0.57241	0.66868	0.51626	0.50756	0.57328	0.53345	0.69509	0.51518	0.62128	0.61146	0.53882	0.58467	0.58114	0.6753	0.65317	0.57025	0.54616	0.51126	0.57882	0.52539	0.55578	0.543	0.75704	0.71743	0.67155	0.62096	0.58903	0.34271	0.53222	0.48909	0.51831	0.41129	0.32345	0.48335
843.82	0.51718	0.57884	0.5582	0.66254	0.50922	0.49917	0.55831	0.5189	0.69185	0.51237	0.61605	0.60817	0.51761	0.58717	0.56737	0.65792	0.6409	0.56935	0.53418	0.50117	0.57268	0.5358	0.54841	0.52966	0.74789	0.71247	0.65747	0.61163	0.57094	0.34906	0.53274	0.48005	0.50934	0.41304	0.30958	0.4807
844.79	0.51758	0.56513	0.60356	0.65547	0.50348	0.50018	0.56471	0.54896	0.68703	0.51543	0.63325	0.61404	0.53428	0.59131	0.61602	0.61419	0.65821	0.5891	0.54034	0.53264	0.58704	0.52423	0.55483	0.55352	0.77307	0.70734	0.68925	0.57959	0.56781	0.34446	0.52387	0.50055	0.51309	0.41738	0.30817	0.48056
845.75	0.50477	0.53348	0.59641	0.63273	0.52015	0.48694	0.55562	0.56353	0.66194	0.5151	0.6119	0.6165	0.51703	0.58987	0.63264	0.57913	0.70914	0.58708	0.51299	0.57648	0.56852	0.5148	0.53428	0.55655	0.74683	0.69008	0.72043	0.55276	0.585	0.33775	0.52602	0.5101	0.50828	0.41851	0.29647	0.4766
846.71	0.50545	0.57395	0.62018	0.63376	0.51062	0.49585	0.57656	0.57023	0.64808	0.51225	0.60713	0.6288	0.5139	0.61733	0.64697	0.56364	0.7092	0.58055	0.55911	0.59481	0.56478	0.54577	0.52941	0.57844	0.73515	0.71637	0.73162	0.54776	0.58196	0.34528	0.52989	0.51154	0.50297	0.41036	0.28977	0.48422
847.69	0.54389	0.59288	0.64606	0.64912	0.52464	0.53585	0.59109	0.57279	0.62516	0.54907	0.64706	0.64617	0.5412	0.62822	0.68365	0.58625	0.71472	0.60207	0.56212	0.63198	0.58121	0.55133	0.53634	0.60909	0.75737	0.724	0.75228	0.57651	0.57983	0.35736	0.54197	0.51904	0.51691	0.41199	0.3092	0.48996
848.65	0.53054	0.59865	0.62719	0.66937	0.50075	0.5343	0.61084	0.56594	0.58996	0.53138	0.63436	0.63325	0.54921	0.62379	0.68472	0.60713	0.6892	0.61058	0.5538	0.61704	0.56962	0.52029	0.52701	0.60091	0.74792	0.70581	0.74376	0.58467	0.57966	0.35343	0.53753	0.51204	0.51258	0.40104	0.30821	0.49064
849.61	0.53741	0.58464	0.61929	0.65121	0.50286	0.54732	0.62932	0.56384	0.5824	0.54819	0.65224	0.631	0.52382	0.62324	0.65756	0.62954	0.67301	0.59861	0.56117	0.59517	0.56241	0.54606	0.52627	0.60803	0.72438	0.69831	0.72412	0.58839	0.5683	0.3529	0.53403	0.49603	0.51313	0.39992	0.31283	0.49585
850.57	0.56688	0.61325	0.65804	0.65561	0.5283	0.58454	0.65392	0.5812	0.60986	0.56957	0.6923	0.61694	0.55306	0.64166	0.66169	0.66271	0.65592	0.62314	0.60343	0.61021	0.55716	0.56729	0.54018	0.62622	0.73873	0.70494	0.72403	0.59906	0.55991	0.37067	0.53743	0.49034	0.52509	0.40321	0.33781	0.50213
851.54	0.55687	0.60591	0.64317	0.65745	0.49406	0.57475	0.62925	0.5757	0.63068	0.55172	0.72332	0.63048	0.56008	0.6189	0.65959	0.69543	0.62812	0.62259	0.56367	0.58659	0.5617	0.53578	0.54076	0.65006	0.73185	0.68035	0.74138	0.59048	0.55246	0.36488	0.52503	0.46245	0.52517	0.39941	0.35285	0.50597
852.5	0.56186	0.61826	0.62844	0.64755	0.5019	0.56494	0.65094	0.59225	0.64879	0.56146	0.72703	0.61593	0.56033	0.60716	0.65267	0.67235	0.61321	0.62627	0.58059	0.5843	0.56334	0.53998	0.53413	0.64009	0.7243	0.68421	0.73614	0.56422	0.55142	0.3623	0.52183	0.46526	0.52596	0.39861	0.34611	0.50383
853.46	0.58791	0.64515	0.68296	0.67353	0.57227	0.60172	0.66093	0.64278	0.70776	0.59144	0.76986	0.63353	0.60598	0.62276	0.70473	0.69985	0.67451	0.64261	0.62868	0.6091	0.58279	0.58333	0.54916	0.70248	0.75748	0.71579	0.78224	0.59031	0.57385	0.37946	0.52555	0.4706	0.55102	0.4064	0.36281	0.516
854.42	0.58389	0.67609	0.65946	0.67122	0.51943	0.57459	0.64855	0.63168	0.68484	0.57924	0.76846	0.6356	0.61089	0.64335	0.70415	0.69912	0.64627	0.6397	0.61509	0.6214	0.56379	0.58696	0.53466	0.71903	0.75326	0.70212	0.7724	0.59531	0.56567	0.37954	0.51375	0.46362	0.54055	0.40605	0.35981	0.51935
855.38	0.57241	0.69247	0.65983	0.69874	0.51638	0.54507	0.65071	0.64041	0.67604	0.56842	0.76786	0.64286	0.60566	0.65674	0.71553	0.73172	0.65665	0.60872	0.61682	0.57367	0.58785	0.58492	0.52999	0.73882	0.74864	0.71699	0.75627	0.60574	0.5633	0.37079	0.51161	0.45565	0.54416	0.40667	0.3482	0.51969
856.34	0.60763	0.69875	0.68633	0.71054	0.57486	0.57536	0.6704	0.65054	0.69342	0.58388	0.77627	0.65227	0.63921	0.66964	0.75367	0.72012	0.70576	0.6223	0.63808	0.60423	0.58704	0.59944	0.5226	0.75764	0.78895	0.75939	0.74936	0.61816	0.58276	0.3809	0.50644	0.45699	0.55027	0.40876	0.34409	0.52275
857.3	0.61434	0.71708	0.66916	0.71783	0.55526	0.57451	0.66086	0.65727	0.65609	0.56781	0.77587	0.67124	0.64647	0.68996	0.72321	0.71454	0.69647	0.61173	0.62666	0.6078	0.57789	0.61458	0.52443	0.77338	0.78139	0.7867	0.71791	0.60878	0.57564	0.38404	0.50091	0.45941	0.5328	0.40914	0.35308	0.52767
858.26	0.62519	0.73419	0.64634	0.69727	0.535	0.56391	0.6423	0.63607	0.60932	0.56647	0.75546	0.66913	0.62075	0.71599	0.69662	0.69828	0.65525	0.59148	0.58777	0.5933	0.56358	0.61123	0.50872	0.7341	0.76722	0.78294	0.68928	0.58401	0.57176	0.37795	0.48059	0.45032	0.52011	0.41022	0.34047	0.52055
859.22	0.60466	0.72756	0.65272	0.70748	0.56709	0.59405	0.64821	0.612	0.60553	0.55835	0.75302	0.67122	0.63045	0.7092	0.67722	0.6965	0.65634	0.61936	0.59981	0.56282	0.5633	0.60347	0.50494	0.72121	0.75966	0.78016	0.69386	0.58971	0.58589	0.39365	0.4761	0.4352	0.51507	0.40491	0.33192	0.52115
860.18	0.6238	0.72412	0.66973	0.72162	0.57633	0.62428	0.64725	0.59654	0.59346	0.56651	0.75247	0.66494	0.62881	0.70006	0.69064	0.68157	0.67046	0.64991	0.59618	0.57864	0.5691	0.58721	0.5121	0.71972	0.77176	0.7697	0.71966	0.5982	0.59212	0.39775	0.45935	0.42917	0.50483	0.4019	0.33235	0.52161
861.13	0.61703	0.73269	0.66691	0.70506	0.56412	0.61698	0.64365	0.59514	0.56015	0.56348	0.7499	0.65949	0.60368	0.70219	0.67051	0.68509	0.64281	0.68065	0.60661	0.57181	0.57086	0.61108	0.49695	0.69584	0.74842	0.74158	0.69214	0.599	0.57747	0.39412	0.44981	0.43344	0.4976	0.40544	0.32639	0.51595
862.09	0.58716	0.71238	0.65823	0.67924	0.57619	0.61107	0.62332	0.57045	0.5527	0.54236	0.73173	0.6538	0.59971	0.6935	0.68791	0.66221	0.66273	0.69	0.57552	0.55163	0.56984	0.5885	0.46677	0.66173	0.73439	0.72315	0.71192	0.60596	0.5613	0.3894	0.42393	0.42735	0.4989	0.39627	0.29849	0.50864
863.08	0.55994	0.70544	0.66912	0.63646	0.57575	0.63411	0.6202	0.56417	0.53575	0.52075	0.72436	0.66711	0.60863	0.67064	0.70057	0.61798	0.68479	0.73346	0.5832	0.57737	0.58099	0.57393	0.44718	0.66761	0.71632	0.70932	0.70814	0.58237	0.56265	0.39909	0.41594	0.42105	0.48457	0.39308	0.29352	0.50136
864.03	0.58242	0.72953	0.69144	0.66764	0.60901	0.65611	0.62082	0.59096	0.55334	0.50986	0.71378	0.68954	0.63733	0.68047	0.76563	0.64619	0.73274	0.73877	0.59586	0.58973	0.58939	0.57678	0.44598	0.6641	0.74071	0.74048	0.72613	0.5953	0.56893	0.39694	0.41282	0.42644	0.49023	0.39277	0.30551	0.49562
864.99	0.58294	0.72641	0.6677	0.68054	0.6314	0.6481	0.60629	0.59638	0.5473	0.50847	0.69358	0.70597	0.6425	0.66754	0.75925	0.655	0.71052	0.72266	0.58736	0.5837	0.57018	0.57969	0.42252	0.6384	0.72313	0.73897	0.70366	0.58759	0.57266	0.39368	0.41268	0.42327	0.48485	0.39083	0.30437	0.48909
865.95	0.55179	0.69268	0.62003	0.69127	0.61641	0.66137	0.60409	0.57737	0.52546	0.4994	0.67899	0.70042	0.63684	0.65902	0.73505	0.6216	0.69209	0.68937	0.6057	0.58775	0.55977	0.55583	0.41914	0.61364	0.70095	0.73468	0.68254	0.57415	0.57128	0.38787	0.40803	0.40741	0.47039	0.38097	0.3054	0.47741
866.91	0.5351	0.65459	0.61126	0.71808	0.60953	0.63532	0.58952	0.55482	0.51319	0.48752	0.65451	0.69549	0.60683	0.64337	0.71655	0.63076	0.66771	0.64509	0.60434	0.57922	0.54344	0.5541	0.40946	0.6026	0.69437	0.70704	0.67154	0.55774	0.56591	0.37868	0.39846	0.38942	0.46174	0.3736	0.2989	0.46355
867.87	0.5377	0.63148	0.62935	0.76416	0.59862	0.625	0.59132	0.53948	0.52621	0.49908	0.64331	0.68216	0.58348	0.61755	0.72476	0.67049	0.6647	0.64134	0.59776	0.58259	0.5514	0.56182	0.41196	0.58411	0.70721	0.68285	0.68938	0.569	0.55174	0.37358	0.39368	0.39111	0.46818	0.37396	0.29204	0.46038
868.83	0.50605	0.58659	0.59701	0.76261	0.56354	0.59757	0.57067	0.52734	0.50202	0.49289	0.60321	0.65386	0.53378	0.56564	0.707	0.65602	0.60688	0.61193	0.55501	0.5853	0.54972	0.53789	0.405	0.56885	0.68361	0.63544	0.65403	0.53865	0.53208	0.36747	0.37103	0.38151	0.44678	0.36624	0.2724	0.44746
869.79	0.49245	0.57989	0.57213	0.72534	0.55887	0.56981	0.56472	0.50961	0.49056	0.46562	0.58774	0.62869	0.50889	0.56859	0.6691	0.6123	0.60722	0.61394	0.52966	0.58253	0.55612	0.54081	0.40105	0.56882	0.6749	0.6111	0.63267	0.50347	0.52742	0.36723	0.35605	0.37659	0.43566	0.3586	0.26404	0.44117
870.74	0.52073	0.60733	0.6131	0.71908	0.57787	0.57821	0.56463	0.51616	0.54244	0.47036	0.56328	0.62962	0.53678	0.57236	0.71078	0.62708	0.60827	0.638	0.51605	0.58046	0.57434	0.55463	0.40071	0.55896	0.68932	0.61328	0.67003	0.49004	0.52781	0.37286	0.3513	0.39096	0.45044	0.35847	0.26366	0.43922
871.7	0.54024	0.61845	0.63248	0.72036	0.57717	0.60626	0.5734	0.51051	0.54088	0.47231	0.56356	0.61247	0.53489	0.564	0.71815	0.61486	0.59574	0.6569	0.52499	0.57675	0.59429	0.54866	0.40347	0.55645	0.7014	0.60424	0.6513	0.47192	0.52298	0.37785	0.35571	0.38612	0.4463	0.35962	0.27513	0.43731
872.66	0.5461	0.60401	0.60584	0.70576	0.60384	0.60695	0.56673	0.49424	0.53013	0.46692	0.5484	0.60683	0.52536	0.56119	0.70177	0.58497	0.6133	0.63248	0.53359	0.54814	0.58361	0.54888	0.39644	0.56669	0.68545	0.60168	0.62996	0.46226	0.53336	0.36391	0.34428	0.37888	0.43034	0.34575	0.27859	0.43682
873.62	0.58799	0.62945	0.65653	0.70968	0.66114	0.63793	0.55656	0.49824	0.52821	0.49591	0.57767	0.6196	0.56051	0.61812	0.71747	0.59911	0.65039	0.65253	0.54127	0.57213	0.58693	0.58275	0.39113	0.57871	0.70631	0.64484	0.64524	0.47109	0.53493	0.36523	0.34712	0.38441	0.43743	0.35324	0.28943	0.43818
874.58	0.56097	0.62544	0.67526	0.69938	0.63727	0.65608	0.56527	0.48138	0.54353	0.48375	0.55221	0.6248	0.57355	0.62931	0.73928	0.60228	0.62146	0.64054	0.56575	0.55769	0.58893	0.56153	0.38132	0.5723	0.69128	0.64131	0.64243	0.46834	0.52105	0.3612	0.34247	0.37299	0.44132	0.34617	0.28328	0.43495
875.53	0.55786	0.63156	0.66542	0.71169	0.64241	0.66318	0.56385	0.49708	0.521	0.50206	0.54863	0.6092	0.54832	0.65315	0.71934	0.61598	0.63756	0.63922	0.53934	0.57676	0.59881	0.55722	0.37851	0.58554	0.67455	0.66578	0.6152	0.45515	0.51423	0.36071	0.3288	0.36984	0.44035	0.35379	0.28172	0.42741
876.49	0.55297	0.65655	0.65693	0.71384	0.65477	0.68145	0.55348	0.49675	0.52052	0.50072	0.53051	0.62168	0.56863	0.69309	0.72037	0.62917	0.64919	0.65918	0.5374	0.56646	0.58665	0.56982	0.37899	0.59592	0.6701	0.69213	0.61405	0.46306	0.53718	0.36048	0.29973	0.35657	0.43616	0.35084	0.28253	0.42158
877.45	0.53808	0.65836	0.67671	0.71143	0.62187	0.65279	0.54908	0.49301	0.51587	0.49107	0.52201	0.62133	0.58097	0.70003	0.73008	0.62543	0.62156	0.66496	0.51113	0.56127	0.58784	0.55154	0.37621	0.59072	0.67383	0.68973	0.6005	0.45082	0.51283	0.36053	0.29318	0.35036	0.43842	0.35309	0.28033	0.41289
878.41	0.50302	0.62027	0.63903	0.70152	0.57525	0.62929	0.56197	0.47783	0.53445	0.48308	0.48188	0.58335	0.55982	0.66787	0.69531	0.60003	0.6223	0.63898	0.53218	0.52042	0.58052	0.54583	0.37117	0.56571	0.64217	0.64567	0.55771	0.42969	0.50892	0.35289	0.28129	0.32763	0.43506	0.34484	0.27647	0.40389
879.36	0.51468	0.60113	0.62364	0.71403	0.57125	0.63595	0.57326	0.49341	0.54202	0.50346	0.47941	0.56569	0.55952	0.6364	0.65566	0.6037	0.61845	0.67151	0.54502	0.5465	0.56601	0.55983	0.3693	0.55702	0.63689	0.61986	0.54331	0.4345	0.49811	0.3499	0.27732	0.32739	0.43335	0.34887	0.27697	0.40039
880.32	0.48309	0.58161	0.63303	0.71316	0.55006	0.63944	0.56571	0.46949	0.51916	0.46267	0.44542	0.55727	0.55152	0.60713	0.66199	0.60768	0.60801	0.68046	0.53459	0.52337	0.53753	0.51891	0.35523	0.55421	0.62916	0.59135	0.53478	0.45802	0.493	0.34003	0.26324	0.31426	0.41796	0.33585	0.25718	0.39282
881.28	0.48619	0.57592	0.63473	0.72426	0.49947	0.61846	0.5942	0.50003	0.53668	0.4855	0.43424	0.54652	0.55026	0.57785	0.65626	0.5994	0.576	0.67475	0.55653	0.55628	0.52958	0.5225	0.33944	0.57194	0.62912	0.56513	0.51632	0.46626	0.45104	0.32723	0.27368	0.32993	0.4117	0.34364	0.2515	0.40234
882.23	0.4877	0.59028	0.60283	0.72068	0.48725	0.60821	0.59853	0.51471	0.55179	0.48524	0.41611	0.52275	0.5272	0.56797	0.62185	0.58546	0.56206	0.64322	0.55421	0.55014	0.50529	0.52609	0.33446	0.53793	0.60768	0.58453	0.48558	0.45063	0.44458	0.32097	0.25906	0.32205	0.40859	0.34066	0.25444	0.39292
883.19	0.51231	0.62141	0.63798	0.70159	0.49853	0.61096	0.61263	0.52257	0.53445	0.48664	0.42683	0.53577	0.52951	0.55858	0.65676	0.59741	0.5575	0.67374	0.55076	0.583	0.49362	0.516	0.33502	0.54534	0.63231	0.59957	0.51422	0.43399	0.44402	0.31815	0.25709	0.33838	0.40457	0.34088	0.25615	0.39694
884.15	0.48426	0.6362	0.63629	0.71601	0.47817	0.60824	0.59031	0.49523	0.52481	0.47015	0.42051	0.51985	0.51768	0.57885	0.66695	0.59284	0.56111	0.64447	0.52003	0.5677	0.48721	0.5071	0.33234	0.53583	0.63292	0.61431	0.50463	0.43364	0.43838	0.31009	0.2346	0.3367	0.39796	0.33598	0.2564	0.3845
885.1	0.50184	0.64321	0.64	0.71348	0.48688	0.57575	0.58779	0.5022	0.53297	0.48879	0.4364	0.52217	0.52035	0.58555	0.64986	0.60481	0.55471	0.62759	0.53517	0.54831	0.47703	0.51609	0.33799	0.541	0.62636	0.60521	0.51338	0.4308	0.43403	0.30602	0.24053	0.33758	0.39566	0.33564	0.26641	0.39179
886.06	0.48935	0.63841	0.65653	0.70966	0.48644	0.56252	0.59283	0.49616	0.54563	0.48117	0.44891	0.51287	0.4984	0.58534	0.64947	0.61639	0.56323	0.62865	0.54977	0.53518	0.47815	0.49909	0.34817	0.53127	0.61185	0.61093	0.53174	0.42067	0.43949	0.30779	0.24506	0.32605	0.40108	0.33284	0.27318	0.38308
887.01	0.47582	0.64692	0.65576	0.69707	0.48164	0.55214	0.57815	0.47686	0.54556	0.50839	0.46326	0.51991	0.51307	0.58794	0.66643	0.64058	0.5585	0.65035	0.56234	0.54804	0.47655	0.5066	0.35674	0.55017	0.61984	0.59597	0.53503	0.44283	0.43065	0.30943	0.24129	0.34336	0.39673	0.33683	0.27032	0.38608
887.97	0.44747	0.64539	0.62359	0.70141	0.44197	0.52791	0.55844	0.46344	0.53819	0.50925	0.46171	0.49592	0.49999	0.61361	0.63503	0.63737	0.51956	0.63089	0.55781	0.52119	0.47804	0.49016	0.34721	0.53614	0.57589	0.58263	0.51747	0.47254	0.42074	0.30133	0.23637	0.34291	0.39364	0.3309	0.26888	0.38004
888.93	0.48924	0.63781	0.64817	0.69017	0.47252	0.52184	0.56762	0.49341	0.54185	0.54143	0.4918	0.5144	0.52705	0.60559	0.64487	0.65909	0.53238	0.65423	0.57174	0.53322	0.48838	0.50667	0.35721	0.55483	0.57524	0.57118	0.54349	0.47014	0.42524	0.30402	0.24536	0.35068	0.39484	0.3397	0.28061	0.38889
889.88	0.47289	0.62086	0.61768	0.67534	0.44412	0.50739	0.55537	0.48809	0.51397	0.54465	0.50248	0.48959	0.53929	0.60431	0.60809	0.62104	0.51813	0.61637	0.53907	0.53129	0.47334	0.50784	0.35598	0.52506	0.562	0.57452	0.50203	0.46142	0.41166	0.29333	0.22638	0.35475	0.38669	0.33806	0.28544	0.38411
890.84	0.48918	0.65111	0.60352	0.67485	0.47677	0.51798	0.53789	0.48972	0.50145	0.53431	0.50528	0.50083	0.5445	0.62963	0.6014	0.59469	0.52739	0.61002	0.50336	0.52454	0.46756	0.49338	0.35754	0.50944	0.57024	0.60028	0.48897	0.47265	0.42432	0.29239	0.21154	0.35787	0.38086	0.33423	0.28078	0.37875
891.79	0.49665	0.64838	0.5904	0.69944	0.50165	0.53146	0.54305	0.50448	0.48703	0.50841	0.53545	0.49528	0.54697	0.6512	0.59608	0.59858	0.53716	0.59256	0.49006	0.49823	0.47687	0.4676	0.3625	0.5064	0.55753	0.59227	0.45853	0.48856	0.4399	0.28875	0.20902	0.34644	0.3797	0.32967	0.27474	0.37828
892.75	0.51853	0.65948	0.58513	0.68622	0.52435	0.54271	0.53983	0.51365	0.51751	0.50094	0.54136	0.51201	0.54813	0.65677	0.57297	0.56189	0.5314	0.59038	0.46833	0.5413	0.49362	0.45575	0.36214	0.51942	0.57686	0.60768	0.43252	0.48101	0.43814	0.29234	0.20403	0.36203	0.38494	0.33687	0.26687	0.38293
893.7	0.49325	0.664	0.5454	0.65976	0.49227	0.52817	0.53207	0.51786	0.52616	0.48671	0.52858	0.50511	0.51367	0.66605	0.56903	0.53095	0.49664	0.54361	0.45015	0.52527	0.48125	0.43898	0.35045	0.50684	0.56963	0.62343	0.39005	0.47995	0.4242	0.28555	0.20153	0.35947	0.37684	0.32782	0.25228	0.38196
894.66	0.51229	0.67853	0.56974	0.6588	0.5021	0.52277	0.55338	0.51566	0.55022	0.50076	0.53902	0.51985	0.47101	0.64526	0.57116	0.5152	0.51377	0.54443	0.47319	0.53305	0.47487	0.45776	0.33916	0.51959	0.57626	0.62172	0.4127	0.48245	0.42065	0.28471	0.21446	0.36199	0.37278	0.33215	0.24655	0.38431
895.61	0.4871	0.65164	0.5448	0.6194	0.4813	0.54334	0.54535	0.50424	0.52284	0.50975	0.53786	0.50049	0.47163	0.62818	0.54277	0.50064	0.49973	0.55939	0.47834	0.5114	0.44961	0.47367	0.33278	0.51866	0.56321	0.59538	0.40346	0.47115	0.4093	0.29002	0.21268	0.35906	0.36311	0.33429	0.2449	0.38935
896.57	0.48018	0.63498	0.54652	0.60141	0.45361	0.54001	0.55522	0.49	0.55582	0.50837	0.51151	0.51031	0.455	0.58926	0.51224	0.46672	0.48071	0.56063	0.49079	0.52564	0.45334	0.47833	0.32504	0.52211	0.55231	0.59894	0.42566	0.45345	0.39289	0.28394	0.21968	0.36122	0.36363	0.33059	0.24366	0.39399
897.52	0.45968	0.61432	0.56011	0.63341	0.46267	0.5238	0.56948	0.49078	0.55337	0.49553	0.51456	0.51074	0.4366	0.56784	0.52108	0.51123	0.51444	0.57325	0.52349	0.50072	0.44879	0.48381	0.33439	0.515	0.55766	0.58179	0.46904	0.46643	0.40421	0.281	0.23617	0.35459	0.36261	0.32809	0.24882	0.39549
898.48	0.46253	0.58814	0.5566	0.66577	0.45416	0.5245	0.56409	0.48648	0.54581	0.51177	0.50435	0.50141	0.42799	0.5324	0.48607	0.52832	0.53996	0.59823	0.51461	0.4928	0.44259	0.484	0.33773	0.49408	0.55393	0.56276	0.46308	0.46909	0.39974	0.28068	0.22484	0.34951	0.36961	0.3279	0.2473	0.38571
899.43	0.44167	0.53434	0.53542	0.64876	0.46281	0.52543	0.54898	0.48762	0.55374	0.50583	0.47292	0.49179	0.45606	0.49958	0.47325	0.50496	0.54538	0.61041	0.48853	0.45702	0.46437	0.47216	0.34362	0.4844	0.56213	0.51524	0.45292	0.45669	0.40753	0.28565	0.22017	0.33894	0.37455	0.32758	0.24481	0.37852
900.39	0.44356	0.51647	0.56835	0.64656	0.44943	0.49236	0.53811	0.4513	0.59755	0.49489	0.46947	0.49523	0.43485	0.46354	0.48205	0.50094	0.54881	0.56273	0.47128	0.44608	0.49538	0.45429	0.3286	0.47998	0.55974	0.4956	0.46405	0.44319	0.41099	0.27524	0.21321	0.32673	0.38414	0.32525	0.2481	0.37712
901.34	0.442	0.50574	0.56462	0.63363	0.45901	0.47131	0.53902	0.44747	0.58371	0.49472	0.46294	0.48336	0.4203	0.4667	0.47186	0.50832	0.55462	0.55321	0.45011	0.44416	0.47731	0.42441	0.31837	0.46569	0.56613	0.47744	0.45758	0.45155	0.40658	0.27577	0.21325	0.31791	0.37332	0.32371	0.24475	0.37361
902.3	0.42886	0.50127	0.5288	0.57795	0.44261	0.42605	0.50542	0.40731	0.57386	0.50101	0.44158	0.47496	0.3985	0.45912	0.43047	0.42252	0.53856	0.50321	0.39814	0.41509	0.4654	0.42479	0.3147	0.44631	0.53279	0.47643	0.42013	0.41301	0.38676	0.27751	0.18604	0.29671	0.3676	0.31935	0.23348	0.36733
903.25	0.40847	0.47213	0.54023	0.54124	0.45679	0.42658	0.4823	0.38614	0.54597	0.48646	0.42707	0.4798	0.39327	0.43711	0.41028	0.37925	0.49513	0.49789	0.37506	0.39063	0.45085	0.41066	0.30154	0.46091	0.52669	0.46397	0.42556	0.39698	0.3872	0.28518	0.18514	0.29354	0.35775	0.31819	0.23092	0.37434
904.2	0.41733	0.4911	0.52933	0.55859	0.45651	0.42717	0.48694	0.40508	0.54391	0.49348	0.43238	0.49506	0.39474	0.46176	0.40786	0.4076	0.48234	0.51449	0.37449	0.43936	0.45418	0.41693	0.31159	0.47266	0.52824	0.48049	0.44616	0.42347	0.3961	0.29357	0.19118	0.31239	0.36192	0.32333	0.23167	0.38665
905.16	0.44424	0.50518	0.4989	0.56481	0.46861	0.43189	0.49399	0.43434	0.52183	0.50481	0.41412	0.49789	0.39577	0.4684	0.38379	0.42488	0.49391	0.55523	0.36049	0.44794	0.44199	0.43291	0.32551	0.48298	0.52583	0.48455	0.45178	0.43619	0.40194	0.29955	0.19077	0.32777	0.3603	0.31955	0.23151	0.39186
906.09	0.48958	0.55977	0.51407	0.61036	0.50509	0.47021	0.51676	0.47616	0.54789	0.5369	0.43275	0.51991	0.44543	0.50472	0.38934	0.45759	0.52256	0.5804	0.39124	0.46544	0.46371	0.47251	0.35357	0.51154	0.57788	0.52808	0.47184	0.44797	0.43074	0.31144	0.19799	0.34619	0.37562	0.32956	0.25918	0.39982
907.04	0.51861	0.56435	0.53105	0.62622	0.50212	0.52413	0.54553	0.51302	0.56667	0.54308	0.43815	0.5312	0.4834	0.46943	0.40425	0.48415	0.52187	0.60076	0.40772	0.46963	0.47137	0.47007	0.35139	0.52446	0.59268	0.518	0.4758	0.45486	0.44719	0.31439	0.20588	0.35871	0.38075	0.33129	0.26482	0.40673
908	0.55911	0.60309	0.5292	0.65106	0.50688	0.5442	0.56913	0.52473	0.60132	0.5663	0.47653	0.55383	0.49198	0.50262	0.4335	0.51861	0.5647	0.60576	0.43652	0.49356	0.48475	0.4886	0.38727	0.53059	0.62879	0.54899	0.49176	0.46916	0.4538	0.32126	0.21305	0.36026	0.38683	0.33623	0.28344	0.41427
908.95	0.57438	0.63816	0.56251	0.65063	0.50193	0.58392	0.58412	0.53074	0.62264	0.56461	0.47955	0.56054	0.50424	0.51132	0.4515	0.53257	0.56525	0.6033	0.4572	0.50394	0.49702	0.49381	0.38622	0.54655	0.63899	0.56778	0.50138	0.44183	0.45349	0.32336	0.2193	0.35491	0.39188	0.32947	0.29603	0.41715
909.9	0.56373	0.63398	0.58683	0.65535	0.51863	0.58179	0.6047	0.54845	0.63499	0.58625	0.50656	0.55173	0.52311	0.52237	0.48085	0.53983	0.55727	0.59314	0.48455	0.52669	0.50243	0.49584	0.40117	0.53082	0.65353	0.58276	0.49545	0.44002	0.45742	0.32465	0.23228	0.35682	0.39609	0.33331	0.30056	0.41585
910.85	0.53832	0.6042	0.55289	0.6282	0.49995	0.57993	0.5882	0.5314	0.61627	0.57049	0.49292	0.55093	0.48661	0.50668	0.45632	0.50399	0.54669	0.59809	0.45933	0.50149	0.50122	0.50178	0.39457	0.51013	0.61177	0.58101	0.48068	0.40635	0.45233	0.32872	0.2385	0.34908	0.39678	0.33164	0.2858	0.4105
911.81	0.53478	0.61826	0.54446	0.63037	0.50917	0.57937	0.60097	0.52454	0.60447	0.6053	0.51706	0.53842	0.49453	0.54299	0.45459	0.51494	0.53615	0.62271	0.47874	0.50485	0.50655	0.53219	0.40534	0.50981	0.61922	0.61248	0.49469	0.40719	0.44053	0.33898	0.25564	0.33636	0.40166	0.33715	0.29634	0.4037
912.76	0.54364	0.63995	0.59656	0.65322	0.55474	0.59624	0.61394	0.54384	0.62847	0.62103	0.49139	0.54338	0.54068	0.55939	0.51851	0.51532	0.5611	0.66769	0.48469	0.53205	0.52828	0.54835	0.39519	0.51692	0.62892	0.61538	0.54197	0.4076	0.46218	0.34456	0.26851	0.34198	0.40981	0.34953	0.29448	0.40605
913.71	0.528	0.62463	0.59061	0.64978	0.52167	0.56137	0.60034	0.52182	0.62672	0.62898	0.49888	0.54146	0.51981	0.55726	0.51225	0.49692	0.57694	0.66021	0.45705	0.51495	0.51108	0.54004	0.38668	0.50062	0.62025	0.57578	0.54128	0.40841	0.46853	0.34533	0.2616	0.33286	0.40773	0.34914	0.28611	0.40146
914.67	0.51917	0.61113	0.55924	0.65451	0.50771	0.58945	0.60511	0.5268	0.62281	0.63515	0.49337	0.56155	0.50958	0.5413	0.51662	0.50539	0.57787	0.67141	0.45761	0.54042	0.51516	0.52901	0.38929	0.51138	0.61628	0.55434	0.54917	0.40509	0.45644	0.35789	0.27081	0.32661	0.41394	0.35068	0.28263	0.4043
915.62	0.51408	0.62411	0.59883	0.64339	0.47761	0.57423	0.60691	0.54082	0.61545	0.6485	0.51948	0.5529	0.51612	0.52847	0.56665	0.50648	0.562	0.68289	0.47303	0.56249	0.50068	0.52245	0.39187	0.51669	0.61972	0.54797	0.58914	0.40811	0.44484	0.36069	0.26877	0.33936	0.40816	0.34377	0.29154	0.40851
916.57	0.52224	0.62204	0.60872	0.63975	0.48153	0.57605	0.59147	0.55438	0.62768	0.62553	0.49859	0.56863	0.51861	0.51154	0.57233	0.52042	0.58707	0.65236	0.45183	0.58572	0.50054	0.50694	0.38104	0.52488	0.62687	0.52581	0.59311	0.41702	0.46275	0.36	0.26088	0.34089	0.41143	0.33057	0.29849	0.41189
917.52	0.52099	0.61772	0.57277	0.63407	0.46242	0.55379	0.59535	0.5393	0.60955	0.60865	0.52564	0.56282	0.47938	0.49923	0.52334	0.53511	0.59131	0.60138	0.46864	0.57392	0.49538	0.50764	0.37915	0.53115	0.59743	0.5385	0.56987	0.422	0.46107	0.35554	0.27109	0.33861	0.41539	0.32247	0.30297	0.41388
918.47	0.53792	0.60845	0.56267	0.65368	0.49872	0.55432	0.60914	0.53844	0.59334	0.60689	0.53235	0.55725	0.48516	0.4962	0.55479	0.54686	0.58727	0.59575	0.49887	0.55417	0.49913	0.51528	0.40201	0.51523	0.59774	0.5713	0.58009	0.43802	0.45078	0.35419	0.28823	0.32991	0.41492	0.32526	0.32007	0.41354
919.43	0.55723	0.63186	0.59037	0.6697	0.52125	0.54802	0.60168	0.54109	0.60656	0.61651	0.53619	0.57475	0.50567	0.52113	0.55771	0.53168	0.61125	0.60287	0.5202	0.53656	0.51255	0.55451	0.39744	0.5452	0.60082	0.59398	0.6029	0.45089	0.47592	0.35013	0.29577	0.33584	0.41776	0.33242	0.32899	0.41814
920.38	0.59046	0.62808	0.59365	0.70722	0.56403	0.56866	0.60945	0.53959	0.61525	0.60934	0.52713	0.59685	0.50762	0.513	0.55164	0.55534	0.67541	0.62271	0.5316	0.55232	0.52292	0.57586	0.40232	0.57637	0.59916	0.57687	0.60052	0.47764	0.50671	0.35402	0.30024	0.33047	0.42052	0.34134	0.32313	0.42521
921.31	0.61284	0.66326	0.60205	0.72475	0.59678	0.59477	0.63669	0.56141	0.6231	0.61499	0.55174	0.60359	0.51802	0.53217	0.54803	0.56106	0.69692	0.69324	0.55189	0.54197	0.52352	0.59532	0.42932	0.56764	0.60805	0.62083	0.60245	0.4814	0.51444	0.36751	0.31877	0.33332	0.41686	0.36175	0.339	0.42778
922.26	0.62235	0.67122	0.57741	0.71484	0.56114	0.58987	0.6385	0.57626	0.61675	0.60806	0.53471	0.59757	0.52496	0.53683	0.53008	0.54692	0.67569	0.70711	0.51802	0.55702	0.51615	0.59076	0.42214	0.55185	0.61504	0.61021	0.60206	0.4835	0.51127	0.36763	0.31395	0.3405	0.40691	0.3626	0.33651	0.42371
923.21	0.62651	0.70022	0.61212	0.72454	0.58743	0.60904	0.63989	0.5943	0.63358	0.61056	0.53521	0.63179	0.53349	0.55909	0.54708	0.58253	0.6887	0.7363	0.52788	0.58922	0.53416	0.60835	0.42266	0.58325	0.64272	0.63935	0.63813	0.50655	0.52245	0.38062	0.32018	0.35844	0.41829	0.3666	0.34947	0.43354
924.16	0.61994	0.71495	0.62619	0.72474	0.59466	0.60978	0.62563	0.58728	0.64257	0.59517	0.54061	0.62319	0.53568	0.57676	0.56217	0.60286	0.69619	0.73319	0.51056	0.58862	0.53665	0.6025	0.43244	0.54111	0.65217	0.64512	0.6502	0.51066	0.52751	0.39283	0.31354	0.36375	0.42408	0.36172	0.35214	0.42809
925.11	0.62824	0.73433	0.64548	0.72853	0.59197	0.6322	0.64313	0.60846	0.67282	0.61322	0.55059	0.6159	0.56443	0.6109	0.59327	0.62313	0.68778	0.73664	0.52673	0.59707	0.5558	0.58922	0.44506	0.5201	0.68941	0.6745	0.67074	0.52258	0.53288	0.39635	0.33727	0.38726	0.43713	0.3665	0.37057	0.42597
926.06	0.63075	0.72887	0.66484	0.75458	0.59434	0.59959	0.63348	0.59147	0.6641	0.63322	0.53552	0.62557	0.58577	0.63949	0.63272	0.62447	0.69675	0.71901	0.51252	0.61232	0.55175	0.6046	0.43462	0.53648	0.69353	0.67928	0.6921	0.53926	0.54556	0.39279	0.3405	0.41358	0.43138	0.36945	0.36004	0.43183
927.02	0.63725	0.73277	0.69863	0.77284	0.62745	0.6041	0.63512	0.60316	0.68444	0.6358	0.54791	0.65065	0.59708	0.64095	0.64212	0.62874	0.72292	0.70324	0.56363	0.6215	0.56889	0.59717	0.45388	0.5599	0.70147	0.68861	0.71138	0.54445	0.56028	0.40126	0.34645	0.42137	0.44083	0.36846	0.3706	0.43765
927.97	0.64999	0.74938	0.66355	0.78272	0.61494	0.60425	0.62696	0.60442	0.68901	0.62701	0.54474	0.63339	0.58892	0.64046	0.61744	0.59386	0.72443	0.69773	0.55059	0.62986	0.55058	0.58714	0.46288	0.55304	0.69024	0.69957	0.67046	0.53127	0.5674	0.40123	0.34795	0.41892	0.43552	0.36838	0.37126	0.4366
928.92	0.6649	0.75374	0.66126	0.79543	0.61743	0.59432	0.63761	0.60893	0.69731	0.64391	0.55023	0.64411	0.57789	0.65376	0.60543	0.60612	0.73078	0.69635	0.56923	0.63268	0.55021	0.6094	0.46026	0.59193	0.69421	0.71724	0.65353	0.54945	0.5765	0.39954	0.36249	0.43207	0.4356	0.37899	0.38227	0.45256
929.87	0.66427	0.73533	0.64898	0.80615	0.62126	0.57531	0.62186	0.58883	0.69246	0.62523	0.52717	0.63774	0.58947	0.65772	0.59709	0.59808	0.71253	0.6588	0.5854	0.61551	0.53357	0.6118	0.45183	0.61084	0.67409	0.71549	0.63257	0.54591	0.5738	0.40498	0.35928	0.41849	0.43245	0.38059	0.3765	0.45268
930.82	0.66848	0.74319	0.63486	0.7906	0.59323	0.58348	0.62194	0.59597	0.6934	0.59401	0.52028	0.61933	0.56545	0.66178	0.57356	0.59328	0.71966	0.62799	0.60466	0.61926	0.54493	0.57726	0.44589	0.60213	0.68579	0.71152	0.61005	0.54769	0.56294	0.40511	0.35463	0.4139	0.43555	0.37194	0.37535	0.45122
931.75	0.66903	0.76176	0.62804	0.77839	0.60925	0.56764	0.63888	0.59356	0.69758	0.59682	0.51708	0.61464	0.59562	0.66748	0.59059	0.59693	0.73352	0.64896	0.59195	0.602	0.54718	0.5856	0.44908	0.60059	0.70076	0.7186	0.58962	0.55472	0.5616	0.40705	0.36843	0.42415	0.43656	0.37603	0.38287	0.45429
932.7	0.67589	0.75954	0.63667	0.76144	0.59408	0.5577	0.64648	0.59262	0.70462	0.61014	0.52331	0.6094	0.60121	0.65919	0.61583	0.60307	0.7245	0.63621	0.57849	0.58057	0.56753	0.5881	0.436	0.59235	0.69663	0.71133	0.61099	0.56566	0.55293	0.41035	0.36918	0.43677	0.44591	0.38324	0.3888	0.45193
933.65	0.7046	0.76711	0.61366	0.75131	0.56882	0.57174	0.68471	0.61364	0.69126	0.58238	0.52611	0.59923	0.63659	0.63895	0.60126	0.60219	0.70215	0.65657	0.60721	0.5952	0.5611	0.58728	0.45449	0.58915	0.71191	0.68411	0.60976	0.55218	0.54417	0.41423	0.38073	0.45188	0.44456	0.38389	0.39707	0.44745
934.6	0.7016	0.79979	0.63032	0.72148	0.57166	0.56118	0.68093	0.60744	0.64996	0.58382	0.51577	0.58614	0.60666	0.64417	0.60065	0.60279	0.69721	0.65644	0.56514	0.57771	0.55563	0.5954	0.45477	0.57447	0.71195	0.69219	0.60382	0.55059	0.54867	0.40861	0.37956	0.44917	0.43667	0.38664	0.39875	0.44733
935.55	0.70125	0.80866	0.63149	0.70303	0.54911	0.5542	0.66707	0.60347	0.63832	0.57028	0.52924	0.59278	0.58352	0.62631	0.60636	0.61505	0.65145	0.65763	0.56372	0.58155	0.54077	0.59491	0.46405	0.57604	0.68142	0.68384	0.616	0.54639	0.55185	0.4068	0.37945	0.4561	0.44146	0.38475	0.40606	0.4463
936.5	0.73338	0.80875	0.62747	0.68205	0.53457	0.57243	0.63562	0.56957	0.63297	0.55449	0.52409	0.59206	0.53798	0.60083	0.60488	0.60754	0.63758	0.63801	0.54548	0.58571	0.53548	0.56913	0.46839	0.57457	0.68401	0.67714	0.6169	0.54103	0.55771	0.41032	0.36273	0.44853	0.44004	0.38957	0.40517	0.44363
937.45	0.74769	0.83559	0.62987	0.69124	0.54951	0.57045	0.63153	0.56217	0.62433	0.53224	0.50726	0.59288	0.54758	0.61957	0.60255	0.61909	0.66097	0.64221	0.57165	0.5694	0.53862	0.54261	0.47494	0.58911	0.67752	0.69953	0.59478	0.54373	0.57477	0.41276	0.36393	0.4447	0.42939	0.38495	0.39691	0.44922
938.4	0.75573	0.85668	0.63184	0.6975	0.55154	0.55489	0.60877	0.5304	0.61257	0.54399	0.48245	0.58165	0.51151	0.61139	0.62123	0.60453	0.68852	0.60841	0.54013	0.55722	0.53853	0.5319	0.4564	0.57258	0.65861	0.73278	0.59034	0.56087	0.57438	0.41592	0.36076	0.42935	0.41786	0.38417	0.3887	0.44867
939.32	0.75213	0.84574	0.61146	0.70716	0.54439	0.54867	0.60405	0.51328	0.63805	0.53293	0.49848	0.59509	0.51439	0.5886	0.60864	0.58967	0.6979	0.62669	0.55356	0.57786	0.54686	0.49882	0.45396	0.55687	0.65915	0.71925	0.59061	0.53889	0.56782	0.41419	0.34767	0.4357	0.41901	0.37917	0.39743	0.44513
940.27	0.77428	0.84542	0.61128	0.72988	0.56877	0.5602	0.62778	0.50001	0.64899	0.55436	0.49226	0.60804	0.52903	0.56941	0.61428	0.60991	0.70605	0.63843	0.56579	0.56785	0.55544	0.49301	0.46532	0.56399	0.6858	0.71156	0.57482	0.55275	0.57173	0.42015	0.36314	0.43496	0.41873	0.38572	0.40276	0.44417
941.22	0.76531	0.86167	0.61638	0.7513	0.57056	0.5468	0.65139	0.53386	0.63335	0.57894	0.48577	0.60472	0.55109	0.59542	0.61812	0.62654	0.69934	0.66251	0.56568	0.58155	0.55298	0.51669	0.4446	0.57059	0.69046	0.72527	0.58008	0.55569	0.56912	0.42641	0.3658	0.4505	0.41435	0.38809	0.39613	0.44348
942.17	0.78071	0.84928	0.61946	0.75448	0.58749	0.54516	0.65508	0.52367	0.63073	0.61676	0.4978	0.60491	0.54662	0.56026	0.57354	0.62089	0.70924	0.64723	0.57917	0.60173	0.54081	0.54095	0.43806	0.54936	0.71951	0.70077	0.57745	0.54821	0.57061	0.42312	0.36492	0.45275	0.41872	0.39428	0.40211	0.43087
943.12	0.77741	0.87129	0.63748	0.76213	0.61066	0.55735	0.63833	0.53444	0.63168	0.64519	0.49045	0.63095	0.56136	0.57216	0.54407	0.64087	0.70229	0.66201	0.57305	0.57352	0.54254	0.51013	0.44686	0.56971	0.73593	0.69797	0.56917	0.54079	0.58131	0.425	0.35286	0.44453	0.42155	0.39862	0.40441	0.43005
944.07	0.79197	0.88717	0.63133	0.77617	0.59853	0.56785	0.62972	0.55629	0.61012	0.69639	0.47677	0.6246	0.54199	0.54383	0.52737	0.63335	0.69374	0.6467	0.54321	0.55591	0.53801	0.51515	0.44203	0.56418	0.72135	0.69903	0.56658	0.54363	0.5663	0.4284	0.35184	0.429	0.41831	0.40266	0.40342	0.42435
945.02	0.78949	0.90379	0.63879	0.80866	0.61013	0.59634	0.63074	0.57713	0.60725	0.74874	0.47933	0.62625	0.56125	0.55191	0.54832	0.61404	0.71565	0.65637	0.54323	0.56738	0.52542	0.53663	0.44239	0.56603	0.70587	0.7011	0.57948	0.52942	0.57248	0.4283	0.35193	0.42015	0.40614	0.40822	0.41734	0.43007
945.96	0.78317	0.90838	0.64617	0.81782	0.59939	0.58999	0.6103	0.54109	0.59531	0.75882	0.4732	0.61671	0.52894	0.5389	0.5667	0.59742	0.68502	0.63558	0.5553	0.52979	0.5214	0.51231	0.4408	0.53553	0.65132	0.69762	0.56854	0.50375	0.55288	0.41484	0.35684	0.39138	0.40121	0.39883	0.4333	0.4237
946.89	0.75955	0.93858	0.64955	0.81082	0.57989	0.58791	0.61977	0.55549	0.59048	0.79514	0.46873	0.61489	0.53315	0.56426	0.58219	0.58684	0.65138	0.64137	0.53674	0.5184	0.5286	0.50965	0.44011	0.55263	0.62891	0.69939	0.56486	0.50157	0.55207	0.41583	0.36326	0.391	0.39674	0.40752	0.43479	0.42696
947.84	0.73344	0.91112	0.65571	0.82427	0.56141	0.5755	0.62991	0.57247	0.59862	0.80853	0.45962	0.5938	0.52921	0.5366	0.5888	0.55691	0.63077	0.62855	0.5472	0.54958	0.52214	0.50179	0.41489	0.52764	0.60212	0.68653	0.55524	0.47496	0.53975	0.40299	0.37456	0.39063	0.39867	0.40216	0.43237	0.42045
948.79	0.73557	0.91873	0.68665	0.82815	0.57593	0.59533	0.65641	0.59418	0.61615	0.8237	0.46182	0.60647	0.54458	0.55617	0.63093	0.56092	0.62273	0.63436	0.58399	0.57707	0.52718	0.49665	0.41459	0.54977	0.6067	0.69708	0.57955	0.47632	0.55044	0.40308	0.38692	0.41238	0.40524	0.41	0.43951	0.42657
949.74	0.72034	0.90849	0.68265	0.78745	0.56059	0.57096	0.63658	0.59803	0.61616	0.83429	0.46034	0.60287	0.52004	0.57207	0.60825	0.53614	0.5957	0.63541	0.56291	0.55925	0.53206	0.50149	0.39322	0.54881	0.60739	0.71621	0.56828	0.4602	0.52698	0.4055	0.37554	0.41176	0.40559	0.41691	0.4313	0.42246
950.68	0.68899	0.9022	0.68398	0.76322	0.56323	0.56295	0.65536	0.62162	0.63315	0.88207	0.46112	0.60722	0.52447	0.56989	0.58906	0.52269	0.63029	0.61467	0.55692	0.56521	0.52612	0.5219	0.3917	0.55989	0.62258	0.71316	0.57478	0.46994	0.54378	0.40383	0.37346	0.4162	0.40393	0.42622	0.42768	0.42507
951.63	0.6805	0.87874	0.69268	0.78781	0.56218	0.58782	0.64622	0.63113	0.63451	0.85751	0.46263	0.62068	0.49286	0.57327	0.58736	0.5241	0.63151	0.62551	0.55194	0.59217	0.50367	0.50234	0.38519	0.54945	0.61227	0.73009	0.58446	0.46406	0.53818	0.40343	0.36072	0.40578	0.40913	0.41997	0.4231	0.42195
952.58	0.6867	0.89004	0.69871	0.77625	0.56624	0.60211	0.63936	0.60733	0.62938	0.86332	0.48148	0.63687	0.48944	0.60728	0.6178	0.53943	0.62812	0.64756	0.5093	0.5851	0.50045	0.5174	0.40277	0.55419	0.62691	0.74973	0.60069	0.48208	0.53287	0.3993	0.34583	0.40586	0.40863	0.42047	0.42464	0.42296
953.5	0.66047	0.88386	0.69403	0.7621	0.54905	0.5939	0.63556	0.59791	0.64709	0.86186	0.49705	0.6345	0.50026	0.61942	0.59879	0.55986	0.63856	0.65072	0.49847	0.57463	0.4971	0.53847	0.41173	0.53021	0.62703	0.74268	0.57516	0.48359	0.52648	0.40048	0.34145	0.38908	0.41105	0.41746	0.42157	0.42059
954.45	0.64835	0.87941	0.70545	0.78328	0.55407	0.5966	0.6227	0.59058	0.63047	0.85478	0.47605	0.61221	0.47447	0.60988	0.57852	0.58269	0.6313	0.63624	0.48041	0.55738	0.48984	0.50935	0.40596	0.49022	0.60819	0.73179	0.59668	0.50297	0.53481	0.39619	0.34451	0.38258	0.414	0.40845	0.41084	0.41163
955.4	0.68914	0.89187	0.703	0.82672	0.57474	0.63967	0.60473	0.59928	0.63908	0.8256	0.48915	0.62817	0.4859	0.62809	0.58861	0.63822	0.6207	0.66691	0.4832	0.56373	0.50662	0.48319	0.40315	0.48425	0.62981	0.74776	0.60168	0.53583	0.52655	0.39878	0.34508	0.38333	0.42039	0.40594	0.40726	0.40952
956.35	0.67374	0.87539	0.6626	0.81336	0.57068	0.6275	0.57245	0.5885	0.63554	0.84386	0.48379	0.62508	0.48125	0.62328	0.58191	0.62822	0.61957	0.64783	0.47321	0.5296	0.53064	0.48425	0.39749	0.46671	0.62081	0.71578	0.57041	0.521	0.51968	0.38945	0.34474	0.38184	0.42452	0.40517	0.40031	0.40381
957.29	0.65522	0.82616	0.63556	0.77615	0.56611	0.59164	0.5719	0.60669	0.63532	0.83555	0.47729	0.62968	0.45041	0.57573	0.5611	0.59944	0.59125	0.60479	0.49041	0.50781	0.52947	0.46995	0.37748	0.4492	0.59646	0.6816	0.55872	0.50638	0.51736	0.38848	0.34453	0.37822	0.42108	0.40703	0.38522	0.40486
958.24	0.66065	0.8182	0.6261	0.7833	0.55462	0.58252	0.55767	0.58351	0.60116	0.82534	0.46616	0.65548	0.42364	0.57312	0.54801	0.60214	0.56589	0.58076	0.47729	0.48937	0.5286	0.46336	0.35759	0.47127	0.6002	0.70041	0.55036	0.51347	0.50856	0.38133	0.34623	0.3803	0.41244	0.40589	0.37276	0.40215
959.17	0.64841	0.79016	0.61255	0.76265	0.53069	0.56521	0.57301	0.58008	0.61053	0.79258	0.47433	0.69155	0.44639	0.55623	0.56389	0.59128	0.53752	0.56363	0.46457	0.49363	0.54075	0.44991	0.34127	0.49176	0.59914	0.69035	0.53437	0.49692	0.49742	0.37018	0.3383	0.38105	0.4128	0.40146	0.3684	0.40037
960.11	0.62336	0.74741	0.62219	0.74048	0.47713	0.53806	0.5652	0.594	0.5876	0.7822	0.46325	0.70409	0.4332	0.55288	0.56098	0.55922	0.49867	0.54213	0.44619	0.49714	0.53336	0.46338	0.34763	0.49246	0.59244	0.6707	0.55073	0.49306	0.49171	0.36264	0.33047	0.38767	0.40563	0.40291	0.36108	0.39491
961.06	0.63816	0.74361	0.65096	0.73066	0.49224	0.52646	0.58587	0.59209	0.6098	0.73588	0.44351	0.72177	0.45327	0.55178	0.5625	0.56905	0.50041	0.54501	0.45696	0.50358	0.52966	0.453	0.33503	0.49782	0.6041	0.66701	0.57527	0.50104	0.48858	0.3703	0.32949	0.38442	0.40104	0.39643	0.3489	0.3969
962.01	0.62294	0.72164	0.64393	0.73999	0.48175	0.53808	0.56353	0.55851	0.58743	0.69816	0.44404	0.71113	0.46368	0.54202	0.54595	0.55765	0.53611	0.55344	0.44952	0.50162	0.51894	0.44874	0.32927	0.48393	0.59018	0.63668	0.5593	0.49023	0.49246	0.36761	0.32729	0.3812	0.39853	0.38771	0.34465	0.37662
962.95	0.58041	0.68154	0.63171	0.73884	0.5112	0.54437	0.53647	0.54866	0.57749	0.6559	0.43583	0.67941	0.44788	0.51719	0.53514	0.50489	0.5337	0.56698	0.40637	0.50855	0.5016	0.42851	0.33632	0.45441	0.5482	0.59196	0.55375	0.47325	0.48577	0.3617	0.30677	0.37135	0.39411	0.37546	0.33524	0.36555
963.9	0.57281	0.64546	0.63224	0.7467	0.53212	0.54317	0.53061	0.54027	0.58937	0.62987	0.43526	0.67089	0.41868	0.50533	0.53436	0.48439	0.55302	0.55675	0.42168	0.50198	0.49742	0.4484	0.35955	0.46129	0.53332	0.57635	0.56182	0.4877	0.48484	0.35993	0.30724	0.36772	0.40707	0.3726	0.33004	0.36365
964.82	0.55244	0.65651	0.61027	0.72117	0.53401	0.52186	0.5192	0.51767	0.59691	0.59686	0.41416	0.6634	0.42297	0.49988	0.48535	0.45887	0.57174	0.54489	0.41194	0.49955	0.48288	0.44872	0.34632	0.47506	0.49133	0.58944	0.49556	0.46131	0.47844	0.35199	0.30213	0.37105	0.41305	0.37077	0.30662	0.36158
965.77	0.51795	0.61763	0.6024	0.68556	0.50771	0.52825	0.51192	0.49697	0.56332	0.56197	0.41244	0.64137	0.40208	0.47245	0.48745	0.45845	0.54203	0.53754	0.3831	0.47861	0.45693	0.44835	0.34376	0.45924	0.4721	0.57727	0.48866	0.45671	0.47558	0.34072	0.29647	0.37317	0.40413	0.36349	0.30748	0.3547
966.71	0.51954	0.61871	0.6135	0.68555	0.50017	0.51496	0.51135	0.51013	0.55444	0.53206	0.38369	0.64325	0.38576	0.48395	0.49767	0.47072	0.50036	0.52425	0.38718	0.49942	0.45629	0.43073	0.33212	0.46994	0.47408	0.60528	0.51608	0.4649	0.46207	0.33804	0.29317	0.37389	0.39974	0.35834	0.29224	0.363
967.66	0.5129	0.60743	0.61979	0.65819	0.47226	0.48611	0.51237	0.508	0.54835	0.49224	0.36646	0.64926	0.38831	0.49259	0.49531	0.48054	0.47809	0.4857	0.40663	0.48235	0.45798	0.42957	0.31865	0.48017	0.47606	0.60676	0.51446	0.45749	0.46252	0.32767	0.29567	0.37742	0.40466	0.3534	0.2845	0.36404
968.61	0.49769	0.61655	0.60689	0.65371	0.44998	0.48088	0.50131	0.49351	0.54833	0.45987	0.35995	0.62372	0.42092	0.50268	0.48599	0.52029	0.483	0.47813	0.40645	0.50349	0.46802	0.41239	0.31414	0.46198	0.49389	0.61604	0.5143	0.43456	0.45243	0.32767	0.30384	0.38255	0.4059	0.34925	0.27981	0.36442
969.55	0.48887	0.59377	0.61535	0.67146	0.45404	0.50475	0.5184	0.48393	0.54034	0.43309	0.37949	0.59946	0.40805	0.49081	0.50659	0.53227	0.46148	0.48637	0.40685	0.48799	0.47094	0.39663	0.31102	0.43838	0.52305	0.59699	0.54646	0.44528	0.4401	0.33775	0.32266	0.36824	0.40195	0.33615	0.2874	0.35931
970.47	0.4617	0.57754	0.5838	0.70692	0.45927	0.48309	0.53299	0.48822	0.52795	0.41258	0.3771	0.59173	0.39255	0.48989	0.47848	0.51309	0.48162	0.48376	0.43369	0.48334	0.46385	0.40059	0.31089	0.42981	0.50781	0.59435	0.52706	0.44849	0.44278	0.33536	0.33576	0.35428	0.40093	0.33443	0.27731	0.35578
971.42	0.44528	0.57417	0.55625	0.68995	0.4353	0.51554	0.53214	0.48914	0.5372	0.38571	0.39299	0.56021	0.39647	0.50217	0.4527	0.51667	0.45194	0.50372	0.42084	0.45258	0.46772	0.39475	0.33	0.42859	0.50342	0.60216	0.50114	0.43822	0.41434	0.34034	0.33919	0.34838	0.4018	0.33195	0.28415	0.34944
972.37	0.47587	0.56539	0.51854	0.70054	0.43767	0.54259	0.55404	0.50584	0.55167	0.3999	0.38971	0.54921	0.39204	0.50208	0.43123	0.54409	0.45002	0.53242	0.44835	0.45173	0.4851	0.40789	0.32718	0.40979	0.51214	0.59928	0.49477	0.44818	0.42622	0.35156	0.35382	0.35217	0.40828	0.33427	0.28169	0.35607
973.31	0.47807	0.58856	0.50828	0.68986	0.45325	0.54127	0.5696	0.5229	0.52478	0.40724	0.39296	0.54483	0.36632	0.48582	0.42472	0.49804	0.43997	0.53396	0.43381	0.41976	0.46276	0.40405	0.31179	0.39896	0.48312	0.60056	0.46753	0.45443	0.44018	0.34875	0.35537	0.34462	0.39598	0.32984	0.26073	0.34788
974.26	0.44067	0.531	0.46834	0.65499	0.44834	0.52847	0.54769	0.50714	0.51731	0.3904	0.37965	0.52819	0.33072	0.44354	0.39675	0.46832	0.42958	0.50562	0.41608	0.40116	0.4445	0.38977	0.31469	0.38521	0.44159	0.55576	0.44286	0.41787	0.43737	0.33509	0.33744	0.33576	0.38599	0.32144	0.24487	0.34851
975.18	0.46884	0.56168	0.49066	0.64753	0.43375	0.55995	0.55421	0.52272	0.56648	0.41569	0.4041	0.53216	0.35898	0.46042	0.42249	0.48953	0.41459	0.51847	0.41338	0.42792	0.48363	0.40001	0.35024	0.40876	0.45247	0.54717	0.4529	0.4216	0.43094	0.3395	0.34719	0.34486	0.40112	0.32017	0.25827	0.35673
976.12	0.46366	0.58419	0.49015	0.63007	0.45967	0.53225	0.56705	0.52706	0.57354	0.4276	0.39753	0.53967	0.36366	0.45432	0.44482	0.47347	0.45179	0.5	0.39841	0.44748	0.48992	0.4287	0.34217	0.40008	0.43786	0.53167	0.47151	0.41999	0.4496	0.32884	0.35019	0.34979	0.4084	0.31759	0.24568	0.35291
977.07	0.43811	0.6185	0.48557	0.63213	0.4407	0.51101	0.56491	0.51196	0.56904	0.41771	0.42792	0.53185	0.37757	0.44687	0.45235	0.46684	0.46789	0.48424	0.37844	0.4329	0.47702	0.40341	0.35832	0.41816	0.43187	0.53496	0.48201	0.41735	0.43524	0.32431	0.34995	0.34241	0.40018	0.31088	0.25147	0.34593
978.01	0.43641	0.58303	0.48461	0.61833	0.42755	0.52416	0.56329	0.51195	0.59434	0.40119	0.41956	0.5238	0.39328	0.45814	0.46483	0.4857	0.45933	0.49387	0.41414	0.44283	0.49621	0.40419	0.37475	0.41438	0.4403	0.51161	0.50193	0.39894	0.41844	0.32266	0.3531	0.34431	0.40044	0.30779	0.27027	0.34743
978.96	0.4547	0.60861	0.48519	0.61667	0.44742	0.5169	0.58265	0.52706	0.60865	0.41276	0.42595	0.52278	0.42494	0.45912	0.48392	0.48311	0.47562	0.48307	0.45212	0.4628	0.52209	0.42134	0.37665	0.40749	0.4615	0.51427	0.52158	0.41853	0.42387	0.32611	0.36901	0.35397	0.41065	0.30952	0.28027	0.34675
979.88	0.45142	0.60146	0.48272	0.59706	0.44492	0.49414	0.57372	0.50798	0.58434	0.38588	0.41703	0.51893	0.43074	0.43933	0.46533	0.45859	0.46811	0.46213	0.44595	0.44996	0.50972	0.4109	0.36288	0.41377	0.455	0.5308	0.51497	0.41373	0.4118	0.32233	0.35295	0.35058	0.40002	0.30448	0.274	0.35099
980.82	0.46742	0.60742	0.50573	0.62967	0.45677	0.49586	0.57541	0.49442	0.58168	0.38601	0.40117	0.52974	0.4356	0.43427	0.4863	0.48998	0.45218	0.44932	0.47698	0.43048	0.50233	0.40072	0.36203	0.44436	0.46142	0.53153	0.51337	0.43305	0.40917	0.32281	0.34873	0.34914	0.40065	0.30432	0.27175	0.36668
981.77	0.46554	0.60803	0.50808	0.59083	0.48596	0.50396	0.57536	0.50066	0.57739	0.39321	0.37336	0.53314	0.41673	0.4489	0.48525	0.46428	0.44084	0.46612	0.50805	0.45019	0.49472	0.42891	0.34663	0.44065	0.46549	0.52521	0.50181	0.42546	0.40983	0.31972	0.34168	0.35807	0.39352	0.30675	0.258	0.3714
982.71	0.46282	0.63596	0.51079	0.58959	0.46642	0.5031	0.57296	0.49161	0.55211	0.40455	0.37405	0.54018	0.41431	0.45364	0.48236	0.46427	0.44099	0.46137	0.49771	0.46904	0.4789	0.42193	0.35036	0.4581	0.46189	0.53864	0.5041	0.44688	0.40632	0.31716	0.32065	0.3597	0.38253	0.30247	0.24575	0.37863
983.63	0.46919	0.6335	0.51051	0.60113	0.44063	0.52898	0.5637	0.46772	0.54075	0.385	0.36618	0.54128	0.41279	0.4687	0.49227	0.50047	0.43991	0.48586	0.48858	0.46501	0.47516	0.38448	0.3528	0.47226	0.45355	0.53703	0.494	0.44054	0.40717	0.31845	0.29393	0.36098	0.38103	0.29096	0.24088	0.38136
984.58	0.45055	0.6487	0.53361	0.62239	0.46101	0.5461	0.55175	0.46717	0.53078	0.39727	0.36744	0.5415	0.42341	0.48233	0.54418	0.51672	0.46683	0.50353	0.46346	0.45163	0.46546	0.3877	0.34788	0.46737	0.4832	0.52687	0.52102	0.43291	0.42092	0.31811	0.29546	0.35839	0.37602	0.29153	0.23128	0.37786
985.52	0.46283	0.65989	0.54192	0.62054	0.47514	0.57633	0.56255	0.47044	0.56062	0.41598	0.39737	0.54101	0.44283	0.50779	0.54562	0.52037	0.50996	0.5544	0.4943	0.50216	0.48433	0.41736	0.37753	0.44863	0.51429	0.56604	0.52065	0.43123	0.43699	0.33126	0.29817	0.36661	0.37931	0.29434	0.24286	0.36892
986.46	0.48807	0.6283	0.57564	0.65724	0.48494	0.56742	0.55305	0.46616	0.567	0.41615	0.40858	0.54361	0.45483	0.50995	0.57857	0.54555	0.55119	0.54252	0.50606	0.52096	0.50304	0.42132	0.39867	0.44507	0.5255	0.57179	0.53901	0.46171	0.44472	0.33054	0.297	0.35721	0.38505	0.28753	0.2412	0.37269
987.41	0.49447	0.63002	0.57215	0.62921	0.48845	0.55983	0.53448	0.44473	0.58374	0.40614	0.41776	0.53413	0.45212	0.53041	0.57182	0.50356	0.55197	0.54667	0.47656	0.51494	0.51414	0.44892	0.39027	0.43541	0.52893	0.57264	0.50882	0.44502	0.44287	0.33271	0.2918	0.35257	0.39052	0.29052	0.23877	0.37215
988.33	0.5086	0.64964	0.58362	0.6239	0.516	0.56195	0.553	0.47044	0.61547	0.4016	0.43075	0.53826	0.45525	0.55564	0.58242	0.48839	0.56517	0.57039	0.50681	0.52772	0.52306	0.45183	0.39673	0.43448	0.54834	0.58863	0.52201	0.44136	0.45141	0.33737	0.30105	0.35383	0.38647	0.29347	0.23627	0.37661
989.27	0.49405	0.61297	0.5199	0.5823	0.46841	0.53721	0.5471	0.46331	0.61618	0.37834	0.40602	0.50973	0.40331	0.53831	0.52659	0.44794	0.50292	0.54827	0.52804	0.53469	0.50513	0.41526	0.38835	0.39219	0.49316	0.55522	0.47998	0.42001	0.42561	0.32829	0.28779	0.36273	0.37115	0.27865	0.21414	0.36933
990.21	0.47732	0.58351	0.47482	0.57336	0.43048	0.52232	0.51237	0.45889	0.5963	0.35302	0.39177	0.49132	0.37338	0.51122	0.50331	0.42721	0.47282	0.54701	0.48344	0.50919	0.50683	0.38424	0.37569	0.39589	0.48286	0.50809	0.4592	0.4138	0.41012	0.31988	0.26296	0.35393	0.35175	0.26518	0.20181	0.37265
991.16	0.47515	0.5957	0.47009	0.56296	0.38094	0.53503	0.52658	0.47593	0.60113	0.3334	0.37666	0.46982	0.39251	0.52044	0.4812	0.42145	0.43327	0.55072	0.46483	0.49783	0.51479	0.36889	0.36934	0.39728	0.4747	0.50569	0.44484	0.40226	0.39057	0.31874	0.25243	0.35785	0.3514	0.26064	0.19803	0.37228
992.08	0.46668	0.55834	0.45477	0.60197	0.3746	0.52408	0.52698	0.49642	0.60312	0.33081	0.35834	0.4715	0.39362	0.48845	0.46019	0.45411	0.44637	0.55237	0.49374	0.49623	0.52037	0.36068	0.36764	0.40115	0.4918	0.47993	0.43965	0.41812	0.39103	0.32267	0.24256	0.36526	0.34386	0.26143	0.18841	0.37124
993.02	0.44982	0.56877	0.46062	0.60886	0.3566	0.49453	0.50489	0.4882	0.57913	0.34333	0.3521	0.46155	0.38788	0.47905	0.43807	0.45805	0.43466	0.54307	0.45707	0.48173	0.50792	0.39782	0.36619	0.39061	0.49194	0.48001	0.40866	0.42676	0.37034	0.31804	0.22622	0.35984	0.34379	0.2642	0.18576	0.36754
993.96	0.45564	0.58632	0.49087	0.60908	0.34136	0.48626	0.49729	0.48677	0.58954	0.33503	0.34238	0.48706	0.4037	0.48715	0.45051	0.47829	0.4547	0.53819	0.46217	0.48086	0.52303	0.39124	0.36759	0.43871	0.50618	0.5004	0.40485	0.43276	0.36399	0.3122	0.21668	0.35267	0.34599	0.26367	0.18325	0.37593
994.9	0.46957	0.59642	0.52028	0.61128	0.32255	0.47936	0.53151	0.50543	0.58842	0.33435	0.34955	0.48435	0.41298	0.52722	0.45076	0.47863	0.44794	0.51985	0.49378	0.48827	0.514	0.37563	0.36435	0.43402	0.50877	0.53195	0.3933	0.43218	0.35112	0.31562	0.23052	0.35405	0.34513	0.26293	0.18593	0.37585
995.82	0.4524	0.5966	0.5156	0.60291	0.32378	0.44971	0.51208	0.4807	0.57725	0.33059	0.35844	0.47867	0.38713	0.5288	0.46506	0.48794	0.43978	0.50448	0.47681	0.48722	0.50534	0.36364	0.36874	0.41086	0.5115	0.52296	0.37689	0.41535	0.35724	0.3205	0.21494	0.34106	0.32539	0.25495	0.18404	0.36296
996.77	0.45931	0.61514	0.53046	0.5763	0.32494	0.43706	0.50915	0.48538	0.56129	0.32105	0.35553	0.4747	0.37702	0.5449	0.46714	0.47614	0.4386	0.48596	0.46636	0.48556	0.4988	0.34509	0.37136	0.39552	0.49527	0.53338	0.38106	0.4017	0.36363	0.31194	0.21194	0.33316	0.31848	0.2396	0.19136	0.36279
997.71	0.468	0.60999	0.54675	0.59598	0.32983	0.47896	0.54899	0.4849	0.58344	0.32724	0.34943	0.46313	0.38951	0.54917	0.47929	0.49726	0.47265	0.48513	0.50408	0.49945	0.50982	0.34431	0.3688	0.42312	0.5033	0.53821	0.40781	0.42572	0.39834	0.31468	0.22582	0.33246	0.31145	0.2385	0.18671	0.3694
998.65	0.5055	0.61477	0.57345	0.59915	0.36898	0.50451	0.54184	0.4951	0.57933	0.34588	0.37692	0.43349	0.38449	0.56021	0.50061	0.49876	0.49493	0.50325	0.48297	0.51253	0.52288	0.36928	0.38356	0.3927	0.52323	0.54564	0.42009	0.4304	0.41622	0.32176	0.22007	0.32948	0.30991	0.23599	0.2118	0.35984
999.57	0.49879	0.62378	0.5829	0.58363	0.39889	0.50487	0.52463	0.47865	0.59734	0.35798	0.37603	0.42867	0.38443	0.53023	0.50408	0.47922	0.4944	0.5022	0.48601	0.48231	0.54251	0.39773	0.3717	0.40516	0.5226	0.50696	0.42244	0.40623	0.4279	0.31724	0.22208	0.3171	0.3095	0.23062	0.20946	0.36107
1000.5	0.51602	0.60504	0.55965	0.58746	0.41785	0.52129	0.53519	0.51802	0.63298	0.35973	0.37506	0.43912	0.40393	0.49397	0.49361	0.46364	0.50012	0.50568	0.5153	0.49783	0.57044	0.41496	0.36032	0.42323	0.52707	0.5008	0.41569	0.40616	0.4304	0.30815	0.23155	0.32147	0.31695	0.22854	0.20195	0.363
1001.5	0.49964	0.59041	0.53705	0.58416	0.39967	0.5109	0.5553	0.48449	0.65847	0.36111	0.37766	0.43335	0.39533	0.4682	0.48686	0.46791	0.47104	0.50315	0.52942	0.46755	0.58461	0.4222	0.35883	0.42349	0.52316	0.47721	0.38736	0.39944	0.41698	0.3061	0.24221	0.29539	0.31794	0.23192	0.1937	0.35365
1002.4	0.50744	0.56867	0.52365	0.53722	0.3594	0.46161	0.51827	0.46257	0.63265	0.32967	0.36041	0.41711	0.35817	0.45694	0.45936	0.42957	0.44602	0.48954	0.51121	0.42459	0.60006	0.40958	0.36034	0.3872	0.49717	0.46436	0.34897	0.36841	0.39293	0.30189	0.23504	0.27438	0.31198	0.21863	0.1866	0.34621
1003.3	0.50732	0.58381	0.50341	0.52965	0.34069	0.45507	0.53021	0.46633	0.62729	0.31374	0.35413	0.42221	0.36607	0.45892	0.42842	0.41433	0.43993	0.49349	0.54466	0.42827	0.61399	0.41337	0.35218	0.40849	0.48801	0.48163	0.32396	0.34349	0.38231	0.30078	0.24297	0.2693	0.30355	0.21329	0.16926	0.34533
1004.3	0.52106	0.5875	0.51399	0.54143	0.35247	0.4715	0.53293	0.48547	0.63871	0.30374	0.36497	0.43508	0.38182	0.49128	0.45595	0.44589	0.46423	0.49273	0.5619	0.44664	0.62978	0.43694	0.38286	0.41163	0.50707	0.50083	0.33758	0.36605	0.39722	0.30239	0.24627	0.26927	0.30287	0.21332	0.18759	0.33988
1005.2	0.50346	0.59569	0.52326	0.53738	0.35013	0.46691	0.50293	0.44446	0.6047	0.29939	0.34158	0.40557	0.37008	0.4873	0.44298	0.41788	0.48588	0.49979	0.5028	0.40556	0.62074	0.43875	0.38883	0.39629	0.48887	0.49385	0.32718	0.34355	0.39417	0.30485	0.23083	0.25333	0.29821	0.20704	0.18961	0.33079
1006.1	0.5392	0.62355	0.55413	0.56028	0.41198	0.50794	0.5143	0.50091	0.59521	0.30624	0.34133	0.40697	0.40057	0.53846	0.46737	0.42559	0.52155	0.52408	0.5267	0.4664	0.63955	0.45485	0.39847	0.41569	0.51011	0.52064	0.3639	0.34733	0.41252	0.31799	0.23543	0.27787	0.29467	0.20008	0.18519	0.33351
1007.1	0.52879	0.64736	0.55566	0.57546	0.45588	0.52215	0.52618	0.52262	0.57732	0.32026	0.36994	0.42603	0.44247	0.55803	0.49764	0.43485	0.54678	0.5227	0.54257	0.5114	0.63228	0.45129	0.39659	0.43707	0.51674	0.51903	0.38462	0.34117	0.41597	0.3124	0.24199	0.27938	0.28733	0.19028	0.18801	0.32765
1008	0.54776	0.64489	0.5607	0.61028	0.5042	0.54642	0.52886	0.51799	0.58604	0.33212	0.39021	0.43513	0.46077	0.58086	0.53964	0.47424	0.58257	0.52684	0.54384	0.5033	0.66066	0.44611	0.40697	0.4241	0.54088	0.52954	0.40753	0.35619	0.43717	0.31614	0.23764	0.27838	0.29436	0.19238	0.19539	0.32745
1008.9	0.51713	0.61351	0.53038	0.60022	0.47027	0.54165	0.55337	0.48315	0.55649	0.3263	0.36488	0.42846	0.44175	0.5487	0.50539	0.44514	0.572	0.51666	0.53893	0.49247	0.66038	0.40556	0.38243	0.41054	0.50439	0.5245	0.38986	0.33731	0.41916	0.3081	0.23792	0.25973	0.28707	0.18138	0.17006	0.31512
1009.9	0.56169	0.63187	0.53368	0.60549	0.49427	0.54237	0.59581	0.49327	0.58766	0.32995	0.38554	0.44415	0.45857	0.58451	0.50394	0.48001	0.5776	0.49357	0.59782	0.5302	0.67262	0.39831	0.38082	0.43171	0.53827	0.55136	0.39774	0.35499	0.41895	0.30037	0.26513	0.2664	0.28803	0.18104	0.17242	0.31798
1010.8	0.54225	0.61534	0.51752	0.58953	0.43635	0.51651	0.55641	0.45958	0.5817	0.31407	0.37097	0.4392	0.43662	0.54412	0.51205	0.46611	0.54946	0.46814	0.56222	0.47893	0.66636	0.36103	0.3672	0.4349	0.52014	0.53332	0.37259	0.33689	0.39302	0.28205	0.23615	0.24893	0.28181	0.16969	0.17601	0.31015
1011.7	0.53764	0.60568	0.49604	0.60854	0.39584	0.50406	0.54792	0.45877	0.59323	0.31777	0.3405	0.43747	0.41779	0.53931	0.49438	0.46387	0.50637	0.46461	0.53768	0.48265	0.6739	0.3709	0.35588	0.43539	0.51534	0.55089	0.33784	0.33892	0.37995	0.27555	0.22935	0.24647	0.27701	0.17474	0.17142	0.30482
1012.7	0.50174	0.59593	0.49774	0.5894	0.40118	0.49659	0.54851	0.47355	0.56761	0.31867	0.31265	0.43235	0.39646	0.53389	0.47058	0.45435	0.48789	0.44387	0.53382	0.49825	0.6464	0.36745	0.34346	0.46014	0.47804	0.5383	0.31474	0.34396	0.36801	0.27175	0.23285	0.24376	0.27477	0.16134	0.16282	0.30432
1013.6	0.55018	0.62269	0.51181	0.61374	0.43522	0.48781	0.52808	0.4837	0.58412	0.33345	0.33152	0.43108	0.38882	0.54467	0.48861	0.47349	0.4899	0.44605	0.50329	0.49021	0.64449	0.37791	0.35247	0.48007	0.48936	0.52741	0.3031	0.35466	0.36278	0.2655	0.21338	0.24399	0.27601	0.1588	0.16315	0.30825
1014.5	0.52455	0.60827	0.50963	0.62655	0.42186	0.49519	0.5069	0.48353	0.57001	0.34076	0.32128	0.44026	0.36146	0.51992	0.48573	0.44146	0.47545	0.43216	0.47323	0.44938	0.63902	0.37431	0.34183	0.48606	0.4571	0.51558	0.28943	0.34805	0.34943	0.26867	0.19308	0.23033	0.26685	0.15716	0.15263	0.3038
1015.5	0.52621	0.61319	0.4956	0.60948	0.44257	0.51027	0.52734	0.47711	0.54337	0.35061	0.31372	0.44422	0.35754	0.53138	0.44626	0.41157	0.48483	0.4284	0.4663	0.46294	0.62043	0.38258	0.33804	0.48481	0.43104	0.52826	0.28088	0.32874	0.34841	0.26527	0.20159	0.23449	0.25928	0.1511	0.14107	0.29551
1016.4	0.56473	0.63884	0.53177	0.61902	0.49958	0.55725	0.53735	0.49244	0.56183	0.34931	0.33787	0.45669	0.35874	0.56398	0.47354	0.42872	0.49995	0.4525	0.47423	0.45721	0.61979	0.38396	0.34978	0.49165	0.43173	0.54168	0.30893	0.3286	0.35687	0.27833	0.19665	0.23859	0.26267	0.14392	0.15311	0.29027
1017.3	0.58976	0.66093	0.53476	0.65363	0.47961	0.56365	0.55374	0.50835	0.56124	0.36152	0.34293	0.45969	0.37499	0.54899	0.46406	0.43119	0.49887	0.4653	0.47685	0.47322	0.61118	0.39602	0.34195	0.4819	0.44611	0.5621	0.32662	0.3259	0.33967	0.27413	0.18399	0.24001	0.25627	0.14142	0.15447	0.28516
1018.3	0.52952	0.61668	0.51758	0.62042	0.45807	0.56762	0.5427	0.49834	0.53858	0.33768	0.31808	0.45728	0.36925	0.51758	0.42867	0.40678	0.47804	0.46276	0.46243	0.4747	0.59293	0.39408	0.31959	0.47603	0.41973	0.55512	0.3157	0.29098	0.32316	0.27063	0.17703	0.24612	0.2424	0.13267	0.13975	0.27761
1019.2	0.56292	0.65222	0.55511	0.64208	0.48318	0.62968	0.57321	0.52099	0.56402	0.35603	0.34445	0.47423	0.40603	0.5564	0.47695	0.45409	0.51327	0.51584	0.5013	0.53721	0.59491	0.4224	0.3283	0.47971	0.44954	0.57792	0.35781	0.30756	0.3378	0.28187	0.17748	0.26595	0.25548	0.13351	0.15468	0.28183
1020.1	0.56987	0.64465	0.5775	0.67459	0.49715	0.65435	0.57507	0.54574	0.62268	0.34912	0.36344	0.47641	0.41629	0.55403	0.50991	0.48455	0.50741	0.54912	0.51205	0.53864	0.59148	0.43312	0.32932	0.47675	0.46458	0.57511	0.37219	0.33446	0.34237	0.28829	0.17636	0.26233	0.26195	0.13099	0.16401	0.28701
1021.1	0.53623	0.61898	0.57092	0.66777	0.47134	0.66169	0.58229	0.54526	0.63251	0.35315	0.35159	0.47455	0.43053	0.51882	0.50289	0.47024	0.49911	0.53659	0.51633	0.54109	0.57095	0.43041	0.3386	0.46175	0.46458	0.55414	0.37221	0.33104	0.32314	0.28117	0.17618	0.26151	0.25537	0.13274	0.15271	0.28656
1022	0.51967	0.58777	0.55622	0.63699	0.47328	0.66916	0.57862	0.53099	0.6589	0.3443	0.35478	0.49579	0.42016	0.51421	0.49713	0.45404	0.4904	0.54978	0.52174	0.51438	0.5782	0.41925	0.34026	0.4657	0.46815	0.51675	0.36063	0.32774	0.3339	0.28599	0.17567	0.25608	0.26025	0.13218	0.14867	0.28674
1022.9	0.54609	0.60914	0.55915	0.69186	0.47555	0.70498	0.59097	0.54108	0.67951	0.34913	0.36374	0.51289	0.43455	0.54803	0.51429	0.45279	0.48907	0.54864	0.53611	0.54031	0.56777	0.39003	0.34806	0.44931	0.48036	0.54144	0.37539	0.35203	0.33871	0.29603	0.17769	0.25674	0.26518	0.13261	0.17238	0.28455
1023.9	0.49081	0.55584	0.52081	0.66258	0.43091	0.7023	0.5834	0.52495	0.64931	0.31814	0.3666	0.51032	0.42438	0.50872	0.47616	0.43106	0.44302	0.54429	0.50258	0.50723	0.53482	0.34089	0.34082	0.41653	0.46524	0.52021	0.34424	0.3345	0.30876	0.29038	0.17218	0.25665	0.2508	0.12035	0.16915	0.28087
1024.8	0.48417	0.54398	0.50951	0.67646	0.43142	0.73906	0.58128	0.53067	0.62881	0.33563	0.37499	0.53723	0.41946	0.49104	0.45831	0.43027	0.44561	0.5505	0.50018	0.50156	0.52044	0.34528	0.33265	0.42514	0.46433	0.517	0.33368	0.33148	0.29411	0.29063	0.17949	0.26409	0.24885	0.12854	0.1582	0.28197
1025.7	0.48253	0.53403	0.51081	0.66196	0.4299	0.75562	0.57161	0.53822	0.61787	0.34468	0.38927	0.57093	0.4202	0.49162	0.45089	0.40496	0.44539	0.54193	0.47493	0.48555	0.51461	0.33403	0.31648	0.43824	0.44973	0.51395	0.34195	0.31112	0.28441	0.28738	0.17698	0.26131	0.25241	0.12783	0.16829	0.27977
1026.7	0.48992	0.52865	0.50182	0.67751	0.41633	0.7919	0.56593	0.53798	0.60568	0.36581	0.40727	0.55176	0.41693	0.47555	0.42973	0.39591	0.4377	0.54786	0.44284	0.47647	0.47493	0.34177	0.3223	0.41212	0.43624	0.49881	0.32446	0.29891	0.2601	0.2886	0.18013	0.25799	0.2422	0.1357	0.17915	0.27234
1027.6	0.4868	0.51737	0.53344	0.66955	0.44271	0.80031	0.57558	0.55525	0.61547	0.37575	0.42135	0.57461	0.43252	0.45151	0.43811	0.42542	0.47029	0.53829	0.44058	0.46299	0.4562	0.3753	0.33094	0.42974	0.45546	0.49437	0.3392	0.30294	0.26388	0.28152	0.19531	0.25409	0.24806	0.14253	0.18822	0.2755
1028.5	0.53474	0.55599	0.55121	0.69495	0.45735	0.80002	0.57794	0.56745	0.66129	0.40277	0.43231	0.59417	0.42613	0.48503	0.44218	0.4441	0.49726	0.52537	0.42051	0.43939	0.47453	0.4117	0.33674	0.4549	0.45042	0.49552	0.35171	0.32673	0.28338	0.28143	0.21459	0.24349	0.25825	0.15575	0.19778	0.27612
1029.4	0.52374	0.56888	0.55606	0.70222	0.45468	0.80253	0.59671	0.56025	0.66849	0.40493	0.44806	0.59255	0.42962	0.50122	0.42946	0.47494	0.51967	0.51288	0.42432	0.44337	0.46394	0.42208	0.35015	0.43583	0.44788	0.49102	0.3415	0.33787	0.28599	0.27834	0.22234	0.24221	0.25907	0.15494	0.22516	0.27538
1030.4	0.53032	0.56988	0.54728	0.73306	0.47997	0.8198	0.61139	0.57577	0.68518	0.41931	0.45857	0.59608	0.42212	0.50188	0.42394	0.52541	0.52076	0.52443	0.42797	0.44501	0.44074	0.45032	0.34853	0.43852	0.44323	0.49769	0.33081	0.35364	0.29584	0.27618	0.22925	0.2437	0.2534	0.15942	0.22585	0.27726
1031.3	0.53542	0.57067	0.5767	0.75232	0.50377	0.85125	0.62076	0.60926	0.70436	0.42978	0.46536	0.63209	0.44681	0.5111	0.46687	0.55253	0.51748	0.5358	0.4453	0.47346	0.44508	0.46887	0.3434	0.44867	0.4547	0.52271	0.35507	0.36864	0.30939	0.28094	0.25143	0.26007	0.25088	0.16382	0.23781	0.28134
1032.2	0.52004	0.57514	0.56687	0.74579	0.48738	0.88655	0.60167	0.60884	0.71324	0.44318	0.46458	0.61748	0.43464	0.51901	0.46244	0.52773	0.49725	0.53802	0.44382	0.47627	0.44176	0.44244	0.33729	0.3945	0.43136	0.50644	0.3275	0.35963	0.30581	0.28772	0.26431	0.26185	0.24771	0.1563	0.23408	0.27135
1033.2	0.48827	0.53685	0.56884	0.7457	0.50234	0.92311	0.60956	0.59543	0.67357	0.4418	0.45265	0.6263	0.44386	0.47295	0.46729	0.52448	0.48046	0.54086	0.49027	0.46259	0.41204	0.43171	0.3363	0.39191	0.43521	0.49879	0.33711	0.34369	0.29381	0.28995	0.2757	0.23743	0.23339	0.15759	0.23483	0.26469
1034.1	0.50156	0.54222	0.57649	0.73979	0.52226	0.94097	0.62855	0.61762	0.65841	0.44157	0.46593	0.64579	0.4402	0.47173	0.50849	0.50103	0.47269	0.5463	0.49128	0.45553	0.42071	0.40524	0.33898	0.40242	0.42892	0.50201	0.35335	0.32776	0.28921	0.29674	0.29138	0.23805	0.22714	0.15966	0.24759	0.25837
1035	0.50176	0.55273	0.58302	0.73917	0.52349	0.9522	0.6173	0.62657	0.65566	0.41995	0.47936	0.63587	0.44107	0.48156	0.5204	0.48981	0.48273	0.56982	0.49655	0.466	0.43619	0.37217	0.34248	0.38373	0.4388	0.50619	0.35161	0.32876	0.27744	0.3068	0.30367	0.24604	0.22755	0.1608	0.26709	0.247
1036	0.51391	0.59124	0.61724	0.75035	0.56162	0.93815	0.62947	0.6172	0.68006	0.41299	0.49099	0.64844	0.44714	0.50672	0.54671	0.5157	0.52091	0.56639	0.51723	0.46574	0.44491	0.3738	0.36258	0.39083	0.45724	0.52523	0.36449	0.34325	0.28895	0.30863	0.30878	0.23352	0.23448	0.16693	0.2842	0.24451
1036.9	0.52638	0.61514	0.62153	0.7674	0.62069	0.937	0.63464	0.63657	0.67966	0.41187	0.52417	0.65821	0.45172	0.53441	0.59147	0.5513	0.54672	0.59478	0.48773	0.46908	0.44686	0.39049	0.37902	0.41707	0.46569	0.55415	0.39396	0.35625	0.29851	0.31375	0.29347	0.22584	0.23474	0.17929	0.30171	0.24423
1037.8	0.55089	0.65582	0.63934	0.77576	0.63412	0.92182	0.63612	0.67205	0.72013	0.43305	0.55497	0.65282	0.46798	0.57784	0.62781	0.54328	0.55674	0.63773	0.4764	0.51887	0.44222	0.41367	0.3857	0.41756	0.45861	0.594	0.39008	0.35721	0.30233	0.32229	0.28923	0.24581	0.23853	0.18293	0.32543	0.24916
1038.8	0.55909	0.6673	0.67195	0.78039	0.6406	0.90325	0.6139	0.66931	0.75029	0.46057	0.56146	0.65378	0.48807	0.58429	0.6199	0.54368	0.54672	0.63072	0.47954	0.54004	0.4454	0.42523	0.38524	0.42836	0.4688	0.60805	0.39316	0.3719	0.30623	0.32162	0.27771	0.23854	0.24996	0.18861	0.33473	0.25201
1039.7	0.55943	0.6895	0.69786	0.78641	0.68823	0.89044	0.63469	0.64163	0.75647	0.50798	0.58439	0.6756	0.51768	0.61048	0.64806	0.56511	0.59969	0.6398	0.51962	0.53428	0.4507	0.47655	0.40386	0.45129	0.49379	0.62881	0.42712	0.39693	0.32759	0.32715	0.27701	0.22127	0.26735	0.1994	0.34307	0.26357
1040.6	0.53504	0.67273	0.67075	0.76766	0.67143	0.89457	0.62836	0.62626	0.74458	0.52868	0.58944	0.64634	0.51653	0.60781	0.61612	0.53439	0.57683	0.64538	0.49847	0.52315	0.44964	0.47036	0.39092	0.43303	0.4657	0.60684	0.41148	0.37503	0.30534	0.3229	0.26304	0.21315	0.26717	0.20126	0.33637	0.25449
1041.5	0.5647	0.69402	0.68426	0.77046	0.67248	0.88151	0.65698	0.62837	0.76173	0.54818	0.60441	0.65426	0.54988	0.62014	0.59719	0.57249	0.59738	0.66127	0.56339	0.5353	0.46436	0.49148	0.39662	0.44978	0.48898	0.61875	0.4273	0.39023	0.29915	0.32869	0.26974	0.23062	0.26475	0.21225	0.34784	0.25432
1042.5	0.54441	0.68039	0.67575	0.74609	0.68391	0.84182	0.64603	0.6059	0.73865	0.52971	0.59298	0.64391	0.54155	0.60191	0.58205	0.5432	0.61012	0.63045	0.55722	0.51899	0.45968	0.45862	0.37018	0.41271	0.48987	0.57884	0.42363	0.3804	0.2863	0.31992	0.26385	0.22547	0.26505	0.20965	0.32799	0.24304
1043.4	0.55629	0.69318	0.68741	0.74267	0.69973	0.84501	0.67066	0.59383	0.72868	0.53595	0.58466	0.62929	0.56405	0.61722	0.58787	0.55883	0.64596	0.65197	0.58932	0.51966	0.45613	0.46343	0.36891	0.40389	0.51589	0.58909	0.43046	0.37824	0.29823	0.32773	0.28055	0.21576	0.2587	0.21302	0.32272	0.23337
1044.3	0.56177	0.69358	0.66852	0.72417	0.68251	0.80578	0.66246	0.59666	0.71665	0.52029	0.56862	0.60326	0.5365	0.59688	0.56551	0.5387	0.61192	0.62026	0.54773	0.53478	0.457	0.42925	0.35211	0.38717	0.51139	0.54759	0.39737	0.35058	0.30339	0.32331	0.276	0.22676	0.25311	0.21353	0.3164	0.22349
1045.2	0.56338	0.7034	0.64604	0.70182	0.66542	0.76014	0.64581	0.55796	0.68226	0.48264	0.55726	0.5924	0.51361	0.59722	0.54346	0.523	0.6077	0.57537	0.51507	0.51768	0.41056	0.39524	0.34543	0.39618	0.48251	0.53005	0.37731	0.35226	0.30875	0.321	0.25273	0.21947	0.23633	0.20894	0.31347	0.21917
1046.2	0.56136	0.69515	0.63264	0.69721	0.68091	0.74412	0.63956	0.51904	0.66886	0.48636	0.56056	0.5725	0.50721	0.57842	0.50823	0.49172	0.60062	0.56168	0.47904	0.50692	0.40685	0.38114	0.34754	0.37609	0.45074	0.49717	0.34631	0.3384	0.31654	0.3225	0.24325	0.21361	0.24045	0.21598	0.31616	0.21678
1047.1	0.57731	0.69655	0.62734	0.70213	0.6788	0.7397	0.61212	0.48224	0.632	0.5062	0.56629	0.55489	0.49421	0.58364	0.49513	0.52768	0.57273	0.55159	0.44982	0.49626	0.40753	0.38346	0.36543	0.39655	0.42612	0.49309	0.32688	0.34094	0.32778	0.32701	0.22177	0.20381	0.23204	0.22388	0.33507	0.21182
1048	0.57032	0.68198	0.61237	0.67241	0.67094	0.70453	0.58476	0.4543	0.61096	0.53073	0.56731	0.55353	0.48037	0.56522	0.49733	0.52687	0.54937	0.51808	0.40448	0.48804	0.39548	0.37679	0.36929	0.39651	0.3933	0.46133	0.32163	0.32235	0.3061	0.31581	0.19725	0.20493	0.22447	0.24056	0.33698	0.2139
1049	0.55355	0.67727	0.60881	0.65972	0.65413	0.68468	0.57206	0.43674	0.60021	0.52999	0.53892	0.55291	0.4679	0.54263	0.49077	0.49436	0.52309	0.52518	0.40176	0.47814	0.37558	0.37416	0.36186	0.40838	0.3789	0.45679	0.3159	0.30715	0.2776	0.31435	0.18114	0.19251	0.20878	0.24517	0.3294	0.20997
1049.9	0.56794	0.68414	0.62079	0.67241	0.67633	0.6718	0.57365	0.45608	0.61233	0.56706	0.53696	0.54656	0.4882	0.52466	0.49858	0.51152	0.52873	0.54525	0.42929	0.47846	0.4102	0.38792	0.35755	0.39943	0.38534	0.45169	0.32042	0.2954	0.27401	0.31553	0.19023	0.19349	0.21515	0.25691	0.3324	0.20764
1050.8	0.55584	0.662	0.61645	0.66844	0.62234	0.62321	0.56407	0.45507	0.58712	0.5824	0.51546	0.53102	0.46036	0.496	0.51321	0.52327	0.50219	0.52163	0.45191	0.45872	0.4146	0.36212	0.32642	0.39507	0.379	0.41056	0.31977	0.29694	0.25067	0.29828	0.19072	0.16613	0.2067	0.24849	0.31613	0.20535
1051.7	0.565	0.68403	0.64796	0.65386	0.56964	0.59582	0.57201	0.46784	0.5986	0.60742	0.50015	0.52104	0.46959	0.4918	0.52065	0.51517	0.4899	0.52192	0.47096	0.46758	0.42224	0.37721	0.32219	0.37341	0.3632	0.41521	0.32776	0.29875	0.22663	0.2839	0.18987	0.16426	0.20362	0.25557	0.30741	0.19735
1052.7	0.53382	0.68294	0.64873	0.69027	0.56814	0.58393	0.56122	0.47953	0.58956	0.59427	0.48935	0.50223	0.4502	0.49159	0.51898	0.51486	0.48348	0.54485	0.47688	0.46759	0.42617	0.37457	0.32267	0.36674	0.36739	0.41129	0.32167	0.31193	0.23091	0.28514	0.18037	0.16419	0.20334	0.24947	0.29391	0.19678
1053.6	0.55166	0.67351	0.61379	0.67209	0.54437	0.56969	0.53975	0.44789	0.55637	0.62369	0.49675	0.47585	0.44287	0.47775	0.49934	0.52356	0.47234	0.51419	0.47859	0.43453	0.40149	0.35669	0.30715	0.34882	0.33639	0.4059	0.29636	0.30188	0.22448	0.27494	0.16798	0.15023	0.20059	0.24685	0.28925	0.19237
1054.5	0.55593	0.66348	0.63659	0.66984	0.53347	0.55389	0.54473	0.41506	0.5536	0.64616	0.48245	0.47136	0.44138	0.48627	0.5308	0.53269	0.47352	0.51294	0.47877	0.43723	0.38972	0.36581	0.31575	0.36228	0.33021	0.41721	0.33425	0.30488	0.22168	0.26711	0.15224	0.13616	0.1985	0.24886	0.27423	0.19431
1055.4	0.56214	0.66955	0.65037	0.63957	0.51898	0.55529	0.52629	0.41645	0.54538	0.65813	0.46103	0.47148	0.43983	0.50334	0.53364	0.49631	0.47881	0.51532	0.45294	0.46725	0.3649	0.39165	0.32989	0.36209	0.33692	0.44688	0.33691	0.28574	0.22488	0.26981	0.13427	0.15618	0.19585	0.25769	0.27567	0.19639
1056.4	0.5596	0.67954	0.63212	0.64858	0.55962	0.54254	0.53791	0.43604	0.53264	0.67708	0.43461	0.46849	0.43926	0.52813	0.54115	0.49935	0.49541	0.50486	0.46877	0.47416	0.35894	0.39403	0.31815	0.37912	0.37434	0.45181	0.33471	0.28729	0.23666	0.27355	0.13629	0.17487	0.19114	0.25921	0.2717	0.19638
1057.3	0.57793	0.65171	0.60281	0.6166	0.51994	0.51811	0.52343	0.40363	0.50848	0.67998	0.42723	0.44561	0.43122	0.50436	0.52172	0.49258	0.4662	0.47678	0.45978	0.44576	0.34032	0.40417	0.31204	0.34727	0.34528	0.43072	0.31264	0.25898	0.22596	0.26421	0.12485	0.16185	0.18441	0.25906	0.26939	0.1799
1058.2	0.59691	0.65601	0.63568	0.64657	0.51544	0.5222	0.54386	0.43093	0.54799	0.69765	0.43349	0.44475	0.47712	0.5534	0.55676	0.52442	0.47396	0.48768	0.47874	0.48868	0.37908	0.4386	0.33495	0.34994	0.35903	0.45396	0.33517	0.27776	0.2379	0.2726	0.13471	0.18896	0.19016	0.26851	0.28206	0.17614
1059.2	0.5904	0.63549	0.59518	0.62027	0.48411	0.49721	0.53498	0.45454	0.54393	0.70031	0.42455	0.4231	0.44491	0.53029	0.51466	0.48724	0.45619	0.4743	0.47489	0.49361	0.37872	0.42295	0.33121	0.32079	0.37843	0.42713	0.2701	0.24844	0.23145	0.27207	0.14261	0.20672	0.18967	0.26108	0.27392	0.16222
1060.1	0.5771	0.61739	0.61078	0.63427	0.50048	0.49875	0.54175	0.44363	0.54856	0.701	0.4334	0.42439	0.4757	0.5296	0.5098	0.49132	0.48704	0.49386	0.50818	0.48322	0.39679	0.43653	0.32413	0.34625	0.36602	0.41502	0.26455	0.23029	0.23873	0.27144	0.15024	0.20501	0.19341	0.25788	0.26936	0.15874
1061	0.52617	0.5763	0.57362	0.61219	0.49403	0.48412	0.53233	0.40595	0.547	0.64396	0.44287	0.40669	0.44762	0.49843	0.4765	0.46538	0.4881	0.48234	0.48203	0.4634	0.37971	0.40066	0.3276	0.34142	0.32368	0.38607	0.23953	0.19699	0.23406	0.26547	0.1425	0.18772	0.19183	0.23954	0.2552	0.15378
1061.9	0.51807	0.60202	0.5982	0.60974	0.50955	0.47648	0.54396	0.42799	0.5752	0.62732	0.45431	0.41292	0.44929	0.53423	0.47929	0.46429	0.51772	0.48608	0.48383	0.48035	0.39718	0.41885	0.32394	0.36162	0.34612	0.41124	0.27017	0.19762	0.24382	0.26494	0.14924	0.19846	0.19386	0.2312	0.24929	0.15718
1062.8	0.48517	0.57295	0.60651	0.59937	0.50099	0.45432	0.51831	0.39149	0.5558	0.57231	0.44315	0.39267	0.42317	0.51355	0.47051	0.45894	0.51007	0.49529	0.47492	0.46099	0.37989	0.3825	0.31761	0.34383	0.32865	0.37148	0.2717	0.18367	0.24047	0.25341	0.13457	0.1932	0.18217	0.21059	0.22312	0.15064
1063.8	0.4806	0.57332	0.60701	0.61112	0.50246	0.44859	0.53011	0.38486	0.51983	0.53814	0.47202	0.40047	0.45602	0.52932	0.47819	0.47995	0.52179	0.50808	0.49724	0.47852	0.37207	0.41344	0.32737	0.37389	0.31023	0.36896	0.30098	0.20964	0.23949	0.25677	0.14769	0.20322	0.17116	0.19884	0.22531	0.15306
1064.7	0.4733	0.58148	0.56243	0.57062	0.50519	0.42519	0.51545	0.39542	0.49585	0.48732	0.46475	0.3928	0.42539	0.51631	0.47249	0.4861	0.48496	0.47835	0.45646	0.47048	0.3523	0.3958	0.32681	0.36144	0.29753	0.37395	0.28953	0.20847	0.22528	0.25183	0.14677	0.21249	0.16586	0.18403	0.19937	0.13989
1065.6	0.47794	0.5711	0.58048	0.56702	0.48621	0.41223	0.51728	0.39022	0.501	0.48989	0.46468	0.41706	0.42976	0.51128	0.49558	0.49125	0.51476	0.48098	0.48215	0.47777	0.36413	0.42217	0.338	0.38219	0.3184	0.36923	0.29709	0.21847	0.22648	0.25009	0.15096	0.23212	0.1691	0.18777	0.18505	0.14498
1066.5	0.48315	0.54971	0.54391	0.57561	0.4848	0.40403	0.51914	0.38552	0.48167	0.45311	0.43355	0.41614	0.42288	0.48883	0.47226	0.50053	0.53133	0.47497	0.50036	0.48889	0.34915	0.39294	0.33719	0.36971	0.30391	0.34093	0.24834	0.22316	0.22293	0.2458	0.1594	0.24519	0.16235	0.18063	0.16545	0.13949
1067.5	0.48588	0.55691	0.50132	0.57672	0.49213	0.4117	0.53081	0.42085	0.46901	0.42599	0.41906	0.41251	0.41941	0.46784	0.43866	0.50226	0.52731	0.50197	0.49597	0.4988	0.35189	0.40968	0.33101	0.34902	0.31865	0.35559	0.23371	0.22897	0.21355	0.24867	0.17486	0.24424	0.16891	0.16711	0.15347	0.13494
1068.4	0.48554	0.549	0.51132	0.57887	0.49491	0.43905	0.51235	0.40211	0.48455	0.3913	0.38751	0.41426	0.39867	0.4556	0.45427	0.51229	0.52022	0.52667	0.47384	0.4742	0.36812	0.41306	0.31647	0.32837	0.32933	0.34652	0.23609	0.22674	0.20306	0.24553	0.17528	0.24545	0.18027	0.16261	0.14001	0.1331
1069.3	0.49066	0.54065	0.49918	0.59347	0.48484	0.42569	0.52771	0.41695	0.48588	0.35503	0.38112	0.3967	0.39107	0.47283	0.43746	0.50095	0.51214	0.53509	0.46937	0.47954	0.36128	0.41075	0.31647	0.31633	0.33946	0.32577	0.23139	0.21924	0.20129	0.24252	0.17847	0.25392	0.1719	0.14522	0.13623	0.13785
1070.2	0.51777	0.56521	0.46915	0.62172	0.49972	0.44094	0.54179	0.43401	0.46933	0.32525	0.38922	0.4103	0.41251	0.50046	0.41284	0.52953	0.4994	0.55617	0.47963	0.48455	0.36496	0.41543	0.32704	0.34853	0.35767	0.34507	0.22787	0.23107	0.20432	0.24358	0.18695	0.25765	0.17515	0.13263	0.13437	0.14397
1071.2	0.48877	0.56164	0.47923	0.61025	0.46952	0.42332	0.52248	0.41533	0.46499	0.29798	0.37703	0.41127	0.41339	0.50952	0.43157	0.51345	0.473	0.55817	0.47315	0.47756	0.36515	0.40811	0.3221	0.36666	0.35389	0.35445	0.25456	0.2199	0.19566	0.24274	0.17874	0.258	0.17516	0.11447	0.11829	0.1446
1072.1	0.49927	0.54945	0.49228	0.59392	0.43439	0.43111	0.50311	0.42145	0.46575	0.27348	0.39061	0.42951	0.41277	0.50131	0.42206	0.50237	0.46333	0.53959	0.45689	0.4831	0.36386	0.39783	0.33363	0.39565	0.33361	0.32385	0.24614	0.2132	0.17848	0.24139	0.17075	0.26583	0.17523	0.10438	0.1243	0.15137
1073	0.52463	0.58437	0.52588	0.61047	0.45903	0.42765	0.51253	0.45894	0.49009	0.28819	0.4134	0.43789	0.44572	0.54776	0.45732	0.5101	0.50151	0.52491	0.49425	0.51509	0.37563	0.40559	0.35968	0.41245	0.35558	0.38132	0.28994	0.2286	0.20672	0.2452	0.17713	0.27343	0.17874	0.10477	0.13037	0.16267
1073.9	0.50087	0.58089	0.5288	0.60267	0.42618	0.42432	0.49193	0.41897	0.47982	0.28437	0.41034	0.43685	0.44704	0.53574	0.47583	0.49698	0.50836	0.50951	0.48594	0.50597	0.36839	0.3936	0.36022	0.41394	0.35838	0.3821	0.2919	0.21892	0.20047	0.23955	0.17226	0.2614	0.17278	0.093104	0.12505	0.15623
1074.9	0.49421	0.5604	0.5659	0.60007	0.41289	0.43549	0.46339	0.38756	0.51266	0.27942	0.38914	0.43185	0.44415	0.50751	0.48756	0.50862	0.48241	0.50197	0.44825	0.50114	0.35438	0.3982	0.35254	0.39733	0.34855	0.36177	0.2817	0.19804	0.19451	0.24693	0.17548	0.25685	0.16792	0.090587	0.12157	0.1544
1075.8	0.52942	0.57149	0.55554	0.62265	0.45234	0.45353	0.4822	0.40294	0.55524	0.28072	0.41474	0.4265	0.46484	0.5084	0.49165	0.53006	0.52091	0.50074	0.45866	0.52243	0.38693	0.41703	0.3669	0.38765	0.3589	0.3656	0.28279	0.22252	0.20943	0.24662	0.18425	0.26627	0.1802	0.089513	0.1377	0.15668
1076.7	0.52257	0.60462	0.58235	0.63331	0.48185	0.4387	0.49082	0.37959	0.57037	0.26845	0.40922	0.4289	0.47697	0.53749	0.5227	0.53244	0.56462	0.48185	0.49049	0.51067	0.39102	0.41291	0.38716	0.38997	0.38099	0.40335	0.32444	0.23317	0.2281	0.241	0.18742	0.26807	0.18106	0.081678	0.14173	0.15561
1077.6	0.49276	0.58363	0.57153	0.62638	0.45679	0.42388	0.48685	0.38775	0.5416	0.23016	0.38981	0.40251	0.47849	0.50821	0.49627	0.51803	0.51189	0.47747	0.46549	0.49236	0.37539	0.38119	0.3803	0.37387	0.37099	0.37381	0.29518	0.21401	0.20747	0.23726	0.18671	0.26375	0.18278	0.063083	0.13665	0.14014
1078.6	0.53595	0.59548	0.59505	0.65056	0.47117	0.45417	0.50961	0.41689	0.56188	0.23797	0.39883	0.40705	0.48642	0.50396	0.51665	0.54492	0.49766	0.50134	0.48398	0.51973	0.40142	0.38566	0.38442	0.38362	0.3772	0.40565	0.30113	0.25409	0.21387	0.24267	0.1935	0.27486	0.1976	0.069082	0.13829	0.1464
1079.5	0.54283	0.59639	0.58959	0.63087	0.48103	0.45382	0.51931	0.44676	0.56139	0.21751	0.38864	0.40035	0.49622	0.52931	0.52209	0.5072	0.52326	0.5056	0.51236	0.52841	0.41837	0.37487	0.38047	0.36267	0.37549	0.42772	0.34379	0.24905	0.22324	0.23831	0.18777	0.2804	0.21153	0.051896	0.13494	0.14525
1080.4	0.55414	0.57321	0.61826	0.6195	0.47548	0.47493	0.51782	0.41845	0.55152	0.21562	0.37912	0.40134	0.49799	0.52691	0.54108	0.50004	0.52368	0.53976	0.49897	0.49842	0.40437	0.36112	0.37762	0.36602	0.38632	0.41322	0.3635	0.24235	0.21833	0.25267	0.18437	0.266	0.2124	0.043764	0.13534	0.14616
1081.3	0.55694	0.57173	0.61839	0.6127	0.48618	0.4838	0.53504	0.43385	0.55106	0.23994	0.37618	0.39574	0.50951	0.53196	0.55304	0.49311	0.49813	0.56871	0.45374	0.52219	0.39651	0.36871	0.37245	0.35576	0.36209	0.41958	0.34861	0.23729	0.21609	0.26189	0.18881	0.2664	0.2192	0.045239	0.12905	0.14913
1082.2	0.54469	0.57271	0.59988	0.59392	0.47165	0.47463	0.52783	0.38463	0.5608	0.24106	0.36731	0.41363	0.48633	0.51661	0.56771	0.48466	0.52224	0.54876	0.44253	0.52392	0.37847	0.36123	0.36082	0.36128	0.36614	0.41903	0.33623	0.23495	0.21733	0.25355	0.17897	0.2474	0.20973	0.043079	0.11935	0.15597
1083.2	0.53893	0.57308	0.60201	0.5891	0.48232	0.46904	0.52646	0.37624	0.57249	0.2237	0.35879	0.40899	0.48898	0.52075	0.53967	0.46222	0.53889	0.556	0.44367	0.50446	0.35446	0.35978	0.37412	0.3442	0.35156	0.40995	0.30237	0.21503	0.2116	0.25268	0.17652	0.23958	0.20631	0.031639	0.12497	0.15545
1084.1	0.55112	0.57381	0.58654	0.60357	0.45673	0.45449	0.52461	0.3596	0.53815	0.2186	0.36515	0.39854	0.45609	0.52551	0.53719	0.4771	0.50975	0.54254	0.41416	0.48158	0.34282	0.33942	0.37211	0.33737	0.34647	0.3969	0.28761	0.2196	0.20328	0.25423	0.16363	0.22685	0.19322	0.026414	0.127	0.15525
1085	0.52896	0.58857	0.56047	0.60813	0.43711	0.42773	0.53235	0.37423	0.51529	0.20784	0.35621	0.40538	0.45273	0.52972	0.52891	0.46685	0.49011	0.51142	0.40104	0.48149	0.32568	0.3592	0.36007	0.32386	0.33195	0.409	0.27333	0.22527	0.19057	0.24876	0.15182	0.2171	0.18674	0.023974	0.12646	0.15717
1085.9	0.51805	0.58031	0.55798	0.65677	0.45004	0.42935	0.52652	0.36696	0.50613	0.20855	0.36459	0.42542	0.45928	0.53619	0.53202	0.48155	0.51714	0.49128	0.41708	0.46708	0.3364	0.36518	0.34938	0.32766	0.3565	0.40398	0.25505	0.2248	0.20186	0.25158	0.14237	0.21087	0.18824	0.023169	0.11846	0.16282
1086.8	0.55032	0.57241	0.56792	0.67935	0.46188	0.4333	0.54766	0.39454	0.51808	0.21492	0.36092	0.43035	0.46433	0.54459	0.5258	0.50036	0.53076	0.51192	0.42577	0.46808	0.35664	0.3727	0.34111	0.33725	0.34805	0.40799	0.26028	0.22643	0.20831	0.25462	0.14018	0.22941	0.19345	0.022418	0.12886	0.16528
1087.8	0.55096	0.5794	0.55104	0.70283	0.46618	0.42805	0.53786	0.39493	0.51705	0.22866	0.35863	0.4485	0.46379	0.5652	0.51824	0.53051	0.54023	0.50023	0.42399	0.48716	0.37666	0.36272	0.33647	0.35527	0.35009	0.40238	0.29005	0.22119	0.21483	0.26061	0.12827	0.22702	0.1972	0.022755	0.12692	0.17059
1088.7	0.51472	0.59625	0.58707	0.70397	0.47517	0.44923	0.54132	0.40552	0.53401	0.232	0.35905	0.45666	0.49705	0.57003	0.54094	0.52081	0.54802	0.54326	0.40979	0.50766	0.37756	0.37011	0.3301	0.36712	0.35981	0.4082	0.32054	0.22979	0.20984	0.26737	0.1277	0.22209	0.20054	0.025061	0.12397	0.17693
1089.6	0.51555	0.59933	0.58191	0.68637	0.44977	0.46675	0.53897	0.41653	0.52044	0.24182	0.36723	0.44859	0.47937	0.57002	0.53624	0.49529	0.51446	0.5505	0.42389	0.50696	0.38571	0.34552	0.32347	0.37697	0.352	0.41815	0.32844	0.20185	0.20342	0.25487	0.12695	0.22407	0.19639	0.019772	0.12033	0.17807
1090.5	0.55528	0.62514	0.57642	0.66434	0.42866	0.49095	0.57174	0.43381	0.53542	0.22214	0.3731	0.44728	0.47691	0.59197	0.52788	0.50284	0.50819	0.5553	0.46559	0.50615	0.38613	0.34106	0.33245	0.40117	0.36718	0.449	0.34341	0.20105	0.19358	0.2493	0.13448	0.22855	0.1895	0.019093	0.13496	0.1833
1091.5	0.51897	0.61461	0.54651	0.64282	0.40513	0.49988	0.55391	0.43292	0.52434	0.20552	0.38387	0.42947	0.44681	0.58238	0.51082	0.50426	0.4647	0.54141	0.45024	0.50054	0.38108	0.34487	0.34156	0.38687	0.35441	0.43777	0.33728	0.19856	0.18754	0.24865	0.12442	0.22484	0.18752	0.01869	0.13112	0.17889
1092.4	0.51568	0.61341	0.51149	0.64075	0.3426	0.4905	0.54968	0.43225	0.51568	0.20599	0.4015	0.41715	0.4378	0.58617	0.51503	0.49833	0.44442	0.55188	0.44479	0.47542	0.37043	0.35097	0.32959	0.3849	0.35026	0.44636	0.34858	0.20965	0.17256	0.25101	0.12705	0.2221	0.18319	0.022985	0.12756	0.17572
1093.3	0.52998	0.56772	0.50127	0.6172	0.324	0.4803	0.53019	0.43414	0.51551	0.20911	0.38676	0.40301	0.42177	0.54758	0.50879	0.46474	0.45063	0.52616	0.46018	0.46926	0.3669	0.36125	0.32174	0.35665	0.31424	0.42534	0.31596	0.19113	0.16593	0.23749	0.1232	0.22433	0.17798	0.02445	0.12981	0.16665
1094.2	0.51808	0.55871	0.52508	0.62997	0.33582	0.46182	0.51443	0.41669	0.52816	0.21297	0.3805	0.39765	0.41631	0.54604	0.49919	0.46935	0.48318	0.50525	0.43433	0.4751	0.34918	0.36468	0.3271	0.35469	0.31057	0.41771	0.31801	0.17458	0.17198	0.2414	0.12064	0.2301	0.1822	0.026799	0.12208	0.1645
1095.1	0.48443	0.50227	0.51792	0.61889	0.33222	0.44572	0.47017	0.40686	0.49287	0.23212	0.34792	0.38707	0.37447	0.4846	0.49373	0.46165	0.49176	0.51838	0.38868	0.48973	0.33222	0.3926	0.30883	0.33186	0.29051	0.37107	0.30704	0.1714	0.16999	0.2442	0.11671	0.22589	0.17653	0.034805	0.11074	0.15873
1096	0.49529	0.48394	0.5023	0.64323	0.32123	0.4201	0.45872	0.39183	0.48603	0.23159	0.32689	0.38832	0.4013	0.46686	0.4886	0.43826	0.49208	0.51725	0.4039	0.48504	0.31779	0.40297	0.29457	0.31309	0.29128	0.34821	0.29	0.17683	0.1594	0.24259	0.11459	0.21991	0.1773	0.035329	0.098599	0.16289
1097	0.48209	0.44777	0.53616	0.63197	0.36741	0.4281	0.4499	0.37269	0.4775	0.22192	0.2934	0.40758	0.38745	0.43254	0.51587	0.42447	0.48173	0.5105	0.38352	0.47947	0.30577	0.40161	0.28943	0.30124	0.28387	0.31227	0.28408	0.1722	0.17196	0.22748	0.093929	0.2217	0.16899	0.03525	0.09462	0.17019
1097.9	0.48041	0.4693	0.51975	0.653	0.37691	0.43337	0.46049	0.36384	0.47652	0.21925	0.30656	0.41012	0.36433	0.4451	0.49669	0.45222	0.50503	0.52642	0.40843	0.48967	0.31319	0.41038	0.29334	0.3006	0.30609	0.33788	0.29306	0.18407	0.18828	0.22612	0.11792	0.22414	0.16258	0.042552	0.10057	0.17158
1098.8	0.46168	0.46461	0.48897	0.6574	0.37241	0.43331	0.45758	0.33994	0.45682	0.21511	0.28794	0.414	0.36372	0.43825	0.48118	0.47433	0.4762	0.5273	0.42733	0.49596	0.31704	0.40033	0.26881	0.29489	0.31827	0.32447	0.27223	0.20883	0.17839	0.22663	0.11871	0.22297	0.16029	0.044831	0.093113	0.17043
1099.7	0.44234	0.49665	0.49036	0.62972	0.35591	0.41908	0.47198	0.32245	0.47106	0.19	0.27853	0.41388	0.38375	0.47313	0.46748	0.45863	0.46413	0.51533	0.45358	0.48011	0.30651	0.35664	0.25687	0.29378	0.32714	0.33872	0.29188	0.19324	0.17441	0.21377	0.12149	0.21314	0.16074	0.033957	0.093664	0.17042
1100.6	0.41622	0.51712	0.51885	0.61776	0.36283	0.44179	0.46432	0.32861	0.48551	0.18875	0.28442	0.4113	0.34936	0.49826	0.47636	0.48037	0.46688	0.51809	0.43982	0.48375	0.31724	0.34376	0.25741	0.30139	0.32957	0.35048	0.31561	0.18881	0.17925	0.2144	0.12566	0.22081	0.15782	0.027067	0.1088	0.17197
1101.6	0.41499	0.5347	0.52299	0.61246	0.34984	0.42875	0.469	0.33936	0.48218	0.20748	0.30699	0.38578	0.38332	0.50151	0.46146	0.50397	0.48738	0.50125	0.48445	0.49536	0.33525	0.37317	0.26633	0.29053	0.34308	0.36586	0.31576	0.19572	0.17921	0.21618	0.1472	0.21953	0.17206	0.035282	0.12018	0.16827
1102.5	0.38648	0.51887	0.5188	0.60475	0.33632	0.40582	0.47447	0.33611	0.49148	0.21043	0.32169	0.37479	0.38865	0.4931	0.45531	0.52026	0.45861	0.46349	0.48837	0.50309	0.35093	0.33707	0.27031	0.31221	0.32885	0.34272	0.30462	0.19924	0.16307	0.21137	0.13665	0.21366	0.18545	0.030777	0.11964	0.17156
1103.4	0.40814	0.5177	0.53455	0.58119	0.3206	0.42699	0.46933	0.35751	0.49838	0.20953	0.36696	0.38101	0.40881	0.49378	0.4718	0.50865	0.45686	0.49	0.48379	0.49439	0.35629	0.34575	0.30364	0.32881	0.33163	0.339	0.31164	0.20847	0.18076	0.21766	0.1469	0.21434	0.18378	0.032425	0.1425	0.1809
1104.3	0.44725	0.50746	0.51653	0.61951	0.33407	0.4575	0.46151	0.36635	0.50813	0.23163	0.38363	0.37782	0.42118	0.48707	0.46907	0.53494	0.45197	0.50158	0.48322	0.49516	0.37169	0.37135	0.29857	0.35713	0.31242	0.33384	0.31106	0.23326	0.18417	0.23302	0.14994	0.21864	0.19515	0.047578	0.13231	0.19452
1105.2	0.44647	0.49017	0.5059	0.60737	0.31311	0.45083	0.46664	0.37647	0.48737	0.22466	0.39561	0.38572	0.43645	0.48073	0.43649	0.49104	0.46998	0.47968	0.48883	0.48442	0.36851	0.35436	0.29811	0.35526	0.30839	0.3303	0.31063	0.21589	0.18941	0.2286	0.15255	0.2154	0.19661	0.049891	0.11894	0.19399
1106.1	0.43738	0.50639	0.51291	0.58958	0.30606	0.46498	0.48486	0.3574	0.48626	0.20506	0.40133	0.42113	0.43461	0.5094	0.45771	0.46935	0.48032	0.50992	0.48522	0.48741	0.37063	0.32569	0.30449	0.38591	0.3199	0.34986	0.33709	0.20166	0.19652	0.24257	0.16899	0.22454	0.19135	0.047642	0.1245	0.20038
1107.1	0.45716	0.52367	0.52836	0.58267	0.31545	0.46725	0.4783	0.34952	0.47755	0.21043	0.38207	0.42578	0.44513	0.5224	0.47193	0.45345	0.47346	0.52629	0.48174	0.47397	0.34335	0.33181	0.29857	0.38748	0.32598	0.35012	0.34761	0.20095	0.20045	0.2483	0.18341	0.22713	0.19113	0.049992	0.12112	0.19705
1108	0.43807	0.52372	0.49755	0.58324	0.30754	0.44105	0.46882	0.35378	0.46582	0.19884	0.3415	0.40651	0.42041	0.51636	0.45254	0.44832	0.49144	0.5219	0.46444	0.47856	0.3268	0.31845	0.26204	0.36031	0.32002	0.36115	0.33157	0.18829	0.18673	0.24284	0.18738	0.21874	0.1927	0.044527	0.10788	0.18338
1108.9	0.41404	0.54251	0.51162	0.54288	0.28492	0.4318	0.46947	0.34073	0.45756	0.19437	0.35044	0.41366	0.41989	0.53171	0.49063	0.41057	0.48438	0.54896	0.45994	0.47736	0.33006	0.31212	0.27009	0.34083	0.33308	0.38281	0.32259	0.16495	0.19086	0.241	0.20292	0.21642	0.1825	0.044925	0.12259	0.17294
1109.8	0.4433	0.56402	0.49891	0.54724	0.3136	0.43657	0.48574	0.31661	0.46355	0.2266	0.35447	0.42297	0.43358	0.56667	0.52799	0.42203	0.48942	0.58244	0.46823	0.48422	0.3314	0.3491	0.27729	0.37487	0.34899	0.42334	0.29685	0.17025	0.18506	0.24665	0.2326	0.21302	0.17662	0.059359	0.14194	0.18238
1110.7	0.44631	0.5533	0.49413	0.53754	0.31632	0.41817	0.44467	0.31198	0.43756	0.23219	0.33176	0.38789	0.41883	0.54654	0.50413	0.40657	0.47199	0.5491	0.43641	0.47509	0.29689	0.34925	0.25155	0.34555	0.35738	0.40795	0.28073	0.16495	0.17308	0.2365	0.22542	0.20217	0.17096	0.05739	0.12413	0.17254
1111.6	0.44479	0.55511	0.46724	0.52431	0.32172	0.42984	0.42331	0.30286	0.41054	0.21884	0.31394	0.38854	0.41749	0.55137	0.47514	0.42031	0.47123	0.56223	0.38821	0.47401	0.29739	0.34775	0.23489	0.33488	0.38878	0.41516	0.26878	0.16401	0.18433	0.24	0.22064	0.20261	0.16298	0.056975	0.1219	0.17189
1112.6	0.48372	0.57224	0.5066	0.53898	0.35165	0.45709	0.45685	0.32777	0.41683	0.23891	0.34023	0.40941	0.45309	0.58821	0.51074	0.47235	0.48709	0.56345	0.42753	0.49266	0.30682	0.3458	0.26419	0.37233	0.40703	0.44428	0.29348	0.1819	0.20156	0.24502	0.24972	0.21654	0.16476	0.068332	0.14171	0.17897
1113.5	0.48211	0.53468	0.49448	0.54468	0.36852	0.42546	0.42294	0.30992	0.41206	0.2313	0.33174	0.39805	0.42397	0.5555	0.47217	0.4731	0.50725	0.51039	0.38806	0.48654	0.3173	0.3259	0.24403	0.34254	0.40384	0.39839	0.25938	0.18961	0.19924	0.2365	0.24003	0.21036	0.15905	0.057079	0.13103	0.16709
1114.4	0.49422	0.53083	0.53435	0.53631	0.37155	0.43178	0.4074	0.32393	0.42915	0.22243	0.32985	0.37921	0.43481	0.52447	0.48077	0.50207	0.51189	0.49967	0.37496	0.49122	0.32691	0.28802	0.23704	0.3365	0.40427	0.36866	0.28559	0.20735	0.21057	0.23568	0.2304	0.20849	0.16748	0.049951	0.12931	0.15447
1115.3	0.50434	0.5348	0.53609	0.55347	0.39689	0.45396	0.43414	0.33124	0.46906	0.22342	0.35418	0.40779	0.4575	0.54549	0.49113	0.49873	0.54147	0.51882	0.40305	0.49334	0.35729	0.2796	0.25517	0.37056	0.38582	0.37324	0.27258	0.21251	0.21336	0.23782	0.24674	0.21724	0.17793	0.054717	0.15175	0.16333
1116.2	0.49634	0.54283	0.54075	0.56639	0.38346	0.44187	0.43124	0.35392	0.47454	0.23484	0.36216	0.42189	0.45499	0.53718	0.48779	0.50026	0.53908	0.50334	0.44031	0.50107	0.36609	0.28873	0.26431	0.37262	0.37066	0.37893	0.2484	0.21375	0.20825	0.23672	0.25297	0.2232	0.19574	0.064938	0.15741	0.16183
1117.1	0.49015	0.55123	0.58934	0.55992	0.4175	0.44824	0.41771	0.34752	0.5003	0.25627	0.37452	0.43791	0.47328	0.52772	0.51203	0.47958	0.58078	0.50374	0.42724	0.52211	0.40302	0.31673	0.27155	0.3687	0.37918	0.36513	0.26713	0.22036	0.21908	0.23686	0.23793	0.22552	0.23293	0.081975	0.15476	0.17109
1118	0.48203	0.57394	0.58503	0.54959	0.40858	0.45377	0.44916	0.36457	0.48178	0.27485	0.38959	0.42528	0.46517	0.53089	0.51867	0.49121	0.57161	0.5253	0.45107	0.52157	0.37318	0.33729	0.29129	0.3963	0.3627	0.38519	0.27083	0.21829	0.2274	0.23856	0.24376	0.23101	0.2991	0.09711	0.16046	0.17327
1119	0.47343	0.57765	0.59643	0.56489	0.42201	0.44546	0.47171	0.35401	0.47426	0.29596	0.42019	0.44778	0.4751	0.52633	0.51922	0.49354	0.57947	0.53895	0.46604	0.5022	0.36665	0.34261	0.29064	0.3979	0.36044	0.39404	0.26273	0.21924	0.22468	0.25287	0.25249	0.23625	0.34006	0.11246	0.16808	0.18432
1119.9	0.49698	0.5798	0.61385	0.57015	0.40842	0.46246	0.49186	0.37347	0.46962	0.3182	0.42765	0.4668	0.46655	0.53098	0.53114	0.52572	0.57352	0.56141	0.48133	0.49658	0.38093	0.37357	0.29265	0.40333	0.37594	0.39875	0.28587	0.24565	0.23337	0.2653	0.26663	0.23482	0.36016	0.12323	0.16394	0.18653
1120.8	0.50938	0.56381	0.61883	0.55205	0.42488	0.46811	0.52324	0.38048	0.48378	0.33057	0.47141	0.46009	0.47707	0.53448	0.55183	0.52799	0.58954	0.58851	0.4829	0.47313	0.36678	0.38366	0.30353	0.39658	0.35685	0.39645	0.2995	0.25334	0.2417	0.27246	0.26932	0.2284	0.35502	0.13538	0.17932	0.18454
1121.7	0.53203	0.5694	0.60115	0.5503	0.43248	0.45778	0.53778	0.39822	0.50492	0.3538	0.48586	0.45974	0.47364	0.53781	0.54366	0.56696	0.54948	0.60348	0.48339	0.46729	0.35879	0.36832	0.3018	0.3989	0.37435	0.39424	0.30299	0.2532	0.24452	0.28368	0.28018	0.2405	0.34104	0.13318	0.18527	0.18018
1122.6	0.57349	0.57998	0.6439	0.59387	0.44442	0.49132	0.54967	0.4073	0.52634	0.37123	0.48936	0.49676	0.5086	0.55643	0.55946	0.6013	0.51867	0.61031	0.50476	0.47432	0.37956	0.38288	0.31873	0.42437	0.39837	0.40456	0.33276	0.27732	0.24079	0.29964	0.29193	0.2412	0.29573	0.13828	0.21016	0.18832
1123.5	0.59055	0.6151	0.62463	0.56548	0.45997	0.51255	0.55149	0.42465	0.5277	0.39037	0.47222	0.50203	0.49888	0.58494	0.54327	0.61697	0.54381	0.63118	0.544	0.48342	0.3916	0.40735	0.33112	0.42707	0.41094	0.41929	0.34029	0.2843	0.26691	0.30965	0.29444	0.25477	0.26639	0.15078	0.21858	0.18371
1124.5	0.58765	0.61234	0.60148	0.57513	0.47585	0.4896	0.546	0.4261	0.52895	0.43154	0.4677	0.49338	0.49939	0.59193	0.51164	0.62569	0.53377	0.61294	0.53887	0.49427	0.37026	0.4144	0.32168	0.41439	0.41926	0.43469	0.32965	0.289	0.27191	0.30982	0.28522	0.27023	0.26712	0.16284	0.22673	0.18818
1125.4	0.62027	0.625	0.62816	0.60746	0.48444	0.50633	0.53632	0.41051	0.54322	0.45899	0.46003	0.51473	0.49478	0.60961	0.51939	0.64412	0.55139	0.61008	0.51779	0.50647	0.40356	0.41668	0.32172	0.4357	0.44501	0.45223	0.37673	0.31179	0.28354	0.32048	0.27729	0.29223	0.2824	0.16565	0.23397	0.2036
1126.3	0.64519	0.62113	0.64839	0.63268	0.4933	0.53772	0.54872	0.39992	0.56592	0.47753	0.48977	0.52655	0.50138	0.61905	0.55385	0.64548	0.57666	0.63228	0.5483	0.49692	0.41393	0.46627	0.31961	0.45342	0.45745	0.467	0.39903	0.33007	0.31002	0.32962	0.27414	0.28857	0.28938	0.18287	0.24656	0.21796
1127.2	0.6416	0.61318	0.66063	0.61021	0.5045	0.50951	0.55174	0.41075	0.5756	0.50085	0.50434	0.52691	0.50329	0.61391	0.56383	0.61107	0.5983	0.6045	0.56863	0.4995	0.41351	0.46014	0.30882	0.43892	0.4624	0.46227	0.42952	0.31436	0.32792	0.3299	0.26912	0.31097	0.29419	0.19636	0.24707	0.22996
1128.1	0.62881	0.60168	0.69758	0.63545	0.49258	0.50626	0.54778	0.42329	0.60289	0.52981	0.5429	0.53417	0.5273	0.62801	0.61557	0.60364	0.57944	0.59817	0.54785	0.53576	0.43131	0.46499	0.32968	0.44883	0.48078	0.46685	0.45457	0.3286	0.332	0.33513	0.25628	0.31783	0.30667	0.20182	0.26806	0.24274
1129	0.65762	0.62564	0.73688	0.64393	0.49538	0.50497	0.55896	0.42069	0.63581	0.54402	0.58783	0.52269	0.55693	0.63556	0.6453	0.61855	0.5954	0.61601	0.5785	0.57019	0.46771	0.47828	0.3565	0.46194	0.49753	0.49934	0.48754	0.34352	0.36905	0.34752	0.26399	0.32359	0.31407	0.21016	0.29428	0.24839
1129.9	0.63543	0.61662	0.72868	0.61793	0.4913	0.50696	0.56799	0.42359	0.62949	0.57266	0.60897	0.50811	0.55656	0.60941	0.64945	0.60891	0.57946	0.60729	0.62231	0.56779	0.46683	0.47426	0.36712	0.44823	0.49347	0.47948	0.46947	0.33043	0.38149	0.35413	0.27133	0.32233	0.31705	0.21948	0.30539	0.25366
1130.9	0.58674	0.61298	0.71721	0.6059	0.44142	0.46771	0.54164	0.42061	0.57284	0.57621	0.60379	0.49985	0.5345	0.57752	0.63275	0.56917	0.55122	0.58533	0.6088	0.57686	0.44257	0.44285	0.37928	0.42868	0.44745	0.46565	0.46858	0.31466	0.37057	0.35503	0.25916	0.33539	0.30827	0.22609	0.3203	0.25969
1131.8	0.58973	0.62196	0.68558	0.60522	0.46047	0.48793	0.54417	0.43463	0.60177	0.61189	0.63424	0.50946	0.55654	0.5836	0.61934	0.59299	0.58009	0.61891	0.62529	0.6029	0.47983	0.44929	0.39324	0.44929	0.47923	0.50612	0.45388	0.34621	0.39495	0.37119	0.2573	0.3483	0.3275	0.24224	0.341	0.27431
1132.7	0.60022	0.60828	0.66685	0.6094	0.44616	0.4735	0.53536	0.42254	0.58362	0.62615	0.60943	0.53745	0.53643	0.54973	0.60178	0.60035	0.577	0.61089	0.59419	0.58047	0.46225	0.45066	0.38641	0.46074	0.47428	0.50002	0.46878	0.36433	0.41628	0.37717	0.24996	0.34558	0.33246	0.24961	0.33865	0.29282
1133.6	0.57198	0.57102	0.66739	0.60497	0.43732	0.47326	0.52983	0.41499	0.56705	0.65253	0.59661	0.53929	0.51923	0.51007	0.60725	0.58238	0.57337	0.58052	0.57022	0.54703	0.45788	0.45621	0.38273	0.44185	0.47304	0.45687	0.47184	0.38196	0.43562	0.38014	0.24287	0.34881	0.33993	0.27047	0.34883	0.30404
1134.5	0.5865	0.5987	0.69274	0.63427	0.44493	0.49865	0.54153	0.44748	0.58492	0.68346	0.61504	0.57386	0.56428	0.53851	0.63753	0.60301	0.60246	0.59428	0.58223	0.58917	0.46268	0.48854	0.40265	0.47334	0.51117	0.47228	0.51372	0.42075	0.46182	0.39655	0.25549	0.36948	0.35483	0.2884	0.37375	0.32086
1135.4	0.62042	0.60493	0.66254	0.64585	0.49244	0.51423	0.56648	0.45927	0.63586	0.73143	0.62499	0.59981	0.58052	0.55564	0.62371	0.61576	0.60014	0.59261	0.59055	0.60402	0.50333	0.54073	0.42661	0.4884	0.5541	0.50989	0.51548	0.46595	0.49872	0.41436	0.26067	0.38325	0.37625	0.30897	0.39419	0.3414
1136.3	0.61078	0.59444	0.68243	0.64285	0.46831	0.48333	0.56081	0.44449	0.6161	0.75231	0.62417	0.61391	0.56409	0.54755	0.62834	0.58454	0.59961	0.5875	0.54639	0.57757	0.48804	0.55653	0.43824	0.47068	0.56037	0.50427	0.53792	0.48289	0.51541	0.41702	0.26095	0.38084	0.37336	0.31631	0.40309	0.35135
1137.2	0.62236	0.61107	0.66449	0.67185	0.48475	0.4697	0.58176	0.45799	0.62154	0.77737	0.64097	0.63156	0.56523	0.57167	0.59647	0.58514	0.59656	0.58494	0.57618	0.59729	0.51333	0.58104	0.44743	0.4819	0.58541	0.54444	0.52678	0.51013	0.52846	0.42146	0.27987	0.40977	0.38617	0.34266	0.42406	0.36481
1138.1	0.5943	0.5983	0.61625	0.65365	0.46458	0.46343	0.55755	0.45958	0.5768	0.77316	0.61533	0.66133	0.54792	0.56378	0.5546	0.56288	0.56663	0.59864	0.54225	0.60222	0.47872	0.54778	0.43847	0.47974	0.58049	0.55811	0.50764	0.49765	0.51305	0.42744	0.26944	0.41794	0.36944	0.34158	0.42477	0.37167
1139.1	0.6146	0.56496	0.60848	0.64179	0.48077	0.43207	0.55487	0.44591	0.57875	0.78221	0.60793	0.67185	0.53315	0.54936	0.52615	0.53622	0.54678	0.60207	0.53199	0.59588	0.49368	0.54867	0.43869	0.46595	0.57537	0.57858	0.49505	0.50279	0.53157	0.42855	0.27646	0.43476	0.37051	0.3494	0.42153	0.38879
1140	0.60482	0.57141	0.6046	0.63941	0.45298	0.43034	0.54228	0.43164	0.5598	0.7713	0.60041	0.68452	0.52112	0.54992	0.51065	0.53712	0.55578	0.61425	0.52826	0.56613	0.49245	0.52243	0.43757	0.4569	0.57821	0.58658	0.50239	0.51303	0.54074	0.43161	0.29391	0.43389	0.36995	0.34669	0.43039	0.39156
1140.9	0.61682	0.58081	0.63981	0.67962	0.45702	0.46608	0.5472	0.44002	0.57057	0.79062	0.60242	0.71555	0.55648	0.5639	0.54868	0.58115	0.5366	0.62588	0.53904	0.58442	0.50113	0.526	0.45106	0.48668	0.59688	0.5877	0.52872	0.546	0.55883	0.44344	0.31103	0.45892	0.38155	0.3639	0.43823	0.41228
1141.8	0.57479	0.53785	0.63383	0.63618	0.42556	0.47495	0.52181	0.41751	0.55479	0.78984	0.59234	0.70495	0.55067	0.5327	0.54608	0.53753	0.52694	0.61806	0.52622	0.56579	0.4806	0.50009	0.44811	0.45818	0.57891	0.55824	0.54649	0.52844	0.55658	0.44555	0.32152	0.45569	0.36987	0.35772	0.43667	0.40988
1142.7	0.61968	0.58462	0.69343	0.66745	0.44698	0.51375	0.54442	0.44856	0.62269	0.83285	0.64854	0.7309	0.60818	0.56636	0.61591	0.58456	0.54823	0.64178	0.57956	0.57893	0.52388	0.52909	0.46898	0.47771	0.62906	0.59865	0.62118	0.57952	0.59894	0.46537	0.35502	0.4799	0.40205	0.37648	0.45705	0.43226
1143.6	0.58762	0.59454	0.68225	0.69023	0.45056	0.50498	0.55001	0.46412	0.61699	0.86469	0.64705	0.7358	0.61002	0.56332	0.61795	0.60433	0.55089	0.63266	0.58412	0.57945	0.51706	0.53463	0.47685	0.47024	0.66151	0.6171	0.63073	0.61531	0.60862	0.4701	0.36816	0.47692	0.40057	0.38638	0.46426	0.43733
1144.5	0.60012	0.61154	0.69719	0.71755	0.47641	0.53949	0.57943	0.50367	0.65125	0.90417	0.66703	0.77065	0.65625	0.60277	0.62969	0.63369	0.56163	0.64853	0.62649	0.61026	0.53792	0.55795	0.47835	0.5177	0.70544	0.64616	0.64161	0.66272	0.62946	0.48385	0.40408	0.52365	0.42081	0.40573	0.47427	0.45867
1145.5	0.59816	0.6186	0.65945	0.69623	0.50392	0.5459	0.59033	0.47948	0.64674	0.91141	0.65951	0.77031	0.64256	0.61015	0.59955	0.64196	0.58701	0.65429	0.66603	0.59611	0.5469	0.53513	0.45908	0.50593	0.71192	0.66725	0.63254	0.66891	0.63962	0.48831	0.43459	0.52968	0.41963	0.40513	0.46532	0.46232
1146.4	0.62317	0.65069	0.65667	0.71336	0.52178	0.55618	0.60147	0.49044	0.66507	0.93269	0.67246	0.77618	0.65961	0.64834	0.59926	0.67016	0.58852	0.66429	0.66751	0.59743	0.58163	0.53778	0.45019	0.49188	0.7308	0.7223	0.61798	0.71208	0.66075	0.49733	0.45289	0.54104	0.43192	0.41883	0.44844	0.47769
1147.3	0.5597	0.63613	0.62913	0.68477	0.51372	0.53195	0.58801	0.45497	0.61226	0.90216	0.62296	0.76925	0.60832	0.61788	0.55163	0.63857	0.58293	0.63626	0.6569	0.58837	0.56401	0.51424	0.43832	0.47615	0.69143	0.71217	0.57867	0.70682	0.64318	0.49302	0.46312	0.54018	0.41544	0.41274	0.42619	0.48178
1148.2	0.55569	0.63716	0.60073	0.67066	0.49548	0.55015	0.58035	0.45455	0.62329	0.88269	0.58954	0.7759	0.61678	0.62335	0.53614	0.63088	0.57769	0.62824	0.64669	0.607	0.56337	0.48883	0.41233	0.48547	0.68076	0.73265	0.58523	0.68934	0.6366	0.49831	0.4712	0.55625	0.41511	0.41008	0.40724	0.49565
1149.1	0.52277	0.6139	0.58237	0.64253	0.48889	0.50882	0.56803	0.41204	0.59346	0.85982	0.56359	0.74128	0.58818	0.59955	0.52116	0.5963	0.57	0.59017	0.60243	0.58568	0.54678	0.44358	0.40817	0.43428	0.67308	0.72577	0.60095	0.6611	0.63063	0.48876	0.45881	0.53791	0.4034	0.40724	0.39022	0.49782
1150	0.51167	0.60947	0.55476	0.62854	0.47101	0.48929	0.54816	0.41496	0.56997	0.84283	0.55615	0.71987	0.56806	0.59362	0.51725	0.53447	0.5826	0.58126	0.55962	0.57391	0.52718	0.45158	0.40779	0.40985	0.68128	0.71794	0.60777	0.65348	0.62643	0.4993	0.44934	0.54303	0.39191	0.4092	0.39324	0.4989
1150.9	0.5257	0.6011	0.56666	0.63059	0.4979	0.48433	0.55961	0.42286	0.56219	0.8267	0.53812	0.71446	0.56239	0.57943	0.51884	0.53392	0.5981	0.58111	0.56619	0.5878	0.50243	0.4296	0.40209	0.41702	0.70111	0.70807	0.63859	0.64286	0.62824	0.50919	0.4534	0.56956	0.38881	0.40246	0.40211	0.51777
1151.8	0.56797	0.6001	0.56084	0.64817	0.54265	0.49082	0.57085	0.4369	0.57596	0.8242	0.55061	0.71438	0.58241	0.60806	0.53182	0.53712	0.63194	0.59491	0.57278	0.60805	0.52023	0.41523	0.41179	0.43357	0.75141	0.72236	0.65342	0.66004	0.64819	0.52168	0.46313	0.57776	0.39831	0.40788	0.41529	0.53723
1152.7	0.58795	0.61437	0.60051	0.66834	0.56709	0.53175	0.57753	0.43926	0.61319	0.83274	0.57146	0.71947	0.5904	0.62682	0.58561	0.55166	0.65888	0.62903	0.58914	0.58304	0.54522	0.4406	0.41998	0.46472	0.79154	0.75596	0.67952	0.68521	0.67087	0.54442	0.47752	0.59448	0.42123	0.42129	0.42647	0.56174
1153.6	0.5854	0.60238	0.60452	0.6525	0.53681	0.54293	0.56649	0.43747	0.59062	0.81236	0.54114	0.6943	0.56544	0.61014	0.60164	0.56474	0.64035	0.67385	0.59909	0.56562	0.53626	0.4474	0.40821	0.47393	0.80121	0.75177	0.69181	0.69423	0.65763	0.56478	0.49134	0.59665	0.42177	0.4322	0.41379	0.57316
1154.5	0.59288	0.58758	0.61299	0.67094	0.54234	0.55221	0.5863	0.4646	0.59326	0.7959	0.5325	0.68988	0.59321	0.59645	0.60012	0.60389	0.62518	0.67357	0.61562	0.5882	0.53623	0.43979	0.41014	0.50203	0.81304	0.77295	0.71208	0.70535	0.67114	0.57737	0.51442	0.61031	0.43756	0.44571	0.41747	0.60851
1155.4	0.58163	0.56306	0.58771	0.64847	0.5548	0.55876	0.56947	0.46737	0.60118	0.76902	0.53604	0.68244	0.58327	0.60048	0.60474	0.62188	0.62544	0.6576	0.5902	0.57049	0.55535	0.46931	0.42154	0.52098	0.81809	0.77928	0.7263	0.69986	0.67485	0.58027	0.52858	0.60406	0.45485	0.4607	0.4214	0.62377
1156.4	0.57771	0.5626	0.57266	0.637	0.55859	0.5764	0.57549	0.49092	0.63404	0.74401	0.53624	0.64935	0.56932	0.60745	0.60043	0.64725	0.6038	0.67929	0.59062	0.55958	0.57471	0.48512	0.41602	0.52464	0.82073	0.80251	0.75725	0.68824	0.68411	0.59413	0.53357	0.61484	0.47052	0.47728	0.41391	0.63164
1157.3	0.56932	0.55187	0.53058	0.59319	0.54993	0.52017	0.57024	0.47377	0.57302	0.68073	0.5371	0.60254	0.52927	0.59336	0.5786	0.62836	0.58834	0.6221	0.56038	0.52995	0.55144	0.45572	0.41352	0.50282	0.8196	0.79426	0.75818	0.65624	0.67556	0.57793	0.53121	0.59898	0.46589	0.4849	0.40298	0.63394
1158.2	0.56864	0.5558	0.51508	0.59705	0.60106	0.52005	0.55838	0.51149	0.57655	0.65592	0.54028	0.60016	0.52092	0.58943	0.57189	0.62644	0.59902	0.58526	0.53076	0.53789	0.54899	0.46015	0.40296	0.52013	0.81645	0.82737	0.7384	0.63569	0.70478	0.57494	0.52062	0.6063	0.47169	0.4877	0.41424	0.66155
1159.1	0.55648	0.57368	0.52998	0.61316	0.59886	0.53735	0.57108	0.52645	0.61765	0.61829	0.53282	0.57879	0.50332	0.58974	0.58823	0.62843	0.58653	0.60058	0.53595	0.54456	0.59391	0.46618	0.39585	0.53559	0.85003	0.855	0.75174	0.63009	0.70793	0.57515	0.51987	0.59676	0.48742	0.48693	0.41443	0.67395
1160	0.53891	0.5973	0.55785	0.63435	0.59943	0.55833	0.58091	0.5608	0.61984	0.60015	0.53313	0.55647	0.49938	0.5821	0.62501	0.62304	0.58682	0.62133	0.55672	0.58341	0.59355	0.47159	0.39094	0.547	0.87826	0.86943	0.76718	0.63252	0.70648	0.59029	0.51024	0.60447	0.48618	0.49502	0.43019	0.68295
1160.9	0.51214	0.56687	0.55447	0.6286	0.55978	0.53276	0.57641	0.54191	0.59498	0.56058	0.50996	0.53817	0.46794	0.54974	0.6158	0.58575	0.56399	0.55989	0.52472	0.56972	0.56649	0.47764	0.37924	0.53851	0.86334	0.85181	0.75759	0.5908	0.67209	0.57692	0.49506	0.59145	0.48044	0.49189	0.42961	0.69097
1161.8	0.50715	0.56226	0.56211	0.66256	0.56595	0.56439	0.59846	0.53604	0.63437	0.53695	0.51447	0.52854	0.47871	0.53118	0.59356	0.60837	0.56632	0.59136	0.54158	0.58105	0.59272	0.48361	0.38301	0.54402	0.87898	0.84017	0.74715	0.59311	0.66667	0.58925	0.50387	0.58927	0.48646	0.4854	0.44349	0.69954
1162.7	0.51264	0.56989	0.55943	0.69105	0.55184	0.58347	0.60912	0.54161	0.64404	0.51239	0.51758	0.51181	0.48092	0.54219	0.58206	0.62291	0.56977	0.60363	0.54261	0.58223	0.59394	0.49451	0.38767	0.54041	0.89901	0.84371	0.73339	0.5883	0.64274	0.59015	0.50591	0.58026	0.48808	0.48693	0.4328	0.69303
1163.6	0.51123	0.56295	0.55374	0.67959	0.56013	0.57294	0.59896	0.52567	0.61764	0.48202	0.52055	0.49515	0.452	0.55862	0.56625	0.63683	0.55418	0.58359	0.52348	0.57391	0.57005	0.50501	0.39187	0.5327	0.88062	0.83043	0.72279	0.56879	0.62409	0.5797	0.49295	0.57258	0.47721	0.47733	0.42921	0.67774
1164.5	0.53834	0.55828	0.56109	0.71088	0.57476	0.55726	0.61289	0.49061	0.61791	0.43897	0.53011	0.4981	0.46399	0.54877	0.57976	0.63596	0.54173	0.576	0.53818	0.53945	0.56863	0.50621	0.40959	0.55518	0.8883	0.82408	0.7432	0.55685	0.62019	0.56564	0.48789	0.54578	0.4793	0.46201	0.41856	0.67419
1165.4	0.54561	0.58491	0.56116	0.72953	0.58753	0.56864	0.6116	0.49946	0.61737	0.42131	0.52039	0.48358	0.48088	0.53161	0.57394	0.65477	0.53648	0.59574	0.52318	0.54225	0.55604	0.4989	0.40809	0.58038	0.91576	0.80925	0.73241	0.55469	0.63202	0.55974	0.48358	0.52736	0.46442	0.4398	0.40608	0.66448
1166.4	0.55898	0.61115	0.57122	0.72755	0.58835	0.57597	0.62071	0.52682	0.59324	0.43291	0.51336	0.48824	0.49002	0.56799	0.5887	0.64754	0.51345	0.61985	0.53604	0.55378	0.54694	0.52741	0.40712	0.58839	0.91478	0.82357	0.73739	0.54261	0.61521	0.55191	0.47134	0.51475	0.44963	0.43101	0.40411	0.64909
1167.3	0.5184	0.5835	0.60416	0.71118	0.57518	0.56026	0.61361	0.49599	0.57905	0.41157	0.50159	0.4659	0.47999	0.53773	0.597	0.61737	0.50686	0.59573	0.53746	0.55459	0.54687	0.5199	0.381	0.57773	0.90083	0.77263	0.75653	0.5122	0.58473	0.52313	0.45669	0.48504	0.4321	0.40305	0.38551	0.62319
1168.2	0.49441	0.59271	0.58789	0.69785	0.59403	0.55449	0.60768	0.51466	0.57146	0.41623	0.48816	0.46166	0.48012	0.52533	0.58753	0.59439	0.52957	0.59288	0.54177	0.5614	0.5262	0.49663	0.36807	0.57042	0.8861	0.76402	0.72346	0.48955	0.55717	0.50589	0.44285	0.4711	0.41487	0.3838	0.36537	0.60407
1169.1	0.46842	0.6126	0.57502	0.66404	0.57739	0.55152	0.60561	0.50523	0.58956	0.43514	0.4716	0.44615	0.47143	0.53725	0.5456	0.57869	0.54345	0.58393	0.53595	0.54663	0.52871	0.48368	0.34736	0.54597	0.85663	0.74734	0.67538	0.46411	0.53669	0.48583	0.43282	0.44853	0.40008	0.36295	0.35199	0.57277
1170	0.46563	0.61682	0.60045	0.64433	0.55509	0.55703	0.62334	0.52473	0.61068	0.44907	0.47787	0.45382	0.47908	0.5666	0.5715	0.57677	0.55212	0.61498	0.56164	0.55378	0.5571	0.5118	0.34044	0.54404	0.83443	0.75752	0.67408	0.46541	0.50415	0.46931	0.42946	0.43675	0.39441	0.34843	0.34391	0.55247
1170.9	0.43748	0.59752	0.60579	0.62275	0.52991	0.53955	0.6069	0.53474	0.5993	0.45893	0.45782	0.43385	0.45528	0.54195	0.57928	0.55497	0.54729	0.58624	0.52951	0.58138	0.5352	0.49451	0.32433	0.50795	0.80388	0.72435	0.66569	0.42151	0.48599	0.43887	0.41205	0.42576	0.38016	0.32595	0.32467	0.51765
1171.8	0.44729	0.64359	0.5792	0.62284	0.53137	0.54247	0.5922	0.53225	0.59503	0.47391	0.46231	0.45044	0.46607	0.56005	0.56237	0.56282	0.54392	0.59153	0.51419	0.57603	0.52928	0.48722	0.33683	0.51047	0.76086	0.73771	0.6362	0.42268	0.46592	0.43053	0.38885	0.40821	0.36603	0.30258	0.31921	0.49347
1172.7	0.45377	0.63795	0.60447	0.61562	0.50687	0.54337	0.56973	0.51268	0.61783	0.49882	0.43613	0.43772	0.48942	0.56593	0.58452	0.55333	0.54838	0.58623	0.50097	0.56182	0.54221	0.51111	0.3213	0.4998	0.74148	0.71607	0.64597	0.39684	0.45141	0.41453	0.37551	0.38449	0.35984	0.28763	0.29668	0.46442
1173.6	0.44661	0.64078	0.58618	0.61896	0.4764	0.56118	0.55704	0.50149	0.59625	0.5143	0.40241	0.43354	0.48477	0.56181	0.56158	0.56655	0.53815	0.61913	0.49067	0.5583	0.51954	0.50907	0.29953	0.49378	0.71945	0.6968	0.61522	0.37362	0.41249	0.39875	0.36144	0.35834	0.33803	0.26413	0.26218	0.43902
1174.5	0.44665	0.62528	0.59551	0.60633	0.48632	0.5568	0.52107	0.47205	0.59216	0.54405	0.3872	0.42721	0.47415	0.5455	0.55929	0.55348	0.53897	0.61505	0.47017	0.52933	0.49866	0.49573	0.28611	0.47117	0.67983	0.65506	0.58141	0.33646	0.39783	0.37569	0.33636	0.32908	0.32088	0.24971	0.23403	0.40967
1175.4	0.44077	0.64162	0.59371	0.61093	0.47244	0.53589	0.48401	0.43098	0.57889	0.55218	0.37427	0.44224	0.45323	0.55575	0.53989	0.5468	0.53956	0.61436	0.45934	0.49163	0.49228	0.46518	0.27058	0.48911	0.62521	0.63876	0.55573	0.32285	0.36976	0.35415	0.30677	0.29159	0.30022	0.22612	0.20357	0.39188
1176.3	0.44119	0.63516	0.62609	0.60717	0.45228	0.55162	0.49322	0.42921	0.57985	0.59919	0.35206	0.43297	0.46917	0.56127	0.55777	0.55114	0.52818	0.64596	0.45356	0.48565	0.48726	0.46628	0.25084	0.48593	0.61073	0.59182	0.54241	0.32062	0.34872	0.3442	0.29804	0.28179	0.28602	0.2146	0.17761	0.37188
1177.2	0.46315	0.61645	0.58953	0.62088	0.43476	0.55317	0.49665	0.42192	0.54497	0.62234	0.35457	0.44507	0.4437	0.55346	0.52829	0.56892	0.50066	0.65731	0.4636	0.48304	0.45131	0.43489	0.26481	0.48071	0.56732	0.56459	0.49972	0.32854	0.32631	0.32867	0.28272	0.27501	0.26347	0.19509	0.16222	0.35641
1178.1	0.49055	0.601	0.61517	0.62682	0.43117	0.56128	0.49592	0.43134	0.52515	0.67027	0.36118	0.45111	0.43378	0.55061	0.55357	0.57117	0.48599	0.65048	0.45431	0.49325	0.45316	0.41314	0.26553	0.46042	0.53161	0.55269	0.49427	0.33924	0.30781	0.31537	0.27924	0.26365	0.24666	0.18257	0.1514	0.34689
1179	0.48965	0.62882	0.57201	0.63701	0.40312	0.55436	0.48093	0.42835	0.48327	0.71927	0.35151	0.46087	0.43614	0.57928	0.54568	0.56885	0.46212	0.65533	0.43605	0.51501	0.44952	0.39337	0.26631	0.45071	0.49896	0.53447	0.47085	0.33411	0.27351	0.30503	0.26319	0.2671	0.23415	0.16569	0.13706	0.32761
1179.9	0.52142	0.64785	0.56975	0.63751	0.42345	0.56648	0.489	0.43827	0.47582	0.78608	0.3689	0.46365	0.44581	0.59309	0.55774	0.59445	0.46435	0.65033	0.46514	0.51863	0.4449	0.42373	0.28148	0.43703	0.48163	0.54005	0.43477	0.33941	0.25942	0.29847	0.26988	0.25999	0.21931	0.16048	0.13663	0.31814
1180.8	0.54174	0.63865	0.55583	0.62797	0.43142	0.51916	0.4733	0.40747	0.4654	0.82715	0.36587	0.46881	0.40611	0.56914	0.55845	0.56395	0.45049	0.62192	0.46521	0.5068	0.42726	0.42146	0.2798	0.42688	0.45006	0.53229	0.41879	0.30917	0.24964	0.27925	0.25688	0.2433	0.20997	0.14504	0.12242	0.30591
1181.8	0.53925	0.66001	0.57295	0.62181	0.42053	0.47575	0.48775	0.39239	0.46899	0.8825	0.36533	0.47907	0.40767	0.55518	0.55784	0.56039	0.46102	0.59551	0.44902	0.51165	0.44806	0.42227	0.27109	0.4206	0.44227	0.51099	0.39064	0.2923	0.24043	0.25922	0.25238	0.23855	0.2018	0.13739	0.12128	0.29301
1182.6	0.51269	0.6689	0.55346	0.59017	0.41163	0.43532	0.46894	0.38695	0.47261	0.9087	0.36244	0.48298	0.38163	0.54213	0.54297	0.52728	0.46512	0.55015	0.43156	0.50141	0.45461	0.43287	0.26602	0.40599	0.41863	0.48013	0.35053	0.23235	0.23498	0.23779	0.23474	0.24673	0.19337	0.1318	0.11932	0.27624
1183.5	0.4902	0.6471	0.5646	0.59052	0.41047	0.41522	0.46251	0.34502	0.46433	0.94088	0.35652	0.48118	0.36177	0.51687	0.52	0.52657	0.47449	0.52539	0.4332	0.4611	0.43861	0.42079	0.23301	0.39657	0.40539	0.47237	0.29857	0.22731	0.22877	0.22694	0.23488	0.21596	0.17961	0.12069	0.11164	0.26907
1184.4	0.47661	0.61632	0.57399	0.62637	0.38462	0.40638	0.46467	0.34171	0.47237	0.94798	0.33958	0.48984	0.39191	0.48919	0.51666	0.5223	0.48451	0.52799	0.44235	0.45644	0.44544	0.39026	0.21615	0.38807	0.39344	0.42556	0.29698	0.23075	0.2154	0.22606	0.23156	0.22063	0.18168	0.113	0.092156	0.2583
1185.4	0.44238	0.61123	0.56239	0.61885	0.35537	0.40606	0.4581	0.33053	0.45842	0.94899	0.33635	0.4923	0.39994	0.50487	0.50386	0.54935	0.49943	0.5161	0.4622	0.46385	0.43463	0.35624	0.21622	0.3598	0.3919	0.42766	0.27132	0.2165	0.20359	0.21551	0.23767	0.22032	0.16721	0.10777	0.092038	0.25487
1186.3	0.40586	0.62073	0.55697	0.61032	0.34514	0.42756	0.41004	0.31917	0.43277	0.95922	0.32089	0.4939	0.38391	0.5185	0.5128	0.52765	0.48402	0.54106	0.44039	0.45434	0.41693	0.35079	0.20026	0.35855	0.37057	0.43154	0.2709	0.21368	0.18081	0.22004	0.2203	0.20766	0.15586	0.10772	0.084989	0.24507
1187.2	0.3928	0.60167	0.56103	0.63131	0.34477	0.40757	0.3891	0.29029	0.40149	0.97424	0.29402	0.48734	0.40123	0.4966	0.52193	0.51806	0.48504	0.53516	0.42581	0.43303	0.3912	0.33081	0.18706	0.34698	0.34647	0.41794	0.28367	0.21241	0.17785	0.21386	0.21235	0.19342	0.15662	0.10306	0.066262	0.23647
1188.1	0.41631	0.61726	0.55368	0.63888	0.34924	0.40213	0.39832	0.31791	0.41707	0.96259	0.29724	0.48853	0.41909	0.514	0.52275	0.5231	0.48608	0.53093	0.444	0.47299	0.39139	0.33945	0.21989	0.35111	0.33912	0.43065	0.31352	0.19454	0.1746	0.21636	0.21392	0.21554	0.14884	0.09969	0.072191	0.23129
1189	0.39879	0.61366	0.53116	0.5992	0.34205	0.39053	0.37974	0.29205	0.38902	0.96639	0.28976	0.4818	0.38904	0.49302	0.50161	0.49904	0.47852	0.50642	0.41059	0.45959	0.38324	0.34435	0.21896	0.35612	0.33897	0.42358	0.29338	0.16706	0.17586	0.19893	0.20799	0.2155	0.13616	0.096912	0.08083	0.22056
1189.9	0.45056	0.62711	0.53322	0.62229	0.35256	0.39604	0.38382	0.31252	0.40587	0.98329	0.29484	0.49499	0.3964	0.49011	0.4852	0.48199	0.49707	0.51269	0.39651	0.43697	0.40654	0.3721	0.21641	0.37293	0.33116	0.41293	0.29065	0.16931	0.18812	0.20829	0.20912	0.22249	0.14251	0.10681	0.079967	0.22082
1190.8	0.44939	0.59991	0.53315	0.61351	0.3453	0.38878	0.39005	0.29101	0.41721	0.97283	0.29241	0.48618	0.38356	0.48008	0.46431	0.49283	0.48208	0.49495	0.40513	0.40825	0.39956	0.3704	0.20975	0.33743	0.31616	0.40751	0.29246	0.15521	0.18248	0.20096	0.20895	0.20869	0.1354	0.10728	0.06908	0.20888
1191.7	0.45508	0.6061	0.51626	0.59584	0.34407	0.38765	0.40325	0.31292	0.43194	0.94558	0.31325	0.50175	0.39206	0.51035	0.47394	0.50085	0.47359	0.52499	0.42175	0.43434	0.4109	0.35892	0.21566	0.35778	0.32064	0.43369	0.28732	0.16522	0.18937	0.20858	0.21747	0.22359	0.12643	0.10399	0.083217	0.21173
1192.6	0.45066	0.61411	0.51385	0.58551	0.33977	0.40275	0.40443	0.30044	0.4226	0.92593	0.31211	0.51485	0.37817	0.49684	0.47836	0.47959	0.47312	0.51972	0.42038	0.42742	0.42617	0.34566	0.20657	0.34749	0.32553	0.44648	0.27276	0.1691	0.19552	0.20614	0.21626	0.23316	0.12279	0.10808	0.085676	0.21401
1193.5	0.47322	0.63138	0.53776	0.59098	0.34387	0.4046	0.41874	0.30798	0.4365	0.89393	0.31504	0.49604	0.3877	0.50384	0.48277	0.48293	0.47129	0.53533	0.41641	0.42319	0.4346	0.33278	0.20393	0.32285	0.31009	0.44003	0.29216	0.16658	0.20349	0.21995	0.21206	0.2386	0.11771	0.10325	0.08336	0.21498
1194.4	0.47573	0.63604	0.51887	0.56863	0.33068	0.40773	0.42351	0.32562	0.4286	0.86575	0.32801	0.48124	0.39402	0.49327	0.48145	0.48766	0.45173	0.52261	0.44416	0.4474	0.42636	0.31916	0.20771	0.30872	0.29034	0.42694	0.28837	0.14997	0.2052	0.21945	0.20833	0.25124	0.11292	0.094038	0.094674	0.20623
1195.3	0.49973	0.64447	0.53056	0.59226	0.33562	0.40283	0.45164	0.36772	0.44097	0.83086	0.32808	0.47817	0.43551	0.47528	0.49098	0.47945	0.47283	0.5326	0.43792	0.48019	0.45493	0.31634	0.20403	0.34057	0.30232	0.4259	0.28851	0.14864	0.22989	0.22762	0.21528	0.276	0.12266	0.085965	0.098522	0.21572
1196.2	0.5438	0.68052	0.54522	0.63694	0.35165	0.43406	0.47552	0.38903	0.44604	0.81897	0.35595	0.47745	0.44559	0.49775	0.46872	0.50774	0.48323	0.53792	0.46746	0.50342	0.47234	0.33965	0.22593	0.35712	0.33308	0.42811	0.28931	0.18184	0.2474	0.2388	0.22632	0.30023	0.12429	0.099314	0.10575	0.22237
1197.1	0.55668	0.6614	0.54406	0.6345	0.35543	0.43501	0.49492	0.40262	0.44775	0.80196	0.37088	0.44112	0.42741	0.49097	0.47474	0.49215	0.49574	0.5377	0.46038	0.48129	0.47994	0.33751	0.23314	0.35518	0.3235	0.40274	0.28977	0.15924	0.25692	0.23982	0.2287	0.3005	0.13031	0.09791	0.10767	0.21248
1198	0.5756	0.64702	0.55259	0.65527	0.38105	0.46083	0.50749	0.40527	0.47165	0.77023	0.40139	0.46176	0.44187	0.49687	0.49494	0.49836	0.52258	0.5347	0.47263	0.49698	0.50224	0.35738	0.2439	0.39295	0.35584	0.42757	0.30236	0.17919	0.27767	0.24737	0.22554	0.31311	0.1402	0.10648	0.12344	0.22329
1198.9	0.56644	0.61093	0.57825	0.66921	0.37603	0.44709	0.50194	0.40991	0.46971	0.70957	0.39557	0.45632	0.42259	0.493	0.50505	0.47991	0.49498	0.52924	0.43546	0.49507	0.51532	0.33674	0.2433	0.40195	0.37378	0.45143	0.31122	0.19214	0.27498	0.25433	0.23379	0.31789	0.13579	0.10425	0.12647	0.22493
1199.8	0.5809	0.62027	0.58103	0.66721	0.42215	0.47207	0.53198	0.40701	0.48718	0.69711	0.45091	0.45484	0.42132	0.53401	0.50921	0.49446	0.51145	0.5281	0.47435	0.48337	0.53602	0.36379	0.27219	0.39268	0.39147	0.45541	0.32146	0.20732	0.30876	0.26802	0.25499	0.32456	0.13201	0.11639	0.1484	0.22527
1200.7	0.5378	0.55916	0.57501	0.63734	0.39599	0.45777	0.51571	0.37343	0.48735	0.64518	0.44521	0.4187	0.38089	0.49339	0.53538	0.4754	0.48465	0.50864	0.44259	0.455	0.51245	0.35536	0.2481	0.37218	0.3556	0.42211	0.34214	0.17901	0.29536	0.26375	0.24527	0.30536	0.12181	0.096722	0.13856	0.20981
1201.6	0.54434	0.55597	0.59999	0.6595	0.38805	0.45542	0.51616	0.38539	0.50267	0.62449	0.48298	0.43783	0.40002	0.50193	0.53676	0.52023	0.46583	0.51761	0.44481	0.47415	0.51474	0.37435	0.25887	0.38977	0.35857	0.43785	0.36971	0.21951	0.2945	0.27013	0.26461	0.32204	0.12559	0.10554	0.14117	0.21517
1202.5	0.52627	0.55531	0.58549	0.67292	0.38319	0.43176	0.51231	0.41739	0.50661	0.61734	0.4734	0.42546	0.3785	0.51699	0.51257	0.51432	0.45921	0.49941	0.42625	0.48009	0.49572	0.37968	0.22919	0.37256	0.34132	0.44042	0.36057	0.23752	0.3074	0.27727	0.27656	0.33103	0.12884	0.098604	0.1219	0.21294
1203.4	0.51885	0.58622	0.57757	0.69938	0.41209	0.4635	0.53483	0.44266	0.52788	0.63882	0.49898	0.42364	0.39425	0.53018	0.51385	0.52355	0.50182	0.52943	0.44634	0.49439	0.49575	0.40181	0.22853	0.37492	0.36901	0.42384	0.36866	0.25161	0.34469	0.28626	0.29235	0.35715	0.14347	0.11117	0.12171	0.2193
1204.3	0.51084	0.55739	0.56957	0.69147	0.37513	0.46606	0.5289	0.44852	0.52306	0.61767	0.49298	0.4119	0.36342	0.48585	0.51557	0.48576	0.4802	0.4913	0.42358	0.49816	0.48678	0.37544	0.22001	0.3712	0.3557	0.41849	0.38609	0.23418	0.34413	0.28164	0.29266	0.36813	0.13631	0.10806	0.12039	0.21469
1205.2	0.51113	0.57061	0.57203	0.71884	0.3899	0.49507	0.5468	0.47656	0.54319	0.63329	0.51024	0.43056	0.38986	0.4865	0.47477	0.49812	0.5131	0.50137	0.4215	0.49569	0.50974	0.38977	0.23496	0.38094	0.38932	0.44684	0.36385	0.2703	0.36393	0.29687	0.31076	0.38172	0.14804	0.12505	0.14168	0.23013
1206.1	0.50727	0.57534	0.54312	0.742	0.40354	0.52705	0.56849	0.48744	0.54734	0.61713	0.5095	0.43432	0.40211	0.46096	0.46934	0.48663	0.53007	0.49872	0.42634	0.50816	0.49977	0.37456	0.22914	0.38065	0.40713	0.41906	0.3476	0.27895	0.38672	0.31067	0.32594	0.38925	0.14559	0.12574	0.14977	0.24525
1207	0.47171	0.55241	0.53161	0.71011	0.37083	0.55533	0.58675	0.47859	0.52163	0.60724	0.52579	0.43927	0.39501	0.42975	0.46623	0.44133	0.50506	0.49743	0.44972	0.48972	0.49842	0.35629	0.24889	0.37655	0.39913	0.39738	0.34524	0.27353	0.37146	0.30576	0.34489	0.38473	0.13473	0.13023	0.167	0.24303
1207.9	0.48293	0.54187	0.53902	0.69437	0.39142	0.58379	0.60796	0.46141	0.50739	0.58751	0.53835	0.45867	0.40546	0.43806	0.4943	0.46097	0.49706	0.49634	0.47789	0.48423	0.50646	0.36726	0.26335	0.40935	0.39132	0.44043	0.3751	0.29495	0.37646	0.31341	0.36286	0.3717	0.12993	0.13628	0.17474	0.24617
1208.8	0.47935	0.56048	0.54337	0.73584	0.38772	0.61582	0.61369	0.48487	0.49984	0.57118	0.53661	0.47516	0.40767	0.45773	0.49845	0.49383	0.48187	0.521	0.4732	0.48641	0.5008	0.35908	0.25333	0.43116	0.39291	0.45422	0.37616	0.33658	0.37312	0.32651	0.37181	0.37645	0.14904	0.14318	0.16891	0.26139
1209.7	0.48688	0.55161	0.55037	0.73983	0.39559	0.63506	0.6213	0.50116	0.47899	0.55317	0.51726	0.47182	0.39745	0.44558	0.52388	0.47563	0.46567	0.51425	0.4721	0.51484	0.49386	0.3602	0.2417	0.42942	0.37127	0.44067	0.37398	0.33529	0.38804	0.32514	0.37593	0.39397	0.1453	0.14156	0.15372	0.26289
1210.6	0.50521	0.5617	0.57958	0.74955	0.42701	0.66978	0.62055	0.509	0.47869	0.56275	0.52177	0.47975	0.38449	0.47183	0.53168	0.49102	0.4672	0.52728	0.45477	0.51467	0.49437	0.37318	0.24859	0.45916	0.37527	0.48795	0.37359	0.36831	0.40717	0.33868	0.36771	0.40718	0.1496	0.14783	0.16135	0.26499
1211.5	0.53664	0.56497	0.57782	0.77208	0.45934	0.71082	0.61309	0.4986	0.50776	0.56434	0.53008	0.47191	0.36365	0.48526	0.51884	0.52538	0.47887	0.54569	0.4067	0.53239	0.50928	0.3776	0.2413	0.4977	0.41288	0.50297	0.38647	0.37384	0.43508	0.3462	0.3553	0.41657	0.16071	0.15904	0.16647	0.27468
1212.4	0.50446	0.55667	0.55303	0.76593	0.43677	0.72631	0.59887	0.49831	0.5017	0.5749	0.53017	0.44709	0.32487	0.46724	0.47484	0.47059	0.45436	0.53086	0.37651	0.51767	0.49505	0.36943	0.23317	0.47999	0.39628	0.47142	0.36282	0.36963	0.42276	0.35033	0.35041	0.42322	0.15533	0.15814	0.16625	0.27351
1213.3	0.5142	0.5505	0.52825	0.76694	0.44168	0.75749	0.56686	0.45984	0.48981	0.56951	0.53674	0.44332	0.31914	0.47156	0.47022	0.46257	0.44569	0.54229	0.37758	0.50534	0.48919	0.36047	0.23037	0.48455	0.38252	0.46779	0.34733	0.3738	0.43325	0.35252	0.34103	0.42201	0.14855	0.14584	0.17977	0.27593
1214.2	0.54029	0.57705	0.55108	0.76603	0.4296	0.80019	0.588	0.45888	0.49153	0.58374	0.54299	0.46398	0.32513	0.5075	0.46735	0.46043	0.4438	0.53566	0.42403	0.51376	0.48235	0.3481	0.24067	0.51115	0.40575	0.48772	0.38148	0.39393	0.4397	0.36844	0.34407	0.42019	0.15074	0.14989	0.19425	0.28159
1215.1	0.52485	0.57842	0.58126	0.76959	0.41688	0.82895	0.58672	0.45674	0.50356	0.59778	0.5254	0.45977	0.33319	0.50602	0.48168	0.45869	0.44153	0.53545	0.43713	0.53159	0.48486	0.33543	0.24071	0.52328	0.40386	0.4725	0.43921	0.38862	0.44704	0.37528	0.33901	0.42181	0.15428	0.155	0.19768	0.28574
1216	0.50462	0.57751	0.59219	0.78334	0.42159	0.83702	0.58561	0.46181	0.48607	0.59626	0.52501	0.46537	0.34918	0.49415	0.49943	0.45515	0.40262	0.52046	0.46638	0.53772	0.47037	0.32659	0.2531	0.52847	0.3687	0.46691	0.43631	0.4141	0.4399	0.37988	0.33367	0.4215	0.15746	0.15491	0.20023	0.29606
1216.9	0.51402	0.57646	0.61468	0.81243	0.41445	0.86762	0.59562	0.45857	0.5081	0.59068	0.52075	0.46375	0.37046	0.49426	0.50557	0.49179	0.39167	0.51189	0.4705	0.54311	0.47018	0.30619	0.25409	0.53948	0.3643	0.47315	0.45659	0.4262	0.44627	0.38122	0.33419	0.42734	0.16679	0.15681	0.20322	0.30495
1217.8	0.48012	0.58128	0.64239	0.79391	0.44315	0.88664	0.60988	0.48121	0.52468	0.61108	0.51566	0.473	0.39919	0.48811	0.52139	0.48249	0.41044	0.52245	0.48907	0.55285	0.47453	0.33227	0.27145	0.56358	0.39129	0.48162	0.49505	0.40821	0.44749	0.38384	0.33617	0.43289	0.17259	0.17255	0.20863	0.31127
1218.7	0.47037	0.58871	0.61008	0.79586	0.48605	0.89609	0.58467	0.48728	0.536	0.61766	0.52038	0.46965	0.39538	0.47642	0.5178	0.49608	0.40469	0.54967	0.46136	0.53181	0.47609	0.35071	0.26476	0.58851	0.38733	0.48947	0.50479	0.39914	0.45761	0.38964	0.32859	0.42829	0.18078	0.18224	0.20257	0.32011
1219.6	0.46019	0.60155	0.56272	0.79217	0.49955	0.90808	0.56611	0.46232	0.52446	0.59785	0.49684	0.47473	0.39355	0.50238	0.4789	0.4803	0.41596	0.55003	0.47428	0.50222	0.47857	0.35461	0.24706	0.589	0.38235	0.49932	0.48385	0.39941	0.4511	0.39424	0.32644	0.41144	0.18794	0.1883	0.19925	0.32626
1220.5	0.47572	0.62888	0.54393	0.77705	0.50202	0.93639	0.56598	0.47227	0.52162	0.58723	0.47313	0.47314	0.38701	0.53574	0.4699	0.47331	0.44197	0.55496	0.48928	0.5114	0.48896	0.35458	0.24593	0.60524	0.40994	0.53483	0.4965	0.3882	0.46042	0.40474	0.33159	0.42836	0.18592	0.19099	0.20198	0.3285
1221.4	0.46657	0.65212	0.52893	0.76003	0.51932	0.91908	0.5314	0.46621	0.53555	0.57479	0.45385	0.47739	0.36407	0.55191	0.46357	0.46168	0.45641	0.54921	0.47042	0.52277	0.49232	0.36583	0.23993	0.61669	0.42961	0.55797	0.47512	0.38171	0.46837	0.40481	0.29925	0.43233	0.19248	0.19064	0.1981	0.33138
1222.3	0.48067	0.65284	0.52321	0.76649	0.50763	0.90866	0.51122	0.45691	0.51354	0.55968	0.44634	0.47172	0.31644	0.54893	0.43794	0.4804	0.45828	0.5072	0.45481	0.53256	0.47294	0.35501	0.23919	0.62279	0.42003	0.56984	0.44401	0.39932	0.46723	0.40829	0.28536	0.43917	0.19336	0.18852	0.20649	0.32783
1223.2	0.46422	0.63707	0.54594	0.78027	0.50851	0.90295	0.50333	0.45552	0.50508	0.53882	0.44706	0.45231	0.34043	0.56305	0.41896	0.49649	0.48105	0.50704	0.43944	0.56158	0.47386	0.33764	0.25477	0.61997	0.42593	0.56244	0.43849	0.41101	0.46959	0.40421	0.27119	0.46937	0.19795	0.19734	0.22165	0.33654
1224.1	0.48576	0.62062	0.54739	0.79415	0.51766	0.88333	0.49736	0.48714	0.4948	0.52781	0.4715	0.44573	0.35098	0.54134	0.43154	0.51182	0.47139	0.49688	0.44738	0.58728	0.47236	0.35595	0.26872	0.63866	0.43883	0.54872	0.43107	0.42278	0.47556	0.39778	0.25055	0.47936	0.2033	0.19742	0.22896	0.34781
1225	0.47362	0.62855	0.56607	0.8007	0.55009	0.87473	0.47804	0.49717	0.49709	0.53544	0.46707	0.45289	0.37807	0.53813	0.44844	0.56056	0.50119	0.53423	0.44764	0.6031	0.44904	0.36898	0.28167	0.66948	0.45243	0.54053	0.44324	0.42752	0.49014	0.40659	0.23383	0.49646	0.21555	0.21093	0.23299	0.35886
1225.9	0.50587	0.61738	0.59358	0.8047	0.56312	0.87981	0.47217	0.50629	0.47105	0.51266	0.45025	0.45784	0.40433	0.54232	0.47835	0.58625	0.52172	0.56483	0.427	0.62068	0.43777	0.36813	0.2788	0.70145	0.44342	0.5404	0.48304	0.44914	0.49261	0.41245	0.22354	0.50578	0.21411	0.21911	0.23665	0.36364
1226.8	0.53658	0.61002	0.62039	0.79785	0.57145	0.85452	0.50174	0.51746	0.49174	0.49025	0.46144	0.44091	0.45817	0.53707	0.51328	0.59594	0.52005	0.59945	0.4566	0.62978	0.45499	0.3686	0.29272	0.74018	0.45051	0.53606	0.5418	0.46109	0.49064	0.41708	0.23307	0.51611	0.23052	0.23414	0.24753	0.37961
1227.7	0.54756	0.62819	0.63305	0.78868	0.58512	0.84743	0.51335	0.50543	0.52345	0.46512	0.44993	0.45095	0.4443	0.51898	0.55019	0.60134	0.51984	0.60191	0.48787	0.6056	0.45646	0.37642	0.29401	0.78044	0.4489	0.53461	0.56283	0.47228	0.48895	0.42268	0.24471	0.5072	0.24304	0.24112	0.25948	0.38606
1228.6	0.51869	0.60545	0.63523	0.73358	0.57086	0.81211	0.5304	0.47068	0.53188	0.42543	0.41954	0.43179	0.42546	0.5072	0.53461	0.58483	0.52842	0.61826	0.48847	0.561	0.44922	0.35639	0.27484	0.79971	0.43246	0.53428	0.55869	0.42785	0.48127	0.42146	0.26184	0.50405	0.23832	0.24852	0.25308	0.38284
1229.4	0.55799	0.58723	0.64905	0.73697	0.56717	0.78941	0.55998	0.46051	0.54961	0.39977	0.42992	0.42081	0.43495	0.49884	0.56808	0.57897	0.50919	0.60164	0.51119	0.52731	0.46917	0.36183	0.27029	0.80509	0.4128	0.52893	0.5727	0.43237	0.47692	0.42552	0.27845	0.49632	0.24943	0.25333	0.27127	0.38322
1230.3	0.52973	0.5744	0.62613	0.72975	0.57294	0.77159	0.57422	0.444	0.55566	0.3857	0.4367	0.40935	0.4329	0.47726	0.53757	0.57087	0.49833	0.57482	0.57208	0.5054	0.47377	0.37206	0.28642	0.82219	0.41232	0.50826	0.53405	0.41743	0.47762	0.43083	0.287	0.49058	0.257	0.26514	0.29019	0.38964
1231.2	0.50984	0.60537	0.60189	0.73461	0.57539	0.74106	0.54945	0.43229	0.55833	0.37565	0.41895	0.4246	0.42155	0.49112	0.5051	0.56441	0.52031	0.56097	0.56487	0.48319	0.46999	0.38643	0.28556	0.82683	0.42229	0.50473	0.4895	0.40241	0.48965	0.43826	0.27971	0.49308	0.26409	0.2826	0.29558	0.38783
1232.1	0.51494	0.59976	0.55741	0.72937	0.55752	0.71146	0.54086	0.42982	0.53963	0.36024	0.41166	0.41685	0.42116	0.50779	0.47473	0.56954	0.5256	0.55019	0.55625	0.4693	0.45732	0.38558	0.28638	0.83619	0.4131	0.51187	0.46094	0.39111	0.49174	0.44289	0.26799	0.49179	0.2737	0.29035	0.2976	0.38213
1233	0.523	0.61634	0.55207	0.74164	0.55633	0.70482	0.54449	0.43981	0.56864	0.35956	0.41224	0.41867	0.43245	0.48698	0.49656	0.57083	0.50722	0.54038	0.55652	0.48449	0.45239	0.39626	0.29933	0.83702	0.3949	0.51464	0.49048	0.41315	0.49051	0.44595	0.26264	0.50145	0.29058	0.31103	0.31344	0.38286
1233.9	0.50202	0.65959	0.51944	0.73182	0.55001	0.68193	0.51594	0.46204	0.5736	0.34366	0.38839	0.4116	0.40745	0.49688	0.46312	0.5801	0.51974	0.53828	0.54206	0.48985	0.43982	0.39146	0.30083	0.84683	0.39342	0.52939	0.46674	0.42228	0.49505	0.44142	0.26138	0.49806	0.30295	0.31744	0.29893	0.38031
1234.8	0.53203	0.69484	0.54337	0.74385	0.56445	0.71085	0.52848	0.50571	0.59896	0.33039	0.39923	0.43031	0.43405	0.53791	0.49054	0.60896	0.53381	0.59242	0.54246	0.51314	0.45734	0.38701	0.30017	0.88819	0.42865	0.56135	0.52393	0.45283	0.51637	0.46168	0.27782	0.50823	0.32015	0.33244	0.30845	0.391
1235.7	0.53248	0.66771	0.55113	0.71619	0.57299	0.7146	0.54811	0.51598	0.61296	0.34617	0.40535	0.43248	0.44236	0.5429	0.49356	0.61843	0.52162	0.59756	0.55384	0.54397	0.45294	0.40507	0.30551	0.91204	0.42112	0.56388	0.53911	0.47933	0.52379	0.46695	0.29353	0.51179	0.32788	0.35187	0.31825	0.40882
1236.6	0.50892	0.65332	0.56387	0.7038	0.52386	0.69091	0.54249	0.51886	0.61046	0.33795	0.40291	0.43018	0.4441	0.51991	0.48812	0.57236	0.49384	0.563	0.52567	0.55393	0.43902	0.40183	0.29583	0.92447	0.41931	0.55663	0.54083	0.48112	0.50526	0.47948	0.29397	0.50681	0.32461	0.36619	0.31815	0.42253
1237.5	0.51302	0.64891	0.58225	0.72091	0.52072	0.6791	0.53184	0.54326	0.60717	0.32009	0.42685	0.44641	0.44476	0.5489	0.49062	0.57534	0.50028	0.56246	0.51626	0.55311	0.44002	0.38888	0.29961	0.95396	0.4639	0.5719	0.53918	0.48975	0.52003	0.49324	0.29469	0.51344	0.33037	0.36234	0.32477	0.43345
1238.4	0.52296	0.61969	0.60615	0.71493	0.53833	0.68438	0.55245	0.50532	0.59626	0.31215	0.45583	0.44782	0.45318	0.53285	0.49459	0.5581	0.49295	0.58217	0.53119	0.53572	0.43374	0.39276	0.32932	0.95719	0.45619	0.58322	0.5619	0.49777	0.52276	0.50542	0.28872	0.50295	0.32692	0.38469	0.35423	0.44437
1239.3	0.51039	0.60916	0.6095	0.7366	0.54469	0.63816	0.58134	0.49769	0.60534	0.33221	0.45104	0.45433	0.46913	0.494	0.50777	0.54339	0.50656	0.55933	0.52446	0.52883	0.42517	0.39742	0.32448	0.94793	0.42924	0.57333	0.56582	0.5038	0.53198	0.50473	0.28708	0.50359	0.3416	0.40206	0.35881	0.45768
1240.2	0.50111	0.60904	0.58455	0.74743	0.53439	0.66378	0.6078	0.50652	0.60433	0.30703	0.4406	0.44348	0.4591	0.48977	0.49296	0.5288	0.5258	0.54882	0.51926	0.51942	0.4424	0.3971	0.32364	0.92299	0.42251	0.57672	0.55811	0.50099	0.5433	0.51535	0.28633	0.50009	0.34652	0.40041	0.35184	0.45725
1241.1	0.52459	0.62589	0.56531	0.75431	0.585	0.6816	0.64134	0.52269	0.6166	0.32243	0.46575	0.45737	0.47168	0.49319	0.50048	0.54935	0.54574	0.57207	0.55033	0.52835	0.47289	0.40211	0.34339	0.92965	0.45508	0.5841	0.58514	0.52322	0.56938	0.51845	0.30246	0.50994	0.36876	0.41415	0.36023	0.4692
1242	0.50608	0.65003	0.5778	0.73932	0.60386	0.70694	0.66481	0.53501	0.60983	0.34809	0.4646	0.45779	0.48644	0.5081	0.51045	0.53061	0.5572	0.57087	0.53495	0.54051	0.47558	0.43173	0.35009	0.89484	0.44879	0.60436	0.5833	0.53018	0.5913	0.53003	0.31052	0.51265	0.3798	0.43588	0.37271	0.47913
1242.9	0.46605	0.62603	0.56146	0.74135	0.55008	0.68062	0.67115	0.55909	0.60846	0.34345	0.46174	0.46558	0.50186	0.50781	0.50674	0.51566	0.52133	0.5278	0.5137	0.5585	0.47849	0.42816	0.32524	0.88536	0.45847	0.57218	0.57286	0.51522	0.57979	0.53397	0.31385	0.52451	0.3948	0.43931	0.36351	0.48146
1243.8	0.45952	0.5962	0.52781	0.71512	0.51401	0.68952	0.6566	0.54059	0.58225	0.34087	0.46867	0.46808	0.45886	0.50581	0.49393	0.50831	0.48432	0.52557	0.49561	0.51217	0.47707	0.45636	0.33265	0.85517	0.46549	0.58493	0.56371	0.50196	0.57475	0.53754	0.31411	0.50812	0.39413	0.4422	0.37804	0.48345
1244.6	0.4336	0.56957	0.51924	0.71697	0.52623	0.66155	0.62053	0.53277	0.56894	0.34768	0.47256	0.47204	0.4395	0.49784	0.49988	0.51102	0.45831	0.52431	0.45853	0.48393	0.45222	0.44762	0.32075	0.83986	0.4739	0.58772	0.55687	0.50448	0.56329	0.53604	0.30142	0.48817	0.39009	0.44498	0.37955	0.49066
1245.6	0.40473	0.56035	0.55083	0.69387	0.538	0.643	0.61171	0.52988	0.5708	0.34972	0.46517	0.46155	0.44467	0.50213	0.51175	0.5039	0.44558	0.52353	0.45479	0.47554	0.44994	0.44722	0.31545	0.80449	0.45774	0.58989	0.56498	0.48141	0.56661	0.53515	0.29551	0.48009	0.3886	0.44799	0.37358	0.48335
1246.4	0.41591	0.51602	0.52026	0.69444	0.53277	0.60446	0.58823	0.50688	0.55873	0.35975	0.46398	0.458	0.42976	0.48159	0.48927	0.49713	0.4176	0.50366	0.4752	0.46654	0.44673	0.42286	0.31364	0.79807	0.44541	0.56857	0.56984	0.50407	0.55276	0.52707	0.29777	0.46743	0.39645	0.4513	0.37399	0.48895
1247.3	0.42699	0.4995	0.53075	0.68337	0.56262	0.60177	0.59215	0.49221	0.57584	0.36955	0.47065	0.45575	0.40227	0.44623	0.4734	0.49541	0.45496	0.49442	0.46984	0.43309	0.4402	0.42305	0.31747	0.77686	0.46511	0.55047	0.5765	0.51722	0.57012	0.52673	0.30832	0.46427	0.39167	0.45898	0.37799	0.49933
1248.2	0.43286	0.5113	0.54028	0.68377	0.58668	0.59664	0.60628	0.50953	0.59468	0.37089	0.49529	0.4571	0.39871	0.44408	0.47661	0.4984	0.46986	0.46499	0.48924	0.45528	0.43954	0.39379	0.33887	0.77301	0.49061	0.54198	0.58528	0.51977	0.58134	0.51861	0.3134	0.4624	0.39289	0.46597	0.37943	0.49947
1249.1	0.46811	0.54152	0.55958	0.66644	0.58066	0.60149	0.6156	0.50068	0.60936	0.38195	0.52325	0.45229	0.41932	0.44878	0.5029	0.48119	0.475	0.45432	0.51462	0.44537	0.45163	0.37322	0.35306	0.74254	0.50091	0.54202	0.62158	0.51873	0.58678	0.51836	0.32261	0.47289	0.41337	0.46831	0.38316	0.49935
1250	0.46884	0.5343	0.54872	0.64856	0.55998	0.60946	0.62338	0.48653	0.6182	0.37555	0.53413	0.46388	0.39777	0.47035	0.49399	0.47533	0.50109	0.44047	0.51502	0.4333	0.4454	0.37795	0.35377	0.71279	0.51252	0.55211	0.60177	0.52678	0.58667	0.51317	0.32976	0.46718	0.41622	0.45994	0.39156	0.50897
1250.9	0.45353	0.5652	0.57497	0.65222	0.5295	0.62276	0.64282	0.49445	0.63875	0.3745	0.54203	0.46245	0.41076	0.48374	0.49134	0.48575	0.49488	0.43114	0.53412	0.43792	0.45434	0.39298	0.38009	0.68948	0.54431	0.5717	0.58776	0.52133	0.58742	0.50868	0.32752	0.48394	0.41703	0.45867	0.38506	0.51369
1251.8	0.46445	0.59217	0.54382	0.66085	0.52946	0.63692	0.63982	0.52692	0.64846	0.40387	0.5452	0.47732	0.43694	0.52606	0.49053	0.51506	0.46604	0.43841	0.55481	0.46848	0.46388	0.4159	0.39553	0.68952	0.53584	0.62545	0.5941	0.52766	0.58194	0.50738	0.33482	0.48755	0.42767	0.45645	0.38664	0.52687
1252.7	0.45291	0.58832	0.54261	0.65214	0.50458	0.63184	0.6162	0.52669	0.63681	0.40395	0.53807	0.47073	0.43874	0.52249	0.45939	0.49881	0.46065	0.42379	0.55188	0.46649	0.46495	0.41325	0.38637	0.65904	0.52616	0.62628	0.56341	0.53351	0.56122	0.50445	0.33534	0.49931	0.42487	0.44253	0.38185	0.53064
1253.6	0.40761	0.5603	0.52968	0.64166	0.46573	0.6249	0.59882	0.51869	0.61663	0.38472	0.50268	0.47799	0.43632	0.52025	0.43753	0.50421	0.44328	0.42887	0.51066	0.46212	0.44067	0.41684	0.37164	0.65247	0.53362	0.60373	0.54923	0.5219	0.55224	0.48824	0.33142	0.50289	0.41122	0.43654	0.37186	0.53696
1254.5	0.43254	0.58872	0.53123	0.67718	0.49485	0.62129	0.58825	0.53767	0.62832	0.40442	0.51463	0.49262	0.47202	0.5096	0.45726	0.53892	0.43299	0.42249	0.50342	0.47784	0.45566	0.42943	0.37941	0.63782	0.55561	0.61669	0.57692	0.53025	0.54657	0.48791	0.33558	0.52755	0.42001	0.445	0.37734	0.54792
1255.4	0.45412	0.60027	0.52186	0.6643	0.53711	0.64176	0.5743	0.53177	0.63441	0.40339	0.54225	0.53041	0.46762	0.51488	0.48764	0.56486	0.49899	0.45047	0.48703	0.4634	0.46514	0.43766	0.3799	0.63772	0.56556	0.64156	0.61578	0.53098	0.54532	0.48723	0.35078	0.51722	0.41458	0.44489	0.38842	0.55682
1256.3	0.44556	0.60012	0.56682	0.67165	0.5271	0.65291	0.56398	0.51911	0.6117	0.38424	0.55408	0.54859	0.46044	0.50817	0.51896	0.5477	0.54635	0.46728	0.44735	0.46277	0.46811	0.42346	0.38105	0.62278	0.59994	0.6187	0.62666	0.51218	0.54331	0.48769	0.35831	0.52586	0.40984	0.43396	0.39408	0.55802
1257.2	0.44232	0.59513	0.55573	0.64576	0.5175	0.62757	0.55094	0.51227	0.60977	0.37366	0.56824	0.55825	0.45957	0.50725	0.54227	0.52069	0.54822	0.47243	0.41414	0.45855	0.46441	0.4283	0.3912	0.59973	0.59505	0.60766	0.63803	0.47435	0.54637	0.48456	0.3523	0.52184	0.41311	0.43302	0.39734	0.55631
1258	0.50381	0.6417	0.57611	0.67262	0.56735	0.64051	0.6038	0.55164	0.61803	0.40058	0.60873	0.58179	0.47754	0.55426	0.57739	0.54493	0.5875	0.51887	0.46776	0.5042	0.49894	0.47348	0.41531	0.59024	0.61872	0.6503	0.6435	0.4796	0.55966	0.5041	0.3826	0.54796	0.42809	0.43623	0.42932	0.56588
1258.9	0.52035	0.6396	0.60609	0.7059	0.56166	0.64619	0.61225	0.54447	0.62185	0.41793	0.63365	0.59165	0.46803	0.56899	0.59245	0.57074	0.60215	0.5432	0.47997	0.52978	0.49986	0.48442	0.43356	0.58256	0.63436	0.65218	0.66256	0.49918	0.57398	0.50372	0.38826	0.54675	0.42672	0.42996	0.43054	0.56023
1259.8	0.50215	0.62335	0.60372	0.71273	0.52479	0.63549	0.63234	0.54805	0.61931	0.42046	0.6316	0.57249	0.47059	0.57615	0.60164	0.56965	0.57127	0.53504	0.51554	0.55461	0.49924	0.49262	0.43591	0.54943	0.62927	0.63285	0.64173	0.48186	0.56364	0.5034	0.39557	0.56066	0.43551	0.42451	0.42774	0.55159
1260.7	0.51694	0.63804	0.60219	0.71563	0.53583	0.64805	0.63846	0.55469	0.64435	0.43478	0.62424	0.57941	0.48355	0.60248	0.59933	0.56587	0.55526	0.56058	0.55626	0.56217	0.51247	0.5083	0.43936	0.51315	0.62305	0.65129	0.63499	0.46896	0.56481	0.50536	0.39652	0.56476	0.44708	0.43003	0.43126	0.54099
1261.6	0.54437	0.6578	0.64108	0.75539	0.57353	0.68878	0.66234	0.55016	0.6712	0.47742	0.63279	0.60577	0.52372	0.62816	0.62662	0.6112	0.58051	0.60991	0.62464	0.57165	0.53247	0.56282	0.45142	0.52066	0.67414	0.6673	0.67535	0.50546	0.56345	0.51858	0.41672	0.58394	0.45855	0.43763	0.43349	0.55026
1262.5	0.52048	0.6435	0.6435	0.76254	0.58602	0.69634	0.65281	0.53425	0.69632	0.48815	0.63318	0.60413	0.54696	0.61515	0.63569	0.6184	0.60831	0.58558	0.64349	0.55541	0.54391	0.57544	0.46375	0.51085	0.68378	0.6752	0.67815	0.50924	0.56293	0.51503	0.41137	0.58266	0.45429	0.44257	0.43104	0.54318
1263.4	0.48017	0.61375	0.59473	0.71477	0.53787	0.68972	0.64089	0.50862	0.6755	0.46216	0.6017	0.60861	0.52824	0.58494	0.58932	0.57405	0.57047	0.58132	0.63677	0.53004	0.52993	0.53983	0.45036	0.50879	0.65985	0.6585	0.6196	0.47675	0.52527	0.52023	0.41182	0.57893	0.44977	0.43453	0.43012	0.53298
1264.3	0.4849	0.59768	0.60103	0.73854	0.52632	0.66127	0.60956	0.49444	0.68189	0.45941	0.57629	0.6189	0.51337	0.55458	0.56919	0.57045	0.53654	0.58024	0.59472	0.50469	0.52436	0.51473	0.43651	0.48805	0.64348	0.63706	0.61066	0.46783	0.51325	0.51901	0.40364	0.57294	0.45181	0.42706	0.4377	0.52134
1265.2	0.48616	0.58593	0.57529	0.72798	0.51241	0.64451	0.63062	0.48011	0.68843	0.47406	0.58947	0.62218	0.49812	0.54963	0.56527	0.5463	0.52088	0.55476	0.59199	0.48575	0.52821	0.52919	0.43543	0.50362	0.61585	0.62442	0.59174	0.4789	0.4915	0.5136	0.40331	0.5656	0.44698	0.42475	0.43627	0.50816
1266.1	0.48635	0.60637	0.54853	0.72731	0.50637	0.64772	0.63313	0.49561	0.69107	0.4789	0.57552	0.61685	0.49572	0.57444	0.5589	0.54433	0.5134	0.55175	0.58199	0.52505	0.53551	0.5226	0.44523	0.50402	0.60332	0.66332	0.56927	0.45696	0.48677	0.51178	0.41607	0.56771	0.45393	0.43852	0.45734	0.49591
1266.9	0.47006	0.60615	0.54323	0.73547	0.48145	0.64737	0.62403	0.51625	0.68984	0.46811	0.57126	0.63656	0.48478	0.56372	0.54015	0.53891	0.48251	0.55876	0.56269	0.56771	0.53715	0.49184	0.44584	0.52035	0.60845	0.66613	0.55779	0.45546	0.48056	0.51035	0.42115	0.57724	0.45752	0.43327	0.45445	0.49227
1267.8	0.48295	0.60317	0.54803	0.73525	0.50894	0.63435	0.63409	0.54728	0.68642	0.47555	0.57216	0.62743	0.48746	0.58056	0.57374	0.53922	0.48878	0.56008	0.57305	0.57058	0.53919	0.52748	0.45629	0.4979	0.60763	0.65259	0.5637	0.45344	0.50337	0.50693	0.41915	0.59188	0.46326	0.43605	0.46666	0.48102
1268.7	0.48892	0.62747	0.54209	0.70645	0.55362	0.65792	0.63814	0.58058	0.6866	0.48946	0.59979	0.64011	0.52166	0.60241	0.59947	0.54028	0.5246	0.58195	0.5933	0.60084	0.56033	0.54142	0.47663	0.53962	0.63792	0.67609	0.58989	0.44709	0.52314	0.51439	0.41893	0.61177	0.47085	0.43898	0.47314	0.4772
1269.6	0.48387	0.60669	0.56412	0.68236	0.56395	0.65749	0.60939	0.57622	0.68579	0.46886	0.58844	0.62416	0.54588	0.58928	0.62444	0.55376	0.53964	0.588	0.56362	0.61511	0.55692	0.53452	0.48738	0.51633	0.64795	0.68063	0.61437	0.4389	0.52713	0.52098	0.4061	0.62566	0.47324	0.43645	0.48314	0.46843
1270.5	0.48552	0.60494	0.58708	0.68359	0.58432	0.66159	0.61319	0.58181	0.67876	0.45777	0.59343	0.62925	0.54349	0.56919	0.63031	0.57105	0.55997	0.58628	0.54635	0.60942	0.56427	0.52334	0.50746	0.52399	0.65372	0.66632	0.61195	0.45134	0.53196	0.52172	0.40702	0.64085	0.46896	0.42815	0.47228	0.45893
1271.4	0.5186	0.57885	0.58813	0.67394	0.58276	0.66028	0.60191	0.56292	0.67104	0.45651	0.59177	0.61345	0.54559	0.5585	0.61584	0.58168	0.55454	0.5896	0.5361	0.5707	0.55435	0.55027	0.52417	0.51626	0.64733	0.63737	0.61163	0.44791	0.51723	0.52944	0.39104	0.61774	0.47033	0.42858	0.47395	0.4418
1272.3	0.52403	0.57472	0.61233	0.68221	0.57438	0.66131	0.59227	0.56026	0.67341	0.45264	0.59824	0.61937	0.56642	0.5483	0.61834	0.59482	0.56227	0.58088	0.53131	0.58132	0.55671	0.55546	0.52879	0.52729	0.64467	0.64483	0.62321	0.44377	0.50893	0.5297	0.3921	0.6151	0.46245	0.43583	0.46695	0.43712
1273.2	0.54021	0.53834	0.6404	0.68196	0.57764	0.66453	0.61189	0.54686	0.69918	0.45426	0.58556	0.62834	0.58081	0.52401	0.6503	0.61883	0.56477	0.57926	0.51366	0.57458	0.566	0.58361	0.54087	0.51407	0.6449	0.6231	0.60518	0.46046	0.50641	0.54348	0.40099	0.61911	0.46816	0.45408	0.48049	0.43971
1274.1	0.52831	0.54885	0.60206	0.69404	0.55798	0.64947	0.60999	0.54197	0.68501	0.4433	0.59748	0.62235	0.54595	0.52884	0.60152	0.64037	0.54903	0.58298	0.51702	0.557	0.56604	0.57285	0.55822	0.51103	0.65047	0.62222	0.57281	0.45348	0.50742	0.53881	0.4008	0.61338	0.46668	0.45515	0.48557	0.44165
1274.9	0.51968	0.51733	0.56686	0.65802	0.51647	0.62389	0.59887	0.51968	0.67432	0.43777	0.58013	0.61332	0.51824	0.5189	0.56434	0.60186	0.53973	0.57498	0.52632	0.54668	0.53938	0.55976	0.53676	0.481	0.61552	0.59837	0.5397	0.42448	0.49747	0.53088	0.37784	0.59832	0.46465	0.44443	0.48533	0.43706
1275.8	0.53082	0.54251	0.54352	0.63126	0.51224	0.62894	0.63062	0.50475	0.6868	0.43314	0.5815	0.62533	0.50502	0.5282	0.5745	0.58889	0.54794	0.5786	0.54021	0.52429	0.54368	0.53761	0.52788	0.49179	0.61317	0.62051	0.51934	0.41418	0.49742	0.52734	0.39215	0.60844	0.46476	0.44582	0.47978	0.44604
1276.7	0.53764	0.55668	0.53545	0.60806	0.49143	0.65355	0.62768	0.49242	0.69118	0.43909	0.57682	0.62702	0.50481	0.54457	0.55578	0.55702	0.54715	0.61415	0.52302	0.52417	0.55151	0.53187	0.53759	0.48924	0.61193	0.65396	0.50846	0.39595	0.48121	0.53377	0.37553	0.59726	0.46118	0.43823	0.49417	0.44534
1277.6	0.51417	0.57881	0.50424	0.6363	0.47556	0.63835	0.62258	0.48554	0.65708	0.42437	0.58045	0.61356	0.48613	0.57079	0.51238	0.53726	0.54985	0.62791	0.52337	0.51346	0.54315	0.5075	0.52868	0.48052	0.58456	0.67117	0.5056	0.40201	0.4754	0.52663	0.36433	0.58998	0.45245	0.42339	0.47772	0.43805
1278.5	0.51684	0.57452	0.51887	0.63842	0.47404	0.64622	0.63652	0.49535	0.6625	0.41448	0.56486	0.63594	0.52771	0.57095	0.52364	0.52799	0.57077	0.65581	0.52665	0.53036	0.55612	0.51059	0.51716	0.48638	0.59552	0.68634	0.5159	0.40888	0.47187	0.52878	0.37275	0.59547	0.44012	0.41732	0.46039	0.4304
1279.4	0.56153	0.60435	0.55436	0.67134	0.49565	0.66854	0.6727	0.5148	0.68591	0.42558	0.59309	0.66157	0.59666	0.60858	0.56899	0.56726	0.59027	0.69294	0.53432	0.5171	0.59756	0.53706	0.53058	0.51852	0.63537	0.72628	0.55627	0.44901	0.48438	0.54084	0.3929	0.60111	0.45574	0.43355	0.47313	0.43926
1280.3	0.53485	0.59504	0.55414	0.67038	0.49638	0.63075	0.64363	0.50604	0.64716	0.39955	0.57634	0.64876	0.58031	0.58335	0.54926	0.5428	0.55451	0.68145	0.50535	0.50627	0.58007	0.50339	0.51085	0.49089	0.60645	0.6958	0.56977	0.44809	0.47147	0.52926	0.37441	0.57887	0.43926	0.41797	0.46558	0.41994
1281.2	0.54054	0.59786	0.54295	0.68383	0.52217	0.61058	0.66046	0.48467	0.64844	0.38646	0.58336	0.65149	0.56549	0.57209	0.52912	0.58765	0.59719	0.682	0.54111	0.48209	0.58886	0.50423	0.51907	0.47936	0.63058	0.70178	0.57089	0.47804	0.48787	0.52569	0.39624	0.57289	0.43993	0.41891	0.45495	0.41653
1282	0.55684	0.61307	0.55815	0.64847	0.53439	0.61269	0.67861	0.49593	0.64117	0.40313	0.58755	0.64994	0.56232	0.5593	0.55007	0.59887	0.61054	0.67307	0.57625	0.47917	0.5907	0.52153	0.52788	0.46932	0.65865	0.70753	0.58126	0.46133	0.47521	0.52307	0.39698	0.56443	0.4309	0.41747	0.45192	0.41268
1282.9	0.53656	0.60755	0.54294	0.61463	0.51361	0.57951	0.66869	0.47579	0.6231	0.39748	0.56491	0.64351	0.49899	0.52228	0.54546	0.57026	0.60794	0.66098	0.57753	0.44424	0.57269	0.47057	0.50242	0.45547	0.64905	0.67995	0.58479	0.44701	0.46614	0.50783	0.38185	0.52628	0.42784	0.40885	0.43778	0.41197
1283.8	0.52139	0.59858	0.53013	0.60554	0.52676	0.55192	0.64322	0.47989	0.60625	0.38275	0.55767	0.6407	0.46788	0.49531	0.51394	0.56208	0.61004	0.63951	0.55145	0.43466	0.5426	0.46507	0.48619	0.43179	0.6412	0.66152	0.58839	0.42709	0.45932	0.5	0.36637	0.51821	0.40669	0.39737	0.42664	0.41032
1284.7	0.51907	0.58489	0.53609	0.60398	0.51584	0.57283	0.66292	0.47902	0.63225	0.40133	0.57362	0.66942	0.47304	0.48586	0.51868	0.58262	0.6358	0.66161	0.56754	0.43232	0.56017	0.48578	0.50199	0.42932	0.64816	0.65811	0.59319	0.4265	0.4654	0.4966	0.36661	0.50608	0.40598	0.40659	0.43113	0.41723
1285.6	0.53759	0.58304	0.54748	0.59505	0.52979	0.59567	0.68362	0.51433	0.61196	0.41924	0.58373	0.69311	0.48989	0.48697	0.56445	0.58283	0.60294	0.67601	0.55944	0.44874	0.55971	0.48335	0.48907	0.4491	0.64345	0.6585	0.62123	0.41821	0.45481	0.4864	0.36306	0.50781	0.40544	0.4068	0.43226	0.42802
1286.5	0.55056	0.57615	0.53587	0.59197	0.51951	0.57034	0.70348	0.50936	0.64078	0.39586	0.57708	0.7207	0.46762	0.4841	0.54631	0.56046	0.59142	0.67647	0.5436	0.46472	0.57013	0.46514	0.49092	0.4671	0.64123	0.66083	0.64133	0.40206	0.46736	0.46645	0.3616	0.50406	0.40596	0.39892	0.4316	0.43543
1287.4	0.58971	0.56809	0.54345	0.61601	0.55137	0.56581	0.71902	0.52738	0.63986	0.41477	0.60632	0.73073	0.50655	0.488	0.5613	0.59248	0.57081	0.6836	0.56157	0.47372	0.58264	0.51955	0.50518	0.46765	0.65557	0.67315	0.64901	0.41576	0.4604	0.46229	0.36714	0.51475	0.40973	0.40885	0.44277	0.44295
1288.3	0.55978	0.54397	0.51701	0.57118	0.49785	0.53855	0.71021	0.52109	0.6051	0.40129	0.58152	0.72742	0.46479	0.46814	0.52541	0.57373	0.532	0.68778	0.5519	0.47949	0.6034	0.48489	0.50003	0.45934	0.64392	0.64167	0.60878	0.39015	0.42195	0.44415	0.36696	0.48937	0.39782	0.39334	0.42627	0.43392
1289.1	0.60668	0.56308	0.55203	0.60097	0.52357	0.53156	0.69789	0.551	0.62603	0.41307	0.59114	0.72514	0.5035	0.48415	0.55287	0.59419	0.52957	0.69488	0.55753	0.50432	0.6318	0.48918	0.49725	0.4616	0.6725	0.67541	0.64642	0.39359	0.42353	0.44932	0.36562	0.51499	0.4108	0.39577	0.43107	0.44277
1290	0.60942	0.56994	0.55837	0.63532	0.50792	0.51208	0.67556	0.56009	0.66835	0.4123	0.59186	0.7173	0.48669	0.45949	0.54808	0.59372	0.54502	0.67205	0.54708	0.50448	0.64347	0.49196	0.49727	0.43115	0.67118	0.64048	0.63451	0.39293	0.40861	0.44604	0.34674	0.51203	0.41334	0.39277	0.42243	0.43628
1290.9	0.61818	0.54388	0.52547	0.62139	0.50054	0.52128	0.65062	0.55928	0.62331	0.43415	0.57867	0.70348	0.47967	0.4585	0.50473	0.58288	0.53325	0.6651	0.52294	0.4901	0.62947	0.49409	0.47367	0.41714	0.64251	0.60573	0.60193	0.38072	0.39199	0.43864	0.33637	0.49314	0.40307	0.40303	0.40709	0.43548
1291.8	0.65403	0.57986	0.55302	0.63152	0.51829	0.55045	0.67502	0.59647	0.64961	0.45994	0.58917	0.716	0.50258	0.48619	0.49997	0.58518	0.59753	0.68459	0.54065	0.52608	0.64772	0.48754	0.47902	0.43054	0.6446	0.60566	0.60845	0.384	0.40722	0.44209	0.34519	0.4927	0.4139	0.41802	0.41922	0.44045
1292.7	0.66401	0.56399	0.54546	0.6446	0.51291	0.5689	0.69278	0.5799	0.65641	0.45757	0.58485	0.7005	0.48924	0.49635	0.49273	0.58545	0.57934	0.67395	0.54269	0.49824	0.62602	0.46995	0.46067	0.40899	0.61364	0.6041	0.59914	0.38519	0.39861	0.43624	0.33829	0.48804	0.40633	0.42121	0.41219	0.4424
1293.6	0.66642	0.57007	0.54908	0.62924	0.48628	0.5614	0.71129	0.59814	0.63867	0.47412	0.58081	0.72011	0.46628	0.49949	0.50678	0.562	0.59121	0.67248	0.55891	0.52717	0.6141	0.48103	0.46807	0.41538	0.57809	0.59969	0.59783	0.39405	0.38755	0.42227	0.35371	0.47798	0.40095	0.42113	0.40149	0.44853
1294.4	0.64879	0.54389	0.52759	0.6013	0.4825	0.55654	0.72358	0.60045	0.62426	0.47087	0.55893	0.70368	0.46808	0.5257	0.4877	0.53834	0.58576	0.66841	0.55132	0.50052	0.62107	0.44573	0.44269	0.41853	0.53853	0.58979	0.57833	0.37707	0.37953	0.41178	0.35572	0.44934	0.40211	0.41916	0.40535	0.45017
1295.3	0.63816	0.54838	0.54649	0.61224	0.46207	0.56283	0.72967	0.61626	0.63127	0.47888	0.58109	0.713	0.46672	0.50884	0.50426	0.55714	0.57981	0.65889	0.53586	0.49556	0.61465	0.44263	0.44599	0.4126	0.53158	0.58145	0.57119	0.39531	0.36063	0.41471	0.34973	0.4331	0.40311	0.42216	0.41535	0.44928
1296.2	0.63175	0.55427	0.54132	0.6055	0.44105	0.56973	0.72641	0.6061	0.63483	0.48404	0.5781	0.70864	0.44008	0.48931	0.50562	0.56165	0.53741	0.64695	0.53024	0.48064	0.61055	0.44212	0.45268	0.41393	0.50337	0.57508	0.54563	0.39917	0.34017	0.41509	0.34356	0.42251	0.39918	0.41624	0.41643	0.44945
1297.1	0.64099	0.5821	0.57215	0.63451	0.45018	0.57757	0.72684	0.63905	0.68303	0.51023	0.61225	0.7291	0.47216	0.48469	0.56655	0.56084	0.57034	0.67445	0.51923	0.50515	0.62859	0.46827	0.46704	0.4341	0.51762	0.56432	0.57198	0.40343	0.35399	0.42342	0.33453	0.41545	0.41691	0.41941	0.4387	0.45798
1298	0.6479	0.58287	0.57086	0.64313	0.46221	0.59574	0.73122	0.66999	0.697	0.51816	0.61805	0.71969	0.47711	0.50341	0.55633	0.57035	0.57088	0.67736	0.50663	0.47152	0.6126	0.45368	0.45464	0.43954	0.53476	0.56335	0.55994	0.40477	0.35253	0.42929	0.32228	0.40711	0.42106	0.41887	0.44509	0.45833
1298.9	0.65284	0.60439	0.60377	0.63157	0.4552	0.58102	0.73199	0.68713	0.67833	0.51951	0.63487	0.73522	0.45561	0.50638	0.56192	0.55523	0.55397	0.69044	0.52075	0.49321	0.59357	0.46063	0.46269	0.42117	0.53247	0.57385	0.57252	0.41016	0.34074	0.42719	0.31848	0.4094	0.4147	0.417	0.45011	0.45963
1299.8	0.66068	0.63096	0.60487	0.63736	0.46656	0.58485	0.73504	0.71302	0.70902	0.50615	0.65069	0.71668	0.48648	0.53991	0.56525	0.5531	0.54612	0.70926	0.54184	0.5109	0.61334	0.44198	0.45758	0.43126	0.54674	0.57987	0.5631	0.41647	0.35348	0.41911	0.32064	0.41959	0.41724	0.40351	0.4522	0.45741
1300.6	0.62988	0.58592	0.60876	0.62296	0.43354	0.56775	0.70923	0.7533	0.68945	0.50058	0.62297	0.72544	0.47657	0.51797	0.53768	0.53279	0.50914	0.68886	0.50859	0.49968	0.60086	0.38989	0.42634	0.42427	0.52828	0.54517	0.53755	0.40154	0.31973	0.41238	0.30286	0.41024	0.39922	0.38435	0.43759	0.46238
1301.5	0.62346	0.5767	0.62251	0.60712	0.44881	0.55827	0.71955	0.78931	0.67428	0.53396	0.63217	0.72105	0.48334	0.52029	0.54018	0.52512	0.51316	0.66544	0.54808	0.50415	0.58121	0.3991	0.44444	0.44137	0.50802	0.56219	0.53478	0.4164	0.31917	0.40257	0.31339	0.41331	0.3909	0.39182	0.43788	0.46349
1302.4	0.60673	0.58443	0.61052	0.58071	0.42485	0.51631	0.70977	0.77647	0.66265	0.54423	0.61398	0.69992	0.46446	0.51192	0.50668	0.49647	0.49359	0.64328	0.52069	0.50277	0.56986	0.40068	0.43205	0.44538	0.47412	0.55364	0.50274	0.3808	0.29122	0.39066	0.29522	0.39345	0.37422	0.3925	0.42994	0.45501
1303.3	0.60721	0.59419	0.60119	0.56557	0.41831	0.51899	0.71178	0.82045	0.6959	0.55623	0.62289	0.67804	0.46249	0.51729	0.4953	0.51221	0.50442	0.62864	0.50064	0.48621	0.57816	0.40435	0.43829	0.46591	0.47959	0.55788	0.49146	0.37248	0.30073	0.39867	0.29293	0.39131	0.37224	0.39505	0.42788	0.45223
1304.2	0.60601	0.58437	0.61971	0.55383	0.4128	0.50503	0.71216	0.82503	0.68578	0.5825	0.60707	0.67403	0.44351	0.50167	0.507	0.51179	0.51696	0.621	0.49856	0.44796	0.55638	0.43355	0.43951	0.46397	0.45915	0.56232	0.49827	0.37435	0.29126	0.40504	0.28945	0.36969	0.36509	0.39689	0.42576	0.4461
1305.1	0.60245	0.6269	0.59357	0.53426	0.41318	0.4772	0.73052	0.81067	0.70193	0.59568	0.62189	0.64092	0.44023	0.53559	0.50962	0.48608	0.52881	0.61958	0.51104	0.43149	0.53215	0.47267	0.43389	0.45503	0.46485	0.58788	0.4964	0.36344	0.3043	0.39485	0.3056	0.3571	0.36464	0.40229	0.41404	0.43277
1305.9	0.62595	0.63819	0.60071	0.55424	0.42982	0.45261	0.7262	0.80101	0.68947	0.57252	0.58359	0.61537	0.4115	0.53711	0.48192	0.50688	0.52602	0.60774	0.50385	0.42942	0.52328	0.44894	0.40982	0.44496	0.45296	0.57587	0.47256	0.36285	0.3119	0.389	0.30954	0.35639	0.36142	0.39545	0.39147	0.42321
1306.8	0.60331	0.61594	0.59544	0.57232	0.44448	0.45634	0.71401	0.82556	0.67323	0.57376	0.6015	0.60408	0.40725	0.51571	0.50376	0.50688	0.52507	0.60141	0.51671	0.45109	0.50138	0.43621	0.41158	0.43809	0.44622	0.54355	0.45994	0.38567	0.325	0.38391	0.31712	0.35564	0.36201	0.39388	0.39856	0.41761
1307.7	0.61085	0.63649	0.60046	0.61304	0.45078	0.44981	0.722	0.79085	0.65067	0.57363	0.57457	0.60867	0.42772	0.53541	0.53023	0.51246	0.51972	0.61718	0.52351	0.43787	0.47754	0.44189	0.39314	0.46119	0.4552	0.55638	0.45161	0.40765	0.32553	0.37147	0.32723	0.35386	0.35878	0.39647	0.38585	0.4247
1308.6	0.63479	0.66527	0.5898	0.63737	0.47873	0.47009	0.73008	0.80228	0.65091	0.57982	0.56806	0.60657	0.45542	0.55725	0.5499	0.52056	0.53063	0.65347	0.55042	0.47581	0.47737	0.43702	0.39716	0.48736	0.48296	0.58126	0.44516	0.41341	0.34456	0.37759	0.34228	0.37024	0.35667	0.39915	0.38474	0.43461
1309.5	0.63815	0.6716	0.61572	0.65384	0.49636	0.47953	0.72625	0.7715	0.6199	0.55881	0.55516	0.60503	0.46562	0.55098	0.57965	0.54765	0.54971	0.64925	0.55077	0.46599	0.46776	0.42732	0.40614	0.50218	0.46579	0.58656	0.46031	0.41954	0.35448	0.37874	0.34061	0.36981	0.35632	0.40209	0.39312	0.44189
1310.3	0.60961	0.65111	0.58639	0.61661	0.46616	0.47704	0.70081	0.74423	0.62027	0.54063	0.53213	0.5987	0.46719	0.5394	0.54606	0.50325	0.53871	0.65609	0.50954	0.44515	0.44948	0.40795	0.39997	0.49302	0.46678	0.57338	0.45812	0.39834	0.33073	0.38312	0.33275	0.35387	0.34633	0.39413	0.38536	0.43819
1311.2	0.63193	0.66887	0.61731	0.61468	0.49151	0.50145	0.69297	0.73323	0.65375	0.52471	0.50861	0.5873	0.47884	0.56571	0.56103	0.50227	0.55967	0.6685	0.50356	0.45887	0.47018	0.4063	0.40888	0.50082	0.48079	0.61059	0.47388	0.39393	0.35134	0.39104	0.34855	0.38203	0.35318	0.39526	0.38089	0.44729
1312.1	0.61364	0.64972	0.63088	0.61106	0.48383	0.51707	0.66812	0.72039	0.65091	0.50901	0.50179	0.56087	0.46613	0.55136	0.54372	0.49836	0.56526	0.66751	0.51778	0.46757	0.44821	0.4036	0.40648	0.50386	0.47651	0.59776	0.47121	0.38551	0.35299	0.39512	0.362	0.3867	0.34891	0.38164	0.38176	0.43635
1313	0.56763	0.64262	0.61721	0.59766	0.44115	0.48666	0.64292	0.69482	0.6248	0.48981	0.47832	0.54184	0.44502	0.5522	0.51857	0.50261	0.561	0.62129	0.48843	0.47461	0.42374	0.39121	0.39325	0.48101	0.45113	0.58693	0.44214	0.38067	0.34603	0.3785	0.36883	0.37343	0.34662	0.37465	0.37591	0.42464
1313.9	0.56332	0.62958	0.60107	0.6312	0.4489	0.49974	0.61828	0.70651	0.63626	0.48709	0.46996	0.53098	0.46006	0.55869	0.50428	0.50329	0.55687	0.60255	0.47516	0.49826	0.42492	0.39846	0.39992	0.49352	0.48229	0.58754	0.44151	0.3979	0.35339	0.37897	0.37624	0.3944	0.35012	0.37529	0.36904	0.41725
1314.8	0.56469	0.64599	0.61214	0.63223	0.45278	0.53099	0.60115	0.69562	0.6318	0.4772	0.48072	0.52324	0.47783	0.56394	0.56139	0.50115	0.54704	0.57636	0.47378	0.50522	0.43316	0.40209	0.39857	0.51529	0.49489	0.6063	0.43662	0.3893	0.37694	0.37961	0.40567	0.41369	0.35706	0.38438	0.39244	0.41723
1315.6	0.55514	0.64484	0.59242	0.63001	0.44513	0.50401	0.6028	0.65245	0.61588	0.46043	0.46345	0.51798	0.47689	0.5493	0.55015	0.50242	0.54408	0.54747	0.4837	0.46938	0.42023	0.40115	0.38252	0.52319	0.49025	0.57919	0.41153	0.38084	0.36865	0.36598	0.41893	0.3849	0.3565	0.37644	0.39145	0.41105
1316.5	0.57509	0.64869	0.58811	0.62571	0.46139	0.4862	0.59317	0.63558	0.60495	0.44845	0.46802	0.52888	0.50453	0.55329	0.57075	0.47212	0.54574	0.53156	0.46048	0.47893	0.43117	0.38376	0.38416	0.53543	0.47999	0.56692	0.41826	0.37163	0.37776	0.36371	0.42227	0.38834	0.35391	0.39151	0.41024	0.41957
1317.4	0.58685	0.62497	0.58099	0.61407	0.4838	0.51062	0.56955	0.60559	0.57461	0.40597	0.45825	0.53224	0.48017	0.52923	0.57459	0.45615	0.53228	0.53202	0.41648	0.42906	0.40307	0.38517	0.3861	0.54389	0.48834	0.54174	0.42706	0.36282	0.36915	0.37125	0.41692	0.38984	0.34602	0.40385	0.42143	0.41869
1318.3	0.57763	0.64047	0.57465	0.59567	0.48368	0.49582	0.56971	0.5563	0.55866	0.37011	0.44836	0.51412	0.44032	0.52834	0.5765	0.44669	0.52302	0.50542	0.41774	0.41265	0.39633	0.34936	0.37509	0.53168	0.44986	0.53588	0.40294	0.34365	0.37192	0.36974	0.41891	0.37927	0.33654	0.39749	0.42667	0.42167
1319.2	0.56165	0.62076	0.58136	0.60342	0.50501	0.50295	0.5947	0.54564	0.53839	0.34973	0.45161	0.52235	0.45743	0.51001	0.56009	0.46963	0.55065	0.52372	0.43233	0.39597	0.39767	0.36077	0.37561	0.5417	0.44504	0.53548	0.42389	0.3486	0.37354	0.37532	0.41727	0.37667	0.33854	0.39507	0.42403	0.42939
1320	0.54262	0.62517	0.54751	0.58449	0.48004	0.50787	0.55941	0.53805	0.49964	0.32389	0.42597	0.50835	0.43474	0.49571	0.51172	0.48004	0.52043	0.52155	0.39892	0.38809	0.36707	0.35061	0.36668	0.52704	0.41171	0.54314	0.40449	0.35575	0.37643	0.38609	0.41168	0.3869	0.33094	0.40247	0.41938	0.4227
1320.9	0.52921	0.61073	0.51661	0.57846	0.47402	0.4955	0.55092	0.53482	0.50735	0.32197	0.39494	0.49916	0.41625	0.46688	0.45796	0.51129	0.48645	0.49522	0.40163	0.39177	0.36023	0.36163	0.35986	0.50073	0.39748	0.53851	0.38801	0.36313	0.38868	0.38765	0.42007	0.39659	0.33661	0.40148	0.40935	0.41865
1321.8	0.50782	0.5891	0.53648	0.60258	0.46096	0.47835	0.54024	0.50303	0.51364	0.3192	0.36673	0.49456	0.41994	0.45633	0.44402	0.50376	0.49569	0.48403	0.41745	0.40381	0.37631	0.3198	0.31672	0.48128	0.37202	0.53664	0.3768	0.36027	0.40144	0.38782	0.42102	0.40764	0.34099	0.38825	0.39249	0.41956
1322.7	0.51385	0.57552	0.54963	0.6224	0.47443	0.49254	0.53864	0.53533	0.53297	0.32468	0.3656	0.51626	0.45724	0.46065	0.43914	0.50248	0.51912	0.51965	0.41585	0.40964	0.38291	0.33392	0.31351	0.49611	0.39682	0.54359	0.40743	0.36706	0.42648	0.40203	0.43911	0.43098	0.36354	0.4081	0.40851	0.42836
1323.6	0.50538	0.59271	0.53249	0.62792	0.44516	0.44897	0.50516	0.51556	0.53247	0.33075	0.33487	0.51979	0.4136	0.46948	0.43226	0.52092	0.49589	0.49322	0.3956	0.40478	0.37	0.33641	0.2874	0.49315	0.38507	0.53997	0.3604	0.39304	0.42706	0.39563	0.43575	0.42987	0.36442	0.41834	0.39815	0.43174
1324.4	0.51668	0.5996	0.56793	0.66219	0.44741	0.45417	0.54261	0.52345	0.53689	0.32728	0.34673	0.53727	0.42308	0.47323	0.48254	0.51651	0.5008	0.49278	0.43219	0.41028	0.39417	0.35856	0.28767	0.52166	0.41711	0.55734	0.37965	0.40438	0.44689	0.40512	0.44927	0.44325	0.37516	0.4261	0.40121	0.44027
1325.3	0.51706	0.62585	0.59014	0.67785	0.47105	0.47016	0.54917	0.52522	0.52101	0.3342	0.35154	0.55686	0.45644	0.48997	0.51623	0.53572	0.52109	0.51771	0.44622	0.40233	0.41088	0.36789	0.29619	0.57562	0.44284	0.58243	0.37764	0.42265	0.46504	0.41886	0.45902	0.45521	0.3961	0.44271	0.41911	0.45216
1326.2	0.52872	0.67665	0.61274	0.68859	0.52115	0.4794	0.56572	0.54973	0.53362	0.34196	0.37052	0.55725	0.45625	0.48049	0.5418	0.55573	0.50988	0.53191	0.47439	0.41235	0.43966	0.40083	0.33066	0.59799	0.46318	0.60534	0.39415	0.43917	0.47337	0.43353	0.48696	0.47721	0.41554	0.46163	0.44642	0.46819
1327.1	0.53149	0.67587	0.60888	0.6849	0.53044	0.47031	0.56755	0.51919	0.5209	0.34307	0.36391	0.53632	0.4584	0.48626	0.57549	0.57507	0.5193	0.54373	0.46639	0.42133	0.45155	0.41031	0.33281	0.59373	0.46663	0.62217	0.39165	0.44884	0.47803	0.44477	0.48817	0.48816	0.41572	0.46045	0.45444	0.47025
1328	0.54596	0.66721	0.60774	0.67709	0.55214	0.48357	0.56889	0.51718	0.51101	0.31979	0.36912	0.52125	0.46455	0.49413	0.55342	0.56536	0.5179	0.53565	0.46644	0.43808	0.44822	0.38524	0.33006	0.58348	0.45334	0.62528	0.39823	0.43939	0.4889	0.46085	0.48846	0.50144	0.42876	0.45635	0.47092	0.46482
1328.8	0.54213	0.67776	0.57774	0.65447	0.56994	0.47445	0.54502	0.50286	0.51807	0.33422	0.3729	0.52886	0.47269	0.51018	0.5226	0.551	0.53403	0.52981	0.43323	0.43879	0.47091	0.37807	0.31993	0.57723	0.46586	0.62477	0.40001	0.42935	0.49561	0.47506	0.49022	0.51552	0.44296	0.46221	0.49727	0.47597
1329.7	0.51892	0.64998	0.54357	0.66323	0.52873	0.46422	0.52663	0.49884	0.5056	0.3133	0.35204	0.52235	0.43755	0.48462	0.50357	0.5196	0.51537	0.50621	0.40343	0.43854	0.45114	0.36138	0.31188	0.53604	0.43881	0.61274	0.39512	0.41101	0.48752	0.48672	0.48594	0.51688	0.44209	0.45714	0.50593	0.48154
1330.6	0.54956	0.63723	0.55883	0.66523	0.4786	0.44962	0.53877	0.52444	0.5056	0.30681	0.35509	0.54467	0.47653	0.51452	0.50585	0.52259	0.51434	0.49965	0.41377	0.44423	0.44918	0.36827	0.31855	0.5668	0.45528	0.61877	0.41255	0.44331	0.49644	0.50385	0.49627	0.53355	0.45702	0.4705	0.51889	0.49911
1331.5	0.55428	0.63481	0.58101	0.66858	0.46426	0.45832	0.51522	0.54567	0.50166	0.31115	0.38014	0.56539	0.46947	0.49712	0.48716	0.52925	0.49339	0.49218	0.39537	0.45642	0.45601	0.37894	0.3346	0.58862	0.44013	0.61761	0.42662	0.45746	0.51444	0.52035	0.50339	0.53854	0.47723	0.48737	0.55174	0.52138
1332.4	0.55493	0.6594	0.58123	0.68845	0.46891	0.44291	0.52099	0.57399	0.52572	0.31955	0.3947	0.55935	0.47021	0.51698	0.50562	0.5247	0.49626	0.51222	0.40322	0.45899	0.47558	0.37134	0.36513	0.59734	0.45818	0.6433	0.44834	0.47795	0.53602	0.53452	0.52429	0.55619	0.48857	0.4989	0.56452	0.54658
1333.2	0.54882	0.65369	0.60274	0.71458	0.46584	0.44824	0.53159	0.58505	0.52354	0.31875	0.39923	0.54188	0.45063	0.52608	0.52694	0.56408	0.5003	0.52323	0.40481	0.4539	0.46368	0.38441	0.40436	0.59612	0.45095	0.67161	0.46634	0.51328	0.54805	0.54739	0.53928	0.57243	0.50362	0.51217	0.58287	0.55748
1334.1	0.5751	0.69571	0.63838	0.69811	0.51118	0.45867	0.54761	0.61878	0.5457	0.33297	0.42991	0.53414	0.46268	0.55794	0.56554	0.58261	0.53383	0.52771	0.42406	0.47244	0.48097	0.42025	0.43101	0.6027	0.4791	0.70941	0.50955	0.53669	0.58346	0.55463	0.54354	0.60023	0.51678	0.5301	0.60256	0.56702
1335	0.58792	0.71786	0.64911	0.70908	0.53236	0.4853	0.54563	0.62521	0.56761	0.35897	0.45224	0.54389	0.46154	0.55354	0.57371	0.577	0.56185	0.54427	0.43621	0.49854	0.50033	0.45493	0.45072	0.60657	0.49682	0.72417	0.53656	0.54816	0.63782	0.57383	0.57035	0.62229	0.5453	0.54964	0.63563	0.57687
1335.9	0.59521	0.75503	0.64381	0.73226	0.54569	0.47715	0.56852	0.64102	0.58968	0.36221	0.44032	0.56711	0.46207	0.55297	0.59673	0.59636	0.56272	0.53897	0.4321	0.49253	0.50328	0.46462	0.46066	0.60266	0.51057	0.73431	0.53904	0.57306	0.6561	0.59277	0.58918	0.63581	0.56973	0.55749	0.64547	0.59269
1336.7	0.56291	0.72436	0.66086	0.74495	0.51266	0.47334	0.55618	0.63675	0.56907	0.36824	0.41867	0.57433	0.44938	0.51686	0.59125	0.60249	0.54397	0.49926	0.42861	0.47608	0.49634	0.50385	0.45211	0.57602	0.50652	0.71931	0.5529	0.57542	0.66515	0.60134	0.59722	0.64791	0.58851	0.57293	0.66168	0.59658
1337.6	0.61087	0.7349	0.69408	0.78923	0.53848	0.49943	0.56931	0.68186	0.59849	0.3958	0.4446	0.60793	0.48859	0.51193	0.59062	0.59651	0.57543	0.51632	0.46403	0.49701	0.52725	0.55745	0.47067	0.5974	0.52711	0.72873	0.58556	0.61237	0.69973	0.62673	0.62502	0.67444	0.62137	0.60046	0.68969	0.62768
1338.5	0.6019	0.6984	0.70186	0.8081	0.51801	0.49944	0.56205	0.65881	0.57719	0.40015	0.43203	0.62088	0.47198	0.48313	0.56312	0.57634	0.5852	0.52592	0.44713	0.49236	0.53158	0.56649	0.47213	0.60124	0.54079	0.70721	0.58846	0.62546	0.70962	0.64308	0.65455	0.67747	0.64824	0.61366	0.70154	0.64544
1339.4	0.57434	0.6599	0.66827	0.80197	0.52627	0.48644	0.56632	0.65943	0.55734	0.39646	0.42811	0.61471	0.43848	0.47108	0.53695	0.57178	0.58796	0.50642	0.4319	0.46746	0.51674	0.5599	0.4843	0.60157	0.53105	0.70223	0.58928	0.62436	0.697	0.64785	0.65777	0.68123	0.66017	0.62835	0.71478	0.6654
1340.3	0.54247	0.62784	0.6781	0.78889	0.52395	0.48939	0.56359	0.67667	0.54496	0.39226	0.44487	0.61681	0.41923	0.47272	0.52512	0.52656	0.61543	0.48991	0.45325	0.48847	0.52189	0.56994	0.49733	0.60323	0.52538	0.71611	0.61234	0.63909	0.71003	0.65447	0.67247	0.71068	0.67551	0.64919	0.72827	0.6867
1341.1	0.5673	0.65532	0.69483	0.80062	0.57918	0.50066	0.57913	0.69789	0.56632	0.41368	0.46545	0.65239	0.44216	0.48339	0.55178	0.52269	0.64856	0.51293	0.45273	0.51184	0.56009	0.60348	0.52154	0.64811	0.55056	0.73229	0.63535	0.67465	0.73864	0.6783	0.70105	0.73497	0.70293	0.67556	0.75167	0.71759
1342	0.54388	0.64728	0.67909	0.77856	0.59339	0.50455	0.57613	0.68091	0.56091	0.40902	0.48028	0.66168	0.41612	0.4918	0.56417	0.51621	0.65097	0.50859	0.44123	0.52113	0.56976	0.60233	0.53276	0.64291	0.57607	0.74268	0.64258	0.67007	0.76611	0.68789	0.71612	0.75295	0.72061	0.68439	0.76882	0.73033
1342.9	0.53347	0.67027	0.6951	0.78592	0.60599	0.49875	0.58077	0.70874	0.59355	0.42762	0.50718	0.66505	0.41131	0.50268	0.57958	0.51087	0.62839	0.49379	0.46209	0.53464	0.60584	0.60955	0.5634	0.65572	0.58443	0.75807	0.66897	0.71926	0.78037	0.71112	0.74363	0.77542	0.74641	0.70324	0.78167	0.75327
1343.8	0.5295	0.68703	0.67014	0.79231	0.57341	0.49829	0.56734	0.72541	0.59159	0.44521	0.50062	0.66845	0.40732	0.51583	0.57828	0.50377	0.59785	0.48607	0.43079	0.54047	0.60905	0.63732	0.58142	0.63144	0.5936	0.77443	0.67069	0.75614	0.79104	0.72827	0.76676	0.78695	0.76275	0.72217	0.78342	0.76763
1344.6	0.54907	0.68991	0.66009	0.80777	0.56316	0.50242	0.569	0.7321	0.59507	0.45912	0.4981	0.66768	0.39507	0.51213	0.56534	0.53928	0.55921	0.50528	0.41808	0.50894	0.62324	0.65679	0.61272	0.63157	0.61893	0.76678	0.69276	0.7918	0.80494	0.7362	0.79254	0.78807	0.77857	0.73942	0.78906	0.77685
1345.5	0.56427	0.70062	0.6429	0.8285	0.55632	0.53248	0.58318	0.74627	0.6159	0.48494	0.527	0.66316	0.37966	0.51249	0.55607	0.55238	0.57108	0.51529	0.43028	0.50522	0.63354	0.67365	0.65262	0.6265	0.65418	0.80467	0.71798	0.83249	0.82449	0.75449	0.81445	0.81501	0.80226	0.76321	0.81389	0.79221
1346.4	0.56652	0.69595	0.65707	0.83364	0.54267	0.53232	0.57347	0.76546	0.63331	0.49033	0.52738	0.6769	0.39934	0.49419	0.56701	0.55196	0.57439	0.49655	0.44076	0.51213	0.63771	0.68332	0.66986	0.63041	0.65299	0.81268	0.75838	0.86596	0.83984	0.77573	0.83283	0.82258	0.82104	0.78998	0.82428	0.81084
1347.3	0.58814	0.70018	0.6129	0.84772	0.5333	0.54789	0.56594	0.78427	0.6396	0.4925	0.53283	0.69531	0.41664	0.50402	0.5631	0.57873	0.60313	0.49759	0.43248	0.52108	0.62882	0.69507	0.69122	0.63537	0.66955	0.84259	0.75846	0.8866	0.87086	0.78755	0.85016	0.8426	0.83539	0.81867	0.85033	0.83776
1348.1	0.58908	0.69148	0.6303	0.84312	0.56041	0.53503	0.58342	0.77855	0.68203	0.50517	0.57031	0.69442	0.44099	0.4678	0.56482	0.58737	0.64023	0.49636	0.44496	0.53042	0.66744	0.70662	0.71378	0.6415	0.66995	0.86172	0.78674	0.89414	0.89068	0.80099	0.85445	0.8533	0.85937	0.83377	0.86869	0.86305
1349	0.60366	0.69825	0.63576	0.86029	0.60484	0.55741	0.59707	0.80266	0.71685	0.5489	0.6124	0.7095	0.46716	0.46916	0.56232	0.61286	0.67516	0.50562	0.48822	0.56017	0.69175	0.76294	0.74784	0.65297	0.70395	0.88788	0.80066	0.92132	0.92364	0.83449	0.88699	0.87261	0.88317	0.8692	0.9018	0.88516
1349.9	0.59209	0.67521	0.60794	0.83989	0.61725	0.57596	0.59553	0.81086	0.71622	0.55127	0.61428	0.72577	0.48721	0.48016	0.53673	0.59716	0.69458	0.52091	0.50495	0.57	0.68565	0.78552	0.782	0.64479	0.67928	0.89248	0.809	0.9291	0.93821	0.84887	0.90013	0.87349	0.89308	0.8939	0.90746	0.90731
1350.8	0.55158	0.66046	0.57838	0.82194	0.6115	0.57932	0.59539	0.81676	0.70136	0.54483	0.59882	0.71045	0.47625	0.47503	0.4999	0.6111	0.6773	0.52755	0.50618	0.54855	0.68768	0.79927	0.79349	0.63582	0.66732	0.86665	0.79723	0.9335	0.94045	0.85168	0.8989	0.8674	0.89076	0.90126	0.91289	0.91744
1351.6	0.53388	0.64026	0.61937	0.81154	0.62595	0.58965	0.62074	0.81648	0.72099	0.56451	0.62395	0.70145	0.47755	0.46884	0.51216	0.60422	0.67472	0.54658	0.52512	0.52809	0.72211	0.86185	0.83792	0.624	0.65574	0.87749	0.83556	0.9309	0.94506	0.8704	0.9226	0.87364	0.91855	0.92513	0.93114	0.93544
1352.5	0.50579	0.64472	0.61152	0.80447	0.63551	0.61402	0.63024	0.86013	0.72367	0.58117	0.5924	0.71502	0.45797	0.50262	0.51252	0.61424	0.66535	0.56837	0.53157	0.52462	0.72888	0.87345	0.84998	0.61553	0.66373	0.90408	0.84271	0.95395	0.96468	0.8832	0.9301	0.88601	0.92545	0.94309	0.94043	0.93765
1353.4	0.49036	0.62628	0.61256	0.77901	0.60154	0.61377	0.62893	0.84313	0.70195	0.59193	0.56455	0.72339	0.46747	0.49902	0.51492	0.593	0.66908	0.57105	0.52333	0.52285	0.7294	0.86886	0.85903	0.61024	0.67543	0.90221	0.85687	0.94905	0.96692	0.88016	0.9322	0.90027	0.92602	0.95471	0.93626	0.94388
1354.3	0.48685	0.63511	0.63331	0.78029	0.60919	0.62386	0.64023	0.87257	0.70306	0.59322	0.57147	0.71751	0.48699	0.5007	0.52375	0.60661	0.65274	0.57673	0.50299	0.53338	0.75318	0.87429	0.87847	0.62799	0.71042	0.91343	0.88413	0.95858	0.98145	0.89606	0.949	0.91708	0.93982	0.96331	0.95053	0.95723
1355.1	0.48957	0.63955	0.61377	0.78647	0.60383	0.62096	0.65291	0.89693	0.68512	0.62347	0.57965	0.71766	0.47453	0.51895	0.54192	0.62789	0.65515	0.57318	0.48958	0.54828	0.75329	0.88398	0.90602	0.61871	0.72505	0.94587	0.89096	0.97006	0.98648	0.90299	0.95991	0.92693	0.9479	0.97678	0.95086	0.95935
1356	0.48925	0.64369	0.58097	0.77563	0.59599	0.63381	0.67762	0.89811	0.65769	0.63613	0.55844	0.73237	0.47373	0.52398	0.51015	0.62983	0.66039	0.58718	0.4998	0.55078	0.7542	0.85981	0.90753	0.62196	0.75245	0.9459	0.89261	0.96754	0.98736	0.90526	0.94919	0.92282	0.92514	0.97794	0.93825	0.94979
1356.9	0.50939	0.65402	0.58216	0.76006	0.58609	0.64282	0.67024	0.88018	0.64395	0.61928	0.56129	0.71544	0.49209	0.52721	0.50802	0.60376	0.66585	0.56405	0.5132	0.52496	0.73622	0.84091	0.91138	0.60581	0.74685	0.94493	0.90796	0.94496	0.98539	0.89925	0.95715	0.94273	0.90903	0.98394	0.93465	0.95216
1357.8	0.50585	0.67167	0.58045	0.76628	0.59262	0.64784	0.72273	0.90184	0.66102	0.60236	0.55433	0.70129	0.50426	0.56983	0.53032	0.61216	0.65136	0.57429	0.54375	0.52872	0.73933	0.8368	0.9002	0.58583	0.74263	0.96501	0.92657	0.94504	0.97605	0.90029	0.9543	0.93717	0.90565	0.96757	0.93022	0.94211
1358.6	0.50039	0.68494	0.60622	0.75706	0.56503	0.63696	0.74755	0.88645	0.68179	0.61053	0.53292	0.69946	0.50461	0.5823	0.55577	0.61896	0.64756	0.55915	0.58594	0.52812	0.73099	0.83519	0.89133	0.56364	0.74967	0.96503	0.93048	0.92972	0.96531	0.88385	0.94108	0.92979	0.89684	0.96362	0.91927	0.92795
1359.5	0.51736	0.66558	0.62811	0.74165	0.57209	0.64103	0.7712	0.87427	0.70574	0.59138	0.54234	0.69678	0.52869	0.57772	0.54815	0.59628	0.63669	0.58076	0.59337	0.54333	0.7253	0.83965	0.9101	0.56404	0.7405	0.94185	0.92927	0.92558	0.9588	0.8834	0.94339	0.93133	0.87782	0.95635	0.91819	0.92804
1360.4	0.50202	0.64888	0.64472	0.74654	0.55287	0.63279	0.76877	0.89002	0.72365	0.5733	0.55265	0.68694	0.54034	0.57641	0.55694	0.59777	0.62964	0.5721	0.57195	0.54314	0.71415	0.82774	0.91676	0.56512	0.71841	0.90585	0.93383	0.92472	0.95317	0.87011	0.93844	0.92689	0.86708	0.9466	0.91085	0.91946
1361.3	0.50195	0.63697	0.67387	0.76807	0.57219	0.65268	0.81506	0.90849	0.73439	0.59243	0.5639	0.6803	0.55039	0.57753	0.58789	0.61461	0.63993	0.60082	0.59274	0.59252	0.7238	0.86551	0.94148	0.58947	0.73604	0.90258	0.94593	0.92733	0.95953	0.86932	0.93147	0.91061	0.85756	0.92938	0.90308	0.91411
1362.1	0.51786	0.63952	0.67414	0.75814	0.58453	0.67674	0.80753	0.93254	0.74354	0.59416	0.57191	0.67583	0.56813	0.57904	0.57234	0.58442	0.64636	0.62901	0.59965	0.61364	0.73637	0.88077	0.94743	0.58687	0.74374	0.89256	0.92488	0.91036	0.96489	0.8742	0.91917	0.91682	0.84374	0.93083	0.89484	0.91324
1363	0.52933	0.63725	0.67362	0.77482	0.5975	0.67697	0.8233	0.93778	0.74005	0.59425	0.57556	0.66626	0.57592	0.61577	0.56448	0.57897	0.6743	0.62824	0.60025	0.61609	0.74816	0.8827	0.93963	0.58041	0.7374	0.86712	0.91301	0.90345	0.95919	0.85924	0.9066	0.9098	0.80939	0.91611	0.88299	0.89738
1363.9	0.52536	0.66873	0.69619	0.78948	0.60489	0.68211	0.84367	0.9376	0.77495	0.59895	0.55384	0.67315	0.57386	0.62994	0.60851	0.57753	0.71641	0.63318	0.61426	0.62201	0.76512	0.85495	0.91238	0.56907	0.76101	0.87903	0.91427	0.88755	0.94182	0.84278	0.88824	0.90261	0.79417	0.89823	0.8712	0.87604
1364.8	0.52329	0.68059	0.70662	0.79996	0.61172	0.68676	0.84912	0.91176	0.76	0.57886	0.52419	0.66422	0.55863	0.636	0.62059	0.60362	0.70803	0.63302	0.61864	0.62135	0.76692	0.84356	0.86589	0.54493	0.76333	0.88244	0.88899	0.88014	0.91744	0.82375	0.85988	0.8775	0.75584	0.86392	0.84592	0.85876
1365.6	0.5511	0.72788	0.70919	0.8044	0.63122	0.7141	0.86115	0.88395	0.75807	0.57652	0.53591	0.68831	0.57205	0.66436	0.61078	0.61303	0.70869	0.66106	0.63018	0.61417	0.77743	0.80968	0.83242	0.55251	0.77808	0.88953	0.85721	0.8681	0.90036	0.81577	0.83949	0.86454	0.73703	0.84583	0.83779	0.85366
1366.5	0.52649	0.72832	0.70097	0.798	0.61889	0.69547	0.86142	0.84701	0.74221	0.5593	0.52583	0.69592	0.55729	0.65487	0.58561	0.63576	0.70538	0.62007	0.60974	0.59191	0.75867	0.773	0.79871	0.5679	0.75907	0.87683	0.80508	0.84383	0.86029	0.77693	0.80772	0.84022	0.69463	0.81711	0.80323	0.83072
1367.4	0.51616	0.72522	0.67908	0.7726	0.60902	0.7094	0.874	0.82149	0.73687	0.54128	0.52286	0.69032	0.57881	0.62411	0.58138	0.61769	0.66706	0.6418	0.62048	0.57321	0.7521	0.74606	0.77791	0.57981	0.71656	0.85845	0.7721	0.82509	0.83067	0.7696	0.7847	0.81974	0.66739	0.79083	0.78819	0.81224
1368.2	0.50135	0.68755	0.65348	0.73502	0.58819	0.70502	0.84931	0.78163	0.71119	0.52557	0.50051	0.66673	0.57026	0.59749	0.5484	0.5729	0.60957	0.63249	0.61491	0.53107	0.72666	0.72771	0.72057	0.55686	0.68532	0.81485	0.7255	0.76066	0.79237	0.74364	0.74108	0.77773	0.62237	0.75679	0.74463	0.78278
1369.1	0.54858	0.6936	0.68945	0.72848	0.61067	0.73679	0.87014	0.76446	0.73538	0.55481	0.52685	0.6815	0.61905	0.62145	0.60089	0.55906	0.62567	0.63897	0.65386	0.5444	0.71516	0.73041	0.70305	0.58267	0.70343	0.82653	0.74257	0.75265	0.7881	0.73134	0.73188	0.77318	0.60509	0.74929	0.72595	0.76608
1370	0.52002	0.65266	0.65808	0.71696	0.58931	0.6921	0.85432	0.75533	0.73773	0.53838	0.49363	0.66365	0.62861	0.60584	0.59644	0.54977	0.60342	0.61183	0.64617	0.52829	0.70661	0.7357	0.66391	0.55901	0.68119	0.77446	0.70303	0.73053	0.74218	0.69192	0.70064	0.74328	0.56232	0.72195	0.68077	0.72659
1370.9	0.52418	0.66133	0.64387	0.72103	0.61013	0.68084	0.84881	0.71657	0.73144	0.53376	0.48696	0.63715	0.62728	0.60981	0.59844	0.54401	0.60641	0.62344	0.63873	0.51666	0.69663	0.70765	0.63855	0.54561	0.67669	0.77686	0.67688	0.71523	0.71716	0.6709	0.66475	0.70106	0.53715	0.69142	0.65701	0.69982
1371.7	0.52971	0.66346	0.65748	0.72204	0.61869	0.66967	0.84241	0.70447	0.71792	0.55668	0.49108	0.6538	0.60397	0.61985	0.6034	0.55216	0.60872	0.62691	0.64094	0.53436	0.67511	0.72039	0.6083	0.53764	0.70723	0.79035	0.6425	0.70322	0.69385	0.63292	0.64944	0.66482	0.50931	0.66574	0.62969	0.67729
1372.6	0.5566	0.7016	0.68601	0.76032	0.63969	0.67768	0.86673	0.68317	0.71159	0.56369	0.50566	0.67959	0.6419	0.65719	0.61352	0.61314	0.63179	0.6241	0.65082	0.56735	0.68744	0.71916	0.59733	0.58024	0.70042	0.8038	0.64202	0.73545	0.68883	0.61205	0.63305	0.64436	0.49436	0.63766	0.61192	0.6669
1373.5	0.54119	0.72516	0.64924	0.77938	0.63742	0.65725	0.86824	0.68099	0.69976	0.52344	0.48812	0.6611	0.636	0.66379	0.60771	0.63541	0.60377	0.64771	0.61555	0.57272	0.68874	0.70316	0.57065	0.56384	0.68594	0.79303	0.60279	0.715	0.64661	0.58994	0.60308	0.62211	0.46621	0.59192	0.59616	0.63896
1374.3	0.55664	0.76439	0.69283	0.78402	0.64102	0.65442	0.88049	0.64537	0.69576	0.50824	0.5029	0.66794	0.62545	0.70097	0.6336	0.63119	0.62829	0.66035	0.64047	0.57818	0.66913	0.68042	0.54579	0.55959	0.67551	0.79766	0.60188	0.6928	0.61827	0.56968	0.58635	0.59949	0.44556	0.5514	0.57992	0.62151
1375.2	0.55109	0.74407	0.6888	0.77825	0.59935	0.65748	0.87178	0.63103	0.69601	0.50211	0.48998	0.66024	0.61945	0.68701	0.65883	0.60943	0.60038	0.65061	0.63283	0.57506	0.65196	0.66523	0.51142	0.52945	0.63443	0.74904	0.59757	0.65749	0.586	0.53495	0.55543	0.57556	0.41831	0.50646	0.55574	0.58774
1376.1	0.57709	0.74686	0.69432	0.78496	0.60308	0.67581	0.87416	0.60146	0.72062	0.49472	0.49589	0.64725	0.64025	0.71294	0.69314	0.62207	0.62473	0.68595	0.62065	0.58129	0.66769	0.64292	0.49151	0.50707	0.62168	0.74793	0.6009	0.63945	0.55824	0.52519	0.52111	0.56546	0.40272	0.4686	0.54155	0.55877
1377	0.57933	0.74255	0.66273	0.77873	0.62083	0.65457	0.86892	0.61032	0.7278	0.50659	0.50902	0.62536	0.62493	0.70355	0.69805	0.62965	0.63937	0.69837	0.62354	0.57168	0.67442	0.62619	0.48142	0.48497	0.61403	0.7321	0.58031	0.61734	0.52553	0.5007	0.5074	0.55953	0.3796	0.44006	0.52799	0.53179
1377.8	0.59473	0.74521	0.65935	0.75951	0.61349	0.65847	0.85289	0.59362	0.72106	0.53249	0.50683	0.63672	0.62704	0.69009	0.66667	0.64534	0.65821	0.68078	0.64079	0.57945	0.66245	0.59758	0.45565	0.47929	0.59321	0.71175	0.55468	0.59325	0.49843	0.47267	0.4784	0.55025	0.35348	0.41285	0.49546	0.51326
1378.7	0.58768	0.71718	0.63498	0.76256	0.60958	0.68211	0.86266	0.57974	0.70753	0.53052	0.49955	0.63959	0.64162	0.66522	0.66329	0.65823	0.64738	0.6817	0.59599	0.57792	0.64735	0.57597	0.44686	0.48363	0.58743	0.68905	0.54557	0.57375	0.48826	0.448	0.46513	0.52721	0.32827	0.3976	0.48719	0.49559
1379.6	0.62012	0.74813	0.67174	0.78106	0.6592	0.69691	0.88133	0.60672	0.70321	0.56634	0.52978	0.67048	0.69636	0.69938	0.68931	0.69766	0.69298	0.72001	0.64089	0.60925	0.65771	0.6043	0.4654	0.51002	0.62351	0.69406	0.55223	0.58431	0.4827	0.4439	0.47339	0.53219	0.31949	0.39202	0.5066	0.49618
1380.4	0.61103	0.74866	0.66107	0.79942	0.65813	0.67417	0.87384	0.59488	0.68489	0.55205	0.50782	0.67793	0.68043	0.67207	0.68071	0.71814	0.66713	0.69914	0.63965	0.61293	0.62447	0.60748	0.45204	0.50759	0.61266	0.66031	0.54774	0.56034	0.46849	0.41696	0.44824	0.50249	0.29676	0.37282	0.48412	0.48031
1381.3	0.62207	0.75357	0.69896	0.82044	0.65641	0.69182	0.89682	0.58277	0.69039	0.55379	0.51221	0.70297	0.70979	0.70431	0.70545	0.72921	0.65681	0.7047	0.65476	0.61631	0.60014	0.61424	0.44932	0.50382	0.61652	0.6782	0.54889	0.54954	0.44519	0.40285	0.43665	0.49613	0.281	0.36506	0.48882	0.47872
1382.2	0.62254	0.73824	0.68429	0.79874	0.65519	0.68358	0.884	0.5625	0.6906	0.56743	0.49394	0.68932	0.70408	0.71178	0.72507	0.67997	0.65774	0.68911	0.64845	0.59169	0.57591	0.6249	0.42221	0.47507	0.59909	0.67725	0.53458	0.52653	0.4267	0.38575	0.40955	0.45704	0.26457	0.34762	0.47207	0.45228
1383	0.63701	0.73265	0.70378	0.79954	0.67824	0.67668	0.85792	0.57998	0.70042	0.58452	0.4917	0.69205	0.72098	0.71083	0.72851	0.69274	0.65205	0.68075	0.67764	0.6185	0.56916	0.62865	0.41225	0.46756	0.58882	0.66902	0.53285	0.52507	0.40032	0.38429	0.39028	0.45631	0.2556	0.32263	0.45114	0.4377
1383.9	0.64276	0.70587	0.71286	0.79407	0.66686	0.69954	0.85334	0.56249	0.70079	0.5662	0.49355	0.69306	0.68712	0.69883	0.73819	0.69003	0.64446	0.68755	0.67426	0.60373	0.55787	0.61604	0.39223	0.44875	0.57302	0.64785	0.54456	0.52516	0.38378	0.37589	0.37906	0.44171	0.24303	0.29761	0.41342	0.41897
1384.8	0.64639	0.68714	0.71356	0.76102	0.67679	0.70038	0.82748	0.56553	0.67563	0.57678	0.48908	0.67771	0.67991	0.69679	0.74748	0.68518	0.65554	0.69136	0.66913	0.58561	0.55602	0.60086	0.35558	0.46219	0.57509	0.61946	0.5355	0.51393	0.36131	0.37195	0.36044	0.43649	0.22485	0.27189	0.38382	0.40635
1385.7	0.66886	0.70807	0.72035	0.75931	0.67842	0.72931	0.83805	0.6009	0.69876	0.58971	0.49543	0.67286	0.69713	0.69205	0.75278	0.69902	0.68402	0.71375	0.69315	0.61966	0.55966	0.61057	0.37124	0.46768	0.60495	0.62381	0.53093	0.50819	0.36638	0.36421	0.35604	0.44099	0.22505	0.25595	0.37385	0.39659
1386.5	0.67555	0.70732	0.74375	0.77182	0.67783	0.71537	0.84423	0.58964	0.71493	0.58157	0.51556	0.6851	0.70747	0.69718	0.75899	0.71592	0.6902	0.72329	0.72155	0.62532	0.56687	0.61954	0.39633	0.47783	0.59546	0.60759	0.53129	0.50128	0.35709	0.35102	0.34766	0.4275	0.22861	0.23938	0.36383	0.39518
1387.4	0.69233	0.71852	0.73692	0.78408	0.65613	0.71321	0.84339	0.60677	0.71339	0.58863	0.51753	0.6894	0.71462	0.72872	0.76877	0.74072	0.71649	0.76164	0.70817	0.6139	0.59675	0.62474	0.40387	0.49651	0.60734	0.63476	0.5416	0.50096	0.35262	0.34978	0.33814	0.41371	0.22422	0.23324	0.37303	0.38647
1388.3	0.69949	0.7189	0.70775	0.7884	0.62677	0.68658	0.83303	0.60502	0.71701	0.57957	0.49764	0.68085	0.72149	0.71463	0.72992	0.72806	0.69564	0.74556	0.68628	0.62926	0.5894	0.60784	0.3988	0.50107	0.59804	0.62989	0.51884	0.48286	0.32658	0.33106	0.31946	0.39676	0.2054	0.21857	0.36038	0.37109
1389.1	0.72271	0.73259	0.7224	0.79963	0.62182	0.68855	0.8581	0.6393	0.75337	0.57973	0.4973	0.69717	0.76289	0.72681	0.72816	0.73195	0.72374	0.75208	0.69244	0.6473	0.58413	0.5868	0.41475	0.49533	0.59361	0.66064	0.51412	0.49951	0.32448	0.32385	0.32444	0.39288	0.20699	0.2183	0.36059	0.36651
1390	0.71564	0.72104	0.70169	0.79879	0.58825	0.6546	0.82805	0.61355	0.71516	0.56144	0.47994	0.68331	0.7323	0.71599	0.69889	0.70426	0.67968	0.7351	0.69507	0.60686	0.56382	0.55886	0.37823	0.48756	0.57809	0.61825	0.50612	0.5052	0.29835	0.31607	0.30585	0.35668	0.17993	0.20201	0.32863	0.34931
1390.9	0.7198	0.73779	0.70243	0.79185	0.59422	0.67553	0.81329	0.63176	0.70522	0.57094	0.47906	0.67236	0.75022	0.73085	0.68201	0.72055	0.68984	0.7487	0.68566	0.61935	0.55955	0.54904	0.38759	0.47789	0.59309	0.62619	0.49634	0.50579	0.29448	0.32117	0.29851	0.35123	0.17684	0.20829	0.33888	0.34967
1391.7	0.69188	0.73334	0.7	0.76791	0.59588	0.65646	0.79048	0.60441	0.67058	0.55003	0.47048	0.65415	0.72099	0.70239	0.68323	0.68056	0.67301	0.70225	0.67077	0.6301	0.53887	0.55922	0.37912	0.45814	0.56801	0.60283	0.48217	0.49048	0.29732	0.29832	0.28828	0.32142	0.16417	0.19606	0.31017	0.33084
1392.6	0.71081	0.75155	0.7387	0.76638	0.63444	0.65704	0.78087	0.61905	0.6827	0.56503	0.48358	0.65567	0.71517	0.74561	0.72555	0.68312	0.70725	0.71167	0.71297	0.63132	0.5434	0.55994	0.38154	0.47371	0.57683	0.64945	0.49435	0.48688	0.31832	0.30366	0.2954	0.31983	0.16621	0.20388	0.31537	0.33684
1393.5	0.7258	0.78454	0.75523	0.78686	0.61908	0.64651	0.77794	0.59872	0.69658	0.5592	0.4973	0.66602	0.73463	0.77821	0.75689	0.68609	0.70758	0.72033	0.76183	0.63099	0.56252	0.58677	0.39416	0.49359	0.61191	0.66318	0.5316	0.4785	0.32043	0.3009	0.29924	0.31632	0.16957	0.20269	0.31966	0.33503
1394.3	0.73196	0.80311	0.75526	0.79238	0.6418	0.651	0.75737	0.61267	0.71056	0.54409	0.50988	0.67913	0.75253	0.81715	0.78054	0.6986	0.73791	0.73828	0.74261	0.66244	0.56951	0.60196	0.41338	0.50642	0.63252	0.69565	0.55227	0.46853	0.32991	0.29357	0.3046	0.31807	0.17522	0.19489	0.33336	0.32938
1395.2	0.73201	0.81721	0.79203	0.80824	0.67659	0.64393	0.76968	0.62671	0.73943	0.54216	0.53387	0.68618	0.74227	0.84986	0.8263	0.69129	0.74358	0.75949	0.76405	0.66219	0.58935	0.63361	0.41222	0.53906	0.66153	0.71358	0.58324	0.47654	0.33776	0.29132	0.32571	0.32885	0.16944	0.1949	0.33133	0.32541
1396.1	0.73425	0.82091	0.7977	0.83249	0.66746	0.63349	0.75975	0.64144	0.75972	0.5368	0.53854	0.68009	0.73648	0.88075	0.80996	0.72372	0.74051	0.77932	0.79081	0.64539	0.56952	0.61699	0.4154	0.52152	0.66187	0.71927	0.56993	0.47806	0.32129	0.28659	0.32367	0.33676	0.16957	0.19178	0.33232	0.32698
1396.9	0.72302	0.81312	0.79083	0.81961	0.62648	0.63683	0.76041	0.63479	0.75404	0.52751	0.51692	0.68118	0.7777	0.88826	0.81633	0.76009	0.73068	0.77122	0.77825	0.65927	0.57492	0.63046	0.42542	0.51916	0.67682	0.70775	0.58635	0.48437	0.31233	0.28248	0.312	0.32304	0.16185	0.18191	0.32639	0.32123
1397.8	0.68557	0.79304	0.75645	0.81153	0.5871	0.62893	0.70512	0.63636	0.72512	0.52847	0.50644	0.64169	0.73911	0.8775	0.78288	0.76704	0.67359	0.74998	0.71916	0.65679	0.5522	0.61658	0.41131	0.50353	0.64451	0.70445	0.54366	0.49148	0.2902	0.27059	0.29016	0.29658	0.14486	0.17015	0.31429	0.31456
1398.7	0.69433	0.77266	0.77641	0.81243	0.58682	0.64922	0.71108	0.64046	0.74643	0.52795	0.50661	0.62888	0.75761	0.86538	0.80711	0.77218	0.71922	0.76422	0.74127	0.66498	0.57039	0.62532	0.41225	0.5284	0.62656	0.71381	0.53478	0.4973	0.30134	0.27508	0.28828	0.29759	0.15772	0.18045	0.30596	0.32129
1399.5	0.68643	0.73862	0.7507	0.83814	0.55116	0.62303	0.70328	0.65703	0.71789	0.51292	0.477	0.60669	0.75887	0.82274	0.77575	0.78581	0.72858	0.7415	0.7342	0.70253	0.54755	0.56977	0.39666	0.52862	0.59782	0.70248	0.51778	0.51013	0.28409	0.26633	0.28404	0.29863	0.15703	0.16746	0.29507	0.31522
1400.4	0.72978	0.75395	0.75189	0.82768	0.55041	0.63516	0.72372	0.66724	0.7493	0.51168	0.4976	0.60829	0.79615	0.83839	0.79922	0.80863	0.75902	0.75301	0.77153	0.72527	0.58194	0.57916	0.40706	0.56259	0.6364	0.73544	0.54958	0.52793	0.2947	0.26616	0.30054	0.31404	0.16941	0.17738	0.3013	0.31827
1401.3	0.69294	0.74444	0.74023	0.82068	0.54167	0.5873	0.69552	0.6307	0.71466	0.4641	0.5009	0.60014	0.73779	0.79813	0.77346	0.7752	0.75388	0.7402	0.75237	0.69506	0.54885	0.53068	0.37074	0.57512	0.59737	0.73488	0.53192	0.51137	0.28636	0.24313	0.29519	0.29603	0.16987	0.16961	0.29145	0.31475
1402.1	0.69538	0.72771	0.75614	0.83509	0.58383	0.5927	0.71697	0.64513	0.71854	0.42835	0.51657	0.61406	0.77717	0.81176	0.76774	0.78222	0.80666	0.7444	0.77676	0.69986	0.55185	0.5393	0.37747	0.59229	0.5991	0.747	0.54177	0.50693	0.29841	0.23747	0.30959	0.3026	0.1776	0.17685	0.30333	0.31488
1403	0.66987	0.70361	0.74851	0.81315	0.55033	0.55153	0.70556	0.63024	0.68696	0.4286	0.50033	0.61415	0.75222	0.79986	0.75921	0.80176	0.76168	0.7465	0.75363	0.70892	0.53909	0.53833	0.37697	0.59595	0.60041	0.73572	0.56971	0.52027	0.28978	0.22697	0.30518	0.28977	0.16972	0.17483	0.2979	0.31079
1403.9	0.69076	0.72353	0.74236	0.78799	0.53826	0.59159	0.70332	0.63987	0.68482	0.41266	0.50729	0.63446	0.78792	0.83397	0.79136	0.84615	0.75848	0.78634	0.79125	0.7143	0.56086	0.59093	0.39725	0.61184	0.64664	0.74538	0.57206	0.5238	0.31675	0.23169	0.31977	0.29597	0.17375	0.18438	0.31181	0.31253
1404.7	0.68292	0.71358	0.74003	0.7673	0.53531	0.58659	0.70914	0.6269	0.66856	0.40395	0.49058	0.63072	0.78309	0.80355	0.7926	0.80967	0.77212	0.79516	0.76726	0.70183	0.53024	0.59582	0.39	0.6238	0.65156	0.72832	0.58277	0.51551	0.33593	0.22791	0.32506	0.28211	0.16163	0.17262	0.30645	0.30416
1405.6	0.71693	0.7176	0.74062	0.78522	0.55638	0.63319	0.72046	0.67625	0.7065	0.42148	0.50087	0.62247	0.81761	0.83264	0.82229	0.86755	0.78868	0.84094	0.80006	0.7487	0.56095	0.64564	0.42034	0.61713	0.71995	0.7361	0.59894	0.57282	0.35255	0.2468	0.34617	0.29976	0.17852	0.18042	0.31513	0.30054
1406.5	0.72412	0.71812	0.75585	0.76253	0.54606	0.62951	0.72509	0.65733	0.68919	0.45002	0.49422	0.61527	0.80088	0.82168	0.86455	0.87735	0.80601	0.85328	0.82963	0.77315	0.556	0.66431	0.4315	0.61934	0.75551	0.72602	0.63544	0.57365	0.37646	0.24667	0.35322	0.3095	0.17979	0.18349	0.31894	0.30234
1407.3	0.72256	0.75647	0.76605	0.74974	0.54118	0.64812	0.7173	0.6475	0.65275	0.43732	0.48868	0.59811	0.85052	0.84199	0.88382	0.86681	0.83257	0.8712	0.85811	0.75887	0.54698	0.66294	0.41882	0.60822	0.78051	0.75367	0.64069	0.56783	0.37006	0.24403	0.36369	0.30784	0.18759	0.18133	0.3237	0.30159
1408.2	0.7039	0.74944	0.76575	0.74341	0.5501	0.63253	0.70042	0.60304	0.65694	0.43217	0.47312	0.57922	0.82524	0.83344	0.88584	0.84967	0.83541	0.87245	0.83032	0.71816	0.55435	0.63162	0.38336	0.614	0.78422	0.76278	0.67079	0.57021	0.37769	0.23133	0.35355	0.28495	0.19831	0.18026	0.30894	0.29602
1409.1	0.66045	0.70914	0.74187	0.73461	0.52868	0.62471	0.65136	0.56312	0.65715	0.42188	0.4575	0.55773	0.80564	0.82886	0.85829	0.86446	0.81873	0.84927	0.83401	0.73446	0.55681	0.61437	0.35806	0.60553	0.75601	0.75161	0.61503	0.57873	0.36424	0.22804	0.32796	0.27572	0.20555	0.17747	0.28544	0.29042
1409.9	0.64095	0.74672	0.76632	0.74121	0.54638	0.61179	0.65832	0.55067	0.6487	0.43363	0.46569	0.55891	0.83602	0.86718	0.89163	0.85027	0.85184	0.83064	0.85594	0.73297	0.56796	0.62277	0.35407	0.61368	0.76474	0.77566	0.6484	0.55927	0.38128	0.22326	0.32971	0.28217	0.20883	0.17808	0.2887	0.29297
1410.8	0.64613	0.73999	0.74726	0.75775	0.56142	0.63112	0.66763	0.55219	0.647	0.42133	0.45858	0.55679	0.8615	0.87778	0.89593	0.87183	0.86004	0.84881	0.88056	0.75752	0.60309	0.62499	0.33215	0.61923	0.76698	0.80012	0.63112	0.58952	0.37417	0.22382	0.33771	0.28736	0.22484	0.17552	0.26944	0.28353
1411.7	0.61151	0.69445	0.67988	0.74294	0.55948	0.59814	0.66094	0.51771	0.65156	0.39586	0.45977	0.55907	0.81664	0.84499	0.85364	0.87348	0.82912	0.8201	0.86128	0.7443	0.62026	0.61699	0.32468	0.5987	0.76061	0.75654	0.58215	0.57709	0.37182	0.21313	0.33445	0.28335	0.22059	0.17241	0.25787	0.26893
1412.5	0.58584	0.67359	0.66127	0.73145	0.55681	0.57311	0.6702	0.49907	0.62128	0.39813	0.4447	0.55196	0.81057	0.84495	0.83527	0.85331	0.84058	0.80776	0.8593	0.77395	0.60106	0.63787	0.31165	0.58122	0.732	0.76133	0.55305	0.55546	0.35938	0.20386	0.33228	0.27685	0.20301	0.15899	0.22421	0.2584
1413.4	0.63919	0.71801	0.68806	0.75616	0.5911	0.59501	0.7112	0.53935	0.64606	0.42304	0.46708	0.581	0.8712	0.87543	0.8846	0.8759	0.83736	0.85589	0.87422	0.81429	0.65686	0.67438	0.33804	0.62508	0.78924	0.78734	0.59974	0.56397	0.36965	0.21044	0.37515	0.30792	0.22212	0.1705	0.23689	0.26362
1414.2	0.64772	0.69096	0.68099	0.74287	0.59969	0.57536	0.71124	0.52564	0.65122	0.4178	0.44888	0.58247	0.8701	0.85188	0.86558	0.88142	0.849	0.86886	0.87039	0.80703	0.66269	0.67713	0.32465	0.65071	0.76547	0.79797	0.57389	0.57565	0.37283	0.20185	0.36748	0.29312	0.22775	0.17755	0.22163	0.25728
1415.1	0.61972	0.68049	0.66539	0.68454	0.56949	0.53692	0.69679	0.4912	0.65155	0.39785	0.42781	0.58338	0.83656	0.8219	0.84049	0.84262	0.81487	0.83489	0.81981	0.77794	0.64559	0.63725	0.30741	0.62506	0.73268	0.76355	0.57075	0.52463	0.36375	0.18932	0.35739	0.27569	0.2095	0.16074	0.20819	0.24961
1416	0.67132	0.72001	0.72552	0.69637	0.57578	0.56779	0.70931	0.52796	0.6706	0.43449	0.43298	0.57705	0.85696	0.86791	0.87248	0.83794	0.85097	0.86822	0.81246	0.82461	0.65274	0.65147	0.3088	0.62923	0.70913	0.79546	0.60778	0.52597	0.38823	0.19408	0.35805	0.29175	0.20816	0.1639	0.2074	0.24456
1416.9	0.65801	0.71253	0.71973	0.67426	0.55706	0.56134	0.70118	0.51357	0.64706	0.41419	0.42439	0.56443	0.84096	0.84285	0.84793	0.8111	0.82584	0.84916	0.81359	0.78864	0.65317	0.61086	0.31397	0.60633	0.68717	0.75216	0.59061	0.51723	0.38488	0.18576	0.35026	0.29682	0.21103	0.15958	0.21589	0.23046
1417.7	0.61457	0.67874	0.70634	0.64942	0.51125	0.54705	0.67757	0.4866	0.60156	0.40546	0.40106	0.55561	0.79571	0.82075	0.82958	0.77538	0.83488	0.82633	0.80962	0.76705	0.61715	0.57368	0.28989	0.55629	0.63364	0.71074	0.58226	0.49654	0.37992	0.17573	0.32647	0.27323	0.20072	0.14912	0.20693	0.22144
1418.6	0.56653	0.62744	0.66347	0.61079	0.47107	0.53078	0.63262	0.44446	0.56156	0.37457	0.36893	0.55059	0.74704	0.76719	0.78999	0.73302	0.79152	0.78614	0.7492	0.75568	0.5932	0.51831	0.26096	0.50535	0.58064	0.63524	0.55805	0.46532	0.36635	0.16759	0.30734	0.27816	0.18098	0.13415	0.18791	0.20718
1419.4	0.56706	0.64463	0.66581	0.63382	0.48031	0.54571	0.61898	0.44885	0.55664	0.37804	0.37432	0.55517	0.74128	0.77953	0.78126	0.71511	0.79894	0.80595	0.77778	0.76739	0.59794	0.52579	0.25517	0.51748	0.56215	0.62502	0.53541	0.47308	0.37469	0.17319	0.30561	0.2901	0.1772	0.14473	0.18789	0.19966
1420.3	0.52192	0.61448	0.63154	0.62065	0.47777	0.52489	0.59839	0.421	0.53624	0.35472	0.33986	0.5373	0.72642	0.74264	0.74944	0.67526	0.74957	0.76016	0.79276	0.74539	0.59663	0.50139	0.21847	0.49944	0.54193	0.60418	0.50184	0.46454	0.36246	0.16691	0.30148	0.27503	0.18036	0.13672	0.16897	0.19441
1421.2	0.50479	0.60028	0.61409	0.62185	0.46281	0.5243	0.58379	0.43233	0.54741	0.3415	0.3378	0.52868	0.70445	0.73066	0.74686	0.64716	0.72204	0.75559	0.7769	0.76842	0.59465	0.48193	0.18769	0.48582	0.52072	0.59443	0.49205	0.45134	0.34593	0.16559	0.29946	0.26315	0.17863	0.13264	0.16791	0.19254
1422	0.48525	0.60513	0.60893	0.60379	0.48604	0.51653	0.54869	0.42313	0.55171	0.32501	0.31545	0.50161	0.66771	0.72879	0.72074	0.6234	0.68695	0.729	0.76724	0.73995	0.60313	0.45692	0.162	0.45798	0.50379	0.59847	0.46837	0.43749	0.32837	0.14984	0.28726	0.24576	0.16994	0.12656	0.16582	0.18183
1422.9	0.48679	0.63536	0.59831	0.58792	0.44781	0.50276	0.54898	0.42319	0.53628	0.32743	0.28524	0.46003	0.66055	0.75111	0.70504	0.58848	0.64383	0.7096	0.76375	0.72448	0.60272	0.44676	0.15602	0.43376	0.49253	0.59964	0.44389	0.40302	0.30406	0.13288	0.28197	0.23785	0.16207	0.11819	0.16412	0.17265
1423.8	0.45304	0.61682	0.56809	0.58385	0.41221	0.48743	0.54066	0.42223	0.52471	0.31789	0.24987	0.43892	0.63778	0.72866	0.67423	0.59421	0.6072	0.66111	0.72589	0.68625	0.60403	0.41697	0.149	0.41766	0.46674	0.58873	0.41	0.3876	0.282	0.11672	0.27579	0.21472	0.16507	0.10275	0.15154	0.16587
1424.6	0.42196	0.57742	0.5441	0.57771	0.38936	0.45956	0.50685	0.38804	0.51727	0.30459	0.24439	0.43355	0.60599	0.68596	0.62691	0.59243	0.58798	0.63007	0.69089	0.63792	0.60871	0.37986	0.15334	0.39147	0.42311	0.54154	0.3774	0.36208	0.25789	0.11001	0.24378	0.19548	0.1488	0.094812	0.14248	0.15244
1425.5	0.436	0.59255	0.55711	0.58797	0.3822	0.45443	0.48197	0.36885	0.52146	0.30994	0.22827	0.43979	0.61037	0.67493	0.61548	0.61334	0.59362	0.59887	0.67014	0.61099	0.61151	0.36159	0.15109	0.39107	0.40979	0.53962	0.36073	0.36406	0.2484	0.11043	0.22536	0.17969	0.14166	0.094091	0.13297	0.14643
1426.3	0.4126	0.57387	0.50567	0.56873	0.35403	0.41871	0.4572	0.3368	0.49959	0.29694	0.19633	0.43262	0.58678	0.65207	0.59038	0.599	0.5754	0.5703	0.60832	0.60143	0.59501	0.34901	0.14119	0.37847	0.35968	0.52449	0.32475	0.3367	0.23329	0.10294	0.19402	0.1668	0.12385	0.078615	0.106	0.13623
1427.2	0.40993	0.55633	0.51967	0.58296	0.38676	0.42513	0.46054	0.35076	0.49592	0.28643	0.20392	0.43354	0.57537	0.6242	0.6001	0.60886	0.57869	0.5722	0.60102	0.60917	0.59201	0.33582	0.14998	0.38974	0.33287	0.50315	0.30575	0.33454	0.22154	0.10382	0.19441	0.15964	0.12133	0.072004	0.098373	0.12673
1428.1	0.42583	0.56678	0.53426	0.56697	0.40386	0.43023	0.45811	0.34846	0.46987	0.29161	0.21338	0.42287	0.56893	0.63073	0.58867	0.55969	0.57249	0.58248	0.58773	0.62899	0.57645	0.3336	0.14117	0.377	0.30499	0.48927	0.28426	0.31831	0.20495	0.10584	0.18308	0.14866	0.10919	0.076924	0.10009	0.12888
1428.9	0.42372	0.56835	0.54183	0.5716	0.40083	0.44413	0.46893	0.34675	0.45219	0.30114	0.199	0.41764	0.52735	0.62617	0.5728	0.54359	0.54306	0.5698	0.56075	0.61488	0.54867	0.34087	0.11086	0.36041	0.29672	0.49706	0.28187	0.31268	0.17791	0.085161	0.18811	0.13205	0.10194	0.071084	0.093322	0.11913
1429.8	0.37379	0.52147	0.51957	0.53284	0.38907	0.42805	0.48251	0.33028	0.41721	0.2968	0.16756	0.40478	0.4668	0.59086	0.54879	0.50188	0.51371	0.5332	0.54081	0.60594	0.52854	0.35648	0.092789	0.3382	0.28069	0.47501	0.26762	0.2698	0.15689	0.071829	0.17868	0.13237	0.08748	0.066943	0.079331	0.1091
1430.7	0.35377	0.5106	0.54874	0.54566	0.38564	0.44988	0.49617	0.32919	0.39241	0.29047	0.16127	0.39114	0.46719	0.57175	0.53693	0.51325	0.51386	0.51417	0.54221	0.58455	0.50194	0.33879	0.098587	0.30106	0.27066	0.43711	0.24397	0.27134	0.14282	0.070408	0.17909	0.12213	0.077065	0.077635	0.082318	0.095688
1431.5	0.3388	0.50433	0.53417	0.53522	0.35105	0.43724	0.49271	0.33388	0.38118	0.29513	0.14349	0.39045	0.44253	0.57267	0.50817	0.48483	0.50676	0.48071	0.52338	0.58255	0.4855	0.34972	0.074549	0.27939	0.25288	0.42866	0.22481	0.22813	0.11864	0.053996	0.15457	0.11897	0.061265	0.081613	0.079975	0.090012
1432.4	0.34593	0.49646	0.51916	0.55227	0.34938	0.43312	0.47655	0.34167	0.38919	0.28853	0.15224	0.3893	0.42361	0.56314	0.51885	0.51272	0.51123	0.47141	0.50652	0.57045	0.48316	0.33358	0.083458	0.27912	0.25275	0.42646	0.23891	0.21341	0.11058	0.040743	0.13448	0.12183	0.05181	0.074659	0.08483	0.074474
1433.2	0.33735	0.48392	0.49218	0.51845	0.32838	0.41314	0.46622	0.3523	0.37732	0.26266	0.14136	0.38333	0.41339	0.54873	0.52641	0.47988	0.48876	0.45353	0.50355	0.59515	0.47637	0.30266	0.094686	0.29495	0.22393	0.38506	0.19626	0.18382	0.090792	0.044676	0.1115	0.12005	0.04557	0.069535	0.081899	0.06525
1434.1	0.35406	0.47396	0.48959	0.52768	0.3193	0.40867	0.44762	0.35494	0.36042	0.25036	0.15303	0.37676	0.42448	0.5463	0.53353	0.45872	0.47329	0.46794	0.5004	0.57501	0.47193	0.292	0.11982	0.29063	0.20398	0.36388	0.17976	0.18353	0.077583	0.041985	0.099634	0.11039	0.039647	0.064471	0.078964	0.065385
1434.9	0.36019	0.46021	0.47244	0.52472	0.29684	0.40309	0.44706	0.3452	0.36811	0.25265	0.15181	0.38361	0.40048	0.53396	0.54441	0.44311	0.43638	0.48532	0.49504	0.55468	0.47183	0.30135	0.10443	0.32078	0.20839	0.37343	0.18233	0.16008	0.062819	0.036047	0.089444	0.093251	0.040591	0.054184	0.076621	0.067598
1435.8	0.38874	0.46025	0.4817	0.53088	0.29816	0.41618	0.43512	0.31506	0.37601	0.25923	0.18327	0.37675	0.3926	0.54765	0.54737	0.46313	0.4266	0.4836	0.50445	0.53261	0.46713	0.29901	0.12036	0.32547	0.21693	0.39288	0.19006	0.17839	0.050677	0.046039	0.082649	0.075658	0.043514	0.04999	0.070826	0.064401
1436.7	0.35388	0.43561	0.48461	0.51088	0.264	0.39101	0.42943	0.27184	0.36534	0.24197	0.14575	0.36925	0.37366	0.52781	0.52234	0.43755	0.41106	0.44771	0.47185	0.48874	0.44097	0.29378	0.11335	0.31789	0.2083	0.3716	0.17186	0.16794	0.036387	0.03938	0.06678	0.059862	0.043139	0.047536	0.0427	0.05794
1437.5	0.35475	0.42276	0.49658	0.53026	0.24676	0.39907	0.41948	0.2455	0.37558	0.24423	0.13525	0.35496	0.3799	0.52699	0.51716	0.45794	0.41802	0.45403	0.47938	0.45869	0.40992	0.2953	0.10645	0.28974	0.19577	0.36909	0.18484	0.16445	0.043011	0.035665	0.070674	0.047561	0.03839	0.046211	0.029115	0.051476
1438.4	0.36355	0.44613	0.51141	0.5533	0.25631	0.42269	0.43785	0.23734	0.41932	0.26232	0.13554	0.35953	0.40984	0.54802	0.5299	0.50416	0.41342	0.45835	0.484	0.46664	0.40553	0.2912	0.11523	0.30931	0.22803	0.3991	0.20601	0.16927	0.052195	0.039128	0.08006	0.035219	0.048349	0.042948	0.040767	0.044266
1439.3	0.37541	0.45621	0.53563	0.55937	0.27215	0.41575	0.4606	0.24482	0.42084	0.25454	0.15709	0.34684	0.42481	0.55128	0.5309	0.50235	0.43244	0.43636	0.49201	0.47393	0.38622	0.27141	0.14494	0.30246	0.20188	0.39248	0.21528	0.17183	0.064864	0.046049	0.07439	0.044035	0.05813	0.052082	0.045617	0.040312
1440.1	0.37518	0.4388	0.53477	0.55961	0.2891	0.42819	0.47783	0.23061	0.39772	0.24869	0.14133	0.33927	0.43898	0.50389	0.54534	0.4765	0.44652	0.45148	0.48158	0.44381	0.36751	0.27186	0.15083	0.27448	0.1903	0.35573	0.23014	0.1572	0.094427	0.051172	0.071036	0.037587	0.05727	0.058341	0.050036	0.030985
1441	0.36893	0.44191	0.54037	0.55957	0.2984	0.43378	0.48188	0.22685	0.38884	0.26213	0.14925	0.32494	0.42143	0.50063	0.58815	0.47347	0.44165	0.45178	0.48586	0.44169	0.3543	0.27714	0.15644	0.26139	0.18129	0.34574	0.24449	0.15763	0.086941	0.050129	0.071046	0.03374	0.05513	0.062052	0.059625	0.021816
1441.8	0.39604	0.491	0.54994	0.59379	0.32441	0.47923	0.49848	0.25506	0.39932	0.28206	0.19	0.34501	0.44083	0.52658	0.6082	0.49647	0.48047	0.47306	0.46331	0.44036	0.36149	0.28783	0.1965	0.28887	0.23049	0.37067	0.25588	0.18268	0.10979	0.069679	0.056534	0.04981	0.063251	0.076602	0.084413	0.034641
1442.7	0.40413	0.5015	0.56851	0.58638	0.3171	0.47795	0.49544	0.28922	0.39851	0.29167	0.22628	0.35801	0.42189	0.51943	0.61775	0.47253	0.48494	0.47953	0.44756	0.47424	0.35199	0.28544	0.21623	0.27955	0.20808	0.36423	0.24018	0.19115	0.10383	0.077966	0.036729	0.071646	0.057789	0.096431	0.094541	0.030857
1443.6	0.40305	0.47864	0.55417	0.58706	0.30465	0.47936	0.47433	0.28407	0.38507	0.2849	0.21223	0.36351	0.41867	0.49393	0.60485	0.46038	0.47774	0.45874	0.45175	0.45964	0.34253	0.29254	0.2169	0.28185	0.22125	0.35496	0.22819	0.18566	0.082065	0.074557	0.026823	0.071487	0.041179	0.09302	0.091302	0.025384
1444.4	0.37692	0.49116	0.55929	0.58248	0.2829	0.46446	0.45744	0.28428	0.4097	0.29016	0.22063	0.36191	0.40594	0.49533	0.57746	0.45419	0.45072	0.43084	0.44506	0.47604	0.33654	0.29182	0.22313	0.2993	0.22728	0.37122	0.22318	0.18642	0.066305	0.075373	0.022088	0.078186	0.041885	0.086922	0.089411	0.031661
1445.3	0.43383	0.49688	0.58265	0.59237	0.30419	0.46294	0.4628	0.28768	0.41063	0.28555	0.23554	0.37998	0.42833	0.48938	0.55383	0.45519	0.44221	0.4106	0.46368	0.48302	0.32588	0.29894	0.24581	0.30322	0.24583	0.38863	0.23036	0.19155	0.091948	0.088918	0.025603	0.082286	0.046608	0.097949	0.086442	0.04406
1446.1	0.42318	0.49661	0.59315	0.56542	0.31516	0.41536	0.44544	0.25442	0.37288	0.28463	0.21724	0.36277	0.38746	0.47793	0.5429	0.42294	0.43236	0.36897	0.44385	0.47262	0.30217	0.29896	0.24307	0.28936	0.22433	0.39477	0.22635	0.16368	0.085786	0.079725	0.031164	0.073842	0.034473	0.093383	0.076104	0.037412
1447	0.41596	0.50369	0.57618	0.57299	0.32503	0.39908	0.43521	0.23602	0.35303	0.26661	0.20278	0.35097	0.37792	0.47312	0.53077	0.42113	0.42928	0.35903	0.41726	0.42669	0.28512	0.29421	0.24253	0.27187	0.21609	0.39396	0.23756	0.16957	0.096407	0.078578	0.036643	0.076861	0.047809	0.099682	0.066724	0.044577
1447.8	0.42405	0.51123	0.56749	0.57056	0.33363	0.40781	0.44921	0.25581	0.3451	0.2872	0.21416	0.35127	0.37172	0.48016	0.5181	0.4187	0.41689	0.38286	0.42596	0.43791	0.26684	0.29834	0.25131	0.2598	0.22671	0.39057	0.2294	0.18246	0.11464	0.092387	0.051916	0.097453	0.047634	0.11037	0.062079	0.048589
1448.7	0.45456	0.53184	0.56778	0.57607	0.33868	0.41987	0.45817	0.24903	0.34141	0.29547	0.21931	0.38285	0.38982	0.49053	0.54254	0.43847	0.4279	0.39836	0.46623	0.43168	0.26422	0.31778	0.27592	0.28198	0.23319	0.42513	0.23471	0.19826	0.11857	0.10708	0.065286	0.099484	0.051233	0.12983	0.066643	0.057693
1449.6	0.42548	0.54343	0.53489	0.56039	0.31611	0.41421	0.46492	0.24034	0.33617	0.30843	0.22075	0.37645	0.40643	0.49972	0.52223	0.43591	0.42813	0.41587	0.47276	0.41213	0.27158	0.30957	0.28137	0.28362	0.22438	0.43864	0.2279	0.1943	0.10418	0.11591	0.069391	0.108	0.053158	0.13052	0.069158	0.05771
1450.4	0.44933	0.52401	0.53056	0.53994	0.29659	0.42294	0.47763	0.25214	0.34828	0.30736	0.21392	0.38387	0.41068	0.48167	0.51503	0.40676	0.40104	0.42691	0.48836	0.41087	0.27608	0.31108	0.27486	0.2812	0.22955	0.43904	0.23248	0.19171	0.088519	0.1212	0.060265	0.12417	0.064315	0.14685	0.061442	0.058292
1451.3	0.47336	0.51359	0.53096	0.55287	0.31734	0.42541	0.47727	0.25205	0.35498	0.3194	0.21434	0.39483	0.40842	0.48567	0.4969	0.41198	0.4161	0.42439	0.51759	0.41431	0.27603	0.32222	0.28772	0.30693	0.252	0.4505	0.24405	0.18746	0.10459	0.14005	0.073612	0.132	0.064297	0.14938	0.071014	0.070008
1452.1	0.47626	0.54705	0.5666	0.57038	0.303	0.41243	0.46756	0.22142	0.36855	0.31156	0.23578	0.40106	0.41058	0.50248	0.52376	0.39514	0.41691	0.43476	0.49267	0.41083	0.29197	0.3226	0.30139	0.31053	0.25988	0.5016	0.27947	0.17937	0.10651	0.15198	0.0797	0.13327	0.07741	0.15134	0.080406	0.072822
1453	0.44994	0.52672	0.53527	0.55571	0.27944	0.38385	0.45674	0.23059	0.35976	0.29885	0.22765	0.37704	0.39573	0.50851	0.49243	0.36854	0.38146	0.45078	0.43183	0.39793	0.29186	0.30495	0.28605	0.28054	0.25248	0.47074	0.25506	0.16974	0.099157	0.15586	0.073827	0.13806	0.079746	0.14518	0.072009	0.068702
1453.9	0.46926	0.52187	0.54625	0.57919	0.31436	0.39785	0.45053	0.26244	0.38148	0.28777	0.24095	0.38885	0.3598	0.51549	0.49273	0.37121	0.40993	0.46113	0.42811	0.41692	0.27867	0.2955	0.29862	0.29115	0.27623	0.49559	0.24341	0.18048	0.12996	0.17714	0.080179	0.15914	0.084963	0.14582	0.080213	0.082922
1454.7	0.44416	0.522	0.50777	0.58906	0.32414	0.38786	0.41216	0.23652	0.36828	0.29099	0.23076	0.39615	0.35657	0.51604	0.47166	0.37183	0.44253	0.44971	0.39627	0.41577	0.2671	0.28918	0.30916	0.27246	0.26301	0.50467	0.23952	0.1904	0.14992	0.18425	0.082798	0.15798	0.072322	0.13973	0.08322	0.0969
1455.6	0.42656	0.54349	0.50133	0.56221	0.31032	0.39118	0.40919	0.22387	0.35923	0.28599	0.22159	0.39812	0.35773	0.52548	0.46244	0.34844	0.43164	0.45243	0.35155	0.40262	0.26368	0.27566	0.29155	0.26347	0.26142	0.50827	0.23462	0.18782	0.14766	0.18733	0.084492	0.15432	0.071908	0.13595	0.066378	0.10774
1456.4	0.42325	0.52427	0.48284	0.5562	0.32644	0.37908	0.40068	0.24834	0.36763	0.30624	0.20463	0.40915	0.35776	0.52287	0.43322	0.36426	0.40739	0.4252	0.35111	0.39114	0.28415	0.27813	0.28491	0.26061	0.27024	0.49895	0.22933	0.21345	0.14969	0.1971	0.076788	0.16279	0.08788	0.14719	0.073779	0.12819
1457.3	0.42246	0.51063	0.47661	0.55134	0.36791	0.37215	0.40629	0.25131	0.37115	0.31531	0.2018	0.41766	0.33798	0.4871	0.41211	0.36356	0.41533	0.38867	0.34073	0.39677	0.274	0.26203	0.27481	0.26813	0.28788	0.50556	0.2267	0.21946	0.17024	0.20192	0.082361	0.16848	0.09313	0.15364	0.064454	0.13653
1458.1	0.41835	0.50004	0.47387	0.54546	0.33083	0.35996	0.40456	0.22786	0.38034	0.33017	0.20936	0.39241	0.34412	0.46767	0.41042	0.35047	0.3855	0.39654	0.30557	0.38098	0.27811	0.27498	0.25421	0.23943	0.28053	0.48703	0.24796	0.22843	0.14787	0.19694	0.07683	0.15371	0.098755	0.15915	0.062709	0.12909
1459	0.4223	0.50663	0.50087	0.55249	0.33219	0.34458	0.44199	0.26229	0.42804	0.35283	0.23935	0.39201	0.35708	0.48478	0.42144	0.3864	0.36493	0.41943	0.34559	0.38025	0.30402	0.29243	0.25779	0.26008	0.32519	0.49005	0.2542	0.25762	0.1581	0.21498	0.094315	0.15459	0.13077	0.1762	0.066531	0.14017
1459.9	0.436	0.48453	0.4931	0.55236	0.31509	0.34825	0.46972	0.26324	0.43703	0.34842	0.2561	0.38017	0.36647	0.47268	0.41328	0.39637	0.34162	0.42737	0.38685	0.37299	0.30488	0.2909	0.26912	0.27031	0.3281	0.47317	0.27357	0.26207	0.15005	0.22859	0.10781	0.15565	0.13311	0.18158	0.088921	0.1445
1460.7	0.43228	0.49577	0.4688	0.52482	0.29531	0.3453	0.48535	0.254	0.44298	0.33418	0.25264	0.36902	0.3438	0.45385	0.40565	0.37036	0.34724	0.44034	0.3635	0.36102	0.28458	0.28159	0.25833	0.26886	0.31675	0.45524	0.26892	0.23515	0.15275	0.22798	0.12042	0.13865	0.12868	0.17466	0.079846	0.14368
1461.6	0.45815	0.50531	0.49313	0.56076	0.28249	0.3519	0.50275	0.2791	0.47	0.35529	0.2879	0.35101	0.34127	0.47353	0.41684	0.4018	0.36495	0.45396	0.4029	0.35869	0.30812	0.30482	0.27046	0.25987	0.3314	0.45596	0.30139	0.26496	0.15521	0.23458	0.13704	0.15385	0.13904	0.18815	0.096027	0.15649
1462.4	0.43753	0.50901	0.48303	0.53399	0.28883	0.34489	0.50757	0.28382	0.47665	0.34784	0.27834	0.35844	0.32027	0.45716	0.41665	0.39756	0.34789	0.44203	0.40106	0.3426	0.30697	0.29835	0.26066	0.25576	0.34409	0.43868	0.31514	0.25831	0.17624	0.24532	0.14708	0.13973	0.14299	0.18324	0.092793	0.17302
1463.3	0.44851	0.52648	0.49644	0.54722	0.28581	0.36533	0.52015	0.31838	0.46982	0.3288	0.30075	0.36109	0.31422	0.458	0.44261	0.37375	0.35104	0.4329	0.39242	0.36035	0.29385	0.28818	0.2821	0.26134	0.34859	0.46157	0.35162	0.27809	0.17976	0.24793	0.16064	0.1533	0.14733	0.18064	0.11241	0.18472
1464.1	0.44676	0.52097	0.49414	0.53584	0.29804	0.33567	0.49456	0.33836	0.48163	0.34953	0.31557	0.36438	0.29638	0.46014	0.44605	0.34785	0.36082	0.42007	0.37807	0.35413	0.28692	0.27954	0.28391	0.2505	0.34343	0.45135	0.33174	0.28022	0.19325	0.2502	0.15113	0.1509	0.15104	0.17833	0.098286	0.18922
1465	0.45273	0.52056	0.5105	0.54791	0.30636	0.34277	0.49191	0.35731	0.48355	0.35639	0.33046	0.37039	0.29197	0.48334	0.4512	0.35257	0.38293	0.40614	0.36906	0.34845	0.29642	0.2822	0.28067	0.26299	0.34275	0.46575	0.34384	0.29073	0.21025	0.25779	0.15156	0.15633	0.15689	0.17764	0.095981	0.20219
1465.8	0.41479	0.52098	0.49431	0.52083	0.27756	0.33563	0.46271	0.34118	0.46954	0.33891	0.31432	0.38343	0.29282	0.47876	0.42935	0.3186	0.36197	0.40598	0.33241	0.32957	0.27491	0.25743	0.27428	0.26072	0.31389	0.45094	0.32938	0.25899	0.22122	0.25497	0.1437	0.13873	0.16871	0.16322	0.090482	0.20815
1466.7	0.43399	0.51031	0.51333	0.55785	0.27991	0.34426	0.46844	0.39503	0.4697	0.35045	0.33586	0.38653	0.30713	0.47034	0.43899	0.32873	0.37733	0.41231	0.34747	0.38787	0.28699	0.24707	0.2973	0.26225	0.32606	0.45986	0.32676	0.27196	0.23027	0.25423	0.15535	0.17228	0.18509	0.16496	0.10357	0.21715
1467.5	0.41571	0.48805	0.48173	0.53087	0.23417	0.32823	0.4666	0.3966	0.46868	0.34399	0.31873	0.36564	0.28553	0.44697	0.41033	0.32597	0.34485	0.40488	0.33588	0.36012	0.28453	0.23041	0.26702	0.22702	0.2672	0.40232	0.28712	0.23949	0.22004	0.25311	0.15024	0.1662	0.18784	0.14549	0.085292	0.21006
1468.4	0.40034	0.49174	0.49058	0.54428	0.20411	0.32201	0.48119	0.42136	0.47986	0.33789	0.31789	0.36479	0.27099	0.4409	0.40911	0.36193	0.34793	0.38874	0.33164	0.37796	0.28745	0.22807	0.25765	0.22702	0.26413	0.41254	0.28544	0.2425	0.23068	0.24525	0.14752	0.16643	0.20062	0.14264	0.095291	0.21466
1469.3	0.39091	0.47998	0.462	0.52329	0.1754	0.30553	0.4755	0.43171	0.47445	0.34431	0.31469	0.35746	0.25096	0.42694	0.38009	0.34995	0.31358	0.37794	0.3433	0.37941	0.26673	0.22887	0.25067	0.21556	0.25927	0.38008	0.2756	0.23823	0.22204	0.23425	0.14841	0.15875	0.19526	0.13788	0.1005	0.21382
1470.1	0.38819	0.51358	0.46166	0.55031	0.20121	0.31799	0.51381	0.45894	0.4857	0.35954	0.32029	0.35868	0.23533	0.43276	0.38944	0.36767	0.31132	0.3856	0.3599	0.39689	0.28045	0.23878	0.24995	0.20755	0.25841	0.38471	0.27172	0.26484	0.22404	0.24011	0.15508	0.15316	0.19754	0.14059	0.1164	0.21892
1471	0.33618	0.51437	0.42552	0.52895	0.16724	0.2913	0.49738	0.4263	0.4567	0.35186	0.29515	0.35539	0.2238	0.4332	0.34215	0.34469	0.28109	0.3623	0.33573	0.35029	0.27498	0.23675	0.22714	0.19007	0.22586	0.34304	0.2557	0.25539	0.21363	0.2323	0.14739	0.12785	0.1838	0.13955	0.10663	0.22322
1471.8	0.3156	0.51435	0.42835	0.53782	0.19394	0.28998	0.50432	0.42906	0.44795	0.36718	0.28213	0.38391	0.22434	0.41603	0.33672	0.33935	0.31744	0.35784	0.32721	0.3589	0.27859	0.21785	0.21254	0.21948	0.24716	0.34639	0.27132	0.24769	0.23649	0.2258	0.15286	0.12524	0.18413	0.14835	0.10757	0.23487
1472.7	0.293	0.48266	0.3542	0.50257	0.15932	0.27387	0.48941	0.40845	0.40001	0.35143	0.24197	0.37225	0.17463	0.36935	0.28689	0.27262	0.27854	0.33269	0.30331	0.31786	0.24145	0.201	0.17486	0.18196	0.21595	0.30254	0.24274	0.22507	0.21231	0.20744	0.15405	0.095621	0.165	0.13046	0.086454	0.2306
1473.5	0.30049	0.48652	0.38418	0.54434	0.19685	0.28424	0.50599	0.42632	0.43063	0.37958	0.27193	0.38274	0.19335	0.35261	0.30267	0.287	0.30052	0.37169	0.29722	0.34167	0.25717	0.20624	0.18908	0.2002	0.22954	0.31167	0.26045	0.24528	0.23131	0.21656	0.16375	0.10208	0.184	0.14466	0.10209	0.24572
1474.4	0.29121	0.43934	0.34915	0.5134	0.17506	0.25296	0.46902	0.41147	0.40823	0.36864	0.24479	0.37717	0.1576	0.33312	0.27777	0.25333	0.29074	0.35155	0.2458	0.31508	0.24102	0.18979	0.16935	0.20532	0.22338	0.31044	0.25729	0.22113	0.23455	0.20527	0.15529	0.09379	0.16973	0.13863	0.093147	0.25469
1475.2	0.31865	0.44006	0.32426	0.49184	0.1615	0.26535	0.47268	0.41092	0.39276	0.36586	0.22143	0.37036	0.12649	0.32911	0.2802	0.23244	0.29319	0.34576	0.25603	0.30116	0.20637	0.18051	0.16111	0.20525	0.19755	0.32016	0.24987	0.20605	0.2267	0.19997	0.15463	0.083001	0.16878	0.13093	0.095257	0.24761
1476.1	0.33494	0.43121	0.32373	0.49456	0.18134	0.25777	0.45697	0.37241	0.40021	0.38196	0.22613	0.35358	0.11203	0.34038	0.27308	0.22439	0.29212	0.32574	0.2435	0.28357	0.2056	0.18468	0.16989	0.19406	0.17696	0.30804	0.25735	0.22599	0.24446	0.20461	0.15412	0.065631	0.16792	0.13291	0.10437	0.25301
1476.9	0.32999	0.44814	0.35911	0.50718	0.22809	0.26353	0.45202	0.36191	0.42336	0.41129	0.25636	0.34977	0.14051	0.34839	0.30067	0.24292	0.32034	0.35793	0.26088	0.308	0.23091	0.20378	0.19141	0.20212	0.1859	0.32453	0.28093	0.24119	0.26703	0.20963	0.1608	0.09299	0.18242	0.15187	0.12531	0.26749
1477.8	0.33455	0.44682	0.3415	0.50138	0.22759	0.26945	0.45428	0.36861	0.41263	0.39794	0.22756	0.35331	0.13842	0.35489	0.29653	0.2422	0.34114	0.31618	0.27631	0.29833	0.22471	0.18274	0.18349	0.18921	0.1838	0.31585	0.26488	0.24437	0.28112	0.20497	0.16256	0.10325	0.1859	0.14977	0.11254	0.26815
1478.7	0.39216	0.47556	0.38808	0.51329	0.24814	0.32412	0.49997	0.39291	0.44973	0.43775	0.26551	0.37219	0.19315	0.38582	0.35975	0.25959	0.36347	0.3572	0.34799	0.33975	0.23896	0.20784	0.21512	0.21862	0.20846	0.32236	0.29522	0.28173	0.3098	0.22275	0.18405	0.13677	0.1994	0.16515	0.12458	0.28436
1479.5	0.38267	0.47681	0.39089	0.52651	0.23458	0.3191	0.49791	0.3982	0.46798	0.45763	0.27721	0.38116	0.20153	0.39112	0.35204	0.27502	0.34139	0.36487	0.3395	0.35186	0.25554	0.21049	0.21702	0.21917	0.20768	0.32294	0.28661	0.28963	0.32128	0.22288	0.1855	0.1453	0.20464	0.17541	0.13356	0.29371
1480.4	0.40467	0.52108	0.41182	0.54271	0.23637	0.3491	0.53123	0.43502	0.48763	0.48174	0.28556	0.41015	0.26129	0.41557	0.381	0.31253	0.34994	0.39184	0.39801	0.37798	0.26161	0.23494	0.21574	0.25297	0.23665	0.35669	0.30588	0.31354	0.33293	0.22814	0.19476	0.17035	0.21957	0.18669	0.14636	0.30648
1481.2	0.44141	0.54765	0.43035	0.57155	0.24265	0.39412	0.5592	0.46123	0.49037	0.48989	0.26633	0.43092	0.29212	0.43804	0.3818	0.37203	0.3823	0.41107	0.40994	0.38909	0.28909	0.24157	0.23235	0.28651	0.24732	0.37727	0.32943	0.33002	0.34581	0.23921	0.20362	0.16631	0.23158	0.19082	0.14824	0.31969
1482.1	0.44789	0.56146	0.44448	0.56175	0.25997	0.40921	0.55507	0.44492	0.46846	0.51539	0.26966	0.4354	0.30633	0.4526	0.37846	0.37498	0.40083	0.44648	0.4113	0.38856	0.30061	0.249	0.23737	0.29596	0.25134	0.38624	0.34047	0.35293	0.35352	0.2402	0.21533	0.16878	0.2269	0.2005	0.16038	0.33325
1482.9	0.42974	0.56871	0.41905	0.57453	0.25118	0.40002	0.52487	0.43648	0.423	0.5201	0.26	0.43198	0.27865	0.44972	0.33731	0.38666	0.39368	0.42428	0.3673	0.37376	0.27611	0.23822	0.23557	0.29393	0.25015	0.38716	0.32516	0.34585	0.32669	0.23433	0.20206	0.16415	0.22683	0.2086	0.16795	0.33353
1483.8	0.48704	0.5928	0.48671	0.60379	0.31248	0.43341	0.53773	0.45845	0.4436	0.55771	0.2816	0.4622	0.31839	0.45514	0.38279	0.43552	0.46386	0.46486	0.39244	0.40686	0.30028	0.24768	0.2477	0.33341	0.2748	0.41768	0.39016	0.3978	0.35629	0.24889	0.20405	0.18653	0.23898	0.23169	0.17745	0.34919
1484.6	0.47476	0.54149	0.45182	0.59847	0.30867	0.39799	0.5069	0.42823	0.41438	0.5532	0.27485	0.44042	0.27902	0.43365	0.32358	0.42391	0.44921	0.46456	0.36314	0.37924	0.29461	0.23997	0.25754	0.29552	0.2629	0.38317	0.35659	0.37578	0.3507	0.23422	0.19029	0.18682	0.22912	0.2369	0.16596	0.34297
1485.5	0.46775	0.56424	0.46611	0.61834	0.32964	0.4084	0.50553	0.42936	0.43646	0.58421	0.29875	0.45349	0.28393	0.45626	0.33746	0.45205	0.44195	0.46553	0.37811	0.37996	0.2777	0.26016	0.26971	0.29536	0.27032	0.40926	0.37522	0.40851	0.36471	0.23921	0.19415	0.21179	0.22213	0.24872	0.17192	0.34273
1486.3	0.45838	0.56941	0.46358	0.62289	0.32098	0.39952	0.51598	0.40106	0.4449	0.56564	0.30063	0.44371	0.27778	0.45044	0.36232	0.48227	0.42114	0.46185	0.37392	0.37196	0.27539	0.24159	0.28092	0.29023	0.27177	0.40728	0.39458	0.40067	0.36867	0.24527	0.1837	0.21889	0.22594	0.25621	0.17295	0.33897
1487.2	0.46795	0.56593	0.46977	0.61726	0.30935	0.38793	0.52759	0.38852	0.47659	0.54343	0.30088	0.45661	0.29679	0.45209	0.36893	0.50079	0.42928	0.47546	0.4079	0.38396	0.30163	0.24375	0.28495	0.28192	0.27696	0.40402	0.40061	0.41498	0.39246	0.24409	0.18512	0.23071	0.22517	0.25911	0.17042	0.34184
1488	0.41696	0.56211	0.43987	0.60976	0.32273	0.38822	0.51278	0.37426	0.44146	0.53204	0.29375	0.44492	0.28285	0.45881	0.36129	0.48304	0.4175	0.46716	0.39382	0.39164	0.29391	0.23397	0.27568	0.26967	0.28177	0.37623	0.37838	0.3941	0.40046	0.24606	0.18193	0.24827	0.21466	0.25882	0.16474	0.34128
1488.9	0.43867	0.608	0.4681	0.61954	0.30599	0.4415	0.52104	0.41221	0.44534	0.55288	0.3161	0.4657	0.30268	0.49501	0.40656	0.52394	0.42502	0.50994	0.41525	0.43675	0.31128	0.24622	0.29148	0.30054	0.31166	0.43229	0.40878	0.41573	0.40957	0.2679	0.20316	0.27433	0.21511	0.27675	0.18615	0.36253
1489.8	0.45744	0.60221	0.46077	0.59021	0.30453	0.41692	0.52984	0.40397	0.42069	0.55132	0.32371	0.45664	0.28651	0.49373	0.41555	0.48046	0.43308	0.49502	0.4106	0.43802	0.31655	0.22479	0.27821	0.3083	0.30755	0.41571	0.39356	0.38474	0.41381	0.2605	0.20028	0.28279	0.22103	0.28511	0.19153	0.36821
1490.6	0.48372	0.58269	0.4455	0.61104	0.31921	0.44019	0.52405	0.4245	0.41199	0.57856	0.34648	0.46844	0.28992	0.49075	0.41332	0.49684	0.4334	0.51752	0.43271	0.47913	0.32366	0.25316	0.27592	0.3158	0.30651	0.41604	0.38071	0.39181	0.41693	0.26526	0.20393	0.30539	0.22336	0.29609	0.20668	0.37896
1491.5	0.5046	0.60184	0.45836	0.61785	0.35504	0.46063	0.52833	0.4204	0.42846	0.60906	0.37685	0.48259	0.30093	0.5065	0.44356	0.49193	0.45682	0.52877	0.44788	0.49994	0.33328	0.26788	0.27446	0.32731	0.31638	0.44862	0.40793	0.39241	0.43767	0.27778	0.21837	0.31265	0.23654	0.30859	0.21861	0.39414
1492.3	0.52477	0.5754	0.4607	0.60078	0.3176	0.45268	0.53487	0.41154	0.43862	0.59762	0.3995	0.47463	0.29414	0.50043	0.42678	0.49226	0.42579	0.5256	0.45501	0.49559	0.32525	0.2646	0.28228	0.32646	0.30754	0.44794	0.39285	0.39362	0.42057	0.26905	0.22642	0.30902	0.24167	0.30809	0.22372	0.40054
1493.2	0.51214	0.56078	0.44544	0.56476	0.31794	0.41245	0.5344	0.36922	0.41233	0.55951	0.40015	0.45134	0.26832	0.45224	0.42676	0.43571	0.38769	0.47422	0.43347	0.45594	0.30194	0.22962	0.26295	0.29814	0.27705	0.41794	0.36549	0.36046	0.40521	0.2532	0.22653	0.29735	0.24513	0.31125	0.21637	0.39691
1494	0.51375	0.56468	0.46963	0.56714	0.33143	0.45505	0.5207	0.35941	0.40828	0.56643	0.43088	0.4504	0.29456	0.43527	0.45943	0.4451	0.38305	0.50423	0.42752	0.46043	0.30765	0.23992	0.28329	0.28626	0.29787	0.42078	0.40036	0.36636	0.40304	0.26177	0.23166	0.30618	0.24222	0.32415	0.22112	0.40549
1494.8	0.51013	0.57587	0.50287	0.56271	0.30618	0.44043	0.51257	0.34498	0.40475	0.56731	0.43249	0.44185	0.29482	0.44322	0.45632	0.42957	0.37431	0.47964	0.3973	0.43222	0.29202	0.23896	0.28679	0.27468	0.31357	0.43752	0.42989	0.35613	0.39896	0.25611	0.23284	0.3022	0.24149	0.32886	0.22412	0.41219
1495.7	0.46934	0.55333	0.49708	0.54428	0.27613	0.41941	0.48348	0.32211	0.35337	0.55082	0.42095	0.42613	0.2738	0.39012	0.43664	0.41153	0.33042	0.45637	0.35892	0.38832	0.26173	0.21447	0.27101	0.26852	0.28421	0.39171	0.41012	0.3305	0.36519	0.23818	0.23106	0.28612	0.22571	0.32518	0.22154	0.40387
1496.5	0.46583	0.56862	0.50302	0.55129	0.29331	0.43223	0.4715	0.31326	0.33275	0.56319	0.43869	0.43879	0.28817	0.38868	0.45482	0.40481	0.35729	0.43969	0.34697	0.36887	0.24587	0.23336	0.27716	0.29731	0.28531	0.37601	0.45711	0.30414	0.37135	0.24901	0.2335	0.28957	0.2268	0.33613	0.22481	0.42307
1497.4	0.49007	0.56216	0.52052	0.56549	0.30897	0.44298	0.47634	0.32673	0.37177	0.58322	0.45264	0.46909	0.29544	0.41768	0.46411	0.44958	0.3767	0.47027	0.3698	0.39983	0.25782	0.25683	0.28079	0.32409	0.29988	0.38143	0.49919	0.31575	0.36638	0.25983	0.23986	0.30754	0.24464	0.33541	0.23944	0.44242
1498.2	0.49334	0.54479	0.49338	0.5765	0.26966	0.42326	0.47911	0.32059	0.3555	0.56221	0.4375	0.47773	0.27081	0.41644	0.43185	0.45529	0.3473	0.44654	0.38874	0.39947	0.25294	0.25078	0.25494	0.33318	0.2865	0.36236	0.46472	0.31629	0.35587	0.25436	0.24231	0.31157	0.25506	0.33617	0.23979	0.441
1499.1	0.4835	0.56366	0.46969	0.57318	0.29729	0.43871	0.48939	0.31643	0.34364	0.5712	0.46604	0.49271	0.2671	0.42132	0.44843	0.45429	0.36551	0.46642	0.40523	0.41275	0.26197	0.22964	0.24074	0.3377	0.30489	0.36463	0.47861	0.30646	0.34891	0.26193	0.2475	0.30491	0.26472	0.34169	0.24529	0.44294
1500	0.50158	0.57057	0.48444	0.57912	0.31713	0.46675	0.5378	0.34211	0.36874	0.58348	0.48504	0.50898	0.29422	0.46017	0.46112	0.47443	0.39093	0.4814	0.44237	0.44261	0.28934	0.21814	0.23145	0.34601	0.3228	0.38742	0.50549	0.29177	0.34361	0.2747	0.2616	0.32823	0.28374	0.35036	0.24477	0.45393
1500.8	0.51265	0.58658	0.49017	0.56954	0.34025	0.47413	0.55149	0.33434	0.39663	0.58156	0.47535	0.51003	0.2898	0.4809	0.47794	0.4835	0.39202	0.50293	0.46588	0.43991	0.32794	0.22319	0.21818	0.33097	0.35467	0.42188	0.50481	0.28692	0.33357	0.27104	0.26598	0.33083	0.302	0.35441	0.24763	0.44269
1501.7	0.46885	0.58037	0.47235	0.549	0.33443	0.46116	0.53691	0.32648	0.36319	0.55947	0.49527	0.48323	0.29989	0.465	0.45314	0.43475	0.38643	0.4598	0.43463	0.42698	0.31571	0.19704	0.22007	0.3045	0.34491	0.39421	0.49365	0.25529	0.31574	0.26349	0.26414	0.30937	0.29594	0.34948	0.24065	0.4294
1502.5	0.46962	0.58998	0.48409	0.54339	0.35082	0.46686	0.52447	0.32827	0.3932	0.5379	0.50387	0.48468	0.33127	0.50203	0.47005	0.45799	0.4063	0.49557	0.41861	0.42966	0.32987	0.18273	0.21463	0.30982	0.35018	0.43177	0.51528	0.23842	0.30843	0.27624	0.27385	0.30856	0.30347	0.34927	0.24486	0.42972
1503.4	0.45617	0.56334	0.48551	0.52696	0.29694	0.44683	0.50239	0.31401	0.37241	0.49023	0.49421	0.47823	0.3179	0.47561	0.45695	0.43885	0.36913	0.47372	0.41139	0.41336	0.31965	0.19136	0.20492	0.31458	0.3009	0.40903	0.48588	0.21148	0.27152	0.26721	0.26445	0.30561	0.29608	0.33714	0.22857	0.42593
1504.2	0.47172	0.5575	0.48687	0.54714	0.31802	0.45555	0.50686	0.29797	0.38426	0.47012	0.51547	0.47752	0.30701	0.47818	0.46858	0.46444	0.38639	0.48007	0.42496	0.405	0.31661	0.20829	0.21677	0.3122	0.31033	0.40902	0.49395	0.22778	0.2831	0.27083	0.27237	0.30267	0.30905	0.33585	0.24563	0.43038
1505.1	0.44248	0.51959	0.45989	0.55982	0.27052	0.43387	0.49666	0.28294	0.394	0.43849	0.52809	0.46923	0.29983	0.44258	0.4731	0.46512	0.36037	0.43215	0.40179	0.38127	0.30429	0.16965	0.20827	0.29487	0.27444	0.37695	0.47376	0.20716	0.25975	0.26053	0.26349	0.29251	0.30754	0.32051	0.24942	0.42279
1505.9	0.46626	0.53198	0.49471	0.60921	0.272	0.44313	0.51472	0.29298	0.41282	0.41965	0.5168	0.48987	0.31964	0.45774	0.51957	0.513	0.38466	0.43883	0.43367	0.38652	0.31919	0.18431	0.19527	0.32263	0.29358	0.39549	0.50293	0.21861	0.27904	0.26771	0.2624	0.30281	0.32152	0.32515	0.26173	0.41999
1506.7	0.44612	0.52722	0.48767	0.616	0.27848	0.43792	0.52816	0.27327	0.4186	0.40414	0.5072	0.47669	0.29695	0.43509	0.50101	0.49808	0.37116	0.39935	0.41313	0.36951	0.3055	0.17403	0.1874	0.30691	0.281	0.37723	0.48919	0.21837	0.25868	0.26494	0.24974	0.29292	0.32622	0.3161	0.25626	0.40748
1507.6	0.4554	0.54993	0.49858	0.63166	0.34118	0.45079	0.53087	0.3088	0.46589	0.40173	0.50739	0.4727	0.3146	0.45742	0.48838	0.53082	0.41577	0.40456	0.42887	0.39294	0.30515	0.18012	0.18207	0.31807	0.30692	0.39445	0.49628	0.23907	0.28119	0.26733	0.2599	0.31043	0.35046	0.31965	0.25444	0.40552
1508.4	0.41989	0.51539	0.48807	0.61455	0.31421	0.43656	0.47938	0.30689	0.42987	0.36739	0.48914	0.44389	0.29672	0.44213	0.47053	0.52258	0.39501	0.3821	0.36903	0.38883	0.27831	0.16353	0.15649	0.29157	0.27603	0.36511	0.46203	0.2267	0.24667	0.2603	0.23327	0.31496	0.33376	0.31002	0.23469	0.38941
1509.3	0.45097	0.54768	0.49208	0.63583	0.3649	0.46495	0.50545	0.35426	0.42652	0.37412	0.50848	0.44693	0.31491	0.4675	0.4522	0.56943	0.4282	0.43696	0.38761	0.41103	0.27977	0.18271	0.162	0.31076	0.29747	0.39502	0.46436	0.26063	0.25993	0.27515	0.25363	0.34241	0.34827	0.32488	0.24257	0.39492
1510.1	0.45511	0.55412	0.49117	0.62238	0.38866	0.49812	0.51112	0.34947	0.43119	0.38289	0.51613	0.44609	0.31488	0.45399	0.45314	0.57767	0.43393	0.45849	0.38415	0.41888	0.27102	0.18332	0.16991	0.30897	0.2995	0.38605	0.45878	0.26786	0.24429	0.28381	0.25771	0.34523	0.35076	0.32291	0.24157	0.38822
1511	0.44866	0.53898	0.50071	0.62429	0.38803	0.47445	0.5161	0.37375	0.43822	0.38423	0.5388	0.45061	0.32205	0.45691	0.46548	0.56772	0.44826	0.45085	0.42933	0.43532	0.27648	0.22355	0.16877	0.30374	0.31442	0.38794	0.47553	0.24749	0.25123	0.28572	0.26192	0.35624	0.35307	0.32759	0.2404	0.38168
1511.8	0.41699	0.5239	0.47021	0.61581	0.35363	0.46295	0.51374	0.36613	0.42579	0.37864	0.55182	0.45755	0.32716	0.44312	0.46157	0.55553	0.42468	0.42532	0.40854	0.42173	0.26499	0.21341	0.16682	0.29419	0.29375	0.37463	0.46701	0.23953	0.23004	0.28819	0.24513	0.35197	0.34395	0.32787	0.24531	0.37008
1512.7	0.43667	0.54948	0.46361	0.61547	0.35698	0.46805	0.54969	0.39644	0.46683	0.3974	0.56791	0.47625	0.35836	0.43233	0.46082	0.55256	0.42247	0.44332	0.43302	0.41671	0.27846	0.22993	0.17383	0.31731	0.296	0.39178	0.4811	0.23169	0.24562	0.30226	0.25744	0.35005	0.36315	0.33929	0.24521	0.36728
1513.5	0.43194	0.56535	0.50391	0.61388	0.36547	0.47691	0.55226	0.39459	0.50136	0.38783	0.57296	0.48087	0.36617	0.47359	0.49276	0.54105	0.42703	0.42709	0.44295	0.41947	0.29338	0.24251	0.17216	0.32138	0.29505	0.40809	0.50736	0.22149	0.24228	0.31656	0.25732	0.35858	0.36016	0.34824	0.23587	0.35432
1514.4	0.41657	0.57003	0.49457	0.59521	0.34038	0.47805	0.54348	0.40724	0.50023	0.37919	0.57238	0.48124	0.35677	0.48794	0.47863	0.53506	0.40734	0.43706	0.41587	0.39838	0.27873	0.24175	0.15217	0.326	0.27862	0.43351	0.49375	0.22529	0.23988	0.32716	0.24725	0.37015	0.349	0.34495	0.22229	0.34689
1515.2	0.40865	0.57141	0.50014	0.57891	0.32946	0.49421	0.54453	0.42266	0.49213	0.38583	0.56374	0.48649	0.34868	0.46813	0.47187	0.51815	0.39618	0.44809	0.37308	0.39399	0.25545	0.22217	0.14608	0.3416	0.27084	0.4158	0.47983	0.21099	0.2359	0.33041	0.24499	0.37161	0.3487	0.34465	0.21628	0.34595
1516.1	0.4269	0.56942	0.52744	0.57431	0.33425	0.48899	0.58956	0.4114	0.51338	0.38754	0.56736	0.47643	0.33909	0.47731	0.49379	0.51915	0.39153	0.44181	0.39419	0.38437	0.26371	0.22725	0.15518	0.35228	0.29609	0.40887	0.49455	0.19077	0.24841	0.33826	0.25262	0.38619	0.3445	0.34869	0.2203	0.34292
1516.9	0.4016	0.55232	0.53685	0.5862	0.33581	0.46249	0.58103	0.40534	0.50406	0.37648	0.54852	0.45437	0.30445	0.47846	0.49305	0.51362	0.39258	0.39196	0.39089	0.36665	0.26142	0.22888	0.15364	0.34484	0.30033	0.40446	0.47781	0.18729	0.23365	0.32568	0.23657	0.38037	0.32578	0.34845	0.20763	0.32324
1517.8	0.39106	0.55232	0.52572	0.57427	0.32477	0.45749	0.60934	0.41478	0.51967	0.3837	0.55204	0.45867	0.30996	0.46366	0.49189	0.51048	0.39138	0.40582	0.41578	0.38182	0.25751	0.24261	0.15634	0.34849	0.314	0.39858	0.46758	0.19024	0.24734	0.33437	0.23087	0.38866	0.32507	0.34722	0.21482	0.32799
1518.6	0.38161	0.53931	0.53136	0.58681	0.35909	0.42707	0.6325	0.4291	0.5561	0.38235	0.54796	0.46155	0.29654	0.46341	0.49318	0.49488	0.39831	0.39539	0.41681	0.39402	0.27407	0.2362	0.15487	0.35116	0.31436	0.39305	0.48109	0.17611	0.2519	0.33033	0.2349	0.39715	0.32915	0.35348	0.2122	0.33107
1519.5	0.38306	0.53632	0.51375	0.60528	0.38623	0.43827	0.63664	0.44326	0.57632	0.37835	0.54829	0.45517	0.31337	0.4922	0.49226	0.50785	0.41066	0.39181	0.42615	0.40138	0.27472	0.24565	0.15135	0.32464	0.31838	0.39581	0.48796	0.20605	0.25737	0.34216	0.22064	0.40116	0.31738	0.35278	0.21245	0.32318
1520.3	0.39348	0.56809	0.51164	0.61877	0.40875	0.47609	0.65101	0.46921	0.60128	0.38878	0.53298	0.47398	0.3541	0.50157	0.50236	0.51452	0.44958	0.44857	0.43501	0.40088	0.28498	0.25812	0.15038	0.31031	0.32051	0.42424	0.48516	0.23081	0.2719	0.35844	0.22626	0.3953	0.31884	0.35579	0.22289	0.31995
1521.1	0.40685	0.58181	0.5357	0.61141	0.42626	0.504	0.67194	0.49146	0.63583	0.39076	0.53155	0.5018	0.39981	0.50474	0.5222	0.52335	0.4488	0.47928	0.44318	0.41697	0.29328	0.27199	0.15629	0.33695	0.32306	0.43458	0.50874	0.25099	0.30011	0.38712	0.24499	0.412	0.3238	0.35289	0.23835	0.32792
1522	0.39746	0.54454	0.53625	0.61538	0.43319	0.50337	0.65854	0.47783	0.62009	0.36645	0.50291	0.50112	0.38829	0.49539	0.50043	0.50241	0.42406	0.46246	0.4158	0.39511	0.26994	0.25983	0.15191	0.32652	0.30465	0.44123	0.5114	0.23941	0.30123	0.38795	0.24355	0.39255	0.31164	0.34827	0.23417	0.32852
1522.8	0.42017	0.55064	0.5391	0.62259	0.44084	0.53603	0.67125	0.4794	0.62861	0.37042	0.51088	0.49997	0.41999	0.487	0.50703	0.51357	0.44512	0.47429	0.45634	0.4127	0.28211	0.29161	0.17463	0.33253	0.34698	0.44654	0.51201	0.27191	0.31088	0.40489	0.24246	0.39828	0.31272	0.36082	0.24396	0.3288
1523.7	0.41774	0.54028	0.53572	0.60721	0.42885	0.51775	0.67986	0.45509	0.61127	0.36452	0.5022	0.49312	0.39614	0.45494	0.5042	0.50393	0.45449	0.48456	0.46763	0.40563	0.28278	0.28089	0.19446	0.3482	0.34288	0.45525	0.50774	0.24496	0.30333	0.40616	0.24646	0.39381	0.31477	0.36703	0.25357	0.33783
1524.5	0.4143	0.51046	0.53183	0.61354	0.43728	0.50942	0.66911	0.46341	0.60598	0.33721	0.50677	0.48973	0.37427	0.45082	0.49066	0.49642	0.46014	0.4704	0.46369	0.4113	0.28584	0.29548	0.19724	0.34565	0.32095	0.44772	0.48716	0.23379	0.29983	0.41406	0.24032	0.40265	0.30894	0.36931	0.25028	0.34259
1525.4	0.39668	0.5059	0.50213	0.63303	0.43967	0.50871	0.66043	0.43937	0.58693	0.3349	0.4978	0.47868	0.36731	0.45064	0.47052	0.49919	0.46754	0.46824	0.45486	0.40286	0.28354	0.29756	0.20206	0.32356	0.34678	0.44765	0.47119	0.23073	0.29287	0.41253	0.23052	0.41545	0.30342	0.37542	0.25975	0.35125
1526.2	0.38238	0.51122	0.50322	0.62437	0.43461	0.50082	0.64826	0.45935	0.57934	0.34198	0.51012	0.49155	0.37821	0.42337	0.45843	0.50618	0.50151	0.48441	0.4286	0.41615	0.29703	0.31549	0.20213	0.33518	0.36457	0.43995	0.45403	0.24284	0.28916	0.41142	0.22127	0.43428	0.30471	0.36953	0.26335	0.35248
1527.1	0.37441	0.49472	0.51194	0.61382	0.4029	0.50488	0.62721	0.45926	0.56898	0.33595	0.50369	0.49447	0.38433	0.40297	0.45061	0.50913	0.48687	0.48356	0.42751	0.40886	0.2807	0.32682	0.18977	0.32927	0.35151	0.43828	0.44416	0.21656	0.29099	0.4115	0.22061	0.44219	0.29428	0.35768	0.26252	0.35483
1527.9	0.3793	0.50819	0.51876	0.63018	0.40463	0.5203	0.62318	0.48741	0.57165	0.34714	0.51787	0.5121	0.41092	0.42061	0.45896	0.50961	0.49356	0.49343	0.43059	0.41641	0.29418	0.35501	0.19144	0.35194	0.37067	0.46753	0.44367	0.22227	0.31125	0.41936	0.22387	0.45398	0.28776	0.3594	0.26769	0.36282
1528.8	0.37798	0.51554	0.53264	0.61683	0.41719	0.50066	0.61552	0.48391	0.58741	0.34069	0.50742	0.50748	0.41261	0.43521	0.48198	0.51183	0.46688	0.46974	0.41165	0.4312	0.29761	0.34654	0.20172	0.36403	0.39282	0.48308	0.47365	0.24649	0.3115	0.41024	0.22335	0.45576	0.29005	0.36022	0.26748	0.36777
1529.6	0.38135	0.52173	0.5488	0.60309	0.3942	0.4852	0.62475	0.48879	0.59775	0.32128	0.51475	0.50349	0.38707	0.4512	0.50276	0.48807	0.44846	0.45718	0.42603	0.45858	0.28325	0.32897	0.20355	0.37453	0.39185	0.50128	0.50744	0.24658	0.30079	0.40776	0.22487	0.44902	0.291	0.34968	0.27229	0.37212
1530.5	0.38929	0.52075	0.54656	0.61031	0.3965	0.4768	0.61671	0.48801	0.59859	0.31939	0.51445	0.49391	0.38408	0.46433	0.52319	0.46755	0.41992	0.43639	0.46742	0.48066	0.29037	0.3349	0.22195	0.38842	0.41243	0.50775	0.51743	0.2382	0.30138	0.41588	0.23999	0.44184	0.29035	0.35471	0.28225	0.38036
1531.3	0.37167	0.51414	0.52266	0.6174	0.41518	0.4691	0.61504	0.4626	0.60943	0.31378	0.513	0.50084	0.37135	0.50462	0.48832	0.45307	0.41117	0.42663	0.43702	0.45394	0.30287	0.33167	0.22848	0.40097	0.40561	0.52347	0.50807	0.24865	0.29972	0.40967	0.24148	0.42999	0.29006	0.35294	0.2837	0.39394
1532.1	0.41854	0.53826	0.52922	0.61432	0.42974	0.47744	0.6262	0.46056	0.63731	0.30752	0.52597	0.52955	0.40184	0.53806	0.48426	0.47852	0.41786	0.44214	0.45569	0.46149	0.31909	0.3519	0.23866	0.43556	0.41975	0.52121	0.5273	0.28614	0.30848	0.42649	0.25808	0.44591	0.30866	0.36045	0.30269	0.41136
1533	0.41775	0.53488	0.52944	0.61508	0.40819	0.5015	0.62176	0.44806	0.59971	0.29835	0.53616	0.5217	0.40897	0.52444	0.48061	0.45113	0.43036	0.45784	0.48065	0.44565	0.32162	0.35651	0.24542	0.42908	0.42127	0.51225	0.51551	0.27833	0.31364	0.43989	0.26674	0.44631	0.31724	0.34984	0.31856	0.4173
1533.8	0.44115	0.55852	0.52109	0.62211	0.43167	0.53421	0.61548	0.46999	0.62297	0.31611	0.54196	0.54905	0.44567	0.53519	0.47003	0.48146	0.4684	0.50806	0.50519	0.44971	0.36389	0.39373	0.2613	0.442	0.44084	0.50927	0.5014	0.2962	0.32844	0.44879	0.27434	0.46716	0.33198	0.35657	0.32469	0.42344
1534.7	0.47117	0.58055	0.52667	0.6236	0.43345	0.53127	0.6221	0.44668	0.64552	0.31718	0.54566	0.57563	0.45478	0.53909	0.4889	0.50893	0.48154	0.52972	0.50338	0.42988	0.38018	0.41592	0.27682	0.45632	0.44724	0.53392	0.52584	0.31393	0.341	0.45543	0.27547	0.46696	0.3512	0.35391	0.33378	0.4243
1535.5	0.48229	0.58388	0.52673	0.61711	0.42949	0.52441	0.61414	0.44598	0.61106	0.30072	0.54019	0.57972	0.44091	0.51881	0.5118	0.50538	0.48327	0.52521	0.52836	0.44156	0.3845	0.41729	0.2819	0.45678	0.47383	0.51995	0.53616	0.31025	0.34994	0.46269	0.28317	0.47362	0.35639	0.33962	0.34438	0.42444
1536.4	0.4674	0.56768	0.53158	0.6176	0.42585	0.5217	0.59735	0.44303	0.60664	0.27578	0.54358	0.56698	0.43659	0.48871	0.52246	0.49234	0.45963	0.5102	0.49961	0.4445	0.39236	0.40813	0.27869	0.44748	0.48434	0.5159	0.53871	0.28803	0.35015	0.45531	0.27543	0.46994	0.35564	0.31942	0.35216	0.42004
1537.2	0.46921	0.54993	0.52474	0.6123	0.42837	0.49966	0.59502	0.44733	0.62263	0.27423	0.56392	0.58186	0.44226	0.49159	0.51046	0.48758	0.44661	0.51211	0.49853	0.45168	0.40217	0.41399	0.26668	0.4671	0.4942	0.52631	0.54275	0.28691	0.35455	0.45596	0.29558	0.47887	0.35749	0.30939	0.35266	0.42393
1538	0.44376	0.52942	0.5302	0.61262	0.4015	0.48165	0.57103	0.43308	0.60826	0.26639	0.57132	0.56287	0.4187	0.47299	0.52039	0.45555	0.44231	0.46617	0.47549	0.44103	0.38999	0.40366	0.26971	0.48576	0.48875	0.54585	0.55488	0.2737	0.35828	0.4617	0.30143	0.46692	0.35844	0.295	0.36604	0.42141
1538.9	0.44724	0.53441	0.53653	0.6364	0.4227	0.50926	0.59795	0.44134	0.62029	0.27336	0.57433	0.54998	0.42343	0.4924	0.51996	0.45065	0.4742	0.47748	0.50403	0.45355	0.4065	0.39308	0.2729	0.47577	0.49094	0.54942	0.55231	0.28164	0.36235	0.4684	0.32057	0.48822	0.36226	0.28879	0.3697	0.42318
1539.7	0.44487	0.54993	0.55748	0.64138	0.41538	0.51545	0.60241	0.48546	0.65312	0.29123	0.61271	0.55682	0.4313	0.49288	0.54613	0.47149	0.48392	0.50155	0.51476	0.48366	0.41534	0.40042	0.28857	0.509	0.48087	0.58067	0.57314	0.29507	0.35606	0.47646	0.33176	0.4955	0.37918	0.29234	0.37797	0.41975
1540.6	0.41764	0.55105	0.54401	0.62931	0.40243	0.50198	0.59118	0.47694	0.6441	0.3067	0.61857	0.5505	0.39948	0.48968	0.51826	0.45477	0.45298	0.50011	0.52885	0.4808	0.40705	0.4069	0.29595	0.50318	0.47655	0.58639	0.55384	0.31466	0.34651	0.47174	0.33985	0.49721	0.38026	0.28489	0.37255	0.41547
1541.4	0.40367	0.55129	0.55047	0.62874	0.39475	0.51761	0.59778	0.48334	0.66342	0.3286	0.61017	0.56191	0.41715	0.46594	0.51246	0.47831	0.44577	0.49857	0.54167	0.47016	0.4221	0.42194	0.31196	0.52344	0.49012	0.56982	0.54711	0.32901	0.34349	0.47517	0.34423	0.49194	0.3919	0.28283	0.37906	0.41265
1542.3	0.40939	0.55667	0.57048	0.6197	0.42966	0.52518	0.6043	0.52639	0.67608	0.33369	0.61711	0.59172	0.4258	0.45817	0.50075	0.46673	0.42628	0.52595	0.5341	0.49497	0.4304	0.41824	0.31447	0.52915	0.50263	0.55041	0.55303	0.32238	0.34342	0.48566	0.35784	0.50564	0.4017	0.27645	0.37333	0.41757
1543.1	0.41971	0.55503	0.5863	0.62942	0.43731	0.5234	0.58606	0.58163	0.67102	0.35547	0.64063	0.6179	0.47102	0.46679	0.50218	0.49769	0.41261	0.52679	0.53169	0.51646	0.43281	0.44177	0.31895	0.58181	0.52787	0.55585	0.57525	0.34723	0.35075	0.49624	0.37965	0.50957	0.4095	0.26681	0.37955	0.42264
1543.9	0.41578	0.53792	0.56107	0.64447	0.43778	0.52057	0.59342	0.58331	0.68691	0.36112	0.60716	0.60067	0.47117	0.45721	0.46673	0.4867	0.41908	0.51307	0.50565	0.50481	0.44048	0.42504	0.31895	0.56257	0.52804	0.52652	0.54617	0.347	0.34614	0.50706	0.38042	0.51979	0.41103	0.25257	0.38087	0.41523
1544.8	0.42388	0.54293	0.6096	0.64719	0.45791	0.53368	0.59083	0.62468	0.71443	0.39485	0.59449	0.61707	0.49942	0.47667	0.48982	0.50602	0.46018	0.51227	0.49703	0.50033	0.47235	0.43005	0.31835	0.57715	0.5398	0.53707	0.56068	0.35366	0.36897	0.52368	0.39688	0.53818	0.43047	0.24622	0.36999	0.41252
1545.6	0.40398	0.54804	0.60829	0.6565	0.45864	0.52473	0.56759	0.64092	0.70588	0.39549	0.59096	0.62305	0.4779	0.48645	0.50165	0.50658	0.45743	0.50929	0.46162	0.48819	0.47271	0.40671	0.31269	0.5884	0.53342	0.54978	0.56908	0.3495	0.38253	0.53336	0.39795	0.54195	0.42994	0.2356	0.35993	0.39939
1546.5	0.42931	0.56583	0.62161	0.68795	0.46508	0.53493	0.59122	0.64033	0.72124	0.42582	0.6068	0.63239	0.51763	0.49966	0.54009	0.56408	0.49479	0.50141	0.46865	0.48228	0.49011	0.43276	0.32826	0.61274	0.55425	0.5766	0.57767	0.38107	0.40346	0.54482	0.41524	0.54073	0.43858	0.24438	0.37507	0.39706
1547.3	0.40892	0.552	0.58518	0.6631	0.43614	0.52693	0.59429	0.60992	0.71171	0.42046	0.59608	0.60828	0.48678	0.4623	0.50481	0.52612	0.4812	0.49414	0.45243	0.45046	0.48392	0.41363	0.31561	0.58496	0.52676	0.55096	0.50874	0.35286	0.40337	0.54719	0.40986	0.5288	0.44237	0.24251	0.37124	0.38277
1548.1	0.41454	0.57091	0.5965	0.64887	0.44011	0.53259	0.57112	0.61367	0.70866	0.42529	0.61534	0.62925	0.50783	0.46637	0.51937	0.50332	0.46202	0.496	0.42931	0.45277	0.50214	0.43365	0.31212	0.5977	0.5186	0.58609	0.49803	0.33691	0.41405	0.54314	0.41709	0.53205	0.446	0.24033	0.36167	0.38072
1549	0.40855	0.58007	0.57557	0.67446	0.43449	0.55063	0.60252	0.62799	0.69968	0.42299	0.6434	0.63379	0.5119	0.44452	0.51992	0.52061	0.46312	0.50381	0.46138	0.47744	0.49845	0.41952	0.32914	0.60598	0.53261	0.59845	0.49119	0.34258	0.40899	0.55807	0.44516	0.53356	0.45318	0.24069	0.381	0.38267
1549.8	0.43451	0.58436	0.5687	0.66847	0.43198	0.53286	0.60925	0.66078	0.71301	0.44509	0.6565	0.62359	0.51976	0.44624	0.50269	0.50981	0.47676	0.49507	0.46941	0.51544	0.5021	0.42966	0.34452	0.60418	0.53792	0.60504	0.48245	0.34533	0.39891	0.556	0.45601	0.54856	0.45646	0.23723	0.39007	0.38547
1550.7	0.43139	0.57526	0.53008	0.64198	0.43234	0.54321	0.60521	0.64106	0.68932	0.45028	0.64476	0.61475	0.49069	0.44866	0.47086	0.47312	0.47387	0.52199	0.48774	0.50223	0.48756	0.40551	0.32947	0.59983	0.53045	0.59145	0.42675	0.33871	0.40437	0.55616	0.45352	0.55027	0.45383	0.21809	0.3783	0.38008
1551.5	0.45726	0.58131	0.5712	0.65202	0.44683	0.55319	0.61921	0.66652	0.71107	0.46675	0.65499	0.63646	0.49726	0.44656	0.48472	0.50395	0.48132	0.53231	0.49234	0.52023	0.50489	0.41442	0.35333	0.61139	0.54366	0.61823	0.44354	0.36761	0.40995	0.56755	0.47728	0.56094	0.45734	0.21808	0.3877	0.38638
1552.4	0.47308	0.58158	0.58615	0.6641	0.43876	0.55832	0.63232	0.66331	0.69859	0.50265	0.67081	0.63067	0.50919	0.45207	0.47561	0.52433	0.48495	0.5506	0.50315	0.52892	0.48177	0.41017	0.37387	0.61893	0.56413	0.61867	0.45412	0.3864	0.41344	0.59044	0.49966	0.55757	0.4557	0.21317	0.40085	0.38377
1553.2	0.47177	0.57394	0.59552	0.66194	0.44322	0.54206	0.62163	0.65814	0.7121	0.52686	0.67156	0.61719	0.51343	0.45141	0.47847	0.50907	0.5116	0.55697	0.51739	0.51218	0.47149	0.41209	0.38037	0.64328	0.56065	0.59926	0.46534	0.39958	0.42056	0.59301	0.50455	0.54529	0.45065	0.21211	0.39292	0.37457
1554.1	0.49915	0.59179	0.62177	0.70248	0.46758	0.57856	0.64329	0.66815	0.7324	0.55498	0.70683	0.6262	0.52163	0.45236	0.49822	0.53913	0.53884	0.57525	0.56904	0.51948	0.49269	0.41719	0.40233	0.64959	0.59372	0.6138	0.46186	0.41648	0.464	0.61386	0.52539	0.55577	0.4625	0.22346	0.4133	0.38272
1554.9	0.52034	0.61237	0.66601	0.71285	0.47319	0.5776	0.66076	0.69525	0.76835	0.57035	0.73632	0.63406	0.5433	0.47319	0.51129	0.55131	0.55048	0.57932	0.57731	0.54633	0.50827	0.43999	0.42308	0.65925	0.62423	0.63319	0.49713	0.43595	0.46927	0.63856	0.56325	0.57456	0.47211	0.23407	0.42322	0.39079
1555.7	0.48746	0.61652	0.6312	0.68129	0.45238	0.57392	0.62341	0.66962	0.73717	0.57426	0.743	0.61751	0.52074	0.47738	0.50283	0.50474	0.53427	0.54841	0.54593	0.53076	0.49732	0.41242	0.41546	0.64617	0.62603	0.61377	0.50124	0.40373	0.4683	0.63507	0.54813	0.56129	0.46368	0.22407	0.41061	0.37903
1556.6	0.49436	0.63192	0.63112	0.70185	0.46104	0.562	0.65384	0.68973	0.75436	0.58327	0.74737	0.62282	0.53441	0.48016	0.53693	0.51103	0.54918	0.53713	0.58224	0.53795	0.52173	0.41239	0.4168	0.65824	0.64202	0.6057	0.50932	0.42469	0.48826	0.63761	0.57006	0.57024	0.47529	0.22796	0.42067	0.38876
1557.4	0.51655	0.62022	0.62111	0.69579	0.4592	0.56576	0.66246	0.67186	0.7528	0.59579	0.75146	0.62025	0.5301	0.48433	0.52299	0.50987	0.53043	0.52002	0.57452	0.53814	0.54214	0.41744	0.4216	0.62842	0.63323	0.61785	0.49255	0.42455	0.49197	0.64048	0.57478	0.56235	0.47607	0.22234	0.41484	0.39624
1558.3	0.49505	0.60268	0.62438	0.65961	0.45331	0.56453	0.65726	0.64852	0.71536	0.61112	0.73359	0.61193	0.5176	0.48676	0.5221	0.4909	0.52385	0.51724	0.55096	0.53403	0.50965	0.40117	0.40368	0.61984	0.61946	0.61736	0.50909	0.41046	0.48127	0.64583	0.58445	0.55073	0.47303	0.21971	0.39109	0.38944
1559.1	0.47258	0.58933	0.60382	0.68582	0.47055	0.56491	0.64897	0.64711	0.69297	0.62595	0.74242	0.59871	0.52114	0.47837	0.50765	0.50459	0.52288	0.50754	0.55486	0.55167	0.51557	0.39232	0.42291	0.59875	0.60207	0.6253	0.4947	0.42896	0.49738	0.63719	0.58269	0.53674	0.47322	0.21723	0.38378	0.38527
1559.9	0.49682	0.61285	0.60674	0.71052	0.47481	0.55941	0.66201	0.65189	0.71911	0.64284	0.73692	0.57982	0.54277	0.49896	0.49869	0.51649	0.55325	0.51994	0.57431	0.57543	0.51973	0.39062	0.43963	0.59233	0.60605	0.66999	0.48132	0.45573	0.52279	0.64904	0.60241	0.55129	0.48115	0.22959	0.38209	0.39612
1560.8	0.49123	0.61438	0.60604	0.67662	0.5116	0.55959	0.64835	0.63069	0.71974	0.65963	0.74204	0.56584	0.52059	0.52703	0.50572	0.51437	0.57365	0.51739	0.5837	0.58675	0.52176	0.39256	0.45061	0.58231	0.60973	0.69203	0.47666	0.45961	0.54422	0.65566	0.6013	0.54164	0.48736	0.24032	0.37652	0.38943
1561.6	0.48101	0.63068	0.57889	0.67432	0.512	0.56715	0.63426	0.6188	0.70665	0.65571	0.7362	0.55223	0.51719	0.52461	0.49279	0.50077	0.56924	0.53823	0.57	0.60482	0.50791	0.39423	0.44965	0.56613	0.61304	0.69544	0.44458	0.46326	0.55345	0.66375	0.6015	0.54234	0.4901	0.24938	0.37853	0.38726
1562.4	0.48681	0.64094	0.55326	0.66738	0.50191	0.54648	0.62782	0.58388	0.71354	0.65744	0.72897	0.53992	0.51211	0.53859	0.48039	0.50183	0.5428	0.53264	0.57059	0.60102	0.52818	0.41094	0.46105	0.54804	0.60559	0.70793	0.42143	0.47116	0.55676	0.66398	0.59321	0.53344	0.49808	0.23733	0.37754	0.39182
1563.3	0.50935	0.63428	0.56583	0.64385	0.48762	0.54737	0.62983	0.5698	0.70182	0.66681	0.7218	0.52932	0.52162	0.52792	0.48945	0.49727	0.54399	0.5633	0.58751	0.57227	0.52758	0.40131	0.47726	0.54891	0.61493	0.70502	0.44246	0.46586	0.55792	0.67967	0.59515	0.53269	0.50304	0.24006	0.3838	0.39199
1564.1	0.5051	0.61171	0.59859	0.64579	0.49888	0.54988	0.6391	0.5619	0.68289	0.68318	0.73105	0.54247	0.50732	0.52052	0.50381	0.52019	0.53901	0.56943	0.60442	0.56716	0.53079	0.41129	0.48897	0.53818	0.62538	0.67885	0.45539	0.48643	0.56221	0.68953	0.58721	0.52731	0.50652	0.23749	0.37874	0.39653
1565	0.52574	0.60955	0.60968	0.67022	0.49323	0.56361	0.64784	0.55089	0.67224	0.69146	0.73912	0.54877	0.50599	0.52748	0.48734	0.54676	0.54644	0.5685	0.58939	0.56993	0.53454	0.41556	0.51623	0.54023	0.60713	0.6819	0.47397	0.51539	0.57269	0.70228	0.58775	0.53799	0.50828	0.23497	0.37849	0.40408
1565.8	0.5539	0.61555	0.65676	0.66058	0.50546	0.57866	0.65112	0.56015	0.67025	0.70313	0.7491	0.55293	0.49022	0.5489	0.51477	0.57862	0.57341	0.55861	0.59625	0.57729	0.54244	0.42015	0.54863	0.54598	0.62678	0.69439	0.5274	0.52398	0.59162	0.7191	0.59168	0.55706	0.51954	0.2409	0.3897	0.40859
1566.6	0.58333	0.65563	0.70049	0.70056	0.51659	0.63273	0.66867	0.58823	0.68662	0.72937	0.78724	0.56552	0.53119	0.57653	0.53726	0.60135	0.61207	0.59685	0.61055	0.60686	0.56748	0.44957	0.58634	0.58151	0.65335	0.72499	0.56708	0.56612	0.60025	0.74905	0.60565	0.57376	0.53289	0.26903	0.4162	0.42314
1567.5	0.5505	0.64495	0.68088	0.68062	0.49125	0.59595	0.65004	0.55949	0.6652	0.72479	0.78014	0.5504	0.5	0.57099	0.53599	0.57387	0.57102	0.51166	0.56794	0.59865	0.557	0.44727	0.57943	0.56817	0.62977	0.71728	0.57556	0.55787	0.59148	0.74656	0.57793	0.56419	0.53321	0.26973	0.40643	0.42595
1568.3	0.55491	0.64861	0.65446	0.68526	0.50233	0.61799	0.6508	0.55952	0.69126	0.74686	0.80824	0.55551	0.51114	0.56986	0.55665	0.5822	0.56246	0.52753	0.58153	0.61353	0.56506	0.47852	0.60017	0.60198	0.65074	0.72258	0.59877	0.5913	0.59087	0.77065	0.58343	0.57177	0.5539	0.28783	0.42295	0.44124
1569.2	0.54554	0.63433	0.62675	0.6621	0.49984	0.60856	0.63138	0.56105	0.69125	0.74893	0.81535	0.53261	0.50663	0.53296	0.54179	0.55349	0.5399	0.55097	0.55839	0.60615	0.54675	0.48665	0.6087	0.5912	0.67422	0.70865	0.58806	0.58474	0.58125	0.79097	0.56714	0.55659	0.55095	0.29348	0.41717	0.44533
1570	0.54344	0.64426	0.61242	0.69762	0.50066	0.60729	0.64313	0.56374	0.6939	0.76774	0.8215	0.53601	0.54095	0.53168	0.54837	0.57998	0.52641	0.56605	0.56415	0.61646	0.55946	0.49851	0.63314	0.60802	0.68494	0.71588	0.59469	0.62051	0.58175	0.80588	0.56369	0.56187	0.55009	0.30944	0.42185	0.45764
1570.8	0.52178	0.60456	0.58993	0.66761	0.49639	0.59691	0.64865	0.54301	0.68072	0.74076	0.80665	0.53004	0.52695	0.49741	0.53386	0.58176	0.49886	0.55969	0.56327	0.59544	0.54516	0.48408	0.64587	0.60961	0.68038	0.67884	0.58281	0.62882	0.60058	0.81182	0.55998	0.55447	0.54451	0.30994	0.40909	0.46673
1571.7	0.54615	0.60901	0.61515	0.68002	0.53755	0.63913	0.66333	0.55327	0.69872	0.7402	0.8117	0.5389	0.5282	0.51494	0.52451	0.60505	0.5282	0.61276	0.59127	0.59331	0.56588	0.50938	0.66427	0.63846	0.70916	0.69269	0.57752	0.66506	0.62817	0.84007	0.57965	0.55976	0.5517	0.33217	0.41393	0.47506
1572.5	0.5383	0.62877	0.63114	0.67723	0.55368	0.63448	0.65825	0.557	0.67186	0.72344	0.78446	0.52828	0.53297	0.55029	0.52241	0.598	0.54283	0.62218	0.56567	0.60028	0.55044	0.50325	0.68127	0.64522	0.69273	0.71497	0.58102	0.6553	0.64402	0.83829	0.57006	0.56654	0.53783	0.33618	0.41279	0.47146
1573.3	0.51836	0.60449	0.64329	0.69192	0.53278	0.65623	0.64767	0.56375	0.6678	0.70209	0.7816	0.54024	0.53423	0.54092	0.53357	0.6044	0.55062	0.60932	0.58441	0.61187	0.55264	0.48593	0.69137	0.65633	0.67409	0.68931	0.58151	0.66657	0.65827	0.83318	0.57157	0.57745	0.54701	0.34731	0.42037	0.47623
1574.2	0.53967	0.59793	0.66265	0.69618	0.57253	0.66848	0.64966	0.57224	0.69621	0.70322	0.80687	0.5536	0.54716	0.57485	0.56012	0.59941	0.58456	0.63763	0.58818	0.62615	0.57348	0.51513	0.71679	0.68375	0.69445	0.69391	0.6032	0.68978	0.70515	0.85205	0.57042	0.57727	0.56552	0.36892	0.44707	0.49115
1575	0.54932	0.61403	0.66781	0.68537	0.56708	0.65417	0.63498	0.57859	0.69017	0.69572	0.79211	0.55061	0.51537	0.59479	0.57953	0.59094	0.5842	0.63408	0.56928	0.63125	0.57129	0.51784	0.72665	0.66643	0.69743	0.70867	0.61878	0.67924	0.70319	0.85802	0.55416	0.57178	0.56659	0.37714	0.44378	0.48309
1575.8	0.54501	0.62518	0.67837	0.6956	0.5558	0.64791	0.6364	0.59328	0.68791	0.69228	0.80233	0.56157	0.53465	0.58839	0.59975	0.59228	0.58	0.63565	0.59065	0.65738	0.56413	0.52259	0.75177	0.66451	0.6927	0.69974	0.64229	0.67667	0.71323	0.85265	0.54283	0.57227	0.56455	0.37813	0.44716	0.49183
1576.7	0.55346	0.61382	0.65038	0.68734	0.56281	0.66167	0.63582	0.60027	0.69636	0.66758	0.80185	0.55447	0.53505	0.58481	0.58216	0.5957	0.57866	0.62652	0.61295	0.6472	0.58192	0.53523	0.76041	0.6556	0.70742	0.69158	0.62362	0.67264	0.72724	0.86191	0.53861	0.56592	0.57333	0.38905	0.45639	0.49773
1577.5	0.58348	0.66997	0.65312	0.69554	0.58089	0.65844	0.65664	0.61513	0.70769	0.67025	0.7964	0.55743	0.55555	0.62468	0.60396	0.62043	0.59567	0.62141	0.62655	0.63316	0.59447	0.56483	0.76237	0.68018	0.75576	0.72733	0.64482	0.69128	0.73922	0.87432	0.53958	0.56613	0.58156	0.40792	0.45977	0.50693
1578.4	0.56325	0.66646	0.63548	0.67773	0.53479	0.64427	0.64627	0.62422	0.69441	0.63088	0.77929	0.55503	0.52283	0.58079	0.58146	0.5965	0.55914	0.59274	0.60749	0.63043	0.57578	0.55946	0.76321	0.68768	0.73898	0.69216	0.61526	0.67108	0.72402	0.8778	0.53305	0.57224	0.57737	0.40831	0.44419	0.50583
1579.2	0.61066	0.68781	0.67807	0.70858	0.58084	0.68123	0.67439	0.65419	0.73433	0.63492	0.81468	0.579	0.59058	0.59618	0.63668	0.63007	0.60811	0.61923	0.63675	0.65459	0.60421	0.59873	0.79922	0.73451	0.78388	0.702	0.66059	0.72717	0.76222	0.9052	0.55354	0.60259	0.5942	0.43388	0.47779	0.52493
1580	0.59259	0.6657	0.65386	0.6962	0.57308	0.68663	0.6629	0.65266	0.73019	0.59871	0.79439	0.56831	0.5949	0.59405	0.62067	0.62504	0.61105	0.62732	0.58364	0.64966	0.59418	0.57545	0.78945	0.74064	0.7741	0.69151	0.6519	0.72365	0.76111	0.91904	0.5423	0.60479	0.5997	0.44018	0.48044	0.52322
1580.9	0.59261	0.67274	0.68193	0.7007	0.56462	0.67193	0.68557	0.66032	0.71599	0.58379	0.80446	0.58803	0.60125	0.57592	0.63014	0.62569	0.6016	0.6304	0.57458	0.65134	0.59032	0.55051	0.80005	0.75135	0.76602	0.67978	0.68014	0.7472	0.77417	0.9253	0.55543	0.60476	0.59998	0.45435	0.48758	0.53031
1581.7	0.60603	0.66943	0.70807	0.73046	0.58806	0.68539	0.70831	0.66831	0.72068	0.5532	0.82891	0.61013	0.61562	0.58287	0.65243	0.64478	0.59682	0.65473	0.60371	0.67174	0.597	0.57739	0.81217	0.75794	0.77806	0.69611	0.70597	0.76328	0.79932	0.94201	0.57197	0.62044	0.60901	0.4656	0.50327	0.53894
1582.5	0.59135	0.67296	0.69566	0.72303	0.61186	0.67717	0.71128	0.64307	0.69234	0.5202	0.82597	0.59227	0.6081	0.59181	0.64351	0.65747	0.59916	0.65374	0.6051	0.64416	0.57923	0.53625	0.79043	0.72985	0.77245	0.70934	0.70445	0.76135	0.79747	0.93707	0.56349	0.5999	0.59615	0.45488	0.48901	0.52356
1583.4	0.54195	0.636	0.66595	0.71048	0.581	0.63943	0.6703	0.61851	0.65841	0.49564	0.8018	0.55167	0.57436	0.56465	0.58367	0.62322	0.56526	0.63162	0.58198	0.62799	0.54519	0.52398	0.75064	0.70732	0.73878	0.70352	0.67054	0.72927	0.78884	0.92558	0.54225	0.5839	0.58362	0.44836	0.4632	0.50615
1584.2	0.56195	0.68589	0.68615	0.72787	0.61591	0.64683	0.67884	0.64403	0.67349	0.52203	0.82993	0.57073	0.58397	0.59288	0.61616	0.6377	0.58324	0.66252	0.61843	0.66258	0.58341	0.58617	0.7652	0.727	0.77098	0.74754	0.68192	0.76541	0.81424	0.92998	0.56371	0.61074	0.59296	0.47647	0.47286	0.51255
1585	0.5707	0.6664	0.69745	0.714	0.62538	0.65128	0.65443	0.64898	0.69796	0.5046	0.82024	0.55744	0.55384	0.57779	0.632	0.63591	0.57717	0.67234	0.60785	0.68123	0.59219	0.60664	0.75498	0.71934	0.79327	0.74577	0.69627	0.76386	0.8172	0.9359	0.56173	0.61728	0.59365	0.46934	0.46673	0.50594
1585.9	0.56531	0.65431	0.70152	0.6912	0.6314	0.63788	0.63604	0.61287	0.6868	0.50617	0.79739	0.54865	0.54936	0.5898	0.6093	0.6219	0.59799	0.6707	0.59333	0.6676	0.61179	0.62363	0.7436	0.70877	0.76939	0.74454	0.68716	0.76453	0.81671	0.93447	0.55238	0.60214	0.58574	0.47664	0.46504	0.49595
1586.7	0.58009	0.64951	0.73747	0.68865	0.65986	0.65276	0.62982	0.61302	0.68496	0.52235	0.80262	0.57688	0.59084	0.60479	0.64126	0.60944	0.60288	0.69412	0.60479	0.68403	0.6317	0.65576	0.74521	0.72755	0.79209	0.75466	0.72953	0.77545	0.82686	0.93064	0.56071	0.61614	0.59098	0.48939	0.48642	0.5013
1587.6	0.604	0.69114	0.75884	0.71529	0.7084	0.67294	0.65285	0.63726	0.71394	0.5276	0.83026	0.61686	0.61869	0.64688	0.67227	0.64067	0.63796	0.72062	0.61995	0.70808	0.66278	0.70427	0.74741	0.7334	0.8066	0.76125	0.74551	0.78893	0.83525	0.92913	0.57022	0.6347	0.59824	0.49769	0.51199	0.51006
1588.4	0.62602	0.68436	0.75544	0.71953	0.68949	0.66652	0.65817	0.61756	0.72489	0.49447	0.83267	0.6055	0.60378	0.65336	0.66256	0.64696	0.62487	0.69503	0.60718	0.69426	0.65877	0.69116	0.74065	0.71306	0.81447	0.73908	0.7304	0.77903	0.82106	0.91615	0.56582	0.61075	0.58877	0.48814	0.51534	0.4985
1589.2	0.65306	0.70637	0.75313	0.75791	0.69193	0.664	0.67825	0.62107	0.71182	0.50972	0.85637	0.61834	0.64295	0.69898	0.66062	0.67946	0.65592	0.70552	0.64032	0.70108	0.66597	0.71542	0.72912	0.73124	0.82109	0.73747	0.71307	0.78962	0.8188	0.9046	0.57047	0.61803	0.57827	0.49286	0.52051	0.48893
1590.1	0.67274	0.73717	0.73982	0.76415	0.69735	0.68235	0.68119	0.651	0.73563	0.50328	0.89398	0.61883	0.64991	0.69133	0.66568	0.68584	0.63872	0.72733	0.65945	0.71611	0.66167	0.69501	0.74668	0.73031	0.83952	0.73196	0.70303	0.78235	0.80583	0.89188	0.57081	0.63487	0.57297	0.48191	0.52821	0.4819
1590.9	0.71414	0.75809	0.76123	0.78652	0.69384	0.70999	0.70303	0.68215	0.78827	0.50527	0.90513	0.62334	0.66101	0.71699	0.67805	0.73368	0.67408	0.74664	0.67354	0.74999	0.68501	0.71754	0.75018	0.73864	0.85667	0.73438	0.71127	0.79705	0.81188	0.8917	0.56961	0.64628	0.57126	0.48558	0.52188	0.48249
1591.7	0.71749	0.73289	0.75181	0.78665	0.66615	0.69662	0.68125	0.66177	0.76905	0.50367	0.90271	0.6182	0.65691	0.69626	0.66443	0.72921	0.64938	0.73764	0.67417	0.72491	0.6807	0.6926	0.74425	0.74523	0.84849	0.7178	0.69188	0.7949	0.78962	0.87224	0.55506	0.62119	0.55736	0.48271	0.49594	0.46804
1592.6	0.73169	0.74595	0.73444	0.78536	0.67346	0.69921	0.66831	0.68582	0.77676	0.50474	0.89498	0.6335	0.69275	0.70314	0.67951	0.73153	0.64768	0.74615	0.6842	0.74118	0.68666	0.68672	0.72889	0.74698	0.85689	0.73051	0.68303	0.7979	0.7738	0.86108	0.53801	0.6331	0.56619	0.46649	0.49059	0.45815
1593.4	0.73714	0.75567	0.7245	0.76895	0.64286	0.69491	0.66007	0.68401	0.78012	0.49938	0.8962	0.63128	0.70799	0.69234	0.68435	0.71594	0.61649	0.74009	0.69934	0.7235	0.66819	0.67063	0.72484	0.73732	0.83649	0.74389	0.67008	0.79217	0.75276	0.83967	0.51832	0.61788	0.56302	0.46039	0.47968	0.45298
1594.2	0.72427	0.73471	0.74361	0.76508	0.6571	0.69332	0.65905	0.69543	0.76584	0.51113	0.88019	0.64114	0.71214	0.70575	0.70751	0.71049	0.63053	0.74345	0.70971	0.76337	0.68196	0.69583	0.7093	0.73845	0.8422	0.75062	0.68052	0.78572	0.7483	0.82072	0.51217	0.61408	0.55744	0.45581	0.46725	0.44697
1595.1	0.7319	0.73674	0.72995	0.76619	0.64925	0.6728	0.64007	0.68131	0.74617	0.52156	0.86909	0.65167	0.71333	0.70758	0.70041	0.69549	0.61893	0.74087	0.72272	0.76551	0.68188	0.7043	0.6983	0.71475	0.83973	0.75461	0.64635	0.78173	0.72245	0.79373	0.51061	0.60824	0.54577	0.44252	0.46151	0.42941
1595.9	0.78047	0.76571	0.75765	0.79973	0.66801	0.69063	0.67094	0.72963	0.77656	0.52203	0.85993	0.67555	0.73956	0.74662	0.72367	0.71551	0.64916	0.75327	0.76178	0.82078	0.70191	0.72236	0.70531	0.72468	0.85797	0.78794	0.65617	0.79692	0.72439	0.78245	0.5256	0.62785	0.53945	0.43397	0.47289	0.42859
1596.7	0.80278	0.7573	0.76384	0.80082	0.68232	0.701	0.70052	0.71426	0.76039	0.52165	0.8697	0.67192	0.75196	0.75279	0.70003	0.73396	0.67062	0.7578	0.79305	0.79518	0.70452	0.74922	0.70169	0.714	0.83011	0.79066	0.66952	0.80123	0.73377	0.77068	0.52523	0.6262	0.51413	0.42768	0.4588	0.42658
1597.6	0.85102	0.77219	0.81091	0.84351	0.7568	0.74499	0.71877	0.73201	0.81332	0.53826	0.88116	0.69218	0.79035	0.78332	0.74312	0.78026	0.72228	0.81154	0.79764	0.82396	0.75132	0.79582	0.71887	0.71963	0.85807	0.80928	0.70418	0.82148	0.74296	0.77379	0.52702	0.65065	0.52551	0.43337	0.47167	0.428
1598.4	0.86733	0.79996	0.81257	0.85448	0.7698	0.76208	0.72614	0.7342	0.82502	0.54318	0.87707	0.70314	0.79578	0.79144	0.73396	0.79804	0.73682	0.8333	0.80088	0.80273	0.75479	0.7825	0.71647	0.72993	0.86089	0.83129	0.68912	0.81298	0.74254	0.76341	0.51362	0.65388	0.52063	0.41569	0.47125	0.42064
1599.2	0.84599	0.79065	0.79342	0.84294	0.77449	0.76856	0.73245	0.73582	0.80324	0.53373	0.87457	0.69615	0.80684	0.77167	0.73455	0.78049	0.73107	0.83189	0.78668	0.78005	0.73225	0.77161	0.7107	0.74797	0.83643	0.81942	0.67498	0.791	0.73084	0.75048	0.49553	0.63903	0.51029	0.39923	0.46278	0.41263
1600.1	0.84374	0.82029	0.77716	0.81754	0.79656	0.79017	0.75741	0.72465	0.81598	0.5585	0.89992	0.69987	0.83806	0.79054	0.73437	0.77762	0.74679	0.84983	0.80046	0.77916	0.73798	0.80519	0.73249	0.73384	0.85627	0.82331	0.66679	0.77862	0.72638	0.74313	0.49777	0.6367	0.51342	0.39057	0.46868	0.41151
1600.9	0.87031	0.86869	0.8358	0.85497	0.81592	0.81933	0.78076	0.74028	0.84445	0.58411	0.9183	0.72334	0.86096	0.828	0.78407	0.80269	0.78011	0.86979	0.80262	0.82666	0.74542	0.82798	0.73832	0.75032	0.89191	0.842	0.6893	0.78521	0.71103	0.73559	0.50592	0.64824	0.51865	0.39331	0.49232	0.40565
1601.7	0.82971	0.8683	0.8335	0.83422	0.80081	0.81504	0.78052	0.7425	0.82716	0.58184	0.9264	0.73179	0.84932	0.81836	0.76135	0.79636	0.75854	0.83449	0.80941	0.84237	0.72468	0.80951	0.7289	0.74794	0.9112	0.85677	0.67788	0.76947	0.69832	0.72228	0.50227	0.64219	0.50369	0.36504	0.48433	0.39514
1602.6	0.84178	0.87488	0.85307	0.82499	0.78653	0.81411	0.80149	0.75151	0.83423	0.59779	0.93368	0.74465	0.89202	0.82787	0.78509	0.78691	0.75468	0.82895	0.82096	0.8566	0.70749	0.83978	0.73973	0.75859	0.9171	0.84793	0.69247	0.78699	0.66652	0.7104	0.5126	0.64924	0.49863	0.36469	0.48959	0.39509
1603.4	0.87316	0.91667	0.88725	0.8725	0.81464	0.84325	0.80992	0.77053	0.89243	0.61954	0.94459	0.76315	0.92806	0.86387	0.8203	0.8441	0.79526	0.84433	0.84563	0.89667	0.72755	0.87039	0.7591	0.76666	0.95133	0.88946	0.71338	0.81858	0.66542	0.71092	0.53096	0.67244	0.50497	0.3704	0.50215	0.40203
1604.2	0.87072	0.87847	0.89275	0.8677	0.80213	0.82267	0.77623	0.75986	0.86944	0.60777	0.91248	0.75414	0.90203	0.82818	0.82549	0.85557	0.77833	0.83035	0.80186	0.87506	0.6909	0.82953	0.722	0.76501	0.92041	0.8707	0.71414	0.82575	0.64149	0.69171	0.50057	0.6618	0.49191	0.35138	0.47649	0.37769
1605.1	0.86096	0.86867	0.87401	0.86775	0.83947	0.81618	0.74915	0.77153	0.89522	0.63027	0.90289	0.7583	0.92172	0.81881	0.82272	0.85882	0.80987	0.86604	0.80022	0.87451	0.67252	0.81478	0.74382	0.76751	0.9332	0.87006	0.70451	0.82932	0.64598	0.69641	0.50844	0.66827	0.49003	0.34051	0.47111	0.37424
1605.9	0.86977	0.87167	0.84631	0.87497	0.83704	0.80469	0.73832	0.76586	0.87449	0.63446	0.87692	0.75749	0.92089	0.83442	0.82914	0.8575	0.83561	0.88225	0.77949	0.87386	0.66306	0.83199	0.74538	0.76187	0.92228	0.85947	0.70342	0.81344	0.63623	0.68476	0.50978	0.65767	0.47853	0.34155	0.47026	0.3691
1606.7	0.8713	0.85908	0.8566	0.91084	0.83032	0.80165	0.73103	0.75617	0.89053	0.62812	0.87555	0.74918	0.92628	0.85289	0.83258	0.89428	0.85673	0.89359	0.74878	0.89078	0.66871	0.80898	0.73409	0.73269	0.91177	0.88431	0.70725	0.81581	0.63101	0.67997	0.50871	0.63556	0.46498	0.32265	0.45344	0.35336
1607.6	0.87079	0.84645	0.86072	0.8938	0.81013	0.78603	0.73703	0.74478	0.88657	0.6192	0.87029	0.74548	0.92556	0.84162	0.82752	0.86551	0.837	0.88908	0.75688	0.8699	0.65555	0.78048	0.73022	0.70642	0.91156	0.87399	0.69584	0.80641	0.61918	0.67334	0.50737	0.61781	0.46321	0.31207	0.43942	0.33689
1608.4	0.88112	0.86831	0.88803	0.92533	0.82914	0.80714	0.75809	0.7529	0.90096	0.61257	0.89553	0.76216	0.95444	0.86538	0.84829	0.88329	0.87818	0.92008	0.78975	0.89774	0.6645	0.79487	0.74808	0.71436	0.94208	0.90005	0.71556	0.80778	0.63161	0.68022	0.53506	0.62139	0.46832	0.31197	0.45496	0.34146
1609.2	0.85117	0.84084	0.87163	0.879	0.76311	0.78048	0.7433	0.72399	0.84878	0.57198	0.88181	0.75038	0.91221	0.82366	0.82798	0.84126	0.81369	0.88138	0.78056	0.86858	0.65565	0.77426	0.73332	0.69147	0.90872	0.87119	0.69593	0.75945	0.61067	0.65805	0.51085	0.58845	0.44655	0.29456	0.43211	0.32096
1610.1	0.8626	0.83405	0.88683	0.88527	0.75992	0.78108	0.75869	0.73114	0.86599	0.56152	0.87926	0.75005	0.9186	0.81209	0.82404	0.83741	0.82942	0.87935	0.78605	0.86434	0.65644	0.75973	0.73036	0.6899	0.89918	0.87059	0.69891	0.78257	0.60805	0.6554	0.51049	0.58696	0.45166	0.28642	0.41764	0.31036
1610.9	0.86791	0.82786	0.88667	0.87709	0.75168	0.76263	0.74449	0.72078	0.85199	0.54774	0.86714	0.75662	0.89687	0.79056	0.82161	0.81117	0.80114	0.86131	0.78079	0.84717	0.65074	0.76983	0.73052	0.69442	0.90424	0.83243	0.6916	0.77227	0.61474	0.64701	0.50358	0.58852	0.45408	0.29299	0.41487	0.30275
1611.7	0.85125	0.81503	0.88102	0.87444	0.73311	0.75384	0.7267	0.70788	0.84351	0.52341	0.85779	0.72752	0.85041	0.78302	0.8183	0.77928	0.79204	0.84861	0.73486	0.84096	0.64948	0.77108	0.70067	0.66898	0.87503	0.82314	0.70239	0.75851	0.59727	0.63133	0.49474	0.57941	0.43861	0.28392	0.40619	0.28573
1612.5	0.82044	0.81086	0.85687	0.84394	0.70918	0.73001	0.68561	0.6779	0.82053	0.50933	0.82298	0.6982	0.82139	0.77602	0.80354	0.73527	0.74624	0.80613	0.71271	0.81079	0.6268	0.72679	0.67291	0.64272	0.83088	0.81161	0.68882	0.73108	0.57153	0.6136	0.46424	0.55763	0.41951	0.27485	0.37811	0.26933
1613.4	0.83053	0.81397	0.86787	0.86624	0.71824	0.72669	0.69525	0.66564	0.84127	0.515	0.81159	0.6985	0.81674	0.8231	0.80892	0.73084	0.76322	0.789	0.71314	0.8178	0.63612	0.72714	0.64889	0.63999	0.81506	0.82496	0.7011	0.73491	0.5668	0.60727	0.48028	0.54823	0.42371	0.27814	0.37984	0.26609
1614.2	0.81024	0.80226	0.85791	0.85683	0.70753	0.6993	0.66895	0.63316	0.82969	0.50442	0.7996	0.66725	0.77167	0.81469	0.77847	0.70083	0.75461	0.75797	0.69944	0.79196	0.61185	0.7089	0.62858	0.60731	0.78866	0.8009	0.66105	0.70596	0.5512	0.58627	0.47577	0.51872	0.40111	0.27266	0.35976	0.24494
1615	0.79924	0.79033	0.84368	0.85447	0.70609	0.70621	0.66418	0.64224	0.82436	0.50113	0.78103	0.64431	0.75576	0.77613	0.75835	0.69518	0.75967	0.76786	0.68787	0.78493	0.59195	0.7009	0.59882	0.58269	0.76988	0.78278	0.65895	0.71357	0.52755	0.58494	0.47796	0.50266	0.38522	0.26317	0.34988	0.23467
1615.9	0.76665	0.79398	0.83913	0.83946	0.7108	0.6757	0.66445	0.61438	0.80314	0.50449	0.75972	0.65863	0.75022	0.77632	0.7403	0.68808	0.77351	0.7366	0.70996	0.77719	0.57335	0.69248	0.6012	0.58007	0.75229	0.77643	0.6399	0.68018	0.53202	0.58049	0.4731	0.48344	0.37073	0.25701	0.33274	0.24124
1616.7	0.74462	0.7829	0.80433	0.83264	0.68643	0.66217	0.66993	0.60096	0.80531	0.49574	0.75782	0.64735	0.71557	0.75829	0.69882	0.67912	0.76243	0.72602	0.66422	0.75482	0.56914	0.70419	0.59652	0.5612	0.73627	0.75164	0.58157	0.65588	0.51363	0.56995	0.47806	0.46794	0.35743	0.24669	0.32207	0.23247
1617.5	0.7119	0.75377	0.79398	0.83009	0.66573	0.65427	0.65265	0.59176	0.7763	0.47459	0.73665	0.62111	0.69475	0.70515	0.70077	0.6501	0.73786	0.73112	0.63428	0.72849	0.53344	0.67989	0.59374	0.53244	0.70711	0.70421	0.56224	0.65488	0.49286	0.55493	0.4646	0.44456	0.33114	0.22959	0.30823	0.21854
1618.4	0.70336	0.76149	0.80956	0.82078	0.63837	0.66523	0.65703	0.59713	0.76955	0.46116	0.75066	0.63271	0.73091	0.70782	0.73288	0.64522	0.71346	0.73722	0.63908	0.74637	0.5516	0.68561	0.59152	0.53763	0.71901	0.69991	0.57984	0.65946	0.48252	0.56035	0.46746	0.44502	0.32944	0.22409	0.32239	0.22786
1619.2	0.67105	0.77025	0.77626	0.79212	0.61045	0.63528	0.64522	0.57875	0.75265	0.4461	0.73091	0.61753	0.7167	0.73096	0.71726	0.61088	0.67897	0.70577	0.62624	0.74186	0.54173	0.65653	0.58679	0.51454	0.68328	0.69572	0.54201	0.63122	0.47001	0.5347	0.45241	0.43091	0.3207	0.21914	0.30139	0.22214
1620	0.67032	0.76543	0.77742	0.79119	0.59145	0.63642	0.63874	0.59546	0.74109	0.44297	0.72356	0.59033	0.7108	0.73835	0.70151	0.6173	0.65194	0.71118	0.60689	0.74584	0.54549	0.65241	0.57027	0.50793	0.6724	0.67527	0.54699	0.64147	0.46071	0.52425	0.44776	0.41374	0.3195	0.21265	0.2961	0.2112
1620.8	0.66917	0.76552	0.79091	0.77695	0.58527	0.63301	0.64355	0.59114	0.72808	0.43258	0.73159	0.59059	0.71879	0.72019	0.70856	0.59566	0.63535	0.71498	0.63758	0.75506	0.53428	0.62853	0.58635	0.49435	0.66171	0.63856	0.57543	0.63116	0.45846	0.52499	0.45245	0.40301	0.31601	0.21275	0.30537	0.21166
1621.7	0.6776	0.77784	0.77725	0.77886	0.5729	0.63711	0.63981	0.58486	0.73468	0.43042	0.73277	0.58631	0.72765	0.72874	0.69576	0.64897	0.63047	0.70143	0.62461	0.75773	0.56768	0.6286	0.58113	0.50465	0.6772	0.64199	0.55461	0.63562	0.44515	0.52402	0.44242	0.39973	0.31659	0.21178	0.29243	0.21429
1622.5	0.65036	0.75027	0.75483	0.75619	0.57834	0.62097	0.60159	0.57756	0.72279	0.42997	0.7099	0.5626	0.67248	0.70028	0.67088	0.62337	0.61997	0.65658	0.58148	0.73047	0.54308	0.61362	0.56935	0.48674	0.62654	0.59239	0.53871	0.60227	0.42257	0.50316	0.41847	0.37058	0.30824	0.20363	0.27301	0.20798
1623.3	0.66268	0.75271	0.77082	0.76569	0.58823	0.65485	0.60579	0.57875	0.73451	0.42887	0.7104	0.57047	0.68437	0.70344	0.68642	0.61953	0.62804	0.66075	0.5835	0.71863	0.55725	0.62122	0.57552	0.49754	0.62934	0.58014	0.54885	0.59491	0.40903	0.51153	0.42042	0.35904	0.30738	0.20569	0.27864	0.21291
1624.1	0.66922	0.75165	0.74254	0.7532	0.58503	0.66547	0.60185	0.56958	0.75217	0.40438	0.71471	0.57121	0.68829	0.69625	0.67239	0.5989	0.62139	0.65254	0.58677	0.69586	0.56646	0.60559	0.57718	0.5004	0.61026	0.57758	0.53721	0.59258	0.39454	0.51034	0.40954	0.35721	0.30716	0.20613	0.28478	0.21093
1625	0.65946	0.74249	0.73367	0.75066	0.59855	0.66791	0.57468	0.58129	0.74907	0.40763	0.68107	0.57009	0.67387	0.71056	0.66337	0.60906	0.62204	0.64643	0.5624	0.69668	0.58298	0.60575	0.54903	0.50388	0.60201	0.58252	0.54251	0.61809	0.38613	0.49191	0.39055	0.34816	0.30683	0.20183	0.26507	0.20832
1625.8	0.64984	0.72898	0.7427	0.7245	0.58781	0.65093	0.56658	0.58536	0.74966	0.40443	0.66886	0.56369	0.649	0.69942	0.67539	0.55701	0.59778	0.63722	0.571	0.68977	0.56571	0.62055	0.53594	0.48615	0.56034	0.58404	0.55996	0.59641	0.38973	0.48627	0.38418	0.3407	0.3093	0.20589	0.25973	0.20934
1626.6	0.65733	0.72442	0.72291	0.7366	0.59079	0.62777	0.58227	0.57203	0.7675	0.39437	0.65876	0.57085	0.65558	0.68654	0.66108	0.56723	0.59473	0.65431	0.5799	0.67277	0.57655	0.61934	0.53379	0.4897	0.56682	0.59816	0.55765	0.59989	0.40608	0.49125	0.39203	0.33662	0.30587	0.2012	0.26451	0.21141
1627.5	0.65314	0.71911	0.72937	0.7235	0.61426	0.60331	0.5777	0.57104	0.76445	0.38354	0.66959	0.55523	0.6208	0.66257	0.66074	0.55649	0.60273	0.61764	0.57008	0.66195	0.57495	0.60105	0.52974	0.49601	0.5509	0.58888	0.55861	0.59817	0.43104	0.48437	0.37601	0.32722	0.3119	0.19522	0.25836	0.20944
1628.3	0.62663	0.70133	0.71517	0.72085	0.59804	0.57399	0.57579	0.56972	0.74227	0.38298	0.67215	0.53749	0.61234	0.64804	0.66318	0.54134	0.58145	0.60142	0.55747	0.65566	0.54734	0.58865	0.53009	0.47981	0.54987	0.56859	0.55044	0.58453	0.42633	0.473	0.37137	0.31382	0.29662	0.18297	0.2555	0.20352
1629.1	0.63535	0.69465	0.70724	0.73302	0.59155	0.57938	0.58234	0.57423	0.75314	0.37958	0.68129	0.51915	0.62099	0.62732	0.65965	0.54671	0.58259	0.61635	0.5428	0.65646	0.54959	0.59475	0.52847	0.48405	0.56157	0.56056	0.53116	0.56707	0.43278	0.48897	0.35848	0.30612	0.29214	0.18221	0.25884	0.20257
1630	0.64018	0.70589	0.70302	0.74729	0.59512	0.56427	0.57045	0.60662	0.77472	0.3681	0.68317	0.52768	0.60695	0.62094	0.64603	0.57399	0.59577	0.6062	0.52007	0.65793	0.56005	0.5699	0.51681	0.4852	0.57576	0.53898	0.51791	0.57018	0.42899	0.49142	0.3479	0.30441	0.29391	0.16586	0.25512	0.20932
1630.8	0.649	0.73152	0.72851	0.73843	0.58846	0.58594	0.5867	0.64313	0.77681	0.36216	0.69451	0.53143	0.63101	0.65748	0.67513	0.56227	0.58846	0.60722	0.52693	0.67398	0.56327	0.55312	0.52691	0.48738	0.57645	0.55011	0.53075	0.59134	0.42206	0.49484	0.33412	0.31397	0.29895	0.16336	0.25231	0.20961
1631.6	0.64501	0.72586	0.71085	0.74414	0.54307	0.57901	0.57581	0.64132	0.78219	0.36224	0.70029	0.51257	0.64078	0.67142	0.6442	0.57752	0.56912	0.63248	0.51467	0.66919	0.56716	0.54831	0.52542	0.47672	0.58451	0.54534	0.51274	0.59933	0.40258	0.49078	0.32178	0.30806	0.2906	0.15815	0.25639	0.20661
1632.4	0.66898	0.73325	0.72123	0.7542	0.57545	0.60654	0.57337	0.64606	0.78977	0.36132	0.68376	0.52335	0.63522	0.67577	0.65942	0.61297	0.58917	0.65652	0.53279	0.67005	0.57378	0.54774	0.51023	0.47896	0.59833	0.5411	0.49314	0.61346	0.4106	0.4966	0.31971	0.31979	0.29873	0.15736	0.23651	0.20885
1633.3	0.69226	0.75875	0.72891	0.75372	0.56673	0.59536	0.57483	0.66598	0.81156	0.35331	0.65817	0.51044	0.62138	0.70036	0.66351	0.60406	0.57871	0.64699	0.55424	0.68119	0.57185	0.51785	0.50774	0.47824	0.60001	0.56222	0.48115	0.6301	0.41166	0.48523	0.32503	0.32441	0.30246	0.14743	0.23329	0.20885
1634.1	0.69051	0.73748	0.72562	0.75464	0.56693	0.61659	0.57156	0.64884	0.78492	0.36003	0.65146	0.49549	0.63491	0.71454	0.66446	0.57691	0.5745	0.6685	0.57772	0.68274	0.54571	0.52948	0.50636	0.47343	0.58752	0.56318	0.48288	0.63927	0.39792	0.47404	0.3235	0.31796	0.2989	0.15752	0.23746	0.19824
1634.9	0.66229	0.6969	0.714	0.75486	0.55944	0.61452	0.56925	0.64002	0.77269	0.36048	0.63169	0.47595	0.59791	0.65849	0.63259	0.5721	0.55558	0.67359	0.56822	0.65237	0.53454	0.517	0.48189	0.45579	0.56174	0.51805	0.45779	0.62828	0.38871	0.4658	0.30922	0.29755	0.29496	0.15632	0.22493	0.18612
1635.7	0.66392	0.69529	0.71564	0.75128	0.59232	0.60626	0.57964	0.66902	0.75717	0.35767	0.61899	0.488	0.5811	0.64316	0.63195	0.56919	0.57708	0.6567	0.60168	0.66415	0.51136	0.50997	0.47946	0.44534	0.55462	0.50552	0.44816	0.61144	0.39986	0.45939	0.3225	0.30829	0.28934	0.14997	0.22699	0.18905
1636.6	0.65931	0.69464	0.71099	0.75145	0.59263	0.58218	0.58216	0.68235	0.7562	0.35019	0.62806	0.4871	0.56008	0.62241	0.61442	0.56612	0.5742	0.64488	0.57311	0.65457	0.5105	0.50642	0.4855	0.44387	0.53841	0.49763	0.45103	0.61492	0.40875	0.45574	0.31249	0.28784	0.28746	0.14755	0.23341	0.193
1637.4	0.64723	0.65791	0.72142	0.75822	0.58451	0.57419	0.59088	0.66495	0.73493	0.34612	0.62301	0.48664	0.54449	0.58513	0.62567	0.57513	0.56838	0.60785	0.55331	0.61781	0.49847	0.51942	0.47796	0.42763	0.50358	0.45284	0.4497	0.59652	0.40408	0.44895	0.29508	0.27564	0.27659	0.14262	0.22426	0.18354
1638.2	0.63516	0.65748	0.70809	0.75707	0.60546	0.56067	0.60323	0.65491	0.72792	0.32964	0.61399	0.48678	0.5317	0.56566	0.60194	0.59163	0.58224	0.58168	0.54301	0.60019	0.4953	0.47983	0.46615	0.43474	0.50741	0.44706	0.42137	0.58951	0.41683	0.4445	0.27805	0.26915	0.26916	0.12794	0.21376	0.17852
1639.1	0.66018	0.69193	0.71908	0.76242	0.60979	0.56045	0.5948	0.65536	0.72557	0.34648	0.60769	0.49258	0.54075	0.60847	0.62567	0.62038	0.60574	0.58752	0.55757	0.64266	0.5011	0.50778	0.45946	0.44918	0.52207	0.45898	0.43731	0.57311	0.4245	0.44134	0.28831	0.28647	0.26793	0.12967	0.20568	0.1814
1639.9	0.65374	0.67528	0.70853	0.76876	0.59335	0.57044	0.58363	0.61614	0.71432	0.3352	0.58728	0.48647	0.54779	0.59687	0.63165	0.62864	0.58423	0.59165	0.55482	0.60551	0.49204	0.50139	0.44694	0.46266	0.51651	0.45521	0.45065	0.58287	0.4206	0.4438	0.26746	0.26624	0.26784	0.12186	0.18538	0.17471
1640.7	0.66708	0.67457	0.71262	0.78034	0.58403	0.59133	0.61139	0.61431	0.72266	0.35706	0.58307	0.48805	0.57334	0.60993	0.63868	0.64763	0.58232	0.60538	0.59723	0.60044	0.4986	0.51574	0.44431	0.46946	0.5215	0.45392	0.46143	0.5883	0.41484	0.44471	0.26646	0.27394	0.27379	0.12557	0.18903	0.17537
1641.5	0.65741	0.687	0.70082	0.76824	0.59402	0.5988	0.62191	0.61359	0.73174	0.35	0.60751	0.51044	0.5962	0.63907	0.6296	0.62254	0.58468	0.62788	0.61897	0.60612	0.49499	0.50141	0.45568	0.47394	0.52388	0.4711	0.4614	0.57456	0.40985	0.44111	0.27206	0.28271	0.28329	0.12634	0.19477	0.18629
1642.4	0.65685	0.69033	0.70043	0.77076	0.58145	0.60219	0.63433	0.61624	0.75188	0.35608	0.61849	0.51004	0.60057	0.62722	0.6341	0.61539	0.57376	0.62458	0.62526	0.60881	0.50338	0.51502	0.48092	0.47148	0.51895	0.48073	0.45409	0.5634	0.40686	0.43787	0.27715	0.27902	0.29156	0.12393	0.19751	0.18997
1643.2	0.66599	0.69087	0.69117	0.76812	0.59873	0.61124	0.64385	0.59294	0.7641	0.35548	0.61956	0.50808	0.61874	0.61814	0.6341	0.59706	0.57509	0.62875	0.64181	0.58975	0.50118	0.48609	0.49491	0.47775	0.51499	0.49291	0.44215	0.57581	0.40967	0.43715	0.26442	0.26794	0.2948	0.11285	0.19986	0.18819
1644	0.64036	0.68203	0.68153	0.74051	0.6	0.60199	0.65061	0.60063	0.76202	0.35953	0.60448	0.49989	0.59789	0.62148	0.60562	0.56682	0.54816	0.62718	0.62727	0.58927	0.48434	0.47127	0.47898	0.46172	0.49328	0.48198	0.43092	0.54411	0.37738	0.42224	0.25195	0.26484	0.28944	0.10618	0.19333	0.1884
1644.8	0.64704	0.67672	0.68481	0.73952	0.60658	0.59593	0.63209	0.60313	0.76433	0.35584	0.59495	0.51162	0.59285	0.61227	0.59838	0.56108	0.55879	0.60802	0.60841	0.60124	0.46777	0.46686	0.47516	0.4644	0.48539	0.4847	0.42079	0.52824	0.38434	0.41457	0.24356	0.27052	0.28559	0.10051	0.18036	0.18641
1645.6	0.63044	0.65764	0.67265	0.74729	0.60838	0.59674	0.62597	0.58634	0.74186	0.36365	0.57513	0.49271	0.58727	0.59228	0.60388	0.58116	0.57866	0.60683	0.61681	0.59425	0.45421	0.47243	0.46574	0.45942	0.48905	0.48525	0.43758	0.54426	0.38929	0.41335	0.2394	0.26941	0.27597	0.097917	0.16444	0.17939
1646.5	0.63807	0.66049	0.67837	0.74961	0.61276	0.60441	0.61111	0.57351	0.7266	0.37981	0.57538	0.48487	0.57972	0.60944	0.59899	0.58414	0.5756	0.61648	0.61435	0.59258	0.43314	0.47609	0.45844	0.45988	0.49109	0.47207	0.44275	0.53982	0.39647	0.41633	0.23175	0.27309	0.26906	0.099474	0.16055	0.18266
1647.3	0.62324	0.66905	0.69509	0.74728	0.62199	0.59779	0.6034	0.57164	0.7248	0.37252	0.57533	0.49067	0.56428	0.61915	0.60091	0.59179	0.57623	0.5981	0.58612	0.58953	0.4195	0.48564	0.45474	0.45276	0.49285	0.48293	0.45862	0.53218	0.39553	0.41144	0.21986	0.27483	0.26689	0.10117	0.16066	0.18561
1648.1	0.6513	0.69741	0.74603	0.78101	0.6501	0.61082	0.60517	0.56911	0.73456	0.38806	0.60863	0.50952	0.58177	0.64026	0.65613	0.60802	0.61097	0.60748	0.60815	0.60325	0.44306	0.50853	0.47519	0.46049	0.51854	0.50331	0.47442	0.55243	0.43049	0.42164	0.22992	0.28517	0.2751	0.10981	0.16705	0.18859
1649	0.62174	0.67937	0.73955	0.76259	0.64142	0.59485	0.59534	0.54383	0.71467	0.38916	0.60005	0.4887	0.56345	0.62815	0.65179	0.56874	0.61159	0.60885	0.58253	0.59017	0.44128	0.48931	0.46879	0.453	0.50835	0.49377	0.47565	0.54034	0.41892	0.41416	0.21824	0.26957	0.27421	0.10683	0.17067	0.19421
1649.8	0.60469	0.67147	0.73374	0.7391	0.61409	0.57841	0.58873	0.53109	0.69266	0.37857	0.59538	0.48827	0.537	0.62379	0.63221	0.56415	0.58326	0.57502	0.54054	0.58838	0.43252	0.46504	0.45412	0.44999	0.48763	0.48074	0.45515	0.51938	0.40696	0.40201	0.20787	0.25775	0.2741	0.098249	0.1639	0.19209
1650.6	0.61808	0.6856	0.73148	0.7455	0.60574	0.5859	0.61551	0.56163	0.70691	0.38056	0.60294	0.50562	0.56056	0.62545	0.65333	0.57536	0.5922	0.60577	0.56865	0.62558	0.45276	0.47821	0.45371	0.46868	0.49647	0.4989	0.47778	0.52984	0.40842	0.40383	0.21874	0.27231	0.28127	0.10356	0.16825	0.20053
1651.4	0.607	0.6732	0.70215	0.771	0.56235	0.57861	0.61969	0.55583	0.68761	0.3647	0.58298	0.50645	0.54976	0.59656	0.62716	0.58146	0.55972	0.61501	0.56503	0.61252	0.44756	0.44161	0.44484	0.45995	0.48646	0.48775	0.45689	0.53002	0.4025	0.39769	0.21907	0.26641	0.27594	0.098929	0.16067	0.20293
1652.3	0.63005	0.67906	0.66991	0.77162	0.53914	0.56767	0.63871	0.55719	0.68547	0.36891	0.57666	0.52309	0.54849	0.6007	0.58414	0.60922	0.58084	0.60579	0.56058	0.61098	0.44808	0.43216	0.45073	0.46545	0.48981	0.50493	0.4508	0.51252	0.40911	0.39269	0.22133	0.26709	0.27892	0.096614	0.17202	0.21031
1653.1	0.61147	0.66697	0.66825	0.75123	0.53635	0.56753	0.62002	0.55249	0.67023	0.35421	0.56922	0.51676	0.53343	0.5928	0.58531	0.60405	0.54832	0.57849	0.54636	0.60448	0.43714	0.41343	0.45479	0.44596	0.47566	0.49296	0.45638	0.49753	0.40099	0.39011	0.21488	0.27309	0.27253	0.092411	0.16268	0.20475
1653.9	0.62372	0.67162	0.6716	0.77777	0.58947	0.56438	0.61141	0.55399	0.67983	0.35968	0.55999	0.52429	0.52743	0.57764	0.59211	0.60882	0.57114	0.58489	0.5692	0.59254	0.45413	0.41415	0.44675	0.44816	0.48382	0.48485	0.46723	0.50759	0.42039	0.39356	0.2045	0.27503	0.27186	0.099614	0.16476	0.21342
1654.7	0.60068	0.65836	0.68182	0.77077	0.60003	0.5468	0.60596	0.51895	0.65147	0.34753	0.54316	0.52541	0.53418	0.58069	0.59608	0.60721	0.57352	0.54206	0.56281	0.56112	0.45949	0.39841	0.43982	0.43895	0.47427	0.48305	0.48138	0.5075	0.42496	0.37843	0.20171	0.26051	0.27338	0.098936	0.16725	0.21442
1655.6	0.57382	0.63802	0.67129	0.73697	0.5957	0.51781	0.59089	0.50399	0.64778	0.34796	0.53799	0.51271	0.53813	0.59545	0.58481	0.57038	0.59354	0.51403	0.56367	0.55379	0.44815	0.41605	0.42924	0.42686	0.46524	0.4702	0.47507	0.48191	0.42542	0.37053	0.20044	0.25185	0.26821	0.09438	0.16554	0.21247
1656.4	0.52852	0.62612	0.65657	0.72531	0.6032	0.50826	0.58417	0.47403	0.64419	0.33269	0.52343	0.48389	0.54977	0.59144	0.59334	0.54442	0.57487	0.49677	0.57386	0.54585	0.4392	0.40852	0.40609	0.40945	0.45126	0.46003	0.47747	0.48141	0.42364	0.36824	0.19257	0.2371	0.2633	0.095138	0.15417	0.20774
1657.2	0.53891	0.66019	0.66312	0.75316	0.6041	0.50694	0.6076	0.47943	0.65113	0.35371	0.5259	0.482	0.58523	0.62516	0.60558	0.56964	0.60238	0.5252	0.60463	0.55218	0.44929	0.4393	0.39989	0.42443	0.47892	0.49095	0.4813	0.48396	0.43543	0.37082	0.21199	0.23246	0.27303	0.10429	0.16493	0.21435
1658	0.53108	0.66336	0.66266	0.73266	0.56154	0.51154	0.60274	0.48921	0.64108	0.35397	0.52172	0.4808	0.6043	0.65834	0.60815	0.55448	0.57725	0.55257	0.57529	0.55602	0.45385	0.44957	0.41002	0.42201	0.48597	0.50998	0.46195	0.4711	0.42598	0.37072	0.21978	0.23517	0.28637	0.10286	0.17481	0.21897
1658.8	0.51665	0.64242	0.6442	0.70026	0.53192	0.51079	0.55965	0.48333	0.60577	0.3497	0.49554	0.45784	0.56311	0.6328	0.57998	0.52353	0.54278	0.55923	0.53639	0.52973	0.41927	0.41588	0.3877	0.399	0.4756	0.47773	0.4379	0.43425	0.41052	0.36792	0.20376	0.23254	0.27575	0.09579	0.15391	0.21057
1659.7	0.54779	0.65504	0.6654	0.71714	0.55196	0.54988	0.55813	0.49343	0.59502	0.3764	0.50263	0.46714	0.55014	0.63228	0.60679	0.54555	0.55722	0.58541	0.54764	0.52336	0.44838	0.42347	0.39859	0.41726	0.48783	0.50183	0.4659	0.44237	0.42241	0.37142	0.20273	0.24314	0.28834	0.11177	0.16345	0.21891
1660.5	0.526	0.62536	0.63534	0.68137	0.50112	0.5468	0.50027	0.47737	0.55717	0.36872	0.49299	0.47326	0.50152	0.57568	0.5663	0.50999	0.52624	0.58281	0.46967	0.49803	0.44025	0.41731	0.38698	0.40434	0.4561	0.46251	0.41854	0.42367	0.4064	0.35893	0.19125	0.24082	0.28491	0.10945	0.1534	0.22464
1661.3	0.51949	0.59668	0.60822	0.66032	0.46916	0.54887	0.47678	0.46908	0.5479	0.3516	0.47684	0.47364	0.46356	0.53978	0.52097	0.47724	0.49814	0.56663	0.43447	0.47416	0.44035	0.37048	0.37193	0.38712	0.42937	0.42483	0.38846	0.40317	0.38561	0.34589	0.16816	0.24714	0.27971	0.10092	0.14508	0.22277
1662.1	0.53216	0.60107	0.59169	0.6596	0.47715	0.54249	0.47639	0.46012	0.55633	0.35593	0.48148	0.4726	0.44925	0.52245	0.5079	0.49191	0.51524	0.55534	0.4551	0.47284	0.43912	0.37192	0.36101	0.37558	0.40873	0.41979	0.41204	0.39809	0.37931	0.3381	0.16672	0.25251	0.27421	0.10853	0.15496	0.22815
1663	0.55146	0.60596	0.58701	0.6743	0.49164	0.54447	0.5026	0.46184	0.58911	0.37047	0.48447	0.47916	0.44335	0.52862	0.4882	0.50669	0.55434	0.55865	0.4638	0.46048	0.46813	0.40423	0.37736	0.37454	0.4036	0.4449	0.38848	0.41097	0.39023	0.34662	0.17194	0.25196	0.28703	0.12415	0.17153	0.23893
1663.8	0.51254	0.56613	0.53903	0.6369	0.45947	0.48709	0.48252	0.43142	0.55463	0.34584	0.46462	0.46266	0.41561	0.48627	0.4485	0.47279	0.51439	0.5128	0.41685	0.43282	0.43642	0.36888	0.34788	0.36101	0.36994	0.40311	0.34183	0.37902	0.35528	0.32852	0.16345	0.2377	0.27359	0.12219	0.15925	0.24268
1664.6	0.53737	0.57029	0.56275	0.65911	0.47929	0.48793	0.50427	0.44104	0.56123	0.36882	0.45731	0.46223	0.4176	0.50437	0.48033	0.53628	0.54055	0.51477	0.46476	0.43242	0.44754	0.37733	0.35069	0.37667	0.39453	0.41696	0.38224	0.38914	0.35976	0.33101	0.17152	0.25029	0.27347	0.1332	0.16995	0.25021
1665.4	0.52605	0.5701	0.56633	0.65087	0.48473	0.47287	0.52003	0.44085	0.55401	0.38746	0.459	0.45987	0.43297	0.50012	0.48906	0.54724	0.52062	0.50443	0.48106	0.43205	0.44356	0.4146	0.35887	0.38541	0.38551	0.40909	0.38827	0.38735	0.36307	0.32565	0.19032	0.25172	0.27537	0.15081	0.17624	0.26395
1666.2	0.50365	0.57079	0.56863	0.63875	0.48328	0.46955	0.53738	0.45259	0.54218	0.40053	0.46458	0.47271	0.46908	0.49707	0.49948	0.538	0.50152	0.49672	0.49587	0.4275	0.44147	0.40782	0.35274	0.39613	0.4063	0.4068	0.37142	0.37922	0.36102	0.32224	0.20526	0.25373	0.2786	0.16212	0.17124	0.27481
1667.1	0.48069	0.57227	0.5657	0.63557	0.47758	0.45755	0.51997	0.43217	0.53694	0.39825	0.46652	0.46798	0.4849	0.50029	0.50516	0.51962	0.48399	0.48683	0.48605	0.43014	0.43616	0.37798	0.34122	0.38368	0.41241	0.40591	0.37905	0.36509	0.34725	0.31229	0.20302	0.2565	0.27746	0.16375	0.17366	0.27806
1667.9	0.50532	0.60045	0.6025	0.67212	0.51019	0.50221	0.54827	0.4477	0.56471	0.41906	0.49445	0.47937	0.52013	0.5309	0.5235	0.56556	0.50682	0.5255	0.51885	0.45398	0.45656	0.40214	0.35972	0.39554	0.43349	0.41964	0.40665	0.39118	0.36319	0.32511	0.22308	0.27445	0.29461	0.17255	0.19998	0.29047
1668.7	0.49474	0.58732	0.6011	0.66417	0.5104	0.50899	0.55459	0.47074	0.57208	0.41814	0.4969	0.47424	0.52839	0.52662	0.52371	0.53267	0.47544	0.51851	0.51017	0.47513	0.45559	0.38683	0.36515	0.39159	0.42783	0.40745	0.40962	0.39248	0.35067	0.31781	0.23327	0.27957	0.30614	0.18165	0.20943	0.29801
1669.5	0.50721	0.58374	0.59247	0.66503	0.51326	0.52082	0.53962	0.48678	0.5696	0.41236	0.48166	0.49037	0.50787	0.52976	0.51374	0.52479	0.50845	0.53388	0.50156	0.48975	0.45539	0.38175	0.35922	0.39582	0.43732	0.43933	0.3999	0.38981	0.36043	0.31751	0.23483	0.28635	0.30903	0.18735	0.21101	0.30502
1670.4	0.53198	0.5722	0.61319	0.68667	0.51453	0.54159	0.53402	0.46857	0.56046	0.42116	0.47691	0.49354	0.49332	0.52615	0.50757	0.53319	0.51895	0.54322	0.48313	0.48598	0.44434	0.38355	0.368	0.41246	0.434	0.4468	0.40832	0.39551	0.36918	0.31966	0.23657	0.28563	0.31228	0.19516	0.2137	0.31282
1671.2	0.53623	0.5838	0.622	0.68182	0.51537	0.53742	0.55024	0.48202	0.57377	0.43876	0.47868	0.51586	0.50035	0.53124	0.51956	0.55163	0.50725	0.5382	0.50091	0.49684	0.45421	0.40348	0.37581	0.45193	0.43183	0.45963	0.41372	0.40596	0.36644	0.30991	0.2559	0.29953	0.32056	0.20888	0.22684	0.33177
1672	0.52279	0.57452	0.59359	0.65044	0.47493	0.53024	0.54113	0.47908	0.56092	0.44171	0.45209	0.50748	0.46144	0.51454	0.50786	0.51728	0.48353	0.52371	0.48495	0.49405	0.43894	0.38774	0.36019	0.43389	0.42965	0.47701	0.39901	0.37497	0.35599	0.29956	0.25912	0.3037	0.32036	0.22511	0.21604	0.33623
1672.8	0.5321	0.59853	0.60869	0.65745	0.47643	0.53316	0.56186	0.43575	0.56732	0.45682	0.46625	0.51899	0.48465	0.52953	0.52686	0.53841	0.48275	0.5303	0.49331	0.47145	0.44654	0.38154	0.35512	0.45369	0.44195	0.51131	0.40144	0.37232	0.35261	0.30059	0.2699	0.3033	0.3305	0.24175	0.22208	0.34919
1673.6	0.48239	0.56702	0.50746	0.6005	0.38434	0.52029	0.53302	0.41632	0.52103	0.42966	0.42179	0.45158	0.34585	0.47569	0.47252	0.46556	0.44128	0.51579	0.44864	0.46157	0.40546	0.32491	0.31108	0.37584	0.43169	0.48509	0.38387	0.28488	0.32004	0.29281	0.25819	0.29739	0.31897	0.26496	0.19672	0.33959
