# Supplementary material for: All-flexible chronoepifluidic nanoplasmonic patch for label-free metabolite profiling in sweat
Source: Nat Commun. 2025 Aug 27;16:8017. doi: 10.1038/s41467-025-63510-2 (PMC12391418; doi:10.1038/s41467-025-63510-2)
Supplement: Supplementary file 4 — Supplementary Data 1 [file 41467_2025_63510_MOESM4_ESM.zip › ML_SERS data_Base solution_UA_0uM_Lac_20mM_Tyr_0uM_Glu_0uM.csv]

	Measurement number
Wavenumber (cm-1)	1	2	3	4	5	6	7	8	9	10	11	12	13	14	15	16	17	18	19	20	21	22	23	24	25	26	27	28	29	30	31	32	33	34	35	36
457.71	0.39092	0.30014	0.11124	0.11314	0.09925	0.097474	0.093999	0.26107	0.48431	0.074046	0.11751	0.12599	0.10262	0.20782	0.14937	0.081082	0.083272	0.084283	0.12554	0.10833	0.3587	0.20433	0.40771	0.15446	0.1153	0.055789	0.18879	0.13294	0.15989	0.10132	0.20403	0.37879	0.091887	0.082853	0.097543	0.096897
458.74	0.41286	0.30136	0.11341	0.11477	0.10397	0.097258	0.090439	0.25933	0.48803	0.074261	0.12774	0.12542	0.10815	0.21634	0.1485	0.084405	0.085313	0.080607	0.1302	0.10942	0.3644	0.19865	0.4176	0.15905	0.12321	0.058145	0.18698	0.13278	0.15613	0.10366	0.2066	0.38083	0.099591	0.078251	0.10471	0.10561
459.78	0.42535	0.30425	0.11692	0.11968	0.10305	0.10031	0.095856	0.27417	0.48981	0.076989	0.13673	0.12938	0.10916	0.22098	0.15509	0.091124	0.088471	0.086138	0.13758	0.1102	0.36598	0.19647	0.42774	0.16201	0.12881	0.059258	0.18501	0.13617	0.15342	0.10891	0.21496	0.38403	0.10478	0.078354	0.11171	0.10972
460.81	0.44016	0.30583	0.12362	0.12464	0.10472	0.10244	0.097272	0.28199	0.49067	0.079617	0.14285	0.13318	0.11134	0.22402	0.16059	0.095036	0.092469	0.089502	0.14171	0.11065	0.37009	0.19297	0.43541	0.16672	0.13314	0.060441	0.18317	0.137	0.15033	0.11053	0.2209	0.38861	0.10897	0.078813	0.11703	0.11505
461.85	0.44703	0.30814	0.12811	0.12931	0.10494	0.10442	0.10122	0.29088	0.48956	0.08006	0.14578	0.13637	0.11007	0.2253	0.16474	0.098588	0.093906	0.094276	0.14626	0.11187	0.3713	0.1899	0.44026	0.16888	0.13574	0.058049	0.18044	0.13721	0.14771	0.113	0.22756	0.39089	0.11159	0.078725	0.12166	0.11744
462.88	0.46919	0.31463	0.13703	0.1371	0.1083	0.10974	0.10715	0.30221	0.48837	0.081828	0.15388	0.1453	0.1126	0.23336	0.17532	0.10406	0.098798	0.10223	0.15054	0.11243	0.37463	0.1879	0.44892	0.17227	0.13985	0.061264	0.1801	0.1408	0.1469	0.11732	0.23262	0.39503	0.11642	0.079834	0.12719	0.12345
463.92	0.48037	0.31976	0.14381	0.14064	0.10973	0.11185	0.10858	0.30666	0.48592	0.081965	0.15707	0.14678	0.11341	0.23676	0.17989	0.10452	0.10049	0.10546	0.15175	0.11396	0.37555	0.18478	0.45408	0.1746	0.1415	0.060762	0.17885	0.13905	0.14427	0.11913	0.23519	0.39725	0.11837	0.08148	0.13159	0.12548
464.93	0.49842	0.31785	0.15344	0.1442	0.11374	0.11389	0.11044	0.3137	0.48581	0.083679	0.15962	0.15148	0.11553	0.24102	0.18489	0.10794	0.10089	0.10842	0.15342	0.11198	0.37754	0.18191	0.45818	0.17752	0.14509	0.060435	0.17724	0.13821	0.14429	0.12044	0.23916	0.39948	0.1202	0.081928	0.13445	0.12795
465.96	0.51815	0.3248	0.15724	0.14865	0.1171	0.11594	0.1145	0.32122	0.48805	0.086622	0.16774	0.15582	0.11781	0.24958	0.19047	0.11058	0.1017	0.11086	0.15856	0.11034	0.37925	0.18049	0.46532	0.17971	0.14896	0.063202	0.17662	0.13971	0.14348	0.12534	0.24244	0.40186	0.12409	0.082793	0.13928	0.13312
467	0.53409	0.33149	0.16826	0.15494	0.12043	0.12071	0.11919	0.33063	0.49043	0.093276	0.17679	0.16267	0.12087	0.26022	0.19603	0.11503	0.10466	0.11387	0.16604	0.11635	0.38274	0.1796	0.47476	0.18386	0.15669	0.068912	0.17767	0.14211	0.14352	0.12931	0.24776	0.40752	0.12983	0.087805	0.1446	0.13854
468.03	0.53368	0.33123	0.17138	0.15579	0.1199	0.12077	0.11982	0.33367	0.48789	0.095253	0.17753	0.16379	0.11968	0.26172	0.1965	0.11608	0.10442	0.11252	0.16649	0.11554	0.38286	0.17726	0.47544	0.18413	0.15853	0.067193	0.17601	0.13952	0.14104	0.12892	0.25051	0.40758	0.1298	0.087175	0.14555	0.13825
469.06	0.53972	0.33118	0.18328	0.16386	0.12458	0.12478	0.1251	0.34135	0.49204	0.10258	0.18389	0.17184	0.12314	0.27028	0.20236	0.12532	0.10896	0.11582	0.1772	0.11879	0.3893	0.1772	0.48249	0.18779	0.1648	0.071282	0.17718	0.14351	0.14178	0.13324	0.25637	0.41294	0.13582	0.091205	0.14891	0.14565
470.1	0.54204	0.33369	0.18838	0.16715	0.1263	0.12541	0.12576	0.34178	0.48877	0.10328	0.18732	0.17486	0.12119	0.27457	0.20335	0.12611	0.10876	0.11755	0.17802	0.11989	0.38985	0.17454	0.48664	0.1893	0.16556	0.071723	0.17654	0.14336	0.13907	0.13478	0.2571	0.41417	0.14015	0.09016	0.15025	0.14909
471.13	0.53539	0.32453	0.19736	0.16831	0.12692	0.12653	0.12573	0.34241	0.48485	0.1043	0.18657	0.17812	0.12169	0.27765	0.20207	0.12583	0.11025	0.11878	0.17755	0.12067	0.39211	0.17245	0.49119	0.1901	0.16883	0.069487	0.1763	0.14252	0.1384	0.13559	0.2595	0.41547	0.14329	0.090354	0.15208	0.14969
472.16	0.5267	0.31141	0.19678	0.16498	0.1246	0.12278	0.12333	0.3362	0.48182	0.10504	0.18494	0.17627	0.12015	0.27569	0.19954	0.12531	0.10647	0.11759	0.1733	0.10818	0.39184	0.16972	0.49025	0.18948	0.16765	0.063852	0.17375	0.13997	0.13525	0.13624	0.25748	0.41328	0.14358	0.087367	0.1517	0.15016
473.17	0.52426	0.31206	0.20317	0.16674	0.12752	0.12465	0.12685	0.34133	0.48334	0.11091	0.19356	0.18134	0.12124	0.28494	0.20503	0.12591	0.10791	0.1213	0.17454	0.10618	0.39566	0.16923	0.49803	0.19322	0.17227	0.066304	0.17355	0.14218	0.13542	0.14084	0.26209	0.41879	0.14992	0.090134	0.15369	0.15579
474.21	0.52149	0.31234	0.20476	0.16394	0.1269	0.12569	0.12883	0.3427	0.48107	0.11084	0.19717	0.18202	0.12095	0.28944	0.20569	0.12521	0.10497	0.12043	0.16885	0.10069	0.39717	0.16756	0.5004	0.19311	0.17346	0.06549	0.17163	0.14019	0.13357	0.14045	0.26306	0.42005	0.15296	0.090198	0.15443	0.15775
475.24	0.51602	0.31087	0.20988	0.16298	0.12812	0.12752	0.13462	0.34682	0.4834	0.11849	0.20168	0.18357	0.12286	0.296	0.20889	0.12315	0.10798	0.12056	0.1693	0.10097	0.40121	0.1678	0.50399	0.19548	0.17608	0.066385	0.1715	0.13854	0.13457	0.1437	0.26836	0.42348	0.15674	0.092537	0.15525	0.16194
476.27	0.50626	0.30856	0.21163	0.16114	0.12755	0.12908	0.13674	0.34931	0.48232	0.12375	0.20698	0.18435	0.11992	0.29927	0.21279	0.12266	0.10525	0.12019	0.16788	0.096741	0.40217	0.1659	0.50409	0.19649	0.17719	0.065039	0.16947	0.13712	0.13201	0.14538	0.26961	0.4235	0.15836	0.093331	0.15314	0.16398
477.31	0.50233	0.31399	0.22182	0.16387	0.12975	0.13333	0.14215	0.36292	0.48367	0.13121	0.21515	0.1899	0.12198	0.30675	0.22097	0.12251	0.10639	0.12238	0.16885	0.10274	0.40635	0.16577	0.51002	0.19953	0.18168	0.068036	0.17058	0.13715	0.13304	0.14825	0.27575	0.43092	0.16284	0.097343	0.15452	0.1679
478.34	0.49245	0.30848	0.22935	0.16484	0.12961	0.13637	0.14503	0.36744	0.48615	0.13702	0.21536	0.19009	0.12345	0.3107	0.22272	0.12495	0.10558	0.12435	0.1658	0.10543	0.40983	0.16516	0.51309	0.20224	0.18244	0.067079	0.16963	0.13639	0.13296	0.1498	0.27812	0.43507	0.16526	0.099652	0.15506	0.17167
479.37	0.47488	0.30308	0.23114	0.16343	0.12994	0.13709	0.14499	0.37251	0.48579	0.14445	0.21776	0.19389	0.12088	0.31397	0.22383	0.12	0.10513	0.12557	0.16553	0.10103	0.41019	0.16336	0.51648	0.20539	0.18535	0.066759	0.16848	0.13367	0.13182	0.15133	0.27978	0.43762	0.16792	0.098811	0.15361	0.17242
480.38	0.45486	0.30224	0.23673	0.16693	0.1305	0.13926	0.14689	0.37875	0.48632	0.15026	0.21977	0.19865	0.12009	0.31931	0.22662	0.12068	0.1052	0.12631	0.1664	0.098434	0.4138	0.16224	0.52035	0.20802	0.18796	0.067225	0.16712	0.13498	0.1303	0.1534	0.28216	0.4406	0.17007	0.099661	0.15428	0.17449
481.41	0.43555	0.29689	0.23895	0.16905	0.13188	0.13966	0.14978	0.38179	0.48771	0.15195	0.21905	0.19855	0.12033	0.32274	0.22727	0.12132	0.10446	0.12811	0.16641	0.093031	0.41605	0.16116	0.5258	0.21156	0.18848	0.065196	0.16499	0.1335	0.13093	0.15412	0.28347	0.44422	0.17348	0.098379	0.15519	0.17552
482.45	0.41109	0.28722	0.23913	0.17072	0.13346	0.13959	0.15137	0.37995	0.48673	0.15545	0.21891	0.19746	0.12014	0.32519	0.23071	0.12221	0.10213	0.12771	0.16763	0.087686	0.41685	0.16057	0.53113	0.2125	0.18811	0.062428	0.16204	0.13254	0.12914	0.15453	0.28417	0.4455	0.17477	0.097958	0.15553	0.17506
483.48	0.39235	0.2816	0.24099	0.17103	0.13527	0.13772	0.15393	0.38247	0.48436	0.15692	0.21949	0.1993	0.11794	0.32783	0.23248	0.11928	0.098692	0.12476	0.16913	0.079695	0.41728	0.15915	0.53538	0.21289	0.18702	0.059067	0.1593	0.13086	0.12776	0.15437	0.28456	0.44494	0.17634	0.095321	0.1552	0.17512
484.51	0.374	0.27521	0.24578	0.17297	0.13574	0.13742	0.15726	0.3837	0.48145	0.15661	0.21987	0.20035	0.11897	0.33032	0.236	0.11896	0.099013	0.12412	0.16789	0.077511	0.42001	0.15882	0.54013	0.21412	0.18547	0.054915	0.15722	0.13092	0.12773	0.15446	0.2877	0.44813	0.17555	0.094956	0.15724	0.17663
485.54	0.35639	0.2636	0.24566	0.17234	0.13265	0.13592	0.15569	0.38217	0.47662	0.15347	0.21877	0.19646	0.11628	0.32776	0.23717	0.1181	0.094127	0.12197	0.16047	0.071859	0.41942	0.15784	0.54388	0.21325	0.18239	0.048218	0.15399	0.12707	0.12566	0.15428	0.28627	0.44821	0.17307	0.094411	0.15458	0.17408
486.57	0.3453	0.26377	0.25069	0.17281	0.13334	0.13763	0.15892	0.38741	0.47308	0.15709	0.22347	0.20061	0.11633	0.32919	0.24012	0.11757	0.096863	0.12403	0.16048	0.076418	0.42148	0.15837	0.54803	0.21289	0.1829	0.048854	0.1523	0.12539	0.12529	0.15504	0.2911	0.45037	0.17229	0.096232	0.15499	0.17476
487.58	0.33083	0.2552	0.25057	0.16971	0.13243	0.13627	0.15843	0.38585	0.46935	0.15157	0.2228	0.20252	0.11384	0.32324	0.23565	0.11479	0.097798	0.12454	0.15437	0.076222	0.42232	0.15639	0.54782	0.21269	0.18086	0.043979	0.14975	0.1219	0.12489	0.15458	0.29162	0.44965	0.17052	0.094282	0.15199	0.17483
488.61	0.31842	0.24867	0.24607	0.1705	0.13158	0.13819	0.15777	0.38356	0.46617	0.1467	0.22511	0.20266	0.11411	0.31909	0.23424	0.11696	0.099602	0.12555	0.15609	0.078413	0.42316	0.15486	0.54927	0.21378	0.17946	0.042534	0.147	0.11989	0.12326	0.15415	0.29214	0.4503	0.1682	0.094707	0.15115	0.17389
489.64	0.31235	0.24758	0.2427	0.17294	0.13311	0.14167	0.16122	0.38723	0.46576	0.14632	0.23085	0.20429	0.11521	0.3171	0.23542	0.12145	0.099139	0.12978	0.15882	0.081648	0.42617	0.1549	0.55404	0.2168	0.18064	0.042239	0.14468	0.11974	0.12159	0.15655	0.29442	0.45198	0.16925	0.097033	0.15231	0.17485
490.67	0.30414	0.24634	0.24057	0.17264	0.13335	0.14251	0.16446	0.38623	0.46424	0.14436	0.23393	0.20567	0.11907	0.31262	0.23896	0.12326	0.097598	0.13179	0.16357	0.08454	0.42776	0.15395	0.55585	0.21696	0.18075	0.041041	0.14338	0.11862	0.11965	0.15473	0.29361	0.452	0.16929	0.093552	0.15273	0.17525
491.7	0.29656	0.24762	0.24126	0.17327	0.13346	0.1443	0.16562	0.38476	0.4652	0.14208	0.23437	0.20684	0.11979	0.31023	0.24094	0.12625	0.095933	0.13066	0.1658	0.082578	0.4302	0.15383	0.55688	0.21834	0.18047	0.039197	0.14266	0.11859	0.11765	0.15451	0.29374	0.45323	0.16976	0.093628	0.1528	0.17672
492.74	0.29518	0.25304	0.24386	0.17608	0.13391	0.15023	0.16932	0.38914	0.46434	0.14231	0.23454	0.20792	0.12039	0.31193	0.24403	0.13142	0.098831	0.13323	0.17249	0.089559	0.43457	0.15461	0.55951	0.22163	0.18119	0.039178	0.14128	0.11927	0.11668	0.15486	0.29646	0.45428	0.17004	0.094355	0.15432	0.17877
493.74	0.29331	0.26028	0.24646	0.17735	0.13585	0.15402	0.17438	0.39049	0.46373	0.14549	0.23706	0.20869	0.12176	0.30916	0.24756	0.13343	0.10135	0.13552	0.17975	0.093724	0.43878	0.15489	0.56378	0.22292	0.18431	0.039466	0.14103	0.11987	0.11623	0.15526	0.3005	0.45351	0.17051	0.095511	0.15519	0.17954
494.77	0.29223	0.26711	0.25123	0.17774	0.13551	0.156	0.1792	0.39143	0.46568	0.14943	0.23713	0.21309	0.12391	0.30623	0.25055	0.13917	0.10578	0.13937	0.18526	0.10285	0.44288	0.15411	0.56588	0.22309	0.1864	0.04054	0.14074	0.12103	0.11731	0.15537	0.30314	0.45316	0.17195	0.097861	0.15414	0.17982
495.8	0.29187	0.2719	0.25081	0.1785	0.1366	0.15873	0.18081	0.3902	0.46594	0.15137	0.23995	0.21645	0.12276	0.30351	0.24657	0.13958	0.10963	0.14139	0.18698	0.11023	0.44516	0.15354	0.56633	0.22543	0.18866	0.039385	0.13916	0.12087	0.11695	0.15518	0.30539	0.45318	0.17187	0.10016	0.15487	0.17953
496.83	0.29059	0.27424	0.25034	0.1814	0.13554	0.15888	0.18702	0.38933	0.46686	0.1556	0.24139	0.21544	0.12333	0.29809	0.24665	0.14432	0.11328	0.14405	0.19314	0.12126	0.44687	0.15264	0.56893	0.22636	0.18995	0.03837	0.1382	0.12202	0.11696	0.15552	0.30692	0.45313	0.17187	0.10195	0.15407	0.17812
497.86	0.28896	0.28626	0.24601	0.17904	0.13387	0.15902	0.19015	0.3857	0.46948	0.15968	0.24527	0.21474	0.12429	0.29288	0.24522	0.14214	0.1143	0.14805	0.19607	0.12353	0.44653	0.1515	0.56884	0.22485	0.19004	0.038478	0.13673	0.12079	0.11535	0.15398	0.30611	0.4504	0.17053	0.102	0.15349	0.17438
498.87	0.2892	0.28441	0.24262	0.17609	0.12865	0.15394	0.18878	0.38286	0.46727	0.16067	0.24168	0.21265	0.12162	0.28521	0.24227	0.14123	0.11487	0.14888	0.1928	0.12798	0.44387	0.1495	0.56552	0.22398	0.18749	0.03421	0.13478	0.11734	0.1132	0.15144	0.30118	0.44783	0.16737	0.09921	0.1504	0.17126
499.9	0.28828	0.28635	0.23868	0.17528	0.12824	0.15422	0.18709	0.37758	0.46674	0.16118	0.24102	0.20627	0.12043	0.28095	0.24015	0.14138	0.11613	0.14719	0.1945	0.13285	0.44148	0.14908	0.56249	0.22182	0.18532	0.03103	0.13295	0.11543	0.11103	0.14936	0.29785	0.44442	0.16331	0.09444	0.14712	0.16727
500.93	0.28617	0.29139	0.23644	0.17596	0.12802	0.15574	0.18889	0.37966	0.4678	0.1651	0.24118	0.20485	0.12242	0.27877	0.24217	0.14586	0.12117	0.14922	0.1996	0.14246	0.44107	0.14857	0.562	0.22197	0.18501	0.032912	0.13181	0.11566	0.11141	0.14916	0.29885	0.44267	0.16263	0.093478	0.146	0.16687
501.96	0.29049	0.29701	0.23413	0.17451	0.12756	0.15789	0.18697	0.3795	0.46799	0.16467	0.24206	0.20433	0.12281	0.27839	0.24394	0.14982	0.12382	0.15302	0.20001	0.14686	0.44193	0.14778	0.56114	0.22122	0.18405	0.034033	0.13014	0.11484	0.11013	0.14946	0.29745	0.43939	0.16068	0.091488	0.14534	0.16638
502.99	0.29158	0.30109	0.23203	0.17762	0.12828	0.15725	0.18617	0.38313	0.4688	0.16751	0.24162	0.20633	0.12259	0.27625	0.24335	0.15638	0.12978	0.15464	0.20447	0.15577	0.44132	0.14704	0.56226	0.22323	0.18446	0.035661	0.12973	0.1156	0.10969	0.1509	0.29696	0.43764	0.15961	0.089964	0.14469	0.16608
504.02	0.29117	0.31081	0.23194	0.17935	0.13204	0.16031	0.18456	0.38453	0.47424	0.17183	0.2464	0.20848	0.12507	0.27603	0.24406	0.16266	0.13475	0.15829	0.21018	0.16162	0.44374	0.14801	0.56475	0.22408	0.18639	0.039805	0.12979	0.11665	0.10992	0.15449	0.29798	0.4378	0.16074	0.08917	0.14636	0.16583
505.02	0.29439	0.32218	0.22992	0.1787	0.13125	0.1601	0.17999	0.38389	0.47612	0.17617	0.24728	0.21343	0.1241	0.27667	0.24194	0.16314	0.13857	0.16115	0.21189	0.16411	0.44199	0.14733	0.5639	0.22549	0.18628	0.043388	0.12917	0.1167	0.11043	0.15517	0.29634	0.43569	0.15939	0.090554	0.14856	0.16618
506.05	0.30015	0.33322	0.23039	0.17723	0.13026	0.15894	0.17476	0.3821	0.47873	0.17966	0.24649	0.21301	0.12274	0.27684	0.24104	0.16211	0.14263	0.16586	0.21248	0.16251	0.44238	0.14773	0.56542	0.22519	0.18614	0.046968	0.1293	0.11524	0.10959	0.15668	0.29568	0.43536	0.15694	0.090488	0.14934	0.16513
507.08	0.30149	0.34383	0.2268	0.17677	0.13044	0.15611	0.16966	0.38386	0.48014	0.18408	0.24338	0.21231	0.12347	0.2751	0.23954	0.15967	0.14383	0.16653	0.21538	0.16794	0.4409	0.1475	0.5637	0.22564	0.18615	0.051388	0.12934	0.11254	0.10992	0.15723	0.29424	0.43521	0.15485	0.090193	0.14885	0.16342
508.11	0.30824	0.34656	0.23012	0.17578	0.13027	0.15691	0.16772	0.38153	0.48198	0.18794	0.246	0.2132	0.12604	0.27701	0.24306	0.15734	0.1448	0.16656	0.21943	0.17093	0.44302	0.14855	0.56557	0.2255	0.18703	0.058014	0.13031	0.11275	0.11079	0.15712	0.29509	0.43793	0.15505	0.091452	0.15088	0.16489
509.14	0.31103	0.35436	0.22745	0.17514	0.12984	0.15977	0.16509	0.38301	0.48068	0.18935	0.24338	0.21345	0.12694	0.27978	0.24558	0.15937	0.14833	0.16787	0.22095	0.17801	0.44232	0.14852	0.56636	0.22602	0.18672	0.06407	0.13058	0.1131	0.11164	0.15635	0.29525	0.43804	0.15325	0.091393	0.15207	0.16489
510.14	0.31952	0.35754	0.2282	0.17544	0.13037	0.16077	0.16611	0.38467	0.48189	0.19246	0.24198	0.21257	0.12922	0.27956	0.24984	0.16008	0.15074	0.16997	0.22241	0.18356	0.44526	0.14819	0.56808	0.22768	0.18713	0.073236	0.13174	0.11401	0.11223	0.15854	0.29873	0.44162	0.1531	0.089698	0.15268	0.16616
511.17	0.33238	0.36521	0.22985	0.17778	0.13296	0.16469	0.16813	0.38968	0.4851	0.2	0.24383	0.21682	0.13153	0.28286	0.25609	0.16636	0.15476	0.17359	0.23062	0.19203	0.44913	0.14907	0.57092	0.23086	0.18969	0.082408	0.13327	0.11633	0.11445	0.16146	0.30156	0.44675	0.15521	0.092449	0.15511	0.16993
512.2	0.33942	0.37009	0.2311	0.17759	0.13504	0.16945	0.16749	0.38875	0.48288	0.20233	0.24597	0.2203	0.1321	0.2857	0.25944	0.16859	0.15643	0.17406	0.2325	0.19754	0.44868	0.1498	0.57218	0.23179	0.19179	0.090245	0.13375	0.11924	0.11482	0.16102	0.30239	0.44889	0.15486	0.090746	0.15677	0.17116
513.23	0.34355	0.37592	0.22526	0.17595	0.13593	0.16841	0.1645	0.38698	0.47869	0.20421	0.24288	0.21975	0.13122	0.28738	0.25981	0.16917	0.15625	0.17347	0.2292	0.19435	0.44569	0.14901	0.57134	0.23048	0.19138	0.096325	0.13309	0.1193	0.11443	0.16023	0.30167	0.44816	0.15316	0.087916	0.15663	0.17102
514.23	0.3544	0.38037	0.22614	0.17588	0.13354	0.16703	0.16136	0.38392	0.47521	0.20659	0.24167	0.2176	0.13121	0.28815	0.26476	0.16612	0.15305	0.17068	0.22651	0.19162	0.44371	0.14885	0.56908	0.22793	0.19013	0.10272	0.13336	0.1174	0.11346	0.15927	0.30152	0.44955	0.15201	0.08597	0.15521	0.17044
515.26	0.3544	0.38915	0.22686	0.17596	0.13305	0.16756	0.15859	0.38574	0.47257	0.20461	0.2425	0.2175	0.1315	0.28907	0.26761	0.16708	0.14971	0.16956	0.22881	0.18933	0.44254	0.14935	0.57051	0.22554	0.19054	0.10894	0.13456	0.1153	0.11216	0.15692	0.30078	0.44998	0.15108	0.085487	0.15661	0.17053
516.29	0.34818	0.39096	0.22311	0.17294	0.13203	0.1649	0.15608	0.38159	0.4659	0.19941	0.2377	0.21553	0.13092	0.28614	0.26833	0.1638	0.14403	0.16557	0.22436	0.18279	0.4389	0.14872	0.56858	0.22201	0.18986	0.1118	0.13519	0.11424	0.1103	0.15507	0.29788	0.44878	0.14895	0.082083	0.15611	0.16872
517.32	0.34979	0.39197	0.21989	0.17072	0.12933	0.16415	0.15517	0.37941	0.46404	0.19661	0.2379	0.21402	0.13197	0.28479	0.26709	0.15851	0.14429	0.16253	0.22206	0.17536	0.43853	0.14809	0.57036	0.22012	0.18789	0.1119	0.13624	0.11246	0.11088	0.15471	0.29807	0.44795	0.14849	0.080088	0.15677	0.16998
518.34	0.36092	0.39929	0.22404	0.17382	0.1295	0.16781	0.15758	0.38284	0.46532	0.19437	0.23382	0.21444	0.13243	0.28496	0.27015	0.16054	0.14343	0.16415	0.22689	0.18081	0.44014	0.14932	0.57033	0.22215	0.18895	0.11493	0.13751	0.11468	0.11225	0.15675	0.30015	0.45158	0.14908	0.081778	0.15707	0.17311
519.35	0.35907	0.40339	0.22379	0.17364	0.13025	0.16728	0.15641	0.38282	0.46425	0.18901	0.23344	0.21553	0.13135	0.28373	0.26719	0.15985	0.14383	0.16518	0.22541	0.17827	0.44017	0.14977	0.56891	0.2213	0.18919	0.11366	0.13868	0.11629	0.11304	0.15593	0.29935	0.45098	0.14788	0.083495	0.15775	0.17406
520.37	0.3627	0.40242	0.22178	0.17292	0.12939	0.16831	0.15423	0.38179	0.45904	0.1843	0.23098	0.21443	0.13002	0.28218	0.26639	0.15589	0.14615	0.16401	0.22386	0.17703	0.43935	0.15052	0.56737	0.21989	0.18924	0.1054	0.13971	0.11769	0.11436	0.15663	0.29638	0.44987	0.14764	0.08291	0.1578	0.17322
521.4	0.37326	0.40311	0.22217	0.1731	0.12705	0.17019	0.15363	0.38109	0.45731	0.17753	0.23092	0.21369	0.1285	0.28255	0.26619	0.15143	0.14819	0.16206	0.22366	0.17907	0.43882	0.15046	0.5638	0.21833	0.18765	0.098065	0.13925	0.11894	0.11539	0.15505	0.2952	0.44728	0.14651	0.080757	0.1564	0.17189
522.43	0.37712	0.41238	0.22444	0.17529	0.12753	0.17246	0.15271	0.38182	0.45743	0.17269	0.22913	0.21257	0.12858	0.28516	0.27121	0.15334	0.14863	0.16471	0.22614	0.18241	0.44035	0.15128	0.56103	0.21664	0.18994	0.093489	0.13998	0.12123	0.11548	0.15482	0.29472	0.44853	0.14728	0.082002	0.15691	0.17236
523.43	0.37977	0.41394	0.22356	0.17217	0.12609	0.17303	0.14783	0.37948	0.45681	0.16431	0.23005	0.20936	0.12798	0.28495	0.27283	0.15109	0.14675	0.16453	0.2223	0.17879	0.44006	0.15154	0.55808	0.21234	0.1891	0.082676	0.1401	0.12092	0.11507	0.1535	0.29063	0.44375	0.14583	0.079742	0.15617	0.16968
524.46	0.38053	0.41483	0.22058	0.17005	0.1237	0.17408	0.1495	0.37929	0.45637	0.15758	0.22918	0.208	0.12785	0.28502	0.27198	0.14739	0.14486	0.16162	0.22434	0.17884	0.43904	0.15178	0.55575	0.21072	0.18925	0.074805	0.13858	0.12028	0.11515	0.15315	0.28945	0.44146	0.14617	0.077764	0.15566	0.17075
525.48	0.3844	0.4098	0.21865	0.17029	0.12571	0.17637	0.1511	0.37756	0.45788	0.15207	0.2283	0.20648	0.12896	0.28471	0.27308	0.14671	0.1436	0.16099	0.22221	0.17963	0.43792	0.1524	0.5506	0.2088	0.19119	0.069778	0.13672	0.12109	0.11599	0.15137	0.28893	0.43974	0.14552	0.077821	0.15425	0.17158
526.51	0.38319	0.4103	0.21375	0.16872	0.12467	0.17668	0.14868	0.3756	0.45733	0.14702	0.22551	0.20373	0.12806	0.28226	0.2706	0.14617	0.13974	0.1593	0.22022	0.17517	0.43508	0.15283	0.5476	0.20605	0.19197	0.062321	0.13571	0.12002	0.11687	0.1492	0.28751	0.43707	0.1443	0.077706	0.15337	0.17137
527.51	0.38563	0.40605	0.21056	0.16689	0.12368	0.1763	0.14804	0.37749	0.45591	0.14354	0.22305	0.20475	0.12784	0.28058	0.2695	0.14423	0.13745	0.15657	0.2181	0.17554	0.433	0.15378	0.54382	0.20589	0.19243	0.055997	0.13474	0.11995	0.11857	0.14722	0.28605	0.43506	0.14244	0.076679	0.15203	0.17105
528.54	0.38467	0.40792	0.20679	0.16694	0.12161	0.17643	0.14819	0.37668	0.45359	0.14182	0.22107	0.20358	0.12691	0.27585	0.26882	0.14023	0.13634	0.1527	0.21456	0.173	0.43184	0.15442	0.54057	0.20551	0.19136	0.053033	0.13468	0.11926	0.11999	0.14584	0.28408	0.43327	0.14233	0.076272	0.1491	0.17061
529.56	0.38767	0.40951	0.20826	0.1677	0.12367	0.17792	0.1485	0.37884	0.45407	0.13987	0.21832	0.20477	0.12784	0.27465	0.27379	0.14134	0.13604	0.14974	0.21571	0.16982	0.43045	0.15523	0.53833	0.20501	0.1925	0.050102	0.13533	0.12047	0.1213	0.14462	0.28377	0.43208	0.14046	0.075784	0.1475	0.17026
530.59	0.38221	0.412	0.20355	0.16409	0.11919	0.17363	0.14605	0.37577	0.45199	0.13262	0.21083	0.20185	0.12361	0.27142	0.2716	0.13845	0.12966	0.14408	0.21378	0.1626	0.42655	0.1541	0.53281	0.2041	0.18784	0.045335	0.13386	0.118	0.11991	0.14194	0.27945	0.42615	0.13777	0.070937	0.14293	0.16848
531.61	0.38254	0.40669	0.20217	0.16248	0.11709	0.17235	0.14411	0.3751	0.44987	0.12658	0.20898	0.19772	0.12235	0.26664	0.2694	0.13416	0.12589	0.13922	0.21192	0.15795	0.42391	0.1539	0.52839	0.20269	0.18468	0.043217	0.13274	0.11764	0.11997	0.14093	0.27576	0.42361	0.13601	0.067549	0.13873	0.1671
532.62	0.38416	0.40722	0.20261	0.16228	0.11774	0.17268	0.14517	0.37519	0.45177	0.12057	0.21033	0.19703	0.12107	0.26552	0.26952	0.13416	0.12317	0.13595	0.21018	0.15366	0.42268	0.15445	0.52755	0.20146	0.18225	0.042411	0.13288	0.11806	0.12064	0.14138	0.2743	0.4213	0.13587	0.065481	0.13649	0.16696
533.64	0.38103	0.39753	0.20091	0.16043	0.11756	0.17211	0.144	0.37319	0.45099	0.11406	0.20736	0.19783	0.11964	0.26296	0.26687	0.13437	0.12039	0.13395	0.20868	0.14899	0.4188	0.15408	0.52463	0.19934	0.18126	0.040032	0.13244	0.1165	0.12079	0.1401	0.27349	0.41892	0.1339	0.063717	0.13493	0.16532
534.67	0.38765	0.40098	0.19931	0.15916	0.11747	0.17383	0.14349	0.37394	0.45283	0.1091	0.20938	0.19845	0.11855	0.26169	0.26445	0.13688	0.12156	0.1356	0.2075	0.14612	0.41899	0.15492	0.52567	0.19861	0.18085	0.039921	0.13336	0.11876	0.12278	0.14102	0.27228	0.41975	0.13614	0.063843	0.13508	0.16494
535.67	0.3906	0.40529	0.19969	0.15843	0.11977	0.17487	0.14272	0.37405	0.45657	0.10625	0.2126	0.20079	0.11951	0.25941	0.26304	0.13565	0.12322	0.13549	0.20666	0.14315	0.41654	0.15603	0.52697	0.19816	0.17999	0.0392	0.13497	0.11906	0.12518	0.14029	0.27192	0.42097	0.13575	0.06462	0.13414	0.16491
536.69	0.38737	0.41312	0.19867	0.1573	0.12157	0.17449	0.14299	0.3735	0.45976	0.10333	0.21317	0.20607	0.12048	0.25988	0.2661	0.13711	0.12563	0.13752	0.20725	0.14141	0.41472	0.15722	0.52774	0.19852	0.1787	0.039373	0.13676	0.12003	0.12682	0.13981	0.27303	0.42134	0.1363	0.066802	0.13518	0.16472
537.72	0.38315	0.41465	0.19562	0.15522	0.12266	0.17347	0.14004	0.37143	0.46062	0.099751	0.20966	0.20803	0.11903	0.25577	0.26386	0.13398	0.127	0.13539	0.20583	0.13801	0.41086	0.15756	0.52507	0.19788	0.17589	0.039383	0.13698	0.11991	0.12618	0.13771	0.27038	0.42065	0.13603	0.066827	0.13339	0.16424
538.74	0.38357	0.42686	0.19623	0.15344	0.12454	0.1753	0.1404	0.37397	0.46435	0.098403	0.21233	0.20996	0.11988	0.25856	0.26617	0.13128	0.13082	0.13377	0.20944	0.13742	0.40991	0.15855	0.52477	0.19868	0.17478	0.040149	0.13855	0.12217	0.12779	0.13673	0.27087	0.42238	0.13692	0.067792	0.13399	0.16356
539.74	0.37533	0.4265	0.19075	0.14945	0.12427	0.17118	0.13758	0.36749	0.46345	0.094325	0.20636	0.20524	0.11827	0.25419	0.26527	0.12168	0.12559	0.1291	0.20618	0.12862	0.4033	0.15835	0.51903	0.19619	0.17043	0.036442	0.1387	0.11989	0.12688	0.13308	0.26733	0.41685	0.13366	0.06509	0.13058	0.15874
540.77	0.37759	0.43192	0.19036	0.15067	0.12468	0.17272	0.14043	0.36854	0.46537	0.093548	0.20668	0.20705	0.1196	0.2545	0.26753	0.12152	0.12691	0.12806	0.20862	0.12992	0.40487	0.15986	0.51933	0.19603	0.17102	0.038997	0.14019	0.12257	0.12756	0.13259	0.26912	0.41808	0.13427	0.067284	0.13292	0.1564
541.79	0.38224	0.43546	0.19165	0.15004	0.12659	0.17463	0.14232	0.36644	0.46835	0.092582	0.20674	0.20701	0.1212	0.25491	0.26928	0.11843	0.12575	0.12525	0.21113	0.12868	0.40464	0.1611	0.51922	0.1963	0.17179	0.038933	0.14142	0.12417	0.12849	0.13265	0.26843	0.41767	0.13472	0.067518	0.13405	0.15438
542.82	0.38368	0.43933	0.1887	0.14826	0.12368	0.17181	0.14093	0.36197	0.47047	0.089474	0.20436	0.20355	0.12175	0.25315	0.27184	0.11767	0.12286	0.12278	0.21033	0.12512	0.40381	0.16123	0.51584	0.19455	0.16962	0.036608	0.1429	0.12443	0.12923	0.13138	0.26807	0.41479	0.1335	0.066912	0.13432	0.14909
543.82	0.38403	0.43909	0.18846	0.14738	0.12227	0.17045	0.14058	0.35951	0.47239	0.087035	0.20166	0.20286	0.12316	0.24973	0.27428	0.11814	0.1217	0.12063	0.20881	0.12634	0.40192	0.16255	0.51439	0.1935	0.16841	0.035941	0.14313	0.12447	0.12923	0.13126	0.26619	0.41404	0.13191	0.067844	0.13649	0.14699
544.84	0.39207	0.44289	0.19519	0.15187	0.12432	0.17529	0.14368	0.36496	0.47696	0.087675	0.20364	0.20842	0.12782	0.25399	0.28034	0.12158	0.12544	0.12298	0.21105	0.13436	0.40543	0.16462	0.51581	0.19544	0.16969	0.039664	0.1453	0.12807	0.13237	0.13343	0.26853	0.41861	0.13405	0.072116	0.14181	0.14732
545.86	0.39387	0.43749	0.19282	0.15	0.1223	0.173	0.14057	0.36079	0.47752	0.087086	0.20052	0.20578	0.12777	0.25418	0.28313	0.11659	0.12616	0.12124	0.20605	0.13011	0.40199	0.1653	0.51243	0.19306	0.1663	0.037549	0.14518	0.12885	0.13364	0.13216	0.2659	0.41662	0.13336	0.071445	0.14433	0.14387
546.89	0.39274	0.42995	0.19308	0.14855	0.12224	0.17192	0.1383	0.35959	0.47851	0.083925	0.19802	0.20711	0.12734	0.25569	0.28387	0.11762	0.12906	0.11752	0.20281	0.12939	0.39993	0.16597	0.50948	0.19144	0.16332	0.038113	0.14551	0.12734	0.13421	0.13088	0.26396	0.41572	0.13252	0.072164	0.14633	0.14258
547.89	0.39679	0.42132	0.1964	0.15031	0.1245	0.17453	0.13791	0.36001	0.47815	0.085285	0.19889	0.20938	0.12903	0.25862	0.2868	0.11495	0.13457	0.11868	0.20328	0.12884	0.39902	0.16821	0.50773	0.19127	0.16394	0.039271	0.14637	0.12892	0.13643	0.13276	0.2622	0.41716	0.13157	0.074442	0.15132	0.14183
548.91	0.39979	0.41302	0.19756	0.15255	0.12798	0.17437	0.13627	0.36081	0.47989	0.084728	0.19868	0.21101	0.13105	0.26386	0.28728	0.11396	0.13809	0.12047	0.20306	0.12697	0.40017	0.16948	0.50652	0.19106	0.16429	0.039958	0.14757	0.13041	0.13876	0.13257	0.26166	0.4175	0.13311	0.073877	0.15483	0.14176
549.93	0.4013	0.40588	0.19412	0.15002	0.12763	0.17297	0.13469	0.35887	0.48392	0.08518	0.20054	0.21181	0.13134	0.26541	0.28597	0.11358	0.14235	0.11872	0.20274	0.12717	0.3997	0.17097	0.50523	0.19111	0.16356	0.040777	0.14786	0.13016	0.13953	0.13165	0.26008	0.41612	0.13228	0.073286	0.15744	0.1431
550.93	0.40065	0.39665	0.19523	0.14888	0.12967	0.17239	0.13261	0.36031	0.48528	0.082535	0.20012	0.21221	0.13304	0.26452	0.28715	0.11626	0.1438	0.11852	0.20376	0.12925	0.3998	0.17226	0.50344	0.19016	0.16246	0.040161	0.14842	0.13016	0.14073	0.13214	0.25767	0.41679	0.13189	0.07305	0.1579	0.14408
551.96	0.40459	0.39321	0.1972	0.1505	0.13098	0.17323	0.1364	0.36435	0.48976	0.08762	0.20192	0.21423	0.13679	0.26737	0.29333	0.11813	0.14534	0.121	0.20533	0.13148	0.40221	0.17538	0.5047	0.19277	0.164	0.04256	0.15013	0.13371	0.14293	0.13507	0.2585	0.42131	0.13327	0.07501	0.1608	0.14722
552.98	0.39884	0.3827	0.19502	0.14668	0.13063	0.17099	0.13744	0.36328	0.49313	0.086201	0.19826	0.21471	0.13727	0.26579	0.28937	0.11676	0.14279	0.11937	0.20537	0.13193	0.40238	0.17661	0.50403	0.19308	0.16175	0.041579	0.15061	0.13318	0.14401	0.13466	0.25705	0.42096	0.13428	0.075359	0.15931	0.15066
553.98	0.39688	0.37135	0.19438	0.14463	0.12983	0.1683	0.14002	0.3597	0.49817	0.086673	0.19929	0.21852	0.13843	0.26274	0.28971	0.11511	0.13951	0.11609	0.206	0.12728	0.40303	0.17835	0.50417	0.19383	0.16119	0.040901	0.15249	0.1333	0.14489	0.13648	0.25606	0.42084	0.13352	0.077118	0.15735	0.15249
555	0.3929	0.35753	0.19322	0.1427	0.12902	0.16547	0.1395	0.35552	0.498	0.083579	0.19649	0.21666	0.13651	0.25837	0.28508	0.11257	0.13531	0.11666	0.20322	0.12262	0.4028	0.17865	0.50114	0.1916	0.15859	0.038139	0.15295	0.13314	0.14491	0.13754	0.25304	0.42001	0.13325	0.077566	0.15184	0.15277
556.02	0.38775	0.34743	0.19052	0.14101	0.12961	0.16278	0.14093	0.35357	0.49958	0.082563	0.19616	0.21729	0.13634	0.25896	0.28123	0.10908	0.13463	0.11601	0.20293	0.12106	0.405	0.17976	0.49847	0.19303	0.1573	0.039234	0.15434	0.13388	0.14538	0.14042	0.25125	0.4199	0.1324	0.078932	0.14796	0.15443
557.05	0.38152	0.33902	0.18599	0.13888	0.12897	0.16	0.13823	0.35122	0.49929	0.077914	0.19218	0.21409	0.13525	0.25639	0.27424	0.10427	0.13257	0.11534	0.19939	0.11867	0.40393	0.17997	0.49504	0.19031	0.15459	0.036482	0.1548	0.1317	0.14476	0.13932	0.24702	0.41485	0.13026	0.079116	0.1418	0.15579
558.04	0.38291	0.33288	0.18032	0.1377	0.12881	0.159	0.13838	0.35087	0.49967	0.075296	0.19292	0.21227	0.13408	0.2543	0.27105	0.10354	0.13412	0.11492	0.19818	0.11737	0.40369	0.18037	0.49194	0.18884	0.15272	0.035584	0.15528	0.12977	0.14453	0.13868	0.24514	0.41227	0.12839	0.07965	0.13755	0.15398
559.07	0.38334	0.32914	0.17359	0.13783	0.12686	0.15979	0.13594	0.35344	0.49954	0.074172	0.18877	0.20499	0.13217	0.25278	0.26422	0.10277	0.13683	0.11495	0.19457	0.12317	0.4045	0.18102	0.48816	0.1867	0.14999	0.033914	0.15485	0.12997	0.14435	0.1384	0.2412	0.41135	0.12775	0.080647	0.13184	0.15304
560.09	0.37999	0.32822	0.17299	0.13768	0.12768	0.1584	0.13699	0.35732	0.50174	0.076907	0.18783	0.20367	0.13227	0.25381	0.26246	0.10398	0.13961	0.11185	0.19662	0.12579	0.40392	0.18212	0.48695	0.18668	0.1498	0.033903	0.15649	0.12977	0.14541	0.13784	0.24008	0.41031	0.12674	0.08274	0.12946	0.1525
561.09	0.38557	0.32854	0.17107	0.13802	0.12533	0.15932	0.13701	0.35683	0.50519	0.079768	0.18687	0.20197	0.13052	0.25351	0.26117	0.105	0.14079	0.10951	0.19858	0.12704	0.40223	0.18303	0.48586	0.18555	0.1501	0.03385	0.15767	0.12978	0.14592	0.13635	0.2396	0.40892	0.12631	0.084669	0.12674	0.15162
562.11	0.39385	0.32655	0.17246	0.14006	0.12591	0.16152	0.14063	0.35879	0.50988	0.082719	0.19123	0.20128	0.12991	0.25466	0.2605	0.10673	0.14361	0.11051	0.20272	0.13186	0.40487	0.1849	0.48704	0.18642	0.15225	0.035935	0.15987	0.13275	0.1473	0.13788	0.241	0.41085	0.12716	0.087855	0.12693	0.15061
563.13	0.39501	0.32835	0.17523	0.14065	0.12578	0.16335	0.142	0.36152	0.51553	0.087071	0.19103	0.19952	0.13036	0.2565	0.26451	0.10996	0.14486	0.11139	0.20472	0.13581	0.40708	0.18688	0.48853	0.18582	0.15452	0.039449	0.16212	0.13464	0.14916	0.13706	0.23892	0.41137	0.12832	0.090842	0.12578	0.15034
564.13	0.39982	0.33387	0.17682	0.13989	0.12696	0.16305	0.14595	0.36079	0.51866	0.088788	0.19143	0.20071	0.13094	0.25733	0.27045	0.11313	0.14595	0.11127	0.21002	0.13684	0.40681	0.18848	0.48816	0.18549	0.15571	0.044136	0.16508	0.13686	0.15088	0.1349	0.23949	0.40984	0.12827	0.092527	0.12513	0.15054
565.15	0.40873	0.33308	0.17597	0.13999	0.12576	0.1648	0.14732	0.359	0.52294	0.09111	0.18916	0.19777	0.13199	0.25741	0.27524	0.11108	0.14583	0.11523	0.21147	0.13772	0.40998	0.1903	0.48816	0.18637	0.15603	0.048353	0.16653	0.13718	0.15227	0.13531	0.23919	0.40915	0.12951	0.094929	0.12477	0.14815
566.17	0.41232	0.33331	0.17766	0.13995	0.12633	0.16417	0.15021	0.36229	0.52437	0.092985	0.18866	0.19555	0.13423	0.2572	0.27954	0.11196	0.14253	0.11803	0.21237	0.13846	0.41391	0.19181	0.48909	0.18595	0.1563	0.05015	0.16854	0.13748	0.15357	0.13383	0.23733	0.40757	0.13136	0.097524	0.12461	0.14613
567.17	0.41697	0.333	0.17624	0.13792	0.1247	0.16114	0.14742	0.35874	0.52544	0.094087	0.18334	0.19418	0.13436	0.25446	0.28253	0.11526	0.14222	0.12017	0.21253	0.13915	0.41393	0.19184	0.48781	0.18526	0.15419	0.05124	0.16988	0.13919	0.15502	0.13234	0.23485	0.40543	0.13119	0.098082	0.12201	0.14296
568.19	0.42876	0.33798	0.17641	0.13995	0.12369	0.15792	0.1484	0.35503	0.52468	0.095714	0.18282	0.19164	0.13566	0.2545	0.28516	0.11613	0.13854	0.11969	0.21267	0.13819	0.41313	0.19311	0.48781	0.1853	0.15266	0.052889	0.17165	0.1416	0.15534	0.13254	0.23609	0.404	0.13138	0.10023	0.12192	0.13971
569.21	0.43546	0.33816	0.17737	0.1383	0.12432	0.157	0.14899	0.35369	0.52488	0.098452	0.18526	0.18895	0.1364	0.25721	0.28616	0.11669	0.13532	0.12511	0.21067	0.13825	0.41279	0.19397	0.48989	0.18692	0.15137	0.055249	0.17157	0.14165	0.15635	0.13296	0.2349	0.40428	0.13242	0.103	0.12287	0.13738
570.2	0.43471	0.34617	0.17681	0.1365	0.12509	0.15649	0.14865	0.34983	0.52316	0.098755	0.18516	0.19023	0.13695	0.25707	0.28653	0.11657	0.13685	0.12641	0.20929	0.13786	0.4121	0.1954	0.48858	0.18574	0.14816	0.056938	0.17223	0.14333	0.15766	0.13095	0.23304	0.40379	0.13268	0.10384	0.12092	0.13528
571.22	0.44167	0.35327	0.18022	0.13792	0.12751	0.1575	0.15085	0.34704	0.52633	0.10483	0.18759	0.19268	0.13958	0.26125	0.29003	0.11938	0.14172	0.12883	0.20943	0.14206	0.41282	0.19748	0.49071	0.18839	0.14834	0.061928	0.17398	0.14451	0.15928	0.13147	0.23493	0.40608	0.13539	0.1048	0.12151	0.13682
572.24	0.44823	0.35932	0.18196	0.14024	0.1295	0.15713	0.15374	0.34886	0.52986	0.11225	0.19367	0.19372	0.14196	0.26355	0.29447	0.11964	0.14235	0.12978	0.21279	0.14225	0.41447	0.19958	0.4913	0.18841	0.14989	0.066742	0.17573	0.14602	0.16045	0.12992	0.23731	0.40916	0.13884	0.10724	0.12311	0.13628
573.24	0.45066	0.36248	0.18352	0.13715	0.12907	0.15531	0.15394	0.34315	0.53289	0.1149	0.19277	0.18987	0.14277	0.26338	0.29281	0.11906	0.14255	0.1334	0.21279	0.14017	0.41264	0.20012	0.49158	0.18597	0.14852	0.068127	0.1771	0.14579	0.16061	0.1286	0.23636	0.41105	0.13913	0.10651	0.12087	0.13493
574.26	0.45666	0.3621	0.18508	0.13847	0.12729	0.15402	0.15477	0.34127	0.53427	0.11854	0.19342	0.18809	0.14254	0.26358	0.29193	0.1169	0.14334	0.13102	0.21454	0.14044	0.41445	0.20204	0.49132	0.18398	0.14838	0.067827	0.17919	0.14678	0.16112	0.12813	0.2376	0.41334	0.13967	0.10585	0.11996	0.13388
575.28	0.46305	0.35859	0.18543	0.13862	0.12699	0.15215	0.15597	0.33963	0.53506	0.12136	0.19251	0.18671	0.14099	0.26487	0.28991	0.11666	0.14103	0.12921	0.21778	0.13976	0.4151	0.20341	0.49309	0.18369	0.15009	0.068045	0.18103	0.14731	0.16059	0.12673	0.2389	0.41565	0.14114	0.10431	0.12065	0.134
576.28	0.46521	0.3611	0.18302	0.13607	0.1238	0.15024	0.15231	0.33725	0.53397	0.12114	0.19082	0.18248	0.1387	0.26359	0.28677	0.11236	0.13554	0.12883	0.21555	0.13691	0.41362	0.20387	0.4901	0.17991	0.14769	0.067209	0.18189	0.14889	0.16044	0.12474	0.23818	0.41466	0.13838	0.10253	0.11755	0.13053
577.3	0.4688	0.36447	0.18462	0.13414	0.12213	0.14921	0.1521	0.33182	0.53211	0.11989	0.18742	0.17948	0.1374	0.26804	0.28339	0.11026	0.1344	0.12985	0.21093	0.13455	0.41237	0.20446	0.48826	0.1793	0.14614	0.068115	0.18374	0.14866	0.16109	0.12468	0.23722	0.4145	0.13651	0.10101	0.11573	0.13072
578.32	0.4727	0.36548	0.1849	0.13327	0.12276	0.15001	0.15211	0.3328	0.52814	0.12079	0.18622	0.18255	0.13612	0.27036	0.28398	0.10803	0.13426	0.12932	0.21156	0.13422	0.41238	0.20582	0.48831	0.18162	0.14613	0.069901	0.18509	0.14834	0.16233	0.12342	0.23829	0.41568	0.13683	0.099972	0.11629	0.13214
579.31	0.4705	0.36912	0.18005	0.12908	0.12318	0.14892	0.14945	0.32497	0.5236	0.11832	0.18069	0.17983	0.13482	0.26867	0.28151	0.1045	0.1322	0.12789	0.20741	0.12776	0.40648	0.20533	0.48487	0.17972	0.14224	0.070838	0.18556	0.146	0.16181	0.11919	0.2364	0.41541	0.13576	0.097893	0.11339	0.1312
580.33	0.48231	0.37201	0.18241	0.13109	0.12287	0.15182	0.14949	0.3261	0.52445	0.12053	0.18405	0.18081	0.13688	0.2709	0.28623	0.10761	0.13242	0.12978	0.20492	0.12964	0.40488	0.20666	0.4856	0.1784	0.14267	0.073845	0.18716	0.14716	0.16341	0.11952	0.2368	0.41762	0.13469	0.10003	0.11309	0.13222
581.35	0.47898	0.36956	0.18007	0.12954	0.12095	0.15184	0.14784	0.31736	0.52135	0.11698	0.18216	0.17844	0.1339	0.27012	0.28214	0.10897	0.13188	0.12926	0.20057	0.12482	0.40008	0.20702	0.48428	0.17574	0.14149	0.073271	0.18794	0.14457	0.16345	0.1169	0.23544	0.41977	0.1337	0.099666	0.11138	0.13149
582.35	0.47798	0.3622	0.17615	0.12788	0.11959	0.15256	0.14328	0.31341	0.51813	0.11404	0.1775	0.17521	0.12932	0.26612	0.27677	0.10856	0.13122	0.12663	0.19851	0.12555	0.3942	0.20693	0.48245	0.17226	0.13882	0.070101	0.18753	0.14242	0.16295	0.11366	0.23392	0.4203	0.13146	0.097778	0.10796	0.12973
583.36	0.47613	0.35476	0.17228	0.1277	0.11874	0.15059	0.13923	0.3042	0.51735	0.11253	0.17455	0.16999	0.1254	0.2638	0.2679	0.10779	0.13028	0.12574	0.19305	0.12023	0.39167	0.207	0.47752	0.16823	0.13786	0.068771	0.1873	0.14214	0.16286	0.11099	0.23283	0.42155	0.12897	0.096557	0.10528	0.12792
584.38	0.47209	0.34784	0.17142	0.12836	0.11737	0.14851	0.13748	0.30355	0.51823	0.11038	0.17148	0.16797	0.12219	0.26302	0.26232	0.11028	0.13068	0.12521	0.1927	0.12069	0.39124	0.20717	0.47522	0.16663	0.13858	0.068384	0.18809	0.14196	0.16385	0.11065	0.23294	0.42297	0.12769	0.095656	0.10447	0.12642
585.38	0.46356	0.34284	0.16872	0.12447	0.11652	0.14366	0.1344	0.29468	0.51658	0.10861	0.16529	0.1645	0.1181	0.26141	0.25203	0.10691	0.12961	0.12408	0.1889	0.11651	0.38902	0.20651	0.469	0.1659	0.13629	0.065738	0.18876	0.13945	0.16397	0.10916	0.23206	0.42441	0.12408	0.09369	0.10255	0.12518
586.4	0.46891	0.34204	0.16885	0.12575	0.11923	0.1439	0.13668	0.29716	0.51805	0.11112	0.16557	0.16776	0.11832	0.26351	0.24608	0.11147	0.13316	0.12733	0.1943	0.12073	0.39101	0.20832	0.46856	0.16784	0.13783	0.068498	0.19077	0.14098	0.166	0.11244	0.23635	0.42868	0.1236	0.096022	0.10628	0.12795
587.41	0.46239	0.34272	0.16457	0.12221	0.11689	0.14137	0.13461	0.29158	0.51646	0.10772	0.16324	0.16454	0.11631	0.26142	0.23633	0.11033	0.12961	0.12472	0.19122	0.11118	0.3913	0.20886	0.46555	0.16632	0.13483	0.068733	0.19051	0.13863	0.16627	0.11	0.23561	0.42767	0.12166	0.092255	0.10674	0.1253
588.41	0.45435	0.34362	0.16269	0.12031	0.11532	0.14033	0.13292	0.2911	0.51423	0.10267	0.1607	0.16448	0.11331	0.25993	0.22982	0.11042	0.12879	0.1245	0.19002	0.11033	0.39052	0.20961	0.46332	0.16363	0.1317	0.069664	0.19058	0.13677	0.16718	0.10872	0.23468	0.42657	0.11898	0.089631	0.10519	0.12374
589.43	0.44643	0.34186	0.15939	0.11769	0.11207	0.13684	0.12961	0.28571	0.51026	0.099322	0.15645	0.16128	0.10936	0.25622	0.22218	0.10818	0.12591	0.12372	0.18838	0.1055	0.38931	0.21009	0.45971	0.16049	0.12843	0.068426	0.19037	0.13582	0.16695	0.10506	0.23251	0.4248	0.11507	0.085424	0.10377	0.12249
590.42	0.43321	0.33839	0.15126	0.11454	0.10694	0.13328	0.12366	0.27964	0.50476	0.09235	0.15308	0.15263	0.10502	0.25363	0.2136	0.10774	0.12252	0.12044	0.18561	0.097531	0.38604	0.20988	0.455	0.15419	0.12418	0.065142	0.18959	0.13354	0.16598	0.10065	0.22947	0.42262	0.11184	0.080577	0.10157	0.11916
591.44	0.41643	0.32659	0.1436	0.10811	0.10241	0.12725	0.11725	0.27041	0.49954	0.084084	0.14353	0.14323	0.098278	0.24656	0.2068	0.099875	0.11731	0.1136	0.17899	0.088906	0.38191	0.20902	0.44762	0.14782	0.11851	0.061968	0.18872	0.13036	0.16329	0.095077	0.22345	0.41768	0.1078	0.07289	0.09623	0.11381
592.46	0.4066	0.31817	0.13534	0.10673	0.099225	0.12332	0.1118	0.26548	0.49425	0.07985	0.13665	0.13652	0.092703	0.24275	0.20033	0.098591	0.11143	0.11007	0.17307	0.083704	0.37739	0.20869	0.44199	0.14346	0.11665	0.061851	0.18768	0.12694	0.16081	0.092724	0.21827	0.41561	0.10378	0.068051	0.093227	0.10928
593.45	0.40015	0.31055	0.12714	0.10473	0.09543	0.12007	0.10941	0.26236	0.4913	0.077096	0.13141	0.12982	0.089851	0.24366	0.19736	0.099936	0.11091	0.1086	0.17102	0.081779	0.37748	0.20886	0.43827	0.14169	0.11613	0.061462	0.18779	0.12695	0.15972	0.093136	0.2158	0.41661	0.10189	0.0654	0.09228	0.1061
594.47	0.39646	0.30471	0.12299	0.10441	0.094727	0.11762	0.10425	0.25825	0.48963	0.077355	0.12909	0.12773	0.089243	0.24371	0.19502	0.10309	0.11293	0.10849	0.16666	0.078535	0.37774	0.20967	0.43461	0.14124	0.11639	0.062887	0.18963	0.12678	0.16037	0.094053	0.21512	0.41736	0.10044	0.064964	0.091097	0.10373
595.46	0.39692	0.301	0.12242	0.10503	0.094659	0.11711	0.10283	0.2599	0.48855	0.076625	0.12427	0.12729	0.088022	0.2432	0.1925	0.10586	0.116	0.11028	0.16701	0.079497	0.37842	0.21105	0.43462	0.14214	0.11825	0.066906	0.19122	0.1282	0.16086	0.095996	0.21704	0.42036	0.10057	0.063983	0.090583	0.10273
596.48	0.39672	0.30262	0.12153	0.10506	0.094077	0.11624	0.10118	0.2602	0.48915	0.077504	0.12334	0.12621	0.087778	0.24518	0.1911	0.11051	0.11889	0.11301	0.16787	0.081243	0.38015	0.2127	0.43475	0.1445	0.11915	0.068296	0.19208	0.12947	0.16307	0.09595	0.22039	0.42363	0.10178	0.065974	0.091185	0.1043
597.49	0.39328	0.30026	0.12515	0.10492	0.094816	0.11508	0.10078	0.25869	0.48981	0.077312	0.12443	0.12797	0.090003	0.24619	0.19663	0.1144	0.12576	0.11836	0.16948	0.085289	0.38484	0.21434	0.434	0.14552	0.12069	0.070258	0.195	0.13165	0.16635	0.097934	0.22616	0.42734	0.10267	0.070413	0.091516	0.10617
598.49	0.39874	0.30178	0.1293	0.10557	0.09607	0.11689	0.099126	0.26053	0.49073	0.078051	0.12682	0.13327	0.094052	0.24573	0.19985	0.11756	0.12647	0.12029	0.17036	0.08811	0.3851	0.21655	0.43581	0.14756	0.12275	0.072251	0.19786	0.13256	0.1687	0.098945	0.23087	0.43283	0.10494	0.075853	0.09412	0.11013
599.5	0.40278	0.30446	0.13141	0.10495	0.095215	0.1176	0.10221	0.26207	0.49107	0.077881	0.12667	0.13501	0.093938	0.24713	0.20339	0.11604	0.12339	0.12169	0.17081	0.09172	0.38632	0.21799	0.43807	0.14764	0.12387	0.073459	0.19839	0.13095	0.16834	0.10131	0.23399	0.43483	0.10583	0.08023	0.094739	0.11172
600.52	0.40641	0.30149	0.12945	0.10543	0.096801	0.1162	0.10169	0.25963	0.49115	0.077788	0.12838	0.13677	0.094879	0.24676	0.20522	0.11561	0.1223	0.12162	0.17107	0.099953	0.38705	0.21971	0.43759	0.15016	0.12331	0.0754	0.19914	0.12948	0.16929	0.10288	0.23727	0.43648	0.10829	0.083736	0.095793	0.11362
601.51	0.41398	0.30113	0.13223	0.10723	0.098037	0.11514	0.10051	0.25969	0.48996	0.077326	0.12929	0.13722	0.096845	0.24827	0.20978	0.1156	0.12018	0.12274	0.17205	0.10457	0.38755	0.22069	0.43662	0.15057	0.12437	0.078526	0.20067	0.12902	0.16954	0.10461	0.23854	0.43732	0.10907	0.086493	0.096334	0.11217
602.53	0.41833	0.30152	0.13127	0.10762	0.097813	0.11461	0.10415	0.26249	0.48921	0.07844	0.12885	0.13827	0.09804	0.24622	0.21081	0.1114	0.11721	0.1243	0.178	0.11264	0.38967	0.22261	0.43762	0.1528	0.12548	0.080991	0.20213	0.12873	0.16993	0.10715	0.24186	0.4397	0.11266	0.088715	0.097553	0.11429
603.52	0.41501	0.29648	0.1294	0.10634	0.097229	0.11131	0.10526	0.26062	0.48942	0.078763	0.12807	0.13291	0.095588	0.24344	0.20966	0.1098	0.11447	0.1215	0.17679	0.11394	0.39087	0.22303	0.43658	0.15237	0.12484	0.081271	0.20254	0.127	0.16922	0.10632	0.24228	0.43764	0.1128	0.087885	0.096953	0.11244
604.54	0.41445	0.29439	0.1278	0.10784	0.099107	0.11112	0.10417	0.26182	0.49094	0.078848	0.13016	0.12783	0.095736	0.24152	0.20836	0.10851	0.11669	0.12403	0.18119	0.11983	0.39249	0.22426	0.43496	0.153	0.12507	0.082709	0.20377	0.12668	0.17111	0.10748	0.24452	0.43943	0.11532	0.089711	0.098095	0.11229
605.55	0.4086	0.29429	0.12993	0.10542	0.097855	0.11	0.10294	0.25786	0.4917	0.079184	0.12829	0.1236	0.095548	0.23597	0.20873	0.10486	0.1108	0.12425	0.17883	0.11943	0.39281	0.22461	0.43243	0.15076	0.12457	0.080968	0.20437	0.12573	0.17084	0.1067	0.24154	0.43658	0.11435	0.090937	0.096825	0.10972
606.55	0.40476	0.28904	0.12558	0.10398	0.094634	0.10574	0.10142	0.25307	0.49103	0.080031	0.12524	0.11976	0.092837	0.22704	0.20387	0.10025	0.10614	0.12041	0.17503	0.11822	0.39184	0.22538	0.42718	0.14905	0.12395	0.077237	0.20383	0.12323	0.17023	0.10672	0.23911	0.435	0.11333	0.090567	0.09419	0.10817
607.56	0.4045	0.29063	0.12191	0.10253	0.095767	0.10499	0.10048	0.2497	0.49268	0.080065	0.12598	0.1146	0.092338	0.22638	0.199	0.10026	0.10633	0.11859	0.17283	0.11863	0.39062	0.22662	0.42395	0.14805	0.12438	0.075481	0.20315	0.12468	0.17095	0.10683	0.23647	0.43281	0.11245	0.091445	0.094806	0.10669
608.55	0.39994	0.29319	0.12004	0.10241	0.094259	0.10204	0.10034	0.24689	0.49321	0.079896	0.12542	0.11544	0.092059	0.22152	0.19566	0.094771	0.10318	0.11758	0.17363	0.12615	0.38979	0.22739	0.4194	0.14861	0.12447	0.072445	0.20296	0.12446	0.17121	0.10845	0.23499	0.43002	0.11115	0.090643	0.093823	0.10394
609.57	0.39603	0.29289	0.11985	0.10027	0.093248	0.10111	0.10111	0.24296	0.49183	0.07923	0.12372	0.11551	0.09015	0.219	0.18886	0.09046	0.095666	0.11034	0.16628	0.12469	0.38803	0.22887	0.41508	0.14768	0.1235	0.069317	0.20253	0.12513	0.16971	0.10637	0.23121	0.42506	0.1093	0.08899	0.092815	0.10269
610.58	0.38482	0.29045	0.11368	0.097354	0.090183	0.095952	0.099651	0.24054	0.48873	0.079285	0.12379	0.11314	0.086655	0.21652	0.18024	0.083526	0.092781	0.10319	0.1607	0.12345	0.38407	0.22874	0.40904	0.14738	0.12038	0.067809	0.2014	0.12425	0.16862	0.10398	0.22708	0.42066	0.1056	0.085462	0.090899	0.10001
611.57	0.37866	0.29015	0.11293	0.097481	0.091342	0.097218	0.10116	0.24179	0.48868	0.079394	0.12695	0.11036	0.085315	0.21906	0.17632	0.079665	0.092082	0.10114	0.15783	0.12473	0.38449	0.22947	0.40897	0.14748	0.11927	0.069198	0.20204	0.12537	0.16912	0.10339	0.22471	0.41847	0.10296	0.085785	0.092219	0.098361
612.59	0.36645	0.28443	0.11374	0.095519	0.089577	0.093967	0.098972	0.23972	0.48733	0.0793	0.12404	0.11102	0.083154	0.21472	0.16964	0.072443	0.086118	0.095229	0.14887	0.12286	0.38259	0.22886	0.404	0.14538	0.11637	0.068182	0.20334	0.12438	0.16804	0.10019	0.21828	0.4141	0.099474	0.082731	0.089306	0.096206
613.58	0.35624	0.27759	0.11314	0.092771	0.0879	0.093921	0.097564	0.2363	0.48323	0.080898	0.12119	0.10753	0.081924	0.21379	0.16248	0.067559	0.085672	0.091725	0.14224	0.11548	0.37869	0.22793	0.3992	0.1445	0.11205	0.067207	0.20262	0.12484	0.16757	0.10004	0.21292	0.40942	0.097208	0.081013	0.086981	0.093277
614.6	0.34695	0.27239	0.10798	0.090215	0.085144	0.090737	0.094076	0.23266	0.48237	0.079214	0.11801	0.10434	0.082244	0.20992	0.1563	0.062838	0.086471	0.089573	0.14095	0.11463	0.37524	0.22632	0.39549	0.14341	0.10826	0.065467	0.20284	0.12478	0.16775	0.099664	0.20627	0.40431	0.094316	0.078378	0.085552	0.089114
615.59	0.3489	0.26342	0.10643	0.091045	0.0872	0.092885	0.09589	0.23056	0.48039	0.078885	0.11608	0.10168	0.083291	0.20508	0.15113	0.061724	0.089024	0.087583	0.13885	0.11038	0.37292	0.2256	0.3934	0.14197	0.1072	0.062882	0.20284	0.12641	0.16862	0.1005	0.20196	0.40079	0.093624	0.077907	0.08642	0.086295
616.6	0.34364	0.25624	0.1016	0.087944	0.084497	0.088066	0.091338	0.22494	0.47645	0.076679	0.10994	0.098917	0.081961	0.19799	0.14224	0.053604	0.087924	0.079668	0.13239	0.10397	0.36474	0.22258	0.38524	0.13914	0.10361	0.057562	0.2013	0.12577	0.16782	0.097681	0.19473	0.3924	0.091447	0.073005	0.083033	0.081933
617.61	0.3422	0.25287	0.095026	0.084085	0.080327	0.086094	0.090195	0.22078	0.47011	0.073813	0.10623	0.092876	0.077359	0.19157	0.1371	0.04723	0.082809	0.075348	0.12639	0.096994	0.35784	0.2192	0.37999	0.13757	0.098454	0.052435	0.19842	0.12338	0.16705	0.09548	0.1895	0.38484	0.08798	0.070604	0.080664	0.075678
618.61	0.34542	0.2505	0.088204	0.081598	0.080077	0.084088	0.087157	0.21703	0.4687	0.070849	0.1044	0.087318	0.072531	0.1882	0.13132	0.039754	0.078824	0.069632	0.11815	0.08954	0.35385	0.21686	0.37694	0.13451	0.094629	0.05073	0.19787	0.12257	0.16669	0.091621	0.18369	0.37741	0.085456	0.066804	0.078587	0.072123
619.62	0.34776	0.24482	0.087125	0.080579	0.08176	0.08363	0.087761	0.21394	0.46718	0.070539	0.10035	0.086512	0.069726	0.18816	0.13181	0.036607	0.079018	0.06602	0.11154	0.084415	0.35052	0.21523	0.37462	0.13356	0.092265	0.051028	0.19752	0.12326	0.1675	0.090115	0.18182	0.37505	0.085726	0.066791	0.076927	0.069322
620.61	0.34606	0.2438	0.083571	0.076269	0.078557	0.07816	0.084213	0.2116	0.46496	0.067495	0.094724	0.084486	0.064639	0.1896	0.13273	0.028548	0.072014	0.062459	0.1053	0.078004	0.34538	0.21224	0.37016	0.1315	0.088769	0.049275	0.19654	0.12098	0.16665	0.085944	0.17693	0.36868	0.084036	0.064218	0.072308	0.065113
621.62	0.34058	0.24284	0.082466	0.074331	0.077861	0.077062	0.084682	0.20668	0.46541	0.066498	0.093403	0.081906	0.063407	0.18887	0.13618	0.027793	0.067989	0.062723	0.10186	0.072355	0.34252	0.21154	0.37051	0.13031	0.08699	0.048869	0.19702	0.12033	0.16642	0.084405	0.17484	0.36487	0.082654	0.062696	0.070622	0.063075
622.61	0.34147	0.2386	0.086631	0.076478	0.082129	0.076696	0.084153	0.20335	0.46966	0.069746	0.097034	0.08179	0.065535	0.19354	0.14168	0.02917	0.07158	0.064663	0.10483	0.070775	0.34133	0.21228	0.37247	0.13169	0.086624	0.050448	0.19882	0.12256	0.16735	0.083424	0.17484	0.36572	0.083727	0.0638	0.071125	0.065181
623.63	0.3401	0.24054	0.086029	0.076196	0.0814	0.075021	0.083438	0.19872	0.47084	0.069842	0.096615	0.082664	0.067182	0.19415	0.1462	0.029783	0.070909	0.064061	0.10809	0.069346	0.33981	0.21214	0.37192	0.13239	0.087722	0.050056	0.19927	0.12228	0.16757	0.080979	0.17408	0.36487	0.084415	0.065536	0.070898	0.06505
624.62	0.33607	0.24193	0.08166	0.074915	0.078618	0.071599	0.079598	0.19471	0.46799	0.070227	0.096005	0.080263	0.067348	0.1914	0.14633	0.027817	0.064699	0.061432	0.10945	0.064061	0.33657	0.21162	0.37095	0.1324	0.085966	0.049165	0.19803	0.12085	0.16627	0.077144	0.17158	0.36113	0.081387	0.06289	0.069435	0.063534
625.63	0.33648	0.24637	0.083828	0.075701	0.079747	0.070203	0.078177	0.19123	0.47025	0.071511	0.099254	0.080233	0.070835	0.19143	0.14978	0.03147	0.06688	0.061506	0.11255	0.064138	0.33784	0.21242	0.37133	0.13391	0.085773	0.050695	0.19865	0.1228	0.16771	0.074968	0.17324	0.36072	0.082023	0.063436	0.070806	0.064526
626.64	0.33951	0.24862	0.084945	0.075268	0.080245	0.0707	0.076501	0.1919	0.47251	0.072381	0.097447	0.083369	0.07219	0.19246	0.15172	0.032676	0.065167	0.063784	0.11701	0.064322	0.33822	0.21206	0.37047	0.13647	0.085113	0.05327	0.19886	0.12273	0.16803	0.072216	0.17293	0.36122	0.082296	0.063452	0.070097	0.065203
627.63	0.33587	0.24594	0.07753	0.072554	0.076236	0.067748	0.068962	0.18506	0.47033	0.068131	0.089374	0.080084	0.072098	0.18951	0.15048	0.028493	0.060116	0.058911	0.11221	0.058473	0.33425	0.21081	0.3667	0.13499	0.08152	0.052509	0.19768	0.11988	0.16629	0.068861	0.16744	0.35658	0.080459	0.060662	0.067757	0.060383
628.64	0.33548	0.23832	0.073286	0.07262	0.077376	0.065489	0.064601	0.1829	0.47188	0.066477	0.08628	0.078273	0.071964	0.18714	0.15216	0.028507	0.061464	0.059959	0.10916	0.058013	0.33315	0.21053	0.36503	0.13426	0.078381	0.053999	0.1967	0.11857	0.16651	0.065101	0.16385	0.355	0.080783	0.057661	0.066855	0.059935
629.63	0.34017	0.2365	0.073877	0.072848	0.079408	0.0646	0.060792	0.1823	0.47497	0.065039	0.084542	0.079392	0.073734	0.18664	0.15499	0.033937	0.06284	0.06154	0.10715	0.058688	0.33112	0.21092	0.36338	0.13469	0.077842	0.055809	0.19714	0.11823	0.1681	0.064144	0.16217	0.35302	0.081863	0.057295	0.067042	0.060394
630.65	0.33975	0.23071	0.069332	0.073213	0.080787	0.063406	0.057387	0.17876	0.4746	0.064947	0.081491	0.078522	0.07368	0.18532	0.15201	0.037639	0.062397	0.061276	0.10549	0.056631	0.32877	0.2119	0.36463	0.13543	0.076911	0.056118	0.19647	0.11522	0.16797	0.063122	0.15968	0.35196	0.080449	0.054718	0.067498	0.060249
631.64	0.34097	0.22361	0.06582	0.072071	0.082646	0.061453	0.053985	0.17494	0.47602	0.063749	0.082683	0.074875	0.075587	0.1833	0.14954	0.037967	0.06472	0.059952	0.10516	0.055734	0.33047	0.21282	0.3665	0.13352	0.077321	0.05742	0.19531	0.11474	0.16979	0.063985	0.15939	0.35184	0.081362	0.05516	0.070129	0.059694
632.65	0.34579	0.22691	0.068657	0.072108	0.084363	0.059856	0.056129	0.17589	0.48036	0.065967	0.084588	0.07547	0.079879	0.18375	0.1508	0.041731	0.068171	0.06292	0.10978	0.056945	0.33102	0.21336	0.37043	0.13452	0.080817	0.060823	0.19579	0.11411	0.17188	0.063413	0.16037	0.35253	0.083503	0.055387	0.072427	0.063165
633.64	0.3503	0.23388	0.071178	0.072412	0.086179	0.060611	0.055809	0.17618	0.48172	0.068731	0.085583	0.074591	0.083705	0.18667	0.1499	0.049335	0.067613	0.065643	0.11282	0.059171	0.33208	0.21478	0.37576	0.13614	0.084085	0.065601	0.19695	0.11443	0.17312	0.066645	0.16128	0.35459	0.084951	0.059173	0.075138	0.064408
634.65	0.35033	0.23681	0.069246	0.071456	0.085051	0.0592	0.054964	0.17284	0.48086	0.068285	0.085886	0.070151	0.08509	0.18581	0.14678	0.050845	0.067819	0.064646	0.1126	0.055584	0.33323	0.21489	0.37877	0.13302	0.085998	0.068594	0.19654	0.11193	0.17245	0.065641	0.15967	0.35474	0.086708	0.058138	0.077163	0.06515
635.64	0.35549	0.23989	0.067212	0.070823	0.084218	0.059181	0.056113	0.17367	0.48279	0.066537	0.084868	0.067591	0.08575	0.1857	0.14464	0.055092	0.067721	0.063301	0.11452	0.055234	0.33349	0.21535	0.38066	0.13104	0.087556	0.07204	0.19764	0.11228	0.17294	0.066341	0.15811	0.35403	0.088437	0.05955	0.078299	0.067175
636.65	0.36085	0.2476	0.069406	0.074071	0.084808	0.060982	0.057129	0.17637	0.4832	0.068918	0.082709	0.068886	0.088804	0.18897	0.14565	0.06779	0.067507	0.06587	0.11423	0.061201	0.33361	0.21644	0.38647	0.13174	0.089322	0.076728	0.20032	0.11261	0.1737	0.065642	0.15682	0.35457	0.089695	0.061171	0.079354	0.069726
637.66	0.36566	0.25027	0.068796	0.076977	0.086615	0.063354	0.056083	0.17939	0.48202	0.071167	0.081177	0.069978	0.088412	0.1887	0.14067	0.07884	0.066435	0.067875	0.11719	0.062532	0.33393	0.21871	0.38858	0.13184	0.091098	0.080111	0.20075	0.11473	0.17476	0.06765	0.15752	0.35421	0.090591	0.064083	0.079249	0.071742
638.65	0.36465	0.24654	0.071127	0.076812	0.08523	0.063676	0.055283	0.18017	0.48001	0.072229	0.078505	0.071872	0.088585	0.18637	0.14048	0.081711	0.063324	0.066414	0.11716	0.061575	0.33386	0.21907	0.3872	0.13027	0.0899	0.080505	0.20173	0.11496	0.17511	0.067625	0.15528	0.35337	0.08931	0.063603	0.079599	0.073483
639.66	0.37095	0.2484	0.075264	0.07944	0.087799	0.065966	0.060094	0.1867	0.48477	0.077293	0.080058	0.076768	0.09072	0.18919	0.14487	0.093128	0.063721	0.070394	0.12147	0.069918	0.33684	0.22116	0.38967	0.13483	0.094537	0.083444	0.20461	0.11866	0.17773	0.070658	0.15663	0.35809	0.091599	0.069899	0.079574	0.078637
640.65	0.36716	0.24933	0.077036	0.081216	0.087665	0.066651	0.058127	0.18739	0.48611	0.080606	0.077965	0.078902	0.091368	0.18862	0.14621	0.097358	0.062274	0.072435	0.11956	0.071428	0.33804	0.22224	0.38981	0.13635	0.096893	0.087253	0.20633	0.12144	0.178	0.070127	0.15617	0.35815	0.09363	0.072219	0.078751	0.080373
641.66	0.37219	0.25173	0.080535	0.082726	0.089421	0.067928	0.061904	0.19042	0.48811	0.084516	0.080547	0.083064	0.092294	0.19183	0.1469	0.099861	0.064522	0.071339	0.124	0.073262	0.33809	0.22448	0.3902	0.1382	0.10139	0.091373	0.20764	0.12573	0.17956	0.071924	0.15735	0.36072	0.097059	0.076173	0.080776	0.085069
642.65	0.36781	0.25269	0.081979	0.08405	0.08855	0.06901	0.064316	0.19072	0.48727	0.08623	0.079439	0.084704	0.091191	0.19435	0.1505	0.10182	0.062727	0.065585	0.12035	0.074499	0.33924	0.22592	0.39033	0.13822	0.1032	0.093807	0.20977	0.12852	0.18018	0.071571	0.157	0.36139	0.098932	0.078549	0.081208	0.087489
643.66	0.36489	0.25541	0.083567	0.08721	0.089395	0.071137	0.068476	0.19492	0.4893	0.090261	0.081691	0.088117	0.09284	0.20132	0.15276	0.10824	0.065474	0.067742	0.1238	0.080535	0.33932	0.22879	0.39193	0.14236	0.11002	0.10022	0.21252	0.13321	0.18182	0.071609	0.1611	0.36448	0.10302	0.083622	0.082278	0.091615
644.64	0.36332	0.25542	0.088393	0.090318	0.089731	0.073497	0.070184	0.19674	0.4902	0.091828	0.084348	0.089352	0.093457	0.20482	0.15455	0.11027	0.067176	0.068889	0.12377	0.079982	0.33828	0.23061	0.39158	0.14435	0.11318	0.10671	0.21482	0.13754	0.18299	0.073139	0.16413	0.36493	0.10506	0.086081	0.085171	0.095107
645.65	0.37032	0.26384	0.095428	0.094203	0.090307	0.075775	0.075987	0.20221	0.49528	0.095723	0.088885	0.09266	0.096428	0.2147	0.15838	0.11503	0.066786	0.070781	0.12988	0.089144	0.34024	0.23309	0.39348	0.14732	0.11908	0.11657	0.21759	0.14401	0.18534	0.075556	0.1699	0.37153	0.10823	0.090305	0.088385	0.098553
646.64	0.36484	0.2644	0.095923	0.096831	0.090655	0.078643	0.077884	0.20432	0.49681	0.097622	0.093418	0.093536	0.095852	0.21901	0.16236	0.11491	0.066061	0.072792	0.12811	0.089395	0.34215	0.23478	0.3925	0.14971	0.12087	0.1222	0.21985	0.14866	0.18606	0.07711	0.1712	0.37507	0.11044	0.093437	0.089163	0.10073
647.65	0.37008	0.26971	0.099791	0.099454	0.092873	0.0798	0.082238	0.2105	0.50389	0.10169	0.10101	0.098312	0.099124	0.22752	0.16532	0.11754	0.067592	0.079181	0.13433	0.095106	0.34514	0.2374	0.39496	0.15571	0.12711	0.12971	0.22311	0.1538	0.18722	0.080005	0.17802	0.38132	0.1145	0.098259	0.092716	0.10343
648.64	0.38013	0.27523	0.10514	0.10466	0.096862	0.081057	0.088355	0.2126	0.50945	0.10329	0.1065	0.1019	0.10051	0.23252	0.16678	0.11624	0.070746	0.082803	0.13709	0.098825	0.34806	0.23996	0.39618	0.15848	0.13114	0.13385	0.22528	0.15886	0.18808	0.081651	0.18335	0.38395	0.11829	0.099469	0.094537	0.10482
649.65	0.37902	0.28377	0.10473	0.10769	0.097115	0.080799	0.092189	0.21054	0.51295	0.1072	0.11097	0.10539	0.1019	0.24009	0.16789	0.11287	0.070075	0.087037	0.14262	0.10167	0.34986	0.243	0.39577	0.16067	0.13306	0.13598	0.22708	0.16248	0.1888	0.082463	0.18797	0.38737	0.12271	0.099909	0.093912	0.10246
650.63	0.38281	0.28835	0.10795	0.1127	0.10101	0.084499	0.096455	0.214	0.51546	0.11226	0.11545	0.111	0.10661	0.24704	0.17655	0.11427	0.07529	0.095752	0.14395	0.10331	0.35375	0.24776	0.39745	0.16641	0.13852	0.13589	0.22946	0.16363	0.19051	0.085588	0.19333	0.3927	0.12737	0.10255	0.09635	0.10603
651.64	0.39155	0.3004	0.11496	0.11953	0.10479	0.086379	0.10456	0.21759	0.52119	0.11714	0.12089	0.11634	0.1115	0.25756	0.18442	0.11935	0.081307	0.10649	0.14954	0.11051	0.35815	0.25273	0.40033	0.17187	0.14579	0.13841	0.23239	0.16701	0.19313	0.088746	0.20267	0.3998	0.13318	0.10514	0.099448	0.10937
652.63	0.39366	0.31172	0.12205	0.12625	0.11099	0.089118	0.11073	0.22135	0.52607	0.12353	0.12696	0.12252	0.11755	0.26554	0.19108	0.12216	0.090852	0.11332	0.15151	0.11953	0.36168	0.25833	0.40265	0.1747	0.15118	0.14029	0.23463	0.16841	0.19727	0.09193	0.20783	0.40684	0.13892	0.10539	0.10244	0.11189
653.64	0.39837	0.32418	0.12703	0.13332	0.11444	0.090723	0.11696	0.22509	0.5313	0.13089	0.13258	0.12705	0.12202	0.27519	0.19912	0.12278	0.094027	0.11948	0.1558	0.11946	0.36495	0.26318	0.40599	0.17846	0.15718	0.14266	0.23694	0.16916	0.20038	0.094923	0.21452	0.41423	0.14503	0.10849	0.10479	0.11574
654.62	0.40668	0.33508	0.13539	0.13927	0.12134	0.094424	0.12294	0.23274	0.53517	0.13736	0.13776	0.13149	0.12721	0.28296	0.20731	0.12741	0.10227	0.12476	0.1548	0.1274	0.37001	0.26786	0.41305	0.18148	0.16391	0.1463	0.23907	0.16913	0.20334	0.097479	0.22281	0.41941	0.14886	0.11056	0.10939	0.11913
655.63	0.41052	0.34818	0.1473	0.14702	0.13034	0.098119	0.13417	0.24197	0.54308	0.14606	0.14756	0.14178	0.13442	0.29404	0.21597	0.13404	0.11182	0.13423	0.1642	0.13883	0.37716	0.27319	0.42078	0.18594	0.17062	0.15163	0.24204	0.17328	0.20864	0.10326	0.23294	0.42821	0.15608	0.11648	0.11425	0.12467
656.62	0.41136	0.35752	0.15247	0.14916	0.13592	0.097185	0.13852	0.24434	0.54612	0.14892	0.14824	0.14517	0.13681	0.30016	0.2179	0.13367	0.11697	0.13801	0.16575	0.14183	0.37898	0.2768	0.42492	0.18745	0.17198	0.15149	0.24227	0.17052	0.2112	0.10499	0.23788	0.43052	0.1585	0.11783	0.11522	0.125
657.63	0.42055	0.37123	0.16404	0.15657	0.14221	0.10084	0.14945	0.25045	0.55422	0.15619	0.15448	0.15157	0.14162	0.31295	0.22058	0.13797	0.12229	0.14698	0.17266	0.14477	0.38652	0.28122	0.43218	0.19307	0.17703	0.15664	0.24383	0.1734	0.21432	0.10889	0.24636	0.43707	0.16215	0.12434	0.11876	0.13117
658.61	0.42491	0.38034	0.16978	0.15802	0.14843	0.10226	0.1549	0.25435	0.55742	0.15968	0.15834	0.15446	0.14517	0.3215	0.22084	0.14222	0.12811	0.15205	0.17001	0.15292	0.38926	0.28421	0.43521	0.19488	0.17879	0.15787	0.2431	0.17384	0.21707	0.11089	0.24887	0.44211	0.16192	0.12515	0.12232	0.13298
659.62	0.43019	0.39379	0.18279	0.16577	0.15844	0.10855	0.16659	0.26895	0.57168	0.16995	0.16676	0.16517	0.15516	0.33955	0.22425	0.15529	0.13799	0.16363	0.17762	0.16366	0.40028	0.28903	0.44295	0.2026	0.1862	0.16388	0.24488	0.18003	0.22267	0.11682	0.25435	0.45267	0.16813	0.13386	0.12819	0.14143
660.61	0.43176	0.40125	0.18991	0.16688	0.16372	0.11222	0.17207	0.27503	0.57783	0.17449	0.17231	0.16558	0.15793	0.35107	0.21857	0.15742	0.14017	0.16685	0.17583	0.16671	0.40315	0.29078	0.44637	0.20457	0.18671	0.16596	0.24445	0.1787	0.22523	0.11902	0.25662	0.45392	0.16906	0.13656	0.1319	0.14353
661.62	0.4358	0.40381	0.19935	0.17096	0.16911	0.1167	0.17841	0.28561	0.58518	0.18177	0.17895	0.17227	0.16383	0.36326	0.21773	0.16668	0.14324	0.16955	0.1791	0.17307	0.40931	0.29261	0.44987	0.21014	0.18911	0.17016	0.24546	0.18108	0.22831	0.12331	0.26143	0.45978	0.17096	0.14164	0.1364	0.14868
662.6	0.43378	0.40122	0.20578	0.17277	0.17517	0.12019	0.18225	0.29837	0.59279	0.18534	0.18474	0.17589	0.16822	0.37178	0.21875	0.17387	0.14263	0.17362	0.17791	0.17682	0.41346	0.29278	0.45232	0.21262	0.18856	0.17094	0.24581	0.18285	0.23056	0.12515	0.26243	0.46165	0.17316	0.14473	0.13994	0.15239
663.61	0.43892	0.40433	0.22	0.17691	0.18057	0.12584	0.18835	0.31255	0.60733	0.19247	0.19368	0.18362	0.17389	0.38533	0.2246	0.18585	0.14413	0.1785	0.18504	0.18091	0.42233	0.29407	0.45848	0.21867	0.19174	0.17511	0.24875	0.18769	0.23431	0.13067	0.26813	0.46534	0.17806	0.15355	0.14482	0.15909
664.59	0.42895	0.38801	0.22222	0.17458	0.17966	0.12441	0.18828	0.31235	0.60754	0.19063	0.19586	0.18	0.16997	0.38328	0.21956	0.17935	0.1351	0.17534	0.18328	0.17483	0.41776	0.2916	0.45493	0.21868	0.18691	0.17258	0.24748	0.18464	0.23238	0.12912	0.26587	0.46254	0.17568	0.15185	0.14484	0.15819
665.6	0.42958	0.38265	0.22853	0.17695	0.1825	0.12828	0.18972	0.31637	0.61394	0.19242	0.20287	0.18228	0.17043	0.38604	0.21882	0.18214	0.13478	0.17692	0.1846	0.17608	0.41985	0.29038	0.45454	0.22178	0.18666	0.17379	0.24828	0.18754	0.23279	0.13027	0.26384	0.46383	0.17553	0.15525	0.14663	0.16053
666.59	0.42355	0.37837	0.23178	0.17702	0.18451	0.13122	0.19176	0.31877	0.62121	0.19409	0.21084	0.18406	0.17062	0.38356	0.21486	0.17974	0.12841	0.17805	0.18239	0.17382	0.42016	0.28795	0.45311	0.2213	0.1872	0.17305	0.2482	0.18853	0.2322	0.13084	0.25954	0.46244	0.17611	0.15642	0.14889	0.16111
667.57	0.42097	0.36894	0.22944	0.17357	0.18268	0.12822	0.19061	0.31368	0.61899	0.1933	0.21643	0.18487	0.16703	0.37502	0.21039	0.17177	0.12428	0.17343	0.18188	0.17296	0.41944	0.2854	0.45037	0.2212	0.18438	0.17164	0.24701	0.18558	0.2315	0.13056	0.25544	0.45875	0.1735	0.15661	0.14968	0.15803
668.58	0.41477	0.36269	0.22701	0.17349	0.18376	0.12985	0.19063	0.31345	0.61534	0.19488	0.22198	0.18797	0.16636	0.36459	0.2009	0.16343	0.12213	0.17424	0.18221	0.17381	0.4179	0.2831	0.44759	0.22177	0.18228	0.16972	0.24537	0.18394	0.23061	0.13168	0.25058	0.45624	0.173	0.15741	0.14978	0.15722
669.56	0.42114	0.36501	0.22623	0.17241	0.18337	0.12922	0.18961	0.31281	0.6138	0.19658	0.22877	0.19167	0.16538	0.35585	0.19639	0.16023	0.12164	0.17046	0.18466	0.17586	0.41821	0.28074	0.44737	0.22122	0.18079	0.16812	0.24524	0.18413	0.23088	0.13388	0.24782	0.45495	0.17324	0.15913	0.15058	0.15716
670.57	0.42089	0.35411	0.21993	0.16876	0.1782	0.12437	0.18629	0.30851	0.61013	0.19629	0.22843	0.19172	0.16282	0.34058	0.1896	0.15142	0.11401	0.16391	0.18373	0.16998	0.41389	0.27667	0.44465	0.219	0.17761	0.1638	0.24358	0.18025	0.2286	0.13322	0.24418	0.45066	0.17325	0.15767	0.14973	0.15498
671.55	0.42676	0.34826	0.21897	0.16807	0.17643	0.12128	0.18633	0.30817	0.6048	0.19887	0.23105	0.19522	0.16142	0.33097	0.18684	0.14607	0.11529	0.1612	0.18573	0.16871	0.41043	0.27408	0.44797	0.22074	0.17476	0.1635	0.2433	0.1798	0.22795	0.13387	0.24184	0.44725	0.17264	0.15798	0.15069	0.15661
672.56	0.42139	0.34042	0.21047	0.16462	0.17211	0.11893	0.18085	0.30379	0.59751	0.19604	0.22952	0.18959	0.15605	0.31754	0.17601	0.13721	0.11349	0.15452	0.18224	0.16251	0.40341	0.26885	0.44519	0.21712	0.17088	0.15853	0.24106	0.17621	0.22458	0.13166	0.23518	0.44217	0.17044	0.15353	0.14665	0.15518
673.54	0.41056	0.32917	0.20545	0.15984	0.16804	0.11471	0.17832	0.29891	0.59252	0.19276	0.22681	0.18568	0.15182	0.30674	0.16941	0.13204	0.11009	0.14772	0.18189	0.15841	0.39682	0.26437	0.44525	0.2138	0.16645	0.15698	0.23985	0.17251	0.22177	0.12992	0.23114	0.43875	0.16851	0.14938	0.14501	0.1546
674.55	0.40627	0.31917	0.1997	0.1567	0.16374	0.11196	0.17326	0.2944	0.58716	0.18907	0.22176	0.18452	0.14854	0.2993	0.16459	0.12329	0.10641	0.14508	0.17768	0.15336	0.38968	0.25985	0.44383	0.21098	0.16236	0.1548	0.23727	0.16849	0.21931	0.12801	0.22584	0.43301	0.16573	0.14544	0.14293	0.15364
675.53	0.39246	0.31215	0.18968	0.15242	0.15835	0.10764	0.17134	0.2887	0.5765	0.18451	0.21468	0.17891	0.14526	0.29022	0.15681	0.11347	0.10323	0.13917	0.17255	0.14578	0.38111	0.25484	0.44188	0.20693	0.15626	0.15121	0.2344	0.16407	0.21551	0.12303	0.219	0.42528	0.16079	0.13788	0.13787	0.14948
676.54	0.3821	0.30463	0.18182	0.15078	0.15355	0.10498	0.16738	0.28448	0.57198	0.18033	0.20731	0.17505	0.14353	0.28327	0.1511	0.10598	0.099587	0.13708	0.17292	0.14124	0.37731	0.25115	0.44013	0.202	0.15488	0.14809	0.23146	0.15989	0.21244	0.12047	0.21502	0.4199	0.15932	0.13169	0.13393	0.14514
677.52	0.37815	0.30281	0.18113	0.1504	0.15114	0.10162	0.16798	0.28048	0.57117	0.17953	0.20109	0.17584	0.14505	0.28233	0.15005	0.1055	0.095863	0.13958	0.17556	0.13687	0.37303	0.24788	0.43969	0.19991	0.15313	0.14804	0.22981	0.15884	0.21042	0.12021	0.21312	0.41494	0.15893	0.12654	0.13357	0.14415
678.5	0.3799	0.29626	0.17724	0.14866	0.14594	0.095555	0.1659	0.27725	0.56467	0.17714	0.19585	0.17438	0.14587	0.27797	0.14844	0.10107	0.09239	0.1389	0.17287	0.12886	0.36804	0.24384	0.437	0.19711	0.15245	0.14616	0.22809	0.15582	0.20786	0.11916	0.21146	0.40795	0.15555	0.11924	0.13124	0.1408
679.51	0.37364	0.29211	0.17374	0.14658	0.14352	0.092905	0.16605	0.27406	0.55981	0.17641	0.18993	0.17583	0.14902	0.27436	0.14308	0.10148	0.094021	0.14	0.17438	0.12515	0.36547	0.24066	0.43518	0.19491	0.15105	0.14361	0.22687	0.15502	0.20514	0.11856	0.21191	0.40324	0.15322	0.11395	0.12975	0.14007
680.49	0.37677	0.28904	0.17405	0.14595	0.1456	0.086787	0.16584	0.27689	0.5589	0.17526	0.18813	0.17745	0.15142	0.27249	0.1413	0.10446	0.096251	0.14227	0.17798	0.12621	0.36669	0.23904	0.43586	0.19328	0.1534	0.14164	0.2259	0.15452	0.20473	0.11999	0.21325	0.40255	0.15191	0.11126	0.13091	0.14201
681.5	0.37431	0.28121	0.17252	0.1416	0.14158	0.079723	0.16262	0.2734	0.55441	0.17142	0.18357	0.17496	0.1506	0.26785	0.13991	0.10379	0.094226	0.14088	0.17806	0.11874	0.3623	0.23533	0.43197	0.1893	0.15048	0.138	0.22395	0.15167	0.20181	0.11685	0.21263	0.39759	0.14669	0.10705	0.1284	0.14328
682.48	0.37113	0.27359	0.17176	0.14081	0.13762	0.077412	0.16182	0.27453	0.55054	0.16989	0.17904	0.17603	0.15063	0.26465	0.13847	0.1042	0.09443	0.14118	0.17407	0.11919	0.35934	0.23352	0.43131	0.18719	0.15263	0.13413	0.22254	0.15052	0.19928	0.11729	0.21344	0.39836	0.14329	0.10333	0.12751	0.14333
683.49	0.36689	0.27028	0.16905	0.13931	0.13489	0.07379	0.15922	0.27171	0.55007	0.16801	0.17543	0.17506	0.14795	0.26027	0.13701	0.10227	0.094887	0.14184	0.1744	0.11856	0.35797	0.23197	0.43039	0.18462	0.15237	0.13019	0.21986	0.14917	0.19633	0.1144	0.21195	0.39681	0.14173	0.10133	0.12623	0.14347
684.47	0.36585	0.2686	0.16548	0.13751	0.13054	0.067459	0.15786	0.26867	0.54661	0.16426	0.17129	0.16907	0.14422	0.25362	0.13606	0.095949	0.091681	0.14186	0.17288	0.11481	0.35539	0.22981	0.42636	0.18001	0.15252	0.1275	0.21769	0.14565	0.19425	0.11205	0.21061	0.39465	0.13922	0.096755	0.12513	0.14195
685.45	0.36225	0.26364	0.16364	0.13625	0.12364	0.068526	0.15507	0.26122	0.54564	0.16411	0.16655	0.17034	0.1399	0.25088	0.13567	0.092097	0.088744	0.14178	0.1737	0.11163	0.35011	0.22712	0.42244	0.17756	0.15214	0.12596	0.21576	0.14498	0.19049	0.11266	0.20982	0.39288	0.13712	0.093877	0.12459	0.14128
686.46	0.35961	0.26315	0.1555	0.13258	0.11913	0.066542	0.14973	0.25681	0.54065	0.16119	0.15912	0.16466	0.13561	0.24409	0.1306	0.087223	0.085418	0.13728	0.17057	0.11004	0.34562	0.22415	0.41373	0.17296	0.15086	0.12177	0.21269	0.14197	0.18701	0.11275	0.20524	0.39144	0.13523	0.089179	0.12237	0.13563
687.44	0.36171	0.26348	0.15063	0.12923	0.11952	0.064276	0.14641	0.25812	0.54058	0.16047	0.15411	0.16081	0.13411	0.2408	0.13344	0.086718	0.088859	0.13569	0.17367	0.11244	0.34509	0.22189	0.40779	0.16978	0.15171	0.12191	0.2115	0.14154	0.18559	0.11243	0.20496	0.39327	0.13591	0.087755	0.12293	0.13613
688.44	0.36103	0.263	0.14116	0.1253	0.11635	0.061393	0.14054	0.25629	0.53573	0.15658	0.14409	0.15254	0.12856	0.23637	0.1305	0.082839	0.086989	0.12946	0.17166	0.11353	0.34037	0.21915	0.39887	0.1636	0.15046	0.11884	0.20907	0.13784	0.18265	0.11071	0.20376	0.39356	0.1319	0.081721	0.12057	0.13353
689.42	0.36068	0.25568	0.13531	0.12116	0.11411	0.057998	0.13343	0.25252	0.53188	0.15455	0.13567	0.14713	0.12343	0.23056	0.12993	0.078848	0.085547	0.12265	0.1654	0.11166	0.33536	0.21674	0.39045	0.15958	0.14833	0.11325	0.20607	0.13456	0.17898	0.10832	0.20039	0.39148	0.12978	0.077321	0.11623	0.12855
690.43	0.36231	0.2557	0.13067	0.119	0.11358	0.053707	0.12959	0.25318	0.5302	0.15282	0.13128	0.14184	0.11904	0.2259	0.12877	0.078997	0.086089	0.11791	0.16127	0.11189	0.33617	0.21567	0.38337	0.15709	0.14672	0.11148	0.20397	0.13282	0.17742	0.10569	0.19965	0.39119	0.12912	0.074002	0.11268	0.12721
691.41	0.35721	0.25084	0.12695	0.11681	0.11132	0.050322	0.12809	0.25038	0.52755	0.15184	0.1249	0.14049	0.11505	0.21949	0.12528	0.077365	0.084389	0.11199	0.15648	0.11232	0.33368	0.214	0.37632	0.15514	0.1447	0.10814	0.2025	0.13106	0.17547	0.10285	0.19926	0.39045	0.12699	0.070235	0.1106	0.12636
692.39	0.35533	0.24485	0.12472	0.11451	0.10637	0.047609	0.12626	0.24442	0.52374	0.14949	0.12257	0.13633	0.10915	0.21288	0.11989	0.071313	0.075213	0.10591	0.1531	0.10605	0.32986	0.21253	0.37056	0.15244	0.14142	0.10313	0.19985	0.12797	0.17215	0.099247	0.19815	0.38649	0.1231	0.064743	0.10551	0.12145
693.39	0.34969	0.23915	0.12508	0.11424	0.10504	0.044259	0.12517	0.24028	0.51897	0.15021	0.12209	0.13391	0.10672	0.20737	0.11786	0.070541	0.071592	0.1053	0.15088	0.10459	0.328	0.2107	0.36643	0.15256	0.13835	0.09907	0.19834	0.12845	0.17083	0.096558	0.19698	0.38366	0.12244	0.062767	0.10401	0.11835
694.38	0.34507	0.23565	0.12182	0.11266	0.10261	0.041924	0.12733	0.24035	0.51735	0.14906	0.12064	0.12901	0.10482	0.20338	0.11444	0.069126	0.06857	0.10009	0.14978	0.1029	0.32601	0.20905	0.36349	0.15202	0.13689	0.095962	0.1967	0.12778	0.16907	0.094234	0.19709	0.38479	0.12017	0.058972	0.10195	0.11756
695.38	0.34043	0.23323	0.11889	0.10988	0.10115	0.039674	0.12728	0.2344	0.51166	0.14694	0.11875	0.12344	0.10324	0.19711	0.11141	0.063232	0.061122	0.098589	0.14539	0.0967	0.32071	0.20749	0.35985	0.14816	0.13452	0.090347	0.19461	0.12427	0.16634	0.091281	0.19508	0.38225	0.1169	0.053488	0.0994	0.11284
696.36	0.33948	0.23187	0.11493	0.10797	0.099863	0.036088	0.12723	0.23169	0.50963	0.14535	0.12234	0.11945	0.10292	0.1965	0.11266	0.059031	0.05727	0.098849	0.14068	0.095474	0.31747	0.20632	0.36006	0.14966	0.13255	0.088391	0.19251	0.12213	0.16436	0.089901	0.19323	0.38107	0.11614	0.048938	0.096888	0.10924
697.34	0.3377	0.23242	0.11311	0.10555	0.10041	0.032195	0.12795	0.22761	0.50692	0.1459	0.122	0.11676	0.10195	0.19468	0.10971	0.057148	0.057032	0.096504	0.13524	0.0903	0.31515	0.20496	0.35926	0.15027	0.1298	0.08604	0.19109	0.11965	0.16318	0.087712	0.19161	0.37794	0.11491	0.047092	0.095578	0.10548
698.34	0.33743	0.23729	0.11188	0.10509	0.10099	0.032539	0.13169	0.22868	0.5106	0.14714	0.12441	0.11783	0.10303	0.19486	0.1078	0.056994	0.055486	0.090939	0.13137	0.083867	0.3136	0.20461	0.35988	0.15076	0.12705	0.084535	0.1897	0.11907	0.16213	0.087301	0.18948	0.37769	0.11456	0.044659	0.093832	0.10345
699.32	0.3273	0.23694	0.11292	0.10551	0.10108	0.030052	0.13182	0.22862	0.51012	0.14926	0.1242	0.11899	0.10123	0.19462	0.10642	0.055247	0.048822	0.09098	0.12611	0.082165	0.3137	0.20348	0.36168	0.15214	0.12568	0.082982	0.18809	0.1172	0.16112	0.087682	0.18784	0.37539	0.11365	0.042804	0.092597	0.10101
700.33	0.3225	0.23234	0.11405	0.10512	0.099789	0.027087	0.13232	0.23055	0.51132	0.15234	0.12266	0.11959	0.10038	0.19272	0.10801	0.053825	0.044074	0.087203	0.11897	0.08165	0.3131	0.20182	0.3663	0.15513	0.1246	0.082239	0.18743	0.11644	0.15998	0.087349	0.18616	0.37393	0.11307	0.041863	0.091381	0.098525
701.31	0.31846	0.23199	0.11921	0.1082	0.1013	0.028885	0.13425	0.23328	0.50948	0.1548	0.12116	0.11689	0.097718	0.18906	0.1089	0.057112	0.037239	0.084272	0.11373	0.078555	0.31357	0.20118	0.37221	0.15551	0.12465	0.07939	0.18708	0.11845	0.15864	0.087688	0.18452	0.37172	0.11252	0.041212	0.091006	0.096917
702.29	0.31083	0.22832	0.11872	0.11101	0.10031	0.029066	0.13481	0.23356	0.50839	0.15583	0.11981	0.11685	0.096881	0.18692	0.11389	0.059223	0.032596	0.084008	0.11108	0.077649	0.31276	0.2	0.37545	0.15555	0.12349	0.076731	0.18572	0.11931	0.15655	0.090549	0.18337	0.36898	0.11138	0.038826	0.090826	0.096986
703.29	0.30539	0.2176	0.11727	0.10896	0.097615	0.023941	0.12872	0.22857	0.50277	0.15331	0.11444	0.11311	0.092937	0.17982	0.11426	0.053876	0.023684	0.08167	0.10065	0.072257	0.3086	0.19771	0.37597	0.15559	0.12442	0.072675	0.18369	0.11546	0.15408	0.091342	0.17995	0.36175	0.1081	0.034948	0.088661	0.094829
704.27	0.30523	0.21093	0.11643	0.10939	0.097841	0.024634	0.12789	0.22562	0.50006	0.15575	0.11708	0.11104	0.092476	0.17521	0.11833	0.058742	0.022405	0.083012	0.10052	0.068564	0.30713	0.19731	0.37852	0.15634	0.12459	0.070929	0.18299	0.11653	0.15309	0.093955	0.17803	0.35924	0.10609	0.035791	0.088819	0.095474
705.27	0.30558	0.21329	0.1173	0.11114	0.10053	0.024407	0.12752	0.22535	0.49794	0.15618	0.11938	0.11019	0.091642	0.17483	0.12117	0.061046	0.022348	0.086011	0.10442	0.067182	0.30732	0.19605	0.37873	0.15721	0.12469	0.068008	0.18142	0.11809	0.15125	0.095526	0.17689	0.35678	0.1056	0.034394	0.089026	0.096448
706.25	0.30224	0.20743	0.11546	0.10851	0.10074	0.022073	0.12181	0.22311	0.49698	0.15749	0.12069	0.11084	0.091014	0.1727	0.12158	0.061473	0.024519	0.087332	0.10597	0.066547	0.30725	0.19488	0.37551	0.15682	0.12461	0.065314	0.18052	0.11665	0.15047	0.09579	0.17652	0.35405	0.10426	0.034836	0.089625	0.097751
707.23	0.30192	0.20658	0.11082	0.10514	0.1006	0.019884	0.11227	0.2257	0.49166	0.15679	0.11917	0.1108	0.089324	0.16864	0.11838	0.059071	0.022022	0.087755	0.10251	0.064652	0.30592	0.19338	0.37154	0.15632	0.12512	0.06202	0.1789	0.11247	0.14965	0.093505	0.17287	0.35073	0.10109	0.033086	0.088965	0.097547
708.23	0.30017	0.20866	0.11219	0.10589	0.10206	0.023304	0.11098	0.23018	0.48983	0.15972	0.12117	0.11053	0.091215	0.17345	0.12333	0.064168	0.026118	0.092654	0.10705	0.070105	0.30979	0.19289	0.37277	0.15589	0.1256	0.061605	0.17816	0.11203	0.14902	0.094093	0.17349	0.3516	0.10226	0.035226	0.090658	0.099785
709.21	0.30017	0.21105	0.11062	0.10506	0.10255	0.021333	0.1078	0.23364	0.48987	0.15792	0.11946	0.11454	0.092088	0.17529	0.12594	0.064406	0.026134	0.096771	0.10776	0.072954	0.31147	0.19141	0.36986	0.15769	0.12719	0.059207	0.1782	0.11123	0.14797	0.094307	0.17245	0.3494	0.10405	0.035585	0.09181	0.10131
710.21	0.29758	0.20751	0.10928	0.10265	0.098569	0.019459	0.10105	0.23458	0.48664	0.15535	0.11974	0.11461	0.090611	0.17458	0.12601	0.06415	0.026039	0.09838	0.10346	0.072245	0.31197	0.18984	0.36558	0.15498	0.12568	0.056353	0.17769	0.10767	0.14714	0.092888	0.16949	0.34451	0.10348	0.036141	0.091351	0.10195
711.19	0.2967	0.21331	0.1119	0.10433	0.10116	0.020217	0.10418	0.24107	0.4871	0.1572	0.12027	0.11644	0.094752	0.18148	0.13362	0.065508	0.030788	0.10279	0.10654	0.073946	0.31683	0.18906	0.3665	0.15581	0.12898	0.056475	0.17728	0.10731	0.14817	0.094531	0.17134	0.34586	0.10566	0.038376	0.092972	0.10544
712.17	0.28845	0.20812	0.11313	0.10266	0.099962	0.020582	0.10461	0.24056	0.48595	0.15824	0.1193	0.11656	0.09554	0.18589	0.1396	0.067378	0.033692	0.10499	0.10765	0.073555	0.31829	0.18747	0.36413	0.15575	0.12886	0.053523	0.17681	0.10668	0.14771	0.094385	0.17261	0.34442	0.10857	0.040602	0.092166	0.10554
713.17	0.28951	0.20533	0.1091	0.10229	0.10038	0.018301	0.1039	0.24061	0.48433	0.15784	0.11882	0.11754	0.094675	0.18541	0.14532	0.071996	0.035965	0.10627	0.10827	0.073127	0.31904	0.18612	0.35917	0.15549	0.12955	0.050097	0.17646	0.10613	0.1467	0.091918	0.17149	0.34208	0.10898	0.041644	0.090838	0.10554
714.15	0.29426	0.21025	0.10906	0.10097	0.09936	0.018026	0.10294	0.24024	0.47927	0.15857	0.11633	0.11508	0.092215	0.19074	0.15291	0.070107	0.036012	0.10457	0.1098	0.076624	0.31891	0.18501	0.35661	0.15197	0.1283	0.049301	0.17594	0.10272	0.14527	0.088471	0.17093	0.33963	0.10806	0.041082	0.089824	0.10474
715.13	0.2955	0.21082	0.10651	0.10166	0.10211	0.018657	0.10402	0.24522	0.47861	0.16083	0.11376	0.11445	0.09448	0.19566	0.16461	0.073494	0.037298	0.10512	0.11145	0.079595	0.31921	0.18458	0.35429	0.15152	0.13138	0.047721	0.17623	0.10044	0.14514	0.088257	0.17211	0.34148	0.11004	0.041519	0.090288	0.10478
716.13	0.29766	0.21098	0.10067	0.10141	0.099622	0.016444	0.10139	0.24511	0.47551	0.15912	0.10789	0.11437	0.090866	0.19816	0.17249	0.079552	0.033379	0.10296	0.11109	0.079497	0.31407	0.18319	0.34867	0.1494	0.13047	0.046446	0.17479	0.096705	0.14245	0.085394	0.16994	0.33618	0.10755	0.038832	0.087396	0.10211
717.11	0.29852	0.211	0.097813	0.10272	0.09914	0.014769	0.10049	0.24979	0.47232	0.15842	0.10496	0.11228	0.091125	0.20088	0.18322	0.083754	0.032814	0.10401	0.10938	0.087529	0.31279	0.18231	0.34715	0.14759	0.13231	0.046587	0.17449	0.095677	0.14014	0.084267	0.16774	0.33483	0.10579	0.040781	0.086374	0.10122
718.08	0.29884	0.21484	0.096946	0.099753	0.09948	0.012958	0.10016	0.2529	0.47077	0.15666	0.10274	0.11209	0.091422	0.20775	0.19063	0.085297	0.02718	0.1016	0.10832	0.087896	0.31181	0.18144	0.34557	0.14666	0.13364	0.048099	0.17425	0.092829	0.13877	0.083262	0.16829	0.33374	0.10574	0.040865	0.086639	0.098717
719.09	0.29886	0.20895	0.091891	0.096679	0.098631	0.011219	0.09803	0.25539	0.46859	0.15366	0.10246	0.10919	0.090969	0.20781	0.19894	0.090977	0.023393	0.099658	0.10349	0.080525	0.31067	0.17999	0.34433	0.14543	0.13514	0.044737	0.17262	0.090119	0.13688	0.080563	0.16635	0.32988	0.10454	0.039141	0.084608	0.094351
720.06	0.29661	0.21208	0.08769	0.094761	0.098299	0.010813	0.094812	0.26154	0.46278	0.15124	0.1004	0.11017	0.088554	0.21082	0.20817	0.097358	0.02334	0.099341	0.10454	0.079864	0.30918	0.17946	0.34355	0.14556	0.13777	0.04506	0.17175	0.089584	0.13483	0.078602	0.16546	0.32795	0.10223	0.038424	0.082901	0.091815
721.06	0.29831	0.215	0.086843	0.09024	0.096605	0.010393	0.090468	0.26781	0.45954	0.14946	0.10127	0.10844	0.088376	0.21122	0.21756	0.096941	0.01971	0.099435	0.10151	0.078287	0.30939	0.17859	0.34281	0.14531	0.14079	0.045088	0.17134	0.088647	0.13248	0.076616	0.16575	0.32778	0.1029	0.037783	0.083069	0.08885
722.04	0.30678	0.22045	0.083669	0.087058	0.097524	0.0077546	0.088527	0.27415	0.45823	0.14427	0.10174	0.10879	0.086573	0.21071	0.22426	0.10038	0.016574	0.096837	0.10207	0.073885	0.31154	0.17775	0.34274	0.14513	0.14331	0.044082	0.17008	0.086951	0.13153	0.073604	0.1652	0.32717	0.1026	0.032367	0.082401	0.085823
723.02	0.31157	0.22233	0.08551	0.086593	0.09771	0.010173	0.089697	0.282	0.45689	0.14422	0.10035	0.1111	0.086907	0.20739	0.23088	0.10421	0.015579	0.098431	0.10512	0.072551	0.31244	0.17735	0.3439	0.14661	0.14625	0.042868	0.16943	0.088701	0.13	0.072016	0.1661	0.32672	0.10234	0.031298	0.081455	0.086462
724.02	0.3114	0.22229	0.082534	0.086375	0.097355	0.0096631	0.087757	0.28441	0.45354	0.14274	0.096533	0.11225	0.086665	0.20397	0.22904	0.10528	0.015148	0.097512	0.10729	0.072156	0.31083	0.17681	0.34364	0.14694	0.14733	0.043495	0.16793	0.087543	0.12856	0.070699	0.16551	0.32604	0.10084	0.0287	0.081088	0.084278
724.99	0.31624	0.2232	0.085462	0.085196	0.097456	0.010008	0.090998	0.28465	0.45382	0.14278	0.098348	0.1149	0.088063	0.20259	0.22783	0.10611	0.012646	0.097421	0.1116	0.07422	0.31374	0.17673	0.34594	0.14839	0.14845	0.043861	0.16605	0.08776	0.128	0.070432	0.1675	0.32705	0.10202	0.027184	0.083281	0.083891
725.97	0.31731	0.22305	0.084634	0.086097	0.098832	0.011454	0.092671	0.28398	0.45151	0.142	0.10287	0.11613	0.087486	0.20086	0.22342	0.10553	0.012509	0.099448	0.11581	0.07456	0.31365	0.17663	0.35041	0.14953	0.14974	0.044232	0.16514	0.088627	0.12768	0.069284	0.1665	0.32708	0.10208	0.025287	0.084549	0.084014
726.97	0.31771	0.22828	0.088348	0.087909	0.099374	0.014245	0.097256	0.28157	0.45388	0.14468	0.1056	0.11992	0.089231	0.20065	0.21843	0.10522	0.0097139	0.10278	0.11918	0.073637	0.31498	0.17785	0.35323	0.15303	0.15198	0.046302	0.16572	0.091243	0.12719	0.070942	0.16913	0.32899	0.10431	0.025993	0.085683	0.087142
727.95	0.31895	0.22872	0.087847	0.086832	0.098959	0.013985	0.097076	0.27502	0.4516	0.14513	0.10539	0.12054	0.087747	0.19817	0.2102	0.099815	0.010583	0.10361	0.11819	0.071384	0.31602	0.17763	0.35351	0.15489	0.15182	0.046869	0.16545	0.088994	0.12639	0.072562	0.16868	0.33003	0.10328	0.021308	0.085322	0.086321
728.92	0.31928	0.23931	0.096486	0.088779	0.10364	0.017336	0.1015	0.27646	0.45486	0.14895	0.11099	0.12618	0.090431	0.20156	0.20667	0.10367	0.012466	0.1074	0.12295	0.079632	0.32273	0.17917	0.35875	0.15983	0.15599	0.049819	0.16698	0.09374	0.12828	0.07557	0.17266	0.33799	0.10729	0.023797	0.087496	0.091027
729.92	0.31866	0.24748	0.097638	0.091097	0.1046	0.018957	0.10258	0.27223	0.45662	0.14988	0.11272	0.12617	0.090742	0.20097	0.20126	0.10483	0.01292	0.1054	0.12006	0.079599	0.32346	0.1799	0.36038	0.16192	0.15825	0.052019	0.16794	0.096283	0.12854	0.078181	0.17223	0.34022	0.10846	0.024747	0.08753	0.092428
730.9	0.31981	0.25374	0.1012	0.093089	0.10595	0.02152	0.10742	0.26837	0.45943	0.15375	0.11443	0.13153	0.092524	0.20397	0.19698	0.11183	0.017143	0.10531	0.12289	0.082784	0.33011	0.18138	0.36341	0.16652	0.16019	0.052841	0.16881	0.098173	0.12923	0.082363	0.17342	0.34485	0.1106	0.02596	0.08886	0.094501
731.87	0.32563	0.26247	0.10711	0.096139	0.10896	0.024363	0.11363	0.26467	0.45756	0.1563	0.11802	0.13456	0.09415	0.20763	0.1933	0.11619	0.020473	0.10411	0.13049	0.089452	0.3333	0.18209	0.36594	0.17	0.16204	0.056737	0.16932	0.10038	0.12984	0.085945	0.17532	0.35003	0.11339	0.027024	0.091923	0.097239
732.87	0.32673	0.27421	0.11243	0.10087	0.11323	0.028207	0.11948	0.26841	0.46213	0.16089	0.12589	0.1417	0.098064	0.21341	0.19693	0.12459	0.022998	0.10556	0.13959	0.097033	0.33802	0.18396	0.3711	0.17353	0.16657	0.061666	0.17022	0.10441	0.1316	0.0905	0.17676	0.35946	0.11731	0.030615	0.095159	0.10112
733.85	0.33532	0.28167	0.11781	0.10421	0.1138	0.034304	0.1242	0.26807	0.46514	0.16229	0.13222	0.147	0.10149	0.21853	0.19674	0.12943	0.02652	0.1081	0.14695	0.097611	0.34106	0.18456	0.37347	0.17668	0.16893	0.067489	0.17059	0.10596	0.13154	0.095846	0.178	0.36404	0.11996	0.032166	0.099169	0.10429
734.83	0.33978	0.27774	0.12203	0.10551	0.11699	0.034861	0.12821	0.2679	0.46391	0.16578	0.13692	0.15185	0.10287	0.21956	0.19665	0.1325	0.026931	0.1089	0.1533	0.10072	0.34228	0.1842	0.3757	0.17973	0.16971	0.068305	0.16984	0.10654	0.13144	0.098065	0.1796	0.36761	0.12105	0.032168	0.10041	0.10478
735.82	0.34468	0.28245	0.12875	0.11039	0.12304	0.038845	0.13269	0.27111	0.4671	0.16863	0.14333	0.15624	0.10695	0.2234	0.19439	0.13558	0.028824	0.11186	0.15899	0.10709	0.34594	0.18529	0.37925	0.18375	0.1718	0.074154	0.17025	0.10808	0.1325	0.10192	0.18333	0.37419	0.12408	0.035109	0.10299	0.10817
736.8	0.34877	0.28187	0.13217	0.11262	0.12604	0.040109	0.13415	0.27539	0.47135	0.17128	0.14776	0.16066	0.10898	0.22765	0.1957	0.13709	0.032406	0.11533	0.16067	0.10672	0.34822	0.18516	0.38288	0.18691	0.17425	0.077757	0.17059	0.1084	0.13314	0.10478	0.18533	0.378	0.12547	0.035476	0.10495	0.10882
737.77	0.35137	0.28283	0.13446	0.11478	0.12738	0.040451	0.13887	0.27747	0.47275	0.17345	0.15274	0.1628	0.11031	0.23097	0.19212	0.13722	0.033778	0.1182	0.16114	0.10683	0.34974	0.18489	0.38691	0.19063	0.17423	0.08195	0.17044	0.10881	0.13295	0.10691	0.1869	0.37958	0.12741	0.036917	0.10767	0.10914
738.77	0.3468	0.28238	0.13887	0.12034	0.13205	0.04063	0.14302	0.28154	0.47557	0.17971	0.15894	0.16771	0.11246	0.23489	0.19505	0.13795	0.036303	0.11835	0.16388	0.11042	0.35112	0.18613	0.3936	0.19463	0.1769	0.087637	0.17182	0.11134	0.13436	0.11001	0.19054	0.38503	0.13011	0.038936	0.11052	0.11296
739.75	0.35561	0.29317	0.14797	0.12754	0.13529	0.046687	0.15027	0.28995	0.48099	0.18613	0.16457	0.17652	0.11788	0.2449	0.19922	0.13949	0.040257	0.12653	0.17275	0.11886	0.35782	0.18752	0.4031	0.2015	0.183	0.097871	0.17461	0.11493	0.13705	0.11593	0.19416	0.39525	0.13537	0.044248	0.1152	0.12021
740.72	0.35936	0.29708	0.15111	0.13075	0.13746	0.046384	0.15284	0.29311	0.48055	0.19099	0.16728	0.18121	0.11802	0.25004	0.19741	0.13613	0.042885	0.13188	0.17653	0.11971	0.35773	0.18745	0.41016	0.20514	0.18647	0.10371	0.17499	0.11693	0.13878	0.11956	0.19724	0.39881	0.13617	0.046511	0.1177	0.12229
741.7	0.36686	0.30241	0.15747	0.13669	0.14121	0.051039	0.15617	0.30062	0.48449	0.19948	0.17595	0.18984	0.12116	0.25778	0.20054	0.13688	0.04838	0.13936	0.18486	0.12685	0.36292	0.18948	0.42077	0.21241	0.19055	0.11259	0.17735	0.1223	0.14177	0.12619	0.20184	0.40668	0.13998	0.053503	0.12113	0.12753
742.69	0.37012	0.30604	0.16352	0.14098	0.14419	0.05427	0.15763	0.3036	0.48784	0.20402	0.17937	0.1945	0.12445	0.26263	0.2015	0.13755	0.051216	0.14233	0.19063	0.1328	0.3652	0.19028	0.43064	0.21633	0.19464	0.11778	0.17953	0.12681	0.14475	0.1306	0.20697	0.41064	0.14291	0.057166	0.1245	0.13209
743.67	0.38432	0.3126	0.16679	0.14178	0.14369	0.05549	0.16016	0.30558	0.49027	0.20645	0.18322	0.19752	0.12505	0.26501	0.20022	0.13613	0.049763	0.14777	0.19233	0.13613	0.36627	0.18957	0.43807	0.22198	0.19689	0.12226	0.18027	0.12815	0.14518	0.13292	0.20929	0.41283	0.14518	0.061166	0.12538	0.13272
744.64	0.39193	0.31397	0.16902	0.14363	0.1457	0.054907	0.16152	0.30829	0.49438	0.21108	0.1846	0.2008	0.12675	0.26685	0.198	0.13762	0.051593	0.14954	0.19364	0.13763	0.36851	0.19003	0.44566	0.22634	0.19881	0.12835	0.18119	0.13197	0.14536	0.13647	0.21369	0.41271	0.14585	0.064439	0.12788	0.13444
745.64	0.39642	0.31518	0.17288	0.1436	0.1448	0.056769	0.16303	0.31167	0.49633	0.2138	0.18806	0.20405	0.12947	0.26691	0.20057	0.13573	0.050242	0.14894	0.19742	0.14186	0.37076	0.1903	0.45232	0.22929	0.20067	0.13307	0.18262	0.13523	0.14542	0.13947	0.21614	0.41369	0.14866	0.066004	0.12931	0.13554
746.61	0.3969	0.31703	0.17902	0.14692	0.14838	0.059022	0.16628	0.31376	0.49873	0.21798	0.19138	0.20725	0.13331	0.26913	0.20082	0.13721	0.0515	0.14991	0.20046	0.14465	0.37127	0.19032	0.45954	0.23108	0.20539	0.13649	0.18344	0.13801	0.14617	0.14124	0.21904	0.41478	0.1524	0.067823	0.13265	0.13928
747.59	0.40795	0.32125	0.18526	0.15227	0.15315	0.063452	0.1692	0.32056	0.50422	0.2235	0.19904	0.21473	0.13615	0.27424	0.20525	0.13998	0.054463	0.15431	0.20682	0.15132	0.37604	0.19114	0.46555	0.23615	0.21293	0.14241	0.1855	0.14197	0.14675	0.14669	0.2242	0.41902	0.15643	0.07299	0.13752	0.14428
748.58	0.40451	0.32408	0.18661	0.15498	0.15717	0.065562	0.16784	0.3248	0.5045	0.22547	0.20215	0.21862	0.13762	0.27791	0.20608	0.13937	0.058681	0.15413	0.20815	0.15189	0.3772	0.19022	0.46784	0.23675	0.21649	0.1422	0.18655	0.14554	0.14705	0.14892	0.22656	0.41819	0.15786	0.075275	0.1399	0.14749
749.56	0.40581	0.32932	0.19114	0.1578	0.16223	0.07067	0.1705	0.33142	0.50834	0.22987	0.21265	0.22495	0.14031	0.28474	0.20803	0.1414	0.063306	0.15909	0.21496	0.15336	0.38027	0.19088	0.47109	0.24064	0.22236	0.14277	0.18832	0.14828	0.14885	0.1528	0.23087	0.42185	0.16282	0.079211	0.14339	0.15213
750.53	0.4125	0.33338	0.19714	0.16431	0.16862	0.074711	0.17813	0.34159	0.51656	0.23603	0.21994	0.23301	0.14451	0.29568	0.21003	0.143	0.069169	0.16432	0.22222	0.15527	0.38466	0.19185	0.47412	0.24493	0.22875	0.14562	0.19156	0.15093	0.15062	0.15816	0.23626	0.42719	0.1687	0.086217	0.14735	0.15894
751.51	0.41532	0.33554	0.19701	0.16528	0.16892	0.075537	0.17852	0.34244	0.51899	0.23569	0.22345	0.23677	0.14326	0.2978	0.20827	0.14114	0.065267	0.16637	0.22231	0.15401	0.38589	0.19108	0.4724	0.24557	0.22887	0.14227	0.19236	0.14836	0.1495	0.16054	0.23625	0.42705	0.16919	0.088064	0.14795	0.15966
752.5	0.41755	0.33955	0.2005	0.16934	0.16937	0.076593	0.18145	0.34596	0.52115	0.23946	0.2269	0.24082	0.14603	0.30056	0.20693	0.14221	0.063903	0.17036	0.22719	0.15444	0.38849	0.19119	0.47313	0.24716	0.23274	0.14257	0.19343	0.15015	0.14913	0.165	0.23858	0.42886	0.17322	0.091301	0.14841	0.16156
753.48	0.42802	0.35049	0.21107	0.17774	0.17542	0.081713	0.18988	0.35763	0.53137	0.24773	0.23693	0.25116	0.15114	0.3101	0.2114	0.15074	0.068127	0.17811	0.23572	0.1622	0.39623	0.19373	0.47981	0.25135	0.24215	0.14665	0.19553	0.15364	0.15128	0.17268	0.24437	0.43726	0.1804	0.096219	0.15302	0.16926
754.45	0.4272	0.35421	0.21515	0.18177	0.17868	0.081085	0.19336	0.36078	0.53423	0.24885	0.23905	0.25684	0.15315	0.31292	0.21131	0.15423	0.070036	0.17952	0.23725	0.16145	0.39749	0.19316	0.47914	0.25078	0.24544	0.14549	0.19649	0.15444	0.15169	0.17641	0.24657	0.43998	0.18308	0.09694	0.15304	0.17279
755.44	0.43188	0.362	0.22084	0.18531	0.18215	0.082534	0.19796	0.36222	0.53748	0.25033	0.24388	0.26142	0.15657	0.31625	0.21681	0.16452	0.072091	0.18451	0.24035	0.16001	0.3989	0.19222	0.47854	0.25207	0.24998	0.14458	0.19646	0.15732	0.15235	0.18128	0.25066	0.4451	0.18727	0.098881	0.15414	0.17802
756.42	0.44007	0.37284	0.22708	0.19022	0.18768	0.086368	0.20507	0.36936	0.54503	0.25642	0.25069	0.26889	0.16296	0.32328	0.22339	0.17209	0.079646	0.18996	0.24531	0.16473	0.40219	0.19248	0.48095	0.25433	0.25868	0.14686	0.19831	0.16145	0.15381	0.18847	0.25735	0.4519	0.19252	0.10328	0.15763	0.18596
757.39	0.43867	0.37724	0.23287	0.19113	0.19134	0.087946	0.20948	0.3752	0.55	0.25857	0.25365	0.27396	0.16494	0.3299	0.22849	0.17826	0.084714	0.19344	0.24519	0.16282	0.40435	0.19255	0.47953	0.25363	0.26135	0.14419	0.19895	0.16296	0.15483	0.19152	0.26103	0.45673	0.19457	0.10471	0.15938	0.19149
758.36	0.43684	0.3829	0.23807	0.19356	0.19562	0.091564	0.21482	0.37998	0.55301	0.26268	0.25329	0.27699	0.16914	0.33641	0.23513	0.18285	0.087883	0.19787	0.24837	0.15915	0.40683	0.19309	0.47671	0.25411	0.26301	0.14398	0.20043	0.1658	0.15573	0.19704	0.26644	0.4634	0.1975	0.10722	0.16019	0.19384
759.36	0.44416	0.39238	0.24604	0.20066	0.19982	0.099098	0.22255	0.38926	0.56301	0.26932	0.26042	0.28436	0.17545	0.34493	0.24207	0.19278	0.092116	0.20649	0.25449	0.16341	0.41183	0.19498	0.48026	0.25683	0.27063	0.14674	0.20154	0.17019	0.15811	0.20279	0.27383	0.47361	0.20246	0.11341	0.16527	0.19967
760.33	0.44468	0.39742	0.24862	0.20159	0.20127	0.10063	0.2216	0.39522	0.5675	0.27234	0.26126	0.28897	0.17603	0.3491	0.24451	0.19691	0.09232	0.20875	0.25279	0.16458	0.41335	0.19574	0.47899	0.25686	0.2729	0.14468	0.20169	0.17097	0.15777	0.20596	0.27587	0.47948	0.20339	0.11377	0.16766	0.2012
761.3	0.44998	0.40651	0.2594	0.20856	0.20977	0.10587	0.23037	0.40612	0.57341	0.27946	0.2665	0.29816	0.1815	0.36039	0.25249	0.20622	0.099445	0.21511	0.26024	0.16779	0.42135	0.1976	0.48412	0.2619	0.27833	0.14834	0.20282	0.17612	0.16237	0.2133	0.28351	0.49122	0.21105	0.11853	0.17199	0.20639
762.27	0.45968	0.41444	0.26507	0.21321	0.21547	0.11131	0.23698	0.41414	0.57728	0.28541	0.27551	0.30327	0.18878	0.36921	0.25722	0.21335	0.10531	0.22514	0.26834	0.16839	0.42621	0.19928	0.48926	0.26644	0.28404	0.15048	0.20346	0.18162	0.16586	0.22056	0.29012	0.50113	0.21618	0.12424	0.17579	0.21245
763.27	0.46659	0.41767	0.27333	0.21721	0.21822	0.11268	0.24366	0.42	0.58349	0.28828	0.28235	0.31114	0.19219	0.37661	0.26351	0.22096	0.11136	0.23093	0.27591	0.17276	0.43095	0.19998	0.49276	0.26958	0.28995	0.15078	0.204	0.18317	0.16806	0.22404	0.29593	0.50735	0.22116	0.12806	0.17967	0.21885
764.24	0.46754	0.42052	0.27773	0.2182	0.22139	0.11312	0.2446	0.42258	0.58327	0.29148	0.28822	0.31401	0.19484	0.3847	0.26973	0.22169	0.11564	0.23585	0.27734	0.17465	0.43512	0.19952	0.49517	0.2724	0.29197	0.15156	0.20458	0.1854	0.16881	0.22638	0.29872	0.51193	0.22447	0.12928	0.18172	0.22106
765.21	0.4744	0.42309	0.28929	0.22559	0.22979	0.12049	0.25337	0.4333	0.5859	0.2975	0.29727	0.32126	0.20265	0.39405	0.2794	0.22991	0.12586	0.24865	0.28975	0.18193	0.44409	0.20062	0.50276	0.27695	0.29993	0.15583	0.20688	0.19068	0.17281	0.23297	0.30736	0.52173	0.23177	0.13613	0.18682	0.2286
766.18	0.47607	0.42493	0.29105	0.22717	0.22965	0.12325	0.25503	0.43751	0.58697	0.29912	0.30227	0.32184	0.20468	0.39862	0.27945	0.2362	0.12447	0.25493	0.29152	0.18543	0.44509	0.20125	0.50334	0.27794	0.30417	0.15693	0.20621	0.19372	0.17245	0.23515	0.31089	0.52563	0.23352	0.13891	0.18796	0.22935
767.18	0.47502	0.42109	0.29275	0.22857	0.23415	0.12355	0.25486	0.43892	0.58842	0.30095	0.30488	0.32435	0.2039	0.40071	0.28344	0.23866	0.12659	0.25626	0.29076	0.19269	0.44745	0.20018	0.50445	0.27829	0.30662	0.15691	0.2063	0.19137	0.17252	0.23608	0.31324	0.52915	0.2343	0.13754	0.18823	0.23041
768.15	0.47905	0.41816	0.29776	0.23255	0.23797	0.12718	0.2575	0.44349	0.59205	0.30689	0.3121	0.325	0.20841	0.40342	0.28469	0.2429	0.12919	0.25999	0.29591	0.19992	0.45047	0.20023	0.50888	0.28102	0.31082	0.16015	0.20665	0.19541	0.17423	0.2412	0.31852	0.53427	0.23669	0.14192	0.19113	0.23263
769.12	0.48537	0.42029	0.30249	0.23744	0.2434	0.13112	0.26174	0.44924	0.59609	0.31143	0.31579	0.32738	0.21112	0.40418	0.28674	0.25043	0.13112	0.26397	0.30384	0.20198	0.45357	0.20134	0.51367	0.28369	0.31507	0.16126	0.20736	0.19767	0.17611	0.246	0.326	0.53789	0.23918	0.14494	0.19448	0.23689
770.09	0.49148	0.42323	0.30454	0.24197	0.246	0.13276	0.26363	0.44854	0.60013	0.31654	0.31772	0.33068	0.21336	0.40474	0.28817	0.25675	0.12795	0.26219	0.30209	0.20539	0.45465	0.2016	0.51912	0.28548	0.31657	0.16281	0.20771	0.20051	0.17704	0.24842	0.33092	0.53944	0.23961	0.14631	0.19637	0.23797
771.09	0.48873	0.42583	0.3099	0.24318	0.2487	0.13323	0.26334	0.4487	0.60115	0.32324	0.31776	0.33119	0.21518	0.40455	0.29529	0.25833	0.12852	0.26095	0.30635	0.20518	0.45598	0.20069	0.52295	0.28641	0.31567	0.165	0.20884	0.20117	0.1775	0.24917	0.33386	0.54083	0.24003	0.14689	0.19711	0.24034
772.06	0.49525	0.43621	0.31802	0.2497	0.25313	0.1387	0.27004	0.45624	0.60523	0.33041	0.32451	0.33592	0.22081	0.40833	0.30049	0.2662	0.13054	0.26479	0.31141	0.2088	0.46119	0.20173	0.52917	0.29159	0.32014	0.17076	0.21007	0.20714	0.17868	0.25306	0.3397	0.54522	0.24473	0.15195	0.20258	0.24402
773.03	0.49267	0.4387	0.31785	0.25014	0.25506	0.14054	0.26877	0.45786	0.60351	0.33528	0.32661	0.33905	0.22055	0.4068	0.30203	0.26643	0.12943	0.26635	0.30914	0.20705	0.4637	0.20142	0.53137	0.29324	0.32028	0.17275	0.21077	0.20909	0.17798	0.25307	0.34007	0.54481	0.24458	0.15102	0.20451	0.24449
774	0.49692	0.44009	0.32155	0.25144	0.25659	0.14282	0.27107	0.46382	0.60494	0.34049	0.33115	0.34493	0.22355	0.40734	0.30436	0.26905	0.13162	0.26613	0.30935	0.21367	0.46571	0.20219	0.53348	0.29657	0.32119	0.17603	0.21139	0.21114	0.17786	0.25589	0.34172	0.54735	0.24627	0.15383	0.20673	0.24691
774.99	0.49509	0.44534	0.32687	0.25156	0.26041	0.14476	0.27378	0.47114	0.60739	0.34596	0.33774	0.34731	0.22704	0.41159	0.30792	0.27056	0.13558	0.27004	0.31512	0.21689	0.47135	0.20298	0.53793	0.30044	0.32279	0.1809	0.21287	0.21448	0.17914	0.25803	0.34528	0.5479	0.24988	0.15622	0.20967	0.25201
775.96	0.50041	0.43806	0.33022	0.25279	0.26344	0.14469	0.27399	0.47461	0.60891	0.34778	0.34113	0.35303	0.2278	0.41073	0.30612	0.27326	0.14035	0.27232	0.31584	0.21731	0.47472	0.20417	0.54134	0.30345	0.3235	0.18131	0.21462	0.21597	0.18004	0.25985	0.3472	0.54818	0.25032	0.15869	0.2121	0.25438
776.93	0.50344	0.43965	0.33276	0.25502	0.26311	0.14414	0.27453	0.47678	0.60936	0.35099	0.34481	0.35811	0.23033	0.41405	0.30614	0.27568	0.14211	0.27183	0.32174	0.22273	0.47461	0.20546	0.54573	0.30611	0.32388	0.18613	0.21616	0.21722	0.18132	0.26174	0.34986	0.54921	0.25125	0.16147	0.21391	0.25805
777.9	0.50767	0.43817	0.33516	0.25623	0.26427	0.14375	0.27624	0.48015	0.61003	0.35149	0.34901	0.35934	0.23383	0.4181	0.3081	0.28417	0.14174	0.27285	0.32689	0.22662	0.47517	0.20625	0.55042	0.30884	0.32436	0.18824	0.2172	0.21956	0.18175	0.26404	0.35393	0.54978	0.25261	0.16491	0.2156	0.2616
778.89	0.50876	0.4358	0.34079	0.25767	0.26624	0.14545	0.28152	0.48344	0.6126	0.35534	0.35304	0.36121	0.23585	0.42375	0.31646	0.28621	0.14415	0.27623	0.33047	0.22611	0.47826	0.20675	0.55872	0.31209	0.32647	0.19173	0.21957	0.22351	0.18278	0.26796	0.3582	0.551	0.25559	0.16923	0.2182	0.26518
779.86	0.50824	0.43084	0.34298	0.25897	0.26493	0.1463	0.2826	0.48513	0.61382	0.35772	0.35678	0.364	0.23538	0.42532	0.32029	0.28709	0.14454	0.27495	0.33416	0.22453	0.47819	0.2069	0.56171	0.31377	0.32943	0.19397	0.22067	0.22413	0.1827	0.27027	0.35838	0.55373	0.25648	0.17158	0.22075	0.2655
780.83	0.51791	0.43841	0.34875	0.26627	0.26898	0.15254	0.29255	0.49903	0.62242	0.36618	0.36925	0.36917	0.24305	0.43686	0.33077	0.29484	0.15012	0.28277	0.34582	0.23375	0.48403	0.20912	0.57094	0.32022	0.3362	0.20292	0.22322	0.23083	0.18557	0.27581	0.36783	0.56162	0.26219	0.17843	0.22764	0.2735
781.8	0.51917	0.43551	0.35159	0.26847	0.27313	0.15476	0.29839	0.50723	0.62714	0.3726	0.37237	0.37286	0.24526	0.4409	0.33601	0.29865	0.15357	0.28642	0.35299	0.23605	0.48783	0.20973	0.57482	0.32325	0.33949	0.2056	0.22512	0.2349	0.18752	0.2773	0.3744	0.56541	0.26492	0.18269	0.23079	0.27722
782.8	0.52277	0.44159	0.35426	0.27285	0.27801	0.15812	0.30639	0.51416	0.63232	0.38116	0.37882	0.38034	0.24994	0.44933	0.34206	0.30012	0.15812	0.29181	0.36076	0.23676	0.49271	0.2113	0.58069	0.3272	0.34513	0.21132	0.22804	0.2389	0.1891	0.28024	0.38183	0.57283	0.26947	0.18726	0.23659	0.28326
783.77	0.52107	0.45101	0.361	0.2798	0.2822	0.16244	0.31046	0.52436	0.64021	0.39098	0.38747	0.38712	0.25607	0.46068	0.34604	0.31018	0.16221	0.2987	0.36692	0.24482	0.49999	0.21293	0.58545	0.3303	0.35219	0.21927	0.23138	0.24398	0.19096	0.28345	0.39045	0.58273	0.27427	0.19268	0.24269	0.29107
784.73	0.52718	0.45576	0.36571	0.285	0.28726	0.1647	0.31732	0.53203	0.6489	0.40219	0.39599	0.39323	0.26178	0.46849	0.35047	0.32032	0.16788	0.30798	0.37277	0.25272	0.50654	0.21514	0.58974	0.33489	0.35756	0.22441	0.23512	0.24723	0.19309	0.28729	0.40064	0.58948	0.27813	0.20009	0.24821	0.29865
785.7	0.52332	0.45902	0.36786	0.28866	0.29136	0.16743	0.32093	0.53339	0.65224	0.41202	0.40032	0.39866	0.2655	0.47128	0.35665	0.3242	0.16984	0.31203	0.3758	0.25556	0.51202	0.21607	0.59372	0.33654	0.36333	0.22757	0.23838	0.24935	0.19299	0.29106	0.40813	0.59535	0.28157	0.20426	0.25286	0.30381
786.67	0.52459	0.46003	0.37445	0.29448	0.29592	0.17096	0.32582	0.53675	0.65864	0.42514	0.409	0.40748	0.27011	0.47858	0.36724	0.33203	0.1745	0.32161	0.37683	0.25858	0.51955	0.21779	0.60088	0.34249	0.36972	0.23264	0.24118	0.25484	0.19471	0.29707	0.41437	0.60541	0.28701	0.21141	0.25873	0.31216
787.66	0.53052	0.46128	0.38783	0.30247	0.30255	0.17688	0.33	0.54724	0.66637	0.43899	0.41727	0.41718	0.27647	0.48481	0.38046	0.34168	0.18202	0.33202	0.37994	0.2683	0.52815	0.22015	0.60823	0.34925	0.37805	0.23949	0.24472	0.25978	0.19904	0.30385	0.42418	0.61657	0.29275	0.21993	0.26461	0.31949
788.63	0.53588	0.46211	0.39388	0.30779	0.30877	0.18097	0.33653	0.55212	0.67149	0.44735	0.42184	0.42425	0.28204	0.48913	0.39493	0.34629	0.18695	0.33867	0.38715	0.27559	0.53437	0.22194	0.61613	0.35605	0.38495	0.24462	0.24763	0.26289	0.20237	0.30997	0.43368	0.62604	0.29764	0.22611	0.269	0.32674
789.6	0.53822	0.46401	0.40147	0.31566	0.31396	0.18852	0.3431	0.5621	0.67609	0.45566	0.43183	0.43449	0.29033	0.49873	0.40916	0.35455	0.19081	0.3485	0.3949	0.28371	0.54069	0.22367	0.62627	0.36164	0.3923	0.25126	0.25061	0.27027	0.20479	0.31722	0.44271	0.6374	0.30354	0.23307	0.27431	0.33423
790.57	0.54453	0.46944	0.41109	0.3218	0.31865	0.19542	0.35	0.57461	0.68511	0.46173	0.44068	0.44409	0.29821	0.50912	0.42374	0.36499	0.19638	0.35929	0.40576	0.29416	0.54945	0.22603	0.6355	0.3707	0.40207	0.25954	0.25281	0.27649	0.20888	0.32435	0.45348	0.6486	0.30882	0.24286	0.28053	0.34282
791.54	0.54971	0.4773	0.41931	0.32827	0.32391	0.20299	0.35796	0.58793	0.69157	0.46464	0.44806	0.45328	0.30618	0.52105	0.43383	0.37308	0.20105	0.36677	0.41695	0.30499	0.55732	0.22834	0.64347	0.37736	0.41132	0.26644	0.25661	0.28066	0.21227	0.33063	0.46639	0.65618	0.31518	0.25148	0.28723	0.35056
792.53	0.56005	0.48656	0.42631	0.33591	0.32941	0.21109	0.36758	0.59869	0.70101	0.46768	0.4586	0.46563	0.31382	0.53466	0.44812	0.38488	0.20787	0.37597	0.43073	0.31685	0.56678	0.23252	0.65336	0.38446	0.42278	0.27465	0.26028	0.2874	0.21559	0.33799	0.47997	0.66617	0.32277	0.26078	0.2938	0.36181
793.5	0.56732	0.49285	0.4333	0.34284	0.33518	0.2179	0.37549	0.60867	0.7089	0.47055	0.46579	0.4755	0.32182	0.5466	0.46048	0.39622	0.21307	0.38625	0.44127	0.33123	0.57511	0.23541	0.66	0.39096	0.43117	0.2804	0.26329	0.29406	0.21855	0.34466	0.49051	0.67434	0.32941	0.26954	0.3005	0.36908
794.47	0.57661	0.5077	0.4435	0.35141	0.3426	0.22579	0.38498	0.62113	0.71878	0.47355	0.47292	0.48478	0.32967	0.55787	0.47879	0.40722	0.22242	0.397	0.44905	0.34412	0.5866	0.2398	0.67028	0.3993	0.44304	0.28661	0.26699	0.29903	0.22231	0.35027	0.50484	0.68331	0.33546	0.28028	0.3083	0.379
795.43	0.58125	0.51778	0.45137	0.35762	0.34754	0.23317	0.39102	0.63136	0.72156	0.47314	0.47728	0.49206	0.33557	0.57008	0.4944	0.41544	0.22986	0.40748	0.45637	0.35945	0.59482	0.24253	0.67593	0.40258	0.44991	0.2906	0.2693	0.30492	0.22487	0.35742	0.51394	0.68889	0.34076	0.28697	0.31323	0.3877
796.4	0.58849	0.53016	0.46252	0.36566	0.35734	0.24224	0.39988	0.64316	0.7312	0.47977	0.4893	0.50277	0.34433	0.58513	0.5147	0.42773	0.24084	0.41948	0.47165	0.37216	0.60489	0.24691	0.68617	0.41023	0.4613	0.29733	0.27179	0.31088	0.22788	0.36653	0.52769	0.69978	0.34772	0.29729	0.3216	0.39582
797.39	0.59431	0.54128	0.47182	0.37237	0.36559	0.24983	0.408	0.65593	0.74045	0.4823	0.49672	0.50815	0.35141	0.59901	0.52874	0.43553	0.25045	0.43207	0.48111	0.38889	0.61385	0.24868	0.69459	0.4177	0.46871	0.30181	0.27408	0.31504	0.2308	0.37466	0.53882	0.71097	0.35317	0.30531	0.32925	0.40352
798.36	0.59948	0.55203	0.48242	0.38	0.37212	0.25778	0.41439	0.66981	0.74821	0.48518	0.50632	0.51679	0.35883	0.61126	0.54196	0.44846	0.26248	0.44256	0.49334	0.39677	0.62388	0.25225	0.70255	0.42359	0.47757	0.30654	0.2759	0.31758	0.23399	0.38079	0.5505	0.72012	0.35612	0.31196	0.33716	0.41268
799.33	0.61012	0.55505	0.49376	0.3894	0.38134	0.2675	0.42239	0.68486	0.75728	0.49166	0.51374	0.52809	0.3673	0.62742	0.55405	0.45895	0.27256	0.45344	0.50763	0.41043	0.63394	0.25582	0.71148	0.43033	0.48733	0.31326	0.27809	0.32372	0.23767	0.39056	0.56282	0.73096	0.36179	0.32037	0.34583	0.42241
800.29	0.62347	0.56383	0.51043	0.40426	0.39415	0.28036	0.43524	0.70371	0.77082	0.50038	0.53112	0.54309	0.37687	0.64595	0.56524	0.47462	0.28421	0.46195	0.52391	0.42479	0.64659	0.26125	0.72573	0.44107	0.50075	0.32294	0.28235	0.33031	0.24259	0.39914	0.57933	0.74786	0.3697	0.33055	0.35719	0.43348
801.26	0.63471	0.5721	0.52512	0.41632	0.40524	0.29048	0.44514	0.72079	0.78309	0.50509	0.5394	0.55178	0.386	0.65791	0.57799	0.48768	0.29454	0.47163	0.53228	0.43941	0.65886	0.26499	0.73811	0.44848	0.51339	0.33026	0.28553	0.33782	0.24718	0.40828	0.5908	0.76111	0.37503	0.3379	0.36541	0.44665
802.23	0.64554	0.57944	0.54474	0.43211	0.41887	0.30579	0.4611	0.73979	0.79462	0.51422	0.55429	0.56788	0.39632	0.67209	0.59208	0.50211	0.30682	0.48258	0.54471	0.44815	0.67088	0.27014	0.75394	0.45683	0.52655	0.34056	0.28923	0.34605	0.25241	0.41847	0.6069	0.77346	0.3817	0.3494	0.37494	0.45906
803.22	0.65951	0.58656	0.56154	0.4479	0.43445	0.3187	0.47558	0.75391	0.80773	0.52359	0.57049	0.5813	0.40323	0.68304	0.60129	0.5109	0.31418	0.48947	0.55324	0.45747	0.67917	0.27419	0.76693	0.46462	0.5405	0.3502	0.29289	0.35574	0.25613	0.42799	0.6188	0.78448	0.38868	0.35745	0.38298	0.46982
804.18	0.67061	0.59933	0.57812	0.46381	0.45093	0.33228	0.49179	0.77076	0.82218	0.53154	0.58745	0.59477	0.41229	0.6943	0.61381	0.52513	0.32638	0.49621	0.56647	0.46565	0.6893	0.27865	0.77941	0.47646	0.55411	0.3622	0.29677	0.36485	0.26222	0.43738	0.63185	0.79957	0.39713	0.36683	0.39146	0.48376
805.15	0.68027	0.61108	0.59717	0.47951	0.46766	0.34377	0.5057	0.78789	0.83739	0.5427	0.60037	0.60893	0.4216	0.70457	0.63033	0.53772	0.33652	0.5062	0.57429	0.47359	0.69785	0.28312	0.79091	0.48638	0.56746	0.37199	0.30078	0.37352	0.26743	0.44813	0.64313	0.8094	0.4039	0.37539	0.399	0.49576
806.12	0.69012	0.62831	0.62186	0.50269	0.48693	0.36345	0.52439	0.80993	0.8563	0.55607	0.62478	0.627	0.43372	0.71913	0.64537	0.55302	0.34853	0.51804	0.58682	0.48824	0.70892	0.28922	0.80908	0.49882	0.58014	0.38795	0.30674	0.38469	0.27324	0.45992	0.65813	0.82459	0.41327	0.38733	0.41005	0.50899
807.08	0.70021	0.64911	0.64368	0.52282	0.50565	0.37853	0.5385	0.83027	0.87332	0.56785	0.64382	0.64172	0.44463	0.7313	0.66183	0.56999	0.35812	0.52535	0.59962	0.50167	0.71891	0.29448	0.82409	0.51015	0.59416	0.40259	0.31202	0.39528	0.27842	0.47139	0.66921	0.83745	0.42169	0.39498	0.41962	0.5225
808.07	0.71201	0.66878	0.66946	0.54646	0.52527	0.39755	0.55776	0.85465	0.89183	0.58495	0.66598	0.66045	0.4589	0.74725	0.68284	0.58984	0.37124	0.53696	0.61309	0.51845	0.73126	0.30113	0.84259	0.52377	0.60835	0.41882	0.31861	0.40701	0.28561	0.48446	0.68293	0.85332	0.43259	0.41034	0.43113	0.53896
809.04	0.7248	0.68978	0.6988	0.57027	0.5454	0.41503	0.57602	0.87741	0.91073	0.60081	0.6869	0.67907	0.47126	0.75957	0.69828	0.60512	0.38272	0.54745	0.6238	0.53668	0.74232	0.30696	0.86093	0.5344	0.6206	0.43252	0.32391	0.41823	0.29046	0.49647	0.69429	0.86589	0.44054	0.4202	0.44047	0.55129
810	0.73941	0.71117	0.72641	0.59799	0.57022	0.43598	0.59996	0.90146	0.93142	0.61497	0.71065	0.69893	0.48571	0.77221	0.7134	0.62361	0.39876	0.55741	0.63674	0.55048	0.75309	0.31188	0.87842	0.54506	0.63233	0.44789	0.32894	0.43119	0.29598	0.50749	0.70508	0.87942	0.44951	0.432	0.45283	0.56531
810.97	0.76012	0.72971	0.75468	0.62385	0.59477	0.45753	0.61887	0.92493	0.94903	0.62902	0.73366	0.7183	0.49756	0.78527	0.73186	0.64354	0.41192	0.56927	0.64759	0.55971	0.7624	0.31635	0.89162	0.55372	0.64309	0.45985	0.33353	0.44228	0.30156	0.51787	0.7138	0.89078	0.45697	0.44258	0.46168	0.57691
811.93	0.77106	0.74816	0.77738	0.64668	0.61531	0.47333	0.63446	0.94542	0.96284	0.63892	0.75132	0.7321	0.5085	0.79101	0.74284	0.65626	0.42088	0.57673	0.653	0.56709	0.76689	0.31825	0.89784	0.55807	0.64906	0.46627	0.33594	0.4491	0.30479	0.52236	0.71532	0.8954	0.45989	0.44734	0.46764	0.58232
812.9	0.78841	0.77217	0.8027	0.67163	0.63856	0.49155	0.65162	0.96364	0.97715	0.64655	0.76964	0.74525	0.5187	0.80255	0.75521	0.67112	0.43174	0.58803	0.66365	0.57475	0.77323	0.31951	0.90619	0.56227	0.65493	0.47467	0.33768	0.45616	0.30757	0.52841	0.71996	0.90051	0.46421	0.45087	0.47353	0.58912
813.87	0.79999	0.78708	0.82064	0.69164	0.65696	0.51077	0.66255	0.97832	0.98539	0.65277	0.78411	0.75698	0.52559	0.81241	0.76524	0.68195	0.43864	0.59425	0.66735	0.58092	0.77604	0.31944	0.90839	0.56227	0.65976	0.48108	0.33965	0.4599	0.30959	0.53017	0.72015	0.90311	0.46742	0.45493	0.47972	0.59465
814.85	0.81068	0.80267	0.83727	0.70638	0.66954	0.52289	0.66874	0.9876	0.98939	0.65504	0.79286	0.75875	0.52904	0.81343	0.77089	0.68723	0.44088	0.59885	0.67058	0.58386	0.77509	0.31779	0.90584	0.56005	0.66021	0.48289	0.3403	0.46069	0.31051	0.52883	0.71603	0.90194	0.46727	0.45473	0.48003	0.59318
815.82	0.81569	0.81278	0.84284	0.71479	0.67532	0.52802	0.67271	0.9887	0.98948	0.65105	0.79365	0.75854	0.53017	0.81062	0.76724	0.68514	0.44164	0.59975	0.67493	0.58705	0.77168	0.31424	0.89724	0.55468	0.657	0.482	0.33886	0.45739	0.30837	0.5256	0.70971	0.89726	0.46541	0.45221	0.48035	0.59029
816.78	0.82322	0.8162	0.84678	0.72192	0.68155	0.53465	0.67624	0.98771	0.98611	0.65032	0.79557	0.75999	0.5293	0.81343	0.76648	0.68765	0.4444	0.60304	0.67855	0.58766	0.77048	0.31178	0.8927	0.55157	0.65542	0.48277	0.33886	0.45604	0.30634	0.52256	0.70557	0.89446	0.465	0.45221	0.48017	0.59006
817.75	0.82185	0.8167	0.84276	0.71917	0.67914	0.53359	0.67322	0.98507	0.97867	0.64345	0.78884	0.7536	0.52495	0.8086	0.75992	0.68304	0.44259	0.59919	0.67432	0.58941	0.76402	0.30818	0.88208	0.54396	0.65083	0.47937	0.33657	0.4502	0.30427	0.51702	0.69789	0.8893	0.46122	0.45095	0.47778	0.58375
818.71	0.816	0.81092	0.83415	0.71181	0.67249	0.52316	0.66702	0.97415	0.96849	0.63438	0.783	0.74327	0.5181	0.80008	0.75091	0.67401	0.43875	0.5966	0.67222	0.58414	0.75627	0.30295	0.86974	0.53502	0.64178	0.47131	0.33248	0.44493	0.29985	0.5114	0.68817	0.87983	0.45509	0.44379	0.47229	0.57531
819.68	0.80605	0.79849	0.81647	0.6976	0.6607	0.51274	0.65507	0.95768	0.95613	0.62366	0.77277	0.73414	0.50912	0.7937	0.73463	0.66711	0.43161	0.59064	0.66441	0.57578	0.74835	0.2981	0.85672	0.52581	0.63441	0.46184	0.32696	0.43595	0.29343	0.50346	0.68059	0.86949	0.44817	0.43723	0.46727	0.56848
820.64	0.7946	0.78389	0.79733	0.67954	0.64538	0.49675	0.64114	0.94201	0.94075	0.61312	0.76009	0.7235	0.49907	0.78311	0.72139	0.65885	0.42368	0.57993	0.65084	0.56166	0.74101	0.29288	0.8438	0.51494	0.62494	0.45143	0.32159	0.42674	0.28799	0.49396	0.66884	0.85664	0.44021	0.42763	0.45901	0.56061
821.63	0.77813	0.77169	0.77399	0.6577	0.62555	0.47752	0.62236	0.92303	0.92588	0.59976	0.74284	0.70581	0.48667	0.76801	0.70509	0.64245	0.40927	0.56696	0.63853	0.55137	0.7294	0.28712	0.82666	0.50476	0.61312	0.43935	0.31546	0.41625	0.28192	0.48475	0.65909	0.84426	0.43073	0.41808	0.44947	0.54925
822.59	0.77024	0.75623	0.74802	0.63433	0.60902	0.45784	0.60435	0.903	0.90866	0.58823	0.73	0.69394	0.4746	0.75444	0.68829	0.62907	0.39564	0.55607	0.62774	0.53999	0.7208	0.28116	0.81307	0.4947	0.6012	0.4259	0.30897	0.40755	0.2747	0.47499	0.64723	0.82954	0.42217	0.40643	0.43963	0.53832
823.56	0.75918	0.74319	0.72113	0.60872	0.58965	0.44081	0.58669	0.87987	0.88941	0.57535	0.71092	0.6778	0.46032	0.73768	0.67009	0.6137	0.38075	0.5422	0.61261	0.52667	0.71027	0.27532	0.80028	0.48421	0.58887	0.41301	0.30284	0.39667	0.26764	0.46432	0.63441	0.81272	0.41193	0.39451	0.42774	0.5259
824.52	0.75149	0.73328	0.69758	0.58719	0.56947	0.42091	0.5683	0.86049	0.87152	0.56471	0.69475	0.66219	0.44665	0.72087	0.65341	0.5985	0.3655	0.52704	0.59737	0.5159	0.7007	0.26967	0.79039	0.47607	0.57555	0.40022	0.2974	0.38802	0.26099	0.45406	0.62162	0.79724	0.40366	0.38367	0.416	0.51458
825.49	0.74445	0.72059	0.67726	0.56752	0.54985	0.40324	0.55052	0.84172	0.85328	0.55091	0.67494	0.64693	0.43311	0.70507	0.63574	0.58049	0.34939	0.51557	0.58628	0.50481	0.68776	0.26432	0.78044	0.46823	0.56559	0.38685	0.2914	0.38001	0.25458	0.44439	0.61201	0.7817	0.39399	0.37109	0.40433	0.50236
826.45	0.74109	0.70982	0.66187	0.54937	0.53419	0.3873	0.53724	0.82098	0.83758	0.54175	0.66041	0.63532	0.42184	0.69304	0.6195	0.56667	0.33708	0.50472	0.57232	0.49102	0.67852	0.25944	0.77416	0.46064	0.55461	0.37386	0.28468	0.37166	0.24838	0.43509	0.59912	0.76586	0.38588	0.35906	0.39278	0.49098
827.41	0.73049	0.69433	0.64919	0.53349	0.51621	0.37446	0.5192	0.80243	0.82112	0.52974	0.64424	0.6209	0.40881	0.67544	0.60114	0.5485	0.32641	0.49364	0.55728	0.4741	0.66666	0.25449	0.76465	0.45313	0.54258	0.35983	0.27916	0.3622	0.24089	0.42521	0.58621	0.75022	0.37606	0.34544	0.38215	0.47985
828.4	0.73178	0.68479	0.63974	0.52047	0.50126	0.35872	0.50552	0.7859	0.80893	0.51918	0.63226	0.60868	0.4004	0.66381	0.58576	0.53627	0.31469	0.48162	0.54835	0.46009	0.65705	0.25018	0.7562	0.44593	0.53337	0.34851	0.27393	0.35226	0.23425	0.41488	0.57672	0.73722	0.36956	0.33516	0.37334	0.46896
829.36	0.73268	0.67179	0.63073	0.50788	0.49011	0.34825	0.49424	0.7693	0.79553	0.50827	0.62078	0.59775	0.39309	0.65221	0.57133	0.52058	0.30367	0.47405	0.54063	0.44666	0.64856	0.24567	0.74557	0.43642	0.52355	0.33641	0.26883	0.34227	0.22832	0.40726	0.56606	0.72377	0.36274	0.32335	0.36441	0.4569
830.33	0.72896	0.66286	0.61887	0.49285	0.47859	0.33727	0.4811	0.74977	0.78077	0.49854	0.6095	0.58453	0.38283	0.63944	0.55774	0.50667	0.2922	0.46211	0.53095	0.43183	0.63941	0.24138	0.7349	0.42726	0.51108	0.32424	0.26402	0.33103	0.22072	0.39838	0.55285	0.70866	0.35486	0.31295	0.35631	0.44539
831.29	0.71962	0.64675	0.59847	0.47702	0.46183	0.32097	0.46355	0.73229	0.76203	0.48168	0.59276	0.56628	0.37041	0.61899	0.53699	0.49075	0.28004	0.44743	0.51893	0.41429	0.62751	0.23544	0.71954	0.41262	0.49719	0.30744	0.25702	0.32036	0.2131	0.38722	0.53706	0.69101	0.34722	0.30036	0.34745	0.43284
832.25	0.7179	0.64279	0.58369	0.46248	0.44804	0.30796	0.45132	0.71208	0.74361	0.46864	0.57885	0.55143	0.35908	0.60535	0.52585	0.47644	0.26666	0.43551	0.51213	0.39796	0.61772	0.23032	0.70667	0.40235	0.48505	0.29478	0.25115	0.30848	0.20747	0.3769	0.52469	0.6786	0.33957	0.28951	0.33831	0.4216
833.22	0.70436	0.63279	0.56512	0.44742	0.43241	0.2941	0.43637	0.69521	0.72394	0.45329	0.56151	0.53691	0.34608	0.58701	0.50794	0.46077	0.25381	0.42408	0.49981	0.38278	0.6062	0.22428	0.69142	0.39143	0.47108	0.28046	0.24489	0.29749	0.20041	0.36694	0.51057	0.66328	0.33153	0.27769	0.32864	0.40963
834.18	0.68656	0.62279	0.54345	0.42838	0.41327	0.27628	0.4178	0.67414	0.70271	0.4362	0.54241	0.51988	0.33071	0.56868	0.48833	0.44251	0.24008	0.40842	0.48217	0.36667	0.59118	0.21739	0.67626	0.37905	0.45557	0.26584	0.23868	0.28506	0.19281	0.35398	0.49189	0.64787	0.32227	0.26417	0.31922	0.39685
835.14	0.66689	0.60837	0.51952	0.40861	0.392	0.25584	0.3984	0.65063	0.68135	0.41673	0.52193	0.49977	0.3161	0.54848	0.46778	0.42371	0.22611	0.39237	0.46316	0.34829	0.5761	0.20954	0.65817	0.36484	0.43806	0.24857	0.23088	0.27077	0.18563	0.33933	0.47544	0.63095	0.3129	0.24835	0.30659	0.38178
836.11	0.6477	0.59185	0.49877	0.38916	0.37507	0.24054	0.3819	0.62625	0.6624	0.39901	0.5056	0.48622	0.30319	0.53394	0.45084	0.40887	0.21331	0.38117	0.44981	0.33518	0.56216	0.20309	0.64386	0.35522	0.42268	0.23528	0.22465	0.25678	0.17891	0.32811	0.46078	0.6175	0.30482	0.237	0.29667	0.36933
837.09	0.61824	0.56916	0.47105	0.36823	0.35342	0.2199	0.36312	0.60256	0.64236	0.37843	0.48363	0.46642	0.29034	0.51371	0.42288	0.3901	0.19779	0.36529	0.43352	0.31844	0.54487	0.1954	0.62775	0.34061	0.4062	0.21866	0.21737	0.24407	0.16992	0.31538	0.44429	0.59909	0.29585	0.22247	0.28468	0.35391
838.05	0.59242	0.54666	0.44388	0.34813	0.33633	0.20275	0.34461	0.57865	0.62687	0.35974	0.46609	0.44764	0.27915	0.49693	0.40449	0.37352	0.18755	0.35095	0.42043	0.30379	0.53307	0.18924	0.61386	0.32963	0.39115	0.20271	0.21059	0.23281	0.16436	0.30504	0.42916	0.58469	0.28791	0.21024	0.27636	0.3405
839.01	0.571	0.52433	0.41875	0.32918	0.31867	0.18475	0.33076	0.55677	0.61033	0.34259	0.44902	0.43087	0.2678	0.4808	0.38951	0.35861	0.17524	0.33809	0.41319	0.29123	0.52265	0.18368	0.60291	0.31985	0.37831	0.18913	0.20422	0.22258	0.15785	0.29618	0.42023	0.57251	0.28132	0.20003	0.26728	0.33024
839.98	0.55423	0.51106	0.40049	0.31504	0.30675	0.1726	0.31908	0.54287	0.59852	0.33112	0.43607	0.41835	0.25997	0.47111	0.37459	0.35044	0.16812	0.33081	0.40843	0.2842	0.51578	0.1805	0.59565	0.31397	0.37062	0.17939	0.20009	0.21662	0.15291	0.2913	0.41358	0.56362	0.2778	0.19304	0.26093	0.32238
840.94	0.54331	0.5026	0.38458	0.3015	0.29362	0.16098	0.30915	0.53013	0.58835	0.32025	0.4241	0.40748	0.25362	0.46088	0.36382	0.33985	0.15916	0.32209	0.4019	0.27414	0.51103	0.17796	0.59003	0.30805	0.36495	0.17076	0.19746	0.21058	0.149	0.28602	0.40897	0.55581	0.27329	0.18648	0.25591	0.31609
841.9	0.53269	0.49091	0.37112	0.28789	0.28291	0.14846	0.29786	0.52147	0.58217	0.31083	0.41539	0.39881	0.24751	0.45301	0.35933	0.33409	0.1544	0.31553	0.39507	0.27043	0.50865	0.17632	0.58415	0.30499	0.35981	0.16295	0.1944	0.20637	0.14683	0.28136	0.40653	0.55146	0.26986	0.18384	0.25212	0.31181
842.86	0.52635	0.4853	0.36249	0.27816	0.27128	0.1375	0.29021	0.51499	0.57422	0.30296	0.40674	0.39026	0.24173	0.44869	0.35357	0.33033	0.14865	0.31041	0.39043	0.26573	0.50347	0.17481	0.58133	0.3021	0.35458	0.15711	0.19194	0.20167	0.14388	0.27684	0.40529	0.54699	0.26662	0.1795	0.2461	0.30812
843.82	0.52014	0.48401	0.35692	0.27172	0.26335	0.13166	0.28613	0.51449	0.57365	0.3	0.40283	0.38638	0.24069	0.44859	0.34941	0.32938	0.14752	0.31111	0.38736	0.26601	0.50483	0.1755	0.58275	0.30318	0.35343	0.15467	0.19107	0.20059	0.14464	0.27597	0.40681	0.54562	0.26552	0.17761	0.24313	0.30666
844.79	0.51812	0.4769	0.35112	0.26481	0.25701	0.12317	0.28169	0.51315	0.57174	0.29478	0.39959	0.38515	0.23892	0.44552	0.3496	0.32623	0.14388	0.30836	0.38533	0.27052	0.50422	0.17489	0.58388	0.30272	0.35207	0.15072	0.1905	0.19922	0.145	0.2733	0.40733	0.54582	0.26492	0.17773	0.24301	0.30607
845.75	0.51551	0.47787	0.34792	0.25853	0.25271	0.11696	0.27977	0.51644	0.57161	0.29608	0.39814	0.38187	0.23982	0.44793	0.35138	0.32858	0.14567	0.30772	0.38961	0.27738	0.50525	0.17531	0.58743	0.30507	0.35173	0.14991	0.19076	0.19838	0.14592	0.27358	0.41066	0.54918	0.26371	0.17749	0.2428	0.30455
846.71	0.51396	0.48175	0.34492	0.2538	0.2478	0.11101	0.27834	0.51672	0.56972	0.29858	0.39284	0.38049	0.23938	0.45119	0.34977	0.32896	0.14386	0.30806	0.39134	0.28241	0.50493	0.17525	0.58971	0.30723	0.3515	0.14912	0.19137	0.19669	0.14632	0.27254	0.4129	0.54879	0.26243	0.17591	0.24223	0.30347
847.69	0.51862	0.48954	0.34447	0.25179	0.24678	0.11073	0.2786	0.52015	0.57173	0.30428	0.39518	0.38439	0.24436	0.45415	0.35178	0.33701	0.14721	0.31389	0.39701	0.29028	0.50875	0.17708	0.5955	0.31226	0.35588	0.15132	0.19307	0.20047	0.14837	0.27469	0.4179	0.55374	0.26283	0.17824	0.24472	0.30618
848.65	0.52812	0.49826	0.34341	0.24957	0.24531	0.10849	0.27702	0.52445	0.57118	0.30823	0.39714	0.38611	0.2479	0.45609	0.35452	0.34554	0.14907	0.31353	0.4061	0.29795	0.51108	0.1774	0.59862	0.31493	0.35829	0.15113	0.1941	0.20294	0.14924	0.27539	0.42289	0.55601	0.26174	0.18053	0.24691	0.30772
849.61	0.53157	0.51049	0.34591	0.24768	0.24534	0.11031	0.2791	0.52764	0.57367	0.31644	0.40181	0.39003	0.2517	0.46154	0.36079	0.35458	0.15314	0.31508	0.41419	0.30604	0.51571	0.179	0.60601	0.32052	0.3632	0.15445	0.19565	0.20482	0.15218	0.27842	0.42917	0.5611	0.26234	0.18375	0.24979	0.31117
850.57	0.54275	0.52104	0.35253	0.24885	0.24645	0.11434	0.28127	0.53267	0.57514	0.32536	0.40725	0.39617	0.25542	0.46682	0.36522	0.36381	0.15731	0.32366	0.42037	0.31945	0.52113	0.1804	0.61179	0.32465	0.36875	0.15761	0.19821	0.20841	0.15451	0.28199	0.43468	0.56578	0.26521	0.18738	0.25264	0.31525
851.54	0.56155	0.53217	0.35679	0.25129	0.24877	0.11936	0.28435	0.53985	0.58273	0.33465	0.41872	0.40498	0.26335	0.47284	0.37372	0.37564	0.16543	0.33122	0.43091	0.32768	0.52997	0.18292	0.6235	0.32964	0.37536	0.16257	0.20081	0.2154	0.15808	0.28612	0.44072	0.5739	0.26953	0.19215	0.25728	0.31989
852.5	0.5763	0.54268	0.36181	0.25185	0.25119	0.12273	0.28738	0.545	0.58769	0.34351	0.42441	0.41159	0.26664	0.47995	0.3856	0.38136	0.1711	0.33549	0.43918	0.33976	0.53732	0.18411	0.62983	0.33069	0.3809	0.16602	0.20313	0.21705	0.16186	0.28892	0.44594	0.58039	0.27314	0.19495	0.25987	0.32222
853.46	0.58393	0.5516	0.36564	0.2509	0.25249	0.12639	0.28605	0.5449	0.59055	0.35	0.42299	0.41594	0.26827	0.48273	0.3913	0.38679	0.1779	0.33996	0.44082	0.34391	0.53993	0.18531	0.63442	0.33267	0.38381	0.16718	0.20384	0.21872	0.1637	0.28921	0.44596	0.58427	0.27457	0.19663	0.26089	0.32302
854.42	0.59618	0.56159	0.36407	0.24945	0.25084	0.12781	0.28545	0.54616	0.58888	0.35451	0.42362	0.41568	0.26975	0.48687	0.39179	0.3919	0.18005	0.34546	0.44311	0.34563	0.54204	0.18601	0.63547	0.33154	0.38604	0.16769	0.20399	0.22149	0.16308	0.28821	0.44529	0.58677	0.27343	0.19657	0.25992	0.32173
855.38	0.59632	0.56614	0.35831	0.24787	0.24867	0.12585	0.28206	0.54311	0.58827	0.35239	0.41917	0.41663	0.26786	0.48746	0.39217	0.39251	0.18122	0.3423	0.4444	0.33759	0.54257	0.18545	0.63385	0.32918	0.38535	0.16619	0.20216	0.22295	0.16263	0.28357	0.44176	0.58717	0.27122	0.19555	0.25737	0.31889
856.34	0.59202	0.57157	0.35846	0.24566	0.2474	0.12827	0.27809	0.541	0.58318	0.34937	0.41517	0.41335	0.26265	0.4873	0.39276	0.39206	0.18086	0.34142	0.43851	0.33767	0.5409	0.18394	0.62946	0.32564	0.38523	0.16422	0.19985	0.22056	0.16151	0.27909	0.4365	0.58359	0.26908	0.19258	0.25467	0.31716
857.3	0.586	0.56921	0.35094	0.24257	0.2433	0.12652	0.27385	0.54086	0.57566	0.34431	0.41098	0.40927	0.25608	0.48441	0.3832	0.38982	0.17811	0.33789	0.43185	0.33227	0.53606	0.18209	0.62665	0.32087	0.38143	0.16096	0.19746	0.21925	0.15855	0.27362	0.4284	0.57785	0.26391	0.18947	0.25149	0.31298
858.26	0.57294	0.56636	0.34545	0.23854	0.23887	0.12349	0.26908	0.54235	0.56946	0.33681	0.40759	0.40255	0.25047	0.48235	0.37825	0.38382	0.17435	0.33507	0.42567	0.3232	0.53115	0.17963	0.61991	0.31375	0.37779	0.15911	0.19532	0.2155	0.15575	0.26774	0.42034	0.57197	0.25978	0.18418	0.24775	0.30832
859.22	0.55739	0.55837	0.34179	0.23608	0.23574	0.12197	0.2642	0.54312	0.56779	0.32787	0.39964	0.39704	0.24587	0.4771	0.37104	0.37884	0.1711	0.33048	0.41785	0.31262	0.5262	0.17617	0.61447	0.30787	0.37079	0.15412	0.19313	0.21164	0.15294	0.26052	0.40944	0.56253	0.25475	0.17815	0.24323	0.30308
860.18	0.53855	0.5487	0.33617	0.23224	0.23079	0.1181	0.25871	0.54356	0.56183	0.3193	0.39439	0.38476	0.2377	0.46921	0.36469	0.36917	0.16342	0.32262	0.40569	0.30118	0.51775	0.17307	0.60861	0.29946	0.36252	0.1497	0.191	0.20628	0.1492	0.25441	0.3983	0.55125	0.24828	0.16909	0.23825	0.29754
861.13	0.52015	0.53299	0.32703	0.22716	0.22364	0.10976	0.25438	0.54331	0.55714	0.30848	0.38277	0.37584	0.22969	0.45963	0.35132	0.35853	0.15312	0.31193	0.39503	0.2881	0.5104	0.16965	0.59984	0.29221	0.35139	0.14331	0.18875	0.20054	0.1446	0.24818	0.38583	0.54056	0.2401	0.16088	0.23333	0.29024
862.09	0.4926	0.5178	0.32435	0.22159	0.2174	0.10393	0.24568	0.54204	0.55478	0.29664	0.36888	0.36249	0.22384	0.45046	0.34285	0.34678	0.14158	0.30058	0.38221	0.27121	0.50415	0.16685	0.59113	0.28647	0.34168	0.13704	0.18504	0.19524	0.14008	0.24154	0.37466	0.53022	0.23376	0.15323	0.22725	0.2842
863.08	0.47597	0.50111	0.31776	0.2176	0.21267	0.096801	0.24152	0.5425	0.54937	0.28536	0.35913	0.35392	0.21631	0.44257	0.3348	0.33555	0.13229	0.29256	0.37034	0.26217	0.4981	0.16467	0.58515	0.2815	0.33168	0.13015	0.18203	0.18898	0.13675	0.23637	0.36449	0.52098	0.22714	0.14608	0.22198	0.27906
864.03	0.45602	0.48642	0.3093	0.21352	0.20653	0.089742	0.23244	0.53558	0.54057	0.27176	0.3482	0.34379	0.20492	0.43295	0.32577	0.32248	0.12108	0.28312	0.35782	0.24762	0.49161	0.1619	0.578	0.2759	0.32152	0.12551	0.178	0.1832	0.13302	0.23026	0.3554	0.51134	0.22058	0.13716	0.21747	0.27375
864.99	0.44975	0.47603	0.30726	0.21091	0.2038	0.085646	0.22809	0.53079	0.53701	0.26141	0.34051	0.34004	0.20126	0.42844	0.31929	0.32052	0.11599	0.27662	0.34628	0.2427	0.49092	0.16058	0.5754	0.27447	0.31617	0.12202	0.17554	0.17925	0.13072	0.22603	0.34963	0.50658	0.21726	0.13433	0.21515	0.27139
865.95	0.43435	0.4632	0.30128	0.20624	0.20016	0.078803	0.2208	0.51996	0.52935	0.25071	0.33142	0.32891	0.19514	0.42159	0.31034	0.31041	0.10849	0.26852	0.33752	0.22964	0.4851	0.15832	0.57108	0.26975	0.30705	0.11559	0.17229	0.1732	0.12721	0.22083	0.34261	0.49912	0.21163	0.12809	0.21039	0.26645
866.91	0.42704	0.4555	0.29645	0.20264	0.19758	0.072683	0.21681	0.50857	0.51854	0.24217	0.32504	0.32275	0.18826	0.41502	0.30226	0.3059	0.10376	0.26242	0.32941	0.21838	0.48052	0.15665	0.5668	0.26551	0.30018	0.11013	0.17067	0.16719	0.12401	0.21589	0.33568	0.49402	0.20562	0.12187	0.20753	0.26341
867.87	0.41601	0.4423	0.29447	0.19847	0.19206	0.068449	0.21043	0.48866	0.51222	0.23507	0.31724	0.31317	0.18303	0.40667	0.29454	0.30095	0.094088	0.25193	0.32118	0.20687	0.47549	0.15462	0.56274	0.26134	0.29341	0.10422	0.16803	0.1639	0.11985	0.20966	0.32752	0.48811	0.20067	0.11665	0.20503	0.25772
868.83	0.40942	0.43139	0.29174	0.19339	0.18736	0.062659	0.20572	0.47686	0.50684	0.23081	0.31309	0.30549	0.18105	0.4015	0.28703	0.29708	0.088475	0.24429	0.31401	0.2014	0.47024	0.15393	0.55826	0.2586	0.2882	0.098323	0.16693	0.15962	0.11674	0.20674	0.32273	0.48467	0.19632	0.11278	0.20166	0.25274
869.79	0.3961	0.4208	0.28419	0.18806	0.18256	0.058829	0.19999	0.46363	0.49988	0.22496	0.30722	0.2957	0.17727	0.39402	0.27527	0.28745	0.081425	0.23886	0.31048	0.19476	0.4635	0.15254	0.55421	0.25574	0.28179	0.093648	0.16389	0.15547	0.11382	0.20198	0.31652	0.48088	0.19173	0.10673	0.19908	0.24856
870.74	0.39261	0.41602	0.28101	0.18499	0.17855	0.05795	0.19602	0.45253	0.49647	0.219	0.30436	0.29146	0.17588	0.39099	0.27298	0.28513	0.076144	0.23472	0.30544	0.18882	0.46033	0.15238	0.55165	0.25417	0.27895	0.092601	0.16237	0.15281	0.11232	0.19749	0.31286	0.47942	0.19065	0.10439	0.19813	0.2456
871.7	0.38473	0.41214	0.27602	0.18278	0.17603	0.056728	0.19425	0.44084	0.49405	0.21388	0.30074	0.28793	0.17385	0.3897	0.27388	0.28264	0.072491	0.233	0.30499	0.18762	0.45769	0.1517	0.55029	0.2543	0.27597	0.091394	0.16084	0.1515	0.11135	0.19512	0.31186	0.47677	0.18964	0.10262	0.19738	0.24265
872.66	0.38077	0.41306	0.27203	0.18191	0.1773	0.056191	0.19314	0.43811	0.49375	0.21044	0.29992	0.2869	0.17366	0.39017	0.27386	0.28166	0.073465	0.2357	0.30191	0.18627	0.45839	0.15261	0.55146	0.25634	0.27589	0.092049	0.16068	0.15183	0.11189	0.19638	0.3141	0.47844	0.18948	0.10183	0.19717	0.24395
873.62	0.38041	0.41217	0.27119	0.18139	0.17784	0.056573	0.19202	0.43402	0.49052	0.20796	0.29846	0.28631	0.17285	0.39109	0.27646	0.2809	0.072119	0.23692	0.30022	0.18502	0.45827	0.15284	0.55495	0.25669	0.27618	0.09305	0.16037	0.15313	0.11246	0.19623	0.31165	0.4788	0.19002	0.10323	0.19841	0.24536
874.58	0.37923	0.41205	0.27185	0.18063	0.17674	0.055165	0.19056	0.42996	0.48984	0.20271	0.29399	0.28489	0.16988	0.39274	0.27809	0.27699	0.067827	0.23642	0.30245	0.17614	0.45738	0.15249	0.55338	0.2546	0.27441	0.092249	0.15915	0.15254	0.11092	0.19567	0.31002	0.47545	0.18996	0.10053	0.19716	0.24301
875.53	0.37309	0.41644	0.27263	0.18029	0.17606	0.05606	0.1904	0.43183	0.49172	0.20276	0.29268	0.28577	0.16961	0.39832	0.28042	0.27564	0.069201	0.24001	0.30606	0.17818	0.45805	0.15374	0.55624	0.2558	0.27514	0.093435	0.15935	0.15286	0.11068	0.19794	0.31106	0.47593	0.18954	0.10132	0.19777	0.24477
876.49	0.3736	0.41695	0.27264	0.17882	0.17432	0.054687	0.18471	0.43118	0.49137	0.19997	0.29105	0.28496	0.16911	0.4007	0.27643	0.26829	0.068809	0.23894	0.30491	0.17677	0.45554	0.15386	0.55654	0.25421	0.2738	0.093165	0.15841	0.15242	0.10955	0.19677	0.30763	0.47509	0.18908	0.098955	0.19772	0.24344
877.45	0.3742	0.41519	0.27308	0.17815	0.17167	0.053743	0.18167	0.42925	0.48906	0.19767	0.28912	0.28482	0.16594	0.40236	0.27975	0.26629	0.067257	0.23668	0.30822	0.1739	0.45212	0.15391	0.55656	0.25319	0.27247	0.092584	0.15802	0.15113	0.10837	0.19462	0.3052	0.47282	0.18824	0.099508	0.19828	0.24204
878.41	0.3657	0.41466	0.27116	0.17778	0.17022	0.052663	0.17983	0.42516	0.48979	0.19602	0.2863	0.28175	0.1634	0.40169	0.27766	0.26015	0.065878	0.23626	0.31122	0.17221	0.45036	0.15426	0.55553	0.25095	0.26904	0.090424	0.15656	0.14899	0.10725	0.19323	0.30601	0.4694	0.18576	0.097579	0.19612	0.23943
879.36	0.364	0.4084	0.27039	0.17864	0.16935	0.053052	0.17801	0.42464	0.48922	0.19715	0.28664	0.28038	0.16343	0.40175	0.28205	0.25922	0.068363	0.24028	0.31037	0.17603	0.44836	0.1547	0.55688	0.25218	0.26681	0.087579	0.15679	0.14923	0.10781	0.19333	0.30571	0.47	0.18458	0.10047	0.19735	0.23769
880.32	0.35425	0.39713	0.26485	0.17714	0.1667	0.050868	0.17376	0.4172	0.48131	0.19215	0.28214	0.27682	0.15871	0.39521	0.28036	0.25855	0.064801	0.24064	0.3085	0.17042	0.44027	0.15256	0.55331	0.24803	0.26225	0.082658	0.15506	0.14736	0.10677	0.19	0.30053	0.46454	0.1808	0.096852	0.19399	0.23217
881.28	0.35422	0.39047	0.26287	0.17753	0.1634	0.052149	0.17379	0.41678	0.4803	0.19171	0.27989	0.27692	0.15798	0.39138	0.28491	0.25859	0.061673	0.24306	0.31209	0.17149	0.43823	0.15272	0.55412	0.24815	0.26037	0.079874	0.15393	0.14588	0.10624	0.18928	0.30017	0.46279	0.17911	0.097485	0.19323	0.23116
882.23	0.34672	0.38707	0.25889	0.17345	0.16041	0.050086	0.1687	0.4114	0.47733	0.18695	0.27557	0.27122	0.15426	0.38766	0.28142	0.24923	0.059031	0.24259	0.30895	0.16935	0.43494	0.15124	0.55119	0.24384	0.25666	0.076015	0.15207	0.14089	0.10464	0.18601	0.2951	0.45675	0.17602	0.094908	0.18977	0.22469
883.19	0.34588	0.37768	0.25841	0.17133	0.15811	0.04889	0.16851	0.40975	0.47331	0.18349	0.27401	0.27016	0.15322	0.38538	0.28358	0.24446	0.059992	0.2441	0.31094	0.16927	0.43074	0.15033	0.54958	0.24192	0.25349	0.073317	0.15085	0.13669	0.10349	0.18333	0.29087	0.45414	0.17412	0.092657	0.18816	0.22166
884.15	0.33866	0.37507	0.25255	0.16714	0.15478	0.045893	0.16335	0.40398	0.46938	0.177	0.26935	0.26623	0.14835	0.38062	0.27903	0.23705	0.057298	0.23949	0.31105	0.16189	0.4253	0.14814	0.54716	0.23545	0.24824	0.069669	0.14854	0.13039	0.10117	0.17787	0.28496	0.44438	0.17059	0.08699	0.18397	0.21823
885.1	0.34217	0.37736	0.25244	0.16711	0.15341	0.0451	0.16284	0.4025	0.47037	0.17526	0.26827	0.26381	0.14622	0.37955	0.27882	0.23165	0.056371	0.23565	0.31305	0.16008	0.42585	0.1478	0.54666	0.2335	0.24686	0.066684	0.14785	0.12621	0.099802	0.17571	0.28284	0.44081	0.1699	0.085258	0.18346	0.21722
886.06	0.33798	0.3737	0.24908	0.16505	0.15227	0.042566	0.16187	0.40024	0.46857	0.17115	0.2679	0.26153	0.14258	0.37709	0.27247	0.22804	0.05534	0.23388	0.31121	0.15372	0.42343	0.14684	0.54331	0.22972	0.24422	0.062731	0.14649	0.12304	0.098271	0.17389	0.27892	0.4355	0.1669	0.0826	0.18218	0.21449
887.01	0.33168	0.36762	0.2443	0.16351	0.14863	0.043019	0.1614	0.39927	0.46855	0.17144	0.26516	0.26063	0.1416	0.37385	0.26777	0.22684	0.051	0.23181	0.31425	0.14794	0.42024	0.14654	0.54094	0.22816	0.24031	0.058706	0.14468	0.12012	0.096939	0.17231	0.27657	0.43187	0.16419	0.080641	0.18002	0.21288
887.97	0.32334	0.36581	0.23605	0.16128	0.14394	0.042785	0.1551	0.39729	0.46715	0.16783	0.2608	0.25664	0.13569	0.37028	0.26058	0.22474	0.045118	0.22582	0.30903	0.14082	0.41675	0.14504	0.53793	0.22512	0.23705	0.054102	0.14274	0.11824	0.094653	0.17013	0.2721	0.42669	0.16151	0.079127	0.17877	0.20928
888.93	0.32706	0.36288	0.23684	0.16177	0.1426	0.04402	0.1551	0.40012	0.46927	0.16718	0.2601	0.2595	0.13436	0.37001	0.26118	0.22245	0.04284	0.22162	0.30561	0.14278	0.41732	0.14548	0.53799	0.22709	0.23804	0.050961	0.14257	0.11661	0.095273	0.16998	0.27187	0.42838	0.15996	0.079729	0.17905	0.20861
889.88	0.32848	0.36051	0.23279	0.15881	0.1402	0.042068	0.15113	0.40199	0.46929	0.16617	0.25922	0.2584	0.13253	0.36747	0.25539	0.22069	0.043126	0.21852	0.2994	0.14306	0.4175	0.14523	0.53747	0.22632	0.23572	0.048438	0.14083	0.11587	0.094429	0.16839	0.27097	0.42754	0.15707	0.07977	0.1773	0.20656
890.84	0.32635	0.36088	0.23181	0.15935	0.14014	0.042025	0.14937	0.40307	0.46828	0.16496	0.25716	0.25628	0.12912	0.36784	0.25293	0.2201	0.042927	0.21406	0.29477	0.14269	0.41714	0.14437	0.5363	0.22583	0.23311	0.046349	0.14025	0.11273	0.094192	0.16714	0.26943	0.42783	0.15541	0.080507	0.17496	0.20508
891.79	0.32952	0.36079	0.22842	0.16047	0.14041	0.038772	0.14949	0.40249	0.46667	0.16032	0.25632	0.25661	0.1256	0.36687	0.24928	0.2188	0.042745	0.20933	0.28706	0.1442	0.41673	0.14312	0.53699	0.22335	0.2306	0.043299	0.13961	0.11193	0.09449	0.16634	0.26828	0.42712	0.15506	0.078183	0.17412	0.20352
892.75	0.33769	0.36518	0.23127	0.1616	0.14098	0.037244	0.15037	0.40683	0.46978	0.16025	0.25695	0.26131	0.12584	0.36745	0.24916	0.22076	0.046322	0.20834	0.28441	0.15043	0.41959	0.14407	0.53987	0.22392	0.23202	0.043122	0.14	0.11079	0.095999	0.16679	0.27105	0.42938	0.15447	0.078963	0.1745	0.20508
893.7	0.33796	0.36721	0.22756	0.1612	0.13705	0.035726	0.14896	0.40549	0.47001	0.15984	0.25635	0.26002	0.12302	0.36673	0.24235	0.21935	0.047422	0.2058	0.27797	0.15092	0.41857	0.14341	0.54151	0.22137	0.22996	0.042224	0.13903	0.11022	0.094287	0.16804	0.26987	0.42786	0.15316	0.078491	0.17271	0.20266
894.66	0.34084	0.36652	0.23021	0.16216	0.13747	0.03727	0.15248	0.40551	0.46966	0.15936	0.25573	0.26139	0.12335	0.36616	0.24441	0.21701	0.046736	0.2032	0.27841	0.15059	0.41901	0.14351	0.54495	0.22193	0.22943	0.041616	0.13981	0.11059	0.094837	0.16873	0.2719	0.42837	0.15254	0.07907	0.17275	0.20126
895.61	0.34259	0.36597	0.2281	0.16079	0.13403	0.03641	0.15073	0.40405	0.47021	0.16004	0.25666	0.26314	0.12357	0.36251	0.24095	0.21085	0.044439	0.20345	0.2737	0.14934	0.41853	0.14333	0.54922	0.22133	0.22772	0.040855	0.13929	0.11157	0.094976	0.17168	0.27173	0.42765	0.15197	0.07821	0.17205	0.19944
896.57	0.35106	0.37114	0.23247	0.16048	0.13293	0.036161	0.15224	0.40646	0.47286	0.16416	0.25994	0.26597	0.12548	0.36269	0.23976	0.20845	0.046283	0.20456	0.27435	0.15041	0.42073	0.14414	0.55512	0.22294	0.22953	0.042283	0.13964	0.1132	0.095372	0.17411	0.27452	0.42933	0.15068	0.079669	0.17259	0.19977
897.52	0.35878	0.37345	0.23267	0.1601	0.13381	0.036572	0.15357	0.40832	0.47371	0.16529	0.25862	0.26577	0.12551	0.36422	0.24118	0.20817	0.045683	0.20169	0.27275	0.14783	0.42156	0.14363	0.55792	0.22382	0.229	0.041802	0.14031	0.11501	0.096562	0.17605	0.27629	0.43204	0.15245	0.079447	0.17162	0.1973
898.48	0.36298	0.37453	0.23658	0.16104	0.13699	0.036821	0.15474	0.41076	0.47753	0.16849	0.26077	0.26716	0.12619	0.36495	0.24235	0.21143	0.047007	0.20476	0.27173	0.14848	0.426	0.14499	0.56127	0.22486	0.22964	0.043917	0.14134	0.11727	0.098648	0.17848	0.27843	0.43669	0.15345	0.082235	0.17267	0.1969
899.43	0.36528	0.37515	0.23915	0.16286	0.13811	0.035305	0.15315	0.4129	0.48131	0.1723	0.26384	0.27093	0.12615	0.36488	0.24051	0.21196	0.049681	0.20675	0.2669	0.14909	0.42856	0.14592	0.56611	0.22604	0.2311	0.046047	0.14194	0.11906	0.10053	0.18265	0.28055	0.4415	0.15557	0.083574	0.17221	0.19673
900.39	0.37485	0.37831	0.24581	0.1652	0.14044	0.036016	0.1557	0.41578	0.48398	0.17616	0.26557	0.27272	0.12934	0.36695	0.24586	0.21589	0.053117	0.20713	0.26467	0.15234	0.43277	0.14763	0.56973	0.22721	0.23523	0.049364	0.14445	0.12244	0.10283	0.18501	0.2855	0.4472	0.15928	0.084723	0.17324	0.19708
901.34	0.381	0.37868	0.2492	0.1675	0.14227	0.037324	0.15585	0.41708	0.48255	0.1775	0.26557	0.27492	0.13022	0.36881	0.24638	0.21988	0.054542	0.20722	0.2616	0.15243	0.43552	0.14817	0.57238	0.22851	0.23783	0.050948	0.14588	0.12419	0.10492	0.1865	0.28741	0.4533	0.16067	0.085608	0.17295	0.19769
902.3	0.38986	0.38563	0.25557	0.17034	0.14464	0.039636	0.1601	0.41941	0.48567	0.18276	0.27293	0.28083	0.13412	0.37249	0.24841	0.21902	0.058792	0.20982	0.26246	0.15614	0.4399	0.15073	0.57787	0.23157	0.24284	0.055704	0.14748	0.12739	0.10727	0.18997	0.29126	0.46087	0.16375	0.089912	0.17391	0.20116
903.25	0.40041	0.38401	0.25921	0.172	0.14472	0.041749	0.16269	0.42189	0.48383	0.18486	0.27412	0.28528	0.13618	0.37419	0.25034	0.21977	0.059072	0.21186	0.26398	0.16006	0.44153	0.15194	0.58243	0.23577	0.24654	0.057744	0.14933	0.13055	0.10889	0.19355	0.29604	0.46625	0.16527	0.090277	0.17376	0.20352
904.2	0.4119	0.38545	0.26477	0.17408	0.14655	0.047103	0.16802	0.42969	0.48839	0.18635	0.27862	0.28936	0.13953	0.37933	0.25522	0.22578	0.063179	0.21449	0.26631	0.16824	0.44637	0.15453	0.58683	0.23844	0.25092	0.062234	0.15128	0.13534	0.11185	0.19824	0.3007	0.47506	0.1677	0.094748	0.17671	0.20858
905.16	0.41937	0.39153	0.27156	0.17856	0.14967	0.051266	0.17241	0.43445	0.49315	0.19032	0.28143	0.29594	0.14145	0.38599	0.25861	0.2311	0.067683	0.21686	0.27196	0.17187	0.45101	0.15716	0.59272	0.24293	0.25523	0.067742	0.1531	0.13967	0.11532	0.20161	0.30537	0.48248	0.16874	0.10063	0.17935	0.21519
906.09	0.43012	0.40057	0.2824	0.18504	0.15597	0.056983	0.18158	0.44788	0.50451	0.19804	0.28957	0.30465	0.14695	0.39582	0.26724	0.24045	0.075773	0.22541	0.28024	0.17993	0.45993	0.16198	0.60182	0.24932	0.26239	0.077212	0.15756	0.14707	0.11987	0.20842	0.3151	0.49463	0.1752	0.10926	0.18538	0.22226
907.04	0.43343	0.401	0.2887	0.19002	0.15955	0.061374	0.18633	0.45578	0.51078	0.20132	0.29284	0.31057	0.14991	0.39846	0.27186	0.2463	0.077919	0.23206	0.28299	0.18355	0.4679	0.16424	0.60728	0.25269	0.26684	0.082226	0.16131	0.15248	0.12324	0.21481	0.3196	0.50172	0.17815	0.11131	0.18916	0.22592
908	0.44131	0.41419	0.29996	0.19668	0.1681	0.066608	0.19374	0.46679	0.51885	0.2101	0.30193	0.32022	0.15673	0.40875	0.28397	0.25384	0.084483	0.23753	0.29152	0.19273	0.47855	0.16893	0.61462	0.25838	0.27613	0.090838	0.16594	0.16054	0.12849	0.22257	0.32965	0.51267	0.1845	0.1209	0.19518	0.23468
908.95	0.45179	0.42769	0.30781	0.20259	0.17501	0.071843	0.20127	0.47342	0.52515	0.21833	0.30736	0.32893	0.16202	0.41732	0.29317	0.25928	0.090218	0.243	0.29837	0.1995	0.48799	0.17276	0.62168	0.26344	0.28464	0.098438	0.17022	0.1677	0.13318	0.22925	0.33683	0.52176	0.18993	0.12756	0.19971	0.24089
909.9	0.466	0.43909	0.31651	0.20802	0.18217	0.077504	0.21001	0.48518	0.53402	0.22345	0.31644	0.33596	0.16744	0.42525	0.30218	0.26884	0.097615	0.2505	0.30758	0.20983	0.49708	0.17666	0.63001	0.26846	0.29388	0.10463	0.17463	0.17561	0.13795	0.2372	0.34711	0.53238	0.19623	0.13442	0.20511	0.24698
910.85	0.47642	0.45034	0.32418	0.21425	0.1887	0.083469	0.21432	0.49377	0.53909	0.22912	0.32398	0.34295	0.17117	0.43252	0.30914	0.2751	0.10239	0.2548	0.31289	0.21729	0.50506	0.18043	0.63631	0.27225	0.30031	0.11074	0.17749	0.18218	0.14263	0.24695	0.35364	0.53864	0.20169	0.14013	0.20887	0.25418
911.81	0.48853	0.46398	0.33791	0.22225	0.19744	0.090619	0.2252	0.50687	0.54864	0.23958	0.33376	0.35293	0.17905	0.44485	0.32122	0.28547	0.11237	0.26362	0.32417	0.22998	0.515	0.18659	0.64539	0.27998	0.31083	0.12037	0.18149	0.19056	0.14876	0.25534	0.36421	0.55027	0.20936	0.15167	0.21521	0.26239
912.76	0.50804	0.48118	0.35096	0.23041	0.20573	0.099249	0.23687	0.52057	0.55728	0.24748	0.34503	0.3632	0.18617	0.45485	0.33393	0.30012	0.1212	0.2737	0.3364	0.23809	0.52514	0.19169	0.65411	0.28493	0.31991	0.12981	0.18647	0.19889	0.15465	0.26274	0.37231	0.56136	0.21567	0.15864	0.21964	0.27066
913.71	0.52259	0.49263	0.36513	0.23948	0.21471	0.10715	0.24704	0.53567	0.56687	0.25691	0.3578	0.3744	0.19374	0.46569	0.34351	0.31198	0.12891	0.28182	0.34936	0.24439	0.53546	0.19635	0.66292	0.29195	0.32912	0.13938	0.19175	0.20586	0.15956	0.27117	0.38149	0.57151	0.22387	0.16691	0.22561	0.28072
914.67	0.53607	0.50372	0.37532	0.24747	0.22217	0.11499	0.25662	0.5489	0.57715	0.26575	0.36862	0.38472	0.20105	0.47288	0.35308	0.32081	0.13578	0.28982	0.35942	0.25469	0.54481	0.20061	0.66982	0.2984	0.33639	0.14825	0.19565	0.21305	0.16434	0.2796	0.38925	0.58029	0.23104	0.17491	0.22942	0.28826
915.62	0.54929	0.51769	0.38867	0.25589	0.23095	0.12467	0.26774	0.56336	0.58664	0.27462	0.38031	0.39371	0.21059	0.48181	0.36856	0.33214	0.14381	0.29861	0.37123	0.26622	0.55395	0.20502	0.67837	0.30453	0.34646	0.15837	0.2014	0.22061	0.16881	0.28594	0.39861	0.59106	0.23803	0.18354	0.23412	0.29712
916.57	0.56833	0.53321	0.39836	0.26324	0.2393	0.13334	0.27353	0.57426	0.59562	0.28379	0.39256	0.40193	0.21878	0.48906	0.38162	0.34409	0.15179	0.30551	0.3816	0.27673	0.56479	0.20967	0.68635	0.31003	0.35496	0.16793	0.20614	0.22761	0.1729	0.29249	0.40707	0.599	0.24501	0.19107	0.23866	0.30727
917.52	0.57922	0.54727	0.40802	0.27206	0.24823	0.14243	0.27999	0.58704	0.60513	0.29018	0.40237	0.40919	0.22675	0.4967	0.38978	0.35295	0.16088	0.31165	0.38957	0.28622	0.57509	0.21395	0.69425	0.31659	0.36246	0.17847	0.21027	0.23378	0.17676	0.29863	0.41213	0.60675	0.25297	0.19905	0.2446	0.31484
918.47	0.59738	0.56283	0.41961	0.2814	0.25581	0.15214	0.29022	0.59803	0.61317	0.29918	0.41264	0.41608	0.23614	0.50621	0.40582	0.36392	0.17018	0.32246	0.40132	0.29847	0.58581	0.2193	0.70434	0.32265	0.37101	0.18754	0.21478	0.24199	0.18159	0.30336	0.42169	0.6161	0.25896	0.20939	0.25007	0.32147
919.43	0.60825	0.58108	0.43232	0.28943	0.26379	0.16218	0.2991	0.60997	0.62204	0.30929	0.42319	0.42641	0.2439	0.51712	0.42018	0.37483	0.17815	0.3323	0.41185	0.30971	0.59812	0.22521	0.7135	0.32894	0.38049	0.198	0.22006	0.24803	0.18583	0.30743	0.42946	0.62546	0.26615	0.21932	0.25552	0.32872
920.38	0.62049	0.59042	0.44182	0.29678	0.27151	0.17144	0.30734	0.6199	0.63075	0.31849	0.43175	0.43758	0.25216	0.52548	0.43189	0.3863	0.18797	0.34442	0.42146	0.32502	0.60953	0.23054	0.72247	0.33685	0.38806	0.20624	0.224	0.25576	0.19047	0.3124	0.43763	0.63477	0.27317	0.22916	0.2612	0.33499
921.31	0.62647	0.60697	0.45132	0.30361	0.27858	0.17993	0.31783	0.62859	0.63732	0.32359	0.44003	0.44508	0.25909	0.53556	0.44103	0.39874	0.19582	0.35533	0.43296	0.33492	0.619	0.23453	0.73315	0.34187	0.39432	0.21526	0.22766	0.26138	0.19499	0.31619	0.44455	0.64295	0.27853	0.23746	0.2654	0.33958
922.26	0.63052	0.61424	0.45509	0.30744	0.28127	0.18606	0.32343	0.63495	0.64462	0.33013	0.44691	0.45309	0.26514	0.54483	0.44762	0.40777	0.20269	0.36325	0.44016	0.34484	0.62785	0.23828	0.74106	0.34605	0.40022	0.22043	0.23097	0.26585	0.19862	0.31804	0.45243	0.65022	0.28313	0.24494	0.2689	0.3439
923.21	0.63269	0.62286	0.46007	0.31274	0.28528	0.19013	0.32792	0.63901	0.64976	0.33289	0.45215	0.45963	0.26827	0.54776	0.45301	0.41621	0.20835	0.36969	0.44769	0.35175	0.63343	0.24104	0.7453	0.34944	0.40329	0.22624	0.23403	0.26944	0.20214	0.31955	0.45585	0.65502	0.28714	0.24948	0.27052	0.34692
924.16	0.64096	0.62789	0.4636	0.31676	0.2887	0.19324	0.33101	0.64578	0.65334	0.3388	0.45782	0.46232	0.27362	0.55474	0.45921	0.42736	0.21589	0.37857	0.45421	0.35813	0.64076	0.24463	0.75271	0.35252	0.40769	0.23095	0.23738	0.27314	0.20478	0.32119	0.45993	0.66053	0.29129	0.25458	0.27388	0.35052
925.11	0.64551	0.63643	0.46921	0.31859	0.29077	0.19864	0.33607	0.64858	0.657	0.34205	0.46159	0.46281	0.27844	0.56174	0.4659	0.43762	0.22193	0.3818	0.46116	0.36437	0.64724	0.24775	0.75681	0.35457	0.413	0.23779	0.2403	0.2761	0.20725	0.32376	0.4632	0.66615	0.29415	0.26063	0.27696	0.35382
926.06	0.6506	0.64069	0.47676	0.32179	0.2927	0.20164	0.33928	0.65381	0.66178	0.34835	0.46307	0.46915	0.28326	0.56832	0.4742	0.4457	0.22975	0.38621	0.46801	0.3724	0.65113	0.25176	0.76049	0.35938	0.41917	0.2421	0.24376	0.28048	0.20915	0.32664	0.46793	0.67103	0.29697	0.26633	0.28057	0.35851
927.02	0.65596	0.6493	0.48692	0.32522	0.29712	0.20491	0.34331	0.65807	0.66731	0.35297	0.46646	0.47494	0.28788	0.5715	0.48192	0.45338	0.23536	0.39328	0.47696	0.37928	0.65741	0.25549	0.76693	0.36394	0.42436	0.24716	0.24742	0.28606	0.21238	0.32949	0.4722	0.67625	0.30038	0.27372	0.28427	0.36372
927.97	0.65652	0.65873	0.49182	0.32447	0.29856	0.21042	0.34374	0.66238	0.67243	0.35728	0.47068	0.47935	0.2922	0.57841	0.48563	0.46124	0.23911	0.39918	0.4802	0.38566	0.66427	0.2599	0.77411	0.36798	0.4309	0.25174	0.25012	0.29036	0.21455	0.33439	0.47672	0.68194	0.30415	0.27899	0.28789	0.36661
928.92	0.66097	0.6732	0.50005	0.3281	0.30244	0.2165	0.34946	0.66662	0.67995	0.36292	0.4785	0.4886	0.29984	0.58505	0.49346	0.46895	0.24515	0.40282	0.48869	0.39357	0.67229	0.26405	0.78179	0.37405	0.43762	0.25754	0.25358	0.29827	0.21907	0.33868	0.48256	0.69007	0.30808	0.28695	0.29163	0.37298
929.87	0.66382	0.68251	0.50407	0.33235	0.30547	0.21894	0.35367	0.67249	0.68769	0.36593	0.48535	0.49644	0.30431	0.58951	0.50033	0.47598	0.24947	0.40878	0.50048	0.39927	0.68149	0.26785	0.78985	0.37871	0.44392	0.26021	0.25751	0.30395	0.22348	0.34055	0.48893	0.69682	0.31325	0.29218	0.29372	0.37849
930.82	0.66888	0.69313	0.50729	0.33572	0.30817	0.22299	0.35801	0.68081	0.69506	0.36862	0.49539	0.50206	0.31012	0.59773	0.5034	0.48736	0.25386	0.41497	0.50684	0.40895	0.69222	0.2721	0.79591	0.38233	0.4481	0.26538	0.2612	0.3106	0.22768	0.34359	0.49323	0.7045	0.31801	0.29987	0.29743	0.3849
931.75	0.67383	0.70364	0.51083	0.3396	0.31136	0.22645	0.36737	0.68792	0.70401	0.37439	0.5035	0.51012	0.3174	0.60634	0.51181	0.49893	0.26059	0.42134	0.51805	0.41848	0.70039	0.27729	0.80433	0.38705	0.45513	0.27054	0.26437	0.31646	0.23126	0.34852	0.49977	0.71256	0.32242	0.30555	0.30281	0.3906
932.7	0.68824	0.7175	0.52383	0.34794	0.31964	0.2324	0.37927	0.70096	0.71748	0.38376	0.51441	0.52356	0.32686	0.61777	0.52608	0.51227	0.27041	0.43153	0.53439	0.43171	0.7169	0.28458	0.81678	0.3975	0.46646	0.27932	0.27104	0.32565	0.2372	0.35502	0.50969	0.72378	0.33084	0.31751	0.31125	0.39989
933.65	0.6928	0.72292	0.53343	0.35202	0.32646	0.23789	0.38768	0.71024	0.7274	0.38753	0.52347	0.53285	0.33212	0.62666	0.53568	0.52649	0.2766	0.44149	0.54545	0.4451	0.72906	0.29039	0.82631	0.40476	0.47511	0.28546	0.27593	0.33204	0.24115	0.362	0.51625	0.73301	0.33785	0.32652	0.31796	0.40531
934.6	0.70323	0.73544	0.54766	0.35771	0.33202	0.24345	0.39335	0.71988	0.7356	0.39588	0.53185	0.54381	0.34048	0.63925	0.54392	0.54425	0.2844	0.45183	0.55464	0.45808	0.74146	0.2963	0.83614	0.41245	0.48344	0.2933	0.28054	0.34005	0.24484	0.36973	0.52379	0.74215	0.34313	0.33603	0.32589	0.41289
935.55	0.72273	0.74884	0.56336	0.36553	0.33922	0.25153	0.40566	0.7304	0.74972	0.40375	0.54202	0.55651	0.34843	0.64861	0.55543	0.55728	0.2897	0.465	0.56893	0.47085	0.75757	0.3024	0.84995	0.42167	0.49448	0.30205	0.28644	0.34818	0.25021	0.37699	0.53578	0.7552	0.35199	0.34518	0.33478	0.42047
936.5	0.73773	0.757	0.57995	0.37348	0.34599	0.26263	0.41595	0.74338	0.76296	0.41088	0.55286	0.568	0.35719	0.65846	0.56424	0.57216	0.29871	0.47873	0.57755	0.48542	0.776	0.30917	0.86198	0.43173	0.50537	0.30999	0.29263	0.35685	0.25578	0.38483	0.54668	0.76822	0.36276	0.35629	0.34126	0.43063
937.45	0.75243	0.77145	0.58931	0.38023	0.35297	0.26947	0.42514	0.75297	0.77319	0.41653	0.55957	0.57811	0.36459	0.67006	0.57262	0.5878	0.30571	0.49201	0.58595	0.49671	0.79043	0.31397	0.87004	0.4373	0.51288	0.31568	0.2966	0.36431	0.25973	0.39039	0.55374	0.77728	0.36904	0.36432	0.34709	0.43952
938.4	0.77394	0.79046	0.60501	0.39266	0.36419	0.28169	0.44006	0.76799	0.78687	0.42741	0.57183	0.59361	0.37566	0.68648	0.58452	0.60654	0.31592	0.51015	0.59993	0.51192	0.80872	0.32159	0.88294	0.44715	0.52524	0.32535	0.30317	0.37499	0.26677	0.39894	0.56658	0.79235	0.37915	0.37616	0.3559	0.45178
939.32	0.79706	0.80543	0.61988	0.4043	0.37705	0.29487	0.45745	0.78367	0.80482	0.4364	0.58782	0.60985	0.38615	0.7006	0.5983	0.61894	0.32806	0.52764	0.61501	0.52634	0.82805	0.32947	0.89708	0.4566	0.53846	0.33475	0.31039	0.38416	0.27312	0.40856	0.57814	0.80663	0.39031	0.38862	0.36455	0.46271
940.27	0.8118	0.81809	0.63416	0.41542	0.38749	0.30589	0.47164	0.79795	0.81717	0.44781	0.60111	0.62434	0.39753	0.71646	0.61111	0.6351	0.34229	0.545	0.62938	0.53994	0.84524	0.33739	0.90875	0.46594	0.55016	0.34203	0.31578	0.39397	0.27839	0.41899	0.58998	0.81967	0.39956	0.40259	0.372	0.47565
941.22	0.83639	0.83894	0.65152	0.42764	0.39757	0.31542	0.48588	0.8136	0.8295	0.45899	0.61318	0.6371	0.40789	0.73324	0.62837	0.65165	0.35531	0.56346	0.64673	0.55804	0.86108	0.34485	0.91989	0.47235	0.5609	0.3522	0.32195	0.40346	0.28508	0.43015	0.60254	0.83424	0.40781	0.41599	0.38075	0.48564
942.17	0.85531	0.85361	0.67215	0.43985	0.41104	0.32901	0.50187	0.82976	0.84373	0.47197	0.62969	0.65193	0.4202	0.74906	0.64345	0.66909	0.36992	0.58257	0.66354	0.57828	0.87723	0.35329	0.93481	0.48185	0.57575	0.36268	0.32839	0.41366	0.29307	0.44125	0.61862	0.85277	0.42048	0.43159	0.39104	0.49744
943.12	0.87483	0.87479	0.6903	0.45016	0.41996	0.33871	0.51527	0.84213	0.85613	0.48089	0.64098	0.66399	0.43165	0.76466	0.65837	0.68227	0.38644	0.60149	0.67985	0.59414	0.89362	0.3597	0.94669	0.48883	0.58662	0.37253	0.33409	0.42212	0.29926	0.45134	0.63256	0.8658	0.4313	0.44494	0.4018	0.50929
944.07	0.88896	0.89364	0.70583	0.46073	0.42879	0.34819	0.52787	0.85638	0.86556	0.49181	0.65217	0.67292	0.4419	0.77703	0.67503	0.6983	0.40119	0.62188	0.69151	0.6125	0.90813	0.36612	0.95736	0.4965	0.59428	0.38135	0.33876	0.43213	0.30635	0.46089	0.64559	0.88055	0.44191	0.45881	0.41195	0.5192
945.02	0.90899	0.9154	0.724	0.47019	0.43935	0.3611	0.54055	0.8746	0.87723	0.50174	0.66603	0.68542	0.45276	0.7922	0.6926	0.71548	0.41649	0.64135	0.70609	0.62819	0.92202	0.37205	0.9703	0.50396	0.60414	0.39077	0.34544	0.43983	0.3127	0.47175	0.65768	0.89527	0.45228	0.47037	0.42405	0.52881
945.96	0.92048	0.93896	0.73785	0.47868	0.44652	0.37132	0.55202	0.88461	0.88451	0.51106	0.67709	0.69822	0.46174	0.80465	0.70511	0.7304	0.42957	0.65853	0.71542	0.63666	0.93574	0.37675	0.98026	0.51089	0.61292	0.39788	0.35021	0.44609	0.31731	0.47821	0.66926	0.90667	0.46252	0.48082	0.43341	0.53833
946.89	0.93266	0.95741	0.74535	0.48324	0.44876	0.378	0.5616	0.89322	0.88966	0.51684	0.68465	0.70412	0.46933	0.81289	0.71215	0.74121	0.43961	0.67342	0.72306	0.64485	0.94352	0.37973	0.98656	0.51209	0.61601	0.40448	0.35366	0.45146	0.32048	0.48505	0.67533	0.91429	0.46836	0.48651	0.4389	0.54544
947.84	0.94606	0.96437	0.75318	0.48741	0.45083	0.38302	0.56645	0.90205	0.89317	0.52249	0.69068	0.70889	0.47272	0.8159	0.71866	0.74795	0.44567	0.68366	0.72741	0.64946	0.94771	0.38139	0.98975	0.51157	0.61838	0.40846	0.35637	0.45276	0.32348	0.48834	0.68019	0.92112	0.47332	0.48982	0.44205	0.54938
948.79	0.96388	0.97778	0.7649	0.49163	0.45567	0.38999	0.57467	0.91005	0.89867	0.53074	0.69712	0.71825	0.4792	0.82562	0.72493	0.75648	0.45462	0.69641	0.73599	0.65687	0.95323	0.38403	0.9945	0.51391	0.62425	0.41363	0.36072	0.45629	0.32605	0.49359	0.68828	0.92831	0.48027	0.49572	0.44867	0.55574
949.74	0.96668	0.98628	0.7653	0.49173	0.45618	0.39426	0.57608	0.90885	0.89481	0.53139	0.69664	0.71857	0.47873	0.8262	0.72708	0.75489	0.45962	0.70195	0.73464	0.65785	0.95261	0.38387	0.99132	0.51239	0.62334	0.41577	0.36087	0.45584	0.32682	0.49264	0.68924	0.92988	0.48236	0.49738	0.44898	0.55633
950.68	0.97181	0.98251	0.76409	0.48704	0.4568	0.39478	0.57292	0.90695	0.88801	0.53272	0.69654	0.7155	0.47724	0.82364	0.72643	0.75523	0.46304	0.70554	0.73371	0.65808	0.94974	0.38252	0.98609	0.50975	0.6207	0.41373	0.36007	0.45399	0.32795	0.49207	0.6874	0.92711	0.48208	0.49585	0.44756	0.55404
951.63	0.96846	0.98119	0.76539	0.48524	0.4582	0.3978	0.56974	0.9072	0.88301	0.53141	0.69646	0.71296	0.47348	0.82037	0.72633	0.75106	0.46549	0.70721	0.73065	0.65522	0.94633	0.38031	0.97991	0.50786	0.61812	0.41179	0.35936	0.45091	0.32864	0.48932	0.68636	0.9252	0.48233	0.49348	0.44719	0.55226
952.58	0.95926	0.98233	0.76114	0.47998	0.45645	0.39744	0.56663	0.90186	0.87518	0.52802	0.69185	0.7066	0.47059	0.81786	0.72185	0.74655	0.46733	0.7089	0.72522	0.65012	0.94088	0.37855	0.97311	0.50446	0.61279	0.40809	0.35763	0.44879	0.32718	0.48655	0.68222	0.92067	0.47905	0.49117	0.44615	0.54897
953.5	0.94457	0.97565	0.74811	0.47104	0.44863	0.39302	0.5555	0.89029	0.86301	0.51806	0.68169	0.6939	0.46088	0.80368	0.71269	0.73324	0.46298	0.70252	0.71289	0.63597	0.93026	0.37307	0.96018	0.49408	0.60257	0.39983	0.35255	0.44017	0.32449	0.47721	0.67225	0.9105	0.47126	0.4811	0.43888	0.54071
954.45	0.92833	0.96262	0.73647	0.46293	0.44026	0.38545	0.5424	0.87569	0.8493	0.50691	0.66855	0.67938	0.45131	0.7908	0.70019	0.72245	0.45693	0.69797	0.7002	0.62147	0.91572	0.36707	0.94439	0.48163	0.59279	0.39008	0.348	0.43189	0.32168	0.46891	0.66106	0.89832	0.46344	0.471	0.4306	0.52949
955.4	0.91313	0.95265	0.72145	0.45556	0.43033	0.37929	0.53149	0.86365	0.8418	0.49392	0.6544	0.66452	0.44005	0.77526	0.68608	0.70826	0.45135	0.69332	0.68524	0.60757	0.89923	0.36044	0.93054	0.46854	0.58225	0.38251	0.34371	0.42483	0.31778	0.45938	0.64927	0.88712	0.45502	0.46065	0.42219	0.51919
956.35	0.89528	0.9342	0.70211	0.44491	0.41674	0.36813	0.5172	0.84377	0.82763	0.48022	0.6355	0.64688	0.42775	0.75994	0.67094	0.6928	0.44256	0.68576	0.6728	0.59153	0.88198	0.35354	0.91294	0.45613	0.56751	0.37017	0.33789	0.41491	0.31287	0.44808	0.63439	0.8718	0.44511	0.44862	0.41128	0.50589
957.29	0.87638	0.90553	0.68059	0.43051	0.40237	0.35592	0.49875	0.82372	0.81154	0.4637	0.6161	0.62761	0.41199	0.73916	0.65429	0.6726	0.42928	0.66943	0.65418	0.56986	0.85883	0.34484	0.89181	0.44242	0.55149	0.35621	0.33114	0.40216	0.30711	0.43367	0.61672	0.85156	0.43331	0.43352	0.39729	0.49208
958.24	0.8514	0.88425	0.65816	0.41631	0.38775	0.34426	0.48046	0.80317	0.79534	0.44808	0.59835	0.60985	0.39688	0.72335	0.63174	0.65499	0.41749	0.65687	0.63751	0.54943	0.83531	0.33641	0.87012	0.42953	0.53553	0.34351	0.32481	0.39089	0.30091	0.42201	0.59799	0.8325	0.42026	0.41926	0.38333	0.47755
959.17	0.8304	0.8612	0.63748	0.40294	0.37241	0.33115	0.46368	0.78105	0.7822	0.43394	0.58099	0.59097	0.38292	0.70364	0.61153	0.63705	0.40341	0.64168	0.617	0.53033	0.8157	0.32849	0.85278	0.41762	0.51783	0.33183	0.31921	0.37991	0.29458	0.40842	0.58194	0.81393	0.40748	0.40469	0.37023	0.46386
960.11	0.8089	0.8343	0.61599	0.38736	0.35785	0.31839	0.44281	0.75954	0.76203	0.41755	0.5639	0.56922	0.36876	0.68392	0.59351	0.61527	0.38666	0.61949	0.59722	0.50801	0.79354	0.3211	0.83229	0.40469	0.49838	0.31663	0.31287	0.36746	0.28731	0.39396	0.562	0.79503	0.39271	0.38779	0.35636	0.44682
961.06	0.78412	0.80851	0.59186	0.37116	0.34507	0.30344	0.42205	0.73772	0.74487	0.40018	0.54501	0.54745	0.355	0.66378	0.57098	0.59522	0.37289	0.59742	0.5774	0.48616	0.77257	0.31281	0.81432	0.39083	0.48038	0.30299	0.30584	0.35444	0.28046	0.38074	0.54433	0.7768	0.37807	0.37107	0.34224	0.4312
962.01	0.75748	0.78449	0.56991	0.35568	0.33247	0.2906	0.40392	0.71541	0.72769	0.38351	0.52756	0.52448	0.34092	0.64177	0.54825	0.57595	0.35612	0.57621	0.55975	0.46666	0.75246	0.30513	0.79708	0.37634	0.46274	0.28991	0.29922	0.34328	0.27391	0.36799	0.52592	0.75984	0.36273	0.35439	0.32907	0.41175
962.95	0.72752	0.75234	0.54461	0.33736	0.31619	0.2738	0.37977	0.69039	0.70857	0.36454	0.50549	0.49932	0.32533	0.61593	0.52577	0.55154	0.33401	0.55082	0.53725	0.44166	0.7286	0.2965	0.77874	0.36116	0.44014	0.27252	0.29171	0.32856	0.26577	0.35043	0.50388	0.73844	0.34705	0.33393	0.31486	0.39156
963.9	0.69851	0.72005	0.51821	0.31845	0.3025	0.25817	0.35768	0.66878	0.68966	0.34623	0.48335	0.47441	0.30821	0.59261	0.50159	0.52374	0.31249	0.52371	0.51777	0.41737	0.70309	0.28742	0.75908	0.34772	0.42182	0.25574	0.28293	0.31438	0.25774	0.33424	0.47974	0.71635	0.33224	0.31343	0.30019	0.37149
964.82	0.66724	0.69856	0.4933	0.30251	0.28917	0.24102	0.33956	0.64706	0.67439	0.33061	0.45947	0.45372	0.29317	0.57795	0.47621	0.501	0.29108	0.498	0.50112	0.39636	0.68108	0.27904	0.74091	0.3362	0.40549	0.24399	0.27526	0.29995	0.24981	0.31898	0.459	0.69568	0.31775	0.29711	0.28664	0.3546
965.77	0.64208	0.66424	0.468	0.28586	0.27248	0.22679	0.31824	0.62548	0.65527	0.3136	0.4376	0.43051	0.27481	0.5543	0.45159	0.47353	0.26559	0.4712	0.47548	0.37066	0.65575	0.27011	0.71844	0.32121	0.38693	0.2272	0.26796	0.2857	0.24013	0.30229	0.43562	0.67284	0.29929	0.27683	0.27166	0.3339
966.71	0.61915	0.63875	0.44341	0.27213	0.25742	0.21151	0.29625	0.6067	0.64008	0.29648	0.41327	0.40975	0.25955	0.53695	0.42993	0.45005	0.24571	0.44555	0.45412	0.34833	0.6349	0.26178	0.69906	0.3103	0.37065	0.21358	0.26122	0.27164	0.23223	0.28691	0.4167	0.65207	0.28422	0.2588	0.2564	0.31668
967.66	0.60268	0.61745	0.4216	0.26002	0.24544	0.19687	0.28136	0.58871	0.62376	0.28191	0.39507	0.3887	0.2444	0.5194	0.41011	0.42831	0.22634	0.41742	0.43541	0.32882	0.61624	0.25474	0.68413	0.3003	0.35816	0.20281	0.25504	0.25918	0.22477	0.2738	0.40033	0.63406	0.26906	0.24292	0.24233	0.3008
968.61	0.58268	0.59484	0.40154	0.24751	0.23231	0.18456	0.26571	0.5729	0.61214	0.26604	0.37844	0.37202	0.23148	0.50231	0.39164	0.41135	0.20862	0.39321	0.41887	0.30823	0.60067	0.24893	0.67023	0.28874	0.34347	0.19194	0.24999	0.24784	0.21771	0.26192	0.38567	0.61898	0.25563	0.22864	0.22996	0.28614
969.55	0.5606	0.56443	0.38101	0.23513	0.21941	0.17281	0.24877	0.55337	0.59885	0.24913	0.36168	0.35309	0.21656	0.48183	0.37199	0.39018	0.18788	0.37005	0.40038	0.28887	0.58363	0.24197	0.65447	0.27721	0.32825	0.17952	0.24455	0.23838	0.21169	0.2489	0.37142	0.60269	0.24175	0.21211	0.21784	0.27203
970.47	0.54574	0.54918	0.3641	0.22513	0.20882	0.16175	0.23541	0.53995	0.5881	0.23654	0.34664	0.33713	0.20678	0.47069	0.35824	0.37698	0.17381	0.34868	0.3885	0.27237	0.56902	0.23751	0.64298	0.26923	0.31712	0.17232	0.24013	0.23023	0.20737	0.23794	0.3594	0.58813	0.23136	0.19875	0.20771	0.25948
971.42	0.5286	0.52869	0.3456	0.21295	0.19657	0.15228	0.22258	0.52415	0.57665	0.22483	0.33232	0.32242	0.19423	0.45865	0.34195	0.35957	0.15569	0.32968	0.37151	0.25448	0.55345	0.23276	0.62973	0.25964	0.30414	0.16355	0.23507	0.2218	0.20125	0.22667	0.34504	0.57518	0.21962	0.18564	0.19812	0.24648
972.37	0.51204	0.51177	0.33339	0.20346	0.18682	0.14562	0.21189	0.51274	0.56999	0.21237	0.31861	0.30892	0.18503	0.44735	0.32992	0.34579	0.14433	0.31295	0.35557	0.24018	0.54225	0.22936	0.61683	0.2521	0.29486	0.15785	0.23129	0.2162	0.1977	0.21699	0.33291	0.56513	0.21117	0.17593	0.19039	0.23736
973.31	0.50432	0.50142	0.32135	0.19609	0.17752	0.13681	0.2013	0.50295	0.56116	0.20168	0.30665	0.29583	0.17532	0.4372	0.31844	0.33365	0.13253	0.29675	0.34102	0.23247	0.53113	0.22592	0.60517	0.24402	0.28621	0.15273	0.22825	0.21037	0.19484	0.20776	0.32207	0.55558	0.20057	0.167	0.18241	0.22782
974.26	0.49791	0.48702	0.30717	0.18635	0.16925	0.12935	0.19015	0.49393	0.55344	0.19013	0.29779	0.28461	0.16736	0.42614	0.30787	0.32136	0.12444	0.28257	0.32253	0.22032	0.52071	0.22366	0.59662	0.23783	0.27632	0.14654	0.2253	0.20291	0.1906	0.19953	0.31212	0.54427	0.1912	0.15749	0.1757	0.21871
975.18	0.48896	0.47697	0.29606	0.17954	0.16059	0.12194	0.18183	0.48412	0.54915	0.18033	0.29063	0.27797	0.1604	0.41381	0.29923	0.30969	0.11329	0.26866	0.30466	0.21188	0.51184	0.22109	0.59006	0.23279	0.2678	0.14158	0.22293	0.19811	0.188	0.19155	0.30381	0.53672	0.18417	0.15358	0.17119	0.21126
976.12	0.48144	0.46567	0.28767	0.17234	0.15136	0.11273	0.17371	0.47452	0.54356	0.17013	0.27967	0.2679	0.1539	0.40045	0.289	0.29879	0.10576	0.25337	0.29	0.20461	0.50277	0.2187	0.58227	0.22579	0.25941	0.13601	0.22015	0.19223	0.18459	0.18297	0.29412	0.52664	0.17656	0.14556	0.16408	0.20325
977.07	0.48032	0.45494	0.27885	0.16697	0.14507	0.10673	0.16594	0.46569	0.53796	0.16226	0.273	0.26342	0.14814	0.39177	0.27878	0.29031	0.097687	0.24183	0.2782	0.19526	0.49341	0.21616	0.57784	0.22177	0.25294	0.13244	0.2183	0.18781	0.18165	0.1775	0.28984	0.51765	0.1696	0.13873	0.15979	0.19606
978.01	0.47745	0.44419	0.26994	0.16211	0.14101	0.10178	0.16199	0.45637	0.53346	0.15573	0.26645	0.25795	0.14265	0.38685	0.2723	0.28134	0.090634	0.23062	0.26849	0.18271	0.48633	0.2142	0.57241	0.21828	0.24717	0.12959	0.21682	0.18298	0.17935	0.17167	0.28366	0.50994	0.16444	0.1317	0.15523	0.19282
978.96	0.48001	0.43992	0.26656	0.15896	0.13694	0.096804	0.1609	0.45272	0.53116	0.15137	0.26064	0.25387	0.13951	0.3821	0.26927	0.27602	0.083978	0.22102	0.26501	0.17604	0.48094	0.21314	0.56773	0.21509	0.24349	0.12688	0.21563	0.18095	0.1787	0.16762	0.27915	0.5068	0.16116	0.12824	0.15193	0.18945
979.88	0.48307	0.43034	0.26058	0.15276	0.13237	0.091369	0.15531	0.44498	0.52589	0.14384	0.25138	0.24709	0.13452	0.37751	0.26178	0.26547	0.07907	0.21203	0.25957	0.16999	0.4746	0.21148	0.56119	0.21217	0.23741	0.12457	0.21401	0.17784	0.1762	0.16269	0.27204	0.50061	0.15722	0.12159	0.1467	0.1868
980.82	0.4876	0.43178	0.25848	0.15341	0.13357	0.093708	0.15577	0.44347	0.52533	0.13972	0.25282	0.24621	0.13291	0.37738	0.26153	0.26333	0.078768	0.20841	0.25608	0.16554	0.47255	0.21133	0.56017	0.21446	0.23693	0.12624	0.21384	0.17797	0.17709	0.16139	0.27194	0.50045	0.15626	0.12083	0.14611	0.18796
981.77	0.48574	0.42795	0.25078	0.14946	0.12936	0.089304	0.1536	0.43749	0.52145	0.13267	0.24537	0.24036	0.12938	0.37296	0.25701	0.25525	0.075412	0.20174	0.25086	0.1605	0.46796	0.21036	0.55299	0.21186	0.23036	0.12297	0.21225	0.17361	0.17607	0.15641	0.26507	0.49494	0.15288	0.11565	0.14128	0.18561
982.71	0.48586	0.42497	0.24513	0.1452	0.12565	0.087176	0.14996	0.43214	0.51664	0.12831	0.24166	0.23651	0.12678	0.36926	0.25575	0.25109	0.073876	0.19584	0.24305	0.15953	0.4631	0.20994	0.54885	0.21122	0.22592	0.12018	0.21072	0.17268	0.17566	0.15372	0.26212	0.49156	0.14923	0.11314	0.13895	0.18349
983.63	0.48703	0.42079	0.24211	0.14398	0.12321	0.08688	0.14536	0.42715	0.51526	0.1236	0.23699	0.23283	0.12376	0.36643	0.25375	0.24511	0.075976	0.19146	0.23586	0.15503	0.46084	0.20983	0.54717	0.21057	0.22251	0.12012	0.21043	0.17278	0.17506	0.15129	0.2592	0.48864	0.14743	0.10971	0.13763	0.18178
984.58	0.49224	0.42143	0.24435	0.14572	0.12346	0.088186	0.14558	0.42744	0.51711	0.12391	0.2372	0.23149	0.12376	0.36744	0.25895	0.24629	0.078281	0.19075	0.23133	0.15171	0.45814	0.21081	0.54729	0.21008	0.22168	0.12015	0.2114	0.17187	0.17502	0.14941	0.25977	0.48667	0.14443	0.11036	0.13736	0.18017
985.52	0.4953	0.41786	0.24015	0.14155	0.12081	0.085322	0.1433	0.42318	0.51648	0.12191	0.23144	0.22754	0.12084	0.36248	0.26032	0.24155	0.077605	0.18778	0.22692	0.15271	0.45507	0.21072	0.54502	0.20629	0.21688	0.11692	0.21088	0.16977	0.17358	0.14603	0.25689	0.48251	0.14185	0.10703	0.13624	0.17713
986.46	0.5054	0.41828	0.23962	0.14333	0.1212	0.0869	0.14384	0.42521	0.51915	0.12325	0.23154	0.22881	0.12163	0.36598	0.26698	0.2446	0.080772	0.18849	0.22572	0.15485	0.45603	0.21268	0.54598	0.20682	0.21784	0.11666	0.21225	0.17335	0.17441	0.1443	0.25815	0.48455	0.14121	0.10841	0.13683	0.1778
987.41	0.50905	0.41923	0.23797	0.14213	0.11895	0.085694	0.13986	0.42195	0.52276	0.12154	0.22585	0.22513	0.12196	0.36327	0.26574	0.23822	0.081599	0.18759	0.22229	0.15158	0.45403	0.21348	0.54496	0.20578	0.21612	0.11578	0.21222	0.17343	0.17329	0.14045	0.25558	0.48139	0.14146	0.10499	0.1358	0.17606
988.33	0.51153	0.42126	0.23668	0.14106	0.1203	0.085671	0.14314	0.42335	0.52552	0.11955	0.22615	0.22608	0.12439	0.36356	0.26813	0.23877	0.081903	0.18978	0.22273	0.15688	0.45323	0.2145	0.54415	0.20729	0.21567	0.11542	0.21226	0.17318	0.1743	0.13925	0.25569	0.48233	0.14138	0.10497	0.13572	0.17755
989.27	0.50674	0.41728	0.2304	0.13735	0.11883	0.083231	0.14413	0.42225	0.52441	0.11672	0.22328	0.22393	0.12452	0.36059	0.26282	0.23702	0.079866	0.18822	0.22097	0.15801	0.45351	0.21489	0.54371	0.20649	0.21423	0.11333	0.21146	0.1724	0.17468	0.1379	0.25519	0.48141	0.14051	0.10242	0.13458	0.17666
990.21	0.5109	0.41753	0.22866	0.13891	0.11888	0.082402	0.14314	0.42352	0.5271	0.11461	0.22424	0.22562	0.12819	0.36326	0.26309	0.23745	0.079764	0.18951	0.22151	0.15949	0.45419	0.21717	0.54369	0.20894	0.2158	0.11446	0.2125	0.1746	0.17679	0.13927	0.25562	0.48184	0.14017	0.10444	0.13429	0.17757
991.16	0.50943	0.41358	0.22623	0.13748	0.11642	0.080321	0.14172	0.42299	0.52733	0.11084	0.22187	0.22204	0.12917	0.35953	0.26277	0.23422	0.07729	0.18996	0.22	0.16175	0.45288	0.21786	0.54322	0.20749	0.21525	0.11344	0.21148	0.17403	0.17661	0.13986	0.25531	0.4812	0.13993	0.1051	0.13362	0.17573
992.08	0.51368	0.40922	0.22281	0.13765	0.11508	0.079999	0.14349	0.42689	0.5296	0.11092	0.22127	0.22306	0.1335	0.35836	0.26448	0.23625	0.078416	0.19291	0.22248	0.16693	0.45458	0.21912	0.54466	0.20813	0.21612	0.11284	0.21226	0.17507	0.17831	0.14214	0.25808	0.48221	0.14017	0.10803	0.13321	0.17617
993.02	0.5178	0.40995	0.22154	0.13871	0.11306	0.080065	0.14104	0.42671	0.52979	0.11286	0.22091	0.22201	0.13648	0.35738	0.26806	0.23573	0.078449	0.19158	0.22246	0.1687	0.45532	0.22082	0.54598	0.20707	0.21683	0.11288	0.21363	0.17597	0.17913	0.14263	0.25997	0.4822	0.14061	0.11076	0.1344	0.17442
993.96	0.52334	0.41564	0.22145	0.14005	0.11162	0.079758	0.13887	0.42628	0.5328	0.11173	0.22265	0.22364	0.13938	0.35625	0.27407	0.2348	0.078599	0.19207	0.22115	0.1728	0.45672	0.22205	0.54589	0.20804	0.21639	0.1134	0.21476	0.17807	0.18039	0.14271	0.2608	0.48482	0.14168	0.11104	0.13484	0.1752
994.9	0.52507	0.42115	0.22141	0.13976	0.11069	0.079215	0.13874	0.42882	0.53431	0.11522	0.22376	0.22422	0.1417	0.35757	0.27665	0.23596	0.080273	0.19548	0.22295	0.17597	0.45952	0.22338	0.54919	0.20798	0.21776	0.113	0.21586	0.17915	0.18083	0.14302	0.26438	0.48772	0.14328	0.11162	0.13639	0.17521
995.82	0.52663	0.42622	0.22164	0.13918	0.11236	0.080812	0.13635	0.4288	0.53796	0.1171	0.22521	0.2255	0.14423	0.35913	0.27908	0.23551	0.082604	0.1976	0.22127	0.17562	0.4605	0.22468	0.55249	0.20886	0.21811	0.11312	0.21709	0.18094	0.18272	0.14348	0.26469	0.48879	0.14339	0.11293	0.13792	0.17478
996.77	0.53176	0.4296	0.22496	0.14107	0.11536	0.083384	0.13909	0.4315	0.54114	0.11826	0.23129	0.22771	0.14827	0.36185	0.28473	0.2374	0.085434	0.19889	0.22418	0.17747	0.46406	0.22694	0.55603	0.21041	0.22065	0.11464	0.21888	0.18259	0.18478	0.14407	0.26619	0.49278	0.14407	0.11719	0.14103	0.17387
997.71	0.53469	0.43322	0.22669	0.14331	0.11702	0.08595	0.1414	0.4344	0.54471	0.12029	0.23379	0.23046	0.15422	0.36331	0.28822	0.23846	0.088694	0.20508	0.22807	0.18019	0.46717	0.22923	0.55964	0.21204	0.22254	0.11657	0.21995	0.18595	0.18671	0.14632	0.26858	0.49541	0.14462	0.11918	0.14213	0.17449
998.65	0.54175	0.4387	0.23119	0.14516	0.12079	0.091539	0.14221	0.4358	0.54833	0.125	0.23542	0.23238	0.15754	0.36714	0.29311	0.23996	0.093997	0.2096	0.23319	0.17927	0.47111	0.23163	0.56376	0.21261	0.22558	0.11744	0.22163	0.18834	0.18879	0.14908	0.27112	0.49691	0.14642	0.12275	0.14337	0.17411
999.57	0.54308	0.43677	0.23493	0.1472	0.12358	0.095935	0.14404	0.43195	0.54965	0.12717	0.23798	0.23413	0.1611	0.36612	0.29764	0.23733	0.096371	0.20981	0.23396	0.1762	0.47283	0.23283	0.56445	0.21196	0.22473	0.11717	0.22255	0.18919	0.19062	0.14955	0.27059	0.49646	0.14784	0.12565	0.14434	0.17352
1000.5	0.54816	0.4406	0.23509	0.14908	0.12547	0.098343	0.14606	0.43245	0.55191	0.12956	0.23928	0.23543	0.16565	0.36569	0.2983	0.23719	0.097096	0.2098	0.2391	0.17893	0.47733	0.23426	0.56389	0.21106	0.22412	0.11772	0.2237	0.18926	0.19247	0.15073	0.27181	0.49643	0.14995	0.12715	0.14398	0.17414
1001.5	0.54223	0.44135	0.23511	0.15092	0.12585	0.10112	0.14462	0.43015	0.55155	0.13032	0.23718	0.23361	0.16456	0.36463	0.29614	0.23469	0.096153	0.20976	0.23643	0.17639	0.47778	0.23414	0.56195	0.20827	0.22105	0.11437	0.22257	0.18945	0.19178	0.14875	0.27136	0.4938	0.15034	0.12719	0.14243	0.17176
1002.4	0.53952	0.44272	0.23251	0.14954	0.12449	0.10136	0.14149	0.42138	0.55159	0.1302	0.23461	0.23113	0.16059	0.3636	0.29396	0.22936	0.096648	0.20711	0.23156	0.16995	0.47482	0.23349	0.55643	0.20349	0.22012	0.10943	0.22216	0.18801	0.19035	0.146	0.26936	0.48974	0.14939	0.12633	0.13957	0.16853
1003.3	0.53138	0.43979	0.22595	0.14747	0.12246	0.099218	0.13942	0.41637	0.547	0.12636	0.23144	0.2268	0.15982	0.35939	0.28713	0.22185	0.097383	0.20629	0.23169	0.16771	0.47139	0.2326	0.55017	0.19935	0.2166	0.10762	0.2207	0.18613	0.18897	0.14244	0.26567	0.48537	0.14742	0.12637	0.13682	0.16746
1004.3	0.52654	0.4412	0.22003	0.14662	0.12066	0.098314	0.13619	0.41255	0.54596	0.12249	0.22763	0.22145	0.1576	0.3561	0.28373	0.21726	0.096834	0.20162	0.23182	0.16551	0.46801	0.23177	0.54495	0.19483	0.21325	0.10452	0.21999	0.18427	0.18812	0.1395	0.26607	0.48146	0.14523	0.12572	0.13309	0.16351
1005.2	0.51602	0.43362	0.21791	0.14555	0.11883	0.097171	0.13198	0.40632	0.54275	0.12058	0.22226	0.21553	0.15198	0.35455	0.28068	0.21252	0.097839	0.1979	0.22953	0.16024	0.46509	0.23135	0.54022	0.19002	0.2123	0.10089	0.21958	0.18258	0.18736	0.13646	0.26465	0.47718	0.14288	0.12526	0.13111	0.1603
1006.1	0.51174	0.42764	0.21134	0.13957	0.11539	0.091456	0.12788	0.39647	0.53765	0.11601	0.21655	0.21014	0.14717	0.34712	0.2755	0.20609	0.097823	0.1933	0.22923	0.15781	0.46018	0.23031	0.53136	0.18409	0.20752	0.097332	0.21969	0.17789	0.18734	0.13378	0.26251	0.47133	0.13908	0.12191	0.12699	0.15594
1007.1	0.50081	0.41831	0.2071	0.13551	0.1122	0.089913	0.12479	0.39287	0.53264	0.11043	0.20952	0.20374	0.14206	0.34128	0.26843	0.20296	0.097007	0.18468	0.22764	0.15479	0.45772	0.22895	0.52717	0.18166	0.20041	0.094861	0.21827	0.17368	0.18751	0.12908	0.26044	0.46837	0.13601	0.12005	0.12418	0.15274
1008	0.48817	0.41036	0.20359	0.13413	0.1085	0.088415	0.12109	0.38591	0.53002	0.1084	0.20465	0.19852	0.13634	0.3361	0.26377	0.20142	0.093691	0.1781	0.22254	0.15347	0.45585	0.22856	0.52412	0.17711	0.19607	0.090678	0.21779	0.172	0.18749	0.12697	0.26058	0.46534	0.13458	0.1167	0.12256	0.1475
1008.9	0.47703	0.39838	0.19548	0.12641	0.10277	0.083996	0.11802	0.37516	0.5233	0.10307	0.1933	0.19248	0.1286	0.32631	0.25231	0.19502	0.088173	0.17182	0.21668	0.14561	0.45094	0.22736	0.518	0.17242	0.19002	0.084958	0.21607	0.16861	0.18558	0.12182	0.25638	0.45975	0.13006	0.11076	0.11961	0.14316
1009.9	0.46615	0.39389	0.19069	0.12205	0.10006	0.080726	0.11629	0.36956	0.52097	0.099563	0.18829	0.18946	0.12396	0.31712	0.24559	0.19088	0.086484	0.16502	0.21509	0.14302	0.44923	0.22681	0.51295	0.16987	0.18388	0.082075	0.21532	0.16627	0.18428	0.11754	0.25661	0.45775	0.12706	0.10749	0.11677	0.13846
1010.8	0.45371	0.38982	0.18854	0.12123	0.09549	0.078334	0.11125	0.36621	0.51806	0.096429	0.18252	0.18457	0.11956	0.31272	0.24137	0.18653	0.081206	0.15932	0.20933	0.14044	0.4478	0.22657	0.51165	0.16882	0.18136	0.080335	0.21483	0.1656	0.18248	0.115	0.25523	0.45789	0.12399	0.10442	0.11503	0.13602
1011.7	0.44252	0.38643	0.18067	0.12036	0.091704	0.074147	0.10746	0.36021	0.51602	0.092722	0.17577	0.1792	0.11498	0.30651	0.23468	0.18068	0.075265	0.15435	0.20796	0.14086	0.44568	0.22605	0.50837	0.16482	0.17759	0.076642	0.21392	0.16383	0.1804	0.11249	0.25362	0.45558	0.12094	0.1019	0.11204	0.13229
1012.7	0.43405	0.38269	0.17297	0.11492	0.086565	0.069456	0.10116	0.35174	0.5126	0.085603	0.16635	0.17232	0.10929	0.29978	0.22767	0.17253	0.068925	0.14666	0.20473	0.13567	0.44205	0.22518	0.50234	0.1605	0.17253	0.073195	0.21283	0.15835	0.17844	0.1075	0.24983	0.45279	0.11681	0.09752	0.10783	0.12688
1013.6	0.42521	0.38036	0.17007	0.11643	0.085886	0.069169	0.09563	0.35191	0.51308	0.083305	0.1631	0.16901	0.10842	0.29817	0.22457	0.17194	0.067642	0.14343	0.2009	0.13912	0.44435	0.22548	0.50179	0.15957	0.17099	0.074067	0.21305	0.15833	0.17845	0.10698	0.24835	0.45501	0.11613	0.098601	0.10684	0.12579
1014.5	0.41822	0.37614	0.16436	0.11433	0.081416	0.068755	0.092611	0.34342	0.50955	0.078679	0.15752	0.16355	0.10507	0.29542	0.221	0.16854	0.062422	0.13983	0.19455	0.13723	0.4427	0.22528	0.50125	0.15806	0.16831	0.073722	0.21238	0.15633	0.17746	0.10523	0.24461	0.45596	0.11422	0.097647	0.10477	0.12277
1015.5	0.40857	0.3731	0.15905	0.11034	0.080657	0.070297	0.090822	0.33829	0.50709	0.074682	0.15127	0.15995	0.1023	0.29268	0.21434	0.16575	0.061478	0.13827	0.19133	0.13357	0.44234	0.22595	0.50047	0.15639	0.16578	0.074147	0.21164	0.15334	0.17734	0.10219	0.24315	0.45622	0.11378	0.097071	0.10435	0.11946
1016.4	0.40043	0.36994	0.15707	0.10778	0.077817	0.069899	0.087143	0.33164	0.50301	0.071418	0.14495	0.15381	0.097639	0.28964	0.21132	0.16264	0.058855	0.13696	0.18602	0.12833	0.44128	0.22629	0.4985	0.15544	0.16299	0.073629	0.2111	0.15157	0.17747	0.10073	0.23874	0.45527	0.11178	0.096026	0.10297	0.11435
1017.3	0.39663	0.3691	0.15846	0.10916	0.077808	0.073577	0.089459	0.33246	0.50365	0.070786	0.14289	0.15212	0.097054	0.28946	0.21073	0.16208	0.059572	0.13588	0.18522	0.12824	0.44111	0.22694	0.49947	0.15789	0.16316	0.074201	0.21197	0.15239	0.17908	0.1001	0.23887	0.4593	0.11106	0.098241	0.10226	0.11504
1018.3	0.38951	0.36339	0.15521	0.10567	0.073954	0.073783	0.087765	0.3259	0.49956	0.068153	0.13716	0.14657	0.092956	0.28443	0.20639	0.158	0.056508	0.13341	0.1839	0.123	0.4382	0.22707	0.49683	0.15691	0.16033	0.072261	0.21117	0.14934	0.17854	0.09748	0.23367	0.45913	0.1082	0.096313	0.10032	0.11203
1019.2	0.38446	0.36022	0.15453	0.10482	0.072679	0.07401	0.08626	0.32385	0.49668	0.064649	0.13287	0.14242	0.091662	0.28154	0.20224	0.15394	0.055593	0.13291	0.18361	0.12423	0.43432	0.22694	0.4941	0.1555	0.15746	0.071028	0.21077	0.14698	0.17851	0.095218	0.22959	0.45911	0.10605	0.094446	0.098497	0.10864
1020.1	0.38328	0.35784	0.15546	0.10603	0.071281	0.076462	0.086338	0.32018	0.49777	0.064058	0.13136	0.13997	0.089647	0.28035	0.2038	0.1516	0.055419	0.13213	0.18574	0.12521	0.43232	0.22659	0.49485	0.15659	0.15619	0.070423	0.21072	0.14767	0.17921	0.095197	0.22435	0.46135	0.10608	0.094189	0.097087	0.10848
1021.1	0.37852	0.35432	0.15389	0.1046	0.070632	0.07603	0.086024	0.31728	0.49862	0.061912	0.12931	0.13687	0.088549	0.27722	0.20034	0.14598	0.053821	0.12927	0.182	0.12175	0.42878	0.22638	0.49368	0.15488	0.15409	0.070971	0.21097	0.14631	0.17931	0.092109	0.22084	0.46351	0.10482	0.092829	0.095714	0.10806
1022	0.37598	0.35366	0.14949	0.10281	0.07036	0.074467	0.084435	0.31249	0.4958	0.060736	0.12632	0.1335	0.085643	0.27275	0.19713	0.14123	0.055582	0.12848	0.17879	0.12033	0.42801	0.22609	0.49177	0.15316	0.15237	0.071614	0.20989	0.14419	0.17829	0.09073	0.21531	0.46384	0.10346	0.091474	0.095352	0.10549
1022.9	0.37284	0.35614	0.14881	0.10204	0.071853	0.074371	0.083524	0.30867	0.4961	0.058583	0.12787	0.13074	0.084998	0.27348	0.19594	0.13653	0.056927	0.1276	0.17524	0.12029	0.42528	0.22587	0.49179	0.15282	0.15212	0.072359	0.21036	0.14376	0.17992	0.090134	0.21299	0.4682	0.10427	0.089752	0.094962	0.10303
1023.9	0.36542	0.35464	0.1446	0.099315	0.070098	0.075666	0.081401	0.30299	0.49477	0.056889	0.1254	0.12604	0.082	0.26885	0.19158	0.132	0.055183	0.12619	0.16851	0.11508	0.42262	0.22476	0.4895	0.15266	0.14893	0.069699	0.20965	0.14287	0.18013	0.087772	0.20838	0.46947	0.10197	0.088615	0.094132	0.10181
1024.8	0.36099	0.35279	0.14105	0.099462	0.070219	0.075744	0.079421	0.29984	0.49411	0.056727	0.12199	0.12389	0.080448	0.26275	0.18779	0.1255	0.053852	0.12388	0.16375	0.11426	0.4206	0.22489	0.48758	0.15058	0.14622	0.067923	0.20978	0.14251	0.18089	0.086598	0.20591	0.47207	0.10024	0.087623	0.092639	0.099738
1025.7	0.36108	0.35184	0.1412	0.09831	0.069954	0.077215	0.078314	0.29881	0.49245	0.057567	0.12065	0.12314	0.079251	0.25958	0.18848	0.12322	0.054792	0.12316	0.163	0.11659	0.41947	0.22544	0.48672	0.15013	0.14526	0.066871	0.20974	0.14125	0.18203	0.086412	0.20259	0.47428	0.098814	0.089024	0.092485	0.098702
1026.7	0.35665	0.34444	0.13636	0.096012	0.066974	0.078559	0.075973	0.29456	0.49289	0.057813	0.11703	0.11646	0.0765	0.25517	0.18348	0.11902	0.05091	0.12023	0.1594	0.11433	0.41346	0.22581	0.48504	0.14756	0.14229	0.06219	0.20959	0.14029	0.18247	0.084984	0.19858	0.47309	0.096327	0.087885	0.091471	0.095422
1027.6	0.35638	0.3411	0.13429	0.096332	0.064708	0.078342	0.075667	0.29448	0.49337	0.057717	0.11287	0.11523	0.073654	0.25182	0.18239	0.11727	0.053938	0.11746	0.15744	0.11286	0.40989	0.22571	0.4833	0.14626	0.13933	0.060097	0.2094	0.13947	0.18169	0.083201	0.19542	0.46991	0.0939	0.08804	0.09014	0.094376
1028.5	0.3654	0.33981	0.13514	0.097408	0.063631	0.077057	0.074915	0.29571	0.49614	0.05894	0.11086	0.11646	0.072308	0.2507	0.18318	0.11632	0.055633	0.11441	0.15654	0.11417	0.40802	0.22702	0.48416	0.14384	0.13772	0.060502	0.20988	0.14036	0.18259	0.082758	0.19309	0.46774	0.094624	0.08762	0.089561	0.093447
1029.4	0.36705	0.33824	0.13464	0.095882	0.063445	0.076784	0.074956	0.29493	0.49584	0.058269	0.11029	0.11625	0.071575	0.25058	0.17811	0.11784	0.057791	0.11153	0.15621	0.11156	0.40372	0.22737	0.48301	0.14295	0.13545	0.060312	0.20963	0.13905	0.18256	0.080602	0.1911	0.4652	0.092458	0.087748	0.088828	0.091713
1030.4	0.36485	0.3355	0.13128	0.095096	0.063865	0.079005	0.074286	0.29237	0.49402	0.057539	0.1089	0.11479	0.071662	0.24746	0.17407	0.11575	0.059981	0.11062	0.15534	0.10669	0.39982	0.22719	0.48138	0.14055	0.13296	0.058292	0.20948	0.13809	0.18279	0.079873	0.1891	0.46245	0.090997	0.085065	0.086272	0.089105
1031.3	0.36952	0.33578	0.13578	0.094776	0.064409	0.080647	0.075624	0.29414	0.49512	0.057506	0.11096	0.11861	0.071137	0.24707	0.17659	0.11688	0.062743	0.11065	0.15494	0.10792	0.40078	0.22734	0.48035	0.14011	0.13131	0.058664	0.20993	0.13917	0.18368	0.079773	0.18725	0.46226	0.090001	0.083487	0.08623	0.088542
1032.2	0.37434	0.3363	0.13656	0.095295	0.066204	0.083766	0.074861	0.29434	0.49477	0.059736	0.11263	0.11767	0.071582	0.24634	0.17722	0.1146	0.062347	0.11138	0.15307	0.10759	0.40216	0.22844	0.47854	0.13768	0.13051	0.058848	0.20965	0.1384	0.18497	0.07922	0.18509	0.46104	0.08851	0.082802	0.084618	0.086529
1033.2	0.36513	0.32899	0.13283	0.093229	0.064944	0.084431	0.072776	0.29037	0.49123	0.060009	0.1124	0.11343	0.069704	0.24065	0.17392	0.11042	0.064218	0.1088	0.15087	0.10127	0.39963	0.22798	0.47477	0.13529	0.12746	0.055659	0.20929	0.13614	0.18423	0.076856	0.1825	0.45615	0.084494	0.080127	0.0826	0.084426
1034.1	0.36888	0.33193	0.1324	0.093778	0.063765	0.086575	0.07419	0.29049	0.49116	0.06118	0.1133	0.1137	0.069308	0.2388	0.17892	0.11022	0.066505	0.10913	0.1515	0.10302	0.40103	0.22852	0.47286	0.13361	0.12618	0.056139	0.21024	0.13658	0.18584	0.078077	0.18104	0.45275	0.08386	0.079946	0.083148	0.08493
1035	0.37559	0.33137	0.13287	0.096479	0.062924	0.0882	0.076227	0.29285	0.49242	0.063115	0.11468	0.11294	0.068725	0.23868	0.17862	0.11153	0.067904	0.11113	0.151	0.10609	0.40367	0.22918	0.47167	0.13286	0.12536	0.056706	0.21063	0.1368	0.1864	0.078981	0.17971	0.45012	0.083643	0.079156	0.084233	0.085627
1036	0.37561	0.33137	0.1292	0.096662	0.062537	0.087236	0.072446	0.28981	0.4901	0.063153	0.10923	0.1104	0.068394	0.2354	0.17794	0.10925	0.068451	0.10812	0.14817	0.1031	0.40169	0.22889	0.46826	0.1307	0.12315	0.054664	0.21023	0.13499	0.18528	0.076817	0.1769	0.44402	0.081676	0.07785	0.081697	0.084722
1036.9	0.37403	0.32745	0.12535	0.093445	0.060223	0.084591	0.069038	0.2846	0.48829	0.060904	0.10561	0.10807	0.065767	0.22983	0.17444	0.10449	0.066642	0.10437	0.14566	0.10323	0.39753	0.22787	0.46536	0.1283	0.11944	0.051827	0.20974	0.13464	0.18361	0.074484	0.17194	0.43668	0.079827	0.075101	0.079839	0.084865
1037.8	0.37856	0.33189	0.12433	0.092207	0.061092	0.085113	0.069808	0.28354	0.48874	0.062369	0.10366	0.10855	0.06646	0.23134	0.17627	0.10304	0.065522	0.10817	0.14732	0.1067	0.3965	0.22756	0.46343	0.12763	0.11954	0.052112	0.20923	0.13424	0.18398	0.075125	0.17014	0.43439	0.081048	0.076287	0.079128	0.085847
1038.8	0.37438	0.32132	0.1173	0.086455	0.057755	0.080376	0.063795	0.27999	0.48518	0.058753	0.097393	0.10222	0.064749	0.22599	0.17029	0.094194	0.060813	0.10466	0.14087	0.10309	0.393	0.22629	0.45911	0.12386	0.11584	0.046594	0.20732	0.13036	0.18118	0.07059	0.16483	0.42583	0.077873	0.072758	0.07597	0.083935
1039.7	0.36995	0.31289	0.10843	0.077006	0.05336	0.074411	0.057092	0.27087	0.48117	0.054326	0.089885	0.097443	0.061941	0.21938	0.16617	0.083873	0.056155	0.097273	0.13655	0.096491	0.38451	0.22441	0.4528	0.11954	0.11012	0.041222	0.20479	0.12805	0.17904	0.065124	0.15939	0.41556	0.073959	0.069997	0.071361	0.079439
1040.6	0.36741	0.30504	0.10276	0.073255	0.051378	0.074309	0.054543	0.26855	0.47945	0.052688	0.089025	0.094839	0.062139	0.21637	0.16162	0.08023	0.054058	0.097115	0.13469	0.094695	0.38189	0.2242	0.45145	0.11802	0.10777	0.04047	0.20376	0.12815	0.17908	0.065323	0.15709	0.40923	0.072836	0.069893	0.070573	0.078871
1041.5	0.36736	0.30095	0.098217	0.070207	0.048753	0.074631	0.052444	0.26638	0.47628	0.050968	0.084545	0.089981	0.062644	0.21246	0.15927	0.079215	0.054297	0.095376	0.13443	0.090882	0.37912	0.22331	0.4489	0.11489	0.10565	0.038271	0.20243	0.12576	0.17903	0.063738	0.15557	0.40357	0.070902	0.06834	0.069307	0.075419
1042.5	0.3736	0.29648	0.1003	0.071038	0.047731	0.074424	0.053515	0.27009	0.47753	0.050392	0.082589	0.089619	0.065642	0.20939	0.15883	0.079665	0.056181	0.093194	0.13675	0.090749	0.37994	0.2249	0.449	0.11448	0.10535	0.038221	0.20265	0.12585	0.17969	0.064384	0.15642	0.40008	0.070407	0.068104	0.06944	0.0757
1043.4	0.37837	0.30096	0.099874	0.07218	0.048296	0.075399	0.055369	0.26892	0.47875	0.051903	0.082399	0.09044	0.06806	0.21051	0.15913	0.083434	0.060158	0.094694	0.14219	0.091657	0.37893	0.22568	0.44794	0.11382	0.10612	0.040247	0.20255	0.12838	0.18096	0.065272	0.15888	0.39816	0.070308	0.06824	0.069985	0.075336
1044.3	0.3878	0.30828	0.10283	0.076405	0.051314	0.079482	0.059871	0.27579	0.48371	0.055452	0.086554	0.092587	0.073579	0.21236	0.16222	0.087306	0.064133	0.099389	0.14319	0.10248	0.38458	0.22731	0.44949	0.11572	0.10958	0.04353	0.20366	0.12977	0.18227	0.06758	0.16006	0.40017	0.072548	0.069836	0.071669	0.077087
1045.2	0.38928	0.31246	0.105	0.077965	0.052612	0.079091	0.064038	0.27843	0.48486	0.056035	0.08808	0.095471	0.074545	0.21515	0.1642	0.088601	0.066739	0.10164	0.14242	0.1064	0.38477	0.22779	0.45118	0.11572	0.11056	0.045265	0.20364	0.12981	0.18274	0.067588	0.16122	0.39838	0.072424	0.069337	0.072908	0.076669
1046.2	0.38958	0.31427	0.10499	0.080857	0.054346	0.079748	0.069587	0.28222	0.48846	0.057055	0.089817	0.097951	0.076858	0.21785	0.16429	0.090707	0.068023	0.10841	0.14404	0.11216	0.38752	0.22919	0.45291	0.118	0.11193	0.047851	0.20397	0.13193	0.18455	0.069603	0.16467	0.39895	0.073241	0.072483	0.075015	0.078768
1047.1	0.38523	0.31594	0.099362	0.079488	0.054438	0.079863	0.069465	0.28179	0.48821	0.054961	0.090836	0.098493	0.076446	0.21788	0.16222	0.091115	0.068543	0.11272	0.14191	0.11297	0.38497	0.22863	0.45258	0.11754	0.10966	0.048633	0.20302	0.13182	0.18438	0.069517	0.16377	0.39582	0.071099	0.072509	0.074934	0.076961
1048	0.38374	0.31597	0.1007	0.079274	0.056854	0.081223	0.071992	0.28373	0.48973	0.055654	0.093314	0.099912	0.075559	0.21716	0.16465	0.088932	0.067536	0.11555	0.13882	0.114	0.38718	0.22965	0.45418	0.11898	0.1098	0.049103	0.20279	0.13178	0.18466	0.069773	0.16422	0.39592	0.072425	0.074621	0.075557	0.076993
1049	0.37443	0.31392	0.099849	0.078423	0.057671	0.080987	0.072587	0.28183	0.48888	0.05513	0.091387	0.099964	0.072501	0.21587	0.16376	0.089796	0.067635	0.1174	0.13643	0.10799	0.38538	0.22934	0.45542	0.11884	0.10942	0.049871	0.20242	0.13242	0.18425	0.069719	0.1649	0.39148	0.072049	0.073978	0.075548	0.077877
1049.9	0.37278	0.3147	0.099567	0.078872	0.058162	0.08316	0.074879	0.27977	0.4922	0.055098	0.08983	0.10163	0.073822	0.21412	0.16309	0.091903	0.069396	0.12168	0.13702	0.10711	0.38561	0.22998	0.45378	0.11851	0.10803	0.049838	0.20222	0.1339	0.18543	0.070582	0.16624	0.39066	0.072796	0.074552	0.075164	0.077225
1050.8	0.37074	0.3135	0.10018	0.078694	0.059151	0.083884	0.075983	0.27972	0.49505	0.056202	0.090352	0.1042	0.072838	0.21211	0.16351	0.093774	0.071033	0.12271	0.13511	0.10308	0.38459	0.23054	0.4532	0.11904	0.10762	0.050601	0.20201	0.13558	0.18532	0.071512	0.16656	0.38838	0.073114	0.073098	0.074368	0.076872
1051.7	0.36725	0.31202	0.10087	0.078207	0.059281	0.083525	0.076414	0.27525	0.49679	0.058935	0.088963	0.10305	0.071524	0.21138	0.16375	0.093187	0.069358	0.12156	0.12842	0.10303	0.38545	0.23071	0.45198	0.11757	0.10923	0.051246	0.20165	0.13678	0.18525	0.070573	0.16512	0.38596	0.073282	0.071453	0.073499	0.075721
1052.7	0.36693	0.31162	0.099955	0.078766	0.060016	0.085136	0.077244	0.27493	0.49921	0.059967	0.087227	0.10388	0.071446	0.20809	0.15913	0.095167	0.069346	0.12338	0.12596	0.10189	0.38249	0.2297	0.45032	0.11739	0.10901	0.051805	0.20146	0.13743	0.18606	0.071412	0.16361	0.3823	0.071195	0.068365	0.071745	0.073813
1053.6	0.36397	0.31515	0.098663	0.078017	0.059796	0.084366	0.074715	0.27159	0.49998	0.0581	0.086202	0.10424	0.07092	0.20815	0.15561	0.094905	0.068915	0.12485	0.12446	0.10221	0.37963	0.23045	0.44747	0.11735	0.10713	0.051637	0.20109	0.13803	0.18654	0.070541	0.1629	0.38001	0.069287	0.066973	0.072213	0.07232
1054.5	0.36266	0.31582	0.10211	0.077519	0.062726	0.083824	0.073016	0.27376	0.49985	0.060237	0.085307	0.10479	0.070571	0.20682	0.15675	0.094348	0.069226	0.12344	0.12306	0.099706	0.3795	0.23082	0.44663	0.11953	0.10757	0.053293	0.20186	0.13902	0.18732	0.069591	0.16261	0.3784	0.069053	0.068031	0.073157	0.074816
1055.4	0.36134	0.31797	0.10137	0.076509	0.062668	0.084921	0.071523	0.27325	0.49827	0.060901	0.084798	0.1022	0.07038	0.20429	0.15162	0.089664	0.0682	0.12223	0.11559	0.098707	0.37695	0.23007	0.4432	0.11825	0.10457	0.052268	0.20191	0.13853	0.18779	0.068076	0.15993	0.37561	0.068465	0.065763	0.072713	0.074301
1056.4	0.3613	0.32275	0.10289	0.078362	0.066292	0.086013	0.073328	0.27563	0.49972	0.061612	0.085205	0.10405	0.071613	0.20454	0.14784	0.088483	0.069668	0.12371	0.11534	0.097989	0.37537	0.23082	0.44271	0.11948	0.10263	0.054194	0.20267	0.14021	0.19	0.068711	0.16041	0.37671	0.068693	0.066813	0.07423	0.075534
1057.3	0.35363	0.32208	0.10312	0.080668	0.067417	0.086305	0.073201	0.27589	0.50138	0.064584	0.085182	0.10334	0.074244	0.20537	0.14723	0.087332	0.07264	0.12394	0.1118	0.094376	0.37461	0.23229	0.44408	0.11998	0.10006	0.05593	0.20324	0.14121	0.19114	0.067957	0.16043	0.37663	0.069847	0.068688	0.077268	0.076946
1058.2	0.35652	0.32438	0.10583	0.083715	0.070464	0.087966	0.075382	0.27952	0.50514	0.068376	0.087058	0.10521	0.076276	0.20456	0.14313	0.086989	0.073219	0.12189	0.11019	0.092927	0.37511	0.23236	0.44587	0.12096	0.10563	0.057265	0.20437	0.14189	0.19333	0.069843	0.16069	0.37709	0.071095	0.070158	0.078308	0.078087
1059.2	0.35542	0.32827	0.10541	0.087004	0.072685	0.089794	0.077623	0.28033	0.509	0.072638	0.090665	0.10701	0.076751	0.20352	0.13746	0.084037	0.07423	0.12105	0.10934	0.09445	0.37471	0.23415	0.4478	0.12144	0.1086	0.060069	0.20482	0.14307	0.19499	0.071299	0.16032	0.37727	0.072739	0.072445	0.079481	0.077167
1060.1	0.35517	0.32982	0.11025	0.089277	0.076705	0.091116	0.078992	0.28136	0.51262	0.077027	0.091645	0.11159	0.077595	0.20314	0.13602	0.083805	0.077179	0.12167	0.11431	0.094835	0.37327	0.23596	0.45221	0.12548	0.11091	0.063053	0.20664	0.14577	0.19726	0.072195	0.16226	0.37891	0.074543	0.076701	0.082935	0.079151
1061	0.35454	0.33492	0.11503	0.092228	0.080782	0.095056	0.08194	0.28674	0.51864	0.082252	0.097282	0.11763	0.080963	0.20489	0.13416	0.086077	0.082083	0.12201	0.11535	0.095333	0.37508	0.238	0.45655	0.12945	0.11327	0.067581	0.20887	0.14976	0.20047	0.075399	0.16584	0.38238	0.076982	0.081135	0.086782	0.082456
1061.9	0.35715	0.34035	0.12208	0.094235	0.084175	0.098159	0.084459	0.29059	0.52404	0.084235	0.10196	0.12242	0.081324	0.20624	0.13331	0.086575	0.081822	0.12113	0.11583	0.099635	0.37601	0.23915	0.45637	0.1329	0.11593	0.071388	0.2105	0.15232	0.20305	0.078312	0.16694	0.38371	0.079674	0.083754	0.08803	0.085121
1062.8	0.3596	0.33973	0.13123	0.099202	0.090544	0.10452	0.090802	0.29714	0.5308	0.091968	0.10837	0.1267	0.084414	0.20776	0.13802	0.089609	0.087882	0.12249	0.12116	0.1029	0.37805	0.24233	0.46083	0.13785	0.11399	0.077383	0.21315	0.1585	0.20659	0.081576	0.1696	0.38903	0.084408	0.088851	0.09201	0.087763
1063.8	0.3604	0.34013	0.13741	0.10223	0.094371	0.10814	0.095348	0.30139	0.53494	0.095452	0.11348	0.13099	0.087581	0.2084	0.14015	0.093774	0.092121	0.12373	0.12544	0.10464	0.37826	0.2438	0.46326	0.14201	0.11462	0.08012	0.21526	0.16114	0.20977	0.085406	0.17255	0.39271	0.08689	0.09177	0.095337	0.091508
1064.7	0.36693	0.34647	0.1473	0.11095	0.10029	0.11562	0.10392	0.3126	0.54558	0.10204	0.1236	0.13885	0.093964	0.21601	0.14723	0.10039	0.096893	0.12785	0.13041	0.11448	0.38546	0.24766	0.46812	0.1488	0.12028	0.088987	0.21839	0.16561	0.21417	0.091073	0.17757	0.39946	0.091538	0.097366	0.099902	0.098457
1065.6	0.37364	0.34749	0.15532	0.11777	0.10635	0.12221	0.10936	0.32144	0.55233	0.1075	0.12822	0.14492	0.099308	0.21844	0.15263	0.10315	0.1017	0.12943	0.13543	0.12009	0.38772	0.24999	0.47235	0.15484	0.12461	0.093589	0.2212	0.16857	0.21653	0.095186	0.17927	0.40207	0.096797	0.10304	0.10209	0.10313
1066.5	0.38313	0.35488	0.16191	0.12632	0.11418	0.12782	0.1174	0.33065	0.55836	0.11445	0.13308	0.15075	0.10409	0.22274	0.15413	0.10897	0.10952	0.1309	0.1428	0.12448	0.39007	0.25267	0.4783	0.16044	0.12939	0.098446	0.22437	0.17439	0.21988	0.09834	0.18316	0.40787	0.10131	0.10954	0.10552	0.10701
1067.5	0.38992	0.36282	0.17038	0.13375	0.1186	0.13528	0.12351	0.33998	0.56638	0.11818	0.13652	0.15833	0.10928	0.22653	0.1559	0.11221	0.1124	0.13367	0.14541	0.12857	0.39428	0.25429	0.48218	0.16533	0.13311	0.1033	0.22653	0.17789	0.22261	0.10227	0.18646	0.41195	0.10457	0.11568	0.10782	0.11305
1068.4	0.40001	0.37119	0.17913	0.14312	0.12659	0.14472	0.13091	0.35339	0.57511	0.12458	0.14349	0.16366	0.11429	0.23208	0.15924	0.11645	0.11681	0.1368	0.14841	0.13394	0.39871	0.25691	0.48832	0.17051	0.13796	0.11018	0.22978	0.18275	0.22506	0.10659	0.18789	0.41689	0.10828	0.12022	0.10992	0.11875
1069.3	0.40559	0.38239	0.18867	0.14934	0.13451	0.15263	0.13699	0.36148	0.58216	0.12935	0.14871	0.16909	0.11891	0.2354	0.16269	0.11968	0.12298	0.13657	0.1516	0.13667	0.40147	0.25887	0.49247	0.17358	0.14233	0.11441	0.23267	0.1872	0.22752	0.1107	0.18991	0.42185	0.11228	0.12715	0.11055	0.12189
1070.2	0.41106	0.39012	0.19137	0.15423	0.1385	0.15874	0.13929	0.36364	0.58394	0.13091	0.15145	0.17057	0.11815	0.23524	0.16175	0.1223	0.12687	0.13472	0.15553	0.13759	0.40097	0.25989	0.49337	0.17585	0.1439	0.11438	0.23381	0.18901	0.22686	0.11074	0.18926	0.42236	0.11322	0.12819	0.11174	0.12373
1071.2	0.41542	0.39477	0.19804	0.15682	0.14187	0.16332	0.14389	0.36736	0.58784	0.13286	0.15496	0.17313	0.12043	0.23206	0.16489	0.12134	0.12974	0.13421	0.15766	0.141	0.40181	0.26061	0.49163	0.17753	0.14316	0.11421	0.23577	0.18941	0.22712	0.11302	0.18597	0.42363	0.11445	0.12784	0.11118	0.12605
1072.1	0.41948	0.39714	0.20102	0.16174	0.1477	0.16932	0.14689	0.37145	0.58794	0.13547	0.16264	0.17651	0.1219	0.23318	0.16735	0.12593	0.13625	0.13617	0.16018	0.14521	0.40438	0.26207	0.49219	0.18089	0.14467	0.11529	0.23794	0.19328	0.22775	0.11507	0.18741	0.42567	0.11676	0.13008	0.11282	0.12779
1073	0.423	0.40302	0.20513	0.16391	0.15075	0.17438	0.14744	0.36972	0.58914	0.13759	0.16302	0.17725	0.12379	0.23525	0.17163	0.12817	0.14209	0.13769	0.15948	0.14799	0.40434	0.26186	0.48811	0.18232	0.14312	0.11438	0.23985	0.1956	0.2275	0.11496	0.18701	0.42699	0.11822	0.13137	0.11183	0.12727
1073.9	0.42003	0.40052	0.20159	0.1636	0.15095	0.17206	0.14628	0.36776	0.58514	0.13614	0.16252	0.17515	0.12345	0.23097	0.1709	0.12717	0.1422	0.13321	0.15853	0.14423	0.4006	0.26045	0.48311	0.18178	0.13939	0.11235	0.23994	0.19565	0.22618	0.11351	0.18278	0.42493	0.11724	0.12811	0.11073	0.12575
1074.9	0.4204	0.39779	0.20187	0.16355	0.15231	0.17489	0.14884	0.3679	0.58694	0.13808	0.16387	0.17509	0.12507	0.23183	0.1729	0.12643	0.14243	0.13438	0.15548	0.14339	0.40222	0.26054	0.47956	0.18205	0.13877	0.11188	0.24136	0.1982	0.22742	0.11498	0.18054	0.427	0.11834	0.12896	0.10978	0.12633
1075.8	0.4159	0.38884	0.19611	0.16094	0.15059	0.17596	0.14364	0.3625	0.58382	0.13696	0.16141	0.17047	0.1228	0.23055	0.1718	0.12189	0.14044	0.13184	0.15092	0.14198	0.39996	0.25879	0.47504	0.17998	0.13618	0.10939	0.24055	0.19906	0.22648	0.11227	0.17736	0.42515	0.11678	0.12939	0.10868	0.12435
1076.7	0.40988	0.38837	0.18757	0.15304	0.14443	0.17075	0.13705	0.35302	0.57872	0.13209	0.15469	0.16144	0.11807	0.22401	0.17114	0.1133	0.13638	0.12469	0.14701	0.13504	0.39228	0.25558	0.46603	0.17566	0.13051	0.10426	0.23875	0.19342	0.22497	0.10878	0.16883	0.42001	0.11287	0.12405	0.10508	0.11951
1077.6	0.40285	0.38136	0.17843	0.14638	0.13745	0.16507	0.13203	0.3464	0.57057	0.12494	0.1487	0.15195	0.11293	0.21631	0.16651	0.10514	0.13107	0.11682	0.14467	0.12852	0.38619	0.25321	0.45955	0.17102	0.12403	0.099422	0.23595	0.19027	0.22306	0.10571	0.16174	0.41481	0.10989	0.11819	0.10301	0.1157
1078.6	0.39765	0.37518	0.1703	0.1378	0.13175	0.16251	0.12628	0.33693	0.56353	0.11902	0.13956	0.14408	0.10618	0.21063	0.16167	0.099078	0.1262	0.11312	0.13839	0.12448	0.38034	0.25044	0.45072	0.16685	0.11616	0.092586	0.23314	0.18785	0.22004	0.10098	0.15391	0.40878	0.10593	0.11298	0.098499	0.11001
1079.5	0.39441	0.37147	0.16584	0.13157	0.12777	0.15904	0.122	0.332	0.5565	0.1134	0.13197	0.13711	0.10004	0.20519	0.15795	0.090999	0.12307	0.10825	0.13462	0.12076	0.37506	0.24756	0.44455	0.1628	0.10958	0.088081	0.23079	0.18333	0.21876	0.097247	0.14674	0.40335	0.10322	0.10771	0.094929	0.10353
1080.4	0.39375	0.3673	0.16371	0.12757	0.12293	0.15757	0.11812	0.32438	0.55146	0.10763	0.12742	0.13039	0.095631	0.201	0.15561	0.087547	0.12198	0.10654	0.13006	0.11079	0.37278	0.24623	0.44095	0.1596	0.10563	0.083768	0.22891	0.18144	0.21732	0.095396	0.14166	0.39847	0.10061	0.10196	0.092492	0.098945
1081.3	0.39383	0.36182	0.16041	0.12461	0.12169	0.1571	0.11766	0.32143	0.54775	0.10642	0.12355	0.12608	0.09299	0.20049	0.15237	0.086367	0.12103	0.10474	0.12672	0.10907	0.37104	0.24603	0.43989	0.15745	0.10332	0.080915	0.22813	0.18144	0.21572	0.093821	0.13787	0.39777	0.099616	0.10023	0.090769	0.096871
1082.2	0.39169	0.35327	0.15261	0.1187	0.11797	0.15483	0.11446	0.3126	0.543	0.10224	0.11585	0.12211	0.089421	0.19498	0.14738	0.079607	0.11757	0.10079	0.11766	0.10152	0.36579	0.24384	0.43542	0.15378	0.098567	0.074455	0.22579	0.17811	0.21278	0.088883	0.13109	0.3935	0.09596	0.095983	0.08687	0.090983
1083.2	0.39031	0.34905	0.14594	0.11543	0.1155	0.15575	0.114	0.30915	0.53928	0.1008	0.1135	0.11919	0.088911	0.19487	0.14498	0.074239	0.1189	0.10076	0.11603	0.099517	0.36454	0.24259	0.43529	0.15298	0.098406	0.071943	0.22508	0.17542	0.21293	0.088845	0.12784	0.3924	0.095072	0.093876	0.087699	0.087337
1084.1	0.3802	0.33731	0.13313	0.10718	0.10772	0.14855	0.10517	0.29653	0.52999	0.095026	0.10621	0.10966	0.083578	0.18706	0.13973	0.068038	0.11432	0.09274	0.10624	0.092638	0.35621	0.23916	0.42688	0.1479	0.090971	0.065362	0.22197	0.17044	0.2092	0.084913	0.1208	0.38646	0.090032	0.087069	0.08318	0.08044
1085	0.37357	0.33352	0.12164	0.10223	0.10534	0.14444	0.10134	0.29097	0.52275	0.095251	0.10285	0.10512	0.080722	0.18587	0.13504	0.064407	0.11295	0.08463	0.10098	0.090317	0.35065	0.23747	0.42218	0.14548	0.086422	0.062587	0.2198	0.16674	0.20774	0.083431	0.11503	0.38409	0.087413	0.084021	0.080503	0.076607
1085.9	0.36326	0.32052	0.11005	0.094673	0.098981	0.13886	0.093643	0.28176	0.51628	0.089531	0.092103	0.09905	0.076245	0.17878	0.12527	0.057904	0.11093	0.079055	0.090785	0.084611	0.34479	0.23391	0.41301	0.14105	0.078584	0.05612	0.21627	0.16167	0.20502	0.079645	0.10688	0.37669	0.084312	0.077659	0.076036	0.069073
1086.8	0.35329	0.31206	0.10142	0.089041	0.093897	0.1342	0.088329	0.27492	0.50961	0.084973	0.086042	0.093072	0.072983	0.1757	0.11794	0.053787	0.10871	0.074192	0.086447	0.082172	0.34045	0.23149	0.4055	0.13687	0.073111	0.052923	0.21348	0.156	0.204	0.07779	0.10159	0.37146	0.081799	0.073494	0.072461	0.065457
1087.8	0.34418	0.30262	0.089601	0.08214	0.086076	0.12526	0.078472	0.26287	0.50253	0.077889	0.075129	0.082481	0.065947	0.16481	0.10729	0.0468	0.10266	0.063307	0.075533	0.072094	0.33145	0.22819	0.39473	0.12875	0.064833	0.045634	0.20818	0.14878	0.19897	0.071481	0.093374	0.36146	0.076737	0.066107	0.067022	0.059129
1088.7	0.34075	0.30217	0.087296	0.079376	0.082667	0.12316	0.075861	0.26158	0.4995	0.074543	0.070606	0.079767	0.064825	0.16249	0.10554	0.046471	0.10244	0.061294	0.073405	0.070001	0.32874	0.22732	0.39151	0.12636	0.062894	0.043904	0.20659	0.14635	0.19794	0.070435	0.091323	0.35845	0.075976	0.0627	0.066043	0.058684
1089.6	0.32991	0.29535	0.076562	0.069646	0.075176	0.11531	0.068524	0.2528	0.49289	0.064469	0.059131	0.070283	0.059385	0.15318	0.097001	0.038828	0.095306	0.054701	0.064744	0.061737	0.31979	0.22326	0.38294	0.11938	0.056384	0.037443	0.20327	0.1371	0.19408	0.065656	0.085088	0.34717	0.071598	0.054626	0.061057	0.050988
1090.5	0.32483	0.29411	0.071202	0.065792	0.072306	0.11223	0.066567	0.24873	0.48817	0.059763	0.056185	0.064581	0.057466	0.15172	0.09296	0.033922	0.090851	0.048163	0.063442	0.05843	0.31471	0.2218	0.37915	0.11547	0.054576	0.03676	0.20123	0.13148	0.19206	0.063743	0.083414	0.34412	0.068388	0.049416	0.059756	0.04932
1091.5	0.32264	0.28995	0.064451	0.061167	0.068673	0.10897	0.061505	0.24346	0.48622	0.058078	0.051929	0.060639	0.056077	0.14543	0.086504	0.02963	0.085997	0.041136	0.059267	0.056137	0.31059	0.22015	0.37464	0.1131	0.052636	0.032317	0.19876	0.12779	0.19006	0.061531	0.079857	0.33901	0.065892	0.04529	0.059828	0.043217
1092.4	0.32097	0.2854	0.062143	0.058649	0.068457	0.1087	0.060028	0.24283	0.48332	0.057699	0.048694	0.058756	0.05603	0.14585	0.082896	0.030201	0.083929	0.037614	0.057689	0.056699	0.30751	0.21948	0.37268	0.1117	0.049851	0.031886	0.19822	0.12412	0.18915	0.062048	0.078803	0.33814	0.064919	0.04234	0.058833	0.040404
1093.3	0.31724	0.27627	0.056318	0.05452	0.068912	0.1061	0.058134	0.23732	0.48139	0.055774	0.044073	0.057285	0.054935	0.1412	0.077299	0.025446	0.081184	0.032709	0.053723	0.057319	0.30404	0.21807	0.36809	0.10869	0.047433	0.03024	0.19612	0.11932	0.18744	0.059968	0.076762	0.3347	0.062815	0.040809	0.057389	0.03525
1094.2	0.31742	0.2692	0.056117	0.0549	0.06808	0.10695	0.057895	0.23663	0.48143	0.0547	0.040987	0.057305	0.053035	0.14045	0.073911	0.023351	0.081658	0.031191	0.052102	0.058766	0.30195	0.21752	0.36532	0.10864	0.045961	0.03007	0.19499	0.1176	0.18623	0.059745	0.077046	0.33558	0.062703	0.040212	0.058258	0.033671
1095.1	0.3118	0.26383	0.051265	0.051722	0.067421	0.10398	0.053757	0.23151	0.47791	0.054164	0.034793	0.054217	0.050765	0.13431	0.069561	0.019213	0.080295	0.028407	0.047397	0.058316	0.29562	0.21596	0.36001	0.10604	0.041975	0.026619	0.19359	0.11385	0.18483	0.057165	0.073082	0.33019	0.061536	0.03929	0.055336	0.02965
1096	0.30938	0.26093	0.047615	0.051279	0.066756	0.10242	0.051689	0.22926	0.4758	0.05161	0.029981	0.048201	0.046426	0.13133	0.065581	0.017907	0.079691	0.024948	0.044195	0.054096	0.29119	0.21471	0.35583	0.10344	0.038672	0.026231	0.19298	0.11033	0.183	0.055456	0.071798	0.32776	0.061422	0.037185	0.053067	0.028282
1097	0.3077	0.25709	0.047027	0.050382	0.065785	0.10058	0.048509	0.22244	0.47583	0.048822	0.028607	0.046448	0.044319	0.12775	0.064357	0.015205	0.078566	0.02518	0.041154	0.051133	0.2865	0.21321	0.35118	0.10176	0.037447	0.024948	0.19295	0.10838	0.18257	0.053233	0.070515	0.32494	0.061369	0.035808	0.051598	0.027119
1097.9	0.31026	0.25508	0.041743	0.04821	0.061149	0.099128	0.045505	0.21289	0.47294	0.044577	0.022253	0.03976	0.039718	0.12573	0.056316	0.012829	0.074926	0.021769	0.038983	0.044448	0.27976	0.21143	0.34597	0.098309	0.032502	0.021425	0.19136	0.1046	0.18085	0.049996	0.067925	0.31833	0.058519	0.02991	0.049342	0.021987
1098.8	0.31413	0.25382	0.038203	0.048399	0.061366	0.09717	0.045224	0.20649	0.47148	0.044009	0.019125	0.041063	0.040116	0.12399	0.054365	0.014637	0.074386	0.021487	0.041232	0.045598	0.27815	0.2114	0.34477	0.098482	0.032291	0.021769	0.19077	0.10472	0.1809	0.048635	0.066722	0.31737	0.05994	0.029842	0.04887	0.021165
1099.7	0.31699	0.25113	0.035329	0.046056	0.057665	0.096092	0.043284	0.19635	0.4702	0.039687	0.015195	0.039432	0.038673	0.12177	0.050044	0.012987	0.072267	0.017903	0.040761	0.041775	0.27462	0.21003	0.33976	0.096715	0.028268	0.020319	0.18864	0.10184	0.18014	0.045615	0.067168	0.31517	0.059555	0.026105	0.048872	0.018996
1100.6	0.32097	0.25318	0.035356	0.045674	0.056192	0.095709	0.044083	0.19093	0.4695	0.037676	0.016011	0.040678	0.039263	0.12556	0.052383	0.012966	0.072884	0.021218	0.042209	0.044691	0.27199	0.20909	0.33974	0.09638	0.028176	0.020384	0.18794	0.10117	0.1809	0.045443	0.067221	0.31403	0.060499	0.023036	0.049038	0.018265
1101.6	0.32267	0.25086	0.030617	0.044302	0.052963	0.093191	0.043236	0.18447	0.46556	0.034755	0.01258	0.037312	0.037296	0.12366	0.050492	0.011841	0.073169	0.018347	0.042013	0.046032	0.27021	0.20846	0.3373	0.09474	0.026892	0.018086	0.18544	0.098853	0.18093	0.043611	0.065895	0.31183	0.060561	0.021886	0.048944	0.015783
1102.5	0.32039	0.24785	0.028127	0.044148	0.051049	0.090438	0.040375	0.17934	0.46402	0.033594	0.012549	0.034771	0.037544	0.12172	0.04757	0.012763	0.072811	0.017963	0.039709	0.049785	0.26838	0.20741	0.33571	0.094021	0.025765	0.017587	0.18415	0.097556	0.18042	0.042177	0.064895	0.31151	0.061749	0.020872	0.049373	0.015495
1103.4	0.32234	0.25093	0.024938	0.041983	0.047607	0.09045	0.039166	0.17339	0.46133	0.030704	0.012096	0.029087	0.036461	0.12158	0.044759	0.011442	0.072312	0.018227	0.036606	0.048688	0.26388	0.20636	0.33202	0.09235	0.021205	0.01643	0.18273	0.095394	0.18014	0.041474	0.064955	0.30978	0.059695	0.018811	0.049035	0.01328
1104.3	0.33093	0.24926	0.025668	0.045233	0.049851	0.091709	0.040541	0.17106	0.46484	0.031053	0.014189	0.031199	0.037452	0.1256	0.04784	0.017813	0.073872	0.027087	0.035637	0.050862	0.26516	0.20711	0.33412	0.0952	0.022355	0.018904	0.18302	0.097638	0.18153	0.044641	0.066262	0.31235	0.062061	0.020605	0.050892	0.014208
1105.2	0.33054	0.24253	0.023424	0.043297	0.048478	0.089915	0.037799	0.1632	0.46385	0.028651	0.012301	0.026866	0.035674	0.12219	0.043217	0.017549	0.075067	0.025178	0.033209	0.051751	0.26142	0.20616	0.33009	0.094564	0.018852	0.017822	0.18189	0.095538	0.18051	0.041966	0.065205	0.31175	0.060999	0.021075	0.049466	0.012104
1106.1	0.33297	0.24088	0.018146	0.04107	0.046817	0.090115	0.036223	0.15279	0.46226	0.025473	0.010089	0.024144	0.035636	0.12126	0.041251	0.016188	0.073434	0.028366	0.032326	0.048431	0.25665	0.20418	0.32792	0.094162	0.015746	0.017844	0.18094	0.092805	0.17981	0.041087	0.063764	0.30817	0.059766	0.017678	0.048847	0.010828
1107.1	0.33847	0.24269	0.021876	0.043277	0.047881	0.094868	0.039484	0.15069	0.46238	0.025913	0.012131	0.025371	0.038173	0.12523	0.046596	0.018804	0.078506	0.034335	0.034261	0.047444	0.256	0.20519	0.3274	0.097084	0.016665	0.019028	0.1815	0.094606	0.18127	0.042642	0.06523	0.31105	0.061275	0.019951	0.049947	0.012525
1108	0.33761	0.23762	0.018351	0.042745	0.045704	0.094694	0.036253	0.14373	0.46137	0.024182	0.01122	0.020751	0.037743	0.12351	0.043884	0.020305	0.078411	0.035484	0.03045	0.047724	0.25193	0.20367	0.32245	0.096148	0.01444	0.017733	0.18055	0.092188	0.18018	0.041016	0.062149	0.30936	0.060776	0.01903	0.046771	0.012274
1108.9	0.33753	0.23918	0.01772	0.040429	0.042006	0.096367	0.034133	0.13925	0.45779	0.024678	0.012343	0.015092	0.038037	0.12185	0.045229	0.019917	0.079736	0.036793	0.031587	0.047746	0.24694	0.20257	0.32041	0.094343	0.011779	0.017201	0.18023	0.090223	0.17936	0.03958	0.062507	0.30813	0.059726	0.016382	0.044515	0.011418
1109.8	0.34266	0.24274	0.01643	0.039953	0.040497	0.098981	0.034316	0.13343	0.45705	0.025309	0.014985	0.016468	0.039958	0.12404	0.046907	0.023406	0.082271	0.04393	0.031171	0.04928	0.24663	0.20315	0.32115	0.096354	0.011422	0.019201	0.17949	0.09168	0.17988	0.040891	0.066691	0.30873	0.061818	0.017274	0.045812	0.012487
1110.7	0.34685	0.24196	0.01718	0.039294	0.040019	0.10002	0.03125	0.13008	0.4563	0.02483	0.014357	0.014214	0.041289	0.12334	0.044891	0.026563	0.085463	0.046782	0.027336	0.050189	0.24352	0.20318	0.31814	0.096045	0.0088943	0.018647	0.17932	0.093345	0.17921	0.03995	0.067943	0.31072	0.06085	0.016878	0.04393	0.010489
1111.6	0.34562	0.23962	0.011017	0.036868	0.03794	0.097242	0.027103	0.12305	0.45522	0.022871	0.014131	0.010577	0.040027	0.12129	0.04348	0.025454	0.084285	0.05135	0.022518	0.047304	0.23856	0.20189	0.31518	0.094218	0.0059771	0.017327	0.17744	0.092202	0.17861	0.039735	0.066978	0.30819	0.059064	0.013493	0.041819	0.010425
1112.6	0.34943	0.24183	0.013762	0.036356	0.038796	0.09921	0.026795	0.12075	0.45567	0.026009	0.016702	0.012933	0.043029	0.12378	0.04685	0.029981	0.086761	0.060645	0.025099	0.050059	0.23807	0.20253	0.31656	0.093604	0.0074686	0.019109	0.17804	0.094329	0.17883	0.041486	0.07325	0.31155	0.060846	0.012698	0.043971	0.010446
1113.5	0.34919	0.23748	0.010378	0.035559	0.038472	0.097856	0.02594	0.11703	0.45552	0.02427	0.017159	0.012342	0.044433	0.12176	0.043938	0.031659	0.088646	0.063621	0.022265	0.050507	0.23739	0.20231	0.31469	0.092191	0.0065002	0.016614	0.17712	0.094225	0.17875	0.040859	0.073086	0.30971	0.061258	0.011285	0.042815	0.0080046
1114.4	0.34561	0.23107	0.013621	0.033744	0.038324	0.098631	0.023953	0.11529	0.45427	0.024725	0.016816	0.0082786	0.045171	0.1192	0.044821	0.032443	0.088901	0.069485	0.020991	0.045054	0.2335	0.20175	0.31093	0.091027	0.0049159	0.013877	0.17769	0.092907	0.17816	0.041923	0.070605	0.30837	0.060237	0.010197	0.041883	0.0073265
1115.3	0.34612	0.2348	0.017455	0.036011	0.038939	0.10248	0.027651	0.12082	0.45739	0.030452	0.026072	0.011917	0.049062	0.12441	0.049864	0.035826	0.0917	0.07918	0.02699	0.047955	0.23797	0.2035	0.31425	0.096177	0.0091378	0.016851	0.1788	0.094911	0.18024	0.048047	0.076916	0.31131	0.064683	0.014646	0.045574	0.013291
1116.2	0.3491	0.23516	0.017083	0.036577	0.039091	0.10598	0.028016	0.12099	0.45863	0.035037	0.028393	0.014704	0.051425	0.12417	0.049576	0.03915	0.093994	0.086572	0.031368	0.049624	0.24067	0.2043	0.31462	0.097231	0.010468	0.018662	0.17974	0.095016	0.18031	0.05001	0.080601	0.31388	0.066846	0.018814	0.0462	0.014709
1117.1	0.34756	0.23783	0.019125	0.038561	0.041002	0.1085	0.030215	0.12237	0.46127	0.039413	0.03361	0.018821	0.055344	0.12502	0.055341	0.040852	0.099857	0.091802	0.033023	0.050864	0.24343	0.20541	0.31684	0.10151	0.012512	0.019098	0.18032	0.096598	0.18273	0.054262	0.081876	0.31452	0.070207	0.021218	0.04881	0.018954
1118	0.34621	0.24353	0.022279	0.040118	0.042507	0.11263	0.031748	0.12384	0.46072	0.044908	0.039124	0.020911	0.058629	0.12971	0.058843	0.044022	0.1018	0.097786	0.034054	0.053446	0.24525	0.20664	0.31881	0.10667	0.016484	0.021881	0.18085	0.098193	0.18435	0.058726	0.086616	0.31692	0.071724	0.026258	0.052968	0.024
1119	0.35901	0.25106	0.024556	0.04562	0.047639	0.1188	0.038438	0.13041	0.46499	0.054153	0.049182	0.029557	0.065719	0.13524	0.0665	0.052555	0.10655	0.10499	0.042014	0.061981	0.25367	0.20965	0.32529	0.11302	0.023787	0.027458	0.18233	0.10315	0.18841	0.066765	0.094963	0.32336	0.076174	0.032054	0.058142	0.03119
1119.9	0.36253	0.25135	0.028116	0.046927	0.050552	0.12363	0.04263	0.13113	0.4673	0.060735	0.053008	0.033631	0.06982	0.13728	0.071197	0.056197	0.10958	0.10889	0.047517	0.065451	0.25596	0.21101	0.32682	0.11664	0.027022	0.028411	0.18351	0.1052	0.18971	0.071006	0.097805	0.32582	0.078583	0.035606	0.059547	0.034413
1120.8	0.36463	0.25937	0.032088	0.04759	0.053215	0.12609	0.045381	0.13309	0.46968	0.067893	0.058189	0.035529	0.073271	0.1412	0.078382	0.059223	0.11368	0.10903	0.052615	0.068957	0.25925	0.21199	0.33021	0.12093	0.030382	0.031058	0.18395	0.10671	0.19109	0.075197	0.10284	0.32677	0.08155	0.038199	0.062776	0.038112
1121.7	0.37561	0.26827	0.038584	0.050641	0.058458	0.13218	0.052867	0.14272	0.4755	0.077294	0.068156	0.043445	0.080424	0.15132	0.086656	0.068179	0.12009	0.11437	0.062232	0.08092	0.26775	0.2146	0.33776	0.12824	0.039634	0.037693	0.18663	0.1123	0.19364	0.08236	0.11066	0.33365	0.087157	0.045189	0.068897	0.045157
1122.6	0.38571	0.27417	0.043242	0.054254	0.060291	0.13653	0.057716	0.14789	0.47875	0.086019	0.072813	0.050968	0.086968	0.15617	0.095095	0.078436	0.12564	0.11701	0.069864	0.087123	0.27446	0.2166	0.34303	0.13283	0.04666	0.041508	0.18897	0.11608	0.19569	0.088959	0.11551	0.33945	0.092186	0.050436	0.073001	0.050178
1123.5	0.38521	0.27837	0.041019	0.054038	0.059437	0.13467	0.057489	0.14597	0.47961	0.09193	0.072782	0.051971	0.087007	0.1597	0.095634	0.079018	0.12886	0.11353	0.071393	0.090464	0.27395	0.21622	0.34158	0.13451	0.048326	0.041063	0.18917	0.11528	0.19492	0.090356	0.11506	0.33828	0.094664	0.050978	0.073211	0.051527
1124.5	0.39279	0.28787	0.042639	0.057477	0.061897	0.13698	0.062052	0.15306	0.4823	0.10295	0.07675	0.058184	0.091421	0.1648	0.10023	0.0884	0.1332	0.11167	0.074962	0.10242	0.28001	0.21761	0.34581	0.13855	0.054005	0.045026	0.19032	0.11768	0.19614	0.094521	0.11718	0.34239	0.09796	0.055017	0.076581	0.055205
1125.4	0.4025	0.29018	0.048335	0.061666	0.066535	0.14206	0.066293	0.15846	0.48521	0.11311	0.081636	0.065141	0.09723	0.17075	0.10446	0.098739	0.13791	0.11077	0.076517	0.11095	0.2844	0.21991	0.34982	0.14373	0.059262	0.04794	0.19265	0.12131	0.19815	0.099568	0.11966	0.34775	0.10319	0.058615	0.080839	0.059676
1126.3	0.40443	0.28872	0.048059	0.064058	0.066864	0.14409	0.065847	0.15458	0.48455	0.12038	0.078833	0.063221	0.097053	0.169	0.10625	0.10012	0.13748	0.10491	0.075167	0.10897	0.28447	0.22043	0.34881	0.14397	0.059078	0.047446	0.19234	0.11854	0.19842	0.10083	0.11786	0.34575	0.10458	0.059656	0.079035	0.059712
1127.2	0.41141	0.2933	0.054039	0.068258	0.072476	0.14621	0.073174	0.15718	0.49127	0.13369	0.084919	0.070337	0.1007	0.17589	0.11238	0.10106	0.14358	0.10323	0.081111	0.11827	0.28864	0.22225	0.35047	0.14711	0.064469	0.051404	0.19391	0.11943	0.19948	0.10513	0.12001	0.34968	0.10869	0.06228	0.081333	0.064686
1128.1	0.41371	0.29558	0.058439	0.07012	0.074431	0.15014	0.076536	0.1591	0.49426	0.14119	0.086067	0.072815	0.10433	0.17885	0.11855	0.10359	0.14624	0.10136	0.083792	0.12536	0.29217	0.22267	0.35265	0.14839	0.067304	0.053836	0.19442	0.12101	0.19949	0.10708	0.12023	0.35285	0.11024	0.064838	0.083739	0.066738
1129	0.41895	0.30153	0.06236	0.072971	0.077487	0.15273	0.079132	0.15652	0.49727	0.14714	0.088443	0.073185	0.106	0.18372	0.12606	0.10436	0.15192	0.099141	0.08597	0.13168	0.29361	0.22354	0.35446	0.14897	0.069761	0.057685	0.19492	0.12259	0.20116	0.10902	0.1207	0.35455	0.11359	0.066406	0.086127	0.06989
1129.9	0.42276	0.30199	0.062373	0.074526	0.078255	0.15342	0.085789	0.15869	0.50091	0.15287	0.089115	0.074293	0.10804	0.18505	0.12953	0.1024	0.15352	0.095609	0.090679	0.13942	0.29622	0.22314	0.35353	0.14834	0.072184	0.058811	0.19418	0.12233	0.20126	0.11054	0.11978	0.35523	0.11449	0.06802	0.08774	0.070619
1130.9	0.4213	0.30203	0.065841	0.073808	0.079458	0.15389	0.089686	0.15907	0.50025	0.15568	0.0888	0.073887	0.10856	0.18733	0.1358	0.10081	0.15492	0.090598	0.092035	0.14761	0.29494	0.22206	0.34983	0.14556	0.073329	0.057613	0.19358	0.12077	0.1999	0.10949	0.11782	0.35535	0.11378	0.068094	0.090003	0.071012
1131.8	0.42104	0.30127	0.066652	0.073031	0.081037	0.15649	0.091416	0.1614	0.50037	0.1544	0.08608	0.071815	0.10664	0.18471	0.13598	0.10042	0.15487	0.087088	0.091483	0.15122	0.29429	0.22085	0.34887	0.14506	0.072626	0.057619	0.19194	0.11981	0.19978	0.10748	0.11663	0.35351	0.11397	0.069434	0.090833	0.07158
1132.7	0.41955	0.30153	0.071073	0.076411	0.084268	0.15932	0.094553	0.16448	0.50045	0.15507	0.086377	0.075447	0.10643	0.18513	0.13932	0.10263	0.15611	0.08369	0.092277	0.15179	0.29567	0.22039	0.34761	0.14669	0.074685	0.060446	0.19197	0.1183	0.20128	0.10924	0.11564	0.35331	0.11445	0.06946	0.092922	0.074275
1133.6	0.41155	0.29133	0.070477	0.077043	0.084074	0.15834	0.097563	0.16418	0.5016	0.15425	0.081549	0.072396	0.10424	0.18315	0.13776	0.10336	0.15637	0.079388	0.090678	0.14757	0.29484	0.21879	0.34331	0.14331	0.07319	0.058916	0.19096	0.11536	0.19979	0.10791	0.11419	0.35202	0.11413	0.068858	0.093974	0.071897
1134.5	0.40294	0.29303	0.074136	0.081102	0.085067	0.16126	0.10302	0.16536	0.50267	0.15123	0.081168	0.072167	0.10443	0.18406	0.14141	0.10882	0.15911	0.078937	0.091063	0.14926	0.29438	0.21761	0.34181	0.1437	0.074549	0.061298	0.19143	0.1153	0.19925	0.10825	0.11287	0.35123	0.11372	0.069972	0.095045	0.073839
1135.4	0.40258	0.29198	0.075968	0.085678	0.088682	0.16239	0.10967	0.16914	0.5079	0.14989	0.080987	0.075013	0.1048	0.18534	0.14245	0.11455	0.16267	0.077576	0.094507	0.15125	0.29608	0.21807	0.34322	0.14742	0.076289	0.065709	0.19198	0.11733	0.20017	0.10988	0.11435	0.35363	0.11584	0.07183	0.098228	0.077066
1136.3	0.39082	0.28625	0.069143	0.086393	0.086881	0.15915	0.11071	0.16366	0.50644	0.14383	0.073467	0.071064	0.10101	0.18253	0.14061	0.11052	0.16459	0.071458	0.091401	0.1472	0.29201	0.21556	0.33908	0.14556	0.071464	0.061943	0.19104	0.11566	0.19734	0.10751	0.10877	0.34768	0.11285	0.067877	0.098002	0.074171
1137.2	0.39134	0.28683	0.070687	0.090547	0.090145	0.16035	0.11973	0.16644	0.51194	0.14109	0.070545	0.069322	0.10285	0.18376	0.14286	0.11537	0.16659	0.070368	0.093652	0.15312	0.291	0.21607	0.33844	0.14719	0.072127	0.062832	0.19092	0.11802	0.19658	0.10744	0.11024	0.34873	0.11431	0.069464	0.10079	0.075375
1138.1	0.38503	0.28844	0.07135	0.092961	0.091024	0.16051	0.123	0.16665	0.51065	0.13524	0.067205	0.07148	0.10196	0.18069	0.14426	0.11195	0.16504	0.068634	0.087182	0.15363	0.28704	0.21491	0.33556	0.149	0.071296	0.062488	0.19046	0.11807	0.19505	0.1057	0.10723	0.34599	0.11179	0.066769	0.10143	0.075641
1139.1	0.38265	0.28671	0.070861	0.09399	0.094185	0.1598	0.12501	0.16533	0.51099	0.13047	0.06226	0.071571	0.10056	0.17762	0.14474	0.10524	0.16657	0.065769	0.084925	0.14982	0.28457	0.21392	0.33435	0.14989	0.070617	0.061098	0.18956	0.11831	0.19507	0.10437	0.10501	0.34311	0.11224	0.064867	0.10222	0.074336
1140	0.37765	0.29089	0.071733	0.096897	0.096832	0.16258	0.12926	0.16571	0.51235	0.1281	0.060712	0.072827	0.10011	0.17544	0.14575	0.10291	0.16878	0.067143	0.083752	0.14391	0.28308	0.21254	0.33435	0.15135	0.069165	0.061206	0.18883	0.11981	0.19463	0.10572	0.10216	0.3401	0.11219	0.063122	0.10337	0.073917
1140.9	0.37591	0.29542	0.075714	0.1004	0.10032	0.16698	0.13371	0.16679	0.5154	0.12651	0.060455	0.071317	0.10116	0.17378	0.15117	0.10547	0.16862	0.066479	0.082857	0.13927	0.28017	0.21285	0.33246	0.15236	0.070762	0.063132	0.18954	0.12213	0.19498	0.10794	0.1006	0.33915	0.11279	0.062189	0.10608	0.075393
1141.8	0.36835	0.29413	0.074034	0.10184	0.10212	0.16914	0.13296	0.1653	0.51273	0.12434	0.057527	0.071012	0.097769	0.16859	0.14896	0.099129	0.17262	0.063712	0.077879	0.12924	0.27527	0.21096	0.33264	0.15124	0.069078	0.062281	0.18841	0.12105	0.19406	0.10644	0.096832	0.3336	0.11177	0.060546	0.10542	0.071974
1142.7	0.36895	0.30094	0.081686	0.10833	0.10936	0.17626	0.13875	0.17185	0.5172	0.12769	0.061118	0.073484	0.10185	0.17186	0.15394	0.10503	0.17993	0.065311	0.083631	0.1248	0.27787	0.21177	0.33861	0.15517	0.073595	0.065751	0.19025	0.12528	0.19652	0.11128	0.09873	0.33514	0.11619	0.063632	0.10977	0.074425
1143.6	0.36372	0.3058	0.082979	0.11185	0.1123	0.1794	0.13698	0.17171	0.51598	0.12758	0.060467	0.072607	0.10058	0.16935	0.15103	0.10546	0.18178	0.063977	0.082096	0.11847	0.27381	0.21069	0.33888	0.15589	0.073459	0.065113	0.18931	0.12582	0.19656	0.11262	0.097148	0.33257	0.117	0.063247	0.11229	0.073891
1144.5	0.36491	0.31311	0.084355	0.1162	0.11649	0.1831	0.13787	0.17512	0.51735	0.1294	0.058689	0.073548	0.10277	0.16741	0.15066	0.10994	0.18709	0.062613	0.082124	0.11619	0.27237	0.20998	0.33918	0.15742	0.076118	0.066976	0.18954	0.12763	0.19738	0.11344	0.096939	0.33198	0.11855	0.064626	0.11419	0.074633
1145.5	0.36517	0.3217	0.090553	0.12301	0.12292	0.18891	0.14244	0.18251	0.5176	0.13566	0.062938	0.08096	0.10698	0.17007	0.15069	0.1156	0.19249	0.067251	0.086177	0.11217	0.27579	0.21001	0.34354	0.16035	0.080096	0.071653	0.1906	0.13091	0.19941	0.11764	0.10012	0.3343	0.12308	0.06928	0.11716	0.07661
1146.4	0.36547	0.33249	0.095089	0.12866	0.12805	0.1952	0.14583	0.18777	0.5198	0.14154	0.065523	0.084235	0.11272	0.17477	0.14995	0.12024	0.1958	0.070506	0.090556	0.11101	0.27814	0.21056	0.34534	0.16261	0.083171	0.076932	0.19175	0.13515	0.20127	0.12212	0.10342	0.33655	0.12865	0.073736	0.12042	0.079426
1147.3	0.36014	0.33084	0.09162	0.13038	0.13179	0.19715	0.14523	0.18721	0.51776	0.14175	0.065197	0.084926	0.11346	0.16804	0.14385	0.12006	0.19768	0.070147	0.088786	0.10387	0.27307	0.20893	0.34196	0.16338	0.081482	0.077439	0.19073	0.13563	0.20076	0.1221	0.10165	0.33347	0.12985	0.073828	0.12089	0.077367
1148.2	0.3614	0.33742	0.09601	0.13512	0.13941	0.20536	0.15075	0.19359	0.51947	0.14702	0.06861	0.092453	0.12017	0.17265	0.14882	0.12767	0.20554	0.075548	0.091382	0.10639	0.27515	0.21024	0.34428	0.16771	0.085557	0.083978	0.1929	0.13933	0.20226	0.12669	0.10516	0.33917	0.13496	0.078827	0.12574	0.081077
1149.1	0.36037	0.33956	0.097783	0.13939	0.14422	0.20921	0.1527	0.19511	0.51867	0.14849	0.071877	0.09506	0.1239	0.17516	0.14818	0.13091	0.20918	0.079161	0.091814	0.10042	0.27431	0.21049	0.34595	0.17103	0.089522	0.087918	0.19392	0.14207	0.20318	0.1292	0.1067	0.33952	0.13851	0.081335	0.12944	0.081424
1150	0.36034	0.33767	0.10009	0.14266	0.14847	0.21476	0.15266	0.19404	0.51796	0.15151	0.072672	0.098406	0.12798	0.17736	0.14659	0.13518	0.21639	0.083575	0.092228	0.10016	0.26999	0.21075	0.34725	0.17526	0.09255	0.09099	0.19394	0.14253	0.20396	0.13242	0.10826	0.34202	0.14227	0.083871	0.13241	0.080779
1150.9	0.36095	0.3346	0.10325	0.14834	0.1544	0.2186	0.15585	0.19584	0.51713	0.15363	0.076389	0.10541	0.13218	0.17824	0.15156	0.14733	0.22431	0.089219	0.091721	0.10048	0.27006	0.2102	0.34982	0.18026	0.09783	0.095251	0.19607	0.1467	0.20461	0.13649	0.11064	0.34429	0.14571	0.085663	0.13636	0.083218
1151.8	0.3688	0.3388	0.10948	0.15575	0.15993	0.2255	0.15931	0.20014	0.5205	0.15883	0.081231	0.11301	0.13879	0.18821	0.15578	0.15732	0.23365	0.095414	0.098531	0.10731	0.27361	0.21098	0.35451	0.18512	0.10432	0.099956	0.19779	0.14923	0.20641	0.14315	0.11578	0.34624	0.15136	0.089935	0.14178	0.086898
1152.7	0.37704	0.33776	0.11421	0.16295	0.16456	0.23077	0.1646	0.20246	0.52406	0.16474	0.087818	0.11926	0.14429	0.19085	0.1583	0.16801	0.23923	0.10093	0.10585	0.10842	0.27597	0.2114	0.35801	0.19008	0.10871	0.10654	0.19948	0.15269	0.20793	0.14948	0.11984	0.34678	0.15724	0.093444	0.14463	0.090398
1153.6	0.37725	0.33268	0.11965	0.16737	0.16683	0.23802	0.168	0.20568	0.52305	0.17006	0.091524	0.12271	0.14896	0.19179	0.15785	0.17296	0.24404	0.10662	0.10679	0.10878	0.27577	0.21116	0.35888	0.19221	0.11163	0.10955	0.20026	0.15411	0.20755	0.15501	0.12501	0.34745	0.16151	0.096487	0.14728	0.091108
1154.5	0.38468	0.33515	0.12763	0.17843	0.17333	0.24454	0.17753	0.21418	0.52795	0.17304	0.099075	0.12929	0.15599	0.19537	0.16474	0.1829	0.25005	0.11064	0.11096	0.11495	0.28169	0.21186	0.36406	0.19948	0.11908	0.11613	0.20253	0.16092	0.21035	0.16137	0.13252	0.3516	0.16872	0.10243	0.15235	0.097346
1155.4	0.3867	0.3382	0.13228	0.1839	0.17796	0.25098	0.18337	0.21938	0.5319	0.17681	0.10316	0.13166	0.16059	0.19844	0.16503	0.18728	0.25284	0.11455	0.11352	0.12055	0.28492	0.21242	0.36656	0.20548	0.12365	0.12015	0.20306	0.16446	0.21153	0.16649	0.13633	0.35317	0.17336	0.10754	0.15611	0.10031
1156.4	0.38978	0.3404	0.13899	0.19121	0.18383	0.25732	0.19084	0.22295	0.53588	0.17915	0.10779	0.13572	0.16577	0.19912	0.16635	0.19411	0.25551	0.11894	0.11462	0.1218	0.28722	0.21296	0.36904	0.2118	0.13084	0.12597	0.20491	0.16829	0.21275	0.17297	0.14128	0.35704	0.17818	0.11321	0.16012	0.10442
1157.3	0.3905	0.34253	0.14238	0.19786	0.18881	0.26018	0.19639	0.22612	0.53925	0.18221	0.11247	0.13737	0.16955	0.20131	0.16538	0.1957	0.25836	0.11861	0.11404	0.11939	0.28916	0.21195	0.37323	0.21672	0.13771	0.12727	0.20619	0.16928	0.21328	0.17673	0.14379	0.35785	0.18098	0.11604	0.16463	0.10619
1158.2	0.39608	0.34892	0.14883	0.20869	0.19766	0.26699	0.20507	0.23481	0.54495	0.18639	0.12185	0.14718	0.17672	0.20541	0.16875	0.2062	0.26622	0.12063	0.11615	0.12855	0.29505	0.21354	0.37963	0.22529	0.14538	0.13387	0.20843	0.17435	0.21607	0.18431	0.14741	0.36354	0.18739	0.12157	0.17067	0.11198
1159.1	0.39982	0.35357	0.15406	0.21484	0.20496	0.27317	0.21314	0.23846	0.55107	0.19257	0.1271	0.15111	0.18265	0.20852	0.1719	0.21275	0.27278	0.12436	0.12096	0.13328	0.2987	0.21432	0.38335	0.23059	0.15156	0.13973	0.21071	0.17894	0.21684	0.19015	0.1508	0.3658	0.19177	0.12535	0.17523	0.11583
1160	0.40896	0.35873	0.1667	0.22568	0.21364	0.2829	0.22295	0.24494	0.55828	0.2004	0.13694	0.16044	0.19128	0.21099	0.1777	0.21891	0.2797	0.12783	0.12487	0.13702	0.30117	0.21621	0.38949	0.23553	0.15863	0.14559	0.21357	0.18232	0.21922	0.19795	0.15583	0.37265	0.19559	0.12907	0.18136	0.12014
1160.9	0.41892	0.36734	0.17973	0.2366	0.22331	0.29111	0.23442	0.25483	0.5659	0.20885	0.14868	0.16552	0.19887	0.2151	0.18629	0.22583	0.28507	0.12967	0.12853	0.14296	0.30565	0.21871	0.39941	0.24234	0.16551	0.15263	0.2164	0.18717	0.22032	0.20473	0.161	0.37833	0.20071	0.13347	0.18688	0.12593
1161.8	0.4295	0.37432	0.19664	0.24912	0.23221	0.30246	0.24756	0.26651	0.57478	0.21497	0.15869	0.17347	0.20729	0.22026	0.19305	0.23325	0.29265	0.13646	0.13196	0.15239	0.30989	0.22203	0.40575	0.25149	0.17294	0.1605	0.2195	0.19501	0.22213	0.21359	0.16915	0.38539	0.20665	0.13911	0.19321	0.13181
1162.7	0.44061	0.38641	0.21284	0.263	0.24384	0.31189	0.25834	0.27766	0.58694	0.22678	0.16897	0.18074	0.21661	0.22702	0.20091	0.2383	0.29616	0.14375	0.13498	0.15856	0.31597	0.22477	0.41433	0.2596	0.18146	0.16827	0.22235	0.20277	0.22468	0.22257	0.17739	0.39054	0.21085	0.14429	0.19845	0.1379
1163.6	0.45394	0.39865	0.23204	0.27944	0.2576	0.32129	0.26826	0.2913	0.5966	0.23524	0.18293	0.19222	0.22621	0.23291	0.20919	0.24249	0.3003	0.14882	0.13792	0.16466	0.32116	0.22713	0.4242	0.2679	0.19044	0.17633	0.22629	0.20788	0.2264	0.23158	0.18241	0.3981	0.21533	0.15035	0.20547	0.14248
1164.5	0.4655	0.40954	0.24899	0.29602	0.27227	0.33006	0.28185	0.30485	0.60824	0.24464	0.19742	0.20386	0.23512	0.24092	0.22011	0.24713	0.30686	0.15198	0.14485	0.1664	0.32855	0.23001	0.43418	0.27778	0.20054	0.18429	0.2303	0.2139	0.23	0.24004	0.19157	0.4039	0.22284	0.1594	0.21337	0.1501
1165.4	0.4733	0.418	0.26342	0.30962	0.28348	0.34004	0.29171	0.31432	0.61462	0.2528	0.2069	0.21348	0.24197	0.24683	0.2261	0.25211	0.31389	0.15472	0.14886	0.17175	0.33399	0.23131	0.43745	0.28408	0.20827	0.19056	0.23252	0.22057	0.23273	0.24702	0.19629	0.40789	0.22753	0.16308	0.218	0.15471
1166.4	0.48427	0.42766	0.27631	0.32445	0.2966	0.35002	0.30114	0.32547	0.62203	0.26275	0.21773	0.22221	0.25052	0.25324	0.23407	0.25519	0.31861	0.15724	0.15224	0.17628	0.33928	0.23276	0.44222	0.28866	0.21688	0.19961	0.23433	0.22573	0.2355	0.25403	0.20164	0.41151	0.23138	0.16899	0.22202	0.15866
1167.3	0.49332	0.43084	0.29365	0.33888	0.3103	0.36135	0.31415	0.33437	0.62936	0.27065	0.22737	0.23007	0.25781	0.25889	0.24507	0.2581	0.32702	0.15819	0.15917	0.18147	0.34297	0.23432	0.4467	0.29366	0.2264	0.20557	0.23778	0.23102	0.23758	0.26065	0.20603	0.41756	0.23681	0.1744	0.22764	0.16454
1168.2	0.50044	0.43173	0.30309	0.34849	0.31822	0.36885	0.32164	0.34217	0.63367	0.2763	0.23237	0.23331	0.2612	0.26178	0.24848	0.25746	0.33052	0.1559	0.16058	0.184	0.34311	0.23439	0.44508	0.29683	0.23057	0.21011	0.23771	0.23367	0.2389	0.26417	0.21003	0.41687	0.23953	0.17506	0.23002	0.16754
1169.1	0.51015	0.43483	0.31015	0.35743	0.3261	0.37643	0.32626	0.34863	0.63972	0.28262	0.23982	0.23638	0.26558	0.26454	0.25259	0.25679	0.33468	0.15806	0.16285	0.19252	0.34453	0.23414	0.44478	0.30143	0.23615	0.21404	0.23742	0.23703	0.23978	0.2692	0.21259	0.41801	0.24272	0.17544	0.23254	0.17008
1170	0.51557	0.43235	0.31725	0.36599	0.33244	0.38363	0.33126	0.35444	0.64627	0.28848	0.24711	0.24151	0.26876	0.26443	0.2581	0.25584	0.3341	0.16083	0.16555	0.19856	0.34298	0.23328	0.44328	0.30581	0.23985	0.2181	0.23702	0.24075	0.24043	0.27314	0.21567	0.41852	0.2442	0.17752	0.23665	0.1729
1170.9	0.51895	0.43149	0.32619	0.37352	0.34006	0.39058	0.33699	0.35921	0.65104	0.29553	0.25264	0.24649	0.27054	0.26652	0.26459	0.25914	0.33862	0.16254	0.17036	0.20756	0.34251	0.23342	0.44272	0.3112	0.24481	0.2199	0.23744	0.24341	0.24132	0.27723	0.2178	0.42114	0.24725	0.17889	0.24129	0.17611
1171.8	0.52552	0.4275	0.32538	0.37921	0.34225	0.39394	0.33562	0.36033	0.65224	0.29937	0.25687	0.24968	0.2706	0.26569	0.26562	0.26061	0.33768	0.16315	0.17167	0.21404	0.3401	0.23197	0.43711	0.31514	0.24473	0.22245	0.23537	0.24303	0.24074	0.27897	0.2171	0.41772	0.24695	0.17832	0.24394	0.17581
1172.7	0.52377	0.42334	0.32497	0.3831	0.34452	0.39897	0.33535	0.35777	0.65403	0.30458	0.2589	0.2504	0.27131	0.26322	0.26911	0.26016	0.33711	0.16439	0.17294	0.22009	0.33989	0.23029	0.43437	0.31665	0.24614	0.22013	0.23389	0.24297	0.23971	0.2803	0.21605	0.41443	0.24704	0.1788	0.24556	0.17646
1173.6	0.5207	0.41666	0.32167	0.38517	0.3428	0.39933	0.33373	0.35117	0.64844	0.30574	0.25396	0.24822	0.26963	0.26025	0.2663	0.26044	0.33333	0.16287	0.16999	0.2236	0.33388	0.22785	0.42665	0.31523	0.24354	0.21695	0.23008	0.24211	0.23718	0.27828	0.21069	0.40611	0.24473	0.17618	0.24496	0.1747
1174.5	0.51501	0.40965	0.31172	0.38435	0.3415	0.39617	0.3281	0.3437	0.64208	0.30376	0.2457	0.24255	0.26503	0.25217	0.26246	0.25305	0.32894	0.16037	0.16308	0.22116	0.32851	0.22491	0.41777	0.31233	0.23956	0.20988	0.22589	0.23646	0.23446	0.27442	0.20541	0.39762	0.24254	0.17206	0.24232	0.17135
1175.4	0.51252	0.40206	0.30444	0.38414	0.34018	0.39445	0.32265	0.33645	0.63723	0.30279	0.24592	0.24069	0.26209	0.24801	0.26149	0.25184	0.32498	0.16035	0.16014	0.22231	0.325	0.22202	0.41029	0.31105	0.23468	0.20574	0.22209	0.23445	0.23203	0.27199	0.20098	0.3898	0.24033	0.16886	0.24173	0.16865
1176.3	0.50009	0.39543	0.29519	0.37868	0.33427	0.39069	0.31564	0.32589	0.62861	0.29841	0.23957	0.23312	0.25663	0.23796	0.25598	0.24393	0.31645	0.15569	0.15206	0.21461	0.31494	0.21712	0.39918	0.30605	0.22715	0.19509	0.21554	0.22834	0.22771	0.2647	0.1927	0.37869	0.23575	0.16159	0.23759	0.16304
1177.2	0.50039	0.39442	0.28972	0.37965	0.3333	0.39031	0.31368	0.32514	0.62374	0.29789	0.24085	0.23569	0.25632	0.23797	0.25622	0.24732	0.31439	0.15603	0.14989	0.21715	0.31174	0.21586	0.39531	0.30633	0.22476	0.19353	0.21149	0.2281	0.22643	0.26226	0.19155	0.37522	0.23515	0.1589	0.2398	0.16236
1178.1	0.48949	0.3864	0.28184	0.37409	0.32835	0.38746	0.30833	0.31789	0.61859	0.2939	0.2375	0.23194	0.25162	0.22889	0.25412	0.24037	0.30799	0.15074	0.14507	0.21443	0.3063	0.21158	0.38579	0.30344	0.21823	0.18533	0.20719	0.22358	0.22266	0.25802	0.18755	0.36888	0.23116	0.15156	0.23856	0.15773
1179	0.48319	0.3803	0.27624	0.36936	0.32459	0.38565	0.30441	0.3097	0.6136	0.29283	0.23816	0.23128	0.24887	0.22703	0.25431	0.23864	0.30254	0.14749	0.13931	0.21658	0.30281	0.20886	0.37861	0.30206	0.21334	0.18125	0.20266	0.22166	0.21838	0.25444	0.18201	0.36392	0.22839	0.14697	0.2382	0.15392
1179.9	0.47824	0.37945	0.26523	0.36281	0.31577	0.38067	0.29877	0.29968	0.60533	0.289	0.23048	0.22472	0.24555	0.21925	0.24812	0.23063	0.29388	0.13864	0.13242	0.21244	0.29414	0.20427	0.37066	0.29687	0.20561	0.17256	0.19669	0.21598	0.21345	0.24764	0.17552	0.35337	0.22246	0.14076	0.23578	0.14883
1180.8	0.47215	0.37239	0.25656	0.35719	0.31223	0.37504	0.29424	0.28869	0.60097	0.28538	0.22608	0.22074	0.24138	0.21433	0.24638	0.22524	0.29076	0.13116	0.12617	0.21291	0.29053	0.20128	0.36544	0.29319	0.20047	0.16748	0.19285	0.21289	0.21017	0.24308	0.17161	0.34758	0.22029	0.13729	0.23599	0.14681
1181.8	0.46008	0.35892	0.2468	0.34623	0.30468	0.36581	0.28758	0.27193	0.59405	0.2791	0.21838	0.21181	0.23264	0.20291	0.23679	0.21158	0.28103	0.12483	0.11685	0.20632	0.28407	0.19628	0.3528	0.28701	0.19023	0.15625	0.18676	0.2053	0.20516	0.23595	0.16494	0.33853	0.21611	0.1298	0.23278	0.14043
1182.6	0.4539	0.34955	0.23833	0.33872	0.29983	0.35814	0.27993	0.26183	0.58915	0.27395	0.2128	0.20315	0.22922	0.19795	0.2308	0.20306	0.2747	0.12064	0.10979	0.20134	0.27841	0.19304	0.34604	0.2833	0.18405	0.1509	0.18164	0.19943	0.2	0.23059	0.15951	0.33075	0.21337	0.12636	0.23128	0.13667
1183.5	0.44262	0.34227	0.23	0.3331	0.29366	0.35106	0.27413	0.25348	0.58201	0.27179	0.20471	0.19783	0.22609	0.19144	0.22366	0.19736	0.27239	0.11767	0.10693	0.19731	0.27302	0.18965	0.33988	0.27846	0.17827	0.14299	0.17738	0.19376	0.19629	0.22599	0.15628	0.32152	0.20994	0.12138	0.22923	0.133
1184.4	0.42324	0.32521	0.21885	0.32255	0.28375	0.34358	0.26399	0.24282	0.57415	0.26491	0.19631	0.19003	0.22071	0.18361	0.21651	0.18624	0.2666	0.11514	0.10154	0.19203	0.26744	0.18549	0.32945	0.27242	0.17126	0.13299	0.17268	0.18671	0.19072	0.22089	0.15135	0.31428	0.20613	0.11301	0.2258	0.12855
1185.4	0.41412	0.32055	0.20724	0.31187	0.27329	0.33663	0.25754	0.23234	0.5648	0.25756	0.18827	0.18119	0.21711	0.17784	0.20868	0.17664	0.25844	0.11273	0.10103	0.18918	0.2615	0.18192	0.32105	0.26776	0.16531	0.12295	0.1674	0.17887	0.18459	0.21746	0.14604	0.3062	0.20115	0.10731	0.22284	0.12399
1186.3	0.40247	0.31217	0.19018	0.2981	0.25848	0.32684	0.24378	0.2166	0.55146	0.24848	0.17597	0.16583	0.21204	0.16857	0.19849	0.16437	0.25161	0.10568	0.089997	0.18249	0.25152	0.17647	0.31012	0.26013	0.15641	0.11074	0.16141	0.16824	0.17701	0.2124	0.13597	0.29509	0.19313	0.097194	0.21555	0.11618
1187.2	0.39308	0.30533	0.18142	0.28904	0.24758	0.31877	0.23724	0.20809	0.54118	0.24602	0.16818	0.1594	0.20856	0.16186	0.19365	0.15711	0.24721	0.10248	0.084447	0.18253	0.24622	0.17307	0.30234	0.25623	0.15131	0.10222	0.15763	0.16278	0.17292	0.20967	0.13332	0.29026	0.18969	0.092363	0.21184	0.11064
1188.1	0.38728	0.30035	0.17007	0.27635	0.23487	0.31158	0.229	0.19875	0.53152	0.23868	0.16052	0.14842	0.20575	0.15647	0.18559	0.14628	0.24189	0.096209	0.080173	0.18187	0.24067	0.16852	0.29784	0.25136	0.14667	0.094028	0.15348	0.1559	0.16797	0.20594	0.13056	0.28729	0.18633	0.086391	0.20994	0.10654
1189	0.38026	0.29206	0.15859	0.26412	0.22431	0.30241	0.22117	0.18333	0.52124	0.23121	0.14887	0.1372	0.20133	0.14743	0.17392	0.13643	0.23632	0.087716	0.071581	0.17873	0.23185	0.16461	0.29097	0.24806	0.14054	0.085396	0.14829	0.14826	0.16259	0.20024	0.12529	0.28173	0.18267	0.079845	0.20647	0.098878
1189.9	0.3779	0.28329	0.15346	0.25538	0.2178	0.29743	0.21507	0.17309	0.51527	0.22953	0.14197	0.13223	0.19931	0.14312	0.16549	0.13102	0.23467	0.08568	0.06738	0.18116	0.22961	0.16184	0.28748	0.24677	0.13718	0.082356	0.14547	0.14274	0.16046	0.19869	0.12656	0.27905	0.18201	0.075132	0.20442	0.094603
1190.8	0.37181	0.27524	0.14632	0.24754	0.20845	0.29156	0.20987	0.16361	0.50583	0.22585	0.13391	0.12547	0.1973	0.13862	0.15774	0.12459	0.23078	0.080935	0.066437	0.18134	0.22451	0.15939	0.28208	0.24532	0.13501	0.078541	0.14239	0.13773	0.15706	0.19591	0.12593	0.27371	0.18045	0.070658	0.20402	0.0915
1191.7	0.36013	0.27005	0.13461	0.23441	0.1981	0.28505	0.20121	0.14919	0.49488	0.21616	0.12159	0.1179	0.19305	0.13305	0.14864	0.11645	0.22651	0.07309	0.061386	0.18191	0.21836	0.15515	0.27788	0.2409	0.12885	0.072219	0.13797	0.12821	0.15224	0.1902	0.12274	0.26715	0.17635	0.062392	0.20142	0.086988
1192.6	0.35418	0.26493	0.12715	0.22598	0.19236	0.27973	0.19559	0.13852	0.48922	0.21288	0.11415	0.11405	0.1901	0.13019	0.14032	0.11048	0.22376	0.070625	0.05883	0.18169	0.21332	0.15279	0.27368	0.24073	0.12593	0.068786	0.13469	0.12121	0.14925	0.18958	0.12109	0.26315	0.17596	0.058302	0.19933	0.083691
1193.5	0.35172	0.26583	0.12252	0.22026	0.18772	0.275	0.19449	0.13499	0.48194	0.21057	0.10762	0.10962	0.18993	0.12885	0.13986	0.10709	0.22128	0.070907	0.059131	0.18417	0.21181	0.15104	0.27313	0.23917	0.12568	0.068037	0.13355	0.11635	0.14732	0.19092	0.12223	0.26234	0.17695	0.055869	0.19761	0.08331
1194.4	0.34079	0.25731	0.11195	0.21342	0.17747	0.26641	0.18768	0.12789	0.4712	0.20524	0.09761	0.10011	0.18625	0.12256	0.1286	0.097394	0.21605	0.064772	0.054904	0.1818	0.20532	0.14695	0.26867	0.23605	0.12147	0.063167	0.12957	0.10915	0.14199	0.18552	0.11896	0.25838	0.17311	0.050828	0.19459	0.078891
1195.3	0.3349	0.25436	0.10584	0.20809	0.17526	0.26053	0.18405	0.12488	0.46776	0.20288	0.088687	0.096966	0.18411	0.12017	0.12262	0.096077	0.21544	0.061629	0.053993	0.18099	0.2051	0.14485	0.2682	0.23665	0.12028	0.060041	0.12703	0.10325	0.13846	0.18426	0.11861	0.25601	0.17284	0.048602	0.19121	0.076323
1196.2	0.33773	0.25371	0.10207	0.20647	0.17237	0.26031	0.18264	0.12335	0.46437	0.20584	0.087561	0.093251	0.18207	0.11972	0.11443	0.095892	0.21419	0.063257	0.05518	0.18041	0.20448	0.14341	0.2673	0.23727	0.12334	0.059387	0.12518	0.10181	0.13681	0.185	0.11922	0.2567	0.17415	0.048732	0.19086	0.077078
1197.1	0.33264	0.25419	0.098003	0.20205	0.16623	0.25642	0.17818	0.11838	0.45729	0.2036	0.078919	0.087165	0.17998	0.11616	0.10694	0.090702	0.21264	0.059667	0.050474	0.17657	0.20303	0.1404	0.26555	0.23505	0.12035	0.056362	0.12182	0.097251	0.13352	0.18188	0.11893	0.25261	0.17225	0.045577	0.18834	0.07378
1198	0.32794	0.25443	0.096827	0.20075	0.16517	0.25646	0.17433	0.11508	0.45588	0.20682	0.075224	0.085233	0.17797	0.11642	0.10044	0.089917	0.21512	0.056675	0.047647	0.17522	0.20513	0.13881	0.26705	0.23846	0.122	0.056028	0.11969	0.095608	0.13279	0.18361	0.12028	0.25087	0.17227	0.043993	0.18935	0.074599
1198.9	0.32669	0.2563	0.091741	0.19685	0.16224	0.2526	0.16986	0.10994	0.45092	0.20604	0.067706	0.081743	0.17523	0.11555	0.095863	0.086392	0.21179	0.053844	0.043757	0.16781	0.20271	0.13629	0.26537	0.23834	0.12129	0.052287	0.1175	0.091544	0.13042	0.18329	0.11924	0.24694	0.17208	0.038667	0.18749	0.071739
1199.8	0.32516	0.25998	0.091879	0.19615	0.15946	0.25497	0.16987	0.10763	0.44868	0.21056	0.067421	0.080765	0.17718	0.11773	0.09518	0.084544	0.21244	0.055115	0.044363	0.16659	0.20387	0.13492	0.27046	0.24021	0.12404	0.055212	0.11603	0.092542	0.13077	0.18545	0.12134	0.249	0.17352	0.039952	0.19095	0.072399
1200.7	0.31787	0.25435	0.087568	0.19266	0.15549	0.25005	0.16756	0.10195	0.44293	0.20985	0.058421	0.07458	0.17684	0.11402	0.090253	0.077629	0.21042	0.051297	0.039535	0.15406	0.20201	0.13203	0.2697	0.2413	0.12042	0.051028	0.11211	0.086339	0.12719	0.18432	0.1197	0.24477	0.17154	0.035776	0.18846	0.068875
1201.6	0.31949	0.24769	0.086976	0.19317	0.15437	0.24951	0.16769	0.098085	0.44159	0.21673	0.057864	0.074307	0.17817	0.11541	0.091801	0.081047	0.20891	0.04941	0.043187	0.14554	0.20307	0.13064	0.27019	0.2449	0.12281	0.050532	0.11041	0.084431	0.1254	0.1857	0.12209	0.24505	0.17296	0.036653	0.19045	0.068668
1202.5	0.31587	0.24285	0.080751	0.18963	0.15103	0.24478	0.16193	0.094326	0.43608	0.21574	0.051414	0.072161	0.17697	0.11309	0.08662	0.076637	0.20538	0.045874	0.041498	0.13173	0.19891	0.12713	0.26672	0.24275	0.11829	0.047346	0.10598	0.079947	0.12119	0.1819	0.1178	0.24041	0.17126	0.034395	0.18796	0.065041
1203.4	0.31277	0.24357	0.080309	0.19082	0.1541	0.24893	0.16365	0.095469	0.43537	0.2206	0.053422	0.076256	0.18089	0.11722	0.090433	0.07643	0.20856	0.0482	0.046518	0.12869	0.20257	0.1265	0.27236	0.24653	0.12082	0.049675	0.10478	0.081073	0.1218	0.18628	0.12072	0.24394	0.1748	0.037871	0.19179	0.068301
1204.3	0.31007	0.23982	0.075915	0.18706	0.15467	0.24679	0.16115	0.092923	0.43068	0.22073	0.04948	0.0751	0.17941	0.11607	0.087831	0.073168	0.20519	0.047028	0.044567	0.11807	0.19956	0.1233	0.26987	0.24658	0.11655	0.045373	0.10194	0.077034	0.11942	0.18679	0.11996	0.23946	0.17354	0.03556	0.191	0.066648
1205.2	0.31174	0.24422	0.075541	0.18724	0.15592	0.24729	0.16168	0.092966	0.42808	0.2244	0.048879	0.077538	0.18137	0.11989	0.089427	0.073146	0.20477	0.0494	0.047706	0.11085	0.19878	0.12169	0.27238	0.24849	0.11451	0.047395	0.10103	0.077355	0.11915	0.19022	0.12073	0.23844	0.17519	0.035627	0.1935	0.06532
1206.1	0.30645	0.2433	0.071143	0.18662	0.1573	0.24935	0.16362	0.092773	0.42309	0.22399	0.045583	0.076242	0.18058	0.12058	0.084481	0.066999	0.20596	0.049988	0.04786	0.10373	0.19689	0.11965	0.2716	0.25089	0.11119	0.047721	0.098934	0.076872	0.1182	0.19338	0.117	0.23764	0.17508	0.034134	0.1939	0.066303
1207	0.30351	0.23963	0.071488	0.18687	0.15682	0.25228	0.17039	0.091718	0.42147	0.22854	0.044776	0.077143	0.18217	0.12528	0.085662	0.064846	0.20464	0.053152	0.052532	0.098176	0.1979	0.11797	0.27305	0.25506	0.11171	0.04769	0.097467	0.077658	0.11839	0.19629	0.12044	0.23917	0.17657	0.034412	0.19666	0.067506
1207.9	0.30013	0.24164	0.073562	0.18777	0.15712	0.2526	0.17455	0.09073	0.42086	0.2323	0.042433	0.075999	0.18336	0.12948	0.085408	0.067117	0.20747	0.052936	0.055732	0.088285	0.19672	0.11567	0.27196	0.25747	0.10986	0.047335	0.094954	0.078128	0.11821	0.19881	0.12047	0.23594	0.17564	0.035592	0.19853	0.065797
1208.8	0.30044	0.2446	0.075326	0.19217	0.15824	0.25461	0.18052	0.093764	0.42014	0.2349	0.043067	0.079228	0.18558	0.13546	0.089855	0.068851	0.21081	0.054555	0.061157	0.083194	0.19639	0.11482	0.27237	0.26149	0.11167	0.049101	0.094105	0.080824	0.11801	0.20283	0.12156	0.23933	0.17831	0.037014	0.20139	0.067678
1209.7	0.29801	0.23807	0.073794	0.1949	0.1582	0.25627	0.1821	0.094338	0.41968	0.23542	0.042216	0.081283	0.18624	0.13843	0.092312	0.069587	0.21334	0.053726	0.063956	0.083532	0.19632	0.113	0.2721	0.26222	0.11188	0.048478	0.091883	0.082284	0.11834	0.20473	0.12101	0.24065	0.17957	0.037884	0.20336	0.06986
1210.6	0.30234	0.23958	0.074881	0.1965	0.1603	0.25764	0.18448	0.1011	0.42125	0.23662	0.043687	0.084623	0.19121	0.1454	0.10001	0.072683	0.21635	0.057813	0.065919	0.082842	0.19781	0.11211	0.27513	0.26256	0.11284	0.049929	0.090964	0.085752	0.11913	0.20772	0.12302	0.24319	0.18236	0.039788	0.20878	0.071007
1211.5	0.30841	0.2429	0.076983	0.20013	0.16384	0.25905	0.18585	0.10515	0.42215	0.23693	0.049487	0.0874	0.19699	0.14955	0.10532	0.074642	0.22075	0.06046	0.065632	0.081999	0.19804	0.11142	0.27869	0.26417	0.11296	0.052042	0.090106	0.087033	0.11927	0.20909	0.12266	0.24582	0.18543	0.041196	0.21324	0.072276
1212.4	0.30685	0.23834	0.077579	0.20104	0.16516	0.26234	0.18887	0.11025	0.42138	0.23691	0.053292	0.089712	0.19974	0.1542	0.10645	0.074546	0.22404	0.063797	0.064745	0.082679	0.19879	0.11106	0.27849	0.26483	0.11407	0.053233	0.089509	0.087923	0.11808	0.21162	0.12228	0.24743	0.18947	0.040738	0.2165	0.074147
1213.3	0.30274	0.23903	0.078746	0.20167	0.16525	0.26472	0.19002	0.1099	0.41884	0.23489	0.057485	0.090417	0.20286	0.15787	0.10343	0.072254	0.22505	0.066213	0.062433	0.078959	0.19946	0.10985	0.27995	0.26458	0.11301	0.052977	0.086525	0.089046	0.11762	0.21361	0.12132	0.24689	0.19192	0.040279	0.22036	0.073673
1214.2	0.30874	0.24973	0.081413	0.20346	0.16921	0.26923	0.19551	0.11407	0.41994	0.23689	0.06447	0.092421	0.20671	0.16409	0.10544	0.072002	0.23001	0.070327	0.067927	0.079298	0.20135	0.10991	0.28169	0.26807	0.11593	0.055912	0.086657	0.091039	0.1171	0.21702	0.12257	0.25005	0.19603	0.041098	0.22479	0.076701
1215.1	0.30795	0.24795	0.081556	0.20452	0.16925	0.27008	0.19519	0.11162	0.41706	0.23465	0.065114	0.093638	0.20824	0.16309	0.1057	0.070632	0.23016	0.073382	0.070643	0.079019	0.20121	0.10834	0.28042	0.26859	0.11548	0.054712	0.084874	0.090174	0.11542	0.21955	0.12229	0.24857	0.19814	0.039237	0.22552	0.077897
1216	0.30306	0.24377	0.080894	0.20612	0.16935	0.27104	0.19772	0.11389	0.41502	0.23286	0.06408	0.092488	0.20841	0.16348	0.10539	0.070262	0.23234	0.077477	0.074803	0.080264	0.20185	0.10746	0.27671	0.27083	0.114	0.054062	0.083703	0.09133	0.11427	0.22317	0.12377	0.24884	0.20157	0.040018	0.22708	0.079343
1216.9	0.307	0.24159	0.082384	0.20936	0.17075	0.27293	0.20007	0.11243	0.415	0.23239	0.067047	0.092471	0.21101	0.16308	0.10737	0.071475	0.23395	0.080599	0.079582	0.079065	0.20184	0.10725	0.27789	0.27323	0.11504	0.056152	0.082496	0.092842	0.11403	0.22506	0.12816	0.25235	0.20734	0.04326	0.23059	0.082595
1217.8	0.31345	0.23793	0.084801	0.21348	0.17418	0.27624	0.20455	0.11604	0.41842	0.23683	0.069421	0.096734	0.2165	0.16272	0.11242	0.074177	0.24089	0.086333	0.086688	0.08552	0.20228	0.10705	0.27745	0.27684	0.11901	0.059581	0.08303	0.093771	0.1145	0.22772	0.13204	0.25709	0.21259	0.046101	0.23387	0.086389
1218.7	0.3126	0.23143	0.088512	0.21883	0.17683	0.27987	0.20791	0.11751	0.41953	0.23993	0.073644	0.10184	0.22259	0.16448	0.11497	0.079216	0.24823	0.093215	0.088888	0.083728	0.20582	0.10812	0.27995	0.27961	0.12374	0.060905	0.082074	0.095663	0.11547	0.23249	0.13673	0.2608	0.21871	0.050871	0.23896	0.089152
1219.6	0.31439	0.23185	0.09314	0.22416	0.18085	0.28286	0.21314	0.1195	0.42118	0.24279	0.080422	0.10539	0.22811	0.16625	0.11533	0.081137	0.2558	0.10019	0.092068	0.082385	0.20745	0.1095	0.28001	0.28469	0.12817	0.064555	0.080773	0.098262	0.11642	0.23609	0.14075	0.26654	0.22514	0.055653	0.24393	0.090543
1220.5	0.31911	0.23431	0.095452	0.22637	0.18313	0.28506	0.21593	0.11909	0.41975	0.2439	0.087785	0.10945	0.23238	0.16716	0.11563	0.083464	0.26232	0.10584	0.094772	0.080139	0.20785	0.10949	0.28178	0.28722	0.13232	0.065587	0.079725	0.1001	0.11684	0.24038	0.14399	0.27024	0.23058	0.059371	0.24948	0.093795
1221.4	0.32227	0.23826	0.09748	0.22864	0.18437	0.28399	0.21781	0.12056	0.42041	0.24485	0.090837	0.11269	0.23853	0.16717	0.11802	0.087393	0.26713	0.1117	0.096114	0.081537	0.20804	0.10943	0.2807	0.29146	0.13383	0.067213	0.078705	0.10197	0.11634	0.24531	0.14564	0.27384	0.23377	0.059657	0.25296	0.096159
1222.3	0.32543	0.23568	0.097838	0.23173	0.18732	0.28458	0.22047	0.12032	0.41932	0.24541	0.093064	0.11059	0.24134	0.16461	0.1167	0.089523	0.27082	0.11636	0.097208	0.078895	0.20709	0.10967	0.28212	0.29469	0.13523	0.067206	0.077325	0.10466	0.11619	0.24801	0.14839	0.27756	0.23865	0.060847	0.25785	0.098231
1223.2	0.32416	0.23115	0.097903	0.23301	0.18812	0.28309	0.21998	0.11947	0.41763	0.242	0.095065	0.10884	0.2454	0.16227	0.11908	0.089539	0.27362	0.11968	0.09844	0.082913	0.20395	0.10879	0.28102	0.29718	0.1348	0.068717	0.075861	0.10746	0.11533	0.25099	0.15074	0.2813	0.24303	0.061517	0.26165	0.10034
1224.1	0.32628	0.23056	0.10028	0.23815	0.19108	0.28438	0.22416	0.12107	0.41877	0.24279	0.10104	0.11273	0.25084	0.16349	0.12218	0.096701	0.27978	0.12286	0.10284	0.087616	0.20392	0.10919	0.2828	0.30158	0.1387	0.071799	0.076778	0.11116	0.1168	0.25531	0.15637	0.28777	0.24783	0.063577	0.26721	0.1063
1225	0.32451	0.23149	0.10431	0.24225	0.19704	0.2882	0.22545	0.12444	0.42193	0.24464	0.10362	0.1181	0.25655	0.16246	0.12653	0.10114	0.28576	0.12752	0.10668	0.093642	0.20203	0.10983	0.28511	0.30577	0.14247	0.077718	0.076731	0.11537	0.11809	0.26088	0.16104	0.29504	0.25214	0.063446	0.27205	0.10968
1225.9	0.32214	0.22322	0.10398	0.24432	0.20045	0.28885	0.2256	0.12467	0.42012	0.2429	0.10374	0.1185	0.25742	0.15872	0.12877	0.10218	0.28938	0.1318	0.1076	0.09377	0.19975	0.1089	0.28464	0.30907	0.14475	0.077836	0.07606	0.11769	0.11838	0.26379	0.16328	0.2979	0.25496	0.064005	0.27464	0.1112
1226.8	0.3247	0.22174	0.1112	0.2462	0.2042	0.29323	0.22897	0.12944	0.42315	0.24399	0.11055	0.12714	0.26319	0.16155	0.13703	0.10599	0.29572	0.13954	0.11573	0.098308	0.20063	0.11059	0.28733	0.3151	0.15045	0.083669	0.077713	0.12246	0.11917	0.27145	0.17002	0.30582	0.26013	0.067897	0.27936	0.11722
1227.7	0.32567	0.22195	0.1163	0.24843	0.20988	0.29541	0.23139	0.13377	0.42517	0.24535	0.11404	0.13411	0.26814	0.16086	0.1394	0.11054	0.30144	0.14456	0.12353	0.099376	0.20019	0.11206	0.28791	0.32071	0.15671	0.087932	0.078279	0.1258	0.1201	0.27663	0.17677	0.31124	0.26319	0.069859	0.28364	0.12061
1228.6	0.32779	0.22061	0.119	0.24788	0.21468	0.29855	0.23473	0.13687	0.42687	0.24638	0.11467	0.13879	0.2722	0.16201	0.14304	0.10985	0.30833	0.15061	0.12964	0.10035	0.20005	0.11307	0.29012	0.32693	0.16257	0.090483	0.077781	0.12788	0.12071	0.28374	0.18261	0.31606	0.26602	0.072168	0.28784	0.12339
1229.4	0.33377	0.21463	0.122	0.24989	0.21962	0.3014	0.23949	0.13751	0.42904	0.24901	0.11905	0.14193	0.27845	0.16495	0.14963	0.11038	0.31547	0.15807	0.13657	0.10056	0.20356	0.1144	0.2934	0.33317	0.16878	0.093826	0.078444	0.13035	0.12163	0.29167	0.19096	0.32051	0.27063	0.075859	0.29306	0.12827
1230.3	0.34298	0.21622	0.13135	0.25455	0.2277	0.30854	0.24495	0.14138	0.43403	0.25621	0.12815	0.15226	0.28798	0.17012	0.15467	0.11513	0.32641	0.16775	0.14777	0.10536	0.20769	0.11793	0.30116	0.34046	0.17919	0.10158	0.079803	0.13691	0.12472	0.30106	0.20092	0.33085	0.27602	0.080271	0.30045	0.13559
1231.2	0.34391	0.22055	0.13457	0.25855	0.23586	0.31202	0.24865	0.14598	0.43607	0.26194	0.13503	0.15958	0.29528	0.17583	0.15889	0.12092	0.33446	0.17531	0.15373	0.11039	0.21258	0.1194	0.30431	0.34701	0.1862	0.10835	0.079615	0.14112	0.12643	0.30712	0.20972	0.33805	0.28078	0.085775	0.30623	0.141
1232.1	0.34733	0.22056	0.13662	0.26269	0.24224	0.31646	0.25411	0.14984	0.43728	0.26819	0.1427	0.16809	0.30032	0.18127	0.1652	0.12187	0.34243	0.18399	0.15743	0.1146	0.21631	0.12042	0.30773	0.35537	0.19327	0.11437	0.080556	0.14475	0.12841	0.31486	0.21576	0.34251	0.28484	0.08852	0.31151	0.14665
1233	0.35149	0.22307	0.14359	0.27013	0.25008	0.32159	0.25912	0.15462	0.44006	0.27542	0.15269	0.17486	0.30687	0.18686	0.17426	0.12794	0.34982	0.19383	0.1645	0.12324	0.22228	0.12189	0.31395	0.36314	0.20044	0.12299	0.082631	0.15148	0.12963	0.32171	0.22522	0.35023	0.2913	0.093078	0.31805	0.15449
1233.9	0.358	0.23146	0.14881	0.27455	0.25598	0.32489	0.26156	0.15788	0.44104	0.2794	0.15947	0.18029	0.3119	0.19303	0.17676	0.13563	0.35642	0.20055	0.16994	0.13056	0.22557	0.12305	0.3153	0.36891	0.20948	0.13011	0.083507	0.15502	0.13086	0.32595	0.23047	0.35539	0.29502	0.096686	0.32188	0.15768
1234.8	0.3613	0.23537	0.1512	0.27599	0.26029	0.32771	0.26572	0.16282	0.43951	0.27969	0.16261	0.18451	0.31531	0.19676	0.18402	0.13921	0.36063	0.2087	0.173	0.13869	0.22709	0.12214	0.31473	0.37415	0.21332	0.13603	0.084205	0.15723	0.13059	0.33043	0.23559	0.35782	0.2974	0.098786	0.3241	0.16147
1235.7	0.3655	0.2378	0.1555	0.28126	0.266	0.33105	0.27097	0.16756	0.44273	0.28412	0.17012	0.18935	0.32104	0.20111	0.19288	0.14219	0.36827	0.21615	0.18098	0.14489	0.23106	0.12293	0.31989	0.3804	0.2213	0.14301	0.085991	0.16006	0.13205	0.33697	0.24255	0.36339	0.30032	0.10078	0.32823	0.16633
1236.6	0.37458	0.2454	0.16318	0.28813	0.27446	0.3366	0.27836	0.17635	0.44745	0.29161	0.17742	0.19745	0.32917	0.21089	0.20098	0.15266	0.37605	0.2283	0.18916	0.15418	0.23779	0.12429	0.32792	0.3871	0.2316	0.15217	0.08863	0.16601	0.13359	0.34334	0.25252	0.37487	0.30641	0.10962	0.33311	0.17494
1237.5	0.37033	0.2463	0.16559	0.28848	0.27675	0.33782	0.27818	0.17754	0.4441	0.29065	0.17638	0.19806	0.33163	0.21218	0.20348	0.15126	0.38075	0.23294	0.18896	0.15728	0.23733	0.12257	0.32866	0.38929	0.23482	0.15295	0.088087	0.16467	0.13237	0.34384	0.25174	0.37434	0.30717	0.10986	0.33127	0.17556
1238.4	0.36956	0.25046	0.17208	0.29493	0.28212	0.34292	0.28492	0.18192	0.44683	0.29744	0.18264	0.20287	0.33672	0.21795	0.21189	0.15313	0.38994	0.24292	0.19393	0.16124	0.24308	0.12308	0.33676	0.39569	0.2411	0.15939	0.090134	0.16899	0.13302	0.3482	0.25771	0.38078	0.3106	0.11575	0.33331	0.18129
1239.3	0.36728	0.25353	0.18069	0.30398	0.28748	0.34941	0.29085	0.18736	0.45045	0.3044	0.18943	0.20926	0.34327	0.22735	0.22248	0.15757	0.4019	0.25167	0.20186	0.16694	0.25111	0.12415	0.34338	0.40289	0.2506	0.16568	0.092991	0.17376	0.13499	0.3517	0.26408	0.3886	0.31666	0.12343	0.33654	0.18736
1240.2	0.36381	0.25245	0.18135	0.3079	0.28802	0.35127	0.29203	0.18716	0.44855	0.30382	0.18696	0.20963	0.34255	0.23082	0.22553	0.15666	0.40481	0.25625	0.20052	0.16604	0.25171	0.12263	0.3442	0.40612	0.25282	0.16689	0.092888	0.17289	0.13371	0.35086	0.26507	0.38829	0.31837	0.12425	0.33424	0.18797
1241.1	0.35798	0.25492	0.18749	0.31273	0.29172	0.35629	0.29836	0.1887	0.44944	0.3046	0.1899	0.21076	0.34338	0.23484	0.23491	0.15913	0.41111	0.26207	0.20594	0.16833	0.25602	0.12219	0.34884	0.41213	0.2572	0.17094	0.094681	0.17507	0.1342	0.35495	0.26837	0.39144	0.32148	0.1266	0.3348	0.19093
1242	0.35974	0.25786	0.19313	0.319	0.29472	0.3616	0.30494	0.19459	0.45262	0.30974	0.19689	0.21311	0.34588	0.24315	0.24336	0.16519	0.41579	0.26883	0.21035	0.16807	0.25838	0.12295	0.35126	0.41579	0.262	0.17615	0.096155	0.17754	0.13403	0.35834	0.27331	0.39723	0.32494	0.13209	0.33634	0.19544
1242.9	0.35636	0.25825	0.19775	0.32426	0.29893	0.3653	0.31105	0.2031	0.45494	0.3131	0.20134	0.21748	0.34838	0.25106	0.25096	0.17054	0.41862	0.27269	0.21258	0.17151	0.26057	0.12305	0.35464	0.4221	0.26444	0.17661	0.096196	0.17958	0.13243	0.35947	0.27813	0.40216	0.32969	0.13589	0.33747	0.20044
1243.8	0.35759	0.26346	0.20217	0.32744	0.30298	0.36907	0.31775	0.20873	0.45641	0.3174	0.20618	0.21939	0.34908	0.25677	0.25713	0.17508	0.41939	0.27821	0.21182	0.1698	0.2612	0.12337	0.35852	0.42796	0.26719	0.17795	0.096316	0.18044	0.13116	0.36255	0.28206	0.40515	0.33154	0.13786	0.33834	0.20351
1244.6	0.36013	0.26965	0.20921	0.33276	0.3091	0.37368	0.3242	0.21419	0.45752	0.32163	0.21235	0.22207	0.35185	0.26408	0.26372	0.18478	0.42824	0.28253	0.21436	0.16728	0.26504	0.12342	0.36062	0.43294	0.27027	0.1789	0.096437	0.18484	0.13014	0.36592	0.28342	0.40817	0.33451	0.14156	0.33863	0.20801
1245.6	0.36154	0.27136	0.21149	0.33668	0.31031	0.37693	0.32736	0.21742	0.45732	0.32536	0.21472	0.22066	0.35277	0.272	0.26883	0.18977	0.43374	0.28524	0.21242	0.16115	0.26689	0.12327	0.35953	0.43592	0.27071	0.17832	0.095124	0.18508	0.1289	0.36533	0.28417	0.40906	0.33702	0.14222	0.33848	0.20969
1246.4	0.36132	0.27856	0.21737	0.34228	0.31531	0.3817	0.33548	0.22272	0.45836	0.33158	0.21837	0.22842	0.35657	0.28032	0.27472	0.19861	0.43735	0.2907	0.21493	0.16057	0.27213	0.12359	0.36577	0.4442	0.27496	0.18076	0.096466	0.18904	0.12941	0.36673	0.28945	0.41434	0.3407	0.14606	0.34194	0.21418
1247.3	0.36468	0.27984	0.22096	0.34632	0.31773	0.38467	0.34161	0.22741	0.45736	0.33539	0.21965	0.23214	0.35693	0.28348	0.2816	0.20437	0.4438	0.29496	0.21578	0.15386	0.27515	0.12308	0.36665	0.44896	0.27856	0.18121	0.097172	0.19042	0.13001	0.3698	0.2911	0.41476	0.34291	0.14608	0.34206	0.21784
1248.2	0.35801	0.2798	0.21701	0.34966	0.31854	0.38539	0.34364	0.22952	0.45513	0.33389	0.22023	0.23253	0.35676	0.28944	0.28426	0.20533	0.44869	0.29285	0.21424	0.1487	0.27305	0.12092	0.36706	0.45013	0.2766	0.17858	0.095941	0.18939	0.12844	0.36889	0.29256	0.41303	0.34441	0.14428	0.34119	0.2199
1249.1	0.35579	0.28135	0.2183	0.3527	0.31814	0.38629	0.34567	0.23235	0.4557	0.33545	0.22033	0.23693	0.3558	0.29589	0.28954	0.20477	0.45056	0.29702	0.20919	0.14777	0.27089	0.11995	0.36724	0.45274	0.278	0.1763	0.095471	0.18843	0.12778	0.36871	0.29613	0.41388	0.34701	0.14554	0.34273	0.2218
1250	0.35491	0.28566	0.22119	0.35583	0.3216	0.38965	0.3487	0.23689	0.45368	0.33704	0.22226	0.24186	0.35644	0.2988	0.29155	0.20679	0.4497	0.29979	0.20786	0.14354	0.26942	0.11816	0.37034	0.45518	0.27843	0.17482	0.094053	0.18719	0.1252	0.36858	0.29933	0.4144	0.34954	0.14722	0.34528	0.22557
1250.9	0.35463	0.29016	0.22026	0.35748	0.32333	0.3908	0.35023	0.24212	0.45568	0.33933	0.22474	0.2424	0.35621	0.30375	0.29622	0.20763	0.44983	0.29893	0.20944	0.13873	0.2697	0.11637	0.37176	0.45606	0.2793	0.17274	0.091639	0.18572	0.12339	0.36967	0.30145	0.4137	0.35276	0.14753	0.34593	0.22845
1251.8	0.35312	0.29268	0.22015	0.36104	0.32618	0.39629	0.35208	0.24396	0.45741	0.34025	0.22897	0.24721	0.35768	0.31188	0.29852	0.21299	0.4491	0.29942	0.21008	0.14013	0.26962	0.11537	0.375	0.45638	0.28139	0.17254	0.090176	0.18623	0.12241	0.37118	0.30583	0.41678	0.35535	0.15244	0.34986	0.23032
1252.7	0.35499	0.29475	0.21999	0.36159	0.32607	0.3987	0.35235	0.24268	0.45656	0.34195	0.2282	0.25123	0.35834	0.31278	0.296	0.21483	0.44411	0.29854	0.2087	0.1357	0.26963	0.1131	0.37408	0.45589	0.28283	0.16862	0.087464	0.18246	0.11955	0.37124	0.30363	0.41561	0.35817	0.15374	0.35191	0.2322
1253.6	0.35079	0.29332	0.22173	0.36301	0.32887	0.4043	0.3565	0.24767	0.45503	0.344	0.22876	0.25512	0.35916	0.31589	0.29629	0.21929	0.44023	0.29539	0.21184	0.13382	0.26996	0.11097	0.3765	0.4581	0.28567	0.16925	0.085686	0.18024	0.11844	0.37276	0.30544	0.41709	0.36028	0.15617	0.35592	0.23643
1254.5	0.34965	0.29195	0.21894	0.36337	0.32808	0.40373	0.35721	0.24871	0.4551	0.34429	0.2258	0.25766	0.35772	0.31941	0.29741	0.22013	0.43895	0.29135	0.2135	0.13412	0.26845	0.1078	0.37527	0.45625	0.28596	0.16637	0.08351	0.17682	0.117	0.37202	0.30699	0.41661	0.3623	0.15739	0.35747	0.23971
1255.4	0.35064	0.28979	0.21974	0.36543	0.33009	0.40848	0.35902	0.25004	0.45756	0.34342	0.22506	0.26326	0.35882	0.32406	0.30023	0.22389	0.44176	0.28957	0.21339	0.13275	0.26738	0.10596	0.37586	0.45661	0.2883	0.16457	0.082623	0.17512	0.11657	0.37404	0.30956	0.41652	0.3652	0.15994	0.36266	0.24476
1256.3	0.34417	0.28683	0.21784	0.36152	0.32835	0.40754	0.35687	0.24885	0.45225	0.34197	0.22197	0.26136	0.35626	0.32389	0.30071	0.22124	0.43515	0.28396	0.21122	0.12592	0.26405	0.10185	0.36973	0.45487	0.2871	0.1585	0.079484	0.16848	0.11433	0.37281	0.30583	0.41069	0.36722	0.15639	0.36502	0.2475
1257.2	0.33884	0.28504	0.22038	0.36206	0.33003	0.40826	0.35877	0.25455	0.45084	0.34598	0.22615	0.26158	0.35534	0.3291	0.3038	0.22442	0.43568	0.28147	0.21372	0.12317	0.2669	0.10021	0.37127	0.45486	0.28847	0.15817	0.077512	0.16668	0.11443	0.37424	0.30913	0.41158	0.37122	0.16003	0.37118	0.25278
1258	0.33867	0.28778	0.21903	0.36322	0.33197	0.4101	0.36087	0.25833	0.45074	0.34882	0.22966	0.26168	0.35928	0.33672	0.30434	0.22926	0.43682	0.28105	0.21951	0.12234	0.27068	0.098457	0.37366	0.45477	0.28982	0.15751	0.075813	0.16467	0.1137	0.37703	0.31444	0.41263	0.37815	0.1615	0.37713	0.25933
1258.9	0.33358	0.28729	0.21865	0.36105	0.33211	0.41262	0.36038	0.25845	0.44994	0.34849	0.23297	0.26071	0.36127	0.34188	0.30307	0.23441	0.43447	0.28029	0.21918	0.11824	0.27417	0.097035	0.37015	0.45601	0.29011	0.15512	0.073574	0.16284	0.11305	0.37833	0.31281	0.4094	0.38028	0.15956	0.38212	0.26135
1259.8	0.32859	0.28715	0.21904	0.36029	0.33116	0.41211	0.36297	0.25925	0.44578	0.35035	0.23561	0.25893	0.36255	0.34494	0.30359	0.23671	0.43108	0.2822	0.22174	0.11689	0.27648	0.095003	0.36929	0.45518	0.28957	0.15534	0.070685	0.15864	0.11176	0.38138	0.31489	0.4093	0.38421	0.15872	0.38543	0.2638
1260.7	0.33029	0.29497	0.22582	0.36661	0.33514	0.41822	0.37203	0.27001	0.45309	0.35843	0.2414	0.26679	0.37037	0.35803	0.30917	0.24724	0.43877	0.29119	0.23183	0.12348	0.28546	0.096334	0.37855	0.461	0.29453	0.16251	0.071558	0.16036	0.11348	0.38902	0.32257	0.41591	0.39254	0.16683	0.39427	0.27505
1261.6	0.32808	0.29152	0.22514	0.36492	0.33494	0.41961	0.37322	0.27131	0.45414	0.35828	0.24027	0.27123	0.37145	0.36112	0.31029	0.25003	0.43933	0.29542	0.23574	0.12634	0.28781	0.095508	0.37777	0.46351	0.29372	0.15991	0.069356	0.15842	0.11202	0.39139	0.32526	0.4128	0.39539	0.16397	0.39614	0.28025
1262.5	0.33327	0.29691	0.22913	0.36864	0.33679	0.42357	0.37718	0.27752	0.45529	0.36216	0.24568	0.27564	0.37198	0.36709	0.31719	0.25549	0.44355	0.30016	0.24161	0.12915	0.29152	0.096165	0.38025	0.46611	0.29477	0.16099	0.068427	0.1574	0.11284	0.39586	0.32796	0.41117	0.39912	0.16578	0.40131	0.28619
1263.4	0.33551	0.29994	0.23128	0.3742	0.3388	0.42723	0.38383	0.28435	0.45809	0.36801	0.24911	0.28117	0.37409	0.37396	0.3215	0.25921	0.44674	0.30674	0.24778	0.13574	0.2949	0.096831	0.38703	0.47058	0.29847	0.16268	0.067772	0.15889	0.11278	0.4017	0.33365	0.41272	0.40549	0.16915	0.40627	0.29396
1264.3	0.33617	0.29692	0.23094	0.37569	0.3415	0.42891	0.38594	0.29015	0.46086	0.37071	0.25035	0.28514	0.37636	0.37971	0.32367	0.26654	0.45099	0.30904	0.24884	0.14113	0.29698	0.096519	0.38805	0.47515	0.29987	0.16056	0.066873	0.16077	0.11238	0.40311	0.33551	0.41172	0.4094	0.16969	0.40951	0.30016
1265.2	0.332	0.2911	0.22575	0.37361	0.34116	0.42679	0.3831	0.28859	0.45592	0.36988	0.24908	0.28479	0.37457	0.38046	0.32119	0.26594	0.44904	0.30836	0.24687	0.14168	0.29609	0.094492	0.38491	0.47342	0.29715	0.15696	0.062588	0.15975	0.11004	0.40261	0.33395	0.40414	0.40979	0.16425	0.40965	0.30027
1266.1	0.33985	0.29935	0.22998	0.37931	0.34546	0.433	0.38852	0.29591	0.45938	0.37577	0.25346	0.28973	0.37951	0.39147	0.32592	0.27189	0.45425	0.31753	0.25366	0.1499	0.30053	0.094493	0.38953	0.47669	0.3026	0.16392	0.063107	0.16347	0.11112	0.40551	0.33938	0.40693	0.41617	0.16978	0.41652	0.30706
1266.9	0.33669	0.29823	0.23001	0.37885	0.34588	0.4352	0.38843	0.296	0.46177	0.37723	0.25235	0.29336	0.38414	0.39398	0.32336	0.27741	0.45595	0.32323	0.25459	0.15769	0.29858	0.091727	0.38851	0.47983	0.305	0.16441	0.060784	0.16695	0.11043	0.40657	0.33934	0.40634	0.41869	0.16795	0.41874	0.31249
1267.8	0.33435	0.29409	0.22978	0.3799	0.3495	0.43761	0.39126	0.30124	0.463	0.38098	0.25506	0.29807	0.39043	0.3971	0.32595	0.28446	0.46174	0.32818	0.25898	0.16367	0.2987	0.090551	0.38731	0.4817	0.30597	0.16584	0.058782	0.16914	0.11122	0.40889	0.34338	0.40498	0.42034	0.16952	0.42315	0.31886
1268.7	0.33603	0.29794	0.2304	0.38184	0.34996	0.44184	0.39179	0.30276	0.46138	0.38175	0.25618	0.30084	0.39493	0.40151	0.32854	0.28708	0.46494	0.33349	0.2661	0.16599	0.29945	0.089365	0.3886	0.48171	0.30744	0.16977	0.0565	0.16897	0.11266	0.41258	0.34454	0.40304	0.42177	0.16977	0.4272	0.32244
1269.6	0.33855	0.30263	0.23453	0.38524	0.35305	0.44669	0.39469	0.30809	0.4628	0.38454	0.26098	0.30465	0.4003	0.40647	0.33194	0.2963	0.47048	0.34089	0.26963	0.17162	0.29871	0.088562	0.39021	0.48491	0.30971	0.17377	0.056823	0.17127	0.11472	0.41642	0.34908	0.40567	0.42393	0.17106	0.43229	0.32784
1270.5	0.33678	0.30709	0.23307	0.38831	0.3553	0.45006	0.39778	0.31061	0.46259	0.38827	0.26184	0.30971	0.40539	0.4093	0.33577	0.30503	0.47483	0.34437	0.27729	0.17581	0.29734	0.086734	0.38954	0.48826	0.31023	0.17573	0.055272	0.17261	0.11673	0.42076	0.35153	0.40428	0.42591	0.17119	0.43609	0.33114
1271.4	0.33048	0.30526	0.2329	0.38862	0.35662	0.45004	0.39878	0.3077	0.45772	0.39037	0.25926	0.31084	0.40761	0.41016	0.33653	0.30872	0.47833	0.34556	0.28114	0.172	0.29761	0.085089	0.38795	0.48808	0.30738	0.17656	0.054756	0.17345	0.11747	0.4228	0.35467	0.40157	0.4268	0.17254	0.43901	0.33149
1272.3	0.33265	0.31275	0.23402	0.38923	0.35656	0.4498	0.39813	0.30573	0.45755	0.39292	0.25882	0.31524	0.40955	0.41496	0.33883	0.31231	0.47856	0.34657	0.28587	0.17401	0.29679	0.082659	0.38892	0.48931	0.30629	0.18062	0.054028	0.17449	0.11894	0.42479	0.35674	0.39928	0.42801	0.1717	0.44103	0.3313
1273.2	0.33148	0.31118	0.23449	0.39178	0.36104	0.45188	0.40205	0.30649	0.45955	0.39745	0.26022	0.32066	0.41082	0.41767	0.33867	0.32026	0.48271	0.35051	0.29136	0.17654	0.29729	0.080265	0.39076	0.494	0.30746	0.18586	0.054786	0.17931	0.11997	0.42882	0.36282	0.39947	0.4318	0.17347	0.44437	0.33455
1274.1	0.3301	0.31298	0.23181	0.39221	0.36048	0.44941	0.40187	0.30142	0.45616	0.39848	0.25868	0.32297	0.41044	0.41595	0.3351	0.31942	0.4835	0.34469	0.29635	0.17517	0.29438	0.077385	0.38865	0.49388	0.30559	0.18743	0.051665	0.17833	0.11941	0.43022	0.36415	0.39295	0.4304	0.17313	0.44419	0.33321
1274.9	0.32953	0.31249	0.23491	0.39328	0.36331	0.45033	0.4036	0.30242	0.45387	0.40336	0.26	0.32504	0.41189	0.41681	0.33454	0.32148	0.48552	0.34117	0.29912	0.17243	0.29309	0.075966	0.38883	0.49339	0.30645	0.19014	0.050471	0.18136	0.11966	0.43387	0.36803	0.39052	0.43069	0.17394	0.44499	0.33313
1275.8	0.33362	0.3115	0.23177	0.3952	0.36428	0.44846	0.40585	0.30315	0.45518	0.40731	0.26057	0.32785	0.41212	0.41846	0.33386	0.31972	0.48597	0.34077	0.30789	0.17388	0.29155	0.074299	0.3901	0.49564	0.30738	0.19218	0.049157	0.18063	0.12091	0.43765	0.36967	0.38573	0.42864	0.17315	0.44673	0.33278
1276.7	0.33161	0.30825	0.22795	0.39237	0.36282	0.44799	0.4053	0.29819	0.44888	0.40442	0.25764	0.32185	0.40998	0.41244	0.32906	0.31568	0.48463	0.33456	0.30974	0.16504	0.28579	0.071785	0.38419	0.49404	0.3057	0.1891	0.046409	0.17704	0.11867	0.43849	0.36527	0.38039	0.42644	0.16865	0.44528	0.32873
1277.6	0.32691	0.31455	0.22755	0.39182	0.35985	0.44485	0.40639	0.29738	0.4443	0.40787	0.25459	0.3188	0.41032	0.40804	0.32606	0.31304	0.48311	0.3286	0.31455	0.16191	0.28024	0.070042	0.37994	0.4937	0.30442	0.18664	0.043597	0.17521	0.11772	0.43893	0.36383	0.37272	0.42432	0.16512	0.44577	0.32699
1278.5	0.32179	0.31021	0.22296	0.38952	0.35698	0.4429	0.40441	0.29377	0.44138	0.40716	0.24561	0.31233	0.40804	0.39739	0.32176	0.30661	0.47923	0.32408	0.3169	0.15683	0.27254	0.065863	0.37367	0.49282	0.30004	0.17936	0.040257	0.17165	0.11561	0.4383	0.35956	0.36503	0.42206	0.15783	0.44359	0.32084
1279.4	0.31913	0.30785	0.22042	0.39065	0.35458	0.43963	0.40453	0.2894	0.44075	0.40531	0.24489	0.31088	0.40721	0.3928	0.31942	0.30405	0.47786	0.32177	0.32115	0.1532	0.27005	0.064131	0.37335	0.49542	0.29769	0.17738	0.038446	0.16882	0.11591	0.44024	0.35529	0.36049	0.42166	0.15452	0.44324	0.31903
1280.3	0.31464	0.30596	0.21964	0.39009	0.35268	0.43873	0.4068	0.28822	0.43481	0.40495	0.24437	0.30661	0.40519	0.38588	0.31526	0.30184	0.47442	0.31485	0.32054	0.14812	0.26788	0.061833	0.36989	0.49541	0.29464	0.17462	0.0351	0.16656	0.11428	0.43921	0.351	0.35452	0.42354	0.14784	0.44143	0.31717
1281.2	0.31261	0.30506	0.21751	0.39452	0.35459	0.43737	0.40982	0.28782	0.43153	0.41105	0.24444	0.30679	0.40632	0.3809	0.31291	0.3026	0.47694	0.31262	0.32568	0.14876	0.26784	0.059738	0.371	0.49683	0.29341	0.17411	0.033272	0.16616	0.1143	0.44028	0.35144	0.34949	0.42501	0.14611	0.44193	0.31576
1282	0.31633	0.30268	0.21642	0.39783	0.35706	0.43723	0.41268	0.28636	0.43023	0.4155	0.24842	0.30608	0.40706	0.37509	0.3094	0.29885	0.47758	0.31084	0.32751	0.14731	0.27104	0.058636	0.3696	0.49858	0.29264	0.17253	0.031565	0.16438	0.11363	0.44297	0.35063	0.34816	0.42521	0.14575	0.44418	0.31448
1282.9	0.32158	0.30574	0.21805	0.40164	0.36062	0.43769	0.42064	0.28851	0.42804	0.42126	0.25243	0.30801	0.40827	0.37275	0.30999	0.30183	0.48065	0.31259	0.32772	0.14379	0.27604	0.058702	0.37027	0.50238	0.29478	0.17584	0.030998	0.16292	0.11371	0.44465	0.35019	0.34831	0.42831	0.14565	0.44739	0.31731
1283.8	0.32021	0.30972	0.21688	0.40442	0.36332	0.43777	0.42291	0.28823	0.42384	0.42905	0.25135	0.30477	0.40962	0.36643	0.30881	0.30217	0.48499	0.31393	0.32258	0.14289	0.27947	0.057977	0.36914	0.50354	0.29641	0.17727	0.029052	0.16167	0.11217	0.44702	0.34913	0.34806	0.43069	0.14439	0.45207	0.31804
1284.7	0.31975	0.31173	0.21498	0.40889	0.36353	0.43668	0.42491	0.28465	0.42285	0.43442	0.25235	0.30406	0.41136	0.36003	0.30777	0.30091	0.48619	0.31397	0.31658	0.14305	0.2797	0.057012	0.36522	0.50535	0.29661	0.17647	0.027391	0.15823	0.10876	0.44937	0.34685	0.3467	0.43179	0.14427	0.45455	0.31737
1285.6	0.30923	0.30844	0.21327	0.40758	0.36087	0.43319	0.42296	0.28033	0.41894	0.43354	0.24859	0.30123	0.40886	0.35112	0.30411	0.29435	0.48307	0.31108	0.3092	0.14011	0.27813	0.054647	0.35853	0.50591	0.2942	0.17245	0.0238	0.15294	0.10507	0.44953	0.33952	0.34223	0.43031	0.14108	0.4547	0.31557
1286.5	0.30696	0.30925	0.21737	0.41268	0.36278	0.43487	0.42733	0.28212	0.41744	0.43955	0.2484	0.30724	0.41184	0.35196	0.30601	0.29496	0.48722	0.3132	0.30641	0.14464	0.28114	0.054419	0.35827	0.51068	0.29688	0.17468	0.023018	0.15082	0.10406	0.4509	0.33763	0.3417	0.43517	0.14188	0.45894	0.31708
1287.4	0.30847	0.31083	0.22095	0.41869	0.36403	0.43795	0.42778	0.28063	0.41488	0.44445	0.25267	0.31009	0.4169	0.35097	0.30665	0.29778	0.49132	0.31408	0.30528	0.14937	0.28687	0.054532	0.359	0.51375	0.30146	0.17505	0.022422	0.15252	0.10188	0.45436	0.33799	0.34267	0.43878	0.14451	0.46435	0.3178
1288.3	0.3119	0.31023	0.2198	0.4193	0.36411	0.43706	0.42954	0.27533	0.41008	0.44164	0.25157	0.31018	0.41658	0.34812	0.30153	0.29728	0.4877	0.31025	0.30047	0.15092	0.28487	0.051584	0.35111	0.51432	0.29872	0.17068	0.01998	0.14735	0.09664	0.4524	0.33327	0.33819	0.43687	0.14054	0.46453	0.31475
1289.1	0.31346	0.31087	0.21997	0.42005	0.36722	0.43792	0.42743	0.27452	0.40738	0.44141	0.24926	0.30885	0.42005	0.34892	0.29938	0.29836	0.49082	0.31377	0.29711	0.14716	0.28799	0.050468	0.35041	0.51597	0.30105	0.17196	0.018912	0.1477	0.094811	0.45213	0.33069	0.33763	0.43911	0.14028	0.47057	0.31286
1290	0.32836	0.31812	0.22884	0.42896	0.37447	0.44508	0.43476	0.27897	0.41054	0.45037	0.25549	0.31518	0.42738	0.35446	0.30381	0.30511	0.49761	0.32345	0.29667	0.15288	0.29579	0.05227	0.35405	0.52185	0.30979	0.17835	0.020732	0.15103	0.093408	0.45697	0.3366	0.34263	0.44699	0.14447	0.48022	0.31928
1290.9	0.33018	0.31731	0.22544	0.42823	0.3762	0.44317	0.43207	0.27178	0.40166	0.44779	0.25215	0.31004	0.42589	0.34936	0.29912	0.303	0.49765	0.32318	0.29122	0.14837	0.29141	0.050346	0.34895	0.52049	0.30809	0.17682	0.017466	0.14817	0.088897	0.45601	0.33172	0.33786	0.44442	0.14172	0.48145	0.31761
1291.8	0.33295	0.32103	0.22453	0.42932	0.38133	0.44399	0.43483	0.26925	0.40215	0.45153	0.24992	0.30841	0.42711	0.35155	0.29791	0.30146	0.50126	0.32666	0.29263	0.1473	0.28841	0.048595	0.34788	0.52087	0.31054	0.1791	0.01584	0.14684	0.086259	0.45692	0.32994	0.33683	0.44573	0.14117	0.48697	0.31979
1292.7	0.33323	0.32167	0.22629	0.43273	0.38435	0.44597	0.43521	0.26972	0.40047	0.45564	0.24828	0.30934	0.4295	0.35236	0.29712	0.30177	0.50415	0.33221	0.29338	0.14344	0.2878	0.04753	0.35	0.52189	0.31432	0.17946	0.014929	0.14533	0.082624	0.45834	0.32803	0.335	0.44746	0.141	0.49108	0.32128
1293.6	0.33585	0.32572	0.23348	0.43647	0.38889	0.44682	0.43968	0.27013	0.39707	0.46112	0.25121	0.31424	0.43277	0.35198	0.29963	0.30175	0.50711	0.33481	0.29754	0.14712	0.28606	0.045653	0.35048	0.52179	0.31825	0.17993	0.014204	0.14363	0.079438	0.46106	0.32954	0.3343	0.44842	0.14317	0.49497	0.32542
1294.4	0.33621	0.32748	0.23307	0.43979	0.39167	0.44777	0.44306	0.27114	0.39432	0.46353	0.2511	0.31434	0.43289	0.35125	0.29556	0.30157	0.51067	0.33662	0.29942	0.14545	0.28263	0.043747	0.35281	0.52166	0.31897	0.18044	0.013101	0.14204	0.076851	0.46066	0.32725	0.33248	0.44848	0.14392	0.49718	0.32702
1295.3	0.3328	0.3281	0.23241	0.44228	0.39194	0.44886	0.44178	0.26652	0.39211	0.46551	0.25246	0.31182	0.43412	0.34799	0.29103	0.29696	0.50852	0.33861	0.29716	0.14064	0.27709	0.041081	0.35246	0.51879	0.32014	0.17525	0.010942	0.13889	0.072308	0.45852	0.3244	0.32859	0.44634	0.14363	0.50075	0.32699
1296.2	0.33087	0.32541	0.23416	0.44605	0.39346	0.44921	0.44293	0.26496	0.38696	0.46686	0.2542	0.31273	0.43575	0.34838	0.28983	0.29395	0.50871	0.34207	0.29439	0.14004	0.27399	0.039022	0.35314	0.51802	0.31949	0.1722	0.0099314	0.13601	0.06764	0.45685	0.32402	0.32564	0.44525	0.14443	0.50399	0.32837
1297.1	0.32903	0.32154	0.23743	0.45061	0.3985	0.45035	0.44352	0.26461	0.38616	0.47142	0.25815	0.31196	0.43788	0.34615	0.28848	0.29038	0.5118	0.34751	0.29682	0.14416	0.27213	0.037522	0.35573	0.51838	0.32265	0.17089	0.0093047	0.1361	0.066366	0.45487	0.32452	0.32565	0.44595	0.1477	0.5108	0.33063
1298	0.32385	0.31719	0.23706	0.45449	0.40022	0.45331	0.44372	0.26159	0.38413	0.47421	0.26093	0.31041	0.43664	0.34635	0.2836	0.29002	0.51461	0.34986	0.29508	0.14627	0.26841	0.035511	0.35714	0.51801	0.32485	0.16729	0.0085059	0.13631	0.062882	0.45383	0.3223	0.32463	0.44456	0.1492	0.51513	0.3311
1298.9	0.32229	0.31713	0.2421	0.45681	0.40475	0.45549	0.44571	0.25896	0.38213	0.47912	0.26626	0.31192	0.43807	0.34646	0.28229	0.28624	0.51591	0.35256	0.29652	0.14922	0.26572	0.033769	0.35906	0.51817	0.32659	0.1652	0.007877	0.13485	0.059891	0.4554	0.32382	0.32376	0.44358	0.1485	0.52278	0.33199
1299.8	0.32711	0.31721	0.2462	0.46098	0.41085	0.45994	0.44874	0.26622	0.38456	0.48455	0.27181	0.31543	0.44034	0.35053	0.28181	0.28987	0.52143	0.3591	0.30027	0.15841	0.26729	0.032642	0.36485	0.52161	0.33036	0.16881	0.0091634	0.13742	0.058604	0.45955	0.32648	0.32623	0.44811	0.14827	0.52888	0.33826
1300.6	0.32547	0.31504	0.2519	0.46638	0.4156	0.46476	0.45215	0.27131	0.38767	0.48861	0.27814	0.31873	0.4423	0.34831	0.27915	0.29236	0.52353	0.36566	0.30385	0.1657	0.2671	0.031621	0.37041	0.52519	0.33553	0.17103	0.0090208	0.13845	0.05772	0.46392	0.32841	0.32898	0.45122	0.1515	0.5343	0.34235
1301.5	0.32076	0.31116	0.25447	0.46912	0.41846	0.46625	0.45635	0.27234	0.38453	0.49065	0.28299	0.32008	0.4442	0.34555	0.27681	0.29001	0.52409	0.36531	0.30283	0.16861	0.26409	0.029377	0.37297	0.52744	0.33709	0.17136	0.0073351	0.13845	0.054427	0.46699	0.32987	0.32785	0.45204	0.15178	0.53729	0.34438
1302.4	0.32032	0.30961	0.25548	0.47115	0.42178	0.46696	0.45714	0.27338	0.38683	0.49323	0.28466	0.32007	0.44453	0.33895	0.27408	0.28606	0.52202	0.36443	0.30142	0.1705	0.26083	0.027605	0.37335	0.52901	0.33679	0.16987	0.005565	0.13426	0.052027	0.46765	0.329	0.32387	0.45262	0.15192	0.53968	0.34646
1303.3	0.31824	0.30495	0.25711	0.47566	0.42592	0.46984	0.45708	0.27659	0.38977	0.49498	0.28983	0.32229	0.44742	0.33696	0.27213	0.28747	0.52531	0.37018	0.30072	0.17942	0.25985	0.026003	0.37555	0.5312	0.33969	0.17069	0.0047496	0.1357	0.051306	0.47029	0.33176	0.32351	0.45474	0.15613	0.54199	0.34806
1304.2	0.31609	0.30221	0.26174	0.48009	0.42831	0.47314	0.46122	0.27669	0.38908	0.50068	0.29308	0.32306	0.45081	0.33303	0.27687	0.2861	0.52727	0.37228	0.30175	0.18701	0.25887	0.024504	0.37763	0.53229	0.34374	0.17148	0.0042056	0.13614	0.049831	0.47128	0.33429	0.3252	0.45564	0.16083	0.54503	0.34777
1305.1	0.31487	0.29465	0.26207	0.48101	0.42947	0.47452	0.4603	0.27369	0.38764	0.50456	0.29497	0.32341	0.4525	0.33315	0.27304	0.28362	0.52795	0.37229	0.30397	0.19165	0.2553	0.022432	0.37363	0.53235	0.34422	0.17066	0.0028443	0.13601	0.048488	0.46989	0.33373	0.32277	0.45428	0.16026	0.54508	0.34747
1305.9	0.32415	0.29621	0.26885	0.48866	0.4353	0.48405	0.46632	0.28307	0.39506	0.51274	0.30257	0.33191	0.45841	0.33679	0.27575	0.29028	0.5366	0.38066	0.31083	0.20598	0.26059	0.023415	0.3792	0.53598	0.35119	0.17721	0.0055096	0.14204	0.050147	0.47641	0.3435	0.32903	0.45921	0.16635	0.55017	0.35416
1306.8	0.3279	0.29068	0.27844	0.49662	0.44101	0.49076	0.47118	0.29083	0.39725	0.51911	0.31171	0.34015	0.4647	0.34004	0.28134	0.29567	0.54309	0.39145	0.31434	0.21917	0.26195	0.023703	0.38537	0.5405	0.35653	0.18253	0.0063373	0.14723	0.050583	0.4813	0.35044	0.33736	0.4622	0.16964	0.55344	0.35978
1307.7	0.32655	0.2871	0.28442	0.50109	0.44375	0.49483	0.47191	0.29139	0.39572	0.52129	0.31295	0.34343	0.46963	0.34032	0.28426	0.2999	0.54604	0.39386	0.31494	0.22411	0.26154	0.02284	0.38738	0.54407	0.35994	0.18558	0.0064532	0.14939	0.050245	0.48165	0.3526	0.34068	0.4642	0.17391	0.55387	0.36532
1308.6	0.33219	0.28183	0.29077	0.50498	0.44881	0.5004	0.4765	0.29661	0.40089	0.52344	0.32127	0.35322	0.4749	0.34338	0.28382	0.30701	0.55151	0.40106	0.31861	0.23226	0.2635	0.022145	0.39049	0.54939	0.36578	0.18683	0.0063449	0.15367	0.050494	0.48711	0.35824	0.34476	0.46759	0.17911	0.55603	0.36957
1309.5	0.33899	0.28478	0.30274	0.5137	0.45711	0.50906	0.48576	0.30489	0.40843	0.52965	0.33238	0.36303	0.48422	0.34846	0.29638	0.31569	0.55904	0.41031	0.32268	0.24355	0.2711	0.02455	0.40224	0.55841	0.37488	0.19341	0.0095807	0.16163	0.052684	0.49398	0.37003	0.354	0.47535	0.18845	0.56305	0.37841
1310.3	0.33703	0.27231	0.30397	0.51354	0.45795	0.50958	0.48184	0.30075	0.40624	0.52863	0.3322	0.36489	0.48607	0.3481	0.29518	0.31423	0.5571	0.40911	0.31805	0.24307	0.26641	0.022991	0.4007	0.56094	0.37342	0.19111	0.007134	0.16097	0.050885	0.49313	0.36958	0.35351	0.47504	0.19008	0.56195	0.37908
1311.2	0.34794	0.27427	0.31052	0.51921	0.46515	0.51684	0.48789	0.3052	0.41057	0.53382	0.34059	0.37201	0.49643	0.35558	0.30313	0.31706	0.56246	0.41465	0.32689	0.25273	0.27114	0.02508	0.40736	0.56683	0.38123	0.19829	0.0094352	0.16598	0.052904	0.49961	0.37829	0.36073	0.48094	0.19896	0.56831	0.3861
1312.1	0.36632	0.27798	0.31648	0.52542	0.47053	0.52446	0.49502	0.31289	0.41695	0.54136	0.35323	0.38059	0.50532	0.36087	0.30976	0.3225	0.56902	0.42446	0.33515	0.26359	0.27768	0.027192	0.41458	0.57197	0.38918	0.20169	0.010862	0.1725	0.053815	0.50759	0.3881	0.36912	0.48761	0.20351	0.57479	0.39131
1313	0.37487	0.27703	0.31934	0.5313	0.47795	0.5279	0.49582	0.3133	0.41809	0.54513	0.35655	0.37965	0.51338	0.36665	0.31546	0.32413	0.57209	0.42933	0.33761	0.2673	0.27894	0.02867	0.41842	0.57378	0.39164	0.20507	0.010926	0.17563	0.054668	0.51058	0.39338	0.37384	0.49211	0.20806	0.57791	0.39694
1313.9	0.38382	0.27377	0.32211	0.53516	0.48073	0.52997	0.49272	0.31657	0.41734	0.54866	0.35738	0.38016	0.51925	0.36781	0.31696	0.32622	0.57488	0.43126	0.3393	0.2718	0.27749	0.028601	0.41986	0.57397	0.39321	0.20686	0.0092184	0.17747	0.053858	0.51295	0.39575	0.37453	0.49436	0.21037	0.57864	0.39925
1314.8	0.39842	0.2798	0.32962	0.54237	0.4892	0.53639	0.49968	0.32179	0.42349	0.55575	0.36793	0.3872	0.53085	0.37526	0.3299	0.33407	0.58184	0.43794	0.34597	0.28145	0.28374	0.030713	0.42682	0.57993	0.40202	0.21338	0.011439	0.1822	0.056382	0.51834	0.40464	0.38232	0.50193	0.21759	0.585	0.40803
1315.6	0.40072	0.27399	0.33269	0.54506	0.4913	0.53783	0.50177	0.3223	0.42377	0.5575	0.36778	0.38697	0.53698	0.37671	0.33265	0.33803	0.58551	0.438	0.34625	0.28079	0.2867	0.029836	0.42735	0.58206	0.40245	0.21343	0.0092233	0.18486	0.055713	0.51611	0.40862	0.38222	0.50499	0.22016	0.58386	0.41057
1316.5	0.40751	0.27043	0.33893	0.55063	0.49688	0.54054	0.50467	0.3259	0.42405	0.56022	0.36749	0.38823	0.5451	0.38182	0.34121	0.34026	0.58513	0.43758	0.34748	0.27966	0.28769	0.030153	0.43169	0.58694	0.40573	0.21691	0.0093961	0.18702	0.056582	0.51806	0.41396	0.38724	0.50785	0.22459	0.58666	0.41634
1317.4	0.41252	0.27077	0.34696	0.55539	0.50091	0.54734	0.50877	0.33356	0.42293	0.56567	0.37194	0.39581	0.5498	0.38441	0.34922	0.34516	0.59284	0.44029	0.35315	0.27946	0.28995	0.03131	0.4371	0.59301	0.41032	0.22048	0.0099668	0.18914	0.057314	0.52052	0.42189	0.39182	0.51106	0.22879	0.5904	0.42086
1318.3	0.42057	0.2707	0.3504	0.55901	0.50582	0.55339	0.51567	0.33721	0.42341	0.57116	0.37731	0.40306	0.55496	0.39009	0.35682	0.34922	0.59538	0.44311	0.35968	0.28055	0.29551	0.031842	0.44101	0.59839	0.41554	0.22476	0.01094	0.19302	0.058731	0.52442	0.43062	0.40014	0.51629	0.23278	0.59344	0.42795
1319.2	0.42241	0.26997	0.35634	0.56212	0.50865	0.55834	0.51919	0.33845	0.42192	0.57621	0.37868	0.40399	0.55732	0.39145	0.36096	0.35229	0.59675	0.44531	0.36712	0.27967	0.29652	0.031722	0.44405	0.59977	0.41721	0.2258	0.009938	0.19547	0.059846	0.5268	0.43584	0.40239	0.51875	0.23405	0.59453	0.4312
1320	0.42927	0.27576	0.36291	0.56717	0.51461	0.56777	0.52487	0.34679	0.42458	0.58545	0.38506	0.41094	0.56093	0.39857	0.36691	0.36189	0.60155	0.45207	0.37037	0.2836	0.30207	0.03468	0.45212	0.60645	0.42402	0.23213	0.011841	0.20058	0.062126	0.53563	0.44358	0.41097	0.5241	0.23902	0.59922	0.4378
1320.9	0.43999	0.27939	0.37263	0.57334	0.52371	0.57649	0.53365	0.35623	0.43097	0.59744	0.39602	0.41994	0.56488	0.40502	0.3756	0.37105	0.61092	0.45796	0.38359	0.28991	0.30893	0.038071	0.46062	0.61202	0.43164	0.23898	0.013586	0.20676	0.066243	0.54145	0.45366	0.42018	0.53157	0.24594	0.60529	0.4465
1321.8	0.4449	0.27837	0.37669	0.57345	0.52589	0.57725	0.53544	0.3543	0.43196	0.59764	0.39729	0.42069	0.56564	0.40627	0.3795	0.3717	0.60717	0.45624	0.38615	0.28828	0.31072	0.038344	0.46083	0.61503	0.43232	0.24109	0.013206	0.2073	0.06637	0.54196	0.45643	0.42058	0.53327	0.24394	0.60366	0.44953
1322.7	0.45223	0.2822	0.38949	0.58108	0.53495	0.58623	0.54379	0.36394	0.43795	0.60359	0.40751	0.42871	0.57262	0.41559	0.39091	0.37995	0.61479	0.4636	0.39833	0.29339	0.31784	0.042283	0.47197	0.62246	0.4405	0.24853	0.016196	0.21402	0.069176	0.54824	0.46622	0.42978	0.54035	0.25252	0.60992	0.46023
1323.6	0.46234	0.29249	0.39822	0.58637	0.53945	0.58965	0.55095	0.37321	0.44267	0.60775	0.41718	0.43654	0.57481	0.4256	0.39715	0.38617	0.6208	0.46685	0.40523	0.29368	0.32474	0.045152	0.47848	0.62891	0.44822	0.25576	0.018338	0.21917	0.070403	0.5533	0.47427	0.43859	0.54549	0.25801	0.61416	0.46656
1324.4	0.4672	0.29891	0.40391	0.58566	0.54164	0.59163	0.55369	0.37374	0.44089	0.60798	0.4213	0.4386	0.57487	0.42864	0.40127	0.38569	0.61956	0.46604	0.41706	0.28996	0.32394	0.045815	0.48176	0.63104	0.45258	0.25677	0.018172	0.21952	0.070134	0.55444	0.47912	0.44138	0.54865	0.25824	0.61675	0.47049
1325.3	0.46722	0.30187	0.4048	0.58436	0.54124	0.59486	0.5551	0.37082	0.43842	0.60683	0.42276	0.43877	0.57504	0.43504	0.4039	0.38487	0.61937	0.46717	0.42224	0.29029	0.32488	0.046413	0.48526	0.63414	0.45553	0.26028	0.017604	0.22006	0.068947	0.55793	0.48282	0.44324	0.54995	0.25967	0.61677	0.47515
1326.2	0.47776	0.31337	0.41438	0.59069	0.54825	0.60454	0.5662	0.38003	0.44637	0.61285	0.43309	0.44947	0.57943	0.44848	0.41255	0.39568	0.62708	0.4762	0.43609	0.29851	0.33473	0.049945	0.49948	0.64056	0.46511	0.26772	0.02054	0.2289	0.071977	0.56726	0.49288	0.45537	0.55814	0.26921	0.6236	0.48513
1327.1	0.47939	0.32186	0.41501	0.58958	0.54851	0.60406	0.56808	0.3801	0.44715	0.61212	0.43362	0.44915	0.57572	0.45221	0.41368	0.39776	0.62927	0.47668	0.43761	0.29449	0.33442	0.049859	0.50221	0.64098	0.46469	0.26959	0.019406	0.22685	0.072494	0.56985	0.4933	0.45665	0.55887	0.26844	0.62557	0.48401
1328	0.48041	0.32769	0.42174	0.59393	0.55447	0.61037	0.57529	0.38585	0.4495	0.61551	0.43931	0.45293	0.5789	0.46269	0.4198	0.40289	0.63323	0.48328	0.44873	0.29987	0.33957	0.052561	0.51384	0.64539	0.4699	0.2742	0.021074	0.2308	0.073863	0.57537	0.50137	0.46366	0.56362	0.27464	0.63011	0.49215
1328.8	0.48597	0.33402	0.4258	0.59653	0.55918	0.61441	0.57923	0.38927	0.45038	0.61657	0.44533	0.45947	0.57975	0.47203	0.4268	0.40668	0.63891	0.48789	0.45601	0.30338	0.3444	0.053009	0.52114	0.64948	0.47305	0.27803	0.022327	0.23336	0.07615	0.5796	0.50998	0.46945	0.56697	0.27725	0.63309	0.49915
1329.7	0.48304	0.335	0.42995	0.59768	0.56144	0.61525	0.5838	0.3964	0.44875	0.61438	0.44969	0.4645	0.57944	0.47986	0.42938	0.41388	0.6415	0.49138	0.46509	0.30089	0.34624	0.053906	0.52609	0.65313	0.47661	0.27974	0.023712	0.23453	0.077796	0.58169	0.51477	0.47424	0.56888	0.27878	0.63513	0.50428
1330.6	0.48038	0.33708	0.43663	0.60138	0.56287	0.6184	0.58844	0.40522	0.4494	0.6208	0.45899	0.47116	0.5823	0.49071	0.43816	0.41972	0.64364	0.49791	0.47545	0.30609	0.35174	0.055865	0.53281	0.65972	0.48387	0.28765	0.026041	0.23697	0.080455	0.58842	0.52444	0.48211	0.57363	0.28362	0.64289	0.51408
1331.5	0.48515	0.33949	0.44738	0.60578	0.56664	0.62387	0.5955	0.41689	0.4514	0.62585	0.4736	0.48026	0.58951	0.50252	0.44775	0.42687	0.64928	0.50601	0.48337	0.31642	0.35831	0.058741	0.54356	0.66904	0.49268	0.2931	0.029035	0.24417	0.082922	0.59713	0.5384	0.4914	0.58038	0.29029	0.6495	0.52619
1332.4	0.48939	0.34506	0.44935	0.60421	0.56747	0.62495	0.59737	0.42271	0.45245	0.62706	0.48008	0.488	0.59149	0.50972	0.45369	0.43125	0.65153	0.51223	0.48927	0.31494	0.35877	0.059134	0.54828	0.67358	0.49456	0.29829	0.029438	0.24634	0.085011	0.60067	0.54259	0.49429	0.58472	0.29205	0.65396	0.53243
1333.2	0.4905	0.35081	0.45867	0.6126	0.57141	0.62808	0.6049	0.43529	0.45653	0.63472	0.49041	0.4965	0.59811	0.52112	0.46163	0.4413	0.65596	0.52284	0.49692	0.32104	0.36562	0.063283	0.55791	0.68035	0.50175	0.30763	0.032644	0.25198	0.088033	0.60874	0.55185	0.5027	0.59232	0.29964	0.66192	0.54007
1334.1	0.49287	0.36204	0.46685	0.61671	0.57357	0.63063	0.60749	0.44346	0.46115	0.6425	0.49664	0.502	0.60303	0.5294	0.47016	0.44674	0.66013	0.5315	0.49773	0.32424	0.37015	0.065227	0.56606	0.6826	0.50551	0.31434	0.034156	0.25395	0.089132	0.61495	0.55882	0.50864	0.59775	0.30467	0.66805	0.5442
1335	0.49911	0.37409	0.47786	0.62467	0.58191	0.63912	0.61803	0.45745	0.46953	0.64944	0.51053	0.5128	0.6126	0.54397	0.47938	0.45786	0.67179	0.5456	0.50681	0.33481	0.37852	0.069707	0.57905	0.69044	0.51429	0.3221	0.039064	0.26061	0.094294	0.6243	0.57126	0.51821	0.60784	0.31532	0.67509	0.55322
1335.9	0.49837	0.38019	0.48423	0.62943	0.58682	0.64264	0.62308	0.46292	0.47139	0.65419	0.51382	0.52065	0.61729	0.55401	0.48288	0.46241	0.675	0.55593	0.51455	0.33923	0.38465	0.072207	0.58471	0.6943	0.51953	0.32857	0.041449	0.2618	0.096526	0.6293	0.5768	0.52431	0.61154	0.31976	0.67884	0.55906
1336.7	0.50474	0.38538	0.49934	0.64243	0.59452	0.65116	0.63353	0.47479	0.4772	0.66451	0.52711	0.53099	0.62797	0.56831	0.49504	0.47495	0.68327	0.56772	0.52379	0.3513	0.39765	0.076511	0.59548	0.70107	0.53281	0.33815	0.046114	0.26864	0.10129	0.63918	0.58909	0.53802	0.61991	0.32966	0.68597	0.56701
1337.6	0.50477	0.38978	0.50522	0.64589	0.59919	0.65706	0.63907	0.48215	0.48201	0.66743	0.53552	0.53659	0.63388	0.57991	0.50309	0.48167	0.68941	0.57452	0.53004	0.35878	0.40289	0.078587	0.60381	0.70533	0.53897	0.34292	0.048335	0.27262	0.10398	0.64665	0.59489	0.54518	0.62474	0.3374	0.69058	0.57324
1338.5	0.50103	0.39209	0.51288	0.65261	0.6064	0.66399	0.64871	0.48654	0.48595	0.67085	0.54688	0.54867	0.63968	0.58785	0.51309	0.48684	0.69434	0.58365	0.53797	0.36919	0.41013	0.081502	0.6104	0.71131	0.5472	0.34876	0.050936	0.27837	0.10789	0.65343	0.60345	0.55307	0.63045	0.34543	0.69456	0.57966
1339.4	0.5037	0.3934	0.52113	0.65866	0.61135	0.66871	0.65455	0.49003	0.48436	0.67659	0.55685	0.55537	0.64429	0.59532	0.52099	0.49145	0.69656	0.5888	0.54203	0.37409	0.41448	0.083905	0.61606	0.71287	0.55128	0.35403	0.05168	0.28041	0.10879	0.6577	0.61008	0.56151	0.63321	0.35008	0.69664	0.58488
1340.3	0.50696	0.40051	0.53031	0.66777	0.61887	0.67627	0.66379	0.50145	0.49204	0.68292	0.56839	0.5668	0.652	0.60679	0.53401	0.5002	0.70216	0.5986	0.54868	0.38435	0.42409	0.086533	0.62441	0.71834	0.55984	0.362	0.054847	0.28632	0.11313	0.66336	0.61937	0.57102	0.6421	0.35857	0.70078	0.59231
1341.1	0.50252	0.40579	0.53472	0.67101	0.62401	0.68229	0.66841	0.50903	0.49514	0.68504	0.5731	0.57432	0.65686	0.61525	0.53818	0.50627	0.70385	0.60523	0.55017	0.39189	0.42983	0.088612	0.6249	0.72322	0.56205	0.36542	0.057428	0.28905	0.11455	0.66969	0.627	0.57986	0.64782	0.3633	0.70292	0.59883
1342	0.50323	0.41094	0.54176	0.67651	0.62746	0.68518	0.67512	0.51463	0.49982	0.68842	0.579	0.58386	0.66433	0.62235	0.54613	0.51135	0.70991	0.6153	0.5547	0.40277	0.4396	0.09053	0.6271	0.72671	0.56592	0.37129	0.059161	0.2907	0.11678	0.67495	0.63632	0.58711	0.65352	0.3679	0.70385	0.60576
1342.9	0.51481	0.41814	0.5528	0.68529	0.63695	0.69552	0.68612	0.53067	0.51039	0.69689	0.59364	0.59243	0.67644	0.63936	0.55867	0.524	0.71885	0.62428	0.56656	0.41813	0.45422	0.093873	0.63888	0.73295	0.57511	0.38197	0.06265	0.29898	0.11992	0.6856	0.64935	0.60036	0.66411	0.37767	0.70934	0.61685
1343.8	0.51259	0.41959	0.55637	0.69094	0.64118	0.69601	0.68915	0.53702	0.5137	0.69709	0.59535	0.59774	0.68193	0.64643	0.56055	0.5277	0.71887	0.62722	0.56991	0.42325	0.46148	0.094826	0.63742	0.73571	0.57673	0.38584	0.062693	0.30212	0.12081	0.69064	0.65345	0.60629	0.66921	0.3812	0.71069	0.62121
1344.6	0.51041	0.41831	0.55825	0.69447	0.64518	0.6978	0.69246	0.54043	0.51571	0.69826	0.60177	0.60136	0.68683	0.65046	0.56473	0.53461	0.7204	0.6292	0.57288	0.42869	0.46633	0.096236	0.63825	0.73573	0.57617	0.38846	0.062252	0.30454	0.12016	0.69685	0.65667	0.61248	0.67149	0.38439	0.71166	0.62519
1345.5	0.51411	0.41995	0.56264	0.69949	0.6497	0.70023	0.69842	0.54488	0.52135	0.70078	0.61021	0.6044	0.69457	0.65534	0.5742	0.53853	0.72704	0.63585	0.57947	0.43694	0.4719	0.098196	0.64581	0.73768	0.58054	0.39435	0.062654	0.30967	0.12168	0.70285	0.66227	0.61553	0.67585	0.39125	0.71355	0.62986
1346.4	0.52093	0.42614	0.57278	0.71041	0.66007	0.70987	0.70942	0.55178	0.53084	0.7082	0.62412	0.61495	0.705	0.66614	0.58408	0.54479	0.73516	0.64293	0.58908	0.45058	0.48297	0.1011	0.65661	0.74467	0.59007	0.4036	0.065533	0.32003	0.1244	0.71375	0.67171	0.62576	0.68366	0.39948	0.71885	0.63887
1347.3	0.51983	0.43187	0.5753	0.71445	0.66113	0.71091	0.71114	0.55474	0.52957	0.7098	0.62494	0.61932	0.70928	0.67306	0.58375	0.54463	0.73735	0.64359	0.59013	0.45362	0.48504	0.10151	0.6567	0.7468	0.58968	0.40652	0.066204	0.32141	0.12412	0.71739	0.67223	0.62828	0.68665	0.40019	0.71979	0.64602
1348.1	0.51888	0.43328	0.58033	0.71616	0.66417	0.71359	0.71616	0.55967	0.53686	0.71219	0.62812	0.6242	0.717	0.67653	0.59211	0.547	0.74251	0.64807	0.59464	0.46668	0.49305	0.10178	0.66522	0.74757	0.59443	0.4106	0.067102	0.32514	0.12563	0.72249	0.67525	0.62918	0.6911	0.40258	0.7222	0.64984
1349	0.52324	0.44496	0.58957	0.72333	0.6683	0.72072	0.72477	0.56412	0.54361	0.71815	0.63344	0.6311	0.72472	0.68643	0.59589	0.55089	0.74775	0.6529	0.60488	0.4777	0.50137	0.10343	0.67513	0.75195	0.60344	0.41651	0.069181	0.3311	0.12795	0.73095	0.68322	0.6352	0.69691	0.40693	0.72704	0.65634
1349.9	0.52756	0.44952	0.59667	0.73207	0.67464	0.72435	0.72914	0.56943	0.55134	0.72251	0.64167	0.64025	0.73179	0.69535	0.60055	0.55306	0.75372	0.65621	0.61365	0.4911	0.50866	0.10463	0.6846	0.75768	0.60704	0.42148	0.070781	0.33553	0.12866	0.73738	0.68712	0.64332	0.70266	0.40916	0.73007	0.66379
1350.8	0.53224	0.4511	0.60121	0.73582	0.68023	0.72726	0.73145	0.57575	0.55475	0.7245	0.64633	0.64454	0.73591	0.70215	0.60208	0.56236	0.7537	0.66068	0.61909	0.49765	0.51207	0.10473	0.69109	0.75887	0.60809	0.42401	0.071147	0.33884	0.12984	0.74191	0.68881	0.64688	0.70617	0.41078	0.73312	0.66701
1351.6	0.53479	0.45771	0.61327	0.7436	0.68755	0.7321	0.73656	0.58062	0.56486	0.7292	0.65657	0.65023	0.74605	0.70965	0.60877	0.57087	0.76129	0.67144	0.63051	0.51257	0.52263	0.10798	0.70412	0.76453	0.61585	0.42961	0.074139	0.34724	0.13438	0.75091	0.69564	0.65434	0.71403	0.41883	0.74032	0.67
1352.5	0.53974	0.47083	0.61916	0.75116	0.6938	0.73893	0.74132	0.58507	0.56926	0.73621	0.66442	0.65631	0.75355	0.71859	0.61544	0.57887	0.76576	0.68132	0.63825	0.52267	0.52856	0.10944	0.71257	0.77101	0.6209	0.43574	0.076767	0.35301	0.13588	0.75624	0.7023	0.66206	0.71985	0.42381	0.74355	0.67594
1353.4	0.54025	0.47092	0.62218	0.7536	0.69842	0.73759	0.73848	0.58646	0.57235	0.73689	0.66734	0.65798	0.7557	0.71777	0.61832	0.58121	0.76621	0.68475	0.63905	0.53034	0.53005	0.10932	0.71492	0.77427	0.62127	0.43516	0.077861	0.35491	0.13666	0.75841	0.70229	0.66073	0.72264	0.42618	0.74352	0.67691
1354.3	0.53922	0.48157	0.63042	0.75748	0.70362	0.74387	0.74401	0.59372	0.57722	0.74244	0.67037	0.66339	0.75973	0.72329	0.62382	0.58957	0.76952	0.69697	0.64337	0.54323	0.53701	0.11163	0.72458	0.77871	0.63042	0.43892	0.0802	0.35898	0.14132	0.76497	0.7093	0.66449	0.72908	0.43155	0.74962	0.68187
1355.1	0.53467	0.48577	0.63323	0.7615	0.70253	0.74328	0.74334	0.59538	0.57783	0.74535	0.66885	0.66399	0.76073	0.72328	0.62327	0.58875	0.77077	0.69901	0.64325	0.54885	0.5402	0.1128	0.72632	0.78097	0.63385	0.43854	0.081224	0.36035	0.14215	0.76451	0.70872	0.66564	0.73183	0.43161	0.75129	0.6841
1356	0.54252	0.49501	0.64015	0.7688	0.70957	0.74818	0.75062	0.60298	0.5823	0.75234	0.67167	0.6733	0.76302	0.72838	0.62991	0.59509	0.77251	0.70904	0.64997	0.55844	0.54997	0.11427	0.7318	0.78601	0.64007	0.44181	0.082483	0.36479	0.14368	0.76717	0.71359	0.67087	0.73656	0.43659	0.75489	0.691
1356.9	0.54498	0.50178	0.64613	0.77122	0.71477	0.74911	0.75064	0.6075	0.5877	0.75426	0.67231	0.67776	0.76326	0.73194	0.6288	0.59988	0.77306	0.71078	0.65507	0.56241	0.55748	0.11613	0.73644	0.78966	0.64358	0.44485	0.083913	0.36722	0.14668	0.7711	0.71436	0.6744	0.73954	0.43942	0.75886	0.6957
1357.8	0.5456	0.51338	0.64918	0.77147	0.71629	0.75082	0.75196	0.61166	0.58863	0.75674	0.6717	0.67759	0.76452	0.73407	0.63167	0.60522	0.77377	0.71708	0.66171	0.56648	0.56471	0.11678	0.73869	0.79046	0.6463	0.44906	0.084958	0.3678	0.14725	0.77042	0.71596	0.67544	0.74201	0.44131	0.761	0.69854
1358.6	0.54522	0.51528	0.64979	0.76928	0.71464	0.74855	0.7497	0.61166	0.58761	0.75506	0.67013	0.67745	0.76226	0.73371	0.63282	0.60879	0.76703	0.71698	0.66679	0.56414	0.56913	0.11686	0.73727	0.79145	0.64586	0.44939	0.08533	0.36753	0.14548	0.77004	0.71378	0.6747	0.74193	0.44155	0.76179	0.69951
1359.5	0.55209	0.52871	0.65986	0.77324	0.7238	0.75599	0.75495	0.62077	0.59572	0.76256	0.67986	0.68727	0.76779	0.7418	0.64592	0.61974	0.76794	0.73139	0.67949	0.57429	0.58037	0.12103	0.74732	0.79843	0.65366	0.45668	0.089815	0.37291	0.14901	0.77585	0.72049	0.68512	0.74945	0.45244	0.76869	0.7068
1360.4	0.54788	0.53069	0.65884	0.77178	0.72365	0.75387	0.7507	0.62339	0.59376	0.76049	0.68109	0.68525	0.76569	0.73889	0.64701	0.62146	0.76389	0.72845	0.68172	0.5743	0.58183	0.12091	0.74621	0.8001	0.656	0.45778	0.091175	0.37142	0.15002	0.77497	0.71846	0.68481	0.75019	0.45376	0.76991	0.7053
1361.3	0.5444	0.53428	0.65793	0.77168	0.7227	0.75337	0.75057	0.62468	0.59022	0.75943	0.68263	0.68217	0.76464	0.73609	0.65046	0.62507	0.76356	0.73156	0.68733	0.57922	0.58051	0.12122	0.74627	0.79989	0.66009	0.45717	0.092192	0.37089	0.1502	0.77303	0.71777	0.68655	0.75104	0.4578	0.77069	0.70598
1362.1	0.55025	0.54266	0.66374	0.77757	0.72884	0.76073	0.75885	0.63484	0.59758	0.76671	0.6942	0.69266	0.77243	0.74726	0.66048	0.63332	0.76975	0.73926	0.69615	0.59196	0.59253	0.12636	0.75675	0.80918	0.66964	0.46502	0.096748	0.3789	0.15537	0.78183	0.72588	0.69932	0.76116	0.46882	0.77982	0.71473
1363	0.55804	0.5534	0.66743	0.78166	0.73497	0.76294	0.76319	0.63949	0.59979	0.7716	0.69825	0.6983	0.77855	0.74884	0.66515	0.63848	0.77291	0.74301	0.70334	0.602	0.60165	0.12792	0.76143	0.81275	0.67468	0.46938	0.10018	0.3819	0.15973	0.78315	0.72902	0.70382	0.76683	0.47489	0.78399	0.71853
1363.9	0.56019	0.55705	0.66793	0.77943	0.73525	0.7634	0.76501	0.64035	0.59726	0.7681	0.69302	0.69868	0.77658	0.74634	0.66574	0.63881	0.76984	0.74005	0.7082	0.60459	0.60813	0.12784	0.76018	0.81504	0.67939	0.4708	0.10037	0.38126	0.16196	0.78409	0.72851	0.70181	0.76764	0.47839	0.78506	0.71977
1364.8	0.56048	0.55824	0.67116	0.78059	0.73681	0.76451	0.76945	0.63902	0.59712	0.76994	0.69262	0.70175	0.77902	0.74851	0.67203	0.6433	0.76791	0.74471	0.71169	0.60833	0.61493	0.12898	0.76014	0.81805	0.68217	0.47438	0.10323	0.38321	0.16392	0.78507	0.73057	0.70436	0.7699	0.48018	0.78775	0.72491
1365.6	0.57238	0.57289	0.68634	0.78868	0.74785	0.7746	0.77929	0.64827	0.60766	0.77873	0.70596	0.71716	0.78923	0.76104	0.68499	0.65542	0.77386	0.75659	0.72428	0.62051	0.63653	0.13555	0.77228	0.82972	0.69465	0.48807	0.11025	0.39469	0.17218	0.79645	0.74418	0.71788	0.78256	0.49311	0.79992	0.73793
1366.5	0.57676	0.57864	0.69599	0.78973	0.75303	0.77704	0.78205	0.65397	0.60595	0.77909	0.70813	0.72317	0.78959	0.76237	0.68894	0.66068	0.77335	0.76054	0.73169	0.62682	0.64441	0.13819	0.77365	0.83197	0.70111	0.49334	0.11289	0.39849	0.17585	0.79869	0.74775	0.7227	0.78572	0.49694	0.80229	0.74259
1367.4	0.5809	0.58755	0.70842	0.79403	0.76273	0.78703	0.79038	0.66194	0.61058	0.78508	0.71799	0.73256	0.79374	0.76765	0.70032	0.67083	0.77788	0.76922	0.74066	0.6385	0.65952	0.1443	0.77746	0.84242	0.7117	0.50355	0.11775	0.40645	0.18269	0.80731	0.75631	0.73501	0.79304	0.5083	0.80986	0.75277
1368.2	0.58714	0.59935	0.72038	0.80137	0.77138	0.791	0.79715	0.67218	0.61782	0.79351	0.72796	0.74106	0.8002	0.77536	0.71478	0.68383	0.78415	0.77702	0.74722	0.64856	0.67063	0.15002	0.78187	0.84889	0.72122	0.51132	0.12369	0.41245	0.18784	0.81197	0.76473	0.74761	0.80163	0.51687	0.81585	0.76311
1369.1	0.60041	0.61471	0.73496	0.8062	0.78214	0.79908	0.80459	0.68682	0.62392	0.79828	0.73889	0.7512	0.80853	0.77887	0.72345	0.69847	0.79141	0.78539	0.75842	0.66367	0.68542	0.15673	0.79173	0.85874	0.73424	0.52131	0.12836	0.42042	0.19557	0.82221	0.7763	0.76319	0.80891	0.53058	0.82347	0.77383
1370	0.61241	0.62649	0.7462	0.81423	0.79204	0.80498	0.81641	0.70064	0.62748	0.80522	0.74405	0.76089	0.81552	0.78336	0.73613	0.71169	0.7991	0.79248	0.76862	0.67931	0.69903	0.16207	0.79738	0.86823	0.7483	0.52943	0.13353	0.4282	0.20134	0.83056	0.78528	0.77532	0.81633	0.541	0.82993	0.78308
1370.9	0.62196	0.64111	0.75143	0.82091	0.79989	0.81265	0.82327	0.70682	0.6311	0.81095	0.75085	0.76712	0.82213	0.7906	0.74817	0.72511	0.80449	0.80144	0.77754	0.68847	0.71496	0.16656	0.80456	0.87683	0.7603	0.53798	0.13901	0.43359	0.20722	0.83802	0.79343	0.78437	0.82246	0.55438	0.83838	0.792
1371.7	0.64109	0.65492	0.76085	0.82981	0.80753	0.81891	0.83205	0.71928	0.63578	0.81954	0.75876	0.7795	0.83121	0.80166	0.75996	0.738	0.81361	0.80973	0.78882	0.69915	0.7288	0.17248	0.81499	0.8831	0.77515	0.54965	0.1453	0.44063	0.21302	0.84551	0.80586	0.79669	0.83164	0.56949	0.84446	0.80251
1372.6	0.65268	0.66383	0.77007	0.83674	0.81589	0.82631	0.83808	0.72809	0.63707	0.8234	0.76752	0.79135	0.83883	0.8086	0.76788	0.74972	0.82092	0.81964	0.79582	0.71217	0.74102	0.17703	0.82378	0.89263	0.78855	0.56183	0.15213	0.44921	0.21982	0.85555	0.81824	0.80706	0.8394	0.58106	0.85155	0.81307
1373.5	0.66918	0.68611	0.78397	0.848	0.82928	0.83958	0.84782	0.74119	0.64691	0.83349	0.7812	0.80844	0.8497	0.82235	0.78907	0.7655	0.83213	0.833	0.80953	0.73086	0.75888	0.18458	0.83536	0.9015	0.80566	0.57571	0.16124	0.46094	0.22661	0.86751	0.83346	0.81913	0.85272	0.59655	0.86122	0.82619
1374.3	0.68107	0.69482	0.79165	0.84987	0.83325	0.84692	0.84905	0.74726	0.6496	0.83771	0.78608	0.81555	0.85528	0.82728	0.79811	0.77129	0.8371	0.83754	0.81478	0.73937	0.76759	0.18846	0.8389	0.90657	0.81364	0.58525	0.16587	0.46403	0.23015	0.87192	0.84118	0.82492	0.8577	0.60539	0.86517	0.8329
1375.2	0.70221	0.70929	0.81119	0.86287	0.8456	0.85829	0.86209	0.76437	0.66	0.84911	0.80081	0.83004	0.86685	0.83837	0.81255	0.78948	0.8498	0.8482	0.8263	0.75709	0.7809	0.19637	0.85161	0.91601	0.82869	0.5997	0.17325	0.47594	0.23704	0.88257	0.8546	0.8419	0.86982	0.61774	0.87534	0.8469
1376.1	0.71055	0.72004	0.823	0.87139	0.85424	0.8671	0.86633	0.77437	0.66528	0.85577	0.8138	0.83794	0.87623	0.84547	0.82522	0.80255	0.85824	0.8563	0.83891	0.7713	0.79071	0.2015	0.86053	0.92243	0.84289	0.60879	0.17877	0.48478	0.242	0.89154	0.86452	0.8515	0.87585	0.62784	0.88459	0.85653
1377	0.72861	0.73796	0.84005	0.88378	0.86772	0.88188	0.87993	0.79081	0.6762	0.86825	0.83041	0.8507	0.8884	0.85683	0.84096	0.82228	0.86986	0.86792	0.85629	0.78744	0.80883	0.20901	0.8761	0.93123	0.85921	0.6237	0.18548	0.49692	0.24896	0.90346	0.8787	0.8659	0.8868	0.64276	0.89645	0.86901
1377.8	0.7351	0.73671	0.84493	0.88696	0.86946	0.88371	0.88479	0.7994	0.67762	0.8739	0.83644	0.85567	0.89207	0.86178	0.84245	0.83185	0.87376	0.87457	0.86119	0.79638	0.81319	0.21167	0.88131	0.93394	0.86676	0.62944	0.18829	0.50261	0.25256	0.90802	0.88395	0.87169	0.89064	0.65092	0.90139	0.87442
1378.7	0.75586	0.75547	0.86393	0.90342	0.88718	0.89868	0.90381	0.82202	0.69047	0.88961	0.8599	0.87632	0.90889	0.88002	0.86442	0.85709	0.88759	0.89156	0.881	0.81898	0.83248	0.22054	0.90171	0.94574	0.88737	0.64694	0.19753	0.5199	0.26142	0.92111	0.90274	0.89094	0.90425	0.67158	0.91705	0.89354
1379.6	0.76713	0.76567	0.87755	0.91011	0.89771	0.90933	0.91383	0.83494	0.69696	0.89988	0.87222	0.89004	0.92042	0.88951	0.8779	0.87118	0.89682	0.90297	0.89424	0.83906	0.84607	0.22635	0.91224	0.95342	0.90153	0.65932	0.20386	0.52957	0.26741	0.93305	0.9176	0.90362	0.91432	0.68726	0.92637	0.90622
1380.4	0.77716	0.77974	0.89097	0.91854	0.90763	0.91967	0.92623	0.85086	0.70437	0.9085	0.88418	0.90156	0.92858	0.89931	0.8872	0.88567	0.90447	0.91245	0.90259	0.85768	0.85609	0.2316	0.9226	0.96021	0.91319	0.67226	0.21042	0.53966	0.27259	0.94202	0.92821	0.91341	0.92363	0.70022	0.93379	0.91721
1381.3	0.79289	0.79382	0.90623	0.92573	0.91883	0.93152	0.93731	0.86344	0.71381	0.92007	0.89781	0.91469	0.9406	0.91105	0.9016	0.89816	0.91536	0.92427	0.91527	0.88192	0.86695	0.23731	0.93319	0.96642	0.92546	0.68737	0.21735	0.5509	0.27918	0.94956	0.9409	0.92375	0.93468	0.71408	0.94357	0.92981
1382.2	0.80899	0.8183	0.93031	0.94228	0.93597	0.94846	0.95305	0.87796	0.72617	0.93712	0.91685	0.93231	0.95699	0.9274	0.92443	0.91552	0.93133	0.93525	0.93261	0.90214	0.88532	0.24508	0.94826	0.9763	0.94231	0.70552	0.22556	0.56406	0.287	0.96169	0.95522	0.93895	0.9476	0.73228	0.95385	0.94537
1383	0.8125	0.82136	0.93567	0.94587	0.93953	0.95265	0.95358	0.88026	0.72781	0.94083	0.92173	0.93465	0.95645	0.92998	0.92467	0.92035	0.93556	0.94049	0.93545	0.91224	0.88553	0.24633	0.94782	0.97546	0.94618	0.71088	0.22794	0.56664	0.28999	0.96605	0.95676	0.93982	0.95218	0.73589	0.95399	0.94853
1383.9	0.82347	0.83126	0.94804	0.95538	0.94835	0.95937	0.96043	0.8881	0.73726	0.95013	0.93287	0.94329	0.96256	0.94105	0.93573	0.92957	0.9414	0.94746	0.94631	0.929	0.8917	0.24925	0.95693	0.97954	0.95539	0.7209	0.2332	0.5769	0.29556	0.97206	0.96292	0.94595	0.95959	0.74647	0.95767	0.95589
1384.8	0.83746	0.84191	0.95821	0.96227	0.95539	0.96731	0.96832	0.89441	0.74228	0.95941	0.9407	0.95267	0.96855	0.94969	0.94845	0.94156	0.94831	0.9553	0.95591	0.94142	0.89979	0.2518	0.9612	0.98064	0.9628	0.72747	0.23732	0.58475	0.29992	0.9784	0.96843	0.95607	0.96631	0.75187	0.96241	0.96046
1385.7	0.84356	0.85751	0.96606	0.97116	0.96259	0.97364	0.97563	0.90624	0.74838	0.96789	0.95354	0.96006	0.97642	0.96161	0.95842	0.95435	0.95727	0.96449	0.96862	0.95626	0.91078	0.25623	0.96623	0.9848	0.97122	0.73621	0.24168	0.59524	0.30499	0.98493	0.97502	0.96872	0.97336	0.76466	0.97013	0.96981
1386.5	0.84806	0.86014	0.96623	0.97123	0.96298	0.97377	0.97671	0.9107	0.74999	0.96899	0.9573	0.96341	0.97569	0.96237	0.96024	0.96093	0.95523	0.9699	0.96887	0.96654	0.91138	0.25763	0.96857	0.9837	0.97358	0.7396	0.24442	0.59922	0.30753	0.98547	0.9776	0.96917	0.97743	0.76881	0.97331	0.97124
1387.4	0.85833	0.87623	0.9753	0.97785	0.97129	0.98127	0.98227	0.91745	0.75589	0.97649	0.96752	0.9721	0.98207	0.96903	0.97327	0.97322	0.96169	0.9766	0.9753	0.97664	0.91836	0.26055	0.97353	0.9874	0.9808	0.74648	0.24859	0.60751	0.31123	0.98977	0.9843	0.97605	0.98441	0.77823	0.98015	0.97686
1388.3	0.85802	0.88039	0.97137	0.97779	0.96987	0.98187	0.98112	0.91817	0.75212	0.9764	0.96645	0.97334	0.98028	0.9671	0.97425	0.97729	0.96422	0.97853	0.97704	0.97684	0.91425	0.25965	0.96499	0.98302	0.97933	0.7432	0.24876	0.60661	0.31082	0.98596	0.97946	0.97307	0.98352	0.77833	0.98066	0.97489
1389.1	0.86218	0.88529	0.9734	0.98231	0.9733	0.98439	0.98267	0.91992	0.75483	0.97737	0.97295	0.97705	0.98115	0.97147	0.97881	0.98292	0.96748	0.98421	0.97891	0.98262	0.91467	0.26067	0.96476	0.98382	0.98061	0.74659	0.25027	0.61099	0.31237	0.98864	0.97968	0.96929	0.98758	0.78557	0.98317	0.98034
1390	0.86291	0.88479	0.96978	0.98295	0.97189	0.98398	0.98033	0.9162	0.75129	0.97855	0.97141	0.97709	0.97627	0.97052	0.97844	0.9822	0.96681	0.98177	0.97719	0.98111	0.90629	0.25828	0.95983	0.97971	0.97967	0.74214	0.24947	0.60985	0.31127	0.98807	0.9766	0.96335	0.98719	0.78554	0.97965	0.97674
1390.9	0.87515	0.89316	0.97489	0.9888	0.98008	0.99004	0.9852	0.91941	0.75252	0.98481	0.97875	0.98231	0.97789	0.97923	0.98424	0.98826	0.97785	0.98675	0.98211	0.98644	0.90593	0.25972	0.95666	0.98081	0.98466	0.74315	0.2509	0.61547	0.31385	0.99164	0.97894	0.96556	0.99053	0.79024	0.98143	0.97875
1391.7	0.86551	0.8801	0.9618	0.98134	0.96941	0.97876	0.97556	0.90661	0.74238	0.97579	0.96935	0.97131	0.96737	0.9733	0.97159	0.97659	0.97117	0.98009	0.97372	0.97438	0.88929	0.25429	0.94152	0.96797	0.9746	0.73004	0.24646	0.6089	0.31006	0.98087	0.96343	0.94994	0.98148	0.78052	0.97324	0.96834
1392.6	0.86163	0.88177	0.96121	0.98051	0.97313	0.97881	0.97389	0.90396	0.73914	0.97733	0.97059	0.97069	0.96264	0.97201	0.97318	0.96977	0.97204	0.98175	0.97052	0.97155	0.88524	0.25363	0.93859	0.96429	0.97224	0.72933	0.24728	0.60945	0.31143	0.97893	0.96079	0.9452	0.98258	0.78059	0.97155	0.96572
1393.5	0.85295	0.87919	0.96094	0.97914	0.97128	0.97668	0.97162	0.89908	0.73671	0.97597	0.96384	0.96827	0.95824	0.96997	0.97131	0.96172	0.97024	0.97755	0.96724	0.96454	0.87752	0.25075	0.93009	0.95926	0.96791	0.724	0.24653	0.60543	0.31097	0.97026	0.95651	0.93834	0.97939	0.77675	0.96833	0.95836
1394.3	0.84637	0.86673	0.95617	0.97204	0.96579	0.97027	0.96342	0.88969	0.72669	0.968	0.95144	0.96142	0.94988	0.96152	0.96324	0.95158	0.96079	0.97092	0.95455	0.95278	0.86444	0.2463	0.91712	0.95102	0.95668	0.71435	0.24392	0.59773	0.30743	0.9601	0.94397	0.92364	0.97123	0.76777	0.95997	0.94587
1395.2	0.82655	0.85506	0.94493	0.96506	0.9557	0.96222	0.95154	0.87361	0.71567	0.96057	0.93851	0.95075	0.93835	0.95023	0.9493	0.94058	0.94954	0.96206	0.94216	0.93352	0.8496	0.23907	0.90122	0.93962	0.94178	0.70086	0.23963	0.58687	0.30151	0.94655	0.92907	0.90665	0.96215	0.75768	0.95142	0.9352
1396.1	0.81449	0.84545	0.94073	0.96156	0.95107	0.96084	0.94565	0.86553	0.70672	0.95698	0.9284	0.94199	0.92973	0.94495	0.9461	0.93053	0.94225	0.95201	0.92786	0.92396	0.83887	0.23457	0.8898	0.93087	0.93096	0.69194	0.23688	0.57969	0.29602	0.9379	0.91886	0.89483	0.95621	0.74961	0.94344	0.92317
1396.9	0.8	0.82779	0.92772	0.95143	0.93626	0.94736	0.93369	0.84845	0.69085	0.94369	0.91377	0.92777	0.91509	0.92888	0.92884	0.91541	0.92672	0.93628	0.90929	0.90137	0.81519	0.22604	0.86895	0.91775	0.91469	0.67483	0.22844	0.56713	0.28742	0.92083	0.90216	0.87265	0.94258	0.73275	0.92905	0.90547
1397.8	0.78447	0.81415	0.91506	0.94263	0.92595	0.93652	0.91879	0.83672	0.67748	0.93612	0.90552	0.91492	0.90283	0.91793	0.91375	0.90437	0.91561	0.92314	0.89089	0.87948	0.7958	0.22025	0.8533	0.90529	0.90026	0.66281	0.22249	0.55806	0.28045	0.90628	0.8839	0.85722	0.93173	0.72034	0.91862	0.89135
1398.7	0.76397	0.79761	0.90159	0.93465	0.91604	0.92793	0.90734	0.82176	0.66715	0.9245	0.89518	0.90018	0.88853	0.90347	0.89897	0.89061	0.90706	0.90946	0.87592	0.85958	0.77785	0.21181	0.83436	0.89317	0.88574	0.64804	0.21579	0.54686	0.27337	0.89113	0.8656	0.83722	0.92018	0.70461	0.90876	0.87504
1399.5	0.75252	0.78121	0.89021	0.92971	0.90805	0.91706	0.89889	0.81347	0.65898	0.91299	0.88335	0.8875	0.87718	0.89117	0.88846	0.87462	0.89445	0.89396	0.86322	0.84597	0.75743	0.20587	0.81818	0.8828	0.87439	0.63818	0.20981	0.53815	0.26809	0.87831	0.85046	0.82162	0.9102	0.69133	0.89761	0.85877
1400.4	0.7427	0.77136	0.88272	0.92634	0.90147	0.90863	0.89101	0.8084	0.65212	0.90493	0.87772	0.88145	0.869	0.87904	0.87463	0.86409	0.88294	0.88401	0.85315	0.8306	0.74043	0.201	0.80567	0.87676	0.8644	0.63032	0.20537	0.53146	0.26332	0.86807	0.83926	0.80787	0.90176	0.68569	0.88871	0.84582
1401.3	0.73061	0.75824	0.87342	0.92022	0.89434	0.90049	0.87783	0.79744	0.64506	0.89366	0.86473	0.87146	0.85632	0.86789	0.86194	0.85181	0.86989	0.86923	0.83602	0.80714	0.726	0.19548	0.79038	0.8671	0.85192	0.61861	0.20089	0.52032	0.25795	0.85638	0.82005	0.7917	0.88859	0.67456	0.87865	0.83013
1402.1	0.71068	0.73465	0.85772	0.90856	0.88153	0.8851	0.86203	0.77682	0.62945	0.87677	0.8465	0.85485	0.83808	0.84888	0.84094	0.82958	0.85209	0.85015	0.81433	0.78373	0.70551	0.18647	0.76838	0.85274	0.83373	0.60152	0.19267	0.506	0.2493	0.83993	0.80052	0.76708	0.87287	0.65863	0.86332	0.80778
1403	0.69637	0.71499	0.84127	0.89911	0.86706	0.86866	0.84551	0.76137	0.61372	0.86223	0.83048	0.83963	0.81986	0.83047	0.82244	0.8099	0.83356	0.83269	0.7906	0.76152	0.68201	0.17977	0.74882	0.83909	0.81792	0.58753	0.18449	0.49188	0.2394	0.82409	0.78211	0.74615	0.85565	0.64449	0.84694	0.78904
1403.9	0.67099	0.68666	0.81836	0.88359	0.84872	0.85311	0.82418	0.74053	0.59427	0.84269	0.81	0.82179	0.79775	0.80794	0.79791	0.78772	0.81466	0.81085	0.76607	0.73457	0.65588	0.17094	0.72818	0.82214	0.79633	0.56876	0.1757	0.47508	0.22805	0.80221	0.7611	0.72218	0.83597	0.62455	0.82875	0.76521
1404.7	0.64305	0.66353	0.79708	0.86697	0.83458	0.83493	0.80479	0.71675	0.5751	0.82132	0.78956	0.80183	0.77458	0.78375	0.77203	0.76245	0.79299	0.79071	0.74087	0.70536	0.63324	0.16131	0.70375	0.80388	0.77511	0.54932	0.16565	0.45652	0.21877	0.7807	0.73664	0.69377	0.8162	0.60343	0.81071	0.74205
1405.6	0.6171	0.64193	0.77806	0.85473	0.81958	0.81867	0.78991	0.70079	0.55853	0.80521	0.77403	0.78283	0.75843	0.76572	0.74865	0.74472	0.77235	0.7734	0.72203	0.68727	0.61033	0.15302	0.68383	0.7889	0.75647	0.53534	0.1573	0.44369	0.20834	0.76182	0.7196	0.67196	0.79963	0.58683	0.79503	0.72421
1406.5	0.59786	0.62069	0.75965	0.84482	0.80629	0.80388	0.77544	0.68706	0.54351	0.78815	0.75641	0.76478	0.73884	0.74653	0.72815	0.72587	0.75022	0.75657	0.70249	0.66817	0.5869	0.14523	0.66461	0.77576	0.73949	0.51952	0.14971	0.4296	0.19867	0.74233	0.70096	0.6514	0.78096	0.56838	0.78041	0.70642
1407.3	0.5751	0.6034	0.73986	0.83153	0.79094	0.78546	0.75792	0.66827	0.52684	0.77036	0.73879	0.74822	0.72089	0.72804	0.70165	0.69996	0.72697	0.73657	0.68016	0.63945	0.56369	0.13692	0.64349	0.75851	0.71877	0.50202	0.14189	0.41516	0.18979	0.72158	0.67891	0.6275	0.76382	0.54871	0.76404	0.68433
1408.2	0.55687	0.5887	0.72411	0.8201	0.77852	0.7733	0.74385	0.65271	0.51327	0.75363	0.72144	0.73101	0.70339	0.71093	0.67958	0.67839	0.70721	0.71892	0.65964	0.6177	0.54603	0.12948	0.6222	0.74511	0.70237	0.48959	0.1354	0.40186	0.18257	0.7053	0.65768	0.604	0.74756	0.53214	0.74946	0.66688
1409.1	0.53408	0.56277	0.70108	0.80619	0.75879	0.75288	0.72375	0.63248	0.49553	0.73552	0.698	0.71082	0.68136	0.68895	0.65164	0.65631	0.68673	0.69397	0.63617	0.59043	0.52277	0.12043	0.59963	0.72942	0.68036	0.4712	0.12743	0.38428	0.17188	0.68502	0.63308	0.5796	0.72774	0.51026	0.73087	0.64619
1409.9	0.51879	0.54556	0.68309	0.7955	0.74771	0.73748	0.70824	0.6165	0.48123	0.7194	0.68065	0.69408	0.66242	0.67369	0.63074	0.63309	0.67099	0.67261	0.61577	0.56766	0.50442	0.11333	0.58258	0.71604	0.66316	0.45629	0.12093	0.37035	0.1637	0.66682	0.61301	0.55875	0.71079	0.49345	0.71448	0.62416
1410.8	0.5028	0.53418	0.6685	0.78632	0.73833	0.72595	0.69755	0.60505	0.46879	0.70616	0.66607	0.67937	0.64948	0.65833	0.61053	0.61606	0.65974	0.65703	0.59993	0.54941	0.48697	0.10861	0.56802	0.70383	0.64752	0.44641	0.11564	0.35915	0.1572	0.65302	0.59596	0.53972	0.69577	0.47951	0.69882	0.60654
1411.7	0.48729	0.51489	0.65599	0.77736	0.72795	0.71597	0.68933	0.59209	0.45626	0.69275	0.6502	0.66572	0.6355	0.64576	0.59589	0.60329	0.64441	0.64037	0.5843	0.52985	0.47255	0.10345	0.55565	0.69427	0.63225	0.43411	0.11022	0.3476	0.14983	0.63849	0.58119	0.52224	0.68101	0.46733	0.68555	0.59169
1412.5	0.47008	0.49997	0.64139	0.76372	0.71604	0.69626	0.67453	0.57405	0.44164	0.67876	0.63137	0.64709	0.61844	0.62874	0.57261	0.58285	0.62614	0.62249	0.56452	0.50457	0.45294	0.09617	0.53782	0.68097	0.61222	0.41707	0.10325	0.33185	0.13951	0.62066	0.56001	0.50023	0.66101	0.44919	0.66746	0.57141
1413.4	0.46206	0.49199	0.63562	0.75621	0.70899	0.68869	0.6681	0.56617	0.43443	0.67143	0.62117	0.63876	0.61057	0.62503	0.56451	0.56944	0.61611	0.61541	0.55649	0.49443	0.44079	0.09339	0.52814	0.6732	0.60148	0.40987	0.099961	0.3246	0.13486	0.60822	0.54977	0.48867	0.64857	0.44039	0.65675	0.55941
1414.2	0.44525	0.47551	0.62162	0.74498	0.69306	0.67524	0.65633	0.54973	0.422	0.65861	0.60395	0.62149	0.59803	0.61193	0.54598	0.55281	0.60232	0.60084	0.54156	0.47713	0.42399	0.08825	0.51258	0.66081	0.58548	0.39759	0.094043	0.31189	0.12837	0.59323	0.53425	0.46976	0.63299	0.42644	0.6436	0.54436
1415.1	0.43091	0.46025	0.61071	0.73356	0.68123	0.66185	0.64426	0.53365	0.41185	0.64518	0.58909	0.60745	0.58506	0.60267	0.52885	0.5362	0.58831	0.58819	0.5289	0.45757	0.41081	0.083	0.49797	0.64907	0.56947	0.38453	0.0897	0.29827	0.12273	0.57922	0.5187	0.45308	0.61946	0.41342	0.63029	0.52919
1416	0.41225	0.45407	0.59807	0.72167	0.66963	0.64805	0.6299	0.52098	0.40267	0.63265	0.57465	0.59249	0.57158	0.59206	0.51174	0.51917	0.57842	0.5763	0.51542	0.44065	0.39688	0.07894	0.48424	0.63713	0.55506	0.37838	0.086887	0.28593	0.11816	0.56487	0.50348	0.43851	0.60498	0.40115	0.61605	0.51484
1416.9	0.39587	0.43543	0.58302	0.70917	0.65449	0.6346	0.61781	0.5061	0.38773	0.61717	0.56094	0.57585	0.55965	0.58077	0.49898	0.50253	0.56283	0.56238	0.50178	0.42372	0.38164	0.074543	0.47124	0.62504	0.53828	0.36628	0.082131	0.27442	0.11141	0.54894	0.48914	0.42045	0.5908	0.38801	0.60356	0.49966
1417.7	0.38213	0.42127	0.56912	0.6975	0.64286	0.62202	0.60585	0.48765	0.37515	0.60085	0.54678	0.56005	0.54606	0.56558	0.48263	0.4864	0.55023	0.54752	0.48544	0.40751	0.36831	0.070199	0.45836	0.6123	0.52369	0.35543	0.077562	0.26242	0.1055	0.53675	0.47434	0.40213	0.57548	0.37324	0.59107	0.48435
1418.6	0.36863	0.4103	0.56225	0.69041	0.6362	0.61493	0.59702	0.47959	0.36663	0.59087	0.53645	0.55224	0.53579	0.55824	0.47478	0.47761	0.54156	0.54176	0.4742	0.39458	0.36082	0.068164	0.45096	0.60347	0.51391	0.34949	0.077142	0.25566	0.102	0.52687	0.46363	0.39169	0.56634	0.3658	0.58171	0.47518
1419.4	0.35083	0.38801	0.53898	0.66874	0.61723	0.59445	0.57746	0.4576	0.34735	0.57159	0.51787	0.53335	0.51764	0.53769	0.45466	0.45698	0.52463	0.52147	0.45136	0.37415	0.34112	0.060827	0.43211	0.58801	0.494	0.33356	0.069426	0.24195	0.093107	0.50781	0.44348	0.36675	0.54594	0.34746	0.56453	0.45718
1420.3	0.3408	0.37004	0.52439	0.65559	0.60514	0.58054	0.56476	0.43957	0.33351	0.55868	0.50374	0.5168	0.50762	0.52242	0.44141	0.44527	0.51412	0.50905	0.4404	0.36455	0.32714	0.056243	0.4204	0.57719	0.4805	0.32005	0.064793	0.23296	0.087329	0.49478	0.42848	0.35129	0.53333	0.33493	0.5509	0.44265
1421.2	0.33234	0.36301	0.51165	0.64496	0.59443	0.5694	0.55374	0.42734	0.32248	0.54876	0.49531	0.50565	0.49831	0.51103	0.4313	0.43502	0.5087	0.50157	0.42962	0.35488	0.31607	0.052437	0.41125	0.56735	0.47036	0.31388	0.062695	0.22597	0.085299	0.48511	0.41626	0.34084	0.52389	0.32568	0.54088	0.43236
1422	0.3209	0.35191	0.49695	0.63265	0.58156	0.55568	0.54117	0.41621	0.31041	0.53834	0.48466	0.4909	0.48865	0.49933	0.41739	0.42253	0.49862	0.48931	0.42143	0.34182	0.30542	0.049058	0.40118	0.55614	0.45648	0.30584	0.060425	0.2172	0.080357	0.47299	0.40508	0.3291	0.51205	0.31679	0.5282	0.41963
1422.9	0.30767	0.33698	0.47728	0.61398	0.56534	0.53658	0.52537	0.39608	0.29363	0.52314	0.47149	0.47169	0.47506	0.47895	0.40017	0.40415	0.48489	0.4718	0.40744	0.32629	0.28801	0.044224	0.38531	0.54246	0.43831	0.29322	0.055163	0.20402	0.074007	0.45749	0.38817	0.31199	0.49552	0.29993	0.51391	0.40285
1423.8	0.29781	0.32537	0.46455	0.60122	0.55256	0.525	0.51462	0.38203	0.28146	0.51275	0.45571	0.45762	0.46475	0.46269	0.38526	0.3911	0.47627	0.46077	0.3964	0.31128	0.27737	0.041151	0.37664	0.53267	0.4256	0.2843	0.053205	0.19523	0.070507	0.44495	0.37518	0.30217	0.48629	0.28908	0.50397	0.3913
1424.6	0.29134	0.31517	0.45495	0.59119	0.54282	0.51704	0.50535	0.37244	0.27231	0.50345	0.44537	0.44719	0.45508	0.45092	0.37357	0.38185	0.4681	0.44853	0.38857	0.2984	0.27084	0.039715	0.36922	0.52391	0.41346	0.27849	0.051294	0.18821	0.068335	0.43622	0.36587	0.29198	0.47565	0.28088	0.49737	0.38169
1425.5	0.27457	0.29557	0.43791	0.57415	0.5281	0.5002	0.4892	0.35477	0.25919	0.4904	0.42653	0.43265	0.44357	0.43391	0.3553	0.36558	0.4548	0.43239	0.3742	0.27972	0.25929	0.036164	0.35569	0.51236	0.39797	0.26589	0.047257	0.17619	0.062211	0.42298	0.35085	0.27751	0.46041	0.26714	0.4854	0.36815
1426.3	0.25964	0.28028	0.41991	0.55755	0.51165	0.48467	0.47466	0.33626	0.24582	0.47742	0.40943	0.41695	0.43105	0.41566	0.33867	0.35401	0.44169	0.41808	0.35745	0.25944	0.24671	0.032262	0.34102	0.50158	0.3831	0.25385	0.043782	0.16513	0.057382	0.40814	0.33396	0.26377	0.44803	0.25287	0.47389	0.35548
1427.2	0.25225	0.2673	0.40813	0.54432	0.50025	0.4732	0.46371	0.32174	0.23573	0.4656	0.39439	0.40522	0.42259	0.40038	0.3235	0.34528	0.43211	0.40643	0.34655	0.24856	0.23965	0.029542	0.33103	0.49283	0.37053	0.24464	0.041262	0.15557	0.054455	0.39839	0.32186	0.25501	0.43812	0.24367	0.4648	0.3469
1428.1	0.2481	0.25839	0.40019	0.53413	0.49072	0.46422	0.45586	0.31141	0.22771	0.46095	0.38858	0.39628	0.4166	0.39233	0.3175	0.33855	0.4247	0.40035	0.34372	0.24206	0.23307	0.029754	0.32627	0.48664	0.36243	0.24014	0.040728	0.14876	0.053671	0.39244	0.31572	0.25062	0.4293	0.23751	0.45729	0.33956
1428.9	0.2323	0.23985	0.38124	0.51566	0.4704	0.4436	0.43904	0.28838	0.21257	0.44696	0.37322	0.38053	0.40315	0.37206	0.29839	0.32242	0.40856	0.38436	0.3267	0.22431	0.21786	0.024978	0.31026	0.47294	0.34625	0.22462	0.036369	0.13466	0.046946	0.3766	0.30035	0.23518	0.41482	0.22057	0.44507	0.32603
1429.8	0.22187	0.22258	0.36961	0.50104	0.4574	0.43043	0.4294	0.27299	0.20106	0.43749	0.36093	0.36588	0.39213	0.35602	0.28468	0.31163	0.39941	0.37081	0.31602	0.21128	0.20734	0.022659	0.29824	0.46138	0.33368	0.21288	0.03428	0.12373	0.043478	0.36461	0.29062	0.22686	0.40538	0.21013	0.4337	0.31665
1430.7	0.21446	0.21049	0.36071	0.49079	0.44863	0.42079	0.42188	0.2658	0.19123	0.43026	0.3518	0.35549	0.38386	0.3426	0.27725	0.303	0.39072	0.36385	0.30773	0.20077	0.20004	0.021353	0.29157	0.45487	0.32494	0.20436	0.032914	0.11537	0.041113	0.35803	0.28355	0.22226	0.3964	0.20167	0.42727	0.31017
1431.5	0.20088	0.1956	0.34578	0.47365	0.43137	0.40357	0.40711	0.25208	0.17661	0.42173	0.33725	0.34054	0.3717	0.32551	0.26252	0.28657	0.37603	0.3489	0.29451	0.18513	0.1863	0.018143	0.27826	0.4453	0.31274	0.19118	0.029583	0.10552	0.03615	0.34594	0.27237	0.21076	0.38306	0.18896	0.4158	0.29797
1432.4	0.18292	0.1817	0.32974	0.45787	0.41465	0.38663	0.39219	0.23733	0.16495	0.40886	0.32473	0.32725	0.36071	0.30725	0.24456	0.27408	0.36194	0.33007	0.27866	0.17021	0.17667	0.014118	0.26331	0.4334	0.29941	0.17647	0.026577	0.094152	0.030531	0.33402	0.25961	0.19984	0.37026	0.17566	0.40611	0.2875
1433.2	0.16823	0.16649	0.31717	0.44467	0.40487	0.37445	0.38113	0.22888	0.15509	0.40032	0.31376	0.31516	0.35308	0.29252	0.23363	0.25978	0.34867	0.31699	0.2688	0.16002	0.16949	0.012453	0.25157	0.42678	0.29019	0.1657	0.024461	0.085965	0.0278	0.32565	0.24882	0.194	0.36036	0.16679	0.39721	0.27922
1434.1	0.1626	0.16013	0.30701	0.43447	0.39246	0.3642	0.37177	0.2195	0.14737	0.39349	0.30473	0.30701	0.34524	0.27823	0.22398	0.25052	0.33487	0.30827	0.26468	0.15093	0.16377	0.011684	0.2444	0.42363	0.2824	0.15675	0.022574	0.079792	0.02525	0.31752	0.23985	0.18935	0.34926	0.15831	0.3921	0.27222
1434.9	0.14799	0.1492	0.29666	0.41848	0.37571	0.34968	0.35554	0.20335	0.13871	0.38198	0.29109	0.29711	0.33537	0.26007	0.2105	0.23652	0.32258	0.29264	0.25504	0.13709	0.1534	0.0093856	0.23068	0.41479	0.27166	0.14492	0.020077	0.070567	0.021766	0.30539	0.22872	0.17956	0.33737	0.1501	0.38238	0.2619
1435.8	0.13772	0.13726	0.28042	0.40533	0.36245	0.33781	0.34445	0.19036	0.13146	0.37118	0.28021	0.28582	0.32562	0.2466	0.19812	0.22605	0.3087	0.28025	0.24594	0.12574	0.14458	0.0077549	0.21951	0.40553	0.26361	0.13251	0.018507	0.061771	0.018185	0.29489	0.218	0.17095	0.32652	0.14133	0.37312	0.25479
1436.7	0.13369	0.13219	0.27154	0.39756	0.35346	0.32902	0.33659	0.18444	0.12723	0.36573	0.26738	0.27727	0.32034	0.23802	0.19064	0.21571	0.29802	0.27165	0.24052	0.1163	0.14041	0.0085973	0.21042	0.40043	0.25779	0.12446	0.018195	0.058163	0.01658	0.28836	0.21127	0.1686	0.32128	0.13624	0.36706	0.25205
1437.5	0.12759	0.12585	0.26157	0.38762	0.34151	0.31906	0.32889	0.1779	0.12085	0.35729	0.25576	0.26861	0.31155	0.22783	0.18223	0.20602	0.28884	0.26182	0.23526	0.1045	0.13515	0.008597	0.20355	0.39343	0.25013	0.11634	0.017569	0.05361	0.015012	0.28013	0.20687	0.16548	0.31338	0.12915	0.35917	0.24583
1438.4	0.12032	0.11789	0.24625	0.37424	0.32669	0.30593	0.31508	0.1675	0.11114	0.34515	0.24031	0.25558	0.29981	0.2144	0.16701	0.19167	0.27458	0.2462	0.22362	0.091221	0.12554	0.0066139	0.18863	0.38131	0.23785	0.10353	0.015779	0.046475	0.011748	0.27154	0.19626	0.15447	0.30317	0.11836	0.3482	0.23576
1439.3	0.12036	0.11207	0.23575	0.36681	0.31962	0.29653	0.30941	0.16252	0.10494	0.33825	0.23264	0.24598	0.29352	0.20791	0.15681	0.18192	0.26348	0.23619	0.21936	0.086512	0.12101	0.0075321	0.18266	0.37643	0.23304	0.096123	0.017096	0.044022	0.011019	0.26755	0.19241	0.15267	0.29657	0.1107	0.34372	0.23262
1440.1	0.11963	0.11021	0.23312	0.36051	0.31346	0.29171	0.30335	0.15983	0.10249	0.33125	0.2252	0.24056	0.28982	0.2018	0.15408	0.17416	0.25942	0.23031	0.21776	0.080696	0.11936	0.0092603	0.1779	0.37342	0.22842	0.092341	0.018323	0.043809	0.01208	0.264	0.19136	0.15216	0.29285	0.1078	0.34107	0.2277
1441	0.1125	0.10099	0.22245	0.35122	0.30301	0.28332	0.29315	0.15387	0.093497	0.31961	0.21596	0.23124	0.28003	0.18924	0.14909	0.16224	0.24987	0.2192	0.21165	0.073511	0.11182	0.008382	0.16974	0.3653	0.21966	0.083132	0.018489	0.03843	0.010337	0.2565	0.18125	0.14397	0.284	0.10095	0.33287	0.21791
1441.8	0.10978	0.095826	0.20983	0.34012	0.29236	0.27618	0.28225	0.14621	0.085716	0.31011	0.20841	0.22102	0.27274	0.18143	0.14004	0.15203	0.24151	0.21088	0.20542	0.065488	0.10454	0.007435	0.16147	0.35852	0.21299	0.075032	0.01919	0.03543	0.0093186	0.25193	0.17214	0.13806	0.27699	0.096006	0.32824	0.21142
1442.7	0.1027	0.090481	0.20651	0.33288	0.28537	0.27404	0.27743	0.14423	0.083183	0.30517	0.20616	0.21572	0.26968	0.17789	0.1399	0.14402	0.23544	0.20455	0.20392	0.065105	0.10161	0.0093395	0.1603	0.35545	0.21271	0.072342	0.021908	0.035632	0.010743	0.24993	0.16945	0.13935	0.27516	0.09805	0.32812	0.20934
1443.6	0.096575	0.081261	0.19877	0.32558	0.27791	0.26917	0.27117	0.14194	0.07917	0.2998	0.19988	0.21042	0.26516	0.17301	0.13642	0.13568	0.22843	0.19709	0.1992	0.061519	0.09741	0.010001	0.15419	0.34825	0.20621	0.065883	0.021881	0.035177	0.010244	0.2449	0.1624	0.13571	0.27161	0.094907	0.32341	0.20322
1444.4	0.090571	0.076229	0.19009	0.31723	0.26765	0.26201	0.26451	0.13887	0.07313	0.29343	0.19324	0.20466	0.25835	0.16706	0.12855	0.125	0.21871	0.18827	0.19356	0.055652	0.092665	0.010399	0.14708	0.34077	0.1992	0.06016	0.022906	0.032462	0.0097222	0.23931	0.15348	0.13214	0.26607	0.090076	0.31756	0.19729
1445.3	0.090412	0.072855	0.18518	0.30971	0.26155	0.25658	0.2609	0.13461	0.068578	0.29079	0.18585	0.20105	0.25342	0.16525	0.12777	0.11971	0.21117	0.18307	0.19164	0.051826	0.090294	0.012099	0.14205	0.3366	0.19579	0.057116	0.024359	0.032888	0.010939	0.23707	0.15048	0.13038	0.26074	0.089364	0.31454	0.19194
1446.1	0.087153	0.069341	0.17688	0.29959	0.25257	0.24776	0.25361	0.12549	0.062498	0.28338	0.17524	0.19426	0.246	0.1568	0.12172	0.10979	0.20275	0.17283	0.18595	0.050487	0.081592	0.01201	0.13202	0.32756	0.18681	0.050204	0.024285	0.028537	0.0093704	0.22795	0.14065	0.12074	0.25274	0.082663	0.30665	0.18271
1447	0.089251	0.071737	0.17347	0.29596	0.24938	0.24388	0.25003	0.12729	0.063337	0.27899	0.17165	0.19296	0.24346	0.15631	0.12107	0.10755	0.20104	0.16965	0.18634	0.049955	0.082713	0.015426	0.12872	0.32381	0.18457	0.051693	0.02584	0.030093	0.011259	0.22585	0.13774	0.12044	0.25028	0.081718	0.30403	0.17902
1447.8	0.089484	0.0703	0.16389	0.28559	0.2392	0.23661	0.24273	0.1211	0.05632	0.2703	0.16105	0.18345	0.23468	0.14693	0.11369	0.098283	0.19496	0.16399	0.183	0.044519	0.074789	0.015383	0.1173	0.31474	0.17712	0.04707	0.025197	0.025232	0.010358	0.21922	0.12809	0.1112	0.24245	0.077244	0.29608	0.1687
1448.7	0.083028	0.066914	0.15522	0.27876	0.23146	0.23029	0.23692	0.1129	0.050561	0.26282	0.1532	0.17737	0.22872	0.1406	0.10825	0.093934	0.19152	0.15561	0.18056	0.038636	0.069229	0.016246	0.10895	0.30797	0.17175	0.043732	0.025	0.022811	0.0098931	0.21392	0.12059	0.10388	0.2359	0.074775	0.291	0.16274
1449.6	0.076526	0.066467	0.14684	0.27004	0.22363	0.22397	0.23007	0.10667	0.048365	0.25288	0.14614	0.16936	0.22145	0.13449	0.10077	0.084331	0.18582	0.14727	0.17699	0.034978	0.064084	0.017256	0.099318	0.30135	0.16518	0.039722	0.02475	0.019768	0.0087847	0.20701	0.11442	0.09538	0.22964	0.06933	0.28414	0.15707
1450.4	0.075791	0.063608	0.14691	0.26507	0.21995	0.22113	0.22775	0.10682	0.047768	0.24838	0.14189	0.16674	0.21702	0.13201	0.10359	0.07991	0.18426	0.14379	0.17511	0.033116	0.066204	0.019587	0.095327	0.29831	0.16372	0.03909	0.026512	0.020186	0.010117	0.20606	0.11222	0.094806	0.22765	0.071988	0.28083	0.15381
1451.3	0.072781	0.06458	0.13924	0.25936	0.21619	0.2157	0.22482	0.10048	0.04336	0.24327	0.13645	0.16376	0.20994	0.12708	0.1011	0.074997	0.18177	0.14019	0.16833	0.031712	0.064003	0.019899	0.090147	0.29377	0.15794	0.035255	0.027726	0.018726	0.010221	0.20141	0.10433	0.088354	0.22158	0.069467	0.27429	0.14761
1452.1	0.062088	0.06452	0.1318	0.24989	0.20837	0.20757	0.21607	0.091954	0.038951	0.23219	0.12809	0.15602	0.20115	0.11962	0.097102	0.067697	0.17422	0.12948	0.15988	0.0273	0.059148	0.018956	0.082096	0.28628	0.14889	0.028716	0.027704	0.016097	0.0092602	0.19256	0.095929	0.078285	0.21275	0.062591	0.26686	0.13792
1453	0.062352	0.06687	0.12848	0.24327	0.2062	0.20411	0.21052	0.090957	0.038264	0.22845	0.12396	0.15324	0.19607	0.1157	0.095322	0.061614	0.1715	0.12698	0.15437	0.029313	0.05942	0.019961	0.079199	0.2816	0.14402	0.026072	0.029061	0.015941	0.010057	0.18963	0.09225	0.07392	0.20923	0.060854	0.26163	0.13056
1453.9	0.056697	0.065741	0.11818	0.2347	0.19817	0.19803	0.20314	0.084739	0.031254	0.21924	0.11925	0.14724	0.18882	0.10831	0.089242	0.05644	0.16622	0.12031	0.14631	0.024367	0.052973	0.018382	0.072464	0.27498	0.13596	0.023602	0.028	0.012257	0.010265	0.18241	0.083077	0.067353	0.20219	0.056444	0.25459	0.12067
1454.7	0.052371	0.069812	0.11084	0.23058	0.19312	0.19351	0.19807	0.078436	0.028809	0.21344	0.11239	0.14347	0.18326	0.10433	0.083561	0.051841	0.16151	0.11581	0.13868	0.021915	0.047416	0.020079	0.066201	0.27017	0.13002	0.02148	0.027879	0.01038	0.011435	0.17717	0.076416	0.058624	0.1963	0.051196	0.24814	0.11275
1455.6	0.046713	0.067509	0.10548	0.22426	0.18634	0.18718	0.19158	0.072813	0.02442	0.20719	0.10328	0.13792	0.17697	0.09932	0.080094	0.048516	0.15726	0.10757	0.13285	0.01887	0.041926	0.021111	0.059549	0.26348	0.12234	0.017974	0.027612	0.0077387	0.012512	0.1709	0.071579	0.051399	0.19018	0.047579	0.24176	0.10553
1456.4	0.046076	0.063761	0.10315	0.22052	0.18289	0.18332	0.1886	0.069956	0.022674	0.20345	0.097681	0.13653	0.17381	0.098126	0.07816	0.045284	0.1548	0.10559	0.1282	0.019918	0.040897	0.023943	0.056626	0.26155	0.12053	0.018349	0.02888	0.0074084	0.014908	0.16858	0.067013	0.049887	0.18752	0.049087	0.23727	0.10257
1457.3	0.044655	0.05677	0.097133	0.21598	0.17849	0.18028	0.18725	0.066956	0.019442	0.19688	0.091865	0.13179	0.16801	0.094112	0.079506	0.043573	0.15096	0.098661	0.12189	0.017438	0.035785	0.025295	0.050876	0.25724	0.11577	0.016019	0.029472	0.0057041	0.017045	0.16248	0.060926	0.045201	0.18123	0.045994	0.23134	0.096329
1458.1	0.043442	0.053495	0.098347	0.21133	0.17545	0.17732	0.18528	0.06234	0.019288	0.19274	0.085957	0.12851	0.16376	0.091367	0.080088	0.042037	0.1479	0.095781	0.11509	0.016939	0.035396	0.028321	0.046695	0.25216	0.11346	0.013079	0.031899	0.0063988	0.017926	0.15858	0.056459	0.041067	0.17661	0.041765	0.22804	0.089232
1459	0.039062	0.050033	0.095488	0.20552	0.17208	0.17428	0.18241	0.062085	0.017877	0.18851	0.083171	0.12607	0.15909	0.087105	0.080807	0.04238	0.14458	0.091489	0.11128	0.013662	0.034753	0.030368	0.042463	0.248	0.11005	0.012078	0.033572	0.0079939	0.020056	0.15546	0.053342	0.039383	0.1723	0.041317	0.22374	0.085066
1459.9	0.036939	0.04433	0.089943	0.19685	0.16526	0.16968	0.17739	0.055611	0.014522	0.17783	0.077146	0.11926	0.15371	0.080124	0.077735	0.036915	0.1387	0.086565	0.10417	0.0095466	0.028809	0.031042	0.035493	0.24167	0.10466	0.01104	0.034447	0.0062654	0.020407	0.15035	0.048613	0.03252	0.1642	0.035028	0.21777	0.078352
1460.7	0.033632	0.045023	0.085471	0.19212	0.16206	0.16706	0.17591	0.052082	0.014244	0.17455	0.073008	0.11717	0.15119	0.078153	0.081164	0.035859	0.13672	0.081787	0.098383	0.0087577	0.028766	0.033942	0.032923	0.23736	0.10062	0.011309	0.035547	0.0065791	0.022296	0.14703	0.046499	0.02948	0.15853	0.031427	0.21271	0.074002
1461.6	0.029618	0.044495	0.083958	0.1873	0.15541	0.16098	0.17154	0.047447	0.016217	0.16901	0.068199	0.11429	0.1464	0.07614	0.082754	0.036796	0.13428	0.078932	0.094848	0.011278	0.028866	0.036628	0.027945	0.23213	0.096528	0.01246	0.03766	0.0081407	0.023076	0.14365	0.043929	0.02666	0.15374	0.030254	0.20843	0.068204
1462.4	0.027874	0.044051	0.081465	0.18526	0.15478	0.16038	0.17071	0.046769	0.019115	0.16711	0.065804	0.11313	0.14423	0.072584	0.087819	0.037714	0.1337	0.077004	0.093817	0.014427	0.029071	0.039803	0.027294	0.23032	0.093946	0.016307	0.039867	0.011095	0.027036	0.14363	0.044981	0.026818	0.15198	0.032921	0.20494	0.068426
1463.3	0.025823	0.043479	0.077051	0.17964	0.14915	0.15272	0.16398	0.039485	0.016082	0.15881	0.062213	0.10644	0.14036	0.069767	0.087837	0.034367	0.12836	0.071706	0.089343	0.014179	0.023354	0.040991	0.024274	0.22268	0.088203	0.01463	0.040828	0.0093471	0.027942	0.13817	0.039261	0.022061	0.14439	0.026636	0.19956	0.063311
1464.1	0.022501	0.044625	0.07291	0.17617	0.14797	0.14894	0.16058	0.038028	0.017695	0.15614	0.059688	0.10627	0.13699	0.066005	0.091442	0.035612	0.12665	0.067518	0.084403	0.01411	0.024096	0.044241	0.024193	0.22015	0.086987	0.012761	0.042797	0.010874	0.030245	0.1353	0.03477	0.02082	0.14066	0.025082	0.19445	0.058943
1465	0.022213	0.048212	0.070769	0.17238	0.14632	0.14683	0.15745	0.037614	0.018867	0.15181	0.058414	0.10525	0.13383	0.06556	0.096466	0.035454	0.12569	0.064357	0.082471	0.013741	0.021973	0.047304	0.025597	0.21611	0.085194	0.014954	0.045848	0.013245	0.034042	0.13334	0.034637	0.02121	0.13744	0.023954	0.19234	0.055946
1465.8	0.020757	0.047651	0.064902	0.16723	0.14619	0.14399	0.15391	0.032874	0.01854	0.14869	0.056516	0.10278	0.13194	0.061793	0.092101	0.031369	0.11998	0.061343	0.077585	0.012556	0.020677	0.050671	0.026265	0.21341	0.08202	0.013314	0.048166	0.013527	0.037711	0.13026	0.030611	0.019223	0.13364	0.020164	0.188	0.054266
1466.7	0.022637	0.046271	0.06403	0.16335	0.14372	0.13914	0.15044	0.033721	0.019751	0.14562	0.057651	0.10191	0.13082	0.062361	0.093574	0.031841	0.11888	0.057083	0.072104	0.018651	0.019515	0.054051	0.028014	0.20903	0.08015	0.012159	0.051957	0.014757	0.041455	0.12816	0.02936	0.018445	0.12942	0.016969	0.18414	0.051014
1467.5	0.023234	0.045813	0.064398	0.16214	0.14432	0.1398	0.15089	0.03571	0.02325	0.14671	0.057136	0.10216	0.12905	0.063807	0.097435	0.0322	0.11693	0.054513	0.070011	0.024714	0.023658	0.057983	0.029806	0.20817	0.081195	0.015128	0.056379	0.018728	0.045157	0.12713	0.032038	0.02194	0.12862	0.018388	0.18221	0.0499
1468.4	0.02421	0.04208	0.062421	0.15815	0.14101	0.13645	0.14583	0.033785	0.024191	0.14409	0.055165	0.098836	0.12623	0.062707	0.097196	0.027892	0.11164	0.051012	0.065574	0.029131	0.022528	0.061377	0.028041	0.20403	0.079034	0.017243	0.059073	0.020775	0.048117	0.12364	0.032053	0.022906	0.1262	0.018609	0.17934	0.048728
1469.3	0.02558	0.037784	0.059697	0.15663	0.13852	0.13376	0.14148	0.030645	0.026335	0.142	0.054459	0.09772	0.12435	0.061066	0.092991	0.028559	0.10786	0.049069	0.061154	0.033247	0.023335	0.064632	0.02847	0.20168	0.077618	0.018585	0.062548	0.02343	0.050389	0.12301	0.030707	0.02291	0.12344	0.018771	0.1762	0.046594
1470.1	0.031432	0.039658	0.060468	0.1568	0.1364	0.13211	0.13724	0.031917	0.02862	0.13939	0.053706	0.095132	0.1233	0.063103	0.096915	0.029688	0.106	0.046577	0.060752	0.035359	0.023746	0.068179	0.029986	0.19815	0.077843	0.02126	0.066357	0.026482	0.053475	0.12148	0.031336	0.025201	0.12124	0.019681	0.17332	0.043811
1471	0.033011	0.037272	0.054978	0.15428	0.13289	0.12707	0.12951	0.027898	0.026958	0.13675	0.049834	0.091833	0.12002	0.060957	0.092723	0.025821	0.10042	0.042059	0.055691	0.031953	0.022801	0.071477	0.02852	0.19487	0.074336	0.022012	0.068825	0.027534	0.055463	0.11687	0.027634	0.025437	0.11659	0.020432	0.16735	0.04028
1471.8	0.035599	0.034743	0.05079	0.15131	0.13165	0.12416	0.12609	0.029071	0.029729	0.13486	0.048709	0.093532	0.11973	0.058902	0.090687	0.026836	0.10103	0.042749	0.053829	0.035336	0.024366	0.076002	0.028963	0.19415	0.073211	0.023986	0.072085	0.029698	0.0592	0.1161	0.026986	0.026087	0.11315	0.021413	0.16229	0.039541
1472.7	0.029786	0.028016	0.044338	0.1463	0.12622	0.11715	0.12129	0.02372	0.026877	0.12961	0.044256	0.088531	0.1148	0.052955	0.078589	0.022616	0.094274	0.037316	0.046124	0.031606	0.020308	0.077782	0.025716	0.18862	0.067541	0.020303	0.073986	0.027178	0.060416	0.11	0.021337	0.022589	0.10629	0.017163	0.15457	0.033771
1473.5	0.037149	0.031563	0.045873	0.14606	0.12711	0.11544	0.12154	0.02711	0.029449	0.13165	0.044483	0.088257	0.11448	0.053733	0.077999	0.025267	0.095114	0.036742	0.04615	0.036172	0.024131	0.082833	0.026592	0.18839	0.068728	0.02151	0.078626	0.030087	0.065467	0.10839	0.020355	0.026653	0.10514	0.019312	0.15178	0.034938
1474.4	0.036665	0.032351	0.042766	0.14299	0.12481	0.11082	0.11852	0.024098	0.028935	0.13099	0.041593	0.085162	0.11007	0.05079	0.073135	0.022908	0.09095	0.03139	0.035383	0.037282	0.024821	0.085965	0.02551	0.18684	0.066051	0.019246	0.081333	0.029819	0.068043	0.10529	0.018311	0.024878	0.10065	0.017893	0.14767	0.034396
1475.2	0.031354	0.029991	0.037562	0.13489	0.11681	0.10419	0.11381	0.018308	0.025	0.12433	0.033486	0.077868	0.10262	0.042477	0.063355	0.018766	0.08192	0.024974	0.030133	0.033029	0.02297	0.08756	0.019399	0.18191	0.061376	0.014885	0.082895	0.02665	0.068473	0.098301	0.013278	0.019157	0.093885	0.012897	0.14175	0.029083
1476.1	0.035237	0.028456	0.038812	0.13299	0.11546	0.098882	0.11219	0.01738	0.026179	0.1217	0.032265	0.075317	0.10003	0.039744	0.059898	0.01922	0.077519	0.021245	0.024332	0.032338	0.025413	0.091179	0.021048	0.17861	0.060685	0.015108	0.087058	0.028161	0.072399	0.094618	0.010368	0.018449	0.091726	0.014025	0.14007	0.026739
1476.9	0.047412	0.037661	0.046718	0.13544	0.12055	0.10225	0.11534	0.024642	0.032586	0.12457	0.038114	0.080924	0.10332	0.047667	0.068768	0.028371	0.081871	0.022126	0.028432	0.045894	0.035574	0.097157	0.029066	0.18215	0.064534	0.021838	0.093407	0.035014	0.079767	0.097875	0.015432	0.023652	0.093574	0.02193	0.14048	0.030536
1477.8	0.045964	0.032899	0.046428	0.13257	0.11873	0.099051	0.1127	0.025419	0.034165	0.12112	0.039335	0.078933	0.1003	0.045762	0.068132	0.029835	0.07687	0.019937	0.025679	0.050908	0.038936	0.10069	0.029264	0.18045	0.063917	0.023172	0.09716	0.037739	0.083666	0.094699	0.017069	0.023851	0.09161	0.024121	0.13585	0.029434
1478.7	0.046662	0.030673	0.045391	0.12914	0.11551	0.09423	0.11075	0.027419	0.036723	0.11678	0.039479	0.080711	0.10028	0.040923	0.068239	0.030504	0.075494	0.020334	0.025578	0.057136	0.041837	0.10464	0.028805	0.17933	0.061775	0.026384	0.10171	0.041027	0.088816	0.092374	0.018557	0.024352	0.090504	0.025636	0.13061	0.028385
1479.5	0.052389	0.036974	0.048315	0.1329	0.11936	0.096504	0.11299	0.034769	0.044367	0.11889	0.047132	0.084686	0.10312	0.046041	0.071244	0.035772	0.078794	0.025226	0.025514	0.06789	0.050126	0.11084	0.035678	0.18101	0.065504	0.032693	0.10757	0.047749	0.095903	0.095809	0.023138	0.032082	0.093823	0.032599	0.13075	0.031604
1480.4	0.060692	0.048993	0.049276	0.13517	0.11984	0.099875	0.11298	0.0391	0.048243	0.12147	0.052075	0.08626	0.10221	0.048896	0.076458	0.03935	0.081046	0.028806	0.030169	0.078649	0.057037	0.11657	0.039412	0.18296	0.067903	0.037707	0.11365	0.054878	0.10263	0.097102	0.026258	0.037699	0.096975	0.039793	0.12898	0.035893
1481.2	0.060356	0.052114	0.046682	0.13526	0.1167	0.097532	0.11022	0.039088	0.050272	0.11837	0.048143	0.082676	0.098745	0.045078	0.074879	0.038867	0.08079	0.031424	0.028541	0.078544	0.061	0.12084	0.036204	0.17988	0.067206	0.038318	0.11789	0.058627	0.10629	0.09546	0.025663	0.039068	0.096572	0.040378	0.12528	0.034868
1482.1	0.064267	0.054671	0.045685	0.13476	0.11603	0.096761	0.10864	0.039211	0.052666	0.11696	0.048017	0.083612	0.096932	0.041006	0.072763	0.035995	0.082271	0.031337	0.027332	0.082929	0.065413	0.12567	0.038408	0.17759	0.067013	0.039777	0.12322	0.06192	0.11154	0.095388	0.026345	0.041344	0.096696	0.042749	0.12274	0.03542
1482.9	0.067692	0.057277	0.045974	0.13722	0.1166	0.098531	0.10785	0.042205	0.053074	0.11754	0.049867	0.083464	0.095273	0.043061	0.071952	0.03825	0.084172	0.031416	0.027363	0.088674	0.070454	0.13068	0.041898	0.17585	0.069677	0.043449	0.12745	0.066279	0.11622	0.095387	0.026739	0.0463	0.095939	0.048555	0.12118	0.03751
1483.8	0.074983	0.05935	0.049179	0.13844	0.11883	0.098432	0.10747	0.043457	0.056606	0.11798	0.049552	0.086443	0.094823	0.041122	0.075119	0.041494	0.085471	0.034828	0.029878	0.096417	0.07633	0.13631	0.044999	0.17622	0.07169	0.046364	0.13339	0.071758	0.1228	0.095842	0.029119	0.050008	0.0969	0.053087	0.11841	0.040458
1484.6	0.071749	0.055916	0.044886	0.13498	0.11547	0.093231	0.10368	0.040382	0.056145	0.11291	0.043976	0.083006	0.091274	0.03542	0.067947	0.037717	0.082738	0.02978	0.022865	0.097523	0.079793	0.14059	0.043121	0.17306	0.06798	0.046178	0.13666	0.072664	0.12631	0.093423	0.029423	0.050143	0.093518	0.053229	0.11357	0.037677
1485.5	0.074813	0.059087	0.044084	0.13194	0.11291	0.090155	0.10067	0.037871	0.056314	0.11039	0.042839	0.080539	0.088719	0.029508	0.064967	0.035688	0.079091	0.027303	0.017578	0.10104	0.081259	0.14446	0.042225	0.16858	0.066378	0.045172	0.1401	0.073879	0.12986	0.090363	0.028555	0.050087	0.090112	0.054214	0.10881	0.035643
1486.3	0.07438	0.064566	0.045872	0.13222	0.11186	0.088076	0.10033	0.037538	0.056947	0.1099	0.040521	0.078397	0.085825	0.029808	0.065886	0.035788	0.079417	0.027214	0.015682	0.10502	0.086135	0.14962	0.043395	0.16697	0.066684	0.047576	0.14498	0.076334	0.13508	0.08849	0.029924	0.053842	0.08946	0.055976	0.10595	0.034992
1487.2	0.078047	0.070385	0.046121	0.12966	0.10935	0.087119	0.098844	0.035216	0.059701	0.10818	0.03897	0.07712	0.083828	0.027333	0.063577	0.033916	0.078535	0.026627	0.014647	0.11192	0.092282	0.1547	0.044432	0.16467	0.067473	0.0479	0.15	0.078671	0.14004	0.087674	0.031314	0.055464	0.090607	0.057871	0.10393	0.03399
1488	0.075908	0.074248	0.045469	0.12588	0.10635	0.087539	0.095672	0.0341	0.057599	0.10499	0.035921	0.072634	0.081261	0.023832	0.060034	0.028554	0.080258	0.023171	0.010196	0.11621	0.096679	0.15839	0.044566	0.16162	0.065795	0.049523	0.1538	0.080333	0.14431	0.084411	0.03196	0.057547	0.088936	0.060543	0.10143	0.031705
1488.9	0.076414	0.080388	0.047236	0.1235	0.10257	0.086532	0.093596	0.031704	0.058577	0.10267	0.033398	0.071514	0.079385	0.023147	0.055045	0.027883	0.07911	0.024724	0.0085675	0.12065	0.099058	0.16227	0.045306	0.15859	0.066763	0.050422	0.15848	0.082504	0.14819	0.082746	0.032628	0.059128	0.087617	0.063301	0.099112	0.031394
1489.8	0.083665	0.087706	0.052029	0.12413	0.10438	0.088288	0.09622	0.037661	0.061899	0.10538	0.035723	0.074014	0.081497	0.027584	0.053569	0.026796	0.084187	0.024601	0.014334	0.12955	0.10807	0.16892	0.052464	0.16124	0.069672	0.059264	0.16505	0.087637	0.15649	0.083939	0.038876	0.0665	0.091765	0.071929	0.10005	0.034773
1490.6	0.088485	0.09352	0.054802	0.12301	0.10268	0.09125	0.095786	0.039307	0.063832	0.10356	0.036716	0.076631	0.081978	0.025836	0.048245	0.029642	0.082669	0.025856	0.0158	0.13527	0.11297	0.17443	0.056194	0.16153	0.068853	0.064862	0.16987	0.093661	0.16221	0.08415	0.041764	0.07092	0.092762	0.079345	0.099414	0.035228
1491.5	0.09025	0.10016	0.054392	0.11896	0.10117	0.08938	0.092393	0.03992	0.065113	0.099657	0.034397	0.0755	0.079054	0.022173	0.041977	0.031314	0.082405	0.026083	0.016021	0.13302	0.11422	0.17797	0.056958	0.15915	0.066279	0.067103	0.1736	0.096311	0.1673	0.080597	0.041563	0.070877	0.090071	0.083061	0.095848	0.035029
1492.3	0.091046	0.10536	0.053282	0.11807	0.097272	0.085644	0.0921	0.040734	0.06768	0.095835	0.03268	0.074425	0.075134	0.018761	0.033373	0.033405	0.079462	0.022794	0.016747	0.13471	0.11593	0.18276	0.056375	0.15576	0.06464	0.068406	0.17853	0.097728	0.17119	0.078102	0.039586	0.072129	0.089507	0.085659	0.092343	0.032045
1493.2	0.095122	0.11263	0.057572	0.11823	0.098879	0.087144	0.094956	0.047003	0.072004	0.095571	0.037655	0.076687	0.074935	0.017604	0.031323	0.036658	0.081515	0.023436	0.022908	0.1413	0.12337	0.18924	0.061963	0.15637	0.066062	0.0742	0.1843	0.10183	0.17867	0.079571	0.044261	0.078528	0.092249	0.091579	0.092538	0.033875
1494	0.096853	0.11608	0.057205	0.11545	0.098475	0.084622	0.089086	0.045256	0.073115	0.092121	0.036599	0.076325	0.070056	0.013029	0.028795	0.039211	0.083366	0.025721	0.022705	0.14096	0.12474	0.19437	0.062859	0.15416	0.06449	0.076023	0.19005	0.10303	0.18337	0.079477	0.044572	0.080479	0.09063	0.094254	0.091157	0.031427
1494.8	0.09922	0.12158	0.05814	0.11141	0.095345	0.079987	0.085279	0.045077	0.073991	0.087465	0.035631	0.073787	0.067466	0.010524	0.026972	0.03685	0.0859	0.025154	0.018791	0.14134	0.12607	0.19839	0.065221	0.15139	0.061275	0.077317	0.1948	0.10241	0.18815	0.07747	0.043479	0.080018	0.087868	0.09748	0.089062	0.030244
1495.7	0.10173	0.12616	0.063683	0.11224	0.094094	0.079218	0.08478	0.044638	0.074704	0.087117	0.037201	0.076325	0.066469	0.0098032	0.025659	0.037946	0.087073	0.024655	0.020525	0.1425	0.13026	0.20531	0.070942	0.15227	0.060649	0.083766	0.20156	0.10646	0.19434	0.078253	0.045844	0.085968	0.089194	0.10339	0.088455	0.029679
1496.5	0.10805	0.13112	0.067545	0.10986	0.093282	0.080419	0.081643	0.044721	0.074722	0.086562	0.039946	0.079742	0.066298	0.010906	0.023707	0.039422	0.090943	0.031355	0.020807	0.14361	0.13162	0.21167	0.075594	0.15213	0.061731	0.088825	0.20673	0.11059	0.20174	0.078236	0.048409	0.089874	0.087228	0.10906	0.088588	0.032891
1497.4	0.11109	0.13272	0.069221	0.10811	0.090685	0.080033	0.079979	0.04396	0.077111	0.084902	0.038338	0.081735	0.066112	0.010743	0.023435	0.042423	0.093914	0.034324	0.019631	0.14355	0.13391	0.21714	0.079371	0.15043	0.061794	0.094844	0.21276	0.11489	0.20771	0.075605	0.049245	0.094215	0.086099	0.11426	0.087052	0.032421
1498.2	0.11489	0.13608	0.068289	0.10546	0.084428	0.079263	0.081832	0.044356	0.07942	0.082165	0.039676	0.081313	0.065858	0.011232	0.020244	0.045257	0.090102	0.036482	0.01873	0.14582	0.13563	0.22237	0.083172	0.14813	0.061658	0.098789	0.21667	0.1201	0.21257	0.073169	0.049936	0.09869	0.084875	0.11742	0.084015	0.031944
1499.1	0.12076	0.14581	0.06821	0.10602	0.082494	0.081538	0.084489	0.047851	0.082998	0.083034	0.040589	0.081997	0.065203	0.014624	0.019947	0.050827	0.090264	0.040781	0.024446	0.14596	0.13974	0.22867	0.087146	0.14683	0.065053	0.10506	0.22278	0.12599	0.21947	0.072248	0.054104	0.10348	0.085768	0.1225	0.084209	0.03394
1500	0.12595	0.15178	0.06799	0.10428	0.081333	0.080196	0.086338	0.054364	0.08655	0.08244	0.041546	0.082664	0.065107	0.017549	0.02142	0.052774	0.090522	0.046989	0.02814	0.14924	0.14659	0.23435	0.089912	0.14603	0.067285	0.11115	0.22914	0.1309	0.22617	0.073716	0.058165	0.10836	0.085396	0.12683	0.085151	0.035477
1500.8	0.13254	0.15892	0.069507	0.10411	0.081042	0.077968	0.087674	0.058444	0.092221	0.082093	0.040522	0.083239	0.064656	0.01763	0.028382	0.055769	0.0933	0.04945	0.033393	0.14728	0.15159	0.23973	0.096273	0.14496	0.066851	0.11828	0.23545	0.13477	0.23199	0.073358	0.060703	0.11095	0.086127	0.13284	0.08521	0.035393
1501.7	0.13707	0.16365	0.069875	0.10317	0.079677	0.076409	0.085111	0.061275	0.092088	0.080529	0.040918	0.081596	0.062309	0.017373	0.027331	0.056471	0.092968	0.051117	0.034496	0.14345	0.15311	0.24509	0.10132	0.14314	0.065832	0.12138	0.24015	0.13687	0.23729	0.072245	0.061671	0.11374	0.086323	0.1371	0.085233	0.033273
1502.5	0.14249	0.16925	0.076586	0.10558	0.079752	0.079271	0.087107	0.068728	0.095867	0.081183	0.041447	0.086001	0.064064	0.020059	0.032403	0.061557	0.094225	0.057214	0.040344	0.14454	0.16202	0.25137	0.10859	0.14308	0.067841	0.12911	0.24699	0.14168	0.24513	0.074464	0.066714	0.12011	0.089236	0.14651	0.08657	0.035455
1503.4	0.14513	0.16871	0.077636	0.10178	0.077239	0.073173	0.082784	0.068224	0.094777	0.079212	0.039832	0.085716	0.061263	0.01847	0.030185	0.062132	0.090376	0.056247	0.040289	0.14206	0.16356	0.25635	0.11121	0.13988	0.064708	0.13188	0.25173	0.14433	0.24889	0.072571	0.065307	0.12295	0.087253	0.1498	0.084139	0.031486
1504.2	0.15504	0.17886	0.084019	0.10393	0.079261	0.077584	0.087356	0.074565	0.09984	0.081005	0.046133	0.090238	0.062748	0.024095	0.037538	0.071706	0.096295	0.062266	0.046013	0.14442	0.16982	0.26474	0.12267	0.13888	0.068753	0.1409	0.25822	0.15204	0.2564	0.075346	0.070909	0.13195	0.092224	0.16029	0.08724	0.03373
1505.1	0.15412	0.17689	0.084385	0.099889	0.072418	0.073513	0.083179	0.07252	0.099115	0.07803	0.045514	0.089187	0.060413	0.02298	0.034617	0.07506	0.087578	0.060691	0.044254	0.14109	0.17171	0.26992	0.12456	0.13507	0.066825	0.14156	0.26317	0.15559	0.26011	0.073017	0.069969	0.13581	0.091953	0.1614	0.084457	0.030477
1505.9	0.16435	0.18259	0.089111	0.10081	0.071052	0.072318	0.085623	0.076589	0.10331	0.078196	0.047418	0.09056	0.060568	0.027033	0.041235	0.080487	0.087499	0.064425	0.049515	0.14464	0.17804	0.27643	0.12743	0.13355	0.067596	0.14884	0.27014	0.163	0.26771	0.074003	0.073374	0.14114	0.092985	0.16739	0.085325	0.031774
1506.7	0.16384	0.18681	0.085938	0.098665	0.068972	0.06927	0.083669	0.073876	0.10432	0.076654	0.050002	0.088698	0.058332	0.028427	0.040344	0.086298	0.088019	0.064978	0.047971	0.1413	0.17857	0.2815	0.12841	0.12978	0.066291	0.15317	0.27533	0.16693	0.27374	0.073397	0.072873	0.14483	0.091856	0.1706	0.084895	0.030511
1507.6	0.16879	0.19282	0.085682	0.098332	0.067916	0.070445	0.084452	0.0753	0.11	0.076976	0.05245	0.094608	0.059753	0.031149	0.044169	0.091297	0.092014	0.07114	0.051656	0.14295	0.18515	0.2882	0.13201	0.12779	0.069859	0.15944	0.28139	0.17165	0.28114	0.073581	0.076113	0.1521	0.093208	0.17881	0.084517	0.031557
1508.4	0.17287	0.19335	0.089662	0.10011	0.067221	0.070393	0.08311	0.077041	0.11348	0.076704	0.053462	0.096519	0.060827	0.034251	0.048388	0.095199	0.089193	0.076442	0.053088	0.14211	0.19125	0.29347	0.13424	0.12525	0.070357	0.16393	0.28801	0.17621	0.28687	0.073663	0.077431	0.15926	0.091958	0.18465	0.083458	0.030448
1509.3	0.18498	0.20555	0.091889	0.10515	0.071472	0.07552	0.087718	0.083792	0.12024	0.078601	0.059069	0.10244	0.062986	0.044514	0.053409	0.10311	0.09482	0.085049	0.06095	0.14973	0.19854	0.3007	0.14014	0.12531	0.075109	0.17471	0.29519	0.18534	0.29546	0.078296	0.085666	0.16964	0.095181	0.1957	0.086654	0.034758
1510.1	0.18684	0.20876	0.093677	0.10576	0.071364	0.078282	0.089337	0.087655	0.12489	0.081044	0.061759	0.10688	0.065389	0.049836	0.054518	0.10884	0.095819	0.090259	0.062453	0.14968	0.20396	0.30724	0.14701	0.12294	0.076858	0.18081	0.30073	0.1931	0.30175	0.080472	0.08858	0.17787	0.094838	0.20275	0.086218	0.037147
1511	0.19329	0.21207	0.094787	0.1048	0.067584	0.075921	0.08806	0.088123	0.12895	0.079014	0.059131	0.10792	0.064503	0.051731	0.055621	0.10486	0.093515	0.090014	0.065791	0.15016	0.20646	0.31334	0.14861	0.11967	0.075757	0.18379	0.3059	0.19697	0.30581	0.077511	0.088454	0.18083	0.092588	0.20596	0.083183	0.035535
1511.8	0.20165	0.21618	0.098639	0.10672	0.068483	0.078079	0.089255	0.092817	0.13405	0.07979	0.063606	0.10854	0.066222	0.058905	0.059071	0.10885	0.092231	0.094617	0.066584	0.15225	0.21204	0.31968	0.15375	0.12009	0.076648	0.19141	0.31287	0.20555	0.31153	0.080961	0.090478	0.18713	0.093323	0.21244	0.084038	0.038393
1512.7	0.19931	0.21282	0.094659	0.10087	0.06469	0.075604	0.085415	0.090509	0.13561	0.077498	0.061675	0.10981	0.063385	0.057965	0.05463	0.10402	0.090018	0.09448	0.064997	0.15054	0.21064	0.32454	0.15237	0.11762	0.074447	0.1951	0.3175	0.20905	0.31602	0.07876	0.089929	0.18761	0.090335	0.21449	0.079769	0.036818
1513.5	0.20321	0.2162	0.096712	0.10031	0.063696	0.074881	0.08604	0.089167	0.1401	0.076925	0.063598	0.10973	0.06381	0.061072	0.059199	0.10335	0.090629	0.09589	0.065145	0.14848	0.21611	0.33141	0.15518	0.11646	0.074848	0.20212	0.32378	0.21525	0.32186	0.077787	0.090468	0.19368	0.089238	0.21968	0.077818	0.037067
1514.4	0.20452	0.21916	0.096023	0.096406	0.060749	0.073592	0.081521	0.084248	0.14301	0.071926	0.063015	0.10896	0.061688	0.063217	0.061981	0.10022	0.087539	0.097586	0.061522	0.14729	0.21752	0.33701	0.15393	0.11344	0.074764	0.20441	0.32907	0.21651	0.32546	0.076399	0.090157	0.19764	0.084963	0.22178	0.073975	0.036056
1515.2	0.21041	0.22356	0.10407	0.098362	0.065956	0.080975	0.086292	0.092415	0.14993	0.076396	0.069233	0.11463	0.065549	0.073608	0.071158	0.1036	0.091534	0.10607	0.065408	0.15282	0.22951	0.34527	0.16164	0.11574	0.079701	0.21389	0.33767	0.22744	0.33313	0.080463	0.096914	0.20972	0.087157	0.23164	0.078245	0.041315
1516.1	0.20742	0.22369	0.10366	0.097269	0.064703	0.079304	0.085602	0.092411	0.15214	0.07499	0.070104	0.11354	0.065855	0.074812	0.072542	0.10144	0.090444	0.10489	0.066389	0.1511	0.23288	0.35196	0.16264	0.11133	0.078401	0.2185	0.3432	0.23118	0.33953	0.078596	0.099581	0.21446	0.084555	0.23427	0.076321	0.040159
1516.9	0.21616	0.22947	0.10682	0.097764	0.064034	0.08061	0.086335	0.092089	0.15777	0.073441	0.070206	0.11113	0.069129	0.080205	0.075865	0.10204	0.090271	0.10529	0.065269	0.15297	0.2393	0.35872	0.16533	0.10756	0.078467	0.22411	0.34902	0.2376	0.34512	0.078977	0.10115	0.22263	0.083124	0.24031	0.07524	0.041667
1517.8	0.21933	0.22681	0.1081	0.095067	0.062466	0.082453	0.087679	0.098417	0.16135	0.072234	0.070748	0.11201	0.072243	0.083807	0.07992	0.10159	0.089587	0.10982	0.065037	0.15806	0.24415	0.36502	0.16746	0.10424	0.079049	0.22892	0.35499	0.24286	0.35034	0.079673	0.10413	0.22756	0.081646	0.24515	0.073628	0.043253
1518.6	0.22469	0.2272	0.1085	0.093231	0.06312	0.083868	0.091251	0.10429	0.16532	0.071771	0.071777	0.11274	0.075634	0.085985	0.08162	0.10183	0.091308	0.11136	0.068478	0.16197	0.25137	0.3722	0.16898	0.10331	0.079171	0.23631	0.36209	0.24915	0.35722	0.079612	0.10722	0.23498	0.082944	0.25215	0.072462	0.044412
1519.5	0.22819	0.2262	0.10703	0.091147	0.05861	0.081472	0.085969	0.10423	0.16722	0.067227	0.072053	0.10952	0.077116	0.085937	0.081429	0.099413	0.089853	0.10937	0.065539	0.16151	0.25225	0.37791	0.16989	0.099163	0.07825	0.2401	0.36719	0.25323	0.36226	0.078494	0.10652	0.23855	0.080298	0.25526	0.067528	0.043051
1520.3	0.23415	0.22964	0.10762	0.088644	0.056409	0.084308	0.083465	0.10282	0.17142	0.064388	0.068993	0.10656	0.076273	0.088035	0.084754	0.096302	0.089019	0.11118	0.065156	0.16153	0.25494	0.38339	0.16934	0.09698	0.078025	0.24348	0.37193	0.25789	0.36601	0.07794	0.10628	0.2415	0.07762	0.25836	0.064465	0.043302
1521.1	0.23543	0.23091	0.1102	0.08841	0.058061	0.086874	0.086072	0.10623	0.17781	0.063008	0.072101	0.1084	0.077249	0.093024	0.090548	0.09595	0.091838	0.11398	0.067646	0.16638	0.26087	0.3911	0.17434	0.097796	0.081026	0.2506	0.37933	0.2638	0.37328	0.079098	0.11059	0.24602	0.078719	0.26417	0.063518	0.046189
1522	0.2396	0.23798	0.11399	0.087573	0.059383	0.088682	0.085581	0.10716	0.18464	0.063426	0.075106	0.11104	0.077291	0.097278	0.091488	0.092776	0.09538	0.11513	0.068161	0.17031	0.26627	0.3986	0.17859	0.098442	0.08219	0.25737	0.38595	0.27013	0.38015	0.08088	0.11317	0.25363	0.078229	0.26988	0.06315	0.047229
1522.8	0.24224	0.24391	0.11601	0.08904	0.058543	0.091275	0.084633	0.10955	0.1909	0.063247	0.076119	0.10939	0.077973	0.099259	0.092933	0.089755	0.097278	0.1157	0.067527	0.17302	0.27133	0.4053	0.18202	0.096663	0.083624	0.26269	0.39162	0.27766	0.38611	0.080835	0.1133	0.25721	0.076783	0.27573	0.059266	0.048519
1523.7	0.24374	0.24841	0.11428	0.086671	0.058414	0.090291	0.085252	0.1066	0.19354	0.06059	0.073601	0.10701	0.077124	0.099249	0.090811	0.084561	0.097055	0.11423	0.067066	0.17237	0.27285	0.4122	0.18058	0.093606	0.082615	0.26527	0.39643	0.28087	0.39023	0.081004	0.11385	0.26026	0.074156	0.28011	0.055837	0.049077
1524.5	0.24893	0.24789	0.11529	0.08571	0.058741	0.090841	0.085623	0.11084	0.19876	0.057932	0.074985	0.10897	0.079	0.10102	0.088477	0.080641	0.098393	0.11334	0.064381	0.17869	0.27871	0.41951	0.1858	0.091161	0.085586	0.2707	0.4033	0.28624	0.39719	0.083118	0.11549	0.26711	0.073023	0.28627	0.053989	0.050946
1525.4	0.25277	0.2555	0.11618	0.087613	0.057444	0.092371	0.085715	0.11558	0.20283	0.059366	0.078021	0.11001	0.080432	0.10338	0.088329	0.082864	0.099102	0.11342	0.066949	0.18587	0.28683	0.42698	0.19045	0.090106	0.087485	0.27585	0.4095	0.29349	0.40288	0.085035	0.11857	0.27567	0.072662	0.29397	0.053508	0.054971
1526.2	0.25336	0.25767	0.11426	0.086452	0.055932	0.092164	0.083056	0.11467	0.2051	0.05538	0.07553	0.10788	0.081102	0.10215	0.086944	0.080096	0.097039	0.11123	0.066619	0.18727	0.29162	0.4325	0.1897	0.086024	0.087264	0.27882	0.41412	0.29811	0.40717	0.085693	0.11686	0.27848	0.068306	0.29663	0.048704	0.055593
1527.1	0.25812	0.25848	0.11507	0.085996	0.055098	0.090525	0.081782	0.11326	0.20825	0.052055	0.07519	0.10909	0.081821	0.10434	0.089701	0.075821	0.094661	0.11127	0.06716	0.19229	0.29381	0.4386	0.19131	0.084121	0.087589	0.28265	0.42024	0.30076	0.41144	0.08757	0.11833	0.2824	0.065839	0.3001	0.048874	0.056565
1527.9	0.26404	0.26621	0.11785	0.088907	0.057035	0.095148	0.083803	0.1201	0.21577	0.055814	0.07765	0.11327	0.083529	0.10895	0.094185	0.079294	0.094519	0.11497	0.069608	0.20232	0.30246	0.44615	0.19859	0.0856	0.091579	0.28989	0.42816	0.30847	0.41905	0.090286	0.12425	0.28969	0.066173	0.30757	0.04995	0.061108
1528.8	0.26663	0.2775	0.1209	0.092022	0.057785	0.096428	0.087514	0.12362	0.22129	0.057121	0.080933	0.1141	0.085459	0.1134	0.10074	0.082816	0.095551	0.11806	0.07552	0.21037	0.31218	0.45344	0.20181	0.086282	0.092456	0.29554	0.4345	0.31606	0.42519	0.091506	0.12784	0.29643	0.067118	0.31409	0.050625	0.063428
1529.6	0.26736	0.28134	0.12007	0.088836	0.056831	0.096683	0.085384	0.12337	0.22514	0.054087	0.079535	0.11257	0.085957	0.11147	0.10453	0.07647	0.093328	0.11471	0.076365	0.21299	0.3158	0.45879	0.20099	0.0843	0.091552	0.29766	0.43915	0.3193	0.42983	0.090055	0.12671	0.29795	0.064776	0.31451	0.047911	0.061617
1530.5	0.27023	0.28297	0.12084	0.088661	0.055482	0.095727	0.085275	0.12641	0.22909	0.053296	0.080441	0.11382	0.086813	0.11096	0.10693	0.074615	0.092696	0.11435	0.074857	0.21871	0.32177	0.46587	0.20576	0.082309	0.092151	0.29902	0.44478	0.32405	0.43563	0.087579	0.12913	0.30292	0.063448	0.32041	0.045928	0.062694
1531.3	0.27335	0.29027	0.12307	0.090773	0.057275	0.099748	0.08624	0.13279	0.23778	0.055352	0.085916	0.11886	0.088588	0.11465	0.10803	0.077339	0.095306	0.11655	0.077618	0.2235	0.3315	0.47374	0.21251	0.082948	0.09387	0.30548	0.45015	0.33136	0.4427	0.089586	0.1326	0.30838	0.065153	0.3286	0.046389	0.065479
1532.1	0.27652	0.29402	0.1243	0.091097	0.055991	0.10034	0.085439	0.13414	0.24541	0.053622	0.089162	0.12274	0.089813	0.11592	0.10724	0.076601	0.09613	0.11757	0.080999	0.22953	0.33884	0.48009	0.21781	0.083102	0.094575	0.31057	0.45568	0.33874	0.44817	0.089962	0.13455	0.31416	0.066404	0.33477	0.04457	0.065655
1533	0.27815	0.29548	0.12581	0.091309	0.056513	0.10459	0.086067	0.13791	0.25188	0.054203	0.093456	0.1266	0.093846	0.11566	0.10886	0.076473	0.096644	0.11892	0.085868	0.236	0.34509	0.48782	0.22348	0.083881	0.096966	0.31701	0.46236	0.34604	0.45467	0.091523	0.14015	0.32215	0.068328	0.34172	0.044695	0.068555
1533.8	0.2806	0.29502	0.12348	0.089651	0.054343	0.10335	0.083601	0.13769	0.25477	0.051856	0.090729	0.12671	0.092526	0.11743	0.1019	0.075044	0.093296	0.12002	0.081791	0.2381	0.34784	0.49324	0.2236	0.080436	0.095018	0.3193	0.46682	0.35146	0.4594	0.089147	0.14027	0.32422	0.065737	0.34615	0.042079	0.067463
1534.7	0.28724	0.30266	0.12975	0.092938	0.056692	0.10818	0.084516	0.14308	0.26411	0.055727	0.096291	0.13146	0.095972	0.1265	0.10495	0.0804	0.093205	0.12284	0.08761	0.24452	0.35957	0.50103	0.23065	0.083026	0.10049	0.32967	0.47452	0.35813	0.46766	0.092757	0.14722	0.33253	0.070419	0.35647	0.046799	0.072204
1535.5	0.29265	0.30571	0.13175	0.090046	0.055892	0.10819	0.085356	0.14519	0.26657	0.056074	0.09698	0.13164	0.095522	0.12698	0.1049	0.080146	0.090396	0.12157	0.089184	0.24801	0.36646	0.50623	0.23356	0.083156	0.1014	0.33295	0.48071	0.36308	0.47242	0.091128	0.15163	0.3386	0.069464	0.36161	0.045754	0.073691
1536.4	0.29777	0.30978	0.13522	0.088756	0.059699	0.10912	0.087	0.15195	0.271	0.057161	0.10167	0.13594	0.097852	0.1327	0.11024	0.081836	0.08972	0.12466	0.091382	0.25534	0.37624	0.51321	0.23775	0.082964	0.1041	0.34004	0.48727	0.36843	0.47922	0.091005	0.15478	0.34512	0.069892	0.36869	0.048865	0.076566
1537.2	0.30573	0.31303	0.13664	0.087332	0.059489	0.10735	0.086578	0.15424	0.27531	0.056844	0.10116	0.13906	0.096516	0.13831	0.10933	0.082662	0.088283	0.12395	0.091358	0.25765	0.38388	0.51884	0.24252	0.081561	0.10613	0.34444	0.49235	0.37239	0.48466	0.090135	0.15724	0.34851	0.068745	0.3725	0.048627	0.076114
1538	0.31452	0.31692	0.14315	0.091642	0.061778	0.10937	0.087899	0.16158	0.28388	0.062474	0.10825	0.14639	0.09756	0.14533	0.11826	0.086121	0.089203	0.12815	0.096299	0.2637	0.39611	0.52678	0.25255	0.083948	0.11192	0.35262	0.4994	0.37993	0.49218	0.093754	0.16356	0.35941	0.070154	0.38085	0.05218	0.081044
1538.9	0.32473	0.32416	0.14632	0.092834	0.064853	0.11245	0.0907	0.16613	0.29052	0.066259	0.1116	0.14988	0.096977	0.15096	0.12487	0.089243	0.090595	0.13206	0.10098	0.2692	0.40449	0.53374	0.26042	0.084765	0.11402	0.35929	0.50554	0.38883	0.49824	0.096093	0.16799	0.36772	0.07096	0.38492	0.054324	0.08358
1539.7	0.33418	0.33212	0.14728	0.094738	0.066377	0.1135	0.09081	0.17171	0.29869	0.069412	0.11409	0.15574	0.097574	0.16096	0.13143	0.095664	0.089614	0.13326	0.10475	0.27683	0.41324	0.54107	0.26632	0.085329	0.11794	0.36608	0.51244	0.39611	0.50586	0.096181	0.17146	0.37558	0.070908	0.39119	0.057051	0.086148
1540.6	0.33912	0.3327	0.14782	0.094905	0.065038	0.11327	0.08975	0.17392	0.30501	0.070042	0.11614	0.15635	0.094763	0.16398	0.13343	0.097799	0.086126	0.13105	0.10602	0.27846	0.42175	0.54735	0.27138	0.084602	0.1192	0.37085	0.51741	0.40051	0.51105	0.097835	0.17472	0.38149	0.070663	0.39495	0.05784	0.088399
1541.4	0.34555	0.33476	0.15271	0.097395	0.069045	0.11737	0.092696	0.18434	0.31558	0.078038	0.12365	0.16386	0.096319	0.17251	0.1421	0.10318	0.086244	0.13675	0.10841	0.28703	0.43442	0.55541	0.27932	0.086962	0.12429	0.3784	0.5255	0.40926	0.51964	0.10141	0.18187	0.39333	0.074267	0.40669	0.061564	0.095028
1542.3	0.35252	0.34312	0.1562	0.098109	0.071799	0.12071	0.095082	0.19383	0.32474	0.080303	0.12971	0.1704	0.098566	0.1807	0.14819	0.10776	0.087511	0.1389	0.10948	0.29799	0.44613	0.56265	0.28754	0.088367	0.12851	0.38639	0.53285	0.41696	0.52764	0.10455	0.18951	0.4015	0.077638	0.4138	0.06432	0.098923
1543.1	0.35927	0.34502	0.159	0.10017	0.073447	0.12295	0.097259	0.20061	0.33332	0.083952	0.13494	0.17925	0.1005	0.18944	0.15466	0.11397	0.089578	0.14178	0.11326	0.30658	0.45597	0.57057	0.2959	0.091266	0.13395	0.39491	0.53991	0.42416	0.53596	0.10691	0.19777	0.41125	0.080745	0.42344	0.066692	0.10427
1543.9	0.35669	0.33927	0.16034	0.098756	0.072745	0.12522	0.097547	0.20358	0.34052	0.084458	0.13726	0.18155	0.098295	0.19165	0.15545	0.1153	0.088965	0.14239	0.11098	0.31088	0.46453	0.57623	0.3015	0.08958	0.13478	0.40053	0.54514	0.42971	0.5416	0.10835	0.20147	0.41844	0.082081	0.42745	0.067364	0.106
1544.8	0.3652	0.34782	0.16738	0.10287	0.077543	0.13116	0.10168	0.21262	0.35081	0.091993	0.14226	0.19154	0.10155	0.20117	0.1648	0.122	0.093641	0.14876	0.10984	0.31814	0.47669	0.58421	0.31081	0.091587	0.14163	0.40995	0.55327	0.43973	0.55191	0.1122	0.20932	0.43126	0.085822	0.43693	0.06987	0.11267
1545.6	0.36768	0.35593	0.17094	0.10479	0.077515	0.13364	0.10133	0.21584	0.35819	0.09141	0.14551	0.19332	0.099914	0.20832	0.16897	0.12496	0.093939	0.14898	0.10936	0.32101	0.48324	0.59079	0.31721	0.09207	0.14325	0.41844	0.55927	0.44792	0.55731	0.111	0.21256	0.4381	0.08716	0.44113	0.070867	0.11652
1546.5	0.37752	0.36	0.1748	0.10912	0.081468	0.13646	0.10609	0.22173	0.36817	0.094404	0.15151	0.19929	0.099404	0.21669	0.17313	0.13057	0.096321	0.15286	0.11494	0.32543	0.4932	0.59826	0.32392	0.093657	0.14649	0.42759	0.56637	0.45578	0.56486	0.11251	0.21823	0.44786	0.090431	0.45096	0.073428	0.12102
1547.3	0.38096	0.365	0.17824	0.11232	0.085396	0.14136	0.10992	0.232	0.37757	0.097872	0.15914	0.20254	0.10135	0.22557	0.1742	0.13193	0.09767	0.15509	0.11893	0.33074	0.50412	0.60563	0.33111	0.093847	0.15093	0.43566	0.57237	0.46469	0.57187	0.11472	0.22364	0.45868	0.093827	0.46103	0.077141	0.12546
1548.1	0.39179	0.37753	0.18505	0.11905	0.092621	0.14833	0.11147	0.24578	0.38931	0.10198	0.16901	0.21072	0.10421	0.23794	0.18139	0.13788	0.099649	0.16286	0.12215	0.3396	0.51664	0.61478	0.3416	0.098094	0.15657	0.44905	0.58099	0.47541	0.58122	0.11908	0.23086	0.47213	0.10004	0.47288	0.08252	0.1322
1549	0.39711	0.38266	0.1843	0.12028	0.092501	0.1503	0.111	0.25118	0.39765	0.10186	0.17382	0.21038	0.10222	0.24459	0.1801	0.14014	0.0994	0.16232	0.12641	0.34157	0.52404	0.62035	0.34574	0.098681	0.15809	0.45749	0.58649	0.48122	0.58654	0.11772	0.23426	0.47856	0.10077	0.47858	0.085535	0.13501
1549.8	0.41372	0.39318	0.19488	0.12861	0.10141	0.16142	0.11823	0.26907	0.4151	0.1132	0.18694	0.22326	0.10694	0.25865	0.19216	0.15174	0.106	0.17178	0.13413	0.35396	0.54184	0.63048	0.35979	0.10608	0.16878	0.47489	0.59569	0.49196	0.59787	0.12599	0.24616	0.49628	0.11032	0.49396	0.094785	0.14707
1550.7	0.41761	0.39587	0.19835	0.12698	0.10285	0.16597	0.11762	0.27451	0.42339	0.11889	0.189	0.2239	0.10729	0.26263	0.19476	0.1537	0.107	0.17431	0.13313	0.35615	0.54729	0.63706	0.36557	0.1067	0.17185	0.48394	0.6014	0.49819	0.60517	0.12461	0.25063	0.50567	0.11185	0.49935	0.097327	0.15033
1551.5	0.42833	0.40393	0.20366	0.13168	0.1076	0.17115	0.11992	0.28346	0.43591	0.12487	0.1962	0.22811	0.10793	0.27197	0.20415	0.16287	0.1067	0.17891	0.13347	0.36339	0.5599	0.64459	0.37426	0.11051	0.17659	0.4961	0.61022	0.50743	0.61416	0.12594	0.25794	0.51628	0.11612	0.50955	0.101	0.15628
1552.4	0.4361	0.41032	0.20956	0.13542	0.10955	0.17582	0.12473	0.29092	0.44508	0.13205	0.20262	0.23234	0.11008	0.27801	0.21085	0.16753	0.10953	0.18161	0.13874	0.36682	0.56844	0.65196	0.38304	0.11278	0.18174	0.50627	0.61623	0.51518	0.62186	0.12678	0.26569	0.52546	0.11887	0.51836	0.10561	0.16177
1553.2	0.44681	0.41667	0.21928	0.14201	0.11647	0.18396	0.13216	0.30138	0.4593	0.13977	0.21364	0.24049	0.11409	0.28838	0.22259	0.17543	0.11467	0.18921	0.14462	0.37884	0.57964	0.66089	0.39462	0.11758	0.18886	0.51839	0.62422	0.52541	0.63069	0.13052	0.27415	0.53793	0.1243	0.53158	0.11257	0.16842
1554.1	0.45421	0.41994	0.21873	0.14059	0.11549	0.18554	0.13112	0.30476	0.46538	0.13979	0.21906	0.23999	0.11428	0.29323	0.22326	0.17621	0.11802	0.19215	0.14382	0.38033	0.58457	0.66627	0.3978	0.11478	0.1903	0.52392	0.62977	0.53151	0.63716	0.12907	0.27641	0.54266	0.12221	0.53771	0.11353	0.1681
1554.9	0.46967	0.43263	0.22491	0.14713	0.11938	0.19365	0.13686	0.31729	0.4796	0.14767	0.2322	0.24676	0.11846	0.30741	0.23348	0.18589	0.12223	0.19933	0.14969	0.38857	0.59814	0.67455	0.40792	0.11907	0.19823	0.53889	0.63851	0.54379	0.64523	0.13343	0.28505	0.5566	0.12736	0.55369	0.1211	0.17971
1555.7	0.47295	0.43728	0.22611	0.14747	0.11918	0.19861	0.13935	0.32288	0.4877	0.15196	0.23557	0.24945	0.11808	0.3091	0.23637	0.18493	0.12584	0.20141	0.14617	0.39034	0.60349	0.68016	0.41128	0.11904	0.19987	0.54587	0.64436	0.54845	0.64978	0.13356	0.28582	0.56264	0.12753	0.55872	0.12458	0.1839
1556.6	0.48638	0.44493	0.23207	0.15142	0.12391	0.20533	0.1458	0.33169	0.50139	0.1607	0.24606	0.25517	0.1219	0.32266	0.246	0.19275	0.13296	0.20772	0.15033	0.40118	0.61695	0.68767	0.42034	0.12175	0.2087	0.55803	0.65348	0.55935	0.65744	0.13622	0.29296	0.57642	0.13244	0.57285	0.13084	0.19425
1557.4	0.49765	0.45099	0.23583	0.15369	0.12667	0.2132	0.14898	0.34	0.51174	0.16809	0.25252	0.25998	0.12621	0.33218	0.25312	0.20071	0.13588	0.21286	0.15334	0.40636	0.62666	0.69515	0.42889	0.12346	0.21488	0.5691	0.66208	0.56851	0.66477	0.13985	0.29911	0.5874	0.13699	0.58391	0.13595	0.20313
1558.3	0.50106	0.45135	0.23497	0.15256	0.12659	0.21351	0.15043	0.34246	0.51563	0.16956	0.24961	0.25761	0.12423	0.33356	0.25873	0.20267	0.13427	0.21028	0.14956	0.40825	0.62812	0.69959	0.43047	0.12243	0.21596	0.57382	0.66811	0.57311	0.66701	0.13599	0.29993	0.59449	0.136	0.58942	0.13768	0.2054
1559.1	0.50697	0.45781	0.23736	0.15613	0.13132	0.21815	0.15387	0.35162	0.52551	0.17527	0.25309	0.26316	0.12876	0.34032	0.26693	0.2104	0.14026	0.21472	0.15431	0.41713	0.63686	0.70627	0.43918	0.12426	0.22126	0.58146	0.67614	0.58166	0.67316	0.13959	0.30378	0.60503	0.14012	0.59682	0.14339	0.21067
1559.9	0.52024	0.46725	0.2419	0.16033	0.13538	0.22213	0.15831	0.36323	0.53717	0.18162	0.25889	0.26762	0.13472	0.3537	0.27608	0.22083	0.14796	0.21969	0.16011	0.42737	0.64753	0.71437	0.4519	0.12732	0.22995	0.59496	0.68464	0.59329	0.68114	0.14307	0.31185	0.61952	0.14538	0.61018	0.15119	0.21919
1560.8	0.52461	0.47509	0.2434	0.1595	0.13665	0.22342	0.15711	0.36871	0.54362	0.18443	0.25914	0.26788	0.13675	0.35654	0.28053	0.22632	0.15217	0.22138	0.16034	0.42838	0.65265	0.71989	0.45627	0.12777	0.2311	0.60071	0.69086	0.5989	0.68601	0.14388	0.31377	0.62681	0.14591	0.61549	0.15475	0.22075
1561.6	0.52839	0.48277	0.245	0.16207	0.13728	0.22711	0.15902	0.37577	0.54964	0.1906	0.26236	0.26935	0.13908	0.36424	0.2849	0.23163	0.15818	0.22563	0.16115	0.43673	0.66345	0.72633	0.46256	0.12882	0.2351	0.61038	0.69813	0.60686	0.69192	0.14492	0.31803	0.64028	0.14909	0.6237	0.16011	0.22636
1562.4	0.53514	0.49179	0.24624	0.16582	0.14012	0.23249	0.16029	0.38161	0.55857	0.19648	0.2682	0.27499	0.14326	0.37347	0.28734	0.23687	0.16277	0.22994	0.16395	0.44657	0.67246	0.73303	0.47075	0.12864	0.2392	0.61911	0.70574	0.61545	0.69881	0.14832	0.32127	0.64972	0.15267	0.63108	0.16545	0.23247
1563.3	0.54239	0.49603	0.25161	0.16558	0.14128	0.23663	0.16345	0.3855	0.56441	0.20046	0.27273	0.27658	0.1461	0.37915	0.29294	0.24324	0.16752	0.23471	0.16368	0.45179	0.68108	0.7394	0.4769	0.12946	0.24287	0.62664	0.71379	0.6228	0.70462	0.14931	0.32523	0.66178	0.15468	0.64089	0.17012	0.23778
1564.1	0.54251	0.49871	0.25383	0.16409	0.13925	0.23728	0.16298	0.38505	0.5679	0.20177	0.27381	0.27935	0.14561	0.38185	0.29595	0.24839	0.16839	0.2401	0.16421	0.45553	0.68707	0.744	0.47764	0.1277	0.24529	0.63091	0.72092	0.62761	0.70823	0.14984	0.32459	0.67021	0.15463	0.64637	0.17109	0.24047
1565	0.55026	0.50354	0.25696	0.16642	0.14028	0.24059	0.16555	0.38756	0.57366	0.20484	0.27714	0.28321	0.14801	0.39029	0.30125	0.25468	0.17171	0.24418	0.16547	0.46271	0.6962	0.75051	0.4834	0.12741	0.25003	0.64125	0.72888	0.63544	0.71348	0.15246	0.32957	0.68255	0.15677	0.65602	0.17414	0.24661
1565.8	0.55356	0.51195	0.25779	0.16323	0.13923	0.24045	0.16457	0.39146	0.57816	0.20539	0.27507	0.28714	0.14768	0.39516	0.30618	0.25921	0.17536	0.24941	0.16492	0.46501	0.69901	0.75514	0.48644	0.12663	0.25293	0.64682	0.7353	0.64245	0.71741	0.15311	0.33103	0.68938	0.15504	0.66392	0.17632	0.24907
1566.6	0.55855	0.51841	0.26343	0.16296	0.1399	0.24327	0.16661	0.39555	0.58671	0.21026	0.27872	0.29395	0.1511	0.4035	0.31576	0.27037	0.1788	0.25786	0.17144	0.47354	0.70954	0.76184	0.49379	0.12938	0.25773	0.65782	0.74324	0.65261	0.72416	0.15783	0.33587	0.70128	0.15876	0.67739	0.18218	0.2563
1567.5	0.55752	0.52292	0.26387	0.1614	0.13721	0.24102	0.16408	0.39398	0.58736	0.21013	0.27573	0.29637	0.14916	0.40761	0.31515	0.27294	0.17817	0.25601	0.1723	0.47579	0.71231	0.76698	0.49834	0.12846	0.2588	0.66365	0.74878	0.65767	0.72871	0.15664	0.33511	0.70684	0.15731	0.68427	0.18183	0.25702
1568.3	0.55799	0.524	0.26105	0.1578	0.13354	0.24061	0.15883	0.39123	0.58632	0.20718	0.2743	0.29558	0.14651	0.40933	0.31525	0.27376	0.17687	0.25474	0.17058	0.48017	0.7124	0.77121	0.49714	0.12622	0.25683	0.66626	0.75291	0.66201	0.7325	0.15476	0.33383	0.71056	0.15628	0.68777	0.18194	0.25741
1569.2	0.56232	0.53028	0.26437	0.15842	0.13472	0.2439	0.15983	0.39454	0.59179	0.20999	0.27714	0.29937	0.14757	0.41629	0.32062	0.27974	0.18013	0.26117	0.17384	0.48753	0.71897	0.7778	0.5044	0.12813	0.26186	0.67538	0.75964	0.67071	0.73938	0.15876	0.33667	0.71969	0.1583	0.69808	0.18473	0.26257
1570	0.5629	0.53079	0.26438	0.15621	0.13415	0.24193	0.15796	0.39054	0.59319	0.20715	0.27896	0.2988	0.14395	0.41539	0.31946	0.27949	0.18053	0.25792	0.17353	0.49138	0.72133	0.78194	0.50413	0.125	0.25982	0.67846	0.76496	0.6737	0.74328	0.15515	0.3341	0.72229	0.1591	0.70033	0.18268	0.26229
1570.8	0.56033	0.53435	0.26696	0.15452	0.13338	0.24186	0.1591	0.39179	0.59448	0.2065	0.28246	0.29956	0.14171	0.4167	0.31753	0.27856	0.18521	0.25979	0.17694	0.49586	0.72633	0.78674	0.50718	0.12624	0.26243	0.68531	0.77126	0.67744	0.7483	0.15528	0.33597	0.72907	0.15954	0.70547	0.18152	0.26579
1571.7	0.55986	0.53604	0.26937	0.15286	0.13286	0.24305	0.15725	0.39249	0.5982	0.20428	0.28653	0.29973	0.1392	0.41618	0.31902	0.28236	0.18821	0.26129	0.17811	0.50438	0.73112	0.79073	0.50848	0.12499	0.26371	0.69172	0.7772	0.68186	0.75343	0.15667	0.33721	0.73421	0.16065	0.71085	0.1818	0.26752
1572.5	0.56245	0.54071	0.27118	0.15164	0.13415	0.24171	0.15751	0.39369	0.60187	0.20357	0.2883	0.30095	0.1379	0.41533	0.3193	0.28338	0.19199	0.26179	0.17752	0.51035	0.73587	0.79535	0.5132	0.12462	0.26551	0.69899	0.78275	0.68595	0.75903	0.15611	0.33785	0.73689	0.15912	0.71737	0.18109	0.26866
1573.3	0.55646	0.53307	0.26699	0.1453	0.1266	0.23755	0.15365	0.38777	0.59959	0.19663	0.28239	0.29674	0.12989	0.40637	0.31459	0.27866	0.19003	0.25398	0.17279	0.51486	0.73396	0.79691	0.50914	0.11923	0.25981	0.69838	0.7855	0.68684	0.76166	0.15015	0.33062	0.73596	0.15499	0.71635	0.17589	0.26608
1574.2	0.55859	0.53671	0.27067	0.1451	0.12619	0.23802	0.15324	0.3903	0.60491	0.19634	0.28571	0.29917	0.13061	0.4077	0.31997	0.28542	0.1921	0.25584	0.17524	0.52384	0.74114	0.80249	0.51615	0.12121	0.26284	0.70838	0.79206	0.69501	0.76961	0.15342	0.33114	0.74425	0.15584	0.72487	0.17705	0.2694
1575	0.55647	0.53736	0.26674	0.14104	0.12238	0.23356	0.14854	0.38555	0.60332	0.19173	0.27942	0.29413	0.12597	0.40095	0.31943	0.28274	0.18789	0.24879	0.17062	0.52686	0.74021	0.80536	0.51486	0.11676	0.25885	0.71002	0.79513	0.69758	0.77304	0.14958	0.32537	0.74468	0.15106	0.72509	0.17181	0.26407
1575.8	0.55973	0.5405	0.26434	0.13807	0.11871	0.23055	0.14893	0.38362	0.60508	0.19175	0.27701	0.29598	0.12195	0.39695	0.32053	0.2807	0.18791	0.24816	0.17131	0.53176	0.74132	0.8104	0.51791	0.11623	0.25908	0.71283	0.79915	0.70254	0.77773	0.14723	0.32267	0.74721	0.14808	0.72646	0.1684	0.26322
1576.7	0.55995	0.54288	0.2638	0.13404	0.11711	0.22948	0.14867	0.38222	0.60816	0.19094	0.27756	0.29596	0.1187	0.39429	0.32003	0.27904	0.18898	0.24574	0.17193	0.53482	0.74289	0.81491	0.52197	0.11629	0.2571	0.71453	0.80298	0.70621	0.78259	0.14395	0.3197	0.75141	0.14533	0.72903	0.16456	0.26395
1577.5	0.56432	0.55635	0.26602	0.13481	0.11958	0.22901	0.14984	0.38529	0.61327	0.19297	0.2829	0.30188	0.1211	0.39577	0.32374	0.28317	0.19253	0.24787	0.17653	0.54263	0.74668	0.82189	0.52704	0.11914	0.26079	0.72113	0.80971	0.71296	0.78922	0.14444	0.3227	0.75718	0.14788	0.73594	0.16667	0.266
1578.4	0.56168	0.55199	0.26368	0.13046	0.11566	0.22596	0.1471	0.38259	0.6116	0.1905	0.28082	0.29912	0.11548	0.3892	0.31587	0.27791	0.19104	0.2437	0.17449	0.54422	0.744	0.82583	0.52779	0.11786	0.25879	0.7199	0.8118	0.716	0.79116	0.13951	0.32081	0.75635	0.14412	0.73618	0.16173	0.26352
1579.2	0.56826	0.55455	0.26586	0.12856	0.11549	0.22617	0.14585	0.38431	0.61474	0.18986	0.28333	0.30061	0.11317	0.38768	0.31827	0.28288	0.19471	0.24336	0.17687	0.55192	0.74612	0.83046	0.53129	0.12024	0.25987	0.72073	0.81573	0.71982	0.79544	0.13738	0.32041	0.75811	0.14393	0.73917	0.16077	0.26339
1580	0.56433	0.55273	0.26472	0.12712	0.1168	0.22668	0.14296	0.38393	0.61836	0.18775	0.28418	0.29957	0.1118	0.38422	0.31689	0.28363	0.195	0.24069	0.1729	0.55598	0.74714	0.83435	0.53348	0.12026	0.26058	0.72399	0.8195	0.72342	0.79877	0.1358	0.31931	0.7606	0.14372	0.74277	0.1607	0.26377
1580.9	0.5689	0.55888	0.27024	0.1306	0.11835	0.23146	0.14441	0.38913	0.62474	0.18855	0.28643	0.30458	0.11318	0.38348	0.32201	0.28918	0.19568	0.24231	0.17892	0.56332	0.75216	0.84048	0.53992	0.12358	0.26494	0.72996	0.82571	0.73084	0.80475	0.13927	0.32402	0.76548	0.14699	0.74936	0.16211	0.2642
1581.7	0.57086	0.55799	0.26933	0.1274	0.11767	0.231	0.14325	0.39173	0.62661	0.18717	0.2852	0.30298	0.11018	0.37872	0.32215	0.29142	0.19199	0.241	0.18194	0.56807	0.75177	0.84452	0.54466	0.12443	0.26523	0.73119	0.82866	0.73448	0.80728	0.13767	0.32484	0.76661	0.14382	0.75013	0.1591	0.26296
1582.5	0.57474	0.5672	0.27236	0.13078	0.12235	0.23292	0.14663	0.39595	0.63307	0.18964	0.28867	0.30554	0.11306	0.38013	0.32909	0.29658	0.19301	0.23996	0.1863	0.57738	0.75628	0.85075	0.55505	0.12878	0.26879	0.73868	0.83362	0.74047	0.81377	0.14113	0.33042	0.77278	0.1459	0.75783	0.15981	0.26564
1583.4	0.57677	0.56638	0.27168	0.13092	0.12185	0.23129	0.14558	0.39535	0.63709	0.18712	0.28713	0.30479	0.11109	0.37441	0.32549	0.29441	0.18809	0.23799	0.18536	0.58074	0.75708	0.85575	0.55981	0.12956	0.26872	0.74042	0.83638	0.74393	0.81699	0.14066	0.33199	0.77284	0.14535	0.7618	0.15766	0.26439
1584.2	0.58649	0.57933	0.27797	0.13412	0.12614	0.23545	0.14803	0.40418	0.64445	0.18938	0.29195	0.30779	0.1146	0.38041	0.3314	0.29925	0.18997	0.23939	0.19498	0.59404	0.76303	0.863	0.56942	0.13423	0.27462	0.74869	0.84191	0.75194	0.82399	0.14431	0.33991	0.77861	0.14919	0.77075	0.16018	0.26818
1585	0.58933	0.58064	0.28106	0.13485	0.13047	0.23794	0.14874	0.41057	0.65141	0.19149	0.29666	0.30703	0.11682	0.38389	0.33432	0.30441	0.18981	0.23807	0.1987	0.60415	0.76876	0.86902	0.579	0.13707	0.28092	0.75588	0.84639	0.75976	0.82974	0.14739	0.34619	0.78615	0.15147	0.77579	0.16322	0.27272
1585.9	0.59716	0.58713	0.2876	0.14144	0.13666	0.24455	0.15084	0.4182	0.66297	0.19612	0.30369	0.31129	0.12007	0.38921	0.34005	0.3076	0.19575	0.24076	0.20473	0.61127	0.77864	0.87642	0.59199	0.14461	0.2895	0.7657	0.85277	0.76923	0.8379	0.15474	0.35478	0.794	0.15705	0.78399	0.16735	0.27977
1586.7	0.60404	0.58721	0.2916	0.14147	0.13677	0.24639	0.14919	0.42026	0.6667	0.19385	0.30358	0.31273	0.12102	0.38791	0.34254	0.30594	0.19187	0.23897	0.20774	0.61435	0.77882	0.88038	0.59308	0.14434	0.29301	0.7672	0.85744	0.77382	0.84196	0.1556	0.35791	0.79505	0.15668	0.78639	0.16824	0.27929
1587.6	0.61554	0.6022	0.30393	0.15051	0.14898	0.25775	0.1585	0.43711	0.68329	0.20554	0.31728	0.32356	0.13072	0.4023	0.35719	0.31657	0.20048	0.24431	0.21948	0.63235	0.79167	0.88972	0.61078	0.15409	0.30747	0.78273	0.86728	0.79032	0.85377	0.16691	0.3746	0.81116	0.1659	0.79948	0.1778	0.29109
1588.4	0.62561	0.60734	0.31114	0.15816	0.15592	0.26358	0.16461	0.44849	0.69429	0.21094	0.32888	0.32994	0.13544	0.40757	0.36448	0.32493	0.20006	0.2483	0.22432	0.64259	0.80169	0.89632	0.6223	0.16177	0.31682	0.79191	0.87405	0.80019	0.86122	0.17425	0.3871	0.81898	0.17097	0.80484	0.1832	0.29653
1589.2	0.64198	0.62325	0.32617	0.17228	0.16772	0.27526	0.17741	0.46638	0.71094	0.22229	0.34529	0.34463	0.14561	0.41893	0.37986	0.3382	0.21081	0.25854	0.23609	0.66231	0.816	0.9063	0.64119	0.17453	0.33097	0.8074	0.88445	0.81689	0.87221	0.18624	0.40423	0.83542	0.18118	0.81988	0.1937	0.30843
1590.1	0.65114	0.63391	0.33624	0.17972	0.17731	0.28357	0.186	0.47766	0.72352	0.22931	0.35842	0.3506	0.15144	0.42777	0.39004	0.34767	0.21251	0.26231	0.24218	0.67973	0.82544	0.91261	0.65477	0.18047	0.34192	0.81814	0.89179	0.82986	0.88091	0.19465	0.41774	0.84689	0.18722	0.82881	0.20087	0.31454
1590.9	0.66956	0.65238	0.34852	0.1918	0.19198	0.29761	0.19752	0.49975	0.74481	0.24296	0.37913	0.36383	0.16313	0.44261	0.40787	0.36339	0.22413	0.27549	0.2551	0.7042	0.84229	0.92244	0.67483	0.19459	0.36039	0.83607	0.90211	0.84616	0.89321	0.20909	0.43759	0.8644	0.19936	0.84474	0.21308	0.32922
1591.7	0.68313	0.66503	0.35995	0.20327	0.20397	0.30889	0.20802	0.51564	0.75937	0.25353	0.39539	0.37552	0.17365	0.45138	0.42365	0.37783	0.23305	0.28398	0.26622	0.72263	0.8556	0.93062	0.69252	0.20375	0.37743	0.84918	0.91078	0.86033	0.90296	0.22091	0.45425	0.87763	0.2083	0.85835	0.22205	0.34109
1592.6	0.69779	0.6804	0.36985	0.21345	0.21558	0.32203	0.21862	0.53149	0.77472	0.26429	0.40802	0.38579	0.18436	0.46296	0.43515	0.38788	0.24305	0.29132	0.27836	0.74314	0.86785	0.93763	0.70907	0.21298	0.38999	0.86287	0.91973	0.87528	0.91258	0.23182	0.46773	0.89265	0.21824	0.87286	0.22932	0.35361
1593.4	0.70946	0.69231	0.37726	0.22199	0.22643	0.33197	0.22652	0.54046	0.78649	0.27464	0.41783	0.39246	0.19258	0.47058	0.44612	0.39464	0.24547	0.29843	0.29054	0.75942	0.87766	0.94414	0.7206	0.21885	0.4028	0.87341	0.92708	0.88736	0.92045	0.2425	0.48143	0.90099	0.22639	0.88371	0.23545	0.36123
1594.2	0.72515	0.71026	0.39149	0.23463	0.24013	0.34747	0.23854	0.56234	0.80138	0.28901	0.43441	0.40778	0.20687	0.48464	0.46497	0.40798	0.25531	0.30921	0.30578	0.78173	0.892	0.95312	0.73705	0.22974	0.41932	0.89014	0.93676	0.90259	0.93211	0.25715	0.49778	0.91548	0.23894	0.90005	0.24573	0.37557
1595.1	0.73388	0.72692	0.40164	0.24402	0.25173	0.35932	0.24728	0.57687	0.81344	0.30053	0.44436	0.41859	0.21523	0.49567	0.47506	0.41847	0.26028	0.31454	0.31584	0.79892	0.90587	0.95984	0.7509	0.2343	0.43106	0.90168	0.94356	0.91532	0.94029	0.26595	0.51092	0.92575	0.24635	0.91121	0.25211	0.38368
1595.9	0.75102	0.74551	0.41475	0.25651	0.2645	0.37419	0.25755	0.59361	0.83004	0.31337	0.45831	0.4316	0.22643	0.50837	0.49054	0.43138	0.26933	0.32468	0.3298	0.821	0.92003	0.96754	0.76384	0.24393	0.44314	0.91923	0.95213	0.93046	0.95008	0.2784	0.5253	0.93997	0.2569	0.92495	0.26248	0.39565
1596.7	0.76792	0.76131	0.43298	0.27106	0.28174	0.38943	0.27148	0.61136	0.84814	0.32991	0.47577	0.44697	0.24051	0.52438	0.51377	0.44922	0.28434	0.33748	0.34901	0.84461	0.93594	0.97675	0.78139	0.25454	0.46135	0.93677	0.96217	0.94556	0.96282	0.2949	0.54457	0.95643	0.26849	0.94233	0.27388	0.40972
1597.6	0.78419	0.77503	0.44741	0.2801	0.29534	0.40281	0.28174	0.62935	0.8644	0.34202	0.49063	0.46084	0.25285	0.54012	0.53298	0.46611	0.29753	0.34821	0.3662	0.86874	0.95164	0.98332	0.79699	0.26205	0.47477	0.9531	0.97016	0.95874	0.97364	0.30681	0.55809	0.96953	0.278	0.95644	0.28323	0.42191
1598.4	0.79485	0.78231	0.45035	0.28477	0.30484	0.40754	0.28717	0.63607	0.87355	0.34805	0.49634	0.46665	0.26018	0.54718	0.53911	0.47187	0.30457	0.355	0.37375	0.8856	0.95871	0.98687	0.80163	0.26293	0.48138	0.95935	0.9738	0.96525	0.9784	0.3118	0.56476	0.97299	0.27998	0.96312	0.28676	0.4253
1599.2	0.81189	0.79279	0.46286	0.29556	0.3174	0.42054	0.29958	0.65165	0.88887	0.36105	0.51348	0.47851	0.2732	0.55853	0.55873	0.48662	0.31837	0.37081	0.39198	0.90775	0.97147	0.99308	0.81661	0.27113	0.49457	0.97435	0.98163	0.97802	0.98719	0.32417	0.57871	0.98544	0.29062	0.97582	0.29724	0.43894
1600.1	0.81932	0.80013	0.46725	0.29663	0.32334	0.42537	0.30362	0.65883	0.89256	0.36486	0.51982	0.48222	0.27943	0.56583	0.56546	0.49256	0.32501	0.37741	0.40204	0.91739	0.97755	0.9943	0.8213	0.26858	0.49969	0.97881	0.98391	0.98332	0.99158	0.32835	0.58418	0.98793	0.29333	0.98133	0.2992	0.44102
1600.9	0.82366	0.80642	0.4673	0.29791	0.32614	0.42985	0.30613	0.6646	0.89629	0.36902	0.52323	0.48623	0.28421	0.57023	0.57454	0.49794	0.3274	0.38518	0.41066	0.92947	0.9831	0.99535	0.82236	0.26698	0.50391	0.9836	0.98692	0.98846	0.99363	0.32936	0.58668	0.98839	0.29415	0.98511	0.30292	0.4442
1601.7	0.82909	0.81334	0.46588	0.29845	0.32643	0.43096	0.30596	0.66955	0.89778	0.36803	0.52568	0.48465	0.28582	0.57331	0.57936	0.50065	0.32871	0.38823	0.4128	0.93539	0.98518	0.99483	0.81973	0.26282	0.50376	0.98636	0.98756	0.99054	0.99359	0.32843	0.58717	0.98565	0.29424	0.98693	0.30244	0.44312
1602.6	0.83563	0.81529	0.47051	0.29863	0.32737	0.43554	0.30753	0.67433	0.90074	0.36874	0.52672	0.48553	0.2899	0.5779	0.59142	0.50583	0.331	0.39339	0.42116	0.94647	0.99082	0.99531	0.82118	0.26095	0.50521	0.99213	0.99013	0.99385	0.99504	0.32945	0.58896	0.9856	0.29692	0.99106	0.30301	0.44558
1603.4	0.8328	0.81261	0.46416	0.2959	0.32373	0.43365	0.30394	0.67183	0.89825	0.36365	0.51831	0.47969	0.28886	0.57825	0.59289	0.50812	0.33126	0.39389	0.4196	0.95069	0.98896	0.99378	0.81234	0.25277	0.50199	0.99214	0.98998	0.99384	0.99358	0.32592	0.58384	0.98091	0.29321	0.9888	0.29886	0.44008
1604.2	0.83105	0.80561	0.45612	0.29161	0.31941	0.43026	0.29857	0.66695	0.89478	0.36009	0.50793	0.47073	0.28552	0.57566	0.59226	0.50704	0.32399	0.38918	0.41507	0.95213	0.98199	0.99121	0.80408	0.24498	0.49467	0.98791	0.98913	0.9896	0.99018	0.31981	0.5758	0.9712	0.2858	0.98304	0.29299	0.43298
1605.1	0.82589	0.79709	0.44079	0.2781	0.30959	0.42053	0.28628	0.65411	0.88575	0.34802	0.49377	0.45617	0.27716	0.56588	0.58142	0.4961	0.31574	0.38237	0.40299	0.94267	0.97018	0.98577	0.78629	0.22874	0.47922	0.97653	0.98246	0.97881	0.98407	0.30817	0.56221	0.95657	0.27509	0.96967	0.28089	0.41863
1605.9	0.82099	0.7905	0.43433	0.27128	0.30529	0.42001	0.28312	0.65212	0.88155	0.34618	0.48577	0.44963	0.27606	0.56277	0.57902	0.49246	0.31405	0.38282	0.40156	0.94368	0.96465	0.98412	0.7779	0.22207	0.47538	0.97448	0.98256	0.97471	0.98231	0.30497	0.55669	0.95154	0.27166	0.96408	0.27558	0.41416
1606.7	0.80829	0.77925	0.41682	0.2566	0.29153	0.4068	0.26928	0.63627	0.86991	0.33347	0.46848	0.43229	0.26277	0.54802	0.56377	0.48329	0.30374	0.37324	0.38761	0.92715	0.94873	0.97683	0.75825	0.20647	0.45982	0.95794	0.97696	0.96096	0.97414	0.29135	0.54164	0.93463	0.25812	0.94691	0.26283	0.39763
1607.6	0.80335	0.77057	0.40587	0.2444	0.28093	0.39624	0.26166	0.62656	0.86256	0.32471	0.45637	0.42045	0.25373	0.54064	0.55315	0.47373	0.2974	0.36318	0.38022	0.91917	0.93848	0.97139	0.74548	0.19625	0.44691	0.9479	0.97239	0.94703	0.96768	0.27954	0.53126	0.91938	0.24872	0.93567	0.25304	0.387
1608.4	0.79589	0.76021	0.3937	0.23125	0.26952	0.38544	0.25267	0.61577	0.85605	0.31194	0.44503	0.41012	0.24422	0.53227	0.54678	0.46223	0.29455	0.35998	0.37302	0.90754	0.93068	0.96634	0.73004	0.18664	0.43689	0.93856	0.96723	0.93393	0.96239	0.26846	0.52149	0.90804	0.24203	0.92265	0.24279	0.37749
1609.2	0.78252	0.74409	0.37981	0.21682	0.25486	0.37203	0.24081	0.60158	0.8439	0.29749	0.42709	0.39471	0.23284	0.51539	0.53367	0.44725	0.28348	0.34642	0.35896	0.89211	0.91684	0.95943	0.71331	0.17624	0.42281	0.92663	0.96096	0.91894	0.95437	0.25419	0.50653	0.89062	0.23076	0.90665	0.23002	0.36287
1610.1	0.76498	0.7259	0.35483	0.19421	0.23294	0.34714	0.22079	0.57323	0.8266	0.27326	0.39903	0.37101	0.21147	0.4881	0.51069	0.42593	0.2655	0.32191	0.33611	0.86499	0.89299	0.94771	0.68468	0.15594	0.39779	0.90026	0.94774	0.89299	0.94118	0.22886	0.48064	0.862	0.21001	0.87991	0.20936	0.33842
1610.9	0.75621	0.71564	0.34339	0.18326	0.21979	0.33592	0.21092	0.56	0.81811	0.2606	0.38625	0.35959	0.20236	0.47452	0.49856	0.4099	0.2591	0.30964	0.32646	0.85244	0.88331	0.94227	0.67002	0.14646	0.38613	0.88862	0.94125	0.87946	0.93376	0.21489	0.46817	0.84907	0.20155	0.86813	0.19858	0.32667
1611.7	0.73826	0.69648	0.32361	0.16313	0.20091	0.31603	0.19235	0.53617	0.80121	0.23921	0.36225	0.3348	0.18374	0.45015	0.47698	0.38589	0.24059	0.29199	0.30644	0.82476	0.8638	0.93224	0.64663	0.13058	0.36618	0.86476	0.93056	0.85798	0.92198	0.19687	0.44453	0.82736	0.18571	0.84409	0.18019	0.30636
1612.5	0.72205	0.68369	0.30784	0.14714	0.18418	0.29969	0.17765	0.51521	0.78323	0.22267	0.34024	0.31384	0.16779	0.42921	0.45631	0.36666	0.22501	0.27364	0.28575	0.79983	0.84532	0.92386	0.62564	0.11662	0.3494	0.84514	0.92179	0.83929	0.91075	0.18089	0.42493	0.80811	0.1709	0.82516	0.16382	0.28905
1613.4	0.71095	0.6731	0.29658	0.13647	0.17005	0.28507	0.16706	0.50029	0.77277	0.20767	0.32091	0.29578	0.15441	0.41702	0.4429	0.35178	0.21349	0.25984	0.27083	0.77753	0.8327	0.91768	0.60867	0.10522	0.33554	0.82731	0.91447	0.82432	0.9005	0.16836	0.41082	0.79204	0.15923	0.80971	0.14987	0.27489
1614.2	0.69677	0.65727	0.28284	0.12388	0.15447	0.26919	0.15594	0.48225	0.75994	0.19239	0.30712	0.27882	0.14403	0.40432	0.42567	0.3345	0.20083	0.24468	0.25329	0.75212	0.818	0.91149	0.59238	0.093074	0.32168	0.81089	0.90644	0.80876	0.89075	0.15671	0.39636	0.77742	0.14763	0.79354	0.13642	0.26082
1615	0.6812	0.64288	0.27094	0.11226	0.14055	0.25471	0.1446	0.46702	0.74869	0.17746	0.289	0.26297	0.13277	0.38911	0.41124	0.32221	0.18813	0.23075	0.23647	0.73077	0.80264	0.90458	0.57655	0.082021	0.30744	0.7949	0.89829	0.79331	0.88268	0.14556	0.38112	0.76369	0.13624	0.77691	0.12293	0.24764
1615.9	0.67011	0.63037	0.25995	0.10081	0.12609	0.2419	0.1337	0.44827	0.73693	0.16287	0.27269	0.24997	0.1225	0.37461	0.39803	0.30604	0.17754	0.21501	0.22123	0.70845	0.78737	0.89814	0.55984	0.070814	0.29361	0.77964	0.88958	0.7786	0.87369	0.13199	0.36693	0.74937	0.12436	0.761	0.11043	0.23443
1616.7	0.66329	0.62319	0.25211	0.093471	0.11662	0.23329	0.12792	0.43573	0.73166	0.15216	0.26187	0.24147	0.11582	0.36421	0.38273	0.29526	0.16732	0.206	0.21145	0.69173	0.77951	0.89332	0.55149	0.063319	0.28165	0.76759	0.88184	0.76575	0.86571	0.12304	0.35572	0.73994	0.11682	0.74883	0.10257	0.22525
1617.5	0.6522	0.6137	0.24066	0.082518	0.10554	0.22173	0.11948	0.41888	0.7215	0.14012	0.24976	0.22909	0.10488	0.34804	0.36961	0.28183	0.15722	0.1927	0.20105	0.67168	0.76433	0.88591	0.53973	0.05352	0.26815	0.75173	0.87341	0.75012	0.85747	0.11201	0.34265	0.72769	0.10713	0.73023	0.092901	0.21338
1618.4	0.64935	0.61154	0.23839	0.077271	0.099555	0.21681	0.11334	0.41202	0.71649	0.13324	0.23896	0.22296	0.097479	0.33967	0.36506	0.27356	0.15094	0.18889	0.19462	0.66095	0.75745	0.88105	0.53335	0.050674	0.25992	0.74272	0.86787	0.74163	0.85172	0.10429	0.33611	0.72124	0.10295	0.7195	0.087927	0.20775
1619.2	0.63842	0.60304	0.22628	0.065606	0.089426	0.20403	0.10468	0.39576	0.70533	0.12018	0.22189	0.20822	0.085264	0.32548	0.34955	0.25838	0.13736	0.17454	0.17998	0.63507	0.74366	0.87365	0.51932	0.041128	0.24586	0.72677	0.85767	0.72536	0.84228	0.090847	0.32239	0.70658	0.09258	0.70152	0.076545	0.19376
1620	0.63225	0.60282	0.22381	0.063388	0.086422	0.19831	0.10089	0.38983	0.70198	0.11507	0.2144	0.20247	0.080648	0.31906	0.34459	0.25528	0.13025	0.16939	0.17114	0.62255	0.73705	0.86937	0.51602	0.037861	0.23971	0.71778	0.85179	0.71675	0.83746	0.085782	0.31647	0.70116	0.088287	0.69357	0.072073	0.18833
1620.8	0.6239	0.59731	0.218	0.057746	0.079511	0.18975	0.095066	0.38077	0.6957	0.10587	0.20619	0.19231	0.073502	0.3098	0.34088	0.24517	0.12221	0.16131	0.16561	0.60789	0.72645	0.86363	0.50678	0.032737	0.2316	0.70703	0.84531	0.70723	0.8321	0.078072	0.30898	0.69298	0.081048	0.68127	0.065499	0.17898
1621.7	0.62157	0.59616	0.2159	0.054037	0.07277	0.1838	0.089595	0.37187	0.69134	0.098742	0.19834	0.18563	0.070912	0.30284	0.33395	0.23964	0.11307	0.15598	0.15641	0.59531	0.71883	0.85888	0.50145	0.029188	0.22486	0.69638	0.83842	0.6992	0.82647	0.070871	0.30183	0.68469	0.075968	0.67451	0.058836	0.17301
1622.5	0.61168	0.58893	0.21092	0.050941	0.068037	0.17621	0.084749	0.36364	0.68598	0.092987	0.19076	0.17682	0.066378	0.29491	0.32624	0.23242	0.10726	0.14839	0.14766	0.58241	0.71075	0.85334	0.49546	0.024471	0.2166	0.68432	0.83185	0.68918	0.82008	0.065713	0.29191	0.67821	0.069955	0.66562	0.052092	0.1654
1623.3	0.61631	0.58925	0.21265	0.051591	0.066871	0.17578	0.08376	0.36011	0.68723	0.09165	0.1908	0.17707	0.066517	0.2947	0.32547	0.2293	0.10738	0.15086	0.14843	0.57974	0.70877	0.84998	0.49518	0.024773	0.21446	0.68038	0.82855	0.68656	0.81571	0.065456	0.29037	0.67791	0.070273	0.6626	0.052751	0.16546
1624.1	0.61658	0.58627	0.21075	0.048088	0.063387	0.17396	0.082394	0.35446	0.68426	0.086313	0.18626	0.17224	0.064432	0.2904	0.32215	0.22233	0.10251	0.14718	0.14644	0.57066	0.70377	0.84404	0.49045	0.022107	0.20786	0.67232	0.823	0.6802	0.80951	0.06134	0.28481	0.67254	0.067995	0.65502	0.048452	0.16014
1625	0.6109	0.57678	0.20319	0.042503	0.054862	0.16543	0.075205	0.34192	0.67871	0.076222	0.17383	0.16259	0.058499	0.27843	0.31136	0.21307	0.095292	0.13855	0.13539	0.55656	0.69249	0.83609	0.47901	0.015242	0.19771	0.65785	0.81477	0.66825	0.80055	0.052024	0.27105	0.66018	0.061147	0.64248	0.041008	0.15097
1625.8	0.60561	0.57391	0.20239	0.040831	0.054192	0.16374	0.074315	0.33905	0.67888	0.074185	0.17034	0.16053	0.056317	0.27702	0.30959	0.20773	0.095928	0.13627	0.13409	0.55297	0.68903	0.83127	0.47708	0.014487	0.19425	0.6536	0.81056	0.66251	0.79549	0.050821	0.26655	0.65918	0.060437	0.6371	0.04183	0.14863
1626.6	0.6072	0.57055	0.20105	0.038535	0.05035	0.1627	0.074698	0.33162	0.67812	0.069945	0.16704	0.15723	0.053726	0.27216	0.30475	0.20385	0.092807	0.13534	0.13259	0.54395	0.68536	0.82585	0.47415	0.01355	0.19019	0.64569	0.80463	0.65593	0.79027	0.04828	0.26242	0.65431	0.058392	0.63107	0.041969	0.14542
1627.5	0.60192	0.56745	0.19903	0.036186	0.046287	0.15848	0.073556	0.3265	0.67576	0.066602	0.16231	0.15151	0.049819	0.26442	0.30299	0.19946	0.089601	0.13068	0.12723	0.5338	0.67762	0.81943	0.46935	0.010848	0.18329	0.6361	0.79783	0.64759	0.78363	0.04376	0.25511	0.64689	0.052999	0.62318	0.038637	0.13982
1628.3	0.59463	0.5638	0.19338	0.033233	0.042369	0.15358	0.070042	0.31967	0.67128	0.061353	0.15637	0.14495	0.04551	0.25753	0.29341	0.19238	0.086136	0.12679	0.12369	0.52329	0.66909	0.81297	0.46276	0.0083133	0.17716	0.62616	0.78985	0.64004	0.77674	0.03999	0.248	0.64054	0.047787	0.61422	0.036724	0.13392
1629.1	0.59161	0.56686	0.19328	0.03284	0.041932	0.15481	0.069898	0.31961	0.67263	0.06092	0.15654	0.14433	0.044012	0.25648	0.2928	0.19445	0.086556	0.12926	0.12251	0.51894	0.66762	0.80763	0.4639	0.0098319	0.17386	0.6202	0.78496	0.63728	0.77199	0.040561	0.24785	0.64031	0.047644	0.61	0.038545	0.1336
1630	0.58944	0.56442	0.19319	0.031578	0.041164	0.15257	0.067894	0.31735	0.67034	0.058125	0.1539	0.14166	0.041651	0.25308	0.28905	0.19283	0.084732	0.12914	0.11983	0.51136	0.66425	0.80111	0.45928	0.0096838	0.17028	0.61183	0.7787	0.63139	0.76689	0.037488	0.24259	0.63601	0.046194	0.60532	0.03822	0.13019
1630.8	0.58381	0.56428	0.18893	0.028655	0.037983	0.14808	0.06361	0.31386	0.66585	0.053817	0.14771	0.13661	0.037928	0.24843	0.28632	0.18598	0.081749	0.12678	0.11615	0.50353	0.65514	0.79313	0.45347	0.0076397	0.16373	0.60272	0.77134	0.62506	0.75894	0.033708	0.23615	0.62915	0.042921	0.59674	0.036256	0.12559
1631.6	0.58326	0.5642	0.18774	0.029462	0.038915	0.14829	0.062273	0.31222	0.66502	0.05228	0.1479	0.13466	0.036975	0.25052	0.28244	0.18457	0.081266	0.12678	0.11734	0.49956	0.6538	0.78742	0.45278	0.0089818	0.16196	0.59565	0.7652	0.62077	0.75383	0.034314	0.23319	0.62846	0.044107	0.59151	0.038882	0.12418
1632.4	0.58285	0.56112	0.18603	0.029325	0.037706	0.14709	0.062135	0.30763	0.66527	0.051417	0.14518	0.13184	0.035096	0.24687	0.28107	0.18406	0.081309	0.12744	0.11579	0.49397	0.65165	0.78108	0.44986	0.0090983	0.15737	0.58649	0.75967	0.61493	0.7479	0.034307	0.22984	0.62469	0.043182	0.58481	0.038894	0.12236
1633.3	0.58149	0.55462	0.18539	0.028141	0.03591	0.14497	0.061608	0.30302	0.66055	0.051126	0.13922	0.12779	0.033717	0.24892	0.27923	0.17817	0.079805	0.12353	0.11687	0.48765	0.6469	0.77453	0.44586	0.0098466	0.15336	0.5772	0.75258	0.60861	0.74045	0.033259	0.22526	0.62068	0.042651	0.5784	0.039808	0.11932
1634.1	0.57777	0.55236	0.18023	0.027383	0.03355	0.14262	0.05905	0.29623	0.65844	0.048399	0.13474	0.12181	0.030742	0.24442	0.27693	0.17426	0.076728	0.12177	0.11567	0.47951	0.64046	0.76724	0.44188	0.0092644	0.14791	0.56686	0.74497	0.60204	0.7311	0.032089	0.22044	0.61505	0.039273	0.56996	0.039776	0.11503
1634.9	0.57536	0.54543	0.17481	0.026754	0.033179	0.14028	0.055287	0.28979	0.65646	0.045238	0.12942	0.11746	0.027916	0.23997	0.27067	0.17262	0.073052	0.11971	0.11287	0.47263	0.63487	0.75993	0.43677	0.0087614	0.14352	0.55601	0.73755	0.59556	0.7235	0.030386	0.2163	0.60983	0.037108	0.56217	0.039661	0.11089
1635.7	0.5714	0.54162	0.17136	0.026389	0.032147	0.13768	0.054085	0.28629	0.65407	0.044068	0.12509	0.11452	0.027059	0.23585	0.26906	0.16944	0.070736	0.11785	0.1132	0.46594	0.62992	0.75218	0.43542	0.010335	0.14006	0.54745	0.73059	0.58911	0.71682	0.02893	0.21426	0.60559	0.036551	0.55591	0.040874	0.1085
1636.6	0.56551	0.53737	0.16634	0.025198	0.030067	0.13473	0.048433	0.28157	0.65002	0.042469	0.12061	0.11211	0.025232	0.23616	0.26532	0.16727	0.067831	0.11575	0.11188	0.45797	0.62457	0.74483	0.43393	0.012709	0.13802	0.53843	0.72258	0.58099	0.70886	0.02705	0.20926	0.60085	0.036122	0.54907	0.042747	0.10505
1637.4	0.55875	0.53023	0.15978	0.022681	0.027393	0.12908	0.042486	0.27569	0.64629	0.038132	0.11577	0.10799	0.021932	0.22975	0.25881	0.16248	0.064117	0.11165	0.10639	0.44818	0.61743	0.7361	0.42885	0.010912	0.13451	0.52683	0.71469	0.57293	0.69947	0.023536	0.20516	0.59327	0.03351	0.54078	0.040387	0.099647
1638.2	0.55683	0.52372	0.15588	0.02264	0.025409	0.12613	0.039677	0.2727	0.64269	0.037545	0.11096	0.10689	0.020464	0.22937	0.25258	0.15886	0.062718	0.10819	0.10446	0.43879	0.61256	0.72852	0.42493	0.012506	0.13144	0.51735	0.70629	0.56596	0.69205	0.024745	0.2042	0.59087	0.034598	0.53403	0.039933	0.098508
1639.1	0.55355	0.52135	0.15493	0.022029	0.024592	0.12537	0.040043	0.27029	0.64075	0.039832	0.10851	0.1057	0.021017	0.23075	0.2501	0.15778	0.064103	0.10625	0.10731	0.43384	0.6102	0.72149	0.42224	0.014086	0.13067	0.5101	0.69811	0.55858	0.68366	0.025779	0.20464	0.5897	0.035544	0.53004	0.040297	0.098847
1639.9	0.54779	0.5156	0.14886	0.017873	0.02135	0.12176	0.034436	0.26096	0.63366	0.034771	0.10246	0.10154	0.018856	0.22695	0.24138	0.15299	0.060372	0.1014	0.10188	0.42198	0.60001	0.71194	0.41318	0.013246	0.12557	0.498	0.68851	0.54673	0.67224	0.024661	0.19823	0.58154	0.030669	0.51991	0.037531	0.093241
1640.7	0.54605	0.51126	0.14574	0.017106	0.020344	0.11944	0.033499	0.25767	0.63058	0.032811	0.10063	0.098444	0.017721	0.22384	0.23617	0.14894	0.059463	0.098496	0.10329	0.41569	0.59322	0.70282	0.40706	0.011661	0.12198	0.48813	0.67957	0.53924	0.66208	0.026115	0.19776	0.57708	0.029081	0.51369	0.035935	0.090214
1641.5	0.5453	0.51015	0.14245	0.017152	0.020695	0.11915	0.033407	0.25623	0.62913	0.033586	0.10076	0.099378	0.019567	0.22174	0.23384	0.14752	0.059105	0.098143	0.105	0.407	0.58807	0.69492	0.40407	0.014697	0.11935	0.48083	0.6705	0.52944	0.6537	0.028332	0.19786	0.57412	0.028415	0.50975	0.037593	0.091206
1642.4	0.5433	0.50535	0.13775	0.014784	0.019068	0.11717	0.033344	0.25035	0.62504	0.031291	0.10047	0.097172	0.01827	0.2192	0.22796	0.14511	0.058883	0.094787	0.10774	0.4014	0.58195	0.68517	0.40094	0.014581	0.1177	0.46974	0.66089	0.51846	0.64378	0.027115	0.1956	0.56817	0.026008	0.5024	0.036551	0.087519
1643.2	0.53971	0.49939	0.13105	0.012692	0.016888	0.11378	0.028791	0.2437	0.61984	0.027777	0.097438	0.094974	0.016234	0.21602	0.22177	0.13833	0.056927	0.090717	0.10529	0.39098	0.57341	0.6747	0.39652	0.014912	0.1128	0.45713	0.6509	0.50818	0.63297	0.026716	0.19215	0.56143	0.022506	0.4924	0.034382	0.082853
1644	0.53518	0.49531	0.12599	0.012545	0.014209	0.11139	0.027835	0.24175	0.6178	0.028606	0.095368	0.093114	0.015642	0.21536	0.21694	0.1361	0.058071	0.087527	0.10709	0.38508	0.56915	0.6663	0.393	0.015633	0.11098	0.44665	0.64153	0.50044	0.62329	0.028189	0.1921	0.55879	0.023796	0.48742	0.032731	0.083334
1644.8	0.53153	0.49108	0.12054	0.010878	0.013023	0.10854	0.026034	0.2368	0.61296	0.027823	0.093096	0.091565	0.014986	0.21488	0.21376	0.13496	0.061332	0.082434	0.1035	0.37768	0.56207	0.65694	0.38907	0.017269	0.1091	0.43566	0.63175	0.49073	0.61396	0.027282	0.18929	0.55435	0.023555	0.47937	0.031928	0.082942
1645.6	0.52702	0.48508	0.11591	0.0091143	0.010907	0.10656	0.022152	0.23003	0.60642	0.025461	0.087946	0.085414	0.012789	0.21226	0.20623	0.13147	0.06156	0.076829	0.10276	0.36975	0.55405	0.64595	0.38355	0.014635	0.1043	0.42169	0.62076	0.48182	0.60279	0.025834	0.18357	0.54697	0.02125	0.46795	0.027497	0.076787
1646.5	0.52426	0.48407	0.11189	0.010245	0.01087	0.10687	0.020504	0.22689	0.60301	0.025315	0.086886	0.083154	0.01492	0.21298	0.20232	0.13102	0.065204	0.078726	0.098842	0.36081	0.54886	0.63692	0.38037	0.015794	0.10195	0.41358	0.61121	0.47531	0.59272	0.028132	0.18196	0.54243	0.02168	0.46168	0.026916	0.076613
1647.3	0.51909	0.48015	0.10867	0.0086991	0.0095578	0.10365	0.018842	0.22048	0.59801	0.024038	0.083147	0.07962	0.014339	0.21158	0.19782	0.12879	0.068174	0.074904	0.095418	0.34974	0.54015	0.62652	0.37472	0.015328	0.098686	0.40358	0.60089	0.46532	0.5821	0.026482	0.17819	0.53492	0.019982	0.45167	0.024576	0.074174
1648.1	0.51395	0.4745	0.10459	0.0091148	0.010044	0.10174	0.017327	0.21356	0.5918	0.022777	0.079239	0.075277	0.013317	0.20999	0.19565	0.12499	0.068651	0.075269	0.094138	0.33987	0.53022	0.61486	0.36889	0.012937	0.095108	0.39105	0.59029	0.45587	0.5705	0.024613	0.17443	0.52649	0.017129	0.43833	0.022286	0.070487
1649	0.50552	0.46469	0.099943	0.0068596	0.0075656	0.097766	0.013848	0.20697	0.58539	0.019583	0.074394	0.071416	0.011814	0.20522	0.18829	0.11864	0.064752	0.07123	0.09094	0.32943	0.51998	0.60278	0.36275	0.011093	0.090126	0.37773	0.57897	0.44437	0.55764	0.02175	0.16967	0.51737	0.014004	0.42571	0.017985	0.067177
1649.8	0.50057	0.4604	0.096401	0.0075327	0.0076919	0.095689	0.014599	0.20204	0.58193	0.018421	0.073207	0.071527	0.012433	0.2024	0.18276	0.11593	0.067025	0.070682	0.087739	0.32219	0.51123	0.59194	0.35947	0.012067	0.090013	0.36704	0.56852	0.43473	0.54615	0.021654	0.16766	0.51196	0.014462	0.4148	0.017394	0.067252
1650.6	0.49415	0.45124	0.092829	0.0062385	0.0067967	0.0932	0.013876	0.19818	0.57533	0.018088	0.068559	0.070907	0.011316	0.1976	0.1789	0.11016	0.066376	0.065349	0.088203	0.31144	0.50085	0.57968	0.35388	0.011188	0.085529	0.35385	0.55659	0.42326	0.53354	0.020006	0.16262	0.50512	0.012036	0.40107	0.015263	0.06467
1651.4	0.48645	0.44309	0.089926	0.0066606	0.0061303	0.0914	0.01328	0.19344	0.56886	0.015728	0.067344	0.070561	0.011032	0.19357	0.17226	0.10818	0.06303	0.063427	0.087908	0.30209	0.49286	0.56746	0.34817	0.010732	0.082753	0.33945	0.54434	0.41292	0.52026	0.019114	0.15873	0.49705	0.010985	0.38829	0.012812	0.063474
1652.3	0.4849	0.43571	0.086032	0.0058508	0.004727	0.088931	0.01313	0.1894	0.56334	0.013871	0.06648	0.072004	0.011411	0.19066	0.16561	0.10495	0.063918	0.057584	0.085402	0.29256	0.48399	0.55592	0.34612	0.012486	0.07979	0.32765	0.53179	0.40203	0.50806	0.017138	0.15735	0.48927	0.010956	0.37703	0.010733	0.061643
1653.1	0.47967	0.4275	0.085573	0.0071104	0.0065663	0.088894	0.015531	0.18811	0.56026	0.014429	0.064807	0.072948	0.0131	0.18806	0.16387	0.10055	0.06648	0.057379	0.084104	0.28246	0.47833	0.54476	0.34463	0.014343	0.078486	0.31729	0.52053	0.39323	0.49587	0.018133	0.15594	0.48427	0.012207	0.36572	0.010993	0.059671
1653.9	0.47346	0.41884	0.082295	0.0074685	0.0080295	0.087051	0.016084	0.18458	0.555	0.013983	0.063745	0.072268	0.014126	0.1863	0.16005	0.097088	0.066868	0.054764	0.082557	0.27329	0.47008	0.53283	0.34103	0.01568	0.074987	0.30557	0.50834	0.38254	0.48298	0.01875	0.15336	0.4768	0.011388	0.35288	0.010453	0.059466
1654.7	0.46511	0.40837	0.079985	0.0063098	0.0069564	0.084075	0.01534	0.17848	0.54962	0.012592	0.062418	0.071957	0.013563	0.18296	0.15497	0.09458	0.06555	0.050655	0.079983	0.26338	0.46078	0.52017	0.33774	0.016473	0.073207	0.2924	0.49624	0.37105	0.46947	0.016136	0.15151	0.46721	0.010794	0.33854	0.0091152	0.058336
1655.6	0.45748	0.39784	0.075416	0.0057466	0.0063351	0.080886	0.013606	0.17339	0.54405	0.010877	0.059528	0.068318	0.012015	0.17698	0.14881	0.086265	0.063671	0.046145	0.074887	0.25121	0.44883	0.50693	0.33365	0.017152	0.068868	0.27923	0.4837	0.35686	0.45642	0.01336	0.14734	0.45842	0.0096709	0.32276	0.0082219	0.054279
1656.4	0.45143	0.39108	0.076411	0.0092219	0.011033	0.083695	0.016943	0.17332	0.54082	0.013161	0.05964	0.068301	0.013828	0.1772	0.148	0.087596	0.066187	0.048602	0.076017	0.24282	0.44444	0.49515	0.33194	0.020865	0.069657	0.27037	0.47326	0.34826	0.44459	0.015574	0.1462	0.45448	0.011462	0.31298	0.011792	0.055665
1657.2	0.44722	0.38746	0.073304	0.01108	0.01136	0.082674	0.01735	0.16778	0.53516	0.014595	0.059093	0.067964	0.014594	0.17624	0.14399	0.086662	0.065233	0.049004	0.076379	0.23153	0.43426	0.48217	0.32681	0.021822	0.06752	0.25816	0.46035	0.33587	0.43059	0.014792	0.1437	0.44568	0.0111	0.29921	0.011781	0.05456
1658	0.44092	0.38112	0.073249	0.012846	0.011279	0.082257	0.017555	0.16482	0.53039	0.014825	0.057872	0.068324	0.014906	0.17399	0.14192	0.08375	0.062734	0.04994	0.074815	0.22237	0.42466	0.46848	0.32396	0.023953	0.065358	0.24703	0.4472	0.32387	0.41681	0.01367	0.14122	0.4388	0.011939	0.28503	0.011419	0.05193
1658.8	0.43242	0.37139	0.072212	0.01583	0.014696	0.083186	0.018729	0.16247	0.52509	0.013531	0.056347	0.066903	0.016086	0.17195	0.13938	0.079686	0.062849	0.050663	0.072612	0.2139	0.41508	0.45522	0.32217	0.026884	0.064012	0.23563	0.43462	0.31263	0.40347	0.014636	0.13795	0.43342	0.013506	0.27182	0.011744	0.049192
1659.7	0.4308	0.36751	0.072692	0.020362	0.018527	0.08654	0.023794	0.16295	0.52255	0.016556	0.057891	0.069785	0.021321	0.17579	0.14127	0.082291	0.067101	0.053878	0.074026	0.20582	0.41037	0.44269	0.32311	0.031378	0.065572	0.22608	0.4228	0.30362	0.3904	0.01772	0.13862	0.42825	0.017069	0.26204	0.014328	0.050056
1660.5	0.42306	0.35887	0.07092	0.022568	0.018635	0.08503	0.021781	0.15816	0.51679	0.01731	0.056232	0.070888	0.023424	0.17116	0.13487	0.075887	0.063954	0.05305	0.069198	0.19627	0.40038	0.42839	0.32056	0.03411	0.063097	0.21222	0.40851	0.29011	0.37495	0.018022	0.13564	0.41958	0.017125	0.24691	0.013921	0.047173
1661.3	0.41431	0.34858	0.070791	0.025958	0.021377	0.085725	0.023295	0.15742	0.51218	0.017434	0.057584	0.071549	0.02452	0.16838	0.12972	0.072774	0.062573	0.052196	0.066305	0.19059	0.39199	0.41382	0.31955	0.039038	0.063364	0.19992	0.39508	0.27954	0.36107	0.019158	0.13344	0.41313	0.018274	0.23301	0.015381	0.046897
1662.1	0.41099	0.34016	0.069902	0.030397	0.024965	0.086155	0.026172	0.15587	0.50675	0.02088	0.059566	0.072897	0.02817	0.16926	0.12816	0.07353	0.064083	0.051696	0.06836	0.18311	0.38476	0.40033	0.3196	0.044757	0.065482	0.18885	0.382	0.26964	0.34814	0.020862	0.13402	0.40682	0.021207	0.22119	0.018376	0.047798
1663	0.4099	0.338	0.069389	0.033831	0.027276	0.086561	0.028529	0.15357	0.50216	0.024879	0.0614	0.073952	0.031961	0.16918	0.12388	0.073761	0.063902	0.052618	0.069789	0.1744	0.37725	0.38616	0.31824	0.049041	0.066441	0.17745	0.36773	0.25809	0.33404	0.022487	0.13468	0.39946	0.024035	0.20826	0.020587	0.049795
1663.8	0.40392	0.32676	0.071113	0.038184	0.029584	0.085733	0.030789	0.15254	0.4964	0.028274	0.062213	0.075331	0.034717	0.16698	0.11914	0.071895	0.061054	0.052156	0.070735	0.16657	0.36919	0.37257	0.31794	0.054303	0.068216	0.16694	0.35369	0.2474	0.31957	0.024619	0.134	0.3943	0.026744	0.19585	0.023729	0.051601
1664.6	0.39739	0.31771	0.072358	0.042841	0.03327	0.086023	0.03448	0.15172	0.49284	0.031571	0.063338	0.076498	0.037614	0.16789	0.12016	0.074008	0.062366	0.052436	0.073348	0.15823	0.36091	0.35841	0.31836	0.059666	0.070514	0.1561	0.34007	0.23896	0.30534	0.02701	0.13477	0.389	0.03047	0.18326	0.027672	0.053446
1665.4	0.3912	0.31391	0.076263	0.049345	0.038064	0.08857	0.040166	0.15477	0.4893	0.038517	0.06692	0.079415	0.043716	0.1717	0.12312	0.076476	0.064809	0.054369	0.080665	0.15213	0.35571	0.34529	0.32163	0.066782	0.074303	0.14734	0.32716	0.23016	0.29177	0.031684	0.13955	0.38568	0.037502	0.17554	0.033261	0.057142
1666.2	0.38555	0.30885	0.08011	0.053784	0.042532	0.090804	0.045173	0.15441	0.48414	0.042488	0.068203	0.082287	0.047853	0.17262	0.12433	0.075275	0.064727	0.056431	0.08607	0.14403	0.34851	0.33098	0.32088	0.073314	0.076958	0.13716	0.31339	0.21913	0.27677	0.036313	0.14231	0.38178	0.041664	0.16504	0.037973	0.059257
1667.1	0.37834	0.30275	0.083589	0.060743	0.047319	0.093498	0.050375	0.15596	0.48062	0.047327	0.071511	0.085927	0.053137	0.17516	0.12862	0.075649	0.065771	0.058668	0.091328	0.13956	0.3434	0.31657	0.32165	0.081029	0.080714	0.12803	0.29944	0.21056	0.26233	0.041882	0.14541	0.37809	0.046655	0.15512	0.044423	0.060634
1667.9	0.37397	0.299	0.08824	0.069167	0.053532	0.097742	0.056256	0.15979	0.48012	0.055081	0.077628	0.09216	0.060338	0.18066	0.13476	0.081126	0.070235	0.06379	0.09982	0.1397	0.3397	0.3027	0.32463	0.090771	0.086239	0.12059	0.28626	0.20338	0.24859	0.049079	0.15201	0.37671	0.054133	0.14679	0.052906	0.065875
1668.7	0.37004	0.29209	0.092098	0.073084	0.058373	0.10099	0.062804	0.16114	0.47662	0.059351	0.082237	0.095778	0.065659	0.18106	0.13628	0.081265	0.072583	0.066831	0.10635	0.13502	0.3342	0.28738	0.32529	0.098411	0.089814	0.10962	0.27145	0.19108	0.23395	0.054743	0.15554	0.37409	0.060611	0.1357	0.05767	0.068925
1669.5	0.36962	0.28434	0.093499	0.077015	0.063818	0.104	0.06659	0.16008	0.47173	0.062594	0.083252	0.10015	0.071153	0.18172	0.13588	0.079827	0.076048	0.069109	0.10925	0.12838	0.3283	0.27167	0.32477	0.10599	0.092719	0.097627	0.25553	0.17979	0.2185	0.059563	0.15862	0.37037	0.065076	0.12205	0.063033	0.071442
1670.4	0.36398	0.27826	0.098838	0.084732	0.07078	0.10828	0.073088	0.16353	0.47055	0.070595	0.089333	0.10591	0.080301	0.18606	0.13904	0.082945	0.083127	0.073978	0.11292	0.12709	0.32575	0.25753	0.32991	0.11604	0.09832	0.089197	0.24152	0.1722	0.20474	0.067475	0.16526	0.36863	0.072665	0.11435	0.071867	0.077837
1671.2	0.35959	0.2712	0.10206	0.090287	0.076784	0.11056	0.078305	0.16503	0.4675	0.077104	0.091869	0.11154	0.085715	0.18832	0.13947	0.083691	0.087045	0.077191	0.11642	0.12226	0.32007	0.24234	0.33224	0.12492	0.1032	0.078549	0.2267	0.15984	0.18941	0.073612	0.1696	0.36607	0.079346	0.10386	0.078907	0.084524
1672	0.3527	0.26838	0.10496	0.095746	0.084536	0.11615	0.086224	0.16566	0.46288	0.083094	0.096104	0.11585	0.092016	0.19135	0.14065	0.083205	0.090731	0.080774	0.12274	0.11566	0.31589	0.22649	0.335	0.13342	0.10816	0.06885	0.2114	0.14901	0.17501	0.081764	0.17499	0.36511	0.086605	0.094468	0.085486	0.088893
1672.8	0.34526	0.26645	0.11053	0.1047	0.091904	0.12028	0.093954	0.16747	0.46046	0.092694	0.10166	0.12212	0.10095	0.19796	0.14533	0.087117	0.094846	0.086518	0.12876	0.11384	0.31274	0.21216	0.33978	0.14409	0.11507	0.062957	0.19732	0.13971	0.16141	0.091041	0.18195	0.36365	0.094455	0.088175	0.095543	0.096597
1673.6	0.33497	0.2641	0.11281	0.11419	0.10052	0.12997	0.10563	0.17052	0.45849	0.10082	0.11152	0.12747	0.10747	0.20673	0.14685	0.091369	0.095303	0.09306	0.14344	0.10605	0.31185	0.19633	0.34405	0.15289	0.12165	0.056833	0.18265	0.13122	0.14786	0.10282	0.18866	0.36866	0.10504	0.080812	0.10394	0.10167
