# Supplementary material for: All-flexible chronoepifluidic nanoplasmonic patch for label-free metabolite profiling in sweat
Source: Nat Commun. 2025 Aug 27;16:8017. doi: 10.1038/s41467-025-63510-2 (PMC12391418; doi:10.1038/s41467-025-63510-2)
Supplement: Supplementary file 4 — Supplementary Data 1 [file 41467_2025_63510_MOESM4_ESM.zip › ML_SERS data_Base solution_UA_0uM_Lac_2mM_Tyr_0uM_Glu_0uM.csv]

	Measurement number
Wavenumber (cm-1)	1	2	3	4	5	6	7	8	9	10	11	12	13	14	15	16	17	18	19	20	21	22	23	24	25	26	27	28	29	30	31	32	33	34	35	36
457.71	0.21477	0.29691	0.17076	0.22501	0.52642	0.43496	0.51905	0.45882	0.31574	0.31783	0.51136	0.45656	0.43243	0.36697	0.47926	0.46906	0.26142	0.36143	0.32022	0.24095	0.31461	0.30072	0.33565	0.40421	0.31511	0.29381	0.22409	0.21133	0.32201	0.24345	0.17503	0.37165	0.35164	0.29976	0.24335	0.29813
458.74	0.20621	0.29725	0.2131	0.21941	0.51477	0.42996	0.52266	0.45839	0.31732	0.32198	0.50093	0.44746	0.4473	0.37541	0.46481	0.47654	0.26362	0.35949	0.3266	0.24171	0.30401	0.30417	0.345	0.39265	0.31884	0.30788	0.24028	0.22138	0.31977	0.25078	0.18177	0.37169	0.35639	0.29472	0.25327	0.30109
459.78	0.21398	0.29534	0.22913	0.22447	0.51175	0.43358	0.52104	0.46696	0.31762	0.33058	0.50792	0.44225	0.44979	0.38586	0.46964	0.48231	0.27646	0.3685	0.33596	0.25246	0.29802	0.31084	0.35072	0.39558	0.31947	0.31814	0.25823	0.23628	0.32609	0.25901	0.18689	0.37496	0.35931	0.30787	0.2644	0.31168
460.81	0.21797	0.29165	0.24207	0.22363	0.50612	0.4347	0.52264	0.4718	0.32187	0.34006	0.51154	0.43634	0.4547	0.3958	0.46846	0.48826	0.27831	0.37046	0.3441	0.2588	0.29564	0.31647	0.35913	0.39921	0.32322	0.32776	0.27371	0.25066	0.32832	0.2632	0.19742	0.37681	0.36337	0.31951	0.27701	0.32195
461.85	0.20844	0.28708	0.24398	0.22825	0.50698	0.44123	0.52177	0.47893	0.32321	0.34943	0.5162	0.43369	0.44913	0.40568	0.4696	0.49296	0.28679	0.37261	0.35129	0.26835	0.29352	0.31933	0.36708	0.4076	0.32107	0.33073	0.28896	0.26213	0.33427	0.26522	0.20124	0.37689	0.36364	0.33397	0.28271	0.33093
462.88	0.21712	0.28743	0.25341	0.23557	0.51132	0.45066	0.52392	0.48633	0.33227	0.36619	0.52927	0.4368	0.45572	0.41842	0.47662	0.50133	0.30731	0.3777	0.35981	0.28292	0.29896	0.33129	0.37834	0.42022	0.32675	0.34249	0.30632	0.27637	0.34299	0.27346	0.21026	0.38295	0.36949	0.35408	0.29545	0.34515
463.92	0.20488	0.27744	0.25361	0.23649	0.51431	0.44947	0.52229	0.48779	0.33483	0.37709	0.53153	0.43412	0.4574	0.42356	0.47762	0.50323	0.31293	0.37141	0.36003	0.28141	0.29618	0.33465	0.3801	0.42354	0.3267	0.34632	0.31789	0.28592	0.34595	0.2718	0.21763	0.38207	0.37209	0.36465	0.30229	0.35156
464.93	0.20019	0.28174	0.25845	0.24782	0.51301	0.45247	0.5233	0.49191	0.34194	0.38675	0.53749	0.43706	0.45987	0.43411	0.48039	0.51	0.32279	0.37619	0.36492	0.28632	0.30476	0.3384	0.38565	0.43648	0.32808	0.35551	0.33472	0.29533	0.35294	0.27452	0.22724	0.38477	0.37377	0.38109	0.30739	0.36109
465.96	0.19542	0.28352	0.26935	0.25552	0.52046	0.45681	0.52274	0.49776	0.34409	0.40227	0.54527	0.43836	0.46545	0.44335	0.48684	0.51703	0.34254	0.38082	0.37022	0.29382	0.30956	0.34551	0.39461	0.44183	0.33379	0.36436	0.34791	0.30326	0.36218	0.27976	0.23181	0.38991	0.37844	0.39598	0.31323	0.36761
467	0.2001	0.28631	0.27555	0.26138	0.52629	0.45591	0.52732	0.50321	0.35103	0.41551	0.55748	0.44212	0.47734	0.45476	0.49692	0.52753	0.36071	0.39187	0.37962	0.30084	0.31639	0.35159	0.40061	0.44949	0.34192	0.37965	0.3628	0.31566	0.37023	0.28485	0.24626	0.39725	0.38579	0.4125	0.32466	0.37765
468.03	0.19274	0.28043	0.27961	0.263	0.5286	0.45108	0.52278	0.50084	0.34484	0.42085	0.56025	0.43819	0.47905	0.46201	0.50176	0.53036	0.3663	0.3944	0.38277	0.29545	0.31438	0.34856	0.40404	0.45204	0.3427	0.38214	0.37418	0.32501	0.37515	0.28284	0.25402	0.39832	0.38867	0.42109	0.3277	0.3806
469.06	0.19743	0.28568	0.29097	0.26991	0.53268	0.45843	0.52514	0.50908	0.34989	0.43231	0.56792	0.44088	0.48454	0.4753	0.51279	0.53981	0.38474	0.40273	0.38698	0.30704	0.32489	0.3532	0.41434	0.46251	0.35082	0.39552	0.39269	0.33563	0.38176	0.28934	0.2625	0.40823	0.39573	0.43445	0.33654	0.3865
470.1	0.1969	0.27512	0.28593	0.26825	0.53713	0.45706	0.52316	0.51158	0.34717	0.44341	0.5733	0.43622	0.48771	0.48271	0.5158	0.54434	0.39877	0.40403	0.38757	0.30405	0.32084	0.35077	0.423	0.46137	0.35409	0.39673	0.40225	0.34355	0.38352	0.28799	0.26628	0.40869	0.39817	0.43966	0.34081	0.3884
471.13	0.18889	0.26328	0.27982	0.27147	0.53696	0.45711	0.52258	0.51323	0.34828	0.44927	0.5781	0.43466	0.49036	0.49192	0.51991	0.55074	0.41107	0.40871	0.38788	0.30124	0.31942	0.34941	0.42345	0.47023	0.35292	0.40452	0.41413	0.35068	0.38604	0.28542	0.26797	0.40989	0.40052	0.44942	0.34041	0.38905
472.16	0.1785	0.24733	0.27402	0.26791	0.53784	0.45657	0.51667	0.51404	0.34537	0.45656	0.5789	0.42909	0.48845	0.50183	0.52493	0.55042	0.42318	0.40911	0.3813	0.29545	0.31597	0.34925	0.42396	0.47358	0.35251	0.40695	0.42616	0.35469	0.38896	0.28033	0.26317	0.4097	0.40222	0.45893	0.33739	0.38827
473.17	0.1812	0.23962	0.26068	0.27169	0.54647	0.46299	0.52107	0.52583	0.35159	0.47692	0.5899	0.43078	0.49511	0.51346	0.53357	0.56174	0.44287	0.41834	0.38291	0.29832	0.32259	0.35471	0.4315	0.48226	0.35589	0.41683	0.44149	0.36128	0.39551	0.28507	0.26747	0.41143	0.4036	0.47276	0.34075	0.38822
474.21	0.179	0.22449	0.25392	0.26935	0.55185	0.46842	0.52249	0.53114	0.35494	0.49594	0.59862	0.43223	0.50469	0.52451	0.53757	0.56726	0.45919	0.42762	0.38546	0.29444	0.32207	0.35503	0.43299	0.48625	0.35982	0.42189	0.4551	0.36465	0.40167	0.28543	0.26931	0.41087	0.40675	0.48546	0.33977	0.39085
475.24	0.17762	0.21571	0.24327	0.27406	0.5651	0.48609	0.52454	0.53929	0.3618	0.51668	0.61292	0.43579	0.51373	0.53712	0.54719	0.57997	0.48338	0.43955	0.39373	0.30198	0.33335	0.36085	0.43976	0.49947	0.36553	0.43461	0.46872	0.37428	0.41024	0.29078	0.27748	0.41648	0.41138	0.50076	0.34198	0.39589
476.27	0.18102	0.20837	0.23104	0.27024	0.57807	0.49481	0.52595	0.5425	0.36375	0.5282	0.61971	0.43706	0.51678	0.54445	0.55297	0.58455	0.50653	0.4495	0.39331	0.29627	0.34077	0.36006	0.44263	0.49501	0.36803	0.44093	0.48514	0.3819	0.41873	0.29118	0.27913	0.41478	0.41048	0.50921	0.34218	0.39384
477.31	0.19214	0.20769	0.21945	0.27758	0.59568	0.5119	0.53523	0.55544	0.37281	0.55304	0.63544	0.44571	0.5338	0.55807	0.56385	0.59694	0.53825	0.46466	0.40274	0.30628	0.35906	0.37258	0.45525	0.5042	0.37877	0.45354	0.50585	0.39588	0.4312	0.29977	0.29047	0.41943	0.41776	0.52682	0.3484	0.39782
478.34	0.19749	0.20036	0.21709	0.27953	0.61029	0.52936	0.54086	0.5647	0.37938	0.56736	0.64363	0.4507	0.54482	0.56616	0.57021	0.60013	0.56819	0.48053	0.41198	0.31209	0.37042	0.37417	0.46478	0.51175	0.38403	0.46544	0.51683	0.40696	0.43964	0.29993	0.29349	0.4212	0.42397	0.53393	0.34843	0.4029
479.37	0.20638	0.19741	0.20521	0.28686	0.63296	0.54691	0.54658	0.58089	0.38515	0.58326	0.65645	0.45764	0.55581	0.58001	0.57843	0.61149	0.60324	0.49553	0.42019	0.32262	0.3837	0.3771	0.48174	0.52078	0.39151	0.47806	0.52469	0.42163	0.45184	0.30118	0.29677	0.42416	0.42456	0.54726	0.34867	0.40315
480.38	0.21948	0.19312	0.21193	0.29607	0.65272	0.56275	0.56024	0.59918	0.39592	0.60204	0.67134	0.46856	0.57293	0.59624	0.59224	0.61905	0.63573	0.51476	0.43381	0.32973	0.39742	0.38616	0.49714	0.52674	0.3999	0.49174	0.54117	0.43219	0.46757	0.30792	0.30116	0.42786	0.42999	0.56394	0.35444	0.40344
481.41	0.22816	0.18804	0.2149	0.30712	0.66887	0.58459	0.56683	0.61958	0.40187	0.62356	0.68289	0.47666	0.58773	0.61399	0.60224	0.62913	0.66749	0.53352	0.44597	0.34979	0.40861	0.39467	0.5083	0.53614	0.40539	0.50148	0.55234	0.44253	0.48064	0.31371	0.30249	0.43485	0.43369	0.57591	0.35803	0.41002
482.45	0.2445	0.18232	0.2262	0.31327	0.68454	0.60967	0.57641	0.64063	0.4132	0.64469	0.69438	0.48843	0.59663	0.62747	0.60962	0.63758	0.69893	0.55363	0.45844	0.35541	0.41838	0.39564	0.51583	0.54144	0.40838	0.51485	0.56151	0.45179	0.4921	0.3162	0.30462	0.43993	0.43537	0.58624	0.3569	0.41517
483.48	0.2637	0.18479	0.24311	0.32464	0.70374	0.63447	0.5875	0.66248	0.42408	0.66351	0.71315	0.4996	0.61251	0.64663	0.62179	0.65137	0.72715	0.57318	0.47047	0.37229	0.43671	0.40207	0.52613	0.54854	0.41495	0.52817	0.57615	0.46355	0.50746	0.3248	0.30918	0.44615	0.43852	0.60348	0.36163	0.41875
484.51	0.28872	0.1896	0.25516	0.33487	0.7249	0.66299	0.60009	0.68208	0.43583	0.69036	0.73889	0.51353	0.62893	0.66994	0.63398	0.66405	0.7593	0.59885	0.49267	0.38956	0.45704	0.4121	0.53572	0.55681	0.4239	0.54306	0.58995	0.47911	0.52529	0.33178	0.32114	0.45307	0.44771	0.62424	0.37021	0.42594
485.54	0.29729	0.19093	0.26171	0.33933	0.74349	0.68583	0.60773	0.69702	0.44192	0.70158	0.75463	0.52326	0.639	0.68634	0.64047	0.67365	0.78508	0.61425	0.50426	0.40526	0.47418	0.4169	0.53648	0.56254	0.42365	0.55201	0.59547	0.48886	0.53703	0.33027	0.32348	0.45671	0.45173	0.63825	0.37055	0.43094
486.57	0.32967	0.19776	0.27033	0.36264	0.7721	0.71729	0.62625	0.72379	0.46078	0.73287	0.78734	0.54288	0.66009	0.71332	0.65446	0.6947	0.82062	0.63827	0.52838	0.4251	0.50424	0.43119	0.55681	0.58063	0.4352	0.57001	0.60592	0.50743	0.55986	0.34222	0.34471	0.46433	0.46618	0.66528	0.38175	0.43906
487.58	0.33606	0.20009	0.28208	0.37961	0.78738	0.73423	0.63362	0.7391	0.46738	0.74609	0.81032	0.54916	0.6716	0.73691	0.66127	0.71003	0.84272	0.64732	0.54039	0.44299	0.52161	0.43597	0.5687	0.58413	0.43501	0.57787	0.60975	0.52066	0.57341	0.34364	0.3517	0.46842	0.46968	0.67999	0.39107	0.43713
488.61	0.35874	0.20014	0.29226	0.39361	0.80622	0.75743	0.6484	0.76058	0.47666	0.77022	0.83633	0.56017	0.68439	0.76127	0.67107	0.72433	0.86703	0.65831	0.55761	0.45721	0.535	0.44641	0.57925	0.58755	0.44108	0.58095	0.61867	0.53543	0.59005	0.34232	0.3623	0.47344	0.47295	0.7005	0.3988	0.44066
489.64	0.38642	0.20068	0.31028	0.40447	0.82374	0.77839	0.66528	0.77827	0.49103	0.79449	0.86224	0.57414	0.69836	0.78579	0.6838	0.73654	0.89177	0.66522	0.57662	0.47552	0.55442	0.45902	0.59815	0.59477	0.44528	0.5892	0.63028	0.54771	0.60843	0.35019	0.37476	0.47968	0.48007	0.72538	0.41233	0.44686
490.67	0.41795	0.20535	0.32203	0.42085	0.83536	0.79653	0.68271	0.79596	0.49833	0.81653	0.8889	0.58153	0.70524	0.80901	0.68826	0.75191	0.90957	0.66912	0.59301	0.49216	0.56756	0.4659	0.60899	0.59766	0.45172	0.59562	0.63777	0.56289	0.62303	0.35633	0.38692	0.48343	0.48527	0.74454	0.41782	0.4465
491.7	0.43463	0.21838	0.34173	0.42685	0.84453	0.81084	0.69166	0.80651	0.50267	0.82803	0.91212	0.58769	0.71297	0.83532	0.69379	0.76161	0.92083	0.66805	0.60066	0.50974	0.57711	0.46879	0.61527	0.60306	0.45214	0.6017	0.64492	0.57428	0.63131	0.35786	0.38944	0.48756	0.48706	0.75985	0.42446	0.44653
492.74	0.4639	0.22944	0.35956	0.44017	0.85924	0.82812	0.70947	0.82274	0.51263	0.85019	0.93852	0.59669	0.72112	0.85865	0.70285	0.77056	0.93462	0.67144	0.62131	0.52474	0.59418	0.47668	0.62894	0.6106	0.46121	0.61027	0.65344	0.58682	0.6463	0.3635	0.40322	0.4923	0.49417	0.77986	0.43195	0.45243
493.74	0.488	0.23925	0.36788	0.45726	0.86938	0.84156	0.7217	0.83155	0.52067	0.86269	0.95517	0.60699	0.73044	0.88241	0.70383	0.78281	0.94612	0.67409	0.62989	0.54571	0.60758	0.48209	0.63658	0.61916	0.46749	0.61945	0.65982	0.60258	0.65963	0.36894	0.41392	0.49869	0.50377	0.79623	0.43576	0.45719
494.77	0.50368	0.25085	0.38374	0.47426	0.87412	0.85158	0.7301	0.83958	0.5239	0.86764	0.96762	0.6087	0.73685	0.90086	0.70739	0.79417	0.95532	0.67551	0.63798	0.55877	0.6172	0.49256	0.64334	0.62219	0.47213	0.62068	0.66883	0.61796	0.66518	0.36997	0.42328	0.50547	0.50705	0.80618	0.4395	0.46015
495.8	0.523	0.2673	0.39934	0.48042	0.88292	0.86224	0.74081	0.85046	0.53262	0.88011	0.98008	0.6164	0.74879	0.92471	0.71151	0.80507	0.96887	0.67679	0.64696	0.57119	0.62532	0.5002	0.65742	0.63072	0.4766	0.62773	0.67612	0.63364	0.6749	0.37089	0.43373	0.51098	0.51069	0.82056	0.4522	0.46804
496.83	0.53648	0.27795	0.41517	0.48488	0.88359	0.86754	0.7534	0.8561	0.54605	0.88557	0.98071	0.62232	0.75321	0.93946	0.71288	0.81022	0.97399	0.67467	0.65904	0.58079	0.62922	0.50557	0.66383	0.6313	0.48025	0.62962	0.68406	0.64543	0.67806	0.37224	0.44757	0.51384	0.51357	0.82874	0.4519	0.47317
497.86	0.56039	0.29039	0.41593	0.48803	0.88692	0.86996	0.758	0.8544	0.54888	0.88028	0.97898	0.6307	0.76053	0.95362	0.70928	0.81619	0.97239	0.67349	0.65902	0.5879	0.62293	0.51143	0.66863	0.63712	0.48322	0.62838	0.68547	0.65576	0.68016	0.37135	0.45891	0.51415	0.51453	0.83594	0.45204	0.4769
498.87	0.5549	0.30708	0.42263	0.48602	0.88313	0.8642	0.75924	0.8501	0.55174	0.87621	0.97626	0.62878	0.76263	0.96454	0.70793	0.81521	0.97353	0.66341	0.66585	0.5909	0.6182	0.51007	0.67212	0.63548	0.48088	0.62774	0.68363	0.66035	0.67975	0.36919	0.46523	0.51139	0.51009	0.83887	0.45267	0.47313
499.9	0.55597	0.32273	0.42702	0.50013	0.88239	0.85988	0.76522	0.85098	0.55764	0.87267	0.96653	0.62972	0.76399	0.97297	0.70182	0.81709	0.96885	0.65602	0.66532	0.59033	0.61248	0.5081	0.66904	0.63639	0.4784	0.62964	0.68151	0.66704	0.68232	0.36763	0.46737	0.50832	0.50716	0.8376	0.4457	0.46772
500.93	0.56634	0.33268	0.4374	0.51144	0.8755	0.84972	0.76643	0.84435	0.56145	0.86417	0.95949	0.6333	0.76535	0.97645	0.70003	0.81547	0.96053	0.6489	0.66798	0.59082	0.60402	0.50937	0.6686	0.63948	0.47888	0.63044	0.68446	0.67529	0.68353	0.36605	0.47566	0.50826	0.50491	0.83885	0.43974	0.46242
501.96	0.55929	0.33885	0.45894	0.525	0.87406	0.84006	0.76942	0.84074	0.56382	0.85738	0.95372	0.63271	0.76341	0.97761	0.69571	0.8136	0.9581	0.64048	0.6691	0.5862	0.59729	0.51077	0.6743	0.63912	0.47963	0.62864	0.68671	0.68049	0.68911	0.36456	0.47956	0.51003	0.50091	0.84045	0.43906	0.46006
502.99	0.54541	0.34557	0.47599	0.53396	0.87156	0.83691	0.77006	0.8348	0.57055	0.84987	0.94794	0.62762	0.76239	0.98087	0.6962	0.8131	0.95774	0.62864	0.66867	0.58277	0.59631	0.50594	0.67626	0.64026	0.47683	0.62565	0.69215	0.68649	0.69428	0.36619	0.48004	0.51224	0.49801	0.8404	0.43895	0.45513
504.02	0.54484	0.35466	0.48982	0.54989	0.86892	0.83374	0.7703	0.83614	0.57732	0.83942	0.94113	0.62933	0.75939	0.98502	0.69925	0.81401	0.94959	0.62563	0.6687	0.58291	0.59959	0.50968	0.68398	0.64378	0.47581	0.62489	0.69892	0.69282	0.6985	0.3728	0.4861	0.51658	0.49834	0.84178	0.43828	0.46055
505.02	0.53818	0.35884	0.49498	0.54566	0.86115	0.82184	0.76378	0.8294	0.58253	0.82476	0.93318	0.62537	0.75502	0.98129	0.69803	0.80682	0.93959	0.61607	0.66136	0.5799	0.5948	0.50281	0.68925	0.64297	0.47531	0.62056	0.70037	0.6938	0.69888	0.3707	0.48954	0.51483	0.49351	0.83912	0.43941	0.45977
506.05	0.51575	0.35904	0.48042	0.53991	0.84989	0.81342	0.75376	0.82024	0.58304	0.81183	0.91999	0.6162	0.74802	0.97461	0.69474	0.79863	0.93144	0.60676	0.65275	0.57495	0.59444	0.49849	0.68912	0.63897	0.4705	0.61193	0.69705	0.68763	0.69998	0.36856	0.48394	0.51247	0.4883	0.83315	0.43623	0.45894
507.08	0.51421	0.36871	0.4728	0.53889	0.84386	0.80721	0.74821	0.8153	0.58378	0.79883	0.91003	0.61286	0.75562	0.97281	0.69591	0.79454	0.92807	0.60528	0.64951	0.57497	0.59671	0.49688	0.69581	0.63838	0.47216	0.60909	0.69798	0.69014	0.70201	0.36828	0.48911	0.51191	0.48892	0.83212	0.44027	0.45688
508.11	0.50727	0.37505	0.46097	0.53814	0.8285	0.79747	0.74353	0.81216	0.58114	0.78797	0.89808	0.60779	0.75559	0.96508	0.68681	0.78126	0.92153	0.60713	0.64893	0.57307	0.59649	0.49992	0.69675	0.63642	0.47228	0.60661	0.69776	0.68669	0.69989	0.36791	0.49142	0.51054	0.48591	0.83115	0.44412	0.45741
509.14	0.50008	0.37058	0.44895	0.53312	0.81264	0.78648	0.73812	0.79999	0.57609	0.77712	0.886	0.6021	0.75423	0.9488	0.68051	0.76954	0.91124	0.60046	0.64466	0.56022	0.58978	0.49717	0.69767	0.62852	0.47264	0.59979	0.696	0.6772	0.69453	0.36277	0.49196	0.5072	0.47796	0.8286	0.4497	0.4501
510.14	0.4895	0.3726	0.45328	0.53782	0.80249	0.78589	0.73864	0.79717	0.5732	0.76985	0.8799	0.59854	0.75574	0.94566	0.67866	0.76451	0.90754	0.6018	0.64944	0.55794	0.5919	0.50116	0.70326	0.63464	0.4749	0.59881	0.70444	0.67949	0.69538	0.36707	0.49784	0.51004	0.47858	0.83199	0.45709	0.45444
511.17	0.47961	0.38274	0.47186	0.54528	0.80055	0.78028	0.74368	0.79679	0.57826	0.76304	0.87655	0.60171	0.75865	0.9481	0.67886	0.76439	0.90695	0.60997	0.6516	0.55964	0.60035	0.50669	0.71689	0.63975	0.4809	0.60249	0.71307	0.6816	0.70002	0.37546	0.50942	0.51524	0.4824	0.83477	0.46934	0.46123
512.2	0.47101	0.37745	0.46579	0.53954	0.79092	0.77022	0.74009	0.79253	0.57623	0.75638	0.86536	0.5957	0.74273	0.94113	0.67302	0.7525	0.89616	0.60689	0.64699	0.5495	0.59817	0.50288	0.71438	0.63442	0.47986	0.60006	0.71572	0.67463	0.69214	0.37586	0.51055	0.51001	0.47594	0.82787	0.47516	0.46255
513.23	0.45213	0.36834	0.46381	0.53045	0.77443	0.75531	0.73337	0.78407	0.56973	0.74022	0.84968	0.58623	0.72824	0.92494	0.67257	0.74947	0.88218	0.60238	0.64427	0.5378	0.59505	0.4984	0.71305	0.62159	0.47764	0.59582	0.71884	0.66677	0.68384	0.37703	0.50898	0.50503	0.46929	0.81572	0.47529	0.45843
514.23	0.4335	0.36552	0.45304	0.51441	0.75662	0.73921	0.72345	0.77753	0.56777	0.72241	0.83711	0.57088	0.71549	0.91229	0.66138	0.73797	0.87495	0.60037	0.63588	0.52634	0.59465	0.49338	0.70755	0.61435	0.47609	0.5951	0.71761	0.65747	0.6746	0.37241	0.50147	0.49792	0.46716	0.80299	0.47469	0.45532
515.26	0.42603	0.36299	0.4414	0.49672	0.73994	0.72427	0.7154	0.76887	0.561	0.70972	0.82287	0.56316	0.70121	0.8933	0.65316	0.72455	0.86338	0.60005	0.62587	0.51649	0.59128	0.49072	0.70272	0.59926	0.47285	0.59349	0.70845	0.64451	0.66208	0.36676	0.49257	0.49193	0.46246	0.79131	0.47614	0.44759
516.29	0.4164	0.34875	0.42934	0.48132	0.71891	0.71436	0.70517	0.76324	0.55179	0.69248	0.80212	0.55318	0.68462	0.87215	0.64501	0.71241	0.85159	0.59831	0.61595	0.49988	0.58358	0.48372	0.6951	0.58343	0.46653	0.5886	0.70489	0.63117	0.64586	0.35853	0.48135	0.48211	0.45405	0.77738	0.47316	0.4416
517.32	0.39993	0.33872	0.40181	0.46812	0.69169	0.69981	0.69374	0.7518	0.53831	0.66809	0.78701	0.53999	0.67208	0.84411	0.63332	0.70108	0.83385	0.5924	0.60378	0.48591	0.57665	0.47684	0.68328	0.57088	0.45749	0.57898	0.69063	0.61503	0.62979	0.35131	0.46664	0.47431	0.44375	0.76264	0.46971	0.43528
518.34	0.40091	0.33775	0.39652	0.46018	0.67935	0.69245	0.69025	0.7458	0.54472	0.65826	0.77744	0.53797	0.66703	0.82951	0.62734	0.69248	0.82902	0.59327	0.5928	0.47869	0.58155	0.47212	0.67868	0.56672	0.45879	0.5791	0.68572	0.60669	0.61959	0.34899	0.46121	0.4711	0.44351	0.7559	0.47521	0.4383
519.35	0.39591	0.33508	0.39607	0.45187	0.66847	0.68002	0.68519	0.73874	0.5378	0.64037	0.7584	0.53647	0.65371	0.80935	0.62131	0.68147	0.81933	0.59101	0.58283	0.46741	0.57704	0.46968	0.67032	0.55725	0.45322	0.57532	0.67655	0.5959	0.60727	0.34476	0.45505	0.4663	0.43877	0.74608	0.47702	0.43873
520.37	0.37717	0.32503	0.38442	0.43989	0.65145	0.66214	0.67252	0.72633	0.5324	0.61486	0.73537	0.52644	0.6374	0.78402	0.60972	0.67004	0.80731	0.58001	0.56943	0.44994	0.56783	0.46095	0.65481	0.54427	0.44635	0.56688	0.66464	0.57681	0.58802	0.34158	0.44681	0.45447	0.42919	0.72983	0.47121	0.43704
521.4	0.36472	0.32447	0.36813	0.42442	0.6327	0.64528	0.66111	0.71199	0.52857	0.59478	0.72115	0.51651	0.62077	0.76085	0.5969	0.65382	0.79356	0.56805	0.55347	0.43745	0.55961	0.45185	0.6403	0.52918	0.44135	0.55944	0.65097	0.56172	0.56741	0.33733	0.43505	0.44642	0.42171	0.71453	0.46932	0.4325
522.43	0.36514	0.32729	0.36933	0.41474	0.62415	0.63555	0.65314	0.70585	0.52841	0.58526	0.70546	0.51725	0.61157	0.74562	0.59073	0.65279	0.78746	0.56301	0.54775	0.42765	0.55593	0.45202	0.6372	0.52698	0.44251	0.56252	0.64743	0.55347	0.558	0.33678	0.4287	0.4431	0.42149	0.70835	0.46989	0.43578
523.43	0.35152	0.33163	0.35729	0.39449	0.6141	0.61987	0.63992	0.699	0.52309	0.56745	0.68843	0.50975	0.59692	0.73191	0.58064	0.64073	0.77147	0.55378	0.53955	0.41828	0.54694	0.45182	0.62954	0.5191	0.43516	0.56069	0.63522	0.53867	0.53922	0.32803	0.41341	0.43839	0.41566	0.7	0.46413	0.43368
524.46	0.33993	0.32812	0.33714	0.37986	0.5965	0.60684	0.6285	0.6905	0.51827	0.55382	0.67301	0.50003	0.58337	0.71186	0.56975	0.63323	0.75039	0.54611	0.53041	0.40881	0.53588	0.44353	0.61937	0.50909	0.42878	0.55512	0.61902	0.52289	0.51753	0.32611	0.39972	0.43135	0.40717	0.69244	0.455	0.427
525.48	0.32562	0.32991	0.3325	0.36572	0.59041	0.59579	0.62048	0.68285	0.51788	0.54291	0.66025	0.4979	0.57834	0.70061	0.56761	0.63059	0.73841	0.54079	0.52777	0.40388	0.53476	0.43932	0.61546	0.50543	0.42345	0.55302	0.61356	0.51482	0.50535	0.32246	0.39028	0.4294	0.4081	0.6888	0.4529	0.4261
526.51	0.31736	0.31935	0.32113	0.35274	0.58523	0.58111	0.61139	0.67353	0.51162	0.53205	0.64166	0.49341	0.57062	0.68587	0.56251	0.62831	0.72218	0.53414	0.52363	0.39855	0.53079	0.43448	0.61008	0.50254	0.41661	0.55028	0.60657	0.50432	0.49081	0.3218	0.38186	0.42609	0.40591	0.68557	0.44491	0.42325
527.51	0.30287	0.31012	0.31206	0.33868	0.57762	0.56718	0.60387	0.66534	0.50993	0.51636	0.62822	0.48781	0.56411	0.67384	0.5598	0.61865	0.71097	0.53054	0.5192	0.40007	0.5276	0.43152	0.60243	0.4971	0.40849	0.54529	0.59815	0.48911	0.47565	0.32029	0.37765	0.42343	0.40441	0.68344	0.43629	0.41888
528.54	0.28641	0.30588	0.30351	0.33466	0.56865	0.55631	0.59722	0.65543	0.50296	0.50588	0.61322	0.48154	0.5555	0.65743	0.55557	0.61562	0.69887	0.52255	0.50979	0.39442	0.52289	0.42569	0.5965	0.49203	0.40133	0.54118	0.5875	0.47876	0.46338	0.31692	0.37317	0.4174	0.40266	0.6769	0.42939	0.41184
529.56	0.26995	0.3055	0.30632	0.32912	0.56922	0.54844	0.59017	0.64587	0.49782	0.49697	0.6005	0.47953	0.55235	0.65452	0.55483	0.61925	0.69396	0.51939	0.50591	0.39549	0.52044	0.42916	0.59818	0.49094	0.39818	0.54626	0.58673	0.47724	0.45569	0.31634	0.36992	0.41734	0.4055	0.67766	0.42613	0.41109
530.59	0.27204	0.29842	0.29416	0.31638	0.55608	0.53669	0.58075	0.63726	0.48376	0.48194	0.58689	0.47387	0.54094	0.64667	0.54656	0.60772	0.6787	0.51271	0.49334	0.39065	0.51123	0.4246	0.5938	0.48755	0.39054	0.54758	0.57749	0.46583	0.44156	0.30988	0.35961	0.41447	0.40009	0.67018	0.41427	0.40859
531.61	0.26173	0.29718	0.28963	0.30869	0.55032	0.52766	0.57462	0.63013	0.47788	0.46867	0.57591	0.46806	0.53443	0.6375	0.53897	0.6012	0.66874	0.50667	0.48805	0.38605	0.50599	0.42073	0.58757	0.48101	0.38456	0.54444	0.56974	0.45611	0.43341	0.30303	0.35329	0.40895	0.39885	0.66589	0.40597	0.40609
532.62	0.25389	0.30162	0.29121	0.3046	0.54441	0.52174	0.56836	0.62125	0.46795	0.46428	0.56535	0.46309	0.53122	0.63074	0.53652	0.60239	0.6549	0.50389	0.48516	0.38428	0.49969	0.42137	0.58958	0.47918	0.37904	0.54646	0.56795	0.45488	0.42864	0.29731	0.348	0.40366	0.39823	0.66225	0.40423	0.40612
533.64	0.24352	0.29793	0.28927	0.29629	0.53796	0.512	0.5603	0.61466	0.45513	0.45411	0.5572	0.45946	0.52125	0.62455	0.52903	0.59486	0.6402	0.5006	0.48272	0.38614	0.49237	0.41949	0.59027	0.47677	0.37333	0.54054	0.56437	0.44789	0.42628	0.29578	0.34108	0.40096	0.39698	0.66053	0.39626	0.40462
534.67	0.25471	0.30032	0.28978	0.29478	0.53521	0.50405	0.55388	0.61142	0.44835	0.44812	0.554	0.4564	0.51855	0.61937	0.52646	0.58807	0.6309	0.49589	0.47923	0.38316	0.49135	0.42122	0.59101	0.47964	0.3727	0.53304	0.5632	0.44159	0.42419	0.29259	0.33754	0.39752	0.39802	0.65626	0.39461	0.40563
535.67	0.23349	0.30527	0.28517	0.29516	0.5329	0.49936	0.55033	0.60306	0.44163	0.44587	0.54816	0.44833	0.51081	0.61291	0.52215	0.58783	0.62093	0.4896	0.4794	0.38469	0.48896	0.42371	0.59274	0.47464	0.37113	0.52583	0.55778	0.44095	0.423	0.28909	0.33176	0.39487	0.39623	0.65359	0.39223	0.40066
536.69	0.22995	0.31057	0.28418	0.29689	0.52759	0.49368	0.54232	0.5959	0.43292	0.44226	0.54203	0.44165	0.5083	0.60872	0.51917	0.58383	0.60575	0.48639	0.47664	0.3844	0.48367	0.43115	0.59427	0.47604	0.37159	0.52428	0.55401	0.4398	0.42239	0.28578	0.32716	0.39527	0.39571	0.65472	0.39157	0.39615
537.72	0.22831	0.31392	0.28334	0.29259	0.52333	0.48599	0.53832	0.58705	0.42744	0.43424	0.5414	0.43795	0.49939	0.60637	0.51226	0.57418	0.59625	0.48002	0.46903	0.37646	0.48053	0.42843	0.59514	0.46963	0.36805	0.51555	0.54837	0.43455	0.41572	0.28188	0.32022	0.39655	0.39562	0.64794	0.3844	0.38714
538.74	0.23777	0.31859	0.28588	0.29391	0.52136	0.48459	0.5338	0.58214	0.42134	0.43332	0.54019	0.43407	0.50171	0.6056	0.51097	0.57415	0.58756	0.47636	0.46857	0.37562	0.47635	0.43058	0.59356	0.46593	0.36921	0.51682	0.5471	0.43105	0.41045	0.27989	0.32027	0.39673	0.39194	0.6422	0.38184	0.38529
539.74	0.22134	0.318	0.28559	0.29145	0.5115	0.47658	0.5261	0.5672	0.41017	0.42667	0.53659	0.42741	0.49362	0.60014	0.50488	0.56711	0.57357	0.46694	0.45702	0.3673	0.46873	0.42204	0.58672	0.45825	0.36108	0.50812	0.54066	0.42787	0.4024	0.27433	0.31372	0.39197	0.38577	0.63091	0.37623	0.37517
540.77	0.22758	0.31571	0.30225	0.29403	0.51335	0.47571	0.52477	0.5668	0.41273	0.4312	0.54408	0.43032	0.49826	0.60326	0.50914	0.56733	0.56806	0.46904	0.46116	0.3676	0.46989	0.42636	0.58657	0.4629	0.3624	0.50734	0.54245	0.42434	0.40256	0.27649	0.31728	0.39353	0.38927	0.63087	0.37636	0.37498
541.79	0.22544	0.32432	0.31566	0.29612	0.51793	0.47688	0.52568	0.5654	0.41281	0.43935	0.55092	0.43046	0.49822	0.60569	0.51379	0.56853	0.56474	0.46818	0.46059	0.3677	0.47159	0.42648	0.58793	0.46649	0.35943	0.50286	0.53981	0.42678	0.40225	0.2782	0.31704	0.39332	0.38996	0.62346	0.37666	0.37662
542.82	0.21706	0.32002	0.32513	0.29407	0.51574	0.47068	0.51872	0.56098	0.40524	0.43674	0.54698	0.42362	0.49326	0.60083	0.51423	0.56447	0.55211	0.46053	0.45455	0.36195	0.46903	0.42475	0.57881	0.46594	0.36147	0.4991	0.53496	0.42762	0.399	0.27265	0.31139	0.39075	0.38806	0.61561	0.37296	0.37348
543.82	0.21282	0.32439	0.32999	0.29505	0.51821	0.46482	0.52123	0.55519	0.40581	0.43523	0.55112	0.42477	0.49177	0.60027	0.51897	0.56675	0.5489	0.45804	0.45524	0.35349	0.47429	0.42276	0.57549	0.46876	0.36148	0.4937	0.53168	0.43269	0.40007	0.27075	0.30982	0.38831	0.3927	0.61081	0.37503	0.36922
544.84	0.22705	0.33609	0.35247	0.3049	0.53606	0.4772	0.53062	0.56717	0.41914	0.44575	0.5584	0.42952	0.49901	0.61058	0.52915	0.57267	0.5564	0.46819	0.47238	0.36513	0.48721	0.42978	0.58185	0.4801	0.37181	0.49954	0.53818	0.44261	0.41073	0.27713	0.32181	0.39642	0.40079	0.61346	0.37834	0.37846
545.86	0.23068	0.34663	0.35882	0.30528	0.53781	0.47452	0.52879	0.56359	0.41397	0.4424	0.55491	0.42622	0.49762	0.60679	0.52975	0.57185	0.55279	0.46548	0.46775	0.35546	0.49112	0.42899	0.578	0.47797	0.37318	0.49501	0.53588	0.44693	0.41255	0.27587	0.32214	0.3947	0.40286	0.60715	0.3786	0.37462
546.89	0.23394	0.34744	0.36719	0.30616	0.53847	0.47467	0.52757	0.5626	0.40999	0.4365	0.55679	0.42681	0.49658	0.60746	0.52892	0.57184	0.55016	0.46355	0.46842	0.35703	0.49471	0.42557	0.57272	0.47595	0.37874	0.49737	0.53502	0.44903	0.41189	0.27546	0.32219	0.39711	0.4058	0.60096	0.38173	0.36976
547.89	0.24594	0.36063	0.37783	0.31284	0.54917	0.47971	0.53373	0.56362	0.41653	0.4421	0.56243	0.42874	0.50156	0.61486	0.53636	0.57454	0.55534	0.46633	0.47899	0.35814	0.50528	0.42843	0.57316	0.47766	0.38178	0.49659	0.53566	0.45355	0.41811	0.28127	0.32639	0.40004	0.40976	0.5999	0.38608	0.37143
548.91	0.253	0.36048	0.38491	0.31936	0.55559	0.4888	0.53551	0.56414	0.41724	0.44696	0.56394	0.42839	0.50599	0.62039	0.54007	0.57803	0.56115	0.46652	0.48359	0.366	0.50797	0.43338	0.56986	0.48055	0.38654	0.49918	0.53703	0.46179	0.4214	0.28506	0.32979	0.40493	0.41451	0.59845	0.38714	0.37542
549.93	0.25611	0.35981	0.38273	0.31738	0.55293	0.48568	0.53369	0.558	0.40837	0.44727	0.56571	0.42543	0.50784	0.61243	0.54109	0.58001	0.55572	0.45844	0.47534	0.35944	0.50512	0.43427	0.56214	0.47339	0.3867	0.49478	0.53126	0.46636	0.42055	0.2844	0.32632	0.40633	0.41646	0.59499	0.38639	0.3693
550.93	0.25337	0.3574	0.37842	0.318	0.55104	0.48262	0.53517	0.55447	0.40282	0.44038	0.56275	0.4195	0.50312	0.60815	0.53602	0.57838	0.54547	0.45164	0.46994	0.35853	0.49546	0.42921	0.55097	0.46778	0.38429	0.49281	0.52593	0.46911	0.41442	0.28688	0.32229	0.40573	0.41477	0.58364	0.37899	0.36469
551.96	0.25554	0.36063	0.37614	0.32153	0.55338	0.48391	0.53573	0.55345	0.40366	0.4433	0.56744	0.42269	0.50706	0.61107	0.54286	0.58041	0.54827	0.45172	0.47477	0.35638	0.498	0.43336	0.55179	0.47391	0.38598	0.48942	0.52453	0.47851	0.41776	0.29137	0.32991	0.40816	0.41896	0.58241	0.37694	0.3667
552.98	0.24175	0.35016	0.35891	0.31962	0.54585	0.47932	0.53117	0.55071	0.39617	0.4361	0.56258	0.42026	0.50546	0.60223	0.53636	0.58052	0.54118	0.44448	0.46649	0.35727	0.48696	0.42497	0.5425	0.46903	0.38063	0.48451	0.51712	0.48053	0.41053	0.29204	0.33091	0.40689	0.41532	0.56933	0.36914	0.36363
553.98	0.23596	0.3495	0.3554	0.31227	0.54654	0.47399	0.52793	0.55109	0.39446	0.43164	0.56014	0.41745	0.50025	0.59736	0.53371	0.57406	0.53339	0.44267	0.45951	0.3501	0.48243	0.42419	0.53887	0.46729	0.37638	0.4804	0.50783	0.48224	0.40713	0.29271	0.33106	0.40596	0.41248	0.55697	0.3656	0.35693
555	0.21414	0.33212	0.33335	0.29588	0.53882	0.46777	0.52413	0.54616	0.38832	0.42101	0.55193	0.41426	0.49332	0.59254	0.52912	0.56239	0.52456	0.43813	0.45501	0.34643	0.4732	0.41792	0.52883	0.46311	0.36799	0.47668	0.49841	0.47663	0.40044	0.29325	0.32518	0.40161	0.40821	0.53882	0.35676	0.34836
556.02	0.21253	0.32364	0.32547	0.29189	0.53921	0.46933	0.52281	0.54287	0.38662	0.42341	0.54862	0.41592	0.49466	0.59233	0.53134	0.56346	0.5217	0.43936	0.4572	0.34931	0.47226	0.41839	0.52722	0.46593	0.3672	0.47335	0.49485	0.47906	0.40257	0.29748	0.32546	0.40224	0.40625	0.53346	0.35635	0.34552
557.05	0.20512	0.30871	0.3118	0.28107	0.53321	0.46218	0.52213	0.53789	0.37948	0.41451	0.53472	0.40868	0.49139	0.58166	0.52348	0.55718	0.51367	0.4343	0.44812	0.3399	0.46051	0.41096	0.51931	0.45747	0.35845	0.46799	0.4897	0.47177	0.39693	0.29965	0.31587	0.39686	0.40239	0.51808	0.34812	0.3403
558.04	0.20153	0.29893	0.29991	0.2774	0.52902	0.46104	0.51998	0.53243	0.37328	0.40641	0.53424	0.40529	0.48914	0.57206	0.51855	0.55127	0.50952	0.43396	0.44466	0.33328	0.45514	0.41008	0.5161	0.45687	0.35579	0.46347	0.48445	0.46807	0.39558	0.30382	0.30804	0.39253	0.40127	0.51455	0.34288	0.33333
559.07	0.19534	0.28888	0.29061	0.27757	0.52282	0.455	0.51715	0.52455	0.36423	0.39658	0.527	0.40211	0.48946	0.55903	0.51574	0.54966	0.50116	0.42963	0.43996	0.32937	0.44724	0.40066	0.51358	0.45124	0.34841	0.45579	0.48137	0.46155	0.39577	0.30769	0.30089	0.38847	0.39942	0.50502	0.33699	0.32815
560.09	0.20029	0.28928	0.2821	0.2838	0.51797	0.44882	0.51886	0.5185	0.36642	0.38936	0.52351	0.39686	0.48837	0.55132	0.50891	0.55154	0.49067	0.42542	0.43603	0.32395	0.4427	0.39836	0.51114	0.44546	0.34689	0.44886	0.4751	0.45414	0.39228	0.312	0.29517	0.38612	0.39823	0.49893	0.33577	0.32732
561.09	0.19636	0.29155	0.27158	0.28651	0.51239	0.44229	0.514	0.51368	0.36306	0.38081	0.52119	0.39704	0.48758	0.54518	0.50638	0.54665	0.48688	0.42418	0.43265	0.31707	0.44331	0.39122	0.51182	0.44419	0.34105	0.4455	0.47133	0.4473	0.391	0.31589	0.29005	0.38477	0.40029	0.49195	0.33343	0.32877
562.11	0.20001	0.2947	0.26743	0.29144	0.51488	0.44332	0.51502	0.51219	0.36584	0.37927	0.52212	0.39651	0.48803	0.54369	0.50657	0.54646	0.48644	0.4279	0.43679	0.32069	0.4464	0.39313	0.51367	0.44554	0.34098	0.44274	0.46837	0.44549	0.3934	0.32298	0.29167	0.38558	0.39991	0.49445	0.3329	0.32891
563.13	0.20876	0.2972	0.27045	0.2942	0.51732	0.441	0.51535	0.51237	0.36935	0.38049	0.51974	0.4003	0.49203	0.54684	0.50767	0.54662	0.4812	0.43093	0.43853	0.32558	0.44816	0.39552	0.52136	0.44796	0.34029	0.44528	0.46577	0.44053	0.39653	0.33129	0.29182	0.38829	0.40236	0.49478	0.3392	0.33577
564.13	0.22743	0.30588	0.27135	0.29275	0.51769	0.44127	0.51644	0.5123	0.36898	0.38018	0.51929	0.40071	0.49721	0.54797	0.50338	0.54283	0.47442	0.43132	0.43793	0.32783	0.44846	0.39591	0.52402	0.44782	0.33947	0.44644	0.46216	0.43147	0.39483	0.34018	0.28861	0.39015	0.40095	0.49873	0.34136	0.33787
565.15	0.23056	0.30696	0.27162	0.29658	0.52645	0.44171	0.51358	0.5113	0.36545	0.38174	0.51981	0.40526	0.50205	0.54962	0.50493	0.54289	0.47585	0.43629	0.43957	0.33836	0.44711	0.39581	0.52815	0.45302	0.33546	0.45167	0.46076	0.42818	0.40096	0.35164	0.28499	0.39272	0.40387	0.50571	0.34288	0.34095
566.17	0.23318	0.30445	0.27175	0.29501	0.52891	0.44039	0.5173	0.51092	0.36615	0.37873	0.51972	0.40454	0.50378	0.54549	0.50321	0.53958	0.46601	0.43659	0.43894	0.3421	0.4426	0.39954	0.53206	0.4495	0.33439	0.44915	0.45373	0.41645	0.40223	0.35921	0.27986	0.39696	0.40278	0.50913	0.34039	0.34097
567.17	0.23611	0.30814	0.27521	0.29456	0.52801	0.43488	0.51571	0.50606	0.36185	0.3727	0.51891	0.4048	0.50282	0.54217	0.50199	0.5366	0.44884	0.43138	0.43584	0.34514	0.43559	0.39462	0.53374	0.44528	0.32754	0.44584	0.44587	0.40422	0.401	0.3621	0.27213	0.39896	0.4008	0.50904	0.34034	0.34055
568.19	0.23151	0.3129	0.2838	0.29244	0.52955	0.43424	0.51493	0.507	0.36332	0.36869	0.51588	0.4042	0.50365	0.53691	0.50148	0.5346	0.43943	0.42773	0.43448	0.34723	0.43095	0.39089	0.52866	0.44388	0.32479	0.43846	0.44273	0.39433	0.39838	0.36595	0.26593	0.39984	0.39982	0.5076	0.33415	0.33815
569.21	0.22216	0.30565	0.28464	0.30098	0.52852	0.43208	0.5118	0.50022	0.36268	0.36693	0.51584	0.40481	0.50345	0.53006	0.50511	0.53343	0.43277	0.42463	0.43082	0.34897	0.42791	0.38877	0.52916	0.44581	0.32333	0.42963	0.43628	0.38934	0.39991	0.36956	0.26182	0.40313	0.40092	0.50777	0.3321	0.34238
570.2	0.23184	0.3086	0.29029	0.30718	0.5298	0.43216	0.5128	0.49845	0.36037	0.36161	0.51311	0.4072	0.50288	0.52413	0.50705	0.5306	0.42536	0.41959	0.4288	0.34393	0.42728	0.38447	0.52984	0.44279	0.32503	0.41903	0.43131	0.38348	0.39779	0.36571	0.26008	0.40269	0.39915	0.50053	0.33118	0.34438
571.22	0.24275	0.31907	0.29786	0.31739	0.5364	0.43524	0.51513	0.49803	0.365	0.36494	0.51941	0.41142	0.50913	0.52345	0.51045	0.53399	0.42664	0.42071	0.42928	0.35559	0.42919	0.38173	0.53329	0.44797	0.32613	0.41521	0.42613	0.38594	0.3999	0.36839	0.26327	0.40565	0.40245	0.50163	0.33965	0.34927
572.24	0.25112	0.32408	0.303	0.32475	0.53911	0.44066	0.51837	0.50182	0.3708	0.37354	0.52472	0.41995	0.51673	0.52275	0.51553	0.53864	0.43046	0.42308	0.42785	0.36667	0.43391	0.38681	0.53332	0.4544	0.33136	0.41532	0.42478	0.38422	0.40517	0.36974	0.263	0.41448	0.40724	0.50189	0.34237	0.35633
573.24	0.25905	0.33031	0.30125	0.32728	0.53688	0.44191	0.52208	0.49554	0.36895	0.37481	0.52399	0.42307	0.5182	0.52179	0.51412	0.53765	0.42749	0.41808	0.42192	0.36728	0.43397	0.38284	0.52613	0.45163	0.3322	0.41199	0.41724	0.38126	0.40612	0.36501	0.26244	0.41867	0.40695	0.4954	0.34063	0.35765
574.26	0.25692	0.33455	0.30247	0.32551	0.53653	0.44259	0.52793	0.49767	0.37055	0.3836	0.52477	0.43035	0.51856	0.52444	0.51513	0.54029	0.42887	0.41668	0.4258	0.37298	0.43541	0.38643	0.52106	0.45429	0.3332	0.41188	0.4129	0.3786	0.40434	0.36065	0.2657	0.42067	0.40774	0.4948	0.34002	0.36099
575.28	0.2543	0.34027	0.30523	0.31874	0.53526	0.44045	0.52917	0.49885	0.3716	0.38713	0.52767	0.43415	0.51603	0.522	0.51249	0.53995	0.42594	0.4125	0.42215	0.37683	0.43653	0.38461	0.51955	0.45886	0.33003	0.40754	0.40913	0.37514	0.4021	0.35223	0.26496	0.42531	0.40503	0.49339	0.33671	0.36349
576.28	0.25456	0.33769	0.30128	0.30477	0.53544	0.439	0.52842	0.49384	0.36856	0.38663	0.52349	0.43927	0.51518	0.51858	0.51193	0.54037	0.42591	0.40423	0.4194	0.37576	0.43465	0.38024	0.51318	0.45644	0.32523	0.40401	0.40456	0.36905	0.39953	0.33894	0.26649	0.42609	0.40204	0.48758	0.33181	0.36683
577.3	0.25087	0.3406	0.2948	0.29986	0.53235	0.43472	0.52522	0.48447	0.36343	0.37787	0.52331	0.43527	0.50661	0.5117	0.50687	0.53361	0.42059	0.39462	0.41032	0.36227	0.42477	0.37142	0.51008	0.45076	0.31843	0.3953	0.39584	0.36493	0.38943	0.32522	0.26314	0.4216	0.39493	0.47497	0.323	0.36282
578.32	0.25358	0.34613	0.28886	0.29462	0.53557	0.43821	0.5225	0.48114	0.35984	0.37804	0.52626	0.43778	0.50335	0.51157	0.51054	0.53667	0.42283	0.39417	0.41124	0.36428	0.42027	0.36982	0.51352	0.45471	0.31643	0.39529	0.39069	0.36505	0.39022	0.31825	0.26283	0.42303	0.396	0.47305	0.32729	0.36691
579.31	0.25308	0.34113	0.28254	0.28329	0.52855	0.43772	0.51928	0.47759	0.35466	0.36197	0.5241	0.43329	0.49202	0.50278	0.5025	0.5324	0.4173	0.38613	0.39888	0.35004	0.40659	0.35847	0.50662	0.44334	0.31084	0.38475	0.38118	0.3579	0.38126	0.30358	0.25156	0.41981	0.38749	0.45729	0.31911	0.36326
580.33	0.25817	0.35105	0.29177	0.27965	0.5288	0.44639	0.52446	0.47821	0.35838	0.36195	0.53047	0.43721	0.49434	0.50658	0.50719	0.53995	0.42109	0.38649	0.39731	0.34983	0.405	0.35761	0.50351	0.44156	0.31082	0.38553	0.37964	0.36185	0.38184	0.29785	0.25624	0.42149	0.38805	0.4532	0.31823	0.36759
581.35	0.25932	0.34955	0.28916	0.27539	0.52289	0.44645	0.52168	0.48094	0.3567	0.35625	0.53229	0.43645	0.48913	0.50106	0.50558	0.53449	0.41776	0.37826	0.3885	0.33985	0.3988	0.35551	0.49773	0.43649	0.3096	0.37461	0.37385	0.35958	0.37828	0.28468	0.24521	0.41752	0.38393	0.44359	0.31481	0.36669
582.35	0.25651	0.34382	0.29292	0.26499	0.52614	0.44854	0.52349	0.48485	0.35357	0.35415	0.53081	0.44001	0.48572	0.49795	0.50332	0.53477	0.41373	0.37263	0.38872	0.34054	0.39862	0.35121	0.49116	0.43517	0.30979	0.36909	0.36898	0.35575	0.37423	0.27846	0.24436	0.41458	0.37944	0.43665	0.31371	0.3688
583.36	0.25079	0.33328	0.29712	0.26061	0.52437	0.44043	0.52311	0.48668	0.35013	0.34808	0.53032	0.43994	0.48143	0.48971	0.49796	0.53031	0.40751	0.36763	0.38112	0.3363	0.39558	0.34741	0.48229	0.4223	0.30555	0.35668	0.36493	0.35092	0.369	0.26652	0.23899	0.40908	0.37269	0.4251	0.30714	0.36918
584.38	0.2466	0.33472	0.28905	0.26017	0.5275	0.43999	0.52253	0.48468	0.34658	0.34887	0.53105	0.44202	0.48461	0.48842	0.49903	0.52723	0.40299	0.36488	0.38024	0.33732	0.39634	0.34344	0.47691	0.42191	0.30315	0.35292	0.36523	0.35353	0.36831	0.26087	0.24231	0.4077	0.37108	0.41964	0.30824	0.37286
585.38	0.2368	0.3245	0.27892	0.25411	0.52531	0.43561	0.5192	0.48218	0.34218	0.34526	0.52582	0.44111	0.48083	0.48314	0.49551	0.52041	0.3983	0.36245	0.37775	0.33271	0.3903	0.34099	0.46984	0.41726	0.30118	0.34417	0.36149	0.34263	0.36359	0.25474	0.23437	0.40208	0.366	0.41169	0.30961	0.37748
586.4	0.23217	0.32185	0.29042	0.2557	0.53107	0.4439	0.52506	0.48522	0.34642	0.35297	0.53009	0.44524	0.48287	0.48527	0.49837	0.52585	0.39882	0.37143	0.3818	0.33631	0.39023	0.34057	0.46948	0.41906	0.3048	0.34516	0.36478	0.33849	0.36339	0.25704	0.24236	0.40107	0.36741	0.41209	0.31298	0.38929
587.41	0.22993	0.31918	0.27471	0.24962	0.52469	0.44343	0.52069	0.48456	0.3454	0.34875	0.52646	0.44259	0.48075	0.48147	0.49677	0.52535	0.39171	0.36758	0.37263	0.33099	0.38646	0.33707	0.46108	0.41027	0.30258	0.3369	0.35988	0.3297	0.36066	0.25268	0.23387	0.39686	0.36819	0.41144	0.31361	0.39585
588.41	0.22928	0.31641	0.2652	0.23925	0.5202	0.4483	0.52259	0.48285	0.3447	0.34492	0.52215	0.44308	0.47883	0.47584	0.49662	0.52141	0.38828	0.36361	0.36909	0.32236	0.38095	0.33178	0.4573	0.40963	0.30279	0.33199	0.35782	0.3248	0.35405	0.24876	0.23138	0.3908	0.36593	0.4087	0.31546	0.40212
589.43	0.23183	0.31323	0.26412	0.22502	0.52039	0.45051	0.52168	0.48364	0.34314	0.34461	0.5194	0.44611	0.47477	0.47622	0.49676	0.51958	0.38555	0.36595	0.36703	0.32103	0.38083	0.328	0.44934	0.40474	0.30373	0.32751	0.35799	0.31581	0.34945	0.24834	0.22593	0.38491	0.36449	0.4082	0.31996	0.41164
590.42	0.22291	0.30102	0.25547	0.20636	0.51843	0.44576	0.51474	0.48129	0.33474	0.33522	0.51352	0.44294	0.46927	0.46654	0.49186	0.50964	0.37277	0.36139	0.36012	0.31172	0.37425	0.31985	0.43931	0.39379	0.29826	0.32009	0.35234	0.30977	0.34214	0.24238	0.21953	0.37717	0.35996	0.40505	0.31396	0.40916
591.44	0.20904	0.29008	0.23016	0.19027	0.50968	0.43476	0.50486	0.47073	0.32261	0.31927	0.50164	0.43377	0.45883	0.46176	0.48223	0.49895	0.35895	0.34903	0.34866	0.29816	0.36327	0.30472	0.42478	0.38249	0.29095	0.31142	0.34494	0.30264	0.32827	0.23504	0.20468	0.36784	0.35207	0.39609	0.30692	0.40423
592.46	0.20743	0.27809	0.22901	0.17618	0.50629	0.42826	0.50309	0.46674	0.31455	0.31579	0.49548	0.4307	0.45475	0.45263	0.4786	0.48821	0.35567	0.34564	0.34398	0.28635	0.35215	0.29456	0.40899	0.37272	0.28735	0.30406	0.34695	0.2971	0.31987	0.22754	0.20075	0.36078	0.34184	0.38777	0.30347	0.39882
593.45	0.20304	0.27268	0.2195	0.16633	0.50941	0.42585	0.50023	0.46536	0.305	0.31219	0.48961	0.42661	0.4519	0.45105	0.47649	0.48379	0.35211	0.34177	0.34128	0.28207	0.34778	0.28823	0.40088	0.36902	0.28216	0.29963	0.34594	0.29253	0.31423	0.22494	0.19907	0.35641	0.33702	0.38561	0.30447	0.39475
594.47	0.19704	0.2636	0.21928	0.15893	0.50279	0.42342	0.4954	0.46232	0.30001	0.30383	0.48249	0.4203	0.451	0.44742	0.47274	0.4784	0.3463	0.33544	0.33592	0.2753	0.33817	0.28325	0.39277	0.36487	0.2817	0.2949	0.34049	0.28586	0.30693	0.21726	0.19381	0.35155	0.33259	0.38084	0.30154	0.38575
595.46	0.20206	0.26203	0.21243	0.15922	0.50013	0.42789	0.49551	0.45922	0.29666	0.30464	0.4796	0.41736	0.44753	0.44677	0.47311	0.47942	0.34819	0.3346	0.3384	0.27253	0.33253	0.2795	0.39033	0.36712	0.28321	0.29546	0.33877	0.27983	0.30135	0.21672	0.19424	0.34964	0.32924	0.37961	0.30327	0.38201
596.48	0.2006	0.25134	0.20707	0.15556	0.49591	0.42854	0.49366	0.45979	0.29227	0.30446	0.47665	0.41429	0.44487	0.44166	0.46912	0.47346	0.34738	0.33628	0.33674	0.27017	0.33147	0.27731	0.38677	0.35729	0.28366	0.29464	0.33367	0.27358	0.29831	0.21386	0.19486	0.34833	0.32557	0.37371	0.30137	0.36944
597.49	0.1878	0.24851	0.19576	0.15692	0.49736	0.42779	0.49277	0.45895	0.28725	0.30366	0.47014	0.41435	0.44578	0.44422	0.46845	0.47833	0.34498	0.34153	0.338	0.27021	0.32767	0.27593	0.389	0.35893	0.28513	0.29765	0.33134	0.27248	0.29473	0.2142	0.19841	0.3464	0.32687	0.37062	0.30297	0.36477
598.49	0.18114	0.24231	0.19833	0.15666	0.49741	0.42754	0.49212	0.45508	0.28974	0.31004	0.47163	0.41542	0.44284	0.44457	0.46978	0.47802	0.34144	0.34903	0.33773	0.2656	0.32555	0.27691	0.38784	0.35903	0.28678	0.30131	0.33339	0.26876	0.29158	0.21366	0.19998	0.34797	0.32638	0.37066	0.29959	0.35914
599.5	0.17257	0.23857	0.19471	0.15425	0.50419	0.42962	0.49361	0.45588	0.29789	0.31684	0.47273	0.41852	0.44172	0.44663	0.4715	0.4733	0.34091	0.35357	0.34074	0.26735	0.32853	0.2743	0.39052	0.36203	0.28741	0.30608	0.33096	0.26651	0.28989	0.21545	0.20331	0.34937	0.32796	0.37177	0.30229	0.35068
600.52	0.16608	0.22823	0.18756	0.15271	0.50145	0.42626	0.49517	0.45559	0.29964	0.32166	0.4709	0.42208	0.44021	0.45141	0.47102	0.47292	0.33238	0.35632	0.34125	0.26389	0.32631	0.27255	0.39307	0.36353	0.288	0.30458	0.32576	0.26622	0.28611	0.21321	0.20356	0.34759	0.32763	0.36695	0.3016	0.34165
601.51	0.17783	0.2324	0.18258	0.15208	0.50749	0.427	0.49837	0.45511	0.30164	0.32561	0.4702	0.42854	0.44308	0.45345	0.4759	0.47436	0.32804	0.36101	0.34348	0.25842	0.32348	0.2737	0.39343	0.37095	0.29003	0.30508	0.3241	0.26554	0.28062	0.21327	0.20387	0.3462	0.32455	0.3639	0.30215	0.33505
602.53	0.18537	0.22888	0.18219	0.14904	0.51128	0.43376	0.49973	0.45223	0.3087	0.33022	0.47733	0.43352	0.43948	0.45888	0.47747	0.47173	0.3276	0.36574	0.34524	0.26175	0.32615	0.27619	0.39917	0.37624	0.28963	0.30786	0.31849	0.26468	0.28052	0.21429	0.20569	0.34596	0.32476	0.36269	0.30235	0.33102
603.52	0.18379	0.2248	0.18093	0.14398	0.50945	0.43432	0.50002	0.45196	0.30844	0.32767	0.47641	0.43594	0.43894	0.46514	0.47966	0.47051	0.32395	0.36691	0.34265	0.26319	0.32474	0.27586	0.40222	0.37703	0.29044	0.31022	0.31135	0.2618	0.27654	0.21456	0.20274	0.34269	0.32167	0.3562	0.29964	0.32166
604.54	0.18707	0.22161	0.17058	0.1436	0.50712	0.43258	0.50229	0.44971	0.30095	0.33045	0.48131	0.43735	0.43776	0.46633	0.47908	0.47523	0.3172	0.36996	0.3461	0.26302	0.31861	0.27813	0.40953	0.37749	0.2913	0.31072	0.30346	0.26232	0.27322	0.21384	0.20521	0.34029	0.31617	0.34788	0.29446	0.31388
605.55	0.1854	0.22713	0.16351	0.14124	0.50911	0.43081	0.49906	0.44492	0.29911	0.33008	0.48535	0.43895	0.43578	0.46384	0.47712	0.46922	0.31387	0.36944	0.34006	0.26406	0.31686	0.27783	0.40917	0.37347	0.29045	0.3137	0.29271	0.25703	0.2717	0.2133	0.20114	0.33749	0.31554	0.33929	0.29024	0.30402
606.55	0.16808	0.22044	0.1627	0.13744	0.50716	0.43127	0.49876	0.43924	0.29601	0.33012	0.48848	0.44057	0.42901	0.46393	0.47823	0.47017	0.30591	0.36739	0.34132	0.26801	0.31676	0.27793	0.41442	0.37584	0.28831	0.31434	0.28659	0.25027	0.27086	0.21317	0.20172	0.33465	0.31655	0.33139	0.2894	0.29915
607.56	0.16436	0.21365	0.16407	0.13844	0.50746	0.4288	0.49887	0.43435	0.29239	0.33082	0.48818	0.44225	0.42768	0.46089	0.47939	0.47209	0.30072	0.36385	0.34513	0.26606	0.31925	0.28012	0.41617	0.37861	0.29077	0.31341	0.28028	0.2484	0.26496	0.21159	0.19661	0.33323	0.31333	0.32437	0.286	0.29172
608.55	0.16415	0.21284	0.14654	0.13725	0.50809	0.42724	0.49598	0.42779	0.29065	0.33413	0.49175	0.44471	0.42292	0.45683	0.4768	0.47018	0.29415	0.36268	0.35035	0.26474	0.31634	0.28089	0.41683	0.38208	0.28912	0.31056	0.26908	0.24192	0.26413	0.21091	0.19557	0.33242	0.31356	0.31526	0.28436	0.28513
609.57	0.16671	0.21486	0.14519	0.13737	0.50963	0.42831	0.49409	0.42597	0.29656	0.33271	0.4959	0.44756	0.41932	0.45236	0.47697	0.47187	0.2919	0.35926	0.34863	0.26302	0.31962	0.28398	0.42048	0.38392	0.28998	0.31041	0.26671	0.23566	0.26248	0.21101	0.1902	0.33288	0.3174	0.30879	0.28133	0.28075
610.58	0.17092	0.2002	0.14236	0.1321	0.50099	0.42594	0.49514	0.41999	0.29547	0.33099	0.49451	0.44687	0.41725	0.44841	0.47498	0.47414	0.28143	0.3524	0.3492	0.25905	0.31702	0.28296	0.41962	0.38397	0.29397	0.30513	0.26216	0.23008	0.25441	0.20828	0.1883	0.32947	0.31387	0.3012	0.27957	0.27723
611.57	0.18738	0.20016	0.14679	0.1291	0.50232	0.42418	0.49648	0.41985	0.29872	0.33359	0.49632	0.4499	0.41921	0.44709	0.47503	0.47322	0.27848	0.34966	0.34814	0.26091	0.31673	0.28559	0.42256	0.38622	0.29677	0.3051	0.25553	0.23075	0.2524	0.20785	0.18943	0.32879	0.31438	0.30013	0.28126	0.27476
612.59	0.19577	0.20769	0.13933	0.12803	0.49655	0.42643	0.49661	0.41951	0.3018	0.3292	0.49229	0.45026	0.41731	0.44095	0.47096	0.46754	0.26845	0.34649	0.3435	0.25827	0.31044	0.28597	0.42279	0.38668	0.29864	0.30525	0.24423	0.22468	0.24891	0.20809	0.18784	0.32865	0.31429	0.29037	0.2811	0.2687
613.58	0.20211	0.20556	0.13801	0.13054	0.5002	0.42663	0.49691	0.41886	0.30239	0.32782	0.49371	0.4523	0.42176	0.43519	0.47069	0.46977	0.26736	0.34169	0.34461	0.25873	0.31332	0.28782	0.4267	0.39115	0.30428	0.30751	0.23673	0.22528	0.24907	0.20526	0.18946	0.32911	0.31616	0.28819	0.28542	0.27009
614.6	0.21084	0.20732	0.13657	0.13226	0.50461	0.42415	0.49724	0.41337	0.29792	0.32434	0.48776	0.45547	0.42362	0.4287	0.472	0.47025	0.26076	0.33753	0.34277	0.25307	0.31153	0.28741	0.42091	0.39376	0.30673	0.3082	0.23059	0.22292	0.25055	0.20203	0.19037	0.32702	0.3146	0.28042	0.28687	0.26943
615.59	0.21033	0.21295	0.13681	0.14194	0.51493	0.42742	0.4963	0.41202	0.29813	0.32528	0.48671	0.45648	0.4254	0.42136	0.47482	0.46972	0.26321	0.33708	0.34243	0.25252	0.31178	0.28855	0.42533	0.39886	0.30532	0.3066	0.222	0.22352	0.25467	0.20409	0.19341	0.32984	0.31785	0.27685	0.29458	0.27109
616.6	0.20222	0.21613	0.12875	0.14431	0.51101	0.42426	0.49043	0.41135	0.29198	0.31914	0.48075	0.45291	0.42373	0.41203	0.47028	0.46861	0.25187	0.33145	0.34145	0.24642	0.30088	0.28594	0.41839	0.39478	0.30393	0.30219	0.21345	0.21711	0.25254	0.20128	0.18534	0.32731	0.31487	0.26451	0.29133	0.26704
617.61	0.20286	0.21371	0.1256	0.14449	0.51522	0.41703	0.48585	0.4071	0.28275	0.31732	0.48158	0.45031	0.42526	0.40573	0.46809	0.47239	0.25074	0.32512	0.33999	0.24737	0.29832	0.28539	0.41492	0.39126	0.30135	0.29772	0.20973	0.21585	0.25256	0.199	0.18243	0.32615	0.31768	0.26352	0.29444	0.26728
618.61	0.2046	0.20577	0.13125	0.14629	0.51265	0.41342	0.48369	0.40517	0.28266	0.31055	0.47482	0.44607	0.42148	0.39323	0.46372	0.47144	0.24278	0.31913	0.33385	0.2432	0.28898	0.28354	0.40887	0.38476	0.30281	0.28605	0.20382	0.20848	0.25012	0.19762	0.17664	0.32216	0.31426	0.25284	0.29486	0.26562
619.62	0.20886	0.2015	0.13642	0.14603	0.51051	0.40943	0.48596	0.41065	0.28113	0.30964	0.47062	0.4428	0.4236	0.38767	0.46207	0.47209	0.23932	0.31982	0.33128	0.24836	0.28307	0.2848	0.409	0.37988	0.30371	0.27937	0.19639	0.21104	0.24709	0.20093	0.17706	0.32282	0.31379	0.25184	0.29855	0.26761
620.61	0.21477	0.20044	0.12971	0.13627	0.50728	0.40318	0.48393	0.41141	0.28182	0.29826	0.46298	0.43832	0.42192	0.3774	0.45788	0.47171	0.23095	0.31731	0.32769	0.24873	0.27764	0.28274	0.40082	0.37288	0.30276	0.27454	0.19457	0.20646	0.24228	0.1979	0.17514	0.32045	0.31164	0.24328	0.29713	0.26682
621.62	0.21914	0.19986	0.12355	0.13658	0.51165	0.39879	0.48453	0.40917	0.283	0.29098	0.46008	0.4379	0.4218	0.36921	0.45445	0.47086	0.2343	0.31525	0.32404	0.24727	0.28255	0.28338	0.39616	0.37114	0.30486	0.2703	0.19302	0.20571	0.24215	0.19566	0.17507	0.32092	0.31367	0.24171	0.30068	0.26851
622.61	0.2169	0.20157	0.12317	0.13684	0.51546	0.39937	0.48817	0.41104	0.28932	0.28688	0.46078	0.43911	0.42361	0.36783	0.45748	0.47101	0.23161	0.31687	0.32505	0.24574	0.2829	0.2829	0.39071	0.36773	0.31048	0.27375	0.19331	0.20522	0.24398	0.19499	0.17853	0.32044	0.31587	0.23919	0.30393	0.26917
623.63	0.22415	0.20811	0.11109	0.12935	0.51725	0.39704	0.49057	0.41269	0.28973	0.2827	0.46003	0.43796	0.42511	0.36815	0.45692	0.47128	0.23186	0.32088	0.32328	0.24813	0.28416	0.28125	0.38415	0.36666	0.31236	0.27718	0.19399	0.20416	0.24359	0.19665	0.1798	0.32173	0.31946	0.23868	0.30586	0.26848
624.62	0.22658	0.20246	0.10559	0.12313	0.51273	0.39635	0.48633	0.40722	0.29014	0.27657	0.45606	0.43511	0.41948	0.35955	0.45369	0.46663	0.22767	0.31658	0.32071	0.24468	0.27857	0.27579	0.37316	0.36104	0.31177	0.27332	0.19226	0.19461	0.24408	0.19375	0.17422	0.31865	0.32135	0.23345	0.30581	0.26488
625.63	0.23356	0.20354	0.1131	0.1251	0.51321	0.39747	0.48967	0.4115	0.28697	0.27944	0.46038	0.43624	0.42157	0.36087	0.45463	0.4671	0.23042	0.31728	0.32401	0.247	0.27839	0.27776	0.37027	0.3623	0.31883	0.27397	0.19415	0.19297	0.24548	0.19772	0.17091	0.32105	0.32469	0.23619	0.30863	0.26352
626.64	0.24226	0.20149	0.12242	0.11975	0.51139	0.39868	0.49313	0.41152	0.28446	0.27675	0.46377	0.43516	0.41931	0.35917	0.45823	0.46733	0.22842	0.31624	0.32442	0.25132	0.26951	0.27594	0.3676	0.36659	0.31885	0.274	0.19379	0.18959	0.24494	0.19823	0.17453	0.32187	0.32469	0.23345	0.31352	0.2641
627.63	0.24048	0.19636	0.1149	0.1081	0.49895	0.38842	0.48645	0.40846	0.2823	0.26799	0.45514	0.4305	0.41033	0.35136	0.44995	0.45547	0.22275	0.3063	0.31797	0.24778	0.25814	0.26693	0.35646	0.36424	0.31282	0.261	0.18764	0.17865	0.23939	0.19283	0.16796	0.31855	0.32211	0.22213	0.30431	0.25936
628.64	0.23506	0.1998	0.11855	0.11435	0.49101	0.3861	0.48499	0.40903	0.27845	0.26207	0.45417	0.42695	0.40254	0.34625	0.44654	0.451	0.21567	0.29739	0.31905	0.24394	0.24577	0.26394	0.34963	0.35697	0.3091	0.25266	0.18394	0.17531	0.23302	0.18813	0.16595	0.31716	0.31889	0.21532	0.29775	0.25332
629.63	0.23098	0.21349	0.13224	0.12157	0.49574	0.38577	0.4864	0.41091	0.28112	0.25855	0.45792	0.42829	0.40368	0.34764	0.44506	0.44642	0.21792	0.2946	0.31781	0.24022	0.24269	0.26195	0.34723	0.35847	0.30744	0.25163	0.18617	0.17379	0.23	0.18585	0.16556	0.31719	0.31849	0.21543	0.297	0.25622
630.65	0.22782	0.21895	0.1364	0.12554	0.49719	0.38492	0.48632	0.40961	0.28592	0.25395	0.46164	0.43012	0.40159	0.34863	0.44349	0.44498	0.21019	0.28893	0.31324	0.24053	0.24286	0.26439	0.34313	0.35592	0.30331	0.24651	0.18756	0.17416	0.22922	0.18263	0.16514	0.31475	0.32013	0.21355	0.29424	0.25802
631.64	0.22176	0.22698	0.13227	0.12615	0.49526	0.38437	0.48463	0.41237	0.29257	0.25826	0.46109	0.4319	0.39967	0.35155	0.44568	0.44568	0.20866	0.28953	0.31747	0.23821	0.24648	0.26942	0.33811	0.35327	0.30364	0.24222	0.18613	0.17504	0.22895	0.1862	0.16281	0.3164	0.32627	0.21296	0.28648	0.2571
632.65	0.2285	0.23446	0.14395	0.13437	0.49969	0.39206	0.48914	0.41537	0.29201	0.26271	0.47088	0.43734	0.40397	0.35281	0.45124	0.45298	0.20553	0.2951	0.31806	0.23823	0.24532	0.27509	0.34152	0.35855	0.30552	0.24297	0.18734	0.17896	0.22971	0.19366	0.16803	0.31826	0.32701	0.21644	0.28862	0.26114
633.64	0.24381	0.2339	0.16196	0.13472	0.50557	0.39322	0.49268	0.4185	0.298	0.27008	0.47665	0.44549	0.41287	0.356	0.45746	0.45413	0.20865	0.29947	0.32196	0.23947	0.25406	0.2819	0.34414	0.36763	0.30875	0.24399	0.19159	0.18275	0.23417	0.1968	0.17165	0.32436	0.33495	0.22076	0.28798	0.26944
634.65	0.2527	0.22912	0.15384	0.13384	0.49841	0.39101	0.49213	0.42042	0.29773	0.27492	0.479	0.44575	0.40859	0.35432	0.458	0.45263	0.20005	0.29807	0.32593	0.23973	0.256	0.28738	0.34006	0.37177	0.30916	0.23997	0.18932	0.1822	0.2324	0.1986	0.17382	0.32435	0.33748	0.21371	0.28223	0.26756
635.64	0.25352	0.2283	0.15136	0.13445	0.49205	0.38866	0.48932	0.42099	0.29705	0.27628	0.47826	0.4469	0.40527	0.35181	0.45826	0.44999	0.19883	0.29827	0.32899	0.23501	0.24969	0.2836	0.3331	0.37705	0.30866	0.23927	0.18434	0.17871	0.23095	0.19899	0.17431	0.32483	0.33887	0.20759	0.27802	0.26688
636.65	0.26868	0.23203	0.16352	0.14377	0.49832	0.39192	0.49376	0.42462	0.29742	0.27847	0.48463	0.45206	0.41222	0.35786	0.46017	0.45226	0.2005	0.29831	0.33192	0.23492	0.2466	0.28591	0.33713	0.38509	0.31177	0.24456	0.18933	0.18081	0.23462	0.19942	0.17972	0.32448	0.34166	0.20864	0.28124	0.27082
637.66	0.28396	0.22872	0.17396	0.14784	0.50517	0.39397	0.49924	0.43103	0.30627	0.28231	0.4858	0.45522	0.41283	0.36259	0.46575	0.45271	0.20791	0.2999	0.34005	0.23859	0.25287	0.2896	0.34204	0.39196	0.31921	0.24424	0.19215	0.18379	0.24121	0.20022	0.18189	0.32753	0.34878	0.20625	0.28348	0.272
638.65	0.27705	0.23586	0.16192	0.14972	0.49976	0.39574	0.49886	0.4288	0.30525	0.28149	0.48843	0.45257	0.40976	0.36605	0.46647	0.45564	0.20164	0.29409	0.33831	0.23728	0.24777	0.28774	0.3397	0.39357	0.32042	0.24529	0.18497	0.18089	0.24078	0.2034	0.18458	0.32406	0.34633	0.19993	0.28491	0.26736
639.66	0.28264	0.24185	0.15987	0.15637	0.50837	0.40513	0.50618	0.43643	0.31254	0.2915	0.4977	0.45897	0.42042	0.37769	0.47687	0.46883	0.20913	0.29641	0.34431	0.24587	0.25116	0.29095	0.34884	0.40505	0.32643	0.24795	0.18635	0.18858	0.24781	0.20938	0.1943	0.33227	0.354	0.20441	0.29105	0.27181
640.65	0.29199	0.25127	0.16006	0.1629	0.51314	0.4093	0.51047	0.44156	0.31897	0.29969	0.50328	0.46138	0.42725	0.38034	0.4847	0.47512	0.21273	0.29635	0.34934	0.24593	0.25877	0.29393	0.35567	0.41238	0.329	0.24908	0.18843	0.1912	0.25258	0.21388	0.20078	0.33396	0.35617	0.20444	0.29185	0.27495
641.66	0.29917	0.25626	0.15741	0.17136	0.51566	0.41852	0.51545	0.44709	0.33094	0.3089	0.51091	0.46183	0.43335	0.3767	0.48724	0.47916	0.21594	0.29729	0.35366	0.25133	0.27069	0.29602	0.35875	0.41597	0.3321	0.244	0.18553	0.19539	0.25995	0.22098	0.20762	0.33839	0.35907	0.20412	0.29367	0.27857
642.65	0.28681	0.26492	0.14729	0.18095	0.51082	0.42129	0.51195	0.44762	0.33307	0.30983	0.51842	0.46021	0.44024	0.37458	0.49146	0.48304	0.20894	0.2957	0.35465	0.24912	0.27361	0.29468	0.35515	0.41599	0.32905	0.2433	0.18489	0.19237	0.25941	0.22248	0.21388	0.33825	0.35785	0.20167	0.29216	0.27776
643.66	0.29262	0.26951	0.14752	0.18806	0.51999	0.42787	0.51654	0.45518	0.34023	0.31973	0.52809	0.46639	0.45022	0.37722	0.50261	0.48422	0.21657	0.30198	0.3658	0.25603	0.28208	0.29595	0.36059	0.42576	0.33178	0.24213	0.19122	0.19704	0.26505	0.2282	0.22116	0.34224	0.363	0.20625	0.29687	0.28564
644.64	0.28721	0.27657	0.15495	0.19521	0.52346	0.43184	0.51658	0.45341	0.34146	0.3247	0.53517	0.46807	0.45341	0.37684	0.50412	0.48678	0.22093	0.30715	0.3731	0.25568	0.28712	0.29763	0.36349	0.42753	0.33446	0.24383	0.19396	0.20003	0.27093	0.23135	0.22911	0.34066	0.36186	0.20856	0.29774	0.28801
645.65	0.29449	0.27688	0.16289	0.19724	0.52985	0.43812	0.52195	0.45553	0.34568	0.33352	0.54017	0.47469	0.46588	0.38653	0.51203	0.49226	0.23291	0.31453	0.38382	0.26687	0.28481	0.30168	0.36521	0.43169	0.34111	0.24356	0.19789	0.20411	0.27689	0.2377	0.24274	0.34754	0.36405	0.21116	0.29829	0.29073
646.64	0.2908	0.27264	0.16787	0.2009	0.53443	0.43874	0.5226	0.45639	0.34919	0.34458	0.54446	0.47905	0.4731	0.39465	0.52011	0.50183	0.2383	0.32163	0.39453	0.2693	0.28505	0.30319	0.36081	0.43441	0.349	0.2454	0.20172	0.20533	0.27858	0.23934	0.24978	0.34934	0.36357	0.21261	0.29938	0.28978
647.65	0.30688	0.26654	0.17249	0.20198	0.54699	0.44969	0.53134	0.45954	0.3556	0.36723	0.55016	0.48876	0.48665	0.40564	0.52637	0.51123	0.25526	0.33139	0.40869	0.27785	0.29132	0.31304	0.36817	0.44564	0.35807	0.2484	0.20651	0.21689	0.28879	0.24925	0.2623	0.35465	0.36854	0.22211	0.30492	0.29798
648.64	0.31039	0.27151	0.19199	0.21212	0.5539	0.45886	0.5362	0.46625	0.3665	0.37752	0.5545	0.49287	0.49719	0.40919	0.52884	0.52127	0.26675	0.3422	0.41224	0.28115	0.29697	0.31958	0.3676	0.44741	0.36541	0.24857	0.20503	0.22166	0.29655	0.25546	0.27092	0.3585	0.36992	0.22252	0.30421	0.29719
649.65	0.31425	0.2727	0.19961	0.209	0.55785	0.45712	0.5362	0.46758	0.36784	0.37955	0.55357	0.49472	0.50767	0.41116	0.53121	0.52338	0.27517	0.34791	0.4155	0.28062	0.29882	0.31866	0.35753	0.44719	0.36886	0.24523	0.20392	0.21868	0.29746	0.25971	0.2713	0.35995	0.37114	0.21937	0.30274	0.29536
650.63	0.31189	0.27567	0.20855	0.21985	0.56801	0.46607	0.54304	0.47249	0.37554	0.39135	0.56561	0.49772	0.52076	0.41566	0.53718	0.53509	0.28941	0.35906	0.42758	0.27943	0.31099	0.32588	0.36251	0.45438	0.37383	0.24975	0.20664	0.22701	0.30598	0.26342	0.27698	0.36506	0.37444	0.22614	0.31128	0.29985
651.64	0.32105	0.28409	0.22283	0.22304	0.58122	0.47406	0.55147	0.47859	0.38123	0.40089	0.57711	0.5042	0.53981	0.42174	0.54706	0.54049	0.30765	0.37275	0.43377	0.28713	0.31505	0.33639	0.37118	0.46627	0.37833	0.2552	0.21199	0.2329	0.31485	0.27029	0.28648	0.3719	0.37759	0.23349	0.31668	0.30795
652.63	0.32626	0.29315	0.24226	0.23171	0.5905	0.47824	0.55813	0.48677	0.39195	0.40913	0.58912	0.5093	0.55507	0.43164	0.55712	0.55268	0.32504	0.3875	0.441	0.29066	0.32382	0.34106	0.37417	0.47247	0.38392	0.26125	0.21639	0.23649	0.31899	0.27604	0.29304	0.37856	0.3791	0.23503	0.31986	0.31308
653.64	0.33504	0.29645	0.24994	0.23014	0.59787	0.48238	0.56325	0.49039	0.3986	0.41668	0.60018	0.51407	0.57019	0.44376	0.5644	0.56405	0.34007	0.39972	0.45357	0.29661	0.33158	0.34948	0.3789	0.48076	0.38759	0.26791	0.22299	0.24092	0.32176	0.27923	0.30021	0.38196	0.38469	0.24292	0.3255	0.31559
654.62	0.34277	0.29559	0.26309	0.23733	0.60847	0.49118	0.57454	0.49923	0.41229	0.42863	0.61287	0.51956	0.58605	0.46072	0.57674	0.57718	0.35837	0.41803	0.46355	0.30197	0.34153	0.36421	0.38744	0.49001	0.3955	0.27458	0.22751	0.24718	0.32873	0.28585	0.31128	0.3872	0.3874	0.25191	0.3284	0.32035
655.63	0.35499	0.30127	0.2864	0.24312	0.62176	0.49949	0.58084	0.50712	0.42174	0.43826	0.62664	0.52849	0.60041	0.47887	0.58605	0.59038	0.37624	0.43726	0.46973	0.31448	0.34811	0.37434	0.39805	0.50124	0.40304	0.28331	0.23548	0.25423	0.33494	0.29491	0.32099	0.39382	0.39181	0.25624	0.33305	0.32563
656.62	0.35482	0.30021	0.28669	0.24595	0.62491	0.50203	0.58181	0.50719	0.42497	0.43516	0.63059	0.52953	0.60351	0.48689	0.58656	0.59642	0.38293	0.44845	0.47432	0.31318	0.34921	0.37557	0.39872	0.49955	0.40412	0.28169	0.233	0.25476	0.33268	0.29686	0.31814	0.3947	0.39402	0.25441	0.33196	0.32348
657.63	0.35649	0.30484	0.30391	0.24838	0.63496	0.51396	0.58982	0.51296	0.43521	0.44211	0.64592	0.53499	0.61396	0.49902	0.59126	0.6064	0.4003	0.46754	0.48863	0.32416	0.36	0.39031	0.41269	0.51014	0.41383	0.28574	0.24018	0.25851	0.33871	0.30302	0.32536	0.40264	0.40072	0.2612	0.34306	0.32844
658.61	0.34774	0.30278	0.30862	0.25249	0.64295	0.51535	0.59076	0.50723	0.4355	0.4408	0.64824	0.53457	0.61449	0.50592	0.59107	0.61028	0.41403	0.47434	0.49379	0.32007	0.35373	0.39684	0.41835	0.50626	0.41648	0.28482	0.23865	0.25869	0.34358	0.30124	0.32733	0.40591	0.39879	0.25772	0.34583	0.32955
659.62	0.35828	0.31167	0.32079	0.26508	0.6557	0.52919	0.60281	0.51414	0.44546	0.45241	0.66679	0.5449	0.62838	0.51551	0.60059	0.62505	0.435	0.49145	0.51417	0.33615	0.36197	0.40958	0.43596	0.52104	0.42392	0.29214	0.24469	0.27254	0.35398	0.31144	0.33899	0.41755	0.4053	0.26379	0.36141	0.33887
660.61	0.36968	0.31912	0.31983	0.26854	0.66294	0.53399	0.61123	0.51687	0.4491	0.45882	0.67291	0.54855	0.63469	0.51757	0.60035	0.6296	0.44714	0.49669	0.52599	0.33879	0.36646	0.42268	0.43658	0.52708	0.42721	0.2962	0.23638	0.27335	0.35653	0.31421	0.34256	0.42193	0.40947	0.26626	0.3661	0.34243
661.62	0.373	0.3218	0.33184	0.27764	0.6655	0.53577	0.61522	0.51663	0.45073	0.46562	0.67945	0.55379	0.63822	0.52682	0.59946	0.63527	0.45686	0.50308	0.53376	0.34635	0.37343	0.43271	0.44522	0.53417	0.43049	0.3043	0.23392	0.28165	0.36112	0.32	0.34717	0.42612	0.41298	0.26776	0.37121	0.34662
662.6	0.3736	0.33842	0.33755	0.28155	0.66908	0.53866	0.62192	0.51914	0.44895	0.46709	0.681	0.5576	0.63676	0.53086	0.59981	0.64071	0.46005	0.50451	0.53523	0.35474	0.37171	0.43513	0.44458	0.53221	0.42638	0.3087	0.23069	0.28593	0.36187	0.3232	0.34745	0.42597	0.41587	0.26937	0.37542	0.34502
663.61	0.3925	0.35127	0.34909	0.29097	0.67688	0.55078	0.63357	0.53397	0.4586	0.47914	0.69168	0.56859	0.6466	0.54096	0.60588	0.64955	0.47206	0.51384	0.54267	0.37814	0.38904	0.44394	0.45486	0.54612	0.43522	0.3234	0.23543	0.29566	0.36598	0.34092	0.35057	0.43538	0.42476	0.27677	0.38625	0.35314
664.59	0.38983	0.34959	0.34708	0.27905	0.67536	0.54643	0.63041	0.53167	0.45394	0.46979	0.68329	0.56198	0.63629	0.53402	0.59664	0.64397	0.46494	0.50345	0.53226	0.37892	0.38219	0.44149	0.45243	0.53926	0.42998	0.32033	0.22868	0.28396	0.35856	0.33606	0.3411	0.43191	0.42209	0.27244	0.38476	0.34828
665.6	0.38851	0.35415	0.34484	0.28219	0.67558	0.54433	0.63105	0.53068	0.4577	0.46147	0.676	0.5618	0.63059	0.53117	0.59471	0.64428	0.46159	0.50007	0.52893	0.38473	0.3821	0.43972	0.45276	0.53459	0.4325	0.31718	0.22948	0.28517	0.35875	0.3362	0.33892	0.43133	0.42272	0.27281	0.38847	0.34411
666.59	0.38836	0.35902	0.34119	0.28271	0.67869	0.54891	0.63687	0.53711	0.45544	0.46567	0.67384	0.56112	0.62857	0.52706	0.59458	0.6444	0.46771	0.49824	0.52924	0.39215	0.38437	0.44546	0.45402	0.53571	0.43147	0.31556	0.22795	0.28437	0.35981	0.33965	0.34157	0.43518	0.42309	0.27583	0.39687	0.34322
667.57	0.38815	0.35108	0.3287	0.28442	0.6719	0.5403	0.63176	0.53228	0.44824	0.45596	0.65991	0.55244	0.61722	0.51619	0.58806	0.63806	0.46063	0.48686	0.52007	0.38609	0.37736	0.44787	0.45166	0.52745	0.42551	0.31031	0.21534	0.27809	0.35508	0.33769	0.33545	0.43174	0.42136	0.27199	0.39231	0.33513
668.58	0.38805	0.34776	0.33109	0.2818	0.67329	0.53541	0.63223	0.53367	0.4398	0.45079	0.65132	0.5509	0.60802	0.50752	0.58457	0.64043	0.45846	0.47914	0.51681	0.38903	0.37279	0.44742	0.45187	0.5249	0.41859	0.30792	0.20949	0.27924	0.35549	0.33327	0.33542	0.43423	0.42219	0.26986	0.39712	0.33491
669.56	0.3927	0.35312	0.33387	0.28916	0.67466	0.53195	0.63418	0.53311	0.4392	0.44877	0.64429	0.55251	0.60235	0.5054	0.58112	0.6395	0.4612	0.47719	0.51477	0.39435	0.38008	0.45006	0.45043	0.52357	0.41645	0.31118	0.20475	0.28815	0.35742	0.33959	0.33495	0.43943	0.42816	0.2697	0.40197	0.33297
670.57	0.386	0.34022	0.32068	0.27496	0.66544	0.52486	0.62926	0.53053	0.42838	0.43879	0.63603	0.54814	0.58982	0.49591	0.57469	0.63483	0.45688	0.46689	0.50191	0.39283	0.3776	0.44564	0.44708	0.51869	0.40551	0.30749	0.20069	0.28407	0.35125	0.33915	0.32648	0.43579	0.42585	0.26441	0.39954	0.33334
671.55	0.38935	0.33521	0.31766	0.27205	0.65805	0.51957	0.62711	0.52901	0.42978	0.42199	0.62784	0.5464	0.58176	0.48958	0.57149	0.63845	0.45573	0.45639	0.49699	0.39412	0.37789	0.43643	0.44468	0.50956	0.39844	0.30906	0.19808	0.28132	0.3486	0.33906	0.32231	0.43345	0.42716	0.26284	0.39774	0.33267
672.56	0.38277	0.3182	0.30698	0.26255	0.64644	0.50756	0.62245	0.52522	0.41723	0.40739	0.61429	0.54256	0.57174	0.47605	0.56261	0.63404	0.44857	0.44117	0.48889	0.39443	0.37793	0.42428	0.43316	0.50355	0.39467	0.30248	0.1925	0.27585	0.3435	0.33223	0.31439	0.43443	0.42262	0.25795	0.39436	0.32971
673.54	0.37286	0.30575	0.29433	0.25694	0.63053	0.4985	0.61945	0.51672	0.41138	0.39541	0.60499	0.53825	0.55961	0.4662	0.55774	0.63261	0.44239	0.43232	0.47807	0.38574	0.37448	0.41523	0.42674	0.49732	0.38622	0.29238	0.18625	0.26895	0.3356	0.32914	0.30521	0.4272	0.4205	0.2585	0.38686	0.3231
674.55	0.36701	0.29766	0.28096	0.24876	0.61675	0.48525	0.61189	0.50865	0.39566	0.37703	0.59468	0.53247	0.55012	0.45538	0.55627	0.63035	0.43295	0.41561	0.46785	0.37491	0.36451	0.40367	0.41728	0.48402	0.37816	0.28207	0.18008	0.25896	0.32753	0.32162	0.29393	0.41622	0.41305	0.25611	0.37828	0.31784
675.53	0.35137	0.28839	0.2697	0.24803	0.60409	0.47359	0.60341	0.49951	0.3821	0.36046	0.57897	0.52564	0.53533	0.44254	0.54873	0.6265	0.41712	0.39978	0.45617	0.3648	0.3579	0.38662	0.40523	0.47064	0.36884	0.27381	0.1696	0.25173	0.31801	0.31263	0.28066	0.40839	0.40719	0.24838	0.36769	0.306
676.54	0.34213	0.27782	0.2672	0.24066	0.59497	0.46304	0.59693	0.49059	0.37131	0.34963	0.56768	0.52313	0.52465	0.43228	0.54709	0.62259	0.40452	0.38726	0.44436	0.35934	0.35818	0.37746	0.39778	0.46444	0.36706	0.26285	0.1648	0.2457	0.31455	0.30836	0.26884	0.40366	0.40494	0.24294	0.36087	0.3006
677.52	0.34145	0.27856	0.25877	0.23465	0.58974	0.45644	0.59397	0.48015	0.36369	0.33783	0.55827	0.52312	0.51901	0.4235	0.54561	0.61626	0.39842	0.37543	0.43332	0.35267	0.35177	0.36637	0.39338	0.45541	0.36119	0.25864	0.16275	0.2438	0.30977	0.30615	0.2563	0.39662	0.3994	0.23846	0.35715	0.30131
678.5	0.33504	0.27032	0.24533	0.22589	0.58119	0.44635	0.58457	0.47026	0.35223	0.32581	0.54625	0.51988	0.51525	0.41491	0.54125	0.60939	0.38214	0.36001	0.4226	0.34576	0.35138	0.35705	0.38468	0.44642	0.35422	0.25278	0.15474	0.23864	0.30605	0.29965	0.24711	0.38895	0.39225	0.23201	0.3495	0.30112
679.51	0.3197	0.26497	0.2347	0.22699	0.57105	0.44271	0.58396	0.46173	0.34984	0.31974	0.53676	0.51922	0.50632	0.40944	0.53644	0.60532	0.36752	0.34972	0.40768	0.33985	0.35134	0.34408	0.37745	0.43831	0.34963	0.24904	0.14824	0.23928	0.30484	0.2944	0.24024	0.38682	0.39116	0.22719	0.3415	0.29716
680.49	0.31026	0.26189	0.23975	0.23076	0.56217	0.44548	0.58466	0.45946	0.35111	0.32028	0.53433	0.52225	0.50402	0.41287	0.54036	0.60508	0.35881	0.34441	0.40505	0.34042	0.35701	0.34312	0.37789	0.43353	0.34912	0.2487	0.14717	0.24471	0.30769	0.29881	0.24198	0.38747	0.3933	0.23447	0.34282	0.30132
681.5	0.29639	0.26252	0.22296	0.22167	0.55328	0.43929	0.58213	0.45062	0.34386	0.31119	0.52903	0.52132	0.49636	0.4102	0.53444	0.59343	0.34043	0.33176	0.39089	0.32633	0.34734	0.33538	0.37083	0.42253	0.34053	0.24636	0.14007	0.24299	0.30099	0.29216	0.23441	0.38333	0.3855	0.23232	0.33676	0.29587
682.48	0.28461	0.25434	0.22476	0.22008	0.55304	0.44041	0.58075	0.44952	0.34776	0.31056	0.52923	0.52241	0.49309	0.41565	0.53561	0.59173	0.32948	0.32565	0.38576	0.32529	0.3539	0.33554	0.36938	0.42008	0.33746	0.24507	0.13754	0.24904	0.30478	0.29187	0.23548	0.38345	0.38586	0.23844	0.33033	0.29212
683.49	0.2679	0.25488	0.22231	0.22234	0.55002	0.44061	0.58162	0.4476	0.34934	0.3089	0.52903	0.52307	0.4844	0.418	0.53201	0.58512	0.31552	0.31399	0.37395	0.32133	0.35372	0.3337	0.36631	0.41293	0.33802	0.24257	0.13684	0.25223	0.30185	0.28751	0.22699	0.38159	0.38543	0.24098	0.32207	0.28427
684.47	0.25969	0.2464	0.20729	0.2135	0.54653	0.43825	0.57624	0.44579	0.34232	0.30686	0.52722	0.52386	0.47886	0.41846	0.52713	0.57889	0.30177	0.30546	0.36953	0.31828	0.35404	0.3354	0.36324	0.40849	0.33659	0.24233	0.13207	0.24929	0.2973	0.28465	0.22099	0.37999	0.37909	0.24305	0.31425	0.27902
685.45	0.25894	0.2466	0.20214	0.20113	0.54789	0.43886	0.57502	0.43932	0.33959	0.30092	0.52774	0.52513	0.47597	0.41575	0.52539	0.57027	0.2916	0.29694	0.35762	0.31308	0.35094	0.33367	0.35882	0.40648	0.33882	0.2411	0.12831	0.24942	0.29763	0.28181	0.21303	0.37985	0.37364	0.24102	0.30865	0.27416
686.46	0.25092	0.24095	0.18914	0.1958	0.54945	0.4376	0.56854	0.43507	0.33569	0.29379	0.52224	0.52498	0.47007	0.40845	0.52329	0.56244	0.27652	0.28721	0.34819	0.30735	0.34959	0.33201	0.3487	0.40309	0.33997	0.23845	0.12115	0.24918	0.29632	0.27423	0.20885	0.37775	0.37025	0.24054	0.29872	0.26646
687.44	0.24597	0.24978	0.17975	0.19968	0.54526	0.44397	0.5694	0.43351	0.33518	0.29018	0.524	0.53106	0.47131	0.4082	0.52717	0.55922	0.26146	0.28122	0.34856	0.30663	0.34835	0.33157	0.34666	0.40108	0.34168	0.24066	0.12006	0.25637	0.29513	0.27419	0.20994	0.37697	0.3711	0.23921	0.29186	0.26661
688.44	0.25138	0.23674	0.16716	0.18899	0.54255	0.44105	0.56676	0.42498	0.32995	0.28091	0.51636	0.52863	0.47032	0.39418	0.52586	0.54346	0.24379	0.27533	0.34715	0.29702	0.33718	0.32697	0.33594	0.39584	0.34137	0.23835	0.11773	0.25646	0.29287	0.27003	0.21363	0.37538	0.36532	0.23356	0.27986	0.25905
689.42	0.23873	0.22534	0.15823	0.18352	0.53495	0.43878	0.55909	0.42038	0.33224	0.27095	0.51211	0.52813	0.46749	0.38269	0.52024	0.52944	0.22617	0.26307	0.33734	0.29551	0.32949	0.32149	0.32535	0.3939	0.33955	0.23168	0.11423	0.26138	0.29094	0.26718	0.21152	0.37367	0.36336	0.22758	0.26979	0.2547
690.43	0.23385	0.21989	0.15378	0.18257	0.53658	0.43743	0.55654	0.4188	0.33498	0.27068	0.51252	0.52953	0.47222	0.37834	0.51739	0.51984	0.21493	0.25849	0.33914	0.30109	0.32969	0.3226	0.32429	0.39906	0.33843	0.23237	0.11292	0.26121	0.29182	0.26445	0.21246	0.37441	0.3614	0.22609	0.25844	0.24944
691.41	0.22076	0.21623	0.15387	0.17558	0.52914	0.43543	0.5531	0.41344	0.33253	0.2636	0.51151	0.52388	0.47036	0.37131	0.51319	0.50663	0.20755	0.25184	0.33908	0.29981	0.32564	0.31381	0.32354	0.39865	0.3363	0.23131	0.10855	0.25929	0.29012	0.26546	0.21265	0.37334	0.35906	0.21831	0.24966	0.24638
692.39	0.20102	0.19641	0.14084	0.15811	0.52286	0.42689	0.54445	0.40523	0.32179	0.25782	0.50956	0.51755	0.46119	0.36039	0.50245	0.49347	0.19568	0.24789	0.33156	0.28999	0.31421	0.30377	0.31319	0.39887	0.33005	0.22342	0.10115	0.24963	0.28657	0.26088	0.20647	0.36828	0.35489	0.21002	0.24076	0.2388
693.39	0.18511	0.19856	0.13761	0.15569	0.51715	0.42373	0.5357	0.39606	0.31953	0.25274	0.51013	0.51437	0.45554	0.35418	0.49445	0.48745	0.19145	0.24439	0.3253	0.28998	0.31332	0.29957	0.30796	0.398	0.32686	0.22159	0.094219	0.24798	0.28547	0.26112	0.19658	0.3642	0.3507	0.20509	0.23977	0.2361
694.38	0.17812	0.20046	0.13936	0.14506	0.51134	0.42183	0.53294	0.38488	0.30738	0.25161	0.50613	0.50965	0.4469	0.34653	0.49417	0.47932	0.18293	0.24464	0.32452	0.28081	0.3079	0.2934	0.3084	0.39356	0.32212	0.22215	0.092557	0.2425	0.28653	0.25756	0.1934	0.35996	0.34916	0.20014	0.23746	0.23365
695.38	0.16356	0.20062	0.12855	0.13252	0.50368	0.41348	0.52586	0.37663	0.30241	0.24389	0.50037	0.50241	0.43892	0.33532	0.48372	0.46466	0.17267	0.24206	0.32051	0.26842	0.29891	0.28348	0.29823	0.38213	0.31513	0.21617	0.086334	0.23661	0.28398	0.25008	0.18325	0.35364	0.349	0.19465	0.23196	0.23134
696.36	0.15571	0.19316	0.11515	0.12672	0.49602	0.40914	0.51836	0.3693	0.29323	0.24404	0.4964	0.50038	0.43343	0.3315	0.47719	0.46	0.16122	0.24058	0.3175	0.26453	0.29092	0.28291	0.29105	0.37812	0.3102	0.209	0.08094	0.23399	0.28139	0.24367	0.17211	0.34934	0.34712	0.19056	0.22516	0.22822
697.34	0.15249	0.19715	0.11223	0.13029	0.49553	0.40879	0.51138	0.3627	0.29285	0.24119	0.48967	0.49395	0.42998	0.32296	0.47224	0.45264	0.15683	0.23496	0.31047	0.26105	0.28472	0.28306	0.284	0.36977	0.30665	0.20824	0.0782	0.23071	0.28059	0.23931	0.15785	0.34635	0.34253	0.18604	0.22036	0.22347
698.34	0.15481	0.19831	0.12377	0.13047	0.49606	0.41074	0.51092	0.36762	0.29282	0.24231	0.48521	0.49218	0.42892	0.32009	0.47329	0.44912	0.15109	0.2329	0.31054	0.26164	0.28011	0.27996	0.27994	0.36717	0.30339	0.20659	0.077641	0.2255	0.28132	0.23353	0.15385	0.34968	0.34392	0.18274	0.21379	0.22191
699.32	0.15757	0.20052	0.11648	0.13122	0.50231	0.4106	0.50758	0.36666	0.2921	0.23629	0.48138	0.49179	0.43003	0.3171	0.46951	0.44735	0.14954	0.22805	0.30564	0.26752	0.27905	0.27793	0.27207	0.3655	0.29807	0.2039	0.071867	0.21915	0.28134	0.22982	0.14972	0.35004	0.34278	0.18045	0.21006	0.22208
700.33	0.15514	0.20541	0.11647	0.135	0.50289	0.41249	0.50741	0.36533	0.28311	0.23553	0.47897	0.48956	0.4219	0.31507	0.46847	0.45229	0.14821	0.22305	0.30165	0.27066	0.27241	0.28002	0.26764	0.35889	0.29043	0.202	0.066966	0.21362	0.28041	0.22773	0.14579	0.3487	0.34074	0.17532	0.20709	0.22204
701.31	0.1571	0.2167	0.13697	0.13385	0.51502	0.41692	0.50898	0.36692	0.28442	0.23841	0.47706	0.49045	0.4182	0.30859	0.4701	0.44817	0.15121	0.22047	0.30275	0.27146	0.26705	0.28283	0.2651	0.35139	0.28559	0.20517	0.071279	0.20801	0.28414	0.22661	0.14486	0.34686	0.33884	0.17811	0.20149	0.22137
702.29	0.16158	0.22408	0.1503	0.12518	0.51845	0.41633	0.50887	0.36608	0.2807	0.23833	0.47292	0.49034	0.41076	0.30453	0.46703	0.43991	0.14706	0.22012	0.30448	0.26963	0.26216	0.27847	0.2632	0.34903	0.28527	0.20209	0.067356	0.19799	0.28318	0.22218	0.14672	0.3471	0.3369	0.17815	0.19689	0.22245
703.29	0.15441	0.22685	0.13639	0.12413	0.519	0.4138	0.50297	0.35418	0.26834	0.2329	0.46828	0.48718	0.3997	0.3023	0.45962	0.43554	0.13984	0.21672	0.29772	0.26223	0.26023	0.27559	0.26321	0.34022	0.28019	0.1969	0.05673	0.1921	0.28157	0.21766	0.13963	0.33957	0.33462	0.17492	0.19563	0.22262
704.27	0.15082	0.23051	0.14727	0.12629	0.52059	0.41967	0.50622	0.35417	0.27431	0.23842	0.46854	0.48403	0.39288	0.2988	0.45637	0.42738	0.13933	0.21698	0.30349	0.2562	0.25615	0.27957	0.26351	0.33273	0.28163	0.19352	0.055588	0.18464	0.2783	0.21694	0.13469	0.33614	0.33285	0.17286	0.19299	0.22116
705.27	0.16122	0.2316	0.15613	0.12597	0.52863	0.42372	0.50669	0.35463	0.27652	0.24174	0.46624	0.48382	0.38964	0.29613	0.45997	0.41964	0.1414	0.21874	0.30832	0.25399	0.25767	0.28536	0.26821	0.33512	0.28753	0.19095	0.056286	0.17845	0.27841	0.21659	0.13286	0.33574	0.33332	0.17791	0.1941	0.21969
706.25	0.16984	0.22824	0.14753	0.13362	0.52773	0.42557	0.50996	0.35522	0.27894	0.24332	0.46669	0.4799	0.38966	0.29432	0.45753	0.42224	0.13817	0.218	0.31368	0.25817	0.26444	0.28707	0.26862	0.33508	0.2884	0.18423	0.055332	0.17521	0.27752	0.21398	0.13206	0.3362	0.336	0.17471	0.19928	0.22121
707.23	0.17488	0.2331	0.1483	0.14229	0.53137	0.42917	0.51085	0.35723	0.28542	0.24797	0.4723	0.48118	0.39221	0.2924	0.45847	0.42982	0.14043	0.22073	0.31391	0.26191	0.27328	0.2955	0.2758	0.33451	0.28813	0.1842	0.054572	0.17472	0.27758	0.21176	0.1362	0.33689	0.33853	0.17407	0.20519	0.22533
708.23	0.18466	0.23807	0.15832	0.14646	0.53914	0.43982	0.521	0.36505	0.30078	0.25666	0.4808	0.48403	0.39607	0.29382	0.46232	0.43239	0.1453	0.2229	0.32351	0.26854	0.27767	0.30337	0.28052	0.33477	0.29107	0.18756	0.062215	0.17168	0.27835	0.21393	0.14306	0.34038	0.33846	0.17668	0.2062	0.22624
709.21	0.20024	0.2428	0.16259	0.14985	0.55322	0.44324	0.52299	0.36778	0.30315	0.25953	0.48823	0.48804	0.40184	0.29938	0.467	0.43754	0.15311	0.22917	0.32975	0.27758	0.28976	0.31057	0.28945	0.34043	0.29338	0.19182	0.065339	0.17188	0.28351	0.21291	0.14843	0.34365	0.34197	0.17716	0.21088	0.23141
710.21	0.20227	0.24252	0.15734	0.14311	0.54858	0.44344	0.52114	0.36845	0.30312	0.26039	0.4891	0.48487	0.39976	0.29265	0.46637	0.43715	0.14752	0.22726	0.32681	0.28455	0.28728	0.30858	0.29048	0.33717	0.29313	0.1903	0.063314	0.16852	0.28081	0.2092	0.14835	0.34371	0.3381	0.1705	0.20674	0.23112
711.19	0.21804	0.25975	0.17341	0.14508	0.55422	0.45164	0.52367	0.37605	0.31405	0.27088	0.49451	0.49047	0.40201	0.29996	0.47024	0.44089	0.15253	0.23713	0.32747	0.29824	0.29553	0.31332	0.29969	0.34361	0.29982	0.19409	0.062588	0.16893	0.28478	0.21328	0.15311	0.34591	0.33983	0.17312	0.21034	0.23684
712.17	0.21742	0.26528	0.16986	0.14115	0.55451	0.45339	0.52766	0.37774	0.31628	0.27164	0.49312	0.48706	0.39952	0.30197	0.4691	0.4396	0.15167	0.23659	0.3316	0.30451	0.29372	0.31442	0.30069	0.33741	0.29964	0.19073	0.059508	0.16468	0.28758	0.2136	0.15024	0.3478	0.33917	0.17131	0.20814	0.23404
713.17	0.21754	0.26938	0.17357	0.13982	0.55138	0.4496	0.5245	0.37822	0.31621	0.27151	0.48965	0.48479	0.39893	0.29857	0.4683	0.43563	0.15259	0.23497	0.33008	0.31149	0.29581	0.31445	0.29773	0.33955	0.30101	0.18586	0.060094	0.15953	0.2876	0.21216	0.14732	0.34637	0.33781	0.16752	0.20767	0.23477
714.15	0.21562	0.26977	0.16844	0.13662	0.53796	0.4462	0.52283	0.37815	0.31946	0.26908	0.48458	0.48046	0.3959	0.29192	0.46227	0.43395	0.14379	0.23107	0.32873	0.31172	0.29138	0.31138	0.29511	0.33396	0.30093	0.18161	0.059634	0.15616	0.28593	0.21123	0.14807	0.34451	0.3328	0.16296	0.20508	0.23572
715.13	0.22369	0.27105	0.17806	0.14704	0.5425	0.44764	0.52614	0.37873	0.3261	0.26937	0.48379	0.48504	0.39888	0.29606	0.45605	0.43627	0.14604	0.23035	0.33376	0.31428	0.2987	0.31322	0.29497	0.33432	0.30235	0.18396	0.064303	0.15481	0.288	0.21423	0.15224	0.34478	0.3353	0.16153	0.20667	0.23797
716.13	0.21981	0.25677	0.16515	0.14386	0.53492	0.44037	0.52476	0.37182	0.32386	0.26008	0.47813	0.48068	0.3973	0.28615	0.44956	0.43224	0.14037	0.22289	0.32917	0.30126	0.29306	0.30774	0.28799	0.33014	0.29955	0.1808	0.064634	0.14784	0.28319	0.20969	0.15114	0.34155	0.331	0.15211	0.20282	0.23716
717.11	0.22204	0.24929	0.16223	0.13632	0.53089	0.43168	0.51964	0.36918	0.32205	0.2525	0.47418	0.47749	0.39419	0.28017	0.44397	0.4242	0.13516	0.21751	0.32575	0.2935	0.28771	0.30236	0.27962	0.32897	0.29786	0.17488	0.062182	0.14354	0.28111	0.20805	0.15419	0.33617	0.3274	0.14586	0.19869	0.23881
718.08	0.22457	0.2438	0.15227	0.12222	0.52463	0.42161	0.51377	0.36931	0.32451	0.246	0.46946	0.47566	0.39329	0.27545	0.44022	0.42201	0.12598	0.21414	0.31907	0.28592	0.28004	0.29625	0.27709	0.32621	0.29704	0.17413	0.058095	0.13608	0.27975	0.20778	0.15306	0.3348	0.32513	0.13771	0.19757	0.24252
719.09	0.21897	0.24391	0.14857	0.11781	0.52179	0.41343	0.50974	0.37005	0.32065	0.24666	0.46535	0.47254	0.38966	0.27029	0.43757	0.42274	0.11879	0.2096	0.31061	0.28264	0.27386	0.29252	0.27142	0.32805	0.29605	0.16944	0.050166	0.1305	0.27707	0.20494	0.14912	0.33378	0.32417	0.13824	0.19549	0.23833
720.06	0.20819	0.24121	0.13901	0.10934	0.51452	0.40075	0.5045	0.36628	0.32169	0.24095	0.46268	0.46717	0.38752	0.26433	0.434	0.41904	0.10758	0.2042	0.30384	0.2754	0.26691	0.28448	0.26731	0.32523	0.29374	0.16496	0.042203	0.12602	0.27656	0.20067	0.14637	0.32981	0.32098	0.13297	0.19739	0.2385
721.06	0.20217	0.24024	0.13602	0.098906	0.50932	0.39198	0.50009	0.36677	0.31995	0.23748	0.45744	0.46277	0.38271	0.26074	0.4284	0.41595	0.098913	0.19976	0.30115	0.27627	0.25784	0.27969	0.26059	0.32041	0.29327	0.16108	0.035265	0.12083	0.27418	0.20068	0.14169	0.32756	0.31727	0.13044	0.19564	0.23676
722.04	0.19664	0.23522	0.1294	0.10131	0.49971	0.3892	0.49629	0.36049	0.31638	0.23238	0.45316	0.45871	0.38063	0.25295	0.4225	0.41802	0.090305	0.19772	0.29975	0.27328	0.25188	0.27224	0.25606	0.32304	0.29398	0.16015	0.032983	0.11704	0.27033	0.19959	0.13678	0.32436	0.31177	0.12419	0.1946	0.23378
723.02	0.199	0.23352	0.1361	0.10521	0.49646	0.38817	0.49578	0.35855	0.3151	0.23112	0.455	0.45654	0.37824	0.24979	0.41997	0.41933	0.090129	0.19963	0.30606	0.2715	0.25292	0.26751	0.25622	0.32588	0.29462	0.16008	0.031456	0.12189	0.27216	0.20258	0.13911	0.32387	0.31089	0.12502	0.19489	0.23565
724.02	0.19446	0.21978	0.13706	0.096216	0.488	0.38102	0.49002	0.34767	0.3143	0.22047	0.44697	0.45213	0.3726	0.24046	0.4114	0.41511	0.083808	0.19204	0.30022	0.25684	0.24585	0.25692	0.24774	0.31894	0.28884	0.15565	0.031133	0.11842	0.26926	0.199	0.13002	0.31573	0.30584	0.1138	0.18978	0.23598
724.99	0.19757	0.21294	0.13482	0.094672	0.48365	0.38307	0.48828	0.34607	0.31768	0.21925	0.44575	0.44952	0.37194	0.23582	0.41102	0.41608	0.089099	0.19635	0.30125	0.25345	0.24348	0.25281	0.24632	0.31987	0.28912	0.15471	0.031881	0.11825	0.27046	0.20253	0.13054	0.31719	0.30379	0.10941	0.18956	0.2367
725.97	0.19155	0.21156	0.13128	0.093577	0.48014	0.37658	0.48473	0.33878	0.31378	0.21838	0.44195	0.44469	0.37048	0.22739	0.40832	0.41386	0.091345	0.19833	0.29918	0.24342	0.24446	0.24843	0.24589	0.3206	0.2858	0.15445	0.032008	0.11866	0.27114	0.20498	0.1315	0.31566	0.30179	0.11032	0.18533	0.23344
726.97	0.19239	0.2141	0.14189	0.086762	0.48001	0.374	0.48465	0.34572	0.32157	0.22263	0.4401	0.44686	0.37388	0.22841	0.41035	0.41279	0.099558	0.19853	0.29761	0.24592	0.25013	0.24805	0.24769	0.32049	0.28877	0.15774	0.033338	0.11753	0.27519	0.20671	0.13115	0.31771	0.3035	0.10945	0.19036	0.23596
727.95	0.18231	0.21447	0.13578	0.083984	0.47696	0.36864	0.48063	0.33997	0.31611	0.21814	0.4313	0.44211	0.36838	0.22307	0.40288	0.40836	0.095637	0.19359	0.29013	0.24003	0.24404	0.24211	0.23959	0.31012	0.28364	0.15334	0.024691	0.11256	0.27477	0.20147	0.12424	0.31458	0.30001	0.10387	0.18733	0.23011
728.92	0.1903	0.22739	0.13663	0.091501	0.48366	0.37636	0.48619	0.3471	0.3207	0.22684	0.43511	0.44408	0.37641	0.22763	0.4078	0.41124	0.10439	0.19822	0.29922	0.24617	0.2459	0.2456	0.24363	0.31538	0.28805	0.15661	0.026379	0.12198	0.28311	0.2085	0.13144	0.31947	0.30469	0.1087	0.19322	0.23415
729.92	0.1962	0.22802	0.14479	0.095354	0.48146	0.37425	0.48546	0.34819	0.32169	0.22477	0.43069	0.44183	0.37497	0.22468	0.40309	0.4134	0.10156	0.19734	0.29226	0.24403	0.24201	0.24382	0.24009	0.31588	0.28577	0.15349	0.02636	0.12317	0.28364	0.20609	0.12788	0.31733	0.30467	0.10808	0.1911	0.23261
730.9	0.20037	0.23326	0.1557	0.10128	0.48343	0.38011	0.4838	0.35001	0.33006	0.22661	0.43259	0.44438	0.37387	0.22915	0.40358	0.41403	0.10318	0.19554	0.29278	0.24805	0.24651	0.24619	0.24196	0.31672	0.29016	0.15446	0.025608	0.12985	0.28618	0.20535	0.12341	0.31804	0.30599	0.10817	0.19862	0.23895
731.87	0.20972	0.2344	0.16539	0.10988	0.48376	0.38234	0.48506	0.34776	0.32714	0.22854	0.43338	0.44254	0.3706	0.23093	0.40299	0.4126	0.098824	0.19918	0.29316	0.24791	0.24427	0.24688	0.24326	0.31758	0.28783	0.15387	0.028066	0.13414	0.28742	0.20477	0.12123	0.31557	0.30813	0.11336	0.2018	0.24012
732.87	0.2181	0.23519	0.16876	0.11657	0.48932	0.3911	0.48715	0.35346	0.33435	0.2399	0.43993	0.44439	0.37586	0.23885	0.40746	0.4212	0.10721	0.20421	0.29631	0.25684	0.24763	0.25328	0.25145	0.32868	0.29613	0.15854	0.035128	0.14608	0.29451	0.2086	0.12718	0.31878	0.3147	0.11746	0.20775	0.244
733.85	0.22179	0.23644	0.18609	0.12283	0.4884	0.39232	0.48448	0.35571	0.33615	0.243	0.44027	0.44295	0.37626	0.2383	0.40793	0.42496	0.11272	0.2084	0.29224	0.262	0.24806	0.2538	0.25394	0.33029	0.30002	0.15807	0.037309	0.14388	0.2954	0.20714	0.12509	0.31826	0.31556	0.11894	0.21189	0.2448
734.83	0.20693	0.2375	0.19272	0.1218	0.48827	0.39374	0.48202	0.35478	0.32803	0.24697	0.44163	0.44326	0.36965	0.23771	0.40615	0.41936	0.11051	0.20579	0.29223	0.26216	0.24937	0.25444	0.25156	0.32685	0.29854	0.1579	0.035911	0.14906	0.29453	0.20589	0.12341	0.31622	0.31419	0.11748	0.21221	0.24778
735.82	0.20743	0.23574	0.19613	0.12463	0.48963	0.3969	0.48397	0.3595	0.32821	0.25382	0.44867	0.44479	0.37379	0.23676	0.40826	0.42331	0.1148	0.20897	0.29282	0.27191	0.24527	0.25752	0.25542	0.33123	0.30003	0.16017	0.039117	0.15217	0.29729	0.20949	0.12717	0.31781	0.31845	0.11831	0.21131	0.24847
736.8	0.20663	0.2385	0.19969	0.12511	0.49349	0.3999	0.48256	0.3622	0.33314	0.25879	0.45193	0.44488	0.37436	0.23442	0.41092	0.42672	0.11795	0.20853	0.29094	0.275	0.24562	0.25801	0.25507	0.33213	0.30195	0.16252	0.038974	0.15763	0.29997	0.21226	0.12795	0.31924	0.32218	0.115	0.20587	0.25006
737.77	0.20578	0.24141	0.20165	0.12219	0.48963	0.39794	0.48244	0.35984	0.32978	0.26023	0.44956	0.44431	0.37327	0.22641	0.40958	0.42306	0.1135	0.20909	0.28667	0.27246	0.24389	0.25947	0.24916	0.32727	0.29743	0.15934	0.040122	0.15457	0.29499	0.21194	0.12368	0.31757	0.32036	0.11507	0.20492	0.24758
738.77	0.20666	0.24404	0.20126	0.12489	0.48944	0.39903	0.48594	0.36208	0.33489	0.26371	0.45337	0.44346	0.3731	0.23078	0.40953	0.42027	0.10958	0.21082	0.28738	0.27693	0.2453	0.26532	0.24561	0.32974	0.29671	0.16426	0.041205	0.16132	0.29376	0.21549	0.12191	0.31875	0.32155	0.11552	0.20446	0.2479
739.75	0.21672	0.25609	0.21074	0.1279	0.4974	0.40316	0.49136	0.37071	0.34438	0.27286	0.46088	0.44773	0.38277	0.2419	0.41684	0.42689	0.11663	0.21759	0.29386	0.28454	0.24963	0.27252	0.25035	0.33793	0.30623	0.17154	0.044954	0.16899	0.29706	0.2247	0.1273	0.32508	0.32578	0.12145	0.21172	0.25194
740.72	0.22975	0.25487	0.21583	0.13092	0.49972	0.40294	0.49336	0.368	0.34343	0.27523	0.46085	0.44735	0.37953	0.24519	0.41483	0.42769	0.11432	0.21893	0.29088	0.28128	0.25151	0.2709	0.24934	0.33513	0.30646	0.17132	0.045038	0.17355	0.29678	0.22614	0.1259	0.32301	0.3274	0.12262	0.21318	0.2515
741.7	0.2426	0.25915	0.22503	0.13627	0.50329	0.40746	0.49688	0.36919	0.35096	0.28224	0.46639	0.45169	0.38479	0.25082	0.41794	0.43394	0.12694	0.2261	0.29336	0.28685	0.25954	0.28067	0.25516	0.33743	0.31242	0.17581	0.051841	0.18261	0.29817	0.23217	0.13097	0.32551	0.32971	0.1285	0.21835	0.25532
742.69	0.24688	0.26567	0.24012	0.143	0.505	0.409	0.4975	0.3741	0.35603	0.28929	0.47049	0.45337	0.38309	0.25082	0.42111	0.43628	0.13574	0.22784	0.2946	0.28954	0.26162	0.28145	0.25695	0.34168	0.31318	0.17825	0.051863	0.1898	0.29884	0.23709	0.12955	0.32812	0.32926	0.13204	0.21588	0.26005
743.67	0.24957	0.2669	0.24048	0.13674	0.50533	0.40686	0.49295	0.37371	0.35482	0.29155	0.47312	0.45644	0.37827	0.24648	0.41947	0.43388	0.14195	0.229	0.2946	0.28702	0.26621	0.28001	0.26042	0.34158	0.31082	0.17762	0.049526	0.19144	0.2961	0.23763	0.12941	0.32766	0.32866	0.13606	0.21482	0.25711
744.64	0.26243	0.26987	0.24352	0.14073	0.50583	0.40331	0.49241	0.36886	0.3558	0.29005	0.47364	0.45641	0.37673	0.23999	0.42065	0.4341	0.14578	0.23123	0.29363	0.28581	0.26914	0.27975	0.26322	0.34175	0.30772	0.17398	0.047238	0.19036	0.29476	0.23582	0.13029	0.32644	0.32741	0.13628	0.21278	0.25429
745.64	0.25964	0.27597	0.23981	0.14001	0.50702	0.40209	0.48868	0.36918	0.35234	0.28628	0.47448	0.4577	0.37667	0.23761	0.41938	0.43222	0.14689	0.23455	0.29469	0.28112	0.2641	0.2808	0.2594	0.34632	0.30498	0.17218	0.045536	0.19031	0.29444	0.23258	0.13017	0.32648	0.32354	0.13532	0.21219	0.25095
746.61	0.25661	0.27964	0.23327	0.14905	0.5095	0.39943	0.48843	0.37366	0.35219	0.29191	0.4778	0.46088	0.37835	0.23634	0.41972	0.4318	0.14746	0.23716	0.29483	0.27991	0.26111	0.27863	0.26099	0.35162	0.30204	0.17227	0.039581	0.19336	0.2947	0.23224	0.13002	0.32776	0.32262	0.1382	0.21313	0.24963
747.59	0.25612	0.28199	0.2374	0.15409	0.51553	0.40098	0.49383	0.37568	0.35349	0.29563	0.48655	0.46386	0.38361	0.24381	0.41968	0.43685	0.14988	0.24551	0.30107	0.28613	0.26504	0.28456	0.27081	0.35504	0.3039	0.17525	0.043347	0.19912	0.29702	0.23553	0.13828	0.33192	0.32478	0.14532	0.21837	0.24842
748.58	0.25698	0.28415	0.24173	0.1625	0.51671	0.40075	0.49403	0.37606	0.34971	0.29237	0.48748	0.46451	0.38507	0.24308	0.42003	0.44022	0.15132	0.24995	0.29679	0.28176	0.26436	0.28513	0.27482	0.35812	0.30622	0.17341	0.04436	0.20462	0.29774	0.23595	0.13714	0.33573	0.32103	0.14412	0.21752	0.25069
749.56	0.25452	0.28667	0.239	0.16678	0.5185	0.40693	0.49496	0.37782	0.35143	0.30177	0.4911	0.46321	0.3837	0.24439	0.42027	0.44384	0.15911	0.25866	0.2981	0.28476	0.26425	0.28865	0.2784	0.36291	0.30603	0.17846	0.049321	0.21496	0.30077	0.24131	0.13871	0.33995	0.32325	0.15204	0.22197	0.25302
750.53	0.26994	0.28666	0.24434	0.1732	0.51563	0.41188	0.50074	0.38499	0.35975	0.30239	0.49381	0.46705	0.38907	0.24442	0.42423	0.4486	0.17298	0.26608	0.30222	0.29121	0.27054	0.29244	0.28268	0.36872	0.30996	0.18001	0.051989	0.22593	0.30283	0.24838	0.14203	0.34602	0.32257	0.15578	0.22603	0.25828
751.51	0.27119	0.28542	0.23953	0.16275	0.51095	0.40564	0.49834	0.37976	0.35115	0.29068	0.48604	0.46062	0.38142	0.23809	0.41699	0.44546	0.17579	0.25964	0.29776	0.28383	0.26684	0.28997	0.27833	0.36516	0.30684	0.17556	0.051837	0.22166	0.30174	0.24196	0.13683	0.3461	0.31267	0.15539	0.22299	0.25355
752.5	0.27602	0.28826	0.23931	0.15761	0.51166	0.40257	0.4936	0.37927	0.35108	0.28373	0.47956	0.45861	0.37828	0.23729	0.41732	0.44179	0.17849	0.25989	0.29356	0.28041	0.26558	0.29091	0.27407	0.36525	0.30453	0.17615	0.054165	0.2172	0.30212	0.23711	0.13456	0.34627	0.30844	0.15872	0.22228	0.2545
753.48	0.29318	0.29512	0.24097	0.1618	0.51845	0.40486	0.50084	0.38459	0.35791	0.28869	0.48308	0.46248	0.38307	0.24299	0.42069	0.44717	0.18801	0.26483	0.30203	0.28707	0.26955	0.29633	0.28085	0.37029	0.30723	0.18152	0.059026	0.22099	0.30692	0.23825	0.1486	0.35289	0.30982	0.16683	0.23232	0.25855
754.45	0.30067	0.28984	0.24035	0.16399	0.51337	0.40072	0.49708	0.38361	0.35597	0.27866	0.47956	0.46272	0.38069	0.23942	0.41758	0.44592	0.18587	0.26169	0.29998	0.27535	0.27077	0.2936	0.27574	0.36843	0.30444	0.17883	0.059558	0.2155	0.30368	0.23516	0.14792	0.35172	0.30166	0.16742	0.22868	0.25419
755.44	0.2853	0.30212	0.2486	0.16575	0.51694	0.40014	0.49458	0.38178	0.35463	0.28128	0.47452	0.46247	0.37619	0.23946	0.41706	0.44736	0.18295	0.26145	0.2973	0.27013	0.26931	0.29333	0.27916	0.3696	0.30001	0.18284	0.065925	0.20981	0.30361	0.23176	0.15344	0.35268	0.30116	0.17112	0.22636	0.25394
756.42	0.28984	0.30529	0.25171	0.1761	0.52312	0.40185	0.49486	0.38553	0.35787	0.28303	0.47623	0.46515	0.37892	0.24511	0.41758	0.45158	0.1813	0.26791	0.30253	0.2731	0.26934	0.29678	0.28215	0.37244	0.29757	0.18681	0.064784	0.21249	0.30556	0.23585	0.16013	0.35762	0.30384	0.17575	0.23203	0.25546
757.39	0.2926	0.305	0.24344	0.17986	0.52317	0.40085	0.492	0.38468	0.35684	0.27836	0.47371	0.46596	0.37867	0.24123	0.41491	0.44975	0.18119	0.26652	0.30532	0.26924	0.26667	0.28962	0.28374	0.36911	0.29698	0.18738	0.059456	0.21621	0.30121	0.23709	0.16327	0.3572	0.30324	0.17306	0.23046	0.2518
758.36	0.28674	0.30278	0.24528	0.17948	0.5227	0.40111	0.4839	0.38043	0.35473	0.27242	0.4689	0.46393	0.37625	0.23815	0.41362	0.44843	0.17888	0.26471	0.30473	0.26563	0.26099	0.28145	0.27722	0.36538	0.29032	0.18912	0.059464	0.21539	0.29998	0.23351	0.16171	0.35348	0.30087	0.17076	0.22247	0.24763
759.36	0.29346	0.30965	0.25778	0.18291	0.53141	0.40616	0.48723	0.38529	0.35622	0.28039	0.47379	0.46899	0.38329	0.24325	0.42021	0.45453	0.18584	0.26871	0.31596	0.27605	0.26304	0.28271	0.28453	0.37117	0.29294	0.19109	0.063868	0.22094	0.30725	0.23747	0.17531	0.3592	0.30787	0.17952	0.2288	0.25515
760.33	0.29852	0.30339	0.25245	0.17248	0.52792	0.39654	0.48072	0.38132	0.35243	0.27649	0.46912	0.46426	0.38367	0.2398	0.41696	0.44868	0.181	0.26081	0.31596	0.26926	0.2571	0.2783	0.28094	0.36418	0.28948	0.18938	0.061462	0.21835	0.30711	0.23428	0.17484	0.36012	0.30371	0.17926	0.22675	0.25028
761.3	0.314	0.30972	0.26362	0.17883	0.53214	0.40187	0.48283	0.38754	0.36002	0.28629	0.47539	0.47017	0.39139	0.24681	0.42525	0.45853	0.18986	0.27037	0.32218	0.27607	0.26592	0.28239	0.29169	0.37171	0.29989	0.19755	0.076737	0.22893	0.31091	0.23925	0.18381	0.36675	0.30981	0.18978	0.23401	0.25839
762.27	0.32	0.31255	0.27435	0.17914	0.53755	0.40503	0.48517	0.38945	0.36681	0.29274	0.47876	0.47203	0.396	0.25027	0.43017	0.46557	0.19432	0.27904	0.32127	0.2797	0.27022	0.28713	0.2943	0.37942	0.30175	0.20355	0.087765	0.23226	0.31979	0.24192	0.18963	0.36985	0.31099	0.19522	0.23938	0.26503
763.27	0.33272	0.3141	0.28107	0.1877	0.54128	0.40854	0.48846	0.39305	0.37472	0.30005	0.48082	0.47398	0.40393	0.25647	0.43717	0.47172	0.19936	0.28602	0.32198	0.28988	0.27561	0.29626	0.30373	0.38606	0.31031	0.20841	0.098679	0.23687	0.32324	0.25114	0.19381	0.37607	0.31388	0.19962	0.24835	0.2683
764.24	0.32467	0.3157	0.27157	0.18586	0.53703	0.40637	0.48462	0.39179	0.377	0.30113	0.47769	0.46864	0.40714	0.25971	0.43669	0.47459	0.19522	0.28479	0.31205	0.29401	0.27551	0.29514	0.30642	0.38296	0.31341	0.21534	0.10075	0.23724	0.32232	0.24478	0.18794	0.37491	0.31278	0.19455	0.24966	0.26736
765.21	0.3395	0.32094	0.27863	0.20218	0.5477	0.41882	0.49468	0.39946	0.38706	0.31181	0.48852	0.47445	0.41561	0.26931	0.44221	0.48928	0.20969	0.29879	0.32125	0.3109	0.28877	0.30119	0.31533	0.39146	0.31712	0.22393	0.10808	0.24395	0.32899	0.25322	0.1961	0.37784	0.32069	0.2009	0.26285	0.27613
766.18	0.34145	0.31116	0.27404	0.19664	0.54779	0.4198	0.49553	0.39906	0.39213	0.31104	0.48801	0.4704	0.4179	0.26904	0.44193	0.48665	0.20475	0.2953	0.32284	0.31435	0.28701	0.29715	0.31094	0.38911	0.31525	0.22474	0.11051	0.24037	0.32933	0.25278	0.19628	0.37623	0.32184	0.19558	0.26178	0.2751
767.18	0.34736	0.30665	0.26055	0.19772	0.53816	0.41827	0.49746	0.39904	0.38679	0.31072	0.48743	0.46713	0.41777	0.26909	0.43863	0.48959	0.20336	0.29257	0.33031	0.31942	0.2863	0.29646	0.30978	0.38297	0.31629	0.22796	0.11104	0.23797	0.32399	0.25088	0.19851	0.37453	0.3246	0.19319	0.26814	0.27274
768.15	0.34735	0.30765	0.26057	0.19374	0.53837	0.42128	0.50179	0.40407	0.38648	0.31956	0.49025	0.46822	0.41841	0.27286	0.43578	0.49284	0.20467	0.29357	0.33456	0.32049	0.29011	0.2962	0.3102	0.38295	0.31676	0.23089	0.11461	0.23712	0.32521	0.25171	0.20126	0.37407	0.32813	0.19433	0.26948	0.27529
769.12	0.355	0.30281	0.26915	0.1976	0.54425	0.42542	0.50632	0.40735	0.38782	0.32702	0.49461	0.47071	0.42461	0.27267	0.43656	0.4996	0.21164	0.29987	0.34359	0.32325	0.29397	0.29891	0.31086	0.38231	0.31548	0.23577	0.12584	0.24058	0.32716	0.25859	0.20721	0.37393	0.33189	0.19652	0.27512	0.27761
770.09	0.34576	0.29426	0.26925	0.19434	0.53973	0.42574	0.5062	0.40557	0.38896	0.3295	0.49315	0.4672	0.42803	0.27537	0.43697	0.49994	0.20679	0.29851	0.34479	0.32369	0.29233	0.29978	0.31283	0.37714	0.31869	0.23833	0.13304	0.24006	0.3242	0.25878	0.20676	0.37512	0.32943	0.19573	0.27442	0.2786
771.09	0.33943	0.30049	0.27537	0.18851	0.53625	0.42548	0.50477	0.39882	0.38483	0.33006	0.49268	0.46661	0.43004	0.27659	0.43518	0.50318	0.20814	0.30058	0.34288	0.32108	0.2961	0.29714	0.31098	0.37207	0.31893	0.24023	0.13605	0.2391	0.32108	0.2606	0.20645	0.37331	0.32875	0.19521	0.27501	0.28097
772.06	0.34253	0.29964	0.28788	0.19429	0.54959	0.43341	0.50552	0.40196	0.39188	0.34308	0.49613	0.46894	0.44207	0.2876	0.44339	0.51268	0.22172	0.30219	0.34727	0.3256	0.30135	0.30804	0.31581	0.38277	0.32482	0.24516	0.14817	0.24702	0.32891	0.26942	0.2116	0.37978	0.33261	0.20554	0.28059	0.28969
773.03	0.33843	0.29499	0.28566	0.18556	0.54759	0.42937	0.50453	0.39709	0.39003	0.3415	0.49374	0.46373	0.43901	0.28435	0.4423	0.51393	0.22335	0.29642	0.34969	0.3253	0.29967	0.31283	0.30794	0.37746	0.32077	0.24765	0.14651	0.2482	0.32807	0.2654	0.21173	0.37793	0.33218	0.20887	0.2798	0.29038
774	0.34327	0.29387	0.28815	0.18239	0.54769	0.42936	0.5073	0.39995	0.39387	0.33979	0.49212	0.46478	0.43652	0.28997	0.44281	0.51651	0.22385	0.29408	0.35232	0.32708	0.30354	0.32343	0.31164	0.38318	0.32669	0.25374	0.14721	0.24775	0.33055	0.26722	0.21567	0.3818	0.33569	0.21327	0.28182	0.29401
774.99	0.35416	0.29206	0.28811	0.17998	0.55204	0.43373	0.50711	0.40558	0.39379	0.3461	0.49658	0.46295	0.43946	0.29551	0.44659	0.51985	0.23201	0.29766	0.35759	0.33401	0.30913	0.32691	0.31388	0.3897	0.33217	0.26248	0.15083	0.25107	0.33569	0.27247	0.22129	0.38593	0.34284	0.2229	0.28675	0.30063
775.96	0.34946	0.28416	0.2786	0.181	0.5501	0.43311	0.50735	0.40724	0.39404	0.34868	0.49798	0.45961	0.43705	0.29614	0.44623	0.52084	0.23545	0.2964	0.36069	0.33595	0.30811	0.33047	0.31147	0.3939	0.33244	0.26846	0.1501	0.25561	0.34074	0.27164	0.22149	0.38743	0.34711	0.22631	0.28933	0.30206
776.93	0.35211	0.28272	0.28447	0.17769	0.54764	0.43731	0.51229	0.41227	0.39389	0.34844	0.50367	0.46058	0.43331	0.2981	0.44674	0.51845	0.23408	0.30397	0.36601	0.33859	0.31634	0.33027	0.31323	0.39459	0.33464	0.27616	0.15195	0.25655	0.34256	0.27585	0.22632	0.38824	0.35263	0.22784	0.28697	0.30716
777.9	0.34705	0.27757	0.28563	0.18267	0.54748	0.44236	0.51335	0.41283	0.39509	0.35508	0.50819	0.46277	0.43395	0.303	0.4486	0.51911	0.23618	0.3121	0.37169	0.34007	0.32338	0.32863	0.31567	0.40206	0.34071	0.28392	0.15952	0.25909	0.34453	0.28305	0.22864	0.39116	0.3587	0.23406	0.28895	0.31328
778.89	0.34416	0.28309	0.27745	0.18096	0.54984	0.44818	0.51465	0.41374	0.39421	0.35872	0.50988	0.46049	0.43626	0.30841	0.44964	0.51615	0.24097	0.31681	0.37456	0.34842	0.33062	0.32517	0.31262	0.40807	0.34145	0.28817	0.16303	0.26579	0.34819	0.2864	0.22716	0.39484	0.3626	0.24382	0.28833	0.32087
779.86	0.34923	0.28282	0.27832	0.18596	0.55112	0.45001	0.51439	0.41463	0.39663	0.36298	0.51195	0.46439	0.43595	0.31037	0.44789	0.51531	0.23603	0.31751	0.37559	0.34801	0.33429	0.33205	0.31481	0.41519	0.34104	0.29249	0.16506	0.26819	0.34729	0.28612	0.22266	0.3968	0.36696	0.24821	0.28972	0.32445
780.83	0.36799	0.29129	0.29661	0.19404	0.56762	0.46573	0.52323	0.42427	0.40133	0.3791	0.52128	0.47232	0.44723	0.32649	0.45701	0.52269	0.25027	0.33297	0.39044	0.3599	0.35115	0.34753	0.33412	0.43014	0.3514	0.30634	0.17836	0.27936	0.35653	0.29981	0.23787	0.40622	0.37662	0.26666	0.29662	0.33768
781.8	0.36864	0.2901	0.30258	0.20143	0.57027	0.46823	0.52231	0.42376	0.40693	0.38715	0.52353	0.47229	0.45405	0.33165	0.45629	0.52718	0.25192	0.33749	0.39474	0.36374	0.36126	0.34974	0.33903	0.43657	0.35861	0.31278	0.18369	0.2903	0.36184	0.30283	0.2391	0.41176	0.38272	0.27355	0.30288	0.34318
782.8	0.38094	0.29789	0.32572	0.20996	0.57875	0.47656	0.52532	0.43528	0.4115	0.39562	0.53214	0.47587	0.46461	0.33787	0.46197	0.53338	0.26102	0.34726	0.40129	0.37116	0.37409	0.35959	0.34901	0.45044	0.36877	0.32024	0.19358	0.30172	0.37157	0.3123	0.248	0.4197	0.39155	0.28375	0.3131	0.35598
783.77	0.38918	0.30277	0.35344	0.22722	0.59056	0.48915	0.53523	0.44721	0.42331	0.41845	0.54989	0.48765	0.48154	0.35209	0.47055	0.53959	0.28035	0.36138	0.41898	0.38545	0.39171	0.37443	0.36651	0.46833	0.38142	0.33443	0.20892	0.31857	0.38298	0.32605	0.26769	0.43436	0.40587	0.30042	0.33159	0.36944
784.73	0.3872	0.31286	0.3766	0.24068	0.59882	0.49675	0.54326	0.45469	0.43277	0.43016	0.55989	0.49554	0.48918	0.36688	0.478	0.54908	0.30277	0.37649	0.43298	0.40318	0.41453	0.38424	0.37632	0.47933	0.39532	0.34929	0.22274	0.33834	0.39974	0.33659	0.28939	0.44909	0.4202	0.31838	0.34284	0.38511
785.7	0.3912	0.31676	0.39554	0.2619	0.60208	0.50383	0.54916	0.46648	0.44678	0.44675	0.57039	0.50402	0.49816	0.37102	0.48306	0.55919	0.31933	0.38844	0.44306	0.41839	0.43288	0.39377	0.38372	0.49101	0.40601	0.36129	0.2347	0.35278	0.41331	0.3491	0.30205	0.4627	0.43235	0.34012	0.35647	0.39958
786.67	0.39959	0.32965	0.4272	0.2802	0.61771	0.51547	0.56015	0.48375	0.45927	0.46596	0.58752	0.51841	0.51028	0.38612	0.49647	0.57039	0.34398	0.40172	0.45931	0.44386	0.45396	0.41153	0.40478	0.5115	0.41665	0.37596	0.25306	0.36966	0.43188	0.36454	0.32448	0.4813	0.44843	0.36513	0.37633	0.42172
787.66	0.40903	0.34404	0.45012	0.30161	0.63417	0.5298	0.5733	0.49364	0.47544	0.48742	0.60538	0.53242	0.5267	0.40705	0.50824	0.58473	0.37369	0.41855	0.48107	0.47017	0.47841	0.42869	0.42715	0.52988	0.42989	0.3967	0.27271	0.39302	0.45058	0.38055	0.35074	0.50315	0.46689	0.39474	0.39863	0.44646
788.63	0.42859	0.35819	0.47238	0.32076	0.64803	0.54111	0.58418	0.50443	0.48565	0.49953	0.62108	0.54308	0.54106	0.42428	0.5204	0.60497	0.39469	0.44026	0.50174	0.49324	0.5028	0.44673	0.44539	0.54401	0.44383	0.4174	0.29332	0.41457	0.46584	0.39654	0.37871	0.5204	0.48169	0.41865	0.41629	0.46897
789.6	0.44975	0.37642	0.50944	0.3426	0.67039	0.55774	0.59654	0.52231	0.50358	0.52112	0.64066	0.55561	0.5634	0.44437	0.53914	0.62556	0.42981	0.46423	0.52545	0.52161	0.52803	0.46888	0.46642	0.56756	0.46078	0.43973	0.32233	0.43763	0.48792	0.41845	0.40599	0.53977	0.4975	0.44867	0.43994	0.48815
790.57	0.46834	0.4007	0.54205	0.36199	0.6897	0.57375	0.60973	0.53921	0.51771	0.53984	0.66175	0.57149	0.5853	0.46744	0.55946	0.64624	0.45843	0.48623	0.55234	0.55271	0.55516	0.49166	0.48922	0.59625	0.47736	0.46107	0.34905	0.46334	0.50755	0.43789	0.43735	0.56379	0.51552	0.47176	0.46449	0.51238
791.54	0.49112	0.4241	0.56966	0.38687	0.70285	0.59199	0.62263	0.55478	0.5362	0.558	0.6797	0.58471	0.60935	0.49183	0.57509	0.666	0.48918	0.51338	0.57499	0.57893	0.57955	0.51456	0.50706	0.62003	0.4935	0.4829	0.37255	0.49111	0.5204	0.45651	0.46435	0.58688	0.53104	0.50207	0.48671	0.53247
792.53	0.51219	0.44885	0.60618	0.41359	0.72183	0.611	0.63823	0.57844	0.55487	0.58314	0.70324	0.60197	0.63442	0.5182	0.5985	0.68995	0.52218	0.54424	0.6026	0.61244	0.60938	0.54066	0.53378	0.6502	0.51216	0.5095	0.40299	0.52103	0.54308	0.47857	0.50272	0.61431	0.55446	0.53453	0.51223	0.55236
793.5	0.52315	0.46885	0.63876	0.43425	0.73764	0.62819	0.65121	0.59984	0.57266	0.60239	0.72091	0.61746	0.65242	0.54103	0.61846	0.70815	0.55222	0.56243	0.62327	0.63659	0.63148	0.56244	0.5571	0.6763	0.52756	0.53091	0.42575	0.54616	0.56485	0.49879	0.52759	0.63618	0.57325	0.56305	0.53176	0.56856
794.47	0.54892	0.48882	0.67629	0.45872	0.75256	0.64813	0.67134	0.62325	0.5935	0.62859	0.74312	0.63475	0.68067	0.56913	0.6408	0.72854	0.58254	0.58508	0.65237	0.66749	0.66043	0.58875	0.57873	0.70645	0.5464	0.55559	0.44906	0.57933	0.58527	0.52489	0.56229	0.66298	0.59395	0.59776	0.55548	0.59474
795.43	0.55596	0.50294	0.70856	0.47314	0.76877	0.66134	0.68533	0.6379	0.6109	0.64329	0.75666	0.64695	0.70137	0.59685	0.65758	0.74293	0.61569	0.60363	0.67283	0.68876	0.68481	0.60931	0.60081	0.72387	0.56433	0.57963	0.47379	0.60646	0.60173	0.54043	0.59432	0.68059	0.61301	0.62293	0.57653	0.61168
796.4	0.57441	0.51489	0.74103	0.49352	0.79183	0.68407	0.7021	0.65866	0.63238	0.67268	0.78153	0.66552	0.73136	0.62415	0.68155	0.76699	0.64891	0.62878	0.70311	0.7184	0.71541	0.6386	0.63091	0.75176	0.58324	0.60719	0.50012	0.64061	0.63233	0.56848	0.63269	0.70541	0.6379	0.65706	0.60303	0.63567
797.39	0.5936	0.53063	0.7784	0.5116	0.81118	0.70383	0.71944	0.67848	0.65536	0.69295	0.79851	0.68057	0.75985	0.65308	0.70274	0.7881	0.67824	0.64382	0.72887	0.74433	0.7413	0.66171	0.65577	0.77297	0.60223	0.62898	0.52307	0.67312	0.65322	0.59182	0.66028	0.72589	0.6543	0.68575	0.62113	0.65454
798.36	0.61065	0.5429	0.81763	0.53244	0.82616	0.7208	0.73242	0.69914	0.67958	0.71673	0.81617	0.69511	0.78675	0.67957	0.7218	0.80573	0.70682	0.66329	0.75209	0.77371	0.76557	0.68408	0.68016	0.79619	0.61925	0.65087	0.54542	0.70167	0.67384	0.61037	0.68726	0.74661	0.67298	0.71672	0.64096	0.67505
799.33	0.61352	0.56133	0.85265	0.54856	0.84464	0.7414	0.74496	0.71949	0.69457	0.73932	0.83598	0.71196	0.80866	0.71007	0.74282	0.82231	0.73438	0.6791	0.76836	0.80005	0.78906	0.70545	0.71271	0.82154	0.63265	0.67187	0.56802	0.72705	0.69413	0.62644	0.71525	0.76591	0.69121	0.74183	0.66443	0.69449
800.29	0.64223	0.58314	0.89103	0.56807	0.86897	0.7696	0.7692	0.74904	0.71828	0.77284	0.86296	0.73272	0.84042	0.74235	0.76528	0.84622	0.7535	0.6975	0.7983	0.83742	0.81247	0.72956	0.74239	0.85552	0.64965	0.69843	0.59329	0.75754	0.71817	0.64795	0.74775	0.7892	0.70961	0.77523	0.6869	0.71226
801.26	0.65813	0.6007	0.92222	0.58168	0.88849	0.78589	0.78851	0.77365	0.73784	0.79325	0.88072	0.75339	0.86089	0.77149	0.7827	0.86325	0.77345	0.70555	0.82032	0.86713	0.83221	0.74593	0.7663	0.88098	0.66614	0.72018	0.61699	0.7795	0.73141	0.65998	0.77732	0.8057	0.72462	0.79624	0.69973	0.7273
802.23	0.67909	0.61068	0.94339	0.60029	0.90937	0.81184	0.80462	0.798	0.76349	0.81787	0.90136	0.7727	0.88395	0.80036	0.79818	0.87959	0.79379	0.72099	0.84518	0.89688	0.85041	0.7666	0.79242	0.90767	0.68138	0.74251	0.63693	0.80389	0.75364	0.67506	0.80343	0.81971	0.73765	0.81832	0.72022	0.74543
803.22	0.68903	0.61582	0.95669	0.60535	0.92532	0.82963	0.8173	0.81394	0.77721	0.83244	0.91344	0.78697	0.90024	0.82246	0.80823	0.88728	0.8059	0.72707	0.85949	0.91524	0.859	0.77676	0.80989	0.92916	0.69333	0.75667	0.65357	0.8177	0.76566	0.68734	0.82412	0.82731	0.74517	0.82908	0.73347	0.75816
804.18	0.70692	0.61977	0.95879	0.61221	0.93976	0.84944	0.8308	0.83078	0.80117	0.84847	0.92478	0.79958	0.92025	0.84179	0.8186	0.89853	0.81217	0.73362	0.8809	0.93045	0.86678	0.78558	0.82755	0.94195	0.70586	0.76904	0.67111	0.83477	0.7768	0.69816	0.84207	0.83224	0.75355	0.84159	0.74077	0.76385
805.15	0.71361	0.62587	0.96287	0.62994	0.94601	0.86406	0.83493	0.84061	0.81367	0.85869	0.9312	0.80968	0.93035	0.85901	0.8302	0.90113	0.82661	0.73532	0.88901	0.93923	0.87805	0.79249	0.83786	0.9556	0.71412	0.77831	0.6833	0.84646	0.78647	0.70508	0.85032	0.83572	0.75785	0.85195	0.74831	0.77307
806.12	0.72375	0.63233	0.96777	0.63822	0.96055	0.88639	0.84666	0.85136	0.82803	0.8737	0.93583	0.81476	0.94752	0.87393	0.84008	0.90734	0.83497	0.7404	0.90146	0.94828	0.88531	0.79872	0.84887	0.96907	0.72141	0.78854	0.696	0.8582	0.79592	0.71382	0.85524	0.83591	0.76266	0.8647	0.75768	0.77561
807.08	0.72263	0.63468	0.95427	0.63768	0.96787	0.89281	0.85342	0.85519	0.83391	0.87863	0.93582	0.81845	0.95991	0.88062	0.84471	0.90703	0.83328	0.73868	0.90327	0.94806	0.88962	0.79739	0.85164	0.97604	0.72642	0.79164	0.70254	0.85833	0.79522	0.71258	0.85592	0.83486	0.76325	0.86632	0.75871	0.7767
808.07	0.7334	0.63704	0.94418	0.64213	0.97399	0.9065	0.86166	0.86377	0.84702	0.89148	0.94008	0.82633	0.97514	0.88954	0.85749	0.91515	0.84137	0.74425	0.91545	0.95528	0.90116	0.80576	0.85925	0.98378	0.73201	0.79847	0.71295	0.86677	0.8048	0.71746	0.85891	0.83868	0.76949	0.87858	0.76362	0.77643
809.04	0.7273	0.62816	0.93695	0.64082	0.97203	0.91058	0.86536	0.86554	0.84751	0.89918	0.93972	0.82961	0.98059	0.88953	0.859	0.91687	0.84068	0.74643	0.91637	0.9593	0.9054	0.81056	0.86021	0.9912	0.72936	0.80275	0.71458	0.86585	0.80665	0.71702	0.85353	0.83814	0.77018	0.87864	0.77058	0.77722
810	0.72072	0.61508	0.92421	0.63633	0.97077	0.91593	0.87245	0.87065	0.85661	0.90076	0.93785	0.83305	0.98887	0.88786	0.85964	0.91901	0.83541	0.75079	0.9248	0.95509	0.9039	0.8121	0.86549	0.9933	0.72534	0.8028	0.71585	0.86615	0.81091	0.71937	0.84775	0.8344	0.7712	0.87828	0.77153	0.77799
810.97	0.70046	0.60245	0.90979	0.63377	0.95942	0.91125	0.87036	0.86955	0.85398	0.89423	0.93321	0.83324	0.98958	0.88623	0.85999	0.91761	0.83147	0.74602	0.92233	0.95049	0.90377	0.81364	0.86761	0.9927	0.71893	0.80092	0.71132	0.85947	0.81688	0.71486	0.84036	0.8292	0.77056	0.87453	0.77082	0.77847
811.93	0.68236	0.5823	0.89668	0.62461	0.9393	0.89811	0.86386	0.86381	0.84108	0.88315	0.92176	0.82844	0.98176	0.87396	0.85541	0.91086	0.82081	0.73708	0.91297	0.94017	0.88908	0.80734	0.85928	0.98942	0.7057	0.79336	0.70515	0.84672	0.81303	0.70758	0.82327	0.81596	0.7645	0.86363	0.76346	0.76806
812.9	0.66249	0.56979	0.88402	0.61542	0.92987	0.88732	0.86121	0.8569	0.83108	0.8745	0.91485	0.82591	0.98198	0.86887	0.84831	0.90753	0.81499	0.73242	0.90885	0.93141	0.87858	0.80315	0.85322	0.98869	0.69746	0.78537	0.69773	0.83841	0.80958	0.6981	0.81151	0.80652	0.75809	0.85393	0.76013	0.76512
813.87	0.64638	0.56013	0.85686	0.59942	0.91802	0.87649	0.8546	0.84929	0.82821	0.85999	0.90556	0.81843	0.98002	0.86184	0.83967	0.89786	0.80995	0.72511	0.90042	0.91701	0.86551	0.7955	0.84561	0.98018	0.69235	0.77589	0.68986	0.82679	0.80354	0.68908	0.798	0.79588	0.75296	0.8435	0.75075	0.7576
814.85	0.61667	0.54799	0.82878	0.58469	0.89986	0.85752	0.84032	0.83515	0.81579	0.84405	0.89133	0.8056	0.97075	0.85074	0.82758	0.88451	0.80039	0.71396	0.88604	0.90886	0.85616	0.79037	0.83066	0.9714	0.68241	0.76599	0.67671	0.80806	0.79506	0.68081	0.78075	0.78399	0.74377	0.82799	0.73813	0.7468
815.82	0.60052	0.53586	0.80151	0.56722	0.88052	0.83621	0.82801	0.81915	0.80517	0.82702	0.8775	0.79379	0.96156	0.83768	0.81282	0.87525	0.78859	0.71067	0.87362	0.89267	0.8415	0.77926	0.81738	0.96003	0.67055	0.74884	0.66485	0.79064	0.78211	0.67438	0.76447	0.77315	0.73006	0.81382	0.72562	0.73549
816.78	0.58363	0.5345	0.78167	0.54967	0.86944	0.82084	0.81771	0.80456	0.796	0.81527	0.87099	0.78477	0.95678	0.8345	0.80278	0.86655	0.78469	0.70729	0.86265	0.87978	0.83271	0.77938	0.81165	0.94666	0.66081	0.73985	0.65372	0.7797	0.77411	0.66975	0.75239	0.76581	0.72314	0.80369	0.71809	0.72992
817.75	0.56885	0.52086	0.75923	0.53502	0.84822	0.80067	0.80139	0.78565	0.78979	0.79726	0.85963	0.77105	0.94263	0.81918	0.78874	0.85895	0.76863	0.69792	0.84921	0.8638	0.82655	0.7736	0.80009	0.93036	0.64826	0.72957	0.64537	0.76421	0.76266	0.66243	0.73701	0.75393	0.7141	0.78734	0.70691	0.71746
818.71	0.55168	0.51972	0.75024	0.53214	0.83068	0.77549	0.78634	0.76333	0.78005	0.77702	0.8467	0.7615	0.92415	0.80146	0.77728	0.85288	0.75584	0.6896	0.8383	0.84976	0.82187	0.76997	0.78499	0.91942	0.63423	0.71468	0.6357	0.74855	0.75012	0.65215	0.718	0.74023	0.70476	0.77388	0.69667	0.70715
819.68	0.53994	0.50907	0.74212	0.51988	0.81081	0.75288	0.7739	0.74578	0.77034	0.75778	0.83564	0.75273	0.91202	0.78352	0.76479	0.84804	0.74259	0.6816	0.82259	0.8348	0.81166	0.76176	0.77259	0.89994	0.62215	0.69924	0.62495	0.73401	0.7347	0.64093	0.69876	0.72906	0.69958	0.76004	0.68978	0.69762
820.64	0.52481	0.5022	0.72509	0.51221	0.78902	0.73178	0.75743	0.72588	0.75688	0.73915	0.82466	0.74156	0.89567	0.76783	0.75091	0.83369	0.73348	0.67109	0.81217	0.82371	0.80476	0.75561	0.75904	0.8869	0.61174	0.68661	0.6156	0.71744	0.72396	0.63001	0.67796	0.71724	0.69495	0.74393	0.68166	0.68877
821.63	0.5129	0.49445	0.71772	0.50158	0.7676	0.7075	0.74044	0.70649	0.74879	0.71271	0.80396	0.72832	0.87681	0.74378	0.73478	0.82026	0.71635	0.65943	0.79997	0.81102	0.79864	0.74141	0.74193	0.87262	0.60064	0.67197	0.60195	0.69724	0.71198	0.61944	0.6565	0.70366	0.68504	0.73108	0.67311	0.67548
822.59	0.50464	0.50069	0.71172	0.50335	0.74876	0.68504	0.72932	0.69335	0.7356	0.69445	0.78472	0.71478	0.86055	0.7276	0.72256	0.80431	0.70604	0.64787	0.79016	0.80502	0.79075	0.73144	0.73148	0.85486	0.59212	0.65478	0.59097	0.68286	0.70154	0.61399	0.63616	0.69444	0.67885	0.72085	0.66289	0.66578
823.56	0.48442	0.49167	0.70529	0.50066	0.73056	0.66729	0.71681	0.67633	0.71366	0.66848	0.76205	0.70274	0.8384	0.71206	0.70651	0.79031	0.69205	0.63553	0.77278	0.79278	0.7747	0.71755	0.71633	0.82918	0.5825	0.64228	0.57542	0.6716	0.69243	0.60765	0.61882	0.68273	0.66763	0.70578	0.6517	0.65673
824.52	0.47605	0.48599	0.69675	0.49001	0.71306	0.64825	0.70112	0.65692	0.69751	0.65091	0.74574	0.68822	0.81508	0.69852	0.68977	0.77201	0.67364	0.62189	0.7601	0.78199	0.75918	0.7061	0.70358	0.81574	0.5746	0.6311	0.56424	0.65672	0.67907	0.59926	0.60309	0.66851	0.65523	0.69443	0.64006	0.64297
825.49	0.45776	0.4874	0.691	0.48427	0.6997	0.62916	0.68935	0.63918	0.6816	0.62856	0.72736	0.67499	0.79122	0.67947	0.67414	0.75666	0.65536	0.60753	0.74524	0.77037	0.74134	0.69207	0.68267	0.79493	0.56407	0.62123	0.54786	0.64409	0.66416	0.59009	0.58584	0.65444	0.64204	0.67896	0.62951	0.62934
826.45	0.44996	0.48991	0.68185	0.48817	0.68694	0.61682	0.67817	0.62717	0.6704	0.62181	0.71578	0.6666	0.77041	0.66745	0.66318	0.74525	0.64275	0.60008	0.73502	0.76436	0.73057	0.68233	0.67241	0.77846	0.55774	0.60835	0.54036	0.63408	0.65216	0.58538	0.57146	0.64586	0.63469	0.66814	0.61776	0.62033
827.41	0.43255	0.48123	0.66794	0.48215	0.67648	0.6015	0.66381	0.61056	0.65591	0.60426	0.70377	0.65894	0.74121	0.64883	0.64529	0.73122	0.62495	0.58914	0.7185	0.74991	0.71375	0.66848	0.6556	0.7604	0.54548	0.59835	0.52381	0.61807	0.63262	0.57731	0.55539	0.62932	0.62183	0.65128	0.60695	0.61114
828.4	0.42994	0.47762	0.65322	0.47312	0.66202	0.58897	0.65044	0.60138	0.6463	0.60006	0.69609	0.64775	0.72419	0.63236	0.6323	0.71442	0.60512	0.57793	0.70842	0.74551	0.70725	0.65817	0.64299	0.75408	0.53924	0.58666	0.51617	0.605	0.61684	0.57149	0.54499	0.61849	0.6141	0.64185	0.59839	0.60185
829.36	0.42802	0.48453	0.6473	0.48033	0.6598	0.58064	0.64396	0.59491	0.63408	0.59295	0.68509	0.64374	0.70942	0.6167	0.62236	0.70315	0.59981	0.57188	0.69765	0.73716	0.6995	0.64814	0.63569	0.74207	0.53227	0.58014	0.50731	0.59993	0.60944	0.56823	0.53451	0.61031	0.60654	0.62904	0.59183	0.59771
830.33	0.43455	0.47846	0.64646	0.47425	0.65452	0.56912	0.63493	0.58619	0.62281	0.58936	0.672	0.63775	0.6928	0.5995	0.6117	0.68842	0.58222	0.56253	0.68357	0.72619	0.69211	0.63674	0.63063	0.7256	0.52878	0.56756	0.49621	0.59144	0.59687	0.56337	0.52138	0.59853	0.59888	0.62125	0.58235	0.59411
831.29	0.42556	0.46363	0.63744	0.46568	0.64386	0.55408	0.6218	0.57359	0.60502	0.57377	0.65608	0.62622	0.66849	0.58065	0.59566	0.66799	0.55916	0.54834	0.66584	0.71034	0.67511	0.6211	0.6109	0.70736	0.52012	0.55826	0.48431	0.58021	0.57956	0.55475	0.50332	0.58393	0.58724	0.60474	0.57543	0.58548
832.25	0.4194	0.46223	0.63567	0.45559	0.63566	0.5459	0.61272	0.56541	0.59399	0.56811	0.64417	0.61873	0.65837	0.56729	0.5878	0.6543	0.54686	0.53656	0.65371	0.69799	0.66512	0.60975	0.5999	0.70086	0.51914	0.55479	0.47682	0.57388	0.57199	0.54683	0.48807	0.57262	0.5771	0.59542	0.56974	0.57738
833.22	0.42454	0.46155	0.62877	0.44773	0.63201	0.53746	0.60664	0.555	0.57831	0.55594	0.63125	0.61169	0.64223	0.55293	0.57719	0.63997	0.52999	0.52896	0.64318	0.67832	0.65021	0.59435	0.59233	0.68526	0.51701	0.55077	0.46411	0.56526	0.55896	0.54089	0.47324	0.56234	0.56268	0.58335	0.55879	0.5678
834.18	0.41809	0.4579	0.61944	0.43648	0.61949	0.52573	0.59721	0.54389	0.56713	0.54683	0.61724	0.59837	0.62429	0.53811	0.56693	0.62558	0.51037	0.51588	0.63047	0.66214	0.63773	0.58111	0.57683	0.66706	0.51201	0.54124	0.45704	0.55158	0.54493	0.53159	0.45566	0.55154	0.5473	0.57307	0.54926	0.55838
835.14	0.41382	0.45619	0.59761	0.4311	0.60688	0.5141	0.58132	0.53293	0.55149	0.53316	0.6064	0.58553	0.60518	0.52297	0.55492	0.61055	0.49222	0.5048	0.60986	0.64312	0.62072	0.56561	0.55722	0.65192	0.50568	0.53754	0.45179	0.54053	0.5276	0.51775	0.44019	0.54192	0.5302	0.55557	0.53432	0.54298
836.11	0.41245	0.45514	0.58254	0.42695	0.59999	0.50678	0.57337	0.52638	0.54058	0.52228	0.59838	0.57689	0.59337	0.50999	0.54619	0.60089	0.48003	0.49369	0.59832	0.62464	0.60716	0.55181	0.5488	0.63676	0.50014	0.53	0.44268	0.53378	0.51922	0.50777	0.43009	0.53276	0.51857	0.54576	0.51994	0.53222
837.09	0.41404	0.45048	0.5775	0.42054	0.5918	0.49759	0.56444	0.51369	0.52888	0.51006	0.58813	0.56405	0.57762	0.49515	0.53328	0.58588	0.46032	0.48817	0.58194	0.60558	0.58785	0.53549	0.53312	0.62261	0.49194	0.51985	0.43286	0.5254	0.50655	0.49736	0.42015	0.52488	0.50615	0.53596	0.50266	0.5228
838.05	0.40634	0.45144	0.5768	0.42249	0.5852	0.48734	0.55487	0.50818	0.52294	0.504	0.57933	0.55367	0.56666	0.48334	0.52764	0.57787	0.45024	0.48066	0.56653	0.59629	0.57563	0.52606	0.52038	0.6121	0.48454	0.51267	0.42942	0.51786	0.50173	0.48908	0.40735	0.51952	0.49987	0.5298	0.48932	0.51541
839.01	0.40025	0.44734	0.56557	0.41653	0.58024	0.48288	0.54535	0.50161	0.50748	0.49422	0.57428	0.54667	0.55734	0.47211	0.51754	0.56867	0.43672	0.47553	0.5481	0.5856	0.56338	0.51502	0.50983	0.60271	0.4799	0.5035	0.4181	0.51359	0.49418	0.48228	0.39813	0.51301	0.49361	0.52433	0.47792	0.50361
839.98	0.40834	0.44797	0.5824	0.41491	0.58236	0.48287	0.54558	0.50018	0.50772	0.49677	0.56989	0.54517	0.55673	0.46735	0.51729	0.5674	0.44034	0.4775	0.54389	0.58041	0.55882	0.51309	0.51088	0.60283	0.48472	0.50063	0.41987	0.51468	0.50074	0.4805	0.39367	0.51228	0.48964	0.52646	0.47547	0.50166
840.94	0.41686	0.45177	0.59496	0.41859	0.58686	0.48904	0.54557	0.49919	0.50641	0.50468	0.56969	0.54351	0.55769	0.4659	0.518	0.56811	0.44581	0.4835	0.53811	0.58818	0.5608	0.5168	0.51398	0.60853	0.4882	0.50417	0.42209	0.51585	0.50391	0.48048	0.39388	0.51469	0.4862	0.53229	0.47505	0.50391
841.9	0.41683	0.45088	0.59029	0.42958	0.5916	0.4887	0.54146	0.49837	0.50415	0.50887	0.56596	0.53979	0.55283	0.4619	0.51853	0.57187	0.4484	0.48246	0.53319	0.58677	0.56354	0.52223	0.51789	0.60369	0.48884	0.50419	0.42499	0.51647	0.51057	0.47931	0.38996	0.51579	0.4852	0.53448	0.47532	0.50252
842.86	0.4231	0.4492	0.59708	0.4363	0.5976	0.48957	0.53805	0.49632	0.49803	0.50894	0.56531	0.5387	0.55025	0.46286	0.5173	0.57414	0.45348	0.48863	0.52815	0.58375	0.56343	0.5251	0.52674	0.60567	0.49217	0.50964	0.42792	0.52047	0.51426	0.48046	0.39123	0.51704	0.48411	0.53784	0.47699	0.50258
843.82	0.44114	0.46147	0.61887	0.45431	0.61165	0.49578	0.5411	0.50127	0.50551	0.51466	0.56914	0.54195	0.5544	0.47201	0.52584	0.58167	0.46668	0.49946	0.53665	0.59415	0.57057	0.53488	0.54436	0.61524	0.50186	0.51987	0.4404	0.53025	0.52737	0.48623	0.39987	0.52493	0.49174	0.55005	0.48274	0.51535
844.79	0.4468	0.47607	0.62969	0.47386	0.61806	0.50399	0.54463	0.50817	0.50825	0.51763	0.5718	0.54462	0.55573	0.47813	0.52809	0.58562	0.47153	0.50395	0.54205	0.60337	0.57786	0.54549	0.56014	0.62071	0.49916	0.52891	0.44621	0.53584	0.53228	0.49259	0.40767	0.53093	0.4963	0.56166	0.48679	0.52429
845.75	0.45784	0.49411	0.64188	0.49618	0.62673	0.50705	0.54842	0.509	0.51175	0.52214	0.57937	0.54919	0.56093	0.48553	0.53537	0.59809	0.48342	0.50978	0.55163	0.60647	0.5934	0.55472	0.57937	0.62998	0.50766	0.54199	0.45722	0.5461	0.54341	0.50063	0.42142	0.53691	0.50623	0.57615	0.49385	0.53625
846.71	0.478	0.51334	0.66325	0.50932	0.63372	0.51595	0.55192	0.51292	0.51091	0.52165	0.58567	0.55019	0.56897	0.49398	0.54227	0.60025	0.49167	0.52227	0.55978	0.6128	0.60308	0.56157	0.59454	0.63673	0.51502	0.55383	0.46946	0.55367	0.54997	0.51002	0.4357	0.54649	0.51369	0.59015	0.5001	0.54255
847.69	0.49762	0.54156	0.69817	0.52982	0.64604	0.52457	0.55996	0.51789	0.52021	0.53508	0.5945	0.55777	0.58311	0.50509	0.55339	0.61259	0.51403	0.52883	0.57391	0.62809	0.62308	0.57662	0.60937	0.65146	0.5209	0.5668	0.48688	0.56537	0.56612	0.52086	0.44785	0.56026	0.52403	0.60945	0.51102	0.55919
848.65	0.52002	0.55904	0.72994	0.55312	0.65698	0.53244	0.56667	0.51965	0.5269	0.54905	0.60354	0.56473	0.59413	0.51706	0.56667	0.62668	0.53448	0.54155	0.58939	0.63783	0.64159	0.59173	0.62221	0.66359	0.53001	0.58056	0.50419	0.57416	0.57932	0.53457	0.46801	0.57352	0.5314	0.63009	0.51988	0.57197
849.61	0.54724	0.58514	0.76543	0.58777	0.67362	0.54603	0.57591	0.52683	0.53939	0.56806	0.61787	0.57433	0.60798	0.53295	0.58401	0.64371	0.55954	0.5611	0.6085	0.65456	0.66431	0.60975	0.64192	0.68646	0.54447	0.59528	0.52383	0.59136	0.59809	0.55284	0.49062	0.59077	0.54924	0.65453	0.53481	0.58814
850.57	0.57039	0.61096	0.80896	0.61104	0.68993	0.56157	0.58697	0.54179	0.55641	0.58851	0.62842	0.58663	0.62519	0.55155	0.59812	0.65576	0.58266	0.57926	0.62844	0.67856	0.68724	0.63138	0.65404	0.70263	0.55469	0.61148	0.54044	0.61177	0.61694	0.5711	0.51168	0.60866	0.56135	0.67907	0.54961	0.6044
851.54	0.60002	0.64239	0.86556	0.64539	0.71447	0.57888	0.60155	0.55901	0.57556	0.6154	0.64721	0.60922	0.64825	0.57807	0.61925	0.68168	0.61922	0.59887	0.64891	0.71014	0.71356	0.65735	0.67624	0.72913	0.57436	0.63504	0.56368	0.63242	0.63904	0.58984	0.53339	0.62978	0.57643	0.70423	0.57405	0.63502
852.5	0.63484	0.66778	0.89671	0.68041	0.73325	0.5979	0.61679	0.57813	0.59436	0.63861	0.66325	0.62529	0.66482	0.59707	0.63644	0.69958	0.64306	0.61936	0.67122	0.7287	0.73494	0.67607	0.69305	0.74499	0.5921	0.65559	0.58335	0.65387	0.65425	0.60945	0.55817	0.64412	0.58936	0.72577	0.59383	0.65443
853.46	0.66103	0.6963	0.93305	0.70453	0.75086	0.61191	0.63006	0.59734	0.61041	0.65595	0.67946	0.64041	0.6756	0.61494	0.64927	0.71472	0.66586	0.63248	0.68231	0.74751	0.75687	0.69449	0.70521	0.75857	0.59929	0.67088	0.59958	0.66954	0.66711	0.62269	0.5711	0.65594	0.60055	0.73802	0.61304	0.67112
854.42	0.67787	0.70421	0.95806	0.71081	0.76739	0.61922	0.64211	0.60633	0.62195	0.66856	0.69523	0.65089	0.68825	0.63152	0.65752	0.72344	0.6836	0.64227	0.69135	0.76026	0.77445	0.70835	0.71159	0.76147	0.6074	0.68351	0.61079	0.67805	0.67693	0.63287	0.58297	0.66226	0.6079	0.75129	0.62852	0.68788
855.38	0.69736	0.71118	0.9791	0.72488	0.77674	0.62711	0.65036	0.61631	0.62693	0.67705	0.70745	0.65724	0.69611	0.64521	0.66827	0.73385	0.69678	0.65195	0.69594	0.76509	0.78535	0.71371	0.71365	0.76668	0.6158	0.69076	0.62693	0.68232	0.68395	0.63777	0.5869	0.67057	0.61473	0.75677	0.63717	0.69912
856.34	0.71514	0.71628	0.9823	0.73879	0.7823	0.63323	0.65936	0.62904	0.63526	0.69196	0.71687	0.66385	0.70384	0.65384	0.67348	0.73849	0.70599	0.65548	0.69971	0.76952	0.79459	0.72084	0.71223	0.77015	0.62014	0.69635	0.63414	0.6906	0.68999	0.64604	0.59475	0.67291	0.61988	0.76193	0.64077	0.70095
857.3	0.71548	0.70831	0.98303	0.73537	0.78887	0.63963	0.66623	0.63772	0.64457	0.70175	0.72842	0.66975	0.71128	0.66134	0.6775	0.7414	0.70966	0.65868	0.69781	0.77161	0.80351	0.73023	0.71119	0.77465	0.62185	0.69533	0.63335	0.69224	0.69505	0.64768	0.5962	0.67543	0.62497	0.76118	0.64248	0.70345
858.26	0.71164	0.69573	0.97266	0.72532	0.78551	0.63926	0.66967	0.63866	0.64613	0.70481	0.73045	0.67051	0.71623	0.66465	0.67435	0.73911	0.7049	0.65407	0.69367	0.76251	0.80232	0.72938	0.70127	0.76984	0.62354	0.69463	0.63141	0.69228	0.69623	0.64222	0.59158	0.67471	0.62448	0.75843	0.63922	0.70033
859.22	0.70226	0.68172	0.95467	0.71596	0.78681	0.64026	0.67021	0.64865	0.64893	0.7125	0.73255	0.67338	0.71571	0.66349	0.67188	0.73846	0.70144	0.65158	0.68826	0.75876	0.80201	0.72778	0.69159	0.76801	0.62357	0.69348	0.6301	0.69048	0.69651	0.64186	0.58167	0.67472	0.62266	0.7493	0.63347	0.69525
860.18	0.68438	0.6639	0.92293	0.69406	0.78249	0.63419	0.66798	0.64786	0.64561	0.71095	0.729	0.66978	0.70647	0.65811	0.66059	0.72896	0.68815	0.6398	0.67542	0.74695	0.79135	0.72508	0.67795	0.76	0.6161	0.68834	0.6199	0.68271	0.68866	0.63503	0.57169	0.66561	0.61448	0.73442	0.62213	0.68713
861.13	0.65468	0.63221	0.88351	0.65694	0.77034	0.62721	0.66455	0.63975	0.64046	0.69902	0.72381	0.6608	0.69013	0.64817	0.64645	0.71599	0.66866	0.62943	0.65964	0.73055	0.78004	0.71248	0.66461	0.74717	0.60454	0.67401	0.60619	0.66751	0.67691	0.62168	0.553	0.65513	0.60517	0.71958	0.60832	0.67547
862.09	0.62499	0.59707	0.83424	0.61786	0.74918	0.61251	0.65878	0.63303	0.62888	0.67808	0.71216	0.64675	0.67186	0.63378	0.62958	0.69903	0.644	0.61024	0.63877	0.71361	0.75874	0.69024	0.6418	0.72485	0.5958	0.6608	0.59259	0.65102	0.66022	0.60457	0.53487	0.64126	0.58953	0.69756	0.59088	0.6596
863.08	0.59476	0.56401	0.77821	0.5811	0.73322	0.60307	0.64769	0.62801	0.61759	0.66167	0.70342	0.63426	0.65158	0.61491	0.61032	0.68421	0.62136	0.59565	0.6212	0.69174	0.73755	0.67049	0.6274	0.7108	0.58475	0.64575	0.57511	0.63427	0.64724	0.59016	0.51381	0.62546	0.57472	0.67475	0.57363	0.64609
864.03	0.56699	0.53439	0.72919	0.54068	0.70352	0.58706	0.63321	0.61286	0.59938	0.63576	0.6837	0.6132	0.62705	0.5895	0.58821	0.66282	0.59066	0.5717	0.59772	0.65622	0.70269	0.64138	0.60073	0.68727	0.56661	0.62579	0.55502	0.61418	0.62565	0.56497	0.4862	0.60665	0.55604	0.64698	0.55028	0.62284
864.99	0.5364	0.50194	0.68413	0.50222	0.67777	0.57517	0.62481	0.60015	0.58961	0.61764	0.66961	0.5991	0.60571	0.56847	0.57286	0.64764	0.57029	0.55697	0.58013	0.62941	0.67582	0.62068	0.58165	0.66759	0.5535	0.60891	0.53643	0.59467	0.60878	0.54643	0.4661	0.5923	0.5431	0.62465	0.53345	0.60199
865.95	0.50377	0.46519	0.63267	0.46237	0.65011	0.55431	0.60662	0.58237	0.56913	0.58979	0.64727	0.57934	0.57879	0.53353	0.54749	0.62394	0.53713	0.532	0.55373	0.59255	0.64196	0.59627	0.54989	0.63753	0.53211	0.5859	0.51108	0.57136	0.58591	0.5186	0.43618	0.56924	0.52338	0.59164	0.5048	0.57533
866.91	0.4756	0.43876	0.5972	0.43298	0.62852	0.53665	0.58648	0.56079	0.54639	0.56746	0.62856	0.56196	0.55095	0.50867	0.52549	0.60127	0.51065	0.51237	0.52907	0.55716	0.60495	0.57169	0.52778	0.61396	0.5076	0.56103	0.49257	0.54686	0.56472	0.49014	0.4043	0.54692	0.50647	0.56778	0.47864	0.55054
867.87	0.44558	0.41169	0.55963	0.3931	0.60241	0.5153	0.56906	0.54075	0.52488	0.53908	0.60499	0.53948	0.52026	0.4757	0.50308	0.5735	0.47826	0.48919	0.49792	0.52693	0.56965	0.54451	0.49514	0.58861	0.4813	0.53614	0.46762	0.52114	0.53518	0.46084	0.37306	0.52202	0.48853	0.53701	0.4473	0.52084
868.83	0.41482	0.38662	0.52304	0.35755	0.58065	0.49341	0.54983	0.5218	0.50188	0.51472	0.58859	0.52299	0.49212	0.44698	0.48302	0.55123	0.44491	0.46802	0.46823	0.49661	0.53983	0.52296	0.4736	0.56544	0.45952	0.51062	0.4466	0.49683	0.5098	0.42856	0.34352	0.49746	0.46616	0.51002	0.41887	0.49466
869.79	0.39184	0.35907	0.48632	0.33085	0.5597	0.47517	0.52931	0.50713	0.48031	0.48988	0.57058	0.50355	0.4646	0.41297	0.45624	0.52706	0.40973	0.44317	0.43986	0.46417	0.50602	0.49612	0.44641	0.54295	0.43455	0.4797	0.42143	0.47274	0.48368	0.39541	0.30672	0.4728	0.44349	0.47968	0.38969	0.46812
870.74	0.37312	0.34988	0.46583	0.31028	0.54192	0.46292	0.51631	0.49935	0.46413	0.47242	0.55635	0.48668	0.44195	0.39895	0.44146	0.50822	0.38938	0.42746	0.41961	0.4427	0.4797	0.47016	0.42883	0.52698	0.41813	0.4616	0.40084	0.45114	0.46301	0.37068	0.28065	0.45651	0.42326	0.45684	0.36668	0.44565
871.7	0.3525	0.33702	0.43661	0.28473	0.52615	0.4543	0.50284	0.49026	0.45017	0.45672	0.54166	0.47091	0.42506	0.38012	0.42532	0.49338	0.36511	0.41125	0.40244	0.41872	0.45747	0.45244	0.41239	0.51332	0.4011	0.44676	0.37667	0.43117	0.44646	0.34984	0.25533	0.44084	0.40566	0.43336	0.3459	0.42678
872.66	0.34556	0.33513	0.4282	0.28333	0.51709	0.45131	0.49485	0.4834	0.44599	0.45501	0.536	0.46443	0.41598	0.37152	0.42031	0.48834	0.35398	0.40338	0.39728	0.40413	0.44	0.44339	0.40968	0.50672	0.39319	0.43723	0.36541	0.42101	0.43382	0.33244	0.23934	0.4303	0.39419	0.41845	0.33904	0.41326
873.62	0.33851	0.32696	0.42189	0.27783	0.50861	0.45041	0.48904	0.47702	0.4475	0.4441	0.5267	0.45644	0.40532	0.36636	0.41381	0.47961	0.34356	0.39456	0.38606	0.3926	0.42594	0.43272	0.3979	0.49858	0.38118	0.42491	0.34773	0.4091	0.42147	0.31828	0.22716	0.41803	0.3843	0.40057	0.33044	0.39745
874.58	0.33406	0.32667	0.4157	0.27041	0.50434	0.44421	0.48197	0.46879	0.43878	0.43317	0.51733	0.44861	0.39813	0.36117	0.41038	0.47036	0.33735	0.39059	0.37442	0.38378	0.41188	0.42044	0.3925	0.49574	0.3748	0.41625	0.33328	0.3962	0.40854	0.30563	0.21438	0.40692	0.37461	0.38632	0.32022	0.38402
875.53	0.34249	0.32505	0.41106	0.26758	0.50732	0.44094	0.47836	0.46541	0.44086	0.42928	0.51687	0.44414	0.39964	0.35417	0.40477	0.46571	0.3314	0.38577	0.37263	0.37555	0.40533	0.41606	0.39336	0.50209	0.37262	0.4106	0.32784	0.3909	0.4019	0.29728	0.20679	0.39956	0.37153	0.3786	0.31736	0.37793
876.49	0.346	0.32156	0.41658	0.26818	0.50283	0.43292	0.47191	0.45789	0.43763	0.42201	0.51043	0.43843	0.39527	0.34637	0.39979	0.46133	0.32686	0.38221	0.36517	0.36794	0.39993	0.40868	0.38591	0.50492	0.37062	0.40046	0.31812	0.38718	0.38853	0.28657	0.20049	0.39105	0.36416	0.36966	0.30914	0.36724
877.45	0.34551	0.31683	0.40605	0.26339	0.50216	0.42696	0.46815	0.45682	0.43032	0.41078	0.50822	0.43323	0.39293	0.34434	0.39419	0.45658	0.31793	0.37735	0.35713	0.36346	0.39696	0.40322	0.38178	0.50883	0.36512	0.3932	0.30862	0.37894	0.37838	0.27803	0.19233	0.38601	0.35611	0.36538	0.30111	0.3611
878.41	0.33683	0.31623	0.39328	0.25957	0.4975	0.41995	0.46286	0.45456	0.41822	0.40557	0.50675	0.42556	0.39048	0.34027	0.38771	0.45441	0.31615	0.37598	0.3546	0.35736	0.38995	0.39945	0.37831	0.51271	0.36172	0.38721	0.30439	0.3726	0.372	0.27317	0.18974	0.38242	0.35116	0.36247	0.29256	0.35931
879.36	0.3353	0.31633	0.39433	0.25826	0.49709	0.41846	0.46285	0.45435	0.41624	0.40481	0.50944	0.42112	0.39153	0.34308	0.38483	0.45407	0.31411	0.3739	0.356	0.35498	0.3895	0.39943	0.38335	0.51165	0.35948	0.38729	0.30464	0.36969	0.36985	0.2708	0.19445	0.38162	0.34811	0.36543	0.29349	0.35875
880.32	0.31745	0.30573	0.39147	0.25152	0.48802	0.41153	0.45302	0.44531	0.40098	0.3961	0.50065	0.41242	0.3825	0.3408	0.38091	0.45282	0.3059	0.36762	0.34562	0.34564	0.37973	0.38785	0.37292	0.50178	0.35148	0.38136	0.29987	0.36232	0.36129	0.26301	0.1902	0.37528	0.33705	0.35528	0.28308	0.35141
881.28	0.31428	0.29984	0.38496	0.24614	0.48671	0.41258	0.45402	0.44642	0.40219	0.39393	0.50448	0.41039	0.3814	0.34535	0.38158	0.45015	0.30809	0.36787	0.34793	0.34588	0.38142	0.38635	0.37834	0.50467	0.34909	0.38126	0.30153	0.35704	0.3615	0.26184	0.19871	0.37557	0.33588	0.35346	0.28785	0.3557
882.23	0.30131	0.28787	0.37899	0.24028	0.47523	0.40366	0.44783	0.44029	0.39559	0.38948	0.49525	0.40287	0.37723	0.33842	0.37515	0.4436	0.30483	0.36233	0.34302	0.33123	0.37678	0.37563	0.36987	0.49405	0.35021	0.3712	0.29603	0.35069	0.35389	0.25663	0.20195	0.37172	0.32939	0.34657	0.28045	0.34785
883.19	0.30413	0.28656	0.37464	0.24292	0.47525	0.3963	0.44548	0.43753	0.3943	0.38646	0.48842	0.40102	0.37532	0.34248	0.37155	0.44368	0.30674	0.35905	0.34009	0.32616	0.3774	0.37125	0.36745	0.4882	0.35378	0.37125	0.29529	0.34835	0.35063	0.25555	0.204	0.37032	0.32599	0.34543	0.27845	0.34792
884.15	0.30048	0.27445	0.35739	0.23519	0.46389	0.38484	0.4348	0.43096	0.38469	0.37802	0.47633	0.39564	0.36789	0.3349	0.36566	0.43812	0.29697	0.35342	0.32887	0.31869	0.37281	0.3618	0.35439	0.47835	0.35194	0.36485	0.2891	0.34221	0.33987	0.25103	0.19502	0.36613	0.31904	0.3356	0.26958	0.34382
885.1	0.30639	0.27757	0.35545	0.23394	0.4623	0.38066	0.43574	0.43096	0.38006	0.37844	0.47629	0.39679	0.36873	0.33448	0.36613	0.43555	0.29902	0.35504	0.3313	0.31838	0.3751	0.365	0.35734	0.47502	0.35229	0.3632	0.28973	0.34366	0.33765	0.25105	0.19727	0.36665	0.31784	0.33908	0.27238	0.34599
886.06	0.29585	0.28203	0.35028	0.22871	0.45436	0.37295	0.43037	0.42738	0.37245	0.37704	0.46761	0.39143	0.36256	0.33233	0.36339	0.43683	0.29397	0.35149	0.32754	0.3166	0.3702	0.36248	0.35072	0.46025	0.35212	0.36144	0.28921	0.34142	0.33083	0.25242	0.18992	0.3641	0.31201	0.33641	0.26848	0.34018
887.01	0.28563	0.27689	0.34244	0.21657	0.44953	0.36565	0.42768	0.42313	0.37004	0.37202	0.46205	0.38832	0.35429	0.33	0.36025	0.43191	0.29317	0.34806	0.32556	0.31783	0.37055	0.36039	0.34769	0.45093	0.34987	0.36036	0.2876	0.33655	0.32892	0.25084	0.18445	0.36216	0.31057	0.33345	0.265	0.3412
887.97	0.2751	0.27115	0.3424	0.20448	0.43903	0.36133	0.42387	0.41478	0.36317	0.36815	0.45309	0.38176	0.34958	0.32112	0.35821	0.42617	0.28571	0.3429	0.3217	0.31472	0.36181	0.35797	0.33997	0.43712	0.34632	0.35642	0.28392	0.32879	0.32272	0.24833	0.17998	0.36141	0.30475	0.32805	0.25954	0.33434
888.93	0.25873	0.27435	0.34149	0.20386	0.43852	0.35859	0.42572	0.41715	0.36698	0.37147	0.45531	0.38098	0.34779	0.32789	0.3581	0.42576	0.2888	0.34256	0.32486	0.31416	0.36609	0.36228	0.34365	0.43253	0.34688	0.35413	0.28373	0.33007	0.32572	0.24872	0.185	0.36318	0.30299	0.33044	0.26289	0.33352
889.88	0.2391	0.2659	0.33358	0.19764	0.42481	0.34879	0.42145	0.41125	0.36918	0.36516	0.44695	0.3754	0.34169	0.32187	0.35527	0.42208	0.28798	0.33911	0.31772	0.3111	0.36443	0.36369	0.33833	0.4217	0.34629	0.34826	0.27675	0.32441	0.32016	0.24429	0.18303	0.35975	0.30007	0.32916	0.25848	0.32776
890.84	0.24412	0.26227	0.33155	0.19838	0.42284	0.3415	0.41954	0.40476	0.36486	0.3612	0.4413	0.37503	0.33973	0.3198	0.35051	0.4186	0.28998	0.33713	0.31535	0.30769	0.36463	0.36277	0.3335	0.41353	0.34803	0.34538	0.27116	0.32188	0.31576	0.2398	0.18048	0.35947	0.29702	0.32689	0.25525	0.32619
891.79	0.24391	0.26093	0.33329	0.20223	0.41819	0.33354	0.41446	0.40088	0.36019	0.35818	0.43854	0.37493	0.3366	0.31729	0.35009	0.42038	0.28684	0.33615	0.31062	0.31093	0.35999	0.36702	0.33425	0.4021	0.34436	0.34211	0.26951	0.31926	0.31306	0.23855	0.17459	0.35933	0.29149	0.32618	0.25214	0.32818
892.75	0.24679	0.25508	0.33137	0.20587	0.41582	0.33119	0.41924	0.40483	0.36258	0.35979	0.44289	0.37717	0.33247	0.32149	0.35018	0.42252	0.2926	0.33669	0.31879	0.31935	0.37286	0.37152	0.34083	0.3975	0.35153	0.34075	0.26883	0.32257	0.3136	0.23799	0.17726	0.36088	0.29524	0.32783	0.25495	0.33294
893.7	0.24635	0.23853	0.3276	0.20298	0.40926	0.32581	0.41799	0.39547	0.35358	0.35082	0.43539	0.37516	0.32461	0.31339	0.34407	0.41952	0.29257	0.33528	0.31792	0.3214	0.36801	0.37364	0.33708	0.38612	0.3498	0.33307	0.26572	0.31809	0.30829	0.23597	0.16868	0.35708	0.29495	0.32223	0.24606	0.32751
894.66	0.25164	0.24082	0.32778	0.20676	0.40869	0.32539	0.41862	0.39194	0.35359	0.35391	0.43536	0.37692	0.32032	0.31914	0.34296	0.42371	0.29296	0.33555	0.3192	0.32544	0.373	0.37817	0.33918	0.38224	0.35132	0.33766	0.26489	0.31512	0.30703	0.24354	0.16674	0.35794	0.29597	0.32119	0.24725	0.33075
895.61	0.24314	0.23256	0.31395	0.20239	0.40528	0.32102	0.41983	0.38911	0.35672	0.34785	0.434	0.37442	0.31262	0.31458	0.33962	0.41801	0.29135	0.33513	0.31702	0.32644	0.37477	0.38245	0.34262	0.37247	0.34883	0.33263	0.26341	0.30956	0.30688	0.24373	0.16294	0.35527	0.29676	0.3171	0.24251	0.32601
896.57	0.23482	0.22951	0.31035	0.20043	0.4013	0.32003	0.42219	0.38658	0.35804	0.34714	0.43193	0.3724	0.31206	0.31731	0.338	0.41366	0.2954	0.33712	0.31788	0.32827	0.37398	0.38269	0.34224	0.36875	0.34951	0.33196	0.26131	0.31065	0.30404	0.24737	0.16104	0.35324	0.29994	0.31476	0.24333	0.32025
897.52	0.22152	0.2291	0.30668	0.2022	0.39696	0.31917	0.41806	0.38135	0.358	0.34341	0.42967	0.37075	0.31094	0.31702	0.33829	0.41109	0.2929	0.34067	0.31382	0.32604	0.3686	0.38118	0.34167	0.36504	0.34298	0.33056	0.25957	0.3107	0.30263	0.25165	0.15515	0.35336	0.29617	0.31331	0.24152	0.31548
898.48	0.21402	0.23558	0.31477	0.19798	0.39229	0.31848	0.41722	0.38544	0.36457	0.34479	0.4286	0.3698	0.30996	0.31994	0.33911	0.41019	0.2972	0.34206	0.31419	0.32835	0.37065	0.37628	0.34164	0.36258	0.34514	0.33069	0.2604	0.31097	0.30133	0.25408	0.15354	0.35473	0.29401	0.31239	0.24251	0.31543
899.43	0.19802	0.23682	0.31462	0.1983	0.39373	0.31559	0.41701	0.38729	0.36448	0.34384	0.43013	0.37046	0.31106	0.32211	0.33903	0.40965	0.30162	0.34297	0.31655	0.33112	0.37069	0.3755	0.3431	0.35847	0.34248	0.32467	0.26257	0.31795	0.30185	0.25347	0.14992	0.35721	0.29568	0.31063	0.24113	0.31542
900.39	0.19287	0.24168	0.31818	0.20388	0.39252	0.31574	0.41434	0.39061	0.36245	0.349	0.4356	0.37347	0.31372	0.33426	0.34155	0.41245	0.30577	0.34485	0.31577	0.33894	0.36944	0.37202	0.34416	0.36301	0.34176	0.32804	0.26459	0.32229	0.30245	0.25535	0.14988	0.36135	0.29567	0.31383	0.24468	0.31852
901.34	0.19531	0.24099	0.3138	0.20732	0.39035	0.31645	0.41191	0.38894	0.36166	0.35211	0.43726	0.37433	0.31127	0.33919	0.33927	0.41227	0.30572	0.34414	0.31566	0.33988	0.36751	0.36958	0.34338	0.36424	0.34144	0.32475	0.26521	0.32246	0.30409	0.25501	0.15149	0.36049	0.29527	0.31076	0.24374	0.31751
902.3	0.21347	0.24219	0.31203	0.20997	0.39711	0.31611	0.41338	0.39564	0.36552	0.35935	0.44319	0.37998	0.31954	0.34762	0.34355	0.41845	0.3143	0.3483	0.32032	0.34791	0.37474	0.36976	0.35172	0.3704	0.34724	0.32951	0.26606	0.32729	0.30365	0.25521	0.15672	0.36412	0.30159	0.31405	0.24839	0.32237
903.25	0.20852	0.24415	0.3069	0.21407	0.40217	0.31417	0.41309	0.3882	0.36245	0.36181	0.45034	0.38214	0.32044	0.35267	0.34653	0.42017	0.31413	0.34866	0.31873	0.34511	0.3735	0.36989	0.3532	0.37097	0.34215	0.33235	0.262	0.32415	0.30496	0.25364	0.1568	0.36473	0.30417	0.31831	0.25315	0.32306
904.2	0.21331	0.23926	0.30393	0.21344	0.40752	0.31772	0.41503	0.38935	0.36699	0.36559	0.45592	0.38428	0.32125	0.3604	0.34804	0.41975	0.31526	0.34809	0.32313	0.34402	0.37273	0.36157	0.35768	0.37392	0.34487	0.3322	0.26231	0.31996	0.3081	0.25334	0.16356	0.36627	0.30262	0.32194	0.25404	0.32316
905.16	0.21576	0.23264	0.30845	0.21565	0.41072	0.31838	0.41728	0.39044	0.3694	0.36783	0.46035	0.38929	0.32864	0.36355	0.34849	0.42679	0.32046	0.34957	0.33021	0.34219	0.37597	0.36127	0.3651	0.37733	0.34629	0.33276	0.2596	0.32206	0.30901	0.25551	0.16607	0.36758	0.30518	0.32322	0.25666	0.32667
906.09	0.22938	0.23767	0.32201	0.21953	0.42141	0.3241	0.42552	0.39749	0.38076	0.37677	0.47047	0.39798	0.33934	0.37562	0.35619	0.43698	0.33233	0.35997	0.34021	0.34943	0.38774	0.36669	0.37599	0.37972	0.35121	0.34057	0.26555	0.32758	0.31464	0.26219	0.17798	0.37546	0.30773	0.33423	0.26372	0.33485
907.04	0.21397	0.23493	0.31797	0.21881	0.42145	0.32508	0.42732	0.3979	0.38077	0.37839	0.4754	0.39926	0.3355	0.37762	0.35136	0.43892	0.33174	0.35822	0.33848	0.34851	0.38341	0.36424	0.37622	0.37541	0.34697	0.33828	0.26459	0.32704	0.31751	0.2623	0.18097	0.37518	0.305	0.33297	0.26116	0.33372
908	0.22704	0.23894	0.32019	0.22444	0.42778	0.33028	0.43247	0.40664	0.39118	0.38939	0.48406	0.40696	0.34281	0.38383	0.35673	0.44643	0.34112	0.36481	0.34778	0.35743	0.39253	0.36833	0.38909	0.38313	0.35205	0.34355	0.26999	0.33765	0.32079	0.26767	0.19053	0.37792	0.30974	0.3359	0.264	0.34104
908.95	0.22748	0.24191	0.31627	0.22999	0.42974	0.3335	0.43478	0.41368	0.39096	0.39322	0.49017	0.41127	0.34754	0.38745	0.35915	0.45007	0.34608	0.37206	0.3504	0.36283	0.39452	0.37312	0.39512	0.38328	0.35011	0.35073	0.27223	0.34266	0.31951	0.2685	0.19021	0.38033	0.31412	0.33605	0.26968	0.34215
909.9	0.2288	0.25179	0.31674	0.23266	0.43455	0.34103	0.4392	0.41876	0.39611	0.40341	0.49724	0.41536	0.34925	0.39332	0.36791	0.45607	0.3474	0.37814	0.3566	0.36842	0.39877	0.37969	0.40291	0.38425	0.35107	0.35539	0.27678	0.34914	0.32249	0.27395	0.19902	0.38513	0.31975	0.34149	0.27315	0.344
910.85	0.21982	0.24704	0.31089	0.23694	0.44177	0.3437	0.43894	0.42189	0.39634	0.40746	0.50499	0.41667	0.35092	0.39495	0.36841	0.45732	0.35448	0.37624	0.35685	0.36971	0.39613	0.38022	0.41231	0.39295	0.34902	0.35954	0.28113	0.35375	0.32431	0.27499	0.19748	0.38745	0.32356	0.34176	0.2756	0.34326
911.81	0.22915	0.25489	0.32634	0.24057	0.45253	0.35413	0.44378	0.42701	0.40785	0.41699	0.51304	0.42524	0.36097	0.40284	0.37694	0.46217	0.36129	0.38353	0.36678	0.37895	0.40416	0.38746	0.42713	0.40401	0.3504	0.36734	0.28993	0.36127	0.33125	0.28206	0.19922	0.39144	0.33417	0.34625	0.28542	0.35078
912.76	0.2409	0.26383	0.33659	0.24879	0.46282	0.36057	0.44762	0.43575	0.41632	0.42351	0.52411	0.43267	0.37006	0.41259	0.38031	0.47095	0.36713	0.38781	0.37541	0.38644	0.40713	0.39357	0.43854	0.40974	0.35097	0.3783	0.2985	0.37105	0.33931	0.28662	0.20596	0.39627	0.33927	0.35091	0.29425	0.35156
913.71	0.24599	0.26663	0.34491	0.2519	0.47026	0.371	0.45563	0.44464	0.43163	0.43666	0.53445	0.44104	0.37634	0.42159	0.3879	0.47893	0.37463	0.39329	0.38737	0.39783	0.41489	0.40488	0.45994	0.4221	0.35415	0.38691	0.30745	0.37923	0.3437	0.2961	0.21728	0.40131	0.34573	0.35585	0.30283	0.35947
914.67	0.2411	0.26453	0.35489	0.25623	0.48051	0.37539	0.46159	0.45158	0.43573	0.44122	0.54287	0.44802	0.37816	0.42257	0.38992	0.48065	0.3835	0.39935	0.39255	0.40801	0.41792	0.40779	0.4696	0.42958	0.35401	0.39464	0.31673	0.38585	0.3479	0.298	0.22082	0.40185	0.34767	0.35644	0.30926	0.36579
915.62	0.24774	0.27403	0.37069	0.25728	0.48818	0.38408	0.46855	0.46038	0.44452	0.4523	0.5521	0.45762	0.38246	0.42767	0.39619	0.49156	0.38429	0.41064	0.40581	0.41477	0.42488	0.4196	0.48367	0.4352	0.35877	0.40234	0.32097	0.39015	0.35406	0.30278	0.22654	0.40713	0.35156	0.36402	0.3164	0.3754
916.57	0.24896	0.27362	0.37856	0.26174	0.49688	0.38525	0.47461	0.46911	0.44665	0.46048	0.56183	0.464	0.3889	0.43166	0.40151	0.50003	0.39035	0.41891	0.41235	0.42107	0.4241	0.4279	0.49454	0.44512	0.36125	0.41324	0.32405	0.3964	0.35745	0.30518	0.23205	0.41076	0.3509	0.37015	0.32386	0.38079
917.52	0.25062	0.27367	0.38741	0.26818	0.50066	0.39597	0.48138	0.4772	0.45156	0.4719	0.56739	0.46848	0.39685	0.43762	0.41085	0.50688	0.39388	0.42647	0.41775	0.42305	0.42661	0.43877	0.5083	0.45378	0.36559	0.42115	0.33281	0.4023	0.36221	0.311	0.23303	0.41538	0.35588	0.37715	0.33221	0.38944
918.47	0.26085	0.28303	0.40574	0.27785	0.51014	0.40214	0.48683	0.48438	0.45503	0.48416	0.57366	0.47619	0.40648	0.44149	0.41841	0.5165	0.40344	0.43885	0.41929	0.42789	0.43469	0.44739	0.51463	0.46517	0.36997	0.4293	0.3393	0.41234	0.36987	0.31802	0.236	0.42035	0.36144	0.38442	0.33591	0.39759
919.43	0.27483	0.28933	0.41829	0.28642	0.51532	0.41024	0.49301	0.49597	0.47216	0.49706	0.58132	0.4797	0.41988	0.44857	0.42822	0.52811	0.41022	0.44937	0.4233	0.43377	0.44323	0.45778	0.52865	0.47556	0.37541	0.43707	0.34517	0.42003	0.3766	0.32723	0.23732	0.42704	0.36914	0.39416	0.34241	0.40355
920.38	0.27989	0.29513	0.43387	0.298	0.52454	0.41858	0.50375	0.50947	0.48199	0.50724	0.58789	0.48716	0.42959	0.45756	0.43829	0.54011	0.42455	0.45694	0.42802	0.44443	0.45375	0.46764	0.54108	0.48823	0.38162	0.4467	0.35364	0.43382	0.38245	0.33666	0.24397	0.43376	0.37708	0.39819	0.35025	0.41025
921.31	0.29012	0.30256	0.44542	0.30771	0.53221	0.42875	0.50968	0.51853	0.49681	0.52039	0.59063	0.49556	0.43912	0.46385	0.44525	0.54826	0.43679	0.46417	0.43698	0.44795	0.46336	0.48091	0.54917	0.49616	0.38939	0.4552	0.36189	0.44263	0.38926	0.346	0.24586	0.44043	0.38534	0.40757	0.35299	0.41749
922.26	0.29272	0.30386	0.44754	0.30166	0.53841	0.43198	0.51451	0.52646	0.50307	0.52775	0.59058	0.50058	0.44416	0.46483	0.44983	0.55354	0.44571	0.46979	0.44041	0.45536	0.47373	0.48955	0.55165	0.50771	0.39437	0.45768	0.3617	0.44557	0.39125	0.35271	0.24888	0.4455	0.38911	0.40932	0.35232	0.42201
923.21	0.29809	0.30932	0.45468	0.30236	0.54324	0.43691	0.5234	0.53026	0.51174	0.53426	0.59303	0.50676	0.44966	0.47033	0.45671	0.56214	0.45159	0.47489	0.44713	0.45979	0.47466	0.49979	0.55533	0.51391	0.39865	0.46409	0.36659	0.45121	0.39757	0.3573	0.24789	0.44972	0.3926	0.41244	0.35587	0.42389
924.16	0.30286	0.31589	0.45822	0.29899	0.54914	0.43971	0.52946	0.53606	0.51193	0.54449	0.59225	0.51352	0.45536	0.47581	0.46195	0.56748	0.46375	0.47553	0.45368	0.46011	0.48129	0.51202	0.55689	0.52173	0.40346	0.47082	0.37227	0.45655	0.40214	0.35951	0.24818	0.45192	0.39476	0.41119	0.3558	0.42686
925.11	0.31287	0.31492	0.45705	0.30161	0.55113	0.44491	0.53442	0.54143	0.52005	0.55244	0.59199	0.5159	0.46501	0.48303	0.46881	0.56902	0.47113	0.48062	0.45596	0.46183	0.48973	0.52082	0.55409	0.52867	0.40834	0.47658	0.37706	0.45801	0.40886	0.36379	0.24732	0.45359	0.39578	0.41613	0.35603	0.42718
926.06	0.31863	0.3204	0.45853	0.30135	0.5562	0.45319	0.54402	0.54522	0.52603	0.55931	0.59628	0.51746	0.47116	0.48691	0.47379	0.57764	0.48218	0.48574	0.45797	0.46788	0.49971	0.52872	0.56196	0.53446	0.41587	0.47904	0.38497	0.46344	0.41103	0.369	0.24915	0.45634	0.39853	0.41878	0.36118	0.42837
927.02	0.32402	0.32747	0.46794	0.31022	0.56071	0.46045	0.55391	0.55395	0.53824	0.56871	0.60305	0.52419	0.4793	0.49468	0.483	0.59039	0.49326	0.49411	0.4657	0.47647	0.50873	0.54008	0.57309	0.5401	0.42249	0.48774	0.39508	0.47275	0.41524	0.37569	0.2523	0.46278	0.40098	0.42705	0.3656	0.43352
927.97	0.33379	0.32141	0.47115	0.3125	0.56491	0.46251	0.55943	0.56065	0.54682	0.57616	0.60596	0.52658	0.49033	0.49432	0.48699	0.59462	0.50545	0.49754	0.47008	0.48053	0.51782	0.54465	0.57422	0.5466	0.42933	0.48659	0.39858	0.47221	0.41702	0.37879	0.25495	0.46367	0.40228	0.42929	0.36717	0.43488
928.92	0.34413	0.32412	0.47782	0.32444	0.56856	0.47336	0.56939	0.57043	0.56424	0.58511	0.61331	0.5341	0.4982	0.50091	0.49544	0.60341	0.51457	0.50796	0.47768	0.4933	0.52882	0.55232	0.58066	0.55276	0.43959	0.49167	0.40726	0.47683	0.42279	0.38722	0.26099	0.46912	0.40695	0.43785	0.37684	0.43837
929.87	0.34675	0.33456	0.48478	0.32932	0.57231	0.47806	0.57592	0.5762	0.57209	0.59046	0.61801	0.53789	0.50784	0.5012	0.50216	0.61244	0.52026	0.51657	0.48221	0.50151	0.52944	0.55533	0.58341	0.55901	0.4426	0.49388	0.41191	0.4833	0.42277	0.38938	0.26513	0.4738	0.40901	0.44063	0.38318	0.44198
930.82	0.35936	0.33876	0.49125	0.33701	0.57842	0.48352	0.58293	0.5872	0.57845	0.5993	0.6224	0.54533	0.51617	0.50923	0.51251	0.61706	0.53083	0.52599	0.48716	0.50771	0.53928	0.55889	0.58127	0.5657	0.44442	0.49724	0.41584	0.49158	0.42586	0.39344	0.27044	0.47706	0.4097	0.44348	0.38525	0.44408
931.75	0.36421	0.34426	0.4904	0.34601	0.58605	0.49277	0.58787	0.59285	0.58239	0.60939	0.62572	0.55136	0.52185	0.51621	0.51667	0.6171	0.54523	0.53402	0.49114	0.51239	0.54183	0.5621	0.57526	0.56958	0.44444	0.49707	0.41659	0.49588	0.42829	0.39541	0.27255	0.47775	0.41023	0.44639	0.39094	0.44237
932.7	0.37646	0.36338	0.49654	0.35461	0.59881	0.50936	0.5967	0.60909	0.59792	0.62629	0.63323	0.56099	0.53347	0.53389	0.52676	0.62628	0.56129	0.54537	0.49846	0.52627	0.55159	0.57575	0.57954	0.57766	0.45138	0.50853	0.42368	0.5077	0.43416	0.40475	0.28138	0.48707	0.41489	0.45786	0.39849	0.44698
933.65	0.38619	0.36972	0.50063	0.35451	0.61265	0.5193	0.60306	0.6168	0.60411	0.64043	0.63767	0.56546	0.54191	0.54027	0.53086	0.631	0.57381	0.55141	0.50321	0.52813	0.55882	0.58169	0.57663	0.58143	0.44883	0.50576	0.42294	0.51171	0.43776	0.41093	0.28434	0.49002	0.41549	0.46337	0.39838	0.44563
934.6	0.39537	0.37706	0.50062	0.36499	0.6223	0.52714	0.61081	0.62063	0.61452	0.65116	0.64379	0.57241	0.54555	0.54807	0.53778	0.63535	0.58354	0.55487	0.50949	0.53095	0.56881	0.58599	0.57272	0.58414	0.45012	0.50809	0.4236	0.5175	0.43795	0.41651	0.28771	0.48664	0.41837	0.4656	0.39977	0.44256
935.55	0.40769	0.38768	0.5065	0.37539	0.63067	0.53861	0.61937	0.62887	0.62874	0.66751	0.65239	0.582	0.55663	0.55743	0.5469	0.64187	0.59476	0.56173	0.51775	0.54089	0.57816	0.59253	0.56962	0.58842	0.45478	0.51136	0.4258	0.52181	0.44277	0.42197	0.29435	0.4917	0.42115	0.47157	0.40394	0.43949
936.5	0.42199	0.3974	0.519	0.38225	0.64616	0.54431	0.63075	0.64119	0.64318	0.68017	0.66367	0.59194	0.56787	0.5643	0.55305	0.64886	0.60309	0.56712	0.52527	0.54911	0.58721	0.59823	0.57183	0.59337	0.46111	0.51778	0.43289	0.52957	0.44855	0.4288	0.29936	0.49528	0.42373	0.47596	0.406	0.4403
937.45	0.43179	0.40023	0.5256	0.39399	0.65234	0.54887	0.63777	0.64317	0.64912	0.69041	0.67174	0.59815	0.57434	0.56923	0.55813	0.65247	0.60519	0.56991	0.52994	0.54888	0.59317	0.59601	0.56839	0.5917	0.46071	0.51589	0.43116	0.53597	0.45214	0.43135	0.30162	0.49322	0.42405	0.4735	0.40883	0.4404
938.4	0.4464	0.41124	0.54192	0.41374	0.66474	0.5616	0.64907	0.65428	0.6616	0.70263	0.68789	0.60918	0.58868	0.57987	0.57061	0.66317	0.61747	0.58069	0.53601	0.5565	0.60148	0.60064	0.57037	0.60351	0.4696	0.52682	0.43803	0.54641	0.4598	0.43411	0.31164	0.49731	0.43124	0.47546	0.41412	0.4464
939.32	0.4599	0.42508	0.56158	0.42684	0.68195	0.58014	0.66279	0.67234	0.67915	0.73241	0.70661	0.62112	0.6024	0.59672	0.58123	0.67667	0.63282	0.59155	0.54938	0.5657	0.61089	0.60891	0.57943	0.61518	0.47536	0.5344	0.44604	0.55575	0.47164	0.44355	0.31783	0.50642	0.43672	0.48647	0.42051	0.45305
940.27	0.46496	0.44289	0.58501	0.43901	0.69657	0.59456	0.67432	0.68621	0.69069	0.75086	0.72392	0.62852	0.61207	0.60652	0.59148	0.68699	0.64582	0.60098	0.5576	0.5693	0.6201	0.61734	0.58712	0.62114	0.48127	0.54063	0.45557	0.56162	0.4782	0.45175	0.32229	0.50968	0.44081	0.49222	0.42629	0.4606
941.22	0.48111	0.45346	0.60001	0.45967	0.71041	0.61174	0.69065	0.69567	0.70906	0.77277	0.73983	0.63787	0.62867	0.61821	0.60549	0.70015	0.65867	0.6091	0.56989	0.57727	0.63346	0.62162	0.59083	0.63035	0.48748	0.54821	0.45914	0.56689	0.48699	0.46017	0.3328	0.514	0.44739	0.50014	0.43263	0.46973
942.17	0.49888	0.47058	0.61606	0.47465	0.72889	0.63233	0.70603	0.71605	0.72809	0.79823	0.75954	0.65242	0.64471	0.62888	0.6196	0.71847	0.67295	0.6232	0.58179	0.59546	0.64846	0.62868	0.59872	0.64352	0.49726	0.55965	0.46923	0.57805	0.49342	0.46936	0.34123	0.52059	0.45366	0.51523	0.43875	0.47438
943.12	0.52416	0.49038	0.6396	0.49015	0.74793	0.64962	0.72029	0.73597	0.75098	0.82628	0.7775	0.66944	0.6601	0.6453	0.63371	0.73354	0.68911	0.63304	0.59663	0.6084	0.66318	0.63496	0.61222	0.65338	0.50746	0.56884	0.47892	0.58849	0.50195	0.48286	0.34931	0.52755	0.4567	0.52948	0.45121	0.48165
944.07	0.54144	0.50944	0.65656	0.49909	0.76843	0.66491	0.73534	0.7584	0.76563	0.83959	0.79245	0.68476	0.67558	0.65598	0.6498	0.74743	0.70702	0.64141	0.61048	0.62162	0.68115	0.64252	0.62112	0.65956	0.51402	0.58085	0.48833	0.59721	0.50845	0.4934	0.36036	0.5338	0.46369	0.53998	0.45827	0.49078
945.02	0.56555	0.5219	0.67506	0.51234	0.79039	0.68314	0.7556	0.77617	0.79169	0.86797	0.80928	0.69984	0.69127	0.6739	0.66482	0.76403	0.72058	0.6538	0.62488	0.64076	0.69872	0.64996	0.63326	0.6758	0.52341	0.59377	0.49741	0.61022	0.5225	0.50422	0.37283	0.54182	0.4735	0.55376	0.47012	0.50035
945.96	0.59158	0.54338	0.6964	0.52057	0.80827	0.70299	0.76974	0.79821	0.81175	0.89335	0.82707	0.71523	0.70542	0.69228	0.68022	0.77875	0.73566	0.66788	0.63615	0.66103	0.71492	0.65739	0.64707	0.68681	0.53498	0.60674	0.5093	0.62018	0.53132	0.51609	0.3858	0.55211	0.48049	0.56904	0.47954	0.50706
946.89	0.60602	0.55922	0.70609	0.5311	0.82244	0.71621	0.78402	0.81399	0.82864	0.90329	0.83698	0.72291	0.71695	0.70351	0.69001	0.78615	0.74627	0.67378	0.64574	0.66846	0.72815	0.662	0.65308	0.69539	0.54155	0.61472	0.51734	0.62494	0.53744	0.52579	0.39285	0.55646	0.48479	0.57365	0.48776	0.51799
947.84	0.61782	0.57644	0.71187	0.53683	0.83426	0.72954	0.80173	0.8293	0.84484	0.91749	0.84713	0.73094	0.73094	0.71593	0.69843	0.79525	0.75234	0.68178	0.65347	0.67934	0.73789	0.66831	0.65667	0.70436	0.54657	0.624	0.5216	0.63118	0.54192	0.534	0.40543	0.56114	0.49074	0.5845	0.49047	0.52495
948.79	0.63688	0.59207	0.72773	0.54701	0.84777	0.7471	0.81937	0.84024	0.86665	0.94447	0.86288	0.74319	0.74966	0.73474	0.70696	0.80634	0.75947	0.69541	0.6657	0.69761	0.75313	0.6745	0.66646	0.71894	0.55841	0.63384	0.53013	0.63975	0.55191	0.54492	0.4222	0.56819	0.49948	0.59771	0.50531	0.53646
949.74	0.65627	0.60469	0.72978	0.55059	0.85498	0.75742	0.82807	0.85374	0.87615	0.95428	0.86968	0.75239	0.76326	0.74354	0.71286	0.81351	0.76671	0.69795	0.6732	0.70475	0.7613	0.67409	0.66772	0.72275	0.56574	0.63921	0.53515	0.64081	0.5549	0.55392	0.43199	0.56846	0.50485	0.60549	0.51214	0.54518
950.68	0.65636	0.60695	0.7283	0.55175	0.85936	0.75946	0.83364	0.86093	0.8826	0.96022	0.87419	0.7537	0.77069	0.75105	0.71765	0.81944	0.76886	0.69851	0.67922	0.70684	0.76623	0.67362	0.6689	0.72668	0.56921	0.63852	0.53523	0.64189	0.55758	0.56002	0.4338	0.56706	0.50877	0.60949	0.51329	0.55169
951.63	0.6697	0.62011	0.73863	0.55129	0.86884	0.76805	0.84415	0.8706	0.88961	0.97749	0.88387	0.76027	0.78289	0.76038	0.72696	0.82944	0.77606	0.70293	0.68391	0.71326	0.76886	0.67394	0.6759	0.73136	0.57463	0.6425	0.5389	0.64489	0.56943	0.5661	0.44349	0.57086	0.51555	0.61763	0.51918	0.55572
952.58	0.6738	0.62584	0.74226	0.55341	0.87579	0.77323	0.84649	0.87641	0.89308	0.98412	0.88933	0.76005	0.79292	0.76358	0.73065	0.83478	0.7799	0.70454	0.68843	0.71998	0.76684	0.67132	0.68244	0.73294	0.58024	0.64746	0.54662	0.64403	0.57476	0.5696	0.4476	0.57177	0.51678	0.62163	0.52437	0.56268
953.5	0.66995	0.62194	0.73678	0.54594	0.87307	0.77026	0.84462	0.87914	0.88645	0.97706	0.8837	0.75789	0.79023	0.75645	0.72962	0.83133	0.77413	0.69633	0.68017	0.71648	0.75744	0.66402	0.67601	0.72489	0.57789	0.6478	0.54447	0.63897	0.57226	0.56945	0.44035	0.56787	0.51236	0.61774	0.51612	0.5585
954.45	0.66407	0.61155	0.73334	0.53838	0.87	0.76181	0.84246	0.87968	0.88009	0.96955	0.88057	0.75136	0.78947	0.75415	0.72777	0.8296	0.76818	0.69144	0.67557	0.7106	0.7461	0.65881	0.67183	0.71761	0.57327	0.64484	0.54322	0.63075	0.57079	0.56497	0.43693	0.56552	0.50933	0.61381	0.50819	0.55866
955.4	0.65929	0.60811	0.72976	0.532	0.8667	0.7575	0.84235	0.87612	0.87131	0.96271	0.87675	0.74803	0.78796	0.74993	0.72517	0.82651	0.76344	0.68793	0.66614	0.70753	0.73725	0.65393	0.66572	0.71116	0.5712	0.64228	0.54545	0.62416	0.5717	0.5623	0.43923	0.56298	0.50532	0.60992	0.50872	0.55534
956.35	0.64319	0.58364	0.72581	0.52168	0.86333	0.74767	0.83622	0.87279	0.86489	0.95112	0.87132	0.74421	0.78227	0.74279	0.72	0.82223	0.75779	0.68398	0.66352	0.70192	0.7304	0.65098	0.66252	0.70478	0.56753	0.63739	0.54535	0.61548	0.56601	0.55771	0.43697	0.5597	0.50207	0.61068	0.50778	0.55614
957.29	0.62399	0.56458	0.70716	0.50623	0.84973	0.73731	0.82621	0.86005	0.85133	0.93728	0.86231	0.73782	0.7673	0.73106	0.71105	0.8127	0.7435	0.67638	0.65407	0.68755	0.72158	0.6432	0.6491	0.69192	0.55816	0.62482	0.534	0.60598	0.55554	0.55162	0.4276	0.55236	0.50079	0.60328	0.50023	0.55087
958.24	0.61676	0.54755	0.68956	0.49401	0.84007	0.72439	0.81628	0.84831	0.8376	0.92212	0.85636	0.72544	0.76063	0.72263	0.70206	0.8028	0.73325	0.67176	0.64421	0.6725	0.71046	0.63541	0.64363	0.67888	0.555	0.61588	0.52718	0.59487	0.54889	0.54353	0.42402	0.5469	0.49626	0.59686	0.49796	0.55126
959.17	0.59356	0.53979	0.66719	0.47729	0.8285	0.71448	0.80539	0.83375	0.82279	0.90518	0.84559	0.71731	0.75002	0.7117	0.69203	0.79243	0.71837	0.6653	0.63555	0.66219	0.7009	0.62727	0.63573	0.67275	0.54741	0.60908	0.51824	0.5891	0.53999	0.53792	0.41838	0.54246	0.4901	0.59008	0.49686	0.54657
960.11	0.57536	0.52855	0.65199	0.45973	0.81903	0.7061	0.7959	0.82764	0.81309	0.88893	0.83712	0.71056	0.74018	0.70362	0.68362	0.78067	0.70663	0.65758	0.63264	0.65033	0.69036	0.62219	0.63014	0.66351	0.54197	0.60567	0.51294	0.58023	0.535	0.52955	0.40861	0.53764	0.48724	0.58327	0.49242	0.54669
961.06	0.5566	0.52109	0.62854	0.44597	0.80485	0.69556	0.78466	0.8164	0.79465	0.87025	0.82341	0.69919	0.72383	0.69171	0.67072	0.76821	0.69206	0.64694	0.61779	0.63668	0.67426	0.61015	0.61789	0.65322	0.53553	0.59758	0.50272	0.57075	0.528	0.52095	0.40035	0.53223	0.48019	0.57171	0.48274	0.54141
962.01	0.53224	0.5056	0.61766	0.43632	0.79599	0.68316	0.77547	0.80966	0.77646	0.85672	0.80646	0.69	0.71229	0.68075	0.66192	0.76127	0.68225	0.63696	0.60935	0.62705	0.66494	0.6007	0.6094	0.64532	0.53083	0.59179	0.49691	0.56438	0.52627	0.51313	0.39637	0.53022	0.47251	0.56495	0.47547	0.53691
962.95	0.50128	0.48598	0.58664	0.41787	0.7743	0.66372	0.75901	0.79177	0.75006	0.83051	0.78207	0.67524	0.68946	0.66455	0.64498	0.74906	0.66235	0.6222	0.59524	0.60735	0.64762	0.59167	0.58962	0.63509	0.51903	0.57836	0.48151	0.55036	0.51892	0.49867	0.38653	0.52149	0.46325	0.55456	0.46451	0.52501
963.9	0.48116	0.46602	0.56862	0.40572	0.75798	0.64673	0.74486	0.77963	0.72752	0.80981	0.76304	0.66028	0.66834	0.64492	0.63103	0.73766	0.64662	0.61046	0.58274	0.59223	0.63107	0.58233	0.57624	0.61804	0.5067	0.56675	0.46766	0.53566	0.51208	0.4848	0.37353	0.51502	0.45538	0.54446	0.45116	0.51429
964.82	0.46722	0.44983	0.54595	0.39132	0.74192	0.62969	0.7312	0.7634	0.70319	0.7855	0.74305	0.64499	0.65252	0.62118	0.61155	0.72658	0.62501	0.5981	0.56792	0.57484	0.61731	0.56456	0.56181	0.60232	0.49653	0.54965	0.44824	0.52728	0.50246	0.46998	0.36651	0.50836	0.44792	0.53218	0.44306	0.50253
965.77	0.43909	0.43547	0.52562	0.37233	0.71861	0.60938	0.7128	0.73909	0.67349	0.75698	0.72083	0.62774	0.63413	0.5991	0.59457	0.70826	0.60132	0.5841	0.55223	0.55186	0.59653	0.54906	0.538	0.58191	0.48091	0.53657	0.43317	0.51104	0.48778	0.45355	0.35359	0.4998	0.43869	0.51853	0.42977	0.4877
966.71	0.42175	0.42319	0.50293	0.35251	0.69623	0.5876	0.695	0.71862	0.6488	0.72172	0.70351	0.6105	0.61554	0.58245	0.57874	0.69197	0.58337	0.57081	0.53618	0.52993	0.57486	0.53394	0.51873	0.56307	0.46629	0.52528	0.41704	0.49327	0.47407	0.43669	0.33857	0.4905	0.42901	0.49956	0.42021	0.47653
967.66	0.40824	0.40923	0.49344	0.341	0.68307	0.57718	0.68193	0.70717	0.62833	0.7006	0.68945	0.60054	0.60084	0.56262	0.5673	0.68095	0.57065	0.56036	0.52579	0.51697	0.56009	0.51835	0.51003	0.54714	0.45611	0.51199	0.40707	0.48147	0.46334	0.42396	0.32768	0.48507	0.42391	0.48534	0.40817	0.46857
968.61	0.3811	0.39561	0.47092	0.32733	0.66396	0.56581	0.66726	0.69422	0.60827	0.68113	0.67602	0.59248	0.58382	0.54664	0.55471	0.66796	0.55573	0.54869	0.51304	0.50238	0.54334	0.50375	0.49858	0.53526	0.44597	0.50003	0.39604	0.46976	0.45236	0.41334	0.32111	0.4794	0.41765	0.47531	0.40138	0.46035
969.55	0.35963	0.3799	0.4539	0.31016	0.64521	0.55018	0.64921	0.67871	0.58411	0.65991	0.65572	0.58002	0.5643	0.52972	0.544	0.65451	0.53987	0.53563	0.49788	0.48406	0.52481	0.49561	0.48421	0.52147	0.43239	0.48779	0.38471	0.45561	0.44136	0.40085	0.30736	0.47183	0.40825	0.46286	0.3861	0.45169
970.47	0.35129	0.36137	0.44344	0.30182	0.63262	0.53951	0.63629	0.66626	0.56785	0.64316	0.64331	0.57136	0.54929	0.52002	0.53393	0.65057	0.52585	0.5225	0.49042	0.47278	0.5206	0.48786	0.482	0.51588	0.42473	0.4747	0.37199	0.44878	0.43584	0.39209	0.29971	0.46548	0.40462	0.45174	0.3777	0.44689
971.42	0.33876	0.34343	0.42567	0.28944	0.62254	0.53047	0.62512	0.65215	0.54714	0.63048	0.62689	0.56298	0.53286	0.50478	0.5234	0.63673	0.50966	0.51059	0.47939	0.46504	0.50812	0.47961	0.47543	0.50565	0.41572	0.45941	0.36037	0.43975	0.43288	0.38082	0.28994	0.45866	0.39763	0.44471	0.36901	0.43629
972.37	0.32345	0.33536	0.41984	0.28324	0.6123	0.52362	0.61768	0.64216	0.54189	0.61913	0.61903	0.55637	0.52221	0.49759	0.51705	0.63225	0.50069	0.50452	0.47231	0.46051	0.49973	0.47497	0.47028	0.50136	0.40943	0.45024	0.35295	0.43511	0.4304	0.37769	0.28446	0.45593	0.3941	0.43976	0.36628	0.42862
973.31	0.32454	0.32782	0.41587	0.27532	0.60639	0.51326	0.6096	0.63278	0.52902	0.60002	0.60893	0.54493	0.51267	0.4904	0.50655	0.62486	0.4854	0.49426	0.46222	0.44789	0.49187	0.46885	0.46315	0.4931	0.40691	0.43948	0.34535	0.42876	0.42414	0.37051	0.27686	0.45115	0.38854	0.4279	0.3581	0.41723
974.26	0.3035	0.31494	0.40191	0.26941	0.59533	0.50593	0.60113	0.62186	0.51649	0.5857	0.60151	0.53521	0.49739	0.48159	0.49752	0.61745	0.47417	0.48495	0.45467	0.43998	0.48471	0.46102	0.45718	0.4834	0.39781	0.42913	0.33657	0.42227	0.41731	0.36448	0.27116	0.44659	0.38465	0.41985	0.35037	0.40283
975.18	0.2917	0.31211	0.39699	0.2659	0.59175	0.50008	0.59547	0.62039	0.50966	0.57763	0.59516	0.53051	0.48997	0.47732	0.49374	0.60805	0.46957	0.48005	0.44765	0.44053	0.47907	0.45758	0.45313	0.47668	0.39396	0.42549	0.33594	0.41748	0.41689	0.36152	0.27103	0.44512	0.38191	0.41881	0.34579	0.39524
976.12	0.28169	0.30581	0.38462	0.25962	0.5775	0.49155	0.59065	0.6134	0.50144	0.56205	0.58826	0.52139	0.47669	0.46505	0.4832	0.59704	0.45226	0.46958	0.44055	0.42729	0.47434	0.45	0.44177	0.46519	0.38621	0.41622	0.32636	0.41	0.40859	0.35608	0.26774	0.44125	0.37931	0.41014	0.33664	0.38325
977.07	0.27704	0.30075	0.37628	0.25102	0.56796	0.48443	0.57962	0.6047	0.4888	0.55287	0.57983	0.51435	0.46839	0.45529	0.48001	0.58602	0.44143	0.45988	0.43341	0.41737	0.46792	0.44364	0.43634	0.45487	0.37626	0.40892	0.3186	0.40355	0.4034	0.3508	0.26161	0.43741	0.37355	0.40627	0.32807	0.37563
978.01	0.26845	0.29821	0.36774	0.24233	0.5609	0.48321	0.57478	0.59945	0.48415	0.54522	0.57604	0.51246	0.46192	0.44782	0.47832	0.57925	0.43487	0.45568	0.43052	0.41457	0.46203	0.44028	0.43457	0.44614	0.36771	0.40659	0.31465	0.40409	0.40574	0.35163	0.26179	0.43424	0.3709	0.40518	0.32187	0.36849
978.96	0.26941	0.29825	0.37567	0.23936	0.55378	0.48134	0.57316	0.59819	0.48214	0.54351	0.57368	0.51089	0.45605	0.44649	0.47516	0.57554	0.42777	0.45409	0.42921	0.40978	0.45902	0.43795	0.43651	0.44382	0.36688	0.40676	0.31255	0.40416	0.40491	0.35397	0.26238	0.43241	0.36989	0.4048	0.31908	0.36644
979.88	0.2679	0.29095	0.36643	0.23578	0.54432	0.47621	0.56751	0.5928	0.47498	0.53146	0.56842	0.50471	0.44395	0.43709	0.46722	0.56456	0.41502	0.44397	0.42403	0.39858	0.45022	0.4282	0.43269	0.43147	0.36171	0.39779	0.30074	0.39824	0.39839	0.34988	0.25188	0.42867	0.3658	0.39478	0.31082	0.35478
980.82	0.27366	0.29788	0.38253	0.23722	0.54666	0.47784	0.56662	0.59755	0.47713	0.53563	0.57371	0.50779	0.44781	0.44308	0.4695	0.56828	0.41711	0.44468	0.42649	0.3972	0.45063	0.42902	0.44191	0.43381	0.36368	0.40123	0.3064	0.40233	0.40198	0.35781	0.25563	0.43031	0.36626	0.39636	0.31161	0.35701
981.77	0.2682	0.29587	0.37122	0.23344	0.54459	0.47384	0.56432	0.59471	0.47251	0.52577	0.56928	0.50256	0.44141	0.43824	0.45978	0.56233	0.40724	0.43878	0.423	0.39015	0.44704	0.42253	0.43635	0.4291	0.36212	0.3959	0.30232	0.39894	0.39788	0.35504	0.25235	0.42779	0.36355	0.38827	0.30281	0.34897
982.71	0.26638	0.29401	0.37559	0.23469	0.54145	0.47016	0.56273	0.58853	0.46744	0.52436	0.56617	0.49817	0.43503	0.4376	0.45558	0.55507	0.40142	0.42945	0.42197	0.38506	0.44783	0.41926	0.43434	0.42382	0.36097	0.39317	0.29691	0.39146	0.39591	0.35211	0.24818	0.42559	0.36289	0.38137	0.29513	0.34143
983.63	0.26604	0.30271	0.37908	0.23305	0.54381	0.47145	0.56144	0.58628	0.46515	0.52328	0.5662	0.49661	0.43403	0.43675	0.45583	0.55162	0.4027	0.42394	0.42186	0.38032	0.44633	0.41883	0.43126	0.42253	0.35906	0.39288	0.29755	0.38511	0.39805	0.35295	0.24578	0.42774	0.3608	0.37839	0.29053	0.34042
984.58	0.27568	0.31924	0.38864	0.23319	0.54698	0.47574	0.56411	0.58914	0.47493	0.5255	0.56866	0.50114	0.43861	0.4398	0.45729	0.55525	0.40681	0.42825	0.42781	0.38211	0.45062	0.42156	0.43572	0.42925	0.3615	0.39786	0.30612	0.38693	0.40226	0.3582	0.25293	0.43066	0.362	0.38125	0.29024	0.34332
985.52	0.2762	0.31985	0.37972	0.23315	0.54335	0.47343	0.55964	0.58192	0.47153	0.51503	0.56133	0.49515	0.43246	0.43176	0.45315	0.54892	0.40183	0.42396	0.42667	0.38	0.44458	0.41739	0.42721	0.42455	0.35777	0.39086	0.29959	0.38053	0.39801	0.35395	0.25144	0.42847	0.35766	0.37616	0.27989	0.335
986.46	0.28676	0.33276	0.39935	0.24037	0.54982	0.47627	0.56134	0.58131	0.4777	0.51915	0.56769	0.49854	0.43817	0.43506	0.45815	0.54995	0.40362	0.42502	0.43333	0.38146	0.45053	0.42124	0.43338	0.43099	0.36165	0.3967	0.30501	0.38338	0.40122	0.36052	0.26154	0.43318	0.36019	0.37742	0.28428	0.33577
987.41	0.2845	0.33029	0.3921	0.23428	0.54847	0.47148	0.5564	0.58218	0.4814	0.51303	0.56434	0.4971	0.43977	0.43309	0.45248	0.54523	0.40091	0.42532	0.42956	0.37732	0.44843	0.41565	0.42771	0.43434	0.36426	0.39167	0.30353	0.37929	0.39921	0.35869	0.26193	0.43498	0.35783	0.3754	0.28591	0.33919
988.33	0.29136	0.32727	0.38433	0.23843	0.5495	0.47321	0.55732	0.58549	0.48328	0.50596	0.56475	0.49803	0.43869	0.4319	0.44885	0.54352	0.40147	0.42823	0.4304	0.37828	0.44414	0.40966	0.42591	0.43449	0.36687	0.39114	0.30169	0.38029	0.39932	0.35836	0.2688	0.43747	0.35821	0.37259	0.28386	0.33687
989.27	0.27886	0.31568	0.37563	0.2314	0.5457	0.47129	0.55663	0.57796	0.47579	0.49935	0.56274	0.49259	0.43325	0.42919	0.44558	0.53781	0.39449	0.42297	0.42684	0.37104	0.43529	0.40291	0.41702	0.42709	0.36206	0.38629	0.29482	0.37557	0.39467	0.35936	0.27002	0.43684	0.35486	0.36673	0.28002	0.33134
990.21	0.28553	0.31478	0.37782	0.23128	0.5499	0.47586	0.55951	0.58086	0.48069	0.50136	0.56677	0.49728	0.43577	0.43303	0.44716	0.53494	0.39991	0.4231	0.42901	0.37287	0.43423	0.40145	0.41655	0.43134	0.36294	0.39006	0.29856	0.37403	0.3988	0.36026	0.2753	0.4428	0.35566	0.36553	0.28693	0.33654
991.16	0.28178	0.30347	0.36861	0.22586	0.54242	0.47395	0.56095	0.58136	0.47427	0.49501	0.56004	0.4977	0.42859	0.42819	0.4414	0.52849	0.39538	0.424	0.42656	0.36984	0.42539	0.39488	0.40787	0.42509	0.36066	0.38572	0.2946	0.36697	0.39542	0.35483	0.26977	0.44223	0.35351	0.35981	0.28211	0.33344
992.08	0.28124	0.30629	0.36471	0.23291	0.54225	0.47882	0.56552	0.57811	0.4679	0.491	0.56047	0.50252	0.426	0.42322	0.44346	0.53006	0.39619	0.4249	0.42944	0.36657	0.42307	0.39588	0.40269	0.42711	0.35852	0.38294	0.29683	0.36608	0.39366	0.35391	0.27433	0.44337	0.35283	0.35582	0.28254	0.33152
993.02	0.28463	0.30251	0.36335	0.23176	0.54025	0.47346	0.56617	0.57289	0.46353	0.49082	0.55681	0.50556	0.42796	0.42038	0.44407	0.52798	0.39425	0.42124	0.42623	0.36259	0.41938	0.39549	0.3984	0.42537	0.35479	0.37843	0.29964	0.35957	0.39043	0.35268	0.27148	0.44257	0.35307	0.35318	0.28471	0.32783
993.96	0.28888	0.30283	0.35374	0.23651	0.53919	0.47085	0.56756	0.57227	0.45843	0.48948	0.55623	0.50982	0.42872	0.41802	0.44236	0.52529	0.39602	0.42253	0.42453	0.3598	0.41288	0.39715	0.39779	0.43099	0.3537	0.37805	0.30136	0.35325	0.38883	0.34576	0.26901	0.44411	0.3512	0.34861	0.28819	0.32838
994.9	0.28457	0.30251	0.35366	0.241	0.53834	0.47309	0.56958	0.56897	0.45155	0.49122	0.55832	0.51275	0.4312	0.41904	0.44081	0.52772	0.39314	0.42714	0.42609	0.35342	0.41095	0.39729	0.39718	0.43465	0.35767	0.37633	0.30169	0.35047	0.38733	0.34769	0.26543	0.4458	0.35505	0.34822	0.29005	0.32657
995.82	0.294	0.30705	0.34831	0.24394	0.54068	0.47416	0.57222	0.56852	0.44674	0.48981	0.5607	0.51294	0.43517	0.42314	0.43915	0.52951	0.39194	0.4258	0.42169	0.3483	0.40277	0.39918	0.39193	0.43325	0.35655	0.37575	0.30113	0.34945	0.38574	0.34428	0.26322	0.44853	0.35534	0.34689	0.29369	0.3259
996.77	0.30522	0.30523	0.34679	0.25148	0.5399	0.4792	0.57357	0.56901	0.44532	0.49639	0.56661	0.51372	0.43944	0.42693	0.43834	0.52979	0.3894	0.42728	0.42074	0.34643	0.3941	0.39709	0.39372	0.43604	0.35398	0.37926	0.30174	0.34978	0.38377	0.34203	0.25776	0.45103	0.35801	0.34861	0.29299	0.32682
997.71	0.30404	0.3097	0.34997	0.25899	0.54446	0.49277	0.57695	0.57497	0.44893	0.49684	0.57335	0.51737	0.44228	0.42989	0.43939	0.53018	0.39039	0.43025	0.42366	0.3461	0.39265	0.39742	0.39247	0.44161	0.35456	0.38132	0.30206	0.35174	0.38455	0.34279	0.25761	0.45319	0.36113	0.34754	0.29722	0.32996
998.65	0.30779	0.31725	0.35481	0.26887	0.55309	0.50234	0.58019	0.58131	0.45047	0.50295	0.57836	0.51921	0.44865	0.4366	0.44154	0.53331	0.39231	0.43305	0.4265	0.35112	0.39582	0.40039	0.38789	0.44326	0.35806	0.38411	0.30164	0.35613	0.38589	0.34473	0.25144	0.45693	0.36728	0.35375	0.30306	0.32982
999.57	0.31246	0.32454	0.34082	0.27227	0.56149	0.50679	0.58555	0.59033	0.45045	0.50497	0.5805	0.51867	0.4497	0.43798	0.44239	0.53663	0.39114	0.43275	0.4217	0.35542	0.39482	0.39965	0.38765	0.44267	0.35443	0.38755	0.29771	0.35874	0.38239	0.34005	0.24304	0.45921	0.36974	0.35521	0.30476	0.3269
1000.5	0.30407	0.32419	0.34143	0.27898	0.56301	0.51317	0.58836	0.59729	0.45096	0.51064	0.58667	0.52354	0.4485	0.43938	0.44411	0.53939	0.39772	0.433	0.42393	0.36098	0.39604	0.39615	0.38958	0.45016	0.35304	0.3894	0.29724	0.36107	0.38212	0.34229	0.239	0.46263	0.37324	0.35662	0.30548	0.32967
1001.5	0.30596	0.32096	0.35071	0.28174	0.57156	0.51793	0.5922	0.60737	0.45384	0.5134	0.58696	0.52822	0.4504	0.44377	0.44666	0.54301	0.40436	0.43604	0.42554	0.36646	0.40375	0.39712	0.38521	0.45343	0.3563	0.3896	0.29744	0.36353	0.38458	0.34395	0.23462	0.46904	0.3781	0.36153	0.31084	0.32869
1002.4	0.30717	0.31773	0.34164	0.28564	0.57313	0.51368	0.5931	0.61114	0.4492	0.51327	0.58637	0.52663	0.45228	0.44547	0.44828	0.54626	0.40383	0.43452	0.42472	0.37236	0.4058	0.39624	0.37995	0.45464	0.35957	0.3926	0.29358	0.36429	0.38325	0.33779	0.22528	0.47619	0.38129	0.36191	0.30983	0.32868
1003.3	0.31208	0.31027	0.33158	0.28484	0.57561	0.51386	0.59281	0.6135	0.44514	0.51266	0.58641	0.52985	0.45273	0.44333	0.44826	0.54808	0.40752	0.43108	0.42338	0.36953	0.40366	0.39191	0.37718	0.45574	0.35951	0.38971	0.28683	0.3653	0.37996	0.33446	0.21939	0.47852	0.38165	0.3597	0.30496	0.33092
1004.3	0.31599	0.30475	0.34096	0.28574	0.57408	0.51809	0.59618	0.61729	0.44223	0.51344	0.58834	0.53342	0.45271	0.44683	0.45159	0.54932	0.41021	0.42748	0.42572	0.37507	0.40407	0.39468	0.37439	0.4573	0.3629	0.39269	0.28897	0.36635	0.37938	0.33305	0.21693	0.48286	0.38241	0.36014	0.3049	0.33285
1005.2	0.31707	0.30759	0.3357	0.29193	0.58498	0.52239	0.60138	0.6248	0.44737	0.51567	0.59062	0.53639	0.45711	0.4523	0.46136	0.55707	0.41304	0.42832	0.42953	0.37751	0.41078	0.39741	0.37395	0.45807	0.3703	0.39865	0.28871	0.36812	0.3841	0.33195	0.21524	0.48671	0.38663	0.36263	0.31017	0.33357
1006.1	0.31321	0.31381	0.3258	0.2898	0.58359	0.51904	0.60407	0.62206	0.44153	0.50929	0.59126	0.53312	0.45571	0.45262	0.46359	0.55696	0.40973	0.42403	0.4287	0.37098	0.40674	0.39236	0.37273	0.45167	0.37032	0.4011	0.28265	0.36724	0.37925	0.32643	0.20828	0.48301	0.3829	0.35821	0.30429	0.3315
1007.1	0.32224	0.31868	0.32636	0.29212	0.58818	0.5238	0.60875	0.62559	0.44691	0.51292	0.59539	0.53736	0.45931	0.45647	0.46641	0.56307	0.40858	0.42558	0.42962	0.37095	0.40787	0.39075	0.37576	0.45289	0.37262	0.40421	0.28029	0.37417	0.38018	0.32885	0.20393	0.48034	0.38225	0.36126	0.30488	0.33432
1008	0.32133	0.3214	0.32969	0.29583	0.58712	0.52507	0.61287	0.63147	0.45173	0.51394	0.59666	0.53899	0.45937	0.45826	0.47367	0.56819	0.40542	0.4286	0.43223	0.37586	0.41119	0.39223	0.37834	0.45546	0.37543	0.41177	0.28238	0.37456	0.38308	0.32564	0.20237	0.47977	0.38181	0.36088	0.30675	0.33429
1008.9	0.31056	0.3147	0.31617	0.29804	0.58561	0.52341	0.60892	0.62984	0.45051	0.508	0.59333	0.53825	0.45697	0.45294	0.47555	0.56739	0.4011	0.42982	0.42643	0.36833	0.40575	0.38431	0.37367	0.45282	0.37266	0.40661	0.27543	0.37089	0.38062	0.32219	0.19201	0.47368	0.37951	0.35932	0.30295	0.33302
1009.9	0.31667	0.30568	0.32172	0.29618	0.57948	0.52372	0.60858	0.6325	0.44942	0.50578	0.59459	0.5382	0.46	0.45097	0.47752	0.56786	0.39886	0.42976	0.42577	0.37139	0.4049	0.38282	0.37277	0.45899	0.37083	0.40571	0.27254	0.3735	0.37705	0.32117	0.18921	0.47348	0.37859	0.35911	0.30233	0.33305
1010.8	0.31958	0.30259	0.32968	0.30161	0.58384	0.52773	0.61023	0.64359	0.44976	0.50955	0.59853	0.54121	0.46257	0.45146	0.48064	0.57505	0.40156	0.42979	0.42477	0.38168	0.40272	0.38109	0.37606	0.46425	0.37289	0.40913	0.27312	0.37542	0.38145	0.32182	0.19436	0.47567	0.3824	0.35811	0.30677	0.33981
1011.7	0.3083	0.28744	0.32617	0.29776	0.5808	0.52464	0.61055	0.64169	0.44303	0.50758	0.59569	0.53852	0.45896	0.44512	0.48088	0.57009	0.39634	0.42447	0.42221	0.37947	0.39603	0.37759	0.37068	0.46261	0.36919	0.40545	0.26844	0.36789	0.37518	0.31508	0.18945	0.4707	0.38023	0.3507	0.30633	0.33527
1012.7	0.30565	0.2776	0.32091	0.29136	0.57539	0.51903	0.6088	0.63764	0.43717	0.49948	0.59027	0.53127	0.45619	0.43783	0.47883	0.56556	0.38941	0.41799	0.41358	0.37099	0.38616	0.37043	0.36447	0.45777	0.3654	0.39962	0.26114	0.36085	0.36968	0.30877	0.17803	0.46364	0.37784	0.34028	0.30422	0.33021
1013.6	0.30695	0.27812	0.32748	0.29227	0.5762	0.51489	0.61199	0.64314	0.44012	0.4996	0.59606	0.53146	0.45971	0.44085	0.48175	0.57222	0.38794	0.41607	0.41714	0.37481	0.39131	0.36971	0.36842	0.46055	0.36987	0.40466	0.26268	0.36742	0.37157	0.30715	0.18297	0.46334	0.38115	0.33783	0.30697	0.33241
1014.5	0.30952	0.27619	0.31806	0.29035	0.57891	0.51085	0.61385	0.64107	0.44064	0.49576	0.59318	0.52737	0.45549	0.43851	0.47956	0.5731	0.38582	0.41449	0.41353	0.3718	0.38588	0.36548	0.36756	0.4552	0.37196	0.40377	0.26207	0.36509	0.37089	0.30406	0.17804	0.4559	0.37897	0.33071	0.30623	0.33143
1015.5	0.30748	0.27039	0.30194	0.28471	0.5735	0.50672	0.61342	0.63761	0.4417	0.49167	0.59115	0.5268	0.45382	0.4316	0.4783	0.57057	0.37997	0.41367	0.40996	0.36925	0.38386	0.36357	0.36087	0.45647	0.3703	0.40381	0.2577	0.36107	0.36676	0.30146	0.16801	0.44941	0.3748	0.32732	0.30621	0.32893
1016.4	0.31584	0.27579	0.29814	0.28266	0.56838	0.50108	0.6094	0.63331	0.43957	0.48089	0.59089	0.52103	0.4498	0.42991	0.4759	0.57012	0.37708	0.41294	0.40541	0.36633	0.38155	0.35715	0.3578	0.45256	0.37153	0.40733	0.25697	0.35688	0.36639	0.29744	0.16542	0.4446	0.37024	0.32401	0.30067	0.32809
1017.3	0.32266	0.27653	0.30183	0.28414	0.57071	0.50464	0.61149	0.636	0.44103	0.48049	0.59695	0.52346	0.44924	0.43167	0.47621	0.57383	0.38163	0.41764	0.41162	0.36996	0.38499	0.35647	0.35692	0.45609	0.37317	0.41383	0.26248	0.36155	0.37025	0.29954	0.17436	0.44563	0.36932	0.32782	0.30107	0.33269
1018.3	0.31653	0.27319	0.29219	0.28136	0.56459	0.49982	0.60852	0.62952	0.4389	0.47358	0.59347	0.52234	0.44442	0.42571	0.47169	0.56869	0.38297	0.41543	0.40803	0.36549	0.37849	0.35184	0.35192	0.454	0.36944	0.4128	0.25728	0.35459	0.36668	0.29805	0.16977	0.44098	0.3638	0.32273	0.30173	0.33125
1019.2	0.30788	0.27748	0.28558	0.28163	0.55982	0.49462	0.60378	0.62326	0.43475	0.46454	0.59077	0.5189	0.43939	0.41974	0.46849	0.56126	0.37753	0.4133	0.40452	0.35951	0.37201	0.34543	0.34463	0.45191	0.3674	0.4138	0.25535	0.34973	0.36505	0.28908	0.16478	0.43553	0.35798	0.31496	0.29491	0.33015
1020.1	0.30261	0.27988	0.28707	0.28107	0.56239	0.49107	0.60003	0.62049	0.43475	0.46059	0.59014	0.51402	0.43451	0.42087	0.46762	0.56012	0.37731	0.41388	0.40513	0.35746	0.36823	0.34518	0.34595	0.45319	0.37218	0.41743	0.25844	0.34963	0.36832	0.28584	0.16541	0.43654	0.35503	0.31034	0.29494	0.3311
1021.1	0.29486	0.27547	0.27902	0.27831	0.5592	0.48616	0.59473	0.61503	0.43164	0.45508	0.58639	0.51154	0.43076	0.41662	0.46686	0.5561	0.37517	0.4125	0.40113	0.35295	0.36568	0.3446	0.34369	0.45088	0.36936	0.41702	0.25738	0.34636	0.36651	0.28341	0.16125	0.43198	0.35466	0.30684	0.29589	0.33039
1022	0.28742	0.27662	0.26712	0.27991	0.55909	0.4791	0.591	0.61203	0.42892	0.451	0.58537	0.50741	0.42733	0.414	0.46537	0.55508	0.37193	0.41138	0.39578	0.35606	0.36198	0.34081	0.3432	0.45148	0.3714	0.41643	0.25804	0.3437	0.3654	0.27696	0.15722	0.43044	0.3553	0.30199	0.2971	0.33213
1022.9	0.28959	0.2726	0.25831	0.27358	0.56019	0.4701	0.58543	0.60176	0.42412	0.44514	0.5817	0.50167	0.42398	0.41056	0.46106	0.54995	0.36475	0.40866	0.39158	0.35617	0.35437	0.33999	0.34253	0.44959	0.37427	0.41816	0.26119	0.33856	0.36442	0.26962	0.1548	0.42769	0.35364	0.29719	0.29198	0.334
1023.9	0.28282	0.26322	0.25103	0.26987	0.55661	0.46306	0.57963	0.58883	0.41831	0.44288	0.57861	0.49901	0.41974	0.40708	0.45621	0.54678	0.3607	0.40829	0.38431	0.35622	0.35175	0.34167	0.34352	0.44677	0.37206	0.41741	0.26215	0.33277	0.36368	0.27148	0.15414	0.42561	0.35327	0.29584	0.29148	0.33548
1024.8	0.28313	0.26305	0.24375	0.26763	0.55178	0.45783	0.57865	0.57561	0.41661	0.43397	0.57407	0.49623	0.41502	0.40412	0.45609	0.5442	0.35476	0.40939	0.38027	0.35732	0.3521	0.33994	0.34641	0.44321	0.37053	0.41554	0.26067	0.32953	0.36046	0.2719	0.1546	0.42096	0.35806	0.2933	0.28673	0.33706
1025.7	0.27672	0.27026	0.24087	0.26977	0.55323	0.45181	0.57873	0.57241	0.41855	0.43185	0.57473	0.49585	0.41256	0.40473	0.45401	0.54235	0.35584	0.41389	0.38122	0.36038	0.35325	0.34291	0.35	0.44698	0.37466	0.41565	0.25974	0.32976	0.36066	0.26989	0.15736	0.4235	0.36091	0.29238	0.28893	0.34467
1026.7	0.26284	0.26502	0.23394	0.26358	0.54722	0.44579	0.56975	0.56026	0.4169	0.4223	0.56661	0.49101	0.40678	0.39963	0.44977	0.53226	0.34989	0.41242	0.37507	0.35086	0.35136	0.3451	0.34543	0.44048	0.37113	0.41229	0.2527	0.32267	0.35359	0.26926	0.14971	0.41726	0.36049	0.2908	0.28268	0.34195
1027.6	0.26104	0.27212	0.2433	0.26525	0.54234	0.44711	0.56624	0.55595	0.41583	0.41639	0.56344	0.48858	0.40223	0.3957	0.44813	0.52815	0.34665	0.41656	0.37438	0.34707	0.35028	0.34818	0.34499	0.44001	0.36795	0.41199	0.24958	0.32068	0.3492	0.27231	0.14614	0.41437	0.36142	0.29112	0.28168	0.34324
1028.5	0.25739	0.28199	0.24832	0.26407	0.53614	0.44419	0.56286	0.55219	0.41671	0.40992	0.56126	0.4859	0.4014	0.39532	0.4491	0.52564	0.34293	0.41809	0.37462	0.34637	0.35285	0.34902	0.34562	0.43824	0.37025	0.40987	0.24798	0.31923	0.3459	0.27274	0.14533	0.41416	0.36561	0.29507	0.28103	0.34482
1029.4	0.24547	0.27984	0.25246	0.26463	0.53019	0.43984	0.5584	0.54267	0.41378	0.40754	0.5587	0.48298	0.3999	0.39316	0.4467	0.51975	0.34363	0.41834	0.37772	0.3425	0.35021	0.35059	0.34135	0.43492	0.367	0.40634	0.2476	0.31468	0.34342	0.27056	0.13783	0.41266	0.36429	0.29477	0.27999	0.34336
1030.4	0.24494	0.27898	0.25728	0.26194	0.52747	0.43803	0.55256	0.53414	0.40967	0.39915	0.54948	0.47866	0.39685	0.38977	0.44722	0.51873	0.3393	0.41824	0.37495	0.33831	0.34596	0.35247	0.33783	0.43032	0.3646	0.40406	0.24619	0.30986	0.34272	0.27423	0.13257	0.40878	0.36368	0.29007	0.27499	0.33998
1031.3	0.25348	0.29265	0.26754	0.2617	0.52599	0.43319	0.55297	0.52383	0.40663	0.39867	0.54665	0.47729	0.39609	0.39144	0.44715	0.51936	0.33991	0.42396	0.37795	0.34047	0.34631	0.3552	0.33872	0.42879	0.36546	0.40295	0.24844	0.30903	0.34566	0.27714	0.13595	0.4106	0.36428	0.28901	0.27416	0.34411
1032.2	0.25424	0.29494	0.26856	0.2659	0.52634	0.42952	0.55268	0.51709	0.40654	0.39939	0.54147	0.47506	0.39473	0.39389	0.4501	0.51811	0.34143	0.42418	0.37767	0.3437	0.35053	0.35634	0.33811	0.42758	0.36807	0.39695	0.24874	0.30641	0.34785	0.27632	0.13789	0.41286	0.36925	0.28629	0.2732	0.34682
1033.2	0.24759	0.28984	0.2609	0.25618	0.52114	0.42387	0.54438	0.50658	0.39892	0.38736	0.53137	0.46974	0.38736	0.38756	0.44444	0.51116	0.33205	0.42128	0.37193	0.33295	0.34677	0.34894	0.33214	0.41857	0.36031	0.38913	0.2411	0.29793	0.34113	0.27221	0.12632	0.40556	0.36711	0.27456	0.26703	0.34261
1034.1	0.25371	0.29372	0.26153	0.25363	0.52145	0.42355	0.54118	0.50283	0.39422	0.38045	0.52592	0.46755	0.388	0.38777	0.44272	0.5099	0.32934	0.42692	0.36566	0.33093	0.3427	0.35117	0.32933	0.41509	0.35877	0.38489	0.23566	0.29221	0.3367	0.27157	0.12273	0.40273	0.3665	0.26835	0.26598	0.34038
1035	0.24773	0.29048	0.25392	0.24967	0.51695	0.42229	0.53669	0.49216	0.38497	0.37413	0.52156	0.46485	0.38564	0.3848	0.43538	0.5035	0.31889	0.42485	0.36504	0.32493	0.33406	0.34328	0.3249	0.40746	0.35298	0.37488	0.22844	0.28473	0.32916	0.26693	0.11572	0.39916	0.36439	0.26451	0.25793	0.33691
1036	0.23892	0.28516	0.23942	0.24556	0.50938	0.41863	0.52716	0.48317	0.37215	0.36104	0.51361	0.45809	0.37809	0.37585	0.42691	0.4973	0.30433	0.41637	0.35572	0.31344	0.32352	0.33556	0.3218	0.39869	0.34457	0.36461	0.2195	0.27528	0.31844	0.26239	0.10015	0.39147	0.36132	0.25196	0.24981	0.33001
1036.9	0.22215	0.27726	0.22411	0.22889	0.50296	0.40533	0.51626	0.4693	0.3551	0.34018	0.49971	0.44887	0.36898	0.36948	0.41736	0.48904	0.28907	0.40883	0.34731	0.30033	0.31104	0.32584	0.31231	0.38443	0.33205	0.35319	0.20674	0.26187	0.30619	0.25203	0.083167	0.37969	0.35055	0.23818	0.23888	0.31992
1037.8	0.22066	0.27975	0.22131	0.22756	0.50302	0.39877	0.51385	0.46113	0.34816	0.33806	0.49417	0.44564	0.36552	0.36917	0.41455	0.48714	0.28945	0.40636	0.34805	0.29766	0.30417	0.32599	0.31053	0.37785	0.32941	0.34627	0.20278	0.25693	0.30216	0.24969	0.076744	0.37862	0.34973	0.23194	0.23619	0.3142
1038.8	0.2051	0.263	0.2014	0.21738	0.49255	0.38464	0.50373	0.45011	0.33815	0.32407	0.4807	0.43669	0.35256	0.35608	0.40625	0.47572	0.26928	0.39256	0.33898	0.28504	0.29682	0.31373	0.30275	0.36245	0.32004	0.33051	0.19049	0.24593	0.29048	0.24485	0.063269	0.37081	0.3457	0.22115	0.22642	0.3045
1039.7	0.18887	0.25547	0.18978	0.20873	0.48217	0.37222	0.49274	0.43906	0.32953	0.31436	0.46714	0.43004	0.33997	0.34884	0.40113	0.46818	0.25633	0.38533	0.32549	0.2731	0.28923	0.30634	0.29195	0.34984	0.30971	0.31941	0.18137	0.23577	0.28074	0.23816	0.048214	0.36149	0.34058	0.20396	0.22077	0.29551
1040.6	0.1743	0.24445	0.18745	0.19468	0.47701	0.36607	0.49032	0.43313	0.32917	0.30665	0.45832	0.43085	0.33475	0.35015	0.39981	0.46282	0.25179	0.3846	0.32503	0.26786	0.28405	0.30052	0.28463	0.34265	0.3074	0.30906	0.17366	0.22859	0.27489	0.23575	0.046227	0.35843	0.34015	0.19654	0.2172	0.28828
1041.5	0.16951	0.24621	0.1822	0.19108	0.46569	0.36259	0.48568	0.42496	0.32675	0.30297	0.45253	0.43027	0.33058	0.34216	0.39262	0.45693	0.2468	0.3817	0.31992	0.25587	0.28225	0.29164	0.27603	0.33446	0.30265	0.29914	0.1639	0.22231	0.26865	0.23471	0.039579	0.35287	0.3394	0.1856	0.20925	0.27793
1042.5	0.1707	0.24574	0.17546	0.18874	0.46192	0.36209	0.48268	0.42268	0.32545	0.29687	0.44745	0.43174	0.33065	0.34205	0.39106	0.45364	0.24	0.38296	0.31434	0.25438	0.27994	0.28788	0.27041	0.33186	0.29816	0.29611	0.15635	0.21884	0.26492	0.23464	0.040002	0.35062	0.33827	0.18118	0.20444	0.27601
1043.4	0.16948	0.25622	0.178	0.1845	0.46155	0.35972	0.48038	0.41464	0.31583	0.29532	0.44202	0.43511	0.33191	0.34046	0.38585	0.4518	0.2401	0.38507	0.31277	0.24535	0.27433	0.28434	0.26479	0.33144	0.29245	0.29198	0.15126	0.21581	0.26248	0.23503	0.035186	0.34613	0.33626	0.17122	0.199	0.2742
1044.3	0.18082	0.26341	0.18344	0.18703	0.46098	0.35907	0.48403	0.41398	0.31482	0.29985	0.44376	0.44197	0.33723	0.33929	0.38696	0.45362	0.24007	0.38662	0.31896	0.24897	0.27789	0.28541	0.26895	0.33997	0.29082	0.29122	0.15095	0.21616	0.26749	0.23921	0.040707	0.34946	0.3393	0.17496	0.19798	0.2739
1045.2	0.18631	0.2577	0.1825	0.18615	0.45938	0.35159	0.4801	0.40714	0.30995	0.29848	0.44387	0.44537	0.34288	0.33478	0.3836	0.45466	0.236	0.38124	0.3155	0.2442	0.28197	0.28756	0.2683	0.33723	0.28425	0.28829	0.14902	0.21455	0.2686	0.23903	0.035864	0.34519	0.33854	0.17321	0.19555	0.26976
1046.2	0.18913	0.25114	0.17938	0.18293	0.46437	0.35127	0.47933	0.40703	0.30931	0.30241	0.44648	0.45122	0.34372	0.33498	0.38887	0.45928	0.23483	0.38215	0.31706	0.24726	0.27876	0.2936	0.26879	0.33729	0.27918	0.28676	0.15175	0.21806	0.27127	0.2423	0.03602	0.34879	0.3392	0.17732	0.19818	0.26919
1047.1	0.18185	0.2414	0.17706	0.17681	0.4579	0.3422	0.47718	0.40131	0.30465	0.30103	0.44551	0.45461	0.33936	0.33157	0.38674	0.45634	0.23046	0.37514	0.31507	0.24261	0.2764	0.29144	0.26953	0.33604	0.27479	0.27674	0.15052	0.21455	0.27228	0.23923	0.031962	0.34334	0.33797	0.17447	0.19655	0.26504
1048	0.18201	0.23973	0.16687	0.17392	0.45373	0.34268	0.47921	0.40392	0.30982	0.30197	0.45069	0.46044	0.34078	0.33758	0.39116	0.45911	0.23268	0.37364	0.31535	0.24541	0.28326	0.29221	0.27428	0.33779	0.27398	0.27724	0.15	0.21538	0.27704	0.23857	0.033682	0.3437	0.33996	0.17787	0.19987	0.26461
1049	0.17686	0.23532	0.15697	0.16524	0.45389	0.33849	0.47762	0.40273	0.30706	0.29699	0.45321	0.46478	0.34099	0.34078	0.3886	0.45732	0.23909	0.3702	0.31266	0.24234	0.2878	0.29029	0.27582	0.33298	0.27359	0.2741	0.14714	0.21433	0.27577	0.23625	0.03016	0.34104	0.3395	0.17397	0.20369	0.26145
1049.9	0.18065	0.23913	0.15519	0.16561	0.45389	0.34068	0.47914	0.40414	0.30913	0.30048	0.45248	0.46859	0.33527	0.33899	0.39087	0.45611	0.24305	0.3727	0.31271	0.24295	0.28901	0.28567	0.27647	0.33334	0.27175	0.27416	0.14635	0.21378	0.27933	0.2346	0.029174	0.34205	0.34057	0.17139	0.20481	0.26186
1050.8	0.17906	0.24383	0.15786	0.16286	0.44827	0.34049	0.4802	0.40394	0.30568	0.30063	0.45358	0.47301	0.33541	0.34265	0.39087	0.45655	0.24463	0.37254	0.31049	0.24329	0.29422	0.28235	0.27664	0.33401	0.27062	0.27346	0.14725	0.21143	0.28082	0.23857	0.029295	0.3386	0.34111	0.16759	0.20816	0.26124
1051.7	0.17846	0.24098	0.15135	0.15389	0.44616	0.3407	0.47824	0.40169	0.302	0.29748	0.45197	0.47501	0.33564	0.34338	0.38981	0.45283	0.24498	0.3693	0.30914	0.23877	0.29451	0.28026	0.27019	0.33246	0.26656	0.27294	0.1418	0.20489	0.27838	0.23741	0.022184	0.33651	0.33842	0.16167	0.20917	0.25836
1052.7	0.1813	0.23882	0.15778	0.15186	0.44529	0.3345	0.47386	0.39807	0.29634	0.29793	0.451	0.47594	0.33308	0.34284	0.38776	0.44915	0.24772	0.36468	0.31215	0.23791	0.29083	0.27949	0.26782	0.32725	0.26387	0.27065	0.142	0.20062	0.27805	0.23659	0.020936	0.3326	0.33298	0.1602	0.2087	0.25317
1053.6	0.17545	0.23357	0.15102	0.14475	0.43807	0.33268	0.46905	0.39376	0.29682	0.29419	0.44765	0.47409	0.32965	0.33912	0.38693	0.44593	0.24207	0.36179	0.30629	0.23156	0.28696	0.27495	0.26172	0.32282	0.25866	0.26367	0.1375	0.19448	0.27325	0.23533	0.018004	0.3285	0.33002	0.15724	0.20732	0.25011
1054.5	0.167	0.24214	0.1469	0.142	0.43358	0.32857	0.46745	0.39268	0.29054	0.28981	0.44975	0.47211	0.33006	0.34559	0.38703	0.4442	0.24158	0.35651	0.30201	0.23013	0.28419	0.27347	0.26331	0.32046	0.25499	0.26495	0.13181	0.18779	0.26919	0.23593	0.017765	0.32374	0.32699	0.1572	0.20919	0.2487
1055.4	0.16544	0.228	0.13715	0.13543	0.43175	0.32038	0.4652	0.39116	0.28991	0.28384	0.44868	0.46836	0.32592	0.34447	0.3828	0.4374	0.23852	0.34972	0.29849	0.22671	0.27922	0.26808	0.25984	0.31846	0.2479	0.25976	0.12428	0.17998	0.26302	0.22918	0.015392	0.32029	0.32397	0.1549	0.20453	0.24903
1056.4	0.1664	0.22708	0.14231	0.14005	0.43428	0.31976	0.46706	0.39224	0.2956	0.28493	0.45271	0.46578	0.33043	0.34486	0.38311	0.44102	0.24396	0.34917	0.29955	0.22633	0.2774	0.26692	0.26351	0.32204	0.24656	0.25926	0.12448	0.1781	0.26193	0.22916	0.021232	0.31792	0.32506	0.15434	0.20247	0.25085
1057.3	0.15996	0.2208	0.12951	0.13337	0.42902	0.31866	0.46735	0.39474	0.29894	0.28175	0.45043	0.46511	0.32865	0.34312	0.38327	0.44011	0.23912	0.34812	0.29346	0.2241	0.27686	0.26374	0.26154	0.31999	0.24269	0.25419	0.12027	0.17173	0.25559	0.22702	0.018433	0.31684	0.32743	0.15035	0.20088	0.25072
1058.2	0.15512	0.21669	0.1333	0.13609	0.42712	0.31688	0.47121	0.39528	0.29786	0.28613	0.45084	0.46174	0.32697	0.34393	0.38385	0.44253	0.24429	0.34838	0.29658	0.22648	0.27429	0.26636	0.26324	0.32063	0.23991	0.25392	0.12136	0.16711	0.2544	0.23127	0.020808	0.31711	0.32704	0.15005	0.19814	0.25011
1059.2	0.15304	0.20126	0.12482	0.13354	0.42532	0.3159	0.47102	0.39464	0.30278	0.28451	0.4495	0.45984	0.32635	0.34236	0.37933	0.44179	0.24528	0.34675	0.29863	0.22553	0.27467	0.26365	0.25849	0.32388	0.23635	0.24525	0.11771	0.16474	0.25175	0.23132	0.020847	0.31753	0.32629	0.1462	0.19575	0.24836
1060.1	0.14886	0.20467	0.11509	0.13628	0.42111	0.31546	0.46901	0.39295	0.30108	0.28328	0.4487	0.45944	0.32781	0.3414	0.37982	0.4453	0.2449	0.34864	0.29864	0.22599	0.27287	0.26439	0.26071	0.32703	0.23644	0.24241	0.11275	0.1613	0.25208	0.23154	0.021361	0.31699	0.32698	0.142	0.19516	0.24632
1061	0.15484	0.198	0.11031	0.13919	0.41696	0.31719	0.47047	0.39487	0.29552	0.28622	0.44895	0.46189	0.32538	0.34471	0.37884	0.45255	0.24721	0.35212	0.30069	0.22738	0.27376	0.26772	0.26536	0.33025	0.23539	0.24065	0.111	0.16099	0.25435	0.23608	0.02587	0.32044	0.32959	0.14456	0.19539	0.24846
1061.9	0.16143	0.19608	0.1186	0.14903	0.41673	0.31441	0.47127	0.39376	0.29248	0.28505	0.45133	0.45883	0.3271	0.34722	0.37932	0.45563	0.25203	0.3512	0.30407	0.22737	0.2716	0.26744	0.26202	0.33581	0.23548	0.23759	0.10792	0.15781	0.25453	0.23739	0.030769	0.32237	0.33021	0.14589	0.19566	0.25067
1062.8	0.17146	0.19921	0.11839	0.14688	0.42097	0.31521	0.47271	0.39519	0.29178	0.28233	0.45073	0.46014	0.33152	0.35518	0.37937	0.45862	0.25306	0.34772	0.30677	0.22905	0.27141	0.26572	0.25774	0.33956	0.2349	0.23892	0.10555	0.15863	0.25228	0.23613	0.033288	0.32277	0.33249	0.14228	0.19489	0.25296
1063.8	0.17095	0.20104	0.11749	0.15058	0.42048	0.31715	0.47378	0.39245	0.28697	0.28406	0.45218	0.45773	0.3295	0.35267	0.37987	0.45944	0.25101	0.3468	0.30676	0.2249	0.26395	0.26333	0.25667	0.33886	0.23381	0.23477	0.10473	0.15262	0.24693	0.23722	0.035885	0.32042	0.33387	0.14179	0.19552	0.25599
1064.7	0.18133	0.20414	0.12229	0.15623	0.42474	0.32465	0.47954	0.39743	0.29041	0.294	0.45795	0.45885	0.33411	0.35903	0.38034	0.4622	0.26052	0.34674	0.31258	0.23204	0.27039	0.26346	0.2605	0.34664	0.23908	0.23833	0.10923	0.15125	0.24748	0.24252	0.046164	0.32418	0.34004	0.14811	0.20041	0.26145
1065.6	0.18154	0.211	0.12857	0.1572	0.42855	0.32747	0.47746	0.39757	0.29132	0.29217	0.46015	0.45514	0.33329	0.35945	0.38278	0.46299	0.25664	0.34688	0.31357	0.23393	0.27243	0.25986	0.25977	0.33991	0.23805	0.23964	0.1087	0.14808	0.24074	0.23936	0.046638	0.325	0.33947	0.14729	0.20515	0.26022
1066.5	0.17829	0.20843	0.13267	0.15425	0.43174	0.33591	0.47841	0.3979	0.29178	0.29718	0.45949	0.45352	0.33712	0.35829	0.38365	0.4637	0.25284	0.34909	0.31535	0.2342	0.27384	0.25907	0.26343	0.3414	0.23909	0.2394	0.11114	0.14756	0.23782	0.23807	0.051659	0.3239	0.34114	0.14934	0.20637	0.26242
1067.5	0.18188	0.20193	0.12971	0.15843	0.43444	0.34153	0.47943	0.40051	0.29073	0.29763	0.46112	0.45079	0.33753	0.35318	0.38327	0.45988	0.25314	0.35241	0.31764	0.23824	0.27259	0.25772	0.26965	0.33969	0.24181	0.23393	0.11014	0.14599	0.23482	0.23532	0.051953	0.32425	0.34323	0.15123	0.20893	0.26376
1068.4	0.18669	0.20163	0.13708	0.15804	0.43934	0.34431	0.48262	0.40496	0.29335	0.30007	0.46188	0.4536	0.3429	0.3566	0.3831	0.46648	0.25197	0.35566	0.31999	0.24759	0.27668	0.26252	0.27344	0.34243	0.24462	0.23683	0.11409	0.14519	0.23595	0.23335	0.05295	0.32815	0.34576	0.15369	0.21053	0.26682
1069.3	0.17929	0.19595	0.1507	0.158	0.44322	0.34671	0.48348	0.40081	0.29432	0.30061	0.45911	0.45048	0.34351	0.35698	0.3846	0.4685	0.2471	0.358	0.32075	0.24666	0.27549	0.26299	0.27449	0.33852	0.24517	0.23451	0.11411	0.14363	0.23175	0.23279	0.051009	0.32707	0.34592	0.15521	0.21265	0.26719
1070.2	0.17767	0.19036	0.14952	0.15308	0.44285	0.34357	0.48362	0.39627	0.29	0.30327	0.4543	0.44868	0.34491	0.35177	0.37984	0.46322	0.23937	0.35242	0.31765	0.24536	0.27025	0.26064	0.26895	0.33952	0.24555	0.22526	0.11186	0.13676	0.22512	0.23059	0.046709	0.3216	0.34207	0.15088	0.21159	0.26778
1071.2	0.17568	0.19389	0.14498	0.15205	0.44039	0.34134	0.48332	0.39148	0.28728	0.29953	0.45455	0.44857	0.34515	0.3501	0.37477	0.46435	0.23479	0.34711	0.3156	0.24571	0.26704	0.25796	0.26665	0.33466	0.24444	0.2235	0.10953	0.13275	0.22008	0.22955	0.042242	0.32243	0.34169	0.14508	0.21332	0.26948
1072.1	0.16955	0.19319	0.15623	0.15275	0.44234	0.34174	0.48629	0.38977	0.28862	0.30442	0.45839	0.45226	0.34841	0.35295	0.3752	0.47112	0.23308	0.3459	0.31885	0.24835	0.26676	0.26344	0.26483	0.34079	0.24587	0.2247	0.11184	0.13086	0.22099	0.2309	0.0461	0.32376	0.34235	0.15123	0.21813	0.27255
1073	0.18535	0.19986	0.16555	0.15918	0.4453	0.34848	0.48958	0.38983	0.28977	0.3055	0.45852	0.45228	0.35598	0.35429	0.37713	0.47619	0.23446	0.34703	0.324	0.25234	0.271	0.26743	0.2639	0.34547	0.25132	0.22434	0.11076	0.13419	0.21688	0.23458	0.050372	0.32647	0.3445	0.15474	0.22021	0.27623
1073.9	0.19467	0.20048	0.16211	0.15549	0.44694	0.35043	0.49075	0.38972	0.28813	0.30198	0.45795	0.45309	0.3595	0.352	0.37754	0.47871	0.22883	0.34512	0.32262	0.25356	0.26738	0.26969	0.26182	0.34474	0.25052	0.22379	0.11143	0.13346	0.21502	0.23309	0.047592	0.32681	0.34385	0.15405	0.21921	0.27653
1074.9	0.1892	0.2053	0.16703	0.1618	0.45215	0.35687	0.49549	0.39328	0.29486	0.30016	0.46202	0.45527	0.36667	0.3555	0.38119	0.48154	0.23243	0.34792	0.32747	0.26037	0.27265	0.27398	0.26304	0.35067	0.25397	0.22943	0.11453	0.1377	0.21492	0.23515	0.050389	0.33478	0.35084	0.15841	0.22289	0.281
1075.8	0.19468	0.20222	0.1697	0.16425	0.4552	0.36054	0.49905	0.39711	0.2959	0.29925	0.46133	0.45447	0.36449	0.35755	0.38295	0.48383	0.23273	0.35113	0.33195	0.26706	0.27432	0.27733	0.26307	0.35665	0.25423	0.23064	0.11217	0.13902	0.21182	0.2368	0.052711	0.3391	0.34913	0.16004	0.22052	0.28149
1076.7	0.20108	0.20583	0.1694	0.16494	0.45332	0.35945	0.49658	0.39362	0.29153	0.2939	0.45594	0.44989	0.36532	0.35362	0.38043	0.47948	0.2229	0.34972	0.32521	0.26438	0.2727	0.2742	0.2604	0.35109	0.25402	0.22834	0.10483	0.13161	0.20317	0.23225	0.045695	0.33987	0.34454	0.15662	0.21886	0.28066
1077.6	0.18781	0.20496	0.17213	0.16247	0.45334	0.35836	0.49552	0.39018	0.2841	0.29181	0.44977	0.44575	0.36249	0.35183	0.3767	0.47037	0.21604	0.34855	0.32097	0.26106	0.26709	0.27017	0.25417	0.34649	0.25215	0.2258	0.10127	0.12782	0.19739	0.22841	0.0403	0.33954	0.33933	0.15156	0.21588	0.27564
1078.6	0.18372	0.20349	0.17269	0.16441	0.45024	0.3556	0.49495	0.38825	0.27879	0.28585	0.44743	0.44341	0.36068	0.34898	0.37409	0.46467	0.21164	0.34724	0.3238	0.26004	0.2615	0.26889	0.24611	0.34377	0.25318	0.22009	0.093277	0.12257	0.18963	0.22364	0.038247	0.34317	0.33455	0.14808	0.21463	0.27456
1079.5	0.19028	0.20562	0.16803	0.16747	0.45001	0.36081	0.49558	0.38863	0.27192	0.28523	0.44611	0.44388	0.35916	0.34916	0.37271	0.46507	0.20693	0.34711	0.32457	0.2631	0.25358	0.26992	0.24419	0.34625	0.25209	0.21976	0.085123	0.12101	0.18729	0.22435	0.039514	0.34501	0.3316	0.14652	0.21407	0.27301
1080.4	0.19036	0.21741	0.17291	0.1741	0.45698	0.36558	0.49616	0.39188	0.26977	0.28836	0.44945	0.44553	0.36554	0.35066	0.37554	0.46316	0.20735	0.34754	0.3226	0.26705	0.25193	0.27316	0.24142	0.34379	0.25408	0.22215	0.086475	0.12125	0.18571	0.22475	0.03498	0.34747	0.33163	0.14921	0.21888	0.27187
1081.3	0.2003	0.2277	0.17971	0.18471	0.47008	0.37945	0.50804	0.39928	0.27733	0.2991	0.4597	0.45396	0.37573	0.35733	0.38039	0.47074	0.21494	0.35527	0.33148	0.27634	0.25952	0.28367	0.24546	0.35233	0.26113	0.22815	0.093141	0.13093	0.19035	0.23334	0.045836	0.35408	0.33805	0.15299	0.22216	0.27778
1082.2	0.20979	0.2244	0.17925	0.18883	0.47222	0.38277	0.51312	0.40219	0.28358	0.30059	0.4703	0.4604	0.38047	0.35997	0.38569	0.47408	0.21584	0.3581	0.33684	0.28027	0.25979	0.28951	0.2471	0.35515	0.26169	0.23239	0.093723	0.13244	0.19241	0.23306	0.047813	0.3566	0.3416	0.15575	0.2278	0.27887
1083.2	0.21718	0.23357	0.18101	0.20011	0.48582	0.40059	0.52156	0.41007	0.29127	0.31077	0.47838	0.46827	0.38935	0.36648	0.38883	0.484	0.22444	0.36443	0.34307	0.28718	0.26597	0.29941	0.25478	0.36475	0.26428	0.24127	0.098953	0.13971	0.19948	0.23841	0.055942	0.36058	0.34699	0.16333	0.23329	0.28073
1084.1	0.21673	0.23148	0.17937	0.19773	0.48933	0.4018	0.52585	0.41073	0.28997	0.31184	0.48072	0.46718	0.38937	0.36073	0.38953	0.48183	0.22428	0.36305	0.34279	0.28045	0.26823	0.29751	0.25075	0.35795	0.26325	0.2377	0.10062	0.13861	0.1952	0.23247	0.050924	0.35958	0.34419	0.16458	0.23065	0.27755
1085	0.23046	0.22492	0.1854	0.20107	0.49632	0.4112	0.53344	0.41506	0.29984	0.31564	0.48767	0.47337	0.39237	0.36205	0.39313	0.48384	0.22768	0.36599	0.3466	0.27865	0.27297	0.3022	0.25617	0.36538	0.26539	0.24023	0.10311	0.1417	0.19907	0.23286	0.057691	0.36187	0.34846	0.16749	0.23035	0.27736
1085.9	0.22352	0.21547	0.1856	0.19915	0.49305	0.41009	0.53174	0.41696	0.29866	0.30845	0.48826	0.4691	0.38609	0.35763	0.39409	0.48123	0.22842	0.35993	0.34137	0.2719	0.26469	0.29423	0.25012	0.36326	0.2587	0.24069	0.10056	0.13916	0.19399	0.22298	0.052958	0.36217	0.34448	0.16651	0.22619	0.2691
1086.8	0.21973	0.21479	0.17984	0.20474	0.49661	0.41907	0.53451	0.42257	0.29525	0.30776	0.48952	0.46756	0.38193	0.35383	0.39504	0.48167	0.22787	0.35608	0.34151	0.26618	0.26471	0.29036	0.24533	0.36222	0.25646	0.24363	0.097244	0.13599	0.19235	0.22017	0.051567	0.36232	0.34228	0.16622	0.22121	0.26576
1087.8	0.21635	0.20864	0.17793	0.19995	0.48678	0.41633	0.53284	0.41973	0.28997	0.30133	0.48932	0.4602	0.37328	0.34512	0.3933	0.47018	0.22053	0.34578	0.32971	0.25157	0.25949	0.28001	0.2384	0.35181	0.25275	0.24009	0.092428	0.12893	0.18223	0.21134	0.041537	0.35915	0.33715	0.15914	0.21265	0.25481
1088.7	0.22073	0.21264	0.18443	0.20416	0.49431	0.42823	0.53552	0.42823	0.29544	0.3036	0.49747	0.46504	0.37602	0.35298	0.3978	0.47151	0.22727	0.34759	0.33	0.25155	0.25943	0.2834	0.24112	0.35805	0.2567	0.25261	0.0964	0.13166	0.18771	0.21374	0.047434	0.36292	0.33977	0.1629	0.21422	0.25036
1089.6	0.20914	0.21093	0.17018	0.19786	0.48952	0.42904	0.53031	0.42344	0.28067	0.29565	0.49088	0.46137	0.36747	0.3451	0.39021	0.46722	0.21601	0.33974	0.31933	0.23937	0.24651	0.27515	0.2287	0.34872	0.25295	0.25106	0.085755	0.12082	0.18069	0.20457	0.039127	0.35878	0.33278	0.15683	0.20225	0.23896
1090.5	0.22065	0.21515	0.17054	0.19789	0.49257	0.44188	0.53482	0.42899	0.2786	0.30142	0.49403	0.46635	0.36995	0.34309	0.393	0.46629	0.21398	0.34339	0.3222	0.23513	0.24873	0.28014	0.22619	0.34962	0.25797	0.25656	0.0872	0.11807	0.18692	0.20623	0.041858	0.35856	0.33382	0.15937	0.19977	0.23558
1091.5	0.21287	0.21079	0.17034	0.19389	0.49286	0.44539	0.53321	0.42993	0.27563	0.30135	0.49448	0.46638	0.36793	0.34204	0.39419	0.46176	0.212	0.33942	0.31511	0.23003	0.24388	0.28107	0.22725	0.34603	0.25734	0.25392	0.086102	0.11498	0.18703	0.20134	0.042314	0.35918	0.33147	0.15812	0.19424	0.22874
1092.4	0.21881	0.21281	0.17496	0.19765	0.50329	0.45564	0.53892	0.4412	0.28221	0.30695	0.50337	0.47177	0.37432	0.34228	0.39827	0.46513	0.21734	0.34302	0.31673	0.23048	0.24814	0.28503	0.22916	0.35145	0.25953	0.25994	0.089205	0.11783	0.19636	0.20286	0.048019	0.36283	0.33511	0.16527	0.19407	0.22692
1093.3	0.22124	0.21447	0.17289	0.19822	0.50334	0.46011	0.54414	0.44612	0.28137	0.30649	0.50663	0.47245	0.37585	0.34089	0.39808	0.46466	0.21629	0.34113	0.31195	0.22604	0.25075	0.2841	0.22654	0.34856	0.25483	0.26253	0.085368	0.1146	0.20004	0.19885	0.048208	0.36141	0.33564	0.16858	0.18827	0.2249
1094.2	0.22169	0.21676	0.17305	0.19715	0.50541	0.46403	0.54807	0.45403	0.2906	0.30506	0.51321	0.47362	0.3794	0.34386	0.40271	0.46157	0.22323	0.33964	0.30808	0.22204	0.25732	0.28505	0.22974	0.35038	0.25513	0.26891	0.087107	0.11711	0.20634	0.19867	0.052573	0.36095	0.33845	0.17216	0.18719	0.22353
1095.1	0.21177	0.21249	0.1631	0.19879	0.50664	0.46461	0.54729	0.45279	0.29134	0.29878	0.51295	0.4707	0.37495	0.3456	0.40269	0.45806	0.22297	0.33267	0.30198	0.21698	0.26222	0.27932	0.23064	0.34978	0.24959	0.26828	0.080712	0.12036	0.20661	0.19271	0.052317	0.35754	0.33736	0.16893	0.18191	0.21768
1096	0.21682	0.21402	0.15909	0.19643	0.50594	0.46673	0.55184	0.45743	0.29645	0.2965	0.51415	0.47279	0.37799	0.34715	0.40294	0.45878	0.22562	0.33147	0.29581	0.21445	0.27012	0.27691	0.22813	0.35602	0.24349	0.27338	0.084627	0.1197	0.2131	0.19237	0.055231	0.35451	0.34259	0.17096	0.17598	0.21499
1097	0.2136	0.22074	0.15576	0.1976	0.50565	0.46638	0.55136	0.45656	0.29077	0.29401	0.51039	0.47244	0.37681	0.35179	0.40323	0.45668	0.22407	0.33066	0.29157	0.21321	0.27238	0.27472	0.22752	0.35754	0.2382	0.2755	0.084851	0.12032	0.21531	0.18772	0.058173	0.35125	0.34349	0.16905	0.17365	0.21294
1097.9	0.20686	0.21629	0.14865	0.19526	0.49925	0.46342	0.54334	0.44694	0.28434	0.28623	0.50198	0.46596	0.36936	0.34454	0.40092	0.44976	0.21609	0.32345	0.28169	0.20618	0.26517	0.269	0.2174	0.35162	0.23253	0.2675	0.075996	0.11499	0.21043	0.1806	0.053378	0.34468	0.33885	0.16198	0.16452	0.20267
1098.8	0.2069	0.21535	0.15287	0.19278	0.50443	0.47083	0.54595	0.44731	0.28335	0.28424	0.5015	0.46621	0.36972	0.34458	0.40492	0.45047	0.21584	0.32368	0.28094	0.20877	0.26974	0.26801	0.21617	0.3562	0.22895	0.26377	0.078398	0.11267	0.21716	0.17865	0.051852	0.34208	0.34162	0.16107	0.16893	0.20251
1099.7	0.21284	0.21415	0.14426	0.19037	0.49995	0.4695	0.54181	0.44307	0.27813	0.27693	0.49966	0.46394	0.3688	0.34126	0.40079	0.44484	0.20901	0.32186	0.27182	0.20498	0.25875	0.26398	0.20845	0.35206	0.22251	0.25558	0.078134	0.10369	0.21584	0.17507	0.047879	0.33958	0.34229	0.15787	0.16609	0.19718
1100.6	0.21717	0.22112	0.14011	0.18699	0.50152	0.46979	0.54118	0.438	0.26813	0.27259	0.49795	0.46362	0.36584	0.34259	0.39813	0.43953	0.20656	0.31734	0.27164	0.20485	0.25333	0.25889	0.2046	0.34784	0.22232	0.25071	0.072434	0.10055	0.21792	0.17145	0.046421	0.33769	0.33928	0.15582	0.16777	0.19202
1101.6	0.21557	0.21583	0.13645	0.17926	0.49628	0.46749	0.541	0.43332	0.26708	0.26583	0.49631	0.46395	0.3663	0.34109	0.39898	0.43702	0.19954	0.31334	0.26866	0.20361	0.2497	0.25745	0.19694	0.34815	0.21877	0.2442	0.068713	0.096378	0.22116	0.16856	0.043524	0.33555	0.33809	0.15395	0.16336	0.18894
1102.5	0.21421	0.2134	0.13892	0.17327	0.49289	0.46713	0.54561	0.4377	0.26731	0.26401	0.49762	0.46581	0.36566	0.34057	0.39909	0.43616	0.19368	0.31208	0.26781	0.20788	0.25466	0.25473	0.19677	0.35426	0.21374	0.24015	0.074436	0.094655	0.22805	0.16715	0.046584	0.3386	0.33906	0.1529	0.16491	0.18841
1103.4	0.21592	0.21275	0.13723	0.17655	0.48411	0.45985	0.54584	0.42968	0.25845	0.26236	0.49502	0.46643	0.36534	0.33596	0.3955	0.43436	0.18638	0.30723	0.2653	0.20422	0.25076	0.25309	0.18996	0.3537	0.20818	0.23219	0.068227	0.092798	0.22715	0.16353	0.048449	0.33758	0.33499	0.15333	0.15826	0.18302
1104.3	0.21381	0.21728	0.14409	0.17102	0.48839	0.46489	0.55268	0.43405	0.26349	0.26464	0.4993	0.47242	0.37162	0.34166	0.40009	0.43872	0.19076	0.30826	0.2689	0.21076	0.26168	0.25389	0.19397	0.36001	0.20886	0.23369	0.070979	0.096713	0.23962	0.1687	0.055588	0.33936	0.33964	0.15752	0.16133	0.18454
1105.2	0.21451	0.22275	0.14412	0.17183	0.48728	0.46385	0.55006	0.43019	0.2657	0.26289	0.50394	0.47312	0.37723	0.33961	0.40146	0.43971	0.18678	0.31067	0.26779	0.21043	0.2656	0.2574	0.19504	0.36034	0.20397	0.22771	0.070446	0.099301	0.2424	0.1695	0.060205	0.33941	0.33803	0.16341	0.1601	0.18491
1106.1	0.2146	0.22365	0.13524	0.17328	0.48586	0.46135	0.54641	0.42631	0.26024	0.25496	0.50038	0.47262	0.3726	0.33416	0.39667	0.43503	0.17971	0.30679	0.26239	0.20525	0.26101	0.2525	0.19154	0.35639	0.1974	0.22009	0.062143	0.094825	0.24213	0.16612	0.059746	0.33283	0.33402	0.15818	0.15704	0.17921
1107.1	0.21745	0.23271	0.13682	0.17883	0.4927	0.46721	0.54729	0.42695	0.26205	0.25733	0.50446	0.48043	0.38036	0.342	0.40038	0.43763	0.18761	0.31092	0.26883	0.20606	0.26442	0.25658	0.19799	0.36278	0.19954	0.21942	0.063205	0.099988	0.25037	0.16999	0.064099	0.33158	0.33747	0.16676	0.16204	0.18273
1108	0.21116	0.22872	0.1286	0.17487	0.49521	0.46412	0.54377	0.42373	0.25975	0.24967	0.50511	0.47845	0.3811	0.34267	0.39828	0.43502	0.18492	0.30898	0.26739	0.20484	0.26251	0.25147	0.19665	0.35636	0.19751	0.21183	0.063465	0.096823	0.25053	0.16725	0.066057	0.32866	0.33717	0.16206	0.1611	0.17707
1108.9	0.21257	0.23751	0.11859	0.17856	0.49275	0.4589	0.53691	0.41712	0.25583	0.24398	0.50198	0.47765	0.38032	0.33593	0.39404	0.42892	0.17647	0.30466	0.26478	0.20081	0.26082	0.25238	0.19719	0.34869	0.19499	0.20636	0.060643	0.091429	0.24562	0.16189	0.0701	0.32528	0.33417	0.16297	0.15816	0.17411
1109.8	0.21872	0.23107	0.1196	0.18162	0.49491	0.46366	0.5383	0.41642	0.26141	0.24109	0.50173	0.4786	0.37921	0.3334	0.39557	0.42397	0.17353	0.3039	0.26469	0.20049	0.26417	0.25252	0.2012	0.34971	0.19671	0.2014	0.062544	0.090628	0.24742	0.16207	0.071458	0.3258	0.33794	0.15913	0.16186	0.17198
1110.7	0.21827	0.22942	0.12308	0.18074	0.49373	0.46342	0.53775	0.41112	0.26072	0.237	0.50584	0.48075	0.38173	0.33385	0.3929	0.42385	0.17134	0.30297	0.26689	0.19833	0.26949	0.25485	0.20837	0.34678	0.19709	0.19617	0.068173	0.091428	0.24359	0.16196	0.074744	0.32897	0.33824	0.15753	0.1647	0.17577
1111.6	0.2178	0.224	0.11932	0.18045	0.49444	0.45931	0.53388	0.40231	0.26157	0.228	0.50488	0.47914	0.38193	0.32737	0.39026	0.42034	0.16571	0.29855	0.26373	0.19483	0.2691	0.25542	0.21223	0.33634	0.19713	0.18802	0.067928	0.090424	0.23605	0.15812	0.075927	0.32661	0.336	0.14952	0.16431	0.17349
1112.6	0.23033	0.237	0.13085	0.18576	0.49524	0.46799	0.53579	0.40147	0.27007	0.2353	0.50965	0.48328	0.3856	0.3271	0.39613	0.42278	0.1657	0.30026	0.27349	0.2014	0.27674	0.26574	0.2214	0.34121	0.20143	0.19415	0.07334	0.098358	0.23302	0.16336	0.088969	0.33077	0.33873	0.15402	0.17026	0.18331
1113.5	0.22079	0.22853	0.13903	0.18948	0.49185	0.46665	0.5353	0.3984	0.26961	0.23354	0.50874	0.48417	0.38091	0.32439	0.3967	0.42502	0.1623	0.29873	0.27517	0.20006	0.27609	0.26902	0.22523	0.33985	0.1972	0.18613	0.071693	0.1046	0.22554	0.16272	0.085865	0.3315	0.33639	0.15136	0.17314	0.18422
1114.4	0.21383	0.24007	0.14491	0.19507	0.49183	0.46501	0.53403	0.39796	0.26799	0.2358	0.50847	0.48668	0.38029	0.32235	0.39766	0.42657	0.16146	0.2984	0.2762	0.20637	0.27833	0.27547	0.2303	0.33886	0.19661	0.18873	0.074194	0.11183	0.21942	0.16349	0.090619	0.33262	0.33126	0.14967	0.17527	0.1889
1115.3	0.22842	0.25557	0.15612	0.20682	0.50431	0.47424	0.53846	0.40533	0.28103	0.24762	0.51412	0.49429	0.389	0.32715	0.40893	0.43189	0.17208	0.30724	0.28394	0.22117	0.28936	0.28653	0.24313	0.34546	0.20889	0.19661	0.083231	0.12442	0.22309	0.17172	0.10193	0.33979	0.33773	0.16051	0.18651	0.19605
1116.2	0.24079	0.26788	0.1656	0.21216	0.50634	0.47313	0.54209	0.40454	0.28381	0.25139	0.5191	0.49588	0.39064	0.32684	0.41217	0.43328	0.17493	0.31439	0.28961	0.22657	0.29809	0.2938	0.24934	0.34982	0.21433	0.19749	0.089698	0.13254	0.2241	0.17943	0.11277	0.34514	0.34153	0.1628	0.19244	0.20308
1117.1	0.2441	0.27824	0.17531	0.22393	0.51829	0.47511	0.54767	0.41262	0.29547	0.25708	0.52457	0.50174	0.39319	0.33335	0.41619	0.43644	0.18137	0.32334	0.29424	0.23584	0.307	0.30413	0.26726	0.35479	0.21794	0.20271	0.097256	0.14216	0.2281	0.18626	0.12029	0.35347	0.34581	0.16917	0.20361	0.21222
1118	0.25546	0.28845	0.1862	0.2321	0.52915	0.4792	0.55293	0.4145	0.30673	0.26472	0.53415	0.50622	0.40294	0.34173	0.42415	0.43869	0.19125	0.33387	0.30494	0.25213	0.32066	0.31552	0.27968	0.36325	0.22938	0.21397	0.10825	0.15231	0.23125	0.19864	0.13077	0.35808	0.35128	0.17329	0.21421	0.2238
1119	0.27465	0.30107	0.20811	0.24664	0.54447	0.49066	0.56114	0.42198	0.32004	0.27714	0.54558	0.51825	0.41598	0.3602	0.43554	0.45053	0.20899	0.34928	0.32216	0.26843	0.33501	0.33144	0.29795	0.37813	0.24441	0.22876	0.12393	0.16823	0.23945	0.21351	0.14817	0.36992	0.3669	0.18723	0.23146	0.23831
1119.9	0.28193	0.31685	0.22717	0.25742	0.54931	0.49316	0.56545	0.42336	0.32622	0.28169	0.55129	0.5226	0.41915	0.36793	0.43921	0.45543	0.21718	0.35793	0.33696	0.27661	0.34617	0.34357	0.30827	0.3875	0.24889	0.23849	0.13258	0.17872	0.24102	0.22513	0.15767	0.37639	0.3742	0.19134	0.24243	0.25023
1120.8	0.28513	0.32925	0.24158	0.27229	0.55667	0.49638	0.56908	0.42613	0.33351	0.28904	0.55445	0.52991	0.42382	0.37825	0.44576	0.46293	0.2265	0.36304	0.34722	0.28607	0.35719	0.35331	0.31839	0.39641	0.25672	0.25237	0.13982	0.18859	0.23949	0.23437	0.16285	0.37991	0.38067	0.19807	0.25438	0.26202
1121.7	0.30281	0.34798	0.26454	0.28824	0.57229	0.50536	0.57717	0.43329	0.34258	0.30534	0.56664	0.54343	0.44062	0.39428	0.46001	0.47892	0.24313	0.3791	0.36611	0.30221	0.37789	0.36967	0.33182	0.41603	0.27477	0.26749	0.15697	0.20817	0.24923	0.25107	0.18112	0.39199	0.39345	0.21025	0.27262	0.27854
1122.6	0.31943	0.37116	0.29276	0.29977	0.58588	0.51302	0.58417	0.44142	0.35283	0.31691	0.57198	0.55339	0.45103	0.40825	0.47195	0.49456	0.25594	0.39046	0.38216	0.31273	0.39046	0.38472	0.34249	0.42958	0.2895	0.28081	0.17158	0.2201	0.25812	0.26274	0.19982	0.40533	0.40756	0.22044	0.28951	0.29492
1123.5	0.32014	0.37831	0.29762	0.30739	0.58732	0.504	0.58351	0.43963	0.3533	0.31703	0.57195	0.55175	0.45605	0.40726	0.47178	0.49795	0.25678	0.39295	0.38648	0.31461	0.39615	0.38548	0.3446	0.43086	0.29466	0.28023	0.17358	0.22464	0.25767	0.26873	0.2004	0.40699	0.411	0.21843	0.29508	0.30579
1124.5	0.32794	0.38298	0.31716	0.31902	0.5978	0.50881	0.59337	0.44779	0.36288	0.3293	0.58016	0.55954	0.46744	0.41813	0.48435	0.51076	0.2665	0.40396	0.39657	0.3292	0.4064	0.3954	0.35523	0.44192	0.3097	0.29233	0.18394	0.23611	0.26509	0.28228	0.21613	0.41469	0.42187	0.22857	0.30983	0.32074
1125.4	0.34385	0.40037	0.34153	0.33476	0.61101	0.51633	0.60599	0.45937	0.37782	0.34551	0.58939	0.57065	0.48267	0.43363	0.49953	0.52546	0.28193	0.41717	0.41173	0.34855	0.42133	0.41454	0.37015	0.45406	0.32651	0.30926	0.19854	0.25041	0.27772	0.3007	0.23672	0.42995	0.43455	0.24045	0.32747	0.33788
1126.3	0.338	0.40843	0.35735	0.34309	0.6109	0.51306	0.60757	0.46247	0.38314	0.34872	0.58857	0.56981	0.48514	0.4376	0.50397	0.52989	0.29065	0.41745	0.41366	0.35294	0.42387	0.41946	0.36716	0.45428	0.33138	0.31726	0.20189	0.25379	0.27755	0.31068	0.2364	0.43189	0.43981	0.24317	0.33167	0.34778
1127.2	0.34416	0.42505	0.37701	0.3616	0.62039	0.52032	0.61781	0.47144	0.39367	0.36353	0.59931	0.58071	0.49924	0.44931	0.51371	0.54194	0.30737	0.42837	0.42734	0.36889	0.43716	0.42907	0.38315	0.46456	0.34287	0.33347	0.21093	0.2689	0.28617	0.32931	0.24825	0.44068	0.44765	0.25828	0.34667	0.36469
1128.1	0.35031	0.44424	0.39461	0.37289	0.62823	0.52178	0.62479	0.47634	0.40213	0.37379	0.60665	0.58565	0.50739	0.45902	0.523	0.55154	0.31653	0.4351	0.438	0.3762	0.44515	0.44038	0.39028	0.46959	0.35013	0.34697	0.21893	0.27301	0.29053	0.33923	0.25944	0.44804	0.45353	0.26598	0.35585	0.37523
1129	0.3612	0.45891	0.40857	0.3898	0.63685	0.52292	0.63295	0.48007	0.40481	0.3881	0.60789	0.59259	0.51722	0.46974	0.53208	0.56438	0.33082	0.44386	0.44915	0.38333	0.45464	0.4518	0.39583	0.47762	0.36035	0.35789	0.22719	0.28557	0.29835	0.3508	0.26779	0.45508	0.45612	0.27328	0.36431	0.3894
1129.9	0.3608	0.46365	0.41341	0.39551	0.64132	0.51919	0.63186	0.48139	0.40535	0.39655	0.6088	0.59329	0.52384	0.47041	0.53445	0.57001	0.33835	0.44656	0.45371	0.38282	0.45481	0.45095	0.39549	0.47889	0.36137	0.36387	0.23016	0.28944	0.29782	0.35668	0.26882	0.45831	0.45826	0.28018	0.3665	0.39242
1130.9	0.37802	0.47318	0.41571	0.40566	0.64212	0.51739	0.64063	0.4801	0.40959	0.4019	0.61027	0.59675	0.53028	0.47766	0.53816	0.57624	0.34139	0.45143	0.45952	0.38657	0.45632	0.45132	0.4031	0.4772	0.36572	0.37061	0.23446	0.29421	0.29806	0.36131	0.27214	0.46179	0.46249	0.2817	0.37298	0.39605
1131.8	0.39073	0.47101	0.41231	0.41437	0.64152	0.51104	0.64574	0.48264	0.41405	0.40486	0.61126	0.59451	0.53176	0.47824	0.53952	0.57658	0.34522	0.45208	0.45745	0.38951	0.45648	0.45265	0.40086	0.48035	0.36951	0.37419	0.23681	0.29454	0.29992	0.36574	0.27016	0.46413	0.4632	0.27827	0.3783	0.39808
1132.7	0.40201	0.46916	0.41714	0.41829	0.64446	0.5133	0.65363	0.49032	0.41668	0.41089	0.61524	0.60065	0.53784	0.48459	0.54707	0.58142	0.35598	0.45355	0.4621	0.39649	0.45645	0.4564	0.40384	0.48608	0.37909	0.38569	0.24158	0.30122	0.30563	0.37198	0.27295	0.46833	0.46509	0.28217	0.38957	0.40471
1133.6	0.39726	0.46989	0.41584	0.41633	0.64235	0.50585	0.65397	0.49244	0.42047	0.41028	0.61687	0.60048	0.53911	0.48289	0.54748	0.578	0.35768	0.44879	0.45887	0.39991	0.45648	0.45148	0.40254	0.4814	0.37846	0.38909	0.24308	0.30039	0.30256	0.374	0.27055	0.47107	0.46718	0.2796	0.38845	0.40278
1134.5	0.40495	0.46495	0.42204	0.42198	0.642	0.50923	0.66313	0.49557	0.42238	0.41381	0.62044	0.60198	0.53835	0.48408	0.55097	0.57831	0.3573	0.44779	0.46201	0.39899	0.45759	0.45162	0.40632	0.48399	0.3824	0.39144	0.24356	0.30207	0.30676	0.37788	0.27181	0.47171	0.46682	0.27536	0.39267	0.40621
1135.4	0.40801	0.45935	0.42761	0.42797	0.6436	0.51042	0.67003	0.50113	0.42767	0.41617	0.6266	0.60527	0.54246	0.48393	0.55552	0.57936	0.36582	0.45012	0.46577	0.40429	0.45898	0.45711	0.41116	0.49094	0.39032	0.39457	0.24671	0.30319	0.3114	0.38558	0.27289	0.47487	0.46801	0.27906	0.39795	0.40734
1136.3	0.39239	0.45101	0.41713	0.4168	0.63583	0.49773	0.66524	0.49019	0.41426	0.40757	0.61829	0.59848	0.53556	0.47509	0.55097	0.56992	0.35635	0.43921	0.45469	0.3914	0.44761	0.44603	0.4037	0.4792	0.38369	0.38779	0.23841	0.29474	0.30291	0.37696	0.26202	0.46627	0.46128	0.26804	0.38706	0.39843
1137.2	0.39562	0.4392	0.42221	0.41625	0.63464	0.4946	0.66958	0.49056	0.41873	0.41133	0.61717	0.59568	0.53364	0.47028	0.5534	0.56905	0.35447	0.43761	0.45032	0.38882	0.44771	0.43962	0.40523	0.48148	0.38323	0.38347	0.23615	0.29386	0.29731	0.38276	0.26301	0.46548	0.45942	0.26525	0.38139	0.39404
1138.1	0.39236	0.42474	0.40274	0.40449	0.62595	0.48713	0.66805	0.48257	0.40858	0.40274	0.61031	0.58672	0.52464	0.46094	0.54731	0.55876	0.34511	0.42899	0.44089	0.37311	0.43254	0.42909	0.39872	0.4765	0.37513	0.37702	0.22353	0.27973	0.28725	0.37694	0.25148	0.45567	0.45164	0.25225	0.37738	0.38602
1139.1	0.3809	0.41542	0.38272	0.39311	0.6204	0.47617	0.66634	0.47806	0.40071	0.39214	0.60314	0.5806	0.51886	0.45336	0.54245	0.55036	0.33873	0.42278	0.42901	0.37203	0.41956	0.42	0.39095	0.47062	0.36854	0.36981	0.21531	0.26866	0.28115	0.37511	0.24109	0.44805	0.4444	0.2419	0.36941	0.37974
1140	0.37036	0.40059	0.35873	0.37493	0.61254	0.46416	0.65865	0.47	0.38744	0.38423	0.59536	0.56985	0.50991	0.44246	0.53581	0.53495	0.32028	0.41128	0.41385	0.35637	0.40384	0.40421	0.37824	0.46023	0.35424	0.36131	0.20229	0.25487	0.27256	0.36837	0.23004	0.43777	0.43208	0.22406	0.35547	0.37155
1140.9	0.3709	0.39165	0.34924	0.36835	0.60665	0.45923	0.65615	0.4679	0.38284	0.37695	0.59162	0.5631	0.50145	0.43767	0.53456	0.52659	0.30979	0.40904	0.40772	0.34578	0.39503	0.39414	0.36853	0.45694	0.35015	0.3592	0.19736	0.24484	0.26736	0.36809	0.22275	0.43132	0.42449	0.21263	0.34753	0.36457
1141.8	0.34339	0.37769	0.31441	0.34937	0.59578	0.44343	0.64535	0.45314	0.36525	0.36053	0.57805	0.55017	0.48537	0.42261	0.52217	0.50966	0.28992	0.39634	0.38819	0.3287	0.37698	0.37974	0.34853	0.44203	0.33462	0.34416	0.17731	0.23058	0.25538	0.3562	0.2046	0.41747	0.41125	0.19232	0.33144	0.34883
1142.7	0.33609	0.37289	0.30721	0.33834	0.59176	0.44066	0.64144	0.45296	0.36034	0.35598	0.5745	0.5442	0.48241	0.42027	0.52455	0.50375	0.28059	0.391	0.38195	0.32822	0.37207	0.3717	0.34046	0.43915	0.32762	0.33794	0.17284	0.22285	0.25388	0.35765	0.19721	0.41325	0.40615	0.18709	0.32498	0.34047
1143.6	0.32526	0.36258	0.29616	0.32008	0.5797	0.42855	0.63245	0.444	0.35434	0.3454	0.56577	0.53181	0.47359	0.40924	0.51919	0.49287	0.26081	0.38458	0.36973	0.31228	0.36397	0.35755	0.33018	0.42428	0.31534	0.32277	0.16258	0.21284	0.24119	0.34917	0.18452	0.40473	0.39894	0.17324	0.3126	0.32678
1144.5	0.31603	0.35259	0.28753	0.30934	0.57478	0.42208	0.62634	0.4371	0.34789	0.33413	0.5586	0.5244	0.46391	0.39967	0.51707	0.48854	0.24871	0.38057	0.36223	0.30955	0.35863	0.34632	0.32635	0.41567	0.30915	0.31	0.15469	0.20647	0.23381	0.34133	0.17982	0.40187	0.39418	0.16554	0.30536	0.31931
1145.5	0.29958	0.34344	0.27474	0.29557	0.56902	0.41671	0.61851	0.43306	0.33893	0.32637	0.55362	0.52139	0.45883	0.38845	0.51618	0.48342	0.23981	0.37684	0.35158	0.30072	0.35165	0.33736	0.32258	0.40629	0.29924	0.29585	0.14486	0.19865	0.22594	0.34152	0.17238	0.3995	0.39196	0.15807	0.29571	0.31038
1146.4	0.30321	0.33577	0.26666	0.28564	0.56203	0.4151	0.61313	0.43	0.33764	0.31856	0.54909	0.51667	0.45419	0.38093	0.51511	0.47809	0.23232	0.37582	0.34728	0.29607	0.34497	0.32795	0.31777	0.39763	0.29604	0.28628	0.14379	0.19089	0.22	0.33702	0.16494	0.39659	0.39114	0.151	0.28912	0.30296
1147.3	0.28773	0.31668	0.24638	0.27343	0.55013	0.40034	0.60111	0.41402	0.32649	0.30155	0.5391	0.50711	0.44293	0.36401	0.50604	0.46835	0.21859	0.37148	0.33121	0.27728	0.32739	0.31549	0.30693	0.38154	0.28726	0.26752	0.13402	0.18217	0.20818	0.32676	0.15419	0.38706	0.38371	0.13306	0.27459	0.28922
1148.2	0.28216	0.30581	0.22591	0.2633	0.54404	0.39788	0.59645	0.40885	0.31993	0.29435	0.53637	0.50385	0.43593	0.35779	0.50276	0.45872	0.21302	0.37108	0.3259	0.26928	0.31986	0.30642	0.30138	0.38064	0.28234	0.26317	0.12451	0.1772	0.20275	0.3218	0.1504	0.38349	0.38203	0.12728	0.26605	0.28489
1149.1	0.26759	0.2981	0.2047	0.25413	0.53232	0.38901	0.58776	0.40173	0.30802	0.28502	0.52797	0.49556	0.42499	0.34816	0.49399	0.44855	0.20218	0.36648	0.31229	0.25223	0.31112	0.2969	0.29058	0.36702	0.27369	0.25137	0.11225	0.16766	0.19195	0.31405	0.13745	0.37204	0.37387	0.11661	0.25642	0.27164
1150	0.25485	0.28805	0.19123	0.23996	0.52338	0.37874	0.58177	0.39073	0.30196	0.27586	0.51831	0.48717	0.41746	0.34118	0.48562	0.44028	0.1931	0.35987	0.30473	0.23951	0.30281	0.28886	0.28076	0.35706	0.26604	0.23918	0.10419	0.16017	0.18538	0.30001	0.13023	0.3628	0.36684	0.1073	0.25127	0.26215
1150.9	0.24981	0.28458	0.1907	0.2337	0.51676	0.37294	0.5792	0.38439	0.29236	0.27092	0.51651	0.48318	0.41347	0.34169	0.48327	0.43737	0.18903	0.36098	0.30375	0.23099	0.29778	0.28705	0.28104	0.35146	0.26176	0.23399	0.10256	0.15216	0.18634	0.29956	0.1267	0.35878	0.36304	0.102	0.24876	0.25712
1151.8	0.24476	0.28035	0.19123	0.22809	0.51164	0.36982	0.57728	0.38171	0.28735	0.27031	0.51686	0.48	0.40506	0.33531	0.47839	0.42992	0.18268	0.36038	0.30086	0.22359	0.29442	0.28252	0.2773	0.34431	0.25508	0.2276	0.096672	0.1443	0.18355	0.29344	0.12009	0.35341	0.35791	0.096015	0.24384	0.25184
1152.7	0.2415	0.27944	0.19243	0.22588	0.50708	0.36331	0.57054	0.37689	0.28494	0.26184	0.51523	0.47598	0.39918	0.33177	0.4732	0.42637	0.17685	0.35721	0.29327	0.22264	0.28758	0.28024	0.27275	0.33311	0.25139	0.2199	0.09564	0.13477	0.18047	0.2864	0.1104	0.34846	0.3525	0.087334	0.24341	0.24442
1153.6	0.22725	0.27608	0.18775	0.21373	0.49988	0.35545	0.5639	0.36777	0.28015	0.25384	0.50907	0.4711	0.39457	0.32465	0.46551	0.41865	0.17537	0.35408	0.28653	0.21872	0.27499	0.2749	0.26337	0.32656	0.24694	0.21272	0.092742	0.1238	0.17589	0.28182	0.10021	0.34367	0.3516	0.077325	0.23826	0.23348
1154.5	0.22291	0.27618	0.18946	0.21482	0.50006	0.35742	0.56522	0.3652	0.28378	0.25537	0.51227	0.47153	0.39426	0.32261	0.46687	0.41696	0.17701	0.36036	0.28835	0.22221	0.27145	0.27789	0.26661	0.3305	0.2462	0.21416	0.097945	0.12187	0.17756	0.28272	0.097988	0.34504	0.35348	0.074382	0.24181	0.23023
1155.4	0.20378	0.27281	0.17431	0.2097	0.49224	0.35128	0.56128	0.36092	0.28147	0.24978	0.50741	0.46829	0.38624	0.3106	0.4599	0.40942	0.17229	0.35565	0.28024	0.21369	0.25916	0.27208	0.25813	0.32483	0.23792	0.20461	0.09152	0.11469	0.17068	0.27266	0.091607	0.33982	0.35095	0.061991	0.23978	0.22249
1156.4	0.19376	0.27313	0.16411	0.20837	0.49245	0.34795	0.55745	0.3603	0.28641	0.24205	0.50253	0.46661	0.38547	0.31076	0.45806	0.41009	0.17541	0.35797	0.27659	0.21618	0.25442	0.27317	0.25645	0.32768	0.2363	0.20309	0.092722	0.11097	0.17158	0.26899	0.088193	0.34138	0.35175	0.059012	0.24096	0.21705
1157.3	0.1788	0.26463	0.15082	0.20563	0.48455	0.34276	0.55126	0.34923	0.28133	0.23777	0.49829	0.46277	0.37939	0.30307	0.45301	0.40466	0.16837	0.35591	0.27152	0.20796	0.24478	0.27174	0.24728	0.32668	0.23249	0.19737	0.086806	0.10676	0.16811	0.26064	0.080661	0.33775	0.34834	0.051322	0.23758	0.20658
1158.2	0.17893	0.26141	0.15208	0.20757	0.48578	0.34229	0.55405	0.34955	0.28083	0.23691	0.50275	0.46644	0.38008	0.30262	0.45224	0.40511	0.16714	0.35859	0.27615	0.20579	0.24288	0.2718	0.24949	0.33402	0.2322	0.19536	0.090568	0.10856	0.172	0.25869	0.08231	0.33882	0.34908	0.0513	0.24329	0.20882
1159.1	0.18041	0.25908	0.14777	0.20613	0.48258	0.33946	0.55204	0.3488	0.27543	0.2298	0.50244	0.46601	0.37479	0.30062	0.44403	0.39946	0.16557	0.35583	0.27308	0.20156	0.23291	0.26722	0.24565	0.3305	0.22874	0.18743	0.085895	0.10331	0.17038	0.25483	0.07529	0.33448	0.34368	0.044438	0.24188	0.20784
1160	0.17936	0.25619	0.14836	0.20498	0.48405	0.33645	0.5492	0.34239	0.27437	0.22313	0.50206	0.46681	0.37445	0.29771	0.44102	0.39614	0.16549	0.35313	0.27132	0.20257	0.22988	0.26614	0.24291	0.32962	0.23015	0.18827	0.08665	0.099968	0.1722	0.25181	0.070826	0.33313	0.34287	0.044652	0.24237	0.20492
1160.9	0.17386	0.25507	0.15005	0.20369	0.47809	0.33586	0.5471	0.3372	0.27133	0.22497	0.50429	0.46941	0.37263	0.29378	0.43391	0.38922	0.15726	0.34748	0.2698	0.20191	0.22264	0.25949	0.23787	0.32483	0.23023	0.18853	0.087954	0.092521	0.16931	0.2479	0.067341	0.32728	0.34007	0.04408	0.24159	0.20395
1161.8	0.17131	0.25578	0.15652	0.20078	0.48138	0.33523	0.54825	0.34195	0.27173	0.22481	0.50641	0.47151	0.37551	0.29037	0.43121	0.38807	0.16452	0.34587	0.26818	0.20257	0.21969	0.25441	0.23915	0.32154	0.23034	0.18615	0.093616	0.086759	0.17134	0.2497	0.063359	0.32725	0.33985	0.04451	0.24384	0.20319
1162.7	0.17238	0.25781	0.1633	0.20101	0.48399	0.33581	0.5458	0.34058	0.27258	0.22437	0.5102	0.47515	0.37635	0.28947	0.4318	0.38707	0.16733	0.34158	0.26837	0.20491	0.22017	0.25338	0.23723	0.31914	0.23295	0.18814	0.094056	0.083104	0.17514	0.24744	0.062076	0.32574	0.34198	0.041537	0.2429	0.20197
1163.6	0.17469	0.25533	0.15824	0.20153	0.48466	0.3352	0.54334	0.33897	0.27572	0.22827	0.51106	0.47899	0.37724	0.28709	0.43257	0.38708	0.16431	0.33593	0.2666	0.20818	0.22049	0.24981	0.23044	0.31988	0.23869	0.18819	0.095021	0.079936	0.17644	0.24194	0.060833	0.32479	0.34291	0.043575	0.24351	0.19697
1164.5	0.17815	0.26472	0.16397	0.20686	0.48727	0.34266	0.54201	0.34489	0.28517	0.24126	0.52408	0.48525	0.38268	0.29685	0.43596	0.39179	0.16327	0.33606	0.27231	0.21359	0.22672	0.25	0.23521	0.32825	0.24474	0.19537	0.10197	0.083736	0.18122	0.24544	0.06267	0.32657	0.34556	0.050561	0.25229	0.20056
1165.4	0.1805	0.26375	0.15749	0.2072	0.48536	0.34073	0.53732	0.34251	0.28376	0.24124	0.52776	0.48488	0.38439	0.29508	0.43446	0.39358	0.1638	0.33169	0.27565	0.21394	0.22616	0.24775	0.23404	0.33004	0.24757	0.19632	0.10142	0.086256	0.18594	0.24271	0.058289	0.32789	0.3458	0.046066	0.25568	0.19835
1166.4	0.18789	0.27095	0.15856	0.20713	0.48647	0.346	0.53474	0.33977	0.28437	0.24673	0.53581	0.49265	0.39146	0.29963	0.43405	0.39699	0.16192	0.32864	0.2811	0.21611	0.2303	0.2481	0.23837	0.33969	0.25903	0.20394	0.10183	0.088645	0.1908	0.2428	0.063524	0.32697	0.35047	0.047901	0.25963	0.20386
1167.3	0.19244	0.27199	0.15295	0.20946	0.48756	0.3499	0.53504	0.34138	0.29337	0.25391	0.54204	0.49356	0.39385	0.30244	0.43629	0.39841	0.15958	0.32759	0.28639	0.21978	0.23079	0.247	0.23882	0.3453	0.26552	0.20845	0.10795	0.089025	0.19279	0.2437	0.06642	0.32812	0.3501	0.052472	0.26283	0.20485
1168.2	0.1984	0.27624	0.16035	0.21314	0.48576	0.35024	0.53196	0.34415	0.29226	0.25706	0.55042	0.49616	0.39914	0.30492	0.43528	0.40234	0.15926	0.32371	0.28933	0.22283	0.23291	0.24612	0.24051	0.34842	0.27192	0.21612	0.10891	0.088651	0.19564	0.2419	0.071457	0.32954	0.35239	0.054846	0.26525	0.20816
1169.1	0.19986	0.27463	0.15102	0.20757	0.48051	0.34762	0.52806	0.34427	0.28398	0.25471	0.55089	0.49617	0.39872	0.29835	0.43032	0.4	0.15409	0.32097	0.28495	0.22628	0.22748	0.24041	0.23415	0.34523	0.27822	0.21491	0.10412	0.085496	0.19277	0.23612	0.071359	0.32733	0.35188	0.053623	0.2608	0.20349
1170	0.21369	0.27866	0.15718	0.20358	0.48454	0.35294	0.5277	0.34893	0.28725	0.25614	0.55942	0.50058	0.40308	0.30485	0.4333	0.3998	0.15477	0.31895	0.29079	0.23206	0.23352	0.23956	0.23783	0.352	0.28468	0.21707	0.10554	0.083067	0.19247	0.2362	0.076791	0.32913	0.35404	0.05794	0.26517	0.20593
1170.9	0.22086	0.28406	0.15931	0.2053	0.48457	0.35351	0.53059	0.35432	0.29026	0.25795	0.56641	0.49652	0.40287	0.31122	0.43488	0.4022	0.15481	0.31829	0.29743	0.23946	0.23812	0.24321	0.23504	0.35592	0.28755	0.22171	0.10797	0.08563	0.19315	0.23779	0.088589	0.33271	0.35524	0.063302	0.26595	0.2039
1171.8	0.22562	0.28426	0.15754	0.20025	0.48075	0.35218	0.52652	0.35492	0.2832	0.26024	0.56907	0.4981	0.40702	0.31017	0.43033	0.40456	0.14996	0.30952	0.29253	0.2403	0.23743	0.24476	0.2346	0.35858	0.29208	0.21905	0.1083	0.086317	0.19159	0.23301	0.092681	0.3345	0.35614	0.065004	0.26616	0.20321
1172.7	0.22169	0.28707	0.15156	0.19609	0.48497	0.35376	0.52294	0.35421	0.28649	0.25854	0.57186	0.49305	0.41043	0.31003	0.42833	0.40139	0.14322	0.30287	0.29367	0.23956	0.24061	0.24593	0.23336	0.35785	0.29447	0.2179	0.10836	0.088972	0.19148	0.23413	0.10007	0.33826	0.35823	0.064874	0.26473	0.20061
1173.6	0.22261	0.28059	0.16187	0.19469	0.49111	0.35394	0.51789	0.35132	0.28911	0.25285	0.57353	0.48831	0.41532	0.30468	0.42462	0.40016	0.13981	0.29804	0.29394	0.23624	0.24594	0.24635	0.23323	0.35717	0.2934	0.21499	0.10633	0.086456	0.19386	0.23388	0.10432	0.34015	0.35698	0.062381	0.26477	0.19897
1174.5	0.21089	0.27823	0.15967	0.19428	0.48988	0.35149	0.51499	0.34796	0.28768	0.2475	0.56842	0.48473	0.41287	0.29885	0.41816	0.39769	0.12984	0.28943	0.28354	0.23207	0.24732	0.24569	0.22459	0.35138	0.29328	0.21308	0.099711	0.088573	0.19317	0.22949	0.11163	0.33922	0.35495	0.065753	0.25806	0.1934
1175.4	0.21383	0.27024	0.16168	0.1954	0.49467	0.3561	0.51187	0.34779	0.28995	0.24786	0.5697	0.48945	0.41698	0.29749	0.4184	0.39919	0.1271	0.28394	0.28259	0.2306	0.25051	0.24888	0.22237	0.35175	0.29644	0.21198	0.097407	0.0924	0.19587	0.22757	0.11212	0.34245	0.35435	0.069588	0.26398	0.19225
1176.3	0.21591	0.26929	0.16902	0.19275	0.49541	0.3568	0.50445	0.34319	0.2865	0.2411	0.56606	0.4863	0.412	0.29433	0.41575	0.3942	0.12078	0.27657	0.27884	0.22488	0.25015	0.24449	0.21579	0.34794	0.28967	0.21014	0.088687	0.092087	0.19208	0.22153	0.11062	0.34188	0.35113	0.068258	0.26154	0.18651
1177.2	0.21988	0.26452	0.18447	0.19167	0.4957	0.36217	0.50771	0.34766	0.2868	0.2451	0.5679	0.49276	0.41305	0.29622	0.41866	0.39932	0.1227	0.27907	0.28309	0.2289	0.25666	0.25292	0.22137	0.35284	0.29472	0.21103	0.090709	0.099522	0.19679	0.22383	0.12063	0.34485	0.35008	0.077882	0.26564	0.18921
1178.1	0.22835	0.26518	0.18258	0.1932	0.49655	0.36304	0.50898	0.34819	0.28464	0.24907	0.56569	0.49319	0.40947	0.29966	0.42128	0.39953	0.12065	0.2703	0.2812	0.22732	0.25754	0.26075	0.221	0.34886	0.29726	0.21164	0.086405	0.10572	0.19693	0.22209	0.12283	0.34748	0.3493	0.085082	0.26058	0.18956
1179	0.23391	0.26113	0.18392	0.18607	0.499	0.36291	0.50538	0.34738	0.28153	0.25025	0.56709	0.4938	0.41106	0.30012	0.42164	0.40314	0.12288	0.26763	0.28454	0.22246	0.25883	0.26571	0.22459	0.34859	0.29748	0.20861	0.083993	0.10632	0.19628	0.22091	0.12721	0.35095	0.34852	0.085383	0.2621	0.19138
1179.9	0.2367	0.26281	0.17751	0.18815	0.4974	0.36064	0.50013	0.34434	0.27648	0.24682	0.55829	0.49003	0.40414	0.29652	0.41901	0.4026	0.1195	0.26314	0.27988	0.21543	0.2543	0.26489	0.22537	0.34408	0.29644	0.20264	0.080454	0.10506	0.19334	0.21769	0.13097	0.35003	0.34745	0.087073	0.25683	0.19139
1180.8	0.23442	0.25929	0.17209	0.19037	0.49982	0.36323	0.50047	0.34787	0.28047	0.2475	0.55567	0.48679	0.40678	0.29844	0.41805	0.40698	0.12344	0.26073	0.27769	0.21809	0.25452	0.27061	0.22981	0.34096	0.30236	0.20119	0.075526	0.11063	0.19692	0.2237	0.13484	0.35143	0.34654	0.092301	0.25605	0.19321
1181.8	0.22887	0.25739	0.16178	0.18978	0.49886	0.36389	0.49529	0.34489	0.27844	0.24269	0.55275	0.48005	0.40392	0.29711	0.41468	0.40844	0.12016	0.25419	0.27179	0.21466	0.24755	0.2708	0.22858	0.33434	0.29708	0.19746	0.067802	0.10891	0.19653	0.22222	0.13232	0.35142	0.34404	0.090839	0.25367	0.19296
1182.6	0.22091	0.26341	0.15631	0.18625	0.49912	0.36693	0.49245	0.3475	0.28226	0.24284	0.5522	0.48076	0.40661	0.30418	0.4167	0.41261	0.12541	0.25604	0.27571	0.21919	0.2477	0.27342	0.23495	0.33407	0.29719	0.19487	0.067596	0.11109	0.19898	0.22471	0.14351	0.35517	0.34609	0.096052	0.26016	0.19464
1183.5	0.21208	0.26848	0.16211	0.19014	0.49937	0.3714	0.49166	0.35038	0.28283	0.24302	0.54866	0.47697	0.40517	0.30461	0.41929	0.41201	0.12606	0.2538	0.272	0.22195	0.24226	0.27475	0.23982	0.32616	0.29834	0.18843	0.064865	0.11396	0.20361	0.22584	0.14192	0.35274	0.34569	0.099019	0.25856	0.1962
1184.4	0.19653	0.26957	0.16902	0.18122	0.49874	0.37047	0.48863	0.35376	0.27858	0.24015	0.54416	0.47511	0.40421	0.30664	0.42075	0.40852	0.12493	0.25048	0.26853	0.21798	0.23312	0.27506	0.24156	0.3209	0.29482	0.18308	0.060487	0.11053	0.20474	0.22391	0.1389	0.34916	0.33909	0.099554	0.25256	0.19634
1185.4	0.19021	0.27374	0.17123	0.18217	0.49781	0.37164	0.48596	0.34853	0.27475	0.23822	0.53956	0.47188	0.40197	0.30809	0.42235	0.40697	0.12191	0.24979	0.268	0.2141	0.23217	0.27302	0.24329	0.31353	0.28999	0.1809	0.056525	0.10471	0.20578	0.22077	0.13555	0.34518	0.3354	0.10211	0.25346	0.19754
1186.3	0.19141	0.27768	0.16149	0.17481	0.49456	0.36577	0.47864	0.34006	0.26365	0.23263	0.52731	0.46342	0.39574	0.30399	0.41897	0.40015	0.11606	0.2394	0.25975	0.20631	0.22616	0.26379	0.23655	0.30568	0.285	0.17099	0.045215	0.094552	0.19914	0.2107	0.12633	0.33487	0.32804	0.099725	0.24523	0.1907
1187.2	0.1897	0.27761	0.16562	0.17382	0.49784	0.36904	0.47917	0.34018	0.26308	0.23443	0.52343	0.46075	0.3938	0.30596	0.41964	0.40152	0.11394	0.23525	0.25438	0.20571	0.22281	0.26025	0.23827	0.30832	0.28527	0.17143	0.042753	0.09631	0.19992	0.20497	0.1211	0.33041	0.32466	0.09988	0.24484	0.19136
1188.1	0.20438	0.281	0.17006	0.17944	0.50223	0.3719	0.4812	0.33962	0.2606	0.24154	0.51938	0.45873	0.39716	0.30913	0.42702	0.40738	0.11838	0.23475	0.25699	0.2058	0.22503	0.2626	0.2406	0.31128	0.29023	0.17419	0.040336	0.096321	0.20421	0.20464	0.12222	0.33143	0.32453	0.10543	0.25061	0.19451
1189	0.20445	0.27783	0.16807	0.17857	0.49966	0.37404	0.47805	0.33264	0.26016	0.24342	0.51581	0.45173	0.39369	0.30634	0.42584	0.40699	0.11762	0.22939	0.254	0.20508	0.22366	0.25883	0.24431	0.30528	0.29263	0.16962	0.032329	0.09521	0.20282	0.20038	0.11701	0.32653	0.32556	0.10359	0.25176	0.19379
1189.9	0.20845	0.28442	0.17877	0.18094	0.50749	0.3819	0.47943	0.3411	0.26332	0.24962	0.51894	0.45558	0.39899	0.31674	0.43687	0.41205	0.12565	0.23295	0.25971	0.21395	0.22734	0.26395	0.25688	0.31088	0.30265	0.17178	0.036599	0.099431	0.2103	0.20216	0.12517	0.32973	0.32742	0.10726	0.26049	0.20197
1190.8	0.1976	0.28699	0.1852	0.18308	0.51452	0.38396	0.47948	0.34683	0.26725	0.25417	0.51945	0.45587	0.39735	0.32223	0.44447	0.41501	0.13015	0.23544	0.25716	0.21572	0.22777	0.26568	0.26592	0.307	0.30355	0.17023	0.037012	0.10144	0.21173	0.20232	0.12331	0.3307	0.32613	0.10626	0.26516	0.2067
1191.7	0.19346	0.289	0.18166	0.18416	0.51263	0.38151	0.47317	0.34399	0.26239	0.24645	0.51071	0.45071	0.39461	0.31755	0.44535	0.41039	0.12823	0.23236	0.25735	0.21159	0.22058	0.26022	0.2692	0.29977	0.30377	0.16222	0.027777	0.094251	0.20934	0.19506	0.1196	0.32417	0.32123	0.098153	0.26504	0.20664
1192.6	0.18795	0.291	0.17695	0.18253	0.51536	0.38431	0.4733	0.34688	0.26631	0.2457	0.509	0.4496	0.39625	0.32096	0.44749	0.40858	0.12822	0.23278	0.25761	0.2112	0.21421	0.25856	0.27409	0.30004	0.30671	0.16036	0.029941	0.095528	0.20913	0.19081	0.11915	0.32155	0.32093	0.096161	0.26806	0.20495
1193.5	0.1912	0.30435	0.17676	0.19008	0.52387	0.3882	0.4759	0.35397	0.27069	0.25184	0.50654	0.45135	0.40104	0.3292	0.45633	0.41464	0.13493	0.23632	0.26253	0.21864	0.21838	0.2609	0.2782	0.3038	0.30964	0.16026	0.036612	0.098972	0.2172	0.19191	0.128	0.32562	0.32109	0.097139	0.27535	0.2119
1194.4	0.18414	0.30267	0.16449	0.18721	0.5193	0.38605	0.47378	0.35224	0.27036	0.24737	0.50021	0.44498	0.39637	0.32087	0.45242	0.4095	0.12891	0.23353	0.2583	0.21252	0.21079	0.25233	0.27323	0.30056	0.30597	0.15033	0.030413	0.094204	0.20843	0.18663	0.12138	0.32132	0.31647	0.088686	0.27242	0.20458
1195.3	0.19372	0.30842	0.16678	0.1944	0.51763	0.39144	0.47266	0.35472	0.27352	0.24753	0.49635	0.44409	0.39931	0.32374	0.45836	0.41119	0.13505	0.23529	0.26333	0.21761	0.20642	0.24804	0.27731	0.30209	0.31053	0.1507	0.03108	0.09822	0.21126	0.18603	0.12388	0.32094	0.31766	0.085707	0.27744	0.20354
1196.2	0.20551	0.31312	0.18208	0.20556	0.52699	0.40155	0.47968	0.36304	0.28186	0.25946	0.49953	0.44847	0.40878	0.32976	0.47061	0.42017	0.14336	0.24413	0.26917	0.22738	0.21225	0.25667	0.28453	0.31072	0.32197	0.15311	0.044913	0.10447	0.22043	0.19566	0.12793	0.3249	0.31985	0.092696	0.28473	0.2119
1197.1	0.198	0.31563	0.17645	0.20705	0.52253	0.3985	0.47371	0.36434	0.2759	0.25876	0.49352	0.44442	0.4028	0.32727	0.47031	0.4131	0.13961	0.24061	0.26216	0.22903	0.20884	0.25132	0.281	0.30757	0.31737	0.145	0.038197	0.10073	0.21425	0.19441	0.12306	0.32234	0.31395	0.090287	0.27916	0.21119
1198	0.21059	0.31951	0.18817	0.21702	0.53021	0.4095	0.47714	0.37283	0.27642	0.26718	0.50047	0.44821	0.40944	0.33269	0.47748	0.41778	0.14555	0.24652	0.26253	0.23938	0.21157	0.25075	0.29199	0.31294	0.32263	0.15165	0.045192	0.11022	0.21851	0.19986	0.12605	0.32563	0.31542	0.09278	0.28735	0.21232
1198.9	0.21453	0.31824	0.19047	0.21794	0.52813	0.40243	0.47452	0.37203	0.26974	0.26839	0.50069	0.44872	0.40754	0.33354	0.47786	0.4149	0.14497	0.2403	0.25982	0.2377	0.2045	0.24822	0.28749	0.31071	0.32241	0.15285	0.046122	0.11197	0.21726	0.19258	0.12565	0.32352	0.31323	0.091451	0.28298	0.2115
1199.8	0.22556	0.32613	0.19983	0.22825	0.53458	0.40603	0.47891	0.38232	0.27739	0.27814	0.50473	0.45579	0.41422	0.33762	0.48004	0.41854	0.14902	0.24383	0.2628	0.24047	0.21022	0.25446	0.2874	0.31918	0.32992	0.15837	0.056444	0.1194	0.22196	0.19693	0.13229	0.3316	0.31599	0.097507	0.28923	0.21893
1200.7	0.22056	0.32275	0.19433	0.22757	0.52456	0.39665	0.47241	0.37839	0.27227	0.2727	0.49766	0.45121	0.4047	0.33334	0.47026	0.40999	0.14162	0.23295	0.25317	0.22677	0.20363	0.24184	0.2745	0.3111	0.3163	0.15111	0.049116	0.11268	0.21182	0.1857	0.12405	0.32904	0.30857	0.087133	0.27819	0.20981
1201.6	0.23294	0.32844	0.20544	0.22969	0.53298	0.40451	0.47679	0.38443	0.28418	0.28165	0.50525	0.45775	0.41082	0.34139	0.47231	0.41833	0.1497	0.23705	0.26151	0.23233	0.20839	0.24519	0.27931	0.32046	0.31847	0.15774	0.063333	0.12208	0.21745	0.18839	0.13021	0.33448	0.31254	0.087655	0.28379	0.21304
1202.5	0.23465	0.32322	0.19864	0.22617	0.52387	0.39543	0.46976	0.38382	0.28309	0.27369	0.49929	0.45534	0.40578	0.33562	0.46644	0.41299	0.14203	0.22759	0.25789	0.22588	0.20349	0.23926	0.26743	0.32032	0.31226	0.14892	0.059129	0.12052	0.20746	0.18016	0.1225	0.33375	0.30523	0.079536	0.27537	0.20738
1203.4	0.24467	0.33083	0.20523	0.23392	0.53328	0.40611	0.475	0.39321	0.29196	0.28183	0.50141	0.45968	0.41216	0.33853	0.46974	0.42209	0.15174	0.23395	0.26604	0.23224	0.21581	0.24524	0.27728	0.33248	0.31517	0.15152	0.067362	0.1326	0.21788	0.1869	0.1299	0.34155	0.30753	0.082769	0.28031	0.21411
1204.3	0.23669	0.31889	0.20148	0.22697	0.52776	0.40555	0.47	0.38797	0.28583	0.27927	0.49936	0.45451	0.40771	0.33512	0.46053	0.41532	0.15003	0.22946	0.26479	0.22655	0.21319	0.23955	0.2732	0.32969	0.3058	0.14709	0.063875	0.13208	0.21353	0.17998	0.12298	0.3378	0.30213	0.076033	0.27007	0.20774
1205.2	0.23185	0.31965	0.20869	0.22501	0.53116	0.40888	0.468	0.38978	0.28242	0.28311	0.50372	0.45589	0.40695	0.33554	0.46232	0.41355	0.15636	0.2334	0.26745	0.23062	0.21886	0.24268	0.27561	0.337	0.30569	0.15041	0.068279	0.14132	0.21446	0.18287	0.12526	0.33999	0.30343	0.079103	0.27241	0.20978
1206.1	0.23027	0.31692	0.21405	0.23271	0.52979	0.41275	0.46691	0.39402	0.28204	0.28259	0.5042	0.45779	0.40695	0.33661	0.46291	0.41581	0.16368	0.23345	0.2665	0.22942	0.22857	0.24442	0.27996	0.34243	0.30335	0.14875	0.070081	0.14714	0.21669	0.18472	0.12707	0.3405	0.30046	0.080916	0.27328	0.21164
1207	0.22099	0.31628	0.21334	0.22925	0.53117	0.41638	0.46813	0.3954	0.28089	0.28311	0.50357	0.45811	0.40503	0.33271	0.45858	0.41245	0.17349	0.23654	0.26714	0.22779	0.23538	0.24889	0.28303	0.34445	0.29945	0.1483	0.07564	0.1506	0.21903	0.18339	0.12672	0.33905	0.30073	0.081641	0.2736	0.20784
1207.9	0.23099	0.31314	0.21852	0.23619	0.53135	0.41607	0.46452	0.39581	0.28533	0.28318	0.50174	0.45893	0.40421	0.33488	0.45741	0.40888	0.18137	0.23809	0.26175	0.23132	0.24254	0.24638	0.28092	0.34427	0.297	0.14735	0.08188	0.15496	0.21797	0.18304	0.12255	0.33656	0.30022	0.083843	0.27148	0.20233
1208.8	0.23821	0.31971	0.22754	0.23714	0.53406	0.41606	0.4663	0.39997	0.28828	0.28107	0.50105	0.46234	0.40623	0.33565	0.46193	0.41419	0.19241	0.23811	0.25966	0.23912	0.25318	0.24706	0.28868	0.35009	0.29729	0.14997	0.097027	0.16115	0.22006	0.18429	0.12595	0.33671	0.29983	0.087001	0.27708	0.20444
1209.7	0.24586	0.32341	0.22504	0.23809	0.53176	0.41634	0.47055	0.40268	0.29137	0.27383	0.4991	0.46162	0.40603	0.33631	0.46244	0.41857	0.20094	0.23759	0.26369	0.24477	0.2613	0.24632	0.29266	0.34877	0.29241	0.15124	0.10723	0.16381	0.22117	0.18512	0.13038	0.33556	0.29909	0.086558	0.27814	0.20396
1210.6	0.249	0.32794	0.2301	0.24017	0.5346	0.41426	0.47355	0.40711	0.29369	0.27541	0.49887	0.46392	0.40557	0.33423	0.46453	0.42257	0.21027	0.23756	0.26842	0.25022	0.26658	0.24947	0.29449	0.34939	0.29308	0.15684	0.11949	0.16918	0.22304	0.18549	0.13396	0.33697	0.29889	0.085731	0.28054	0.2065
1211.5	0.2522	0.32973	0.2387	0.25016	0.53675	0.41808	0.47682	0.41411	0.30464	0.28138	0.4999	0.46785	0.41265	0.34027	0.46979	0.42978	0.22254	0.23998	0.27625	0.25821	0.2777	0.25444	0.29794	0.35191	0.29711	0.16695	0.13294	0.17545	0.22854	0.18786	0.14022	0.3399	0.30127	0.091576	0.28569	0.21637
1212.4	0.24043	0.32765	0.23572	0.2465	0.53431	0.41992	0.47675	0.42099	0.3036	0.2822	0.49892	0.46614	0.4129	0.34037	0.47112	0.43597	0.23154	0.23834	0.28134	0.25828	0.28111	0.26058	0.29764	0.35174	0.29784	0.1714	0.13804	0.17577	0.23035	0.18647	0.14514	0.33996	0.30278	0.093372	0.29102	0.22207
1213.3	0.24245	0.32597	0.23683	0.24748	0.537	0.41864	0.47551	0.42345	0.30176	0.28261	0.49463	0.46444	0.41443	0.33867	0.47634	0.43969	0.23614	0.23947	0.28215	0.26092	0.27889	0.26821	0.29731	0.35109	0.30004	0.17067	0.13935	0.17806	0.23496	0.1867	0.1485	0.34131	0.30251	0.094017	0.29199	0.22347
1214.2	0.2576	0.32824	0.24234	0.25742	0.5415	0.42525	0.47949	0.43035	0.3099	0.29391	0.49505	0.46898	0.42017	0.34527	0.48093	0.44792	0.25061	0.2435	0.2832	0.26983	0.28789	0.27789	0.30566	0.35751	0.31092	0.17769	0.14935	0.18951	0.24331	0.19371	0.15813	0.34696	0.30594	0.10217	0.30171	0.22807
1215.1	0.26201	0.32832	0.2463	0.25449	0.5377	0.42616	0.47933	0.42937	0.31112	0.29103	0.49024	0.46606	0.42089	0.34814	0.48072	0.44914	0.25551	0.24501	0.28242	0.27514	0.29618	0.27878	0.30379	0.35657	0.3137	0.18149	0.15214	0.18876	0.24608	0.19171	0.16349	0.3469	0.30945	0.10294	0.3046	0.22857
1216	0.26292	0.32736	0.25294	0.24902	0.53615	0.42255	0.47598	0.42606	0.30871	0.29196	0.48681	0.46367	0.41697	0.34795	0.47826	0.45192	0.25775	0.24186	0.27951	0.28342	0.30125	0.27945	0.30629	0.35553	0.31539	0.18294	0.15554	0.19005	0.24907	0.19558	0.16735	0.34837	0.31148	0.1015	0.3066	0.23104
1216.9	0.27072	0.33854	0.27023	0.25253	0.53709	0.42941	0.47957	0.42893	0.317	0.29882	0.48607	0.46893	0.42343	0.35333	0.48425	0.45858	0.26771	0.25056	0.28647	0.30039	0.31088	0.28761	0.31619	0.36143	0.32547	0.19337	0.17305	0.20207	0.25624	0.20504	0.18002	0.35619	0.31686	0.10771	0.31376	0.24135
1217.8	0.26903	0.33906	0.27805	0.25922	0.53823	0.43435	0.48372	0.4314	0.3289	0.30747	0.48633	0.4724	0.42801	0.36238	0.48412	0.46782	0.27981	0.25719	0.29478	0.31666	0.32619	0.29615	0.32261	0.3657	0.33057	0.20474	0.1864	0.21235	0.26408	0.20989	0.18929	0.35981	0.32501	0.11386	0.32239	0.25
1218.7	0.26135	0.34045	0.29194	0.25956	0.54316	0.4368	0.48205	0.43289	0.33213	0.3106	0.48602	0.4739	0.43023	0.36096	0.48628	0.47289	0.28599	0.26152	0.30101	0.32627	0.33223	0.2999	0.32625	0.36757	0.33575	0.21518	0.19746	0.2177	0.27093	0.20769	0.19433	0.36103	0.33214	0.11836	0.32843	0.25842
1219.6	0.26594	0.33684	0.30292	0.26712	0.54792	0.43901	0.48207	0.4348	0.33701	0.3166	0.48461	0.47531	0.43736	0.3628	0.49042	0.48249	0.29861	0.26437	0.30332	0.34011	0.34095	0.30499	0.33449	0.36655	0.34531	0.21856	0.21201	0.23347	0.28134	0.2131	0.19853	0.36756	0.33661	0.12553	0.3358	0.26746
1220.5	0.27459	0.33426	0.31341	0.26913	0.54633	0.43781	0.48551	0.4316	0.33913	0.31436	0.48035	0.47235	0.43729	0.36138	0.4935	0.48933	0.3046	0.26703	0.30589	0.34556	0.34175	0.3074	0.33826	0.36398	0.35161	0.22199	0.22117	0.24234	0.2847	0.21361	0.20166	0.36634	0.33728	0.13081	0.3386	0.26996
1221.4	0.27529	0.32355	0.31394	0.2678	0.54251	0.42708	0.48438	0.42558	0.33606	0.3072	0.4754	0.46617	0.4335	0.35434	0.48919	0.48989	0.30213	0.26078	0.30291	0.3483	0.34159	0.30378	0.33775	0.35715	0.35233	0.21968	0.22291	0.24555	0.2825	0.20708	0.20262	0.36324	0.33694	0.12763	0.33864	0.2718
1222.3	0.27894	0.32205	0.32518	0.27338	0.53899	0.42942	0.48569	0.42893	0.33611	0.3087	0.47381	0.46928	0.43358	0.35212	0.49053	0.49317	0.30454	0.26174	0.3087	0.35287	0.34855	0.29935	0.34032	0.35883	0.36209	0.22881	0.23044	0.25567	0.2856	0.21132	0.21091	0.36507	0.34087	0.13792	0.34023	0.27931
1223.2	0.28123	0.321	0.33451	0.27516	0.53693	0.42686	0.48946	0.42858	0.33979	0.31144	0.47221	0.47224	0.43665	0.35491	0.49002	0.50116	0.31017	0.26366	0.31593	0.35903	0.35207	0.30318	0.34502	0.35787	0.37163	0.23632	0.23976	0.26712	0.29206	0.21665	0.21852	0.37007	0.34435	0.1444	0.34209	0.28872
1224.1	0.28611	0.32098	0.34867	0.28035	0.54076	0.42657	0.49486	0.42616	0.34688	0.31469	0.47621	0.47485	0.43764	0.35775	0.49343	0.50629	0.30895	0.27008	0.32857	0.36527	0.35372	0.30657	0.35404	0.36116	0.37988	0.25225	0.25301	0.27618	0.29645	0.22189	0.22956	0.37071	0.34952	0.15578	0.34632	0.30026
1225	0.29296	0.33008	0.36185	0.296	0.54764	0.43184	0.5037	0.4335	0.35739	0.32487	0.48483	0.48311	0.4495	0.36659	0.50006	0.51618	0.31778	0.27943	0.3403	0.37727	0.36483	0.31509	0.37028	0.37486	0.39375	0.26741	0.27188	0.29497	0.30759	0.23104	0.24647	0.38006	0.36131	0.16928	0.35886	0.31756
1225.9	0.29604	0.33049	0.37168	0.2972	0.5461	0.43289	0.50922	0.43179	0.35684	0.32508	0.48443	0.48454	0.45123	0.36934	0.50184	0.52268	0.31844	0.28382	0.34273	0.3776	0.36276	0.3163	0.37876	0.37478	0.40412	0.27977	0.28159	0.30056	0.31332	0.23704	0.25073	0.3835	0.36285	0.17671	0.36323	0.32376
1226.8	0.30492	0.34082	0.37985	0.29765	0.54922	0.43313	0.51331	0.43059	0.36336	0.32944	0.48741	0.48633	0.45428	0.37418	0.50483	0.52806	0.32421	0.28989	0.34984	0.38193	0.36388	0.32519	0.39656	0.37959	0.41464	0.28983	0.29393	0.31102	0.32007	0.24614	0.25985	0.39099	0.3679	0.18754	0.37299	0.33404
1227.7	0.3069	0.34178	0.38467	0.30039	0.54986	0.43552	0.51428	0.43232	0.36935	0.33319	0.49074	0.48668	0.4603	0.37655	0.50806	0.52941	0.32074	0.29281	0.352	0.38484	0.36837	0.32733	0.41284	0.38538	0.41877	0.29498	0.30073	0.32071	0.32392	0.25375	0.26714	0.39615	0.3726	0.19538	0.38337	0.34609
1228.6	0.30924	0.33965	0.38151	0.30329	0.54636	0.43855	0.51638	0.43285	0.36913	0.33734	0.49109	0.49249	0.46365	0.37618	0.5069	0.52965	0.32504	0.29459	0.35294	0.38864	0.37642	0.32964	0.42811	0.39353	0.42484	0.30248	0.30175	0.33027	0.32813	0.26349	0.27278	0.40376	0.37891	0.20476	0.39381	0.35555
1229.4	0.3088	0.33881	0.38114	0.30392	0.54744	0.4419	0.51301	0.43226	0.37121	0.3438	0.48662	0.49503	0.46469	0.37861	0.50646	0.53112	0.32604	0.29832	0.3559	0.39003	0.37932	0.33496	0.44209	0.39545	0.43233	0.31227	0.30392	0.33836	0.33331	0.27013	0.27972	0.40978	0.38373	0.21721	0.39841	0.36278
1230.3	0.31903	0.34704	0.40103	0.31208	0.56414	0.44852	0.5179	0.43941	0.38819	0.36145	0.49489	0.50491	0.47564	0.38682	0.51362	0.54071	0.33765	0.30841	0.37209	0.40281	0.40251	0.35185	0.4699	0.40845	0.44318	0.32784	0.31947	0.35861	0.34609	0.28421	0.29674	0.42106	0.39847	0.24396	0.41413	0.38019
1231.2	0.32654	0.34719	0.41022	0.32098	0.57316	0.4535	0.52569	0.44224	0.40348	0.37352	0.50365	0.5128	0.48933	0.39373	0.51888	0.5461	0.34258	0.31654	0.38325	0.41052	0.41617	0.36338	0.49123	0.4187	0.45627	0.3403	0.33141	0.37247	0.35855	0.29609	0.3103	0.42908	0.41185	0.26115	0.42456	0.39626
1232.1	0.34237	0.3454	0.42095	0.32948	0.57656	0.45399	0.52755	0.44318	0.40973	0.37728	0.50691	0.51684	0.49201	0.39885	0.52185	0.55154	0.34898	0.32183	0.39593	0.41488	0.42085	0.37576	0.50636	0.42136	0.4659	0.35329	0.34375	0.38304	0.36563	0.30206	0.32208	0.43605	0.41967	0.27858	0.43225	0.40551
1233	0.3532	0.367	0.4411	0.33899	0.5913	0.46073	0.53589	0.45922	0.42933	0.39374	0.51875	0.52313	0.50357	0.41325	0.53458	0.56174	0.36207	0.33465	0.41092	0.42635	0.43466	0.39804	0.53462	0.43376	0.48426	0.37373	0.36111	0.39991	0.38082	0.31324	0.34569	0.45056	0.43422	0.30393	0.44544	0.42131
1233.9	0.3628	0.3718	0.46033	0.3464	0.60254	0.45947	0.54263	0.46428	0.44162	0.39971	0.52698	0.52857	0.51402	0.41801	0.5412	0.56294	0.36868	0.34064	0.41933	0.43238	0.44231	0.40781	0.54566	0.44475	0.49059	0.38201	0.36897	0.40735	0.38712	0.31964	0.35878	0.45981	0.44253	0.31996	0.45375	0.43297
1234.8	0.3639	0.37693	0.46154	0.35573	0.60498	0.46171	0.54186	0.46854	0.4436	0.40274	0.52863	0.53014	0.51503	0.42325	0.54305	0.55893	0.37153	0.34539	0.42404	0.43212	0.43965	0.41609	0.55467	0.44856	0.49356	0.38715	0.373	0.41054	0.3967	0.32553	0.3691	0.46686	0.44513	0.32918	0.45915	0.43977
1235.7	0.36807	0.38172	0.47712	0.36288	0.61311	0.46689	0.54254	0.47829	0.44932	0.41012	0.53495	0.53634	0.52093	0.4288	0.54744	0.56313	0.3799	0.35175	0.43186	0.44104	0.44935	0.42968	0.56987	0.45633	0.49905	0.40021	0.38405	0.41881	0.40463	0.33521	0.38572	0.47798	0.45206	0.34582	0.47343	0.44913
1236.6	0.38026	0.39429	0.49271	0.36963	0.62426	0.47634	0.55264	0.49159	0.45914	0.42756	0.54726	0.54715	0.53577	0.44057	0.55727	0.56817	0.3947	0.36095	0.44079	0.45348	0.47086	0.4497	0.59292	0.47498	0.51534	0.41816	0.39764	0.43257	0.42126	0.35251	0.40821	0.48936	0.46586	0.37264	0.49062	0.46436
1237.5	0.37753	0.38479	0.48625	0.36561	0.61798	0.47268	0.54829	0.48739	0.44834	0.42186	0.54327	0.54544	0.5315	0.43654	0.55023	0.56095	0.38854	0.35485	0.44043	0.44794	0.4635	0.45132	0.58925	0.47158	0.51049	0.41305	0.39393	0.4266	0.4195	0.35074	0.41248	0.48689	0.46028	0.37298	0.49035	0.46107
1238.4	0.37911	0.3921	0.48928	0.36852	0.6189	0.47925	0.54649	0.49427	0.45728	0.42875	0.55187	0.54948	0.53501	0.44318	0.55609	0.56507	0.39429	0.35856	0.44759	0.45098	0.47623	0.4645	0.60186	0.476	0.51548	0.42295	0.40219	0.43195	0.42941	0.36191	0.42597	0.49299	0.46691	0.38585	0.50214	0.46454
1239.3	0.38889	0.39995	0.50228	0.37623	0.62376	0.48482	0.54793	0.50522	0.47111	0.4363	0.56439	0.55914	0.54775	0.45245	0.56482	0.57208	0.40708	0.36972	0.46008	0.4616	0.49526	0.47347	0.61501	0.48958	0.52393	0.43731	0.41297	0.43981	0.43742	0.37371	0.43786	0.49857	0.4792	0.39791	0.51498	0.46848
1240.2	0.3885	0.39476	0.49137	0.37375	0.61879	0.47717	0.54336	0.50283	0.46482	0.43457	0.56332	0.55714	0.54168	0.44771	0.56377	0.56568	0.40636	0.37314	0.4579	0.45444	0.49258	0.46774	0.60924	0.48774	0.51819	0.43407	0.40855	0.4338	0.43515	0.3742	0.43795	0.49567	0.47765	0.39935	0.51159	0.46254
1241.1	0.38805	0.39536	0.48958	0.3763	0.62412	0.48097	0.54121	0.50902	0.47621	0.44383	0.56943	0.56133	0.54688	0.45147	0.56864	0.56906	0.41259	0.38323	0.46432	0.45955	0.49198	0.46851	0.61523	0.49525	0.51475	0.43787	0.41406	0.43859	0.43982	0.38225	0.45049	0.49924	0.48198	0.40799	0.51886	0.4626
1242	0.3956	0.39438	0.4899	0.37583	0.62837	0.47966	0.53793	0.50977	0.48982	0.4487	0.57291	0.56495	0.55549	0.45405	0.57125	0.56882	0.41952	0.39032	0.46567	0.45759	0.49607	0.46903	0.61846	0.5023	0.51394	0.44182	0.41851	0.44582	0.44528	0.39257	0.45774	0.50207	0.48881	0.41935	0.52426	0.46082
1242.9	0.39823	0.39037	0.48799	0.36697	0.62744	0.47746	0.53878	0.51156	0.48911	0.44784	0.57623	0.56603	0.56048	0.45422	0.57256	0.566	0.41898	0.40007	0.47359	0.4622	0.49249	0.46674	0.62008	0.50337	0.51585	0.44676	0.42266	0.44792	0.44739	0.39487	0.46308	0.50324	0.49025	0.42521	0.52751	0.45807
1243.8	0.3926	0.3822	0.47506	0.35583	0.62383	0.47496	0.53476	0.50696	0.49087	0.4489	0.57944	0.56471	0.55969	0.45432	0.57305	0.56079	0.41942	0.4013	0.47091	0.45993	0.48482	0.46522	0.61738	0.50883	0.5123	0.44631	0.42606	0.4482	0.44966	0.39878	0.46457	0.50321	0.49058	0.4327	0.52999	0.45562
1244.6	0.38925	0.37482	0.46827	0.3509	0.6187	0.47734	0.5289	0.5047	0.49592	0.44803	0.58079	0.56367	0.56386	0.45648	0.57481	0.56082	0.41726	0.39644	0.46977	0.45748	0.48204	0.46585	0.61635	0.51085	0.50868	0.44502	0.42693	0.4489	0.451	0.39726	0.46134	0.49997	0.48996	0.43443	0.53264	0.45132
1245.6	0.38355	0.37363	0.45591	0.34361	0.61568	0.47319	0.52504	0.49732	0.49657	0.43988	0.58052	0.56348	0.56383	0.45617	0.57366	0.55371	0.41127	0.3958	0.46526	0.45345	0.47747	0.46031	0.60961	0.51241	0.50623	0.44382	0.42292	0.44377	0.44891	0.39512	0.45283	0.49818	0.48896	0.43225	0.52774	0.44176
1246.4	0.37632	0.37383	0.45477	0.33742	0.61772	0.4784	0.52489	0.49726	0.50228	0.446	0.59053	0.56533	0.56558	0.45964	0.57962	0.55609	0.41113	0.40296	0.46722	0.46178	0.47902	0.46253	0.61479	0.51788	0.50802	0.44885	0.43479	0.44466	0.45255	0.40066	0.45301	0.49737	0.49352	0.43757	0.53173	0.44028
1247.3	0.36385	0.36143	0.43753	0.32987	0.61301	0.47635	0.51807	0.48889	0.50056	0.44362	0.58837	0.56383	0.56143	0.45698	0.5762	0.54911	0.40818	0.40102	0.45475	0.45838	0.47146	0.45365	0.61076	0.51563	0.49962	0.44412	0.43268	0.43663	0.44884	0.40516	0.44259	0.49039	0.49246	0.4362	0.52629	0.43359
1248.2	0.3626	0.35871	0.4289	0.32237	0.61753	0.47986	0.51604	0.48959	0.50018	0.44637	0.58801	0.56451	0.56662	0.45583	0.57661	0.54721	0.40335	0.40095	0.44891	0.45596	0.4644	0.45016	0.6117	0.51314	0.49813	0.44259	0.43471	0.43473	0.44986	0.40787	0.43803	0.48624	0.49169	0.43412	0.52152	0.42563
1249.1	0.34784	0.3597	0.41929	0.3108	0.61593	0.47644	0.51057	0.48674	0.49907	0.44245	0.58658	0.56164	0.56414	0.44989	0.57214	0.54127	0.39981	0.40265	0.44061	0.45362	0.45398	0.4431	0.60729	0.5102	0.49268	0.43864	0.43616	0.43284	0.44735	0.40993	0.43143	0.48122	0.49282	0.43309	0.51701	0.41395
1250	0.33667	0.34507	0.40435	0.30326	0.6101	0.47486	0.50408	0.48365	0.49324	0.43763	0.58397	0.55632	0.55785	0.44143	0.56786	0.53607	0.39266	0.3983	0.43054	0.44703	0.44272	0.43442	0.59754	0.50286	0.485	0.42848	0.43817	0.42583	0.44186	0.4114	0.41594	0.47115	0.48865	0.42631	0.5119	0.40289
1250.9	0.33492	0.33351	0.38788	0.29239	0.60675	0.47183	0.49736	0.47991	0.49114	0.43447	0.57945	0.55244	0.55696	0.43641	0.56318	0.52872	0.38526	0.39557	0.42208	0.43726	0.43858	0.42294	0.5862	0.49878	0.47846	0.42082	0.43289	0.41622	0.43805	0.41138	0.40209	0.4656	0.48521	0.42087	0.50767	0.38975
1251.8	0.33619	0.334	0.39395	0.29658	0.61639	0.48059	0.50126	0.48889	0.50219	0.4433	0.58471	0.55926	0.56573	0.44199	0.56992	0.53603	0.39583	0.40297	0.43246	0.43663	0.44311	0.42709	0.59086	0.50725	0.48057	0.42487	0.44675	0.42635	0.4491	0.41961	0.4076	0.4672	0.48962	0.42748	0.51768	0.39087
1252.7	0.31879	0.31491	0.3786	0.28489	0.60547	0.46988	0.49454	0.47781	0.4939	0.4311	0.57508	0.55041	0.55641	0.42964	0.56353	0.52455	0.38362	0.39571	0.42152	0.4218	0.42878	0.41152	0.57486	0.49743	0.46619	0.412	0.4386	0.41877	0.43826	0.41284	0.39678	0.45623	0.48149	0.41963	0.50944	0.37724
1253.6	0.32365	0.30395	0.37317	0.27578	0.6081	0.47117	0.49731	0.47527	0.49579	0.43108	0.57793	0.5495	0.55829	0.43095	0.5651	0.52162	0.38426	0.39569	0.42327	0.41648	0.42541	0.4031	0.57252	0.49648	0.46348	0.41117	0.44088	0.41655	0.44068	0.41648	0.39117	0.45384	0.47872	0.41465	0.51241	0.37201
1254.5	0.32523	0.29874	0.37419	0.26703	0.60609	0.46899	0.50093	0.47406	0.49828	0.4314	0.5725	0.54757	0.56196	0.43044	0.56466	0.5234	0.38419	0.39995	0.42685	0.41328	0.42546	0.3961	0.57049	0.49687	0.46039	0.40948	0.43944	0.4173	0.44048	0.41703	0.39337	0.45381	0.47909	0.41319	0.50953	0.36594
1255.4	0.32688	0.29907	0.37645	0.27131	0.60413	0.46913	0.50294	0.47522	0.4961	0.43251	0.57241	0.54864	0.56534	0.42835	0.56581	0.52698	0.3822	0.40382	0.43096	0.41155	0.41708	0.39458	0.57229	0.49837	0.4573	0.40791	0.4416	0.41977	0.4385	0.41813	0.38952	0.45146	0.47664	0.41361	0.5105	0.36342
1256.3	0.31731	0.28866	0.36564	0.25832	0.59417	0.46044	0.4962	0.46193	0.48669	0.42214	0.56657	0.53849	0.55675	0.41896	0.55584	0.51961	0.36567	0.39311	0.4183	0.39829	0.40224	0.37861	0.55802	0.48943	0.44472	0.3987	0.4282	0.40707	0.42352	0.40984	0.37706	0.44095	0.46771	0.40301	0.50077	0.34569
1257.2	0.31126	0.2888	0.36011	0.24962	0.59163	0.46254	0.4965	0.46034	0.48745	0.42454	0.56736	0.5372	0.55334	0.41823	0.5515	0.52266	0.36468	0.39215	0.42132	0.39548	0.39998	0.3777	0.5538	0.48325	0.43998	0.39386	0.42392	0.40518	0.41749	0.41104	0.3724	0.43806	0.46941	0.39872	0.49829	0.3403
1258	0.31599	0.28993	0.36802	0.25649	0.60102	0.47383	0.50452	0.46804	0.50049	0.43613	0.5747	0.54482	0.56309	0.42703	0.55482	0.5345	0.36881	0.40628	0.43485	0.40587	0.40501	0.38576	0.5596	0.49227	0.44752	0.40275	0.43317	0.41237	0.42464	0.42042	0.38023	0.44205	0.47511	0.40701	0.50023	0.34486
1258.9	0.30896	0.28983	0.37086	0.25003	0.59867	0.47411	0.49879	0.46593	0.49812	0.43569	0.57779	0.53967	0.56197	0.42536	0.55098	0.53323	0.36438	0.40254	0.42942	0.40121	0.40031	0.38236	0.55517	0.48729	0.44069	0.39788	0.43713	0.40758	0.42154	0.4173	0.37146	0.43497	0.4702	0.39805	0.49769	0.33939
1259.8	0.3015	0.29043	0.36857	0.24576	0.59848	0.47863	0.49952	0.46926	0.50573	0.43727	0.5758	0.53923	0.56313	0.42718	0.54922	0.53309	0.36632	0.40363	0.43094	0.40334	0.39912	0.38372	0.55219	0.48864	0.43747	0.3989	0.43862	0.40861	0.41847	0.41897	0.37191	0.4351	0.4709	0.3897	0.49453	0.33684
1260.7	0.31172	0.29712	0.36951	0.24714	0.60619	0.48807	0.50767	0.48398	0.52517	0.45386	0.58794	0.54438	0.57427	0.43624	0.55261	0.54292	0.37797	0.41454	0.44481	0.4164	0.4063	0.39484	0.56527	0.50234	0.44601	0.40566	0.45306	0.42135	0.42567	0.42481	0.37768	0.44368	0.47874	0.39066	0.50135	0.34411
1261.6	0.31714	0.29915	0.37181	0.25009	0.60817	0.48881	0.50853	0.48738	0.53395	0.4562	0.59179	0.54273	0.5796	0.43727	0.55252	0.54636	0.37892	0.42203	0.447	0.4207	0.40865	0.39504	0.56287	0.50909	0.44352	0.40545	0.45872	0.42028	0.42838	0.42333	0.37602	0.44678	0.47578	0.38604	0.50322	0.3408
1262.5	0.31616	0.30167	0.37703	0.25173	0.60805	0.48891	0.50813	0.49095	0.5367	0.45811	0.59131	0.53938	0.58026	0.43885	0.55527	0.54739	0.38238	0.42253	0.44863	0.42117	0.41349	0.39758	0.56608	0.51097	0.4382	0.40224	0.46093	0.42257	0.42369	0.42231	0.37756	0.447	0.47636	0.38261	0.50491	0.33947
1263.4	0.31061	0.29542	0.37736	0.25028	0.61001	0.49518	0.514	0.49543	0.54695	0.46588	0.59771	0.54306	0.58642	0.44362	0.55331	0.5499	0.39049	0.42685	0.45738	0.42529	0.41084	0.40054	0.57266	0.51597	0.43882	0.4057	0.46467	0.42638	0.42505	0.42444	0.38235	0.45255	0.47922	0.38331	0.50764	0.34236
1264.3	0.30137	0.28343	0.37876	0.24698	0.60923	0.49752	0.51387	0.49377	0.55026	0.47026	0.60079	0.5416	0.58472	0.44484	0.55145	0.55119	0.38785	0.42597	0.46105	0.42409	0.40825	0.40132	0.56994	0.51448	0.43346	0.40274	0.46141	0.42905	0.4236	0.41864	0.38449	0.45171	0.4758	0.38016	0.50657	0.3406
1265.2	0.29775	0.27719	0.38338	0.24007	0.60398	0.49507	0.50934	0.48765	0.54799	0.46742	0.5968	0.53895	0.58173	0.44386	0.5467	0.54694	0.38335	0.42373	0.45383	0.41597	0.40919	0.40227	0.56057	0.5083	0.4276	0.3921	0.4552	0.42164	0.41743	0.41233	0.37932	0.44708	0.46951	0.37127	0.5	0.3345
1266.1	0.31409	0.28602	0.40033	0.25101	0.60956	0.50611	0.51694	0.49697	0.56568	0.48409	0.60525	0.54796	0.59145	0.45962	0.55069	0.55681	0.39166	0.42848	0.46214	0.42602	0.41937	0.41215	0.57273	0.52053	0.43881	0.39953	0.46082	0.43401	0.42184	0.41551	0.39065	0.45442	0.47747	0.37434	0.51111	0.34406
1266.9	0.32144	0.28697	0.40614	0.25228	0.60512	0.50893	0.51676	0.49817	0.57309	0.49213	0.60966	0.54961	0.5978	0.46253	0.5475	0.55793	0.39614	0.42597	0.45787	0.43096	0.41299	0.41321	0.57413	0.5208	0.43997	0.3969	0.4633	0.43682	0.41995	0.4071	0.39186	0.45603	0.47683	0.36955	0.51166	0.34077
1267.8	0.32928	0.28653	0.41091	0.25754	0.60975	0.50859	0.51749	0.50367	0.5859	0.50112	0.61198	0.5526	0.59905	0.46748	0.54934	0.56085	0.39806	0.42979	0.46336	0.43016	0.42337	0.41977	0.57327	0.52344	0.4417	0.39415	0.46535	0.44535	0.41914	0.40295	0.40023	0.45885	0.48117	0.36914	0.51745	0.34197
1268.7	0.34212	0.29631	0.41524	0.25755	0.60739	0.50367	0.51814	0.50833	0.58857	0.50266	0.61485	0.55201	0.60095	0.47298	0.54594	0.56137	0.40193	0.42827	0.46067	0.43183	0.42553	0.41834	0.57413	0.525	0.44512	0.39126	0.47406	0.44899	0.41929	0.39641	0.39732	0.45984	0.48165	0.36794	0.52098	0.34745
1269.6	0.34824	0.30078	0.41841	0.2707	0.61324	0.50997	0.52465	0.51755	0.59882	0.51508	0.61905	0.55525	0.6087	0.48259	0.55316	0.56881	0.40946	0.43187	0.46729	0.44255	0.42996	0.42236	0.58011	0.53177	0.451	0.40014	0.48568	0.46315	0.42816	0.39548	0.40869	0.46829	0.4881	0.37365	0.53044	0.35513
1270.5	0.34266	0.29207	0.41372	0.26998	0.61041	0.50644	0.52197	0.51744	0.59955	0.51612	0.61755	0.54798	0.60597	0.48231	0.54876	0.56701	0.41384	0.42943	0.46413	0.4413	0.42604	0.41849	0.57493	0.52833	0.44745	0.39853	0.48976	0.46517	0.42929	0.38507	0.40546	0.46635	0.48285	0.37247	0.52727	0.35564
1271.4	0.33049	0.28987	0.41126	0.26214	0.60688	0.50122	0.51889	0.52136	0.59972	0.51535	0.61618	0.54357	0.59993	0.48292	0.54577	0.56334	0.41165	0.42533	0.46241	0.43699	0.42627	0.41604	0.56581	0.52689	0.44329	0.39667	0.49021	0.46477	0.42969	0.37656	0.40461	0.46577	0.48041	0.36918	0.5255	0.35557
1272.3	0.32701	0.30179	0.41141	0.26616	0.60346	0.50056	0.5175	0.52114	0.5991	0.51855	0.61649	0.54047	0.59961	0.48747	0.54536	0.56414	0.41415	0.42389	0.45681	0.44281	0.4201	0.41358	0.56351	0.52697	0.44329	0.40007	0.49411	0.46738	0.42797	0.36961	0.40414	0.46699	0.47741	0.37055	0.52666	0.35708
1273.2	0.32237	0.30723	0.41689	0.27583	0.61236	0.50906	0.52246	0.52874	0.61622	0.53135	0.62231	0.54284	0.60923	0.49858	0.55035	0.57225	0.42808	0.42907	0.46576	0.45287	0.42797	0.41878	0.5708	0.5354	0.44932	0.41054	0.50269	0.48223	0.43966	0.36821	0.4177	0.47516	0.48363	0.3744	0.53638	0.35978
1274.1	0.31841	0.29774	0.41353	0.26879	0.60388	0.49968	0.51535	0.52401	0.61014	0.52538	0.61763	0.53644	0.60197	0.49055	0.54251	0.56557	0.43055	0.41724	0.458	0.44848	0.42087	0.41007	0.56111	0.52836	0.44191	0.40168	0.49756	0.48046	0.43184	0.35847	0.4101	0.46825	0.47891	0.36964	0.53111	0.35706
1274.9	0.324	0.30298	0.42175	0.27322	0.60808	0.50488	0.523	0.53024	0.61568	0.53105	0.62436	0.54402	0.60884	0.49571	0.54355	0.56859	0.44106	0.4172	0.46356	0.45466	0.42328	0.41486	0.56596	0.5326	0.44591	0.40714	0.50599	0.49303	0.43811	0.36275	0.41853	0.47171	0.48652	0.37602	0.54199	0.36262
1275.8	0.32892	0.30197	0.41772	0.27384	0.60962	0.50943	0.52267	0.52792	0.61684	0.53512	0.6238	0.54208	0.61267	0.49869	0.54242	0.56726	0.44769	0.41699	0.46395	0.45801	0.4193	0.41353	0.56766	0.53569	0.45336	0.40879	0.50897	0.50406	0.43879	0.36316	0.41946	0.47334	0.48856	0.38005	0.5468	0.37012
1276.7	0.33206	0.29026	0.40719	0.26691	0.6061	0.50782	0.51895	0.52137	0.6116	0.5263	0.61731	0.53802	0.60851	0.49385	0.5346	0.55797	0.44941	0.406	0.45933	0.4495	0.41277	0.41176	0.56107	0.53333	0.451	0.40398	0.50149	0.50781	0.43739	0.35635	0.40954	0.47041	0.48452	0.37629	0.54398	0.36677
1277.6	0.33656	0.27999	0.40936	0.26072	0.60026	0.50329	0.51562	0.51855	0.59837	0.51906	0.6126	0.53275	0.59991	0.49017	0.53014	0.55189	0.45069	0.39755	0.45344	0.44429	0.40444	0.40411	0.55264	0.52722	0.45032	0.40089	0.49914	0.50447	0.43058	0.35345	0.40667	0.46772	0.48135	0.3718	0.54341	0.36341
1278.5	0.33453	0.28569	0.4126	0.25865	0.59807	0.50013	0.51309	0.514	0.58662	0.51191	0.60647	0.52619	0.59077	0.487	0.52543	0.54362	0.44824	0.39222	0.44992	0.43845	0.39465	0.39823	0.54425	0.52003	0.44853	0.40073	0.49522	0.50241	0.42766	0.34654	0.40042	0.46414	0.47884	0.36662	0.54355	0.35593
1279.4	0.33072	0.28649	0.41782	0.25576	0.59749	0.50213	0.51195	0.51673	0.5834	0.51018	0.60358	0.52324	0.58677	0.49033	0.52685	0.54179	0.45403	0.39309	0.45147	0.43896	0.39781	0.39837	0.54364	0.5178	0.45547	0.40715	0.49802	0.5094	0.42868	0.34708	0.40259	0.46778	0.48066	0.36963	0.54592	0.35648
1280.3	0.32161	0.28457	0.42417	0.25778	0.59453	0.49526	0.51205	0.51064	0.57331	0.49732	0.60189	0.52128	0.57227	0.48616	0.52397	0.54029	0.45223	0.38578	0.44938	0.43433	0.39718	0.3948	0.53751	0.51358	0.4539	0.40235	0.49191	0.51188	0.43038	0.33852	0.39871	0.4662	0.47595	0.36514	0.54921	0.35271
1281.2	0.32311	0.28582	0.44236	0.26441	0.59372	0.49481	0.51051	0.51382	0.56909	0.49398	0.59916	0.51744	0.56832	0.48816	0.52623	0.54258	0.45654	0.38772	0.45552	0.4413	0.3984	0.39259	0.53572	0.50888	0.45969	0.40516	0.49715	0.51527	0.43692	0.33773	0.40198	0.46764	0.47773	0.36662	0.55472	0.35744
1282	0.31586	0.28426	0.43986	0.26228	0.58774	0.4905	0.50627	0.50621	0.55833	0.48519	0.59454	0.5149	0.56093	0.48591	0.5227	0.53607	0.45448	0.38243	0.45097	0.43291	0.39397	0.39326	0.52867	0.50045	0.45903	0.39726	0.49017	0.51479	0.43477	0.33175	0.39667	0.46527	0.47607	0.36528	0.54902	0.3548
1282.9	0.30893	0.28081	0.44189	0.26244	0.58346	0.48636	0.50439	0.50039	0.54971	0.47295	0.59132	0.51532	0.55596	0.48873	0.52039	0.53477	0.45593	0.37759	0.45089	0.43119	0.39232	0.38836	0.52719	0.49666	0.46283	0.39743	0.49038	0.52264	0.43612	0.32581	0.40014	0.46838	0.47342	0.36115	0.54963	0.35667
1283.8	0.30589	0.2732	0.44325	0.26086	0.57666	0.48185	0.49903	0.49371	0.54037	0.46705	0.58683	0.51253	0.55085	0.48694	0.51928	0.53108	0.45625	0.37035	0.45022	0.42871	0.38551	0.3854	0.52179	0.49417	0.46545	0.38698	0.48856	0.52387	0.43874	0.31692	0.3976	0.47119	0.4694	0.35946	0.54849	0.35731
1284.7	0.29718	0.26203	0.44424	0.25844	0.5697	0.47596	0.49213	0.48942	0.53173	0.45904	0.58245	0.506	0.54545	0.48294	0.51332	0.52468	0.45307	0.36353	0.44053	0.42192	0.37726	0.37956	0.51459	0.48292	0.46299	0.3838	0.48472	0.51843	0.43388	0.31153	0.39375	0.46617	0.46717	0.35356	0.54287	0.35141
1285.6	0.28607	0.25393	0.44029	0.25013	0.56116	0.46782	0.48526	0.4803	0.51937	0.44366	0.57878	0.50324	0.53266	0.47618	0.50764	0.5174	0.4464	0.35208	0.42665	0.41315	0.36714	0.37102	0.50463	0.47433	0.46302	0.37104	0.47722	0.5148	0.42439	0.30041	0.38755	0.46406	0.46246	0.3457	0.5343	0.34273
1286.5	0.28785	0.25576	0.44725	0.25084	0.56002	0.47345	0.48929	0.48735	0.52401	0.44155	0.58055	0.50599	0.537	0.47762	0.51141	0.51959	0.44907	0.35478	0.42808	0.42275	0.36822	0.37143	0.50972	0.47317	0.47339	0.37474	0.48055	0.52207	0.43103	0.30106	0.39542	0.4725	0.46561	0.35045	0.54271	0.34534
1287.4	0.28649	0.25616	0.46053	0.25301	0.56562	0.48287	0.4968	0.49555	0.53355	0.45007	0.58545	0.51027	0.54132	0.48779	0.51637	0.52509	0.45693	0.3627	0.43309	0.42688	0.37011	0.38234	0.51253	0.47896	0.48446	0.37587	0.48729	0.52892	0.43766	0.30681	0.40482	0.47935	0.47278	0.36021	0.54609	0.35333
1288.3	0.27503	0.24352	0.45034	0.24691	0.55498	0.47204	0.49003	0.48187	0.52086	0.42797	0.57394	0.50064	0.52817	0.47437	0.50664	0.51165	0.43947	0.35211	0.42104	0.4133	0.35529	0.36912	0.50007	0.46469	0.47832	0.36455	0.47302	0.513	0.42552	0.29726	0.39831	0.469	0.4659	0.35045	0.53451	0.33935
1289.1	0.28503	0.25073	0.44716	0.24341	0.55742	0.47526	0.49303	0.48317	0.52081	0.42709	0.56705	0.50334	0.52792	0.47807	0.5067	0.51217	0.44222	0.35182	0.42542	0.41836	0.35395	0.3696	0.50009	0.46604	0.4862	0.36424	0.47908	0.51606	0.43274	0.29787	0.40625	0.47705	0.47038	0.35503	0.53474	0.34156
1290	0.29066	0.25124	0.45117	0.24228	0.56242	0.48276	0.50296	0.48947	0.52215	0.43446	0.56584	0.50619	0.5351	0.48484	0.50957	0.51441	0.45021	0.3591	0.43539	0.42621	0.35648	0.37303	0.50333	0.46909	0.49495	0.36868	0.48556	0.52144	0.44457	0.3045	0.41391	0.48454	0.47572	0.36027	0.53626	0.34556
1290.9	0.27639	0.23724	0.43902	0.231	0.55369	0.47114	0.49445	0.4729	0.51004	0.42074	0.55746	0.49944	0.52366	0.47467	0.4974	0.50786	0.44433	0.35014	0.42658	0.41331	0.34561	0.35882	0.4892	0.46141	0.4886	0.3563	0.47933	0.51556	0.4422	0.29505	0.40488	0.47551	0.47392	0.35374	0.52434	0.34013
1291.8	0.2824	0.23163	0.43307	0.23085	0.54809	0.47291	0.4911	0.46718	0.51066	0.41494	0.55217	0.49718	0.52027	0.46543	0.49579	0.50656	0.44416	0.3484	0.42829	0.41311	0.34421	0.35019	0.4849	0.45533	0.49158	0.35508	0.47748	0.51304	0.4491	0.2961	0.4037	0.47674	0.47872	0.35409	0.51951	0.33901
1292.7	0.2793	0.22874	0.42893	0.22318	0.5501	0.47176	0.4869	0.46589	0.5044	0.41194	0.54604	0.49596	0.51412	0.46201	0.49192	0.50638	0.44641	0.34987	0.42524	0.41233	0.34254	0.34365	0.47718	0.45138	0.49523	0.35065	0.47466	0.51109	0.4513	0.29305	0.4025	0.47759	0.4803	0.34977	0.51364	0.33827
1293.6	0.27454	0.21952	0.42349	0.21888	0.54019	0.46477	0.48138	0.45651	0.49933	0.40063	0.53778	0.48709	0.50578	0.45392	0.48695	0.49604	0.43819	0.34671	0.42383	0.39998	0.3365	0.33338	0.46577	0.44267	0.49012	0.3455	0.46557	0.50197	0.44346	0.28512	0.39453	0.47123	0.47612	0.34252	0.50015	0.32827
1294.4	0.27274	0.21943	0.42209	0.22173	0.54209	0.46362	0.47893	0.4533	0.49993	0.39597	0.53465	0.48531	0.50103	0.45306	0.48662	0.49733	0.44091	0.34571	0.42223	0.39612	0.33307	0.32557	0.46461	0.44082	0.49429	0.34916	0.46387	0.50292	0.4446	0.28511	0.39913	0.47077	0.48044	0.34342	0.49772	0.32358
1295.3	0.26991	0.21508	0.42299	0.2249	0.54205	0.46319	0.47206	0.44953	0.49934	0.39486	0.52358	0.48161	0.48857	0.45019	0.48752	0.49282	0.43823	0.34407	0.42337	0.38514	0.33086	0.31932	0.4594	0.43804	0.49622	0.34745	0.46299	0.49923	0.4447	0.28225	0.3944	0.46658	0.48423	0.34001	0.49049	0.31803
1296.2	0.26357	0.20895	0.40989	0.21831	0.53774	0.45495	0.46238	0.44236	0.48791	0.38737	0.51065	0.47537	0.47876	0.44334	0.4795	0.48464	0.43199	0.34026	0.41826	0.37878	0.32084	0.31367	0.45379	0.43741	0.49674	0.34077	0.45477	0.49058	0.43568	0.27432	0.38975	0.45942	0.48024	0.3355	0.48003	0.31003
1297.1	0.26722	0.21299	0.40808	0.22128	0.53294	0.45606	0.46194	0.44207	0.48934	0.38935	0.5074	0.47451	0.47505	0.44664	0.48288	0.48457	0.43769	0.33956	0.41869	0.37868	0.3165	0.31623	0.45442	0.4443	0.49906	0.34421	0.46042	0.49099	0.43541	0.27495	0.39188	0.45984	0.48669	0.33555	0.47689	0.31176
1298	0.26799	0.21575	0.40925	0.22272	0.53363	0.46055	0.45971	0.44366	0.48798	0.39284	0.50394	0.47653	0.47074	0.44872	0.48219	0.49064	0.44415	0.34169	0.41815	0.38093	0.31587	0.31693	0.45644	0.44644	0.50353	0.34538	0.46465	0.49206	0.43948	0.27999	0.39463	0.45982	0.49429	0.33627	0.47905	0.31485
1298.9	0.2658	0.21861	0.40114	0.22303	0.52739	0.46135	0.45427	0.44156	0.4882	0.39276	0.49687	0.47509	0.46309	0.44392	0.48056	0.48949	0.44077	0.34155	0.4207	0.3773	0.31863	0.31315	0.44795	0.44848	0.50146	0.33912	0.465	0.48605	0.43919	0.27822	0.39538	0.45475	0.49505	0.33407	0.47547	0.31731
1299.8	0.27022	0.21549	0.39607	0.21749	0.52156	0.45563	0.45108	0.43891	0.47811	0.3849	0.48934	0.47006	0.45693	0.43621	0.47552	0.48608	0.43908	0.34217	0.41531	0.37848	0.30962	0.30906	0.43937	0.44668	0.49888	0.33266	0.46308	0.47475	0.43374	0.27833	0.39606	0.45208	0.48913	0.33485	0.46752	0.31508
1300.6	0.27174	0.21441	0.38865	0.21725	0.51816	0.4551	0.45145	0.43879	0.47509	0.38546	0.48901	0.46959	0.45251	0.43218	0.47782	0.4841	0.43849	0.33878	0.41651	0.37706	0.30733	0.30086	0.43479	0.44741	0.49836	0.3254	0.46703	0.46934	0.43469	0.27802	0.39783	0.45146	0.48867	0.333	0.46699	0.31447
1301.5	0.26995	0.21224	0.39103	0.21795	0.51602	0.45298	0.44756	0.43646	0.47146	0.38542	0.48458	0.46982	0.44776	0.42509	0.47588	0.48152	0.43187	0.33868	0.42044	0.37285	0.3047	0.29583	0.43283	0.44483	0.49706	0.32112	0.46404	0.46977	0.4323	0.28328	0.39982	0.44684	0.48402	0.33193	0.46436	0.31115
1302.4	0.26934	0.20276	0.37527	0.21126	0.50801	0.44467	0.43934	0.42962	0.46065	0.37933	0.47733	0.46118	0.44049	0.41301	0.4729	0.47324	0.42241	0.33262	0.41215	0.36322	0.2999	0.28128	0.42113	0.44239	0.49343	0.30616	0.45546	0.46123	0.42112	0.28006	0.39644	0.43909	0.47534	0.32483	0.45347	0.30343
1303.3	0.27299	0.19992	0.37153	0.20677	0.5032	0.4401	0.4344	0.42969	0.45458	0.37887	0.47368	0.46053	0.43636	0.40555	0.47282	0.47166	0.41996	0.32611	0.40806	0.36133	0.2935	0.28223	0.41943	0.44187	0.4981	0.30564	0.44918	0.45983	0.41665	0.28287	0.39694	0.43584	0.47088	0.32423	0.44887	0.29989
1304.2	0.27616	0.21082	0.36897	0.20903	0.50248	0.44577	0.43547	0.42831	0.46221	0.38376	0.47653	0.463	0.43887	0.40529	0.47458	0.47516	0.42713	0.32282	0.41156	0.36439	0.30019	0.28439	0.4226	0.44538	0.50353	0.30815	0.45173	0.46266	0.41665	0.28871	0.40673	0.43646	0.4686	0.32119	0.45197	0.30246
1305.1	0.27921	0.20493	0.36172	0.20071	0.49282	0.4379	0.42445	0.42015	0.45761	0.36984	0.47045	0.45435	0.4324	0.39409	0.46735	0.46899	0.41597	0.31988	0.39565	0.35238	0.29899	0.2796	0.41089	0.43908	0.49604	0.30492	0.43736	0.45719	0.40522	0.28491	0.40071	0.42365	0.4591	0.31085	0.44076	0.29173
1305.9	0.28486	0.20901	0.36253	0.2009	0.49684	0.44024	0.42424	0.42354	0.46614	0.37033	0.47155	0.45374	0.43524	0.3932	0.46826	0.47547	0.42123	0.31905	0.39461	0.35498	0.30451	0.27848	0.41156	0.44316	0.5008	0.30681	0.44402	0.4584	0.40821	0.28719	0.40703	0.41994	0.45689	0.31344	0.44073	0.29398
1306.8	0.28473	0.21523	0.37276	0.20363	0.4978	0.43818	0.42667	0.42543	0.47376	0.37173	0.47704	0.45827	0.4359	0.39237	0.4698	0.47897	0.42593	0.32065	0.39816	0.35585	0.30782	0.28706	0.41258	0.44366	0.50527	0.31253	0.44673	0.4619	0.40892	0.29107	0.41345	0.4177	0.45297	0.31777	0.44699	0.29712
1307.7	0.29219	0.2121	0.37581	0.20112	0.49631	0.43422	0.42176	0.42292	0.47741	0.36567	0.47746	0.45329	0.43755	0.38633	0.46637	0.4742	0.42251	0.31688	0.3923	0.35318	0.30819	0.28057	0.41135	0.44073	0.49934	0.30619	0.44838	0.45999	0.40259	0.28719	0.41143	0.40797	0.44472	0.3122	0.44602	0.29423
1308.6	0.29546	0.20391	0.37596	0.20011	0.49931	0.42846	0.41664	0.42621	0.47582	0.36429	0.47901	0.45058	0.43805	0.38195	0.46775	0.4685	0.41704	0.31506	0.38892	0.35456	0.30678	0.27997	0.40768	0.44084	0.49776	0.30433	0.44601	0.46004	0.39809	0.28664	0.4091	0.39874	0.43734	0.31028	0.44626	0.29089
1309.5	0.29308	0.21007	0.3817	0.20003	0.50523	0.4316	0.41997	0.43348	0.48291	0.37868	0.48309	0.4558	0.44336	0.38723	0.47246	0.47191	0.43064	0.31435	0.39908	0.36529	0.31074	0.28566	0.41446	0.44368	0.5047	0.31089	0.45716	0.46746	0.40544	0.29516	0.41794	0.39895	0.43356	0.31569	0.45477	0.29982
1310.3	0.2806	0.19893	0.36427	0.19003	0.4945	0.41934	0.41259	0.42202	0.47536	0.37191	0.47791	0.44806	0.43314	0.37545	0.46551	0.45858	0.42295	0.30356	0.38953	0.3581	0.30546	0.2783	0.40071	0.43285	0.49449	0.30045	0.44388	0.4564	0.39582	0.2863	0.40915	0.38612	0.41882	0.30225	0.44693	0.29096
1311.2	0.28951	0.19697	0.35893	0.18814	0.49778	0.4226	0.41074	0.4244	0.48024	0.37182	0.47954	0.44701	0.43788	0.37575	0.46497	0.45798	0.42975	0.30164	0.39257	0.37012	0.30625	0.28145	0.40467	0.43476	0.49698	0.30213	0.44206	0.46114	0.4007	0.28619	0.41836	0.38155	0.41419	0.30303	0.44861	0.29159
1312.1	0.2797	0.1923	0.35502	0.18136	0.49909	0.42111	0.41126	0.41991	0.48015	0.37202	0.47861	0.44403	0.43766	0.37385	0.46319	0.45666	0.43561	0.30511	0.39078	0.37046	0.30809	0.28621	0.40233	0.43694	0.50206	0.3022	0.44129	0.46395	0.4002	0.28586	0.42041	0.37495	0.40836	0.30037	0.44999	0.28916
1313	0.28476	0.18952	0.35838	0.18172	0.49767	0.41658	0.40912	0.41729	0.48573	0.3738	0.47733	0.4427	0.43941	0.37192	0.46268	0.45651	0.43616	0.30678	0.38986	0.37175	0.31125	0.28818	0.39858	0.4375	0.51006	0.30387	0.43884	0.46743	0.39821	0.2816	0.42187	0.36979	0.40362	0.29707	0.44557	0.28779
1313.9	0.28637	0.18076	0.36093	0.18061	0.49197	0.40641	0.40335	0.40836	0.48644	0.36782	0.47531	0.43729	0.43313	0.36513	0.45879	0.44973	0.43029	0.30058	0.38043	0.36983	0.30628	0.28674	0.39387	0.43468	0.50827	0.29757	0.43107	0.46576	0.3903	0.27431	0.41407	0.36124	0.39461	0.29007	0.441	0.2824
1314.8	0.2968	0.18762	0.36678	0.18651	0.49572	0.41212	0.40913	0.41824	0.49799	0.37461	0.48119	0.44029	0.44584	0.36895	0.46428	0.4544	0.43865	0.31089	0.38412	0.38155	0.31143	0.29513	0.40549	0.44552	0.52165	0.30869	0.43583	0.47855	0.39415	0.28161	0.42401	0.36412	0.39819	0.29871	0.44861	0.288
1315.6	0.28278	0.18498	0.3582	0.18276	0.49113	0.40004	0.40301	0.41083	0.49768	0.37227	0.47277	0.4331	0.44257	0.36208	0.45909	0.44628	0.42672	0.30635	0.37406	0.37414	0.3053	0.28741	0.39957	0.44122	0.52011	0.30531	0.42937	0.47507	0.38212	0.2771	0.41214	0.35443	0.39015	0.29003	0.44216	0.28213
1316.5	0.28597	0.18596	0.34114	0.18265	0.48653	0.39389	0.39783	0.41025	0.50005	0.37554	0.47341	0.43066	0.44218	0.36138	0.45726	0.44068	0.4186	0.30568	0.37043	0.3785	0.30568	0.28562	0.39906	0.43918	0.52248	0.31138	0.42607	0.47342	0.37961	0.27738	0.41201	0.35342	0.3856	0.29215	0.43721	0.28262
1317.4	0.27703	0.18116	0.33171	0.1766	0.47925	0.38838	0.39581	0.40231	0.50089	0.37403	0.47033	0.42533	0.43799	0.35528	0.45481	0.43403	0.41428	0.30286	0.36611	0.37447	0.30344	0.28519	0.40062	0.43663	0.51788	0.3081	0.42617	0.47047	0.37664	0.27496	0.40815	0.34644	0.38084	0.29108	0.43772	0.28181
1318.3	0.27814	0.18465	0.32284	0.17839	0.48147	0.392	0.40087	0.40835	0.50843	0.37802	0.47002	0.42411	0.44487	0.36139	0.45651	0.43891	0.41439	0.31249	0.36985	0.38171	0.30731	0.29038	0.4095	0.44026	0.52397	0.31261	0.43153	0.47372	0.3798	0.2795	0.41881	0.34557	0.3825	0.29829	0.44232	0.28236
1319.2	0.26817	0.17898	0.32253	0.1743	0.48096	0.3863	0.39651	0.39958	0.50448	0.37474	0.46357	0.41749	0.43966	0.36128	0.45005	0.43301	0.41144	0.3119	0.36628	0.38273	0.30285	0.29133	0.40644	0.43337	0.51967	0.3118	0.42866	0.46962	0.37627	0.27447	0.4121	0.33949	0.37671	0.29626	0.43875	0.27592
1320	0.27479	0.17208	0.3288	0.1784	0.48401	0.39057	0.40267	0.40171	0.51377	0.38469	0.46602	0.41988	0.44688	0.36076	0.45456	0.43679	0.41892	0.32177	0.36884	0.39085	0.30941	0.30049	0.41401	0.44149	0.52801	0.31908	0.43722	0.47496	0.38458	0.2833	0.41911	0.34442	0.37873	0.304	0.44132	0.28093
1320.9	0.26651	0.16733	0.33781	0.18242	0.48261	0.38738	0.40652	0.39826	0.51947	0.38495	0.45977	0.41621	0.4423	0.35775	0.45147	0.43478	0.41929	0.32559	0.37254	0.39425	0.31157	0.30352	0.4165	0.44637	0.5265	0.31846	0.43648	0.47624	0.38392	0.28197	0.42281	0.34332	0.37709	0.30561	0.44164	0.27972
1321.8	0.26034	0.16422	0.33207	0.18239	0.48175	0.38029	0.40225	0.39358	0.51704	0.37554	0.44808	0.40883	0.43871	0.35534	0.44112	0.42986	0.41265	0.32368	0.36444	0.39696	0.30548	0.29458	0.41251	0.44545	0.52168	0.31704	0.42919	0.47249	0.37436	0.27737	0.41747	0.33991	0.37151	0.3033	0.43329	0.27296
1322.7	0.26219	0.16103	0.34487	0.18316	0.49054	0.38342	0.40826	0.39731	0.52747	0.38257	0.44692	0.4099	0.44438	0.35824	0.44316	0.42859	0.41916	0.3348	0.37191	0.40856	0.31506	0.29954	0.41873	0.45576	0.52872	0.32616	0.43563	0.48162	0.38125	0.28129	0.42154	0.34779	0.37449	0.31129	0.43784	0.27916
1323.6	0.25863	0.15275	0.34368	0.1794	0.48557	0.37556	0.40442	0.39366	0.52814	0.38413	0.44099	0.40773	0.44297	0.35277	0.44083	0.42534	0.40904	0.33617	0.37138	0.40902	0.318	0.29762	0.41657	0.45678	0.52659	0.3235	0.43731	0.4824	0.37548	0.27921	0.42389	0.34613	0.37238	0.31508	0.43959	0.27961
1324.4	0.25668	0.15573	0.33927	0.1753	0.48289	0.37108	0.39977	0.39003	0.52763	0.37848	0.43283	0.40082	0.43661	0.35516	0.43656	0.41761	0.40179	0.34285	0.37148	0.40667	0.31952	0.29603	0.41259	0.45288	0.52332	0.32648	0.43735	0.48024	0.3691	0.27362	0.42328	0.34469	0.37039	0.31823	0.43716	0.27589
1325.3	0.26276	0.15843	0.34311	0.17545	0.48146	0.37083	0.40043	0.38878	0.53212	0.38041	0.43339	0.3998	0.44327	0.35824	0.43813	0.4181	0.39958	0.3493	0.37278	0.40857	0.32071	0.29927	0.41475	0.45566	0.52347	0.33192	0.44098	0.48407	0.36924	0.27717	0.42159	0.34403	0.37329	0.32043	0.44036	0.27904
1326.2	0.2654	0.16694	0.35099	0.17781	0.48654	0.37973	0.41167	0.39617	0.54734	0.39601	0.44037	0.40371	0.45367	0.36878	0.44898	0.42725	0.40693	0.36823	0.38903	0.41519	0.33156	0.31475	0.42398	0.4637	0.52968	0.34989	0.45896	0.49929	0.38304	0.28742	0.4322	0.3536	0.3816	0.33294	0.45233	0.28774
1327.1	0.25789	0.16793	0.3437	0.17966	0.47877	0.37066	0.40248	0.38398	0.54455	0.38904	0.43012	0.39413	0.4472	0.36419	0.44377	0.42679	0.3968	0.36674	0.38122	0.40787	0.32868	0.3129	0.41374	0.45599	0.52104	0.35232	0.45619	0.4961	0.37383	0.28522	0.4261	0.34715	0.37725	0.33294	0.44843	0.28415
1328	0.27541	0.17369	0.35574	0.18818	0.48872	0.37989	0.40844	0.38989	0.5594	0.39615	0.43395	0.39572	0.45482	0.37078	0.44989	0.43395	0.4076	0.38342	0.39081	0.41417	0.33582	0.32548	0.42574	0.46136	0.52581	0.36595	0.4719	0.5113	0.38723	0.29336	0.43268	0.35828	0.38409	0.34403	0.4561	0.29218
1328.8	0.27156	0.17104	0.35733	0.18866	0.48808	0.37436	0.40905	0.389	0.56497	0.3937	0.4317	0.39492	0.45523	0.37073	0.44577	0.43513	0.40737	0.39034	0.39049	0.41729	0.33426	0.32763	0.42857	0.46284	0.52203	0.36554	0.47446	0.52042	0.38901	0.29325	0.42794	0.35904	0.38463	0.34237	0.46124	0.29354
1329.7	0.26426	0.16598	0.36016	0.18644	0.48755	0.3706	0.40996	0.38427	0.56798	0.39092	0.42681	0.39147	0.45297	0.37124	0.44775	0.4358	0.40817	0.39923	0.39034	0.41425	0.3325	0.33169	0.42843	0.45806	0.51686	0.3686	0.48102	0.52663	0.39287	0.29354	0.42467	0.3609	0.38365	0.34869	0.46748	0.29362
1330.6	0.27055	0.17005	0.36678	0.18379	0.49073	0.37422	0.41308	0.38853	0.57522	0.39697	0.42873	0.39371	0.45522	0.37886	0.45044	0.43487	0.41054	0.41184	0.3951	0.4235	0.3365	0.34102	0.43876	0.46164	0.51957	0.37378	0.4868	0.54013	0.40419	0.30169	0.42916	0.36324	0.38854	0.35925	0.47922	0.30453
1331.5	0.2676	0.17319	0.37613	0.17828	0.48958	0.37525	0.41768	0.39042	0.58036	0.40589	0.43276	0.39718	0.45907	0.38456	0.45008	0.43306	0.41442	0.42247	0.40573	0.42605	0.33584	0.35231	0.45055	0.46457	0.5173	0.37516	0.49502	0.55437	0.41195	0.30415	0.4313	0.36608	0.39322	0.36727	0.48807	0.31162
1332.4	0.26571	0.17997	0.38444	0.17917	0.49269	0.3731	0.42018	0.39068	0.58521	0.41134	0.4328	0.39535	0.46371	0.39189	0.44969	0.43497	0.41173	0.4294	0.40874	0.4287	0.33327	0.35818	0.45449	0.46576	0.52032	0.37915	0.49717	0.56133	0.41651	0.30647	0.42881	0.36533	0.3916	0.3705	0.49383	0.31667
1333.2	0.27782	0.18999	0.3922	0.18209	0.4958	0.3834	0.42553	0.39092	0.59621	0.42735	0.43779	0.39981	0.47707	0.40155	0.46053	0.4392	0.41307	0.4406	0.42418	0.43761	0.34164	0.37407	0.46744	0.47154	0.52624	0.38975	0.50945	0.5759	0.43187	0.31455	0.43836	0.36916	0.39656	0.38331	0.50712	0.33079
1334.1	0.28878	0.19565	0.39291	0.18205	0.4922	0.38483	0.42407	0.39234	0.60118	0.43178	0.43211	0.39925	0.48408	0.40398	0.45794	0.43639	0.4079	0.44528	0.42883	0.44221	0.34167	0.38199	0.47828	0.46937	0.52606	0.39385	0.51094	0.58796	0.43409	0.31311	0.43982	0.3696	0.39723	0.38274	0.50588	0.33622
1335	0.29606	0.20768	0.40168	0.19327	0.49966	0.39008	0.43112	0.40148	0.6142	0.44476	0.43642	0.40222	0.49731	0.41148	0.46534	0.44407	0.42182	0.45816	0.44016	0.45555	0.3501	0.39363	0.49176	0.47384	0.52941	0.40452	0.51902	0.6058	0.44116	0.31905	0.44448	0.37862	0.40167	0.3927	0.51647	0.34306
1335.9	0.29953	0.21085	0.40334	0.20424	0.50466	0.39345	0.43544	0.40644	0.62099	0.45187	0.44173	0.40552	0.50535	0.41503	0.47264	0.44644	0.42632	0.46673	0.44678	0.46219	0.35367	0.4015	0.5037	0.4741	0.53314	0.41307	0.527	0.62072	0.44994	0.32066	0.44529	0.38114	0.39885	0.3934	0.52105	0.34652
1336.7	0.30122	0.2181	0.40382	0.20368	0.50452	0.40172	0.44192	0.41679	0.63187	0.46685	0.44557	0.41244	0.51837	0.42737	0.48385	0.44784	0.43477	0.47797	0.45828	0.47872	0.36465	0.41078	0.51955	0.47972	0.5332	0.42675	0.54237	0.64208	0.45894	0.33024	0.45504	0.38784	0.40496	0.40325	0.52655	0.35865
1337.6	0.3025	0.21843	0.41857	0.20825	0.50922	0.40517	0.44523	0.42633	0.64194	0.47338	0.4473	0.41511	0.52578	0.42901	0.48746	0.45176	0.44265	0.48472	0.46578	0.48501	0.36991	0.41479	0.53043	0.48435	0.53031	0.43265	0.55128	0.65609	0.46585	0.33459	0.45463	0.39092	0.40711	0.40833	0.52906	0.36103
1338.5	0.29375	0.22046	0.42372	0.21227	0.51866	0.41146	0.45159	0.4342	0.6491	0.48489	0.45698	0.42017	0.5333	0.43495	0.49532	0.4548	0.45368	0.49472	0.48078	0.49782	0.37878	0.42528	0.54287	0.49059	0.53	0.4386	0.56312	0.66708	0.47917	0.34659	0.45906	0.39372	0.40751	0.41581	0.53759	0.36667
1339.4	0.2881	0.21447	0.43241	0.21101	0.51949	0.41521	0.45262	0.43471	0.65513	0.49323	0.46034	0.42431	0.54036	0.44082	0.49611	0.45465	0.45617	0.49664	0.48936	0.50341	0.38558	0.43318	0.5569	0.4962	0.53013	0.44476	0.57502	0.67622	0.4878	0.35206	0.46152	0.39306	0.41078	0.41726	0.53842	0.37124
1340.3	0.29669	0.22575	0.44383	0.21454	0.52191	0.4244	0.46139	0.4477	0.66629	0.50416	0.46545	0.43146	0.55462	0.45206	0.50582	0.45949	0.46526	0.50713	0.5049	0.51728	0.39699	0.44535	0.57388	0.5065	0.53366	0.45597	0.58709	0.6895	0.49889	0.3656	0.47479	0.39943	0.41784	0.4272	0.54989	0.37952
1341.1	0.2939	0.23234	0.45867	0.22911	0.52874	0.43136	0.4732	0.45797	0.67765	0.51533	0.47447	0.43664	0.56599	0.46283	0.51159	0.46717	0.47515	0.51555	0.52119	0.52922	0.41364	0.45859	0.58777	0.51965	0.53857	0.46526	0.59449	0.70455	0.51373	0.37576	0.48189	0.40299	0.42184	0.43094	0.55985	0.38313
1342	0.28041	0.23175	0.45172	0.22913	0.51717	0.42638	0.47408	0.45835	0.6679	0.51053	0.4713	0.43318	0.56458	0.46532	0.50704	0.46133	0.47669	0.50884	0.52293	0.53111	0.41306	0.46363	0.58853	0.51395	0.53104	0.46231	0.58814	0.70545	0.5118	0.37691	0.4786	0.40099	0.4164	0.43148	0.55488	0.38053
1342.9	0.28707	0.24675	0.46825	0.24103	0.52603	0.4394	0.48751	0.47322	0.67904	0.52808	0.47987	0.44026	0.58131	0.48028	0.51974	0.47097	0.49593	0.515	0.53939	0.54774	0.4288	0.47297	0.60507	0.52857	0.54039	0.47697	0.60763	0.72467	0.52581	0.38861	0.4912	0.41118	0.42449	0.44374	0.5659	0.39182
1343.8	0.28871	0.2465	0.4688	0.24174	0.52104	0.44141	0.49496	0.47915	0.67307	0.52229	0.47684	0.43873	0.58341	0.47799	0.5215	0.46502	0.49372	0.50951	0.54335	0.54702	0.43005	0.47447	0.60631	0.5243	0.53496	0.47447	0.60589	0.72615	0.52621	0.38878	0.4882	0.40912	0.41907	0.44246	0.55946	0.38919
1344.6	0.28598	0.24057	0.47389	0.24111	0.52227	0.4399	0.49554	0.47969	0.66999	0.52242	0.47489	0.43654	0.58323	0.47928	0.51918	0.46262	0.49727	0.50558	0.54395	0.5512	0.436	0.47176	0.60448	0.51929	0.52924	0.47663	0.60642	0.72333	0.52412	0.38936	0.4814	0.40716	0.41868	0.44275	0.54923	0.38797
1345.5	0.29355	0.23931	0.47012	0.24198	0.51757	0.44133	0.49175	0.48217	0.67166	0.51917	0.4724	0.43565	0.5823	0.47544	0.51798	0.45845	0.50141	0.49825	0.54414	0.54893	0.4373	0.4736	0.60549	0.51682	0.52589	0.47585	0.60809	0.71896	0.52113	0.39243	0.48014	0.40655	0.41895	0.44627	0.53992	0.38586
1346.4	0.3059	0.25473	0.48731	0.25771	0.53289	0.46075	0.50686	0.50321	0.69095	0.5414	0.48531	0.44485	0.59734	0.4917	0.53361	0.46694	0.51897	0.51171	0.55981	0.56925	0.45421	0.48603	0.62877	0.53361	0.53605	0.49601	0.62729	0.73282	0.53616	0.40886	0.49871	0.41524	0.43165	0.45926	0.54917	0.39963
1347.3	0.30932	0.24711	0.48778	0.25564	0.52946	0.45905	0.50414	0.50513	0.68615	0.5383	0.48496	0.44234	0.59588	0.49151	0.52967	0.46527	0.51586	0.5068	0.55732	0.56981	0.45468	0.48899	0.62715	0.52774	0.53206	0.49088	0.62277	0.72777	0.53276	0.40971	0.49767	0.41175	0.43083	0.45809	0.53742	0.39317
1348.1	0.304	0.24685	0.49191	0.26169	0.52573	0.45566	0.49908	0.50643	0.68143	0.54252	0.4845	0.4428	0.59282	0.49254	0.53049	0.46587	0.51852	0.50301	0.55541	0.57204	0.4548	0.4937	0.62868	0.52606	0.5311	0.49226	0.62305	0.72047	0.52995	0.41175	0.49919	0.41363	0.43098	0.45827	0.53164	0.38998
1349	0.31331	0.2518	0.49915	0.26986	0.52875	0.46741	0.50603	0.5188	0.69054	0.54973	0.49016	0.44659	0.60036	0.49891	0.53935	0.46728	0.52907	0.50487	0.5585	0.57698	0.46227	0.50603	0.63426	0.532	0.53448	0.49548	0.6296	0.72805	0.53857	0.4206	0.50868	0.42034	0.43824	0.46832	0.53109	0.39292
1349.9	0.3187	0.25366	0.50838	0.27795	0.53527	0.47995	0.51702	0.52764	0.69613	0.56027	0.4964	0.45027	0.60874	0.50775	0.54859	0.47237	0.54226	0.50477	0.56116	0.58618	0.47138	0.51745	0.64261	0.53607	0.53563	0.50191	0.63313	0.73506	0.54769	0.42734	0.51595	0.42529	0.44683	0.47943	0.53205	0.40022
1350.8	0.31707	0.2471	0.52345	0.28204	0.53378	0.48356	0.51787	0.52858	0.69483	0.56154	0.49671	0.45145	0.6092	0.51393	0.55146	0.47434	0.54742	0.49914	0.55748	0.58257	0.47928	0.5224	0.64161	0.53252	0.53513	0.50187	0.63536	0.73354	0.54991	0.43073	0.5151	0.42971	0.44987	0.48375	0.52513	0.39619
1351.6	0.31867	0.25678	0.53319	0.2995	0.54085	0.49964	0.52728	0.54035	0.70957	0.57347	0.50269	0.45852	0.6158	0.52958	0.55973	0.47679	0.56007	0.50327	0.56288	0.5909	0.49322	0.53744	0.65397	0.54518	0.54357	0.51784	0.64155	0.74306	0.5564	0.44452	0.5262	0.44279	0.4616	0.50219	0.52998	0.40221
1352.5	0.34142	0.26875	0.55156	0.31653	0.55653	0.5206	0.54314	0.55925	0.73205	0.58901	0.51306	0.46477	0.62994	0.54202	0.57021	0.48573	0.57838	0.50994	0.57006	0.60396	0.50979	0.54943	0.66336	0.55983	0.55259	0.52912	0.65019	0.7558	0.57044	0.46065	0.54742	0.45461	0.47552	0.52116	0.53455	0.41121
1353.4	0.33368	0.2681	0.5542	0.32265	0.55571	0.52576	0.54505	0.5629	0.73208	0.59404	0.51585	0.46359	0.62684	0.54279	0.56817	0.48652	0.57713	0.50295	0.56566	0.60632	0.51546	0.55356	0.6649	0.56486	0.55293	0.53081	0.64852	0.75724	0.56965	0.46295	0.55473	0.45661	0.47735	0.52606	0.5356	0.40919
1354.3	0.33526	0.27744	0.56248	0.33189	0.56193	0.53767	0.5534	0.57513	0.73521	0.60495	0.51808	0.46895	0.62798	0.55328	0.56884	0.48972	0.58417	0.5071	0.57142	0.60871	0.52206	0.55785	0.66949	0.57038	0.56074	0.53967	0.65824	0.76388	0.57592	0.47384	0.57063	0.46455	0.48318	0.53897	0.53936	0.412
1355.1	0.34734	0.28238	0.56911	0.34075	0.56893	0.55083	0.56337	0.58752	0.74306	0.61264	0.52596	0.4756	0.63635	0.555	0.57232	0.49386	0.59136	0.50622	0.57647	0.61611	0.52998	0.56335	0.66795	0.57811	0.57057	0.54409	0.66627	0.77223	0.58095	0.48056	0.5867	0.46931	0.49059	0.5494	0.54122	0.41772
1356	0.35999	0.2863	0.59165	0.34679	0.57924	0.56473	0.57388	0.60569	0.75338	0.6247	0.53392	0.4815	0.64601	0.55902	0.57851	0.5026	0.60251	0.5096	0.57858	0.62358	0.53339	0.56778	0.67016	0.58374	0.57516	0.5485	0.67708	0.7816	0.5886	0.48751	0.60013	0.47532	0.49921	0.55947	0.54557	0.42684
1356.9	0.35583	0.29406	0.59426	0.34729	0.58382	0.57397	0.57408	0.61285	0.75316	0.62619	0.53701	0.48606	0.64977	0.56764	0.57896	0.50318	0.60603	0.50714	0.58165	0.62216	0.53739	0.57018	0.66805	0.58617	0.57931	0.55559	0.68175	0.7862	0.58936	0.4931	0.60714	0.47979	0.4996	0.56772	0.54598	0.43155
1357.8	0.36661	0.30525	0.61033	0.35801	0.59712	0.58651	0.57976	0.62645	0.75996	0.63038	0.54	0.49079	0.65451	0.57485	0.58087	0.5059	0.61738	0.51008	0.58837	0.62242	0.53799	0.57344	0.6673	0.58695	0.58345	0.56439	0.68719	0.78851	0.59454	0.50242	0.61776	0.48512	0.50457	0.57383	0.54267	0.4396
1358.6	0.37358	0.30725	0.61834	0.35649	0.60254	0.59103	0.58155	0.6306	0.7616	0.62684	0.54173	0.48939	0.65609	0.57311	0.58095	0.50354	0.61516	0.50767	0.58364	0.62074	0.53218	0.57287	0.6608	0.58836	0.58237	0.56212	0.68474	0.78632	0.58973	0.50418	0.61816	0.48547	0.50295	0.57443	0.54098	0.44214
1359.5	0.38494	0.32151	0.63269	0.3665	0.62483	0.61305	0.59396	0.65283	0.77726	0.64359	0.55334	0.49904	0.6666	0.58983	0.59252	0.51241	0.63469	0.51874	0.5951	0.63221	0.53853	0.58809	0.67433	0.60323	0.5896	0.58188	0.70372	0.80319	0.60298	0.52161	0.64047	0.50012	0.51512	0.59768	0.55636	0.45649
1360.4	0.38813	0.32692	0.63608	0.36616	0.62718	0.61768	0.59498	0.65632	0.7717	0.64527	0.55218	0.50131	0.65884	0.59244	0.58895	0.50916	0.63888	0.51326	0.59212	0.62568	0.53716	0.58741	0.67092	0.6037	0.58696	0.58654	0.70697	0.80254	0.60164	0.5233	0.65051	0.50434	0.51362	0.60257	0.55667	0.45883
1361.3	0.40212	0.32763	0.65374	0.37507	0.63164	0.62627	0.60212	0.66263	0.77366	0.65228	0.5529	0.50252	0.65695	0.59258	0.58983	0.5124	0.64218	0.51323	0.59214	0.62891	0.53707	0.59017	0.6729	0.60438	0.58558	0.59032	0.71606	0.80785	0.60311	0.52643	0.66285	0.50883	0.51834	0.60848	0.55914	0.46362
1362.1	0.42242	0.33477	0.67022	0.3858	0.64365	0.64542	0.6141	0.67627	0.78523	0.66458	0.55952	0.50862	0.67074	0.60081	0.59897	0.52102	0.65605	0.51851	0.60094	0.63954	0.54731	0.59546	0.68511	0.6183	0.59622	0.60125	0.73524	0.82306	0.6145	0.5392	0.68009	0.52413	0.52768	0.62989	0.57239	0.47422
1363	0.42893	0.33731	0.67792	0.39773	0.65095	0.65572	0.61603	0.68305	0.78902	0.67069	0.56614	0.5096	0.67685	0.59945	0.60008	0.52436	0.66589	0.51444	0.60315	0.64139	0.54984	0.59655	0.68526	0.6209	0.59898	0.60674	0.74586	0.83319	0.61873	0.54061	0.69246	0.5319	0.53059	0.63697	0.57366	0.48051
1363.9	0.43195	0.34845	0.68265	0.39825	0.65065	0.65263	0.61098	0.68047	0.77968	0.66929	0.56369	0.50258	0.6685	0.5945	0.59262	0.52236	0.6639	0.50581	0.5964	0.63436	0.54273	0.59094	0.67612	0.62111	0.59625	0.60299	0.74836	0.83236	0.61352	0.53764	0.68849	0.53051	0.52711	0.63324	0.56657	0.4808
1364.8	0.43769	0.36021	0.68906	0.40593	0.65493	0.65856	0.609	0.68074	0.77586	0.66399	0.56291	0.49876	0.67052	0.58788	0.58937	0.52161	0.66004	0.50099	0.59288	0.62712	0.53703	0.58517	0.66907	0.62098	0.59626	0.5982	0.75068	0.82971	0.61045	0.53588	0.68794	0.52871	0.52495	0.62935	0.56182	0.48317
1365.6	0.46133	0.3816	0.70693	0.42142	0.6829	0.68171	0.62458	0.70602	0.80026	0.68239	0.57983	0.5085	0.68802	0.60327	0.59817	0.53668	0.68411	0.5134	0.60616	0.64344	0.55138	0.59758	0.68337	0.6416	0.61112	0.61597	0.78012	0.8548	0.62893	0.55275	0.71031	0.54219	0.53878	0.6484	0.58249	0.50248
1366.5	0.46754	0.38879	0.71175	0.4203	0.6869	0.68663	0.62369	0.71226	0.80067	0.6833	0.58307	0.50965	0.68598	0.60072	0.59357	0.53683	0.68517	0.51127	0.60551	0.63878	0.54882	0.59411	0.67947	0.64471	0.61019	0.61166	0.78621	0.8581	0.62871	0.55051	0.71509	0.5428	0.53976	0.64468	0.58646	0.50788
1367.4	0.48573	0.40215	0.72494	0.42795	0.69447	0.70104	0.62742	0.72581	0.8096	0.68884	0.5873	0.51364	0.68839	0.60712	0.5958	0.53877	0.69417	0.51554	0.61055	0.64544	0.55518	0.59349	0.6851	0.65272	0.61451	0.61942	0.80194	0.86265	0.63826	0.55942	0.72983	0.55107	0.54675	0.6525	0.59478	0.5163
1368.2	0.49463	0.40031	0.72872	0.43155	0.69928	0.70872	0.62913	0.72779	0.81701	0.68899	0.58905	0.51596	0.6906	0.60228	0.59376	0.53762	0.69265	0.51314	0.61003	0.64206	0.55408	0.58601	0.68447	0.65532	0.61312	0.61624	0.80339	0.86323	0.63526	0.55877	0.73562	0.55465	0.54999	0.64999	0.5988	0.52044
1369.1	0.51508	0.41495	0.73976	0.43964	0.7111	0.72047	0.63921	0.74577	0.83474	0.70463	0.60232	0.52453	0.7003	0.61358	0.60446	0.54503	0.70414	0.52036	0.622	0.65263	0.56913	0.5943	0.70012	0.66652	0.62059	0.63303	0.82839	0.88162	0.64783	0.56635	0.75308	0.5638	0.56484	0.66532	0.61576	0.53496
1370	0.51793	0.4194	0.74537	0.44219	0.71082	0.7231	0.64044	0.74899	0.83534	0.70349	0.60467	0.52733	0.70068	0.61158	0.60839	0.54212	0.7065	0.51694	0.62005	0.64724	0.56582	0.58698	0.69985	0.66747	0.6209	0.63201	0.83535	0.8834	0.6464	0.56357	0.75519	0.56363	0.56838	0.66713	0.61834	0.53498
1370.9	0.5317	0.42917	0.74961	0.44529	0.71624	0.72379	0.64239	0.75106	0.83877	0.7066	0.60747	0.52755	0.69906	0.61241	0.61237	0.54345	0.70968	0.51319	0.61587	0.64962	0.56123	0.58951	0.6997	0.66774	0.62348	0.63362	0.84718	0.88799	0.64488	0.56537	0.7562	0.56428	0.57242	0.67039	0.61766	0.53732
1371.7	0.55048	0.44408	0.76638	0.45135	0.72794	0.73514	0.65408	0.76283	0.85026	0.72112	0.61792	0.5375	0.70197	0.62016	0.62395	0.55367	0.71622	0.51513	0.62541	0.65611	0.5688	0.59586	0.70965	0.67805	0.6319	0.63604	0.86449	0.90201	0.64942	0.57005	0.76734	0.56971	0.58748	0.67887	0.63017	0.54759
1372.6	0.57027	0.46356	0.78458	0.46621	0.73934	0.74755	0.66146	0.7824	0.86525	0.73345	0.62732	0.54419	0.70916	0.63221	0.63629	0.56232	0.7289	0.52138	0.63316	0.66812	0.58131	0.60127	0.7194	0.68389	0.64142	0.65008	0.88741	0.91356	0.66125	0.57692	0.78262	0.57542	0.59761	0.69363	0.64675	0.55574
1373.5	0.58126	0.47261	0.79883	0.47274	0.74946	0.75334	0.6661	0.79248	0.87435	0.74103	0.63146	0.54895	0.71368	0.63786	0.64252	0.56533	0.74136	0.52407	0.63756	0.67372	0.57806	0.60063	0.71889	0.68716	0.64713	0.64868	0.89499	0.92321	0.66991	0.58517	0.78948	0.57967	0.60311	0.69996	0.6513	0.55907
1374.3	0.59147	0.479	0.80286	0.47749	0.75075	0.75679	0.66588	0.79689	0.87837	0.74725	0.63113	0.5485	0.71319	0.63742	0.64251	0.57045	0.74255	0.52326	0.6429	0.67269	0.58141	0.59975	0.71719	0.68732	0.65064	0.64771	0.89733	0.92563	0.67376	0.5893	0.79019	0.58122	0.60845	0.704	0.65402	0.5634
1375.2	0.59622	0.49246	0.81786	0.48814	0.761	0.76423	0.67749	0.81572	0.89533	0.75863	0.63706	0.55444	0.71554	0.64572	0.65158	0.57884	0.75298	0.52791	0.64942	0.67961	0.59078	0.60211	0.72361	0.6925	0.65558	0.65446	0.91064	0.93321	0.68317	0.59361	0.80143	0.58711	0.61904	0.71093	0.66793	0.57219
1376.1	0.59889	0.4992	0.82854	0.48943	0.76306	0.75618	0.67357	0.82432	0.90049	0.7581	0.6303	0.55061	0.71185	0.64588	0.65009	0.57571	0.75394	0.52729	0.64094	0.67946	0.58609	0.60284	0.72359	0.68472	0.65578	0.65826	0.91217	0.93319	0.68301	0.58772	0.79766	0.58086	0.61664	0.70945	0.6698	0.57
1377	0.60553	0.50393	0.83608	0.49076	0.76576	0.76216	0.68411	0.83634	0.90996	0.76843	0.63717	0.55478	0.71251	0.65215	0.65313	0.58006	0.75856	0.53212	0.6436	0.68547	0.58965	0.60899	0.72449	0.68691	0.66283	0.65718	0.92194	0.94244	0.68851	0.58958	0.80118	0.58576	0.62184	0.71519	0.6738	0.57442
1377.8	0.61133	0.50699	0.8425	0.49639	0.76163	0.75838	0.68191	0.83745	0.91193	0.77055	0.63769	0.55282	0.70402	0.64715	0.65322	0.57941	0.7596	0.52784	0.63849	0.68633	0.5931	0.60994	0.72066	0.68461	0.66593	0.65868	0.92521	0.9419	0.68328	0.58304	0.79922	0.58324	0.62055	0.71297	0.67704	0.57435
1378.7	0.62281	0.52208	0.85978	0.51022	0.77495	0.76567	0.69322	0.85402	0.92965	0.78234	0.65159	0.56078	0.70669	0.66013	0.66686	0.5848	0.76852	0.5351	0.64104	0.70179	0.60127	0.62302	0.7296	0.68821	0.68007	0.66903	0.94125	0.95096	0.6891	0.58894	0.80863	0.58652	0.62468	0.7168	0.69029	0.5845
1379.6	0.63204	0.53476	0.86219	0.51992	0.78235	0.77451	0.69986	0.8621	0.94476	0.79432	0.66201	0.5695	0.71198	0.671	0.67268	0.59138	0.77625	0.54487	0.65175	0.71315	0.61521	0.63385	0.73309	0.69529	0.69116	0.67809	0.95301	0.96311	0.69749	0.59473	0.8213	0.58644	0.63018	0.72783	0.69994	0.59207
1380.4	0.63	0.53254	0.85873	0.52098	0.77942	0.775	0.70188	0.86587	0.94953	0.79927	0.66597	0.57151	0.7124	0.67272	0.6754	0.59235	0.77951	0.54664	0.65205	0.7154	0.6205	0.63514	0.72357	0.69294	0.69715	0.67753	0.95419	0.96455	0.69718	0.59439	0.81656	0.58267	0.62926	0.72817	0.70032	0.58965
1381.3	0.6402	0.54268	0.8655	0.53037	0.78163	0.77185	0.7048	0.87113	0.96274	0.80597	0.66482	0.57455	0.71483	0.67379	0.6829	0.59523	0.78683	0.55138	0.65462	0.72371	0.62415	0.64273	0.72596	0.6912	0.70309	0.68495	0.95758	0.97304	0.70034	0.59731	0.81714	0.57986	0.62873	0.73062	0.70546	0.59576
1382.2	0.64147	0.54676	0.86341	0.53007	0.78385	0.77436	0.71145	0.87999	0.98102	0.80702	0.66428	0.58005	0.7161	0.67736	0.68317	0.59906	0.78647	0.55533	0.65658	0.72911	0.63019	0.64781	0.72491	0.68871	0.70868	0.68394	0.95817	0.97926	0.70272	0.59699	0.81447	0.57632	0.6277	0.7298	0.70901	0.59713
1383	0.63316	0.54392	0.85565	0.52871	0.76835	0.76015	0.70307	0.87653	0.97801	0.80203	0.65355	0.57581	0.70362	0.67115	0.67108	0.59327	0.78082	0.54795	0.65348	0.72381	0.6255	0.63939	0.71223	0.67711	0.7019	0.67418	0.9512	0.97353	0.69184	0.58473	0.80403	0.56809	0.61823	0.71942	0.70032	0.5882
1383.9	0.63134	0.54244	0.86555	0.53003	0.76167	0.7527	0.69674	0.88093	0.97916	0.80513	0.64647	0.57181	0.69809	0.66705	0.66722	0.58938	0.78168	0.54382	0.64443	0.72311	0.62337	0.63517	0.70769	0.67255	0.70175	0.67221	0.94809	0.97311	0.68565	0.57863	0.79511	0.56508	0.60651	0.71269	0.69692	0.58522
1384.8	0.62498	0.55244	0.86219	0.5351	0.76068	0.74748	0.69412	0.87745	0.9855	0.79891	0.6461	0.57265	0.69137	0.6658	0.66374	0.58933	0.78404	0.54175	0.64364	0.72333	0.62271	0.6334	0.70475	0.66729	0.70242	0.66694	0.9454	0.97362	0.67957	0.57509	0.79504	0.56243	0.59943	0.70714	0.69042	0.58402
1385.7	0.61944	0.54957	0.86622	0.53655	0.75741	0.74319	0.69236	0.88108	0.9836	0.79681	0.64485	0.57563	0.68557	0.66758	0.65709	0.58926	0.78661	0.54207	0.64302	0.72157	0.62532	0.63506	0.69995	0.6583	0.70756	0.66643	0.94456	0.96991	0.67352	0.56992	0.79276	0.55674	0.59063	0.70036	0.68511	0.58343
1386.5	0.61324	0.54434	0.86387	0.53741	0.75171	0.73497	0.68698	0.88357	0.97694	0.79968	0.64209	0.57059	0.67895	0.66574	0.6513	0.58649	0.78466	0.54115	0.63983	0.72454	0.62358	0.63333	0.69329	0.64906	0.7088	0.66408	0.94535	0.96292	0.66668	0.56151	0.79326	0.55057	0.57975	0.6941	0.68	0.58139
1387.4	0.61002	0.54296	0.8554	0.53847	0.74877	0.73293	0.68375	0.88725	0.97965	0.80612	0.6402	0.57226	0.67769	0.66324	0.65226	0.5881	0.78806	0.54471	0.63575	0.72872	0.6223	0.63747	0.68825	0.64594	0.71307	0.66327	0.94215	0.96338	0.66807	0.55804	0.79086	0.54665	0.5732	0.69345	0.67452	0.58182
1388.3	0.59481	0.53674	0.84025	0.53842	0.73549	0.72351	0.67653	0.87775	0.97327	0.79525	0.63576	0.57045	0.66763	0.6598	0.64537	0.58505	0.78388	0.54395	0.63138	0.72567	0.61871	0.63483	0.67462	0.6303	0.7123	0.65514	0.93611	0.95042	0.65745	0.55024	0.78257	0.53467	0.56228	0.6833	0.6618	0.5734
1389.1	0.59349	0.53021	0.83515	0.54671	0.73048	0.71979	0.67472	0.88377	0.9728	0.79803	0.63486	0.56856	0.66217	0.65557	0.64174	0.58482	0.78338	0.54748	0.62997	0.72437	0.61626	0.63405	0.66805	0.62542	0.71081	0.65673	0.93811	0.94806	0.65418	0.5455	0.77841	0.52914	0.55203	0.68171	0.65548	0.57473
1390	0.58714	0.52513	0.82306	0.5432	0.72378	0.7152	0.66782	0.87855	0.97402	0.792	0.63201	0.5631	0.65565	0.64903	0.63778	0.58053	0.78363	0.54245	0.62322	0.72016	0.6128	0.62518	0.65915	0.621	0.70748	0.64836	0.92954	0.93967	0.64515	0.54071	0.77621	0.52311	0.5415	0.67197	0.64385	0.57042
1390.9	0.58715	0.53153	0.81853	0.55192	0.72072	0.71865	0.66636	0.88099	0.98423	0.79705	0.63311	0.56775	0.66062	0.65288	0.64231	0.58419	0.79496	0.55072	0.62282	0.71921	0.61495	0.62791	0.65765	0.62172	0.71065	0.65442	0.93271	0.9379	0.64947	0.54609	0.77573	0.52156	0.53794	0.67254	0.63981	0.57229
1391.7	0.57351	0.51932	0.80094	0.53923	0.70523	0.70295	0.65067	0.86085	0.96951	0.77875	0.62048	0.55798	0.64671	0.64151	0.62641	0.57412	0.78407	0.54474	0.61019	0.70269	0.60641	0.61167	0.63839	0.61001	0.69668	0.64469	0.91739	0.91471	0.62895	0.53247	0.75967	0.50877	0.52081	0.65494	0.6185	0.56348
1392.6	0.57862	0.51427	0.79147	0.53981	0.70514	0.70078	0.64945	0.85805	0.97219	0.78104	0.6162	0.55745	0.64727	0.6389	0.62182	0.57496	0.78309	0.54752	0.60864	0.6937	0.59835	0.60557	0.63622	0.60591	0.69348	0.64538	0.9139	0.91039	0.62608	0.52741	0.75688	0.5075	0.51259	0.65181	0.6075	0.56272
1393.5	0.57087	0.51484	0.77773	0.5325	0.69191	0.69252	0.64286	0.8479	0.96741	0.77902	0.61016	0.55848	0.64378	0.637	0.6137	0.57283	0.78207	0.5461	0.60422	0.68873	0.59369	0.59859	0.63043	0.60383	0.6871	0.64294	0.90585	0.89741	0.6223	0.5265	0.75201	0.50482	0.5049	0.64374	0.59841	0.56073
1394.3	0.55668	0.5091	0.75392	0.52422	0.67288	0.67971	0.62864	0.83169	0.95474	0.76777	0.59471	0.55119	0.63161	0.62561	0.59674	0.56679	0.7651	0.54312	0.59264	0.67576	0.5805	0.58564	0.6176	0.58642	0.67382	0.63975	0.89591	0.87351	0.61349	0.51181	0.73493	0.49337	0.48967	0.63281	0.58547	0.55064
1395.2	0.53715	0.49203	0.72688	0.51122	0.6546	0.66095	0.61272	0.80967	0.93842	0.74692	0.5808	0.53772	0.61353	0.61311	0.57685	0.55286	0.74542	0.52956	0.57794	0.66159	0.56731	0.56651	0.5994	0.56907	0.65579	0.62516	0.87596	0.84629	0.59294	0.49501	0.71708	0.4808	0.47275	0.61748	0.56402	0.53587
1396.1	0.52978	0.48575	0.71058	0.50608	0.64204	0.65593	0.60569	0.80296	0.93386	0.73978	0.57419	0.53232	0.60314	0.60355	0.57024	0.54677	0.73646	0.52847	0.57178	0.65141	0.55864	0.55712	0.59144	0.55469	0.64881	0.62216	0.86829	0.8295	0.58845	0.48588	0.71216	0.47482	0.46135	0.61433	0.55586	0.52676
1396.9	0.50456	0.4655	0.67557	0.48141	0.61466	0.63131	0.57941	0.77881	0.90674	0.71054	0.55214	0.5113	0.57488	0.5792	0.55204	0.5243	0.71478	0.51034	0.55177	0.62925	0.54001	0.53238	0.56623	0.52782	0.6204	0.59697	0.8423	0.78744	0.56645	0.466	0.68188	0.45697	0.44062	0.59119	0.53356	0.50598
1397.8	0.49126	0.44306	0.66269	0.46135	0.60159	0.62143	0.56489	0.76517	0.89108	0.69425	0.53996	0.49978	0.5625	0.56399	0.54145	0.50842	0.70432	0.50103	0.53511	0.61487	0.53235	0.51987	0.55119	0.51304	0.60861	0.58596	0.82687	0.75893	0.55492	0.44501	0.66839	0.44754	0.427	0.57852	0.52368	0.49011
1398.7	0.47465	0.42103	0.64009	0.44525	0.58458	0.60292	0.55137	0.7475	0.8749	0.6777	0.52764	0.48778	0.55118	0.54642	0.53195	0.49504	0.69306	0.48994	0.52298	0.59964	0.52149	0.50886	0.53903	0.5045	0.59083	0.56634	0.80824	0.73942	0.541	0.43334	0.65397	0.4387	0.41414	0.567	0.50702	0.47541
1399.5	0.46152	0.40117	0.62437	0.43242	0.57144	0.5977	0.54125	0.73392	0.85889	0.66836	0.51603	0.48508	0.53628	0.53269	0.52556	0.48742	0.68222	0.48409	0.51935	0.58584	0.51029	0.49894	0.53221	0.49462	0.57579	0.55386	0.79387	0.72104	0.53034	0.42205	0.64288	0.43358	0.40318	0.55742	0.49834	0.4751
1400.4	0.44668	0.38614	0.61102	0.41143	0.55983	0.58741	0.53005	0.71665	0.83693	0.6539	0.50597	0.47495	0.52792	0.51885	0.51416	0.47405	0.67154	0.47677	0.5101	0.57136	0.50289	0.49312	0.52091	0.48691	0.55647	0.54175	0.77839	0.69705	0.51956	0.41254	0.62838	0.42713	0.39288	0.5473	0.4873	0.46782
1401.3	0.42996	0.37118	0.59241	0.39895	0.54471	0.57618	0.51972	0.69809	0.81877	0.64244	0.49905	0.46849	0.52197	0.50589	0.50046	0.46216	0.65467	0.46569	0.49639	0.55642	0.4902	0.48828	0.51329	0.47897	0.54498	0.53588	0.76241	0.68342	0.50959	0.39985	0.61747	0.42006	0.38336	0.53629	0.4822	0.46242
1402.1	0.40882	0.35105	0.57146	0.38382	0.52541	0.55856	0.50064	0.66616	0.79538	0.62381	0.48293	0.45421	0.50407	0.4846	0.48266	0.44837	0.62574	0.45017	0.48359	0.53493	0.47151	0.47448	0.49637	0.45782	0.52176	0.51479	0.74007	0.65803	0.48964	0.38276	0.59223	0.40656	0.36674	0.52261	0.46683	0.45064
1403	0.38672	0.33625	0.55362	0.36369	0.51084	0.54093	0.48184	0.63527	0.7693	0.60363	0.46787	0.43889	0.48039	0.46523	0.46414	0.42818	0.60197	0.43218	0.46373	0.51254	0.45542	0.45841	0.47567	0.44021	0.49804	0.4969	0.71271	0.62439	0.46992	0.36164	0.56858	0.3934	0.35324	0.50634	0.45115	0.43577
1403.9	0.36742	0.31428	0.52723	0.33457	0.4861	0.51566	0.46112	0.60445	0.73834	0.5768	0.44925	0.41897	0.46268	0.43977	0.44311	0.4067	0.57546	0.41316	0.43819	0.48829	0.43976	0.44031	0.45464	0.42199	0.47345	0.47655	0.68334	0.5879	0.45224	0.33847	0.54499	0.3777	0.33643	0.48757	0.43112	0.41308
1404.7	0.34364	0.2914	0.49181	0.3203	0.46137	0.48802	0.4389	0.57602	0.71082	0.55154	0.4264	0.40075	0.43778	0.42063	0.42096	0.38937	0.54688	0.38772	0.41173	0.464	0.41625	0.41965	0.43742	0.40102	0.44972	0.45212	0.64817	0.56081	0.42657	0.31522	0.51709	0.36084	0.31797	0.46299	0.41153	0.39586
1405.6	0.32968	0.27331	0.48198	0.30304	0.44546	0.47184	0.42321	0.55146	0.68617	0.53352	0.41174	0.38653	0.42207	0.40296	0.40568	0.37381	0.52465	0.37614	0.40121	0.44732	0.40581	0.40507	0.42088	0.38993	0.43426	0.43226	0.6256	0.53893	0.41096	0.29939	0.50073	0.3513	0.30676	0.45267	0.39184	0.385
1406.5	0.31174	0.25549	0.44837	0.28244	0.42177	0.44742	0.40622	0.5258	0.65368	0.5111	0.39366	0.36861	0.40353	0.38301	0.38584	0.35733	0.5021	0.35977	0.38291	0.42575	0.38949	0.38972	0.40334	0.37381	0.41246	0.41615	0.59604	0.51015	0.39011	0.28189	0.4801	0.33802	0.29345	0.43438	0.37201	0.36832
1407.3	0.30067	0.23344	0.41936	0.26509	0.3995	0.42845	0.39093	0.50078	0.62453	0.48681	0.37749	0.35467	0.38782	0.36696	0.36771	0.33973	0.47848	0.34414	0.36736	0.40303	0.3697	0.3742	0.38815	0.35807	0.39432	0.39725	0.57026	0.48368	0.37278	0.26326	0.4558	0.32592	0.27718	0.4177	0.35218	0.35443
1408.2	0.28567	0.21756	0.39847	0.25464	0.38512	0.40715	0.37601	0.47429	0.595	0.46303	0.35958	0.33592	0.36937	0.35063	0.35001	0.32266	0.45356	0.33145	0.3464	0.38526	0.34861	0.35812	0.37111	0.34205	0.37504	0.37891	0.54428	0.46323	0.35169	0.24729	0.4294	0.31513	0.26291	0.3993	0.3345	0.33692
1409.1	0.25924	0.18847	0.3818	0.22663	0.35991	0.38377	0.35531	0.43883	0.55617	0.43166	0.33859	0.31513	0.34707	0.32228	0.32984	0.29802	0.41922	0.31127	0.32495	0.35968	0.32566	0.33609	0.34518	0.32018	0.34885	0.35179	0.51064	0.42869	0.32779	0.2225	0.39733	0.29913	0.24667	0.37932	0.31068	0.31233
1409.9	0.24756	0.17765	0.36154	0.21159	0.33801	0.36381	0.33898	0.41209	0.52722	0.41009	0.31687	0.29875	0.32966	0.30455	0.31141	0.28189	0.40032	0.28932	0.30274	0.33886	0.30234	0.32	0.32628	0.30169	0.32478	0.3339	0.47626	0.39665	0.30294	0.20083	0.37349	0.28235	0.23192	0.36149	0.29206	0.2901
1410.8	0.23097	0.1616	0.35369	0.19864	0.32439	0.34768	0.32739	0.38592	0.4989	0.38599	0.29905	0.28328	0.31115	0.2884	0.29763	0.26438	0.37586	0.27126	0.28745	0.325	0.28431	0.30667	0.31431	0.28592	0.30673	0.31166	0.45267	0.37245	0.28337	0.18395	0.35855	0.27324	0.2182	0.34499	0.27551	0.27709
1411.7	0.20701	0.14172	0.33531	0.18242	0.3066	0.33083	0.30995	0.36404	0.46909	0.37064	0.27914	0.26742	0.29226	0.26738	0.28181	0.25049	0.35284	0.25628	0.27093	0.31257	0.26391	0.29204	0.29815	0.27292	0.28863	0.28944	0.42528	0.35043	0.26412	0.16671	0.34012	0.26274	0.20643	0.32851	0.26208	0.2628
1412.5	0.20194	0.13207	0.33002	0.16811	0.29042	0.31571	0.29889	0.34198	0.44769	0.3557	0.2694	0.25435	0.27575	0.25154	0.26759	0.2403	0.3369	0.2367	0.26177	0.29462	0.2484	0.2778	0.28665	0.25649	0.27617	0.27205	0.40188	0.32876	0.24523	0.15143	0.32321	0.25266	0.19487	0.31118	0.24865	0.2472
1413.4	0.20835	0.13733	0.32671	0.16543	0.28501	0.3081	0.29319	0.33173	0.43446	0.35267	0.26648	0.24464	0.27267	0.24775	0.26141	0.23686	0.33324	0.22519	0.25781	0.29011	0.24076	0.27438	0.28654	0.25091	0.27113	0.26793	0.39033	0.31915	0.23904	0.14886	0.32246	0.25069	0.1897	0.30605	0.24356	0.2416
1414.2	0.1987	0.12749	0.31518	0.15423	0.27413	0.29361	0.28395	0.31724	0.41711	0.33792	0.2583	0.23215	0.26094	0.23769	0.25206	0.22607	0.31617	0.21248	0.2449	0.27671	0.22745	0.26152	0.27899	0.2407	0.25718	0.25536	0.37314	0.30326	0.22735	0.1372	0.30575	0.24499	0.17886	0.29361	0.23241	0.2328
1415.1	0.19154	0.11927	0.28971	0.14091	0.25915	0.27851	0.27091	0.3058	0.39675	0.32197	0.24798	0.22003	0.25023	0.22484	0.23705	0.21299	0.30145	0.20073	0.23133	0.2595	0.21077	0.24683	0.2647	0.23026	0.24043	0.24178	0.34722	0.285	0.21316	0.12462	0.28312	0.23115	0.16959	0.27843	0.21813	0.21638
1416	0.19573	0.12396	0.28141	0.13654	0.24931	0.26618	0.26339	0.29298	0.37959	0.30906	0.24409	0.20951	0.24487	0.21917	0.229	0.20534	0.29222	0.18751	0.22304	0.24693	0.20621	0.24357	0.25509	0.21896	0.22937	0.23332	0.32991	0.2673	0.20405	0.11633	0.27146	0.2223	0.16278	0.26664	0.20976	0.20436
1416.9	0.17432	0.11024	0.25274	0.12459	0.23039	0.24848	0.24499	0.2726	0.34752	0.28992	0.23006	0.1953	0.23139	0.20317	0.21264	0.18856	0.27298	0.17239	0.20409	0.2289	0.18535	0.23373	0.23697	0.2057	0.20937	0.21589	0.30498	0.24289	0.18804	0.10136	0.25018	0.2071	0.14898	0.25548	0.1903	0.18947
1417.7	0.15528	0.095356	0.23114	0.11621	0.21589	0.2287	0.23198	0.25329	0.32882	0.27035	0.21496	0.18341	0.21204	0.18797	0.19847	0.17184	0.25538	0.15595	0.18569	0.2103	0.16736	0.21904	0.2168	0.19101	0.19134	0.19545	0.28165	0.22021	0.17281	0.083133	0.22969	0.19285	0.13626	0.23919	0.17451	0.17343
1418.6	0.1492	0.094087	0.22498	0.11345	0.21653	0.22316	0.23281	0.24573	0.31796	0.26667	0.21629	0.18115	0.20592	0.18363	0.19322	0.17193	0.25293	0.15334	0.18621	0.20999	0.16398	0.21815	0.21502	0.19004	0.18696	0.19074	0.27419	0.21209	0.17267	0.082272	0.23139	0.19166	0.13136	0.23375	0.17472	0.16776
1419.4	0.13506	0.088326	0.20902	0.10187	0.20039	0.20185	0.21496	0.22498	0.29131	0.24633	0.20395	0.16488	0.18814	0.16399	0.17749	0.16073	0.2367	0.13521	0.16803	0.18942	0.14418	0.20149	0.19575	0.17095	0.17312	0.17184	0.25641	0.18681	0.15399	0.06567	0.21312	0.17891	0.11669	0.21613	0.15765	0.15187
1420.3	0.12527	0.077595	0.20046	0.092113	0.1908	0.18703	0.20466	0.21241	0.27321	0.23036	0.19497	0.15536	0.17642	0.15175	0.16719	0.15058	0.2283	0.12682	0.15729	0.178	0.13075	0.18603	0.1827	0.16031	0.16046	0.16023	0.24384	0.17124	0.14362	0.056868	0.2033	0.16726	0.10716	0.19946	0.14331	0.14152
1421.2	0.12716	0.076807	0.20058	0.088073	0.1901	0.18001	0.20253	0.20951	0.26971	0.22387	0.19018	0.15145	0.17333	0.14663	0.16218	0.14808	0.2263	0.12256	0.15574	0.17537	0.12552	0.17981	0.17798	0.15857	0.15645	0.1555	0.23866	0.16163	0.14322	0.055007	0.20054	0.1637	0.1031	0.18884	0.14391	0.13726
1422	0.13227	0.08393	0.19743	0.083795	0.18165	0.17435	0.19668	0.20355	0.25779	0.2139	0.18725	0.14716	0.17176	0.14186	0.15448	0.14727	0.222	0.12136	0.1471	0.17282	0.12178	0.17229	0.17407	0.15432	0.15149	0.15311	0.2377	0.1563	0.14052	0.05249	0.19458	0.15722	0.096893	0.17955	0.14021	0.1316
1422.9	0.12632	0.069466	0.1765	0.068254	0.16271	0.15329	0.17411	0.18389	0.23379	0.19018	0.1706	0.1304	0.15657	0.1212	0.13715	0.12956	0.20268	0.10569	0.12347	0.15304	0.10519	0.15493	0.15113	0.13595	0.13376	0.1359	0.21298	0.1305	0.12046	0.035687	0.16828	0.13657	0.081085	0.15616	0.12055	0.11403
1423.8	0.13598	0.069061	0.1873	0.072471	0.16458	0.15369	0.17422	0.18068	0.23491	0.19019	0.17394	0.13306	0.15899	0.1247	0.13976	0.13072	0.20241	0.10888	0.12148	0.1573	0.10609	0.15431	0.15557	0.14098	0.133	0.13749	0.21275	0.12768	0.12478	0.037214	0.17047	0.1351	0.07811	0.15365	0.12358	0.11629
1424.6	0.13242	0.065313	0.18454	0.071857	0.16028	0.14846	0.16841	0.17828	0.23189	0.18552	0.17201	0.13256	0.15404	0.1183	0.13703	0.12938	0.19511	0.10283	0.10971	0.15043	0.096213	0.14575	0.15321	0.14283	0.12904	0.13527	0.20792	0.12084	0.12216	0.034271	0.16518	0.13201	0.073657	0.14963	0.12221	0.11167
1425.5	0.12832	0.061297	0.17337	0.063085	0.14562	0.13227	0.15315	0.16276	0.21866	0.17162	0.16379	0.12434	0.14347	0.10765	0.12741	0.11857	0.18026	0.092091	0.094852	0.13762	0.087119	0.13285	0.13811	0.13321	0.11658	0.12644	0.19503	0.11023	0.11403	0.02871	0.15421	0.11872	0.066123	0.13777	0.11161	0.10363
1426.3	0.12253	0.045956	0.16883	0.0539	0.13728	0.12135	0.13869	0.15175	0.20954	0.15988	0.15885	0.11633	0.13519	0.093176	0.11822	0.10886	0.16743	0.082126	0.086022	0.12256	0.074547	0.12177	0.12661	0.12657	0.10855	0.11676	0.17836	0.097071	0.10309	0.024681	0.14386	0.11191	0.059725	0.12468	0.10413	0.09739
1427.2	0.12242	0.045161	0.17303	0.056371	0.13219	0.11832	0.13628	0.1512	0.20543	0.15583	0.15785	0.11466	0.13229	0.09254	0.11511	0.10698	0.16259	0.082595	0.082745	0.11922	0.069702	0.11411	0.12402	0.1257	0.10739	0.11507	0.18031	0.098	0.10529	0.029489	0.14771	0.1119	0.05979	0.1214	0.10303	0.099654
1428.1	0.1245	0.040735	0.16095	0.052574	0.13009	0.11632	0.13261	0.15106	0.20564	0.15383	0.15581	0.11271	0.12961	0.087482	0.11046	0.10498	0.16014	0.081841	0.080272	0.11137	0.067799	0.11138	0.11927	0.1226	0.10455	0.11323	0.17731	0.097845	0.10976	0.037802	0.14772	0.10682	0.062429	0.11588	0.10271	0.098837
1428.9	0.12069	0.038965	0.15179	0.042415	0.119	0.10509	0.11617	0.13572	0.1911	0.13779	0.14458	0.10194	0.11801	0.081387	0.096256	0.092123	0.14311	0.074546	0.068334	0.096778	0.061034	0.096324	0.1054	0.10614	0.096772	0.10096	0.16794	0.086663	0.099587	0.033421	0.13657	0.092943	0.053385	0.099751	0.090006	0.090526
1429.8	0.11233	0.042421	0.14834	0.03914	0.11729	0.10306	0.10983	0.13407	0.18703	0.12679	0.13978	0.096607	0.10893	0.078446	0.091577	0.088624	0.14002	0.075251	0.06436	0.089897	0.059036	0.086574	0.10183	0.097185	0.090901	0.096908	0.16239	0.083253	0.097715	0.032986	0.13862	0.089968	0.052391	0.093611	0.083209	0.086276
1430.7	0.10517	0.044715	0.13739	0.040354	0.11459	0.098484	0.10427	0.12652	0.17871	0.12207	0.13417	0.092356	0.10062	0.078625	0.087494	0.083421	0.13725	0.074541	0.063639	0.088511	0.058828	0.077328	0.095531	0.093289	0.087055	0.094177	0.16287	0.078054	0.10049	0.03299	0.13946	0.08173	0.050836	0.086034	0.078212	0.083489
1431.5	0.091633	0.046106	0.11878	0.030532	0.10364	0.091905	0.091356	0.11717	0.1692	0.10497	0.12778	0.083522	0.091097	0.070727	0.078516	0.073104	0.12398	0.065331	0.059883	0.078108	0.055643	0.06812	0.087351	0.081807	0.077489	0.086556	0.15124	0.069034	0.092752	0.030294	0.13832	0.069936	0.049104	0.071715	0.06979	0.076166
1432.4	0.077938	0.041626	0.11499	0.02498	0.091232	0.07768	0.078082	0.10286	0.15719	0.087949	0.1151	0.071858	0.075194	0.061488	0.068035	0.06016	0.1106	0.055289	0.051042	0.068661	0.048059	0.054581	0.072273	0.07054	0.067788	0.079124	0.13866	0.05955	0.081735	0.024407	0.1365	0.061147	0.041086	0.060404	0.059929	0.068208
1433.2	0.072637	0.036074	0.10692	0.023293	0.086178	0.072122	0.078257	0.10001	0.15292	0.084338	0.11344	0.066431	0.070726	0.055902	0.063824	0.054222	0.10595	0.051478	0.054468	0.068701	0.049449	0.052075	0.068005	0.065903	0.063554	0.077553	0.13352	0.058997	0.081037	0.026299	0.14699	0.060497	0.043109	0.060269	0.062062	0.067145
1434.1	0.064538	0.029471	0.10047	0.023917	0.077404	0.069176	0.070658	0.090595	0.14333	0.079061	0.10934	0.061888	0.066182	0.050726	0.058119	0.047613	0.095573	0.044213	0.050483	0.063109	0.045825	0.047599	0.064012	0.063538	0.060841	0.074975	0.12882	0.052834	0.073976	0.027604	0.14999	0.054167	0.038374	0.053787	0.058592	0.066988
1434.9	0.06121	0.032663	0.096827	0.024741	0.074497	0.065963	0.065823	0.090136	0.14356	0.071476	0.10373	0.060703	0.064408	0.047887	0.054893	0.043701	0.089644	0.043373	0.046283	0.05943	0.045079	0.043629	0.063662	0.059837	0.056326	0.072871	0.12128	0.05111	0.070081	0.03359	0.15908	0.051086	0.038306	0.054467	0.056228	0.066178
1435.8	0.068076	0.033109	0.097898	0.026203	0.068098	0.06098	0.061538	0.082325	0.13957	0.067686	0.094277	0.058588	0.058574	0.044469	0.051469	0.03962	0.083442	0.040274	0.036209	0.055382	0.046096	0.037199	0.057502	0.053151	0.053897	0.068611	0.11742	0.04968	0.067218	0.032642	0.16313	0.048871	0.034972	0.052753	0.052549	0.064979
1436.7	0.067003	0.037588	0.090605	0.026409	0.063178	0.060643	0.05796	0.082814	0.13864	0.065409	0.090629	0.058171	0.060073	0.046554	0.0495	0.038858	0.079791	0.038118	0.038452	0.053884	0.051308	0.033224	0.055526	0.055093	0.054652	0.067962	0.11379	0.050507	0.065208	0.036417	0.17227	0.047285	0.039686	0.054655	0.052899	0.065516
1437.5	0.062886	0.045578	0.088223	0.028184	0.058494	0.0596	0.048748	0.078601	0.13666	0.059609	0.084318	0.056001	0.054831	0.044001	0.048228	0.037283	0.0758	0.039485	0.038228	0.051773	0.048738	0.032344	0.051762	0.052392	0.050841	0.068462	0.11014	0.046253	0.063461	0.04218	0.17695	0.045072	0.038514	0.050355	0.048948	0.064389
1438.4	0.061691	0.0531	0.083248	0.024907	0.050952	0.050087	0.039826	0.067992	0.12548	0.04846	0.071535	0.046713	0.048199	0.037082	0.04019	0.030564	0.067534	0.033888	0.03223	0.043456	0.043262	0.025788	0.040938	0.042141	0.043378	0.060126	0.099987	0.039492	0.054153	0.036638	0.17611	0.037551	0.03431	0.042643	0.042011	0.054125
1439.3	0.062726	0.04914	0.080007	0.024576	0.045864	0.047963	0.039181	0.063642	0.11609	0.046206	0.066858	0.040049	0.045111	0.037494	0.037879	0.028474	0.061315	0.032972	0.034981	0.042708	0.039943	0.029511	0.040622	0.035224	0.042821	0.059286	0.096861	0.045301	0.051691	0.037135	0.18349	0.038806	0.034482	0.040956	0.042505	0.054552
1440.1	0.05448	0.054678	0.083527	0.034597	0.0492	0.04784	0.038622	0.066905	0.11612	0.048882	0.061076	0.038157	0.045251	0.040569	0.039095	0.033831	0.064046	0.036973	0.043469	0.045651	0.040425	0.038394	0.044041	0.039041	0.04472	0.064034	0.097008	0.050772	0.054271	0.046201	0.19456	0.040365	0.038139	0.04807	0.046041	0.056519
1441	0.047011	0.056091	0.076842	0.032139	0.04149	0.041631	0.032654	0.056581	0.10262	0.042413	0.048057	0.03065	0.034881	0.033479	0.033664	0.03076	0.053107	0.032275	0.03392	0.039465	0.031006	0.034677	0.039325	0.027979	0.032942	0.055767	0.090877	0.043458	0.047258	0.042697	0.19678	0.035716	0.029595	0.039574	0.037089	0.049415
1441.8	0.042649	0.055104	0.078653	0.03592	0.040886	0.036023	0.032446	0.052233	0.098762	0.04179	0.039836	0.027191	0.033349	0.03199	0.033588	0.031491	0.051117	0.029057	0.034561	0.039338	0.030411	0.034544	0.041751	0.026545	0.030962	0.052332	0.086869	0.047653	0.04408	0.037575	0.20759	0.036302	0.02757	0.043638	0.039227	0.047497
1442.7	0.051425	0.062167	0.080463	0.045578	0.051831	0.04545	0.044847	0.068003	0.11177	0.05578	0.048041	0.036032	0.038757	0.043293	0.043146	0.039595	0.058276	0.040108	0.049854	0.05741	0.042292	0.046608	0.057488	0.039574	0.039508	0.062572	0.095912	0.061449	0.056344	0.048326	0.23639	0.049516	0.037793	0.058192	0.052461	0.060843
1443.6	0.046249	0.069072	0.074732	0.045426	0.049912	0.044319	0.0436	0.064703	0.1107	0.054304	0.040986	0.036462	0.033905	0.036424	0.042982	0.041297	0.055209	0.038701	0.046963	0.056205	0.042698	0.044863	0.060247	0.04083	0.033143	0.058589	0.095136	0.058506	0.052871	0.046025	0.24818	0.04569	0.037168	0.05753	0.05225	0.055312
1444.4	0.047077	0.063562	0.066718	0.038518	0.045609	0.042613	0.043556	0.059534	0.10447	0.051437	0.038766	0.034518	0.031742	0.032567	0.039453	0.039473	0.048081	0.037627	0.047128	0.053021	0.038976	0.040247	0.062224	0.038608	0.028679	0.052664	0.090937	0.05375	0.048073	0.040755	0.25732	0.046509	0.034662	0.055366	0.052801	0.053549
1445.3	0.046127	0.066894	0.065146	0.043174	0.045263	0.045491	0.046318	0.065194	0.10656	0.050321	0.041257	0.036642	0.033786	0.033297	0.041432	0.041029	0.04896	0.040631	0.054369	0.055208	0.044171	0.045203	0.070214	0.041861	0.034122	0.056482	0.095211	0.060132	0.049231	0.042337	0.26948	0.051884	0.039395	0.062612	0.057705	0.057149
1446.1	0.04699	0.061977	0.051688	0.033852	0.03531	0.040147	0.042768	0.054148	0.09659	0.042602	0.033735	0.031099	0.027773	0.027507	0.031995	0.036519	0.037774	0.036629	0.045529	0.045577	0.036169	0.042977	0.065721	0.038952	0.027153	0.048362	0.086705	0.052854	0.038947	0.0388	0.26532	0.045898	0.036397	0.057741	0.047828	0.049362
1447	0.049309	0.060074	0.058566	0.03507	0.036404	0.044777	0.048152	0.055344	0.10357	0.044775	0.032184	0.031817	0.033675	0.028549	0.035109	0.043113	0.040982	0.042766	0.048933	0.050446	0.041538	0.049161	0.074362	0.042507	0.028637	0.054039	0.092821	0.060928	0.044873	0.045976	0.27862	0.049574	0.040721	0.065197	0.052047	0.052045
1447.8	0.040236	0.054967	0.053053	0.027372	0.034336	0.043621	0.046875	0.051509	0.097913	0.038518	0.029719	0.028293	0.030388	0.025931	0.028279	0.040905	0.039107	0.041661	0.053632	0.044219	0.043035	0.049154	0.070573	0.044595	0.027442	0.052098	0.089373	0.057496	0.043203	0.043556	0.27909	0.051555	0.037957	0.067646	0.048193	0.051284
1448.7	0.03957	0.053954	0.053806	0.029677	0.036079	0.044076	0.049813	0.049952	0.10027	0.038083	0.030558	0.027815	0.02865	0.027978	0.029647	0.042253	0.041172	0.045553	0.054869	0.049012	0.047626	0.054055	0.074087	0.050922	0.029998	0.056929	0.092016	0.062668	0.046631	0.045742	0.279	0.053978	0.039689	0.070587	0.047566	0.047507
1449.6	0.047262	0.049511	0.054452	0.025367	0.040619	0.044302	0.052777	0.047564	0.099592	0.039506	0.030194	0.025556	0.030671	0.028784	0.028927	0.045719	0.040222	0.05102	0.054107	0.052546	0.046853	0.056804	0.078549	0.054536	0.029079	0.056206	0.088583	0.063073	0.04804	0.045323	0.27436	0.056339	0.03815	0.070836	0.044474	0.040141
1450.4	0.046583	0.051531	0.052185	0.02702	0.046136	0.052078	0.062044	0.057724	0.10508	0.042415	0.035833	0.028683	0.033917	0.032827	0.033028	0.051376	0.046987	0.05815	0.060249	0.058713	0.054427	0.060479	0.091038	0.059248	0.034118	0.06345	0.091842	0.074594	0.055757	0.048958	0.27892	0.06456	0.043601	0.077627	0.048444	0.044637
1451.3	0.049687	0.046688	0.04875	0.025766	0.044129	0.052725	0.063492	0.055451	0.10144	0.044775	0.036493	0.028667	0.032832	0.033723	0.035086	0.052503	0.047781	0.060687	0.061034	0.05498	0.052902	0.057633	0.092411	0.063563	0.038261	0.062355	0.08985	0.078874	0.05452	0.045048	0.27196	0.068322	0.042379	0.082417	0.046902	0.042224
1452.1	0.055234	0.048877	0.048924	0.027131	0.037459	0.04828	0.063999	0.052902	0.096931	0.041781	0.034199	0.024704	0.033954	0.036577	0.034967	0.051284	0.043704	0.060356	0.054705	0.054864	0.046095	0.059024	0.090562	0.058483	0.038498	0.063902	0.086406	0.074599	0.051284	0.043165	0.25914	0.070536	0.041138	0.085015	0.041062	0.036053
1453	0.048357	0.04237	0.036903	0.022	0.029724	0.043733	0.060927	0.05044	0.08786	0.035054	0.030026	0.020927	0.03205	0.028473	0.033204	0.047869	0.038479	0.057442	0.053916	0.046879	0.038038	0.055513	0.085682	0.055102	0.034733	0.054102	0.082175	0.073036	0.047093	0.034959	0.24861	0.069232	0.037409	0.084926	0.03256	0.030381
1453.9	0.04038	0.033251	0.033925	0.025632	0.02394	0.0401	0.06001	0.044242	0.080443	0.0315	0.026727	0.020102	0.026836	0.026761	0.031411	0.045806	0.038584	0.056332	0.050904	0.043529	0.033792	0.053999	0.086211	0.055076	0.03493	0.047863	0.08105	0.076801	0.043363	0.032344	0.23957	0.067174	0.034259	0.087764	0.030551	0.028085
1454.7	0.03805	0.027496	0.03462	0.028777	0.023248	0.033456	0.056554	0.035323	0.075999	0.027899	0.025362	0.017325	0.025443	0.025919	0.030554	0.045942	0.036919	0.053339	0.048649	0.038919	0.029694	0.054623	0.083332	0.054479	0.033751	0.042773	0.084492	0.078431	0.041959	0.027237	0.22959	0.065493	0.029426	0.090008	0.027788	0.023542
1455.6	0.034573	0.030347	0.029127	0.027002	0.022018	0.028938	0.055825	0.031594	0.06843	0.0203	0.025955	0.015049	0.020218	0.0223	0.024217	0.047731	0.033788	0.051523	0.044506	0.038422	0.026164	0.053654	0.083076	0.050922	0.030092	0.038202	0.083901	0.077153	0.03676	0.02516	0.21303	0.06289	0.02559	0.086179	0.023546	0.018044
1456.4	0.037638	0.023298	0.030696	0.032369	0.026587	0.031372	0.061416	0.032142	0.068886	0.020844	0.030907	0.020545	0.018576	0.020655	0.027421	0.054699	0.038372	0.056274	0.046749	0.044054	0.031388	0.052536	0.091078	0.057872	0.035105	0.037001	0.089392	0.086169	0.039761	0.02521	0.20949	0.065812	0.028508	0.08806	0.027282	0.024047
1457.3	0.040418	0.029267	0.039397	0.041173	0.035047	0.036797	0.071949	0.035562	0.074425	0.02774	0.038463	0.026871	0.01925	0.02855	0.032327	0.066002	0.048963	0.066362	0.051087	0.050416	0.038836	0.056965	0.10286	0.064051	0.042347	0.043779	0.09908	0.09474	0.044963	0.034867	0.20762	0.070632	0.032983	0.096851	0.037503	0.030095
1458.1	0.041698	0.033344	0.039442	0.033651	0.0331	0.03206	0.071218	0.030161	0.065976	0.022863	0.0372	0.022389	0.016334	0.026566	0.032508	0.067672	0.046918	0.067633	0.049764	0.045368	0.038803	0.054407	0.095133	0.060529	0.041817	0.043181	0.096808	0.088949	0.041021	0.029121	0.19144	0.070855	0.034593	0.093333	0.035035	0.027642
1459	0.047053	0.04056	0.044813	0.038609	0.032944	0.043035	0.077031	0.037497	0.066842	0.026274	0.039152	0.02783	0.021266	0.028166	0.039804	0.074909	0.056722	0.079349	0.0533	0.054879	0.046083	0.057928	0.097447	0.064549	0.052796	0.048036	0.10141	0.0916	0.044702	0.0383	0.18661	0.078227	0.041013	0.098182	0.044272	0.031588
1459.9	0.037641	0.034865	0.03836	0.034052	0.026399	0.038367	0.07002	0.028679	0.051668	0.021125	0.03181	0.023783	0.017313	0.024138	0.035089	0.071126	0.056208	0.078652	0.042993	0.042704	0.03859	0.05454	0.084799	0.059586	0.050293	0.038868	0.096945	0.083305	0.039651	0.033358	0.16795	0.07187	0.036482	0.09484	0.042374	0.026377
1460.7	0.035418	0.034468	0.040783	0.035221	0.02724	0.040069	0.069326	0.03098	0.050403	0.023434	0.030941	0.023126	0.020682	0.029576	0.036413	0.071243	0.061291	0.084717	0.040701	0.041732	0.04026	0.056302	0.078845	0.062711	0.054968	0.0376	0.099507	0.085731	0.041754	0.036111	0.15518	0.071173	0.035822	0.096388	0.049053	0.024777
1461.6	0.04294	0.040381	0.046983	0.036662	0.024864	0.042022	0.064403	0.032965	0.044275	0.024861	0.029911	0.024099	0.023514	0.03046	0.037255	0.071952	0.062932	0.088985	0.037119	0.046127	0.040337	0.056706	0.069655	0.064743	0.058978	0.038895	0.099785	0.084141	0.040937	0.037081	0.14273	0.071767	0.037716	0.098617	0.04939	0.030275
1462.4	0.0556	0.050042	0.054492	0.04666	0.03455	0.056737	0.070635	0.048536	0.05959	0.03621	0.039158	0.034964	0.03806	0.041122	0.043417	0.077712	0.081948	0.10114	0.043528	0.059936	0.050974	0.065689	0.07919	0.076403	0.072106	0.050467	0.1117	0.10079	0.055573	0.05353	0.14938	0.078826	0.04518	0.11164	0.06774	0.044983
1463.3	0.051168	0.048788	0.058983	0.046062	0.031853	0.048139	0.061829	0.042978	0.046051	0.031854	0.038997	0.031143	0.033759	0.041101	0.040078	0.074106	0.078099	0.1001	0.036922	0.051819	0.043731	0.062691	0.067734	0.073634	0.068579	0.041114	0.10794	0.096495	0.050004	0.048352	0.12865	0.068743	0.040477	0.11106	0.065173	0.046428
1464.1	0.052782	0.047598	0.065888	0.051512	0.032054	0.049027	0.061182	0.044543	0.048284	0.032864	0.039357	0.031935	0.033641	0.041508	0.04456	0.074039	0.079128	0.1047	0.041052	0.056456	0.045157	0.066751	0.066873	0.072242	0.072529	0.040886	0.10865	0.098324	0.051964	0.049948	0.11806	0.068598	0.04455	0.11429	0.072272	0.053005
1465	0.062863	0.052237	0.071377	0.052347	0.034353	0.054225	0.062222	0.049597	0.04808	0.040033	0.044958	0.036698	0.036811	0.044577	0.047179	0.078368	0.083275	0.11306	0.047057	0.064359	0.046445	0.072274	0.07058	0.072806	0.079386	0.044917	0.11235	0.10312	0.057182	0.057353	0.11499	0.068834	0.050085	0.11948	0.083474	0.060856
1465.8	0.058237	0.047533	0.067642	0.056925	0.035613	0.055302	0.061022	0.051781	0.047076	0.041562	0.045358	0.03871	0.036747	0.047305	0.045657	0.078063	0.084789	0.11641	0.048467	0.065096	0.046291	0.075973	0.071046	0.071444	0.081438	0.041035	0.10838	0.10443	0.061185	0.058712	0.10657	0.067811	0.050487	0.11998	0.095985	0.066275
1466.7	0.046116	0.045486	0.068438	0.063845	0.031616	0.051702	0.053081	0.051013	0.035886	0.040659	0.042699	0.037468	0.031215	0.045646	0.043575	0.078366	0.080463	0.11879	0.04779	0.065349	0.041274	0.076094	0.063012	0.071051	0.080165	0.033526	0.10403	0.10006	0.058089	0.057007	0.093659	0.062452	0.047762	0.121	0.098869	0.069547
1467.5	0.050473	0.046987	0.068808	0.065406	0.03354	0.057524	0.052462	0.057006	0.036322	0.045963	0.043547	0.039286	0.03572	0.047563	0.04571	0.079749	0.086463	0.12607	0.049922	0.074226	0.046463	0.079889	0.063949	0.073791	0.083342	0.038472	0.10501	0.10141	0.061277	0.064148	0.092918	0.063647	0.051105	0.12171	0.10907	0.076397
1468.4	0.055037	0.047622	0.07284	0.065589	0.036585	0.057535	0.046776	0.062511	0.033949	0.048811	0.046296	0.043582	0.041484	0.052098	0.045547	0.081718	0.08975	0.12837	0.048442	0.076501	0.048717	0.080789	0.064448	0.078205	0.088562	0.041141	0.10403	0.10124	0.060502	0.068336	0.087916	0.064267	0.052752	0.12323	0.11816	0.084123
1469.3	0.049949	0.048881	0.072606	0.065052	0.034638	0.055528	0.03954	0.063809	0.029254	0.044161	0.044381	0.041845	0.042421	0.054008	0.045658	0.080446	0.089688	0.12805	0.044876	0.078517	0.050098	0.082558	0.060386	0.07641	0.086406	0.038264	0.098401	0.098141	0.055394	0.070237	0.081558	0.062597	0.052609	0.12501	0.12084	0.089758
1470.1	0.061355	0.054397	0.089487	0.063371	0.039263	0.057873	0.034101	0.069552	0.030203	0.045931	0.047797	0.044568	0.052068	0.059141	0.052426	0.081949	0.093051	0.13518	0.043078	0.085253	0.056082	0.088815	0.060772	0.079836	0.091266	0.042672	0.10203	0.099662	0.058126	0.076909	0.080368	0.064645	0.058565	0.12854	0.12556	0.094584
1471	0.060935	0.048076	0.090816	0.057147	0.04159	0.056611	0.028021	0.068215	0.023648	0.045079	0.048615	0.043531	0.049912	0.059346	0.052086	0.082486	0.091034	0.13649	0.036716	0.086866	0.058869	0.09264	0.058152	0.074847	0.091056	0.041518	0.099953	0.093713	0.05803	0.078701	0.073447	0.065116	0.059465	0.12613	0.12937	0.096037
1471.8	0.063926	0.045353	0.094198	0.058253	0.044381	0.057268	0.028984	0.07213	0.026796	0.043412	0.052682	0.048444	0.052743	0.064194	0.051423	0.086578	0.091923	0.1426	0.040689	0.091209	0.063635	0.097585	0.06084	0.075416	0.0947	0.045238	0.10103	0.098261	0.062918	0.083246	0.075609	0.069259	0.065716	0.1327	0.1404	0.10079
1472.7	0.053707	0.039004	0.092641	0.056247	0.042752	0.058443	0.02611	0.07201	0.021641	0.042785	0.055662	0.0461	0.052006	0.061515	0.052531	0.086158	0.091148	0.14694	0.037575	0.093646	0.063445	0.098601	0.058964	0.074028	0.094151	0.041086	0.098089	0.095875	0.068724	0.087411	0.071919	0.068124	0.066756	0.13382	0.14017	0.10053
1473.5	0.0642	0.04164	0.10397	0.063042	0.051584	0.063782	0.027467	0.078753	0.027837	0.050248	0.061299	0.052122	0.060274	0.064267	0.058708	0.090831	0.10142	0.15674	0.041901	0.10164	0.071679	0.10946	0.066894	0.081333	0.10204	0.050033	0.10529	0.10485	0.082077	0.095254	0.075462	0.074545	0.074453	0.1412	0.14678	0.10742
1474.4	0.057274	0.035082	0.096903	0.06067	0.051943	0.061001	0.026008	0.074316	0.023962	0.04792	0.061424	0.050664	0.055349	0.061738	0.054139	0.088454	0.10255	0.15119	0.038383	0.097938	0.070162	0.1069	0.064307	0.077887	0.10069	0.048035	0.10209	0.10408	0.079958	0.09555	0.071659	0.070696	0.074466	0.13819	0.14532	0.10371
1475.2	0.068613	0.038615	0.093686	0.059633	0.053819	0.06694	0.02534	0.077723	0.028068	0.049046	0.063762	0.05448	0.061144	0.06261	0.054601	0.087809	0.10711	0.1534	0.038362	0.099866	0.075321	0.10811	0.063785	0.080022	0.10113	0.051385	0.099237	0.10933	0.082693	0.099042	0.073117	0.071064	0.078833	0.1392	0.14318	0.10094
1476.1	0.074611	0.043712	0.10014	0.063563	0.058715	0.076571	0.022154	0.085467	0.031143	0.055292	0.068796	0.059062	0.065735	0.066579	0.059333	0.092276	0.11317	0.15651	0.037804	0.10548	0.080883	0.11448	0.069104	0.088277	0.10629	0.054352	0.10234	0.11017	0.091118	0.10384	0.075858	0.07735	0.082796	0.14233	0.14122	0.10417
1476.9	0.091109	0.055678	0.11825	0.07876	0.073882	0.091439	0.033599	0.10261	0.04797	0.065017	0.077853	0.072075	0.079596	0.082132	0.068916	0.10357	0.13058	0.16743	0.048613	0.11778	0.098904	0.13234	0.082024	0.10098	0.11729	0.068589	0.11502	0.1269	0.10564	0.11537	0.095773	0.088476	0.095672	0.15602	0.15186	0.10795
1477.8	0.087968	0.053987	0.11908	0.077001	0.073747	0.09633	0.033764	0.10737	0.051854	0.066253	0.080934	0.076068	0.081093	0.083568	0.067968	0.10887	0.13355	0.169	0.051653	0.11839	0.10074	0.13503	0.079909	0.10082	0.11759	0.067213	0.11637	0.13147	0.11013	0.11697	0.10233	0.089241	0.09884	0.15733	0.14787	0.10159
1478.7	0.08941	0.051828	0.1193	0.080121	0.07426	0.10594	0.033214	0.11372	0.054966	0.070172	0.082098	0.082477	0.08861	0.087493	0.068506	0.11599	0.14003	0.17271	0.057181	0.12301	0.10626	0.14428	0.080763	0.10318	0.12241	0.069102	0.11543	0.13691	0.11418	0.11724	0.10912	0.091538	0.10258	0.16343	0.14141	0.097736
1479.5	0.088672	0.048026	0.13168	0.077416	0.077629	0.10822	0.037514	0.12042	0.059591	0.073803	0.085422	0.088195	0.092106	0.088613	0.069912	0.11996	0.14757	0.17308	0.063001	0.12563	0.11318	0.15274	0.083979	0.10862	0.1258	0.068682	0.11737	0.14103	0.12025	0.11981	0.11819	0.095597	0.10525	0.17211	0.14027	0.096868
1480.4	0.092929	0.057619	0.137	0.082066	0.089163	0.11711	0.046341	0.13316	0.073585	0.086005	0.091477	0.098585	0.10396	0.09638	0.075787	0.12703	0.1579	0.17966	0.075939	0.13977	0.12437	0.16442	0.092412	0.11677	0.13455	0.076649	0.12689	0.15788	0.12835	0.12757	0.13662	0.10066	0.1127	0.1818	0.14183	0.097254
1481.2	0.097208	0.05539	0.12783	0.076498	0.084554	0.11275	0.041915	0.13372	0.065855	0.08248	0.089379	0.09837	0.10254	0.092185	0.074173	0.12455	0.15507	0.17173	0.0739	0.14171	0.12337	0.16311	0.087941	0.11135	0.13324	0.072982	0.12284	0.15905	0.12781	0.12371	0.13425	0.097918	0.10977	0.17936	0.13089	0.090806
1482.1	0.10194	0.054922	0.12566	0.080534	0.089685	0.11775	0.04693	0.13808	0.064958	0.087716	0.093258	0.1023	0.10536	0.095635	0.076178	0.12741	0.1597	0.17189	0.074619	0.14603	0.12773	0.16743	0.091766	0.11539	0.13733	0.07542	0.12477	0.16177	0.12861	0.12511	0.14288	0.10141	0.11229	0.18296	0.13055	0.08818
1482.9	0.10268	0.056166	0.12815	0.075446	0.096914	0.11935	0.049258	0.14265	0.067164	0.091218	0.098412	0.10559	0.10759	0.092236	0.079576	0.12778	0.16016	0.17107	0.077136	0.14698	0.13275	0.17044	0.096913	0.1183	0.14019	0.077001	0.12832	0.16352	0.13341	0.12637	0.15013	0.10706	0.11325	0.18615	0.13315	0.085352
1483.8	0.10592	0.067797	0.12749	0.087049	0.10263	0.12509	0.053047	0.15205	0.072615	0.09803	0.10532	0.11155	0.11295	0.1022	0.087172	0.13552	0.16523	0.17487	0.08524	0.15785	0.13613	0.17723	0.10637	0.11921	0.15032	0.09023	0.13729	0.17175	0.14307	0.1304	0.1683	0.1119	0.1172	0.19322	0.13447	0.085382
1484.6	0.097149	0.052583	0.11896	0.08244	0.097998	0.11953	0.047452	0.14446	0.063287	0.089933	0.10077	0.10758	0.10621	0.094814	0.083207	0.13096	0.15862	0.1657	0.079572	0.14695	0.13391	0.17473	0.09901	0.11152	0.14652	0.085833	0.12967	0.16496	0.13866	0.11998	0.16576	0.10834	0.11369	0.19034	0.12524	0.077633
1485.5	0.098326	0.056482	0.12178	0.084764	0.10361	0.12513	0.048358	0.14357	0.069976	0.092046	0.10277	0.11133	0.10845	0.093915	0.082445	0.13321	0.16013	0.16645	0.081926	0.14709	0.13309	0.17601	0.10041	0.11439	0.1507	0.089743	0.13012	0.16147	0.13722	0.11522	0.17759	0.1108	0.11571	0.19191	0.1248	0.077012
1486.3	0.096687	0.057878	0.12089	0.083827	0.10802	0.12353	0.045645	0.14526	0.069979	0.089601	0.104	0.11479	0.10965	0.094304	0.079619	0.133	0.15581	0.16396	0.079681	0.14286	0.13062	0.17632	0.097796	0.11306	0.15027	0.093791	0.12862	0.15853	0.1368	0.10963	0.18269	0.11433	0.11559	0.19287	0.12428	0.07515
1487.2	0.10555	0.05806	0.12515	0.087286	0.10939	0.12484	0.049192	0.1504	0.069813	0.090923	0.10395	0.11774	0.11059	0.098878	0.081191	0.13495	0.15804	0.16468	0.0814	0.14458	0.12956	0.1781	0.099079	0.11511	0.15169	0.099349	0.12977	0.16002	0.1415	0.10765	0.19633	0.11864	0.11742	0.19658	0.12886	0.075598
1488	0.10555	0.057027	0.12025	0.085251	0.11067	0.12394	0.052414	0.14942	0.068472	0.088073	0.1023	0.12023	0.1142	0.096451	0.081857	0.13551	0.15685	0.16068	0.080587	0.13926	0.12664	0.17642	0.098973	0.11533	0.15146	0.098743	0.1273	0.1589	0.13807	0.099275	0.19864	0.12063	0.1184	0.19438	0.13285	0.075711
1488.9	0.11642	0.063654	0.12452	0.088443	0.11604	0.12751	0.058137	0.15409	0.073332	0.092126	0.10797	0.12589	0.12371	0.098576	0.084821	0.14107	0.16487	0.16186	0.085483	0.14077	0.12673	0.17764	0.10672	0.11908	0.15674	0.10483	0.12921	0.15789	0.14191	0.099408	0.20827	0.12719	0.12129	0.19809	0.14048	0.075072
1489.8	0.12035	0.065101	0.12137	0.09113	0.1179	0.12991	0.061841	0.16419	0.076816	0.097147	0.11077	0.1292	0.12896	0.10162	0.087169	0.14733	0.16718	0.16285	0.089963	0.14154	0.13051	0.17701	0.11264	0.1215	0.15886	0.1081	0.12889	0.16374	0.14364	0.10111	0.21758	0.13325	0.12238	0.20144	0.14603	0.075969
1490.6	0.12152	0.067761	0.12938	0.095717	0.11885	0.13602	0.067041	0.17226	0.082339	0.10463	0.11528	0.13381	0.13607	0.1018	0.094238	0.15246	0.17702	0.16428	0.099708	0.14596	0.13933	0.1808	0.12173	0.12732	0.16347	0.10774	0.13189	0.1662	0.14564	0.098679	0.22828	0.13685	0.1255	0.20774	0.15033	0.078911
1491.5	0.12505	0.072627	0.12258	0.099755	0.11786	0.13553	0.067692	0.17188	0.085741	0.10821	0.12001	0.13676	0.14119	0.10177	0.097725	0.15987	0.18061	0.16542	0.10276	0.14877	0.1422	0.18126	0.12821	0.12974	0.16725	0.10827	0.1325	0.16614	0.14342	0.094464	0.22959	0.14194	0.12751	0.2104	0.15162	0.081442
1492.3	0.11658	0.062447	0.11759	0.092129	0.1123	0.13093	0.063851	0.16748	0.079615	0.10896	0.11797	0.13292	0.13539	0.092924	0.092708	0.15754	0.17313	0.16076	0.097976	0.14078	0.13434	0.17526	0.12314	0.1227	0.16029	0.1007	0.12326	0.15352	0.13439	0.08657	0.22035	0.13994	0.12305	0.20426	0.14205	0.076382
1493.2	0.11781	0.070683	0.11713	0.09056	0.11703	0.13691	0.069857	0.17651	0.086435	0.12188	0.12375	0.13997	0.13513	0.098035	0.099123	0.16446	0.17757	0.16566	0.10477	0.14834	0.14046	0.17933	0.1298	0.1262	0.16344	0.10683	0.13191	0.16091	0.13927	0.08913	0.23057	0.14841	0.12759	0.20961	0.14905	0.084893
1494	0.12072	0.079142	0.1186	0.098811	0.12186	0.13705	0.073825	0.1788	0.088091	0.13002	0.13027	0.14561	0.13675	0.10304	0.1023	0.16586	0.18491	0.16979	0.10897	0.15128	0.14329	0.18501	0.13373	0.12938	0.16517	0.11568	0.13618	0.15734	0.14186	0.084937	0.22809	0.15186	0.13037	0.21192	0.15174	0.089629
1494.8	0.12581	0.085889	0.10775	0.10144	0.12298	0.13612	0.076069	0.17951	0.092014	0.13604	0.13173	0.14855	0.13525	0.10768	0.10585	0.17125	0.18102	0.16916	0.11225	0.15268	0.14179	0.18686	0.13763	0.12879	0.16661	0.1232	0.1357	0.15611	0.14247	0.082472	0.22483	0.15448	0.13166	0.20932	0.15043	0.090722
1495.7	0.12992	0.092262	0.11072	0.10474	0.12743	0.13812	0.080517	0.18622	0.098522	0.14464	0.13884	0.15234	0.13872	0.11137	0.10932	0.17277	0.18299	0.17282	0.12001	0.15552	0.14111	0.18845	0.14192	0.12771	0.16761	0.13012	0.14012	0.15615	0.14537	0.082849	0.22252	0.15675	0.13369	0.20849	0.14989	0.092916
1496.5	0.14069	0.10444	0.11542	0.11652	0.13192	0.14002	0.084536	0.18862	0.10521	0.14844	0.1466	0.15855	0.14648	0.11846	0.11641	0.17838	0.19025	0.17903	0.13188	0.15963	0.14849	0.19589	0.15256	0.13352	0.17563	0.1364	0.14413	0.16196	0.14974	0.083395	0.22081	0.16247	0.1398	0.21129	0.15709	0.096756
1497.4	0.14337	0.10615	0.11722	0.12305	0.1311	0.13778	0.08617	0.19263	0.10716	0.1495	0.149	0.15892	0.14793	0.11998	0.11893	0.17993	0.19038	0.18217	0.13687	0.16203	0.14833	0.195	0.15741	0.13414	0.17741	0.13769	0.13816	0.15858	0.14642	0.081803	0.20872	0.16231	0.14155	0.20527	0.15261	0.094006
1498.2	0.14889	0.10382	0.12083	0.11722	0.12748	0.13425	0.089857	0.19193	0.11186	0.15301	0.15249	0.16066	0.14812	0.11742	0.12326	0.18351	0.18741	0.18379	0.14133	0.15966	0.1505	0.19392	0.16238	0.13205	0.17955	0.1372	0.14047	0.15932	0.14693	0.082661	0.20315	0.16366	0.14437	0.20397	0.14798	0.091317
1499.1	0.15425	0.10845	0.12773	0.12155	0.12908	0.13035	0.09208	0.19077	0.1145	0.15384	0.15743	0.15967	0.15216	0.11721	0.12491	0.18575	0.19232	0.18857	0.14413	0.16058	0.15106	0.19309	0.16845	0.13057	0.18359	0.14153	0.14256	0.15948	0.14833	0.083285	0.1931	0.16268	0.14463	0.20199	0.14407	0.088272
1500	0.15716	0.11315	0.1207	0.12231	0.12624	0.12747	0.093901	0.18924	0.11387	0.15162	0.15818	0.16132	0.15261	0.1157	0.12594	0.18849	0.18966	0.19246	0.14702	0.15834	0.15434	0.19321	0.17784	0.13105	0.18826	0.14072	0.1403	0.15695	0.14544	0.082581	0.18452	0.16207	0.14632	0.19587	0.14013	0.085646
1500.8	0.16785	0.12288	0.11907	0.12813	0.12829	0.12852	0.099374	0.19419	0.12058	0.15776	0.16426	0.16742	0.15545	0.1208	0.1283	0.19265	0.192	0.19897	0.15132	0.16207	0.15795	0.19012	0.18462	0.13772	0.19271	0.15059	0.14671	0.15923	0.14897	0.086476	0.18178	0.1652	0.15062	0.19657	0.13953	0.087974
1501.7	0.17893	0.12847	0.11756	0.13111	0.12887	0.12645	0.10372	0.19091	0.12658	0.16171	0.16927	0.17141	0.15867	0.12341	0.13106	0.19514	0.19168	0.20293	0.15468	0.16161	0.15689	0.19455	0.18995	0.13968	0.19466	0.15509	0.15019	0.15702	0.15047	0.086228	0.17397	0.16498	0.14998	0.20079	0.13871	0.088151
1502.5	0.18353	0.14294	0.12225	0.13851	0.13909	0.13113	0.10971	0.19646	0.13112	0.16623	0.17582	0.17789	0.16549	0.13083	0.13762	0.19971	0.19552	0.21119	0.16594	0.16945	0.16211	0.20049	0.20095	0.14776	0.20103	0.16084	0.1547	0.15855	0.15788	0.091556	0.17217	0.17072	0.15482	0.20437	0.14606	0.091165
1503.4	0.18078	0.14441	0.11277	0.1316	0.13397	0.12481	0.10782	0.1937	0.12799	0.16827	0.17625	0.18018	0.16439	0.12885	0.13934	0.19608	0.18677	0.21028	0.16787	0.16493	0.1628	0.20104	0.20225	0.14666	0.1986	0.15818	0.14872	0.155	0.15718	0.089114	0.1606	0.16903	0.15522	0.20539	0.14523	0.09165
1504.2	0.18134	0.15103	0.11784	0.1354	0.13804	0.12703	0.11127	0.199	0.13351	0.17361	0.18281	0.18368	0.16799	0.13401	0.14531	0.2	0.19233	0.21462	0.17293	0.16688	0.16696	0.20695	0.20393	0.15293	0.20117	0.16754	0.15373	0.15684	0.16386	0.093285	0.15075	0.16991	0.15611	0.21566	0.14591	0.096408
1505.1	0.18114	0.15373	0.11667	0.13197	0.13598	0.1261	0.11249	0.2042	0.13609	0.18048	0.18663	0.18548	0.16876	0.1327	0.15278	0.20067	0.1914	0.21463	0.17535	0.16914	0.17033	0.21439	0.20994	0.1555	0.2014	0.17095	0.15507	0.15435	0.16507	0.096335	0.13921	0.17001	0.15594	0.22016	0.14439	0.09807
1505.9	0.18404	0.16201	0.12109	0.13827	0.1359	0.12549	0.11481	0.20713	0.13512	0.18387	0.18965	0.18713	0.17314	0.13445	0.15638	0.20474	0.1889	0.21899	0.1781	0.17353	0.17664	0.21766	0.2151	0.15789	0.20523	0.17956	0.15661	0.15532	0.16877	0.10115	0.13161	0.16962	0.15951	0.22115	0.14552	0.10042
1506.7	0.17987	0.15622	0.11263	0.13851	0.12551	0.1214	0.11323	0.20169	0.13607	0.18228	0.18749	0.1868	0.17126	0.1287	0.15744	0.20417	0.18169	0.21781	0.17816	0.17007	0.17315	0.21478	0.21291	0.15606	0.20589	0.18195	0.15128	0.15101	0.16409	0.096355	0.11485	0.16454	0.15878	0.2189	0.14083	0.10324
1507.6	0.19432	0.16384	0.12189	0.15141	0.13123	0.12806	0.1214	0.21026	0.1466	0.18678	0.19769	0.19413	0.17769	0.13448	0.16581	0.21247	0.18558	0.22646	0.18971	0.17811	0.18344	0.21962	0.22102	0.16626	0.21511	0.1896	0.15714	0.15608	0.17078	0.10625	0.11363	0.17014	0.16584	0.22205	0.14906	0.11105
1508.4	0.19646	0.1689	0.12298	0.1529	0.13274	0.1263	0.12552	0.20722	0.14646	0.19381	0.19915	0.19804	0.17812	0.13604	0.16999	0.21292	0.18113	0.22799	0.19235	0.1832	0.18555	0.21881	0.22211	0.16678	0.21757	0.19477	0.15666	0.15842	0.17296	0.10978	0.11085	0.16914	0.17033	0.21819	0.15434	0.115
1509.3	0.20743	0.17498	0.13201	0.16149	0.13942	0.13078	0.13554	0.20783	0.1522	0.2023	0.20778	0.20369	0.18499	0.14096	0.17467	0.21886	0.187	0.2405	0.20182	0.19159	0.19048	0.22328	0.23089	0.17079	0.2243	0.20217	0.15954	0.16259	0.18205	0.11793	0.11087	0.17145	0.17763	0.2223	0.16406	0.12511
1510.1	0.21272	0.18159	0.13453	0.16308	0.1462	0.13232	0.14194	0.2129	0.15542	0.21164	0.21434	0.20903	0.18861	0.14551	0.18163	0.22314	0.1898	0.24669	0.20768	0.19632	0.19695	0.22668	0.2361	0.17736	0.23048	0.20738	0.1597	0.16682	0.18923	0.12429	0.11129	0.1735	0.18403	0.22716	0.17366	0.13472
1511	0.21441	0.18746	0.12697	0.16195	0.14341	0.12877	0.14071	0.21113	0.15131	0.21062	0.21619	0.20552	0.18603	0.14575	0.1776	0.22396	0.18327	0.24798	0.20483	0.19194	0.1979	0.2235	0.23123	0.1764	0.22749	0.20611	0.14885	0.1602	0.18426	0.12821	0.10039	0.17146	0.18382	0.22459	0.17225	0.13517
1511.8	0.21338	0.19025	0.12517	0.16264	0.14314	0.13026	0.14323	0.20917	0.15427	0.21795	0.21731	0.20688	0.18933	0.14649	0.17912	0.22736	0.1832	0.25283	0.20594	0.19369	0.20039	0.22431	0.23318	0.17606	0.23188	0.21419	0.15166	0.15592	0.18772	0.13232	0.094885	0.1714	0.18501	0.22554	0.17804	0.1397
1512.7	0.21497	0.19099	0.12685	0.16421	0.14161	0.13106	0.14643	0.21245	0.15961	0.22118	0.22291	0.20993	0.19559	0.14928	0.18308	0.22784	0.18343	0.26115	0.20616	0.19804	0.20498	0.22808	0.2375	0.1819	0.23652	0.21657	0.15034	0.15105	0.18894	0.13851	0.09193	0.17493	0.18614	0.23197	0.18999	0.14752
1513.5	0.21791	0.19699	0.12866	0.16524	0.14162	0.12983	0.14558	0.22299	0.16096	0.22266	0.22295	0.21319	0.20153	0.15292	0.18826	0.23217	0.17902	0.26235	0.20933	0.1963	0.20922	0.23084	0.2378	0.18409	0.24463	0.22134	0.15082	0.15159	0.18938	0.14391	0.089313	0.17704	0.18701	0.23354	0.19628	0.15146
1514.4	0.22002	0.19623	0.12261	0.16271	0.13608	0.12442	0.14345	0.22007	0.15688	0.22023	0.22522	0.21281	0.20403	0.15037	0.18678	0.23059	0.1779	0.26005	0.21011	0.1893	0.20142	0.22698	0.23516	0.18364	0.24829	0.22089	0.14248	0.14278	0.18805	0.14314	0.078008	0.17462	0.184	0.22832	0.19628	0.15492
1515.2	0.22816	0.1982	0.12852	0.16635	0.14179	0.13166	0.15321	0.22925	0.16535	0.23403	0.23598	0.22183	0.21603	0.1557	0.19566	0.23843	0.18623	0.27054	0.2196	0.20294	0.21033	0.23535	0.24921	0.19162	0.26163	0.2327	0.15307	0.15021	0.19865	0.15645	0.089549	0.18217	0.19254	0.23383	0.21235	0.16739
1516.1	0.22253	0.2003	0.11747	0.16223	0.13647	0.12782	0.15137	0.22623	0.15716	0.23244	0.23491	0.2218	0.21485	0.15397	0.1953	0.23557	0.18047	0.27119	0.21541	0.19911	0.20501	0.23647	0.24514	0.19056	0.25839	0.22918	0.1396	0.14331	0.19284	0.15655	0.082724	0.18096	0.19279	0.2323	0.21509	0.17008
1516.9	0.22335	0.20697	0.11273	0.16651	0.13577	0.12913	0.15281	0.22807	0.15713	0.23567	0.23479	0.22339	0.21509	0.15603	0.19467	0.23947	0.17537	0.27319	0.21679	0.20018	0.20695	0.23814	0.24464	0.18715	0.25986	0.2314	0.13571	0.14105	0.19041	0.16239	0.075005	0.17965	0.19739	0.22955	0.21531	0.17263
1517.8	0.2244	0.21248	0.10423	0.16849	0.13787	0.13143	0.15738	0.22358	0.1622	0.24143	0.2399	0.22606	0.21691	0.1566	0.194	0.24138	0.17979	0.27937	0.21987	0.20885	0.211	0.23951	0.24455	0.19215	0.2629	0.23467	0.1317	0.14085	0.19188	0.16854	0.076213	0.1821	0.20083	0.22716	0.22503	0.18093
1518.6	0.21874	0.21076	0.096673	0.17001	0.13719	0.13768	0.16052	0.22533	0.16563	0.24267	0.24064	0.22883	0.21554	0.15694	0.19549	0.24437	0.17518	0.28345	0.22024	0.21726	0.21368	0.24422	0.24545	0.1897	0.26371	0.23659	0.13266	0.14448	0.1894	0.17729	0.07729	0.18789	0.20426	0.22653	0.23455	0.18695
1519.5	0.21944	0.22042	0.097545	0.17364	0.1431	0.13922	0.16135	0.22496	0.16438	0.2478	0.24083	0.23457	0.21766	0.16387	0.20105	0.2462	0.1765	0.28777	0.22265	0.2183	0.21337	0.2513	0.24542	0.19279	0.26861	0.24054	0.13144	0.14577	0.19375	0.18133	0.074258	0.18823	0.2041	0.22737	0.24188	0.19589
1520.3	0.22452	0.22717	0.10158	0.17991	0.1526	0.14325	0.16769	0.22972	0.17022	0.25774	0.2448	0.23927	0.22364	0.16607	0.20587	0.25409	0.17738	0.29304	0.23039	0.22725	0.21885	0.25682	0.2518	0.19888	0.27872	0.2467	0.13681	0.14842	0.1983	0.19336	0.07702	0.18978	0.20608	0.2275	0.24665	0.20632
1521.1	0.23535	0.2317	0.10327	0.18054	0.15929	0.14844	0.17253	0.23496	0.17454	0.26558	0.25323	0.24576	0.23136	0.17102	0.21237	0.26262	0.18794	0.29799	0.24022	0.23664	0.22191	0.26436	0.25907	0.20451	0.28773	0.25649	0.13813	0.15657	0.20838	0.20224	0.085193	0.1964	0.20941	0.23183	0.25868	0.21765
1522	0.23337	0.2307	0.10726	0.18315	0.16538	0.15417	0.17775	0.23863	0.17675	0.27226	0.25882	0.24939	0.23888	0.17623	0.22019	0.26945	0.19272	0.30319	0.24382	0.24174	0.2224	0.27222	0.26551	0.20616	0.29488	0.26003	0.14057	0.161	0.21419	0.21128	0.08443	0.20003	0.21268	0.23535	0.26715	0.22689
1522.8	0.23969	0.24362	0.11342	0.19057	0.17046	0.15685	0.18346	0.24214	0.185	0.28437	0.26401	0.25496	0.24685	0.18283	0.2278	0.27522	0.19746	0.30914	0.24837	0.2492	0.22936	0.27706	0.27066	0.21494	0.30317	0.26533	0.14438	0.16242	0.22115	0.21963	0.087488	0.20384	0.21642	0.24007	0.2762	0.2356
1523.7	0.23711	0.24477	0.10707	0.18839	0.17068	0.1578	0.18634	0.24315	0.18853	0.2893	0.26587	0.25513	0.24919	0.18164	0.22903	0.27763	0.1978	0.31062	0.2476	0.24928	0.22902	0.27615	0.2719	0.2148	0.30463	0.2656	0.13736	0.16161	0.22068	0.22245	0.087089	0.20607	0.21685	0.23999	0.27986	0.23852
1524.5	0.24295	0.24528	0.1063	0.18707	0.17119	0.15771	0.19013	0.24687	0.19006	0.29129	0.27155	0.25836	0.24934	0.18595	0.23433	0.27867	0.20363	0.31561	0.24772	0.25472	0.22945	0.27919	0.27532	0.21621	0.3061	0.26904	0.13426	0.16328	0.22208	0.22538	0.088834	0.21207	0.21796	0.24219	0.28545	0.24324
1525.4	0.24409	0.24884	0.10976	0.19353	0.17777	0.16152	0.2006	0.25501	0.19884	0.3032	0.27706	0.26586	0.25376	0.18832	0.24282	0.28554	0.20745	0.32227	0.25408	0.25848	0.23582	0.28314	0.28388	0.22839	0.31568	0.2739	0.13727	0.16736	0.2282	0.23207	0.094409	0.21764	0.2227	0.24846	0.29434	0.2505
1526.2	0.24508	0.2515	0.10386	0.19621	0.17831	0.1604	0.20555	0.2537	0.19984	0.30728	0.2781	0.26708	0.25245	0.1893	0.24403	0.28748	0.20612	0.32301	0.25607	0.25767	0.23396	0.28261	0.28493	0.22996	0.3173	0.27523	0.1339	0.16389	0.22881	0.23038	0.09864	0.2205	0.2245	0.24959	0.29753	0.2486
1527.1	0.24974	0.25107	0.10857	0.19888	0.18746	0.16505	0.21479	0.2577	0.20224	0.31078	0.2847	0.2727	0.25724	0.19426	0.2475	0.29369	0.2134	0.33323	0.26446	0.25944	0.23941	0.28933	0.29302	0.23378	0.32393	0.28242	0.13079	0.1688	0.23369	0.23453	0.10482	0.22618	0.22898	0.25226	0.30394	0.2527
1527.9	0.25593	0.25609	0.11049	0.20683	0.19235	0.16845	0.22284	0.26599	0.20889	0.31769	0.29271	0.27712	0.26425	0.19998	0.25363	0.30166	0.21477	0.33961	0.27385	0.26822	0.24624	0.2946	0.30306	0.23811	0.33113	0.2879	0.13463	0.17269	0.23712	0.24134	0.10919	0.23403	0.23342	0.25732	0.31189	0.25279
1528.8	0.25561	0.2604	0.111	0.21157	0.19201	0.16941	0.22756	0.27051	0.2122	0.32304	0.29479	0.28213	0.27041	0.20264	0.25574	0.3033	0.21543	0.34099	0.27782	0.2712	0.24654	0.29373	0.30383	0.24247	0.33784	0.29113	0.13283	0.17284	0.23844	0.24247	0.11176	0.2363	0.2356	0.2593	0.31885	0.25606
1529.6	0.26384	0.26539	0.11064	0.21013	0.19154	0.17319	0.23073	0.27065	0.20914	0.3286	0.29874	0.28168	0.27311	0.20903	0.25673	0.30343	0.21574	0.34773	0.28082	0.27728	0.24419	0.2999	0.30791	0.24199	0.34378	0.29632	0.13123	0.17088	0.23809	0.24781	0.11325	0.24104	0.23537	0.25958	0.32197	0.25758
1530.5	0.26791	0.2719	0.1103	0.21187	0.19494	0.17684	0.23607	0.27333	0.21175	0.3327	0.30252	0.28833	0.2768	0.21213	0.26073	0.30624	0.21346	0.35568	0.28195	0.28176	0.24967	0.30313	0.31304	0.24695	0.35069	0.30226	0.12846	0.17344	0.23775	0.25467	0.11788	0.24371	0.23623	0.26406	0.32548	0.26203
1531.3	0.27344	0.27538	0.10723	0.21547	0.19592	0.17901	0.23914	0.28052	0.21569	0.34175	0.30529	0.2939	0.28077	0.21428	0.26548	0.31195	0.21544	0.35985	0.28735	0.29126	0.25129	0.30785	0.32071	0.25586	0.35818	0.3071	0.13268	0.17471	0.24037	0.26001	0.12096	0.24814	0.23874	0.2726	0.33015	0.26234
1532.1	0.28294	0.27884	0.10759	0.21875	0.20052	0.18223	0.24436	0.28219	0.22085	0.34619	0.31082	0.3011	0.28363	0.21664	0.2682	0.3173	0.22237	0.36687	0.29016	0.30094	0.25254	0.31173	0.32731	0.26565	0.36755	0.31211	0.13286	0.17785	0.24517	0.26598	0.12608	0.25345	0.24094	0.27595	0.3377	0.26982
1533	0.29434	0.28725	0.11586	0.22858	0.21167	0.19195	0.257	0.29277	0.23045	0.35811	0.32033	0.31006	0.29423	0.22816	0.27558	0.33018	0.23336	0.38164	0.30127	0.31365	0.25696	0.3247	0.33788	0.27824	0.38083	0.32365	0.1387	0.18937	0.25965	0.27853	0.13469	0.26355	0.24979	0.28737	0.34487	0.27617
1533.8	0.29057	0.28262	0.11609	0.23282	0.21534	0.18987	0.25919	0.29363	0.23354	0.35114	0.32048	0.31385	0.29598	0.22389	0.27671	0.33394	0.23335	0.38056	0.30313	0.31257	0.25819	0.32012	0.33602	0.28259	0.38023	0.31929	0.13574	0.18645	0.25956	0.27711	0.13178	0.26612	0.24978	0.28448	0.34371	0.27369
1534.7	0.29674	0.28465	0.12222	0.23863	0.21999	0.19271	0.26476	0.30296	0.24127	0.36054	0.32786	0.31884	0.30086	0.23066	0.28127	0.34388	0.2394	0.38644	0.31061	0.32309	0.26361	0.32497	0.33988	0.2919	0.38721	0.32661	0.14066	0.1891	0.27005	0.27969	0.13424	0.2762	0.25542	0.29119	0.34644	0.27741
1535.5	0.2859	0.28262	0.11354	0.23426	0.22089	0.19123	0.26587	0.29907	0.24044	0.3568	0.32974	0.31808	0.30065	0.22936	0.2829	0.34577	0.23842	0.38986	0.30763	0.32226	0.25968	0.32017	0.33462	0.29242	0.38514	0.32575	0.13039	0.18577	0.26852	0.27784	0.12977	0.2749	0.25298	0.28495	0.34305	0.27649
1536.4	0.28646	0.28645	0.11522	0.2375	0.2235	0.19416	0.27456	0.30618	0.24521	0.36272	0.33543	0.32266	0.30702	0.23434	0.28949	0.35266	0.2406	0.39342	0.31453	0.32802	0.25997	0.32772	0.33875	0.29755	0.38945	0.33303	0.13271	0.18863	0.27892	0.28139	0.13413	0.27918	0.2581	0.29203	0.3429	0.27742
1537.2	0.28893	0.283	0.11337	0.2393	0.22677	0.20006	0.27848	0.30854	0.25068	0.36603	0.34133	0.327	0.30921	0.23459	0.29322	0.36057	0.24252	0.39657	0.31694	0.32909	0.26196	0.3264	0.34656	0.30042	0.39205	0.33387	0.1351	0.18766	0.28113	0.28325	0.13561	0.28305	0.2591	0.29313	0.34497	0.27846
1538	0.28644	0.28573	0.10758	0.24131	0.22836	0.20258	0.28448	0.3128	0.25357	0.37153	0.34614	0.33052	0.3128	0.24017	0.2978	0.36559	0.24088	0.39864	0.3185	0.33504	0.25996	0.33062	0.35031	0.30368	0.39694	0.33922	0.13601	0.18752	0.28657	0.28158	0.13821	0.28461	0.26265	0.30018	0.34572	0.27941
1538.9	0.29323	0.29043	0.11751	0.24933	0.23837	0.2144	0.29515	0.3238	0.26285	0.37627	0.3532	0.33984	0.32262	0.24755	0.30636	0.37362	0.24863	0.40976	0.3296	0.3422	0.26572	0.33749	0.36234	0.31482	0.40526	0.34798	0.14007	0.19878	0.29758	0.2928	0.14145	0.28812	0.26762	0.306	0.35131	0.28572
1539.7	0.30862	0.29535	0.12815	0.25716	0.24378	0.22362	0.30628	0.33469	0.2733	0.38343	0.3619	0.34923	0.33131	0.25728	0.31657	0.38072	0.25297	0.41635	0.34072	0.34928	0.27404	0.34611	0.37197	0.3259	0.41593	0.35719	0.14836	0.20595	0.30813	0.30045	0.14642	0.29525	0.27522	0.31589	0.35953	0.29161
1540.6	0.30956	0.28777	0.13401	0.25679	0.2443	0.2281	0.30974	0.33767	0.27364	0.3839	0.36359	0.35063	0.33353	0.2589	0.31941	0.38223	0.25121	0.42217	0.34402	0.3503	0.27633	0.34475	0.37411	0.3286	0.41407	0.36037	0.14872	0.20407	0.3063	0.30127	0.14254	0.29443	0.27571	0.31755	0.35808	0.29174
1541.4	0.30337	0.28933	0.13983	0.2606	0.2493	0.23144	0.31845	0.34379	0.2806	0.38713	0.36759	0.35821	0.33953	0.26389	0.32874	0.38674	0.25266	0.43093	0.35172	0.36012	0.28538	0.35059	0.38018	0.33922	0.41725	0.3711	0.1552	0.21348	0.31271	0.3072	0.14272	0.29937	0.28276	0.32682	0.3649	0.29908
1542.3	0.31078	0.29306	0.1436	0.26846	0.26115	0.24111	0.33116	0.35629	0.29382	0.39667	0.37885	0.36668	0.35015	0.27329	0.34003	0.39714	0.26589	0.4469	0.36617	0.36945	0.29895	0.36111	0.39345	0.35148	0.42413	0.38404	0.1621	0.22811	0.32252	0.32151	0.15388	0.30716	0.29168	0.33836	0.37166	0.30737
1543.1	0.31329	0.29761	0.1446	0.27284	0.26451	0.24567	0.3389	0.36055	0.29913	0.39483	0.3867	0.37407	0.35531	0.27918	0.34799	0.4013	0.27102	0.45491	0.37326	0.37527	0.30632	0.36669	0.4011	0.35764	0.42646	0.39023	0.1682	0.23393	0.32746	0.32443	0.15752	0.31007	0.29688	0.34524	0.37691	0.31071
1543.9	0.31182	0.30179	0.15333	0.27838	0.27002	0.2526	0.34624	0.36798	0.30694	0.39744	0.39287	0.38169	0.36238	0.28774	0.35449	0.408	0.27354	0.4646	0.38193	0.38178	0.30954	0.37094	0.41117	0.36113	0.42575	0.39739	0.17772	0.24165	0.33575	0.32963	0.16125	0.31444	0.30269	0.35176	0.37714	0.31702
1544.8	0.3134	0.30977	0.1593	0.28653	0.27837	0.25958	0.35498	0.37844	0.31887	0.39992	0.40234	0.39428	0.37198	0.29929	0.36628	0.42047	0.28373	0.47623	0.39244	0.39039	0.32174	0.38106	0.4203	0.37657	0.43257	0.40882	0.18527	0.256	0.34656	0.33835	0.16709	0.3202	0.311	0.35931	0.38448	0.32454
1545.6	0.32062	0.3212	0.1631	0.28831	0.28256	0.2658	0.36116	0.38705	0.32203	0.40211	0.41144	0.40078	0.37717	0.30922	0.37386	0.42693	0.28866	0.48327	0.40025	0.3942	0.32675	0.38664	0.42826	0.38297	0.43795	0.41394	0.19097	0.26107	0.35335	0.34325	0.17245	0.32391	0.31284	0.36253	0.3881	0.32552
1546.5	0.32284	0.3306	0.1739	0.29302	0.28301	0.2723	0.36475	0.39425	0.32625	0.39992	0.41773	0.41074	0.38296	0.31717	0.38246	0.43525	0.29151	0.48954	0.40622	0.4016	0.33288	0.39089	0.43497	0.39126	0.43728	0.4202	0.19588	0.26749	0.35928	0.34519	0.1701	0.3274	0.3182	0.36585	0.39362	0.33272
1547.3	0.32525	0.33024	0.17548	0.30049	0.28918	0.27985	0.36955	0.40441	0.33868	0.40998	0.42594	0.42051	0.39433	0.32462	0.39369	0.44775	0.29741	0.5015	0.41686	0.41067	0.3412	0.40204	0.44455	0.40422	0.44497	0.42784	0.2054	0.27823	0.37103	0.35389	0.17592	0.33549	0.32438	0.37518	0.40075	0.34417
1548.1	0.32759	0.33275	0.17452	0.3045	0.29205	0.28089	0.37422	0.41094	0.33814	0.40776	0.43336	0.42382	0.40228	0.32621	0.39905	0.45423	0.30232	0.50559	0.422	0.41655	0.346	0.40574	0.4484	0.41197	0.4479	0.42678	0.20691	0.28215	0.3754	0.35495	0.17758	0.33831	0.32696	0.3792	0.40206	0.3459
1549	0.32611	0.3371	0.17773	0.30758	0.29771	0.2837	0.37929	0.41257	0.33683	0.40514	0.4397	0.42989	0.40668	0.32991	0.40583	0.45744	0.29707	0.5086	0.42754	0.42083	0.34584	0.40677	0.44853	0.41459	0.44505	0.42353	0.21277	0.28467	0.37872	0.35384	0.17632	0.34097	0.32799	0.38194	0.40139	0.35142
1549.8	0.32986	0.34383	0.18118	0.31833	0.30955	0.29775	0.39257	0.42634	0.3545	0.4116	0.45415	0.44152	0.42081	0.34336	0.41946	0.46937	0.30452	0.52047	0.44372	0.4383	0.3571	0.41726	0.46308	0.42894	0.45139	0.43568	0.22597	0.30383	0.39037	0.36712	0.19005	0.35273	0.34139	0.39411	0.41645	0.36617
1550.7	0.32772	0.34369	0.1781	0.32634	0.31696	0.30284	0.39746	0.42913	0.35432	0.40811	0.462	0.44585	0.4276	0.34465	0.42509	0.47548	0.30466	0.52828	0.45012	0.4417	0.35628	0.41856	0.46476	0.43267	0.4503	0.43246	0.23266	0.3143	0.39546	0.37231	0.19437	0.35673	0.34457	0.39642	0.42221	0.37066
1551.5	0.3338	0.34779	0.18212	0.3253	0.3205	0.30869	0.40491	0.43696	0.35762	0.4051	0.47076	0.45089	0.4338	0.35073	0.43494	0.47872	0.30423	0.5323	0.45808	0.45138	0.35636	0.42067	0.46896	0.43518	0.44737	0.43549	0.23835	0.32248	0.39849	0.37844	0.20083	0.35959	0.35242	0.39738	0.42901	0.37314
1552.4	0.33706	0.3533	0.18277	0.33007	0.33064	0.31865	0.41233	0.44639	0.37022	0.41099	0.4797	0.4609	0.44315	0.36048	0.44677	0.48501	0.31177	0.54244	0.46665	0.46391	0.36306	0.42725	0.47682	0.44524	0.45	0.44582	0.24636	0.33589	0.40771	0.38805	0.20932	0.36716	0.36144	0.40315	0.44221	0.38419
1553.2	0.34535	0.36013	0.17931	0.33739	0.33798	0.32937	0.41812	0.46065	0.38186	0.41784	0.49023	0.46769	0.45611	0.37069	0.45722	0.49407	0.32345	0.55381	0.47625	0.47565	0.37065	0.43369	0.49117	0.45644	0.45582	0.45625	0.2565	0.35159	0.41764	0.40252	0.21987	0.3783	0.3711	0.40939	0.4523	0.39257
1554.1	0.34581	0.35679	0.17717	0.34019	0.33752	0.32857	0.41879	0.46243	0.37916	0.41451	0.48933	0.46889	0.46251	0.36914	0.46263	0.49501	0.32024	0.5564	0.47747	0.47589	0.36819	0.43385	0.49028	0.45568	0.44801	0.45262	0.2544	0.35447	0.41825	0.4021	0.21762	0.3778	0.37326	0.4079	0.45047	0.39487
1554.9	0.3595	0.36906	0.19014	0.34886	0.34748	0.34053	0.43012	0.47777	0.39821	0.42985	0.49946	0.47997	0.47738	0.38442	0.477	0.50339	0.33142	0.56777	0.49009	0.49402	0.38208	0.44447	0.50763	0.46879	0.45811	0.46896	0.26814	0.36894	0.43108	0.41385	0.23224	0.38909	0.38471	0.41736	0.46253	0.40844
1555.7	0.35587	0.37444	0.1856	0.35253	0.35431	0.34369	0.43506	0.48363	0.40497	0.43138	0.50338	0.48318	0.48439	0.39262	0.48034	0.50938	0.33407	0.56906	0.49057	0.50006	0.38593	0.44022	0.5121	0.47591	0.4555	0.47222	0.27029	0.37325	0.43176	0.41481	0.23814	0.39731	0.38995	0.41989	0.46266	0.41339
1556.6	0.35026	0.37967	0.18725	0.36027	0.35439	0.34851	0.44181	0.48904	0.40899	0.43478	0.50903	0.49024	0.49166	0.4017	0.49028	0.5165	0.33077	0.5749	0.4959	0.504	0.39242	0.4433	0.51811	0.48453	0.45602	0.47918	0.27794	0.38074	0.43431	0.42083	0.24581	0.40646	0.39478	0.42313	0.46791	0.41978
1557.4	0.35839	0.38509	0.19641	0.36756	0.36389	0.35852	0.45258	0.49958	0.42158	0.43925	0.51524	0.49936	0.50305	0.41048	0.50362	0.52506	0.33733	0.58451	0.50239	0.51311	0.40014	0.44666	0.52485	0.49238	0.4595	0.48775	0.28606	0.39125	0.44182	0.43145	0.25907	0.41588	0.40662	0.42903	0.47921	0.4254
1558.3	0.36055	0.39073	0.19493	0.37106	0.3698	0.36768	0.45699	0.50649	0.42841	0.44071	0.5198	0.50251	0.51001	0.42171	0.50938	0.53059	0.34171	0.58873	0.50375	0.51995	0.407	0.44486	0.52992	0.4984	0.46345	0.4943	0.2916	0.39424	0.4465	0.43764	0.26808	0.4237	0.41387	0.43025	0.48203	0.42651
1559.1	0.35731	0.39049	0.19202	0.37541	0.37389	0.37242	0.46396	0.51362	0.43239	0.44162	0.52282	0.5085	0.51738	0.42849	0.5178	0.53814	0.34162	0.59002	0.50903	0.52779	0.40919	0.44675	0.53138	0.5071	0.46484	0.49558	0.29329	0.39833	0.45021	0.44466	0.27881	0.43216	0.41987	0.43355	0.48392	0.43112
1559.9	0.36207	0.39724	0.19339	0.38509	0.37921	0.38075	0.47221	0.52165	0.43657	0.44875	0.52765	0.51741	0.52901	0.43547	0.52843	0.5467	0.34557	0.59808	0.51731	0.54189	0.41512	0.45183	0.53776	0.51595	0.47479	0.50538	0.30206	0.40638	0.46162	0.45551	0.29063	0.44074	0.42821	0.43843	0.49241	0.43974
1560.8	0.37706	0.40363	0.19273	0.39086	0.39163	0.39035	0.47942	0.53029	0.44821	0.452	0.53372	0.52469	0.53823	0.44585	0.53602	0.55721	0.35424	0.60395	0.52376	0.5555	0.42428	0.45502	0.54607	0.51996	0.47818	0.50774	0.3042	0.41215	0.46749	0.4617	0.30021	0.44891	0.43844	0.44263	0.49776	0.44459
1561.6	0.37187	0.40213	0.18916	0.39256	0.39232	0.39546	0.4858	0.53486	0.45262	0.45868	0.53868	0.5274	0.54442	0.4534	0.54003	0.56209	0.35609	0.60599	0.53036	0.5656	0.42837	0.45844	0.55086	0.52528	0.48263	0.51071	0.30774	0.41269	0.47222	0.4646	0.30761	0.45581	0.4451	0.44817	0.50305	0.45157
1562.4	0.37666	0.40063	0.19347	0.39534	0.39619	0.39936	0.49336	0.53873	0.46172	0.46331	0.54284	0.53357	0.54866	0.45588	0.54649	0.56712	0.36047	0.60892	0.53551	0.57562	0.4304	0.46303	0.55503	0.53105	0.48675	0.51296	0.30678	0.41407	0.47299	0.46794	0.31459	0.46198	0.45097	0.44927	0.50688	0.45468
1563.3	0.38082	0.41027	0.1966	0.39741	0.40703	0.41041	0.4996	0.54779	0.47439	0.46961	0.54894	0.54033	0.55842	0.46523	0.55542	0.57604	0.36873	0.61705	0.53941	0.5872	0.43926	0.46687	0.56307	0.53806	0.4931	0.52251	0.31235	0.41882	0.47941	0.47698	0.32033	0.46929	0.46101	0.45565	0.51177	0.4583
1564.1	0.37961	0.41346	0.20253	0.39742	0.41029	0.4123	0.49944	0.54848	0.47849	0.46812	0.55025	0.53799	0.55964	0.469	0.55749	0.57702	0.37262	0.61613	0.53717	0.59163	0.44307	0.46631	0.56646	0.53773	0.48897	0.51902	0.30775	0.41459	0.47333	0.48019	0.32181	0.47197	0.46561	0.45439	0.5102	0.45513
1565	0.37985	0.41906	0.20717	0.40258	0.41284	0.41763	0.50552	0.55477	0.48247	0.47519	0.55432	0.5406	0.56665	0.47404	0.56329	0.58009	0.37486	0.61844	0.54032	0.60602	0.44504	0.46968	0.56737	0.54537	0.4954	0.52624	0.31227	0.41546	0.47636	0.49121	0.3289	0.48019	0.47256	0.46007	0.51058	0.45842
1565.8	0.38446	0.42545	0.2063	0.40641	0.41972	0.41945	0.50877	0.5562	0.48445	0.47428	0.55365	0.54456	0.56908	0.47832	0.56753	0.58429	0.3788	0.61992	0.54209	0.62098	0.45193	0.47158	0.56849	0.54551	0.50022	0.52866	0.30962	0.41811	0.47614	0.49621	0.33627	0.48399	0.47737	0.46038	0.51034	0.45988
1566.6	0.39842	0.44432	0.21727	0.41911	0.43396	0.43194	0.51954	0.57276	0.4995	0.49028	0.56657	0.55718	0.58623	0.49784	0.58106	0.59989	0.39585	0.6305	0.55363	0.64737	0.47028	0.48168	0.58145	0.56156	0.51072	0.54475	0.3255	0.43309	0.49316	0.51471	0.35291	0.49921	0.4929	0.4753	0.52191	0.47274
1567.5	0.39825	0.44777	0.21437	0.41837	0.43389	0.43337	0.52249	0.5737	0.49942	0.49282	0.56833	0.55811	0.58854	0.50069	0.58037	0.59885	0.39165	0.62905	0.55455	0.65829	0.47259	0.48012	0.58411	0.55965	0.51116	0.54566	0.32166	0.42858	0.49039	0.51698	0.35505	0.50293	0.49891	0.47491	0.52012	0.46989
1568.3	0.40182	0.45174	0.21804	0.42046	0.44231	0.44258	0.53145	0.58456	0.50744	0.50042	0.5739	0.56878	0.59613	0.50879	0.58876	0.6062	0.39697	0.63467	0.56224	0.68101	0.48144	0.48648	0.59073	0.56894	0.51968	0.55362	0.32619	0.43589	0.49712	0.52483	0.36557	0.51288	0.50831	0.48286	0.52659	0.47725
1569.2	0.40051	0.45635	0.21987	0.42118	0.4504	0.44673	0.53507	0.59055	0.51292	0.50274	0.57971	0.57342	0.60026	0.51276	0.59139	0.61245	0.40324	0.63526	0.56705	0.69479	0.4887	0.48994	0.59911	0.57281	0.52241	0.55481	0.32603	0.43849	0.50279	0.5307	0.37224	0.51706	0.51519	0.48354	0.52651	0.47664
1570	0.40596	0.46501	0.23117	0.42854	0.45828	0.45528	0.54206	0.6	0.523	0.51271	0.58704	0.5789	0.60474	0.5193	0.59607	0.61666	0.4058	0.63623	0.56989	0.71095	0.49436	0.4955	0.60782	0.58131	0.52738	0.55723	0.32687	0.43939	0.50725	0.54025	0.37733	0.52642	0.52491	0.48685	0.52631	0.47945
1570.8	0.39973	0.46394	0.22638	0.42612	0.46126	0.45885	0.54355	0.59983	0.52156	0.51003	0.58578	0.5796	0.60296	0.5174	0.59484	0.61576	0.40209	0.63384	0.56813	0.72785	0.49465	0.49695	0.60716	0.57943	0.52838	0.55298	0.3182	0.4355	0.50723	0.53996	0.37806	0.52734	0.528	0.48341	0.52042	0.47787
1571.7	0.4065	0.46454	0.23343	0.431	0.46753	0.4666	0.54741	0.60338	0.52751	0.51129	0.58949	0.5838	0.60474	0.52138	0.60052	0.6214	0.41077	0.6363	0.57071	0.74479	0.49831	0.50219	0.60602	0.58489	0.53545	0.55445	0.31996	0.4436	0.51037	0.54727	0.38543	0.53321	0.5343	0.48238	0.52114	0.48106
1572.5	0.41577	0.4679	0.23138	0.43831	0.47431	0.47082	0.5534	0.60417	0.52813	0.5122	0.59021	0.58416	0.60712	0.52297	0.59924	0.62576	0.41191	0.63548	0.57006	0.75429	0.49874	0.50497	0.60505	0.58239	0.5376	0.55011	0.31056	0.44307	0.51254	0.54546	0.38636	0.53474	0.53646	0.4786	0.5157	0.47599
1573.3	0.42021	0.47228	0.23665	0.44285	0.4804	0.47937	0.56011	0.60781	0.53146	0.51741	0.59186	0.59011	0.60736	0.52627	0.60283	0.62918	0.41552	0.64065	0.57111	0.76955	0.50007	0.50795	0.60551	0.58459	0.54177	0.55452	0.3064	0.44596	0.51408	0.54772	0.39624	0.53925	0.54327	0.482	0.51694	0.47839
1574.2	0.42857	0.47952	0.23796	0.4485	0.48823	0.48634	0.56469	0.61259	0.53316	0.51966	0.59566	0.59573	0.6141	0.52997	0.60977	0.63736	0.42495	0.64878	0.57587	0.78687	0.50947	0.5148	0.60719	0.58951	0.54526	0.55818	0.30731	0.45188	0.51845	0.55173	0.40287	0.54115	0.54802	0.48568	0.51838	0.48151
1575	0.43178	0.47741	0.23195	0.44642	0.48904	0.48369	0.56233	0.60512	0.52432	0.51368	0.59182	0.59391	0.61009	0.52299	0.60602	0.63571	0.42095	0.64538	0.56976	0.77909	0.50591	0.50919	0.59803	0.58177	0.54239	0.54797	0.29461	0.44293	0.50841	0.54629	0.39967	0.53733	0.54579	0.48362	0.51146	0.47441
1575.8	0.43701	0.48273	0.23173	0.44859	0.4941	0.48786	0.5659	0.60625	0.52309	0.51562	0.59442	0.60033	0.61212	0.52294	0.60638	0.63727	0.41945	0.65138	0.56969	0.78097	0.51178	0.5121	0.60166	0.57952	0.54007	0.54467	0.28914	0.43981	0.51008	0.54548	0.39995	0.53723	0.54874	0.48508	0.5113	0.47546
1576.7	0.4466	0.48888	0.23814	0.45616	0.49739	0.49385	0.56908	0.60928	0.52829	0.52042	0.59895	0.60651	0.61351	0.52471	0.60953	0.64099	0.42175	0.65559	0.57271	0.78345	0.52126	0.51787	0.60413	0.58348	0.54323	0.54638	0.28801	0.44375	0.51395	0.55117	0.40233	0.54072	0.55452	0.49205	0.5131	0.48028
1577.5	0.4627	0.49238	0.24667	0.46372	0.50184	0.50105	0.57395	0.6119	0.53196	0.52381	0.6003	0.61257	0.62016	0.52664	0.61334	0.64375	0.4243	0.65934	0.57517	0.77934	0.52904	0.52163	0.60924	0.58247	0.54862	0.54418	0.2889	0.44609	0.51779	0.55451	0.40306	0.54182	0.55785	0.49254	0.51641	0.48467
1578.4	0.46028	0.48664	0.24343	0.46455	0.50012	0.50357	0.57582	0.60677	0.52591	0.51961	0.59976	0.61478	0.61543	0.51981	0.60915	0.63995	0.41642	0.65472	0.56962	0.76362	0.52218	0.51711	0.60665	0.57626	0.54646	0.53309	0.27663	0.43947	0.51423	0.54802	0.39877	0.53878	0.55708	0.48959	0.51643	0.48115
1579.2	0.47152	0.50328	0.26052	0.47561	0.51096	0.51463	0.5853	0.61429	0.53273	0.52707	0.60632	0.62371	0.6228	0.52581	0.61552	0.64612	0.42328	0.66163	0.57678	0.76314	0.53248	0.52484	0.61384	0.58195	0.55251	0.53601	0.27931	0.44778	0.52501	0.55252	0.40314	0.54454	0.56128	0.49238	0.52343	0.487
1580	0.47897	0.51024	0.26479	0.48411	0.51914	0.52539	0.59493	0.61905	0.53625	0.53414	0.61119	0.63101	0.62821	0.53075	0.62064	0.65246	0.43148	0.66328	0.58143	0.76482	0.53507	0.5282	0.61836	0.58845	0.56182	0.54006	0.28181	0.45656	0.53542	0.55509	0.4112	0.55001	0.56304	0.49532	0.53108	0.49268
1580.9	0.48202	0.5138	0.26586	0.4809	0.52365	0.53068	0.59702	0.61751	0.52764	0.53259	0.61203	0.63562	0.62776	0.52865	0.62429	0.65058	0.43081	0.66556	0.58024	0.74965	0.53334	0.52868	0.61715	0.58479	0.5616	0.53785	0.28218	0.4534	0.5346	0.55111	0.41021	0.5496	0.56167	0.49006	0.53117	0.49082
1581.7	0.48558	0.52044	0.26511	0.48264	0.52695	0.53521	0.60162	0.61552	0.51875	0.53268	0.61392	0.63702	0.62745	0.52629	0.62692	0.65397	0.42973	0.666	0.5789	0.73793	0.53473	0.52788	0.61316	0.58066	0.56045	0.53433	0.27858	0.45274	0.53296	0.54678	0.40617	0.54893	0.5588	0.48983	0.53288	0.49008
1582.5	0.49177	0.52599	0.26284	0.48372	0.5322	0.5393	0.60216	0.61439	0.51458	0.53056	0.61294	0.63824	0.62885	0.52508	0.62655	0.65426	0.42767	0.66499	0.57386	0.72339	0.5349	0.52799	0.60823	0.57072	0.56055	0.53121	0.2762	0.45332	0.5323	0.54165	0.40063	0.54727	0.55533	0.48475	0.52911	0.48677
1583.4	0.48931	0.52486	0.26077	0.48592	0.53619	0.54656	0.60572	0.61779	0.51084	0.5306	0.61399	0.64304	0.62724	0.5236	0.62905	0.65425	0.42603	0.66513	0.57214	0.70865	0.53608	0.52748	0.60878	0.56843	0.56275	0.53131	0.27559	0.45396	0.53136	0.54116	0.40164	0.54893	0.55784	0.4834	0.53026	0.49051
1584.2	0.50381	0.53262	0.27312	0.49594	0.54526	0.54974	0.611	0.62263	0.51196	0.53639	0.61853	0.64749	0.63045	0.52584	0.63286	0.6586	0.43131	0.66934	0.57636	0.69443	0.54795	0.53594	0.61165	0.56858	0.56828	0.53191	0.27859	0.45823	0.53408	0.54223	0.40941	0.55326	0.56509	0.49399	0.53552	0.49399
1585	0.50165	0.53948	0.2793	0.50312	0.55189	0.55623	0.61948	0.62925	0.51398	0.54105	0.6233	0.65133	0.63566	0.52923	0.63539	0.66439	0.43673	0.67071	0.57672	0.6852	0.55211	0.53918	0.61292	0.56825	0.57326	0.53475	0.27934	0.4659	0.53824	0.54486	0.41516	0.55775	0.56836	0.49911	0.54114	0.49986
1585.9	0.51469	0.54884	0.29131	0.5153	0.56759	0.56748	0.62692	0.63899	0.52197	0.54755	0.63194	0.66061	0.64574	0.53571	0.64385	0.67083	0.44635	0.67962	0.58256	0.67899	0.56278	0.55082	0.62208	0.57589	0.58473	0.54434	0.28814	0.47814	0.55053	0.5528	0.42355	0.56606	0.57803	0.50758	0.54872	0.50874
1586.7	0.52603	0.56377	0.30823	0.52501	0.57891	0.577	0.6372	0.64783	0.52641	0.55732	0.64198	0.66865	0.65212	0.54374	0.64983	0.67929	0.45871	0.68539	0.59085	0.67439	0.57435	0.56107	0.6277	0.58657	0.59216	0.55831	0.29896	0.48916	0.55968	0.55915	0.43662	0.57779	0.58638	0.5161	0.55835	0.52139
1587.6	0.5464	0.57778	0.3228	0.54098	0.59106	0.58657	0.65088	0.65706	0.53499	0.56756	0.65444	0.67739	0.66354	0.55105	0.6619	0.68984	0.47095	0.69788	0.59893	0.67532	0.58833	0.57667	0.63604	0.59387	0.59903	0.56871	0.3086	0.50265	0.56886	0.56655	0.44906	0.58613	0.59607	0.52998	0.57009	0.53363
1588.4	0.54923	0.58596	0.33192	0.54613	0.59652	0.59345	0.65873	0.66334	0.53436	0.56978	0.65778	0.68317	0.66499	0.55233	0.66809	0.69425	0.4744	0.70088	0.59908	0.66974	0.59425	0.5814	0.63661	0.5956	0.60215	0.57231	0.31068	0.50596	0.57316	0.56979	0.45148	0.59241	0.59962	0.53348	0.57584	0.54164
1589.2	0.56829	0.59991	0.35412	0.56214	0.61017	0.60738	0.67086	0.67267	0.54281	0.58029	0.66861	0.69448	0.67602	0.55967	0.68092	0.7078	0.48621	0.71296	0.61096	0.67391	0.61135	0.59504	0.64816	0.6032	0.61171	0.58553	0.32708	0.51931	0.58479	0.58154	0.46817	0.60379	0.61273	0.55045	0.58906	0.55558
1590.1	0.56981	0.61041	0.36698	0.56862	0.615	0.61737	0.67923	0.67979	0.54112	0.5878	0.67301	0.6993	0.67731	0.56185	0.68547	0.71578	0.49233	0.71839	0.61572	0.67053	0.61826	0.60553	0.648	0.60397	0.61666	0.59037	0.33071	0.52798	0.5872	0.58772	0.47896	0.61106	0.62093	0.56161	0.59278	0.56312
1590.9	0.58583	0.6274	0.39452	0.58688	0.63383	0.63661	0.69675	0.69306	0.5523	0.60471	0.68584	0.71443	0.69168	0.57452	0.70058	0.73084	0.51036	0.73479	0.63141	0.68221	0.6366	0.62307	0.6658	0.61474	0.63202	0.60578	0.3509	0.54873	0.60175	0.60493	0.50108	0.62649	0.64005	0.58551	0.60904	0.58191
1591.7	0.59622	0.64343	0.42015	0.60122	0.64932	0.65343	0.7094	0.70583	0.55955	0.61933	0.69774	0.7287	0.70363	0.58851	0.70973	0.7449	0.52559	0.7447	0.64501	0.69017	0.65171	0.63751	0.6793	0.62581	0.65001	0.62159	0.36961	0.56978	0.61576	0.62064	0.51991	0.6422	0.65902	0.60294	0.62418	0.59996
1592.6	0.61464	0.65522	0.43663	0.6179	0.66127	0.66652	0.72196	0.71597	0.55957	0.62844	0.70868	0.73869	0.71606	0.59632	0.71977	0.75633	0.53473	0.75209	0.65586	0.69224	0.65959	0.65163	0.6899	0.63272	0.65922	0.63212	0.38038	0.58422	0.62379	0.63159	0.53392	0.65432	0.67376	0.61691	0.63228	0.61457
1593.4	0.63269	0.67195	0.45644	0.63584	0.67951	0.68467	0.73373	0.72782	0.57055	0.64413	0.72012	0.75294	0.72693	0.61153	0.73339	0.76797	0.55335	0.76801	0.67085	0.69977	0.67409	0.66693	0.70409	0.64527	0.67985	0.6502	0.3951	0.6049	0.63974	0.65222	0.55335	0.66819	0.69271	0.63618	0.64939	0.6375
1594.2	0.65849	0.69562	0.49109	0.66138	0.70579	0.70764	0.75365	0.74621	0.59181	0.66391	0.74131	0.77332	0.74537	0.63307	0.75066	0.78613	0.58009	0.78647	0.69327	0.72048	0.69846	0.68767	0.72935	0.66662	0.69988	0.67618	0.42373	0.63463	0.66549	0.67698	0.58562	0.69117	0.71772	0.66287	0.67886	0.66742
1595.1	0.68838	0.71647	0.51942	0.685	0.72473	0.72532	0.77081	0.76413	0.61024	0.67975	0.75601	0.78673	0.76104	0.6462	0.76724	0.80067	0.59851	0.80021	0.71166	0.73419	0.71958	0.70713	0.7447	0.68543	0.72029	0.69652	0.44017	0.6552	0.68581	0.69816	0.61311	0.71211	0.73842	0.68428	0.70125	0.69217
1595.9	0.71932	0.74063	0.55939	0.71663	0.74766	0.74942	0.7915	0.78445	0.62693	0.69979	0.7729	0.80247	0.77901	0.66197	0.78842	0.81937	0.6227	0.81942	0.73739	0.75478	0.74343	0.73309	0.76406	0.70663	0.74405	0.72676	0.46549	0.68344	0.71154	0.72665	0.64876	0.7382	0.76047	0.71553	0.73114	0.71987
1596.7	0.75189	0.77251	0.6129	0.75628	0.77911	0.77949	0.81505	0.80707	0.66143	0.72807	0.79607	0.82777	0.80456	0.68987	0.81464	0.84254	0.65596	0.84878	0.7697	0.78388	0.77694	0.76114	0.79119	0.73724	0.77642	0.76529	0.50544	0.72421	0.74802	0.7655	0.69235	0.76895	0.79233	0.75118	0.76687	0.7573
1597.6	0.77808	0.80252	0.64981	0.78891	0.80271	0.80196	0.83766	0.82914	0.68092	0.74745	0.81609	0.84479	0.82511	0.70995	0.83191	0.85967	0.68083	0.86284	0.79592	0.8107	0.80224	0.78682	0.81209	0.76288	0.79643	0.79468	0.53586	0.75511	0.77614	0.79111	0.72801	0.7959	0.81815	0.77976	0.79605	0.78621
1598.4	0.80075	0.82493	0.67543	0.82143	0.82229	0.81711	0.8544	0.8473	0.69449	0.76246	0.82953	0.85916	0.8435	0.72522	0.84803	0.87523	0.69842	0.87208	0.81678	0.82785	0.82404	0.80955	0.82732	0.78011	0.81807	0.81363	0.55907	0.7781	0.79696	0.81352	0.75143	0.8185	0.83706	0.80474	0.81713	0.81036
1599.2	0.81999	0.85052	0.70727	0.85129	0.84346	0.84044	0.87135	0.867	0.71498	0.7831	0.84649	0.87862	0.86409	0.74768	0.86698	0.89381	0.72697	0.89097	0.84208	0.85129	0.8467	0.83484	0.84877	0.8014	0.84007	0.83888	0.58519	0.80779	0.82568	0.84151	0.78148	0.84235	0.85919	0.83425	0.84535	0.83647
1600.1	0.84549	0.87227	0.73757	0.87746	0.86548	0.86161	0.88914	0.88446	0.73633	0.80361	0.86241	0.89465	0.87879	0.76485	0.88199	0.90603	0.74917	0.90706	0.8614	0.86987	0.87008	0.8564	0.86815	0.82023	0.85977	0.85797	0.60802	0.83373	0.85011	0.86283	0.81104	0.86459	0.88223	0.85846	0.86297	0.85998
1600.9	0.87714	0.90407	0.7737	0.90072	0.89096	0.88339	0.91097	0.90935	0.75764	0.82653	0.88059	0.91073	0.90009	0.78815	0.8988	0.92481	0.77702	0.92513	0.88475	0.89691	0.89603	0.88588	0.89513	0.84208	0.88614	0.88305	0.6333	0.86434	0.87947	0.88864	0.84242	0.88872	0.90564	0.88759	0.89163	0.88632
1601.7	0.90363	0.92334	0.80543	0.91957	0.9092	0.90289	0.92752	0.92744	0.77551	0.84684	0.89488	0.92455	0.91822	0.80594	0.91355	0.93793	0.79558	0.94096	0.90621	0.91551	0.91552	0.90805	0.91416	0.85773	0.90582	0.89935	0.65531	0.88287	0.89796	0.91264	0.86744	0.90801	0.9244	0.90982	0.91015	0.90552
1602.6	0.93848	0.94873	0.83676	0.9395	0.93152	0.92644	0.94796	0.94584	0.8026	0.8717	0.91289	0.94181	0.93712	0.83137	0.93086	0.95416	0.82003	0.96201	0.9264	0.94291	0.93863	0.92965	0.93834	0.88371	0.92957	0.92804	0.67975	0.90939	0.92341	0.93982	0.90609	0.9306	0.94838	0.9361	0.93906	0.93169
1603.4	0.9647	0.96976	0.8697	0.96165	0.95577	0.94663	0.96838	0.96595	0.81849	0.89459	0.93189	0.95884	0.95415	0.8528	0.95202	0.96937	0.8414	0.97651	0.95037	0.96506	0.96266	0.95261	0.96162	0.90623	0.9514	0.95383	0.71046	0.9375	0.94907	0.96243	0.93943	0.95153	0.9692	0.95958	0.96115	0.95683
1604.2	0.97465	0.98403	0.88133	0.96765	0.96471	0.95194	0.97545	0.97606	0.82814	0.90722	0.94237	0.96856	0.96676	0.86723	0.96263	0.9795	0.85403	0.98202	0.96319	0.97424	0.97503	0.96316	0.97191	0.91854	0.96212	0.9666	0.72573	0.94865	0.96431	0.97541	0.95512	0.96316	0.98035	0.96976	0.97491	0.96827
1605.1	0.97285	0.98215	0.88121	0.97261	0.96595	0.95593	0.97543	0.97626	0.82508	0.90586	0.9466	0.96874	0.96598	0.86493	0.96566	0.9794	0.85252	0.9768	0.96859	0.96847	0.97601	0.96705	0.9675	0.9212	0.96058	0.96715	0.72517	0.94952	0.96569	0.97459	0.95871	0.96493	0.98112	0.97014	0.97518	0.97093
1605.9	0.97846	0.98648	0.89368	0.98378	0.9761	0.96867	0.98491	0.9844	0.83527	0.91427	0.95651	0.98045	0.97564	0.87654	0.9784	0.98899	0.86371	0.98412	0.97887	0.9762	0.9876	0.97996	0.97864	0.93656	0.97294	0.97826	0.73463	0.96354	0.98178	0.98337	0.97691	0.97917	0.99004	0.98206	0.98592	0.9818
1606.7	0.97797	0.98563	0.90014	0.98077	0.97658	0.9705	0.98621	0.98817	0.83544	0.91522	0.95869	0.98452	0.9795	0.87947	0.98271	0.98755	0.86749	0.98272	0.98337	0.96975	0.99142	0.98615	0.97517	0.93902	0.97887	0.97805	0.73208	0.96114	0.98711	0.97894	0.9732	0.98209	0.99162	0.97908	0.97828	0.98033
1607.6	0.9696	0.97444	0.8827	0.96582	0.96833	0.96316	0.98105	0.98481	0.82926	0.90484	0.95532	0.98177	0.975	0.87522	0.97435	0.98076	0.85825	0.97548	0.97548	0.95974	0.98656	0.98248	0.96747	0.93398	0.97506	0.96815	0.71674	0.94535	0.98021	0.97261	0.96296	0.97661	0.98874	0.96939	0.96703	0.9681
1608.4	0.96543	0.97306	0.8773	0.95967	0.96869	0.96517	0.98328	0.98835	0.8267	0.90059	0.95649	0.98345	0.97642	0.87733	0.97552	0.9786	0.85431	0.97272	0.97519	0.95728	0.98248	0.98345	0.96908	0.93277	0.9727	0.96321	0.70896	0.94152	0.97692	0.9681	0.95627	0.97426	0.98429	0.96585	0.96261	0.96216
1609.2	0.94554	0.95981	0.85429	0.94225	0.96255	0.96118	0.98125	0.98478	0.82321	0.8977	0.95297	0.98505	0.97351	0.87617	0.97204	0.97209	0.84862	0.96983	0.9686	0.95351	0.97958	0.97735	0.96563	0.92632	0.96582	0.95414	0.69619	0.92624	0.97252	0.96101	0.94832	0.97097	0.97873	0.95811	0.94957	0.94876
1610.1	0.92127	0.94115	0.8212	0.91594	0.94361	0.93923	0.96822	0.97596	0.80071	0.87961	0.9402	0.97411	0.95656	0.8615	0.95836	0.95605	0.82833	0.95202	0.94893	0.93029	0.96163	0.96051	0.94558	0.90541	0.94652	0.93159	0.67162	0.90153	0.95495	0.94005	0.92036	0.95582	0.96198	0.93483	0.92401	0.92896
1610.9	0.88957	0.91259	0.78478	0.89411	0.92772	0.92403	0.95959	0.96597	0.78417	0.8628	0.93025	0.96534	0.94055	0.8466	0.94871	0.946	0.80871	0.93672	0.93445	0.91374	0.94296	0.94454	0.93493	0.89136	0.92499	0.91153	0.65048	0.88197	0.94122	0.92254	0.90506	0.9421	0.94599	0.91611	0.90427	0.91095
1611.7	0.86938	0.89482	0.75685	0.87725	0.91115	0.90853	0.95068	0.95711	0.77078	0.84932	0.91692	0.95627	0.92918	0.8334	0.93931	0.93745	0.79181	0.92531	0.92128	0.89756	0.92661	0.93174	0.91859	0.87636	0.90816	0.89194	0.6294	0.86222	0.92963	0.90669	0.88288	0.93144	0.93072	0.89979	0.87884	0.89294
1612.5	0.84358	0.8642	0.71549	0.85478	0.89048	0.88719	0.93534	0.93929	0.75153	0.8241	0.8975	0.94273	0.91018	0.81486	0.92256	0.92345	0.7692	0.90482	0.89868	0.87271	0.90401	0.91234	0.89594	0.85587	0.88685	0.86925	0.60084	0.83156	0.91333	0.88372	0.85406	0.91093	0.91241	0.87525	0.84737	0.8713
1613.4	0.82223	0.83764	0.67898	0.83053	0.86974	0.86611	0.92149	0.92612	0.72817	0.79983	0.88123	0.92993	0.89456	0.79893	0.90683	0.90966	0.74858	0.88671	0.87628	0.84737	0.87992	0.88953	0.87489	0.83912	0.8675	0.84364	0.57037	0.80316	0.89095	0.86102	0.82323	0.89357	0.8948	0.84877	0.82017	0.84892
1614.2	0.80267	0.81312	0.65295	0.81344	0.85723	0.85405	0.90975	0.91357	0.71602	0.78233	0.86742	0.91995	0.8831	0.78158	0.89483	0.90144	0.72633	0.87118	0.86212	0.82755	0.86359	0.87308	0.85598	0.82705	0.85264	0.82036	0.5459	0.77856	0.87519	0.84022	0.79947	0.87835	0.88079	0.82852	0.79631	0.82643
1615	0.78568	0.79699	0.63206	0.7941	0.8461	0.84099	0.8993	0.90523	0.70019	0.76547	0.85582	0.90966	0.87221	0.76758	0.88469	0.89047	0.71069	0.85907	0.84879	0.80767	0.84743	0.85772	0.83816	0.81113	0.83693	0.79806	0.52246	0.75639	0.86083	0.82206	0.77374	0.86439	0.86744	0.80875	0.77713	0.80572
1615.9	0.75569	0.77297	0.59737	0.77147	0.82745	0.82567	0.88326	0.88821	0.67952	0.74243	0.84208	0.89477	0.85364	0.74604	0.86764	0.87464	0.68505	0.83933	0.82215	0.77622	0.82311	0.83203	0.81698	0.79147	0.81616	0.76944	0.49225	0.72486	0.83497	0.79368	0.74256	0.84185	0.84715	0.78056	0.75403	0.78221
1616.7	0.7355	0.74558	0.57843	0.74919	0.81348	0.80922	0.8709	0.87644	0.65876	0.72674	0.83053	0.8818	0.83855	0.72707	0.85515	0.86169	0.66365	0.82451	0.80451	0.7557	0.80405	0.81439	0.79766	0.77653	0.80042	0.73978	0.46427	0.69756	0.81449	0.76787	0.7183	0.82524	0.82912	0.75567	0.73074	0.75908
1617.5	0.71407	0.73046	0.55788	0.73218	0.79801	0.79386	0.85759	0.86133	0.64295	0.70788	0.81477	0.86821	0.82113	0.70881	0.83989	0.84977	0.6393	0.80574	0.78094	0.72561	0.78079	0.79457	0.77606	0.75757	0.78034	0.71654	0.4409	0.67019	0.79415	0.74261	0.69026	0.80591	0.8105	0.73163	0.70646	0.7376
1618.4	0.69922	0.72242	0.53511	0.71371	0.78515	0.77574	0.84765	0.84906	0.62699	0.69223	0.80719	0.8565	0.80795	0.69525	0.82698	0.83864	0.62185	0.79002	0.76071	0.70353	0.76115	0.77613	0.76139	0.74079	0.7646	0.6962	0.41585	0.64195	0.77475	0.72018	0.66771	0.78871	0.7949	0.7112	0.68934	0.72045
1619.2	0.68165	0.69641	0.49594	0.68881	0.75908	0.7504	0.82769	0.82432	0.59741	0.66493	0.78818	0.837	0.78738	0.66781	0.80342	0.81852	0.58807	0.7633	0.72793	0.67052	0.72618	0.74452	0.73055	0.71509	0.7374	0.66473	0.37853	0.60156	0.74301	0.68904	0.63232	0.76579	0.76897	0.67812	0.65747	0.69225
1620	0.67648	0.68641	0.4869	0.67571	0.75194	0.73826	0.81929	0.81843	0.58495	0.65548	0.77905	0.82929	0.7801	0.66044	0.79566	0.80982	0.57655	0.75091	0.71577	0.65712	0.70925	0.72748	0.71577	0.70218	0.72496	0.65266	0.36075	0.58382	0.73128	0.67477	0.61305	0.75456	0.75481	0.65979	0.64044	0.67587
1620.8	0.66333	0.68213	0.46329	0.66096	0.74416	0.73041	0.81247	0.80825	0.57586	0.64624	0.77369	0.82465	0.77169	0.6518	0.78605	0.8033	0.56473	0.74064	0.70177	0.63867	0.69421	0.71208	0.70075	0.69034	0.71174	0.64297	0.34686	0.56464	0.71972	0.66214	0.59695	0.7452	0.74411	0.64688	0.62892	0.66345
1621.7	0.6617	0.67158	0.45469	0.64923	0.73822	0.72129	0.80555	0.79992	0.56251	0.63698	0.76786	0.81676	0.76559	0.64179	0.7808	0.79468	0.55403	0.72857	0.69256	0.62768	0.67885	0.69818	0.68932	0.67873	0.70086	0.628	0.33252	0.54635	0.70686	0.64735	0.58301	0.73289	0.73366	0.63192	0.61799	0.65161
1622.5	0.64811	0.6572	0.43259	0.63506	0.72627	0.70959	0.79652	0.78751	0.55067	0.62497	0.75426	0.80702	0.75414	0.63009	0.76925	0.78237	0.53979	0.71611	0.67675	0.60972	0.65992	0.6804	0.6691	0.66619	0.68193	0.61365	0.31422	0.52751	0.68937	0.63005	0.56343	0.72071	0.71997	0.61114	0.60217	0.63663
1623.3	0.64054	0.65674	0.43041	0.62934	0.72823	0.70608	0.79545	0.78362	0.54894	0.62259	0.75056	0.80448	0.7512	0.62884	0.76453	0.77879	0.53445	0.71249	0.66978	0.6007	0.65174	0.67371	0.66056	0.66333	0.67553	0.60552	0.30959	0.51574	0.68005	0.62239	0.55446	0.71426	0.71624	0.60072	0.59414	0.63106
1624.1	0.63173	0.64508	0.41844	0.62017	0.72212	0.6994	0.79038	0.77278	0.5404	0.61279	0.74439	0.79892	0.74441	0.61776	0.75524	0.77094	0.52106	0.70425	0.65781	0.5839	0.63891	0.66091	0.64729	0.65371	0.6643	0.58983	0.29746	0.49838	0.66378	0.60685	0.54291	0.70709	0.70753	0.58734	0.58446	0.62082
1625	0.62296	0.63351	0.40845	0.60836	0.70838	0.68438	0.77925	0.75722	0.52518	0.59538	0.73144	0.78566	0.73398	0.60206	0.74232	0.7564	0.50057	0.6875	0.6383	0.56311	0.61794	0.63907	0.62843	0.63968	0.64469	0.56796	0.27569	0.47522	0.64144	0.58698	0.51853	0.69241	0.69225	0.56291	0.56729	0.60411
1625.8	0.61159	0.62806	0.39223	0.59728	0.70309	0.6777	0.77311	0.75002	0.52407	0.58987	0.72819	0.78131	0.72886	0.59895	0.73364	0.75057	0.48806	0.68068	0.62867	0.55274	0.60927	0.62545	0.61606	0.63289	0.63482	0.55906	0.26602	0.46263	0.62812	0.57771	0.50866	0.68748	0.68297	0.55082	0.55623	0.59399
1626.6	0.60298	0.61837	0.3865	0.58994	0.70014	0.67432	0.76843	0.74269	0.51476	0.58252	0.72669	0.77681	0.72278	0.59215	0.72903	0.74624	0.47836	0.67375	0.61805	0.54145	0.59725	0.61463	0.60708	0.6243	0.62662	0.54649	0.2554	0.45289	0.61632	0.56964	0.49759	0.68083	0.67127	0.54141	0.54688	0.58353
1627.5	0.59712	0.61673	0.38683	0.58865	0.69751	0.67307	0.76538	0.74047	0.51553	0.58012	0.72756	0.77432	0.71969	0.58873	0.72604	0.74429	0.4758	0.66969	0.61565	0.53626	0.59286	0.60773	0.60359	0.61637	0.61848	0.54183	0.24929	0.44704	0.60981	0.564	0.49201	0.67513	0.66222	0.53522	0.54304	0.57622
1628.3	0.58976	0.61035	0.38278	0.57728	0.69155	0.66777	0.75997	0.73047	0.50848	0.5728	0.72211	0.7665	0.71168	0.58034	0.71987	0.73593	0.46382	0.66012	0.60446	0.52439	0.57991	0.59772	0.59113	0.60736	0.60689	0.53264	0.23764	0.43246	0.59611	0.55542	0.48199	0.66593	0.6498	0.52423	0.53354	0.56755
1629.1	0.58275	0.60816	0.37472	0.57017	0.69312	0.66638	0.75814	0.72582	0.50502	0.57032	0.72078	0.76412	0.70672	0.57842	0.71392	0.73139	0.45941	0.6557	0.59859	0.51673	0.56948	0.5879	0.58049	0.60103	0.60133	0.52785	0.23415	0.42435	0.5872	0.54856	0.4765	0.6619	0.64207	0.51752	0.52718	0.56006
1630	0.57529	0.60227	0.36755	0.5634	0.68868	0.66011	0.7561	0.71802	0.49701	0.56562	0.71585	0.75773	0.69905	0.56945	0.70744	0.72171	0.45132	0.64889	0.59007	0.50659	0.55821	0.57911	0.57169	0.59035	0.59257	0.51924	0.22415	0.4119	0.57649	0.53714	0.46268	0.65536	0.6307	0.50558	0.51945	0.55082
1630.8	0.57082	0.60031	0.3618	0.55291	0.68352	0.65428	0.75232	0.70965	0.49116	0.56127	0.71005	0.75299	0.69391	0.56265	0.69841	0.7116	0.44211	0.64099	0.584	0.49368	0.54777	0.56794	0.56113	0.58044	0.58235	0.51219	0.2175	0.39629	0.56473	0.52475	0.45398	0.64636	0.62069	0.49169	0.50986	0.53954
1631.6	0.56381	0.59043	0.34789	0.54069	0.67775	0.64603	0.74691	0.69967	0.48113	0.55594	0.70119	0.74618	0.68574	0.555	0.69088	0.70376	0.43159	0.63003	0.57236	0.47966	0.53828	0.55455	0.54586	0.57089	0.57439	0.50195	0.20754	0.38127	0.55155	0.51222	0.4416	0.63709	0.61137	0.48148	0.49837	0.52752
1632.4	0.55067	0.58245	0.33424	0.52963	0.67191	0.63812	0.73983	0.68989	0.47269	0.54484	0.69569	0.74117	0.67461	0.54814	0.68258	0.69669	0.41975	0.61915	0.56053	0.46675	0.52676	0.53935	0.53419	0.55978	0.55985	0.48916	0.19788	0.36908	0.53853	0.49706	0.42519	0.62592	0.60035	0.46438	0.48542	0.51323
1633.3	0.55574	0.57856	0.33468	0.52703	0.67269	0.63769	0.74098	0.6913	0.47645	0.54489	0.69645	0.74119	0.67184	0.54785	0.68195	0.6946	0.41705	0.61777	0.55618	0.46383	0.52325	0.53514	0.53474	0.55719	0.55681	0.48509	0.19747	0.36366	0.53301	0.49177	0.42208	0.62424	0.59384	0.4573	0.48303	0.50823
1634.1	0.55111	0.57472	0.32507	0.51494	0.66736	0.63412	0.73456	0.68506	0.47321	0.53778	0.6916	0.73614	0.66391	0.53978	0.67604	0.68896	0.40789	0.60787	0.54298	0.45258	0.51503	0.525	0.52449	0.54782	0.54529	0.47348	0.19112	0.35018	0.52111	0.48164	0.41443	0.61607	0.58574	0.44539	0.47274	0.49559
1634.9	0.53801	0.56514	0.31388	0.50733	0.66282	0.62732	0.72804	0.6759	0.46911	0.52736	0.68456	0.72857	0.65295	0.53168	0.6711	0.6825	0.4011	0.59917	0.52964	0.44346	0.50382	0.51178	0.51272	0.53897	0.53388	0.46108	0.18177	0.33866	0.5099	0.47123	0.40054	0.60781	0.57601	0.43231	0.46124	0.48476
1635.7	0.52901	0.55354	0.30195	0.5006	0.65436	0.62326	0.72475	0.66867	0.46362	0.51944	0.68127	0.72355	0.64394	0.52316	0.66554	0.67579	0.38791	0.59278	0.52049	0.4353	0.49266	0.50022	0.50499	0.53112	0.52324	0.45091	0.17394	0.32687	0.49655	0.45998	0.38983	0.60098	0.56411	0.41832	0.45197	0.47287
1636.6	0.52787	0.55142	0.30529	0.50024	0.65627	0.6216	0.72511	0.66953	0.46507	0.52176	0.68136	0.72126	0.64258	0.5197	0.66373	0.67492	0.38597	0.59021	0.51628	0.43147	0.48884	0.49718	0.50145	0.53045	0.52137	0.44885	0.17331	0.32319	0.49121	0.45685	0.38799	0.59929	0.55804	0.41494	0.45016	0.46672
1637.4	0.50802	0.54182	0.29313	0.48994	0.64456	0.61293	0.7172	0.65735	0.45086	0.50819	0.67155	0.71066	0.6303	0.50726	0.65394	0.66287	0.37236	0.57593	0.50332	0.41462	0.47506	0.48346	0.48531	0.51732	0.50641	0.43682	0.15826	0.30658	0.47438	0.44169	0.36966	0.58506	0.54485	0.39859	0.43374	0.45178
1638.2	0.49879	0.5296	0.28837	0.48298	0.64138	0.6044	0.71284	0.6511	0.43883	0.49935	0.66704	0.70332	0.62054	0.49887	0.64787	0.65634	0.36292	0.56841	0.49492	0.40441	0.4622	0.47148	0.47509	0.51068	0.49858	0.42848	0.14744	0.29751	0.46255	0.42865	0.35619	0.57603	0.53221	0.38543	0.42527	0.44036
1639.1	0.50014	0.52863	0.28789	0.4812	0.64202	0.60601	0.71226	0.64943	0.44029	0.49822	0.66823	0.702	0.61802	0.49776	0.64399	0.6537	0.36169	0.56466	0.4909	0.39867	0.46143	0.46775	0.47262	0.50696	0.49632	0.42591	0.14634	0.29414	0.45729	0.42277	0.35167	0.571	0.52786	0.37876	0.42334	0.43394
1639.9	0.49319	0.52955	0.28953	0.47386	0.64186	0.60068	0.70504	0.64391	0.4359	0.49031	0.66491	0.696	0.61124	0.49013	0.63686	0.64477	0.35548	0.55366	0.47952	0.38515	0.44917	0.45995	0.46708	0.50038	0.48863	0.41725	0.13893	0.28459	0.44841	0.41339	0.34819	0.5618	0.51941	0.36818	0.41608	0.42647
1640.7	0.48521	0.5218	0.27904	0.46613	0.636	0.59436	0.69988	0.63539	0.42999	0.48091	0.65762	0.68852	0.60271	0.48129	0.62889	0.6336	0.34826	0.54475	0.46873	0.37409	0.43713	0.4517	0.45712	0.48839	0.47971	0.40454	0.12949	0.27229	0.43649	0.40148	0.33588	0.55168	0.51047	0.35577	0.40619	0.41652
1641.5	0.47985	0.5134	0.26956	0.45954	0.63334	0.58979	0.69474	0.63242	0.42729	0.47739	0.65433	0.68481	0.5948	0.473	0.62353	0.62984	0.34307	0.53846	0.4608	0.36564	0.43231	0.44715	0.45233	0.48361	0.47556	0.39566	0.12321	0.26677	0.42807	0.39598	0.3294	0.5454	0.50336	0.34977	0.40224	0.41125
1642.4	0.47814	0.5105	0.26858	0.46049	0.635	0.59134	0.69342	0.63375	0.43346	0.47765	0.65378	0.68334	0.5941	0.47001	0.62132	0.62863	0.34136	0.53645	0.45781	0.36382	0.43073	0.4471	0.45057	0.48461	0.47399	0.39111	0.12386	0.26524	0.42566	0.39669	0.32842	0.5414	0.50029	0.34828	0.40156	0.41016
1643.2	0.47128	0.50424	0.26328	0.45343	0.63184	0.58378	0.68675	0.63015	0.42402	0.47182	0.64722	0.67706	0.58741	0.45988	0.615	0.62181	0.32965	0.5271	0.44751	0.35724	0.4201	0.44073	0.44281	0.47932	0.46736	0.38333	0.11613	0.25567	0.41559	0.38791	0.31829	0.5342	0.49225	0.339	0.39591	0.40514
1644	0.46277	0.49048	0.25055	0.44129	0.63012	0.58029	0.68371	0.62563	0.4152	0.46459	0.64133	0.67259	0.58001	0.45313	0.60792	0.61614	0.32277	0.52394	0.44245	0.35352	0.41614	0.43384	0.43262	0.47447	0.46189	0.37725	0.10991	0.25082	0.40859	0.37938	0.30343	0.52898	0.48529	0.3319	0.39292	0.39834
1644.8	0.46081	0.48623	0.24367	0.43756	0.62873	0.57748	0.67986	0.62124	0.40845	0.45868	0.63734	0.66787	0.57371	0.44791	0.60439	0.61401	0.31565	0.51857	0.44019	0.3474	0.41303	0.42839	0.42603	0.47095	0.45733	0.37332	0.10486	0.24901	0.4027	0.373	0.29727	0.52223	0.48071	0.32503	0.39019	0.39243
1645.6	0.45832	0.48064	0.24361	0.43159	0.62869	0.57462	0.67489	0.61352	0.40124	0.45168	0.63228	0.66122	0.56833	0.44359	0.60027	0.60959	0.30634	0.5116	0.43428	0.34265	0.40541	0.41908	0.41653	0.4637	0.45342	0.36777	0.10182	0.24296	0.39493	0.36502	0.28964	0.5152	0.47438	0.31559	0.38435	0.38181
1646.5	0.45498	0.47613	0.24258	0.42448	0.62617	0.56923	0.67052	0.60619	0.39199	0.44467	0.6278	0.65435	0.5614	0.43702	0.59797	0.60335	0.30229	0.50421	0.42815	0.33601	0.39841	0.41214	0.41099	0.45754	0.44974	0.36317	0.098851	0.23624	0.38962	0.35553	0.28308	0.50888	0.46906	0.31019	0.37989	0.3747
1647.3	0.45491	0.47112	0.2379	0.4175	0.62219	0.56659	0.66741	0.60179	0.38916	0.43558	0.62419	0.64702	0.55562	0.43403	0.59462	0.59948	0.29519	0.49806	0.4217	0.32794	0.39021	0.40589	0.40513	0.45491	0.44406	0.36019	0.094231	0.22974	0.38402	0.34768	0.27736	0.50091	0.46235	0.3064	0.37329	0.36641
1648.1	0.45924	0.47448	0.24105	0.41887	0.61805	0.56359	0.66324	0.59703	0.39083	0.43436	0.62109	0.64137	0.55253	0.43471	0.59305	0.59717	0.2934	0.49175	0.41742	0.32205	0.38575	0.40331	0.40187	0.4504	0.44136	0.35775	0.094522	0.22745	0.3783	0.34386	0.27516	0.49536	0.45869	0.30306	0.36893	0.36229
1649	0.44675	0.46597	0.23802	0.40935	0.61188	0.55816	0.6579	0.59157	0.38796	0.4252	0.61771	0.63595	0.54691	0.43174	0.58656	0.58983	0.28545	0.48339	0.40809	0.3141	0.37714	0.39488	0.3962	0.44588	0.43452	0.35012	0.091072	0.22002	0.37083	0.33488	0.26818	0.48927	0.45168	0.29744	0.36253	0.35705
1649.8	0.44228	0.46023	0.23921	0.40629	0.61033	0.55492	0.65508	0.58972	0.38985	0.42157	0.61568	0.63167	0.54463	0.42766	0.58324	0.58515	0.28451	0.48078	0.40602	0.30999	0.37243	0.39455	0.39698	0.44488	0.42995	0.34689	0.090757	0.21832	0.36851	0.33154	0.26745	0.48432	0.44787	0.29598	0.35953	0.3572
1650.6	0.43382	0.45268	0.23113	0.39556	0.60754	0.55195	0.65158	0.58471	0.38628	0.41484	0.60986	0.62556	0.53686	0.42545	0.57568	0.58079	0.2803	0.47399	0.40118	0.30258	0.36706	0.38975	0.38925	0.43767	0.42069	0.3425	0.086835	0.21441	0.35965	0.32463	0.26479	0.4777	0.44294	0.28772	0.35213	0.35086
1651.4	0.42221	0.4421	0.23366	0.38754	0.60432	0.5465	0.64649	0.57891	0.38288	0.41293	0.60837	0.62177	0.53049	0.41927	0.57133	0.57591	0.27913	0.46796	0.39785	0.30099	0.36294	0.38695	0.38537	0.43339	0.41674	0.33634	0.088597	0.21464	0.35452	0.31923	0.26369	0.47435	0.43834	0.28406	0.34778	0.34548
1652.3	0.41148	0.43184	0.23149	0.38249	0.60226	0.54207	0.64203	0.57487	0.37906	0.40654	0.60598	0.61764	0.52519	0.4129	0.56679	0.57035	0.27602	0.46017	0.39151	0.29666	0.35843	0.38517	0.38354	0.43291	0.41129	0.33044	0.086914	0.21269	0.3513	0.314	0.25774	0.46906	0.43454	0.28151	0.34162	0.3394
1653.1	0.40617	0.42514	0.22178	0.3723	0.59847	0.5368	0.63636	0.57079	0.37185	0.4038	0.6001	0.61128	0.51672	0.40454	0.56128	0.56532	0.27175	0.45201	0.38661	0.29598	0.35185	0.3813	0.37685	0.42864	0.40301	0.32503	0.083954	0.21053	0.34604	0.30816	0.25401	0.46313	0.42897	0.2771	0.33296	0.33432
1653.9	0.39816	0.41901	0.21642	0.36494	0.59204	0.53058	0.63216	0.56485	0.36528	0.39586	0.59525	0.60566	0.50855	0.39958	0.55559	0.56194	0.26788	0.44219	0.3802	0.29177	0.34556	0.37648	0.36961	0.42535	0.39522	0.32108	0.084677	0.20973	0.34115	0.30061	0.24997	0.45841	0.42565	0.27383	0.32727	0.32609
1654.7	0.39594	0.4135	0.22087	0.36112	0.58827	0.52483	0.62614	0.55746	0.36241	0.39234	0.5941	0.6027	0.50543	0.39366	0.55025	0.55663	0.26158	0.43453	0.37515	0.2892	0.3413	0.37345	0.36724	0.42731	0.39158	0.31823	0.087008	0.21076	0.33829	0.29594	0.24451	0.45307	0.42105	0.27309	0.32238	0.32281
1655.6	0.38909	0.40256	0.20731	0.35391	0.58153	0.52051	0.6207	0.55052	0.35726	0.38277	0.58543	0.59504	0.49945	0.38791	0.54391	0.55062	0.25558	0.42664	0.36972	0.28079	0.33483	0.36575	0.36002	0.42154	0.38385	0.31223	0.083442	0.20681	0.33105	0.28972	0.23638	0.44499	0.41637	0.26772	0.31213	0.31676
1656.4	0.38786	0.39908	0.20516	0.34743	0.57908	0.51822	0.61712	0.54696	0.3533	0.37722	0.58182	0.58919	0.49755	0.38651	0.54004	0.54804	0.25062	0.4229	0.36693	0.27971	0.32988	0.36252	0.35453	0.4177	0.3795	0.31177	0.08841	0.20855	0.32732	0.28651	0.23696	0.44159	0.41153	0.26572	0.30864	0.31328
1657.2	0.38786	0.39484	0.20778	0.344	0.57807	0.51684	0.61406	0.54171	0.35229	0.37109	0.57878	0.58486	0.49698	0.38581	0.5361	0.5456	0.25218	0.42006	0.363	0.27557	0.32908	0.36205	0.35422	0.41824	0.37854	0.31265	0.093071	0.20857	0.32392	0.28389	0.23553	0.43831	0.41081	0.26568	0.30497	0.31015
1658	0.38402	0.38685	0.20232	0.33332	0.57682	0.51368	0.60942	0.53724	0.3498	0.36895	0.57557	0.57781	0.49339	0.38298	0.53221	0.53983	0.25083	0.41291	0.35917	0.27311	0.32492	0.3596	0.35176	0.41591	0.37469	0.31122	0.094281	0.20617	0.32031	0.28035	0.23423	0.43436	0.40528	0.26328	0.29987	0.30512
1658.8	0.37291	0.38189	0.19149	0.32648	0.57558	0.51207	0.60622	0.53217	0.34586	0.36119	0.56999	0.57194	0.48833	0.37988	0.52662	0.53692	0.2528	0.4078	0.35499	0.26879	0.31844	0.35589	0.34855	0.41161	0.3709	0.31091	0.095303	0.20343	0.317	0.27626	0.23338	0.42969	0.40032	0.26171	0.29377	0.30023
1659.7	0.37572	0.38435	0.20354	0.32434	0.57825	0.50935	0.60367	0.5302	0.34638	0.3619	0.56937	0.56938	0.48672	0.3816	0.52493	0.53653	0.25485	0.40465	0.35307	0.27264	0.32012	0.35756	0.34933	0.41343	0.37291	0.31354	0.10351	0.20749	0.31967	0.27752	0.23654	0.4294	0.40039	0.26387	0.29208	0.29972
1660.5	0.35953	0.37125	0.19621	0.31574	0.57518	0.50127	0.59667	0.52207	0.34157	0.35614	0.56238	0.56025	0.47646	0.37252	0.51942	0.52828	0.25278	0.39585	0.34667	0.26792	0.31802	0.352	0.34537	0.40739	0.36678	0.30724	0.10468	0.20407	0.31778	0.27068	0.23042	0.42372	0.39603	0.25956	0.28386	0.29507
1661.3	0.34519	0.36025	0.1936	0.30774	0.57406	0.49584	0.59239	0.51676	0.33959	0.35333	0.55766	0.55295	0.47012	0.36903	0.51517	0.52398	0.25232	0.38902	0.34606	0.2658	0.31379	0.34763	0.34229	0.40388	0.36403	0.30479	0.10781	0.20477	0.31983	0.26789	0.23107	0.4213	0.39173	0.25926	0.28108	0.28998
1662.1	0.33861	0.35547	0.19515	0.30519	0.57122	0.49128	0.58705	0.50971	0.33625	0.34783	0.55203	0.54749	0.46472	0.36487	0.51057	0.52039	0.24782	0.38565	0.34298	0.2639	0.31208	0.34182	0.33999	0.40057	0.36086	0.29952	0.11348	0.20601	0.31716	0.26262	0.22895	0.41677	0.38738	0.25776	0.27527	0.28671
1663	0.33305	0.34211	0.19704	0.30072	0.56485	0.48444	0.58012	0.50275	0.3318	0.34277	0.54457	0.53951	0.45834	0.35948	0.5065	0.51425	0.24299	0.37927	0.3389	0.26019	0.30823	0.33576	0.33416	0.39651	0.35405	0.28976	0.11684	0.20585	0.31492	0.25976	0.22344	0.41213	0.38364	0.25368	0.26981	0.28152
1663.8	0.31786	0.32975	0.18644	0.2894	0.55914	0.47974	0.57552	0.4953	0.32818	0.33612	0.54104	0.53109	0.45191	0.35433	0.49916	0.50575	0.23835	0.37232	0.33585	0.25396	0.30277	0.3295	0.33119	0.39191	0.34644	0.28483	0.12032	0.20627	0.30928	0.25485	0.22066	0.40726	0.37769	0.25114	0.26795	0.2787
1664.6	0.31714	0.32801	0.19847	0.28483	0.55854	0.47901	0.57383	0.4903	0.3294	0.3336	0.53932	0.52782	0.45101	0.35531	0.4973	0.5048	0.23907	0.36883	0.33581	0.25216	0.30055	0.32697	0.32863	0.39375	0.3449	0.28552	0.12792	0.21102	0.30712	0.25453	0.22039	0.40373	0.37569	0.25395	0.26699	0.27846
1665.4	0.31277	0.32256	0.19248	0.2773	0.5535	0.47514	0.56773	0.48248	0.32738	0.33076	0.53671	0.52171	0.44653	0.35282	0.49374	0.49865	0.23406	0.36316	0.32967	0.24897	0.29992	0.32253	0.32418	0.3894	0.33862	0.28219	0.13251	0.20991	0.30041	0.25164	0.2157	0.3974	0.37156	0.25314	0.26295	0.27635
1666.2	0.30547	0.31836	0.19073	0.26733	0.55104	0.47298	0.56342	0.47563	0.32511	0.329	0.53229	0.51544	0.44401	0.35204	0.48989	0.49377	0.23655	0.3599	0.325	0.2462	0.29935	0.3216	0.32265	0.38837	0.33562	0.28289	0.13753	0.2116	0.29906	0.25313	0.21658	0.39399	0.3692	0.25474	0.26197	0.27745
1667.1	0.29885	0.31576	0.18811	0.26198	0.54851	0.46807	0.55772	0.47241	0.32406	0.32719	0.52935	0.50926	0.44009	0.35253	0.4867	0.48854	0.23638	0.35376	0.32074	0.24735	0.29778	0.32147	0.32129	0.38635	0.3333	0.28589	0.14546	0.21456	0.29617	0.24944	0.21768	0.39344	0.36488	0.25803	0.25946	0.27736
1667.9	0.29665	0.31534	0.19778	0.2601	0.54985	0.46632	0.55434	0.469	0.32454	0.32787	0.52581	0.50646	0.43899	0.35508	0.48753	0.48741	0.24181	0.3537	0.31982	0.25064	0.29975	0.32335	0.32171	0.38809	0.33355	0.29077	0.1573	0.21824	0.29835	0.24988	0.22199	0.39161	0.36279	0.26399	0.26051	0.27879
1668.7	0.28503	0.30752	0.18462	0.24911	0.545	0.46048	0.54845	0.46232	0.31821	0.32518	0.51943	0.49797	0.43064	0.35142	0.48185	0.48078	0.24134	0.34889	0.31497	0.24706	0.29376	0.31895	0.31758	0.3826	0.32886	0.28761	0.16008	0.21646	0.29367	0.24555	0.22196	0.38746	0.3565	0.26416	0.25719	0.27411
1669.5	0.28066	0.30128	0.18939	0.24797	0.54423	0.45466	0.54437	0.45657	0.31481	0.31893	0.5135	0.49162	0.42635	0.34828	0.4782	0.47884	0.24364	0.34601	0.31398	0.24623	0.29063	0.31557	0.31759	0.38018	0.32642	0.28819	0.16787	0.22256	0.29455	0.24281	0.22353	0.3849	0.35167	0.26597	0.25726	0.27318
1670.4	0.2762	0.29594	0.19604	0.245	0.54241	0.45113	0.53984	0.45317	0.31713	0.31614	0.51043	0.48744	0.42157	0.3473	0.47516	0.47686	0.24641	0.3437	0.31369	0.24568	0.2918	0.31323	0.31692	0.38062	0.32402	0.29165	0.1783	0.22761	0.29514	0.23953	0.22345	0.38301	0.34952	0.27011	0.26011	0.27254
1671.2	0.26857	0.29232	0.19998	0.23635	0.53817	0.4485	0.5361	0.44704	0.3154	0.31231	0.50628	0.48173	0.41751	0.34457	0.47023	0.47349	0.2469	0.33982	0.31357	0.24363	0.29168	0.31004	0.31623	0.3797	0.32161	0.29226	0.18751	0.2299	0.29218	0.23581	0.22345	0.37841	0.34592	0.27055	0.26335	0.27231
1672	0.25684	0.28056	0.19303	0.22486	0.53243	0.44096	0.52843	0.43914	0.31061	0.30345	0.50004	0.47155	0.41021	0.33843	0.46264	0.46527	0.24394	0.33168	0.30849	0.23734	0.28785	0.30295	0.31267	0.3721	0.31451	0.28841	0.19071	0.22943	0.28731	0.23099	0.21655	0.37303	0.33994	0.26605	0.25955	0.26695
1672.8	0.25266	0.27901	0.20324	0.21557	0.52777	0.43874	0.52203	0.43656	0.31274	0.30045	0.4963	0.46698	0.40668	0.33894	0.45864	0.46079	0.2459	0.32761	0.30684	0.23831	0.29026	0.30275	0.31521	0.37492	0.3128	0.2947	0.20492	0.23189	0.28675	0.22876	0.21531	0.37154	0.33829	0.26587	0.26299	0.26857
1673.6	0.22862	0.25857	0.18862	0.19583	0.52066	0.42558	0.51099	0.42444	0.30537	0.2849	0.49177	0.45228	0.39941	0.33382	0.45217	0.44481	0.23741	0.31754	0.29561	0.22812	0.28436	0.29316	0.30942	0.35752	0.30211	0.28861	0.2049	0.22725	0.27952	0.22737	0.20354	0.36165	0.33079	0.25594	0.2531	0.26048
