# Supplementary material for: All-flexible chronoepifluidic nanoplasmonic patch for label-free metabolite profiling in sweat
Source: Nat Commun. 2025 Aug 27;16:8017. doi: 10.1038/s41467-025-63510-2 (PMC12391418; doi:10.1038/s41467-025-63510-2)
Supplement: Supplementary file 4 — Supplementary Data 1 [file 41467_2025_63510_MOESM4_ESM.zip › ML_SERS data_Base solution_UA_10uM_Lac_0mM_Tyr_0uM__Glu_0uM.csv]

	Measurement number
Wavenumber (cm-1)	1	2	3	4	5	6	7	8	9	10	11	12	13	14	15	16	17	18	19	20	21	22	23	24	25	26	27	28	29	30	31	32	33	34	35	36
457.71	0.22556	0.23863	0.27893	0.1599	0.25663	0.2314	0.25606	0.26884	0.23701	0.23657	0.25384	0.25518	0.11913	0.11464	0.10866	0.12232	0.1198	0.11227	0.097328	0.084109	0.088668	0.068102	0.041933	0.061551	0.060982	0.061767	0.058766	0.059846	0.069664	0.046277	0.061771	0.040735	0.057219	0.06335	0.061485	0.032977
458.74	0.22491	0.23236	0.27893	0.15522	0.23765	0.21285	0.25231	0.26898	0.2299	0.23689	0.24375	0.2484	0.11976	0.12092	0.11259	0.1108	0.10549	0.1083	0.09024	0.082641	0.076698	0.07023	0.038044	0.060221	0.062648	0.062404	0.057153	0.060624	0.064209	0.044803	0.059628	0.040028	0.055523	0.062493	0.062104	0.031477
459.78	0.21413	0.2226	0.27377	0.14971	0.22617	0.21179	0.24765	0.26415	0.21908	0.23074	0.23832	0.24093	0.10782	0.11465	0.1091	0.10243	0.099715	0.11117	0.08802	0.083313	0.074828	0.069271	0.037321	0.060089	0.061288	0.062248	0.056619	0.059748	0.065392	0.045803	0.058571	0.04103	0.052797	0.060963	0.059585	0.032092
460.81	0.2088	0.21544	0.26831	0.14551	0.21671	0.20248	0.2393	0.25398	0.21032	0.22856	0.23378	0.23474	0.10325	0.10774	0.10596	0.096412	0.093087	0.10719	0.084583	0.078258	0.071292	0.069547	0.037297	0.059108	0.060792	0.061228	0.05606	0.059563	0.063628	0.045308	0.057314	0.040269	0.051505	0.060655	0.060496	0.030785
461.85	0.19591	0.20582	0.25904	0.14161	0.21344	0.20191	0.23327	0.24216	0.20388	0.2215	0.22761	0.22495	0.090165	0.10151	0.098546	0.088631	0.090852	0.10635	0.08082	0.0743	0.070762	0.069628	0.036622	0.05835	0.058627	0.059089	0.054978	0.060266	0.063217	0.044282	0.057634	0.037877	0.05042	0.060125	0.058511	0.029709
462.88	0.19155	0.20246	0.25145	0.13612	0.20926	0.1989	0.22362	0.23321	0.19689	0.21271	0.22563	0.2229	0.088477	0.099905	0.094525	0.086311	0.088149	0.10241	0.077669	0.072575	0.068857	0.070086	0.037926	0.059678	0.058863	0.059985	0.055279	0.060294	0.063997	0.044106	0.05726	0.037808	0.050153	0.061071	0.059181	0.030169
463.92	0.18521	0.19614	0.24257	0.12927	0.2035	0.19078	0.21633	0.22099	0.19431	0.20723	0.2176	0.21498	0.082511	0.095995	0.088749	0.079434	0.084098	0.094233	0.074702	0.065148	0.070493	0.070125	0.035765	0.05872	0.056992	0.060325	0.055354	0.059625	0.062213	0.041353	0.057725	0.034875	0.051779	0.061121	0.058904	0.027831
464.93	0.17753	0.19453	0.23733	0.12529	0.19632	0.1821	0.20504	0.21043	0.18886	0.20049	0.21188	0.21152	0.0761	0.09639	0.084038	0.078621	0.077864	0.089811	0.070538	0.062132	0.070699	0.068999	0.036392	0.060995	0.057226	0.060713	0.05599	0.061064	0.061259	0.041868	0.057058	0.035022	0.052639	0.060983	0.059791	0.028257
465.96	0.16995	0.18568	0.23082	0.12137	0.18901	0.17725	0.19878	0.20077	0.18432	0.18986	0.204	0.19989	0.06981	0.095689	0.080474	0.07362	0.074317	0.088833	0.065238	0.063616	0.07175	0.069586	0.03649	0.061706	0.058426	0.061722	0.055637	0.062037	0.062881	0.041618	0.057679	0.035223	0.054385	0.061495	0.060192	0.028775
467	0.16606	0.18039	0.22277	0.11675	0.17753	0.1685	0.18848	0.19207	0.17407	0.18089	0.19679	0.19114	0.067799	0.090348	0.074741	0.067629	0.073498	0.085499	0.065633	0.064949	0.072356	0.070483	0.037265	0.063212	0.060855	0.064703	0.055754	0.061622	0.064648	0.043187	0.058475	0.037165	0.055848	0.062248	0.062077	0.029759
468.03	0.15815	0.17071	0.21753	0.11439	0.16733	0.15837	0.18147	0.17567	0.16376	0.17466	0.19002	0.18054	0.06174	0.085684	0.068735	0.063919	0.073234	0.085647	0.062424	0.061217	0.072799	0.069731	0.037961	0.063733	0.061783	0.064312	0.056603	0.062604	0.065449	0.043872	0.058899	0.037273	0.056418	0.061278	0.062706	0.030171
469.06	0.14968	0.16233	0.21217	0.11376	0.1581	0.15219	0.16843	0.17053	0.15464	0.16001	0.18476	0.16961	0.057497	0.081095	0.067775	0.062622	0.071372	0.084849	0.059007	0.065299	0.074173	0.071162	0.041167	0.066258	0.064545	0.064668	0.057273	0.064477	0.067966	0.04564	0.059341	0.040165	0.057014	0.062782	0.065363	0.032151
470.1	0.14179	0.15045	0.20221	0.11021	0.14864	0.14376	0.16233	0.15951	0.13971	0.1519	0.17761	0.15835	0.051879	0.077708	0.061825	0.056193	0.070323	0.083264	0.05664	0.063534	0.071509	0.073042	0.042863	0.067197	0.065949	0.064549	0.05773	0.064482	0.070243	0.044494	0.060116	0.040847	0.057202	0.064157	0.068052	0.034051
471.13	0.13003	0.14516	0.19532	0.10531	0.13909	0.13474	0.15123	0.15267	0.1271	0.14202	0.16765	0.15164	0.043444	0.073956	0.055911	0.054647	0.064645	0.078385	0.057222	0.06386	0.068766	0.075062	0.043846	0.069501	0.065797	0.065318	0.058979	0.065645	0.071968	0.046445	0.060455	0.041326	0.057867	0.065523	0.068511	0.035862
472.16	0.11852	0.13184	0.1876	0.099754	0.13354	0.1247	0.14135	0.14172	0.11843	0.13385	0.15367	0.14117	0.034683	0.072051	0.049195	0.052765	0.058824	0.074248	0.051302	0.062583	0.069878	0.075764	0.046518	0.07105	0.065961	0.065566	0.061294	0.06907	0.074053	0.047049	0.060558	0.042337	0.059922	0.066795	0.069913	0.036445
473.17	0.10957	0.11833	0.18129	0.097092	0.12226	0.11391	0.13021	0.13731	0.10775	0.12105	0.14164	0.1297	0.032903	0.069981	0.048726	0.050589	0.053899	0.075634	0.052545	0.067406	0.070744	0.078114	0.052061	0.074141	0.068483	0.068942	0.064798	0.073572	0.077707	0.050618	0.063439	0.046181	0.063175	0.071727	0.073473	0.040047
474.21	0.10232	0.10874	0.17469	0.091482	0.11132	0.10517	0.12472	0.11922	0.097456	0.11712	0.12404	0.12366	0.034915	0.071009	0.044967	0.046559	0.049746	0.077057	0.05331	0.068127	0.068866	0.084174	0.054846	0.077484	0.072807	0.071797	0.069573	0.077749	0.08142	0.054594	0.067876	0.049121	0.067658	0.076577	0.075178	0.043906
475.24	0.09469	0.10149	0.16378	0.091645	0.1025	0.10126	0.11135	0.10833	0.093282	0.10318	0.10879	0.11178	0.039831	0.070784	0.041815	0.045926	0.046324	0.079104	0.056771	0.072797	0.073006	0.088173	0.060861	0.082821	0.078326	0.076786	0.072677	0.085903	0.085282	0.061946	0.073143	0.053434	0.07437	0.08174	0.078736	0.04793
476.27	0.089451	0.090384	0.15435	0.089859	0.094046	0.093482	0.10296	0.093312	0.085255	0.094731	0.097295	0.098926	0.041545	0.079417	0.040134	0.044866	0.050696	0.081735	0.058876	0.073684	0.077857	0.093524	0.06814	0.087412	0.084376	0.08378	0.078919	0.092269	0.090326	0.066896	0.078101	0.059523	0.079871	0.086808	0.083021	0.052695
477.31	0.088184	0.088134	0.1469	0.087001	0.078428	0.084089	0.10109	0.081882	0.079323	0.088944	0.088018	0.092693	0.049109	0.082204	0.040552	0.046504	0.047311	0.087107	0.067572	0.077154	0.083896	0.10212	0.074839	0.096509	0.092893	0.090769	0.086763	0.099128	0.097078	0.074999	0.085813	0.06669	0.088162	0.094513	0.091981	0.062314
478.34	0.080767	0.084332	0.13776	0.085773	0.071865	0.078048	0.097594	0.06947	0.071562	0.083841	0.077472	0.083356	0.048966	0.081726	0.039138	0.047157	0.048906	0.087736	0.070735	0.079258	0.091293	0.11112	0.080656	0.10491	0.099796	0.097572	0.093725	0.1058	0.10376	0.081433	0.094469	0.074	0.095511	0.10136	0.099148	0.069907
479.37	0.077766	0.080961	0.1234	0.087106	0.066262	0.067733	0.091358	0.067342	0.063188	0.077387	0.073875	0.072755	0.051725	0.085959	0.038622	0.048704	0.053977	0.090167	0.074377	0.083249	0.1005	0.11925	0.091788	0.11439	0.10822	0.10767	0.10166	0.11596	0.11389	0.089654	0.10128	0.082211	0.10468	0.10943	0.10948	0.079999
480.38	0.077916	0.078269	0.12325	0.087763	0.058003	0.06322	0.09003	0.061709	0.056428	0.074714	0.073422	0.068945	0.055247	0.090269	0.047545	0.052415	0.058612	0.09491	0.081435	0.092615	0.1096	0.12881	0.10269	0.12481	0.11828	0.11623	0.11458	0.12473	0.12482	0.098703	0.11261	0.092082	0.11481	0.12017	0.12181	0.090801
481.41	0.072685	0.075258	0.12325	0.090231	0.048936	0.059834	0.084479	0.064199	0.047262	0.067068	0.065186	0.064705	0.059248	0.087162	0.054338	0.055255	0.055865	0.10385	0.084957	0.10288	0.11726	0.13875	0.11189	0.13773	0.12786	0.12369	0.1258	0.13519	0.1351	0.10971	0.12327	0.10458	0.12514	0.13131	0.13437	0.10353
482.45	0.066767	0.07334	0.12797	0.094743	0.046287	0.059307	0.077131	0.06327	0.046786	0.063547	0.059562	0.063865	0.060539	0.092354	0.063769	0.057675	0.061876	0.11164	0.090576	0.11253	0.1279	0.15116	0.12381	0.15072	0.13755	0.135	0.13866	0.14721	0.1461	0.12184	0.13601	0.116	0.13575	0.14258	0.1448	0.11757
483.48	0.072629	0.076776	0.13285	0.1016	0.046308	0.062679	0.074638	0.069086	0.048527	0.060393	0.061452	0.069099	0.066621	0.10234	0.073882	0.063768	0.067944	0.12461	0.099841	0.12642	0.1387	0.16205	0.13705	0.16431	0.15107	0.14674	0.15268	0.16062	0.15963	0.13603	0.14736	0.13009	0.1497	0.15647	0.1588	0.13095
484.51	0.078323	0.07894	0.14352	0.11139	0.045151	0.070482	0.074048	0.068223	0.050832	0.062615	0.060778	0.068268	0.071606	0.10974	0.081616	0.075921	0.069209	0.13319	0.11033	0.13886	0.14995	0.17454	0.1502	0.17877	0.1644	0.15968	0.16663	0.17462	0.17218	0.15001	0.16193	0.14532	0.16231	0.17124	0.17143	0.14438
485.54	0.080803	0.083652	0.14927	0.11943	0.051442	0.070227	0.07496	0.069941	0.057376	0.066382	0.057635	0.068774	0.069326	0.11577	0.081918	0.079991	0.073746	0.13851	0.11493	0.14374	0.16123	0.18747	0.16263	0.19156	0.17636	0.17445	0.17958	0.18809	0.18539	0.16319	0.17424	0.15919	0.1761	0.18376	0.1843	0.15751
486.57	0.093879	0.096049	0.15339	0.13387	0.063656	0.076537	0.082339	0.073832	0.07003	0.078931	0.072764	0.075849	0.076808	0.127	0.085438	0.088684	0.089788	0.14596	0.12843	0.15179	0.17678	0.20291	0.18042	0.20759	0.19481	0.19195	0.19492	0.20669	0.20324	0.18032	0.19085	0.17355	0.19356	0.19993	0.2007	0.17333
487.58	0.10418	0.10501	0.15676	0.15069	0.07165	0.085745	0.090469	0.078397	0.076433	0.083574	0.087495	0.077516	0.077462	0.13194	0.09056	0.10167	0.092413	0.14744	0.13665	0.16318	0.18617	0.21261	0.19624	0.22123	0.21013	0.20647	0.20824	0.22175	0.21829	0.19261	0.20391	0.18882	0.20741	0.2136	0.21572	0.18405
488.61	0.11412	0.10968	0.16527	0.16461	0.082774	0.097083	0.098033	0.084431	0.08899	0.10023	0.096961	0.082184	0.087312	0.13813	0.097324	0.10792	0.098888	0.15426	0.14819	0.17301	0.19723	0.22934	0.2107	0.23664	0.22541	0.22076	0.22302	0.2352	0.23417	0.20784	0.22001	0.20209	0.21973	0.22849	0.22936	0.1988
489.64	0.12918	0.12156	0.1796	0.17836	0.10105	0.11281	0.11576	0.09779	0.10604	0.11339	0.11165	0.092581	0.097477	0.14266	0.10673	0.11416	0.11462	0.16844	0.16138	0.18844	0.21103	0.24362	0.22831	0.25096	0.24156	0.23455	0.23785	0.25078	0.25086	0.22333	0.23556	0.21717	0.23627	0.24358	0.24787	0.21406
490.67	0.14586	0.14121	0.18821	0.19439	0.12084	0.12571	0.13477	0.11344	0.11556	0.12941	0.13084	0.10465	0.11211	0.15731	0.1137	0.12682	0.13099	0.18024	0.17531	0.20474	0.22195	0.25608	0.24171	0.26413	0.25651	0.25009	0.25068	0.26484	0.26751	0.23725	0.24977	0.23338	0.24905	0.25753	0.26185	0.22662
491.7	0.15979	0.1573	0.2056	0.20679	0.1349	0.14255	0.14738	0.12651	0.13627	0.14498	0.14711	0.11695	0.12504	0.16854	0.12526	0.13382	0.13861	0.19258	0.18199	0.21781	0.23713	0.26516	0.2558	0.2763	0.26906	0.26416	0.26384	0.27596	0.27938	0.25085	0.26144	0.24615	0.2608	0.26871	0.2739	0.23898
492.74	0.17333	0.17709	0.22779	0.22421	0.15776	0.15983	0.16595	0.14806	0.15858	0.16344	0.16511	0.13115	0.14342	0.1883	0.13922	0.14785	0.15724	0.20873	0.19515	0.23185	0.25292	0.27658	0.26802	0.28746	0.2833	0.27817	0.27828	0.28971	0.29296	0.26419	0.27561	0.25842	0.27571	0.28147	0.28661	0.25183
493.74	0.18961	0.20092	0.244	0.24222	0.17466	0.17948	0.18405	0.16829	0.17477	0.18105	0.1805	0.15451	0.15101	0.20049	0.15112	0.16405	0.16731	0.21864	0.20084	0.2433	0.26592	0.28362	0.27876	0.29953	0.29439	0.28958	0.29016	0.30384	0.30448	0.27585	0.28452	0.26887	0.28797	0.28965	0.29795	0.26362
494.77	0.20195	0.216	0.25743	0.25714	0.19355	0.19571	0.1968	0.18919	0.18995	0.20323	0.19712	0.17563	0.16024	0.21623	0.16135	0.18019	0.1802	0.22852	0.21141	0.25155	0.27668	0.29129	0.28612	0.30949	0.30327	0.29985	0.30237	0.31394	0.31432	0.28768	0.29613	0.27873	0.29686	0.29671	0.30603	0.27241
495.8	0.21497	0.2239	0.27347	0.26852	0.2087	0.21526	0.20853	0.20852	0.21133	0.22422	0.21635	0.19627	0.17153	0.22741	0.17492	0.19287	0.18815	0.24248	0.21857	0.26233	0.2889	0.29994	0.29557	0.31873	0.31268	0.30739	0.31319	0.32215	0.32229	0.29622	0.30384	0.28641	0.30547	0.30268	0.31245	0.28179
496.83	0.22539	0.23584	0.28245	0.27901	0.22225	0.23054	0.22643	0.22305	0.22548	0.24166	0.2215	0.21224	0.17404	0.23828	0.18785	0.19988	0.19084	0.24911	0.227	0.27146	0.29652	0.30421	0.29703	0.32277	0.31955	0.31424	0.31875	0.32955	0.32725	0.30023	0.31094	0.29209	0.31123	0.30782	0.3152	0.28811
497.86	0.24172	0.24131	0.28132	0.2865	0.23085	0.24771	0.24051	0.23962	0.23308	0.2587	0.23227	0.23267	0.18478	0.24285	0.18932	0.20339	0.19697	0.25731	0.23247	0.2773	0.30316	0.30735	0.29883	0.32784	0.32481	0.31879	0.32067	0.333	0.33239	0.30584	0.31551	0.29607	0.31257	0.31042	0.3174	0.29239
498.87	0.2446	0.24849	0.28221	0.29104	0.23603	0.25911	0.25641	0.24703	0.24586	0.26826	0.24193	0.23654	0.1899	0.25219	0.19098	0.20513	0.20245	0.26304	0.24127	0.28012	0.30748	0.30526	0.29846	0.32712	0.32725	0.32329	0.32118	0.33507	0.33417	0.30667	0.31969	0.2994	0.31313	0.31116	0.3157	0.29189
499.9	0.24765	0.25882	0.28827	0.29706	0.24098	0.26449	0.26692	0.25528	0.25741	0.27564	0.24897	0.24367	0.19743	0.25975	0.1976	0.21226	0.20807	0.26505	0.24032	0.28335	0.30896	0.304	0.296	0.32484	0.3277	0.32315	0.31951	0.33566	0.33515	0.30634	0.31829	0.29741	0.31018	0.31017	0.31049	0.29129
500.93	0.25	0.26688	0.29656	0.30116	0.24309	0.2722	0.27958	0.25756	0.26258	0.28301	0.25132	0.24997	0.20103	0.25941	0.20619	0.21708	0.2091	0.2631	0.24143	0.28554	0.30706	0.2997	0.29201	0.32293	0.32668	0.32143	0.31734	0.33631	0.33212	0.30528	0.31917	0.29382	0.30608	0.30724	0.30871	0.28735
501.96	0.25198	0.27012	0.29849	0.30061	0.25005	0.27898	0.28791	0.26542	0.26672	0.28717	0.25698	0.25652	0.20853	0.26447	0.20932	0.22902	0.21996	0.26809	0.24407	0.2872	0.30268	0.29594	0.28776	0.31955	0.32219	0.31848	0.31596	0.33309	0.33088	0.30191	0.31732	0.28975	0.30181	0.30321	0.30479	0.28278
502.99	0.25058	0.27146	0.30589	0.29557	0.25956	0.28115	0.29194	0.26559	0.27117	0.29399	0.26144	0.25648	0.20682	0.26704	0.21605	0.23352	0.21995	0.26858	0.2408	0.28599	0.29874	0.28932	0.28163	0.31037	0.31525	0.31148	0.31229	0.32811	0.32687	0.29666	0.31271	0.28423	0.29621	0.29756	0.29859	0.27692
504.02	0.24752	0.26588	0.30876	0.28877	0.26545	0.28062	0.28856	0.27061	0.26918	0.29562	0.26527	0.26066	0.20773	0.26313	0.22039	0.2392	0.22004	0.26824	0.23219	0.28847	0.29802	0.28486	0.27546	0.30416	0.30986	0.30397	0.30838	0.32239	0.32275	0.29185	0.30605	0.2782	0.29139	0.29164	0.2952	0.27317
505.02	0.2473	0.26059	0.30595	0.27888	0.26905	0.28523	0.2893	0.27514	0.27089	0.29692	0.27211	0.26088	0.20644	0.26014	0.22028	0.23407	0.21149	0.27113	0.22559	0.28346	0.29825	0.2754	0.26816	0.29681	0.30401	0.2966	0.3023	0.31387	0.31427	0.28416	0.29802	0.27089	0.28629	0.28439	0.29056	0.26609
506.05	0.24358	0.25745	0.29638	0.26538	0.27067	0.28226	0.28219	0.2762	0.2742	0.29455	0.27181	0.26537	0.20385	0.25856	0.2097	0.22487	0.21087	0.26727	0.21665	0.27705	0.29601	0.26667	0.25709	0.28675	0.29615	0.28875	0.29256	0.3032	0.30551	0.2751	0.28707	0.26191	0.27765	0.27804	0.28133	0.2591
507.08	0.2402	0.25428	0.29342	0.25715	0.27135	0.28274	0.284	0.27538	0.27467	0.29142	0.27333	0.26374	0.20661	0.25675	0.20308	0.21951	0.20524	0.26476	0.21211	0.27373	0.29524	0.25888	0.24871	0.27977	0.28772	0.2799	0.28431	0.29369	0.29871	0.26711	0.27931	0.25495	0.26992	0.27106	0.27543	0.25069
508.11	0.23012	0.2545	0.28623	0.24611	0.26235	0.28361	0.27758	0.26957	0.2732	0.28617	0.27222	0.26514	0.20347	0.25356	0.19637	0.21061	0.20279	0.26506	0.20492	0.26698	0.28998	0.25355	0.23891	0.27239	0.28094	0.27202	0.27396	0.28438	0.28849	0.25931	0.26964	0.24591	0.26243	0.26504	0.268	0.24378
509.14	0.23376	0.25415	0.28507	0.23684	0.2606	0.27896	0.27622	0.26672	0.27076	0.28822	0.2723	0.26333	0.20193	0.25139	0.18975	0.20497	0.20339	0.26102	0.20261	0.25453	0.28272	0.24623	0.22905	0.26197	0.27177	0.26167	0.26455	0.27332	0.27987	0.2501	0.26167	0.23605	0.2542	0.25804	0.25785	0.23445
510.14	0.23081	0.25263	0.28299	0.23447	0.25639	0.27497	0.27162	0.25911	0.26179	0.28522	0.26556	0.26821	0.19715	0.24874	0.18917	0.20706	0.20364	0.25683	0.20015	0.25009	0.272	0.24168	0.2201	0.25515	0.26295	0.25388	0.25611	0.26645	0.27373	0.24253	0.25481	0.22997	0.24496	0.252	0.24957	0.22733
511.17	0.23073	0.25082	0.28819	0.23202	0.25522	0.27674	0.27314	0.25961	0.25941	0.28345	0.26752	0.2674	0.19494	0.24379	0.19322	0.20836	0.20716	0.25899	0.20059	0.2455	0.26742	0.23756	0.21644	0.25071	0.25666	0.2474	0.25208	0.26113	0.26999	0.23598	0.24933	0.22537	0.2414	0.24733	0.24534	0.22253
512.2	0.22969	0.24917	0.28961	0.22738	0.24797	0.27177	0.26426	0.25646	0.25509	0.27963	0.26656	0.26778	0.18637	0.23873	0.19248	0.20161	0.203	0.25445	0.19195	0.23792	0.25902	0.23398	0.21054	0.24255	0.25133	0.23761	0.244	0.25307	0.26109	0.22958	0.2419	0.21745	0.23422	0.24092	0.23787	0.21497
513.23	0.23067	0.24794	0.28629	0.22427	0.2419	0.26613	0.26113	0.25695	0.25434	0.28321	0.25863	0.25825	0.17977	0.23375	0.19039	0.20095	0.19549	0.2469	0.1863	0.23267	0.25393	0.23007	0.20599	0.23545	0.24263	0.23099	0.23868	0.24589	0.25496	0.2206	0.23434	0.2126	0.22842	0.23541	0.2324	0.20605
514.23	0.22613	0.25226	0.28574	0.21907	0.23633	0.26488	0.25882	0.25018	0.25545	0.27845	0.25645	0.25351	0.1734	0.23723	0.18758	0.1937	0.19174	0.24061	0.17881	0.22867	0.24712	0.22623	0.19958	0.22901	0.23583	0.22747	0.23135	0.24039	0.24601	0.21328	0.22719	0.2077	0.22288	0.2284	0.22759	0.19738
515.26	0.22372	0.25251	0.28364	0.20874	0.23263	0.26309	0.25832	0.24465	0.25581	0.27514	0.25417	0.24265	0.17121	0.23359	0.18247	0.17943	0.18751	0.23342	0.17297	0.22421	0.24379	0.22254	0.19574	0.22253	0.22921	0.22247	0.22536	0.23133	0.23778	0.20718	0.22088	0.20238	0.21826	0.22316	0.22329	0.19051
516.29	0.22045	0.25189	0.28024	0.20443	0.22955	0.25948	0.25337	0.23809	0.25374	0.26875	0.25148	0.23539	0.16796	0.23583	0.17621	0.17621	0.17976	0.22772	0.1681	0.21935	0.2404	0.21851	0.19032	0.21608	0.22132	0.21718	0.21871	0.22442	0.23124	0.20244	0.21477	0.19712	0.21331	0.21847	0.21779	0.18643
517.32	0.21782	0.24815	0.27534	0.20099	0.22511	0.25625	0.25126	0.23647	0.24865	0.26988	0.25042	0.23469	0.16344	0.2299	0.17015	0.17629	0.17598	0.22352	0.16305	0.21739	0.23251	0.21478	0.18701	0.21107	0.2124	0.21392	0.21252	0.22	0.2251	0.19583	0.20909	0.19275	0.20793	0.21431	0.21427	0.18263
518.34	0.22253	0.24694	0.28637	0.20083	0.23105	0.25853	0.25289	0.23141	0.2476	0.26069	0.25678	0.2393	0.16459	0.22514	0.17103	0.17501	0.17797	0.22712	0.16339	0.21702	0.2317	0.21129	0.18641	0.21009	0.21131	0.20965	0.20992	0.21677	0.2211	0.19464	0.20762	0.18866	0.20608	0.20919	0.21275	0.18185
519.35	0.22054	0.24949	0.29345	0.20238	0.23345	0.25701	0.25011	0.23635	0.2468	0.25605	0.25449	0.24162	0.16464	0.223	0.17375	0.17427	0.17677	0.22583	0.16202	0.21708	0.23257	0.21288	0.18519	0.20937	0.20902	0.20648	0.20718	0.21161	0.21959	0.19206	0.20475	0.18665	0.20337	0.20753	0.20942	0.18144
520.37	0.22003	0.24482	0.29517	0.20322	0.23285	0.25729	0.24577	0.23824	0.24865	0.25472	0.25547	0.24393	0.16004	0.22272	0.17041	0.1791	0.17376	0.22313	0.16087	0.21319	0.22951	0.21431	0.1831	0.2079	0.20566	0.20282	0.20391	0.20895	0.21564	0.18836	0.20227	0.18274	0.19999	0.20558	0.20713	0.17904
521.4	0.22038	0.24322	0.29593	0.20484	0.2301	0.25304	0.24578	0.23872	0.25009	0.25836	0.25303	0.24382	0.15933	0.22329	0.17114	0.17706	0.17114	0.22032	0.15664	0.21074	0.22631	0.2147	0.18334	0.20571	0.20425	0.19883	0.19998	0.205	0.21117	0.18503	0.20052	0.17981	0.1955	0.20311	0.20434	0.17512
522.43	0.22669	0.24509	0.30351	0.20791	0.23544	0.25285	0.24924	0.23955	0.25383	0.25906	0.255	0.24995	0.1643	0.22781	0.17061	0.1752	0.17228	0.22171	0.16072	0.2125	0.22765	0.21652	0.18277	0.20724	0.20586	0.197	0.19991	0.20364	0.2108	0.18547	0.19924	0.1811	0.1955	0.20158	0.2039	0.17463
523.43	0.22529	0.24787	0.30146	0.20655	0.23929	0.24845	0.24422	0.24649	0.25571	0.26379	0.25656	0.25153	0.16675	0.23811	0.17127	0.17296	0.17411	0.21412	0.15878	0.21147	0.22439	0.22003	0.18034	0.20559	0.20224	0.19711	0.1967	0.20082	0.20776	0.18214	0.19601	0.18065	0.1923	0.20205	0.20081	0.17192
524.46	0.22501	0.24123	0.29832	0.20587	0.23591	0.25285	0.24499	0.24621	0.25483	0.2666	0.25904	0.25029	0.17015	0.23522	0.16775	0.17529	0.17025	0.21642	0.15887	0.2106	0.22303	0.22034	0.17969	0.203	0.1991	0.19369	0.19329	0.1986	0.20324	0.17937	0.19337	0.17752	0.19067	0.20025	0.1997	0.16873
525.48	0.22148	0.24134	0.30126	0.20828	0.236	0.25503	0.24798	0.24249	0.25733	0.26633	0.26163	0.25599	0.17054	0.23368	0.16981	0.17477	0.1727	0.21834	0.15754	0.21069	0.22451	0.21895	0.18014	0.20323	0.19822	0.19259	0.19212	0.19742	0.20329	0.17729	0.19105	0.17549	0.19139	0.19717	0.19707	0.16918
526.51	0.22198	0.23733	0.30223	0.20888	0.23995	0.26283	0.24965	0.24514	0.25833	0.2638	0.26244	0.25548	0.17124	0.22924	0.16995	0.17644	0.17325	0.22363	0.15665	0.21262	0.22428	0.21767	0.17952	0.20303	0.19581	0.19235	0.19053	0.1952	0.2029	0.17594	0.18904	0.1741	0.19304	0.19469	0.19534	0.16739
527.51	0.2168	0.23605	0.2985	0.20798	0.2367	0.26909	0.25122	0.24453	0.2608	0.26577	0.26345	0.25068	0.16938	0.22544	0.17404	0.17875	0.17103	0.22547	0.15737	0.20775	0.2273	0.21763	0.17832	0.20026	0.19407	0.19019	0.18773	0.19147	0.20001	0.17269	0.18826	0.17062	0.1918	0.19283	0.19256	0.16484
528.54	0.21193	0.23303	0.29464	0.20827	0.23385	0.26952	0.2532	0.24369	0.26928	0.26354	0.25928	0.24989	0.16613	0.22548	0.1752	0.18149	0.17112	0.22999	0.15647	0.20768	0.22932	0.21358	0.17773	0.19816	0.1919	0.18773	0.18559	0.18906	0.19824	0.16988	0.18538	0.16857	0.1908	0.18899	0.18886	0.16246
529.56	0.21051	0.23082	0.29155	0.21041	0.23674	0.26732	0.25225	0.24103	0.27197	0.26181	0.25995	0.24745	0.16351	0.22686	0.1766	0.18088	0.1701	0.23189	0.15444	0.20852	0.22875	0.20998	0.17838	0.19571	0.18991	0.18711	0.18512	0.18796	0.19515	0.16811	0.183	0.16682	0.18843	0.18642	0.1873	0.15897
530.59	0.21598	0.23353	0.28893	0.20512	0.24057	0.26325	0.24665	0.24299	0.26835	0.25652	0.25751	0.24773	0.16575	0.22748	0.17432	0.17599	0.16959	0.23257	0.1496	0.21009	0.22413	0.20508	0.17372	0.19193	0.18675	0.18332	0.18202	0.18293	0.19022	0.16463	0.17839	0.16271	0.1834	0.18237	0.18468	0.154
531.61	0.20964	0.23143	0.28328	0.2017	0.23567	0.25787	0.24444	0.23605	0.26209	0.25458	0.25289	0.2458	0.16071	0.22741	0.17401	0.17071	0.1642	0.22821	0.1493	0.20416	0.22154	0.20125	0.16658	0.18703	0.18294	0.17871	0.178	0.17918	0.18303	0.15938	0.17377	0.15719	0.17724	0.177	0.17865	0.14945
532.62	0.20661	0.22691	0.28121	0.20046	0.23668	0.254	0.23907	0.23504	0.25677	0.25214	0.24984	0.24398	0.15763	0.22828	0.16974	0.17189	0.16389	0.22581	0.14419	0.20391	0.21423	0.19706	0.16131	0.18319	0.17897	0.1749	0.17466	0.17692	0.17898	0.15392	0.16732	0.15288	0.17299	0.17318	0.17474	0.14486
533.64	0.20149	0.22105	0.27875	0.19596	0.23296	0.2506	0.23792	0.23566	0.24427	0.25041	0.24837	0.24097	0.15465	0.22025	0.16151	0.16632	0.16191	0.22127	0.14166	0.19969	0.20993	0.19301	0.15593	0.17879	0.17443	0.16955	0.16915	0.17084	0.17298	0.14897	0.16277	0.14739	0.16613	0.16734	0.17105	0.13884
534.67	0.20035	0.21663	0.27408	0.19037	0.23127	0.24384	0.23713	0.23234	0.2386	0.24918	0.24503	0.24248	0.15387	0.21436	0.15985	0.16282	0.16193	0.21167	0.13954	0.19332	0.20204	0.18768	0.14884	0.17524	0.16981	0.16335	0.16399	0.16453	0.1686	0.14223	0.15754	0.14204	0.15981	0.16197	0.16456	0.13518
535.67	0.18758	0.20917	0.26314	0.18769	0.22313	0.23863	0.23851	0.2272	0.23419	0.24948	0.24281	0.23284	0.14783	0.20993	0.15219	0.1611	0.15369	0.20643	0.13866	0.18614	0.19522	0.18287	0.14365	0.16754	0.16278	0.15723	0.15585	0.15911	0.16322	0.13662	0.15354	0.13604	0.15504	0.15652	0.15758	0.12737
536.69	0.18776	0.20878	0.26411	0.18353	0.22293	0.23485	0.23054	0.22483	0.23127	0.2476	0.24505	0.22947	0.146	0.20618	0.14472	0.16043	0.15146	0.20069	0.13391	0.18027	0.18598	0.178	0.13984	0.16184	0.15692	0.15078	0.15064	0.15373	0.15971	0.13076	0.14702	0.13003	0.14867	0.15115	0.15278	0.12012
537.72	0.18139	0.20395	0.25719	0.17554	0.2187	0.22884	0.22589	0.22065	0.2297	0.24053	0.24524	0.22328	0.14189	0.20019	0.13839	0.14927	0.14422	0.19484	0.12744	0.17046	0.17986	0.16867	0.13299	0.15469	0.14985	0.14387	0.14226	0.14465	0.15277	0.12517	0.14104	0.1225	0.14063	0.14357	0.14479	0.11202
538.74	0.1826	0.20102	0.24719	0.17266	0.21429	0.22764	0.2223	0.21116	0.22783	0.23503	0.23881	0.21716	0.138	0.194	0.1317	0.1465	0.13224	0.18981	0.12207	0.16563	0.16826	0.1596	0.1244	0.1471	0.1435	0.13798	0.1361	0.1399	0.14478	0.11925	0.13471	0.11623	0.13453	0.13692	0.13697	0.10508
539.74	0.17513	0.19487	0.24052	0.16459	0.20954	0.22735	0.21393	0.20514	0.22425	0.2292	0.23643	0.20614	0.12962	0.18991	0.12089	0.14112	0.12449	0.18746	0.11211	0.15609	0.1606	0.15088	0.11898	0.13692	0.13607	0.13042	0.12818	0.13183	0.13759	0.11281	0.12513	0.10774	0.12774	0.1287	0.12951	0.095943
540.77	0.1713	0.19087	0.23789	0.15716	0.20494	0.22467	0.20834	0.20193	0.22112	0.22292	0.23209	0.20356	0.12246	0.18132	0.11473	0.13158	0.12053	0.18064	0.10385	0.14781	0.15486	0.14369	0.11163	0.13113	0.13088	0.12515	0.12273	0.12486	0.12956	0.10716	0.11737	0.10269	0.11983	0.12328	0.12379	0.090382
541.79	0.1586	0.18449	0.22787	0.14997	0.2011	0.2228	0.20397	0.20307	0.21919	0.22154	0.22734	0.19845	0.11367	0.17459	0.10648	0.12033	0.11714	0.17537	0.097011	0.14267	0.14917	0.13714	0.10569	0.12426	0.12319	0.12009	0.11565	0.11769	0.12253	0.10161	0.11112	0.096797	0.11408	0.11772	0.1176	0.084888
542.82	0.15479	0.17942	0.22293	0.14192	0.19302	0.21572	0.19935	0.20155	0.21378	0.21405	0.21495	0.1928	0.10719	0.16959	0.1009	0.11554	0.10939	0.16351	0.088844	0.13856	0.13964	0.12999	0.099353	0.1172	0.11564	0.1139	0.11053	0.1103	0.11402	0.093459	0.10411	0.091062	0.10745	0.10987	0.11112	0.077797
543.82	0.14717	0.17297	0.22315	0.1313	0.18948	0.20826	0.1924	0.19658	0.2063	0.20469	0.21373	0.19057	0.098602	0.16404	0.097168	0.10478	0.11068	0.15754	0.081147	0.12997	0.13505	0.12317	0.094629	0.11137	0.10861	0.10895	0.10452	0.10327	0.11	0.087797	0.098735	0.083377	0.10157	0.10503	0.10508	0.073208
544.84	0.14688	0.17202	0.22363	0.1242	0.19114	0.20574	0.19519	0.20019	0.20487	0.19802	0.20277	0.19158	0.096769	0.15825	0.097845	0.099323	0.11075	0.15643	0.079192	0.13256	0.13128	0.11687	0.087376	0.10884	0.10476	0.10667	0.10111	0.09964	0.10746	0.085379	0.097865	0.081607	0.097075	0.10151	0.10009	0.070124
545.86	0.14527	0.17097	0.22302	0.11979	0.19241	0.20109	0.19053	0.19602	0.20202	0.19784	0.19704	0.18759	0.096812	0.15767	0.10065	0.1011	0.10642	0.15546	0.076119	0.12905	0.12996	0.11292	0.082213	0.10332	0.099729	0.1032	0.096673	0.096114	0.1046	0.079756	0.094053	0.076085	0.093379	0.097305	0.09632	0.064461
546.89	0.1504	0.17106	0.22487	0.11577	0.18947	0.19828	0.19259	0.18929	0.19749	0.19065	0.19807	0.18579	0.095218	0.15689	0.10099	0.1027	0.10243	0.15456	0.072674	0.1281	0.12606	0.10662	0.077332	0.098517	0.096796	0.098545	0.09283	0.092003	0.10051	0.075482	0.090608	0.071671	0.088553	0.092276	0.092794	0.05914
547.89	0.14922	0.17293	0.22782	0.11363	0.19404	0.19758	0.19283	0.18135	0.19821	0.19383	0.20257	0.18455	0.098325	0.15551	0.10068	0.099587	0.10671	0.15767	0.072094	0.12463	0.12803	0.10406	0.072867	0.09437	0.093441	0.095954	0.089278	0.088552	0.10002	0.07326	0.088052	0.068462	0.085325	0.091459	0.089428	0.055497
548.91	0.14676	0.17514	0.22516	0.11373	0.19065	0.19731	0.1912	0.18031	0.1997	0.19764	0.19948	0.18417	0.10105	0.15596	0.099773	0.10072	0.10059	0.15421	0.067999	0.12082	0.12389	0.10039	0.067707	0.092008	0.089689	0.091917	0.086849	0.086144	0.097415	0.06961	0.083111	0.06525	0.081783	0.088036	0.087191	0.050389
549.93	0.14754	0.17419	0.22571	0.11506	0.18869	0.19515	0.18174	0.17789	0.19352	0.20073	0.20486	0.18227	0.10052	0.15315	0.095103	0.099941	0.095617	0.14777	0.060656	0.11359	0.11975	0.097497	0.063986	0.087459	0.085622	0.086742	0.082192	0.082361	0.093169	0.064191	0.077282	0.059743	0.077571	0.084155	0.084133	0.04703
550.93	0.14636	0.17136	0.22508	0.11414	0.18413	0.1931	0.18046	0.17762	0.19007	0.19465	0.20642	0.18119	0.094229	0.14776	0.086967	0.096717	0.091114	0.1395	0.055068	0.10642	0.11233	0.089401	0.057706	0.082131	0.080074	0.08157	0.077516	0.077638	0.087589	0.058554	0.072315	0.055178	0.07232	0.078465	0.078128	0.042492
551.96	0.14174	0.17074	0.22045	0.1108	0.18422	0.18897	0.17866	0.1767	0.18741	0.19515	0.20176	0.1878	0.090422	0.14271	0.078267	0.090269	0.085296	0.13343	0.048002	0.098762	0.10643	0.084762	0.052801	0.080128	0.076135	0.078442	0.074055	0.074336	0.083975	0.053909	0.069137	0.052129	0.069059	0.076257	0.073111	0.039994
552.98	0.14147	0.1687	0.2158	0.10916	0.18204	0.19146	0.17684	0.17877	0.18465	0.18623	0.19597	0.18879	0.077065	0.13585	0.070994	0.086298	0.076955	0.12576	0.038766	0.094573	0.098712	0.076625	0.047318	0.075523	0.071074	0.073936	0.069687	0.071374	0.079917	0.049318	0.063897	0.047758	0.064531	0.070675	0.068761	0.037469
553.98	0.13899	0.16336	0.21291	0.10567	0.18061	0.18967	0.17259	0.18042	0.18152	0.18655	0.19848	0.18488	0.068126	0.13262	0.061911	0.080331	0.06917	0.11954	0.031195	0.091785	0.094057	0.073396	0.04444	0.069737	0.06687	0.0706	0.065221	0.067149	0.075687	0.046204	0.059726	0.044282	0.06175	0.068095	0.064143	0.034972
555	0.13132	0.15945	0.20606	0.097716	0.17359	0.1851	0.16938	0.17245	0.17988	0.18046	0.195	0.18078	0.054803	0.12505	0.053716	0.067572	0.060858	0.11369	0.026069	0.08505	0.086711	0.067242	0.040386	0.0659	0.06114	0.065761	0.061626	0.062068	0.070438	0.04138	0.055333	0.040303	0.057542	0.063465	0.060666	0.030255
556.02	0.13116	0.1569	0.19977	0.094351	0.16658	0.18564	0.16373	0.16816	0.17298	0.17724	0.18985	0.17405	0.051588	0.11901	0.048813	0.059667	0.055474	0.1129	0.021351	0.084632	0.080552	0.065221	0.038637	0.063136	0.058658	0.063228	0.059441	0.05926	0.067567	0.040306	0.051469	0.038351	0.05482	0.061248	0.059274	0.026439
557.05	0.13177	0.15212	0.19909	0.092198	0.16362	0.18429	0.16033	0.16985	0.17523	0.17439	0.18861	0.16568	0.050206	0.11371	0.046704	0.054279	0.052268	0.10699	0.018567	0.080557	0.075829	0.062231	0.034264	0.057948	0.055419	0.058812	0.057795	0.055237	0.063551	0.039214	0.0468	0.034386	0.051827	0.057327	0.057085	0.023408
558.04	0.12771	0.14741	0.19387	0.090016	0.15884	0.17692	0.15456	0.16513	0.17059	0.17423	0.18687	0.16081	0.049608	0.10866	0.040838	0.047921	0.047952	0.10139	0.017299	0.074426	0.071392	0.063355	0.032684	0.055573	0.053325	0.056129	0.055255	0.052415	0.059204	0.037685	0.044448	0.030559	0.050685	0.054865	0.055421	0.019768
559.07	0.12839	0.14753	0.19753	0.090734	0.16051	0.17564	0.15889	0.16215	0.16644	0.16546	0.1835	0.15992	0.049388	0.10003	0.041581	0.050888	0.052346	0.1036	0.018535	0.069204	0.066767	0.059164	0.030144	0.053324	0.052414	0.053499	0.053679	0.049867	0.056598	0.03502	0.04409	0.029517	0.047374	0.051099	0.054792	0.016927
560.09	0.13223	0.14668	0.1955	0.092288	0.15823	0.1729	0.16313	0.16227	0.16839	0.16779	0.18242	0.15708	0.051121	0.099181	0.034377	0.053376	0.050015	0.1014	0.019129	0.066751	0.067062	0.058809	0.028658	0.051294	0.050821	0.053163	0.051369	0.049142	0.05416	0.033707	0.04415	0.026442	0.047346	0.050859	0.05287	0.014975
561.09	0.13349	0.14352	0.20177	0.089828	0.16249	0.17004	0.16709	0.16352	0.17394	0.17419	0.1844	0.16694	0.04952	0.10096	0.032497	0.052639	0.045618	0.096254	0.020189	0.063926	0.068092	0.057036	0.027694	0.051816	0.049444	0.051562	0.05124	0.047282	0.053522	0.033101	0.044639	0.024606	0.046796	0.050903	0.052193	0.017161
562.11	0.13149	0.14304	0.20081	0.088367	0.16024	0.17152	0.16565	0.1589	0.17203	0.17229	0.18415	0.16383	0.045672	0.0963	0.032539	0.053884	0.046435	0.09947	0.019558	0.063929	0.068961	0.05579	0.02861	0.051457	0.048005	0.051112	0.049408	0.046386	0.053552	0.032165	0.045138	0.023717	0.04622	0.051686	0.052622	0.016814
563.13	0.13412	0.14784	0.20372	0.086501	0.15768	0.17252	0.16402	0.16134	0.17267	0.17368	0.18733	0.16668	0.048541	0.097733	0.031146	0.05584	0.048473	0.10214	0.019064	0.066178	0.070146	0.054983	0.029214	0.052075	0.048269	0.052075	0.049179	0.045829	0.053701	0.033305	0.044664	0.023298	0.045615	0.052209	0.053117	0.01897
564.13	0.13846	0.15134	0.20412	0.083948	0.15272	0.17608	0.16111	0.15913	0.17573	0.17561	0.19233	0.16511	0.049609	0.10336	0.031177	0.05297	0.041289	0.10008	0.019065	0.066573	0.072149	0.056207	0.030354	0.051833	0.047124	0.053832	0.048692	0.045449	0.051645	0.034721	0.043942	0.021626	0.046127	0.054108	0.052932	0.019193
565.15	0.13879	0.15407	0.20462	0.084271	0.15722	0.18131	0.15858	0.1614	0.1788	0.1757	0.19537	0.167	0.05057	0.10618	0.034375	0.054338	0.044519	0.10144	0.017225	0.068662	0.072561	0.056781	0.031475	0.053068	0.047875	0.054454	0.0486	0.045699	0.054001	0.036719	0.042794	0.023856	0.045558	0.055702	0.054183	0.020818
566.17	0.13356	0.16125	0.19893	0.085078	0.15303	0.18018	0.15825	0.16642	0.17695	0.17232	0.19404	0.1616	0.046418	0.10622	0.033896	0.048541	0.046764	0.10132	0.015701	0.067794	0.070283	0.058938	0.031568	0.052082	0.046947	0.055104	0.04742	0.045795	0.053245	0.035591	0.042972	0.026331	0.046532	0.055849	0.053811	0.019769
567.17	0.13468	0.16415	0.20249	0.085785	0.15206	0.17794	0.15876	0.17102	0.17845	0.17072	0.19432	0.16216	0.045915	0.11232	0.034594	0.04891	0.04582	0.097005	0.01596	0.067572	0.071549	0.06018	0.032077	0.052415	0.046249	0.057406	0.048968	0.047	0.054737	0.035569	0.043809	0.027814	0.046673	0.055526	0.054708	0.020177
568.19	0.13373	0.16062	0.20495	0.085099	0.1523	0.17955	0.15967	0.16987	0.17999	0.16918	0.18852	0.1594	0.045344	0.11056	0.043682	0.04843	0.046303	0.099091	0.015007	0.068376	0.07215	0.05935	0.031692	0.053313	0.046141	0.057532	0.051699	0.048041	0.054591	0.035099	0.044147	0.028962	0.047579	0.057534	0.054254	0.020466
569.21	0.13217	0.15932	0.20253	0.085179	0.15637	0.17415	0.15907	0.16844	0.17627	0.17051	0.18481	0.15683	0.043051	0.10539	0.043496	0.045749	0.048006	0.097265	0.014309	0.070438	0.071915	0.061247	0.031075	0.054147	0.048222	0.056853	0.053694	0.049296	0.057521	0.035293	0.045255	0.030961	0.048973	0.057945	0.054752	0.023106
570.2	0.13264	0.16032	0.20589	0.086213	0.15456	0.16954	0.1587	0.16627	0.17046	0.1646	0.18289	0.16318	0.04477	0.10341	0.045232	0.048371	0.050846	0.093721	0.018961	0.069658	0.070254	0.062178	0.032228	0.055412	0.050487	0.057688	0.056208	0.050383	0.058346	0.036451	0.048183	0.031754	0.051587	0.058733	0.056341	0.025138
571.22	0.13964	0.15759	0.20944	0.089793	0.15739	0.17396	0.15617	0.16475	0.17406	0.16337	0.18661	0.16237	0.051748	0.10245	0.04665	0.059535	0.054281	0.097124	0.02159	0.074757	0.07551	0.063862	0.036682	0.058676	0.055548	0.061092	0.058935	0.053584	0.061787	0.040189	0.051291	0.033637	0.054095	0.061934	0.06043	0.029709
572.24	0.14361	0.16086	0.21196	0.093599	0.1586	0.17429	0.15633	0.16623	0.17554	0.16958	0.18326	0.16721	0.05656	0.099997	0.049657	0.064067	0.058186	0.10061	0.023485	0.081754	0.076112	0.06817	0.039018	0.062823	0.061637	0.064103	0.062351	0.057966	0.063813	0.043982	0.053958	0.038375	0.0596	0.067419	0.063852	0.03554
573.24	0.1489	0.16706	0.21761	0.096788	0.16487	0.17282	0.15733	0.16567	0.17541	0.17123	0.18183	0.17278	0.056664	0.10614	0.048947	0.067341	0.059817	0.095134	0.028302	0.083003	0.079134	0.071824	0.042754	0.067365	0.06601	0.067794	0.06558	0.061352	0.068587	0.048367	0.058132	0.043558	0.064847	0.070667	0.068212	0.04096
574.26	0.15071	0.16832	0.21967	0.099194	0.16332	0.17829	0.16357	0.172	0.18224	0.17415	0.18174	0.18096	0.056658	0.1085	0.048913	0.070052	0.060752	0.10244	0.034961	0.083039	0.082419	0.077411	0.048384	0.074606	0.06898	0.073323	0.070229	0.066725	0.073046	0.054361	0.064153	0.048322	0.070503	0.077559	0.074481	0.047282
575.28	0.15395	0.17189	0.22232	0.10311	0.16457	0.18506	0.16815	0.17967	0.18734	0.17885	0.18092	0.18128	0.057997	0.11603	0.051091	0.075728	0.057208	0.10968	0.036872	0.089361	0.089616	0.08264	0.053834	0.080123	0.072954	0.079362	0.076765	0.073452	0.076638	0.060516	0.06959	0.056809	0.076877	0.0839	0.080497	0.055329
576.28	0.15769	0.17776	0.23021	0.10801	0.17278	0.18637	0.17608	0.18247	0.18882	0.18093	0.18034	0.18844	0.058341	0.1205	0.05349	0.074116	0.062621	0.11202	0.040775	0.092697	0.093223	0.08803	0.058958	0.086759	0.078274	0.085417	0.084515	0.079873	0.083953	0.066209	0.075299	0.064577	0.08392	0.090327	0.086069	0.063092
577.3	0.16227	0.18463	0.23376	0.11151	0.17784	0.18894	0.17925	0.18299	0.18805	0.17924	0.18822	0.18906	0.066325	0.12869	0.055073	0.076903	0.064051	0.11794	0.048137	0.097029	0.10125	0.094521	0.067011	0.093878	0.083662	0.091321	0.09127	0.085246	0.091451	0.072788	0.082868	0.07175	0.090147	0.096577	0.095133	0.069738
578.32	0.17014	0.19401	0.23497	0.12169	0.1848	0.19732	0.18651	0.18869	0.19205	0.18589	0.19895	0.19168	0.07081	0.13414	0.056502	0.087452	0.067824	0.12991	0.054795	0.10422	0.10687	0.10268	0.077846	0.10276	0.091466	0.10133	0.098852	0.094203	0.10019	0.08197	0.091485	0.079843	0.098719	0.10606	0.10547	0.078724
579.31	0.18053	0.20785	0.24477	0.13184	0.19839	0.20568	0.18984	0.19128	0.19667	0.18944	0.20284	0.19357	0.079265	0.14049	0.063627	0.096373	0.07964	0.13325	0.058233	0.11287	0.1132	0.10974	0.086178	0.10943	0.10037	0.10882	0.1066	0.10212	0.10931	0.091334	0.097895	0.088429	0.10629	0.11364	0.11292	0.087368
580.33	0.19171	0.22211	0.25765	0.14141	0.20969	0.21179	0.19976	0.19613	0.20581	0.20052	0.21342	0.20168	0.086115	0.14693	0.075243	0.10215	0.093338	0.14186	0.070282	0.11998	0.11951	0.1206	0.09765	0.1197	0.11209	0.11899	0.11609	0.11139	0.12263	0.10138	0.10814	0.098674	0.1164	0.12474	0.12387	0.097715
581.35	0.20209	0.23331	0.26578	0.14883	0.21916	0.21678	0.20374	0.20298	0.21504	0.20881	0.2226	0.20924	0.094632	0.15301	0.082558	0.11031	0.1038	0.14632	0.077133	0.129	0.12714	0.13078	0.10727	0.12992	0.12128	0.12779	0.12528	0.12072	0.1319	0.1119	0.11528	0.10885	0.12672	0.13337	0.13561	0.10852
582.35	0.21118	0.24077	0.27893	0.16298	0.23004	0.22888	0.21663	0.21126	0.2263	0.21638	0.22945	0.22522	0.097591	0.1589	0.096772	0.12189	0.11565	0.15189	0.087264	0.13491	0.13271	0.13997	0.11738	0.14051	0.13018	0.13869	0.1365	0.13129	0.14128	0.12253	0.12442	0.11815	0.13732	0.14217	0.14396	0.11892
583.36	0.21615	0.2479	0.29102	0.17142	0.23341	0.23401	0.22335	0.22228	0.23831	0.22353	0.24007	0.23025	0.10532	0.15992	0.10681	0.12359	0.12456	0.15939	0.094291	0.14031	0.14042	0.14924	0.12567	0.14852	0.13921	0.14511	0.14603	0.1411	0.14959	0.13127	0.13353	0.12947	0.14653	0.15116	0.15282	0.12753
584.38	0.22274	0.25794	0.29733	0.18231	0.2377	0.23936	0.23174	0.23605	0.24483	0.22953	0.24961	0.23839	0.11161	0.1703	0.11686	0.13552	0.13419	0.16571	0.10706	0.15115	0.14811	0.1576	0.1363	0.15884	0.14882	0.15512	0.15725	0.15189	0.1597	0.14043	0.14445	0.14061	0.15679	0.16007	0.16347	0.13682
585.38	0.22957	0.26821	0.3015	0.19282	0.24788	0.24892	0.23661	0.24478	0.25329	0.23309	0.25738	0.24817	0.11804	0.18052	0.12601	0.14463	0.13846	0.17232	0.11345	0.15819	0.1575	0.16559	0.14531	0.16853	0.15629	0.16536	0.16712	0.16091	0.16731	0.14953	0.15317	0.14894	0.16588	0.16848	0.1737	0.14448
586.4	0.23991	0.27522	0.31003	0.20503	0.25433	0.26214	0.24951	0.25536	0.26743	0.24439	0.26907	0.25677	0.12996	0.19096	0.14027	0.15719	0.14703	0.18823	0.12552	0.16785	0.16858	0.17594	0.157	0.17787	0.16664	0.1749	0.17805	0.16985	0.17742	0.1604	0.16627	0.15868	0.17543	0.17903	0.18377	0.15255
587.41	0.24908	0.28257	0.30988	0.21291	0.26116	0.2693	0.25601	0.26429	0.2766	0.25376	0.27576	0.25777	0.14153	0.19822	0.14123	0.16303	0.14937	0.19615	0.13285	0.1768	0.17728	0.18409	0.16588	0.18389	0.1764	0.18245	0.18413	0.17736	0.18405	0.16867	0.1733	0.16756	0.18319	0.18676	0.19116	0.15976
588.41	0.25833	0.28703	0.31218	0.22113	0.27034	0.27888	0.26462	0.2709	0.28063	0.25969	0.28207	0.2701	0.1563	0.21221	0.14909	0.17233	0.15983	0.20337	0.14381	0.18775	0.18374	0.18933	0.1742	0.19038	0.18479	0.19114	0.19129	0.18319	0.1914	0.17617	0.18149	0.17441	0.18942	0.1923	0.19728	0.16792
589.43	0.26666	0.28805	0.31669	0.2259	0.27851	0.29194	0.27271	0.27448	0.28913	0.26731	0.28853	0.28293	0.16963	0.21811	0.1572	0.1732	0.16365	0.21687	0.1504	0.19349	0.19232	0.19412	0.18054	0.1981	0.19235	0.19837	0.19702	0.18687	0.19709	0.18279	0.18712	0.1791	0.19471	0.19746	0.20331	0.17478
590.42	0.27121	0.28698	0.32001	0.23018	0.28025	0.29952	0.27699	0.27685	0.29379	0.27439	0.29407	0.28164	0.17829	0.21943	0.16135	0.17526	0.17147	0.22336	0.15594	0.19996	0.19627	0.19817	0.18275	0.19942	0.19776	0.20105	0.19981	0.19021	0.19984	0.18636	0.19128	0.18129	0.19721	0.20109	0.20567	0.17867
591.44	0.27123	0.2943	0.31598	0.23455	0.28688	0.3018	0.27445	0.27932	0.29029	0.27778	0.29113	0.28121	0.17945	0.22559	0.16232	0.17532	0.17365	0.22689	0.16115	0.20443	0.19534	0.19754	0.18285	0.20028	0.19942	0.20435	0.20035	0.1917	0.2014	0.18813	0.19155	0.18205	0.19793	0.20212	0.20564	0.18034
592.46	0.27219	0.2949	0.31784	0.23258	0.29319	0.30586	0.27292	0.28162	0.28803	0.28381	0.29775	0.2854	0.18453	0.23003	0.17346	0.17768	0.18062	0.22983	0.16404	0.20708	0.19642	0.19859	0.18339	0.20134	0.20082	0.20464	0.20224	0.19259	0.20356	0.19014	0.19229	0.18232	0.19638	0.205	0.20687	0.1816
593.45	0.27413	0.29001	0.31436	0.23066	0.29762	0.30638	0.27737	0.28231	0.28945	0.28851	0.29864	0.28442	0.18522	0.22722	0.1742	0.17784	0.18486	0.23129	0.16506	0.20779	0.19757	0.2002	0.18383	0.20199	0.20171	0.2051	0.20343	0.19316	0.20502	0.19169	0.19226	0.18033	0.19498	0.20667	0.20723	0.18126
594.47	0.27217	0.29184	0.31446	0.23279	0.2978	0.29717	0.27438	0.28235	0.28743	0.28849	0.2991	0.28376	0.18713	0.23115	0.17914	0.18343	0.1864	0.22503	0.1627	0.20862	0.19866	0.19966	0.1827	0.19985	0.20021	0.20511	0.20312	0.19453	0.20435	0.18811	0.19059	0.18063	0.19264	0.20559	0.20556	0.17966
595.46	0.26997	0.29182	0.30982	0.231	0.30139	0.29473	0.27375	0.28047	0.28292	0.28912	0.29687	0.28769	0.19305	0.2327	0.18322	0.18594	0.19115	0.22345	0.16203	0.20923	0.19659	0.1978	0.18226	0.20184	0.19809	0.20442	0.20275	0.1932	0.20584	0.18759	0.1896	0.18058	0.19135	0.2036	0.20345	0.17822
596.48	0.26722	0.28327	0.30518	0.22593	0.29847	0.29483	0.27289	0.27613	0.2807	0.28559	0.29677	0.28737	0.19886	0.22508	0.1854	0.19023	0.19126	0.22176	0.15982	0.20848	0.19774	0.19533	0.18068	0.19844	0.19722	0.20173	0.20158	0.19211	0.20417	0.18451	0.18916	0.17918	0.18705	0.19991	0.20105	0.17493
597.49	0.26303	0.27701	0.29529	0.22596	0.29805	0.28617	0.27138	0.27277	0.2756	0.27862	0.28762	0.28181	0.19434	0.22525	0.1791	0.19375	0.19138	0.22113	0.15885	0.20631	0.19386	0.18845	0.17723	0.19758	0.19361	0.20055	0.19924	0.19068	0.20378	0.1817	0.18867	0.17766	0.18535	0.19569	0.19855	0.17248
598.49	0.25651	0.27922	0.29346	0.22488	0.29577	0.28436	0.26208	0.26415	0.27406	0.27356	0.286	0.28293	0.19145	0.22723	0.1833	0.19625	0.18847	0.22184	0.15807	0.20476	0.19401	0.18596	0.17525	0.19612	0.19033	0.19872	0.19694	0.18894	0.20039	0.17847	0.1849	0.17515	0.18311	0.19217	0.19719	0.16932
599.5	0.25029	0.27481	0.28467	0.21624	0.29127	0.28204	0.26047	0.25831	0.2719	0.27131	0.28156	0.27572	0.18606	0.22479	0.17825	0.18851	0.1879	0.21982	0.15733	0.20096	0.19282	0.18546	0.17271	0.19314	0.18752	0.19528	0.19453	0.1841	0.19828	0.17682	0.18181	0.17132	0.18235	0.19032	0.19471	0.16576
600.52	0.24833	0.2643	0.27561	0.2153	0.28444	0.27485	0.2569	0.25636	0.27063	0.2652	0.28217	0.2747	0.1825	0.217	0.16995	0.18557	0.18181	0.21589	0.15453	0.19707	0.19369	0.18203	0.17079	0.1886	0.18479	0.19198	0.1909	0.18165	0.19384	0.17315	0.17763	0.16838	0.17844	0.18627	0.19138	0.16264
601.51	0.24627	0.26356	0.27343	0.2109	0.28161	0.26766	0.25667	0.25692	0.26885	0.25836	0.27633	0.27069	0.18141	0.22436	0.16845	0.18178	0.18175	0.20992	0.15333	0.19325	0.19292	0.17871	0.16677	0.188	0.18375	0.18986	0.18659	0.17849	0.19	0.16964	0.17339	0.16381	0.17694	0.18378	0.188	0.16003
602.53	0.24526	0.26373	0.27516	0.20744	0.27685	0.27217	0.25292	0.25411	0.26816	0.25637	0.27886	0.27167	0.18278	0.22082	0.16664	0.17509	0.17893	0.21063	0.1541	0.1908	0.19496	0.17933	0.16525	0.18625	0.18108	0.18774	0.18396	0.17683	0.18758	0.16818	0.17061	0.16083	0.17395	0.18096	0.18587	0.15711
603.52	0.23986	0.2633	0.27462	0.2022	0.27004	0.26944	0.25013	0.2533	0.25853	0.24999	0.27052	0.26143	0.18187	0.22046	0.16188	0.16828	0.1759	0.20534	0.14993	0.18833	0.19052	0.17447	0.16005	0.18314	0.17876	0.18474	0.18229	0.17275	0.18583	0.16577	0.16906	0.15883	0.17144	0.17844	0.18168	0.15401
604.54	0.23679	0.25748	0.27285	0.20301	0.2685	0.26715	0.2478	0.24764	0.2507	0.24263	0.26556	0.26072	0.1825	0.21572	0.16274	0.17132	0.17251	0.20411	0.15107	0.18797	0.18363	0.17125	0.15812	0.18173	0.17675	0.18304	0.18089	0.17101	0.18266	0.16358	0.16845	0.15838	0.1683	0.1746	0.1803	0.15201
605.55	0.23302	0.25889	0.2718	0.19842	0.26627	0.25928	0.24231	0.24442	0.24773	0.2377	0.25604	0.25486	0.17655	0.21594	0.15934	0.17227	0.17333	0.20017	0.15001	0.18842	0.18224	0.16881	0.15499	0.18095	0.17441	0.18197	0.17981	0.16893	0.18081	0.16152	0.16688	0.15607	0.16688	0.17383	0.17796	0.14989
606.55	0.22788	0.25308	0.26827	0.19733	0.26126	0.25906	0.23749	0.23796	0.24109	0.23403	0.25556	0.25377	0.16638	0.20973	0.15996	0.17008	0.16983	0.19949	0.14716	0.18725	0.17918	0.16881	0.15494	0.18177	0.17148	0.17959	0.18069	0.16882	0.1803	0.16079	0.16585	0.1558	0.16555	0.17422	0.17777	0.1504
607.56	0.22163	0.24538	0.26939	0.1966	0.26003	0.25108	0.2354	0.23035	0.23826	0.23395	0.24496	0.25084	0.16707	0.20799	0.16267	0.17257	0.17445	0.19479	0.1442	0.18903	0.1765	0.16881	0.15408	0.18303	0.17359	0.17898	0.18158	0.17008	0.18095	0.16021	0.16433	0.15727	0.1668	0.17651	0.17672	0.15174
608.55	0.22157	0.23972	0.26762	0.19664	0.26213	0.25015	0.23866	0.2306	0.23859	0.23134	0.24795	0.25158	0.1662	0.20429	0.16477	0.17593	0.17567	0.19887	0.14788	0.18931	0.17649	0.17391	0.15792	0.18533	0.17444	0.18137	0.18205	0.17326	0.18285	0.16292	0.16665	0.15856	0.16865	0.17914	0.18013	0.15537
609.57	0.22283	0.24195	0.26764	0.19373	0.25898	0.25089	0.23457	0.23487	0.24119	0.23689	0.25223	0.24458	0.17066	0.20874	0.16452	0.17769	0.1784	0.20202	0.1482	0.19482	0.18309	0.17839	0.16297	0.18909	0.17854	0.18422	0.18452	0.17694	0.18666	0.16743	0.16951	0.16238	0.17451	0.18611	0.18358	0.1599
610.58	0.22451	0.23789	0.27301	0.19397	0.25744	0.25485	0.23477	0.22853	0.24031	0.23796	0.25343	0.23996	0.17949	0.21081	0.1719	0.17565	0.17394	0.20691	0.15403	0.19883	0.18403	0.18482	0.169	0.19417	0.18513	0.18769	0.1895	0.18153	0.19056	0.17307	0.17506	0.16784	0.18009	0.19345	0.19185	0.16603
611.57	0.22969	0.24154	0.27877	0.19342	0.25612	0.25378	0.23889	0.2266	0.2441	0.24004	0.25193	0.23711	0.18957	0.21575	0.17523	0.181	0.17506	0.21446	0.1648	0.20465	0.19001	0.19374	0.17786	0.19994	0.19173	0.19539	0.1961	0.1879	0.19565	0.18059	0.18385	0.17656	0.18976	0.20215	0.20151	0.17295
612.59	0.23961	0.25122	0.27783	0.19474	0.25353	0.25683	0.24186	0.23548	0.24616	0.23989	0.2577	0.2385	0.19543	0.22119	0.18242	0.18688	0.17345	0.2223	0.17394	0.21091	0.19939	0.20422	0.18692	0.20767	0.19971	0.20455	0.20372	0.19313	0.20206	0.19013	0.19424	0.18577	0.19964	0.21086	0.21206	0.18309
613.58	0.25084	0.25957	0.28012	0.20307	0.25902	0.26089	0.24624	0.23629	0.25193	0.24992	0.2628	0.24637	0.20662	0.22989	0.18684	0.19975	0.18353	0.2265	0.18285	0.21988	0.21162	0.21677	0.1994	0.22003	0.21248	0.21573	0.21583	0.20446	0.21336	0.20138	0.20502	0.19964	0.21321	0.22387	0.22672	0.19431
614.6	0.26626	0.26789	0.28992	0.21461	0.26736	0.26436	0.25466	0.23999	0.25649	0.25427	0.26328	0.26028	0.2191	0.23804	0.19472	0.20675	0.19991	0.23564	0.19584	0.22837	0.22568	0.23185	0.21378	0.23433	0.22484	0.22901	0.22981	0.21841	0.22668	0.21504	0.21889	0.21414	0.22719	0.23801	0.24125	0.21033
615.59	0.27386	0.27842	0.296	0.22474	0.27411	0.27327	0.26337	0.25184	0.26154	0.26014	0.26898	0.26918	0.22619	0.24773	0.20712	0.22262	0.21691	0.24742	0.2089	0.24035	0.24167	0.25177	0.23279	0.25118	0.23843	0.24431	0.24593	0.23669	0.24289	0.23288	0.23447	0.23125	0.24501	0.25336	0.25699	0.22846
616.6	0.28497	0.29509	0.30566	0.24061	0.27963	0.28465	0.27099	0.26679	0.27052	0.27305	0.28084	0.28056	0.24338	0.26089	0.22144	0.24109	0.23297	0.25979	0.22149	0.25336	0.25783	0.2716	0.25106	0.26862	0.25495	0.26257	0.26375	0.25625	0.26001	0.25151	0.25144	0.24952	0.26398	0.27245	0.2759	0.24769
617.61	0.30428	0.31227	0.32858	0.2581	0.29858	0.30264	0.2891	0.28147	0.28611	0.2899	0.29851	0.29635	0.26392	0.27422	0.23565	0.25369	0.25719	0.27821	0.24171	0.2746	0.277	0.29626	0.27964	0.29157	0.27781	0.28374	0.28622	0.27941	0.28231	0.27437	0.27347	0.27387	0.2879	0.29772	0.30178	0.27114
618.61	0.32553	0.33335	0.35333	0.27652	0.31359	0.31689	0.30253	0.29987	0.30332	0.30421	0.31414	0.31117	0.27962	0.2892	0.25724	0.26704	0.27414	0.29707	0.26585	0.29948	0.29731	0.32228	0.30634	0.31619	0.30156	0.30412	0.309	0.30381	0.30483	0.29889	0.29802	0.3004	0.31303	0.32397	0.32585	0.29799
619.62	0.35037	0.36046	0.38364	0.30074	0.33427	0.34234	0.32786	0.32603	0.32604	0.32777	0.33983	0.33279	0.30357	0.30811	0.28825	0.29766	0.29218	0.31981	0.29543	0.32739	0.32016	0.35331	0.33706	0.34694	0.33109	0.33191	0.33729	0.33297	0.33192	0.33035	0.32674	0.33105	0.34198	0.35542	0.35719	0.32854
620.61	0.38128	0.39577	0.41424	0.3278	0.36058	0.37244	0.35565	0.35351	0.35492	0.35507	0.37051	0.36299	0.33115	0.33516	0.31011	0.32381	0.3178	0.34829	0.32666	0.35665	0.35082	0.38491	0.36756	0.37774	0.36222	0.36229	0.36854	0.36282	0.36279	0.3611	0.35883	0.36462	0.37362	0.39083	0.39123	0.36218
621.62	0.41346	0.4267	0.45111	0.35705	0.3956	0.39887	0.38885	0.37501	0.38425	0.38339	0.40321	0.39333	0.35946	0.36572	0.33903	0.35136	0.34692	0.37496	0.3604	0.39091	0.38254	0.42232	0.40609	0.41305	0.39748	0.39562	0.4036	0.39582	0.39582	0.39785	0.39399	0.40029	0.40906	0.42771	0.42619	0.40001
622.61	0.44457	0.46804	0.48703	0.39407	0.42705	0.43074	0.41428	0.40092	0.41878	0.41067	0.4347	0.42412	0.38677	0.40233	0.37363	0.38925	0.37492	0.40741	0.39452	0.42585	0.42131	0.462	0.44449	0.45099	0.43557	0.435	0.44294	0.43439	0.4325	0.4354	0.43275	0.44013	0.44898	0.46616	0.46548	0.44055
623.63	0.48508	0.51363	0.52449	0.43286	0.46241	0.46916	0.45008	0.44085	0.45676	0.44617	0.46718	0.45941	0.42911	0.44129	0.41231	0.42884	0.41075	0.44516	0.43226	0.46295	0.46301	0.50586	0.49035	0.49345	0.47583	0.47776	0.48471	0.47378	0.47226	0.47744	0.47345	0.48259	0.49234	0.50771	0.50805	0.48497
624.62	0.52533	0.55175	0.56081	0.47118	0.49748	0.50552	0.48083	0.4703	0.4917	0.47723	0.5002	0.4893	0.46273	0.47639	0.44801	0.4592	0.44809	0.48448	0.46922	0.50287	0.50382	0.55145	0.5317	0.5354	0.51801	0.51747	0.52599	0.51355	0.51377	0.51815	0.5138	0.52624	0.53539	0.55092	0.54873	0.52847
625.63	0.57419	0.5971	0.61047	0.51702	0.53186	0.54269	0.51944	0.51201	0.53144	0.51679	0.5385	0.52478	0.50907	0.51814	0.50188	0.50191	0.48677	0.52561	0.51441	0.54623	0.54504	0.59831	0.58139	0.58174	0.56567	0.56357	0.57073	0.55709	0.55647	0.56392	0.55719	0.57394	0.58252	0.59733	0.59614	0.57426
626.64	0.62693	0.6451	0.65935	0.5632	0.57097	0.58813	0.56004	0.55936	0.57067	0.55529	0.5825	0.57088	0.55336	0.5512	0.54933	0.54048	0.52924	0.57063	0.56277	0.59056	0.59295	0.6439	0.62999	0.63018	0.61198	0.60905	0.61525	0.60227	0.60377	0.60966	0.6026	0.62177	0.62961	0.64391	0.64436	0.62455
627.63	0.67658	0.68872	0.7009	0.60558	0.60754	0.61879	0.60413	0.60561	0.61335	0.59345	0.61709	0.61302	0.59584	0.58821	0.5916	0.57844	0.57159	0.60652	0.60608	0.63423	0.63716	0.68613	0.67267	0.67385	0.65372	0.64999	0.65459	0.64294	0.6457	0.65258	0.64443	0.66393	0.67455	0.68512	0.68575	0.66804
628.64	0.71641	0.72898	0.74549	0.6529	0.64382	0.65573	0.64992	0.64672	0.65027	0.63955	0.65717	0.65284	0.63752	0.62628	0.63343	0.62576	0.61561	0.64807	0.65261	0.68136	0.67795	0.72924	0.71349	0.71474	0.69655	0.69246	0.69591	0.68835	0.68657	0.69428	0.68753	0.70706	0.71596	0.72756	0.72881	0.70935
629.63	0.76365	0.77682	0.796	0.70322	0.68921	0.69344	0.69246	0.6935	0.69462	0.68298	0.7041	0.69935	0.68271	0.67571	0.67787	0.67661	0.66109	0.69075	0.69878	0.72236	0.72019	0.7701	0.75991	0.75633	0.74014	0.73703	0.74035	0.73451	0.72776	0.73645	0.73222	0.74988	0.75926	0.76834	0.77404	0.75365
630.65	0.79995	0.81556	0.83435	0.74903	0.73519	0.72733	0.73448	0.73797	0.73601	0.73217	0.74923	0.74367	0.72249	0.71996	0.71888	0.72246	0.70521	0.72874	0.73936	0.76535	0.76246	0.81381	0.80174	0.7973	0.78099	0.77731	0.78236	0.77795	0.76939	0.77794	0.77297	0.78955	0.79805	0.80717	0.81313	0.79589
631.64	0.83501	0.85391	0.86752	0.79519	0.77439	0.77105	0.77198	0.7838	0.77953	0.78195	0.78468	0.78129	0.76216	0.76381	0.75964	0.77089	0.75329	0.76858	0.77979	0.80904	0.80169	0.85599	0.83844	0.83594	0.82144	0.81768	0.82384	0.8187	0.81011	0.81785	0.81161	0.829	0.83679	0.84401	0.8504	0.8326
632.65	0.86771	0.89212	0.90025	0.84047	0.81241	0.82014	0.81104	0.82202	0.81363	0.82779	0.83079	0.81951	0.80486	0.80613	0.79971	0.8179	0.79738	0.81266	0.82021	0.84661	0.83505	0.89398	0.87748	0.87058	0.86104	0.8559	0.86222	0.85778	0.84718	0.85655	0.8478	0.86661	0.86955	0.88203	0.88562	0.8711
633.64	0.90651	0.91837	0.931	0.87732	0.85141	0.85903	0.84571	0.86024	0.85149	0.86509	0.86833	0.8578	0.84692	0.84439	0.84036	0.85507	0.83969	0.85063	0.85829	0.88116	0.87297	0.92674	0.91174	0.90394	0.89765	0.88891	0.8993	0.89161	0.8847	0.8908	0.88287	0.9014	0.90489	0.9153	0.91568	0.90796
634.65	0.92513	0.94298	0.95132	0.90993	0.87876	0.8939	0.87459	0.89213	0.8811	0.90162	0.89468	0.89	0.88309	0.87472	0.87505	0.88966	0.87427	0.88202	0.88802	0.91401	0.9036	0.95081	0.93639	0.93018	0.92465	0.91452	0.92457	0.91763	0.91229	0.91935	0.90897	0.92912	0.93023	0.94053	0.9384	0.93201
635.64	0.95032	0.96199	0.9699	0.93601	0.90242	0.92745	0.90504	0.91966	0.90529	0.9229	0.91595	0.91603	0.91096	0.89458	0.90001	0.91408	0.90769	0.91103	0.91351	0.93942	0.92824	0.96368	0.9544	0.95002	0.94753	0.93538	0.94425	0.93933	0.93489	0.94196	0.93132	0.95174	0.95314	0.95857	0.95706	0.952
636.65	0.9694	0.97694	0.98348	0.9553	0.93338	0.94383	0.9308	0.93966	0.92062	0.94186	0.93992	0.94312	0.94056	0.92645	0.92841	0.93625	0.92814	0.93503	0.9331	0.9583	0.94695	0.97575	0.97247	0.9669	0.96722	0.9555	0.96232	0.95926	0.95386	0.96105	0.95357	0.97055	0.97024	0.97444	0.97221	0.96997
637.66	0.98264	0.97804	0.99388	0.97166	0.95578	0.95957	0.94801	0.96029	0.93998	0.95763	0.95894	0.95838	0.96027	0.94068	0.95619	0.95486	0.95054	0.95743	0.95189	0.97544	0.96742	0.98487	0.98268	0.97993	0.98057	0.9682	0.97853	0.97519	0.97134	0.97621	0.96735	0.9795	0.98408	0.98541	0.98334	0.98002
638.65	0.978	0.98213	0.98896	0.97816	0.96713	0.96863	0.95737	0.9699	0.95239	0.96647	0.97	0.96312	0.96844	0.95492	0.97291	0.96732	0.96014	0.96748	0.95802	0.98378	0.97545	0.98295	0.98312	0.98303	0.9855	0.97519	0.98291	0.97856	0.9769	0.9816	0.9714	0.98284	0.98504	0.98663	0.98712	0.98061
639.66	0.97493	0.97627	0.97592	0.97803	0.97757	0.97878	0.97505	0.98309	0.96699	0.97691	0.98027	0.96852	0.97827	0.96808	0.98275	0.97642	0.97333	0.97872	0.97125	0.99149	0.98142	0.98038	0.98509	0.98641	0.99001	0.98	0.98863	0.98638	0.98517	0.98787	0.97846	0.98696	0.98819	0.98841	0.991	0.98651
640.65	0.96344	0.97012	0.96873	0.97505	0.9856	0.973	0.97417	0.98182	0.97163	0.97971	0.97602	0.96653	0.98176	0.97426	0.9882	0.98113	0.97695	0.98028	0.9742	0.99031	0.98346	0.97392	0.97805	0.98147	0.9874	0.98022	0.986	0.98465	0.98452	0.98507	0.97543	0.98062	0.98049	0.98247	0.98442	0.98157
641.66	0.94473	0.95149	0.94445	0.96677	0.97905	0.97078	0.9701	0.97652	0.97772	0.97753	0.969	0.95869	0.97634	0.9668	0.98275	0.98146	0.98116	0.9815	0.96965	0.99137	0.98001	0.95905	0.96598	0.97041	0.978	0.97127	0.97939	0.97808	0.97828	0.97731	0.96488	0.97153	0.97009	0.97327	0.97401	0.97132
642.65	0.91902	0.92912	0.91888	0.94279	0.95859	0.95631	0.95849	0.96262	0.96598	0.96647	0.95162	0.94438	0.96628	0.96023	0.97058	0.97281	0.96519	0.97072	0.95195	0.97625	0.96143	0.93296	0.94515	0.95206	0.9598	0.95579	0.96133	0.96282	0.96186	0.96102	0.94912	0.95581	0.95067	0.95371	0.95453	0.95455
643.66	0.89782	0.90847	0.89808	0.92395	0.94823	0.94213	0.94542	0.94423	0.95225	0.94808	0.94257	0.9361	0.95344	0.94778	0.95565	0.95404	0.95473	0.95917	0.93432	0.95946	0.94769	0.90826	0.92431	0.93193	0.94011	0.94028	0.94305	0.94804	0.94801	0.94638	0.93308	0.936	0.9334	0.93413	0.93477	0.93765
644.64	0.87442	0.88362	0.87625	0.8945	0.93126	0.91601	0.92337	0.91972	0.92763	0.92798	0.92861	0.91845	0.93514	0.92748	0.93466	0.93256	0.93748	0.94175	0.90764	0.93851	0.92677	0.87792	0.89533	0.9044	0.91402	0.91667	0.92008	0.92259	0.92584	0.92306	0.90888	0.9082	0.90735	0.90603	0.90819	0.91119
645.65	0.85107	0.85438	0.84246	0.86343	0.90473	0.9001	0.9029	0.89844	0.90429	0.90335	0.90461	0.89936	0.91714	0.90908	0.91074	0.90546	0.91039	0.91943	0.88097	0.9128	0.89895	0.84491	0.86603	0.87588	0.88629	0.88834	0.89621	0.8963	0.90095	0.89686	0.88573	0.88079	0.88045	0.87655	0.88024	0.88439
646.64	0.82157	0.82278	0.82056	0.82839	0.87495	0.87278	0.87059	0.86988	0.87138	0.87377	0.87658	0.86512	0.89191	0.88416	0.88557	0.87238	0.8801	0.89194	0.84951	0.87562	0.86457	0.80525	0.82856	0.84144	0.85265	0.85553	0.86258	0.86329	0.8713	0.86326	0.85379	0.84567	0.84631	0.84124	0.84658	0.85114
647.65	0.79394	0.79898	0.79423	0.79701	0.85774	0.84821	0.84712	0.84098	0.84346	0.85227	0.85233	0.84273	0.86386	0.85836	0.8537	0.84218	0.86262	0.8665	0.82016	0.8458	0.83896	0.77394	0.79481	0.81128	0.82198	0.82586	0.83471	0.83051	0.84149	0.83214	0.82546	0.8159	0.81533	0.81053	0.81535	0.82016
648.64	0.76109	0.76617	0.75743	0.7577	0.82439	0.82231	0.81563	0.81728	0.81064	0.82985	0.82112	0.81215	0.83455	0.8253	0.82204	0.81493	0.83067	0.83801	0.78589	0.81121	0.8012	0.73391	0.75427	0.77406	0.78599	0.78691	0.79951	0.79305	0.80419	0.7946	0.78951	0.78157	0.77593	0.77387	0.77783	0.78208
649.65	0.72851	0.73566	0.72018	0.7197	0.78768	0.79089	0.77913	0.78746	0.77634	0.79197	0.77683	0.77678	0.7994	0.78787	0.78445	0.77776	0.78887	0.79909	0.74544	0.76949	0.76247	0.69204	0.71024	0.73092	0.74653	0.74734	0.7593	0.75107	0.76523	0.7554	0.74833	0.74225	0.73497	0.73642	0.73534	0.74081
650.63	0.69366	0.70269	0.69001	0.68163	0.76139	0.75391	0.74769	0.75204	0.74143	0.7597	0.75028	0.74021	0.7609	0.75157	0.74732	0.74235	0.75976	0.76375	0.7078	0.73291	0.72349	0.6508	0.66729	0.69147	0.70462	0.71061	0.72177	0.71122	0.72806	0.71652	0.71002	0.70511	0.69633	0.70046	0.69755	0.7021
651.64	0.66615	0.67591	0.66031	0.64603	0.7324	0.71955	0.72551	0.7254	0.71042	0.72955	0.71878	0.71898	0.72729	0.71406	0.71103	0.70986	0.72554	0.73061	0.67218	0.69771	0.68908	0.61463	0.6282	0.65556	0.66708	0.67295	0.6857	0.67251	0.69059	0.68094	0.67243	0.66872	0.65716	0.66443	0.66062	0.66508
652.63	0.6383	0.6432	0.62908	0.61118	0.69729	0.68241	0.69276	0.69492	0.67826	0.69134	0.68608	0.68841	0.69303	0.67785	0.67656	0.67618	0.67984	0.69077	0.63632	0.6603	0.64905	0.57348	0.58614	0.61345	0.62754	0.63176	0.64369	0.63347	0.65001	0.64139	0.63401	0.62841	0.6177	0.62569	0.62313	0.62488
653.64	0.61031	0.6124	0.60341	0.5766	0.66604	0.65286	0.66063	0.65837	0.64913	0.6546	0.65033	0.65481	0.65188	0.64314	0.63709	0.63919	0.64684	0.65423	0.59792	0.62151	0.61397	0.53753	0.54855	0.57625	0.58749	0.59417	0.60449	0.59519	0.61347	0.60361	0.59435	0.58858	0.58169	0.58818	0.58638	0.58668
654.62	0.58201	0.585	0.58051	0.54337	0.63582	0.6208	0.63101	0.623	0.62436	0.62472	0.61999	0.62442	0.61718	0.61024	0.60524	0.60153	0.61251	0.61888	0.5636	0.58524	0.57902	0.50282	0.51174	0.54055	0.55075	0.55786	0.56878	0.55713	0.57598	0.56332	0.55988	0.55134	0.54652	0.55325	0.55191	0.54811
655.63	0.55391	0.56561	0.55517	0.51037	0.60309	0.59426	0.59901	0.59601	0.59462	0.59226	0.59509	0.60421	0.58261	0.57945	0.57598	0.57266	0.58143	0.59125	0.52875	0.55007	0.5443	0.47174	0.47752	0.50627	0.5168	0.52378	0.53261	0.52048	0.53935	0.52705	0.5232	0.51338	0.51172	0.5188	0.51829	0.51232
656.62	0.52394	0.53891	0.52458	0.47782	0.57081	0.56398	0.56071	0.56232	0.56554	0.55631	0.56872	0.57563	0.54557	0.54818	0.53875	0.53908	0.54702	0.5537	0.49276	0.51088	0.50748	0.43516	0.44175	0.46781	0.47869	0.48699	0.49354	0.48174	0.50091	0.48958	0.48459	0.47407	0.47642	0.48196	0.48176	0.47384
657.63	0.49763	0.5067	0.50261	0.44478	0.54228	0.53991	0.52723	0.53674	0.54082	0.52714	0.54409	0.55204	0.51391	0.51715	0.50688	0.50533	0.51732	0.52546	0.46002	0.47856	0.47641	0.40499	0.41131	0.43616	0.44344	0.45476	0.46213	0.44764	0.46878	0.45604	0.44971	0.44108	0.44628	0.44938	0.45054	0.44116
658.61	0.4753	0.48279	0.48097	0.41359	0.51927	0.50552	0.50009	0.51094	0.51078	0.49979	0.52388	0.53059	0.48326	0.48633	0.47787	0.47343	0.48205	0.48945	0.42923	0.44645	0.44196	0.37466	0.37879	0.40414	0.41085	0.42186	0.42837	0.41376	0.43545	0.42035	0.41836	0.40693	0.41296	0.41822	0.41947	0.40699
659.62	0.45715	0.45664	0.46299	0.39245	0.49759	0.48181	0.4806	0.49264	0.48344	0.47649	0.50908	0.51427	0.45544	0.45689	0.45406	0.45322	0.46272	0.46534	0.40564	0.42255	0.41295	0.34966	0.35487	0.38024	0.38233	0.39682	0.39961	0.38866	0.40776	0.39325	0.39125	0.38009	0.38614	0.39121	0.39469	0.38197
660.61	0.43839	0.43654	0.44073	0.37032	0.47763	0.45515	0.45806	0.46794	0.46314	0.46019	0.48759	0.49652	0.43758	0.42935	0.42551	0.4303	0.44135	0.43663	0.3806	0.39783	0.38763	0.32715	0.33039	0.35421	0.35422	0.36894	0.37009	0.36063	0.38013	0.36587	0.36452	0.35549	0.35903	0.36444	0.36802	0.35452
661.62	0.42404	0.42499	0.42938	0.3494	0.46009	0.43757	0.44067	0.45051	0.4518	0.44436	0.47102	0.47954	0.41534	0.40693	0.40345	0.41448	0.4239	0.41739	0.359	0.37632	0.36619	0.30746	0.30621	0.33115	0.32957	0.34512	0.34622	0.33636	0.35572	0.34068	0.34261	0.3316	0.33688	0.34199	0.34601	0.33086
662.6	0.40808	0.42248	0.41558	0.32984	0.44517	0.4239	0.42373	0.43141	0.43054	0.42729	0.45834	0.46409	0.39389	0.38983	0.38528	0.3958	0.40649	0.39944	0.33721	0.35531	0.34139	0.28659	0.28386	0.31158	0.3069	0.32482	0.32429	0.31319	0.33266	0.31898	0.32045	0.30901	0.31242	0.31905	0.32418	0.30826
663.61	0.39857	0.41948	0.41103	0.31671	0.42899	0.41329	0.4054	0.42504	0.42169	0.41299	0.44765	0.45313	0.384	0.37983	0.36882	0.38203	0.392	0.39196	0.32146	0.34238	0.32952	0.27189	0.26807	0.29603	0.29014	0.31159	0.30902	0.29624	0.31347	0.30479	0.30357	0.29365	0.2974	0.30238	0.30842	0.29192
664.59	0.38321	0.41402	0.40151	0.29753	0.41181	0.40453	0.38328	0.40775	0.40563	0.39842	0.43435	0.44086	0.36744	0.36532	0.34846	0.35978	0.36993	0.37794	0.29968	0.32138	0.31369	0.25664	0.24749	0.27604	0.27102	0.29251	0.28993	0.27482	0.29367	0.28705	0.28283	0.27372	0.27894	0.28291	0.28895	0.27122
665.6	0.37581	0.40421	0.397	0.28548	0.39968	0.39464	0.37387	0.39618	0.39669	0.38515	0.42437	0.4258	0.34843	0.35497	0.33515	0.34405	0.351	0.36815	0.28504	0.30512	0.30166	0.23938	0.23109	0.26081	0.25614	0.27741	0.27582	0.26026	0.27704	0.27124	0.26616	0.25668	0.26457	0.26776	0.27318	0.25413
666.59	0.36529	0.39564	0.38517	0.27576	0.38915	0.38044	0.36367	0.38593	0.37845	0.37362	0.41289	0.4126	0.33684	0.34321	0.32127	0.32885	0.33626	0.35148	0.27256	0.29535	0.28644	0.2285	0.21893	0.24906	0.24376	0.26532	0.26292	0.24758	0.26217	0.25811	0.2532	0.2458	0.25131	0.25457	0.25953	0.23933
667.57	0.35585	0.38363	0.37391	0.26867	0.37218	0.36604	0.35389	0.37753	0.37152	0.36584	0.40211	0.3965	0.32077	0.33447	0.30523	0.31558	0.32212	0.33661	0.26332	0.28146	0.27654	0.21767	0.2069	0.23559	0.23127	0.25167	0.24765	0.23279	0.24832	0.24251	0.23998	0.23403	0.23735	0.24399	0.24691	0.22503
668.58	0.34909	0.37146	0.37012	0.26256	0.37014	0.35777	0.35366	0.37151	0.36267	0.35819	0.38983	0.38708	0.30999	0.3245	0.29828	0.30757	0.31966	0.32476	0.25636	0.27217	0.26535	0.20794	0.19657	0.22443	0.22102	0.23904	0.23671	0.22153	0.23842	0.23133	0.22878	0.22296	0.22632	0.23318	0.23522	0.21374
669.56	0.34717	0.36948	0.36728	0.25944	0.37209	0.35328	0.3558	0.37298	0.3629	0.35921	0.38397	0.3789	0.30022	0.32065	0.2956	0.30534	0.32183	0.31947	0.25085	0.26843	0.26069	0.20002	0.19191	0.21645	0.21283	0.23185	0.22871	0.21368	0.23185	0.2224	0.22099	0.21448	0.21831	0.22665	0.22867	0.2052
670.57	0.33844	0.36229	0.36101	0.25065	0.36275	0.34731	0.3411	0.36908	0.35511	0.35089	0.37648	0.37548	0.2913	0.31338	0.28924	0.29458	0.31598	0.31065	0.23983	0.2613	0.25117	0.19281	0.18602	0.2083	0.20523	0.22357	0.21918	0.20312	0.22226	0.21365	0.21275	0.20555	0.21009	0.21877	0.22056	0.19811
671.55	0.33518	0.35471	0.36414	0.2458	0.35283	0.34608	0.33551	0.35958	0.35369	0.34869	0.37345	0.37188	0.28613	0.30741	0.28574	0.29005	0.30684	0.30752	0.23501	0.25428	0.24981	0.18601	0.18112	0.20092	0.19888	0.21762	0.2124	0.19659	0.21541	0.20539	0.20436	0.1963	0.20222	0.21216	0.21519	0.19091
672.56	0.33412	0.34847	0.36629	0.24	0.34997	0.33765	0.33133	0.35454	0.34834	0.34563	0.36591	0.37216	0.28678	0.29274	0.28449	0.28696	0.30145	0.29472	0.22552	0.25115	0.24515	0.18093	0.17488	0.19412	0.19239	0.21152	0.20582	0.19011	0.20838	0.19825	0.19624	0.18938	0.19649	0.20535	0.20684	0.18304
673.54	0.32568	0.34156	0.35489	0.23229	0.3348	0.33248	0.32131	0.34085	0.34002	0.33839	0.35859	0.3686	0.27948	0.28291	0.27693	0.27903	0.28832	0.28893	0.21942	0.24194	0.23448	0.17621	0.16936	0.18778	0.18475	0.20686	0.19963	0.18313	0.19979	0.1904	0.18807	0.18239	0.18866	0.19851	0.19957	0.1766
674.55	0.32332	0.33329	0.35174	0.22908	0.32143	0.31853	0.31158	0.32761	0.32794	0.32753	0.3538	0.3606	0.27771	0.27929	0.26821	0.27025	0.27382	0.27657	0.21396	0.23099	0.22677	0.16987	0.16455	0.18276	0.18018	0.20009	0.19368	0.17647	0.19044	0.18074	0.17947	0.17481	0.18081	0.19111	0.19162	0.17018
675.53	0.32106	0.3316	0.35127	0.22722	0.31409	0.31367	0.30998	0.31749	0.32158	0.31983	0.34378	0.34815	0.27751	0.27539	0.2617	0.26708	0.26336	0.26679	0.21104	0.22292	0.22061	0.1632	0.15727	0.17524	0.1724	0.19326	0.18705	0.17044	0.18322	0.17306	0.17223	0.16607	0.17346	0.1831	0.18351	0.16314
676.54	0.31731	0.32655	0.34837	0.22365	0.30871	0.30786	0.30074	0.3179	0.31488	0.3094	0.3323	0.34068	0.27448	0.26738	0.26066	0.25927	0.26006	0.25906	0.20316	0.21652	0.21198	0.15781	0.15082	0.1716	0.16606	0.18766	0.18247	0.16427	0.17656	0.16706	0.16589	0.161	0.16718	0.17825	0.17468	0.15852
677.52	0.31341	0.32532	0.34274	0.22022	0.30112	0.30345	0.29441	0.31077	0.30502	0.29842	0.32422	0.33086	0.274	0.26808	0.25277	0.25024	0.25588	0.25772	0.20264	0.21032	0.20272	0.15116	0.14574	0.16604	0.16217	0.18347	0.17706	0.15937	0.1702	0.16178	0.16075	0.15475	0.16	0.17183	0.16947	0.15383
678.5	0.31222	0.32475	0.34274	0.21788	0.29443	0.29235	0.28817	0.30232	0.29683	0.29107	0.31863	0.32044	0.26973	0.26677	0.24917	0.24215	0.25071	0.24765	0.19572	0.20369	0.20057	0.14518	0.14024	0.16148	0.15855	0.17898	0.17079	0.15272	0.16398	0.15497	0.15518	0.14828	0.15458	0.16587	0.16368	0.14774
679.51	0.30024	0.32226	0.33653	0.21596	0.28946	0.29075	0.27876	0.29625	0.29305	0.27517	0.31082	0.30829	0.2606	0.25761	0.24436	0.23988	0.248	0.24467	0.18898	0.2012	0.19503	0.13866	0.13184	0.15539	0.15177	0.17512	0.16492	0.14637	0.1579	0.15095	0.14863	0.14293	0.14889	0.15795	0.15773	0.14013
680.49	0.29242	0.31414	0.33164	0.21465	0.27943	0.28795	0.27408	0.29238	0.28643	0.26813	0.30341	0.29967	0.25047	0.24454	0.24171	0.23663	0.24325	0.24484	0.18674	0.199	0.19281	0.13537	0.12703	0.1528	0.147	0.17112	0.16004	0.1425	0.1518	0.14662	0.14457	0.13898	0.1437	0.15383	0.15294	0.13394
681.5	0.28323	0.31565	0.32168	0.21078	0.27241	0.2796	0.26632	0.28027	0.27483	0.2613	0.30153	0.2892	0.24148	0.24691	0.23417	0.22917	0.23576	0.2423	0.18016	0.19404	0.19013	0.13043	0.12155	0.14476	0.13978	0.16574	0.15132	0.13449	0.14407	0.13953	0.13713	0.13055	0.13605	0.14521	0.14803	0.12663
682.48	0.26953	0.30777	0.31646	0.20706	0.26986	0.26906	0.25987	0.2723	0.26607	0.25581	0.29355	0.2782	0.22481	0.2374	0.23572	0.22235	0.23252	0.23624	0.17406	0.18793	0.18849	0.12524	0.11767	0.13836	0.13164	0.15829	0.14697	0.12742	0.13894	0.13253	0.13143	0.12255	0.12977	0.14	0.14268	0.11949
683.49	0.25318	0.30167	0.30202	0.20004	0.25823	0.25743	0.24938	0.26517	0.26307	0.25067	0.28543	0.2712	0.21508	0.2264	0.22893	0.21799	0.22644	0.23226	0.16994	0.18394	0.18449	0.12092	0.11169	0.13112	0.12278	0.14892	0.14005	0.1207	0.13023	0.12495	0.1241	0.11404	0.12323	0.13404	0.13634	0.11164
684.47	0.24331	0.2918	0.28468	0.18958	0.24417	0.24314	0.23935	0.25481	0.25112	0.24432	0.27598	0.26271	0.20741	0.21911	0.21724	0.21089	0.21725	0.22535	0.16382	0.17513	0.17941	0.11563	0.10634	0.12323	0.11543	0.14001	0.12936	0.1125	0.122	0.11731	0.11781	0.10631	0.11604	0.12869	0.12918	0.10502
685.45	0.22781	0.28152	0.27185	0.17576	0.23668	0.22659	0.22561	0.24419	0.23983	0.23789	0.27277	0.25509	0.20467	0.21545	0.21033	0.19809	0.21264	0.21757	0.15416	0.16755	0.17274	0.10871	0.10149	0.1143	0.10752	0.13166	0.1223	0.10284	0.11489	0.10962	0.10833	0.098573	0.10761	0.12148	0.12404	0.097848
686.46	0.21134	0.26588	0.25426	0.16315	0.2234	0.21234	0.21644	0.23573	0.23154	0.23064	0.25987	0.2458	0.19538	0.20345	0.20089	0.18807	0.20424	0.20518	0.14969	0.15703	0.16489	0.10118	0.094139	0.10615	0.09981	0.12209	0.11348	0.093811	0.1062	0.10149	0.10037	0.089508	0.10092	0.11501	0.11687	0.088413
687.44	0.20299	0.25654	0.24297	0.15482	0.20691	0.20607	0.21072	0.22577	0.22099	0.21515	0.25409	0.23968	0.19421	0.19859	0.19216	0.18552	0.19992	0.1967	0.14576	0.15042	0.15804	0.096475	0.086116	0.099323	0.093706	0.1152	0.10486	0.088276	0.098018	0.094922	0.092688	0.083721	0.095707	0.10587	0.1098	0.081291
688.44	0.19811	0.23978	0.23521	0.14688	0.19462	0.19891	0.20489	0.21273	0.20292	0.20171	0.24305	0.23136	0.18881	0.19007	0.1858	0.17797	0.19748	0.18569	0.13878	0.13922	0.14914	0.088168	0.076414	0.092133	0.087454	0.10679	0.097935	0.080299	0.091275	0.087959	0.08533	0.075614	0.087005	0.096909	0.10007	0.073873
689.42	0.19091	0.21854	0.22579	0.13699	0.18502	0.18712	0.1983	0.20338	0.19494	0.19489	0.23187	0.22743	0.17863	0.177	0.17914	0.17021	0.19179	0.17476	0.13462	0.13331	0.14151	0.081581	0.068904	0.086593	0.07875	0.097931	0.091449	0.073659	0.082214	0.078191	0.077915	0.068743	0.079371	0.089611	0.09097	0.067349
690.43	0.18292	0.19878	0.21189	0.12905	0.17337	0.17221	0.19381	0.19239	0.1863	0.18278	0.2206	0.22329	0.16741	0.16521	0.16908	0.167	0.18282	0.16038	0.13189	0.12874	0.13442	0.075556	0.061213	0.082929	0.072957	0.090575	0.083325	0.068221	0.074544	0.070684	0.070745	0.063073	0.074067	0.08277	0.082422	0.062407
691.41	0.17698	0.18297	0.20645	0.1186	0.16491	0.16481	0.18669	0.17938	0.1795	0.16657	0.21601	0.2176	0.15852	0.15501	0.1594	0.1597	0.17622	0.15427	0.12519	0.12228	0.12855	0.068045	0.053752	0.077919	0.066233	0.08335	0.076698	0.061213	0.068164	0.065412	0.064003	0.058142	0.068	0.074364	0.075601	0.057351
692.39	0.16281	0.16101	0.18684	0.10722	0.15531	0.1522	0.16969	0.16584	0.17431	0.16019	0.20089	0.21041	0.14455	0.13989	0.14545	0.14578	0.16292	0.14594	0.11594	0.11377	0.11937	0.061061	0.047344	0.072334	0.058362	0.074607	0.069517	0.051565	0.058658	0.058507	0.056394	0.051079	0.061157	0.068843	0.068489	0.052148
693.39	0.14793	0.14801	0.1729	0.096817	0.14664	0.14096	0.15775	0.15538	0.16663	0.14907	0.18807	0.19565	0.13255	0.13058	0.13536	0.13626	0.14754	0.13572	0.10845	0.1089	0.11418	0.056337	0.04309	0.066457	0.05058	0.068911	0.062637	0.045235	0.051414	0.052108	0.049067	0.047175	0.05629	0.064301	0.064545	0.046135
694.38	0.13677	0.13894	0.16353	0.086772	0.1372	0.13141	0.15025	0.14267	0.15743	0.13791	0.18095	0.18648	0.12484	0.12529	0.12875	0.1267	0.13529	0.12912	0.099476	0.10254	0.10355	0.051705	0.03746	0.060134	0.044879	0.063012	0.058233	0.039209	0.04505	0.04805	0.043945	0.041707	0.051152	0.058298	0.06156	0.040379
695.38	0.12646	0.1266	0.14781	0.078158	0.12602	0.12536	0.13716	0.13092	0.14533	0.13059	0.16676	0.17171	0.11328	0.11639	0.11372	0.11479	0.12557	0.12428	0.085946	0.091136	0.095937	0.047651	0.031303	0.053721	0.038328	0.05539	0.051166	0.03182	0.0396	0.042218	0.037895	0.035661	0.046098	0.053333	0.056016	0.033919
696.36	0.11253	0.10999	0.12382	0.069615	0.10757	0.10658	0.12139	0.11786	0.12192	0.12068	0.14898	0.15734	0.10023	0.1037	0.099317	0.096122	0.107	0.10667	0.074545	0.079849	0.083413	0.044383	0.027897	0.048154	0.032803	0.047841	0.04375	0.026644	0.032497	0.034531	0.032624	0.030959	0.040051	0.050218	0.050571	0.02832
697.34	0.10367	0.10125	0.11063	0.062293	0.098565	0.097067	0.11199	0.10928	0.10909	0.11379	0.13783	0.13847	0.092514	0.097421	0.088149	0.091189	0.099241	0.099051	0.064734	0.074815	0.076596	0.042248	0.022558	0.043171	0.028836	0.043794	0.039313	0.02383	0.029041	0.029875	0.028118	0.026735	0.035417	0.046502	0.046427	0.022387
698.34	0.097379	0.08533	0.098564	0.056614	0.086844	0.086019	0.10004	0.10545	0.09594	0.10346	0.12757	0.12722	0.088223	0.087398	0.084279	0.086954	0.090902	0.09046	0.05885	0.069378	0.065742	0.037657	0.019983	0.038074	0.025433	0.037281	0.036441	0.020424	0.023581	0.025701	0.024608	0.02389	0.031831	0.04258	0.042039	0.017595
699.32	0.084005	0.072313	0.083557	0.049131	0.073723	0.071906	0.085577	0.094006	0.07624	0.087816	0.11053	0.11174	0.077916	0.077054	0.071826	0.07509	0.079901	0.074385	0.051199	0.06037	0.0595	0.032638	0.016311	0.036097	0.021476	0.032762	0.030426	0.016551	0.019573	0.021296	0.019831	0.020798	0.028694	0.039253	0.03737	0.013977
700.33	0.070665	0.063483	0.073438	0.04268	0.060106	0.055655	0.069879	0.07837	0.062436	0.070624	0.09783	0.096832	0.066679	0.069293	0.067129	0.066546	0.071729	0.059449	0.047625	0.054591	0.050961	0.028076	0.013306	0.033189	0.016681	0.032318	0.029761	0.015293	0.015682	0.017431	0.016558	0.017235	0.025722	0.036046	0.035067	0.0095952
701.31	0.061158	0.051208	0.073053	0.036324	0.057775	0.045205	0.060923	0.06978	0.056013	0.061627	0.083623	0.080774	0.058306	0.062219	0.065002	0.062801	0.073876	0.054081	0.046509	0.051083	0.045573	0.026154	0.0093353	0.029609	0.012851	0.030413	0.030103	0.01388	0.014253	0.015253	0.014413	0.014813	0.024255	0.03333	0.030959	0.0073287
702.29	0.052765	0.042538	0.068526	0.027273	0.045628	0.032294	0.051882	0.055943	0.038973	0.045643	0.06959	0.074312	0.053606	0.055148	0.060389	0.050852	0.064999	0.047148	0.043327	0.040516	0.038226	0.021135	0.0083817	0.028545	0.010296	0.028351	0.027735	0.010355	0.012342	0.012961	0.012247	0.013047	0.022287	0.030675	0.028071	0.0052502
703.29	0.03718	0.037888	0.056172	0.02174	0.033518	0.020227	0.037204	0.036333	0.025732	0.033024	0.059715	0.064016	0.041759	0.048281	0.04209	0.041404	0.055166	0.035788	0.031397	0.030824	0.031138	0.017941	0.0072726	0.027959	0.0073299	0.026899	0.022134	0.0075705	0.0096752	0.0091046	0.0087294	0.0084947	0.020208	0.028464	0.0258	0.0046018
704.27	0.02744	0.029336	0.047131	0.015504	0.022512	0.013155	0.027541	0.024561	0.017294	0.024718	0.046031	0.055654	0.033583	0.042141	0.040587	0.03093	0.047955	0.032819	0.029836	0.024857	0.023466	0.016452	0.0064058	0.024794	0.0052935	0.026468	0.02105	0.0051705	0.0085219	0.008267	0.0072475	0.0051433	0.018947	0.027325	0.023025	0.0033288
705.27	0.024661	0.022979	0.040161	0.0092685	0.021273	0.014461	0.02355	0.022344	0.0077621	0.020337	0.037611	0.047686	0.031057	0.038946	0.039664	0.022711	0.038913	0.033263	0.027137	0.021043	0.016614	0.017534	0.0067106	0.024216	0.0055513	0.023788	0.019695	0.0028554	0.0083835	0.0090685	0.0074259	0.006731	0.018101	0.028327	0.021999	0.0028938
706.25	0.01726	0.018361	0.027103	0.0090127	0.016047	0.012421	0.019187	0.013075	0.0021162	0.011946	0.027772	0.036721	0.029337	0.028984	0.033102	0.021053	0.029997	0.026576	0.022761	0.015925	0.013139	0.016367	0.0093683	0.025134	0.0049828	0.022666	0.019233	0.0026956	0.008449	0.0081777	0.0067246	0.0065885	0.018634	0.02911	0.02459	0.0018226
707.23	0.015107	0.014404	0.018559	0.012204	0.012254	0.0091291	0.014327	0.0088686	0.0018415	0.013085	0.028107	0.031829	0.023619	0.021764	0.027452	0.020665	0.019167	0.017657	0.017788	0.014559	0.0089384	0.019401	0.011392	0.025618	0.0055931	0.02189	0.018444	0.0038283	0.0072213	0.0082127	0.0079254	0.0066263	0.020924	0.031976	0.026416	0.0029821
708.23	0.016488	0.0076643	0.023767	0.013051	0.014533	0.010992	0.021103	0.0078301	0.0022637	0.012241	0.026138	0.026317	0.020805	0.019623	0.032875	0.016502	0.014619	0.023558	0.025609	0.013895	0.0071029	0.022145	0.012862	0.027457	0.0061243	0.022856	0.02273	0.0058049	0.010127	0.010378	0.010919	0.0087906	0.022999	0.034415	0.029461	0.002832
709.21	0.019542	0.0076404	0.024128	0.017322	0.022473	0.014626	0.024586	0.0099594	0.0037759	0.012346	0.029697	0.024367	0.018029	0.01551	0.025068	0.015661	0.016354	0.023189	0.023423	0.010966	0.0073791	0.023525	0.016804	0.031194	0.0092344	0.023436	0.026051	0.0078204	0.014122	0.012662	0.013505	0.012939	0.026189	0.037774	0.034493	0.0049591
710.21	0.024715	0.012093	0.029666	0.022859	0.022608	0.016565	0.028229	0.015873	0.0053735	0.014348	0.032989	0.025717	0.016745	0.015067	0.020496	0.013424	0.013263	0.021215	0.021628	0.0095524	0.0056109	0.023749	0.020364	0.031298	0.010924	0.026169	0.028497	0.0092765	0.016425	0.014037	0.015235	0.014312	0.028167	0.04002	0.037283	0.0069952
711.19	0.0367	0.021643	0.043156	0.028678	0.029061	0.026761	0.035366	0.027466	0.0099393	0.023422	0.042958	0.035383	0.019657	0.020951	0.020195	0.014795	0.01221	0.030062	0.023159	0.014333	0.0067688	0.028224	0.023503	0.036062	0.016475	0.031867	0.034092	0.012738	0.019742	0.020382	0.019387	0.020827	0.03275	0.045546	0.041718	0.011552
712.17	0.041716	0.028618	0.053788	0.034779	0.040394	0.038728	0.045666	0.038217	0.019177	0.025899	0.048234	0.039279	0.020751	0.02442	0.018442	0.013294	0.017107	0.035031	0.027268	0.016122	0.01206	0.031942	0.028104	0.038921	0.020676	0.037625	0.039143	0.016227	0.024473	0.026659	0.024207	0.026014	0.037382	0.049447	0.045317	0.015519
713.17	0.054617	0.041721	0.062631	0.042515	0.053072	0.048631	0.051678	0.053848	0.033256	0.039322	0.057306	0.054611	0.025713	0.023859	0.019629	0.018883	0.026159	0.034042	0.027627	0.020323	0.018561	0.038159	0.031963	0.044862	0.026671	0.044722	0.043613	0.023259	0.030241	0.032491	0.02927	0.033158	0.043161	0.056462	0.051525	0.023072
714.15	0.069942	0.059887	0.077487	0.052203	0.061728	0.06567	0.067401	0.069789	0.047644	0.051673	0.069833	0.066601	0.032777	0.029508	0.028699	0.027304	0.026396	0.040661	0.034194	0.030925	0.023049	0.045891	0.037102	0.052124	0.032991	0.051995	0.049171	0.031678	0.035392	0.040116	0.035752	0.039406	0.050056	0.063249	0.05814	0.030571
715.13	0.079751	0.07552	0.091431	0.063837	0.085446	0.082585	0.086204	0.085286	0.065131	0.065059	0.084259	0.083605	0.039152	0.033708	0.034699	0.036666	0.040195	0.047087	0.044717	0.038914	0.032119	0.05595	0.044792	0.062316	0.041737	0.060358	0.056875	0.041067	0.043565	0.049112	0.045153	0.04842	0.058376	0.070748	0.066682	0.040196
716.13	0.09696	0.093506	0.1134	0.077716	0.099916	0.10094	0.10483	0.096807	0.0806	0.077402	0.10629	0.10223	0.048225	0.03972	0.048284	0.047173	0.051286	0.055393	0.055025	0.045304	0.038158	0.064383	0.054606	0.069073	0.049866	0.067303	0.065777	0.050124	0.052001	0.057966	0.053949	0.055238	0.066615	0.077166	0.074303	0.048753
717.11	0.11898	0.11112	0.13136	0.090101	0.11767	0.11741	0.12137	0.1097	0.096029	0.08889	0.11987	0.12156	0.055605	0.049968	0.061581	0.057722	0.066249	0.064998	0.068844	0.053444	0.043897	0.073238	0.062594	0.07991	0.058072	0.074676	0.07409	0.059601	0.061554	0.064113	0.062701	0.063805	0.075972	0.085935	0.083157	0.058207
718.08	0.13808	0.12774	0.14808	0.10166	0.13629	0.13588	0.13724	0.12677	0.10805	0.10072	0.13238	0.14001	0.066898	0.06066	0.071436	0.062487	0.076553	0.075781	0.078648	0.061965	0.04832	0.080105	0.072203	0.088299	0.067231	0.082063	0.081666	0.064355	0.069539	0.073909	0.070779	0.07197	0.084116	0.093162	0.090939	0.067234
719.09	0.15465	0.14145	0.16633	0.11745	0.1599	0.15246	0.14694	0.14255	0.12325	0.11794	0.14936	0.15739	0.077219	0.070912	0.080005	0.071433	0.091016	0.084488	0.087673	0.06979	0.059208	0.092003	0.081431	0.095364	0.074079	0.089865	0.08978	0.071873	0.077876	0.081871	0.077299	0.081679	0.092573	0.10255	0.09838	0.075229
720.06	0.17576	0.15756	0.18499	0.13323	0.17374	0.16191	0.16177	0.1534	0.14012	0.13413	0.16616	0.17372	0.094078	0.079553	0.094172	0.082511	0.10128	0.092138	0.096609	0.076484	0.070044	0.099711	0.088989	0.10312	0.082035	0.096376	0.096654	0.078946	0.084957	0.088023	0.084861	0.08834	0.10151	0.11071	0.10572	0.082633
721.06	0.18659	0.16911	0.19458	0.14261	0.19226	0.173	0.17204	0.17275	0.15396	0.14803	0.17517	0.18484	0.10557	0.089444	0.10112	0.086984	0.11008	0.095243	0.10204	0.086873	0.079509	0.1078	0.093549	0.11115	0.089044	0.10264	0.10045	0.082653	0.092578	0.092973	0.090163	0.095418	0.10682	0.11782	0.11065	0.090062
722.04	0.19685	0.1826	0.20802	0.15605	0.20704	0.18788	0.18859	0.19562	0.16528	0.16395	0.18847	0.19685	0.11717	0.095469	0.10579	0.093629	0.11601	0.10548	0.10933	0.095345	0.085778	0.11313	0.10047	0.11625	0.095938	0.10811	0.10512	0.088111	0.098006	0.099223	0.094815	0.10128	0.10934	0.12265	0.11647	0.095891
723.02	0.20514	0.19637	0.21964	0.16717	0.21857	0.19893	0.20535	0.21029	0.18139	0.17354	0.20946	0.20854	0.12684	0.10851	0.11622	0.10417	0.12095	0.11518	0.11629	0.10362	0.093707	0.11965	0.10687	0.12254	0.10171	0.11407	0.11123	0.094746	0.10295	0.1044	0.1007	0.10648	0.11475	0.12783	0.12215	0.1012
724.02	0.21456	0.20856	0.23171	0.17577	0.22963	0.2075	0.22094	0.22221	0.19129	0.18682	0.22031	0.22563	0.13944	0.11667	0.12963	0.11195	0.13058	0.12432	0.12129	0.10779	0.099054	0.12127	0.11023	0.12676	0.10614	0.11724	0.11429	0.097149	0.1072	0.10736	0.10557	0.1086	0.11735	0.12855	0.1253	0.10583
724.99	0.21911	0.21308	0.23806	0.18147	0.24008	0.22535	0.23029	0.23674	0.19932	0.19446	0.2305	0.23458	0.14284	0.12487	0.13554	0.1156	0.13601	0.13743	0.12852	0.11458	0.10267	0.1247	0.11537	0.13004	0.10772	0.12057	0.11884	0.10059	0.1103	0.11242	0.10739	0.11173	0.11987	0.13064	0.1275	0.1077
725.97	0.22634	0.21901	0.24446	0.18773	0.24708	0.23575	0.24547	0.24166	0.20883	0.20857	0.23901	0.24573	0.14939	0.13195	0.14306	0.12298	0.14473	0.14854	0.1391	0.11591	0.10449	0.12436	0.11901	0.1316	0.10957	0.12295	0.12017	0.10429	0.11038	0.11503	0.11056	0.11292	0.12221	0.13189	0.12922	0.10948
726.97	0.23043	0.22414	0.24865	0.18873	0.25673	0.24278	0.25061	0.24313	0.22016	0.21801	0.25312	0.25546	0.15666	0.14285	0.15324	0.12633	0.14999	0.15247	0.14246	0.12015	0.11114	0.12547	0.11892	0.13387	0.10904	0.12505	0.12362	0.1052	0.11213	0.11852	0.11261	0.11513	0.12516	0.13329	0.13077	0.11083
727.95	0.23601	0.22873	0.24809	0.19014	0.26824	0.25023	0.25381	0.24624	0.22224	0.22526	0.25596	0.25753	0.15896	0.14638	0.14853	0.12984	0.15854	0.15551	0.14528	0.12102	0.1119	0.1239	0.11799	0.13169	0.10688	0.12337	0.12211	0.10473	0.11267	0.11937	0.11167	0.11419	0.12375	0.13179	0.12995	0.10998
728.92	0.23588	0.22912	0.24586	0.19014	0.26959	0.25404	0.25672	0.25013	0.23056	0.2266	0.2591	0.25934	0.16005	0.15487	0.14912	0.13488	0.15876	0.15623	0.15152	0.12279	0.11141	0.12289	0.11807	0.13081	0.10801	0.12425	0.12309	0.10691	0.11325	0.12054	0.11316	0.11417	0.12409	0.13097	0.1295	0.10855
729.92	0.23858	0.23237	0.24678	0.18798	0.26971	0.25244	0.25703	0.25031	0.23262	0.22733	0.25338	0.26148	0.16227	0.15538	0.1512	0.14089	0.16136	0.15159	0.15047	0.12146	0.11175	0.11986	0.1141	0.12875	0.10816	0.12296	0.12036	0.10557	0.11252	0.11894	0.11216	0.11304	0.12252	0.12965	0.12755	0.10802
730.9	0.23997	0.23048	0.24832	0.18699	0.27126	0.25129	0.25134	0.2545	0.23465	0.22608	0.25453	0.26226	0.16109	0.15441	0.15379	0.14071	0.16391	0.15024	0.14577	0.12259	0.1164	0.11823	0.11233	0.12547	0.10745	0.12169	0.1207	0.10382	0.11299	0.1184	0.11131	0.11187	0.12209	0.12938	0.12698	0.10572
731.87	0.24307	0.23343	0.25272	0.18607	0.26612	0.25219	0.2537	0.25574	0.23152	0.22952	0.2539	0.26462	0.16108	0.15283	0.15948	0.14455	0.1596	0.15183	0.14515	0.11754	0.11434	0.11581	0.11002	0.12349	0.10785	0.12031	0.11904	0.10305	0.11202	0.11567	0.11036	0.10853	0.12005	0.12719	0.12488	0.10419
732.87	0.24091	0.23605	0.25276	0.18454	0.26137	0.2503	0.25679	0.25581	0.23156	0.22662	0.25308	0.2642	0.16207	0.15137	0.16218	0.14325	0.15629	0.14989	0.14386	0.11714	0.11526	0.11331	0.10826	0.12251	0.10884	0.1213	0.11813	0.10428	0.11197	0.11396	0.11134	0.10812	0.11984	0.12597	0.12399	0.10337
733.85	0.24292	0.23787	0.25666	0.18223	0.26431	0.25418	0.25585	0.25519	0.22358	0.22619	0.25421	0.26026	0.16484	0.14539	0.16127	0.14269	0.16008	0.14992	0.13937	0.1191	0.11498	0.11074	0.10608	0.12087	0.10863	0.11885	0.11682	0.10172	0.1109	0.11207	0.10929	0.10633	0.11654	0.12561	0.1237	0.10171
734.83	0.23919	0.24082	0.25688	0.18033	0.26296	0.25635	0.25594	0.25346	0.22472	0.22626	0.25919	0.26322	0.15707	0.14353	0.1604	0.14115	0.15872	0.15081	0.13988	0.11597	0.11274	0.1063	0.10395	0.119	0.10469	0.11623	0.1152	0.099715	0.10855	0.1109	0.1089	0.10263	0.11457	0.1224	0.12241	0.09965
735.82	0.24104	0.24321	0.25203	0.17994	0.26588	0.25671	0.25758	0.25343	0.22292	0.22254	0.25765	0.26445	0.15467	0.14187	0.15228	0.14141	0.15436	0.15122	0.13787	0.1136	0.10552	0.10459	0.10128	0.11899	0.10302	0.11564	0.11253	0.099186	0.10844	0.1094	0.10723	0.10141	0.1111	0.1196	0.12163	0.099015
736.8	0.24184	0.24465	0.25074	0.17772	0.27335	0.25622	0.25531	0.25556	0.22152	0.21796	0.25232	0.26199	0.15407	0.14038	0.14734	0.13884	0.16065	0.14972	0.13667	0.11547	0.10396	0.10052	0.099023	0.11608	0.10117	0.11453	0.11036	0.098053	0.10833	0.10757	0.1058	0.10022	0.10938	0.11754	0.11906	0.096445
737.77	0.24186	0.24273	0.25753	0.17729	0.27368	0.25678	0.25366	0.2558	0.22199	0.22488	0.24733	0.26265	0.15308	0.13586	0.14776	0.13536	0.16079	0.15167	0.13592	0.11186	0.10184	0.099218	0.09584	0.11304	0.10043	0.11141	0.10877	0.094254	0.10656	0.10631	0.10394	0.097291	0.10658	0.11595	0.11588	0.093609
738.77	0.24205	0.24602	0.25926	0.17699	0.27174	0.25377	0.25322	0.25673	0.22617	0.22779	0.24609	0.26233	0.14892	0.13621	0.14679	0.13057	0.15193	0.15025	0.13595	0.1076	0.097892	0.096976	0.094035	0.11012	0.098395	0.1115	0.10788	0.093848	0.1048	0.10535	0.10244	0.096198	0.10591	0.11501	0.11332	0.090561
739.75	0.24954	0.25171	0.26464	0.17929	0.27529	0.2552	0.25756	0.26117	0.22048	0.22829	0.24692	0.26386	0.1545	0.1441	0.14587	0.12548	0.15089	0.1502	0.13381	0.11058	0.095016	0.09687	0.093453	0.10917	0.099768	0.11373	0.10951	0.093869	0.10621	0.10485	0.10262	0.098405	0.10399	0.11499	0.11278	0.09051
740.72	0.25047	0.25209	0.27039	0.18176	0.27276	0.258	0.2579	0.26095	0.2233	0.23102	0.24971	0.26468	0.15652	0.14208	0.14761	0.12626	0.15247	0.1485	0.13605	0.10827	0.096781	0.093944	0.092623	0.10899	0.099388	0.11336	0.10969	0.094585	0.10566	0.10398	0.10227	0.096591	0.10437	0.11354	0.11094	0.08771
741.7	0.25619	0.25475	0.27625	0.18725	0.27134	0.25902	0.26219	0.26332	0.22869	0.23164	0.25602	0.26619	0.15703	0.14207	0.1473	0.12893	0.15496	0.14496	0.137	0.10821	0.09627	0.095161	0.093995	0.10838	0.10052	0.11357	0.11046	0.095692	0.10666	0.10554	0.10269	0.095998	0.10437	0.1145	0.11214	0.087868
742.69	0.2596	0.25752	0.27334	0.19107	0.2768	0.26225	0.26391	0.26361	0.22962	0.22949	0.2568	0.26629	0.15376	0.14727	0.14596	0.13229	0.15733	0.14546	0.13723	0.10788	0.095173	0.096469	0.094068	0.10881	0.098274	0.11517	0.11083	0.097594	0.10815	0.1054	0.10178	0.097127	0.1043	0.1146	0.11122	0.086982
743.67	0.26562	0.25628	0.27142	0.19187	0.27829	0.26077	0.26441	0.26566	0.23261	0.22813	0.25506	0.26833	0.15395	0.14476	0.14466	0.1322	0.16265	0.1422	0.13576	0.10811	0.098379	0.096169	0.093428	0.10897	0.09815	0.11482	0.1094	0.096523	0.1086	0.1046	0.10226	0.096727	0.10544	0.11421	0.11236	0.087492
744.64	0.26821	0.25374	0.27178	0.1911	0.28108	0.25992	0.26198	0.26304	0.24276	0.22788	0.25734	0.27111	0.15773	0.1415	0.14568	0.13293	0.16652	0.14184	0.1362	0.10697	0.10294	0.095336	0.093359	0.10964	0.0997	0.11497	0.10906	0.097202	0.10964	0.1048	0.10148	0.094975	0.10736	0.11434	0.11327	0.087736
745.64	0.26628	0.2611	0.26773	0.18924	0.28599	0.25835	0.26427	0.26225	0.24124	0.22525	0.25351	0.27305	0.15178	0.14773	0.14703	0.13169	0.16534	0.13964	0.13478	0.10493	0.10148	0.096374	0.093037	0.11015	0.099553	0.11622	0.10909	0.097488	0.11047	0.10556	0.10199	0.095416	0.10728	0.11505	0.1127	0.08829
746.61	0.26081	0.26237	0.2632	0.18842	0.28504	0.25842	0.26195	0.26394	0.23968	0.22841	0.2526	0.27578	0.15438	0.15095	0.14833	0.13344	0.16159	0.14257	0.13336	0.10551	0.10321	0.098771	0.093953	0.11183	0.10019	0.11697	0.11106	0.09939	0.1114	0.10697	0.10208	0.097568	0.10879	0.11533	0.11339	0.088825
747.59	0.2588	0.26364	0.26554	0.1886	0.28149	0.26006	0.26699	0.26843	0.24269	0.23022	0.25757	0.27524	0.15726	0.14922	0.15213	0.13818	0.15775	0.13998	0.13664	0.10955	0.10786	0.099194	0.095866	0.11298	0.10372	0.11841	0.11426	0.10217	0.11344	0.11024	0.10575	0.099009	0.11173	0.11816	0.11645	0.090613
748.58	0.25734	0.2656	0.26555	0.18998	0.28372	0.26275	0.26992	0.27028	0.24221	0.22996	0.26354	0.27619	0.15961	0.1536	0.15351	0.14517	0.16356	0.14667	0.13686	0.11056	0.10872	0.099477	0.096675	0.11493	0.1047	0.12095	0.1169	0.10505	0.1162	0.11268	0.10632	0.099178	0.11173	0.11919	0.11748	0.09248
749.56	0.25613	0.26714	0.26196	0.19296	0.28537	0.26619	0.27478	0.2748	0.24312	0.23603	0.26655	0.27216	0.15889	0.15255	0.15231	0.15561	0.16766	0.15125	0.13855	0.1128	0.10901	0.10339	0.0986	0.11742	0.1064	0.12133	0.11893	0.10919	0.11876	0.11612	0.10992	0.10189	0.11333	0.12263	0.11998	0.093373
750.53	0.25894	0.26329	0.26002	0.1927	0.28258	0.27004	0.27486	0.27338	0.24538	0.23508	0.2669	0.27161	0.16843	0.14976	0.15137	0.1576	0.17209	0.15697	0.13949	0.11728	0.11308	0.10403	0.099348	0.12046	0.10951	0.12244	0.11997	0.11167	0.12051	0.11903	0.11171	0.1032	0.11654	0.12447	0.12213	0.096381
751.51	0.26286	0.26535	0.25903	0.19087	0.28804	0.26884	0.2784	0.27547	0.24607	0.23248	0.26534	0.2695	0.16955	0.14875	0.1517	0.15564	0.17639	0.15324	0.14154	0.11975	0.11372	0.10239	0.098712	0.12137	0.11023	0.12401	0.11954	0.11101	0.12017	0.11934	0.11297	0.10263	0.11797	0.12418	0.12274	0.097065
752.5	0.26547	0.26526	0.26201	0.18645	0.28959	0.26807	0.27324	0.27623	0.24378	0.23151	0.26231	0.27343	0.17201	0.14999	0.15652	0.14716	0.17903	0.15546	0.14154	0.12106	0.1154	0.10144	0.099565	0.12382	0.11023	0.12591	0.12109	0.11009	0.12117	0.1194	0.11305	0.104	0.11866	0.1242	0.12334	0.098445
753.48	0.26723	0.26326	0.26281	0.18695	0.28868	0.26675	0.27813	0.27713	0.24407	0.23633	0.26177	0.27339	0.1775	0.1526	0.16183	0.1466	0.17655	0.1553	0.14781	0.12348	0.11597	0.10477	0.10274	0.12696	0.11238	0.12715	0.12463	0.11201	0.123	0.12022	0.11664	0.1081	0.12165	0.12625	0.12581	0.099341
754.45	0.26477	0.2598	0.26757	0.18691	0.28862	0.26675	0.27651	0.27379	0.23951	0.23299	0.26148	0.27259	0.17575	0.15223	0.16589	0.14345	0.1722	0.15451	0.15222	0.12241	0.11516	0.10308	0.10359	0.12578	0.11199	0.1272	0.12417	0.11052	0.12326	0.12002	0.11654	0.10801	0.12208	0.12512	0.12572	0.098228
755.44	0.26487	0.2553	0.28007	0.18915	0.29303	0.27037	0.28039	0.27863	0.24319	0.24025	0.26743	0.27676	0.17525	0.15686	0.1738	0.14406	0.17595	0.15576	0.15585	0.12398	0.11743	0.10517	0.10599	0.12504	0.11216	0.12743	0.1266	0.11099	0.12434	0.12084	0.11808	0.10981	0.12227	0.12603	0.12677	0.098251
756.42	0.26303	0.25361	0.27965	0.19206	0.29299	0.27378	0.28138	0.27598	0.24058	0.24626	0.27204	0.28198	0.17462	0.16083	0.17346	0.14915	0.1782	0.16178	0.15902	0.12526	0.11971	0.10822	0.10798	0.12591	0.11279	0.12857	0.12686	0.11137	0.12654	0.12121	0.11941	0.11155	0.12218	0.12871	0.1282	0.099364
757.39	0.26588	0.25396	0.27472	0.19609	0.2969	0.27603	0.28571	0.27831	0.24182	0.24895	0.27758	0.28496	0.17803	0.16606	0.17084	0.15764	0.18233	0.16656	0.16295	0.12614	0.11897	0.10923	0.10801	0.12556	0.11358	0.12829	0.12492	0.11264	0.12591	0.12093	0.12038	0.11072	0.12205	0.12798	0.1281	0.098913
758.36	0.26667	0.25827	0.27781	0.19634	0.30359	0.2785	0.2839	0.27833	0.24562	0.24542	0.27652	0.28937	0.1801	0.16718	0.17256	0.15968	0.18632	0.16647	0.16231	0.12725	0.1217	0.10695	0.10615	0.12457	0.11253	0.12828	0.1227	0.11019	0.12406	0.12104	0.11975	0.11012	0.12112	0.12678	0.12685	0.09817
759.36	0.26782	0.25818	0.27717	0.19909	0.30161	0.27824	0.28837	0.28267	0.24667	0.24801	0.27802	0.2963	0.18217	0.1683	0.17433	0.15959	0.1894	0.16536	0.16282	0.12979	0.12657	0.10861	0.10708	0.12592	0.11334	0.12966	0.12328	0.11105	0.1242	0.12035	0.12032	0.11189	0.12125	0.12726	0.12853	0.10075
760.33	0.26696	0.26651	0.27031	0.19882	0.29992	0.27204	0.28782	0.28532	0.24505	0.24771	0.28217	0.29788	0.18221	0.17078	0.17244	0.16114	0.18915	0.16472	0.16266	0.13084	0.12742	0.10812	0.10539	0.12572	0.11088	0.12847	0.1213	0.10832	0.12178	0.11771	0.11956	0.11003	0.12017	0.12572	0.12782	0.10027
761.3	0.26841	0.26261	0.27137	0.20153	0.29768	0.2737	0.28407	0.28661	0.24771	0.24749	0.28066	0.29736	0.18609	0.17222	0.17826	0.16502	0.18998	0.16483	0.16169	0.13184	0.12842	0.10782	0.1055	0.12585	0.1118	0.12838	0.12162	0.10943	0.12061	0.1187	0.11892	0.10996	0.11947	0.12526	0.12751	0.09926
762.27	0.26594	0.26383	0.27371	0.20026	0.29992	0.27475	0.28071	0.28212	0.25124	0.24882	0.27984	0.29643	0.18439	0.16999	0.18147	0.16201	0.19566	0.15894	0.15817	0.13053	0.13096	0.1069	0.10424	0.12538	0.10954	0.12652	0.12057	0.10768	0.12098	0.11761	0.11618	0.10753	0.11808	0.12459	0.12794	0.098573
763.27	0.26208	0.25933	0.26863	0.19841	0.29274	0.27495	0.27521	0.28463	0.24878	0.24864	0.28292	0.29571	0.18026	0.17053	0.17837	0.16067	0.19578	0.16112	0.15396	0.12935	0.13076	0.10673	0.10446	0.12489	0.10972	0.1251	0.11898	0.10877	0.11975	0.11817	0.11334	0.10551	0.11601	0.12302	0.12693	0.097596
764.24	0.26101	0.25959	0.2664	0.19257	0.28913	0.26733	0.26773	0.2836	0.244	0.24518	0.28116	0.29379	0.18534	0.17507	0.17717	0.15831	0.18965	0.16001	0.14825	0.12842	0.12813	0.10623	0.10088	0.12172	0.10703	0.1232	0.11553	0.10516	0.11606	0.11551	0.10841	0.10145	0.11274	0.12061	0.12354	0.093775
765.21	0.25789	0.25455	0.26041	0.19265	0.28565	0.26676	0.26974	0.28183	0.23883	0.24012	0.27773	0.29197	0.18068	0.17316	0.17278	0.16136	0.19084	0.16	0.15048	0.12925	0.12364	0.1037	0.098223	0.11887	0.10589	0.12147	0.11285	0.10415	0.11442	0.11357	0.10633	0.10145	0.1104	0.11788	0.12136	0.092104
766.18	0.25547	0.24824	0.25817	0.18645	0.28236	0.25852	0.27406	0.28432	0.24129	0.23419	0.27313	0.28815	0.18066	0.16428	0.16951	0.156	0.19027	0.15795	0.14941	0.1294	0.12152	0.098922	0.093279	0.11432	0.10214	0.11608	0.11021	0.10014	0.10989	0.10801	0.104	0.098409	0.10709	0.11454	0.11675	0.088746
767.18	0.24868	0.2397	0.25386	0.18609	0.27479	0.25052	0.27663	0.28561	0.23659	0.22989	0.27185	0.28512	0.17882	0.15724	0.16391	0.15363	0.18318	0.15911	0.15067	0.13202	0.11691	0.09602	0.089902	0.1093	0.099289	0.11332	0.10566	0.096234	0.10457	0.10358	0.10114	0.096567	0.10375	0.11009	0.11288	0.085005
768.15	0.2439	0.23874	0.25229	0.18268	0.27107	0.24771	0.27773	0.27976	0.23109	0.22598	0.2649	0.28178	0.17754	0.15275	0.16087	0.15101	0.17716	0.1549	0.15298	0.13243	0.11261	0.092513	0.085688	0.10484	0.095035	0.10924	0.10168	0.090832	0.10055	0.09895	0.098557	0.093146	0.10016	0.10704	0.10789	0.081751
769.12	0.23868	0.22965	0.24666	0.18175	0.26876	0.25023	0.27631	0.27541	0.22499	0.22552	0.2603	0.27399	0.16975	0.14266	0.15871	0.15118	0.18034	0.1561	0.15272	0.13047	0.10702	0.087883	0.081902	0.10112	0.091115	0.10419	0.097791	0.087642	0.097825	0.096309	0.096117	0.089549	0.0982	0.10272	0.10352	0.07894
770.09	0.23511	0.22594	0.24826	0.17564	0.26392	0.24793	0.26867	0.26968	0.22425	0.22195	0.25635	0.26992	0.17351	0.13804	0.16176	0.14519	0.17261	0.15353	0.14594	0.12417	0.10674	0.085055	0.078922	0.096658	0.087276	0.10091	0.094266	0.083172	0.093025	0.093479	0.09122	0.084441	0.094074	0.098962	0.099351	0.07399
771.09	0.23203	0.23089	0.24539	0.17126	0.25797	0.24673	0.25716	0.25796	0.21739	0.21522	0.25173	0.2655	0.16927	0.14156	0.15515	0.13867	0.16429	0.15363	0.14061	0.11638	0.1032	0.081361	0.074111	0.092188	0.082963	0.09744	0.089795	0.077565	0.089362	0.090542	0.084023	0.079439	0.089134	0.092327	0.094958	0.069725
772.06	0.22641	0.22987	0.24103	0.16582	0.25469	0.24366	0.25111	0.24953	0.20659	0.21242	0.24392	0.26011	0.16579	0.14455	0.15745	0.1378	0.164	0.14573	0.13622	0.10924	0.098198	0.079645	0.069511	0.090194	0.079646	0.09294	0.087513	0.07543	0.086946	0.08758	0.079995	0.076394	0.0851	0.090339	0.091558	0.06561
773.03	0.2203	0.22287	0.23857	0.16252	0.25202	0.23269	0.24613	0.24304	0.202	0.21047	0.24049	0.25133	0.16235	0.14029	0.15681	0.13328	0.16034	0.1385	0.13256	0.10373	0.096882	0.075887	0.064662	0.084518	0.074588	0.089118	0.083785	0.071091	0.082562	0.081862	0.075571	0.071346	0.081102	0.085495	0.086742	0.060301
774	0.2163	0.22441	0.2313	0.15979	0.24371	0.22204	0.24196	0.23935	0.20133	0.20425	0.23519	0.24768	0.15903	0.14026	0.14903	0.13192	0.15302	0.13189	0.12905	0.1019	0.095843	0.071278	0.062557	0.082133	0.071367	0.085739	0.080853	0.06913	0.077328	0.076304	0.071929	0.067907	0.076162	0.082101	0.082987	0.055557
774.99	0.21211	0.2208	0.22742	0.15723	0.23988	0.21296	0.23594	0.23791	0.19297	0.19889	0.23308	0.23866	0.14839	0.13842	0.14294	0.1271	0.14926	0.12818	0.1275	0.10057	0.090312	0.067225	0.06077	0.07873	0.068121	0.081628	0.077066	0.066077	0.0751	0.071645	0.069642	0.064468	0.072196	0.079172	0.080979	0.051266
775.96	0.20282	0.21578	0.21932	0.15461	0.23521	0.20238	0.22942	0.23395	0.18684	0.1934	0.22932	0.23219	0.1392	0.13448	0.1383	0.12478	0.14576	0.11816	0.12137	0.097665	0.088291	0.064524	0.05897	0.077009	0.063974	0.079575	0.072219	0.065438	0.073035	0.067581	0.067415	0.060269	0.07051	0.076824	0.077802	0.047984
776.93	0.20164	0.2086	0.22219	0.15183	0.22965	0.19808	0.22112	0.2292	0.18345	0.18907	0.2256	0.22963	0.13744	0.12763	0.12947	0.12066	0.142	0.12002	0.11767	0.094301	0.088214	0.062036	0.057769	0.074923	0.061799	0.077501	0.069939	0.06279	0.070136	0.065307	0.064875	0.056676	0.068322	0.073664	0.074002	0.046223
777.9	0.1962	0.20655	0.2183	0.14928	0.22415	0.19898	0.21747	0.22774	0.18203	0.18455	0.21997	0.23072	0.1322	0.12389	0.124	0.11846	0.13845	0.1216	0.11399	0.088026	0.086784	0.062562	0.055171	0.073949	0.058482	0.074396	0.06761	0.060404	0.067572	0.063275	0.062744	0.054918	0.066579	0.072373	0.070919	0.04475
778.89	0.19072	0.2054	0.21652	0.14546	0.22702	0.19773	0.21282	0.22156	0.17876	0.17956	0.21589	0.22484	0.1274	0.12236	0.11943	0.11044	0.13913	0.11961	0.11115	0.081983	0.08249	0.062239	0.051869	0.070735	0.055093	0.072971	0.064176	0.056522	0.067354	0.061533	0.059692	0.053279	0.064961	0.070697	0.068001	0.043021
779.86	0.18844	0.20612	0.21284	0.14105	0.22439	0.196	0.20516	0.21701	0.17628	0.17845	0.20454	0.22358	0.12898	0.11885	0.11556	0.10893	0.13869	0.11582	0.10588	0.078818	0.082212	0.062056	0.049363	0.069795	0.053983	0.071969	0.062428	0.053675	0.065563	0.059113	0.055769	0.050225	0.063171	0.069509	0.065106	0.041987
780.83	0.18933	0.20012	0.21056	0.13833	0.22253	0.19741	0.20729	0.20976	0.16969	0.18122	0.20245	0.2199	0.1324	0.1145	0.11294	0.10238	0.13684	0.11963	0.1099	0.074318	0.077783	0.061789	0.04881	0.068539	0.054108	0.0705	0.062768	0.051521	0.064199	0.058868	0.05567	0.048752	0.061521	0.06988	0.064433	0.041872
781.8	0.18882	0.20141	0.20227	0.13615	0.21242	0.19522	0.20661	0.20541	0.16947	0.17311	0.1933	0.21379	0.12888	0.10974	0.10878	0.099098	0.12462	0.11533	0.10675	0.068011	0.076018	0.056961	0.045917	0.065597	0.051419	0.069657	0.061122	0.050365	0.06151	0.058011	0.054285	0.047014	0.060761	0.0681	0.062046	0.040581
782.8	0.19021	0.19486	0.19894	0.13034	0.20463	0.19138	0.19791	0.19516	0.16069	0.17193	0.18668	0.20868	0.12705	0.10357	0.10502	0.093642	0.12242	0.11329	0.10341	0.063332	0.070714	0.05541	0.044948	0.06474	0.052205	0.068321	0.060216	0.049817	0.060431	0.057235	0.051642	0.045226	0.059004	0.067282	0.062255	0.040589
783.77	0.19047	0.18688	0.19768	0.12798	0.19434	0.19023	0.19175	0.19353	0.15478	0.16821	0.18022	0.20625	0.12667	0.097438	0.10666	0.090317	0.11626	0.1129	0.10307	0.064	0.067825	0.055541	0.044708	0.065897	0.052968	0.068118	0.060963	0.050914	0.058901	0.05752	0.052409	0.044874	0.058954	0.067197	0.062771	0.04048
784.73	0.18474	0.1848	0.19232	0.12801	0.19102	0.18706	0.1904	0.18952	0.15599	0.16177	0.17951	0.19862	0.11869	0.094405	0.1002	0.087562	0.11364	0.10898	0.10396	0.064057	0.068671	0.054338	0.043897	0.065726	0.052127	0.068153	0.062073	0.052298	0.059705	0.059138	0.052534	0.047131	0.060714	0.066913	0.063877	0.040428
785.7	0.18383	0.18188	0.19259	0.12576	0.18868	0.18836	0.18632	0.19096	0.15475	0.15843	0.17672	0.19583	0.11281	0.090364	0.1	0.088043	0.11222	0.10624	0.097471	0.066148	0.071118	0.055423	0.043815	0.066882	0.051785	0.068257	0.06283	0.054096	0.060533	0.060554	0.053553	0.050098	0.061648	0.067128	0.064864	0.040758
786.67	0.18065	0.17742	0.19149	0.12555	0.1911	0.18216	0.18405	0.19275	0.15372	0.16018	0.17932	0.19422	0.11019	0.09188	0.1015	0.085446	0.11508	0.10302	0.097691	0.070447	0.069745	0.059906	0.047116	0.068582	0.054052	0.067537	0.065307	0.054789	0.061935	0.060462	0.055163	0.052542	0.062696	0.069597	0.068153	0.043431
787.66	0.17769	0.18112	0.19282	0.12988	0.19724	0.18071	0.18716	0.19651	0.15645	0.15941	0.18382	0.19397	0.10515	0.096175	0.10345	0.08752	0.11598	0.10047	0.099736	0.073233	0.069945	0.061616	0.051213	0.072367	0.055809	0.07155	0.068639	0.058805	0.066193	0.063278	0.058503	0.055874	0.066471	0.072681	0.071796	0.045245
788.63	0.18023	0.18714	0.19453	0.13311	0.19919	0.17914	0.19129	0.19648	0.15664	0.16011	0.18406	0.19371	0.106	0.1016	0.10328	0.092996	0.12029	0.10054	0.10283	0.075379	0.073149	0.063707	0.055283	0.074825	0.059237	0.075815	0.072415	0.06374	0.071673	0.066935	0.062555	0.05892	0.070051	0.076601	0.075851	0.049727
789.6	0.18653	0.18603	0.20286	0.13605	0.20319	0.18219	0.19197	0.19843	0.15407	0.16641	0.1828	0.19459	0.111	0.10407	0.11334	0.094941	0.12393	0.10281	0.10522	0.07828	0.071944	0.068277	0.059285	0.078881	0.063045	0.079781	0.078469	0.069308	0.076741	0.070262	0.067066	0.062558	0.074374	0.08174	0.079775	0.054347
790.57	0.18798	0.18669	0.20567	0.13967	0.20193	0.18375	0.19654	0.19843	0.15701	0.16607	0.18449	0.1981	0.11567	0.10667	0.11511	0.09639	0.12657	0.10605	0.11505	0.079028	0.071497	0.073333	0.0646	0.082771	0.066934	0.085061	0.084374	0.074196	0.081522	0.074477	0.07172	0.066171	0.08053	0.088516	0.085718	0.060254
791.54	0.19543	0.19315	0.20778	0.14256	0.20317	0.1928	0.19851	0.19887	0.15954	0.17154	0.19025	0.20373	0.12086	0.11329	0.11808	0.10038	0.12946	0.11533	0.12146	0.083235	0.077845	0.079031	0.070816	0.089812	0.07379	0.092182	0.089994	0.08067	0.088148	0.081763	0.077426	0.072013	0.08625	0.094536	0.092747	0.065371
792.53	0.20405	0.20147	0.21726	0.14612	0.20666	0.20148	0.20641	0.20692	0.16692	0.17425	0.19441	0.20617	0.13069	0.11971	0.12515	0.10227	0.13292	0.12394	0.12843	0.090928	0.086299	0.086704	0.07861	0.096058	0.08278	0.099073	0.099819	0.088374	0.096383	0.090556	0.085223	0.080464	0.095201	0.10228	0.10059	0.073946
793.5	0.20955	0.20942	0.22516	0.15039	0.21351	0.20778	0.21269	0.21351	0.175	0.17716	0.20317	0.21174	0.1343	0.12593	0.1316	0.10634	0.13813	0.13223	0.13588	0.099143	0.092085	0.095037	0.086191	0.10359	0.090475	0.10743	0.11008	0.095917	0.10323	0.097641	0.093793	0.090112	0.10415	0.10987	0.10828	0.081045
794.47	0.22278	0.22006	0.23069	0.15544	0.21761	0.21306	0.22518	0.21988	0.1811	0.18249	0.20838	0.21959	0.14626	0.13472	0.13692	0.11491	0.14158	0.14002	0.14581	0.10448	0.1029	0.10491	0.094926	0.11253	0.10242	0.11836	0.11962	0.10638	0.11255	0.10839	0.10506	0.10061	0.11414	0.12034	0.11846	0.091404
795.43	0.23363	0.23143	0.2414	0.16275	0.22974	0.21842	0.2314	0.22941	0.18956	0.18932	0.21416	0.22418	0.15337	0.14709	0.14779	0.12664	0.15456	0.14498	0.15415	0.11467	0.11362	0.11323	0.10634	0.12404	0.1152	0.13051	0.13127	0.119	0.1252	0.12002	0.11701	0.1129	0.12528	0.13	0.1298	0.1027
796.4	0.24458	0.24094	0.25148	0.17345	0.24261	0.22447	0.24306	0.23792	0.20134	0.19606	0.22175	0.23122	0.16544	0.15733	0.15949	0.14021	0.17061	0.15652	0.16408	0.12555	0.12514	0.12499	0.12034	0.13674	0.12961	0.14552	0.14526	0.13403	0.1412	0.13327	0.1311	0.12781	0.14039	0.14427	0.14329	0.11668
797.39	0.25813	0.25127	0.25937	0.18452	0.25317	0.23192	0.25063	0.24392	0.20769	0.20733	0.23146	0.23918	0.18018	0.16785	0.16649	0.15783	0.18757	0.16649	0.1779	0.13972	0.13752	0.14012	0.13405	0.15161	0.14457	0.16041	0.15848	0.14979	0.15505	0.14798	0.14733	0.14304	0.15465	0.15883	0.1596	0.13205
798.36	0.27428	0.26504	0.27019	0.19706	0.26582	0.23972	0.2635	0.25233	0.22095	0.21988	0.24387	0.25207	0.20027	0.18026	0.18345	0.17435	0.20216	0.1765	0.19021	0.15095	0.15487	0.15715	0.15021	0.16863	0.1623	0.17555	0.17402	0.1662	0.17141	0.1649	0.16417	0.15891	0.17074	0.17571	0.17732	0.1499
799.33	0.28342	0.27905	0.28577	0.2108	0.28262	0.25329	0.27287	0.26302	0.23053	0.22876	0.25719	0.26416	0.21068	0.19951	0.20139	0.18577	0.2197	0.19395	0.20435	0.16817	0.16997	0.1755	0.1701	0.18811	0.17972	0.19386	0.19179	0.18313	0.18785	0.18363	0.18075	0.17661	0.18763	0.19378	0.19656	0.16809
800.29	0.29773	0.29562	0.2998	0.22617	0.2948	0.26744	0.28845	0.27719	0.24316	0.24359	0.27343	0.28478	0.23076	0.21502	0.22161	0.20445	0.23361	0.21599	0.2249	0.18969	0.18993	0.19771	0.1891	0.20807	0.20043	0.21331	0.21019	0.20032	0.20457	0.20324	0.20069	0.19702	0.20805	0.21492	0.2171	0.18853
801.26	0.31126	0.30858	0.31745	0.23943	0.30567	0.27959	0.30578	0.29695	0.25552	0.2607	0.28896	0.30152	0.2481	0.23463	0.24398	0.22404	0.24939	0.2301	0.24826	0.21193	0.20809	0.21911	0.20636	0.22857	0.21847	0.23141	0.22849	0.21952	0.221	0.22241	0.22	0.21485	0.22701	0.23506	0.23707	0.20781
802.23	0.32624	0.32615	0.33119	0.25798	0.32445	0.30164	0.32743	0.31732	0.27632	0.27707	0.30745	0.32165	0.26882	0.25597	0.27233	0.24529	0.27541	0.25296	0.27207	0.23472	0.23103	0.24122	0.22746	0.24797	0.23785	0.25149	0.24785	0.23885	0.24189	0.24124	0.24113	0.23412	0.24633	0.25549	0.25786	0.22747
803.22	0.33673	0.33802	0.34609	0.27239	0.34319	0.31817	0.34126	0.33398	0.28872	0.29951	0.32606	0.34115	0.28647	0.27667	0.29523	0.26622	0.30008	0.27354	0.29245	0.2551	0.2502	0.26172	0.24727	0.2659	0.25449	0.26851	0.26301	0.25534	0.25965	0.25883	0.25708	0.25233	0.26429	0.27336	0.27615	0.24637
804.18	0.35449	0.35014	0.35921	0.28957	0.35594	0.33779	0.35973	0.3546	0.30994	0.31967	0.35033	0.36043	0.31187	0.29369	0.31796	0.29334	0.32093	0.29545	0.31146	0.27388	0.27375	0.28085	0.26605	0.2821	0.27264	0.28486	0.27879	0.27239	0.2759	0.27535	0.27534	0.26991	0.28236	0.28856	0.29322	0.26259
805.15	0.36766	0.36905	0.37393	0.30809	0.37335	0.35382	0.3775	0.36984	0.32727	0.339	0.36801	0.37543	0.33286	0.31994	0.34247	0.31467	0.34797	0.31473	0.33007	0.29141	0.29348	0.2997	0.28195	0.29789	0.28725	0.29947	0.29335	0.28732	0.29177	0.29039	0.28948	0.2853	0.29585	0.30265	0.30875	0.27788
806.12	0.3857	0.38448	0.39056	0.32797	0.39614	0.37573	0.39316	0.38649	0.34871	0.35841	0.38294	0.39329	0.35493	0.34244	0.3664	0.3367	0.37924	0.33778	0.34889	0.31193	0.31638	0.31775	0.29684	0.3116	0.30205	0.31266	0.30667	0.29957	0.30531	0.3053	0.30488	0.30123	0.30918	0.31505	0.32095	0.29243
807.08	0.39967	0.39414	0.39894	0.34163	0.41141	0.38801	0.40578	0.40185	0.36354	0.37704	0.39777	0.41149	0.37483	0.36599	0.38228	0.35347	0.39488	0.35827	0.36363	0.32579	0.33401	0.33001	0.3073	0.32228	0.31225	0.32307	0.31591	0.30914	0.31335	0.31783	0.31362	0.3117	0.31842	0.32541	0.32871	0.30128
808.07	0.41003	0.39956	0.40906	0.35598	0.42334	0.41048	0.4227	0.42178	0.38457	0.39231	0.41123	0.42498	0.39249	0.38506	0.39993	0.3688	0.41595	0.37864	0.38212	0.34303	0.3546	0.34076	0.31737	0.33267	0.32347	0.33311	0.32725	0.31786	0.32223	0.33038	0.32322	0.32198	0.32745	0.33547	0.33712	0.30881
809.04	0.4101	0.40352	0.41275	0.36773	0.43934	0.42363	0.43896	0.43656	0.40285	0.41075	0.42255	0.4437	0.40753	0.40223	0.41688	0.38229	0.43674	0.39489	0.39709	0.36029	0.36761	0.35162	0.32316	0.33944	0.32972	0.3366	0.33499	0.32192	0.32997	0.33661	0.32881	0.32787	0.3332	0.34356	0.34153	0.31646
810	0.4127	0.40039	0.41681	0.37894	0.44975	0.44016	0.45057	0.45142	0.41727	0.42751	0.43626	0.45823	0.42257	0.41287	0.43374	0.40163	0.44886	0.41377	0.41026	0.37612	0.38133	0.35835	0.32974	0.34415	0.33415	0.33798	0.33889	0.32648	0.33309	0.34094	0.33243	0.33035	0.33643	0.34633	0.34353	0.3193
810.97	0.40292	0.39749	0.41005	0.3833	0.45896	0.44512	0.45472	0.46173	0.42427	0.43654	0.44629	0.46698	0.42944	0.41935	0.43956	0.41072	0.45578	0.42084	0.41681	0.38082	0.38734	0.3618	0.33278	0.34522	0.33438	0.33727	0.33944	0.32581	0.33481	0.34013	0.33091	0.32899	0.3368	0.3459	0.3435	0.31842
811.93	0.39425	0.3894	0.41149	0.38649	0.46237	0.44604	0.4603	0.46631	0.42798	0.44492	0.4507	0.47114	0.43522	0.42096	0.45027	0.42001	0.46427	0.42674	0.42427	0.38554	0.38785	0.36051	0.3297	0.34234	0.3314	0.33083	0.3355	0.32223	0.33256	0.334	0.32782	0.32478	0.3331	0.34027	0.33868	0.31435
812.9	0.38853	0.38061	0.40258	0.38618	0.46418	0.4439	0.45902	0.46494	0.42636	0.44718	0.44988	0.47729	0.44079	0.41866	0.45575	0.42696	0.46552	0.42938	0.422	0.38541	0.38583	0.35878	0.32456	0.33709	0.32554	0.32376	0.32879	0.31695	0.32686	0.32649	0.32201	0.31633	0.32642	0.33318	0.33068	0.30795
813.87	0.38373	0.37501	0.39478	0.38107	0.45778	0.43983	0.45427	0.46268	0.42077	0.44511	0.44641	0.4733	0.44454	0.41591	0.45256	0.42685	0.46507	0.42724	0.42557	0.38362	0.38257	0.35187	0.31736	0.32973	0.31538	0.31592	0.31585	0.3087	0.3168	0.31725	0.3135	0.30613	0.31772	0.32144	0.31977	0.29715
814.85	0.3721	0.36766	0.38577	0.3713	0.45428	0.43159	0.44977	0.46205	0.41486	0.43722	0.43651	0.46517	0.43654	0.41138	0.4458	0.41825	0.46369	0.41999	0.41904	0.37517	0.37656	0.33894	0.30295	0.31762	0.30273	0.30681	0.30358	0.29532	0.30644	0.30607	0.30169	0.29369	0.30724	0.30797	0.30573	0.28364
815.82	0.36219	0.35541	0.37552	0.35866	0.44204	0.4273	0.4439	0.4526	0.40336	0.42755	0.42643	0.45814	0.42979	0.40173	0.43604	0.40927	0.45698	0.41639	0.41089	0.36687	0.36721	0.32363	0.28834	0.30251	0.28874	0.29238	0.28983	0.28097	0.29103	0.29355	0.28791	0.27942	0.29288	0.29229	0.29055	0.26792
816.78	0.34821	0.34868	0.36252	0.34206	0.42745	0.41906	0.43058	0.44186	0.39286	0.41487	0.41896	0.44806	0.41709	0.39454	0.42757	0.39615	0.44345	0.40389	0.39548	0.35563	0.35642	0.31062	0.27644	0.28872	0.27377	0.28013	0.27545	0.26614	0.27716	0.27977	0.27184	0.26515	0.27767	0.27732	0.27511	0.25374
817.75	0.33142	0.33758	0.34948	0.32472	0.40681	0.40287	0.41828	0.43112	0.38056	0.39859	0.4032	0.43136	0.39785	0.38432	0.40943	0.37729	0.42242	0.39064	0.38249	0.34162	0.34273	0.29066	0.25868	0.2721	0.25615	0.26465	0.25793	0.24872	0.26003	0.26301	0.25511	0.2492	0.25939	0.25854	0.25722	0.23634
818.71	0.31515	0.32332	0.33743	0.30873	0.39241	0.38373	0.40465	0.41376	0.36646	0.38213	0.3882	0.41744	0.37247	0.36967	0.39427	0.35854	0.40525	0.37351	0.36024	0.32561	0.32966	0.27194	0.23904	0.25325	0.23819	0.24759	0.24225	0.23231	0.2436	0.24401	0.23837	0.23153	0.24252	0.24222	0.23907	0.21896
819.68	0.29996	0.30524	0.32152	0.28893	0.3689	0.36431	0.38375	0.39429	0.35211	0.36809	0.37372	0.39999	0.35387	0.35058	0.37384	0.33622	0.37918	0.35241	0.34	0.3073	0.31019	0.25208	0.22254	0.23471	0.21993	0.22694	0.22316	0.2141	0.2245	0.22401	0.21916	0.21301	0.22374	0.22419	0.22041	0.2001
820.64	0.28711	0.2894	0.31079	0.27324	0.348	0.34541	0.36259	0.37375	0.33438	0.34955	0.35866	0.37888	0.33268	0.32903	0.35125	0.32059	0.34804	0.331	0.31807	0.28843	0.28894	0.23214	0.2043	0.21743	0.20012	0.2086	0.20406	0.19677	0.20684	0.20387	0.19926	0.19376	0.20523	0.20651	0.20175	0.18226
821.63	0.27638	0.27268	0.29993	0.25599	0.32916	0.32392	0.34393	0.35145	0.31237	0.32946	0.33713	0.36177	0.31036	0.30465	0.32567	0.29716	0.32645	0.30873	0.29509	0.26579	0.26775	0.20903	0.18338	0.20014	0.18109	0.19037	0.18594	0.17729	0.18729	0.18429	0.17933	0.17316	0.18655	0.18743	0.18349	0.16411
822.59	0.2697	0.26061	0.29512	0.2432	0.31531	0.30888	0.3293	0.33619	0.3004	0.31316	0.32078	0.33809	0.29364	0.28479	0.3102	0.27684	0.30598	0.28492	0.27822	0.24631	0.25027	0.19116	0.16474	0.18165	0.16536	0.17246	0.17022	0.16139	0.16997	0.16543	0.16237	0.15489	0.17151	0.17087	0.16705	0.14508
823.56	0.2559	0.25168	0.28682	0.22938	0.29925	0.29404	0.30866	0.31753	0.27795	0.29426	0.30119	0.32061	0.27074	0.26371	0.28855	0.2596	0.28127	0.26158	0.25703	0.22357	0.22475	0.17083	0.14721	0.16572	0.14811	0.15574	0.15374	0.14527	0.15319	0.14741	0.14402	0.13695	0.15307	0.15379	0.15038	0.12749
824.52	0.24436	0.24191	0.27598	0.21447	0.28309	0.27471	0.29426	0.30181	0.25348	0.27523	0.28628	0.30084	0.24779	0.23626	0.26229	0.23833	0.25775	0.23663	0.23554	0.2028	0.20498	0.15351	0.13001	0.14796	0.13049	0.14041	0.13804	0.13072	0.13766	0.13018	0.12768	0.12078	0.13683	0.13908	0.13603	0.11009
825.49	0.23271	0.23628	0.26489	0.20059	0.27313	0.25808	0.28499	0.28631	0.2359	0.25757	0.27018	0.28542	0.2265	0.2169	0.24539	0.21058	0.24567	0.21363	0.21566	0.17994	0.18582	0.13424	0.11403	0.13137	0.11506	0.12654	0.12277	0.11685	0.12288	0.11423	0.11341	0.10601	0.12208	0.12444	0.12183	0.093919
826.45	0.22608	0.22879	0.25695	0.19018	0.26325	0.24479	0.27075	0.2756	0.22501	0.24508	0.25858	0.26938	0.20799	0.19988	0.22634	0.19094	0.22157	0.19275	0.19718	0.16301	0.16625	0.12025	0.10034	0.11634	0.10293	0.11258	0.10905	0.10496	0.10968	0.10086	0.10095	0.093217	0.11058	0.11303	0.10884	0.07959
827.41	0.21356	0.22498	0.24548	0.17892	0.2566	0.23246	0.25674	0.25679	0.20608	0.23056	0.24667	0.26579	0.18402	0.17968	0.19882	0.1736	0.2032	0.17528	0.17445	0.1421	0.14431	0.10483	0.087945	0.10376	0.087349	0.10011	0.096021	0.093489	0.098775	0.088329	0.087811	0.080335	0.097551	0.10188	0.097765	0.068776
828.4	0.20879	0.21681	0.23807	0.16599	0.244	0.2209	0.24623	0.2477	0.20252	0.22117	0.23453	0.25471	0.16977	0.16273	0.18108	0.14888	0.18487	0.1598	0.15819	0.12609	0.13015	0.093229	0.076327	0.092413	0.077288	0.090508	0.085682	0.081878	0.088269	0.079396	0.075315	0.070786	0.088886	0.092331	0.08762	0.05825
829.36	0.20363	0.21669	0.23124	0.16328	0.24161	0.21444	0.23686	0.23892	0.20005	0.20634	0.22292	0.25278	0.15318	0.15521	0.1667	0.13633	0.17655	0.14491	0.14323	0.11252	0.11591	0.081137	0.065848	0.085416	0.068921	0.083281	0.076925	0.07436	0.080105	0.070929	0.06711	0.062207	0.080895	0.08229	0.078843	0.051506
830.33	0.20167	0.21113	0.22804	0.15815	0.23483	0.20613	0.22675	0.23145	0.19705	0.20194	0.21356	0.24455	0.14184	0.14277	0.14982	0.12193	0.16167	0.13272	0.12879	0.10038	0.10377	0.076636	0.057424	0.077884	0.061394	0.076384	0.070959	0.06623	0.073599	0.063814	0.058322	0.053127	0.072891	0.076023	0.071315	0.045096
831.29	0.19386	0.20655	0.22537	0.15444	0.22689	0.19902	0.22032	0.2271	0.19207	0.19218	0.20326	0.23768	0.12911	0.12614	0.138	0.10946	0.14997	0.1193	0.11838	0.088255	0.095912	0.067831	0.049539	0.0712	0.053091	0.069208	0.065443	0.059325	0.066701	0.056753	0.051296	0.046427	0.067001	0.068289	0.065259	0.038868
832.25	0.18898	0.20014	0.22001	0.1477	0.22038	0.18998	0.21135	0.21909	0.18613	0.18634	0.1976	0.2238	0.11727	0.11554	0.12596	0.095297	0.13769	0.10511	0.10683	0.075898	0.086006	0.062421	0.043403	0.065342	0.048487	0.064785	0.059105	0.052245	0.060687	0.050425	0.045223	0.040271	0.062565	0.061911	0.060759	0.033566
833.22	0.18901	0.20003	0.21957	0.14605	0.21551	0.18842	0.2087	0.20892	0.17552	0.1811	0.19393	0.21379	0.11026	0.10704	0.11537	0.089664	0.12865	0.097998	0.10334	0.062957	0.075311	0.055969	0.039986	0.059838	0.043763	0.059754	0.054611	0.048888	0.056479	0.046363	0.042232	0.034314	0.05643	0.056578	0.057592	0.029957
834.18	0.1912	0.19594	0.22662	0.1405	0.21227	0.18379	0.20608	0.20235	0.16966	0.18538	0.19291	0.20641	0.10757	0.10147	0.11414	0.080665	0.11761	0.092494	0.098997	0.054781	0.065737	0.055722	0.036474	0.054877	0.041194	0.05567	0.053409	0.044494	0.053479	0.041385	0.039226	0.030608	0.05341	0.055099	0.054021	0.02609
835.14	0.1926	0.19906	0.2297	0.13757	0.2069	0.18001	0.20276	0.20045	0.16209	0.17875	0.19104	0.2018	0.10335	0.098563	0.11234	0.075355	0.10499	0.083226	0.092561	0.048	0.058522	0.0505	0.032682	0.05206	0.038721	0.054205	0.050691	0.042182	0.048933	0.037868	0.036571	0.028302	0.05086	0.050961	0.051194	0.022083
836.11	0.19269	0.19599	0.2261	0.13635	0.20222	0.17937	0.19985	0.19748	0.15566	0.17643	0.18758	0.19455	0.098392	0.098874	0.10696	0.070616	0.09885	0.079874	0.088967	0.042931	0.054422	0.048049	0.030838	0.049774	0.037538	0.05268	0.048267	0.040143	0.04643	0.035481	0.033163	0.026029	0.048262	0.04919	0.048731	0.018643
837.09	0.19747	0.19678	0.22847	0.13626	0.19725	0.17896	0.19957	0.19887	0.15263	0.17738	0.18619	0.1964	0.099001	0.097288	0.10887	0.068704	0.096991	0.075264	0.087137	0.041289	0.053436	0.045354	0.028713	0.048315	0.036934	0.050204	0.048348	0.039711	0.044885	0.034108	0.031276	0.023148	0.046738	0.048393	0.045687	0.016942
838.05	0.19338	0.19189	0.22486	0.13599	0.19843	0.17529	0.19504	0.20603	0.15222	0.17836	0.18533	0.19649	0.094398	0.09332	0.10759	0.069454	0.094295	0.069984	0.080928	0.042929	0.051154	0.044251	0.025378	0.047504	0.034547	0.049063	0.048267	0.038012	0.042851	0.031599	0.029484	0.023551	0.046495	0.047931	0.044601	0.013915
839.01	0.19059	0.19063	0.21802	0.13513	0.19394	0.17492	0.18964	0.20371	0.1463	0.17443	0.18017	0.19292	0.091203	0.089389	0.099625	0.065115	0.087892	0.068777	0.075554	0.039858	0.048421	0.0411	0.023247	0.046455	0.032348	0.048297	0.045505	0.03639	0.039605	0.032347	0.026794	0.022041	0.043969	0.046874	0.043289	0.011768
839.98	0.19174	0.18854	0.21983	0.13436	0.19519	0.17627	0.1872	0.20332	0.14631	0.17605	0.18151	0.19554	0.089051	0.084001	0.10111	0.068809	0.089926	0.071876	0.076314	0.039948	0.048572	0.040925	0.023275	0.04726	0.033026	0.046509	0.046534	0.03681	0.039734	0.031735	0.026772	0.021475	0.044212	0.047521	0.043837	0.01238
840.94	0.19311	0.18698	0.22068	0.13185	0.19758	0.17576	0.18508	0.2049	0.14755	0.17822	0.18297	0.2019	0.092545	0.080019	0.099309	0.067087	0.093703	0.072424	0.074733	0.041432	0.04462	0.042534	0.022636	0.047518	0.033274	0.047176	0.046762	0.036825	0.04137	0.031646	0.027377	0.022711	0.043432	0.048456	0.044632	0.013778
841.9	0.1904	0.18853	0.22214	0.13262	0.19714	0.17396	0.18591	0.20617	0.14799	0.17819	0.18235	0.201	0.090182	0.077322	0.096634	0.066468	0.093981	0.074222	0.074855	0.043377	0.041957	0.044002	0.021596	0.046873	0.03244	0.04831	0.046088	0.036687	0.041844	0.031437	0.026116	0.025035	0.043142	0.048762	0.04468	0.012841
842.86	0.19139	0.19215	0.22336	0.13329	0.19456	0.17316	0.18653	0.2022	0.14358	0.17224	0.18354	0.20034	0.087208	0.075992	0.093207	0.06195	0.093504	0.073548	0.074015	0.041221	0.041818	0.044149	0.022066	0.046853	0.033525	0.048024	0.045456	0.037386	0.042827	0.033059	0.026667	0.024485	0.042655	0.048322	0.044762	0.014351
843.82	0.19277	0.19348	0.22382	0.1332	0.19501	0.17361	0.18978	0.20416	0.14419	0.16793	0.18653	0.20114	0.085845	0.074416	0.092305	0.062556	0.096393	0.072439	0.075417	0.040777	0.041226	0.043913	0.025454	0.048205	0.034904	0.048478	0.046612	0.039002	0.04473	0.032937	0.0292	0.026234	0.044537	0.048786	0.046069	0.016543
844.79	0.18689	0.19559	0.21769	0.13234	0.19048	0.17151	0.19146	0.20546	0.14029	0.16507	0.184	0.20061	0.082862	0.081056	0.086712	0.05922	0.093661	0.072345	0.077235	0.042424	0.039058	0.043414	0.025839	0.048666	0.03393	0.050622	0.044459	0.037947	0.04537	0.03321	0.029999	0.027813	0.043793	0.048156	0.04578	0.017387
845.75	0.18637	0.20173	0.21243	0.13316	0.18855	0.16993	0.19289	0.19913	0.13941	0.16097	0.18407	0.20091	0.077978	0.083584	0.082277	0.060108	0.089885	0.06782	0.077254	0.039594	0.041328	0.042015	0.027298	0.049872	0.034024	0.051736	0.044028	0.038617	0.045062	0.033749	0.031584	0.026496	0.045512	0.04727	0.046659	0.018624
846.71	0.18636	0.20106	0.208	0.13076	0.18931	0.17504	0.19247	0.19474	0.13779	0.15509	0.18254	0.19426	0.078823	0.085867	0.078624	0.058408	0.087395	0.070034	0.078647	0.03711	0.039297	0.041271	0.028728	0.049323	0.035253	0.052104	0.044003	0.038432	0.044627	0.035279	0.033565	0.026292	0.04536	0.046637	0.046805	0.018188
847.69	0.18639	0.2006	0.21156	0.13132	0.19184	0.17918	0.19352	0.19797	0.14096	0.16145	0.1845	0.20054	0.080631	0.088104	0.084339	0.061175	0.090557	0.069305	0.080665	0.03782	0.040071	0.042137	0.030074	0.051247	0.034961	0.053728	0.045778	0.038705	0.044912	0.035205	0.033935	0.027022	0.046706	0.048059	0.048671	0.018376
848.65	0.18492	0.19614	0.21349	0.13	0.18968	0.17941	0.1932	0.19568	0.13789	0.1635	0.18177	0.19853	0.077348	0.084898	0.086565	0.058936	0.08864	0.069356	0.080251	0.038731	0.039325	0.041267	0.02871	0.050479	0.034333	0.05345	0.047173	0.039319	0.044759	0.036623	0.033274	0.026028	0.045094	0.048467	0.048764	0.017633
849.61	0.18572	0.19467	0.21555	0.13045	0.18896	0.18321	0.19486	0.19361	0.14149	0.16713	0.18306	0.19987	0.076483	0.080076	0.088619	0.057595	0.088547	0.069795	0.080703	0.037429	0.041609	0.04374	0.029998	0.052077	0.035008	0.052129	0.047938	0.040448	0.044889	0.039476	0.034751	0.025851	0.046641	0.050651	0.049989	0.018002
850.57	0.18383	0.1924	0.21859	0.12972	0.19171	0.18024	0.19544	0.19227	0.13674	0.16769	0.17819	0.1942	0.076096	0.079922	0.088842	0.057029	0.088864	0.069718	0.083423	0.036674	0.042312	0.046259	0.02978	0.052628	0.036353	0.052724	0.049007	0.042836	0.046973	0.039975	0.036513	0.026665	0.047061	0.053051	0.050476	0.017252
851.54	0.18375	0.19195	0.22378	0.13065	0.19019	0.1736	0.19004	0.19512	0.13208	0.17127	0.18349	0.19966	0.077117	0.081375	0.093787	0.057075	0.092586	0.068109	0.082065	0.038503	0.042843	0.048065	0.032042	0.055581	0.036841	0.054071	0.051144	0.043865	0.048979	0.040435	0.036567	0.027702	0.047569	0.055599	0.052473	0.019494
852.5	0.18311	0.19432	0.22159	0.13029	0.18843	0.17135	0.18921	0.19157	0.13073	0.16833	0.1776	0.19481	0.079425	0.081898	0.091055	0.058594	0.090813	0.071475	0.083848	0.039514	0.044072	0.049798	0.033689	0.055676	0.038287	0.054569	0.051387	0.045385	0.050508	0.042634	0.038602	0.028546	0.048395	0.056647	0.052956	0.020121
853.46	0.18419	0.19992	0.22511	0.13119	0.1931	0.17215	0.19104	0.19058	0.13423	0.16909	0.18223	0.19616	0.084272	0.086405	0.09375	0.06339	0.095358	0.073464	0.084818	0.040959	0.048218	0.05354	0.036064	0.057083	0.040371	0.057683	0.052378	0.04582	0.052895	0.043625	0.040041	0.030739	0.050158	0.05717	0.055337	0.021778
854.42	0.18465	0.19854	0.22366	0.13007	0.19296	0.1663	0.18884	0.18451	0.13274	0.16691	0.18318	0.19469	0.087903	0.086073	0.092086	0.058013	0.095613	0.071609	0.082218	0.036616	0.049102	0.054539	0.037479	0.057077	0.041277	0.05964	0.053139	0.047023	0.054369	0.042836	0.039784	0.030521	0.050853	0.058213	0.056358	0.023236
855.38	0.18665	0.19803	0.22874	0.13079	0.18949	0.17225	0.1875	0.18879	0.1323	0.16533	0.18881	0.19824	0.092579	0.083883	0.095517	0.055051	0.09632	0.078608	0.081022	0.039595	0.048383	0.055172	0.04075	0.058869	0.042037	0.059832	0.054866	0.04713	0.053781	0.044826	0.040891	0.033088	0.052748	0.05916	0.058285	0.025318
856.34	0.18885	0.19997	0.22641	0.13264	0.19161	0.17639	0.18944	0.19112	0.13347	0.1662	0.18538	0.19997	0.094304	0.083059	0.097699	0.056598	0.097689	0.082233	0.080871	0.040798	0.050411	0.057518	0.042783	0.060919	0.044894	0.061439	0.055873	0.049879	0.055149	0.046965	0.04341	0.035391	0.05488	0.059664	0.060954	0.027118
857.3	0.19113	0.19489	0.22478	0.13263	0.1931	0.1752	0.19113	0.18447	0.13276	0.16543	0.19016	0.20152	0.096064	0.08078	0.096309	0.053139	0.10209	0.085266	0.08416	0.037521	0.051817	0.060589	0.045769	0.064707	0.048886	0.062598	0.058244	0.052521	0.057212	0.048645	0.046023	0.03609	0.056723	0.062442	0.064211	0.030216
858.26	0.19207	0.19204	0.21971	0.13325	0.19192	0.16949	0.1857	0.18252	0.13406	0.16526	0.18685	0.20373	0.097093	0.079826	0.090601	0.049266	0.1002	0.081827	0.083461	0.037061	0.052378	0.064559	0.046601	0.068315	0.052105	0.063399	0.060612	0.055884	0.059348	0.050017	0.047049	0.036417	0.059182	0.065044	0.065753	0.032952
859.22	0.19132	0.19197	0.21869	0.13407	0.19738	0.17116	0.18495	0.18506	0.13408	0.16546	0.18543	0.20333	0.09614	0.081971	0.094053	0.052854	0.10792	0.085127	0.084644	0.04212	0.053271	0.065994	0.050244	0.072097	0.055723	0.066907	0.065188	0.059118	0.064499	0.05391	0.050164	0.040692	0.062738	0.067597	0.069984	0.03637
860.18	0.19134	0.19754	0.21311	0.13853	0.20128	0.17229	0.18345	0.18169	0.13681	0.17032	0.18507	0.2043	0.095504	0.087537	0.093768	0.059433	0.11152	0.08368	0.085254	0.042293	0.056659	0.070443	0.051494	0.075378	0.060252	0.071168	0.068098	0.06313	0.069748	0.057158	0.05261	0.0436	0.065696	0.07146	0.073044	0.040006
861.13	0.18943	0.19402	0.21564	0.13881	0.20481	0.17512	0.18414	0.17942	0.14115	0.17277	0.18856	0.20772	0.097934	0.089917	0.094847	0.061457	0.11378	0.086973	0.090626	0.044761	0.062799	0.073696	0.055079	0.079204	0.062228	0.074432	0.072841	0.066348	0.074708	0.061327	0.056277	0.047159	0.071333	0.076356	0.077367	0.045696
862.09	0.18796	0.19552	0.2149	0.13908	0.20698	0.1752	0.18222	0.18459	0.14248	0.17063	0.18806	0.20705	0.10008	0.093783	0.098534	0.064586	0.1137	0.083482	0.089702	0.050569	0.065116	0.077396	0.059789	0.083098	0.065922	0.07854	0.076191	0.070666	0.080115	0.06437	0.05895	0.051985	0.075822	0.080274	0.080718	0.049387
863.08	0.18951	0.19896	0.21408	0.14167	0.21267	0.18064	0.18832	0.18866	0.14232	0.17406	0.19459	0.20998	0.10427	0.099297	0.098898	0.072551	0.12394	0.09304	0.097852	0.053466	0.069984	0.080919	0.066261	0.088422	0.071035	0.083353	0.079561	0.076051	0.086454	0.070251	0.066106	0.058267	0.081671	0.086884	0.08794	0.055141
864.03	0.19444	0.20215	0.21946	0.14562	0.21689	0.18631	0.19068	0.19444	0.14464	0.17834	0.19939	0.21259	0.10939	0.10626	0.10419	0.083138	0.1303	0.098399	0.10402	0.057872	0.075916	0.087126	0.072106	0.09238	0.077131	0.088141	0.085139	0.0818	0.090806	0.076046	0.071301	0.063312	0.087208	0.093097	0.092208	0.060486
864.99	0.19634	0.2018	0.2255	0.14773	0.21765	0.18812	0.2003	0.19968	0.14683	0.18127	0.20211	0.22062	0.1137	0.11055	0.11475	0.089005	0.13654	0.10575	0.11312	0.062275	0.083668	0.093833	0.080522	0.099712	0.082629	0.095407	0.092367	0.089604	0.097389	0.082797	0.079068	0.069599	0.094644	0.0999	0.098668	0.068591
865.95	0.19883	0.2056	0.22498	0.15185	0.22	0.19293	0.20581	0.20011	0.14862	0.18593	0.20499	0.22111	0.1157	0.11303	0.11808	0.092981	0.14455	0.11063	0.11859	0.066787	0.08939	0.1028	0.087699	0.10677	0.090329	0.10082	0.098883	0.096505	0.1042	0.089448	0.086468	0.075301	0.10056	0.1076	0.10516	0.074789
866.91	0.20385	0.20964	0.23196	0.15817	0.22153	0.19944	0.21296	0.20332	0.15595	0.19424	0.20752	0.22647	0.11903	0.11611	0.12592	0.10118	0.15007	0.11723	0.1269	0.071413	0.097692	0.11059	0.0945	0.11358	0.097777	0.10855	0.10736	0.10508	0.11185	0.097383	0.095594	0.083408	0.10893	0.11578	0.11336	0.08298
867.87	0.20682	0.21683	0.23964	0.16346	0.22404	0.20602	0.21718	0.20881	0.16437	0.19823	0.20677	0.23237	0.12232	0.12579	0.13825	0.10556	0.15633	0.12246	0.13394	0.080889	0.10686	0.12079	0.10273	0.12231	0.10468	0.1174	0.11692	0.11246	0.11927	0.10483	0.10254	0.092224	0.11817	0.12306	0.12022	0.091517
868.83	0.20896	0.2231	0.24416	0.16808	0.22462	0.20833	0.22324	0.20773	0.1717	0.20386	0.21083	0.23808	0.12657	0.13015	0.14579	0.10641	0.15909	0.12721	0.14203	0.087136	0.11482	0.13152	0.11085	0.13166	0.11204	0.12628	0.1258	0.12162	0.12818	0.1135	0.11173	0.1012	0.12712	0.13253	0.13017	0.10059
869.79	0.21501	0.22236	0.24425	0.17389	0.23155	0.21381	0.22605	0.21167	0.17924	0.21086	0.21684	0.24172	0.134	0.13083	0.14661	0.11378	0.16783	0.13042	0.1476	0.097884	0.12198	0.14223	0.11972	0.14029	0.11966	0.1339	0.13443	0.13064	0.13629	0.12284	0.11942	0.11025	0.13513	0.14195	0.13953	0.11001
870.74	0.22407	0.23343	0.25142	0.18008	0.23631	0.21885	0.23417	0.22445	0.18966	0.21501	0.22307	0.25059	0.14636	0.14634	0.15477	0.12176	0.17183	0.13873	0.15625	0.10956	0.13027	0.15219	0.13062	0.15016	0.1298	0.14534	0.14438	0.14124	0.14612	0.13241	0.12826	0.12226	0.14586	0.15356	0.14947	0.11917
871.7	0.2316	0.24044	0.2546	0.18591	0.24369	0.22662	0.23775	0.23151	0.19536	0.22209	0.233	0.2554	0.15701	0.15931	0.16064	0.12965	0.18489	0.15499	0.16514	0.12324	0.14026	0.16272	0.14116	0.16125	0.1399	0.15649	0.15497	0.15155	0.15612	0.14361	0.13802	0.1327	0.15598	0.16353	0.16068	0.12996
872.66	0.23681	0.24475	0.25907	0.19412	0.25184	0.23411	0.24441	0.23693	0.20275	0.23049	0.24364	0.26047	0.16891	0.17171	0.17464	0.14468	0.19425	0.16792	0.1722	0.13496	0.1505	0.17435	0.15414	0.17361	0.15211	0.16771	0.16702	0.16511	0.16863	0.15658	0.14934	0.1435	0.16806	0.17602	0.17374	0.14182
873.62	0.2447	0.25373	0.2656	0.20236	0.26311	0.24103	0.25103	0.24856	0.21342	0.23872	0.25238	0.2692	0.18412	0.18564	0.18373	0.16085	0.20938	0.17967	0.18365	0.1459	0.16265	0.188	0.16644	0.18585	0.16462	0.17898	0.17812	0.17661	0.18132	0.16711	0.16145	0.15646	0.18042	0.18771	0.18526	0.15409
874.58	0.25344	0.26628	0.2749	0.20845	0.27187	0.25	0.25714	0.25705	0.21959	0.24626	0.26102	0.27505	0.19787	0.2052	0.19664	0.16906	0.22234	0.19274	0.19591	0.15768	0.1699	0.19935	0.17831	0.19805	0.17817	0.19102	0.18993	0.18655	0.19463	0.17906	0.1729	0.17	0.19309	0.19945	0.19845	0.1656
875.53	0.26248	0.26966	0.27744	0.21792	0.28399	0.25852	0.26938	0.26294	0.22794	0.25525	0.26956	0.28411	0.21202	0.21303	0.20983	0.18667	0.23988	0.20503	0.21023	0.16893	0.1821	0.21376	0.19032	0.21085	0.19181	0.2029	0.20161	0.19909	0.20707	0.19162	0.18789	0.18254	0.20542	0.21112	0.21162	0.17947
876.49	0.27192	0.273	0.28437	0.22724	0.29484	0.26414	0.28113	0.27412	0.23266	0.2629	0.27673	0.29282	0.23064	0.2234	0.22314	0.20185	0.24954	0.21104	0.22044	0.1805	0.19218	0.22741	0.20264	0.22361	0.20426	0.21349	0.21188	0.21142	0.21972	0.20233	0.1994	0.19445	0.21748	0.22345	0.2232	0.19168
877.45	0.28005	0.27782	0.28935	0.23522	0.30084	0.27157	0.28883	0.28634	0.24175	0.27258	0.28399	0.30055	0.24393	0.23146	0.23288	0.21202	0.25891	0.21814	0.23419	0.19046	0.20324	0.24069	0.21394	0.23531	0.21659	0.22553	0.22281	0.22259	0.23088	0.21506	0.21164	0.20849	0.22887	0.2358	0.2355	0.20417
878.41	0.28367	0.27841	0.29544	0.2442	0.30852	0.28346	0.29797	0.29605	0.24965	0.28104	0.28889	0.31277	0.25238	0.23868	0.24796	0.22543	0.26878	0.23171	0.24382	0.20423	0.21523	0.25389	0.22476	0.24718	0.22832	0.23615	0.23454	0.23486	0.24064	0.22753	0.22317	0.2189	0.24103	0.2467	0.24747	0.21589
879.36	0.28728	0.27937	0.30336	0.25351	0.31689	0.29217	0.30776	0.30822	0.26148	0.28841	0.29689	0.32159	0.2638	0.24649	0.26267	0.24196	0.28238	0.2479	0.25813	0.21893	0.22976	0.26796	0.23759	0.25751	0.23954	0.24686	0.24803	0.2459	0.25273	0.23911	0.23601	0.23056	0.2532	0.25919	0.25958	0.228
880.32	0.28963	0.28256	0.31528	0.26146	0.32411	0.29668	0.309	0.31537	0.26356	0.29207	0.3025	0.32451	0.27099	0.25821	0.27646	0.25364	0.29527	0.25527	0.26745	0.22589	0.24005	0.27551	0.24757	0.26566	0.24751	0.25669	0.25719	0.25426	0.26202	0.24895	0.24271	0.23923	0.26124	0.26825	0.26761	0.23613
881.28	0.29279	0.28654	0.32094	0.26625	0.3282	0.30607	0.31932	0.32312	0.27648	0.29944	0.31358	0.33341	0.27587	0.27121	0.28916	0.25798	0.31074	0.27066	0.28295	0.23491	0.2539	0.2856	0.25993	0.27496	0.2559	0.26594	0.26813	0.26272	0.27045	0.2602	0.2544	0.25068	0.27125	0.27697	0.27832	0.24695
882.23	0.29959	0.2886	0.32577	0.27367	0.33615	0.3138	0.3279	0.32969	0.28262	0.30697	0.32095	0.34085	0.28809	0.27942	0.30124	0.26653	0.32321	0.28026	0.29289	0.24503	0.26525	0.29377	0.26701	0.28248	0.264	0.27313	0.27502	0.26881	0.27704	0.26533	0.26248	0.25705	0.27849	0.28453	0.28502	0.25359
883.19	0.30471	0.29983	0.32911	0.28364	0.34471	0.32197	0.33883	0.3373	0.28709	0.3151	0.33207	0.34561	0.30042	0.29745	0.30933	0.27932	0.33783	0.28879	0.30655	0.25474	0.27272	0.29916	0.27581	0.29011	0.27135	0.28255	0.28099	0.27643	0.28459	0.27354	0.27015	0.26495	0.28559	0.29036	0.29234	0.26062
884.15	0.30842	0.30433	0.33128	0.28943	0.35015	0.3263	0.3437	0.34302	0.29196	0.32538	0.33664	0.34828	0.31155	0.30536	0.31936	0.28652	0.34513	0.29269	0.31079	0.26099	0.2806	0.30418	0.27945	0.29449	0.27669	0.28724	0.28408	0.28104	0.28675	0.27841	0.27467	0.26953	0.28852	0.29479	0.29548	0.26423
885.1	0.31107	0.3124	0.33117	0.29627	0.35488	0.33442	0.35186	0.35018	0.29971	0.33789	0.34656	0.3573	0.32351	0.31435	0.33009	0.29416	0.35134	0.30536	0.31722	0.27325	0.28623	0.31161	0.28576	0.30151	0.28227	0.29129	0.28903	0.28611	0.2907	0.28318	0.28184	0.27554	0.29499	0.29751	0.30157	0.27064
886.06	0.3116	0.31681	0.33594	0.30231	0.36388	0.34403	0.35598	0.35682	0.30413	0.34592	0.35134	0.36115	0.3312	0.31956	0.34008	0.30345	0.35779	0.31004	0.32095	0.28022	0.2909	0.31642	0.28696	0.30389	0.28607	0.29535	0.29223	0.28821	0.29373	0.28622	0.28354	0.27761	0.29764	0.30135	0.30279	0.27178
887.01	0.31049	0.32002	0.33785	0.30389	0.36857	0.34783	0.36068	0.36265	0.3144	0.34993	0.35603	0.36786	0.33318	0.32629	0.34089	0.30666	0.36233	0.31769	0.3268	0.28489	0.29717	0.31742	0.28875	0.30407	0.28753	0.29424	0.29221	0.28812	0.29394	0.28729	0.28442	0.27896	0.30011	0.3002	0.30239	0.27319
887.97	0.31309	0.31248	0.33723	0.30205	0.37058	0.34707	0.35834	0.36346	0.31768	0.35324	0.3566	0.36612	0.33969	0.32383	0.34584	0.30331	0.36249	0.32083	0.3262	0.28603	0.29942	0.31659	0.28489	0.30099	0.28619	0.29055	0.29127	0.28463	0.29324	0.28441	0.28173	0.27715	0.29753	0.29886	0.2988	0.27202
888.93	0.30899	0.31493	0.3347	0.30219	0.37497	0.34809	0.36187	0.36656	0.3231	0.35289	0.3612	0.37141	0.3367	0.33119	0.34843	0.30615	0.36515	0.32596	0.32982	0.28878	0.30096	0.31533	0.28304	0.301	0.28451	0.28998	0.28956	0.2841	0.29296	0.28111	0.27992	0.2753	0.29596	0.29565	0.29743	0.27097
889.88	0.30793	0.30626	0.33605	0.29881	0.37259	0.3472	0.36178	0.36507	0.32773	0.35472	0.36012	0.3727	0.33431	0.32727	0.35076	0.30185	0.36443	0.322	0.33054	0.28515	0.30269	0.31159	0.27619	0.29542	0.28018	0.28441	0.28629	0.27914	0.28961	0.27554	0.2754	0.26989	0.2909	0.29205	0.29168	0.26532
890.84	0.30661	0.30153	0.32958	0.29594	0.37254	0.34232	0.36061	0.36185	0.32672	0.35108	0.35418	0.37402	0.33814	0.32564	0.34525	0.30435	0.36254	0.31972	0.32801	0.28254	0.29869	0.30376	0.27024	0.28988	0.27478	0.27813	0.27875	0.27392	0.28416	0.26794	0.26861	0.26316	0.28414	0.2855	0.28378	0.25938
891.79	0.30458	0.29492	0.32906	0.29304	0.36764	0.33833	0.35632	0.36137	0.31758	0.35156	0.34987	0.37225	0.33445	0.3228	0.34716	0.30435	0.35919	0.31676	0.32113	0.2801	0.28977	0.29714	0.26451	0.2829	0.26667	0.27269	0.27351	0.26858	0.27731	0.26153	0.26044	0.25598	0.27448	0.27887	0.27637	0.25201
892.75	0.29815	0.29147	0.32402	0.28958	0.36315	0.33485	0.36074	0.36242	0.31648	0.35011	0.3482	0.36908	0.32967	0.31814	0.34155	0.30279	0.35404	0.31326	0.32195	0.27905	0.28708	0.2893	0.25889	0.27741	0.26108	0.26567	0.2658	0.2627	0.26999	0.25542	0.25538	0.24971	0.26839	0.27222	0.27021	0.24304
893.7	0.29499	0.28117	0.31621	0.28123	0.35623	0.33077	0.35787	0.35831	0.30873	0.34597	0.34171	0.36563	0.32642	0.30549	0.33126	0.29163	0.34682	0.30857	0.31564	0.26974	0.28124	0.27837	0.251	0.26725	0.2502	0.2545	0.25425	0.25202	0.26062	0.24736	0.24551	0.24044	0.25944	0.26349	0.25844	0.23238
894.66	0.28959	0.28019	0.31054	0.27584	0.35137	0.32982	0.35521	0.35477	0.30522	0.33652	0.33651	0.36165	0.32454	0.30413	0.32	0.28662	0.33704	0.306	0.31034	0.26359	0.27348	0.26683	0.2425	0.25788	0.24059	0.24683	0.24465	0.24315	0.25123	0.23907	0.23488	0.23087	0.25037	0.25253	0.24856	0.22293
895.61	0.2833	0.27507	0.30719	0.26854	0.34859	0.32392	0.34892	0.34564	0.30074	0.33078	0.33775	0.35572	0.31353	0.29563	0.31376	0.27656	0.32997	0.2995	0.30182	0.253	0.26732	0.25707	0.23182	0.24631	0.23004	0.23588	0.23411	0.23077	0.24269	0.22906	0.22482	0.22012	0.24143	0.24048	0.23923	0.21157
896.57	0.2748	0.26816	0.29878	0.25952	0.34055	0.32002	0.34246	0.33865	0.29862	0.32102	0.33293	0.34632	0.3066	0.28192	0.30279	0.26609	0.32231	0.28986	0.29421	0.2426	0.26105	0.24529	0.22067	0.23553	0.21944	0.2254	0.22384	0.2189	0.23384	0.21847	0.21475	0.20902	0.23248	0.22878	0.22881	0.19899
897.52	0.2701	0.26497	0.30085	0.25209	0.33264	0.31947	0.33489	0.33167	0.29125	0.31414	0.32705	0.34254	0.29384	0.27293	0.29965	0.25869	0.31207	0.28512	0.28287	0.23191	0.25097	0.23357	0.20976	0.22332	0.20605	0.21544	0.21446	0.20777	0.22316	0.20773	0.20375	0.19786	0.2196	0.21726	0.21732	0.18816
898.48	0.26304	0.26017	0.30005	0.24731	0.32562	0.3117	0.32764	0.32582	0.2886	0.30455	0.31748	0.33278	0.2804	0.2661	0.2977	0.2526	0.30377	0.27191	0.27204	0.22491	0.24101	0.22028	0.19592	0.21124	0.19711	0.20531	0.20599	0.19773	0.21302	0.19551	0.19358	0.18544	0.2084	0.20502	0.20713	0.17597
899.43	0.2536	0.25216	0.29403	0.23943	0.31893	0.30288	0.31862	0.32358	0.28201	0.29895	0.31093	0.32279	0.25843	0.25073	0.28551	0.24721	0.29552	0.26081	0.25997	0.21651	0.2346	0.21	0.18352	0.20012	0.18479	0.19541	0.19373	0.18707	0.20332	0.18395	0.18386	0.17492	0.19874	0.19521	0.19605	0.16485
900.39	0.24486	0.25001	0.2861	0.23298	0.30447	0.29297	0.30816	0.325	0.2724	0.294	0.29711	0.31429	0.24611	0.24358	0.27228	0.23619	0.28293	0.25135	0.24748	0.21249	0.22159	0.19819	0.17193	0.18983	0.1735	0.18578	0.18387	0.17756	0.1919	0.17303	0.17246	0.16627	0.18753	0.185	0.18553	0.15492
901.34	0.24186	0.24755	0.28193	0.22624	0.29921	0.2816	0.30114	0.31412	0.26302	0.28749	0.28904	0.30631	0.23459	0.23533	0.25862	0.22386	0.26979	0.23922	0.23565	0.20103	0.2088	0.18645	0.15809	0.17923	0.16228	0.17496	0.17075	0.1682	0.18062	0.16199	0.16215	0.1552	0.17456	0.17463	0.17399	0.14378
902.3	0.24019	0.24377	0.26898	0.21893	0.29144	0.26862	0.29137	0.30733	0.25742	0.27615	0.27942	0.30088	0.22606	0.22663	0.23704	0.21387	0.25645	0.22446	0.22363	0.19093	0.20044	0.17633	0.14655	0.1699	0.15382	0.1653	0.1586	0.15841	0.1711	0.15166	0.15186	0.14588	0.16634	0.16458	0.16506	0.13398
903.25	0.23646	0.24247	0.26534	0.21143	0.28576	0.26087	0.28315	0.2956	0.24777	0.27075	0.27634	0.2951	0.21118	0.21676	0.21679	0.19948	0.24742	0.21079	0.21119	0.17732	0.1902	0.16656	0.13826	0.1598	0.14274	0.15647	0.14818	0.14888	0.16229	0.1418	0.14239	0.13577	0.15644	0.15446	0.1561	0.12464
904.2	0.23463	0.23801	0.26306	0.20474	0.28234	0.25098	0.27978	0.28621	0.23902	0.26439	0.27047	0.28843	0.20539	0.20794	0.20523	0.18632	0.24009	0.20006	0.2045	0.16468	0.18003	0.15638	0.12911	0.15062	0.13457	0.14765	0.13987	0.14033	0.15322	0.13227	0.13376	0.12622	0.14571	0.14592	0.14759	0.11335
905.16	0.23552	0.23189	0.26691	0.19775	0.27714	0.24294	0.27658	0.27756	0.23656	0.25415	0.26889	0.28475	0.19708	0.19786	0.19795	0.17833	0.22994	0.18874	0.19441	0.15111	0.17241	0.14653	0.12074	0.1424	0.12663	0.14006	0.13127	0.1338	0.14492	0.12413	0.12691	0.11558	0.137	0.13795	0.14015	0.10569
906.09	0.23167	0.22498	0.26764	0.1941	0.26743	0.24256	0.27439	0.27555	0.23336	0.25029	0.26496	0.28137	0.1895	0.18705	0.19293	0.17292	0.22085	0.18482	0.18651	0.14445	0.1692	0.13956	0.11488	0.13528	0.12064	0.1324	0.12662	0.1271	0.13931	0.11839	0.12047	0.10918	0.13205	0.13159	0.13424	0.09931
907.04	0.22312	0.21914	0.26481	0.18822	0.2626	0.23605	0.26834	0.27116	0.22583	0.2446	0.26005	0.27433	0.17542	0.17563	0.18473	0.16356	0.21638	0.17435	0.17827	0.13428	0.15618	0.13076	0.10752	0.12636	0.11133	0.12499	0.11993	0.11909	0.13165	0.1099	0.11267	0.10004	0.12312	0.1235	0.12566	0.091869
908	0.22254	0.21057	0.26181	0.18243	0.25386	0.23114	0.26335	0.26946	0.22415	0.24319	0.25761	0.27112	0.17198	0.16388	0.18062	0.1579	0.20276	0.16945	0.17225	0.12918	0.15099	0.1259	0.1008	0.12149	0.10543	0.11877	0.11397	0.11226	0.12374	0.10405	0.10584	0.094034	0.1179	0.11919	0.11988	0.085483
908.95	0.22125	0.21036	0.25715	0.17755	0.24742	0.22607	0.2556	0.26423	0.21879	0.23707	0.25385	0.26747	0.16484	0.15596	0.17074	0.14715	0.19383	0.16167	0.16143	0.12461	0.14187	0.11803	0.093948	0.11454	0.098964	0.11203	0.10723	0.10503	0.11771	0.097902	0.098794	0.087357	0.111	0.11199	0.11452	0.080998
909.9	0.21739	0.20892	0.25063	0.17464	0.24217	0.22749	0.25184	0.25794	0.21313	0.23801	0.24752	0.261	0.1553	0.14683	0.16115	0.14009	0.18831	0.15778	0.15846	0.11844	0.13555	0.11301	0.08697	0.10945	0.093324	0.10563	0.10233	0.098118	0.11145	0.092073	0.093599	0.082315	0.10549	0.10669	0.1084	0.073806
910.85	0.21493	0.20514	0.24612	0.16875	0.2432	0.21927	0.24305	0.25112	0.20677	0.2321	0.24211	0.2594	0.14758	0.13938	0.15284	0.13314	0.18939	0.14875	0.15128	0.10993	0.12776	0.10678	0.079815	0.10273	0.087383	0.10018	0.09483	0.09294	0.10562	0.084838	0.087264	0.076877	0.098838	0.10088	0.10267	0.068585
911.81	0.21639	0.20157	0.24833	0.1663	0.2409	0.21927	0.23928	0.24742	0.2091	0.23135	0.23621	0.25803	0.14409	0.13346	0.14647	0.12632	0.18607	0.14876	0.14453	0.10555	0.12781	0.10225	0.074409	0.099231	0.083467	0.094838	0.089958	0.088771	0.10195	0.080358	0.082571	0.072196	0.095895	0.097793	0.098027	0.063419
912.76	0.2175	0.2089	0.25015	0.16733	0.24204	0.21576	0.23653	0.24526	0.20793	0.22353	0.23309	0.25347	0.14238	0.13596	0.14296	0.12331	0.18698	0.14693	0.141	0.099511	0.12461	0.096232	0.070526	0.094928	0.079167	0.092122	0.086017	0.087196	0.09859	0.076354	0.079459	0.068604	0.091895	0.092835	0.094655	0.059226
913.71	0.21161	0.20628	0.25044	0.16398	0.23382	0.21229	0.23345	0.24331	0.20667	0.22247	0.22834	0.24993	0.134	0.13188	0.13899	0.11837	0.17769	0.14063	0.13546	0.093815	0.12111	0.092202	0.066373	0.091592	0.074639	0.087619	0.083327	0.084319	0.093618	0.071786	0.074917	0.065008	0.089163	0.08943	0.090429	0.055912
914.67	0.20844	0.20626	0.24994	0.16093	0.23533	0.20841	0.23263	0.24502	0.2048	0.21744	0.22805	0.25035	0.12719	0.1276	0.13779	0.11236	0.17502	0.13738	0.12995	0.089365	0.11631	0.088133	0.062403	0.087755	0.070747	0.084313	0.078946	0.080149	0.091325	0.068499	0.07123	0.061908	0.084995	0.08558	0.086767	0.053268
915.62	0.20574	0.20944	0.2474	0.1594	0.23076	0.20823	0.23374	0.24139	0.19934	0.21439	0.22736	0.24574	0.12228	0.13028	0.13232	0.10619	0.16631	0.13648	0.12656	0.083313	0.10968	0.085881	0.059903	0.085395	0.066792	0.082776	0.076191	0.076032	0.087718	0.06618	0.068471	0.056265	0.080926	0.083227	0.084176	0.049102
916.57	0.20043	0.20801	0.24416	0.15636	0.22737	0.20031	0.22851	0.23587	0.19042	0.20961	0.22617	0.24324	0.11724	0.12571	0.128	0.10124	0.15917	0.12687	0.12173	0.078914	0.10242	0.083728	0.056722	0.082842	0.064352	0.079554	0.073957	0.072441	0.08281	0.062595	0.064633	0.052874	0.076316	0.079952	0.081346	0.046175
917.52	0.19497	0.20272	0.24132	0.15311	0.22165	0.20066	0.22755	0.23369	0.18566	0.2106	0.22202	0.24043	0.11115	0.11888	0.12359	0.10044	0.1517	0.12525	0.11648	0.076575	0.097799	0.082489	0.052369	0.078638	0.061588	0.075162	0.071013	0.067294	0.079284	0.059626	0.059969	0.04916	0.072859	0.076953	0.078005	0.042503
918.47	0.19387	0.20244	0.24039	0.15189	0.22515	0.20241	0.22453	0.22983	0.18565	0.21116	0.21729	0.23594	0.11211	0.11857	0.12627	0.099709	0.15428	0.12563	0.1149	0.075482	0.094605	0.081905	0.049446	0.075924	0.060256	0.072391	0.068168	0.064788	0.076614	0.057729	0.056403	0.046807	0.069937	0.074811	0.075239	0.039327
919.43	0.19238	0.20137	0.2387	0.15156	0.22192	0.20137	0.21917	0.22368	0.1866	0.21088	0.21548	0.23008	0.1111	0.1172	0.12285	0.097912	0.15	0.12076	0.11165	0.073133	0.094998	0.07927	0.047833	0.071711	0.057934	0.070554	0.066926	0.063656	0.073229	0.054927	0.052046	0.043501	0.069601	0.072293	0.074784	0.037076
920.38	0.18732	0.20099	0.2387	0.15078	0.22255	0.1994	0.21602	0.221	0.18632	0.20975	0.21512	0.22955	0.10492	0.11128	0.12291	0.09718	0.14701	0.11752	0.11252	0.072525	0.093785	0.077601	0.04668	0.070563	0.05587	0.067614	0.065976	0.061762	0.0712	0.053035	0.049537	0.041284	0.068653	0.070376	0.073003	0.035705
921.31	0.19089	0.20054	0.2397	0.15056	0.22297	0.19973	0.21701	0.21964	0.18814	0.21145	0.21423	0.2276	0.10672	0.11027	0.12479	0.096158	0.14792	0.11585	0.1118	0.07046	0.093803	0.07695	0.044091	0.068263	0.053719	0.066181	0.063017	0.059773	0.071002	0.050239	0.047303	0.038814	0.067702	0.068642	0.070982	0.033797
922.26	0.1872	0.19684	0.23767	0.14843	0.22228	0.19679	0.21402	0.2155	0.18318	0.21129	0.20966	0.22683	0.10324	0.10422	0.12011	0.090992	0.14259	0.10892	0.10937	0.065891	0.091119	0.073747	0.040781	0.067095	0.050733	0.063338	0.059895	0.058457	0.069278	0.047603	0.045634	0.036437	0.065659	0.066022	0.067471	0.032026
923.21	0.18913	0.19692	0.23956	0.14893	0.22141	0.19534	0.21386	0.21295	0.18023	0.21023	0.21115	0.23086	0.10281	0.10163	0.11817	0.087464	0.13696	0.10665	0.10613	0.063034	0.088599	0.072135	0.03987	0.066102	0.048847	0.06271	0.059186	0.056713	0.068897	0.045922	0.044833	0.034021	0.064162	0.064607	0.065444	0.030229
924.16	0.18819	0.19434	0.24063	0.14579	0.21834	0.18857	0.21123	0.2144	0.17522	0.21062	0.20574	0.23053	0.099926	0.10025	0.11543	0.084098	0.13274	0.10081	0.10531	0.06282	0.084868	0.072045	0.036382	0.066303	0.04665	0.060741	0.057037	0.054862	0.067504	0.043	0.042615	0.031935	0.060681	0.06405	0.060109	0.027781
925.11	0.19164	0.19649	0.24049	0.14477	0.21784	0.18808	0.21222	0.21928	0.17598	0.21235	0.19966	0.22994	0.10063	0.10111	0.11671	0.082084	0.13359	0.099007	0.10182	0.064258	0.084277	0.069368	0.033288	0.064462	0.046751	0.059832	0.056892	0.053444	0.066569	0.041033	0.040587	0.030261	0.059109	0.061678	0.056908	0.026224
926.06	0.1902	0.19846	0.2411	0.14312	0.21476	0.19137	0.21267	0.21637	0.17552	0.20955	0.19981	0.22955	0.10064	0.10206	0.11649	0.080067	0.12749	0.098687	0.10171	0.06081	0.086349	0.065716	0.032938	0.062439	0.046243	0.058451	0.0568	0.052828	0.065231	0.040979	0.039499	0.028726	0.058577	0.059663	0.055959	0.024037
927.02	0.19298	0.19911	0.24033	0.1455	0.21228	0.19027	0.2127	0.21821	0.17557	0.20674	0.20359	0.22864	0.099597	0.10425	0.11698	0.083052	0.12721	0.099539	0.10147	0.064363	0.086927	0.064834	0.033912	0.061373	0.045388	0.058084	0.057149	0.052587	0.06374	0.039005	0.038626	0.027248	0.057606	0.059387	0.055279	0.022905
927.97	0.18986	0.19502	0.23616	0.14399	0.20809	0.18562	0.21055	0.21793	0.17458	0.20375	0.19799	0.22583	0.095524	0.097404	0.11327	0.080457	0.12439	0.096741	0.098991	0.060849	0.085675	0.062924	0.031325	0.059544	0.043543	0.055266	0.054941	0.051077	0.062133	0.037531	0.03706	0.024557	0.055118	0.058365	0.054371	0.021224
928.92	0.19117	0.19209	0.23721	0.14491	0.20446	0.18847	0.21041	0.21667	0.17672	0.19852	0.20136	0.22623	0.096535	0.094426	0.11382	0.079131	0.11948	0.09884	0.097372	0.059162	0.088068	0.06231	0.03277	0.058909	0.043345	0.054092	0.054633	0.050518	0.060211	0.037818	0.036919	0.023536	0.054701	0.056979	0.055301	0.02004
929.87	0.19076	0.18729	0.24036	0.14497	0.19984	0.18853	0.20879	0.21515	0.17332	0.19345	0.20154	0.22424	0.097784	0.090234	0.11454	0.077843	0.11174	0.098425	0.097395	0.057006	0.086719	0.061603	0.031503	0.057392	0.041101	0.052708	0.05293	0.049989	0.058259	0.036652	0.035382	0.023508	0.052744	0.055857	0.054941	0.018713
930.82	0.19158	0.18378	0.2404	0.14541	0.19909	0.18637	0.20741	0.21768	0.16764	0.19294	0.19978	0.22093	0.098707	0.08495	0.11355	0.078645	0.10998	0.097104	0.094868	0.058653	0.082752	0.062245	0.030484	0.056735	0.040063	0.051788	0.052341	0.048536	0.054881	0.035331	0.035174	0.022493	0.04989	0.054825	0.054247	0.01909
931.75	0.18972	0.18096	0.24072	0.14306	0.19882	0.18839	0.20569	0.2165	0.16593	0.19386	0.19974	0.21969	0.096559	0.083127	0.11148	0.073211	0.10598	0.096015	0.093026	0.055355	0.079623	0.064113	0.029183	0.055874	0.03901	0.05098	0.050745	0.047206	0.054107	0.035971	0.033752	0.021368	0.048006	0.054138	0.054152	0.017782
932.7	0.19109	0.1813	0.24113	0.14018	0.19756	0.18885	0.20525	0.21612	0.16409	0.19283	0.20199	0.21765	0.094569	0.08682	0.10784	0.071179	0.1065	0.094764	0.092558	0.05685	0.07955	0.064988	0.029418	0.055151	0.037835	0.051495	0.050502	0.046608	0.052445	0.034679	0.03315	0.021699	0.048468	0.053193	0.05357	0.018294
933.65	0.18809	0.18246	0.23627	0.13904	0.20151	0.19075	0.2074	0.21648	0.16098	0.19853	0.20119	0.21799	0.091687	0.086762	0.10576	0.071483	0.11098	0.097587	0.093884	0.055172	0.07641	0.065478	0.027473	0.054057	0.036051	0.050405	0.049184	0.044833	0.053086	0.034318	0.032896	0.020723	0.047506	0.05343	0.052642	0.016957
934.6	0.18715	0.18656	0.23149	0.13822	0.20239	0.18857	0.20098	0.20785	0.1635	0.19779	0.19618	0.21691	0.089609	0.086941	0.1009	0.068422	0.108	0.091508	0.091222	0.050644	0.075992	0.064422	0.026773	0.053743	0.035308	0.049519	0.048582	0.044309	0.051604	0.031851	0.032023	0.018533	0.047297	0.052956	0.05144	0.015607
935.55	0.18594	0.18626	0.22973	0.13643	0.20154	0.18813	0.19938	0.20604	0.16296	0.19589	0.19418	0.21332	0.088578	0.087277	0.099556	0.064908	0.10531	0.091696	0.090893	0.049222	0.072479	0.064315	0.026402	0.052239	0.033886	0.048434	0.047383	0.044264	0.052789	0.030024	0.030215	0.017231	0.046248	0.053303	0.051298	0.013176
936.5	0.18276	0.18547	0.22623	0.13488	0.20142	0.1831	0.19588	0.20459	0.15902	0.1929	0.19222	0.21453	0.086736	0.087649	0.09987	0.0625	0.10752	0.088432	0.088523	0.046431	0.069354	0.063181	0.025735	0.05277	0.033135	0.048159	0.047788	0.04226	0.051512	0.028228	0.029541	0.016376	0.045608	0.05201	0.051011	0.013133
937.45	0.1843	0.18591	0.22744	0.13681	0.20019	0.18229	0.1937	0.20516	0.15345	0.19047	0.19158	0.21564	0.090381	0.085116	0.1025	0.062837	0.10574	0.085594	0.088006	0.044041	0.067541	0.061279	0.024851	0.052337	0.034398	0.046506	0.048064	0.04223	0.050543	0.027469	0.028694	0.016112	0.044448	0.05098	0.050165	0.012088
938.4	0.18475	0.18382	0.22827	0.13685	0.19744	0.18067	0.19196	0.2022	0.15386	0.18433	0.18767	0.21398	0.091319	0.0829	0.10098	0.063459	0.1032	0.078636	0.084308	0.042316	0.069065	0.060343	0.02476	0.051236	0.034708	0.046154	0.048176	0.042484	0.049309	0.026859	0.028159	0.014267	0.044878	0.049053	0.049399	0.011924
939.32	0.18305	0.17745	0.23005	0.13743	0.19834	0.18017	0.19635	0.20981	0.14611	0.18555	0.19194	0.21152	0.086722	0.081365	0.10178	0.063177	0.1076	0.078769	0.086389	0.045936	0.066316	0.061534	0.024348	0.04948	0.03308	0.046748	0.048387	0.041745	0.050666	0.026983	0.029109	0.014627	0.043734	0.050131	0.049774	0.012105
940.27	0.18067	0.17656	0.23191	0.13647	0.19826	0.1802	0.19592	0.20834	0.14761	0.18819	0.19629	0.20967	0.07966	0.082809	0.10108	0.059857	0.10768	0.079761	0.084632	0.04525	0.067521	0.061612	0.025246	0.049983	0.033205	0.046903	0.04904	0.040875	0.050173	0.028681	0.028846	0.013927	0.044833	0.04972	0.049368	0.01182
941.22	0.18316	0.18035	0.23568	0.13518	0.20137	0.18317	0.20141	0.20629	0.15287	0.18833	0.19732	0.20905	0.082525	0.077357	0.09984	0.059489	0.10842	0.080984	0.088293	0.044503	0.070518	0.060525	0.026247	0.049582	0.033967	0.046358	0.047934	0.042567	0.051722	0.028787	0.02985	0.012904	0.044954	0.049956	0.049289	0.011555
942.17	0.17768	0.17833	0.23356	0.1356	0.20042	0.18537	0.20106	0.20619	0.15511	0.18554	0.19702	0.20288	0.074932	0.076978	0.096313	0.062278	0.10607	0.079655	0.087877	0.045439	0.069917	0.059937	0.026117	0.049332	0.031546	0.04685	0.046483	0.043278	0.051086	0.029427	0.02911	0.012212	0.044946	0.050108	0.049266	0.010094
943.12	0.17965	0.17984	0.23752	0.13732	0.20316	0.18341	0.19659	0.20467	0.15403	0.18636	0.20314	0.20107	0.076943	0.076233	0.099334	0.061742	0.10829	0.079656	0.086229	0.047825	0.068693	0.058478	0.026965	0.049742	0.032076	0.047042	0.047342	0.043687	0.052206	0.028592	0.027	0.014293	0.045061	0.049781	0.050988	0.010278
944.07	0.1789	0.18005	0.23783	0.13496	0.20335	0.18077	0.19587	0.20129	0.15928	0.18532	0.20111	0.20036	0.079396	0.074154	0.09924	0.062723	0.10723	0.077457	0.084667	0.047736	0.070945	0.056927	0.027147	0.050325	0.032875	0.046739	0.046522	0.04278	0.052474	0.028408	0.026266	0.014651	0.046318	0.047941	0.050039	0.010088
945.02	0.17926	0.18425	0.23839	0.1375	0.20432	0.18296	0.19793	0.19955	0.16352	0.18746	0.20165	0.20329	0.080311	0.075939	0.1018	0.065341	0.10945	0.075686	0.084987	0.047904	0.074287	0.058197	0.02686	0.050561	0.033659	0.046854	0.046724	0.044308	0.053573	0.027052	0.027041	0.015219	0.046162	0.049815	0.049463	0.01065
945.96	0.1814	0.18462	0.23828	0.13696	0.20032	0.18229	0.19119	0.19943	0.16217	0.18598	0.20032	0.19795	0.079932	0.080944	0.10323	0.063447	0.10629	0.073636	0.082427	0.0499	0.072568	0.058302	0.025229	0.048447	0.034059	0.047035	0.046444	0.04367	0.053035	0.027317	0.02416	0.016509	0.046862	0.050373	0.047621	0.0095499
946.89	0.18261	0.18512	0.23675	0.13491	0.19964	0.18213	0.18897	0.19772	0.16426	0.18717	0.19722	0.20052	0.085	0.079618	0.10395	0.062206	0.10659	0.075306	0.081512	0.05041	0.07486	0.057431	0.024631	0.047633	0.034788	0.046481	0.046708	0.042533	0.05288	0.027393	0.023308	0.015886	0.047226	0.049488	0.046201	0.0091787
947.84	0.1798	0.18378	0.23365	0.13301	0.19601	0.18383	0.19276	0.19922	0.163	0.18871	0.19297	0.20063	0.082313	0.08264	0.10015	0.060349	0.10343	0.077483	0.083738	0.047631	0.072766	0.057387	0.02448	0.047739	0.034421	0.046312	0.04478	0.042175	0.050302	0.026811	0.026192	0.015402	0.046716	0.049773	0.044978	0.0084802
948.79	0.18182	0.18676	0.23038	0.13328	0.19209	0.18557	0.19312	0.19975	0.16137	0.18898	0.19389	0.20254	0.083136	0.08602	0.09614	0.061894	0.1048	0.082791	0.084253	0.048338	0.074963	0.058761	0.02556	0.047285	0.034597	0.047478	0.044455	0.043631	0.050066	0.027477	0.027439	0.015129	0.048254	0.050403	0.047047	0.0084411
949.74	0.18418	0.18493	0.22694	0.13108	0.19116	0.18396	0.19098	0.19958	0.16041	0.18632	0.19423	0.20528	0.087871	0.086133	0.091543	0.0627	0.10691	0.083627	0.085665	0.046251	0.075359	0.057237	0.023612	0.047314	0.03426	0.046708	0.043456	0.042001	0.049939	0.027147	0.026736	0.014035	0.048688	0.049196	0.048039	0.0083422
950.68	0.18139	0.18624	0.22657	0.13451	0.19125	0.1838	0.19644	0.20156	0.16451	0.18655	0.19223	0.20723	0.086831	0.083823	0.087522	0.068835	0.10823	0.086458	0.086024	0.045004	0.07825	0.058084	0.023107	0.047706	0.03341	0.046415	0.043604	0.042864	0.049722	0.026907	0.028196	0.013188	0.048134	0.048741	0.049063	0.0088447
951.63	0.18553	0.18527	0.22751	0.13512	0.19504	0.1813	0.19915	0.19971	0.16043	0.18828	0.19407	0.20649	0.090229	0.086185	0.087935	0.070949	0.10921	0.089129	0.090093	0.042502	0.076697	0.059913	0.022916	0.047939	0.034347	0.046896	0.043645	0.043297	0.050973	0.025343	0.029362	0.01375	0.04714	0.049386	0.05032	0.0092283
952.58	0.18981	0.1882	0.22807	0.13477	0.19726	0.17541	0.1995	0.19825	0.15924	0.18547	0.19118	0.20821	0.09544	0.087333	0.088883	0.072078	0.11073	0.086268	0.09323	0.042787	0.077132	0.059987	0.022232	0.048253	0.034794	0.047202	0.043398	0.04276	0.053406	0.024583	0.027986	0.012743	0.046567	0.049041	0.050263	0.0098303
953.5	0.18813	0.18772	0.23008	0.13624	0.20162	0.17842	0.19796	0.19934	0.16115	0.18616	0.18881	0.20561	0.094997	0.086463	0.091611	0.070538	0.10992	0.085992	0.093756	0.040976	0.074418	0.060074	0.020469	0.048349	0.034004	0.045904	0.043627	0.042266	0.05319	0.023902	0.026824	0.012043	0.044455	0.048785	0.04829	0.0089908
954.45	0.18611	0.18375	0.23366	0.13604	0.20122	0.1741	0.19683	0.19664	0.15737	0.18266	0.18122	0.20116	0.091645	0.085548	0.09338	0.066455	0.10719	0.082575	0.092242	0.042998	0.071894	0.058128	0.019751	0.047174	0.03302	0.045689	0.044274	0.042607	0.053184	0.022973	0.025999	0.011399	0.044105	0.047969	0.045795	0.0081956
955.4	0.19135	0.18368	0.2362	0.13586	0.20487	0.17244	0.1952	0.19605	0.15268	0.18062	0.18022	0.20191	0.097655	0.086886	0.095892	0.064379	0.10824	0.079783	0.09342	0.044173	0.070882	0.055918	0.0198	0.047618	0.033434	0.046168	0.045408	0.041945	0.053261	0.022426	0.025654	0.011773	0.044427	0.04679	0.045327	0.0077928
956.35	0.19075	0.18129	0.23721	0.13641	0.20327	0.17073	0.19588	0.20167	0.15737	0.18013	0.18298	0.20234	0.093772	0.082538	0.096078	0.060662	0.10841	0.076594	0.090761	0.046015	0.074163	0.055473	0.020829	0.047088	0.032847	0.045637	0.046299	0.042545	0.053499	0.022415	0.025295	0.011599	0.045262	0.046678	0.044349	0.0069936
957.29	0.18645	0.18209	0.23415	0.13681	0.19974	0.17402	0.19227	0.20011	0.16395	0.17959	0.18618	0.19867	0.08807	0.080725	0.093647	0.059321	0.10363	0.076969	0.087708	0.043986	0.076904	0.054538	0.021389	0.045369	0.031284	0.046167	0.046742	0.0426	0.051848	0.022108	0.024691	0.011576	0.044695	0.046446	0.045127	0.0067027
958.24	0.18952	0.18102	0.23713	0.13507	0.1985	0.17234	0.1917	0.19775	0.16501	0.17737	0.1931	0.19932	0.090843	0.082092	0.090839	0.05638	0.10342	0.071814	0.085789	0.043901	0.076579	0.05365	0.023128	0.045163	0.032696	0.045882	0.046715	0.042146	0.051592	0.022091	0.024871	0.011907	0.045374	0.046199	0.047201	0.0066649
959.17	0.18731	0.18454	0.23365	0.13207	0.19587	0.17285	0.18892	0.20072	0.16476	0.17583	0.19664	0.20296	0.088567	0.081561	0.088277	0.054544	0.10245	0.072456	0.087043	0.042244	0.075463	0.055029	0.024266	0.046221	0.031376	0.046393	0.045749	0.04116	0.050571	0.022901	0.025193	0.012438	0.04487	0.04545	0.047891	0.0072983
960.11	0.18378	0.18699	0.23712	0.1287	0.19357	0.17302	0.18978	0.19937	0.16836	0.17839	0.20289	0.20219	0.087095	0.086224	0.092843	0.047785	0.10145	0.075329	0.089702	0.041687	0.076756	0.057097	0.0256	0.047251	0.031452	0.046993	0.045008	0.039733	0.050658	0.023089	0.025924	0.012278	0.044877	0.047301	0.048789	0.0083938
961.06	0.17873	0.18749	0.23504	0.12794	0.19368	0.174	0.18621	0.1945	0.1661	0.17382	0.19878	0.19803	0.087761	0.088546	0.090356	0.047874	0.10164	0.074866	0.091128	0.041446	0.072878	0.055659	0.024861	0.04765	0.031858	0.047476	0.043558	0.038981	0.050243	0.02394	0.026204	0.011082	0.044733	0.046151	0.049142	0.008106
962.01	0.17546	0.184	0.23615	0.12973	0.19597	0.17518	0.18847	0.19698	0.16336	0.17594	0.19718	0.19976	0.087535	0.084941	0.09056	0.051201	0.10724	0.075458	0.093871	0.045215	0.073348	0.057667	0.023521	0.0498	0.032094	0.046411	0.044167	0.040986	0.05212	0.025853	0.027474	0.011167	0.045972	0.046997	0.047166	0.0077469
962.95	0.17204	0.18486	0.23277	0.13105	0.19423	0.17024	0.18838	0.19395	0.16161	0.17706	0.19165	0.19899	0.083472	0.08641	0.092129	0.052272	0.10614	0.074636	0.094032	0.043398	0.074346	0.058266	0.021117	0.049446	0.030856	0.046087	0.043701	0.040998	0.052397	0.02373	0.027605	0.0096941	0.045328	0.046713	0.043924	0.0073505
963.9	0.16973	0.18614	0.233	0.13555	0.19639	0.17141	0.19039	0.19876	0.1628	0.17852	0.19125	0.19689	0.083847	0.085578	0.093819	0.055145	0.10479	0.0733	0.095238	0.048437	0.077108	0.05841	0.021191	0.04833	0.0315	0.046822	0.044714	0.041881	0.052583	0.022446	0.027164	0.011767	0.045953	0.047994	0.045083	0.0069753
964.82	0.17159	0.17907	0.22631	0.13766	0.19334	0.17114	0.18854	0.19867	0.16337	0.17442	0.18863	0.19364	0.08313	0.079262	0.086092	0.061339	0.10322	0.070824	0.094644	0.049346	0.077983	0.057319	0.021116	0.046405	0.032629	0.045748	0.044276	0.043048	0.052429	0.021218	0.027712	0.012129	0.047217	0.046949	0.045471	0.0059481
965.77	0.17345	0.18121	0.22992	0.13711	0.19311	0.17118	0.18852	0.19784	0.16455	0.17993	0.19075	0.19708	0.080795	0.078745	0.089848	0.063225	0.10402	0.071677	0.093506	0.049408	0.079078	0.058218	0.020056	0.04604	0.031938	0.04562	0.045739	0.042119	0.05266	0.02063	0.027593	0.011801	0.046896	0.048167	0.044427	0.0057081
966.71	0.17661	0.18236	0.23105	0.13441	0.19063	0.17017	0.18711	0.19524	0.16083	0.17254	0.19229	0.19656	0.082494	0.083301	0.090946	0.059204	0.10003	0.072604	0.091766	0.046677	0.076349	0.057136	0.020958	0.044665	0.032775	0.046529	0.045522	0.040024	0.050841	0.019151	0.027701	0.011862	0.045437	0.047279	0.044656	0.0059885
967.66	0.17653	0.17939	0.23006	0.13283	0.18585	0.17348	0.18895	0.19431	0.16153	0.16933	0.19453	0.19533	0.084514	0.079714	0.089884	0.059406	0.097207	0.075645	0.09269	0.046908	0.07606	0.056917	0.023264	0.045513	0.032198	0.047995	0.045291	0.039434	0.049331	0.020755	0.027734	0.012419	0.045843	0.047283	0.04715	0.0070681
968.61	0.18032	0.17804	0.23163	0.12917	0.18451	0.17408	0.19087	0.19374	0.16065	0.17328	0.19239	0.19453	0.086451	0.079186	0.08828	0.060714	0.095793	0.078055	0.09337	0.046292	0.074949	0.05867	0.022965	0.046157	0.033206	0.047892	0.044886	0.038667	0.049577	0.021679	0.028454	0.011467	0.044871	0.046936	0.04631	0.0078089
969.55	0.17621	0.1793	0.23295	0.12716	0.18748	0.17383	0.1883	0.19201	0.15571	0.17553	0.18826	0.19775	0.084712	0.080749	0.092561	0.056976	0.097162	0.078658	0.090421	0.045004	0.070549	0.058529	0.021376	0.047378	0.031804	0.048288	0.045869	0.037839	0.049907	0.022799	0.027454	0.010073	0.042108	0.046621	0.045078	0.0088379
970.47	0.17504	0.17828	0.23328	0.13051	0.18742	0.17664	0.19049	0.19447	0.15819	0.17447	0.18643	0.19959	0.085957	0.082954	0.091032	0.059758	0.093826	0.081336	0.091364	0.045399	0.070075	0.058956	0.0235	0.04997	0.032237	0.047961	0.045058	0.040252	0.049636	0.023531	0.028265	0.01117	0.043077	0.046616	0.046381	0.012302
971.42	0.1773	0.17423	0.23119	0.12936	0.19178	0.17639	0.1901	0.19736	0.16062	0.18371	0.18486	0.20196	0.085626	0.079232	0.090952	0.056181	0.096561	0.082795	0.090955	0.047621	0.070888	0.06073	0.023139	0.050319	0.033331	0.048066	0.044997	0.040281	0.052093	0.023477	0.027611	0.01192	0.044651	0.048131	0.046714	0.013815
972.37	0.17616	0.17531	0.23424	0.13004	0.19577	0.17989	0.19007	0.20176	0.161	0.1835	0.18466	0.20468	0.08283	0.079899	0.092568	0.055556	0.10121	0.086054	0.091202	0.050625	0.072594	0.060941	0.023692	0.051197	0.034731	0.047012	0.046608	0.041399	0.054036	0.024742	0.027704	0.013629	0.045728	0.048574	0.047067	0.015361
973.31	0.17476	0.17299	0.23236	0.13322	0.19258	0.17653	0.18786	0.19747	0.16108	0.17837	0.18445	0.20634	0.080193	0.081851	0.093186	0.058006	0.1036	0.084998	0.091177	0.048365	0.072611	0.060437	0.02363	0.051717	0.03423	0.046504	0.046415	0.043307	0.053419	0.025747	0.02817	0.013651	0.045909	0.048445	0.047418	0.015117
974.26	0.17228	0.17034	0.22935	0.13323	0.19177	0.17365	0.18594	0.19846	0.1611	0.17794	0.18385	0.20381	0.074365	0.080738	0.089819	0.058568	0.10321	0.082213	0.091387	0.04863	0.07282	0.06265	0.024629	0.050907	0.033737	0.045719	0.045842	0.043947	0.05336	0.025113	0.0289	0.015071	0.047325	0.048709	0.047978	0.015115
975.18	0.1753	0.17267	0.2292	0.13056	0.19485	0.17388	0.18644	0.20219	0.16043	0.18255	0.1878	0.20402	0.075882	0.083046	0.094203	0.056012	0.10643	0.084286	0.093302	0.051741	0.074849	0.065951	0.025438	0.051361	0.034215	0.047595	0.046498	0.042423	0.055419	0.025891	0.030377	0.016881	0.048038	0.050956	0.049243	0.015169
976.12	0.17121	0.1776	0.23099	0.13178	0.18895	0.17555	0.18846	0.20305	0.16045	0.17694	0.18228	0.20034	0.077113	0.08527	0.094852	0.05936	0.10228	0.084004	0.094106	0.052145	0.076396	0.065157	0.024944	0.051788	0.032898	0.048004	0.045794	0.042436	0.053047	0.0269	0.030884	0.016089	0.047797	0.050087	0.050223	0.013643
977.07	0.1742	0.1778	0.22909	0.13122	0.18879	0.17339	0.18592	0.20254	0.15776	0.18081	0.18203	0.20032	0.078746	0.086322	0.095083	0.059714	0.10196	0.083013	0.093767	0.050947	0.074821	0.067028	0.023544	0.052259	0.0335	0.049245	0.046193	0.042618	0.052817	0.027498	0.031026	0.01583	0.047633	0.051887	0.049854	0.013322
978.01	0.17182	0.17983	0.225	0.13108	0.18949	0.17615	0.18695	0.20273	0.15743	0.18515	0.1812	0.19646	0.076219	0.084389	0.093983	0.057974	0.10288	0.086213	0.094654	0.052304	0.075629	0.067405	0.025274	0.052502	0.034977	0.051284	0.046463	0.042269	0.054131	0.027767	0.03165	0.016079	0.049128	0.052314	0.050249	0.013487
978.96	0.17331	0.18235	0.22678	0.13386	0.18764	0.18229	0.19299	0.20548	0.16125	0.18707	0.18134	0.19925	0.077767	0.086684	0.096032	0.063165	0.10268	0.091723	0.099253	0.054588	0.080307	0.066824	0.025568	0.05434	0.03574	0.052782	0.046651	0.044504	0.055156	0.030347	0.032199	0.016979	0.050494	0.055108	0.051067	0.014079
979.88	0.17077	0.17686	0.22362	0.13261	0.18165	0.17932	0.19138	0.2036	0.16035	0.1814	0.18121	0.19751	0.076124	0.082326	0.089743	0.062284	0.10085	0.09084	0.099265	0.052887	0.079364	0.064939	0.026298	0.053996	0.036392	0.05167	0.046106	0.044666	0.05387	0.02991	0.029794	0.016488	0.050379	0.05388	0.051657	0.013834
980.82	0.17211	0.17639	0.22531	0.13375	0.18263	0.17893	0.18817	0.20229	0.16098	0.1831	0.19267	0.2017	0.076133	0.083768	0.093568	0.066242	0.10347	0.090267	0.098315	0.054176	0.080297	0.065702	0.030197	0.054856	0.038609	0.052201	0.049285	0.046343	0.055675	0.03099	0.031028	0.017538	0.051131	0.054369	0.053768	0.016176
981.77	0.17135	0.17721	0.22364	0.13519	0.18406	0.18011	0.18858	0.20446	0.16396	0.18023	0.19316	0.20233	0.080097	0.084199	0.089803	0.06942	0.10508	0.091612	0.098529	0.05709	0.082882	0.064658	0.032009	0.054541	0.039113	0.052352	0.048209	0.046982	0.056529	0.03146	0.031497	0.018361	0.05125	0.054146	0.05492	0.015428
982.71	0.17626	0.17632	0.22483	0.13306	0.18705	0.18193	0.18923	0.20407	0.16497	0.17748	0.19523	0.20172	0.085835	0.085917	0.0913	0.067059	0.10582	0.091621	0.09961	0.054158	0.084256	0.065968	0.032757	0.054874	0.03907	0.052661	0.049297	0.047077	0.057131	0.032231	0.031444	0.019336	0.051241	0.055663	0.056282	0.016107
983.63	0.17457	0.17804	0.2246	0.13039	0.18573	0.17775	0.18675	0.20214	0.15978	0.17611	0.19819	0.19746	0.087251	0.087268	0.092171	0.064739	0.11018	0.088884	0.097662	0.053753	0.080317	0.06814	0.034856	0.055488	0.040079	0.054384	0.05176	0.047573	0.058267	0.03203	0.032273	0.020749	0.050907	0.054924	0.057156	0.017747
984.58	0.17691	0.18872	0.22897	0.13416	0.19164	0.18098	0.18706	0.20157	0.16241	0.17983	0.19872	0.20477	0.088624	0.094378	0.096979	0.070621	0.11466	0.088612	0.0961	0.055669	0.084715	0.07147	0.036395	0.05765	0.042462	0.058003	0.055235	0.050745	0.062057	0.034177	0.035699	0.022551	0.053321	0.057261	0.058359	0.019525
985.52	0.18002	0.19135	0.23172	0.13608	0.1984	0.18622	0.19392	0.20457	0.16622	0.18488	0.19703	0.20574	0.0948	0.09802	0.09967	0.075353	0.12025	0.094296	0.10149	0.059065	0.088546	0.074242	0.036698	0.06026	0.043905	0.060167	0.056017	0.052798	0.06532	0.035748	0.038216	0.024541	0.055927	0.059653	0.059264	0.021603
986.46	0.18071	0.1936	0.23869	0.13889	0.19708	0.18767	0.19674	0.20383	0.16958	0.18643	0.20123	0.20565	0.094474	0.10573	0.10825	0.080535	0.12169	0.097507	0.10459	0.060133	0.09212	0.078535	0.040077	0.064703	0.047161	0.063369	0.060626	0.057333	0.067059	0.0381	0.04153	0.02647	0.058919	0.06195	0.061772	0.026337
987.41	0.18225	0.19266	0.23675	0.14242	0.19793	0.18513	0.19401	0.20973	0.17256	0.1894	0.20069	0.21239	0.097577	0.1059	0.10736	0.083296	0.12295	0.095345	0.10176	0.065644	0.093021	0.080258	0.041144	0.068183	0.051138	0.063743	0.061631	0.059462	0.069307	0.039153	0.043329	0.028801	0.061702	0.063013	0.06286	0.029421
988.33	0.18517	0.19009	0.23497	0.1455	0.2026	0.1917	0.19551	0.21206	0.17286	0.19013	0.20328	0.21938	0.10298	0.10607	0.11033	0.090363	0.12596	0.098824	0.1063	0.067898	0.09608	0.081769	0.043297	0.070973	0.053605	0.065109	0.062814	0.062105	0.071377	0.041759	0.045828	0.030928	0.06454	0.066315	0.064938	0.031204
989.27	0.18001	0.18127	0.23062	0.14375	0.19909	0.19129	0.19701	0.20809	0.16819	0.18741	0.19942	0.21022	0.10087	0.10232	0.10858	0.087463	0.12523	0.10203	0.10985	0.067183	0.093799	0.082878	0.042912	0.070869	0.054076	0.065706	0.062718	0.06248	0.072559	0.043053	0.048096	0.031784	0.064946	0.067536	0.066116	0.031535
990.21	0.17827	0.17737	0.22652	0.14326	0.19624	0.18746	0.19464	0.20857	0.16792	0.18321	0.19834	0.20902	0.097228	0.10256	0.10748	0.084766	0.12532	0.099934	0.10992	0.067628	0.093451	0.083983	0.04433	0.072799	0.056159	0.067399	0.064843	0.064289	0.073739	0.044381	0.049514	0.033884	0.066518	0.068649	0.068507	0.033894
991.16	0.17682	0.17601	0.22473	0.13972	0.19767	0.18709	0.1954	0.21011	0.16704	0.18272	0.19607	0.21108	0.09883	0.098207	0.10754	0.082398	0.1269	0.099015	0.11265	0.068739	0.093183	0.084027	0.044537	0.073933	0.058013	0.068207	0.06579	0.063003	0.075776	0.045192	0.050882	0.035721	0.068224	0.069713	0.069419	0.035034
992.08	0.17318	0.17509	0.22936	0.13946	0.20077	0.18922	0.19949	0.20692	0.16852	0.17869	0.19999	0.21261	0.095142	0.097797	0.11444	0.087656	0.12957	0.10448	0.11843	0.06912	0.095915	0.084673	0.046349	0.076118	0.057955	0.070443	0.068056	0.065796	0.078023	0.047088	0.053942	0.037687	0.069515	0.072448	0.072833	0.038262
993.02	0.16983	0.177	0.23092	0.13862	0.19944	0.18546	0.20119	0.20387	0.17271	0.17936	0.1944	0.21083	0.092825	0.097506	0.11652	0.085819	0.12753	0.10638	0.11667	0.07194	0.099654	0.086668	0.047773	0.078833	0.060646	0.072218	0.071323	0.066344	0.080156	0.049122	0.055536	0.039367	0.072694	0.074053	0.074968	0.041325
993.96	0.17341	0.18139	0.23284	0.13837	0.19962	0.18714	0.20223	0.20875	0.1713	0.18145	0.19964	0.21482	0.097086	0.10052	0.12226	0.087384	0.1294	0.10627	0.11855	0.074466	0.10075	0.088503	0.051703	0.082469	0.064059	0.074311	0.074451	0.069109	0.081899	0.052616	0.05772	0.041841	0.074931	0.076923	0.078931	0.044468
994.9	0.17747	0.18317	0.23804	0.13968	0.20247	0.19213	0.20512	0.20808	0.17037	0.18397	0.19997	0.21683	0.10163	0.10159	0.12492	0.087637	0.13326	0.11173	0.12256	0.076466	0.10246	0.093073	0.054078	0.085901	0.068111	0.077351	0.078362	0.071296	0.085736	0.056435	0.061984	0.044941	0.079388	0.081706	0.081333	0.047668
995.82	0.18313	0.1825	0.23715	0.14279	0.20393	0.1905	0.20665	0.20383	0.16739	0.1858	0.19937	0.21505	0.10508	0.10363	0.12529	0.087233	0.13417	0.11025	0.1245	0.076953	0.10292	0.098437	0.056106	0.088477	0.071009	0.080067	0.081107	0.075747	0.089632	0.059434	0.064939	0.048349	0.081998	0.086046	0.084842	0.050216
996.77	0.18559	0.18597	0.23704	0.14486	0.203	0.19476	0.20822	0.20624	0.16463	0.19094	0.19974	0.21279	0.11341	0.10981	0.12401	0.089534	0.13361	0.11131	0.12688	0.080575	0.10325	0.10425	0.059644	0.091606	0.075447	0.083673	0.085092	0.079907	0.093002	0.0645	0.068424	0.051256	0.085063	0.090523	0.087629	0.052972
997.71	0.18807	0.18874	0.24164	0.14641	0.20647	0.20022	0.21032	0.21146	0.16719	0.1916	0.20555	0.21281	0.11924	0.11507	0.13056	0.092983	0.13735	0.11566	0.13199	0.083526	0.10652	0.10905	0.063446	0.094851	0.080025	0.088454	0.088881	0.085802	0.097443	0.068676	0.072392	0.055741	0.08753	0.094172	0.092928	0.056086
998.65	0.18874	0.18955	0.24169	0.1508	0.21182	0.20008	0.21222	0.21404	0.17102	0.19557	0.20468	0.21142	0.1262	0.12052	0.133	0.099179	0.1419	0.11688	0.13437	0.087055	0.11312	0.11535	0.066423	0.098781	0.084909	0.093782	0.093579	0.090762	0.10189	0.072032	0.076648	0.060342	0.092286	0.099097	0.0963	0.060801
999.57	0.18377	0.18875	0.23441	0.15181	0.21295	0.19482	0.2086	0.21653	0.17183	0.19735	0.20894	0.20954	0.12601	0.12436	0.13051	0.10193	0.14263	0.11778	0.13435	0.089013	0.11731	0.11975	0.071654	0.10142	0.087358	0.097871	0.095026	0.095777	0.10466	0.076239	0.078556	0.064788	0.095824	0.10249	0.10079	0.064051
1000.5	0.17855	0.19051	0.23304	0.15401	0.21296	0.19984	0.21193	0.22616	0.17753	0.20093	0.20966	0.2122	0.12291	0.12582	0.13697	0.10841	0.14469	0.12443	0.13697	0.095618	0.12239	0.12305	0.076617	0.1065	0.089781	0.1016	0.098909	0.098915	0.10819	0.080597	0.083365	0.069968	0.10055	0.10627	0.10474	0.06946
1001.5	0.17634	0.18717	0.23457	0.15567	0.21273	0.20223	0.21349	0.22992	0.18314	0.20382	0.21113	0.21287	0.12336	0.12562	0.14115	0.10817	0.15036	0.13097	0.13979	0.099255	0.12923	0.12713	0.080397	0.11061	0.093484	0.10586	0.10351	0.10249	0.11286	0.084486	0.087713	0.075942	0.10718	0.1094	0.1092	0.073125
1002.4	0.18105	0.18591	0.23348	0.15796	0.21327	0.2035	0.21362	0.23408	0.18919	0.20343	0.2118	0.21333	0.12773	0.12643	0.14063	0.10997	0.15213	0.13453	0.14219	0.10359	0.13313	0.13104	0.084626	0.11395	0.097445	0.10849	0.10681	0.10541	0.11574	0.088278	0.09305	0.080158	0.11198	0.11357	0.11142	0.076859
1003.3	0.18752	0.18401	0.23302	0.16036	0.21579	0.21065	0.22073	0.23216	0.1969	0.20269	0.21836	0.21968	0.1333	0.1286	0.13854	0.11309	0.15667	0.14208	0.14659	0.106	0.13701	0.13468	0.09006	0.11863	0.10132	0.10924	0.10894	0.10995	0.11935	0.092362	0.096149	0.084076	0.1163	0.1171	0.11554	0.080615
1004.3	0.19171	0.18992	0.23847	0.16384	0.21805	0.21788	0.22685	0.23565	0.20195	0.20833	0.22098	0.22405	0.1411	0.13408	0.14615	0.12088	0.16267	0.15013	0.15396	0.1121	0.14118	0.1394	0.093887	0.12414	0.10624	0.11299	0.11412	0.11427	0.12254	0.096035	0.10231	0.0881	0.11959	0.12274	0.11984	0.085125
1005.2	0.19273	0.1884	0.2375	0.16582	0.22061	0.21628	0.22516	0.2332	0.20366	0.2094	0.22244	0.22388	0.14962	0.13746	0.14393	0.12687	0.16809	0.14953	0.15827	0.11227	0.14509	0.14405	0.098202	0.12734	0.11139	0.11683	0.1185	0.11999	0.12738	0.098795	0.10587	0.091327	0.12369	0.12651	0.12392	0.087532
1006.1	0.1984	0.19778	0.24071	0.17129	0.22772	0.21862	0.23104	0.23541	0.20517	0.21033	0.22674	0.22745	0.15474	0.14596	0.15191	0.13544	0.17113	0.15288	0.16425	0.11389	0.1477	0.14759	0.10281	0.13036	0.11507	0.12045	0.122	0.12485	0.13108	0.10257	0.11062	0.094304	0.12571	0.13076	0.12662	0.091493
1007.1	0.19868	0.2004	0.24081	0.17563	0.23101	0.2215	0.23646	0.23494	0.20326	0.2208	0.2317	0.23529	0.16019	0.15489	0.15612	0.14458	0.17787	0.15736	0.17101	0.11541	0.15205	0.15306	0.10711	0.13634	0.11925	0.12537	0.12489	0.12937	0.13498	0.10662	0.1143	0.098193	0.12906	0.13576	0.13228	0.096613
1008	0.19794	0.2046	0.24509	0.17828	0.23397	0.21913	0.23526	0.24011	0.20222	0.22785	0.23125	0.23904	0.16362	0.15911	0.16451	0.15122	0.1819	0.15749	0.17726	0.11935	0.15715	0.15753	0.11157	0.13939	0.12219	0.13129	0.12954	0.13382	0.13814	0.10996	0.11762	0.10269	0.13234	0.13977	0.13608	0.10014
1008.9	0.19918	0.20311	0.24361	0.17985	0.23455	0.22683	0.23413	0.23976	0.20363	0.22516	0.23134	0.24124	0.16459	0.15873	0.16796	0.1545	0.18406	0.16087	0.17608	0.12027	0.15888	0.15962	0.11471	0.14203	0.12463	0.13411	0.13089	0.13624	0.14088	0.11407	0.11778	0.10548	0.13494	0.14277	0.1388	0.10288
1009.9	0.20347	0.20576	0.24606	0.18416	0.23575	0.23506	0.23947	0.24704	0.20653	0.23234	0.23709	0.24899	0.17072	0.16464	0.17713	0.15896	0.1883	0.17409	0.18148	0.12754	0.16283	0.16378	0.11822	0.14605	0.12759	0.13751	0.13349	0.13936	0.14227	0.11935	0.12113	0.10962	0.13911	0.14712	0.14199	0.10755
1010.8	0.20456	0.20531	0.24606	0.18312	0.23354	0.23285	0.24061	0.25079	0.21003	0.2349	0.24191	0.25348	0.17487	0.17094	0.18107	0.16158	0.19212	0.1759	0.18589	0.13711	0.16497	0.16807	0.12255	0.15029	0.13044	0.14146	0.13627	0.14098	0.14511	0.12153	0.12309	0.11183	0.14214	0.14906	0.14591	0.11031
1011.7	0.20572	0.20207	0.25095	0.18409	0.23354	0.23301	0.24187	0.25189	0.21344	0.23082	0.24346	0.25709	0.17736	0.16786	0.18419	0.16256	0.19244	0.17856	0.18545	0.14229	0.16748	0.16898	0.12477	0.15165	0.13114	0.14302	0.13904	0.14135	0.14575	0.12367	0.12508	0.11395	0.14451	0.1497	0.147	0.11203
1012.7	0.20684	0.20058	0.25136	0.18479	0.23112	0.23761	0.24173	0.25392	0.21647	0.22907	0.24876	0.25881	0.18034	0.16751	0.18705	0.16202	0.19305	0.18456	0.18537	0.14442	0.16812	0.16953	0.12628	0.15377	0.13235	0.14363	0.13907	0.14093	0.14605	0.12547	0.12646	0.11568	0.14523	0.15104	0.14857	0.11382
1013.6	0.21001	0.20264	0.25683	0.18534	0.23395	0.23467	0.24603	0.26005	0.22014	0.23607	0.2515	0.26268	0.18631	0.17143	0.19377	0.16801	0.19511	0.18346	0.1901	0.15101	0.17315	0.17287	0.1294	0.1556	0.13494	0.14558	0.14314	0.14204	0.14867	0.12636	0.12969	0.11728	0.14697	0.1521	0.15015	0.11575
1014.5	0.21109	0.20222	0.25955	0.18337	0.23732	0.23342	0.2477	0.25939	0.22447	0.23603	0.25658	0.26205	0.18956	0.17314	0.19252	0.16956	0.19963	0.18522	0.18842	0.15369	0.1771	0.17457	0.13148	0.15477	0.13742	0.14628	0.14383	0.14244	0.14949	0.12693	0.13009	0.11774	0.14757	0.15254	0.15147	0.11645
1015.5	0.21026	0.20051	0.25921	0.18394	0.24032	0.23705	0.24974	0.25706	0.22604	0.23656	0.25653	0.26328	0.19088	0.17186	0.18994	0.1723	0.20082	0.18753	0.18821	0.15083	0.17998	0.17355	0.13217	0.15518	0.13947	0.1454	0.14431	0.14301	0.14996	0.12661	0.13134	0.11888	0.14798	0.15429	0.15197	0.11738
1016.4	0.2113	0.20465	0.26023	0.18404	0.24508	0.2412	0.2489	0.26062	0.2267	0.24079	0.25621	0.26248	0.1947	0.17706	0.19321	0.17582	0.20633	0.18999	0.19051	0.15042	0.18047	0.17424	0.13107	0.15451	0.14166	0.14496	0.14357	0.1432	0.15263	0.12586	0.13087	0.11807	0.14782	0.155	0.15172	0.1173
1017.3	0.21242	0.20555	0.25934	0.18364	0.24611	0.24156	0.25246	0.25917	0.22814	0.24015	0.2554	0.26229	0.19666	0.18146	0.19486	0.17774	0.20822	0.19209	0.19395	0.1539	0.18265	0.17592	0.13069	0.15443	0.14231	0.14578	0.14479	0.14318	0.15318	0.12515	0.13311	0.11695	0.14876	0.15436	0.15122	0.11822
1018.3	0.20913	0.20354	0.25501	0.18322	0.24557	0.24277	0.25223	0.25921	0.23295	0.23368	0.25968	0.26409	0.19439	0.18214	0.19149	0.17761	0.20824	0.19494	0.19499	0.15191	0.18066	0.1739	0.12903	0.15371	0.14047	0.14398	0.14211	0.14246	0.15182	0.12449	0.13266	0.11629	0.14803	0.15178	0.15078	0.11743
1019.2	0.21192	0.20917	0.25735	0.18605	0.25164	0.24659	0.25719	0.26229	0.23447	0.23273	0.25963	0.26742	0.19578	0.18577	0.19537	0.18199	0.20912	0.19696	0.1993	0.15239	0.17976	0.17181	0.12788	0.15335	0.13755	0.14259	0.14074	0.14152	0.15122	0.12267	0.13304	0.11445	0.14647	0.15004	0.14862	0.11593
1020.1	0.20759	0.20703	0.25898	0.1851	0.25431	0.24993	0.25519	0.26828	0.23329	0.23312	0.26036	0.26798	0.19508	0.18645	0.19598	0.18144	0.21321	0.19844	0.19946	0.15356	0.1799	0.1725	0.12635	0.15158	0.13383	0.13989	0.13901	0.13979	0.14928	0.12271	0.13182	0.11323	0.14504	0.14893	0.14719	0.11524
1021.1	0.20657	0.20651	0.25534	0.18498	0.2534	0.24835	0.25455	0.26655	0.23495	0.2313	0.25938	0.26506	0.19352	0.18971	0.19563	0.17836	0.21068	0.19826	0.1981	0.15209	0.18071	0.17035	0.12658	0.14848	0.13076	0.13723	0.13692	0.13761	0.14571	0.12168	0.12981	0.11058	0.14276	0.14599	0.14572	0.11271
1022	0.20577	0.20786	0.25817	0.18464	0.25919	0.24907	0.25338	0.27355	0.23953	0.23238	0.26255	0.26932	0.19407	0.19115	0.19922	0.18089	0.21402	0.19769	0.19616	0.15515	0.18006	0.16749	0.12471	0.14533	0.12816	0.13423	0.13522	0.13567	0.14539	0.12006	0.12702	0.10979	0.1406	0.14331	0.14392	0.11014
1022.9	0.20487	0.20547	0.25937	0.18245	0.25844	0.24479	0.2559	0.27143	0.22978	0.23573	0.25775	0.26886	0.19352	0.18937	0.19924	0.17789	0.2146	0.19355	0.195	0.15286	0.17884	0.16547	0.12103	0.14103	0.12613	0.13112	0.13259	0.13295	0.14334	0.11676	0.12309	0.10761	0.13564	0.14145	0.1401	0.10568
1023.9	0.19893	0.19989	0.25701	0.1788	0.25507	0.24076	0.24851	0.26639	0.22388	0.23629	0.25402	0.26775	0.18881	0.18606	0.19486	0.17132	0.21057	0.18816	0.19237	0.14786	0.17509	0.16295	0.11563	0.13793	0.123	0.12818	0.12896	0.12844	0.1413	0.1139	0.11841	0.10328	0.13145	0.13879	0.1375	0.10263
1024.8	0.19857	0.19617	0.2554	0.17618	0.24956	0.23664	0.24742	0.26123	0.22426	0.23235	0.25059	0.26469	0.18495	0.18028	0.19749	0.17012	0.20434	0.18315	0.18681	0.14455	0.17297	0.15794	0.11217	0.13423	0.12067	0.12644	0.12551	0.12506	0.13837	0.11017	0.11402	0.09903	0.12796	0.1335	0.13405	0.098691
1025.7	0.19565	0.19651	0.25253	0.17262	0.24759	0.2326	0.2441	0.26303	0.22211	0.23135	0.2546	0.26833	0.18363	0.17608	0.18975	0.16613	0.20101	0.17865	0.18513	0.14348	0.16938	0.15421	0.10883	0.13251	0.11685	0.12436	0.12228	0.12155	0.13391	0.10551	0.11094	0.096135	0.12474	0.1309	0.13022	0.095724
1026.7	0.18859	0.18943	0.24756	0.1707	0.24368	0.22855	0.24057	0.25764	0.21948	0.22918	0.24401	0.26043	0.17295	0.16732	0.18258	0.16144	0.19426	0.17552	0.18022	0.13501	0.16668	0.14892	0.1034	0.12896	0.11183	0.11996	0.1172	0.11677	0.12895	0.10052	0.10586	0.090166	0.12046	0.12767	0.1253	0.091084
1027.6	0.18611	0.19039	0.24775	0.17023	0.23747	0.2285	0.23405	0.25697	0.21877	0.22752	0.24403	0.25869	0.16965	0.16677	0.18023	0.15782	0.1869	0.17592	0.17524	0.13257	0.16511	0.14415	0.10106	0.12627	0.10834	0.11699	0.11434	0.11288	0.12445	0.096474	0.10176	0.084576	0.11763	0.12403	0.12257	0.089207
1028.5	0.18758	0.19024	0.24915	0.16927	0.23471	0.22865	0.23126	0.2581	0.22186	0.22397	0.24543	0.25761	0.17112	0.16534	0.18128	0.1583	0.18269	0.17279	0.16943	0.13282	0.16393	0.13951	0.097769	0.12194	0.10525	0.11392	0.11124	0.10995	0.1188	0.092667	0.098276	0.08245	0.11473	0.12089	0.11855	0.085425
1029.4	0.18778	0.19157	0.25008	0.16924	0.23163	0.2267	0.22839	0.25659	0.21953	0.22382	0.24545	0.25728	0.16778	0.16089	0.17863	0.15501	0.18023	0.17358	0.16727	0.12755	0.15951	0.13536	0.092643	0.11702	0.10072	0.10876	0.10797	0.10667	0.11424	0.089246	0.094649	0.079232	0.11037	0.11808	0.11454	0.081213
1030.4	0.18756	0.18601	0.25073	0.16848	0.22751	0.22435	0.22808	0.25009	0.21755	0.22001	0.24003	0.25171	0.15838	0.15454	0.17689	0.15426	0.17585	0.1697	0.16202	0.12176	0.15546	0.13089	0.086108	0.11163	0.096045	0.10428	0.10364	0.10338	0.11143	0.085345	0.091262	0.074459	0.1068	0.11376	0.1111	0.076722
1031.3	0.18974	0.19058	0.25311	0.1663	0.22808	0.22385	0.23068	0.2477	0.21469	0.21955	0.24222	0.25301	0.15895	0.15544	0.17851	0.15031	0.17634	0.16597	0.16407	0.12084	0.15196	0.12697	0.08277	0.10848	0.09296	0.10072	0.10126	0.10012	0.10841	0.082248	0.08941	0.071607	0.10246	0.10927	0.10817	0.074237
1032.2	0.19071	0.18622	0.25018	0.16448	0.23131	0.22033	0.23106	0.24574	0.21319	0.21733	0.23317	0.2495	0.15561	0.1509	0.17578	0.15317	0.17757	0.1604	0.162	0.1192	0.14419	0.12334	0.077189	0.10376	0.088499	0.096373	0.097156	0.097072	0.10548	0.078708	0.087848	0.069491	0.099465	0.10599	0.10373	0.069454
1033.2	0.18506	0.18742	0.24465	0.16027	0.22621	0.2156	0.22461	0.23916	0.20845	0.21321	0.22889	0.24323	0.14419	0.14378	0.1679	0.14504	0.17236	0.15487	0.15416	0.11145	0.13968	0.1175	0.072442	0.099059	0.082054	0.092114	0.092218	0.089825	0.10149	0.073401	0.081883	0.064052	0.093665	0.099101	0.09947	0.06481
1034.1	0.18216	0.18833	0.24035	0.15616	0.22373	0.21486	0.22128	0.23461	0.19987	0.21159	0.22515	0.23774	0.14105	0.14338	0.15919	0.14191	0.16872	0.14977	0.14912	0.10861	0.13289	0.11399	0.069141	0.094753	0.078301	0.089899	0.087653	0.085441	0.097399	0.06828	0.078528	0.059727	0.088745	0.095221	0.09486	0.059933
1035	0.17922	0.18845	0.23671	0.15244	0.22319	0.21516	0.21887	0.23472	0.19444	0.21152	0.21902	0.23283	0.1394	0.13844	0.15645	0.13628	0.16392	0.14725	0.14607	0.10667	0.1282	0.11006	0.064365	0.090695	0.074939	0.086472	0.084113	0.080561	0.094503	0.064082	0.073625	0.055817	0.083526	0.09069	0.089471	0.054904
1036	0.17721	0.19002	0.23502	0.14977	0.21378	0.2097	0.21443	0.23258	0.18952	0.21032	0.21696	0.22897	0.13158	0.13582	0.1494	0.13368	0.15454	0.13948	0.13818	0.10119	0.12272	0.10599	0.059362	0.086184	0.071433	0.083614	0.079157	0.076059	0.089972	0.058902	0.068129	0.051753	0.07992	0.086784	0.084693	0.05085
1036.9	0.17703	0.19358	0.23382	0.14668	0.21097	0.2017	0.21012	0.22948	0.18448	0.20689	0.21724	0.22383	0.12512	0.13055	0.1423	0.12723	0.1467	0.12853	0.1307	0.093545	0.11957	0.10056	0.055022	0.082464	0.066538	0.079827	0.073754	0.071164	0.085788	0.052493	0.06205	0.047094	0.075064	0.08168	0.079382	0.047097
1037.8	0.17804	0.19141	0.23291	0.1434	0.21207	0.19939	0.21	0.22968	0.18297	0.20297	0.21212	0.21997	0.12262	0.12652	0.13835	0.12677	0.14464	0.12268	0.13013	0.089275	0.11563	0.09676	0.052141	0.07834	0.065355	0.077058	0.071189	0.069742	0.084435	0.048737	0.060036	0.043848	0.073117	0.080059	0.076668	0.043122
1038.8	0.17874	0.18891	0.23058	0.14001	0.20828	0.1926	0.207	0.22697	0.18469	0.19854	0.209	0.21541	0.11746	0.12246	0.13478	0.12175	0.13767	0.11522	0.12795	0.085264	0.11391	0.091744	0.047918	0.075234	0.061798	0.073566	0.067026	0.066605	0.081147	0.044292	0.055747	0.039771	0.071088	0.075335	0.074329	0.039252
1039.7	0.17822	0.19209	0.23149	0.13944	0.20178	0.19177	0.20249	0.21981	0.18572	0.19583	0.20932	0.21419	0.11265	0.12262	0.131	0.12375	0.13635	0.11136	0.12137	0.079769	0.11218	0.088511	0.045154	0.071496	0.058287	0.070803	0.062826	0.064237	0.077421	0.041457	0.051578	0.036416	0.06837	0.07212	0.071634	0.036484
1040.6	0.17721	0.18581	0.2292	0.13761	0.20435	0.19066	0.19838	0.2156	0.18657	0.19067	0.20159	0.20945	0.11031	0.11742	0.12539	0.1189	0.1367	0.10856	0.11688	0.073517	0.10795	0.084305	0.042509	0.067734	0.055559	0.068349	0.05972	0.061534	0.074904	0.039944	0.049126	0.032516	0.065261	0.068798	0.067769	0.032183
1041.5	0.17695	0.18646	0.22952	0.13712	0.20524	0.19519	0.19978	0.21012	0.19012	0.19197	0.20108	0.21122	0.1112	0.12076	0.12608	0.11614	0.13268	0.11038	0.11574	0.071478	0.10785	0.081171	0.040036	0.065841	0.054419	0.066407	0.058458	0.060176	0.072323	0.038618	0.04677	0.028509	0.062929	0.067067	0.065744	0.030493
1042.5	0.1759	0.18711	0.22785	0.13814	0.20293	0.19452	0.20057	0.20925	0.18525	0.19107	0.19998	0.21048	0.10845	0.12212	0.12557	0.11608	0.12774	0.10997	0.11337	0.071995	0.10322	0.079351	0.038131	0.064479	0.051795	0.064623	0.057331	0.060196	0.069941	0.036927	0.044994	0.027029	0.059679	0.064834	0.062643	0.028002
1043.4	0.17657	0.18829	0.22994	0.13959	0.20431	0.20135	0.19917	0.20791	0.18452	0.19068	0.19858	0.21331	0.10914	0.11974	0.12783	0.11775	0.1275	0.11273	0.10975	0.06908	0.097719	0.076333	0.035271	0.062275	0.051045	0.063845	0.056829	0.058203	0.068032	0.037996	0.043338	0.025062	0.056278	0.063215	0.059399	0.027867
1044.3	0.17604	0.18507	0.23088	0.14089	0.20844	0.19895	0.20522	0.21488	0.18322	0.19258	0.19935	0.21579	0.10736	0.11566	0.12952	0.11729	0.12601	0.11035	0.11534	0.070407	0.093647	0.075635	0.035077	0.062936	0.051208	0.063111	0.057238	0.059003	0.068217	0.037883	0.0449	0.025148	0.056028	0.064058	0.058928	0.028602
1045.2	0.17525	0.18393	0.22692	0.13849	0.20284	0.19437	0.20432	0.21133	0.17577	0.19276	0.20148	0.21514	0.10793	0.11203	0.1278	0.11527	0.11899	0.10457	0.11522	0.067925	0.089685	0.077101	0.035161	0.062837	0.050301	0.061197	0.056915	0.059273	0.067453	0.036764	0.043352	0.024082	0.053827	0.063551	0.059482	0.028176
1046.2	0.17103	0.17698	0.22669	0.13904	0.19856	0.19298	0.20112	0.21505	0.17321	0.1903	0.19773	0.21167	0.10235	0.10356	0.12451	0.11456	0.11858	0.10305	0.11387	0.06797	0.084905	0.079588	0.035258	0.061895	0.049251	0.06062	0.057583	0.060554	0.068722	0.036686	0.042699	0.024583	0.053745	0.063439	0.059197	0.026426
1047.1	0.1702	0.17198	0.23072	0.13854	0.19612	0.18965	0.19734	0.20996	0.17274	0.19186	0.19447	0.2097	0.099927	0.097826	0.12569	0.10921	0.11605	0.10059	0.11206	0.063508	0.08574	0.080703	0.034531	0.061567	0.049162	0.05908	0.056164	0.059109	0.068443	0.037005	0.041017	0.023197	0.053571	0.063615	0.059111	0.026835
1048	0.16527	0.1729	0.22514	0.13681	0.19249	0.18204	0.19442	0.21103	0.17231	0.19104	0.19319	0.20588	0.094837	0.099104	0.11854	0.10289	0.10927	0.096056	0.10818	0.06387	0.088846	0.082197	0.035821	0.062292	0.048763	0.059084	0.05586	0.059664	0.069148	0.036107	0.040448	0.024006	0.054942	0.064347	0.061551	0.025444
1049	0.16612	0.17457	0.22324	0.13351	0.18989	0.18129	0.19154	0.20699	0.17473	0.18733	0.19259	0.20267	0.096085	0.099414	0.11503	0.095411	0.10774	0.093949	0.10464	0.061847	0.089338	0.081625	0.037123	0.062092	0.049384	0.05896	0.056124	0.058562	0.069142	0.035303	0.039249	0.02408	0.053825	0.0638	0.061509	0.026061
1049.9	0.16584	0.17454	0.22477	0.13582	0.19422	0.1867	0.19228	0.21115	0.17696	0.18396	0.19118	0.19854	0.093941	0.095935	0.11538	0.096835	0.11003	0.09823	0.10322	0.063688	0.090811	0.081207	0.036606	0.062031	0.050277	0.059452	0.056444	0.05885	0.070132	0.036053	0.040687	0.025375	0.055468	0.06317	0.061183	0.026156
1050.8	0.16478	0.17816	0.22838	0.13502	0.19232	0.19083	0.19175	0.20922	0.17619	0.18072	0.19508	0.19538	0.094542	0.095839	0.1193	0.094322	0.10711	0.1029	0.10213	0.062097	0.091129	0.079192	0.036553	0.061306	0.050327	0.06032	0.057731	0.058022	0.069625	0.037867	0.041967	0.02641	0.055758	0.062539	0.062024	0.027817
1051.7	0.16574	0.18169	0.22656	0.13294	0.19255	0.1908	0.19393	0.21043	0.17772	0.17886	0.19429	0.19662	0.09716	0.099208	0.11417	0.089923	0.10587	0.10138	0.10295	0.064051	0.087682	0.077677	0.035265	0.063162	0.051682	0.061358	0.059234	0.058608	0.070601	0.03871	0.043295	0.027124	0.056436	0.061721	0.061128	0.028944
1052.7	0.16814	0.18187	0.23339	0.13486	0.19881	0.19492	0.19743	0.20876	0.17861	0.17808	0.19833	0.19834	0.099293	0.097014	0.11709	0.094464	0.11111	0.10366	0.10749	0.063272	0.08572	0.078274	0.036843	0.064933	0.053177	0.062726	0.060563	0.061136	0.072349	0.039716	0.046328	0.02709	0.057662	0.062701	0.061269	0.031544
1053.6	0.16756	0.17851	0.23318	0.13653	0.19789	0.19348	0.19147	0.20411	0.17307	0.17376	0.1959	0.19641	0.096946	0.095908	0.11366	0.094207	0.10711	0.10378	0.103	0.060166	0.082998	0.077638	0.035819	0.064759	0.053189	0.062663	0.062029	0.063261	0.0723	0.040044	0.045672	0.027685	0.058784	0.062112	0.06174	0.031348
1054.5	0.16911	0.18328	0.23677	0.13732	0.19409	0.19257	0.18719	0.20412	0.17272	0.17277	0.20122	0.20108	0.097061	0.10234	0.1131	0.093172	0.10257	0.10503	0.099988	0.061447	0.083223	0.077971	0.037847	0.065367	0.055004	0.065436	0.065054	0.065535	0.073261	0.041354	0.04562	0.027948	0.05947	0.064113	0.0645	0.033019
1055.4	0.17192	0.18225	0.23254	0.13573	0.19416	0.18754	0.18855	0.20435	0.17238	0.17108	0.20012	0.20188	0.09556	0.10151	0.10565	0.087502	0.10195	0.098725	0.10177	0.060344	0.082715	0.078649	0.039437	0.067406	0.055988	0.066972	0.065731	0.067118	0.074371	0.040806	0.046996	0.028496	0.059604	0.065659	0.066267	0.033496
1056.4	0.1741	0.18362	0.23455	0.13704	0.19357	0.1909	0.19024	0.20577	0.17273	0.16792	0.20119	0.20343	0.097653	0.10141	0.1079	0.09106	0.10506	0.101	0.10345	0.059733	0.086501	0.079705	0.042207	0.068911	0.058976	0.07012	0.06766	0.071093	0.076304	0.042478	0.049363	0.030801	0.060952	0.066298	0.069167	0.036699
1057.3	0.17028	0.17938	0.23363	0.13513	0.1876	0.18692	0.18444	0.20433	0.17488	0.16921	0.19367	0.20189	0.097161	0.096956	0.10492	0.085473	0.10202	0.09606	0.098753	0.059499	0.087954	0.080465	0.042084	0.070118	0.058737	0.071356	0.069177	0.072514	0.077425	0.04353	0.048476	0.032868	0.061577	0.067806	0.068581	0.037523
1058.2	0.17316	0.18203	0.23709	0.13438	0.18979	0.19063	0.19107	0.21271	0.17999	0.17282	0.19457	0.20164	0.10095	0.093306	0.10958	0.086407	0.10592	0.099155	0.10307	0.064554	0.09005	0.082678	0.045769	0.072366	0.06074	0.074204	0.072027	0.075383	0.081103	0.045939	0.052233	0.035066	0.063691	0.070557	0.070604	0.040309
1059.2	0.17131	0.17651	0.23127	0.13334	0.19043	0.19266	0.1944	0.21276	0.18262	0.17402	0.18847	0.19882	0.10046	0.087239	0.1054	0.084922	0.10837	0.096722	0.10547	0.06702	0.091077	0.083936	0.046626	0.074861	0.061389	0.075564	0.071854	0.078677	0.083495	0.048043	0.055253	0.037205	0.066032	0.072691	0.070879	0.041423
1060.1	0.16827	0.17738	0.23013	0.13595	0.1937	0.19464	0.19124	0.21427	0.18306	0.1788	0.19011	0.20217	0.10198	0.089067	0.10557	0.091639	0.11069	0.10087	0.10347	0.07152	0.092888	0.086994	0.047669	0.077437	0.063663	0.078248	0.072478	0.082108	0.086996	0.051842	0.057413	0.040815	0.069449	0.075647	0.073005	0.044196
1061	0.16634	0.1726	0.22667	0.13747	0.19286	0.19296	0.187	0.213	0.17891	0.18176	0.18892	0.1994	0.099994	0.085416	0.10148	0.09405	0.10964	0.10299	0.10224	0.072879	0.091243	0.089843	0.050145	0.079255	0.064513	0.07956	0.074594	0.085137	0.09026	0.05515	0.059707	0.043571	0.07274	0.079742	0.075119	0.04625
1061.9	0.17459	0.17628	0.22709	0.14064	0.19822	0.19547	0.19527	0.21949	0.17795	0.18395	0.19238	0.20161	0.10475	0.092079	0.10227	0.098349	0.11562	0.1089	0.1077	0.077377	0.092657	0.093244	0.052076	0.082564	0.06916	0.082723	0.078522	0.088498	0.094235	0.05743	0.064178	0.048226	0.075525	0.082325	0.079782	0.049987
1062.8	0.17143	0.17781	0.22628	0.14126	0.19582	0.19346	0.19338	0.2169	0.17493	0.18467	0.19017	0.20254	0.10119	0.098662	0.10162	0.10006	0.11461	0.10588	0.10779	0.078036	0.091822	0.096245	0.052892	0.084687	0.071469	0.085942	0.081286	0.091169	0.097922	0.061077	0.06681	0.050757	0.07776	0.085209	0.081197	0.051716
1063.8	0.17054	0.1807	0.22802	0.14233	0.19839	0.19677	0.19486	0.21558	0.17541	0.18668	0.19575	0.20946	0.10243	0.1042	0.10536	0.10239	0.11672	0.11124	0.11222	0.076079	0.094748	0.098706	0.056151	0.087519	0.073409	0.088578	0.084266	0.093977	0.10218	0.063626	0.068838	0.053253	0.08052	0.087976	0.084748	0.055685
1064.7	0.17349	0.18015	0.22898	0.14323	0.19808	0.19964	0.19976	0.21608	0.17974	0.18736	0.19783	0.20977	0.10779	0.10578	0.10574	0.103	0.11759	0.11163	0.1183	0.07848	0.096493	0.10181	0.060391	0.090375	0.07783	0.090927	0.088829	0.097936	0.10491	0.065591	0.072753	0.05524	0.082937	0.090754	0.088617	0.05904
1065.6	0.17156	0.18191	0.22944	0.1445	0.1986	0.20025	0.20441	0.22225	0.18607	0.18808	0.20341	0.20938	0.10734	0.10914	0.10964	0.10513	0.11757	0.11205	0.12051	0.081113	0.09992	0.1043	0.064366	0.091712	0.080008	0.093788	0.09094	0.10138	0.10686	0.06779	0.075288	0.058484	0.08479	0.092926	0.091623	0.060177
1066.5	0.16896	0.17912	0.22899	0.14458	0.19661	0.20244	0.20577	0.21776	0.18541	0.18367	0.20598	0.2107	0.10487	0.10552	0.1123	0.11058	0.11473	0.11474	0.12266	0.081245	0.098768	0.10573	0.067557	0.092385	0.08228	0.094877	0.093073	0.10453	0.10871	0.071812	0.077993	0.058667	0.087319	0.094505	0.093234	0.062266
1067.5	0.17046	0.17516	0.22886	0.14503	0.20279	0.20454	0.207	0.21962	0.18641	0.18262	0.20807	0.21326	0.10825	0.10328	0.11446	0.10967	0.11871	0.1192	0.12521	0.082974	0.10076	0.10694	0.068544	0.094775	0.084623	0.096387	0.095364	0.10712	0.11013	0.073368	0.080335	0.061081	0.090282	0.095617	0.096155	0.065666
1068.4	0.17311	0.1768	0.23362	0.14374	0.20576	0.20144	0.20664	0.22302	0.18916	0.18502	0.20763	0.21529	0.11321	0.10643	0.11741	0.11356	0.12402	0.12025	0.12304	0.086941	0.10165	0.10875	0.071031	0.098762	0.088425	0.098777	0.099592	0.10981	0.11299	0.075859	0.083658	0.06479	0.093347	0.097171	0.096996	0.068254
1069.3	0.1714	0.17388	0.23217	0.14466	0.20681	0.19875	0.20656	0.22157	0.18706	0.18212	0.20507	0.21441	0.10977	0.10491	0.11965	0.11544	0.12754	0.11883	0.1233	0.086634	0.10241	0.10967	0.072575	0.10128	0.090376	0.10095	0.10149	0.11228	0.11545	0.077439	0.08496	0.067858	0.095197	0.098583	0.097353	0.070158
1070.2	0.1736	0.17137	0.23696	0.14492	0.21168	0.2013	0.2059	0.21836	0.18697	0.18387	0.20923	0.21983	0.11347	0.10311	0.12301	0.11814	0.13181	0.12168	0.12368	0.085774	0.10195	0.10865	0.073496	0.10444	0.09209	0.10099	0.1033	0.11318	0.1173	0.07854	0.086214	0.069099	0.097092	0.099682	0.099598	0.071899
1071.2	0.17539	0.17549	0.23799	0.14549	0.21548	0.20199	0.20373	0.22471	0.18876	0.18519	0.21225	0.22274	0.1179	0.10795	0.12542	0.11691	0.13762	0.12022	0.12466	0.086743	0.1059	0.10786	0.075119	0.10702	0.093874	0.10356	0.10469	0.1137	0.11952	0.078834	0.087431	0.071645	0.09823	0.10162	0.10145	0.073454
1072.1	0.17163	0.17207	0.23769	0.14366	0.21148	0.19853	0.20377	0.22503	0.18709	0.18358	0.21128	0.22248	0.117	0.10437	0.1231	0.1181	0.13802	0.11774	0.12687	0.086056	0.10656	0.10803	0.07815	0.10865	0.095267	0.10484	0.10657	0.11356	0.12169	0.080052	0.088565	0.072852	0.099379	0.10435	0.10361	0.074198
1073	0.17755	0.17764	0.23995	0.1483	0.21199	0.20095	0.20883	0.22649	0.19123	0.18667	0.21469	0.22055	0.1222	0.10857	0.12646	0.12297	0.13963	0.12012	0.13183	0.08807	0.10941	0.10974	0.078181	0.10859	0.097835	0.10693	0.1085	0.11623	0.12256	0.081645	0.089783	0.075388	0.10104	0.10726	0.10617	0.075661
1073.9	0.1777	0.18056	0.24002	0.14769	0.20881	0.20116	0.20662	0.22425	0.19048	0.18899	0.21496	0.21914	0.12482	0.11068	0.12833	0.12174	0.13749	0.12167	0.12906	0.085666	0.11103	0.10894	0.077402	0.10844	0.097994	0.10774	0.10894	0.11491	0.12202	0.082993	0.090421	0.074625	0.1015	0.10776	0.10611	0.075627
1074.9	0.17412	0.18335	0.23565	0.14715	0.20957	0.19678	0.20576	0.22284	0.19533	0.18806	0.21523	0.21606	0.12598	0.11403	0.12804	0.12289	0.13839	0.11589	0.12887	0.085993	0.11477	0.11005	0.0788	0.10837	0.09845	0.10972	0.10926	0.11405	0.12295	0.083499	0.091253	0.07556	0.10225	0.10875	0.1075	0.076719
1075.8	0.17166	0.18211	0.23604	0.14871	0.20922	0.19674	0.20885	0.22483	0.19711	0.19176	0.2132	0.21461	0.12399	0.11057	0.12626	0.12244	0.13754	0.11659	0.13005	0.090475	0.11397	0.11205	0.078194	0.10794	0.097506	0.10823	0.10988	0.11494	0.12309	0.083399	0.091444	0.076306	0.10239	0.10931	0.10677	0.07708
1076.7	0.17754	0.19158	0.23917	0.15248	0.20814	0.20086	0.21013	0.2247	0.20046	0.19976	0.21793	0.21757	0.13044	0.12223	0.12743	0.12572	0.13739	0.11994	0.1301	0.09112	0.11639	0.11227	0.076805	0.10719	0.098009	0.10857	0.10783	0.11496	0.12066	0.083498	0.091381	0.0764	0.10129	0.1089	0.10647	0.077557
1077.6	0.17441	0.18591	0.23607	0.14992	0.20664	0.2009	0.20824	0.22374	0.19569	0.196	0.21188	0.21458	0.12846	0.11514	0.12494	0.121	0.13413	0.11989	0.12856	0.089614	0.11179	0.11055	0.07442	0.10497	0.097171	0.10678	0.10443	0.11095	0.11862	0.082053	0.090956	0.074406	0.098327	0.10667	0.1046	0.075969
1078.6	0.1769	0.1882	0.23953	0.14982	0.21126	0.20256	0.21302	0.22907	0.19918	0.19607	0.21219	0.21582	0.12853	0.11535	0.12245	0.12063	0.13615	0.11987	0.13234	0.092553	0.1132	0.10939	0.074557	0.10227	0.09669	0.10459	0.10247	0.11023	0.11835	0.081779	0.090459	0.074276	0.097122	0.1068	0.10473	0.07531
1079.5	0.18264	0.19023	0.23825	0.15183	0.21059	0.20789	0.21648	0.23383	0.19388	0.19566	0.20963	0.21604	0.12719	0.1131	0.11967	0.11957	0.13721	0.12617	0.13353	0.096771	0.10942	0.10712	0.07208	0.10033	0.096576	0.10365	0.10123	0.11	0.11712	0.081645	0.089949	0.073232	0.096627	0.10569	0.1034	0.07436
1080.4	0.18148	0.19244	0.23619	0.14964	0.21209	0.20556	0.20859	0.22987	0.19261	0.19474	0.2087	0.21288	0.12682	0.11944	0.12237	0.12166	0.13898	0.12337	0.1306	0.092385	0.10967	0.10486	0.069483	0.097531	0.095763	0.10332	0.099828	0.10678	0.11531	0.080564	0.087191	0.071264	0.095169	0.10329	0.10127	0.071473
1081.3	0.18069	0.19008	0.23197	0.14975	0.2188	0.20371	0.21008	0.23027	0.19295	0.19171	0.20583	0.20945	0.12556	0.11553	0.12449	0.12425	0.13942	0.11959	0.13085	0.092125	0.11051	0.10448	0.06901	0.095974	0.094867	0.10248	0.098893	0.1068	0.11577	0.07973	0.086489	0.070756	0.095499	0.10241	0.099384	0.070617
1082.2	0.17975	0.19082	0.23086	0.14974	0.21956	0.20109	0.20589	0.2286	0.1939	0.19311	0.20947	0.21113	0.12224	0.11699	0.1244	0.1238	0.13919	0.11527	0.12826	0.091139	0.11155	0.10273	0.068246	0.094665	0.092726	0.10169	0.098415	0.10565	0.1143	0.078827	0.084228	0.069585	0.095622	0.10214	0.098525	0.070099
1083.2	0.17706	0.18543	0.2251	0.14861	0.21613	0.19892	0.20129	0.22411	0.19021	0.19219	0.20513	0.2103	0.12106	0.11511	0.11964	0.12675	0.13913	0.11596	0.12686	0.088117	0.10717	0.10162	0.065663	0.094693	0.090833	0.10085	0.097388	0.10387	0.11337	0.077878	0.082692	0.068248	0.094082	0.099806	0.096119	0.069499
1084.1	0.17504	0.1834	0.22763	0.14632	0.2132	0.1947	0.19986	0.21857	0.19046	0.192	0.20496	0.20806	0.12098	0.1156	0.11918	0.12368	0.13525	0.11096	0.12426	0.082885	0.10501	0.10031	0.062909	0.091973	0.088894	0.097459	0.094891	0.099969	0.11043	0.07534	0.079864	0.064527	0.090034	0.097803	0.093889	0.0676
1085	0.17574	0.17933	0.22709	0.14458	0.20707	0.1912	0.20028	0.21386	0.19067	0.1897	0.20311	0.20688	0.12174	0.10992	0.11591	0.11823	0.12753	0.10989	0.12209	0.08303	0.10374	0.098577	0.062861	0.090448	0.087394	0.09461	0.091685	0.097727	0.10748	0.073421	0.078898	0.063192	0.089525	0.097041	0.092757	0.067709
1085.9	0.1761	0.17555	0.22804	0.14372	0.20159	0.1877	0.19498	0.20871	0.18878	0.18852	0.20475	0.20459	0.11713	0.10776	0.11359	0.11598	0.12347	0.10795	0.11679	0.082709	0.10025	0.095694	0.060625	0.087974	0.085052	0.090297	0.088856	0.093254	0.1046	0.069703	0.076094	0.061027	0.086276	0.093665	0.092084	0.063838
1086.8	0.17244	0.17356	0.22895	0.14223	0.19771	0.1873	0.19668	0.2066	0.18807	0.18217	0.20436	0.20605	0.113	0.10466	0.11135	0.11537	0.12125	0.10887	0.11887	0.081255	0.096959	0.092117	0.059025	0.086566	0.082674	0.086841	0.085798	0.089068	0.10192	0.066886	0.07467	0.058174	0.082719	0.089696	0.090183	0.061244
1087.8	0.1731	0.17397	0.23358	0.14063	0.19695	0.18513	0.19673	0.20722	0.18963	0.18138	0.20715	0.20403	0.11247	0.10036	0.11786	0.11275	0.11724	0.10623	0.11747	0.081107	0.096221	0.089942	0.057187	0.082611	0.080154	0.082561	0.082899	0.085262	0.097198	0.062784	0.071686	0.05575	0.08065	0.087457	0.087868	0.057977
1088.7	0.1735	0.17466	0.23141	0.13712	0.19854	0.18453	0.19444	0.20616	0.18638	0.18046	0.20481	0.2029	0.11263	0.10077	0.11678	0.10997	0.11975	0.10555	0.11511	0.080872	0.096521	0.089916	0.056133	0.080195	0.077718	0.082044	0.081391	0.082998	0.095877	0.061138	0.071158	0.054869	0.078994	0.085845	0.085659	0.056033
1089.6	0.17337	0.17482	0.23003	0.13546	0.20032	0.18974	0.19506	0.21048	0.18243	0.18165	0.20522	0.20665	0.11166	0.097753	0.11305	0.10752	0.1214	0.10675	0.11394	0.079445	0.093282	0.087133	0.053778	0.077731	0.074428	0.07941	0.077237	0.079251	0.093098	0.058335	0.068538	0.052518	0.074989	0.083128	0.082658	0.052895
1090.5	0.17414	0.17303	0.2272	0.13343	0.20088	0.19268	0.20013	0.20912	0.18019	0.18224	0.20314	0.21079	0.11533	0.094378	0.11015	0.1049	0.12242	0.11328	0.1174	0.077466	0.092514	0.086793	0.052314	0.077495	0.072575	0.078459	0.074692	0.077471	0.090818	0.058561	0.06846	0.050263	0.072634	0.082864	0.080342	0.052764
1091.5	0.17338	0.17156	0.22599	0.13196	0.20361	0.19168	0.19764	0.20864	0.17611	0.18632	0.19912	0.20407	0.11464	0.092816	0.10746	0.10278	0.12253	0.11365	0.11581	0.077201	0.09121	0.087475	0.05057	0.074047	0.069381	0.07571	0.072111	0.075841	0.089486	0.05687	0.066458	0.048745	0.071035	0.083562	0.078131	0.050381
1092.4	0.17557	0.17263	0.22572	0.1312	0.20565	0.19366	0.19563	0.20904	0.17583	0.18592	0.20045	0.20192	0.11568	0.093954	0.10638	0.10267	0.12371	0.11258	0.11585	0.076557	0.090693	0.088173	0.049625	0.073846	0.068953	0.076062	0.07189	0.073694	0.089377	0.056221	0.066163	0.047477	0.07025	0.082855	0.07735	0.048429
1093.3	0.16937	0.17295	0.2233	0.1335	0.2035	0.19399	0.19487	0.20873	0.17909	0.18375	0.19913	0.20549	0.1091	0.093198	0.10406	0.10518	0.11937	0.1115	0.11726	0.076088	0.090342	0.087292	0.048865	0.074994	0.067647	0.075314	0.069958	0.073065	0.087397	0.05445	0.065893	0.046079	0.070323	0.082809	0.076071	0.048636
1094.2	0.16801	0.17405	0.22187	0.13412	0.20221	0.18953	0.19266	0.2075	0.18148	0.18322	0.19383	0.20418	0.10603	0.093128	0.10187	0.10749	0.1179	0.10808	0.11763	0.074776	0.094737	0.087815	0.048318	0.074579	0.067683	0.074967	0.070454	0.072829	0.087377	0.053733	0.065201	0.044624	0.070879	0.083402	0.076056	0.049331
1095.1	0.16137	0.1742	0.22251	0.1344	0.20334	0.1874	0.19082	0.20764	0.18727	0.17993	0.19295	0.20419	0.09852	0.093864	0.10204	0.10676	0.11983	0.10602	0.11628	0.073434	0.097952	0.086846	0.04894	0.075027	0.066093	0.073293	0.070813	0.072005	0.087992	0.052806	0.065077	0.043632	0.072304	0.083146	0.076808	0.049505
1096	0.16023	0.17385	0.22343	0.13424	0.19954	0.18422	0.19281	0.20672	0.18787	0.17949	0.1923	0.2094	0.10054	0.094883	0.10329	0.10879	0.11952	0.10178	0.11694	0.072673	0.10159	0.086604	0.049669	0.07685	0.066878	0.074719	0.07221	0.072241	0.087848	0.052827	0.066189	0.04346	0.074143	0.081299	0.076686	0.050875
1097	0.15571	0.17682	0.22208	0.1365	0.19895	0.18225	0.19472	0.20447	0.18663	0.17935	0.19239	0.21016	0.097307	0.098642	0.10126	0.11032	0.121	0.10317	0.11674	0.071825	0.10311	0.0865	0.052004	0.077452	0.066369	0.074908	0.072374	0.073719	0.088377	0.053795	0.066176	0.043989	0.075592	0.080972	0.078251	0.05235
1097.9	0.1606	0.17692	0.22698	0.13697	0.2007	0.18556	0.19564	0.20681	0.1856	0.18382	0.19014	0.20638	0.1028	0.09934	0.10239	0.10956	0.12352	0.10692	0.1183	0.071558	0.10383	0.088614	0.053412	0.076585	0.066705	0.073966	0.073873	0.073761	0.089132	0.055478	0.06527	0.044746	0.076342	0.081309	0.07768	0.052166
1098.8	0.16051	0.17263	0.23001	0.1374	0.20126	0.18565	0.19767	0.20307	0.18711	0.17894	0.19564	0.2038	0.10494	0.10064	0.10807	0.10908	0.12617	0.10883	0.1207	0.071842	0.10269	0.091454	0.055868	0.079639	0.067728	0.075619	0.076443	0.075045	0.090635	0.057033	0.06625	0.04701	0.078753	0.081946	0.080674	0.054339
1099.7	0.16388	0.1748	0.23205	0.137	0.19903	0.18937	0.19448	0.20616	0.18356	0.17613	0.19998	0.20218	0.11055	0.1013	0.10866	0.1127	0.12199	0.10889	0.1198	0.074975	0.099887	0.094901	0.058484	0.081697	0.070864	0.078416	0.077621	0.077054	0.090442	0.059209	0.066059	0.049738	0.079548	0.083315	0.081778	0.055618
1100.6	0.16591	0.17888	0.23226	0.13926	0.20209	0.1926	0.19615	0.2096	0.18463	0.17547	0.20119	0.20078	0.11128	0.10494	0.10995	0.11182	0.12289	0.11335	0.12092	0.077818	0.10122	0.10044	0.061857	0.083696	0.07304	0.081555	0.079381	0.07934	0.091983	0.062134	0.068167	0.053725	0.080756	0.087437	0.085161	0.059383
1101.6	0.16876	0.17981	0.23334	0.1391	0.19858	0.19853	0.19662	0.21476	0.18793	0.17697	0.19973	0.20454	0.11536	0.1064	0.11593	0.11192	0.12341	0.11796	0.12343	0.081416	0.10485	0.10618	0.063453	0.08759	0.076558	0.086079	0.083136	0.08334	0.094673	0.064487	0.073033	0.057737	0.084932	0.092499	0.087953	0.06446
1102.5	0.16758	0.17887	0.23227	0.13901	0.19606	0.19781	0.20054	0.21903	0.19014	0.17839	0.20231	0.20975	0.11568	0.10678	0.11946	0.11461	0.12639	0.11932	0.12676	0.087106	0.10758	0.11246	0.068129	0.093842	0.081868	0.091128	0.087893	0.086812	0.097414	0.068595	0.078312	0.063424	0.089005	0.097748	0.093957	0.069886
1103.4	0.17151	0.18241	0.2326	0.13999	0.20032	0.20108	0.20311	0.22419	0.18981	0.1861	0.20391	0.21601	0.11932	0.11167	0.12403	0.1202	0.13183	0.12232	0.12916	0.093116	0.11036	0.12047	0.073629	0.098932	0.087891	0.095023	0.092993	0.092137	0.10261	0.074317	0.084959	0.068602	0.093606	0.10387	0.099477	0.075498
1104.3	0.17141	0.18197	0.23334	0.14166	0.20642	0.20133	0.20622	0.22745	0.19412	0.18851	0.20596	0.21612	0.12348	0.11511	0.13051	0.12301	0.14355	0.12713	0.1354	0.098923	0.11604	0.12719	0.082169	0.10411	0.093453	0.10133	0.10095	0.099188	0.11098	0.080193	0.092756	0.075562	0.10134	0.10963	0.10793	0.083305
1105.2	0.17415	0.18277	0.23255	0.14492	0.20997	0.2063	0.21175	0.23089	0.19624	0.19367	0.20999	0.21679	0.12934	0.12125	0.13781	0.13144	0.15106	0.13288	0.14136	0.10476	0.11956	0.13489	0.090697	0.11236	0.10145	0.10868	0.10823	0.10699	0.11917	0.088383	0.10092	0.083317	0.10851	0.11752	0.11642	0.090312
1106.1	0.17751	0.18601	0.23462	0.14865	0.21993	0.20808	0.21556	0.23151	0.19871	0.19729	0.21699	0.21927	0.13806	0.12679	0.14064	0.14258	0.15862	0.13824	0.1461	0.11158	0.12294	0.14491	0.10136	0.12107	0.10924	0.11539	0.11412	0.11533	0.1266	0.096915	0.10651	0.091656	0.11509	0.12554	0.12487	0.098469
1107.1	0.18114	0.19062	0.23805	0.15409	0.22751	0.21042	0.21381	0.23301	0.20349	0.19625	0.222	0.2244	0.14735	0.14039	0.15272	0.1508	0.16618	0.14529	0.15392	0.11847	0.13212	0.15497	0.11279	0.1319	0.11964	0.12528	0.12321	0.12687	0.13794	0.10659	0.11527	0.10269	0.12517	0.13498	0.13459	0.10989
1108	0.18231	0.19096	0.24135	0.15925	0.22951	0.2147	0.22021	0.23443	0.2074	0.19245	0.22347	0.22345	0.15863	0.14452	0.1575	0.15604	0.17391	0.15472	0.1633	0.12512	0.1389	0.16524	0.12381	0.14305	0.13107	0.13518	0.13283	0.138	0.148	0.11559	0.12593	0.1135	0.13519	0.14441	0.14379	0.12
1108.9	0.18709	0.19653	0.24072	0.16424	0.23151	0.21806	0.22283	0.23871	0.21231	0.20146	0.22543	0.22751	0.17119	0.15655	0.16278	0.16521	0.18034	0.16294	0.17196	0.13383	0.14868	0.18163	0.13525	0.15534	0.14447	0.14747	0.14327	0.14895	0.15851	0.12763	0.13768	0.12538	0.1465	0.15766	0.15491	0.13219
1109.8	0.19302	0.19421	0.24614	0.16703	0.23375	0.22226	0.22384	0.24175	0.22181	0.20543	0.2331	0.23304	0.1873	0.16266	0.17084	0.17454	0.19057	0.1765	0.18266	0.14333	0.1621	0.19845	0.14992	0.17033	0.15864	0.15946	0.15753	0.16302	0.17035	0.14043	0.15074	0.13906	0.16225	0.17187	0.16896	0.14709
1110.7	0.19735	0.19616	0.24964	0.17355	0.23575	0.224	0.23073	0.24484	0.22446	0.20646	0.23625	0.24032	0.19769	0.17602	0.18222	0.18409	0.19854	0.18406	0.19605	0.15393	0.1727	0.21279	0.16494	0.18573	0.17481	0.17501	0.17326	0.17882	0.18416	0.15514	0.16726	0.15442	0.17711	0.18598	0.18436	0.16386
1111.6	0.20362	0.19637	0.25294	0.17782	0.2421	0.22727	0.23812	0.2492	0.22749	0.21159	0.2425	0.2469	0.21385	0.17959	0.19306	0.20056	0.21131	0.19597	0.20741	0.16381	0.18253	0.23243	0.18245	0.20269	0.19146	0.19041	0.19052	0.19564	0.19992	0.17129	0.18445	0.16993	0.19358	0.20236	0.20239	0.18067
1112.6	0.21227	0.20408	0.25843	0.186	0.24647	0.23599	0.24588	0.2559	0.23393	0.22604	0.25114	0.26035	0.23299	0.20189	0.21124	0.22433	0.22802	0.21317	0.22437	0.17807	0.19753	0.25566	0.20212	0.2228	0.2102	0.21122	0.21084	0.21603	0.21738	0.19241	0.20262	0.18947	0.21241	0.22308	0.22075	0.2012
1113.5	0.21668	0.20686	0.2669	0.19531	0.25397	0.24349	0.25553	0.26586	0.23841	0.23091	0.25823	0.27049	0.24653	0.21457	0.23327	0.24733	0.24382	0.22704	0.24256	0.19388	0.21186	0.27543	0.22062	0.24462	0.22899	0.23	0.23217	0.23741	0.2351	0.21143	0.22192	0.20998	0.23237	0.24285	0.23982	0.22176
1114.4	0.21877	0.21868	0.27119	0.20471	0.26406	0.25096	0.26531	0.27829	0.24476	0.23755	0.26555	0.28416	0.26039	0.23531	0.25369	0.26852	0.25942	0.23962	0.25865	0.21341	0.22509	0.29861	0.24252	0.26656	0.24942	0.25169	0.25409	0.25883	0.2556	0.2324	0.24341	0.23169	0.25189	0.26332	0.26159	0.24445
1115.3	0.22444	0.2239	0.27349	0.21233	0.27386	0.2612	0.27184	0.29248	0.25496	0.25273	0.27959	0.29396	0.28511	0.25472	0.27664	0.29091	0.2845	0.26235	0.2778	0.2345	0.24587	0.32863	0.26954	0.29326	0.27608	0.27534	0.27852	0.28176	0.27926	0.25891	0.26731	0.25649	0.27593	0.28984	0.28648	0.26935
1116.2	0.22936	0.2317	0.27922	0.22283	0.28337	0.27298	0.28441	0.30526	0.26974	0.2652	0.29066	0.30173	0.30543	0.2799	0.29765	0.31448	0.30658	0.28386	0.30216	0.25767	0.26978	0.35394	0.29257	0.31809	0.30097	0.29989	0.30214	0.30588	0.30285	0.28374	0.29281	0.28254	0.30046	0.31556	0.31125	0.29443
1117.1	0.23414	0.24252	0.28371	0.23383	0.29863	0.28222	0.29448	0.32222	0.28518	0.27508	0.30784	0.31293	0.32567	0.30761	0.32442	0.33822	0.32975	0.30667	0.32766	0.28292	0.29295	0.38161	0.32099	0.34439	0.32672	0.32498	0.32707	0.33142	0.32691	0.31021	0.3205	0.31169	0.3272	0.34116	0.34046	0.32088
1118	0.24029	0.24894	0.28877	0.24593	0.30892	0.29577	0.30813	0.33148	0.30307	0.28901	0.31896	0.3244	0.3533	0.33468	0.3487	0.36011	0.35313	0.33446	0.35082	0.30323	0.31733	0.41374	0.35112	0.3716	0.35444	0.3518	0.35203	0.35701	0.35191	0.33827	0.34831	0.33917	0.35445	0.369	0.36784	0.34845
1119	0.24879	0.25843	0.29628	0.25969	0.32426	0.31154	0.3177	0.34338	0.31942	0.30653	0.33544	0.33812	0.38347	0.36622	0.37928	0.38927	0.38815	0.36688	0.37836	0.3275	0.34561	0.44685	0.38364	0.40396	0.38533	0.38107	0.38171	0.38679	0.38196	0.36866	0.37637	0.37125	0.38651	0.39988	0.39818	0.37788
1119.9	0.25695	0.26684	0.3095	0.27357	0.34161	0.33082	0.33188	0.35682	0.33739	0.31995	0.35138	0.35443	0.40957	0.39672	0.41053	0.41514	0.42023	0.40071	0.40416	0.35235	0.36966	0.47484	0.41315	0.43085	0.41087	0.4081	0.40986	0.41345	0.41004	0.39541	0.40451	0.40056	0.41446	0.42541	0.42553	0.40447
1120.8	0.26694	0.27541	0.31805	0.28674	0.35749	0.35279	0.34656	0.37303	0.35336	0.34014	0.36741	0.37106	0.43885	0.42379	0.44215	0.44491	0.4508	0.43403	0.43125	0.37839	0.39033	0.50545	0.44362	0.45908	0.43863	0.43442	0.43567	0.43916	0.43487	0.42402	0.43181	0.42883	0.4426	0.45183	0.45073	0.43237
1121.7	0.27544	0.28229	0.32783	0.30135	0.37574	0.37206	0.36679	0.39189	0.3684	0.35968	0.3823	0.38953	0.46705	0.45038	0.47316	0.47403	0.48666	0.4688	0.46062	0.40919	0.41712	0.54046	0.47448	0.4908	0.46992	0.46445	0.46451	0.46615	0.46537	0.45413	0.46273	0.45989	0.47197	0.48331	0.47935	0.46375
1122.6	0.28319	0.29202	0.33711	0.30984	0.39535	0.38872	0.38143	0.4089	0.381	0.3772	0.40036	0.40607	0.49666	0.48495	0.50847	0.50196	0.52323	0.49836	0.489	0.43785	0.44448	0.56936	0.50327	0.52036	0.49789	0.49173	0.49323	0.4918	0.49393	0.48252	0.48983	0.4879	0.49765	0.50995	0.50643	0.49115
1123.5	0.29269	0.29686	0.34465	0.32285	0.41221	0.40457	0.39763	0.42776	0.39565	0.39149	0.41233	0.42151	0.52397	0.50848	0.53687	0.52931	0.55144	0.52596	0.51345	0.46398	0.46701	0.59152	0.52304	0.54188	0.52055	0.51236	0.51323	0.51223	0.515	0.50538	0.51372	0.51057	0.51764	0.53178	0.52616	0.51363
1124.5	0.29724	0.29954	0.35261	0.33502	0.42912	0.41824	0.41906	0.4472	0.41581	0.40875	0.42496	0.43694	0.55355	0.53584	0.57036	0.56221	0.58244	0.55477	0.54336	0.49197	0.4938	0.61768	0.54599	0.56737	0.54672	0.53623	0.53635	0.53586	0.53718	0.53177	0.53987	0.53494	0.54295	0.55742	0.55058	0.54021
1125.4	0.30115	0.30782	0.35857	0.34885	0.44458	0.4295	0.43287	0.46755	0.42985	0.42304	0.44205	0.45353	0.58268	0.57045	0.60303	0.59083	0.6141	0.58065	0.5682	0.5213	0.52142	0.64166	0.57081	0.59175	0.57011	0.56018	0.56157	0.55832	0.5617	0.55541	0.5648	0.56004	0.56455	0.58004	0.57484	0.56209
1126.3	0.30268	0.31365	0.36677	0.35996	0.45738	0.44539	0.44089	0.48051	0.4479	0.43603	0.45618	0.46549	0.60947	0.59483	0.62993	0.62205	0.63865	0.60335	0.58468	0.53847	0.54074	0.65604	0.5854	0.60977	0.58613	0.57745	0.57837	0.57604	0.57766	0.57373	0.58301	0.57799	0.58301	0.59648	0.59133	0.5794
1127.2	0.30466	0.32097	0.37037	0.37307	0.46936	0.46318	0.45751	0.49748	0.46561	0.45429	0.47549	0.48322	0.63436	0.62349	0.65393	0.65601	0.66349	0.63284	0.60536	0.56423	0.56181	0.67315	0.60441	0.62836	0.60563	0.59764	0.59536	0.59475	0.59616	0.59523	0.60649	0.60007	0.60279	0.61617	0.60966	0.6005
1128.1	0.30578	0.3268	0.37376	0.38036	0.48359	0.47274	0.47207	0.5107	0.48249	0.47056	0.49343	0.49514	0.65562	0.64977	0.67375	0.67968	0.68385	0.64982	0.62422	0.58478	0.58055	0.68701	0.62284	0.64162	0.61991	0.61306	0.60857	0.60747	0.60994	0.61153	0.62358	0.61501	0.61748	0.63128	0.62432	0.61499
1129	0.3101	0.33486	0.37525	0.38863	0.49536	0.48614	0.48099	0.52137	0.49041	0.48472	0.50566	0.51348	0.67583	0.67375	0.69348	0.70245	0.70386	0.67068	0.63989	0.6003	0.59873	0.69759	0.63489	0.6549	0.6313	0.62439	0.61953	0.61766	0.62244	0.62626	0.63689	0.62853	0.62898	0.64341	0.63588	0.62788
1129.9	0.30846	0.33281	0.37454	0.3922	0.50414	0.4982	0.4919	0.52944	0.50165	0.49306	0.51489	0.51827	0.69129	0.68734	0.70687	0.71648	0.71748	0.68916	0.6509	0.6076	0.60857	0.70383	0.64135	0.66043	0.63848	0.63073	0.62458	0.62567	0.63051	0.6369	0.64583	0.63595	0.63764	0.65186	0.64235	0.63475
1130.9	0.31204	0.33784	0.3735	0.3955	0.51509	0.50305	0.50596	0.53389	0.5101	0.50568	0.5238	0.52381	0.70843	0.70709	0.72163	0.7276	0.72814	0.70269	0.66313	0.61676	0.62172	0.70826	0.6486	0.66506	0.64548	0.63554	0.62891	0.62979	0.63776	0.64287	0.6552	0.63991	0.64226	0.65525	0.64752	0.63949
1131.8	0.31744	0.33396	0.37382	0.40045	0.52148	0.50948	0.51456	0.54756	0.52038	0.51363	0.53183	0.53093	0.72308	0.71355	0.73453	0.73696	0.74134	0.71478	0.67222	0.62551	0.63113	0.70797	0.65119	0.66633	0.64866	0.63671	0.63155	0.63228	0.64055	0.64692	0.65723	0.64187	0.64482	0.65734	0.64931	0.64027
1132.7	0.31654	0.33327	0.37571	0.40101	0.52611	0.51683	0.51827	0.5547	0.52127	0.51564	0.53898	0.53775	0.73207	0.72222	0.74991	0.74784	0.75604	0.72726	0.67759	0.63072	0.6378	0.70551	0.65066	0.66701	0.65177	0.63804	0.63302	0.63356	0.64381	0.64873	0.65989	0.64238	0.64589	0.65576	0.6524	0.64378
1133.6	0.31159	0.33353	0.37218	0.40094	0.52536	0.5197	0.52223	0.5614	0.52679	0.51657	0.54046	0.53347	0.73634	0.72494	0.75493	0.75224	0.76021	0.73081	0.68068	0.63598	0.63902	0.69935	0.64464	0.65973	0.65003	0.63566	0.62908	0.63125	0.64099	0.64496	0.65781	0.63936	0.64255	0.65074	0.64757	0.63755
1134.5	0.31181	0.33637	0.37411	0.40059	0.5304	0.5221	0.52988	0.56278	0.52807	0.52379	0.54363	0.54139	0.74268	0.72846	0.76256	0.76341	0.76776	0.73518	0.68564	0.64064	0.64279	0.69146	0.63629	0.65451	0.64739	0.63196	0.62547	0.62571	0.63726	0.63903	0.65394	0.63533	0.63665	0.64581	0.6444	0.63476
1135.4	0.30726	0.33003	0.37256	0.39951	0.52793	0.52526	0.52911	0.57195	0.53014	0.52425	0.54294	0.54512	0.74191	0.72469	0.76485	0.76502	0.77264	0.73908	0.68954	0.64242	0.64134	0.6809	0.62745	0.64643	0.64115	0.62487	0.6198	0.61909	0.63201	0.63445	0.64609	0.62966	0.6302	0.63924	0.63802	0.62739
1136.3	0.30085	0.33166	0.36906	0.39232	0.5264	0.51754	0.52147	0.5605	0.5239	0.51884	0.53819	0.54146	0.73165	0.7154	0.7578	0.75683	0.76334	0.72855	0.6814	0.63123	0.63136	0.66282	0.60751	0.62947	0.6262	0.61001	0.60429	0.60353	0.61821	0.61818	0.63186	0.61468	0.61508	0.62301	0.62373	0.61221
1137.2	0.29713	0.32279	0.3678	0.38721	0.51769	0.51518	0.51983	0.55545	0.52545	0.51555	0.53388	0.53666	0.72386	0.70518	0.75229	0.74881	0.7523	0.72305	0.67467	0.62177	0.62289	0.64794	0.59093	0.6155	0.6138	0.59554	0.59254	0.5913	0.60586	0.60519	0.61859	0.60162	0.60194	0.61087	0.60845	0.59884
1138.1	0.29385	0.31525	0.36144	0.37834	0.51099	0.50214	0.5133	0.54079	0.51668	0.5079	0.53001	0.53243	0.70682	0.69203	0.73841	0.73307	0.73888	0.70943	0.65967	0.60294	0.60771	0.62437	0.57169	0.59745	0.59612	0.57698	0.57522	0.57232	0.58977	0.5854	0.60193	0.58379	0.58409	0.59354	0.59009	0.58059
1139.1	0.28755	0.31123	0.35471	0.36944	0.50059	0.49209	0.50472	0.53238	0.50682	0.49779	0.52075	0.52503	0.68902	0.67598	0.71926	0.71419	0.72172	0.69111	0.64132	0.58836	0.59042	0.60041	0.55135	0.57708	0.57545	0.55778	0.55439	0.5524	0.56978	0.56604	0.58449	0.56396	0.56403	0.5712	0.56723	0.55928
1140	0.28259	0.30319	0.3455	0.35558	0.4895	0.47716	0.48762	0.51715	0.49133	0.4848	0.50936	0.51627	0.67057	0.65416	0.69663	0.69399	0.70095	0.66852	0.61473	0.5711	0.57073	0.57336	0.52688	0.55238	0.55363	0.53676	0.53019	0.5297	0.54733	0.5423	0.56211	0.54099	0.54118	0.54839	0.54196	0.53696
1140.9	0.27808	0.29967	0.34522	0.34625	0.47944	0.46561	0.47875	0.50655	0.47929	0.47431	0.49992	0.50791	0.65265	0.64017	0.67794	0.67461	0.68404	0.64773	0.59347	0.55199	0.55038	0.54847	0.50449	0.53042	0.53101	0.51637	0.50963	0.50916	0.52707	0.51983	0.53973	0.51712	0.51891	0.52583	0.52041	0.5151
1141.8	0.27077	0.29565	0.33356	0.33193	0.46916	0.4477	0.46371	0.48805	0.46148	0.46447	0.4815	0.49347	0.62711	0.6111	0.64486	0.64805	0.65919	0.62303	0.56891	0.52785	0.52479	0.51841	0.47629	0.5025	0.503	0.49147	0.48145	0.48226	0.50111	0.49376	0.51298	0.48901	0.49239	0.49851	0.4925	0.48603
1142.7	0.26734	0.29374	0.33146	0.31927	0.45692	0.43466	0.4504	0.4815	0.44786	0.45208	0.46524	0.47797	0.60814	0.5901	0.61883	0.62584	0.63767	0.59927	0.54499	0.51103	0.50459	0.49345	0.4504	0.47722	0.47872	0.46875	0.4577	0.45955	0.47867	0.46963	0.48752	0.46521	0.46851	0.47286	0.46796	0.46335
1143.6	0.26364	0.28541	0.32841	0.30755	0.44251	0.41893	0.43112	0.46561	0.43809	0.44004	0.4516	0.45935	0.58211	0.56567	0.5938	0.59646	0.61107	0.57351	0.51801	0.48192	0.48273	0.46464	0.42397	0.44757	0.45186	0.44242	0.4329	0.43365	0.45262	0.44224	0.45886	0.4372	0.44381	0.44807	0.44098	0.43641
1144.5	0.26248	0.28329	0.3309	0.29888	0.43027	0.40916	0.42875	0.45747	0.42827	0.43124	0.44606	0.44465	0.55737	0.54004	0.574	0.57094	0.58469	0.54865	0.49981	0.45708	0.46146	0.43863	0.40016	0.4211	0.42507	0.41543	0.40989	0.40916	0.42879	0.41644	0.43265	0.41222	0.41761	0.42249	0.41777	0.41036
1145.5	0.2579	0.27516	0.3228	0.28589	0.41593	0.39959	0.41146	0.44294	0.41636	0.41425	0.43007	0.43056	0.52831	0.50989	0.54371	0.54389	0.55693	0.52579	0.47292	0.43164	0.43941	0.41018	0.37548	0.39403	0.40085	0.39011	0.3832	0.38446	0.40626	0.39201	0.40723	0.38866	0.39319	0.39701	0.39094	0.38424
1146.4	0.25349	0.26732	0.31804	0.27544	0.39663	0.38756	0.39342	0.43027	0.40086	0.39315	0.41431	0.41679	0.5035	0.48914	0.51835	0.51759	0.52747	0.49859	0.44492	0.40904	0.41618	0.38325	0.35017	0.36755	0.37551	0.36567	0.36029	0.35948	0.38397	0.3667	0.38118	0.36649	0.36857	0.37208	0.36449	0.35991
1147.3	0.24518	0.25926	0.31221	0.26398	0.3818	0.37868	0.37777	0.40957	0.38318	0.38013	0.39921	0.39465	0.47275	0.45968	0.48839	0.48751	0.49568	0.47017	0.41888	0.37912	0.38863	0.3543	0.32305	0.33849	0.34712	0.3396	0.33379	0.33304	0.35835	0.33997	0.35438	0.33757	0.34057	0.34606	0.33819	0.33201
1148.2	0.2385	0.25362	0.3036	0.2499	0.36324	0.36242	0.36463	0.39329	0.36489	0.35887	0.38097	0.38193	0.44531	0.42822	0.45292	0.45584	0.46639	0.44128	0.39658	0.35287	0.36419	0.32715	0.29675	0.31473	0.32322	0.31485	0.30798	0.30866	0.33604	0.31503	0.32958	0.31237	0.31525	0.32029	0.31445	0.30822
1149.1	0.22687	0.24274	0.2896	0.23351	0.34398	0.34044	0.34046	0.36845	0.34621	0.33774	0.35335	0.3627	0.41441	0.39594	0.41273	0.42413	0.43282	0.41099	0.3649	0.32179	0.33712	0.29856	0.26778	0.28834	0.29699	0.29023	0.28186	0.28379	0.3098	0.28829	0.3017	0.28438	0.28875	0.29501	0.28706	0.28203
1150	0.22057	0.23585	0.27884	0.22254	0.32997	0.32003	0.3249	0.3504	0.328	0.3248	0.33316	0.34444	0.38883	0.36625	0.37863	0.39447	0.40182	0.37775	0.33999	0.29701	0.31131	0.27362	0.23991	0.26354	0.27238	0.26628	0.25788	0.26027	0.28602	0.26155	0.27648	0.25829	0.26363	0.27152	0.26301	0.25854
1150.9	0.21553	0.23538	0.27354	0.21434	0.3202	0.30639	0.31813	0.3365	0.31526	0.31377	0.31996	0.32921	0.36495	0.34083	0.35191	0.36969	0.37528	0.35059	0.31889	0.27204	0.28763	0.24945	0.21821	0.24123	0.25193	0.24571	0.237	0.24097	0.26321	0.23823	0.25502	0.23469	0.24166	0.25008	0.24362	0.23484
1151.8	0.2106	0.22695	0.26824	0.20509	0.30693	0.29163	0.30389	0.32417	0.30221	0.29958	0.3069	0.3246	0.3395	0.31272	0.32437	0.34712	0.34957	0.32328	0.29339	0.25186	0.26542	0.22827	0.19679	0.22153	0.23078	0.22397	0.21592	0.22043	0.24268	0.21609	0.23138	0.21288	0.22006	0.22866	0.22265	0.21429
1152.7	0.20664	0.22495	0.26629	0.19666	0.29982	0.27936	0.28721	0.31168	0.28959	0.2854	0.29818	0.30999	0.31368	0.29331	0.30454	0.32817	0.32574	0.29718	0.26896	0.23465	0.24256	0.20799	0.17749	0.20154	0.20967	0.20418	0.19787	0.20162	0.22346	0.1947	0.20935	0.19378	0.20063	0.20815	0.20327	0.19429
1153.6	0.20142	0.22402	0.26211	0.18778	0.29247	0.26992	0.27449	0.30046	0.27676	0.26963	0.28786	0.29504	0.28452	0.2739	0.28044	0.30093	0.30312	0.27195	0.24705	0.2163	0.22181	0.18799	0.15936	0.18186	0.19	0.18595	0.17866	0.18181	0.20512	0.17555	0.18894	0.17327	0.18381	0.1882	0.18438	0.17418
1154.5	0.19228	0.21824	0.26318	0.17892	0.27867	0.26168	0.26497	0.28946	0.26524	0.25174	0.2802	0.28215	0.25963	0.25429	0.26053	0.27677	0.28095	0.25268	0.23081	0.19895	0.20272	0.17173	0.14491	0.16502	0.17173	0.16835	0.16357	0.16472	0.18646	0.15856	0.17137	0.15593	0.16676	0.17044	0.16784	0.15627
1155.4	0.18657	0.21333	0.25576	0.17044	0.26614	0.24724	0.24974	0.2785	0.25337	0.24054	0.27001	0.27045	0.23176	0.22945	0.23673	0.25224	0.25384	0.22917	0.21178	0.18142	0.18557	0.15496	0.12756	0.14809	0.15264	0.15023	0.14461	0.14724	0.16817	0.13991	0.15299	0.13793	0.14856	0.15356	0.15008	0.13913
1156.4	0.18313	0.20979	0.25045	0.16339	0.25731	0.23735	0.23932	0.27102	0.2408	0.22904	0.25593	0.25686	0.21249	0.2092	0.21807	0.23136	0.23621	0.21073	0.19803	0.16619	0.1696	0.13829	0.11365	0.13298	0.13617	0.13543	0.12985	0.13288	0.15343	0.12407	0.1385	0.12308	0.13329	0.13729	0.13509	0.12294
1157.3	0.17865	0.20235	0.24332	0.15735	0.24401	0.23065	0.23117	0.26091	0.23229	0.22422	0.24261	0.24807	0.19387	0.18847	0.19497	0.21209	0.21355	0.19307	0.18281	0.15018	0.15245	0.1245	0.098981	0.11858	0.1207	0.12093	0.11434	0.11855	0.13741	0.10869	0.12295	0.10701	0.1179	0.12466	0.12076	0.10821
1158.2	0.17655	0.19482	0.24017	0.15347	0.23345	0.22157	0.22659	0.25061	0.22203	0.21565	0.2342	0.24329	0.18058	0.16924	0.18108	0.20065	0.19709	0.17627	0.17112	0.13539	0.13792	0.11209	0.087301	0.10775	0.10823	0.10698	0.1021	0.10775	0.12513	0.094689	0.11125	0.094515	0.1035	0.1127	0.11023	0.097504
1159.1	0.17627	0.19306	0.2344	0.14832	0.22864	0.21394	0.22128	0.2475	0.21221	0.20722	0.22676	0.23463	0.16394	0.15601	0.16902	0.18707	0.18142	0.16383	0.15806	0.12373	0.12369	0.099276	0.076779	0.096811	0.096961	0.095276	0.090215	0.096722	0.11452	0.08203	0.097926	0.082646	0.091922	0.10017	0.098937	0.086015
1160	0.17346	0.18814	0.23509	0.14381	0.22375	0.2103	0.21942	0.24055	0.20528	0.19749	0.22051	0.22395	0.15162	0.14371	0.15477	0.176	0.17341	0.15033	0.15051	0.11008	0.11306	0.08937	0.066658	0.087163	0.086402	0.084833	0.080501	0.08662	0.10605	0.072016	0.086615	0.071076	0.082372	0.088728	0.089555	0.074876
1160.9	0.16689	0.18804	0.23202	0.1381	0.21381	0.20319	0.21542	0.23175	0.20306	0.1894	0.21608	0.21706	0.1372	0.13	0.13662	0.16022	0.15409	0.1368	0.13916	0.096772	0.10134	0.081321	0.057202	0.077421	0.076117	0.075785	0.071085	0.076532	0.093917	0.062156	0.077036	0.06028	0.073879	0.079823	0.079632	0.065108
1161.8	0.1617	0.18436	0.23092	0.13321	0.21028	0.19766	0.20822	0.22719	0.19411	0.17963	0.21095	0.20669	0.12404	0.11496	0.12485	0.14656	0.14571	0.12663	0.12751	0.088351	0.092874	0.074313	0.049726	0.068345	0.0672	0.066602	0.06248	0.067884	0.087525	0.054251	0.067496	0.052442	0.064619	0.070605	0.071752	0.055563
1162.7	0.1584	0.18205	0.23331	0.13144	0.20658	0.19595	0.20468	0.2231	0.19163	0.17845	0.20749	0.19927	0.11648	0.10537	0.11541	0.13464	0.13745	0.1178	0.11993	0.081355	0.085142	0.066787	0.042305	0.059673	0.060373	0.059388	0.05651	0.061044	0.081284	0.046465	0.059954	0.044214	0.057951	0.062689	0.063425	0.047191
1163.6	0.15768	0.17983	0.2306	0.12728	0.1998	0.19171	0.1971	0.21519	0.18574	0.17804	0.19935	0.19277	0.11027	0.095814	0.10581	0.12459	0.13045	0.10568	0.1105	0.070988	0.077215	0.061272	0.034674	0.051488	0.05305	0.052381	0.049538	0.053631	0.074047	0.038178	0.052571	0.036854	0.049887	0.056935	0.055206	0.040261
1164.5	0.15502	0.18237	0.22785	0.12427	0.19388	0.19037	0.18904	0.21124	0.18164	0.17725	0.19912	0.19275	0.10417	0.094041	0.10106	0.11775	0.11887	0.10007	0.099091	0.065739	0.071789	0.057943	0.031823	0.045176	0.047782	0.048738	0.045007	0.048785	0.067435	0.033577	0.046401	0.031894	0.04438	0.053669	0.050648	0.03577
1165.4	0.15448	0.18006	0.22709	0.12222	0.19195	0.18863	0.18196	0.20496	0.17881	0.17314	0.19567	0.19194	0.095815	0.087597	0.097595	0.11272	0.11083	0.094191	0.092568	0.061073	0.067348	0.053766	0.026626	0.040229	0.042161	0.043106	0.040204	0.044114	0.064045	0.029059	0.039675	0.026806	0.037946	0.049346	0.04549	0.031176
1166.4	0.15826	0.18173	0.22711	0.12155	0.19145	0.18922	0.185	0.2014	0.18109	0.17377	0.19434	0.19658	0.095495	0.084097	0.095628	0.10888	0.10479	0.092191	0.091469	0.05414	0.063976	0.050492	0.023488	0.037973	0.040362	0.040885	0.037341	0.041815	0.060145	0.025853	0.037755	0.021506	0.034483	0.046188	0.041596	0.029473
1167.3	0.1569	0.18576	0.2232	0.11819	0.18812	0.1855	0.18039	0.19833	0.17865	0.16742	0.18951	0.19344	0.086215	0.080479	0.088065	0.10499	0.096296	0.08788	0.085697	0.048721	0.059706	0.04689	0.019529	0.033361	0.036063	0.03879	0.032906	0.038299	0.055311	0.021621	0.033151	0.018452	0.031308	0.043181	0.038247	0.026125
1168.2	0.15621	0.18349	0.22297	0.11998	0.18754	0.18279	0.18364	0.19707	0.18041	0.16417	0.18911	0.19509	0.082507	0.072228	0.08183	0.11025	0.08822	0.086237	0.084511	0.044466	0.057938	0.042734	0.017232	0.031178	0.033581	0.035359	0.029567	0.036717	0.052176	0.019647	0.03017	0.014534	0.028363	0.039118	0.036009	0.022836
1169.1	0.15816	0.17964	0.22216	0.11955	0.18725	0.18137	0.18093	0.19594	0.17827	0.16248	0.1827	0.1953	0.07981	0.063578	0.073442	0.106	0.084057	0.083381	0.081318	0.043293	0.052942	0.038996	0.012574	0.029556	0.029938	0.031175	0.025079	0.033907	0.04933	0.015723	0.027119	0.012018	0.025112	0.034696	0.031718	0.021023
1170	0.15929	0.18213	0.22292	0.11704	0.18795	0.18019	0.18393	0.19833	0.17644	0.16256	0.18655	0.19391	0.079416	0.063673	0.071566	0.10061	0.083016	0.083349	0.082021	0.040581	0.049802	0.037166	0.012166	0.027945	0.029371	0.030218	0.022837	0.031928	0.047883	0.013684	0.025969	0.0099445	0.023294	0.03239	0.031337	0.018945
1170.9	0.15566	0.18325	0.22033	0.1157	0.18515	0.17587	0.1871	0.19729	0.17348	0.16027	0.18305	0.18884	0.072806	0.065464	0.067495	0.097218	0.079147	0.076067	0.082666	0.039353	0.049611	0.034904	0.009119	0.024678	0.026303	0.028061	0.020358	0.030802	0.044953	0.01097	0.024544	0.0079086	0.021971	0.029818	0.029079	0.016439
1171.8	0.15694	0.17998	0.2184	0.11623	0.18387	0.17352	0.18669	0.19555	0.1692	0.16147	0.18447	0.1897	0.073546	0.061696	0.065334	0.093955	0.079692	0.071454	0.080706	0.037487	0.047907	0.034933	0.0078395	0.025122	0.025575	0.025369	0.018941	0.029426	0.044259	0.0097773	0.022987	0.0059222	0.018978	0.027957	0.02739	0.015826
1172.7	0.15792	0.18488	0.21924	0.11404	0.18403	0.17444	0.18205	0.19812	0.17222	0.15918	0.18288	0.18683	0.073519	0.062202	0.059193	0.087125	0.083149	0.067743	0.079375	0.039662	0.047524	0.033488	0.005819	0.02334	0.023805	0.026189	0.017856	0.028293	0.044428	0.0085757	0.022219	0.0061934	0.01861	0.027281	0.02523	0.015355
1173.6	0.15637	0.18396	0.22157	0.11235	0.18592	0.17431	0.1828	0.19791	0.17332	0.15331	0.1839	0.18267	0.072162	0.058238	0.06056	0.08366	0.082865	0.065838	0.080323	0.03716	0.047143	0.030936	0.0061768	0.022376	0.023829	0.024552	0.018472	0.026979	0.045422	0.0081948	0.021684	0.0048292	0.01806	0.02548	0.024949	0.013923
1174.5	0.15661	0.18226	0.22038	0.11295	0.18953	0.17221	0.17964	0.19806	0.17486	0.15185	0.17952	0.18174	0.06899	0.056613	0.056622	0.083763	0.081418	0.060564	0.077437	0.0371	0.043899	0.02738	0.0044928	0.021284	0.023476	0.023649	0.017755	0.026599	0.045533	0.0080386	0.020243	0.0040609	0.017077	0.024493	0.023701	0.013769
1175.4	0.16042	0.18214	0.21982	0.11176	0.19034	0.17148	0.17417	0.19781	0.17403	0.14801	0.18151	0.18226	0.071633	0.053137	0.054386	0.084483	0.080721	0.061563	0.074553	0.037304	0.039899	0.026634	0.0060234	0.02209	0.025166	0.024268	0.018465	0.026325	0.047542	0.0087616	0.01947	0.0040783	0.016773	0.025111	0.024509	0.013976
1176.3	0.16193	0.18674	0.22521	0.11112	0.19765	0.17365	0.1734	0.19942	0.17889	0.14642	0.18293	0.18647	0.0702	0.058327	0.056216	0.085204	0.082898	0.062017	0.076224	0.039602	0.041798	0.026461	0.0071979	0.022222	0.025411	0.02537	0.019188	0.026261	0.049228	0.0099547	0.020381	0.0040387	0.01804	0.025708	0.025519	0.013872
1177.2	0.16086	0.17968	0.22903	0.11069	0.19752	0.17211	0.17695	0.19459	0.1719	0.14595	0.18382	0.18946	0.067032	0.057475	0.065596	0.085066	0.080251	0.061414	0.077956	0.036321	0.039937	0.029272	0.0092907	0.024927	0.027474	0.023363	0.02152	0.027165	0.049757	0.011735	0.022685	0.0043695	0.018438	0.026793	0.027204	0.015941
1178.1	0.16467	0.18361	0.23115	0.11128	0.19986	0.1717	0.17901	0.19324	0.17125	0.15061	0.18312	0.19231	0.066289	0.062509	0.067514	0.08706	0.08318	0.061871	0.077142	0.036879	0.039622	0.031096	0.0089832	0.025999	0.030002	0.024902	0.023262	0.029176	0.051747	0.013284	0.024206	0.005391	0.018861	0.028066	0.028418	0.017732
1179	0.1671	0.18377	0.23182	0.11222	0.19838	0.16972	0.18083	0.19273	0.17178	0.14846	0.18303	0.19208	0.069585	0.060293	0.070471	0.086431	0.086113	0.061508	0.078548	0.036653	0.043634	0.033876	0.011412	0.028459	0.032461	0.025861	0.025336	0.030798	0.052979	0.012918	0.025595	0.0072097	0.020834	0.029504	0.029682	0.019792
1179.9	0.16987	0.18351	0.23663	0.11568	0.20178	0.17559	0.18216	0.19098	0.1741	0.1533	0.18622	0.19326	0.071671	0.061061	0.07314	0.089741	0.089005	0.06397	0.079774	0.035993	0.046665	0.037559	0.013738	0.030601	0.034081	0.027976	0.027549	0.033113	0.054437	0.015852	0.027459	0.0089838	0.023863	0.03236	0.031631	0.021866
1180.8	0.17159	0.18384	0.23651	0.11803	0.19763	0.17547	0.1832	0.19052	0.17515	0.15418	0.18835	0.18921	0.07509	0.060945	0.071913	0.096825	0.08803	0.064748	0.079475	0.038095	0.046777	0.039613	0.01669	0.032176	0.036877	0.031569	0.030664	0.037628	0.056572	0.018156	0.029579	0.0126	0.026252	0.035729	0.034397	0.023675
1181.8	0.17179	0.18847	0.2351	0.1223	0.19709	0.18006	0.18441	0.19591	0.17708	0.15846	0.19309	0.18911	0.077947	0.062203	0.070897	0.099931	0.086768	0.070389	0.080045	0.044182	0.050403	0.042711	0.02044	0.034062	0.039451	0.036444	0.033052	0.041719	0.059219	0.021854	0.031834	0.016965	0.030878	0.038483	0.037637	0.025601
1182.6	0.17079	0.18452	0.23191	0.1234	0.19397	0.18239	0.1866	0.20178	0.17717	0.15899	0.19389	0.18902	0.083954	0.061045	0.071376	0.10201	0.084509	0.073289	0.087059	0.048729	0.052065	0.047838	0.025003	0.037798	0.041968	0.041459	0.035818	0.045847	0.06132	0.025637	0.036934	0.02195	0.034899	0.043505	0.04141	0.029339
1183.5	0.17057	0.1838	0.23539	0.12596	0.19581	0.18774	0.18411	0.20418	0.17883	0.16125	0.19651	0.18748	0.085239	0.063798	0.074966	0.11	0.086204	0.077092	0.086253	0.050343	0.05443	0.051891	0.028758	0.041168	0.045627	0.044691	0.040911	0.051174	0.064347	0.031071	0.040053	0.026025	0.03985	0.04818	0.046106	0.033266
1184.4	0.16708	0.18403	0.23904	0.12641	0.19835	0.18669	0.18383	0.20926	0.17914	0.15984	0.19731	0.18853	0.086567	0.069899	0.082251	0.11192	0.088359	0.081446	0.087068	0.054778	0.054973	0.054682	0.032237	0.045014	0.049632	0.049161	0.046223	0.055089	0.068798	0.035022	0.044662	0.031264	0.0436	0.050986	0.049091	0.037867
1185.4	0.16772	0.18368	0.238	0.12711	0.20024	0.19128	0.18447	0.21205	0.17958	0.16214	0.19869	0.18747	0.091691	0.075921	0.088916	0.11204	0.089893	0.086666	0.091029	0.056569	0.05667	0.060404	0.037112	0.050154	0.055253	0.053495	0.050329	0.059064	0.073051	0.041232	0.050266	0.03526	0.047364	0.055432	0.053188	0.042412
1186.3	0.17305	0.18607	0.23912	0.1263	0.20516	0.18998	0.18457	0.21018	0.18465	0.16385	0.19892	0.18686	0.097059	0.083397	0.09044	0.11647	0.097876	0.085811	0.093434	0.058537	0.059435	0.064446	0.04138	0.054561	0.060687	0.058265	0.056203	0.063272	0.077994	0.045072	0.055521	0.038689	0.051176	0.060564	0.057688	0.047146
1187.2	0.17131	0.19235	0.24206	0.13038	0.2075	0.1905	0.18422	0.20742	0.19007	0.16421	0.20194	0.18642	0.098109	0.091479	0.095284	0.12557	0.10719	0.087311	0.093234	0.060623	0.063775	0.069651	0.048291	0.0591	0.067465	0.063541	0.062181	0.070588	0.083162	0.051194	0.060235	0.044008	0.057052	0.065895	0.063075	0.05289
1188.1	0.1779	0.19756	0.24358	0.13296	0.20922	0.19352	0.19283	0.20783	0.19378	0.16997	0.20447	0.19306	0.10727	0.098558	0.10245	0.13143	0.1146	0.094889	0.1034	0.066052	0.068905	0.078707	0.054487	0.066106	0.075408	0.070877	0.068448	0.079436	0.090816	0.057856	0.069668	0.051215	0.063046	0.073088	0.068701	0.060111
1189	0.18085	0.2004	0.23973	0.13689	0.2081	0.19646	0.19445	0.20706	0.19732	0.17616	0.20744	0.19483	0.10865	0.10169	0.10407	0.13869	0.11951	0.10071	0.10983	0.067851	0.076564	0.084696	0.061934	0.071846	0.081123	0.076374	0.073598	0.086113	0.095902	0.063984	0.076261	0.057346	0.069224	0.079875	0.075473	0.06644
1189.9	0.18175	0.20179	0.24527	0.1413	0.21331	0.1996	0.19682	0.21175	0.20274	0.18201	0.20887	0.19994	0.11503	0.10809	0.11178	0.15054	0.1305	0.10954	0.11487	0.075697	0.084786	0.094258	0.070924	0.079946	0.089261	0.0844	0.082182	0.095703	0.10451	0.07147	0.083836	0.067751	0.078247	0.08628	0.0839	0.075916
1190.8	0.18052	0.2028	0.2487	0.14365	0.21651	0.20387	0.19692	0.21643	0.2075	0.18532	0.21224	0.20439	0.11839	0.11135	0.12033	0.1562	0.13621	0.1165	0.12064	0.081016	0.092225	0.10296	0.077778	0.087799	0.097591	0.091308	0.088865	0.10405	0.11192	0.078712	0.090712	0.075856	0.085967	0.094093	0.092388	0.083897
1191.7	0.18656	0.20393	0.24807	0.14554	0.22045	0.20556	0.20225	0.21954	0.20933	0.18988	0.21831	0.20884	0.12611	0.11755	0.12406	0.16154	0.13971	0.12534	0.13013	0.087471	0.098206	0.11046	0.084927	0.095429	0.10489	0.098057	0.094672	0.11031	0.1193	0.085222	0.099333	0.083821	0.092657	0.10039	0.10043	0.091949
1192.6	0.18541	0.20192	0.24798	0.14815	0.222	0.20882	0.20339	0.22224	0.20986	0.19271	0.225	0.20977	0.13307	0.12565	0.12984	0.16876	0.14463	0.13227	0.1353	0.09384	0.10444	0.11734	0.094588	0.10279	0.11284	0.10583	0.10144	0.11687	0.12612	0.093347	0.10623	0.092027	0.10145	0.10735	0.10943	0.098924
1193.5	0.18712	0.2062	0.24963	0.14966	0.2245	0.21389	0.2074	0.22887	0.21344	0.19611	0.2247	0.2136	0.14543	0.13407	0.13731	0.18	0.15496	0.13829	0.14257	0.1032	0.10978	0.12741	0.10145	0.11234	0.12229	0.11585	0.1098	0.12711	0.13674	0.10247	0.11519	0.10165	0.1104	0.11552	0.11736	0.10807
1194.4	0.19014	0.20762	0.24812	0.15124	0.22729	0.22046	0.21549	0.23303	0.21798	0.20067	0.22772	0.21726	0.15077	0.13851	0.14462	0.18316	0.16072	0.14859	0.15116	0.10882	0.11557	0.13463	0.1075	0.11951	0.12877	0.12256	0.11587	0.13279	0.14194	0.11136	0.12335	0.10821	0.11699	0.1243	0.12336	0.11539
1195.3	0.19331	0.21269	0.25035	0.15627	0.23279	0.22824	0.22246	0.243	0.22021	0.20282	0.23367	0.21912	0.16379	0.15077	0.15181	0.19609	0.17156	0.15881	0.16131	0.11586	0.12159	0.14092	0.11708	0.12755	0.13635	0.13063	0.12404	0.14152	0.15034	0.12125	0.13235	0.11749	0.12483	0.13045	0.13064	0.12362
1196.2	0.19882	0.21419	0.25775	0.1597	0.24116	0.23529	0.22923	0.24954	0.22545	0.21001	0.23947	0.22789	0.17624	0.15828	0.16846	0.20721	0.18448	0.16896	0.1682	0.1241	0.13034	0.15083	0.1265	0.13857	0.1461	0.13916	0.13449	0.15093	0.16064	0.13151	0.14141	0.12678	0.13398	0.14059	0.13941	0.13285
1197.1	0.20161	0.21694	0.25645	0.16314	0.24698	0.24092	0.23403	0.25784	0.22855	0.21579	0.2405	0.23058	0.18603	0.1657	0.17366	0.21469	0.19378	0.17594	0.17352	0.1319	0.1351	0.15672	0.13168	0.14499	0.1528	0.14491	0.14123	0.15759	0.16757	0.13824	0.14946	0.13383	0.1398	0.14726	0.14468	0.13947
1198	0.20313	0.2191	0.26	0.16934	0.25449	0.24564	0.24035	0.26609	0.23375	0.22182	0.25361	0.23398	0.19804	0.18031	0.18546	0.22487	0.20196	0.18872	0.18044	0.14259	0.1418	0.16508	0.14136	0.15324	0.16191	0.15216	0.14928	0.16589	0.17445	0.14703	0.15912	0.14239	0.14652	0.15603	0.15506	0.14743
1198.9	0.20741	0.22263	0.26002	0.17078	0.25621	0.2435	0.24441	0.26889	0.233	0.22527	0.25942	0.2413	0.20824	0.18867	0.19079	0.23083	0.20611	0.19095	0.18644	0.1476	0.14482	0.17051	0.14752	0.15939	0.16925	0.1581	0.15459	0.17191	0.18076	0.15121	0.16557	0.14838	0.1514	0.16207	0.16147	0.1537
1199.8	0.21114	0.22301	0.25905	0.17375	0.25908	0.24854	0.24806	0.27014	0.24052	0.23558	0.26054	0.24889	0.21674	0.19542	0.20135	0.23756	0.21392	0.20139	0.19189	0.15718	0.15116	0.17966	0.15376	0.16681	0.17753	0.16471	0.16038	0.17853	0.1874	0.15858	0.1734	0.15611	0.1584	0.17036	0.16777	0.16131
1200.7	0.20633	0.22575	0.25816	0.17592	0.25952	0.25099	0.24661	0.27201	0.24728	0.23851	0.2606	0.24714	0.21737	0.20153	0.20557	0.24119	0.21865	0.20516	0.19321	0.16122	0.1554	0.18314	0.15575	0.16779	0.18144	0.16928	0.16365	0.18205	0.19072	0.1617	0.17762	0.16021	0.16276	0.17373	0.17016	0.16449
1201.6	0.2045	0.2299	0.26448	0.17803	0.26186	0.25212	0.24952	0.27674	0.25497	0.24503	0.26552	0.25274	0.22257	0.21107	0.21651	0.2494	0.22414	0.21281	0.19966	0.16804	0.16365	0.18975	0.1618	0.17343	0.18774	0.17695	0.17012	0.18727	0.19606	0.16899	0.18403	0.16719	0.16887	0.17923	0.17557	0.17069
1202.5	0.20721	0.23093	0.26777	0.17989	0.26259	0.25019	0.25399	0.27997	0.25986	0.24383	0.26572	0.25734	0.22595	0.21046	0.22028	0.25299	0.2263	0.21337	0.20754	0.17117	0.1684	0.18964	0.16461	0.17592	0.19178	0.17932	0.17244	0.18977	0.19867	0.1713	0.18605	0.17057	0.17259	0.18002	0.17615	0.17434
1203.4	0.20624	0.23006	0.26991	0.18437	0.26776	0.25716	0.25793	0.28492	0.2651	0.24573	0.26905	0.26285	0.23422	0.21178	0.22405	0.26494	0.23479	0.22072	0.21417	0.17664	0.17509	0.19277	0.16791	0.18012	0.19696	0.18235	0.17773	0.19501	0.2038	0.17819	0.19175	0.17617	0.17765	0.18312	0.17981	0.17967
1204.3	0.20366	0.23254	0.2693	0.18678	0.26726	0.25643	0.26195	0.28428	0.26867	0.25005	0.27371	0.26591	0.23562	0.21548	0.22376	0.27021	0.23296	0.2234	0.21718	0.17748	0.17796	0.19336	0.16994	0.18118	0.19884	0.18449	0.17773	0.19658	0.20561	0.18054	0.19387	0.1772	0.17982	0.18581	0.18168	0.18158
1205.2	0.20615	0.23158	0.26978	0.18801	0.27135	0.25937	0.26663	0.28818	0.27064	0.2555	0.27744	0.27235	0.24204	0.21802	0.22691	0.27462	0.23812	0.22813	0.22126	0.18169	0.18159	0.19513	0.17268	0.18395	0.20077	0.18566	0.17937	0.19859	0.20803	0.18393	0.19544	0.17917	0.1818	0.18843	0.18394	0.18434
1206.1	0.20685	0.23037	0.26826	0.18942	0.27558	0.26272	0.2714	0.28797	0.27203	0.2552	0.28436	0.27646	0.24329	0.21899	0.22899	0.27882	0.24204	0.23086	0.22625	0.18135	0.18354	0.19499	0.1747	0.18453	0.20236	0.18579	0.17983	0.20018	0.21021	0.18577	0.19775	0.18057	0.18248	0.18959	0.18685	0.1854
1207	0.20442	0.22742	0.26551	0.18733	0.27643	0.2684	0.27007	0.2846	0.26779	0.25767	0.28535	0.27652	0.24078	0.21775	0.22763	0.27638	0.24525	0.2348	0.22225	0.18063	0.1833	0.19351	0.17426	0.18443	0.20061	0.18608	0.17976	0.20017	0.21114	0.18751	0.19832	0.18058	0.18219	0.19075	0.18704	0.18486
1207.9	0.2066	0.2304	0.26647	0.18692	0.28065	0.27239	0.26673	0.28546	0.27154	0.2595	0.28766	0.2783	0.24147	0.22513	0.23258	0.27837	0.2451	0.24028	0.22181	0.18232	0.18383	0.19208	0.17503	0.18334	0.20129	0.18719	0.17942	0.20033	0.21142	0.18865	0.19738	0.18015	0.18202	0.19154	0.18672	0.1844
1208.8	0.20793	0.22927	0.26988	0.18261	0.282	0.26977	0.26529	0.28781	0.26537	0.25193	0.28803	0.27788	0.23994	0.22583	0.23769	0.27458	0.24745	0.23937	0.22114	0.18096	0.18146	0.18634	0.17237	0.18145	0.1997	0.18678	0.18092	0.19834	0.21085	0.18749	0.19685	0.18026	0.17888	0.18797	0.18605	0.18378
1209.7	0.20561	0.23025	0.27077	0.18331	0.27928	0.26997	0.26804	0.28853	0.26157	0.24668	0.28491	0.27623	0.23647	0.22548	0.23617	0.27669	0.24347	0.23956	0.22451	0.17882	0.17786	0.18026	0.16779	0.17943	0.19815	0.18556	0.1809	0.19741	0.20867	0.18686	0.19641	0.17901	0.17707	0.18496	0.18359	0.18177
1210.6	0.20754	0.23016	0.27281	0.18265	0.27993	0.26699	0.26655	0.28617	0.26357	0.24644	0.279	0.27629	0.23696	0.22388	0.2349	0.27606	0.24336	0.23662	0.22352	0.17857	0.17671	0.17667	0.16265	0.17786	0.19553	0.18358	0.17983	0.19537	0.20706	0.18363	0.19424	0.17703	0.17466	0.18289	0.17937	0.18084
1211.5	0.20708	0.23143	0.26934	0.18207	0.27951	0.26324	0.26482	0.2894	0.26911	0.24581	0.27428	0.27891	0.23657	0.22269	0.23331	0.27662	0.24089	0.23223	0.22231	0.18062	0.17555	0.17439	0.15863	0.1754	0.19589	0.18077	0.17793	0.19259	0.20506	0.18082	0.19302	0.17461	0.17093	0.18015	0.17664	0.17858
1212.4	0.202	0.22801	0.26451	0.17844	0.27359	0.25639	0.26202	0.28713	0.26465	0.24458	0.27045	0.2703	0.22959	0.21716	0.22819	0.26328	0.23942	0.22282	0.21622	0.17538	0.17373	0.16782	0.15429	0.17186	0.1912	0.17768	0.17389	0.18828	0.20227	0.17496	0.18941	0.17149	0.16764	0.1761	0.17252	0.17361
1213.3	0.20124	0.22567	0.26357	0.1778	0.27416	0.25442	0.25881	0.28367	0.26224	0.2453	0.26609	0.26799	0.23195	0.2086	0.22261	0.25777	0.2382	0.21554	0.20957	0.17438	0.16964	0.16458	0.14877	0.16699	0.18851	0.17454	0.1689	0.1849	0.1988	0.17016	0.18597	0.16701	0.16355	0.17345	0.16708	0.16948
1214.2	0.20446	0.22793	0.26163	0.17485	0.27374	0.25365	0.25729	0.28113	0.26031	0.24485	0.2669	0.26348	0.23454	0.20859	0.21684	0.25153	0.23706	0.21413	0.20666	0.17167	0.16765	0.16047	0.14646	0.16192	0.18633	0.17221	0.16422	0.18093	0.19704	0.1672	0.1832	0.1639	0.15896	0.16979	0.16396	0.16584
1215.1	0.20203	0.23023	0.25886	0.17338	0.27127	0.25458	0.25675	0.28172	0.25401	0.24306	0.26688	0.25945	0.22915	0.20729	0.21164	0.24397	0.23481	0.21211	0.19968	0.16795	0.16227	0.15262	0.14284	0.15606	0.18234	0.16851	0.15839	0.17525	0.19289	0.16404	0.17892	0.15864	0.15434	0.16382	0.15914	0.16033
1216	0.20041	0.22851	0.26032	0.16846	0.26719	0.25184	0.25642	0.27716	0.24793	0.24007	0.26486	0.25323	0.22347	0.2035	0.20786	0.23551	0.2269	0.20663	0.19644	0.15978	0.15734	0.14549	0.13851	0.1492	0.176	0.16421	0.15385	0.16933	0.18807	0.15818	0.17289	0.15375	0.15016	0.15858	0.15424	0.15614
1216.9	0.20121	0.23019	0.26252	0.16502	0.26591	0.25248	0.25708	0.27488	0.24276	0.23686	0.26293	0.25215	0.2216	0.20043	0.20334	0.23546	0.21932	0.20563	0.19282	0.17358	0.15146	0.14142	0.13182	0.1436	0.1716	0.16014	0.15062	0.16509	0.18299	0.15483	0.17027	0.14975	0.14496	0.15353	0.14871	0.15199
1217.8	0.20186	0.23137	0.25818	0.16383	0.26553	0.2528	0.25626	0.27551	0.2445	0.2356	0.26366	0.25046	0.21213	0.20088	0.19542	0.23472	0.21533	0.20349	0.19159	0.25116	0.14862	0.13543	0.12741	0.13972	0.16735	0.15513	0.14547	0.16117	0.17925	0.15202	0.16628	0.14545	0.14235	0.14846	0.145	0.14795
1218.7	0.19957	0.22728	0.2564	0.1617	0.26158	0.24813	0.25104	0.27174	0.24423	0.23343	0.2631	0.25405	0.20194	0.19125	0.18978	0.22918	0.20917	0.19599	0.18237	0.41381	0.14474	0.12995	0.12269	0.135	0.1613	0.14944	0.14052	0.15584	0.17419	0.14648	0.15993	0.13965	0.13681	0.14278	0.14027	0.14441
1219.6	0.20082	0.22094	0.25342	0.15856	0.25713	0.2416	0.24314	0.26665	0.24142	0.22385	0.2613	0.24937	0.19954	0.17776	0.18144	0.22511	0.20294	0.18695	0.17588	0.42917	0.13951	0.12428	0.11711	0.12838	0.15726	0.14331	0.13565	0.15171	0.16955	0.13934	0.15271	0.13502	0.13051	0.13725	0.13504	0.14024
1220.5	0.20407	0.21826	0.25044	0.15932	0.25778	0.24043	0.24039	0.26314	0.23861	0.22047	0.2588	0.24517	0.19921	0.16943	0.17191	0.22027	0.20178	0.18208	0.16846	0.42362	0.13331	0.119	0.11038	0.12218	0.15298	0.13818	0.12919	0.14676	0.16315	0.13431	0.14795	0.12886	0.12494	0.13136	0.12859	0.13324
1221.4	0.20554	0.21296	0.24899	0.15849	0.25116	0.23153	0.238	0.26245	0.23742	0.21503	0.25395	0.24348	0.19253	0.15622	0.16089	0.21382	0.19339	0.16984	0.16332	0.40166	0.1275	0.11167	0.1044	0.11571	0.14716	0.13015	0.12136	0.13965	0.15662	0.12629	0.14116	0.12155	0.11846	0.12286	0.12357	0.1275
1222.3	0.20258	0.20824	0.24879	0.15509	0.24408	0.2246	0.23579	0.2571	0.23287	0.21071	0.24597	0.23845	0.18619	0.14568	0.1563	0.20915	0.18204	0.16446	0.15749	0.31313	0.12208	0.10653	0.099457	0.10911	0.14144	0.12425	0.1172	0.13362	0.15077	0.1187	0.13426	0.11551	0.11281	0.11718	0.11736	0.12147
1223.2	0.20091	0.20576	0.24788	0.15222	0.24108	0.22033	0.23418	0.25205	0.22552	0.20562	0.23745	0.23047	0.1802	0.1401	0.14972	0.20279	0.17448	0.15442	0.15346	0.13893	0.11465	0.10073	0.09301	0.10428	0.13658	0.1189	0.11227	0.12778	0.14512	0.11191	0.13133	0.10949	0.10807	0.11042	0.10978	0.1151
1224.1	0.19757	0.20544	0.25218	0.15181	0.23687	0.21896	0.23419	0.25144	0.22494	0.20838	0.23317	0.2286	0.17422	0.13782	0.14812	0.20086	0.16527	0.14901	0.15018	0.11453	0.11034	0.09773	0.088014	0.10046	0.13134	0.11307	0.10856	0.12362	0.1403	0.10781	0.12769	0.10359	0.10366	0.10607	0.10511	0.11013
1225	0.19565	0.20648	0.25492	0.15001	0.23415	0.21199	0.23362	0.24705	0.22182	0.20596	0.23213	0.22806	0.16764	0.13785	0.14623	0.20049	0.16071	0.14231	0.14909	0.1128	0.10928	0.094469	0.085051	0.097442	0.12656	0.10764	0.10496	0.12066	0.13853	0.10395	0.12325	0.099613	0.099084	0.10262	0.10147	0.10726
1225.9	0.19246	0.20984	0.25553	0.14813	0.23434	0.21046	0.23284	0.24174	0.21582	0.20281	0.23259	0.22514	0.16025	0.13731	0.14717	0.19619	0.15799	0.13647	0.14512	0.1086	0.10307	0.087917	0.081108	0.092666	0.12057	0.10483	0.10018	0.11642	0.13466	0.09982	0.11793	0.093873	0.093632	0.09832	0.096144	0.10231
1226.8	0.19198	0.21399	0.25574	0.14537	0.23068	0.21223	0.23038	0.23792	0.21057	0.20233	0.22996	0.22381	0.15508	0.13795	0.1433	0.18877	0.15485	0.13076	0.14008	0.10712	0.099804	0.084297	0.076146	0.088794	0.11501	0.10099	0.095139	0.1114	0.13042	0.097095	0.11383	0.089155	0.086934	0.093537	0.091292	0.098553
1227.7	0.19181	0.21408	0.25507	0.14487	0.22672	0.21146	0.22553	0.23741	0.21086	0.19983	0.23215	0.22472	0.15104	0.13589	0.14254	0.18364	0.15143	0.1319	0.13495	0.10615	0.097076	0.08101	0.073124	0.084331	0.11026	0.096532	0.090716	0.10795	0.12592	0.093415	0.10735	0.084903	0.08245	0.089419	0.08859	0.094493
1228.6	0.18883	0.21375	0.24931	0.14111	0.22437	0.21388	0.22089	0.23443	0.20612	0.19544	0.22885	0.22343	0.14334	0.1298	0.13515	0.17635	0.14751	0.12984	0.12863	0.10313	0.091879	0.075489	0.069561	0.080807	0.10449	0.09194	0.08396	0.10303	0.12172	0.089386	0.10171	0.079443	0.078439	0.084571	0.085195	0.091027
1229.4	0.18784	0.21515	0.24885	0.14021	0.2223	0.21747	0.21624	0.23642	0.20327	0.19536	0.22736	0.22382	0.13741	0.12786	0.13062	0.17262	0.14047	0.12754	0.12212	0.09737	0.086995	0.071392	0.064779	0.076919	0.099283	0.088916	0.079771	0.099369	0.1167	0.085665	0.097231	0.075635	0.074636	0.080272	0.081447	0.08696
1230.3	0.18471	0.20934	0.24888	0.14043	0.219	0.21682	0.21066	0.23296	0.20386	0.19329	0.22278	0.21809	0.13325	0.1217	0.12775	0.17205	0.13638	0.12842	0.11733	0.091791	0.085708	0.070696	0.061951	0.074703	0.097586	0.084317	0.077716	0.097653	0.11429	0.082483	0.094056	0.073716	0.073175	0.078182	0.078623	0.085913
1231.2	0.18517	0.2044	0.24544	0.14064	0.21923	0.214	0.20836	0.23341	0.20625	0.19019	0.2232	0.21918	0.13282	0.11578	0.12389	0.17079	0.13334	0.12577	0.1144	0.086766	0.082009	0.067801	0.060254	0.07268	0.095785	0.081036	0.074695	0.09602	0.1106	0.078229	0.090279	0.071775	0.072105	0.07621	0.07658	0.083358
1232.1	0.18435	0.20195	0.24568	0.13894	0.22139	0.2096	0.20808	0.23109	0.20392	0.19072	0.21875	0.21349	0.1319	0.1087	0.11971	0.17076	0.12956	0.1185	0.11053	0.080464	0.078678	0.066174	0.056701	0.069416	0.09242	0.077105	0.071539	0.094023	0.10796	0.074165	0.087061	0.069268	0.069641	0.07402	0.073477	0.080933
1233	0.18622	0.2026	0.24608	0.13685	0.22059	0.20453	0.20837	0.22983	0.20311	0.18969	0.21368	0.20991	0.13078	0.11149	0.12199	0.16744	0.12594	0.11547	0.10982	0.079106	0.078383	0.066058	0.055381	0.066522	0.090257	0.076002	0.071328	0.091982	0.10692	0.07195	0.085345	0.068507	0.067809	0.072553	0.070424	0.078486
1233.9	0.18682	0.19733	0.24657	0.13642	0.21794	0.19993	0.20665	0.22627	0.20078	0.18651	0.20906	0.20889	0.13068	0.10361	0.12494	0.16524	0.12366	0.11272	0.10848	0.078506	0.075789	0.063466	0.054461	0.064483	0.089152	0.072271	0.069956	0.089541	0.10407	0.068008	0.083353	0.066669	0.065361	0.070054	0.067185	0.076982
1234.8	0.19192	0.2025	0.24875	0.13614	0.22453	0.19945	0.20818	0.22694	0.19761	0.18751	0.21138	0.21157	0.13247	0.10753	0.12516	0.16279	0.12866	0.11087	0.10738	0.080669	0.070529	0.062055	0.053358	0.061405	0.086198	0.070669	0.068154	0.08746	0.10242	0.065541	0.080578	0.063777	0.061163	0.067627	0.066569	0.074388
1235.7	0.18976	0.20224	0.25064	0.13705	0.223	0.19965	0.2105	0.22511	0.19825	0.19041	0.21201	0.21134	0.13103	0.10643	0.12575	0.16198	0.12834	0.11208	0.10688	0.078969	0.069907	0.06226	0.05255	0.060569	0.084137	0.067606	0.066936	0.086371	0.10133	0.064784	0.079982	0.061837	0.05816	0.066666	0.064751	0.073491
1236.6	0.18775	0.20206	0.24603	0.13421	0.21797	0.19807	0.20874	0.22155	0.19386	0.18706	0.21159	0.21125	0.12814	0.10657	0.12402	0.15814	0.12361	0.10968	0.10609	0.0773	0.069877	0.060803	0.052461	0.06092	0.084001	0.066536	0.066393	0.084376	0.099557	0.063947	0.079196	0.060469	0.055744	0.065313	0.064459	0.073049
1237.5	0.18905	0.20084	0.24527	0.13542	0.21721	0.19646	0.20813	0.21989	0.18833	0.18609	0.21409	0.21146	0.12756	0.10329	0.11989	0.15626	0.12079	0.1058	0.10688	0.073686	0.064149	0.058309	0.051207	0.05933	0.08299	0.06413	0.063083	0.082533	0.095664	0.060881	0.076948	0.058035	0.051313	0.0623	0.062114	0.070194
1238.4	0.18894	0.20273	0.24253	0.13375	0.21817	0.19601	0.20299	0.21712	0.19111	0.19024	0.21375	0.20969	0.12625	0.1055	0.11606	0.15517	0.12173	0.10431	0.10423	0.071062	0.063171	0.059961	0.049158	0.05855	0.081732	0.063111	0.061976	0.081786	0.095579	0.060879	0.074859	0.056636	0.050358	0.062694	0.060764	0.069174
1239.3	0.18532	0.20134	0.24031	0.13281	0.21031	0.19569	0.20041	0.21617	0.19292	0.18646	0.21107	0.20586	0.12139	0.10448	0.11243	0.15539	0.11518	0.10303	0.1053	0.070853	0.066408	0.059518	0.049436	0.059051	0.080584	0.062483	0.061396	0.081294	0.094386	0.061056	0.075326	0.057197	0.049796	0.061882	0.059901	0.068029
1240.2	0.18655	0.1983	0.24034	0.13155	0.21177	0.19452	0.19684	0.21512	0.1901	0.18088	0.20875	0.20312	0.11807	0.099846	0.10686	0.15147	0.11275	0.10037	0.10385	0.070181	0.065716	0.057726	0.048415	0.056937	0.078856	0.061079	0.059325	0.079644	0.094032	0.060604	0.074198	0.055815	0.048674	0.059086	0.059536	0.066352
1241.1	0.1868	0.19761	0.24161	0.133	0.21216	0.19802	0.19809	0.21676	0.19235	0.18279	0.20673	0.20545	0.11826	0.097709	0.10482	0.15259	0.11498	0.10438	0.10516	0.074569	0.062837	0.059335	0.050117	0.056094	0.078971	0.06088	0.058579	0.08086	0.094927	0.061978	0.074839	0.056416	0.048335	0.060126	0.05889	0.066569
1242	0.18445	0.19692	0.23786	0.1307	0.21324	0.19689	0.19962	0.21228	0.19521	0.18092	0.20268	0.20298	0.11772	0.095253	0.10083	0.15158	0.11838	0.10337	0.10321	0.072302	0.065803	0.060721	0.05003	0.056402	0.077996	0.060282	0.057814	0.079595	0.095076	0.061882	0.074369	0.056676	0.050439	0.060018	0.059238	0.067344
1242.9	0.18139	0.1937	0.23627	0.12775	0.20878	0.19604	0.20477	0.21114	0.1892	0.17386	0.1996	0.19792	0.11489	0.093	0.094971	0.14643	0.11375	0.1026	0.10419	0.073352	0.063183	0.060082	0.051738	0.05586	0.076632	0.060019	0.057256	0.077286	0.093244	0.061052	0.076418	0.057353	0.050106	0.05781	0.060746	0.066671
1243.8	0.1794	0.19032	0.23177	0.12592	0.2097	0.19454	0.20083	0.20644	0.18835	0.17389	0.1975	0.19919	0.115	0.090913	0.091401	0.14227	0.11636	0.10109	0.10212	0.071323	0.063992	0.061283	0.052785	0.056411	0.07717	0.059255	0.055915	0.076038	0.093347	0.05978	0.075203	0.056562	0.051162	0.056894	0.059199	0.066997
1244.6	0.175	0.18963	0.23039	0.12557	0.2057	0.19095	0.19574	0.2057	0.18649	0.17421	0.19654	0.19434	0.11145	0.091528	0.092063	0.14286	0.11203	0.098018	0.10092	0.069993	0.062923	0.061464	0.054073	0.056053	0.077093	0.059157	0.056867	0.076414	0.090572	0.057904	0.074534	0.056473	0.051006	0.0572	0.058433	0.065863
1245.6	0.17365	0.1913	0.23028	0.12625	0.20653	0.18917	0.19221	0.20544	0.18336	0.16984	0.19576	0.19245	0.11145	0.095692	0.094221	0.14448	0.11157	0.096906	0.10224	0.069538	0.065536	0.061354	0.054076	0.057	0.07652	0.059897	0.057241	0.075735	0.090356	0.057046	0.074183	0.057632	0.05154	0.055998	0.058733	0.065555
1246.4	0.17125	0.18928	0.23113	0.12654	0.20203	0.18844	0.18741	0.20527	0.18062	0.16922	0.19976	0.18998	0.10918	0.096917	0.096631	0.14405	0.10825	0.098619	0.103	0.070654	0.06453	0.062651	0.056032	0.057607	0.078085	0.060662	0.05894	0.077681	0.090242	0.058518	0.075721	0.059327	0.051001	0.05646	0.05992	0.065875
1247.3	0.16539	0.18696	0.22953	0.12851	0.19979	0.18916	0.18117	0.20303	0.18247	0.16838	0.19907	0.18936	0.1024	0.09601	0.10211	0.14637	0.10759	0.097629	0.10225	0.07064	0.06698	0.062945	0.057341	0.058229	0.077957	0.060835	0.058248	0.079768	0.090892	0.059968	0.074298	0.060016	0.05169	0.05697	0.059056	0.066534
1248.2	0.16426	0.18734	0.22984	0.13006	0.19726	0.19145	0.18027	0.20207	0.18004	0.16931	0.19896	0.18865	0.10293	0.097684	0.10623	0.14923	0.10422	0.1015	0.10298	0.070394	0.066288	0.0643	0.058173	0.05864	0.079301	0.062417	0.059998	0.080614	0.09168	0.062531	0.074799	0.061465	0.051591	0.059075	0.061146	0.06775
1249.1	0.1641	0.19212	0.22526	0.12958	0.19616	0.19237	0.17963	0.20036	0.17809	0.16856	0.19499	0.18715	0.10612	0.10246	0.10392	0.1504	0.1071	0.10111	0.10236	0.072825	0.066639	0.06642	0.058784	0.059421	0.079141	0.064025	0.059791	0.079659	0.092633	0.063332	0.075618	0.062431	0.052366	0.059231	0.061314	0.068575
1250	0.1627	0.18706	0.22092	0.12841	0.19211	0.19064	0.17631	0.19759	0.17802	0.16945	0.1935	0.18297	0.10601	0.10112	0.10132	0.14616	0.10591	0.10087	0.099165	0.07052	0.064662	0.066325	0.059303	0.059565	0.079329	0.062925	0.058936	0.080143	0.091755	0.064124	0.075787	0.061549	0.053351	0.059911	0.062086	0.068322
1250.9	0.16365	0.18648	0.21965	0.12734	0.18974	0.19228	0.17591	0.19852	0.17951	0.17138	0.18839	0.18372	0.10598	0.10111	0.102	0.14216	0.10488	0.10232	0.09828	0.072142	0.067631	0.066544	0.058631	0.059997	0.079008	0.062914	0.05894	0.079849	0.092202	0.065515	0.076453	0.061511	0.054579	0.06164	0.061268	0.0685
1251.8	0.1646	0.18524	0.21905	0.12685	0.19	0.19256	0.17781	0.19632	0.17878	0.17184	0.19035	0.1831	0.11152	0.10026	0.10148	0.14116	0.10877	0.10574	0.098145	0.072487	0.06903	0.069488	0.060218	0.062374	0.081016	0.063134	0.061488	0.080224	0.09396	0.066885	0.077546	0.061712	0.055936	0.063104	0.063982	0.070943
1252.7	0.16149	0.17952	0.21902	0.12486	0.18681	0.18787	0.17926	0.19615	0.17967	0.16955	0.18979	0.18248	0.10842	0.094175	0.099269	0.13713	0.10567	0.10292	0.097144	0.070712	0.067259	0.069125	0.060931	0.062657	0.079822	0.061092	0.060471	0.079808	0.091355	0.065206	0.077576	0.062047	0.055657	0.061852	0.061893	0.07102
1253.6	0.15778	0.17134	0.21729	0.12307	0.18337	0.18287	0.17762	0.19078	0.17518	0.16212	0.18945	0.17997	0.10246	0.090911	0.10058	0.13043	0.1012	0.10042	0.096593	0.067195	0.065912	0.067481	0.060928	0.062753	0.081395	0.060426	0.060642	0.081073	0.091845	0.065235	0.0767	0.062121	0.055552	0.061718	0.062286	0.071214
1254.5	0.15906	0.17184	0.22004	0.12164	0.18174	0.18213	0.17784	0.19087	0.1758	0.16051	0.18956	0.17992	0.10349	0.091961	0.10517	0.13263	0.099769	0.098513	0.098921	0.068128	0.06895	0.068233	0.060956	0.063232	0.082485	0.061523	0.061557	0.08102	0.092238	0.065759	0.07688	0.062768	0.054798	0.062423	0.061112	0.071562
1255.4	0.15844	0.1708	0.21976	0.1236	0.1808	0.17882	0.17694	0.19079	0.17476	0.15882	0.19174	0.18195	0.10395	0.091443	0.10649	0.13889	0.10096	0.096411	0.099454	0.069354	0.067216	0.069594	0.063614	0.065395	0.08296	0.062211	0.061962	0.081555	0.093282	0.064743	0.07653	0.06375	0.054757	0.063048	0.063211	0.073896
1256.3	0.15842	0.17494	0.21753	0.1237	0.18265	0.17454	0.17494	0.19022	0.17167	0.15804	0.19171	0.18415	0.10118	0.09524	0.1064	0.14085	0.10049	0.091999	0.10098	0.06692	0.067031	0.06737	0.062718	0.064754	0.082796	0.062822	0.060227	0.081691	0.092657	0.063238	0.077331	0.062431	0.054238	0.062689	0.062054	0.072308
1257.2	0.15616	0.17588	0.20747	0.12158	0.1802	0.16998	0.1701	0.18608	0.16657	0.15812	0.18677	0.17931	0.098538	0.094003	0.10018	0.13916	0.098073	0.086218	0.099595	0.066202	0.065332	0.067784	0.061717	0.063867	0.082244	0.063253	0.057515	0.082174	0.09267	0.06274	0.077506	0.061056	0.054329	0.063216	0.061926	0.071698
1258	0.15896	0.17832	0.20769	0.12318	0.18254	0.17641	0.17508	0.18714	0.17033	0.16307	0.18643	0.18595	0.1095	0.095871	0.10283	0.14542	0.10348	0.092983	0.10454	0.069033	0.067989	0.071235	0.063812	0.067212	0.083414	0.063915	0.058202	0.083902	0.09427	0.065857	0.080005	0.0624	0.056199	0.065487	0.06336	0.073224
1258.9	0.15648	0.18254	0.2096	0.12434	0.18481	0.17668	0.17715	0.1881	0.17143	0.1669	0.18454	0.18534	0.10884	0.099273	0.099099	0.14529	0.1093	0.092342	0.10777	0.06925	0.069048	0.071343	0.063718	0.065891	0.082853	0.06331	0.057786	0.082744	0.094935	0.066369	0.080195	0.062226	0.05704	0.064729	0.063379	0.073196
1259.8	0.15526	0.18315	0.20965	0.12323	0.18797	0.18106	0.17765	0.18802	0.17122	0.16737	0.17823	0.18362	0.11012	0.10159	0.098855	0.14031	0.10805	0.097113	0.1073	0.068974	0.06907	0.071177	0.062246	0.064929	0.083007	0.063576	0.057646	0.082659	0.094867	0.068192	0.081234	0.061887	0.057448	0.064554	0.06111	0.072334
1260.7	0.15567	0.17994	0.20721	0.12256	0.18843	0.18105	0.17889	0.19035	0.17118	0.16771	0.17554	0.18102	0.11354	0.099397	0.094965	0.13862	0.10764	0.099339	0.10781	0.071957	0.067862	0.072643	0.063631	0.065191	0.083852	0.063697	0.057248	0.082647	0.095787	0.069913	0.080401	0.064092	0.057677	0.063905	0.061548	0.073505
1261.6	0.15739	0.18212	0.2116	0.12505	0.19368	0.18604	0.18162	0.19572	0.17533	0.16676	0.17874	0.18415	0.11474	0.10128	0.098458	0.14325	0.11217	0.10368	0.10812	0.072792	0.070615	0.072293	0.063399	0.065112	0.08368	0.063134	0.05822	0.081384	0.095948	0.071509	0.079631	0.064827	0.058023	0.062934	0.062449	0.072276
1262.5	0.15974	0.18194	0.2133	0.12706	0.19504	0.18566	0.18134	0.19753	0.1808	0.16783	0.1803	0.18155	0.1117	0.10179	0.099508	0.14644	0.11301	0.10682	0.10672	0.073512	0.071828	0.069917	0.062532	0.063839	0.082346	0.062838	0.058249	0.080686	0.095662	0.071178	0.079577	0.064568	0.058269	0.06164	0.061145	0.071675
1263.4	0.15781	0.17321	0.20697	0.12506	0.19352	0.18311	0.17921	0.19321	0.17704	0.16498	0.18155	0.18054	0.11024	0.093118	0.097533	0.14283	0.10924	0.10682	0.10101	0.071735	0.068213	0.067718	0.062955	0.063647	0.081193	0.061377	0.055944	0.079612	0.093196	0.069657	0.07863	0.064037	0.057303	0.060232	0.060551	0.070531
1264.3	0.15341	0.17157	0.20411	0.12469	0.18917	0.17592	0.17807	0.19189	0.17259	0.16235	0.18143	0.17918	0.1041	0.090735	0.094649	0.14175	0.10709	0.09894	0.10102	0.070744	0.066596	0.064707	0.060686	0.061906	0.078643	0.058603	0.05403	0.07792	0.090132	0.066759	0.077044	0.062417	0.05469	0.05734	0.058697	0.068842
1265.2	0.15364	0.17246	0.20614	0.12354	0.18773	0.17844	0.17639	0.19166	0.17691	0.16304	0.18077	0.18314	0.10405	0.088717	0.09438	0.14105	0.10673	0.10047	0.10028	0.068215	0.068098	0.062288	0.058485	0.060227	0.077256	0.05661	0.052517	0.075182	0.086995	0.064727	0.075265	0.061011	0.053328	0.056854	0.056491	0.066898
1266.1	0.15878	0.17206	0.20656	0.12435	0.18711	0.17947	0.17742	0.19434	0.18111	0.16446	0.1826	0.1856	0.10942	0.0919	0.093325	0.13994	0.107	0.1024	0.10237	0.071181	0.071484	0.061814	0.058157	0.059949	0.078398	0.056963	0.053218	0.075206	0.087515	0.064287	0.076573	0.061292	0.054215	0.056476	0.056402	0.066778
1266.9	0.16015	0.1734	0.20929	0.12295	0.18842	0.17982	0.18122	0.19676	0.17582	0.167	0.1892	0.1882	0.10845	0.089687	0.094347	0.13735	0.10698	0.097002	0.10295	0.069993	0.068248	0.060511	0.057341	0.058098	0.077872	0.054747	0.051631	0.072854	0.086492	0.061841	0.076348	0.060437	0.051347	0.055206	0.055335	0.065303
1267.8	0.16097	0.17528	0.21301	0.12386	0.19015	0.18315	0.1846	0.1994	0.1773	0.167	0.18863	0.18957	0.1053	0.089129	0.093921	0.14021	0.10613	0.097524	0.10576	0.068024	0.068131	0.060581	0.055612	0.056641	0.076232	0.052773	0.05064	0.072632	0.085957	0.060811	0.076392	0.05962	0.050935	0.054323	0.054873	0.064155
1268.7	0.1673	0.17998	0.21666	0.12458	0.19683	0.18728	0.1872	0.20054	0.17953	0.17011	0.1962	0.19401	0.10842	0.088332	0.092253	0.14554	0.10952	0.096246	0.10374	0.068323	0.067849	0.060411	0.056713	0.054784	0.075187	0.05166	0.049276	0.071378	0.086297	0.059748	0.075203	0.059256	0.049689	0.053046	0.054733	0.062323
1269.6	0.16867	0.18202	0.21835	0.12649	0.19847	0.18259	0.18938	0.20009	0.17822	0.17054	0.1959	0.19005	0.10701	0.090761	0.093034	0.14591	0.10968	0.090933	0.10317	0.067346	0.065155	0.060747	0.05532	0.053203	0.073718	0.051327	0.04804	0.071276	0.086515	0.057437	0.076533	0.057873	0.04801	0.051784	0.053391	0.060354
1270.5	0.16862	0.18481	0.2212	0.12606	0.19842	0.18483	0.19215	0.19537	0.1755	0.17287	0.19569	0.18723	0.10625	0.088519	0.091745	0.14554	0.10934	0.08723	0.10286	0.063406	0.058785	0.05748	0.053572	0.0507	0.071717	0.047486	0.044801	0.068968	0.084426	0.054952	0.073341	0.055555	0.044328	0.050327	0.050127	0.057678
1271.4	0.16414	0.18498	0.22053	0.12383	0.19809	0.18219	0.18676	0.1917	0.17593	0.17111	0.19008	0.18539	0.10242	0.087044	0.085564	0.1411	0.10587	0.08494	0.098517	0.061908	0.056041	0.055274	0.051253	0.047595	0.068198	0.045899	0.041564	0.066466	0.081116	0.05234	0.069109	0.052239	0.042162	0.047641	0.047502	0.055176
1272.3	0.16667	0.19092	0.22144	0.12635	0.19644	0.18164	0.18665	0.19341	0.17859	0.17189	0.19327	0.18666	0.10356	0.090207	0.088095	0.14159	0.10391	0.083554	0.096149	0.062971	0.05622	0.051112	0.04964	0.04652	0.067362	0.04507	0.040073	0.06499	0.07963	0.050326	0.065859	0.049555	0.039906	0.046572	0.044845	0.053279
1273.2	0.16341	0.191	0.22152	0.12686	0.19519	0.18033	0.1862	0.19499	0.18112	0.17124	0.19243	0.18155	0.098404	0.091559	0.090629	0.13925	0.10304	0.084718	0.094443	0.062147	0.056205	0.04756	0.047989	0.045091	0.066221	0.044484	0.038666	0.063942	0.07842	0.049367	0.063978	0.047632	0.039006	0.045726	0.043277	0.050421
1274.1	0.16467	0.18694	0.22292	0.12573	0.19276	0.18398	0.18756	0.19555	0.18146	0.17568	0.19354	0.18424	0.09652	0.08566	0.086571	0.13671	0.099377	0.0822	0.09058	0.061295	0.054481	0.043542	0.045451	0.041865	0.063693	0.039269	0.035928	0.060883	0.074941	0.04689	0.059776	0.044928	0.036034	0.043338	0.04098	0.047993
1274.9	0.1619	0.1842	0.22361	0.12605	0.19546	0.18319	0.18756	0.19726	0.1828	0.17448	0.19239	0.18547	0.09266	0.085446	0.085876	0.13646	0.097175	0.08439	0.087769	0.060185	0.056046	0.042649	0.044098	0.040229	0.06137	0.038266	0.034652	0.05991	0.073536	0.046263	0.058421	0.042559	0.035209	0.041278	0.039311	0.046706
1275.8	0.1643	0.1835	0.22405	0.1275	0.19545	0.1884	0.18576	0.1987	0.18148	0.17397	0.19173	0.18309	0.091828	0.080762	0.086262	0.13392	0.09585	0.086973	0.08505	0.058584	0.055929	0.04084	0.04292	0.03778	0.059489	0.034555	0.032775	0.057261	0.072695	0.045241	0.056075	0.041059	0.032691	0.039151	0.038035	0.044016
1276.7	0.16753	0.18246	0.22371	0.12651	0.19979	0.1881	0.1863	0.19728	0.18073	0.17673	0.19067	0.18529	0.09108	0.078136	0.075702	0.12699	0.099935	0.082857	0.081284	0.055618	0.052221	0.040057	0.040244	0.035522	0.057004	0.031669	0.029179	0.054142	0.070995	0.041498	0.053877	0.039347	0.03013	0.036167	0.035652	0.041327
1277.6	0.17186	0.17996	0.22826	0.12658	0.19784	0.19097	0.18519	0.19629	0.18255	0.17376	0.18899	0.18512	0.09223	0.073982	0.073937	0.12547	0.094828	0.081918	0.081116	0.052741	0.049302	0.038358	0.036654	0.03245	0.053834	0.028592	0.026829	0.051554	0.067737	0.038353	0.051499	0.036141	0.027458	0.032826	0.033212	0.039684
1278.5	0.17438	0.18672	0.23164	0.12796	0.2023	0.19272	0.18873	0.198	0.18184	0.16915	0.19041	0.18283	0.090718	0.075431	0.07574	0.12732	0.095382	0.085254	0.082687	0.051378	0.048072	0.035276	0.035244	0.030637	0.051294	0.027428	0.024562	0.050659	0.065567	0.036484	0.049607	0.033079	0.024582	0.028778	0.029901	0.036696
1279.4	0.17972	0.19048	0.23506	0.12825	0.20315	0.19519	0.18766	0.20071	0.18231	0.1695	0.19289	0.1815	0.093365	0.075391	0.0785	0.12765	0.095481	0.083417	0.081293	0.052487	0.047461	0.032214	0.03321	0.027961	0.050238	0.025351	0.022992	0.049283	0.064395	0.034114	0.047244	0.031904	0.022727	0.027683	0.028529	0.034858
1280.3	0.17914	0.19168	0.23579	0.12839	0.20227	0.18944	0.18923	0.19964	0.18186	0.16722	0.19435	0.18216	0.089433	0.075677	0.075497	0.12962	0.094001	0.078213	0.079392	0.049092	0.044185	0.028114	0.029598	0.025678	0.048329	0.024259	0.021379	0.049081	0.061766	0.030518	0.044326	0.028749	0.020441	0.02587	0.026345	0.033473
1281.2	0.17736	0.19088	0.24033	0.12911	0.20016	0.19368	0.18807	0.20041	0.18202	0.16593	0.19289	0.17837	0.087643	0.073184	0.083736	0.1331	0.088946	0.082457	0.078421	0.048025	0.043833	0.026393	0.027289	0.023126	0.046423	0.022324	0.019678	0.048698	0.060286	0.03112	0.042764	0.026035	0.018305	0.024339	0.024186	0.031243
1282	0.17588	0.19543	0.2368	0.12749	0.20206	0.19385	0.18725	0.19687	0.17829	0.16848	0.18987	0.18207	0.082746	0.072185	0.078375	0.13027	0.089551	0.079805	0.074695	0.043733	0.042333	0.022976	0.024359	0.021466	0.04421	0.019728	0.015757	0.04658	0.058059	0.029433	0.040128	0.022528	0.016219	0.022102	0.02111	0.029118
1282.9	0.17317	0.19566	0.2355	0.12706	0.20094	0.19278	0.18445	0.19769	0.1739	0.16654	0.18956	0.18546	0.077769	0.072397	0.07422	0.12798	0.084668	0.077272	0.071002	0.042321	0.038196	0.018799	0.021789	0.019263	0.041394	0.019068	0.013754	0.044545	0.055572	0.027491	0.038038	0.021289	0.01417	0.019983	0.020197	0.027726
1283.8	0.17121	0.19398	0.23361	0.12652	0.19705	0.18751	0.18412	0.19119	0.17052	0.16607	0.18558	0.18607	0.073804	0.06673	0.069528	0.12474	0.078705	0.072862	0.069019	0.037454	0.033024	0.015372	0.01897	0.017585	0.038107	0.016524	0.012085	0.042871	0.052777	0.024068	0.035806	0.018356	0.011185	0.016869	0.016985	0.026012
1284.7	0.17025	0.19562	0.23591	0.12631	0.19982	0.19005	0.18293	0.19214	0.17146	0.1688	0.18354	0.18523	0.070123	0.064853	0.069857	0.12294	0.078778	0.069943	0.067817	0.036047	0.032741	0.013923	0.016803	0.015733	0.035497	0.014451	0.010294	0.041405	0.051904	0.023114	0.034242	0.017109	0.0095782	0.01507	0.013929	0.023927
1285.6	0.1707	0.19842	0.23759	0.12485	0.20193	0.18736	0.1849	0.19089	0.17179	0.1685	0.18512	0.18545	0.06709	0.062052	0.066581	0.12069	0.07748	0.063852	0.067126	0.033364	0.031198	0.011022	0.015528	0.01316	0.032629	0.012862	0.0095881	0.038953	0.049823	0.019742	0.031977	0.015509	0.0076417	0.012321	0.012163	0.022076
1286.5	0.16936	0.19869	0.23492	0.12522	0.19776	0.18688	0.18753	0.19518	0.1712	0.16713	0.18644	0.18346	0.067126	0.06155	0.064178	0.11959	0.072981	0.064035	0.069673	0.032542	0.030276	0.011019	0.015025	0.012071	0.032361	0.012304	0.0093068	0.039044	0.048867	0.018406	0.031771	0.015998	0.006178	0.010655	0.011887	0.021051
1287.4	0.16791	0.19871	0.23651	0.12492	0.19626	0.18769	0.18449	0.19216	0.17353	0.16808	0.18405	0.18082	0.066639	0.058915	0.066008	0.11889	0.073145	0.06179	0.069255	0.030124	0.031546	0.011626	0.013303	0.012064	0.031917	0.011005	0.0096553	0.038345	0.049746	0.018486	0.031022	0.014389	0.0057942	0.010851	0.01015	0.021071
1288.3	0.16855	0.19935	0.23686	0.12245	0.19611	0.18907	0.18798	0.19505	0.17368	0.16451	0.18559	0.18191	0.062398	0.055637	0.064439	0.11586	0.071645	0.058449	0.06797	0.028405	0.030601	0.0098599	0.011912	0.010399	0.029919	0.0093422	0.0067117	0.036104	0.048006	0.017397	0.030213	0.012601	0.0043924	0.0088988	0.0081198	0.018642
1289.1	0.16989	0.19998	0.23613	0.12074	0.19275	0.18605	0.19184	0.19683	0.17335	0.16055	0.18416	0.182	0.064054	0.058003	0.063785	0.11398	0.067528	0.055385	0.067585	0.029768	0.028872	0.008808	0.010935	0.0096969	0.029145	0.0092144	0.0051728	0.034153	0.046779	0.01617	0.031135	0.011966	0.0040705	0.0067519	0.0071782	0.017108
1290	0.16862	0.19888	0.23396	0.12071	0.19272	0.18508	0.19282	0.19914	0.1718	0.15926	0.18052	0.18314	0.061512	0.061903	0.062718	0.11497	0.065951	0.054048	0.065554	0.032267	0.028774	0.0079326	0.0094956	0.0093531	0.029061	0.009112	0.0062014	0.034976	0.046465	0.015798	0.032011	0.012187	0.0038431	0.0070357	0.0057316	0.017433
1290.9	0.16854	0.19142	0.23401	0.12043	0.19253	0.17884	0.19162	0.19426	0.17177	0.15603	0.1802	0.1811	0.058003	0.056497	0.06153	0.1153	0.063336	0.047852	0.061908	0.028664	0.027669	0.0047894	0.0071021	0.0071638	0.02778	0.0064847	0.0049873	0.032914	0.045528	0.014072	0.030505	0.010012	0.0034237	0.005533	0.0034494	0.015971
1291.8	0.17345	0.18998	0.23581	0.12134	0.19627	0.18085	0.19572	0.19934	0.17794	0.16004	0.18196	0.18528	0.061721	0.058547	0.065155	0.11735	0.062595	0.05044	0.063116	0.030121	0.031256	0.0059831	0.0071793	0.0064701	0.02904	0.006353	0.005896	0.033925	0.046439	0.014628	0.031384	0.010936	0.0044166	0.0058568	0.0035667	0.015706
1292.7	0.17236	0.18708	0.23512	0.12075	0.19928	0.17908	0.1907	0.1983	0.17647	0.15992	0.17752	0.18272	0.059991	0.057055	0.062976	0.11174	0.063604	0.05005	0.060462	0.029719	0.030662	0.0055677	0.0050815	0.0063122	0.029626	0.0059609	0.006363	0.033213	0.046628	0.014846	0.030293	0.011162	0.0039225	0.0050214	0.0033206	0.015628
1293.6	0.17541	0.18983	0.23496	0.121	0.19977	0.18314	0.19229	0.19708	0.17815	0.16156	0.18012	0.1817	0.059838	0.057257	0.061298	0.10994	0.064907	0.05323	0.061704	0.02836	0.033862	0.0050167	0.005441	0.0049724	0.030711	0.0055712	0.0066618	0.034378	0.046382	0.015288	0.02878	0.011305	0.0042104	0.0053968	0.0026285	0.015585
1294.4	0.17629	0.18904	0.23382	0.12173	0.19925	0.18153	0.18899	0.19784	0.17702	0.15906	0.17966	0.17813	0.060452	0.056615	0.063064	0.11031	0.065921	0.053903	0.062589	0.02866	0.03187	0.003706	0.0062404	0.0048082	0.031561	0.0059274	0.0064733	0.034037	0.047286	0.015521	0.02872	0.012316	0.003275	0.0045782	0.0025176	0.015173
1295.3	0.17691	0.19357	0.23855	0.12215	0.20368	0.18531	0.1868	0.19737	0.17974	0.16208	0.18093	0.17966	0.061674	0.05658	0.066159	0.10917	0.070681	0.056695	0.060299	0.029601	0.032829	0.0061255	0.0082229	0.0052155	0.031167	0.0075212	0.0080428	0.034953	0.048041	0.015884	0.029085	0.013424	0.0038778	0.00547	0.0028935	0.015934
1296.2	0.17638	0.19552	0.2364	0.12039	0.2034	0.18341	0.18383	0.19249	0.17665	0.16153	0.18069	0.17472	0.058779	0.052236	0.061046	0.10557	0.0717	0.053453	0.058341	0.028916	0.029326	0.0051331	0.0090391	0.0045711	0.030869	0.0068074	0.0067884	0.033708	0.04775	0.015209	0.027794	0.012669	0.003475	0.0059229	0.0027997	0.014235
1297.1	0.1745	0.1985	0.23811	0.12254	0.20209	0.18111	0.18571	0.19479	0.17788	0.16649	0.18142	0.17405	0.058026	0.056719	0.065972	0.10992	0.074718	0.052018	0.06061	0.030879	0.028635	0.0059821	0.011876	0.0050559	0.031856	0.0081327	0.0080568	0.035756	0.049084	0.015379	0.0282	0.013829	0.0038897	0.0077153	0.0035243	0.015232
1298	0.17459	0.1997	0.24147	0.12334	0.20512	0.17945	0.18545	0.19418	0.17596	0.16775	0.18286	0.17193	0.057839	0.059392	0.069573	0.11362	0.077906	0.050231	0.060994	0.029328	0.028509	0.0066435	0.013547	0.0055198	0.032939	0.01033	0.009875	0.036184	0.05143	0.015715	0.030084	0.013791	0.004227	0.0076398	0.0050662	0.016056
1298.9	0.17625	0.20455	0.24355	0.12263	0.2064	0.18258	0.18835	0.19309	0.17881	0.17172	0.18647	0.17504	0.059148	0.060617	0.067661	0.11375	0.080222	0.050368	0.061799	0.02865	0.031138	0.0098216	0.013945	0.006567	0.034463	0.012746	0.010055	0.038339	0.052941	0.016975	0.031231	0.014134	0.0060453	0.010007	0.0061975	0.017346
1299.8	0.18051	0.20296	0.24256	0.1216	0.205	0.18265	0.19282	0.19574	0.17187	0.17237	0.18526	0.1723	0.061629	0.063697	0.066498	0.11469	0.077132	0.050977	0.063294	0.031404	0.029248	0.0098651	0.014186	0.006598	0.036368	0.012981	0.01018	0.039059	0.053768	0.018272	0.03267	0.014799	0.0050244	0.010947	0.0069537	0.017022
1300.6	0.17624	0.19976	0.24236	0.12021	0.20466	0.17998	0.19367	0.19614	0.16799	0.17017	0.18811	0.16903	0.058823	0.063757	0.066126	0.11023	0.076707	0.048727	0.062994	0.031282	0.028204	0.0099117	0.015184	0.0075558	0.037041	0.014236	0.011175	0.039458	0.055183	0.019314	0.034158	0.016794	0.0053125	0.0095085	0.0074409	0.018917
1301.5	0.17957	0.20348	0.24282	0.12124	0.20552	0.1867	0.19538	0.19623	0.17065	0.17384	0.19322	0.17237	0.062517	0.068655	0.066667	0.11216	0.073662	0.054004	0.063833	0.031597	0.033704	0.013376	0.017856	0.0097948	0.038378	0.016774	0.011817	0.041111	0.056173	0.022015	0.036651	0.017792	0.0068397	0.010778	0.0095355	0.020522
1302.4	0.1794	0.19961	0.23893	0.1222	0.20116	0.18467	0.19293	0.19752	0.17306	0.1741	0.19076	0.17561	0.065041	0.065172	0.062981	0.11008	0.067125	0.054854	0.062816	0.033744	0.033703	0.01575	0.018949	0.011456	0.039633	0.016489	0.011369	0.042179	0.056279	0.023198	0.037221	0.019135	0.007705	0.012643	0.01083	0.020943
1303.3	0.17911	0.19603	0.23702	0.12302	0.20025	0.18232	0.1925	0.20095	0.17179	0.17475	0.18998	0.17555	0.067245	0.065319	0.064895	0.10861	0.064834	0.057352	0.065516	0.036243	0.033901	0.017244	0.021079	0.013215	0.042337	0.017316	0.01302	0.043318	0.057185	0.024827	0.038265	0.021143	0.0085271	0.01357	0.012198	0.022178
1304.2	0.17789	0.20228	0.23852	0.12503	0.20303	0.18472	0.18906	0.20166	0.18044	0.17781	0.19261	0.17752	0.069126	0.071915	0.065609	0.11193	0.06683	0.061224	0.069476	0.038307	0.038989	0.019816	0.023795	0.015722	0.045233	0.021313	0.015335	0.046747	0.059951	0.026505	0.040144	0.023129	0.012091	0.016451	0.014359	0.024876
1305.1	0.183	0.20181	0.23578	0.12695	0.20044	0.18752	0.18999	0.20223	0.18554	0.17841	0.19134	0.18173	0.072786	0.074685	0.065994	0.1162	0.065542	0.067294	0.070712	0.040082	0.042675	0.021922	0.024853	0.016835	0.046908	0.02322	0.015943	0.050109	0.059873	0.028113	0.040622	0.024523	0.014144	0.018056	0.015744	0.026287
1305.9	0.1817	0.19843	0.23673	0.12816	0.2003	0.18698	0.19029	0.2021	0.18252	0.17612	0.18794	0.1814	0.074751	0.073831	0.069574	0.12056	0.068999	0.071405	0.072039	0.042033	0.041168	0.023043	0.024784	0.018127	0.048987	0.024317	0.019027	0.053668	0.061756	0.030156	0.042758	0.027164	0.015903	0.018979	0.016848	0.027525
1306.8	0.1791	0.2023	0.23839	0.12929	0.2032	0.18941	0.1959	0.19853	0.18309	0.18039	0.19048	0.17998	0.076112	0.075477	0.073571	0.1252	0.071293	0.073049	0.076304	0.042446	0.043708	0.025035	0.026814	0.019885	0.050807	0.026755	0.022125	0.057321	0.06374	0.032668	0.04544	0.028963	0.017721	0.021693	0.018238	0.029634
1307.7	0.18416	0.20568	0.24157	0.13109	0.20351	0.19181	0.19633	0.19768	0.18797	0.17991	0.19416	0.18071	0.082843	0.08047	0.077073	0.13176	0.072383	0.07497	0.076826	0.044662	0.046953	0.027081	0.030146	0.021526	0.05315	0.027891	0.025454	0.060676	0.065002	0.03476	0.046877	0.030918	0.020183	0.021854	0.020304	0.031826
1308.6	0.188	0.20391	0.2443	0.13345	0.20727	0.19404	0.20079	0.20125	0.18879	0.18306	0.19727	0.18324	0.088728	0.081475	0.08659	0.13378	0.078841	0.079166	0.078637	0.048363	0.048319	0.029321	0.032485	0.023668	0.055554	0.029155	0.027702	0.062906	0.067113	0.037602	0.048376	0.033705	0.021812	0.023109	0.023234	0.033461
1309.5	0.18591	0.20891	0.24417	0.13537	0.20771	0.1943	0.19928	0.20261	0.18743	0.1853	0.20024	0.18411	0.091062	0.086956	0.088645	0.13772	0.084345	0.079248	0.079761	0.051629	0.051035	0.033037	0.035767	0.027151	0.058849	0.031006	0.030341	0.066345	0.070286	0.040059	0.050469	0.036148	0.022847	0.025634	0.026072	0.035329
1310.3	0.18658	0.20929	0.24127	0.13457	0.20982	0.19254	0.19871	0.20388	0.19087	0.18452	0.20459	0.18448	0.088068	0.08728	0.085601	0.13666	0.087854	0.077294	0.082146	0.053793	0.054288	0.034642	0.038121	0.028659	0.059678	0.032	0.03027	0.067118	0.071476	0.040016	0.051245	0.036812	0.024309	0.026627	0.027768	0.035863
1311.2	0.19175	0.21117	0.24022	0.13639	0.21235	0.19461	0.19848	0.21021	0.19125	0.18227	0.20848	0.18869	0.093997	0.093168	0.087453	0.14322	0.098438	0.081103	0.08579	0.059707	0.055577	0.0367	0.040941	0.031661	0.063995	0.034987	0.031614	0.069376	0.074427	0.041401	0.053401	0.040183	0.025705	0.027576	0.029927	0.038928
1312.1	0.18965	0.21155	0.23972	0.13693	0.21713	0.19732	0.20054	0.20875	0.1884	0.18601	0.20707	0.1917	0.093751	0.092851	0.091961	0.14376	0.10411	0.085974	0.087938	0.05859	0.056981	0.039558	0.041307	0.033825	0.065312	0.036844	0.0327	0.070853	0.077778	0.043816	0.056779	0.042498	0.027653	0.030701	0.032477	0.041124
1313	0.19084	0.2109	0.24037	0.13819	0.21596	0.19548	0.20253	0.20737	0.19166	0.18385	0.20571	0.19525	0.099885	0.094431	0.091785	0.15148	0.10684	0.085358	0.090357	0.058956	0.059427	0.041397	0.042365	0.036892	0.067722	0.038475	0.035326	0.073044	0.078859	0.045566	0.059264	0.045088	0.02918	0.032422	0.03372	0.043541
1313.9	0.19418	0.2097	0.24761	0.14015	0.22077	0.19536	0.20673	0.21163	0.19549	0.18669	0.20611	0.19817	0.10537	0.095932	0.099408	0.15554	0.10948	0.08835	0.092538	0.060777	0.062073	0.042285	0.04349	0.037936	0.070691	0.040348	0.038662	0.074317	0.080803	0.046755	0.061339	0.046206	0.031856	0.034099	0.034871	0.045727
1314.8	0.19718	0.21149	0.24672	0.14226	0.21935	0.19908	0.20838	0.21426	0.19621	0.19056	0.20774	0.20418	0.11571	0.1007	0.10413	0.16116	0.11076	0.091972	0.093612	0.06417	0.065675	0.046453	0.046143	0.041979	0.075132	0.044625	0.041202	0.077179	0.083458	0.049828	0.064551	0.050198	0.03466	0.038021	0.038421	0.049956
1315.6	0.19579	0.20979	0.24754	0.14347	0.21871	0.20146	0.20974	0.21719	0.19951	0.1934	0.20951	0.20671	0.11401	0.10305	0.10508	0.16154	0.10646	0.095713	0.092111	0.066459	0.06869	0.04759	0.047244	0.04413	0.075516	0.046034	0.043027	0.080064	0.084331	0.052762	0.067027	0.051686	0.037203	0.040656	0.04051	0.051771
1316.5	0.19637	0.21037	0.24508	0.14327	0.21597	0.20171	0.21028	0.21912	0.19932	0.19395	0.21327	0.20857	0.11603	0.10875	0.10271	0.16224	0.10624	0.095496	0.092739	0.069129	0.070136	0.049579	0.050722	0.045726	0.077966	0.049046	0.043852	0.081238	0.085205	0.054412	0.069178	0.052	0.037995	0.042909	0.0422	0.052949
1317.4	0.19407	0.21086	0.24366	0.14254	0.21733	0.20131	0.20983	0.21615	0.19851	0.19808	0.2153	0.20863	0.11127	0.10852	0.10549	0.15884	0.10901	0.097751	0.09253	0.068253	0.073184	0.052039	0.053697	0.047823	0.080357	0.050048	0.045636	0.083034	0.087988	0.056097	0.070035	0.052315	0.040589	0.045061	0.044069	0.055521
1318.3	0.19517	0.20866	0.24033	0.14188	0.21545	0.20292	0.21065	0.21414	0.19604	0.19694	0.21507	0.20896	0.11491	0.10991	0.10695	0.16114	0.11125	0.099185	0.096037	0.070722	0.071713	0.055681	0.057085	0.050644	0.083188	0.053488	0.047127	0.085959	0.08975	0.059023	0.074449	0.055289	0.041936	0.048052	0.047406	0.058291
1319.2	0.19325	0.21181	0.24383	0.14349	0.22166	0.20348	0.21147	0.21637	0.1951	0.19978	0.21971	0.20695	0.11351	0.11368	0.1089	0.16344	0.1174	0.10156	0.099067	0.073657	0.070414	0.058563	0.061019	0.05149	0.084905	0.055592	0.049726	0.088447	0.093384	0.061938	0.076639	0.057338	0.043561	0.049779	0.049611	0.059877
1320	0.19419	0.20778	0.24414	0.14306	0.22343	0.19937	0.21003	0.21163	0.19337	0.19963	0.21705	0.20709	0.11682	0.11149	0.11231	0.16459	0.12322	0.099705	0.10309	0.073978	0.073554	0.062592	0.063612	0.054032	0.087905	0.057252	0.052384	0.090178	0.096257	0.063616	0.078672	0.059744	0.045589	0.050718	0.051346	0.062729
1320.9	0.1916	0.20424	0.2445	0.14448	0.22162	0.19953	0.21364	0.21201	0.19771	0.19781	0.21558	0.20755	0.11465	0.10942	0.11236	0.16906	0.12455	0.10455	0.10939	0.077265	0.078606	0.065497	0.065198	0.057773	0.089991	0.059178	0.054509	0.092945	0.097086	0.065434	0.08125	0.062672	0.04904	0.052578	0.053379	0.065628
1321.8	0.19246	0.2051	0.24406	0.1466	0.22101	0.20081	0.21495	0.21427	0.19506	0.19645	0.21605	0.2117	0.11967	0.11222	0.11229	0.17091	0.12418	0.10748	0.11137	0.08067	0.078633	0.066688	0.067144	0.05974	0.09164	0.061689	0.055372	0.094012	0.097816	0.06702	0.084314	0.065613	0.05026	0.052721	0.054352	0.067866
1322.7	0.19046	0.20717	0.24354	0.14802	0.22278	0.20169	0.21692	0.21733	0.19564	0.19816	0.21754	0.21237	0.12218	0.1158	0.11454	0.17423	0.12825	0.11245	0.11348	0.0846	0.081331	0.06979	0.070391	0.062858	0.093763	0.064671	0.057878	0.09539	0.1019	0.070629	0.086277	0.069575	0.052238	0.055003	0.056177	0.070987
1323.6	0.19009	0.20371	0.24489	0.14797	0.21887	0.20067	0.21888	0.21581	0.19871	0.19624	0.21749	0.21436	0.12441	0.11619	0.11883	0.17632	0.12593	0.11523	0.11451	0.086555	0.084733	0.069774	0.071635	0.065043	0.095781	0.065448	0.060125	0.09647	0.10134	0.071481	0.088616	0.07171	0.054299	0.056603	0.058477	0.073389
1324.4	0.19147	0.21012	0.24577	0.14901	0.22129	0.20779	0.21949	0.22269	0.20339	0.19907	0.22181	0.21731	0.12749	0.1238	0.12312	0.17862	0.12885	0.12526	0.11497	0.091039	0.087828	0.072742	0.075044	0.06723	0.098144	0.068926	0.061302	0.096884	0.1032	0.075419	0.091476	0.074878	0.057714	0.059495	0.062752	0.075931
1325.3	0.19594	0.2118	0.25014	0.15064	0.22728	0.21113	0.21977	0.22508	0.20454	0.20461	0.2282	0.22194	0.13546	0.12834	0.1306	0.18276	0.13251	0.12679	0.11645	0.094567	0.090617	0.075817	0.078812	0.07109	0.10129	0.071103	0.06499	0.097921	0.10742	0.079487	0.09343	0.078059	0.060616	0.061936	0.066072	0.080005
1326.2	0.1978	0.21514	0.25338	0.15145	0.2306	0.21748	0.22448	0.23576	0.21053	0.20903	0.23265	0.22287	0.13907	0.137	0.13767	0.19326	0.14001	0.134	0.12231	0.1026	0.095739	0.081912	0.083417	0.074182	0.10462	0.075763	0.068486	0.10174	0.11222	0.084818	0.09726	0.082711	0.063933	0.067005	0.070186	0.083314
1327.1	0.20227	0.21835	0.25402	0.15378	0.23162	0.22053	0.22364	0.23687	0.21486	0.21207	0.23183	0.2238	0.14292	0.14127	0.14026	0.19921	0.14331	0.13705	0.1264	0.10354	0.099488	0.084663	0.083909	0.076198	0.10671	0.077521	0.069808	0.1037	0.11315	0.08662	0.10011	0.085062	0.067344	0.069614	0.071398	0.085579
1328	0.20539	0.21874	0.25345	0.15612	0.23395	0.22119	0.22642	0.23824	0.21565	0.21597	0.23349	0.22068	0.14891	0.14731	0.14394	0.20696	0.15031	0.13847	0.12906	0.10562	0.10197	0.089272	0.087149	0.079118	0.11152	0.081133	0.072625	0.10691	0.11775	0.09041	0.10247	0.087924	0.071365	0.0732	0.073368	0.088296
1328.8	0.20728	0.21465	0.2516	0.15854	0.23262	0.21973	0.23031	0.2379	0.21465	0.21797	0.23355	0.22161	0.15631	0.14872	0.14633	0.21163	0.15141	0.13702	0.13253	0.10811	0.10379	0.091509	0.089659	0.08243	0.1147	0.082198	0.074841	0.11018	0.11978	0.091418	0.10411	0.09024	0.072718	0.075198	0.075175	0.090817
1329.7	0.20564	0.21346	0.24763	0.15832	0.2313	0.21793	0.23091	0.23645	0.21238	0.21496	0.2318	0.21796	0.15851	0.14868	0.15042	0.21348	0.15442	0.13883	0.13264	0.10865	0.10207	0.09257	0.092357	0.08276	0.11667	0.084373	0.075919	0.11316	0.12049	0.093153	0.10663	0.092592	0.073488	0.076606	0.077115	0.091632
1330.6	0.20432	0.21401	0.2459	0.15746	0.23026	0.21831	0.23081	0.23231	0.21076	0.21368	0.23292	0.21914	0.16261	0.15344	0.15269	0.21303	0.15689	0.13966	0.13521	0.10852	0.10434	0.093928	0.095546	0.086124	0.12004	0.08726	0.078869	0.11407	0.12073	0.0967	0.11021	0.095336	0.075935	0.078887	0.080096	0.095071
1331.5	0.19887	0.21216	0.244	0.15575	0.22954	0.21599	0.23403	0.23095	0.20905	0.21598	0.23723	0.22139	0.15993	0.15565	0.15496	0.21114	0.15932	0.13837	0.13652	0.11145	0.10725	0.097474	0.099838	0.088946	0.12217	0.089795	0.081285	0.11587	0.12224	0.09923	0.11319	0.096905	0.077925	0.081914	0.084661	0.09822
1332.4	0.20355	0.21457	0.24471	0.15743	0.23232	0.21983	0.23639	0.23417	0.21049	0.21918	0.23693	0.2283	0.16572	0.15864	0.16142	0.21347	0.16271	0.14645	0.1444	0.1167	0.11042	0.1022	0.10385	0.092896	0.12503	0.092308	0.083624	0.11812	0.12458	0.10249	0.11784	0.099638	0.079206	0.084781	0.087965	0.10259
1333.2	0.2039	0.21723	0.24642	0.15772	0.23291	0.21968	0.23657	0.23452	0.21175	0.22083	0.2354	0.22816	0.16744	0.16215	0.16693	0.21617	0.16823	0.15082	0.14739	0.11986	0.11166	0.10693	0.10765	0.096599	0.12916	0.096859	0.088108	0.12073	0.12593	0.10667	0.12203	0.10274	0.082587	0.087836	0.090788	0.10494
1334.1	0.2082	0.22499	0.24737	0.16171	0.234	0.21941	0.24189	0.23941	0.21812	0.22821	0.23549	0.23361	0.17529	0.17183	0.16854	0.22203	0.17216	0.15338	0.15272	0.12451	0.11846	0.11114	0.10948	0.099902	0.13314	0.099915	0.090087	0.12457	0.12828	0.10935	0.12605	0.10609	0.087128	0.091311	0.093991	0.10879
1335	0.20863	0.22644	0.24684	0.16462	0.2375	0.22039	0.24412	0.24249	0.222	0.23175	0.23537	0.23202	0.17782	0.17228	0.17335	0.22666	0.17602	0.15821	0.15809	0.13014	0.12178	0.11709	0.11375	0.10323	0.13839	0.10304	0.092992	0.12879	0.1333	0.11273	0.13057	0.11031	0.092049	0.095765	0.097893	0.11163
1335.9	0.21129	0.22902	0.24957	0.16676	0.2392	0.22068	0.24462	0.24482	0.22252	0.23486	0.23829	0.23426	0.186	0.17673	0.17916	0.23343	0.17871	0.16375	0.1601	0.13264	0.12369	0.12132	0.1178	0.10623	0.14337	0.10664	0.096514	0.13304	0.13581	0.11504	0.13279	0.11431	0.096514	0.098083	0.10112	0.11425
1336.7	0.20649	0.22876	0.2497	0.16648	0.23626	0.22008	0.24195	0.24618	0.22434	0.23374	0.23635	0.23535	0.18663	0.18	0.18231	0.23842	0.17936	0.16494	0.15731	0.13627	0.12878	0.12419	0.12096	0.10874	0.14649	0.11123	0.10087	0.13597	0.13866	0.11876	0.13607	0.11932	0.10121	0.10115	0.10396	0.11739
1337.6	0.20792	0.2288	0.25409	0.16749	0.24021	0.22238	0.24414	0.2534	0.23166	0.23823	0.24126	0.24168	0.1926	0.18316	0.18799	0.24498	0.18251	0.16598	0.16091	0.141	0.13579	0.1289	0.12429	0.11248	0.14971	0.11376	0.10352	0.13888	0.14251	0.12123	0.14024	0.12324	0.10489	0.10512	0.10752	0.12223
1338.5	0.20219	0.22457	0.25545	0.16644	0.23957	0.22367	0.24213	0.25242	0.2299	0.2362	0.24232	0.23718	0.18947	0.18277	0.19032	0.24698	0.18629	0.16623	0.16212	0.1435	0.13459	0.13276	0.12868	0.11577	0.15144	0.11644	0.10725	0.14107	0.14615	0.12457	0.14364	0.12715	0.10739	0.10883	0.10999	0.12476
1339.4	0.20037	0.22228	0.25466	0.16651	0.23904	0.2227	0.2411	0.24796	0.23002	0.23818	0.24409	0.23796	0.19059	0.18596	0.19232	0.2489	0.19028	0.16723	0.16224	0.14292	0.13654	0.13649	0.13101	0.11902	0.15233	0.1197	0.11026	0.14396	0.1496	0.1273	0.1452	0.12984	0.10947	0.11175	0.11241	0.12855
1340.3	0.20283	0.22227	0.25345	0.16872	0.23946	0.22769	0.24505	0.25213	0.23135	0.23628	0.24577	0.23944	0.19345	0.19053	0.1934	0.25283	0.19239	0.17243	0.16707	0.14705	0.14176	0.14034	0.13559	0.12348	0.15528	0.12368	0.11342	0.1474	0.15333	0.13244	0.14992	0.13362	0.11232	0.11608	0.11527	0.13188
1341.1	0.2051	0.22566	0.25399	0.17228	0.24131	0.22857	0.2492	0.25339	0.23369	0.23679	0.25266	0.24035	0.19929	0.1951	0.19578	0.25729	0.19713	0.17641	0.17446	0.14799	0.14534	0.14438	0.13925	0.12795	0.15959	0.12662	0.11653	0.15173	0.15634	0.1366	0.154	0.13573	0.11666	0.11893	0.12026	0.13549
1342	0.2022	0.22614	0.25083	0.17374	0.24012	0.22732	0.24705	0.24972	0.22764	0.23458	0.24956	0.23698	0.19674	0.19806	0.19375	0.2604	0.20129	0.17698	0.17432	0.14657	0.1423	0.14589	0.13973	0.12984	0.16067	0.12757	0.11788	0.153	0.15831	0.13847	0.1545	0.13802	0.11778	0.12096	0.12017	0.1351
1342.9	0.20674	0.22857	0.25231	0.17542	0.2416	0.22989	0.24721	0.25486	0.22984	0.23962	0.24999	0.24431	0.20489	0.2061	0.20007	0.26494	0.20508	0.18614	0.17765	0.15189	0.14796	0.15091	0.14372	0.13489	0.16643	0.13316	0.1234	0.15714	0.16257	0.1432	0.15803	0.14267	0.12243	0.12513	0.12316	0.13995
1343.8	0.20912	0.22549	0.25313	0.17425	0.23963	0.22939	0.24675	0.25691	0.22982	0.23654	0.24661	0.24328	0.20928	0.20692	0.20137	0.26185	0.20424	0.18495	0.18063	0.15294	0.15068	0.15062	0.14527	0.13628	0.16978	0.13405	0.12596	0.15915	0.16339	0.14495	0.16072	0.1436	0.12525	0.12559	0.1247	0.14116
1344.6	0.20799	0.22538	0.25697	0.17321	0.24049	0.22648	0.2455	0.25468	0.23053	0.23692	0.24514	0.24066	0.21077	0.20844	0.21005	0.26344	0.20815	0.18564	0.18268	0.15362	0.15236	0.15176	0.14638	0.138	0.1726	0.13471	0.12907	0.16044	0.1656	0.1468	0.16317	0.14604	0.12753	0.12673	0.12576	0.14329
1345.5	0.20772	0.22312	0.25854	0.17086	0.24094	0.22868	0.24586	0.25514	0.23242	0.23712	0.24136	0.2431	0.21371	0.21087	0.21118	0.26277	0.20907	0.18664	0.18476	0.15534	0.15483	0.15339	0.14822	0.14035	0.17532	0.13676	0.13123	0.16109	0.16788	0.14883	0.16502	0.15013	0.12981	0.12877	0.12692	0.14543
1346.4	0.20857	0.22588	0.25964	0.17177	0.24217	0.23217	0.24942	0.25728	0.23392	0.23628	0.24506	0.24426	0.21955	0.22	0.21659	0.26596	0.21012	0.19443	0.19008	0.16006	0.15904	0.15559	0.15481	0.14512	0.18008	0.14223	0.13546	0.16695	0.17215	0.15477	0.17054	0.15442	0.13516	0.13268	0.13205	0.15143
1347.3	0.21004	0.22241	0.2595	0.17275	0.24224	0.2311	0.25117	0.25474	0.23232	0.23307	0.24804	0.24362	0.22145	0.21978	0.22096	0.26537	0.21158	0.19458	0.19199	0.15975	0.16025	0.15785	0.15729	0.14641	0.1829	0.14274	0.13584	0.16829	0.17264	0.15605	0.1728	0.15452	0.13608	0.13425	0.13496	0.15391
1348.1	0.20958	0.22421	0.26197	0.17438	0.24239	0.22931	0.25243	0.25956	0.23595	0.23744	0.25165	0.24662	0.22322	0.22198	0.22389	0.27122	0.21342	0.19684	0.19201	0.16456	0.16213	0.16097	0.16054	0.14831	0.18517	0.14565	0.13793	0.17062	0.17354	0.15768	0.1743	0.15889	0.13818	0.13706	0.13661	0.15639
1349	0.21161	0.22389	0.26299	0.17735	0.24452	0.23444	0.25352	0.26257	0.24172	0.24178	0.25406	0.25122	0.22826	0.22761	0.22752	0.27723	0.21883	0.20091	0.1947	0.16945	0.16691	0.16564	0.16406	0.15275	0.18833	0.14868	0.14088	0.17468	0.17665	0.16075	0.17722	0.16194	0.14176	0.14188	0.142	0.15997
1349.9	0.21397	0.22033	0.26181	0.17976	0.2482	0.23405	0.25411	0.26588	0.24391	0.24697	0.25757	0.25066	0.23209	0.22873	0.23123	0.28173	0.22263	0.20494	0.19445	0.17287	0.17037	0.16964	0.16806	0.15589	0.19024	0.15098	0.14322	0.17872	0.18003	0.16331	0.18053	0.16417	0.14498	0.14515	0.14528	0.16374
1350.8	0.21424	0.2169	0.2649	0.18179	0.2497	0.23326	0.25302	0.26863	0.24698	0.24957	0.25763	0.2504	0.23165	0.22706	0.23628	0.28446	0.22634	0.20525	0.19585	0.17445	0.1724	0.17454	0.17006	0.1561	0.19126	0.15336	0.14607	0.18047	0.18224	0.16556	0.18196	0.16652	0.14745	0.14719	0.14736	0.1651
1351.6	0.21228	0.21857	0.26226	0.18197	0.25329	0.23698	0.2499	0.27211	0.2513	0.25234	0.25534	0.24706	0.23322	0.22983	0.2356	0.29002	0.23401	0.20807	0.19686	0.17784	0.17567	0.17671	0.17224	0.15858	0.19367	0.15618	0.14849	0.18238	0.18607	0.16909	0.18516	0.1709	0.15099	0.15047	0.14952	0.16606
1352.5	0.21814	0.21948	0.26208	0.18439	0.25713	0.24198	0.25362	0.27283	0.25056	0.25222	0.25566	0.2461	0.24291	0.23582	0.24102	0.29767	0.2418	0.21383	0.20126	0.1816	0.17855	0.18168	0.17547	0.16211	0.19897	0.15932	0.15219	0.18624	0.19102	0.17289	0.19	0.17401	0.15501	0.15323	0.15443	0.16874
1353.4	0.21479	0.2189	0.26048	0.18508	0.25904	0.23921	0.2551	0.27133	0.25021	0.25378	0.25704	0.24914	0.24368	0.2365	0.24125	0.30039	0.23937	0.21457	0.20434	0.18217	0.17932	0.18224	0.17757	0.16306	0.19979	0.1607	0.15328	0.18646	0.19134	0.17518	0.19211	0.17537	0.15755	0.15269	0.1548	0.17065
1354.3	0.21234	0.21998	0.25921	0.18486	0.26177	0.23808	0.25647	0.27019	0.2495	0.25353	0.25855	0.24783	0.24202	0.24225	0.24468	0.30386	0.24629	0.21652	0.20833	0.18489	0.17855	0.18514	0.17966	0.16528	0.20217	0.16327	0.1562	0.18895	0.19386	0.17724	0.19406	0.17774	0.15837	0.1562	0.15706	0.17258
1355.1	0.21629	0.21919	0.25852	0.18465	0.26281	0.23901	0.2589	0.26729	0.25068	0.255	0.26179	0.2506	0.25187	0.24526	0.25002	0.3065	0.2488	0.2217	0.21135	0.18811	0.18269	0.18509	0.18132	0.16926	0.20672	0.16433	0.1589	0.19017	0.19573	0.17835	0.1971	0.17984	0.1607	0.15856	0.16021	0.17603
1356	0.21681	0.21973	0.2611	0.18642	0.26524	0.24131	0.2603	0.26962	0.2539	0.2597	0.26395	0.2539	0.25514	0.24956	0.2574	0.30878	0.24986	0.22765	0.21395	0.19167	0.18636	0.18817	0.18433	0.17296	0.21004	0.16667	0.16217	0.19334	0.19778	0.18133	0.19877	0.18246	0.16271	0.16062	0.16324	0.17952
1356.9	0.21316	0.21798	0.25647	0.1853	0.26452	0.24167	0.25594	0.26931	0.25167	0.25918	0.26294	0.25509	0.25365	0.25229	0.2554	0.31015	0.24688	0.23122	0.21344	0.19128	0.18738	0.18865	0.18351	0.17386	0.21007	0.16725	0.16186	0.19308	0.19769	0.18277	0.19982	0.1834	0.16286	0.16252	0.16303	0.18047
1357.8	0.21848	0.22225	0.25872	0.18643	0.26748	0.24827	0.25713	0.27604	0.25371	0.25935	0.26515	0.25557	0.26007	0.2599	0.26111	0.31119	0.25651	0.24098	0.21428	0.19516	0.18956	0.19001	0.18472	0.17531	0.2135	0.16949	0.16357	0.19488	0.2016	0.18501	0.2011	0.18544	0.16355	0.16517	0.16406	0.18189
1358.6	0.22075	0.22518	0.26022	0.18758	0.26343	0.25322	0.2572	0.27414	0.25011	0.25994	0.26691	0.25899	0.26387	0.26138	0.26098	0.30817	0.25799	0.24403	0.21509	0.19518	0.19121	0.19025	0.18551	0.1761	0.21485	0.17028	0.16392	0.19329	0.20169	0.18739	0.20175	0.18597	0.16365	0.16491	0.16505	0.1819
1359.5	0.21541	0.22646	0.25973	0.18744	0.2661	0.25599	0.25901	0.27612	0.24874	0.26343	0.26717	0.26017	0.26432	0.26322	0.26296	0.31064	0.26671	0.24842	0.2189	0.19884	0.19306	0.19564	0.18911	0.17874	0.21583	0.17212	0.16582	0.195	0.20408	0.19055	0.20446	0.18866	0.16503	0.16817	0.16615	0.18339
1360.4	0.21205	0.22657	0.25791	0.18631	0.26413	0.25328	0.26155	0.27589	0.24427	0.26277	0.26804	0.2617	0.26259	0.26326	0.26367	0.31086	0.26619	0.24698	0.22052	0.1993	0.19013	0.1962	0.18915	0.17938	0.21445	0.17239	0.16561	0.19423	0.20337	0.19045	0.20499	0.18917	0.16572	0.1682	0.16635	0.18363
1361.3	0.21296	0.23033	0.26198	0.18997	0.26664	0.25673	0.26811	0.27773	0.25185	0.26681	0.27298	0.26645	0.26433	0.26535	0.26926	0.31485	0.27034	0.25106	0.22442	0.20356	0.19527	0.19676	0.19226	0.18192	0.21488	0.1736	0.16622	0.1954	0.20399	0.19167	0.20599	0.18921	0.16784	0.16873	0.16875	0.18478
1362.1	0.2128	0.22529	0.2585	0.18917	0.26725	0.25824	0.26937	0.27749	0.25227	0.26809	0.26917	0.26392	0.26522	0.26119	0.26661	0.31716	0.2719	0.25129	0.22698	0.20507	0.19611	0.19879	0.19388	0.18218	0.21645	0.17437	0.16743	0.19645	0.20437	0.19309	0.20871	0.19084	0.16895	0.17053	0.17038	0.18509
1363	0.21289	0.22241	0.25879	0.18973	0.26819	0.26044	0.26931	0.28127	0.25622	0.26755	0.26357	0.26289	0.26749	0.25776	0.26864	0.32381	0.27047	0.25443	0.22734	0.20535	0.199	0.19766	0.19266	0.18137	0.21638	0.17286	0.16725	0.19783	0.20415	0.1939	0.20996	0.19094	0.16945	0.17069	0.16907	0.18429
1363.9	0.21656	0.22504	0.258	0.1912	0.26704	0.25905	0.2686	0.28292	0.25781	0.2658	0.26444	0.26437	0.26572	0.25929	0.26624	0.32415	0.26809	0.25287	0.22531	0.20448	0.20234	0.19463	0.18981	0.17919	0.21505	0.17292	0.16529	0.19719	0.20365	0.19406	0.20851	0.18906	0.16794	0.16873	0.16805	0.18227
1364.8	0.22089	0.22598	0.26036	0.1911	0.26982	0.26148	0.26759	0.28088	0.25778	0.26375	0.26517	0.26532	0.26713	0.25972	0.26574	0.3249	0.26699	0.25562	0.2234	0.20034	0.20316	0.19222	0.18869	0.17654	0.21419	0.17145	0.16405	0.19558	0.2034	0.19345	0.20764	0.18686	0.16601	0.16799	0.16615	0.18084
1365.6	0.22265	0.22454	0.2597	0.1915	0.27297	0.26121	0.26386	0.28187	0.25347	0.26372	0.26501	0.26481	0.27045	0.25951	0.27146	0.32593	0.2721	0.25625	0.22281	0.19958	0.20001	0.19277	0.19053	0.17794	0.21709	0.1713	0.16612	0.19583	0.20616	0.19512	0.20809	0.18844	0.166	0.16959	0.16726	0.18187
1366.5	0.22277	0.22099	0.26201	0.19064	0.26984	0.25969	0.26325	0.27911	0.24929	0.2599	0.26773	0.26224	0.26731	0.25556	0.27254	0.32483	0.26763	0.25472	0.22054	0.19687	0.19948	0.18968	0.18955	0.17641	0.21524	0.1684	0.16452	0.19449	0.20404	0.193	0.20608	0.1869	0.16486	0.16622	0.16693	0.18062
1367.4	0.22029	0.21876	0.25683	0.18871	0.27163	0.25906	0.2608	0.2786	0.24699	0.2571	0.27022	0.26177	0.26352	0.25596	0.27147	0.32175	0.26925	0.25198	0.21831	0.19696	0.19864	0.1879	0.1905	0.1755	0.21364	0.16811	0.16197	0.19272	0.20333	0.19086	0.20313	0.18589	0.16477	0.16452	0.16678	0.18014
1368.2	0.21526	0.21512	0.25148	0.18771	0.27035	0.25793	0.25838	0.2732	0.24394	0.25305	0.26886	0.26227	0.25872	0.25341	0.26629	0.31778	0.26886	0.25226	0.21469	0.19445	0.19389	0.18398	0.18788	0.17348	0.21082	0.16472	0.15848	0.19084	0.20056	0.18751	0.20057	0.1844	0.16387	0.16148	0.16489	0.17997
1369.1	0.21295	0.21613	0.2511	0.18775	0.26934	0.25971	0.25843	0.27185	0.24486	0.25483	0.27197	0.26281	0.25663	0.25707	0.26671	0.3177	0.27418	0.25117	0.2156	0.19669	0.19643	0.18409	0.18763	0.17466	0.21057	0.16452	0.15868	0.1906	0.20168	0.18716	0.19948	0.18369	0.16475	0.1615	0.16658	0.1796
1370	0.20919	0.21145	0.24984	0.18649	0.26419	0.25971	0.25888	0.26728	0.24596	0.25237	0.26972	0.26049	0.25155	0.25441	0.26037	0.31466	0.26872	0.24949	0.21337	0.19401	0.19761	0.18157	0.18492	0.17149	0.20615	0.16216	0.15583	0.1891	0.19717	0.18518	0.19762	0.18052	0.16293	0.1582	0.16407	0.17806
1370.9	0.20744	0.2124	0.24668	0.18579	0.26244	0.25391	0.25419	0.26606	0.24622	0.25198	0.2672	0.26301	0.25285	0.25316	0.25901	0.31007	0.26917	0.24119	0.20976	0.19148	0.19346	0.17859	0.18125	0.17062	0.20466	0.16022	0.15434	0.18643	0.19613	0.18369	0.19468	0.17832	0.16076	0.15637	0.16056	0.17643
1371.7	0.2071	0.21323	0.25081	0.18714	0.25991	0.25036	0.25477	0.26272	0.2498	0.25297	0.26627	0.26403	0.25342	0.25287	0.2611	0.30933	0.26617	0.23853	0.21079	0.19029	0.19384	0.17765	0.1799	0.16954	0.20527	0.15906	0.15573	0.18605	0.19369	0.18275	0.19551	0.17701	0.16025	0.15652	0.15886	0.17533
1372.6	0.21141	0.21394	0.25796	0.18639	0.25915	0.25217	0.25484	0.26537	0.24823	0.25563	0.26835	0.26157	0.25533	0.25347	0.26658	0.31126	0.26096	0.23544	0.21105	0.19046	0.19337	0.17844	0.18158	0.16809	0.20641	0.15867	0.15697	0.18495	0.19391	0.18195	0.19506	0.17499	0.15909	0.15619	0.1595	0.173
1373.5	0.21363	0.21186	0.25853	0.18583	0.25879	0.24958	0.25665	0.26476	0.24543	0.25377	0.26503	0.25853	0.25683	0.24794	0.26754	0.30957	0.26088	0.23098	0.20927	0.1879	0.18843	0.17604	0.17933	0.1641	0.20505	0.15685	0.1557	0.18325	0.19235	0.17923	0.19381	0.17316	0.15605	0.15328	0.15566	0.1709
1374.3	0.21679	0.2153	0.25822	0.18628	0.25979	0.24949	0.2552	0.26352	0.24166	0.2519	0.26489	0.25554	0.25757	0.24427	0.26402	0.3071	0.26041	0.22809	0.20479	0.18848	0.18417	0.17289	0.17612	0.16133	0.20447	0.15493	0.15306	0.18211	0.19226	0.17753	0.19125	0.17149	0.15233	0.15066	0.15237	0.16691
1375.2	0.21319	0.21439	0.25865	0.18625	0.25926	0.24875	0.2551	0.26004	0.23938	0.24886	0.26285	0.2503	0.25091	0.2435	0.26014	0.30623	0.25596	0.2275	0.20172	0.1865	0.18385	0.17143	0.17436	0.15861	0.20106	0.15407	0.15117	0.18119	0.19058	0.17522	0.18981	0.17004	0.15051	0.1486	0.15156	0.16398
1376.1	0.21239	0.21649	0.25636	0.184	0.26046	0.24905	0.25142	0.26158	0.23239	0.24733	0.25832	0.24607	0.24814	0.2414	0.25194	0.29876	0.25379	0.2241	0.19712	0.18432	0.17754	0.16893	0.1694	0.15499	0.19733	0.15173	0.14678	0.17716	0.18952	0.17274	0.18609	0.16759	0.14612	0.14484	0.14811	0.15992
1377	0.20965	0.21474	0.25459	0.18257	0.25964	0.2471	0.25186	0.26083	0.23215	0.24628	0.25583	0.24285	0.24597	0.23704	0.24917	0.29408	0.25154	0.22121	0.19537	0.18109	0.17339	0.16485	0.16568	0.15313	0.19502	0.14915	0.14451	0.17546	0.18665	0.17053	0.18335	0.16629	0.14388	0.14231	0.14447	0.1567
1377.8	0.20632	0.21013	0.25258	0.17965	0.25619	0.24438	0.24855	0.2584	0.22943	0.24289	0.25445	0.24337	0.23826	0.23139	0.24263	0.28722	0.24023	0.21639	0.1935	0.17769	0.16973	0.15913	0.16404	0.1513	0.19118	0.14532	0.14055	0.17144	0.18134	0.16701	0.17989	0.16413	0.14105	0.1382	0.14257	0.15398
1378.7	0.2032	0.20829	0.25032	0.17758	0.25233	0.24076	0.24667	0.25958	0.22701	0.24178	0.25398	0.24388	0.23266	0.23235	0.24045	0.2804	0.23569	0.21585	0.19331	0.1724	0.16741	0.15766	0.16306	0.14961	0.18805	0.14404	0.13901	0.16918	0.17932	0.1642	0.17827	0.16317	0.13892	0.13749	0.1415	0.15311
1379.6	0.20459	0.20869	0.24892	0.1784	0.25377	0.24227	0.25006	0.25829	0.22769	0.24558	0.25241	0.24867	0.23073	0.22993	0.23615	0.27341	0.23785	0.21656	0.19483	0.16949	0.16675	0.15691	0.16152	0.14906	0.18594	0.14248	0.1371	0.1675	0.17839	0.16271	0.17703	0.16045	0.1373	0.13679	0.13931	0.15245
1380.4	0.20355	0.2051	0.24923	0.1786	0.25068	0.23841	0.25081	0.25696	0.22937	0.24438	0.25243	0.24619	0.22727	0.22408	0.23317	0.26966	0.23286	0.21273	0.19027	0.16597	0.16488	0.15298	0.15824	0.14704	0.18263	0.13941	0.13463	0.16492	0.17546	0.15796	0.17418	0.15646	0.13556	0.13468	0.13628	0.14978
1381.3	0.20538	0.20658	0.24451	0.17737	0.25129	0.23741	0.2488	0.25523	0.23149	0.24529	0.25064	0.24463	0.22368	0.22246	0.22854	0.26575	0.23003	0.21019	0.18603	0.16269	0.16419	0.15185	0.1559	0.14454	0.17947	0.13732	0.1324	0.16187	0.1739	0.15579	0.17223	0.15381	0.13338	0.13295	0.13433	0.14799
1382.2	0.20255	0.20668	0.23864	0.17637	0.24779	0.23467	0.24334	0.25226	0.23155	0.24029	0.24565	0.23792	0.22083	0.21866	0.21873	0.26196	0.22861	0.20631	0.17772	0.15891	0.16513	0.14864	0.15199	0.14029	0.1776	0.13493	0.12873	0.16083	0.1712	0.15315	0.16927	0.14871	0.13109	0.12962	0.12961	0.14411
1383	0.19912	0.20611	0.23745	0.17429	0.24728	0.23057	0.24223	0.24792	0.22807	0.2386	0.24124	0.23446	0.21228	0.21241	0.21033	0.25874	0.22425	0.19809	0.17391	0.15516	0.16059	0.1431	0.14643	0.13578	0.17203	0.13065	0.1258	0.15715	0.16819	0.14877	0.16438	0.14229	0.12763	0.12488	0.12432	0.13951
1383.9	0.19331	0.2075	0.23339	0.17108	0.24362	0.22891	0.23717	0.24777	0.22455	0.23321	0.23496	0.23017	0.20316	0.20929	0.20474	0.25626	0.21863	0.19186	0.1695	0.15219	0.15513	0.1378	0.1422	0.13068	0.16877	0.1283	0.12284	0.15352	0.16462	0.1455	0.16058	0.13851	0.12424	0.12182	0.12023	0.13614
1384.8	0.1904	0.20705	0.23079	0.16886	0.2452	0.2275	0.23692	0.24281	0.21866	0.22893	0.23369	0.22873	0.19591	0.20775	0.19916	0.25161	0.21626	0.19038	0.16662	0.14957	0.14973	0.13289	0.13851	0.12719	0.16485	0.12591	0.12033	0.15223	0.16235	0.14379	0.15726	0.13494	0.12056	0.11745	0.11787	0.13402
1385.7	0.18484	0.20308	0.22984	0.1676	0.24013	0.22592	0.23695	0.23882	0.21151	0.22486	0.22758	0.22848	0.18865	0.20009	0.19271	0.24613	0.21148	0.18807	0.16577	0.14605	0.14401	0.12856	0.13337	0.12374	0.16164	0.12278	0.11701	0.1493	0.15879	0.14179	0.1543	0.13184	0.11682	0.11332	0.11345	0.13095
1386.5	0.18367	0.20152	0.23005	0.16661	0.23806	0.22144	0.23595	0.23985	0.21016	0.22622	0.22546	0.2266	0.18232	0.19605	0.18907	0.23901	0.20382	0.18506	0.16427	0.14576	0.13883	0.12617	0.12967	0.12079	0.15679	0.12016	0.11497	0.14491	0.15691	0.13908	0.1501	0.13139	0.11334	0.11219	0.11161	0.12758
1387.4	0.18455	0.1992	0.22884	0.16333	0.23627	0.21607	0.2331	0.23964	0.20855	0.22258	0.22519	0.22749	0.18144	0.19051	0.18428	0.23164	0.20125	0.17836	0.16004	0.14221	0.13309	0.12359	0.12605	0.11784	0.15502	0.1184	0.11198	0.141	0.15402	0.13674	0.14823	0.13042	0.1108	0.11033	0.11031	0.1253
1388.3	0.18364	0.19543	0.2288	0.15997	0.23361	0.2109	0.23136	0.236	0.2044	0.21902	0.22536	0.22481	0.17842	0.18562	0.17862	0.22226	0.19351	0.17562	0.15578	0.13904	0.12903	0.12021	0.12278	0.11382	0.15066	0.11483	0.10771	0.13697	0.14999	0.133	0.1453	0.12716	0.10795	0.10672	0.10684	0.12096
1389.1	0.18008	0.19274	0.22664	0.15744	0.22714	0.20757	0.22752	0.23306	0.20221	0.21584	0.22363	0.22081	0.17265	0.18009	0.17482	0.21891	0.18652	0.17065	0.15197	0.13326	0.12706	0.11797	0.12095	0.11038	0.1481	0.1118	0.10501	0.13323	0.14669	0.13012	0.14292	0.12547	0.10542	0.10389	0.10484	0.11767
1390	0.17816	0.18743	0.22407	0.15314	0.22407	0.20477	0.21882	0.22897	0.20134	0.20947	0.21893	0.21729	0.16749	0.17444	0.16824	0.20936	0.18095	0.16387	0.14465	0.12796	0.12544	0.11244	0.11861	0.10657	0.14524	0.1089	0.10191	0.12992	0.14449	0.12681	0.139	0.12143	0.10307	0.10116	0.10204	0.11501
1390.9	0.17777	0.18196	0.22133	0.15215	0.22157	0.20229	0.21361	0.22056	0.19657	0.20486	0.21378	0.21482	0.16746	0.1687	0.16473	0.20469	0.17817	0.16238	0.14177	0.12229	0.12579	0.10906	0.11534	0.10473	0.14398	0.10658	0.099958	0.12907	0.14204	0.1244	0.13689	0.11758	0.10126	0.098416	0.09971	0.11355
1391.7	0.17413	0.17843	0.21866	0.15122	0.21394	0.19892	0.2093	0.21545	0.19661	0.20081	0.20752	0.21275	0.16089	0.16352	0.1589	0.20306	0.1686	0.16019	0.13904	0.11836	0.12721	0.10367	0.11183	0.10216	0.14	0.10197	0.095412	0.12609	0.13659	0.11975	0.13236	0.113	0.097925	0.094253	0.095015	0.11008
1392.6	0.17559	0.17573	0.21538	0.15105	0.20898	0.19522	0.20442	0.21153	0.19258	0.19762	0.20463	0.20948	0.16126	0.15956	0.15266	0.20602	0.16448	0.15643	0.13532	0.11493	0.1254	0.099593	0.10829	0.10115	0.14	0.099829	0.092907	0.1254	0.13451	0.11719	0.12935	0.11079	0.095676	0.091649	0.093687	0.10751
1393.5	0.17764	0.17477	0.21131	0.14824	0.20405	0.19245	0.19912	0.20875	0.18886	0.19391	0.20173	0.21251	0.16118	0.15873	0.14919	0.20089	0.15954	0.15443	0.13286	0.11504	0.12396	0.09593	0.10574	0.099726	0.13868	0.097886	0.090004	0.12355	0.1312	0.11505	0.12552	0.10828	0.092718	0.089243	0.09092	0.10629
1394.3	0.1795	0.17355	0.20885	0.14684	0.1981	0.18786	0.20019	0.20566	0.18251	0.19416	0.20254	0.20964	0.15966	0.15864	0.14498	0.19872	0.15758	0.15004	0.13217	0.11487	0.12015	0.09442	0.10256	0.097508	0.13501	0.09551	0.085827	0.12075	0.12635	0.11066	0.12218	0.10551	0.089568	0.085969	0.08831	0.10334
1395.2	0.17701	0.17371	0.20639	0.14305	0.19272	0.18404	0.19678	0.20614	0.17825	0.18889	0.19955	0.2054	0.15631	0.15535	0.13936	0.19376	0.15409	0.14412	0.12695	0.11242	0.11419	0.090898	0.098223	0.09338	0.13183	0.091966	0.08141	0.11765	0.12189	0.10699	0.11802	0.10254	0.086095	0.082323	0.084636	0.098911
1396.1	0.1738	0.17067	0.2055	0.14047	0.18984	0.1813	0.19263	0.19842	0.17282	0.18668	0.19549	0.19843	0.15426	0.15324	0.13917	0.18543	0.1506	0.13926	0.12221	0.10779	0.10873	0.088556	0.095508	0.089466	0.12914	0.089384	0.080071	0.11552	0.11991	0.10367	0.11567	0.099153	0.083895	0.079991	0.082214	0.095222
1396.9	0.16739	0.16696	0.202	0.13616	0.18634	0.1794	0.1874	0.19255	0.17179	0.18446	0.1951	0.19229	0.14231	0.14669	0.13462	0.17464	0.14499	0.13177	0.11699	0.10308	0.10526	0.085244	0.093111	0.084843	0.12259	0.084148	0.077125	0.11051	0.1155	0.099219	0.11113	0.094266	0.079953	0.076707	0.078625	0.090371
1397.8	0.16414	0.15939	0.19805	0.13107	0.1814	0.17016	0.1829	0.18633	0.16884	0.18181	0.1863	0.1832	0.13562	0.13603	0.12734	0.1634	0.14203	0.12028	0.11259	0.098244	0.10033	0.081725	0.088535	0.080646	0.11879	0.079611	0.073782	0.1055	0.11223	0.094389	0.10885	0.089769	0.077284	0.07411	0.075167	0.085322
1398.7	0.15828	0.15523	0.19098	0.13025	0.17876	0.16576	0.17631	0.18274	0.16571	0.17634	0.17927	0.1745	0.13239	0.12859	0.12114	0.15822	0.13517	0.11601	0.1074	0.092453	0.097927	0.077219	0.084515	0.076166	0.11545	0.075487	0.070701	0.10253	0.10961	0.090691	0.1049	0.085935	0.073985	0.071026	0.072513	0.081269
1399.5	0.15216	0.14857	0.18665	0.12907	0.17287	0.16241	0.17794	0.17572	0.16079	0.17274	0.17582	0.17289	0.12174	0.12268	0.11684	0.15567	0.12773	0.11263	0.10554	0.08884	0.094037	0.073702	0.082511	0.073297	0.11095	0.071945	0.067861	0.099215	0.10731	0.088487	0.10308	0.082075	0.071363	0.069512	0.070107	0.079501
1400.4	0.14678	0.14485	0.17904	0.12468	0.16842	0.16275	0.17599	0.17442	0.15486	0.16973	0.17294	0.16837	0.11613	0.11657	0.11047	0.14812	0.12319	0.11243	0.10419	0.087466	0.090174	0.070671	0.080081	0.071708	0.10808	0.069114	0.064234	0.095361	0.10401	0.087311	0.10093	0.080194	0.068421	0.066918	0.068045	0.076955
1401.3	0.14363	0.13985	0.1711	0.12232	0.15924	0.15407	0.16906	0.16766	0.14387	0.16154	0.16785	0.16164	0.11169	0.1115	0.10365	0.14052	0.11292	0.10647	0.099571	0.084521	0.083447	0.065821	0.077357	0.068379	0.10585	0.067312	0.059537	0.091978	0.10093	0.08369	0.096267	0.078063	0.064275	0.063408	0.065713	0.074859
1402.1	0.13847	0.13456	0.16755	0.12147	0.15758	0.15143	0.16521	0.16371	0.13723	0.15636	0.16443	0.15619	0.10802	0.10547	0.099266	0.13931	0.1041	0.10235	0.097531	0.081081	0.078713	0.061405	0.073543	0.064493	0.10162	0.064149	0.056927	0.08842	0.097663	0.079646	0.091188	0.075407	0.060783	0.059794	0.062035	0.071056
1403	0.132	0.13378	0.16702	0.11543	0.15554	0.14403	0.16279	0.15751	0.13244	0.15321	0.16362	0.15263	0.09801	0.10089	0.096171	0.13073	0.10053	0.094029	0.09594	0.077292	0.074568	0.059088	0.071453	0.061697	0.09762	0.060678	0.054716	0.084032	0.094557	0.076232	0.088792	0.07212	0.057361	0.057436	0.059362	0.067495
1403.9	0.1287	0.12981	0.16433	0.11002	0.15231	0.13917	0.15799	0.15105	0.12781	0.14962	0.15976	0.1466	0.093288	0.097189	0.088308	0.12144	0.09541	0.088729	0.09351	0.072136	0.070338	0.056009	0.068234	0.05889	0.093983	0.057276	0.051787	0.07801	0.090288	0.070981	0.084628	0.06914	0.053285	0.052918	0.056513	0.063155
1404.7	0.12696	0.12575	0.15966	0.10949	0.14965	0.13386	0.15248	0.14525	0.12313	0.14418	0.1566	0.14396	0.087959	0.093126	0.079987	0.1199	0.091999	0.080527	0.088144	0.068055	0.068832	0.052878	0.064627	0.054128	0.090427	0.053737	0.047616	0.076057	0.086068	0.066067	0.080281	0.064639	0.049737	0.049446	0.053606	0.059939
1405.6	0.12525	0.12148	0.1638	0.10761	0.1529	0.13511	0.1545	0.14526	0.12571	0.14524	0.15087	0.1466	0.088161	0.090956	0.082366	0.11812	0.096201	0.082869	0.089729	0.066763	0.068477	0.052401	0.0607	0.052507	0.087795	0.04958	0.046695	0.073607	0.083193	0.063734	0.079621	0.061583	0.048011	0.047126	0.049956	0.058056
1406.5	0.1207	0.12227	0.15958	0.1055	0.14679	0.13338	0.15392	0.13769	0.12291	0.14419	0.14739	0.14443	0.082791	0.093176	0.075247	0.11403	0.092498	0.081995	0.085352	0.058466	0.06725	0.052132	0.059346	0.050127	0.084436	0.04698	0.042491	0.071075	0.07877	0.060932	0.077521	0.056081	0.044486	0.044725	0.0464	0.05594
1407.3	0.12089	0.12099	0.15689	0.10578	0.14293	0.13508	0.14878	0.13236	0.12164	0.14166	0.14298	0.14606	0.081377	0.092978	0.071736	0.10991	0.088754	0.082492	0.080914	0.053103	0.064984	0.049403	0.056013	0.047404	0.081585	0.043956	0.039485	0.068737	0.075217	0.057871	0.073373	0.052119	0.042337	0.042093	0.043012	0.053021
1408.2	0.11753	0.12232	0.15543	0.10641	0.14088	0.13306	0.14112	0.13029	0.11835	0.13598	0.1395	0.14296	0.082465	0.0931	0.068847	0.10738	0.087629	0.078049	0.076836	0.05207	0.061229	0.0452	0.052519	0.043094	0.077758	0.041676	0.036502	0.067362	0.072499	0.055089	0.069587	0.048487	0.038743	0.038428	0.039139	0.050193
1409.1	0.11242	0.11734	0.15547	0.10397	0.13702	0.1281	0.13704	0.12782	0.11305	0.13034	0.13402	0.13718	0.075196	0.084114	0.066205	0.099188	0.08068	0.070469	0.071469	0.049206	0.054412	0.040201	0.049155	0.038512	0.072411	0.037486	0.033143	0.062651	0.069192	0.050727	0.06384	0.045268	0.035059	0.034044	0.034028	0.046076
1409.9	0.11543	0.12032	0.15149	0.10396	0.12975	0.1249	0.13275	0.12773	0.10963	0.12893	0.1327	0.1321	0.073012	0.082822	0.057634	0.097927	0.073315	0.065474	0.064424	0.045701	0.050963	0.036191	0.045843	0.034665	0.069944	0.036006	0.029397	0.060122	0.065584	0.048069	0.060038	0.041703	0.031752	0.031252	0.03109	0.04198
1410.8	0.11624	0.11894	0.15496	0.10374	0.12896	0.12715	0.13186	0.13076	0.10856	0.125	0.1308	0.12997	0.068891	0.074598	0.058433	0.094531	0.071856	0.062635	0.063432	0.047834	0.048104	0.030448	0.041586	0.031813	0.067344	0.032674	0.027258	0.057776	0.064119	0.046006	0.056645	0.040912	0.029901	0.027949	0.029133	0.038032
1411.7	0.11231	0.11225	0.15337	0.10018	0.1239	0.12262	0.12946	0.13251	0.10557	0.1225	0.12783	0.12589	0.06275	0.064842	0.051975	0.089574	0.065987	0.058343	0.058844	0.04982	0.044177	0.025988	0.038827	0.028996	0.063366	0.0294	0.024744	0.053863	0.060494	0.042935	0.052766	0.038576	0.026584	0.024996	0.026787	0.035604
1412.5	0.11792	0.11427	0.15618	0.10125	0.12721	0.12602	0.13605	0.13537	0.1097	0.12491	0.13225	0.12692	0.060524	0.062497	0.056589	0.092942	0.063779	0.06044	0.058809	0.047853	0.045388	0.024805	0.037195	0.028016	0.062541	0.027269	0.023381	0.053065	0.059437	0.041697	0.052333	0.036926	0.026899	0.023508	0.026248	0.033546
1413.4	0.12464	0.12131	0.15828	0.10181	0.1313	0.13023	0.14092	0.14169	0.11728	0.13197	0.13725	0.12945	0.065684	0.068331	0.059087	0.093108	0.06523	0.06626	0.06246	0.051174	0.049294	0.024246	0.035481	0.027107	0.062959	0.02707	0.022155	0.05177	0.059749	0.041977	0.052357	0.036069	0.027328	0.024309	0.027433	0.032344
1414.2	0.12361	0.12378	0.16141	0.10304	0.1358	0.13315	0.14307	0.14216	0.11764	0.13165	0.13914	0.13043	0.066323	0.068321	0.063865	0.094503	0.064393	0.066354	0.063025	0.051297	0.05011	0.02315	0.034428	0.024943	0.059353	0.025694	0.020747	0.049714	0.05885	0.040513	0.050141	0.034854	0.026245	0.022369	0.026506	0.030944
1415.1	0.12515	0.12625	0.15936	0.10278	0.13455	0.12974	0.14106	0.14263	0.11844	0.13064	0.14143	0.12845	0.064377	0.069074	0.058648	0.091097	0.059645	0.066056	0.060563	0.049385	0.047246	0.02105	0.032418	0.02215	0.056348	0.024009	0.018428	0.047863	0.056177	0.038509	0.048225	0.031951	0.02358	0.019988	0.025343	0.029042
1416	0.1338	0.13511	0.16046	0.10714	0.14007	0.13192	0.14542	0.14459	0.12374	0.13385	0.14234	0.12982	0.069413	0.075506	0.057577	0.096752	0.059929	0.065363	0.062623	0.046917	0.049602	0.021357	0.03051	0.020162	0.056402	0.023672	0.01622	0.048814	0.05627	0.037554	0.048508	0.030479	0.023068	0.018732	0.024131	0.027091
1416.9	0.13463	0.13662	0.15857	0.10627	0.13914	0.13402	0.14398	0.14553	0.12336	0.13956	0.139	0.13005	0.065245	0.07146	0.052193	0.090308	0.057009	0.063572	0.058632	0.044566	0.047523	0.020436	0.028442	0.017547	0.053641	0.021747	0.013593	0.046165	0.053867	0.03627	0.046019	0.027678	0.020369	0.017701	0.021812	0.024432
1417.7	0.13165	0.13938	0.15909	0.10628	0.13948	0.13483	0.14484	0.1452	0.12345	0.14056	0.13836	0.13432	0.057322	0.070233	0.047844	0.088536	0.05567	0.059467	0.054521	0.039656	0.045863	0.019585	0.026412	0.01678	0.049703	0.020004	0.012277	0.043777	0.051411	0.03426	0.044496	0.025658	0.01815	0.014799	0.01849	0.022815
1418.6	0.1293	0.13985	0.16105	0.10585	0.14125	0.13406	0.14849	0.14565	0.12642	0.14324	0.13961	0.13757	0.054808	0.066948	0.046772	0.087091	0.057617	0.055713	0.057301	0.039832	0.045016	0.019063	0.026052	0.016535	0.049192	0.019211	0.012101	0.044631	0.051037	0.033708	0.04389	0.024453	0.017296	0.014512	0.017813	0.022264
1419.4	0.13303	0.14318	0.16583	0.10835	0.14791	0.14099	0.1537	0.14791	0.12909	0.14971	0.14281	0.14386	0.055157	0.066079	0.046858	0.088719	0.062307	0.057405	0.05927	0.038842	0.044869	0.019354	0.024772	0.01483	0.047775	0.017684	0.010361	0.043629	0.050983	0.031878	0.043014	0.022948	0.016599	0.013607	0.016119	0.021512
1420.3	0.13257	0.14344	0.17151	0.10864	0.15202	0.14606	0.15784	0.15008	0.13027	0.14987	0.148	0.14794	0.050542	0.062347	0.049805	0.086982	0.063794	0.058587	0.059143	0.038811	0.042672	0.016476	0.022391	0.014087	0.045336	0.016558	0.010094	0.041752	0.050604	0.031614	0.041315	0.022605	0.015251	0.012543	0.015219	0.021259
1421.2	0.13662	0.14694	0.17769	0.11153	0.15835	0.14923	0.16382	0.15599	0.1324	0.15055	0.15292	0.15542	0.053716	0.06635	0.050554	0.090534	0.068609	0.060865	0.065427	0.04282	0.043703	0.015677	0.022422	0.01531	0.045539	0.016599	0.01034	0.04184	0.05152	0.031173	0.041864	0.023707	0.014728	0.012606	0.015452	0.021921
1422	0.14309	0.14984	0.18171	0.11439	0.16069	0.15341	0.16655	0.1596	0.13253	0.15067	0.15478	0.15403	0.058706	0.066241	0.049768	0.093018	0.069512	0.064356	0.068145	0.044734	0.042065	0.014463	0.021987	0.014898	0.046298	0.015805	0.0095479	0.042661	0.050612	0.029969	0.041393	0.023999	0.014262	0.013135	0.01558	0.021212
1422.9	0.15053	0.15396	0.18358	0.11526	0.16483	0.15537	0.16957	0.16273	0.13553	0.15126	0.15588	0.15578	0.058285	0.066331	0.04558	0.088609	0.069415	0.064906	0.065319	0.043508	0.041773	0.012885	0.020049	0.013029	0.045286	0.014153	0.0080382	0.040201	0.049303	0.028049	0.040183	0.023067	0.013613	0.011665	0.014161	0.019664
1423.8	0.15669	0.15645	0.19228	0.11751	0.16836	0.16002	0.17398	0.16828	0.1398	0.15494	0.16349	0.16266	0.06291	0.070771	0.053293	0.092933	0.070774	0.067728	0.066328	0.047135	0.045019	0.013924	0.022357	0.014572	0.04598	0.014719	0.010826	0.041477	0.049837	0.030172	0.040639	0.025324	0.014017	0.012717	0.015836	0.0196
1424.6	0.15746	0.15902	0.19763	0.11795	0.16904	0.15854	0.17222	0.17048	0.13812	0.15892	0.16229	0.16475	0.064344	0.071018	0.054038	0.09217	0.070676	0.066981	0.063622	0.047795	0.043068	0.014981	0.021914	0.014526	0.04629	0.014759	0.012074	0.041118	0.04886	0.029101	0.040597	0.025205	0.013137	0.012957	0.014347	0.019024
1425.5	0.1587	0.1615	0.20189	0.11823	0.16961	0.15622	0.17062	0.17113	0.13968	0.16251	0.16382	0.16552	0.061619	0.067596	0.054533	0.089395	0.069203	0.062861	0.058997	0.045228	0.041958	0.013074	0.020487	0.013391	0.045495	0.013403	0.012126	0.041054	0.047692	0.027011	0.038884	0.022887	0.012945	0.012488	0.013803	0.018782
1426.3	0.16381	0.16552	0.20868	0.11974	0.1714	0.15631	0.17247	0.17333	0.14752	0.16657	0.16978	0.1735	0.063858	0.066105	0.056603	0.091745	0.069519	0.058307	0.059405	0.044374	0.044721	0.013247	0.021195	0.013925	0.045966	0.013797	0.013248	0.04169	0.048269	0.026753	0.039175	0.021967	0.013841	0.011613	0.014582	0.019257
1427.2	0.16427	0.16975	0.21489	0.12123	0.17311	0.16051	0.17571	0.17451	0.14815	0.16895	0.17278	0.17544	0.064602	0.067311	0.058338	0.092944	0.069083	0.058337	0.062927	0.04311	0.042118	0.012932	0.021805	0.014291	0.045614	0.014017	0.014551	0.042517	0.049391	0.02759	0.040237	0.022325	0.013439	0.012048	0.015913	0.019381
1428.1	0.16368	0.1736	0.21165	0.12258	0.17523	0.16248	0.17772	0.17229	0.15153	0.17114	0.17165	0.17355	0.065305	0.064728	0.054061	0.089137	0.070977	0.05723	0.063034	0.040567	0.043109	0.013296	0.022335	0.014813	0.046696	0.013929	0.014465	0.04263	0.050349	0.027257	0.04079	0.020949	0.014987	0.012545	0.015795	0.020085
1428.9	0.16897	0.17844	0.21562	0.12401	0.17475	0.16772	0.18236	0.17443	0.15723	0.17182	0.17614	0.17734	0.066975	0.067743	0.054676	0.09029	0.068461	0.059609	0.064729	0.041132	0.045194	0.011717	0.023858	0.014423	0.046362	0.014127	0.014265	0.042751	0.050294	0.027319	0.040433	0.020507	0.016683	0.012286	0.017023	0.019764
1429.8	0.16771	0.18158	0.21511	0.12474	0.17494	0.1732	0.18674	0.17287	0.16178	0.16841	0.17828	0.174	0.06707	0.072729	0.053463	0.090006	0.068437	0.062612	0.06717	0.041956	0.047921	0.012217	0.02397	0.012809	0.045467	0.015523	0.01461	0.042903	0.05127	0.028943	0.04133	0.0212	0.01817	0.011538	0.017457	0.017665
1430.7	0.1654	0.18053	0.21617	0.125	0.1793	0.17484	0.18808	0.17108	0.15882	0.16942	0.17334	0.16893	0.06579	0.071709	0.056438	0.087504	0.069869	0.06628	0.067514	0.041994	0.045704	0.012231	0.022274	0.011823	0.044379	0.015661	0.015581	0.043121	0.052831	0.02894	0.040422	0.020965	0.017651	0.011592	0.016274	0.017327
1431.5	0.16759	0.18238	0.21433	0.12687	0.17948	0.17677	0.19221	0.17436	0.16407	0.17199	0.17357	0.172	0.066084	0.071856	0.056592	0.089676	0.06764	0.068144	0.067708	0.043747	0.050086	0.011156	0.021439	0.011834	0.044368	0.015606	0.014833	0.043315	0.051994	0.028807	0.040819	0.02112	0.01891	0.011543	0.015436	0.016942
1432.4	0.17052	0.18452	0.22045	0.12739	0.1808	0.17574	0.19465	0.17768	0.16503	0.17424	0.17565	0.17305	0.064035	0.074337	0.061349	0.090903	0.065451	0.067497	0.069909	0.045265	0.048401	0.011206	0.020231	0.011263	0.043002	0.015962	0.014836	0.043529	0.051442	0.028461	0.040234	0.021545	0.018232	0.013028	0.015814	0.016404
1433.2	0.16884	0.18367	0.21852	0.12691	0.18401	0.17573	0.19766	0.17748	0.16421	0.1768	0.17742	0.16731	0.061299	0.071133	0.059177	0.08741	0.067419	0.065474	0.073036	0.044571	0.047695	0.012589	0.020385	0.011543	0.042616	0.015355	0.014575	0.0439	0.05267	0.028204	0.04164	0.021432	0.017482	0.013884	0.01652	0.015143
1434.1	0.17054	0.18186	0.21995	0.12617	0.18566	0.17599	0.19779	0.17788	0.16337	0.18021	0.17689	0.17218	0.06062	0.06696	0.059494	0.085925	0.06764	0.063882	0.07116	0.042627	0.044855	0.013662	0.02095	0.012085	0.043011	0.01444	0.014305	0.043257	0.0516	0.027291	0.041352	0.021411	0.016733	0.014231	0.016048	0.015993
1434.9	0.17454	0.18557	0.21827	0.12604	0.18512	0.17745	0.19813	0.18163	0.16643	0.17909	0.17928	0.17845	0.060263	0.072134	0.057113	0.084274	0.067444	0.062406	0.070363	0.042483	0.047404	0.013781	0.021777	0.012887	0.044459	0.015011	0.013749	0.042588	0.050903	0.028889	0.042585	0.021673	0.017795	0.014938	0.0175	0.01568
1435.8	0.18007	0.18931	0.22308	0.12556	0.18516	0.18008	0.19603	0.1845	0.16865	0.18107	0.18236	0.18151	0.063416	0.074524	0.060702	0.081513	0.068162	0.063553	0.069863	0.043152	0.048379	0.015078	0.022336	0.014281	0.045939	0.015948	0.014845	0.043124	0.05105	0.028964	0.043089	0.021611	0.018431	0.01633	0.01841	0.016781
1436.7	0.18016	0.18833	0.22024	0.12434	0.18175	0.17993	0.19351	0.18459	0.16724	0.17817	0.18209	0.18536	0.065558	0.075016	0.058981	0.080184	0.067962	0.060934	0.067265	0.044253	0.050726	0.014414	0.022679	0.015766	0.046002	0.016539	0.015425	0.043069	0.051344	0.028614	0.043082	0.021972	0.018767	0.015641	0.018454	0.017089
1437.5	0.18051	0.18892	0.22187	0.12502	0.17924	0.1813	0.19178	0.1849	0.16823	0.17432	0.17796	0.19087	0.06669	0.07591	0.062402	0.079715	0.065265	0.064233	0.064966	0.044801	0.051529	0.013215	0.022728	0.016389	0.04585	0.017234	0.016497	0.0433	0.051086	0.02942	0.042371	0.022759	0.019803	0.015094	0.017781	0.017733
1438.4	0.18741	0.19743	0.22701	0.12765	0.18223	0.18215	0.19341	0.19107	0.17302	0.17766	0.18298	0.19405	0.072948	0.079379	0.06553	0.081499	0.065063	0.063845	0.06779	0.046278	0.05452	0.013748	0.022681	0.017437	0.04675	0.019129	0.018002	0.044735	0.052186	0.030854	0.042286	0.023471	0.021193	0.015766	0.01902	0.018037
1439.3	0.18682	0.19819	0.23091	0.12926	0.18217	0.18336	0.19528	0.18965	0.16942	0.18091	0.18539	0.19023	0.07444	0.076116	0.0665	0.085414	0.063527	0.065453	0.067345	0.045397	0.052143	0.014504	0.023267	0.017486	0.046614	0.019764	0.02012	0.046132	0.052695	0.031583	0.04296	0.023621	0.02093	0.017494	0.018581	0.018118
1440.1	0.18544	0.1986	0.23029	0.13134	0.18532	0.1838	0.19535	0.18643	0.16726	0.1792	0.18178	0.18728	0.070319	0.076395	0.06556	0.089982	0.066648	0.065451	0.065552	0.045095	0.051083	0.015745	0.022842	0.017263	0.046273	0.020843	0.021325	0.047744	0.053351	0.032858	0.042674	0.023769	0.021078	0.018048	0.017975	0.01823
1441	0.18623	0.20433	0.23282	0.13337	0.18773	0.18463	0.19697	0.18901	0.16815	0.1815	0.18051	0.18407	0.067125	0.076713	0.064744	0.091102	0.065984	0.065996	0.065586	0.043572	0.049322	0.015323	0.021791	0.016437	0.04632	0.022027	0.021551	0.048124	0.05272	0.033711	0.043101	0.023997	0.021217	0.017988	0.017112	0.017227
1441.8	0.19039	0.20711	0.23696	0.13632	0.19505	0.18345	0.19936	0.19296	0.16952	0.18943	0.18579	0.18455	0.071035	0.077995	0.065087	0.094189	0.074678	0.063796	0.066488	0.044896	0.050984	0.018403	0.021972	0.017055	0.048346	0.022832	0.022916	0.049628	0.053846	0.034046	0.044215	0.023593	0.021767	0.019474	0.018646	0.017499
1442.7	0.18715	0.20544	0.2341	0.13517	0.19417	0.18408	0.19904	0.1922	0.16792	0.19064	0.18509	0.18397	0.067353	0.07883	0.065221	0.096618	0.07559	0.06653	0.0661	0.048105	0.052165	0.020075	0.022653	0.018416	0.048397	0.024527	0.024119	0.050886	0.055042	0.035078	0.046485	0.024348	0.022668	0.021933	0.019102	0.018347
1443.6	0.18643	0.20619	0.23529	0.13551	0.19656	0.18499	0.19921	0.19231	0.17243	0.19309	0.18496	0.18677	0.064478	0.078453	0.064151	0.095598	0.078415	0.067461	0.06694	0.049047	0.053738	0.019964	0.023783	0.01953	0.048363	0.024621	0.024378	0.051267	0.055313	0.034812	0.046637	0.025302	0.024018	0.022163	0.020871	0.019751
1444.4	0.18564	0.20576	0.23703	0.1346	0.19518	0.18492	0.20008	0.19493	0.17266	0.19385	0.18854	0.1883	0.065194	0.077429	0.06254	0.093264	0.075373	0.066664	0.067659	0.0483	0.053034	0.020528	0.025415	0.020749	0.048384	0.024726	0.024453	0.05099	0.055368	0.034787	0.047185	0.025292	0.024725	0.02223	0.022557	0.019829
1445.3	0.18395	0.20629	0.23971	0.13497	0.1949	0.18558	0.19946	0.19442	0.17389	0.19198	0.19009	0.1922	0.065423	0.079182	0.062709	0.094537	0.075198	0.069077	0.068405	0.04851	0.053534	0.022891	0.026472	0.022546	0.048935	0.025617	0.0262	0.052273	0.05562	0.035156	0.047801	0.02574	0.026231	0.0229	0.024866	0.021924
1446.1	0.18624	0.2084	0.23779	0.13597	0.19126	0.18761	0.19986	0.19246	0.17642	0.19144	0.18902	0.19367	0.065166	0.078996	0.061922	0.095561	0.067783	0.068391	0.068701	0.045839	0.053161	0.022359	0.026318	0.023027	0.049613	0.027079	0.025531	0.053116	0.054808	0.035533	0.048172	0.02615	0.026934	0.023069	0.025108	0.022437
1447	0.18674	0.20735	0.23947	0.13667	0.19151	0.18532	0.19973	0.19066	0.1749	0.18831	0.18502	0.19048	0.065271	0.078769	0.063706	0.092563	0.066981	0.066371	0.069536	0.043721	0.052927	0.021569	0.026839	0.023924	0.051427	0.027536	0.02721	0.054957	0.055565	0.035873	0.048881	0.027186	0.027374	0.023159	0.025955	0.02289
1447.8	0.18642	0.20708	0.23938	0.13776	0.19217	0.18971	0.20444	0.19151	0.17502	0.18711	0.1866	0.19393	0.066463	0.080431	0.065446	0.091736	0.068673	0.069248	0.072766	0.045057	0.054122	0.022716	0.026387	0.024758	0.051896	0.028081	0.028579	0.05554	0.057117	0.03801	0.050165	0.027839	0.027879	0.023955	0.026727	0.023619
1448.7	0.18688	0.20719	0.23845	0.13869	0.19356	0.19165	0.20315	0.19037	0.17808	0.18923	0.18946	0.19412	0.067977	0.081647	0.068137	0.092629	0.070155	0.072082	0.074197	0.044502	0.056971	0.024331	0.026316	0.025579	0.052955	0.029689	0.030391	0.056591	0.058479	0.039488	0.050201	0.028096	0.029185	0.025611	0.027913	0.023857
1449.6	0.19221	0.20688	0.23747	0.13905	0.19664	0.19499	0.20358	0.19359	0.18008	0.19462	0.19054	0.19201	0.073082	0.0802	0.070163	0.093192	0.073799	0.074483	0.074579	0.048422	0.059257	0.024977	0.02854	0.025892	0.055434	0.030428	0.031099	0.057548	0.060749	0.041023	0.052339	0.02955	0.030435	0.027582	0.028462	0.024141
1450.4	0.18943	0.20686	0.23327	0.13781	0.19848	0.19764	0.20285	0.19597	0.18046	0.19043	0.19171	0.19369	0.071525	0.083505	0.065925	0.092071	0.075943	0.077704	0.077145	0.051583	0.062213	0.024857	0.029857	0.027492	0.055584	0.031347	0.032021	0.057259	0.062766	0.042881	0.053554	0.031082	0.031532	0.028203	0.029434	0.025685
1451.3	0.19122	0.20704	0.23465	0.14056	0.19892	0.2023	0.20587	0.19932	0.18027	0.19654	0.19836	0.19937	0.074446	0.08608	0.065127	0.10034	0.077793	0.081706	0.077553	0.053318	0.061375	0.027786	0.031795	0.029341	0.056192	0.033317	0.034081	0.057702	0.063681	0.04449	0.054802	0.032291	0.03296	0.030089	0.032094	0.028156
1452.1	0.19539	0.21253	0.23329	0.1391	0.19883	0.1991	0.20328	0.20028	0.17999	0.19829	0.19682	0.19778	0.076679	0.089177	0.064203	0.099253	0.075982	0.079003	0.076523	0.052726	0.061323	0.028775	0.031381	0.029898	0.057663	0.035391	0.033406	0.057373	0.063859	0.043911	0.054511	0.032809	0.032957	0.031141	0.031791	0.027967
1453	0.19561	0.20881	0.2314	0.13795	0.19856	0.19687	0.20464	0.20085	0.17791	0.1971	0.19387	0.19764	0.076085	0.086549	0.05913	0.095704	0.076622	0.077278	0.075312	0.055125	0.060987	0.027475	0.032053	0.03068	0.05766	0.034444	0.033608	0.057292	0.064544	0.043714	0.056516	0.033513	0.033628	0.031449	0.032149	0.028553
1453.9	0.19747	0.20757	0.23261	0.13991	0.19965	0.19781	0.20768	0.19917	0.17584	0.19854	0.19405	0.19966	0.078072	0.085568	0.058989	0.10019	0.076553	0.078488	0.075716	0.052522	0.058512	0.02931	0.031392	0.031612	0.058411	0.034683	0.034343	0.057277	0.065774	0.044822	0.056435	0.034094	0.032863	0.032126	0.033496	0.029379
1454.7	0.19943	0.20576	0.23588	0.14191	0.20107	0.19319	0.20866	0.19677	0.17655	0.20187	0.19542	0.19784	0.080946	0.083497	0.06262	0.10349	0.07798	0.07464	0.073543	0.049655	0.057777	0.030954	0.032017	0.031787	0.059266	0.035289	0.035682	0.059433	0.066079	0.043953	0.056401	0.033795	0.032993	0.032816	0.034644	0.029565
1455.6	0.19956	0.20647	0.23568	0.14056	0.20125	0.19211	0.20791	0.19381	0.18076	0.1967	0.19479	0.19619	0.0841	0.081825	0.062931	0.098536	0.078573	0.072435	0.073885	0.04978	0.059708	0.029547	0.032825	0.031735	0.060414	0.035368	0.035938	0.060055	0.065756	0.044097	0.055941	0.033373	0.03374	0.032146	0.034905	0.029295
1456.4	0.19922	0.20377	0.23858	0.14177	0.20242	0.19305	0.20983	0.19643	0.18335	0.19446	0.19824	0.19617	0.083942	0.082405	0.065769	0.10215	0.080411	0.072696	0.073746	0.052082	0.061296	0.03058	0.035487	0.033267	0.061213	0.036381	0.037752	0.061697	0.067064	0.045055	0.057726	0.034039	0.035813	0.032043	0.037265	0.030635
1457.3	0.19853	0.20519	0.24252	0.14482	0.20399	0.1972	0.21356	0.19769	0.18471	0.1954	0.2026	0.20077	0.085315	0.083909	0.073829	0.10884	0.08312	0.075972	0.07663	0.052259	0.061759	0.032046	0.037826	0.034834	0.062803	0.038766	0.040374	0.064175	0.068606	0.047015	0.059108	0.035901	0.037024	0.033473	0.039542	0.032553
1458.1	0.19579	0.20983	0.24429	0.14287	0.2033	0.19345	0.21538	0.20048	0.18926	0.19431	0.20126	0.20078	0.082529	0.087061	0.074797	0.10323	0.084664	0.071367	0.076549	0.053365	0.06413	0.030808	0.037164	0.034458	0.062575	0.039915	0.040842	0.064753	0.067587	0.046343	0.059593	0.035314	0.039577	0.033278	0.039423	0.032588
1459	0.19696	0.21091	0.24843	0.14327	0.20466	0.20054	0.21832	0.20874	0.19289	0.19348	0.20058	0.20419	0.085028	0.089243	0.078789	0.10569	0.08662	0.077813	0.078861	0.05871	0.067367	0.032722	0.038196	0.035654	0.064216	0.041039	0.043017	0.065533	0.06921	0.048284	0.061791	0.038343	0.042837	0.035298	0.040399	0.034117
1459.9	0.19805	0.2104	0.24751	0.14326	0.20602	0.2032	0.21895	0.20976	0.19075	0.19855	0.20233	0.20649	0.083045	0.089849	0.080498	0.10495	0.087991	0.079355	0.077786	0.057949	0.064872	0.034235	0.036929	0.037335	0.064668	0.040629	0.041839	0.064285	0.070379	0.048843	0.062148	0.038094	0.042462	0.036006	0.041114	0.034413
1460.7	0.19787	0.2077	0.24725	0.1429	0.20651	0.20286	0.21723	0.20872	0.1893	0.1999	0.20181	0.20909	0.083845	0.089565	0.081831	0.1056	0.088071	0.081248	0.0774	0.05771	0.065998	0.033617	0.03607	0.038139	0.065104	0.040813	0.042417	0.064461	0.070947	0.050066	0.061933	0.03815	0.042981	0.036842	0.040992	0.034579
1461.6	0.19988	0.21117	0.24786	0.14197	0.20774	0.20301	0.21863	0.21102	0.19126	0.2	0.19939	0.20759	0.086217	0.093428	0.081793	0.10309	0.08923	0.082509	0.078329	0.059909	0.06799	0.034851	0.034199	0.039674	0.065535	0.041818	0.043186	0.063942	0.071437	0.051237	0.06169	0.03959	0.044322	0.037432	0.039863	0.034475
1462.4	0.19896	0.20955	0.24407	0.14433	0.20983	0.20585	0.21427	0.20944	0.1895	0.19871	0.20321	0.2079	0.087215	0.093902	0.083121	0.10423	0.090136	0.087061	0.079497	0.061117	0.069558	0.03565	0.036757	0.041694	0.06728	0.043416	0.045013	0.065674	0.073582	0.053282	0.062956	0.040991	0.04565	0.038822	0.042134	0.036051
1463.3	0.20197	0.21368	0.2448	0.14475	0.21007	0.20502	0.21479	0.20446	0.18849	0.20358	0.20755	0.20855	0.086837	0.095742	0.083784	0.10217	0.090625	0.088709	0.080514	0.058777	0.068569	0.035894	0.037694	0.042114	0.066767	0.044225	0.045746	0.064781	0.073204	0.052951	0.062731	0.039315	0.044628	0.039842	0.043674	0.035442
1464.1	0.201	0.21325	0.24486	0.14501	0.20998	0.20314	0.21404	0.20428	0.18882	0.20288	0.206	0.20599	0.085529	0.092824	0.082743	0.10499	0.092276	0.088902	0.082187	0.058904	0.070889	0.036898	0.038612	0.041145	0.065608	0.04606	0.047217	0.065425	0.073459	0.052791	0.063748	0.040246	0.045196	0.041219	0.044089	0.034818
1465	0.2039	0.21597	0.24227	0.14543	0.21042	0.20247	0.21522	0.20648	0.18828	0.20016	0.20799	0.20254	0.089265	0.09381	0.08116	0.10554	0.092509	0.090347	0.085896	0.060453	0.071492	0.038178	0.040178	0.041382	0.066736	0.046876	0.047809	0.065973	0.073748	0.052849	0.065306	0.041233	0.046541	0.041758	0.045719	0.035515
1465.8	0.20244	0.21176	0.2379	0.14552	0.21123	0.20082	0.21225	0.2082	0.18542	0.20057	0.20839	0.20142	0.086983	0.087942	0.077211	0.10798	0.091201	0.088535	0.08415	0.060603	0.070632	0.038242	0.04109	0.040552	0.066982	0.046215	0.046518	0.06662	0.073646	0.052601	0.064731	0.040591	0.046509	0.042657	0.047135	0.03557
1466.7	0.20205	0.21116	0.24023	0.14474	0.2094	0.19978	0.21757	0.2114	0.18352	0.20352	0.2067	0.20175	0.084497	0.08618	0.077241	0.1105	0.091097	0.088053	0.088095	0.061478	0.069207	0.040368	0.039822	0.040916	0.065455	0.045735	0.046799	0.066011	0.07283	0.052044	0.065665	0.041298	0.045214	0.043218	0.045787	0.034903
1467.5	0.19842	0.20877	0.23701	0.14377	0.20889	0.1999	0.21936	0.21399	0.17964	0.20113	0.20204	0.19812	0.085521	0.08377	0.075567	0.10834	0.093861	0.086979	0.087663	0.064064	0.068144	0.040845	0.037992	0.040366	0.065752	0.0465	0.046257	0.065766	0.072884	0.053214	0.06616	0.041977	0.04543	0.042837	0.04471	0.035022
1468.4	0.19867	0.20895	0.23893	0.14314	0.20759	0.19813	0.22159	0.2182	0.18001	0.20027	0.20242	0.19937	0.086018	0.088044	0.075674	0.10548	0.092919	0.087509	0.08765	0.066009	0.067723	0.040142	0.037672	0.041094	0.066199	0.045353	0.046478	0.065942	0.072834	0.05313	0.066639	0.042534	0.046481	0.043686	0.045178	0.034929
1469.3	0.19585	0.20573	0.23831	0.14266	0.20469	0.19884	0.21942	0.21638	0.18133	0.20218	0.20134	0.19841	0.083566	0.085626	0.075944	0.10238	0.092225	0.088428	0.085087	0.064665	0.067075	0.040391	0.036685	0.040434	0.06536	0.045795	0.04648	0.065862	0.071559	0.052867	0.065809	0.041236	0.04643	0.044442	0.045184	0.034195
1470.1	0.19981	0.20914	0.24481	0.14367	0.20597	0.2006	0.2204	0.21992	0.185	0.20601	0.2037	0.20449	0.090275	0.091182	0.081893	0.10308	0.095855	0.091813	0.088307	0.068029	0.06999	0.042339	0.037501	0.042475	0.066891	0.047734	0.049571	0.066182	0.072251	0.052519	0.067661	0.042985	0.046837	0.044629	0.046006	0.035362
1471	0.19848	0.20612	0.24399	0.14231	0.20574	0.20023	0.21777	0.21576	0.18636	0.20398	0.20376	0.20481	0.09028	0.090327	0.079876	0.1005	0.095072	0.092489	0.084722	0.066738	0.071806	0.041509	0.036599	0.04283	0.066792	0.047932	0.049604	0.066002	0.071991	0.051863	0.06611	0.041823	0.047813	0.045289	0.047119	0.035167
1471.8	0.19554	0.20268	0.24312	0.14303	0.20258	0.19924	0.21686	0.21366	0.18798	0.20086	0.20802	0.20503	0.087174	0.088742	0.080096	0.1035	0.093205	0.091163	0.086768	0.066665	0.071653	0.040573	0.037141	0.043764	0.065941	0.046847	0.049624	0.068096	0.071541	0.051238	0.066176	0.041642	0.048729	0.04532	0.048503	0.035318
1472.7	0.19152	0.19857	0.2398	0.14173	0.20275	0.20131	0.21385	0.2109	0.18719	0.19912	0.20759	0.20485	0.084389	0.081835	0.079775	0.10071	0.091876	0.093323	0.086626	0.065515	0.071525	0.041025	0.037388	0.043169	0.064991	0.046207	0.049279	0.067564	0.070975	0.05206	0.06428	0.04103	0.047434	0.044051	0.047714	0.035326
1473.5	0.19112	0.2009	0.24385	0.14322	0.20841	0.20153	0.21836	0.21501	0.1895	0.20453	0.20976	0.21166	0.086485	0.08677	0.084012	0.10726	0.098823	0.093519	0.090705	0.069941	0.073583	0.043795	0.03868	0.045117	0.065295	0.046628	0.051483	0.068857	0.072876	0.052562	0.065367	0.043155	0.048633	0.045509	0.0488	0.035982
1474.4	0.18862	0.19692	0.24206	0.14354	0.20685	0.1965	0.21682	0.20933	0.18971	0.20196	0.21003	0.20707	0.084341	0.083158	0.081361	0.10689	0.09832	0.088772	0.0893	0.066866	0.070919	0.043079	0.038189	0.043557	0.06366	0.04476	0.05013	0.067903	0.072066	0.051178	0.064624	0.04161	0.049153	0.046188	0.049022	0.034962
1475.2	0.19104	0.19783	0.2406	0.14284	0.20799	0.20038	0.21585	0.21128	0.19083	0.20097	0.20958	0.20816	0.089016	0.085666	0.083684	0.10741	0.097523	0.091312	0.091008	0.068815	0.071089	0.04309	0.039473	0.043523	0.064537	0.04472	0.049207	0.067394	0.072524	0.052467	0.064228	0.042186	0.049236	0.046331	0.048912	0.034346
1476.1	0.19334	0.20056	0.24187	0.14352	0.20955	0.19829	0.21233	0.213	0.19065	0.20352	0.20674	0.21069	0.091064	0.089259	0.086253	0.10855	0.09664	0.090399	0.08822	0.067361	0.072687	0.045039	0.039413	0.044198	0.06484	0.04589	0.049742	0.067249	0.073279	0.052362	0.062922	0.043327	0.049637	0.047215	0.048305	0.034865
1476.9	0.19593	0.20424	0.24446	0.14617	0.21081	0.19849	0.21555	0.21432	0.19233	0.20874	0.20731	0.20931	0.095895	0.095023	0.090146	0.11714	0.099664	0.092736	0.091302	0.069537	0.075994	0.047039	0.040357	0.045404	0.065981	0.047778	0.051312	0.06886	0.07423	0.052931	0.065422	0.043622	0.052775	0.049621	0.049951	0.035798
1477.8	0.19678	0.20149	0.24295	0.146	0.20542	0.20143	0.21486	0.21176	0.19096	0.20394	0.20575	0.20519	0.094871	0.090427	0.08852	0.11409	0.094698	0.093776	0.090068	0.06735	0.073737	0.045657	0.039308	0.044937	0.066015	0.047309	0.050452	0.068673	0.072806	0.052759	0.065039	0.043011	0.051499	0.048911	0.049199	0.035893
1478.7	0.19672	0.20575	0.24115	0.14478	0.20589	0.20481	0.2179	0.21298	0.19054	0.20531	0.20445	0.2067	0.093601	0.095658	0.088052	0.11231	0.094347	0.096576	0.091887	0.068939	0.075773	0.045745	0.039197	0.045653	0.066246	0.048988	0.050012	0.069091	0.072839	0.05359	0.06452	0.042718	0.051205	0.0487	0.049189	0.036274
1479.5	0.19294	0.20146	0.2393	0.14397	0.20357	0.19939	0.21823	0.21148	0.1899	0.20473	0.20429	0.2049	0.090916	0.090852	0.086587	0.10851	0.093661	0.092513	0.091099	0.066979	0.07556	0.045765	0.038326	0.045657	0.064895	0.048493	0.051076	0.069035	0.07217	0.05216	0.06568	0.042444	0.051175	0.04871	0.049073	0.036142
1480.4	0.19288	0.20029	0.23989	0.14339	0.20437	0.20228	0.21929	0.21366	0.19459	0.20454	0.20661	0.2068	0.094485	0.092811	0.087979	0.10942	0.094552	0.0966	0.093424	0.069142	0.077617	0.046196	0.040278	0.047127	0.066044	0.049539	0.052832	0.069135	0.071772	0.053825	0.067609	0.042202	0.052619	0.049797	0.051173	0.037133
1481.2	0.19353	0.2001	0.24082	0.14373	0.20525	0.20113	0.21727	0.21638	0.1932	0.19817	0.20764	0.20984	0.095467	0.093274	0.086962	0.10894	0.096314	0.09245	0.09239	0.069878	0.076356	0.044909	0.039864	0.048121	0.067057	0.049107	0.052522	0.069565	0.071494	0.05261	0.065881	0.041909	0.051505	0.047699	0.051169	0.037412
1482.1	0.18929	0.19871	0.23801	0.14399	0.20588	0.19849	0.21331	0.21605	0.19098	0.19576	0.20663	0.21129	0.094671	0.092887	0.084823	0.11084	0.096574	0.089395	0.092223	0.070146	0.077169	0.044989	0.041038	0.048543	0.066311	0.049565	0.052689	0.070279	0.071887	0.053097	0.065118	0.041992	0.052085	0.047842	0.052593	0.036876
1482.9	0.18907	0.19392	0.23909	0.14209	0.20437	0.19746	0.21189	0.21352	0.19155	0.19404	0.20545	0.21027	0.096334	0.085564	0.089232	0.10842	0.096541	0.088217	0.091994	0.068812	0.07736	0.0455	0.041453	0.04849	0.06569	0.048523	0.053333	0.069712	0.072401	0.052787	0.065246	0.041573	0.052685	0.048215	0.052987	0.036592
1483.8	0.19239	0.19962	0.24353	0.14516	0.2084	0.19932	0.21323	0.21473	0.1933	0.19563	0.20673	0.21031	0.096743	0.091777	0.094053	0.11433	0.10112	0.090563	0.094789	0.069712	0.078334	0.046113	0.043085	0.049915	0.067059	0.049674	0.054453	0.07143	0.07376	0.053337	0.064705	0.042574	0.05358	0.048483	0.054678	0.038034
1484.6	0.18908	0.19345	0.24253	0.14391	0.20409	0.19393	0.20974	0.20853	0.1905	0.19222	0.20063	0.20682	0.089318	0.083841	0.091489	0.11179	0.098295	0.085576	0.092577	0.068226	0.074306	0.045215	0.041209	0.048944	0.066193	0.046821	0.054054	0.070579	0.073156	0.052212	0.062515	0.041222	0.052479	0.047773	0.053062	0.036885
1485.5	0.19284	0.19462	0.2432	0.1442	0.20586	0.19551	0.21206	0.20841	0.19395	0.19669	0.20133	0.20821	0.092748	0.087626	0.097132	0.11199	0.097461	0.088815	0.0933	0.070399	0.07589	0.047384	0.041546	0.049891	0.066427	0.048254	0.056139	0.070782	0.074233	0.053397	0.063503	0.042524	0.054057	0.050058	0.053781	0.037486
1486.3	0.19566	0.19774	0.24551	0.14398	0.20598	0.19385	0.21281	0.20794	0.19036	0.19762	0.20022	0.20968	0.090161	0.090037	0.099786	0.10957	0.095584	0.091385	0.092911	0.069284	0.074296	0.047955	0.040724	0.051581	0.067581	0.049388	0.05691	0.070545	0.073797	0.053118	0.064112	0.043443	0.053604	0.050436	0.053424	0.038408
1487.2	0.19554	0.19974	0.24617	0.14516	0.20647	0.19445	0.21268	0.21059	0.18729	0.1991	0.20237	0.2101	0.089105	0.092443	0.10115	0.11321	0.093704	0.092305	0.0927	0.069967	0.073738	0.0505	0.040841	0.053103	0.06923	0.050553	0.058842	0.071856	0.073332	0.053782	0.064476	0.044607	0.053652	0.05187	0.054093	0.039698
1488	0.19348	0.19812	0.24611	0.14521	0.20519	0.19203	0.21437	0.20896	0.18706	0.19752	0.20178	0.21209	0.087158	0.092426	0.10218	0.11266	0.094941	0.089496	0.092547	0.06995	0.07208	0.051985	0.040875	0.053805	0.069071	0.051614	0.059141	0.072634	0.073139	0.053892	0.065441	0.044237	0.055326	0.052048	0.054275	0.040695
1488.9	0.1995	0.20298	0.24772	0.1457	0.21019	0.19601	0.21778	0.21209	0.187	0.20167	0.20813	0.21611	0.095906	0.098329	0.10532	0.11379	0.099461	0.093112	0.095566	0.071441	0.074518	0.054005	0.043732	0.056436	0.071435	0.054353	0.060315	0.07342	0.074575	0.054571	0.067756	0.045703	0.057202	0.053583	0.05671	0.042618
1489.8	0.19852	0.2029	0.24418	0.1453	0.2073	0.19607	0.21509	0.20905	0.18527	0.20059	0.20457	0.21462	0.095325	0.0952	0.09942	0.11271	0.10007	0.092609	0.094718	0.069992	0.074341	0.0546	0.044661	0.05724	0.07205	0.054711	0.060074	0.074467	0.073875	0.055212	0.067855	0.046037	0.057655	0.054604	0.057041	0.042924
1490.6	0.19749	0.19982	0.24561	0.14524	0.20725	0.19658	0.21611	0.21072	0.1894	0.20132	0.20264	0.21436	0.096356	0.093034	0.10218	0.11326	0.10387	0.092101	0.096774	0.071854	0.076827	0.056511	0.045546	0.058207	0.071629	0.05541	0.062042	0.074934	0.074856	0.056725	0.068591	0.046795	0.060008	0.056136	0.058398	0.044341
1491.5	0.19967	0.1987	0.24336	0.14666	0.20661	0.197	0.21272	0.21269	0.19038	0.19842	0.20341	0.21529	0.099887	0.095941	0.099589	0.11242	0.10693	0.09253	0.09727	0.073276	0.077849	0.055837	0.047104	0.058994	0.072367	0.056644	0.061363	0.075984	0.075396	0.05765	0.068246	0.047727	0.061544	0.056224	0.05993	0.045209
1492.3	0.19756	0.19562	0.2413	0.14485	0.20409	0.1977	0.21019	0.21285	0.18633	0.19755	0.20174	0.21458	0.098449	0.091065	0.09691	0.10989	0.10166	0.093229	0.096234	0.074724	0.079175	0.055974	0.046707	0.059186	0.071237	0.056618	0.06149	0.074558	0.075022	0.057355	0.067451	0.048074	0.059926	0.056415	0.059605	0.044589
1493.2	0.19369	0.19196	0.23536	0.14209	0.19807	0.19585	0.20638	0.21002	0.18136	0.19395	0.19426	0.20889	0.094344	0.089328	0.092776	0.10744	0.098089	0.092905	0.096245	0.075355	0.078335	0.057149	0.045112	0.059648	0.071219	0.057607	0.061148	0.075657	0.073984	0.058868	0.067087	0.048346	0.059577	0.057	0.060023	0.044545
1494	0.19202	0.19576	0.23806	0.14357	0.20088	0.1955	0.20816	0.21436	0.18141	0.1969	0.19723	0.21214	0.09294	0.09621	0.097223	0.11094	0.099801	0.093792	0.09898	0.076766	0.07912	0.059153	0.045942	0.062346	0.071909	0.060229	0.062136	0.076074	0.075324	0.059454	0.068582	0.049694	0.061196	0.058744	0.061335	0.046344
1494.8	0.1921	0.1984	0.23766	0.14509	0.20003	0.19329	0.20755	0.21157	0.18102	0.1998	0.20072	0.21071	0.097468	0.10139	0.09615	0.11541	0.099263	0.094714	0.099225	0.076576	0.079731	0.061779	0.046489	0.063265	0.073816	0.061419	0.062393	0.077235	0.075264	0.059043	0.06861	0.048606	0.062091	0.060265	0.062716	0.046735
1495.7	0.1886	0.19926	0.23771	0.14413	0.19917	0.19196	0.20903	0.20824	0.18146	0.2008	0.19873	0.20576	0.096905	0.10154	0.09665	0.11702	0.098847	0.095867	0.099887	0.07394	0.080451	0.063448	0.047086	0.063185	0.074533	0.061977	0.063582	0.077208	0.075162	0.059375	0.069734	0.048487	0.063028	0.061656	0.063858	0.046264
1496.5	0.18971	0.2019	0.23572	0.14541	0.2014	0.18994	0.20788	0.20592	0.18159	0.20089	0.20235	0.20341	0.10046	0.10736	0.097684	0.12079	0.10408	0.095213	0.099676	0.072463	0.080997	0.06416	0.049205	0.063671	0.075708	0.063905	0.064162	0.07866	0.075819	0.060254	0.07123	0.04802	0.064878	0.063543	0.067016	0.046777
1497.4	0.18978	0.20627	0.23904	0.14795	0.20616	0.19259	0.21301	0.21047	0.18206	0.20326	0.20787	0.20479	0.10166	0.11023	0.10166	0.12464	0.10965	0.09573	0.10051	0.075168	0.083113	0.064714	0.051175	0.064676	0.075455	0.06487	0.066212	0.079464	0.07702	0.060415	0.072287	0.049116	0.066646	0.064477	0.068331	0.047193
1498.2	0.18899	0.20135	0.23887	0.14658	0.203	0.19185	0.21399	0.20877	0.18166	0.2004	0.20546	0.20132	0.1023	0.10443	0.10173	0.12402	0.10706	0.095459	0.1012	0.075747	0.08542	0.06504	0.052132	0.062858	0.074985	0.063454	0.067062	0.079022	0.076796	0.060584	0.072566	0.048654	0.067139	0.064677	0.069289	0.046399
1499.1	0.19177	0.2029	0.23725	0.14621	0.20751	0.19486	0.21468	0.21239	0.18475	0.20082	0.20597	0.19917	0.10399	0.10451	0.10375	0.12147	0.11204	0.097105	0.10182	0.077312	0.085673	0.06597	0.052873	0.062993	0.075317	0.06359	0.067852	0.078288	0.078215	0.060983	0.073192	0.050277	0.067457	0.064526	0.069253	0.046032
1500	0.19291	0.20387	0.23547	0.14497	0.20841	0.19597	0.21433	0.21428	0.18277	0.2002	0.20966	0.20472	0.10288	0.10649	0.10249	0.12055	0.11318	0.098785	0.10243	0.080355	0.08404	0.065736	0.053331	0.064085	0.075229	0.063702	0.067853	0.077379	0.078782	0.061518	0.073633	0.051113	0.066798	0.063397	0.069297	0.046102
1500.8	0.19554	0.20778	0.23745	0.14633	0.20964	0.2007	0.21493	0.21962	0.18765	0.20341	0.21061	0.21124	0.10799	0.11079	0.10185	0.12448	0.11528	0.1052	0.1047	0.083597	0.086334	0.068185	0.054104	0.066441	0.077273	0.064096	0.068992	0.078466	0.079994	0.063745	0.073961	0.052894	0.069356	0.0651	0.070354	0.047179
1501.7	0.19291	0.20588	0.2354	0.14591	0.2047	0.19798	0.21293	0.21887	0.18963	0.20441	0.21027	0.21022	0.10648	0.10953	0.09925	0.12319	0.11222	0.10731	0.10603	0.081285	0.085479	0.070458	0.053931	0.0662	0.076691	0.064122	0.068725	0.077963	0.079793	0.064202	0.073742	0.053023	0.069012	0.066778	0.070417	0.04766
1502.5	0.19368	0.20792	0.23477	0.14644	0.20982	0.19856	0.21277	0.22045	0.18983	0.20071	0.21452	0.21026	0.11049	0.11362	0.099842	0.12247	0.11884	0.11066	0.10652	0.082543	0.084983	0.070474	0.054776	0.067436	0.078336	0.06578	0.069081	0.078893	0.081497	0.06565	0.074099	0.053943	0.068984	0.066558	0.071739	0.048301
1503.4	0.19041	0.20535	0.23231	0.14348	0.20611	0.19574	0.21118	0.2148	0.18692	0.19683	0.21298	0.20919	0.10748	0.11303	0.097528	0.11884	0.11461	0.10692	0.10461	0.07938	0.086028	0.069048	0.054874	0.066988	0.07625	0.065549	0.06743	0.07768	0.079755	0.065036	0.072868	0.052426	0.068049	0.067116	0.071879	0.04736
1504.2	0.18942	0.20569	0.23337	0.14431	0.20625	0.19635	0.20839	0.21347	0.18934	0.19817	0.20931	0.20452	0.10979	0.11546	0.10139	0.1198	0.11574	0.10877	0.10317	0.078654	0.087518	0.070964	0.054663	0.066879	0.074588	0.066195	0.067757	0.077682	0.079955	0.064581	0.07219	0.051333	0.068634	0.069203	0.071861	0.048111
1505.1	0.18559	0.20382	0.23372	0.14099	0.20245	0.19236	0.20654	0.21244	0.18485	0.19713	0.2075	0.1993	0.10515	0.11394	0.10537	0.11226	0.11312	0.10407	0.10206	0.078681	0.086476	0.071319	0.053465	0.065738	0.072815	0.066061	0.067855	0.074863	0.078081	0.062592	0.070927	0.050379	0.066523	0.069291	0.071157	0.047976
1505.9	0.18868	0.21033	0.23821	0.1427	0.2053	0.19534	0.20628	0.21309	0.18629	0.19737	0.20798	0.20104	0.10984	0.12216	0.10993	0.11813	0.11502	0.10545	0.10221	0.081203	0.08849	0.071271	0.053977	0.065518	0.073802	0.067343	0.068019	0.075249	0.07755	0.06296	0.071003	0.050371	0.066862	0.069295	0.07188	0.047722
1506.7	0.18693	0.2082	0.23781	0.14205	0.20113	0.19284	0.20331	0.2106	0.18638	0.19744	0.20283	0.20462	0.10685	0.1178	0.1095	0.11752	0.10907	0.10294	0.10026	0.081193	0.087776	0.071185	0.051909	0.065674	0.071356	0.065649	0.067678	0.073457	0.074808	0.061267	0.07012	0.048983	0.066017	0.069158	0.070545	0.047987
1507.6	0.19013	0.20915	0.23926	0.14547	0.20081	0.19391	0.20667	0.21555	0.18787	0.19729	0.20609	0.20794	0.11104	0.11731	0.11306	0.12413	0.11089	0.10748	0.10531	0.08551	0.089725	0.071149	0.052081	0.066004	0.071991	0.065393	0.068496	0.075698	0.074159	0.061265	0.071689	0.049465	0.068309	0.068878	0.071935	0.049978
1508.4	0.18748	0.20852	0.2408	0.14553	0.20262	0.18995	0.20785	0.21289	0.18341	0.19295	0.20422	0.20865	0.10764	0.11682	0.11358	0.12241	0.11108	0.10293	0.1059	0.08712	0.087794	0.069514	0.050417	0.065633	0.070925	0.065294	0.068605	0.075417	0.072707	0.060546	0.071537	0.048141	0.067882	0.068329	0.071811	0.049006
1509.3	0.19108	0.20742	0.24309	0.14784	0.20767	0.19445	0.21165	0.21378	0.18572	0.19072	0.2042	0.2098	0.11179	0.11639	0.11576	0.12679	0.11393	0.10836	0.10844	0.088551	0.090042	0.070684	0.051352	0.066455	0.070626	0.064015	0.069042	0.076558	0.072999	0.062021	0.071901	0.047537	0.0687	0.068393	0.072156	0.048333
1510.1	0.1897	0.20409	0.24305	0.14722	0.20994	0.19471	0.21249	0.21313	0.18484	0.19051	0.20311	0.2102	0.10992	0.11556	0.11959	0.12232	0.11603	0.10807	0.10875	0.089455	0.091809	0.072041	0.051221	0.067001	0.069529	0.063646	0.069428	0.074728	0.073288	0.061095	0.071318	0.04725	0.068724	0.06851	0.072402	0.047935
1511	0.19173	0.20565	0.24375	0.14673	0.21063	0.19956	0.21304	0.2149	0.18587	0.19318	0.20596	0.20901	0.10953	0.11828	0.11765	0.12046	0.11779	0.10856	0.11022	0.089455	0.094245	0.071471	0.050369	0.065791	0.068249	0.062693	0.067704	0.073124	0.072562	0.060096	0.069739	0.046615	0.069272	0.068685	0.072316	0.046037
1511.8	0.18811	0.20468	0.24512	0.1451	0.21067	0.19732	0.21038	0.21262	0.18398	0.19339	0.2023	0.20518	0.10927	0.11909	0.11927	0.11786	0.1168	0.10578	0.10846	0.086776	0.092042	0.072734	0.050071	0.06511	0.067477	0.061655	0.068266	0.070769	0.072695	0.05921	0.068544	0.04561	0.067592	0.069343	0.071388	0.043149
1512.7	0.18946	0.2042	0.24461	0.1455	0.20865	0.19938	0.21195	0.21544	0.18711	0.19618	0.20607	0.20772	0.11215	0.11639	0.11766	0.11801	0.11751	0.10705	0.11026	0.087378	0.09385	0.073925	0.050512	0.065623	0.067233	0.06065	0.067596	0.069422	0.072199	0.059255	0.067793	0.046356	0.068007	0.068803	0.072737	0.04309
1513.5	0.19112	0.2065	0.24647	0.14545	0.20709	0.19923	0.21232	0.21809	0.1873	0.19906	0.20484	0.20964	0.11567	0.11594	0.11778	0.11951	0.11735	0.1063	0.11017	0.088993	0.092958	0.074298	0.049384	0.065409	0.06771	0.061391	0.068118	0.068279	0.071851	0.058128	0.067848	0.046744	0.067799	0.068875	0.071968	0.043236
1514.4	0.19396	0.20701	0.24476	0.14436	0.20752	0.19706	0.2126	0.2183	0.1854	0.19594	0.20763	0.21038	0.11947	0.11396	0.11454	0.11625	0.11726	0.10336	0.11011	0.088018	0.089899	0.072015	0.048438	0.064376	0.067305	0.060369	0.066507	0.06743	0.071	0.055944	0.06709	0.045597	0.066488	0.067912	0.07135	0.042834
1515.2	0.19237	0.20466	0.24259	0.14471	0.20714	0.19355	0.21239	0.21561	0.18515	0.19246	0.20701	0.20587	0.12254	0.1131	0.11578	0.11684	0.11767	0.10535	0.11058	0.086631	0.08793	0.072606	0.0492	0.063481	0.068059	0.060887	0.066988	0.068016	0.070707	0.056259	0.067949	0.045325	0.066571	0.067316	0.072134	0.04265
1516.1	0.19208	0.20475	0.24021	0.14406	0.20433	0.19649	0.21037	0.21551	0.18608	0.19269	0.20798	0.20852	0.12133	0.11392	0.10975	0.11505	0.11363	0.10675	0.10826	0.086316	0.087923	0.071721	0.048711	0.062252	0.066803	0.060602	0.063934	0.066896	0.069038	0.056709	0.0667	0.043625	0.066205	0.066707	0.071994	0.042798
1516.9	0.19302	0.2048	0.23999	0.1436	0.20181	0.1962	0.20937	0.21528	0.18587	0.19098	0.20381	0.20502	0.12031	0.11507	0.10948	0.1149	0.11062	0.10995	0.10654	0.085096	0.088331	0.071473	0.047143	0.060663	0.06654	0.061629	0.064022	0.067233	0.068016	0.055625	0.065749	0.042409	0.066269	0.066488	0.069937	0.041563
1517.8	0.19205	0.20447	0.23743	0.14354	0.20252	0.19711	0.21063	0.21328	0.18404	0.18736	0.20402	0.20358	0.11735	0.11516	0.10829	0.1131	0.10972	0.11091	0.10769	0.083203	0.088118	0.070477	0.047005	0.059439	0.065929	0.061406	0.062648	0.067313	0.0678	0.054958	0.065448	0.041735	0.066251	0.066105	0.069556	0.040173
1518.6	0.18851	0.20202	0.23587	0.14438	0.19839	0.19879	0.2099	0.2137	0.18343	0.18567	0.20016	0.20081	0.11395	0.11266	0.10681	0.11413	0.10529	0.11355	0.10605	0.084707	0.089219	0.070153	0.046386	0.058437	0.064472	0.060895	0.062525	0.067021	0.066883	0.055643	0.064974	0.040832	0.066286	0.064941	0.068155	0.038049
1519.5	0.18769	0.20405	0.238	0.14375	0.19849	0.19853	0.21169	0.21359	0.18265	0.18635	0.19598	0.20121	0.113	0.11512	0.10956	0.11635	0.10755	0.10984	0.10591	0.083795	0.088574	0.070554	0.044528	0.059422	0.064126	0.06125	0.0629	0.066853	0.066536	0.054968	0.064424	0.03976	0.065126	0.065506	0.066869	0.038127
1520.3	0.19409	0.20575	0.24393	0.14599	0.20572	0.20165	0.21157	0.21506	0.18539	0.18897	0.19631	0.20204	0.1175	0.11669	0.11562	0.11942	0.11621	0.1111	0.10624	0.086163	0.089666	0.071194	0.043874	0.060629	0.065094	0.062552	0.065733	0.068014	0.068781	0.054991	0.064984	0.040452	0.065337	0.066543	0.067174	0.038585
1521.1	0.19389	0.20815	0.24356	0.14657	0.20729	0.20392	0.21133	0.21428	0.18552	0.19137	0.19951	0.20138	0.11679	0.11917	0.11786	0.12241	0.11846	0.11039	0.10753	0.086346	0.0905	0.071154	0.045102	0.061216	0.065049	0.063221	0.066238	0.067632	0.069301	0.055992	0.065697	0.041284	0.066038	0.067623	0.067866	0.038215
1522	0.19317	0.20694	0.24183	0.14607	0.20565	0.20212	0.20698	0.2124	0.18459	0.19105	0.19908	0.19842	0.11793	0.11968	0.11586	0.1213	0.121	0.10843	0.10588	0.086352	0.090486	0.071302	0.044694	0.061291	0.064917	0.064413	0.067219	0.068131	0.06897	0.056533	0.065064	0.041281	0.065921	0.067841	0.069073	0.038632
1522.8	0.19461	0.20962	0.24431	0.14622	0.20889	0.20322	0.20825	0.21311	0.18842	0.19366	0.2002	0.20096	0.1202	0.11917	0.11763	0.12264	0.1252	0.11089	0.10779	0.08583	0.09176	0.072155	0.044787	0.063162	0.065115	0.065716	0.069175	0.06919	0.06936	0.057071	0.065589	0.042048	0.066797	0.069716	0.070276	0.040347
1523.7	0.19552	0.20907	0.24249	0.14728	0.21012	0.20431	0.20595	0.21312	0.18831	0.19479	0.20472	0.20227	0.1181	0.11705	0.1136	0.11935	0.12515	0.11252	0.10709	0.088268	0.092635	0.072121	0.046416	0.063241	0.064241	0.065998	0.069453	0.069487	0.069959	0.058248	0.065288	0.042715	0.068059	0.07038	0.071689	0.039771
1524.5	0.19093	0.20686	0.23822	0.14635	0.20646	0.19916	0.20574	0.21	0.18576	0.19118	0.20243	0.20318	0.1145	0.11287	0.10872	0.11589	0.12068	0.11101	0.10608	0.086197	0.09199	0.072326	0.046435	0.063613	0.063838	0.065808	0.068894	0.069642	0.069444	0.05747	0.064754	0.042182	0.068572	0.069692	0.071338	0.04062
1525.4	0.19001	0.20244	0.23895	0.14592	0.20609	0.19424	0.2033	0.21017	0.18582	0.18868	0.19858	0.2076	0.1149	0.11049	0.1087	0.11394	0.11905	0.1084	0.10594	0.086302	0.092631	0.073706	0.047446	0.066671	0.065068	0.066004	0.070647	0.071266	0.070037	0.057494	0.065498	0.042381	0.069093	0.070955	0.072756	0.042371
1526.2	0.19088	0.20387	0.24089	0.14712	0.20965	0.19355	0.20806	0.21074	0.18733	0.18929	0.20194	0.21039	0.11356	0.11073	0.11166	0.11737	0.11944	0.10716	0.10781	0.084456	0.093997	0.074527	0.048813	0.067651	0.064813	0.066116	0.071574	0.071438	0.070402	0.05713	0.066131	0.04209	0.069954	0.07191	0.074299	0.042715
1527.1	0.18951	0.20211	0.23984	0.14676	0.21222	0.19019	0.20783	0.20699	0.18586	0.18622	0.2022	0.21106	0.11003	0.11153	0.11079	0.11816	0.12045	0.10548	0.10811	0.083099	0.093224	0.075414	0.050082	0.068665	0.06581	0.066706	0.071564	0.071962	0.072535	0.057743	0.066989	0.042069	0.071763	0.072979	0.076608	0.043252
1527.9	0.18929	0.20354	0.23867	0.14591	0.21077	0.18934	0.20822	0.20725	0.1877	0.18354	0.20055	0.20685	0.1105	0.11131	0.11436	0.1208	0.12047	0.10545	0.10895	0.080838	0.094131	0.076869	0.049796	0.068987	0.067245	0.068436	0.073157	0.073024	0.072932	0.057745	0.06828	0.042852	0.072054	0.073766	0.077116	0.043509
1528.8	0.18993	0.20604	0.24084	0.14531	0.20858	0.19049	0.20931	0.20957	0.18754	0.18581	0.20058	0.20844	0.11019	0.11182	0.11676	0.12167	0.11881	0.10438	0.11062	0.082961	0.094107	0.077436	0.049931	0.070171	0.067761	0.069763	0.075648	0.073404	0.072103	0.058258	0.069253	0.044415	0.073214	0.074979	0.078036	0.043066
1529.6	0.19165	0.21044	0.24123	0.14382	0.2088	0.19414	0.21364	0.21013	0.18592	0.18705	0.20358	0.20597	0.11222	0.11429	0.11775	0.1202	0.12039	0.1072	0.1114	0.083771	0.093684	0.078606	0.050952	0.068815	0.068986	0.071361	0.07712	0.073631	0.072994	0.059948	0.070393	0.044931	0.073417	0.075573	0.079258	0.043537
1530.5	0.19019	0.20917	0.23943	0.14237	0.20389	0.19565	0.21155	0.20861	0.18785	0.1875	0.20134	0.20734	0.11235	0.11579	0.1155	0.11894	0.11802	0.11013	0.11216	0.086467	0.092274	0.07979	0.051982	0.070229	0.07035	0.072579	0.077927	0.075109	0.072858	0.061704	0.071843	0.046203	0.074282	0.077453	0.079568	0.045397
1531.3	0.19231	0.2078	0.24147	0.14317	0.20099	0.19591	0.21069	0.21141	0.18837	0.18971	0.20553	0.20896	0.1172	0.11459	0.11789	0.12095	0.11938	0.11046	0.11218	0.088927	0.094032	0.081402	0.05362	0.071959	0.072352	0.073278	0.079756	0.076526	0.072233	0.062978	0.071851	0.048209	0.075269	0.078946	0.081408	0.047244
1532.1	0.19577	0.20681	0.2433	0.1439	0.20293	0.19806	0.21193	0.21271	0.18963	0.19395	0.21006	0.21617	0.12269	0.11644	0.11841	0.12189	0.12261	0.11197	0.11408	0.090626	0.094352	0.083497	0.057352	0.07442	0.074397	0.07394	0.080899	0.077904	0.073913	0.064657	0.072267	0.049036	0.077215	0.080854	0.084462	0.04983
1533	0.19383	0.20607	0.24049	0.14443	0.20726	0.2013	0.21234	0.21281	0.18788	0.1937	0.20835	0.21572	0.12232	0.11789	0.12049	0.12525	0.12713	0.11735	0.11412	0.091827	0.091944	0.085881	0.058824	0.07677	0.075941	0.076291	0.082447	0.079476	0.076027	0.066521	0.073115	0.050656	0.078136	0.083444	0.086224	0.052425
1533.8	0.19516	0.2037	0.2427	0.14656	0.21096	0.19953	0.21369	0.21591	0.19232	0.19367	0.20814	0.21601	0.12518	0.11598	0.12162	0.12685	0.13077	0.11787	0.11685	0.093169	0.093603	0.085505	0.058342	0.078631	0.07594	0.075917	0.083513	0.079435	0.076941	0.066919	0.073513	0.052012	0.080051	0.08359	0.087344	0.05287
1534.7	0.19563	0.20635	0.24494	0.14777	0.2147	0.19817	0.21241	0.22107	0.19344	0.19621	0.20753	0.2148	0.12912	0.11871	0.12557	0.12794	0.13391	0.11921	0.11613	0.094739	0.095201	0.086495	0.058335	0.079611	0.07768	0.07849	0.084757	0.080161	0.078813	0.067362	0.073581	0.053757	0.081423	0.084557	0.08911	0.052836
1535.5	0.19394	0.20813	0.24179	0.14696	0.21663	0.20047	0.21145	0.2187	0.19325	0.19535	0.20391	0.21144	0.12576	0.12131	0.12358	0.12728	0.13276	0.12124	0.11498	0.091626	0.093789	0.086215	0.057926	0.079403	0.076462	0.078864	0.085074	0.080734	0.079074	0.067286	0.074069	0.053114	0.080522	0.084254	0.088416	0.052184
1536.4	0.19061	0.20974	0.24087	0.14779	0.21573	0.19926	0.21008	0.22087	0.19044	0.19647	0.20143	0.21013	0.12355	0.12438	0.12378	0.12751	0.13085	0.11951	0.1168	0.094641	0.093523	0.087301	0.057288	0.081265	0.075965	0.08047	0.087143	0.081281	0.078084	0.067991	0.075691	0.055162	0.081439	0.085423	0.088403	0.052109
1537.2	0.19234	0.20886	0.24248	0.14909	0.21589	0.19897	0.21027	0.22109	0.19216	0.19538	0.20568	0.20927	0.12664	0.12778	0.12302	0.12729	0.13064	0.11943	0.12045	0.095501	0.098252	0.087325	0.058386	0.081524	0.076342	0.081169	0.087635	0.081929	0.078351	0.069884	0.07742	0.055546	0.083062	0.085438	0.089189	0.051939
1538	0.19	0.20963	0.23895	0.1482	0.21124	0.19904	0.20737	0.21963	0.19108	0.19523	0.20462	0.20932	0.12216	0.13036	0.12147	0.12591	0.12852	0.11757	0.11857	0.096125	0.096656	0.089495	0.058909	0.081436	0.076087	0.08309	0.087588	0.082447	0.078329	0.069132	0.077402	0.054883	0.083342	0.087274	0.089559	0.052125
1538.9	0.19188	0.20795	0.24006	0.14968	0.21242	0.20362	0.20878	0.22161	0.19084	0.19586	0.20558	0.21223	0.12471	0.13011	0.12439	0.12954	0.13101	0.12096	0.1205	0.096918	0.098313	0.090845	0.059749	0.083773	0.076708	0.083919	0.090751	0.084239	0.080089	0.071837	0.078991	0.056163	0.084533	0.087909	0.089983	0.05369
1539.7	0.19244	0.21063	0.24265	0.14963	0.21097	0.20449	0.21241	0.22508	0.19403	0.19911	0.20809	0.21567	0.12774	0.13232	0.12901	0.12885	0.13316	0.12199	0.12563	0.099974	0.10244	0.093891	0.06097	0.085336	0.078641	0.085593	0.092908	0.08405	0.08051	0.073545	0.080988	0.057785	0.086936	0.089923	0.090829	0.055264
1540.6	0.19111	0.20641	0.24396	0.14761	0.21096	0.20331	0.21382	0.22327	0.19605	0.199	0.20702	0.21364	0.12628	0.12537	0.12919	0.12743	0.13218	0.12462	0.12554	0.097998	0.10304	0.094141	0.060277	0.084538	0.079351	0.084975	0.09212	0.084088	0.081567	0.073122	0.080696	0.05626	0.087626	0.091108	0.090773	0.055303
1541.4	0.18913	0.20481	0.24518	0.14696	0.2095	0.20389	0.21477	0.22646	0.19968	0.20121	0.20532	0.21592	0.12457	0.1233	0.13284	0.12822	0.13345	0.12655	0.12467	0.099505	0.1048	0.095827	0.060257	0.086402	0.080022	0.085349	0.093539	0.085158	0.081946	0.07279	0.080957	0.056903	0.088841	0.092592	0.091823	0.056314
1542.3	0.18735	0.2037	0.24246	0.14688	0.2133	0.2033	0.21901	0.2268	0.19732	0.20316	0.20654	0.21367	0.12698	0.12505	0.13483	0.1313	0.13517	0.12816	0.1288	0.10051	0.10573	0.09697	0.061616	0.087693	0.080488	0.08588	0.094555	0.086341	0.083135	0.074793	0.083321	0.058933	0.089523	0.093409	0.093151	0.057125
1543.1	0.18526	0.20516	0.24492	0.14699	0.21365	0.20199	0.22254	0.22515	0.20064	0.20442	0.21085	0.21559	0.12599	0.12663	0.13623	0.13126	0.13476	0.12787	0.12957	0.10166	0.10779	0.098733	0.06321	0.088186	0.081165	0.086544	0.094918	0.086244	0.082737	0.074512	0.084774	0.058812	0.090935	0.095059	0.094772	0.057364
1543.9	0.18522	0.20264	0.24613	0.1477	0.2158	0.20192	0.22131	0.22596	0.19902	0.20347	0.21105	0.215	0.12726	0.12917	0.13975	0.13298	0.13664	0.12822	0.12979	0.10304	0.10515	0.099382	0.062492	0.089055	0.081555	0.087628	0.095789	0.086755	0.08361	0.075457	0.085547	0.059342	0.090956	0.095903	0.096021	0.057706
1544.8	0.18618	0.20596	0.24585	0.15042	0.21601	0.20076	0.22043	0.22708	0.19839	0.20006	0.21133	0.21784	0.1299	0.1363	0.13952	0.13729	0.13739	0.12777	0.12896	0.10494	0.10744	0.099075	0.062527	0.08985	0.081467	0.090311	0.097033	0.0874	0.084093	0.076117	0.086039	0.060925	0.092074	0.094919	0.097114	0.058753
1545.6	0.18926	0.20891	0.24747	0.1496	0.21639	0.19847	0.21911	0.22639	0.19576	0.19855	0.21214	0.21558	0.13386	0.14041	0.14186	0.13605	0.13888	0.12528	0.12921	0.10491	0.10617	0.099178	0.063529	0.089135	0.081745	0.091205	0.09801	0.087261	0.084538	0.077149	0.086275	0.061035	0.09196	0.094918	0.097823	0.058381
1546.5	0.191	0.21277	0.25385	0.1512	0.21714	0.20246	0.21667	0.22935	0.1999	0.19992	0.2152	0.21868	0.13673	0.14177	0.14474	0.13793	0.14249	0.12804	0.12811	0.10703	0.10899	0.10026	0.063612	0.090573	0.082341	0.092233	0.098801	0.087868	0.084207	0.077898	0.085613	0.061333	0.093298	0.095866	0.09847	0.059272
1547.3	0.19009	0.20796	0.24863	0.14969	0.21505	0.20145	0.21118	0.22698	0.19612	0.19788	0.20835	0.21728	0.1379	0.13841	0.14292	0.13681	0.14355	0.12864	0.12667	0.10677	0.10936	0.10053	0.063175	0.091628	0.082246	0.091645	0.098357	0.087586	0.084423	0.07855	0.08415	0.061486	0.093325	0.096113	0.09799	0.060439
1548.1	0.19138	0.20949	0.24685	0.14938	0.21567	0.19871	0.21417	0.22884	0.19645	0.1977	0.20853	0.21826	0.14011	0.13681	0.14019	0.13791	0.14437	0.12829	0.12876	0.10705	0.10928	0.09908	0.063253	0.090547	0.081722	0.091203	0.098513	0.087176	0.084624	0.076909	0.084511	0.061175	0.09391	0.095495	0.098498	0.060443
1549	0.19338	0.20902	0.24958	0.14907	0.21538	0.20233	0.21665	0.22946	0.19486	0.20109	0.21017	0.22065	0.14038	0.13626	0.14483	0.13584	0.14792	0.13151	0.13156	0.10628	0.10621	0.09953	0.06301	0.091571	0.081231	0.090174	0.099223	0.086361	0.084387	0.077146	0.08493	0.060244	0.091854	0.096384	0.099048	0.060699
1549.8	0.19101	0.20872	0.24696	0.14854	0.21431	0.20297	0.21914	0.23056	0.19736	0.20219	0.21083	0.22017	0.13855	0.13599	0.14507	0.13808	0.14893	0.1357	0.13464	0.10798	0.10722	0.10157	0.063998	0.093278	0.081758	0.09168	0.099838	0.087464	0.084723	0.0771	0.086653	0.061744	0.092992	0.097478	0.10039	0.061232
1550.7	0.19158	0.20547	0.24404	0.14923	0.21422	0.20158	0.2203	0.22826	0.19353	0.19953	0.20999	0.22219	0.13598	0.13277	0.14386	0.14277	0.14902	0.13353	0.13435	0.10543	0.10462	0.099914	0.064214	0.092482	0.081985	0.090244	0.098865	0.087644	0.084594	0.07573	0.086715	0.060642	0.091696	0.096802	0.10046	0.060125
1551.5	0.19152	0.20757	0.24751	0.14882	0.21319	0.20141	0.22101	0.22852	0.19542	0.19744	0.21525	0.22175	0.13349	0.13317	0.14517	0.14398	0.15081	0.13387	0.13621	0.10546	0.1037	0.099103	0.063724	0.091243	0.080965	0.090577	0.099551	0.086201	0.083341	0.07465	0.087817	0.060263	0.09129	0.096284	0.10152	0.05948
1552.4	0.18914	0.20738	0.24799	0.14833	0.21543	0.20248	0.21587	0.22653	0.19525	0.19671	0.21501	0.22284	0.13156	0.13429	0.14531	0.14424	0.15376	0.1344	0.1337	0.10391	0.10466	0.099951	0.064067	0.091422	0.080606	0.091227	0.09922	0.086376	0.083558	0.075121	0.086265	0.059525	0.090765	0.096598	0.1017	0.058472
1553.2	0.18747	0.20865	0.24672	0.1477	0.21579	0.20327	0.21373	0.22722	0.19647	0.19327	0.21363	0.22067	0.13225	0.13649	0.14287	0.14745	0.153	0.13465	0.13172	0.10606	0.10851	0.10062	0.064355	0.091467	0.079961	0.091564	0.098736	0.086838	0.083262	0.075216	0.085523	0.061112	0.091312	0.096188	0.10188	0.058113
1554.1	0.1861	0.20783	0.24682	0.15009	0.2175	0.20409	0.21406	0.228	0.19503	0.19462	0.2137	0.2244	0.13334	0.13494	0.144	0.15016	0.15315	0.13278	0.13096	0.10477	0.1068	0.099225	0.062066	0.090561	0.078176	0.088422	0.09729	0.084791	0.08208	0.07414	0.083327	0.05941	0.089575	0.096133	0.10113	0.057322
1554.9	0.1883	0.21046	0.24912	0.15042	0.22023	0.20657	0.21497	0.22908	0.20001	0.19609	0.21665	0.22558	0.13809	0.13915	0.14732	0.14849	0.15397	0.13843	0.13425	0.10604	0.11089	0.10001	0.061952	0.092244	0.078393	0.089198	0.09821	0.08403	0.082805	0.075235	0.083596	0.059487	0.091421	0.096596	0.10222	0.058188
1555.7	0.18804	0.21205	0.24627	0.15102	0.2207	0.20509	0.21336	0.23144	0.20009	0.20036	0.21566	0.22454	0.13808	0.14109	0.14412	0.1489	0.15461	0.13549	0.1328	0.10645	0.11014	0.09985	0.060428	0.091271	0.077268	0.088381	0.097258	0.084106	0.082879	0.074353	0.081686	0.059325	0.090878	0.096463	0.10121	0.056731
1556.6	0.1871	0.21081	0.24512	0.15034	0.21431	0.20724	0.21397	0.23133	0.19939	0.20088	0.21559	0.22421	0.13689	0.13852	0.14361	0.14677	0.14971	0.13824	0.13341	0.10681	0.10959	0.098751	0.059605	0.092165	0.075228	0.087493	0.096187	0.082766	0.080557	0.073643	0.081745	0.058899	0.090733	0.095802	0.10041	0.057477
1557.4	0.18807	0.20937	0.24542	0.15012	0.21474	0.2091	0.21396	0.23046	0.20151	0.20282	0.21742	0.22485	0.13792	0.13489	0.14675	0.14386	0.15092	0.14062	0.13455	0.10634	0.11044	0.098203	0.059139	0.09142	0.07544	0.087481	0.096548	0.081355	0.080005	0.073305	0.081621	0.057132	0.091671	0.096542	0.099903	0.057617
1558.3	0.18917	0.21181	0.24463	0.14802	0.21401	0.2091	0.21509	0.2284	0.2018	0.2016	0.21752	0.22231	0.13595	0.13586	0.14063	0.14205	0.14951	0.14241	0.13551	0.10498	0.11198	0.097286	0.058378	0.090234	0.074165	0.088324	0.096209	0.080034	0.078503	0.072648	0.080865	0.055172	0.091506	0.095745	0.099082	0.056964
1559.1	0.18607	0.20883	0.24393	0.14744	0.21151	0.20761	0.21594	0.2289	0.19759	0.20302	0.21338	0.22236	0.13366	0.13	0.14031	0.14233	0.14709	0.13937	0.135	0.10602	0.10799	0.098272	0.056885	0.089091	0.070886	0.087414	0.095422	0.079391	0.076053	0.070903	0.07943	0.054244	0.089032	0.095443	0.097795	0.056926
1559.9	0.18733	0.20567	0.24338	0.14605	0.21082	0.20604	0.21572	0.22701	0.19338	0.19749	0.21095	0.22065	0.13584	0.12503	0.14082	0.14088	0.14343	0.13822	0.13457	0.10382	0.10593	0.096635	0.056625	0.088512	0.070808	0.085882	0.093753	0.078423	0.073726	0.069319	0.078477	0.051463	0.08809	0.094369	0.097211	0.057001
1560.8	0.19029	0.20745	0.24404	0.14835	0.21493	0.20628	0.21652	0.22829	0.19558	0.19601	0.21132	0.21837	0.13935	0.12663	0.13966	0.14526	0.14283	0.13513	0.13279	0.10462	0.10771	0.095757	0.055261	0.086165	0.070931	0.085456	0.092604	0.078133	0.073644	0.068621	0.076833	0.05058	0.087304	0.093813	0.097012	0.054741
1561.6	0.18808	0.20184	0.24275	0.14739	0.21227	0.20257	0.21621	0.22728	0.19372	0.19255	0.20845	0.21436	0.13704	0.12314	0.13663	0.14594	0.13761	0.12997	0.13155	0.10147	0.10334	0.094544	0.053723	0.085566	0.069249	0.082122	0.090835	0.077278	0.072201	0.065992	0.07555	0.04883	0.085574	0.091847	0.095451	0.052839
1562.4	0.19022	0.19851	0.24353	0.14761	0.21066	0.20132	0.21367	0.22798	0.19164	0.19154	0.20788	0.21555	0.14046	0.11984	0.13931	0.14342	0.1348	0.12625	0.1291	0.10307	0.10065	0.094298	0.052235	0.084088	0.068633	0.080134	0.089141	0.075042	0.070782	0.063466	0.073636	0.048169	0.084195	0.090398	0.094274	0.050993
1563.3	0.18927	0.20277	0.24355	0.1473	0.21275	0.20006	0.21006	0.22802	0.1937	0.18898	0.20783	0.21647	0.13967	0.1244	0.13723	0.1407	0.13835	0.12542	0.12587	0.10237	0.10183	0.092175	0.050388	0.082759	0.068419	0.07979	0.087603	0.073149	0.070996	0.062271	0.07253	0.0465	0.084587	0.089944	0.092597	0.048426
1564.1	0.18846	0.20582	0.24353	0.14714	0.21156	0.20021	0.21164	0.22837	0.19628	0.1887	0.20911	0.21716	0.13731	0.12646	0.13625	0.13916	0.13573	0.12365	0.12545	0.10275	0.10188	0.09159	0.048566	0.081462	0.065001	0.078458	0.085366	0.070703	0.069726	0.059578	0.071048	0.044674	0.083761	0.088731	0.091257	0.046111
1565	0.18836	0.20314	0.24414	0.14664	0.20818	0.19862	0.20938	0.22814	0.19223	0.18928	0.20725	0.21733	0.13506	0.12609	0.13718	0.13622	0.13615	0.12164	0.1255	0.10219	0.098162	0.091053	0.046117	0.081263	0.06393	0.076837	0.084959	0.068497	0.067494	0.057525	0.069891	0.042302	0.082563	0.087977	0.089912	0.045838
1565.8	0.18934	0.20669	0.24188	0.14556	0.20949	0.19542	0.21107	0.22693	0.19231	0.1902	0.20645	0.22031	0.13684	0.12672	0.13433	0.13246	0.13835	0.12041	0.12612	0.10404	0.098232	0.089401	0.044026	0.0792	0.06172	0.076287	0.082473	0.065313	0.065822	0.056499	0.068334	0.04057	0.081579	0.087183	0.088586	0.044019
1566.6	0.19084	0.20965	0.24425	0.14496	0.21247	0.19585	0.21054	0.22925	0.19546	0.19065	0.2071	0.22078	0.13894	0.13259	0.13686	0.1328	0.14521	0.12318	0.12722	0.10463	0.10209	0.08856	0.043884	0.079881	0.061253	0.077107	0.082513	0.06491	0.066645	0.057517	0.067948	0.041044	0.082584	0.087825	0.088848	0.044822
1567.5	0.19111	0.20713	0.2417	0.14197	0.20379	0.1945	0.20951	0.22434	0.19174	0.19032	0.20506	0.21693	0.13671	0.13072	0.13379	0.12703	0.1355	0.1217	0.12567	0.10043	0.10086	0.087089	0.041777	0.077408	0.059681	0.075167	0.081671	0.062655	0.063027	0.056196	0.065407	0.039607	0.080422	0.086523	0.088126	0.043626
1568.3	0.19066	0.20361	0.24274	0.14039	0.20578	0.19436	0.20688	0.22604	0.19204	0.19042	0.20336	0.21835	0.13533	0.12647	0.13383	0.12342	0.1381	0.12375	0.1252	0.10171	0.101	0.084956	0.040265	0.07685	0.058026	0.073886	0.08168	0.061481	0.06244	0.056263	0.063676	0.039902	0.079219	0.085563	0.087045	0.043148
1569.2	0.18795	0.20171	0.23964	0.13721	0.20609	0.18926	0.20531	0.22059	0.19382	0.18931	0.20109	0.21824	0.13216	0.12047	0.12933	0.12146	0.13708	0.11988	0.12289	0.098895	0.10057	0.084378	0.039163	0.07534	0.055587	0.072522	0.079747	0.059995	0.06179	0.053653	0.060927	0.038855	0.077942	0.084924	0.085238	0.041043
1570	0.18847	0.20329	0.24387	0.13767	0.20533	0.19141	0.20357	0.22281	0.1942	0.19122	0.20205	0.21689	0.13008	0.11955	0.13429	0.12236	0.13693	0.11996	0.12067	0.097061	0.10079	0.08454	0.038923	0.075129	0.05482	0.071647	0.080237	0.059773	0.06074	0.052373	0.059737	0.038377	0.077245	0.085047	0.085303	0.040574
1570.8	0.1806	0.1981	0.23691	0.13573	0.20132	0.1896	0.19863	0.21727	0.18815	0.18636	0.19937	0.21281	0.11911	0.11065	0.12755	0.11851	0.13078	0.11514	0.11602	0.093275	0.095889	0.081162	0.036677	0.072	0.05092	0.068618	0.077406	0.05824	0.058206	0.049735	0.057046	0.035169	0.07408	0.082017	0.083261	0.037711
1571.7	0.17974	0.19557	0.2367	0.13583	0.20408	0.18897	0.19492	0.21931	0.18918	0.18154	0.19851	0.21167	0.11702	0.10657	0.12511	0.12232	0.1341	0.11446	0.11358	0.093991	0.09427	0.078472	0.035691	0.071438	0.048681	0.066409	0.075288	0.057177	0.057007	0.048943	0.055939	0.033658	0.073088	0.080061	0.08177	0.036031
1572.5	0.18171	0.19651	0.23463	0.13818	0.20561	0.18882	0.19741	0.21769	0.18728	0.18271	0.19862	0.2104	0.11787	0.1079	0.1225	0.12646	0.13298	0.11328	0.11434	0.090982	0.094136	0.078464	0.034252	0.069107	0.048185	0.065374	0.073976	0.05692	0.055283	0.047624	0.055314	0.031826	0.072344	0.079379	0.08091	0.033862
1573.3	0.1779	0.19812	0.23433	0.13661	0.20443	0.18975	0.19912	0.2195	0.18267	0.1803	0.19727	0.20789	0.11096	0.10716	0.1225	0.12202	0.13268	0.11428	0.11473	0.090789	0.092902	0.076337	0.033755	0.067198	0.045174	0.064736	0.073343	0.055465	0.053835	0.047577	0.05447	0.030706	0.070942	0.077623	0.07988	0.032376
1574.2	0.17722	0.19707	0.23332	0.13851	0.20492	0.1877	0.19676	0.21861	0.18111	0.18069	0.19538	0.20639	0.1095	0.10754	0.11984	0.12406	0.1332	0.11195	0.11396	0.090765	0.091944	0.076095	0.032075	0.064906	0.043717	0.063992	0.072272	0.055	0.053072	0.046173	0.051775	0.029502	0.070212	0.076733	0.078326	0.030506
1575	0.17981	0.19872	0.23199	0.13835	0.20546	0.18407	0.19749	0.21809	0.18256	0.1801	0.19306	0.2049	0.11372	0.10539	0.11539	0.12056	0.13223	0.11079	0.11338	0.088647	0.091068	0.075328	0.029825	0.063132	0.04263	0.062616	0.069875	0.052982	0.051188	0.043296	0.049467	0.027326	0.069294	0.075675	0.075986	0.028055
1575.8	0.17987	0.20135	0.23404	0.13759	0.20554	0.18424	0.19829	0.21636	0.18192	0.18135	0.19325	0.20621	0.11378	0.10431	0.11699	0.11624	0.13054	0.11064	0.11499	0.087395	0.091703	0.074781	0.029312	0.062598	0.041683	0.062745	0.069286	0.051355	0.050601	0.041141	0.047545	0.025767	0.068601	0.075309	0.076582	0.027552
1576.7	0.17997	0.19905	0.23361	0.13543	0.20254	0.18347	0.19637	0.21521	0.18232	0.18028	0.19374	0.2055	0.11351	0.10271	0.11447	0.11311	0.12992	0.10881	0.11438	0.087359	0.09121	0.07371	0.028532	0.061977	0.041578	0.061728	0.068612	0.049796	0.049865	0.039874	0.046045	0.024611	0.0678	0.074821	0.075814	0.027128
1577.5	0.18624	0.19637	0.23446	0.13618	0.2002	0.18375	0.19281	0.21317	0.18485	0.17886	0.19481	0.20584	0.12123	0.10199	0.11527	0.11461	0.12518	0.10947	0.11122	0.086942	0.091021	0.073241	0.027911	0.06172	0.042649	0.060775	0.068219	0.049722	0.047769	0.038395	0.045572	0.023193	0.067854	0.074561	0.075809	0.02718
1578.4	0.18332	0.19273	0.23091	0.13097	0.19621	0.18221	0.19319	0.2095	0.18101	0.17412	0.19491	0.20596	0.11541	0.096303	0.10847	0.10807	0.12023	0.10771	0.10961	0.083121	0.088048	0.069924	0.026573	0.060842	0.04029	0.058516	0.066237	0.047634	0.045138	0.036869	0.045401	0.020257	0.065624	0.072169	0.0749	0.025442
1579.2	0.18657	0.19764	0.23734	0.13202	0.20002	0.18611	0.19834	0.21305	0.18175	0.1774	0.19819	0.20902	0.11521	0.10206	0.1132	0.11313	0.12401	0.11154	0.11228	0.084614	0.088666	0.071421	0.02692	0.061679	0.040021	0.05989	0.067625	0.048031	0.045501	0.037621	0.04696	0.020526	0.066552	0.072456	0.075758	0.026385
1580	0.18591	0.19428	0.23342	0.13161	0.19976	0.18284	0.19745	0.21136	0.17781	0.17481	0.19806	0.20698	0.11245	0.098585	0.10979	0.11425	0.12521	0.10867	0.11162	0.082877	0.084674	0.071077	0.025567	0.060746	0.039585	0.058802	0.067527	0.048233	0.045428	0.03601	0.047223	0.019857	0.065115	0.071262	0.073906	0.025376
1580.9	0.18149	0.19702	0.23384	0.13134	0.19872	0.18226	0.19486	0.20653	0.17448	0.17429	0.19713	0.20475	0.10804	0.0972	0.1109	0.11061	0.11966	0.10866	0.10936	0.079828	0.080566	0.070103	0.024267	0.060189	0.03724	0.057848	0.066648	0.04671	0.044333	0.034423	0.045745	0.017979	0.063249	0.069818	0.073111	0.024076
1581.7	0.1818	0.20254	0.23625	0.13187	0.20297	0.18383	0.19845	0.20841	0.17587	0.17671	0.19881	0.20407	0.10697	0.098836	0.11067	0.11354	0.12268	0.10825	0.11273	0.07855	0.08092	0.069628	0.022583	0.058941	0.035752	0.057233	0.065458	0.045833	0.044937	0.033865	0.045138	0.01736	0.062319	0.069311	0.072984	0.022405
1582.5	0.18154	0.2027	0.23521	0.13331	0.20439	0.18349	0.19414	0.20701	0.17389	0.17589	0.19496	0.19717	0.10702	0.097282	0.11056	0.11347	0.12148	0.10732	0.11026	0.077935	0.079837	0.068593	0.020115	0.056125	0.035188	0.05657	0.063887	0.045139	0.044793	0.032112	0.042062	0.016289	0.061625	0.068553	0.071812	0.020117
1583.4	0.17901	0.19934	0.2324	0.13004	0.20051	0.18202	0.18954	0.20293	0.17234	0.16999	0.19235	0.19419	0.10266	0.091895	0.10514	0.10991	0.11667	0.10197	0.10616	0.07656	0.077795	0.065022	0.018323	0.054075	0.033842	0.054896	0.062517	0.043721	0.042878	0.030558	0.039349	0.014543	0.060377	0.067082	0.070222	0.018152
1584.2	0.1839	0.20016	0.23443	0.12977	0.20159	0.18338	0.19201	0.20514	0.17896	0.17271	0.19491	0.19614	0.10868	0.094002	0.10705	0.10999	0.11809	0.099506	0.1067	0.078032	0.081845	0.066925	0.018563	0.053456	0.034705	0.055084	0.06185	0.042915	0.04255	0.030045	0.038367	0.014056	0.061531	0.068544	0.070846	0.01851
1585	0.18207	0.19952	0.23202	0.12802	0.20042	0.17961	0.19287	0.2074	0.17981	0.16732	0.19119	0.19272	0.10533	0.094006	0.1034	0.10877	0.11729	0.095982	0.10523	0.077493	0.079935	0.064194	0.016771	0.051908	0.032981	0.055359	0.060573	0.041821	0.041536	0.028046	0.03702	0.013629	0.060297	0.067306	0.06948	0.017077
1585.9	0.17931	0.19739	0.22969	0.12679	0.19915	0.17693	0.18818	0.20595	0.17778	0.16482	0.1876	0.19044	0.10491	0.092071	0.10123	0.10631	0.11645	0.095081	0.10097	0.075787	0.078218	0.062481	0.016134	0.051186	0.032825	0.054248	0.060717	0.041119	0.041048	0.027191	0.034924	0.012384	0.059872	0.066794	0.068392	0.015958
1586.7	0.18065	0.20214	0.23212	0.12682	0.19974	0.17711	0.18966	0.20599	0.18046	0.1653	0.19095	0.19643	0.10655	0.099401	0.10151	0.10897	0.11798	0.094215	0.10159	0.074455	0.079671	0.06326	0.017408	0.052888	0.03248	0.055191	0.061403	0.040901	0.040461	0.026945	0.035235	0.011935	0.060095	0.066508	0.069412	0.016718
1587.6	0.1812	0.20261	0.23264	0.12952	0.19946	0.17532	0.1911	0.20603	0.18256	0.1678	0.19107	0.19718	0.10668	0.10213	0.10223	0.11032	0.11788	0.092482	0.1033	0.073643	0.081092	0.064069	0.01713	0.052621	0.032421	0.054737	0.061572	0.040811	0.040699	0.025494	0.035571	0.012247	0.059272	0.067484	0.070155	0.016851
1588.4	0.17602	0.20118	0.23312	0.1284	0.19589	0.17465	0.18796	0.2066	0.17908	0.16664	0.18589	0.19436	0.09862	0.099621	0.10088	0.10724	0.11319	0.093019	0.10004	0.07181	0.078185	0.062047	0.015352	0.051295	0.02941	0.053238	0.060768	0.03986	0.038519	0.024324	0.033899	0.011385	0.057241	0.065212	0.068224	0.014766
1589.2	0.17847	0.19787	0.2372	0.12873	0.19655	0.17543	0.18738	0.20615	0.17935	0.16902	0.18601	0.19343	0.10052	0.097348	0.10433	0.10928	0.1115	0.092141	0.10014	0.06977	0.079515	0.064285	0.016097	0.05096	0.029568	0.052044	0.061658	0.040163	0.038187	0.025258	0.033279	0.010465	0.057796	0.065247	0.068459	0.014097
1590.1	0.17786	0.19506	0.23601	0.12815	0.19572	0.17701	0.18918	0.20575	0.17756	0.17057	0.18426	0.19219	0.097047	0.094869	0.10267	0.10509	0.11005	0.089299	0.10097	0.069499	0.078004	0.065287	0.014838	0.050243	0.027936	0.050562	0.060081	0.038893	0.036946	0.02438	0.033023	0.010128	0.056604	0.065032	0.067685	0.013439
1590.9	0.17763	0.19444	0.23582	0.1275	0.19811	0.17755	0.19181	0.20776	0.17774	0.17097	0.18496	0.19135	0.097001	0.09247	0.10462	0.10061	0.11184	0.088181	0.10348	0.07129	0.075341	0.064466	0.014576	0.049949	0.027636	0.050438	0.060312	0.038051	0.037767	0.024696	0.033688	0.01066	0.055283	0.065334	0.06739	0.013455
1591.7	0.17605	0.19274	0.23675	0.12584	0.19551	0.1772	0.18781	0.20761	0.17677	0.16835	0.1841	0.1912	0.096825	0.0895	0.10697	0.09814	0.10918	0.086508	0.10008	0.070343	0.074132	0.064349	0.013411	0.050409	0.027017	0.050401	0.059479	0.0376	0.036556	0.024718	0.03266	0.0094363	0.055446	0.063969	0.066947	0.012576
1592.6	0.17789	0.19133	0.23564	0.12474	0.19345	0.17515	0.19129	0.20751	0.17279	0.16698	0.18479	0.18947	0.098257	0.088219	0.10434	0.096485	0.10617	0.082989	0.10195	0.070846	0.070196	0.063032	0.012366	0.049195	0.02647	0.049138	0.05896	0.036818	0.035609	0.023923	0.032006	0.0084517	0.054803	0.062935	0.06638	0.011534
1593.4	0.17668	0.1912	0.23192	0.12273	0.18983	0.17642	0.18837	0.20321	0.17034	0.16583	0.18469	0.19043	0.096456	0.08875	0.10059	0.090402	0.10562	0.083153	0.10003	0.068702	0.068168	0.061624	0.010699	0.049281	0.025418	0.048547	0.057958	0.035107	0.034765	0.02355	0.031379	0.00747	0.054397	0.062651	0.06543	0.01163
1594.2	0.1754	0.19314	0.2325	0.12226	0.189	0.1738	0.18831	0.20191	0.17098	0.16351	0.18498	0.19217	0.095575	0.089717	0.10093	0.090753	0.10485	0.082331	0.10078	0.068646	0.068831	0.060575	0.010148	0.049789	0.025184	0.050159	0.059026	0.035261	0.035083	0.022826	0.031055	0.0066554	0.054834	0.061966	0.065737	0.012004
1595.1	0.17575	0.18906	0.233	0.12121	0.18685	0.1718	0.18747	0.19999	0.17228	0.16094	0.1823	0.19127	0.096464	0.085764	0.099652	0.092661	0.099954	0.080447	0.098739	0.066348	0.071457	0.059989	0.0087872	0.049192	0.025049	0.048967	0.058779	0.034876	0.034406	0.021612	0.030017	0.0058191	0.055783	0.061809	0.064693	0.011634
1595.9	0.17904	0.18793	0.23441	0.12046	0.18782	0.17297	0.19116	0.19957	0.16956	0.16139	0.18303	0.18927	0.10066	0.08576	0.10227	0.09297	0.10092	0.082286	0.1034	0.065618	0.071245	0.059226	0.0092875	0.048415	0.02551	0.047874	0.059862	0.034264	0.034006	0.022059	0.031111	0.0068135	0.05431	0.061821	0.064811	0.011069
1596.7	0.17723	0.18724	0.23312	0.12091	0.18772	0.17411	0.18539	0.19491	0.17011	0.15778	0.18062	0.19154	0.099961	0.086999	0.10251	0.09553	0.10222	0.085922	0.10168	0.06186	0.073836	0.058718	0.0094428	0.050215	0.02602	0.04894	0.0607	0.034988	0.03442	0.023067	0.031153	0.0069311	0.054803	0.062175	0.064711	0.012093
1597.6	0.17694	0.18975	0.23332	0.12248	0.18992	0.17282	0.18669	0.19809	0.17275	0.15685	0.17953	0.19191	0.099297	0.087266	0.10341	0.099279	0.106	0.085439	0.10217	0.064581	0.076592	0.058326	0.0094268	0.050875	0.026261	0.04935	0.060189	0.035301	0.035223	0.022428	0.031425	0.0088073	0.055406	0.062233	0.065148	0.011456
1598.4	0.17766	0.18558	0.22954	0.12422	0.1892	0.17118	0.18519	0.19695	0.17198	0.15472	0.17965	0.19321	0.098871	0.08427	0.10057	0.10245	0.10409	0.08323	0.10007	0.06294	0.075023	0.057635	0.0094666	0.051141	0.025995	0.048009	0.057497	0.035168	0.034434	0.021463	0.030938	0.0084798	0.05478	0.062053	0.064458	0.011414
1599.2	0.17328	0.18497	0.22618	0.12373	0.18708	0.17001	0.17996	0.19401	0.16982	0.15462	0.17666	0.18983	0.094281	0.081149	0.096944	0.10066	0.10566	0.084899	0.097794	0.063214	0.071906	0.057686	0.0090567	0.050444	0.024368	0.048471	0.056476	0.035579	0.034184	0.021131	0.030683	0.0074784	0.053909	0.06246	0.064328	0.01086
1600.1	0.17015	0.18373	0.22277	0.12401	0.18882	0.17231	0.17763	0.19533	0.1752	0.15749	0.17477	0.19077	0.090812	0.078102	0.092476	0.1031	0.10572	0.086797	0.09482	0.063744	0.072575	0.059239	0.0082093	0.051117	0.023716	0.047717	0.055165	0.03552	0.034286	0.020974	0.029484	0.0059804	0.054443	0.062732	0.064027	0.010701
1600.9	0.17124	0.18735	0.22238	0.12423	0.19019	0.17328	0.17951	0.20035	0.17683	0.16042	0.17577	0.18933	0.094485	0.080818	0.09522	0.1029	0.10608	0.08693	0.095018	0.066628	0.072935	0.060078	0.0084399	0.051148	0.023804	0.04862	0.054705	0.035454	0.034704	0.020855	0.029861	0.0063255	0.054583	0.063359	0.065232	0.010845
1601.7	0.17177	0.18548	0.22261	0.12104	0.18884	0.17413	0.18073	0.19929	0.17261	0.16093	0.17694	0.18714	0.095285	0.077445	0.095055	0.098895	0.10285	0.086903	0.094791	0.064974	0.070708	0.060132	0.0078761	0.050262	0.024097	0.04865	0.054526	0.034069	0.033953	0.020971	0.030336	0.0044545	0.053482	0.063759	0.065285	0.010188
1602.6	0.1717	0.18838	0.22163	0.11802	0.18803	0.17579	0.18211	0.19888	0.17515	0.16234	0.17908	0.18609	0.096237	0.080795	0.096043	0.094185	0.10244	0.089262	0.096294	0.066367	0.073532	0.061533	0.0093439	0.049906	0.024689	0.049523	0.056143	0.033743	0.034703	0.021975	0.0308	0.0050539	0.054278	0.06464	0.065981	0.0096353
1603.4	0.17479	0.18986	0.22351	0.11842	0.19029	0.17587	0.18542	0.20297	0.17366	0.16091	0.18241	0.18799	0.099685	0.085674	0.1003	0.096365	0.10357	0.089736	0.10106	0.067291	0.074836	0.062651	0.011252	0.052023	0.02627	0.049764	0.057675	0.034756	0.034857	0.022502	0.03192	0.0064871	0.055197	0.064877	0.067344	0.010987
1604.2	0.17505	0.19127	0.22361	0.11742	0.18635	0.17027	0.18367	0.19957	0.16969	0.15867	0.18168	0.18566	0.098609	0.088256	0.10049	0.091368	0.10132	0.084996	0.10037	0.065366	0.073641	0.06127	0.011172	0.051364	0.026432	0.051547	0.058178	0.034818	0.034567	0.021687	0.031832	0.0067023	0.054828	0.064782	0.066506	0.011307
1605.1	0.17549	0.18996	0.22718	0.11885	0.19124	0.17091	0.18575	0.19911	0.17074	0.16078	0.18302	0.18707	0.098734	0.08382	0.099509	0.093093	0.10485	0.083504	0.10044	0.065093	0.072103	0.062033	0.010828	0.05127	0.025885	0.050067	0.058163	0.035757	0.035365	0.021177	0.032109	0.0073709	0.054363	0.065715	0.066026	0.011476
1605.9	0.17422	0.1882	0.22607	0.1212	0.19172	0.16925	0.18429	0.19684	0.17309	0.16065	0.17848	0.19002	0.098771	0.08333	0.098191	0.09695	0.10675	0.084047	0.10049	0.065108	0.071266	0.062619	0.011058	0.052891	0.026304	0.049979	0.059124	0.038276	0.03633	0.021113	0.03251	0.0077108	0.055257	0.065642	0.066108	0.013503
1606.7	0.1769	0.19237	0.23266	0.12275	0.19497	0.17192	0.18435	0.19841	0.17134	0.16256	0.17778	0.19253	0.10147	0.084895	0.10429	0.099249	0.11102	0.085099	0.10272	0.065034	0.070484	0.063339	0.011118	0.054521	0.027083	0.05117	0.060765	0.038844	0.036864	0.022116	0.034123	0.0083875	0.055507	0.066087	0.066313	0.014975
1607.6	0.17752	0.19313	0.23064	0.12245	0.1943	0.17381	0.18384	0.1983	0.17251	0.16283	0.17859	0.19455	0.099354	0.083352	0.10197	0.097525	0.1097	0.085637	0.099153	0.066176	0.069586	0.062788	0.010675	0.053576	0.026704	0.051248	0.059825	0.037599	0.03649	0.022711	0.034008	0.0086518	0.05511	0.064979	0.065615	0.01416
1608.4	0.17755	0.19517	0.23291	0.12424	0.19741	0.17787	0.18624	0.20179	0.17354	0.16435	0.18321	0.1971	0.10103	0.084546	0.10532	0.10191	0.11267	0.090091	0.10062	0.068856	0.069921	0.064521	0.01297	0.054453	0.026507	0.051369	0.060944	0.038749	0.038055	0.023401	0.034597	0.0095252	0.055774	0.066038	0.067425	0.014472
1609.2	0.17505	0.19643	0.23047	0.12322	0.19465	0.17646	0.18388	0.19798	0.16903	0.16244	0.18212	0.1956	0.098498	0.086547	0.1029	0.10047	0.10735	0.089528	0.10109	0.068512	0.069723	0.065471	0.013185	0.054343	0.026375	0.053089	0.060875	0.037893	0.037555	0.024212	0.033932	0.0098457	0.055416	0.065662	0.066585	0.013346
1610.1	0.17682	0.20116	0.23274	0.12482	0.19583	0.18025	0.18579	0.20478	0.17041	0.16449	0.1882	0.19753	0.098586	0.088464	0.1081	0.10232	0.10911	0.090413	0.10174	0.073194	0.073004	0.066139	0.014929	0.054349	0.025429	0.05348	0.061439	0.037248	0.03681	0.025107	0.033403	0.011725	0.055524	0.066291	0.066766	0.01271
1610.9	0.17457	0.19933	0.2319	0.12591	0.19126	0.17803	0.18733	0.20756	0.17126	0.16231	0.19055	0.19713	0.095677	0.087958	0.10575	0.10256	0.10536	0.090273	0.10007	0.073511	0.072378	0.065779	0.01479	0.053936	0.024476	0.05317	0.060732	0.037182	0.035745	0.023853	0.032356	0.011816	0.055008	0.065728	0.067294	0.011865
1611.7	0.17616	0.20252	0.23335	0.12695	0.19243	0.17855	0.18728	0.20924	0.1726	0.16502	0.18774	0.1976	0.098578	0.092973	0.10833	0.10682	0.10623	0.090251	0.10197	0.075106	0.074561	0.066611	0.013952	0.054777	0.025344	0.05454	0.061755	0.037374	0.036158	0.02404	0.032414	0.013205	0.055727	0.067517	0.066931	0.01252
1612.5	0.17913	0.20551	0.23346	0.12755	0.19336	0.17743	0.18648	0.20876	0.17166	0.16472	0.18669	0.19984	0.10046	0.095729	0.10805	0.10886	0.10596	0.086855	0.10104	0.074431	0.074467	0.066174	0.012813	0.054596	0.025956	0.054442	0.061224	0.037801	0.036439	0.023552	0.03233	0.013472	0.055456	0.067349	0.065464	0.012909
1613.4	0.1809	0.20628	0.23199	0.12773	0.19161	0.1794	0.18757	0.21163	0.17617	0.16337	0.18679	0.2026	0.10044	0.097069	0.10829	0.10918	0.10569	0.088511	0.10097	0.075263	0.076307	0.064413	0.013056	0.054731	0.02687	0.053953	0.061246	0.037773	0.036525	0.023533	0.033083	0.013244	0.055765	0.066534	0.065761	0.013786
1614.2	0.18133	0.20518	0.23309	0.1284	0.19146	0.1783	0.18837	0.21118	0.17736	0.16437	0.18446	0.20302	0.1036	0.098447	0.10708	0.11122	0.10438	0.088753	0.10249	0.073157	0.07646	0.064989	0.012692	0.054792	0.028323	0.054502	0.061081	0.038924	0.037553	0.023587	0.034335	0.012617	0.055967	0.067153	0.065638	0.0142
1615	0.1803	0.20732	0.23514	0.12858	0.19702	0.1806	0.18897	0.21268	0.17939	0.16563	0.18258	0.20402	0.10457	0.10051	0.10967	0.11425	0.11076	0.088761	0.10517	0.074859	0.078579	0.065059	0.01313	0.055028	0.028799	0.055289	0.062145	0.039838	0.03976	0.025376	0.035834	0.01297	0.057461	0.067488	0.065723	0.015128
1615.9	0.17939	0.20618	0.23434	0.12935	0.19576	0.18262	0.18994	0.21175	0.18136	0.16452	0.18525	0.20414	0.10627	0.097134	0.10708	0.11243	0.11056	0.090882	0.10407	0.072691	0.077299	0.06424	0.012602	0.053863	0.027678	0.054415	0.061266	0.040264	0.039253	0.025402	0.034832	0.011831	0.057565	0.066922	0.066155	0.014654
1616.7	0.17676	0.20188	0.23261	0.12941	0.19635	0.18189	0.18976	0.21368	0.18163	0.16605	0.18451	0.20144	0.10505	0.091937	0.10718	0.1114	0.11164	0.091588	0.10446	0.072583	0.076914	0.064613	0.012343	0.054069	0.027334	0.053653	0.061533	0.039395	0.038689	0.025443	0.035068	0.01192	0.05748	0.067243	0.067324	0.014191
1617.5	0.17659	0.204	0.23548	0.12962	0.19825	0.18157	0.18942	0.20979	0.18129	0.16892	0.18537	0.20164	0.10358	0.091981	0.10893	0.1136	0.11484	0.092412	0.1047	0.07047	0.075912	0.06512	0.011292	0.05387	0.026606	0.054673	0.062026	0.039752	0.039043	0.025149	0.034485	0.010306	0.057897	0.068314	0.06792	0.014277
1618.4	0.17866	0.20695	0.23657	0.12894	0.19961	0.18157	0.19187	0.20938	0.18247	0.16972	0.18826	0.20074	0.10288	0.096294	0.11055	0.11424	0.11554	0.091901	0.10436	0.070534	0.07592	0.066456	0.011852	0.054249	0.027391	0.054925	0.062753	0.040149	0.039478	0.024871	0.035068	0.011107	0.05799	0.068496	0.069137	0.014029
1619.2	0.18213	0.20277	0.2336	0.12911	0.19601	0.17952	0.19095	0.20748	0.17976	0.16782	0.18726	0.19438	0.10261	0.092828	0.10511	0.11111	0.11004	0.090526	0.10102	0.069636	0.070816	0.06491	0.0098679	0.052255	0.026581	0.05339	0.060217	0.038632	0.037075	0.022702	0.033127	0.010489	0.056085	0.066684	0.067831	0.012111
1620	0.18512	0.20666	0.2351	0.12993	0.19642	0.17722	0.19164	0.20657	0.1808	0.16889	0.18768	0.19388	0.10382	0.095039	0.10858	0.112	0.1099	0.090047	0.10202	0.069374	0.072729	0.065578	0.010383	0.052521	0.028862	0.054493	0.061266	0.039456	0.038346	0.023401	0.034153	0.011098	0.056169	0.066549	0.067463	0.012203
1620.8	0.18573	0.2084	0.23266	0.12752	0.19617	0.17919	0.19138	0.20294	0.17914	0.16985	0.1865	0.1932	0.10418	0.097896	0.10533	0.10993	0.10937	0.091843	0.10185	0.069634	0.073042	0.066052	0.010877	0.052915	0.029999	0.055321	0.059986	0.040148	0.03945	0.024221	0.034701	0.010801	0.05632	0.066478	0.067349	0.012217
1621.7	0.18831	0.20735	0.23631	0.12804	0.19749	0.17956	0.19219	0.20636	0.17953	0.17016	0.1871	0.19379	0.10785	0.09906	0.10937	0.10869	0.10968	0.090384	0.10182	0.071811	0.072681	0.066764	0.011734	0.053449	0.031192	0.054843	0.060629	0.039973	0.040087	0.024016	0.035144	0.012004	0.056547	0.0656	0.067914	0.012628
1622.5	0.18631	0.2058	0.23357	0.12781	0.19601	0.17807	0.18848	0.20483	0.1779	0.16888	0.1846	0.19637	0.10695	0.095789	0.10619	0.10617	0.10861	0.087825	0.10052	0.072068	0.07274	0.063988	0.010804	0.052546	0.02901	0.055427	0.059069	0.038505	0.039458	0.023734	0.033935	0.010674	0.056232	0.065237	0.066619	0.013273
1623.3	0.18672	0.20781	0.23307	0.12585	0.19896	0.17828	0.18859	0.20313	0.17824	0.16765	0.18541	0.20079	0.10797	0.096583	0.10811	0.10463	0.10894	0.08828	0.10027	0.071361	0.075885	0.064518	0.011869	0.053903	0.029896	0.055733	0.059851	0.03893	0.040571	0.023853	0.03458	0.010881	0.05676	0.066539	0.066284	0.014721
1624.1	0.18766	0.20438	0.23253	0.12533	0.19969	0.17981	0.1883	0.20495	0.17652	0.1679	0.18437	0.20019	0.10871	0.095405	0.10869	0.10269	0.10877	0.088776	0.10034	0.072049	0.075212	0.06508	0.013113	0.054369	0.029735	0.054653	0.059558	0.039317	0.04123	0.023755	0.034941	0.011048	0.057092	0.066779	0.066534	0.01449
1625	0.1899	0.20709	0.23716	0.1283	0.20177	0.17893	0.19236	0.20848	0.18079	0.16517	0.18732	0.20382	0.11097	0.096241	0.11001	0.10259	0.10769	0.087232	0.10092	0.071777	0.075691	0.063489	0.012889	0.053731	0.029201	0.055002	0.060174	0.039262	0.040886	0.022645	0.034449	0.011232	0.05742	0.065897	0.066199	0.014795
1625.8	0.18976	0.20851	0.23338	0.12634	0.20094	0.17721	0.19117	0.20717	0.18343	0.16427	0.18743	0.20252	0.11186	0.096713	0.10465	0.1011	0.10526	0.085764	0.099661	0.071561	0.07732	0.062985	0.013255	0.053257	0.029732	0.055108	0.058769	0.039629	0.041024	0.023796	0.034506	0.011483	0.058031	0.066042	0.066283	0.013931
1626.6	0.1883	0.2076	0.2337	0.12678	0.20031	0.17778	0.19087	0.20634	0.18389	0.16401	0.18993	0.198	0.10946	0.097181	0.10451	0.10165	0.10216	0.087664	0.099325	0.071341	0.0751	0.064037	0.014355	0.05317	0.031255	0.054891	0.058953	0.041016	0.041357	0.024459	0.034652	0.013331	0.057984	0.066261	0.066937	0.012616
1627.5	0.18771	0.21188	0.23617	0.12964	0.19956	0.17883	0.19161	0.21017	0.18557	0.16951	0.195	0.20128	0.11255	0.1012	0.10598	0.10721	0.10322	0.088585	0.099615	0.072894	0.076981	0.065692	0.016299	0.054432	0.03274	0.057441	0.060093	0.043365	0.042322	0.026403	0.035651	0.015578	0.059241	0.067345	0.069145	0.012721
1628.3	0.18652	0.21183	0.23657	0.12796	0.19864	0.18098	0.191	0.20925	0.18441	0.17138	0.1956	0.20464	0.11035	0.098442	0.1045	0.10735	0.10099	0.086878	0.097023	0.070784	0.075662	0.065594	0.016403	0.054792	0.032964	0.057816	0.060534	0.043215	0.042285	0.027148	0.035616	0.015589	0.058456	0.067261	0.068832	0.013213
1629.1	0.18563	0.20921	0.2356	0.12541	0.19887	0.18087	0.18829	0.20599	0.18294	0.1718	0.19346	0.20404	0.10713	0.096332	0.10421	0.10778	0.10313	0.084073	0.095564	0.069834	0.073415	0.065179	0.016965	0.056215	0.033007	0.058715	0.061165	0.043245	0.043117	0.027792	0.03607	0.015809	0.058034	0.067948	0.06811	0.01358
1630	0.18622	0.21027	0.23735	0.12696	0.19872	0.18056	0.19129	0.20827	0.17981	0.17313	0.19468	0.20287	0.10693	0.098086	0.10508	0.10583	0.10367	0.082714	0.097152	0.06891	0.070408	0.065452	0.01728	0.056581	0.032987	0.059268	0.062474	0.043618	0.043322	0.027402	0.037558	0.016785	0.057023	0.068221	0.067663	0.014263
1630.8	0.19005	0.21303	0.23878	0.12507	0.2001	0.18105	0.19372	0.21025	0.17703	0.1749	0.1968	0.20557	0.11047	0.099762	0.10433	0.1038	0.1045	0.080848	0.10018	0.068365	0.070661	0.065342	0.017761	0.056898	0.033974	0.059923	0.063473	0.043022	0.044459	0.027707	0.038424	0.015739	0.05711	0.068012	0.067413	0.014834
1631.6	0.19117	0.20986	0.23693	0.12318	0.20114	0.17825	0.19303	0.20597	0.17773	0.17547	0.18948	0.20378	0.10909	0.096078	0.10245	0.099314	0.10525	0.078393	0.10122	0.065405	0.069594	0.066251	0.016006	0.057106	0.0344	0.059594	0.063774	0.042572	0.045667	0.027106	0.03926	0.014819	0.057068	0.067575	0.065916	0.015792
1632.4	0.19135	0.20975	0.24142	0.12433	0.20395	0.17689	0.1951	0.20507	0.17792	0.17377	0.1889	0.20173	0.10685	0.098157	0.10227	0.10024	0.10802	0.080052	0.10363	0.065554	0.068949	0.065111	0.016089	0.057158	0.034871	0.060589	0.063671	0.043661	0.046485	0.027002	0.04032	0.015676	0.057035	0.067237	0.066302	0.016394
1633.3	0.19626	0.21133	0.24267	0.1265	0.20338	0.17715	0.19942	0.20823	0.1777	0.17478	0.18871	0.20407	0.11097	0.099546	0.10544	0.10255	0.10751	0.083629	0.10771	0.065671	0.071139	0.066618	0.018462	0.058096	0.038793	0.061821	0.065069	0.046231	0.048236	0.029616	0.042873	0.018357	0.058532	0.067969	0.068296	0.018102
1634.1	0.19655	0.21075	0.2409	0.1258	0.20471	0.17866	0.19791	0.20566	0.18133	0.17504	0.18764	0.20475	0.11066	0.09691	0.10628	0.1038	0.1089	0.083719	0.10658	0.06451	0.075354	0.067343	0.019263	0.058511	0.040436	0.063122	0.0657	0.047569	0.049984	0.030307	0.042422	0.018803	0.059925	0.068755	0.068161	0.018595
1634.9	0.19312	0.20876	0.24033	0.12622	0.20529	0.17812	0.1969	0.20379	0.18282	0.17318	0.18224	0.20397	0.10492	0.092581	0.10442	0.10309	0.11075	0.081692	0.10394	0.063028	0.074683	0.066782	0.018027	0.059612	0.040569	0.064033	0.065712	0.049215	0.050257	0.030117	0.042486	0.020694	0.060501	0.068187	0.0677	0.019545
1635.7	0.19155	0.20565	0.23979	0.12735	0.20234	0.18024	0.19737	0.20513	0.18081	0.17147	0.18485	0.20174	0.1027	0.091637	0.099364	0.10487	0.10677	0.082173	0.10501	0.064045	0.073395	0.064692	0.018895	0.059289	0.041211	0.063867	0.064832	0.050767	0.049942	0.031697	0.043513	0.021703	0.06002	0.06839	0.06767	0.019583
1636.6	0.19109	0.20597	0.23958	0.1287	0.20267	0.1803	0.19665	0.20506	0.18176	0.17313	0.18653	0.20576	0.10586	0.091415	0.10047	0.1076	0.10832	0.080652	0.10434	0.065959	0.073622	0.067259	0.020806	0.061605	0.04292	0.065677	0.066579	0.053365	0.05207	0.033097	0.045042	0.022615	0.061563	0.070222	0.069012	0.02234
1637.4	0.18367	0.20591	0.23896	0.12857	0.19927	0.1794	0.19355	0.20266	0.1801	0.1716	0.18485	0.20313	0.10015	0.092204	0.097147	0.10442	0.10466	0.07733	0.10114	0.065347	0.071241	0.065977	0.019141	0.061622	0.041211	0.065645	0.066786	0.053155	0.052224	0.032436	0.044753	0.021898	0.061271	0.069958	0.067209	0.022351
1638.2	0.18292	0.20369	0.23958	0.13049	0.19742	0.17737	0.19349	0.20267	0.17467	0.1694	0.18374	0.20165	0.094748	0.089729	0.093315	0.1062	0.1037	0.077262	0.10061	0.064646	0.066952	0.064414	0.019741	0.061779	0.041256	0.065383	0.067023	0.054611	0.053	0.032822	0.045947	0.022661	0.06053	0.069687	0.067053	0.02261
1639.1	0.18607	0.20483	0.23962	0.13292	0.19853	0.18002	0.19418	0.20264	0.17746	0.16842	0.18499	0.20114	0.099474	0.092091	0.093791	0.10889	0.10503	0.084092	0.10124	0.063944	0.069656	0.065413	0.023056	0.063332	0.042915	0.067214	0.068842	0.056951	0.055421	0.03533	0.048103	0.023232	0.062215	0.071315	0.068413	0.02422
1639.9	0.18815	0.21057	0.24371	0.13346	0.20333	0.1809	0.19384	0.20265	0.17802	0.17115	0.1872	0.20428	0.1002	0.094332	0.099818	0.10813	0.10905	0.088139	0.098597	0.06298	0.06975	0.06738	0.025955	0.065429	0.044644	0.069877	0.071249	0.058923	0.059075	0.036256	0.048865	0.024395	0.063542	0.072354	0.070652	0.025963
1640.7	0.18874	0.21078	0.24271	0.13363	0.20329	0.18302	0.19441	0.20337	0.17765	0.17195	0.18655	0.20144	0.097841	0.095768	0.09825	0.10618	0.10592	0.09054	0.097777	0.063643	0.070857	0.067593	0.026035	0.06525	0.045721	0.070538	0.072423	0.059192	0.060071	0.038195	0.049441	0.025662	0.064202	0.072109	0.070581	0.025505
1641.5	0.19219	0.20934	0.23989	0.13357	0.20509	0.18447	0.19272	0.20324	0.17751	0.1738	0.18917	0.2048	0.097982	0.093579	0.094977	0.10518	0.10631	0.093097	0.096741	0.065439	0.072387	0.070542	0.028565	0.06623	0.047047	0.070787	0.07194	0.060439	0.060791	0.040199	0.050207	0.027485	0.065123	0.073065	0.073137	0.026608
1642.4	0.19199	0.20913	0.24029	0.1333	0.20574	0.18802	0.19514	0.2077	0.18103	0.17877	0.19153	0.20508	0.10344	0.095138	0.098125	0.10762	0.10641	0.097341	0.097378	0.069473	0.074733	0.074857	0.030932	0.069507	0.05007	0.073276	0.073802	0.062237	0.062908	0.043217	0.053134	0.030766	0.067543	0.075733	0.075226	0.029363
1643.2	0.19153	0.21128	0.2423	0.13337	0.20938	0.19084	0.19592	0.21197	0.17817	0.18322	0.19544	0.20977	0.10264	0.098269	0.10065	0.10917	0.10792	0.09594	0.0966	0.072692	0.072981	0.076811	0.032406	0.070863	0.05206	0.073785	0.075068	0.063897	0.064962	0.044875	0.053578	0.03255	0.067324	0.076512	0.076069	0.03065
1644	0.18869	0.20537	0.23612	0.13163	0.20686	0.18919	0.19437	0.21179	0.17719	0.17846	0.19263	0.20829	0.1003	0.093504	0.09495	0.10673	0.10494	0.091796	0.095727	0.073034	0.072101	0.076111	0.032335	0.071342	0.052651	0.072487	0.074644	0.063441	0.064432	0.046132	0.054127	0.03343	0.067401	0.07704	0.075287	0.030944
1644.8	0.18875	0.2061	0.23552	0.13365	0.20476	0.18822	0.19606	0.21351	0.17725	0.17729	0.19415	0.20646	0.10178	0.092165	0.096257	0.10798	0.10469	0.090592	0.097755	0.072126	0.072011	0.076586	0.0338	0.071854	0.054133	0.073029	0.074798	0.064849	0.065362	0.045877	0.055023	0.03558	0.068118	0.077933	0.076317	0.031104
1645.6	0.18989	0.20791	0.24096	0.13563	0.20766	0.19041	0.19825	0.21443	0.17989	0.17937	0.19409	0.2023	0.10443	0.094212	0.10166	0.11203	0.10702	0.091153	0.099447	0.071479	0.072736	0.076694	0.033708	0.071548	0.056281	0.074371	0.076374	0.066419	0.067577	0.046847	0.056413	0.036292	0.068958	0.077773	0.075734	0.031304
1646.5	0.19196	0.20813	0.24156	0.13649	0.21134	0.19106	0.19728	0.21253	0.18009	0.17827	0.19288	0.205	0.10662	0.094045	0.10433	0.10881	0.11072	0.087128	0.1002	0.069204	0.07442	0.076626	0.034489	0.071679	0.057801	0.074774	0.076727	0.067575	0.06933	0.048222	0.056626	0.036802	0.069497	0.077188	0.075865	0.031974
1647.3	0.19503	0.20884	0.24009	0.13794	0.20672	0.18688	0.19647	0.20961	0.18124	0.18002	0.19233	0.20362	0.10926	0.092227	0.10263	0.10773	0.10838	0.084398	0.10012	0.068847	0.075179	0.075931	0.034456	0.071608	0.058978	0.075611	0.075732	0.068124	0.068801	0.047865	0.057744	0.037999	0.070402	0.077351	0.075423	0.032488
1648.1	0.20075	0.21544	0.24512	0.1415	0.20768	0.19057	0.19921	0.21149	0.18308	0.18575	0.19444	0.20474	0.11616	0.10032	0.10856	0.11289	0.11178	0.087783	0.10428	0.070206	0.07771	0.078492	0.035203	0.072673	0.061593	0.078552	0.077595	0.07072	0.07043	0.049691	0.059536	0.040442	0.071865	0.078193	0.07593	0.033727
1649	0.19857	0.2154	0.24463	0.13881	0.20729	0.18829	0.19812	0.20958	0.18353	0.18495	0.1935	0.20732	0.11389	0.10218	0.10702	0.11213	0.11064	0.084663	0.1019	0.069675	0.077407	0.078156	0.035536	0.074009	0.061801	0.078954	0.07746	0.070259	0.069465	0.049784	0.060262	0.040037	0.071723	0.07754	0.075391	0.035517
1649.8	0.19912	0.21551	0.24282	0.13868	0.20772	0.18702	0.19975	0.2097	0.18005	0.18316	0.19478	0.211	0.11517	0.1031	0.10605	0.11171	0.11186	0.086247	0.10273	0.070598	0.075844	0.07832	0.037724	0.075795	0.063839	0.080144	0.078576	0.071318	0.070286	0.050763	0.06182	0.041377	0.072174	0.078274	0.076086	0.03707
1650.6	0.19951	0.21928	0.24416	0.13874	0.20847	0.18926	0.20156	0.21087	0.18124	0.18565	0.19765	0.21225	0.11268	0.10609	0.10417	0.11166	0.11055	0.092733	0.10388	0.072219	0.075604	0.077875	0.038529	0.076004	0.062972	0.080064	0.078208	0.070205	0.069897	0.050641	0.062421	0.042004	0.072279	0.07878	0.076691	0.0369
1651.4	0.19714	0.21528	0.24698	0.13726	0.20992	0.1913	0.20134	0.21146	0.18046	0.18251	0.19911	0.21122	0.11168	0.10593	0.10759	0.11227	0.1106	0.095339	0.10487	0.071835	0.074273	0.078727	0.039995	0.075371	0.06397	0.079412	0.079478	0.070693	0.071181	0.052902	0.063177	0.042039	0.072084	0.078663	0.07775	0.036922
1652.3	0.19642	0.21156	0.24748	0.13735	0.20994	0.19218	0.20344	0.21131	0.18347	0.18658	0.20297	0.21416	0.10946	0.10139	0.10798	0.11361	0.10998	0.098104	0.10421	0.073021	0.075331	0.079941	0.042414	0.075532	0.064699	0.078931	0.078944	0.070758	0.07107	0.053173	0.06387	0.042501	0.072472	0.078934	0.078401	0.037553
1653.1	0.19584	0.2107	0.24451	0.1375	0.2097	0.19112	0.20332	0.21164	0.18029	0.18795	0.20081	0.21225	0.10744	0.1016	0.105	0.11139	0.10816	0.099655	0.10435	0.073743	0.074372	0.079211	0.042456	0.07427	0.06422	0.078542	0.077142	0.070515	0.071684	0.052906	0.064163	0.043438	0.071219	0.078559	0.077167	0.036788
1653.9	0.19318	0.20884	0.24322	0.13862	0.20741	0.19055	0.20333	0.21346	0.18265	0.19003	0.20113	0.21043	0.10525	0.10008	0.10488	0.11261	0.10454	0.097797	0.10368	0.073709	0.074399	0.078964	0.042217	0.073469	0.062665	0.077249	0.075589	0.071057	0.070404	0.052064	0.06362	0.043653	0.070572	0.078259	0.076825	0.03611
1654.7	0.19368	0.2064	0.24397	0.14054	0.2031	0.18958	0.20387	0.21545	0.18182	0.19198	0.20202	0.21174	0.10664	0.10123	0.1074	0.11724	0.10104	0.096843	0.10327	0.073851	0.074093	0.079044	0.04313	0.074149	0.06446	0.076573	0.07597	0.072557	0.069152	0.052647	0.063935	0.044	0.069889	0.078113	0.07631	0.037261
1655.6	0.19325	0.20693	0.24049	0.14174	0.2013	0.18975	0.20521	0.21436	0.18055	0.19382	0.19921	0.21151	0.106	0.10072	0.10404	0.11847	0.097324	0.096556	0.10199	0.073615	0.074408	0.077319	0.041706	0.073336	0.062901	0.075486	0.073317	0.071714	0.067115	0.051416	0.063959	0.043778	0.06964	0.077333	0.074903	0.037073
1656.4	0.19289	0.20622	0.23982	0.14179	0.20102	0.19016	0.20128	0.21446	0.17421	0.18869	0.19503	0.20868	0.1052	0.1028	0.10332	0.12105	0.095939	0.096586	0.099773	0.073613	0.073015	0.074587	0.04048	0.07225	0.062746	0.074776	0.072497	0.071991	0.067377	0.051798	0.063171	0.044471	0.068679	0.076174	0.07395	0.037183
1657.2	0.19735	0.20691	0.24289	0.14347	0.20234	0.19545	0.202	0.21535	0.17735	0.19302	0.19846	0.21431	0.11073	0.10263	0.10588	0.12367	0.097964	0.10121	0.10025	0.074341	0.074633	0.075963	0.040261	0.072373	0.063947	0.073828	0.073294	0.07197	0.067703	0.053406	0.06364	0.044524	0.069173	0.076138	0.07428	0.038541
1658	0.19997	0.20797	0.24504	0.14298	0.20468	0.19659	0.20368	0.21809	0.17896	0.19439	0.20008	0.21408	0.11435	0.10354	0.10647	0.12351	0.10165	0.10367	0.10033	0.075969	0.076367	0.075186	0.039948	0.071891	0.064691	0.072832	0.073085	0.070587	0.069044	0.054067	0.063783	0.045709	0.068484	0.075569	0.073821	0.039014
[truncated: 19 more rows]
