# Supplementary material for: All-flexible chronoepifluidic nanoplasmonic patch for label-free metabolite profiling in sweat
Source: Nat Commun. 2025 Aug 27;16:8017. doi: 10.1038/s41467-025-63510-2 (PMC12391418; doi:10.1038/s41467-025-63510-2)
Supplement: Supplementary file 4 — Supplementary Data 1 [file 41467_2025_63510_MOESM4_ESM.zip › ML_SERS data_Base solution_UA_10uM_Lac_10mM_Try_100uM_Glu_250uM.csv]

	Measurement number
Wavenumber (cm-1)	1	2	3	4	5	6	7	8	9	10	11	12	13	14	15	16	17	18	19	20	21	22	23	24	25	26	27	28	29	30	31	32	33	34	35	36
457.71	0.32157	0.3886	0.32684	0.37191	0.31935	0.38147	0.30368	0.2267	0.32672	0.33065	0.25378	0.43658	0.51072	0.48838	0.42763	0.29446	0.31963	0.49827	0.29847	0.34376	0.2565	0.42938	0.40545	0.26962	0.36248	0.49749	0.39641	0.41316	0.33326	0.44885	0.4912	0.41586	0.4285	0.37572	0.35726	0.44294
458.74	0.28381	0.41746	0.3944	0.43936	0.31864	0.3297	0.2386	0.25767	0.34822	0.35406	0.35194	0.43648	0.4234	0.50182	0.46534	0.35204	0.32118	0.39411	0.31655	0.38299	0.29512	0.35717	0.50218	0.28335	0.37171	0.51705	0.47442	0.40779	0.388	0.43554	0.47594	0.45197	0.50899	0.33782	0.41487	0.42112
459.78	0.27511	0.39847	0.3763	0.44228	0.30749	0.31641	0.28007	0.27149	0.33413	0.361	0.36944	0.42644	0.37749	0.47838	0.47625	0.35473	0.32118	0.37456	0.30079	0.37309	0.31437	0.33927	0.48273	0.29116	0.37963	0.50948	0.45746	0.39968	0.38585	0.4329	0.51006	0.45766	0.55174	0.3063	0.42121	0.42329
460.81	0.25319	0.39824	0.35991	0.45358	0.30669	0.29195	0.28283	0.28047	0.31848	0.36659	0.38218	0.44359	0.32411	0.47635	0.48272	0.37283	0.30831	0.35265	0.28398	0.39546	0.29774	0.31825	0.48079	0.29304	0.38715	0.51712	0.43786	0.38518	0.3775	0.42393	0.49973	0.48596	0.57615	0.28165	0.43629	0.42602
461.85	0.24893	0.37578	0.34702	0.44731	0.28446	0.3125	0.32057	0.29868	0.33587	0.38069	0.39782	0.44907	0.31486	0.43043	0.48803	0.37481	0.34728	0.3938	0.27561	0.39115	0.30593	0.32431	0.46031	0.28454	0.39874	0.4791	0.4056	0.39469	0.38435	0.42592	0.5245	0.50924	0.59078	0.26611	0.45731	0.41704
462.88	0.24123	0.35402	0.35094	0.45151	0.27113	0.30569	0.36515	0.29065	0.33013	0.36909	0.3687	0.47815	0.30839	0.43626	0.48694	0.37148	0.32767	0.40809	0.27209	0.37224	0.26926	0.31093	0.43311	0.30028	0.42378	0.48855	0.38931	0.37975	0.37957	0.44853	0.54696	0.51959	0.58312	0.2575	0.44198	0.43298
463.92	0.24171	0.36301	0.36799	0.46243	0.28292	0.3502	0.38628	0.3076	0.34323	0.37183	0.38775	0.47511	0.30569	0.45542	0.48364	0.35902	0.34182	0.43475	0.26109	0.40658	0.24136	0.31334	0.41878	0.27668	0.41778	0.47217	0.38318	0.40341	0.35947	0.47273	0.55498	0.55556	0.59364	0.28884	0.44288	0.40873
464.93	0.21349	0.35209	0.3973	0.48838	0.31798	0.36816	0.39515	0.30404	0.3452	0.40135	0.37184	0.50988	0.31573	0.44063	0.47405	0.36244	0.35831	0.43542	0.27061	0.40971	0.24475	0.30944	0.38942	0.27763	0.42099	0.45725	0.38721	0.38932	0.38804	0.4728	0.58722	0.55593	0.59532	0.29929	0.42905	0.40818
465.96	0.21206	0.35101	0.42727	0.50577	0.32651	0.3876	0.40848	0.3131	0.37044	0.42569	0.38641	0.51857	0.32695	0.43189	0.45543	0.37565	0.37363	0.441	0.27404	0.41169	0.27532	0.31719	0.40363	0.29093	0.42813	0.43523	0.40569	0.4159	0.408	0.48947	0.61121	0.54677	0.59762	0.32829	0.44363	0.40629
467	0.20713	0.39551	0.46123	0.5343	0.3471	0.39534	0.42603	0.33251	0.35021	0.45507	0.3867	0.54146	0.33081	0.471	0.44701	0.36065	0.37142	0.44419	0.29302	0.44498	0.28615	0.32422	0.40246	0.28861	0.42299	0.4851	0.43579	0.42752	0.43432	0.50145	0.64456	0.54906	0.60425	0.36196	0.43649	0.42355
468.03	0.19299	0.41142	0.47177	0.56323	0.39162	0.4531	0.45231	0.3569	0.32726	0.4705	0.40624	0.56801	0.31949	0.48529	0.45167	0.3905	0.40614	0.45764	0.31316	0.45526	0.32223	0.33117	0.37128	0.29303	0.41077	0.48308	0.45918	0.45898	0.47558	0.51852	0.68036	0.54099	0.60476	0.3589	0.45601	0.44321
469.06	0.17941	0.46151	0.48867	0.57995	0.40877	0.45719	0.49429	0.37774	0.35093	0.51191	0.43864	0.60533	0.32945	0.47388	0.48598	0.4333	0.4404	0.45358	0.36502	0.45638	0.39825	0.35527	0.36406	0.31928	0.42874	0.50486	0.49103	0.49867	0.53477	0.53447	0.71599	0.53743	0.63067	0.37627	0.4568	0.49188
470.1	0.17378	0.47078	0.50079	0.59117	0.43991	0.48195	0.49542	0.39204	0.37383	0.48884	0.4636	0.63701	0.33818	0.49654	0.47966	0.45094	0.47185	0.49248	0.38616	0.47413	0.42856	0.37502	0.37824	0.34316	0.43168	0.51956	0.51197	0.52417	0.56558	0.55248	0.71837	0.54346	0.63606	0.35486	0.47372	0.5236
471.13	0.1804	0.48095	0.50709	0.6121	0.49312	0.53562	0.51231	0.4259	0.39632	0.49747	0.49677	0.63721	0.36968	0.51091	0.49449	0.4508	0.51705	0.54543	0.40878	0.50137	0.46959	0.3912	0.36267	0.33585	0.42114	0.5507	0.52047	0.52389	0.61209	0.58539	0.75602	0.56901	0.64822	0.35799	0.49918	0.56502
472.16	0.17841	0.44304	0.49673	0.60864	0.52011	0.59935	0.50405	0.40774	0.40966	0.50068	0.50642	0.61774	0.37856	0.49918	0.47116	0.51241	0.50687	0.58382	0.40227	0.50196	0.49107	0.40969	0.36201	0.34512	0.40388	0.51582	0.50815	0.53457	0.60649	0.60786	0.74766	0.56055	0.64422	0.37727	0.50059	0.57363
473.17	0.20475	0.47454	0.52948	0.64795	0.58006	0.62521	0.52072	0.45305	0.47313	0.52899	0.56121	0.63531	0.40887	0.51866	0.50036	0.55826	0.55276	0.62903	0.41563	0.54563	0.53867	0.43825	0.41	0.36174	0.41999	0.54472	0.52621	0.57026	0.61079	0.62052	0.77016	0.61119	0.6925	0.4117	0.52222	0.60978
474.21	0.22619	0.48744	0.5329	0.68092	0.60659	0.66274	0.54417	0.47787	0.50644	0.54243	0.60174	0.64337	0.42945	0.57137	0.49583	0.60165	0.5835	0.67987	0.43221	0.59577	0.53918	0.45033	0.46587	0.36396	0.43437	0.60872	0.52754	0.57738	0.62969	0.61721	0.78576	0.62398	0.69065	0.42118	0.58176	0.62959
475.24	0.25984	0.55608	0.57548	0.69142	0.66854	0.70372	0.61841	0.52599	0.53118	0.60459	0.65412	0.67047	0.46643	0.60808	0.53111	0.64581	0.65071	0.7172	0.46865	0.63275	0.58545	0.48606	0.50507	0.36408	0.47295	0.66602	0.56336	0.59465	0.67638	0.63489	0.83331	0.63609	0.72011	0.47688	0.62247	0.64068
476.27	0.27377	0.62476	0.63488	0.7298	0.69777	0.75604	0.67197	0.53537	0.55035	0.64625	0.71345	0.71795	0.48766	0.63526	0.57043	0.70009	0.70919	0.74594	0.51958	0.66505	0.60622	0.52517	0.56958	0.38516	0.4925	0.69814	0.61411	0.61666	0.71126	0.65993	0.84026	0.64417	0.74279	0.48369	0.63684	0.65291
477.31	0.2888	0.74582	0.71057	0.77334	0.7895	0.77693	0.70614	0.60315	0.58183	0.6951	0.78255	0.7804	0.5401	0.69213	0.63565	0.72113	0.76952	0.74537	0.55397	0.73572	0.65497	0.57282	0.61659	0.40039	0.54406	0.7545	0.6544	0.65691	0.76038	0.67634	0.86552	0.6786	0.79596	0.50813	0.69629	0.70591
478.34	0.2974	0.81203	0.75232	0.78131	0.80507	0.82524	0.7794	0.64181	0.59911	0.74244	0.81355	0.79679	0.58632	0.74661	0.65761	0.76821	0.8086	0.7884	0.59703	0.7914	0.67987	0.6225	0.65801	0.40092	0.56368	0.7849	0.69513	0.7041	0.79674	0.7061	0.87371	0.66803	0.79841	0.53828	0.72504	0.71542
479.37	0.31481	0.87558	0.8136	0.80901	0.83281	0.88113	0.8214	0.67882	0.62948	0.78069	0.82507	0.84752	0.64592	0.7628	0.71209	0.76762	0.83438	0.85221	0.61658	0.82273	0.72188	0.66668	0.69057	0.44252	0.5937	0.79251	0.75329	0.75761	0.8228	0.75584	0.87932	0.70812	0.83397	0.55869	0.73799	0.76503
480.38	0.33008	0.9081	0.84475	0.85068	0.83843	0.92842	0.84372	0.69927	0.66045	0.81318	0.86778	0.88901	0.6902	0.79512	0.72635	0.78419	0.83448	0.87483	0.63039	0.87061	0.74363	0.69043	0.70838	0.47928	0.60592	0.7894	0.74927	0.7936	0.8445	0.78113	0.86914	0.73718	0.85085	0.58535	0.76203	0.79786
481.41	0.33741	0.91623	0.88412	0.88097	0.87882	0.9172	0.87381	0.71723	0.69384	0.82278	0.86882	0.91512	0.73726	0.80864	0.7674	0.80502	0.85294	0.89263	0.65564	0.88141	0.79643	0.68315	0.67837	0.48874	0.62552	0.79098	0.74637	0.84986	0.86612	0.77911	0.8964	0.74971	0.8732	0.60513	0.77554	0.80246
482.45	0.36732	0.88736	0.89973	0.91118	0.86948	0.93525	0.94462	0.69739	0.74318	0.84551	0.89149	0.9247	0.77692	0.81172	0.78843	0.81523	0.90612	0.91162	0.70755	0.91364	0.82702	0.67907	0.71752	0.51682	0.62824	0.79847	0.76882	0.90188	0.87837	0.78062	0.92225	0.7528	0.8637	0.6105	0.7926	0.79551
483.48	0.37192	0.89101	0.92231	0.93578	0.90217	0.93694	0.94642	0.69387	0.78987	0.86776	0.91398	0.94387	0.82183	0.81834	0.80806	0.81418	0.92381	0.89402	0.73071	0.92071	0.8623	0.67912	0.7178	0.52287	0.64496	0.7885	0.77116	0.87795	0.89521	0.77928	0.93785	0.75929	0.89161	0.62854	0.79615	0.79244
484.51	0.37724	0.88201	0.91227	0.9402	0.92634	0.87601	0.94923	0.67037	0.78307	0.85625	0.9256	0.94847	0.81276	0.83772	0.80097	0.80887	0.93665	0.83289	0.74424	0.91714	0.89852	0.67279	0.70692	0.50731	0.64153	0.76027	0.73982	0.8658	0.91922	0.76289	0.94218	0.72723	0.85695	0.64209	0.80384	0.75869
485.54	0.36821	0.81401	0.90494	0.95082	0.90254	0.84068	0.93521	0.64112	0.73893	0.82861	0.88627	0.89859	0.80469	0.78429	0.80099	0.80627	0.93822	0.80393	0.74561	0.88116	0.87773	0.66942	0.69577	0.46737	0.60257	0.72612	0.73929	0.86019	0.85926	0.7399	0.92574	0.69331	0.81527	0.61005	0.78402	0.72473
486.57	0.3592	0.76784	0.88156	0.90237	0.90096	0.86877	0.90523	0.62568	0.70633	0.85366	0.88535	0.88357	0.81369	0.7859	0.77791	0.77556	0.9416	0.79639	0.71829	0.89533	0.87126	0.69739	0.71118	0.45221	0.60336	0.70309	0.71209	0.78104	0.83782	0.7278	0.91189	0.68425	0.79971	0.63246	0.76005	0.71704
487.58	0.33194	0.70689	0.87274	0.86909	0.89588	0.82274	0.83016	0.62495	0.68162	0.84733	0.85254	0.88965	0.80071	0.73211	0.77065	0.75796	0.91248	0.78662	0.67019	0.86679	0.85515	0.68922	0.67013	0.4304	0.57519	0.63925	0.65358	0.70175	0.84323	0.69775	0.88366	0.66741	0.78875	0.61055	0.71263	0.70726
488.61	0.32138	0.63792	0.82295	0.85836	0.81298	0.80148	0.76946	0.59099	0.6375	0.81946	0.86015	0.87946	0.78212	0.69591	0.73564	0.72056	0.88694	0.76292	0.62729	0.85309	0.84222	0.64718	0.65642	0.44936	0.52979	0.60729	0.58554	0.69201	0.80275	0.67645	0.85022	0.65843	0.74881	0.55054	0.70693	0.69594
489.64	0.31333	0.57193	0.82829	0.82398	0.74764	0.82225	0.7292	0.58157	0.59613	0.82879	0.86544	0.85458	0.80284	0.64452	0.70745	0.72466	0.85606	0.80357	0.61577	0.84697	0.79655	0.61988	0.65897	0.4329	0.47747	0.58361	0.53169	0.62902	0.74361	0.66558	0.8157	0.66697	0.74756	0.51741	0.69196	0.69789
490.67	0.30857	0.56081	0.81256	0.73742	0.70927	0.77603	0.6797	0.57351	0.62718	0.8574	0.82751	0.8394	0.80774	0.66992	0.73471	0.69189	0.82725	0.79405	0.57019	0.84734	0.84107	0.56812	0.62529	0.43859	0.44707	0.57034	0.50062	0.58262	0.73973	0.67524	0.81181	0.66035	0.76037	0.52685	0.67388	0.69247
491.7	0.30025	0.54362	0.82917	0.71816	0.62456	0.73382	0.66359	0.51582	0.62819	0.87005	0.77976	0.81901	0.79819	0.66147	0.73065	0.68874	0.76417	0.76964	0.54587	0.77928	0.82553	0.54277	0.58056	0.43793	0.41288	0.57541	0.50445	0.59348	0.71308	0.65753	0.79677	0.62058	0.74907	0.50257	0.66427	0.68232
492.74	0.29235	0.54107	0.79868	0.68222	0.5863	0.72688	0.64531	0.49487	0.58795	0.88953	0.74244	0.79425	0.78343	0.67859	0.69444	0.67858	0.69917	0.75956	0.53605	0.75895	0.80843	0.53224	0.5279	0.42813	0.38606	0.58935	0.50995	0.58026	0.67908	0.66543	0.79329	0.61643	0.7312	0.50374	0.6615	0.66138
493.74	0.27804	0.55652	0.81051	0.63265	0.62473	0.6624	0.65061	0.47202	0.57225	0.92943	0.6872	0.75992	0.78184	0.67689	0.68875	0.69037	0.66981	0.73835	0.56655	0.71266	0.79452	0.5286	0.50545	0.40668	0.38977	0.60902	0.51487	0.56715	0.69135	0.6598	0.77978	0.61339	0.7287	0.51105	0.65935	0.6479
494.77	0.27649	0.55561	0.80305	0.62327	0.63649	0.62412	0.62419	0.48225	0.57008	0.95964	0.65515	0.7465	0.77604	0.7191	0.66429	0.69544	0.64702	0.70431	0.54466	0.70728	0.80377	0.50919	0.5057	0.41251	0.40342	0.60724	0.53539	0.59251	0.71973	0.65545	0.77533	0.62468	0.727	0.51293	0.63492	0.63694
495.8	0.26471	0.54724	0.81475	0.62528	0.62371	0.62809	0.58144	0.47027	0.54548	0.975	0.65373	0.74012	0.75863	0.69537	0.64006	0.71267	0.61725	0.68804	0.54153	0.66658	0.78536	0.50912	0.51656	0.41276	0.4148	0.58355	0.5176	0.56983	0.71537	0.63739	0.73239	0.62688	0.71245	0.4899	0.62259	0.6296
496.83	0.27	0.52106	0.82031	0.61985	0.60979	0.54715	0.54401	0.48923	0.5032	0.97006	0.62226	0.69674	0.75919	0.69869	0.6463	0.71493	0.60283	0.63473	0.55044	0.69122	0.78092	0.48361	0.52998	0.40827	0.40271	0.57729	0.51096	0.56091	0.7	0.6283	0.71046	0.63089	0.69806	0.4912	0.62759	0.59539
497.86	0.25446	0.51905	0.83089	0.57898	0.56634	0.51397	0.52806	0.44811	0.50035	0.93289	0.60301	0.6503	0.74812	0.74535	0.65693	0.66938	0.60685	0.58778	0.55382	0.65069	0.78028	0.45025	0.52708	0.40143	0.40343	0.61012	0.50943	0.5166	0.67869	0.61976	0.67447	0.61504	0.6912	0.46066	0.60037	0.56771
498.87	0.24482	0.46675	0.82711	0.51796	0.50081	0.47259	0.47804	0.41977	0.4394	0.88116	0.5567	0.62352	0.74505	0.722	0.66134	0.63707	0.57288	0.54831	0.48598	0.66283	0.7656	0.42121	0.48616	0.37713	0.3919	0.57217	0.49112	0.45547	0.6266	0.60815	0.6492	0.6095	0.65871	0.45771	0.5457	0.54687
499.9	0.21924	0.44502	0.82133	0.51169	0.50901	0.46625	0.44222	0.39439	0.43354	0.81368	0.51164	0.54496	0.73121	0.72007	0.68701	0.65526	0.55457	0.50301	0.44066	0.62264	0.74754	0.42114	0.43725	0.33357	0.3863	0.5754	0.47973	0.41766	0.58836	0.59315	0.62207	0.58648	0.63886	0.43773	0.52764	0.50035
500.93	0.21386	0.42117	0.81511	0.49921	0.48721	0.4313	0.45534	0.37115	0.39392	0.75012	0.46826	0.50875	0.74154	0.75085	0.69529	0.64904	0.5539	0.47423	0.40727	0.64255	0.67546	0.3962	0.40254	0.34253	0.38374	0.59697	0.48102	0.43462	0.61429	0.586	0.60045	0.5958	0.6124	0.41835	0.51176	0.47096
501.96	0.19797	0.43603	0.79339	0.48855	0.49644	0.47755	0.45235	0.37264	0.40103	0.67698	0.47278	0.50192	0.73399	0.74457	0.70475	0.6758	0.55933	0.48331	0.37458	0.63066	0.64428	0.36912	0.38966	0.32633	0.39333	0.58752	0.47757	0.44742	0.61486	0.58581	0.58329	0.62054	0.61061	0.37767	0.50142	0.48082
502.99	0.19041	0.41189	0.75025	0.53826	0.51963	0.4747	0.43706	0.39264	0.38193	0.62408	0.41946	0.48514	0.74064	0.72085	0.6844	0.73684	0.55587	0.4882	0.32103	0.62643	0.60676	0.34149	0.37451	0.34049	0.42751	0.5558	0.45563	0.48631	0.61161	0.57714	0.55538	0.60708	0.59739	0.36544	0.50936	0.49916
504.02	0.19291	0.39886	0.69275	0.54275	0.53334	0.48408	0.41325	0.3232	0.42718	0.57988	0.37641	0.44007	0.73514	0.72838	0.67452	0.73115	0.53733	0.47997	0.29944	0.56533	0.54763	0.32832	0.37452	0.34136	0.39793	0.53596	0.46055	0.51135	0.64276	0.57176	0.51603	0.55997	0.59013	0.33438	0.50065	0.48102
505.02	0.19379	0.37962	0.65053	0.53175	0.51425	0.47953	0.40001	0.2846	0.40862	0.57138	0.35743	0.47255	0.75201	0.74263	0.68032	0.69778	0.51981	0.47939	0.28127	0.54185	0.50737	0.32719	0.35815	0.39647	0.4047	0.5388	0.45811	0.50697	0.67772	0.58069	0.49431	0.52442	0.58712	0.3225	0.48899	0.50431
506.05	0.17964	0.36473	0.64596	0.51811	0.51742	0.48211	0.36734	0.24594	0.40457	0.53128	0.35068	0.4333	0.75725	0.75506	0.66776	0.67629	0.47718	0.47425	0.29014	0.47444	0.49024	0.33617	0.35437	0.37166	0.4001	0.53906	0.47113	0.47642	0.63856	0.57024	0.4811	0.48763	0.58468	0.33449	0.49631	0.51298
507.08	0.15969	0.35315	0.60119	0.48072	0.498	0.43157	0.345	0.2267	0.40325	0.50313	0.33092	0.40042	0.73275	0.76081	0.66179	0.60821	0.44484	0.46068	0.27271	0.41557	0.4473	0.33831	0.31645	0.37739	0.40706	0.52561	0.45287	0.43946	0.6384	0.55313	0.45927	0.43649	0.56098	0.34701	0.43843	0.51329
508.11	0.1501	0.34158	0.60584	0.4331	0.4551	0.41271	0.35175	0.19078	0.39912	0.49933	0.33926	0.37551	0.74054	0.752	0.66299	0.56124	0.386	0.44126	0.29336	0.39209	0.40139	0.3552	0.32123	0.35987	0.37061	0.50743	0.44916	0.40767	0.62699	0.55615	0.46465	0.42064	0.54057	0.36023	0.44349	0.49444
509.14	0.13451	0.33949	0.61724	0.44367	0.45559	0.40498	0.34546	0.26007	0.38008	0.46075	0.36033	0.38863	0.7195	0.75056	0.64022	0.54879	0.38476	0.46486	0.31024	0.39253	0.3989	0.35541	0.351	0.35508	0.4174	0.53303	0.44924	0.39486	0.62869	0.56294	0.46832	0.41896	0.53431	0.36696	0.46794	0.49881
510.14	0.11341	0.32777	0.59129	0.41963	0.48157	0.38001	0.32408	0.26642	0.37578	0.40219	0.32864	0.34834	0.69053	0.68395	0.59695	0.53	0.39199	0.45879	0.33071	0.36753	0.37681	0.33009	0.32715	0.30616	0.41098	0.5165	0.4445	0.39523	0.61595	0.55117	0.47804	0.42044	0.52396	0.35118	0.46609	0.48716
511.17	0.10658	0.32883	0.54011	0.43892	0.48247	0.40476	0.3087	0.29755	0.39371	0.3939	0.33303	0.3841	0.67453	0.62308	0.56971	0.51804	0.39669	0.45356	0.31395	0.39154	0.3504	0.32021	0.34754	0.3115	0.42806	0.50542	0.44158	0.41353	0.59509	0.57155	0.48836	0.42504	0.52486	0.32311	0.46662	0.49878
512.2	0.11389	0.29597	0.50275	0.4679	0.47842	0.3984	0.30683	0.31254	0.37331	0.36663	0.32284	0.38314	0.65297	0.59039	0.52324	0.52468	0.3683	0.45444	0.30528	0.40626	0.3097	0.2969	0.35431	0.31231	0.42268	0.49846	0.46905	0.45061	0.59113	0.59471	0.48008	0.44208	0.52651	0.30891	0.53434	0.50356
513.23	0.10476	0.25625	0.4495	0.42989	0.47538	0.35818	0.27131	0.29459	0.37686	0.32616	0.33343	0.37227	0.62492	0.55199	0.50433	0.52068	0.38542	0.41985	0.28064	0.39326	0.29608	0.28974	0.34716	0.28985	0.42776	0.48479	0.46895	0.46787	0.60052	0.58441	0.45912	0.44345	0.52813	0.2952	0.54128	0.50027
514.23	0.088725	0.25195	0.41894	0.39535	0.4395	0.36304	0.26797	0.28228	0.36478	0.32342	0.29292	0.34796	0.61948	0.49244	0.48875	0.49818	0.35594	0.3882	0.24907	0.38772	0.25093	0.29538	0.31214	0.28776	0.402	0.47453	0.47721	0.45366	0.56153	0.55904	0.44986	0.43803	0.52265	0.3068	0.52377	0.48755
515.26	0.085352	0.25616	0.4068	0.38423	0.36213	0.35108	0.28984	0.23959	0.34387	0.30361	0.30437	0.36587	0.60365	0.46823	0.47682	0.46356	0.29351	0.38186	0.22729	0.4074	0.22143	0.29284	0.31959	0.28311	0.39185	0.4566	0.49494	0.45938	0.50443	0.55724	0.4293	0.43624	0.5077	0.30143	0.55338	0.49934
516.29	0.096662	0.25136	0.35947	0.35396	0.33277	0.32779	0.33368	0.23749	0.31507	0.27037	0.2797	0.36417	0.61312	0.44385	0.45106	0.44942	0.26694	0.38996	0.24118	0.39	0.22505	0.30245	0.2739	0.28806	0.37989	0.44481	0.47986	0.45459	0.49543	0.54566	0.435	0.43442	0.50801	0.3093	0.55162	0.5211
517.32	0.083198	0.26978	0.35309	0.28647	0.323	0.32706	0.34367	0.21717	0.31824	0.26196	0.27968	0.39524	0.64696	0.411	0.41444	0.41301	0.27553	0.38024	0.24844	0.38429	0.25627	0.31946	0.30328	0.30031	0.38476	0.43827	0.4718	0.42655	0.48746	0.54493	0.44136	0.43852	0.51438	0.29566	0.53373	0.54567
518.34	0.1071	0.35157	0.34032	0.34565	0.35576	0.39337	0.39823	0.27977	0.31207	0.28074	0.25905	0.44204	0.67761	0.40789	0.39906	0.41171	0.31004	0.42397	0.28439	0.41529	0.26633	0.36592	0.30361	0.32577	0.41648	0.48407	0.48831	0.4529	0.49451	0.56318	0.48348	0.46577	0.53654	0.32262	0.53213	0.58125
519.35	0.11187	0.38146	0.31194	0.37072	0.36034	0.39718	0.37573	0.26371	0.3041	0.26022	0.283	0.47024	0.68722	0.42507	0.39814	0.41572	0.30386	0.42817	0.29	0.39486	0.28982	0.39203	0.28883	0.31654	0.4401	0.47397	0.51046	0.47789	0.49687	0.5839	0.48513	0.47448	0.54924	0.31196	0.55573	0.5966
520.37	0.12633	0.40254	0.30331	0.40582	0.40278	0.41952	0.37367	0.30447	0.31343	0.26996	0.31634	0.45299	0.71576	0.44515	0.40596	0.4217	0.33514	0.4258	0.29489	0.38823	0.29144	0.42052	0.32677	0.32997	0.4498	0.49587	0.50932	0.49249	0.52733	0.59633	0.49852	0.48199	0.56069	0.32752	0.56344	0.60744
521.4	0.13134	0.44286	0.30967	0.39084	0.41758	0.41215	0.3444	0.28267	0.31949	0.26828	0.33036	0.45706	0.72648	0.48503	0.41857	0.43808	0.33581	0.42727	0.28771	0.41263	0.30185	0.44794	0.35806	0.31453	0.46742	0.50649	0.50086	0.49505	0.52602	0.61785	0.48972	0.50122	0.54893	0.34099	0.58402	0.57802
522.43	0.1575	0.49335	0.31087	0.40963	0.41843	0.45251	0.32639	0.28225	0.3334	0.27976	0.33506	0.45842	0.73921	0.50938	0.44321	0.4658	0.32199	0.43058	0.29706	0.42364	0.31622	0.49715	0.3478	0.29745	0.46738	0.54707	0.48813	0.48092	0.51126	0.63568	0.49967	0.50385	0.55626	0.36843	0.57792	0.55862
523.43	0.15841	0.47663	0.31264	0.3915	0.38162	0.43103	0.28271	0.24674	0.33807	0.25554	0.37399	0.43445	0.73072	0.51276	0.45716	0.45147	0.28247	0.40305	0.28788	0.39833	0.33772	0.50302	0.37102	0.28154	0.47438	0.55006	0.51043	0.45269	0.47025	0.65801	0.46305	0.49408	0.56476	0.35743	0.59852	0.53927
524.46	0.17678	0.46526	0.31178	0.37363	0.4143	0.42086	0.32672	0.28306	0.33659	0.25352	0.41835	0.42285	0.74997	0.51915	0.44949	0.44658	0.29531	0.39896	0.31997	0.44788	0.34567	0.54435	0.40911	0.2907	0.4847	0.56025	0.4904	0.4551	0.446	0.67246	0.48177	0.51954	0.57768	0.37227	0.5985	0.53926
525.48	0.1777	0.44745	0.28442	0.33754	0.4082	0.4241	0.31672	0.28046	0.31644	0.26558	0.38522	0.41191	0.75712	0.50382	0.44466	0.45272	0.29392	0.39924	0.33589	0.44846	0.34116	0.59926	0.37893	0.2907	0.50378	0.52896	0.46834	0.45851	0.42554	0.71512	0.49113	0.52669	0.56121	0.38869	0.59154	0.53779
526.51	0.15787	0.40442	0.25278	0.3307	0.41236	0.44522	0.30699	0.29318	0.29993	0.26989	0.35979	0.41386	0.75961	0.45712	0.43466	0.42697	0.30189	0.39244	0.36284	0.43049	0.32271	0.66485	0.36913	0.30687	0.50481	0.51793	0.46987	0.44411	0.4144	0.73775	0.50698	0.51086	0.57235	0.39835	0.55338	0.53068
527.51	0.13309	0.37436	0.20993	0.3498	0.43543	0.42655	0.34012	0.32407	0.28391	0.26345	0.36225	0.39696	0.77168	0.45386	0.42691	0.42299	0.31638	0.39012	0.37887	0.45152	0.30928	0.73086	0.37259	0.32874	0.52523	0.49916	0.46451	0.46891	0.41933	0.75852	0.51073	0.52468	0.56061	0.39712	0.56532	0.51745
528.54	0.11241	0.36827	0.20742	0.32502	0.44801	0.42481	0.35061	0.3605	0.27776	0.28598	0.34112	0.40044	0.78038	0.45521	0.44702	0.44124	0.33244	0.41361	0.36954	0.46583	0.31341	0.81726	0.37778	0.34393	0.50686	0.47999	0.4308	0.47672	0.42774	0.78282	0.53405	0.53667	0.54332	0.42307	0.52504	0.51216
529.56	0.10533	0.34758	0.20328	0.32648	0.43917	0.42067	0.34227	0.33948	0.27528	0.29837	0.30258	0.42002	0.76258	0.45101	0.46692	0.43882	0.33434	0.41919	0.38978	0.43922	0.32568	0.87968	0.39129	0.35613	0.50171	0.46267	0.40813	0.45735	0.44649	0.82949	0.52395	0.51547	0.53592	0.42255	0.49547	0.51982
530.59	0.084599	0.33505	0.21113	0.30437	0.398	0.39768	0.33594	0.32339	0.28694	0.27091	0.28315	0.4282	0.75649	0.47209	0.48826	0.46563	0.28795	0.43745	0.40833	0.42724	0.34643	0.91179	0.39668	0.38219	0.4885	0.48749	0.41178	0.44207	0.39894	0.8512	0.50414	0.50382	0.55533	0.40916	0.45119	0.48151
531.61	0.071328	0.32872	0.19365	0.30808	0.38464	0.35114	0.33685	0.29777	0.28583	0.26365	0.286	0.39483	0.73309	0.50063	0.49362	0.50636	0.29876	0.43997	0.43043	0.43276	0.3683	0.94211	0.40003	0.39019	0.4684	0.48616	0.39763	0.44197	0.39065	0.87181	0.49231	0.52334	0.53694	0.41052	0.4445	0.4438
532.62	0.068353	0.32445	0.20694	0.26956	0.38846	0.37201	0.28006	0.28425	0.28158	0.25657	0.29131	0.38511	0.71745	0.537	0.52193	0.5505	0.33169	0.47203	0.46213	0.42663	0.39964	0.94826	0.43353	0.43517	0.46899	0.46901	0.41482	0.44833	0.39661	0.90792	0.48317	0.51906	0.53322	0.4162	0.43538	0.43562
533.64	0.068688	0.30997	0.19274	0.2812	0.38901	0.36223	0.24857	0.24668	0.28002	0.24452	0.29135	0.37531	0.70536	0.5645	0.54889	0.5603	0.35294	0.51636	0.50549	0.42998	0.41549	0.92256	0.46516	0.47424	0.46336	0.44333	0.41517	0.42697	0.38853	0.94029	0.4515	0.51701	0.5449	0.39567	0.43915	0.41737
534.67	0.074287	0.35443	0.17378	0.30679	0.40622	0.38883	0.25664	0.26814	0.30914	0.25726	0.30812	0.37524	0.70894	0.64829	0.58335	0.65228	0.41572	0.55619	0.5042	0.43794	0.43635	0.90419	0.4932	0.53869	0.46094	0.49006	0.41886	0.45714	0.38691	0.95683	0.4459	0.55994	0.55369	0.41767	0.46033	0.40448
535.67	0.076506	0.37697	0.1568	0.30168	0.42362	0.3988	0.24367	0.28649	0.29688	0.26254	0.32432	0.38006	0.69721	0.69459	0.61609	0.67622	0.52125	0.57891	0.5217	0.45451	0.44411	0.87639	0.54098	0.59026	0.4578	0.47966	0.41633	0.42522	0.43251	0.95256	0.46617	0.58314	0.56112	0.43498	0.48307	0.41101
536.69	0.11359	0.42373	0.18515	0.34024	0.45022	0.41625	0.24822	0.30128	0.31677	0.25761	0.34908	0.39225	0.69273	0.75365	0.67922	0.74256	0.61154	0.64018	0.53613	0.47275	0.44089	0.83244	0.60698	0.63519	0.48586	0.50368	0.4428	0.42896	0.45295	0.95668	0.4721	0.57892	0.57897	0.44067	0.50612	0.43941
537.72	0.1488	0.43325	0.18827	0.35951	0.43639	0.37289	0.26717	0.31127	0.31863	0.25461	0.32515	0.39377	0.66798	0.78995	0.70381	0.78223	0.64462	0.64251	0.5383	0.511	0.40611	0.79518	0.62987	0.65854	0.4865	0.50487	0.42989	0.39844	0.42542	0.92841	0.48785	0.61484	0.59344	0.44783	0.48282	0.44565
538.74	0.18072	0.47687	0.20235	0.35821	0.44585	0.37953	0.30352	0.3324	0.33423	0.24783	0.31199	0.38807	0.64546	0.82749	0.7215	0.84248	0.69297	0.65033	0.57015	0.53527	0.41701	0.75075	0.64008	0.6796	0.51096	0.55686	0.44234	0.38495	0.44604	0.89551	0.52653	0.64031	0.62034	0.45673	0.49369	0.45422
539.74	0.18637	0.45916	0.20913	0.32185	0.43648	0.35567	0.27944	0.30492	0.29534	0.22096	0.27491	0.35681	0.5947	0.83753	0.74403	0.83031	0.72388	0.67079	0.57604	0.53652	0.36228	0.67922	0.6427	0.6747	0.50877	0.51154	0.43679	0.35798	0.44258	0.86868	0.54495	0.61386	0.6142	0.4304	0.48608	0.45059
540.77	0.2071	0.46743	0.22292	0.34526	0.42593	0.32565	0.30239	0.31804	0.303	0.21958	0.25389	0.34705	0.55666	0.84205	0.74502	0.85099	0.70284	0.66879	0.59025	0.55489	0.3597	0.64282	0.68401	0.65647	0.51418	0.51791	0.43502	0.36391	0.41726	0.8254	0.57106	0.63108	0.6337	0.43461	0.49112	0.44684
541.79	0.22966	0.44909	0.25149	0.35084	0.39596	0.3472	0.30615	0.32511	0.29473	0.23993	0.25383	0.34542	0.50956	0.8198	0.74106	0.80653	0.645	0.66015	0.5711	0.54245	0.36292	0.59155	0.68799	0.66006	0.50845	0.4854	0.42092	0.34586	0.40706	0.78243	0.60804	0.64602	0.64523	0.42278	0.50109	0.4636
542.82	0.23881	0.45637	0.28568	0.37694	0.40157	0.32295	0.28723	0.31052	0.31033	0.23865	0.24686	0.34312	0.45924	0.80809	0.72382	0.76012	0.64723	0.63782	0.52656	0.50308	0.36555	0.51929	0.68704	0.62162	0.51037	0.47884	0.40343	0.3364	0.4083	0.75504	0.61676	0.64302	0.66393	0.4269	0.52013	0.46021
543.82	0.2715	0.45279	0.3284	0.42174	0.38161	0.33525	0.27064	0.31512	0.29996	0.23581	0.27043	0.35402	0.43916	0.77534	0.70121	0.72351	0.6258	0.61584	0.47109	0.4758	0.33533	0.48639	0.74246	0.61438	0.50165	0.43932	0.3946	0.35884	0.39451	0.73782	0.63774	0.65933	0.66683	0.44275	0.50918	0.48215
544.84	0.32187	0.49058	0.40729	0.50276	0.37689	0.35657	0.3173	0.36093	0.3452	0.26614	0.29751	0.3709	0.44244	0.73479	0.67552	0.71458	0.59397	0.61655	0.49038	0.50093	0.36223	0.47415	0.76945	0.60516	0.5386	0.48072	0.4106	0.37583	0.39426	0.72322	0.69634	0.71319	0.71731	0.46528	0.48523	0.50698
545.86	0.3782	0.51835	0.48814	0.5376	0.39343	0.39911	0.33898	0.34907	0.3601	0.285	0.34232	0.37977	0.42447	0.72914	0.65821	0.68358	0.60254	0.61808	0.4524	0.49388	0.34715	0.48099	0.80812	0.57991	0.573	0.48597	0.42306	0.4108	0.41627	0.71801	0.70798	0.71381	0.72591	0.47307	0.47526	0.53137
546.89	0.41354	0.57132	0.56101	0.57682	0.42964	0.40759	0.36708	0.37259	0.39315	0.2696	0.34516	0.38929	0.43284	0.75719	0.63772	0.67878	0.60287	0.61759	0.45349	0.50965	0.34318	0.47689	0.83857	0.57653	0.59055	0.50238	0.41607	0.42522	0.45151	0.7033	0.7353	0.75056	0.74104	0.47455	0.45473	0.57611
547.89	0.46608	0.60605	0.62954	0.6562	0.43658	0.49313	0.42084	0.38013	0.40413	0.29813	0.37116	0.4012	0.44931	0.77549	0.64615	0.67351	0.56704	0.65561	0.45316	0.516	0.32115	0.49889	0.89554	0.57482	0.58686	0.52223	0.46475	0.46688	0.46079	0.71587	0.75663	0.76129	0.74872	0.47195	0.45833	0.60347
548.91	0.4978	0.65926	0.71881	0.66371	0.46885	0.48533	0.45593	0.39255	0.41635	0.31214	0.38562	0.40708	0.45777	0.8008	0.61951	0.63929	0.54486	0.63071	0.44221	0.52069	0.32585	0.4764	0.9034	0.53814	0.58067	0.53437	0.48119	0.45277	0.47817	0.70044	0.74333	0.75183	0.72669	0.45628	0.45877	0.61128
549.93	0.52143	0.69746	0.78831	0.6657	0.48343	0.48551	0.44547	0.36349	0.40521	0.30953	0.40256	0.40793	0.47739	0.83529	0.58269	0.60508	0.54672	0.60112	0.38339	0.47983	0.32895	0.47114	0.92085	0.49758	0.55727	0.53595	0.47802	0.46225	0.49252	0.67308	0.72491	0.72311	0.69701	0.42762	0.48711	0.6227
550.93	0.52825	0.71601	0.84098	0.69636	0.51386	0.49413	0.43015	0.39736	0.4167	0.30071	0.36913	0.40655	0.48817	0.81048	0.56493	0.56822	0.52836	0.56249	0.36637	0.44223	0.32481	0.43419	0.89118	0.45512	0.51538	0.53454	0.47962	0.47549	0.49827	0.65152	0.70276	0.70922	0.66248	0.4123	0.48163	0.64348
551.96	0.52614	0.68598	0.85932	0.65614	0.49893	0.48527	0.42624	0.36512	0.38511	0.31407	0.35416	0.40382	0.47367	0.74967	0.52492	0.49158	0.48907	0.5179	0.29669	0.41401	0.29402	0.41102	0.86227	0.36306	0.47694	0.51838	0.506	0.46076	0.46482	0.62579	0.65537	0.64494	0.62231	0.3966	0.46515	0.59713
552.98	0.51002	0.6382	0.88602	0.60783	0.49119	0.42843	0.40616	0.36648	0.38113	0.28883	0.31686	0.38785	0.45865	0.68403	0.49167	0.42687	0.46253	0.47026	0.26872	0.37818	0.29008	0.37596	0.8056	0.30738	0.44476	0.49168	0.47075	0.43999	0.46034	0.57367	0.61328	0.5742	0.58853	0.3566	0.43622	0.56541
553.98	0.48223	0.55912	0.8488	0.57749	0.46322	0.38667	0.35824	0.3404	0.39069	0.28989	0.31914	0.36429	0.4334	0.61321	0.4577	0.37873	0.42465	0.43275	0.22325	0.33114	0.26245	0.35047	0.74977	0.26362	0.42282	0.47032	0.44445	0.44483	0.44348	0.50181	0.58007	0.50564	0.56812	0.32376	0.42093	0.54067
555	0.45237	0.48858	0.80314	0.53021	0.39967	0.36682	0.3315	0.33417	0.36288	0.28157	0.26829	0.35179	0.38456	0.53155	0.4365	0.313	0.34676	0.40527	0.18227	0.29441	0.22185	0.30165	0.67482	0.219	0.37768	0.41906	0.41648	0.41709	0.40359	0.45827	0.51588	0.44233	0.50411	0.28196	0.35841	0.50865
556.02	0.44216	0.44855	0.74785	0.4801	0.38025	0.31377	0.32473	0.28629	0.33206	0.26134	0.26543	0.30848	0.34393	0.50139	0.39148	0.26154	0.27934	0.3728	0.1276	0.27022	0.19782	0.25094	0.60386	0.18621	0.3484	0.40975	0.38015	0.3586	0.37343	0.41913	0.46879	0.39893	0.46431	0.22431	0.30918	0.45673
557.05	0.41936	0.43344	0.71414	0.46202	0.36188	0.2847	0.29593	0.26761	0.33994	0.28291	0.25286	0.28386	0.32849	0.47693	0.36922	0.23984	0.25463	0.33621	0.12763	0.21754	0.18603	0.2164	0.53656	0.18567	0.33276	0.4208	0.36214	0.34991	0.33991	0.39549	0.44125	0.36873	0.43741	0.19838	0.29432	0.44646
558.04	0.39397	0.42144	0.64792	0.43348	0.32119	0.29935	0.26929	0.25234	0.31364	0.28644	0.25908	0.28177	0.32427	0.46784	0.33926	0.23357	0.22586	0.30646	0.094247	0.18503	0.16299	0.16415	0.49834	0.15509	0.32488	0.42822	0.33604	0.32847	0.31294	0.3555	0.4013	0.35918	0.40624	0.17219	0.25926	0.44063
559.07	0.37217	0.40968	0.5955	0.42772	0.31025	0.34154	0.28592	0.24593	0.27819	0.28349	0.20511	0.28089	0.32073	0.45498	0.34194	0.24095	0.2129	0.31249	0.071305	0.18376	0.13154	0.14871	0.42485	0.14228	0.32027	0.42693	0.32911	0.33759	0.29672	0.36863	0.37279	0.37823	0.36162	0.16122	0.21369	0.4259
560.09	0.35197	0.44211	0.56557	0.42398	0.35275	0.33378	0.29879	0.24774	0.29142	0.29639	0.23626	0.27514	0.32101	0.44549	0.35651	0.23274	0.23331	0.29681	0.070765	0.19003	0.11495	0.14589	0.41966	0.14308	0.32707	0.4429	0.34536	0.33096	0.30433	0.34914	0.36562	0.39083	0.37346	0.18516	0.23479	0.39971
561.09	0.31257	0.45284	0.51486	0.40496	0.33122	0.31578	0.28324	0.2539	0.27621	0.31934	0.22656	0.30538	0.33644	0.42116	0.35885	0.236	0.2453	0.2888	0.082311	0.18869	0.094092	0.14817	0.38052	0.13548	0.3491	0.43627	0.35738	0.33465	0.30044	0.33482	0.33826	0.38853	0.36434	0.21709	0.24523	0.39311
562.11	0.29324	0.44336	0.44346	0.38335	0.33934	0.33031	0.26615	0.27412	0.28065	0.30951	0.23875	0.30231	0.36113	0.39809	0.33623	0.25349	0.21621	0.3016	0.060558	0.20226	0.091821	0.15725	0.36547	0.13601	0.3778	0.42644	0.34869	0.36035	0.32909	0.31888	0.3127	0.39535	0.38214	0.23975	0.26285	0.37568
563.13	0.28497	0.48204	0.40968	0.35312	0.37255	0.30709	0.26821	0.26143	0.27911	0.3419	0.26241	0.28516	0.36999	0.37416	0.34986	0.23309	0.22239	0.29895	0.072962	0.22312	0.080647	0.17323	0.34941	0.13439	0.38983	0.42102	0.36564	0.35914	0.33347	0.32944	0.31996	0.39664	0.39158	0.25779	0.28314	0.35735
564.13	0.28253	0.50993	0.37326	0.34393	0.37993	0.2902	0.28393	0.27209	0.28326	0.3709	0.27521	0.28767	0.3753	0.36123	0.35853	0.22383	0.21826	0.2819	0.095863	0.21029	0.080037	0.17107	0.34481	0.13674	0.36966	0.43464	0.39138	0.35877	0.31527	0.30899	0.33957	0.38801	0.41743	0.27342	0.30504	0.33634
565.15	0.29051	0.49895	0.30786	0.30752	0.37126	0.31957	0.25687	0.25402	0.28339	0.39836	0.26539	0.28341	0.39235	0.33049	0.3448	0.21515	0.19866	0.29155	0.10415	0.19343	0.10081	0.17431	0.31215	0.12433	0.36785	0.43059	0.40455	0.36282	0.32091	0.33145	0.35681	0.37663	0.41817	0.28261	0.31301	0.32033
566.17	0.30714	0.46486	0.2667	0.28046	0.35601	0.33758	0.26588	0.26332	0.30319	0.42692	0.28351	0.28037	0.39916	0.29504	0.33151	0.20349	0.18193	0.30352	0.098598	0.1994	0.11731	0.14446	0.28295	0.12558	0.34405	0.41741	0.39378	0.37118	0.30412	0.33221	0.38081	0.395	0.45021	0.28306	0.3393	0.28973
567.17	0.33726	0.47887	0.26561	0.3211	0.36063	0.33396	0.26551	0.26743	0.31041	0.45668	0.26943	0.3181	0.39371	0.28907	0.36524	0.20744	0.21204	0.30098	0.11325	0.20788	0.10109	0.11162	0.27595	0.13211	0.32627	0.38736	0.39701	0.36905	0.29237	0.34413	0.4069	0.39765	0.45581	0.27226	0.32771	0.29508
568.19	0.34992	0.44711	0.22158	0.34729	0.36064	0.34291	0.28014	0.2585	0.31398	0.47473	0.25451	0.31845	0.39407	0.2765	0.34376	0.24689	0.21222	0.29083	0.12817	0.18816	0.097168	0.10758	0.24905	0.12392	0.30593	0.39455	0.37796	0.40965	0.31133	0.34228	0.41085	0.39294	0.46669	0.28677	0.33631	0.27571
569.21	0.37708	0.45436	0.18591	0.33203	0.36656	0.32493	0.21636	0.23019	0.29925	0.48404	0.26167	0.28155	0.3939	0.2755	0.33096	0.23458	0.19745	0.30323	0.10471	0.17898	0.097896	0.077245	0.24255	0.12092	0.30393	0.38071	0.34656	0.41791	0.32024	0.34279	0.37885	0.38521	0.44607	0.27267	0.3448	0.27856
570.2	0.41235	0.45943	0.17211	0.35604	0.37939	0.30666	0.21836	0.23748	0.29556	0.48178	0.24206	0.27613	0.38252	0.30219	0.35514	0.23473	0.20814	0.29808	0.087188	0.17984	0.066136	0.06633	0.21437	0.13406	0.2834	0.38939	0.33562	0.39415	0.32436	0.34261	0.3436	0.38708	0.44685	0.26018	0.32554	0.29056
571.22	0.45629	0.47385	0.15292	0.37936	0.39461	0.30211	0.24079	0.22102	0.3057	0.51499	0.24186	0.28189	0.368	0.33749	0.39525	0.22565	0.22899	0.30854	0.11229	0.16718	0.067079	0.096211	0.20963	0.15446	0.28521	0.39482	0.3537	0.41548	0.3528	0.34912	0.33835	0.37089	0.43954	0.26859	0.32013	0.32423
572.24	0.48514	0.47229	0.16899	0.36179	0.39623	0.30198	0.26009	0.2098	0.30977	0.5336	0.25148	0.24896	0.36869	0.34073	0.40796	0.22725	0.23794	0.28549	0.10307	0.1513	0.10168	0.1143	0.21896	0.15317	0.28569	0.4054	0.35482	0.43805	0.37218	0.348	0.31753	0.36225	0.44049	0.28874	0.34113	0.31588
573.24	0.51234	0.51774	0.17077	0.3545	0.38025	0.31065	0.25296	0.20902	0.31743	0.5223	0.24574	0.247	0.36	0.33683	0.4566	0.21529	0.23518	0.2894	0.090337	0.1408	0.12342	0.1135	0.20437	0.16062	0.28724	0.38268	0.36923	0.43072	0.37562	0.36096	0.32066	0.35472	0.43327	0.27765	0.34841	0.32734
574.26	0.53551	0.48057	0.16896	0.33609	0.37041	0.30626	0.28243	0.22771	0.32354	0.49597	0.22374	0.25311	0.33304	0.30948	0.47975	0.18659	0.21931	0.26826	0.098054	0.16599	0.12818	0.11434	0.18548	0.16527	0.28335	0.34718	0.35999	0.41089	0.37086	0.37202	0.3422	0.35394	0.43242	0.27999	0.34691	0.3161
575.28	0.55351	0.43145	0.16154	0.33161	0.35151	0.28448	0.28565	0.22453	0.3425	0.49329	0.22357	0.2543	0.31916	0.28472	0.49979	0.19448	0.21634	0.27881	0.13654	0.17733	0.14143	0.12068	0.17663	0.17675	0.29348	0.32107	0.34396	0.42784	0.36925	0.36373	0.36676	0.35108	0.42969	0.28616	0.36572	0.33222
576.28	0.55594	0.43691	0.14441	0.31835	0.34932	0.29465	0.24873	0.23914	0.31252	0.44134	0.19305	0.2261	0.31911	0.26441	0.50658	0.20188	0.20134	0.28159	0.12224	0.20343	0.12957	0.12934	0.15034	0.15915	0.29224	0.31198	0.30932	0.39175	0.35252	0.35625	0.34511	0.33642	0.42121	0.25614	0.34964	0.317
577.3	0.57148	0.4306	0.11586	0.31248	0.35351	0.3119	0.25784	0.24815	0.306	0.40672	0.18291	0.25101	0.31452	0.26667	0.52253	0.20217	0.22644	0.31917	0.1424	0.22436	0.1281	0.13397	0.13533	0.16919	0.27836	0.33263	0.31928	0.36931	0.34807	0.35584	0.34677	0.33818	0.41147	0.23948	0.33949	0.3316
578.32	0.59263	0.37579	0.1293	0.30882	0.37184	0.3076	0.24966	0.25452	0.27587	0.37678	0.1834	0.2495	0.30281	0.25994	0.52398	0.19194	0.23331	0.34415	0.15894	0.24813	0.12169	0.10992	0.13905	0.1716	0.2662	0.32786	0.32652	0.30446	0.33024	0.32477	0.32625	0.33341	0.37609	0.2169	0.31144	0.32958
579.31	0.59221	0.36561	0.1332	0.30952	0.36232	0.33525	0.2547	0.23483	0.27718	0.35297	0.20304	0.25217	0.32229	0.30058	0.53117	0.22105	0.27813	0.37503	0.21052	0.23119	0.14119	0.15171	0.12545	0.18981	0.27635	0.37114	0.34878	0.28659	0.3342	0.32188	0.32279	0.32856	0.37404	0.20106	0.28164	0.34134
580.33	0.57946	0.38272	0.14794	0.31878	0.38472	0.35812	0.26276	0.24936	0.26959	0.32054	0.21081	0.25618	0.33256	0.33181	0.51663	0.24473	0.3106	0.37928	0.2173	0.26494	0.16373	0.16175	0.14136	0.18439	0.27515	0.40641	0.36339	0.30443	0.32818	0.30057	0.2938	0.33217	0.37173	0.20242	0.25857	0.33543
581.35	0.54735	0.37031	0.15087	0.31184	0.35099	0.38159	0.23666	0.21343	0.27221	0.31015	0.21555	0.28333	0.3086	0.33668	0.48905	0.27186	0.30625	0.3869	0.20306	0.23565	0.19834	0.14192	0.17607	0.20006	0.27661	0.42707	0.37244	0.29279	0.32185	0.28475	0.28048	0.32121	0.34884	0.20043	0.23951	0.35181
582.35	0.51215	0.36232	0.15859	0.32162	0.32938	0.37263	0.20738	0.23305	0.25164	0.28336	0.21427	0.25831	0.30343	0.33349	0.48535	0.30464	0.30973	0.39485	0.21682	0.25467	0.20532	0.16838	0.17272	0.20108	0.29164	0.4266	0.34897	0.32029	0.31165	0.27228	0.26284	0.32699	0.33755	0.19607	0.19669	0.34034
583.36	0.44556	0.34806	0.11664	0.32265	0.2841	0.36685	0.21183	0.24167	0.25984	0.2678	0.21184	0.25031	0.29218	0.33859	0.4709	0.2954	0.30264	0.38117	0.22871	0.238	0.23229	0.20109	0.15603	0.21092	0.27099	0.44802	0.32513	0.34822	0.28163	0.27373	0.25904	0.30631	0.33584	0.19711	0.17307	0.35947
584.38	0.41195	0.34974	0.15393	0.35347	0.29758	0.37082	0.2332	0.25548	0.28163	0.25866	0.17559	0.27215	0.26705	0.32104	0.47977	0.33159	0.36122	0.39572	0.20649	0.27875	0.24596	0.2088	0.15903	0.19051	0.27477	0.43017	0.31855	0.37303	0.27027	0.27636	0.24463	0.31257	0.3489	0.20106	0.16688	0.3792
585.38	0.358	0.31965	0.17781	0.34201	0.27063	0.3653	0.21954	0.22751	0.26614	0.24941	0.17112	0.27379	0.26069	0.25986	0.49019	0.33759	0.4688	0.37387	0.19487	0.2712	0.23947	0.22013	0.1353	0.19414	0.28732	0.38187	0.33062	0.35586	0.25067	0.27706	0.23115	0.30069	0.31292	0.193	0.14736	0.38024
586.4	0.34096	0.32954	0.22836	0.38679	0.30029	0.37438	0.27434	0.27069	0.28842	0.25863	0.21418	0.27883	0.288	0.26473	0.48123	0.3542	0.52083	0.3833	0.23419	0.32159	0.25788	0.27643	0.15235	0.19613	0.31023	0.40281	0.34726	0.40421	0.25103	0.28863	0.25624	0.32352	0.31739	0.22684	0.14447	0.38842
587.41	0.29558	0.29686	0.215	0.35149	0.29233	0.3692	0.29703	0.23757	0.30077	0.25054	0.23445	0.26982	0.27014	0.25889	0.43253	0.31408	0.50972	0.36149	0.23951	0.29823	0.26622	0.28635	0.13253	0.17034	0.28484	0.4181	0.3667	0.35315	0.23244	0.28441	0.25233	0.28456	0.31832	0.2283	0.12949	0.3923
588.41	0.29009	0.32418	0.24999	0.36256	0.30299	0.36282	0.28991	0.24311	0.32073	0.23937	0.25737	0.27949	0.27828	0.27753	0.41437	0.34209	0.51875	0.37868	0.24038	0.33611	0.27381	0.32033	0.13466	0.17763	0.30135	0.43961	0.38476	0.38047	0.25451	0.28616	0.24706	0.30664	0.3283	0.2591	0.12959	0.38489
589.43	0.24727	0.31705	0.23254	0.35364	0.26636	0.34472	0.30159	0.24412	0.30475	0.23142	0.29982	0.28405	0.27639	0.28958	0.37302	0.31095	0.42074	0.35768	0.24277	0.31866	0.2507	0.31532	0.14486	0.17876	0.29558	0.45326	0.37635	0.36255	0.24401	0.26471	0.24047	0.29619	0.31564	0.26073	0.127	0.37172
590.42	0.21834	0.3258	0.22711	0.37928	0.2261	0.33379	0.32119	0.2539	0.3175	0.21592	0.32045	0.26872	0.26892	0.32356	0.33043	0.29416	0.25926	0.35735	0.24026	0.30985	0.24558	0.32401	0.15609	0.15837	0.27555	0.48424	0.36056	0.38006	0.23889	0.25405	0.24842	0.29439	0.32416	0.25238	0.12677	0.37784
591.44	0.17084	0.26854	0.24147	0.32625	0.23065	0.30973	0.29599	0.24128	0.30825	0.19395	0.30154	0.23935	0.25938	0.29299	0.35014	0.24747	0.22029	0.34927	0.23664	0.29263	0.2247	0.30462	0.10959	0.1545	0.24199	0.46032	0.37777	0.3246	0.216	0.2376	0.23719	0.27838	0.32509	0.21984	0.11594	0.36217
592.46	0.14748	0.29784	0.24437	0.35418	0.22782	0.28574	0.27029	0.25312	0.30599	0.18164	0.30551	0.25581	0.27626	0.30804	0.36098	0.25406	0.21567	0.34625	0.20954	0.29781	0.21049	0.28173	0.14715	0.16546	0.24626	0.47618	0.37905	0.35083	0.22265	0.23517	0.2263	0.30642	0.32776	0.20308	0.13447	0.34861
593.45	0.12124	0.2823	0.25128	0.35254	0.2287	0.32408	0.28253	0.26849	0.29214	0.18152	0.30316	0.26123	0.28775	0.29615	0.34256	0.23779	0.22991	0.33168	0.1896	0.28644	0.19113	0.26458	0.15887	0.1519	0.24302	0.49862	0.37334	0.32109	0.21511	0.24361	0.2193	0.31134	0.32438	0.19991	0.13966	0.3353
594.47	0.1149	0.30108	0.25537	0.38747	0.25048	0.33379	0.25195	0.28006	0.30269	0.19172	0.29449	0.2529	0.30592	0.29971	0.35916	0.25382	0.2927	0.31677	0.1609	0.26405	0.19014	0.26144	0.17127	0.12668	0.23663	0.51698	0.41668	0.33109	0.23596	0.24942	0.21316	0.29324	0.33722	0.20784	0.14146	0.32478
595.46	0.11221	0.33483	0.25253	0.39919	0.2604	0.36473	0.2323	0.30449	0.29818	0.20028	0.29457	0.26089	0.32254	0.30831	0.36157	0.2564	0.32324	0.33525	0.15513	0.23428	0.19671	0.24382	0.18774	0.13465	0.23713	0.52934	0.4274	0.30777	0.24609	0.25984	0.22599	0.32283	0.34414	0.21225	0.13599	0.29879
596.48	0.11917	0.38661	0.24699	0.45537	0.26795	0.37419	0.26062	0.33047	0.33233	0.2257	0.30924	0.29349	0.36162	0.35945	0.35817	0.28347	0.34556	0.3312	0.15072	0.22555	0.1873	0.24324	0.21937	0.13956	0.25311	0.55797	0.42731	0.32294	0.28083	0.26739	0.23651	0.33658	0.37603	0.25007	0.15857	0.30208
597.49	0.11165	0.36896	0.25798	0.46413	0.2902	0.42822	0.27619	0.36215	0.33928	0.23894	0.30034	0.27162	0.3678	0.35894	0.3545	0.27239	0.35592	0.33885	0.14814	0.21784	0.19449	0.23836	0.18505	0.1378	0.24549	0.52956	0.42645	0.30622	0.28213	0.2686	0.23358	0.33769	0.39989	0.25487	0.15028	0.28113
598.49	0.13444	0.38406	0.30412	0.53277	0.3464	0.42617	0.29881	0.38235	0.377	0.28937	0.30549	0.30202	0.41687	0.38598	0.39514	0.32778	0.37831	0.36301	0.16381	0.2165	0.21739	0.25397	0.2059	0.17425	0.30038	0.50386	0.47385	0.35025	0.3072	0.27494	0.24134	0.36313	0.42667	0.26771	0.17955	0.30423
599.5	0.14694	0.36981	0.32889	0.53215	0.37023	0.4356	0.30043	0.38561	0.37951	0.32016	0.32481	0.30575	0.46473	0.39897	0.41073	0.32798	0.35455	0.38026	0.1816	0.22971	0.24048	0.27136	0.23432	0.22674	0.32251	0.5164	0.46699	0.31978	0.29834	0.28473	0.25742	0.38302	0.43187	0.30841	0.1933	0.30277
600.52	0.15062	0.36816	0.34069	0.53839	0.44425	0.42064	0.31804	0.4046	0.398	0.35689	0.32702	0.33128	0.50395	0.4374	0.4223	0.34436	0.36291	0.3682	0.16092	0.25894	0.27821	0.27831	0.23947	0.27025	0.36034	0.55708	0.45431	0.32662	0.30848	0.28561	0.24225	0.38167	0.48569	0.34828	0.22789	0.32351
601.51	0.17197	0.39045	0.39807	0.54618	0.48386	0.46815	0.33298	0.45987	0.41333	0.38161	0.3334	0.3406	0.54305	0.46248	0.46424	0.36307	0.39211	0.3794	0.17764	0.29616	0.34241	0.30021	0.26658	0.30952	0.39073	0.59291	0.49015	0.34913	0.31962	0.30478	0.24158	0.41151	0.51622	0.37976	0.23659	0.32141
602.53	0.19334	0.43223	0.43402	0.57362	0.52409	0.49579	0.3793	0.48644	0.41925	0.4033	0.34884	0.37897	0.58991	0.49492	0.51575	0.39217	0.40326	0.39193	0.22473	0.3299	0.36475	0.30134	0.30402	0.35237	0.44857	0.63185	0.51612	0.36494	0.32295	0.31626	0.27879	0.44252	0.52016	0.4075	0.26807	0.33693
603.52	0.189	0.44267	0.43893	0.55589	0.49031	0.51853	0.38049	0.49794	0.40709	0.37458	0.3754	0.37211	0.60138	0.49546	0.52383	0.38981	0.37886	0.37879	0.22733	0.33479	0.39198	0.2918	0.32133	0.36201	0.46427	0.65041	0.51556	0.35015	0.31219	0.3131	0.28726	0.4373	0.55033	0.40972	0.27733	0.32089
604.54	0.20584	0.5111	0.45776	0.58062	0.51388	0.54129	0.42346	0.53893	0.42626	0.36003	0.4026	0.39842	0.64129	0.53064	0.53219	0.42355	0.40372	0.38985	0.24403	0.37597	0.4372	0.29381	0.33987	0.38032	0.5026	0.66086	0.52305	0.40584	0.34719	0.3142	0.30984	0.49399	0.60959	0.39584	0.2906	0.33141
605.55	0.21714	0.50053	0.51261	0.60872	0.52321	0.61704	0.44985	0.54073	0.43993	0.36345	0.43897	0.38534	0.65805	0.53756	0.57585	0.42921	0.4312	0.42058	0.27615	0.40309	0.44865	0.33718	0.37959	0.37718	0.51089	0.61496	0.57773	0.41495	0.36903	0.33476	0.34006	0.48991	0.63765	0.40252	0.30439	0.31793
606.55	0.21373	0.45221	0.49828	0.62145	0.50912	0.61245	0.47568	0.50561	0.43077	0.3341	0.45945	0.37426	0.64231	0.50203	0.54041	0.43736	0.397	0.39789	0.26703	0.38018	0.45907	0.35598	0.39662	0.37359	0.51714	0.58172	0.57172	0.43636	0.36155	0.33782	0.34429	0.48201	0.63746	0.37937	0.306	0.32214
607.56	0.23455	0.46634	0.49898	0.64446	0.52851	0.63149	0.49931	0.48673	0.458	0.34643	0.49149	0.36788	0.66534	0.52558	0.51941	0.46262	0.41681	0.4189	0.2646	0.36538	0.51213	0.39358	0.43538	0.3671	0.52837	0.58197	0.5606	0.47244	0.40847	0.3674	0.34681	0.46288	0.65085	0.40018	0.32796	0.3306
608.55	0.23805	0.46786	0.499	0.6626	0.57245	0.63754	0.5453	0.50219	0.4729	0.36646	0.47757	0.37818	0.67465	0.56491	0.52671	0.44117	0.43449	0.45407	0.28788	0.40382	0.51854	0.43441	0.43458	0.37306	0.51461	0.56535	0.55689	0.49969	0.43249	0.37897	0.39455	0.47656	0.64618	0.41403	0.34057	0.34527
609.57	0.24978	0.46196	0.53335	0.66408	0.56635	0.6393	0.54745	0.5043	0.49672	0.39096	0.48936	0.39173	0.65646	0.5698	0.51994	0.45484	0.44181	0.45037	0.28592	0.39857	0.52029	0.47098	0.42046	0.37377	0.51624	0.57829	0.57232	0.50821	0.41958	0.39093	0.38423	0.44125	0.62555	0.43497	0.38134	0.37628
610.58	0.25582	0.45877	0.4845	0.61673	0.5199	0.57432	0.53538	0.4978	0.47639	0.36886	0.4508	0.39491	0.65678	0.56145	0.46182	0.46744	0.40843	0.42164	0.28383	0.37948	0.49007	0.446	0.40869	0.35509	0.53087	0.62266	0.53553	0.51328	0.41578	0.3876	0.36664	0.44912	0.56986	0.42306	0.37687	0.37769
611.57	0.28341	0.49802	0.47375	0.62204	0.49775	0.55378	0.51893	0.4901	0.4583	0.39825	0.44288	0.38952	0.67524	0.59804	0.47508	0.48012	0.43199	0.4305	0.30646	0.40502	0.45084	0.453	0.39498	0.35223	0.53346	0.63612	0.5168	0.52906	0.4286	0.38705	0.37086	0.44732	0.55012	0.43638	0.40706	0.36409
612.59	0.29425	0.50605	0.52056	0.60854	0.47394	0.51848	0.50965	0.48385	0.46927	0.41706	0.44024	0.40377	0.65676	0.59676	0.50299	0.47116	0.44777	0.414	0.33359	0.41683	0.41794	0.45406	0.40251	0.35396	0.55845	0.66602	0.53948	0.51991	0.41183	0.36915	0.3904	0.48765	0.55006	0.43119	0.42766	0.38164
613.58	0.3017	0.51	0.48735	0.57524	0.46138	0.49492	0.4693	0.4554	0.44559	0.40896	0.43811	0.39945	0.64797	0.57637	0.49428	0.47487	0.42286	0.40421	0.32393	0.38549	0.40676	0.43391	0.41351	0.3368	0.57619	0.68114	0.54419	0.51822	0.37902	0.37267	0.36687	0.48333	0.52056	0.43724	0.42705	0.39944
614.6	0.28286	0.48732	0.45718	0.54871	0.43899	0.5121	0.43337	0.44392	0.41272	0.40102	0.4173	0.38195	0.64036	0.553	0.50127	0.45397	0.40084	0.42802	0.3181	0.37299	0.40304	0.42422	0.43873	0.31323	0.59519	0.66368	0.5295	0.52158	0.37788	0.38996	0.37179	0.50062	0.49562	0.44067	0.41695	0.38147
615.59	0.30339	0.49933	0.47716	0.56267	0.47719	0.53109	0.43879	0.45038	0.41525	0.41564	0.44658	0.38439	0.63593	0.53853	0.50883	0.45156	0.43689	0.43829	0.34037	0.39222	0.4105	0.4306	0.45987	0.32209	0.59672	0.6346	0.53893	0.5245	0.41216	0.39541	0.40052	0.52731	0.53107	0.44349	0.4293	0.41378
616.6	0.29284	0.47645	0.49288	0.54786	0.4916	0.5039	0.41332	0.44207	0.44479	0.39702	0.44131	0.38918	0.61645	0.53428	0.51264	0.47318	0.45528	0.42485	0.34964	0.38206	0.39006	0.39858	0.48002	0.32189	0.6141	0.63087	0.54523	0.52032	0.42437	0.39861	0.41867	0.53057	0.53423	0.43783	0.42468	0.44798
617.61	0.28379	0.44396	0.45194	0.51179	0.44149	0.49814	0.3732	0.42736	0.41796	0.36019	0.40601	0.3764	0.59314	0.52857	0.46417	0.45769	0.4168	0.43208	0.33506	0.37893	0.35882	0.36305	0.46127	0.30585	0.59116	0.59869	0.52596	0.50803	0.42271	0.41463	0.40797	0.49541	0.53197	0.42978	0.42044	0.44405
618.61	0.28418	0.42394	0.45929	0.48877	0.43537	0.48405	0.34312	0.42778	0.42745	0.36188	0.39367	0.36397	0.56615	0.52547	0.43391	0.47564	0.45746	0.41774	0.34242	0.38933	0.32778	0.34051	0.45632	0.30898	0.58366	0.60189	0.50286	0.52515	0.46092	0.40602	0.42215	0.50526	0.55752	0.40049	0.41554	0.43314
619.62	0.32204	0.42488	0.46192	0.54324	0.45815	0.46819	0.38885	0.43357	0.47619	0.37086	0.39094	0.3761	0.55264	0.54052	0.43085	0.50662	0.51869	0.41961	0.38688	0.42722	0.31791	0.30631	0.44347	0.34635	0.60643	0.6155	0.53188	0.54537	0.50451	0.41868	0.4634	0.54471	0.58614	0.39565	0.44133	0.45671
620.61	0.31861	0.40984	0.46628	0.53768	0.42232	0.42928	0.38033	0.42943	0.48753	0.36617	0.36604	0.37323	0.54933	0.53751	0.45484	0.50598	0.51063	0.41872	0.41544	0.41882	0.30812	0.31161	0.42383	0.33622	0.61874	0.62745	0.53496	0.54868	0.49419	0.40867	0.49142	0.53046	0.58167	0.40876	0.44806	0.44014
621.62	0.34733	0.42822	0.50105	0.51303	0.42534	0.44258	0.38538	0.43606	0.48885	0.38906	0.38111	0.40796	0.54864	0.53755	0.46898	0.49258	0.5052	0.43347	0.42181	0.43458	0.31465	0.33191	0.45042	0.3427	0.61924	0.64531	0.55729	0.55835	0.52422	0.42393	0.50131	0.55465	0.60344	0.43477	0.48764	0.45481
622.61	0.37336	0.42714	0.56272	0.5571	0.48673	0.42646	0.40737	0.44055	0.4921	0.43189	0.42042	0.42668	0.57367	0.54267	0.49891	0.53676	0.54312	0.42097	0.4169	0.44581	0.33693	0.37983	0.47417	0.36857	0.64374	0.66245	0.60528	0.61429	0.562	0.41463	0.53774	0.59696	0.6082	0.47461	0.48932	0.48455
623.63	0.42212	0.46157	0.61637	0.56771	0.4746	0.43602	0.46623	0.46157	0.52982	0.46383	0.4469	0.48134	0.60883	0.58461	0.55595	0.555	0.53554	0.43593	0.45628	0.46434	0.38697	0.42844	0.50624	0.39702	0.68184	0.69174	0.65256	0.61582	0.58912	0.45799	0.568	0.61708	0.63898	0.51726	0.54888	0.51836
624.62	0.43509	0.4716	0.65555	0.54117	0.4635	0.42957	0.50309	0.46724	0.5187	0.48044	0.46195	0.48389	0.63351	0.60596	0.56333	0.57539	0.50973	0.43715	0.46026	0.4524	0.39443	0.45973	0.54322	0.38696	0.68257	0.71214	0.6399	0.61987	0.59908	0.44711	0.59894	0.60418	0.64195	0.53251	0.55342	0.51168
625.63	0.45417	0.5123	0.72223	0.57451	0.48972	0.45205	0.52982	0.4891	0.56706	0.49924	0.50044	0.53566	0.63485	0.65649	0.59607	0.60406	0.52803	0.46131	0.47638	0.4756	0.42078	0.47103	0.5897	0.42809	0.69531	0.75234	0.67754	0.66341	0.62474	0.47487	0.62909	0.63213	0.65518	0.53762	0.59446	0.5456
626.64	0.47676	0.55656	0.73351	0.61044	0.50642	0.43378	0.5749	0.52406	0.59853	0.50658	0.50391	0.58273	0.66808	0.69005	0.60585	0.6277	0.54986	0.48155	0.49263	0.48568	0.46611	0.47863	0.6082	0.45755	0.73463	0.77463	0.69963	0.71891	0.6426	0.49183	0.68087	0.67163	0.65768	0.54404	0.60795	0.57392
627.63	0.48737	0.59328	0.71311	0.60867	0.48945	0.44796	0.58246	0.58961	0.64995	0.51457	0.51295	0.60988	0.68222	0.69276	0.62018	0.6633	0.5549	0.50861	0.5126	0.52093	0.50021	0.48979	0.62469	0.45914	0.75529	0.80382	0.69541	0.69998	0.6586	0.50732	0.67237	0.67956	0.67965	0.5787	0.63718	0.57855
628.64	0.49777	0.60744	0.70427	0.62974	0.54324	0.46615	0.59216	0.64369	0.69159	0.5036	0.55606	0.6167	0.68126	0.68282	0.61319	0.68504	0.60445	0.52123	0.51351	0.53004	0.51382	0.48073	0.66553	0.45814	0.78798	0.82149	0.7099	0.72109	0.6909	0.49693	0.69967	0.73264	0.68572	0.59453	0.64697	0.6048
629.63	0.51334	0.61539	0.72325	0.64354	0.60726	0.49987	0.5709	0.67818	0.71915	0.51687	0.5698	0.64498	0.68602	0.68547	0.66163	0.68507	0.63695	0.55301	0.53111	0.52889	0.55053	0.50809	0.66752	0.47109	0.83584	0.84433	0.75653	0.76648	0.7249	0.52493	0.71396	0.75009	0.70494	0.62871	0.68325	0.65837
630.65	0.52505	0.6254	0.69578	0.64082	0.62043	0.51221	0.57286	0.70943	0.73352	0.53736	0.59833	0.6743	0.72969	0.6862	0.68242	0.70171	0.66328	0.54368	0.52246	0.51726	0.57619	0.54488	0.68278	0.46191	0.87953	0.8469	0.78167	0.79444	0.75418	0.53871	0.73733	0.76189	0.71479	0.67123	0.70527	0.69199
631.64	0.51154	0.62125	0.6802	0.6691	0.62891	0.5727	0.58473	0.752	0.78676	0.54497	0.64799	0.65056	0.73462	0.68948	0.70678	0.69955	0.68018	0.56832	0.51922	0.50946	0.5805	0.54464	0.69721	0.44987	0.90091	0.84204	0.81406	0.79835	0.76407	0.54099	0.77615	0.76824	0.74363	0.68839	0.71544	0.69992
632.65	0.50204	0.64443	0.68888	0.62338	0.6481	0.5894	0.60972	0.78432	0.81604	0.53695	0.67842	0.6876	0.75826	0.7151	0.75453	0.65323	0.71863	0.59898	0.55785	0.49053	0.57392	0.54138	0.73458	0.471	0.92871	0.84099	0.8686	0.83558	0.77909	0.56255	0.86585	0.79194	0.75469	0.66786	0.76932	0.74937
633.64	0.46307	0.65913	0.6727	0.60256	0.63093	0.6052	0.59649	0.81074	0.8357	0.56333	0.69796	0.68756	0.78272	0.76006	0.78462	0.63656	0.71777	0.61316	0.56241	0.49618	0.57601	0.55811	0.72046	0.46659	0.93774	0.86572	0.87503	0.86204	0.78386	0.5884	0.90044	0.77718	0.76356	0.69326	0.80663	0.74532
634.65	0.43998	0.70329	0.6474	0.6063	0.62805	0.57695	0.60244	0.84198	0.87968	0.55944	0.74748	0.69018	0.81494	0.78747	0.78782	0.61683	0.74892	0.60295	0.57265	0.49006	0.56737	0.55134	0.75888	0.47446	0.91734	0.88612	0.8915	0.87326	0.78484	0.6007	0.92073	0.81419	0.76752	0.69006	0.82067	0.75821
635.64	0.42374	0.71733	0.63562	0.60455	0.63575	0.59161	0.62426	0.86705	0.90563	0.55735	0.75349	0.67409	0.8413	0.79646	0.80977	0.61862	0.75169	0.62229	0.59205	0.50418	0.58682	0.52133	0.767	0.47505	0.91331	0.92339	0.9087	0.86505	0.79352	0.60905	0.94835	0.84977	0.79402	0.6988	0.83529	0.78167
636.65	0.39158	0.73451	0.63853	0.60192	0.66782	0.59279	0.59783	0.88567	0.9033	0.5514	0.75643	0.68774	0.8848	0.81716	0.85457	0.6491	0.77022	0.62148	0.60655	0.51226	0.58516	0.52795	0.7718	0.47049	0.90673	0.95891	0.88888	0.85863	0.8059	0.63181	0.94446	0.87935	0.78547	0.70072	0.84492	0.81157
637.66	0.3507	0.74139	0.60321	0.65636	0.68417	0.59339	0.60572	0.8878	0.90113	0.56116	0.74653	0.67564	0.90641	0.83766	0.82923	0.70356	0.75301	0.62706	0.58602	0.50472	0.59847	0.53746	0.7417	0.48058	0.88831	0.9646	0.8482	0.8781	0.81919	0.66327	0.93396	0.89071	0.78696	0.73589	0.82248	0.82115
638.65	0.33563	0.71822	0.62418	0.67823	0.68391	0.59661	0.58955	0.87753	0.90965	0.54389	0.72813	0.6764	0.94334	0.81577	0.84219	0.70772	0.74732	0.63315	0.59312	0.48638	0.58671	0.52285	0.7149	0.49155	0.86614	0.92008	0.88256	0.87588	0.80066	0.66827	0.93253	0.9197	0.7977	0.74752	0.78119	0.83643
639.66	0.32223	0.69898	0.61155	0.63092	0.66464	0.63248	0.58127	0.90392	0.92229	0.54859	0.69976	0.68951	0.96092	0.82396	0.84044	0.7029	0.69922	0.64251	0.58834	0.52274	0.578	0.5215	0.69266	0.48777	0.8497	0.89887	0.87385	0.86267	0.79844	0.67798	0.93322	0.93587	0.82621	0.76372	0.77824	0.84221
640.65	0.31225	0.68048	0.60026	0.60484	0.64874	0.63184	0.56637	0.89454	0.90316	0.54747	0.67934	0.67988	0.95925	0.82144	0.8334	0.69534	0.70543	0.63162	0.56386	0.50749	0.56869	0.52612	0.66417	0.49124	0.80182	0.87044	0.853	0.88116	0.78494	0.69447	0.91377	0.90782	0.82154	0.76535	0.75568	0.81676
641.66	0.29372	0.64334	0.55087	0.56816	0.60263	0.63621	0.57602	0.85951	0.90553	0.55753	0.65018	0.64586	0.96154	0.79355	0.79375	0.63771	0.67161	0.63206	0.56837	0.49363	0.58468	0.53457	0.62297	0.48471	0.76953	0.82023	0.82266	0.83928	0.76868	0.69262	0.89454	0.891	0.82715	0.79763	0.75756	0.80288
642.65	0.3098	0.58998	0.52942	0.5554	0.58165	0.61004	0.56034	0.79357	0.88409	0.53838	0.63416	0.60428	0.95578	0.74157	0.79107	0.58502	0.6423	0.58071	0.55072	0.45759	0.55869	0.51726	0.58743	0.44534	0.74345	0.78677	0.81868	0.81695	0.72843	0.65715	0.85657	0.86619	0.82254	0.77214	0.73038	0.78035
643.66	0.32797	0.59971	0.50679	0.56231	0.573	0.60374	0.58658	0.7515	0.85346	0.54159	0.63787	0.59481	0.94183	0.70828	0.76817	0.56968	0.6074	0.57427	0.5257	0.46287	0.53626	0.50766	0.58102	0.43567	0.71063	0.80044	0.77453	0.80063	0.73693	0.66118	0.82215	0.83558	0.81503	0.76814	0.73495	0.7882
644.64	0.32991	0.5821	0.50444	0.58243	0.57213	0.58777	0.59694	0.69685	0.79522	0.53852	0.62283	0.56552	0.94105	0.66586	0.74693	0.56359	0.61944	0.5741	0.53361	0.43795	0.51796	0.49949	0.55	0.43165	0.68963	0.79666	0.73736	0.77524	0.74274	0.6663	0.80062	0.81467	0.78137	0.78346	0.73219	0.81925
645.65	0.3176	0.58449	0.47077	0.58395	0.56318	0.58974	0.57713	0.67557	0.76077	0.50708	0.61619	0.53481	0.90372	0.64208	0.71638	0.52945	0.5747	0.5611	0.50366	0.42303	0.47138	0.46983	0.5263	0.4075	0.67282	0.77441	0.7173	0.72276	0.70044	0.66503	0.74924	0.82621	0.76167	0.76447	0.72161	0.80973
646.64	0.35327	0.58621	0.46719	0.58737	0.56075	0.5928	0.57317	0.63877	0.69216	0.5042	0.60524	0.54038	0.88591	0.63596	0.67597	0.52747	0.57813	0.56761	0.47414	0.39048	0.42191	0.4449	0.53651	0.39468	0.64138	0.77703	0.71166	0.74764	0.71134	0.68917	0.74255	0.8023	0.74168	0.75793	0.71547	0.79663
647.65	0.36145	0.56363	0.43826	0.57005	0.53014	0.60134	0.56159	0.65257	0.6501	0.49438	0.60829	0.53469	0.87116	0.62888	0.65726	0.50174	0.57601	0.57452	0.4811	0.39866	0.38587	0.42764	0.53568	0.37886	0.59135	0.78472	0.66574	0.70502	0.70131	0.71177	0.72004	0.80064	0.71712	0.76784	0.74907	0.77722
648.64	0.37161	0.56785	0.41738	0.5775	0.5394	0.59935	0.56394	0.64478	0.64067	0.48314	0.61235	0.51439	0.88691	0.64526	0.65708	0.50583	0.60105	0.56733	0.49387	0.37646	0.4205	0.4431	0.55667	0.37493	0.57644	0.7672	0.67279	0.68307	0.70903	0.72066	0.71768	0.77975	0.70891	0.79158	0.75938	0.76619
649.65	0.36727	0.55904	0.37724	0.54366	0.51405	0.6108	0.55707	0.60848	0.61597	0.4569	0.61218	0.47448	0.86717	0.64721	0.65186	0.48324	0.58136	0.53452	0.48665	0.34065	0.41452	0.43419	0.54313	0.34232	0.54093	0.74898	0.67249	0.62836	0.67079	0.71956	0.69341	0.74144	0.71023	0.78655	0.76154	0.6995
650.63	0.37595	0.54067	0.36121	0.50922	0.51692	0.64037	0.55322	0.59906	0.60511	0.44522	0.598	0.46843	0.85973	0.64166	0.62568	0.49076	0.58757	0.5526	0.48648	0.34398	0.3902	0.44099	0.5439	0.33613	0.51504	0.72805	0.64013	0.60612	0.68463	0.74358	0.68707	0.7405	0.71226	0.83451	0.78557	0.67362
651.64	0.37078	0.55217	0.34707	0.52814	0.53947	0.63046	0.55413	0.59877	0.62695	0.41347	0.62321	0.45996	0.86357	0.63372	0.6032	0.49327	0.56426	0.53493	0.4714	0.35386	0.38951	0.42815	0.53905	0.32782	0.53269	0.71576	0.63362	0.58699	0.63656	0.7382	0.6603	0.73639	0.74674	0.85638	0.80691	0.66533
652.63	0.36973	0.5956	0.35345	0.53569	0.55594	0.63769	0.54573	0.58745	0.63007	0.41064	0.62916	0.44248	0.86909	0.6249	0.58586	0.51608	0.59222	0.51928	0.43138	0.3624	0.37182	0.43697	0.53206	0.34059	0.52469	0.706	0.645	0.57078	0.66137	0.73553	0.62439	0.73184	0.75797	0.90473	0.79045	0.6532
653.64	0.35191	0.60862	0.34213	0.49163	0.56655	0.63467	0.54146	0.5937	0.59778	0.39494	0.61363	0.41724	0.84515	0.59688	0.55594	0.49249	0.56351	0.50734	0.40495	0.34107	0.3332	0.43066	0.53715	0.32037	0.50129	0.69424	0.61354	0.56228	0.62899	0.73419	0.60043	0.72335	0.75383	0.92925	0.795	0.62316
654.62	0.36161	0.60755	0.36622	0.52234	0.57223	0.60549	0.50157	0.60117	0.60348	0.38704	0.65203	0.41496	0.81539	0.59894	0.5321	0.50463	0.56032	0.52143	0.36016	0.3467	0.31217	0.44886	0.55708	0.31062	0.49505	0.67902	0.61908	0.6177	0.62861	0.72406	0.56767	0.74514	0.76485	0.96297	0.801	0.59273
655.63	0.36794	0.63209	0.4075	0.54748	0.57646	0.58869	0.52902	0.58747	0.6078	0.4111	0.70804	0.42745	0.83062	0.59358	0.5452	0.5379	0.60697	0.52142	0.36129	0.32966	0.34627	0.47048	0.58647	0.33382	0.51253	0.69867	0.64694	0.64001	0.64558	0.71896	0.57184	0.73959	0.78768	0.98104	0.80769	0.62517
656.62	0.35379	0.61008	0.41163	0.49907	0.55165	0.59663	0.51702	0.57763	0.56525	0.41197	0.70047	0.41926	0.78637	0.58967	0.54243	0.54091	0.6202	0.51923	0.35226	0.29151	0.34408	0.47945	0.59363	0.32414	0.46838	0.6854	0.66886	0.61702	0.65381	0.70573	0.55048	0.732	0.76241	0.97262	0.77225	0.6028
657.63	0.3591	0.59762	0.43516	0.49387	0.54758	0.59169	0.50806	0.56981	0.59718	0.41997	0.71891	0.46883	0.76987	0.63868	0.53117	0.53799	0.58539	0.50446	0.37597	0.25996	0.36708	0.48286	0.61043	0.32721	0.46525	0.67745	0.65651	0.65727	0.63705	0.70962	0.57444	0.72655	0.7899	0.9638	0.7615	0.61968
658.61	0.35093	0.55356	0.40171	0.48061	0.5214	0.60706	0.45818	0.55679	0.58088	0.42632	0.72269	0.48504	0.71646	0.63629	0.51021	0.55101	0.58099	0.50158	0.33187	0.25259	0.35094	0.46153	0.58546	0.33444	0.45861	0.67855	0.64241	0.65995	0.6208	0.70274	0.5408	0.76139	0.79099	0.91398	0.73828	0.61096
659.62	0.34653	0.54249	0.39797	0.47149	0.52676	0.63732	0.47794	0.56892	0.58568	0.43969	0.70266	0.51577	0.71671	0.62284	0.51069	0.55817	0.62724	0.48923	0.32785	0.25312	0.38085	0.43939	0.60129	0.36182	0.46181	0.66315	0.6255	0.64392	0.64124	0.69898	0.55327	0.76724	0.81143	0.88441	0.69245	0.63603
660.61	0.33527	0.54907	0.35939	0.45785	0.54054	0.65097	0.43744	0.57801	0.5807	0.45588	0.7132	0.49827	0.68306	0.65453	0.50702	0.49287	0.61363	0.50575	0.31439	0.25394	0.35093	0.43496	0.63685	0.34055	0.45541	0.65323	0.63184	0.6141	0.60256	0.68658	0.53255	0.76053	0.78566	0.84733	0.66233	0.61206
661.62	0.33117	0.54702	0.36994	0.47256	0.58479	0.6732	0.42743	0.58332	0.63548	0.49794	0.70592	0.50922	0.68186	0.66052	0.53326	0.51635	0.65238	0.50202	0.33109	0.2982	0.33376	0.46261	0.63621	0.36295	0.488	0.66474	0.62843	0.62255	0.63635	0.69842	0.5463	0.77196	0.79782	0.8451	0.64899	0.61879
662.6	0.3142	0.55261	0.36386	0.48313	0.59421	0.66934	0.4645	0.58874	0.6334	0.50609	0.70513	0.51024	0.65423	0.61025	0.5635	0.52705	0.67949	0.52253	0.33559	0.31956	0.34795	0.46731	0.63891	0.37328	0.50012	0.65476	0.66185	0.62524	0.61319	0.6881	0.5558	0.79059	0.80131	0.81481	0.62777	0.58906
663.61	0.30211	0.57294	0.4309	0.51812	0.60082	0.65902	0.51724	0.56129	0.67218	0.52988	0.71864	0.54695	0.66086	0.61872	0.60966	0.54691	0.69534	0.51534	0.38016	0.31788	0.38895	0.50902	0.63951	0.37468	0.52548	0.66952	0.70929	0.63736	0.62422	0.68414	0.59381	0.74064	0.81976	0.84	0.59311	0.59499
664.59	0.28056	0.57521	0.41684	0.48013	0.57731	0.62751	0.53507	0.52621	0.65592	0.53465	0.71291	0.55483	0.6326	0.615	0.61247	0.56109	0.66014	0.52313	0.4059	0.3128	0.35309	0.51417	0.62158	0.36093	0.52331	0.65985	0.7311	0.62242	0.58988	0.67891	0.59807	0.70474	0.79178	0.81253	0.57978	0.56577
665.6	0.28788	0.5567	0.44883	0.49352	0.60078	0.62613	0.57521	0.5139	0.69191	0.54956	0.71611	0.58773	0.61612	0.61098	0.62782	0.63177	0.67616	0.50909	0.45111	0.32546	0.38163	0.52983	0.5766	0.36681	0.52771	0.67113	0.7411	0.64969	0.62782	0.68783	0.60623	0.69318	0.80373	0.80029	0.56429	0.55485
666.59	0.28396	0.56439	0.44171	0.48523	0.55347	0.56623	0.56704	0.47228	0.66804	0.52423	0.73331	0.5817	0.58933	0.61248	0.63526	0.60873	0.6388	0.51332	0.4372	0.30885	0.38866	0.50329	0.55304	0.35186	0.50346	0.64777	0.72783	0.61769	0.58947	0.68436	0.57653	0.65898	0.78253	0.75741	0.5366	0.52124
667.57	0.27922	0.56557	0.47917	0.47049	0.56781	0.55384	0.54095	0.46799	0.65199	0.52782	0.75621	0.59843	0.57531	0.62129	0.64186	0.60371	0.64225	0.52287	0.41222	0.31073	0.38288	0.50888	0.57379	0.34613	0.51273	0.63822	0.71695	0.58271	0.61564	0.68738	0.54313	0.62851	0.75147	0.73862	0.56076	0.53863
668.58	0.30109	0.57238	0.46541	0.47319	0.58999	0.57649	0.53378	0.4831	0.67101	0.54076	0.76701	0.60579	0.57842	0.64186	0.64881	0.63971	0.68289	0.5715	0.43429	0.33221	0.37428	0.48547	0.5818	0.35205	0.50661	0.61175	0.70427	0.57698	0.62513	0.72453	0.52891	0.64473	0.7272	0.70237	0.58673	0.54506
669.56	0.31196	0.58056	0.50824	0.53437	0.64084	0.6068	0.53934	0.48977	0.69957	0.56114	0.80296	0.64943	0.59719	0.64618	0.68641	0.65829	0.71056	0.58994	0.46659	0.35301	0.41133	0.51801	0.58101	0.36932	0.51447	0.62082	0.70692	0.59316	0.63491	0.77439	0.53315	0.65742	0.73032	0.70459	0.59841	0.57633
670.57	0.29738	0.59709	0.52085	0.56276	0.63958	0.60432	0.51066	0.47835	0.67114	0.56577	0.79621	0.68115	0.6134	0.64081	0.72066	0.6639	0.67713	0.60867	0.46314	0.34361	0.40541	0.52086	0.57811	0.39387	0.52839	0.59274	0.69559	0.59658	0.59345	0.78718	0.53452	0.64418	0.70642	0.70625	0.62374	0.59523
671.55	0.3082	0.63723	0.53444	0.57128	0.67515	0.64092	0.5487	0.52132	0.66399	0.59966	0.81051	0.73688	0.63425	0.66251	0.7422	0.71537	0.71138	0.64077	0.50975	0.3857	0.42398	0.55881	0.59756	0.43088	0.54752	0.62692	0.70445	0.64338	0.62426	0.81061	0.55046	0.65655	0.70621	0.71722	0.67939	0.65604
672.56	0.31013	0.65092	0.49062	0.57306	0.66286	0.65469	0.55576	0.51738	0.67663	0.59696	0.7943	0.7278	0.63321	0.65972	0.72632	0.75564	0.71503	0.66712	0.51758	0.3983	0.44008	0.56837	0.57497	0.43946	0.54323	0.64965	0.68518	0.67572	0.60495	0.83867	0.5614	0.63924	0.70824	0.70047	0.67441	0.65215
673.54	0.32387	0.67158	0.49601	0.57748	0.64641	0.60848	0.55427	0.54855	0.65817	0.59925	0.78135	0.76756	0.62539	0.66561	0.71503	0.74163	0.69111	0.63648	0.52007	0.42966	0.42172	0.56844	0.55822	0.45373	0.55156	0.66447	0.6656	0.67137	0.59944	0.8256	0.56892	0.64805	0.70883	0.67727	0.67132	0.66649
674.55	0.32536	0.73133	0.48718	0.59856	0.62283	0.60235	0.53116	0.5617	0.66752	0.59519	0.76831	0.77393	0.6393	0.71777	0.70945	0.78165	0.6853	0.62421	0.50776	0.46448	0.41477	0.55011	0.54646	0.46389	0.56275	0.70293	0.67224	0.67013	0.6083	0.80665	0.55785	0.64561	0.68658	0.66597	0.69326	0.67837
675.53	0.33374	0.75532	0.48941	0.58701	0.61711	0.59406	0.55194	0.59582	0.67265	0.59324	0.73633	0.78524	0.64999	0.71361	0.68456	0.76498	0.70608	0.6399	0.52276	0.49957	0.40303	0.55959	0.53583	0.4744	0.56495	0.72273	0.67841	0.66011	0.64576	0.79845	0.55926	0.66147	0.66453	0.64939	0.68286	0.70744
676.54	0.33002	0.78696	0.50985	0.6283	0.60676	0.58832	0.51706	0.61969	0.69912	0.58758	0.73956	0.78649	0.66239	0.724	0.6741	0.76805	0.6899	0.62899	0.51792	0.47667	0.4086	0.56307	0.54142	0.47619	0.56242	0.74674	0.68106	0.66983	0.62606	0.78763	0.54779	0.66496	0.67368	0.62768	0.6932	0.69265
677.52	0.34594	0.83852	0.54508	0.66937	0.6203	0.62775	0.54005	0.65627	0.71875	0.61431	0.73429	0.8215	0.69761	0.78651	0.72099	0.78237	0.69721	0.62524	0.56832	0.51258	0.40879	0.55768	0.54436	0.48411	0.58029	0.77083	0.69445	0.68937	0.63611	0.77026	0.56898	0.68264	0.67596	0.62111	0.71002	0.74223
678.5	0.33452	0.87331	0.55738	0.69236	0.59981	0.65821	0.52098	0.66062	0.70899	0.60488	0.71404	0.78787	0.71283	0.79489	0.74246	0.78404	0.67943	0.64931	0.56053	0.51741	0.42014	0.57206	0.57377	0.50025	0.57624	0.78182	0.69227	0.69973	0.63829	0.76612	0.5481	0.6764	0.66971	0.61889	0.73625	0.74589
679.51	0.35238	0.89195	0.58702	0.71104	0.63237	0.68597	0.552	0.68861	0.6955	0.62433	0.71828	0.81048	0.70793	0.79192	0.76089	0.78682	0.71679	0.68833	0.59557	0.52027	0.44758	0.60086	0.61727	0.51653	0.60502	0.79153	0.70158	0.74251	0.67288	0.76215	0.56847	0.68655	0.68842	0.61994	0.75683	0.78153
680.49	0.37329	0.90994	0.58404	0.76386	0.64217	0.63228	0.56338	0.68746	0.69956	0.62663	0.72663	0.79084	0.71829	0.81984	0.75488	0.8001	0.7179	0.62076	0.6315	0.56281	0.48044	0.58112	0.65702	0.52039	0.62042	0.78311	0.68933	0.74597	0.67685	0.72352	0.58636	0.70458	0.71538	0.62733	0.7912	0.79079
681.5	0.39999	0.90985	0.65175	0.7793	0.65267	0.63314	0.61112	0.67464	0.69038	0.6227	0.71228	0.78899	0.73521	0.82787	0.80782	0.83051	0.74099	0.624	0.65508	0.59309	0.4941	0.5808	0.6731	0.54765	0.64511	0.76387	0.73703	0.75289	0.71307	0.70081	0.62878	0.70016	0.72283	0.63592	0.80955	0.82658
682.48	0.38363	0.88674	0.63478	0.78692	0.63293	0.60941	0.59719	0.67533	0.63396	0.58675	0.72136	0.7579	0.72978	0.77927	0.77144	0.81029	0.71765	0.6435	0.6491	0.59466	0.48473	0.5807	0.68344	0.54919	0.67456	0.74243	0.73328	0.75168	0.70082	0.68211	0.61209	0.70101	0.70316	0.62633	0.8137	0.82777
683.49	0.39629	0.85805	0.65015	0.7824	0.64925	0.59659	0.61903	0.65098	0.63873	0.58366	0.73693	0.74901	0.7495	0.77232	0.76418	0.81681	0.765	0.64404	0.65879	0.59604	0.4969	0.6111	0.71234	0.57966	0.70248	0.71802	0.753	0.76059	0.70259	0.63971	0.62019	0.69827	0.70815	0.63413	0.85717	0.86764
684.47	0.38999	0.83828	0.62312	0.72519	0.60869	0.56948	0.6008	0.63879	0.62937	0.54101	0.71771	0.70692	0.74102	0.75884	0.73554	0.76991	0.74456	0.64167	0.64114	0.57929	0.49058	0.57218	0.67206	0.58816	0.6914	0.66824	0.73088	0.70538	0.69254	0.59491	0.60689	0.66287	0.68388	0.61223	0.877	0.86388
685.45	0.38173	0.83494	0.62809	0.69742	0.56625	0.59848	0.61503	0.62412	0.61393	0.51225	0.69108	0.70539	0.73288	0.76831	0.74033	0.77783	0.72909	0.71951	0.62929	0.52736	0.48472	0.57028	0.65969	0.61887	0.69253	0.6659	0.74342	0.72933	0.68782	0.59795	0.59244	0.62794	0.67975	0.5826	0.89253	0.87973
686.46	0.35264	0.79885	0.55245	0.65114	0.52967	0.56367	0.59537	0.61807	0.55871	0.46709	0.67197	0.67593	0.70337	0.73595	0.69267	0.71022	0.67134	0.71576	0.61459	0.50475	0.48445	0.56513	0.65854	0.60067	0.70777	0.65246	0.71015	0.70238	0.6414	0.56856	0.55973	0.62372	0.65061	0.54129	0.87518	0.85785
687.44	0.38104	0.80135	0.59842	0.65099	0.54603	0.54812	0.57433	0.61149	0.57217	0.46695	0.64009	0.64479	0.70787	0.76105	0.72709	0.71422	0.70317	0.69785	0.63086	0.51928	0.49536	0.55826	0.66843	0.62705	0.69824	0.64833	0.75094	0.70844	0.69266	0.54251	0.55867	0.6474	0.65619	0.54713	0.86033	0.86193
688.44	0.38637	0.79456	0.57082	0.65148	0.52623	0.53155	0.55377	0.61873	0.53988	0.43357	0.61447	0.61405	0.6832	0.75063	0.69112	0.69561	0.69051	0.66915	0.66087	0.52681	0.48037	0.52138	0.61858	0.58143	0.68668	0.68733	0.72966	0.69536	0.69413	0.53134	0.55817	0.65215	0.64139	0.54386	0.80611	0.80913
689.42	0.36899	0.73356	0.51898	0.63474	0.514	0.48025	0.53277	0.57959	0.50504	0.42431	0.57825	0.5523	0.68608	0.71574	0.66072	0.67946	0.65895	0.62264	0.63301	0.49072	0.46069	0.5247	0.62271	0.52855	0.65577	0.68213	0.70742	0.66625	0.66383	0.50369	0.52936	0.66079	0.62774	0.53149	0.75169	0.7542
690.43	0.35964	0.67106	0.4872	0.62015	0.50622	0.45677	0.46454	0.5657	0.49591	0.40364	0.56334	0.52236	0.7066	0.68616	0.6252	0.66849	0.66984	0.60395	0.61518	0.50299	0.44403	0.51831	0.60386	0.47989	0.64197	0.68875	0.68446	0.64423	0.65187	0.49752	0.51795	0.65468	0.6391	0.54041	0.7022	0.71302
691.41	0.37733	0.63073	0.46558	0.64038	0.50318	0.47057	0.44761	0.53492	0.47144	0.42212	0.52346	0.50587	0.69781	0.64619	0.60444	0.67381	0.66959	0.61114	0.63423	0.4876	0.41373	0.5096	0.54479	0.4626	0.61743	0.69581	0.67168	0.62366	0.63016	0.48649	0.51842	0.63896	0.60768	0.56148	0.65572	0.68717
692.39	0.34425	0.57248	0.41099	0.58604	0.45577	0.43408	0.44046	0.48086	0.42285	0.39324	0.49519	0.49248	0.68567	0.6055	0.53653	0.64619	0.63232	0.59344	0.64959	0.4331	0.39633	0.49146	0.51673	0.413	0.58956	0.65337	0.60036	0.56653	0.56825	0.4893	0.52361	0.60168	0.58467	0.53696	0.62589	0.62346
693.39	0.32106	0.53206	0.41188	0.57799	0.44621	0.42692	0.40958	0.4538	0.39862	0.39348	0.46176	0.50486	0.69822	0.5747	0.53645	0.66112	0.59119	0.60346	0.64022	0.38589	0.37186	0.48103	0.53785	0.39151	0.56821	0.59453	0.60009	0.55292	0.56414	0.49166	0.49745	0.5678	0.5684	0.52397	0.59186	0.60438
694.38	0.3209	0.5135	0.45155	0.59009	0.43524	0.41051	0.37406	0.45248	0.38896	0.36281	0.4461	0.5233	0.68675	0.5528	0.52049	0.67314	0.57489	0.60351	0.6787	0.41461	0.36554	0.47703	0.56977	0.41194	0.55488	0.56419	0.57436	0.57024	0.54254	0.48541	0.49508	0.55616	0.5583	0.5107	0.56708	0.58351
695.38	0.31288	0.51297	0.46185	0.59377	0.4175	0.4288	0.37872	0.42037	0.35565	0.35603	0.46517	0.50496	0.65386	0.50398	0.51646	0.64086	0.54281	0.58194	0.67865	0.38033	0.37177	0.47693	0.58913	0.39038	0.52568	0.52285	0.54185	0.53696	0.50507	0.43943	0.49226	0.5396	0.52145	0.49632	0.54699	0.53373
696.36	0.29627	0.51819	0.45194	0.52367	0.39977	0.38711	0.3212	0.3706	0.37084	0.31415	0.43114	0.47288	0.63552	0.47598	0.46472	0.63313	0.52502	0.55302	0.63246	0.36369	0.36586	0.43601	0.61917	0.35257	0.4841	0.48358	0.49281	0.51095	0.49033	0.40523	0.45908	0.50501	0.51368	0.45172	0.53383	0.49832
697.34	0.32415	0.53099	0.47048	0.54108	0.43624	0.41375	0.29787	0.35468	0.38655	0.32005	0.42556	0.47753	0.62645	0.47094	0.47257	0.63091	0.55025	0.573	0.61708	0.36375	0.38395	0.44708	0.64243	0.37232	0.49371	0.48361	0.51907	0.50303	0.51846	0.38024	0.4407	0.48292	0.51538	0.45036	0.54134	0.4793
698.34	0.33204	0.56242	0.48731	0.54781	0.47655	0.40196	0.30756	0.34092	0.41976	0.30179	0.44434	0.46908	0.61127	0.49603	0.45368	0.62556	0.58558	0.56514	0.60669	0.3887	0.42721	0.44672	0.63286	0.38531	0.50231	0.4826	0.46905	0.51844	0.49522	0.35509	0.4648	0.47908	0.54195	0.44075	0.52224	0.45048
699.32	0.33227	0.55358	0.49011	0.52411	0.47446	0.41764	0.3047	0.34275	0.4201	0.32436	0.42552	0.47017	0.59544	0.46698	0.45626	0.58107	0.55839	0.57355	0.55796	0.39047	0.42547	0.44854	0.58474	0.37458	0.49083	0.47059	0.4532	0.4971	0.48356	0.35639	0.45255	0.45776	0.5566	0.4373	0.50653	0.41709
700.33	0.34639	0.54178	0.52092	0.50808	0.50222	0.3943	0.28933	0.3178	0.42805	0.31965	0.39787	0.47907	0.54558	0.43272	0.44156	0.57127	0.52837	0.54156	0.52614	0.41638	0.44722	0.45478	0.55421	0.38101	0.47691	0.4542	0.45011	0.49143	0.49191	0.34837	0.41051	0.44378	0.55091	0.39987	0.48487	0.40009
701.31	0.34108	0.53737	0.54281	0.57576	0.48288	0.44802	0.3033	0.3558	0.43397	0.33148	0.44057	0.48785	0.52989	0.44529	0.4605	0.57863	0.54751	0.55778	0.49402	0.43933	0.48662	0.46558	0.56291	0.40014	0.46178	0.40535	0.42407	0.5043	0.46219	0.37426	0.40364	0.47232	0.54418	0.39919	0.49169	0.37865
702.29	0.33265	0.52901	0.5916	0.5726	0.4329	0.41864	0.31958	0.37642	0.44069	0.3207	0.42755	0.47835	0.51391	0.4296	0.46466	0.59264	0.48238	0.53886	0.47017	0.43683	0.49925	0.4707	0.54248	0.38195	0.41162	0.37698	0.37444	0.50162	0.40605	0.36989	0.37489	0.45677	0.54055	0.38717	0.4792	0.36432
703.29	0.30188	0.46495	0.56204	0.50649	0.40955	0.38497	0.26653	0.33937	0.39368	0.31915	0.36656	0.44334	0.45565	0.37732	0.44361	0.52412	0.43699	0.49264	0.38956	0.37583	0.46404	0.47853	0.48887	0.3669	0.34615	0.33692	0.36326	0.41193	0.38377	0.34368	0.29681	0.40764	0.47468	0.35277	0.45271	0.33739
704.27	0.30759	0.46211	0.54744	0.52482	0.37536	0.38056	0.27505	0.31043	0.36572	0.29854	0.38841	0.42138	0.43046	0.35374	0.45959	0.51959	0.41273	0.45489	0.36486	0.35885	0.45121	0.48417	0.46226	0.35811	0.3211	0.29442	0.3445	0.36598	0.34518	0.33002	0.2817	0.38742	0.41656	0.33627	0.42538	0.32337
705.27	0.2968	0.45117	0.49878	0.48901	0.30653	0.37466	0.27695	0.30916	0.36025	0.28376	0.36064	0.37913	0.42656	0.37202	0.46096	0.49523	0.3916	0.42778	0.35716	0.3479	0.40783	0.46223	0.46373	0.33894	0.30573	0.27143	0.31033	0.36276	0.28494	0.32014	0.27492	0.36406	0.37063	0.31836	0.42271	0.2908
706.25	0.28698	0.39057	0.4551	0.43567	0.28921	0.281	0.22676	0.27705	0.32258	0.26274	0.30777	0.3452	0.37999	0.30769	0.41954	0.43036	0.30756	0.36264	0.32426	0.29259	0.35252	0.44318	0.40609	0.31651	0.27919	0.22911	0.26285	0.30104	0.27649	0.2789	0.22553	0.29277	0.31356	0.30142	0.35188	0.24689
707.23	0.25971	0.32632	0.36083	0.35862	0.26647	0.22423	0.15131	0.20453	0.26864	0.24145	0.29585	0.3102	0.31177	0.25869	0.35886	0.34325	0.28087	0.27497	0.23743	0.23963	0.26694	0.3959	0.38875	0.30096	0.24457	0.20988	0.20505	0.19992	0.21963	0.21824	0.16916	0.24037	0.22478	0.25452	0.30148	0.22153
708.23	0.26263	0.31109	0.32413	0.35196	0.21417	0.18936	0.16705	0.19722	0.24733	0.21902	0.28705	0.26556	0.30888	0.22862	0.32183	0.34392	0.23828	0.23015	0.23956	0.25175	0.21857	0.36704	0.38728	0.27685	0.2363	0.17535	0.16723	0.19623	0.18544	0.18993	0.18941	0.23535	0.15432	0.22739	0.27947	0.20269
709.21	0.22294	0.2689	0.27926	0.29781	0.17293	0.1772	0.11614	0.1749	0.19309	0.1902	0.22278	0.23578	0.25603	0.17706	0.249	0.28201	0.21219	0.20437	0.1935	0.18604	0.16252	0.32157	0.33545	0.2447	0.20075	0.16302	0.11331	0.17386	0.15343	0.15199	0.15172	0.19072	0.10549	0.17852	0.22044	0.1766
710.21	0.17902	0.20957	0.25972	0.2718	0.14763	0.13137	0.060781	0.14933	0.15125	0.16048	0.2108	0.20497	0.21076	0.14316	0.19267	0.23988	0.15644	0.16294	0.11254	0.12012	0.13982	0.29619	0.28732	0.20883	0.15669	0.12259	0.092705	0.10903	0.12883	0.11432	0.11383	0.15209	0.067562	0.14859	0.14438	0.14981
711.19	0.15762	0.2125	0.25712	0.26696	0.11597	0.13112	0.075417	0.13166	0.14609	0.1469	0.19878	0.18323	0.21182	0.18246	0.16977	0.21272	0.16145	0.12164	0.098633	0.096374	0.12216	0.2677	0.27341	0.1849	0.14885	0.14957	0.1113	0.097959	0.11334	0.071971	0.12141	0.11841	0.06149	0.12531	0.12816	0.14325
712.17	0.12398	0.19159	0.21841	0.23102	0.077522	0.12002	0.096452	0.16457	0.13023	0.13657	0.17751	0.1416	0.16849	0.16228	0.13061	0.16729	0.12532	0.12822	0.096027	0.08326	0.11672	0.25418	0.21171	0.1377	0.12623	0.11881	0.10165	0.1029	0.098183	0.075423	0.1303	0.11519	0.054956	0.10061	0.074335	0.10031
713.17	0.094189	0.16102	0.21122	0.22331	0.048267	0.12816	0.073684	0.15304	0.11992	0.13837	0.1799	0.12734	0.10767	0.13533	0.11569	0.1317	0.10592	0.13717	0.068462	0.047388	0.11724	0.22701	0.20978	0.09239	0.10377	0.094709	0.09755	0.087008	0.078376	0.072268	0.083107	0.078379	0.061466	0.10262	0.064872	0.061427
714.15	0.085993	0.14671	0.20701	0.21113	0.067366	0.08535	0.078403	0.15174	0.16661	0.13383	0.17837	0.081385	0.10505	0.17239	0.12433	0.14436	0.11605	0.089192	0.06505	0.05733	0.11332	0.22678	0.20639	0.058785	0.081905	0.08931	0.10612	0.084193	0.058333	0.06606	0.089171	0.075194	0.066475	0.09055	0.07258	0.041838
715.13	0.079525	0.18503	0.20414	0.23551	0.085171	0.10038	0.10516	0.18997	0.16378	0.15536	0.1521	0.069291	0.10976	0.18342	0.11977	0.14144	0.13146	0.097294	0.087056	0.070862	0.11181	0.23209	0.19132	0.071355	0.082219	0.097401	0.093449	0.080982	0.07468	0.082724	0.085692	0.075041	0.067903	0.093821	0.086955	0.039894
716.13	0.079162	0.19495	0.18091	0.25885	0.12266	0.11442	0.12918	0.20843	0.12947	0.15359	0.15108	0.055041	0.079132	0.16591	0.10669	0.16505	0.11895	0.11118	0.10248	0.10346	0.11978	0.23789	0.16425	0.064887	0.086	0.09788	0.073759	0.099184	0.073458	0.099763	0.095552	0.10058	0.064505	0.074825	0.082883	0.03668
717.11	0.082956	0.17892	0.19092	0.30846	0.16663	0.15753	0.15118	0.23785	0.11406	0.14738	0.15333	0.057169	0.11657	0.17163	0.13202	0.20296	0.11807	0.11553	0.097291	0.14194	0.10841	0.23868	0.15617	0.075811	0.087595	0.087321	0.077547	0.10468	0.11324	0.11529	0.11231	0.12834	0.072909	0.071968	0.094641	0.038951
718.08	0.08949	0.20457	0.20187	0.3151	0.19851	0.16666	0.19043	0.25187	0.1125	0.14757	0.12583	0.077568	0.14933	0.1873	0.16451	0.20201	0.10465	0.11185	0.1111	0.16722	0.1183	0.24445	0.11931	0.10663	0.099016	0.1181	0.083273	0.10204	0.11584	0.13275	0.13517	0.12759	0.093449	0.047553	0.078926	0.056141
719.09	0.08626	0.18081	0.18436	0.33532	0.20356	0.16487	0.20894	0.25806	0.11423	0.13868	0.13385	0.086326	0.15806	0.18686	0.16311	0.19201	0.060162	0.13078	0.11055	0.18454	0.17048	0.21998	0.15111	0.1087	0.12046	0.13054	0.091634	0.10161	0.13441	0.13644	0.14522	0.12379	0.09021	0.042423	0.089158	0.066442
720.06	0.11023	0.17756	0.1927	0.34345	0.23505	0.2249	0.23443	0.27944	0.11003	0.14289	0.16299	0.12115	0.1645	0.19018	0.18498	0.22742	0.084055	0.16218	0.11585	0.2092	0.18591	0.2237	0.18596	0.12566	0.14625	0.17581	0.11211	0.1547	0.12045	0.15694	0.15981	0.14149	0.074521	0.05792	0.097707	0.081665
721.06	0.10092	0.17602	0.20273	0.34641	0.21866	0.28706	0.24109	0.29713	0.16063	0.15343	0.16446	0.12954	0.18721	0.2127	0.25076	0.21555	0.098254	0.17373	0.10421	0.22535	0.18617	0.23624	0.20717	0.12413	0.1366	0.18481	0.14993	0.1671	0.11229	0.20124	0.15877	0.15752	0.10596	0.055886	0.1083	0.086637
722.04	0.088315	0.21185	0.19404	0.36661	0.21851	0.2864	0.2357	0.2801	0.20462	0.13321	0.13741	0.1271	0.18187	0.26228	0.2596	0.19777	0.12749	0.16097	0.094947	0.22939	0.21394	0.23121	0.20972	0.12776	0.12939	0.23115	0.17717	0.18022	0.12155	0.19308	0.17734	0.1464	0.11823	0.055249	0.10856	0.10203
723.02	0.084882	0.21009	0.16566	0.41507	0.2105	0.31195	0.2466	0.29393	0.24358	0.13515	0.13295	0.14142	0.19717	0.28645	0.26545	0.21681	0.16359	0.1716	0.099033	0.2285	0.22738	0.22617	0.2102	0.15042	0.13645	0.24966	0.20254	0.21914	0.13908	0.18402	0.20505	0.17571	0.12714	0.064583	0.1138	0.13756
724.02	0.07882	0.24427	0.17585	0.46151	0.2458	0.3674	0.26273	0.31003	0.22166	0.16662	0.14494	0.15358	0.21121	0.29234	0.29537	0.2543	0.20577	0.19305	0.12323	0.2534	0.19507	0.25724	0.22526	0.17619	0.14945	0.26941	0.24027	0.22482	0.17721	0.20219	0.21372	0.20163	0.13627	0.073997	0.12201	0.16569
724.99	0.060561	0.23075	0.159	0.45137	0.23156	0.33988	0.27244	0.31305	0.22634	0.16987	0.13917	0.13501	0.21881	0.30211	0.32111	0.23156	0.20256	0.18448	0.1302	0.24354	0.19658	0.26744	0.20744	0.1691	0.1475	0.24083	0.24206	0.20689	0.21666	0.21022	0.2415	0.20554	0.16413	0.068537	0.1274	0.18762
725.97	0.065857	0.22304	0.15851	0.42406	0.26781	0.30476	0.32035	0.32735	0.2134	0.15976	0.15481	0.13672	0.22286	0.3214	0.3082	0.24861	0.22638	0.18485	0.14195	0.23933	0.19565	0.27099	0.23916	0.19472	0.17322	0.26838	0.24583	0.18743	0.22807	0.20356	0.27963	0.23114	0.15057	0.090027	0.14603	0.18767
726.97	0.073147	0.22697	0.14356	0.46039	0.26473	0.32156	0.3533	0.3423	0.20497	0.20169	0.16747	0.16553	0.2339	0.33255	0.33711	0.28606	0.229	0.20639	0.17529	0.23874	0.22409	0.29898	0.27927	0.21267	0.21974	0.29414	0.26918	0.20844	0.20007	0.23632	0.29738	0.25865	0.1698	0.107	0.15822	0.21334
727.95	0.07506	0.23332	0.15964	0.42558	0.28728	0.35775	0.35168	0.3528	0.17831	0.19646	0.18431	0.16933	0.2239	0.33231	0.37041	0.28346	0.22207	0.23279	0.1793	0.25005	0.238	0.31104	0.28977	0.19185	0.22159	0.29731	0.28186	0.1782	0.19718	0.25872	0.32181	0.26557	0.17563	0.11002	0.17382	0.20165
728.92	0.081352	0.24632	0.15706	0.41879	0.3018	0.36763	0.36405	0.36044	0.17776	0.20053	0.16647	0.18105	0.23404	0.35898	0.38614	0.25925	0.25067	0.23519	0.17093	0.22604	0.27239	0.31541	0.28515	0.20088	0.24097	0.31775	0.28935	0.19949	0.18809	0.2581	0.37771	0.28201	0.19341	0.14552	0.16885	0.21142
729.92	0.093907	0.26816	0.17475	0.46071	0.31768	0.36738	0.38037	0.35084	0.19735	0.204	0.14368	0.17729	0.25188	0.40835	0.39886	0.25636	0.27912	0.24741	0.17523	0.24173	0.28846	0.31836	0.29713	0.20085	0.27612	0.35575	0.3062	0.19256	0.15672	0.25553	0.43456	0.29904	0.19724	0.14702	0.15388	0.2031
730.9	0.092476	0.28405	0.17555	0.48383	0.31009	0.34429	0.33944	0.35628	0.21133	0.22069	0.14904	0.18612	0.28528	0.4465	0.4175	0.27367	0.28927	0.27543	0.18176	0.25567	0.30076	0.35384	0.29638	0.2004	0.28538	0.36136	0.30129	0.23506	0.16786	0.25446	0.45854	0.30704	0.21457	0.16323	0.17277	0.23751
731.87	0.10365	0.3202	0.2325	0.4937	0.34564	0.33938	0.36991	0.3715	0.21684	0.2364	0.17028	0.19699	0.32051	0.4919	0.46558	0.30405	0.32721	0.29184	0.21411	0.26674	0.31067	0.36117	0.31649	0.21754	0.29911	0.40039	0.32497	0.28393	0.197	0.24087	0.52764	0.32041	0.22762	0.1946	0.20855	0.26263
732.87	0.1001	0.34523	0.25738	0.45929	0.34402	0.31485	0.35408	0.34845	0.22838	0.24222	0.16809	0.19328	0.34608	0.55012	0.45451	0.2912	0.35416	0.27981	0.20615	0.25759	0.31142	0.37429	0.32234	0.22881	0.2967	0.42828	0.32572	0.30748	0.20895	0.23404	0.56871	0.35282	0.22995	0.20279	0.18648	0.2832
733.85	0.11032	0.38036	0.28391	0.44381	0.3277	0.31337	0.34594	0.32393	0.2493	0.24762	0.19459	0.20553	0.38049	0.61762	0.45319	0.35169	0.36959	0.31337	0.22824	0.26787	0.33115	0.3811	0.34937	0.23778	0.2899	0.44755	0.32586	0.31654	0.19407	0.25377	0.59068	0.38541	0.26678	0.20533	0.20394	0.28617
734.83	0.109	0.32579	0.29775	0.40529	0.30555	0.30507	0.31884	0.29968	0.23073	0.23523	0.20727	0.22263	0.40089	0.60322	0.44811	0.38943	0.3766	0.29529	0.24972	0.26569	0.33532	0.38372	0.35185	0.23789	0.27239	0.43535	0.32124	0.33848	0.20822	0.25539	0.60867	0.41891	0.30587	0.21307	0.23521	0.29555
735.82	0.12727	0.33693	0.29621	0.36834	0.33099	0.32043	0.32085	0.27146	0.22439	0.21766	0.20781	0.23249	0.41063	0.64731	0.45066	0.39023	0.39931	0.28913	0.25608	0.26773	0.37015	0.37464	0.36778	0.24346	0.27695	0.44501	0.32919	0.31238	0.22225	0.25213	0.64168	0.43701	0.35197	0.20972	0.22801	0.30089
736.8	0.1343	0.32588	0.27864	0.29169	0.31703	0.32098	0.27231	0.25446	0.23898	0.20342	0.19069	0.20312	0.41526	0.67245	0.43947	0.39076	0.38234	0.30905	0.2444	0.24558	0.37305	0.38274	0.36883	0.22989	0.28433	0.39731	0.30654	0.27834	0.20923	0.28127	0.6351	0.47332	0.39139	0.19032	0.23002	0.28622
737.77	0.1506	0.31075	0.26501	0.33133	0.30577	0.31526	0.29861	0.25105	0.2439	0.21422	0.21805	0.20131	0.42583	0.70674	0.46313	0.43556	0.37775	0.32478	0.27261	0.25328	0.38564	0.40352	0.39634	0.226	0.32147	0.39514	0.29664	0.27628	0.21324	0.27973	0.64251	0.50031	0.44592	0.19661	0.28639	0.27078
738.77	0.17366	0.31147	0.2764	0.33745	0.29534	0.28539	0.29451	0.26159	0.25437	0.2033	0.24229	0.21393	0.43419	0.7006	0.49398	0.43316	0.35024	0.29878	0.26994	0.25707	0.38216	0.41502	0.39367	0.23978	0.33938	0.38221	0.30423	0.28849	0.21989	0.27401	0.63206	0.51052	0.47969	0.18734	0.30095	0.27202
739.75	0.18321	0.38714	0.30697	0.34682	0.29929	0.26058	0.26833	0.29466	0.29877	0.19971	0.23776	0.22807	0.42255	0.76278	0.53417	0.44556	0.34119	0.34142	0.26415	0.27404	0.37377	0.40861	0.37509	0.25072	0.3306	0.39146	0.34426	0.29941	0.22443	0.28193	0.62048	0.55081	0.51245	0.19237	0.31343	0.29007
740.72	0.1721	0.38746	0.28395	0.37481	0.27858	0.26193	0.2483	0.27265	0.29189	0.22511	0.22441	0.23169	0.4215	0.7666	0.54217	0.46307	0.34745	0.34514	0.25662	0.25321	0.34109	0.41816	0.33835	0.26234	0.32937	0.36927	0.32998	0.30971	0.23446	0.30012	0.59333	0.56243	0.5114	0.19668	0.31325	0.28884
741.7	0.19067	0.42945	0.31916	0.42944	0.27623	0.27407	0.25616	0.28459	0.28271	0.23247	0.24839	0.27733	0.43663	0.77479	0.54442	0.47519	0.37005	0.35741	0.25663	0.28059	0.34692	0.4388	0.33121	0.27224	0.33412	0.38944	0.34861	0.33245	0.26329	0.29032	0.5617	0.56123	0.52092	0.21026	0.31664	0.3056
742.69	0.18794	0.4546	0.32446	0.4384	0.26674	0.28226	0.24813	0.30723	0.28212	0.2364	0.24932	0.27447	0.43349	0.78082	0.52451	0.47257	0.36665	0.36838	0.25771	0.27081	0.33351	0.43469	0.33015	0.27171	0.30094	0.36996	0.36318	0.33412	0.27888	0.31598	0.52838	0.53782	0.51728	0.21162	0.31068	0.3135
743.67	0.15899	0.43004	0.32764	0.42111	0.26067	0.27642	0.24529	0.28988	0.26651	0.25944	0.22077	0.26179	0.3926	0.80273	0.49769	0.44761	0.36245	0.37743	0.24937	0.21391	0.30818	0.4326	0.30801	0.27007	0.27494	0.3707	0.36026	0.31163	0.29109	0.32891	0.48513	0.51878	0.50295	0.21357	0.30653	0.32888
744.64	0.15247	0.4352	0.31198	0.42742	0.25724	0.30793	0.27905	0.26032	0.2457	0.27885	0.23491	0.26792	0.41318	0.77983	0.49217	0.46685	0.36168	0.36589	0.23373	0.18216	0.29067	0.46225	0.31657	0.27467	0.30437	0.376	0.35333	0.31399	0.31379	0.33756	0.44702	0.48073	0.50642	0.22648	0.28101	0.33037
745.64	0.15089	0.41758	0.33484	0.39538	0.24366	0.28937	0.26375	0.26349	0.22894	0.26476	0.23192	0.25645	0.3747	0.73959	0.48254	0.39968	0.34661	0.34987	0.21048	0.16058	0.27051	0.43552	0.31818	0.27318	0.2769	0.36015	0.36191	0.27698	0.30865	0.335	0.40659	0.45629	0.49421	0.22543	0.27505	0.31321
746.61	0.13825	0.3804	0.31919	0.39339	0.28301	0.2792	0.25825	0.22826	0.24451	0.26618	0.2259	0.24119	0.36146	0.71226	0.47675	0.39278	0.34026	0.32131	0.21178	0.13003	0.27078	0.41726	0.31714	0.27644	0.27594	0.35633	0.36917	0.24624	0.31336	0.33359	0.38718	0.45286	0.50139	0.25719	0.27432	0.30513
747.59	0.14159	0.36214	0.32943	0.39	0.31182	0.25672	0.24911	0.23128	0.25196	0.26705	0.24319	0.25339	0.35493	0.66936	0.48445	0.3817	0.3823	0.3069	0.20451	0.16628	0.29776	0.40182	0.32276	0.29928	0.30379	0.36064	0.35673	0.24897	0.31067	0.32298	0.37876	0.48431	0.50743	0.28163	0.27891	0.31482
748.58	0.151	0.36235	0.29879	0.39522	0.32606	0.2811	0.24641	0.23352	0.25529	0.26301	0.23803	0.24322	0.35325	0.64376	0.47466	0.38098	0.41772	0.31648	0.20446	0.19662	0.3008	0.3806	0.33295	0.31037	0.32725	0.34988	0.35552	0.25527	0.33045	0.33576	0.38884	0.47647	0.51462	0.28813	0.28631	0.32835
749.56	0.15154	0.34126	0.29383	0.36577	0.36703	0.29335	0.24518	0.23874	0.25805	0.28068	0.26934	0.23069	0.33558	0.62667	0.43392	0.33227	0.42321	0.33144	0.22869	0.21769	0.31437	0.3642	0.33855	0.32181	0.30743	0.33838	0.33948	0.24199	0.33932	0.33815	0.40905	0.48872	0.5244	0.29653	0.31597	0.31909
750.53	0.16096	0.33479	0.30755	0.36331	0.35441	0.2904	0.24838	0.24288	0.2755	0.29445	0.25093	0.22543	0.34568	0.62673	0.4187	0.36763	0.41895	0.34851	0.26674	0.22091	0.32278	0.36715	0.31342	0.31497	0.32613	0.37249	0.35489	0.26892	0.34853	0.33395	0.43424	0.49229	0.55668	0.30457	0.3056	0.33207
751.51	0.163	0.34861	0.30182	0.35815	0.30281	0.30779	0.20502	0.24436	0.28129	0.29825	0.25067	0.22198	0.33409	0.59919	0.39472	0.34598	0.39195	0.35701	0.2368	0.21961	0.31504	0.37301	0.28992	0.32076	0.29921	0.36372	0.35689	0.28467	0.33622	0.36546	0.42491	0.46715	0.55213	0.29258	0.28889	0.32032
752.5	0.1586	0.33858	0.30555	0.3591	0.25964	0.30251	0.18132	0.2147	0.27188	0.2939	0.2439	0.20038	0.32681	0.56631	0.38811	0.35414	0.3498	0.35279	0.216	0.17476	0.29548	0.38881	0.25379	0.30846	0.28319	0.37719	0.36441	0.30692	0.30586	0.39066	0.41246	0.44068	0.57471	0.30437	0.28549	0.30648
753.48	0.17722	0.37171	0.30952	0.36173	0.25163	0.29992	0.15675	0.21956	0.29183	0.27719	0.25801	0.21768	0.32182	0.54043	0.39047	0.33434	0.32727	0.32233	0.20322	0.17706	0.29512	0.38564	0.25236	0.30174	0.26912	0.40075	0.35904	0.31013	0.29384	0.38538	0.4029	0.47641	0.58608	0.30977	0.30433	0.2869
754.45	0.17724	0.3744	0.27883	0.3958	0.23056	0.27321	0.15626	0.22983	0.28749	0.2629	0.21152	0.21578	0.31264	0.49136	0.38994	0.34659	0.31558	0.29401	0.19747	0.16517	0.26703	0.36739	0.22238	0.29168	0.2737	0.41518	0.35459	0.32627	0.29376	0.39025	0.40559	0.47822	0.57015	0.29378	0.30134	0.29199
755.44	0.18762	0.38219	0.27884	0.44188	0.24699	0.30974	0.19157	0.23302	0.30114	0.25717	0.24612	0.23448	0.31561	0.44882	0.37574	0.35664	0.3187	0.30085	0.19971	0.17856	0.2783	0.35805	0.25764	0.2894	0.26838	0.41433	0.3536	0.35223	0.28794	0.42043	0.39984	0.50364	0.5525	0.29691	0.3361	0.30707
756.42	0.1876	0.36697	0.27983	0.40727	0.2533	0.30325	0.20894	0.22413	0.26266	0.2418	0.25639	0.237	0.3139	0.44131	0.37557	0.32942	0.33673	0.30405	0.20215	0.18605	0.26463	0.33409	0.27656	0.28009	0.28901	0.40472	0.34521	0.34074	0.32212	0.41114	0.41599	0.52249	0.52797	0.29923	0.36569	0.32524
757.39	0.19078	0.35495	0.27324	0.36889	0.2678	0.31276	0.21427	0.23943	0.26743	0.25191	0.24078	0.25982	0.31331	0.43947	0.38274	0.2763	0.31336	0.31679	0.22391	0.20726	0.2594	0.33915	0.29997	0.2707	0.29346	0.41228	0.37106	0.32088	0.34832	0.41203	0.43981	0.54172	0.50503	0.27141	0.34783	0.33266
758.36	0.18885	0.32783	0.28152	0.39096	0.28091	0.35124	0.2492	0.25063	0.26506	0.26987	0.1835	0.25099	0.31297	0.43619	0.39654	0.29391	0.30342	0.36877	0.25227	0.238	0.25236	0.3653	0.28383	0.26068	0.29239	0.42233	0.39324	0.35641	0.36299	0.43667	0.45619	0.53195	0.47695	0.27949	0.34322	0.34148
759.36	0.19651	0.31286	0.26882	0.35507	0.27775	0.3721	0.24755	0.25476	0.24593	0.27657	0.1844	0.24997	0.30775	0.42731	0.37448	0.28441	0.30088	0.37944	0.24787	0.24364	0.28759	0.3654	0.30041	0.26065	0.26846	0.39509	0.3931	0.34898	0.34182	0.44622	0.43181	0.52891	0.44155	0.288	0.34303	0.34121
760.33	0.18591	0.33072	0.27182	0.33362	0.26385	0.34138	0.22119	0.25829	0.24543	0.2788	0.17824	0.23473	0.3183	0.41595	0.40189	0.27925	0.30818	0.35765	0.23335	0.23542	0.32326	0.36698	0.29964	0.27916	0.26317	0.35936	0.40586	0.36522	0.34173	0.4507	0.42429	0.51827	0.41528	0.29009	0.35296	0.35171
761.3	0.18781	0.35287	0.30521	0.36812	0.28242	0.35061	0.24453	0.26184	0.26342	0.29421	0.19674	0.22389	0.30607	0.39218	0.4156	0.29102	0.31099	0.35542	0.26649	0.21178	0.34305	0.37241	0.29137	0.26909	0.26874	0.36795	0.44375	0.39504	0.35755	0.47052	0.41518	0.51406	0.39343	0.28693	0.35143	0.36119
762.27	0.18932	0.35749	0.31307	0.37877	0.31309	0.38534	0.25411	0.24047	0.26646	0.29803	0.21803	0.20821	0.29237	0.39762	0.41674	0.30822	0.32253	0.32716	0.27393	0.1951	0.34151	0.34885	0.29536	0.28416	0.26695	0.34941	0.45457	0.41835	0.35244	0.49713	0.40475	0.49081	0.34975	0.31176	0.39117	0.38629
763.27	0.17996	0.38273	0.33704	0.3295	0.33315	0.34842	0.2623	0.23578	0.28625	0.28768	0.24982	0.22507	0.30394	0.38736	0.39374	0.29216	0.33862	0.30883	0.27382	0.14711	0.3437	0.33677	0.28694	0.28019	0.27934	0.33653	0.44923	0.40832	0.36013	0.49321	0.39641	0.45851	0.33513	0.32261	0.39274	0.39489
764.24	0.17698	0.40248	0.38864	0.35513	0.33364	0.32503	0.22796	0.18841	0.301	0.28094	0.2735	0.23821	0.31582	0.41303	0.43474	0.27897	0.33423	0.30438	0.26878	0.12306	0.3388	0.33773	0.31409	0.28039	0.29635	0.3677	0.47825	0.44018	0.40036	0.49367	0.38476	0.4343	0.33054	0.32072	0.41379	0.41649
765.21	0.19158	0.39393	0.39425	0.3628	0.36571	0.36624	0.25857	0.20675	0.29864	0.27619	0.26701	0.23851	0.31686	0.44115	0.42912	0.2604	0.32884	0.3309	0.29312	0.15673	0.32532	0.34405	0.3207	0.27425	0.31483	0.38687	0.49476	0.42256	0.42866	0.50017	0.39299	0.43663	0.33479	0.33488	0.38789	0.4158
766.18	0.18631	0.38865	0.35984	0.36128	0.34462	0.35751	0.22423	0.2307	0.33571	0.28637	0.21716	0.2314	0.32771	0.47976	0.40328	0.26989	0.31542	0.31835	0.276	0.20078	0.33568	0.35304	0.31738	0.26084	0.28995	0.42643	0.46494	0.43294	0.38716	0.51922	0.37983	0.44039	0.33564	0.3368	0.3711	0.38274
767.18	0.1839	0.38087	0.36536	0.35023	0.32442	0.32599	0.22073	0.27939	0.33032	0.28797	0.19743	0.22007	0.32956	0.46838	0.367	0.24809	0.31342	0.33581	0.25313	0.23931	0.36216	0.35402	0.31578	0.25658	0.28614	0.4342	0.46291	0.41552	0.40269	0.49385	0.35484	0.45207	0.34436	0.31503	0.35128	0.38085
768.15	0.17989	0.37418	0.36727	0.36124	0.3028	0.32185	0.21211	0.29656	0.29486	0.28265	0.20924	0.21237	0.33933	0.49019	0.37293	0.2441	0.30577	0.34108	0.2667	0.28049	0.4038	0.35196	0.34946	0.27369	0.28803	0.45234	0.48217	0.43032	0.40637	0.49358	0.36266	0.48358	0.36393	0.29261	0.35937	0.38564
769.12	0.17883	0.38766	0.32956	0.33578	0.33667	0.32556	0.24732	0.34128	0.29152	0.28355	0.20338	0.20399	0.32586	0.48903	0.34726	0.25263	0.32286	0.3481	0.2829	0.30781	0.42241	0.33651	0.32981	0.27196	0.27638	0.43588	0.46376	0.42613	0.40088	0.50244	0.36272	0.47597	0.37658	0.29606	0.34884	0.37414
770.09	0.16522	0.41105	0.34039	0.35059	0.34481	0.28822	0.24228	0.33366	0.30803	0.28373	0.19568	0.22461	0.33089	0.49962	0.3444	0.27311	0.30783	0.32336	0.27109	0.3019	0.41797	0.32438	0.3292	0.26681	0.28929	0.445	0.44281	0.44192	0.40018	0.50012	0.34603	0.47896	0.3757	0.28311	0.35667	0.3693
771.09	0.185	0.43603	0.36901	0.34143	0.35534	0.278	0.30467	0.31792	0.28589	0.27319	0.19371	0.24211	0.33672	0.50842	0.38094	0.2651	0.30517	0.3117	0.28654	0.28585	0.41167	0.3273	0.32971	0.28221	0.29527	0.42059	0.44177	0.41954	0.40488	0.47443	0.35133	0.46676	0.37227	0.2855	0.35922	0.38322
772.06	0.19222	0.46437	0.37525	0.36601	0.38431	0.28993	0.31392	0.27943	0.30599	0.23777	0.2009	0.2576	0.35702	0.52831	0.39423	0.29647	0.33193	0.33283	0.29033	0.27186	0.41664	0.31793	0.35138	0.28435	0.3001	0.42869	0.41471	0.41968	0.39817	0.48306	0.34154	0.46544	0.37135	0.26476	0.37047	0.37238
773.03	0.19899	0.46812	0.37159	0.3946	0.40494	0.30533	0.28878	0.26536	0.3288	0.24361	0.21811	0.25638	0.35905	0.52269	0.38673	0.31323	0.32286	0.33648	0.25028	0.26287	0.40331	0.32452	0.35213	0.26573	0.30073	0.40387	0.40259	0.40775	0.38391	0.48883	0.31444	0.45737	0.35824	0.27946	0.37322	0.34597
774	0.22077	0.47375	0.37846	0.41906	0.42293	0.31926	0.2792	0.24487	0.34443	0.24137	0.23249	0.26796	0.38058	0.53983	0.40333	0.29258	0.33539	0.32293	0.23404	0.26599	0.40569	0.33949	0.35547	0.2751	0.31417	0.42681	0.41198	0.39036	0.37509	0.48662	0.29704	0.46866	0.36364	0.2931	0.34757	0.34658
774.99	0.23462	0.4541	0.35517	0.40341	0.42857	0.32908	0.26431	0.25011	0.34241	0.23763	0.22681	0.28557	0.38648	0.53508	0.40546	0.2928	0.35508	0.32634	0.23842	0.27702	0.44688	0.34175	0.35976	0.27296	0.31088	0.4372	0.42216	0.37408	0.37669	0.48709	0.29798	0.46102	0.38183	0.30444	0.34432	0.35241
775.96	0.22819	0.40003	0.35466	0.41766	0.45957	0.33002	0.22401	0.24639	0.33535	0.23183	0.25449	0.2953	0.37787	0.52246	0.40257	0.27862	0.37857	0.344	0.22056	0.26734	0.44277	0.34647	0.36774	0.27529	0.33712	0.41748	0.4258	0.35125	0.38288	0.48062	0.27902	0.44735	0.3828	0.31439	0.3362	0.37472
776.93	0.23935	0.40347	0.35393	0.42532	0.46761	0.34836	0.23844	0.24959	0.30457	0.25862	0.27342	0.31555	0.38618	0.54271	0.42322	0.28549	0.37257	0.32787	0.22899	0.26879	0.43554	0.37206	0.36565	0.27431	0.36132	0.41544	0.42576	0.37723	0.3826	0.48434	0.29014	0.44969	0.38353	0.33991	0.34652	0.37634
777.9	0.25964	0.39058	0.35862	0.43828	0.4315	0.35262	0.27597	0.26481	0.30141	0.27156	0.27244	0.3024	0.39908	0.55676	0.44652	0.29446	0.39445	0.32713	0.27601	0.29286	0.46292	0.40135	0.37688	0.284	0.37734	0.39702	0.43528	0.38973	0.39067	0.47933	0.29437	0.45442	0.39241	0.3589	0.34433	0.37662
778.89	0.26889	0.39575	0.40341	0.4475	0.40707	0.39395	0.29484	0.2856	0.29652	0.27572	0.26805	0.30937	0.40924	0.5801	0.47319	0.30336	0.41353	0.36416	0.31316	0.3056	0.48064	0.41936	0.38476	0.28782	0.40276	0.37916	0.43981	0.38623	0.39987	0.49652	0.31719	0.46469	0.39238	0.35875	0.36519	0.37917
779.86	0.29644	0.42283	0.45775	0.47348	0.40018	0.41413	0.33562	0.29541	0.28768	0.2957	0.32738	0.30628	0.43213	0.63615	0.50642	0.30045	0.42588	0.39573	0.33736	0.28588	0.44391	0.44945	0.412	0.30054	0.4141	0.38747	0.46521	0.38974	0.39468	0.48324	0.31994	0.45556	0.37584	0.35296	0.40344	0.38761
780.83	0.31951	0.46262	0.47443	0.49721	0.38508	0.44467	0.38821	0.34397	0.30913	0.30694	0.34984	0.30396	0.47026	0.68946	0.52082	0.30861	0.43107	0.40765	0.3685	0.33806	0.42515	0.47415	0.44848	0.29892	0.39695	0.42741	0.47055	0.4135	0.39502	0.49629	0.35485	0.47717	0.37433	0.34303	0.45486	0.3879
781.8	0.32219	0.47143	0.45202	0.48613	0.38428	0.41394	0.4134	0.35698	0.33264	0.31303	0.33642	0.27549	0.47043	0.73048	0.52078	0.30791	0.45176	0.40699	0.39171	0.35723	0.42142	0.48951	0.42367	0.29272	0.37845	0.43575	0.46975	0.40839	0.40642	0.47408	0.37393	0.45857	0.39125	0.37314	0.45168	0.40066
782.8	0.32717	0.51918	0.42207	0.4795	0.40399	0.40336	0.43902	0.34761	0.3291	0.29717	0.33374	0.28874	0.47659	0.76637	0.51745	0.31569	0.42894	0.40155	0.38088	0.3512	0.38505	0.4651	0.42632	0.28586	0.37742	0.46495	0.44914	0.39252	0.39776	0.46892	0.39004	0.42557	0.36162	0.35668	0.46197	0.44067
783.77	0.3208	0.51993	0.38654	0.47532	0.40765	0.36109	0.4573	0.351	0.33996	0.28811	0.34819	0.28274	0.47323	0.81335	0.49632	0.34553	0.40902	0.3589	0.36592	0.36905	0.40399	0.45937	0.44063	0.27387	0.39364	0.47973	0.45524	0.37488	0.37265	0.44839	0.39789	0.41021	0.37489	0.35287	0.47899	0.46987
784.73	0.2843	0.51292	0.371	0.46031	0.41131	0.36232	0.42474	0.3333	0.37038	0.29629	0.31757	0.28825	0.4472	0.8132	0.50576	0.34946	0.37228	0.34624	0.35348	0.39221	0.42605	0.46948	0.42341	0.26595	0.3851	0.44666	0.44339	0.37303	0.3543	0.46226	0.40004	0.39703	0.37284	0.37789	0.48215	0.4822
785.7	0.26688	0.49529	0.34032	0.41791	0.41174	0.34465	0.41274	0.28126	0.37994	0.29684	0.33025	0.27284	0.4171	0.83396	0.49521	0.35836	0.34891	0.32491	0.35524	0.35782	0.44162	0.45526	0.38561	0.27013	0.39611	0.42228	0.41301	0.35094	0.33464	0.45095	0.39141	0.3657	0.37535	0.40776	0.47858	0.51993
786.67	0.26557	0.48558	0.34261	0.41438	0.41677	0.33825	0.37002	0.26907	0.38278	0.29833	0.35604	0.29982	0.42423	0.82089	0.48514	0.35727	0.34532	0.32118	0.34102	0.33193	0.44022	0.43236	0.41306	0.28139	0.40416	0.40052	0.40826	0.34129	0.34318	0.44827	0.37144	0.36806	0.36934	0.3986	0.49512	0.56482
787.66	0.25678	0.43712	0.37683	0.39508	0.44947	0.36546	0.34211	0.27355	0.38187	0.30796	0.38018	0.32318	0.40154	0.82895	0.50978	0.35285	0.38161	0.32228	0.35539	0.32944	0.43341	0.43112	0.38614	0.28712	0.40875	0.3853	0.4239	0.34827	0.34221	0.43795	0.35741	0.38306	0.3953	0.42001	0.51007	0.60985
788.63	0.25557	0.43765	0.42234	0.38109	0.4521	0.37889	0.32166	0.27543	0.39776	0.32241	0.38212	0.32335	0.39847	0.84298	0.5235	0.34624	0.40368	0.3416	0.34521	0.30353	0.38435	0.41741	0.36642	0.2852	0.38575	0.39331	0.40768	0.35358	0.37884	0.43413	0.34389	0.37077	0.38077	0.4036	0.51511	0.63666
789.6	0.26435	0.45935	0.42397	0.40396	0.45556	0.42665	0.32821	0.25517	0.38779	0.31167	0.39491	0.31644	0.41316	0.85129	0.49888	0.38824	0.40855	0.3616	0.34262	0.29896	0.37087	0.39684	0.36683	0.29647	0.39181	0.40691	0.41703	0.39712	0.41027	0.42379	0.32811	0.38448	0.40259	0.39619	0.52699	0.65955
790.57	0.26408	0.4689	0.42448	0.44749	0.47394	0.41104	0.32288	0.3027	0.36877	0.31461	0.37361	0.35432	0.41302	0.83771	0.47567	0.39428	0.40421	0.36236	0.33894	0.33626	0.35855	0.37467	0.35715	0.3056	0.40139	0.42581	0.44624	0.44407	0.43089	0.41066	0.31184	0.42164	0.39921	0.39034	0.54264	0.65953
791.54	0.26615	0.481	0.45361	0.47518	0.45204	0.42751	0.351	0.3065	0.35811	0.31581	0.3706	0.375	0.39705	0.87575	0.47888	0.41957	0.36814	0.36175	0.36034	0.35881	0.34849	0.37415	0.36712	0.31985	0.41718	0.46263	0.48609	0.44917	0.41663	0.42064	0.34223	0.44063	0.39938	0.38387	0.56051	0.66328
792.53	0.26442	0.52971	0.45144	0.50867	0.41331	0.42177	0.35236	0.31465	0.37602	0.33468	0.3646	0.36894	0.41819	0.86068	0.47115	0.42279	0.36079	0.35982	0.36588	0.38103	0.35873	0.39836	0.37565	0.33595	0.40924	0.4816	0.48926	0.43951	0.42144	0.4352	0.35658	0.455	0.40872	0.37878	0.55878	0.614
793.5	0.26032	0.52892	0.45302	0.52087	0.41359	0.42504	0.36143	0.35074	0.41493	0.34599	0.36836	0.41309	0.41819	0.80671	0.49154	0.41521	0.34987	0.36529	0.38146	0.41143	0.39064	0.43251	0.37255	0.34766	0.41618	0.47691	0.51115	0.47716	0.41187	0.4362	0.37987	0.50301	0.44173	0.40937	0.57295	0.60215
794.47	0.2649	0.54204	0.45118	0.49248	0.42019	0.39775	0.37906	0.38406	0.431	0.36766	0.41742	0.4032	0.40543	0.7978	0.52289	0.37557	0.37611	0.32944	0.3862	0.44641	0.3791	0.45626	0.386	0.32461	0.42282	0.50907	0.51596	0.43933	0.3872	0.4322	0.40811	0.52084	0.42582	0.41492	0.57954	0.57916
795.43	0.26111	0.56753	0.47499	0.46578	0.40132	0.4461	0.35114	0.38271	0.45009	0.37081	0.40763	0.39914	0.40515	0.7642	0.56122	0.37451	0.38127	0.36695	0.36613	0.43978	0.38918	0.45754	0.39824	0.3359	0.43021	0.52172	0.52867	0.44444	0.39457	0.44935	0.43729	0.52503	0.44319	0.40777	0.55432	0.56325
796.4	0.2554	0.5791	0.48251	0.457	0.43361	0.47708	0.36486	0.41436	0.48774	0.39251	0.41399	0.38758	0.41045	0.71961	0.57518	0.3501	0.41991	0.3983	0.37285	0.45335	0.3882	0.48758	0.39228	0.33419	0.44307	0.5313	0.52258	0.43526	0.42858	0.4668	0.44743	0.54855	0.46854	0.43804	0.54598	0.54806
797.39	0.25612	0.55984	0.50045	0.44845	0.48219	0.50348	0.37268	0.42426	0.5025	0.40104	0.44712	0.41518	0.42014	0.71542	0.57003	0.34855	0.4454	0.43153	0.35301	0.45829	0.41007	0.49003	0.41665	0.33852	0.47346	0.56762	0.52879	0.45049	0.46625	0.48776	0.47225	0.57874	0.49608	0.45907	0.58379	0.55621
798.36	0.26169	0.55669	0.50268	0.45499	0.48805	0.53558	0.34468	0.40379	0.46163	0.40157	0.44609	0.38315	0.43343	0.72332	0.55088	0.37777	0.44703	0.43984	0.33953	0.46268	0.39768	0.4854	0.44636	0.35103	0.47951	0.60991	0.53173	0.45786	0.49548	0.49332	0.47572	0.59543	0.50611	0.47762	0.58705	0.56386
799.33	0.25875	0.51721	0.53416	0.47871	0.48901	0.544	0.31763	0.40501	0.44324	0.39886	0.43183	0.41763	0.43478	0.66067	0.54346	0.38583	0.44376	0.44857	0.34631	0.4255	0.39849	0.4774	0.43452	0.37909	0.48235	0.62386	0.53572	0.48769	0.52405	0.51698	0.50852	0.59967	0.52719	0.48524	0.59665	0.58071
800.29	0.29078	0.51841	0.56247	0.50704	0.51267	0.58217	0.34533	0.41295	0.47461	0.42769	0.49615	0.43364	0.45889	0.66785	0.56637	0.41055	0.46747	0.45275	0.3853	0.4545	0.42504	0.51391	0.47741	0.38228	0.49343	0.65546	0.5582	0.49159	0.55399	0.53471	0.5412	0.64055	0.57094	0.49774	0.62455	0.58882
801.26	0.29625	0.52376	0.54953	0.5355	0.51368	0.59165	0.33039	0.42592	0.47337	0.42639	0.53383	0.46333	0.47464	0.65326	0.56871	0.44742	0.48041	0.45494	0.3728	0.4673	0.44896	0.51685	0.49873	0.39511	0.49253	0.66702	0.57764	0.54104	0.55637	0.53617	0.55854	0.65611	0.59838	0.50344	0.64739	0.58748
802.23	0.30014	0.54931	0.55391	0.55785	0.51295	0.60597	0.35477	0.45925	0.47395	0.43643	0.55315	0.46311	0.48209	0.63317	0.60073	0.47625	0.47626	0.46463	0.40783	0.45973	0.45252	0.51963	0.52355	0.41401	0.50693	0.6621	0.61199	0.5772	0.58258	0.54471	0.60112	0.68647	0.61659	0.50359	0.64904	0.6034
803.22	0.28207	0.55257	0.54274	0.56159	0.51973	0.59813	0.37806	0.44786	0.48425	0.45161	0.59112	0.49832	0.49059	0.60619	0.61537	0.49739	0.48199	0.49933	0.42991	0.4329	0.46453	0.52844	0.54127	0.44007	0.53527	0.64772	0.62958	0.60043	0.56612	0.57404	0.64317	0.68961	0.63027	0.48966	0.67955	0.60431
804.18	0.29573	0.59073	0.53127	0.57059	0.52483	0.60554	0.42266	0.47102	0.50926	0.46904	0.58153	0.51447	0.51548	0.65698	0.62755	0.51742	0.51162	0.55582	0.4514	0.46491	0.51127	0.54824	0.55538	0.46333	0.54994	0.66517	0.62574	0.62547	0.59543	0.58058	0.67561	0.73302	0.677	0.51088	0.68147	0.62207
805.15	0.28205	0.57541	0.53358	0.58844	0.53433	0.55745	0.42025	0.46183	0.48422	0.46202	0.52813	0.51815	0.52485	0.64377	0.64807	0.5512	0.51231	0.55939	0.43331	0.44673	0.53	0.53744	0.53921	0.4656	0.54095	0.64531	0.64025	0.6499	0.59928	0.59861	0.67475	0.72814	0.68698	0.52243	0.67428	0.6022
806.12	0.30915	0.59829	0.57685	0.60952	0.55647	0.59176	0.43061	0.44948	0.50283	0.49953	0.53322	0.51845	0.53815	0.67788	0.68479	0.57912	0.5464	0.59516	0.45293	0.47773	0.58323	0.56083	0.54917	0.45931	0.56083	0.67111	0.67064	0.67803	0.62483	0.63236	0.67996	0.75562	0.74016	0.53597	0.68118	0.59904
807.08	0.33442	0.56697	0.59461	0.60773	0.57825	0.5898	0.45346	0.44326	0.51742	0.50227	0.52238	0.53308	0.54608	0.73587	0.70484	0.59848	0.56329	0.59271	0.44512	0.51094	0.60929	0.5631	0.56383	0.45517	0.57926	0.71746	0.69326	0.69204	0.64437	0.65188	0.67564	0.75615	0.76273	0.54997	0.66441	0.5995
808.07	0.36123	0.54601	0.59862	0.63722	0.58779	0.61184	0.47937	0.43885	0.53002	0.52628	0.53233	0.52	0.55286	0.76875	0.73023	0.60561	0.57604	0.57512	0.46697	0.54403	0.6254	0.59269	0.57168	0.43273	0.5836	0.73442	0.70986	0.68875	0.682	0.67109	0.68122	0.78356	0.79745	0.57448	0.66308	0.59036
809.04	0.35757	0.49958	0.58263	0.6381	0.59278	0.61252	0.47213	0.44404	0.53981	0.52177	0.57251	0.5157	0.55719	0.76531	0.74605	0.62116	0.56365	0.54585	0.45754	0.53127	0.61923	0.58664	0.60281	0.43069	0.58205	0.71403	0.72029	0.70444	0.69281	0.68343	0.66467	0.79216	0.82759	0.56819	0.66849	0.57303
810	0.36735	0.48934	0.54772	0.6463	0.63529	0.63056	0.51979	0.44789	0.55219	0.5381	0.60836	0.54182	0.56191	0.78104	0.7255	0.63355	0.62666	0.55109	0.5038	0.53669	0.62505	0.6195	0.64042	0.45514	0.60986	0.73651	0.72396	0.70919	0.73868	0.67727	0.70046	0.82525	0.87266	0.58493	0.688	0.59522
810.97	0.35588	0.45519	0.51875	0.64963	0.63249	0.61344	0.52637	0.4238	0.53022	0.51229	0.59668	0.54242	0.56606	0.74887	0.73128	0.60926	0.61104	0.52399	0.50367	0.49165	0.59736	0.60628	0.64796	0.45537	0.60334	0.71434	0.71384	0.68771	0.7489	0.69497	0.70329	0.81826	0.8435	0.59016	0.68341	0.60456
811.93	0.34503	0.4593	0.51097	0.67032	0.63678	0.61752	0.48964	0.39936	0.51214	0.48426	0.60011	0.53602	0.55647	0.69565	0.73083	0.60125	0.61564	0.52184	0.49644	0.46876	0.58053	0.60579	0.64015	0.44303	0.58035	0.69854	0.70081	0.72044	0.75986	0.70843	0.6938	0.81076	0.83979	0.57217	0.69536	0.59667
812.9	0.35026	0.49107	0.48536	0.66479	0.62568	0.60697	0.48803	0.41208	0.50161	0.45007	0.60276	0.51465	0.54268	0.68988	0.72284	0.6039	0.60324	0.50545	0.46867	0.4509	0.57345	0.57014	0.63128	0.44099	0.57627	0.71463	0.66808	0.73464	0.75661	0.71415	0.68802	0.7602	0.80032	0.5589	0.66467	0.57229
813.87	0.36199	0.53881	0.5029	0.65264	0.6181	0.59283	0.48226	0.40465	0.46709	0.42845	0.57485	0.51278	0.55549	0.7101	0.73259	0.60693	0.61549	0.52456	0.46861	0.47068	0.57021	0.56436	0.61457	0.42386	0.57574	0.73474	0.68513	0.71265	0.74032	0.73513	0.69504	0.74368	0.77857	0.56567	0.6369	0.56167
814.85	0.3684	0.56566	0.53504	0.64538	0.58736	0.60301	0.46154	0.41493	0.44489	0.40749	0.56467	0.45746	0.57012	0.67709	0.7416	0.59676	0.56601	0.52959	0.446	0.47127	0.56678	0.54238	0.59314	0.38899	0.57111	0.71172	0.68111	0.729	0.69979	0.7707	0.67406	0.71416	0.74636	0.55627	0.60567	0.52364
815.82	0.3637	0.5435	0.53825	0.60643	0.56192	0.5673	0.47528	0.43701	0.43018	0.38436	0.5618	0.43732	0.55323	0.69833	0.72227	0.58354	0.53832	0.53002	0.44699	0.49184	0.56466	0.54224	0.57288	0.37822	0.55339	0.70767	0.66509	0.72597	0.66622	0.77421	0.67783	0.68664	0.73363	0.53885	0.58188	0.50558
816.78	0.37237	0.55983	0.55123	0.583	0.52006	0.55432	0.48339	0.44418	0.42601	0.39213	0.5327	0.44739	0.55874	0.699	0.72279	0.5863	0.50428	0.52824	0.45268	0.49153	0.56465	0.53334	0.5529	0.37986	0.56291	0.69186	0.66613	0.69779	0.63155	0.77047	0.67407	0.65979	0.69798	0.54186	0.55783	0.49005
817.75	0.36549	0.55428	0.55867	0.57579	0.51224	0.53064	0.472	0.44708	0.40986	0.38957	0.47637	0.43702	0.55743	0.6794	0.72792	0.5759	0.52322	0.52559	0.44654	0.49163	0.55958	0.52901	0.53789	0.37295	0.54801	0.67611	0.67704	0.6593	0.60691	0.75766	0.65942	0.66161	0.69325	0.52553	0.53667	0.48012
818.71	0.37232	0.53382	0.56471	0.57102	0.53929	0.52499	0.46429	0.43396	0.40926	0.40681	0.44376	0.40929	0.54511	0.61916	0.68778	0.56004	0.50884	0.51724	0.40742	0.48304	0.53659	0.55795	0.54812	0.35931	0.56362	0.66748	0.66282	0.65973	0.61278	0.74345	0.62924	0.6344	0.63974	0.52958	0.53506	0.46155
819.68	0.37979	0.51697	0.54218	0.56516	0.51291	0.49938	0.46419	0.41632	0.41605	0.40168	0.42292	0.41798	0.52591	0.61143	0.65484	0.53139	0.51691	0.48914	0.38852	0.47055	0.531	0.5508	0.53917	0.37276	0.54846	0.65617	0.64576	0.6293	0.61346	0.71597	0.6151	0.61166	0.60475	0.51561	0.55199	0.48496
820.64	0.38524	0.51976	0.51865	0.54345	0.52368	0.48146	0.43802	0.39773	0.42142	0.39483	0.37115	0.40121	0.52509	0.55994	0.62068	0.53116	0.52483	0.45977	0.35329	0.44059	0.49655	0.52838	0.53812	0.38181	0.54994	0.62187	0.61519	0.60393	0.63563	0.69274	0.59712	0.58104	0.55848	0.49306	0.54321	0.46923
821.63	0.3794	0.50972	0.5042	0.53095	0.50664	0.4398	0.41784	0.38091	0.40468	0.37659	0.33834	0.35582	0.50424	0.53776	0.59644	0.52523	0.52505	0.45571	0.32594	0.43484	0.45678	0.52626	0.52369	0.3809	0.51615	0.6122	0.5906	0.60279	0.6045	0.67454	0.56365	0.5633	0.52163	0.4827	0.52999	0.45536
822.59	0.3972	0.5195	0.52457	0.53813	0.50527	0.4202	0.40351	0.37875	0.42419	0.38887	0.32058	0.3432	0.50608	0.52666	0.56815	0.53288	0.49817	0.47701	0.30869	0.45595	0.47483	0.54815	0.52218	0.3666	0.51292	0.59884	0.59228	0.63685	0.62891	0.65606	0.53655	0.56409	0.51208	0.50014	0.53846	0.44837
823.56	0.38017	0.46347	0.51102	0.53307	0.47138	0.43135	0.40476	0.36571	0.39499	0.36275	0.32433	0.31851	0.48534	0.49715	0.56004	0.52274	0.4903	0.49089	0.31241	0.44956	0.48025	0.52209	0.47613	0.36228	0.48604	0.552	0.58805	0.62575	0.61789	0.64286	0.51591	0.53256	0.49545	0.44367	0.50954	0.44318
824.52	0.34184	0.43548	0.5074	0.49349	0.443	0.3938	0.35201	0.34923	0.37524	0.33443	0.32647	0.30349	0.44185	0.48504	0.54354	0.50603	0.4645	0.47852	0.26734	0.45117	0.45312	0.50203	0.46991	0.34546	0.46276	0.53449	0.56676	0.60611	0.55999	0.59715	0.46722	0.49907	0.47866	0.41143	0.47681	0.40925
825.49	0.3331	0.44135	0.53454	0.50133	0.42022	0.40975	0.35104	0.35399	0.35694	0.33398	0.32597	0.30153	0.43489	0.45997	0.53472	0.49853	0.43862	0.50354	0.26825	0.48202	0.45514	0.50754	0.46081	0.34144	0.45817	0.54162	0.5704	0.60804	0.53957	0.56601	0.47134	0.51287	0.46418	0.40581	0.47224	0.41665
826.45	0.30784	0.43678	0.52906	0.49971	0.44481	0.4143	0.35172	0.34833	0.35321	0.34868	0.33835	0.30395	0.42867	0.4478	0.48233	0.47412	0.41774	0.49247	0.26792	0.4758	0.4789	0.52224	0.47351	0.34163	0.47476	0.52482	0.56638	0.56838	0.53315	0.53443	0.48441	0.51301	0.4574	0.38993	0.4692	0.42663
827.41	0.26802	0.40657	0.51816	0.45228	0.45841	0.40558	0.37742	0.34105	0.32392	0.32933	0.35401	0.31128	0.43087	0.41737	0.43713	0.41793	0.42069	0.47612	0.28436	0.46204	0.42841	0.50222	0.46826	0.33911	0.45228	0.49856	0.54157	0.51606	0.50838	0.50927	0.49712	0.48231	0.43167	0.3729	0.47205	0.45127
828.4	0.24557	0.44622	0.49462	0.4587	0.43322	0.36529	0.38357	0.32018	0.34462	0.33907	0.35569	0.30774	0.42663	0.41044	0.41386	0.40277	0.39602	0.43107	0.28867	0.44387	0.42563	0.50363	0.48539	0.32677	0.43021	0.49457	0.50828	0.48975	0.47522	0.47303	0.50955	0.49041	0.45406	0.40723	0.48486	0.45245
829.36	0.23886	0.42159	0.48631	0.46645	0.46809	0.41012	0.43043	0.31371	0.3534	0.35011	0.33467	0.30831	0.46101	0.37903	0.41176	0.38111	0.41268	0.45794	0.30671	0.43846	0.43154	0.54328	0.44695	0.30906	0.43788	0.47834	0.50592	0.48359	0.50998	0.48947	0.54251	0.49739	0.45935	0.4237	0.46675	0.47438
830.33	0.23499	0.42996	0.4709	0.45902	0.46261	0.42032	0.44861	0.30905	0.35103	0.34793	0.37566	0.31048	0.44778	0.39362	0.42645	0.39051	0.41467	0.45342	0.32428	0.41695	0.42353	0.53925	0.45033	0.29577	0.42684	0.47027	0.50235	0.47398	0.49251	0.49075	0.52771	0.48187	0.45018	0.42331	0.49642	0.48252
831.29	0.21965	0.41504	0.45175	0.46317	0.43372	0.40146	0.4515	0.30829	0.34994	0.34858	0.36497	0.2911	0.43874	0.37801	0.43543	0.37981	0.43331	0.44372	0.30439	0.40467	0.39876	0.52924	0.42256	0.27255	0.41322	0.44638	0.47659	0.4543	0.4857	0.48473	0.51487	0.4643	0.4603	0.42362	0.48794	0.48186
832.25	0.22572	0.41189	0.43885	0.46106	0.4149	0.40479	0.42436	0.29047	0.33011	0.34526	0.35725	0.30962	0.41096	0.36016	0.4623	0.35722	0.42172	0.44477	0.26575	0.3694	0.36867	0.53129	0.42748	0.2686	0.41102	0.44072	0.47077	0.43861	0.46801	0.47943	0.49332	0.46069	0.42409	0.41395	0.4784	0.48682
833.22	0.23627	0.40481	0.42969	0.4428	0.4334	0.39517	0.40896	0.32187	0.32245	0.33446	0.32512	0.33114	0.41099	0.35475	0.4856	0.33037	0.42889	0.424	0.26014	0.37784	0.34463	0.52081	0.41063	0.28636	0.42799	0.46053	0.47859	0.43889	0.46467	0.47191	0.498	0.46996	0.38892	0.38655	0.46908	0.5197
834.18	0.25539	0.46722	0.44846	0.46305	0.42326	0.35578	0.36538	0.34515	0.31514	0.34912	0.34262	0.34434	0.40563	0.36672	0.50681	0.35281	0.40496	0.40958	0.2555	0.38452	0.33267	0.50422	0.44585	0.3017	0.42511	0.49757	0.50202	0.47011	0.46131	0.46477	0.47372	0.4766	0.38192	0.37447	0.50938	0.54552
835.14	0.2379	0.46526	0.47708	0.46458	0.41747	0.32408	0.32607	0.33271	0.32239	0.33377	0.30865	0.32397	0.4216	0.37075	0.52065	0.33849	0.42877	0.38653	0.23195	0.36481	0.34218	0.49208	0.42658	0.29911	0.43548	0.51048	0.52356	0.48328	0.46622	0.43434	0.44865	0.45481	0.39577	0.36676	0.46102	0.55643
836.11	0.24631	0.50001	0.47595	0.45877	0.43499	0.33944	0.32161	0.32816	0.33188	0.32426	0.31096	0.34396	0.41724	0.39204	0.52529	0.33419	0.43741	0.36583	0.23206	0.36367	0.35155	0.49587	0.42577	0.28881	0.44575	0.52766	0.53957	0.50793	0.48251	0.41987	0.44512	0.45988	0.38516	0.36913	0.46606	0.59199
837.09	0.24886	0.52413	0.46419	0.50392	0.41921	0.34511	0.31611	0.31548	0.34421	0.3102	0.31385	0.32331	0.44338	0.42499	0.50845	0.38198	0.44963	0.35399	0.25365	0.37323	0.36676	0.50359	0.4145	0.294	0.45542	0.5517	0.55647	0.54016	0.48267	0.42648	0.45912	0.47649	0.39627	0.36455	0.47257	0.60355
838.05	0.26356	0.52688	0.50499	0.5073	0.42793	0.36302	0.32024	0.31041	0.37292	0.30767	0.31875	0.31858	0.45873	0.4418	0.49416	0.43732	0.4749	0.36446	0.26193	0.36723	0.38919	0.5065	0.42515	0.27885	0.45053	0.52588	0.56222	0.56363	0.51124	0.42848	0.45164	0.46373	0.42075	0.36178	0.49187	0.58087
839.01	0.27141	0.51587	0.47709	0.46891	0.43884	0.3617	0.36004	0.29705	0.3857	0.2994	0.32193	0.31042	0.45548	0.46097	0.47302	0.43972	0.48282	0.35101	0.28682	0.35118	0.3923	0.48241	0.43082	0.28267	0.45519	0.52286	0.55669	0.53911	0.5053	0.4097	0.45235	0.45895	0.41312	0.36353	0.49138	0.57076
839.98	0.30182	0.53619	0.43303	0.51534	0.47196	0.38175	0.37427	0.31624	0.38748	0.31108	0.32946	0.33138	0.46939	0.4967	0.45551	0.48841	0.49026	0.34057	0.28216	0.32291	0.38222	0.49596	0.447	0.29862	0.45355	0.53732	0.55606	0.56046	0.50489	0.42774	0.46454	0.46442	0.43374	0.35507	0.51703	0.57607
840.94	0.34146	0.52818	0.42131	0.5269	0.45812	0.39078	0.35955	0.33111	0.41063	0.31041	0.3457	0.32845	0.49673	0.49758	0.46107	0.52619	0.48455	0.3524	0.29556	0.31775	0.39781	0.48522	0.45916	0.32563	0.45343	0.53948	0.54861	0.57263	0.4849	0.43691	0.45899	0.45534	0.46075	0.32746	0.54206	0.56954
841.9	0.36711	0.52632	0.44457	0.50873	0.48758	0.39708	0.36148	0.34917	0.43159	0.32515	0.35612	0.31183	0.49585	0.4771	0.46546	0.50427	0.49949	0.36337	0.2905	0.32032	0.40686	0.48793	0.471	0.32321	0.46062	0.51309	0.53465	0.57203	0.47655	0.43592	0.44715	0.45345	0.48546	0.32798	0.5472	0.54745
842.86	0.3999	0.54116	0.42933	0.51781	0.50825	0.3801	0.36269	0.33421	0.42839	0.33067	0.37678	0.31732	0.50269	0.49564	0.48272	0.49472	0.50667	0.35955	0.28075	0.29183	0.38416	0.46654	0.47823	0.33273	0.47129	0.50524	0.53465	0.52632	0.50051	0.42533	0.43482	0.44569	0.48012	0.30908	0.53234	0.55556
843.82	0.44249	0.55457	0.44734	0.53788	0.47581	0.39498	0.33656	0.34115	0.42009	0.33151	0.38187	0.33073	0.54394	0.5008	0.49854	0.48371	0.52841	0.36759	0.27314	0.30243	0.38998	0.48475	0.46547	0.34041	0.45133	0.50089	0.53296	0.50036	0.49444	0.44396	0.44428	0.46201	0.48539	0.29436	0.51993	0.54833
844.79	0.50617	0.53923	0.49703	0.52106	0.44967	0.39076	0.33856	0.35945	0.42847	0.33286	0.39543	0.33272	0.56342	0.46176	0.53273	0.45789	0.53813	0.38149	0.27942	0.35099	0.42065	0.47261	0.47795	0.34059	0.46193	0.47128	0.55063	0.48924	0.49706	0.43179	0.46094	0.49229	0.4784	0.2804	0.53404	0.52077
845.75	0.55965	0.51894	0.5054	0.50125	0.46136	0.39741	0.33207	0.35352	0.3906	0.33476	0.38349	0.34873	0.58978	0.4607	0.54983	0.43985	0.54683	0.38903	0.28836	0.35463	0.39393	0.4925	0.48935	0.33834	0.43938	0.4618	0.54966	0.43922	0.50393	0.42967	0.45508	0.49335	0.46377	0.29217	0.50029	0.49952
846.71	0.62081	0.51481	0.51126	0.48827	0.46724	0.39715	0.35231	0.37131	0.37067	0.32096	0.37404	0.39198	0.6065	0.49635	0.58395	0.46377	0.54047	0.39319	0.31931	0.3401	0.38948	0.47693	0.48946	0.35289	0.42814	0.47747	0.57474	0.41614	0.49986	0.41417	0.46892	0.50536	0.43704	0.28282	0.47202	0.49947
847.69	0.67269	0.52304	0.52736	0.53909	0.47393	0.43519	0.36513	0.38672	0.36217	0.32794	0.38567	0.40072	0.6224	0.48537	0.6105	0.48961	0.55019	0.42429	0.32965	0.35979	0.41374	0.50045	0.52566	0.35934	0.42787	0.4959	0.60178	0.46407	0.47086	0.44725	0.48053	0.50829	0.44169	0.29191	0.48404	0.49753
848.65	0.72266	0.52131	0.46966	0.55878	0.48217	0.42462	0.3822	0.38501	0.34747	0.31684	0.37783	0.39873	0.59356	0.47051	0.59647	0.54501	0.53173	0.43918	0.32954	0.3418	0.38113	0.47666	0.51869	0.34066	0.43007	0.48661	0.56947	0.48165	0.46647	0.44218	0.46939	0.48858	0.43495	0.28097	0.46328	0.48635
849.61	0.75446	0.53543	0.44961	0.56787	0.48829	0.43518	0.39977	0.38311	0.33651	0.31795	0.38723	0.42705	0.58557	0.47518	0.57613	0.55521	0.54813	0.45715	0.36782	0.3453	0.34945	0.48325	0.5217	0.34469	0.41531	0.49172	0.55695	0.46185	0.47044	0.4477	0.47552	0.48516	0.42872	0.29985	0.44314	0.49891
850.57	0.78278	0.58917	0.47479	0.57705	0.49295	0.43178	0.41845	0.39284	0.33072	0.32168	0.39976	0.41174	0.56313	0.4666	0.58858	0.56292	0.5693	0.48454	0.3631	0.36833	0.35148	0.4634	0.54088	0.3397	0.42713	0.48997	0.57202	0.48284	0.46902	0.46036	0.46763	0.51581	0.41697	0.31338	0.45884	0.49794
851.54	0.81238	0.60567	0.47353	0.61311	0.48774	0.44242	0.40117	0.34294	0.34099	0.30354	0.38381	0.41617	0.56339	0.43977	0.59002	0.58407	0.54256	0.49495	0.32919	0.35747	0.3445	0.46105	0.54502	0.34394	0.44535	0.49056	0.55542	0.51295	0.44568	0.47749	0.42895	0.48838	0.4405	0.30401	0.48262	0.50822
852.5	0.84597	0.63021	0.48905	0.57718	0.47512	0.45131	0.39702	0.34233	0.3471	0.29148	0.36082	0.43215	0.55196	0.44447	0.59035	0.58274	0.54916	0.49897	0.33947	0.37628	0.34307	0.45841	0.51815	0.34621	0.45637	0.49175	0.54736	0.49158	0.44751	0.46167	0.42462	0.51775	0.44228	0.31646	0.46811	0.52483
853.46	0.86169	0.63391	0.55684	0.59131	0.50603	0.48015	0.3848	0.33441	0.35454	0.30124	0.38361	0.45933	0.56696	0.44988	0.61698	0.56699	0.57507	0.48648	0.34095	0.3825	0.37235	0.46978	0.53421	0.37053	0.45614	0.49104	0.5675	0.53974	0.44931	0.46313	0.43587	0.53124	0.45638	0.34933	0.47996	0.54791
854.42	0.85448	0.62716	0.54398	0.55884	0.48353	0.4534	0.34855	0.30159	0.3345	0.29959	0.36748	0.44043	0.5445	0.45627	0.62988	0.54508	0.52358	0.46566	0.31386	0.36643	0.33897	0.47704	0.52922	0.37763	0.44554	0.47267	0.54928	0.53642	0.41731	0.45859	0.4188	0.50603	0.43762	0.35065	0.4822	0.5648
855.38	0.84187	0.60764	0.51018	0.58295	0.47485	0.41882	0.35897	0.29034	0.33562	0.28157	0.36706	0.45751	0.54705	0.47801	0.62441	0.54242	0.489	0.42916	0.32967	0.32493	0.32213	0.47689	0.49249	0.38324	0.42822	0.48711	0.51973	0.54051	0.41971	0.44584	0.41871	0.48129	0.44703	0.33272	0.46046	0.57285
856.34	0.82299	0.59365	0.48865	0.58009	0.48733	0.40172	0.36782	0.3053	0.33714	0.28852	0.37614	0.46432	0.55532	0.50665	0.61275	0.52076	0.51337	0.42175	0.36117	0.33243	0.34476	0.46029	0.51211	0.37628	0.41198	0.4903	0.51035	0.51088	0.45748	0.44	0.43167	0.48145	0.4392	0.33695	0.44123	0.59705
857.3	0.78412	0.57921	0.41836	0.56834	0.45999	0.3856	0.36089	0.30815	0.3156	0.28906	0.41807	0.45156	0.56544	0.51746	0.57644	0.48733	0.51666	0.41195	0.35789	0.32399	0.32619	0.45847	0.53314	0.37542	0.40529	0.50805	0.47439	0.5125	0.4354	0.44407	0.42845	0.47089	0.42355	0.33501	0.45795	0.60151
858.26	0.7374	0.59349	0.41476	0.53828	0.42471	0.37767	0.33446	0.30084	0.30217	0.27701	0.38149	0.40901	0.55063	0.53702	0.56282	0.46597	0.49626	0.41444	0.3379	0.31287	0.29818	0.46252	0.52989	0.34471	0.41343	0.52635	0.47941	0.47018	0.43503	0.43559	0.41173	0.44777	0.40133	0.32707	0.44772	0.58859
859.22	0.70041	0.59183	0.3996	0.55889	0.43695	0.40686	0.35858	0.28838	0.30246	0.2593	0.36673	0.41074	0.56897	0.51899	0.56015	0.45484	0.49658	0.44422	0.33084	0.29398	0.31776	0.45641	0.50772	0.31533	0.42208	0.52595	0.46732	0.45876	0.45635	0.44913	0.39725	0.42884	0.40781	0.31811	0.41673	0.56887
860.18	0.67084	0.58307	0.4283	0.53803	0.45102	0.44093	0.33467	0.26288	0.30476	0.27127	0.37433	0.39616	0.56437	0.5133	0.56548	0.44324	0.48393	0.45449	0.31902	0.29478	0.3158	0.45591	0.52199	0.30335	0.43058	0.5176	0.49387	0.45804	0.45851	0.45252	0.41329	0.41739	0.41708	0.33603	0.41638	0.56031
861.13	0.6415	0.58205	0.42176	0.50702	0.40966	0.47413	0.3124	0.27154	0.2834	0.27605	0.38998	0.40022	0.55417	0.48604	0.55808	0.43215	0.44723	0.45723	0.30905	0.30988	0.30266	0.47483	0.49525	0.30356	0.41901	0.5062	0.48678	0.44692	0.42262	0.45449	0.43067	0.42141	0.41712	0.35559	0.41786	0.52794
862.09	0.61371	0.55117	0.44116	0.50044	0.41028	0.49022	0.29842	0.25469	0.27819	0.2693	0.35414	0.41217	0.5607	0.47862	0.57238	0.3958	0.41202	0.4703	0.28673	0.32106	0.28621	0.46973	0.45334	0.2982	0.40016	0.4804	0.49642	0.42545	0.41961	0.45982	0.41739	0.42052	0.42992	0.35235	0.36842	0.52243
863.08	0.5917	0.53468	0.4158	0.46039	0.40551	0.52325	0.30561	0.26571	0.26564	0.25626	0.35926	0.41635	0.57329	0.46806	0.57345	0.3619	0.40405	0.49576	0.29247	0.32652	0.27218	0.47047	0.45413	0.32153	0.38981	0.46275	0.47354	0.36459	0.41062	0.46701	0.41656	0.44795	0.44485	0.33397	0.36751	0.54011
864.03	0.56454	0.55337	0.43001	0.45756	0.42584	0.5438	0.31821	0.27627	0.26775	0.27677	0.36558	0.43916	0.59855	0.48638	0.57603	0.38897	0.42847	0.49791	0.29614	0.34941	0.29394	0.47044	0.46444	0.36378	0.39779	0.49528	0.49496	0.38684	0.40356	0.47866	0.45263	0.48413	0.44031	0.33393	0.39515	0.54987
864.99	0.53925	0.53714	0.45584	0.4843	0.42842	0.54782	0.33379	0.31547	0.27302	0.26632	0.35298	0.43576	0.62049	0.48846	0.55297	0.40507	0.45654	0.4993	0.30707	0.37547	0.30819	0.47304	0.46846	0.38708	0.39216	0.49174	0.45913	0.39218	0.4015	0.48756	0.46184	0.50606	0.42591	0.34068	0.38946	0.5482
865.95	0.5051	0.50353	0.44212	0.47254	0.42823	0.516	0.37488	0.32058	0.24085	0.26438	0.35107	0.41564	0.63587	0.49002	0.53468	0.38135	0.48609	0.48463	0.31694	0.3743	0.32358	0.45937	0.49336	0.39506	0.38405	0.47799	0.42797	0.39665	0.42475	0.49313	0.49121	0.51393	0.42667	0.33011	0.39621	0.54094
866.91	0.48257	0.50005	0.4479	0.45715	0.42837	0.48403	0.38523	0.33512	0.21851	0.25306	0.36452	0.40203	0.63312	0.4944	0.51183	0.40353	0.4792	0.47063	0.33855	0.3615	0.32522	0.47094	0.50375	0.39064	0.38373	0.45945	0.41937	0.39466	0.42829	0.48721	0.50161	0.51702	0.40717	0.33459	0.41968	0.52594
867.87	0.47008	0.47068	0.48177	0.46204	0.44836	0.46742	0.39224	0.32392	0.22944	0.26679	0.35733	0.40016	0.65433	0.48825	0.52036	0.41863	0.4747	0.45854	0.34027	0.3592	0.35556	0.48081	0.50261	0.39702	0.39872	0.44958	0.44528	0.43908	0.42036	0.49935	0.51168	0.51249	0.39797	0.34745	0.43627	0.49225
868.83	0.44438	0.40155	0.48038	0.46923	0.42448	0.43699	0.35332	0.33402	0.22367	0.24299	0.36372	0.36565	0.64533	0.45428	0.50221	0.40264	0.43148	0.44891	0.33484	0.3553	0.36407	0.48488	0.49953	0.37129	0.39221	0.40213	0.4437	0.43732	0.39401	0.49445	0.4718	0.5121	0.39506	0.35059	0.42714	0.4831
869.79	0.43246	0.38281	0.44038	0.42309	0.41221	0.43479	0.3599	0.32892	0.22781	0.24358	0.36618	0.37566	0.64989	0.45601	0.48562	0.36989	0.45165	0.45506	0.33697	0.34921	0.38822	0.50577	0.51735	0.35904	0.40876	0.40506	0.44204	0.42863	0.39224	0.49471	0.46506	0.52128	0.40184	0.34211	0.44362	0.48556
870.74	0.43303	0.4017	0.48526	0.44289	0.42993	0.45458	0.34418	0.34512	0.28381	0.24012	0.36833	0.39912	0.66129	0.48291	0.53425	0.38148	0.45645	0.48048	0.34453	0.35615	0.42667	0.53445	0.50892	0.3708	0.44648	0.43534	0.49496	0.43489	0.39654	0.49796	0.45724	0.54991	0.42274	0.34932	0.44393	0.4711
871.7	0.4136	0.38335	0.50282	0.47153	0.44297	0.47985	0.33661	0.34419	0.2963	0.24808	0.35404	0.39929	0.67431	0.48971	0.55578	0.38331	0.45817	0.47477	0.35864	0.37283	0.4578	0.51655	0.54521	0.3937	0.45875	0.45615	0.51541	0.44998	0.38876	0.49744	0.47626	0.54858	0.4416	0.33698	0.45619	0.46669
872.66	0.4	0.39457	0.50808	0.49514	0.4842	0.46631	0.36375	0.35688	0.29526	0.26646	0.38938	0.42965	0.69534	0.50177	0.54196	0.38929	0.48067	0.48112	0.37986	0.39094	0.47495	0.53905	0.57904	0.40837	0.47758	0.46277	0.5202	0.46698	0.42139	0.48716	0.49455	0.56331	0.45033	0.34904	0.48353	0.50365
873.62	0.40302	0.44971	0.56721	0.5035	0.50501	0.50287	0.38902	0.38159	0.31069	0.2974	0.42793	0.46034	0.71222	0.56479	0.56442	0.39101	0.54012	0.49328	0.40778	0.41027	0.5078	0.58886	0.60944	0.42333	0.50556	0.53073	0.54423	0.47722	0.45171	0.50188	0.52894	0.57837	0.4666	0.3924	0.509	0.52387
874.58	0.38246	0.44886	0.59225	0.52474	0.51172	0.49778	0.41158	0.35517	0.31294	0.2886	0.43621	0.46266	0.72717	0.57299	0.61371	0.39936	0.52844	0.50579	0.41812	0.40893	0.51536	0.58633	0.5885	0.43463	0.51059	0.55345	0.57103	0.45946	0.43629	0.50159	0.54801	0.57463	0.46778	0.3699	0.50657	0.53025
875.53	0.36687	0.47332	0.62068	0.52939	0.52205	0.53781	0.40954	0.35286	0.31419	0.30508	0.44374	0.45737	0.73721	0.60838	0.60696	0.39989	0.5336	0.54434	0.41587	0.43586	0.5157	0.60308	0.60347	0.43652	0.5154	0.60054	0.58623	0.48115	0.45007	0.51288	0.54185	0.56935	0.47469	0.38571	0.55147	0.58539
876.49	0.36198	0.5218	0.6553	0.51678	0.52394	0.52803	0.41667	0.36318	0.33312	0.29961	0.45838	0.45959	0.73987	0.64078	0.60112	0.39999	0.57196	0.56231	0.41225	0.44509	0.52159	0.62609	0.60094	0.43471	0.51458	0.64885	0.58599	0.48262	0.47864	0.52503	0.53671	0.54959	0.4638	0.4132	0.57084	0.60871
877.45	0.35012	0.52461	0.6557	0.52694	0.4896	0.53851	0.40469	0.3683	0.36145	0.28994	0.47025	0.46461	0.74351	0.65741	0.63483	0.4011	0.57909	0.5769	0.42715	0.44759	0.53421	0.61926	0.57217	0.43335	0.50575	0.66263	0.60339	0.4866	0.47004	0.535	0.53963	0.52232	0.4694	0.43044	0.56982	0.62818
878.41	0.35945	0.49597	0.61637	0.52529	0.50756	0.51927	0.42148	0.34745	0.36786	0.28579	0.44558	0.45503	0.74737	0.63175	0.61064	0.40316	0.57681	0.57502	0.42898	0.43299	0.52275	0.58357	0.57591	0.41047	0.49489	0.65487	0.5723	0.48653	0.48099	0.5248	0.53517	0.49593	0.47734	0.4221	0.59615	0.61719
879.36	0.3868	0.49702	0.60821	0.5417	0.49686	0.55106	0.41763	0.37329	0.37779	0.30705	0.45449	0.48514	0.7544	0.64077	0.5855	0.415	0.55958	0.60228	0.42859	0.45283	0.52705	0.57196	0.6059	0.41234	0.49146	0.67499	0.58365	0.52367	0.50082	0.53993	0.54425	0.50247	0.49066	0.44982	0.66425	0.63525
880.32	0.41623	0.47151	0.57539	0.56366	0.50075	0.56592	0.43131	0.35606	0.3617	0.30936	0.45093	0.47366	0.74336	0.62203	0.59091	0.44035	0.57024	0.58827	0.40533	0.42686	0.49284	0.55524	0.60315	0.39933	0.47549	0.64132	0.57516	0.54047	0.50009	0.56514	0.53636	0.48431	0.47696	0.43512	0.62975	0.64161
881.28	0.45162	0.47649	0.54151	0.59519	0.48738	0.60489	0.46106	0.37823	0.36395	0.34744	0.4512	0.49131	0.74616	0.61012	0.59558	0.44114	0.53209	0.60833	0.40781	0.44252	0.4914	0.56688	0.57939	0.40216	0.4854	0.6286	0.57612	0.56651	0.49155	0.59085	0.55895	0.52001	0.49102	0.45656	0.6483	0.67201
882.23	0.48939	0.49163	0.50929	0.59075	0.49009	0.60743	0.46767	0.38306	0.34726	0.35941	0.44498	0.48708	0.71788	0.62763	0.57805	0.42023	0.51643	0.60399	0.3922	0.43791	0.48525	0.55384	0.57699	0.38042	0.49302	0.66002	0.5422	0.5705	0.5027	0.60003	0.55665	0.54133	0.48755	0.45827	0.65286	0.62993
883.19	0.52589	0.50944	0.52469	0.588	0.52034	0.62653	0.46015	0.38218	0.35682	0.36979	0.44544	0.50187	0.71349	0.64584	0.61931	0.43902	0.52814	0.62038	0.39808	0.47265	0.46791	0.54729	0.57099	0.40424	0.50606	0.64756	0.57153	0.57464	0.53285	0.60919	0.57037	0.57597	0.49832	0.4801	0.6636	0.65592
884.15	0.54623	0.53784	0.51561	0.59268	0.5301	0.61842	0.44181	0.36163	0.36741	0.35164	0.43497	0.4813	0.68331	0.64892	0.6304	0.44587	0.5206	0.60653	0.39552	0.4507	0.45501	0.53509	0.56949	0.40162	0.50737	0.63921	0.54612	0.57385	0.53498	0.61262	0.56454	0.55705	0.49545	0.49601	0.63412	0.65245
885.1	0.58537	0.57538	0.53254	0.60003	0.53734	0.59245	0.4573	0.37867	0.39869	0.34816	0.45795	0.50108	0.67758	0.6525	0.64113	0.44891	0.53289	0.6006	0.40834	0.47591	0.47041	0.52291	0.58996	0.42909	0.51873	0.64998	0.57121	0.583	0.54156	0.60046	0.58542	0.56855	0.50675	0.51303	0.66021	0.65226
886.06	0.63036	0.60203	0.55071	0.61603	0.56859	0.59477	0.47103	0.37488	0.41419	0.35059	0.48135	0.52782	0.67027	0.6485	0.64704	0.48013	0.55389	0.60341	0.42719	0.46577	0.49594	0.50862	0.62303	0.43391	0.52212	0.66817	0.58916	0.5881	0.5553	0.58504	0.59814	0.55091	0.52162	0.49625	0.65929	0.65223
887.01	0.68406	0.61242	0.56365	0.64027	0.56266	0.63632	0.47645	0.38338	0.43613	0.37183	0.47721	0.52926	0.666	0.64732	0.64909	0.51362	0.5417	0.60788	0.42753	0.47094	0.50353	0.52899	0.63397	0.44097	0.53655	0.6556	0.61137	0.58078	0.53912	0.60273	0.61496	0.54549	0.54147	0.50958	0.66873	0.68339
887.97	0.72165	0.64805	0.52522	0.65048	0.51781	0.65271	0.50271	0.40247	0.45206	0.37289	0.48684	0.50302	0.65459	0.66456	0.61557	0.50816	0.50556	0.6003	0.42026	0.45263	0.50692	0.52377	0.64016	0.42869	0.5265	0.67231	0.60084	0.58587	0.50579	0.61475	0.62729	0.51933	0.5613	0.4876	0.65732	0.65614
888.93	0.78181	0.66841	0.56518	0.67504	0.5231	0.68247	0.5243	0.43854	0.45436	0.40924	0.50681	0.52009	0.66038	0.65614	0.62997	0.51242	0.51449	0.61013	0.40819	0.4778	0.52661	0.54632	0.63023	0.44774	0.5507	0.66304	0.65682	0.59418	0.52922	0.63012	0.62012	0.53968	0.58936	0.49712	0.68166	0.66552
889.88	0.80915	0.67599	0.53482	0.6649	0.52276	0.66613	0.50001	0.45341	0.44618	0.43582	0.50279	0.51794	0.65013	0.66862	0.58548	0.52915	0.47208	0.59288	0.41519	0.47075	0.49854	0.57737	0.62189	0.42977	0.54112	0.65484	0.62134	0.59142	0.50945	0.62323	0.59498	0.54771	0.60506	0.51043	0.69043	0.64389
890.84	0.83874	0.6952	0.53127	0.66721	0.5196	0.66568	0.49601	0.43922	0.46129	0.44175	0.48679	0.48369	0.64203	0.70544	0.58836	0.5286	0.45234	0.5961	0.40692	0.48016	0.47201	0.57342	0.6075	0.43749	0.54443	0.67603	0.62399	0.59565	0.50845	0.62642	0.57885	0.55224	0.58991	0.51367	0.70159	0.62073
891.79	0.84254	0.72689	0.53872	0.66987	0.51981	0.61938	0.50143	0.42788	0.46754	0.41729	0.49932	0.48808	0.63557	0.70497	0.58602	0.53439	0.47044	0.57796	0.39519	0.48341	0.48225	0.54746	0.6314	0.43191	0.52457	0.67674	0.60307	0.59725	0.52077	0.62074	0.56043	0.53968	0.60832	0.48362	0.71015	0.61227
892.75	0.8658	0.74544	0.53913	0.66162	0.52882	0.58421	0.49087	0.45573	0.48497	0.42386	0.4998	0.51452	0.62956	0.70025	0.60134	0.52193	0.48204	0.58202	0.38472	0.50859	0.50697	0.54634	0.62982	0.45862	0.53564	0.69578	0.59116	0.59835	0.54728	0.62139	0.53612	0.56778	0.60498	0.47261	0.70815	0.62849
893.7	0.84087	0.75415	0.49002	0.59715	0.5028	0.56724	0.46969	0.459	0.4838	0.40523	0.48264	0.51208	0.60562	0.70469	0.56646	0.5009	0.48587	0.55952	0.41319	0.5164	0.50728	0.54326	0.63781	0.45191	0.51999	0.71185	0.5576	0.56908	0.50609	0.6108	0.5352	0.55266	0.59648	0.46495	0.70144	0.6177
894.66	0.83083	0.75978	0.496	0.58818	0.48689	0.57617	0.47791	0.4511	0.48158	0.40849	0.47388	0.51735	0.60712	0.67873	0.5914	0.48661	0.52455	0.5402	0.41859	0.52055	0.5349	0.51615	0.65578	0.46621	0.53358	0.71059	0.57063	0.57949	0.52459	0.62209	0.55734	0.54747	0.58948	0.46329	0.69362	0.61751
895.61	0.7959	0.72535	0.44384	0.54348	0.49881	0.57798	0.45847	0.46537	0.44465	0.40794	0.47539	0.53834	0.60938	0.65163	0.57983	0.48037	0.53987	0.53625	0.39943	0.51287	0.53449	0.52152	0.67188	0.45456	0.53514	0.67987	0.54922	0.53888	0.50588	0.6432	0.54411	0.54967	0.60543	0.47433	0.68845	0.62334
896.57	0.75404	0.71097	0.40191	0.51709	0.48584	0.54674	0.45107	0.46661	0.458	0.42162	0.46853	0.53653	0.60257	0.63554	0.55715	0.46552	0.54139	0.5266	0.40612	0.51323	0.50461	0.53525	0.66279	0.46968	0.53731	0.67136	0.53725	0.53365	0.48595	0.64323	0.55298	0.55453	0.58587	0.48384	0.66601	0.61151
897.52	0.70328	0.66807	0.42313	0.5383	0.47064	0.54373	0.45188	0.44337	0.45548	0.40523	0.45226	0.5246	0.59924	0.61589	0.5522	0.49931	0.54783	0.51987	0.43711	0.51937	0.50425	0.5429	0.68264	0.45869	0.53868	0.65511	0.55818	0.53717	0.46994	0.62711	0.56873	0.55671	0.58056	0.47406	0.64309	0.59733
898.48	0.66902	0.63809	0.43234	0.58915	0.47521	0.53207	0.4535	0.42315	0.47561	0.41571	0.45572	0.49368	0.61653	0.61665	0.55229	0.50928	0.54897	0.52389	0.41793	0.49595	0.51257	0.54239	0.70509	0.43542	0.54827	0.62924	0.54578	0.56101	0.47751	0.63209	0.55808	0.56	0.57922	0.45991	0.61563	0.56645
899.43	0.61345	0.57067	0.43723	0.58109	0.47403	0.5121	0.44769	0.41253	0.49954	0.39854	0.46343	0.48482	0.59432	0.60403	0.53002	0.4947	0.52782	0.54443	0.40586	0.48491	0.51211	0.54144	0.67357	0.42534	0.5443	0.60344	0.5152	0.52741	0.46662	0.61996	0.54518	0.54677	0.57009	0.44947	0.58988	0.56322
900.39	0.56089	0.55724	0.47717	0.57905	0.44867	0.46804	0.41491	0.37517	0.53707	0.37056	0.45568	0.44868	0.57885	0.58846	0.52711	0.48347	0.50727	0.52722	0.40522	0.47066	0.52316	0.53615	0.65257	0.41994	0.52313	0.58417	0.52555	0.53384	0.47381	0.59189	0.53391	0.52326	0.56826	0.4261	0.55674	0.52965
901.34	0.50568	0.50863	0.4928	0.57082	0.45717	0.4872	0.37891	0.35734	0.5131	0.34048	0.42821	0.43072	0.56936	0.56516	0.52531	0.49193	0.48815	0.52911	0.38581	0.46201	0.54802	0.5186	0.66473	0.41069	0.51289	0.5732	0.5287	0.54579	0.48195	0.58691	0.51522	0.5198	0.55446	0.40171	0.52964	0.51658
902.3	0.43757	0.5109	0.47404	0.51359	0.4672	0.46954	0.3699	0.32238	0.48719	0.35202	0.41859	0.4424	0.54632	0.5711	0.51241	0.43095	0.47795	0.49393	0.3632	0.43085	0.54178	0.50977	0.65202	0.41576	0.49873	0.5695	0.50274	0.5063	0.47551	0.57768	0.50229	0.49848	0.54626	0.40558	0.53024	0.51939
903.25	0.37004	0.46865	0.44598	0.47224	0.44475	0.46233	0.34401	0.30551	0.4341	0.3372	0.39437	0.45948	0.53209	0.54087	0.50111	0.43702	0.45604	0.51117	0.33472	0.43883	0.51923	0.50389	0.62652	0.41833	0.47108	0.54694	0.49924	0.4957	0.4618	0.58213	0.50024	0.50104	0.51819	0.40115	0.5244	0.53481
904.2	0.32857	0.47109	0.42804	0.49143	0.44648	0.45256	0.34752	0.32803	0.40285	0.34863	0.38865	0.4617	0.53397	0.54061	0.52418	0.44941	0.46746	0.51797	0.3196	0.46434	0.51282	0.53584	0.65128	0.39504	0.46446	0.55939	0.52034	0.50252	0.47541	0.59654	0.49884	0.51654	0.51752	0.40054	0.52916	0.52997
905.16	0.28935	0.45014	0.44073	0.48052	0.45004	0.44144	0.36985	0.32989	0.36975	0.34596	0.37224	0.48616	0.53236	0.55391	0.51796	0.45021	0.48747	0.51608	0.30626	0.46143	0.52478	0.55818	0.67572	0.41204	0.47599	0.55748	0.50361	0.50771	0.48795	0.60798	0.4959	0.53138	0.50387	0.4029	0.53365	0.54227
906.09	0.2959	0.47585	0.45288	0.53261	0.46836	0.46027	0.41443	0.34996	0.38164	0.35724	0.41155	0.5097	0.54837	0.59544	0.53114	0.47225	0.52477	0.52977	0.33417	0.50157	0.53031	0.58715	0.70603	0.42454	0.50084	0.58754	0.48824	0.52148	0.52982	0.60313	0.51157	0.55236	0.53433	0.42334	0.56712	0.56236
907.04	0.28493	0.42959	0.47631	0.56701	0.48022	0.50101	0.38671	0.37635	0.3842	0.33775	0.41887	0.50401	0.55577	0.59579	0.54075	0.50464	0.53521	0.55715	0.32114	0.51811	0.52248	0.59829	0.70598	0.39115	0.49258	0.55967	0.48596	0.52436	0.54284	0.61923	0.49541	0.56211	0.53714	0.41244	0.54571	0.55035
908	0.29296	0.4558	0.50789	0.53774	0.50649	0.5105	0.41101	0.39031	0.42015	0.36114	0.46971	0.51895	0.55757	0.61741	0.57222	0.50885	0.56922	0.52691	0.34582	0.53463	0.53592	0.62452	0.74517	0.39624	0.50753	0.57755	0.50164	0.53452	0.55865	0.61065	0.51137	0.56155	0.57163	0.42426	0.57094	0.55493
908.95	0.27534	0.47663	0.52508	0.53212	0.52285	0.52614	0.38836	0.37782	0.44266	0.33759	0.46267	0.52574	0.55249	0.61797	0.59368	0.51288	0.55652	0.5328	0.3769	0.5184	0.54945	0.5974	0.73345	0.41056	0.51032	0.58345	0.52034	0.52589	0.55438	0.61997	0.51363	0.58272	0.56755	0.42038	0.55842	0.5594
909.9	0.25736	0.47065	0.49862	0.56909	0.52826	0.5503	0.37967	0.3731	0.45393	0.33154	0.4736	0.51415	0.5422	0.61539	0.61359	0.52129	0.55596	0.53363	0.41124	0.52225	0.53055	0.59549	0.7354	0.38685	0.50982	0.59987	0.53002	0.53476	0.55154	0.61987	0.5358	0.61443	0.5904	0.42484	0.57172	0.55408
910.85	0.2313	0.45664	0.47931	0.54495	0.51635	0.56331	0.35569	0.33701	0.4556	0.32152	0.44699	0.49651	0.53348	0.62646	0.60884	0.51082	0.54111	0.56212	0.40197	0.4758	0.53065	0.59427	0.70603	0.36769	0.48961	0.60047	0.52383	0.51001	0.51678	0.64039	0.52866	0.5998	0.5821	0.42234	0.57232	0.53964
911.81	0.23684	0.48778	0.4761	0.54188	0.51169	0.54267	0.38884	0.31807	0.46199	0.34586	0.4586	0.50367	0.53509	0.63962	0.62143	0.51293	0.55838	0.56158	0.43247	0.47624	0.53355	0.61018	0.69761	0.37604	0.49378	0.61047	0.52634	0.53096	0.51209	0.64336	0.55952	0.62153	0.59226	0.46005	0.60802	0.53262
912.76	0.22453	0.51211	0.49252	0.61918	0.54363	0.54601	0.39189	0.31401	0.47222	0.33514	0.43463	0.49925	0.54363	0.6844	0.65986	0.53566	0.58222	0.59948	0.43953	0.47069	0.53303	0.59626	0.66842	0.37917	0.50059	0.61909	0.54348	0.53919	0.54137	0.6552	0.56857	0.64757	0.5839	0.47561	0.58963	0.53807
913.71	0.22385	0.48894	0.48874	0.61025	0.52174	0.54156	0.39996	0.30023	0.461	0.34324	0.44071	0.49355	0.54655	0.71077	0.65771	0.53571	0.59385	0.58154	0.41982	0.46479	0.53209	0.59631	0.63909	0.37967	0.48251	0.60523	0.51386	0.53057	0.54754	0.62174	0.57625	0.63445	0.60507	0.48101	0.60813	0.53213
914.67	0.21756	0.46752	0.48152	0.61389	0.50955	0.58336	0.41401	0.30509	0.47421	0.34855	0.42919	0.50764	0.56925	0.68025	0.66895	0.56246	0.61578	0.5937	0.41442	0.4769	0.52861	0.57193	0.58928	0.37859	0.48082	0.58185	0.503	0.52876	0.55655	0.63594	0.59407	0.62647	0.61282	0.48227	0.58397	0.52793
915.62	0.20754	0.45626	0.50401	0.60094	0.51147	0.56514	0.42906	0.33842	0.44438	0.35325	0.45022	0.52094	0.5788	0.67095	0.70054	0.56247	0.61023	0.57272	0.44703	0.46954	0.50408	0.54427	0.58765	0.37705	0.46456	0.55539	0.55223	0.52242	0.54726	0.63084	0.60713	0.63565	0.61562	0.47895	0.57861	0.53869
916.57	0.19776	0.46304	0.47316	0.59578	0.51736	0.57977	0.40717	0.35639	0.46156	0.33461	0.45738	0.49863	0.59832	0.66589	0.70889	0.57065	0.58288	0.57226	0.43608	0.43734	0.49285	0.50426	0.58648	0.3821	0.45318	0.53578	0.54762	0.52715	0.52993	0.63327	0.58787	0.62089	0.63197	0.46024	0.56865	0.56292
917.52	0.20091	0.43923	0.4362	0.58822	0.53396	0.56322	0.43494	0.34028	0.45626	0.32798	0.49061	0.48776	0.59801	0.6597	0.70329	0.56682	0.57517	0.54629	0.42604	0.44429	0.47423	0.47744	0.56221	0.36945	0.44096	0.525	0.52586	0.51066	0.51663	0.60463	0.58567	0.61675	0.64183	0.44601	0.57745	0.56568
918.47	0.20773	0.44986	0.4329	0.59836	0.54428	0.59252	0.45279	0.33299	0.45411	0.34455	0.49315	0.47078	0.62814	0.67145	0.69608	0.573	0.58804	0.55114	0.44241	0.41978	0.45898	0.4772	0.5872	0.32742	0.44395	0.52441	0.52875	0.52482	0.48384	0.6126	0.60407	0.59933	0.64381	0.44526	0.57564	0.56586
919.43	0.22383	0.48567	0.43414	0.59544	0.57126	0.56205	0.4655	0.34682	0.46666	0.38332	0.49968	0.47809	0.63528	0.71	0.70925	0.55605	0.579	0.54514	0.43283	0.40516	0.46033	0.49911	0.59851	0.31855	0.43344	0.52605	0.52566	0.49687	0.46237	0.59882	0.59637	0.59207	0.64172	0.46277	0.58155	0.58891
920.38	0.21674	0.48813	0.44805	0.61689	0.58707	0.56125	0.45628	0.34943	0.50406	0.40388	0.48893	0.48282	0.65001	0.69325	0.71771	0.55335	0.60754	0.53795	0.40921	0.42449	0.43253	0.49705	0.56879	0.32374	0.43305	0.51083	0.49545	0.49037	0.46805	0.58054	0.58417	0.59264	0.62634	0.46531	0.57063	0.6171
921.31	0.21475	0.5054	0.46362	0.63183	0.5967	0.57568	0.44768	0.3486	0.49484	0.43274	0.48626	0.48069	0.64588	0.71838	0.72089	0.55314	0.61398	0.54939	0.41791	0.43717	0.42724	0.49683	0.58153	0.30085	0.43438	0.53376	0.4748	0.47551	0.47516	0.57692	0.58498	0.58167	0.60079	0.46955	0.58419	0.61728
922.26	0.20286	0.50482	0.47134	0.6182	0.54212	0.57317	0.40713	0.37016	0.50224	0.45676	0.45472	0.48357	0.65515	0.71299	0.67654	0.51095	0.56736	0.54741	0.42094	0.43932	0.41857	0.49928	0.5887	0.27598	0.43144	0.51748	0.44529	0.45607	0.44328	0.58339	0.5762	0.56934	0.60112	0.47628	0.58216	0.61039
923.21	0.20014	0.51838	0.47377	0.6422	0.55666	0.56069	0.39791	0.38707	0.50765	0.45878	0.47396	0.49808	0.65258	0.70002	0.69053	0.50892	0.55553	0.54856	0.42349	0.44286	0.42114	0.48144	0.57278	0.29549	0.43997	0.506	0.44647	0.45259	0.4586	0.59424	0.56222	0.58308	0.58856	0.47927	0.59691	0.61538
924.16	0.19107	0.51593	0.49016	0.63317	0.52883	0.56232	0.351	0.37549	0.50036	0.46866	0.49666	0.46682	0.63066	0.68427	0.66934	0.49311	0.55763	0.54485	0.41498	0.42383	0.4098	0.45237	0.58854	0.2659	0.43562	0.50697	0.4525	0.46825	0.4593	0.58441	0.53735	0.56567	0.57843	0.47006	0.58688	0.60784
925.11	0.20981	0.54752	0.49215	0.64875	0.53354	0.60078	0.35246	0.38267	0.50429	0.49201	0.50544	0.45108	0.61315	0.69693	0.66542	0.50524	0.54327	0.56455	0.41687	0.41832	0.42442	0.46006	0.62376	0.22756	0.44606	0.50414	0.45085	0.48524	0.47407	0.58985	0.54301	0.57154	0.57469	0.4873	0.59133	0.57524
926.06	0.21099	0.53483	0.50646	0.66644	0.51722	0.57676	0.36871	0.38695	0.49332	0.51669	0.49156	0.47533	0.5924	0.67336	0.651	0.48669	0.54398	0.55311	0.40472	0.4181	0.3963	0.47	0.58469	0.23507	0.44698	0.50049	0.46994	0.47239	0.4879	0.58141	0.55676	0.56975	0.56693	0.4971	0.53856	0.57764
927.02	0.22423	0.52084	0.51345	0.66822	0.54187	0.59687	0.3746	0.38371	0.49483	0.53258	0.51596	0.48423	0.57034	0.64628	0.6425	0.49906	0.57174	0.56351	0.39064	0.38095	0.40997	0.45937	0.59017	0.25712	0.44375	0.50069	0.48493	0.49108	0.5091	0.57591	0.55714	0.57428	0.56244	0.49076	0.52542	0.58524
927.97	0.21792	0.50835	0.47858	0.64771	0.53099	0.60011	0.35396	0.36141	0.48549	0.55929	0.48807	0.48264	0.53572	0.63951	0.57926	0.48997	0.55539	0.56186	0.3668	0.38983	0.39919	0.45239	0.58239	0.25252	0.4311	0.51765	0.44758	0.48118	0.48919	0.55702	0.55446	0.56736	0.567	0.47093	0.49352	0.5854
928.92	0.24676	0.533	0.47642	0.67866	0.55278	0.60505	0.40896	0.38094	0.48957	0.55961	0.49455	0.50938	0.53444	0.65379	0.55667	0.51107	0.52461	0.55103	0.37963	0.38856	0.41142	0.45274	0.56886	0.2889	0.44658	0.52875	0.43243	0.48552	0.48212	0.55926	0.5676	0.57585	0.57013	0.46377	0.49756	0.59367
929.87	0.25256	0.51844	0.45558	0.66726	0.54363	0.54935	0.43239	0.37705	0.48888	0.55426	0.49276	0.51136	0.50802	0.62725	0.51455	0.51397	0.50598	0.51553	0.38889	0.38568	0.42412	0.41828	0.53563	0.31844	0.43693	0.53527	0.42677	0.50298	0.45972	0.5516	0.57446	0.57134	0.58921	0.44779	0.48021	0.58795
930.82	0.25636	0.5346	0.41147	0.65743	0.53679	0.5419	0.43786	0.37385	0.49099	0.54256	0.50449	0.49898	0.49788	0.62467	0.48055	0.506	0.49423	0.49934	0.38833	0.38484	0.43506	0.40333	0.53974	0.30974	0.41676	0.54878	0.42344	0.50099	0.45263	0.54383	0.56365	0.57699	0.599	0.41792	0.493	0.55858
931.75	0.27332	0.54306	0.41909	0.6447	0.52097	0.52766	0.44879	0.37748	0.45225	0.53521	0.49784	0.50921	0.48986	0.6125	0.46524	0.50048	0.49609	0.48197	0.40577	0.40504	0.43203	0.38975	0.53244	0.30341	0.40868	0.54936	0.428	0.48293	0.46282	0.54974	0.56285	0.57273	0.59252	0.38954	0.4985	0.54894
932.7	0.28939	0.56449	0.47875	0.62797	0.50799	0.49833	0.46583	0.3843	0.42992	0.52523	0.52142	0.52695	0.4919	0.58724	0.48064	0.48949	0.48257	0.47787	0.40321	0.3964	0.43628	0.39285	0.53738	0.2988	0.41211	0.53014	0.47606	0.46335	0.47232	0.55574	0.55511	0.5535	0.5865	0.40008	0.52812	0.53973
933.65	0.29473	0.54116	0.4555	0.60424	0.5111	0.51082	0.45201	0.37179	0.40399	0.51199	0.54704	0.52903	0.48809	0.57079	0.48046	0.46734	0.4928	0.51321	0.40766	0.41509	0.43443	0.38607	0.5637	0.30304	0.3952	0.51597	0.47109	0.4494	0.45828	0.55991	0.57611	0.57104	0.57236	0.40184	0.56885	0.53226
934.6	0.29418	0.54388	0.46423	0.6099	0.49205	0.52554	0.41594	0.33712	0.36411	0.49621	0.55167	0.53597	0.48227	0.5766	0.4921	0.44438	0.48614	0.48909	0.36523	0.42043	0.39613	0.40209	0.57872	0.28106	0.39702	0.53335	0.48735	0.40716	0.44821	0.56016	0.56111	0.54714	0.54381	0.39951	0.56538	0.52713
935.55	0.31454	0.50849	0.47149	0.59096	0.48473	0.53242	0.39474	0.32634	0.34929	0.4722	0.57981	0.55455	0.47042	0.56157	0.48733	0.41267	0.47006	0.50316	0.35116	0.40776	0.39723	0.40122	0.59169	0.2711	0.39417	0.51667	0.47761	0.4338	0.41904	0.5566	0.57054	0.53911	0.53793	0.41652	0.58528	0.54727
936.5	0.32746	0.48803	0.45664	0.59713	0.50375	0.55365	0.37644	0.28696	0.36973	0.44287	0.5814	0.54812	0.46501	0.53304	0.49339	0.4068	0.44774	0.51152	0.30837	0.37052	0.39597	0.41525	0.57901	0.2858	0.38461	0.50362	0.47314	0.43982	0.39696	0.53876	0.56587	0.52018	0.52951	0.4251	0.58454	0.55458
937.45	0.35081	0.48175	0.41737	0.6219	0.51451	0.55124	0.3781	0.26317	0.38457	0.40079	0.55619	0.53824	0.46903	0.54057	0.49746	0.39689	0.44073	0.49825	0.30575	0.36321	0.39735	0.40568	0.58095	0.28665	0.38515	0.52533	0.44584	0.46439	0.41253	0.53188	0.57998	0.51324	0.53218	0.40367	0.56593	0.54944
938.4	0.36944	0.45941	0.43476	0.60874	0.48981	0.53734	0.36008	0.2524	0.38822	0.38753	0.54248	0.53964	0.45243	0.52413	0.467	0.39125	0.40997	0.46221	0.29628	0.34834	0.39481	0.41116	0.55539	0.27208	0.38954	0.53583	0.4615	0.48862	0.43569	0.52303	0.57373	0.499	0.51945	0.40774	0.54625	0.52975
939.32	0.39548	0.43239	0.41301	0.57508	0.4986	0.54324	0.35384	0.23923	0.40417	0.35226	0.55223	0.55103	0.45143	0.49387	0.45152	0.37125	0.41737	0.49887	0.30014	0.33112	0.43418	0.39541	0.53547	0.28827	0.40485	0.4938	0.44313	0.50722	0.45352	0.53156	0.59591	0.49946	0.53378	0.39398	0.56331	0.54473
940.27	0.41945	0.43923	0.43279	0.59012	0.48709	0.5733	0.35664	0.22258	0.39764	0.31908	0.5464	0.55677	0.47251	0.49132	0.44759	0.41871	0.4241	0.49662	0.30023	0.32753	0.4352	0.40536	0.53995	0.31675	0.43346	0.50052	0.44411	0.5085	0.46186	0.54154	0.60729	0.49289	0.52472	0.38423	0.56047	0.55595
941.22	0.44225	0.46624	0.43429	0.57591	0.47615	0.56522	0.37092	0.26552	0.386	0.32029	0.5242	0.56318	0.47151	0.50993	0.43981	0.42269	0.41559	0.50012	0.32596	0.34965	0.41568	0.4125	0.54691	0.30476	0.43819	0.51985	0.44641	0.50986	0.47098	0.54985	0.62798	0.50366	0.50168	0.38982	0.54826	0.55802
942.17	0.4584	0.46278	0.44691	0.55562	0.49192	0.56634	0.37183	0.27959	0.39577	0.32196	0.56394	0.56414	0.4665	0.50242	0.4384	0.42125	0.45417	0.51379	0.32221	0.35722	0.41548	0.43459	0.53543	0.29546	0.4404	0.49016	0.45601	0.49767	0.45078	0.54578	0.6387	0.50078	0.49275	0.39721	0.55595	0.56651
943.12	0.47828	0.50799	0.44496	0.57652	0.52138	0.57763	0.38785	0.26797	0.41266	0.31136	0.55933	0.58168	0.4812	0.51273	0.47266	0.40282	0.4905	0.51925	0.29544	0.34744	0.41314	0.44108	0.52856	0.30546	0.44861	0.49234	0.44839	0.50693	0.45055	0.55046	0.63123	0.47913	0.50101	0.39375	0.5573	0.60859
944.07	0.49891	0.51944	0.4493	0.60369	0.51819	0.60554	0.38725	0.29481	0.40524	0.31063	0.52359	0.56349	0.48117	0.53237	0.4951	0.41378	0.47244	0.51973	0.28558	0.34179	0.39727	0.44034	0.53478	0.28765	0.41236	0.50875	0.4688	0.542	0.45018	0.54083	0.61526	0.47446	0.48786	0.40218	0.53627	0.59362
945.02	0.50974	0.53604	0.45982	0.61634	0.55136	0.60617	0.42251	0.31114	0.41449	0.33037	0.53844	0.55955	0.48716	0.52609	0.52499	0.41399	0.468	0.53091	0.29711	0.35482	0.38227	0.45041	0.5374	0.29518	0.40244	0.50704	0.49143	0.55745	0.47004	0.54602	0.6126	0.47022	0.46835	0.40465	0.56142	0.59335
945.96	0.4996	0.56653	0.46928	0.62266	0.54477	0.57681	0.41885	0.28252	0.40682	0.2988	0.54167	0.56756	0.4878	0.54609	0.55005	0.42776	0.46251	0.52725	0.27171	0.33238	0.4088	0.44689	0.53045	0.28958	0.40945	0.52906	0.4938	0.55056	0.44713	0.54486	0.60539	0.44017	0.47955	0.40895	0.56816	0.58727
946.89	0.50085	0.57453	0.45553	0.61496	0.53171	0.58859	0.42182	0.28762	0.38733	0.30602	0.51781	0.56166	0.49093	0.55059	0.55871	0.42953	0.44697	0.50864	0.29937	0.32542	0.40228	0.45316	0.51132	0.29326	0.40352	0.55981	0.50363	0.54783	0.46429	0.52589	0.59029	0.43482	0.46978	0.4018	0.5538	0.59089
947.84	0.47393	0.55023	0.45468	0.58987	0.51958	0.55062	0.42253	0.29585	0.35819	0.30523	0.49337	0.53261	0.48043	0.53635	0.53829	0.43047	0.41973	0.49237	0.31725	0.35159	0.38737	0.43792	0.48566	0.27215	0.38	0.53735	0.52457	0.53037	0.45093	0.50176	0.57994	0.43593	0.4501	0.37396	0.52307	0.56745
948.79	0.47026	0.54849	0.50047	0.57099	0.53374	0.53457	0.46178	0.31653	0.3575	0.32839	0.49952	0.54296	0.50924	0.53688	0.55141	0.41947	0.42932	0.4982	0.34789	0.3748	0.40768	0.46712	0.489	0.28748	0.39778	0.57413	0.55592	0.49854	0.44787	0.50464	0.58886	0.45443	0.45924	0.37018	0.54384	0.593
949.74	0.44757	0.58414	0.51246	0.53246	0.51208	0.523	0.44424	0.31612	0.33952	0.32956	0.46803	0.5278	0.49066	0.56686	0.55316	0.38831	0.40113	0.48367	0.32594	0.3708	0.42423	0.47114	0.47759	0.27273	0.38826	0.61156	0.5571	0.48373	0.42046	0.48464	0.5739	0.43966	0.47617	0.37434	0.51977	0.59321
950.68	0.42692	0.55081	0.51237	0.53928	0.54874	0.53614	0.43492	0.32022	0.34483	0.35112	0.46603	0.50693	0.48712	0.55164	0.5599	0.35238	0.41941	0.46822	0.34089	0.39153	0.41945	0.47704	0.46967	0.27216	0.38451	0.59363	0.5613	0.50028	0.44533	0.46307	0.56669	0.45948	0.47455	0.36683	0.51648	0.57782
951.63	0.40317	0.5504	0.53428	0.53665	0.53615	0.53413	0.42667	0.34009	0.34815	0.33956	0.46254	0.50318	0.47507	0.5821	0.55597	0.3632	0.42625	0.47544	0.31664	0.41825	0.42674	0.44284	0.47161	0.28292	0.38828	0.60976	0.56869	0.51183	0.44991	0.4715	0.56344	0.47657	0.47321	0.3722	0.50702	0.57811
952.58	0.39269	0.57571	0.53948	0.55753	0.50684	0.54933	0.39981	0.34498	0.35691	0.33788	0.45195	0.49935	0.48105	0.60814	0.56741	0.376	0.42862	0.50182	0.30489	0.40507	0.44991	0.44536	0.47794	0.29253	0.40329	0.65954	0.57562	0.53516	0.45608	0.47127	0.54362	0.4817	0.47513	0.37733	0.51536	0.57606
953.5	0.35413	0.58105	0.50495	0.54164	0.49164	0.54892	0.36743	0.34494	0.35759	0.31728	0.46183	0.48896	0.45306	0.61239	0.5294	0.38758	0.42538	0.49376	0.29385	0.40031	0.42453	0.43772	0.4554	0.27779	0.39102	0.64835	0.55014	0.54099	0.45531	0.4565	0.52329	0.45645	0.48558	0.37278	0.50038	0.56467
954.45	0.31846	0.53266	0.48078	0.53349	0.47624	0.52025	0.33146	0.34036	0.35961	0.30719	0.44137	0.45814	0.44008	0.58015	0.51179	0.39896	0.43936	0.48615	0.28889	0.38649	0.40977	0.41616	0.4184	0.26234	0.38122	0.63109	0.53769	0.5233	0.46326	0.45048	0.48856	0.46239	0.4741	0.35071	0.47731	0.52889
955.4	0.29743	0.55504	0.47589	0.52409	0.44029	0.54724	0.33365	0.35238	0.3766	0.31388	0.42205	0.44489	0.4407	0.58249	0.50688	0.42407	0.41755	0.50426	0.29869	0.38163	0.41301	0.40922	0.39652	0.26838	0.38068	0.6639	0.5433	0.53921	0.46447	0.46061	0.47391	0.44641	0.48423	0.34528	0.47927	0.54784
956.35	0.27042	0.52822	0.42525	0.53099	0.43624	0.55524	0.33556	0.3348	0.38868	0.32081	0.40473	0.44234	0.43703	0.54354	0.47742	0.41603	0.38302	0.49917	0.29775	0.36667	0.42157	0.41394	0.38105	0.25672	0.3592	0.65598	0.50959	0.55963	0.44566	0.45249	0.45689	0.42899	0.4878	0.34421	0.48756	0.54871
957.29	0.2488	0.47476	0.39963	0.49049	0.45584	0.55599	0.34326	0.30506	0.36371	0.31538	0.39713	0.43834	0.41563	0.51217	0.4778	0.39248	0.37808	0.4723	0.29324	0.34925	0.38231	0.40715	0.3578	0.24469	0.32832	0.64693	0.47329	0.50804	0.44342	0.43887	0.46118	0.41679	0.48313	0.3636	0.49433	0.53489
958.24	0.22386	0.47961	0.38389	0.48713	0.42841	0.54312	0.35566	0.2848	0.34106	0.31983	0.39146	0.45036	0.41413	0.51623	0.47821	0.388	0.35136	0.4709	0.29662	0.3628	0.37705	0.40313	0.35044	0.2565	0.33458	0.66413	0.47208	0.49524	0.43504	0.42669	0.4641	0.42271	0.46219	0.36608	0.49547	0.53666
959.17	0.22211	0.46107	0.38564	0.48729	0.40853	0.52877	0.34971	0.27959	0.3314	0.31584	0.37193	0.48358	0.42031	0.51957	0.46287	0.36475	0.31967	0.47698	0.2914	0.36402	0.37901	0.39989	0.362	0.246	0.33321	0.65413	0.46131	0.48641	0.41349	0.43316	0.46972	0.42532	0.47086	0.3619	0.49673	0.56281
960.11	0.21655	0.44891	0.37798	0.49556	0.37986	0.50484	0.34273	0.29275	0.31735	0.30808	0.40299	0.48816	0.42689	0.51099	0.46022	0.38494	0.30495	0.45683	0.28714	0.38299	0.36093	0.39639	0.36907	0.23749	0.3368	0.64621	0.46405	0.50399	0.39127	0.42843	0.48267	0.44198	0.45474	0.36528	0.48579	0.55126
961.06	0.21322	0.47255	0.41847	0.48381	0.38343	0.52756	0.34459	0.28917	0.32639	0.29947	0.39542	0.48739	0.44334	0.52152	0.45869	0.37718	0.31976	0.45761	0.30051	0.37224	0.33245	0.41143	0.38726	0.23716	0.33635	0.65751	0.47272	0.47687	0.39772	0.43852	0.48294	0.45801	0.4583	0.35971	0.47442	0.54646
962.01	0.19667	0.46261	0.41541	0.49753	0.3849	0.51552	0.32039	0.3203	0.34748	0.30161	0.40552	0.45885	0.46111	0.51748	0.4448	0.39731	0.3412	0.47129	0.29549	0.38932	0.34476	0.40212	0.41138	0.22631	0.32574	0.64333	0.47621	0.50235	0.40468	0.45193	0.48349	0.47923	0.47532	0.34923	0.47719	0.53926
962.95	0.1883	0.42494	0.40966	0.4718	0.39648	0.50676	0.29814	0.31603	0.3402	0.30809	0.39199	0.42797	0.46849	0.49049	0.45185	0.3902	0.36103	0.4642	0.25508	0.36867	0.34117	0.38977	0.40764	0.21019	0.31207	0.63286	0.46356	0.4803	0.42053	0.4644	0.45277	0.48209	0.46926	0.35886	0.47363	0.51563
963.9	0.17911	0.41244	0.38703	0.47446	0.42295	0.51939	0.32203	0.32239	0.37723	0.31447	0.41686	0.42	0.49003	0.489	0.46154	0.41115	0.40588	0.44726	0.2533	0.36603	0.34713	0.39522	0.40656	0.23405	0.31381	0.64245	0.47653	0.49422	0.46256	0.46556	0.47169	0.49489	0.47138	0.38029	0.49091	0.49907
964.82	0.17528	0.41262	0.36461	0.44189	0.4584	0.49275	0.30778	0.32328	0.37003	0.3316	0.387	0.43332	0.49871	0.50665	0.43075	0.39647	0.43841	0.42966	0.25705	0.35611	0.32882	0.40609	0.38447	0.25155	0.30103	0.6784	0.44312	0.45257	0.45706	0.4534	0.45075	0.50542	0.48884	0.38988	0.47825	0.50083
965.77	0.16576	0.37884	0.33498	0.44236	0.44867	0.46933	0.28349	0.32332	0.34116	0.33032	0.38621	0.40739	0.48402	0.48407	0.45459	0.40305	0.43685	0.41724	0.23449	0.36839	0.32269	0.37764	0.37439	0.25297	0.30151	0.66496	0.44372	0.4558	0.44656	0.4454	0.44945	0.48599	0.48559	0.39533	0.49648	0.45895
966.71	0.17601	0.4029	0.35286	0.45278	0.42759	0.4433	0.29429	0.33096	0.3346	0.32599	0.36216	0.41825	0.4902	0.49253	0.46174	0.41493	0.42733	0.39171	0.23758	0.37267	0.31119	0.38489	0.35023	0.26271	0.32633	0.65742	0.45339	0.45858	0.44008	0.44109	0.44336	0.47626	0.47921	0.38702	0.45575	0.43666
967.66	0.17837	0.39886	0.34864	0.47767	0.41746	0.41002	0.2893	0.3333	0.3324	0.32002	0.33334	0.41436	0.48432	0.49515	0.45299	0.4183	0.42216	0.36359	0.258	0.3682	0.28733	0.38231	0.34761	0.26839	0.3297	0.64986	0.44184	0.47974	0.41352	0.41787	0.45692	0.48086	0.47209	0.38666	0.4541	0.42489
968.61	0.17902	0.41011	0.34394	0.47685	0.41225	0.38208	0.27829	0.35924	0.32623	0.31555	0.34711	0.39396	0.45727	0.50916	0.45742	0.45089	0.42921	0.36466	0.27101	0.37797	0.29686	0.36636	0.35653	0.26415	0.33383	0.62685	0.43813	0.48317	0.3898	0.39558	0.45268	0.481	0.48422	0.37232	0.42852	0.41364
969.55	0.18106	0.38894	0.36222	0.48236	0.38984	0.38043	0.29433	0.35999	0.32009	0.29971	0.34776	0.38192	0.45776	0.51067	0.47476	0.45646	0.42558	0.36265	0.26983	0.37492	0.30475	0.35124	0.36334	0.24695	0.33646	0.59012	0.45378	0.51159	0.38777	0.40659	0.46076	0.45136	0.48715	0.36655	0.43547	0.39336
970.47	0.17972	0.40496	0.37504	0.4966	0.39938	0.35973	0.31335	0.35858	0.31092	0.31723	0.34411	0.38862	0.46253	0.53118	0.4531	0.49485	0.44165	0.37708	0.29774	0.36324	0.29516	0.36441	0.35164	0.2429	0.34041	0.57776	0.44938	0.51448	0.41848	0.412	0.46781	0.4519	0.46862	0.37889	0.41655	0.41068
971.42	0.17609	0.41188	0.36813	0.47449	0.35628	0.37713	0.32111	0.35484	0.31141	0.32478	0.36264	0.39062	0.45214	0.53137	0.44396	0.51006	0.40619	0.40304	0.30196	0.35982	0.30233	0.36841	0.38069	0.2539	0.3372	0.59034	0.41764	0.49145	0.38851	0.41224	0.46806	0.43404	0.47514	0.39762	0.44949	0.42215
972.37	0.18558	0.42798	0.35523	0.48433	0.37144	0.39503	0.36193	0.37349	0.33961	0.34682	0.38078	0.41602	0.47441	0.54268	0.44665	0.53631	0.44028	0.4315	0.32685	0.34993	0.33949	0.37759	0.37479	0.26319	0.3488	0.55914	0.41008	0.47976	0.39375	0.41899	0.47493	0.4258	0.50437	0.41165	0.4334	0.41955
973.31	0.17977	0.43424	0.35842	0.49146	0.36332	0.41318	0.36046	0.36839	0.32181	0.34999	0.37334	0.41662	0.48688	0.53014	0.46859	0.52763	0.44834	0.44569	0.31697	0.34191	0.31895	0.38457	0.36653	0.26929	0.35521	0.56144	0.3973	0.4513	0.39897	0.41999	0.46084	0.43239	0.49301	0.42536	0.44517	0.40181
974.26	0.15671	0.42076	0.32254	0.47332	0.3569	0.41492	0.34064	0.35488	0.30051	0.35157	0.37717	0.40955	0.473	0.50658	0.46516	0.51531	0.44712	0.45319	0.28797	0.33187	0.30246	0.37177	0.40713	0.25792	0.34348	0.52186	0.35591	0.40433	0.39221	0.40748	0.43316	0.42195	0.47012	0.42323	0.42934	0.39461
975.18	0.17522	0.40708	0.32668	0.47691	0.35463	0.43527	0.33529	0.3863	0.33694	0.35317	0.4103	0.42166	0.49049	0.50952	0.50654	0.52367	0.4611	0.4489	0.28215	0.33963	0.34061	0.38528	0.46564	0.28266	0.36306	0.51147	0.37236	0.42112	0.38489	0.40656	0.42097	0.44298	0.50845	0.43347	0.46198	0.41338
976.12	0.16729	0.37659	0.32478	0.48293	0.3756	0.43285	0.33995	0.39661	0.33085	0.35346	0.3956	0.40907	0.4892	0.51481	0.51082	0.51624	0.51278	0.42446	0.28515	0.3367	0.33372	0.39467	0.43568	0.26956	0.36356	0.49187	0.38643	0.41073	0.4024	0.40624	0.41275	0.47646	0.50649	0.45005	0.43353	0.39369
977.07	0.1642	0.37647	0.33926	0.48355	0.35426	0.43312	0.31107	0.38621	0.32178	0.33874	0.42949	0.38394	0.46915	0.53264	0.52179	0.53814	0.51409	0.42212	0.26862	0.34024	0.32503	0.39595	0.46451	0.26995	0.36715	0.52249	0.37654	0.42167	0.3967	0.41163	0.40841	0.48226	0.4873	0.43612	0.44168	0.39128
978.01	0.17517	0.35162	0.36009	0.46604	0.35556	0.45187	0.33478	0.38015	0.32373	0.34731	0.41956	0.37553	0.47647	0.52932	0.51307	0.53788	0.53313	0.40551	0.30002	0.3345	0.33483	0.38415	0.47199	0.26047	0.36251	0.51899	0.38965	0.43282	0.40907	0.41402	0.41944	0.4665	0.48331	0.44269	0.43574	0.38557
978.96	0.19483	0.35982	0.39511	0.46648	0.36859	0.45209	0.37654	0.39815	0.36176	0.35665	0.43304	0.37263	0.4875	0.52635	0.52208	0.57453	0.57352	0.41837	0.32462	0.34721	0.34707	0.40558	0.45852	0.26725	0.36236	0.52659	0.42254	0.43533	0.44504	0.42212	0.44078	0.48071	0.50099	0.4579	0.45259	0.38006
979.88	0.19328	0.34633	0.37488	0.44324	0.35075	0.41006	0.36886	0.38516	0.35983	0.3508	0.40014	0.37282	0.47427	0.52334	0.49377	0.55257	0.56365	0.41139	0.29561	0.33546	0.33011	0.38403	0.41195	0.27172	0.33575	0.52708	0.38645	0.40464	0.41115	0.41359	0.43172	0.4617	0.46978	0.44238	0.40183	0.36962
980.82	0.22397	0.36461	0.38198	0.45581	0.37973	0.40095	0.35713	0.37288	0.36391	0.3562	0.42089	0.40557	0.48543	0.54705	0.52697	0.58568	0.58864	0.42683	0.298	0.34823	0.33577	0.38431	0.42138	0.30085	0.3453	0.51239	0.37881	0.44361	0.42129	0.4165	0.44206	0.43755	0.45943	0.42078	0.39378	0.39995
981.77	0.2304	0.38519	0.37283	0.43741	0.39227	0.40455	0.35535	0.3597	0.35107	0.3625	0.3863	0.40561	0.49025	0.54342	0.52084	0.56912	0.58982	0.41634	0.29323	0.36093	0.31353	0.37449	0.38806	0.30585	0.34404	0.5183	0.38695	0.42054	0.43572	0.4156	0.44917	0.43779	0.46158	0.40275	0.36897	0.39233
982.71	0.22745	0.4132	0.37115	0.45543	0.3798	0.38837	0.33625	0.35473	0.33765	0.37417	0.38938	0.43782	0.50706	0.55967	0.53428	0.59502	0.55965	0.44245	0.25554	0.36191	0.28703	0.38702	0.39929	0.30628	0.34302	0.52087	0.39152	0.41992	0.39991	0.4324	0.44795	0.45006	0.45114	0.39838	0.3649	0.40466
983.63	0.22209	0.39785	0.35785	0.47862	0.36223	0.39105	0.31067	0.34511	0.32421	0.37515	0.34743	0.42943	0.50408	0.55768	0.54605	0.60742	0.52723	0.43491	0.24037	0.34964	0.29815	0.35558	0.40585	0.31767	0.34601	0.52682	0.40277	0.4293	0.37192	0.43373	0.44166	0.4635	0.43409	0.37147	0.33309	0.40915
984.58	0.22095	0.43253	0.41032	0.49629	0.37149	0.43051	0.29517	0.33514	0.31528	0.39007	0.37206	0.42886	0.51301	0.56253	0.59302	0.64991	0.54552	0.46519	0.23868	0.35409	0.28314	0.37612	0.42114	0.30043	0.34463	0.53511	0.44396	0.44602	0.40956	0.44956	0.43657	0.46818	0.43115	0.37346	0.3416	0.40367
985.52	0.20657	0.44326	0.40789	0.50116	0.37595	0.48778	0.32358	0.35807	0.32725	0.40902	0.38331	0.42254	0.5183	0.55536	0.61283	0.65029	0.57046	0.51667	0.25894	0.3602	0.30392	0.37697	0.44631	0.29256	0.36074	0.58601	0.49627	0.45806	0.40908	0.4589	0.45287	0.49963	0.44891	0.38072	0.36678	0.39616
986.46	0.22689	0.41357	0.45145	0.52153	0.3913	0.4894	0.34488	0.39163	0.35081	0.43748	0.4132	0.44279	0.54148	0.55466	0.64048	0.68212	0.60064	0.51984	0.29864	0.36212	0.3335	0.40505	0.48253	0.30808	0.36807	0.57437	0.52012	0.49626	0.43629	0.4519	0.4678	0.51884	0.45163	0.39385	0.39224	0.43879
987.41	0.22158	0.40608	0.44162	0.48845	0.39793	0.49365	0.34304	0.37246	0.37347	0.44039	0.38556	0.40415	0.51879	0.55177	0.6058	0.65237	0.62184	0.51432	0.30357	0.34993	0.36489	0.40959	0.46313	0.3066	0.37967	0.5999	0.49277	0.48346	0.44127	0.43643	0.45091	0.48227	0.46565	0.37594	0.39889	0.4375
988.33	0.22888	0.41961	0.45061	0.48982	0.39445	0.51571	0.34598	0.3732	0.38987	0.44479	0.43077	0.41642	0.52098	0.5552	0.60359	0.59244	0.64658	0.53499	0.31849	0.35863	0.34606	0.41448	0.45264	0.29633	0.39927	0.59314	0.49297	0.4868	0.47032	0.44791	0.46332	0.49622	0.48821	0.36832	0.41024	0.43791
989.27	0.20224	0.37491	0.4015	0.45137	0.3409	0.4798	0.37514	0.38955	0.36739	0.44589	0.3834	0.38619	0.49828	0.52906	0.56111	0.51408	0.587	0.49475	0.33961	0.35149	0.33463	0.37411	0.43033	0.28105	0.39401	0.56753	0.45796	0.46585	0.43076	0.41623	0.48465	0.51029	0.48343	0.33781	0.39086	0.41921
990.21	0.19181	0.33824	0.39451	0.44206	0.31089	0.43889	0.36348	0.3662	0.37086	0.46161	0.36508	0.38926	0.48076	0.51755	0.51872	0.48513	0.53882	0.46263	0.31661	0.34357	0.32341	0.36721	0.41259	0.27393	0.38548	0.54463	0.41556	0.4397	0.41929	0.40658	0.4756	0.5077	0.49285	0.33413	0.37404	0.41199
991.16	0.17638	0.35507	0.35233	0.43187	0.29679	0.44238	0.36509	0.36828	0.37843	0.46012	0.33175	0.3877	0.44903	0.49765	0.50104	0.46194	0.48567	0.47252	0.28964	0.3541	0.30151	0.34053	0.3897	0.2554	0.37057	0.55301	0.40754	0.45015	0.40735	0.41454	0.4749	0.51198	0.50023	0.32004	0.37579	0.37625
992.08	0.18464	0.33062	0.32838	0.43878	0.30683	0.43146	0.37868	0.38559	0.38598	0.47915	0.36243	0.41125	0.45087	0.47319	0.51391	0.44045	0.47181	0.46627	0.28848	0.37822	0.27959	0.33564	0.37543	0.26553	0.36162	0.53064	0.42332	0.45408	0.42431	0.42792	0.50581	0.55514	0.51395	0.32926	0.35018	0.37819
993.02	0.19751	0.315	0.30877	0.43381	0.33354	0.38936	0.36026	0.36644	0.38597	0.50235	0.35071	0.41713	0.43411	0.47512	0.49727	0.4898	0.43225	0.46209	0.27466	0.3633	0.28916	0.34263	0.365	0.25584	0.3602	0.53997	0.43962	0.46571	0.42529	0.41023	0.4982	0.5585	0.50327	0.34501	0.3407	0.36803
993.96	0.21045	0.30901	0.31724	0.46158	0.35767	0.39861	0.33883	0.33304	0.39906	0.48896	0.38574	0.44255	0.43815	0.49938	0.50382	0.52371	0.44544	0.46368	0.25586	0.36581	0.28433	0.33637	0.3666	0.27476	0.37349	0.55469	0.4733	0.47561	0.43285	0.42724	0.49244	0.54137	0.51374	0.35229	0.34075	0.38733
994.9	0.22364	0.36304	0.31342	0.46041	0.3609	0.42389	0.35792	0.34363	0.40818	0.47861	0.37574	0.4329	0.43524	0.50744	0.51187	0.51902	0.42087	0.45326	0.26527	0.36164	0.27105	0.32041	0.3668	0.2749	0.37255	0.56906	0.49452	0.49651	0.44497	0.42814	0.48796	0.5547	0.49581	0.33603	0.34161	0.39129
995.82	0.21849	0.36665	0.3342	0.45012	0.34801	0.42693	0.32999	0.31346	0.40787	0.47749	0.39494	0.41947	0.4294	0.53181	0.49587	0.48799	0.3969	0.44676	0.25202	0.34726	0.2577	0.30811	0.38033	0.28045	0.38282	0.565	0.48387	0.46552	0.42707	0.42001	0.46386	0.54433	0.48857	0.3485	0.31656	0.38228
996.77	0.21072	0.3811	0.36263	0.45973	0.34183	0.42392	0.3221	0.30883	0.40615	0.46166	0.3885	0.41537	0.42796	0.56371	0.49252	0.52064	0.36074	0.43599	0.26668	0.34683	0.25843	0.3036	0.39354	0.28082	0.38648	0.58363	0.49418	0.47528	0.4239	0.4133	0.45903	0.53864	0.47705	0.34896	0.30789	0.36988
997.71	0.1965	0.38368	0.38697	0.48197	0.33331	0.45787	0.35877	0.31755	0.41242	0.46606	0.38119	0.41075	0.43386	0.57028	0.4916	0.5124	0.36871	0.43429	0.28431	0.35084	0.25714	0.31406	0.41395	0.30702	0.40403	0.59075	0.49136	0.49044	0.41915	0.42946	0.48907	0.53874	0.5164	0.35793	0.30944	0.37927
998.65	0.20411	0.43281	0.38487	0.4658	0.36002	0.48438	0.35461	0.32549	0.42596	0.48496	0.38575	0.40846	0.44088	0.57593	0.49251	0.4945	0.38939	0.47188	0.28682	0.34918	0.26754	0.35273	0.44922	0.2981	0.41271	0.61505	0.48524	0.50421	0.46036	0.43725	0.49632	0.5576	0.53683	0.36631	0.32761	0.34693
999.57	0.18665	0.40143	0.37389	0.43481	0.36374	0.46214	0.34207	0.29041	0.43002	0.50085	0.38956	0.41838	0.45781	0.54277	0.47522	0.48277	0.37391	0.459	0.28003	0.31261	0.27837	0.35599	0.43877	0.29799	0.4232	0.59375	0.49179	0.48067	0.46263	0.45458	0.50762	0.52551	0.55145	0.38286	0.31957	0.33332
1000.5	0.17524	0.36374	0.36515	0.4414	0.34776	0.45082	0.34618	0.31207	0.43911	0.49383	0.37914	0.42712	0.45368	0.52131	0.46413	0.47733	0.37172	0.44163	0.27943	0.32062	0.30045	0.36952	0.41559	0.31294	0.42701	0.58591	0.51726	0.49191	0.48568	0.47262	0.5296	0.54542	0.59884	0.37323	0.31957	0.34159
1001.5	0.16655	0.36027	0.33118	0.43953	0.31851	0.45226	0.35723	0.29037	0.43986	0.49612	0.36919	0.42609	0.42907	0.47585	0.44074	0.45594	0.36527	0.43229	0.26362	0.30639	0.29908	0.37239	0.39765	0.31663	0.42803	0.55397	0.509	0.5	0.49239	0.46779	0.52718	0.54131	0.62447	0.37488	0.32292	0.34193
1002.4	0.16123	0.37588	0.28862	0.4094	0.30225	0.44481	0.32453	0.2589	0.42697	0.49177	0.36294	0.41368	0.41309	0.47279	0.41852	0.40288	0.33646	0.40616	0.25267	0.29068	0.28475	0.35975	0.37556	0.31026	0.39877	0.55705	0.50509	0.49143	0.50951	0.45839	0.50996	0.52726	0.60872	0.36858	0.3109	0.32516
1003.3	0.15547	0.3767	0.27068	0.3779	0.30291	0.44018	0.34959	0.26528	0.42301	0.48926	0.37045	0.42749	0.39578	0.45956	0.38864	0.38294	0.3117	0.3644	0.26506	0.28097	0.27331	0.36044	0.35233	0.34502	0.40183	0.57442	0.49661	0.48241	0.50195	0.46083	0.51314	0.53243	0.61674	0.38184	0.3076	0.35072
1004.3	0.17624	0.40295	0.31149	0.40904	0.30253	0.44812	0.37566	0.29571	0.4308	0.48639	0.41655	0.43032	0.38466	0.48789	0.41519	0.37616	0.33879	0.38253	0.28005	0.3084	0.27222	0.38302	0.41984	0.36833	0.41729	0.60918	0.52098	0.50346	0.53859	0.4548	0.52764	0.55293	0.63357	0.38624	0.33648	0.37452
1005.2	0.17866	0.42137	0.30701	0.39828	0.31932	0.46632	0.36685	0.2796	0.41906	0.479	0.43189	0.42479	0.3798	0.48488	0.42774	0.36937	0.3426	0.39119	0.2765	0.27389	0.25438	0.381	0.43137	0.35902	0.42536	0.62331	0.53136	0.49322	0.55158	0.45702	0.50146	0.52026	0.60844	0.4002	0.35322	0.37486
1006.1	0.19634	0.43928	0.34292	0.4045	0.35929	0.50253	0.3957	0.3163	0.41236	0.47709	0.47124	0.45288	0.40487	0.52024	0.46467	0.36388	0.385	0.40519	0.31169	0.31017	0.25783	0.37681	0.45265	0.39026	0.43374	0.66637	0.57554	0.47929	0.58611	0.48005	0.51826	0.54364	0.60422	0.39395	0.35672	0.40034
1007.1	0.21787	0.47768	0.38629	0.4008	0.38665	0.49709	0.40557	0.35371	0.41345	0.45852	0.50606	0.48099	0.40985	0.52579	0.49634	0.37	0.43081	0.40928	0.32648	0.34443	0.25763	0.38372	0.48798	0.42065	0.46919	0.68743	0.57896	0.48763	0.60949	0.49854	0.54321	0.57766	0.59318	0.40799	0.38832	0.42585
1008	0.22864	0.49507	0.41492	0.44396	0.41459	0.49321	0.40022	0.36588	0.41968	0.45596	0.52695	0.50215	0.43693	0.54854	0.54006	0.38397	0.45061	0.43328	0.33957	0.35743	0.28888	0.39481	0.49718	0.42333	0.47445	0.68466	0.59715	0.49756	0.63339	0.51901	0.55694	0.58163	0.59503	0.41791	0.38324	0.43757
1008.9	0.22654	0.46849	0.4065	0.40861	0.41245	0.47678	0.40265	0.3538	0.37308	0.42903	0.52258	0.50077	0.43783	0.54062	0.5254	0.38508	0.4511	0.41344	0.3435	0.35584	0.28804	0.39747	0.45607	0.43216	0.46275	0.65723	0.54871	0.48332	0.61327	0.51102	0.5577	0.55408	0.56897	0.41585	0.3531	0.42755
1009.9	0.25504	0.49859	0.41585	0.44452	0.42305	0.46272	0.46093	0.37102	0.39364	0.43001	0.54466	0.52823	0.46791	0.55957	0.53429	0.38249	0.47877	0.39073	0.37462	0.39059	0.33213	0.4083	0.47089	0.452	0.48783	0.65724	0.54291	0.50481	0.61415	0.51351	0.59297	0.58688	0.57608	0.41337	0.36213	0.44154
1010.8	0.26019	0.51269	0.40445	0.43383	0.4007	0.43458	0.43159	0.34683	0.38828	0.41856	0.53123	0.51942	0.46865	0.5673	0.52743	0.36458	0.42956	0.38078	0.34788	0.36436	0.33615	0.40149	0.49123	0.45919	0.49635	0.6275	0.51632	0.51878	0.59246	0.50102	0.58577	0.56253	0.56525	0.4172	0.3708	0.44092
1011.7	0.2522	0.49796	0.3666	0.45747	0.39427	0.43168	0.42038	0.37534	0.37442	0.41904	0.51724	0.52875	0.48141	0.58177	0.50877	0.37343	0.39726	0.37638	0.34545	0.36467	0.33442	0.39848	0.45352	0.46316	0.47824	0.6257	0.51295	0.50601	0.5533	0.4915	0.58525	0.53999	0.56393	0.41503	0.37181	0.46327
1012.7	0.27821	0.51873	0.37237	0.43481	0.37373	0.41451	0.40805	0.37701	0.37418	0.39535	0.50767	0.52905	0.47699	0.58497	0.49161	0.37584	0.39754	0.35147	0.337	0.38359	0.32888	0.38308	0.46423	0.47519	0.48956	0.62345	0.50811	0.51315	0.54163	0.47829	0.57788	0.52972	0.5517	0.40825	0.38685	0.47724
1013.6	0.30463	0.55858	0.36359	0.48746	0.39076	0.41203	0.37184	0.39706	0.40374	0.40167	0.49742	0.56484	0.50678	0.61524	0.49485	0.39841	0.40161	0.35002	0.33423	0.40727	0.34245	0.37878	0.47754	0.50571	0.49721	0.64547	0.53424	0.54988	0.57641	0.49048	0.58075	0.55111	0.57425	0.41613	0.42021	0.5119
1014.5	0.33723	0.58517	0.35397	0.44966	0.3894	0.41676	0.34423	0.39357	0.3848	0.38646	0.50593	0.57054	0.50744	0.62638	0.48503	0.40411	0.38867	0.3635	0.3294	0.40866	0.31741	0.39429	0.47582	0.52219	0.46892	0.66081	0.53658	0.54654	0.56561	0.48921	0.57816	0.53724	0.56202	0.44093	0.41594	0.53869
1015.5	0.37831	0.60705	0.36092	0.45696	0.41391	0.42259	0.35083	0.40078	0.39534	0.38306	0.48363	0.56757	0.51061	0.63633	0.4695	0.40051	0.41592	0.37311	0.34334	0.42651	0.3276	0.41207	0.46455	0.50208	0.47326	0.67944	0.53816	0.53155	0.56285	0.49185	0.58951	0.5473	0.556	0.47217	0.4432	0.54787
1016.4	0.42759	0.66369	0.40553	0.44982	0.42217	0.45307	0.40607	0.37497	0.40759	0.36882	0.48656	0.54212	0.52387	0.66792	0.50118	0.40658	0.4316	0.39306	0.3548	0.43821	0.34491	0.42754	0.47613	0.49881	0.49418	0.67129	0.55524	0.55275	0.59292	0.50428	0.58723	0.54165	0.55996	0.49087	0.4448	0.53853
1017.3	0.47013	0.68346	0.41158	0.49645	0.43674	0.49261	0.43575	0.39955	0.41208	0.37039	0.48142	0.54606	0.54456	0.68817	0.511	0.41406	0.43274	0.41125	0.36496	0.43949	0.33689	0.44324	0.45897	0.49553	0.51224	0.67628	0.5664	0.54325	0.59572	0.50869	0.60948	0.56652	0.56658	0.50304	0.45473	0.5562
1018.3	0.50698	0.69643	0.41524	0.46934	0.44741	0.50793	0.45162	0.39734	0.41337	0.36337	0.46065	0.51565	0.53012	0.66847	0.5142	0.38335	0.39899	0.42076	0.37198	0.4321	0.32127	0.45139	0.42923	0.47647	0.51511	0.6605	0.57242	0.51066	0.56393	0.50004	0.59605	0.55961	0.56764	0.51404	0.44845	0.57986
1019.2	0.53846	0.72623	0.44694	0.50151	0.47727	0.53278	0.47789	0.42057	0.42111	0.38239	0.42932	0.50367	0.55391	0.6945	0.55608	0.40336	0.42654	0.46199	0.39736	0.4594	0.3209	0.47459	0.43861	0.47464	0.54253	0.65706	0.59414	0.5161	0.60436	0.52421	0.6077	0.55637	0.58335	0.52713	0.46113	0.59449
1020.1	0.57906	0.7499	0.4603	0.50376	0.47359	0.54588	0.48397	0.44864	0.43086	0.37491	0.44181	0.49856	0.57849	0.68088	0.56977	0.4234	0.42161	0.49154	0.3947	0.45246	0.33134	0.48941	0.436	0.48765	0.55317	0.6363	0.59117	0.53574	0.62386	0.54021	0.60126	0.56148	0.60996	0.51595	0.45436	0.60579
1021.1	0.60526	0.74043	0.45036	0.46803	0.43112	0.5203	0.46692	0.42437	0.44888	0.37707	0.43228	0.50545	0.58937	0.65811	0.55167	0.40525	0.39763	0.48308	0.38987	0.43314	0.34535	0.4986	0.44076	0.48106	0.56099	0.63163	0.58968	0.4963	0.61524	0.53717	0.59254	0.55204	0.62225	0.51771	0.45126	0.62066
1022	0.63796	0.75113	0.45871	0.43234	0.42216	0.50903	0.45312	0.39247	0.46209	0.3918	0.43206	0.50106	0.58615	0.66813	0.54534	0.38744	0.39977	0.48307	0.38765	0.43072	0.38181	0.4949	0.46446	0.4745	0.56405	0.62778	0.61017	0.52151	0.624	0.54094	0.57516	0.54039	0.6533	0.53495	0.45698	0.62306
1022.9	0.66604	0.78525	0.44723	0.42935	0.43	0.51603	0.443	0.38678	0.46213	0.37761	0.45438	0.48203	0.58148	0.68969	0.5457	0.38364	0.39947	0.49176	0.3794	0.42448	0.39382	0.48392	0.47056	0.46006	0.56982	0.61755	0.60859	0.52456	0.62068	0.55006	0.57418	0.54516	0.64929	0.52073	0.46492	0.60358
1023.9	0.66469	0.76151	0.42774	0.39741	0.38378	0.49265	0.41595	0.35558	0.4349	0.35032	0.45291	0.46514	0.57157	0.65692	0.48337	0.35358	0.36105	0.47138	0.34727	0.39212	0.37047	0.43847	0.46591	0.44423	0.55264	0.59222	0.56426	0.51178	0.57838	0.53443	0.56385	0.54641	0.64509	0.50168	0.4649	0.57991
1024.8	0.67331	0.77027	0.41704	0.38527	0.36015	0.49159	0.40376	0.32988	0.42477	0.35755	0.41379	0.47503	0.55376	0.65599	0.47928	0.34953	0.3606	0.45897	0.35019	0.3936	0.35011	0.43734	0.46083	0.45392	0.54789	0.58327	0.55617	0.50748	0.56384	0.53687	0.56666	0.53278	0.63446	0.51956	0.45581	0.59997
1025.7	0.70082	0.7618	0.44017	0.38931	0.39311	0.49317	0.38121	0.34491	0.41692	0.3542	0.40826	0.49004	0.53723	0.64595	0.49231	0.34259	0.37085	0.47623	0.3399	0.39902	0.34557	0.42818	0.4695	0.47433	0.52312	0.56266	0.57904	0.51584	0.56057	0.53175	0.54612	0.53777	0.65076	0.51914	0.47135	0.60146
1026.7	0.67874	0.73471	0.39989	0.39205	0.37779	0.46629	0.38362	0.32008	0.39964	0.35567	0.39021	0.45707	0.53077	0.59865	0.46989	0.33846	0.34437	0.48224	0.33273	0.3989	0.30639	0.44237	0.47487	0.45828	0.51063	0.52132	0.52486	0.48164	0.53951	0.52575	0.53212	0.5102	0.63187	0.51035	0.48887	0.58073
1027.6	0.66533	0.71956	0.4186	0.40363	0.35835	0.437	0.39183	0.31511	0.4028	0.35271	0.37099	0.48501	0.53907	0.5704	0.46645	0.35294	0.36455	0.45296	0.34024	0.39578	0.30277	0.43994	0.48983	0.47294	0.50286	0.51805	0.54578	0.48784	0.56279	0.52244	0.54379	0.51851	0.65019	0.52549	0.50567	0.58096
1028.5	0.66514	0.76091	0.44331	0.42413	0.40164	0.42612	0.39268	0.28617	0.45084	0.37215	0.38773	0.49213	0.53332	0.61298	0.50061	0.35627	0.39181	0.45799	0.35285	0.37861	0.34838	0.45875	0.48896	0.48001	0.52737	0.53708	0.57866	0.51265	0.58778	0.524	0.55152	0.525	0.6796	0.56105	0.52469	0.60984
1029.4	0.6337	0.74414	0.43151	0.44277	0.43006	0.41125	0.39575	0.29177	0.43836	0.37731	0.42592	0.48405	0.52713	0.61185	0.47988	0.35444	0.39566	0.45249	0.34031	0.36637	0.34836	0.46565	0.50639	0.45225	0.51946	0.5387	0.57352	0.54099	0.59039	0.51233	0.55098	0.51804	0.69261	0.57057	0.56367	0.58773
1030.4	0.58376	0.74163	0.40415	0.47509	0.43127	0.39881	0.39977	0.28467	0.41864	0.36922	0.40141	0.46665	0.52462	0.60959	0.46989	0.3511	0.39435	0.42974	0.33494	0.35573	0.32747	0.47044	0.49501	0.42903	0.51497	0.54707	0.56232	0.5545	0.56697	0.51357	0.57519	0.52752	0.66548	0.58548	0.54982	0.57946
1031.3	0.55069	0.74717	0.43388	0.49455	0.44038	0.42308	0.41296	0.33927	0.40479	0.35253	0.41139	0.479	0.52981	0.63251	0.49919	0.35692	0.39829	0.44817	0.33387	0.37368	0.34828	0.44931	0.48366	0.45258	0.51369	0.55839	0.60649	0.57801	0.56991	0.52394	0.57848	0.56614	0.67686	0.61696	0.53748	0.58465
1032.2	0.49842	0.74164	0.41577	0.49199	0.42807	0.44588	0.40201	0.3428	0.40076	0.33714	0.40978	0.46001	0.51586	0.63001	0.48998	0.34294	0.4007	0.46675	0.29721	0.38945	0.34699	0.44809	0.4732	0.43408	0.49949	0.55157	0.58936	0.5726	0.53505	0.53129	0.56056	0.53504	0.68358	0.63188	0.52389	0.56903
1033.2	0.44425	0.66433	0.40356	0.50897	0.40668	0.46283	0.39463	0.34654	0.36706	0.31842	0.37253	0.45579	0.50187	0.57406	0.50052	0.33297	0.36047	0.45704	0.29268	0.3778	0.32283	0.42527	0.4464	0.42572	0.46311	0.52002	0.59266	0.55419	0.50358	0.52583	0.54917	0.48948	0.67008	0.62366	0.49742	0.54039
1034.1	0.40816	0.66134	0.43371	0.49977	0.41868	0.44773	0.39744	0.33906	0.36103	0.30598	0.36851	0.48222	0.5076	0.57849	0.51109	0.32022	0.3402	0.44689	0.31636	0.38655	0.34309	0.40007	0.4601	0.43582	0.45938	0.51325	0.60964	0.53291	0.48803	0.53899	0.54907	0.48992	0.68364	0.60476	0.48086	0.54717
1035	0.37519	0.65942	0.44709	0.50352	0.41557	0.46756	0.40862	0.33814	0.37107	0.30247	0.41033	0.47752	0.51669	0.58465	0.47721	0.33396	0.3229	0.45812	0.31468	0.39551	0.35046	0.36747	0.49059	0.41337	0.48191	0.49799	0.57393	0.51677	0.48014	0.5478	0.52727	0.47911	0.70176	0.59975	0.49446	0.5408
1036	0.34639	0.6373	0.44238	0.49471	0.44221	0.45264	0.40918	0.32308	0.37454	0.2963	0.40909	0.4714	0.5033	0.57673	0.47186	0.34051	0.31948	0.43655	0.29574	0.3681	0.34104	0.36476	0.49181	0.39382	0.47963	0.48921	0.56272	0.50738	0.47219	0.53679	0.52213	0.46046	0.67349	0.58662	0.49781	0.53042
1036.9	0.31863	0.59526	0.45163	0.52025	0.44896	0.43576	0.37639	0.32165	0.36806	0.29554	0.4016	0.45868	0.49696	0.58644	0.49084	0.35461	0.3114	0.42815	0.28207	0.35296	0.33293	0.34422	0.49915	0.38572	0.47962	0.48323	0.53174	0.49661	0.47566	0.53939	0.50777	0.46131	0.6603	0.58179	0.49731	0.52314
1037.8	0.28975	0.61478	0.45269	0.516	0.4288	0.45621	0.3747	0.31545	0.37463	0.30545	0.41759	0.46203	0.49333	0.58736	0.47154	0.37059	0.31341	0.44223	0.27183	0.36865	0.34467	0.35762	0.53866	0.38543	0.47394	0.47877	0.52746	0.4689	0.46528	0.54743	0.48805	0.48313	0.64362	0.59275	0.50947	0.51677
1038.8	0.25562	0.56918	0.4287	0.51002	0.37469	0.46808	0.35409	0.31565	0.38634	0.28909	0.40489	0.44762	0.47141	0.56809	0.46795	0.35515	0.29992	0.42666	0.23945	0.35377	0.34129	0.35967	0.51349	0.37371	0.46859	0.4831	0.52841	0.43215	0.43873	0.53325	0.47174	0.49996	0.6192	0.60136	0.49056	0.48957
1039.7	0.22824	0.52935	0.42678	0.49901	0.39142	0.44526	0.35511	0.31358	0.39772	0.29091	0.38279	0.43375	0.4536	0.55671	0.50451	0.3625	0.31007	0.40197	0.25706	0.33936	0.34842	0.37682	0.49819	0.38026	0.45529	0.4861	0.54277	0.42533	0.44664	0.52023	0.48079	0.48334	0.6013	0.61146	0.49205	0.47443
1040.6	0.20022	0.50916	0.41396	0.49208	0.35344	0.44211	0.31162	0.2946	0.38449	0.28798	0.35769	0.40936	0.42879	0.53883	0.49259	0.34502	0.31089	0.41496	0.27456	0.33247	0.3289	0.37652	0.48771	0.35449	0.44307	0.47242	0.51922	0.39945	0.41605	0.53245	0.47606	0.46781	0.59181	0.61982	0.4829	0.46137
1041.5	0.19026	0.50519	0.41868	0.45921	0.36812	0.46302	0.33823	0.30399	0.37588	0.2977	0.36277	0.40808	0.43051	0.54449	0.49255	0.33389	0.30968	0.41863	0.27475	0.32876	0.32799	0.39319	0.49003	0.33457	0.43934	0.47214	0.5456	0.38689	0.41155	0.53521	0.48664	0.48171	0.56294	0.62795	0.46479	0.45692
1042.5	0.18807	0.46472	0.43777	0.42199	0.40223	0.44452	0.32223	0.30388	0.37833	0.27205	0.33337	0.39633	0.42669	0.52673	0.49265	0.32498	0.31198	0.4029	0.27611	0.32601	0.33196	0.37385	0.46104	0.30213	0.45863	0.473	0.53571	0.39991	0.4233	0.52366	0.49495	0.46943	0.54603	0.5982	0.43275	0.4505
1043.4	0.19002	0.46932	0.44734	0.41691	0.43	0.46732	0.36632	0.30922	0.36309	0.26447	0.33018	0.35697	0.4161	0.55883	0.49061	0.3422	0.35577	0.41254	0.29856	0.34677	0.33677	0.36553	0.45498	0.28471	0.45483	0.46593	0.51998	0.41357	0.45741	0.52673	0.51328	0.44865	0.5166	0.58996	0.44567	0.45978
1044.3	0.17852	0.46531	0.44745	0.42227	0.42931	0.49978	0.35733	0.3268	0.34363	0.25155	0.34119	0.36641	0.41263	0.54516	0.47529	0.32163	0.36422	0.44113	0.28321	0.37738	0.35044	0.35859	0.45446	0.27774	0.46418	0.45197	0.49337	0.40426	0.45924	0.52504	0.50962	0.48325	0.504	0.55616	0.45897	0.45592
1045.2	0.16031	0.44676	0.4436	0.43445	0.44649	0.49954	0.3475	0.31131	0.32436	0.22584	0.34743	0.37916	0.41262	0.54716	0.43767	0.30918	0.35901	0.42988	0.24793	0.38201	0.33698	0.33522	0.45969	0.27624	0.45307	0.45776	0.48772	0.40182	0.4778	0.50393	0.49993	0.47902	0.47729	0.50899	0.46565	0.46594
1046.2	0.16241	0.43051	0.44792	0.44351	0.46074	0.50313	0.35151	0.31022	0.33973	0.20906	0.3475	0.37701	0.4133	0.52711	0.40883	0.32075	0.377	0.44636	0.2723	0.38967	0.35899	0.32399	0.46933	0.26056	0.46409	0.44745	0.44383	0.42528	0.48748	0.5013	0.50379	0.45951	0.48859	0.48741	0.49438	0.47113
1047.1	0.15611	0.42774	0.40668	0.47133	0.45506	0.50253	0.34869	0.32893	0.32039	0.21035	0.36115	0.36802	0.4017	0.55862	0.39275	0.31752	0.38713	0.44613	0.25729	0.39944	0.32706	0.32866	0.47646	0.26634	0.46247	0.44032	0.41862	0.43793	0.46883	0.50847	0.49387	0.45297	0.46092	0.47803	0.52002	0.47354
1048	0.16179	0.40933	0.41619	0.46471	0.46534	0.49601	0.29407	0.3106	0.34266	0.22618	0.36644	0.39229	0.41907	0.52111	0.40565	0.30607	0.36286	0.44698	0.23246	0.37852	0.33248	0.33345	0.48136	0.25938	0.45964	0.41451	0.41272	0.42472	0.42952	0.49913	0.46825	0.43769	0.45651	0.46119	0.5202	0.47852
1049	0.16888	0.39451	0.39567	0.45776	0.43595	0.49313	0.30304	0.29689	0.32413	0.22342	0.33506	0.38524	0.40449	0.52765	0.408	0.30322	0.32146	0.43521	0.23436	0.36675	0.31397	0.33568	0.46593	0.24316	0.43621	0.42613	0.42404	0.39615	0.40722	0.50062	0.45308	0.39538	0.4282	0.44888	0.49424	0.51038
1049.9	0.1928	0.38846	0.39757	0.46689	0.42759	0.52848	0.34929	0.32861	0.36652	0.25113	0.33435	0.36957	0.42746	0.51853	0.42163	0.32574	0.33288	0.42905	0.26855	0.36868	0.36885	0.34748	0.44828	0.22558	0.44189	0.40752	0.40708	0.39252	0.40344	0.51208	0.46653	0.38198	0.4403	0.43486	0.49549	0.52106
1050.8	0.19491	0.36629	0.38572	0.4944	0.42811	0.51025	0.37593	0.31196	0.35166	0.25844	0.33673	0.38034	0.4178	0.51025	0.41767	0.33141	0.30743	0.40223	0.27182	0.36431	0.36097	0.33783	0.42412	0.23649	0.43178	0.4026	0.41677	0.38481	0.38581	0.5023	0.46967	0.36693	0.41792	0.38982	0.47665	0.5363
1051.7	0.18759	0.37297	0.39728	0.48821	0.42421	0.51634	0.36431	0.30734	0.34497	0.25649	0.35527	0.3839	0.4389	0.51241	0.4333	0.34273	0.28902	0.3939	0.2718	0.36822	0.37912	0.32776	0.39369	0.22054	0.43042	0.42272	0.43147	0.37141	0.37822	0.49387	0.48283	0.36023	0.42152	0.34783	0.48364	0.52959
1052.7	0.17591	0.36254	0.38333	0.52639	0.43562	0.50172	0.40088	0.31639	0.34279	0.24072	0.37189	0.37468	0.44269	0.52379	0.42897	0.35495	0.31796	0.39385	0.28588	0.37254	0.36893	0.32352	0.38613	0.22894	0.44527	0.4166	0.42688	0.37781	0.38665	0.51217	0.4925	0.36301	0.41815	0.32861	0.4764	0.55448
1053.6	0.16809	0.34003	0.37498	0.51302	0.45215	0.45647	0.39786	0.29005	0.35709	0.245	0.34857	0.36877	0.43205	0.50304	0.404	0.34436	0.33841	0.37293	0.26504	0.33861	0.36191	0.31032	0.3428	0.23608	0.43663	0.39538	0.39937	0.38109	0.39162	0.5065	0.49064	0.34518	0.41683	0.31055	0.43064	0.53306
1054.5	0.15733	0.33373	0.39915	0.48741	0.45632	0.40762	0.39873	0.24212	0.34824	0.23951	0.33511	0.38739	0.42772	0.50108	0.42903	0.33518	0.33081	0.36913	0.26274	0.32277	0.3613	0.29771	0.32788	0.2503	0.43701	0.39753	0.42168	0.37727	0.3762	0.49572	0.49056	0.31974	0.41221	0.30191	0.40162	0.55106
1055.4	0.14259	0.34311	0.40771	0.43818	0.42134	0.412	0.35886	0.24397	0.36273	0.25172	0.31621	0.38407	0.41461	0.51138	0.41779	0.29613	0.33075	0.36943	0.24486	0.32815	0.36118	0.29291	0.30706	0.25468	0.43227	0.41341	0.4162	0.34859	0.37233	0.48265	0.4623	0.33186	0.41455	0.31202	0.38605	0.53766
1056.4	0.15631	0.34295	0.41278	0.45644	0.40902	0.39435	0.40549	0.25669	0.38986	0.27021	0.29237	0.38129	0.40964	0.49624	0.40599	0.29972	0.3256	0.36619	0.24675	0.32821	0.364	0.29898	0.30285	0.25997	0.41938	0.40379	0.40509	0.34609	0.36034	0.46784	0.46423	0.34292	0.41898	0.31059	0.35626	0.53496
1057.3	0.15047	0.32533	0.38725	0.44693	0.37397	0.37834	0.37422	0.24059	0.38462	0.2783	0.27558	0.35493	0.38902	0.47971	0.38638	0.29418	0.26647	0.3385	0.22604	0.29971	0.36615	0.297	0.29601	0.23771	0.39705	0.42033	0.37747	0.33125	0.34315	0.44182	0.45637	0.32531	0.3996	0.30252	0.33695	0.50504
1058.2	0.15096	0.34803	0.40824	0.49127	0.38173	0.41887	0.3679	0.27256	0.40824	0.28729	0.31337	0.35193	0.41758	0.51474	0.40376	0.31793	0.27634	0.35405	0.24592	0.33519	0.40789	0.31142	0.3419	0.22935	0.40643	0.44372	0.37462	0.36926	0.33556	0.44051	0.45637	0.35001	0.4072	0.30106	0.37675	0.50758
1059.2	0.15433	0.34845	0.38802	0.46608	0.37134	0.42326	0.35609	0.29872	0.40371	0.28619	0.31858	0.33837	0.40049	0.50061	0.36784	0.30372	0.28118	0.34306	0.22006	0.35467	0.41555	0.33282	0.33957	0.20881	0.37655	0.45242	0.32808	0.34047	0.33099	0.42376	0.44978	0.38476	0.41409	0.30847	0.36168	0.4615
1060.1	0.15403	0.3613	0.37433	0.48196	0.38623	0.43101	0.36412	0.27669	0.41098	0.27385	0.32322	0.32489	0.40089	0.49196	0.37466	0.29906	0.29102	0.36047	0.22863	0.33469	0.43472	0.35541	0.3623	0.18617	0.36286	0.42171	0.31272	0.33448	0.3339	0.42559	0.45865	0.36975	0.396	0.29879	0.36603	0.46092
1061	0.14925	0.3689	0.35293	0.43498	0.38811	0.41887	0.35363	0.26132	0.40684	0.26143	0.33365	0.29436	0.38527	0.49329	0.35482	0.27302	0.32001	0.34636	0.22718	0.32127	0.44588	0.34116	0.37341	0.17204	0.34234	0.41638	0.28435	0.30236	0.34503	0.43311	0.4586	0.35204	0.39838	0.28858	0.36987	0.4497
1061.9	0.16061	0.39082	0.38664	0.43122	0.39075	0.43409	0.36331	0.26533	0.422	0.2681	0.32523	0.30188	0.39822	0.50702	0.36751	0.25424	0.3587	0.3718	0.2399	0.35313	0.45289	0.33775	0.38964	0.16277	0.33151	0.43412	0.30421	0.30662	0.36117	0.43595	0.45816	0.37527	0.41702	0.28759	0.3822	0.43743
1062.8	0.16305	0.37227	0.39136	0.40115	0.35628	0.4021	0.35364	0.25254	0.39164	0.25717	0.34961	0.29763	0.39489	0.4696	0.39384	0.26298	0.35159	0.36534	0.22602	0.33248	0.43843	0.31736	0.37683	0.14376	0.3171	0.40343	0.32298	0.27547	0.35665	0.43834	0.45235	0.36975	0.41853	0.28637	0.36038	0.4111
1063.8	0.15649	0.37062	0.38813	0.41167	0.33838	0.40695	0.3635	0.24532	0.37208	0.2564	0.35727	0.30257	0.40199	0.44838	0.41323	0.26849	0.33165	0.37101	0.23939	0.3135	0.42049	0.30194	0.38106	0.14572	0.32089	0.38228	0.32745	0.29204	0.36066	0.4527	0.46744	0.36562	0.39886	0.27157	0.35749	0.42829
1064.7	0.16951	0.38299	0.40512	0.40371	0.32846	0.37322	0.36461	0.26195	0.35813	0.2655	0.37059	0.3167	0.40548	0.43852	0.39761	0.28909	0.31547	0.35976	0.24034	0.34068	0.41807	0.29117	0.37414	0.1654	0.32058	0.40415	0.34418	0.27192	0.35164	0.44329	0.48026	0.37576	0.40039	0.27627	0.34257	0.4188
1065.6	0.17291	0.35782	0.41753	0.4246	0.33417	0.38057	0.36123	0.24268	0.34616	0.28041	0.35884	0.34902	0.41218	0.41489	0.41752	0.28169	0.28289	0.36346	0.23588	0.34238	0.44285	0.31047	0.38502	0.17799	0.30381	0.38297	0.3513	0.26427	0.37027	0.43295	0.46221	0.37285	0.40137	0.29727	0.33255	0.41961
1066.5	0.16121	0.36925	0.38674	0.43392	0.34302	0.36046	0.36015	0.25128	0.3092	0.2829	0.35799	0.35232	0.40326	0.40447	0.39018	0.29555	0.26763	0.34067	0.23686	0.32538	0.44642	0.3147	0.36513	0.17919	0.29172	0.36048	0.32548	0.26258	0.37365	0.41473	0.45875	0.37313	0.39047	0.3079	0.31278	0.39578
1067.5	0.15861	0.38049	0.36563	0.44341	0.35025	0.37137	0.33231	0.26904	0.32878	0.28495	0.32481	0.34652	0.39887	0.401	0.33701	0.29266	0.25793	0.35298	0.24891	0.3236	0.46154	0.32074	0.381	0.17947	0.26561	0.36326	0.28022	0.28228	0.37042	0.40561	0.46553	0.37299	0.41039	0.31372	0.31611	0.37597
1068.4	0.16795	0.38098	0.34868	0.47722	0.3521	0.37823	0.29406	0.27448	0.34071	0.30032	0.3298	0.35563	0.39447	0.43737	0.34372	0.30139	0.25521	0.36811	0.26081	0.3528	0.47207	0.32732	0.38589	0.18721	0.27547	0.37935	0.30438	0.30747	0.3642	0.40159	0.44936	0.36195	0.43942	0.32069	0.32941	0.34876
1069.3	0.15882	0.34954	0.30321	0.49128	0.34994	0.36763	0.28491	0.26484	0.32376	0.28622	0.30929	0.33699	0.4018	0.4445	0.34267	0.2767	0.23872	0.35471	0.26634	0.33306	0.47758	0.3174	0.37361	0.17075	0.25308	0.37875	0.28292	0.32155	0.36517	0.38956	0.45039	0.35625	0.44429	0.32397	0.31175	0.3203
1070.2	0.16359	0.35611	0.29465	0.52373	0.36973	0.36207	0.26727	0.27855	0.32105	0.28216	0.31932	0.35066	0.39745	0.45231	0.32916	0.29821	0.25349	0.3776	0.28197	0.34572	0.45737	0.31579	0.37806	0.17852	0.25997	0.38275	0.27681	0.3696	0.35439	0.37976	0.46192	0.3724	0.44405	0.34084	0.32444	0.31196
1071.2	0.15822	0.3371	0.31819	0.50835	0.36261	0.34681	0.24892	0.26371	0.34029	0.27145	0.2894	0.35689	0.39396	0.44536	0.3579	0.29121	0.23806	0.37968	0.28676	0.35582	0.44898	0.30567	0.35867	0.18832	0.26276	0.38156	0.27653	0.35616	0.33922	0.37947	0.45732	0.3393	0.44674	0.3359	0.29737	0.30574
1072.1	0.17953	0.316	0.3281	0.51351	0.34664	0.36237	0.25655	0.24152	0.32149	0.26058	0.29368	0.36683	0.38134	0.44797	0.3727	0.27137	0.21292	0.38596	0.27189	0.3625	0.42184	0.31023	0.33962	0.18765	0.2676	0.35051	0.27945	0.36018	0.32226	0.36851	0.45345	0.34445	0.44169	0.32516	0.3091	0.31173
1073	0.19247	0.36038	0.39109	0.52972	0.38931	0.36851	0.28161	0.23947	0.3301	0.2743	0.30381	0.36836	0.40118	0.47688	0.39055	0.29371	0.24188	0.39974	0.28308	0.36538	0.43775	0.3307	0.35072	0.19927	0.27973	0.37232	0.29553	0.35923	0.34788	0.38319	0.45795	0.3448	0.4433	0.35021	0.31217	0.31035
1073.9	0.17973	0.34433	0.43884	0.53064	0.40017	0.35773	0.24613	0.23278	0.32575	0.28212	0.28533	0.37049	0.3758	0.46905	0.40577	0.29283	0.2275	0.40406	0.28	0.35991	0.41606	0.32958	0.33208	0.20966	0.27494	0.3519	0.29377	0.36535	0.34008	0.3738	0.44211	0.33055	0.44054	0.35235	0.33044	0.29315
1074.9	0.16475	0.33419	0.43349	0.51712	0.37278	0.34442	0.24091	0.21736	0.30782	0.29124	0.24361	0.36728	0.36684	0.46396	0.41383	0.28443	0.21084	0.38876	0.25993	0.34236	0.42778	0.33534	0.29131	0.21044	0.26659	0.36698	0.29837	0.32508	0.33006	0.3744	0.42318	0.31638	0.44015	0.37236	0.31039	0.28408
1075.8	0.18206	0.32575	0.42245	0.51698	0.39222	0.35776	0.24852	0.22827	0.29326	0.29684	0.26207	0.36885	0.3626	0.46485	0.39442	0.2903	0.2313	0.40485	0.25274	0.34523	0.45707	0.33743	0.30133	0.21991	0.26605	0.35783	0.30361	0.3417	0.35247	0.35983	0.43557	0.33111	0.4775	0.36902	0.34486	0.27228
1076.7	0.16054	0.32725	0.42097	0.49763	0.41707	0.33058	0.24125	0.23342	0.29097	0.30749	0.26936	0.36593	0.37311	0.47987	0.41922	0.3031	0.25972	0.37751	0.25436	0.36114	0.4878	0.31268	0.30161	0.23353	0.25863	0.38868	0.34257	0.31232	0.37113	0.34998	0.43956	0.29923	0.47932	0.37663	0.3312	0.26867
1077.6	0.15008	0.29298	0.38429	0.47907	0.37391	0.3187	0.21858	0.23173	0.29138	0.27587	0.24396	0.33163	0.33487	0.45282	0.40159	0.26188	0.23645	0.35652	0.24849	0.337	0.4821	0.28401	0.27918	0.21679	0.23605	0.37147	0.32144	0.27604	0.33978	0.32215	0.4335	0.29733	0.46387	0.36715	0.33339	0.24194
1078.6	0.15678	0.30965	0.38384	0.47566	0.36939	0.33432	0.26194	0.26155	0.29433	0.29137	0.25392	0.33428	0.35296	0.46486	0.41315	0.28762	0.26124	0.3639	0.25411	0.36194	0.50479	0.29124	0.29875	0.22046	0.25236	0.38154	0.32413	0.26795	0.35561	0.33823	0.4376	0.32245	0.47316	0.37183	0.33358	0.25472
1079.5	0.16339	0.32491	0.40848	0.44461	0.3867	0.34198	0.27604	0.28385	0.31532	0.27493	0.27619	0.32058	0.34882	0.48545	0.4246	0.28085	0.27881	0.3852	0.27574	0.36299	0.51726	0.27647	0.32708	0.20544	0.24864	0.37753	0.30154	0.24232	0.35932	0.33519	0.44895	0.31985	0.48341	0.35016	0.31598	0.24136
1080.4	0.16692	0.34139	0.41612	0.44332	0.38002	0.36475	0.25643	0.24184	0.32273	0.26444	0.27272	0.30723	0.3416	0.49652	0.46782	0.29367	0.27467	0.40613	0.27744	0.35644	0.50764	0.27034	0.31684	0.1918	0.23057	0.36671	0.30608	0.25604	0.34994	0.35467	0.43127	0.29621	0.45783	0.35819	0.28137	0.22991
1081.3	0.17814	0.37335	0.44086	0.46238	0.37882	0.36311	0.25947	0.22775	0.32457	0.26776	0.2579	0.29995	0.34169	0.50568	0.46707	0.2866	0.29666	0.41454	0.28351	0.35563	0.49178	0.28672	0.31101	0.18667	0.22685	0.37837	0.29777	0.26226	0.36201	0.36375	0.43117	0.32724	0.46638	0.37224	0.29069	0.20918
1082.2	0.16636	0.36528	0.43679	0.4593	0.39534	0.36267	0.26508	0.20268	0.30153	0.27336	0.25606	0.30609	0.34917	0.4844	0.47468	0.28486	0.2912	0.40788	0.27136	0.34757	0.48913	0.29325	0.314	0.18511	0.20561	0.3795	0.30086	0.27162	0.37636	0.35787	0.41739	0.32129	0.45263	0.35934	0.27034	0.19853
1083.2	0.17443	0.37709	0.4159	0.42069	0.39198	0.36539	0.2519	0.17528	0.30413	0.25401	0.29251	0.29302	0.32658	0.50147	0.47053	0.25782	0.30361	0.42868	0.26386	0.34615	0.47884	0.28413	0.3389	0.1778	0.19248	0.37803	0.26619	0.25168	0.35755	0.35632	0.40515	0.30609	0.44843	0.36283	0.27075	0.18074
1084.1	0.17232	0.37236	0.37548	0.45434	0.35157	0.37248	0.21944	0.13849	0.30195	0.23449	0.2878	0.29046	0.32339	0.49127	0.45563	0.25785	0.30137	0.41066	0.23085	0.34745	0.45951	0.26972	0.33163	0.17544	0.18701	0.35266	0.27077	0.25606	0.3422	0.35793	0.38045	0.29843	0.40858	0.35555	0.26569	0.1763
1085	0.15947	0.36451	0.36663	0.47753	0.35863	0.35596	0.23557	0.15369	0.29195	0.24953	0.29686	0.3005	0.33928	0.47783	0.42542	0.27643	0.30013	0.39072	0.2292	0.35073	0.4661	0.25897	0.33184	0.18548	0.18484	0.37363	0.25391	0.23233	0.33229	0.33469	0.37446	0.31668	0.39768	0.35426	0.28079	0.20528
1085.9	0.15174	0.36568	0.35048	0.46255	0.37225	0.37602	0.2181	0.16712	0.28621	0.24246	0.29085	0.3113	0.33164	0.47326	0.43419	0.29994	0.31347	0.41004	0.22159	0.32086	0.4848	0.26478	0.32985	0.19357	0.20858	0.36302	0.22334	0.24966	0.34697	0.31023	0.33995	0.3026	0.36886	0.36578	0.2697	0.24084
1086.8	0.16537	0.35646	0.35003	0.47447	0.37553	0.34344	0.22777	0.19501	0.29456	0.22914	0.28593	0.31625	0.33624	0.47185	0.4329	0.34179	0.34533	0.40392	0.23066	0.34228	0.48068	0.24765	0.32534	0.20617	0.20716	0.34926	0.19843	0.24044	0.32931	0.30491	0.33716	0.31306	0.35785	0.3763	0.24633	0.27226
1087.8	0.15653	0.35292	0.32158	0.51616	0.36122	0.32789	0.22147	0.21075	0.30291	0.23041	0.24027	0.32376	0.35247	0.44364	0.42134	0.37715	0.36292	0.37109	0.21559	0.32361	0.50137	0.25372	0.27714	0.19818	0.19328	0.3401	0.19236	0.25964	0.31949	0.30058	0.33153	0.31185	0.35297	0.36402	0.2469	0.28509
1088.7	0.15576	0.36273	0.35856	0.50966	0.38358	0.33964	0.22807	0.22687	0.29751	0.2359	0.22796	0.32931	0.35372	0.46001	0.44439	0.39514	0.37702	0.39512	0.23554	0.31696	0.49925	0.25826	0.28061	0.20847	0.18777	0.34846	0.21755	0.27925	0.32641	0.29687	0.32881	0.32536	0.3534	0.35486	0.26247	0.30454
1089.6	0.14874	0.37058	0.36713	0.46133	0.35076	0.33548	0.22521	0.22018	0.2906	0.21802	0.19863	0.30922	0.34259	0.47601	0.43877	0.37047	0.36986	0.37632	0.23504	0.29823	0.47627	0.26275	0.27579	0.18986	0.17959	0.35382	0.22453	0.24699	0.31062	0.29976	0.33203	0.32067	0.34069	0.33329	0.25548	0.29059
1090.5	0.15287	0.37599	0.35003	0.47487	0.32128	0.34186	0.28615	0.23039	0.31288	0.22817	0.21918	0.32074	0.35249	0.49598	0.41251	0.36771	0.35834	0.36588	0.26197	0.31612	0.45475	0.26185	0.2944	0.19467	0.16546	0.37152	0.22815	0.22607	0.28652	0.32761	0.35412	0.32426	0.3256	0.29783	0.25933	0.28274
1091.5	0.1414	0.38834	0.32422	0.44848	0.32221	0.36864	0.27607	0.22684	0.31652	0.23361	0.23899	0.32452	0.35876	0.5061	0.38815	0.37451	0.36266	0.37687	0.23745	0.30317	0.44197	0.264	0.32897	0.19473	0.17665	0.35216	0.21862	0.2191	0.27159	0.33223	0.35133	0.31782	0.331	0.28361	0.2874	0.27037
1092.4	0.15038	0.39721	0.32577	0.43548	0.32838	0.38959	0.26772	0.20772	0.30423	0.24064	0.25862	0.32291	0.3864	0.5317	0.37973	0.38039	0.35512	0.3919	0.23741	0.28769	0.4085	0.27012	0.36723	0.2123	0.17042	0.36838	0.24963	0.241	0.26141	0.33068	0.36711	0.31427	0.32209	0.29646	0.27932	0.262
1093.3	0.15842	0.37794	0.32012	0.39635	0.31552	0.37022	0.28414	0.21741	0.29741	0.24844	0.27434	0.31597	0.39909	0.49594	0.37217	0.36809	0.34383	0.36526	0.22546	0.28746	0.40096	0.26924	0.37008	0.21483	0.17187	0.35174	0.23597	0.21615	0.2583	0.3189	0.37387	0.32702	0.34477	0.30367	0.26604	0.25902
1094.2	0.17033	0.36172	0.31059	0.3922	0.31161	0.34647	0.29347	0.22505	0.31107	0.25415	0.27267	0.32974	0.41194	0.49056	0.37624	0.37568	0.37156	0.37219	0.21911	0.28551	0.39226	0.28754	0.378	0.22418	0.18708	0.32698	0.23479	0.22182	0.26627	0.32565	0.36756	0.33557	0.34567	0.31919	0.28085	0.24591
1095.1	0.16957	0.33175	0.28836	0.37648	0.31054	0.33027	0.25593	0.22916	0.28509	0.25753	0.27307	0.33234	0.40546	0.46509	0.3727	0.38389	0.36997	0.37302	0.18045	0.28821	0.36754	0.29099	0.36081	0.22257	0.17807	0.29146	0.21652	0.2228	0.2652	0.32389	0.36822	0.34369	0.33043	0.33019	0.2859	0.23883
1096	0.16665	0.29922	0.29	0.3794	0.28651	0.30631	0.24075	0.22194	0.29042	0.26489	0.26024	0.32182	0.40991	0.47096	0.36764	0.37778	0.34461	0.35588	0.18852	0.27113	0.34963	0.30356	0.32444	0.20789	0.17496	0.28678	0.22298	0.2291	0.27792	0.31822	0.36825	0.35936	0.33241	0.3408	0.28564	0.23466
1097	0.16746	0.26046	0.29755	0.37303	0.28943	0.28983	0.22331	0.25165	0.28368	0.27039	0.26197	0.32537	0.38937	0.45926	0.39271	0.37096	0.32665	0.34441	0.17964	0.2651	0.31737	0.30742	0.31004	0.21926	0.1864	0.25444	0.22418	0.21402	0.32207	0.3209	0.34544	0.37336	0.3334	0.33159	0.27215	0.25047
1097.9	0.15291	0.26569	0.28267	0.36365	0.28991	0.29676	0.22319	0.24327	0.27766	0.27783	0.26553	0.3243	0.38298	0.48144	0.38109	0.38198	0.33147	0.34439	0.18903	0.2485	0.29957	0.32449	0.32992	0.20731	0.19461	0.27513	0.22876	0.22615	0.32727	0.33675	0.35635	0.37138	0.30494	0.32928	0.30637	0.23893
1098.8	0.1498	0.25896	0.26367	0.38624	0.28459	0.30871	0.20282	0.25243	0.28718	0.28668	0.28891	0.30994	0.3801	0.47898	0.37239	0.38169	0.29683	0.32682	0.18138	0.23504	0.28868	0.31882	0.32476	0.21363	0.19699	0.26848	0.21667	0.24257	0.32044	0.34692	0.36152	0.37432	0.29726	0.34042	0.29834	0.2708
1099.7	0.14842	0.26362	0.28471	0.35025	0.29883	0.28638	0.22529	0.22312	0.30685	0.26991	0.28368	0.29211	0.37937	0.48851	0.38013	0.3517	0.28616	0.29862	0.18917	0.20684	0.28614	0.30742	0.33276	0.22542	0.20949	0.29131	0.25094	0.2299	0.33783	0.33498	0.36715	0.37738	0.3157	0.32716	0.28215	0.29363
1100.6	0.15566	0.29068	0.30662	0.35069	0.29272	0.30044	0.23774	0.23718	0.31314	0.27029	0.27692	0.29203	0.38087	0.49628	0.40178	0.33524	0.2656	0.28876	0.17761	0.19954	0.27235	0.29016	0.34672	0.24732	0.22512	0.32053	0.2777	0.24442	0.35164	0.34871	0.37683	0.38004	0.31823	0.29999	0.29031	0.30182
1101.6	0.15333	0.31823	0.32256	0.3685	0.29138	0.29096	0.271	0.21321	0.32739	0.27317	0.2904	0.30798	0.39086	0.49338	0.41235	0.33391	0.2647	0.27154	0.1992	0.20233	0.28381	0.2835	0.36258	0.22531	0.22214	0.33993	0.28717	0.25298	0.33247	0.33452	0.38045	0.38365	0.32835	0.2998	0.308	0.29111
1102.5	0.15934	0.29896	0.31229	0.39522	0.27399	0.27544	0.25995	0.21319	0.35188	0.28415	0.30449	0.30759	0.39608	0.4872	0.38458	0.32145	0.22612	0.25585	0.18825	0.21914	0.29595	0.28382	0.34893	0.23001	0.23798	0.33117	0.26976	0.2675	0.32876	0.31203	0.39368	0.38172	0.34755	0.28878	0.3006	0.30243
1103.4	0.15595	0.30458	0.33981	0.37694	0.27407	0.29526	0.27367	0.21074	0.35098	0.28148	0.32705	0.33686	0.4086	0.48618	0.38668	0.3118	0.23181	0.26894	0.17463	0.2314	0.27473	0.28227	0.36801	0.23622	0.2435	0.36111	0.28538	0.28962	0.33223	0.30764	0.38922	0.37755	0.35498	0.27038	0.30631	0.2883
1104.3	0.1618	0.30215	0.34078	0.42206	0.26264	0.35313	0.29014	0.2312	0.34669	0.30115	0.32351	0.38035	0.42187	0.46843	0.38042	0.31689	0.20784	0.29303	0.1799	0.22064	0.26803	0.31143	0.34012	0.2443	0.26995	0.37837	0.2971	0.31571	0.31556	0.31664	0.37903	0.36128	0.37558	0.28014	0.30294	0.29317
1105.2	0.16028	0.29727	0.33288	0.40958	0.26337	0.34516	0.28963	0.22383	0.35998	0.30627	0.35253	0.38725	0.41227	0.44749	0.37099	0.27972	0.2063	0.31012	0.19359	0.23647	0.26956	0.33323	0.32617	0.24399	0.26312	0.36887	0.28214	0.30065	0.31772	0.31431	0.37291	0.35783	0.38488	0.29993	0.30571	0.30606
1106.1	0.16459	0.31136	0.33675	0.39172	0.26464	0.39129	0.29352	0.23114	0.36474	0.30127	0.37686	0.38851	0.41332	0.4797	0.365	0.26188	0.22501	0.31124	0.19825	0.22581	0.25193	0.34592	0.33416	0.26466	0.28832	0.38381	0.30857	0.28809	0.33795	0.33996	0.38717	0.34347	0.38325	0.2872	0.30417	0.31774
1107.1	0.17581	0.32997	0.37144	0.4046	0.28552	0.41301	0.32742	0.24871	0.37834	0.29966	0.40441	0.40842	0.43232	0.52427	0.42817	0.27314	0.2522	0.33978	0.22317	0.21845	0.23874	0.37608	0.345	0.2858	0.31638	0.40236	0.3474	0.30489	0.35784	0.36897	0.38165	0.3296	0.39148	0.30892	0.30401	0.33058
1108	0.17792	0.33801	0.34145	0.41149	0.29573	0.4171	0.32569	0.26369	0.36374	0.29034	0.38654	0.38806	0.41012	0.53328	0.43178	0.25644	0.23064	0.35146	0.23229	0.22399	0.23076	0.39603	0.3338	0.28453	0.32979	0.4032	0.34925	0.29674	0.3713	0.35294	0.38796	0.33668	0.38535	0.30792	0.27603	0.32385
1108.9	0.17685	0.36247	0.358	0.38377	0.30939	0.40414	0.30072	0.26646	0.37326	0.303	0.40311	0.37257	0.40939	0.57102	0.44728	0.23623	0.22859	0.35436	0.25249	0.24193	0.23107	0.42484	0.37741	0.27204	0.33371	0.4294	0.36677	0.28203	0.3787	0.35502	0.39255	0.33112	0.37675	0.33054	0.29002	0.31401
1109.8	0.18855	0.39638	0.36399	0.41456	0.31172	0.43269	0.32901	0.27139	0.36911	0.33306	0.40334	0.40767	0.41828	0.62171	0.45422	0.25885	0.22942	0.36835	0.28035	0.25061	0.23123	0.48343	0.4292	0.29044	0.35672	0.47738	0.39249	0.30787	0.39394	0.34906	0.42471	0.3493	0.3779	0.34992	0.28524	0.31786
1110.7	0.17904	0.38335	0.36118	0.42045	0.32221	0.40142	0.30882	0.29469	0.36849	0.33642	0.37026	0.41897	0.41935	0.62489	0.45038	0.26472	0.23194	0.38459	0.27103	0.26622	0.23378	0.5041	0.41118	0.28394	0.38647	0.50598	0.41568	0.31793	0.40603	0.32519	0.4217	0.36965	0.37367	0.34416	0.28686	0.32609
1111.6	0.16942	0.39974	0.32839	0.42696	0.33981	0.411	0.26183	0.28945	0.35964	0.32472	0.35707	0.41711	0.421	0.61867	0.42788	0.26142	0.2414	0.39406	0.25813	0.25491	0.23031	0.51521	0.41171	0.27302	0.39268	0.52002	0.42191	0.33657	0.39888	0.31736	0.4113	0.36799	0.36339	0.33186	0.28034	0.34152
1112.6	0.19743	0.44115	0.3855	0.45554	0.3534	0.43158	0.28469	0.31015	0.37977	0.34402	0.39742	0.45617	0.45354	0.65683	0.47532	0.30778	0.27863	0.40384	0.30652	0.27258	0.23895	0.55998	0.45115	0.28528	0.43695	0.5519	0.45817	0.36912	0.43541	0.34135	0.43172	0.38369	0.37404	0.36196	0.32837	0.37825
1113.5	0.18992	0.43258	0.36332	0.49646	0.37689	0.40701	0.26611	0.32102	0.40671	0.33018	0.39838	0.43636	0.45952	0.64827	0.44069	0.3336	0.31181	0.41462	0.29977	0.28603	0.26466	0.57369	0.43988	0.28599	0.4435	0.52324	0.4517	0.41537	0.45578	0.34086	0.44783	0.41091	0.39439	0.35295	0.31027	0.38859
1114.4	0.18936	0.41393	0.37377	0.49226	0.42025	0.40604	0.25392	0.34702	0.41747	0.3229	0.40268	0.43665	0.46895	0.62333	0.46847	0.33833	0.35089	0.40864	0.28995	0.28344	0.29478	0.57141	0.43724	0.2741	0.46432	0.52474	0.47136	0.44079	0.48062	0.35879	0.44351	0.40655	0.43226	0.35567	0.3026	0.3971
1115.3	0.21712	0.4375	0.38184	0.52009	0.42661	0.44167	0.31101	0.33337	0.43988	0.34029	0.45931	0.46083	0.48046	0.63522	0.47544	0.35705	0.37918	0.44743	0.32555	0.29748	0.34631	0.59046	0.49826	0.30391	0.48812	0.56227	0.48882	0.49063	0.48331	0.38744	0.46179	0.42741	0.46305	0.39017	0.32638	0.43128
1116.2	0.22445	0.43478	0.39269	0.52047	0.43095	0.4399	0.33802	0.35423	0.44756	0.36694	0.47508	0.47309	0.48854	0.64177	0.48148	0.3827	0.39898	0.46105	0.35623	0.34484	0.35195	0.61924	0.53901	0.32928	0.49364	0.6071	0.50911	0.49274	0.51631	0.40272	0.46699	0.48553	0.51258	0.41639	0.34296	0.44015
1117.1	0.222	0.45132	0.41206	0.54554	0.46069	0.42652	0.36171	0.37734	0.47506	0.37907	0.48218	0.51547	0.50479	0.65126	0.50236	0.3928	0.4588	0.46336	0.36293	0.36218	0.39918	0.6414	0.57248	0.36524	0.50689	0.64776	0.55278	0.52663	0.55071	0.42295	0.48295	0.52494	0.57618	0.44923	0.36489	0.48781
1118	0.23587	0.4492	0.43062	0.53277	0.45333	0.44496	0.40182	0.38075	0.44621	0.39792	0.51954	0.54844	0.5066	0.66942	0.53859	0.40957	0.47759	0.47461	0.40387	0.38267	0.3824	0.65869	0.61913	0.39091	0.52281	0.69704	0.57377	0.53523	0.58014	0.4307	0.51486	0.5437	0.60212	0.4812	0.42912	0.49972
1119	0.25094	0.45659	0.45549	0.54897	0.47054	0.48873	0.44493	0.35373	0.45549	0.41037	0.56402	0.57543	0.53545	0.70585	0.56492	0.47184	0.493	0.51986	0.45698	0.39903	0.39841	0.69867	0.68615	0.43225	0.54023	0.7335	0.6161	0.57178	0.59048	0.44936	0.55945	0.56629	0.62488	0.52152	0.48772	0.54438
1119.9	0.2684	0.4641	0.5069	0.59342	0.48411	0.5315	0.46888	0.37617	0.47835	0.41597	0.56497	0.60011	0.56057	0.73289	0.59553	0.52306	0.50425	0.5567	0.50213	0.42819	0.405	0.74898	0.70676	0.46508	0.55315	0.74045	0.6396	0.6061	0.62375	0.47298	0.61991	0.59213	0.65472	0.55045	0.52203	0.58968
1120.8	0.27816	0.47991	0.51392	0.60276	0.48026	0.5626	0.5012	0.38321	0.49241	0.42611	0.5925	0.61568	0.55767	0.7317	0.62169	0.52703	0.5179	0.56853	0.54759	0.43301	0.43674	0.76138	0.72354	0.49091	0.57535	0.74718	0.66089	0.65138	0.6423	0.49252	0.67845	0.58761	0.6881	0.56053	0.56433	0.60743
1121.7	0.29689	0.48888	0.53119	0.6348	0.50492	0.62274	0.53449	0.39422	0.51444	0.42994	0.66291	0.61824	0.58996	0.74203	0.63105	0.56173	0.55427	0.61336	0.61538	0.48076	0.47814	0.78658	0.78849	0.51939	0.59191	0.7622	0.68872	0.68347	0.66562	0.51843	0.7207	0.62159	0.73369	0.57451	0.61325	0.62547
1122.6	0.32553	0.54686	0.55635	0.67984	0.53781	0.66822	0.56234	0.40854	0.51986	0.43379	0.66513	0.64146	0.63306	0.78051	0.68304	0.61724	0.57369	0.64999	0.64955	0.48434	0.50983	0.80856	0.83208	0.55508	0.6384	0.79521	0.72355	0.73371	0.68935	0.55605	0.73448	0.65807	0.76218	0.58895	0.64984	0.67648
1123.5	0.33307	0.58213	0.54719	0.69023	0.54697	0.65232	0.56957	0.43363	0.53922	0.4367	0.66748	0.62421	0.65983	0.80279	0.69371	0.63137	0.62878	0.68106	0.69076	0.50337	0.53557	0.81153	0.81949	0.56449	0.66138	0.81946	0.73607	0.72573	0.72456	0.57711	0.75704	0.69411	0.78708	0.595	0.67213	0.68412
1124.5	0.34047	0.59799	0.52412	0.69352	0.55504	0.65788	0.57259	0.46036	0.53579	0.45471	0.67293	0.63184	0.69205	0.79873	0.69072	0.6569	0.6399	0.66924	0.70726	0.53268	0.56169	0.80621	0.83079	0.56933	0.67585	0.82913	0.7392	0.74658	0.72527	0.5871	0.75761	0.72785	0.81644	0.64356	0.68476	0.68152
1125.4	0.35958	0.60707	0.57959	0.72377	0.60714	0.65491	0.59599	0.45889	0.5579	0.46003	0.68894	0.64637	0.74559	0.83188	0.71012	0.72291	0.70166	0.69795	0.73297	0.56277	0.59875	0.81458	0.86046	0.58187	0.69423	0.85187	0.7892	0.78227	0.74751	0.61607	0.76619	0.78167	0.83312	0.69404	0.70949	0.71014
1126.3	0.36623	0.60676	0.57738	0.71813	0.61778	0.66937	0.61447	0.45366	0.55983	0.48663	0.63933	0.61244	0.75351	0.84712	0.74563	0.75183	0.72504	0.73733	0.74908	0.54827	0.61223	0.8203	0.83166	0.58641	0.70812	0.87256	0.80492	0.79424	0.75596	0.62292	0.78554	0.78919	0.84791	0.71389	0.7031	0.71042
1127.2	0.37482	0.60523	0.61465	0.72356	0.6014	0.66526	0.65173	0.45412	0.6054	0.49451	0.63986	0.60882	0.7587	0.83938	0.7872	0.73552	0.79328	0.75726	0.79029	0.58513	0.64434	0.82774	0.83456	0.61323	0.69919	0.85234	0.85497	0.7986	0.77561	0.64483	0.8181	0.81856	0.8868	0.76111	0.71297	0.72854
1128.1	0.37413	0.60162	0.65145	0.75498	0.59348	0.68078	0.63619	0.45556	0.59172	0.4892	0.65867	0.63094	0.76993	0.85361	0.82096	0.74787	0.80519	0.78934	0.78443	0.60618	0.66619	0.82082	0.83628	0.64231	0.70754	0.86444	0.8904	0.84485	0.7832	0.66128	0.80843	0.84418	0.90794	0.80252	0.74272	0.74836
1129	0.36614	0.62889	0.69034	0.74983	0.63049	0.6652	0.66362	0.43708	0.60789	0.47644	0.6692	0.62084	0.79911	0.88163	0.87798	0.77353	0.87819	0.83434	0.84238	0.61389	0.69162	0.81515	0.84956	0.63942	0.72076	0.89337	0.92722	0.86821	0.81959	0.67133	0.84038	0.85719	0.93233	0.80677	0.80545	0.77085
1129.9	0.35495	0.62198	0.67886	0.75433	0.61071	0.67946	0.66213	0.43085	0.59046	0.46649	0.65472	0.61813	0.78367	0.87425	0.88755	0.75378	0.86226	0.83311	0.8568	0.59111	0.69691	0.81255	0.82142	0.61468	0.72549	0.87746	0.91672	0.84278	0.83183	0.65989	0.85765	0.84789	0.94351	0.81344	0.82844	0.76367
1130.9	0.33524	0.60792	0.68065	0.74997	0.59145	0.65294	0.6411	0.43588	0.56469	0.47054	0.65756	0.6202	0.78542	0.89634	0.88614	0.74979	0.84976	0.82609	0.84575	0.61377	0.65061	0.80036	0.82182	0.58516	0.7154	0.8672	0.92113	0.84329	0.84238	0.65304	0.84922	0.84882	0.9349	0.82979	0.8623	0.7667
1131.8	0.33112	0.60645	0.64906	0.75087	0.58831	0.64963	0.64728	0.41932	0.55865	0.47926	0.67394	0.64424	0.81477	0.93039	0.86202	0.77682	0.84995	0.8443	0.83681	0.62773	0.66646	0.77809	0.81788	0.57657	0.70538	0.88612	0.89928	0.84507	0.84024	0.64437	0.86171	0.84606	0.9401	0.83481	0.90547	0.78075
1132.7	0.33616	0.58348	0.65254	0.74015	0.57842	0.66296	0.66884	0.43218	0.56768	0.47765	0.64488	0.65853	0.81087	0.9334	0.85482	0.79525	0.84012	0.83681	0.82715	0.60012	0.64354	0.76182	0.79247	0.58279	0.68193	0.86374	0.88678	0.84092	0.81631	0.64913	0.85946	0.83588	0.93298	0.81681	0.91533	0.81118
1133.6	0.34008	0.53794	0.63347	0.73408	0.56687	0.6513	0.65357	0.42175	0.57271	0.49815	0.64108	0.63255	0.7772	0.92798	0.84442	0.77993	0.82916	0.82712	0.78198	0.59896	0.64394	0.76109	0.77835	0.56639	0.6596	0.82434	0.8773	0.8168	0.82115	0.65072	0.84127	0.81809	0.94379	0.83408	0.89733	0.79024
1134.5	0.35603	0.56008	0.63097	0.73052	0.59671	0.67206	0.66404	0.45145	0.58601	0.51627	0.64533	0.63749	0.79142	0.95948	0.8671	0.81425	0.83527	0.84576	0.77085	0.64289	0.63175	0.75408	0.7852	0.58581	0.65427	0.84153	0.88875	0.84525	0.80999	0.66127	0.84907	0.84061	0.95587	0.85503	0.91173	0.81315
1135.4	0.37589	0.57623	0.61335	0.74328	0.61368	0.66444	0.67815	0.45052	0.59349	0.52507	0.66117	0.65184	0.79031	0.94856	0.86679	0.82862	0.83086	0.85531	0.75571	0.63345	0.66518	0.76051	0.77865	0.61923	0.664	0.82999	0.88194	0.84816	0.79148	0.67319	0.8676	0.84097	0.96325	0.86857	0.91246	0.82388
1136.3	0.3744	0.56389	0.62326	0.71728	0.63475	0.67632	0.63314	0.45918	0.5724	0.52164	0.63615	0.61572	0.77039	0.91931	0.85884	0.82643	0.80641	0.82409	0.71537	0.60798	0.64179	0.75677	0.75094	0.59079	0.62819	0.79526	0.85104	0.82517	0.77292	0.6757	0.84155	0.81226	0.95311	0.85963	0.87916	0.80422
1137.2	0.3868	0.60696	0.58826	0.72583	0.64378	0.65605	0.63916	0.44543	0.55791	0.54637	0.63169	0.60519	0.77761	0.9264	0.84544	0.8466	0.8126	0.78131	0.7199	0.63663	0.64027	0.76706	0.77312	0.56296	0.62643	0.7898	0.81426	0.82106	0.7656	0.66959	0.85414	0.80248	0.96325	0.88304	0.86559	0.7827
1138.1	0.38134	0.59602	0.55655	0.69255	0.59835	0.63299	0.58828	0.44223	0.50259	0.52092	0.58417	0.59164	0.75859	0.90761	0.82122	0.80119	0.7685	0.73817	0.67331	0.59897	0.57907	0.73812	0.74041	0.55706	0.59586	0.78173	0.77759	0.7766	0.72029	0.65091	0.81649	0.7884	0.90884	0.86513	0.83582	0.77481
1139.1	0.38871	0.56024	0.55458	0.6792	0.57081	0.6029	0.57565	0.43267	0.48352	0.51536	0.57709	0.58543	0.7309	0.86862	0.81054	0.78678	0.79099	0.71441	0.64975	0.5735	0.55814	0.72348	0.73648	0.54794	0.57889	0.74337	0.73651	0.74222	0.71577	0.65038	0.79074	0.7574	0.89315	0.8326	0.81042	0.769
1140	0.38105	0.55681	0.56044	0.63645	0.54876	0.60152	0.53679	0.40523	0.47939	0.50237	0.56415	0.58205	0.7178	0.85237	0.77393	0.75084	0.7854	0.6811	0.63207	0.5313	0.53538	0.70756	0.74055	0.51868	0.54987	0.74044	0.71017	0.71665	0.6957	0.64373	0.74389	0.72509	0.85999	0.81014	0.79169	0.75052
1140.9	0.38382	0.53354	0.57464	0.64781	0.5288	0.59425	0.54358	0.40218	0.48612	0.50982	0.56683	0.59245	0.71345	0.82713	0.76266	0.77251	0.76555	0.66492	0.6403	0.53093	0.52624	0.69988	0.76017	0.52455	0.56945	0.74853	0.72794	0.71202	0.67483	0.64208	0.73506	0.72122	0.83403	0.80899	0.78717	0.74519
1141.8	0.36389	0.4819	0.55668	0.58416	0.53008	0.59626	0.51009	0.38501	0.46887	0.49022	0.53573	0.55639	0.67524	0.75144	0.73146	0.72097	0.73086	0.66347	0.61538	0.51723	0.50199	0.67759	0.73427	0.49963	0.5674	0.71361	0.72003	0.65596	0.66293	0.61306	0.69534	0.71365	0.80869	0.76694	0.7765	0.72331
1142.7	0.35873	0.52137	0.5819	0.59998	0.54514	0.61392	0.51236	0.38241	0.49059	0.50024	0.57843	0.58419	0.69573	0.74168	0.74668	0.77923	0.74222	0.68545	0.62152	0.52868	0.53096	0.70409	0.75337	0.50598	0.57253	0.73156	0.73299	0.68338	0.66649	0.61991	0.69973	0.70558	0.84542	0.7372	0.78918	0.72598
1143.6	0.34812	0.51769	0.56475	0.58897	0.52244	0.59604	0.48029	0.37014	0.47714	0.50646	0.57361	0.57202	0.70731	0.73368	0.72499	0.7633	0.71503	0.66219	0.61134	0.51331	0.51553	0.7324	0.7481	0.48931	0.56259	0.73971	0.72341	0.67046	0.64043	0.60321	0.68313	0.687	0.81977	0.73383	0.7875	0.70388
1144.5	0.36235	0.53276	0.54395	0.62974	0.54741	0.59408	0.47421	0.40784	0.49298	0.52305	0.58917	0.60355	0.72228	0.72736	0.7348	0.82832	0.69507	0.6752	0.62335	0.55511	0.56108	0.76453	0.74545	0.51039	0.58245	0.72882	0.72171	0.69748	0.64567	0.61389	0.68878	0.71162	0.84649	0.73119	0.78876	0.70901
1145.5	0.35827	0.55776	0.51591	0.63303	0.56515	0.57256	0.47898	0.38789	0.49617	0.53097	0.58162	0.60632	0.73722	0.75369	0.73423	0.81061	0.7166	0.66902	0.6184	0.51785	0.58274	0.79693	0.74434	0.49727	0.58566	0.75008	0.69082	0.70721	0.65599	0.60472	0.68334	0.69308	0.84519	0.69567	0.75876	0.68768
1146.4	0.3665	0.60218	0.51041	0.65339	0.53846	0.56026	0.48504	0.38032	0.50581	0.55061	0.58444	0.59668	0.76818	0.80106	0.72379	0.84847	0.71435	0.65938	0.59627	0.52119	0.6172	0.84009	0.75636	0.4856	0.59115	0.7938	0.6607	0.72634	0.64848	0.61024	0.70333	0.66491	0.84122	0.68576	0.73598	0.66378
1147.3	0.36022	0.56885	0.47194	0.61334	0.55967	0.5351	0.47565	0.36651	0.48268	0.5664	0.53336	0.57508	0.77658	0.78534	0.70877	0.81708	0.69867	0.62984	0.58533	0.5138	0.58808	0.84921	0.73805	0.48378	0.61127	0.77149	0.63358	0.67862	0.63222	0.59577	0.69739	0.6565	0.80586	0.64652	0.69635	0.6293
1148.2	0.37671	0.604	0.4617	0.59622	0.57951	0.5305	0.48689	0.37395	0.47365	0.58857	0.50472	0.56187	0.80929	0.76789	0.7198	0.81751	0.67931	0.65206	0.56557	0.54435	0.61201	0.86234	0.72231	0.50529	0.60982	0.77472	0.62316	0.66425	0.61742	0.57965	0.70114	0.66683	0.78174	0.62097	0.66682	0.61217
1149.1	0.35671	0.58031	0.45198	0.54572	0.55999	0.4667	0.46392	0.34512	0.44037	0.57107	0.45297	0.52133	0.8301	0.75974	0.70648	0.75167	0.65616	0.61028	0.51779	0.52061	0.5567	0.81859	0.7254	0.47646	0.58154	0.7455	0.58887	0.5982	0.58452	0.53605	0.68769	0.63434	0.73189	0.57385	0.64728	0.57943
1150	0.33927	0.57879	0.43397	0.50568	0.5654	0.47	0.4117	0.35433	0.39981	0.57505	0.44306	0.48209	0.84833	0.7491	0.71429	0.72287	0.63162	0.61406	0.46266	0.53909	0.53848	0.81429	0.7077	0.46831	0.58372	0.72221	0.57584	0.52838	0.56476	0.53608	0.66651	0.62672	0.70838	0.5561	0.62655	0.55014
1150.9	0.33796	0.56872	0.45567	0.50257	0.59527	0.4371	0.3874	0.38981	0.38349	0.56096	0.42937	0.48972	0.87326	0.75775	0.74586	0.67023	0.65022	0.59652	0.44718	0.53676	0.51809	0.77757	0.68363	0.48913	0.582	0.66404	0.58369	0.50629	0.56365	0.52284	0.64368	0.63058	0.67943	0.52786	0.58858	0.53934
1151.8	0.33598	0.58239	0.44949	0.52471	0.60212	0.45067	0.38711	0.43231	0.39017	0.54295	0.43832	0.49001	0.88786	0.78591	0.75144	0.66477	0.64307	0.59427	0.42404	0.54701	0.55192	0.74718	0.70134	0.49405	0.57904	0.65408	0.57007	0.50799	0.55142	0.52674	0.63676	0.6311	0.67955	0.51938	0.58768	0.54032
1152.7	0.31362	0.58373	0.46285	0.52834	0.603	0.463	0.38573	0.44003	0.42327	0.52372	0.42317	0.50891	0.89722	0.84275	0.77051	0.66345	0.63625	0.56765	0.41288	0.52665	0.56111	0.69559	0.69462	0.50788	0.60947	0.64219	0.58013	0.49389	0.55999	0.54667	0.63454	0.62089	0.70724	0.51301	0.57437	0.54698
1153.6	0.31353	0.5614	0.4692	0.54205	0.56959	0.49833	0.39746	0.42495	0.40612	0.52066	0.41023	0.47271	0.89421	0.87197	0.80291	0.65697	0.60311	0.57187	0.40685	0.52293	0.56049	0.68093	0.63372	0.50385	0.61081	0.63801	0.57541	0.47802	0.54398	0.56906	0.6258	0.60666	0.6868	0.4947	0.53701	0.51407
1154.5	0.31655	0.53944	0.48499	0.56395	0.55318	0.48971	0.41213	0.42885	0.4026	0.50348	0.40791	0.49047	0.89643	0.88381	0.83492	0.67537	0.58045	0.54915	0.41961	0.54246	0.55023	0.63688	0.61301	0.52429	0.62656	0.60871	0.56604	0.50931	0.54256	0.56361	0.62341	0.61662	0.66449	0.46676	0.54483	0.5322
1155.4	0.30219	0.4996	0.47256	0.52466	0.52538	0.48793	0.39749	0.42343	0.40953	0.50241	0.40125	0.49143	0.8879	0.88413	0.87421	0.68312	0.55012	0.52659	0.38777	0.53307	0.55147	0.60944	0.60773	0.52804	0.61443	0.6123	0.55736	0.49009	0.53191	0.55956	0.60499	0.61041	0.65165	0.44996	0.56452	0.53174
1156.4	0.29917	0.46977	0.49671	0.51087	0.50683	0.47428	0.38944	0.41376	0.41996	0.49773	0.39302	0.48522	0.88582	0.91346	0.91765	0.67035	0.54549	0.50803	0.37894	0.53332	0.54836	0.57986	0.57469	0.52015	0.6218	0.61401	0.53697	0.48457	0.55126	0.56327	0.59561	0.59245	0.62859	0.43463	0.53821	0.52275
1157.3	0.28421	0.43286	0.47241	0.49562	0.49079	0.41144	0.36499	0.38245	0.38949	0.48317	0.39376	0.47252	0.86543	0.91527	0.91599	0.63958	0.53561	0.4623	0.35383	0.51667	0.52458	0.56121	0.58349	0.48994	0.58969	0.5926	0.50448	0.45788	0.54991	0.5298	0.56486	0.54698	0.5618	0.3983	0.52567	0.49563
1158.2	0.26805	0.44198	0.44863	0.48122	0.49139	0.37095	0.31979	0.40414	0.39684	0.46842	0.40383	0.50764	0.85162	0.9054	0.91047	0.60933	0.54945	0.42457	0.31769	0.51602	0.52433	0.52002	0.5743	0.48388	0.57594	0.5929	0.4674	0.43261	0.56095	0.49789	0.53673	0.52118	0.52978	0.38795	0.50831	0.5106
1159.1	0.25714	0.40496	0.44091	0.4444	0.47578	0.33252	0.33814	0.40397	0.43068	0.44987	0.37245	0.51235	0.81377	0.91399	0.9067	0.57612	0.54701	0.40242	0.28978	0.51262	0.52461	0.48972	0.5395	0.46828	0.54578	0.57823	0.46042	0.40695	0.56784	0.47908	0.51665	0.49694	0.51266	0.3609	0.45544	0.51013
1160	0.24905	0.42182	0.45133	0.46284	0.46064	0.33335	0.34978	0.41561	0.42247	0.41938	0.37869	0.51591	0.77205	0.89156	0.88917	0.57667	0.55586	0.39954	0.3091	0.51566	0.48568	0.45142	0.51882	0.44211	0.51549	0.57235	0.44609	0.4063	0.57732	0.47503	0.50286	0.47654	0.48464	0.35021	0.43645	0.49612
1160.9	0.24483	0.41044	0.4635	0.45487	0.40405	0.317	0.35913	0.39904	0.40777	0.40289	0.38158	0.50294	0.72272	0.83727	0.85636	0.51663	0.50637	0.36598	0.28833	0.48208	0.44397	0.42679	0.49427	0.41251	0.45845	0.5443	0.42589	0.37132	0.55438	0.442	0.47404	0.45474	0.44785	0.34662	0.40704	0.47921
1161.8	0.24138	0.3899	0.47433	0.47241	0.39113	0.3356	0.37175	0.4072	0.40534	0.37165	0.37862	0.49731	0.6813	0.79566	0.81357	0.49913	0.49158	0.36511	0.28327	0.44109	0.4369	0.4011	0.44344	0.38296	0.431	0.53225	0.39241	0.3695	0.54236	0.42963	0.46005	0.43513	0.45171	0.3232	0.38081	0.47893
1162.7	0.24339	0.36455	0.47821	0.47711	0.38996	0.3558	0.41074	0.40349	0.39361	0.35536	0.36725	0.47344	0.63775	0.77102	0.78633	0.48508	0.49057	0.38863	0.28479	0.40687	0.40396	0.39439	0.42135	0.35263	0.39171	0.52918	0.37713	0.3795	0.54559	0.43689	0.44337	0.42078	0.46462	0.31572	0.38077	0.47488
1163.6	0.24038	0.39504	0.48639	0.49367	0.38182	0.36228	0.36412	0.39062	0.36845	0.34421	0.36681	0.4367	0.58729	0.71627	0.75469	0.46353	0.47865	0.37265	0.26803	0.3355	0.34019	0.37303	0.40248	0.314	0.34628	0.53713	0.35004	0.3803	0.50575	0.40918	0.42556	0.39383	0.45413	0.32968	0.39858	0.43877
1164.5	0.24551	0.37867	0.51369	0.47698	0.37714	0.35835	0.37298	0.34419	0.35687	0.35054	0.39436	0.41807	0.54876	0.68514	0.73669	0.40993	0.4571	0.3542	0.23173	0.27697	0.34146	0.36991	0.40084	0.30383	0.33047	0.54387	0.34811	0.37616	0.50472	0.38673	0.42836	0.36629	0.4529	0.32683	0.40442	0.46832
1165.4	0.24864	0.36455	0.49916	0.49215	0.38738	0.33176	0.36424	0.34077	0.34815	0.33932	0.36935	0.39593	0.49879	0.63061	0.66236	0.3951	0.43874	0.35062	0.21617	0.24278	0.31486	0.35288	0.34962	0.27672	0.30016	0.5287	0.34474	0.3765	0.49667	0.37744	0.4133	0.34214	0.42973	0.30563	0.42905	0.4772
1166.4	0.25381	0.37785	0.51285	0.46679	0.36565	0.35046	0.3451	0.33365	0.34115	0.33316	0.33459	0.37179	0.47398	0.60484	0.63511	0.36921	0.40986	0.34591	0.21022	0.25265	0.26362	0.34787	0.33031	0.25396	0.27209	0.5413	0.3423	0.35073	0.48183	0.36736	0.4229	0.34695	0.40977	0.32333	0.42587	0.48156
1167.3	0.2337	0.37003	0.54283	0.43434	0.35096	0.33588	0.31057	0.31051	0.33535	0.32127	0.29508	0.33719	0.44048	0.54467	0.60545	0.3318	0.38181	0.28671	0.19165	0.23407	0.24238	0.34611	0.29234	0.23215	0.24529	0.52578	0.36105	0.32815	0.46039	0.33278	0.41811	0.33599	0.38819	0.31655	0.39644	0.45556
1168.2	0.23058	0.34586	0.50935	0.39058	0.3531	0.3103	0.30529	0.31051	0.31935	0.29428	0.27692	0.3119	0.40851	0.52529	0.5455	0.27519	0.35517	0.27107	0.17374	0.23821	0.25373	0.33845	0.27582	0.21773	0.22189	0.51797	0.33859	0.29584	0.46745	0.31837	0.41694	0.32932	0.37402	0.29192	0.38119	0.45774
1169.1	0.22653	0.34104	0.46145	0.38371	0.37559	0.30098	0.28758	0.29164	0.33899	0.27623	0.24279	0.30181	0.38563	0.49097	0.48507	0.24256	0.34066	0.24257	0.17126	0.23493	0.24669	0.32946	0.24521	0.19949	0.20192	0.49902	0.30736	0.25959	0.45701	0.30546	0.39927	0.32236	0.38182	0.2849	0.34946	0.41892
1170	0.21217	0.34696	0.47753	0.37438	0.3713	0.32208	0.27274	0.27966	0.36186	0.2662	0.25715	0.30861	0.37796	0.46939	0.48409	0.23716	0.31606	0.25633	0.18237	0.24087	0.25985	0.34222	0.25273	0.1965	0.19469	0.48614	0.28518	0.2496	0.4177	0.28515	0.41027	0.32957	0.41386	0.29467	0.3289	0.4008
1170.9	0.19077	0.32225	0.49287	0.36891	0.36904	0.29612	0.25491	0.28679	0.37297	0.26974	0.27443	0.28023	0.35095	0.42154	0.46467	0.19955	0.27683	0.25012	0.15027	0.23468	0.25511	0.33514	0.23362	0.17896	0.17633	0.43881	0.28907	0.25131	0.40321	0.27368	0.38144	0.33477	0.4195	0.28811	0.3239	0.38747
1171.8	0.19937	0.33759	0.46202	0.37691	0.37257	0.28993	0.25484	0.26124	0.37456	0.25367	0.28356	0.288	0.32034	0.40838	0.41649	0.17858	0.25391	0.26143	0.13963	0.2162	0.23154	0.31058	0.24975	0.18136	0.17451	0.4364	0.26103	0.23917	0.38695	0.26895	0.37209	0.3223	0.43689	0.27872	0.32419	0.39296
1172.7	0.20789	0.35884	0.4853	0.41089	0.36966	0.31643	0.24092	0.25048	0.3916	0.26105	0.28495	0.30423	0.30093	0.39294	0.39965	0.18914	0.22605	0.28288	0.14738	0.19193	0.23513	0.32429	0.21719	0.15588	0.17433	0.43697	0.27173	0.21847	0.35297	0.28031	0.36243	0.31385	0.46862	0.31773	0.2958	0.37314
1173.6	0.1966	0.34489	0.48674	0.4121	0.342	0.34591	0.22534	0.25849	0.374	0.24479	0.24768	0.28818	0.27846	0.39484	0.37287	0.18158	0.16617	0.30853	0.15149	0.16956	0.19712	0.33136	0.17903	0.15442	0.14849	0.41594	0.26012	0.22015	0.30142	0.28103	0.37251	0.2853	0.45971	0.31655	0.26896	0.35643
1174.5	0.1943	0.33448	0.44326	0.39308	0.33946	0.35173	0.20486	0.2299	0.34272	0.2411	0.18449	0.26863	0.24487	0.38448	0.36331	0.15277	0.16852	0.28549	0.12572	0.14054	0.17039	0.32066	0.15876	0.13558	0.13264	0.38092	0.2702	0.19965	0.29534	0.29565	0.35165	0.24542	0.45439	0.31876	0.23443	0.34062
1175.4	0.19704	0.34019	0.40205	0.41338	0.32696	0.35226	0.22653	0.21412	0.31695	0.23737	0.16956	0.27009	0.22433	0.38782	0.34414	0.15252	0.1438	0.28715	0.12024	0.099981	0.14931	0.31016	0.14034	0.14968	0.11993	0.38781	0.24704	0.17786	0.27375	0.29319	0.34645	0.20999	0.44474	0.31508	0.2238	0.31679
1176.3	0.19	0.31368	0.41092	0.42916	0.30039	0.38475	0.19981	0.22164	0.30164	0.23939	0.15865	0.2596	0.21739	0.39338	0.3383	0.17583	0.11459	0.28709	0.10974	0.10586	0.14195	0.32385	0.12885	0.14366	0.11069	0.35993	0.24364	0.1942	0.23779	0.30533	0.34199	0.19659	0.41735	0.32222	0.20802	0.30419
1177.2	0.17675	0.30176	0.40095	0.46714	0.2752	0.36202	0.2061	0.22132	0.28685	0.22855	0.16824	0.23771	0.21603	0.3907	0.32618	0.19158	0.10873	0.26086	0.10037	0.12736	0.11621	0.30708	0.15616	0.16449	0.092817	0.33568	0.22259	0.224	0.23525	0.28632	0.35284	0.19409	0.39611	0.28541	0.21415	0.29832
1178.1	0.17491	0.29821	0.39644	0.5006	0.26403	0.32968	0.21982	0.21317	0.26436	0.23654	0.18534	0.2385	0.21511	0.39158	0.3102	0.19852	0.10224	0.2575	0.094143	0.12221	0.10034	0.29781	0.15744	0.1504	0.090504	0.3341	0.21647	0.23116	0.23839	0.29322	0.35113	0.18487	0.39055	0.28048	0.19883	0.30068
1179	0.16551	0.29777	0.38238	0.51568	0.25549	0.33124	0.20845	0.21584	0.26706	0.23298	0.20935	0.24241	0.22496	0.40811	0.29097	0.19767	0.08208	0.26893	0.073658	0.13148	0.074959	0.29613	0.16994	0.16269	0.085878	0.35226	0.1994	0.23651	0.21041	0.29724	0.33998	0.19721	0.38475	0.28978	0.19982	0.2927
1179.9	0.18387	0.31657	0.38106	0.51559	0.28353	0.34069	0.21324	0.21873	0.27569	0.24122	0.21439	0.26695	0.22529	0.43414	0.27964	0.20238	0.13917	0.27163	0.090544	0.14504	0.078247	0.3283	0.1928	0.16282	0.096735	0.37251	0.2174	0.25614	0.22665	0.30729	0.36675	0.20447	0.37758	0.29248	0.20201	0.29631
1180.8	0.18986	0.32389	0.35993	0.53586	0.32409	0.32435	0.23591	0.20075	0.29238	0.24688	0.20589	0.28863	0.22788	0.43361	0.27204	0.1918	0.17662	0.27229	0.093577	0.12133	0.09744	0.3263	0.19768	0.16264	0.10547	0.36823	0.22351	0.23554	0.24911	0.29038	0.37919	0.19172	0.38292	0.28176	0.20982	0.28598
1181.8	0.18916	0.28771	0.3511	0.53952	0.34117	0.32062	0.2745	0.19951	0.29909	0.24733	0.20077	0.31992	0.22975	0.40889	0.27985	0.17997	0.19385	0.26746	0.09991	0.12625	0.098138	0.31213	0.19573	0.17424	0.10714	0.35306	0.2145	0.22577	0.27327	0.288	0.384	0.19147	0.39061	0.28591	0.22212	0.27617
1182.6	0.18707	0.25734	0.33253	0.53848	0.34095	0.3181	0.26834	0.21621	0.31574	0.23619	0.22901	0.32146	0.23347	0.39607	0.27249	0.18609	0.21838	0.23861	0.092082	0.15934	0.11508	0.32154	0.21833	0.17143	0.10676	0.34183	0.20399	0.20763	0.26419	0.26646	0.3727	0.22734	0.38694	0.2791	0.24968	0.24856
1183.5	0.19767	0.25217	0.34683	0.58757	0.33912	0.29807	0.29494	0.19007	0.30747	0.24297	0.23677	0.31023	0.22433	0.39371	0.25078	0.21056	0.24153	0.24135	0.11598	0.14444	0.10224	0.33411	0.18664	0.17539	0.11275	0.33023	0.19761	0.22223	0.2923	0.24532	0.38761	0.19803	0.37342	0.26073	0.24564	0.24121
1184.4	0.19422	0.21442	0.34792	0.61791	0.32841	0.28323	0.28899	0.18105	0.31107	0.22932	0.23886	0.29027	0.2349	0.36342	0.26085	0.24352	0.21814	0.24111	0.12321	0.13822	0.10325	0.30801	0.17417	0.19699	0.11165	0.30087	0.19349	0.23054	0.27535	0.25168	0.38906	0.18565	0.39122	0.24033	0.22705	0.24143
1185.4	0.18277	0.18492	0.34218	0.60686	0.30757	0.27437	0.2976	0.21509	0.29916	0.22638	0.26279	0.26815	0.23966	0.36484	0.27705	0.2632	0.18873	0.22144	0.13624	0.16506	0.073705	0.30102	0.17856	0.21934	0.095253	0.2946	0.20528	0.24111	0.25139	0.25842	0.40042	0.20734	0.37663	0.23514	0.22651	0.23629
1186.3	0.17299	0.19271	0.32716	0.55907	0.28166	0.30184	0.24211	0.19912	0.27805	0.23795	0.25563	0.26223	0.24294	0.36894	0.27086	0.26562	0.17931	0.24921	0.12649	0.14579	0.061345	0.30948	0.1922	0.22483	0.090868	0.30385	0.22376	0.23038	0.21716	0.27538	0.38598	0.22007	0.34987	0.21725	0.20038	0.2233
1187.2	0.17354	0.20349	0.36704	0.57719	0.31672	0.30273	0.22794	0.20661	0.26978	0.25142	0.22305	0.25923	0.23929	0.35874	0.2981	0.25762	0.18778	0.26355	0.13147	0.13412	0.059427	0.31552	0.19052	0.2513	0.092146	0.3065	0.24904	0.26645	0.24492	0.28386	0.3701	0.20858	0.33375	0.21964	0.18857	0.23884
1188.1	0.1803	0.2141	0.36218	0.56831	0.33658	0.333	0.23097	0.25738	0.27542	0.25707	0.25207	0.27027	0.26703	0.38063	0.32825	0.27789	0.18328	0.25967	0.15798	0.16033	0.089431	0.3033	0.2431	0.27144	0.11568	0.34127	0.2638	0.29889	0.24704	0.29744	0.39375	0.26426	0.33177	0.22191	0.22946	0.24596
1189	0.16088	0.19597	0.32794	0.53704	0.32512	0.34154	0.21854	0.25874	0.26404	0.26759	0.27975	0.28338	0.26224	0.37736	0.31597	0.28149	0.19812	0.26089	0.15051	0.15919	0.10315	0.3047	0.26249	0.27707	0.11724	0.33324	0.26079	0.28996	0.23726	0.28316	0.38559	0.27401	0.31917	0.22973	0.24564	0.22154
1189.9	0.1781	0.19677	0.35497	0.55403	0.35023	0.35531	0.21628	0.25923	0.28023	0.28143	0.2997	0.31168	0.27523	0.38731	0.31528	0.30337	0.24203	0.30252	0.1684	0.14717	0.14282	0.31443	0.30262	0.2967	0.15922	0.34883	0.27582	0.31256	0.27306	0.29073	0.37283	0.26726	0.33314	0.2401	0.26844	0.23971
1190.8	0.18036	0.16486	0.37053	0.57561	0.36099	0.36141	0.22501	0.28992	0.28712	0.28586	0.30905	0.29983	0.28952	0.39406	0.31226	0.32414	0.26337	0.31207	0.17922	0.13256	0.15831	0.3152	0.30737	0.31377	0.18017	0.34497	0.29178	0.33459	0.2764	0.28743	0.35822	0.25537	0.33927	0.25468	0.301	0.25136
1191.7	0.18722	0.17153	0.34576	0.53331	0.34388	0.36772	0.23228	0.29824	0.2873	0.29342	0.31358	0.3288	0.31554	0.42178	0.30345	0.33916	0.27033	0.32072	0.19246	0.15236	0.16046	0.2957	0.31278	0.3446	0.21569	0.36089	0.32884	0.30883	0.26206	0.28682	0.38172	0.28371	0.36212	0.24735	0.32666	0.24901
1192.6	0.18379	0.16776	0.34452	0.49358	0.34688	0.35328	0.21938	0.29918	0.28462	0.29921	0.31556	0.35512	0.30341	0.42331	0.30781	0.33912	0.30247	0.31741	0.19462	0.15868	0.16459	0.29783	0.30854	0.37618	0.22424	0.35919	0.33491	0.28556	0.26243	0.28961	0.37238	0.2929	0.36829	0.2437	0.31594	0.26289
1193.5	0.20838	0.19385	0.37511	0.48737	0.35855	0.36471	0.22858	0.32236	0.2975	0.28791	0.2917	0.35456	0.32144	0.43906	0.34681	0.32609	0.33147	0.33592	0.22739	0.17412	0.1709	0.30453	0.33806	0.38019	0.23987	0.37949	0.36637	0.29465	0.28957	0.3084	0.37484	0.32054	0.37158	0.24497	0.33363	0.26521
1194.4	0.20404	0.19615	0.36009	0.44099	0.35721	0.35745	0.23984	0.32557	0.28931	0.28904	0.27827	0.34042	0.32571	0.42602	0.3644	0.331	0.33554	0.33357	0.23896	0.2057	0.15938	0.31513	0.32383	0.3994	0.24834	0.38065	0.34713	0.30982	0.28008	0.30746	0.39954	0.36043	0.37729	0.23232	0.34912	0.24391
1195.3	0.22934	0.21175	0.3569	0.40893	0.38201	0.36014	0.27064	0.33363	0.31905	0.29388	0.25888	0.36114	0.33625	0.44669	0.39041	0.35162	0.36836	0.34147	0.26752	0.25372	0.20275	0.32569	0.30108	0.42743	0.27056	0.40767	0.35489	0.32023	0.30399	0.3238	0.42603	0.39636	0.40293	0.24324	0.33342	0.2641
1196.2	0.23363	0.22993	0.36705	0.45477	0.4098	0.40196	0.29067	0.36052	0.33735	0.29221	0.27962	0.36684	0.35739	0.44927	0.42463	0.40775	0.41927	0.39564	0.29103	0.27498	0.24168	0.34232	0.33605	0.45378	0.29656	0.44505	0.33804	0.37573	0.33009	0.35872	0.44172	0.41635	0.4196	0.25548	0.3487	0.29935
1197.1	0.2372	0.22016	0.3492	0.42536	0.42054	0.40402	0.28433	0.34221	0.357	0.27551	0.26897	0.31916	0.37967	0.43901	0.42157	0.41482	0.4527	0.42354	0.28846	0.29117	0.27537	0.33244	0.34719	0.44704	0.29584	0.45003	0.34352	0.38311	0.32696	0.35029	0.46077	0.41492	0.43368	0.2569	0.3615	0.27704
1198	0.24284	0.23249	0.38852	0.42615	0.49117	0.41655	0.28662	0.34928	0.37463	0.29021	0.27808	0.34136	0.39891	0.4632	0.44913	0.44362	0.5257	0.43899	0.29154	0.33255	0.31861	0.35554	0.37407	0.48568	0.33465	0.48238	0.34905	0.41403	0.37512	0.35998	0.4707	0.44412	0.47963	0.28663	0.37425	0.34265
1198.9	0.26272	0.25465	0.39207	0.41834	0.47598	0.42167	0.28101	0.3535	0.37244	0.25798	0.28037	0.33703	0.41026	0.49301	0.4485	0.44973	0.55725	0.4428	0.29083	0.34377	0.34258	0.34507	0.38624	0.4938	0.3323	0.50851	0.38663	0.41099	0.37255	0.36485	0.46504	0.46982	0.49746	0.29204	0.37773	0.36408
1199.8	0.27117	0.30606	0.41673	0.44936	0.50553	0.43854	0.28735	0.3565	0.38133	0.27052	0.32365	0.33759	0.43271	0.52965	0.47457	0.47076	0.60118	0.44777	0.31	0.36735	0.36142	0.38632	0.45963	0.50006	0.35113	0.51861	0.40729	0.44395	0.40431	0.39129	0.48947	0.49681	0.51213	0.31357	0.4166	0.3688
1200.7	0.27174	0.26214	0.41532	0.40335	0.47942	0.39149	0.24465	0.32406	0.36401	0.24608	0.30047	0.30156	0.41819	0.52364	0.46433	0.43388	0.5945	0.41549	0.27332	0.35209	0.35467	0.40084	0.45197	0.4799	0.34248	0.49687	0.41564	0.43355	0.39565	0.38617	0.47944	0.50246	0.50424	0.31821	0.41224	0.3618
1201.6	0.29456	0.27407	0.45767	0.44526	0.47725	0.40088	0.26639	0.34092	0.38622	0.26112	0.32132	0.3419	0.44068	0.56679	0.51662	0.47286	0.61802	0.40954	0.30693	0.37276	0.36857	0.44595	0.48109	0.51096	0.37872	0.50005	0.45853	0.4493	0.43542	0.4072	0.48415	0.535	0.52643	0.33748	0.43681	0.41588
1202.5	0.30066	0.27637	0.42184	0.43247	0.43172	0.37634	0.23827	0.33311	0.36989	0.24077	0.30072	0.33113	0.4251	0.6016	0.51875	0.4918	0.62431	0.40088	0.30713	0.38034	0.36821	0.45272	0.4408	0.52674	0.39057	0.48815	0.45224	0.45741	0.41728	0.40631	0.4871	0.54598	0.52554	0.33989	0.42438	0.39969
1203.4	0.30855	0.29382	0.42224	0.44328	0.46004	0.38416	0.22249	0.3391	0.38562	0.25901	0.32953	0.33701	0.43481	0.63606	0.54737	0.50306	0.68504	0.42707	0.33805	0.42449	0.38968	0.47257	0.45804	0.55995	0.4456	0.49084	0.43793	0.47326	0.46309	0.42519	0.49214	0.57343	0.55017	0.36703	0.44028	0.44626
1204.3	0.32021	0.26226	0.4161	0.39682	0.45395	0.34365	0.20914	0.31954	0.35223	0.23689	0.3284	0.31675	0.44196	0.63627	0.5559	0.49902	0.68887	0.43781	0.33985	0.42	0.36435	0.4533	0.47879	0.57448	0.46591	0.48078	0.44193	0.44828	0.45014	0.39085	0.47407	0.56784	0.54938	0.36792	0.45092	0.46329
1205.2	0.35665	0.31169	0.41344	0.40747	0.4768	0.36727	0.22946	0.29291	0.36473	0.25364	0.34978	0.32984	0.45079	0.68602	0.58411	0.55112	0.71779	0.46155	0.38567	0.43054	0.38852	0.47092	0.51023	0.60848	0.49229	0.49157	0.45077	0.44688	0.47154	0.39168	0.49565	0.56556	0.56384	0.38845	0.46799	0.48572
1206.1	0.3739	0.34136	0.39804	0.37332	0.49698	0.38076	0.24097	0.27981	0.34129	0.24841	0.33489	0.34144	0.4598	0.70254	0.59159	0.55663	0.73815	0.47884	0.37564	0.43079	0.38559	0.48246	0.52857	0.63292	0.49646	0.4859	0.43071	0.43852	0.47161	0.39904	0.49038	0.57769	0.56268	0.40786	0.48407	0.49589
1207	0.39676	0.34663	0.3768	0.37237	0.49443	0.38948	0.27573	0.26026	0.333	0.24622	0.33422	0.3194	0.48359	0.7122	0.59192	0.54855	0.7185	0.49078	0.38815	0.41605	0.38552	0.48736	0.5462	0.6496	0.50965	0.47238	0.43872	0.4159	0.4619	0.40027	0.49486	0.55798	0.54116	0.4135	0.50976	0.50498
1207.9	0.42847	0.36759	0.40209	0.35517	0.48539	0.43123	0.32544	0.25274	0.32496	0.26445	0.33179	0.32609	0.50593	0.73332	0.635	0.57597	0.69829	0.49736	0.39112	0.39795	0.39383	0.51881	0.55824	0.65524	0.49561	0.46814	0.46508	0.40886	0.45522	0.4051	0.52233	0.55692	0.53479	0.42676	0.5104	0.50094
1208.8	0.4613	0.38581	0.41645	0.39117	0.48083	0.45747	0.32869	0.26533	0.34226	0.2703	0.30729	0.34213	0.50818	0.76134	0.66451	0.59911	0.66827	0.50112	0.38112	0.40853	0.41342	0.52247	0.50104	0.67158	0.49707	0.47283	0.47145	0.42575	0.45127	0.42469	0.5158	0.56475	0.53357	0.4267	0.48537	0.52492
1209.7	0.46643	0.38952	0.42084	0.37643	0.50235	0.47405	0.33896	0.29905	0.33761	0.26346	0.28823	0.33899	0.52357	0.74932	0.67099	0.58269	0.65298	0.48304	0.3796	0.42199	0.40977	0.52725	0.47836	0.69327	0.50076	0.45772	0.46005	0.41137	0.445	0.42534	0.50167	0.58004	0.536	0.42465	0.48615	0.51133
1210.6	0.49566	0.4166	0.4432	0.38005	0.50025	0.51397	0.34414	0.33041	0.34208	0.28146	0.30077	0.3259	0.53125	0.74591	0.67475	0.58435	0.65223	0.48635	0.37038	0.43746	0.41896	0.53497	0.47434	0.69963	0.53445	0.48814	0.4583	0.43684	0.45058	0.42975	0.50146	0.57441	0.54306	0.42209	0.47615	0.51193
1211.5	0.52207	0.45004	0.47838	0.352	0.51886	0.54097	0.33757	0.3462	0.36173	0.30738	0.32186	0.33096	0.53669	0.73084	0.67665	0.59215	0.62687	0.47942	0.35429	0.44579	0.44611	0.54501	0.51295	0.70213	0.54082	0.50775	0.45741	0.44237	0.46682	0.42718	0.4863	0.59932	0.58422	0.43403	0.50118	0.50986
1212.4	0.52645	0.45945	0.42767	0.33778	0.51469	0.52383	0.33498	0.34859	0.37385	0.30498	0.301	0.32735	0.53015	0.70843	0.64571	0.55358	0.59126	0.46378	0.3432	0.44531	0.42672	0.54758	0.49418	0.70776	0.52984	0.50175	0.42832	0.42793	0.42783	0.42331	0.46626	0.57406	0.57602	0.43166	0.50919	0.47723
1213.3	0.52053	0.48998	0.39581	0.32932	0.47187	0.57267	0.32327	0.34749	0.3636	0.28918	0.31845	0.3157	0.53932	0.69534	0.59649	0.53704	0.58813	0.46051	0.32862	0.42571	0.4118	0.55625	0.50152	0.70927	0.51653	0.51495	0.39657	0.39633	0.40465	0.43011	0.45218	0.5448	0.5698	0.42111	0.52954	0.42985
1214.2	0.55212	0.53943	0.38562	0.3353	0.45454	0.57835	0.36098	0.36501	0.38628	0.30499	0.32615	0.339	0.54252	0.73087	0.58327	0.52458	0.59245	0.48005	0.34198	0.42655	0.41909	0.55721	0.53838	0.72057	0.51421	0.52842	0.42367	0.3949	0.41617	0.44184	0.45458	0.55426	0.56987	0.41724	0.51859	0.42019
1215.1	0.546	0.53007	0.39226	0.33266	0.45378	0.56926	0.34999	0.36453	0.38098	0.30082	0.31666	0.3518	0.53307	0.72392	0.58069	0.51293	0.55668	0.48604	0.33722	0.43087	0.42622	0.56073	0.54979	0.72452	0.48526	0.50681	0.44568	0.36597	0.39435	0.44374	0.44403	0.55134	0.56673	0.40643	0.51823	0.39059
1216	0.55342	0.53944	0.40029	0.34948	0.41714	0.53426	0.33913	0.37774	0.37688	0.29156	0.31212	0.33792	0.51241	0.70837	0.54777	0.50118	0.51732	0.47333	0.34952	0.43319	0.39812	0.56174	0.53417	0.72083	0.45488	0.49292	0.43152	0.34669	0.34325	0.44709	0.44076	0.52436	0.54179	0.39677	0.47446	0.38142
1216.9	0.57513	0.56342	0.42589	0.36264	0.40096	0.51757	0.33914	0.38892	0.38298	0.27907	0.31662	0.32204	0.49593	0.69649	0.53878	0.50406	0.48451	0.47094	0.3395	0.40887	0.39771	0.54989	0.54853	0.72345	0.46647	0.50418	0.44698	0.34985	0.34206	0.44663	0.44554	0.51147	0.54852	0.38962	0.46638	0.37294
1217.8	0.60852	0.59735	0.43828	0.35404	0.44002	0.46304	0.37543	0.41385	0.41582	0.30481	0.31717	0.33101	0.48894	0.67209	0.56841	0.46963	0.48856	0.47009	0.33939	0.42623	0.40896	0.58022	0.58287	0.75992	0.48922	0.49436	0.47032	0.35207	0.34742	0.45129	0.46198	0.53054	0.56356	0.40943	0.47173	0.40691
1218.7	0.61012	0.61792	0.45306	0.32992	0.42898	0.43847	0.35382	0.39257	0.41387	0.31886	0.32718	0.32007	0.47935	0.63691	0.56315	0.46134	0.46249	0.47276	0.33662	0.41829	0.39071	0.60423	0.56001	0.78157	0.5273	0.50636	0.45731	0.3402	0.32873	0.45034	0.46117	0.5061	0.558	0.43482	0.49099	0.41608
1219.6	0.62308	0.66126	0.42478	0.33138	0.43555	0.41353	0.34568	0.37864	0.43085	0.30807	0.33585	0.33188	0.47343	0.63969	0.52035	0.45497	0.47259	0.47566	0.34136	0.39563	0.36602	0.59487	0.55343	0.81005	0.54212	0.5272	0.42837	0.33503	0.32195	0.46572	0.45087	0.49622	0.5724	0.45533	0.48757	0.43467
1220.5	0.61173	0.68399	0.39425	0.32795	0.4509	0.41352	0.35078	0.36963	0.40945	0.30461	0.35259	0.35556	0.47733	0.64735	0.52047	0.44803	0.4987	0.49176	0.34211	0.4179	0.36293	0.5976	0.55622	0.84532	0.5526	0.53241	0.41797	0.34226	0.34097	0.4615	0.44783	0.51374	0.55002	0.4451	0.52401	0.41948
1221.4	0.59493	0.68958	0.38065	0.31823	0.47115	0.36771	0.30161	0.35482	0.41562	0.31269	0.3336	0.35422	0.46548	0.63779	0.47977	0.42889	0.5094	0.4889	0.32079	0.4437	0.36765	0.59625	0.53334	0.85722	0.55528	0.55411	0.38118	0.32367	0.34255	0.45835	0.41309	0.52076	0.55751	0.45619	0.50749	0.43688
1222.3	0.5757	0.66948	0.37169	0.30669	0.45919	0.32881	0.27895	0.32086	0.40915	0.31367	0.33688	0.338	0.43172	0.62659	0.4336	0.45534	0.50013	0.46971	0.33335	0.45395	0.35856	0.57815	0.53102	0.85736	0.56472	0.54823	0.35965	0.34048	0.34223	0.43717	0.38487	0.51512	0.54576	0.44974	0.49693	0.4138
1223.2	0.56651	0.65653	0.35033	0.32298	0.47361	0.31531	0.25707	0.3463	0.4092	0.30073	0.33267	0.32225	0.41581	0.60813	0.42437	0.47034	0.50909	0.47486	0.31421	0.46591	0.35757	0.57254	0.54433	0.85203	0.55348	0.5283	0.3631	0.34374	0.34907	0.44111	0.36306	0.51458	0.55994	0.4339	0.50215	0.40433
1224.1	0.55582	0.62754	0.33745	0.33922	0.45439	0.24898	0.26086	0.36314	0.4016	0.30254	0.32646	0.31073	0.411	0.5977	0.42395	0.49303	0.49561	0.46599	0.32906	0.48459	0.37154	0.59079	0.55689	0.87663	0.57401	0.5384	0.38266	0.39211	0.35517	0.4257	0.37763	0.506	0.55165	0.42925	0.52289	0.40687
1225	0.5489	0.64232	0.35019	0.36672	0.47449	0.25712	0.2512	0.35155	0.44316	0.30831	0.33118	0.32537	0.41424	0.58185	0.41955	0.51768	0.51982	0.4812	0.32179	0.47484	0.36796	0.60277	0.56791	0.89647	0.60766	0.57142	0.40878	0.40178	0.36799	0.44348	0.37305	0.49607	0.58179	0.45384	0.53589	0.446
1225.9	0.51971	0.62244	0.37326	0.3982	0.47211	0.2585	0.23809	0.3568	0.41335	0.2972	0.31834	0.34389	0.43549	0.58143	0.43497	0.53947	0.5271	0.48423	0.33024	0.47811	0.39021	0.59233	0.56266	0.90031	0.64096	0.55368	0.43853	0.40939	0.3834	0.44889	0.36612	0.49004	0.56091	0.4517	0.54128	0.46478
1226.8	0.49469	0.61563	0.40833	0.42076	0.46669	0.29145	0.246	0.36316	0.40707	0.28622	0.32979	0.35825	0.4592	0.56776	0.46226	0.55635	0.52419	0.49757	0.3502	0.49737	0.41371	0.58577	0.56625	0.89123	0.66329	0.57524	0.46761	0.40576	0.38933	0.46611	0.40762	0.49225	0.56781	0.45362	0.58511	0.49253
1227.7	0.47152	0.57668	0.44091	0.44817	0.44983	0.2855	0.26376	0.32464	0.40094	0.28006	0.33258	0.38604	0.46667	0.5577	0.45555	0.5577	0.52783	0.4877	0.37961	0.49345	0.43321	0.57466	0.54143	0.89071	0.67957	0.57704	0.46281	0.41832	0.38408	0.45076	0.42411	0.49091	0.55772	0.47252	0.59208	0.53766
1228.6	0.43844	0.54255	0.45519	0.41617	0.46233	0.31695	0.27175	0.29055	0.38904	0.26841	0.33399	0.38202	0.46356	0.49714	0.44116	0.53029	0.54239	0.47884	0.38167	0.4733	0.42785	0.55919	0.51704	0.86661	0.68226	0.53973	0.44379	0.36085	0.39057	0.4453	0.43549	0.47473	0.54958	0.46267	0.57779	0.542
1229.4	0.41963	0.49274	0.47243	0.3975	0.4329	0.31553	0.29726	0.28891	0.37788	0.26986	0.32997	0.38325	0.46105	0.47321	0.45604	0.51653	0.52538	0.45733	0.40218	0.47824	0.43917	0.51726	0.51179	0.82163	0.68031	0.52829	0.45106	0.35137	0.38313	0.44846	0.45769	0.46991	0.53745	0.45633	0.59388	0.53745
1230.3	0.41137	0.47243	0.45329	0.39345	0.44095	0.31717	0.33509	0.2514	0.38638	0.27494	0.34677	0.3982	0.43944	0.44284	0.42491	0.54085	0.56058	0.47845	0.41951	0.47154	0.40327	0.53403	0.53224	0.79437	0.65942	0.53406	0.45498	0.37459	0.40289	0.45865	0.50155	0.47264	0.56147	0.46049	0.61674	0.53419
1231.2	0.39681	0.4877	0.42279	0.38979	0.44112	0.31166	0.32364	0.25	0.37278	0.28529	0.33363	0.40749	0.43739	0.43959	0.38582	0.53428	0.58077	0.49784	0.41467	0.4369	0.38691	0.55723	0.52224	0.75852	0.63706	0.54709	0.45082	0.3796	0.4158	0.45092	0.4895	0.45774	0.57365	0.46717	0.5931	0.53376
1232.1	0.3821	0.51817	0.39728	0.35556	0.45801	0.32591	0.31923	0.25323	0.36673	0.29537	0.34526	0.39643	0.44526	0.43154	0.38283	0.54148	0.61461	0.49271	0.4042	0.44421	0.36164	0.555	0.5311	0.704	0.62204	0.56033	0.43495	0.40056	0.43494	0.45581	0.48224	0.44121	0.57596	0.44367	0.58517	0.50654
1233	0.37187	0.53481	0.4182	0.3653	0.42969	0.32818	0.32919	0.24764	0.36193	0.32883	0.35081	0.39976	0.45721	0.44216	0.38837	0.56211	0.59277	0.50566	0.41863	0.43771	0.36951	0.56095	0.52089	0.62825	0.61969	0.5727	0.44886	0.41528	0.43664	0.45756	0.47151	0.4624	0.59097	0.4553	0.59515	0.48165
1233.9	0.35615	0.55297	0.41294	0.40178	0.45679	0.32761	0.34415	0.24713	0.35979	0.32919	0.33252	0.38988	0.46771	0.43773	0.33076	0.57742	0.61528	0.51216	0.40653	0.41616	0.34985	0.57543	0.47011	0.57865	0.60621	0.57092	0.4434	0.43809	0.45045	0.4458	0.4592	0.47845	0.59791	0.43697	0.56285	0.46005
1234.8	0.35292	0.57335	0.4468	0.42652	0.44966	0.41026	0.36364	0.27527	0.36229	0.33185	0.35126	0.3961	0.48697	0.44579	0.34796	0.56769	0.60236	0.52419	0.39809	0.40216	0.365	0.54099	0.4591	0.56077	0.60261	0.5894	0.44571	0.43515	0.44731	0.45003	0.44802	0.49332	0.58485	0.41315	0.5498	0.473
1235.7	0.3532	0.56133	0.4583	0.42798	0.45489	0.40573	0.38008	0.26506	0.36348	0.32984	0.38537	0.42882	0.50894	0.42712	0.35665	0.5625	0.5864	0.50655	0.38565	0.41499	0.34977	0.51456	0.4509	0.53885	0.59712	0.57951	0.43353	0.43776	0.44835	0.45814	0.46932	0.51164	0.58058	0.4139	0.5535	0.45765
1236.6	0.34652	0.55151	0.46998	0.44211	0.42529	0.39605	0.39577	0.25976	0.3535	0.31314	0.36956	0.44693	0.52229	0.42965	0.35406	0.54998	0.53722	0.50347	0.38005	0.39554	0.34961	0.50711	0.41089	0.5169	0.57687	0.5849	0.43223	0.43077	0.43486	0.47571	0.46817	0.5441	0.57852	0.4163	0.55677	0.44977
1237.5	0.34166	0.57826	0.45924	0.45026	0.43495	0.41707	0.39557	0.2623	0.35814	0.28026	0.35924	0.45092	0.51767	0.43583	0.34482	0.54304	0.54501	0.50398	0.34191	0.39409	0.33921	0.46926	0.38072	0.51228	0.54218	0.6094	0.43539	0.4369	0.4202	0.47301	0.45164	0.53598	0.55192	0.38064	0.53794	0.45459
1238.4	0.34601	0.58153	0.44237	0.43953	0.42701	0.4257	0.40335	0.24392	0.35488	0.28938	0.39552	0.47071	0.53847	0.45102	0.39477	0.52298	0.53315	0.51175	0.33305	0.3694	0.32731	0.48196	0.41905	0.4896	0.51302	0.62525	0.43235	0.45461	0.40555	0.47502	0.45708	0.50507	0.5393	0.3912	0.54764	0.43211
1239.3	0.36253	0.58126	0.43529	0.4408	0.47272	0.39205	0.42111	0.24724	0.37472	0.2959	0.38346	0.48096	0.5645	0.45654	0.41466	0.5133	0.53457	0.4776	0.35094	0.36765	0.32012	0.51648	0.39969	0.4602	0.50281	0.62155	0.4389	0.46562	0.42329	0.46482	0.4604	0.4983	0.54092	0.41018	0.55025	0.41488
1240.2	0.36218	0.60487	0.41745	0.43345	0.4459	0.4084	0.45063	0.25847	0.38504	0.28309	0.35323	0.46492	0.54732	0.48406	0.3941	0.49355	0.53181	0.47704	0.36186	0.34684	0.31974	0.51921	0.37869	0.43502	0.47051	0.60796	0.41838	0.46271	0.42667	0.45073	0.45369	0.49443	0.52859	0.38698	0.53484	0.40184
1241.1	0.37257	0.63318	0.4101	0.44005	0.45625	0.44458	0.47103	0.29199	0.42794	0.29171	0.40047	0.49194	0.55363	0.49822	0.39682	0.5081	0.57112	0.48721	0.3734	0.36852	0.33031	0.51226	0.40388	0.42661	0.46109	0.6304	0.4445	0.47386	0.44292	0.43626	0.4649	0.49397	0.53345	0.39008	0.53211	0.40544
1242	0.38423	0.62886	0.42502	0.43359	0.46827	0.45551	0.47528	0.31189	0.43864	0.29476	0.41289	0.50262	0.55279	0.50949	0.41833	0.48258	0.55736	0.47763	0.37582	0.37439	0.30972	0.53295	0.41443	0.40061	0.43998	0.6193	0.46523	0.46946	0.45611	0.43481	0.47186	0.50279	0.52321	0.40311	0.53307	0.39407
1242.9	0.38413	0.6478	0.44562	0.43441	0.4367	0.41349	0.47903	0.3568	0.43686	0.29047	0.40959	0.5092	0.55856	0.50101	0.40644	0.47738	0.50295	0.46234	0.36115	0.40725	0.33878	0.5143	0.3965	0.4145	0.41663	0.62294	0.47167	0.45498	0.44115	0.41908	0.48001	0.53097	0.53054	0.37409	0.51302	0.40443
1243.8	0.38723	0.67035	0.45696	0.41317	0.39846	0.41543	0.48413	0.34645	0.43461	0.29226	0.41685	0.50186	0.55816	0.50544	0.40903	0.47184	0.4792	0.46614	0.35681	0.38536	0.33779	0.50073	0.38859	0.4118	0.38492	0.62865	0.4867	0.43072	0.41746	0.42019	0.47302	0.5214	0.53266	0.36344	0.52022	0.39245
1244.6	0.38905	0.65074	0.48083	0.42789	0.39059	0.414	0.46607	0.33638	0.41609	0.29525	0.42766	0.49181	0.56497	0.47918	0.42207	0.46734	0.46966	0.44887	0.33333	0.36184	0.34	0.50554	0.39042	0.3959	0.36921	0.6469	0.51571	0.44619	0.39777	0.4132	0.45591	0.50751	0.5283	0.37035	0.53031	0.40303
1245.6	0.39379	0.63724	0.49224	0.44629	0.38594	0.38387	0.46449	0.33841	0.38436	0.29579	0.40067	0.45564	0.56473	0.4701	0.45231	0.44136	0.43598	0.42936	0.32311	0.35048	0.34646	0.50492	0.4009	0.38544	0.3432	0.64444	0.54874	0.42716	0.39102	0.40115	0.46045	0.4897	0.53344	0.35033	0.53421	0.41044
1246.4	0.39557	0.64529	0.47746	0.44282	0.38262	0.34866	0.4919	0.3199	0.3711	0.30662	0.40535	0.46116	0.57526	0.46173	0.45844	0.44159	0.42844	0.40056	0.32132	0.32819	0.34931	0.51825	0.4161	0.39493	0.34732	0.6558	0.55064	0.44633	0.39358	0.40025	0.47995	0.48736	0.55527	0.34006	0.54875	0.43486
1247.3	0.40838	0.59849	0.46153	0.4352	0.43204	0.3767	0.4768	0.29218	0.37574	0.30033	0.3957	0.44994	0.56617	0.45342	0.46185	0.44194	0.46303	0.40772	0.32487	0.302	0.33818	0.53122	0.41969	0.36976	0.33298	0.6389	0.56057	0.44232	0.43123	0.40833	0.49964	0.47146	0.55293	0.36107	0.54318	0.45961
1248.2	0.40396	0.5774	0.48833	0.45816	0.43143	0.34038	0.47021	0.28346	0.36311	0.28163	0.39814	0.45136	0.5576	0.4465	0.47113	0.43888	0.46377	0.41405	0.33116	0.31886	0.33839	0.5196	0.46341	0.36376	0.33806	0.65695	0.56154	0.47875	0.42626	0.39821	0.52557	0.46856	0.55162	0.33841	0.54573	0.47444
1249.1	0.39194	0.57133	0.47769	0.45252	0.46016	0.3217	0.4679	0.29185	0.37713	0.281	0.40217	0.43368	0.55714	0.48271	0.49073	0.43479	0.4583	0.4207	0.33833	0.32407	0.32756	0.50948	0.48664	0.36297	0.32992	0.6921	0.6018	0.46605	0.46167	0.39676	0.55875	0.46751	0.55501	0.34333	0.55355	0.48224
1250	0.38879	0.56581	0.4695	0.42775	0.48766	0.31152	0.45921	0.26911	0.37133	0.28414	0.40768	0.42829	0.55222	0.49747	0.46022	0.41964	0.42456	0.42516	0.32241	0.30849	0.31893	0.51075	0.49045	0.36432	0.33587	0.6884	0.57499	0.488	0.45597	0.39526	0.57132	0.46536	0.5531	0.35801	0.5442	0.47683
1250.9	0.39897	0.55622	0.47476	0.45222	0.46415	0.31322	0.46548	0.28248	0.38312	0.29479	0.41113	0.41134	0.5633	0.52086	0.45659	0.40852	0.40384	0.44193	0.32903	0.33106	0.33195	0.50413	0.53635	0.3648	0.32925	0.70638	0.57294	0.48842	0.45325	0.39484	0.58733	0.47462	0.57702	0.38179	0.54758	0.4778
1251.8	0.40044	0.57355	0.48767	0.48794	0.46041	0.31692	0.47054	0.29121	0.38133	0.30039	0.44209	0.4046	0.56805	0.55066	0.45882	0.42689	0.39017	0.43375	0.34085	0.34936	0.33238	0.49552	0.56266	0.38324	0.37348	0.75379	0.57662	0.53424	0.47114	0.41776	0.59318	0.51274	0.58269	0.38467	0.57412	0.51117
1252.7	0.39709	0.55989	0.42693	0.47672	0.45165	0.31957	0.44037	0.29129	0.36551	0.30895	0.45641	0.38818	0.5476	0.55363	0.43534	0.4276	0.35914	0.41685	0.32306	0.3459	0.33059	0.51016	0.55096	0.37831	0.37968	0.75018	0.55778	0.53919	0.49315	0.42854	0.58853	0.52747	0.57608	0.40704	0.566	0.5233
1253.6	0.39602	0.53105	0.41002	0.48032	0.44906	0.31713	0.42764	0.29733	0.3421	0.31436	0.43434	0.39641	0.55499	0.54399	0.43651	0.42358	0.35463	0.39541	0.31493	0.35264	0.34885	0.50738	0.52604	0.39967	0.40886	0.74586	0.51867	0.53867	0.48022	0.43596	0.57644	0.54807	0.56484	0.39089	0.53469	0.52728
1254.5	0.38673	0.52327	0.43055	0.49492	0.42959	0.33837	0.4356	0.30215	0.35219	0.30882	0.43021	0.39931	0.54095	0.53885	0.44157	0.44135	0.36835	0.37539	0.31702	0.38177	0.36204	0.51126	0.53087	0.39537	0.41587	0.77931	0.52485	0.5482	0.49145	0.45191	0.58559	0.58071	0.55664	0.3779	0.54259	0.53622
1255.4	0.37899	0.52752	0.43759	0.51235	0.46363	0.35697	0.42391	0.29622	0.33669	0.30562	0.42378	0.41344	0.5427	0.55126	0.4391	0.45001	0.3841	0.38533	0.32744	0.36621	0.37987	0.50695	0.51468	0.40749	0.42266	0.77826	0.52474	0.56606	0.5247	0.46622	0.58572	0.60376	0.5455	0.36856	0.53521	0.57144
1256.3	0.35137	0.5114	0.45269	0.48461	0.45062	0.3714	0.42046	0.29879	0.31833	0.29297	0.39674	0.44417	0.51943	0.54551	0.45734	0.4189	0.38376	0.38435	0.33141	0.34898	0.37736	0.51433	0.50786	0.41897	0.41475	0.76075	0.50878	0.52558	0.50801	0.46593	0.57257	0.60667	0.53724	0.3465	0.51103	0.56669
1257.2	0.30934	0.46197	0.45383	0.4663	0.44203	0.38876	0.42705	0.29911	0.30586	0.28939	0.37959	0.43605	0.51209	0.53549	0.43704	0.37457	0.384	0.36258	0.29903	0.33036	0.36361	0.47749	0.50683	0.41751	0.39896	0.74242	0.48851	0.50601	0.49156	0.44154	0.55387	0.60954	0.52517	0.31639	0.51257	0.56023
1258	0.32122	0.48834	0.47116	0.48358	0.45862	0.43358	0.4475	0.31262	0.31119	0.30221	0.3977	0.45324	0.50043	0.57209	0.43145	0.37765	0.38597	0.39726	0.33505	0.36045	0.3575	0.47716	0.52894	0.41054	0.3987	0.7638	0.49175	0.5208	0.50577	0.46968	0.58373	0.62085	0.54064	0.32224	0.52843	0.56529
1258.9	0.31961	0.48293	0.47173	0.49984	0.45226	0.43836	0.42569	0.31493	0.30248	0.3075	0.38783	0.46776	0.49585	0.57537	0.43385	0.3815	0.39684	0.41834	0.33196	0.34029	0.34863	0.47285	0.52073	0.40932	0.39266	0.7411	0.49721	0.547	0.49109	0.48226	0.58461	0.60278	0.53506	0.322	0.52324	0.58272
1259.8	0.3073	0.44684	0.47504	0.48664	0.43057	0.45384	0.42995	0.33646	0.30131	0.29495	0.37498	0.4364	0.47583	0.55367	0.43883	0.37865	0.39396	0.40376	0.33314	0.35578	0.34312	0.45757	0.48518	0.38539	0.38998	0.745	0.4819	0.52619	0.46064	0.48478	0.59716	0.57504	0.51633	0.31567	0.50246	0.55892
1260.7	0.31204	0.4445	0.46376	0.47767	0.42804	0.49465	0.45662	0.33403	0.29625	0.30897	0.37947	0.40294	0.48354	0.55644	0.43607	0.37203	0.37054	0.404	0.33875	0.34236	0.35881	0.43286	0.46209	0.37658	0.38752	0.73805	0.48256	0.5189	0.45052	0.49272	0.58847	0.56016	0.51911	0.33282	0.50474	0.53822
1261.6	0.3203	0.4559	0.4661	0.4659	0.42032	0.50517	0.4706	0.35506	0.29416	0.31312	0.37963	0.42072	0.49045	0.54046	0.45161	0.39287	0.36255	0.43856	0.36469	0.34086	0.38355	0.45116	0.4339	0.37946	0.38722	0.71931	0.49715	0.50154	0.45868	0.51621	0.60678	0.54506	0.51783	0.35755	0.47618	0.55656
1262.5	0.30708	0.43504	0.45848	0.46973	0.4289	0.51112	0.51319	0.35441	0.30851	0.30391	0.37615	0.42443	0.51156	0.53063	0.44822	0.38335	0.36998	0.40593	0.35692	0.30318	0.38689	0.44725	0.4373	0.36389	0.38122	0.68018	0.50308	0.50219	0.45702	0.5133	0.60589	0.53556	0.50914	0.37264	0.47893	0.56334
1263.4	0.2818	0.38818	0.38433	0.43555	0.41876	0.53115	0.51403	0.34531	0.27402	0.28098	0.36347	0.42982	0.50477	0.52234	0.40154	0.35251	0.33594	0.38524	0.35588	0.26888	0.38528	0.41651	0.39655	0.34476	0.36852	0.66855	0.45077	0.41336	0.43705	0.49853	0.5892	0.50719	0.48667	0.35755	0.45929	0.54868
1264.3	0.26039	0.34829	0.34166	0.40834	0.41238	0.52844	0.47804	0.32192	0.26794	0.27181	0.36318	0.43522	0.49109	0.51666	0.38972	0.33969	0.30338	0.35127	0.30854	0.25198	0.39211	0.3822	0.39861	0.33151	0.35298	0.62043	0.43398	0.39528	0.42645	0.47816	0.54268	0.4878	0.48183	0.34672	0.46417	0.53041
1265.2	0.24316	0.34345	0.31685	0.39515	0.38221	0.49525	0.48254	0.33624	0.27201	0.26507	0.34125	0.43313	0.48834	0.51755	0.37398	0.33256	0.27883	0.32834	0.28735	0.27183	0.40955	0.3812	0.40367	0.30289	0.34385	0.59587	0.42379	0.4111	0.40025	0.44421	0.55001	0.45942	0.46538	0.33378	0.46185	0.51766
1266.1	0.25439	0.37297	0.33297	0.40466	0.43539	0.49065	0.51974	0.32291	0.30032	0.27185	0.35702	0.45027	0.50083	0.56801	0.37824	0.33123	0.2763	0.31048	0.29168	0.29137	0.43877	0.37472	0.42412	0.30564	0.35907	0.61188	0.42383	0.41165	0.39553	0.43273	0.54701	0.45364	0.46765	0.33697	0.47212	0.49707
1266.9	0.25229	0.40183	0.31496	0.38898	0.44955	0.52345	0.48946	0.34507	0.30326	0.26492	0.36725	0.43946	0.49259	0.57668	0.35909	0.34786	0.24213	0.32646	0.26717	0.32381	0.48179	0.36327	0.40547	0.3242	0.35714	0.61288	0.40413	0.40413	0.36978	0.42196	0.51417	0.4679	0.48055	0.3195	0.47142	0.49439
1267.8	0.26063	0.43698	0.33845	0.40359	0.47232	0.51542	0.52974	0.37409	0.32825	0.28875	0.3756	0.417	0.5051	0.57892	0.36703	0.34729	0.23518	0.30956	0.25473	0.35865	0.48767	0.35986	0.42344	0.33921	0.35728	0.57787	0.41475	0.40961	0.38291	0.41502	0.51046	0.48418	0.48793	0.33596	0.46944	0.4964
1268.7	0.26438	0.47972	0.34132	0.40817	0.4939	0.52324	0.53536	0.40333	0.33416	0.28147	0.37524	0.43034	0.52353	0.5946	0.36292	0.34881	0.23967	0.33702	0.2632	0.38721	0.49959	0.36754	0.40876	0.34411	0.3806	0.57979	0.42987	0.42018	0.3766	0.43102	0.51597	0.4938	0.48909	0.3296	0.46906	0.51193
1269.6	0.27796	0.48096	0.34727	0.41571	0.54805	0.52531	0.48129	0.40425	0.32437	0.27617	0.39532	0.42128	0.51692	0.58915	0.36854	0.34965	0.24962	0.3276	0.24652	0.40642	0.48715	0.3515	0.40154	0.34311	0.38997	0.58619	0.42322	0.39731	0.40117	0.45321	0.47805	0.51976	0.4972	0.32325	0.45851	0.51857
1270.5	0.28678	0.48649	0.32575	0.42998	0.53052	0.53906	0.46509	0.43344	0.31639	0.27174	0.4081	0.40393	0.51765	0.58847	0.38052	0.3677	0.24075	0.31457	0.23282	0.4336	0.48337	0.35138	0.40805	0.33038	0.3936	0.57188	0.43644	0.41104	0.38862	0.46866	0.47025	0.55063	0.50687	0.30964	0.4768	0.52545
1271.4	0.28244	0.45658	0.33589	0.42024	0.53286	0.4966	0.4632	0.40385	0.30656	0.28085	0.40088	0.41686	0.50427	0.56134	0.40184	0.3403	0.2416	0.29378	0.24399	0.4142	0.45613	0.33881	0.41111	0.30799	0.39548	0.5182	0.44786	0.41488	0.40193	0.46748	0.45852	0.5141	0.47766	0.29743	0.46514	0.52063
1272.3	0.29323	0.45071	0.34725	0.42096	0.54087	0.48239	0.44312	0.4076	0.3216	0.28588	0.41215	0.42039	0.50491	0.55504	0.43252	0.3554	0.2599	0.30327	0.24824	0.42889	0.46588	0.34727	0.4397	0.29789	0.40455	0.52375	0.45587	0.43886	0.41471	0.468	0.4455	0.51136	0.48547	0.30763	0.45513	0.52733
1273.2	0.30739	0.44114	0.36296	0.45196	0.57955	0.50068	0.47719	0.41865	0.33898	0.31991	0.44319	0.42093	0.50715	0.5421	0.45284	0.3556	0.27689	0.31067	0.2837	0.42962	0.45779	0.36703	0.46198	0.2928	0.39167	0.51143	0.46737	0.4425	0.44691	0.47552	0.44435	0.52244	0.4922	0.32858	0.46894	0.56289
1274.1	0.28851	0.43939	0.35046	0.45674	0.56748	0.50526	0.49136	0.40706	0.3443	0.31487	0.44186	0.4273	0.49423	0.53382	0.40946	0.35129	0.284	0.30798	0.28468	0.4095	0.45547	0.37666	0.47707	0.28755	0.38095	0.48984	0.45362	0.43383	0.44907	0.45653	0.47355	0.51731	0.48899	0.33794	0.4693	0.57876
1274.9	0.27441	0.43759	0.36764	0.45017	0.59573	0.53855	0.5008	0.40818	0.35217	0.33752	0.42194	0.4362	0.48014	0.52338	0.38694	0.32859	0.31243	0.32281	0.30702	0.41349	0.44166	0.38258	0.47041	0.2862	0.37199	0.47738	0.43329	0.42039	0.4821	0.45933	0.47216	0.50145	0.49056	0.33993	0.44332	0.60644
1275.8	0.2914	0.46905	0.36739	0.42618	0.58295	0.56582	0.53401	0.42116	0.36639	0.34158	0.41971	0.41238	0.48089	0.50238	0.36766	0.32137	0.32165	0.3481	0.31741	0.41913	0.43831	0.40338	0.46972	0.28373	0.36782	0.48669	0.40783	0.40637	0.49202	0.46395	0.49956	0.50069	0.50849	0.3441	0.44196	0.62433
1276.7	0.28585	0.48033	0.38951	0.38789	0.5774	0.61028	0.51097	0.41825	0.35487	0.34213	0.42037	0.40346	0.48118	0.51358	0.37547	0.30448	0.3078	0.38754	0.32494	0.42543	0.41907	0.40773	0.47602	0.27111	0.35913	0.48837	0.41938	0.40187	0.48363	0.47902	0.51084	0.50895	0.52511	0.34183	0.44693	0.6148
1277.6	0.29307	0.49357	0.39043	0.40116	0.56464	0.60223	0.51425	0.41833	0.34683	0.34494	0.41682	0.39706	0.46919	0.51274	0.36058	0.31013	0.29706	0.37382	0.32488	0.42789	0.41278	0.4252	0.46541	0.27804	0.35643	0.51874	0.41054	0.41114	0.49709	0.47731	0.53049	0.50141	0.52691	0.33273	0.40773	0.5946
1278.5	0.30834	0.51171	0.39918	0.40845	0.582	0.61462	0.5213	0.4522	0.35993	0.3582	0.41091	0.39539	0.48006	0.5135	0.38557	0.35059	0.3114	0.41885	0.34608	0.45187	0.38537	0.42194	0.44593	0.27995	0.34497	0.51818	0.42581	0.4291	0.49948	0.49778	0.53685	0.491	0.53228	0.32057	0.39071	0.58733
1279.4	0.3412	0.51344	0.39444	0.43128	0.56109	0.61833	0.5207	0.45924	0.36783	0.37157	0.43257	0.39831	0.49682	0.50166	0.40031	0.37496	0.30279	0.4352	0.35882	0.44006	0.39785	0.43883	0.46532	0.28321	0.34736	0.52399	0.45673	0.45941	0.48827	0.51987	0.55888	0.47646	0.5493	0.33562	0.39815	0.5933
1280.3	0.33028	0.49046	0.38807	0.4598	0.54584	0.60336	0.48345	0.44774	0.34119	0.37341	0.43503	0.4123	0.49234	0.50012	0.40589	0.38661	0.29895	0.42309	0.33825	0.43714	0.37945	0.42168	0.46328	0.26584	0.34665	0.51854	0.45003	0.44064	0.48789	0.52703	0.55098	0.48246	0.54971	0.31509	0.3753	0.58475
1281.2	0.34157	0.50661	0.38172	0.48785	0.5689	0.57043	0.51702	0.4284	0.35748	0.3968	0.43774	0.40192	0.49705	0.48888	0.40248	0.42992	0.32665	0.39885	0.36256	0.40135	0.3672	0.43686	0.45671	0.26543	0.38321	0.51262	0.43745	0.47777	0.48277	0.53673	0.56043	0.4893	0.55013	0.3186	0.3857	0.59416
1282	0.34456	0.48042	0.40244	0.47734	0.54019	0.56078	0.50112	0.43419	0.36981	0.40054	0.43516	0.38853	0.50375	0.49409	0.40656	0.42188	0.31199	0.41356	0.36943	0.40025	0.34041	0.41406	0.46792	0.24982	0.39018	0.48317	0.43195	0.45733	0.46102	0.54961	0.56381	0.49112	0.547	0.3149	0.40372	0.57452
1282.9	0.35223	0.44027	0.40734	0.46695	0.50487	0.53649	0.48459	0.40205	0.35874	0.3965	0.41107	0.39859	0.49879	0.49091	0.41186	0.38157	0.30109	0.40037	0.37091	0.38604	0.32841	0.41419	0.44798	0.23383	0.39123	0.46716	0.43541	0.45266	0.46679	0.55898	0.55265	0.49584	0.54565	0.30029	0.4062	0.5672
1283.8	0.34471	0.44681	0.4104	0.45823	0.51065	0.50591	0.46321	0.39862	0.35163	0.39958	0.40101	0.3804	0.48774	0.48958	0.40914	0.37063	0.32343	0.3935	0.34848	0.37808	0.28998	0.40502	0.43728	0.22361	0.41015	0.47554	0.40852	0.4375	0.48008	0.54906	0.53994	0.52137	0.53799	0.29066	0.41068	0.55639
1284.7	0.34757	0.42004	0.4104	0.45955	0.50677	0.5061	0.44318	0.39045	0.36789	0.401	0.38675	0.37438	0.50063	0.4861	0.41746	0.36566	0.32314	0.40446	0.36538	0.37007	0.27215	0.42297	0.44542	0.23869	0.39756	0.4747	0.42698	0.46419	0.48031	0.56062	0.53488	0.51213	0.54193	0.29894	0.4259	0.55365
1285.6	0.35672	0.3682	0.40142	0.46956	0.46264	0.50226	0.42571	0.39465	0.35361	0.39195	0.37568	0.40221	0.51866	0.48919	0.41816	0.33473	0.30574	0.41668	0.36664	0.39453	0.26566	0.42791	0.44268	0.2463	0.37764	0.47409	0.44412	0.43762	0.47974	0.57069	0.53093	0.50127	0.51792	0.28795	0.40123	0.54424
1286.5	0.37668	0.38295	0.41789	0.4536	0.46635	0.48808	0.42401	0.39576	0.36123	0.39287	0.38376	0.42116	0.53818	0.48045	0.4412	0.31728	0.33953	0.39918	0.36621	0.40594	0.27708	0.44295	0.45866	0.2723	0.38925	0.48455	0.45533	0.42286	0.47632	0.57743	0.53577	0.52922	0.54161	0.30089	0.41082	0.58496
1287.4	0.40364	0.39448	0.43512	0.4862	0.46399	0.47657	0.44327	0.38887	0.37303	0.40617	0.41137	0.41975	0.56265	0.48848	0.45022	0.33218	0.36117	0.38667	0.36619	0.403	0.29465	0.44441	0.49372	0.27528	0.39659	0.50195	0.46778	0.43284	0.48632	0.58032	0.55357	0.53251	0.54578	0.3302	0.4229	0.58322
1288.3	0.40143	0.36751	0.39828	0.47289	0.42972	0.43656	0.41299	0.36636	0.37822	0.37372	0.39879	0.41865	0.57166	0.49171	0.42961	0.3178	0.32858	0.37812	0.38129	0.41509	0.27977	0.43905	0.46927	0.26051	0.36827	0.48785	0.4295	0.41358	0.46122	0.58011	0.54658	0.52676	0.52683	0.31289	0.41195	0.56611
1289.1	0.40427	0.37564	0.40579	0.47219	0.42337	0.40074	0.39261	0.34717	0.42369	0.35666	0.39654	0.41339	0.56715	0.49655	0.44778	0.32986	0.33299	0.37447	0.37508	0.43234	0.31673	0.43691	0.44566	0.23606	0.37884	0.51021	0.4528	0.40325	0.45088	0.58553	0.54633	0.54755	0.55132	0.34082	0.40642	0.57749
1290	0.41056	0.38097	0.39817	0.49027	0.44471	0.38654	0.38565	0.34951	0.46115	0.35459	0.42106	0.40804	0.56294	0.51138	0.47138	0.33145	0.33575	0.37509	0.37377	0.46287	0.34622	0.42914	0.42587	0.21718	0.37311	0.52466	0.44046	0.42638	0.46914	0.59118	0.55218	0.55852	0.57653	0.34791	0.43962	0.58744
1290.9	0.3942	0.34768	0.33348	0.48458	0.43838	0.35538	0.34779	0.29113	0.43795	0.33438	0.38931	0.40014	0.54543	0.49542	0.44011	0.348	0.31672	0.36988	0.35814	0.45061	0.32491	0.43097	0.36212	0.18198	0.3597	0.51694	0.40752	0.43779	0.46829	0.59002	0.53637	0.53797	0.54112	0.33688	0.41877	0.57373
1291.8	0.38836	0.33491	0.31638	0.48856	0.44811	0.38429	0.33969	0.29547	0.44509	0.34438	0.39629	0.40793	0.55793	0.50648	0.45369	0.36704	0.35852	0.38392	0.3803	0.46578	0.33809	0.46507	0.35917	0.19009	0.38092	0.54285	0.40677	0.45677	0.48091	0.60837	0.54125	0.5577	0.55503	0.33837	0.42203	0.60057
1292.7	0.37379	0.31763	0.32565	0.48375	0.42181	0.37801	0.33658	0.28755	0.43346	0.33963	0.3681	0.40482	0.55795	0.49832	0.4711	0.35834	0.35219	0.37821	0.37182	0.4375	0.33673	0.44975	0.33048	0.18031	0.37946	0.56122	0.44457	0.46815	0.46144	0.61752	0.55388	0.54354	0.56079	0.35101	0.41328	0.60053
1293.6	0.38564	0.32099	0.35134	0.48665	0.40816	0.37459	0.33979	0.30918	0.40711	0.35383	0.35839	0.40288	0.56708	0.51014	0.47913	0.35286	0.36439	0.37267	0.37922	0.45042	0.32768	0.4502	0.31928	0.20803	0.39857	0.57818	0.45685	0.47725	0.46776	0.6222	0.56735	0.55521	0.53483	0.34651	0.40991	0.61155
1294.4	0.36937	0.32216	0.35106	0.46652	0.39535	0.36243	0.3208	0.28819	0.39652	0.34692	0.32533	0.38481	0.55395	0.49497	0.4578	0.35616	0.38352	0.36992	0.35104	0.42639	0.32132	0.44349	0.30909	0.21203	0.39639	0.55787	0.46069	0.47179	0.45784	0.62443	0.5555	0.56201	0.51581	0.33231	0.38678	0.61617
1295.3	0.36658	0.31333	0.36581	0.46302	0.37772	0.376	0.30423	0.28216	0.40166	0.3586	0.31327	0.39053	0.54222	0.49968	0.47984	0.37106	0.36961	0.386	0.34254	0.39972	0.33739	0.44214	0.34535	0.21965	0.39091	0.54549	0.46796	0.50128	0.443	0.62311	0.56204	0.55173	0.48834	0.33503	0.38994	0.59937
1296.2	0.35405	0.31135	0.34857	0.44964	0.35466	0.34814	0.28544	0.2757	0.4121	0.35209	0.32243	0.38233	0.52909	0.49765	0.49223	0.3718	0.32077	0.39551	0.32532	0.3813	0.33379	0.41522	0.34127	0.21873	0.37161	0.52064	0.46899	0.49025	0.4084	0.62401	0.54383	0.52304	0.46361	0.34446	0.40843	0.60044
1297.1	0.36765	0.31475	0.362	0.45943	0.38119	0.36564	0.26301	0.26774	0.43716	0.3567	0.36765	0.38475	0.50959	0.50053	0.51577	0.4026	0.33416	0.40603	0.31571	0.39718	0.37739	0.41858	0.37571	0.23522	0.38147	0.49673	0.47398	0.49775	0.42981	0.62801	0.51968	0.5201	0.46637	0.3507	0.43119	0.63179
1298	0.36606	0.33123	0.34332	0.47242	0.38487	0.40662	0.24883	0.26725	0.42499	0.35792	0.39695	0.39498	0.49813	0.51738	0.52709	0.42922	0.32898	0.41468	0.31914	0.37867	0.3476	0.41237	0.38834	0.24825	0.37528	0.4859	0.47154	0.5284	0.43539	0.62886	0.5044	0.52083	0.4544	0.35301	0.43653	0.6393
1298.9	0.38494	0.34527	0.34894	0.49001	0.40108	0.41267	0.25738	0.28039	0.41869	0.35739	0.43585	0.40536	0.49956	0.54877	0.55311	0.44841	0.30795	0.41691	0.33238	0.37626	0.33528	0.41388	0.41064	0.25382	0.39797	0.50025	0.47227	0.51482	0.41639	0.61973	0.51265	0.52876	0.44828	0.35905	0.45739	0.63446
1299.8	0.38503	0.37055	0.36547	0.51634	0.42869	0.41024	0.24474	0.30065	0.41448	0.32342	0.46627	0.40314	0.49136	0.56611	0.54846	0.44169	0.30063	0.41244	0.32526	0.39765	0.35532	0.3828	0.4038	0.27129	0.39198	0.5109	0.48014	0.4973	0.42881	0.60995	0.50692	0.53574	0.46611	0.33497	0.47681	0.65186
1300.6	0.39219	0.38796	0.36826	0.49806	0.43263	0.43063	0.24609	0.29614	0.40903	0.30187	0.43755	0.41274	0.46798	0.53439	0.54371	0.41319	0.28147	0.389	0.30423	0.39608	0.33221	0.37679	0.37374	0.28508	0.38762	0.50928	0.4756	0.5084	0.42222	0.59721	0.49268	0.55192	0.46446	0.30479	0.44458	0.66201
1301.5	0.41126	0.398	0.37082	0.4908	0.45292	0.43432	0.2947	0.29113	0.39303	0.30776	0.45384	0.4325	0.45817	0.5404	0.53904	0.39102	0.2762	0.38386	0.30888	0.39186	0.31675	0.38795	0.39364	0.30353	0.39679	0.51313	0.49682	0.52189	0.42073	0.5811	0.50323	0.56817	0.46665	0.31291	0.44481	0.67068
1302.4	0.41247	0.3834	0.36604	0.46581	0.45258	0.38856	0.293	0.26636	0.37084	0.30093	0.4141	0.42718	0.43389	0.51795	0.49906	0.35682	0.25788	0.35556	0.27437	0.38614	0.33343	0.39344	0.39483	0.29576	0.37385	0.50079	0.47914	0.48997	0.40136	0.54457	0.48933	0.54932	0.46803	0.29216	0.43988	0.65397
1303.3	0.40706	0.39486	0.38722	0.45814	0.4554	0.40082	0.27917	0.24635	0.37279	0.28508	0.40267	0.42374	0.40498	0.50011	0.49201	0.33141	0.27243	0.34803	0.2604	0.37479	0.35871	0.38439	0.38912	0.3022	0.36508	0.50246	0.49188	0.49481	0.4292	0.52716	0.48066	0.5342	0.47815	0.29598	0.44262	0.65464
1304.2	0.41858	0.42202	0.38308	0.45012	0.45799	0.41547	0.30787	0.2398	0.35269	0.30614	0.40825	0.42568	0.39327	0.51145	0.49388	0.33547	0.29371	0.34239	0.26291	0.36773	0.34	0.4099	0.42151	0.29787	0.38504	0.50713	0.52166	0.49549	0.4225	0.53497	0.47139	0.53664	0.48022	0.32203	0.42693	0.64019
1305.1	0.42049	0.43357	0.35953	0.45054	0.46011	0.38433	0.27438	0.22189	0.33525	0.31913	0.41909	0.41868	0.37702	0.53226	0.46545	0.32882	0.29769	0.3375	0.2791	0.37933	0.3841	0.41685	0.44533	0.29255	0.39234	0.50259	0.51584	0.47128	0.42242	0.50804	0.48477	0.50294	0.47532	0.35398	0.41877	0.61994
1305.9	0.41566	0.4497	0.37883	0.50416	0.4716	0.37261	0.26676	0.236	0.32	0.31563	0.41323	0.41264	0.3854	0.53142	0.48367	0.36346	0.32876	0.33646	0.2881	0.41477	0.39709	0.40373	0.42959	0.29306	0.39075	0.50251	0.51186	0.46921	0.42597	0.49794	0.48947	0.51496	0.46306	0.34926	0.39675	0.57831
1306.8	0.41008	0.43667	0.37923	0.52973	0.48638	0.37874	0.27428	0.24603	0.30423	0.32285	0.45537	0.41235	0.38356	0.51299	0.5155	0.38842	0.35255	0.36847	0.28617	0.42968	0.40452	0.38903	0.4405	0.30309	0.40742	0.48393	0.54023	0.48432	0.42251	0.50895	0.49384	0.53962	0.44774	0.36214	0.41808	0.58004
1307.7	0.42392	0.46222	0.38213	0.54584	0.47945	0.37612	0.28761	0.24403	0.30933	0.34076	0.45099	0.42891	0.36213	0.52586	0.50137	0.40394	0.35326	0.36782	0.2915	0.42576	0.39221	0.39944	0.44737	0.32855	0.41874	0.49903	0.55726	0.50506	0.41534	0.50594	0.49501	0.52827	0.45553	0.36312	0.39032	0.58656
1308.6	0.44014	0.4663	0.38898	0.55988	0.45916	0.40647	0.28237	0.25809	0.3367	0.35452	0.46589	0.43185	0.36938	0.52358	0.52044	0.40834	0.3921	0.39512	0.30037	0.43111	0.41439	0.41382	0.43644	0.36244	0.42953	0.51351	0.54234	0.51525	0.43498	0.49272	0.50462	0.54327	0.47796	0.3797	0.39865	0.59463
1309.5	0.4555	0.49028	0.45038	0.59117	0.47181	0.42217	0.31442	0.26294	0.35466	0.35487	0.47872	0.44741	0.37312	0.50603	0.5587	0.43064	0.40792	0.41871	0.31279	0.42606	0.40473	0.4229	0.45179	0.39009	0.46248	0.52098	0.56924	0.512	0.45043	0.49087	0.49748	0.56162	0.49159	0.36819	0.42022	0.60641
1310.3	0.45052	0.46508	0.44136	0.54929	0.42851	0.43449	0.26079	0.23953	0.35415	0.35377	0.45095	0.44016	0.35143	0.47868	0.52653	0.3892	0.39217	0.44277	0.26916	0.39654	0.39954	0.43911	0.46353	0.39499	0.46999	0.49798	0.5477	0.47531	0.44221	0.4866	0.4631	0.52801	0.48591	0.35942	0.41491	0.60393
1311.2	0.47692	0.50507	0.47454	0.55266	0.43436	0.44457	0.26648	0.2509	0.40953	0.36192	0.46075	0.46058	0.35932	0.52308	0.54314	0.37214	0.4103	0.45271	0.27169	0.4101	0.42805	0.46364	0.47742	0.4127	0.49254	0.53258	0.55124	0.46342	0.48233	0.49011	0.47062	0.53052	0.53837	0.37942	0.41886	0.58489
1312.1	0.49118	0.50785	0.47922	0.56705	0.43921	0.47077	0.28475	0.26818	0.39556	0.35114	0.49843	0.46099	0.37661	0.49855	0.55528	0.36742	0.40517	0.4933	0.27998	0.42838	0.4539	0.46126	0.49233	0.40576	0.49746	0.53468	0.53781	0.46422	0.49776	0.49612	0.48562	0.55623	0.53848	0.39904	0.44205	0.57096
1313	0.48754	0.54651	0.48447	0.56084	0.45796	0.42948	0.29818	0.26664	0.38701	0.34933	0.47141	0.4611	0.36338	0.50245	0.53986	0.36173	0.40372	0.4938	0.27385	0.42549	0.45321	0.46804	0.51495	0.40572	0.5115	0.54166	0.5458	0.48322	0.50823	0.49192	0.48148	0.53916	0.53877	0.40642	0.45502	0.55926
1313.9	0.50789	0.56468	0.46592	0.55789	0.47606	0.45072	0.28894	0.26267	0.37008	0.34971	0.46117	0.44529	0.35661	0.51873	0.52959	0.34676	0.39333	0.49472	0.2549	0.427	0.46587	0.46437	0.53669	0.41539	0.50527	0.56827	0.53743	0.48972	0.51596	0.50292	0.46584	0.54844	0.55529	0.41771	0.45086	0.52432
1314.8	0.53187	0.63028	0.48609	0.57384	0.51111	0.45288	0.3168	0.28581	0.39925	0.36812	0.47314	0.4591	0.37083	0.56155	0.5528	0.35354	0.38797	0.48657	0.29734	0.43128	0.48444	0.46981	0.55003	0.44326	0.52528	0.62437	0.57848	0.48968	0.54121	0.50812	0.49174	0.56212	0.6072	0.43533	0.48418	0.52888
1315.6	0.53602	0.64273	0.47427	0.5547	0.51448	0.44278	0.3167	0.2802	0.37984	0.35019	0.45091	0.47236	0.36057	0.53854	0.54097	0.35235	0.38445	0.4934	0.31372	0.40652	0.49221	0.48066	0.57971	0.45068	0.52513	0.62037	0.58357	0.47615	0.54021	0.49974	0.47213	0.54309	0.60166	0.43395	0.46553	0.53841
1316.5	0.55209	0.65776	0.46918	0.53399	0.53701	0.41823	0.27466	0.29611	0.37079	0.33729	0.42471	0.49518	0.3658	0.55396	0.55378	0.32217	0.41558	0.46986	0.30896	0.38233	0.503	0.47603	0.59004	0.50306	0.53325	0.62514	0.60639	0.46523	0.56657	0.49052	0.44983	0.53549	0.61915	0.43852	0.46529	0.56204
1317.4	0.57031	0.6507	0.45835	0.52875	0.53873	0.44513	0.2284	0.29232	0.33921	0.33463	0.45408	0.50931	0.38645	0.54102	0.56283	0.31911	0.39604	0.48344	0.30954	0.37509	0.49161	0.46647	0.59626	0.52514	0.53724	0.63348	0.62499	0.45657	0.55354	0.49917	0.4388	0.51777	0.62181	0.44652	0.47305	0.55852
1318.3	0.571	0.66154	0.45044	0.52609	0.52505	0.41715	0.2294	0.3131	0.34754	0.3213	0.4523	0.52948	0.3844	0.54859	0.56753	0.31131	0.41278	0.47978	0.31321	0.36327	0.50153	0.45088	0.57771	0.54027	0.53983	0.6336	0.63798	0.48344	0.55658	0.48549	0.45885	0.48977	0.61821	0.44155	0.49271	0.56932
1319.2	0.59732	0.6357	0.44368	0.51911	0.53913	0.44029	0.24522	0.30187	0.32207	0.28382	0.44619	0.53066	0.39739	0.52547	0.55641	0.31607	0.42954	0.51717	0.31724	0.35416	0.50978	0.44315	0.59099	0.56115	0.5399	0.61244	0.63305	0.49698	0.56288	0.48693	0.46922	0.48899	0.60584	0.45105	0.50462	0.58318
1320	0.62068	0.65327	0.40152	0.53585	0.54634	0.44879	0.22573	0.29097	0.30835	0.286	0.43265	0.51088	0.42445	0.53332	0.53815	0.31815	0.40635	0.51695	0.31086	0.3638	0.50919	0.42208	0.58807	0.57043	0.56307	0.61127	0.59729	0.524	0.54459	0.48999	0.47448	0.47775	0.60253	0.47455	0.52465	0.59288
1320.9	0.63577	0.66638	0.39061	0.54252	0.53549	0.44761	0.23957	0.29392	0.30572	0.31278	0.43004	0.49055	0.44199	0.51593	0.52093	0.34317	0.40707	0.5159	0.32898	0.38516	0.49678	0.45528	0.59791	0.5875	0.59265	0.62071	0.59763	0.52654	0.52832	0.48017	0.48657	0.4764	0.60969	0.49794	0.53868	0.60165
1321.8	0.65831	0.67451	0.39077	0.52798	0.52983	0.44532	0.24767	0.3013	0.31776	0.30326	0.38718	0.46983	0.45804	0.52117	0.50788	0.32938	0.41998	0.51579	0.32631	0.37348	0.50401	0.4565	0.5595	0.58403	0.60028	0.61903	0.59107	0.5219	0.53514	0.46753	0.48889	0.48009	0.61937	0.49197	0.53433	0.61074
1322.7	0.71056	0.70742	0.4158	0.50263	0.54374	0.47273	0.25878	0.30884	0.33538	0.30746	0.40861	0.46113	0.49972	0.53889	0.51936	0.35592	0.43881	0.53609	0.34916	0.39664	0.52168	0.46758	0.57109	0.60637	0.63204	0.64207	0.6182	0.51951	0.56105	0.45997	0.50522	0.50359	0.65616	0.53916	0.54361	0.64662
1323.6	0.73743	0.75284	0.37662	0.50034	0.52102	0.46766	0.25181	0.3313	0.32235	0.3261	0.41132	0.44796	0.50292	0.53522	0.53314	0.3777	0.45643	0.4886	0.33825	0.42984	0.51153	0.46867	0.55666	0.62356	0.65409	0.67954	0.61894	0.56416	0.55325	0.44214	0.48732	0.5047	0.675	0.55864	0.53716	0.65643
1324.4	0.77061	0.76551	0.42125	0.48345	0.51973	0.51763	0.27078	0.33984	0.33337	0.3353	0.44746	0.45949	0.51389	0.56104	0.55955	0.39668	0.46575	0.49498	0.3741	0.43801	0.52911	0.48236	0.55165	0.64578	0.67715	0.70328	0.66445	0.56286	0.57892	0.44342	0.51554	0.50505	0.68473	0.57753	0.55049	0.68038
1325.3	0.81049	0.78752	0.42341	0.48582	0.5466	0.56415	0.28253	0.34861	0.34304	0.32694	0.46738	0.47168	0.53524	0.58994	0.58881	0.41854	0.48155	0.51677	0.3767	0.44966	0.55195	0.48077	0.55732	0.65468	0.68566	0.7264	0.6801	0.58548	0.5893	0.45015	0.53473	0.51109	0.7177	0.58283	0.58266	0.70085
1326.2	0.84904	0.83237	0.45455	0.52471	0.59411	0.61678	0.33023	0.37808	0.39527	0.33824	0.50737	0.50337	0.57125	0.61748	0.62572	0.45887	0.52375	0.54419	0.42437	0.50521	0.62209	0.49438	0.58082	0.66264	0.70784	0.76652	0.70085	0.61323	0.62759	0.47111	0.55558	0.53405	0.75477	0.62158	0.61207	0.73897
1327.1	0.85548	0.82754	0.4541	0.51757	0.6341	0.65059	0.35054	0.36488	0.38315	0.34452	0.51029	0.48601	0.57715	0.61972	0.62689	0.44744	0.53481	0.56326	0.41846	0.50913	0.60902	0.50559	0.58657	0.66013	0.70434	0.77602	0.70019	0.60602	0.62043	0.47925	0.55455	0.54294	0.75708	0.6072	0.62146	0.72799
1328	0.87815	0.85453	0.47714	0.50768	0.65985	0.68235	0.3519	0.36924	0.4087	0.35467	0.51724	0.47811	0.60423	0.64633	0.64144	0.45523	0.5434	0.59673	0.41758	0.50509	0.62213	0.50903	0.58822	0.66797	0.7162	0.77614	0.70757	0.59911	0.64442	0.49196	0.56734	0.53507	0.76705	0.61829	0.63912	0.72398
1328.8	0.90201	0.89354	0.45219	0.50276	0.70248	0.6683	0.37777	0.40204	0.41407	0.3455	0.48426	0.44613	0.62165	0.66936	0.64684	0.44101	0.57186	0.57893	0.39947	0.51271	0.62588	0.49857	0.57528	0.65805	0.70793	0.78896	0.69633	0.59876	0.64074	0.47801	0.55534	0.5439	0.7892	0.60931	0.64536	0.69617
1329.7	0.91717	0.87538	0.44626	0.50146	0.6916	0.68934	0.38187	0.38294	0.39952	0.3487	0.4411	0.42436	0.62452	0.67089	0.61501	0.42244	0.55801	0.56949	0.39106	0.50219	0.59795	0.47617	0.52111	0.62959	0.70094	0.76995	0.68768	0.5904	0.63076	0.47028	0.54352	0.53469	0.74976	0.59115	0.62219	0.66511
1330.6	0.93368	0.85008	0.44578	0.47124	0.68795	0.69313	0.41541	0.37687	0.37488	0.35373	0.42508	0.41094	0.62737	0.67603	0.5976	0.42607	0.52933	0.55243	0.3786	0.48875	0.5595	0.45149	0.51075	0.63681	0.68663	0.75531	0.68942	0.56948	0.59112	0.46458	0.57325	0.54176	0.72948	0.58236	0.6204	0.64774
1331.5	0.94164	0.84634	0.45127	0.50432	0.67708	0.70509	0.4109	0.3977	0.37829	0.36643	0.42267	0.43544	0.65373	0.68477	0.59812	0.44433	0.51297	0.54526	0.37329	0.50848	0.5631	0.43282	0.50684	0.62487	0.67584	0.73821	0.69132	0.57425	0.58332	0.47443	0.56558	0.54185	0.72783	0.59455	0.63269	0.63648
1332.4	0.95113	0.83425	0.45961	0.53116	0.69413	0.73681	0.44253	0.39942	0.37493	0.36252	0.42496	0.43833	0.67279	0.7053	0.59477	0.44987	0.52027	0.5443	0.37881	0.52545	0.57648	0.40997	0.49799	0.58123	0.64766	0.75825	0.70229	0.56622	0.56921	0.47062	0.58317	0.57071	0.72225	0.56864	0.61999	0.62977
1333.2	0.95635	0.84675	0.47862	0.55325	0.6878	0.77464	0.44983	0.39424	0.38324	0.38642	0.45158	0.46751	0.67563	0.69641	0.59302	0.48248	0.5211	0.54792	0.36965	0.53106	0.5689	0.40028	0.49088	0.56163	0.63486	0.75303	0.71482	0.56599	0.55689	0.48104	0.59812	0.58747	0.7094	0.56864	0.62539	0.63026
1334.1	0.95074	0.88044	0.51369	0.56826	0.74668	0.77037	0.44347	0.41816	0.39311	0.41016	0.48547	0.47182	0.70778	0.72859	0.63561	0.50157	0.53704	0.55495	0.37057	0.56901	0.56746	0.41297	0.50518	0.53573	0.6285	0.78095	0.72479	0.56365	0.57286	0.49036	0.63051	0.6153	0.72598	0.58688	0.63747	0.62054
1335	0.95739	0.91445	0.5279	0.5996	0.7811	0.81351	0.46533	0.44954	0.41755	0.42726	0.49985	0.47864	0.72623	0.7555	0.66811	0.52881	0.57519	0.57802	0.38699	0.59858	0.59001	0.42041	0.5326	0.5207	0.62409	0.80023	0.73718	0.57443	0.61667	0.51054	0.64822	0.6404	0.74235	0.59418	0.64831	0.62401
1335.9	0.94725	0.90379	0.5296	0.62734	0.80616	0.84605	0.47532	0.43808	0.4254	0.42384	0.49192	0.48195	0.7218	0.76619	0.66372	0.54551	0.61036	0.5835	0.38053	0.59803	0.60148	0.41976	0.53852	0.51328	0.62112	0.80499	0.72731	0.56757	0.62931	0.51952	0.66568	0.64536	0.7342	0.58031	0.65464	0.62636
1336.7	0.92484	0.88234	0.55274	0.6431	0.82579	0.84796	0.46935	0.43181	0.44241	0.44063	0.48082	0.49115	0.72023	0.76305	0.6607	0.55327	0.60235	0.56102	0.37894	0.57332	0.61802	0.43102	0.52347	0.49965	0.60612	0.77688	0.71102	0.59312	0.63055	0.52788	0.68097	0.63794	0.73687	0.59249	0.65716	0.60632
1337.6	0.90563	0.8626	0.55711	0.67337	0.86541	0.87368	0.4759	0.44585	0.4433	0.45272	0.49077	0.49653	0.74283	0.78756	0.65938	0.56231	0.64223	0.58422	0.38743	0.59809	0.62148	0.45047	0.53048	0.49121	0.61295	0.77856	0.71487	0.62499	0.64397	0.53677	0.6909	0.64484	0.74416	0.60602	0.67087	0.59807
1338.5	0.88243	0.80718	0.53622	0.65357	0.84543	0.88595	0.491	0.43821	0.46157	0.44358	0.46157	0.49191	0.72726	0.74418	0.63755	0.55994	0.64063	0.57153	0.38047	0.58803	0.63492	0.42658	0.54155	0.48759	0.58448	0.73541	0.69111	0.61828	0.62043	0.55015	0.67406	0.62739	0.73869	0.58613	0.66263	0.59215
1339.4	0.83372	0.76481	0.52593	0.6715	0.86281	0.87567	0.46894	0.40302	0.45476	0.4444	0.47031	0.49701	0.70923	0.70868	0.61426	0.55914	0.60866	0.56673	0.37495	0.56665	0.61814	0.41419	0.53844	0.48432	0.56899	0.70559	0.67421	0.63737	0.57939	0.54737	0.66867	0.61502	0.70944	0.57889	0.66965	0.56776
1340.3	0.79815	0.76457	0.53658	0.65637	0.90058	0.85414	0.49138	0.43816	0.46362	0.45903	0.47685	0.49672	0.71919	0.70173	0.62625	0.55771	0.61329	0.54958	0.39161	0.57773	0.62625	0.41547	0.5338	0.46491	0.54644	0.70383	0.67183	0.64108	0.5555	0.53927	0.69205	0.63691	0.70747	0.56838	0.64931	0.56055
1341.1	0.76893	0.76586	0.54067	0.67481	0.93776	0.86787	0.51281	0.45652	0.46895	0.46982	0.4809	0.52968	0.72144	0.71169	0.64545	0.56426	0.64837	0.56802	0.41003	0.58508	0.60185	0.41946	0.54371	0.46835	0.54787	0.71572	0.68348	0.61995	0.57755	0.54485	0.70823	0.66183	0.69594	0.56321	0.6585	0.57794
1342	0.71688	0.71541	0.54576	0.66305	0.94876	0.85218	0.51335	0.42471	0.46517	0.45207	0.45971	0.50638	0.68612	0.66708	0.64457	0.55539	0.61598	0.57338	0.40473	0.54969	0.60227	0.39336	0.51942	0.45035	0.50205	0.70333	0.66393	0.60745	0.57076	0.5479	0.70999	0.65823	0.66731	0.52829	0.64141	0.55972
1342.9	0.6791	0.71256	0.5763	0.69123	0.96441	0.85743	0.53535	0.42453	0.47498	0.45361	0.49292	0.52214	0.69258	0.70253	0.67259	0.57164	0.62151	0.59456	0.40514	0.55321	0.64403	0.39368	0.52237	0.42896	0.49238	0.72505	0.69199	0.6391	0.5809	0.55081	0.73462	0.66667	0.66069	0.52947	0.65201	0.55478
1343.8	0.64567	0.6687	0.56354	0.67875	0.92698	0.83876	0.52345	0.41441	0.45826	0.44681	0.45674	0.49145	0.68551	0.69034	0.6541	0.54004	0.60898	0.56025	0.37239	0.54021	0.6384	0.37583	0.49089	0.39655	0.47351	0.71625	0.67391	0.63299	0.57132	0.52485	0.70316	0.66209	0.65761	0.50506	0.6175	0.539
1344.6	0.61573	0.63535	0.57176	0.7144	0.91311	0.83223	0.49781	0.4138	0.43588	0.43757	0.4641	0.45454	0.6543	0.67086	0.64201	0.54467	0.60089	0.55606	0.35556	0.50078	0.63003	0.3523	0.46203	0.37635	0.46005	0.70834	0.66611	0.65917	0.56175	0.53703	0.67997	0.65053	0.63811	0.50332	0.61699	0.53373
1345.5	0.59076	0.6003	0.54829	0.70763	0.89267	0.80587	0.48738	0.40954	0.43514	0.43694	0.49025	0.42386	0.64406	0.65942	0.62437	0.53676	0.58171	0.55561	0.34068	0.49814	0.62536	0.3538	0.46675	0.34396	0.44233	0.70213	0.64992	0.6807	0.53922	0.54357	0.66301	0.62705	0.61604	0.5119	0.60869	0.52366
1346.4	0.57215	0.61115	0.57374	0.72006	0.89044	0.78098	0.48907	0.42444	0.44132	0.43885	0.50213	0.44965	0.66117	0.67029	0.64435	0.55115	0.59995	0.54239	0.34532	0.4986	0.62923	0.34363	0.49358	0.32842	0.45336	0.69812	0.67223	0.68389	0.53534	0.54229	0.66452	0.62767	0.6198	0.52001	0.60443	0.54736
1347.3	0.55139	0.60828	0.53984	0.73416	0.88528	0.74263	0.4575	0.43023	0.44433	0.42958	0.5042	0.45493	0.64591	0.65553	0.60679	0.56166	0.58624	0.53217	0.3286	0.48389	0.58843	0.33658	0.49741	0.32753	0.44135	0.71011	0.63437	0.66626	0.5337	0.54017	0.63558	0.62122	0.60312	0.50418	0.60137	0.55185
1348.1	0.51584	0.60151	0.52386	0.7383	0.89194	0.68373	0.41859	0.43182	0.44948	0.43501	0.5278	0.4661	0.63003	0.64164	0.60359	0.58604	0.58794	0.52931	0.32653	0.45911	0.59566	0.35335	0.49101	0.32239	0.43396	0.69882	0.61441	0.65938	0.536	0.54412	0.6199	0.6097	0.57925	0.49018	0.60045	0.55373
1349	0.515	0.59634	0.4825	0.73627	0.89466	0.69306	0.43593	0.41294	0.46754	0.44476	0.54879	0.49713	0.62809	0.64762	0.59067	0.59691	0.58831	0.53823	0.32964	0.45759	0.5908	0.37239	0.53568	0.32356	0.43997	0.68261	0.59562	0.65894	0.56691	0.55282	0.63926	0.59587	0.57265	0.49997	0.61506	0.56311
1349.9	0.48979	0.58952	0.47337	0.74501	0.90471	0.68529	0.399	0.39975	0.46994	0.44435	0.54661	0.5159	0.61635	0.64293	0.58492	0.59981	0.59459	0.52755	0.32557	0.44539	0.58226	0.37019	0.54402	0.32391	0.43299	0.68308	0.57824	0.63821	0.55908	0.54966	0.60605	0.58881	0.57283	0.4967	0.6324	0.56847
1350.8	0.47004	0.5461	0.43653	0.76262	0.90559	0.68779	0.3747	0.38512	0.47484	0.43535	0.55272	0.49385	0.59332	0.60338	0.56018	0.59871	0.57683	0.53317	0.30728	0.44182	0.57139	0.35674	0.51636	0.3105	0.39781	0.66783	0.52992	0.63313	0.55726	0.55661	0.57711	0.57235	0.56021	0.48209	0.61701	0.56557
1351.6	0.46231	0.54625	0.46357	0.73866	0.91153	0.71191	0.38693	0.36116	0.47688	0.43878	0.56987	0.48633	0.58989	0.59602	0.60217	0.57382	0.57747	0.52649	0.32581	0.41907	0.57726	0.36045	0.52066	0.28728	0.39796	0.6347	0.53419	0.61921	0.55004	0.57096	0.56999	0.56211	0.55265	0.49538	0.61113	0.56672
1352.5	0.46333	0.57803	0.47282	0.75605	0.93346	0.74512	0.3998	0.3758	0.50016	0.42267	0.58087	0.49264	0.60628	0.63189	0.62632	0.56563	0.58084	0.52886	0.3238	0.4342	0.55793	0.34469	0.52878	0.2595	0.38936	0.65837	0.56137	0.60742	0.55218	0.58483	0.57743	0.5459	0.56521	0.51241	0.60719	0.58289
1353.4	0.42626	0.54005	0.48318	0.73669	0.9007	0.70819	0.35641	0.37702	0.49726	0.41907	0.54541	0.49105	0.62078	0.6153	0.64032	0.5548	0.57141	0.5111	0.31482	0.43237	0.51473	0.33199	0.49864	0.24446	0.36037	0.64151	0.54916	0.5891	0.53315	0.57251	0.55356	0.53253	0.55219	0.50026	0.57583	0.5674
1354.3	0.4165	0.53132	0.4853	0.7267	0.89054	0.72463	0.3537	0.37344	0.50655	0.40182	0.55111	0.48445	0.63338	0.60659	0.65559	0.53785	0.5635	0.51831	0.30543	0.44535	0.5175	0.3093	0.51262	0.23204	0.35	0.61516	0.55131	0.5804	0.55461	0.60448	0.54955	0.54034	0.54573	0.49289	0.55119	0.55988
1355.1	0.41723	0.53522	0.49665	0.72381	0.88885	0.72118	0.36165	0.37091	0.52312	0.42004	0.54462	0.51244	0.65102	0.65004	0.65579	0.54476	0.54842	0.50004	0.31232	0.44337	0.4723	0.33368	0.54538	0.2432	0.3528	0.61856	0.54779	0.60894	0.57916	0.60467	0.5602	0.53577	0.53226	0.50836	0.55563	0.55296
1356	0.40501	0.54779	0.48255	0.75241	0.89146	0.72085	0.38051	0.37787	0.53544	0.43502	0.53679	0.53313	0.67505	0.66877	0.62795	0.55482	0.55441	0.51025	0.32671	0.44368	0.46186	0.34634	0.55747	0.25416	0.34787	0.60659	0.53657	0.631	0.5868	0.61908	0.58111	0.5361	0.54418	0.51205	0.52719	0.54991
1356.9	0.38445	0.55122	0.4801	0.72018	0.87122	0.71269	0.37492	0.33803	0.52673	0.43237	0.50773	0.51894	0.65867	0.68355	0.61136	0.52648	0.56973	0.49719	0.34095	0.42649	0.42973	0.33874	0.57594	0.25258	0.3231	0.58729	0.50694	0.62563	0.5897	0.61557	0.59234	0.52191	0.51819	0.50208	0.51078	0.53216
1357.8	0.38973	0.58278	0.48734	0.72495	0.87622	0.74664	0.41683	0.34031	0.55076	0.42502	0.51009	0.51204	0.66164	0.70447	0.61727	0.52968	0.56526	0.5083	0.35925	0.42464	0.43771	0.34629	0.58369	0.23666	0.33716	0.60477	0.51999	0.62912	0.5979	0.62676	0.61744	0.53118	0.52356	0.50818	0.51326	0.53509
1358.6	0.36981	0.58548	0.50379	0.70924	0.8564	0.71469	0.42445	0.31118	0.5327	0.41221	0.48866	0.49986	0.6372	0.7144	0.61195	0.52716	0.52299	0.50029	0.36128	0.37409	0.40922	0.34976	0.57477	0.22662	0.32265	0.588	0.52255	0.63232	0.56336	0.60768	0.62225	0.51696	0.50659	0.4819	0.51253	0.54304
1359.5	0.35526	0.57745	0.5028	0.69935	0.82817	0.71782	0.41872	0.32627	0.5137	0.40904	0.52518	0.47522	0.65144	0.72112	0.62405	0.52091	0.55106	0.51115	0.36311	0.38265	0.42602	0.34552	0.60071	0.23057	0.33695	0.57852	0.52721	0.62521	0.54878	0.62936	0.63798	0.53799	0.52858	0.48115	0.53938	0.55268
1360.4	0.33929	0.52439	0.50391	0.67443	0.78861	0.70795	0.37666	0.31343	0.51745	0.39106	0.51425	0.46381	0.62349	0.68832	0.61656	0.5106	0.55472	0.50041	0.33907	0.37193	0.41255	0.32895	0.61159	0.20752	0.3441	0.58148	0.52791	0.62011	0.53068	0.61555	0.63291	0.52288	0.52829	0.47433	0.56982	0.55429
1361.3	0.34288	0.50057	0.51313	0.69371	0.78997	0.70411	0.39156	0.33823	0.51672	0.40016	0.54693	0.46668	0.63895	0.67001	0.62109	0.52082	0.54386	0.52231	0.33541	0.37433	0.4191	0.36539	0.63827	0.20918	0.35895	0.56288	0.54923	0.627	0.56346	0.61575	0.65748	0.56135	0.5565	0.49828	0.5799	0.56631
1362.1	0.32624	0.52711	0.51546	0.66697	0.79783	0.69969	0.38698	0.33455	0.51683	0.40839	0.55351	0.46457	0.65196	0.68869	0.61558	0.50078	0.54943	0.5369	0.32816	0.36665	0.43297	0.38315	0.65971	0.22023	0.36739	0.57629	0.55616	0.63401	0.58403	0.63307	0.64969	0.58631	0.55075	0.50029	0.58935	0.58635
1363	0.32604	0.54321	0.50237	0.66977	0.79597	0.69095	0.40621	0.36808	0.53213	0.41572	0.54747	0.4609	0.67867	0.706	0.60157	0.49554	0.57986	0.536	0.33596	0.37653	0.4464	0.40473	0.66971	0.21931	0.3671	0.59646	0.53921	0.65183	0.61742	0.62358	0.68701	0.58219	0.55761	0.53076	0.58156	0.58046
1363.9	0.32114	0.57006	0.5127	0.64817	0.79995	0.69421	0.40686	0.34702	0.54297	0.40853	0.52729	0.46237	0.66762	0.69537	0.60416	0.47287	0.5607	0.5299	0.34551	0.35532	0.43356	0.419	0.66471	0.21044	0.36189	0.60804	0.56237	0.63697	0.64071	0.6167	0.68714	0.57677	0.53459	0.52846	0.55231	0.56922
1364.8	0.31259	0.57707	0.50616	0.661	0.79379	0.6636	0.43119	0.35406	0.51978	0.38802	0.50192	0.44131	0.66801	0.69506	0.59687	0.46557	0.53202	0.52848	0.33894	0.32973	0.41883	0.41761	0.65166	0.21252	0.342	0.59236	0.58335	0.62819	0.64537	0.60648	0.67537	0.57199	0.51689	0.50247	0.5181	0.55876
1365.6	0.31649	0.59502	0.53643	0.66167	0.80285	0.69749	0.45802	0.35789	0.53931	0.39436	0.49844	0.45473	0.68859	0.70262	0.59997	0.49331	0.55123	0.53983	0.35285	0.32321	0.44013	0.39642	0.67075	0.22921	0.35555	0.62592	0.59041	0.66374	0.64922	0.639	0.67595	0.55131	0.53877	0.48924	0.53802	0.58221
1366.5	0.3182	0.57837	0.51437	0.67482	0.76955	0.67696	0.4644	0.34959	0.53044	0.38473	0.49436	0.4654	0.665	0.68023	0.57425	0.50552	0.53905	0.50961	0.35291	0.33213	0.41621	0.3762	0.67554	0.23483	0.32888	0.61586	0.56092	0.68861	0.64849	0.62427	0.6772	0.52927	0.53537	0.4635	0.52192	0.58001
1367.4	0.32125	0.56026	0.52795	0.64512	0.75062	0.67618	0.47455	0.32853	0.52854	0.39206	0.4929	0.47375	0.64632	0.63598	0.56574	0.49331	0.51362	0.50478	0.35831	0.32854	0.40535	0.36315	0.6829	0.24563	0.34976	0.60821	0.55606	0.68363	0.65646	0.62619	0.65646	0.53302	0.54226	0.45678	0.51194	0.59117
1368.2	0.30071	0.51103	0.4845	0.62789	0.72209	0.65896	0.49856	0.33756	0.52154	0.38583	0.46351	0.4623	0.61395	0.59886	0.52317	0.48507	0.52428	0.4864	0.33327	0.31494	0.39153	0.33578	0.66177	0.23215	0.32781	0.58221	0.53787	0.64113	0.64034	0.60559	0.64212	0.4913	0.53894	0.43955	0.4981	0.57354
1369.1	0.29774	0.5085	0.50244	0.61496	0.72244	0.68656	0.51598	0.34648	0.5158	0.41946	0.477	0.47473	0.62343	0.5961	0.55535	0.486	0.53899	0.4812	0.33426	0.33645	0.38659	0.34715	0.69954	0.25038	0.33352	0.5806	0.53703	0.64998	0.65039	0.60929	0.6622	0.49041	0.51912	0.46166	0.51472	0.59522
1370	0.29145	0.49144	0.48514	0.60142	0.69426	0.67677	0.50978	0.34662	0.49534	0.41631	0.46122	0.47842	0.59304	0.57575	0.5426	0.47719	0.53291	0.46292	0.31832	0.34934	0.37731	0.35108	0.67742	0.25412	0.3172	0.55917	0.51275	0.63434	0.64326	0.57444	0.64254	0.49392	0.46999	0.47295	0.49832	0.59947
1370.9	0.29218	0.50143	0.47734	0.57565	0.67647	0.66558	0.4894	0.34251	0.49335	0.40855	0.43184	0.4627	0.57515	0.56586	0.52134	0.46982	0.50837	0.46456	0.30047	0.31446	0.38643	0.35422	0.66646	0.25022	0.32811	0.54786	0.50743	0.61134	0.6204	0.56309	0.61975	0.46489	0.4751	0.47767	0.50463	0.58733
1371.7	0.28417	0.50532	0.46996	0.58499	0.66154	0.67913	0.4814	0.3654	0.47221	0.41288	0.43424	0.46653	0.57086	0.59641	0.51304	0.4925	0.51542	0.4619	0.28232	0.32287	0.39009	0.37438	0.66688	0.25844	0.32463	0.53839	0.51454	0.61247	0.60907	0.55331	0.62147	0.47239	0.46472	0.47335	0.51895	0.57811
1372.6	0.30274	0.56456	0.50383	0.60472	0.69176	0.69519	0.48489	0.36438	0.46019	0.39874	0.45364	0.49636	0.58576	0.62099	0.52668	0.50228	0.52133	0.46885	0.29318	0.32461	0.4077	0.384	0.68334	0.28283	0.3437	0.55395	0.51426	0.67645	0.61272	0.55338	0.62386	0.47884	0.47499	0.48152	0.52478	0.61215
1373.5	0.30951	0.60086	0.51024	0.61131	0.6949	0.70164	0.47867	0.38197	0.45056	0.38062	0.45664	0.49356	0.57901	0.64631	0.50681	0.51207	0.53745	0.47948	0.29932	0.3243	0.41589	0.36218	0.66321	0.26774	0.34314	0.57654	0.50575	0.71625	0.60049	0.54685	0.60356	0.49683	0.48707	0.47298	0.51626	0.59832
1374.3	0.30846	0.62246	0.48889	0.58257	0.69005	0.66154	0.47743	0.376	0.4336	0.36328	0.44452	0.49176	0.56077	0.65363	0.51731	0.50278	0.55141	0.48317	0.30305	0.30194	0.40339	0.34013	0.63963	0.25028	0.34463	0.56735	0.51684	0.70631	0.58561	0.53473	0.60514	0.47885	0.48793	0.4389	0.5143	0.57041
1375.2	0.30898	0.60524	0.4986	0.60134	0.68472	0.66633	0.48461	0.36764	0.41726	0.36054	0.44362	0.48639	0.55999	0.63765	0.53988	0.49876	0.56107	0.50274	0.29174	0.2992	0.38264	0.33525	0.63239	0.2395	0.3273	0.56047	0.52959	0.71331	0.58247	0.52637	0.57726	0.46371	0.46628	0.43748	0.49194	0.56587
1376.1	0.31493	0.6277	0.5126	0.61351	0.69114	0.67159	0.49012	0.38027	0.4324	0.34558	0.46254	0.4676	0.56058	0.62273	0.56103	0.48425	0.57148	0.51742	0.29911	0.27479	0.39396	0.31181	0.64542	0.23213	0.31748	0.55963	0.54952	0.71306	0.55972	0.53957	0.5639	0.43669	0.46397	0.41858	0.48772	0.55716
1377	0.31866	0.63046	0.50534	0.61456	0.65627	0.64422	0.48849	0.4248	0.43662	0.35518	0.46397	0.4368	0.54375	0.60449	0.55233	0.49372	0.56528	0.53672	0.2951	0.26085	0.39971	0.32051	0.64672	0.21959	0.3089	0.56125	0.55088	0.69883	0.5447	0.536	0.55828	0.44022	0.45684	0.40688	0.49981	0.54965
1377.8	0.31115	0.59825	0.48081	0.61446	0.64271	0.60081	0.46354	0.4154	0.44163	0.34149	0.44667	0.43556	0.51636	0.56417	0.52873	0.47802	0.52876	0.52334	0.29314	0.25763	0.38818	0.32344	0.60826	0.2339	0.29861	0.52679	0.53977	0.66962	0.54575	0.52886	0.54941	0.40595	0.44796	0.39437	0.49367	0.54455
1378.7	0.3233	0.57075	0.51893	0.61674	0.64166	0.58995	0.47792	0.42808	0.45485	0.34626	0.44236	0.42823	0.52994	0.54668	0.53031	0.47059	0.52014	0.49977	0.2825	0.24439	0.38183	0.33112	0.60665	0.26077	0.30874	0.52443	0.53702	0.66455	0.55058	0.52947	0.53429	0.40072	0.46382	0.39646	0.47675	0.55896
1379.6	0.33074	0.56808	0.54383	0.60888	0.66555	0.58545	0.49383	0.46688	0.45169	0.36448	0.46256	0.45308	0.54526	0.56497	0.54784	0.47485	0.54312	0.4957	0.3039	0.25488	0.40198	0.35857	0.62483	0.28917	0.33886	0.52585	0.53679	0.67181	0.54343	0.54243	0.55172	0.42672	0.48211	0.41092	0.50691	0.56815
1380.4	0.32015	0.55034	0.51762	0.59546	0.66952	0.55616	0.48808	0.4381	0.43017	0.36886	0.4505	0.45882	0.53786	0.54564	0.53878	0.48651	0.54396	0.48458	0.28582	0.25107	0.38153	0.35975	0.58735	0.28217	0.3336	0.53452	0.54155	0.65631	0.5593	0.51924	0.53987	0.42077	0.46691	0.41758	0.52047	0.57326
1381.3	0.3273	0.54677	0.52849	0.59573	0.67658	0.55471	0.49887	0.41231	0.43545	0.37035	0.44442	0.47819	0.5542	0.57293	0.57778	0.48494	0.54111	0.47136	0.27822	0.2502	0.38702	0.36986	0.59505	0.28544	0.35172	0.52703	0.54042	0.63131	0.55989	0.52178	0.52147	0.41752	0.4728	0.4224	0.53047	0.57775
1382.2	0.33518	0.54351	0.54946	0.56447	0.66199	0.57016	0.50985	0.40656	0.43235	0.38739	0.42846	0.45959	0.56542	0.57512	0.60335	0.47929	0.56916	0.4831	0.26513	0.24325	0.37963	0.39011	0.59876	0.2646	0.36463	0.52662	0.53924	0.60124	0.57059	0.52321	0.4969	0.41305	0.48524	0.44836	0.53316	0.57975
1383	0.30902	0.52829	0.52858	0.56953	0.63601	0.57136	0.45748	0.40252	0.41131	0.38663	0.42037	0.45548	0.56173	0.56114	0.58951	0.47991	0.57051	0.5043	0.25142	0.25993	0.37364	0.38687	0.59736	0.23651	0.35253	0.51568	0.53983	0.60356	0.54584	0.53072	0.47551	0.42029	0.46697	0.45441	0.54874	0.576
1383.9	0.29548	0.4897	0.52168	0.56402	0.61884	0.56182	0.44189	0.38953	0.38974	0.36096	0.41423	0.4387	0.53568	0.5486	0.5932	0.49841	0.54889	0.50832	0.23725	0.2589	0.35622	0.3576	0.56181	0.21269	0.33135	0.48596	0.54209	0.5653	0.54558	0.52327	0.46895	0.40962	0.47307	0.44206	0.53337	0.56217
1384.8	0.30928	0.45417	0.52549	0.55367	0.60043	0.54226	0.42871	0.40178	0.38093	0.35443	0.37229	0.42679	0.53456	0.54742	0.5969	0.50121	0.55385	0.51859	0.23916	0.268	0.34047	0.35711	0.53508	0.20851	0.32831	0.45283	0.53819	0.55484	0.51555	0.53874	0.47533	0.41139	0.4669	0.43163	0.50524	0.54911
1385.7	0.30446	0.43664	0.5151	0.54223	0.59024	0.53689	0.41291	0.42628	0.37966	0.34766	0.38353	0.41051	0.53368	0.54203	0.57713	0.49696	0.5479	0.53143	0.25333	0.30809	0.33894	0.33682	0.51057	0.19861	0.32174	0.45275	0.53484	0.57783	0.51298	0.54059	0.50428	0.43657	0.47435	0.43265	0.50305	0.53258
1386.5	0.27612	0.4235	0.49909	0.52707	0.54969	0.51077	0.39871	0.40491	0.38188	0.33484	0.39141	0.42227	0.5383	0.55074	0.57718	0.51129	0.51727	0.50182	0.24029	0.2842	0.35315	0.31616	0.49202	0.20621	0.29438	0.44202	0.52469	0.57245	0.48101	0.52617	0.50999	0.42788	0.47553	0.39911	0.51032	0.53754
1387.4	0.27895	0.4487	0.49606	0.52927	0.53073	0.53198	0.41329	0.40931	0.39815	0.33112	0.39509	0.437	0.52677	0.5686	0.61158	0.52557	0.51278	0.50841	0.23116	0.27748	0.37182	0.31038	0.48307	0.20748	0.28977	0.46502	0.5078	0.56317	0.47835	0.53118	0.51465	0.42935	0.49341	0.39223	0.51018	0.52565
1388.3	0.25834	0.44411	0.48197	0.50751	0.49984	0.51626	0.39479	0.40908	0.41078	0.3376	0.37113	0.43635	0.52389	0.56729	0.59843	0.51164	0.51558	0.49519	0.22393	0.27868	0.36512	0.30195	0.45279	0.20198	0.28636	0.46321	0.48899	0.56087	0.47001	0.52895	0.51377	0.44207	0.47794	0.37703	0.51215	0.52578
1389.1	0.23767	0.4501	0.48161	0.49242	0.47634	0.50524	0.38517	0.41564	0.44084	0.32775	0.36633	0.44319	0.51387	0.57432	0.60778	0.50913	0.51102	0.47834	0.21613	0.26324	0.37515	0.29176	0.44391	0.19275	0.28237	0.45343	0.45208	0.55024	0.46785	0.52604	0.50372	0.44488	0.49958	0.37645	0.52102	0.53404
1390	0.21139	0.405	0.47806	0.48272	0.42791	0.49237	0.37783	0.38196	0.44292	0.33763	0.33171	0.44233	0.49659	0.56752	0.61304	0.52427	0.47899	0.46712	0.20736	0.21482	0.34988	0.29222	0.40798	0.19621	0.26634	0.43149	0.43231	0.51414	0.43499	0.52099	0.48915	0.41437	0.47588	0.36305	0.50785	0.51424
1390.9	0.21838	0.40201	0.46292	0.50596	0.44604	0.4895	0.37681	0.39162	0.43563	0.34807	0.33647	0.42301	0.48702	0.58503	0.62568	0.53363	0.51045	0.49562	0.22344	0.21515	0.34553	0.29217	0.40251	0.1909	0.2729	0.44521	0.41978	0.52134	0.43678	0.53692	0.49367	0.43049	0.47085	0.38298	0.51485	0.48754
1391.7	0.2025	0.3759	0.45572	0.47976	0.45242	0.43691	0.36934	0.3809	0.42892	0.34201	0.3166	0.39198	0.46969	0.58965	0.62424	0.50464	0.47773	0.46973	0.21996	0.20525	0.32868	0.29552	0.35866	0.18113	0.26765	0.39841	0.41217	0.49114	0.43117	0.51207	0.4799	0.4101	0.45446	0.36558	0.48117	0.47707
1392.6	0.20712	0.39782	0.46574	0.49451	0.45003	0.42787	0.36594	0.35843	0.43225	0.34901	0.3374	0.39016	0.4792	0.62107	0.65621	0.49142	0.47722	0.4781	0.22002	0.20087	0.3134	0.29445	0.37155	0.18357	0.25713	0.42619	0.42421	0.47952	0.42789	0.51062	0.47522	0.38957	0.46764	0.36833	0.47219	0.46438
1393.5	0.20221	0.41412	0.47697	0.50768	0.4397	0.4041	0.37965	0.34743	0.41243	0.35913	0.35692	0.39633	0.48051	0.63309	0.67132	0.47872	0.4651	0.48164	0.22845	0.19638	0.32322	0.2845	0.36771	0.20616	0.26251	0.44915	0.44461	0.47582	0.4331	0.49661	0.47045	0.37993	0.47622	0.37169	0.45298	0.46938
1394.3	0.20955	0.43446	0.48884	0.51903	0.45442	0.40965	0.37095	0.35433	0.41982	0.35165	0.3709	0.42135	0.49045	0.65759	0.70724	0.47835	0.4847	0.47162	0.2299	0.20675	0.31927	0.26734	0.36261	0.20683	0.25875	0.47452	0.45971	0.47448	0.43346	0.49793	0.45326	0.38397	0.4935	0.36532	0.44591	0.49097
1395.2	0.21776	0.4501	0.50517	0.49638	0.46222	0.41943	0.39045	0.34455	0.45271	0.35631	0.38151	0.43425	0.49853	0.67935	0.71734	0.46474	0.46553	0.44604	0.23376	0.21592	0.31476	0.2647	0.35871	0.20269	0.25302	0.483	0.4685	0.45008	0.43835	0.50784	0.44747	0.3726	0.50311	0.34736	0.42766	0.49913
1396.1	0.2229	0.43761	0.50324	0.51524	0.44997	0.40673	0.38218	0.33538	0.44356	0.36319	0.38267	0.43523	0.50756	0.68653	0.6985	0.49206	0.44853	0.43339	0.23942	0.21972	0.28805	0.25164	0.36346	0.19759	0.23974	0.48881	0.4631	0.44744	0.4351	0.5064	0.44276	0.3766	0.49087	0.33855	0.45042	0.48902
1396.9	0.21626	0.40553	0.50154	0.52977	0.44751	0.37287	0.39625	0.34128	0.45673	0.36239	0.38492	0.43455	0.52058	0.67516	0.70091	0.49009	0.44287	0.40397	0.24123	0.20744	0.30116	0.24026	0.36094	0.20258	0.23955	0.44946	0.44561	0.43708	0.42287	0.48625	0.43632	0.38075	0.48102	0.34018	0.43631	0.48447
1397.8	0.21228	0.40745	0.46298	0.52394	0.42869	0.40081	0.3796	0.34155	0.47433	0.3665	0.36992	0.42728	0.5255	0.68372	0.69017	0.50027	0.39827	0.38464	0.20372	0.22187	0.2638	0.24325	0.35735	0.16063	0.22264	0.43671	0.41817	0.42212	0.37936	0.47739	0.41659	0.35715	0.46108	0.33767	0.43597	0.45149
1398.7	0.20141	0.39453	0.43625	0.51494	0.43791	0.38326	0.35278	0.31003	0.4733	0.36646	0.35515	0.4009	0.52422	0.648	0.66026	0.4599	0.38284	0.37367	0.1755	0.21891	0.26197	0.25182	0.35878	0.15711	0.20741	0.41042	0.38639	0.39141	0.38909	0.46353	0.40624	0.33077	0.45199	0.32412	0.42367	0.43555
1399.5	0.17797	0.36252	0.40696	0.52299	0.43758	0.33408	0.33969	0.3072	0.44086	0.36123	0.35221	0.38151	0.50821	0.59866	0.64598	0.44899	0.3766	0.37572	0.15215	0.23084	0.23398	0.23826	0.35329	0.16529	0.18625	0.3761	0.37206	0.37953	0.36936	0.42553	0.39265	0.34164	0.44472	0.30686	0.42076	0.41481
1400.4	0.17314	0.35694	0.39946	0.51136	0.43593	0.35086	0.35833	0.3035	0.46257	0.35913	0.38654	0.36226	0.51852	0.58461	0.66287	0.41476	0.38133	0.37619	0.16613	0.22864	0.25458	0.24186	0.3726	0.17752	0.18594	0.39256	0.3768	0.37608	0.33765	0.42171	0.40804	0.33534	0.46077	0.32205	0.41816	0.40375
1401.3	0.16752	0.33848	0.38339	0.45798	0.41657	0.34596	0.31886	0.26469	0.42899	0.3373	0.35762	0.358	0.47857	0.56444	0.63347	0.37691	0.35803	0.37157	0.14366	0.20959	0.23875	0.2262	0.3313	0.16556	0.17316	0.39559	0.36746	0.3344	0.30637	0.41982	0.37281	0.29471	0.44554	0.2981	0.40354	0.40556
1402.1	0.15709	0.31404	0.38105	0.45161	0.43066	0.33369	0.31705	0.24801	0.41928	0.31918	0.35193	0.36086	0.46777	0.54015	0.59709	0.36252	0.36143	0.3908	0.17637	0.19709	0.25215	0.2233	0.32851	0.18996	0.1757	0.39112	0.3494	0.34252	0.3292	0.41846	0.37191	0.30373	0.45441	0.29382	0.39445	0.40588
1403	0.15581	0.27136	0.39308	0.45418	0.39536	0.34894	0.3211	0.24983	0.40167	0.32084	0.36374	0.38504	0.45072	0.52859	0.58789	0.36051	0.34306	0.41371	0.17967	0.20382	0.24173	0.22713	0.32673	0.2115	0.18566	0.3694	0.34489	0.35159	0.29511	0.42297	0.37176	0.30087	0.45487	0.30211	0.40931	0.40071
1403.9	0.1567	0.27151	0.39827	0.4483	0.34985	0.36478	0.30319	0.2533	0.37875	0.3183	0.36305	0.39856	0.44608	0.52005	0.55588	0.35431	0.30624	0.41895	0.18378	0.19322	0.25909	0.23	0.31721	0.21471	0.20411	0.36692	0.3354	0.3357	0.26233	0.43222	0.36688	0.28202	0.44999	0.32055	0.39461	0.40001
1404.7	0.15529	0.2497	0.39662	0.42183	0.35445	0.36019	0.30001	0.24237	0.34996	0.31066	0.35009	0.41162	0.43074	0.50359	0.52399	0.3354	0.31984	0.4314	0.16922	0.19882	0.24589	0.22221	0.31359	0.2119	0.21993	0.33613	0.31022	0.29402	0.30036	0.43199	0.35813	0.2741	0.44674	0.31327	0.37192	0.39844
1405.6	0.1604	0.25719	0.38384	0.46878	0.35875	0.36925	0.32582	0.26334	0.36482	0.32339	0.36671	0.40266	0.45658	0.48845	0.50154	0.35409	0.31377	0.45283	0.18437	0.23655	0.24657	0.24442	0.34336	0.22394	0.23251	0.33391	0.30448	0.32026	0.30948	0.4307	0.37563	0.30654	0.46432	0.31618	0.37906	0.37177
1406.5	0.14751	0.24777	0.37402	0.45955	0.32636	0.33005	0.31752	0.23805	0.32823	0.33287	0.37199	0.35437	0.43177	0.45498	0.4827	0.31092	0.30389	0.41865	0.16492	0.24377	0.2144	0.2305	0.33671	0.227	0.22059	0.31874	0.30255	0.27812	0.2932	0.41772	0.36536	0.28697	0.44814	0.2941	0.37074	0.35182
1407.3	0.12133	0.26221	0.35	0.42257	0.29789	0.28858	0.29676	0.21922	0.29773	0.32452	0.31707	0.33329	0.42299	0.44138	0.46577	0.29619	0.27695	0.4045	0.16473	0.20505	0.2041	0.22026	0.31653	0.21469	0.214	0.33273	0.29954	0.27262	0.28481	0.39044	0.34859	0.26932	0.41604	0.29084	0.33625	0.32557
1408.2	0.1118	0.25634	0.36034	0.38681	0.30194	0.29272	0.28155	0.18692	0.30869	0.31094	0.27458	0.31581	0.40772	0.42604	0.45911	0.26714	0.28266	0.40206	0.16515	0.18236	0.1822	0.21573	0.28408	0.22484	0.21407	0.32899	0.29108	0.28098	0.29426	0.3833	0.3369	0.24121	0.40643	0.27797	0.33302	0.32304
1409.1	0.08058	0.22928	0.30466	0.38761	0.25659	0.25503	0.21864	0.14761	0.29816	0.29615	0.22271	0.28747	0.3781	0.37466	0.39955	0.23911	0.20954	0.36988	0.13492	0.14521	0.13698	0.20373	0.23232	0.22584	0.18318	0.30889	0.24038	0.31018	0.25356	0.3403	0.28928	0.1897	0.38089	0.25706	0.30723	0.28594
1409.9	0.063424	0.24446	0.30874	0.3491	0.25037	0.24484	0.19875	0.10449	0.28083	0.2751	0.19583	0.28683	0.35961	0.36884	0.41348	0.21321	0.211	0.33401	0.14031	0.11624	0.13353	0.19623	0.21067	0.24013	0.18988	0.31407	0.24996	0.31353	0.27048	0.31806	0.28051	0.14304	0.35006	0.26959	0.3053	0.2798
1410.8	0.062841	0.22522	0.32586	0.3603	0.2609	0.26315	0.19041	0.11459	0.30662	0.25983	0.21706	0.31756	0.36606	0.38156	0.42005	0.23707	0.22425	0.34833	0.16527	0.12216	0.15569	0.21134	0.20356	0.25721	0.21571	0.30618	0.23358	0.36013	0.2707	0.323	0.28221	0.15828	0.33917	0.27806	0.31476	0.2827
1411.7	0.054323	0.20403	0.28606	0.35902	0.25515	0.25057	0.18481	0.11072	0.30412	0.25017	0.24043	0.27166	0.35639	0.34926	0.35607	0.22401	0.19544	0.31345	0.16702	0.1317	0.17595	0.19212	0.21165	0.26217	0.19789	0.26463	0.19996	0.33126	0.25428	0.31321	0.26537	0.13453	0.33777	0.27212	0.33889	0.27861
1412.5	0.05074	0.20109	0.25976	0.38869	0.24008	0.22677	0.18776	0.11612	0.29126	0.26328	0.22524	0.27819	0.36575	0.34967	0.32748	0.23079	0.17735	0.30779	0.15486	0.13816	0.18092	0.20179	0.21545	0.27118	0.19362	0.27206	0.20639	0.3293	0.25186	0.30621	0.25956	0.13926	0.32391	0.27078	0.32913	0.27081
1413.4	0.062716	0.23793	0.30609	0.40808	0.24172	0.24765	0.20896	0.14135	0.3091	0.27727	0.2475	0.30091	0.38641	0.38797	0.33973	0.2672	0.21729	0.32887	0.18227	0.1638	0.22773	0.24155	0.25347	0.29896	0.22537	0.28719	0.23975	0.32894	0.24836	0.33022	0.28248	0.15492	0.32785	0.30743	0.36157	0.29241
1414.2	0.058286	0.2187	0.29346	0.41665	0.24275	0.23909	0.20358	0.14498	0.31986	0.28678	0.26409	0.28329	0.392	0.38141	0.30082	0.28	0.2103	0.31585	0.16138	0.1715	0.23348	0.25117	0.27283	0.31037	0.23118	0.27747	0.22696	0.30013	0.23811	0.33351	0.2769	0.14723	0.32715	0.30759	0.36902	0.31279
1415.1	0.056091	0.22607	0.26832	0.39552	0.23781	0.20215	0.18045	0.12864	0.30909	0.27945	0.23066	0.25376	0.38113	0.36514	0.27524	0.24029	0.18458	0.29819	0.14007	0.14469	0.20694	0.23378	0.25346	0.32105	0.20227	0.25835	0.24464	0.2335	0.22002	0.30288	0.25033	0.12962	0.3164	0.29775	0.3638	0.3081
1416	0.082431	0.2739	0.30066	0.38856	0.27332	0.20823	0.18886	0.12538	0.32413	0.28193	0.23576	0.25962	0.39874	0.39525	0.30955	0.24197	0.21582	0.29704	0.13797	0.15049	0.19105	0.2549	0.26281	0.32952	0.22423	0.29316	0.26349	0.21744	0.2375	0.31942	0.23719	0.14958	0.30373	0.31641	0.36589	0.3045
1416.9	0.075528	0.26479	0.29342	0.35898	0.27123	0.209	0.19387	0.11278	0.31939	0.24937	0.25819	0.23937	0.38631	0.37052	0.29402	0.22903	0.20202	0.26119	0.15008	0.15364	0.18157	0.22272	0.27747	0.32674	0.22714	0.27299	0.23829	0.17719	0.22904	0.30859	0.22913	0.14309	0.28646	0.31361	0.37366	0.28233
1417.7	0.075564	0.23304	0.27835	0.34176	0.25459	0.19133	0.19478	0.099031	0.30592	0.24472	0.26664	0.21701	0.37214	0.3386	0.28914	0.20875	0.16068	0.25015	0.14376	0.15023	0.17472	0.19291	0.24899	0.32041	0.2141	0.24438	0.23798	0.13882	0.20713	0.30867	0.21744	0.15003	0.26051	0.29418	0.36657	0.2803
1418.6	0.086626	0.22089	0.29678	0.35315	0.24111	0.21927	0.18106	0.13066	0.28741	0.23996	0.25637	0.23276	0.37173	0.31388	0.28633	0.19323	0.16774	0.26842	0.15366	0.15993	0.15688	0.17855	0.25972	0.31834	0.18887	0.22893	0.22124	0.14518	0.18619	0.31822	0.19948	0.16416	0.25182	0.2794	0.38126	0.26614
1419.4	0.08303	0.19786	0.30303	0.33628	0.21974	0.26126	0.16964	0.13198	0.26686	0.23978	0.24963	0.24356	0.37701	0.30484	0.25786	0.20512	0.17783	0.26	0.16207	0.17401	0.15414	0.16958	0.27719	0.32375	0.1959	0.25423	0.19539	0.14522	0.17488	0.32914	0.20373	0.15662	0.25439	0.27701	0.37995	0.24595
1420.3	0.06317	0.16343	0.32215	0.3327	0.193	0.28467	0.18176	0.14875	0.27738	0.24759	0.23203	0.25995	0.37117	0.28091	0.25162	0.19963	0.1949	0.28389	0.17223	0.20652	0.15543	0.1635	0.25098	0.33333	0.19682	0.24874	0.21757	0.15246	0.16897	0.31396	0.22728	0.17629	0.26144	0.26324	0.36259	0.23353
1421.2	0.066954	0.17263	0.32307	0.35998	0.19507	0.31412	0.17964	0.15404	0.29242	0.26181	0.22113	0.27673	0.3666	0.28392	0.25663	0.20418	0.21183	0.30125	0.18069	0.22396	0.18582	0.18402	0.25486	0.34349	0.19559	0.26056	0.2208	0.16324	0.15215	0.31333	0.23071	0.19376	0.28045	0.24871	0.36786	0.24057
1422	0.074374	0.20478	0.33905	0.36605	0.22714	0.34249	0.20675	0.16436	0.31917	0.25957	0.21163	0.29652	0.38232	0.30073	0.27529	0.18482	0.25242	0.29807	0.19725	0.23577	0.20785	0.19031	0.29588	0.36559	0.18989	0.30179	0.23902	0.17508	0.18413	0.31983	0.23253	0.18523	0.31286	0.23717	0.38445	0.21626
1422.9	0.064932	0.22393	0.31116	0.32346	0.22771	0.30476	0.20493	0.14095	0.33058	0.25765	0.20847	0.27764	0.36328	0.30364	0.24524	0.16311	0.2297	0.29399	0.18312	0.23641	0.22485	0.1886	0.26861	0.36364	0.19987	0.31875	0.23331	0.14172	0.16623	0.29832	0.24227	0.18991	0.30797	0.22837	0.38585	0.19564
1423.8	0.077016	0.25406	0.30679	0.36493	0.2448	0.30581	0.25667	0.13735	0.35952	0.26755	0.22598	0.29355	0.38305	0.32055	0.27013	0.17437	0.24452	0.30803	0.18767	0.25569	0.26511	0.20545	0.27196	0.3633	0.21966	0.3218	0.24344	0.17268	0.18222	0.29574	0.2474	0.20231	0.30383	0.22733	0.39889	0.20738
1424.6	0.093008	0.2845	0.28272	0.40939	0.26981	0.28523	0.24653	0.13381	0.36515	0.25804	0.25805	0.28441	0.37879	0.32769	0.26362	0.20821	0.22687	0.29495	0.17251	0.24793	0.27927	0.2076	0.31281	0.35567	0.22005	0.32196	0.21637	0.20327	0.17298	0.2898	0.24041	0.17729	0.31647	0.19811	0.41709	0.20899
1425.5	0.091001	0.27295	0.29475	0.41063	0.27257	0.25829	0.2275	0.12668	0.35721	0.23626	0.27207	0.26727	0.38596	0.32992	0.25346	0.21557	0.22519	0.29154	0.15123	0.238	0.27608	0.22115	0.31843	0.34396	0.23115	0.32275	0.22587	0.21192	0.17708	0.28549	0.23194	0.16529	0.30119	0.18405	0.43178	0.19066
1426.3	0.088131	0.26939	0.27044	0.41298	0.25743	0.24274	0.2001	0.12662	0.32773	0.24434	0.27505	0.27285	0.37758	0.34038	0.23827	0.238	0.22604	0.3032	0.11117	0.23879	0.26988	0.23795	0.30553	0.32735	0.2576	0.35034	0.2133	0.20983	0.1666	0.27499	0.22626	0.1932	0.28861	0.18149	0.42903	0.19833
1427.2	0.098481	0.25332	0.29561	0.46202	0.25136	0.27604	0.21777	0.14919	0.33477	0.23822	0.28381	0.29114	0.39681	0.34609	0.27217	0.2836	0.23462	0.31418	0.14559	0.25963	0.28581	0.24458	0.32093	0.33433	0.29597	0.36586	0.25262	0.25547	0.18595	0.29249	0.22822	0.20717	0.29829	0.17334	0.43025	0.20727
1428.1	0.10828	0.25727	0.30989	0.45868	0.26585	0.26856	0.23786	0.16514	0.32527	0.25919	0.298	0.29761	0.40233	0.34166	0.28788	0.28866	0.23717	0.33329	0.1604	0.27857	0.29014	0.27492	0.33687	0.35065	0.32144	0.39754	0.28588	0.2526	0.20233	0.31641	0.25596	0.2408	0.30896	0.15849	0.44088	0.22349
1428.9	0.10284	0.26427	0.31913	0.45148	0.25088	0.23529	0.24139	0.1547	0.30661	0.26533	0.29608	0.30804	0.40332	0.35202	0.29776	0.2666	0.25532	0.32171	0.18629	0.26998	0.29553	0.29991	0.33887	0.35217	0.32722	0.42711	0.30887	0.24454	0.20525	0.32476	0.25767	0.25853	0.29829	0.1482	0.42672	0.21878
1429.8	0.11093	0.26534	0.30772	0.44984	0.26734	0.25452	0.28164	0.17478	0.31964	0.28855	0.28128	0.31756	0.39636	0.34881	0.33242	0.28731	0.28532	0.31785	0.20422	0.27321	0.30058	0.3171	0.32948	0.37398	0.34741	0.43665	0.33475	0.22651	0.21801	0.32949	0.27502	0.27776	0.29725	0.15165	0.40903	0.23278
1430.7	0.11381	0.27294	0.32071	0.48329	0.28844	0.2852	0.27928	0.17859	0.32128	0.27337	0.28051	0.29369	0.38668	0.34649	0.33766	0.31714	0.28633	0.33805	0.23052	0.28374	0.32269	0.32145	0.32784	0.37629	0.35941	0.43606	0.35077	0.25326	0.2031	0.34536	0.28728	0.28465	0.29977	0.13601	0.40601	0.2198
1431.5	0.10328	0.29037	0.31637	0.44271	0.313	0.26463	0.28726	0.18912	0.30788	0.2727	0.2854	0.28515	0.37547	0.35082	0.34049	0.30104	0.30592	0.32919	0.22125	0.30874	0.34151	0.35356	0.32937	0.3773	0.35492	0.44706	0.36257	0.23422	0.18836	0.33815	0.30029	0.30558	0.3063	0.12046	0.38923	0.20161
1432.4	0.097874	0.29682	0.31678	0.44823	0.29866	0.29179	0.25519	0.19143	0.33044	0.24451	0.2812	0.28384	0.36141	0.34644	0.32624	0.32101	0.30666	0.31507	0.21366	0.32485	0.35871	0.35494	0.34406	0.38132	0.3542	0.44835	0.37769	0.24786	0.1781	0.3335	0.30083	0.29845	0.30718	0.11874	0.41126	0.1927
1433.2	0.10646	0.27	0.30652	0.44175	0.29231	0.31676	0.25626	0.20926	0.32719	0.23324	0.27272	0.28624	0.34238	0.32965	0.2932	0.35094	0.28767	0.32811	0.19267	0.34426	0.37306	0.35251	0.34297	0.39051	0.37283	0.44833	0.38911	0.24109	0.1632	0.32764	0.31675	0.31764	0.30209	0.12669	0.42858	0.20418
1434.1	0.10141	0.25807	0.31185	0.44708	0.26829	0.29808	0.22468	0.18789	0.31005	0.2209	0.28461	0.28365	0.33256	0.33049	0.24946	0.33834	0.2721	0.34571	0.17137	0.34064	0.36722	0.36323	0.35433	0.3789	0.37589	0.46031	0.382	0.26399	0.16824	0.32057	0.33502	0.3213	0.30308	0.1233	0.43667	0.19073
1434.9	0.1001	0.24407	0.32042	0.4117	0.26569	0.27934	0.2406	0.18512	0.30769	0.22454	0.2904	0.31284	0.33305	0.32294	0.25601	0.3231	0.27073	0.32437	0.17004	0.34282	0.36384	0.38926	0.35765	0.38345	0.38094	0.47313	0.41885	0.24317	0.16539	0.31565	0.34499	0.31454	0.30469	0.12875	0.42736	0.19578
1435.8	0.11745	0.25526	0.31432	0.44472	0.25926	0.27265	0.25224	0.15811	0.30439	0.23498	0.29825	0.32422	0.33266	0.33853	0.2411	0.33618	0.25261	0.32678	0.18041	0.32798	0.35163	0.41259	0.36657	0.37307	0.38329	0.49292	0.41887	0.26831	0.17908	0.30989	0.35966	0.31285	0.3064	0.13994	0.44684	0.21315
1436.7	0.12231	0.2692	0.31853	0.4432	0.28063	0.26835	0.26565	0.14679	0.28871	0.23798	0.28285	0.32291	0.33153	0.35755	0.26184	0.3097	0.24945	0.32214	0.17476	0.31335	0.34065	0.42462	0.35577	0.36108	0.37654	0.49304	0.4054	0.26541	0.17256	0.30122	0.35338	0.30312	0.3049	0.15338	0.41856	0.19658
1437.5	0.11936	0.26404	0.32106	0.43477	0.27813	0.27503	0.29411	0.12437	0.2836	0.24984	0.26593	0.29818	0.34455	0.35238	0.28073	0.29423	0.25706	0.30809	0.19534	0.30002	0.33764	0.43545	0.32053	0.34124	0.38746	0.48802	0.40456	0.28476	0.19279	0.30544	0.35844	0.29791	0.322	0.15076	0.40296	0.18747
1438.4	0.12222	0.27298	0.33286	0.43184	0.29931	0.28894	0.30284	0.14087	0.30075	0.26553	0.26395	0.32658	0.34533	0.35782	0.30808	0.30541	0.25243	0.31211	0.22239	0.31242	0.344	0.44986	0.32254	0.34929	0.40014	0.51137	0.43048	0.29526	0.19611	0.30576	0.34617	0.29911	0.32935	0.15496	0.40799	0.20481
1439.3	0.13272	0.296	0.32077	0.45226	0.30443	0.30105	0.32133	0.14605	0.30089	0.26913	0.27915	0.3156	0.3538	0.37282	0.3102	0.30639	0.26656	0.31864	0.25472	0.31724	0.33379	0.43864	0.3196	0.35135	0.41628	0.50041	0.40678	0.31501	0.22434	0.29902	0.35944	0.31219	0.32982	0.14937	0.41188	0.21315
1440.1	0.13987	0.30267	0.33928	0.44577	0.33449	0.34935	0.33464	0.15151	0.31836	0.26904	0.27727	0.29963	0.3579	0.37657	0.35316	0.31625	0.31576	0.34072	0.24952	0.3039	0.3388	0.42915	0.32382	0.36432	0.42699	0.51001	0.43329	0.31323	0.25031	0.31491	0.36725	0.3127	0.34448	0.14713	0.40311	0.20451
1441	0.12859	0.26571	0.35634	0.43092	0.32732	0.34082	0.32182	0.15399	0.30622	0.26057	0.28166	0.28773	0.35188	0.37265	0.34753	0.34606	0.32918	0.3422	0.25155	0.29982	0.33159	0.41794	0.32226	0.35388	0.42563	0.51331	0.4392	0.32401	0.25579	0.3118	0.3764	0.31897	0.35063	0.13528	0.39846	0.2125
1441.8	0.13724	0.28342	0.36169	0.44064	0.3477	0.37724	0.2876	0.17374	0.31438	0.26234	0.32453	0.32952	0.34789	0.39917	0.35271	0.35449	0.35699	0.38508	0.23947	0.31595	0.32355	0.41831	0.34192	0.38528	0.4214	0.52557	0.44097	0.32959	0.27165	0.32533	0.36078	0.33841	0.36141	0.15437	0.39984	0.22927
1442.7	0.1619	0.29026	0.37242	0.44785	0.35954	0.38334	0.31384	0.20332	0.31666	0.26612	0.34684	0.31665	0.37795	0.41153	0.39245	0.33992	0.35828	0.37872	0.25289	0.34063	0.31923	0.41431	0.33851	0.40139	0.42694	0.51854	0.45201	0.34249	0.2968	0.33989	0.38305	0.3589	0.39115	0.16571	0.39068	0.22642
1443.6	0.16137	0.26196	0.38981	0.44051	0.37997	0.38215	0.29913	0.20266	0.32165	0.26436	0.33743	0.32961	0.36577	0.3953	0.38523	0.33178	0.36331	0.37077	0.24881	0.33508	0.29104	0.4245	0.34941	0.41768	0.44015	0.51721	0.45743	0.35137	0.3084	0.3322	0.37378	0.36555	0.40102	0.17836	0.40886	0.2317
1444.4	0.14463	0.24964	0.37868	0.4361	0.36115	0.36198	0.27076	0.234	0.31711	0.27012	0.3426	0.33834	0.35478	0.3945	0.36862	0.31348	0.33547	0.34489	0.26403	0.34659	0.26631	0.4384	0.34564	0.43077	0.45261	0.49684	0.43838	0.3613	0.31334	0.32393	0.34717	0.38453	0.38157	0.17955	0.39917	0.23772
1445.3	0.15975	0.26289	0.3679	0.43743	0.37536	0.37025	0.28419	0.25073	0.32392	0.29008	0.34281	0.35023	0.37589	0.39575	0.41376	0.30974	0.34023	0.33683	0.29028	0.34103	0.26014	0.46784	0.33407	0.45072	0.49164	0.49241	0.44909	0.38711	0.3258	0.33747	0.34684	0.38866	0.39563	0.20452	0.39987	0.24796
1446.1	0.14193	0.26801	0.3731	0.4162	0.39173	0.3083	0.301	0.25536	0.31169	0.28401	0.33222	0.33802	0.37398	0.40847	0.4322	0.30262	0.32316	0.30884	0.29024	0.32956	0.23272	0.4739	0.33132	0.45095	0.52919	0.49569	0.45879	0.39409	0.33669	0.33304	0.36816	0.37546	0.39933	0.20923	0.40495	0.24531
1447	0.13518	0.29249	0.37141	0.41961	0.39561	0.29812	0.29437	0.25635	0.32553	0.2998	0.35297	0.3413	0.36729	0.42817	0.42285	0.3401	0.3423	0.32452	0.31089	0.33943	0.22878	0.49613	0.33835	0.45458	0.54302	0.51296	0.46372	0.40921	0.34331	0.34408	0.35528	0.39811	0.41055	0.22339	0.40924	0.2553
1447.8	0.13787	0.31347	0.35898	0.3963	0.38458	0.31531	0.33306	0.28704	0.33364	0.30579	0.38396	0.33315	0.38655	0.4496	0.44216	0.33705	0.33669	0.34297	0.32538	0.35163	0.2332	0.50428	0.32648	0.45639	0.56448	0.50417	0.45794	0.41683	0.34128	0.37396	0.37694	0.433	0.43253	0.23245	0.38684	0.25451
1448.7	0.1607	0.3466	0.37681	0.38711	0.38542	0.31234	0.35233	0.28643	0.33479	0.32167	0.41177	0.3553	0.40319	0.46913	0.46131	0.34953	0.33895	0.357	0.34633	0.34015	0.23236	0.52662	0.32255	0.48353	0.60428	0.50161	0.46244	0.40827	0.3465	0.3787	0.4069	0.43764	0.45172	0.26577	0.39964	0.29158
1449.6	0.17177	0.36747	0.37521	0.38428	0.40283	0.31175	0.35812	0.31667	0.35789	0.33074	0.44073	0.36866	0.39889	0.50895	0.44879	0.35621	0.33757	0.37344	0.3413	0.35868	0.26594	0.54281	0.32868	0.51241	0.63051	0.51263	0.47095	0.3914	0.38025	0.38237	0.43726	0.46508	0.471	0.26957	0.39227	0.31503
1450.4	0.18339	0.37117	0.38318	0.37093	0.4135	0.37386	0.36517	0.32352	0.38182	0.34882	0.44127	0.38049	0.41324	0.5215	0.47339	0.341	0.34711	0.40412	0.37015	0.38268	0.30264	0.57566	0.32164	0.52132	0.649	0.51127	0.4974	0.38207	0.39196	0.39874	0.45218	0.50492	0.47957	0.28216	0.36969	0.32326
1451.3	0.20485	0.38092	0.39594	0.383	0.45256	0.40196	0.3975	0.34974	0.39322	0.35959	0.46857	0.42936	0.44042	0.56121	0.49297	0.3545	0.36684	0.42307	0.36491	0.38262	0.32366	0.59595	0.3515	0.55355	0.69834	0.51142	0.50152	0.39787	0.42695	0.42658	0.48432	0.51828	0.4925	0.30062	0.38831	0.36748
1452.1	0.20395	0.38524	0.40431	0.38304	0.43703	0.36865	0.39342	0.34294	0.39463	0.3653	0.45897	0.44002	0.44878	0.59331	0.52723	0.35871	0.34026	0.4254	0.35915	0.3721	0.33564	0.61587	0.37272	0.53867	0.69761	0.51923	0.5286	0.39025	0.41925	0.42387	0.47735	0.50112	0.4845	0.30617	0.38931	0.37899
1453	0.21414	0.38082	0.3878	0.36883	0.44327	0.38227	0.39182	0.35359	0.40972	0.38022	0.43984	0.42921	0.45523	0.62128	0.5419	0.36619	0.33715	0.43078	0.34101	0.3963	0.36201	0.61896	0.3751	0.50698	0.69409	0.51665	0.52067	0.40103	0.42101	0.45416	0.47294	0.52079	0.49157	0.30602	0.38752	0.37157
1453.9	0.2185	0.40118	0.37754	0.38072	0.45857	0.39456	0.40133	0.36022	0.40931	0.39581	0.45913	0.45101	0.46047	0.64138	0.53816	0.37837	0.36523	0.44456	0.36646	0.39894	0.35083	0.61727	0.39566	0.50283	0.68952	0.52487	0.51665	0.40779	0.41099	0.45908	0.46892	0.54148	0.4871	0.30401	0.41182	0.38749
1454.7	0.24496	0.41092	0.35505	0.39841	0.46104	0.38085	0.40405	0.37264	0.38357	0.40606	0.47342	0.45953	0.46883	0.661	0.5319	0.40287	0.36952	0.44404	0.34514	0.38152	0.33118	0.62743	0.40448	0.48852	0.68177	0.52946	0.49892	0.41749	0.40313	0.45934	0.449	0.54868	0.46916	0.31241	0.41094	0.40188
1455.6	0.24765	0.42151	0.35806	0.37429	0.43392	0.37986	0.39923	0.37247	0.35616	0.40001	0.44366	0.45753	0.47034	0.67766	0.5494	0.38787	0.36645	0.41078	0.3388	0.3699	0.32814	0.62355	0.38249	0.46623	0.65536	0.5256	0.49511	0.40365	0.37684	0.44257	0.45284	0.55665	0.45904	0.32095	0.39283	0.40042
1456.4	0.26738	0.42397	0.35399	0.39699	0.46514	0.41367	0.40034	0.3908	0.36617	0.41848	0.45793	0.478	0.48001	0.69178	0.54849	0.40904	0.38195	0.39695	0.33569	0.37805	0.344	0.64269	0.38505	0.46987	0.64323	0.54598	0.50136	0.41878	0.38287	0.4517	0.45703	0.58223	0.46886	0.34011	0.40711	0.41791
1457.3	0.25224	0.40874	0.33101	0.43993	0.48567	0.4055	0.43119	0.41096	0.37169	0.426	0.45858	0.50418	0.49104	0.6771	0.55544	0.43371	0.40416	0.39872	0.35907	0.37714	0.33275	0.64408	0.38207	0.47239	0.6293	0.54589	0.51265	0.43277	0.39381	0.43959	0.46561	0.58874	0.48545	0.35031	0.39069	0.4249
1458.1	0.24912	0.38789	0.32832	0.46532	0.45883	0.39951	0.41293	0.39655	0.35558	0.43205	0.44192	0.48139	0.49955	0.68371	0.58178	0.43675	0.37569	0.39775	0.33784	0.3602	0.32562	0.65815	0.36277	0.41936	0.61695	0.52235	0.5266	0.42924	0.39428	0.43622	0.44664	0.58401	0.493	0.36607	0.35047	0.39856
1459	0.2554	0.41677	0.32945	0.48886	0.47298	0.41393	0.43668	0.38921	0.40674	0.45906	0.45287	0.48815	0.52877	0.70379	0.61116	0.44697	0.38603	0.40088	0.36167	0.37267	0.36523	0.68107	0.37642	0.40708	0.61141	0.519	0.53017	0.43751	0.41025	0.44158	0.47473	0.58558	0.52638	0.38941	0.3524	0.40802
1459.9	0.25135	0.41165	0.30322	0.50202	0.4725	0.40268	0.42555	0.36234	0.38964	0.45001	0.47046	0.49179	0.53905	0.69761	0.59676	0.43854	0.3656	0.40888	0.36543	0.35945	0.35257	0.68018	0.38703	0.38147	0.59619	0.4846	0.49857	0.43839	0.38271	0.44999	0.47019	0.57577	0.51687	0.37803	0.33465	0.40625
1460.7	0.24596	0.4257	0.29924	0.50068	0.45561	0.40912	0.41505	0.34832	0.39346	0.44755	0.45456	0.47093	0.54557	0.7059	0.59104	0.42943	0.37972	0.41068	0.3561	0.34423	0.33333	0.65474	0.3682	0.35187	0.57394	0.4525	0.46102	0.4303	0.39599	0.44708	0.46803	0.56725	0.52414	0.37865	0.29907	0.40578
1461.6	0.26898	0.42668	0.33918	0.49585	0.44254	0.41669	0.44157	0.32995	0.37272	0.44909	0.46036	0.45534	0.56557	0.71715	0.59803	0.41332	0.38871	0.40574	0.34368	0.33285	0.34185	0.65329	0.38489	0.3201	0.54346	0.43985	0.47877	0.42032	0.39299	0.45231	0.47435	0.57111	0.53462	0.38214	0.29088	0.39553
1462.4	0.29443	0.4437	0.35744	0.47623	0.46013	0.41993	0.48233	0.32631	0.38872	0.44755	0.4678	0.47624	0.57502	0.71482	0.59006	0.39336	0.38335	0.42155	0.36401	0.32076	0.34067	0.64032	0.38829	0.33507	0.51354	0.44886	0.45642	0.40932	0.38183	0.4704	0.49448	0.56775	0.53901	0.405	0.29123	0.40123
1463.3	0.30066	0.43186	0.37048	0.50784	0.45086	0.39883	0.46158	0.31462	0.35638	0.41844	0.47762	0.4821	0.57376	0.71761	0.60557	0.39077	0.38115	0.4073	0.36364	0.31646	0.30077	0.60121	0.40534	0.32099	0.47292	0.448	0.43862	0.4103	0.36391	0.46784	0.49884	0.57691	0.53204	0.3914	0.30024	0.39018
1464.1	0.29761	0.43216	0.37459	0.5222	0.44792	0.40783	0.44568	0.29824	0.36999	0.43243	0.47687	0.45834	0.54441	0.70608	0.59574	0.37288	0.38725	0.40691	0.35999	0.30702	0.30036	0.59257	0.40076	0.2948	0.43422	0.46912	0.42194	0.37723	0.37118	0.45916	0.46609	0.57236	0.54452	0.38843	0.31457	0.36986
1465	0.30001	0.46394	0.38229	0.54041	0.44211	0.38207	0.42281	0.28704	0.35311	0.44057	0.49454	0.47488	0.53926	0.69169	0.58902	0.3583	0.38682	0.43258	0.37872	0.32596	0.30518	0.59704	0.4109	0.28629	0.39775	0.48949	0.42892	0.36646	0.37559	0.46558	0.47748	0.57417	0.55411	0.38576	0.29845	0.38598
1465.8	0.27898	0.47912	0.34268	0.54614	0.45765	0.41061	0.38486	0.28016	0.37811	0.42759	0.51945	0.48428	0.53358	0.68327	0.55248	0.3541	0.37736	0.44847	0.38045	0.32013	0.30582	0.60087	0.40071	0.27357	0.40049	0.49639	0.4056	0.35043	0.36746	0.46755	0.48536	0.56491	0.55844	0.38943	0.28377	0.38793
1466.7	0.27312	0.47696	0.34092	0.56092	0.45804	0.40154	0.35622	0.30137	0.38948	0.41188	0.51752	0.46567	0.51866	0.64848	0.55351	0.36439	0.39429	0.43824	0.36349	0.3538	0.33952	0.5887	0.40662	0.23102	0.38909	0.49126	0.39609	0.35877	0.35668	0.45162	0.47828	0.57937	0.57542	0.35221	0.28773	0.37298
1467.5	0.26142	0.49372	0.34952	0.54023	0.44095	0.4034	0.37138	0.29615	0.39596	0.4174	0.50333	0.45051	0.50134	0.61448	0.51353	0.34574	0.37613	0.4506	0.36403	0.34905	0.36017	0.58663	0.38296	0.19429	0.38015	0.48535	0.39375	0.33671	0.35735	0.43586	0.47103	0.56531	0.57863	0.33935	0.26432	0.36049
1468.4	0.26986	0.52543	0.35325	0.52591	0.43256	0.38689	0.37152	0.32581	0.39959	0.41178	0.50054	0.45133	0.50259	0.60293	0.51947	0.35769	0.36469	0.45259	0.33993	0.35199	0.37468	0.59376	0.36986	0.1881	0.37296	0.48153	0.41475	0.33199	0.36484	0.42682	0.48681	0.55889	0.5893	0.34461	0.24474	0.35564
1469.3	0.2708	0.51374	0.31525	0.52264	0.43562	0.37879	0.4016	0.33158	0.39364	0.40476	0.51261	0.45169	0.48312	0.58367	0.51775	0.36253	0.34924	0.40923	0.33118	0.31765	0.36023	0.60067	0.37338	0.1774	0.38011	0.47371	0.39399	0.32113	0.34163	0.39672	0.48147	0.55507	0.5761	0.33146	0.25244	0.31949
1470.1	0.28362	0.5253	0.33972	0.56382	0.46063	0.3604	0.3945	0.34695	0.38744	0.41262	0.50998	0.46481	0.4713	0.58374	0.53504	0.38554	0.33493	0.40317	0.32026	0.32199	0.3759	0.60902	0.38609	0.16667	0.36601	0.48089	0.36376	0.34519	0.36154	0.38407	0.47366	0.54138	0.57674	0.32877	0.2611	0.31624
1471	0.27276	0.51403	0.3261	0.57455	0.46541	0.35188	0.37642	0.31771	0.34435	0.43166	0.49259	0.4564	0.46236	0.57725	0.51508	0.37226	0.30513	0.39048	0.29256	0.29447	0.34422	0.63193	0.38288	0.1658	0.34569	0.46268	0.3583	0.3437	0.36773	0.36733	0.47379	0.51543	0.54845	0.35047	0.26568	0.31944
1471.8	0.27092	0.48792	0.30199	0.56944	0.46864	0.37936	0.37148	0.35959	0.32509	0.42821	0.49318	0.4504	0.45833	0.55449	0.50845	0.37136	0.3333	0.36691	0.29159	0.29474	0.32663	0.66442	0.37699	0.18026	0.32786	0.44798	0.34771	0.35318	0.37981	0.36723	0.48179	0.50791	0.55016	0.36269	0.25586	0.34391
1472.7	0.25315	0.44608	0.2624	0.5776	0.46274	0.36545	0.37016	0.34068	0.29517	0.40676	0.45387	0.4286	0.44973	0.50435	0.45529	0.33503	0.29372	0.35547	0.29406	0.29793	0.30403	0.65321	0.381	0.16459	0.28551	0.4082	0.27571	0.35068	0.35363	0.3521	0.48423	0.47703	0.51982	0.33616	0.22946	0.32891
1473.5	0.26401	0.45847	0.31565	0.60678	0.49191	0.42102	0.37076	0.36589	0.30136	0.42703	0.43981	0.44384	0.47233	0.50171	0.44292	0.34994	0.31648	0.40698	0.28319	0.34955	0.33769	0.6864	0.41057	0.19027	0.28536	0.40797	0.30312	0.38056	0.37976	0.37271	0.48275	0.48313	0.54082	0.36356	0.25294	0.35534
1474.4	0.25939	0.44755	0.30323	0.55783	0.46274	0.43129	0.35328	0.35858	0.26535	0.41202	0.41068	0.41402	0.43666	0.47836	0.42082	0.31079	0.31209	0.38817	0.2606	0.33674	0.31189	0.6937	0.38281	0.20137	0.25685	0.40789	0.29852	0.35657	0.36816	0.36969	0.45333	0.47647	0.51436	0.36099	0.2331	0.35084
1475.2	0.25586	0.45731	0.31525	0.5321	0.43918	0.45283	0.3559	0.35414	0.26395	0.38768	0.39751	0.40003	0.43095	0.46208	0.39637	0.294	0.3184	0.38985	0.28011	0.33596	0.29557	0.69259	0.38169	0.19618	0.23448	0.42454	0.28867	0.32991	0.36327	0.37217	0.44412	0.4386	0.50546	0.35406	0.20641	0.34702
1476.1	0.27112	0.44949	0.33412	0.53248	0.46393	0.43478	0.33425	0.35551	0.27175	0.37544	0.39044	0.39307	0.43839	0.46387	0.39692	0.30913	0.30537	0.3922	0.25341	0.31757	0.31226	0.72175	0.3916	0.18796	0.22116	0.44154	0.29691	0.3311	0.37973	0.38045	0.41209	0.41535	0.49425	0.35607	0.21451	0.3248
1476.9	0.28642	0.45711	0.35964	0.52068	0.50097	0.47824	0.34567	0.38652	0.27956	0.39527	0.42683	0.40707	0.4541	0.4954	0.42941	0.34008	0.36819	0.39891	0.26792	0.3345	0.32839	0.76864	0.4142	0.20675	0.25495	0.48126	0.34691	0.35034	0.43678	0.40169	0.41691	0.43562	0.51027	0.38476	0.26376	0.35856
1477.8	0.27377	0.42939	0.33977	0.50173	0.48444	0.45546	0.34794	0.4002	0.29132	0.37639	0.40865	0.36937	0.44543	0.50637	0.42679	0.35056	0.38006	0.36756	0.29461	0.32086	0.31975	0.77628	0.38555	0.19633	0.24731	0.48614	0.32527	0.33376	0.45123	0.39449	0.4179	0.42188	0.48683	0.38167	0.26208	0.35358
1478.7	0.28386	0.43864	0.3556	0.53273	0.46701	0.47703	0.35928	0.40958	0.3061	0.37368	0.41582	0.3658	0.46477	0.53087	0.42395	0.34597	0.37734	0.38398	0.30881	0.34255	0.34585	0.79667	0.41775	0.19085	0.26083	0.49972	0.33982	0.32673	0.4565	0.40579	0.44222	0.42743	0.48635	0.39241	0.28157	0.36922
1479.5	0.27514	0.40896	0.32529	0.52967	0.44713	0.47207	0.37386	0.4237	0.31631	0.37334	0.41743	0.35161	0.45395	0.52324	0.41423	0.36647	0.37043	0.37516	0.2843	0.35399	0.36537	0.82636	0.42725	0.19664	0.27154	0.48796	0.33398	0.32636	0.45145	0.39854	0.42119	0.45154	0.47193	0.38064	0.28935	0.37006
1480.4	0.27324	0.43701	0.35212	0.54263	0.43828	0.50946	0.41021	0.43535	0.33801	0.39016	0.40178	0.35913	0.45298	0.54947	0.42011	0.37649	0.38095	0.3923	0.31657	0.38331	0.3827	0.84531	0.45325	0.21772	0.287	0.52661	0.34906	0.34233	0.44856	0.40649	0.45168	0.47359	0.49311	0.41062	0.31263	0.39349
1481.2	0.27798	0.45577	0.34052	0.58028	0.43582	0.51715	0.41092	0.41564	0.34849	0.38152	0.35295	0.35277	0.45033	0.55975	0.4141	0.37354	0.36876	0.40875	0.31634	0.387	0.39607	0.85036	0.44326	0.20836	0.28106	0.54469	0.35568	0.36886	0.44847	0.41047	0.45141	0.47493	0.48067	0.4097	0.29796	0.39483
1482.1	0.28163	0.44755	0.35928	0.58778	0.4392	0.52442	0.39285	0.39539	0.33935	0.36018	0.34216	0.34971	0.44356	0.54111	0.41238	0.34777	0.37102	0.4007	0.27817	0.39447	0.39761	0.84677	0.46033	0.20447	0.28078	0.5367	0.35395	0.37573	0.46288	0.41385	0.44423	0.47514	0.46595	0.39596	0.29591	0.39327
1482.9	0.27205	0.44263	0.32657	0.57768	0.4328	0.50822	0.39016	0.36625	0.32568	0.36261	0.34302	0.33563	0.4388	0.50736	0.39877	0.35938	0.36287	0.39323	0.26058	0.39322	0.38509	0.84951	0.46107	0.20585	0.26906	0.54595	0.35608	0.39717	0.43734	0.3987	0.4234	0.47323	0.44281	0.37902	0.31753	0.37405
1483.8	0.2712	0.46278	0.38195	0.60071	0.46547	0.52417	0.40024	0.37553	0.3371	0.36966	0.34569	0.36282	0.45121	0.52386	0.4534	0.37339	0.40895	0.42043	0.28996	0.4099	0.38662	0.85979	0.46449	0.22617	0.27824	0.5647	0.39219	0.45088	0.49422	0.4326	0.44602	0.48829	0.46675	0.39727	0.33393	0.39644
1484.6	0.24691	0.42812	0.32882	0.56461	0.43873	0.47613	0.35443	0.33183	0.30596	0.34053	0.32263	0.33817	0.42405	0.48472	0.41209	0.3612	0.39787	0.38193	0.25414	0.39054	0.35703	0.82473	0.43471	0.20323	0.25919	0.51379	0.34924	0.42776	0.4889	0.41892	0.40977	0.46815	0.42646	0.35272	0.32489	0.39085
1485.5	0.23138	0.42172	0.35938	0.56153	0.40369	0.46481	0.34585	0.33163	0.32222	0.33671	0.35267	0.33779	0.43198	0.47822	0.42041	0.38827	0.41507	0.37912	0.25697	0.39518	0.36373	0.81014	0.46579	0.22148	0.27089	0.52545	0.36806	0.43857	0.48174	0.42741	0.41297	0.47832	0.43407	0.35215	0.33306	0.38586
1486.3	0.22672	0.42617	0.33911	0.53215	0.39382	0.44825	0.34753	0.32927	0.33068	0.32703	0.35886	0.32252	0.43253	0.47135	0.43299	0.39442	0.4178	0.39474	0.25908	0.38362	0.3827	0.79378	0.46582	0.2108	0.26891	0.53857	0.37687	0.43314	0.4736	0.4387	0.42012	0.46979	0.44608	0.34192	0.34615	0.39491
1487.2	0.22541	0.41073	0.34879	0.53187	0.38426	0.43718	0.33689	0.34012	0.35236	0.31578	0.34217	0.33644	0.43108	0.47975	0.45304	0.4032	0.44939	0.38949	0.26797	0.37633	0.39213	0.77418	0.48462	0.2119	0.26757	0.54377	0.36597	0.44723	0.49898	0.45229	0.45299	0.48818	0.47826	0.33799	0.36223	0.41855
1488	0.22418	0.40846	0.29599	0.52199	0.37821	0.41834	0.28538	0.33673	0.32425	0.29812	0.34207	0.32347	0.4295	0.47182	0.4246	0.39839	0.44095	0.36916	0.23938	0.39163	0.38416	0.7403	0.4806	0.1978	0.26735	0.5561	0.35625	0.42757	0.48404	0.44761	0.45697	0.50964	0.47259	0.32055	0.37022	0.41561
1488.9	0.22718	0.46276	0.33249	0.56004	0.382	0.43219	0.31028	0.35426	0.34229	0.30924	0.36202	0.33617	0.44525	0.52105	0.44099	0.4004	0.44169	0.39916	0.25811	0.41094	0.40585	0.73447	0.51198	0.23132	0.28846	0.60445	0.37389	0.45859	0.48098	0.47831	0.48732	0.55505	0.50171	0.34656	0.3732	0.43635
1489.8	0.23287	0.48239	0.34158	0.53468	0.39785	0.43196	0.30958	0.35198	0.33297	0.3	0.36007	0.32729	0.43435	0.53683	0.45093	0.37592	0.46666	0.39174	0.25831	0.40673	0.39485	0.72749	0.50439	0.22514	0.27175	0.60754	0.37263	0.44258	0.50155	0.47274	0.50024	0.574	0.50598	0.33815	0.3889	0.44124
1490.6	0.22983	0.48181	0.35077	0.57291	0.40248	0.42657	0.29527	0.36389	0.32386	0.30219	0.36646	0.34475	0.44294	0.55045	0.45169	0.40159	0.44989	0.39203	0.28223	0.41834	0.3955	0.72325	0.51748	0.23803	0.27086	0.61109	0.37897	0.47996	0.50574	0.4733	0.5163	0.60241	0.50362	0.357	0.39328	0.45109
1491.5	0.21563	0.49222	0.35787	0.55329	0.42912	0.4081	0.28779	0.3614	0.334	0.29469	0.37688	0.34642	0.46132	0.55402	0.44748	0.38966	0.46508	0.40693	0.29777	0.42203	0.39922	0.7146	0.50768	0.23903	0.27895	0.59996	0.38686	0.4624	0.52853	0.47212	0.50789	0.60105	0.49974	0.36069	0.37486	0.46348
1492.3	0.20698	0.47692	0.37755	0.55251	0.40184	0.39539	0.30724	0.33749	0.34914	0.27885	0.35473	0.34003	0.46897	0.54591	0.4371	0.35611	0.46162	0.39172	0.31187	0.39143	0.42	0.68057	0.52119	0.23699	0.25291	0.56857	0.3721	0.46508	0.5084	0.46109	0.50673	0.57443	0.49547	0.35483	0.37861	0.45294
1493.2	0.2027	0.42581	0.36696	0.52946	0.38642	0.36391	0.28174	0.3126	0.34664	0.25423	0.36122	0.31201	0.47228	0.5184	0.43315	0.34612	0.46887	0.37765	0.31448	0.38585	0.40904	0.63064	0.535	0.21781	0.24891	0.5515	0.37115	0.44361	0.51254	0.43929	0.50475	0.54515	0.47874	0.33243	0.4	0.43104
1494	0.20272	0.3914	0.39213	0.52671	0.38217	0.37386	0.26032	0.29014	0.35622	0.27062	0.38498	0.30752	0.48267	0.51462	0.4588	0.36204	0.43881	0.39249	0.30111	0.3878	0.42718	0.60848	0.53052	0.22612	0.25603	0.51654	0.38584	0.46799	0.51786	0.44008	0.49642	0.55011	0.48845	0.34607	0.41584	0.42723
1494.8	0.21615	0.39849	0.41758	0.49889	0.38961	0.36107	0.27286	0.25316	0.35452	0.26992	0.39933	0.31367	0.47952	0.51637	0.46205	0.35903	0.45544	0.37799	0.27886	0.37793	0.41538	0.59693	0.55262	0.22497	0.26049	0.52485	0.39088	0.46522	0.52811	0.43579	0.48253	0.54647	0.48775	0.34275	0.43323	0.41693
1495.7	0.22499	0.39576	0.44088	0.50555	0.36758	0.36391	0.26803	0.23369	0.3333	0.2629	0.39282	0.31393	0.47733	0.52415	0.44554	0.36543	0.4274	0.37011	0.26472	0.37332	0.41082	0.55586	0.55493	0.22917	0.24585	0.53494	0.40385	0.47006	0.50464	0.43466	0.48637	0.53264	0.47916	0.33662	0.43139	0.4204
1496.5	0.21852	0.38544	0.45484	0.4691	0.39035	0.37477	0.24474	0.22891	0.32755	0.26762	0.40765	0.3361	0.47286	0.52617	0.46282	0.38357	0.41117	0.4051	0.23703	0.37201	0.38907	0.5465	0.57125	0.24579	0.26301	0.53275	0.40793	0.46368	0.5031	0.44513	0.49112	0.5424	0.46825	0.34293	0.42136	0.44435
1497.4	0.21989	0.38544	0.4892	0.48615	0.42213	0.39882	0.26097	0.23258	0.34151	0.2861	0.42003	0.37224	0.47424	0.54055	0.49794	0.39254	0.43082	0.41166	0.25214	0.37546	0.42137	0.54939	0.56433	0.26343	0.27058	0.53103	0.43113	0.48208	0.50865	0.43957	0.4993	0.56921	0.48782	0.34158	0.41432	0.45506
1498.2	0.20272	0.37463	0.46391	0.47373	0.42111	0.36299	0.27784	0.22974	0.34117	0.27193	0.40606	0.38022	0.47617	0.52654	0.44904	0.39279	0.43366	0.40387	0.27265	0.38661	0.41378	0.52317	0.57369	0.25566	0.28403	0.54887	0.40994	0.47027	0.47934	0.43666	0.52052	0.56001	0.47183	0.3257	0.40346	0.451
1499.1	0.18934	0.38926	0.44864	0.47787	0.41859	0.38351	0.26156	0.22454	0.36097	0.292	0.40855	0.3897	0.47838	0.52744	0.43306	0.40083	0.43015	0.43102	0.28704	0.38106	0.43586	0.48701	0.5598	0.26353	0.28671	0.54032	0.4312	0.46883	0.46084	0.45339	0.53483	0.55044	0.48491	0.3155	0.40826	0.4524
1500	0.1867	0.39962	0.4405	0.46336	0.40982	0.38195	0.27279	0.23032	0.36964	0.27988	0.38743	0.40505	0.46877	0.52648	0.45846	0.38823	0.43678	0.44539	0.29712	0.39361	0.43011	0.48508	0.55027	0.26845	0.30344	0.51447	0.42613	0.46001	0.45099	0.46395	0.54787	0.56733	0.49102	0.306	0.41446	0.45321
1500.8	0.20763	0.42358	0.45959	0.48535	0.4261	0.38601	0.29954	0.24727	0.39767	0.28615	0.41278	0.41441	0.49232	0.56029	0.47894	0.40384	0.47608	0.44794	0.33097	0.38676	0.44817	0.48315	0.53371	0.27452	0.3262	0.542	0.44835	0.45662	0.4679	0.46899	0.56605	0.56329	0.49745	0.30084	0.42848	0.45726
1501.7	0.194	0.42252	0.4435	0.45806	0.42544	0.34784	0.27999	0.22894	0.39069	0.27352	0.41434	0.42316	0.48072	0.53386	0.44143	0.39244	0.4501	0.4446	0.30757	0.36939	0.43984	0.46622	0.52907	0.26681	0.32295	0.51734	0.42068	0.44137	0.45945	0.47432	0.55859	0.53919	0.47785	0.27478	0.42585	0.44964
1502.5	0.21242	0.47759	0.44414	0.47313	0.4344	0.39664	0.28483	0.24893	0.39619	0.26666	0.39558	0.43029	0.47727	0.56449	0.46119	0.41102	0.46288	0.46106	0.29378	0.3498	0.45744	0.44934	0.52514	0.2738	0.3269	0.52232	0.45105	0.44752	0.46269	0.49992	0.5436	0.52441	0.48985	0.27259	0.41314	0.46259
1503.4	0.19832	0.43606	0.43754	0.43807	0.40887	0.35335	0.26074	0.23012	0.37028	0.23952	0.36194	0.4169	0.46735	0.55295	0.45256	0.38287	0.42947	0.44525	0.26186	0.33844	0.41208	0.4228	0.50579	0.27306	0.31136	0.49383	0.426	0.42742	0.43387	0.47743	0.52437	0.49555	0.45911	0.25794	0.38708	0.46043
1504.2	0.20964	0.45322	0.46612	0.47661	0.45416	0.37119	0.26985	0.22396	0.37278	0.27588	0.4011	0.4111	0.47222	0.5645	0.45522	0.41314	0.46215	0.44348	0.2728	0.3162	0.42281	0.40491	0.5129	0.2791	0.31718	0.50556	0.4455	0.46242	0.44732	0.48843	0.52989	0.47122	0.4552	0.26737	0.40171	0.44832
1505.1	0.18938	0.43108	0.46205	0.47609	0.42823	0.34453	0.25201	0.1896	0.35037	0.26188	0.38392	0.38769	0.43614	0.52299	0.42605	0.3933	0.43083	0.40906	0.24052	0.30581	0.41464	0.36267	0.50487	0.26516	0.29783	0.46438	0.45064	0.48273	0.42192	0.47533	0.50036	0.44319	0.46824	0.24222	0.39853	0.43327
1505.9	0.21031	0.44867	0.48076	0.50203	0.41888	0.38761	0.26629	0.20691	0.34253	0.26835	0.37697	0.38016	0.44573	0.54019	0.46611	0.42752	0.43902	0.40969	0.25382	0.30117	0.41901	0.33498	0.51253	0.28212	0.31325	0.47437	0.50413	0.50144	0.44964	0.46524	0.51179	0.43898	0.48525	0.25684	0.41761	0.44371
1506.7	0.19652	0.43849	0.47008	0.49429	0.42594	0.34874	0.25757	0.19818	0.34468	0.27	0.3816	0.37302	0.43806	0.5299	0.45146	0.42011	0.41042	0.37269	0.25249	0.30047	0.38417	0.31699	0.49337	0.27576	0.30543	0.45814	0.4748	0.49088	0.44089	0.44352	0.50107	0.41274	0.48676	0.24647	0.41136	0.44134
1507.6	0.21506	0.48456	0.49736	0.50483	0.4833	0.37504	0.28378	0.22887	0.35536	0.28724	0.39099	0.39302	0.45115	0.55116	0.47393	0.42985	0.45526	0.37525	0.27719	0.32465	0.4109	0.32313	0.49913	0.28179	0.33996	0.47401	0.48937	0.49736	0.46851	0.45646	0.50347	0.44519	0.49966	0.25882	0.42738	0.45193
1508.4	0.20989	0.45692	0.4745	0.48436	0.45768	0.35393	0.25687	0.23996	0.34311	0.26478	0.36512	0.37295	0.44803	0.53052	0.4822	0.44405	0.40934	0.35653	0.26251	0.32715	0.38849	0.29515	0.49666	0.26363	0.34986	0.45038	0.48868	0.50019	0.45717	0.4501	0.47298	0.43765	0.49275	0.22704	0.41394	0.45585
1509.3	0.23448	0.49517	0.46595	0.49673	0.4814	0.38532	0.27924	0.27227	0.35074	0.28269	0.38414	0.3941	0.47413	0.58014	0.47693	0.47556	0.4165	0.37969	0.30338	0.34991	0.39491	0.3042	0.51482	0.26828	0.36586	0.49992	0.49212	0.51522	0.47026	0.47283	0.49494	0.45749	0.48595	0.24838	0.43286	0.48499
1510.1	0.25376	0.52689	0.47472	0.52395	0.51987	0.38728	0.30309	0.28504	0.36909	0.29756	0.39095	0.40981	0.49008	0.60984	0.48251	0.48488	0.44504	0.40079	0.31514	0.35648	0.38437	0.32455	0.50944	0.27237	0.36648	0.5108	0.49042	0.55315	0.45022	0.50533	0.49421	0.46572	0.48248	0.25945	0.46222	0.51218
1511	0.27157	0.50466	0.48777	0.52946	0.50381	0.39831	0.31116	0.27977	0.35134	0.30068	0.37574	0.40565	0.48282	0.58544	0.49323	0.46726	0.44319	0.38968	0.31883	0.32392	0.38839	0.30832	0.50521	0.26735	0.35209	0.50206	0.50847	0.53974	0.44267	0.50796	0.49013	0.46358	0.4659	0.25638	0.47415	0.52802
1511.8	0.27881	0.48133	0.46599	0.55961	0.4917	0.40503	0.30078	0.28438	0.34842	0.28732	0.38662	0.40702	0.461	0.55612	0.46895	0.48048	0.4284	0.37621	0.29871	0.29456	0.37009	0.28829	0.50055	0.26993	0.33647	0.50812	0.49033	0.55748	0.42058	0.51462	0.4924	0.45179	0.46073	0.24565	0.48698	0.55272
1512.7	0.29798	0.47972	0.47723	0.57502	0.52183	0.41951	0.32263	0.27697	0.35649	0.28935	0.38848	0.42694	0.46382	0.55907	0.45449	0.4558	0.43948	0.39567	0.29373	0.28427	0.38002	0.28635	0.49245	0.29202	0.34394	0.51055	0.48397	0.54448	0.42054	0.53018	0.50076	0.46547	0.47252	0.27365	0.49894	0.58148
1513.5	0.32793	0.50257	0.51027	0.58634	0.53945	0.42331	0.32841	0.28271	0.37752	0.29371	0.39436	0.41944	0.4629	0.56103	0.47993	0.4568	0.45976	0.38829	0.28994	0.27956	0.39741	0.28438	0.48888	0.30848	0.36605	0.5154	0.48142	0.56499	0.43186	0.5354	0.50316	0.47266	0.50074	0.28322	0.503	0.58343
1514.4	0.33486	0.50663	0.50748	0.55382	0.51101	0.41662	0.30634	0.28239	0.36135	0.27774	0.39298	0.40847	0.44741	0.55251	0.467	0.44221	0.42537	0.38048	0.2712	0.28378	0.37967	0.24318	0.4514	0.29718	0.36352	0.51169	0.45408	0.52991	0.40822	0.54087	0.48423	0.46248	0.4888	0.26512	0.46811	0.58158
1515.2	0.35014	0.53148	0.51321	0.54281	0.53854	0.41969	0.29678	0.30984	0.36376	0.2827	0.4108	0.42932	0.44554	0.56994	0.46836	0.43633	0.44317	0.39826	0.27869	0.32366	0.38797	0.25867	0.43777	0.32403	0.38009	0.5104	0.44585	0.54422	0.42014	0.55671	0.47904	0.4913	0.49911	0.28619	0.44863	0.58146
1516.1	0.37365	0.55714	0.54188	0.54007	0.531	0.40518	0.33078	0.29694	0.35234	0.29122	0.41984	0.41653	0.45028	0.60285	0.48042	0.42958	0.43383	0.39344	0.31658	0.3196	0.38366	0.26115	0.43046	0.33747	0.39947	0.51057	0.46257	0.54053	0.42974	0.55251	0.47088	0.4826	0.49886	0.28973	0.4327	0.58162
1516.9	0.39019	0.55519	0.55328	0.51573	0.52174	0.39265	0.31222	0.2967	0.34712	0.30081	0.43003	0.41037	0.45648	0.60712	0.48768	0.43298	0.44516	0.37496	0.33121	0.31846	0.36814	0.26652	0.41416	0.33319	0.39121	0.51824	0.46307	0.54463	0.42157	0.53968	0.4626	0.46607	0.49242	0.28946	0.43188	0.56007
1517.8	0.4132	0.54453	0.56751	0.52172	0.52865	0.4022	0.30631	0.32264	0.33051	0.3063	0.43406	0.41662	0.46097	0.60568	0.48313	0.43701	0.42642	0.39341	0.34908	0.33488	0.37722	0.268	0.38976	0.33292	0.39624	0.50478	0.46914	0.54347	0.42993	0.56039	0.47097	0.47397	0.48407	0.28276	0.42407	0.5618
1518.6	0.43705	0.51512	0.54662	0.49531	0.54691	0.39445	0.29624	0.32131	0.33259	0.3015	0.44035	0.41784	0.45649	0.57586	0.4799	0.41066	0.41213	0.37713	0.36079	0.34403	0.39599	0.27531	0.39141	0.332	0.39973	0.49435	0.48747	0.53287	0.43885	0.55295	0.4852	0.46729	0.50773	0.28972	0.41687	0.53195
1519.5	0.45542	0.51287	0.54305	0.51769	0.51727	0.37217	0.28146	0.30305	0.33102	0.30719	0.43669	0.39216	0.45316	0.56242	0.49408	0.42919	0.4135	0.38507	0.36176	0.34333	0.38354	0.25844	0.38395	0.3224	0.40898	0.50675	0.50843	0.54634	0.44247	0.55528	0.48557	0.46189	0.49715	0.28478	0.44879	0.51847
1520.3	0.46207	0.5205	0.53368	0.51591	0.51491	0.41281	0.27523	0.30483	0.32942	0.31865	0.42864	0.39347	0.44731	0.55463	0.51017	0.43081	0.42514	0.4237	0.37655	0.35037	0.40198	0.2528	0.35611	0.32115	0.42587	0.53131	0.50262	0.5542	0.46241	0.56786	0.50437	0.45526	0.50695	0.29181	0.4595	0.52008
1521.1	0.47761	0.55278	0.5465	0.52777	0.52466	0.43137	0.30233	0.31623	0.33999	0.30822	0.43339	0.41835	0.44947	0.55683	0.53106	0.42686	0.42366	0.44352	0.37682	0.3663	0.42678	0.25396	0.35659	0.34115	0.43573	0.53955	0.52	0.58113	0.49307	0.58419	0.52977	0.46733	0.52133	0.30105	0.45134	0.53279
1522	0.4886	0.56675	0.53956	0.49653	0.50263	0.43641	0.2979	0.28354	0.33341	0.30616	0.43137	0.43352	0.44792	0.54291	0.53551	0.43496	0.42643	0.44053	0.37046	0.34734	0.41895	0.24685	0.35403	0.35951	0.44213	0.55987	0.53438	0.56675	0.49141	0.5763	0.51633	0.45408	0.50081	0.30109	0.44786	0.52788
1522.8	0.49634	0.58474	0.56008	0.52476	0.50328	0.44032	0.31262	0.29435	0.34249	0.32005	0.43569	0.43125	0.46426	0.54225	0.55	0.45612	0.46599	0.45215	0.39233	0.35537	0.42484	0.26408	0.35828	0.37713	0.45936	0.57709	0.53934	0.58942	0.50596	0.58192	0.52701	0.46817	0.49064	0.3227	0.47564	0.55627
1523.7	0.49724	0.57087	0.56773	0.50599	0.51337	0.44953	0.3467	0.28945	0.31609	0.31275	0.45703	0.44807	0.47562	0.54201	0.53518	0.43463	0.46641	0.46114	0.40564	0.33657	0.42559	0.26662	0.36426	0.38955	0.47405	0.59578	0.51315	0.59032	0.51529	0.57855	0.53391	0.45187	0.48349	0.31029	0.46886	0.57582
1524.5	0.49899	0.57024	0.53887	0.4855	0.48457	0.41393	0.32082	0.28864	0.30948	0.29118	0.45976	0.44041	0.4799	0.52893	0.50779	0.41956	0.47971	0.44486	0.39205	0.34671	0.40934	0.25612	0.35267	0.40254	0.48343	0.5818	0.50677	0.58042	0.49883	0.56852	0.51782	0.4593	0.48511	0.29719	0.46805	0.55484
1525.4	0.512	0.56454	0.51087	0.48	0.44278	0.38509	0.31812	0.29585	0.29038	0.29717	0.45298	0.42872	0.49379	0.51807	0.46266	0.43917	0.49536	0.44918	0.39709	0.35008	0.40815	0.25618	0.34788	0.40795	0.51241	0.60726	0.50306	0.59265	0.48762	0.56205	0.51121	0.47587	0.47643	0.30044	0.49727	0.56455
1526.2	0.49193	0.56952	0.48472	0.4872	0.41604	0.34498	0.3155	0.32443	0.29408	0.28814	0.43668	0.43744	0.49106	0.51143	0.46049	0.43086	0.53143	0.45087	0.38833	0.36872	0.38509	0.24974	0.35048	0.41839	0.51606	0.60859	0.49118	0.59827	0.48869	0.55577	0.49205	0.49209	0.49445	0.29504	0.50656	0.58293
1527.1	0.4883	0.58066	0.47161	0.47528	0.39151	0.36221	0.31613	0.34359	0.27448	0.28999	0.4266	0.44445	0.49261	0.51039	0.44386	0.43328	0.51816	0.46307	0.375	0.36429	0.36688	0.25797	0.36007	0.43671	0.5394	0.6071	0.4991	0.59752	0.49231	0.55665	0.47684	0.50735	0.49435	0.2877	0.50505	0.59002
1527.9	0.48483	0.60357	0.47651	0.46366	0.37601	0.3355	0.31569	0.35729	0.29734	0.28935	0.3989	0.45291	0.4913	0.51216	0.44502	0.45633	0.53731	0.45488	0.38698	0.37726	0.37829	0.27933	0.34589	0.4463	0.5612	0.60314	0.51752	0.60119	0.48653	0.54952	0.4785	0.52974	0.50724	0.3032	0.51651	0.59503
1528.8	0.48081	0.59488	0.48449	0.46115	0.35933	0.31926	0.31773	0.3731	0.30008	0.30355	0.4037	0.44714	0.50687	0.52724	0.48374	0.47158	0.53838	0.44869	0.39481	0.37819	0.38039	0.29233	0.3757	0.43102	0.55802	0.62761	0.54467	0.61572	0.47805	0.54562	0.46556	0.53697	0.51282	0.31656	0.512	0.61104
1529.6	0.45324	0.6007	0.48597	0.46255	0.32948	0.31237	0.32981	0.38611	0.30459	0.29336	0.41789	0.43433	0.49845	0.52847	0.52235	0.46212	0.52131	0.4465	0.40736	0.38639	0.37044	0.29874	0.39384	0.43094	0.54454	0.62497	0.56422	0.59184	0.46439	0.53514	0.46097	0.52656	0.52626	0.2928	0.49377	0.61593
1530.5	0.42837	0.59761	0.48902	0.43981	0.33746	0.3025	0.34733	0.37711	0.29548	0.29689	0.43025	0.41	0.50175	0.52146	0.51193	0.46843	0.51433	0.43248	0.41504	0.38084	0.36428	0.322	0.39202	0.42506	0.5524	0.6304	0.56087	0.57387	0.47554	0.51217	0.47593	0.53312	0.51988	0.30813	0.49569	0.5968
1531.3	0.41497	0.58975	0.47618	0.44641	0.32524	0.27327	0.34946	0.37392	0.29595	0.28623	0.41511	0.4186	0.51283	0.53279	0.50839	0.48105	0.5496	0.44516	0.42446	0.38151	0.36672	0.32766	0.40058	0.43438	0.55802	0.6808	0.55784	0.5792	0.48163	0.50493	0.48672	0.52368	0.53035	0.32352	0.48862	0.60698
1532.1	0.4001	0.60075	0.47574	0.47111	0.31953	0.29669	0.35364	0.40381	0.32006	0.30211	0.43388	0.44002	0.54139	0.54406	0.51462	0.50118	0.568	0.4817	0.42963	0.40029	0.3822	0.33384	0.43842	0.4587	0.57506	0.73481	0.55984	0.59049	0.49577	0.50977	0.49522	0.5318	0.56363	0.3355	0.49753	0.63512
1533	0.39664	0.6173	0.50364	0.47643	0.35047	0.31222	0.38248	0.41367	0.3334	0.29218	0.44319	0.43957	0.54921	0.53742	0.51206	0.52405	0.58952	0.51409	0.43896	0.41538	0.4065	0.34571	0.46136	0.47022	0.59809	0.74115	0.57224	0.58721	0.51608	0.52145	0.52332	0.55168	0.59682	0.34216	0.53526	0.64123
1533.8	0.37489	0.63104	0.48563	0.46934	0.35959	0.32046	0.35297	0.41003	0.33426	0.30494	0.43556	0.43198	0.53606	0.5516	0.47526	0.55536	0.62683	0.52757	0.43372	0.41748	0.42774	0.35639	0.44658	0.47448	0.63066	0.76711	0.54278	0.60765	0.52122	0.53074	0.50801	0.56196	0.60784	0.37023	0.53932	0.64044
1534.7	0.392	0.64777	0.49799	0.49753	0.34164	0.34555	0.3656	0.43112	0.36156	0.30957	0.46683	0.45133	0.54701	0.56467	0.52386	0.5779	0.65343	0.55519	0.4544	0.42678	0.47926	0.37401	0.50352	0.50118	0.67744	0.79434	0.58635	0.62526	0.51668	0.54661	0.51508	0.57422	0.64426	0.39135	0.57485	0.67129
1535.5	0.36137	0.64546	0.51534	0.46929	0.33725	0.34564	0.36791	0.4163	0.37695	0.31599	0.47468	0.43971	0.52396	0.56363	0.53128	0.58736	0.65701	0.55354	0.44804	0.43197	0.48538	0.36444	0.5045	0.49439	0.67754	0.76954	0.57832	0.61143	0.51713	0.54606	0.50948	0.57089	0.64626	0.38195	0.58063	0.66871
1536.4	0.34312	0.63057	0.50312	0.4402	0.3404	0.33414	0.34359	0.41148	0.36011	0.28939	0.48541	0.42533	0.51066	0.56096	0.54881	0.58542	0.68159	0.55085	0.42464	0.43831	0.49876	0.36838	0.5223	0.48717	0.67975	0.74495	0.58769	0.61211	0.50953	0.5286	0.49857	0.57448	0.63729	0.37451	0.59646	0.66024
1537.2	0.31577	0.61153	0.4771	0.42896	0.31946	0.32662	0.35479	0.42125	0.35544	0.29835	0.44789	0.43221	0.50715	0.56975	0.54133	0.58159	0.70687	0.53292	0.41951	0.42996	0.50762	0.3888	0.53796	0.4814	0.66704	0.753	0.57201	0.59964	0.50875	0.52584	0.50684	0.56295	0.63663	0.37678	0.58642	0.66305
1538	0.30378	0.59298	0.48911	0.41192	0.30988	0.30684	0.34275	0.42354	0.34824	0.29095	0.44716	0.42251	0.51748	0.57262	0.57267	0.58063	0.69315	0.51341	0.41034	0.41967	0.52268	0.3879	0.56812	0.48042	0.65328	0.74887	0.57808	0.60576	0.50637	0.50747	0.50863	0.56098	0.64964	0.38086	0.60935	0.66792
1538.9	0.28013	0.56448	0.48737	0.42324	0.329	0.31127	0.36852	0.42059	0.34448	0.29304	0.41215	0.39882	0.52542	0.58776	0.55913	0.59422	0.71598	0.52833	0.41924	0.42348	0.52134	0.39212	0.55467	0.46325	0.62613	0.73883	0.56129	0.62864	0.52161	0.51354	0.5292	0.5597	0.66161	0.39556	0.60187	0.67061
1539.7	0.27877	0.55405	0.47816	0.44601	0.30079	0.30204	0.37604	0.45056	0.33881	0.29143	0.40904	0.40103	0.54119	0.60268	0.5784	0.61425	0.69701	0.51719	0.42091	0.44549	0.53803	0.41874	0.5724	0.46477	0.62676	0.73304	0.56999	0.64457	0.51178	0.50395	0.53214	0.5994	0.68887	0.414	0.61991	0.69468
1540.6	0.27101	0.53488	0.47022	0.45648	0.27325	0.29587	0.34188	0.44284	0.32649	0.29567	0.40245	0.39303	0.52346	0.59579	0.56257	0.61472	0.66828	0.50112	0.41986	0.44053	0.51132	0.43296	0.58167	0.454	0.59934	0.71058	0.55043	0.6212	0.50391	0.50855	0.5343	0.6081	0.70765	0.43973	0.62246	0.70613
1541.4	0.27412	0.52969	0.46669	0.48757	0.29643	0.28845	0.32555	0.41808	0.32079	0.30407	0.43759	0.40002	0.5402	0.58012	0.57436	0.63452	0.67381	0.51847	0.40593	0.44809	0.5366	0.45882	0.59925	0.45358	0.60982	0.69069	0.55396	0.64958	0.51308	0.50952	0.51948	0.63447	0.71908	0.46375	0.62175	0.72727
1542.3	0.28451	0.51278	0.47126	0.47904	0.33085	0.32433	0.34792	0.41967	0.33606	0.30742	0.43565	0.41636	0.54579	0.5876	0.57687	0.62605	0.68493	0.52968	0.40464	0.48258	0.54253	0.47479	0.61606	0.46299	0.59956	0.66494	0.56498	0.63354	0.53241	0.52125	0.53469	0.66871	0.72647	0.47271	0.62488	0.73029
1543.1	0.29013	0.52059	0.47219	0.51179	0.34173	0.32839	0.32944	0.40964	0.32476	0.31415	0.45993	0.43903	0.55915	0.60274	0.58986	0.66317	0.66815	0.52592	0.39052	0.49779	0.53	0.48917	0.65523	0.47419	0.61197	0.66227	0.5689	0.64287	0.53555	0.52252	0.52948	0.69011	0.72945	0.47844	0.64791	0.75541
1543.9	0.27572	0.5027	0.46268	0.51482	0.36647	0.34619	0.31366	0.37648	0.31108	0.3164	0.46318	0.42274	0.55151	0.61255	0.58948	0.66038	0.67498	0.55538	0.37985	0.49031	0.53137	0.47993	0.66998	0.46389	0.60946	0.6593	0.55328	0.65599	0.54015	0.53728	0.53849	0.667	0.73831	0.47907	0.64089	0.74488
1544.8	0.28013	0.5141	0.46482	0.51499	0.40113	0.36359	0.32266	0.36521	0.30751	0.33299	0.44869	0.41651	0.57188	0.65301	0.61564	0.6615	0.67617	0.56377	0.3678	0.49914	0.54412	0.48755	0.67456	0.4521	0.60168	0.66971	0.57628	0.65454	0.56806	0.55163	0.54156	0.66429	0.75791	0.49043	0.63583	0.75072
1545.6	0.28584	0.505	0.47971	0.51882	0.39001	0.37756	0.31131	0.36969	0.31986	0.32653	0.42274	0.41531	0.56817	0.6847	0.63278	0.66205	0.65689	0.54921	0.35863	0.50825	0.5441	0.46645	0.66586	0.46419	0.57797	0.66381	0.57572	0.65103	0.58582	0.56573	0.54902	0.63713	0.77843	0.49452	0.64455	0.75066
1546.5	0.26987	0.51225	0.48654	0.54192	0.39978	0.37808	0.31524	0.35249	0.32744	0.33427	0.43162	0.42281	0.56353	0.69013	0.668	0.66088	0.6687	0.56314	0.35711	0.48931	0.55262	0.47835	0.67302	0.44581	0.56408	0.65782	0.58594	0.66169	0.59792	0.56797	0.56144	0.60344	0.7936	0.51244	0.66302	0.75643
1547.3	0.26395	0.49326	0.44979	0.50762	0.39765	0.36741	0.30928	0.31875	0.3355	0.32522	0.39873	0.39583	0.54659	0.66598	0.66298	0.62021	0.63928	0.55164	0.35253	0.46306	0.55217	0.47445	0.67364	0.40611	0.52622	0.64397	0.5476	0.6317	0.57409	0.57392	0.57387	0.5812	0.7971	0.51305	0.65791	0.73015
1548.1	0.26318	0.51608	0.4492	0.4957	0.39597	0.37604	0.2863	0.30126	0.33754	0.31957	0.39445	0.41364	0.5464	0.6627	0.67402	0.60397	0.61604	0.54362	0.34194	0.46683	0.54609	0.48388	0.65396	0.39991	0.49797	0.64456	0.55018	0.6009	0.57038	0.57276	0.56101	0.58863	0.79355	0.52239	0.67588	0.71959
1549	0.26325	0.49587	0.44346	0.49882	0.41023	0.37831	0.32609	0.28544	0.34896	0.30018	0.4106	0.41507	0.54242	0.66048	0.68402	0.61073	0.5831	0.54975	0.35334	0.47386	0.5244	0.46831	0.66886	0.39933	0.49234	0.62207	0.52419	0.61146	0.55111	0.57266	0.57394	0.58785	0.77223	0.50996	0.67474	0.69765
1549.8	0.25655	0.50636	0.43447	0.49137	0.43013	0.40195	0.34956	0.29095	0.35669	0.29744	0.42469	0.42968	0.55521	0.65631	0.71089	0.60441	0.5666	0.54994	0.37214	0.49044	0.51242	0.4842	0.69724	0.4097	0.50768	0.61339	0.53027	0.61625	0.5591	0.57393	0.59139	0.63124	0.75921	0.52899	0.68932	0.6949
1550.7	0.26533	0.49195	0.40027	0.49262	0.44886	0.41432	0.34399	0.28142	0.34858	0.27285	0.4103	0.43906	0.57023	0.6578	0.69409	0.61456	0.54377	0.54568	0.37451	0.48899	0.47926	0.46742	0.68291	0.41166	0.49648	0.58987	0.49567	0.60583	0.55684	0.57924	0.58343	0.63817	0.75654	0.52323	0.65935	0.70153
1551.5	0.25643	0.48175	0.42246	0.49606	0.45879	0.41246	0.34572	0.27676	0.33553	0.27974	0.42288	0.45734	0.56187	0.66056	0.70529	0.60355	0.53123	0.55824	0.39045	0.50179	0.46089	0.46839	0.65352	0.42284	0.49019	0.55766	0.5022	0.61288	0.55902	0.57979	0.58043	0.63451	0.74662	0.52532	0.64391	0.70395
1552.4	0.26255	0.47674	0.4224	0.50612	0.49052	0.43148	0.3723	0.25557	0.33593	0.27669	0.40582	0.45386	0.55981	0.6472	0.71601	0.59272	0.5241	0.57291	0.39993	0.48508	0.45607	0.45952	0.66342	0.42153	0.49067	0.53412	0.51602	0.61923	0.55636	0.59357	0.59674	0.61006	0.74103	0.51761	0.65056	0.71398
1553.2	0.26359	0.47936	0.43242	0.50641	0.4946	0.42666	0.38224	0.25631	0.34653	0.28993	0.38829	0.44954	0.56559	0.62461	0.70675	0.5733	0.53226	0.56763	0.43068	0.45278	0.47001	0.45937	0.64752	0.42774	0.49852	0.5216	0.53088	0.62736	0.56186	0.59964	0.60932	0.59211	0.74075	0.5245	0.64291	0.70893
1554.1	0.26813	0.47203	0.42465	0.50877	0.51267	0.42875	0.38569	0.24558	0.34413	0.29317	0.39382	0.44024	0.54371	0.60662	0.68428	0.55239	0.51469	0.57308	0.4295	0.42817	0.47084	0.43399	0.63004	0.40034	0.4798	0.50605	0.5194	0.63073	0.53599	0.59834	0.60162	0.56993	0.73961	0.50248	0.65084	0.68987
1554.9	0.27771	0.50101	0.44772	0.51879	0.51645	0.43012	0.41214	0.2568	0.34555	0.32443	0.41125	0.44422	0.54734	0.61136	0.71024	0.55041	0.50411	0.57954	0.45477	0.43891	0.46823	0.43691	0.66502	0.41113	0.48108	0.51438	0.55007	0.61965	0.54471	0.60931	0.62239	0.58602	0.72632	0.52067	0.67245	0.70144
1555.7	0.27737	0.52817	0.4498	0.49653	0.50654	0.44795	0.38747	0.25275	0.37493	0.31904	0.40472	0.44951	0.55614	0.60526	0.69132	0.52017	0.49324	0.56226	0.43919	0.42381	0.48135	0.42046	0.66557	0.40569	0.46524	0.50882	0.54398	0.60634	0.54995	0.60295	0.6038	0.5545	0.73267	0.51757	0.67058	0.70194
1556.6	0.2879	0.51535	0.44551	0.4988	0.50537	0.42674	0.40739	0.28681	0.39224	0.32047	0.4182	0.45632	0.5733	0.59152	0.6776	0.51149	0.49576	0.52928	0.46279	0.4388	0.47959	0.41437	0.66781	0.40808	0.4455	0.48386	0.52639	0.59811	0.5439	0.58415	0.61317	0.56139	0.73191	0.5213	0.65299	0.69997
1557.4	0.29414	0.52988	0.46296	0.51	0.51318	0.45322	0.42248	0.30621	0.41015	0.34432	0.42871	0.46928	0.59467	0.59035	0.66961	0.53239	0.49639	0.53935	0.45554	0.44318	0.48738	0.40909	0.67102	0.39971	0.43857	0.4958	0.523	0.6053	0.53219	0.58901	0.61706	0.57145	0.72968	0.53271	0.65608	0.71446
1558.3	0.28725	0.52781	0.48296	0.47793	0.46268	0.44219	0.3975	0.31697	0.40139	0.34412	0.41038	0.4577	0.59746	0.57376	0.63782	0.51243	0.46165	0.53913	0.46459	0.43419	0.45123	0.3804	0.64726	0.39732	0.41807	0.48639	0.50431	0.55685	0.52143	0.56446	0.62085	0.55676	0.70561	0.53553	0.63223	0.70294
1559.1	0.28181	0.52666	0.4999	0.49098	0.45952	0.45876	0.40535	0.32102	0.41896	0.33715	0.41255	0.44558	0.59567	0.54582	0.61215	0.48749	0.44773	0.54292	0.47436	0.44948	0.45419	0.36262	0.61791	0.38685	0.42111	0.47937	0.47771	0.57646	0.52057	0.55262	0.62069	0.54039	0.71034	0.51016	0.63627	0.67618
1559.9	0.2951	0.52899	0.48808	0.51309	0.45507	0.46527	0.43194	0.35755	0.40034	0.33052	0.41851	0.44086	0.59357	0.55657	0.60281	0.49999	0.43783	0.52955	0.45709	0.45872	0.44818	0.34989	0.61701	0.39646	0.41424	0.49632	0.48427	0.57707	0.52475	0.54477	0.62458	0.55228	0.68518	0.50249	0.63969	0.66088
1560.8	0.29519	0.56916	0.49569	0.50996	0.45597	0.48625	0.43793	0.36932	0.42185	0.35669	0.42711	0.45596	0.60479	0.59189	0.58856	0.49886	0.4542	0.5413	0.44122	0.43688	0.45786	0.3583	0.59515	0.38932	0.4249	0.52824	0.48789	0.57163	0.55917	0.54806	0.62966	0.55144	0.66821	0.50865	0.62738	0.65736
1561.6	0.3034	0.55672	0.46302	0.50519	0.42762	0.49153	0.42543	0.35798	0.40004	0.34348	0.42139	0.45523	0.59449	0.58774	0.56558	0.48099	0.44263	0.51671	0.42023	0.44788	0.45622	0.35065	0.56407	0.37263	0.41053	0.51654	0.45566	0.54041	0.56949	0.53255	0.62324	0.53695	0.65001	0.50007	0.62454	0.65592
1562.4	0.3113	0.59738	0.44536	0.5074	0.44702	0.50207	0.45108	0.34678	0.41195	0.34709	0.42496	0.46216	0.60376	0.61346	0.57395	0.49719	0.46405	0.49628	0.42348	0.45359	0.46731	0.3607	0.54416	0.36778	0.40526	0.53475	0.45204	0.56343	0.57363	0.53428	0.60779	0.52028	0.63965	0.48631	0.6176	0.6748
1563.3	0.32249	0.60205	0.44532	0.47893	0.41856	0.51304	0.46449	0.35106	0.41952	0.37626	0.44	0.47915	0.61025	0.617	0.56998	0.52445	0.46692	0.49117	0.40611	0.44251	0.48238	0.36036	0.55426	0.36988	0.40659	0.53882	0.46685	0.54564	0.56789	0.54617	0.59227	0.51117	0.62737	0.49037	0.62077	0.68144
1564.1	0.32195	0.60463	0.46163	0.4597	0.40463	0.52806	0.46541	0.34196	0.41971	0.39374	0.44243	0.4781	0.61329	0.62324	0.57431	0.52599	0.46904	0.49663	0.42566	0.44782	0.4887	0.37186	0.55322	0.36445	0.42083	0.52984	0.45609	0.53058	0.54774	0.54028	0.58889	0.51772	0.6328	0.48337	0.61989	0.6945
1565	0.32713	0.59081	0.4652	0.46915	0.38238	0.52593	0.47664	0.32857	0.39703	0.38268	0.44567	0.45469	0.60303	0.63218	0.60131	0.5441	0.45216	0.48193	0.42603	0.45596	0.47635	0.33633	0.55835	0.36945	0.41833	0.51385	0.44213	0.54173	0.52816	0.53463	0.57187	0.50838	0.62661	0.46331	0.63509	0.69646
1565.8	0.31493	0.59408	0.47596	0.4563	0.37199	0.53039	0.47168	0.33161	0.40038	0.38097	0.45423	0.44759	0.60177	0.64721	0.6209	0.52811	0.44183	0.47534	0.43416	0.45772	0.46736	0.32413	0.57495	0.3677	0.39626	0.5241	0.44875	0.5349	0.52199	0.52142	0.55014	0.51195	0.63405	0.45695	0.63948	0.69022
1566.6	0.32409	0.59034	0.51193	0.48033	0.37034	0.55735	0.47365	0.34793	0.41093	0.40941	0.49213	0.4602	0.61039	0.67809	0.64431	0.54211	0.4392	0.49577	0.41937	0.46627	0.49341	0.35251	0.59818	0.39471	0.41018	0.53044	0.48028	0.52974	0.52753	0.52657	0.55897	0.51874	0.65173	0.47605	0.6683	0.71294
1567.5	0.31704	0.58965	0.51064	0.48896	0.38669	0.5236	0.46709	0.34754	0.40027	0.39781	0.48633	0.44593	0.59809	0.70159	0.6621	0.53738	0.42175	0.46468	0.41567	0.44515	0.47581	0.36614	0.57245	0.39567	0.39845	0.52211	0.47499	0.52065	0.50368	0.49549	0.56177	0.50233	0.64295	0.47511	0.66351	0.71819
1568.3	0.31741	0.58561	0.49145	0.50525	0.37211	0.52853	0.47397	0.35999	0.41382	0.39705	0.48182	0.44419	0.58284	0.67993	0.66822	0.54641	0.40756	0.46555	0.40044	0.43065	0.48443	0.36859	0.54174	0.38618	0.38129	0.51354	0.46309	0.52367	0.50478	0.48861	0.56024	0.47963	0.63375	0.47524	0.65531	0.71206
1569.2	0.31499	0.56381	0.47864	0.47674	0.34756	0.54548	0.4565	0.3627	0.40216	0.39533	0.48892	0.43357	0.55221	0.65716	0.65523	0.53178	0.37957	0.45941	0.39822	0.4307	0.48889	0.39013	0.55009	0.3864	0.36178	0.50756	0.46271	0.51355	0.5006	0.48435	0.54713	0.47446	0.62501	0.4873	0.66454	0.69542
1570	0.32742	0.57772	0.47035	0.48712	0.34876	0.53395	0.46619	0.37731	0.41955	0.40121	0.50055	0.44352	0.5338	0.65713	0.67791	0.5668	0.38655	0.46458	0.38831	0.41126	0.50776	0.40786	0.5447	0.40439	0.37546	0.49924	0.48393	0.53655	0.49055	0.48875	0.54773	0.47092	0.61509	0.49103	0.67002	0.70647
1570.8	0.31608	0.55478	0.43303	0.47074	0.32852	0.50819	0.46933	0.36943	0.41297	0.38686	0.47127	0.44992	0.50946	0.60432	0.65468	0.54348	0.38278	0.44454	0.38956	0.39899	0.49089	0.40017	0.51752	0.39065	0.35815	0.45401	0.45346	0.52163	0.48296	0.48599	0.53865	0.46703	0.60712	0.48365	0.63796	0.6991
1571.7	0.31387	0.55119	0.42308	0.44508	0.31448	0.53397	0.46102	0.37808	0.40288	0.37083	0.44061	0.43598	0.49347	0.58518	0.63866	0.53438	0.40174	0.4454	0.38826	0.40294	0.50789	0.40843	0.51134	0.36824	0.35001	0.44248	0.44077	0.50809	0.49474	0.50905	0.54458	0.46038	0.59772	0.48374	0.61175	0.69039
1572.5	0.30542	0.55646	0.4104	0.41393	0.34068	0.53279	0.43627	0.38549	0.38896	0.37214	0.44071	0.43723	0.48252	0.59168	0.64274	0.52301	0.41147	0.44564	0.39041	0.40728	0.51129	0.40291	0.53374	0.36787	0.36261	0.44958	0.45451	0.499	0.49866	0.51441	0.54431	0.47921	0.5908	0.48789	0.62278	0.69497
1573.3	0.305	0.52768	0.40765	0.42058	0.34611	0.53959	0.42304	0.39006	0.41366	0.37074	0.42118	0.44554	0.47698	0.55735	0.62805	0.53274	0.39306	0.45904	0.38848	0.4259	0.50591	0.40677	0.50718	0.35795	0.36288	0.41512	0.44262	0.50515	0.4859	0.51391	0.53494	0.49798	0.60352	0.48344	0.62058	0.71526
1574.2	0.31639	0.5335	0.41991	0.4322	0.37687	0.57852	0.41656	0.39483	0.41211	0.37837	0.43034	0.45225	0.47006	0.53001	0.60322	0.52162	0.40031	0.47083	0.38991	0.44525	0.517	0.40336	0.50716	0.3534	0.38432	0.39547	0.42534	0.50371	0.51824	0.5213	0.53492	0.50525	0.62657	0.49452	0.64301	0.71208
1575	0.31531	0.51785	0.40639	0.4179	0.38793	0.5928	0.40041	0.3999	0.41661	0.36766	0.41702	0.43571	0.45585	0.53929	0.59505	0.5077	0.38849	0.46994	0.38406	0.4554	0.51616	0.40701	0.48339	0.33721	0.36927	0.40774	0.43994	0.48347	0.51245	0.52183	0.51746	0.49836	0.62136	0.50025	0.65357	0.6972
1575.8	0.31278	0.48506	0.40498	0.43077	0.37065	0.59552	0.38397	0.38663	0.42473	0.36999	0.42207	0.45971	0.44622	0.52027	0.58055	0.49574	0.34779	0.45356	0.36873	0.4478	0.50665	0.39368	0.47134	0.34498	0.36919	0.41106	0.4422	0.48149	0.50041	0.50676	0.50132	0.50601	0.63369	0.51961	0.67343	0.69331
1576.7	0.31017	0.45894	0.39211	0.4296	0.36941	0.58752	0.37741	0.35219	0.43339	0.37712	0.41909	0.4431	0.43367	0.51336	0.54106	0.4772	0.33267	0.44945	0.35876	0.44923	0.49493	0.40089	0.45889	0.35872	0.3642	0.39993	0.41193	0.45829	0.49452	0.50119	0.48146	0.48538	0.6366	0.53428	0.67086	0.69408
1577.5	0.31194	0.49097	0.38099	0.43828	0.39231	0.57333	0.38372	0.35113	0.4364	0.39578	0.41522	0.46131	0.42738	0.5407	0.53761	0.46017	0.36446	0.42782	0.35811	0.43274	0.49583	0.40842	0.4435	0.35736	0.37095	0.44064	0.43228	0.45199	0.50427	0.49385	0.48774	0.46336	0.6275	0.55682	0.66708	0.69406
1578.4	0.28677	0.45345	0.33371	0.41525	0.34225	0.56049	0.36344	0.31847	0.41649	0.36867	0.37454	0.44605	0.40232	0.52182	0.51376	0.43404	0.33926	0.39334	0.33709	0.42722	0.47049	0.39028	0.41121	0.34642	0.34328	0.41948	0.41978	0.42866	0.46141	0.47146	0.46658	0.45403	0.61355	0.53442	0.65444	0.67926
1579.2	0.28614	0.45597	0.3619	0.44231	0.34932	0.58693	0.37596	0.32455	0.42428	0.39274	0.38773	0.45207	0.40543	0.5157	0.5419	0.45201	0.34943	0.416	0.34962	0.42367	0.47651	0.37863	0.44708	0.35865	0.36813	0.43276	0.44516	0.46342	0.4676	0.48186	0.48229	0.47084	0.62538	0.538	0.67477	0.6803
1580	0.27094	0.46679	0.33058	0.43998	0.38156	0.62183	0.36458	0.32729	0.41727	0.38552	0.37003	0.43776	0.39341	0.51466	0.52353	0.44471	0.3673	0.43512	0.34934	0.43662	0.45383	0.3746	0.44709	0.36134	0.37252	0.44376	0.43538	0.46953	0.47955	0.48741	0.46847	0.48259	0.61155	0.52159	0.67119	0.67682
1580.9	0.26882	0.46512	0.35056	0.45436	0.38134	0.64702	0.39481	0.3591	0.40986	0.37824	0.35802	0.44252	0.39164	0.50624	0.53192	0.46253	0.37125	0.43341	0.37095	0.42961	0.42682	0.35332	0.44762	0.36292	0.37025	0.44272	0.44652	0.48853	0.49098	0.48463	0.48796	0.49214	0.61254	0.49495	0.6755	0.66902
1581.7	0.26582	0.47144	0.38358	0.46955	0.40604	0.69066	0.42175	0.37924	0.41439	0.37865	0.36378	0.45601	0.39573	0.50211	0.54279	0.4837	0.37473	0.44186	0.3858	0.43686	0.43519	0.3462	0.45866	0.3781	0.39236	0.47035	0.45848	0.5098	0.49147	0.49687	0.50716	0.50161	0.62491	0.49253	0.69056	0.67136
1582.5	0.25258	0.48797	0.39558	0.45487	0.46075	0.71499	0.42934	0.3917	0.42009	0.39079	0.35798	0.45282	0.39323	0.50207	0.53248	0.48315	0.3955	0.46048	0.38276	0.42085	0.42195	0.35801	0.48255	0.3726	0.39484	0.49418	0.46656	0.51965	0.50589	0.51549	0.50906	0.48096	0.62664	0.50297	0.66145	0.67775
1583.4	0.2405	0.47467	0.37137	0.43684	0.44935	0.7182	0.43115	0.38741	0.41011	0.38361	0.32348	0.45313	0.36856	0.47938	0.51318	0.47058	0.37387	0.42848	0.36429	0.39896	0.40974	0.36712	0.45845	0.36294	0.38517	0.48819	0.4313	0.50062	0.48473	0.50275	0.50485	0.46952	0.62764	0.49443	0.62835	0.65937
1584.2	0.25115	0.49928	0.38762	0.45948	0.47791	0.70826	0.45491	0.42295	0.43952	0.42354	0.36456	0.46623	0.3797	0.50379	0.54674	0.49444	0.38773	0.43939	0.36037	0.40234	0.44199	0.39886	0.48943	0.38365	0.40247	0.51926	0.46824	0.49931	0.49407	0.50312	0.51274	0.48077	0.65838	0.51345	0.65385	0.68752
1585	0.24936	0.49008	0.38157	0.44241	0.49127	0.71712	0.43262	0.42508	0.45888	0.40862	0.36	0.46402	0.37109	0.49392	0.56175	0.49251	0.38889	0.4405	0.33122	0.3973	0.44896	0.40634	0.46837	0.37095	0.40771	0.51763	0.49958	0.50571	0.47664	0.50932	0.48928	0.48243	0.66548	0.52567	0.6407	0.6837
1585.9	0.25115	0.50135	0.36857	0.42983	0.51679	0.70851	0.44058	0.42134	0.4638	0.40562	0.35571	0.4453	0.36483	0.48327	0.54266	0.49077	0.39312	0.45431	0.31457	0.37294	0.4371	0.41971	0.47679	0.36504	0.39079	0.50057	0.50018	0.48813	0.48535	0.51136	0.47641	0.47442	0.66721	0.53601	0.64195	0.66405
1586.7	0.24956	0.46777	0.40311	0.44642	0.52829	0.68383	0.45414	0.43261	0.4562	0.40399	0.36444	0.45677	0.37039	0.48771	0.56562	0.49117	0.39607	0.45196	0.32269	0.36601	0.42633	0.43076	0.47321	0.38217	0.39608	0.50084	0.52302	0.4583	0.47459	0.50578	0.49081	0.48775	0.65508	0.5262	0.66798	0.66761
1587.6	0.26838	0.47082	0.42752	0.45351	0.58972	0.67531	0.45134	0.4438	0.4785	0.40413	0.39076	0.45504	0.3883	0.50088	0.56567	0.51275	0.41942	0.45322	0.31174	0.38528	0.42528	0.45343	0.49189	0.38856	0.40652	0.51058	0.56248	0.46562	0.48986	0.49997	0.49059	0.50171	0.6605	0.52656	0.70389	0.69719
1588.4	0.25946	0.44031	0.41607	0.44924	0.58178	0.68446	0.46136	0.42241	0.47887	0.38107	0.35771	0.44182	0.36777	0.47497	0.55131	0.5039	0.40989	0.44958	0.32006	0.36199	0.40743	0.43303	0.47491	0.36568	0.39419	0.4742	0.53859	0.47675	0.45901	0.48541	0.49214	0.4816	0.65399	0.52145	0.68747	0.66279
1589.2	0.27098	0.45565	0.42503	0.48981	0.62018	0.66448	0.50495	0.44152	0.48738	0.40707	0.36274	0.45503	0.38528	0.48137	0.56302	0.52936	0.45216	0.45332	0.34613	0.36923	0.41865	0.44989	0.50559	0.37237	0.40495	0.49088	0.53545	0.50786	0.50553	0.48539	0.51609	0.50578	0.65831	0.5443	0.71948	0.68636
1590.1	0.26282	0.42926	0.41917	0.4851	0.6046	0.65667	0.4979	0.44351	0.50076	0.38937	0.39147	0.44349	0.39662	0.4881	0.56104	0.53041	0.43637	0.44044	0.34583	0.37429	0.41697	0.44186	0.52099	0.35092	0.42319	0.48562	0.51971	0.49499	0.51799	0.48607	0.52665	0.50526	0.66783	0.50304	0.71864	0.69051
1590.9	0.27804	0.46177	0.42636	0.51422	0.60673	0.69214	0.52461	0.48075	0.56467	0.38378	0.38803	0.45052	0.41125	0.51414	0.58692	0.55429	0.42703	0.46239	0.35418	0.39714	0.4558	0.45112	0.54071	0.35985	0.43235	0.50898	0.53237	0.5428	0.54026	0.5019	0.53083	0.5097	0.69212	0.51273	0.7224	0.69487
1591.7	0.26883	0.47709	0.41565	0.52142	0.60614	0.69271	0.5289	0.48491	0.56682	0.37921	0.38694	0.45321	0.41316	0.50707	0.61287	0.56508	0.42649	0.45273	0.36195	0.3859	0.46159	0.45045	0.53145	0.37937	0.43973	0.49765	0.52103	0.5556	0.55139	0.50117	0.53714	0.49042	0.70094	0.52009	0.71717	0.67943
1592.6	0.27883	0.50365	0.41957	0.50822	0.60745	0.66588	0.50713	0.47245	0.56821	0.35466	0.37881	0.44029	0.42107	0.51926	0.59773	0.56218	0.41718	0.42924	0.33849	0.39327	0.47355	0.44442	0.5192	0.38627	0.43591	0.52564	0.52804	0.54402	0.54964	0.49627	0.5357	0.50194	0.70891	0.48477	0.70398	0.6892
1593.4	0.27234	0.49269	0.42628	0.4959	0.56772	0.66474	0.51306	0.44495	0.55423	0.33812	0.3618	0.42001	0.42816	0.53754	0.57786	0.5409	0.35279	0.40405	0.31109	0.36936	0.4721	0.43574	0.4929	0.37572	0.41281	0.50882	0.52559	0.50733	0.49123	0.48689	0.54158	0.4761	0.70279	0.46039	0.70742	0.65938
1594.2	0.28327	0.5036	0.45532	0.51174	0.57919	0.70881	0.54185	0.44423	0.54169	0.3483	0.34977	0.42642	0.45525	0.54755	0.6055	0.53913	0.3758	0.39262	0.31515	0.37279	0.49142	0.43827	0.49802	0.40277	0.42597	0.51397	0.55745	0.52408	0.48783	0.48658	0.54129	0.49003	0.70559	0.47764	0.70947	0.67504
1595.1	0.28565	0.51611	0.44763	0.50675	0.57922	0.70029	0.51699	0.40209	0.51045	0.3631	0.34375	0.40928	0.45008	0.54972	0.58409	0.53418	0.36314	0.3621	0.3102	0.36185	0.46505	0.43835	0.48755	0.38667	0.4187	0.49141	0.55701	0.49125	0.4689	0.47036	0.53881	0.48612	0.68975	0.47373	0.708	0.66921
1595.9	0.28792	0.53815	0.45513	0.53315	0.57727	0.71482	0.55566	0.401	0.5196	0.36285	0.35423	0.4167	0.46503	0.5937	0.56252	0.53458	0.37247	0.35957	0.31627	0.3809	0.47864	0.41981	0.48755	0.37571	0.41783	0.50591	0.5543	0.51999	0.45087	0.46636	0.53349	0.50318	0.6845	0.46375	0.70978	0.67807
1596.7	0.29493	0.52219	0.45756	0.53977	0.5893	0.75048	0.57364	0.39478	0.52682	0.38296	0.36628	0.42295	0.47567	0.60769	0.57439	0.53449	0.39918	0.36487	0.32699	0.37864	0.4801	0.41873	0.504	0.37221	0.42167	0.49906	0.56513	0.51432	0.46927	0.4616	0.53646	0.48332	0.66818	0.483	0.72479	0.68659
1597.6	0.29961	0.53145	0.46221	0.54972	0.62771	0.78931	0.55177	0.39705	0.5567	0.38783	0.36781	0.45302	0.49252	0.60655	0.58973	0.53236	0.42187	0.39553	0.32773	0.40205	0.49722	0.42114	0.51703	0.3845	0.43768	0.50604	0.59408	0.53401	0.50479	0.47091	0.52144	0.48374	0.68306	0.48708	0.72628	0.7071
1598.4	0.28439	0.51857	0.43192	0.51855	0.61589	0.7542	0.52076	0.37656	0.56266	0.37003	0.34279	0.44179	0.46176	0.59417	0.56915	0.50915	0.41271	0.39727	0.31084	0.38876	0.46975	0.39713	0.49189	0.37087	0.40928	0.49507	0.56964	0.49868	0.49695	0.4453	0.49344	0.45777	0.67491	0.4568	0.71334	0.67643
1599.2	0.28231	0.51267	0.41984	0.49963	0.60934	0.75819	0.52116	0.37775	0.56227	0.35479	0.35549	0.44076	0.46604	0.57279	0.57312	0.49686	0.4383	0.40821	0.29712	0.37697	0.47393	0.38289	0.49886	0.38602	0.42088	0.4896	0.56553	0.51768	0.49385	0.43899	0.48008	0.44908	0.68509	0.44253	0.71674	0.6702
1600.1	0.29175	0.51362	0.40646	0.478	0.6071	0.7633	0.51628	0.37321	0.55359	0.3537	0.35793	0.43217	0.46477	0.55999	0.56957	0.4803	0.43166	0.41215	0.31916	0.38337	0.46701	0.38881	0.53068	0.39226	0.4361	0.49607	0.56692	0.47389	0.5195	0.43367	0.49027	0.4361	0.69026	0.45591	0.72051	0.67534
1600.9	0.30008	0.54357	0.43835	0.48189	0.58876	0.74035	0.53647	0.38637	0.5518	0.359	0.35821	0.44605	0.46599	0.56386	0.58275	0.47764	0.43483	0.43378	0.32953	0.38927	0.46385	0.39156	0.54997	0.40572	0.44968	0.49446	0.58179	0.49428	0.52109	0.44717	0.48015	0.43709	0.69004	0.44011	0.7327	0.68715
1601.7	0.29557	0.54547	0.43172	0.46343	0.5387	0.71109	0.54735	0.37562	0.52518	0.3412	0.37524	0.42134	0.44672	0.54398	0.55255	0.47093	0.40552	0.4089	0.33598	0.38225	0.45192	0.37808	0.5597	0.40887	0.44587	0.50941	0.56136	0.47157	0.47256	0.43255	0.46781	0.42264	0.6737	0.40421	0.70539	0.67296
1602.6	0.31216	0.56369	0.44754	0.46507	0.52351	0.698	0.54087	0.38321	0.51655	0.35329	0.38804	0.42258	0.44687	0.54511	0.55715	0.46902	0.38376	0.40998	0.33924	0.39918	0.47015	0.39421	0.57754	0.43225	0.44798	0.51534	0.57482	0.48657	0.45155	0.43775	0.4834	0.42451	0.65828	0.41904	0.69256	0.70587
1603.4	0.32357	0.55574	0.46837	0.49431	0.52755	0.6784	0.52903	0.3808	0.53136	0.3562	0.38419	0.43793	0.44624	0.54051	0.56483	0.46833	0.38274	0.41037	0.35408	0.41794	0.4873	0.38677	0.5794	0.44458	0.46559	0.54156	0.58569	0.49725	0.46199	0.4423	0.49404	0.43617	0.66111	0.42143	0.68431	0.71315
1604.2	0.3098	0.52383	0.47762	0.49214	0.48876	0.64202	0.45353	0.34646	0.52347	0.33498	0.34847	0.41194	0.43236	0.50619	0.56026	0.46429	0.3647	0.4014	0.30797	0.38234	0.4737	0.3477	0.554	0.42335	0.43077	0.51862	0.58349	0.4974	0.42874	0.43589	0.47655	0.40539	0.63093	0.38093	0.65108	0.70715
1605.1	0.30292	0.50445	0.47826	0.49027	0.49529	0.63382	0.41093	0.33582	0.52431	0.31217	0.35689	0.40239	0.42797	0.47349	0.54511	0.45907	0.36627	0.39138	0.2965	0.37269	0.4742	0.32679	0.55536	0.4135	0.42949	0.51986	0.55596	0.47661	0.42787	0.4238	0.47601	0.3947	0.63689	0.37118	0.64467	0.67968
1605.9	0.31704	0.52922	0.48315	0.47889	0.51919	0.61036	0.38774	0.33086	0.51504	0.31707	0.35097	0.39666	0.42759	0.48747	0.5591	0.45039	0.39961	0.39344	0.28882	0.37402	0.46163	0.32687	0.54449	0.40606	0.43224	0.4998	0.54148	0.47203	0.45705	0.41925	0.47238	0.39489	0.62664	0.37425	0.64074	0.68384
1606.7	0.31612	0.5183	0.48383	0.50165	0.51029	0.61334	0.37004	0.33317	0.51412	0.30595	0.34179	0.39267	0.42367	0.47929	0.56257	0.46484	0.41074	0.3978	0.29118	0.37084	0.4491	0.30439	0.5233	0.38664	0.44655	0.48608	0.54107	0.49187	0.43892	0.4097	0.46204	0.39539	0.62606	0.34937	0.63416	0.66413
1607.6	0.30764	0.51613	0.48574	0.46332	0.49463	0.59597	0.37529	0.32821	0.51086	0.29392	0.33462	0.37219	0.41195	0.48161	0.55903	0.45037	0.38674	0.39103	0.2845	0.34778	0.44577	0.29971	0.50676	0.37817	0.42983	0.46838	0.5148	0.45217	0.43491	0.39862	0.46209	0.38668	0.62438	0.33866	0.61757	0.66748
1608.4	0.32249	0.52968	0.4951	0.46238	0.50584	0.57966	0.40762	0.32865	0.50882	0.30264	0.35372	0.38473	0.41918	0.49727	0.56305	0.46694	0.39985	0.42924	0.30676	0.36578	0.44544	0.31224	0.54242	0.4082	0.45705	0.47968	0.52112	0.46952	0.45306	0.41496	0.47014	0.40828	0.63956	0.34744	0.62438	0.67524
1609.2	0.32311	0.51565	0.49596	0.46122	0.47554	0.54093	0.39225	0.31186	0.4818	0.30969	0.32547	0.37137	0.41063	0.49199	0.56589	0.4601	0.36563	0.41526	0.30246	0.36171	0.43504	0.31538	0.52496	0.40781	0.4437	0.44791	0.51641	0.44862	0.43466	0.41282	0.46918	0.4076	0.6288	0.3559	0.60331	0.68253
1610.1	0.31018	0.48566	0.50258	0.47422	0.45577	0.51526	0.37728	0.30252	0.51697	0.31001	0.32569	0.37742	0.39964	0.47606	0.55533	0.47484	0.35208	0.41111	0.31386	0.36982	0.44617	0.3069	0.5249	0.42308	0.43152	0.4389	0.52239	0.45144	0.42982	0.40709	0.49216	0.40831	0.64156	0.35613	0.59699	0.6801
1610.9	0.29109	0.48309	0.5014	0.45065	0.43652	0.45858	0.33526	0.28105	0.5059	0.29729	0.32396	0.38352	0.38866	0.47729	0.55299	0.46015	0.3416	0.39026	0.29682	0.36386	0.45679	0.32102	0.53367	0.43578	0.41806	0.42492	0.51398	0.41485	0.43813	0.40532	0.47956	0.41521	0.65152	0.37283	0.58937	0.69139
1611.7	0.28872	0.48799	0.501	0.46024	0.42426	0.44358	0.30397	0.2853	0.51614	0.30389	0.34306	0.36221	0.39436	0.48368	0.55685	0.47514	0.3528	0.37329	0.2907	0.37229	0.454	0.31532	0.54969	0.41262	0.4086	0.44151	0.52263	0.42356	0.42816	0.40406	0.47686	0.4114	0.64279	0.36868	0.59698	0.66472
1612.5	0.27043	0.49878	0.51447	0.4684	0.43094	0.42839	0.26292	0.30213	0.52401	0.29064	0.33508	0.3586	0.38334	0.49677	0.57488	0.47673	0.37428	0.34487	0.28493	0.35054	0.46376	0.30536	0.50498	0.39214	0.3996	0.43408	0.53503	0.39787	0.41912	0.39131	0.46947	0.40111	0.63317	0.35686	0.59074	0.64587
1613.4	0.25024	0.50959	0.51412	0.43895	0.41596	0.38365	0.25728	0.30253	0.54313	0.28388	0.33704	0.35776	0.38029	0.5054	0.57362	0.47402	0.38443	0.33585	0.29322	0.35193	0.4574	0.29516	0.47894	0.38252	0.40314	0.43877	0.53549	0.39904	0.41365	0.39214	0.48247	0.40649	0.63041	0.33938	0.5566	0.61888
1614.2	0.25079	0.51769	0.49519	0.42373	0.40608	0.36616	0.22951	0.30371	0.51599	0.2753	0.34679	0.34511	0.37336	0.51275	0.5767	0.45999	0.39078	0.32453	0.28267	0.33403	0.45053	0.284	0.48228	0.36202	0.4073	0.42989	0.50732	0.40068	0.41144	0.40221	0.4754	0.4148	0.62747	0.35262	0.53877	0.5994
1615	0.25774	0.52562	0.52091	0.46203	0.42497	0.38261	0.23679	0.32789	0.51728	0.30661	0.34281	0.34834	0.39457	0.51257	0.59482	0.48497	0.40518	0.36244	0.30208	0.35063	0.4524	0.2786	0.48709	0.35588	0.40833	0.42929	0.51693	0.43895	0.42365	0.42063	0.49477	0.42251	0.63973	0.36081	0.54926	0.57404
1615.9	0.24015	0.50923	0.50406	0.45391	0.40733	0.33787	0.23477	0.30908	0.47423	0.30391	0.31924	0.36007	0.39775	0.50879	0.5835	0.48017	0.40322	0.35922	0.30706	0.34507	0.43575	0.27742	0.46115	0.36032	0.3966	0.40782	0.50624	0.4109	0.42651	0.40533	0.51563	0.40925	0.63104	0.36576	0.51399	0.5766
1616.7	0.23585	0.49677	0.45993	0.42175	0.35407	0.34745	0.21727	0.29294	0.47333	0.31265	0.31367	0.35914	0.39832	0.49733	0.55386	0.4643	0.3881	0.36069	0.30265	0.35404	0.41743	0.28855	0.46861	0.35316	0.38532	0.39344	0.4597	0.40806	0.41085	0.39995	0.50987	0.41079	0.62851	0.3709	0.51577	0.55865
1617.5	0.24129	0.47702	0.45652	0.42637	0.3414	0.34994	0.19927	0.28518	0.44083	0.30318	0.31577	0.357	0.40479	0.50494	0.56204	0.47087	0.39961	0.36126	0.28832	0.3436	0.39034	0.29015	0.48147	0.35297	0.37028	0.38594	0.46899	0.41654	0.41276	0.39615	0.49659	0.40281	0.60743	0.37364	0.51908	0.56005
1618.4	0.23981	0.46718	0.49226	0.4498	0.32375	0.33792	0.18953	0.29945	0.4387	0.32358	0.30555	0.38156	0.42505	0.51453	0.585	0.48734	0.39852	0.37583	0.29858	0.35723	0.38299	0.30642	0.482	0.35868	0.37903	0.40351	0.49172	0.43199	0.40688	0.39462	0.49478	0.41743	0.60232	0.36253	0.52951	0.56582
1619.2	0.23364	0.44961	0.44121	0.40144	0.27339	0.28407	0.15492	0.26985	0.44306	0.29928	0.27337	0.36103	0.40923	0.51165	0.55322	0.48149	0.40035	0.32756	0.28059	0.32697	0.36197	0.27737	0.45005	0.33866	0.37962	0.40662	0.45091	0.39824	0.40405	0.36661	0.48364	0.40647	0.58337	0.32348	0.48803	0.55267
1620	0.24701	0.47725	0.46524	0.42553	0.27524	0.27361	0.13675	0.28173	0.4619	0.31147	0.28578	0.36339	0.40056	0.53047	0.5679	0.49226	0.4012	0.33995	0.26709	0.34229	0.35731	0.2745	0.44411	0.34405	0.39186	0.41688	0.46557	0.42646	0.4047	0.37974	0.47238	0.43468	0.59136	0.32959	0.50527	0.54864
1620.8	0.24241	0.47469	0.48774	0.43179	0.29482	0.24618	0.13961	0.27169	0.4392	0.31478	0.30434	0.35892	0.39754	0.5459	0.57103	0.48288	0.39647	0.34887	0.27148	0.35289	0.33378	0.26145	0.45134	0.34589	0.39428	0.42719	0.47	0.40446	0.40005	0.37596	0.48281	0.44587	0.59369	0.3106	0.4905	0.54411
1621.7	0.23972	0.48834	0.47224	0.45455	0.29017	0.26219	0.13241	0.26651	0.45087	0.32957	0.2946	0.3713	0.39739	0.54235	0.56568	0.49097	0.37736	0.34783	0.26238	0.35688	0.34377	0.25261	0.42227	0.34187	0.39824	0.43023	0.45115	0.41581	0.39044	0.37329	0.47638	0.4442	0.60178	0.31003	0.49319	0.53005
1622.5	0.22477	0.47584	0.46205	0.43241	0.27971	0.25295	0.10857	0.25638	0.4499	0.32023	0.2873	0.34296	0.37238	0.52357	0.55633	0.48334	0.36664	0.3386	0.22499	0.34327	0.33379	0.24311	0.41377	0.33501	0.38816	0.41738	0.45008	0.37678	0.39419	0.3651	0.46492	0.42929	0.60007	0.31682	0.48646	0.51419
1623.3	0.22027	0.47223	0.47989	0.44189	0.28586	0.283	0.13088	0.26416	0.42881	0.31839	0.30508	0.35984	0.36767	0.52123	0.57039	0.47036	0.3472	0.36471	0.21235	0.35293	0.34269	0.25127	0.4143	0.32963	0.37235	0.42271	0.46263	0.35855	0.37214	0.38293	0.45075	0.42694	0.59741	0.32729	0.50491	0.50856
1624.1	0.21384	0.4637	0.45811	0.4179	0.26787	0.28719	0.13891	0.24119	0.4192	0.31903	0.29217	0.35813	0.35515	0.5297	0.56134	0.46614	0.34268	0.36377	0.22132	0.33511	0.34186	0.25656	0.41613	0.31336	0.36554	0.40602	0.44798	0.35849	0.37035	0.37101	0.43879	0.40188	0.59367	0.31815	0.50656	0.49179
1625	0.21043	0.44928	0.44865	0.40949	0.23465	0.27185	0.11121	0.23242	0.41519	0.30856	0.2511	0.35416	0.34847	0.53705	0.55462	0.46935	0.33589	0.35732	0.20128	0.31037	0.34707	0.26067	0.37464	0.28862	0.35765	0.39794	0.43162	0.3782	0.37123	0.35727	0.41251	0.38013	0.57316	0.3222	0.47657	0.47573
1625.8	0.20345	0.45101	0.44815	0.39525	0.21533	0.25235	0.098681	0.22477	0.40219	0.31198	0.25595	0.33754	0.35288	0.54994	0.55607	0.44217	0.31783	0.3623	0.20728	0.30189	0.33705	0.27392	0.39085	0.28138	0.34474	0.38568	0.43509	0.34129	0.36845	0.34676	0.41282	0.37966	0.56196	0.31286	0.46638	0.47231
1626.6	0.20106	0.44228	0.44357	0.38213	0.22609	0.25059	0.10728	0.19805	0.4021	0.30925	0.27143	0.35609	0.36505	0.562	0.53377	0.42518	0.3276	0.35113	0.22048	0.29961	0.33726	0.26905	0.38231	0.28256	0.33709	0.36685	0.41154	0.35946	0.37857	0.33435	0.41795	0.36457	0.56408	0.29854	0.46042	0.46799
1627.5	0.20751	0.43724	0.47449	0.3938	0.24058	0.22319	0.11181	0.18911	0.41859	0.3166	0.27958	0.35891	0.37226	0.57594	0.55038	0.42916	0.35051	0.33329	0.22627	0.27333	0.34215	0.28022	0.39074	0.30531	0.33192	0.36643	0.41974	0.39569	0.39285	0.32298	0.43464	0.38202	0.57249	0.30023	0.45967	0.49057
1628.3	0.20094	0.42588	0.47131	0.39904	0.22941	0.21444	0.10655	0.17836	0.40115	0.29876	0.28665	0.35174	0.38038	0.55458	0.51521	0.41536	0.32993	0.32131	0.23726	0.26315	0.33299	0.2653	0.37905	0.30443	0.31713	0.36482	0.39673	0.375	0.37548	0.32509	0.42748	0.38496	0.54548	0.28018	0.44438	0.47233
1629.1	0.2084	0.41731	0.47239	0.41222	0.22951	0.23309	0.11187	0.17839	0.39765	0.29612	0.31483	0.35389	0.36433	0.53539	0.52748	0.4004	0.31179	0.32475	0.23594	0.26273	0.33571	0.24198	0.39216	0.32004	0.321	0.34913	0.41331	0.3735	0.37667	0.3459	0.43403	0.39388	0.53397	0.27677	0.45972	0.45934
1630	0.21845	0.40824	0.48766	0.4075	0.24664	0.24636	0.10748	0.19623	0.42258	0.28587	0.32114	0.38825	0.34293	0.53215	0.54221	0.43314	0.32028	0.3247	0.22318	0.27248	0.35999	0.23115	0.38779	0.31655	0.33222	0.3674	0.40716	0.39281	0.37541	0.35988	0.43027	0.41253	0.56072	0.28042	0.46548	0.45844
1630.8	0.21396	0.40334	0.48273	0.423	0.2245	0.22377	0.088048	0.20817	0.40072	0.2732	0.30335	0.38853	0.3253	0.52278	0.55047	0.43151	0.31869	0.33303	0.22269	0.2675	0.3411	0.20517	0.37089	0.30574	0.32757	0.39272	0.4137	0.37826	0.35097	0.35511	0.41343	0.41785	0.54885	0.2656	0.44439	0.44514
1631.6	0.2055	0.41001	0.45669	0.42656	0.20199	0.23038	0.063104	0.19015	0.37662	0.26125	0.32974	0.37255	0.3281	0.52689	0.53148	0.42587	0.2964	0.33928	0.22339	0.28105	0.32373	0.21563	0.38495	0.26956	0.32235	0.38685	0.40533	0.36962	0.3405	0.36617	0.3987	0.40408	0.5294	0.26089	0.43671	0.40738
1632.4	0.20008	0.39011	0.4574	0.42945	0.20919	0.24551	0.055063	0.18971	0.36928	0.2577	0.321	0.36443	0.32314	0.5117	0.54917	0.4408	0.3139	0.34439	0.20788	0.28829	0.31791	0.22645	0.35903	0.2573	0.32264	0.37314	0.40055	0.38958	0.34773	0.38216	0.3998	0.40283	0.54757	0.2593	0.4208	0.40854
1633.3	0.19983	0.41445	0.45183	0.42398	0.223	0.23312	0.077235	0.2093	0.39504	0.2673	0.33145	0.37545	0.34884	0.52453	0.55196	0.47167	0.33426	0.35397	0.21688	0.31924	0.325	0.2565	0.35069	0.25157	0.3099	0.40667	0.416	0.41152	0.36549	0.38107	0.42471	0.42573	0.56889	0.25806	0.41508	0.41726
1634.1	0.19013	0.4014	0.44201	0.41995	0.21566	0.21703	0.087364	0.18538	0.36408	0.27492	0.34592	0.35657	0.35991	0.52245	0.53983	0.45661	0.33275	0.35852	0.23183	0.31291	0.29891	0.26633	0.35402	0.24387	0.30364	0.38793	0.43021	0.41836	0.37002	0.37704	0.41642	0.41832	0.55001	0.26201	0.41439	0.40621
1634.9	0.18359	0.38468	0.42226	0.39343	0.21405	0.23067	0.093649	0.15972	0.36143	0.27207	0.34492	0.32676	0.34644	0.49634	0.52709	0.45656	0.31985	0.35223	0.22569	0.3149	0.30429	0.28341	0.35624	0.2243	0.27614	0.3624	0.41736	0.4224	0.37592	0.39317	0.40812	0.40446	0.54997	0.26077	0.40607	0.3887
1635.7	0.18737	0.3758	0.41293	0.38035	0.23584	0.21366	0.10586	0.18592	0.37355	0.27604	0.34119	0.33443	0.34392	0.49316	0.51625	0.44389	0.32514	0.3211	0.22301	0.33148	0.28286	0.269	0.33553	0.22644	0.27843	0.35861	0.3965	0.40641	0.40218	0.38683	0.41708	0.41048	0.55209	0.25963	0.3943	0.39213
1636.6	0.18689	0.392	0.41245	0.38166	0.252	0.20002	0.111	0.18225	0.36192	0.28494	0.36397	0.35607	0.34732	0.49876	0.52361	0.44356	0.33487	0.32498	0.22256	0.33039	0.2884	0.25276	0.37233	0.24346	0.28477	0.37118	0.39431	0.40965	0.41357	0.37852	0.41275	0.41189	0.53923	0.26001	0.40317	0.40775
1637.4	0.1707	0.36124	0.41462	0.38521	0.24404	0.16672	0.083101	0.17119	0.32614	0.27296	0.34168	0.34197	0.339	0.46003	0.51626	0.42154	0.32432	0.29277	0.20861	0.30741	0.26388	0.23709	0.37314	0.23196	0.26748	0.32507	0.37532	0.38292	0.38308	0.37531	0.38896	0.39325	0.51805	0.26003	0.39147	0.39335
1638.2	0.15098	0.35249	0.39422	0.38699	0.25483	0.1672	0.073772	0.15987	0.32798	0.25063	0.32497	0.33561	0.33244	0.452	0.49968	0.40532	0.32732	0.27553	0.19519	0.30559	0.27497	0.22322	0.35555	0.24361	0.26136	0.31917	0.34596	0.3734	0.39981	0.37504	0.38388	0.38859	0.50293	0.23226	0.37165	0.39979
1639.1	0.16333	0.38943	0.40331	0.41219	0.28007	0.19212	0.11922	0.18463	0.33882	0.25446	0.32041	0.37482	0.35622	0.48461	0.52399	0.39442	0.34438	0.29105	0.21756	0.31641	0.2854	0.23642	0.35581	0.25638	0.29345	0.3387	0.36637	0.38827	0.4096	0.39036	0.39912	0.41245	0.47852	0.26259	0.37169	0.41767
1639.9	0.1609	0.40639	0.4067	0.43721	0.27197	0.21085	0.13447	0.1525	0.31856	0.25126	0.30892	0.38747	0.35097	0.4767	0.52958	0.40284	0.35071	0.31429	0.22101	0.28495	0.2915	0.23371	0.3493	0.27246	0.29244	0.34661	0.39788	0.40213	0.39835	0.39621	0.40465	0.40111	0.46605	0.27353	0.3743	0.42973
1640.7	0.16292	0.40241	0.38597	0.44579	0.26193	0.21001	0.14837	0.13846	0.33134	0.2367	0.29233	0.38758	0.34623	0.48186	0.51163	0.39097	0.32702	0.31282	0.21848	0.28695	0.28843	0.2444	0.34675	0.25444	0.29649	0.34523	0.41626	0.39778	0.38665	0.39473	0.42186	0.4075	0.46786	0.28523	0.35488	0.41843
1641.5	0.17204	0.42063	0.38557	0.41635	0.26837	0.21684	0.16253	0.11004	0.31229	0.22594	0.3037	0.3986	0.34732	0.4933	0.50166	0.36895	0.31638	0.32321	0.22201	0.27456	0.30451	0.24077	0.34621	0.26947	0.31026	0.35432	0.41223	0.38008	0.41335	0.39292	0.40729	0.40405	0.47333	0.2827	0.36298	0.42948
1642.4	0.19515	0.44085	0.38509	0.40904	0.26696	0.21496	0.18863	0.1257	0.32342	0.23273	0.31034	0.39557	0.34512	0.48511	0.4919	0.37256	0.32305	0.32487	0.23769	0.25939	0.31532	0.24708	0.36339	0.26625	0.31469	0.36701	0.41995	0.38703	0.41372	0.39109	0.42364	0.40742	0.4922	0.29959	0.37072	0.43466
1643.2	0.19488	0.42346	0.3842	0.41941	0.2636	0.21473	0.16876	0.12367	0.32639	0.22584	0.31817	0.37433	0.34629	0.46366	0.48204	0.39073	0.32317	0.33361	0.24024	0.24284	0.3252	0.24247	0.37847	0.27225	0.31792	0.35478	0.42198	0.3851	0.41013	0.38725	0.42694	0.39319	0.51341	0.28029	0.3792	0.44521
1644	0.18943	0.41167	0.36545	0.38577	0.23986	0.20753	0.15502	0.13961	0.32714	0.21254	0.28864	0.3576	0.33354	0.45422	0.46874	0.3619	0.28192	0.34261	0.23152	0.25639	0.33327	0.23661	0.39161	0.26387	0.31001	0.33037	0.39256	0.36965	0.39102	0.38729	0.41898	0.39066	0.51803	0.26349	0.35378	0.44416
1644.8	0.19208	0.39437	0.36709	0.3714	0.2495	0.21675	0.14404	0.16918	0.32051	0.21309	0.27269	0.34549	0.33646	0.45034	0.47194	0.34941	0.30086	0.33652	0.23447	0.25621	0.34209	0.23824	0.37719	0.26552	0.30573	0.33958	0.37559	0.36752	0.39697	0.3915	0.40832	0.38617	0.52016	0.25385	0.34961	0.44639
1645.6	0.188	0.39135	0.36344	0.38827	0.25397	0.22862	0.1752	0.18116	0.34537	0.22335	0.26835	0.34297	0.33557	0.46069	0.48436	0.37167	0.3222	0.33752	0.2469	0.28104	0.33979	0.24481	0.38605	0.23959	0.30994	0.35847	0.37574	0.39263	0.3901	0.39462	0.41981	0.38955	0.51594	0.24857	0.33183	0.43958
1646.5	0.19372	0.40601	0.37915	0.4221	0.27685	0.24936	0.16225	0.18385	0.34069	0.237	0.28777	0.34502	0.34303	0.47396	0.49237	0.38172	0.31106	0.36448	0.25154	0.30217	0.33066	0.25631	0.39041	0.23821	0.31147	0.37033	0.38497	0.40286	0.39041	0.39754	0.40822	0.39233	0.50765	0.26085	0.34956	0.43554
1647.3	0.19735	0.41443	0.39357	0.39785	0.28705	0.23296	0.15066	0.16765	0.3227	0.24268	0.28941	0.34652	0.34836	0.48317	0.49263	0.36283	0.31495	0.34124	0.23106	0.29717	0.3215	0.25545	0.3792	0.23218	0.29735	0.37164	0.38877	0.39072	0.39298	0.38046	0.40036	0.40143	0.49011	0.246	0.35432	0.41851
1648.1	0.21014	0.44592	0.43012	0.41171	0.34268	0.2454	0.16602	0.16301	0.33089	0.26732	0.31615	0.35032	0.36354	0.50154	0.50065	0.39027	0.36964	0.34428	0.25352	0.29974	0.3223	0.27924	0.37524	0.24222	0.31538	0.40961	0.43073	0.40859	0.40181	0.37956	0.408	0.41236	0.48501	0.25798	0.38303	0.41062
1649	0.21506	0.45505	0.43786	0.41598	0.33583	0.23563	0.16799	0.14628	0.33572	0.26569	0.32543	0.34939	0.34746	0.47893	0.48073	0.40643	0.35311	0.33682	0.23848	0.29666	0.30585	0.27636	0.37061	0.24011	0.30798	0.39172	0.4405	0.39602	0.3948	0.36215	0.39544	0.41535	0.47378	0.2557	0.38957	0.41027
1649.8	0.22303	0.44478	0.43388	0.4394	0.34518	0.24959	0.17202	0.16568	0.32532	0.26049	0.32914	0.33926	0.34949	0.47468	0.45334	0.40557	0.3563	0.33555	0.22968	0.28787	0.30125	0.27813	0.36441	0.25737	0.30685	0.39837	0.44405	0.40639	0.39811	0.37207	0.39599	0.42749	0.4822	0.27051	0.39805	0.42888
1650.6	0.22024	0.42528	0.43129	0.41112	0.32618	0.26262	0.19796	0.19142	0.32389	0.25448	0.31362	0.34331	0.35651	0.45559	0.44391	0.40323	0.35911	0.32803	0.23513	0.30156	0.31437	0.28712	0.36088	0.27946	0.31731	0.40214	0.44464	0.40319	0.38704	0.37433	0.42209	0.4273	0.49401	0.26148	0.38192	0.44781
1651.4	0.21744	0.43098	0.39734	0.43183	0.32773	0.2836	0.22042	0.20009	0.31596	0.24897	0.31447	0.33946	0.33746	0.45809	0.4279	0.43478	0.33522	0.32919	0.2457	0.30906	0.31052	0.28348	0.35935	0.28035	0.32752	0.40874	0.43826	0.41721	0.37888	0.38618	0.43341	0.42328	0.50057	0.27292	0.37966	0.46212
1652.3	0.21749	0.42361	0.37174	0.43323	0.31423	0.2782	0.23427	0.21553	0.32918	0.24424	0.3308	0.34572	0.34425	0.4485	0.42467	0.44536	0.33302	0.32888	0.24289	0.31834	0.31234	0.28427	0.3804	0.28668	0.33616	0.40416	0.43026	0.42001	0.39164	0.37736	0.44734	0.42719	0.50104	0.28391	0.39003	0.48261
1653.1	0.2134	0.40647	0.35314	0.40304	0.32255	0.26691	0.23021	0.22616	0.32894	0.24598	0.32699	0.33193	0.35106	0.4466	0.43925	0.43578	0.3356	0.32653	0.24541	0.32804	0.32513	0.28758	0.38773	0.28998	0.34401	0.40568	0.43602	0.42069	0.39684	0.38092	0.4482	0.42667	0.50202	0.2786	0.4071	0.47772
1653.9	0.21231	0.39391	0.36271	0.40216	0.3237	0.25423	0.21046	0.22519	0.33626	0.24514	0.32	0.32855	0.34156	0.44948	0.44899	0.44307	0.34763	0.33412	0.24246	0.33096	0.33267	0.27952	0.39165	0.30244	0.35629	0.39755	0.43706	0.41695	0.41441	0.3718	0.44749	0.4232	0.51554	0.27891	0.41687	0.47725
1654.7	0.21941	0.39947	0.38085	0.42839	0.33199	0.22292	0.22746	0.22024	0.35307	0.25315	0.33689	0.33372	0.35045	0.47337	0.45836	0.47032	0.3742	0.32222	0.23925	0.32428	0.33589	0.28119	0.40909	0.29598	0.36001	0.40636	0.45115	0.44117	0.43815	0.3748	0.44113	0.4192	0.51533	0.29823	0.44017	0.48361
1655.6	0.21147	0.3739	0.38207	0.41581	0.31307	0.18851	0.22047	0.21648	0.35262	0.2568	0.32102	0.3215	0.35257	0.46002	0.44525	0.42937	0.38511	0.31154	0.22929	0.32367	0.32678	0.27312	0.41388	0.28401	0.35166	0.39452	0.44671	0.41649	0.43935	0.35774	0.43452	0.41987	0.50122	0.3054	0.42758	0.47949
1656.4	0.21779	0.38396	0.3856	0.42869	0.3251	0.19634	0.23433	0.20892	0.35402	0.24608	0.30916	0.29929	0.34849	0.46805	0.45563	0.42776	0.39496	0.30913	0.23579	0.31661	0.34364	0.27376	0.39787	0.2766	0.3573	0.41914	0.44045	0.4347	0.45558	0.36007	0.43339	0.41787	0.51458	0.29446	0.43692	0.47542
1657.2	0.22521	0.40701	0.38368	0.43392	0.30909	0.21847	0.26644	0.21091	0.35	0.25266	0.3258	0.30572	0.35728	0.49923	0.46061	0.43217	0.40414	0.3191	0.25232	0.30783	0.33046	0.28615	0.41745	0.28195	0.36735	0.44814	0.44363	0.44174	0.45962	0.36061	0.44053	0.41558	0.50998	0.31998	0.43942	0.48588
1658	0.22789	0.42922	0.36989	0.43212	0.29689	0.238	0.28751	0.212	0.36565	0.25264	0.32252	0.32184	0.37465	0.50304	0.45772	0.42223	0.37261	0.32255	0.25402	0.30114	0.36181	0.30153	0.41996	0.27174	0.37496	0.46051	0.44315	0.43732	0.44922	0.37022	0.45036	0.40755	0.49959	0.31556	0.43566	0.49012
1658.8	0.22331	0.41976	0.3532	0.41518	0.29381	0.26106	0.25371	0.21612	0.34267	0.23415	0.29704	0.31505	0.35148	0.49161	0.45019	0.39093	0.37007	0.33983	0.24724	0.29933	0.33085	0.29126	0.3954	0.2671	0.36382	0.44126	0.45209	0.41006	0.43624	0.37189	0.45108	0.40959	0.48646	0.29718	0.41456	0.47049
1659.7	0.24514	0.45613	0.36161	0.43134	0.32413	0.3017	0.2815	0.23238	0.36647	0.24381	0.32814	0.33859	0.37229	0.51461	0.47644	0.41303	0.39413	0.36108	0.26042	0.30835	0.35566	0.33784	0.41394	0.28753	0.39415	0.47826	0.4749	0.43752	0.457	0.39088	0.45806	0.40801	0.51261	0.31505	0.43611	0.47327
1660.5	0.23366	0.41372	0.33363	0.40095	0.29713	0.30053	0.23641	0.23384	0.33745	0.23801	0.31204	0.34736	0.36208	0.48844	0.43511	0.38343	0.37433	0.3547	0.22318	0.28552	0.32776	0.32465	0.40779	0.26823	0.36962	0.43423	0.46307	0.4133	0.42469	0.39499	0.42542	0.38391	0.49198	0.33026	0.41449	0.4659
1661.3	0.23046	0.39652	0.34947	0.41894	0.3108	0.3212	0.21895	0.25004	0.35881	0.23987	0.30263	0.3658	0.36828	0.46828	0.42798	0.37398	0.36983	0.36221	0.21684	0.30641	0.35975	0.32096	0.40582	0.27678	0.36461	0.41665	0.4626	0.4081	0.41731	0.41159	0.42395	0.39124	0.50532	0.32334	0.41151	0.45955
1662.1	0.24215	0.40652	0.34716	0.4175	0.35241	0.32494	0.2274	0.26295	0.36045	0.2532	0.32247	0.36594	0.38211	0.46246	0.44526	0.37955	0.38612	0.36079	0.22899	0.31758	0.35194	0.33684	0.4348	0.28488	0.36824	0.42303	0.46761	0.42193	0.42412	0.40819	0.4312	0.41096	0.50377	0.33461	0.43907	0.46891
1663	0.2505	0.41239	0.31914	0.43653	0.35447	0.3371	0.2611	0.23979	0.36714	0.26605	0.32374	0.35753	0.39822	0.46815	0.44135	0.39028	0.38345	0.36	0.23983	0.32993	0.37635	0.34731	0.43611	0.28316	0.36619	0.42988	0.44466	0.43021	0.43693	0.41721	0.42172	0.4125	0.50188	0.35098	0.43762	0.46988
1663.8	0.24024	0.39215	0.29692	0.4254	0.34556	0.31494	0.24562	0.23684	0.35274	0.25011	0.30495	0.36075	0.38663	0.45365	0.41726	0.3793	0.35702	0.35119	0.22263	0.32988	0.34972	0.34115	0.41096	0.27754	0.33675	0.41646	0.42632	0.40736	0.4149	0.41037	0.40634	0.41732	0.48243	0.33907	0.41859	0.4682
1664.6	0.24696	0.4017	0.31754	0.46596	0.37734	0.33995	0.27878	0.25034	0.37505	0.27608	0.31762	0.36525	0.41522	0.47475	0.45156	0.42482	0.38524	0.36375	0.27017	0.35708	0.37893	0.37223	0.44518	0.29449	0.36407	0.43552	0.44467	0.43798	0.43699	0.41445	0.43274	0.43877	0.48737	0.34057	0.42447	0.46814
1665.4	0.24789	0.41284	0.30785	0.46866	0.36899	0.31322	0.31512	0.23956	0.36565	0.28473	0.31932	0.36129	0.42129	0.47876	0.45761	0.42823	0.35995	0.35526	0.28633	0.3331	0.35995	0.39204	0.45437	0.28885	0.35419	0.4458	0.44043	0.44804	0.42673	0.40973	0.44217	0.43534	0.47895	0.35429	0.42789	0.47838
1666.2	0.24213	0.41532	0.31255	0.46815	0.35647	0.31867	0.33612	0.2396	0.35191	0.28168	0.31572	0.36519	0.42738	0.48165	0.44475	0.42748	0.35811	0.37597	0.29217	0.33492	0.3461	0.39789	0.43574	0.29779	0.34075	0.45788	0.4474	0.4226	0.41292	0.40965	0.45548	0.41554	0.46512	0.34804	0.40986	0.46347
1667.1	0.23465	0.41956	0.32414	0.46391	0.36502	0.3192	0.34774	0.26671	0.36652	0.28991	0.34252	0.37562	0.43682	0.47605	0.45531	0.42812	0.36469	0.37544	0.27735	0.33	0.35794	0.39935	0.46975	0.29233	0.35528	0.48123	0.46156	0.42547	0.39871	0.41423	0.45892	0.42731	0.47499	0.33378	0.4258	0.47127
1667.9	0.25404	0.43559	0.37057	0.4975	0.38379	0.35736	0.38093	0.29091	0.39167	0.31463	0.36488	0.36587	0.46309	0.48704	0.48944	0.45562	0.40429	0.40395	0.30472	0.34037	0.37859	0.39954	0.50866	0.30826	0.38147	0.50666	0.47639	0.46872	0.41074	0.43473	0.4931	0.44105	0.49641	0.34105	0.45278	0.48129
1668.7	0.25402	0.42175	0.36823	0.47938	0.37622	0.34257	0.40006	0.30913	0.39847	0.30708	0.37009	0.37861	0.45965	0.47643	0.48475	0.42459	0.39044	0.41441	0.29635	0.35302	0.36148	0.38229	0.50341	0.31338	0.38362	0.50205	0.48211	0.44708	0.40939	0.43585	0.49162	0.4524	0.4984	0.32856	0.45639	0.47712
1669.5	0.26234	0.45119	0.36574	0.49175	0.41585	0.36594	0.39045	0.34233	0.40047	0.30823	0.38384	0.39219	0.46681	0.50306	0.48539	0.43676	0.46924	0.44067	0.30307	0.36627	0.37159	0.38531	0.49787	0.32024	0.40864	0.51137	0.5006	0.47026	0.4467	0.4587	0.49294	0.46865	0.51325	0.31911	0.4558	0.47622
1670.4	0.26912	0.46325	0.3887	0.51057	0.45593	0.38603	0.40243	0.34203	0.41265	0.32247	0.38645	0.41193	0.48039	0.51441	0.50102	0.45527	0.51644	0.44647	0.30015	0.37673	0.37982	0.40724	0.52108	0.33195	0.4206	0.52182	0.51428	0.50091	0.46762	0.47538	0.48786	0.48804	0.52989	0.33309	0.47048	0.49566
1671.2	0.27224	0.46764	0.40507	0.52413	0.48219	0.37747	0.40246	0.35985	0.41503	0.32592	0.38273	0.44192	0.50241	0.5255	0.5162	0.44876	0.54128	0.45347	0.31324	0.38954	0.3826	0.43001	0.52052	0.35332	0.4277	0.53126	0.53531	0.50438	0.473	0.46499	0.49376	0.50099	0.53938	0.34023	0.48028	0.50778
1672	0.26088	0.46453	0.39398	0.50019	0.46911	0.38048	0.39368	0.35262	0.39424	0.32578	0.37988	0.4532	0.49326	0.53647	0.50362	0.43117	0.51474	0.45021	0.31022	0.38509	0.37646	0.43719	0.49518	0.34304	0.41827	0.52411	0.52275	0.47763	0.47268	0.46069	0.48234	0.49871	0.52646	0.33954	0.47092	0.49868
1672.8	0.26388	0.48582	0.43998	0.5135	0.49217	0.40899	0.40475	0.33044	0.40289	0.341	0.39061	0.47215	0.52556	0.54717	0.52609	0.43877	0.51004	0.45988	0.29835	0.39532	0.3966	0.47777	0.50675	0.36212	0.40863	0.56607	0.5292	0.47031	0.46819	0.45846	0.48971	0.50227	0.53692	0.34815	0.49184	0.52089
1673.6	0.25908	0.44287	0.42853	0.4615	0.38321	0.43835	0.36229	0.30475	0.34638	0.33443	0.39651	0.39686	0.44557	0.54589	0.48145	0.39745	0.37621	0.443	0.30917	0.35724	0.34635	0.43977	0.42847	0.31178	0.38626	0.5205	0.4318	0.42835	0.43003	0.448	0.48787	0.47135	0.48807	0.35506	0.44034	0.45915
