# Supplementary material for: All-flexible chronoepifluidic nanoplasmonic patch for label-free metabolite profiling in sweat
Source: Nat Commun. 2025 Aug 27;16:8017. doi: 10.1038/s41467-025-63510-2 (PMC12391418; doi:10.1038/s41467-025-63510-2)
Supplement: Supplementary file 4 — Supplementary Data 1 [file 41467_2025_63510_MOESM4_ESM.zip › ML_SERS data_Base solution_UA_10uM_Lac_20mM_Try_100uM_Glu_250uM.csv]

	Measurement number
Wavenumber (cm-1)	1	2	3	4	5	6	7	8	9	10	11	12	13	14	15	16	17	18	19	20	21	22	23	24	25	26	27	28	29	30	31	32	33	34	35	36
457.71	0.48775	0.51591	0.52253	0.44648	0.44774	0.46294	0.40974	0.43438	0.48821	0.35284	0.39966	0.48579	0.4706	0.51505	0.47527	0.48688	0.45096	0.48137	0.39587	0.43397	0.41054	0.37254	0.33807	0.16804	0.40574	0.42057	0.44071	0.36617	0.43041	0.42717	0.38021	0.43436	0.42734	0.32229	0.37515	0.36079
458.74	0.44896	0.56127	0.52963	0.48663	0.40177	0.44457	0.37654	0.44837	0.51268	0.32472	0.41382	0.48273	0.49989	0.54884	0.52044	0.53354	0.52261	0.44601	0.435	0.42448	0.47311	0.384	0.38098	0.15847	0.39437	0.4533	0.51329	0.37651	0.39437	0.40002	0.3712	0.41645	0.38761	0.30566	0.40485	0.39497
459.78	0.44219	0.54212	0.51523	0.46156	0.39676	0.4117	0.38892	0.40907	0.53463	0.30139	0.40965	0.47042	0.47052	0.51644	0.508	0.51844	0.46101	0.42544	0.4409	0.39571	0.48319	0.36336	0.37113	0.16272	0.37153	0.44765	0.49313	0.34981	0.37661	0.39786	0.39046	0.3999	0.39951	0.26222	0.3985	0.3745
460.81	0.3927	0.51923	0.48949	0.44301	0.36672	0.39042	0.35131	0.41161	0.52844	0.29084	0.4142	0.47318	0.46675	0.50537	0.49128	0.4833	0.45102	0.39654	0.44427	0.38307	0.45888	0.36187	0.35537	0.16411	0.35721	0.44089	0.49426	0.31893	0.34378	0.37554	0.38234	0.38796	0.37337	0.23062	0.38551	0.38623
461.85	0.37955	0.46732	0.46867	0.43298	0.363	0.42604	0.35224	0.4027	0.52073	0.29499	0.42254	0.48059	0.46079	0.4715	0.47197	0.45701	0.44066	0.42163	0.43791	0.36945	0.45057	0.39098	0.36233	0.16721	0.34869	0.40094	0.47063	0.27546	0.34046	0.39361	0.40824	0.38414	0.37401	0.22966	0.38978	0.38039
462.88	0.36466	0.43431	0.47777	0.39834	0.35384	0.42497	0.31824	0.35589	0.49889	0.28432	0.39967	0.46817	0.41705	0.44287	0.46791	0.43421	0.40836	0.4094	0.40419	0.33334	0.39564	0.35363	0.32854	0.17433	0.33276	0.382	0.45375	0.27336	0.30537	0.38718	0.38515	0.36401	0.34665	0.21975	0.3681	0.39936
463.92	0.36944	0.41975	0.48659	0.38703	0.33863	0.44868	0.28136	0.34886	0.45268	0.30246	0.42826	0.46658	0.41284	0.44256	0.47203	0.42437	0.4158	0.43572	0.40222	0.32914	0.3652	0.36556	0.33455	0.16456	0.31784	0.37406	0.44624	0.26143	0.29645	0.38383	0.37628	0.37329	0.31871	0.24667	0.36197	0.39601
464.93	0.32406	0.38941	0.49613	0.37848	0.32738	0.43795	0.28234	0.33569	0.42483	0.29409	0.38799	0.42099	0.39951	0.42021	0.46399	0.41299	0.43327	0.40654	0.39771	0.29435	0.33727	0.34128	0.31267	0.15151	0.29722	0.34067	0.43373	0.26513	0.28397	0.36027	0.36463	0.34503	0.30107	0.24644	0.3477	0.3768
465.96	0.34868	0.37919	0.47037	0.36123	0.3295	0.42956	0.27035	0.29906	0.41817	0.2833	0.35665	0.38927	0.35976	0.40159	0.45662	0.4048	0.43185	0.39661	0.37948	0.25591	0.32939	0.32603	0.32288	0.14278	0.26574	0.31599	0.39784	0.2607	0.28005	0.34851	0.34323	0.32385	0.30168	0.25608	0.34063	0.35722
467	0.30707	0.39372	0.43425	0.32065	0.30314	0.36821	0.25556	0.27862	0.42379	0.27404	0.33496	0.36242	0.34051	0.38081	0.43922	0.37081	0.38328	0.35257	0.37608	0.23966	0.30882	0.27312	0.31167	0.13496	0.24751	0.30303	0.36658	0.24244	0.26143	0.31971	0.31159	0.31633	0.29564	0.22428	0.31334	0.34163
468.03	0.2905	0.3737	0.41938	0.32036	0.2762	0.33814	0.26398	0.26176	0.38891	0.25508	0.30321	0.36891	0.33972	0.37317	0.42392	0.37013	0.37565	0.33726	0.37216	0.25869	0.28548	0.27659	0.31004	0.13272	0.2299	0.28596	0.33145	0.22797	0.26379	0.3094	0.31622	0.30724	0.28873	0.1777	0.30606	0.31136
469.06	0.26237	0.34357	0.38762	0.31105	0.26015	0.28966	0.25189	0.21841	0.39273	0.2575	0.25022	0.3432	0.29533	0.34227	0.3984	0.3336	0.35337	0.29173	0.35107	0.24458	0.26371	0.27473	0.28927	0.12682	0.20191	0.26309	0.31449	0.21607	0.24661	0.28169	0.29929	0.27397	0.28363	0.15029	0.27856	0.31088
470.1	0.26523	0.30138	0.32936	0.26617	0.22834	0.2884	0.2038	0.19811	0.37862	0.24068	0.25089	0.38038	0.28105	0.33291	0.36617	0.29957	0.308	0.26208	0.32803	0.23939	0.24115	0.26222	0.27955	0.13365	0.19063	0.22653	0.28487	0.18562	0.25532	0.26478	0.27419	0.27612	0.28369	0.11799	0.26667	0.30746
471.13	0.2089	0.2605	0.31925	0.25002	0.20992	0.25138	0.19245	0.18512	0.34716	0.23111	0.24246	0.36401	0.2681	0.30401	0.33313	0.29058	0.28355	0.23467	0.30658	0.23883	0.23676	0.24908	0.28196	0.12277	0.18899	0.19665	0.26626	0.17481	0.25581	0.25031	0.27011	0.26419	0.26971	0.094137	0.25895	0.28122
472.16	0.18591	0.1956	0.27631	0.23826	0.17175	0.2324	0.15491	0.13487	0.28702	0.22737	0.22049	0.31531	0.20929	0.23299	0.29524	0.25879	0.26641	0.20518	0.26372	0.18691	0.18457	0.23365	0.25218	0.10509	0.15466	0.14906	0.22127	0.15653	0.20099	0.22215	0.21491	0.19304	0.22185	0.070522	0.23164	0.2275
473.17	0.17178	0.18487	0.22702	0.20633	0.16043	0.21344	0.12712	0.1413	0.29286	0.20666	0.21724	0.25742	0.18112	0.20547	0.26329	0.21402	0.23679	0.17571	0.22936	0.14335	0.18743	0.1935	0.24367	0.089501	0.11821	0.13493	0.21024	0.14325	0.18862	0.18831	0.18739	0.18623	0.21091	0.071486	0.19958	0.21795
474.21	0.14925	0.17891	0.18739	0.18785	0.10587	0.18398	0.11522	0.15191	0.25798	0.18178	0.22152	0.20922	0.17774	0.1876	0.2357	0.20188	0.21265	0.12644	0.22846	0.11805	0.1759	0.15375	0.25343	0.072386	0.12146	0.11052	0.18481	0.1287	0.16854	0.14455	0.17133	0.16959	0.18316	0.049594	0.2074	0.17546
475.24	0.14026	0.16567	0.18101	0.15736	0.11107	0.16297	0.12608	0.14209	0.24315	0.17297	0.21624	0.15448	0.13298	0.162	0.24838	0.18137	0.22853	0.1207	0.23052	0.11891	0.17183	0.16064	0.23984	0.061532	0.12879	0.10945	0.18049	0.11385	0.15171	0.13338	0.1754	0.14931	0.18129	0.059664	0.18506	0.14881
476.27	0.1309	0.16652	0.15107	0.14892	0.083327	0.18385	0.11963	0.10274	0.23491	0.17279	0.21106	0.14659	0.12805	0.15814	0.27994	0.16335	0.22076	0.10182	0.2205	0.10658	0.14029	0.13862	0.22592	0.058828	0.11287	0.10704	0.20494	0.10325	0.14949	0.12112	0.1518	0.13977	0.1475	0.067051	0.18223	0.1345
477.31	0.12617	0.17636	0.17839	0.12874	0.078676	0.16963	0.12373	0.12752	0.21524	0.145	0.22154	0.16834	0.135	0.1969	0.27606	0.13619	0.21073	0.081813	0.20116	0.1343	0.13537	0.13512	0.24671	0.058024	0.12204	0.12575	0.19996	0.091451	0.1477	0.097156	0.16325	0.19463	0.1419	0.070989	0.19913	0.13922
478.34	0.12344	0.17693	0.18117	0.15691	0.063777	0.1517	0.12783	0.13571	0.20921	0.16007	0.22262	0.1778	0.13259	0.2035	0.2695	0.14754	0.22169	0.089836	0.22229	0.14386	0.13976	0.16239	0.24541	0.051533	0.15083	0.13143	0.18884	0.080029	0.14077	0.098872	0.17561	0.19612	0.13735	0.094104	0.21243	0.11949
479.37	0.13026	0.20593	0.21702	0.16143	0.1188	0.21096	0.14703	0.16888	0.22971	0.16728	0.23109	0.25355	0.16399	0.22794	0.31929	0.15888	0.24072	0.13558	0.23005	0.17118	0.14383	0.21512	0.24658	0.067643	0.17087	0.15957	0.19458	0.091111	0.14383	0.1609	0.16817	0.21531	0.16132	0.10937	0.22044	0.13354
480.38	0.15121	0.25887	0.23731	0.22917	0.12479	0.21451	0.1524	0.22518	0.24092	0.14959	0.23944	0.3288	0.21063	0.2407	0.29193	0.185	0.24129	0.16102	0.24286	0.17807	0.14853	0.21412	0.28344	0.088634	0.18109	0.18427	0.20633	0.10904	0.12594	0.17497	0.19107	0.23762	0.17741	0.11399	0.23774	0.18383
481.41	0.18512	0.27782	0.29567	0.29379	0.16517	0.23987	0.19002	0.24712	0.27289	0.13777	0.26297	0.37342	0.25912	0.25706	0.28183	0.24996	0.26747	0.21635	0.28064	0.19239	0.22738	0.22717	0.30376	0.10233	0.23481	0.20603	0.21499	0.14678	0.14277	0.21926	0.23675	0.2718	0.2487	0.10671	0.26349	0.21478
482.45	0.279	0.31926	0.31613	0.38344	0.19408	0.31773	0.24366	0.28629	0.34144	0.17462	0.32315	0.44572	0.33888	0.28349	0.33189	0.34296	0.30675	0.26266	0.36543	0.24326	0.29386	0.29338	0.34556	0.12288	0.29287	0.22589	0.26461	0.21502	0.20917	0.27932	0.31445	0.30269	0.31462	0.16533	0.30248	0.25069
483.48	0.35029	0.36503	0.34037	0.42192	0.26204	0.3861	0.29375	0.32905	0.39938	0.20706	0.36575	0.51432	0.41039	0.30607	0.37268	0.40316	0.32756	0.29182	0.42644	0.30875	0.33905	0.32651	0.40737	0.14037	0.35031	0.25137	0.32085	0.27591	0.27748	0.30958	0.36174	0.35272	0.37418	0.21097	0.34353	0.28962
484.51	0.42397	0.38574	0.34899	0.45384	0.31115	0.38542	0.34256	0.36294	0.45318	0.22467	0.42536	0.55311	0.44794	0.31474	0.39256	0.43365	0.37759	0.33659	0.45253	0.36703	0.36965	0.34194	0.47433	0.16071	0.37504	0.26491	0.37836	0.29928	0.32122	0.33817	0.41124	0.39835	0.41332	0.2364	0.39108	0.3343
485.54	0.43941	0.38085	0.38202	0.46071	0.3571	0.41516	0.36621	0.39508	0.46713	0.2609	0.46901	0.58328	0.47106	0.33214	0.44534	0.47971	0.40367	0.36552	0.45234	0.39938	0.38677	0.39648	0.48062	0.15847	0.39516	0.26599	0.40815	0.34309	0.36515	0.36104	0.42821	0.43121	0.43468	0.29529	0.42519	0.33012
486.57	0.52166	0.41733	0.42958	0.45214	0.40716	0.47988	0.41083	0.51302	0.50429	0.3223	0.5331	0.64887	0.4934	0.37627	0.4883	0.47291	0.44538	0.40411	0.51345	0.46296	0.38995	0.49768	0.51381	0.17131	0.42565	0.28967	0.43404	0.35798	0.41307	0.39162	0.47055	0.47418	0.45164	0.39181	0.47061	0.36574
487.58	0.57235	0.44987	0.47038	0.44939	0.48342	0.51452	0.46192	0.57536	0.5443	0.33854	0.5478	0.69672	0.5126	0.39103	0.53212	0.48983	0.52262	0.48429	0.53481	0.50092	0.45303	0.55738	0.53277	0.19571	0.44541	0.33785	0.48074	0.3906	0.47798	0.43917	0.47431	0.51515	0.49588	0.42169	0.50168	0.43857
488.61	0.62169	0.50247	0.53039	0.49239	0.5217	0.53985	0.52696	0.62847	0.57196	0.34238	0.63717	0.7424	0.53634	0.45011	0.56987	0.55534	0.59312	0.54785	0.59102	0.51602	0.47174	0.61656	0.56873	0.21661	0.47545	0.38924	0.47394	0.40952	0.50125	0.49736	0.49494	0.55115	0.54795	0.43123	0.57331	0.48238
489.64	0.63749	0.49208	0.56163	0.52437	0.53881	0.58882	0.57425	0.6725	0.56856	0.39366	0.67592	0.80265	0.55944	0.49844	0.58095	0.61145	0.60811	0.59371	0.64419	0.53686	0.52166	0.65395	0.59303	0.22519	0.5343	0.42817	0.46486	0.43941	0.52778	0.52976	0.56422	0.60968	0.57565	0.49632	0.61614	0.53519
490.67	0.70471	0.54846	0.6228	0.57807	0.58925	0.70565	0.62244	0.73878	0.6257	0.44307	0.74073	0.84455	0.61566	0.56656	0.63919	0.65575	0.64197	0.68898	0.69822	0.58816	0.61879	0.70805	0.6649	0.23685	0.61195	0.48213	0.52617	0.45863	0.60422	0.60475	0.61672	0.67705	0.62687	0.54339	0.67788	0.59067
491.7	0.73672	0.58436	0.65316	0.62373	0.62176	0.75386	0.69036	0.72661	0.65181	0.4822	0.77141	0.89039	0.66607	0.61279	0.70481	0.72315	0.67222	0.7489	0.74408	0.60947	0.66917	0.77118	0.7168	0.2497	0.66237	0.53988	0.59546	0.52379	0.64919	0.65897	0.66763	0.69928	0.68827	0.5634	0.71718	0.6746
492.74	0.73549	0.60413	0.71858	0.66602	0.63145	0.77283	0.70023	0.7774	0.66102	0.52302	0.82448	0.90127	0.67488	0.67292	0.73232	0.7559	0.69239	0.7438	0.79944	0.61819	0.67012	0.80199	0.7578	0.25811	0.71375	0.55972	0.63577	0.5618	0.67041	0.68539	0.71795	0.73543	0.7167	0.59843	0.7501	0.70587
493.74	0.77868	0.60015	0.72778	0.69069	0.71837	0.83431	0.75365	0.7894	0.67975	0.57526	0.83294	0.94227	0.72806	0.71	0.75839	0.7519	0.73846	0.77923	0.82779	0.64719	0.7164	0.84686	0.79873	0.27698	0.73191	0.60017	0.71173	0.61122	0.74646	0.72729	0.78534	0.76479	0.76396	0.66087	0.76857	0.77225
494.77	0.84012	0.67894	0.78438	0.75858	0.7424	0.88122	0.768	0.82365	0.73967	0.57407	0.88051	0.9528	0.80391	0.77703	0.77607	0.77148	0.78825	0.81972	0.86036	0.66283	0.77037	0.8936	0.85262	0.29267	0.77839	0.64133	0.7606	0.66813	0.82214	0.76681	0.8002	0.78521	0.82195	0.6969	0.81087	0.81191
495.8	0.84849	0.69807	0.77675	0.76664	0.75792	0.86803	0.76044	0.80061	0.76561	0.60254	0.87931	0.96155	0.80896	0.77442	0.77385	0.78101	0.81402	0.79484	0.88781	0.6749	0.76852	0.92527	0.85864	0.30685	0.78894	0.6699	0.79022	0.69156	0.82702	0.77704	0.82553	0.77489	0.84568	0.71367	0.81853	0.83946
496.83	0.85162	0.7136	0.80713	0.80479	0.7893	0.81717	0.73585	0.83611	0.79749	0.59572	0.8841	0.91037	0.80374	0.78913	0.78727	0.7902	0.81808	0.76913	0.86133	0.69441	0.78323	0.89597	0.85872	0.30717	0.78953	0.6747	0.7827	0.68064	0.83868	0.76836	0.81876	0.79743	0.8475	0.72958	0.84218	0.80756
497.86	0.85211	0.75431	0.78774	0.79852	0.79876	0.83435	0.73404	0.78578	0.79041	0.58548	0.82733	0.87967	0.80911	0.8041	0.77997	0.77946	0.82241	0.76572	0.82869	0.71115	0.80601	0.87396	0.85237	0.29077	0.77576	0.69319	0.77915	0.63924	0.82739	0.7788	0.80825	0.78212	0.85792	0.742	0.83571	0.76885
498.87	0.80255	0.72886	0.81743	0.75721	0.74526	0.80293	0.67218	0.77828	0.77293	0.56595	0.79326	0.83988	0.77217	0.80019	0.76522	0.74005	0.776	0.70684	0.78857	0.71041	0.77759	0.8231	0.80773	0.28377	0.78846	0.66622	0.78968	0.59861	0.79383	0.7467	0.78961	0.76277	0.81545	0.71844	0.79867	0.72838
499.9	0.77634	0.70022	0.8119	0.72813	0.76449	0.78373	0.65895	0.73169	0.74729	0.54901	0.73068	0.78711	0.71704	0.77977	0.80251	0.72603	0.76772	0.66531	0.76921	0.70654	0.75231	0.80652	0.77321	0.26825	0.77585	0.63857	0.80342	0.58157	0.78889	0.72721	0.77051	0.7332	0.79519	0.69878	0.77405	0.67942
500.93	0.75985	0.67657	0.81776	0.7246	0.75117	0.71837	0.68551	0.75183	0.70554	0.51239	0.70164	0.74676	0.68537	0.78935	0.79639	0.71341	0.77493	0.62928	0.75021	0.70203	0.70981	0.74479	0.76215	0.26167	0.75465	0.63311	0.78196	0.58423	0.79052	0.69557	0.73415	0.74385	0.76541	0.65975	0.77127	0.6625
501.96	0.7611	0.66915	0.78766	0.6914	0.71629	0.73588	0.66886	0.73567	0.66703	0.49359	0.66548	0.71772	0.68278	0.77844	0.76685	0.69918	0.77117	0.63011	0.74019	0.71021	0.70104	0.73551	0.77177	0.25354	0.76692	0.63597	0.77925	0.58951	0.78365	0.69159	0.74228	0.7284	0.73575	0.65597	0.74947	0.6541
502.99	0.74725	0.64853	0.75669	0.68429	0.71432	0.7195	0.67278	0.75373	0.66285	0.48801	0.6545	0.70858	0.67275	0.76244	0.74808	0.69354	0.75191	0.62223	0.73396	0.69924	0.67253	0.72193	0.75653	0.25337	0.75376	0.62025	0.7648	0.62369	0.78968	0.68394	0.73928	0.72719	0.71571	0.64092	0.74552	0.67025
504.02	0.69713	0.60894	0.70444	0.65315	0.6823	0.69549	0.63537	0.72438	0.64208	0.44314	0.60956	0.65993	0.65124	0.70754	0.7228	0.67494	0.74292	0.60564	0.66636	0.65395	0.66117	0.69617	0.73178	0.22531	0.69486	0.57933	0.69861	0.61894	0.77459	0.6565	0.69544	0.69285	0.67561	0.61525	0.72986	0.63483
505.02	0.67091	0.61697	0.67206	0.63954	0.67579	0.71182	0.6216	0.72378	0.61819	0.43177	0.5776	0.66272	0.62434	0.68206	0.66893	0.66478	0.73758	0.59182	0.60586	0.64215	0.63918	0.6832	0.69308	0.22604	0.64283	0.58212	0.69467	0.61592	0.75807	0.63942	0.67982	0.69931	0.65134	0.59777	0.69538	0.64982
506.05	0.64894	0.63253	0.63367	0.60268	0.6335	0.71645	0.56669	0.6594	0.60224	0.41835	0.53793	0.6353	0.63032	0.66524	0.66385	0.60728	0.7132	0.59054	0.56259	0.61282	0.64727	0.68851	0.67991	0.20952	0.61886	0.56342	0.68229	0.57467	0.72036	0.62828	0.67858	0.6597	0.63581	0.60729	0.67166	0.62901
507.08	0.58265	0.6083	0.61388	0.56005	0.61312	0.67949	0.52421	0.62347	0.59673	0.38504	0.5069	0.63612	0.58446	0.63029	0.6415	0.55718	0.6899	0.57717	0.52329	0.55568	0.59454	0.67147	0.61878	0.20511	0.56172	0.53355	0.66452	0.53768	0.68842	0.60887	0.63117	0.62363	0.63442	0.57607	0.61043	0.59592
508.11	0.54036	0.59112	0.61915	0.51178	0.55515	0.63666	0.48867	0.55864	0.57085	0.36053	0.50886	0.6203	0.5572	0.60521	0.61984	0.48568	0.63062	0.5706	0.50448	0.51187	0.55693	0.65286	0.60688	0.20168	0.53248	0.51085	0.65117	0.47241	0.6478	0.55927	0.62582	0.57402	0.61158	0.53346	0.58472	0.55891
509.14	0.54365	0.61976	0.60802	0.5406	0.5422	0.63844	0.47945	0.55457	0.5455	0.36543	0.51695	0.62728	0.54786	0.61652	0.61031	0.49374	0.63376	0.57656	0.5323	0.51682	0.53279	0.63111	0.62199	0.20567	0.56325	0.50972	0.66488	0.47759	0.6188	0.56399	0.61409	0.571	0.60772	0.51148	0.60543	0.55083
510.14	0.49949	0.58514	0.587	0.5092	0.49332	0.58045	0.45553	0.55211	0.52553	0.34595	0.49854	0.57306	0.52321	0.57888	0.58152	0.48613	0.61296	0.56592	0.53495	0.50249	0.5085	0.58275	0.61061	0.18941	0.55496	0.48788	0.62754	0.45122	0.61048	0.55399	0.59921	0.52377	0.58581	0.47352	0.59175	0.50112
511.17	0.48242	0.53841	0.56865	0.52084	0.48563	0.58283	0.44431	0.54891	0.54092	0.34967	0.48815	0.54448	0.49505	0.55097	0.54052	0.50397	0.60555	0.56272	0.54053	0.51633	0.49375	0.5617	0.58552	0.18925	0.53823	0.47565	0.5905	0.45103	0.60599	0.54839	0.55319	0.50044	0.58401	0.45335	0.57115	0.47535
512.2	0.49531	0.53564	0.54084	0.54091	0.45746	0.5515	0.46222	0.54263	0.51158	0.352	0.48691	0.51809	0.5156	0.53449	0.51943	0.51451	0.58136	0.51938	0.54878	0.51659	0.48646	0.49891	0.57856	0.18606	0.53213	0.46887	0.55271	0.46464	0.55901	0.51955	0.54905	0.50615	0.54754	0.40828	0.58554	0.43888
513.23	0.47332	0.46579	0.48779	0.53279	0.4828	0.51403	0.44359	0.54393	0.49181	0.33736	0.4657	0.47899	0.52233	0.51236	0.50846	0.5498	0.60209	0.48081	0.54022	0.51044	0.46976	0.4663	0.57318	0.17346	0.50501	0.4417	0.52219	0.47514	0.56586	0.4893	0.51803	0.48578	0.52307	0.40151	0.56341	0.39656
514.23	0.44108	0.40992	0.4997	0.471	0.43525	0.47687	0.41461	0.51397	0.4654	0.32703	0.44579	0.43093	0.49571	0.48431	0.52527	0.49975	0.55224	0.43963	0.50878	0.49591	0.45176	0.48958	0.53897	0.16537	0.45687	0.41563	0.53153	0.44937	0.52779	0.45777	0.48983	0.46488	0.51018	0.40187	0.51879	0.37367
515.26	0.4056	0.3935	0.47132	0.44306	0.39951	0.41933	0.40179	0.47493	0.45069	0.31686	0.43512	0.42372	0.49288	0.47877	0.51273	0.45096	0.52021	0.41718	0.48432	0.45488	0.42658	0.43329	0.51501	0.16842	0.42039	0.38925	0.51378	0.43417	0.45524	0.43344	0.4649	0.44847	0.49833	0.37828	0.51453	0.36834
516.29	0.37495	0.40829	0.46901	0.41096	0.37897	0.40238	0.42503	0.45042	0.39732	0.29291	0.4121	0.43023	0.48764	0.46086	0.51715	0.43712	0.48864	0.41208	0.49741	0.424	0.41361	0.39768	0.49488	0.16931	0.40427	0.3687	0.5123	0.43987	0.43826	0.40683	0.48397	0.46219	0.48475	0.37384	0.49597	0.35772
517.32	0.35508	0.38411	0.46763	0.37329	0.38629	0.382	0.39833	0.41426	0.39078	0.28832	0.40715	0.44223	0.45186	0.45619	0.49305	0.40822	0.48394	0.40258	0.50017	0.42799	0.43199	0.39111	0.51861	0.17639	0.39421	0.33167	0.5279	0.41481	0.45859	0.39984	0.46668	0.44863	0.50534	0.37105	0.49491	0.37483
518.34	0.37899	0.44284	0.51726	0.39653	0.39759	0.42258	0.4129	0.45375	0.37923	0.31841	0.38849	0.48124	0.44465	0.48866	0.49678	0.42995	0.48386	0.42114	0.50703	0.44362	0.46727	0.4138	0.48956	0.18996	0.42827	0.33737	0.5463	0.43992	0.45658	0.41469	0.47536	0.47331	0.50909	0.38825	0.47499	0.41288
519.35	0.38787	0.46697	0.51367	0.43149	0.4125	0.42751	0.42567	0.44583	0.40309	0.33506	0.37895	0.49053	0.46225	0.46505	0.4825	0.46606	0.49384	0.43559	0.49677	0.43871	0.46115	0.39201	0.48722	0.19174	0.41506	0.34532	0.51928	0.45354	0.48402	0.41268	0.46913	0.46953	0.51011	0.39287	0.48087	0.40292
520.37	0.43075	0.49469	0.55155	0.47614	0.43922	0.4989	0.4122	0.46814	0.3991	0.34931	0.39911	0.51095	0.47912	0.48254	0.50494	0.49346	0.49885	0.45376	0.517	0.46574	0.47693	0.4645	0.52704	0.19511	0.42601	0.35981	0.51764	0.46293	0.50284	0.41466	0.46428	0.46983	0.51493	0.41039	0.48701	0.40253
521.4	0.46302	0.51185	0.58431	0.47575	0.45963	0.49296	0.40709	0.48649	0.42166	0.36126	0.43264	0.51952	0.49414	0.50891	0.51538	0.50477	0.50396	0.47896	0.51569	0.49158	0.48866	0.50768	0.54588	0.19442	0.44541	0.37094	0.50652	0.44975	0.4841	0.42248	0.4566	0.45329	0.51919	0.38678	0.49833	0.38983
522.43	0.46867	0.5303	0.57317	0.48964	0.45736	0.50842	0.39522	0.4942	0.41216	0.35709	0.4197	0.50493	0.48779	0.54092	0.51969	0.51999	0.49878	0.49171	0.47966	0.47709	0.47418	0.54655	0.53075	0.17904	0.42551	0.3916	0.49239	0.45181	0.48779	0.41398	0.4391	0.426	0.50376	0.39356	0.47826	0.37976
523.43	0.46462	0.53374	0.55535	0.47077	0.43437	0.49616	0.37188	0.44035	0.44074	0.33026	0.43762	0.46415	0.47537	0.55062	0.52806	0.4804	0.46674	0.49856	0.44546	0.46229	0.46926	0.54939	0.55375	0.16808	0.40859	0.39711	0.51662	0.42453	0.46359	0.43221	0.42806	0.40251	0.51598	0.38611	0.50651	0.33987
524.46	0.46772	0.54451	0.5342	0.45352	0.44654	0.48755	0.39181	0.46827	0.42797	0.31677	0.45464	0.47353	0.48584	0.60774	0.5089	0.4743	0.4787	0.50712	0.4771	0.48874	0.49658	0.54492	0.57926	0.16979	0.44213	0.42669	0.49997	0.41724	0.44489	0.43484	0.45621	0.42094	0.52279	0.38484	0.51585	0.3357
525.48	0.45481	0.50409	0.50612	0.42598	0.45399	0.46	0.38271	0.46208	0.40305	0.30857	0.44291	0.45259	0.46597	0.5665	0.47732	0.4798	0.47654	0.49579	0.46629	0.47433	0.46204	0.52846	0.53513	0.16049	0.42431	0.39265	0.48528	0.41537	0.44583	0.42094	0.43594	0.43571	0.49565	0.40136	0.48348	0.30708
526.51	0.44966	0.47362	0.45849	0.42645	0.44906	0.43217	0.38027	0.43493	0.39091	0.30683	0.40877	0.43327	0.42107	0.55137	0.4399	0.43564	0.46219	0.46914	0.44468	0.43524	0.42177	0.5129	0.49315	0.14783	0.40641	0.38605	0.4607	0.39675	0.45253	0.40802	0.43169	0.41524	0.48196	0.3978	0.45436	0.30185
527.51	0.4384	0.47955	0.45647	0.41979	0.44947	0.43451	0.39614	0.46603	0.3855	0.29617	0.40867	0.41986	0.42588	0.5353	0.43214	0.41381	0.46083	0.48031	0.46546	0.44216	0.39639	0.48453	0.46973	0.14386	0.43312	0.38944	0.46132	0.38489	0.42098	0.41312	0.44719	0.43997	0.46763	0.40126	0.46313	0.31329
528.54	0.42522	0.44196	0.45157	0.41903	0.4672	0.42425	0.39245	0.46151	0.36067	0.30501	0.39622	0.40998	0.42459	0.49882	0.42076	0.43285	0.469	0.46017	0.48277	0.4395	0.37733	0.47282	0.45472	0.14031	0.42614	0.39387	0.43306	0.38914	0.40893	0.39875	0.44897	0.45256	0.4674	0.41221	0.45064	0.32545
529.56	0.42437	0.44187	0.45094	0.41372	0.46038	0.41021	0.36251	0.44521	0.35545	0.31554	0.38011	0.41483	0.38514	0.44837	0.43621	0.4003	0.45466	0.44684	0.45807	0.40805	0.35268	0.47068	0.42283	0.13891	0.39216	0.38022	0.44746	0.38521	0.40622	0.3966	0.42352	0.43921	0.46195	0.41499	0.41868	0.33113
530.59	0.38388	0.45653	0.44024	0.38608	0.41237	0.38606	0.34987	0.39573	0.34687	0.28041	0.34307	0.40259	0.36654	0.47536	0.45411	0.36951	0.41911	0.42373	0.4356	0.38129	0.36282	0.4217	0.41161	0.13389	0.4045	0.41729	0.45681	0.37256	0.36102	0.38573	0.43763	0.4177	0.45956	0.39522	0.38522	0.32135
531.61	0.35691	0.44447	0.4236	0.4022	0.39892	0.39459	0.32141	0.39278	0.33255	0.26485	0.34167	0.37902	0.36662	0.44957	0.45707	0.40155	0.40424	0.41261	0.41985	0.37025	0.3514	0.38618	0.42044	0.13055	0.39869	0.41307	0.46248	0.38333	0.3487	0.37975	0.42332	0.45019	0.45277	0.40591	0.38412	0.31688
532.62	0.35303	0.43747	0.41876	0.39598	0.38419	0.37108	0.30558	0.3714	0.31948	0.25183	0.33917	0.36984	0.35296	0.40417	0.4564	0.40711	0.42392	0.39688	0.41677	0.36736	0.36437	0.35787	0.42935	0.13034	0.38372	0.3889	0.45579	0.3865	0.37355	0.37203	0.4036	0.44186	0.45005	0.39546	0.38425	0.29389
533.64	0.34785	0.42225	0.3984	0.38278	0.34929	0.34532	0.29203	0.35963	0.31217	0.22493	0.3274	0.35886	0.31749	0.4062	0.44711	0.36821	0.41316	0.39716	0.38098	0.35383	0.35543	0.32739	0.41016	0.12603	0.37452	0.36993	0.43707	0.38444	0.3609	0.38211	0.37692	0.42509	0.44037	0.35794	0.38707	0.28465
534.67	0.36084	0.44212	0.39744	0.40052	0.36258	0.37168	0.28918	0.36334	0.32951	0.1975	0.33798	0.35216	0.33646	0.47518	0.4432	0.36369	0.41294	0.42258	0.36772	0.36472	0.37753	0.31631	0.41805	0.12599	0.38016	0.39109	0.42403	0.39775	0.36439	0.38741	0.38074	0.43398	0.45358	0.33941	0.38961	0.29214
535.67	0.37533	0.44135	0.397	0.395	0.38587	0.36632	0.30248	0.3857	0.36631	0.22937	0.36765	0.37639	0.32969	0.46808	0.42853	0.33449	0.44658	0.43324	0.38365	0.38205	0.38092	0.34337	0.4434	0.1346	0.37528	0.37719	0.41116	0.38549	0.4047	0.38821	0.37084	0.44246	0.4605	0.32942	0.41866	0.31953
536.69	0.38666	0.45471	0.43516	0.39466	0.39409	0.38705	0.30843	0.41742	0.3704	0.23216	0.38949	0.38902	0.3522	0.51463	0.4651	0.31227	0.46458	0.43945	0.40285	0.39795	0.38532	0.36348	0.47911	0.14836	0.40731	0.39299	0.43036	0.38928	0.43627	0.41366	0.37163	0.42568	0.46841	0.31402	0.45089	0.33454
537.72	0.39287	0.45147	0.41399	0.39659	0.37681	0.39928	0.31588	0.40515	0.38445	0.24473	0.38101	0.39599	0.33309	0.54038	0.47416	0.27857	0.42896	0.42183	0.38724	0.4081	0.38358	0.38382	0.45939	0.16068	0.39645	0.41264	0.41962	0.38547	0.4239	0.41124	0.39489	0.43622	0.47809	0.32202	0.41745	0.34032
538.74	0.39812	0.5031	0.43135	0.40453	0.41613	0.44485	0.34275	0.44514	0.42603	0.26967	0.38011	0.43205	0.37568	0.54686	0.49717	0.28726	0.45025	0.43471	0.42689	0.42412	0.41275	0.41893	0.47296	0.17445	0.41062	0.44817	0.43121	0.3776	0.45669	0.40313	0.41474	0.45398	0.51054	0.33387	0.41453	0.34092
539.74	0.37245	0.51009	0.41823	0.37745	0.39672	0.41298	0.35613	0.42726	0.4106	0.28725	0.35296	0.41716	0.34516	0.50397	0.47939	0.30671	0.44672	0.41541	0.42068	0.39789	0.39729	0.42833	0.46316	0.1739	0.39629	0.4223	0.43456	0.35898	0.46024	0.38647	0.40524	0.43063	0.49659	0.32334	0.41334	0.32824
540.77	0.36087	0.49751	0.43291	0.3883	0.38837	0.41832	0.36378	0.42059	0.40948	0.28843	0.34131	0.37317	0.35375	0.51462	0.48708	0.33321	0.43144	0.39474	0.4046	0.40654	0.38849	0.42943	0.45778	0.17179	0.41695	0.40745	0.4421	0.37167	0.43537	0.3851	0.41391	0.42344	0.49897	0.3265	0.39785	0.30751
541.79	0.35865	0.47684	0.42994	0.36505	0.36198	0.38929	0.38246	0.3964	0.42925	0.30579	0.34089	0.36069	0.35507	0.47546	0.46882	0.32857	0.41992	0.39009	0.37548	0.40562	0.42458	0.43342	0.44287	0.17557	0.38001	0.37395	0.42251	0.35131	0.40446	0.36183	0.41317	0.40939	0.48805	0.33978	0.37672	0.29517
542.82	0.34688	0.48592	0.45823	0.34806	0.35921	0.37901	0.36073	0.40066	0.43008	0.30427	0.33826	0.34101	0.37037	0.47557	0.45206	0.3408	0.42499	0.39333	0.35648	0.37064	0.43105	0.44071	0.45212	0.17169	0.37989	0.36092	0.41938	0.35302	0.38726	0.346	0.39293	0.39305	0.47762	0.32128	0.38166	0.28638
543.82	0.34856	0.47763	0.48278	0.32925	0.32888	0.39199	0.35464	0.38435	0.41618	0.3127	0.35749	0.33498	0.37314	0.47999	0.45026	0.36225	0.4062	0.38679	0.35504	0.38205	0.42213	0.42432	0.44405	0.16968	0.38119	0.32354	0.43023	0.35287	0.3831	0.32623	0.37389	0.40681	0.44127	0.33503	0.37615	0.2918
544.84	0.36986	0.47842	0.51054	0.36748	0.33334	0.43866	0.37539	0.42032	0.46082	0.31929	0.37282	0.33222	0.38721	0.49455	0.48994	0.36042	0.40286	0.39777	0.39882	0.43003	0.46948	0.4251	0.45456	0.17478	0.40052	0.34251	0.45655	0.36629	0.38244	0.35746	0.39711	0.43102	0.46191	0.35967	0.36653	0.28028
545.86	0.36537	0.50635	0.52817	0.38274	0.36409	0.46049	0.376	0.43214	0.47568	0.33297	0.39932	0.33064	0.39188	0.49348	0.48728	0.36768	0.41987	0.42937	0.42224	0.43965	0.49841	0.44285	0.47518	0.17809	0.39042	0.38178	0.46592	0.38339	0.42273	0.38256	0.3954	0.44458	0.45802	0.36707	0.39877	0.28966
546.89	0.38388	0.53329	0.54638	0.4167	0.42344	0.47971	0.37707	0.44998	0.50806	0.34048	0.42207	0.35287	0.40555	0.54016	0.49957	0.39021	0.44062	0.43108	0.45754	0.4616	0.50945	0.46765	0.49399	0.18919	0.41819	0.40865	0.49082	0.4252	0.42739	0.39205	0.41424	0.4839	0.49071	0.36243	0.40841	0.30631
547.89	0.39811	0.56004	0.57794	0.45997	0.47526	0.53779	0.40779	0.46762	0.54363	0.39358	0.44852	0.39011	0.42611	0.56884	0.5444	0.41478	0.4709	0.47523	0.50388	0.50465	0.51682	0.51135	0.51678	0.19342	0.43681	0.42543	0.52789	0.44753	0.44483	0.43624	0.42013	0.5146	0.49968	0.39898	0.43613	0.32305
548.91	0.40468	0.57476	0.57956	0.49614	0.49736	0.51797	0.43426	0.48218	0.54752	0.41872	0.46195	0.39277	0.42693	0.5637	0.53145	0.41671	0.47537	0.48392	0.50327	0.4925	0.52852	0.52123	0.5491	0.20123	0.45163	0.45125	0.52511	0.46452	0.47472	0.46677	0.43272	0.49681	0.50415	0.38324	0.44398	0.3353
549.93	0.41078	0.58416	0.58539	0.48959	0.50915	0.51958	0.43262	0.46453	0.54489	0.43477	0.47889	0.41851	0.43528	0.5732	0.50774	0.43609	0.47325	0.49958	0.49248	0.46145	0.49122	0.53183	0.55784	0.20091	0.46702	0.44274	0.50599	0.46772	0.51457	0.4598	0.41601	0.48357	0.49276	0.37077	0.46974	0.33915
550.93	0.47031	0.58496	0.5754	0.50199	0.50112	0.5104	0.4255	0.47268	0.57235	0.45214	0.47917	0.43929	0.45435	0.56363	0.52769	0.44208	0.47671	0.47507	0.46032	0.45355	0.4799	0.52444	0.53875	0.20471	0.47444	0.43173	0.50763	0.47558	0.52027	0.45766	0.41363	0.49569	0.50708	0.36519	0.462	0.33831
551.96	0.44231	0.56558	0.55848	0.44947	0.45884	0.49698	0.39956	0.45585	0.55241	0.44311	0.43701	0.40622	0.40114	0.51835	0.49986	0.40849	0.43191	0.4638	0.4127	0.42289	0.434	0.47644	0.50661	0.18217	0.43708	0.38801	0.49064	0.43261	0.50717	0.43577	0.37122	0.45775	0.46676	0.34755	0.45046	0.29967
552.98	0.43933	0.52184	0.53743	0.41935	0.43743	0.46136	0.38758	0.44958	0.55935	0.4249	0.41524	0.38497	0.38664	0.48066	0.45784	0.40915	0.39576	0.4302	0.38919	0.3968	0.43449	0.43552	0.47234	0.17846	0.42163	0.36591	0.45201	0.42123	0.5016	0.40576	0.37624	0.43165	0.46517	0.32027	0.41101	0.27542
553.98	0.41709	0.45899	0.48963	0.38715	0.38114	0.42873	0.34875	0.4124	0.56448	0.39811	0.39855	0.36799	0.34022	0.45096	0.44172	0.37899	0.37777	0.39593	0.38187	0.35918	0.40392	0.39675	0.43965	0.15869	0.37305	0.31306	0.43577	0.39199	0.43836	0.36804	0.34528	0.40502	0.44223	0.29239	0.38229	0.25136
555	0.39648	0.40618	0.43669	0.3563	0.32546	0.39208	0.30552	0.37118	0.54862	0.38501	0.36094	0.33406	0.30147	0.40381	0.41453	0.33113	0.35149	0.35356	0.35686	0.33879	0.38439	0.36815	0.40626	0.15322	0.33269	0.27045	0.40132	0.36197	0.37196	0.3403	0.32591	0.39735	0.40355	0.27707	0.339	0.23212
556.02	0.34767	0.37207	0.40331	0.31952	0.25022	0.33627	0.28475	0.33198	0.50024	0.35947	0.3487	0.30179	0.24856	0.38757	0.3594	0.27654	0.30212	0.33381	0.36427	0.28442	0.34516	0.30551	0.36312	0.13627	0.29687	0.22754	0.35491	0.32087	0.32071	0.31019	0.30883	0.35191	0.34695	0.24201	0.31182	0.19692
557.05	0.34487	0.36017	0.36084	0.32759	0.21871	0.33749	0.26364	0.30625	0.49884	0.37984	0.34515	0.3071	0.25921	0.3734	0.35581	0.27689	0.30517	0.31757	0.37429	0.27125	0.35461	0.3081	0.3566	0.13235	0.29723	0.2266	0.33183	0.32273	0.33204	0.32837	0.32161	0.3189	0.33603	0.23575	0.28948	0.20016
558.04	0.33558	0.34771	0.33325	0.32419	0.19714	0.33204	0.23872	0.2753	0.45379	0.35567	0.3432	0.28027	0.24506	0.37314	0.34334	0.21715	0.30328	0.32396	0.33519	0.25426	0.32387	0.26255	0.35811	0.12601	0.28104	0.2098	0.31206	0.29632	0.31561	0.33642	0.28366	0.30099	0.30918	0.19961	0.29418	0.18153
559.07	0.34276	0.35071	0.31073	0.31797	0.21761	0.31092	0.24295	0.27844	0.43691	0.34855	0.31441	0.2669	0.25446	0.36068	0.32971	0.21538	0.29685	0.31722	0.31676	0.25933	0.30001	0.25723	0.33916	0.1227	0.30314	0.21337	0.28364	0.31504	0.33604	0.35445	0.29643	0.30277	0.29949	0.19725	0.29396	0.16702
560.09	0.37343	0.37226	0.33597	0.33091	0.27325	0.30974	0.27202	0.32015	0.43901	0.34988	0.35676	0.27634	0.26534	0.38537	0.32866	0.2116	0.31982	0.3201	0.32166	0.27586	0.29974	0.26757	0.35084	0.11795	0.32199	0.23921	0.28836	0.32536	0.3546	0.37602	0.30461	0.32047	0.3141	0.21316	0.32251	0.19109
561.09	0.37333	0.38052	0.35833	0.34449	0.30658	0.30453	0.27571	0.33517	0.4336	0.35338	0.33453	0.30424	0.26731	0.40219	0.32742	0.21271	0.30294	0.31163	0.31447	0.27817	0.30015	0.28641	0.35794	0.11965	0.32099	0.23422	0.30162	0.32611	0.34116	0.3768	0.29487	0.32756	0.34258	0.23103	0.30489	0.19604
562.11	0.37939	0.37931	0.35776	0.36882	0.31275	0.30117	0.29024	0.33472	0.4131	0.32897	0.33547	0.30733	0.26195	0.40714	0.30875	0.20415	0.2918	0.31588	0.31365	0.28583	0.29812	0.27475	0.3541	0.1227	0.30353	0.22977	0.31372	0.3275	0.32868	0.38966	0.28907	0.36266	0.34197	0.23833	0.31389	0.20246
563.13	0.36497	0.37935	0.36373	0.35063	0.29235	0.26294	0.30143	0.3334	0.4224	0.32255	0.33189	0.33317	0.24235	0.40895	0.32905	0.20732	0.29305	0.27469	0.32165	0.27584	0.2847	0.26245	0.33177	0.12094	0.28988	0.23288	0.31977	0.30625	0.33349	0.37668	0.28642	0.36005	0.33196	0.25135	0.31685	0.20921
564.13	0.35837	0.4061	0.40557	0.3501	0.28655	0.23946	0.28978	0.34578	0.39301	0.31225	0.34661	0.34455	0.25568	0.44742	0.34704	0.19571	0.29967	0.26881	0.3207	0.29189	0.27843	0.2601	0.3242	0.12638	0.27425	0.24917	0.36531	0.28488	0.31235	0.35843	0.29307	0.37265	0.32307	0.25472	0.31084	0.2212
565.15	0.31122	0.40145	0.39407	0.33276	0.28279	0.23861	0.26346	0.32317	0.35764	0.27808	0.29972	0.3373	0.25864	0.43595	0.35536	0.19389	0.28334	0.26482	0.3139	0.25569	0.26908	0.22077	0.30085	0.12493	0.24368	0.22333	0.3697	0.2655	0.29305	0.35788	0.29881	0.32609	0.31397	0.2386	0.29753	0.20255
566.17	0.30151	0.37306	0.37463	0.30803	0.2734	0.23717	0.25317	0.31215	0.36581	0.25962	0.29545	0.30008	0.2749	0.40145	0.36906	0.20679	0.2949	0.23377	0.2862	0.28097	0.26519	0.19775	0.31265	0.11518	0.24343	0.22066	0.37852	0.26899	0.27477	0.35454	0.29828	0.33593	0.31624	0.22016	0.30876	0.20515
567.17	0.29823	0.36204	0.399	0.29845	0.28816	0.23805	0.25496	0.32965	0.33547	0.24016	0.29051	0.30675	0.27938	0.39555	0.38539	0.24473	0.29701	0.23056	0.28273	0.28791	0.2414	0.18085	0.31182	0.10917	0.27342	0.22093	0.38435	0.27607	0.27907	0.3451	0.27989	0.31526	0.29849	0.20886	0.29853	0.20788
568.19	0.34019	0.39706	0.39858	0.32015	0.28796	0.26147	0.26946	0.34445	0.3237	0.25902	0.29305	0.30138	0.29641	0.39438	0.37377	0.28047	0.27916	0.24676	0.31065	0.30507	0.25408	0.21724	0.33224	0.097436	0.28923	0.23466	0.39071	0.31629	0.26767	0.34584	0.30241	0.31347	0.30714	0.19776	0.29567	0.17888
569.21	0.3262	0.38973	0.35834	0.31751	0.259	0.27889	0.24317	0.31892	0.32083	0.2409	0.27261	0.28944	0.26495	0.37931	0.34421	0.28756	0.26833	0.23411	0.29606	0.28987	0.27	0.18891	0.33178	0.089722	0.28212	0.22652	0.33861	0.31084	0.27429	0.35602	0.27709	0.29436	0.27193	0.1931	0.29305	0.16032
570.2	0.33597	0.4037	0.36838	0.30897	0.25164	0.30021	0.23456	0.30372	0.31275	0.24421	0.2535	0.27594	0.275	0.39702	0.35837	0.29981	0.26274	0.24743	0.2893	0.30973	0.27382	0.18865	0.31916	0.078236	0.288	0.24928	0.34323	0.31997	0.28407	0.3708	0.24485	0.30878	0.258	0.18481	0.26746	0.15782
571.22	0.33837	0.40081	0.35502	0.30679	0.25221	0.32564	0.25536	0.30734	0.29724	0.23991	0.24857	0.30311	0.27825	0.4326	0.35654	0.30567	0.28676	0.28656	0.32078	0.29736	0.27336	0.20169	0.2952	0.085714	0.27987	0.24815	0.32004	0.30197	0.30665	0.38972	0.25792	0.29699	0.24486	0.19761	0.26226	0.14868
572.24	0.33277	0.41564	0.36874	0.31769	0.2512	0.30594	0.22655	0.28848	0.32373	0.24053	0.26519	0.28959	0.28278	0.45214	0.35259	0.29426	0.30392	0.2732	0.31289	0.26028	0.31449	0.20082	0.27879	0.08112	0.25162	0.23717	0.29225	0.30071	0.30766	0.39337	0.25133	0.29338	0.25251	0.19119	0.27665	0.13957
573.24	0.29506	0.38825	0.36952	0.31343	0.25545	0.30215	0.19018	0.28827	0.32338	0.2119	0.26168	0.2477	0.28402	0.44751	0.36372	0.29094	0.31802	0.26637	0.30708	0.24936	0.30764	0.1625	0.26042	0.079163	0.25572	0.2294	0.29914	0.28007	0.33724	0.40872	0.22977	0.27652	0.23839	0.2015	0.26107	0.1375
574.26	0.26267	0.35582	0.3657	0.28952	0.26244	0.29013	0.209	0.30697	0.29573	0.20021	0.25091	0.19973	0.27718	0.40206	0.36023	0.25528	0.28531	0.2643	0.3128	0.24979	0.27736	0.1491	0.25726	0.068468	0.23451	0.20259	0.29832	0.25612	0.30406	0.40355	0.22465	0.27375	0.2403	0.17106	0.24892	0.10991
575.28	0.28065	0.33434	0.36496	0.30386	0.23788	0.26318	0.2337	0.30598	0.30997	0.20449	0.26347	0.20397	0.27424	0.39074	0.35587	0.26574	0.29042	0.24651	0.28933	0.2282	0.30155	0.16862	0.26529	0.067365	0.24233	0.17566	0.30226	0.2266	0.32474	0.38622	0.25496	0.26913	0.2428	0.17105	0.24852	0.11175
576.28	0.25966	0.32551	0.38315	0.28854	0.24305	0.24656	0.19675	0.28243	0.30283	0.20338	0.23436	0.18072	0.2537	0.35141	0.36991	0.24356	0.26119	0.22038	0.2624	0.22345	0.30945	0.16022	0.25585	0.054185	0.24307	0.17132	0.31143	0.21043	0.31987	0.37658	0.21936	0.24636	0.21914	0.15009	0.22305	0.088943
577.3	0.27078	0.34708	0.36607	0.29344	0.25382	0.28327	0.22508	0.30079	0.29889	0.19703	0.2232	0.19937	0.25637	0.35166	0.39497	0.23968	0.25573	0.25991	0.26371	0.25302	0.30197	0.16346	0.25974	0.065958	0.23403	0.19092	0.33348	0.20452	0.30925	0.37677	0.2399	0.25092	0.21007	0.16284	0.20194	0.097873
578.32	0.26231	0.32748	0.37421	0.28068	0.26376	0.28661	0.2526	0.30212	0.25894	0.18468	0.20613	0.24063	0.24127	0.33613	0.39208	0.21817	0.24375	0.23482	0.23323	0.22776	0.28862	0.1419	0.26438	0.06906	0.20793	0.16224	0.30988	0.19647	0.28749	0.37786	0.24334	0.23648	0.2068	0.16019	0.19548	0.12866
579.31	0.30797	0.36649	0.40234	0.31172	0.28959	0.33449	0.27973	0.27625	0.28086	0.20239	0.22228	0.28909	0.26867	0.36406	0.41609	0.26549	0.28964	0.2653	0.24841	0.22698	0.31286	0.16364	0.25036	0.076254	0.22353	0.17558	0.34118	0.21979	0.33536	0.38935	0.26056	0.23522	0.22381	0.18461	0.20227	0.16253
580.33	0.30288	0.36428	0.40841	0.30654	0.30941	0.3345	0.28443	0.29021	0.27535	0.20997	0.21552	0.30073	0.25056	0.34156	0.40815	0.27414	0.28185	0.25387	0.24657	0.25032	0.29485	0.14673	0.26347	0.084616	0.22382	0.17993	0.32034	0.24313	0.33015	0.37285	0.23908	0.24273	0.20935	0.17657	0.21243	0.16287
581.35	0.34578	0.40788	0.38061	0.32175	0.30311	0.35229	0.28313	0.2929	0.26755	0.20286	0.23264	0.30968	0.24465	0.35346	0.36781	0.28385	0.27904	0.26959	0.22482	0.2472	0.30265	0.13626	0.28259	0.10149	0.21974	0.20073	0.3062	0.25747	0.33458	0.37566	0.239	0.23434	0.20477	0.18723	0.22428	0.19662
582.35	0.3589	0.38012	0.40008	0.32472	0.31344	0.35938	0.29117	0.28947	0.24932	0.20838	0.21377	0.31482	0.25897	0.32366	0.37121	0.30617	0.30077	0.25817	0.20732	0.25827	0.28847	0.13445	0.27157	0.092208	0.23265	0.18949	0.29667	0.2758	0.35856	0.37471	0.2342	0.26135	0.18312	0.19283	0.2304	0.18852
583.36	0.38278	0.36823	0.36662	0.32181	0.3122	0.34615	0.27693	0.26225	0.25883	0.21685	0.21433	0.2841	0.26514	0.29951	0.36468	0.30894	0.31717	0.27663	0.22355	0.26825	0.3067	0.15923	0.23759	0.090481	0.22248	0.18044	0.29441	0.27353	0.34567	0.35205	0.22856	0.27888	0.18134	0.19268	0.23946	0.18803
584.38	0.39268	0.36895	0.3691	0.34118	0.32263	0.34201	0.27338	0.31895	0.28641	0.21795	0.20665	0.28129	0.26563	0.30909	0.36747	0.30432	0.32135	0.26093	0.20322	0.28531	0.31399	0.16519	0.24328	0.091248	0.22777	0.18432	0.29303	0.27741	0.3543	0.34248	0.23552	0.28756	0.21016	0.21243	0.24575	0.18221
585.38	0.37202	0.36086	0.37164	0.33503	0.30211	0.32025	0.25025	0.30678	0.26332	0.21169	0.22265	0.29483	0.27801	0.29469	0.3622	0.27293	0.31696	0.27962	0.20719	0.2608	0.2944	0.15666	0.22398	0.091917	0.21044	0.16858	0.31542	0.25741	0.32656	0.34032	0.23286	0.2753	0.21958	0.22557	0.24549	0.18639
586.4	0.38799	0.37391	0.3962	0.3671	0.33304	0.32898	0.29754	0.35937	0.29416	0.24555	0.26212	0.32292	0.32067	0.30415	0.3826	0.2855	0.3468	0.32741	0.26077	0.29754	0.30857	0.18813	0.2317	0.08641	0.22178	0.17683	0.33316	0.2639	0.33872	0.34356	0.25375	0.30932	0.24706	0.28212	0.28297	0.20528
587.41	0.38373	0.3772	0.37069	0.33767	0.31489	0.27013	0.28065	0.35711	0.30911	0.26397	0.27785	0.30116	0.30156	0.29442	0.33444	0.2294	0.31907	0.28402	0.27968	0.27237	0.31693	0.20801	0.2387	0.089535	0.21654	0.186	0.32371	0.2366	0.31614	0.32562	0.24818	0.27984	0.28009	0.28596	0.295	0.20977
588.41	0.38051	0.41863	0.39573	0.33842	0.31963	0.25625	0.28689	0.35376	0.32389	0.25987	0.28143	0.32365	0.30368	0.33747	0.31338	0.24625	0.30761	0.29802	0.25915	0.28884	0.32606	0.23433	0.26175	0.094809	0.2321	0.2301	0.3363	0.25076	0.33517	0.33779	0.26314	0.29121	0.29539	0.31207	0.29821	0.21951
589.43	0.36813	0.39813	0.35675	0.3156	0.26745	0.2141	0.27696	0.2941	0.30547	0.24804	0.27094	0.32893	0.26404	0.30734	0.28576	0.21856	0.26481	0.28804	0.25223	0.25718	0.31227	0.2168	0.26856	0.09432	0.22038	0.21377	0.30336	0.23063	0.28661	0.31689	0.26573	0.27086	0.25912	0.31481	0.28393	0.21851
590.42	0.36004	0.37624	0.30837	0.30412	0.243	0.21334	0.27526	0.26157	0.28275	0.22098	0.25245	0.30355	0.23959	0.29736	0.26059	0.22366	0.25624	0.28424	0.25172	0.26016	0.30319	0.19301	0.25849	0.084915	0.23482	0.21504	0.25571	0.2305	0.25741	0.31489	0.24778	0.26878	0.24572	0.31892	0.28573	0.2117
591.44	0.29659	0.30461	0.30081	0.23607	0.17465	0.18121	0.2202	0.18357	0.23264	0.17508	0.21451	0.27208	0.17515	0.25523	0.23962	0.18631	0.20941	0.23659	0.21209	0.21731	0.26332	0.16469	0.21888	0.075639	0.20132	0.16585	0.21975	0.21354	0.24046	0.26834	0.23871	0.22928	0.24201	0.26575	0.23483	0.17724
592.46	0.28573	0.31991	0.29418	0.25852	0.1618	0.22852	0.22018	0.17127	0.2353	0.16117	0.23136	0.30218	0.16371	0.28335	0.243	0.21228	0.19672	0.23181	0.20835	0.20365	0.24363	0.13806	0.22495	0.080219	0.20919	0.15992	0.23333	0.23955	0.22837	0.26075	0.24658	0.24962	0.24166	0.24728	0.23012	0.17151
593.45	0.26063	0.32448	0.28843	0.24907	0.13947	0.24079	0.22138	0.16805	0.23215	0.17005	0.2205	0.31227	0.16913	0.28898	0.23563	0.21156	0.17005	0.22381	0.20874	0.18361	0.20171	0.1007	0.23286	0.081846	0.20449	0.16327	0.205	0.22908	0.20009	0.24542	0.2512	0.24974	0.22683	0.23097	0.2261	0.15707
594.47	0.24974	0.32484	0.34216	0.26622	0.18492	0.24398	0.18538	0.1731	0.23953	0.20608	0.23028	0.30386	0.22713	0.29455	0.25436	0.22732	0.21276	0.24677	0.19562	0.18782	0.21356	0.11943	0.22292	0.077982	0.22083	0.18575	0.22485	0.26344	0.21485	0.25763	0.20571	0.24854	0.27404	0.23057	0.23724	0.16293
595.46	0.26535	0.35738	0.36823	0.29536	0.2053	0.2893	0.17623	0.21363	0.26516	0.24443	0.24381	0.31806	0.24417	0.32666	0.26652	0.23925	0.21209	0.26364	0.19441	0.1971	0.22352	0.13933	0.22562	0.08344	0.23318	0.19226	0.24877	0.28852	0.23244	0.25731	0.2261	0.25062	0.28926	0.22518	0.22676	0.15487
596.48	0.31524	0.39028	0.39036	0.36167	0.26522	0.35357	0.20763	0.25571	0.31183	0.30437	0.28202	0.36234	0.30704	0.36784	0.28596	0.29088	0.25973	0.27061	0.21066	0.23808	0.26875	0.17383	0.2579	0.099944	0.26797	0.23587	0.29647	0.33157	0.25476	0.2861	0.24065	0.2866	0.30772	0.26219	0.27292	0.17408
597.49	0.27386	0.34319	0.39249	0.33948	0.28351	0.33643	0.20531	0.25549	0.3296	0.30542	0.25451	0.33009	0.2938	0.33812	0.28664	0.28415	0.25754	0.3005	0.17401	0.23938	0.25119	0.17112	0.23263	0.088653	0.25652	0.22635	0.26621	0.30018	0.25302	0.29006	0.21844	0.26316	0.30731	0.24648	0.25492	0.15644
598.49	0.30765	0.34985	0.44609	0.3806	0.32912	0.37833	0.23805	0.30053	0.37211	0.36582	0.30993	0.352	0.32875	0.33741	0.34499	0.29786	0.3052	0.34101	0.2004	0.28067	0.29936	0.23372	0.24673	0.10147	0.30402	0.22335	0.32871	0.3295	0.27401	0.29808	0.20912	0.26796	0.31803	0.26886	0.27753	0.19915
599.5	0.32194	0.34498	0.44483	0.35629	0.32799	0.40367	0.27328	0.30402	0.38159	0.39775	0.34513	0.37109	0.29684	0.3574	0.3425	0.27771	0.27054	0.33961	0.21487	0.29795	0.29122	0.22932	0.25911	0.11017	0.29433	0.22952	0.32025	0.30725	0.27009	0.30023	0.22198	0.25476	0.32037	0.27645	0.28928	0.20628
600.52	0.32098	0.32434	0.44404	0.35943	0.35715	0.3843	0.2591	0.29498	0.42962	0.44308	0.35757	0.39331	0.30255	0.35134	0.32419	0.27947	0.29384	0.31087	0.21597	0.30992	0.30046	0.27005	0.26739	0.12322	0.26925	0.24638	0.31786	0.28974	0.29186	0.30263	0.20341	0.25208	0.34905	0.28674	0.28899	0.22914
601.51	0.35642	0.39499	0.46739	0.36194	0.37585	0.36902	0.28406	0.31721	0.48544	0.48246	0.35815	0.40158	0.31082	0.39258	0.35168	0.2896	0.30431	0.34454	0.22531	0.29461	0.30738	0.27451	0.29174	0.12541	0.29785	0.25519	0.31997	0.29532	0.29253	0.32828	0.19531	0.26714	0.36444	0.2921	0.28432	0.23903
602.53	0.42091	0.4309	0.47074	0.36231	0.34824	0.38587	0.3145	0.32029	0.50228	0.54944	0.37747	0.42472	0.33078	0.41085	0.36136	0.29362	0.32533	0.34303	0.27726	0.32219	0.31832	0.28952	0.30561	0.1447	0.3043	0.28244	0.33208	0.30385	0.29793	0.33633	0.2298	0.27084	0.3606	0.31064	0.30031	0.26062
603.52	0.41643	0.39637	0.44562	0.36023	0.31071	0.36077	0.29326	0.2787	0.52909	0.57853	0.33953	0.41124	0.29201	0.38629	0.33526	0.30093	0.28333	0.30256	0.29043	0.29744	0.28104	0.22915	0.29234	0.13098	0.27366	0.2788	0.29167	0.297	0.27263	0.31585	0.21563	0.26401	0.38433	0.27354	0.28985	0.22329
604.54	0.42443	0.42205	0.43684	0.36871	0.34449	0.3874	0.29928	0.31255	0.58169	0.64785	0.32791	0.37355	0.3176	0.3886	0.34326	0.33496	0.29079	0.30302	0.28879	0.3092	0.29284	0.24068	0.31562	0.13754	0.28717	0.2822	0.30275	0.30413	0.28041	0.31659	0.22369	0.28768	0.37572	0.25675	0.29443	0.21954
605.55	0.46272	0.4505	0.49989	0.3649	0.3566	0.39343	0.32901	0.32318	0.64847	0.73576	0.33987	0.35637	0.32383	0.3936	0.41021	0.34948	0.30758	0.33781	0.29369	0.3238	0.29662	0.25786	0.35118	0.1412	0.32829	0.29745	0.3408	0.32591	0.28162	0.31783	0.25598	0.28455	0.37139	0.27051	0.30543	0.20932
606.55	0.4379	0.39052	0.45938	0.34497	0.32082	0.37453	0.31013	0.30116	0.66556	0.78615	0.32571	0.33771	0.29193	0.34368	0.39753	0.35223	0.27911	0.30842	0.28372	0.31473	0.25269	0.24707	0.31077	0.13718	0.30387	0.27159	0.31317	0.29257	0.29185	0.27227	0.23937	0.24424	0.34777	0.24305	0.29465	0.20202
607.56	0.44879	0.4403	0.46175	0.3536	0.38573	0.38918	0.27957	0.3074	0.70715	0.86272	0.35001	0.34018	0.31805	0.38484	0.40068	0.39655	0.32899	0.34095	0.27801	0.32841	0.27203	0.2459	0.33246	0.12751	0.32862	0.28705	0.32036	0.30011	0.33079	0.29194	0.23472	0.24755	0.38462	0.24732	0.30659	0.193
608.55	0.47034	0.4784	0.46253	0.36676	0.43686	0.4362	0.30044	0.332	0.73515	0.91874	0.36097	0.34857	0.34642	0.41297	0.41204	0.3994	0.35964	0.36113	0.288	0.38179	0.28322	0.30847	0.34716	0.14144	0.33939	0.31027	0.32764	0.30429	0.35073	0.31479	0.27066	0.2654	0.40335	0.25923	0.31422	0.20518
609.57	0.48693	0.48508	0.49025	0.40447	0.42716	0.41358	0.28733	0.31208	0.76755	0.94022	0.38585	0.40163	0.37347	0.41902	0.43305	0.41683	0.37752	0.36589	0.31539	0.39486	0.29171	0.35995	0.34289	0.1515	0.35877	0.33515	0.32769	0.31659	0.35738	0.32422	0.29002	0.27575	0.41628	0.27478	0.31864	0.23802
610.58	0.43556	0.50685	0.46482	0.4093	0.39647	0.37978	0.29219	0.33	0.74418	0.92013	0.37603	0.37979	0.39301	0.43838	0.39388	0.41699	0.35742	0.34955	0.34142	0.4028	0.30352	0.36578	0.33538	0.14718	0.35107	0.35032	0.30829	0.31464	0.35369	0.30955	0.27443	0.27696	0.4005	0.26012	0.33355	0.24327
611.57	0.4551	0.54593	0.50769	0.45181	0.42105	0.41983	0.31489	0.35058	0.72849	0.94597	0.40534	0.36393	0.44958	0.46345	0.4044	0.41904	0.36106	0.37954	0.35355	0.43712	0.33664	0.4062	0.37693	0.15575	0.36344	0.38981	0.33751	0.36153	0.35197	0.3355	0.3093	0.31818	0.41054	0.28202	0.34453	0.25023
612.59	0.50435	0.58509	0.56097	0.49783	0.4354	0.4352	0.39262	0.40045	0.78579	0.93918	0.4149	0.39187	0.49165	0.48726	0.43407	0.43638	0.36737	0.39475	0.40647	0.47533	0.37492	0.48987	0.4109	0.17665	0.40196	0.46103	0.40798	0.40471	0.3596	0.35544	0.32684	0.36537	0.44578	0.31786	0.3626	0.29
613.58	0.48475	0.60323	0.57578	0.48185	0.4314	0.44508	0.35958	0.42498	0.76613	0.89063	0.43708	0.3971	0.48958	0.48261	0.43579	0.43087	0.40676	0.39412	0.40754	0.46135	0.39156	0.4735	0.43385	0.18313	0.39336	0.46678	0.44623	0.39762	0.38783	0.36162	0.32655	0.36104	0.41848	0.34974	0.35962	0.30334
614.6	0.49629	0.64426	0.59385	0.506	0.45036	0.49985	0.38484	0.45422	0.73833	0.85461	0.46331	0.406	0.48376	0.50556	0.44809	0.44245	0.4397	0.4314	0.43038	0.47266	0.39242	0.46348	0.44803	0.18073	0.42914	0.49465	0.45416	0.39925	0.42648	0.385	0.32771	0.37677	0.41543	0.36753	0.38174	0.31333
615.59	0.56352	0.6532	0.6166	0.55307	0.51789	0.59041	0.44811	0.46099	0.72848	0.82315	0.51539	0.46256	0.51933	0.52456	0.47197	0.47872	0.51719	0.49447	0.46394	0.50276	0.40979	0.50076	0.48288	0.19858	0.46438	0.50469	0.47801	0.43716	0.49169	0.43551	0.36846	0.43363	0.44191	0.41479	0.41762	0.34361
616.6	0.57736	0.69473	0.65449	0.57315	0.57542	0.62058	0.47178	0.51157	0.72915	0.75346	0.52714	0.51554	0.52433	0.5658	0.51226	0.51766	0.58634	0.49803	0.51922	0.53782	0.43085	0.50509	0.51525	0.22376	0.51222	0.53272	0.50575	0.43865	0.5537	0.45505	0.38577	0.46217	0.47426	0.43576	0.45414	0.3951
617.61	0.54858	0.68119	0.6473	0.56858	0.56263	0.65586	0.46908	0.51556	0.66435	0.66978	0.52967	0.50916	0.51559	0.57374	0.50838	0.50599	0.5699	0.52178	0.52943	0.52268	0.43242	0.4642	0.52591	0.22701	0.51493	0.5172	0.48416	0.40911	0.57042	0.45885	0.40907	0.44745	0.4622	0.44681	0.48368	0.42014
618.61	0.60495	0.71042	0.65753	0.62396	0.60361	0.68972	0.51474	0.53526	0.66007	0.63956	0.54885	0.52227	0.54438	0.60337	0.51803	0.54147	0.58673	0.57915	0.54221	0.5378	0.46417	0.49787	0.54385	0.23143	0.55647	0.55272	0.4564	0.42666	0.60624	0.45806	0.42007	0.48541	0.48255	0.45062	0.51363	0.4372
619.62	0.64966	0.72726	0.67549	0.63915	0.6516	0.69949	0.56	0.59251	0.68789	0.60849	0.55667	0.57618	0.59676	0.64249	0.51493	0.56261	0.65171	0.61865	0.56507	0.57853	0.52593	0.53143	0.57202	0.24634	0.58074	0.58257	0.4855	0.47908	0.63891	0.47289	0.45304	0.52974	0.53921	0.48884	0.53687	0.46248
620.61	0.67503	0.75769	0.68613	0.62852	0.6762	0.73256	0.56321	0.61808	0.67089	0.58239	0.53036	0.58378	0.59181	0.63065	0.53905	0.54339	0.63812	0.61826	0.58568	0.55323	0.53715	0.51762	0.54928	0.24579	0.58524	0.5965	0.49715	0.45948	0.64029	0.47454	0.46403	0.53123	0.54583	0.49216	0.52661	0.48279
621.62	0.71888	0.74168	0.71064	0.64696	0.68363	0.7401	0.60942	0.61784	0.64777	0.5575	0.53925	0.61167	0.59999	0.62379	0.55149	0.55164	0.63929	0.65513	0.60753	0.55986	0.5651	0.55173	0.56051	0.24201	0.59211	0.635	0.52179	0.47559	0.63778	0.52212	0.49257	0.54118	0.54802	0.53708	0.55307	0.50486
622.61	0.71337	0.74278	0.74537	0.67985	0.73822	0.71738	0.61358	0.63436	0.61853	0.56258	0.55238	0.63972	0.63449	0.62849	0.60791	0.5828	0.6732	0.65017	0.61145	0.5707	0.57402	0.5926	0.56829	0.24963	0.6084	0.63846	0.58095	0.52483	0.65015	0.52149	0.49946	0.55915	0.53261	0.57954	0.5631	0.52198
623.63	0.74733	0.75785	0.76389	0.67028	0.74378	0.69499	0.65507	0.63672	0.61749	0.56782	0.5602	0.65543	0.65595	0.69141	0.64195	0.57692	0.67373	0.66344	0.64339	0.56577	0.59968	0.60808	0.59224	0.26237	0.64625	0.66316	0.62434	0.536	0.64632	0.55364	0.53679	0.56477	0.56924	0.62485	0.5914	0.56335
624.62	0.74573	0.73106	0.75406	0.65611	0.7218	0.70231	0.66451	0.59294	0.57557	0.55659	0.53552	0.59556	0.62824	0.69525	0.65128	0.59575	0.63715	0.63731	0.67078	0.5417	0.57192	0.60836	0.60618	0.2643	0.64521	0.65173	0.63093	0.52911	0.62765	0.56408	0.54333	0.55838	0.55332	0.63442	0.59657	0.56661
625.63	0.7332	0.744	0.74511	0.66156	0.71751	0.64015	0.66006	0.58722	0.60239	0.52543	0.54104	0.59719	0.62045	0.76216	0.65205	0.62108	0.65125	0.61314	0.65586	0.56465	0.58197	0.61913	0.6206	0.27599	0.65694	0.6735	0.64459	0.54829	0.63958	0.54899	0.54655	0.55761	0.58926	0.6446	0.61334	0.5862
626.64	0.71934	0.7629	0.71069	0.6498	0.70496	0.59218	0.6442	0.59397	0.60552	0.51574	0.52576	0.59491	0.63567	0.77978	0.6427	0.61253	0.63748	0.59005	0.64253	0.55687	0.58222	0.62163	0.6185	0.28466	0.66659	0.66401	0.63256	0.56574	0.61859	0.52167	0.57175	0.56292	0.61959	0.62861	0.63125	0.62338
627.63	0.72529	0.75461	0.68835	0.64459	0.67284	0.62957	0.61593	0.57514	0.62362	0.51398	0.50021	0.55368	0.63702	0.79083	0.62215	0.61487	0.62917	0.59268	0.61608	0.56025	0.62216	0.64162	0.60912	0.28806	0.67448	0.68376	0.62996	0.55763	0.63996	0.5044	0.56766	0.56959	0.64404	0.64876	0.64178	0.61974
628.64	0.69311	0.74286	0.68188	0.65305	0.68078	0.64862	0.59575	0.60086	0.63255	0.49229	0.50136	0.55998	0.65376	0.74917	0.6309	0.6532	0.67269	0.55584	0.62499	0.57516	0.63544	0.63421	0.61523	0.29786	0.67404	0.71311	0.64972	0.5814	0.69979	0.50984	0.58283	0.6112	0.66188	0.6484	0.65712	0.62544
629.63	0.69174	0.76476	0.6941	0.6746	0.71751	0.64208	0.57391	0.63877	0.62984	0.47748	0.52279	0.58782	0.6639	0.77408	0.66594	0.68717	0.70244	0.57273	0.59473	0.5638	0.65909	0.63377	0.59891	0.3118	0.66077	0.7323	0.69508	0.60079	0.73055	0.52206	0.5993	0.61552	0.663	0.66865	0.68006	0.64965
630.65	0.67783	0.7331	0.68804	0.67983	0.72179	0.62753	0.55247	0.63996	0.5905	0.50581	0.55794	0.60073	0.67981	0.73459	0.6757	0.6666	0.69949	0.57627	0.58545	0.55632	0.67495	0.63111	0.63133	0.31575	0.67856	0.73973	0.69403	0.62204	0.75418	0.52945	0.61175	0.62113	0.65548	0.70463	0.72882	0.68018
631.64	0.64653	0.70913	0.68433	0.66269	0.73866	0.65406	0.52537	0.62791	0.58423	0.49718	0.56966	0.56231	0.6666	0.72574	0.68643	0.67737	0.7171	0.60008	0.58045	0.54009	0.67684	0.64133	0.64793	0.31843	0.6867	0.73892	0.72015	0.6258	0.78503	0.5573	0.61794	0.63113	0.65923	0.71433	0.73796	0.65589
632.65	0.66931	0.71796	0.71403	0.6412	0.78398	0.63202	0.57474	0.63045	0.57268	0.49148	0.59198	0.62608	0.66002	0.73025	0.72098	0.65593	0.74852	0.61477	0.59897	0.54722	0.68052	0.60777	0.673	0.33407	0.71261	0.74188	0.72356	0.64014	0.81037	0.60116	0.66408	0.6556	0.69488	0.69564	0.76702	0.70988
633.64	0.64637	0.70445	0.70253	0.62161	0.74538	0.62604	0.55647	0.63456	0.56693	0.49766	0.60649	0.60974	0.66541	0.76614	0.71471	0.63444	0.73305	0.64184	0.55559	0.54942	0.66267	0.61213	0.64942	0.3269	0.72416	0.74371	0.72494	0.65867	0.80851	0.63262	0.66981	0.62826	0.71646	0.72043	0.78176	0.72383
634.65	0.63249	0.71613	0.70863	0.60538	0.73674	0.61879	0.56592	0.62422	0.57752	0.50754	0.61011	0.61743	0.69149	0.76671	0.73246	0.6361	0.73921	0.65491	0.57656	0.55814	0.6657	0.63006	0.68191	0.33338	0.74689	0.76499	0.73188	0.68491	0.86131	0.63006	0.70228	0.63935	0.75556	0.72874	0.79942	0.75248
635.64	0.64374	0.74318	0.73514	0.6115	0.74234	0.65528	0.60415	0.64125	0.61128	0.5	0.6007	0.6305	0.72092	0.81309	0.76341	0.6716	0.77728	0.69162	0.61101	0.57099	0.68497	0.65488	0.67601	0.34022	0.77331	0.80526	0.79254	0.71735	0.867	0.68329	0.75873	0.67997	0.78817	0.74779	0.81331	0.77508
636.65	0.66226	0.76726	0.76272	0.63477	0.74577	0.6836	0.63291	0.66315	0.61874	0.50681	0.62179	0.64915	0.76034	0.8633	0.76661	0.69595	0.78178	0.71125	0.62313	0.59645	0.69171	0.65368	0.6863	0.33811	0.81333	0.85143	0.81679	0.75149	0.8963	0.70442	0.75377	0.6915	0.79677	0.78345	0.81933	0.79301
637.66	0.67136	0.76345	0.72061	0.66265	0.71058	0.70459	0.61052	0.68189	0.63174	0.51458	0.60635	0.66368	0.75776	0.90459	0.75635	0.73328	0.79356	0.74432	0.62476	0.60075	0.65512	0.68635	0.66968	0.32982	0.81211	0.87311	0.79271	0.77078	0.91835	0.7224	0.74781	0.70549	0.80201	0.82711	0.79995	0.78985
638.65	0.69651	0.75543	0.75367	0.65681	0.74294	0.66745	0.63529	0.6789	0.61316	0.52171	0.61602	0.70265	0.74651	0.90284	0.77533	0.76149	0.7834	0.76865	0.65227	0.61946	0.66609	0.69501	0.68247	0.34038	0.84885	0.8682	0.82835	0.77537	0.90863	0.74924	0.75106	0.73467	0.79881	0.84561	0.79645	0.80897
639.66	0.70134	0.7407	0.75973	0.6436	0.71898	0.68696	0.64944	0.69973	0.62424	0.51976	0.62735	0.72807	0.74178	0.89224	0.76428	0.73435	0.76966	0.76599	0.65798	0.66842	0.67854	0.67917	0.67116	0.33666	0.87841	0.87115	0.85932	0.75328	0.90073	0.78738	0.75659	0.75703	0.80399	0.86918	0.80059	0.79502
640.65	0.69496	0.72454	0.7552	0.65721	0.69219	0.69925	0.63503	0.67922	0.63552	0.5166	0.60597	0.72529	0.73791	0.88427	0.75989	0.74447	0.75981	0.78368	0.62824	0.68166	0.65825	0.66127	0.65047	0.32676	0.84887	0.85871	0.84452	0.75085	0.89635	0.79945	0.72015	0.75866	0.81504	0.87409	0.80504	0.79428
641.66	0.70434	0.72138	0.72858	0.6334	0.68505	0.69818	0.63551	0.66018	0.64322	0.52502	0.59174	0.74816	0.70919	0.86609	0.7792	0.71742	0.77656	0.7705	0.63627	0.67235	0.64374	0.64187	0.61223	0.31964	0.82729	0.81832	0.8094	0.73137	0.88734	0.80258	0.73232	0.74251	0.81488	0.87241	0.79905	0.81329
642.65	0.63729	0.71429	0.73493	0.5929	0.66867	0.62523	0.64308	0.60578	0.60987	0.50854	0.59866	0.69051	0.69478	0.80247	0.75968	0.69192	0.73772	0.70801	0.64636	0.64147	0.63902	0.6039	0.57316	0.29782	0.79837	0.78549	0.81946	0.73087	0.84455	0.77337	0.73013	0.71443	0.7921	0.83456	0.79337	0.80213
643.66	0.65092	0.73357	0.72047	0.60594	0.63888	0.67266	0.65179	0.5878	0.62731	0.49409	0.57106	0.68858	0.69097	0.8054	0.75286	0.69202	0.73709	0.71108	0.65037	0.62712	0.62139	0.59733	0.56242	0.28946	0.7545	0.77159	0.81943	0.73275	0.84995	0.76496	0.7243	0.70525	0.78635	0.82916	0.80695	0.8133
644.64	0.64665	0.72199	0.70569	0.62301	0.62229	0.65154	0.65063	0.55318	0.59544	0.49389	0.54128	0.68838	0.67567	0.79652	0.74575	0.70379	0.73003	0.71511	0.65585	0.59269	0.59162	0.57073	0.54282	0.27691	0.72021	0.74389	0.7982	0.73615	0.82579	0.7466	0.71862	0.69137	0.77298	0.81081	0.7963	0.82782
645.65	0.62033	0.69892	0.69143	0.58149	0.58296	0.60289	0.63771	0.55896	0.55166	0.44818	0.53316	0.65201	0.62442	0.7765	0.71348	0.69325	0.67287	0.64842	0.64592	0.57097	0.57415	0.53181	0.51918	0.25714	0.69134	0.72124	0.77655	0.70155	0.79009	0.70555	0.69906	0.66513	0.73383	0.74926	0.75141	0.77569
646.64	0.58412	0.67297	0.69406	0.57184	0.54538	0.59281	0.61419	0.53107	0.54138	0.42466	0.51516	0.63684	0.59911	0.76374	0.70207	0.68007	0.65741	0.63143	0.63511	0.55196	0.57453	0.51306	0.49119	0.2452	0.65126	0.7263	0.79161	0.67778	0.78216	0.68138	0.67864	0.67087	0.68569	0.70523	0.73369	0.73214
647.65	0.57565	0.61911	0.67495	0.57578	0.51639	0.62769	0.59301	0.53097	0.53657	0.39397	0.50927	0.59894	0.5821	0.76254	0.68152	0.6533	0.64971	0.64777	0.62821	0.52149	0.54671	0.47362	0.49221	0.23387	0.62785	0.68576	0.77354	0.63035	0.75535	0.6673	0.67396	0.64554	0.64384	0.65484	0.71171	0.67927
648.64	0.56716	0.58902	0.66672	0.57036	0.54095	0.61855	0.58727	0.52448	0.51531	0.39375	0.51026	0.57892	0.57485	0.74207	0.67619	0.67083	0.66998	0.64705	0.63481	0.51346	0.57179	0.45175	0.48596	0.21843	0.6234	0.68188	0.72699	0.60969	0.73435	0.63815	0.69892	0.6446	0.6186	0.63501	0.70655	0.65519
649.65	0.55066	0.57877	0.65542	0.53987	0.539	0.58304	0.55881	0.49853	0.50117	0.37004	0.51707	0.53128	0.54715	0.7345	0.64891	0.62756	0.65714	0.6143	0.6058	0.48671	0.57038	0.43133	0.4686	0.20257	0.60374	0.66757	0.6863	0.5982	0.69674	0.5973	0.6934	0.61428	0.5797	0.6018	0.68055	0.59281
650.63	0.57148	0.56377	0.62526	0.53304	0.55334	0.60396	0.52297	0.49427	0.48838	0.38833	0.51075	0.52819	0.54712	0.69646	0.6055	0.57699	0.66514	0.64124	0.60061	0.48465	0.56026	0.40201	0.44386	0.19734	0.60059	0.63767	0.65575	0.57941	0.69552	0.59177	0.65797	0.61862	0.53123	0.57849	0.65485	0.58796
651.64	0.56585	0.54689	0.5897	0.52581	0.55397	0.56256	0.51603	0.48117	0.46653	0.36312	0.50258	0.49741	0.52732	0.67642	0.56046	0.54761	0.63662	0.63789	0.56393	0.47821	0.54197	0.3784	0.43626	0.19586	0.59952	0.59581	0.632	0.56085	0.65956	0.55927	0.64255	0.59032	0.52678	0.54828	0.64169	0.56701
652.63	0.58187	0.57543	0.57135	0.52106	0.55206	0.49165	0.49696	0.48726	0.44805	0.37718	0.47412	0.51009	0.51886	0.66888	0.56974	0.5366	0.63982	0.59514	0.51963	0.50465	0.54843	0.36832	0.42401	0.19599	0.58024	0.61063	0.58726	0.5543	0.67443	0.52684	0.5915	0.58157	0.52079	0.54619	0.62176	0.55812
653.64	0.54098	0.57158	0.52253	0.49398	0.52696	0.4441	0.47876	0.44144	0.42641	0.34794	0.45142	0.50073	0.5019	0.63461	0.54293	0.46736	0.59726	0.5506	0.47391	0.46636	0.51073	0.35739	0.3949	0.19132	0.54478	0.56962	0.56953	0.52916	0.6155	0.48637	0.52336	0.51894	0.49305	0.49161	0.55758	0.51284
654.62	0.50846	0.5541	0.50753	0.50452	0.49879	0.42577	0.46417	0.43096	0.41056	0.32877	0.44116	0.48949	0.47531	0.62205	0.54753	0.47039	0.5499	0.51936	0.43435	0.46214	0.47812	0.35183	0.39253	0.17523	0.5281	0.54703	0.54384	0.50803	0.58241	0.44771	0.4536	0.49768	0.47067	0.45486	0.52808	0.48005
655.63	0.48302	0.54479	0.51633	0.51578	0.49886	0.43181	0.48785	0.39556	0.40145	0.3195	0.44015	0.47696	0.48748	0.64327	0.58918	0.49859	0.54335	0.50407	0.42504	0.44209	0.47633	0.35755	0.40478	0.17914	0.52683	0.50929	0.53231	0.50273	0.55201	0.41247	0.46769	0.46955	0.48322	0.44019	0.50671	0.46929
656.62	0.4714	0.52885	0.50801	0.47811	0.48585	0.4171	0.46407	0.36091	0.37705	0.31914	0.42961	0.46521	0.46685	0.61072	0.5866	0.49326	0.53314	0.47631	0.42419	0.40484	0.44592	0.36013	0.38592	0.16435	0.48642	0.499	0.49542	0.47121	0.51094	0.38508	0.44526	0.42802	0.44609	0.40775	0.44805	0.44778
657.63	0.47498	0.49159	0.49888	0.46808	0.48141	0.43909	0.4756	0.34521	0.37161	0.30614	0.4397	0.49119	0.44508	0.59709	0.55138	0.49087	0.52253	0.4841	0.4383	0.37711	0.43657	0.38112	0.38202	0.16536	0.48096	0.47892	0.48181	0.47189	0.45704	0.37352	0.42719	0.41169	0.42605	0.403	0.4354	0.44681
658.61	0.44682	0.46673	0.50604	0.46946	0.44711	0.43541	0.43627	0.34849	0.35592	0.31089	0.41816	0.47662	0.41168	0.60155	0.51266	0.50356	0.49515	0.47338	0.3994	0.38426	0.40258	0.34774	0.37377	0.14905	0.44537	0.4671	0.44694	0.45434	0.46217	0.36539	0.37348	0.39813	0.37535	0.38493	0.42934	0.43575
659.62	0.44719	0.46955	0.48511	0.4219	0.44826	0.45952	0.43066	0.38088	0.36939	0.31761	0.38182	0.47027	0.40468	0.57814	0.48233	0.4855	0.51307	0.46683	0.3912	0.36419	0.41647	0.34966	0.34716	0.15223	0.41368	0.45369	0.41732	0.39394	0.46502	0.34551	0.35249	0.40061	0.36799	0.35254	0.40289	0.44011
660.61	0.42356	0.49266	0.46241	0.3719	0.44922	0.42091	0.39314	0.39597	0.37249	0.32874	0.39306	0.47921	0.37837	0.56972	0.43906	0.44389	0.50598	0.48637	0.3714	0.36667	0.39704	0.35212	0.36236	0.1447	0.36946	0.44751	0.39914	0.36492	0.4482	0.3524	0.31435	0.3859	0.3427	0.32474	0.3991	0.40449
661.62	0.41679	0.50961	0.48664	0.40353	0.45167	0.4251	0.40764	0.42337	0.38689	0.36528	0.39964	0.49595	0.39949	0.57413	0.44797	0.44803	0.50774	0.49859	0.36232	0.39588	0.40463	0.37393	0.3838	0.14592	0.38087	0.42413	0.39993	0.3765	0.47877	0.35859	0.28623	0.40048	0.34072	0.34534	0.4139	0.39054
662.6	0.39878	0.50304	0.48462	0.39077	0.43886	0.41489	0.40874	0.40354	0.39608	0.36818	0.39627	0.49569	0.40841	0.55236	0.4557	0.46083	0.48518	0.4941	0.3434	0.40471	0.38397	0.36756	0.36088	0.14391	0.38027	0.38733	0.41265	0.36635	0.46815	0.34343	0.28133	0.39373	0.32082	0.31056	0.38684	0.36242
663.61	0.4246	0.52221	0.50672	0.37593	0.44216	0.3854	0.4499	0.39866	0.39433	0.3625	0.39063	0.47359	0.40506	0.54449	0.4939	0.42538	0.48907	0.48379	0.38655	0.37803	0.38963	0.38972	0.34042	0.14728	0.39574	0.374	0.44547	0.33836	0.44067	0.32523	0.31732	0.37609	0.31915	0.29512	0.35941	0.33299
664.59	0.42873	0.50562	0.51098	0.38357	0.3845	0.37637	0.44974	0.36609	0.36915	0.35446	0.395	0.47065	0.40153	0.5177	0.49627	0.40298	0.46477	0.48464	0.40137	0.38512	0.35152	0.36666	0.33844	0.15268	0.40123	0.34936	0.44694	0.37525	0.40682	0.34855	0.34585	0.37269	0.29328	0.2906	0.36276	0.32325
665.6	0.46805	0.52107	0.54545	0.42586	0.36856	0.40516	0.47516	0.37695	0.36785	0.36622	0.38817	0.48835	0.42478	0.53006	0.52292	0.42348	0.49141	0.4728	0.41575	0.38089	0.34245	0.3582	0.32404	0.15374	0.43486	0.38631	0.46326	0.41159	0.4156	0.35954	0.36107	0.3675	0.31908	0.31895	0.36457	0.34085
666.59	0.43975	0.4921	0.50423	0.39015	0.31919	0.36588	0.43722	0.37367	0.3792	0.3254	0.37695	0.45652	0.40572	0.5104	0.49202	0.38821	0.4668	0.45766	0.39983	0.35525	0.32916	0.29016	0.29558	0.14581	0.42207	0.37869	0.44279	0.3919	0.35757	0.34032	0.34587	0.34442	0.31624	0.28505	0.3357	0.31274
667.57	0.41522	0.47739	0.53557	0.37956	0.32977	0.37433	0.41517	0.42252	0.38873	0.315	0.35906	0.4579	0.41946	0.51465	0.49385	0.3664	0.47524	0.46996	0.40209	0.3764	0.33269	0.28362	0.3274	0.1455	0.41308	0.39513	0.44373	0.389	0.36147	0.33498	0.36294	0.34975	0.34071	0.31081	0.36308	0.32971
668.58	0.38494	0.4512	0.49603	0.40944	0.3454	0.42292	0.39994	0.42434	0.41061	0.31582	0.36671	0.48039	0.44018	0.50877	0.48173	0.38819	0.4733	0.50174	0.40711	0.40456	0.3285	0.27834	0.33396	0.14596	0.41304	0.3824	0.42515	0.40103	0.38096	0.35181	0.3352	0.36892	0.37074	0.31171	0.3778	0.34766
669.56	0.38013	0.45677	0.50064	0.41259	0.3697	0.42355	0.3956	0.44453	0.45108	0.32225	0.40369	0.49693	0.46638	0.52129	0.50103	0.41082	0.48225	0.52778	0.40711	0.40481	0.33453	0.28794	0.35334	0.13772	0.41074	0.39776	0.44852	0.38643	0.39241	0.35044	0.3413	0.35392	0.3836	0.3335	0.38025	0.3459
670.57	0.33189	0.42338	0.47697	0.3925	0.36403	0.40416	0.395	0.41082	0.44981	0.30403	0.38822	0.4788	0.44697	0.50642	0.50882	0.40737	0.43184	0.53157	0.39673	0.39372	0.3452	0.29554	0.33923	0.13685	0.39208	0.35824	0.43545	0.35049	0.36904	0.31803	0.35156	0.33712	0.35775	0.33222	0.37593	0.33266
671.55	0.35142	0.44253	0.49059	0.40188	0.40085	0.40298	0.41979	0.40257	0.44206	0.32194	0.37307	0.50914	0.46964	0.5207	0.52281	0.43323	0.45992	0.50974	0.41022	0.4149	0.33106	0.336	0.37253	0.14348	0.39347	0.35736	0.43794	0.36299	0.42258	0.32284	0.38921	0.35679	0.36883	0.37619	0.3986	0.35668
672.56	0.33706	0.46631	0.44972	0.40854	0.35476	0.40347	0.39569	0.36372	0.4343	0.32686	0.38229	0.45941	0.44468	0.52605	0.48694	0.42129	0.4366	0.47105	0.3821	0.38662	0.32991	0.31138	0.34837	0.12879	0.37797	0.35629	0.39602	0.34891	0.41623	0.33573	0.36416	0.33536	0.36236	0.33523	0.35693	0.32628
673.54	0.32022	0.46263	0.44975	0.36155	0.32112	0.34809	0.37876	0.37075	0.41982	0.32634	0.37291	0.42918	0.43478	0.51919	0.48412	0.40143	0.4082	0.43453	0.37112	0.38196	0.33285	0.27612	0.34571	0.13017	0.36955	0.35349	0.36678	0.36446	0.38201	0.294	0.37542	0.33534	0.34174	0.33281	0.33259	0.31556
674.55	0.30402	0.45341	0.45097	0.37275	0.32738	0.338	0.36763	0.3491	0.41311	0.34063	0.33943	0.40269	0.43742	0.5402	0.4674	0.40659	0.40462	0.41295	0.35897	0.37892	0.31729	0.29016	0.31944	0.13415	0.36625	0.35422	0.34927	0.38418	0.37233	0.29277	0.35161	0.32926	0.32572	0.31271	0.31749	0.31419
675.53	0.32282	0.45582	0.451	0.34397	0.32259	0.32745	0.33674	0.34331	0.42057	0.34512	0.3242	0.38579	0.43445	0.53792	0.45333	0.40215	0.39107	0.37623	0.35462	0.39125	0.29751	0.28734	0.32133	0.12977	0.36344	0.38712	0.33472	0.37925	0.37933	0.30732	0.33089	0.32991	0.30615	0.31471	0.30091	0.28673
676.54	0.27929	0.4361	0.44157	0.33999	0.29477	0.32199	0.31862	0.32044	0.42561	0.34214	0.30341	0.34637	0.42049	0.52927	0.44258	0.38956	0.36285	0.3773	0.3265	0.37027	0.30817	0.23238	0.28981	0.11808	0.33271	0.38901	0.32754	0.34408	0.34762	0.30015	0.29422	0.28905	0.27907	0.29424	0.26622	0.25826
677.52	0.30615	0.45424	0.46516	0.32643	0.31628	0.30754	0.3337	0.32263	0.45562	0.34765	0.28875	0.35732	0.43293	0.54358	0.46907	0.41617	0.36489	0.42053	0.3681	0.37904	0.3151	0.24476	0.3071	0.12615	0.3324	0.40894	0.35374	0.35408	0.32299	0.30268	0.30486	0.30273	0.29005	0.31412	0.29022	0.27595
678.5	0.29964	0.45957	0.46194	0.31696	0.2872	0.29251	0.31252	0.30103	0.44129	0.35191	0.25623	0.3315	0.40111	0.56127	0.42849	0.41127	0.34369	0.4105	0.32982	0.3291	0.28751	0.24057	0.28864	0.1173	0.30515	0.40137	0.34085	0.33469	0.28848	0.31167	0.29488	0.28184	0.25994	0.30367	0.27965	0.25353
679.51	0.31611	0.4701	0.45326	0.31643	0.3009	0.29276	0.33261	0.29351	0.43553	0.35642	0.24313	0.32375	0.39201	0.56149	0.44003	0.42053	0.36079	0.42007	0.34956	0.32305	0.30659	0.23748	0.29742	0.11846	0.32526	0.40372	0.34219	0.3366	0.31165	0.32533	0.31183	0.27239	0.27511	0.32656	0.29201	0.26818
680.49	0.30535	0.4286	0.42784	0.31954	0.30376	0.2373	0.34363	0.31358	0.41817	0.37822	0.22629	0.304	0.3758	0.54447	0.4193	0.4222	0.38782	0.37057	0.36565	0.29565	0.28315	0.22301	0.26137	0.11254	0.31116	0.38676	0.33599	0.34391	0.30936	0.29165	0.31113	0.29146	0.28176	0.29899	0.29042	0.26979
681.5	0.3603	0.44459	0.48298	0.36187	0.35194	0.31231	0.38858	0.34109	0.44091	0.41461	0.28285	0.34438	0.40193	0.53153	0.46538	0.48321	0.44458	0.42475	0.41821	0.31591	0.28825	0.27414	0.27237	0.13574	0.34744	0.39768	0.39518	0.37156	0.33543	0.31913	0.35685	0.33743	0.30883	0.32166	0.33552	0.33284
682.48	0.35933	0.42607	0.47664	0.37988	0.35391	0.35089	0.40568	0.35866	0.42593	0.42601	0.28972	0.33056	0.38176	0.49551	0.45754	0.48978	0.44668	0.43536	0.3841	0.32679	0.25718	0.28814	0.26444	0.13037	0.34644	0.36901	0.38314	0.36735	0.34512	0.32591	0.36756	0.33967	0.28283	0.33394	0.34075	0.35566
683.49	0.38413	0.43184	0.48705	0.41485	0.35801	0.39515	0.44016	0.37787	0.45786	0.44989	0.34967	0.37118	0.42123	0.46595	0.50952	0.51916	0.51054	0.43974	0.40193	0.37067	0.29312	0.35607	0.31372	0.14687	0.37156	0.37879	0.41235	0.38831	0.40913	0.34423	0.39086	0.38287	0.33511	0.38592	0.3895	0.39065
684.47	0.38957	0.4125	0.47586	0.40297	0.35811	0.42175	0.41147	0.4052	0.46525	0.44184	0.35625	0.38351	0.41784	0.45264	0.51278	0.49422	0.5164	0.43214	0.39848	0.36572	0.31773	0.34955	0.31383	0.15211	0.37985	0.3692	0.40763	0.36625	0.41951	0.33349	0.41411	0.42286	0.34355	0.39376	0.39532	0.4117
685.45	0.39992	0.46983	0.52628	0.45531	0.34739	0.50775	0.44262	0.41115	0.52162	0.43264	0.39321	0.43569	0.44829	0.46807	0.54537	0.51302	0.51589	0.51373	0.42353	0.38238	0.36175	0.38504	0.36737	0.16996	0.38734	0.39849	0.42283	0.37388	0.43971	0.37572	0.44876	0.42817	0.38502	0.41184	0.42235	0.47228
686.46	0.40305	0.4698	0.49723	0.42408	0.33449	0.48814	0.43857	0.41578	0.51116	0.41158	0.37086	0.43346	0.41165	0.47384	0.52655	0.46899	0.45901	0.50228	0.40044	0.37789	0.37726	0.38773	0.39361	0.15783	0.3708	0.41378	0.37989	0.37836	0.42874	0.38388	0.43079	0.43128	0.40988	0.38679	0.40885	0.46117
687.44	0.43617	0.49289	0.53426	0.45585	0.38401	0.504	0.43995	0.4536	0.53564	0.43275	0.40667	0.48227	0.43421	0.52454	0.57912	0.50467	0.50544	0.49945	0.45028	0.41316	0.4286	0.38545	0.40731	0.17644	0.41205	0.44915	0.42187	0.39089	0.48559	0.40369	0.44402	0.46938	0.44041	0.40764	0.39925	0.46554
688.44	0.45592	0.51521	0.55328	0.47304	0.44641	0.50259	0.43557	0.46229	0.53429	0.42022	0.39835	0.45908	0.44008	0.55973	0.55536	0.52432	0.51012	0.52197	0.46706	0.43591	0.42006	0.36104	0.41355	0.17333	0.43952	0.49565	0.43641	0.39104	0.49142	0.43802	0.4704	0.48446	0.42671	0.39088	0.37209	0.45813
689.42	0.45909	0.50945	0.55291	0.46443	0.46094	0.4776	0.44831	0.41939	0.53369	0.42008	0.40241	0.45295	0.43675	0.51427	0.53968	0.51511	0.5076	0.52204	0.45322	0.43958	0.40786	0.37309	0.43163	0.17	0.41615	0.50532	0.44809	0.40843	0.4925	0.44203	0.42549	0.46835	0.43167	0.39318	0.37121	0.41591
690.43	0.49236	0.52791	0.51233	0.46359	0.48737	0.44786	0.41664	0.40592	0.52537	0.4059	0.39687	0.44609	0.43161	0.50207	0.52789	0.52788	0.5393	0.50582	0.40607	0.4457	0.43231	0.38566	0.43364	0.17454	0.43105	0.4862	0.42872	0.42442	0.51396	0.4549	0.42084	0.45978	0.41676	0.3965	0.35354	0.395
691.41	0.47292	0.52845	0.49843	0.47461	0.44138	0.46101	0.39773	0.42475	0.50217	0.42102	0.384	0.44731	0.4392	0.52015	0.53455	0.51959	0.54232	0.47768	0.39592	0.43449	0.40543	0.39537	0.3943	0.18546	0.45191	0.48763	0.43618	0.43073	0.50369	0.45638	0.41061	0.4508	0.38147	0.40014	0.32476	0.38697
692.39	0.42817	0.49764	0.43032	0.42478	0.39066	0.42554	0.38992	0.38062	0.4551	0.39846	0.37205	0.41238	0.43929	0.47457	0.46816	0.46738	0.51726	0.44719	0.36592	0.38359	0.36	0.38085	0.35812	0.18374	0.41463	0.43034	0.3739	0.41254	0.45559	0.42544	0.38567	0.42965	0.36327	0.36058	0.3213	0.36464
693.39	0.41516	0.47508	0.41816	0.38687	0.38421	0.43755	0.38651	0.37506	0.4567	0.39925	0.35521	0.44898	0.44234	0.43196	0.47583	0.43672	0.49309	0.43746	0.32586	0.3454	0.34506	0.3748	0.32995	0.18866	0.39704	0.37586	0.34121	0.40979	0.45778	0.42163	0.33	0.39294	0.34234	0.33067	0.3173	0.35429
694.38	0.3758	0.44704	0.37853	0.38606	0.3128	0.38867	0.37169	0.39619	0.42154	0.3627	0.33239	0.43945	0.40545	0.41829	0.4615	0.42441	0.44562	0.40441	0.28968	0.34116	0.30986	0.33022	0.28879	0.18618	0.36853	0.34864	0.2797	0.38047	0.42414	0.38021	0.34848	0.37268	0.28784	0.27077	0.27644	0.35329
695.38	0.33181	0.38684	0.37065	0.32952	0.2822	0.35781	0.35875	0.36676	0.35996	0.34248	0.3223	0.38962	0.38382	0.39623	0.4344	0.36113	0.3891	0.37036	0.26807	0.31808	0.24267	0.2895	0.28234	0.17277	0.33549	0.32461	0.2794	0.34095	0.3604	0.32782	0.31748	0.34509	0.22552	0.2557	0.25244	0.30753
696.36	0.27817	0.32511	0.3299	0.27046	0.25349	0.27358	0.30487	0.27134	0.31654	0.25704	0.28211	0.33688	0.34819	0.36028	0.36395	0.30979	0.31492	0.32124	0.19728	0.27716	0.20902	0.20686	0.27638	0.15928	0.26658	0.25345	0.21561	0.25983	0.28256	0.24319	0.25644	0.27843	0.18417	0.20071	0.22974	0.25139
697.34	0.27801	0.30373	0.3423	0.2507	0.25799	0.26235	0.28105	0.20845	0.31718	0.23657	0.25796	0.31843	0.33309	0.34367	0.36808	0.28404	0.27515	0.31485	0.17354	0.24508	0.21912	0.19214	0.30763	0.14517	0.26564	0.26083	0.22431	0.2464	0.29351	0.22188	0.22433	0.24042	0.14819	0.19727	0.21745	0.21631
698.34	0.20862	0.2699	0.30668	0.26493	0.2232	0.18898	0.2231	0.18191	0.30701	0.20792	0.24135	0.27576	0.26697	0.33176	0.31248	0.24958	0.23322	0.27616	0.16608	0.1919	0.20844	0.17117	0.29628	0.13029	0.23655	0.24839	0.1984	0.24508	0.26467	0.1537	0.1884	0.20229	0.14843	0.16664	0.19839	0.18985
699.32	0.18787	0.27517	0.33049	0.23898	0.22403	0.17636	0.18527	0.14203	0.29873	0.2108	0.22083	0.25163	0.24946	0.31818	0.28039	0.21785	0.22482	0.2578	0.16	0.15401	0.18959	0.1689	0.2773	0.12102	0.20072	0.22155	0.20189	0.23216	0.20883	0.12931	0.1123	0.19066	0.13086	0.15709	0.17328	0.1732
700.33	0.1278	0.24529	0.29969	0.2072	0.17141	0.12762	0.15098	0.1018	0.30424	0.19474	0.19695	0.23837	0.20752	0.24665	0.24587	0.18821	0.19976	0.21195	0.13257	0.095777	0.16709	0.12912	0.23523	0.10707	0.17617	0.17087	0.16396	0.20377	0.18659	0.083246	0.054947	0.14725	0.1125	0.10112	0.15124	0.1701
701.31	0.13984	0.255	0.30837	0.22967	0.17828	0.1514	0.15195	0.12165	0.33844	0.24794	0.22822	0.23285	0.21528	0.22529	0.24058	0.2334	0.22436	0.22599	0.14552	0.087949	0.17831	0.17819	0.23604	0.10086	0.19753	0.14877	0.17669	0.26846	0.22419	0.10283	0.074203	0.17849	0.12723	0.097308	0.17238	0.16455
702.29	0.17135	0.3083	0.34427	0.26815	0.16234	0.15532	0.14438	0.18428	0.3456	0.23628	0.2174	0.26074	0.21573	0.2093	0.26268	0.26235	0.22632	0.22762	0.14718	0.113	0.16483	0.17828	0.22613	0.11689	0.2015	0.14714	0.18495	0.27076	0.1863	0.099247	0.069698	0.19107	0.1266	0.081061	0.18669	0.17236
703.29	0.22022	0.28853	0.35089	0.23186	0.17216	0.14258	0.14971	0.15365	0.32475	0.2229	0.21123	0.24106	0.23548	0.1778	0.27892	0.24738	0.26106	0.19157	0.11933	0.12271	0.14845	0.15321	0.21487	0.12562	0.1948	0.12913	0.20294	0.24041	0.15965	0.075975	0.082686	0.18035	0.10427	0.080954	0.18882	0.17501
704.27	0.24227	0.30206	0.36091	0.27533	0.21519	0.21343	0.21	0.19299	0.36023	0.25555	0.23206	0.25858	0.28253	0.20312	0.3096	0.30716	0.25814	0.19731	0.14818	0.17088	0.16517	0.16033	0.24363	0.14047	0.2301	0.12367	0.22163	0.24593	0.18651	0.11971	0.11977	0.18006	0.13794	0.10353	0.20577	0.1983
705.27	0.32212	0.34284	0.42089	0.32483	0.28104	0.29631	0.28546	0.2723	0.39322	0.28133	0.26985	0.30373	0.32805	0.25893	0.35712	0.36681	0.27413	0.25002	0.20919	0.23733	0.20021	0.18219	0.28594	0.15697	0.26109	0.14628	0.25898	0.28344	0.20988	0.16639	0.16925	0.21898	0.1929	0.14659	0.25732	0.22804
706.25	0.38972	0.38308	0.459	0.38702	0.35827	0.32681	0.33407	0.35509	0.42512	0.28888	0.3126	0.32616	0.34813	0.28735	0.40195	0.38017	0.31195	0.28169	0.25571	0.29139	0.23888	0.19894	0.32718	0.17975	0.28217	0.18501	0.26059	0.28553	0.22828	0.19648	0.20825	0.26297	0.20909	0.1899	0.27167	0.27434
707.23	0.39804	0.369	0.44969	0.39575	0.41089	0.33579	0.35551	0.37159	0.44602	0.32957	0.36406	0.36631	0.37523	0.33121	0.40481	0.37881	0.33707	0.29701	0.24559	0.30513	0.26197	0.2248	0.35941	0.18605	0.28375	0.21798	0.27337	0.2749	0.27982	0.21804	0.22668	0.27671	0.21237	0.19846	0.29394	0.32371
708.23	0.46913	0.45533	0.52282	0.4865	0.49046	0.43072	0.44447	0.48373	0.49724	0.38905	0.42941	0.43674	0.45678	0.38925	0.45685	0.48116	0.38314	0.36547	0.32015	0.41386	0.31828	0.27968	0.41546	0.19423	0.33195	0.28044	0.30464	0.34153	0.35375	0.28857	0.28324	0.34597	0.24886	0.2619	0.34691	0.37586
709.21	0.553	0.50575	0.57381	0.51551	0.54031	0.51597	0.46245	0.51928	0.51317	0.40186	0.4657	0.49394	0.50348	0.43997	0.49969	0.48944	0.44825	0.44356	0.36741	0.44878	0.36155	0.34403	0.44186	0.20758	0.37482	0.31546	0.35793	0.38176	0.39812	0.3089	0.33459	0.39897	0.28123	0.29327	0.39156	0.40606
710.21	0.63847	0.57022	0.64508	0.60698	0.60702	0.60449	0.49278	0.5546	0.57169	0.4419	0.52305	0.55339	0.56505	0.53018	0.55311	0.55664	0.50855	0.5022	0.40456	0.48383	0.42581	0.40363	0.4879	0.22963	0.41772	0.37402	0.41397	0.43804	0.47266	0.35217	0.37274	0.44014	0.34474	0.35524	0.42475	0.45179
711.19	0.73184	0.64126	0.69794	0.65976	0.67984	0.6871	0.54228	0.57157	0.62778	0.4825	0.55274	0.63118	0.63537	0.59991	0.60866	0.63027	0.56416	0.5579	0.46602	0.52334	0.47645	0.44852	0.51758	0.23776	0.47278	0.43961	0.47308	0.47698	0.51199	0.38553	0.40914	0.45601	0.40952	0.40151	0.47899	0.47498
712.17	0.7844	0.7184	0.74841	0.70425	0.72948	0.76571	0.62585	0.6263	0.68862	0.50285	0.57791	0.62842	0.6625	0.63358	0.66133	0.66639	0.59611	0.5897	0.54479	0.56109	0.53933	0.50166	0.53763	0.24153	0.52904	0.48205	0.51934	0.50506	0.536	0.43306	0.47668	0.50028	0.49709	0.47748	0.5255	0.4776
713.17	0.80354	0.76365	0.76841	0.72798	0.74473	0.841	0.62715	0.6346	0.70838	0.51709	0.61785	0.63878	0.67319	0.65879	0.67948	0.69268	0.58782	0.64414	0.56532	0.53719	0.57682	0.54175	0.56916	0.24822	0.55244	0.48542	0.51902	0.49254	0.54274	0.46568	0.5026	0.51599	0.53379	0.50193	0.57291	0.46627
714.15	0.81815	0.81664	0.77987	0.7473	0.77164	0.8005	0.65583	0.65985	0.74152	0.5287	0.63911	0.64289	0.70357	0.68414	0.68743	0.70482	0.61319	0.63553	0.55122	0.54678	0.62381	0.54491	0.59986	0.2498	0.56912	0.53336	0.53254	0.48773	0.58477	0.47005	0.52034	0.53404	0.55825	0.52477	0.5889	0.46506
715.13	0.80014	0.78859	0.73872	0.72041	0.75609	0.80914	0.65112	0.68746	0.73947	0.51293	0.60885	0.60569	0.69074	0.651	0.68262	0.68182	0.62163	0.63116	0.56456	0.56245	0.61257	0.56526	0.59136	0.24302	0.58958	0.52687	0.52025	0.45764	0.57277	0.48751	0.52049	0.5455	0.55016	0.51982	0.57948	0.44436
716.13	0.75246	0.7443	0.69111	0.69684	0.66979	0.78318	0.63401	0.68073	0.7034	0.47706	0.5794	0.55996	0.66095	0.63197	0.64985	0.6582	0.61343	0.60922	0.55107	0.5474	0.59532	0.54103	0.57136	0.22625	0.57246	0.51847	0.50721	0.46479	0.56884	0.48289	0.50676	0.53622	0.52138	0.49567	0.5441	0.43866
717.11	0.71383	0.66733	0.65257	0.66406	0.64868	0.76773	0.57521	0.66043	0.64977	0.45958	0.53807	0.52474	0.62687	0.60441	0.62027	0.63375	0.5985	0.59812	0.53242	0.53553	0.5642	0.51781	0.5557	0.21772	0.53773	0.48723	0.48676	0.47463	0.54985	0.4655	0.47391	0.54011	0.48513	0.45152	0.51018	0.42725
718.08	0.66826	0.61638	0.63117	0.59854	0.58723	0.70799	0.55281	0.63586	0.62178	0.43422	0.47099	0.49096	0.57045	0.59303	0.58519	0.5625	0.55936	0.56219	0.49157	0.52442	0.54461	0.48444	0.5246	0.21428	0.51061	0.48772	0.4786	0.45767	0.50358	0.45343	0.45459	0.49777	0.45907	0.39452	0.44839	0.40206
719.09	0.58196	0.5253	0.57896	0.53717	0.52088	0.63782	0.52207	0.56161	0.57745	0.41341	0.44822	0.43351	0.48793	0.52458	0.52934	0.51874	0.48215	0.52051	0.45628	0.46454	0.51655	0.43629	0.48003	0.19485	0.45695	0.42936	0.40762	0.41645	0.4442	0.43988	0.39408	0.43187	0.41645	0.36103	0.42132	0.36011
720.06	0.5237	0.5347	0.53956	0.52526	0.48888	0.54798	0.4675	0.51611	0.52444	0.42352	0.44486	0.39886	0.45521	0.48984	0.49927	0.48502	0.44921	0.48811	0.40682	0.41719	0.50225	0.39081	0.44701	0.18271	0.39991	0.42486	0.36673	0.41346	0.41615	0.4215	0.34887	0.43072	0.39907	0.33928	0.408	0.32544
721.06	0.47662	0.50404	0.53704	0.45283	0.46471	0.52272	0.40724	0.48506	0.49001	0.39903	0.41928	0.37936	0.41475	0.48102	0.47127	0.42202	0.38663	0.47539	0.34855	0.38369	0.49055	0.35654	0.4107	0.1789	0.37284	0.39483	0.34848	0.36233	0.37862	0.42069	0.30901	0.39463	0.4031	0.31397	0.38923	0.28554
722.04	0.43932	0.49372	0.50044	0.41303	0.39568	0.44066	0.3685	0.45786	0.47904	0.34089	0.37805	0.35837	0.38226	0.44628	0.4188	0.37325	0.33691	0.43065	0.29956	0.33465	0.45548	0.29767	0.3809	0.16272	0.34513	0.3609	0.29899	0.31903	0.338	0.40967	0.26173	0.32456	0.38116	0.26896	0.34956	0.23982
723.02	0.41728	0.45489	0.43984	0.38709	0.36399	0.39906	0.33177	0.41245	0.45234	0.28629	0.35028	0.34662	0.36351	0.41376	0.39668	0.35858	0.3216	0.38843	0.28912	0.28832	0.42999	0.27309	0.32486	0.14755	0.30498	0.32173	0.29722	0.30918	0.33544	0.37268	0.20472	0.30948	0.36181	0.28645	0.32186	0.24138
724.02	0.4332	0.44915	0.4224	0.39897	0.36674	0.39812	0.28763	0.41144	0.44022	0.26777	0.32589	0.3511	0.37372	0.42409	0.39378	0.37801	0.34996	0.39806	0.27112	0.29628	0.38137	0.26288	0.31192	0.13495	0.31915	0.33136	0.30588	0.33785	0.34074	0.37793	0.21336	0.31435	0.32991	0.28931	0.33671	0.23327
724.99	0.38598	0.40161	0.39002	0.34274	0.30382	0.36221	0.28509	0.36552	0.4188	0.2309	0.28351	0.32173	0.34398	0.39352	0.3487	0.34501	0.31256	0.37581	0.25658	0.2708	0.35728	0.22143	0.29905	0.12397	0.31356	0.30011	0.28779	0.29996	0.28877	0.35368	0.22472	0.26738	0.29502	0.25776	0.30463	0.23213
725.97	0.35995	0.39974	0.38225	0.34369	0.31296	0.33382	0.30934	0.36555	0.4057	0.22885	0.28563	0.28598	0.35337	0.35489	0.34486	0.34116	0.32766	0.33921	0.2702	0.27933	0.31178	0.20627	0.33224	0.12325	0.29429	0.29029	0.27525	0.29068	0.27862	0.34078	0.23394	0.2827	0.23421	0.25861	0.31994	0.22776
726.97	0.36857	0.40321	0.38929	0.34995	0.28387	0.33599	0.3304	0.35224	0.39924	0.261	0.30594	0.29523	0.38178	0.36476	0.3327	0.35245	0.32624	0.33429	0.26862	0.29594	0.31979	0.23672	0.33903	0.12249	0.2788	0.27676	0.2828	0.32404	0.26558	0.34228	0.2628	0.28981	0.22356	0.30273	0.31785	0.26177
727.95	0.36478	0.3882	0.39032	0.32009	0.28926	0.32764	0.31245	0.36126	0.39902	0.26127	0.27948	0.28881	0.37086	0.3577	0.34681	0.31785	0.32537	0.35371	0.25665	0.31931	0.30168	0.22344	0.34559	0.11356	0.28369	0.2743	0.26759	0.30739	0.23694	0.3506	0.28417	0.29622	0.23068	0.28102	0.31109	0.27438
728.92	0.37114	0.37685	0.40243	0.30843	0.28713	0.33398	0.31974	0.36447	0.3948	0.23881	0.26326	0.26605	0.36825	0.34211	0.35786	0.26485	0.31838	0.34233	0.25435	0.30612	0.32979	0.22533	0.34943	0.12359	0.26175	0.25539	0.288	0.3029	0.23855	0.33778	0.27807	0.29686	0.24025	0.26468	0.30528	0.28602
729.92	0.38771	0.37763	0.41655	0.29607	0.3073	0.33567	0.30661	0.36555	0.39356	0.24616	0.25916	0.26732	0.38736	0.37118	0.37298	0.24281	0.33527	0.33735	0.26343	0.33276	0.33915	0.2442	0.35288	0.11609	0.23787	0.26463	0.29189	0.32173	0.26511	0.35806	0.2782	0.29698	0.23095	0.28555	0.30688	0.26062
730.9	0.38452	0.38732	0.39639	0.29367	0.30691	0.34278	0.27852	0.35734	0.39469	0.24406	0.24906	0.2937	0.37482	0.37366	0.36814	0.25418	0.31149	0.3532	0.252	0.3033	0.34972	0.23911	0.33533	0.10897	0.24359	0.26676	0.27588	0.3329	0.28071	0.3658	0.27619	0.28101	0.24952	0.28993	0.31972	0.28755
731.87	0.3926	0.41979	0.41611	0.33439	0.34877	0.35598	0.30359	0.38703	0.38633	0.25485	0.25978	0.31195	0.35425	0.40729	0.42105	0.28235	0.32825	0.36567	0.29094	0.33138	0.35547	0.26001	0.35004	0.12045	0.2872	0.28481	0.31309	0.343	0.31822	0.37015	0.29532	0.31105	0.26803	0.28509	0.35899	0.31449
732.87	0.35257	0.4032	0.41944	0.31732	0.31489	0.33275	0.3063	0.3503	0.35653	0.25629	0.259	0.29186	0.3333	0.42388	0.41228	0.27057	0.31979	0.33853	0.28809	0.30807	0.33664	0.25891	0.3392	0.12504	0.26374	0.25944	0.31843	0.31015	0.31904	0.35706	0.27013	0.30518	0.24934	0.27014	0.34998	0.2873
733.85	0.31756	0.42985	0.40682	0.31889	0.29088	0.32737	0.30967	0.35898	0.35134	0.25031	0.28208	0.31412	0.31084	0.44819	0.39793	0.29038	0.32397	0.34469	0.31234	0.31237	0.29912	0.27138	0.33264	0.11851	0.27719	0.283	0.29233	0.30533	0.29639	0.39916	0.28078	0.31162	0.27772	0.26043	0.35655	0.30607
734.83	0.3079	0.37934	0.41501	0.327	0.29239	0.3582	0.34049	0.39974	0.35113	0.23953	0.28443	0.32058	0.30858	0.39627	0.41844	0.29667	0.32605	0.33607	0.31413	0.29288	0.27631	0.27737	0.327	0.1257	0.29353	0.24003	0.28382	0.3093	0.30628	0.37731	0.28584	0.32214	0.27956	0.25638	0.3743	0.32676
735.82	0.29563	0.37514	0.41321	0.32263	0.32525	0.35351	0.36378	0.37682	0.35304	0.22435	0.28415	0.32108	0.32416	0.39902	0.41799	0.27033	0.3656	0.34104	0.32455	0.31541	0.28393	0.29333	0.32548	0.12445	0.29493	0.23282	0.28219	0.28945	0.30515	0.376	0.2926	0.3336	0.29177	0.23912	0.35018	0.32172
736.8	0.29611	0.3375	0.38045	0.28427	0.31728	0.35106	0.32735	0.34253	0.35672	0.20301	0.26551	0.30719	0.32294	0.38109	0.39038	0.24189	0.35537	0.35799	0.29225	0.2757	0.25599	0.24601	0.31228	0.11501	0.26544	0.23724	0.25815	0.2589	0.27733	0.38468	0.2749	0.29118	0.28195	0.22234	0.3205	0.28377
737.77	0.34436	0.34561	0.35644	0.34457	0.32777	0.35572	0.34162	0.36811	0.37607	0.21254	0.29908	0.31035	0.37026	0.3602	0.3935	0.26254	0.36215	0.36454	0.32064	0.27056	0.27008	0.26443	0.33548	0.1194	0.30274	0.26571	0.24698	0.27307	0.28716	0.40918	0.29865	0.28707	0.29524	0.24401	0.3619	0.28138
738.77	0.37747	0.34543	0.36339	0.36339	0.31893	0.3664	0.3571	0.34659	0.3823	0.22496	0.29001	0.2941	0.38946	0.3692	0.41407	0.28697	0.34466	0.3777	0.32605	0.28803	0.28919	0.26533	0.35915	0.13178	0.31331	0.25964	0.25882	0.27057	0.27534	0.36604	0.29744	0.28799	0.28996	0.26283	0.37261	0.27683
739.75	0.38993	0.4031	0.38947	0.36222	0.30384	0.35682	0.34741	0.35538	0.39424	0.20984	0.28314	0.32774	0.38413	0.42931	0.41945	0.32855	0.32425	0.39496	0.32904	0.3065	0.33042	0.26768	0.37404	0.13923	0.32395	0.29808	0.3073	0.26841	0.25089	0.38094	0.30774	0.30325	0.29434	0.24326	0.36057	0.27589
740.72	0.38779	0.38083	0.37787	0.35735	0.27346	0.33413	0.33751	0.36594	0.37021	0.22053	0.25454	0.32949	0.36709	0.41654	0.4148	0.31212	0.30431	0.36145	0.32792	0.29549	0.31385	0.27732	0.37125	0.14027	0.30601	0.30806	0.3068	0.26979	0.25615	0.35333	0.30591	0.28872	0.26441	0.24221	0.35716	0.26773
741.7	0.38336	0.39463	0.41096	0.36427	0.28609	0.37119	0.35861	0.38019	0.36848	0.22305	0.26873	0.3229	0.3729	0.40083	0.42987	0.33	0.34021	0.35244	0.3483	0.32548	0.34432	0.30523	0.37383	0.15073	0.32018	0.32642	0.29726	0.28171	0.27592	0.35803	0.31502	0.30335	0.28355	0.25622	0.37817	0.27744
742.69	0.39007	0.40725	0.43959	0.36091	0.30475	0.40034	0.3705	0.3884	0.36948	0.23142	0.27674	0.3248	0.35645	0.43703	0.43262	0.35666	0.34143	0.36785	0.31884	0.33251	0.33486	0.28667	0.37522	0.14948	0.30768	0.3181	0.29851	0.31312	0.28058	0.36393	0.3315	0.32312	0.29894	0.26166	0.3702	0.28024
743.67	0.38056	0.39736	0.46694	0.3488	0.29923	0.39369	0.36281	0.38296	0.3709	0.23378	0.27937	0.32011	0.35213	0.41111	0.41071	0.34776	0.31775	0.33557	0.29506	0.30384	0.33788	0.29958	0.36075	0.14448	0.29503	0.30338	0.27893	0.31129	0.27407	0.36064	0.31697	0.30935	0.29751	0.26746	0.33676	0.2754
744.64	0.40712	0.39053	0.47495	0.38246	0.34402	0.40131	0.3799	0.36116	0.36959	0.27332	0.29026	0.30987	0.35837	0.415	0.4154	0.34807	0.31842	0.35399	0.29813	0.30135	0.33933	0.33782	0.36483	0.14412	0.29292	0.30522	0.28212	0.30592	0.26978	0.35681	0.30062	0.30101	0.31586	0.28135	0.33697	0.30833
745.64	0.3981	0.38363	0.48431	0.35406	0.30185	0.37391	0.34418	0.35383	0.3574	0.26846	0.31603	0.29149	0.34399	0.40204	0.39662	0.31951	0.30924	0.34371	0.2711	0.30863	0.34972	0.31662	0.35168	0.14018	0.29212	0.27662	0.27908	0.30005	0.26381	0.35239	0.27981	0.3009	0.31796	0.28222	0.34431	0.29225
746.61	0.40614	0.37694	0.46932	0.36009	0.29348	0.34709	0.33189	0.33196	0.35839	0.28173	0.32864	0.27977	0.34938	0.41546	0.37471	0.29178	0.29149	0.32638	0.26732	0.26977	0.35041	0.31915	0.37278	0.12979	0.27158	0.24725	0.29007	0.28471	0.26247	0.33615	0.25969	0.2925	0.30136	0.28243	0.34775	0.27544
747.59	0.40699	0.38339	0.48428	0.34017	0.30063	0.33262	0.31265	0.33966	0.37141	0.30041	0.32253	0.2994	0.3539	0.37751	0.36588	0.2877	0.30033	0.31465	0.27864	0.28419	0.37348	0.35394	0.39268	0.12918	0.25517	0.25848	0.28198	0.25693	0.26826	0.30696	0.2497	0.27746	0.29938	0.28396	0.33807	0.29274
748.58	0.37784	0.37227	0.44123	0.32557	0.33506	0.3502	0.29691	0.34789	0.36117	0.30808	0.32371	0.3282	0.36865	0.37724	0.37676	0.28899	0.32835	0.32728	0.29565	0.28998	0.37671	0.34884	0.38799	0.12758	0.24113	0.26627	0.30789	0.26361	0.32964	0.32906	0.26342	0.27508	0.29377	0.25703	0.33751	0.28177
749.56	0.37284	0.36372	0.40525	0.29938	0.33342	0.34102	0.28924	0.35892	0.35201	0.28736	0.3225	0.32722	0.36522	0.35192	0.35017	0.27536	0.35133	0.32943	0.28888	0.27342	0.35447	0.32737	0.37652	0.12676	0.2401	0.2665	0.26742	0.26501	0.37293	0.31738	0.26054	0.25742	0.29243	0.25856	0.3448	0.26786
750.53	0.38434	0.38893	0.4042	0.31832	0.36053	0.35768	0.32885	0.36441	0.37864	0.30261	0.31168	0.29862	0.35895	0.36239	0.34853	0.31242	0.35269	0.34808	0.30092	0.26217	0.34389	0.32877	0.36751	0.12994	0.23585	0.28738	0.28398	0.26059	0.35015	0.31196	0.27074	0.2558	0.29668	0.262	0.32611	0.27187
751.51	0.40167	0.39726	0.41584	0.30826	0.35521	0.38012	0.31351	0.37649	0.38018	0.30654	0.30614	0.31359	0.37039	0.38233	0.38662	0.32208	0.33631	0.37206	0.28599	0.28812	0.36957	0.3353	0.34657	0.1402	0.24925	0.2949	0.29336	0.27741	0.36058	0.31336	0.2773	0.28736	0.32082	0.25389	0.32667	0.29675
752.5	0.37979	0.3795	0.39321	0.31018	0.31428	0.37721	0.34799	0.31793	0.38117	0.28006	0.28168	0.28772	0.34518	0.37394	0.39444	0.30907	0.3017	0.37494	0.28681	0.2757	0.38233	0.31716	0.31742	0.13218	0.24096	0.28405	0.31809	0.29114	0.33114	0.32915	0.28078	0.28668	0.32777	0.24239	0.32784	0.28572
753.48	0.39789	0.40284	0.3961	0.33243	0.31122	0.35051	0.3412	0.33677	0.37534	0.28384	0.25747	0.26836	0.30268	0.38897	0.38241	0.30088	0.29959	0.34944	0.26849	0.28331	0.38925	0.29209	0.341	0.12935	0.26743	0.29904	0.31587	0.27918	0.29854	0.29567	0.25922	0.28979	0.32111	0.23053	0.34203	0.27927
754.45	0.38474	0.38998	0.3916	0.34063	0.29814	0.35068	0.32365	0.32621	0.36958	0.29832	0.23858	0.2735	0.29495	0.39204	0.37564	0.31137	0.29524	0.30758	0.28243	0.29974	0.37817	0.26753	0.3413	0.12926	0.29033	0.29209	0.3242	0.27386	0.29498	0.29128	0.27471	0.3052	0.31514	0.21522	0.33797	0.26656
755.44	0.38307	0.37457	0.3661	0.38374	0.29058	0.38574	0.33396	0.34655	0.36485	0.29963	0.23194	0.33057	0.33255	0.40775	0.38827	0.34725	0.29382	0.30974	0.29489	0.31331	0.39955	0.28872	0.37356	0.13484	0.30515	0.30355	0.33128	0.29834	0.31379	0.32917	0.28907	0.32697	0.34851	0.22753	0.37119	0.29084
756.42	0.34231	0.36131	0.33854	0.37474	0.28942	0.36966	0.33446	0.34418	0.34985	0.28336	0.22054	0.34699	0.31048	0.37718	0.35235	0.35454	0.3009	0.30487	0.28108	0.29945	0.3668	0.27506	0.37683	0.1259	0.31018	0.29109	0.3174	0.27467	0.28354	0.31762	0.28475	0.31067	0.32359	0.23579	0.3475	0.26886
757.39	0.3513	0.37703	0.33717	0.38262	0.31416	0.3842	0.33842	0.38279	0.34347	0.30006	0.22167	0.3672	0.33154	0.40329	0.36853	0.34969	0.34768	0.31019	0.30333	0.31883	0.36745	0.28075	0.37782	0.13411	0.34702	0.31118	0.31493	0.2778	0.33421	0.31634	0.2969	0.3294	0.33331	0.23798	0.35356	0.27793
758.36	0.36514	0.38938	0.3821	0.39525	0.32716	0.4458	0.37098	0.41272	0.37027	0.31087	0.2301	0.3913	0.39	0.42141	0.38091	0.36005	0.3621	0.35889	0.32938	0.3443	0.36785	0.34329	0.35337	0.13351	0.33753	0.32654	0.34516	0.30334	0.34214	0.36516	0.32906	0.35672	0.35094	0.27457	0.33343	0.30395
759.36	0.34532	0.40989	0.35341	0.39843	0.3175	0.42966	0.35973	0.40092	0.36098	0.29894	0.2436	0.37095	0.37896	0.41925	0.35518	0.33652	0.32681	0.35934	0.30179	0.35092	0.36007	0.33693	0.34307	0.12735	0.29824	0.31778	0.32366	0.28716	0.31201	0.36043	0.30927	0.36911	0.33255	0.27932	0.32876	0.30922
760.33	0.3652	0.42735	0.40655	0.39333	0.34964	0.42929	0.33318	0.41736	0.37574	0.31373	0.2778	0.3614	0.37897	0.41614	0.37931	0.3215	0.35612	0.38413	0.30269	0.36555	0.37898	0.33916	0.33893	0.13954	0.3203	0.32634	0.34254	0.29052	0.31852	0.33085	0.3059	0.38604	0.34058	0.2855	0.32565	0.31173
761.3	0.36242	0.432	0.41853	0.38434	0.39366	0.41881	0.33074	0.39878	0.39111	0.31619	0.28922	0.346	0.38876	0.41739	0.4005	0.30961	0.37373	0.37796	0.33697	0.38676	0.37824	0.32018	0.35294	0.13986	0.31686	0.34386	0.34038	0.3178	0.3595	0.32569	0.33685	0.3709	0.34798	0.26793	0.32187	0.33823
762.27	0.36057	0.44122	0.44519	0.40061	0.38357	0.41753	0.31462	0.40512	0.40988	0.33629	0.32893	0.35491	0.39072	0.41939	0.38697	0.3277	0.36965	0.39586	0.3203	0.40941	0.3557	0.33937	0.37248	0.14076	0.30994	0.33521	0.33511	0.322	0.35888	0.34055	0.31184	0.35944	0.32594	0.28274	0.33433	0.33664
763.27	0.35884	0.4308	0.4209	0.3761	0.38959	0.35894	0.31092	0.36383	0.41035	0.34598	0.33461	0.35426	0.36637	0.42011	0.38226	0.33081	0.36007	0.36803	0.32394	0.38754	0.35464	0.29318	0.38028	0.14372	0.3041	0.32854	0.30183	0.31493	0.36927	0.30482	0.29633	0.34529	0.3186	0.2719	0.34005	0.33498
764.24	0.39906	0.42659	0.47324	0.36033	0.39365	0.34857	0.29874	0.36155	0.42608	0.3588	0.33411	0.36256	0.39494	0.43022	0.41846	0.32764	0.40175	0.36338	0.32844	0.38346	0.35777	0.28358	0.39029	0.14735	0.32844	0.32411	0.31309	0.32673	0.38531	0.29286	0.26623	0.32292	0.33735	0.27694	0.34656	0.33345
765.21	0.40743	0.44397	0.46002	0.32526	0.38814	0.33302	0.31888	0.35632	0.43828	0.37161	0.32963	0.37684	0.3973	0.42972	0.41537	0.33436	0.39807	0.37834	0.34952	0.39378	0.34739	0.27831	0.38347	0.13478	0.30717	0.32779	0.29577	0.29697	0.39885	0.30527	0.25555	0.30143	0.32643	0.27336	0.33471	0.34412
766.18	0.42397	0.47472	0.47115	0.3407	0.3505	0.32534	0.30537	0.38936	0.44203	0.42237	0.34278	0.36777	0.3931	0.46334	0.36974	0.34318	0.41194	0.37456	0.34357	0.39151	0.35515	0.34058	0.35628	0.13543	0.31694	0.34349	0.27815	0.29733	0.3847	0.31522	0.23613	0.32798	0.35353	0.29215	0.35333	0.31545
767.18	0.42812	0.44789	0.44781	0.33336	0.35089	0.29654	0.2769	0.39261	0.42864	0.40649	0.3246	0.3524	0.38575	0.45652	0.35995	0.3142	0.40642	0.34866	0.34127	0.36928	0.36626	0.31886	0.34439	0.12479	0.31274	0.32421	0.27381	0.28294	0.36652	0.28709	0.26048	0.35402	0.37454	0.26071	0.33402	0.31638
768.15	0.42014	0.43427	0.44754	0.34039	0.31642	0.3058	0.26779	0.41857	0.42127	0.39491	0.32135	0.34138	0.39758	0.4491	0.37807	0.29478	0.42008	0.37561	0.34387	0.3848	0.36621	0.3224	0.36125	0.12989	0.31475	0.3037	0.26641	0.27091	0.36628	0.29304	0.26156	0.3569	0.39486	0.27063	0.33273	0.31934
769.12	0.41464	0.42895	0.41205	0.35751	0.31845	0.31262	0.29889	0.41083	0.40441	0.39136	0.32698	0.33252	0.38202	0.42489	0.35876	0.31412	0.4181	0.39437	0.37959	0.38328	0.37878	0.32189	0.355	0.11989	0.29463	0.31196	0.27629	0.27385	0.37274	0.30413	0.29609	0.35586	0.38186	0.25282	0.32392	0.33987
770.09	0.38823	0.4154	0.41898	0.40171	0.33428	0.30128	0.31564	0.40561	0.39509	0.38144	0.33138	0.31852	0.37642	0.41451	0.3464	0.30613	0.41734	0.36482	0.382	0.3817	0.36561	0.31843	0.33876	0.11738	0.2943	0.29599	0.27096	0.30231	0.38513	0.29474	0.3105	0.35245	0.39577	0.25101	0.32708	0.32725
771.09	0.37125	0.39611	0.40051	0.3958	0.32414	0.27726	0.34387	0.35512	0.38601	0.34692	0.30261	0.31171	0.37302	0.40057	0.38059	0.3125	0.38496	0.37138	0.37572	0.35828	0.34952	0.29426	0.32555	0.11366	0.27405	0.29548	0.29394	0.28774	0.38138	0.26015	0.30334	0.31468	0.35973	0.24551	0.29591	0.33333
772.06	0.37249	0.39861	0.39824	0.38983	0.33606	0.30063	0.34513	0.36001	0.37382	0.34104	0.30353	0.31135	0.3778	0.39871	0.38212	0.31776	0.3759	0.37565	0.37244	0.36122	0.34732	0.26662	0.3363	0.114	0.25596	0.31224	0.27531	0.29536	0.37245	0.25799	0.28052	0.27493	0.32676	0.2315	0.29978	0.32137
773.03	0.3605	0.38581	0.38716	0.38483	0.3555	0.30889	0.3041	0.3331	0.36886	0.33016	0.30861	0.28614	0.35189	0.38503	0.35818	0.32754	0.35935	0.35578	0.3523	0.36032	0.34472	0.25276	0.32667	0.094975	0.26214	0.30655	0.27401	0.28833	0.37157	0.24173	0.25592	0.27564	0.31694	0.22618	0.30325	0.28648
774	0.34756	0.39911	0.3927	0.35304	0.34988	0.29889	0.27397	0.31859	0.38936	0.33908	0.30683	0.30268	0.37536	0.38457	0.36295	0.30358	0.35348	0.34281	0.334	0.36745	0.35158	0.28306	0.31522	0.1017	0.27633	0.2981	0.2711	0.28389	0.37184	0.23448	0.25259	0.27245	0.32745	0.25132	0.2991	0.27685
774.99	0.37465	0.3814	0.37823	0.30364	0.33869	0.29273	0.26013	0.29944	0.37747	0.3131	0.28437	0.28801	0.37293	0.39836	0.38712	0.29551	0.35414	0.34033	0.32739	0.35436	0.35824	0.27505	0.31929	0.10276	0.26351	0.28529	0.26725	0.28131	0.33789	0.22372	0.24793	0.27258	0.32177	0.24963	0.27698	0.27775
775.96	0.36783	0.33684	0.39284	0.27419	0.35348	0.32012	0.23154	0.3176	0.35743	0.29625	0.26491	0.27883	0.3742	0.38507	0.40634	0.25418	0.35411	0.3265	0.31679	0.35792	0.3377	0.25375	0.32044	0.10643	0.27039	0.24735	0.26876	0.27355	0.35469	0.24651	0.24352	0.28181	0.31678	0.26376	0.2879	0.27418
776.93	0.34082	0.33753	0.40124	0.27703	0.31368	0.3203	0.22725	0.30662	0.34851	0.28966	0.2572	0.28173	0.39045	0.37843	0.41285	0.26193	0.3585	0.34131	0.33781	0.35208	0.32369	0.2821	0.32313	0.10783	0.27838	0.24482	0.27476	0.27529	0.35903	0.25012	0.25822	0.29394	0.32985	0.30693	0.28279	0.28283
777.9	0.36855	0.34002	0.41819	0.28629	0.28744	0.31515	0.26931	0.30495	0.33788	0.29949	0.2561	0.2936	0.40776	0.35674	0.42707	0.26962	0.36934	0.35404	0.35288	0.3651	0.30442	0.30612	0.33512	0.11902	0.27196	0.24844	0.27845	0.27022	0.34221	0.26754	0.29109	0.27873	0.31669	0.32718	0.2798	0.27715
778.89	0.39755	0.31428	0.45507	0.28733	0.27415	0.35698	0.29308	0.31927	0.35241	0.26768	0.26222	0.27832	0.37378	0.36708	0.46248	0.26147	0.38542	0.38818	0.34614	0.37573	0.29934	0.29521	0.3487	0.11554	0.26988	0.25569	0.2852	0.25913	0.35105	0.29647	0.29478	0.27472	0.31978	0.30941	0.28892	0.25643
779.86	0.40499	0.3282	0.47495	0.31932	0.25281	0.37103	0.2892	0.32268	0.3498	0.27377	0.28824	0.27559	0.36001	0.35479	0.47162	0.29467	0.38198	0.39768	0.3473	0.37616	0.28399	0.31353	0.3677	0.12056	0.29457	0.27753	0.30941	0.2558	0.35707	0.30283	0.29382	0.26936	0.30391	0.31156	0.31723	0.24684
780.83	0.40931	0.37296	0.48049	0.35137	0.23703	0.38356	0.31871	0.34776	0.36838	0.26763	0.32343	0.26744	0.35276	0.39293	0.45761	0.3255	0.39513	0.40804	0.36674	0.39593	0.29615	0.3086	0.39126	0.11128	0.26922	0.29302	0.28308	0.24408	0.33781	0.30394	0.30385	0.2788	0.30617	0.29574	0.33774	0.25408
781.8	0.40261	0.37455	0.43682	0.32853	0.26795	0.34455	0.32565	0.34682	0.37512	0.26401	0.33164	0.23587	0.3212	0.40293	0.44153	0.31044	0.40759	0.36649	0.36933	0.41802	0.29626	0.31125	0.3751	0.1004	0.28274	0.27627	0.28152	0.24035	0.34778	0.26993	0.29608	0.2974	0.2921	0.28676	0.3226	0.23274
782.8	0.42362	0.39766	0.41815	0.33263	0.28442	0.36628	0.3362	0.34441	0.38399	0.25281	0.35741	0.22772	0.33408	0.44556	0.44984	0.31393	0.39	0.36931	0.39113	0.39972	0.31031	0.31498	0.37417	0.099262	0.2877	0.29476	0.27091	0.24822	0.35996	0.25401	0.29737	0.30988	0.30345	0.26052	0.33204	0.2511
783.77	0.36755	0.39828	0.38202	0.36391	0.30103	0.32369	0.33539	0.33699	0.37911	0.26506	0.36157	0.21476	0.33534	0.45864	0.4133	0.34461	0.37526	0.33975	0.39692	0.3803	0.3227	0.3244	0.37706	0.098462	0.27856	0.3062	0.24395	0.26707	0.33934	0.22877	0.30085	0.33734	0.31756	0.24433	0.3171	0.25075
784.73	0.3546	0.39516	0.38256	0.35092	0.3233	0.33508	0.32911	0.32411	0.38651	0.26224	0.34107	0.22574	0.35008	0.43686	0.42712	0.32934	0.38125	0.35879	0.38984	0.38223	0.3498	0.32423	0.37464	0.089479	0.27539	0.27869	0.2435	0.25697	0.35198	0.23978	0.29037	0.32025	0.32676	0.2476	0.32175	0.25267
785.7	0.34724	0.39218	0.3573	0.33593	0.32124	0.30142	0.3438	0.29655	0.38011	0.26216	0.3319	0.2159	0.37252	0.39943	0.40952	0.314	0.36561	0.34553	0.38628	0.36105	0.37519	0.33155	0.36023	0.089811	0.2867	0.27273	0.25073	0.26821	0.34358	0.2248	0.28736	0.29651	0.35121	0.24902	0.30191	0.2274
786.67	0.38093	0.42933	0.37592	0.34858	0.34509	0.32742	0.34433	0.28589	0.40512	0.27586	0.35607	0.24616	0.39964	0.40129	0.40713	0.32842	0.37337	0.35919	0.37671	0.33418	0.39974	0.33296	0.36578	0.1084	0.27151	0.2674	0.25221	0.279	0.35661	0.25073	0.27196	0.28378	0.38456	0.25686	0.31877	0.26715
787.66	0.35565	0.41389	0.40101	0.34239	0.36767	0.31996	0.33445	0.31901	0.4159	0.26137	0.36379	0.26088	0.3874	0.37628	0.40485	0.32918	0.38404	0.35733	0.35303	0.3686	0.40439	0.32404	0.37396	0.10928	0.26717	0.24064	0.27096	0.2824	0.37018	0.27302	0.26278	0.28499	0.39946	0.2791	0.32067	0.27628
788.63	0.38113	0.42827	0.4531	0.31899	0.39491	0.33035	0.32684	0.3312	0.40244	0.26452	0.36091	0.27886	0.40004	0.39498	0.43136	0.32324	0.39008	0.387	0.31785	0.39055	0.41258	0.31	0.35713	0.11761	0.27028	0.2456	0.28909	0.27167	0.39294	0.28001	0.24065	0.28013	0.37079	0.30128	0.33741	0.27986
789.6	0.37401	0.42216	0.43991	0.34032	0.40807	0.38046	0.34467	0.37236	0.44889	0.29827	0.3988	0.27533	0.40603	0.44517	0.40318	0.3348	0.40279	0.41423	0.33303	0.40424	0.42685	0.32163	0.37003	0.12048	0.27721	0.25848	0.28732	0.31956	0.40448	0.29691	0.25818	0.31626	0.37984	0.29762	0.32361	0.29384
790.57	0.43103	0.43176	0.45953	0.36366	0.43366	0.4083	0.32263	0.41802	0.48421	0.32808	0.42763	0.32724	0.38562	0.43908	0.42704	0.37641	0.41923	0.42874	0.34481	0.45462	0.43997	0.33377	0.39387	0.13448	0.3018	0.27244	0.31561	0.34976	0.42642	0.30951	0.26836	0.34545	0.37362	0.30955	0.32604	0.33682
791.54	0.43283	0.43679	0.48269	0.36447	0.41859	0.41511	0.37525	0.43279	0.49686	0.34284	0.42891	0.35309	0.37887	0.45475	0.46579	0.39758	0.41118	0.43664	0.37148	0.48221	0.44435	0.33956	0.4277	0.14654	0.33809	0.30711	0.3656	0.34515	0.40097	0.30735	0.30827	0.35078	0.37568	0.30196	0.3382	0.34375
792.53	0.46399	0.45186	0.49751	0.37241	0.42769	0.41775	0.41098	0.45035	0.51091	0.38608	0.44807	0.3807	0.39168	0.48586	0.48609	0.40969	0.41374	0.44706	0.40547	0.50122	0.48408	0.37918	0.43995	0.15504	0.35478	0.34978	0.39033	0.37489	0.39104	0.32311	0.31969	0.3802	0.4093	0.31215	0.34935	0.35404
793.5	0.49725	0.47612	0.50833	0.41977	0.44229	0.48272	0.46421	0.53627	0.54488	0.407	0.46263	0.41802	0.41222	0.47956	0.50419	0.42835	0.44675	0.4727	0.45657	0.55917	0.53002	0.44354	0.48186	0.16461	0.38336	0.37504	0.42347	0.41302	0.40517	0.33779	0.3718	0.40302	0.45974	0.34603	0.36578	0.38375
794.47	0.5462	0.48177	0.53962	0.4268	0.44876	0.44115	0.47356	0.56615	0.52277	0.39553	0.45033	0.42174	0.41253	0.50253	0.52366	0.43773	0.4459	0.4472	0.4458	0.57986	0.52823	0.45948	0.48845	0.16493	0.39432	0.41411	0.43365	0.37974	0.41808	0.32636	0.3766	0.40134	0.45725	0.37448	0.38699	0.37286
795.43	0.53817	0.47918	0.55231	0.46563	0.45192	0.49568	0.49353	0.56093	0.51408	0.39108	0.42364	0.42764	0.4466	0.51952	0.53349	0.43742	0.45055	0.48109	0.45359	0.58516	0.52681	0.48364	0.48875	0.16542	0.41191	0.43916	0.46885	0.37918	0.40753	0.35417	0.37159	0.42789	0.46424	0.38234	0.39344	0.35906
796.4	0.56115	0.49763	0.55986	0.48639	0.50711	0.52778	0.50208	0.57938	0.51414	0.38829	0.42572	0.42282	0.48258	0.53543	0.53006	0.43333	0.48382	0.50715	0.47632	0.61586	0.55765	0.53688	0.49161	0.15757	0.41127	0.46478	0.45712	0.37726	0.44207	0.37725	0.34513	0.45216	0.47806	0.41329	0.39905	0.34207
797.39	0.57164	0.53891	0.57708	0.47951	0.53451	0.56839	0.49634	0.56812	0.51176	0.38823	0.42645	0.44398	0.49867	0.54429	0.52818	0.44131	0.53178	0.51719	0.4645	0.60882	0.57263	0.55504	0.48835	0.15905	0.43126	0.48944	0.46816	0.36593	0.46389	0.38014	0.38003	0.45583	0.46237	0.43137	0.42235	0.34782
798.36	0.57803	0.55272	0.56249	0.47483	0.53541	0.54492	0.48345	0.54653	0.48307	0.36499	0.45165	0.44465	0.50915	0.57752	0.53025	0.4391	0.53539	0.49937	0.46724	0.58362	0.56904	0.54837	0.49736	0.16244	0.44487	0.49382	0.49123	0.34806	0.50104	0.39987	0.37016	0.46417	0.45245	0.44712	0.4384	0.35042
799.33	0.58048	0.56098	0.5499	0.47773	0.52924	0.557	0.48692	0.50769	0.47983	0.37488	0.45642	0.46643	0.52757	0.54829	0.52573	0.4426	0.51357	0.52219	0.485	0.56661	0.57077	0.54429	0.50556	0.18446	0.43785	0.48891	0.51555	0.38436	0.49354	0.42353	0.37506	0.4644	0.46944	0.43169	0.41807	0.38075
800.29	0.61986	0.61832	0.55546	0.47203	0.55936	0.54056	0.50049	0.52445	0.51056	0.3737	0.46994	0.44959	0.54649	0.57339	0.54231	0.4703	0.53472	0.51112	0.50087	0.58085	0.60507	0.55327	0.53674	0.19394	0.44208	0.50217	0.49601	0.40388	0.54264	0.42707	0.41272	0.48002	0.49043	0.43922	0.44907	0.42436
801.26	0.60734	0.59856	0.55441	0.46949	0.53075	0.52193	0.44753	0.56162	0.50609	0.37182	0.47219	0.45677	0.52933	0.57135	0.52891	0.49828	0.51064	0.51362	0.45003	0.57862	0.59695	0.53526	0.55656	0.20093	0.45426	0.48606	0.49836	0.4377	0.55241	0.42815	0.42955	0.48001	0.49046	0.42954	0.46037	0.45317
802.23	0.61499	0.56405	0.54589	0.48379	0.49401	0.54678	0.42709	0.58169	0.51439	0.357	0.45321	0.45513	0.53012	0.58589	0.53195	0.50463	0.50743	0.537	0.47902	0.61226	0.57584	0.54241	0.58853	0.21235	0.46302	0.48989	0.50619	0.45968	0.57406	0.45317	0.42229	0.49299	0.49989	0.42516	0.47517	0.49249
803.22	0.59121	0.55307	0.55431	0.48009	0.50448	0.55468	0.40639	0.55936	0.51654	0.39269	0.45913	0.4545	0.55282	0.5598	0.54494	0.54179	0.50367	0.5476	0.4914	0.61647	0.55529	0.53766	0.59264	0.21453	0.46413	0.49755	0.52986	0.47812	0.53803	0.46636	0.4308	0.50451	0.51615	0.42285	0.4781	0.50835
804.18	0.56998	0.57419	0.56606	0.47458	0.47422	0.59596	0.40392	0.58952	0.53181	0.38817	0.45985	0.4703	0.554	0.57796	0.56011	0.55399	0.53689	0.51044	0.49516	0.64585	0.56458	0.57756	0.59902	0.2117	0.48603	0.51218	0.52982	0.47751	0.5557	0.45596	0.43918	0.53364	0.53748	0.44874	0.52247	0.54507
805.15	0.53177	0.50833	0.56654	0.45353	0.45961	0.57058	0.37427	0.57419	0.47908	0.37046	0.43326	0.47483	0.53115	0.57314	0.56064	0.54841	0.52883	0.53008	0.48899	0.63221	0.55175	0.56399	0.58108	0.19972	0.48487	0.52604	0.54449	0.49267	0.52988	0.46114	0.43957	0.5227	0.54192	0.46177	0.53062	0.53961
806.12	0.54764	0.54156	0.61397	0.47851	0.48145	0.60577	0.4134	0.56705	0.4955	0.40211	0.44726	0.48044	0.55868	0.59565	0.58582	0.58194	0.5802	0.57564	0.5452	0.64618	0.58473	0.59565	0.59555	0.19923	0.52896	0.5608	0.56565	0.50675	0.57153	0.50548	0.50221	0.54884	0.59235	0.51777	0.57564	0.56428
807.08	0.54423	0.61693	0.62606	0.48744	0.51782	0.5939	0.45167	0.57148	0.50195	0.41743	0.4645	0.49555	0.5814	0.58384	0.62882	0.60688	0.59165	0.58751	0.54568	0.63899	0.61397	0.61121	0.59477	0.19862	0.56476	0.5731	0.60115	0.51953	0.59287	0.51973	0.52755	0.56519	0.63279	0.55334	0.58521	0.56728
808.07	0.57449	0.60164	0.60087	0.48789	0.50751	0.58779	0.47063	0.55165	0.53476	0.40426	0.45064	0.5017	0.5752	0.60493	0.61776	0.60631	0.60887	0.59177	0.57398	0.6281	0.64567	0.64704	0.60892	0.20239	0.59863	0.59723	0.58649	0.54295	0.61252	0.5351	0.56677	0.57225	0.66813	0.58034	0.60267	0.57738
809.04	0.59769	0.58712	0.55633	0.4954	0.52152	0.54131	0.48372	0.52245	0.53579	0.39276	0.46689	0.50514	0.57296	0.62239	0.62202	0.62448	0.60656	0.63021	0.60633	0.63117	0.66449	0.6369	0.61092	0.20283	0.61415	0.61789	0.60769	0.55674	0.6001	0.5553	0.60832	0.56665	0.68194	0.60066	0.60828	0.57843
810	0.61007	0.62421	0.54301	0.51229	0.55345	0.54604	0.55558	0.53248	0.57752	0.42162	0.51271	0.55234	0.60809	0.63017	0.63116	0.64544	0.65069	0.62907	0.63672	0.64469	0.6887	0.68801	0.64645	0.22372	0.653	0.64277	0.62595	0.55644	0.65509	0.56707	0.63571	0.59266	0.7155	0.61675	0.61321	0.60024
810.97	0.59939	0.5854	0.52076	0.50052	0.54263	0.54328	0.54924	0.51067	0.57398	0.39945	0.51397	0.57179	0.59403	0.62237	0.63004	0.60518	0.6137	0.60999	0.62686	0.64525	0.67931	0.72252	0.64757	0.22825	0.65818	0.65505	0.64427	0.55119	0.66182	0.57705	0.60832	0.58734	0.68661	0.61111	0.6238	0.60795
811.93	0.59193	0.53233	0.49731	0.50707	0.53015	0.56471	0.52514	0.50898	0.57409	0.39335	0.52661	0.55405	0.60066	0.64271	0.59869	0.60974	0.63981	0.61496	0.6398	0.65038	0.69114	0.7042	0.67784	0.22728	0.66799	0.67045	0.63339	0.57651	0.66672	0.57478	0.61292	0.59124	0.70101	0.59821	0.63805	0.61608
812.9	0.56308	0.55197	0.48145	0.50208	0.50516	0.57721	0.52206	0.50772	0.56234	0.39977	0.53061	0.54167	0.58353	0.63926	0.58761	0.5998	0.62673	0.62624	0.60765	0.63428	0.66366	0.68247	0.6815	0.22172	0.65566	0.68143	0.61589	0.58504	0.67927	0.57984	0.60903	0.57536	0.69029	0.57148	0.64334	0.62745
813.87	0.5241	0.58712	0.50293	0.5006	0.5331	0.57193	0.49728	0.53263	0.57295	0.40926	0.52133	0.56565	0.59646	0.65018	0.58684	0.5828	0.63528	0.64268	0.59052	0.61755	0.68992	0.68246	0.6953	0.22001	0.66528	0.67667	0.599	0.57492	0.70747	0.5883	0.5979	0.60116	0.70956	0.55879	0.63738	0.63224
814.85	0.49963	0.57077	0.52969	0.51012	0.5011	0.59368	0.44892	0.51899	0.57984	0.40077	0.51707	0.52713	0.56057	0.63664	0.58194	0.56615	0.6179	0.6515	0.56698	0.6072	0.67966	0.66288	0.68267	0.21124	0.66871	0.65693	0.61854	0.5907	0.69089	0.62237	0.60795	0.60667	0.71087	0.55853	0.64654	0.6102
815.82	0.48565	0.58169	0.52123	0.50954	0.46293	0.58507	0.46535	0.52104	0.59238	0.38925	0.47853	0.50185	0.58865	0.62135	0.59217	0.54419	0.63438	0.66901	0.57283	0.58264	0.68448	0.61804	0.66204	0.21307	0.63053	0.63168	0.61355	0.59544	0.66846	0.62007	0.61233	0.62313	0.75408	0.54488	0.62008	0.59566
816.78	0.4689	0.58721	0.53631	0.49362	0.44246	0.54441	0.45966	0.51609	0.5995	0.39864	0.46018	0.51164	0.58956	0.61022	0.60509	0.54685	0.58728	0.66074	0.55673	0.56465	0.68017	0.61496	0.62856	0.21766	0.61228	0.62798	0.62809	0.57753	0.65073	0.60677	0.62512	0.61947	0.73114	0.5502	0.60558	0.6032
817.75	0.44409	0.58194	0.5354	0.47783	0.43947	0.5424	0.44664	0.5197	0.59265	0.37206	0.44815	0.49721	0.57903	0.61246	0.60925	0.5357	0.58009	0.62683	0.52103	0.59962	0.68789	0.62509	0.62321	0.20876	0.60232	0.61174	0.6423	0.53919	0.64757	0.57842	0.60176	0.63423	0.72606	0.56402	0.584	0.58714
818.71	0.45719	0.52905	0.52961	0.45525	0.43459	0.56783	0.43402	0.48091	0.58325	0.36477	0.43782	0.46378	0.59452	0.57319	0.59882	0.5099	0.57493	0.60901	0.48376	0.61488	0.66124	0.63391	0.60117	0.20332	0.59038	0.59466	0.6398	0.54194	0.64811	0.5724	0.57844	0.6105	0.73247	0.5854	0.59568	0.55873
819.68	0.48546	0.56044	0.51208	0.4381	0.45289	0.54052	0.42927	0.48089	0.58987	0.38037	0.42938	0.50145	0.6121	0.58447	0.59552	0.51225	0.58085	0.59067	0.47574	0.61703	0.67446	0.65122	0.58917	0.19954	0.56789	0.58639	0.61039	0.50746	0.64446	0.55071	0.5597	0.60081	0.71243	0.60337	0.5996	0.5708
820.64	0.4739	0.5402	0.48328	0.40878	0.47164	0.47584	0.38672	0.43413	0.54217	0.36888	0.43538	0.48199	0.56279	0.54531	0.55286	0.50115	0.53752	0.51646	0.44543	0.58231	0.64462	0.61181	0.54411	0.18857	0.5376	0.57293	0.57604	0.49252	0.62708	0.48704	0.54938	0.54685	0.65573	0.5689	0.58911	0.57281
821.63	0.45263	0.52757	0.47842	0.40096	0.47594	0.45445	0.38911	0.40424	0.52545	0.35405	0.40233	0.46164	0.52657	0.53032	0.53328	0.48146	0.51717	0.52079	0.41271	0.54877	0.60337	0.58747	0.51085	0.17604	0.50933	0.55531	0.53445	0.48697	0.5978	0.48063	0.50088	0.52753	0.62568	0.54864	0.55786	0.53914
822.59	0.48323	0.54055	0.49169	0.41864	0.52059	0.44733	0.39812	0.44013	0.54937	0.38186	0.38605	0.46429	0.5546	0.52574	0.54228	0.50842	0.5217	0.54961	0.43544	0.52663	0.60831	0.58037	0.49407	0.18185	0.48387	0.57446	0.52636	0.51628	0.58673	0.4683	0.50733	0.52172	0.61282	0.54826	0.56798	0.53216
823.56	0.47055	0.54999	0.49897	0.42855	0.51932	0.45797	0.39463	0.44843	0.52244	0.38128	0.36922	0.44386	0.52921	0.51033	0.53064	0.51794	0.51704	0.52981	0.44333	0.4939	0.57635	0.53522	0.47077	0.17249	0.44739	0.5494	0.52075	0.51094	0.5743	0.45942	0.49415	0.4976	0.55997	0.5034	0.53504	0.49089
824.52	0.39923	0.50303	0.4635	0.39878	0.47332	0.40956	0.35609	0.42548	0.48815	0.35518	0.34522	0.38822	0.49949	0.4815	0.48264	0.47774	0.46314	0.49041	0.39962	0.4653	0.51707	0.4641	0.43878	0.16205	0.40276	0.49396	0.50415	0.49925	0.52597	0.39602	0.44575	0.44934	0.53904	0.44694	0.47945	0.45357
825.49	0.42589	0.50279	0.48386	0.41285	0.4908	0.45284	0.36076	0.49543	0.50708	0.36849	0.34779	0.42418	0.50432	0.51344	0.5114	0.50496	0.47949	0.5432	0.39196	0.49774	0.5171	0.47955	0.43954	0.15999	0.40375	0.48072	0.5092	0.47752	0.5222	0.41018	0.40972	0.469	0.54327	0.44641	0.45466	0.43128
826.45	0.44291	0.50654	0.46645	0.41395	0.48177	0.44737	0.3739	0.52127	0.49805	0.37173	0.38107	0.42444	0.48287	0.5187	0.49943	0.50219	0.47426	0.50235	0.4125	0.50307	0.51173	0.45501	0.45409	0.15507	0.40322	0.46606	0.50887	0.45803	0.51626	0.38826	0.41688	0.44328	0.52395	0.43253	0.47197	0.4017
827.41	0.43152	0.47673	0.45932	0.40904	0.45068	0.40938	0.34557	0.46026	0.47765	0.34784	0.39158	0.41493	0.46515	0.46922	0.48394	0.44516	0.45284	0.44964	0.40423	0.47971	0.49418	0.43176	0.43141	0.14536	0.38645	0.40119	0.48788	0.4181	0.51212	0.37021	0.3831	0.41214	0.49507	0.40127	0.46189	0.3848
828.4	0.44038	0.48636	0.45445	0.40685	0.41393	0.36787	0.36953	0.45366	0.49869	0.36725	0.40343	0.42597	0.44772	0.46641	0.47151	0.42557	0.43719	0.43484	0.40922	0.48252	0.50179	0.4476	0.44194	0.14582	0.41082	0.38555	0.46713	0.39826	0.48176	0.36338	0.38565	0.38786	0.51118	0.40255	0.48556	0.37107
829.36	0.489	0.44436	0.50567	0.41786	0.44488	0.41713	0.38787	0.47707	0.52288	0.36977	0.3881	0.43049	0.44463	0.44807	0.49542	0.43066	0.45138	0.4583	0.42929	0.47606	0.50095	0.45701	0.4468	0.1438	0.40923	0.38647	0.45767	0.36203	0.48459	0.38717	0.37819	0.37798	0.50543	0.39079	0.49315	0.34764
830.33	0.47047	0.47689	0.49593	0.44531	0.42522	0.40766	0.39533	0.43935	0.52835	0.36937	0.43025	0.4251	0.45213	0.43323	0.48561	0.42487	0.45897	0.45562	0.45014	0.4634	0.47963	0.43156	0.4747	0.14236	0.41788	0.38047	0.45325	0.37248	0.4614	0.40504	0.38499	0.34891	0.47531	0.39789	0.504	0.32294
831.29	0.48009	0.44977	0.496	0.45789	0.38796	0.39394	0.34717	0.40104	0.52835	0.37093	0.40084	0.42949	0.4578	0.41187	0.47186	0.43372	0.47886	0.45251	0.42767	0.45337	0.48302	0.45762	0.44673	0.1409	0.39118	0.35484	0.42493	0.36462	0.44164	0.3909	0.34978	0.32695	0.47719	0.39391	0.46484	0.31201
832.25	0.48669	0.44764	0.49014	0.42359	0.36523	0.39983	0.32905	0.40159	0.49341	0.36971	0.40253	0.44188	0.41944	0.41575	0.46129	0.44089	0.46699	0.46052	0.41205	0.45129	0.43569	0.42883	0.43431	0.13902	0.38321	0.33374	0.40322	0.33401	0.38778	0.37197	0.31141	0.29694	0.44171	0.38218	0.44975	0.30124
833.22	0.46629	0.42833	0.49161	0.41985	0.36298	0.42198	0.33886	0.42492	0.46989	0.32919	0.38095	0.43357	0.41	0.4117	0.4701	0.46039	0.44267	0.45668	0.4012	0.4482	0.40756	0.39512	0.41989	0.13713	0.34317	0.3361	0.40676	0.33053	0.37169	0.33333	0.30121	0.32459	0.40075	0.37324	0.40545	0.31843
834.18	0.43392	0.46529	0.46267	0.43327	0.34566	0.408	0.32715	0.44869	0.44812	0.3166	0.41709	0.44628	0.43651	0.43438	0.46384	0.50221	0.44486	0.46483	0.3938	0.45957	0.42404	0.40671	0.44328	0.1435	0.33989	0.34887	0.41554	0.37153	0.37474	0.30554	0.28395	0.35054	0.40522	0.38262	0.41053	0.34343
835.14	0.41523	0.42887	0.49774	0.41191	0.36342	0.3946	0.31637	0.44045	0.44245	0.30133	0.37407	0.40939	0.40946	0.44125	0.47289	0.4975	0.42398	0.41997	0.35693	0.44939	0.42085	0.39534	0.41912	0.14171	0.33038	0.36707	0.41525	0.36652	0.38053	0.25965	0.26441	0.34709	0.43539	0.34449	0.37676	0.33075
836.11	0.38168	0.44256	0.4934	0.4035	0.42726	0.38369	0.31508	0.43117	0.45809	0.28761	0.36289	0.39936	0.4175	0.45612	0.50094	0.47918	0.42533	0.39054	0.34075	0.4377	0.40599	0.38114	0.43261	0.14683	0.33525	0.35993	0.42051	0.36205	0.413	0.25644	0.25788	0.36089	0.43769	0.32724	0.37941	0.33587
837.09	0.36457	0.44669	0.49532	0.43218	0.41536	0.38472	0.34904	0.45735	0.47434	0.28728	0.34833	0.37671	0.44183	0.4795	0.51329	0.47397	0.4368	0.39866	0.35253	0.45017	0.42122	0.40517	0.44523	0.15526	0.3457	0.37466	0.42944	0.39858	0.43328	0.27191	0.27102	0.36657	0.46068	0.3314	0.37343	0.34693
838.05	0.36443	0.456	0.49951	0.43491	0.43146	0.3653	0.33372	0.43274	0.51154	0.29347	0.3681	0.37739	0.43229	0.4881	0.53183	0.48402	0.47117	0.41287	0.37586	0.44392	0.445	0.40459	0.47671	0.1591	0.36118	0.37914	0.42707	0.41449	0.44226	0.28708	0.27389	0.34432	0.4871	0.31973	0.38695	0.33024
839.01	0.37739	0.45909	0.50403	0.41556	0.40984	0.36757	0.35699	0.41327	0.52157	0.29813	0.37465	0.36477	0.40483	0.50475	0.5488	0.44867	0.47555	0.39046	0.38828	0.45457	0.4455	0.37873	0.47275	0.16217	0.37616	0.38649	0.42344	0.41513	0.45621	0.29297	0.2738	0.34305	0.48765	0.31875	0.39457	0.33062
839.98	0.40888	0.46412	0.49949	0.41634	0.39884	0.40956	0.36224	0.41926	0.51265	0.30406	0.3744	0.35486	0.43937	0.51892	0.52723	0.49254	0.49904	0.41156	0.4069	0.44175	0.44777	0.3875	0.471	0.17252	0.35462	0.38508	0.41881	0.42625	0.45073	0.29146	0.27559	0.33565	0.45574	0.33711	0.42186	0.331
840.94	0.42809	0.46894	0.49035	0.40483	0.35818	0.4301	0.36976	0.45134	0.5075	0.29311	0.38585	0.33477	0.41225	0.50467	0.51072	0.49804	0.47702	0.4221	0.40912	0.44169	0.4641	0.36098	0.46244	0.16869	0.33817	0.39242	0.40799	0.42412	0.42177	0.27758	0.27856	0.32469	0.44842	0.32964	0.43975	0.32955
841.9	0.43482	0.45244	0.49441	0.42297	0.37978	0.43379	0.36339	0.44478	0.5191	0.3006	0.36974	0.32187	0.38769	0.48552	0.50064	0.51038	0.47383	0.42135	0.38957	0.43042	0.4545	0.35861	0.46271	0.174	0.32241	0.39188	0.41295	0.40329	0.42655	0.2767	0.29296	0.32573	0.454	0.32185	0.43314	0.31221
842.86	0.4421	0.42368	0.50327	0.43088	0.39506	0.43064	0.36657	0.44294	0.48343	0.29086	0.35584	0.30557	0.40379	0.482	0.49601	0.50088	0.48226	0.41113	0.38197	0.44694	0.42694	0.37709	0.44619	0.18497	0.29891	0.39025	0.42301	0.37412	0.44919	0.26255	0.29622	0.31417	0.43867	0.31399	0.43186	0.3126
843.82	0.42124	0.43153	0.50566	0.43814	0.39339	0.41805	0.35064	0.42037	0.45802	0.27803	0.32663	0.31037	0.42642	0.45827	0.48373	0.49835	0.4628	0.38237	0.37103	0.42239	0.40819	0.38681	0.43165	0.17884	0.28557	0.36936	0.3874	0.34776	0.412	0.27718	0.29878	0.29204	0.41165	0.29237	0.4136	0.30642
844.79	0.41119	0.42298	0.52299	0.45504	0.41333	0.38411	0.35722	0.45067	0.4783	0.25843	0.31412	0.33356	0.40621	0.44245	0.53332	0.47029	0.45299	0.3661	0.37099	0.45806	0.42377	0.37423	0.4632	0.17852	0.31332	0.3592	0.41566	0.34048	0.42165	0.28099	0.32566	0.32105	0.43526	0.31604	0.42553	0.32826
845.75	0.38576	0.38659	0.51656	0.42157	0.43951	0.35791	0.3517	0.45272	0.45494	0.26675	0.29084	0.32877	0.43111	0.45132	0.54436	0.44374	0.4573	0.35182	0.34572	0.45346	0.3859	0.37917	0.45986	0.1917	0.31447	0.35849	0.43386	0.31162	0.4261	0.26645	0.32101	0.31313	0.43512	0.31605	0.40122	0.33853
846.71	0.3667	0.41767	0.5174	0.38124	0.43677	0.35815	0.34638	0.44038	0.43856	0.25542	0.28786	0.35004	0.45756	0.48302	0.54657	0.43247	0.46983	0.36173	0.37225	0.47234	0.4	0.35529	0.47231	0.17861	0.33566	0.36481	0.43015	0.32099	0.40978	0.26724	0.32441	0.32735	0.413	0.30243	0.39788	0.35023
847.69	0.37775	0.46231	0.50984	0.41167	0.42033	0.36974	0.34827	0.45672	0.43129	0.27627	0.28348	0.36574	0.49015	0.51143	0.5584	0.44928	0.4795	0.37602	0.35977	0.46454	0.38904	0.36041	0.49656	0.17409	0.36044	0.35775	0.42201	0.33981	0.41951	0.29287	0.31257	0.35347	0.42757	0.3279	0.41382	0.37894
848.65	0.35298	0.41034	0.4662	0.39982	0.38823	0.36288	0.35109	0.42661	0.42656	0.26206	0.26483	0.34607	0.44798	0.49611	0.53482	0.44217	0.45835	0.36401	0.36027	0.45829	0.37567	0.31869	0.47868	0.16683	0.34838	0.34806	0.40973	0.34437	0.40282	0.27453	0.31512	0.35654	0.41401	0.30372	0.40677	0.36125
849.61	0.37311	0.40508	0.42622	0.38078	0.34821	0.33458	0.34863	0.39864	0.41994	0.26895	0.2698	0.34378	0.43323	0.49454	0.47088	0.43255	0.44501	0.37053	0.36541	0.43445	0.35207	0.31794	0.46911	0.16317	0.33199	0.32844	0.36532	0.32382	0.37839	0.28442	0.32275	0.34555	0.39315	0.26572	0.38752	0.37068
850.57	0.37879	0.42439	0.45674	0.39858	0.33471	0.3747	0.392	0.38925	0.42761	0.26468	0.3044	0.36089	0.41923	0.49265	0.46118	0.42006	0.45424	0.39212	0.41765	0.44173	0.36809	0.34344	0.48401	0.15583	0.34735	0.30978	0.35596	0.35079	0.37157	0.32746	0.34332	0.38016	0.38169	0.27497	0.42467	0.37444
851.54	0.36322	0.40633	0.45245	0.41898	0.28469	0.3701	0.35415	0.37138	0.43849	0.24723	0.31916	0.36619	0.39785	0.47294	0.45448	0.43546	0.42981	0.36984	0.39828	0.39266	0.36431	0.34396	0.46157	0.16121	0.32399	0.28952	0.34709	0.34255	0.37246	0.31817	0.32672	0.34857	0.40398	0.27909	0.44378	0.36592
852.5	0.35345	0.40065	0.49684	0.39315	0.2992	0.36616	0.35818	0.36611	0.46121	0.24634	0.33789	0.39252	0.37605	0.4535	0.44652	0.39793	0.42284	0.3632	0.40385	0.41157	0.39792	0.34902	0.4434	0.16017	0.34702	0.29572	0.34944	0.3369	0.36844	0.32188	0.35142	0.36806	0.38828	0.26879	0.4498	0.35498
853.46	0.42808	0.42216	0.5605	0.41542	0.33968	0.37532	0.35873	0.4151	0.47766	0.25373	0.36654	0.4318	0.41169	0.46246	0.47946	0.44254	0.4604	0.41593	0.42007	0.42898	0.42879	0.38285	0.4587	0.17888	0.38274	0.32033	0.38665	0.37899	0.40305	0.34511	0.37379	0.37681	0.43356	0.31258	0.47066	0.39551
854.42	0.38592	0.42381	0.54433	0.40377	0.31728	0.38939	0.37952	0.39464	0.4339	0.24541	0.36206	0.45772	0.41672	0.43904	0.51259	0.43281	0.44355	0.39391	0.39074	0.41745	0.40729	0.4	0.45396	0.18139	0.38522	0.31314	0.39628	0.38003	0.39899	0.32767	0.32998	0.38455	0.4069	0.33071	0.48755	0.38357
855.38	0.4004	0.46296	0.53036	0.41684	0.29255	0.3746	0.36504	0.37248	0.42592	0.23718	0.33439	0.46679	0.4195	0.43959	0.50492	0.46331	0.43002	0.40807	0.3733	0.41324	0.41392	0.37758	0.44526	0.18209	0.3922	0.33102	0.39454	0.38342	0.38478	0.31762	0.33471	0.35771	0.41373	0.31681	0.46555	0.37746
856.34	0.45488	0.47768	0.53467	0.42072	0.36683	0.40218	0.40479	0.38607	0.42984	0.2342	0.33927	0.4743	0.4412	0.45302	0.52564	0.45915	0.46375	0.421	0.3968	0.44096	0.42472	0.37529	0.47432	0.19197	0.42544	0.36916	0.41519	0.39373	0.39576	0.34236	0.34898	0.38596	0.43254	0.30819	0.46617	0.39852
857.3	0.46898	0.47413	0.47815	0.40906	0.34067	0.40599	0.40153	0.38396	0.4024	0.24441	0.34617	0.46463	0.42082	0.46718	0.4965	0.47172	0.45095	0.4332	0.39195	0.43186	0.39075	0.38929	0.49098	0.19461	0.40396	0.39233	0.39422	0.39924	0.36445	0.33635	0.34601	0.37467	0.42804	0.31242	0.46054	0.41607
858.26	0.46824	0.52469	0.45477	0.39171	0.34153	0.43673	0.40761	0.34291	0.40485	0.25405	0.33966	0.43908	0.42108	0.49222	0.47905	0.42619	0.43127	0.43915	0.3603	0.41318	0.38574	0.41908	0.50026	0.17904	0.37628	0.38651	0.39114	0.37135	0.34079	0.33468	0.30529	0.36844	0.41549	0.30764	0.4658	0.40179
859.22	0.49577	0.52216	0.4552	0.38976	0.35775	0.48207	0.36788	0.33275	0.43057	0.26844	0.33474	0.41366	0.41529	0.50334	0.47423	0.40423	0.45027	0.48422	0.38802	0.3938	0.39485	0.421	0.50473	0.17683	0.39317	0.38183	0.381	0.38277	0.34158	0.38345	0.33556	0.32861	0.42507	0.29684	0.44552	0.39422
860.18	0.50341	0.47417	0.46956	0.41105	0.40085	0.4847	0.3596	0.34456	0.43307	0.26979	0.35759	0.38701	0.42981	0.51264	0.50843	0.39334	0.44696	0.47781	0.39588	0.38618	0.38449	0.43856	0.52824	0.17589	0.38001	0.38661	0.4051	0.38904	0.38619	0.39687	0.34449	0.33822	0.4367	0.32335	0.45575	0.40391
861.13	0.49352	0.46138	0.43917	0.41051	0.36691	0.47345	0.36848	0.33777	0.41854	0.26891	0.33356	0.40052	0.41978	0.49702	0.47781	0.37498	0.42744	0.48638	0.39372	0.3562	0.36301	0.43993	0.51857	0.1681	0.38718	0.36477	0.40509	0.3921	0.39259	0.39557	0.36674	0.34128	0.42132	0.34424	0.46507	0.38994
862.09	0.50177	0.4688	0.45752	0.40414	0.38251	0.4542	0.35064	0.327	0.42509	0.24468	0.30474	0.36815	0.39794	0.4654	0.49135	0.36044	0.42308	0.46794	0.38339	0.34569	0.37968	0.39713	0.49131	0.16804	0.36896	0.35583	0.4067	0.3546	0.40557	0.40525	0.34212	0.33214	0.41609	0.32721	0.44585	0.37799
863.08	0.46501	0.43344	0.45026	0.37065	0.36611	0.45763	0.33907	0.35678	0.4066	0.23167	0.30493	0.38274	0.38837	0.45271	0.50244	0.33063	0.43401	0.46616	0.38702	0.36115	0.37085	0.37755	0.48936	0.1854	0.37262	0.35661	0.40993	0.32474	0.42493	0.42101	0.3561	0.35536	0.41166	0.32457	0.43545	0.38781
864.03	0.47428	0.45718	0.4634	0.39885	0.37809	0.46389	0.37559	0.38611	0.41478	0.23295	0.31766	0.40966	0.40219	0.494	0.51891	0.36621	0.46478	0.46465	0.39653	0.37122	0.41265	0.38126	0.48997	0.1874	0.37486	0.39025	0.44657	0.33954	0.46389	0.4146	0.37855	0.38493	0.44134	0.33637	0.43866	0.43081
864.99	0.45529	0.46922	0.45534	0.4033	0.3476	0.44571	0.40369	0.40865	0.41123	0.24024	0.30407	0.4239	0.41664	0.47592	0.50296	0.39502	0.48847	0.45933	0.39388	0.37271	0.42161	0.38704	0.48342	0.18627	0.38747	0.39228	0.42438	0.34183	0.46695	0.40829	0.36163	0.38929	0.42909	0.33918	0.44463	0.42194
865.95	0.4355	0.45961	0.45802	0.39137	0.36854	0.47592	0.40709	0.40584	0.41145	0.26202	0.33804	0.40562	0.41696	0.47745	0.5196	0.37098	0.49639	0.47519	0.40135	0.38052	0.42403	0.43121	0.49267	0.18665	0.37456	0.40979	0.40443	0.33071	0.46987	0.41243	0.37111	0.39517	0.42322	0.3421	0.43903	0.4417
866.91	0.39745	0.44397	0.43629	0.36888	0.34296	0.47993	0.39499	0.39432	0.39057	0.25683	0.36123	0.40091	0.45827	0.48623	0.50802	0.37636	0.4932	0.47173	0.38843	0.37812	0.42092	0.44765	0.49728	0.18123	0.38823	0.37184	0.40437	0.36391	0.49308	0.40498	0.37919	0.3822	0.43478	0.34983	0.45755	0.4449
867.87	0.40123	0.42777	0.49159	0.38258	0.35697	0.51097	0.39431	0.39297	0.40675	0.27729	0.37762	0.4171	0.47132	0.50084	0.53272	0.397	0.4673	0.50194	0.42129	0.36432	0.44378	0.47331	0.50438	0.17329	0.39599	0.37398	0.44017	0.39084	0.49382	0.41626	0.40147	0.36211	0.43972	0.36576	0.46153	0.4209
868.83	0.37147	0.39171	0.51313	0.35395	0.34613	0.50354	0.35669	0.38882	0.38058	0.288	0.38855	0.40627	0.46674	0.46628	0.52325	0.39155	0.42371	0.50047	0.41149	0.38539	0.43101	0.46518	0.50809	0.17895	0.40906	0.35264	0.43066	0.38938	0.47809	0.41582	0.37229	0.37448	0.4213	0.37167	0.48614	0.40241
869.79	0.36597	0.37135	0.47653	0.32764	0.35148	0.49294	0.31747	0.37287	0.36789	0.30371	0.40389	0.37419	0.4466	0.46375	0.5074	0.34537	0.41206	0.50847	0.41644	0.41146	0.42469	0.46563	0.51362	0.18367	0.39432	0.35731	0.41696	0.3722	0.47914	0.4343	0.36518	0.35769	0.42841	0.36145	0.47747	0.40718
870.74	0.39436	0.37341	0.53962	0.35169	0.36556	0.48391	0.31745	0.40645	0.4165	0.32678	0.39994	0.37984	0.47518	0.48229	0.54502	0.38899	0.42291	0.50454	0.42445	0.46927	0.46551	0.4784	0.50799	0.18891	0.42788	0.37119	0.46845	0.40249	0.5189	0.42076	0.36918	0.3585	0.45739	0.38846	0.48296	0.40629
871.7	0.44102	0.37546	0.56856	0.38157	0.38935	0.50792	0.34588	0.43562	0.44827	0.33359	0.40621	0.39864	0.48592	0.50721	0.57814	0.38729	0.43436	0.51827	0.4544	0.4679	0.5027	0.4892	0.50703	0.19522	0.44663	0.41608	0.49827	0.41447	0.51959	0.42727	0.39209	0.38	0.46678	0.40136	0.4841	0.42276
872.66	0.46016	0.40243	0.52788	0.41184	0.39063	0.45017	0.36014	0.43336	0.44084	0.33019	0.41235	0.39857	0.48024	0.49451	0.56564	0.40203	0.48055	0.48496	0.45024	0.47117	0.49614	0.4984	0.52334	0.19703	0.45739	0.41426	0.50195	0.42424	0.54051	0.40779	0.39726	0.37606	0.47896	0.41621	0.50791	0.44355
873.62	0.53623	0.45569	0.54688	0.44417	0.44543	0.48227	0.3899	0.46952	0.47467	0.3478	0.42773	0.42693	0.50985	0.52377	0.60755	0.4413	0.52611	0.5085	0.4756	0.51768	0.52215	0.55636	0.55195	0.19966	0.46408	0.45657	0.5212	0.45073	0.57323	0.44455	0.4368	0.39492	0.53908	0.47396	0.52843	0.48592
874.58	0.54316	0.4789	0.58149	0.44038	0.47109	0.50843	0.40837	0.45392	0.4981	0.31287	0.41881	0.46119	0.5001	0.54403	0.62657	0.45631	0.52359	0.51797	0.4739	0.50366	0.54206	0.54864	0.52593	0.19803	0.47934	0.45896	0.56752	0.46577	0.56649	0.43407	0.45313	0.40402	0.56114	0.49182	0.55382	0.50342
875.53	0.53802	0.51596	0.59295	0.43646	0.48109	0.526	0.42684	0.49648	0.4861	0.30243	0.4387	0.48919	0.49292	0.57704	0.62762	0.48093	0.53378	0.54839	0.46044	0.4977	0.54085	0.54993	0.55816	0.20226	0.48547	0.47508	0.55631	0.45733	0.54811	0.48041	0.45058	0.42239	0.5899	0.51829	0.56312	0.53313
876.49	0.54688	0.5456	0.59867	0.44749	0.52746	0.50377	0.40744	0.5105	0.47622	0.31624	0.42548	0.50871	0.4806	0.59681	0.62797	0.50421	0.57237	0.56214	0.455	0.49505	0.53899	0.55083	0.57519	0.20846	0.49383	0.49395	0.55719	0.45484	0.56991	0.4896	0.44318	0.43101	0.61581	0.54535	0.57652	0.56883
877.45	0.54487	0.54127	0.61673	0.45503	0.53398	0.52007	0.39384	0.5044	0.4938	0.31832	0.41807	0.52055	0.48136	0.61751	0.64802	0.49583	0.56071	0.55449	0.4438	0.48688	0.54674	0.54509	0.57794	0.21397	0.5127	0.51274	0.55494	0.46733	0.59949	0.4998	0.44154	0.43302	0.61641	0.53924	0.59408	0.5923
878.41	0.49369	0.52066	0.59278	0.43789	0.49413	0.5292	0.40309	0.47432	0.47418	0.28908	0.39792	0.50422	0.47319	0.60294	0.59706	0.44762	0.55678	0.52844	0.4239	0.42425	0.53756	0.52958	0.54483	0.20752	0.51368	0.50978	0.52929	0.44427	0.59371	0.47737	0.44787	0.42016	0.59364	0.50485	0.58281	0.57094
879.36	0.51201	0.53666	0.58589	0.4785	0.47686	0.56377	0.41326	0.5019	0.48349	0.31292	0.41063	0.51333	0.49564	0.59132	0.58119	0.4766	0.56509	0.53973	0.44737	0.44437	0.56108	0.54552	0.58086	0.20809	0.52501	0.5352	0.52583	0.46102	0.59396	0.51972	0.46419	0.45055	0.59884	0.50621	0.58164	0.58445
880.32	0.51016	0.52082	0.54732	0.48687	0.46937	0.54952	0.39505	0.44911	0.44812	0.29822	0.38276	0.47805	0.48569	0.55922	0.56343	0.46422	0.56522	0.53269	0.46429	0.4144	0.5551	0.50205	0.55365	0.20658	0.50442	0.51169	0.52048	0.488	0.63116	0.5325	0.46698	0.44012	0.59147	0.48	0.58974	0.59771
881.28	0.47721	0.49356	0.54303	0.50132	0.4274	0.57557	0.41985	0.47506	0.4757	0.31281	0.3834	0.49638	0.51244	0.54086	0.5334	0.4807	0.52366	0.54848	0.49584	0.43939	0.55551	0.51486	0.55529	0.20951	0.48954	0.5259	0.52972	0.51774	0.62312	0.5541	0.5005	0.46367	0.59293	0.49723	0.59483	0.59862
882.23	0.45881	0.49771	0.54127	0.47557	0.4626	0.5634	0.41666	0.48751	0.46542	0.32791	0.3677	0.47466	0.53203	0.54157	0.50449	0.49047	0.5256	0.55938	0.49903	0.45323	0.55286	0.51141	0.54795	0.20184	0.48814	0.54451	0.51886	0.49955	0.58818	0.5782	0.5174	0.48207	0.61018	0.50462	0.58143	0.5959
883.19	0.49214	0.50172	0.55678	0.48743	0.48906	0.51118	0.42102	0.5139	0.46972	0.35058	0.38932	0.4796	0.54374	0.56531	0.55559	0.51391	0.56861	0.57817	0.52494	0.48391	0.56636	0.49675	0.57483	0.20816	0.49629	0.54444	0.58373	0.53462	0.63247	0.60766	0.5307	0.50012	0.63901	0.50248	0.60528	0.62373
884.15	0.48571	0.4869	0.56769	0.45682	0.48156	0.49483	0.41014	0.48778	0.47066	0.34687	0.39362	0.49736	0.54328	0.58387	0.55137	0.52088	0.5653	0.57863	0.52745	0.46624	0.56368	0.49637	0.55702	0.20533	0.49736	0.54391	0.5953	0.544	0.65786	0.58395	0.53185	0.48859	0.65654	0.49842	0.61504	0.63403
885.1	0.48858	0.51256	0.55679	0.43546	0.48468	0.48699	0.43433	0.50346	0.48898	0.36397	0.40575	0.52332	0.57637	0.59805	0.55797	0.54687	0.55014	0.58318	0.50937	0.48783	0.56327	0.52714	0.57872	0.20499	0.51209	0.55424	0.62234	0.54171	0.6339	0.58723	0.56192	0.51215	0.65307	0.5141	0.63329	0.62994
886.06	0.51846	0.507	0.54348	0.43184	0.51422	0.48448	0.46326	0.4735	0.49781	0.35606	0.43464	0.51148	0.57222	0.60981	0.5864	0.56268	0.55	0.56862	0.51618	0.49225	0.57038	0.5211	0.59408	0.21175	0.55202	0.55266	0.64524	0.54246	0.64125	0.58386	0.56341	0.50398	0.65894	0.51936	0.64146	0.63443
887.01	0.53944	0.50546	0.55551	0.44051	0.48533	0.50232	0.48483	0.47126	0.51897	0.3629	0.4432	0.50431	0.56923	0.61538	0.61106	0.56175	0.54911	0.59096	0.5393	0.50518	0.56563	0.54441	0.58933	0.22993	0.55865	0.55158	0.64599	0.566	0.64851	0.58042	0.57464	0.52676	0.68192	0.55983	0.65617	0.64426
887.97	0.53337	0.53076	0.54974	0.45061	0.48436	0.52783	0.4676	0.44645	0.53466	0.35079	0.43689	0.49306	0.56255	0.6255	0.5846	0.58221	0.49625	0.59656	0.54994	0.51617	0.55262	0.54208	0.58182	0.22717	0.55901	0.57659	0.60854	0.56262	0.59971	0.57529	0.57291	0.51449	0.6757	0.56726	0.64539	0.6267
888.93	0.57488	0.5519	0.59738	0.47009	0.53324	0.5495	0.4857	0.48365	0.55374	0.36474	0.45444	0.50922	0.59772	0.64972	0.63671	0.59848	0.53565	0.62649	0.54351	0.55914	0.56343	0.54414	0.58884	0.2378	0.59752	0.57089	0.62043	0.57443	0.59707	0.6098	0.59687	0.55241	0.70058	0.6027	0.66269	0.65328
889.88	0.53863	0.5102	0.6036	0.4631	0.51074	0.54279	0.46232	0.48744	0.52591	0.34413	0.44713	0.5061	0.5671	0.64687	0.59272	0.56914	0.53744	0.60005	0.54028	0.55746	0.55604	0.5495	0.56469	0.2338	0.59683	0.58641	0.60292	0.57361	0.5764	0.59742	0.56951	0.54816	0.69551	0.60368	0.63958	0.64592
890.84	0.55203	0.55272	0.6479	0.48186	0.506	0.55485	0.44702	0.49476	0.5109	0.34605	0.42226	0.52326	0.56503	0.67705	0.57631	0.54	0.56546	0.6296	0.53547	0.55127	0.56738	0.57981	0.5695	0.22964	0.60952	0.59533	0.58452	0.58986	0.57864	0.63429	0.56734	0.55777	0.68232	0.58595	0.63887	0.62194
891.79	0.56085	0.56755	0.63151	0.51403	0.53958	0.5609	0.44848	0.49427	0.51137	0.33124	0.44579	0.53146	0.56922	0.68035	0.54769	0.57235	0.59273	0.62741	0.51209	0.53813	0.59044	0.57034	0.58776	0.21778	0.60792	0.62727	0.59856	0.58762	0.61542	0.63669	0.57403	0.5437	0.67883	0.54642	0.63931	0.62879
892.75	0.56518	0.58342	0.61932	0.50372	0.55065	0.5687	0.4456	0.53764	0.52307	0.34927	0.44734	0.54087	0.58877	0.67089	0.5374	0.5586	0.61733	0.63892	0.47466	0.55815	0.60398	0.59297	0.61434	0.22214	0.61104	0.63137	0.6006	0.5687	0.63679	0.63167	0.54926	0.58181	0.70074	0.5536	0.64202	0.62258
893.7	0.54679	0.56869	0.55157	0.48965	0.5313	0.55522	0.43624	0.53197	0.52784	0.34612	0.45788	0.51478	0.55149	0.6492	0.47717	0.515	0.59371	0.61631	0.48445	0.54218	0.58049	0.62431	0.61761	0.21743	0.58666	0.65773	0.57686	0.53665	0.63402	0.62156	0.53819	0.57967	0.68911	0.53493	0.60588	0.60655
894.66	0.56701	0.60759	0.56232	0.50802	0.55146	0.55066	0.42867	0.51384	0.54507	0.37722	0.4746	0.50857	0.58863	0.63757	0.5134	0.5377	0.61768	0.61107	0.47738	0.52218	0.58455	0.61039	0.62235	0.21488	0.59391	0.65433	0.59317	0.55223	0.6477	0.59812	0.56181	0.56708	0.68343	0.52	0.6179	0.5985
895.61	0.50568	0.5678	0.4963	0.45822	0.50756	0.55618	0.40835	0.49969	0.53136	0.37892	0.48721	0.49122	0.57529	0.60095	0.5236	0.52218	0.60519	0.61235	0.46794	0.51183	0.55728	0.6111	0.60327	0.211	0.56761	0.63864	0.58132	0.50936	0.61525	0.5792	0.55422	0.56784	0.68124	0.51505	0.60503	0.61184
896.57	0.52018	0.54586	0.47623	0.42654	0.48254	0.53075	0.42663	0.52815	0.52578	0.39955	0.47478	0.49924	0.57167	0.59005	0.5231	0.49097	0.58867	0.58699	0.4809	0.51167	0.56765	0.61107	0.58423	0.20253	0.56548	0.5985	0.56066	0.50335	0.58219	0.57275	0.53549	0.57983	0.66578	0.522	0.58915	0.60526
897.52	0.49496	0.49181	0.48983	0.44392	0.47078	0.52592	0.44944	0.51561	0.51655	0.39618	0.46614	0.50304	0.58123	0.59733	0.52759	0.50632	0.58003	0.5754	0.4898	0.48984	0.56406	0.5735	0.57242	0.19746	0.56316	0.59744	0.5793	0.52285	0.58917	0.58522	0.55309	0.56173	0.6456	0.51464	0.58726	0.6205
898.48	0.4595	0.48197	0.49116	0.42797	0.44312	0.52025	0.43993	0.50528	0.50319	0.39989	0.41606	0.48553	0.57986	0.56693	0.5362	0.52167	0.55364	0.54442	0.4442	0.46613	0.56534	0.54313	0.58358	0.1892	0.53623	0.55728	0.55151	0.53304	0.56852	0.56482	0.51352	0.52524	0.63807	0.50519	0.5819	0.58014
899.43	0.45598	0.43815	0.47729	0.41486	0.42924	0.50415	0.44364	0.5029	0.50294	0.39939	0.4079	0.47839	0.53567	0.55257	0.53178	0.49754	0.51349	0.5461	0.4553	0.47452	0.56793	0.57134	0.57961	0.18397	0.51803	0.52793	0.52882	0.50263	0.55377	0.57218	0.48543	0.51603	0.65255	0.49644	0.56124	0.5655
900.39	0.45483	0.44104	0.50242	0.42428	0.45375	0.44916	0.41669	0.48556	0.52541	0.38697	0.40151	0.45944	0.52587	0.55129	0.52799	0.49766	0.50224	0.50928	0.41223	0.45048	0.57995	0.52405	0.5707	0.16582	0.50735	0.50591	0.53356	0.50813	0.56958	0.5317	0.45802	0.4769	0.66255	0.47898	0.5455	0.52866
901.34	0.37972	0.42095	0.485	0.42547	0.41584	0.44281	0.35535	0.42825	0.51361	0.36009	0.38525	0.44279	0.50336	0.52066	0.49616	0.49973	0.48322	0.50031	0.38058	0.43664	0.54511	0.51744	0.54318	0.15664	0.47374	0.48408	0.51659	0.50506	0.5589	0.50989	0.43878	0.43151	0.63368	0.45252	0.53498	0.50707
902.3	0.35589	0.41144	0.4295	0.33816	0.39954	0.3889	0.31577	0.3831	0.48272	0.3469	0.36232	0.41188	0.43531	0.48754	0.46926	0.42146	0.44801	0.45686	0.3663	0.3893	0.52332	0.52856	0.48431	0.1371	0.43068	0.45316	0.4752	0.46386	0.51776	0.46597	0.38341	0.38553	0.60171	0.42908	0.48778	0.47103
903.25	0.33271	0.38026	0.40501	0.33825	0.35966	0.38595	0.28467	0.35719	0.45279	0.33941	0.35909	0.39731	0.44165	0.46562	0.45738	0.38258	0.43128	0.4641	0.36488	0.36768	0.48667	0.49983	0.44265	0.12745	0.41399	0.4393	0.47342	0.4432	0.49354	0.46897	0.37879	0.36584	0.55723	0.40135	0.48462	0.47203
904.2	0.33692	0.37408	0.38453	0.35983	0.36399	0.4017	0.25672	0.37869	0.45933	0.33435	0.35452	0.4031	0.44185	0.48104	0.43016	0.38255	0.45072	0.48957	0.32799	0.3666	0.46587	0.46843	0.4448	0.12999	0.40286	0.43766	0.46072	0.43223	0.48559	0.48176	0.36579	0.38685	0.53848	0.40295	0.48217	0.48956
905.16	0.36994	0.38512	0.36158	0.35397	0.37675	0.4066	0.26717	0.37858	0.42636	0.33904	0.32913	0.42219	0.4488	0.47254	0.41814	0.40732	0.46689	0.46083	0.33061	0.37659	0.44632	0.48053	0.44295	0.13539	0.41223	0.46504	0.44757	0.41173	0.45087	0.48857	0.36976	0.40243	0.5106	0.40173	0.48666	0.49059
906.09	0.45547	0.43076	0.38844	0.38092	0.40916	0.42977	0.33692	0.41202	0.44625	0.36878	0.34248	0.45918	0.47248	0.50467	0.4397	0.41201	0.4804	0.46898	0.3713	0.41068	0.48158	0.48979	0.47092	0.15185	0.45079	0.5164	0.46572	0.42175	0.45486	0.51321	0.39968	0.44394	0.52569	0.4083	0.49102	0.49185
907.04	0.45472	0.43397	0.41596	0.42354	0.40309	0.47019	0.36499	0.42039	0.4538	0.36108	0.35533	0.4587	0.50497	0.51005	0.4353	0.43321	0.47921	0.46147	0.37514	0.44476	0.4729	0.49499	0.49042	0.15458	0.47344	0.49848	0.48043	0.4206	0.44633	0.51318	0.41205	0.46387	0.51358	0.40052	0.52467	0.49297
908	0.49747	0.44452	0.43428	0.44142	0.42404	0.43495	0.3934	0.45161	0.45612	0.36903	0.37264	0.48583	0.4992	0.5437	0.44696	0.45671	0.50139	0.4617	0.37962	0.48416	0.49235	0.51713	0.52121	0.16425	0.4978	0.51643	0.49993	0.41905	0.46023	0.51122	0.41465	0.47445	0.513	0.42277	0.52816	0.4978
908.95	0.54025	0.46466	0.46885	0.4356	0.42186	0.45149	0.41043	0.46194	0.48631	0.35758	0.372	0.47536	0.53071	0.541	0.48888	0.44873	0.50098	0.44978	0.42197	0.4983	0.52185	0.51117	0.52925	0.16655	0.50974	0.53685	0.51405	0.3918	0.4602	0.52064	0.40559	0.46822	0.52174	0.40697	0.52367	0.48522
909.9	0.51283	0.45346	0.48302	0.4242	0.40304	0.46577	0.41631	0.46947	0.52123	0.37168	0.39829	0.45537	0.52874	0.54246	0.49476	0.43232	0.46616	0.45817	0.4547	0.51069	0.50431	0.48796	0.52986	0.16071	0.49533	0.49311	0.50344	0.38279	0.46076	0.50635	0.3967	0.45655	0.52154	0.40817	0.52278	0.47323
910.85	0.47303	0.44211	0.43036	0.39481	0.40793	0.4637	0.36589	0.45407	0.50281	0.34814	0.39764	0.42486	0.53522	0.53	0.48675	0.41603	0.4541	0.46217	0.42876	0.49828	0.47325	0.46472	0.51989	0.14241	0.48169	0.47066	0.46587	0.3567	0.46231	0.49048	0.35711	0.43431	0.50639	0.4052	0.51603	0.46272
911.81	0.48406	0.46085	0.43412	0.38289	0.43082	0.45544	0.36623	0.44618	0.51335	0.35203	0.39723	0.41863	0.55181	0.53331	0.50225	0.43843	0.47392	0.4813	0.43776	0.4863	0.48001	0.47054	0.5184	0.13836	0.48636	0.46835	0.43553	0.35764	0.4574	0.49735	0.36938	0.42268	0.50106	0.41607	0.50058	0.44726
912.76	0.49801	0.49088	0.47108	0.39719	0.45505	0.46879	0.3918	0.4593	0.54474	0.35531	0.42705	0.41375	0.5559	0.57443	0.532	0.47547	0.50005	0.49713	0.44695	0.46461	0.51674	0.48559	0.50629	0.13998	0.50163	0.45502	0.44903	0.3718	0.45771	0.50534	0.37837	0.44048	0.53199	0.41551	0.50147	0.45284
913.71	0.4553	0.48242	0.44163	0.38559	0.4274	0.44301	0.38351	0.42876	0.49901	0.34403	0.41561	0.40276	0.48225	0.54361	0.49318	0.47902	0.4868	0.46347	0.41255	0.44842	0.49678	0.48236	0.4728	0.13617	0.47506	0.41891	0.44592	0.3882	0.41977	0.45784	0.37276	0.42725	0.50491	0.39481	0.49016	0.43314
914.67	0.47073	0.48247	0.45664	0.39872	0.42317	0.45484	0.41115	0.44328	0.48487	0.31633	0.40196	0.39603	0.47394	0.53649	0.4698	0.47434	0.49876	0.50383	0.39957	0.43229	0.53069	0.49968	0.45779	0.13883	0.48338	0.41881	0.45945	0.40329	0.43095	0.49489	0.37675	0.43593	0.51955	0.38363	0.47961	0.43736
915.62	0.47029	0.48175	0.50574	0.39844	0.39288	0.45833	0.42556	0.46457	0.45954	0.30682	0.40257	0.38454	0.4307	0.53365	0.47588	0.49532	0.47835	0.48746	0.39781	0.4241	0.53612	0.48559	0.45292	0.1394	0.4673	0.40839	0.47865	0.39715	0.41415	0.49609	0.40694	0.44764	0.50943	0.37362	0.4745	0.4166
916.57	0.46833	0.4784	0.48947	0.43772	0.37493	0.45405	0.3828	0.47324	0.48422	0.30411	0.38915	0.39775	0.39436	0.50677	0.46381	0.47451	0.46738	0.47876	0.36332	0.42836	0.54554	0.46571	0.45694	0.14068	0.44633	0.41919	0.49815	0.39837	0.41004	0.51142	0.38329	0.44848	0.52301	0.36002	0.44356	0.43095
917.52	0.45174	0.47837	0.4662	0.44248	0.39651	0.46603	0.36048	0.45545	0.4649	0.2907	0.37334	0.40084	0.38138	0.47302	0.44861	0.45523	0.44484	0.44097	0.38767	0.41077	0.53186	0.4298	0.47069	0.13311	0.44485	0.41899	0.48956	0.40279	0.416	0.49927	0.38736	0.42954	0.488	0.35075	0.42127	0.4258
918.47	0.44635	0.48802	0.48341	0.46828	0.42373	0.46624	0.36887	0.42327	0.45966	0.29996	0.39571	0.38919	0.41421	0.50575	0.46323	0.46069	0.43588	0.45085	0.40385	0.39442	0.51639	0.43096	0.49406	0.12326	0.44718	0.42868	0.47765	0.41565	0.43539	0.50109	0.40745	0.42051	0.48824	0.38515	0.42284	0.42983
919.43	0.47288	0.49152	0.47782	0.48335	0.4359	0.47297	0.3589	0.42509	0.46725	0.32812	0.39526	0.42321	0.41181	0.51505	0.47992	0.46853	0.44257	0.43258	0.39749	0.40349	0.50352	0.45188	0.49415	0.12926	0.43628	0.42949	0.45781	0.41522	0.42823	0.48277	0.41653	0.42145	0.48727	0.40313	0.42395	0.44426
920.38	0.47907	0.49764	0.47976	0.48145	0.44211	0.451	0.3492	0.43383	0.48523	0.33303	0.38525	0.47541	0.43618	0.51916	0.48241	0.46018	0.47039	0.44238	0.39464	0.41687	0.49894	0.44068	0.48132	0.14026	0.44337	0.40298	0.48556	0.43635	0.44029	0.47764	0.39598	0.40802	0.48603	0.4074	0.41302	0.46427
921.31	0.50645	0.51767	0.50357	0.48815	0.45804	0.4895	0.37289	0.44191	0.473	0.34274	0.42427	0.4881	0.45879	0.55456	0.48976	0.49248	0.50154	0.47047	0.42445	0.43407	0.50689	0.44641	0.51305	0.14825	0.45084	0.42672	0.49571	0.46524	0.48351	0.47189	0.41471	0.41243	0.49406	0.43218	0.43746	0.45016
922.26	0.52136	0.49867	0.50004	0.46805	0.43315	0.48545	0.37287	0.43686	0.47079	0.34062	0.41945	0.46652	0.44309	0.53898	0.44737	0.4802	0.50737	0.48276	0.38729	0.47423	0.49961	0.45148	0.49019	0.14675	0.41745	0.42526	0.4837	0.44462	0.44123	0.45538	0.39696	0.41957	0.51086	0.42399	0.4443	0.41648
923.21	0.5577	0.5135	0.52204	0.46847	0.42279	0.5035	0.37264	0.45923	0.50861	0.34749	0.40795	0.48083	0.45914	0.55825	0.47742	0.48689	0.53176	0.48499	0.39173	0.51045	0.51666	0.47407	0.48764	0.15348	0.42585	0.43172	0.50835	0.4745	0.45593	0.48006	0.39912	0.42274	0.52255	0.43886	0.44979	0.39926
924.16	0.54128	0.518	0.5285	0.476	0.42897	0.50701	0.37607	0.4571	0.50493	0.32722	0.41382	0.44626	0.45786	0.55002	0.49506	0.47787	0.53233	0.4747	0.37263	0.49048	0.50275	0.4586	0.50897	0.14146	0.42021	0.4363	0.52781	0.49197	0.46186	0.48775	0.36793	0.4243	0.52146	0.43158	0.45075	0.38893
925.11	0.54985	0.53364	0.54822	0.49977	0.44434	0.53905	0.41563	0.44207	0.50135	0.33256	0.44074	0.39594	0.45473	0.57107	0.512	0.49366	0.54526	0.50009	0.40193	0.46331	0.5086	0.50135	0.51709	0.13974	0.41551	0.46907	0.53471	0.5002	0.44574	0.50809	0.39212	0.44219	0.53774	0.45624	0.46332	0.38689
926.06	0.53446	0.53336	0.56	0.47499	0.42816	0.48482	0.42574	0.43117	0.48185	0.33628	0.42316	0.38035	0.43341	0.57801	0.52055	0.47771	0.52935	0.48246	0.39392	0.4603	0.49086	0.5046	0.4743	0.1414	0.41464	0.44715	0.54166	0.47153	0.40379	0.48429	0.41026	0.4572	0.49645	0.4644	0.46046	0.39277
927.02	0.50566	0.54954	0.56264	0.4939	0.42544	0.45912	0.41687	0.42564	0.49334	0.33828	0.42246	0.39937	0.44959	0.58916	0.56651	0.4757	0.51744	0.48973	0.4036	0.4246	0.47152	0.52343	0.46778	0.14293	0.41629	0.46059	0.5675	0.48227	0.42192	0.47551	0.41147	0.46071	0.4953	0.48093	0.46403	0.4221
927.97	0.50384	0.5197	0.51466	0.48089	0.4152	0.46486	0.42036	0.44038	0.48379	0.32425	0.41601	0.42747	0.45058	0.56572	0.52962	0.47661	0.51504	0.49893	0.4002	0.40925	0.45083	0.51431	0.44989	0.13679	0.41661	0.46378	0.53693	0.45088	0.40542	0.44893	0.40827	0.46071	0.48308	0.47353	0.46264	0.41134
928.92	0.50882	0.55027	0.51303	0.47526	0.43401	0.45867	0.42852	0.45187	0.48706	0.33276	0.43299	0.45915	0.45242	0.56766	0.52057	0.49662	0.52222	0.48206	0.42293	0.41492	0.45332	0.51788	0.42073	0.13947	0.40626	0.47611	0.53848	0.44983	0.39334	0.40604	0.42674	0.46076	0.46243	0.4745	0.45973	0.41038
929.87	0.50685	0.54597	0.51047	0.51081	0.42	0.44973	0.43315	0.44656	0.5054	0.33035	0.40559	0.4658	0.4576	0.56463	0.50877	0.4923	0.50587	0.47216	0.41312	0.43386	0.42716	0.49178	0.39414	0.13465	0.42215	0.45364	0.50327	0.43448	0.41917	0.35967	0.40635	0.4411	0.45452	0.44803	0.45403	0.39533
930.82	0.53107	0.52492	0.49844	0.52609	0.41977	0.46131	0.43864	0.43764	0.50842	0.30495	0.39497	0.47583	0.46168	0.56885	0.48276	0.50693	0.51317	0.47129	0.395	0.41186	0.41101	0.47577	0.39116	0.11616	0.41022	0.46238	0.47511	0.4181	0.43881	0.34052	0.36977	0.4139	0.46623	0.42096	0.43324	0.37666
931.75	0.55573	0.52413	0.51882	0.50615	0.42782	0.49382	0.45595	0.42819	0.52237	0.31113	0.38574	0.48958	0.46108	0.55311	0.48401	0.49547	0.54426	0.46976	0.41425	0.43323	0.42557	0.47165	0.40945	0.11343	0.42874	0.45243	0.44512	0.39502	0.44432	0.33097	0.38677	0.40873	0.44967	0.40547	0.42845	0.36879
932.7	0.56832	0.54418	0.57127	0.5011	0.43744	0.48511	0.46604	0.42545	0.52459	0.32477	0.40203	0.47211	0.43087	0.54716	0.48094	0.49203	0.52407	0.44963	0.41662	0.42554	0.44722	0.44428	0.41499	0.12117	0.41425	0.45181	0.46166	0.38684	0.44618	0.32774	0.37526	0.40041	0.45989	0.39432	0.41792	0.37234
933.65	0.58557	0.51778	0.5687	0.50329	0.40639	0.49867	0.4774	0.39837	0.51326	0.32482	0.41727	0.46637	0.44368	0.55826	0.47192	0.47023	0.49027	0.47559	0.43885	0.4407	0.46201	0.43068	0.43267	0.12517	0.4125	0.43992	0.46758	0.36863	0.43627	0.34939	0.37027	0.37982	0.45484	0.39362	0.41949	0.36974
934.6	0.57266	0.5086	0.55471	0.45414	0.40794	0.49703	0.44761	0.39177	0.48879	0.33506	0.43445	0.4541	0.44631	0.55484	0.48221	0.45832	0.50595	0.44178	0.42539	0.43193	0.44407	0.41538	0.44244	0.11927	0.38747	0.44009	0.4862	0.37867	0.39663	0.35059	0.34036	0.36055	0.42303	0.40403	0.38249	0.35803
935.55	0.52921	0.50578	0.55606	0.43741	0.39208	0.49071	0.45127	0.40331	0.48612	0.33212	0.44349	0.43598	0.44165	0.5183	0.48217	0.4388	0.47157	0.42082	0.41884	0.41946	0.44729	0.41443	0.43348	0.11999	0.37024	0.41736	0.48579	0.37693	0.3811	0.3562	0.33219	0.37807	0.40901	0.38461	0.38897	0.36007
936.5	0.50358	0.51403	0.53559	0.43635	0.39046	0.47929	0.42869	0.42509	0.46467	0.32396	0.44854	0.42132	0.46	0.51768	0.46511	0.4459	0.43338	0.43424	0.37746	0.39314	0.45118	0.39376	0.42878	0.12789	0.33914	0.3927	0.48086	0.3753	0.38431	0.3474	0.31092	0.36111	0.40821	0.38166	0.38765	0.35915
937.45	0.45886	0.53482	0.51534	0.44533	0.3993	0.47565	0.42053	0.4064	0.45149	0.29313	0.43107	0.41439	0.47587	0.51175	0.47764	0.45266	0.45971	0.42956	0.36587	0.36438	0.45165	0.41212	0.42277	0.12307	0.33458	0.3809	0.46178	0.37704	0.40863	0.34116	0.30732	0.3585	0.38049	0.36537	0.38003	0.35817
938.4	0.4351	0.54238	0.53816	0.44297	0.40942	0.46065	0.39227	0.40887	0.43314	0.29502	0.40583	0.40067	0.46988	0.48561	0.46895	0.45836	0.48753	0.41117	0.34441	0.3467	0.422	0.42888	0.39465	0.11775	0.324	0.38437	0.43245	0.37568	0.4213	0.35516	0.32031	0.35716	0.36561	0.36264	0.36784	0.34694
939.32	0.42047	0.53284	0.52997	0.44838	0.44807	0.46383	0.37303	0.40683	0.45968	0.25766	0.38241	0.40241	0.44918	0.43514	0.46432	0.45604	0.48366	0.42062	0.32783	0.34898	0.43094	0.40111	0.4039	0.1279	0.30926	0.34964	0.39749	0.35544	0.42886	0.36125	0.32479	0.37091	0.39583	0.33895	0.39818	0.35753
940.27	0.42595	0.54234	0.53838	0.46959	0.43477	0.47701	0.37174	0.39698	0.4556	0.27541	0.38836	0.41778	0.46192	0.42932	0.47714	0.47491	0.51139	0.42504	0.34842	0.35902	0.43295	0.3889	0.4137	0.14227	0.31887	0.34241	0.39302	0.36385	0.42531	0.37301	0.35655	0.36126	0.40727	0.35815	0.42156	0.36998
941.22	0.44119	0.5267	0.55446	0.48263	0.43125	0.50938	0.38014	0.39633	0.44902	0.27522	0.39578	0.43742	0.45798	0.45486	0.46555	0.47696	0.54115	0.41652	0.36638	0.38877	0.40065	0.4077	0.38661	0.13908	0.33663	0.34681	0.39853	0.36234	0.43755	0.40087	0.36472	0.38018	0.39791	0.37615	0.40509	0.36093
942.17	0.46602	0.48731	0.56445	0.4864	0.43569	0.50944	0.37296	0.42841	0.45451	0.2972	0.41126	0.43729	0.46581	0.46439	0.47077	0.46344	0.5526	0.42256	0.38054	0.39841	0.40725	0.38527	0.38701	0.13931	0.35717	0.31038	0.37961	0.34966	0.44814	0.41128	0.37298	0.3891	0.42078	0.37561	0.40428	0.36111
943.12	0.48437	0.50681	0.54363	0.48971	0.45556	0.49806	0.36037	0.41329	0.46662	0.28735	0.39497	0.44496	0.47089	0.47532	0.4868	0.47731	0.56369	0.42988	0.35607	0.36797	0.42328	0.38123	0.39229	0.14619	0.37523	0.31238	0.37678	0.35573	0.47318	0.40154	0.37141	0.38839	0.42662	0.36792	0.39989	0.37271
944.07	0.47479	0.49267	0.52901	0.48014	0.42468	0.4856	0.36915	0.41874	0.44021	0.29239	0.40101	0.43633	0.46497	0.49389	0.47299	0.48044	0.55989	0.42692	0.36099	0.35906	0.40703	0.39665	0.37816	0.13359	0.38628	0.29544	0.36602	0.34353	0.48281	0.42176	0.3755	0.39256	0.40834	0.36557	0.39159	0.36805
945.02	0.5068	0.4865	0.53367	0.47776	0.45329	0.50217	0.38154	0.42899	0.46192	0.30077	0.41685	0.44962	0.47291	0.51147	0.48164	0.4941	0.5724	0.45792	0.36193	0.36205	0.40611	0.42549	0.38856	0.14141	0.39939	0.30983	0.3842	0.36293	0.51126	0.45262	0.37354	0.39848	0.40618	0.38589	0.39552	0.37831
945.96	0.49852	0.47901	0.50726	0.45492	0.449	0.44833	0.35967	0.39847	0.466	0.28622	0.42197	0.41819	0.45442	0.50325	0.48458	0.49095	0.55213	0.42437	0.35384	0.30662	0.41691	0.40208	0.38582	0.13297	0.38828	0.29998	0.37485	0.35101	0.4952	0.43574	0.37106	0.36019	0.40086	0.35151	0.39527	0.3483
946.89	0.50629	0.50294	0.50751	0.43836	0.43332	0.4251	0.38475	0.39205	0.46923	0.29701	0.41404	0.40934	0.45441	0.50065	0.47251	0.48932	0.51377	0.44409	0.36652	0.32644	0.41413	0.40224	0.3826	0.12658	0.38274	0.32235	0.41134	0.34652	0.50259	0.45122	0.37788	0.34971	0.38994	0.35859	0.38704	0.34673
947.84	0.48635	0.46609	0.48115	0.42645	0.38956	0.3956	0.40114	0.40804	0.46789	0.29321	0.43408	0.40591	0.44105	0.50893	0.473	0.47458	0.47519	0.44871	0.40107	0.36434	0.39106	0.39308	0.38234	0.11464	0.36612	0.30647	0.40796	0.3196	0.49767	0.44757	0.38909	0.3581	0.39657	0.35411	0.37891	0.34365
948.79	0.54605	0.46939	0.52148	0.43811	0.38962	0.39589	0.41906	0.41053	0.47226	0.31374	0.43937	0.44746	0.45939	0.51653	0.496	0.48974	0.47889	0.45993	0.41752	0.38765	0.42051	0.42445	0.4074	0.12434	0.3726	0.35644	0.42827	0.31514	0.51471	0.44732	0.41336	0.36252	0.42069	0.37235	0.38183	0.36419
949.74	0.52136	0.48761	0.51771	0.42761	0.37685	0.37246	0.37633	0.41492	0.45177	0.31042	0.41868	0.43783	0.4456	0.51544	0.48889	0.45697	0.45299	0.46115	0.4086	0.38565	0.40975	0.42138	0.39939	0.11531	0.36671	0.36937	0.40701	0.28351	0.48434	0.44082	0.40345	0.35736	0.42539	0.35891	0.35781	0.35799
950.68	0.51016	0.474	0.52254	0.4397	0.37884	0.39332	0.41293	0.4303	0.42616	0.32312	0.41409	0.43152	0.44357	0.51065	0.51894	0.45759	0.46557	0.46172	0.39529	0.413	0.39017	0.43106	0.41037	0.11427	0.37373	0.37397	0.39971	0.28054	0.51687	0.45946	0.41133	0.40052	0.42824	0.3902	0.36313	0.3881
951.63	0.48881	0.46074	0.49637	0.44092	0.37105	0.43079	0.39338	0.42592	0.41296	0.28509	0.41605	0.44841	0.43032	0.55187	0.53804	0.46011	0.48903	0.46257	0.37048	0.39603	0.36577	0.43251	0.40005	0.11994	0.35556	0.39712	0.37619	0.26726	0.50974	0.45235	0.3943	0.4161	0.41691	0.37186	0.37913	0.4042
952.58	0.46854	0.49758	0.52014	0.44699	0.39677	0.48244	0.38504	0.44941	0.41311	0.2852	0.40595	0.47772	0.44702	0.57521	0.54894	0.4776	0.51112	0.44223	0.35501	0.38582	0.37558	0.41952	0.40274	0.12653	0.37395	0.42083	0.40094	0.27313	0.49925	0.45419	0.37682	0.43651	0.41685	0.36392	0.39918	0.3958
953.5	0.44809	0.47427	0.51124	0.45584	0.42428	0.49738	0.37624	0.46272	0.43757	0.28197	0.39015	0.44424	0.45595	0.56302	0.55639	0.46671	0.49166	0.45348	0.34659	0.37009	0.38855	0.40139	0.38812	0.12327	0.36995	0.41102	0.39293	0.28984	0.48531	0.45601	0.38561	0.43924	0.41521	0.36305	0.4043	0.40453
954.45	0.4419	0.46931	0.48386	0.47207	0.42875	0.49921	0.38332	0.45619	0.44786	0.26495	0.38786	0.41639	0.47011	0.56627	0.56402	0.50141	0.49795	0.43908	0.34488	0.37663	0.39371	0.39818	0.38809	0.11083	0.37655	0.39129	0.38883	0.29355	0.50591	0.46367	0.39395	0.43268	0.4212	0.34978	0.41336	0.39598
955.4	0.4826	0.5107	0.49055	0.49671	0.45068	0.50604	0.36576	0.46713	0.48858	0.27697	0.36648	0.41127	0.48928	0.58058	0.5645	0.52947	0.51355	0.47206	0.34813	0.39488	0.43124	0.37367	0.39021	0.11182	0.38474	0.40896	0.40287	0.32567	0.47857	0.47729	0.38693	0.40903	0.46583	0.34841	0.41589	0.40396
956.35	0.48239	0.51457	0.50436	0.49958	0.45678	0.47723	0.34965	0.47496	0.50694	0.31383	0.33841	0.41026	0.5057	0.52155	0.52537	0.53095	0.49071	0.45893	0.34985	0.40423	0.45239	0.35035	0.37154	0.11172	0.40287	0.36956	0.36961	0.34083	0.45961	0.48837	0.39541	0.38378	0.51181	0.35367	0.42541	0.40595
957.29	0.48661	0.44841	0.50011	0.48564	0.42103	0.44776	0.32868	0.44962	0.48495	0.32423	0.33299	0.39324	0.51572	0.49058	0.49181	0.51326	0.48515	0.45455	0.34093	0.37507	0.45903	0.35958	0.36827	0.10888	0.374	0.33931	0.3369	0.30812	0.4426	0.47748	0.40716	0.35532	0.49634	0.35156	0.42713	0.42352
958.24	0.48193	0.48447	0.49466	0.46042	0.39047	0.44122	0.3236	0.43268	0.48574	0.32451	0.35443	0.41442	0.52077	0.52153	0.45837	0.50644	0.48733	0.44012	0.33285	0.35492	0.43809	0.36626	0.36321	0.10882	0.36286	0.34915	0.33394	0.29489	0.44332	0.47105	0.4084	0.34983	0.48399	0.33544	0.42517	0.43254
959.17	0.47914	0.48273	0.51048	0.45921	0.39408	0.45729	0.34863	0.43719	0.4847	0.32424	0.34654	0.41516	0.52466	0.50841	0.45363	0.47178	0.46529	0.43221	0.33789	0.36174	0.43709	0.34941	0.35421	0.11946	0.36868	0.35731	0.33371	0.29775	0.41237	0.44257	0.40905	0.34351	0.48261	0.31925	0.41601	0.43155
960.11	0.46173	0.46542	0.53403	0.44998	0.34055	0.44724	0.3368	0.44878	0.47497	0.31689	0.35242	0.43944	0.51176	0.4832	0.4427	0.4595	0.43039	0.40648	0.33462	0.3511	0.39945	0.3614	0.3489	0.12595	0.36781	0.34308	0.33166	0.31024	0.39728	0.42973	0.42309	0.35619	0.45842	0.30424	0.41574	0.43758
961.06	0.4719	0.45392	0.53837	0.44954	0.34664	0.48499	0.34821	0.47097	0.46329	0.30514	0.3714	0.44017	0.51605	0.52137	0.45221	0.46192	0.44763	0.41327	0.33546	0.36104	0.42061	0.38695	0.38346	0.12918	0.37725	0.39242	0.36528	0.31347	0.37861	0.43138	0.43825	0.36501	0.43849	0.29356	0.41012	0.44438
962.01	0.46897	0.44275	0.52222	0.4636	0.36213	0.49952	0.35452	0.44877	0.48556	0.2908	0.37658	0.41482	0.47747	0.50814	0.46283	0.44752	0.44105	0.42162	0.30583	0.389	0.41443	0.38173	0.36179	0.11986	0.37671	0.36785	0.35508	0.33662	0.35957	0.42626	0.44671	0.38214	0.46019	0.29082	0.40391	0.42325
962.95	0.47435	0.41027	0.52329	0.47053	0.36369	0.49154	0.34428	0.43933	0.45467	0.29339	0.37388	0.40154	0.44801	0.49304	0.46895	0.43103	0.45862	0.42351	0.29137	0.40775	0.4092	0.36857	0.363	0.11209	0.37231	0.3527	0.35724	0.34006	0.33483	0.41636	0.41756	0.39625	0.45584	0.28303	0.42806	0.39386
963.9	0.45861	0.37509	0.51188	0.45772	0.366	0.4924	0.30339	0.41706	0.44983	0.3041	0.38371	0.41656	0.44459	0.47565	0.47056	0.42743	0.47889	0.41684	0.28611	0.39307	0.43685	0.36412	0.35791	0.10572	0.33814	0.3232	0.35177	0.3404	0.32184	0.42262	0.41362	0.40952	0.46177	0.29135	0.4536	0.41211
964.82	0.46712	0.38738	0.47466	0.4218	0.40761	0.45954	0.31164	0.40636	0.445	0.30239	0.37799	0.44331	0.44119	0.51304	0.45045	0.39301	0.46632	0.41742	0.28547	0.38258	0.45561	0.37727	0.36286	0.10473	0.32229	0.33854	0.32932	0.30119	0.33182	0.39878	0.40187	0.40395	0.44603	0.3118	0.45359	0.41398
965.77	0.44234	0.36942	0.43457	0.41254	0.38906	0.42818	0.30693	0.34662	0.42484	0.27769	0.36578	0.42764	0.41963	0.47945	0.44672	0.39113	0.4402	0.41354	0.25942	0.35767	0.40959	0.37669	0.35433	0.099042	0.30769	0.29457	0.30947	0.30967	0.31262	0.36406	0.35715	0.39429	0.43171	0.32748	0.44711	0.38486
966.71	0.44702	0.39928	0.43283	0.39978	0.36561	0.3999	0.29421	0.35848	0.40912	0.2702	0.35008	0.43904	0.43328	0.47177	0.43704	0.39455	0.43889	0.39974	0.28431	0.36225	0.41159	0.36463	0.3548	0.11181	0.3282	0.3322	0.33423	0.32242	0.30148	0.35811	0.31839	0.38905	0.42384	0.32416	0.43244	0.39837
967.66	0.42173	0.40213	0.41993	0.39795	0.35215	0.34841	0.29724	0.35357	0.40055	0.25983	0.34806	0.44424	0.40763	0.44828	0.43097	0.40241	0.41702	0.40473	0.29552	0.35198	0.3976	0.35961	0.34576	0.11802	0.33082	0.32344	0.30985	0.30694	0.29387	0.33015	0.30545	0.35888	0.40733	0.32218	0.40266	0.40667
968.61	0.44136	0.41517	0.43365	0.41264	0.33276	0.32588	0.34148	0.37272	0.41799	0.25608	0.35634	0.44361	0.37649	0.48873	0.42704	0.41097	0.38673	0.435	0.30099	0.34897	0.38094	0.36223	0.36487	0.12469	0.35826	0.33176	0.32036	0.31792	0.30482	0.30351	0.28667	0.36113	0.39635	0.32145	0.37806	0.38304
969.55	0.40951	0.40522	0.45396	0.40809	0.28655	0.34414	0.36421	0.36406	0.42735	0.24353	0.39245	0.41406	0.36104	0.4911	0.43492	0.42218	0.39376	0.44831	0.33311	0.35709	0.36567	0.34183	0.36512	0.12641	0.35865	0.33642	0.35418	0.33808	0.27065	0.30964	0.2822	0.37085	0.41905	0.28893	0.38682	0.38008
970.47	0.40199	0.42261	0.46574	0.42011	0.2883	0.31075	0.36784	0.37435	0.41902	0.24174	0.37379	0.39916	0.35579	0.48708	0.4107	0.41043	0.3914	0.41717	0.36253	0.35783	0.35983	0.31838	0.36023	0.1178	0.32314	0.34779	0.36441	0.33435	0.29106	0.30805	0.28836	0.3795	0.39837	0.27383	0.36636	0.38469
971.42	0.36603	0.41314	0.44684	0.42546	0.2713	0.31573	0.376	0.35485	0.42235	0.23722	0.37794	0.37807	0.35787	0.51642	0.39898	0.40544	0.34183	0.43269	0.33923	0.35768	0.36234	0.29643	0.39202	0.1099	0.32269	0.34553	0.34842	0.31636	0.28396	0.31421	0.28179	0.35408	0.4007	0.2802	0.37748	0.35734
972.37	0.37061	0.41557	0.4322	0.43896	0.29149	0.34498	0.38523	0.38084	0.43424	0.244	0.37034	0.37306	0.3971	0.55193	0.39126	0.4155	0.33945	0.42099	0.36335	0.35577	0.38012	0.32563	0.402	0.11436	0.34733	0.3469	0.37915	0.33614	0.27846	0.34401	0.30986	0.36609	0.41312	0.30108	0.35928	0.34755
973.31	0.35695	0.40575	0.4273	0.41116	0.3049	0.32943	0.35045	0.36147	0.40705	0.24099	0.36561	0.37816	0.41075	0.53627	0.36608	0.42779	0.3459	0.38365	0.36238	0.37107	0.36949	0.32494	0.39296	0.11301	0.3217	0.35581	0.37687	0.31746	0.28001	0.34889	0.31661	0.34543	0.42157	0.30148	0.33672	0.33527
974.26	0.33705	0.36264	0.39752	0.39592	0.31213	0.33898	0.29436	0.34034	0.35654	0.24934	0.32231	0.37076	0.3915	0.45606	0.34602	0.3999	0.31515	0.3715	0.31801	0.33822	0.36271	0.33289	0.37992	0.11118	0.29934	0.3074	0.32479	0.31025	0.26898	0.32993	0.28001	0.3292	0.37232	0.27895	0.31247	0.29056
975.18	0.36509	0.36409	0.41655	0.39698	0.3299	0.37205	0.31167	0.37509	0.39715	0.28354	0.37369	0.42062	0.4032	0.49195	0.36111	0.41921	0.3177	0.39574	0.34283	0.37473	0.40345	0.36371	0.4306	0.13052	0.32068	0.31808	0.33115	0.31807	0.26869	0.34631	0.3125	0.34257	0.41374	0.28926	0.36203	0.2987
976.12	0.37111	0.37695	0.43105	0.38639	0.33825	0.38335	0.33124	0.38853	0.39863	0.3038	0.37683	0.42046	0.37862	0.49123	0.37163	0.40295	0.35221	0.38903	0.3545	0.385	0.39006	0.39372	0.39978	0.13046	0.30822	0.30573	0.33544	0.32532	0.28721	0.33067	0.32323	0.36737	0.41034	0.29831	0.3505	0.29048
977.07	0.36248	0.4013	0.4396	0.39061	0.32265	0.38396	0.32109	0.37542	0.40017	0.30042	0.37134	0.41365	0.36688	0.48386	0.36906	0.40021	0.35047	0.37348	0.32762	0.39182	0.39193	0.37623	0.41883	0.13156	0.30934	0.31869	0.3167	0.31532	0.30182	0.30677	0.32231	0.35629	0.40667	0.26163	0.37171	0.27784
978.01	0.36023	0.40281	0.43348	0.39374	0.33942	0.41068	0.33418	0.39312	0.4147	0.30198	0.35538	0.41571	0.36212	0.46237	0.4034	0.37327	0.35619	0.36568	0.33196	0.40884	0.39879	0.40369	0.4321	0.13107	0.33344	0.31245	0.32197	0.30802	0.27912	0.31649	0.33006	0.3827	0.40229	0.24119	0.38534	0.29202
978.96	0.37594	0.39733	0.4417	0.42456	0.36214	0.41461	0.36302	0.41208	0.46131	0.29545	0.37418	0.42727	0.38556	0.48614	0.38237	0.39743	0.40842	0.36447	0.37098	0.45477	0.41281	0.43185	0.44353	0.1296	0.34935	0.32821	0.35343	0.29046	0.30104	0.30989	0.36112	0.38472	0.44389	0.26538	0.41304	0.31371
979.88	0.37158	0.39807	0.42417	0.39848	0.36121	0.41988	0.37029	0.36453	0.47231	0.2918	0.35961	0.43434	0.38609	0.48338	0.3866	0.37388	0.42059	0.35112	0.35198	0.42576	0.41058	0.44499	0.39703	0.1313	0.36285	0.32317	0.35206	0.2814	0.29041	0.29766	0.34985	0.38458	0.43333	0.27599	0.39205	0.30645
980.82	0.3921	0.40483	0.44925	0.41105	0.38926	0.4238	0.3825	0.35649	0.49376	0.28183	0.35055	0.47744	0.42264	0.46395	0.40671	0.39579	0.44057	0.34846	0.37765	0.40933	0.42717	0.45704	0.4267	0.14768	0.3736	0.34415	0.36402	0.29918	0.30129	0.31044	0.34668	0.37865	0.42664	0.26753	0.38468	0.33352
981.77	0.39556	0.37534	0.45167	0.38594	0.38419	0.41597	0.40988	0.35422	0.48058	0.28909	0.34155	0.48593	0.42822	0.44762	0.42183	0.37852	0.44866	0.36405	0.38811	0.39121	0.43489	0.46014	0.3928	0.14546	0.32722	0.36137	0.35978	0.29039	0.29873	0.31868	0.35841	0.38281	0.42466	0.26688	0.35845	0.34165
982.71	0.40723	0.39766	0.45627	0.39461	0.37286	0.40262	0.42075	0.36026	0.47242	0.30301	0.36656	0.50255	0.44067	0.46074	0.42711	0.40251	0.44258	0.38672	0.36869	0.37138	0.43168	0.45037	0.39203	0.15346	0.3165	0.3737	0.33729	0.28648	0.29694	0.31728	0.35679	0.39237	0.41217	0.29816	0.34615	0.35125
983.63	0.40287	0.42932	0.46921	0.39195	0.3506	0.40928	0.41479	0.34874	0.44422	0.3	0.36611	0.48936	0.45238	0.47688	0.4771	0.4122	0.40182	0.40364	0.36906	0.35762	0.44494	0.4175	0.40347	0.15815	0.31263	0.37834	0.33132	0.29776	0.27196	0.33618	0.34213	0.39183	0.39338	0.26961	0.33017	0.34887
984.58	0.41152	0.45717	0.50048	0.41518	0.37012	0.39383	0.39453	0.37395	0.42445	0.30739	0.36957	0.48445	0.45009	0.46212	0.52178	0.42152	0.39164	0.42844	0.35087	0.35124	0.4426	0.43014	0.41426	0.15154	0.30591	0.38426	0.35029	0.29213	0.26948	0.34789	0.32784	0.36872	0.37608	0.26135	0.31718	0.34269
985.52	0.44753	0.46675	0.4728	0.41782	0.39115	0.43202	0.4104	0.40925	0.43439	0.34478	0.39304	0.48272	0.43004	0.47462	0.52303	0.43482	0.4005	0.44735	0.36148	0.36721	0.46711	0.44739	0.41802	0.14782	0.30701	0.38894	0.34779	0.29647	0.27742	0.3756	0.33184	0.39673	0.38569	0.27979	0.34934	0.33691
986.46	0.45984	0.50096	0.48099	0.45108	0.42091	0.44784	0.39742	0.40665	0.4702	0.36813	0.40071	0.49747	0.44451	0.48415	0.53478	0.479	0.41247	0.45096	0.38861	0.41078	0.49137	0.48137	0.44472	0.15267	0.33669	0.37322	0.37447	0.31758	0.27868	0.38132	0.30426	0.41284	0.39629	0.30787	0.36269	0.35416
987.41	0.46268	0.52638	0.46303	0.4453	0.41738	0.44572	0.38984	0.3834	0.48845	0.37874	0.4022	0.48629	0.42162	0.51067	0.52513	0.43545	0.41479	0.44882	0.40665	0.39173	0.52296	0.47767	0.42569	0.1454	0.34112	0.37687	0.37607	0.305	0.28317	0.37359	0.29339	0.389	0.40819	0.29356	0.3693	0.32285
988.33	0.49373	0.54868	0.45842	0.45751	0.45202	0.43759	0.421	0.4167	0.51551	0.39723	0.3997	0.49926	0.42158	0.51401	0.52142	0.43219	0.42947	0.43396	0.40999	0.40223	0.53268	0.48666	0.41578	0.14689	0.35245	0.38722	0.3867	0.31286	0.31063	0.38334	0.32433	0.38567	0.4251	0.31084	0.36226	0.31745
989.27	0.45908	0.48842	0.39718	0.42815	0.40775	0.41377	0.41722	0.4121	0.4925	0.375	0.3806	0.45454	0.4067	0.49061	0.47021	0.41275	0.43272	0.40631	0.42749	0.40903	0.51519	0.4382	0.37842	0.13359	0.30947	0.35516	0.33125	0.3082	0.28209	0.3323	0.31954	0.39259	0.40408	0.27597	0.33791	0.29881
990.21	0.42622	0.46962	0.40224	0.43111	0.36913	0.36827	0.37853	0.39291	0.4952	0.36616	0.37309	0.44823	0.42495	0.48428	0.45399	0.40649	0.4234	0.41493	0.41574	0.39686	0.51375	0.42762	0.35185	0.13005	0.2984	0.3208	0.32534	0.30884	0.26465	0.30812	0.30388	0.35094	0.38075	0.24974	0.3124	0.29527
991.16	0.42055	0.46354	0.38534	0.41055	0.34661	0.35946	0.38162	0.41551	0.50018	0.35024	0.39511	0.42603	0.39237	0.49431	0.44625	0.40698	0.41398	0.41454	0.405	0.3873	0.4906	0.39898	0.33426	0.12715	0.27408	0.31258	0.31292	0.31323	0.25249	0.29766	0.30523	0.35954	0.37828	0.2446	0.30706	0.26018
992.08	0.40816	0.42652	0.39545	0.41686	0.33275	0.38868	0.38545	0.4235	0.50061	0.3428	0.35685	0.43334	0.39843	0.46021	0.43162	0.41513	0.42224	0.43038	0.39825	0.41136	0.46491	0.4077	0.31581	0.13631	0.25985	0.29399	0.31358	0.34437	0.25478	0.29949	0.29185	0.3557	0.36952	0.2563	0.3092	0.26539
993.02	0.38991	0.38984	0.40022	0.40387	0.31925	0.37994	0.36143	0.41528	0.49374	0.35465	0.36172	0.43575	0.40051	0.44961	0.43294	0.43039	0.42301	0.43365	0.39331	0.41569	0.45885	0.42197	0.31847	0.13236	0.25247	0.28914	0.29365	0.35589	0.25705	0.27891	0.28148	0.35477	0.3438	0.25323	0.32052	0.25331
993.96	0.38531	0.40895	0.41233	0.41432	0.29478	0.40751	0.3662	0.39666	0.49381	0.35034	0.34084	0.45771	0.37325	0.43539	0.44928	0.43881	0.38769	0.43369	0.38421	0.40619	0.44608	0.40269	0.32507	0.14426	0.25325	0.28116	0.30928	0.35346	0.25692	0.32222	0.27149	0.34883	0.33465	0.24927	0.32594	0.26849
994.9	0.37929	0.43068	0.41083	0.41692	0.33616	0.43789	0.38632	0.39455	0.47642	0.34521	0.34467	0.43459	0.34721	0.44418	0.47849	0.45412	0.37818	0.434	0.39467	0.42134	0.42175	0.388	0.32189	0.15027	0.25381	0.29989	0.32245	0.34052	0.24667	0.32515	0.27562	0.35768	0.35704	0.25295	0.32432	0.27378
995.82	0.37405	0.41731	0.42332	0.42418	0.33124	0.43739	0.35187	0.35292	0.42518	0.34402	0.32909	0.4308	0.33671	0.43704	0.46828	0.43365	0.3605	0.42316	0.36156	0.39166	0.40996	0.35908	0.31516	0.13901	0.26875	0.32711	0.3247	0.30967	0.24247	0.32717	0.25792	0.33088	0.32908	0.24074	0.31952	0.25769
996.77	0.35233	0.41509	0.41174	0.40535	0.33768	0.385	0.33164	0.35338	0.4141	0.32974	0.35542	0.40305	0.32652	0.44072	0.48271	0.44922	0.34288	0.40392	0.37273	0.37205	0.38935	0.31291	0.32868	0.12558	0.27415	0.3237	0.32281	0.29188	0.24437	0.31293	0.24669	0.32396	0.32093	0.21221	0.33474	0.25315
997.71	0.35728	0.4362	0.43118	0.43048	0.35143	0.41238	0.35991	0.35599	0.42934	0.3336	0.35404	0.39126	0.33703	0.44587	0.48589	0.48426	0.37063	0.43144	0.40488	0.37931	0.40411	0.30599	0.32092	0.12189	0.28943	0.32233	0.34682	0.27741	0.25885	0.33279	0.24464	0.32895	0.31706	0.22975	0.32393	0.27117
998.65	0.35114	0.4487	0.43647	0.44356	0.39091	0.4077	0.35724	0.37495	0.44121	0.35255	0.40161	0.37564	0.35246	0.4692	0.49518	0.49619	0.38285	0.4493	0.40154	0.37133	0.39824	0.32892	0.34595	0.11521	0.32682	0.36514	0.35041	0.26709	0.29091	0.33508	0.23357	0.32586	0.31786	0.23202	0.33672	0.25962
999.57	0.36189	0.43124	0.45036	0.41656	0.36903	0.37756	0.35243	0.38042	0.46105	0.35322	0.39445	0.38248	0.33937	0.45707	0.4678	0.45867	0.38282	0.42013	0.38663	0.36128	0.40606	0.33763	0.36075	0.10153	0.31389	0.36073	0.33676	0.24527	0.30145	0.32749	0.25318	0.30538	0.31872	0.23625	0.32982	0.26076
1000.5	0.36672	0.42305	0.45977	0.40833	0.40135	0.40291	0.39684	0.42577	0.49753	0.34842	0.38294	0.40112	0.34143	0.42606	0.46781	0.46857	0.41407	0.4247	0.41299	0.37852	0.41571	0.35909	0.36836	0.11874	0.3176	0.33579	0.34451	0.26877	0.3093	0.31243	0.26599	0.33832	0.34397	0.27005	0.33286	0.28528
1001.5	0.34527	0.42436	0.43018	0.39681	0.39273	0.42376	0.37801	0.41952	0.49239	0.35585	0.38283	0.37069	0.34377	0.40862	0.43218	0.44667	0.40561	0.41858	0.39155	0.38231	0.41078	0.37638	0.36376	0.11395	0.29343	0.35287	0.32356	0.27505	0.28496	0.3052	0.27616	0.31294	0.33627	0.28433	0.30148	0.27504
1002.4	0.33128	0.4181	0.39618	0.36397	0.35592	0.34756	0.3378	0.37978	0.48335	0.32962	0.35344	0.34283	0.29657	0.38249	0.3999	0.42029	0.37714	0.3817	0.34166	0.34043	0.36216	0.35244	0.3447	0.10775	0.26142	0.34857	0.2785	0.27207	0.261	0.27717	0.26618	0.29197	0.34587	0.28513	0.29605	0.25292
1003.3	0.37207	0.43163	0.41652	0.3435	0.36188	0.34695	0.343	0.36599	0.47789	0.3228	0.33121	0.34102	0.29932	0.38866	0.36261	0.42744	0.41687	0.38151	0.33064	0.34658	0.36987	0.33815	0.3152	0.11224	0.25757	0.35967	0.28241	0.25928	0.24563	0.27366	0.27914	0.3026	0.36386	0.33526	0.27792	0.27134
1004.3	0.40681	0.45928	0.4464	0.37934	0.37092	0.36969	0.348	0.37963	0.461	0.33678	0.33932	0.33201	0.34676	0.38905	0.38744	0.47294	0.44136	0.41757	0.34065	0.3519	0.37263	0.34313	0.32996	0.12594	0.28823	0.37869	0.30614	0.28055	0.27233	0.27671	0.28562	0.34365	0.3622	0.34473	0.29821	0.26953
1005.2	0.39454	0.48341	0.42647	0.38994	0.36724	0.35698	0.32616	0.36039	0.45141	0.33419	0.35002	0.30251	0.3442	0.40247	0.38681	0.46161	0.41322	0.41127	0.31395	0.34276	0.35068	0.33959	0.32345	0.10202	0.28676	0.37048	0.2839	0.2703	0.26987	0.28454	0.26682	0.30389	0.34548	0.31416	0.29221	0.26369
1006.1	0.45901	0.48634	0.48182	0.44267	0.41573	0.39381	0.39079	0.39304	0.48945	0.33781	0.35354	0.36277	0.35654	0.44938	0.45023	0.50682	0.47707	0.45299	0.3506	0.37643	0.37301	0.35789	0.32936	0.11438	0.31545	0.38776	0.34299	0.29161	0.32471	0.30692	0.29673	0.36027	0.36695	0.32509	0.32611	0.30734
1007.1	0.45503	0.51294	0.50102	0.43234	0.45389	0.44766	0.42142	0.42761	0.46945	0.34056	0.38012	0.39703	0.36489	0.48265	0.48536	0.47817	0.51663	0.47632	0.37424	0.40108	0.38424	0.34609	0.34564	0.1194	0.33595	0.40324	0.38541	0.29664	0.34211	0.30206	0.31915	0.37675	0.36424	0.31329	0.34259	0.33756
1008	0.43867	0.54073	0.5357	0.46825	0.4755	0.4734	0.43029	0.46558	0.49855	0.35822	0.42134	0.42377	0.40013	0.51438	0.54095	0.48467	0.53751	0.50347	0.40697	0.42455	0.39154	0.38554	0.37643	0.12021	0.35394	0.41342	0.40456	0.35089	0.39313	0.31022	0.33365	0.38367	0.37208	0.31071	0.38405	0.35329
1008.9	0.39905	0.53287	0.49949	0.44375	0.47128	0.44758	0.45111	0.46941	0.50061	0.34623	0.40117	0.4243	0.38709	0.51992	0.53004	0.45644	0.51091	0.48013	0.4282	0.4256	0.37792	0.3855	0.36396	0.11803	0.34397	0.39768	0.37923	0.33344	0.38781	0.30684	0.33771	0.36213	0.36077	0.30681	0.38362	0.36684
1009.9	0.42039	0.50722	0.49654	0.4362	0.494	0.43233	0.47059	0.50508	0.5365	0.35933	0.41819	0.45114	0.3957	0.53134	0.5447	0.44681	0.52564	0.48132	0.46802	0.45336	0.40877	0.38738	0.3796	0.13476	0.366	0.42337	0.39654	0.35551	0.43005	0.30953	0.38701	0.39433	0.39285	0.32027	0.42893	0.39679
1010.8	0.40878	0.49062	0.48218	0.41026	0.45467	0.39005	0.42067	0.46185	0.48878	0.35409	0.39672	0.44357	0.39625	0.49951	0.5083	0.42504	0.48841	0.43734	0.43833	0.42258	0.38155	0.35295	0.35334	0.13555	0.36177	0.42321	0.37291	0.33651	0.39438	0.29644	0.3631	0.35946	0.37591	0.32312	0.40977	0.3869
1011.7	0.42774	0.47169	0.46704	0.43993	0.43184	0.38674	0.41103	0.44886	0.49751	0.37457	0.39709	0.45073	0.40554	0.50704	0.4746	0.45585	0.46132	0.42475	0.44249	0.44095	0.39516	0.38449	0.34833	0.14009	0.35171	0.4228	0.35634	0.33858	0.40806	0.31245	0.35511	0.37328	0.38873	0.3402	0.41493	0.39038
1012.7	0.4207	0.45474	0.42993	0.43373	0.40244	0.38842	0.44185	0.44087	0.48794	0.36967	0.37089	0.47192	0.3944	0.50508	0.43812	0.42709	0.4521	0.3967	0.43036	0.43508	0.37826	0.38447	0.34363	0.13912	0.35031	0.41846	0.35572	0.32154	0.3957	0.29528	0.35408	0.36102	0.398	0.32441	0.41427	0.38973
1013.6	0.42748	0.45759	0.45838	0.46241	0.42386	0.4117	0.42271	0.43554	0.48511	0.36038	0.38985	0.49596	0.37433	0.51694	0.42091	0.44985	0.47346	0.40412	0.4141	0.43865	0.39088	0.38862	0.32826	0.13709	0.36145	0.44872	0.3665	0.37426	0.40417	0.29596	0.34813	0.37563	0.41045	0.33527	0.42295	0.39491
1014.5	0.40433	0.46051	0.45163	0.4689	0.38084	0.43983	0.42362	0.3873	0.47232	0.35624	0.37033	0.486	0.38084	0.5309	0.40571	0.44697	0.46247	0.41283	0.40407	0.41487	0.36967	0.3702	0.30896	0.1327	0.3626	0.44132	0.34809	0.36037	0.38973	0.30219	0.32867	0.35864	0.39913	0.35369	0.39887	0.40245
1015.5	0.38394	0.46593	0.44068	0.46768	0.39978	0.40781	0.43701	0.41854	0.48468	0.35857	0.37864	0.44929	0.36783	0.53954	0.37843	0.45669	0.45576	0.41501	0.40788	0.39973	0.38103	0.40142	0.32589	0.13264	0.36016	0.4394	0.34852	0.37581	0.41178	0.31344	0.32945	0.37215	0.41064	0.35561	0.39064	0.40101
1016.4	0.41096	0.51838	0.46839	0.48154	0.42593	0.45536	0.45767	0.44564	0.49466	0.36326	0.39998	0.44996	0.41169	0.53976	0.40681	0.4666	0.46745	0.43217	0.39821	0.38701	0.38228	0.38981	0.33555	0.13284	0.38624	0.46177	0.37106	0.4021	0.42346	0.34072	0.3512	0.39519	0.40712	0.36626	0.38366	0.40652
1017.3	0.42897	0.53637	0.50243	0.50024	0.43265	0.47904	0.46196	0.4529	0.49837	0.3677	0.41708	0.44757	0.42624	0.53609	0.41798	0.50719	0.45718	0.45715	0.42185	0.40158	0.38936	0.39155	0.31645	0.14475	0.39465	0.48297	0.40452	0.41627	0.43727	0.36315	0.37798	0.43898	0.40968	0.38553	0.37199	0.42707
1018.3	0.43245	0.49645	0.47033	0.46315	0.40023	0.47812	0.45311	0.42404	0.48314	0.3732	0.4047	0.44545	0.42192	0.5071	0.43529	0.48942	0.41836	0.44301	0.39898	0.38798	0.36367	0.38146	0.30922	0.14456	0.38043	0.46217	0.39418	0.37064	0.42152	0.35812	0.38074	0.42213	0.40867	0.38374	0.33965	0.4247
1019.2	0.47393	0.55457	0.51477	0.48463	0.4607	0.50747	0.47603	0.47863	0.48934	0.39702	0.44395	0.47345	0.45961	0.53632	0.48248	0.54311	0.47736	0.47429	0.4219	0.4155	0.39742	0.42027	0.32132	0.16109	0.41467	0.52045	0.45918	0.41312	0.46114	0.39057	0.42001	0.47565	0.43512	0.41067	0.34365	0.43698
1020.1	0.51368	0.56114	0.53206	0.50656	0.44369	0.55651	0.49414	0.48205	0.50331	0.40216	0.45615	0.50612	0.49788	0.56385	0.51891	0.54672	0.49835	0.4999	0.42115	0.4315	0.40663	0.41614	0.34243	0.16811	0.4226	0.51893	0.47477	0.42219	0.45712	0.41829	0.43431	0.47994	0.44072	0.40307	0.36144	0.4528
1021.1	0.50587	0.5154	0.51642	0.49988	0.44025	0.52663	0.49229	0.48246	0.50167	0.4034	0.43548	0.51932	0.46609	0.55842	0.52757	0.52196	0.47991	0.48739	0.43976	0.44243	0.40146	0.42703	0.34547	0.17459	0.41494	0.5327	0.49229	0.42638	0.45714	0.42506	0.4207	0.47222	0.44777	0.39566	0.36494	0.48445
1022	0.50748	0.48917	0.47957	0.47617	0.46308	0.48357	0.46052	0.46473	0.49675	0.39333	0.41794	0.52553	0.46039	0.5464	0.52571	0.49628	0.4699	0.48076	0.43856	0.44265	0.4198	0.38819	0.37281	0.17926	0.41386	0.52453	0.47187	0.42391	0.44903	0.42447	0.41852	0.44403	0.45236	0.38919	0.36432	0.475
1022.9	0.53214	0.51642	0.5088	0.51784	0.46849	0.46902	0.46353	0.50818	0.53581	0.37835	0.44261	0.52954	0.49698	0.58861	0.51326	0.50929	0.51759	0.49508	0.45701	0.46914	0.43805	0.39067	0.38158	0.18622	0.43531	0.54818	0.4961	0.44057	0.46704	0.45354	0.42455	0.46071	0.48479	0.38971	0.39009	0.47654
1023.9	0.51216	0.47994	0.48895	0.51931	0.41767	0.41519	0.43583	0.47762	0.50238	0.361	0.44464	0.517	0.47708	0.54414	0.46885	0.50062	0.46827	0.46733	0.43235	0.45439	0.40763	0.34756	0.36555	0.18199	0.42008	0.49055	0.46849	0.40733	0.43451	0.44642	0.3935	0.42265	0.45711	0.3565	0.39613	0.44717
1024.8	0.49251	0.46706	0.49238	0.51223	0.43597	0.4205	0.43324	0.47912	0.4977	0.35708	0.42347	0.53337	0.43071	0.5229	0.46473	0.50784	0.46402	0.46535	0.44238	0.45873	0.4018	0.34565	0.34699	0.19023	0.45125	0.49118	0.46234	0.40918	0.45158	0.45984	0.4216	0.4324	0.45816	0.3656	0.39498	0.45394
1025.7	0.47811	0.45251	0.48965	0.48572	0.42398	0.39701	0.42436	0.4453	0.5108	0.33224	0.44035	0.52895	0.43442	0.52487	0.47547	0.49411	0.45961	0.45724	0.41423	0.42648	0.41769	0.35244	0.31912	0.19708	0.47436	0.46274	0.45759	0.38453	0.4369	0.44935	0.42271	0.40981	0.45278	0.36758	0.39892	0.42994
1026.7	0.45466	0.41374	0.49307	0.46653	0.39107	0.37704	0.39191	0.43847	0.49492	0.33033	0.42847	0.49278	0.41456	0.49428	0.45413	0.49456	0.45842	0.43924	0.37643	0.40088	0.39606	0.38803	0.29839	0.19548	0.45785	0.43016	0.44206	0.37667	0.41632	0.4578	0.42269	0.39837	0.4363	0.35673	0.41761	0.39825
1027.6	0.44504	0.41491	0.50423	0.44863	0.40838	0.36441	0.37862	0.41468	0.47151	0.3406	0.43875	0.48673	0.40423	0.48599	0.47758	0.49569	0.45633	0.43258	0.39101	0.38686	0.37385	0.37606	0.30688	0.21406	0.45388	0.40921	0.46214	0.39978	0.43384	0.45566	0.45078	0.40559	0.40857	0.3486	0.43696	0.4047
1028.5	0.43249	0.41411	0.50723	0.41822	0.41129	0.38897	0.38937	0.37517	0.49736	0.33616	0.40402	0.48758	0.41145	0.49694	0.49744	0.49067	0.45926	0.40873	0.37618	0.37576	0.38623	0.41018	0.33674	0.23034	0.42814	0.45392	0.46585	0.41115	0.45698	0.4473	0.45462	0.39365	0.42921	0.34425	0.44433	0.43018
1029.4	0.40691	0.41479	0.48323	0.40983	0.38349	0.37308	0.39077	0.37785	0.511	0.33541	0.42219	0.47325	0.44351	0.49453	0.48416	0.50692	0.44941	0.39352	0.37606	0.36699	0.37447	0.40267	0.3523	0.24467	0.41506	0.43187	0.45865	0.42478	0.45809	0.40729	0.43615	0.40575	0.42908	0.34366	0.45638	0.41995
1030.4	0.39628	0.43955	0.50118	0.41556	0.39581	0.36628	0.39351	0.39011	0.50015	0.34526	0.41366	0.46399	0.43804	0.49401	0.45736	0.53872	0.45336	0.40551	0.38279	0.37793	0.36283	0.39732	0.36152	0.26123	0.38668	0.42887	0.45981	0.42281	0.47015	0.40214	0.4334	0.41289	0.41118	0.34098	0.45335	0.41511
1031.3	0.42354	0.48601	0.51245	0.42482	0.4274	0.41435	0.4335	0.42123	0.49604	0.35389	0.4135	0.45091	0.45819	0.52596	0.49122	0.56178	0.44513	0.408	0.38611	0.3958	0.36264	0.39021	0.37625	0.28501	0.40797	0.43889	0.46187	0.44193	0.48191	0.4088	0.43113	0.44134	0.43348	0.35411	0.4479	0.43606
1032.2	0.39146	0.47457	0.47471	0.39331	0.41547	0.40371	0.42969	0.4284	0.49485	0.34263	0.38061	0.42081	0.44372	0.51414	0.47473	0.52488	0.41324	0.41416	0.34919	0.37236	0.38769	0.36335	0.36418	0.28771	0.38453	0.44752	0.42558	0.42501	0.46626	0.38178	0.39044	0.43774	0.44437	0.33933	0.41771	0.41034
1033.2	0.39778	0.46299	0.50058	0.41133	0.407	0.40465	0.41232	0.4498	0.48545	0.34813	0.37476	0.42314	0.43763	0.48841	0.47569	0.48623	0.40657	0.45112	0.36858	0.37102	0.37724	0.32543	0.35222	0.30403	0.3906	0.4058	0.43631	0.40978	0.44866	0.39948	0.40458	0.41651	0.42011	0.34877	0.39847	0.39201
1034.1	0.40297	0.4833	0.52358	0.40142	0.40341	0.39048	0.41129	0.4501	0.48296	0.33458	0.36737	0.41629	0.41312	0.48622	0.48864	0.45447	0.40872	0.44885	0.36313	0.37586	0.3724	0.28915	0.35794	0.32009	0.37411	0.41337	0.43935	0.38208	0.4559	0.40486	0.40957	0.41065	0.40642	0.3286	0.40868	0.3899
1035	0.40632	0.45697	0.48036	0.39988	0.38093	0.35955	0.39505	0.44399	0.4597	0.31507	0.37002	0.40246	0.41115	0.48983	0.47233	0.40974	0.41116	0.44976	0.35782	0.35741	0.35255	0.27576	0.38729	0.32389	0.37735	0.42133	0.421	0.37939	0.43856	0.42362	0.3993	0.39915	0.39953	0.30975	0.42719	0.39183
1036	0.39613	0.47272	0.5109	0.42649	0.39331	0.34756	0.3887	0.42557	0.48493	0.31708	0.39734	0.44081	0.41402	0.48624	0.47703	0.40162	0.42943	0.4745	0.38406	0.35762	0.35096	0.2729	0.41824	0.33628	0.38496	0.44995	0.44232	0.36712	0.45871	0.42159	0.39864	0.38519	0.38779	0.2978	0.44308	0.40993
1036.9	0.41127	0.48451	0.52155	0.45367	0.40711	0.39245	0.38005	0.41775	0.4763	0.32205	0.39807	0.46543	0.42114	0.49526	0.4884	0.42199	0.46258	0.48931	0.39075	0.36808	0.34033	0.29159	0.43724	0.35231	0.40426	0.44355	0.45874	0.35816	0.46735	0.45758	0.39204	0.36969	0.37559	0.31998	0.47653	0.42187
1037.8	0.42326	0.5024	0.53375	0.45373	0.42339	0.42575	0.40074	0.44261	0.48177	0.32577	0.42575	0.47784	0.43041	0.51758	0.4859	0.47313	0.47725	0.50061	0.37843	0.37811	0.35267	0.35683	0.45711	0.37463	0.42354	0.47829	0.45946	0.37459	0.49132	0.48497	0.37408	0.38878	0.37576	0.31659	0.50887	0.45126
1038.8	0.46096	0.51585	0.51933	0.45502	0.43004	0.4467	0.37354	0.44144	0.46859	0.31646	0.43291	0.46812	0.4461	0.51411	0.48345	0.47712	0.45839	0.47543	0.37481	0.38168	0.39118	0.4031	0.45331	0.38115	0.43422	0.49934	0.4568	0.36703	0.47812	0.47277	0.35629	0.38757	0.39777	0.32431	0.48948	0.45653
1039.7	0.49234	0.5511	0.57606	0.50168	0.4454	0.48883	0.40797	0.45927	0.49628	0.33592	0.44325	0.46938	0.45955	0.52775	0.52553	0.51428	0.46711	0.47242	0.38965	0.41454	0.39816	0.42516	0.44988	0.40361	0.46023	0.51876	0.47794	0.36514	0.48849	0.48168	0.38741	0.3941	0.41585	0.35909	0.51244	0.48054
1040.6	0.50428	0.53438	0.54137	0.46736	0.40814	0.45997	0.38504	0.46259	0.4741	0.33115	0.41791	0.44194	0.44815	0.52285	0.49843	0.47886	0.44736	0.43309	0.36472	0.40721	0.41048	0.41224	0.41605	0.40147	0.4101	0.47065	0.45443	0.33588	0.4828	0.48637	0.37269	0.38914	0.39874	0.36591	0.47268	0.48152
1041.5	0.53719	0.52507	0.56176	0.46942	0.4071	0.4266	0.41627	0.49194	0.48885	0.33294	0.43326	0.45318	0.46084	0.51574	0.49828	0.491	0.42427	0.42362	0.38035	0.43074	0.42077	0.42204	0.43387	0.4018	0.42363	0.47639	0.47557	0.35854	0.51448	0.49857	0.39545	0.40185	0.39154	0.37897	0.47351	0.49994
1042.5	0.49279	0.49768	0.53185	0.44673	0.38698	0.37795	0.3791	0.46789	0.48573	0.30476	0.39505	0.40835	0.42517	0.49276	0.49411	0.43812	0.40232	0.38879	0.36598	0.41895	0.39275	0.35945	0.40487	0.38126	0.38657	0.43407	0.47118	0.32475	0.48646	0.45025	0.40378	0.3936	0.37904	0.36623	0.43539	0.46113
1043.4	0.48565	0.51687	0.54644	0.46691	0.41454	0.35151	0.41687	0.45477	0.49933	0.322	0.37735	0.42846	0.43191	0.52572	0.51667	0.43839	0.41969	0.41256	0.39944	0.42519	0.35936	0.35777	0.41185	0.37372	0.39537	0.438	0.47877	0.33388	0.51174	0.49068	0.44935	0.39253	0.35557	0.39184	0.45401	0.47177
1044.3	0.46598	0.51863	0.51794	0.44255	0.42222	0.34733	0.39073	0.47402	0.48697	0.31576	0.34196	0.41274	0.43359	0.49979	0.46659	0.42555	0.40448	0.41313	0.37071	0.4417	0.35689	0.33805	0.4263	0.35415	0.37178	0.41686	0.43608	0.33438	0.51894	0.47121	0.43474	0.41618	0.35488	0.3472	0.41706	0.44193
1045.2	0.44341	0.49538	0.51203	0.44271	0.41671	0.32512	0.37185	0.44805	0.48603	0.29176	0.32485	0.38289	0.42099	0.47646	0.47586	0.44434	0.39945	0.4154	0.35888	0.42388	0.33621	0.31715	0.42241	0.33462	0.38436	0.41993	0.41762	0.33059	0.51705	0.44329	0.42538	0.41194	0.34556	0.33284	0.44399	0.41639
1046.2	0.4398	0.5217	0.48526	0.45052	0.41738	0.35181	0.36794	0.44399	0.48856	0.29086	0.33548	0.36987	0.42557	0.48644	0.46024	0.46753	0.43163	0.41812	0.35287	0.41058	0.36669	0.31517	0.42185	0.32662	0.37484	0.41828	0.38153	0.33007	0.50622	0.43844	0.43138	0.42182	0.35741	0.31504	0.4597	0.40097
1047.1	0.45179	0.53189	0.44803	0.43236	0.39259	0.34129	0.36343	0.42578	0.45651	0.28865	0.36269	0.38691	0.42143	0.4942	0.452	0.47392	0.44082	0.43261	0.35411	0.42783	0.37029	0.33115	0.44275	0.30675	0.38393	0.4273	0.32564	0.3399	0.50628	0.44576	0.41416	0.42487	0.35174	0.30133	0.47602	0.39986
1048	0.44389	0.50216	0.45626	0.40702	0.36713	0.35513	0.36112	0.42585	0.43145	0.28395	0.39209	0.39065	0.41409	0.43131	0.432	0.47256	0.4222	0.42354	0.3255	0.42084	0.38213	0.31726	0.43974	0.29325	0.37279	0.40517	0.33383	0.32349	0.50809	0.44244	0.39651	0.41205	0.36457	0.3106	0.46652	0.38966
1049	0.43352	0.46086	0.43509	0.37487	0.34769	0.35353	0.36195	0.38264	0.42808	0.27244	0.39628	0.40415	0.39831	0.42167	0.43289	0.47363	0.42806	0.42022	0.35352	0.39901	0.37666	0.30191	0.42149	0.2796	0.34256	0.3829	0.33352	0.28905	0.49006	0.44271	0.39532	0.41077	0.36247	0.32937	0.46581	0.38271
1049.9	0.43587	0.45299	0.42719	0.38357	0.37236	0.37979	0.41373	0.38964	0.43637	0.27289	0.41002	0.42158	0.40477	0.42264	0.43683	0.48418	0.46968	0.44482	0.40329	0.40229	0.38495	0.32026	0.41414	0.26788	0.33965	0.38672	0.33563	0.30562	0.48587	0.47634	0.42639	0.41625	0.37931	0.3316	0.45124	0.37532
1050.8	0.39422	0.42241	0.42335	0.38755	0.33288	0.35758	0.42318	0.35114	0.42096	0.26187	0.37276	0.41709	0.38211	0.36329	0.413	0.46558	0.45983	0.41765	0.40805	0.38759	0.34569	0.29409	0.37438	0.23648	0.32544	0.35133	0.32658	0.29414	0.44054	0.47856	0.42135	0.39653	0.37449	0.29799	0.41259	0.36595
1051.7	0.4228	0.43412	0.45339	0.40401	0.33496	0.37491	0.42273	0.37281	0.44407	0.2598	0.36244	0.39556	0.40633	0.36142	0.41907	0.47717	0.43786	0.39722	0.40934	0.35761	0.3539	0.29043	0.35602	0.22244	0.30227	0.33423	0.36543	0.29606	0.42391	0.4837	0.42053	0.4066	0.39409	0.3142	0.39895	0.3505
1052.7	0.44107	0.40879	0.43273	0.418	0.3234	0.414	0.42594	0.39086	0.44371	0.2467	0.34035	0.37652	0.40689	0.36592	0.40885	0.50596	0.43621	0.42136	0.41813	0.36399	0.35505	0.28291	0.33211	0.20017	0.29728	0.32317	0.35871	0.30792	0.39745	0.49425	0.42785	0.41467	0.38535	0.26205	0.38324	0.34987
1053.6	0.41818	0.40867	0.44003	0.42319	0.29166	0.38979	0.41514	0.40102	0.42264	0.23381	0.3253	0.38002	0.40086	0.3492	0.40015	0.49425	0.42418	0.41687	0.40276	0.33957	0.32193	0.25839	0.27284	0.17587	0.31315	0.32102	0.36286	0.32874	0.40406	0.4983	0.42073	0.39348	0.35993	0.24497	0.35948	0.33345
1054.5	0.41765	0.41802	0.4708	0.42871	0.27807	0.38659	0.41416	0.3856	0.42527	0.24218	0.32457	0.40225	0.40031	0.3635	0.40283	0.48916	0.38568	0.40139	0.38589	0.3288	0.31701	0.24584	0.25945	0.16181	0.32547	0.31515	0.38241	0.32	0.39092	0.4741	0.41372	0.39083	0.3389	0.22854	0.35568	0.34504
1055.4	0.44431	0.41969	0.47869	0.41694	0.28918	0.39557	0.39741	0.40403	0.43142	0.24429	0.33192	0.40262	0.40647	0.40292	0.41501	0.48846	0.34671	0.42474	0.37646	0.34363	0.33351	0.26186	0.27243	0.15498	0.33305	0.33927	0.38804	0.30353	0.38032	0.46339	0.41797	0.40298	0.33218	0.24906	0.35671	0.35562
1056.4	0.43675	0.44302	0.47891	0.4374	0.32814	0.38295	0.41339	0.41205	0.42881	0.24478	0.31528	0.42518	0.41425	0.41869	0.40498	0.50574	0.3788	0.47043	0.38695	0.3584	0.31553	0.25104	0.23536	0.14375	0.35192	0.36582	0.37215	0.32327	0.38148	0.45304	0.44234	0.41624	0.31171	0.24684	0.34456	0.35638
1057.3	0.37509	0.43058	0.45739	0.42984	0.31988	0.33903	0.38161	0.36154	0.41563	0.26062	0.29018	0.39901	0.39621	0.39335	0.388	0.46215	0.37743	0.45364	0.36837	0.33222	0.2995	0.25421	0.21268	0.129	0.32193	0.34522	0.34371	0.32003	0.3583	0.41431	0.41231	0.39047	0.27592	0.24188	0.33418	0.30913
1058.2	0.41375	0.47155	0.46627	0.44926	0.35688	0.37404	0.40139	0.36241	0.45531	0.27677	0.32078	0.41321	0.41636	0.42993	0.39236	0.48528	0.40026	0.46134	0.37083	0.34153	0.3307	0.28126	0.2482	0.12509	0.32613	0.34873	0.3515	0.33744	0.36712	0.40938	0.4371	0.40856	0.32108	0.24798	0.34716	0.33286
1059.2	0.41351	0.46824	0.41267	0.4257	0.33604	0.37818	0.36961	0.38171	0.46115	0.26613	0.31325	0.36904	0.41136	0.42454	0.33402	0.45304	0.38311	0.4457	0.34538	0.33832	0.32881	0.30038	0.22935	0.11108	0.29418	0.35575	0.30958	0.32535	0.34985	0.40773	0.43159	0.40943	0.33536	0.26985	0.33717	0.31538
1060.1	0.41641	0.46165	0.41681	0.42147	0.37001	0.37621	0.39405	0.38803	0.45931	0.28742	0.31837	0.36822	0.41	0.41361	0.36676	0.43675	0.42565	0.45962	0.34782	0.33815	0.32081	0.31023	0.21573	0.10775	0.28415	0.36198	0.31447	0.32556	0.3741	0.40826	0.41642	0.4079	0.32665	0.27932	0.33616	0.30834
1061	0.41724	0.41723	0.38655	0.4091	0.35647	0.36174	0.38544	0.33331	0.45973	0.28325	0.31615	0.35092	0.41177	0.38779	0.36003	0.38832	0.40591	0.40247	0.33622	0.32686	0.32024	0.28193	0.22695	0.095847	0.26258	0.33387	0.30341	0.26378	0.36973	0.40223	0.40474	0.37617	0.32122	0.24392	0.31848	0.29422
1061.9	0.48334	0.46208	0.4111	0.41544	0.3543	0.34235	0.39266	0.34693	0.48944	0.26675	0.34588	0.37427	0.44137	0.42744	0.38407	0.40118	0.41922	0.41575	0.32802	0.3426	0.32899	0.2786	0.24257	0.09008	0.26648	0.363	0.32616	0.26022	0.36005	0.39029	0.4048	0.40899	0.37679	0.25976	0.32427	0.31553
1062.8	0.46382	0.41966	0.40397	0.40236	0.35333	0.32888	0.39847	0.33785	0.48117	0.23838	0.33589	0.33497	0.41565	0.39751	0.38935	0.36628	0.3901	0.40613	0.3253	0.34251	0.3146	0.29222	0.22857	0.08547	0.25962	0.37895	0.3121	0.24118	0.32086	0.36019	0.37588	0.39964	0.33601	0.25001	0.30926	0.2789
1063.8	0.4809	0.38686	0.42359	0.41892	0.39197	0.35353	0.43247	0.35951	0.44804	0.24532	0.34376	0.37582	0.40387	0.38296	0.4391	0.39503	0.3998	0.41819	0.35995	0.37603	0.30503	0.25633	0.23182	0.096163	0.30134	0.37053	0.33583	0.25861	0.31601	0.34693	0.38983	0.39594	0.31382	0.23275	0.30603	0.28203
1064.7	0.4711	0.39975	0.40974	0.38765	0.38077	0.33907	0.40009	0.33504	0.46086	0.22675	0.33579	0.37534	0.41354	0.3879	0.39897	0.39946	0.38456	0.37791	0.35549	0.35691	0.2781	0.22011	0.23628	0.10245	0.28755	0.3359	0.33263	0.25894	0.27911	0.30806	0.37274	0.41173	0.32465	0.2286	0.2937	0.2699
1065.6	0.46247	0.38632	0.43935	0.355	0.39244	0.3442	0.4091	0.34335	0.46644	0.25435	0.34911	0.38089	0.39499	0.38341	0.40711	0.40589	0.39814	0.37352	0.3595	0.36125	0.30129	0.25739	0.22721	0.11277	0.29076	0.34537	0.34262	0.29467	0.2838	0.305	0.37638	0.43567	0.34587	0.2699	0.30571	0.27724
1066.5	0.41971	0.35698	0.41828	0.3623	0.42979	0.36577	0.41992	0.35462	0.4471	0.25881	0.34853	0.36547	0.35136	0.36515	0.37459	0.40862	0.39036	0.33625	0.35906	0.3587	0.28233	0.249	0.20803	0.12028	0.30401	0.33597	0.32049	0.28208	0.29326	0.28026	0.37762	0.42403	0.31846	0.25983	0.27338	0.25275
1067.5	0.39082	0.37947	0.42049	0.38519	0.41714	0.36447	0.39915	0.37009	0.43559	0.28615	0.34672	0.37332	0.35024	0.37301	0.35983	0.43129	0.39523	0.32812	0.35418	0.34312	0.3007	0.24082	0.1863	0.12145	0.3256	0.30635	0.32324	0.30163	0.27355	0.27975	0.35163	0.41104	0.34934	0.27284	0.26164	0.24678
1068.4	0.377	0.42466	0.41862	0.38323	0.37738	0.33881	0.38832	0.34014	0.46121	0.29778	0.35483	0.34241	0.35582	0.39618	0.36722	0.423	0.38888	0.31948	0.32213	0.31589	0.30423	0.26323	0.1798	0.12567	0.30515	0.30507	0.32623	0.3111	0.24173	0.28002	0.29822	0.39566	0.36836	0.28967	0.23832	0.21849
1069.3	0.36088	0.42515	0.40815	0.3867	0.38174	0.32642	0.39299	0.34993	0.44491	0.30359	0.35981	0.3394	0.34805	0.38671	0.4025	0.40905	0.37274	0.32334	0.3098	0.32398	0.32361	0.27771	0.17468	0.12314	0.31157	0.32673	0.30496	0.3146	0.2577	0.26888	0.29242	0.35456	0.36447	0.27911	0.22384	0.21583
1070.2	0.375	0.44612	0.39495	0.44273	0.38617	0.33797	0.40628	0.3845	0.44184	0.30097	0.3643	0.36019	0.36753	0.41323	0.39393	0.44196	0.39338	0.34888	0.30524	0.32461	0.31434	0.28193	0.20164	0.14615	0.33836	0.35197	0.30014	0.33087	0.26399	0.26562	0.28057	0.34034	0.34853	0.27289	0.22783	0.24841
1071.2	0.37163	0.44058	0.39928	0.41661	0.34076	0.30889	0.37702	0.36015	0.41927	0.29299	0.32075	0.34665	0.37916	0.43853	0.42277	0.41148	0.38431	0.33407	0.29109	0.28617	0.32593	0.28068	0.17552	0.15125	0.30538	0.33865	0.28834	0.3272	0.253	0.27686	0.25916	0.31217	0.35292	0.28208	0.23209	0.25567
1072.1	0.38993	0.42549	0.39361	0.41846	0.34307	0.3332	0.36706	0.35637	0.43	0.28663	0.32046	0.35876	0.39925	0.42938	0.44566	0.40101	0.37109	0.35228	0.29091	0.29868	0.33389	0.28173	0.21059	0.16185	0.29183	0.34495	0.28183	0.30281	0.2732	0.28093	0.26661	0.30931	0.3302	0.27889	0.2512	0.2637
1073	0.43022	0.42673	0.45175	0.43888	0.40156	0.3455	0.35816	0.35408	0.43611	0.30724	0.33498	0.38212	0.43715	0.44917	0.46585	0.41124	0.40213	0.38707	0.30745	0.32685	0.3643	0.30003	0.2472	0.16632	0.31991	0.3916	0.29572	0.30555	0.33278	0.28865	0.28953	0.32948	0.3457	0.29289	0.26514	0.29134
1073.9	0.4206	0.43455	0.46148	0.44506	0.36397	0.32609	0.33518	0.30953	0.408	0.28375	0.31198	0.35384	0.41223	0.44445	0.42436	0.40927	0.36545	0.35258	0.31086	0.29285	0.30356	0.28852	0.23543	0.17051	0.30982	0.3826	0.31297	0.28379	0.29988	0.27098	0.27905	0.31827	0.31393	0.26505	0.26222	0.28764
1074.9	0.40946	0.42708	0.45207	0.4291	0.34768	0.31786	0.3164	0.30398	0.39922	0.27874	0.28672	0.36275	0.3794	0.43663	0.39995	0.38519	0.33408	0.32375	0.30696	0.2904	0.28579	0.28791	0.22127	0.16454	0.28898	0.34795	0.31325	0.25769	0.27524	0.25772	0.25556	0.28047	0.32127	0.27536	0.26169	0.29404
1075.8	0.42271	0.4491	0.46628	0.44991	0.39616	0.34378	0.34017	0.34815	0.43054	0.28345	0.32475	0.38965	0.38107	0.4289	0.38362	0.42583	0.34861	0.33939	0.34925	0.33735	0.30511	0.28855	0.26356	0.17189	0.32451	0.35623	0.32159	0.26725	0.30573	0.2704	0.26553	0.27936	0.31387	0.2739	0.27197	0.30287
1076.7	0.43449	0.47082	0.48881	0.40967	0.41541	0.31444	0.35485	0.33309	0.42917	0.28162	0.29997	0.38545	0.36256	0.44807	0.39167	0.44324	0.36395	0.30065	0.34313	0.34278	0.29064	0.26831	0.25158	0.1815	0.32381	0.3652	0.34176	0.26788	0.30508	0.26084	0.27417	0.25969	0.3069	0.23468	0.25882	0.32292
1077.6	0.40251	0.46923	0.45839	0.41319	0.35899	0.28736	0.37106	0.32999	0.4332	0.25514	0.28792	0.38749	0.32745	0.42177	0.36068	0.43804	0.35311	0.2617	0.33818	0.31703	0.26469	0.23667	0.23321	0.19707	0.32249	0.32126	0.35637	0.25619	0.28662	0.22781	0.27324	0.24509	0.27758	0.20778	0.25111	0.28985
1078.6	0.39846	0.43788	0.47532	0.4323	0.37416	0.29782	0.36777	0.37642	0.44926	0.26827	0.31136	0.42515	0.34168	0.41831	0.37724	0.4507	0.39333	0.27301	0.32852	0.35589	0.30549	0.25944	0.23767	0.21103	0.32882	0.33744	0.35071	0.27185	0.30283	0.24882	0.2703	0.24517	0.29332	0.23617	0.23812	0.26972
1079.5	0.4007	0.4587	0.49631	0.3903	0.37933	0.30661	0.38011	0.38364	0.44916	0.25735	0.31118	0.41871	0.35848	0.41779	0.41419	0.4303	0.39324	0.28287	0.34134	0.37146	0.34115	0.25183	0.21954	0.21477	0.3198	0.33724	0.36725	0.26138	0.30809	0.24355	0.26478	0.28188	0.31119	0.19277	0.21672	0.24687
1080.4	0.40792	0.44147	0.49723	0.39161	0.35407	0.32299	0.37802	0.34366	0.44711	0.26193	0.29545	0.40947	0.36686	0.37967	0.44294	0.42412	0.40205	0.29102	0.31685	0.34883	0.32883	0.25555	0.22373	0.22094	0.3228	0.32872	0.40181	0.27591	0.2983	0.25476	0.24819	0.2903	0.3032	0.17658	0.2118	0.2363
1081.3	0.41047	0.4279	0.48215	0.41726	0.36863	0.34722	0.36357	0.35655	0.41808	0.27096	0.32244	0.39664	0.37273	0.38976	0.44009	0.39186	0.40807	0.3235	0.31295	0.35324	0.31879	0.24398	0.24321	0.21977	0.32581	0.34597	0.39738	0.28148	0.29414	0.27666	0.2316	0.29942	0.29277	0.21323	0.20981	0.21742
1082.2	0.41746	0.41006	0.46081	0.38893	0.36996	0.32941	0.33845	0.34233	0.37836	0.26414	0.29319	0.34846	0.34219	0.40006	0.43545	0.35201	0.37562	0.31371	0.28423	0.34058	0.2843	0.24368	0.2294	0.21094	0.28641	0.34008	0.36776	0.26741	0.2644	0.2843	0.21691	0.27572	0.29642	0.19817	0.19206	0.22045
1083.2	0.42441	0.43075	0.43345	0.3802	0.40659	0.37007	0.37389	0.32484	0.38427	0.26983	0.30011	0.33461	0.32607	0.4219	0.4336	0.34652	0.38933	0.30864	0.30855	0.33955	0.26666	0.23275	0.22534	0.2041	0.28622	0.33014	0.36931	0.24476	0.2675	0.28302	0.21616	0.27538	0.26089	0.16066	0.20131	0.213
1084.1	0.40197	0.40426	0.39783	0.40184	0.40355	0.34459	0.364	0.31143	0.37141	0.25088	0.29387	0.30909	0.30918	0.40332	0.42588	0.36189	0.38796	0.29188	0.28526	0.32569	0.19934	0.22019	0.20845	0.19278	0.28959	0.30889	0.33569	0.26571	0.23789	0.26575	0.19852	0.24969	0.19688	0.15274	0.20029	0.19703
1085	0.39883	0.40114	0.39655	0.40553	0.41156	0.30558	0.35222	0.32668	0.36157	0.24318	0.29202	0.31762	0.28843	0.44805	0.40564	0.36664	0.37073	0.27604	0.27319	0.33053	0.16464	0.2219	0.18711	0.18495	0.28128	0.30348	0.31172	0.2547	0.21982	0.24327	0.18192	0.22568	0.18275	0.15778	0.1938	0.17514
1085.9	0.41123	0.39221	0.4078	0.42004	0.4335	0.28692	0.35533	0.31141	0.38418	0.25301	0.28932	0.35296	0.29943	0.43576	0.40498	0.39733	0.39736	0.26766	0.25445	0.32793	0.1863	0.2288	0.15499	0.18475	0.27355	0.28118	0.33004	0.25873	0.23401	0.22311	0.16205	0.21863	0.19491	0.1552	0.20684	0.18813
1086.8	0.3736	0.3992	0.42919	0.44231	0.45498	0.35144	0.37047	0.33699	0.39993	0.2494	0.2928	0.38374	0.35676	0.42918	0.41413	0.43255	0.4212	0.28456	0.26708	0.35405	0.21949	0.22228	0.15404	0.17367	0.26681	0.28318	0.33445	0.26416	0.25015	0.23651	0.16922	0.24359	0.18429	0.16445	0.2305	0.1959
1087.8	0.39545	0.40557	0.42883	0.4616	0.43656	0.35456	0.35555	0.34819	0.39896	0.24165	0.2754	0.3865	0.35768	0.43643	0.40539	0.44852	0.40867	0.30497	0.23234	0.35201	0.24032	0.19325	0.15075	0.16583	0.26795	0.28589	0.32725	0.27742	0.26158	0.22835	0.15344	0.25018	0.21196	0.21317	0.216	0.20107
1088.7	0.40703	0.44363	0.45769	0.48018	0.42641	0.40431	0.36327	0.35747	0.42089	0.26365	0.29651	0.41755	0.35199	0.45999	0.41405	0.47523	0.40939	0.33967	0.23771	0.35365	0.27712	0.18651	0.17651	0.16137	0.25854	0.30124	0.377	0.28611	0.27335	0.2691	0.15237	0.24825	0.24383	0.23295	0.21535	0.18652
1089.6	0.36741	0.45996	0.44486	0.44613	0.41476	0.41986	0.36023	0.32318	0.40984	0.24767	0.29019	0.3916	0.37491	0.45273	0.40237	0.41875	0.40264	0.33058	0.22146	0.34239	0.29219	0.16809	0.17615	0.14532	0.24194	0.30803	0.37778	0.24761	0.25386	0.26536	0.16476	0.24452	0.25135	0.21691	0.20814	0.19061
1090.5	0.35008	0.50814	0.43265	0.44277	0.38521	0.44528	0.40116	0.35468	0.40863	0.22123	0.29832	0.38758	0.38735	0.47905	0.41503	0.41938	0.36884	0.31238	0.25279	0.36133	0.27412	0.17661	0.19955	0.13441	0.2391	0.31835	0.35387	0.24989	0.23285	0.28749	0.21069	0.26307	0.25086	0.22368	0.19572	0.18347
1091.5	0.35915	0.50253	0.40709	0.41376	0.37295	0.4111	0.39438	0.35792	0.41374	0.21762	0.29365	0.37282	0.33808	0.44916	0.40172	0.42307	0.34998	0.28884	0.21361	0.3666	0.27563	0.18706	0.2076	0.12342	0.25407	0.31604	0.34709	0.23716	0.20946	0.26487	0.17711	0.24119	0.23146	0.1996	0.18418	0.15808
1092.4	0.34665	0.49632	0.39114	0.3856	0.3476	0.40356	0.39857	0.35941	0.39625	0.2077	0.28465	0.36797	0.33328	0.42673	0.40244	0.4092	0.32407	0.28824	0.21391	0.36474	0.24913	0.19681	0.21504	0.10457	0.24904	0.31925	0.32592	0.23786	0.17137	0.27655	0.19065	0.2328	0.20286	0.15857	0.19734	0.16676
1093.3	0.31798	0.46608	0.40832	0.35459	0.36719	0.37423	0.37009	0.32652	0.36811	0.19726	0.27331	0.31209	0.3334	0.39273	0.37292	0.36366	0.30441	0.25415	0.21099	0.36124	0.22738	0.20149	0.21088	0.087629	0.24683	0.30024	0.27896	0.19185	0.15726	0.23559	0.20958	0.24358	0.16954	0.15621	0.1814	0.17109
1094.2	0.34387	0.4625	0.42024	0.37789	0.37362	0.38271	0.36253	0.33796	0.3587	0.21154	0.27942	0.32434	0.31128	0.3631	0.3804	0.39964	0.28442	0.26302	0.23311	0.34123	0.21217	0.21622	0.20191	0.083119	0.24414	0.29916	0.27075	0.20493	0.14518	0.2232	0.18249	0.24539	0.18004	0.17493	0.18162	0.1805
1095.1	0.35397	0.42084	0.41629	0.36377	0.3786	0.38433	0.32102	0.33185	0.32777	0.24763	0.24775	0.28813	0.27346	0.30593	0.33167	0.37089	0.274	0.27208	0.22759	0.31882	0.19447	0.21592	0.16684	0.072835	0.22987	0.2827	0.26141	0.19923	0.15365	0.2041	0.14891	0.23709	0.16297	0.17322	0.16779	0.16859
1096	0.37143	0.39519	0.4016	0.3639	0.37004	0.38564	0.31058	0.31431	0.30408	0.2563	0.24554	0.29013	0.28588	0.28208	0.30605	0.35506	0.2602	0.27047	0.23873	0.29423	0.17578	0.19487	0.12672	0.062384	0.22143	0.24842	0.24203	0.20565	0.15542	0.1818	0.149	0.23814	0.15496	0.17849	0.15126	0.16169
1097	0.35091	0.37512	0.41718	0.3576	0.36666	0.38576	0.2998	0.30916	0.32115	0.26046	0.23431	0.3023	0.28087	0.26097	0.29004	0.35322	0.27556	0.26568	0.24333	0.28077	0.17521	0.19588	0.094189	0.06129	0.20902	0.21257	0.23942	0.21155	0.16215	0.15267	0.11887	0.23263	0.16049	0.19541	0.12098	0.14966
1097.9	0.37903	0.37043	0.39483	0.3644	0.36954	0.38973	0.3309	0.33977	0.35086	0.26023	0.24177	0.31048	0.29048	0.25578	0.30289	0.37421	0.27516	0.28036	0.24057	0.26263	0.18339	0.18919	0.08479	0.060474	0.22585	0.21973	0.23782	0.25221	0.18959	0.16869	0.10556	0.23269	0.17502	0.20746	0.13855	0.11725
1098.8	0.36557	0.36179	0.37766	0.35117	0.36307	0.36383	0.34502	0.3428	0.34793	0.25505	0.23544	0.29536	0.27319	0.24574	0.28212	0.37815	0.27447	0.2643	0.22087	0.27959	0.19207	0.18263	0.078808	0.062163	0.23013	0.2037	0.2186	0.26784	0.18415	0.18064	0.11839	0.24503	0.14108	0.21872	0.11884	0.11864
1099.7	0.35207	0.33854	0.36163	0.32979	0.32919	0.31173	0.35126	0.326	0.3526	0.21975	0.23229	0.32144	0.28771	0.25343	0.28119	0.36843	0.26502	0.23825	0.21208	0.25686	0.19093	0.18357	0.072379	0.061929	0.23699	0.19401	0.2201	0.24202	0.18415	0.15503	0.12506	0.2338	0.14228	0.20641	0.10285	0.11322
1100.6	0.33195	0.35537	0.39128	0.33022	0.35238	0.32578	0.34622	0.3263	0.3628	0.20431	0.24536	0.31466	0.2914	0.28623	0.31122	0.36617	0.27379	0.23612	0.22296	0.26274	0.18795	0.18582	0.1002	0.059378	0.24552	0.22294	0.24187	0.23659	0.17259	0.16095	0.12991	0.2297	0.16646	0.20678	0.11524	0.13795
1101.6	0.35518	0.38853	0.42019	0.35577	0.38197	0.32775	0.36068	0.35367	0.36789	0.23034	0.28468	0.29079	0.30986	0.30331	0.32868	0.37841	0.2523	0.23075	0.23561	0.28846	0.21197	0.2152	0.13368	0.060596	0.27623	0.25385	0.27605	0.23385	0.18624	0.17791	0.16192	0.2292	0.18349	0.23339	0.15566	0.13549
1102.5	0.36885	0.37296	0.40249	0.34908	0.35072	0.30034	0.34889	0.35397	0.34588	0.24728	0.29126	0.30559	0.31044	0.32348	0.32399	0.40021	0.23877	0.21196	0.22029	0.30467	0.21439	0.23124	0.15832	0.064156	0.27016	0.26371	0.26662	0.23151	0.16743	0.14758	0.16733	0.24258	0.19513	0.23798	0.1577	0.15919
1103.4	0.40307	0.41007	0.4154	0.34129	0.38279	0.36146	0.35019	0.37139	0.35875	0.26245	0.31302	0.31225	0.30252	0.36118	0.32737	0.40791	0.24945	0.24925	0.23836	0.31725	0.20185	0.22239	0.19113	0.054036	0.29043	0.28515	0.29425	0.23018	0.20077	0.12955	0.19325	0.24209	0.20419	0.21698	0.17994	0.16094
1104.3	0.452	0.4476	0.45226	0.37876	0.41819	0.41492	0.35624	0.38403	0.37771	0.29455	0.32647	0.3251	0.28398	0.38956	0.34478	0.43718	0.27266	0.30508	0.23561	0.32796	0.24605	0.23196	0.20137	0.058734	0.32563	0.30858	0.2922	0.25386	0.2139	0.1559	0.2051	0.24773	0.20763	0.22933	0.19991	0.18052
1105.2	0.46978	0.43737	0.43136	0.38553	0.38189	0.38401	0.35814	0.41117	0.39185	0.29906	0.33978	0.35008	0.27678	0.39072	0.33146	0.43895	0.2658	0.28399	0.23402	0.32657	0.25481	0.26164	0.2115	0.057732	0.33117	0.31441	0.27415	0.26294	0.21848	0.16665	0.21366	0.26047	0.20265	0.24725	0.2028	0.18859
1106.1	0.50407	0.42833	0.44088	0.37736	0.39214	0.38541	0.35558	0.38798	0.39367	0.28428	0.355	0.386	0.2682	0.38935	0.35262	0.43404	0.30813	0.31979	0.24114	0.3128	0.25643	0.23348	0.21343	0.060211	0.35183	0.3175	0.27023	0.27958	0.23067	0.18172	0.24413	0.27042	0.21413	0.22787	0.21021	0.21418
1107.1	0.51089	0.46793	0.479	0.40032	0.42105	0.40757	0.37337	0.38299	0.40702	0.28955	0.35007	0.39252	0.2751	0.36264	0.36307	0.44314	0.3095	0.33073	0.26752	0.31291	0.27103	0.21699	0.19886	0.055954	0.38417	0.33131	0.29055	0.27767	0.24237	0.20537	0.25288	0.23849	0.21869	0.22436	0.20876	0.2098
1108	0.48765	0.43551	0.45598	0.39214	0.38311	0.36243	0.36072	0.38509	0.39978	0.27259	0.32863	0.38941	0.3005	0.33621	0.36684	0.4194	0.31001	0.31856	0.24975	0.3203	0.26733	0.19476	0.16264	0.060404	0.38124	0.3406	0.25586	0.28811	0.23306	0.21728	0.23958	0.25708	0.21801	0.2182	0.204	0.18547
1108.9	0.46468	0.44687	0.43934	0.3589	0.37911	0.37074	0.35588	0.3756	0.40851	0.26634	0.37267	0.36621	0.31566	0.34254	0.40037	0.40806	0.32112	0.3043	0.27881	0.35259	0.25176	0.19683	0.19631	0.064205	0.36446	0.36093	0.2967	0.29194	0.21136	0.23758	0.23708	0.27961	0.21875	0.20767	0.22425	0.18272
1109.8	0.49105	0.49251	0.44713	0.3706	0.42256	0.39426	0.38497	0.37556	0.4172	0.30657	0.37809	0.36894	0.32002	0.38045	0.38737	0.41096	0.31864	0.35877	0.30351	0.37976	0.24344	0.21046	0.21055	0.073854	0.39321	0.38576	0.29583	0.29855	0.24042	0.24847	0.26183	0.31224	0.22416	0.2177	0.23223	0.19123
1110.7	0.43974	0.4881	0.41996	0.3652	0.42563	0.36737	0.36276	0.40287	0.40284	0.31042	0.35309	0.34614	0.32414	0.4094	0.36598	0.39717	0.29432	0.32391	0.28423	0.38475	0.2152	0.23238	0.18815	0.069915	0.35664	0.38542	0.2769	0.29167	0.23849	0.23373	0.23449	0.31956	0.20828	0.20687	0.20448	0.18885
1111.6	0.44126	0.48053	0.41854	0.37534	0.43497	0.39239	0.3232	0.4111	0.39512	0.31368	0.383	0.34174	0.31347	0.46852	0.37656	0.38445	0.31851	0.375	0.2862	0.40014	0.20118	0.24444	0.18444	0.082028	0.34464	0.40423	0.29018	0.3003	0.24753	0.24241	0.23768	0.34298	0.21653	0.2013	0.21664	0.21
1112.6	0.50063	0.54527	0.47194	0.42964	0.50199	0.43135	0.35362	0.45914	0.42227	0.35497	0.45214	0.36266	0.36429	0.53738	0.44139	0.43357	0.35806	0.37419	0.32822	0.4193	0.22228	0.30723	0.2313	0.09101	0.37449	0.41951	0.35756	0.31636	0.26907	0.27122	0.27438	0.35445	0.23005	0.22746	0.25222	0.26653
1113.5	0.48252	0.5278	0.45292	0.43855	0.49461	0.38463	0.34512	0.46103	0.41855	0.34696	0.40762	0.34747	0.36078	0.51404	0.40606	0.44219	0.35866	0.34954	0.31224	0.41022	0.21911	0.28336	0.20473	0.078254	0.36046	0.39655	0.31756	0.31885	0.30285	0.25333	0.26657	0.34107	0.25782	0.23838	0.2432	0.25526
1114.4	0.45199	0.49718	0.47898	0.42344	0.51517	0.36644	0.31624	0.4613	0.41958	0.33728	0.41819	0.35332	0.3816	0.48096	0.46244	0.44689	0.40115	0.3516	0.30572	0.39631	0.25353	0.27949	0.19358	0.078806	0.35108	0.38734	0.38399	0.32381	0.33502	0.27467	0.27574	0.32816	0.26539	0.22501	0.26783	0.25904
1115.3	0.50697	0.52013	0.49224	0.43701	0.54288	0.39697	0.35782	0.44822	0.43051	0.34846	0.44565	0.39445	0.40519	0.49314	0.4893	0.46505	0.4161	0.40099	0.342	0.40332	0.30462	0.3231	0.24498	0.093037	0.38805	0.41963	0.43314	0.3402	0.34803	0.30999	0.32672	0.3394	0.29449	0.25409	0.32311	0.2947
1116.2	0.50086	0.5374	0.46255	0.41511	0.54514	0.4014	0.38357	0.44806	0.43014	0.33959	0.45016	0.4041	0.43305	0.48705	0.4865	0.45616	0.42201	0.41533	0.30858	0.40938	0.32079	0.35286	0.24361	0.086836	0.38438	0.42652	0.43307	0.35163	0.3605	0.33946	0.3342	0.36317	0.3091	0.29405	0.34641	0.3199
1117.1	0.52576	0.53127	0.5018	0.41896	0.5592	0.40915	0.37866	0.43143	0.47149	0.34465	0.42778	0.44651	0.45015	0.49518	0.49332	0.47674	0.45864	0.45766	0.31539	0.44092	0.38208	0.36031	0.23088	0.10153	0.39355	0.4396	0.45132	0.37982	0.402	0.3489	0.33732	0.39171	0.36274	0.33227	0.3781	0.32841
1118	0.52542	0.54405	0.52919	0.42974	0.57637	0.40941	0.38304	0.44697	0.45386	0.34618	0.45787	0.47814	0.46996	0.52569	0.51936	0.49923	0.47462	0.50396	0.32379	0.45468	0.37931	0.39989	0.22685	0.10393	0.43789	0.45928	0.49654	0.40392	0.38443	0.37031	0.38253	0.42878	0.35514	0.36069	0.40296	0.36589
1119	0.56272	0.5708	0.56377	0.46758	0.55805	0.46129	0.41673	0.45645	0.47608	0.33917	0.47504	0.51363	0.50107	0.559	0.52336	0.54003	0.47624	0.56453	0.35889	0.47989	0.3956	0.40923	0.26442	0.11179	0.46658	0.48003	0.49669	0.44704	0.4061	0.40597	0.42986	0.45376	0.38368	0.40046	0.4375	0.42242
1119.9	0.5714	0.5705	0.58343	0.50892	0.54299	0.51362	0.44542	0.45762	0.5042	0.35611	0.47582	0.52253	0.51692	0.58454	0.54903	0.59124	0.50834	0.58635	0.38911	0.50837	0.42377	0.41311	0.25134	0.12762	0.47986	0.49945	0.52189	0.46449	0.44413	0.42613	0.44766	0.47712	0.41049	0.43008	0.44518	0.44877
1120.8	0.57115	0.57137	0.60828	0.53063	0.54455	0.50527	0.47256	0.46445	0.52089	0.36749	0.48405	0.53738	0.52704	0.60348	0.57675	0.61573	0.52826	0.5757	0.45897	0.51035	0.466	0.43321	0.28488	0.13995	0.52818	0.51866	0.56939	0.50315	0.48287	0.42973	0.49166	0.47784	0.43051	0.44747	0.4666	0.46686
1121.7	0.55543	0.56886	0.58106	0.54957	0.52663	0.53207	0.51474	0.4904	0.51942	0.37104	0.50918	0.5378	0.53696	0.60941	0.58533	0.62642	0.53637	0.59494	0.5086	0.52105	0.46901	0.45586	0.31879	0.14407	0.55703	0.53827	0.58941	0.52645	0.50356	0.46267	0.52909	0.51264	0.45281	0.46637	0.50283	0.50585
1122.6	0.60716	0.61866	0.63765	0.60061	0.53474	0.60749	0.56894	0.52813	0.56758	0.40879	0.54832	0.58143	0.58069	0.64527	0.63501	0.66541	0.54045	0.63986	0.56051	0.54425	0.50922	0.48478	0.37375	0.17597	0.58111	0.58766	0.61607	0.57514	0.55387	0.49786	0.55266	0.52642	0.51256	0.50383	0.5593	0.55578
1123.5	0.6313	0.67546	0.6193	0.60673	0.58496	0.64773	0.61105	0.55223	0.59546	0.43427	0.57486	0.60607	0.59817	0.69229	0.65943	0.69821	0.61079	0.64123	0.60388	0.57436	0.54603	0.53154	0.38617	0.18704	0.61319	0.61955	0.65561	0.61347	0.59339	0.53146	0.585	0.56093	0.57021	0.55541	0.5907	0.56813
1124.5	0.64492	0.72111	0.62695	0.60203	0.61815	0.64273	0.62364	0.58407	0.61537	0.44706	0.60213	0.61713	0.60882	0.70364	0.6513	0.70819	0.62494	0.66218	0.63273	0.61822	0.57135	0.5508	0.4104	0.1885	0.64498	0.65966	0.65989	0.66013	0.62273	0.56194	0.6172	0.60329	0.61649	0.61138	0.62832	0.5952
1125.4	0.70329	0.75868	0.67595	0.64052	0.65331	0.68172	0.64011	0.61024	0.65972	0.46329	0.60683	0.65426	0.62325	0.74912	0.67165	0.74169	0.67319	0.6797	0.62325	0.68389	0.60696	0.57247	0.42473	0.1961	0.6599	0.68848	0.69631	0.67988	0.65923	0.6248	0.64741	0.66655	0.66135	0.63481	0.68354	0.65051
1126.3	0.76894	0.80158	0.70762	0.68328	0.71595	0.70369	0.6513	0.64409	0.70127	0.50256	0.62517	0.69831	0.66394	0.7719	0.71234	0.77769	0.70954	0.72997	0.63606	0.71663	0.66026	0.63029	0.44809	0.20498	0.68745	0.73308	0.76049	0.72699	0.70379	0.67548	0.70032	0.69942	0.71871	0.68717	0.70111	0.70503
1127.2	0.7907	0.79881	0.73241	0.69316	0.71602	0.7215	0.67505	0.63709	0.7351	0.49177	0.62693	0.70816	0.69297	0.78763	0.74564	0.76224	0.74208	0.72351	0.6618	0.73502	0.72675	0.66784	0.45315	0.20366	0.70968	0.73643	0.80109	0.74747	0.76643	0.68825	0.75028	0.73877	0.7499	0.72906	0.72058	0.73406
1128.1	0.80531	0.80448	0.78015	0.73217	0.7115	0.74281	0.65646	0.65892	0.72227	0.49775	0.6547	0.71455	0.72734	0.80316	0.7767	0.76351	0.72934	0.75742	0.67553	0.76319	0.74394	0.70374	0.46135	0.21414	0.74132	0.77989	0.83726	0.75725	0.80179	0.7104	0.75158	0.76914	0.7875	0.76839	0.75423	0.77897
1129	0.83753	0.82448	0.83903	0.80672	0.74055	0.78974	0.65497	0.69462	0.75155	0.5105	0.67745	0.71538	0.79282	0.84132	0.84698	0.80308	0.78297	0.78464	0.70174	0.77996	0.77367	0.72803	0.4997	0.21607	0.78866	0.79404	0.91192	0.78218	0.84629	0.75387	0.78941	0.7921	0.82436	0.78713	0.79863	0.80933
1129.9	0.86699	0.83548	0.83235	0.81206	0.74371	0.78744	0.69649	0.7214	0.75215	0.52639	0.70725	0.69273	0.83477	0.85094	0.84825	0.80645	0.79622	0.84419	0.77035	0.7685	0.78111	0.74923	0.51353	0.22476	0.80981	0.80276	0.91778	0.79984	0.87205	0.77434	0.81807	0.80189	0.87145	0.82265	0.80632	0.82069
1130.9	0.81426	0.81436	0.84287	0.8025	0.69739	0.78847	0.70146	0.70009	0.7096	0.51614	0.71854	0.67922	0.81116	0.86531	0.84188	0.78435	0.77974	0.84196	0.76631	0.76347	0.76001	0.73743	0.51839	0.22111	0.81454	0.81888	0.90602	0.7913	0.86606	0.76734	0.82646	0.78734	0.86048	0.83394	0.82334	0.81218
1131.8	0.8323	0.85257	0.82126	0.8015	0.76891	0.80579	0.69389	0.72363	0.72132	0.56355	0.74234	0.69315	0.81071	0.89293	0.83071	0.81366	0.81156	0.90115	0.77711	0.79464	0.74989	0.7629	0.56774	0.23064	0.8703	0.87672	0.9319	0.81639	0.87488	0.81738	0.86393	0.83247	0.90495	0.86822	0.86258	0.85627
1132.7	0.8257	0.84343	0.82431	0.81117	0.79291	0.80658	0.71115	0.71037	0.72148	0.56867	0.71991	0.70753	0.83449	0.89508	0.84518	0.8426	0.82426	0.91272	0.7704	0.7958	0.77115	0.74888	0.57542	0.24895	0.88352	0.85689	0.93842	0.83386	0.84597	0.83618	0.88547	0.81612	0.90579	0.85654	0.86037	0.88692
1133.6	0.83242	0.81112	0.8115	0.77081	0.77657	0.76826	0.7088	0.71194	0.70835	0.57798	0.70717	0.70585	0.81416	0.88482	0.84164	0.81871	0.80937	0.91827	0.76671	0.78453	0.76142	0.77227	0.55506	0.25158	0.8778	0.8358	0.92699	0.8357	0.8466	0.82968	0.89107	0.83804	0.91143	0.87749	0.85975	0.89914
1134.5	0.8354	0.81743	0.84617	0.78981	0.78982	0.82864	0.71953	0.75399	0.72882	0.57998	0.71733	0.77033	0.83667	0.89357	0.88327	0.87026	0.84025	0.90718	0.78334	0.81138	0.77884	0.80071	0.59058	0.26307	0.90493	0.86094	0.95811	0.86411	0.86524	0.84575	0.90836	0.86457	0.92449	0.90083	0.87214	0.92098
1135.4	0.8575	0.83578	0.87938	0.78415	0.84583	0.85473	0.7539	0.77614	0.75482	0.60637	0.70422	0.78725	0.87289	0.89016	0.87755	0.89804	0.86964	0.91504	0.78554	0.84951	0.82579	0.83335	0.60557	0.27726	0.92057	0.86524	0.96322	0.88684	0.90157	0.8558	0.92466	0.88411	0.94452	0.92703	0.90623	0.95811
1136.3	0.83648	0.80126	0.88358	0.7948	0.83393	0.84353	0.75876	0.79409	0.7381	0.58917	0.68928	0.78326	0.89564	0.88145	0.8809	0.90678	0.88054	0.88219	0.76899	0.83804	0.8301	0.83583	0.58548	0.27905	0.90636	0.83315	0.94556	0.88095	0.90281	0.84901	0.91191	0.83559	0.92703	0.93251	0.90474	0.93431
1137.2	0.86963	0.82772	0.88311	0.80643	0.82136	0.84652	0.76448	0.83623	0.76356	0.60425	0.7006	0.78864	0.88239	0.90638	0.86423	0.91692	0.92211	0.87663	0.77225	0.86903	0.82801	0.86603	0.59303	0.27499	0.91521	0.8785	0.94069	0.91111	0.9263	0.87387	0.93425	0.87006	0.94274	0.97038	0.9107	0.91731
1138.1	0.83653	0.81957	0.85757	0.76219	0.77746	0.83375	0.76139	0.81621	0.74527	0.57927	0.69466	0.79402	0.87334	0.88229	0.8353	0.88152	0.91466	0.84135	0.74467	0.87385	0.7993	0.82964	0.59819	0.27624	0.8801	0.89699	0.91797	0.88901	0.90705	0.86177	0.89799	0.85712	0.92489	0.95243	0.8804	0.88738
1139.1	0.80053	0.8056	0.84609	0.7637	0.78173	0.8137	0.73511	0.79029	0.70442	0.58338	0.68111	0.76017	0.85219	0.87034	0.8205	0.8703	0.89462	0.84001	0.70912	0.89618	0.78162	0.82181	0.58372	0.28517	0.86873	0.88291	0.89718	0.87264	0.89484	0.86447	0.8858	0.85524	0.92297	0.93541	0.88102	0.88223
1140	0.81499	0.80099	0.81061	0.74503	0.75734	0.80669	0.70237	0.76858	0.69056	0.54829	0.68613	0.75021	0.83902	0.86647	0.82104	0.85617	0.86128	0.85457	0.72571	0.86168	0.76326	0.81501	0.57858	0.28134	0.85573	0.86501	0.88545	0.84659	0.87183	0.88875	0.86093	0.83863	0.90156	0.88979	0.86208	0.85345
1140.9	0.84113	0.80504	0.82702	0.76066	0.76268	0.82237	0.70002	0.75455	0.6778	0.53716	0.68209	0.76252	0.81748	0.85286	0.85337	0.88458	0.83474	0.87502	0.73186	0.86938	0.75935	0.82511	0.57499	0.28978	0.85217	0.86022	0.89168	0.85462	0.86428	0.90538	0.85682	0.86191	0.88945	0.87357	0.83075	0.879
1141.8	0.78585	0.74853	0.79808	0.69901	0.73166	0.78133	0.67215	0.69797	0.62968	0.50314	0.64207	0.70846	0.75353	0.77881	0.83783	0.82833	0.78352	0.83228	0.70196	0.80058	0.71033	0.77547	0.56155	0.27252	0.79523	0.80458	0.83211	0.7985	0.83738	0.84171	0.81014	0.82238	0.83266	0.80807	0.7809	0.82618
1142.7	0.81273	0.81147	0.8305	0.76682	0.80244	0.84182	0.71274	0.69323	0.66316	0.5117	0.66141	0.72667	0.77899	0.82403	0.86766	0.87599	0.80044	0.86329	0.72432	0.79707	0.75182	0.80795	0.59292	0.27362	0.82501	0.80881	0.84521	0.81503	0.84758	0.86743	0.82163	0.83027	0.84102	0.80198	0.80364	0.85066
1143.6	0.80065	0.80043	0.79776	0.76	0.77036	0.79495	0.69416	0.64868	0.65793	0.48557	0.63711	0.72826	0.77021	0.80283	0.847	0.84115	0.77582	0.85072	0.7133	0.75319	0.73362	0.80639	0.58932	0.25267	0.78948	0.79423	0.82169	0.79451	0.8258	0.81958	0.79817	0.78889	0.78651	0.77762	0.77478	0.81198
1144.5	0.76326	0.80075	0.77363	0.79681	0.75734	0.79271	0.69288	0.65722	0.6795	0.48893	0.64575	0.74193	0.78071	0.80809	0.8341	0.86272	0.78982	0.82918	0.69471	0.79007	0.76428	0.81594	0.60645	0.26309	0.76713	0.80869	0.78283	0.79673	0.80792	0.79026	0.78974	0.79416	0.79766	0.77522	0.7714	0.8168
1145.5	0.73189	0.7859	0.73448	0.76395	0.69521	0.75334	0.68357	0.61466	0.66151	0.46864	0.62757	0.70001	0.77578	0.80333	0.78208	0.82216	0.77785	0.79326	0.68983	0.75913	0.74671	0.77692	0.59516	0.25689	0.70989	0.80272	0.74177	0.74426	0.76267	0.74539	0.7486	0.75113	0.7648	0.72889	0.75004	0.77204
1146.4	0.74511	0.80124	0.73723	0.77953	0.68128	0.73801	0.69465	0.61141	0.67834	0.49343	0.62103	0.69787	0.81538	0.8413	0.75999	0.83306	0.74923	0.81502	0.67843	0.7741	0.76991	0.79183	0.57135	0.26219	0.6903	0.81187	0.74677	0.70324	0.72953	0.72759	0.73987	0.71587	0.76856	0.72525	0.73566	0.76105
1147.3	0.66745	0.70149	0.66609	0.71056	0.62903	0.65403	0.61897	0.57601	0.6174	0.46851	0.55647	0.65733	0.75787	0.7864	0.70674	0.77557	0.70063	0.77375	0.63412	0.73454	0.71389	0.74585	0.52827	0.25624	0.61659	0.74983	0.68827	0.64329	0.66488	0.65827	0.68939	0.6587	0.70078	0.66603	0.68497	0.70429
1148.2	0.67229	0.69026	0.64523	0.68561	0.59214	0.64472	0.56573	0.61029	0.61218	0.4735	0.52686	0.61061	0.73725	0.77374	0.70255	0.7491	0.66591	0.72924	0.61274	0.73192	0.69857	0.73069	0.48725	0.25607	0.59358	0.73378	0.63906	0.59912	0.5995	0.6206	0.67546	0.65546	0.66169	0.62835	0.64852	0.66763
1149.1	0.64342	0.65115	0.6329	0.63464	0.58387	0.60988	0.52171	0.55507	0.57768	0.45216	0.49554	0.5491	0.67531	0.75315	0.66945	0.67962	0.60943	0.66959	0.57197	0.65893	0.60866	0.68516	0.44922	0.23081	0.58522	0.68651	0.61062	0.54216	0.54487	0.5763	0.62272	0.60855	0.58452	0.58616	0.60357	0.60884
1150	0.56968	0.63079	0.62118	0.60031	0.57567	0.59916	0.4636	0.52367	0.56869	0.45361	0.48852	0.51792	0.65254	0.71484	0.64349	0.61585	0.58396	0.63465	0.50991	0.64028	0.57199	0.68336	0.41531	0.21471	0.56419	0.64475	0.56841	0.48672	0.53131	0.54808	0.5822	0.57115	0.54722	0.55832	0.58628	0.55018
1150.9	0.53166	0.61493	0.60346	0.57879	0.59834	0.59954	0.42513	0.5385	0.54281	0.42279	0.4736	0.52129	0.62013	0.66343	0.6413	0.58506	0.57449	0.59957	0.50135	0.63679	0.5586	0.65567	0.39574	0.21881	0.54295	0.61066	0.53274	0.48861	0.51541	0.53049	0.54476	0.57761	0.50063	0.5103	0.57016	0.52515
1151.8	0.55791	0.64323	0.62196	0.58809	0.57681	0.59883	0.43354	0.53888	0.54209	0.43677	0.50624	0.50518	0.62185	0.64748	0.60114	0.58364	0.54414	0.57791	0.48738	0.6542	0.57335	0.67396	0.40825	0.22815	0.56466	0.61162	0.4954	0.48211	0.51282	0.51093	0.53859	0.57322	0.49447	0.49782	0.5664	0.4991
1152.7	0.54387	0.62489	0.64272	0.60316	0.62569	0.63543	0.46205	0.52858	0.56118	0.44434	0.504	0.5376	0.62971	0.61549	0.58657	0.58005	0.5461	0.5959	0.47936	0.65409	0.62399	0.68741	0.41536	0.2476	0.56216	0.60816	0.50915	0.48879	0.52738	0.5321	0.5243	0.56855	0.49874	0.5126	0.56737	0.51396
1153.6	0.51489	0.60094	0.63	0.55089	0.58007	0.62523	0.44715	0.52631	0.53124	0.43943	0.46302	0.5105	0.60784	0.56496	0.56093	0.55973	0.51542	0.6052	0.44325	0.63451	0.64281	0.68703	0.37895	0.25948	0.50791	0.59185	0.47785	0.46816	0.48279	0.50216	0.51129	0.53874	0.47999	0.51179	0.52758	0.46585
1154.5	0.56136	0.6024	0.6377	0.56486	0.60674	0.63705	0.4581	0.56077	0.52281	0.42497	0.4516	0.53777	0.58847	0.55486	0.54255	0.5968	0.52351	0.59146	0.45595	0.65551	0.67616	0.68059	0.39778	0.28137	0.49354	0.59294	0.47002	0.49219	0.4503	0.47336	0.49463	0.53856	0.46997	0.51016	0.51355	0.44849
1155.4	0.55961	0.56849	0.61612	0.55248	0.55684	0.62018	0.4762	0.53049	0.52574	0.42739	0.46822	0.50749	0.57441	0.55645	0.53393	0.57515	0.50801	0.54477	0.43351	0.62842	0.68524	0.68888	0.41453	0.29728	0.47744	0.5607	0.45945	0.46063	0.41668	0.43716	0.45798	0.51663	0.46542	0.51442	0.51833	0.43516
1156.4	0.53696	0.55071	0.63168	0.541	0.55248	0.64228	0.4563	0.5567	0.54562	0.41152	0.46574	0.50157	0.55912	0.54581	0.54608	0.5503	0.51428	0.51833	0.42943	0.61798	0.73958	0.65771	0.39008	0.30441	0.44288	0.54113	0.4515	0.44282	0.38709	0.43602	0.43996	0.50264	0.46553	0.50904	0.4888	0.42178
1157.3	0.50291	0.54284	0.58243	0.47042	0.50175	0.57812	0.42912	0.5181	0.48427	0.40248	0.47697	0.43811	0.50108	0.52531	0.52714	0.51095	0.4858	0.45822	0.40648	0.58351	0.73264	0.62294	0.39641	0.30703	0.41187	0.48657	0.4138	0.39077	0.34837	0.36687	0.38993	0.4581	0.4376	0.47273	0.47285	0.38868
1158.2	0.50932	0.52756	0.57139	0.48452	0.5096	0.54391	0.4183	0.54438	0.47572	0.3899	0.49163	0.44571	0.48988	0.51609	0.50871	0.48471	0.4912	0.41815	0.4077	0.5866	0.7472	0.57879	0.4128	0.33386	0.41142	0.46578	0.38252	0.36676	0.37976	0.34813	0.36129	0.46866	0.41683	0.4632	0.46642	0.40202
1159.1	0.46414	0.50904	0.5623	0.48607	0.5198	0.52783	0.41952	0.53404	0.49987	0.41335	0.46653	0.41294	0.4892	0.50105	0.51964	0.4474	0.4671	0.41522	0.41679	0.55296	0.7794	0.58721	0.42209	0.35712	0.42345	0.43402	0.37834	0.35494	0.36755	0.35102	0.37166	0.48963	0.42766	0.42857	0.44028	0.40606
1160	0.43798	0.511	0.55927	0.47971	0.54738	0.52833	0.38767	0.55082	0.49539	0.40779	0.45206	0.41742	0.48116	0.4921	0.48776	0.42772	0.43593	0.43123	0.42228	0.5677	0.81184	0.59281	0.45728	0.38257	0.41048	0.43235	0.37514	0.35312	0.36413	0.37385	0.3946	0.49618	0.40924	0.43328	0.40711	0.41154
1160.9	0.40234	0.48798	0.50389	0.46307	0.51661	0.43975	0.39208	0.51622	0.43927	0.39279	0.41832	0.39285	0.46036	0.47066	0.47309	0.38684	0.39354	0.42442	0.39105	0.53412	0.77426	0.59286	0.44912	0.41682	0.36832	0.40952	0.37569	0.34208	0.34627	0.34425	0.37341	0.47462	0.35788	0.40811	0.39481	0.40572
1161.8	0.38749	0.47569	0.5148	0.48002	0.52491	0.43826	0.41834	0.4957	0.45437	0.36486	0.41078	0.43323	0.47688	0.46669	0.45366	0.38773	0.38543	0.43872	0.41125	0.50779	0.80146	0.60475	0.47882	0.4526	0.35303	0.41515	0.36027	0.35659	0.33909	0.37342	0.39573	0.45867	0.35121	0.38527	0.36545	0.39942
1162.7	0.40938	0.46735	0.50471	0.48952	0.53917	0.44579	0.41928	0.46966	0.44588	0.37082	0.39614	0.43148	0.46987	0.46621	0.45239	0.40467	0.38814	0.46042	0.39853	0.50682	0.82816	0.66616	0.51531	0.48503	0.35507	0.41515	0.38291	0.37844	0.3248	0.3768	0.4153	0.44943	0.36571	0.3735	0.34383	0.37924
1163.6	0.40016	0.45036	0.50015	0.47592	0.46315	0.40836	0.39738	0.43978	0.39663	0.3384	0.41657	0.415	0.42396	0.45398	0.42315	0.39043	0.35999	0.43661	0.35955	0.49071	0.82787	0.66551	0.52404	0.50644	0.31964	0.4225	0.36706	0.36328	0.30756	0.36113	0.36809	0.39955	0.34031	0.37245	0.33601	0.3442
1164.5	0.40894	0.41877	0.52593	0.49288	0.42636	0.38478	0.40374	0.41869	0.38852	0.33775	0.43045	0.43584	0.41676	0.44202	0.44334	0.4126	0.3829	0.4319	0.34658	0.44135	0.82328	0.69259	0.53323	0.53463	0.32903	0.40389	0.3768	0.37245	0.31996	0.34404	0.34341	0.35777	0.33512	0.34665	0.34644	0.32271
1165.4	0.41137	0.39196	0.52111	0.46562	0.4099	0.42303	0.3946	0.39819	0.40076	0.34377	0.43461	0.43192	0.39211	0.42026	0.41855	0.44327	0.39325	0.41721	0.34851	0.42443	0.81362	0.67797	0.56019	0.54508	0.33179	0.38298	0.36102	0.36935	0.31523	0.33567	0.33306	0.33951	0.35129	0.33318	0.31828	0.27746
1166.4	0.43205	0.40621	0.53691	0.471	0.40272	0.42843	0.40845	0.42865	0.40305	0.36223	0.41981	0.41445	0.38978	0.44237	0.4106	0.44635	0.38648	0.42704	0.33211	0.43262	0.77427	0.65551	0.56436	0.56589	0.32203	0.38851	0.35768	0.36565	0.30837	0.33426	0.32394	0.34377	0.3255	0.35758	0.32714	0.2542
1167.3	0.34911	0.38155	0.5265	0.44775	0.33198	0.39636	0.39912	0.42002	0.39567	0.3481	0.40249	0.36771	0.36828	0.41027	0.39996	0.41825	0.34679	0.38307	0.34953	0.3926	0.71786	0.6215	0.54278	0.56621	0.28773	0.35167	0.33916	0.34972	0.30392	0.32095	0.26752	0.3037	0.29223	0.31739	0.2995	0.2047
1168.2	0.34266	0.37378	0.47373	0.40833	0.35679	0.36537	0.39453	0.44186	0.39334	0.33655	0.36069	0.35288	0.36582	0.38819	0.36585	0.41002	0.36212	0.38455	0.34744	0.39378	0.68478	0.59767	0.5626	0.56703	0.27523	0.33076	0.32189	0.32618	0.31621	0.3114	0.28192	0.31134	0.24662	0.29334	0.25602	0.20484
1169.1	0.34235	0.38603	0.44213	0.37416	0.37461	0.33441	0.38561	0.40258	0.38859	0.32536	0.33916	0.30983	0.37301	0.36773	0.3369	0.36248	0.34259	0.36775	0.36659	0.4016	0.66186	0.53542	0.57081	0.55711	0.26361	0.32771	0.29198	0.29624	0.29539	0.28994	0.27936	0.31439	0.24653	0.273	0.24377	0.1914
1170	0.3391	0.40049	0.44172	0.40213	0.37488	0.32372	0.40473	0.44735	0.39166	0.30992	0.32283	0.31543	0.38508	0.35948	0.34503	0.33968	0.31537	0.37916	0.36026	0.39878	0.65061	0.54249	0.61497	0.55057	0.26326	0.31583	0.29438	0.27784	0.28074	0.28238	0.27711	0.31393	0.24449	0.26283	0.26767	0.21748
1170.9	0.2822	0.35169	0.4179	0.36834	0.32907	0.28549	0.34779	0.43919	0.38156	0.28671	0.3133	0.27251	0.34173	0.31571	0.33465	0.3201	0.29652	0.3579	0.33473	0.38982	0.61039	0.53306	0.60984	0.51248	0.25565	0.27458	0.30919	0.26455	0.27168	0.24587	0.24223	0.2859	0.24297	0.21731	0.22628	0.18011
1171.8	0.29874	0.3771	0.40551	0.37567	0.3231	0.27741	0.34302	0.43848	0.36563	0.27906	0.3143	0.30547	0.33485	0.32581	0.32279	0.33191	0.30686	0.37551	0.32235	0.38219	0.58725	0.49537	0.64594	0.49813	0.26369	0.2677	0.29695	0.25692	0.23098	0.24735	0.24549	0.27223	0.23765	0.17586	0.23314	0.19858
1172.7	0.31327	0.37337	0.43598	0.37264	0.27263	0.31653	0.32795	0.40467	0.37242	0.27525	0.30036	0.30287	0.31236	0.35028	0.33831	0.32418	0.26477	0.37667	0.31656	0.3718	0.54376	0.48263	0.63274	0.46383	0.24452	0.25594	0.29361	0.249	0.21104	0.23247	0.21012	0.2309	0.25737	0.17256	0.22781	0.16958
1173.6	0.28792	0.38216	0.41985	0.37368	0.23458	0.32938	0.31241	0.39556	0.3721	0.26886	0.26238	0.29253	0.27938	0.33519	0.31605	0.3578	0.25295	0.37963	0.29138	0.34919	0.48525	0.47994	0.60369	0.42279	0.23648	0.24137	0.29347	0.24575	0.20454	0.23998	0.19162	0.2132	0.24277	0.16949	0.18784	0.15058
1174.5	0.28495	0.36092	0.42072	0.33608	0.22793	0.31938	0.27892	0.35136	0.36686	0.27439	0.22531	0.25845	0.24976	0.34166	0.30569	0.36549	0.24399	0.4042	0.28162	0.34782	0.4587	0.45244	0.57038	0.38495	0.22689	0.23262	0.30174	0.22803	0.20357	0.25175	0.17822	0.18904	0.21023	0.17155	0.13286	0.11384
1175.4	0.3145	0.37934	0.41012	0.34904	0.2334	0.32189	0.29017	0.30487	0.3663	0.25912	0.21836	0.29195	0.25382	0.36143	0.28769	0.35791	0.24462	0.37637	0.27416	0.32604	0.40313	0.40784	0.56174	0.35835	0.2314	0.24325	0.27278	0.21628	0.20098	0.24351	0.15696	0.1549	0.18913	0.17766	0.13585	0.11958
1176.3	0.31854	0.37106	0.4234	0.35274	0.25153	0.35437	0.28432	0.28744	0.36556	0.26203	0.20878	0.29995	0.2589	0.36502	0.28959	0.37	0.22574	0.38294	0.25879	0.33582	0.38129	0.37913	0.52926	0.31744	0.22473	0.25702	0.29423	0.21844	0.18752	0.24	0.14729	0.15687	0.187	0.2186	0.12812	0.10572
1177.2	0.29766	0.36679	0.393	0.38111	0.26032	0.32169	0.29177	0.31654	0.3548	0.25257	0.22473	0.3087	0.27203	0.34531	0.27836	0.40761	0.25013	0.36646	0.26722	0.34409	0.35185	0.3277	0.51261	0.29738	0.23482	0.24315	0.28668	0.23812	0.1869	0.22897	0.14605	0.18602	0.17389	0.21253	0.12051	0.10366
1178.1	0.28581	0.36349	0.40482	0.39861	0.28982	0.32114	0.32206	0.32323	0.33851	0.23917	0.22361	0.31148	0.27218	0.35274	0.29672	0.41921	0.25921	0.37045	0.27317	0.35901	0.33599	0.28978	0.50259	0.27207	0.21584	0.24714	0.28118	0.25623	0.19233	0.22004	0.1525	0.18694	0.15885	0.20837	0.12047	0.093906
1179	0.27811	0.38111	0.41965	0.42311	0.2951	0.32786	0.31122	0.3264	0.32728	0.23719	0.22959	0.34542	0.28883	0.35024	0.29008	0.41187	0.26139	0.33117	0.2598	0.35278	0.30734	0.27072	0.47497	0.25106	0.23075	0.26534	0.27041	0.26889	0.18119	0.21066	0.13501	0.20201	0.17197	0.2031	0.12385	0.082616
1179.9	0.26391	0.3963	0.43381	0.44527	0.31173	0.36111	0.32649	0.34305	0.31045	0.25977	0.23515	0.33321	0.31176	0.37527	0.30313	0.44837	0.27654	0.37	0.27491	0.35737	0.31026	0.24775	0.47035	0.23633	0.23858	0.28129	0.27959	0.28656	0.19195	0.22682	0.13329	0.24114	0.18777	0.2196	0.12601	0.10049
1180.8	0.24781	0.37371	0.43003	0.43448	0.31782	0.3207	0.32907	0.30802	0.33646	0.24294	0.22516	0.31768	0.30942	0.37706	0.31344	0.44416	0.30327	0.34795	0.25083	0.33216	0.30146	0.23093	0.42386	0.2114	0.23141	0.25592	0.26762	0.26824	0.21246	0.19684	0.11367	0.23561	0.19668	0.24087	0.11432	0.087158
1181.8	0.24909	0.36525	0.4412	0.43284	0.33876	0.32327	0.34723	0.2952	0.34917	0.24385	0.22895	0.32979	0.32028	0.38922	0.33809	0.41771	0.29003	0.33992	0.25931	0.32049	0.2937	0.20772	0.39822	0.19404	0.25515	0.2628	0.27153	0.25394	0.22808	0.20748	0.12444	0.22579	0.21009	0.22593	0.14049	0.10736
1182.6	0.26557	0.35437	0.42564	0.42414	0.31152	0.33302	0.31983	0.28681	0.35654	0.23512	0.23269	0.3077	0.32602	0.4044	0.32764	0.39274	0.27	0.30792	0.251	0.30758	0.2829	0.17182	0.38567	0.17548	0.2772	0.24059	0.26477	0.23378	0.21919	0.20237	0.10869	0.23435	0.22959	0.21598	0.13463	0.12432
1183.5	0.22661	0.34079	0.39199	0.40475	0.28396	0.31374	0.32155	0.21891	0.34792	0.22113	0.24211	0.28539	0.30615	0.38874	0.32839	0.4075	0.26261	0.30908	0.25354	0.28263	0.25068	0.14283	0.35104	0.1598	0.27708	0.21779	0.23641	0.23783	0.21471	0.19468	0.12632	0.19029	0.22034	0.22276	0.1203	0.13477
1184.4	0.27078	0.33255	0.39997	0.42007	0.29384	0.31291	0.33096	0.21628	0.3892	0.21199	0.23191	0.29073	0.32087	0.36753	0.35443	0.42793	0.25708	0.32254	0.27667	0.29808	0.24073	0.13416	0.29613	0.1475	0.2909	0.20345	0.247	0.24758	0.20199	0.21663	0.15593	0.18912	0.23128	0.19063	0.12904	0.13274
1185.4	0.30475	0.35892	0.40656	0.4251	0.27436	0.31	0.34712	0.22508	0.37999	0.22924	0.23951	0.2831	0.3428	0.36715	0.37978	0.41147	0.25122	0.34821	0.32797	0.3223	0.21995	0.13935	0.31319	0.13715	0.29487	0.21565	0.25535	0.24979	0.1997	0.23919	0.19032	0.18708	0.22616	0.15178	0.1345	0.13547
1186.3	0.26257	0.37435	0.39512	0.39601	0.25901	0.3251	0.33669	0.20239	0.36961	0.25097	0.21865	0.26183	0.33551	0.3652	0.38198	0.39521	0.23821	0.36103	0.30687	0.31164	0.19638	0.1459	0.2866	0.12567	0.26458	0.21645	0.26306	0.25188	0.18362	0.24746	0.15378	0.18082	0.22392	0.17953	0.11131	0.11257
1187.2	0.23295	0.36749	0.38696	0.38899	0.24773	0.29249	0.32686	0.17639	0.37467	0.26239	0.20734	0.26031	0.31561	0.33223	0.40601	0.40796	0.2622	0.33744	0.28246	0.28814	0.15659	0.13342	0.24496	0.11335	0.24022	0.21009	0.27197	0.25712	0.17252	0.2622	0.12724	0.17079	0.18492	0.19484	0.093479	0.090042
1188.1	0.27667	0.41145	0.38789	0.40082	0.2726	0.3017	0.33561	0.22656	0.39488	0.27125	0.24623	0.25697	0.34439	0.37342	0.41292	0.39395	0.28248	0.35237	0.30105	0.32903	0.14687	0.11728	0.23445	0.10604	0.253	0.2395	0.29874	0.25794	0.18396	0.29284	0.11003	0.20848	0.20739	0.18661	0.12156	0.099901
1189	0.23163	0.39679	0.3952	0.36914	0.24627	0.28036	0.3117	0.22549	0.37017	0.29279	0.25733	0.23951	0.31637	0.36007	0.39674	0.35051	0.29696	0.30725	0.26711	0.31261	0.1334	0.10194	0.21744	0.10149	0.21345	0.23999	0.28813	0.24145	0.17321	0.28311	0.090997	0.21146	0.19949	0.2064	0.10936	0.07318
1189.9	0.21617	0.38662	0.40479	0.38719	0.26557	0.29557	0.31036	0.24013	0.38405	0.29882	0.29144	0.26135	0.32152	0.36083	0.39207	0.38154	0.31561	0.32591	0.26212	0.31486	0.14847	0.095117	0.20649	0.098638	0.23398	0.25519	0.29337	0.2685	0.20824	0.33656	0.095113	0.23503	0.23019	0.2231	0.11615	0.091826
1190.8	0.2512	0.36146	0.39299	0.37967	0.27231	0.27726	0.29394	0.23185	0.38318	0.31668	0.31131	0.25314	0.32851	0.35543	0.37767	0.38121	0.32088	0.33152	0.24957	0.30172	0.15006	0.079232	0.18542	0.093753	0.25128	0.24534	0.28983	0.27613	0.20283	0.372	0.11554	0.22795	0.24537	0.22281	0.12696	0.089865
1191.7	0.27925	0.3684	0.41305	0.37959	0.29304	0.31076	0.30148	0.27444	0.37908	0.3357	0.33864	0.2815	0.35834	0.39763	0.3747	0.35054	0.33233	0.35837	0.27452	0.35275	0.18284	0.10036	0.20726	0.10548	0.28333	0.26643	0.28117	0.27053	0.21596	0.39735	0.15131	0.26023	0.29455	0.2218	0.1568	0.095358
1192.6	0.28797	0.34026	0.42258	0.39499	0.30241	0.30288	0.31591	0.27811	0.37984	0.36103	0.32533	0.31353	0.37392	0.40813	0.39626	0.33828	0.34406	0.35214	0.2915	0.35789	0.19819	0.13052	0.2092	0.10892	0.29857	0.27908	0.28418	0.28148	0.22365	0.42294	0.18162	0.27688	0.30641	0.24311	0.15972	0.10531
1193.5	0.29253	0.35629	0.41565	0.39978	0.32459	0.32965	0.3188	0.28739	0.38657	0.35182	0.32501	0.33303	0.40012	0.40845	0.41865	0.35051	0.33814	0.38146	0.33183	0.3606	0.22199	0.13553	0.22927	0.1003	0.33519	0.28522	0.29676	0.2759	0.25254	0.45423	0.20894	0.28487	0.33857	0.24367	0.1614	0.13093
1194.4	0.30164	0.35293	0.37977	0.38877	0.29699	0.34814	0.34065	0.30338	0.38205	0.35387	0.31624	0.33758	0.40774	0.39801	0.4242	0.33282	0.31446	0.36418	0.36294	0.36681	0.21696	0.14976	0.19638	0.10511	0.34225	0.29935	0.2704	0.26445	0.21212	0.47691	0.20474	0.31506	0.35598	0.27029	0.16096	0.13519
1195.3	0.33752	0.37213	0.41745	0.43007	0.29771	0.38125	0.38233	0.33567	0.42633	0.36189	0.33527	0.37682	0.4394	0.43096	0.46248	0.36275	0.3524	0.37347	0.39157	0.40439	0.24381	0.18335	0.21424	0.10686	0.35992	0.32537	0.27043	0.2909	0.24437	0.50707	0.25602	0.37098	0.38363	0.27359	0.17104	0.16659
1196.2	0.36811	0.38956	0.43348	0.44406	0.33572	0.41646	0.41114	0.36922	0.46423	0.3828	0.37119	0.40875	0.46835	0.46521	0.48138	0.4114	0.35908	0.43341	0.40664	0.42521	0.284	0.20903	0.2162	0.11606	0.38954	0.3779	0.2917	0.32486	0.26454	0.59069	0.30526	0.39905	0.41948	0.29359	0.20957	0.21168
1197.1	0.36864	0.38235	0.45311	0.42621	0.34911	0.44459	0.40214	0.38819	0.49801	0.38401	0.38418	0.39325	0.47129	0.45507	0.48834	0.42435	0.36461	0.43447	0.38573	0.41454	0.30658	0.20333	0.21704	0.11975	0.37896	0.37695	0.28141	0.31423	0.28089	0.64059	0.30476	0.43307	0.43851	0.30019	0.23309	0.20931
1198	0.40614	0.38718	0.48086	0.42504	0.3932	0.42649	0.42186	0.40456	0.54315	0.40279	0.39274	0.42456	0.50047	0.47977	0.51574	0.44969	0.39856	0.45858	0.3844	0.43892	0.32739	0.2415	0.22547	0.13995	0.39276	0.38265	0.31271	0.33585	0.31727	0.70785	0.31526	0.442	0.47274	0.32929	0.26791	0.24754
1198.9	0.3897	0.38317	0.49636	0.41859	0.42806	0.41725	0.39331	0.41181	0.5502	0.3883	0.40414	0.44225	0.49061	0.51235	0.52603	0.42471	0.40411	0.45478	0.34371	0.43521	0.32242	0.21626	0.2571	0.14584	0.3935	0.37122	0.35346	0.34696	0.34707	0.72534	0.32277	0.43878	0.47455	0.31562	0.30781	0.2728
1199.8	0.41582	0.40601	0.49973	0.42573	0.45313	0.42421	0.38206	0.41693	0.5561	0.37982	0.43262	0.46362	0.5024	0.50988	0.52555	0.43809	0.41375	0.47676	0.36632	0.43782	0.334	0.22344	0.28755	0.15799	0.40073	0.39421	0.38848	0.34991	0.36647	0.76099	0.34123	0.44757	0.51911	0.37153	0.36352	0.2935
1200.7	0.36993	0.37631	0.47808	0.3814	0.42992	0.39628	0.3577	0.38893	0.51867	0.37461	0.40662	0.45674	0.46783	0.45374	0.50505	0.42287	0.40938	0.4321	0.36078	0.39729	0.29278	0.2198	0.2695	0.15668	0.37095	0.34977	0.4057	0.34102	0.36697	0.73823	0.30648	0.40917	0.50104	0.37863	0.36278	0.28436
1201.6	0.36987	0.4013	0.47944	0.40511	0.40838	0.37813	0.37396	0.40489	0.50494	0.37527	0.40382	0.49283	0.4706	0.43387	0.53273	0.44642	0.41093	0.43462	0.38647	0.41474	0.29753	0.24221	0.29307	0.16999	0.38278	0.36929	0.42636	0.38626	0.38038	0.75143	0.32822	0.40525	0.51562	0.40812	0.4012	0.30188
1202.5	0.3548	0.40408	0.43527	0.40909	0.39106	0.3851	0.36972	0.39476	0.46983	0.36862	0.40533	0.4703	0.42873	0.44215	0.50643	0.43826	0.38605	0.40601	0.35946	0.40409	0.28981	0.23723	0.28385	0.17212	0.36898	0.40443	0.4191	0.38646	0.36868	0.73157	0.35017	0.4501	0.5119	0.42662	0.3996	0.30656
1203.4	0.40284	0.45816	0.43912	0.42518	0.42202	0.40469	0.38827	0.43182	0.50868	0.39693	0.43376	0.44825	0.43077	0.46529	0.50642	0.46163	0.42755	0.41552	0.39067	0.43884	0.31995	0.29014	0.30517	0.18071	0.39454	0.43229	0.4212	0.40565	0.42864	0.7709	0.38069	0.47368	0.53814	0.46281	0.42305	0.3276
1204.3	0.38763	0.44641	0.41421	0.37043	0.42217	0.3823	0.37882	0.41571	0.46834	0.37941	0.42596	0.42416	0.41662	0.4551	0.51666	0.41253	0.42627	0.39646	0.3749	0.43188	0.31661	0.29058	0.29729	0.17697	0.38912	0.42553	0.4095	0.38349	0.43623	0.76108	0.35906	0.44324	0.49891	0.44263	0.41829	0.33271
1205.2	0.42359	0.4789	0.403	0.41883	0.42083	0.40198	0.38167	0.42868	0.46988	0.37206	0.42753	0.4273	0.42956	0.47005	0.54161	0.42991	0.43521	0.42904	0.38228	0.44554	0.33701	0.31277	0.33582	0.18485	0.38724	0.48397	0.40407	0.40376	0.46736	0.77003	0.37703	0.46905	0.51143	0.44901	0.45266	0.3412
1206.1	0.46082	0.48627	0.39412	0.41311	0.44548	0.42658	0.37745	0.43243	0.4622	0.36435	0.43952	0.44063	0.45309	0.48313	0.51559	0.427	0.44416	0.4691	0.38176	0.4423	0.3332	0.35142	0.3253	0.19643	0.38677	0.49937	0.41922	0.40539	0.49179	0.78341	0.3789	0.46628	0.51977	0.44398	0.4698	0.36445
1207	0.44159	0.49157	0.38444	0.38869	0.42743	0.41291	0.37209	0.43626	0.48774	0.34398	0.4378	0.43238	0.43668	0.4633	0.51009	0.41161	0.43871	0.47585	0.41313	0.43067	0.31051	0.37017	0.33739	0.20179	0.37832	0.48663	0.39839	0.40765	0.4734	0.79238	0.37751	0.43443	0.5138	0.44366	0.48674	0.34993
1207.9	0.45045	0.50752	0.40884	0.3884	0.4404	0.41557	0.409	0.42393	0.44736	0.33531	0.4056	0.45582	0.46218	0.46489	0.50559	0.41908	0.43508	0.48697	0.43522	0.4144	0.31477	0.35876	0.34075	0.22838	0.37144	0.50866	0.41223	0.40105	0.46254	0.77334	0.41247	0.4382	0.51819	0.45238	0.50266	0.33372
1208.8	0.44755	0.5273	0.42004	0.43992	0.43381	0.41509	0.41847	0.42438	0.46952	0.33772	0.36918	0.46312	0.44316	0.48194	0.47745	0.45273	0.41924	0.48856	0.43114	0.4143	0.31264	0.36173	0.32765	0.25848	0.37076	0.52145	0.42311	0.43925	0.46682	0.77952	0.43167	0.4477	0.53228	0.44678	0.49337	0.32487
1209.7	0.43258	0.52729	0.42131	0.41019	0.42677	0.38108	0.42528	0.41201	0.47168	0.33549	0.33082	0.45014	0.43323	0.46569	0.46972	0.44453	0.41218	0.45376	0.43131	0.43086	0.31059	0.36673	0.31702	0.2806	0.37438	0.49196	0.42001	0.43634	0.45659	0.742	0.44932	0.46573	0.54739	0.4622	0.46979	0.33265
1210.6	0.4107	0.54015	0.44093	0.40442	0.43201	0.41165	0.42842	0.40067	0.48661	0.33003	0.32404	0.42522	0.41836	0.48678	0.46167	0.45901	0.42233	0.43505	0.42986	0.44329	0.32281	0.34476	0.33842	0.30824	0.37877	0.49388	0.42254	0.43147	0.46741	0.70891	0.46948	0.46913	0.53772	0.46995	0.46519	0.32804
1211.5	0.42327	0.53246	0.45834	0.41962	0.43038	0.43345	0.40463	0.39493	0.45681	0.32279	0.29369	0.43266	0.42885	0.50001	0.45719	0.44342	0.41201	0.43178	0.40534	0.44107	0.35936	0.33902	0.36296	0.33507	0.39921	0.49022	0.4258	0.43103	0.51646	0.69373	0.4621	0.44867	0.55058	0.47174	0.48868	0.31843
1212.4	0.39363	0.50762	0.44715	0.38803	0.35468	0.4113	0.35909	0.37107	0.46774	0.31571	0.2737	0.41393	0.38328	0.47007	0.44246	0.43531	0.38241	0.41761	0.35857	0.42471	0.37028	0.34435	0.36037	0.3487	0.37486	0.44482	0.40077	0.42594	0.51184	0.67487	0.44054	0.4273	0.53963	0.45707	0.47571	0.3115
1213.3	0.35333	0.48258	0.43997	0.37282	0.34217	0.41879	0.34153	0.33645	0.45376	0.2893	0.28315	0.40267	0.40275	0.4715	0.44432	0.44973	0.37586	0.42786	0.34767	0.40234	0.3793	0.32602	0.38153	0.3664	0.38379	0.43313	0.38634	0.42638	0.51018	0.6614	0.43873	0.4123	0.50986	0.46098	0.50174	0.29255
1214.2	0.36611	0.50321	0.46033	0.38979	0.34426	0.42694	0.3422	0.35448	0.47812	0.28097	0.30669	0.42399	0.42211	0.52801	0.44856	0.4507	0.37707	0.41931	0.38336	0.39589	0.39473	0.34112	0.39272	0.39125	0.39722	0.45373	0.40331	0.43284	0.52627	0.67857	0.42203	0.40278	0.50716	0.45853	0.52	0.30308
1215.1	0.37844	0.48869	0.46402	0.38623	0.3306	0.39496	0.31242	0.35797	0.45046	0.27213	0.30243	0.42813	0.40453	0.51076	0.46375	0.41979	0.37665	0.39057	0.39742	0.38272	0.4139	0.33024	0.40083	0.40653	0.39162	0.44216	0.41434	0.43299	0.52999	0.67627	0.38734	0.40597	0.52197	0.42899	0.52441	0.3002
1216	0.39225	0.49245	0.46525	0.37562	0.30913	0.35741	0.31931	0.36193	0.45538	0.27881	0.33993	0.4196	0.40929	0.50926	0.46756	0.43185	0.37937	0.37787	0.40229	0.41377	0.41161	0.33576	0.4088	0.42929	0.37058	0.44365	0.45053	0.45124	0.52002	0.65864	0.3762	0.41857	0.51773	0.40436	0.51978	0.30264
1216.9	0.39716	0.47047	0.45889	0.40387	0.32163	0.33714	0.31786	0.36375	0.44251	0.2719	0.33496	0.38156	0.41234	0.53415	0.48396	0.44253	0.37606	0.37286	0.42121	0.41171	0.40502	0.32405	0.42226	0.43739	0.36107	0.45653	0.46277	0.46077	0.52222	0.63308	0.37041	0.40645	0.49919	0.40539	0.52412	0.30599
1217.8	0.44392	0.44753	0.45746	0.36822	0.32939	0.33173	0.32716	0.41446	0.43468	0.29577	0.32143	0.39157	0.39333	0.53225	0.49091	0.43145	0.38105	0.3731	0.44283	0.42456	0.42588	0.34619	0.4443	0.4526	0.33979	0.46117	0.50896	0.44062	0.53162	0.60503	0.36659	0.40648	0.50691	0.39477	0.51095	0.31254
1218.7	0.45368	0.39323	0.44316	0.34499	0.32433	0.32372	0.32951	0.41842	0.39325	0.30336	0.32747	0.36581	0.39291	0.54894	0.49611	0.41737	0.37889	0.39373	0.40897	0.41398	0.4212	0.31551	0.45237	0.46122	0.33302	0.43458	0.51409	0.42902	0.55244	0.59453	0.36565	0.37127	0.48431	0.39503	0.5064	0.29791
1219.6	0.43789	0.37016	0.39813	0.33058	0.30424	0.33059	0.35205	0.37897	0.40578	0.30359	0.29932	0.35087	0.39997	0.55934	0.48937	0.41836	0.36724	0.42105	0.40467	0.38282	0.4142	0.32989	0.45395	0.4782	0.32354	0.43558	0.50296	0.42961	0.55548	0.58751	0.36833	0.34926	0.46947	0.39853	0.47412	0.30311
1220.5	0.4272	0.35291	0.39058	0.32039	0.3172	0.33846	0.3655	0.36703	0.39577	0.29826	0.28213	0.34386	0.41501	0.60259	0.48903	0.40542	0.37491	0.45069	0.4088	0.36281	0.41444	0.3486	0.46634	0.49352	0.3265	0.42852	0.48042	0.44119	0.56786	0.57913	0.3697	0.34931	0.44328	0.38627	0.45459	0.29881
1221.4	0.40586	0.3421	0.35663	0.27744	0.30525	0.32282	0.35358	0.36873	0.40704	0.29542	0.29665	0.36496	0.42996	0.62321	0.49269	0.37777	0.39442	0.4371	0.37766	0.35689	0.40423	0.36943	0.46749	0.51152	0.3392	0.4287	0.47529	0.40935	0.58825	0.54437	0.33209	0.35811	0.44942	0.35491	0.43525	0.27581
1222.3	0.36949	0.35675	0.36135	0.30181	0.27522	0.30408	0.35935	0.37382	0.40305	0.28827	0.28363	0.33672	0.43245	0.62925	0.48978	0.36266	0.39182	0.42265	0.3658	0.35478	0.41392	0.3769	0.47693	0.52134	0.33377	0.41306	0.44333	0.41383	0.60091	0.53725	0.3036	0.36084	0.44295	0.34408	0.42174	0.27374
1223.2	0.37561	0.36305	0.36655	0.32036	0.2839	0.31423	0.34135	0.37907	0.42732	0.27614	0.273	0.33381	0.40913	0.62383	0.46855	0.3657	0.39122	0.42265	0.3516	0.37629	0.41191	0.40756	0.49176	0.54837	0.33771	0.41753	0.43429	0.41213	0.60545	0.51499	0.29739	0.36488	0.44279	0.32143	0.40765	0.25264
1224.1	0.38871	0.3762	0.37789	0.3375	0.29726	0.274	0.33265	0.41957	0.43921	0.27189	0.26966	0.33382	0.43389	0.65494	0.44902	0.40207	0.40505	0.40479	0.34322	0.40708	0.40427	0.42567	0.51511	0.57327	0.31805	0.39508	0.42164	0.41793	0.62694	0.47279	0.29334	0.36589	0.4311	0.32772	0.42272	0.24195
1225	0.39971	0.39171	0.39651	0.36261	0.31989	0.28016	0.30745	0.42027	0.42861	0.278	0.29222	0.36471	0.42703	0.66451	0.46072	0.41286	0.43337	0.41285	0.32493	0.42347	0.43181	0.41494	0.54035	0.59558	0.33066	0.3812	0.41673	0.39772	0.65671	0.48829	0.29295	0.37508	0.43198	0.35365	0.43602	0.27548
1225.9	0.42162	0.37566	0.41952	0.36602	0.3279	0.29015	0.29706	0.40731	0.40531	0.2685	0.25963	0.38739	0.4299	0.66527	0.46496	0.41876	0.42571	0.42996	0.32962	0.43766	0.43217	0.40933	0.52388	0.6149	0.31999	0.36852	0.43963	0.44395	0.6489	0.48743	0.29079	0.37085	0.38459	0.3362	0.42952	0.29482
1226.8	0.45216	0.35533	0.44948	0.36187	0.31884	0.31201	0.31261	0.38848	0.42055	0.27472	0.27914	0.39238	0.44076	0.69949	0.48511	0.42245	0.40944	0.41492	0.34499	0.43903	0.416	0.39407	0.54145	0.63606	0.33227	0.36693	0.44909	0.44645	0.64097	0.47446	0.32658	0.37772	0.39742	0.34293	0.44479	0.30721
1227.7	0.45755	0.3728	0.46037	0.35921	0.30571	0.29601	0.33671	0.37769	0.43099	0.2915	0.31738	0.41224	0.47828	0.70289	0.49676	0.42636	0.40005	0.43586	0.37134	0.42783	0.43794	0.38958	0.56052	0.64759	0.32906	0.35774	0.42574	0.45503	0.64455	0.46754	0.33521	0.37346	0.41566	0.36449	0.46764	0.35895
1228.6	0.43378	0.35172	0.43379	0.31778	0.2767	0.29444	0.34638	0.36174	0.40911	0.30258	0.3164	0.39098	0.43637	0.69307	0.49328	0.3871	0.37734	0.4423	0.37281	0.41631	0.42934	0.36684	0.54959	0.63987	0.32927	0.33467	0.42784	0.41976	0.60674	0.44946	0.36738	0.34763	0.41309	0.35107	0.41787	0.3559
1229.4	0.4704	0.34698	0.41936	0.32756	0.26833	0.30815	0.37663	0.37536	0.43663	0.31982	0.33176	0.40148	0.43803	0.69105	0.49493	0.39186	0.37089	0.42995	0.39637	0.41645	0.41714	0.39225	0.55305	0.62434	0.32962	0.35899	0.43632	0.43128	0.60818	0.41844	0.39661	0.33791	0.43174	0.35801	0.40326	0.34613
1230.3	0.45269	0.36689	0.40652	0.33431	0.29355	0.32871	0.40328	0.36871	0.42776	0.32313	0.33716	0.39543	0.42705	0.68172	0.47682	0.40415	0.37029	0.41559	0.40988	0.39812	0.42182	0.38693	0.59174	0.60182	0.33294	0.34597	0.407	0.42159	0.61239	0.42427	0.41522	0.31683	0.46334	0.3774	0.39267	0.3653
1231.2	0.43627	0.39482	0.37489	0.32953	0.31019	0.33918	0.38124	0.35676	0.43105	0.33937	0.32958	0.43479	0.43789	0.68622	0.46078	0.40403	0.37352	0.42558	0.40092	0.40848	0.40748	0.40587	0.58553	0.56757	0.32982	0.35189	0.40969	0.41173	0.59382	0.39631	0.40246	0.30934	0.44631	0.37633	0.37698	0.38112
1232.1	0.44034	0.39183	0.3664	0.33382	0.32382	0.35892	0.37089	0.36974	0.43282	0.32156	0.30316	0.41648	0.40364	0.6906	0.4627	0.39555	0.39647	0.40693	0.38544	0.39774	0.39189	0.42272	0.58059	0.5231	0.32715	0.34233	0.41813	0.4123	0.57358	0.39679	0.39757	0.31544	0.43024	0.34824	0.35779	0.34702
1233	0.45612	0.39999	0.40539	0.33928	0.31102	0.37099	0.35854	0.36908	0.42141	0.30614	0.31439	0.39932	0.39001	0.67457	0.46007	0.40053	0.37993	0.40681	0.38892	0.39326	0.38633	0.43649	0.56169	0.47289	0.33657	0.35363	0.44324	0.44148	0.57546	0.39835	0.36912	0.32856	0.41846	0.36909	0.39285	0.34133
1233.9	0.39908	0.40746	0.38311	0.33335	0.31427	0.37882	0.33725	0.35508	0.4159	0.26703	0.27255	0.34479	0.35858	0.64142	0.43404	0.40998	0.37278	0.39658	0.36961	0.38716	0.36126	0.41859	0.52043	0.42821	0.31649	0.34575	0.4419	0.43794	0.53622	0.38881	0.35677	0.3355	0.39959	0.33823	0.38415	0.34852
1234.8	0.42943	0.46282	0.41185	0.35922	0.32596	0.42878	0.33513	0.37228	0.46435	0.26282	0.29095	0.34794	0.36457	0.64333	0.46088	0.40522	0.39365	0.44021	0.38767	0.44011	0.36744	0.42026	0.49653	0.40472	0.32795	0.36582	0.49173	0.44687	0.54349	0.40646	0.38513	0.35342	0.41828	0.34791	0.39849	0.36505
1235.7	0.45962	0.47169	0.41478	0.37395	0.32704	0.41952	0.34363	0.38763	0.46237	0.23862	0.3298	0.32795	0.33388	0.60247	0.43255	0.41182	0.41141	0.44077	0.39522	0.46614	0.37776	0.44712	0.49684	0.37974	0.32424	0.3637	0.49184	0.4768	0.56113	0.43218	0.41029	0.36668	0.43918	0.3754	0.40528	0.38424
1236.6	0.44012	0.49973	0.39711	0.36887	0.28686	0.41227	0.33985	0.35566	0.44247	0.22887	0.32532	0.32956	0.30824	0.55772	0.42524	0.40686	0.37797	0.43229	0.39893	0.49644	0.36939	0.425	0.47388	0.34609	0.30678	0.38538	0.50512	0.46755	0.51909	0.41903	0.41824	0.37837	0.42557	0.39641	0.39718	0.40542
1237.5	0.43118	0.52141	0.36951	0.39481	0.31189	0.41554	0.31716	0.34243	0.44366	0.22074	0.32604	0.3687	0.3242	0.56119	0.43552	0.41473	0.39629	0.43215	0.37632	0.52167	0.37922	0.41855	0.47748	0.32545	0.3037	0.39991	0.50288	0.45853	0.51039	0.42716	0.43387	0.38943	0.44725	0.3866	0.39438	0.44725
1238.4	0.42799	0.55693	0.3828	0.38366	0.30229	0.40013	0.32387	0.33782	0.43915	0.23959	0.36858	0.37921	0.35127	0.55494	0.44412	0.39904	0.38538	0.4346	0.39128	0.51572	0.38121	0.44163	0.48439	0.3007	0.32801	0.38885	0.5105	0.45357	0.50204	0.42849	0.43347	0.384	0.45866	0.40085	0.42818	0.43694
1239.3	0.41626	0.5398	0.37761	0.38721	0.30497	0.37505	0.33072	0.32113	0.41993	0.25127	0.3774	0.37208	0.35344	0.54124	0.43352	0.4344	0.38318	0.42155	0.3734	0.5064	0.38339	0.48694	0.50268	0.28224	0.32457	0.41547	0.50615	0.45042	0.47743	0.42977	0.46309	0.41887	0.46086	0.39892	0.4169	0.42755
1240.2	0.36284	0.54496	0.3523	0.37316	0.30977	0.35983	0.33776	0.32995	0.41858	0.25775	0.34179	0.35777	0.33153	0.526	0.43719	0.41907	0.38731	0.4414	0.37695	0.50435	0.37919	0.48154	0.48298	0.26229	0.34253	0.43135	0.50137	0.44744	0.45539	0.44109	0.48599	0.43486	0.44575	0.38938	0.40613	0.40277
1241.1	0.36767	0.56078	0.35179	0.37601	0.35455	0.36113	0.34308	0.34859	0.42799	0.26924	0.34872	0.36599	0.34974	0.5342	0.42504	0.41428	0.38983	0.4489	0.37358	0.53348	0.39477	0.49736	0.48297	0.25582	0.3657	0.42223	0.49112	0.45495	0.45728	0.45231	0.51953	0.45016	0.46781	0.40152	0.42151	0.40428
1242	0.37919	0.58733	0.39251	0.36474	0.3467	0.41275	0.36336	0.38094	0.43601	0.28821	0.36197	0.3637	0.34882	0.53603	0.43279	0.41311	0.39684	0.47351	0.3976	0.53889	0.40605	0.51811	0.49057	0.24442	0.41474	0.44509	0.50351	0.46962	0.45723	0.48252	0.53604	0.47456	0.47808	0.4067	0.43012	0.37995
1242.9	0.38359	0.54967	0.40195	0.36501	0.31612	0.39529	0.35887	0.39458	0.4337	0.28056	0.31212	0.3486	0.32106	0.50846	0.42998	0.4296	0.37516	0.47277	0.37093	0.5666	0.41038	0.50769	0.50013	0.23318	0.40191	0.45114	0.51723	0.48249	0.43319	0.48032	0.54716	0.50486	0.47834	0.3969	0.3928	0.38125
1243.8	0.39282	0.55305	0.41039	0.35285	0.29918	0.36875	0.35351	0.4077	0.41693	0.2814	0.3113	0.32848	0.33612	0.49888	0.41841	0.40691	0.3539	0.48756	0.37772	0.55599	0.40216	0.49209	0.47951	0.21876	0.39049	0.42605	0.50911	0.47386	0.4089	0.49283	0.54458	0.4785	0.47214	0.41049	0.39671	0.38022
1244.6	0.40484	0.54453	0.42131	0.36213	0.31296	0.34581	0.30768	0.35153	0.39039	0.27088	0.32033	0.30647	0.32337	0.49422	0.42449	0.42612	0.35734	0.46164	0.33905	0.53913	0.39516	0.49779	0.47008	0.19812	0.38043	0.41554	0.51642	0.45769	0.41775	0.47775	0.50987	0.46526	0.44644	0.40505	0.39319	0.3706
1245.6	0.3851	0.51319	0.44991	0.35457	0.31681	0.33656	0.31435	0.34866	0.37552	0.25991	0.30704	0.30041	0.33985	0.45834	0.42964	0.43593	0.36303	0.45971	0.3403	0.49461	0.41619	0.50213	0.46752	0.18314	0.38436	0.42359	0.54276	0.46293	0.42076	0.47666	0.51738	0.45629	0.4372	0.38034	0.37966	0.35257
1246.4	0.37123	0.4923	0.46391	0.36994	0.34167	0.27442	0.32523	0.31786	0.37189	0.24415	0.31016	0.3	0.30894	0.41011	0.4261	0.44952	0.35812	0.41156	0.33817	0.49742	0.41156	0.51369	0.4583	0.17121	0.35526	0.39045	0.5386	0.46024	0.4227	0.45594	0.52541	0.4331	0.43362	0.38391	0.36576	0.34827
1247.3	0.3767	0.45909	0.46991	0.36195	0.37166	0.29305	0.32663	0.30557	0.36025	0.24021	0.3044	0.3019	0.30642	0.40903	0.43946	0.43793	0.39116	0.38983	0.37707	0.47056	0.41759	0.51798	0.41627	0.16184	0.36982	0.36545	0.55442	0.44426	0.41444	0.45809	0.54212	0.37848	0.40923	0.37285	0.37829	0.35084
1248.2	0.3826	0.44715	0.47386	0.37436	0.37622	0.29735	0.35283	0.31122	0.34838	0.23133	0.30638	0.30938	0.28006	0.40878	0.4362	0.44555	0.42096	0.35793	0.41769	0.48022	0.43891	0.48312	0.40914	0.14686	0.37526	0.37001	0.57456	0.4483	0.43927	0.43149	0.53597	0.36139	0.3912	0.34914	0.38423	0.33792
1249.1	0.41953	0.46026	0.51068	0.37311	0.38446	0.30724	0.40132	0.35409	0.37533	0.22618	0.32255	0.30702	0.32546	0.40462	0.44688	0.45831	0.41567	0.38613	0.4406	0.48956	0.45669	0.47379	0.39813	0.14322	0.37001	0.35039	0.59894	0.44974	0.41765	0.42501	0.5414	0.35187	0.42457	0.3346	0.40642	0.35357
1250	0.41891	0.47704	0.50643	0.41581	0.38879	0.31972	0.43145	0.36025	0.39244	0.22458	0.34136	0.2896	0.30247	0.42619	0.44844	0.47346	0.44969	0.4022	0.44589	0.49621	0.4547	0.45077	0.37646	0.13485	0.36279	0.33288	0.59395	0.42945	0.41976	0.41711	0.5179	0.33753	0.41454	0.34535	0.41543	0.37031
1250.9	0.44918	0.47798	0.49678	0.41839	0.38108	0.35123	0.44809	0.36553	0.39807	0.23208	0.33979	0.29255	0.32507	0.44179	0.46276	0.45758	0.45993	0.41132	0.45824	0.5065	0.45881	0.43354	0.35577	0.12612	0.34936	0.33975	0.60574	0.40945	0.39702	0.40373	0.51317	0.35165	0.39359	0.3338	0.43653	0.37534
1251.8	0.47135	0.49117	0.51741	0.46713	0.37428	0.37816	0.45319	0.37613	0.41087	0.25039	0.37446	0.32238	0.36007	0.45619	0.45357	0.48166	0.47643	0.43013	0.44982	0.52475	0.46946	0.43428	0.3763	0.12296	0.35009	0.35314	0.60064	0.42426	0.41777	0.40499	0.48844	0.37931	0.40643	0.36178	0.46109	0.39398
1252.7	0.47263	0.45309	0.49457	0.46952	0.35822	0.38866	0.449	0.38238	0.41639	0.24218	0.3693	0.32772	0.39638	0.44166	0.47648	0.49347	0.48627	0.43841	0.40131	0.51301	0.46713	0.45055	0.37024	0.11806	0.35102	0.33866	0.56329	0.43536	0.38691	0.37628	0.45122	0.38955	0.41081	0.38679	0.47282	0.41798
1253.6	0.466	0.43558	0.45921	0.47704	0.33435	0.43181	0.43455	0.38725	0.3975	0.24308	0.3278	0.33715	0.37327	0.42493	0.48077	0.5035	0.50743	0.40549	0.38913	0.49541	0.46881	0.43112	0.35085	0.11095	0.3414	0.34415	0.53794	0.43292	0.3763	0.35572	0.41691	0.36896	0.4154	0.38535	0.45487	0.41945
1254.5	0.50273	0.43157	0.48832	0.45543	0.35069	0.42439	0.42463	0.40804	0.3958	0.2612	0.31004	0.35527	0.41054	0.45486	0.48236	0.52502	0.52239	0.41414	0.39773	0.51825	0.47955	0.45145	0.36645	0.10268	0.35105	0.35987	0.55514	0.45524	0.37234	0.34048	0.40701	0.40382	0.42804	0.38932	0.47213	0.40877
1255.4	0.4952	0.42541	0.49004	0.48509	0.38916	0.45578	0.42266	0.41335	0.40419	0.27317	0.33752	0.36837	0.43472	0.48608	0.50079	0.59271	0.57775	0.43142	0.3661	0.49632	0.50178	0.44712	0.3803	0.11096	0.36685	0.3573	0.54826	0.48586	0.37202	0.33569	0.38605	0.39117	0.43573	0.41133	0.49324	0.44267
1256.3	0.49116	0.44638	0.49629	0.46406	0.42403	0.47708	0.4426	0.43548	0.39314	0.28019	0.33311	0.38928	0.44078	0.50099	0.51315	0.57966	0.60335	0.45976	0.36603	0.4843	0.4974	0.44763	0.36955	0.12454	0.37085	0.38141	0.55717	0.46168	0.39369	0.33414	0.39642	0.39999	0.42116	0.4058	0.48929	0.44802
1257.2	0.48302	0.45408	0.53943	0.47237	0.44859	0.48529	0.42174	0.44862	0.42348	0.29443	0.35559	0.39928	0.42713	0.5104	0.49569	0.54416	0.61419	0.42873	0.38321	0.47623	0.49468	0.41951	0.37817	0.11887	0.35997	0.36862	0.56784	0.4315	0.3944	0.32472	0.38033	0.39091	0.42486	0.40015	0.48195	0.42715
1258	0.49442	0.47382	0.59778	0.50684	0.50018	0.51546	0.46426	0.48631	0.45527	0.31525	0.40965	0.42903	0.47534	0.56172	0.505	0.54068	0.64334	0.4604	0.42386	0.51562	0.51695	0.42531	0.40226	0.12347	0.39652	0.38743	0.57996	0.44124	0.43134	0.34744	0.41355	0.43159	0.39997	0.41833	0.49971	0.4238
1258.9	0.50769	0.49102	0.63161	0.55142	0.51905	0.5896	0.46846	0.51842	0.47736	0.33952	0.46507	0.46755	0.48295	0.57667	0.5423	0.58854	0.66162	0.45741	0.42278	0.5343	0.52814	0.43569	0.41251	0.13593	0.40879	0.40678	0.59721	0.46458	0.45655	0.34432	0.40096	0.41888	0.39957	0.42124	0.50315	0.42703
1259.8	0.5188	0.49778	0.6537	0.57309	0.52632	0.59886	0.49411	0.53144	0.50462	0.34904	0.47839	0.46021	0.50196	0.57678	0.52731	0.56221	0.64055	0.4639	0.43811	0.53396	0.5216	0.42933	0.42002	0.12669	0.43235	0.4104	0.60069	0.448	0.46603	0.35687	0.41926	0.42197	0.37284	0.39041	0.49698	0.39593
1260.7	0.53857	0.49664	0.66619	0.58427	0.54804	0.60844	0.50552	0.52802	0.53127	0.34664	0.50383	0.45599	0.48845	0.58266	0.53865	0.56677	0.60601	0.46458	0.4356	0.54658	0.55942	0.42976	0.41573	0.10503	0.43894	0.42079	0.5908	0.462	0.44137	0.34098	0.4163	0.41178	0.38533	0.38749	0.48069	0.36007
1261.6	0.57542	0.52561	0.67402	0.6086	0.60862	0.68026	0.54145	0.55704	0.53933	0.36571	0.53619	0.49372	0.49906	0.59762	0.58722	0.58235	0.61269	0.52206	0.44238	0.54417	0.58706	0.4991	0.40306	0.11093	0.47551	0.44333	0.60339	0.4711	0.47088	0.38698	0.43832	0.42287	0.37047	0.38161	0.48126	0.37374
1262.5	0.60296	0.53051	0.67258	0.60703	0.64482	0.70221	0.54071	0.55023	0.54144	0.38448	0.55692	0.49888	0.49203	0.58686	0.6027	0.57946	0.6344	0.53051	0.45316	0.51573	0.58821	0.52654	0.41066	0.11351	0.47912	0.44011	0.607	0.46755	0.46183	0.39608	0.44439	0.4033	0.38965	0.39622	0.48547	0.37659
1263.4	0.5651	0.50794	0.61673	0.57868	0.63938	0.66777	0.53277	0.49875	0.53487	0.35582	0.54327	0.47901	0.50192	0.55617	0.55963	0.51319	0.5869	0.53387	0.4546	0.46907	0.58728	0.50968	0.38249	0.10736	0.46597	0.40511	0.55816	0.42041	0.42066	0.40244	0.41883	0.37202	0.36127	0.36447	0.45871	0.38613
1264.3	0.5514	0.48869	0.6113	0.56476	0.68447	0.62908	0.48249	0.52926	0.50473	0.35677	0.5404	0.48493	0.50558	0.54079	0.56794	0.49281	0.56804	0.52353	0.44338	0.47232	0.61627	0.50373	0.39063	0.1048	0.42396	0.38694	0.54744	0.40471	0.40342	0.38517	0.37448	0.36682	0.37665	0.35511	0.43368	0.36651
1265.2	0.54077	0.50428	0.58228	0.57662	0.68568	0.61419	0.47484	0.55102	0.49192	0.37223	0.52071	0.48626	0.52836	0.54914	0.55067	0.50718	0.55953	0.50172	0.44151	0.46062	0.61867	0.50697	0.40592	0.10489	0.40971	0.35235	0.52807	0.38638	0.40012	0.3951	0.35111	0.35121	0.36977	0.34411	0.42787	0.3723
1266.1	0.55889	0.54416	0.59741	0.58182	0.67177	0.55526	0.46211	0.54167	0.49928	0.3831	0.50171	0.47056	0.55241	0.58343	0.52697	0.5182	0.54247	0.4973	0.45103	0.46352	0.62723	0.47731	0.43411	0.10581	0.40545	0.35237	0.52194	0.38986	0.3803	0.3744	0.3478	0.34511	0.37841	0.33633	0.42547	0.37383
1266.9	0.54558	0.5621	0.57766	0.601	0.65386	0.50158	0.42006	0.55967	0.47712	0.36194	0.49237	0.49137	0.55824	0.59641	0.49995	0.53278	0.50004	0.51822	0.43121	0.49152	0.64333	0.46432	0.43052	0.11323	0.38765	0.34298	0.49846	0.3734	0.33876	0.38494	0.31501	0.35947	0.3779	0.29261	0.42435	0.38577
1267.8	0.57407	0.54724	0.57739	0.62375	0.66367	0.46276	0.40873	0.59817	0.45757	0.3868	0.48108	0.49258	0.5445	0.58631	0.51404	0.54667	0.50271	0.51064	0.43917	0.50374	0.63586	0.45935	0.4488	0.10662	0.36229	0.34197	0.50568	0.35891	0.36834	0.37805	0.33159	0.39123	0.38794	0.32127	0.41701	0.36259
1268.7	0.61823	0.59765	0.56566	0.63304	0.63207	0.5022	0.43774	0.61109	0.49368	0.37889	0.47891	0.53241	0.55357	0.60663	0.53959	0.55199	0.51966	0.53704	0.45425	0.51022	0.63385	0.49235	0.43565	0.11466	0.38405	0.37314	0.50343	0.36313	0.40364	0.41464	0.33051	0.41646	0.39775	0.33155	0.41408	0.40102
1269.6	0.64055	0.58613	0.57534	0.62459	0.62133	0.4896	0.42302	0.61325	0.50434	0.3586	0.49358	0.52801	0.56668	0.58802	0.56614	0.5389	0.54594	0.54557	0.45399	0.5326	0.62178	0.48423	0.44162	0.12068	0.38985	0.37618	0.50531	0.36939	0.41556	0.41129	0.32568	0.44136	0.39351	0.33648	0.4159	0.39423
1270.5	0.60944	0.58464	0.54548	0.62457	0.60541	0.49302	0.41972	0.61904	0.49677	0.3663	0.51041	0.56025	0.5423	0.59056	0.57625	0.55442	0.57093	0.54922	0.45414	0.56745	0.61764	0.51574	0.44561	0.13213	0.39674	0.38114	0.48142	0.35454	0.42958	0.43077	0.34891	0.46533	0.41	0.3616	0.41717	0.4058
1271.4	0.59612	0.54671	0.53877	0.59601	0.57903	0.50556	0.42899	0.60346	0.51098	0.37119	0.50607	0.54732	0.53656	0.57956	0.60465	0.55803	0.58378	0.52698	0.45482	0.53752	0.59977	0.5259	0.46068	0.12484	0.39269	0.37097	0.49419	0.3726	0.4383	0.4329	0.34656	0.45376	0.40662	0.37895	0.40756	0.39959
1272.3	0.58296	0.55674	0.52954	0.56403	0.53836	0.51868	0.41723	0.5763	0.50975	0.36341	0.51496	0.54872	0.55123	0.59564	0.62973	0.5576	0.59119	0.49735	0.43135	0.51467	0.58926	0.53637	0.45613	0.13126	0.40775	0.37475	0.48244	0.37896	0.41612	0.44471	0.34455	0.43799	0.40803	0.37364	0.41499	0.41301
1273.2	0.55477	0.50574	0.55066	0.5382	0.51412	0.48927	0.40921	0.54872	0.50003	0.36603	0.49497	0.524	0.55923	0.60521	0.63606	0.56973	0.6148	0.51296	0.44453	0.50616	0.56894	0.51481	0.46888	0.13608	0.39616	0.34771	0.46946	0.37265	0.4086	0.45832	0.39103	0.43851	0.41886	0.38655	0.43817	0.40929
1274.1	0.52362	0.48942	0.52117	0.51251	0.46601	0.45704	0.40761	0.48832	0.46728	0.36634	0.47976	0.51504	0.5323	0.61619	0.60242	0.56633	0.5968	0.49384	0.42741	0.46918	0.55218	0.51556	0.47097	0.13959	0.35888	0.35048	0.42005	0.35803	0.3697	0.47022	0.36276	0.41279	0.40812	0.36608	0.44346	0.41412
1274.9	0.47514	0.41551	0.50628	0.46727	0.44816	0.41403	0.39612	0.45484	0.42712	0.34542	0.44098	0.47248	0.53564	0.55552	0.56746	0.53662	0.56227	0.46832	0.40421	0.43093	0.53054	0.49827	0.4528	0.12796	0.3192	0.32944	0.39335	0.34638	0.35714	0.47351	0.33084	0.39174	0.38816	0.32627	0.43067	0.40633
1275.8	0.44652	0.3949	0.48726	0.44889	0.42648	0.36837	0.39926	0.42431	0.39055	0.33336	0.41231	0.46271	0.5295	0.54925	0.53833	0.51494	0.55931	0.45954	0.41624	0.41899	0.52945	0.48099	0.44977	0.12601	0.32328	0.3356	0.35686	0.32038	0.37309	0.47252	0.35326	0.38033	0.376	0.31027	0.42652	0.39843
1276.7	0.43961	0.38454	0.48705	0.419	0.40647	0.3434	0.37956	0.41215	0.37069	0.31533	0.38084	0.42593	0.49604	0.55024	0.51683	0.48365	0.55207	0.46391	0.40364	0.42108	0.52836	0.4902	0.43528	0.12215	0.32198	0.34483	0.32705	0.31168	0.37204	0.48993	0.35986	0.37644	0.38362	0.30542	0.44013	0.40961
1277.6	0.43292	0.39211	0.45204	0.41993	0.38367	0.30059	0.37049	0.39984	0.34561	0.30333	0.35408	0.38238	0.4505	0.50618	0.49084	0.48939	0.54165	0.43533	0.38217	0.4121	0.52533	0.51919	0.41606	0.11127	0.32805	0.35049	0.3118	0.31825	0.3655	0.46114	0.33559	0.37274	0.37864	0.29844	0.40602	0.39854
1278.5	0.43185	0.38619	0.44938	0.40818	0.38272	0.31669	0.35528	0.41659	0.35043	0.2791	0.31919	0.35499	0.44199	0.47455	0.50052	0.47241	0.53736	0.44992	0.40173	0.42278	0.52845	0.4813	0.40409	0.09838	0.3578	0.34497	0.31121	0.32871	0.38214	0.45301	0.36088	0.38445	0.37757	0.30801	0.39846	0.40482
1279.4	0.5	0.44651	0.46801	0.42642	0.3653	0.36435	0.36746	0.41552	0.36529	0.28399	0.3271	0.36814	0.45592	0.49378	0.52423	0.50865	0.53383	0.45469	0.43634	0.44838	0.5468	0.49907	0.43345	0.10255	0.42125	0.36677	0.36267	0.35598	0.39384	0.47465	0.38809	0.39344	0.39252	0.34534	0.44649	0.44552
1280.3	0.51644	0.42138	0.4559	0.41333	0.33772	0.35161	0.33437	0.39181	0.35051	0.26165	0.29982	0.32327	0.41694	0.45796	0.50597	0.47524	0.52147	0.42005	0.38388	0.41658	0.50476	0.4343	0.40091	0.09564	0.40219	0.34126	0.34483	0.33742	0.37631	0.45098	0.34752	0.4035	0.34957	0.31847	0.44142	0.45587
1281.2	0.52858	0.40712	0.4368	0.42511	0.3432	0.33246	0.35257	0.37409	0.36307	0.2671	0.27549	0.32387	0.41126	0.43033	0.48866	0.49233	0.52571	0.43374	0.39956	0.39486	0.47477	0.41283	0.42361	0.091568	0.42076	0.34211	0.35009	0.3619	0.38796	0.45019	0.37759	0.41974	0.34146	0.30649	0.4482	0.46652
1282	0.55424	0.38193	0.44264	0.40827	0.33356	0.34602	0.34574	0.38475	0.3421	0.26604	0.28121	0.32347	0.40542	0.43038	0.47223	0.45628	0.48706	0.43072	0.41067	0.40039	0.45798	0.41093	0.44153	0.087256	0.43788	0.34213	0.34718	0.36712	0.37401	0.46835	0.39289	0.41179	0.33355	0.31392	0.50095	0.47599
1282.9	0.50592	0.34616	0.41675	0.37617	0.30834	0.28684	0.31987	0.35163	0.30443	0.22665	0.24068	0.29777	0.37709	0.39431	0.44292	0.43029	0.45848	0.39489	0.37411	0.36153	0.39557	0.36907	0.40319	0.08608	0.40915	0.29783	0.35233	0.34358	0.35052	0.45534	0.37582	0.42608	0.3175	0.27797	0.47883	0.49401
1283.8	0.50296	0.33668	0.39892	0.35112	0.31345	0.26437	0.28385	0.3303	0.29178	0.21352	0.20657	0.25652	0.3654	0.36025	0.43556	0.40143	0.48042	0.39424	0.33285	0.33018	0.36687	0.34957	0.37855	0.084192	0.39513	0.30406	0.33602	0.34363	0.34067	0.42382	0.35485	0.4389	0.3044	0.26018	0.46285	0.45765
1284.7	0.49563	0.34887	0.3907	0.33728	0.3307	0.29805	0.29338	0.33205	0.28388	0.21838	0.2139	0.27425	0.3739	0.33916	0.43848	0.41079	0.45722	0.40494	0.34333	0.33346	0.34471	0.37814	0.36687	0.078588	0.40199	0.30952	0.33431	0.3616	0.3514	0.43997	0.40225	0.44316	0.33763	0.25853	0.46673	0.45192
1285.6	0.51005	0.36023	0.3955	0.36189	0.32461	0.31906	0.28622	0.33588	0.27939	0.21567	0.22821	0.29275	0.37576	0.31962	0.44609	0.39568	0.43947	0.42305	0.32573	0.33725	0.32992	0.3811	0.34629	0.078067	0.40677	0.29664	0.33261	0.35869	0.35979	0.45481	0.39433	0.46832	0.34301	0.25867	0.45166	0.46492
1286.5	0.50999	0.37417	0.38416	0.35026	0.33427	0.29653	0.29302	0.31818	0.28232	0.1975	0.20845	0.2801	0.36567	0.28008	0.44671	0.39174	0.4271	0.39652	0.30677	0.33498	0.30417	0.34468	0.32047	0.074621	0.40924	0.29476	0.34795	0.33664	0.36509	0.44656	0.40428	0.50386	0.3341	0.24419	0.41341	0.46716
1287.4	0.57659	0.38285	0.3899	0.38123	0.33987	0.32157	0.31726	0.32518	0.30986	0.23193	0.24071	0.26983	0.36841	0.26432	0.45177	0.39394	0.42534	0.40445	0.30813	0.33333	0.33262	0.37508	0.3386	0.071796	0.41122	0.30562	0.35994	0.35813	0.38156	0.4616	0.42625	0.4913	0.35188	0.27709	0.43469	0.45287
1288.3	0.53311	0.32151	0.34524	0.37422	0.28224	0.27362	0.31701	0.31776	0.30589	0.20758	0.22354	0.25362	0.32467	0.24879	0.4227	0.35384	0.37363	0.37399	0.26953	0.31192	0.28098	0.32945	0.29494	0.05178	0.35645	0.28056	0.29889	0.32829	0.34697	0.45757	0.42675	0.47492	0.34087	0.24014	0.39658	0.44323
1289.1	0.5805	0.32697	0.38062	0.40586	0.25482	0.30336	0.31308	0.32397	0.34493	0.19423	0.22278	0.2482	0.35089	0.27658	0.44493	0.36653	0.35871	0.38311	0.27438	0.34405	0.30559	0.34249	0.3051	0.054173	0.37147	0.2894	0.3333	0.33292	0.35379	0.45689	0.41687	0.50229	0.35391	0.26528	0.39342	0.44378
1290	0.57301	0.31014	0.36685	0.37692	0.24118	0.31825	0.29213	0.32614	0.34492	0.1616	0.20629	0.22929	0.34515	0.27268	0.41481	0.34883	0.35319	0.34894	0.26585	0.34645	0.32369	0.31788	0.2909	0.052654	0.34256	0.28566	0.3545	0.31526	0.35107	0.43872	0.39979	0.5078	0.36709	0.23675	0.39378	0.40469
1290.9	0.54942	0.28357	0.33975	0.37465	0.20774	0.30462	0.25829	0.32647	0.32869	0.15838	0.1665	0.20109	0.31258	0.26368	0.38157	0.3379	0.34475	0.30996	0.23525	0.30534	0.29794	0.28224	0.2815	0.045178	0.29396	0.27322	0.29024	0.298	0.34514	0.41776	0.3624	0.48824	0.34282	0.20984	0.37796	0.38986
1291.8	0.56177	0.29693	0.35414	0.37602	0.21708	0.33121	0.26801	0.35608	0.34381	0.18234	0.17659	0.24171	0.32954	0.28908	0.38225	0.35319	0.3678	0.33182	0.25803	0.32791	0.29064	0.32078	0.30948	0.047664	0.31468	0.28362	0.28194	0.29658	0.3495	0.42917	0.38803	0.50089	0.34907	0.22419	0.38052	0.38491
1292.7	0.56314	0.28103	0.33152	0.36036	0.19232	0.3589	0.23806	0.34301	0.31416	0.15902	0.17482	0.22303	0.29547	0.28272	0.33601	0.35853	0.33354	0.34349	0.27206	0.30704	0.294	0.29612	0.31784	0.04094	0.31118	0.25867	0.28832	0.27839	0.31233	0.41391	0.39236	0.49698	0.34327	0.21765	0.36033	0.35326
1293.6	0.5568	0.28908	0.32265	0.34549	0.21003	0.32494	0.25172	0.36312	0.29631	0.17374	0.15261	0.22716	0.28248	0.26066	0.31393	0.34971	0.34648	0.33657	0.28696	0.29776	0.28685	0.31859	0.32169	0.044229	0.31463	0.25137	0.27387	0.26877	0.30703	0.4023	0.39973	0.48988	0.34716	0.22738	0.35162	0.34425
1294.4	0.53101	0.26205	0.32339	0.35756	0.20954	0.3111	0.25297	0.34681	0.30131	0.16811	0.15177	0.18977	0.27212	0.2378	0.31963	0.34551	0.32257	0.32327	0.28742	0.28698	0.27977	0.32787	0.30809	0.034536	0.30673	0.22253	0.24346	0.27048	0.29253	0.38987	0.39132	0.46274	0.31158	0.22117	0.33842	0.29452
1295.3	0.51907	0.2362	0.30933	0.35986	0.20099	0.33489	0.24227	0.30191	0.302	0.15946	0.17836	0.20708	0.28073	0.26243	0.30895	0.3402	0.31044	0.36067	0.2811	0.2826	0.29768	0.34689	0.3078	0.030542	0.32349	0.20278	0.28281	0.27496	0.27488	0.38646	0.39557	0.4156	0.2951	0.2477	0.3482	0.25268
1296.2	0.49707	0.25181	0.30435	0.36385	0.19681	0.36912	0.23491	0.29306	0.29352	0.14652	0.18054	0.18613	0.28184	0.28196	0.27363	0.33427	0.28322	0.34567	0.27674	0.26376	0.2981	0.34933	0.28017	0.031017	0.29783	0.1996	0.27949	0.25952	0.26147	0.37948	0.36367	0.41127	0.28798	0.22425	0.36695	0.22566
1297.1	0.51199	0.24119	0.32457	0.38292	0.23985	0.37565	0.26802	0.29829	0.32586	0.17283	0.19477	0.20977	0.31312	0.27907	0.29074	0.35225	0.32957	0.3316	0.27964	0.27472	0.31069	0.39268	0.29489	0.046207	0.31252	0.19519	0.29976	0.28085	0.3097	0.39956	0.35038	0.41779	0.27346	0.24764	0.40166	0.21951
1298	0.50417	0.23632	0.31992	0.41326	0.22747	0.37576	0.26393	0.30464	0.34412	0.16545	0.21899	0.2195	0.29407	0.28813	0.30579	0.3482	0.31773	0.34719	0.26903	0.2619	0.30257	0.36158	0.31406	0.057708	0.30918	0.18332	0.3108	0.28861	0.3004	0.42669	0.32661	0.39546	0.26009	0.2498	0.39707	0.2212
1298.9	0.51554	0.24219	0.30948	0.38631	0.19515	0.37681	0.27067	0.30391	0.32508	0.1746	0.2355	0.21676	0.28771	0.316	0.29788	0.33266	0.30657	0.3661	0.26443	0.27218	0.28469	0.34001	0.33946	0.062585	0.30293	0.20151	0.32702	0.28541	0.27665	0.42464	0.32593	0.38883	0.26593	0.26666	0.4094	0.2416
1299.8	0.52604	0.26626	0.32579	0.37724	0.21043	0.39362	0.28383	0.34912	0.36043	0.17153	0.24297	0.21491	0.28814	0.33469	0.30413	0.33812	0.30134	0.36017	0.30302	0.29425	0.28457	0.31685	0.36812	0.079867	0.3015	0.23685	0.32648	0.30902	0.28531	0.43209	0.32124	0.41562	0.30881	0.24801	0.43075	0.27664
1300.6	0.50148	0.24238	0.29349	0.35653	0.18437	0.31977	0.25678	0.33108	0.34	0.13957	0.23483	0.21578	0.25686	0.29375	0.31107	0.32162	0.27953	0.33114	0.26506	0.29109	0.2792	0.25929	0.38308	0.088282	0.31327	0.22692	0.31415	0.30505	0.26884	0.43107	0.30701	0.38452	0.30131	0.25871	0.40484	0.28191
1301.5	0.5045	0.2689	0.33237	0.37176	0.19057	0.31609	0.26949	0.35818	0.34019	0.13808	0.25646	0.21898	0.27027	0.31079	0.31971	0.31769	0.25896	0.33845	0.2882	0.31875	0.29027	0.26582	0.4198	0.098656	0.32163	0.24279	0.31258	0.29772	0.26974	0.41909	0.33587	0.38009	0.31637	0.28777	0.42155	0.3067
1302.4	0.43861	0.28519	0.30063	0.3352	0.17365	0.26345	0.24006	0.34282	0.31985	0.14852	0.22711	0.1833	0.26517	0.3273	0.28996	0.27995	0.242	0.30111	0.27666	0.3066	0.27833	0.30166	0.41069	0.093928	0.29754	0.24376	0.28987	0.27323	0.24496	0.37207	0.33482	0.3864	0.29767	0.29249	0.43421	0.29492
1303.3	0.42464	0.31145	0.32865	0.33562	0.19597	0.23835	0.25004	0.34272	0.3401	0.15664	0.22977	0.19779	0.25961	0.34207	0.29312	0.27088	0.27237	0.28533	0.29093	0.29208	0.31382	0.30857	0.45113	0.10471	0.29724	0.26418	0.26629	0.27471	0.24917	0.38836	0.35233	0.36805	0.3322	0.30491	0.45568	0.31678
1304.2	0.40287	0.32415	0.3484	0.33754	0.17817	0.23053	0.23545	0.32258	0.32523	0.17442	0.24763	0.19219	0.24503	0.3353	0.30166	0.25017	0.27501	0.28226	0.27659	0.27838	0.31331	0.32927	0.4575	0.11929	0.28519	0.23786	0.27585	0.25047	0.24007	0.37701	0.364	0.36185	0.32953	0.3412	0.44368	0.31784
1305.1	0.39353	0.34917	0.3605	0.33499	0.17988	0.25051	0.24905	0.33031	0.33754	0.19963	0.25643	0.20385	0.24268	0.35996	0.31491	0.26825	0.30004	0.29235	0.31041	0.28116	0.31548	0.37358	0.46484	0.13398	0.27798	0.26003	0.29665	0.25388	0.24638	0.36406	0.40411	0.37624	0.35023	0.344	0.45015	0.33811
1305.9	0.38231	0.3576	0.33512	0.31659	0.17173	0.22218	0.2316	0.3292	0.34128	0.18953	0.22926	0.19468	0.22086	0.36751	0.34181	0.27447	0.31582	0.28815	0.31092	0.29396	0.29699	0.34761	0.46688	0.14	0.27869	0.26174	0.29176	0.2728	0.2701	0.35626	0.38481	0.38802	0.36428	0.33794	0.44562	0.3357
1306.8	0.38935	0.31786	0.35497	0.31905	0.20651	0.23124	0.24381	0.34078	0.33804	0.17399	0.25007	0.19556	0.21847	0.35184	0.35545	0.29514	0.32583	0.28059	0.29864	0.30157	0.29404	0.3236	0.48056	0.15978	0.2806	0.2554	0.30578	0.2924	0.30358	0.3597	0.38747	0.40168	0.38336	0.33974	0.44662	0.34462
1307.7	0.39738	0.3137	0.36255	0.3474	0.19515	0.23205	0.23945	0.34823	0.35316	0.17032	0.22646	0.22258	0.22857	0.35155	0.3629	0.3587	0.33769	0.27706	0.28649	0.31539	0.27	0.33531	0.46081	0.18265	0.28563	0.27427	0.32174	0.28949	0.33418	0.34052	0.37486	0.4115	0.36712	0.36478	0.41697	0.34784
1308.6	0.40352	0.32831	0.3582	0.36198	0.2374	0.27742	0.28974	0.37391	0.37412	0.18257	0.23634	0.25897	0.25357	0.36947	0.38044	0.38685	0.35513	0.30255	0.29284	0.35375	0.29324	0.35533	0.48626	0.19919	0.31197	0.31208	0.33092	0.3036	0.36021	0.36339	0.38917	0.43166	0.37418	0.37077	0.4314	0.37741
1309.5	0.40224	0.31642	0.39234	0.39235	0.25662	0.26215	0.28814	0.35542	0.3819	0.17649	0.22646	0.24903	0.25832	0.38082	0.41187	0.3724	0.33715	0.31498	0.29449	0.34148	0.27359	0.32968	0.50412	0.20371	0.30955	0.31005	0.34023	0.30949	0.37073	0.36823	0.37571	0.43089	0.37391	0.38464	0.42981	0.38456
1310.3	0.34715	0.30266	0.38614	0.39982	0.24076	0.28217	0.2639	0.34439	0.37936	0.18285	0.21585	0.24907	0.24006	0.36317	0.37356	0.33676	0.31027	0.31184	0.25245	0.31988	0.24855	0.31242	0.47992	0.21248	0.28697	0.30215	0.3433	0.27688	0.35565	0.35535	0.36106	0.39491	0.35012	0.38518	0.3892	0.40418
1311.2	0.37645	0.35646	0.40703	0.40859	0.24697	0.34242	0.26925	0.37429	0.42865	0.21613	0.21975	0.28203	0.26804	0.38017	0.40319	0.33948	0.34175	0.36198	0.27007	0.35308	0.2776	0.31197	0.51034	0.21928	0.30653	0.35252	0.36642	0.27694	0.38278	0.37754	0.36674	0.40063	0.35508	0.39217	0.38764	0.42381
1312.1	0.39165	0.38223	0.38097	0.38694	0.27397	0.39776	0.27822	0.38347	0.42351	0.22629	0.24716	0.28033	0.27466	0.38477	0.41663	0.31049	0.31176	0.38062	0.27586	0.35272	0.28693	0.30518	0.52759	0.21978	0.30219	0.32839	0.37276	0.27786	0.38076	0.37681	0.3774	0.41594	0.34462	0.38084	0.38826	0.40519
1313	0.3646	0.37383	0.36959	0.39417	0.27357	0.36959	0.25567	0.36597	0.42433	0.24246	0.23682	0.26153	0.2903	0.39246	0.40693	0.3377	0.31109	0.3658	0.26488	0.34098	0.2483	0.2727	0.50819	0.21827	0.29228	0.31808	0.36165	0.26618	0.38687	0.34766	0.35021	0.41306	0.33436	0.38284	0.35763	0.38977
1313.9	0.36474	0.3736	0.35575	0.39306	0.27115	0.3899	0.26351	0.40761	0.4545	0.26824	0.26536	0.27742	0.31736	0.38526	0.399	0.35697	0.33307	0.36328	0.27089	0.36036	0.26216	0.27957	0.50421	0.22086	0.3025	0.32908	0.34917	0.28412	0.42882	0.35472	0.33751	0.43101	0.33528	0.39082	0.34371	0.39187
1314.8	0.41717	0.39684	0.36933	0.36496	0.2957	0.41431	0.28685	0.40774	0.48753	0.29514	0.28398	0.31355	0.34829	0.3921	0.4149	0.37507	0.35254	0.35279	0.29663	0.3323	0.3145	0.2938	0.5275	0.23276	0.31425	0.34738	0.343	0.29381	0.44846	0.36919	0.35324	0.47183	0.35391	0.40606	0.36417	0.38032
1315.6	0.38578	0.36908	0.34297	0.33894	0.28509	0.39701	0.30112	0.37087	0.48151	0.29638	0.29943	0.33835	0.33713	0.37968	0.41149	0.37135	0.34775	0.33477	0.29847	0.31663	0.30834	0.30493	0.49648	0.24697	0.30726	0.33423	0.32661	0.29629	0.43403	0.35232	0.36325	0.44548	0.36044	0.4018	0.34754	0.37769
1316.5	0.35424	0.35025	0.34843	0.3416	0.30701	0.38674	0.29742	0.38635	0.48843	0.31955	0.32468	0.35061	0.33163	0.38465	0.43104	0.38285	0.38865	0.35116	0.31966	0.33667	0.28749	0.31419	0.5034	0.26488	0.32467	0.35811	0.35933	0.30656	0.43117	0.35182	0.37083	0.44131	0.37752	0.39332	0.34984	0.38591
1317.4	0.36627	0.34361	0.3607	0.31585	0.30049	0.38623	0.28492	0.36689	0.45246	0.31787	0.33415	0.36824	0.34075	0.35983	0.42789	0.37071	0.39299	0.34975	0.29369	0.32578	0.26088	0.31106	0.50644	0.26774	0.31311	0.35424	0.35725	0.32506	0.42039	0.37744	0.36792	0.41855	0.35125	0.38295	0.35421	0.37121
1318.3	0.35448	0.34467	0.3413	0.29652	0.31385	0.3627	0.28177	0.34855	0.43558	0.30837	0.32056	0.38384	0.32602	0.35623	0.42756	0.38187	0.39454	0.3393	0.27524	0.34119	0.26274	0.33065	0.50423	0.2764	0.31957	0.37252	0.36017	0.31254	0.39813	0.35105	0.38987	0.40804	0.33152	0.35473	0.34568	0.3463
1319.2	0.32723	0.33624	0.35992	0.32659	0.30387	0.37231	0.29258	0.36081	0.426	0.31822	0.33622	0.3736	0.34258	0.36695	0.46791	0.40161	0.42466	0.38214	0.27928	0.37352	0.24147	0.32161	0.50791	0.27814	0.34156	0.38907	0.39991	0.32696	0.40477	0.35734	0.38503	0.38676	0.31996	0.33177	0.35569	0.34239
1320	0.34645	0.32658	0.34773	0.34282	0.28111	0.35923	0.29532	0.37506	0.40895	0.32485	0.32809	0.35902	0.33628	0.37042	0.42431	0.43852	0.43439	0.39073	0.25647	0.36184	0.22446	0.29858	0.49081	0.26883	0.34353	0.40736	0.38494	0.31779	0.39899	0.35963	0.35154	0.38805	0.31575	0.33774	0.33851	0.32202
1320.9	0.36366	0.34766	0.33743	0.34351	0.26506	0.35184	0.30034	0.38173	0.39015	0.33699	0.31189	0.34195	0.34695	0.3406	0.38685	0.44476	0.44474	0.36545	0.23948	0.35844	0.21417	0.30687	0.489	0.25405	0.34612	0.40034	0.36611	0.30891	0.42205	0.35735	0.3268	0.38365	0.29404	0.36658	0.32485	0.34214
1321.8	0.36651	0.36639	0.33526	0.35334	0.26024	0.33494	0.29735	0.41273	0.39924	0.30841	0.27917	0.32481	0.32949	0.34208	0.38017	0.42388	0.46353	0.374	0.24536	0.35629	0.25295	0.31293	0.46751	0.24578	0.37039	0.42664	0.37456	0.3108	0.43396	0.33423	0.31527	0.37196	0.309	0.35579	0.28422	0.32432
1322.7	0.37197	0.3908	0.36532	0.35839	0.26679	0.39405	0.33837	0.45672	0.4101	0.30733	0.28795	0.32316	0.37813	0.3662	0.37933	0.42574	0.48614	0.42463	0.25773	0.35547	0.27171	0.30269	0.4713	0.24351	0.38115	0.42782	0.40442	0.32459	0.46309	0.34462	0.28074	0.39009	0.34179	0.36578	0.30384	0.34578
1323.6	0.36348	0.39549	0.35196	0.35853	0.27652	0.36224	0.3249	0.46569	0.39648	0.30221	0.26315	0.3393	0.35742	0.36582	0.35153	0.43521	0.45041	0.39306	0.25239	0.34495	0.28459	0.33503	0.45289	0.23267	0.38056	0.43668	0.41519	0.35551	0.44766	0.32637	0.27572	0.37644	0.35119	0.38561	0.2743	0.3337
1324.4	0.3455	0.41133	0.37777	0.35589	0.29514	0.36548	0.31926	0.47179	0.40863	0.30478	0.27636	0.3488	0.37352	0.36115	0.38142	0.4403	0.43665	0.38914	0.29423	0.34984	0.30279	0.3668	0.46535	0.22545	0.40049	0.4373	0.45012	0.36909	0.44891	0.32872	0.307	0.36433	0.35519	0.39158	0.29434	0.33377
1325.3	0.34917	0.41964	0.41351	0.37559	0.30993	0.3809	0.33325	0.49987	0.44406	0.2923	0.29924	0.38993	0.3912	0.40726	0.42032	0.45167	0.43202	0.41546	0.31217	0.34115	0.34275	0.40665	0.47799	0.22629	0.44508	0.45335	0.47159	0.40155	0.47026	0.33563	0.31904	0.3801	0.37132	0.40899	0.34487	0.33122
1326.2	0.34911	0.43197	0.42526	0.38261	0.30794	0.42045	0.36468	0.50031	0.46193	0.3255	0.32814	0.42029	0.42388	0.43613	0.44141	0.47937	0.43636	0.42449	0.37623	0.35564	0.35647	0.45005	0.50534	0.23048	0.43945	0.44785	0.49524	0.4168	0.48504	0.35831	0.35066	0.40638	0.40165	0.43081	0.39696	0.34497
1327.1	0.37075	0.43787	0.43702	0.38893	0.32086	0.40803	0.32613	0.46566	0.46955	0.33829	0.31658	0.40233	0.39777	0.45237	0.44342	0.48156	0.44126	0.4272	0.41071	0.35755	0.34301	0.47838	0.50525	0.22206	0.44738	0.46071	0.48772	0.42552	0.48154	0.37784	0.37581	0.37838	0.39063	0.41819	0.40285	0.32012
1328	0.38253	0.43077	0.43644	0.38004	0.32604	0.4138	0.32805	0.44547	0.46794	0.31148	0.33362	0.3814	0.41463	0.45802	0.43168	0.47783	0.45617	0.44092	0.41489	0.36016	0.34749	0.46385	0.50955	0.21539	0.43529	0.46285	0.46429	0.39033	0.49297	0.36531	0.35922	0.36415	0.40302	0.39909	0.41136	0.29383
1328.8	0.39498	0.45855	0.41347	0.35672	0.34223	0.42526	0.32484	0.43081	0.49422	0.29943	0.31945	0.36062	0.42307	0.49954	0.41769	0.43276	0.4657	0.4369	0.40816	0.36371	0.35192	0.47292	0.52098	0.21692	0.41591	0.49114	0.45454	0.37272	0.50549	0.3482	0.33622	0.37298	0.4251	0.39053	0.41376	0.31671
1329.7	0.35691	0.4224	0.40024	0.34753	0.31972	0.39819	0.29345	0.39736	0.45179	0.29856	0.28852	0.33516	0.41589	0.48439	0.39721	0.41823	0.45424	0.42737	0.40915	0.3535	0.31383	0.43191	0.51393	0.20554	0.36639	0.48402	0.43488	0.36655	0.46867	0.33814	0.33261	0.34711	0.42986	0.35616	0.35755	0.28972
1330.6	0.37376	0.40778	0.41123	0.36611	0.32033	0.39489	0.31329	0.40461	0.45324	0.28617	0.33166	0.35871	0.42261	0.45353	0.42134	0.42318	0.4521	0.4577	0.41551	0.37097	0.33577	0.42786	0.51486	0.19755	0.3785	0.48337	0.43569	0.35725	0.47065	0.33257	0.33291	0.35928	0.42691	0.33709	0.34669	0.31039
1331.5	0.38453	0.39911	0.41096	0.3559	0.28166	0.41088	0.32899	0.43871	0.43148	0.29313	0.36171	0.3835	0.43964	0.44895	0.44617	0.43231	0.45629	0.46513	0.3992	0.37775	0.35569	0.43378	0.52954	0.19604	0.39043	0.48215	0.44842	0.34711	0.47788	0.31812	0.29504	0.38977	0.44142	0.37416	0.35007	0.34028
1332.4	0.35715	0.41198	0.39755	0.35546	0.2856	0.43197	0.33515	0.46935	0.44346	0.30541	0.37212	0.37911	0.43982	0.46022	0.4787	0.44502	0.46259	0.47192	0.42354	0.39223	0.35406	0.44655	0.55757	0.1837	0.42181	0.48036	0.47259	0.35281	0.48552	0.34405	0.30637	0.41374	0.46441	0.36839	0.37788	0.36597
1333.2	0.35551	0.41835	0.43104	0.38993	0.27119	0.43088	0.3492	0.48377	0.40792	0.31421	0.39465	0.3921	0.44754	0.44538	0.51112	0.50473	0.45605	0.49194	0.41378	0.39107	0.37609	0.44822	0.58092	0.17003	0.45804	0.47577	0.48696	0.37338	0.48686	0.35888	0.3091	0.39574	0.45623	0.37073	0.41144	0.34811
1334.1	0.37251	0.45891	0.4688	0.4	0.29752	0.44231	0.38109	0.52025	0.42495	0.32236	0.41493	0.39527	0.47214	0.47782	0.55036	0.5399	0.49107	0.4994	0.41331	0.41834	0.40985	0.4789	0.57106	0.17252	0.48926	0.49447	0.52219	0.37049	0.52557	0.36148	0.30693	0.41151	0.47911	0.40147	0.42987	0.37538
1335	0.36843	0.49083	0.50591	0.40711	0.33779	0.46459	0.39955	0.56558	0.44807	0.3484	0.40829	0.40489	0.51233	0.50759	0.58742	0.57013	0.52813	0.50615	0.41865	0.41901	0.44583	0.51781	0.60742	0.17377	0.5241	0.51254	0.54806	0.38642	0.52933	0.3829	0.33301	0.42263	0.50201	0.44049	0.45805	0.38823
1335.9	0.37374	0.51002	0.51754	0.41952	0.37777	0.48438	0.38951	0.58238	0.45612	0.34625	0.41867	0.43896	0.53443	0.52166	0.59559	0.59738	0.54725	0.51902	0.41538	0.41862	0.4566	0.53811	0.63139	0.17997	0.54554	0.52109	0.56759	0.40923	0.53687	0.40463	0.36558	0.38933	0.52943	0.42667	0.47611	0.38364
1336.7	0.40305	0.47047	0.52752	0.42502	0.36226	0.46839	0.39016	0.53601	0.46279	0.3576	0.40648	0.43971	0.5252	0.52271	0.60314	0.59764	0.56115	0.5036	0.38371	0.39057	0.47035	0.56541	0.60121	0.18443	0.52752	0.50093	0.57558	0.42124	0.50765	0.38493	0.35319	0.37487	0.51557	0.4353	0.44335	0.38713
1337.6	0.4539	0.48601	0.53765	0.45248	0.41077	0.50688	0.39195	0.5756	0.50379	0.38144	0.42367	0.46918	0.57063	0.55439	0.60457	0.61633	0.6053	0.54262	0.40018	0.41863	0.49932	0.61776	0.62638	0.19636	0.51803	0.51187	0.59275	0.45967	0.54465	0.41498	0.38277	0.44009	0.53593	0.45834	0.44982	0.41938
1338.5	0.48638	0.46938	0.5063	0.43993	0.41275	0.50818	0.37925	0.57311	0.51308	0.37528	0.42166	0.48454	0.55493	0.52061	0.58086	0.6268	0.58127	0.56758	0.39661	0.42816	0.51772	0.61571	0.64047	0.18271	0.49939	0.49212	0.57113	0.47261	0.55792	0.45245	0.40091	0.44694	0.51694	0.44337	0.46135	0.4271
1339.4	0.50583	0.43359	0.48769	0.44125	0.40097	0.51115	0.3486	0.55676	0.50847	0.35568	0.41836	0.46097	0.54056	0.52061	0.55784	0.62953	0.54922	0.56741	0.39931	0.43063	0.47375	0.5923	0.62882	0.18031	0.47148	0.47352	0.56486	0.481	0.58243	0.46067	0.4034	0.43934	0.50838	0.41615	0.4709	0.42587
1340.3	0.49447	0.40507	0.48657	0.44924	0.39703	0.47367	0.3643	0.54433	0.51917	0.36302	0.41557	0.45342	0.5212	0.52902	0.57375	0.65062	0.58102	0.55433	0.40294	0.44519	0.47745	0.56587	0.63475	0.17585	0.45968	0.44759	0.56996	0.45127	0.60117	0.45397	0.42628	0.47275	0.51062	0.42512	0.47311	0.45448
1341.1	0.49775	0.44818	0.49739	0.45031	0.42208	0.46365	0.37052	0.60356	0.49975	0.3689	0.43837	0.49487	0.55591	0.50655	0.58147	0.69912	0.61521	0.59576	0.42735	0.46927	0.49124	0.55791	0.6474	0.18242	0.47779	0.47411	0.56939	0.44595	0.65655	0.49291	0.46037	0.5162	0.53948	0.44131	0.49719	0.48563
1342	0.48019	0.45767	0.50915	0.46221	0.43337	0.47591	0.39752	0.59291	0.49309	0.35943	0.43467	0.49372	0.5453	0.52499	0.61041	0.72022	0.64445	0.60682	0.46326	0.4819	0.50789	0.53957	0.65218	0.16932	0.5066	0.45772	0.5825	0.43314	0.65594	0.50301	0.46403	0.50467	0.55549	0.45369	0.50777	0.48594
1342.9	0.44472	0.46683	0.5278	0.49684	0.44023	0.49712	0.41632	0.60631	0.50875	0.34725	0.43858	0.48505	0.56913	0.53405	0.64706	0.7449	0.69553	0.60584	0.48005	0.47427	0.52278	0.51265	0.67117	0.1779	0.51389	0.49028	0.61795	0.43421	0.64904	0.48728	0.46375	0.53404	0.5776	0.44325	0.52665	0.49763
1343.8	0.42807	0.49717	0.50118	0.49393	0.43656	0.4631	0.4233	0.5987	0.50284	0.35947	0.42071	0.50571	0.54995	0.5593	0.63905	0.74484	0.69357	0.62196	0.45621	0.47885	0.55003	0.53899	0.66355	0.17027	0.52679	0.52164	0.61574	0.42319	0.61088	0.4798	0.44543	0.54156	0.58277	0.47674	0.49737	0.4932
1344.6	0.42612	0.50358	0.50551	0.52528	0.42725	0.4734	0.43397	0.60245	0.49463	0.34902	0.41099	0.4875	0.57006	0.56099	0.66101	0.76215	0.68754	0.63241	0.46275	0.48777	0.56284	0.56613	0.65183	0.16787	0.52319	0.5312	0.60349	0.45239	0.61441	0.4915	0.45511	0.55078	0.57333	0.48232	0.48551	0.48531
1345.5	0.44922	0.5203	0.52925	0.54803	0.46652	0.52975	0.45372	0.61417	0.52089	0.36666	0.42307	0.48782	0.59634	0.61903	0.67804	0.75136	0.7179	0.66779	0.50497	0.51816	0.58434	0.59876	0.68781	0.16062	0.51274	0.53655	0.60442	0.46622	0.62064	0.50959	0.47681	0.53831	0.57249	0.48977	0.51237	0.49203
1346.4	0.4281	0.50306	0.56687	0.54055	0.44707	0.51136	0.44543	0.61772	0.51683	0.37764	0.43527	0.50009	0.60162	0.60114	0.70371	0.75928	0.70305	0.66541	0.508	0.53316	0.58214	0.58579	0.67168	0.17842	0.51242	0.5444	0.60741	0.45265	0.64972	0.50943	0.50041	0.54592	0.5529	0.46229	0.49847	0.5232
1347.3	0.42216	0.5346	0.57029	0.55955	0.44547	0.53586	0.44803	0.61942	0.49563	0.3964	0.44705	0.5364	0.60466	0.65543	0.72388	0.76364	0.69344	0.68809	0.5292	0.55411	0.59503	0.62686	0.66228	0.18401	0.54474	0.53882	0.58745	0.45113	0.63189	0.52175	0.51445	0.53138	0.55264	0.48147	0.49532	0.53866
1348.1	0.4396	0.51958	0.58358	0.5704	0.44847	0.54743	0.44729	0.62724	0.5247	0.41234	0.47451	0.55398	0.60653	0.65682	0.75958	0.79827	0.75291	0.67919	0.55399	0.5474	0.61882	0.63936	0.70058	0.19093	0.5603	0.52826	0.57859	0.46223	0.6669	0.51169	0.52411	0.53363	0.54906	0.46906	0.51559	0.55588
1349	0.44557	0.54068	0.58814	0.59797	0.47091	0.57303	0.48008	0.65078	0.54867	0.43778	0.51997	0.59736	0.61443	0.65969	0.74454	0.80209	0.76976	0.70318	0.59688	0.55497	0.656	0.67301	0.73169	0.19613	0.5823	0.56645	0.58342	0.46817	0.64733	0.52241	0.5534	0.52792	0.58353	0.48481	0.52941	0.5659
1349.9	0.44969	0.53799	0.58752	0.59751	0.43507	0.57478	0.47381	0.62942	0.54062	0.45066	0.54616	0.60764	0.61556	0.66399	0.7409	0.81651	0.75031	0.68798	0.57054	0.55698	0.64773	0.684	0.74396	0.20879	0.59294	0.57977	0.5709	0.46409	0.6349	0.52234	0.55439	0.54618	0.58336	0.48754	0.53463	0.57725
1350.8	0.48695	0.48998	0.53882	0.61292	0.44119	0.60323	0.48064	0.63262	0.51655	0.43555	0.55045	0.62444	0.61913	0.63707	0.7322	0.80899	0.76228	0.67924	0.56419	0.53414	0.63796	0.716	0.75691	0.19683	0.56391	0.56271	0.52995	0.47017	0.59505	0.52557	0.54289	0.5273	0.57761	0.48498	0.53079	0.54836
1351.6	0.55531	0.47194	0.56808	0.59532	0.46163	0.63436	0.51212	0.64113	0.54959	0.45117	0.57446	0.61872	0.63266	0.61607	0.74284	0.81228	0.77425	0.70872	0.5911	0.53209	0.66558	0.77816	0.8022	0.20221	0.56188	0.58968	0.5529	0.46077	0.60461	0.554	0.57504	0.52285	0.5932	0.50047	0.53652	0.56117
1352.5	0.51804	0.48651	0.55441	0.57268	0.46558	0.66625	0.53759	0.67347	0.53653	0.44441	0.55459	0.59605	0.64146	0.64719	0.73854	0.80456	0.76692	0.72449	0.59319	0.53494	0.67616	0.77192	0.77634	0.20254	0.53497	0.60936	0.5547	0.44137	0.58904	0.57194	0.57482	0.5072	0.60291	0.50329	0.51323	0.55595
1353.4	0.52682	0.47609	0.56562	0.54636	0.47113	0.65302	0.52253	0.67883	0.52797	0.45368	0.55193	0.61247	0.63749	0.64703	0.75915	0.81938	0.77088	0.73553	0.59712	0.54211	0.65468	0.74995	0.77705	0.19748	0.52203	0.59828	0.54953	0.42524	0.58228	0.57998	0.55184	0.51601	0.57522	0.50356	0.50197	0.58087
1354.3	0.53442	0.49912	0.57857	0.55378	0.51795	0.65731	0.57253	0.74362	0.55332	0.45487	0.54683	0.62959	0.67441	0.66555	0.7817	0.82939	0.79342	0.79074	0.62744	0.56407	0.67268	0.74169	0.79432	0.19206	0.53394	0.59381	0.58529	0.43395	0.59456	0.58324	0.56402	0.51555	0.5722	0.51218	0.4871	0.58385
1355.1	0.49871	0.55184	0.57973	0.54742	0.50973	0.64576	0.58273	0.73491	0.57534	0.46814	0.54296	0.60098	0.6539	0.6971	0.78162	0.84199	0.78767	0.79749	0.63844	0.57652	0.65552	0.74708	0.80358	0.19629	0.53745	0.59984	0.58662	0.4535	0.60408	0.55786	0.56107	0.5112	0.57044	0.5511	0.48586	0.57366
1356	0.4709	0.55779	0.55237	0.54528	0.47361	0.62622	0.59842	0.70512	0.58255	0.47516	0.53489	0.60258	0.65155	0.70948	0.76322	0.85043	0.77779	0.7787	0.62671	0.57078	0.65491	0.70997	0.78808	0.1988	0.54036	0.55497	0.56221	0.46631	0.60852	0.52318	0.54033	0.50039	0.57692	0.56034	0.48386	0.5647
1356.9	0.49537	0.56928	0.57482	0.55966	0.49878	0.62413	0.59802	0.66716	0.56832	0.46794	0.55246	0.62503	0.65234	0.70977	0.7681	0.82611	0.77465	0.80723	0.66392	0.57968	0.64018	0.69041	0.80447	0.20851	0.5471	0.56928	0.55353	0.47068	0.59374	0.51114	0.56104	0.498	0.54524	0.55846	0.49405	0.56699
1357.8	0.51258	0.60376	0.58789	0.58019	0.50823	0.66125	0.61787	0.65951	0.58223	0.46689	0.53914	0.60744	0.65727	0.72263	0.75198	0.80668	0.76172	0.80274	0.69023	0.58115	0.64719	0.7132	0.7966	0.21614	0.56575	0.56518	0.55945	0.47647	0.60054	0.51821	0.58825	0.48576	0.52757	0.55434	0.48089	0.56448
1358.6	0.48916	0.59112	0.58782	0.58779	0.47876	0.69438	0.64647	0.62731	0.54827	0.44331	0.54021	0.60446	0.62028	0.72738	0.76076	0.81096	0.72691	0.7503	0.70387	0.56491	0.62771	0.72005	0.78159	0.22488	0.56318	0.58949	0.55123	0.48904	0.56789	0.50124	0.58345	0.48181	0.5116	0.53885	0.46579	0.57882
1359.5	0.5042	0.55759	0.59864	0.58666	0.46421	0.7286	0.66486	0.64061	0.55375	0.44971	0.56822	0.62043	0.63551	0.72697	0.77067	0.80968	0.71032	0.79502	0.70001	0.5679	0.63194	0.70619	0.79681	0.22757	0.57184	0.58426	0.58032	0.47402	0.56066	0.5379	0.59955	0.49519	0.52194	0.49291	0.46016	0.59612
1360.4	0.51394	0.54856	0.60925	0.58346	0.48882	0.70885	0.63897	0.6722	0.57071	0.44347	0.60902	0.6541	0.63136	0.71474	0.78885	0.80024	0.73453	0.8141	0.70543	0.58015	0.62344	0.70424	0.81169	0.22734	0.57018	0.56906	0.59519	0.47945	0.54234	0.54369	0.59565	0.49972	0.5184	0.47077	0.47533	0.5807
1361.3	0.51046	0.54424	0.59887	0.59748	0.48912	0.72181	0.66411	0.71957	0.59911	0.46781	0.64647	0.67714	0.65116	0.70608	0.80859	0.83621	0.76875	0.81539	0.70295	0.5886	0.62685	0.74125	0.82941	0.22114	0.58821	0.56013	0.6163	0.48608	0.5833	0.55349	0.58195	0.51528	0.53734	0.46531	0.48272	0.57479
1362.1	0.5133	0.55377	0.57329	0.57099	0.52918	0.74453	0.68291	0.7432	0.62764	0.48184	0.67774	0.6803	0.66161	0.72899	0.83254	0.82365	0.79433	0.84627	0.71452	0.60162	0.66209	0.73432	0.83879	0.22511	0.58764	0.57327	0.62289	0.47831	0.59558	0.52579	0.5626	0.52198	0.55892	0.4498	0.50676	0.55428
1363	0.52405	0.56697	0.57327	0.56756	0.57069	0.7193	0.67407	0.76891	0.65702	0.48675	0.6996	0.68877	0.65515	0.74003	0.82197	0.81117	0.84876	0.86818	0.74086	0.62142	0.69125	0.7331	0.83823	0.22448	0.59108	0.55112	0.6225	0.45849	0.62594	0.522	0.57289	0.52654	0.57229	0.4646	0.52223	0.51771
1363.9	0.51293	0.59174	0.59379	0.56265	0.60023	0.72094	0.67012	0.7826	0.67353	0.4907	0.71572	0.71041	0.65125	0.75222	0.84036	0.80093	0.88728	0.84106	0.7625	0.63509	0.70539	0.73014	0.81147	0.23332	0.58441	0.5595	0.63572	0.43683	0.63352	0.50281	0.55979	0.5082	0.56577	0.47738	0.52192	0.51809
1364.8	0.49704	0.57223	0.58819	0.58079	0.60495	0.717	0.66898	0.77626	0.6355	0.47248	0.6939	0.69536	0.61037	0.7641	0.82424	0.78765	0.88365	0.82709	0.782	0.63832	0.67784	0.70815	0.80297	0.23204	0.54855	0.58516	0.62981	0.41638	0.62465	0.47725	0.55217	0.52562	0.54464	0.43341	0.49187	0.49888
1365.6	0.50232	0.6263	0.63995	0.59811	0.63527	0.77281	0.68241	0.77537	0.65046	0.47817	0.70379	0.70522	0.61947	0.79835	0.81157	0.78253	0.87799	0.85306	0.80464	0.64494	0.70208	0.69756	0.81745	0.24068	0.54938	0.59471	0.6211	0.44391	0.6168	0.4825	0.56614	0.49954	0.56067	0.43931	0.52734	0.52792
1366.5	0.48645	0.60501	0.61962	0.60365	0.61102	0.75963	0.66679	0.78298	0.62064	0.46653	0.69136	0.73342	0.57391	0.80782	0.77289	0.77938	0.87437	0.82791	0.79659	0.65063	0.66947	0.69613	0.80426	0.2407	0.52663	0.58388	0.588	0.44404	0.60157	0.47929	0.55119	0.49039	0.55461	0.42422	0.52945	0.52057
1367.4	0.47847	0.61466	0.63265	0.6204	0.59183	0.79035	0.66841	0.76758	0.63325	0.49472	0.6946	0.74452	0.57039	0.79227	0.76205	0.76494	0.86002	0.8531	0.77893	0.64462	0.68649	0.6823	0.8088	0.24363	0.52618	0.57894	0.56303	0.43618	0.58244	0.48929	0.53204	0.46627	0.55314	0.41081	0.52801	0.52875
1368.2	0.47875	0.60495	0.60948	0.59139	0.5853	0.77135	0.67431	0.76657	0.62514	0.5024	0.68157	0.7344	0.5604	0.78612	0.74165	0.72735	0.84655	0.84448	0.75893	0.61013	0.67335	0.67272	0.8107	0.23627	0.50713	0.56442	0.53101	0.42682	0.57998	0.46251	0.53076	0.45295	0.55663	0.39676	0.5179	0.5115
1369.1	0.50433	0.64713	0.6462	0.58893	0.60007	0.82468	0.71621	0.79734	0.65094	0.54928	0.72063	0.77721	0.62083	0.81087	0.76617	0.75114	0.85131	0.88484	0.7859	0.63675	0.70287	0.73321	0.82093	0.24272	0.53769	0.5742	0.55533	0.43463	0.60764	0.48423	0.54105	0.44435	0.56314	0.44882	0.54178	0.53094
1370	0.50854	0.60483	0.6045	0.55281	0.57225	0.78517	0.71137	0.80356	0.63507	0.55349	0.69727	0.78216	0.61086	0.77075	0.75748	0.7453	0.85567	0.83631	0.7727	0.65881	0.68193	0.72586	0.79862	0.23678	0.52584	0.5334	0.54029	0.38981	0.60029	0.4577	0.52809	0.47029	0.5561	0.42681	0.49642	0.50721
1370.9	0.51436	0.62246	0.60736	0.54584	0.56009	0.77094	0.72029	0.78958	0.65991	0.57493	0.72527	0.79039	0.63313	0.75086	0.76619	0.74957	0.86942	0.82893	0.75925	0.64494	0.69111	0.73195	0.80506	0.23327	0.51993	0.52849	0.5423	0.3954	0.59516	0.45674	0.51551	0.46102	0.54121	0.43194	0.48772	0.50411
1371.7	0.51897	0.62557	0.57848	0.55233	0.59508	0.78642	0.74478	0.84404	0.66496	0.59799	0.73382	0.82733	0.638	0.74106	0.77453	0.77848	0.88664	0.81266	0.76331	0.65318	0.66759	0.79085	0.79477	0.24203	0.51136	0.53255	0.54987	0.42032	0.5975	0.46481	0.52137	0.46972	0.55609	0.44583	0.49054	0.52648
1372.6	0.54371	0.65908	0.59857	0.58992	0.61684	0.83621	0.74591	0.85714	0.68825	0.60722	0.74042	0.88932	0.64738	0.7443	0.76437	0.80392	0.87865	0.81981	0.76901	0.68642	0.68528	0.817	0.80233	0.24758	0.52127	0.55415	0.54834	0.44413	0.57928	0.48132	0.50932	0.47663	0.56689	0.4345	0.51246	0.54999
1373.5	0.54185	0.67861	0.58413	0.59094	0.62445	0.85597	0.75246	0.87497	0.68281	0.59717	0.72573	0.89853	0.63867	0.74373	0.74966	0.80008	0.88916	0.81333	0.75519	0.71616	0.67236	0.78384	0.79117	0.24961	0.52496	0.56189	0.53853	0.44966	0.57466	0.48649	0.51778	0.47037	0.56119	0.39956	0.53282	0.55349
1374.3	0.56703	0.6956	0.6025	0.61068	0.65632	0.87625	0.76041	0.87335	0.68971	0.59495	0.73394	0.88265	0.62567	0.76889	0.75353	0.77247	0.87669	0.82021	0.76495	0.70152	0.66723	0.78785	0.77995	0.2461	0.51496	0.57334	0.55849	0.46387	0.56883	0.50815	0.52852	0.45865	0.5629	0.41254	0.54757	0.54105
1375.2	0.5299	0.64878	0.58868	0.60253	0.66893	0.91104	0.73158	0.88677	0.67955	0.58405	0.7044	0.87173	0.60857	0.76739	0.73001	0.77339	0.85226	0.81877	0.73644	0.70311	0.66206	0.75382	0.74348	0.23109	0.49471	0.538	0.55924	0.44594	0.56798	0.49214	0.5087	0.44804	0.56393	0.40249	0.53552	0.50655
1376.1	0.56252	0.63	0.6134	0.58461	0.65399	0.93033	0.70829	0.86923	0.71283	0.5874	0.69659	0.86054	0.6068	0.78908	0.75423	0.76624	0.82777	0.83092	0.74047	0.72161	0.69396	0.72283	0.77378	0.22339	0.50926	0.53336	0.57796	0.43135	0.56808	0.49011	0.50386	0.46806	0.56245	0.40746	0.54406	0.47843
1377	0.56161	0.61115	0.59886	0.60916	0.65305	0.89631	0.69476	0.88752	0.69357	0.59617	0.68365	0.83016	0.60186	0.79593	0.74036	0.76194	0.81524	0.82374	0.74325	0.72045	0.69829	0.73527	0.77701	0.20847	0.50719	0.50595	0.57991	0.42977	0.5679	0.48396	0.49217	0.48056	0.53524	0.42385	0.5357	0.45855
1377.8	0.5317	0.58428	0.58425	0.61896	0.66335	0.88783	0.66654	0.8753	0.70014	0.59317	0.68547	0.80698	0.59651	0.77989	0.71485	0.73897	0.79279	0.79762	0.73494	0.70903	0.71847	0.73307	0.77686	0.20024	0.49069	0.46922	0.53751	0.43845	0.55322	0.47132	0.45157	0.46719	0.52153	0.41449	0.48762	0.4613
1378.7	0.51299	0.55597	0.5878	0.61667	0.63866	0.87452	0.66084	0.88889	0.70253	0.60731	0.6895	0.84917	0.61997	0.76111	0.7067	0.73958	0.79144	0.79751	0.71958	0.70045	0.72542	0.74126	0.78419	0.20688	0.48159	0.46474	0.51677	0.43775	0.54023	0.44746	0.44097	0.46462	0.50287	0.39675	0.48523	0.48651
1379.6	0.56716	0.59093	0.63331	0.62494	0.65471	0.89518	0.69876	0.90146	0.72224	0.63181	0.71705	0.86728	0.62149	0.75874	0.74759	0.72752	0.78437	0.81048	0.74722	0.72262	0.74536	0.79456	0.80571	0.22092	0.51285	0.48995	0.53217	0.43526	0.55253	0.47091	0.47585	0.49944	0.509	0.43198	0.50865	0.51804
1380.4	0.5403	0.5872	0.59353	0.61561	0.66076	0.84176	0.65768	0.86441	0.67233	0.62323	0.72851	0.83722	0.60594	0.72051	0.70442	0.6822	0.75093	0.7762	0.71946	0.68012	0.73102	0.79049	0.77997	0.2102	0.48712	0.44745	0.49242	0.42225	0.53707	0.45269	0.46087	0.46266	0.4997	0.40236	0.49325	0.50897
1381.3	0.54157	0.60384	0.60545	0.59581	0.67954	0.85342	0.66022	0.83313	0.67955	0.62168	0.73973	0.84836	0.59399	0.7148	0.71475	0.68905	0.74225	0.78143	0.73044	0.68885	0.74901	0.77588	0.77596	0.21925	0.49344	0.46149	0.49386	0.42379	0.53499	0.45179	0.47785	0.44676	0.51896	0.39888	0.50378	0.51236
1382.2	0.52583	0.59072	0.5979	0.57847	0.66551	0.80503	0.64179	0.78312	0.66782	0.62524	0.70421	0.81981	0.57208	0.68761	0.71713	0.65359	0.7233	0.75938	0.70361	0.63473	0.73708	0.7664	0.72378	0.21057	0.46981	0.44516	0.49051	0.38862	0.52243	0.42971	0.4905	0.42307	0.51456	0.41689	0.50631	0.48298
1383	0.52111	0.57365	0.59442	0.58011	0.66564	0.79209	0.62644	0.75428	0.64485	0.60027	0.67866	0.80185	0.5242	0.64417	0.688	0.63647	0.69266	0.76893	0.68991	0.63457	0.76414	0.7414	0.68944	0.20179	0.4577	0.41112	0.48129	0.35222	0.52083	0.42464	0.4746	0.40212	0.50044	0.40246	0.51067	0.45306
1383.9	0.5072	0.56034	0.59976	0.5859	0.6587	0.76799	0.6543	0.72035	0.61855	0.59854	0.65306	0.79381	0.54053	0.61108	0.67651	0.63812	0.68997	0.78178	0.66327	0.60538	0.76616	0.70377	0.69098	0.19589	0.44509	0.38214	0.4694	0.37913	0.49007	0.42293	0.45412	0.37512	0.48507	0.37169	0.49191	0.44908
1384.8	0.51678	0.55638	0.60244	0.58147	0.66594	0.79879	0.65988	0.6941	0.59469	0.57904	0.61622	0.78165	0.52178	0.58271	0.69006	0.64166	0.6841	0.7701	0.63966	0.60024	0.75203	0.68513	0.63295	0.19243	0.4312	0.36438	0.48934	0.36844	0.46893	0.41216	0.42585	0.37287	0.46028	0.35598	0.46153	0.43271
1385.7	0.53711	0.53997	0.60313	0.57214	0.67853	0.78897	0.70974	0.69286	0.59211	0.57232	0.61298	0.75905	0.52964	0.59096	0.68266	0.63609	0.71196	0.76582	0.63551	0.59944	0.76896	0.67175	0.63361	0.20083	0.41845	0.35878	0.49307	0.36222	0.49323	0.41084	0.42672	0.38747	0.45967	0.33451	0.47588	0.44289
1386.5	0.54778	0.5491	0.5979	0.55686	0.66757	0.77866	0.7015	0.69258	0.58613	0.56355	0.63057	0.76333	0.51806	0.57631	0.67064	0.63491	0.70154	0.75465	0.61308	0.5838	0.77855	0.62728	0.6454	0.19695	0.41169	0.34929	0.49251	0.34829	0.49315	0.42439	0.39426	0.3839	0.46872	0.31984	0.47577	0.45463
1387.4	0.54216	0.59465	0.59388	0.57318	0.66671	0.79906	0.69173	0.68523	0.58898	0.57398	0.62472	0.71218	0.51058	0.60472	0.68509	0.61862	0.68732	0.74981	0.58818	0.57844	0.77355	0.61924	0.63503	0.20005	0.41779	0.36833	0.49557	0.35961	0.46275	0.43842	0.38017	0.39514	0.50132	0.31857	0.47355	0.46416
1388.3	0.49315	0.56331	0.54972	0.56238	0.64666	0.73529	0.62815	0.67656	0.57148	0.54506	0.59679	0.6531	0.45248	0.57432	0.64438	0.57974	0.64625	0.68546	0.57105	0.54192	0.75367	0.56546	0.58693	0.19941	0.38957	0.37262	0.46826	0.32594	0.43102	0.41551	0.36288	0.38057	0.48527	0.30844	0.46684	0.43869
1389.1	0.46566	0.5587	0.58153	0.56668	0.63287	0.68588	0.6045	0.66133	0.60168	0.53631	0.57027	0.6509	0.47036	0.5732	0.62925	0.55503	0.64685	0.6769	0.58253	0.54396	0.75027	0.53758	0.5969	0.20834	0.38818	0.40255	0.43715	0.3392	0.45024	0.41988	0.37063	0.39872	0.4821	0.3057	0.49728	0.46242
1390	0.39785	0.54447	0.52965	0.56457	0.60057	0.63347	0.5436	0.61271	0.56469	0.51913	0.53042	0.60759	0.43756	0.52045	0.59037	0.53249	0.58586	0.63633	0.54124	0.49449	0.71132	0.50523	0.54564	0.19371	0.38119	0.38332	0.39233	0.31789	0.38942	0.41436	0.35116	0.38434	0.46223	0.30612	0.47167	0.444
1390.9	0.3947	0.52299	0.50646	0.57239	0.63093	0.61878	0.54602	0.57627	0.54595	0.52333	0.50937	0.58369	0.43092	0.49156	0.57777	0.52516	0.5597	0.63647	0.52498	0.48416	0.69265	0.53082	0.52244	0.20944	0.38347	0.40375	0.37278	0.32549	0.37546	0.41733	0.37686	0.3691	0.45147	0.29543	0.4815	0.45813
1391.7	0.37173	0.47224	0.48055	0.52888	0.61808	0.52818	0.49823	0.53592	0.50971	0.50611	0.47743	0.58078	0.40306	0.43628	0.53321	0.49114	0.54312	0.57344	0.48638	0.44235	0.65668	0.46448	0.49078	0.20987	0.37048	0.38116	0.34195	0.30844	0.39047	0.3797	0.34458	0.35282	0.42232	0.28004	0.45584	0.44965
1392.6	0.38486	0.5332	0.52827	0.53587	0.60645	0.54305	0.47402	0.51615	0.4945	0.49623	0.48125	0.58649	0.43465	0.45885	0.53677	0.49722	0.5443	0.57103	0.49142	0.44807	0.64646	0.4768	0.49985	0.22317	0.3756	0.39432	0.351	0.30181	0.4237	0.39606	0.36312	0.36186	0.44251	0.27627	0.46935	0.46958
1393.5	0.38173	0.56102	0.53445	0.5217	0.60681	0.55466	0.49296	0.52264	0.48812	0.48929	0.50913	0.6009	0.4208	0.48452	0.52482	0.52166	0.52263	0.55971	0.47824	0.42287	0.6394	0.47129	0.48141	0.23359	0.3792	0.41237	0.36111	0.29397	0.41151	0.40144	0.38456	0.33744	0.46646	0.26287	0.47775	0.47345
1394.3	0.42132	0.58275	0.57612	0.51142	0.61394	0.56495	0.46268	0.52861	0.50094	0.46316	0.50966	0.6065	0.42839	0.51234	0.52958	0.48961	0.53225	0.58279	0.47081	0.42009	0.62955	0.44412	0.47652	0.24834	0.38812	0.43245	0.37946	0.29992	0.42586	0.39452	0.37067	0.33245	0.46004	0.25929	0.50551	0.48363
1395.2	0.44122	0.62082	0.6244	0.5033	0.60777	0.58968	0.46273	0.53209	0.50496	0.45037	0.50347	0.6062	0.42101	0.55603	0.54305	0.50312	0.55194	0.56481	0.48162	0.39516	0.62257	0.427	0.51671	0.24493	0.41001	0.42736	0.39995	0.29931	0.44311	0.39078	0.36238	0.35785	0.46681	0.26221	0.51714	0.47206
1396.1	0.45087	0.62831	0.63902	0.52095	0.61802	0.58038	0.47248	0.5195	0.49435	0.44578	0.51687	0.57477	0.42586	0.55998	0.53495	0.5437	0.55518	0.57033	0.49309	0.39728	0.59968	0.45764	0.53378	0.23897	0.4158	0.4212	0.41203	0.31521	0.4347	0.39912	0.38807	0.37084	0.46033	0.27717	0.5388	0.46025
1396.9	0.47891	0.58447	0.6115	0.51938	0.64884	0.58878	0.47522	0.53796	0.4973	0.461	0.52147	0.59079	0.43289	0.546	0.54518	0.55625	0.55794	0.56845	0.50325	0.40074	0.57635	0.45307	0.52606	0.23841	0.41865	0.41556	0.41307	0.33383	0.43759	0.39444	0.39017	0.3667	0.45248	0.28631	0.53103	0.49621
1397.8	0.4598	0.57343	0.58819	0.50805	0.61131	0.53912	0.43376	0.49972	0.47291	0.46198	0.51255	0.56664	0.39884	0.52089	0.52871	0.52934	0.54351	0.55502	0.45024	0.38986	0.56316	0.42815	0.52113	0.22696	0.40955	0.38652	0.40058	0.32847	0.41037	0.38404	0.33683	0.35214	0.40728	0.29146	0.52072	0.46198
1398.7	0.44099	0.58102	0.59143	0.52268	0.63251	0.55521	0.45422	0.50448	0.4898	0.49176	0.528	0.5805	0.38858	0.49472	0.52276	0.56667	0.53928	0.54792	0.46401	0.40422	0.56291	0.46348	0.5349	0.22255	0.42588	0.3779	0.40389	0.34346	0.42416	0.40966	0.3531	0.35642	0.41381	0.30437	0.51669	0.46114
1399.5	0.41967	0.54357	0.56214	0.53752	0.61985	0.51258	0.43327	0.53321	0.474	0.47498	0.5057	0.60544	0.37383	0.45103	0.51663	0.55646	0.54016	0.54413	0.44218	0.42892	0.55074	0.44635	0.49034	0.22673	0.42213	0.36091	0.39547	0.34454	0.42384	0.40967	0.37316	0.37033	0.42328	0.29455	0.5095	0.4644
1400.4	0.44643	0.56293	0.561	0.5369	0.62008	0.53961	0.44733	0.55037	0.5036	0.48083	0.51903	0.64843	0.40211	0.47726	0.54849	0.54946	0.54043	0.55507	0.46601	0.44318	0.5723	0.4666	0.50836	0.22785	0.43438	0.39612	0.41184	0.3657	0.42696	0.41954	0.39379	0.37947	0.4627	0.29205	0.54025	0.48518
1401.3	0.40165	0.55242	0.54347	0.4922	0.59291	0.4879	0.43736	0.49034	0.47269	0.44284	0.47245	0.63213	0.38158	0.44527	0.5221	0.52392	0.4891	0.53413	0.40068	0.40786	0.5358	0.41664	0.48677	0.22026	0.42408	0.39092	0.40569	0.3319	0.39553	0.37782	0.36223	0.35673	0.43615	0.24952	0.5235	0.44917
1402.1	0.44533	0.55429	0.54555	0.50306	0.62463	0.50903	0.4334	0.52558	0.49332	0.43659	0.46426	0.62493	0.42913	0.44144	0.54259	0.52859	0.51202	0.54501	0.42257	0.41557	0.50362	0.4304	0.50465	0.21512	0.4459	0.4055	0.41259	0.34192	0.40962	0.36675	0.40268	0.35919	0.47852	0.26669	0.53524	0.47808
1403	0.45865	0.51964	0.56338	0.47457	0.57497	0.50806	0.43173	0.53355	0.4724	0.41368	0.45815	0.63627	0.44173	0.43574	0.57034	0.53272	0.48694	0.53113	0.40291	0.41859	0.49907	0.40049	0.51019	0.21449	0.44299	0.39719	0.40957	0.33913	0.37222	0.36554	0.41542	0.37099	0.46729	0.27464	0.51217	0.4768
1403.9	0.51483	0.55482	0.61083	0.49845	0.58203	0.56533	0.47127	0.54631	0.4962	0.43563	0.48908	0.65617	0.49035	0.47228	0.58021	0.56049	0.49063	0.55732	0.43042	0.44572	0.50791	0.43755	0.53027	0.20786	0.46643	0.42752	0.4299	0.3712	0.35587	0.38004	0.40973	0.39388	0.45833	0.31581	0.52692	0.49604
1404.7	0.50968	0.55472	0.62522	0.49005	0.5857	0.58415	0.47588	0.55562	0.49657	0.44658	0.47369	0.64195	0.49635	0.46486	0.58346	0.54371	0.49501	0.57339	0.42573	0.4239	0.49291	0.40657	0.49629	0.20881	0.47293	0.40958	0.43926	0.35548	0.35936	0.3933	0.39191	0.38634	0.42137	0.30593	0.50652	0.49104
1405.6	0.57046	0.60756	0.64735	0.54976	0.59579	0.62359	0.49473	0.61035	0.5357	0.48179	0.51615	0.6314	0.52138	0.50109	0.62275	0.55114	0.54562	0.63234	0.46175	0.45788	0.53451	0.46794	0.51651	0.2005	0.49989	0.42459	0.45961	0.39197	0.38369	0.42967	0.42617	0.44127	0.45961	0.3398	0.53758	0.50073
1406.5	0.60192	0.61861	0.66495	0.57206	0.60137	0.61497	0.51907	0.6182	0.51695	0.50013	0.53432	0.62263	0.50191	0.49846	0.62338	0.56117	0.55307	0.63881	0.49855	0.46613	0.55153	0.47238	0.53118	0.20195	0.50822	0.432	0.47791	0.39846	0.39055	0.43196	0.40397	0.45912	0.45153	0.32881	0.55408	0.49544
1407.3	0.60343	0.65231	0.66456	0.57249	0.60448	0.59736	0.52037	0.62377	0.52123	0.5113	0.5495	0.62079	0.49708	0.52115	0.6087	0.54938	0.58309	0.64507	0.52131	0.45868	0.54472	0.48786	0.51822	0.19619	0.51015	0.44626	0.51617	0.39635	0.40864	0.41914	0.3909	0.46381	0.45091	0.318	0.56451	0.48126
1408.2	0.59315	0.66933	0.65992	0.55707	0.61062	0.58401	0.49023	0.6	0.51847	0.50284	0.53734	0.61041	0.47807	0.53472	0.62099	0.51877	0.56144	0.64172	0.5058	0.42976	0.54609	0.45362	0.51112	0.19621	0.51594	0.43329	0.53018	0.39482	0.40725	0.41356	0.39852	0.4657	0.45746	0.31798	0.54174	0.45079
1409.1	0.57339	0.65286	0.63007	0.555	0.5877	0.56675	0.44847	0.59032	0.52539	0.48569	0.52867	0.58701	0.44343	0.51043	0.58743	0.53705	0.55298	0.61238	0.46553	0.42565	0.50936	0.4564	0.50811	0.18571	0.51676	0.44183	0.50534	0.38885	0.38093	0.38309	0.39049	0.44026	0.45108	0.3238	0.51687	0.4205
1409.9	0.59452	0.68651	0.65905	0.56226	0.62029	0.57869	0.46836	0.5867	0.54465	0.48997	0.56132	0.60617	0.43973	0.53745	0.60593	0.5361	0.57425	0.58198	0.50352	0.42981	0.52227	0.46055	0.52592	0.18549	0.54163	0.45382	0.53521	0.39917	0.39575	0.4004	0.40026	0.41465	0.44237	0.31766	0.52954	0.43967
1410.8	0.59542	0.70715	0.65471	0.56085	0.63573	0.61025	0.47771	0.61316	0.57108	0.47643	0.53174	0.63233	0.46436	0.5663	0.59629	0.56731	0.56982	0.58928	0.5067	0.44043	0.52111	0.46845	0.51535	0.17254	0.5666	0.45957	0.54232	0.40562	0.39121	0.42548	0.42118	0.44434	0.44202	0.33397	0.50735	0.44368
1411.7	0.58974	0.68532	0.62309	0.56347	0.61948	0.59452	0.46944	0.59053	0.5536	0.47472	0.51594	0.60537	0.4601	0.53344	0.55575	0.55544	0.54254	0.57095	0.47697	0.41156	0.50361	0.4485	0.50362	0.15657	0.56316	0.41774	0.50615	0.39108	0.38158	0.41282	0.40537	0.4142	0.44116	0.33059	0.4846	0.44241
1412.5	0.56791	0.65262	0.58722	0.53483	0.57636	0.56894	0.45537	0.57609	0.56056	0.47842	0.50174	0.56016	0.43693	0.49207	0.51779	0.56603	0.56511	0.55744	0.46278	0.38776	0.47133	0.42977	0.45199	0.14384	0.54261	0.4308	0.47753	0.37807	0.37652	0.38955	0.37499	0.36956	0.40435	0.31366	0.46831	0.42496
1413.4	0.61171	0.71191	0.63445	0.55631	0.61382	0.59744	0.49019	0.61386	0.58545	0.49546	0.53425	0.58344	0.49002	0.53593	0.58125	0.56052	0.57545	0.58759	0.51667	0.43241	0.51734	0.4658	0.47071	0.14945	0.56583	0.46395	0.50388	0.40641	0.41248	0.42647	0.41485	0.39829	0.42621	0.35053	0.48724	0.46401
1414.2	0.5897	0.69314	0.62541	0.5416	0.57713	0.57856	0.50585	0.60098	0.58714	0.46953	0.50275	0.57897	0.49238	0.51916	0.54092	0.5652	0.58919	0.60067	0.49008	0.40995	0.51156	0.47002	0.44969	0.15177	0.57294	0.45823	0.49724	0.41004	0.3913	0.41038	0.4024	0.39454	0.44638	0.37396	0.46467	0.43094
1415.1	0.54016	0.65134	0.62858	0.52452	0.51372	0.54584	0.49741	0.57307	0.56192	0.46876	0.48166	0.53793	0.44972	0.49917	0.53771	0.51398	0.57233	0.5846	0.48237	0.37755	0.51543	0.44198	0.42124	0.15029	0.53674	0.44817	0.50047	0.38091	0.37787	0.37214	0.39304	0.35297	0.41616	0.36366	0.43571	0.41688
1416	0.54804	0.71342	0.6547	0.55011	0.56447	0.55551	0.4775	0.60408	0.59091	0.47032	0.46053	0.54156	0.45873	0.52964	0.58199	0.49721	0.61607	0.60789	0.4948	0.4027	0.52862	0.46489	0.43324	0.15815	0.52927	0.5239	0.52143	0.41425	0.40484	0.38784	0.39646	0.37549	0.41651	0.37932	0.40949	0.38526
1416.9	0.53061	0.69101	0.63842	0.54043	0.54634	0.55476	0.46821	0.56225	0.57161	0.44123	0.45702	0.51819	0.45266	0.51069	0.57335	0.4564	0.57788	0.57733	0.5016	0.37914	0.49363	0.45048	0.46736	0.14363	0.51796	0.51962	0.52953	0.37946	0.38443	0.35457	0.38724	0.35178	0.42783	0.34844	0.40902	0.36881
1417.7	0.50858	0.64425	0.59014	0.50674	0.4768	0.55435	0.46474	0.51585	0.54558	0.41326	0.43958	0.49626	0.41772	0.46475	0.54188	0.4462	0.5439	0.54958	0.48241	0.3251	0.46524	0.41313	0.46591	0.12927	0.49625	0.47845	0.53079	0.34997	0.35978	0.32692	0.35646	0.32767	0.4187	0.34299	0.38419	0.32205
1418.6	0.47958	0.57203	0.54161	0.46729	0.45478	0.56113	0.41099	0.4882	0.50077	0.38474	0.41884	0.4839	0.4013	0.41023	0.52362	0.42215	0.4998	0.50826	0.4382	0.30263	0.42804	0.3573	0.43483	0.11186	0.45924	0.46301	0.49874	0.3138	0.34328	0.29069	0.33241	0.31197	0.3704	0.29493	0.36192	0.30212
1419.4	0.49738	0.58522	0.5261	0.48231	0.47088	0.5962	0.40513	0.48208	0.48163	0.3682	0.42785	0.48845	0.41119	0.41039	0.51601	0.43862	0.50337	0.52038	0.42582	0.30597	0.41221	0.34347	0.44402	0.10934	0.46497	0.45903	0.47544	0.30811	0.35442	0.29979	0.33145	0.32964	0.38311	0.29372	0.3578	0.29117
1420.3	0.4941	0.51787	0.51252	0.46749	0.41997	0.59623	0.41184	0.46306	0.47428	0.34809	0.40958	0.44701	0.37804	0.36596	0.48802	0.40761	0.49028	0.50522	0.41624	0.28834	0.41818	0.30792	0.42318	0.093324	0.48218	0.42123	0.45863	0.29422	0.31044	0.27485	0.31151	0.32312	0.36281	0.2758	0.37392	0.305
1421.2	0.46622	0.52283	0.4941	0.47404	0.42336	0.58976	0.42149	0.51439	0.45958	0.34309	0.38336	0.42159	0.367	0.36855	0.46828	0.40486	0.48542	0.51318	0.40661	0.31042	0.4542	0.30584	0.38892	0.094595	0.46049	0.40614	0.451	0.30454	0.30989	0.29572	0.30314	0.33171	0.3597	0.26288	0.35139	0.30055
1422	0.45827	0.50892	0.50269	0.48876	0.44981	0.54476	0.40885	0.52975	0.45462	0.33749	0.36395	0.42027	0.35812	0.38841	0.45263	0.38335	0.4871	0.50378	0.383	0.31072	0.47247	0.29749	0.37152	0.093779	0.45023	0.41518	0.44213	0.30396	0.3316	0.30275	0.27786	0.34101	0.35754	0.22307	0.33476	0.29731
1422.9	0.43174	0.50636	0.49135	0.46938	0.44984	0.50361	0.38279	0.5328	0.4281	0.33271	0.34044	0.38347	0.32119	0.40285	0.44549	0.36277	0.46491	0.47758	0.37565	0.30307	0.4543	0.28415	0.354	0.086859	0.39663	0.40913	0.41836	0.303	0.3203	0.28507	0.26605	0.3365	0.3491	0.22738	0.303	0.26292
1423.8	0.40708	0.47059	0.45181	0.44256	0.40577	0.44703	0.35193	0.51322	0.4307	0.30131	0.31774	0.38326	0.29034	0.37196	0.41784	0.35231	0.46068	0.4277	0.35185	0.29907	0.42941	0.27572	0.32066	0.079676	0.35212	0.39414	0.3891	0.2922	0.30122	0.25724	0.245	0.32401	0.32051	0.203	0.28755	0.25554
1424.6	0.3648	0.46252	0.42729	0.41659	0.36291	0.44702	0.35661	0.47758	0.40013	0.28523	0.30043	0.3857	0.28769	0.38508	0.40584	0.37693	0.42456	0.39706	0.33897	0.28143	0.37785	0.25597	0.31628	0.070874	0.32034	0.36158	0.34707	0.26778	0.297	0.24661	0.24169	0.29562	0.31728	0.16185	0.27811	0.23036
1425.5	0.38987	0.43604	0.44219	0.40818	0.35349	0.45353	0.33639	0.4508	0.39983	0.27926	0.28852	0.41238	0.31515	0.37262	0.42237	0.37793	0.43326	0.40112	0.3334	0.28947	0.34897	0.26326	0.32034	0.067182	0.31972	0.36894	0.31852	0.26539	0.31423	0.24752	0.23506	0.30076	0.29227	0.16892	0.27078	0.23058
1426.3	0.37925	0.40556	0.42316	0.36974	0.30833	0.41908	0.3294	0.42557	0.36837	0.27002	0.256	0.38404	0.2763	0.34553	0.3808	0.35844	0.4168	0.371	0.3153	0.27317	0.29963	0.25938	0.2789	0.060146	0.28433	0.34094	0.28193	0.25829	0.27736	0.21075	0.20283	0.2809	0.25829	0.16053	0.25806	0.22653
1427.2	0.40631	0.39135	0.45736	0.38685	0.28343	0.44338	0.33992	0.44496	0.37909	0.26923	0.26357	0.38734	0.27412	0.35103	0.38228	0.37787	0.40946	0.40473	0.33196	0.29037	0.29777	0.2679	0.28254	0.062999	0.28209	0.32896	0.28672	0.26517	0.27707	0.22201	0.18018	0.28555	0.25092	0.14929	0.27316	0.26435
1428.1	0.41052	0.40075	0.47183	0.3584	0.27699	0.46476	0.37388	0.45329	0.36758	0.27829	0.28481	0.36587	0.28698	0.35156	0.3787	0.33637	0.40246	0.43272	0.35685	0.29412	0.27936	0.29194	0.28746	0.060686	0.28888	0.31992	0.29176	0.27944	0.26568	0.25179	0.19092	0.28058	0.24286	0.17585	0.29177	0.24444
1428.9	0.42385	0.39528	0.47037	0.35774	0.26244	0.42041	0.35891	0.45382	0.34684	0.2765	0.27373	0.35581	0.26306	0.33498	0.36799	0.31747	0.38132	0.43142	0.35999	0.26683	0.28713	0.30407	0.25596	0.058825	0.27221	0.31505	0.30467	0.27367	0.25377	0.22197	0.18701	0.25369	0.24628	0.19378	0.28407	0.25779
1429.8	0.39016	0.393	0.45979	0.33261	0.26175	0.37266	0.36498	0.42826	0.32752	0.27215	0.25092	0.32942	0.23362	0.33058	0.35467	0.28966	0.37781	0.39774	0.34615	0.24337	0.26911	0.30819	0.23261	0.047703	0.23159	0.25877	0.30593	0.25593	0.21861	0.19927	0.16708	0.23388	0.23797	0.20721	0.26876	0.22718
1430.7	0.38223	0.40727	0.43901	0.35301	0.25626	0.39799	0.35477	0.42814	0.31228	0.26063	0.23332	0.29672	0.21825	0.3288	0.36776	0.31856	0.37436	0.42231	0.3448	0.22274	0.27848	0.28006	0.24976	0.038733	0.21611	0.23443	0.29827	0.24794	0.20571	0.19336	0.16828	0.23536	0.2119	0.1994	0.2668	0.19729
1431.5	0.3806	0.41788	0.38937	0.35128	0.23467	0.34107	0.36085	0.40952	0.30871	0.26043	0.19804	0.27353	0.21523	0.31138	0.34125	0.27864	0.38492	0.38793	0.35709	0.22616	0.26674	0.28936	0.24298	0.02891	0.2239	0.21246	0.28669	0.22127	0.18851	0.18143	0.16691	0.23737	0.19599	0.21385	0.25043	0.15779
1432.4	0.39511	0.40462	0.39936	0.39895	0.25759	0.33296	0.33563	0.39991	0.32077	0.2604	0.18799	0.28754	0.22423	0.33058	0.3735	0.30204	0.38841	0.39377	0.33843	0.24568	0.30139	0.2592	0.25626	0.036174	0.23864	0.20361	0.28067	0.23504	0.19759	0.16114	0.15146	0.25088	0.21378	0.20142	0.25003	0.1696
1433.2	0.37666	0.35366	0.38615	0.39148	0.23445	0.31603	0.31429	0.40667	0.31723	0.23541	0.20212	0.26682	0.20853	0.31419	0.35553	0.28697	0.37716	0.37909	0.32291	0.286	0.28427	0.23164	0.24757	0.033414	0.21338	0.17783	0.24828	0.23323	0.17564	0.16886	0.13558	0.28639	0.1916	0.18905	0.23824	0.1422
1434.1	0.42054	0.35585	0.39116	0.40188	0.22321	0.33196	0.30685	0.41639	0.32864	0.23398	0.23695	0.2744	0.18176	0.28291	0.33743	0.31207	0.36441	0.39449	0.34515	0.3041	0.29003	0.20053	0.27583	0.034162	0.24123	0.19446	0.23978	0.23318	0.18514	0.18251	0.15479	0.29829	0.18799	0.17883	0.25442	0.16365
1434.9	0.41414	0.3523	0.40898	0.39663	0.21824	0.33773	0.29795	0.38033	0.36243	0.22539	0.24455	0.28227	0.19747	0.27595	0.34262	0.26418	0.34881	0.38462	0.36563	0.33154	0.28711	0.2086	0.25073	0.043027	0.23685	0.20068	0.2548	0.22458	0.16629	0.18469	0.16854	0.29324	0.22065	0.19082	0.25058	0.15977
1435.8	0.40617	0.37029	0.46309	0.40971	0.23338	0.37846	0.30815	0.3706	0.38067	0.2362	0.27102	0.28824	0.2291	0.30532	0.3587	0.28867	0.33743	0.39408	0.36005	0.35505	0.31297	0.20506	0.25773	0.046897	0.24717	0.21401	0.26042	0.23953	0.16303	0.18503	0.1811	0.2953	0.23851	0.19503	0.27389	0.16174
1436.7	0.40463	0.35992	0.4756	0.39496	0.20841	0.36389	0.29941	0.34452	0.38337	0.23257	0.24994	0.23323	0.21747	0.28066	0.33638	0.26996	0.31021	0.36636	0.35259	0.30457	0.30264	0.22093	0.23864	0.046361	0.22232	0.20593	0.25302	0.21649	0.14581	0.17087	0.18524	0.26927	0.22272	0.18282	0.25649	0.15416
1437.5	0.42858	0.39308	0.49459	0.41512	0.25197	0.37411	0.30816	0.33746	0.39981	0.24401	0.23713	0.22457	0.24136	0.27037	0.35892	0.28464	0.34453	0.38689	0.35864	0.29904	0.31519	0.22583	0.25178	0.049482	0.22663	0.20611	0.27537	0.2027	0.15279	0.17863	0.19831	0.25014	0.22834	0.1946	0.25078	0.15036
1438.4	0.42293	0.41012	0.53059	0.44403	0.25556	0.40544	0.31406	0.37538	0.40629	0.27839	0.23994	0.21687	0.26753	0.32739	0.41212	0.30632	0.33017	0.40262	0.37332	0.31044	0.31608	0.26348	0.25548	0.063554	0.22122	0.21667	0.30896	0.21932	0.16206	0.17673	0.22095	0.26308	0.25222	0.21526	0.26592	0.16456
1439.3	0.43363	0.43735	0.55501	0.45832	0.29056	0.406	0.33172	0.41811	0.40617	0.295	0.28095	0.26272	0.27736	0.33989	0.43413	0.34572	0.37104	0.43458	0.38514	0.34313	0.30849	0.27321	0.28023	0.068488	0.23735	0.22769	0.31736	0.24013	0.19064	0.20087	0.24555	0.26904	0.24823	0.20962	0.2913	0.19194
1440.1	0.43869	0.42369	0.56716	0.46777	0.29554	0.42425	0.35059	0.40519	0.41614	0.29944	0.288	0.25715	0.26316	0.3416	0.44212	0.35445	0.41027	0.44839	0.40271	0.32919	0.30349	0.26195	0.28442	0.061525	0.23568	0.22299	0.32896	0.2466	0.2082	0.20185	0.26845	0.26685	0.22862	0.20572	0.28693	0.19569
1441	0.43665	0.42769	0.54565	0.4624	0.30331	0.42883	0.37996	0.42596	0.41592	0.31531	0.3037	0.28803	0.26265	0.35506	0.45919	0.35664	0.4204	0.45402	0.43837	0.3564	0.30464	0.25111	0.28807	0.06029	0.214	0.23876	0.34523	0.26411	0.21312	0.19841	0.26162	0.27731	0.22796	0.20129	0.2854	0.18271
1441.8	0.43265	0.45501	0.55155	0.48223	0.3434	0.47688	0.39731	0.43502	0.43667	0.33766	0.34768	0.31797	0.30193	0.38211	0.4851	0.37411	0.43557	0.50855	0.45477	0.37491	0.3207	0.29315	0.31237	0.069562	0.23255	0.2761	0.35471	0.30185	0.25831	0.22221	0.26044	0.30622	0.23827	0.21401	0.31958	0.18815
1442.7	0.44728	0.44594	0.56088	0.47766	0.37591	0.46162	0.4283	0.44121	0.45646	0.34546	0.38102	0.34799	0.31828	0.38324	0.48636	0.35694	0.46291	0.52331	0.46393	0.3744	0.35254	0.29206	0.31446	0.071593	0.23724	0.26959	0.35429	0.30064	0.25909	0.21772	0.2479	0.31654	0.24822	0.21406	0.31989	0.18464
1443.6	0.43576	0.4184	0.54586	0.4562	0.36987	0.46055	0.42944	0.43149	0.45797	0.34494	0.3905	0.33004	0.32745	0.3913	0.47856	0.35469	0.45035	0.50577	0.44159	0.34535	0.36149	0.30503	0.31566	0.074201	0.22561	0.26231	0.34327	0.29573	0.24461	0.20307	0.239	0.31893	0.24303	0.21323	0.31158	0.1813
1444.4	0.4363	0.41295	0.52293	0.44939	0.40405	0.41719	0.40869	0.4391	0.45883	0.34367	0.40537	0.36211	0.33945	0.39695	0.51025	0.34242	0.39929	0.50281	0.43115	0.35513	0.365	0.30897	0.32958	0.084136	0.22407	0.26809	0.33169	0.2937	0.23545	0.20056	0.21766	0.32192	0.26917	0.20854	0.32319	0.1817
1445.3	0.43173	0.42675	0.56016	0.45606	0.43245	0.4108	0.41032	0.43787	0.48619	0.36126	0.41983	0.38986	0.34311	0.39376	0.52643	0.36664	0.40251	0.50366	0.41321	0.37839	0.37175	0.31602	0.32198	0.082764	0.25686	0.27089	0.33897	0.29692	0.25407	0.21645	0.23846	0.30305	0.27434	0.20136	0.32912	0.20563
1446.1	0.4191	0.42872	0.54885	0.4402	0.40229	0.37497	0.41771	0.44196	0.4709	0.38031	0.42121	0.38653	0.33534	0.43147	0.5318	0.37532	0.39567	0.43718	0.41428	0.36609	0.34858	0.30966	0.3207	0.079231	0.22697	0.27395	0.33546	0.26395	0.22342	0.19873	0.23764	0.2779	0.26276	0.20366	0.31704	0.21615
1447	0.40386	0.44482	0.52401	0.47719	0.40015	0.38269	0.40914	0.42564	0.46973	0.38074	0.40992	0.38668	0.33347	0.42984	0.52886	0.37466	0.39645	0.42182	0.38961	0.35837	0.32333	0.31021	0.29588	0.075363	0.24822	0.29487	0.3246	0.2744	0.22248	0.21726	0.23027	0.27275	0.24219	0.19024	0.31542	0.20117
1447.8	0.41885	0.44023	0.51386	0.47961	0.39539	0.37967	0.42229	0.42636	0.46158	0.39123	0.42808	0.40862	0.33677	0.41419	0.52717	0.36711	0.38975	0.40295	0.44269	0.39675	0.33325	0.29409	0.2945	0.077932	0.26629	0.29061	0.30439	0.27592	0.23567	0.23676	0.24524	0.29392	0.22885	0.1872	0.32387	0.18506
1448.7	0.42677	0.48431	0.53733	0.48898	0.4161	0.40393	0.44928	0.45776	0.47118	0.42901	0.45519	0.43776	0.33933	0.4246	0.54984	0.42178	0.43256	0.39716	0.46389	0.38042	0.33538	0.322	0.2966	0.0915	0.29055	0.31085	0.30533	0.28629	0.2605	0.25996	0.28612	0.28687	0.23007	0.21452	0.32181	0.21623
1449.6	0.39758	0.49538	0.49379	0.47815	0.37929	0.40876	0.42404	0.45842	0.47344	0.41481	0.47729	0.45639	0.33902	0.43556	0.5381	0.41635	0.4292	0.38074	0.44903	0.35708	0.33967	0.30306	0.2937	0.095221	0.28998	0.30571	0.28476	0.25207	0.26187	0.26537	0.30676	0.28876	0.22494	0.23327	0.32214	0.21492
1450.4	0.42518	0.48972	0.48627	0.43795	0.39588	0.42295	0.40683	0.44928	0.48526	0.40952	0.46991	0.46792	0.31673	0.39201	0.54201	0.38136	0.40981	0.38997	0.44758	0.36144	0.35867	0.29178	0.27813	0.093647	0.315	0.29471	0.30382	0.23651	0.28907	0.25987	0.31294	0.29223	0.22402	0.24049	0.30846	0.21722
1451.3	0.42921	0.49188	0.4915	0.41602	0.37838	0.40744	0.39611	0.4333	0.48177	0.40777	0.48046	0.47565	0.31497	0.41146	0.53286	0.40092	0.40211	0.37939	0.45083	0.35497	0.37659	0.2722	0.29981	0.10179	0.29054	0.29062	0.28021	0.23262	0.31338	0.25819	0.32146	0.29379	0.22737	0.22332	0.3197	0.24925
1452.1	0.41449	0.52049	0.52695	0.41778	0.3752	0.39511	0.39041	0.4331	0.4899	0.41532	0.45951	0.46541	0.32949	0.4391	0.5508	0.42544	0.40223	0.40637	0.41684	0.31683	0.36701	0.26156	0.3052	0.096143	0.29193	0.30362	0.30328	0.23949	0.31552	0.24536	0.3218	0.26934	0.25525	0.22454	0.31092	0.26324
1453	0.39341	0.50509	0.47251	0.37807	0.33928	0.37703	0.33416	0.40947	0.47927	0.3949	0.42161	0.40978	0.32258	0.41801	0.49818	0.37599	0.35883	0.40004	0.38567	0.31389	0.36509	0.2315	0.29847	0.084612	0.2687	0.29035	0.29621	0.23028	0.29212	0.23856	0.29812	0.27068	0.23707	0.18864	0.29731	0.24571
1453.9	0.41512	0.50473	0.46217	0.38005	0.38047	0.38233	0.35058	0.42153	0.4695	0.40399	0.42595	0.40933	0.35454	0.43333	0.48036	0.37878	0.3793	0.41454	0.41742	0.30714	0.34411	0.25623	0.31029	0.093863	0.26884	0.30632	0.30545	0.25255	0.32446	0.25297	0.29162	0.28277	0.24236	0.18066	0.31651	0.26867
1454.7	0.35746	0.48063	0.44704	0.3827	0.35241	0.36185	0.3188	0.41628	0.42608	0.39617	0.42516	0.39851	0.35106	0.43704	0.44521	0.4004	0.3865	0.38747	0.37456	0.27974	0.28674	0.22285	0.28505	0.097134	0.24477	0.3122	0.26434	0.26837	0.32184	0.25699	0.27871	0.26804	0.24112	0.16257	0.30713	0.26198
1455.6	0.32207	0.47958	0.44992	0.34082	0.33777	0.33504	0.30532	0.42533	0.39913	0.38259	0.40333	0.40311	0.35044	0.41645	0.45293	0.39568	0.37522	0.37327	0.36202	0.2861	0.26874	0.21445	0.26955	0.094177	0.25275	0.29845	0.28469	0.28121	0.32011	0.24215	0.27423	0.24568	0.23178	0.17014	0.27583	0.26263
1456.4	0.31203	0.44527	0.42188	0.3431	0.3522	0.33744	0.29059	0.42777	0.38667	0.37863	0.39828	0.40188	0.3429	0.40454	0.44696	0.38241	0.35959	0.35368	0.33746	0.29091	0.26488	0.22805	0.24514	0.10118	0.23189	0.29169	0.28765	0.28489	0.32485	0.24583	0.25347	0.25307	0.22703	0.18605	0.28537	0.28368
1457.3	0.28046	0.39781	0.41138	0.34098	0.34384	0.34019	0.27433	0.4395	0.36649	0.35957	0.40542	0.41613	0.31109	0.38424	0.45026	0.39194	0.36688	0.32434	0.30978	0.30111	0.22794	0.20674	0.21324	0.10987	0.22671	0.25905	0.27209	0.27545	0.36703	0.25722	0.25894	0.26228	0.21085	0.20234	0.2929	0.27574
1458.1	0.25847	0.37811	0.44158	0.32276	0.31569	0.28838	0.25754	0.42086	0.33072	0.34739	0.36832	0.36199	0.26788	0.35764	0.4398	0.39109	0.32297	0.30765	0.2672	0.29304	0.2102	0.17863	0.20169	0.09508	0.20173	0.25749	0.26215	0.27707	0.33239	0.22778	0.2375	0.26351	0.19203	0.20886	0.27691	0.23394
1459	0.2852	0.40028	0.44891	0.34987	0.33491	0.27712	0.29059	0.42111	0.36063	0.36048	0.36955	0.36222	0.28241	0.37941	0.44324	0.3934	0.32897	0.31724	0.29754	0.30947	0.26859	0.20428	0.21074	0.10694	0.22503	0.24444	0.2667	0.31109	0.3676	0.25811	0.27052	0.28405	0.21376	0.23772	0.30186	0.25447
1459.9	0.29049	0.3869	0.43531	0.37408	0.34398	0.32561	0.2958	0.41194	0.38242	0.34963	0.38872	0.35337	0.27277	0.3838	0.43362	0.39119	0.33668	0.32619	0.30945	0.31132	0.27222	0.21161	0.22622	0.10934	0.21699	0.25002	0.26757	0.31217	0.36249	0.30016	0.31065	0.29335	0.23932	0.23838	0.33199	0.26273
1460.7	0.27275	0.37616	0.40126	0.34269	0.31806	0.32272	0.2713	0.36856	0.35981	0.33723	0.37222	0.33475	0.23747	0.37295	0.40792	0.37755	0.35085	0.29487	0.30145	0.31324	0.26501	0.2102	0.22952	0.1151	0.22925	0.23405	0.24274	0.29699	0.35671	0.30841	0.31715	0.29368	0.23186	0.23511	0.30911	0.2515
1461.6	0.28738	0.3967	0.43463	0.35313	0.32099	0.31933	0.30925	0.35925	0.38618	0.33327	0.35952	0.29138	0.25854	0.37836	0.41702	0.3647	0.37204	0.3378	0.31729	0.29683	0.29495	0.25224	0.25119	0.11766	0.24308	0.25436	0.26135	0.3244	0.37131	0.32766	0.31736	0.28043	0.27718	0.25608	0.30136	0.27066
1462.4	0.26493	0.38273	0.41613	0.33257	0.29066	0.34808	0.28184	0.33366	0.37197	0.30957	0.35687	0.29599	0.26158	0.35196	0.42969	0.32891	0.38255	0.3452	0.29466	0.27255	0.32027	0.23142	0.23142	0.12927	0.25501	0.24277	0.27355	0.31246	0.38814	0.33856	0.3299	0.26888	0.28843	0.24873	0.28939	0.27371
1463.3	0.27969	0.39602	0.444	0.33442	0.28255	0.37274	0.2547	0.32932	0.34514	0.28012	0.35992	0.2865	0.24116	0.34161	0.43768	0.32912	0.4019	0.36452	0.30039	0.28759	0.31149	0.25	0.2623	0.13676	0.2588	0.26407	0.30882	0.29861	0.38682	0.33489	0.33735	0.28376	0.28411	0.23252	0.31179	0.28559
1464.1	0.26386	0.39362	0.42199	0.3069	0.26331	0.33426	0.23338	0.32203	0.30349	0.25725	0.33538	0.24119	0.21668	0.30462	0.41859	0.31616	0.37924	0.35319	0.27392	0.27165	0.29517	0.24549	0.25318	0.13727	0.25566	0.26223	0.28778	0.26597	0.39539	0.31559	0.30563	0.27591	0.25506	0.244	0.30856	0.26693
1465	0.26424	0.4149	0.44861	0.31376	0.25794	0.30055	0.2259	0.34558	0.30214	0.24545	0.32824	0.23213	0.23288	0.30907	0.41478	0.29318	0.37691	0.34058	0.27142	0.26782	0.29458	0.25932	0.23685	0.13481	0.25397	0.28867	0.29164	0.25142	0.42374	0.32059	0.31775	0.26911	0.26731	0.24798	0.31918	0.25964
1465.8	0.2501	0.41376	0.41275	0.27836	0.24175	0.26918	0.20326	0.31133	0.25615	0.2272	0.32557	0.26861	0.20996	0.27936	0.39584	0.27941	0.3597	0.32353	0.25116	0.27219	0.28385	0.2336	0.24493	0.13373	0.23686	0.28832	0.28259	0.2111	0.39873	0.3016	0.32786	0.27551	0.26889	0.21877	0.33136	0.24099
1466.7	0.26105	0.40862	0.42566	0.29418	0.27202	0.28253	0.23487	0.35068	0.27099	0.22699	0.31985	0.25937	0.20338	0.29948	0.37071	0.2971	0.36813	0.34245	0.27285	0.31934	0.28744	0.27116	0.26355	0.13959	0.23256	0.28141	0.26488	0.22208	0.39134	0.33403	0.34313	0.32408	0.30379	0.2364	0.35216	0.27023
1467.5	0.23822	0.35435	0.38442	0.25952	0.23297	0.26044	0.24625	0.32972	0.26226	0.20779	0.29291	0.22286	0.19305	0.27395	0.35328	0.25763	0.32311	0.30071	0.23457	0.28711	0.26043	0.24876	0.22184	0.12913	0.20132	0.24924	0.21898	0.19507	0.35902	0.33661	0.3381	0.29959	0.30461	0.20995	0.31473	0.22416
1468.4	0.27737	0.31532	0.38701	0.25289	0.22646	0.26639	0.25063	0.32455	0.27299	0.19624	0.30417	0.23461	0.20858	0.28806	0.33287	0.24453	0.33604	0.28059	0.227	0.28081	0.27145	0.23257	0.22315	0.13289	0.20392	0.24523	0.23467	0.21977	0.34532	0.3521	0.34439	0.32403	0.31987	0.191	0.30506	0.23199
1469.3	0.25093	0.27962	0.37394	0.25451	0.21274	0.26601	0.24855	0.32153	0.25652	0.18949	0.30889	0.22512	0.18949	0.2745	0.32184	0.24866	0.30674	0.27584	0.20853	0.27572	0.25186	0.21204	0.22975	0.1431	0.19615	0.23982	0.21511	0.23079	0.31779	0.3544	0.35181	0.3321	0.29854	0.18129	0.29945	0.2231
1470.1	0.24432	0.26517	0.38563	0.29523	0.1991	0.27357	0.24887	0.33607	0.26618	0.19473	0.29973	0.20398	0.21406	0.26882	0.2818	0.2632	0.28499	0.25422	0.21625	0.25737	0.25921	0.22233	0.21025	0.14736	0.20464	0.25054	0.20779	0.25979	0.32898	0.37909	0.35364	0.34852	0.29886	0.18211	0.27816	0.19515
1471	0.22492	0.26368	0.33904	0.30483	0.16493	0.23549	0.19619	0.28456	0.24317	0.17628	0.27748	0.17396	0.21377	0.25455	0.27592	0.22538	0.27154	0.19191	0.20314	0.22957	0.24039	0.22078	0.20565	0.13915	0.19261	0.23422	0.19275	0.26369	0.32587	0.3347	0.3219	0.3162	0.26228	0.15683	0.24135	0.16595
1471.8	0.2268	0.27562	0.334	0.29547	0.1886	0.25174	0.19573	0.28106	0.22873	0.17663	0.25311	0.19593	0.23317	0.2503	0.23615	0.22607	0.28279	0.20219	0.2003	0.23722	0.25333	0.1963	0.18077	0.14712	0.20427	0.22297	0.19911	0.26575	0.34918	0.32382	0.31796	0.35159	0.2609	0.1766	0.23959	0.1744
1472.7	0.1404	0.23283	0.25169	0.26469	0.15197	0.18474	0.15515	0.23318	0.16966	0.14997	0.18082	0.16376	0.18501	0.19596	0.17454	0.17998	0.21611	0.15769	0.17256	0.22034	0.21747	0.17	0.1283	0.13752	0.15517	0.19856	0.13504	0.23031	0.32505	0.28441	0.29163	0.32506	0.22219	0.15056	0.19873	0.13275
1473.5	0.1597	0.25566	0.24368	0.2762	0.17228	0.20585	0.14865	0.21502	0.18551	0.14151	0.17972	0.177	0.19954	0.16869	0.1692	0.19408	0.22124	0.19585	0.18403	0.23497	0.25533	0.19602	0.14421	0.12815	0.17944	0.18746	0.15359	0.24236	0.36249	0.28984	0.30178	0.32613	0.22696	0.16767	0.21144	0.13947
1474.4	0.14899	0.22908	0.20294	0.23328	0.16919	0.19685	0.11437	0.18228	0.16297	0.1182	0.17869	0.15584	0.17655	0.17139	0.16692	0.16908	0.20795	0.20702	0.15429	0.24441	0.24172	0.1662	0.11821	0.11837	0.15604	0.15917	0.13496	0.23465	0.33973	0.26059	0.2732	0.30399	0.16885	0.16284	0.21169	0.14007
1475.2	0.1527	0.19615	0.18715	0.19167	0.15241	0.19203	0.12819	0.15906	0.13984	0.11981	0.17945	0.13809	0.15314	0.15987	0.14614	0.16047	0.17005	0.18373	0.14251	0.23189	0.23731	0.17195	0.092715	0.11833	0.16072	0.14484	0.12064	0.19711	0.33498	0.26599	0.28739	0.27073	0.14652	0.13974	0.20938	0.12893
1476.1	0.13352	0.16627	0.17911	0.19435	0.15937	0.15602	0.077237	0.13807	0.15676	0.10713	0.1943	0.1173	0.15343	0.14829	0.16328	0.15042	0.16207	0.17775	0.14119	0.21845	0.24362	0.18723	0.12741	0.11004	0.15771	0.14421	0.10703	0.20345	0.34268	0.26757	0.26951	0.24097	0.13322	0.10815	0.19345	0.12683
1476.9	0.1767	0.19425	0.2131	0.19813	0.17289	0.18267	0.10717	0.14945	0.18159	0.13397	0.20494	0.12461	0.18281	0.17574	0.18951	0.17259	0.1913	0.20453	0.17261	0.23313	0.28448	0.22683	0.16701	0.11713	0.19213	0.17564	0.11931	0.20739	0.36196	0.28503	0.29572	0.25433	0.1535	0.12637	0.22179	0.13911
1477.8	0.19772	0.1826	0.19034	0.19132	0.16715	0.17863	0.13839	0.15952	0.17892	0.13566	0.17549	0.12813	0.21051	0.18856	0.18095	0.15754	0.20958	0.18586	0.18632	0.24669	0.28553	0.2359	0.17264	0.11866	0.18545	0.17746	0.093791	0.20013	0.33614	0.27755	0.29043	0.2678	0.17861	0.11825	0.20175	0.11794
1478.7	0.26052	0.20742	0.22575	0.22912	0.20134	0.20447	0.17456	0.17505	0.20365	0.15317	0.18781	0.1719	0.24286	0.222	0.21382	0.1665	0.24555	0.19793	0.23656	0.27523	0.33705	0.29138	0.23116	0.13667	0.23204	0.20661	0.14764	0.22915	0.37385	0.30489	0.32847	0.30952	0.25682	0.14393	0.22271	0.15351
1479.5	0.24606	0.21626	0.21735	0.24272	0.19887	0.21155	0.16913	0.20144	0.22865	0.15907	0.18073	0.19553	0.24787	0.21846	0.22343	0.15949	0.2467	0.21467	0.22161	0.31017	0.34952	0.27722	0.25759	0.12924	0.23591	0.23187	0.1552	0.26865	0.37244	0.31372	0.31759	0.3429	0.2769	0.15832	0.23104	0.13723
1480.4	0.28163	0.24048	0.26012	0.26339	0.20056	0.25768	0.23564	0.24737	0.25256	0.18711	0.20267	0.24591	0.26227	0.26845	0.24725	0.19567	0.26792	0.23057	0.25808	0.33729	0.40143	0.31776	0.26598	0.14817	0.27575	0.27039	0.20626	0.2946	0.36836	0.31916	0.36029	0.35705	0.29963	0.20028	0.26213	0.16782
1481.2	0.31026	0.28485	0.29416	0.31339	0.23833	0.28079	0.22931	0.26965	0.27667	0.18773	0.22689	0.27105	0.30859	0.30912	0.31137	0.21219	0.30472	0.27045	0.26378	0.37125	0.44624	0.35304	0.28276	0.15522	0.30389	0.28691	0.23637	0.32608	0.38002	0.31409	0.37055	0.38602	0.33008	0.19326	0.26412	0.18566
1482.1	0.3244	0.2985	0.31208	0.28502	0.28937	0.26913	0.22044	0.27056	0.2802	0.1966	0.26997	0.26954	0.30821	0.32837	0.3297	0.20774	0.32731	0.2707	0.27518	0.37549	0.48383	0.3503	0.29228	0.16812	0.30616	0.28433	0.26418	0.32316	0.40319	0.31936	0.35893	0.38935	0.33862	0.18762	0.27825	0.2307
1482.9	0.29832	0.30234	0.29493	0.28054	0.27394	0.25889	0.20037	0.29197	0.26952	0.20153	0.25718	0.25732	0.31225	0.32937	0.31889	0.21579	0.30551	0.28332	0.26809	0.37742	0.47554	0.36755	0.29277	0.16974	0.30425	0.28323	0.23142	0.31203	0.37441	0.29849	0.34304	0.3739	0.30675	0.17081	0.28248	0.23255
1483.8	0.34581	0.30563	0.34448	0.32229	0.33947	0.29539	0.21771	0.31392	0.28218	0.21678	0.2793	0.29376	0.36227	0.36847	0.35657	0.28618	0.34456	0.36092	0.30118	0.40798	0.49064	0.39302	0.30752	0.19248	0.34031	0.28836	0.26729	0.33465	0.40613	0.3233	0.37149	0.39212	0.32314	0.20691	0.30812	0.27753
1484.6	0.32902	0.29052	0.28108	0.31849	0.3435	0.24596	0.17595	0.25736	0.28022	0.22143	0.25466	0.27613	0.34559	0.35411	0.3349	0.27403	0.33181	0.3495	0.28071	0.39879	0.47368	0.38206	0.31234	0.18167	0.32522	0.27584	0.23212	0.33397	0.3974	0.29617	0.33674	0.39285	0.31437	0.19898	0.31659	0.25684
1485.5	0.31993	0.28311	0.28423	0.33476	0.34732	0.26729	0.2014	0.26428	0.29661	0.23064	0.27545	0.29318	0.35557	0.35763	0.3031	0.27968	0.34096	0.362	0.27828	0.40127	0.45875	0.38914	0.32125	0.18222	0.34406	0.27715	0.2274	0.33696	0.39991	0.31223	0.34545	0.39015	0.32675	0.25029	0.34547	0.27381
1486.3	0.31036	0.25397	0.2808	0.36335	0.33188	0.30882	0.19192	0.26216	0.31211	0.23122	0.25695	0.29417	0.368	0.35721	0.30922	0.28638	0.32047	0.37752	0.27435	0.39167	0.43971	0.37559	0.33033	0.17866	0.3517	0.31371	0.22057	0.35516	0.39127	0.30721	0.36655	0.38204	0.32218	0.25006	0.36117	0.27081
1487.2	0.30879	0.2517	0.29099	0.3432	0.34883	0.2958	0.20276	0.27832	0.3266	0.24242	0.25591	0.30209	0.35563	0.35565	0.2937	0.27964	0.34181	0.36045	0.27395	0.40826	0.44907	0.34472	0.3257	0.16776	0.3477	0.31946	0.22709	0.34393	0.38432	0.31151	0.35742	0.38752	0.32722	0.27662	0.34767	0.28027
1488	0.28929	0.25096	0.27678	0.33187	0.34381	0.26577	0.19191	0.26384	0.31472	0.236	0.24259	0.28084	0.34187	0.33039	0.2775	0.24091	0.33037	0.33376	0.252	0.39036	0.45089	0.34316	0.34983	0.16464	0.33558	0.32407	0.22296	0.32742	0.35944	0.28782	0.33759	0.40608	0.32887	0.26606	0.34664	0.26808
1488.9	0.32936	0.2903	0.30239	0.33919	0.35877	0.34053	0.21807	0.3281	0.32011	0.24278	0.26189	0.31742	0.38539	0.33161	0.29961	0.27074	0.33186	0.34952	0.27507	0.42525	0.45837	0.35285	0.38639	0.16502	0.36086	0.37724	0.25078	0.32714	0.36313	0.31644	0.3633	0.42978	0.33391	0.2636	0.35161	0.29902
1489.8	0.34522	0.29048	0.28794	0.29513	0.35823	0.34073	0.21005	0.32654	0.3175	0.2579	0.24583	0.30664	0.37468	0.32438	0.29694	0.26753	0.33397	0.34023	0.27711	0.43305	0.43212	0.33008	0.3737	0.16446	0.32499	0.3485	0.26982	0.30186	0.35299	0.30393	0.33984	0.4192	0.31843	0.25103	0.34919	0.28408
1490.6	0.36301	0.29537	0.2791	0.30286	0.35461	0.32791	0.23636	0.33487	0.32055	0.25398	0.24625	0.29031	0.38168	0.3187	0.2764	0.29397	0.33738	0.34201	0.2755	0.42484	0.43428	0.35083	0.37407	0.16177	0.32836	0.30781	0.27289	0.29209	0.35154	0.28868	0.31537	0.42432	0.32855	0.26484	0.35395	0.28255
1491.5	0.39226	0.31654	0.29948	0.31113	0.35576	0.40446	0.24493	0.30694	0.33972	0.2713	0.26332	0.31959	0.40325	0.34393	0.31673	0.31261	0.34813	0.34961	0.31107	0.41839	0.44564	0.36508	0.3831	0.17392	0.33085	0.31989	0.27897	0.2977	0.3755	0.27469	0.31663	0.40367	0.34088	0.28045	0.36884	0.29229
1492.3	0.37941	0.33135	0.27913	0.30394	0.34955	0.42546	0.23741	0.3265	0.35963	0.27514	0.29492	0.32479	0.41807	0.33882	0.29508	0.31321	0.35257	0.33776	0.32273	0.41659	0.44668	0.36801	0.36029	0.16427	0.31545	0.30117	0.28375	0.27438	0.37003	0.26423	0.31249	0.38268	0.33607	0.25726	0.38496	0.29721
1493.2	0.35208	0.31857	0.27286	0.27423	0.29953	0.34919	0.2307	0.2966	0.36266	0.24089	0.28154	0.28895	0.40069	0.31229	0.29008	0.27561	0.32152	0.30575	0.30546	0.40096	0.41013	0.34505	0.32549	0.15327	0.27388	0.23519	0.2574	0.24301	0.33924	0.24208	0.2827	0.35348	0.30566	0.22076	0.37021	0.26695
1494	0.34915	0.32745	0.30789	0.29011	0.31195	0.35136	0.23857	0.30639	0.36777	0.23313	0.30893	0.32614	0.42072	0.3115	0.33039	0.28188	0.33291	0.31718	0.32138	0.37709	0.43184	0.35845	0.35808	0.15548	0.30506	0.24777	0.25846	0.26849	0.35376	0.23187	0.28454	0.34517	0.30061	0.21277	0.36942	0.27917
1494.8	0.3409	0.36714	0.32025	0.29143	0.3091	0.37305	0.21866	0.30247	0.35321	0.24514	0.32024	0.33613	0.42207	0.31139	0.35944	0.2669	0.34478	0.32173	0.32058	0.38322	0.43049	0.33766	0.37793	0.14523	0.29646	0.2578	0.27948	0.26694	0.32776	0.22132	0.25425	0.32019	0.26142	0.21854	0.38738	0.27268
1495.7	0.31364	0.33819	0.27433	0.28649	0.29362	0.30942	0.20818	0.2749	0.30798	0.19729	0.30622	0.29666	0.42104	0.28194	0.33226	0.23332	0.32619	0.30238	0.27348	0.36645	0.37052	0.30749	0.36189	0.13217	0.27458	0.23094	0.27001	0.2498	0.27133	0.20731	0.23346	0.30566	0.23541	0.16421	0.37871	0.25453
1496.5	0.36403	0.33499	0.29499	0.27735	0.29072	0.28725	0.2012	0.27182	0.28853	0.1936	0.29527	0.31501	0.43648	0.29092	0.35814	0.25589	0.33835	0.30293	0.284	0.35106	0.34472	0.29603	0.36213	0.14664	0.29736	0.23653	0.28133	0.24648	0.27521	0.21224	0.21847	0.2828	0.20809	0.175	0.36892	0.2729
1497.4	0.3966	0.33721	0.31425	0.30836	0.34033	0.31499	0.21011	0.30274	0.29661	0.22382	0.31096	0.3399	0.45208	0.30851	0.35864	0.28265	0.38295	0.32703	0.27578	0.33795	0.37014	0.29113	0.38346	0.1471	0.31472	0.27557	0.3032	0.27019	0.27519	0.20661	0.23008	0.29004	0.24434	0.19093	0.38612	0.30157
1498.2	0.40769	0.30144	0.27632	0.31388	0.3331	0.29385	0.195	0.28383	0.30532	0.22364	0.29123	0.31627	0.46337	0.30166	0.33111	0.29206	0.36567	0.27856	0.28423	0.32354	0.33916	0.27094	0.35519	0.14079	0.28796	0.27153	0.30586	0.26075	0.22613	0.21257	0.19578	0.27711	0.22569	0.18472	0.37724	0.28242
1499.1	0.41925	0.29052	0.26613	0.29009	0.30933	0.28732	0.20875	0.26339	0.30972	0.22206	0.2761	0.31471	0.47655	0.3102	0.3243	0.29257	0.34331	0.2721	0.27844	0.30595	0.3116	0.28157	0.33777	0.1473	0.27826	0.27702	0.30205	0.26327	0.23152	0.23258	0.22985	0.27784	0.22266	0.16466	0.36335	0.29305
1500	0.42804	0.34259	0.30937	0.2909	0.30139	0.31784	0.22599	0.31692	0.34069	0.24585	0.28675	0.36705	0.50234	0.3201	0.35542	0.32412	0.34441	0.28496	0.31917	0.29951	0.33046	0.2956	0.3321	0.1613	0.3055	0.29757	0.30891	0.26466	0.25507	0.24835	0.24141	0.29859	0.22823	0.1849	0.37594	0.32589
1500.8	0.41552	0.3681	0.32129	0.26124	0.28555	0.32001	0.23562	0.32209	0.36038	0.24464	0.27439	0.36727	0.49071	0.33948	0.37716	0.29913	0.34109	0.27844	0.32077	0.29052	0.36478	0.3118	0.34406	0.15318	0.28613	0.33321	0.28646	0.27503	0.26015	0.25547	0.22569	0.31462	0.26324	0.18194	0.38264	0.3411
1501.7	0.38678	0.36629	0.27526	0.21787	0.24881	0.29683	0.22824	0.29719	0.33718	0.22875	0.25471	0.31533	0.45936	0.34981	0.36425	0.27192	0.325	0.2537	0.31455	0.28324	0.32521	0.29871	0.33119	0.15668	0.27445	0.31036	0.27656	0.26361	0.23177	0.22146	0.20745	0.3092	0.23104	0.19709	0.39658	0.3242
1502.5	0.38317	0.41327	0.28947	0.21082	0.24837	0.33073	0.23917	0.31567	0.34468	0.21599	0.23956	0.30078	0.44946	0.35947	0.3603	0.26642	0.32198	0.29531	0.2903	0.29933	0.33985	0.30562	0.33027	0.15958	0.28871	0.33228	0.28932	0.2562	0.26	0.23576	0.23789	0.32933	0.26381	0.18499	0.4177	0.36452
1503.4	0.33066	0.39826	0.28034	0.21383	0.23959	0.30849	0.2073	0.31933	0.30614	0.20446	0.24659	0.29535	0.42615	0.3261	0.3501	0.26372	0.29169	0.28825	0.26045	0.3019	0.31215	0.25474	0.33914	0.16111	0.28692	0.33146	0.2762	0.23726	0.22264	0.22631	0.20099	0.33046	0.24837	0.16153	0.39638	0.36779
1504.2	0.34558	0.37973	0.28717	0.23484	0.28345	0.31663	0.23723	0.28526	0.31847	0.21501	0.2385	0.28157	0.42797	0.31753	0.35737	0.27554	0.30146	0.30841	0.24954	0.28465	0.30076	0.25885	0.3696	0.16811	0.27939	0.34721	0.30795	0.27115	0.22623	0.22875	0.21817	0.32391	0.25723	0.17243	0.40889	0.37058
1505.1	0.32758	0.34405	0.2666	0.25437	0.27027	0.33755	0.23918	0.2577	0.30724	0.20042	0.23882	0.27935	0.42682	0.26544	0.36302	0.2903	0.26582	0.30331	0.23381	0.27448	0.27872	0.23389	0.35851	0.16687	0.26983	0.29914	0.33153	0.28321	0.1883	0.206	0.21625	0.29975	0.24331	0.1659	0.40288	0.35985
1505.9	0.3374	0.37392	0.3318	0.29729	0.30725	0.37091	0.25423	0.27527	0.32367	0.19903	0.24686	0.34072	0.47963	0.26656	0.4188	0.3306	0.27479	0.31825	0.24625	0.26227	0.29314	0.23967	0.38456	0.18096	0.28288	0.29759	0.35675	0.31335	0.21968	0.2256	0.23702	0.28155	0.2636	0.16837	0.39665	0.38504
1506.7	0.32709	0.36193	0.31306	0.29704	0.28627	0.33653	0.26463	0.25791	0.30602	0.21109	0.25125	0.32142	0.47475	0.25056	0.42585	0.35718	0.25759	0.29787	0.23615	0.24668	0.28057	0.21993	0.38265	0.18042	0.28729	0.29189	0.34336	0.31186	0.20771	0.21015	0.23423	0.27976	0.23865	0.17954	0.36845	0.36457
1507.6	0.35971	0.3824	0.326	0.30089	0.32938	0.37734	0.28098	0.28133	0.34174	0.23644	0.24254	0.34929	0.47303	0.29898	0.4401	0.37213	0.31356	0.30378	0.27107	0.28076	0.30781	0.27184	0.3517	0.18308	0.29978	0.30917	0.35399	0.32998	0.26473	0.20015	0.25432	0.30176	0.26409	0.19656	0.36785	0.39314
1508.4	0.31533	0.35749	0.32196	0.28409	0.28577	0.37019	0.23897	0.27417	0.31113	0.20684	0.22308	0.31685	0.43447	0.27918	0.42465	0.36311	0.28509	0.28888	0.23748	0.26007	0.30007	0.26041	0.33752	0.17099	0.27602	0.26852	0.32908	0.30058	0.23189	0.19343	0.22324	0.29433	0.22289	0.17235	0.35469	0.37997
1509.3	0.32599	0.41356	0.34653	0.309	0.31024	0.40218	0.30076	0.28863	0.31935	0.22762	0.25088	0.31665	0.43739	0.32722	0.41227	0.39866	0.33272	0.29761	0.28254	0.27997	0.28658	0.27691	0.34829	0.18491	0.29042	0.31486	0.31036	0.3145	0.27529	0.22041	0.27102	0.3209	0.24125	0.18278	0.36194	0.37914
1510.1	0.32832	0.3967	0.34464	0.31489	0.28421	0.41766	0.31221	0.28703	0.30948	0.23482	0.25788	0.29298	0.42142	0.32766	0.4026	0.39071	0.32963	0.30291	0.29339	0.28467	0.26753	0.28737	0.33139	0.18265	0.30082	0.33091	0.29963	0.30736	0.27395	0.24603	0.26478	0.31932	0.24406	0.19478	0.3692	0.38698
1511	0.30242	0.40318	0.37031	0.3127	0.31256	0.441	0.29836	0.31575	0.29914	0.2345	0.266	0.31174	0.41513	0.32455	0.41126	0.38801	0.35354	0.31209	0.32488	0.26659	0.27206	0.30188	0.33092	0.18632	0.30003	0.32183	0.31905	0.32108	0.28182	0.23636	0.28534	0.30672	0.25955	0.19762	0.38164	0.39814
1511.8	0.28321	0.42586	0.37484	0.32644	0.29514	0.43431	0.31438	0.31891	0.28882	0.21278	0.30081	0.29828	0.42084	0.31366	0.41919	0.3962	0.34156	0.32093	0.31177	0.22086	0.24935	0.27678	0.34137	0.19209	0.29405	0.32613	0.32775	0.34809	0.25355	0.23924	0.28057	0.28819	0.24743	0.21452	0.38997	0.37802
1512.7	0.29485	0.45872	0.37106	0.35561	0.3279	0.44549	0.35579	0.36439	0.32481	0.23315	0.34048	0.32439	0.44712	0.36	0.43745	0.41054	0.36059	0.32827	0.3199	0.24145	0.28223	0.27933	0.31466	0.20212	0.3155	0.35168	0.32242	0.35586	0.28619	0.26357	0.30504	0.31043	0.28188	0.23905	0.41076	0.41344
1513.5	0.32072	0.48136	0.38042	0.37579	0.35464	0.43942	0.33851	0.37274	0.33821	0.24963	0.33284	0.3237	0.46305	0.39372	0.45459	0.45286	0.38541	0.34876	0.28303	0.24739	0.31596	0.27057	0.30976	0.20193	0.34003	0.34572	0.33501	0.37074	0.26508	0.28182	0.31008	0.31612	0.28233	0.24324	0.42249	0.42179
1514.4	0.29092	0.49805	0.38139	0.38245	0.35212	0.46915	0.32511	0.3693	0.33309	0.24628	0.33636	0.3303	0.46401	0.41531	0.45291	0.4604	0.39943	0.37565	0.27412	0.25774	0.31832	0.27026	0.28586	0.20796	0.34088	0.36208	0.34287	0.35865	0.2743	0.27792	0.31532	0.32212	0.26898	0.23566	0.39124	0.41554
1515.2	0.3042	0.50624	0.37164	0.38065	0.35834	0.46043	0.34225	0.34678	0.34221	0.27315	0.33713	0.34036	0.456	0.42629	0.44805	0.46475	0.40333	0.36657	0.2438	0.2857	0.31429	0.26909	0.25569	0.21858	0.32152	0.3479	0.34132	0.36285	0.26747	0.28084	0.31503	0.30981	0.2496	0.2366	0.39614	0.41536
1516.1	0.32469	0.49479	0.39538	0.3795	0.35096	0.44463	0.35099	0.36063	0.34788	0.29068	0.32519	0.36584	0.47455	0.44508	0.44646	0.48132	0.42144	0.3593	0.25654	0.31229	0.33391	0.30474	0.25388	0.21816	0.33272	0.33475	0.35612	0.35045	0.28545	0.28497	0.33764	0.30148	0.2549	0.2328	0.4159	0.42555
1516.9	0.29881	0.47374	0.37172	0.36698	0.31513	0.40298	0.32495	0.30725	0.30422	0.27155	0.31283	0.34003	0.47119	0.40216	0.43637	0.49783	0.42271	0.35277	0.25028	0.28775	0.29638	0.29668	0.23857	0.20059	0.33064	0.32104	0.35434	0.35602	0.28275	0.25208	0.32214	0.25572	0.24251	0.21139	0.37688	0.38605
1517.8	0.2986	0.46439	0.39562	0.37337	0.32164	0.44152	0.34407	0.3459	0.30355	0.27603	0.32761	0.36201	0.49013	0.39344	0.44619	0.50474	0.4282	0.38149	0.28884	0.29566	0.29131	0.32917	0.23883	0.20444	0.32289	0.32391	0.36898	0.34849	0.29365	0.25449	0.3369	0.24835	0.24437	0.22553	0.38642	0.40877
1518.6	0.32859	0.45823	0.39139	0.36165	0.38313	0.4432	0.35285	0.3626	0.33527	0.27597	0.34876	0.36771	0.48383	0.36969	0.45839	0.504	0.44423	0.3968	0.30683	0.30996	0.33874	0.32669	0.24446	0.20386	0.3296	0.3211	0.36791	0.36546	0.28742	0.25113	0.34443	0.26939	0.27781	0.21795	0.39703	0.40803
1519.5	0.34056	0.46939	0.40304	0.39273	0.37944	0.47717	0.34976	0.38345	0.33511	0.23374	0.3518	0.34832	0.49957	0.37919	0.48424	0.51519	0.45511	0.40078	0.32007	0.29743	0.33008	0.32385	0.27316	0.19786	0.33792	0.34996	0.36611	0.36927	0.27274	0.23744	0.34109	0.26892	0.30529	0.22616	0.38895	0.39316
1520.3	0.33965	0.48949	0.43438	0.40117	0.42124	0.50766	0.34922	0.3583	0.35458	0.23405	0.37757	0.33973	0.48276	0.38594	0.51761	0.54662	0.47239	0.43155	0.34135	0.29593	0.33494	0.31469	0.26654	0.20023	0.35543	0.38773	0.36962	0.39139	0.29464	0.24932	0.37851	0.28222	0.32952	0.23897	0.3979	0.40291
1521.1	0.3945	0.49908	0.49414	0.41228	0.44695	0.5606	0.35597	0.42556	0.39188	0.26404	0.38775	0.37376	0.49006	0.43153	0.56201	0.56559	0.51389	0.43893	0.38381	0.33408	0.38342	0.32011	0.29445	0.21758	0.37934	0.39053	0.40439	0.40063	0.29982	0.27578	0.41021	0.30329	0.36367	0.25965	0.43689	0.42157
1522	0.37319	0.51249	0.49643	0.40721	0.44098	0.54073	0.32848	0.39528	0.40094	0.24422	0.38404	0.37483	0.48477	0.41165	0.57438	0.53053	0.49787	0.43641	0.35945	0.33606	0.39103	0.3031	0.28175	0.21581	0.38403	0.41284	0.41192	0.40284	0.30562	0.2558	0.38387	0.28571	0.38246	0.25172	0.40848	0.4071
1522.8	0.37301	0.52294	0.52594	0.46275	0.42184	0.57226	0.36478	0.41266	0.40041	0.26639	0.39767	0.39396	0.51496	0.43457	0.58101	0.54506	0.51213	0.41673	0.39389	0.32559	0.36361	0.34753	0.28208	0.22441	0.37828	0.42539	0.43306	0.42651	0.32321	0.26992	0.39653	0.27781	0.38412	0.27183	0.4139	0.42126
1523.7	0.36342	0.52032	0.53485	0.46114	0.43217	0.57877	0.37044	0.39503	0.38599	0.27282	0.40966	0.41006	0.518	0.45857	0.56738	0.54232	0.52102	0.45236	0.40261	0.3358	0.38444	0.34455	0.2646	0.22772	0.38526	0.42875	0.43244	0.42666	0.33954	0.30197	0.37875	0.28189	0.3755	0.27279	0.41948	0.43965
1524.5	0.39255	0.54325	0.53811	0.5035	0.43318	0.60557	0.39996	0.41007	0.39314	0.28041	0.39901	0.43471	0.53262	0.46337	0.56033	0.52419	0.52522	0.45698	0.3984	0.33307	0.36852	0.32991	0.27454	0.22872	0.3736	0.43333	0.43027	0.41324	0.32268	0.31062	0.37652	0.28031	0.38007	0.27454	0.41813	0.43525
1525.4	0.36838	0.56854	0.54472	0.53552	0.46011	0.58851	0.41019	0.38864	0.39151	0.2804	0.42284	0.42918	0.55183	0.46476	0.5439	0.52281	0.5372	0.47806	0.38741	0.31846	0.34121	0.33289	0.30006	0.23219	0.3638	0.46729	0.43372	0.40857	0.31552	0.30907	0.37593	0.29158	0.38842	0.29797	0.40499	0.44229
1526.2	0.37306	0.56132	0.54027	0.54236	0.46401	0.58146	0.4169	0.40808	0.38327	0.28317	0.43524	0.43261	0.53116	0.4749	0.54807	0.5487	0.55863	0.48694	0.39845	0.31319	0.32728	0.31027	0.2961	0.23374	0.35819	0.47311	0.44774	0.40818	0.31302	0.31709	0.38962	0.32788	0.38711	0.2991	0.43402	0.45246
1527.1	0.37626	0.56463	0.5395	0.52165	0.47276	0.54357	0.39504	0.40305	0.37012	0.27029	0.42127	0.41347	0.51021	0.47342	0.55132	0.56305	0.55689	0.52922	0.37142	0.31345	0.31901	0.29271	0.29409	0.23361	0.36672	0.45446	0.43213	0.39734	0.3024	0.31735	0.37515	0.332	0.36755	0.30827	0.44381	0.4354
1527.9	0.3983	0.57356	0.56688	0.52489	0.46398	0.56525	0.43336	0.43653	0.40511	0.29526	0.4411	0.4322	0.52624	0.48244	0.57879	0.5774	0.57909	0.51687	0.38692	0.33388	0.32674	0.31263	0.30705	0.2348	0.39526	0.47554	0.44161	0.39889	0.32084	0.33339	0.41262	0.36074	0.35816	0.32514	0.44204	0.43627
1528.8	0.39496	0.54264	0.56567	0.49533	0.48007	0.56034	0.41948	0.46199	0.40706	0.29676	0.4353	0.4139	0.54519	0.4914	0.58631	0.5878	0.59553	0.5222	0.39904	0.35315	0.34848	0.30514	0.31237	0.2404	0.39799	0.47642	0.45367	0.39781	0.32585	0.33159	0.38709	0.37206	0.37208	0.32685	0.43534	0.42717
1529.6	0.39801	0.54226	0.55987	0.47989	0.42901	0.5456	0.41923	0.47995	0.40435	0.28796	0.41439	0.41528	0.51941	0.49071	0.58608	0.58762	0.55778	0.5205	0.41502	0.37731	0.34603	0.29414	0.28365	0.24354	0.38808	0.50105	0.45239	0.40591	0.32403	0.33142	0.38792	0.36781	0.36611	0.30393	0.4416	0.41959
1530.5	0.39419	0.54313	0.58837	0.47613	0.42827	0.54005	0.41432	0.48664	0.41144	0.30741	0.42044	0.41919	0.5495	0.50466	0.59081	0.56653	0.57125	0.51128	0.44638	0.38847	0.34081	0.31122	0.32056	0.24254	0.39793	0.50286	0.43671	0.40869	0.32646	0.34021	0.41957	0.36486	0.37652	0.31816	0.44564	0.40401
1531.3	0.38814	0.53598	0.57299	0.46622	0.42356	0.53251	0.40963	0.45317	0.41356	0.31965	0.42025	0.43736	0.55076	0.50211	0.5988	0.5507	0.56413	0.50681	0.44788	0.39307	0.35481	0.29059	0.322	0.25288	0.39481	0.54107	0.43146	0.40696	0.33779	0.36519	0.43821	0.35142	0.41068	0.33402	0.44013	0.43386
1532.1	0.40207	0.56609	0.60084	0.49012	0.46126	0.54275	0.41357	0.46456	0.42956	0.32872	0.42815	0.4715	0.57411	0.51791	0.61513	0.56953	0.55586	0.53882	0.46534	0.40665	0.363	0.31016	0.33583	0.2726	0.39367	0.57502	0.45011	0.42873	0.37488	0.37306	0.44044	0.35276	0.45916	0.35477	0.48174	0.47184
1533	0.39571	0.54928	0.58088	0.5005	0.45139	0.5098	0.43602	0.44749	0.428	0.31451	0.43729	0.4656	0.57726	0.51001	0.62102	0.57521	0.53659	0.54443	0.464	0.39325	0.35764	0.30624	0.34399	0.28109	0.40632	0.56146	0.4462	0.42719	0.38699	0.38821	0.47173	0.34967	0.47445	0.35227	0.50889	0.47375
1533.8	0.41378	0.56141	0.57901	0.5186	0.50727	0.57906	0.43826	0.47469	0.44378	0.32926	0.44088	0.45674	0.6001	0.52952	0.62448	0.57769	0.56377	0.55041	0.47326	0.40429	0.38082	0.3278	0.35781	0.28543	0.41323	0.56569	0.43924	0.46503	0.43124	0.41145	0.49215	0.37429	0.50388	0.39966	0.51626	0.48745
1534.7	0.4404	0.54851	0.58303	0.51917	0.5332	0.61396	0.46388	0.48133	0.46601	0.32144	0.44485	0.45379	0.59903	0.5348	0.61782	0.60871	0.55915	0.56271	0.46065	0.38818	0.37968	0.32436	0.36886	0.30522	0.41946	0.59732	0.44185	0.48368	0.44104	0.43875	0.46322	0.3879	0.51581	0.42671	0.53871	0.49226
1535.5	0.45477	0.5381	0.59452	0.51127	0.51353	0.61809	0.45886	0.486	0.47228	0.31591	0.43855	0.43137	0.59711	0.53278	0.59785	0.61631	0.55378	0.5726	0.47228	0.39763	0.36284	0.32742	0.40145	0.30032	0.41935	0.59544	0.43835	0.48566	0.42861	0.42403	0.46171	0.40053	0.50936	0.40557	0.55794	0.49125
1536.4	0.45646	0.51997	0.56902	0.48928	0.50005	0.60222	0.4369	0.46135	0.49376	0.2869	0.43649	0.43544	0.57659	0.50982	0.58445	0.5941	0.57203	0.56957	0.46146	0.40409	0.37074	0.3067	0.44427	0.31144	0.42435	0.5845	0.42457	0.48693	0.42574	0.42843	0.44863	0.4162	0.53212	0.39843	0.56211	0.47461
1537.2	0.46502	0.55644	0.60981	0.48438	0.48674	0.62015	0.43145	0.48523	0.50693	0.29367	0.43523	0.44264	0.55447	0.52475	0.56475	0.58159	0.58737	0.56009	0.47756	0.41482	0.37283	0.31147	0.44705	0.31754	0.42038	0.62723	0.41012	0.49462	0.42404	0.42688	0.43821	0.44577	0.51679	0.41767	0.55311	0.48271
1538	0.47032	0.5366	0.61975	0.4562	0.41962	0.60389	0.42882	0.45663	0.50931	0.28893	0.43406	0.45427	0.55357	0.53002	0.55239	0.57503	0.58062	0.56139	0.4507	0.40855	0.35637	0.3182	0.4693	0.3287	0.43068	0.61983	0.40953	0.45644	0.39615	0.42922	0.43201	0.43849	0.50505	0.39569	0.58645	0.45502
1538.9	0.48016	0.53885	0.58442	0.47775	0.43435	0.59933	0.44416	0.48336	0.51911	0.2986	0.43388	0.48077	0.55869	0.53087	0.56668	0.57601	0.58524	0.55912	0.47277	0.41826	0.38347	0.34373	0.4731	0.33009	0.45331	0.63318	0.43678	0.45616	0.4289	0.41992	0.48706	0.43444	0.51668	0.40348	0.58676	0.46549
1539.7	0.49219	0.55094	0.59458	0.47627	0.46922	0.59295	0.4427	0.52647	0.52322	0.31016	0.46652	0.50695	0.56583	0.54731	0.57517	0.59299	0.6036	0.54452	0.46763	0.43656	0.39671	0.35174	0.48297	0.34875	0.48494	0.64219	0.46511	0.47724	0.44938	0.42157	0.50364	0.47716	0.53497	0.45486	0.618	0.45432
1540.6	0.46146	0.51107	0.56734	0.46657	0.44628	0.58466	0.41781	0.56511	0.47564	0.33112	0.46313	0.46182	0.55223	0.55161	0.56453	0.58125	0.5735	0.53976	0.44446	0.44105	0.38329	0.36274	0.46296	0.34063	0.47723	0.63707	0.46843	0.47344	0.42633	0.38544	0.50665	0.46998	0.48795	0.47179	0.62373	0.44249
1541.4	0.45907	0.48388	0.55726	0.45262	0.44934	0.59658	0.39448	0.56668	0.47389	0.32861	0.46208	0.4619	0.54097	0.50543	0.57248	0.57573	0.58048	0.55778	0.43	0.43911	0.41198	0.38134	0.48109	0.35128	0.4893	0.60499	0.47564	0.48423	0.43556	0.39093	0.50545	0.46439	0.50615	0.48665	0.65662	0.44338
1542.3	0.46185	0.47407	0.55819	0.43506	0.49992	0.61862	0.38999	0.59253	0.48163	0.33262	0.47597	0.4533	0.51749	0.48047	0.57638	0.53286	0.58073	0.54752	0.43104	0.45089	0.41381	0.37824	0.48894	0.35656	0.48705	0.59121	0.4997	0.5037	0.45598	0.38725	0.49746	0.48411	0.52035	0.49612	0.65581	0.46545
1543.1	0.48686	0.4885	0.60942	0.44438	0.48502	0.64401	0.38418	0.59908	0.4677	0.33009	0.48469	0.46895	0.50698	0.49247	0.5943	0.56044	0.59732	0.5897	0.43471	0.48636	0.41839	0.40114	0.50136	0.37556	0.49717	0.58672	0.52029	0.53305	0.48079	0.41971	0.48634	0.4982	0.54104	0.52227	0.70145	0.49397
1543.9	0.4503	0.47096	0.59563	0.44969	0.44371	0.66223	0.37832	0.5752	0.47463	0.31109	0.44689	0.46458	0.49016	0.47647	0.56751	0.55338	0.58496	0.59196	0.44094	0.4841	0.41621	0.37819	0.5084	0.37609	0.48067	0.57604	0.49971	0.53891	0.51362	0.43869	0.47391	0.47742	0.53839	0.49273	0.69372	0.49784
1544.8	0.48358	0.50328	0.61368	0.45703	0.50009	0.66697	0.39192	0.57472	0.48722	0.32692	0.45368	0.49281	0.49454	0.49037	0.5909	0.59173	0.61321	0.62713	0.44888	0.46821	0.4377	0.39378	0.5142	0.393	0.4902	0.59672	0.51765	0.55977	0.55736	0.48652	0.48608	0.49905	0.5758	0.51345	0.70145	0.50323
1545.6	0.46104	0.51089	0.60006	0.46665	0.45889	0.64135	0.3943	0.55619	0.48628	0.30936	0.44419	0.50409	0.48564	0.52665	0.58959	0.58547	0.59074	0.60781	0.43901	0.45985	0.42384	0.40104	0.49289	0.39045	0.4851	0.6112	0.54339	0.58233	0.54796	0.48905	0.48266	0.48658	0.56912	0.4871	0.68968	0.50502
1546.5	0.49229	0.53659	0.61592	0.50411	0.48511	0.62942	0.41895	0.55457	0.49575	0.31192	0.46514	0.54123	0.51745	0.54957	0.61376	0.64268	0.62167	0.65127	0.48749	0.47304	0.44144	0.4504	0.50795	0.40406	0.52565	0.63664	0.57957	0.60264	0.57959	0.4972	0.52063	0.48747	0.58134	0.50618	0.71752	0.52463
1547.3	0.4529	0.52596	0.57252	0.46598	0.46767	0.61435	0.41689	0.51574	0.50298	0.3049	0.45305	0.51005	0.51213	0.53423	0.57043	0.61882	0.60026	0.62272	0.47784	0.44869	0.43676	0.42329	0.49138	0.39767	0.50647	0.60837	0.53286	0.59802	0.55545	0.47742	0.51647	0.47001	0.56114	0.48332	0.71674	0.52098
1548.1	0.46019	0.5413	0.56534	0.44385	0.4675	0.59779	0.42194	0.51992	0.49189	0.31339	0.46136	0.51634	0.50913	0.5565	0.58487	0.61011	0.61653	0.62233	0.47547	0.46086	0.4513	0.46094	0.47928	0.405	0.50344	0.61081	0.55497	0.59971	0.54841	0.46972	0.51365	0.4886	0.56373	0.49899	0.73115	0.51144
1549	0.45711	0.55181	0.57131	0.45909	0.43866	0.61195	0.42372	0.51969	0.49357	0.30543	0.45867	0.51233	0.50629	0.54756	0.5691	0.61236	0.61167	0.60746	0.50192	0.4815	0.46746	0.46427	0.4949	0.41056	0.52608	0.59441	0.57628	0.63025	0.57124	0.4864	0.52819	0.49029	0.55537	0.48545	0.76504	0.5385
1549.8	0.45794	0.53957	0.56649	0.43026	0.46165	0.61729	0.40001	0.51926	0.4915	0.34205	0.46805	0.51404	0.51033	0.53166	0.56729	0.61526	0.622	0.62232	0.5018	0.51011	0.48192	0.46994	0.5238	0.42029	0.53171	0.58703	0.57066	0.63455	0.60875	0.47885	0.52721	0.51747	0.53497	0.5146	0.7896	0.54776
1550.7	0.4296	0.49579	0.53168	0.4153	0.45417	0.63474	0.38668	0.50884	0.46606	0.33543	0.43713	0.50403	0.46966	0.51368	0.54548	0.59266	0.61908	0.6013	0.46021	0.50049	0.48438	0.43408	0.49885	0.4127	0.52571	0.5633	0.51952	0.63854	0.62108	0.48863	0.50108	0.52363	0.52495	0.50593	0.77891	0.55476
1551.5	0.45696	0.4806	0.53262	0.43608	0.45792	0.62385	0.37689	0.53058	0.46007	0.35368	0.43246	0.51431	0.44471	0.5258	0.54095	0.57859	0.63004	0.61046	0.4858	0.50316	0.49161	0.47019	0.50156	0.42973	0.56009	0.55928	0.5742	0.66009	0.64984	0.49724	0.50943	0.54267	0.53221	0.53251	0.76707	0.57645
1552.4	0.44969	0.4554	0.51671	0.4495	0.48391	0.66762	0.368	0.51327	0.45964	0.35684	0.43382	0.48452	0.43546	0.51242	0.54344	0.58727	0.58357	0.62143	0.47339	0.4877	0.49291	0.45265	0.49763	0.42788	0.56746	0.55784	0.57536	0.67356	0.64535	0.51691	0.52112	0.51771	0.52701	0.53655	0.75542	0.60893
1553.2	0.4336	0.44404	0.50801	0.41697	0.47882	0.66302	0.36667	0.47858	0.47879	0.35719	0.43054	0.47278	0.4235	0.51416	0.53987	0.56528	0.57193	0.6044	0.46772	0.46562	0.48105	0.4495	0.4817	0.41903	0.5642	0.53627	0.56893	0.66281	0.62254	0.50375	0.5198	0.50611	0.55678	0.55007	0.73482	0.60448
1554.1	0.47984	0.46931	0.49305	0.46913	0.50899	0.70457	0.3918	0.50798	0.50463	0.34966	0.4463	0.49681	0.43808	0.51987	0.54138	0.57909	0.60811	0.61095	0.50819	0.46916	0.51422	0.46146	0.50952	0.42465	0.57708	0.55398	0.58411	0.6911	0.65339	0.54363	0.54686	0.50817	0.61514	0.56624	0.74906	0.62062
1554.9	0.49433	0.53058	0.51139	0.48925	0.50266	0.71344	0.42262	0.50305	0.52782	0.36771	0.46178	0.49257	0.4584	0.54238	0.5613	0.59152	0.6052	0.61234	0.53039	0.48174	0.53639	0.4977	0.51656	0.4439	0.57324	0.56786	0.61826	0.70053	0.66714	0.54819	0.57204	0.51748	0.61395	0.58545	0.74607	0.63124
1555.7	0.4313	0.53132	0.47345	0.46369	0.46962	0.72407	0.3999	0.45066	0.5215	0.34591	0.45885	0.46879	0.44173	0.51958	0.5594	0.5537	0.58192	0.5711	0.47409	0.4487	0.50845	0.46261	0.47935	0.43005	0.52287	0.55587	0.59261	0.6674	0.64058	0.5143	0.54208	0.47816	0.59328	0.57827	0.7066	0.5993
1556.6	0.4572	0.54245	0.50155	0.48359	0.465	0.69527	0.42702	0.48161	0.54837	0.35969	0.4609	0.51934	0.49032	0.52802	0.58598	0.5509	0.61387	0.56305	0.51194	0.4595	0.53511	0.48521	0.48447	0.44122	0.5181	0.5538	0.61376	0.67297	0.64073	0.5104	0.55118	0.50213	0.61411	0.60348	0.72145	0.58962
1557.4	0.48386	0.5374	0.51399	0.50233	0.44194	0.67883	0.42764	0.48959	0.53984	0.36258	0.45727	0.50164	0.50092	0.51807	0.58129	0.5493	0.60504	0.56205	0.50624	0.44955	0.52485	0.45943	0.44467	0.44805	0.48814	0.56108	0.6056	0.65473	0.64999	0.51566	0.56362	0.51433	0.59273	0.59384	0.69665	0.57299
1558.3	0.44563	0.4961	0.52065	0.46989	0.41094	0.62596	0.41553	0.45195	0.49451	0.35042	0.43095	0.46013	0.48043	0.50518	0.5887	0.54348	0.56148	0.53831	0.47437	0.40868	0.47431	0.43491	0.3746	0.44673	0.46016	0.51472	0.59672	0.61476	0.59804	0.49515	0.55779	0.50329	0.5437	0.57065	0.64233	0.5509
1559.1	0.46103	0.47939	0.50124	0.46374	0.41052	0.57661	0.39729	0.46454	0.50005	0.34323	0.44394	0.47178	0.48784	0.51682	0.59667	0.55274	0.56424	0.53879	0.47308	0.42613	0.474	0.40703	0.38773	0.43882	0.46168	0.49268	0.56783	0.62864	0.5882	0.51149	0.56095	0.5203	0.56166	0.567	0.64738	0.52029
1559.9	0.52258	0.51072	0.51339	0.45832	0.46026	0.54405	0.40785	0.48755	0.50154	0.36995	0.45689	0.49015	0.52131	0.54955	0.61518	0.58928	0.55622	0.57525	0.48005	0.4521	0.49767	0.41859	0.40456	0.4442	0.46582	0.50641	0.54787	0.6454	0.61005	0.54463	0.57205	0.55634	0.57857	0.57385	0.6549	0.51399
1560.8	0.51921	0.54483	0.51988	0.45058	0.4568	0.53871	0.402	0.4724	0.49678	0.37738	0.4745	0.47854	0.51897	0.55376	0.59365	0.58742	0.55079	0.56442	0.46476	0.44661	0.4971	0.40804	0.37983	0.45015	0.48337	0.52271	0.51545	0.61677	0.64322	0.53814	0.57775	0.5546	0.56897	0.56006	0.64691	0.51902
1561.6	0.50026	0.54477	0.48871	0.43321	0.46186	0.51928	0.39082	0.47217	0.48895	0.38094	0.45113	0.5019	0.50655	0.55905	0.58841	0.56891	0.56463	0.56301	0.43741	0.45598	0.48699	0.42011	0.38739	0.46226	0.47939	0.5183	0.47495	0.6358	0.60436	0.52844	0.55234	0.54745	0.55965	0.55868	0.63727	0.50573
1562.4	0.50972	0.55684	0.45742	0.41832	0.44925	0.50889	0.37993	0.46267	0.50792	0.37668	0.4681	0.51028	0.532	0.58417	0.57148	0.54715	0.55367	0.54855	0.45541	0.48471	0.48395	0.44124	0.39695	0.46535	0.48021	0.53214	0.45898	0.62376	0.59948	0.51864	0.53662	0.53705	0.56485	0.57488	0.62927	0.50803
1563.3	0.50184	0.53086	0.49636	0.40415	0.45466	0.52205	0.38215	0.44582	0.50973	0.38011	0.46557	0.50713	0.51102	0.55491	0.56977	0.52513	0.52703	0.56692	0.43072	0.44992	0.49311	0.44451	0.38007	0.47176	0.46261	0.52329	0.47004	0.59713	0.5828	0.52779	0.50463	0.51326	0.55044	0.56444	0.59492	0.51848
1564.1	0.47186	0.50884	0.52525	0.41926	0.40069	0.49785	0.36823	0.44478	0.52133	0.36022	0.4521	0.49464	0.51265	0.54527	0.55863	0.51966	0.52393	0.53052	0.42551	0.47175	0.5049	0.43614	0.38099	0.48143	0.48442	0.50947	0.47918	0.5864	0.56622	0.51051	0.49768	0.49962	0.54553	0.54766	0.56843	0.52996
1565	0.48768	0.49943	0.50947	0.43069	0.40547	0.46257	0.36247	0.44037	0.53265	0.34898	0.45095	0.50015	0.50854	0.54585	0.59192	0.53185	0.53615	0.53593	0.42536	0.45879	0.51292	0.42571	0.40571	0.49086	0.48273	0.49099	0.49583	0.60429	0.56244	0.51934	0.50344	0.49411	0.54944	0.5628	0.56121	0.53395
1565.8	0.50338	0.50215	0.52359	0.44537	0.40281	0.46011	0.37523	0.45177	0.53578	0.34871	0.47699	0.48823	0.52349	0.54812	0.59757	0.54406	0.51378	0.5642	0.4639	0.4652	0.55552	0.45082	0.41586	0.49148	0.49795	0.48756	0.5183	0.59149	0.57926	0.52807	0.50998	0.4938	0.55714	0.59028	0.5648	0.55137
1566.6	0.53512	0.55333	0.57806	0.48441	0.43233	0.50088	0.4041	0.46689	0.54324	0.38352	0.48297	0.49763	0.54533	0.57861	0.63827	0.60448	0.52319	0.61137	0.46203	0.46975	0.60487	0.45138	0.43618	0.52363	0.51449	0.51484	0.54391	0.621	0.60264	0.56507	0.52005	0.51624	0.59005	0.60344	0.59605	0.55582
1567.5	0.50645	0.54985	0.51244	0.47012	0.39163	0.43263	0.38972	0.42297	0.51695	0.36904	0.4566	0.46125	0.52142	0.5799	0.60917	0.5834	0.49366	0.54532	0.4737	0.44954	0.57686	0.44144	0.40753	0.53335	0.51453	0.50345	0.51208	0.60551	0.60064	0.51897	0.52334	0.50045	0.58087	0.60258	0.57704	0.54314
1568.3	0.54705	0.53913	0.50232	0.48724	0.42526	0.45668	0.39906	0.43135	0.5095	0.37821	0.46403	0.4753	0.52107	0.59028	0.61868	0.58047	0.50644	0.58564	0.49324	0.44024	0.61988	0.45629	0.41871	0.55424	0.52836	0.51446	0.50753	0.61313	0.61191	0.54878	0.52727	0.51115	0.5962	0.6174	0.58403	0.55382
1569.2	0.53239	0.53485	0.48688	0.46191	0.40349	0.47799	0.39012	0.44537	0.47686	0.38462	0.44699	0.44499	0.46924	0.60053	0.58442	0.56321	0.4828	0.58304	0.46289	0.44198	0.63029	0.48418	0.41739	0.56689	0.50512	0.48954	0.49864	0.60212	0.5845	0.55514	0.49575	0.52367	0.59022	0.59087	0.57852	0.53842
1570	0.5316	0.5351	0.48619	0.44384	0.41089	0.47639	0.38154	0.43397	0.47316	0.38064	0.44546	0.45595	0.4476	0.62187	0.60497	0.57748	0.48006	0.5625	0.42407	0.46096	0.62749	0.49292	0.44712	0.59255	0.52228	0.4915	0.49668	0.60446	0.58314	0.55197	0.49443	0.53737	0.6038	0.56581	0.59406	0.54548
1570.8	0.51598	0.5002	0.45903	0.42961	0.40702	0.46563	0.38392	0.43986	0.46086	0.35879	0.43709	0.47901	0.40647	0.60039	0.58194	0.53731	0.48414	0.52583	0.4231	0.42293	0.63855	0.4942	0.4554	0.60548	0.53196	0.45075	0.48184	0.59127	0.57106	0.54256	0.50344	0.53237	0.60692	0.55659	0.56836	0.54402
1571.7	0.56768	0.50158	0.49285	0.44103	0.42508	0.49611	0.39067	0.4847	0.46491	0.36999	0.44918	0.5048	0.43919	0.59564	0.59357	0.56697	0.51415	0.56307	0.43228	0.44083	0.70219	0.51349	0.46939	0.63146	0.53611	0.47135	0.5309	0.62348	0.55639	0.56505	0.51214	0.54155	0.60218	0.56342	0.58544	0.54378
1572.5	0.54861	0.51993	0.49073	0.40521	0.40876	0.45536	0.38869	0.50259	0.45513	0.3666	0.45994	0.48676	0.44552	0.59795	0.5812	0.54644	0.51617	0.53255	0.42281	0.43741	0.70609	0.53254	0.49616	0.64842	0.52394	0.49549	0.53637	0.61205	0.56549	0.56911	0.50917	0.55419	0.59069	0.54652	0.59327	0.51433
1573.3	0.56317	0.47803	0.50811	0.4054	0.40428	0.41464	0.38272	0.48593	0.46475	0.33681	0.47048	0.45382	0.48116	0.56294	0.55959	0.54379	0.49727	0.53579	0.42609	0.43626	0.71155	0.52148	0.5262	0.66872	0.51537	0.49144	0.54292	0.60435	0.55929	0.57021	0.52602	0.56049	0.5729	0.52917	0.57475	0.49694
1574.2	0.5975	0.4724	0.5427	0.43583	0.42979	0.47347	0.39881	0.49517	0.49445	0.35154	0.49113	0.45896	0.53003	0.58127	0.56852	0.56082	0.55136	0.55076	0.45684	0.43551	0.75413	0.56286	0.56828	0.70246	0.53021	0.53019	0.58462	0.61536	0.59803	0.59689	0.54037	0.58756	0.55828	0.55595	0.58156	0.49346
1575	0.56497	0.46063	0.54195	0.41655	0.3874	0.40767	0.3699	0.46647	0.48903	0.34794	0.47305	0.42502	0.49968	0.5708	0.53555	0.51839	0.53393	0.56331	0.42856	0.46295	0.75536	0.58278	0.57317	0.70981	0.50876	0.56933	0.58204	0.6017	0.58525	0.58812	0.53216	0.59045	0.53598	0.53407	0.55652	0.46107
1575.8	0.53736	0.45255	0.5531	0.42403	0.37049	0.40322	0.36005	0.44805	0.49173	0.35158	0.47134	0.43162	0.50971	0.57767	0.53376	0.51246	0.50654	0.56547	0.4235	0.47409	0.7546	0.58168	0.60449	0.73076	0.52775	0.56712	0.58684	0.58541	0.59623	0.5949	0.55698	0.60641	0.55972	0.52995	0.55832	0.45589
1576.7	0.50454	0.43846	0.55119	0.42376	0.35293	0.40348	0.36077	0.41359	0.48532	0.36317	0.45992	0.43071	0.48777	0.56259	0.52003	0.49784	0.501	0.57885	0.42715	0.47347	0.75959	0.58114	0.62195	0.75218	0.51915	0.55393	0.56353	0.57814	0.56599	0.5937	0.55622	0.60385	0.55306	0.53521	0.54268	0.4594
1577.5	0.50249	0.47498	0.56029	0.44014	0.37929	0.42644	0.38302	0.43431	0.48696	0.39989	0.44821	0.4864	0.48636	0.5748	0.5376	0.49488	0.52662	0.56942	0.43619	0.49342	0.76221	0.62408	0.62493	0.78368	0.55495	0.57535	0.56021	0.58563	0.58572	0.58548	0.56441	0.5939	0.56508	0.55043	0.54403	0.46679
1578.4	0.46032	0.46342	0.50986	0.42786	0.34558	0.36809	0.37229	0.42697	0.46359	0.39261	0.42288	0.47548	0.45326	0.53463	0.49556	0.44746	0.48067	0.5453	0.44369	0.49079	0.73781	0.58872	0.63865	0.79923	0.53332	0.52707	0.51367	0.57579	0.54311	0.5531	0.57079	0.57487	0.55285	0.50075	0.50797	0.44701
1579.2	0.47388	0.46517	0.56674	0.46596	0.4003	0.43441	0.42877	0.49095	0.49455	0.40874	0.44352	0.49009	0.51369	0.54868	0.56045	0.50382	0.52308	0.55774	0.48133	0.51805	0.75648	0.64202	0.70557	0.84254	0.56551	0.51987	0.52667	0.60132	0.57004	0.5801	0.57693	0.58863	0.56005	0.51615	0.53985	0.48055
1580	0.45264	0.456	0.53868	0.44989	0.40663	0.43893	0.4078	0.49363	0.48149	0.39968	0.40519	0.47146	0.48513	0.54508	0.53753	0.48894	0.54355	0.54609	0.46772	0.50764	0.72133	0.64999	0.73353	0.86895	0.52509	0.53297	0.48891	0.58142	0.5343	0.56078	0.53625	0.56059	0.51426	0.46706	0.52398	0.46329
1580.9	0.47135	0.44754	0.54631	0.49086	0.42917	0.46734	0.42439	0.52265	0.48661	0.38133	0.40304	0.48088	0.49931	0.54485	0.54997	0.51634	0.53923	0.52447	0.48203	0.49238	0.67664	0.65989	0.75735	0.90444	0.52006	0.52017	0.50608	0.57875	0.49995	0.54006	0.55513	0.5531	0.47661	0.44514	0.53462	0.46518
1581.7	0.49119	0.46137	0.56695	0.50408	0.43621	0.49042	0.4514	0.52486	0.48007	0.36744	0.42	0.47104	0.50984	0.55585	0.5643	0.54173	0.54302	0.54603	0.49872	0.47844	0.68384	0.68738	0.78934	0.92553	0.51467	0.52958	0.53012	0.59079	0.50118	0.52957	0.56654	0.55384	0.46711	0.43502	0.5401	0.46475
1582.5	0.48315	0.44921	0.57288	0.49414	0.43229	0.4911	0.43985	0.51974	0.47655	0.35746	0.41251	0.46502	0.48663	0.53724	0.55857	0.53592	0.54814	0.53286	0.46723	0.46016	0.65807	0.67791	0.80772	0.9406	0.48042	0.51977	0.52512	0.56607	0.48323	0.52782	0.53912	0.52836	0.44474	0.39857	0.52336	0.45058
1583.4	0.47573	0.42821	0.51746	0.44537	0.40747	0.47361	0.4235	0.47241	0.45183	0.36099	0.37462	0.4426	0.45459	0.51275	0.5075	0.52176	0.48746	0.50012	0.4327	0.42732	0.62829	0.64771	0.80266	0.95415	0.43	0.48931	0.48989	0.53741	0.46042	0.48472	0.53422	0.51672	0.4005	0.34204	0.48652	0.40352
1584.2	0.51379	0.47345	0.54582	0.46426	0.43446	0.50554	0.45933	0.51114	0.48418	0.38609	0.42292	0.46416	0.48381	0.53003	0.53032	0.539	0.49772	0.52175	0.44628	0.43625	0.62447	0.69384	0.85007	0.97393	0.45264	0.48745	0.49154	0.56198	0.48759	0.49073	0.57468	0.54894	0.4237	0.36748	0.47295	0.4096
1585	0.51912	0.47318	0.57286	0.4576	0.42783	0.51172	0.45451	0.49962	0.50302	0.40485	0.40098	0.48439	0.48383	0.51221	0.54816	0.51757	0.49497	0.55173	0.40933	0.44447	0.65886	0.7028	0.8603	0.97855	0.43221	0.49501	0.50289	0.55474	0.51702	0.47831	0.54762	0.54462	0.43484	0.33279	0.44785	0.37843
1585.9	0.49012	0.46601	0.56124	0.44973	0.43373	0.49973	0.42507	0.48601	0.50723	0.42575	0.39945	0.48781	0.45861	0.5065	0.54194	0.49728	0.50625	0.53773	0.41559	0.42147	0.62921	0.68058	0.8802	0.98433	0.39779	0.4898	0.47465	0.5456	0.48506	0.47978	0.53888	0.54125	0.40831	0.30153	0.42211	0.36755
1586.7	0.51759	0.45712	0.60198	0.45476	0.43498	0.48686	0.44568	0.49211	0.51012	0.44656	0.38514	0.51093	0.48419	0.52128	0.57733	0.51983	0.50213	0.55779	0.42933	0.40269	0.59759	0.68822	0.86571	0.99343	0.39426	0.47662	0.46734	0.55696	0.50039	0.47375	0.5389	0.54035	0.40147	0.30529	0.43456	0.36061
1587.6	0.55124	0.48874	0.62706	0.48007	0.47745	0.49204	0.43264	0.54034	0.52871	0.45768	0.43334	0.53128	0.51332	0.5391	0.62432	0.50182	0.54373	0.59446	0.43565	0.4128	0.59884	0.70046	0.87819	0.994	0.40572	0.50086	0.48313	0.57019	0.48801	0.49378	0.54938	0.53107	0.40271	0.33753	0.44793	0.39304
1588.4	0.51984	0.46571	0.61195	0.48066	0.45609	0.47571	0.42998	0.52874	0.50181	0.45524	0.42569	0.53211	0.49748	0.52503	0.61014	0.50043	0.52192	0.58139	0.42045	0.37961	0.59229	0.6811	0.87147	0.97885	0.37391	0.47396	0.47287	0.55516	0.46941	0.47783	0.52403	0.50711	0.38147	0.31957	0.44642	0.38712
1589.2	0.51015	0.50788	0.59045	0.50075	0.48723	0.49029	0.45873	0.5449	0.49632	0.47301	0.46537	0.53771	0.50533	0.55443	0.59372	0.51378	0.55331	0.55759	0.44578	0.39817	0.52538	0.6672	0.87185	0.9669	0.37629	0.45424	0.45165	0.57173	0.46915	0.46758	0.52889	0.51122	0.383	0.32664	0.449	0.38333
1590.1	0.51562	0.49347	0.58016	0.51037	0.47646	0.48245	0.47929	0.56315	0.50458	0.45433	0.48646	0.53681	0.50262	0.57256	0.58877	0.52249	0.52952	0.56547	0.43535	0.41568	0.51722	0.65864	0.86183	0.94839	0.37173	0.45512	0.44281	0.56257	0.47215	0.4613	0.53673	0.5024	0.39813	0.32499	0.47559	0.38313
1590.9	0.51734	0.53132	0.5969	0.53593	0.51104	0.54087	0.49792	0.60362	0.52178	0.47137	0.5228	0.53511	0.51996	0.60783	0.58383	0.53511	0.54703	0.58048	0.45082	0.45488	0.54027	0.66544	0.8544	0.93339	0.39349	0.48576	0.47049	0.57121	0.47365	0.47021	0.55973	0.52893	0.43382	0.35116	0.48435	0.4117
1591.7	0.51804	0.49002	0.58011	0.55743	0.47946	0.53392	0.51431	0.58479	0.51435	0.47985	0.50231	0.53112	0.49657	0.60994	0.54307	0.52246	0.51126	0.54425	0.43895	0.42806	0.50343	0.63731	0.79948	0.89415	0.37679	0.46341	0.4534	0.55999	0.44569	0.42876	0.52277	0.5345	0.44472	0.32857	0.44899	0.38142
1592.6	0.53081	0.49117	0.59261	0.55933	0.49098	0.52383	0.52352	0.59408	0.54461	0.46854	0.49734	0.53415	0.49231	0.64014	0.52855	0.51485	0.51613	0.53943	0.41941	0.45486	0.47932	0.599	0.76137	0.86841	0.3787	0.5017	0.44626	0.54945	0.43001	0.41851	0.49791	0.54247	0.45881	0.32969	0.4433	0.37872
1593.4	0.5215	0.44527	0.58951	0.52906	0.45711	0.48948	0.49707	0.57972	0.53557	0.46451	0.48123	0.52029	0.47558	0.64013	0.51096	0.51479	0.47526	0.53779	0.41204	0.42527	0.45418	0.58413	0.72923	0.82975	0.3749	0.47892	0.43951	0.5236	0.39299	0.39837	0.49293	0.54486	0.43391	0.31591	0.42363	0.38903
1594.2	0.53867	0.45414	0.60378	0.54996	0.45069	0.52751	0.50331	0.59108	0.53865	0.47414	0.46436	0.53327	0.49928	0.61972	0.51561	0.50117	0.48535	0.53597	0.4187	0.41938	0.41794	0.56069	0.70872	0.79417	0.39066	0.47318	0.44714	0.52732	0.37176	0.3954	0.48226	0.5524	0.41748	0.3221	0.41078	0.37894
1595.1	0.52725	0.45383	0.56251	0.55003	0.41787	0.51275	0.46837	0.57799	0.51927	0.46697	0.46165	0.54402	0.48206	0.57764	0.49914	0.49023	0.45462	0.51566	0.37921	0.40557	0.39443	0.54358	0.66668	0.74582	0.37629	0.46663	0.41625	0.50532	0.33706	0.3675	0.44035	0.53623	0.37318	0.31238	0.3919	0.36328
1595.9	0.53871	0.50176	0.58953	0.5764	0.43377	0.5167	0.47739	0.58896	0.55167	0.45617	0.492	0.57114	0.50772	0.56827	0.49043	0.52679	0.49782	0.55237	0.40886	0.43974	0.38504	0.5531	0.68465	0.72903	0.42098	0.49027	0.42836	0.51941	0.37143	0.376	0.47254	0.54929	0.36984	0.33679	0.43341	0.3859
1596.7	0.53091	0.49982	0.59051	0.58026	0.4351	0.52161	0.48844	0.5651	0.53513	0.44781	0.50157	0.56008	0.50507	0.5273	0.49608	0.5304	0.49591	0.55904	0.44868	0.42774	0.35949	0.55173	0.64282	0.69813	0.42864	0.46015	0.4236	0.5159	0.36425	0.3816	0.47992	0.53129	0.34799	0.32839	0.42406	0.38373
1597.6	0.58371	0.54123	0.62057	0.60925	0.46335	0.59071	0.51521	0.61067	0.56114	0.46514	0.52151	0.57694	0.54186	0.50722	0.52965	0.5461	0.50948	0.59689	0.47384	0.44964	0.40086	0.56183	0.63355	0.67821	0.44055	0.48959	0.44606	0.5472	0.38314	0.42808	0.47035	0.53641	0.38236	0.36305	0.46558	0.40691
1598.4	0.56343	0.56216	0.61089	0.5919	0.49152	0.56663	0.50272	0.62927	0.57227	0.4707	0.53216	0.58403	0.53853	0.50488	0.51468	0.55304	0.54272	0.58006	0.46748	0.45553	0.40774	0.54724	0.59717	0.64919	0.4247	0.4918	0.4323	0.51762	0.41073	0.41774	0.45431	0.53564	0.38352	0.37078	0.46476	0.40581
1599.2	0.54575	0.54319	0.59943	0.58362	0.50271	0.55661	0.50875	0.60912	0.56241	0.45471	0.53799	0.55816	0.51121	0.48732	0.49835	0.51432	0.54465	0.56598	0.46161	0.41881	0.35724	0.52825	0.57777	0.61657	0.40974	0.47407	0.42655	0.50156	0.4141	0.42373	0.45131	0.51559	0.36428	0.35998	0.45262	0.39897
1600.1	0.56611	0.56224	0.59693	0.57408	0.49753	0.5835	0.52798	0.62258	0.5544	0.45486	0.55592	0.56816	0.48833	0.4865	0.50014	0.51609	0.52875	0.54705	0.47846	0.40123	0.35816	0.54212	0.54806	0.58562	0.3952	0.47677	0.42888	0.4737	0.40255	0.43794	0.44659	0.50257	0.38214	0.3566	0.47596	0.40169
1600.9	0.60018	0.5851	0.62324	0.58779	0.52948	0.60182	0.5201	0.65265	0.57338	0.47684	0.56608	0.59357	0.5042	0.51523	0.52958	0.51676	0.55421	0.55702	0.46064	0.40652	0.38822	0.55438	0.54658	0.56938	0.40589	0.51146	0.45507	0.47731	0.42014	0.43229	0.44716	0.52455	0.40406	0.37896	0.50867	0.41236
1601.7	0.59255	0.56162	0.60589	0.59167	0.5226	0.56703	0.52066	0.64677	0.55373	0.45286	0.57829	0.59144	0.488	0.52082	0.51307	0.50825	0.53544	0.53922	0.44391	0.40226	0.3625	0.52163	0.52569	0.5419	0.3974	0.52026	0.44198	0.45689	0.38697	0.40476	0.45505	0.51401	0.3808	0.36683	0.49904	0.38843
1602.6	0.62211	0.54641	0.61117	0.5882	0.49062	0.57825	0.53522	0.62562	0.53017	0.45265	0.57156	0.5941	0.48848	0.51494	0.52248	0.51066	0.49435	0.5438	0.44579	0.40506	0.34445	0.53226	0.50663	0.52316	0.41186	0.52774	0.44915	0.46497	0.35091	0.40241	0.45034	0.51791	0.38459	0.3616	0.49251	0.39492
1603.4	0.66591	0.58879	0.65861	0.6098	0.49345	0.59342	0.56014	0.65324	0.53914	0.46403	0.58119	0.63479	0.51228	0.53742	0.53892	0.56449	0.53196	0.57296	0.47938	0.44426	0.39492	0.55481	0.5075	0.52069	0.45492	0.55808	0.46114	0.49852	0.36981	0.41515	0.47301	0.5487	0.45277	0.38403	0.51729	0.41588
1604.2	0.6255	0.54046	0.6377	0.59334	0.47009	0.55664	0.50989	0.63495	0.50292	0.44753	0.54089	0.59771	0.49508	0.51786	0.54004	0.54108	0.50073	0.57213	0.41985	0.43821	0.39068	0.5246	0.45562	0.49194	0.43967	0.526	0.46442	0.50262	0.34385	0.38563	0.4318	0.50936	0.40245	0.36083	0.47307	0.40342
1605.1	0.62298	0.53438	0.62596	0.60785	0.46417	0.58689	0.50862	0.64997	0.49097	0.43778	0.56251	0.58116	0.51186	0.49666	0.52818	0.55173	0.51755	0.56725	0.43047	0.4379	0.38265	0.53115	0.44673	0.47075	0.4535	0.52497	0.46069	0.50098	0.34155	0.40351	0.43483	0.50539	0.38133	0.3697	0.4779	0.40978
1605.9	0.60198	0.53392	0.62029	0.59668	0.47182	0.5899	0.49308	0.59122	0.48148	0.4293	0.54761	0.5643	0.4996	0.50038	0.50451	0.5274	0.53508	0.55077	0.43499	0.42222	0.37785	0.55149	0.40018	0.45043	0.46366	0.50707	0.44115	0.49024	0.35342	0.401	0.42129	0.48884	0.37063	0.3679	0.48184	0.4231
1606.7	0.59138	0.52863	0.64324	0.60629	0.48423	0.59886	0.48156	0.58831	0.47503	0.41694	0.53957	0.55341	0.4713	0.51486	0.50958	0.52443	0.54877	0.55233	0.4121	0.41827	0.38862	0.53639	0.36527	0.43275	0.46979	0.48247	0.45712	0.49053	0.35007	0.41112	0.40871	0.46017	0.38635	0.36482	0.4809	0.41286
1607.6	0.56397	0.50649	0.62201	0.60978	0.49518	0.59151	0.49553	0.55995	0.49219	0.40976	0.52019	0.53116	0.46145	0.51432	0.51667	0.50547	0.52172	0.52048	0.41383	0.41117	0.38605	0.53345	0.33586	0.41599	0.45597	0.4538	0.44924	0.46381	0.32898	0.41167	0.3912	0.42885	0.34553	0.35447	0.46718	0.41603
1608.4	0.58461	0.55973	0.66287	0.64255	0.55721	0.63591	0.54932	0.56326	0.52007	0.43862	0.55377	0.56336	0.50583	0.53085	0.53292	0.53757	0.5578	0.52456	0.46434	0.4488	0.39754	0.54524	0.35594	0.42206	0.47484	0.48264	0.46017	0.50422	0.37167	0.44928	0.43384	0.45756	0.37388	0.39731	0.49799	0.45184
1609.2	0.54757	0.52102	0.64046	0.63273	0.52333	0.56789	0.52225	0.51786	0.5047	0.43939	0.5146	0.54352	0.47334	0.51824	0.51359	0.50359	0.50423	0.49326	0.44164	0.44225	0.38646	0.50869	0.30856	0.40603	0.44352	0.43609	0.44903	0.48251	0.36203	0.42911	0.42769	0.4247	0.36607	0.38744	0.48606	0.43733
1610.1	0.54922	0.52288	0.66093	0.65122	0.51582	0.56388	0.52692	0.54203	0.52641	0.44438	0.49515	0.53862	0.46507	0.50136	0.54138	0.51719	0.49761	0.48369	0.43761	0.44562	0.39256	0.53233	0.30992	0.40551	0.43769	0.44047	0.46962	0.47895	0.36489	0.41537	0.44736	0.43228	0.37277	0.40071	0.47624	0.44482
1610.9	0.52795	0.52705	0.66443	0.65335	0.53539	0.55925	0.52896	0.5462	0.53844	0.45687	0.48854	0.55039	0.50001	0.49276	0.54575	0.51006	0.4903	0.48148	0.4565	0.45799	0.42283	0.56639	0.29797	0.40906	0.42875	0.44954	0.45095	0.48508	0.37144	0.42091	0.46046	0.46251	0.36575	0.4276	0.49951	0.47883
1611.7	0.50896	0.50834	0.67967	0.63051	0.54195	0.5247	0.49923	0.53197	0.52909	0.44087	0.50256	0.53591	0.49979	0.49149	0.53455	0.49032	0.47194	0.49803	0.4391	0.43595	0.40263	0.53602	0.26199	0.39419	0.41649	0.4333	0.46636	0.48497	0.37179	0.40026	0.46723	0.44786	0.37623	0.4272	0.50402	0.45289
1612.5	0.47884	0.4794	0.67513	0.60586	0.48996	0.48326	0.43359	0.5037	0.50567	0.41373	0.46979	0.507	0.46108	0.49473	0.53075	0.44739	0.47143	0.47851	0.41404	0.38695	0.3884	0.49485	0.23214	0.37911	0.39298	0.42136	0.46702	0.43852	0.32965	0.37678	0.43894	0.42617	0.36155	0.39405	0.47437	0.40697
1613.4	0.5214	0.53008	0.68441	0.61672	0.5133	0.52288	0.45788	0.51286	0.51904	0.40737	0.46851	0.51666	0.46174	0.53091	0.54369	0.45527	0.4958	0.47669	0.43777	0.38321	0.40944	0.5307	0.24205	0.38666	0.40966	0.44175	0.49437	0.44491	0.34708	0.39103	0.43811	0.43233	0.3865	0.38751	0.47976	0.4088
1614.2	0.52554	0.52542	0.66023	0.57413	0.49361	0.48244	0.41033	0.50298	0.51543	0.3824	0.48219	0.49195	0.46413	0.52143	0.52055	0.45614	0.50036	0.47168	0.41052	0.36891	0.42357	0.4823	0.21294	0.3758	0.39356	0.42122	0.4689	0.45012	0.35568	0.38412	0.40611	0.41845	0.38705	0.3766	0.47763	0.37296
1615	0.54437	0.49614	0.65206	0.57945	0.47784	0.49475	0.38557	0.47889	0.51741	0.38375	0.48199	0.4686	0.44395	0.50922	0.514	0.46783	0.50203	0.47222	0.37815	0.37605	0.39859	0.44451	0.19982	0.37034	0.38585	0.40799	0.46935	0.45589	0.36615	0.39976	0.39747	0.40296	0.35327	0.37887	0.44901	0.35519
1615.9	0.56218	0.49228	0.65457	0.60129	0.46038	0.48308	0.40098	0.4954	0.5145	0.36784	0.46383	0.48165	0.47131	0.51226	0.51812	0.47083	0.52461	0.47114	0.39946	0.37633	0.41133	0.44924	0.1946	0.38585	0.38057	0.43233	0.46764	0.4552	0.37547	0.40152	0.39772	0.40702	0.33236	0.3897	0.43579	0.35558
1616.7	0.55312	0.47586	0.6243	0.60905	0.46193	0.46486	0.39418	0.50084	0.52912	0.36211	0.45598	0.47601	0.47165	0.50311	0.50274	0.47821	0.50285	0.45403	0.3883	0.38913	0.4009	0.46319	0.17744	0.39025	0.3718	0.41115	0.43623	0.46167	0.40348	0.41533	0.37582	0.41776	0.34563	0.39708	0.44894	0.3698
1617.5	0.50337	0.44354	0.63365	0.59849	0.45581	0.43824	0.37518	0.48102	0.50754	0.35099	0.45427	0.45782	0.46909	0.48927	0.51547	0.47109	0.47589	0.44585	0.36881	0.37858	0.3629	0.428	0.16954	0.38946	0.35159	0.38871	0.42411	0.46685	0.39679	0.40314	0.36664	0.42514	0.30681	0.40229	0.42014	0.36029
1618.4	0.4996	0.43816	0.67503	0.64065	0.47947	0.47799	0.40803	0.49449	0.51004	0.3759	0.44854	0.49598	0.49785	0.50559	0.54887	0.49951	0.47821	0.46212	0.38864	0.39882	0.36243	0.44363	0.1797	0.40653	0.38065	0.40587	0.46849	0.46888	0.38982	0.43339	0.38429	0.44863	0.30642	0.41337	0.44278	0.38271
1619.2	0.46936	0.46228	0.64033	0.61032	0.47868	0.4119	0.4027	0.49275	0.5085	0.35197	0.42497	0.48863	0.51263	0.53476	0.5303	0.48785	0.47208	0.43003	0.39694	0.38922	0.3638	0.42315	0.1665	0.40497	0.38072	0.39466	0.46605	0.4529	0.37485	0.40373	0.35216	0.45192	0.31947	0.38778	0.43643	0.37624
1620	0.44222	0.47641	0.63433	0.59057	0.50098	0.42313	0.38586	0.48112	0.50815	0.37188	0.42653	0.46117	0.5111	0.54348	0.55055	0.49459	0.47492	0.41601	0.36887	0.40096	0.36776	0.41447	0.14805	0.39805	0.38012	0.39051	0.47707	0.46103	0.36978	0.4115	0.36768	0.44561	0.33758	0.371	0.45463	0.38024
1620.8	0.44953	0.47532	0.65408	0.57413	0.49935	0.4549	0.41184	0.50409	0.49851	0.37487	0.45228	0.47891	0.54183	0.56966	0.57182	0.5042	0.44563	0.42327	0.38498	0.40608	0.38266	0.4113	0.15484	0.39657	0.40149	0.40556	0.47758	0.44839	0.35514	0.42355	0.39712	0.44656	0.33297	0.37211	0.44478	0.38162
1621.7	0.45813	0.49502	0.64204	0.57991	0.49805	0.46443	0.41293	0.50713	0.50834	0.37777	0.45877	0.49416	0.55349	0.56396	0.54856	0.5266	0.47004	0.4491	0.38397	0.41994	0.41065	0.41998	0.14894	0.39701	0.4125	0.42798	0.473	0.46548	0.34823	0.43373	0.38615	0.44018	0.32531	0.36541	0.46557	0.39256
1622.5	0.43155	0.47959	0.59913	0.54752	0.47134	0.44948	0.39776	0.47616	0.50282	0.36165	0.45202	0.46995	0.53189	0.56245	0.53516	0.49952	0.46607	0.42836	0.35858	0.4096	0.41285	0.41456	0.12967	0.39098	0.38789	0.40162	0.44644	0.44964	0.34588	0.40489	0.36208	0.40629	0.31064	0.35804	0.43124	0.37846
1623.3	0.43208	0.48219	0.62201	0.55801	0.45235	0.51818	0.41949	0.51279	0.49819	0.39386	0.48355	0.48927	0.53791	0.58883	0.56157	0.50053	0.46094	0.45055	0.37879	0.4238	0.44361	0.4382	0.14397	0.4005	0.39907	0.44021	0.45617	0.46997	0.35586	0.4261	0.39195	0.41596	0.3114	0.36716	0.44287	0.37892
1624.1	0.43818	0.50093	0.62935	0.54934	0.42117	0.54878	0.40685	0.51804	0.4963	0.39065	0.49687	0.49015	0.52919	0.58889	0.55059	0.4973	0.43191	0.43205	0.38303	0.41229	0.45796	0.43805	0.16223	0.39689	0.40019	0.43774	0.43985	0.45815	0.34155	0.41677	0.37373	0.43753	0.30657	0.38191	0.43101	0.35674
1625	0.42791	0.50385	0.62597	0.56193	0.43716	0.54921	0.39142	0.49215	0.50045	0.38803	0.47281	0.47055	0.50462	0.5689	0.54708	0.49954	0.45298	0.42673	0.36237	0.40406	0.45996	0.42147	0.14236	0.39952	0.36605	0.45007	0.4494	0.48338	0.35191	0.3775	0.35669	0.42746	0.29047	0.38755	0.42499	0.3372
1625.8	0.42408	0.48554	0.64315	0.5239	0.4251	0.52275	0.41289	0.49528	0.50293	0.39729	0.46279	0.47365	0.50194	0.56121	0.56724	0.46402	0.41814	0.39969	0.36346	0.3898	0.47612	0.42666	0.12059	0.39928	0.3648	0.44695	0.44139	0.46149	0.33155	0.36826	0.37187	0.42459	0.30816	0.40097	0.42982	0.32547
1626.6	0.42781	0.48603	0.65022	0.5357	0.45216	0.4915	0.4316	0.52621	0.49901	0.4089	0.4688	0.47516	0.48383	0.55362	0.55102	0.44347	0.3952	0.37608	0.39257	0.37347	0.47331	0.39706	0.14616	0.39696	0.35354	0.45702	0.44547	0.46489	0.34213	0.38189	0.40836	0.42473	0.30142	0.40142	0.44674	0.32138
1627.5	0.44915	0.47512	0.65123	0.54491	0.47788	0.47313	0.43863	0.49722	0.50609	0.3891	0.45664	0.45205	0.46754	0.52555	0.55791	0.44282	0.39248	0.37721	0.37012	0.33662	0.45953	0.38508	0.14778	0.39678	0.36225	0.44664	0.46168	0.45676	0.36332	0.36325	0.404	0.39818	0.31177	0.40983	0.43855	0.31625
1628.3	0.434	0.46333	0.60237	0.56436	0.47811	0.44103	0.44101	0.48834	0.49521	0.39327	0.4434	0.45442	0.45405	0.51846	0.54711	0.43682	0.39261	0.37945	0.37679	0.3184	0.4312	0.36016	0.16653	0.39893	0.36369	0.46199	0.46807	0.45752	0.37456	0.35212	0.39402	0.37119	0.2757	0.3968	0.42804	0.31658
1629.1	0.44409	0.45814	0.61127	0.55846	0.49561	0.46354	0.43762	0.50259	0.49858	0.39523	0.44886	0.4699	0.47079	0.53119	0.54766	0.43909	0.38797	0.39781	0.37163	0.32232	0.43617	0.35707	0.19057	0.40349	0.39149	0.43835	0.46022	0.45706	0.36597	0.36247	0.39872	0.38318	0.30242	0.37466	0.43038	0.31354
1630	0.45262	0.4597	0.60541	0.59317	0.4914	0.46266	0.40367	0.50341	0.51444	0.38166	0.4614	0.46664	0.49152	0.53301	0.5522	0.45759	0.3991	0.40432	0.34381	0.31828	0.42667	0.33623	0.20627	0.4027	0.39479	0.41742	0.4707	0.47024	0.39855	0.34149	0.38223	0.37404	0.31326	0.34765	0.39637	0.30654
1630.8	0.46616	0.48868	0.61868	0.59326	0.48833	0.5178	0.4012	0.50198	0.5209	0.38002	0.47598	0.48591	0.5198	0.56781	0.58533	0.46216	0.40925	0.44611	0.34092	0.35145	0.44164	0.32061	0.20631	0.40995	0.42389	0.44038	0.48133	0.47975	0.39455	0.34806	0.35859	0.39139	0.32919	0.33888	0.38342	0.32105
1631.6	0.47647	0.50232	0.61897	0.5981	0.48861	0.51024	0.38967	0.51734	0.5278	0.38719	0.49615	0.49707	0.5299	0.57261	0.57689	0.4478	0.40885	0.44112	0.33378	0.35191	0.42641	0.33101	0.20601	0.4066	0.42021	0.43029	0.4686	0.46777	0.37946	0.35934	0.34373	0.40627	0.3262	0.31851	0.37755	0.30614
1632.4	0.5035	0.49648	0.66209	0.61272	0.49095	0.52433	0.40429	0.5548	0.53728	0.38917	0.49898	0.49977	0.54897	0.60214	0.56047	0.45865	0.41135	0.44616	0.32088	0.36769	0.45354	0.36188	0.19424	0.40891	0.41876	0.43289	0.46946	0.47837	0.39885	0.36374	0.36136	0.42198	0.35387	0.30812	0.3665	0.30122
1633.3	0.52372	0.54556	0.65302	0.62408	0.50735	0.51521	0.41407	0.5593	0.55501	0.40064	0.48507	0.50645	0.55632	0.62418	0.57705	0.44019	0.42692	0.44021	0.32223	0.39617	0.46051	0.35372	0.18789	0.39946	0.4185	0.45617	0.50044	0.47626	0.40363	0.3626	0.36533	0.42765	0.3368	0.30865	0.34503	0.30918
1634.1	0.52269	0.56897	0.67376	0.61997	0.51684	0.51663	0.41919	0.57061	0.5468	0.41731	0.48037	0.48077	0.55379	0.64448	0.57595	0.4396	0.43152	0.42574	0.34356	0.4032	0.44238	0.35561	0.19339	0.39241	0.42535	0.4842	0.50318	0.46716	0.39824	0.39111	0.36776	0.43521	0.31591	0.32992	0.35531	0.29179
1634.9	0.53351	0.55421	0.67891	0.62507	0.5183	0.47421	0.41506	0.56974	0.54111	0.41723	0.44509	0.44881	0.54234	0.60323	0.55429	0.43465	0.43025	0.38108	0.30262	0.37202	0.41776	0.36615	0.1791	0.37862	0.40747	0.44752	0.48794	0.45453	0.38943	0.38439	0.35834	0.41153	0.31245	0.3169	0.33924	0.25323
1635.7	0.53492	0.56274	0.69396	0.61356	0.5341	0.46621	0.4308	0.59112	0.54036	0.4097	0.44093	0.43473	0.54246	0.59731	0.54442	0.44529	0.44095	0.37144	0.32524	0.39071	0.42689	0.35927	0.17715	0.37636	0.41608	0.44226	0.48135	0.4553	0.40321	0.36857	0.37645	0.40777	0.31919	0.32876	0.3437	0.24679
1636.6	0.55948	0.57649	0.67995	0.60518	0.57261	0.47063	0.41946	0.60144	0.54416	0.40629	0.4433	0.44628	0.52817	0.57699	0.55329	0.444	0.463	0.37644	0.33972	0.40407	0.41802	0.33748	0.16951	0.36663	0.42477	0.43896	0.48693	0.47484	0.38927	0.38675	0.34362	0.39204	0.30216	0.33749	0.35303	0.25919
1637.4	0.55388	0.54978	0.69529	0.58464	0.53909	0.44495	0.39892	0.59446	0.53884	0.39288	0.44202	0.38665	0.52328	0.53921	0.53309	0.44843	0.43873	0.34873	0.34587	0.38146	0.39875	0.3199	0.14775	0.35592	0.42103	0.40528	0.46944	0.47225	0.38029	0.37595	0.34867	0.37953	0.29776	0.3184	0.3524	0.22899
1638.2	0.57378	0.55112	0.68198	0.59163	0.54806	0.47239	0.41234	0.5944	0.55628	0.39081	0.43403	0.39891	0.50471	0.52396	0.50228	0.44628	0.4617	0.35739	0.35196	0.40541	0.39917	0.30923	0.14701	0.34961	0.40918	0.40809	0.4492	0.47361	0.35822	0.36077	0.35364	0.38064	0.31411	0.27996	0.33542	0.22766
1639.1	0.60237	0.58716	0.70809	0.58531	0.58228	0.51147	0.4296	0.62639	0.58189	0.41325	0.46195	0.42546	0.51698	0.55747	0.52786	0.4692	0.47011	0.38686	0.39842	0.43841	0.40153	0.33982	0.15281	0.35155	0.43309	0.44935	0.45807	0.49181	0.39671	0.35575	0.39053	0.42429	0.32548	0.30229	0.3297	0.22519
1639.9	0.58597	0.57956	0.70568	0.59078	0.55578	0.5289	0.42451	0.61169	0.58486	0.40021	0.43266	0.43473	0.50682	0.55636	0.52826	0.44662	0.45363	0.38944	0.38092	0.42549	0.37401	0.30935	0.16337	0.34313	0.41416	0.43812	0.45369	0.50535	0.38945	0.36242	0.39477	0.4103	0.2916	0.26528	0.31653	0.23692
1640.7	0.58596	0.61884	0.7467	0.59692	0.5312	0.52812	0.45244	0.61563	0.61447	0.41709	0.4386	0.43134	0.535	0.57118	0.5469	0.45616	0.42566	0.42231	0.41046	0.43184	0.38038	0.33654	0.19183	0.34156	0.43645	0.44303	0.44943	0.49777	0.40814	0.35608	0.4383	0.43086	0.30319	0.26833	0.31874	0.22001
1641.5	0.61561	0.64334	0.73605	0.60464	0.54301	0.53347	0.50772	0.62523	0.63857	0.43273	0.44696	0.49346	0.55264	0.60859	0.53616	0.45416	0.4333	0.4759	0.43608	0.42703	0.41626	0.35087	0.23726	0.35032	0.4502	0.48288	0.45082	0.48142	0.42275	0.36191	0.42961	0.42935	0.31547	0.2997	0.33487	0.23054
1642.4	0.62005	0.64497	0.74716	0.59276	0.52828	0.51752	0.50827	0.65287	0.64739	0.43217	0.46312	0.49135	0.57988	0.6164	0.55585	0.46001	0.40069	0.47455	0.43792	0.42125	0.42549	0.37068	0.24764	0.35188	0.43535	0.47888	0.46043	0.47476	0.449	0.35759	0.44361	0.42869	0.31801	0.31412	0.34339	0.24643
1643.2	0.62772	0.62697	0.70287	0.60718	0.5117	0.52547	0.5029	0.6471	0.6495	0.41425	0.45092	0.47957	0.58227	0.6102	0.53766	0.44155	0.38956	0.48336	0.43141	0.41433	0.45251	0.37193	0.27427	0.34953	0.42978	0.46249	0.46286	0.45858	0.43332	0.37787	0.43665	0.4045	0.31306	0.2739	0.35287	0.2625
1644	0.62713	0.61952	0.70574	0.582	0.50924	0.49978	0.46672	0.64087	0.6636	0.4154	0.47284	0.4801	0.58354	0.62094	0.53057	0.43207	0.39495	0.48727	0.45325	0.41922	0.47438	0.40703	0.27753	0.34079	0.4255	0.48271	0.4511	0.4271	0.40039	0.3708	0.42238	0.40034	0.32876	0.28207	0.33501	0.24201
1644.8	0.63736	0.58705	0.68976	0.58422	0.51765	0.49683	0.45974	0.64429	0.63999	0.40687	0.47961	0.49559	0.58326	0.6272	0.54115	0.43677	0.41122	0.4702	0.457	0.44388	0.49471	0.41651	0.30681	0.35003	0.41689	0.47244	0.45231	0.41494	0.39167	0.36481	0.39602	0.39797	0.33918	0.28424	0.32179	0.25556
1645.6	0.6053	0.58339	0.6882	0.60557	0.51006	0.51111	0.42616	0.64371	0.62085	0.39776	0.48354	0.47569	0.56702	0.61743	0.55245	0.45721	0.42769	0.46761	0.46643	0.4476	0.47224	0.44404	0.31451	0.3342	0.41186	0.4549	0.44863	0.43601	0.39225	0.36669	0.39902	0.39796	0.32668	0.27652	0.29462	0.24982
1646.5	0.60664	0.60351	0.65072	0.58239	0.53278	0.52912	0.42225	0.63066	0.60915	0.41559	0.48756	0.4964	0.56143	0.62065	0.55102	0.46876	0.44674	0.49264	0.47979	0.45919	0.48043	0.46001	0.3416	0.33223	0.43773	0.44877	0.45287	0.44594	0.3954	0.3859	0.39414	0.40323	0.32134	0.26846	0.28567	0.2356
1647.3	0.60227	0.61355	0.65886	0.5604	0.52879	0.48344	0.39387	0.61228	0.60665	0.42708	0.50502	0.50316	0.56288	0.65068	0.55957	0.48509	0.47742	0.50129	0.47905	0.47471	0.48308	0.46452	0.35858	0.33232	0.42975	0.45634	0.44087	0.44816	0.40199	0.37895	0.37031	0.41303	0.31994	0.29105	0.2873	0.24124
1648.1	0.61389	0.63946	0.65582	0.58141	0.52582	0.50089	0.4303	0.63164	0.595	0.44394	0.51027	0.48709	0.58094	0.65279	0.5958	0.51847	0.51041	0.53698	0.48393	0.50818	0.49434	0.49919	0.38862	0.33765	0.42632	0.45716	0.46585	0.46047	0.43341	0.39183	0.36132	0.43633	0.31798	0.28996	0.29652	0.25795
1649	0.57373	0.63711	0.63573	0.55609	0.50369	0.47676	0.39604	0.58861	0.59723	0.43521	0.49163	0.47362	0.58438	0.63284	0.59195	0.49395	0.52035	0.51428	0.46314	0.49524	0.46883	0.49924	0.3769	0.3301	0.38615	0.44399	0.46056	0.43584	0.42291	0.3896	0.36879	0.43826	0.31319	0.26322	0.29326	0.24334
1649.8	0.56963	0.59583	0.59458	0.51034	0.48144	0.43116	0.38619	0.56379	0.58047	0.42327	0.50019	0.4456	0.56984	0.59793	0.58495	0.45824	0.51832	0.48065	0.43263	0.49962	0.45497	0.49013	0.36478	0.32982	0.35066	0.42906	0.44964	0.40356	0.40128	0.38189	0.36751	0.419	0.31682	0.21995	0.29474	0.25496
1650.6	0.57789	0.57852	0.6262	0.52843	0.46631	0.45344	0.40755	0.57743	0.59455	0.42302	0.51069	0.46376	0.59243	0.63462	0.59399	0.46552	0.52343	0.49648	0.46243	0.52602	0.47652	0.51768	0.38148	0.33087	0.3527	0.43339	0.46691	0.40795	0.39916	0.37083	0.3947	0.42578	0.33638	0.24257	0.33113	0.2823
1651.4	0.53105	0.53487	0.59489	0.51871	0.4357	0.45125	0.39563	0.56298	0.56205	0.3999	0.49514	0.46308	0.58757	0.61218	0.56434	0.47076	0.50951	0.49699	0.47734	0.51979	0.45275	0.51559	0.38751	0.31903	0.35315	0.39451	0.4503	0.39798	0.36984	0.34915	0.40126	0.40595	0.32081	0.23204	0.32499	0.27824
1652.3	0.53881	0.50268	0.57533	0.50778	0.43675	0.43118	0.37579	0.54799	0.56603	0.40162	0.50864	0.48843	0.59924	0.60789	0.55137	0.48726	0.50144	0.4753	0.50872	0.52092	0.47378	0.51048	0.42425	0.31723	0.35874	0.39723	0.42724	0.4168	0.38094	0.32216	0.41233	0.40639	0.33706	0.25021	0.34474	0.29129
1653.1	0.52056	0.45204	0.57013	0.47512	0.42549	0.39514	0.36393	0.54613	0.56245	0.40734	0.49868	0.45973	0.57201	0.60886	0.55469	0.47724	0.48365	0.48117	0.48851	0.51378	0.46926	0.49933	0.42448	0.29996	0.36059	0.38577	0.41797	0.40882	0.37103	0.30676	0.40925	0.39415	0.33241	0.2428	0.33738	0.29165
1653.9	0.50983	0.4359	0.58728	0.4652	0.43452	0.40288	0.33634	0.57278	0.56242	0.40606	0.49131	0.49756	0.5854	0.61711	0.57337	0.51126	0.51142	0.50821	0.49444	0.50862	0.48533	0.49201	0.45446	0.29834	0.3825	0.38668	0.41997	0.41329	0.39038	0.30122	0.41873	0.42515	0.33155	0.27332	0.36692	0.28758
1654.7	0.47654	0.43135	0.56538	0.45006	0.43824	0.34594	0.29483	0.56537	0.53702	0.39314	0.49317	0.48731	0.5812	0.59899	0.58075	0.52293	0.53171	0.49215	0.48092	0.49018	0.45697	0.45484	0.47213	0.29451	0.37216	0.36503	0.4148	0.41855	0.4064	0.29061	0.40884	0.42949	0.33	0.26932	0.36318	0.27883
1655.6	0.46186	0.42496	0.56743	0.4251	0.43461	0.31884	0.30672	0.5676	0.52161	0.38761	0.48998	0.46957	0.58482	0.58378	0.60938	0.48779	0.52434	0.46839	0.47753	0.48023	0.45085	0.43486	0.47105	0.29187	0.34306	0.36438	0.41741	0.4071	0.41156	0.28228	0.409	0.40733	0.32883	0.24313	0.36159	0.27972
1656.4	0.4281	0.45258	0.55136	0.42282	0.43946	0.3114	0.30882	0.55242	0.51036	0.37099	0.47385	0.44833	0.57732	0.60122	0.61727	0.48338	0.52262	0.46156	0.4656	0.44955	0.42698	0.39737	0.45611	0.28819	0.33665	0.35583	0.42619	0.37538	0.40418	0.27402	0.42953	0.40141	0.31513	0.22505	0.36136	0.24628
1657.2	0.46287	0.50576	0.56364	0.44339	0.46999	0.31509	0.3335	0.57334	0.50003	0.37064	0.50406	0.46687	0.6079	0.61727	0.61955	0.53253	0.55128	0.4794	0.50128	0.45357	0.43108	0.41281	0.478	0.29252	0.37775	0.36896	0.43687	0.40943	0.4228	0.28778	0.45595	0.40508	0.32851	0.24136	0.38827	0.25325
1658	0.45286	0.53684	0.54848	0.44788	0.44901	0.31436	0.35043	0.58049	0.49383	0.37473	0.49988	0.44407	0.60141	0.6488	0.60142	0.52674	0.53753	0.44354	0.48925	0.45654	0.44213	0.41022	0.48778	0.2897	0.38929	0.36934	0.43097	0.41286	0.42442	0.29213	0.44647	0.39055	0.3397	0.24033	0.38122	0.27025
1658.8	0.42395	0.51121	0.51586	0.41789	0.40473	0.31469	0.34876	0.55534	0.46954	0.35595	0.48153	0.41853	0.57347	0.61185	0.60322	0.50195	0.52421	0.43051	0.47084	0.42675	0.4097	0.37728	0.45547	0.28586	0.36935	0.34736	0.39943	0.35531	0.39018	0.29429	0.41385	0.356	0.28964	0.20438	0.3683	0.259
1659.7	0.44583	0.54166	0.51921	0.42611	0.43269	0.33727	0.36075	0.5613	0.50307	0.36776	0.47161	0.44575	0.59327	0.62932	0.61969	0.54136	0.54898	0.4456	0.45702	0.42274	0.43007	0.40728	0.45663	0.28451	0.40174	0.37241	0.42277	0.37408	0.41848	0.3133	0.42084	0.36644	0.31385	0.24111	0.39285	0.2654
1660.5	0.43732	0.49818	0.48402	0.40808	0.39119	0.34982	0.33718	0.53009	0.46377	0.35378	0.45211	0.42638	0.55384	0.57671	0.57908	0.52147	0.51208	0.43413	0.41401	0.3953	0.41134	0.42368	0.43655	0.26598	0.37276	0.34798	0.38423	0.36604	0.40501	0.32337	0.38336	0.32794	0.29967	0.24602	0.3854	0.29251
1661.3	0.40328	0.45188	0.44052	0.37387	0.33189	0.36151	0.30062	0.50816	0.45665	0.33825	0.41282	0.43148	0.50963	0.52473	0.5385	0.4706	0.49246	0.4072	0.36717	0.37167	0.40789	0.37488	0.42363	0.25618	0.32965	0.35516	0.36633	0.33014	0.37974	0.31105	0.34186	0.3061	0.29028	0.23279	0.37615	0.30075
1662.1	0.40308	0.44817	0.43517	0.39742	0.3518	0.33494	0.29232	0.51267	0.44801	0.33096	0.41522	0.45342	0.49528	0.49222	0.5381	0.47741	0.49819	0.41557	0.38525	0.36264	0.39723	0.36321	0.41524	0.2457	0.32108	0.34317	0.36325	0.31799	0.38289	0.31646	0.32071	0.3037	0.30233	0.22812	0.40012	0.2987
1663	0.43294	0.4398	0.43886	0.41784	0.36847	0.34501	0.28568	0.51345	0.45887	0.33811	0.40673	0.44618	0.50623	0.50254	0.52274	0.49482	0.49492	0.42316	0.37954	0.36422	0.42289	0.39292	0.42895	0.22915	0.32167	0.36588	0.36274	0.34112	0.39466	0.32633	0.3197	0.32077	0.34094	0.24171	0.40564	0.31114
1663.8	0.38179	0.37556	0.40442	0.39199	0.31259	0.29423	0.25063	0.48318	0.41088	0.30866	0.38744	0.40897	0.43285	0.45862	0.45756	0.46033	0.45984	0.38055	0.34511	0.33191	0.37585	0.3575	0.41543	0.20908	0.27481	0.32191	0.32162	0.30934	0.35216	0.28492	0.28945	0.32144	0.30633	0.20954	0.36692	0.29527
1664.6	0.39602	0.3746	0.42474	0.39678	0.3447	0.28632	0.23919	0.51986	0.4509	0.3202	0.40173	0.42515	0.45	0.46703	0.46848	0.5021	0.4842	0.38921	0.33971	0.34861	0.38016	0.36202	0.43174	0.21034	0.29249	0.33642	0.35205	0.3211	0.36844	0.29332	0.2997	0.33451	0.32008	0.19984	0.3852	0.28767
1665.4	0.39437	0.3889	0.45022	0.41959	0.37029	0.28548	0.28215	0.53235	0.45043	0.31332	0.41551	0.42629	0.46007	0.47211	0.47018	0.52495	0.48472	0.38565	0.3487	0.34288	0.36452	0.38188	0.43213	0.21277	0.30542	0.30586	0.34555	0.31784	0.36722	0.30235	0.30115	0.34972	0.33511	0.21819	0.39724	0.3035
1666.2	0.39279	0.39001	0.47266	0.40306	0.36799	0.30731	0.32541	0.495	0.44786	0.31425	0.41109	0.43107	0.47276	0.46406	0.47561	0.53543	0.47708	0.39766	0.33909	0.34146	0.34585	0.39319	0.43063	0.2144	0.3227	0.3293	0.34965	0.31272	0.36233	0.30583	0.32555	0.35115	0.31515	0.2315	0.38975	0.31778
1667.1	0.37043	0.38534	0.48782	0.38563	0.38468	0.31608	0.33008	0.4933	0.45398	0.30068	0.39867	0.43865	0.45465	0.44198	0.45703	0.5202	0.47066	0.38409	0.32053	0.32429	0.34901	0.37959	0.43441	0.20791	0.34094	0.32947	0.35572	0.30455	0.36169	0.30357	0.34225	0.33703	0.3275	0.23105	0.39812	0.31143
1667.9	0.40137	0.43599	0.53435	0.44163	0.44251	0.38081	0.37453	0.523	0.46937	0.33084	0.42576	0.47015	0.49926	0.44739	0.48885	0.56317	0.49091	0.42802	0.36706	0.35413	0.38539	0.39396	0.45845	0.21574	0.37436	0.38077	0.39211	0.32619	0.41062	0.35364	0.37475	0.35474	0.37214	0.27056	0.43802	0.34589
1668.7	0.39879	0.42358	0.55684	0.43319	0.41669	0.39275	0.39947	0.52502	0.45838	0.32981	0.40683	0.48088	0.49009	0.43558	0.49751	0.53189	0.48871	0.4179	0.38315	0.35199	0.38902	0.37879	0.45075	0.20873	0.39745	0.36355	0.40513	0.32723	0.4105	0.35193	0.3691	0.35897	0.40601	0.28233	0.41253	0.3596
1669.5	0.40196	0.41094	0.53113	0.4341	0.42298	0.40274	0.37028	0.51111	0.44481	0.31573	0.40177	0.47998	0.5018	0.42588	0.48382	0.51243	0.50196	0.42408	0.39665	0.35949	0.39703	0.36497	0.45681	0.1998	0.3979	0.39502	0.41022	0.33582	0.44887	0.36379	0.36094	0.35322	0.40471	0.27668	0.41085	0.35073
1670.4	0.42655	0.41307	0.55853	0.43944	0.42351	0.43834	0.3625	0.50886	0.43814	0.31293	0.40501	0.46961	0.49645	0.43352	0.47961	0.5145	0.52128	0.42681	0.41579	0.34869	0.42281	0.3916	0.46516	0.19579	0.39111	0.396	0.43915	0.3443	0.45966	0.37968	0.36825	0.36454	0.40847	0.28588	0.4101	0.36841
1671.2	0.44333	0.42465	0.55826	0.45605	0.40564	0.45815	0.3551	0.53631	0.44091	0.30738	0.41949	0.48148	0.49548	0.43153	0.49389	0.51097	0.54273	0.41777	0.43764	0.35873	0.42973	0.39678	0.47256	0.19612	0.40008	0.39772	0.45971	0.35921	0.48502	0.38101	0.37217	0.38186	0.42149	0.30052	0.39795	0.39864
1672	0.43968	0.42118	0.52801	0.41767	0.37305	0.45333	0.34091	0.49587	0.43983	0.28716	0.39754	0.44962	0.46331	0.42499	0.47568	0.46983	0.52136	0.40046	0.41373	0.34554	0.41372	0.379	0.43626	0.18523	0.40147	0.38136	0.44135	0.35245	0.44959	0.37371	0.35277	0.37431	0.40431	0.29525	0.3839	0.38084
1672.8	0.45634	0.46645	0.54521	0.42127	0.39606	0.49762	0.35887	0.47522	0.44787	0.28974	0.40824	0.44627	0.44427	0.44034	0.49364	0.48357	0.53333	0.40375	0.42137	0.33538	0.43522	0.40788	0.43756	0.18074	0.41126	0.39362	0.46572	0.3533	0.44162	0.38584	0.39424	0.3972	0.39354	0.3112	0.4037	0.40295
1673.6	0.38683	0.443	0.42077	0.36363	0.38002	0.42718	0.37356	0.34567	0.40663	0.29324	0.33078	0.35294	0.37967	0.40052	0.43454	0.38419	0.4021	0.40765	0.35283	0.34074	0.36756	0.32069	0.32592	0.15512	0.37049	0.35953	0.36815	0.33644	0.34579	0.36346	0.3309	0.36562	0.34251	0.30957	0.3852	0.31671
