# Supplementary material for: All-flexible chronoepifluidic nanoplasmonic patch for label-free metabolite profiling in sweat
Source: Nat Commun. 2025 Aug 27;16:8017. doi: 10.1038/s41467-025-63510-2 (PMC12391418; doi:10.1038/s41467-025-63510-2)
Supplement: Supplementary file 4 — Supplementary Data 1 [file 41467_2025_63510_MOESM4_ESM.zip › ML_SERS data_Base solution_UA_2.5uM_Lac_0.5mM_Tyr_50uM_Glu_125uM.csv]

	Measurement number
Wavenumber (cm-1)	1	2	3	4	5	6	7	8	9	10	11	12	13	14	15	16	17	18	19	20	21	22	23	24	25	26	27	28	29	30	31	32	33	34	35	36
457.71	0.37086	0.3083	0.31235	0.28873	0.37432	0.30585	0.34197	0.1797	0.32464	0.43189	0.31158	0.29719	0.30932	0.23516	0.32347	0.19465	0.34159	0.25163	0.20254	0.22855	0.22134	0.15354	0.2207	0.25975	0.37229	0.33691	0.28387	0.36756	0.29534	0.27062	0.29234	0.24427	0.35391	0.2062	0.27934	0.23151
458.74	0.43913	0.37941	0.34861	0.34045	0.36132	0.34493	0.37299	0.1759	0.29207	0.49663	0.36176	0.34041	0.4439	0.30189	0.47198	0.2732	0.30736	0.3003	0.24393	0.2565	0.24287	0.21242	0.32403	0.22665	0.42457	0.32076	0.32481	0.47135	0.3432	0.28475	0.337	0.22847	0.33386	0.21873	0.2785	0.25846
459.78	0.45935	0.40099	0.37168	0.36907	0.3475	0.40071	0.38051	0.17638	0.2757	0.49556	0.37293	0.37324	0.44261	0.30901	0.47893	0.28644	0.31782	0.33179	0.25724	0.27982	0.2532	0.22662	0.32505	0.22253	0.41004	0.3189	0.34793	0.48799	0.35294	0.34228	0.32895	0.24478	0.3472	0.23343	0.31096	0.27959
460.81	0.48425	0.40612	0.37919	0.3854	0.33643	0.41253	0.39658	0.16794	0.27526	0.51519	0.39841	0.38328	0.48464	0.32151	0.5119	0.31626	0.30715	0.34131	0.2828	0.28263	0.25113	0.24448	0.35749	0.21759	0.42193	0.31612	0.36455	0.50184	0.35953	0.35447	0.35807	0.24396	0.3332	0.25003	0.35649	0.29691
461.85	0.47959	0.41325	0.39869	0.3903	0.35409	0.43491	0.42955	0.17306	0.31117	0.53166	0.41286	0.40359	0.47652	0.32008	0.5075	0.37375	0.35711	0.37319	0.31366	0.30379	0.26591	0.25704	0.35771	0.22074	0.40767	0.33058	0.37736	0.52321	0.39046	0.38821	0.40294	0.27255	0.35568	0.29084	0.38257	0.31034
462.88	0.49468	0.43463	0.41876	0.38969	0.38208	0.45144	0.43951	0.18181	0.31458	0.53819	0.44457	0.41668	0.48004	0.33438	0.50356	0.35503	0.38034	0.37788	0.31353	0.31072	0.26067	0.27803	0.38973	0.24098	0.41163	0.36298	0.38316	0.52196	0.40711	0.40065	0.41287	0.27435	0.36927	0.30846	0.44713	0.32836
463.92	0.52545	0.4676	0.42344	0.39222	0.42602	0.44603	0.46625	0.18616	0.36814	0.58009	0.47191	0.43445	0.50689	0.35891	0.55325	0.38702	0.41921	0.39443	0.33713	0.33393	0.29715	0.31598	0.41091	0.25281	0.41609	0.40416	0.40016	0.54786	0.44021	0.38574	0.4472	0.28233	0.40017	0.34334	0.45568	0.35485
464.93	0.51368	0.49424	0.43804	0.40198	0.43185	0.44824	0.49049	0.19454	0.41251	0.57601	0.47616	0.46847	0.49554	0.37697	0.57442	0.42231	0.43485	0.42232	0.36869	0.35186	0.31634	0.31555	0.43509	0.29675	0.42421	0.44979	0.4155	0.57629	0.44636	0.39083	0.47517	0.29638	0.44246	0.34651	0.46101	0.38545
465.96	0.52889	0.52841	0.46167	0.41193	0.46881	0.48522	0.51107	0.20652	0.43647	0.60295	0.49192	0.48084	0.51224	0.39898	0.60111	0.44482	0.46775	0.45208	0.38689	0.39701	0.35108	0.35411	0.45316	0.31428	0.4351	0.47315	0.42271	0.6119	0.47824	0.41862	0.50262	0.30595	0.49775	0.37587	0.46124	0.40574
467	0.57304	0.54544	0.47797	0.42541	0.49207	0.51803	0.53591	0.21915	0.45125	0.62402	0.51374	0.51062	0.53952	0.40923	0.61427	0.4474	0.47765	0.45885	0.42941	0.42358	0.38103	0.36785	0.4938	0.34477	0.46276	0.48869	0.43548	0.6235	0.50958	0.46073	0.5125	0.32901	0.51394	0.37802	0.49011	0.44662
468.03	0.5956	0.5655	0.49377	0.46251	0.51173	0.53265	0.55073	0.21222	0.49305	0.63053	0.54224	0.53242	0.54729	0.41896	0.65112	0.50506	0.49236	0.49379	0.47179	0.44844	0.40354	0.38102	0.51222	0.36405	0.48838	0.5	0.46455	0.66289	0.5321	0.50775	0.5476	0.33037	0.53595	0.382	0.49504	0.49557
469.06	0.61171	0.60728	0.54702	0.48315	0.52893	0.5826	0.57494	0.23107	0.54666	0.65211	0.5822	0.54502	0.59052	0.43128	0.66438	0.52501	0.49274	0.52477	0.50423	0.49822	0.41757	0.39635	0.56299	0.3869	0.51424	0.51481	0.49469	0.68459	0.55335	0.57559	0.58358	0.36492	0.57018	0.39132	0.55486	0.51721
470.1	0.63135	0.62174	0.58427	0.51149	0.58071	0.6072	0.61827	0.24692	0.54762	0.68646	0.62455	0.56952	0.61774	0.44692	0.69079	0.55018	0.51958	0.54955	0.51694	0.53895	0.42888	0.44106	0.61515	0.40263	0.55761	0.52085	0.52013	0.70185	0.60566	0.61098	0.61937	0.39263	0.57255	0.4301	0.62033	0.54627
471.13	0.65649	0.65729	0.62985	0.5494	0.61065	0.63848	0.65396	0.26453	0.58004	0.70016	0.66505	0.62097	0.6042	0.46876	0.70748	0.57669	0.5491	0.57784	0.54471	0.5645	0.4499	0.47598	0.64403	0.4406	0.5695	0.55322	0.55978	0.73727	0.6296	0.63361	0.64151	0.44287	0.5869	0.44348	0.64756	0.58136
472.16	0.62517	0.67245	0.64908	0.57059	0.63575	0.63813	0.6429	0.26549	0.60538	0.70184	0.68937	0.62493	0.60071	0.48109	0.73666	0.57821	0.55759	0.58427	0.53037	0.58228	0.46009	0.51134	0.63071	0.45251	0.56136	0.56296	0.58394	0.75624	0.63974	0.63282	0.64681	0.44744	0.61732	0.45881	0.64186	0.55147
473.17	0.65168	0.70121	0.68297	0.61461	0.68316	0.67025	0.67658	0.28334	0.61568	0.74635	0.72756	0.64632	0.65532	0.49858	0.76124	0.62799	0.58398	0.61264	0.5527	0.63199	0.49	0.56233	0.66445	0.46349	0.57141	0.58406	0.61932	0.78499	0.65492	0.6701	0.6778	0.49888	0.648	0.50303	0.68287	0.54832
474.21	0.6914	0.67878	0.71235	0.6385	0.68824	0.68997	0.71271	0.28187	0.60636	0.77901	0.72558	0.69751	0.66989	0.51723	0.78289	0.66175	0.59606	0.63383	0.58254	0.63031	0.50054	0.62951	0.64497	0.49454	0.60764	0.59766	0.6432	0.79845	0.68572	0.6817	0.70513	0.52845	0.6617	0.54474	0.68978	0.5731
475.24	0.72442	0.70549	0.71033	0.69569	0.69575	0.72359	0.71636	0.28636	0.65514	0.79613	0.74915	0.73362	0.71745	0.54472	0.7808	0.69952	0.62386	0.64986	0.62215	0.63657	0.53674	0.655	0.65263	0.50718	0.62133	0.62794	0.64091	0.84292	0.70442	0.72297	0.73898	0.55291	0.70042	0.56275	0.69858	0.60075
476.27	0.70926	0.73668	0.73656	0.7293	0.71873	0.7531	0.73444	0.29976	0.67264	0.8295	0.76582	0.74649	0.74772	0.56773	0.81782	0.73095	0.66137	0.67372	0.64465	0.65179	0.56328	0.67338	0.68584	0.49436	0.63354	0.6449	0.64771	0.86792	0.75286	0.77719	0.76771	0.56706	0.74983	0.58186	0.71646	0.60575
477.31	0.7559	0.75271	0.7537	0.7432	0.69316	0.77408	0.78692	0.3104	0.71234	0.88949	0.78122	0.77906	0.78375	0.60202	0.81894	0.76864	0.67915	0.70701	0.69423	0.66021	0.58946	0.68655	0.71976	0.51668	0.67655	0.67379	0.66365	0.88962	0.75099	0.79494	0.81357	0.5866	0.79246	0.59748	0.73399	0.66775
478.34	0.74547	0.76249	0.77865	0.74116	0.68054	0.78745	0.81558	0.32206	0.71954	0.89287	0.7431	0.80558	0.78761	0.61604	0.84525	0.76603	0.69058	0.7146	0.7225	0.6742	0.61012	0.70238	0.72632	0.55155	0.68654	0.67842	0.67324	0.8979	0.77578	0.81614	0.8438	0.6043	0.82831	0.60418	0.7283	0.71335
479.37	0.74002	0.80413	0.78519	0.76504	0.7299	0.79254	0.80928	0.33806	0.73646	0.89216	0.76978	0.80099	0.80449	0.62256	0.85565	0.77332	0.7256	0.73324	0.74971	0.71773	0.61659	0.68089	0.77587	0.54865	0.70139	0.70048	0.67734	0.91093	0.79407	0.83251	0.88161	0.62089	0.8542	0.59845	0.74108	0.74811
480.38	0.74605	0.82032	0.83114	0.73824	0.7133	0.80965	0.8152	0.34451	0.72487	0.90164	0.82455	0.7756	0.79478	0.61649	0.8701	0.7634	0.73249	0.72721	0.76651	0.72769	0.6106	0.69003	0.79241	0.55546	0.69593	0.68705	0.70905	0.89009	0.76524	0.82191	0.8884	0.64612	0.84125	0.59969	0.77698	0.73755
481.41	0.74077	0.81149	0.85924	0.70303	0.67782	0.7998	0.80302	0.35653	0.73107	0.87717	0.81001	0.77969	0.8158	0.60831	0.88699	0.7648	0.70185	0.7362	0.77695	0.75904	0.58788	0.68758	0.7927	0.57717	0.69195	0.6631	0.71511	0.88559	0.74509	0.81837	0.88695	0.65592	0.82555	0.58464	0.76903	0.76512
482.45	0.70939	0.81702	0.90429	0.71284	0.68582	0.8069	0.79545	0.36337	0.72737	0.84614	0.79594	0.80964	0.79676	0.60635	0.92105	0.744	0.68316	0.7416	0.78865	0.7881	0.58963	0.70435	0.79683	0.59624	0.6593	0.67707	0.71655	0.88568	0.74549	0.83895	0.88918	0.67467	0.83162	0.60715	0.77657	0.78473
483.48	0.69962	0.80517	0.90808	0.69244	0.66957	0.81307	0.77298	0.36791	0.73584	0.83427	0.80235	0.83317	0.77443	0.61142	0.92245	0.71802	0.66703	0.74399	0.78255	0.80661	0.57855	0.68206	0.79501	0.588	0.64293	0.6592	0.69358	0.86036	0.71007	0.81141	0.86408	0.70316	0.82738	0.59666	0.7755	0.77244
484.51	0.67104	0.79173	0.88326	0.65763	0.60778	0.78633	0.75896	0.36126	0.70214	0.81366	0.78502	0.80935	0.74513	0.60463	0.89155	0.69243	0.62078	0.70491	0.77229	0.78836	0.58411	0.69347	0.7578	0.5745	0.57448	0.61364	0.64498	0.83859	0.65231	0.78158	0.82181	0.67578	0.80993	0.58475	0.74108	0.73646
485.54	0.59324	0.74786	0.84951	0.61412	0.55706	0.71328	0.70261	0.34336	0.67418	0.77222	0.70484	0.7696	0.67233	0.59091	0.84542	0.64786	0.57854	0.65614	0.74156	0.76517	0.56679	0.64499	0.70734	0.5268	0.51045	0.57548	0.5884	0.78775	0.64273	0.73316	0.76752	0.61032	0.81181	0.54482	0.64551	0.69098
486.57	0.54744	0.70529	0.77396	0.59428	0.53391	0.65905	0.6551	0.3133	0.66122	0.73683	0.67349	0.74534	0.60828	0.57281	0.7596	0.61929	0.55203	0.61092	0.73374	0.72503	0.56954	0.62471	0.65618	0.50924	0.46875	0.56888	0.53234	0.74132	0.61617	0.68206	0.71109	0.58227	0.79428	0.53865	0.62834	0.64818
487.58	0.47063	0.66053	0.73101	0.56013	0.49476	0.61471	0.60851	0.29784	0.60739	0.67175	0.66502	0.65833	0.52929	0.55332	0.69314	0.60033	0.51103	0.56247	0.72538	0.71125	0.55346	0.58673	0.63957	0.44308	0.43838	0.5202	0.50267	0.72175	0.59217	0.63726	0.62965	0.55383	0.75763	0.48434	0.60129	0.58648
488.61	0.43544	0.59329	0.68731	0.51353	0.46527	0.55642	0.58619	0.28113	0.54377	0.64679	0.64133	0.57032	0.49231	0.50757	0.63812	0.54801	0.49031	0.52648	0.70867	0.66613	0.50823	0.58766	0.60237	0.39816	0.39697	0.47462	0.48281	0.67162	0.58102	0.61856	0.60103	0.50378	0.71685	0.45137	0.57807	0.54207
489.64	0.39561	0.52027	0.65743	0.45469	0.43666	0.51928	0.54132	0.26764	0.49989	0.61993	0.59002	0.52659	0.43379	0.48187	0.57529	0.48342	0.45018	0.49893	0.69338	0.64427	0.47706	0.54583	0.57869	0.37794	0.36803	0.41864	0.46165	0.61223	0.56537	0.58114	0.56074	0.45013	0.69328	0.42337	0.55342	0.49237
490.67	0.38138	0.51535	0.62764	0.41037	0.44966	0.49584	0.52884	0.26296	0.47417	0.58977	0.55393	0.49928	0.41773	0.47445	0.5568	0.45092	0.41159	0.49136	0.70624	0.6587	0.46764	0.52846	0.57234	0.36657	0.36239	0.42146	0.42507	0.58678	0.53027	0.56315	0.54617	0.47434	0.66575	0.42653	0.53807	0.46019
491.7	0.3749	0.52058	0.63839	0.37622	0.4365	0.45722	0.49187	0.25527	0.45148	0.60361	0.54678	0.46022	0.39245	0.47547	0.54748	0.41943	0.38398	0.47992	0.68772	0.67253	0.46908	0.48353	0.57273	0.34389	0.36188	0.41816	0.43359	0.55299	0.51681	0.52912	0.5476	0.45795	0.67455	0.41237	0.50599	0.44642
492.74	0.36957	0.52459	0.62255	0.3391	0.41346	0.42393	0.47735	0.24762	0.45704	0.60931	0.53622	0.43927	0.38794	0.46512	0.54047	0.38395	0.38571	0.4572	0.67329	0.67412	0.46211	0.44377	0.55359	0.3439	0.32091	0.40946	0.42773	0.50075	0.47651	0.4782	0.56636	0.43844	0.66312	0.39935	0.49032	0.41812
493.74	0.35523	0.52521	0.62387	0.36028	0.4005	0.42596	0.45554	0.24727	0.49637	0.60133	0.55021	0.46982	0.38329	0.47751	0.54004	0.41496	0.37863	0.46071	0.67469	0.70941	0.49516	0.4196	0.54874	0.35319	0.30782	0.41914	0.41061	0.5201	0.47744	0.46656	0.53649	0.44315	0.65033	0.40067	0.47192	0.42345
494.77	0.3391	0.53035	0.63273	0.38599	0.41199	0.43789	0.46377	0.25539	0.52967	0.60977	0.56006	0.46917	0.38474	0.47956	0.56495	0.44963	0.39896	0.47435	0.68752	0.74628	0.50429	0.44557	0.55042	0.33821	0.31127	0.47085	0.41513	0.53617	0.46016	0.48257	0.54888	0.4952	0.64386	0.42728	0.47519	0.43197
495.8	0.3035	0.49159	0.62547	0.38514	0.41257	0.41199	0.4773	0.26271	0.5568	0.63174	0.58531	0.4647	0.38788	0.45963	0.55774	0.47827	0.42537	0.4623	0.67001	0.7559	0.52197	0.45608	0.52371	0.33338	0.31655	0.4605	0.4137	0.53051	0.48366	0.46485	0.54203	0.4753	0.63452	0.4255	0.48422	0.44447
496.83	0.29094	0.4787	0.60667	0.39829	0.36808	0.42361	0.53356	0.26502	0.54984	0.61455	0.56167	0.46443	0.39838	0.4457	0.58823	0.48329	0.41504	0.43732	0.69256	0.77546	0.54511	0.46568	0.48702	0.33291	0.30791	0.46717	0.39649	0.52608	0.43952	0.46279	0.52635	0.4746	0.60546	0.41091	0.45916	0.43984
497.86	0.33264	0.46889	0.57097	0.41804	0.34873	0.44314	0.54065	0.27819	0.54903	0.6032	0.54205	0.46027	0.43843	0.44504	0.55354	0.51016	0.39243	0.44742	0.67592	0.77189	0.55464	0.46916	0.43493	0.32432	0.34247	0.47031	0.36259	0.52338	0.47445	0.49301	0.51781	0.46645	0.5804	0.39419	0.43333	0.44158
498.87	0.32201	0.50116	0.51115	0.37012	0.32757	0.43897	0.5357	0.26946	0.50234	0.57748	0.51449	0.41784	0.39445	0.44239	0.49224	0.48781	0.34837	0.41864	0.67439	0.73712	0.54785	0.4516	0.39819	0.30766	0.33072	0.50368	0.31912	0.47029	0.43678	0.45996	0.53991	0.4352	0.58157	0.37163	0.40014	0.41123
499.9	0.33174	0.50673	0.49633	0.40166	0.30213	0.43888	0.56324	0.26247	0.4927	0.56173	0.48401	0.4114	0.40339	0.43138	0.49136	0.51855	0.33937	0.41122	0.65247	0.74253	0.56113	0.42571	0.36091	0.3094	0.34548	0.51891	0.32864	0.49196	0.43605	0.43834	0.53865	0.41237	0.55996	0.34986	0.35035	0.38911
500.93	0.36565	0.5275	0.49796	0.42752	0.27251	0.47871	0.5912	0.26686	0.46653	0.53824	0.48583	0.41186	0.41431	0.43744	0.51772	0.53793	0.3249	0.41237	0.66719	0.73378	0.57008	0.422	0.38264	0.33079	0.34049	0.54564	0.36629	0.51235	0.41419	0.45908	0.56297	0.3979	0.54245	0.34388	0.33751	0.39295
501.96	0.41308	0.53217	0.50689	0.45376	0.33006	0.50521	0.59112	0.28514	0.48497	0.55828	0.51332	0.40999	0.43461	0.447	0.51735	0.57258	0.36337	0.44108	0.66095	0.72982	0.57156	0.45917	0.398	0.3482	0.34529	0.5727	0.40374	0.51812	0.46052	0.47894	0.59131	0.39266	0.53071	0.36427	0.3473	0.39109
502.99	0.40602	0.52592	0.53591	0.46025	0.36604	0.51797	0.60544	0.29223	0.49666	0.5636	0.52154	0.4283	0.42026	0.44357	0.56629	0.61465	0.40502	0.44054	0.65756	0.72819	0.59239	0.47203	0.42638	0.36878	0.34332	0.59922	0.43612	0.53152	0.44719	0.47091	0.62421	0.38866	0.52028	0.38353	0.37325	0.41342
504.02	0.39204	0.4805	0.56307	0.51155	0.37955	0.50499	0.60217	0.30621	0.51258	0.5672	0.49424	0.44195	0.42012	0.42417	0.60545	0.64608	0.42011	0.44322	0.61529	0.72894	0.58758	0.46253	0.43083	0.36781	0.34067	0.57772	0.46443	0.56577	0.43975	0.4706	0.60458	0.37903	0.47953	0.38611	0.37196	0.41795
505.02	0.41371	0.47456	0.56928	0.50672	0.40529	0.51618	0.5922	0.33578	0.53436	0.55995	0.55722	0.44494	0.4434	0.43722	0.63841	0.6528	0.44536	0.43667	0.61406	0.71024	0.60996	0.4802	0.47034	0.36783	0.36597	0.57738	0.47191	0.55893	0.4714	0.50208	0.62038	0.37292	0.48395	0.37805	0.44453	0.4401
506.05	0.41373	0.45651	0.55961	0.49787	0.44933	0.51888	0.57423	0.35057	0.55678	0.57269	0.55013	0.46662	0.44466	0.44383	0.62247	0.65278	0.46833	0.43334	0.57674	0.71138	0.62769	0.49389	0.46618	0.36837	0.38618	0.56302	0.45716	0.55021	0.47469	0.49977	0.61528	0.38155	0.50816	0.36399	0.47131	0.44121
507.08	0.41324	0.4638	0.53526	0.47945	0.43675	0.51456	0.55536	0.35768	0.54942	0.53885	0.53142	0.46991	0.42419	0.42883	0.59873	0.63864	0.47724	0.40723	0.55298	0.68913	0.63315	0.45178	0.45211	0.35252	0.4051	0.52549	0.43088	0.55866	0.45764	0.49884	0.602	0.37022	0.50707	0.33101	0.47687	0.4196
508.11	0.41217	0.47137	0.48598	0.46685	0.43303	0.53429	0.55096	0.35513	0.52845	0.56231	0.5407	0.46104	0.40959	0.4152	0.5655	0.58555	0.4808	0.41674	0.53561	0.65934	0.62605	0.46564	0.45551	0.35921	0.40885	0.50517	0.39926	0.52382	0.45777	0.5068	0.57436	0.3567	0.49682	0.33972	0.4685	0.38818
509.14	0.43997	0.49233	0.48911	0.47208	0.46179	0.55199	0.59739	0.37189	0.53752	0.6009	0.58979	0.47748	0.43696	0.41167	0.56972	0.60227	0.51363	0.42036	0.55923	0.65149	0.64785	0.49455	0.4744	0.36851	0.44946	0.49999	0.41309	0.53394	0.48541	0.52895	0.59208	0.36165	0.51426	0.35222	0.47975	0.39874
510.14	0.43716	0.48939	0.47836	0.49102	0.47813	0.55422	0.59348	0.3687	0.49681	0.61217	0.53145	0.50755	0.40415	0.39627	0.55527	0.6025	0.50798	0.42697	0.53803	0.62531	0.6202	0.46615	0.44604	0.38836	0.42767	0.46953	0.4106	0.52474	0.48351	0.50528	0.58648	0.33458	0.49496	0.35657	0.42662	0.40555
511.17	0.44728	0.49609	0.47911	0.5067	0.48642	0.54302	0.61215	0.3645	0.50689	0.62288	0.54182	0.51548	0.40608	0.38048	0.56185	0.5737	0.51889	0.43758	0.53837	0.60436	0.61484	0.47584	0.44987	0.41128	0.41858	0.46816	0.41331	0.51495	0.49585	0.5051	0.59418	0.33512	0.46809	0.36617	0.42228	0.42089
512.2	0.42384	0.47167	0.49504	0.51094	0.49187	0.55061	0.64471	0.36361	0.50075	0.64313	0.5553	0.52378	0.3998	0.37873	0.57865	0.56106	0.5061	0.44405	0.52137	0.57215	0.59765	0.49387	0.46978	0.41241	0.40727	0.45431	0.4326	0.5019	0.49501	0.48064	0.61125	0.32933	0.44409	0.3849	0.43013	0.43655
513.23	0.41473	0.45239	0.51743	0.52055	0.46772	0.52799	0.63415	0.3725	0.51821	0.63728	0.50556	0.52674	0.38927	0.38354	0.58761	0.57357	0.46652	0.43913	0.50087	0.56763	0.57683	0.47908	0.43557	0.3818	0.40246	0.43829	0.44089	0.51774	0.47141	0.48086	0.60351	0.32806	0.43831	0.37268	0.42466	0.42157
514.23	0.39906	0.47557	0.49944	0.50881	0.4489	0.4948	0.61041	0.36037	0.53292	0.60111	0.46518	0.48753	0.38041	0.39557	0.56163	0.52658	0.44162	0.41069	0.46064	0.53545	0.55943	0.45698	0.40778	0.35337	0.3866	0.45057	0.40601	0.46885	0.45272	0.45301	0.5909	0.31227	0.44468	0.37272	0.42249	0.38944
515.26	0.3992	0.5037	0.49112	0.48899	0.41561	0.48294	0.60625	0.34862	0.53967	0.61652	0.47498	0.46075	0.37066	0.39724	0.52593	0.47204	0.40945	0.39752	0.43337	0.50335	0.53807	0.45431	0.419	0.31832	0.39724	0.44437	0.3967	0.43025	0.43364	0.44306	0.55899	0.32566	0.43234	0.37049	0.43177	0.35793
516.29	0.39893	0.51002	0.49082	0.49105	0.39283	0.52825	0.60269	0.34276	0.5293	0.60623	0.47725	0.46574	0.35831	0.39037	0.51654	0.48474	0.3871	0.41295	0.41162	0.47228	0.50405	0.42466	0.41169	0.30012	0.39528	0.4406	0.40148	0.44171	0.42244	0.45288	0.54943	0.31508	0.43503	0.37514	0.43431	0.34012
517.32	0.4139	0.50574	0.47671	0.49465	0.39131	0.52793	0.59224	0.33943	0.51397	0.60933	0.47835	0.46657	0.35495	0.38558	0.49568	0.47523	0.36669	0.43546	0.41029	0.48311	0.47151	0.43441	0.43852	0.29632	0.39961	0.45312	0.38867	0.44655	0.40573	0.46778	0.51838	0.32575	0.43897	0.38226	0.46386	0.33172
518.34	0.44227	0.51375	0.49688	0.51516	0.43596	0.58464	0.61371	0.32519	0.53886	0.60012	0.54791	0.48825	0.3994	0.38415	0.51851	0.47027	0.39145	0.4652	0.43824	0.46484	0.49255	0.42685	0.49921	0.31266	0.4252	0.46036	0.41128	0.47694	0.4286	0.48121	0.54368	0.34875	0.48503	0.37589	0.48785	0.36526
519.35	0.44766	0.49275	0.52486	0.51111	0.44012	0.59269	0.60933	0.31563	0.52309	0.60472	0.55525	0.51982	0.39868	0.38325	0.54532	0.45004	0.40332	0.48954	0.439	0.45564	0.48588	0.41881	0.51231	0.34196	0.4374	0.45219	0.44987	0.4929	0.44334	0.47413	0.52657	0.36518	0.47622	0.38114	0.48617	0.38759
520.37	0.46194	0.4714	0.54839	0.50991	0.4752	0.59086	0.6101	0.30997	0.52197	0.61377	0.55962	0.52375	0.42323	0.38637	0.56533	0.46561	0.43813	0.50081	0.45131	0.47214	0.48836	0.44722	0.50864	0.36583	0.45319	0.47065	0.4734	0.5125	0.46542	0.48303	0.54286	0.37723	0.5003	0.40232	0.50398	0.41858
521.4	0.48093	0.50189	0.55941	0.52103	0.48063	0.55886	0.59222	0.30589	0.52451	0.63384	0.54511	0.50538	0.45012	0.40328	0.57526	0.44934	0.42649	0.50175	0.46282	0.47996	0.47803	0.48954	0.51705	0.35854	0.47994	0.47749	0.4746	0.50836	0.47893	0.47708	0.5354	0.39941	0.49359	0.4102	0.50655	0.43052
522.43	0.48956	0.5097	0.56217	0.5368	0.49255	0.54191	0.57243	0.30564	0.52933	0.62645	0.53939	0.5165	0.48361	0.40773	0.57732	0.43997	0.43638	0.48914	0.45297	0.44935	0.47486	0.48368	0.48598	0.36152	0.48914	0.46738	0.46308	0.51053	0.49912	0.48222	0.53453	0.39919	0.49214	0.40256	0.48187	0.43078
523.43	0.48394	0.54846	0.54131	0.51722	0.49754	0.4838	0.54422	0.30553	0.50727	0.63415	0.49817	0.50548	0.46649	0.4009	0.55767	0.43098	0.43822	0.48632	0.42062	0.45913	0.45357	0.50022	0.47132	0.36655	0.48279	0.48389	0.45777	0.48098	0.51063	0.4563	0.48258	0.37955	0.47324	0.41549	0.46267	0.43176
524.46	0.52871	0.55485	0.53577	0.52366	0.49844	0.49524	0.55963	0.30582	0.52153	0.66115	0.51019	0.50632	0.48332	0.39653	0.54562	0.43223	0.42666	0.51372	0.43607	0.47893	0.46103	0.53594	0.4603	0.36626	0.49591	0.47193	0.45285	0.49676	0.50108	0.48709	0.50157	0.38101	0.4768	0.4394	0.4658	0.41879
525.48	0.50463	0.55378	0.52283	0.50395	0.48249	0.47266	0.55318	0.2919	0.52936	0.63426	0.51821	0.52958	0.45621	0.38325	0.53262	0.42596	0.42335	0.50489	0.43309	0.43225	0.48052	0.5108	0.45551	0.37768	0.45995	0.45249	0.439	0.49922	0.48686	0.47234	0.4728	0.34952	0.48613	0.41605	0.45159	0.42072
526.51	0.49021	0.51402	0.50565	0.46284	0.48007	0.4714	0.54191	0.27584	0.5031	0.6086	0.4995	0.51525	0.43204	0.37021	0.49923	0.40958	0.4294	0.49999	0.42041	0.40628	0.49515	0.4558	0.44196	0.35725	0.42835	0.41859	0.43094	0.48796	0.47055	0.46805	0.45779	0.31318	0.47128	0.38939	0.42367	0.38902
527.51	0.49614	0.50313	0.51515	0.44181	0.46974	0.4794	0.56508	0.25215	0.51542	0.61714	0.50939	0.4986	0.41227	0.36556	0.47749	0.39619	0.40302	0.5264	0.43235	0.40525	0.51199	0.46368	0.44308	0.34677	0.41894	0.40058	0.44403	0.48251	0.4555	0.46899	0.47156	0.28439	0.48517	0.39252	0.42741	0.38848
528.54	0.48886	0.50315	0.53432	0.41717	0.44956	0.47198	0.58771	0.24743	0.52705	0.62742	0.50059	0.50438	0.40687	0.37329	0.4541	0.38317	0.3904	0.50607	0.43315	0.39385	0.52526	0.45102	0.42959	0.34187	0.40767	0.39494	0.43966	0.48186	0.44251	0.46327	0.47774	0.28398	0.48541	0.38636	0.42	0.37661
529.56	0.45889	0.5018	0.52314	0.42081	0.43216	0.46888	0.55546	0.23902	0.5235	0.59748	0.53667	0.48971	0.3889	0.38268	0.45272	0.38848	0.3674	0.50792	0.417	0.36273	0.51362	0.44765	0.45382	0.31775	0.39031	0.3995	0.4212	0.48573	0.43374	0.43926	0.43153	0.26727	0.46233	0.34729	0.42618	0.37664
530.59	0.46342	0.49658	0.51078	0.38686	0.42002	0.45311	0.53986	0.24353	0.50566	0.56446	0.5335	0.46424	0.39949	0.38251	0.44918	0.33835	0.35027	0.50971	0.39425	0.36283	0.48488	0.43524	0.42674	0.29517	0.41101	0.40072	0.41498	0.46474	0.42671	0.4236	0.39657	0.27319	0.42275	0.31671	0.41109	0.35277
531.61	0.44156	0.48165	0.50594	0.38967	0.42292	0.41543	0.55831	0.24273	0.5073	0.5509	0.52963	0.46548	0.3735	0.37247	0.47646	0.31638	0.31333	0.50825	0.38757	0.36761	0.48177	0.45606	0.40119	0.30344	0.40598	0.419	0.4135	0.4565	0.41816	0.39333	0.3929	0.27762	0.43035	0.31775	0.41065	0.35415
532.62	0.44918	0.4903	0.50424	0.39613	0.41127	0.40494	0.5439	0.24479	0.48394	0.56161	0.54017	0.47075	0.38538	0.37276	0.50044	0.32046	0.32575	0.49894	0.37652	0.35579	0.48338	0.46114	0.39729	0.30998	0.39575	0.42624	0.40797	0.47289	0.42402	0.36866	0.35753	0.30028	0.40386	0.31476	0.39784	0.35505
533.64	0.43979	0.46794	0.47093	0.41523	0.41346	0.3854	0.52344	0.24528	0.44415	0.54374	0.55139	0.44647	0.3844	0.36688	0.51008	0.3144	0.32636	0.48432	0.38316	0.35592	0.45498	0.47898	0.38613	0.30954	0.37565	0.40766	0.39595	0.46098	0.41945	0.34899	0.33585	0.28786	0.37984	0.31416	0.37705	0.33585
534.67	0.4634	0.46825	0.47973	0.40735	0.4294	0.36643	0.53486	0.24394	0.42802	0.56094	0.52501	0.48095	0.41415	0.35313	0.5135	0.31006	0.3524	0.47173	0.3941	0.37661	0.46087	0.47453	0.38183	0.32864	0.39077	0.40376	0.40309	0.45862	0.42945	0.3651	0.35901	0.29987	0.38317	0.33694	0.37608	0.3353
535.67	0.47629	0.48077	0.46323	0.43158	0.42682	0.39773	0.54361	0.23575	0.43464	0.57702	0.53483	0.4677	0.42424	0.35501	0.48076	0.36178	0.34598	0.48235	0.40397	0.39124	0.46012	0.48025	0.40055	0.3182	0.37855	0.40381	0.38785	0.4851	0.41604	0.38234	0.37918	0.29485	0.38752	0.36366	0.38506	0.33571
536.69	0.51348	0.50842	0.47536	0.44809	0.43922	0.41864	0.54258	0.23141	0.43874	0.61338	0.57906	0.4698	0.46607	0.35946	0.491	0.39002	0.37714	0.50543	0.42394	0.40218	0.46424	0.49909	0.42682	0.31063	0.41303	0.4205	0.3864	0.51439	0.43884	0.40743	0.38727	0.28618	0.38329	0.37855	0.40041	0.33251
537.72	0.49861	0.50372	0.45631	0.43877	0.45038	0.43228	0.55879	0.23315	0.44298	0.59135	0.57664	0.4745	0.45513	0.35088	0.46501	0.38922	0.37748	0.50011	0.4344	0.42072	0.44017	0.47262	0.43721	0.30339	0.43554	0.43858	0.37275	0.51331	0.43689	0.4152	0.41329	0.27052	0.38237	0.36812	0.41195	0.33322
538.74	0.52101	0.5258	0.46522	0.45348	0.46331	0.47934	0.57883	0.23409	0.46695	0.58234	0.59497	0.48362	0.47487	0.36435	0.46103	0.40169	0.37348	0.5311	0.45367	0.4276	0.44575	0.47994	0.43916	0.29749	0.46377	0.46268	0.38481	0.53764	0.4253	0.4617	0.45744	0.27836	0.38213	0.37561	0.42198	0.34275
539.74	0.49735	0.53797	0.44882	0.45909	0.46004	0.49225	0.54881	0.23164	0.45679	0.56931	0.60066	0.43754	0.48015	0.35771	0.46484	0.39428	0.3588	0.52354	0.43576	0.39951	0.41795	0.47316	0.42307	0.27069	0.44088	0.45604	0.39477	0.54178	0.42721	0.45679	0.44105	0.25705	0.39064	0.36133	0.41083	0.3328
540.77	0.48467	0.52297	0.46891	0.46842	0.4548	0.48915	0.55667	0.232	0.46196	0.60123	0.59336	0.46068	0.46545	0.35801	0.48269	0.37506	0.35368	0.52848	0.43863	0.40574	0.42827	0.4902	0.42796	0.27691	0.44388	0.47887	0.41098	0.52311	0.43433	0.46913	0.43583	0.25549	0.3861	0.35538	0.39291	0.32191
541.79	0.44675	0.52294	0.46492	0.46042	0.45409	0.49179	0.54109	0.24236	0.45513	0.58918	0.57945	0.48415	0.44269	0.3662	0.46017	0.37006	0.36547	0.5203	0.42774	0.41564	0.4027	0.48579	0.42178	0.29941	0.39929	0.47493	0.41329	0.52118	0.42848	0.46642	0.41696	0.26555	0.38404	0.36378	0.38606	0.33238
542.82	0.45727	0.51296	0.4653	0.46168	0.43348	0.46444	0.52176	0.24086	0.45592	0.59015	0.56442	0.44812	0.43923	0.37159	0.47201	0.36684	0.34364	0.49787	0.41286	0.41114	0.39268	0.47663	0.41189	0.29659	0.39298	0.463	0.42893	0.524	0.41011	0.45932	0.40225	0.28956	0.37196	0.36941	0.36245	0.31401
543.82	0.44957	0.50475	0.49262	0.45213	0.43636	0.46172	0.52691	0.23584	0.46275	0.61095	0.55881	0.47333	0.44151	0.36468	0.50292	0.37728	0.34163	0.49595	0.40863	0.40172	0.39175	0.45679	0.43261	0.3096	0.39973	0.45758	0.42274	0.51924	0.42325	0.44274	0.40082	0.29982	0.38277	0.3689	0.39014	0.31216
544.84	0.47218	0.52727	0.52826	0.45289	0.46366	0.50245	0.58145	0.25318	0.48009	0.62339	0.54065	0.50588	0.44811	0.3867	0.51645	0.40233	0.38023	0.53517	0.4399	0.45321	0.42111	0.44929	0.43738	0.33295	0.42617	0.48956	0.44413	0.52459	0.44904	0.46485	0.44857	0.33958	0.399	0.37804	0.39252	0.32616
545.86	0.50795	0.55747	0.54643	0.47362	0.48308	0.51537	0.59757	0.26825	0.51135	0.64191	0.54308	0.49214	0.47572	0.39446	0.55099	0.42256	0.40272	0.53454	0.44354	0.45514	0.40907	0.45126	0.44181	0.35053	0.43788	0.48741	0.45232	0.55127	0.4579	0.47909	0.48851	0.34763	0.42786	0.41422	0.41493	0.34513
546.89	0.55474	0.58968	0.56663	0.50193	0.4966	0.57122	0.63834	0.27512	0.53265	0.67099	0.55933	0.47638	0.5248	0.40251	0.5725	0.43685	0.39105	0.53497	0.472	0.46046	0.41849	0.44394	0.47379	0.35919	0.48354	0.49715	0.47632	0.5567	0.46641	0.51187	0.53196	0.36293	0.43975	0.41711	0.44361	0.36127
547.89	0.5912	0.63784	0.59263	0.52819	0.55797	0.6103	0.67921	0.28943	0.55766	0.70118	0.58009	0.5226	0.57938	0.41602	0.59561	0.46632	0.44329	0.56938	0.48944	0.47519	0.44123	0.46649	0.49932	0.38118	0.50346	0.54494	0.50391	0.57107	0.51856	0.5528	0.56747	0.37039	0.48573	0.438	0.46358	0.38549
548.91	0.6417	0.64059	0.59999	0.55429	0.56241	0.6076	0.69951	0.29839	0.56596	0.71675	0.60653	0.52615	0.61172	0.42413	0.5786	0.4781	0.45421	0.56108	0.48292	0.48278	0.42419	0.48039	0.50658	0.39359	0.5237	0.56915	0.51953	0.59967	0.54385	0.5609	0.58211	0.38012	0.50649	0.45125	0.45348	0.40669
549.93	0.68062	0.61207	0.60243	0.5782	0.56485	0.58839	0.67783	0.29541	0.57043	0.73428	0.62701	0.51914	0.62516	0.41811	0.57938	0.49124	0.45197	0.52909	0.46509	0.47271	0.39894	0.4948	0.52414	0.4009	0.55788	0.56337	0.52742	0.61429	0.55811	0.55965	0.55166	0.3758	0.50112	0.46775	0.46732	0.40684
550.93	0.67297	0.62098	0.60111	0.59046	0.58575	0.57698	0.69226	0.3004	0.55469	0.69888	0.62666	0.53408	0.63827	0.42819	0.57662	0.51455	0.45068	0.52726	0.47043	0.47478	0.38383	0.47027	0.5351	0.40403	0.56272	0.57532	0.53393	0.63195	0.55994	0.53614	0.5517	0.38069	0.4947	0.44958	0.47029	0.40428
551.96	0.6456	0.5882	0.56854	0.56343	0.55303	0.51698	0.65873	0.28938	0.52687	0.67033	0.58749	0.52858	0.60991	0.42036	0.53574	0.4718	0.45282	0.50047	0.45081	0.45115	0.35208	0.44134	0.50063	0.40435	0.53601	0.5816	0.49368	0.61584	0.55454	0.49986	0.52574	0.35897	0.46873	0.43036	0.43837	0.3874
552.98	0.59505	0.57828	0.56762	0.55037	0.52677	0.50834	0.62395	0.28742	0.5123	0.64006	0.56869	0.51566	0.58092	0.404	0.51525	0.4534	0.44644	0.47327	0.44005	0.43932	0.33104	0.40098	0.48673	0.39612	0.50692	0.55552	0.46588	0.59287	0.54758	0.48468	0.49972	0.36069	0.42992	0.41355	0.42551	0.36937
553.98	0.53706	0.53967	0.53215	0.5159	0.50686	0.48337	0.56964	0.28039	0.48639	0.61369	0.51342	0.47933	0.52357	0.38363	0.50423	0.42608	0.42223	0.44962	0.42375	0.42559	0.32772	0.37657	0.47091	0.36495	0.46536	0.52839	0.45005	0.55616	0.49942	0.4603	0.44489	0.36034	0.38715	0.40624	0.41256	0.34879
555	0.47844	0.51186	0.49422	0.45587	0.47884	0.44718	0.54689	0.27061	0.4693	0.56066	0.46875	0.44681	0.46672	0.36416	0.47147	0.37048	0.39043	0.42525	0.39865	0.39946	0.2974	0.31902	0.4358	0.35925	0.41491	0.49924	0.40627	0.52332	0.45457	0.42071	0.42945	0.32941	0.36553	0.36967	0.39638	0.32961
556.02	0.45343	0.44824	0.4655	0.40849	0.4214	0.4295	0.48867	0.25111	0.41573	0.54281	0.42121	0.39826	0.43364	0.33366	0.43567	0.31437	0.3613	0.39716	0.37789	0.37781	0.26677	0.29235	0.38586	0.31862	0.40352	0.46558	0.37876	0.47486	0.422	0.40885	0.38369	0.2988	0.32264	0.3523	0.37048	0.28688
557.05	0.46103	0.42656	0.46824	0.41096	0.42999	0.42892	0.47509	0.25328	0.44105	0.54233	0.42767	0.39679	0.40877	0.32541	0.44215	0.33436	0.36677	0.37822	0.36203	0.37389	0.2699	0.28905	0.38311	0.30693	0.40278	0.45149	0.40409	0.45027	0.41241	0.38099	0.36611	0.31283	0.33774	0.35985	0.36365	0.29963
558.04	0.45136	0.3797	0.43094	0.40402	0.41387	0.39512	0.47089	0.24288	0.41912	0.51976	0.4224	0.37036	0.3821	0.3126	0.41357	0.32986	0.34408	0.34838	0.34666	0.36905	0.25662	0.28178	0.37342	0.29089	0.40112	0.42969	0.39618	0.43074	0.38278	0.35439	0.37508	0.27974	0.32616	0.34636	0.35956	0.29081
559.07	0.47458	0.39371	0.43547	0.39398	0.41169	0.40357	0.48648	0.24616	0.4034	0.51393	0.43319	0.37353	0.39755	0.30834	0.40517	0.33273	0.36283	0.35105	0.34969	0.37947	0.23398	0.2419	0.36676	0.29095	0.40977	0.41589	0.41286	0.43145	0.42076	0.36656	0.40996	0.24468	0.32874	0.31272	0.36624	0.27734
560.09	0.50457	0.41801	0.45146	0.43644	0.42	0.42943	0.5102	0.25797	0.42224	0.55091	0.45496	0.37704	0.43099	0.31332	0.40232	0.36716	0.37603	0.3619	0.36589	0.37051	0.25373	0.26712	0.38859	0.2765	0.41513	0.44251	0.42502	0.45695	0.4331	0.37692	0.43846	0.25908	0.3424	0.33871	0.38943	0.26866
561.09	0.50023	0.42389	0.44375	0.43626	0.43704	0.41602	0.52964	0.25882	0.45252	0.54794	0.48449	0.39224	0.43026	0.30427	0.41428	0.36234	0.38589	0.3474	0.37195	0.3722	0.27334	0.26417	0.42156	0.29172	0.40311	0.44674	0.438	0.45894	0.44207	0.36181	0.46471	0.27208	0.35949	0.33907	0.39845	0.30159
562.11	0.50854	0.41438	0.45442	0.42694	0.43909	0.40223	0.53969	0.25744	0.43201	0.55422	0.48272	0.37876	0.44807	0.2976	0.415	0.34962	0.36102	0.35403	0.37896	0.37024	0.2812	0.25876	0.42577	0.27285	0.40001	0.43828	0.42675	0.47236	0.44571	0.38903	0.48217	0.26338	0.34995	0.33312	0.40245	0.27885
563.13	0.52566	0.42524	0.46363	0.41832	0.43697	0.40647	0.52018	0.25728	0.43419	0.57535	0.48008	0.40444	0.45807	0.30212	0.4243	0.34745	0.3555	0.37135	0.38443	0.37401	0.28018	0.28605	0.42177	0.28418	0.41422	0.44519	0.42388	0.47376	0.42734	0.40566	0.46599	0.25678	0.35958	0.34842	0.41479	0.29181
564.13	0.54053	0.43149	0.45959	0.42862	0.42076	0.40471	0.51089	0.25901	0.42593	0.57036	0.48084	0.38977	0.46709	0.31235	0.44826	0.343	0.36294	0.35804	0.38784	0.3601	0.30671	0.32957	0.43033	0.28906	0.41886	0.47297	0.41775	0.47296	0.38207	0.41096	0.47674	0.26293	0.37062	0.37309	0.42403	0.29006
565.15	0.51257	0.41548	0.44515	0.40439	0.4144	0.37907	0.46962	0.24986	0.39681	0.55779	0.48703	0.39061	0.45844	0.30805	0.44158	0.33232	0.36676	0.34663	0.3794	0.36851	0.30943	0.32966	0.42578	0.29691	0.41199	0.45724	0.41311	0.44053	0.3756	0.40461	0.46276	0.25215	0.35685	0.36322	0.40791	0.29628
566.17	0.50904	0.443	0.45104	0.38401	0.40785	0.38488	0.46908	0.25024	0.38378	0.56643	0.46048	0.38756	0.44889	0.31763	0.44115	0.33564	0.34985	0.35684	0.3802	0.38657	0.30871	0.35233	0.40838	0.29499	0.39357	0.44984	0.4142	0.44048	0.37717	0.4246	0.47312	0.28235	0.35917	0.36452	0.4103	0.28222
567.17	0.49249	0.48532	0.46438	0.38611	0.42822	0.38906	0.46456	0.24622	0.36747	0.55719	0.44621	0.40514	0.43903	0.32717	0.46594	0.34872	0.38649	0.36191	0.36991	0.39161	0.30439	0.38597	0.42844	0.30974	0.38144	0.47224	0.4188	0.43973	0.38024	0.42773	0.46157	0.28637	0.37234	0.37183	0.41392	0.28386
568.19	0.50383	0.49568	0.4956	0.39144	0.4307	0.4078	0.48131	0.25083	0.37455	0.55501	0.41115	0.40566	0.45118	0.32661	0.51786	0.36461	0.41071	0.36928	0.37477	0.3903	0.3246	0.39413	0.42967	0.30811	0.37742	0.47587	0.45276	0.44021	0.39183	0.44079	0.46725	0.31221	0.38939	0.37809	0.39663	0.29885
569.21	0.48554	0.49236	0.49216	0.39378	0.44108	0.38903	0.45001	0.23731	0.36874	0.55897	0.41023	0.40046	0.43637	0.3133	0.48472	0.35752	0.39459	0.35956	0.36124	0.38057	0.32207	0.39116	0.41242	0.2904	0.3798	0.43949	0.45328	0.44477	0.4177	0.41923	0.45171	0.30639	0.37607	0.37992	0.37806	0.30399
570.2	0.51654	0.50888	0.49758	0.40587	0.44682	0.39758	0.47651	0.23583	0.36722	0.54385	0.39424	0.40673	0.45405	0.31614	0.50685	0.36279	0.40136	0.35425	0.36553	0.38533	0.32848	0.40081	0.39885	0.28449	0.39147	0.45966	0.4538	0.47181	0.43399	0.4324	0.45829	0.32537	0.37957	0.37325	0.37128	0.31615
571.22	0.53574	0.49495	0.49647	0.44368	0.44315	0.40096	0.46823	0.23085	0.37971	0.53348	0.43312	0.41929	0.46791	0.3192	0.49832	0.40224	0.42612	0.3552	0.36657	0.38266	0.3535	0.40063	0.43252	0.27714	0.41579	0.45657	0.44122	0.48102	0.43343	0.42278	0.45937	0.31499	0.38922	0.37015	0.39542	0.32101
572.24	0.54001	0.48692	0.48909	0.46412	0.41712	0.41583	0.46579	0.2389	0.3922	0.53112	0.42999	0.39877	0.48744	0.31578	0.50084	0.42036	0.40175	0.34592	0.37998	0.40166	0.36457	0.41078	0.4122	0.28789	0.44826	0.42152	0.45328	0.49997	0.42001	0.40728	0.49232	0.33371	0.38261	0.37006	0.40243	0.30399
573.24	0.53312	0.48395	0.4745	0.47162	0.40808	0.40527	0.45182	0.2323	0.39773	0.51585	0.4304	0.39834	0.46941	0.33097	0.4768	0.41251	0.38769	0.33693	0.37978	0.40501	0.37126	0.38873	0.40334	0.29541	0.45266	0.41323	0.44955	0.51785	0.4356	0.39142	0.50185	0.33877	0.37181	0.36273	0.39345	0.29181
574.26	0.49103	0.46513	0.44743	0.42349	0.39251	0.38769	0.4748	0.22054	0.37771	0.50063	0.4014	0.40792	0.44031	0.32136	0.46641	0.40329	0.38514	0.34995	0.40036	0.41568	0.36573	0.37918	0.40073	0.31796	0.42278	0.41897	0.4324	0.48916	0.43181	0.38774	0.52105	0.35336	0.36872	0.34234	0.3895	0.29758
575.28	0.46769	0.47922	0.45475	0.42346	0.37284	0.38956	0.47643	0.21444	0.38379	0.49911	0.40484	0.42165	0.41349	0.30849	0.44755	0.42281	0.37579	0.35271	0.39759	0.42205	0.36954	0.38379	0.41668	0.32841	0.41981	0.40395	0.42232	0.47731	0.43428	0.36639	0.53023	0.36564	0.35817	0.3365	0.40071	0.30172
576.28	0.43928	0.47301	0.4479	0.40391	0.38466	0.38562	0.4789	0.21443	0.3486	0.47302	0.37556	0.41971	0.41074	0.29549	0.44675	0.39188	0.37482	0.34968	0.39044	0.40048	0.35842	0.37042	0.39031	0.34259	0.41309	0.39495	0.40853	0.45278	0.44709	0.36841	0.52495	0.35085	0.36913	0.31713	0.37708	0.29101
577.3	0.44349	0.45777	0.44095	0.40144	0.39881	0.37383	0.48403	0.21028	0.35973	0.46066	0.41577	0.43536	0.41135	0.28495	0.42514	0.39953	0.40012	0.37024	0.39656	0.38231	0.36272	0.34322	0.41024	0.346	0.42282	0.41438	0.40054	0.45437	0.47459	0.39503	0.51099	0.33028	0.3868	0.30844	0.39726	0.32433
578.32	0.40792	0.44393	0.42158	0.39183	0.41617	0.36252	0.47902	0.20088	0.32998	0.45331	0.44266	0.41329	0.41261	0.2749	0.40641	0.39196	0.39492	0.36789	0.38509	0.36634	0.35587	0.34877	0.4198	0.34464	0.41576	0.4255	0.37048	0.45251	0.47342	0.39907	0.49986	0.31479	0.39904	0.29236	0.4217	0.3153
579.31	0.43511	0.45263	0.44227	0.44666	0.43931	0.40233	0.47183	0.20279	0.3432	0.46274	0.47124	0.42725	0.45349	0.28259	0.42693	0.42788	0.41736	0.38641	0.37208	0.3671	0.35727	0.35395	0.43718	0.35325	0.4641	0.4365	0.38657	0.47603	0.48648	0.43623	0.48671	0.32069	0.41167	0.30483	0.44471	0.30754
580.33	0.43635	0.43783	0.42375	0.46248	0.46113	0.37497	0.4534	0.20387	0.34688	0.46169	0.47537	0.40317	0.4706	0.29679	0.43513	0.42059	0.42192	0.38542	0.36747	0.34647	0.35156	0.34577	0.44506	0.36038	0.47695	0.44992	0.40997	0.49027	0.47561	0.4666	0.47914	0.31285	0.43575	0.31348	0.44229	0.30123
581.35	0.46001	0.43391	0.41633	0.45736	0.47218	0.34903	0.43101	0.20292	0.35992	0.47463	0.4773	0.39288	0.46767	0.29949	0.43124	0.4219	0.42962	0.37339	0.35873	0.34748	0.34037	0.35011	0.46379	0.36226	0.51435	0.45725	0.41525	0.4933	0.48747	0.45751	0.46331	0.32025	0.41212	0.32876	0.45806	0.32222
582.35	0.45411	0.4465	0.43736	0.47167	0.45868	0.3628	0.43519	0.19888	0.33535	0.45897	0.46394	0.4031	0.46243	0.29899	0.46848	0.43875	0.42727	0.36781	0.3623	0.33808	0.33192	0.3354	0.45816	0.37228	0.49686	0.46874	0.42806	0.50177	0.4861	0.45655	0.4588	0.32589	0.40135	0.32412	0.4372	0.3242
583.36	0.45544	0.44816	0.43455	0.46643	0.44178	0.36001	0.41658	0.20239	0.34147	0.45358	0.45503	0.38403	0.44993	0.28736	0.4778	0.4265	0.41294	0.37069	0.35901	0.3412	0.31419	0.31829	0.46858	0.36307	0.49098	0.45318	0.43627	0.48004	0.47325	0.46682	0.45711	0.33382	0.38286	0.32329	0.43142	0.30977
584.38	0.44864	0.45905	0.43598	0.46647	0.43793	0.33205	0.4155	0.21171	0.32429	0.43641	0.44839	0.36646	0.44562	0.30019	0.48106	0.42852	0.41648	0.36536	0.36643	0.33772	0.30845	0.31404	0.47558	0.36674	0.47487	0.45763	0.43948	0.48352	0.49541	0.44603	0.45756	0.34378	0.37411	0.31237	0.43924	0.30901
585.38	0.40119	0.45386	0.41931	0.42859	0.41325	0.33894	0.40814	0.19929	0.29639	0.43017	0.42689	0.36883	0.41325	0.29192	0.46018	0.40957	0.40503	0.36185	0.37635	0.32941	0.29254	0.27956	0.48784	0.36279	0.4661	0.4465	0.40842	0.44621	0.47395	0.41709	0.4442	0.3291	0.33571	0.30118	0.44378	0.2929
586.4	0.38046	0.44472	0.43299	0.43158	0.40458	0.36589	0.41518	0.20531	0.32049	0.45404	0.43431	0.37661	0.41554	0.28937	0.48571	0.43692	0.39606	0.39026	0.39807	0.33276	0.30804	0.29563	0.51807	0.36479	0.45277	0.44935	0.42883	0.4724	0.47725	0.45258	0.47693	0.34095	0.35641	0.30766	0.45392	0.30339
587.41	0.36492	0.41302	0.38325	0.39695	0.38115	0.34334	0.3717	0.19929	0.33246	0.45852	0.39236	0.33208	0.40689	0.27367	0.42316	0.39127	0.36959	0.37417	0.36693	0.32416	0.29342	0.27455	0.52608	0.34011	0.45841	0.419	0.38716	0.41924	0.44301	0.42554	0.43232	0.34932	0.35686	0.30309	0.43638	0.2938
588.41	0.37999	0.41463	0.37483	0.38668	0.36939	0.32564	0.37283	0.19686	0.32399	0.46729	0.38078	0.35497	0.40438	0.27471	0.40004	0.40242	0.3636	0.36755	0.37041	0.31547	0.26284	0.27312	0.53615	0.33918	0.47408	0.4196	0.37757	0.4078	0.44355	0.41091	0.4399	0.33586	0.35228	0.29556	0.43042	0.31973
589.43	0.37505	0.38194	0.35512	0.32663	0.33476	0.33694	0.35811	0.18567	0.32862	0.45876	0.3753	0.35884	0.37563	0.23961	0.37803	0.34641	0.31549	0.36606	0.35475	0.30116	0.24085	0.24884	0.5211	0.33537	0.46841	0.40186	0.36113	0.35948	0.40363	0.41675	0.42005	0.30336	0.32416	0.2874	0.39525	0.33287
590.42	0.3858	0.35131	0.36521	0.31415	0.33591	0.33144	0.32919	0.17433	0.30667	0.4645	0.37649	0.32898	0.36291	0.21948	0.39469	0.33274	0.30028	0.353	0.33765	0.29614	0.23088	0.24619	0.49999	0.31328	0.45352	0.41099	0.36345	0.33066	0.39218	0.43312	0.4105	0.28258	0.33035	0.27032	0.36092	0.32729
591.44	0.36368	0.36276	0.32395	0.28371	0.31705	0.30176	0.30271	0.15785	0.26412	0.42603	0.34212	0.30548	0.32047	0.21437	0.36445	0.28416	0.27423	0.31673	0.31251	0.275	0.19585	0.19344	0.45144	0.29128	0.40335	0.41724	0.32108	0.26991	0.36235	0.38913	0.35577	0.24822	0.3018	0.23662	0.31281	0.28947
592.46	0.35947	0.35358	0.32532	0.26128	0.33152	0.29562	0.30101	0.15549	0.23839	0.45345	0.34497	0.30996	0.31053	0.21627	0.39509	0.28337	0.27525	0.30458	0.32401	0.27429	0.17092	0.20305	0.4412	0.28122	0.39418	0.4228	0.33168	0.26657	0.3795	0.39746	0.36888	0.21678	0.27935	0.22628	0.29031	0.26088
593.45	0.34389	0.33612	0.31721	0.23491	0.33422	0.29978	0.29062	0.14482	0.19278	0.44441	0.33264	0.2938	0.31265	0.19038	0.41608	0.25886	0.298	0.30192	0.32343	0.25408	0.17658	0.18234	0.42472	0.27999	0.39387	0.40112	0.3222	0.26392	0.38376	0.38299	0.33889	0.19685	0.24535	0.22214	0.27555	0.20961
594.47	0.34081	0.35202	0.3341	0.26082	0.3424	0.26455	0.28003	0.13758	0.18982	0.44845	0.30776	0.29209	0.32432	0.20331	0.44208	0.30335	0.3136	0.25947	0.3207	0.23732	0.1717	0.16262	0.43203	0.26199	0.37738	0.41146	0.32217	0.29282	0.37932	0.34343	0.31962	0.18624	0.2476	0.22004	0.26451	0.18984
595.46	0.35678	0.35763	0.32453	0.27348	0.34735	0.278	0.29421	0.14215	0.21621	0.4215	0.29625	0.31524	0.33189	0.22112	0.45554	0.32015	0.33392	0.27441	0.33231	0.24367	0.16192	0.14929	0.4301	0.25956	0.36938	0.3924	0.33001	0.30414	0.41262	0.32848	0.33582	0.18376	0.22816	0.22774	0.26181	0.19158
596.48	0.38257	0.35579	0.36511	0.3087	0.36281	0.30516	0.32323	0.15508	0.23291	0.43395	0.31782	0.33374	0.38219	0.21991	0.49116	0.36094	0.35154	0.28736	0.35967	0.25952	0.1587	0.16175	0.45867	0.28481	0.40969	0.39173	0.37144	0.35259	0.41874	0.36391	0.37449	0.22796	0.24349	0.24965	0.29081	0.21792
597.49	0.36876	0.37664	0.36441	0.32973	0.35387	0.278	0.32749	0.15648	0.21779	0.39776	0.31534	0.3355	0.39367	0.22807	0.48208	0.38076	0.35621	0.27328	0.3507	0.27091	0.17722	0.13784	0.44918	0.28725	0.39047	0.39169	0.35124	0.36764	0.41624	0.3575	0.37014	0.23167	0.22887	0.25144	0.30829	0.24043
598.49	0.38922	0.43013	0.40256	0.37011	0.37164	0.29651	0.37149	0.17041	0.26912	0.42426	0.37054	0.38061	0.41866	0.27723	0.50728	0.42299	0.36745	0.29542	0.37406	0.29451	0.2124	0.17091	0.47754	0.3103	0.38935	0.44479	0.38998	0.38973	0.44124	0.39952	0.39175	0.25031	0.27709	0.28304	0.33581	0.3165
599.5	0.40345	0.42952	0.40123	0.37319	0.3851	0.31841	0.38643	0.18673	0.29878	0.43495	0.37814	0.37823	0.41065	0.28541	0.49178	0.42495	0.36932	0.30181	0.37244	0.30642	0.24507	0.19362	0.4928	0.31837	0.39849	0.45474	0.3918	0.38424	0.44878	0.42407	0.41258	0.26029	0.31841	0.30769	0.36136	0.34187
600.52	0.41363	0.43192	0.41766	0.40063	0.37244	0.30446	0.40816	0.19309	0.31976	0.46904	0.41605	0.39837	0.43918	0.2725	0.47197	0.44771	0.37136	0.28128	0.38469	0.30902	0.26149	0.22443	0.49328	0.34002	0.41363	0.44143	0.38874	0.41667	0.43448	0.41962	0.41686	0.26725	0.34717	0.33029	0.40212	0.37421
601.51	0.45836	0.48214	0.44198	0.43425	0.37643	0.3031	0.44154	0.19642	0.35372	0.49108	0.45525	0.42695	0.46134	0.29977	0.47875	0.47006	0.40368	0.28662	0.40019	0.34535	0.30424	0.24447	0.48942	0.34471	0.43105	0.46729	0.39278	0.42342	0.47043	0.42183	0.43201	0.26586	0.37828	0.34913	0.40271	0.38966
602.53	0.47673	0.5032	0.47204	0.43979	0.39621	0.36023	0.46252	0.19658	0.37675	0.50802	0.5045	0.46905	0.48458	0.30907	0.50271	0.46349	0.43328	0.32893	0.41569	0.34103	0.30504	0.27765	0.49922	0.37643	0.44716	0.48632	0.41572	0.42755	0.46984	0.45609	0.47344	0.27349	0.38802	0.35953	0.4266	0.4195
603.52	0.45295	0.49245	0.48517	0.42828	0.37786	0.35667	0.43766	0.18768	0.36545	0.48206	0.46105	0.43978	0.46754	0.28474	0.50035	0.42989	0.42475	0.30744	0.38659	0.33299	0.28811	0.27285	0.4476	0.34923	0.43309	0.47821	0.40825	0.41468	0.44917	0.41622	0.45796	0.28715	0.38708	0.36421	0.4136	0.39039
604.54	0.46273	0.5074	0.51589	0.43878	0.39213	0.37284	0.46723	0.18455	0.35786	0.51813	0.47419	0.45763	0.49324	0.28166	0.51489	0.43774	0.44492	0.32997	0.42483	0.36855	0.28541	0.28356	0.43221	0.355	0.44682	0.48741	0.41414	0.42411	0.44639	0.43687	0.48566	0.32981	0.3765	0.36845	0.40403	0.4037
605.55	0.46736	0.55703	0.52231	0.44954	0.4118	0.39056	0.46415	0.19753	0.36217	0.53961	0.46535	0.47464	0.47631	0.30374	0.54429	0.43745	0.45125	0.33975	0.41819	0.38668	0.30974	0.30144	0.4399	0.3599	0.44424	0.53309	0.42279	0.41902	0.47501	0.45034	0.48645	0.3631	0.41176	0.36668	0.40372	0.41264
606.55	0.40494	0.52626	0.522	0.43168	0.39799	0.39607	0.44272	0.18974	0.33957	0.54837	0.44283	0.47057	0.42995	0.28472	0.52392	0.42233	0.43108	0.33832	0.40106	0.3541	0.29567	0.29382	0.42382	0.36025	0.40981	0.50062	0.42249	0.40554	0.44652	0.43231	0.47985	0.35404	0.39126	0.35427	0.412	0.40368
607.56	0.42586	0.50646	0.52316	0.45969	0.41845	0.3661	0.43802	0.18677	0.35957	0.56617	0.42067	0.49118	0.42606	0.26748	0.51318	0.46005	0.42924	0.32952	0.39905	0.36388	0.31442	0.31222	0.41069	0.36746	0.43614	0.47788	0.44036	0.42585	0.48746	0.42664	0.46433	0.38297	0.44459	0.3768	0.40044	0.39887
608.55	0.43679	0.4969	0.51817	0.46939	0.43093	0.3942	0.45527	0.19163	0.37554	0.59072	0.46584	0.48822	0.43664	0.26537	0.49014	0.49061	0.45632	0.35088	0.4188	0.37968	0.32592	0.31243	0.43773	0.39883	0.4467	0.46195	0.43445	0.43692	0.51561	0.45263	0.49426	0.39783	0.45491	0.35749	0.42311	0.41372
609.57	0.42637	0.51917	0.50006	0.47855	0.41979	0.38537	0.41993	0.19161	0.39601	0.56942	0.49855	0.4836	0.42968	0.26688	0.48212	0.47595	0.45919	0.34489	0.40289	0.38019	0.35422	0.32195	0.428	0.39502	0.4494	0.44586	0.42442	0.42577	0.50813	0.43949	0.46949	0.39574	0.49467	0.37254	0.46926	0.39387
610.58	0.42168	0.47117	0.49763	0.43362	0.39327	0.37311	0.40916	0.18049	0.36559	0.5361	0.47597	0.44808	0.44507	0.24336	0.44801	0.43557	0.44158	0.3354	0.3959	0.35771	0.32049	0.3125	0.40331	0.37078	0.46384	0.39581	0.41868	0.40298	0.47117	0.42678	0.45395	0.37184	0.46971	0.36881	0.43321	0.37803
611.57	0.43664	0.47221	0.47353	0.41224	0.38912	0.36025	0.39028	0.17488	0.37112	0.5192	0.45626	0.40879	0.46245	0.24606	0.42878	0.41589	0.45161	0.32949	0.38168	0.35729	0.31523	0.3127	0.38362	0.3476	0.48315	0.40338	0.40681	0.39797	0.44356	0.45019	0.45527	0.3419	0.48504	0.37017	0.4108	0.35327
612.59	0.43313	0.49305	0.46093	0.38576	0.36866	0.37545	0.42214	0.18902	0.38099	0.52351	0.48456	0.38391	0.44569	0.25182	0.42664	0.38067	0.43949	0.33224	0.3836	0.3774	0.32446	0.31021	0.38187	0.32519	0.489	0.41942	0.40181	0.38332	0.40133	0.44908	0.45796	0.34403	0.48385	0.35792	0.42198	0.35628
613.58	0.41653	0.48209	0.41672	0.36042	0.35575	0.32224	0.40656	0.174	0.37233	0.49157	0.44178	0.36194	0.41506	0.24669	0.39014	0.35527	0.41315	0.30177	0.36326	0.34128	0.31468	0.30074	0.36254	0.2841	0.4679	0.41869	0.36509	0.34903	0.35707	0.4223	0.41448	0.31415	0.47874	0.35574	0.40834	0.32371
614.6	0.40803	0.45314	0.40513	0.32922	0.33913	0.28398	0.41386	0.16454	0.34163	0.46511	0.39291	0.35706	0.40764	0.2306	0.36607	0.33634	0.4163	0.27089	0.33576	0.29723	0.27877	0.27534	0.33926	0.26952	0.43689	0.40175	0.33577	0.33479	0.35164	0.40029	0.38893	0.28036	0.45312	0.31379	0.34691	0.31223
615.59	0.37243	0.45012	0.39133	0.35078	0.34758	0.29223	0.41298	0.16206	0.35732	0.46022	0.39469	0.34603	0.37205	0.22191	0.35783	0.34803	0.41373	0.27608	0.32793	0.27851	0.29014	0.27052	0.34674	0.28065	0.39728	0.39404	0.32291	0.34536	0.34905	0.38961	0.3904	0.27746	0.46385	0.30788	0.36866	0.28974
616.6	0.34266	0.4426	0.4015	0.35311	0.31541	0.29175	0.41931	0.16678	0.33646	0.44224	0.42276	0.35025	0.35514	0.20772	0.3443	0.35256	0.3778	0.26411	0.33642	0.27647	0.28662	0.27126	0.33829	0.27504	0.3611	0.37705	0.31212	0.3336	0.32332	0.3442	0.3548	0.29649	0.44795	0.29902	0.34888	0.28136
617.61	0.29247	0.39881	0.37392	0.32874	0.28194	0.27219	0.36979	0.14455	0.28022	0.39867	0.38987	0.31649	0.32067	0.1842	0.28914	0.30125	0.36463	0.24405	0.30928	0.23575	0.25892	0.23351	0.31552	0.23402	0.31686	0.33507	0.27863	0.308	0.323	0.31223	0.32734	0.25539	0.41144	0.28065	0.31534	0.21936
618.61	0.27149	0.36179	0.37029	0.32146	0.27416	0.27606	0.34988	0.14971	0.26037	0.38915	0.37987	0.30448	0.31166	0.15495	0.27702	0.28132	0.33551	0.23326	0.30634	0.23445	0.23113	0.21087	0.29268	0.22299	0.31942	0.26251	0.27184	0.29501	0.29545	0.27517	0.33794	0.24109	0.39341	0.26168	0.27581	0.20591
619.62	0.2869	0.34027	0.36077	0.33991	0.26427	0.30502	0.35803	0.15679	0.27214	0.40169	0.40593	0.30181	0.30172	0.15085	0.28373	0.28647	0.32477	0.24155	0.32765	0.25369	0.20335	0.2221	0.28355	0.21213	0.31935	0.25393	0.28758	0.32306	0.30119	0.26791	0.3548	0.26517	0.38319	0.277	0.29824	0.22116
620.61	0.28528	0.33777	0.33342	0.32835	0.2428	0.31286	0.35555	0.14976	0.25915	0.36558	0.36615	0.29651	0.30039	0.14389	0.26359	0.26553	0.30807	0.22761	0.31468	0.25527	0.18689	0.19442	0.2282	0.18817	0.30342	0.24651	0.25372	0.29612	0.29201	0.26811	0.34599	0.26033	0.37265	0.25961	0.26317	0.22449
621.62	0.29629	0.33824	0.30255	0.33139	0.2623	0.30178	0.35425	0.14158	0.27629	0.36877	0.3252	0.29876	0.29523	0.13993	0.24454	0.26405	0.30076	0.22211	0.29691	0.2378	0.17508	0.20108	0.216	0.17797	0.2977	0.25326	0.23821	0.29832	0.31097	0.25457	0.35665	0.24273	0.37991	0.264	0.27328	0.22825
622.61	0.30016	0.35759	0.31164	0.35238	0.26191	0.29951	0.35557	0.14262	0.31312	0.38252	0.32793	0.29761	0.30362	0.15639	0.29734	0.29508	0.28203	0.22615	0.30049	0.2304	0.18185	0.20351	0.21071	0.17571	0.27151	0.25899	0.2536	0.31137	0.28434	0.26097	0.35007	0.24459	0.40534	0.27065	0.28702	0.25698
623.63	0.3182	0.37506	0.29702	0.3584	0.25995	0.32091	0.34249	0.14851	0.32597	0.42777	0.33981	0.33848	0.32465	0.17685	0.30645	0.28584	0.27067	0.24451	0.28712	0.24193	0.19791	0.22952	0.22354	0.1836	0.25094	0.3012	0.26031	0.32975	0.29417	0.30015	0.3207	0.26478	0.42727	0.28648	0.29595	0.28741
624.62	0.29433	0.38023	0.31206	0.34074	0.27363	0.32439	0.329	0.15244	0.3258	0.42368	0.31516	0.31069	0.33086	0.16619	0.29306	0.26683	0.23731	0.264	0.27279	0.2457	0.21283	0.22947	0.20451	0.18698	0.24811	0.28472	0.26689	0.30431	0.28177	0.32029	0.31572	0.24243	0.44176	0.27918	0.25798	0.26801
625.63	0.31185	0.3904	0.33908	0.34213	0.26637	0.29682	0.32814	0.16075	0.3329	0.46948	0.36459	0.322	0.33723	0.17518	0.30234	0.27423	0.21296	0.27352	0.27827	0.26925	0.20351	0.24965	0.24075	0.17861	0.26687	0.29641	0.30048	0.31961	0.26252	0.30606	0.32408	0.25621	0.43513	0.28727	0.28345	0.26602
626.64	0.33317	0.37787	0.37599	0.3258	0.27054	0.30636	0.31985	0.16145	0.33498	0.47988	0.42323	0.35117	0.35221	0.16723	0.3475	0.25609	0.22206	0.30505	0.30363	0.28549	0.19338	0.2272	0.2667	0.19938	0.27368	0.28718	0.31166	0.32575	0.26583	0.33422	0.34321	0.27386	0.42778	0.28307	0.30318	0.30828
627.63	0.36292	0.38681	0.37529	0.31959	0.26547	0.29622	0.32947	0.17175	0.36249	0.47291	0.41347	0.37123	0.37364	0.15401	0.31526	0.25525	0.22382	0.30254	0.3122	0.31262	0.18384	0.22143	0.27276	0.22858	0.28929	0.28269	0.30518	0.31946	0.27025	0.31557	0.35757	0.28731	0.43673	0.27429	0.28033	0.33329
628.64	0.38635	0.40172	0.42263	0.36241	0.25408	0.29832	0.36855	0.18702	0.36749	0.47028	0.43643	0.36755	0.37726	0.14773	0.32687	0.31098	0.24602	0.31631	0.35279	0.34127	0.18702	0.23535	0.27342	0.23164	0.30967	0.29084	0.31546	0.35953	0.30322	0.31619	0.39353	0.29207	0.43303	0.2739	0.29846	0.32393
629.63	0.40304	0.42812	0.43124	0.3919	0.26655	0.31476	0.36739	0.18698	0.38969	0.47763	0.48885	0.40444	0.38904	0.16817	0.37871	0.34948	0.28087	0.31502	0.36531	0.34855	0.19617	0.23272	0.32749	0.24013	0.32184	0.33049	0.3456	0.38573	0.33787	0.30858	0.40759	0.31562	0.41906	0.28332	0.34555	0.34258
630.65	0.40724	0.42664	0.45161	0.40358	0.27804	0.32936	0.35479	0.18621	0.41896	0.49751	0.48851	0.41448	0.40146	0.16735	0.4021	0.35564	0.29251	0.30663	0.36528	0.34724	0.1982	0.25122	0.34307	0.25877	0.3282	0.3315	0.35554	0.39721	0.35335	0.33234	0.38833	0.30547	0.43493	0.29879	0.36559	0.34756
631.64	0.40411	0.4357	0.42075	0.43071	0.26951	0.33354	0.35885	0.19815	0.42543	0.52074	0.44469	0.4069	0.3814	0.18003	0.39	0.37901	0.27962	0.30403	0.34708	0.34196	0.19933	0.27357	0.32529	0.25387	0.33688	0.33544	0.35521	0.39915	0.37111	0.3373	0.37857	0.30675	0.4377	0.3189	0.34161	0.30868
632.65	0.40979	0.46683	0.42769	0.45265	0.29521	0.36212	0.35787	0.20014	0.4188	0.54338	0.48302	0.43836	0.37901	0.19752	0.40299	0.40188	0.28479	0.33758	0.34747	0.33566	0.20202	0.31308	0.33277	0.24762	0.34664	0.38357	0.34445	0.42449	0.39141	0.38604	0.38425	0.31949	0.42705	0.3329	0.39003	0.31503
633.64	0.43253	0.44221	0.40683	0.42445	0.3198	0.35721	0.34258	0.19167	0.42711	0.53807	0.45923	0.44621	0.39902	0.1956	0.40293	0.3817	0.27654	0.32341	0.34007	0.32122	0.19748	0.31642	0.31935	0.24449	0.35906	0.38215	0.34607	0.40714	0.38178	0.38616	0.39525	0.32342	0.43026	0.34304	0.37076	0.33076
634.65	0.45485	0.42815	0.39259	0.43666	0.29241	0.33296	0.35792	0.19172	0.42297	0.54974	0.43113	0.45154	0.38742	0.19217	0.38898	0.37232	0.22802	0.3301	0.33742	0.31729	0.18725	0.34508	0.29328	0.24321	0.3635	0.38037	0.33795	0.42017	0.35782	0.40954	0.38645	0.30869	0.42797	0.35639	0.36411	0.3238
635.64	0.4777	0.43008	0.37978	0.4218	0.29666	0.35655	0.38343	0.19793	0.40459	0.5324	0.43922	0.4596	0.39046	0.19683	0.37793	0.37464	0.24359	0.36704	0.34838	0.31893	0.20535	0.33259	0.28284	0.25959	0.39391	0.38314	0.35233	0.44223	0.3788	0.42679	0.396	0.32573	0.41746	0.35322	0.35039	0.33866
636.65	0.49747	0.44226	0.40187	0.41983	0.30742	0.36065	0.37987	0.1916	0.39978	0.51565	0.42631	0.45982	0.42256	0.20212	0.40179	0.35221	0.24266	0.34862	0.34213	0.33896	0.209	0.33476	0.28822	0.26846	0.40832	0.38443	0.38729	0.46026	0.38161	0.41251	0.39941	0.31903	0.4125	0.34483	0.36378	0.36145
637.66	0.50927	0.39232	0.40526	0.4219	0.31014	0.34831	0.36583	0.18568	0.39141	0.50185	0.40733	0.43304	0.42557	0.18612	0.41239	0.34735	0.23681	0.32723	0.33806	0.32723	0.20424	0.3166	0.29931	0.2652	0.43032	0.352	0.42214	0.45133	0.38712	0.38199	0.40189	0.29584	0.40168	0.33917	0.34785	0.34587
638.65	0.49862	0.44351	0.42297	0.44118	0.31909	0.35001	0.36973	0.18052	0.38348	0.49771	0.4089	0.40968	0.41026	0.19237	0.4325	0.3483	0.23757	0.31868	0.3273	0.33148	0.18841	0.30669	0.31513	0.2671	0.41844	0.37967	0.44111	0.4475	0.38575	0.38921	0.39548	0.30192	0.38298	0.33849	0.34916	0.33299
639.66	0.48473	0.44597	0.40826	0.42196	0.35472	0.37233	0.37866	0.18552	0.38775	0.48999	0.41228	0.41774	0.41189	0.19389	0.41045	0.34162	0.26166	0.31072	0.34142	0.3516	0.19798	0.31189	0.3237	0.2679	0.42195	0.3939	0.44169	0.42452	0.4041	0.37099	0.41888	0.32659	0.38163	0.33032	0.34619	0.33923
640.65	0.47403	0.45224	0.39762	0.42523	0.37792	0.33935	0.35958	0.18939	0.38074	0.47959	0.38471	0.41845	0.40473	0.18899	0.41186	0.35191	0.25671	0.27498	0.35361	0.3456	0.19974	0.32924	0.30032	0.25059	0.41303	0.41827	0.44962	0.42659	0.42247	0.3635	0.4219	0.32392	0.37995	0.31465	0.31858	0.33576
641.66	0.46872	0.43335	0.35548	0.43023	0.3897	0.34455	0.35913	0.19212	0.39466	0.46523	0.39816	0.40493	0.37441	0.17855	0.37048	0.35629	0.27409	0.2779	0.36605	0.32975	0.21727	0.36349	0.30478	0.22632	0.41427	0.43246	0.42707	0.41799	0.42229	0.403	0.4321	0.31522	0.39258	0.30078	0.335	0.30156
642.65	0.44137	0.44572	0.3594	0.40251	0.35527	0.35812	0.33998	0.1951	0.38117	0.43632	0.37676	0.39385	0.35428	0.17966	0.35863	0.33468	0.24175	0.2631	0.35322	0.31324	0.20525	0.35649	0.28478	0.2119	0.39016	0.45365	0.42845	0.41861	0.40625	0.41527	0.40044	0.30293	0.3818	0.28746	0.32376	0.26601
643.66	0.42741	0.42439	0.35191	0.38786	0.34976	0.36077	0.35672	0.19689	0.40709	0.42421	0.39854	0.39285	0.35427	0.18398	0.34751	0.33003	0.25486	0.2786	0.36423	0.29983	0.22691	0.38032	0.28545	0.22728	0.42029	0.45703	0.43763	0.44386	0.42096	0.43057	0.40827	0.28369	0.40907	0.28464	0.3602	0.26732
644.64	0.41855	0.45029	0.37202	0.39381	0.34368	0.3756	0.35669	0.20383	0.40535	0.42136	0.41858	0.37335	0.36673	0.19301	0.3543	0.33034	0.26929	0.29517	0.35149	0.27542	0.21588	0.37791	0.29487	0.23745	0.42195	0.45786	0.45416	0.46185	0.43912	0.47231	0.39694	0.26302	0.41949	0.28826	0.37614	0.28902
645.65	0.42246	0.45837	0.37756	0.36955	0.30453	0.38986	0.36836	0.19711	0.38476	0.42845	0.39355	0.35359	0.38544	0.19646	0.33865	0.29835	0.26424	0.29692	0.34552	0.28857	0.19296	0.37071	0.28814	0.23785	0.44007	0.44574	0.43212	0.43564	0.4272	0.48186	0.41284	0.25714	0.40714	0.29156	0.36875	0.27835
646.64	0.42038	0.46526	0.40898	0.36939	0.30762	0.385	0.3777	0.1958	0.36944	0.42945	0.39088	0.35435	0.40992	0.1998	0.36278	0.29458	0.27318	0.3019	0.34683	0.28218	0.18353	0.34857	0.2824	0.25121	0.46361	0.46511	0.44891	0.45259	0.45909	0.48157	0.3932	0.25763	0.38409	0.30213	0.34358	0.28472
647.65	0.41727	0.43409	0.38737	0.35566	0.32621	0.39655	0.37877	0.19219	0.35787	0.45044	0.36266	0.36301	0.41483	0.20864	0.35781	0.28895	0.31099	0.30781	0.35204	0.29076	0.19093	0.39384	0.25896	0.26698	0.47386	0.45131	0.44968	0.44955	0.47283	0.50347	0.41363	0.25559	0.38395	0.31181	0.32274	0.30656
648.64	0.44219	0.45623	0.40447	0.37739	0.34359	0.42666	0.37295	0.19732	0.38169	0.48914	0.35456	0.39389	0.42816	0.21634	0.40376	0.31859	0.33056	0.33011	0.35899	0.32436	0.21959	0.4217	0.26739	0.26168	0.47124	0.45782	0.47532	0.4676	0.49539	0.53327	0.44366	0.29182	0.3721	0.32949	0.32836	0.31567
649.65	0.45793	0.42298	0.40493	0.38138	0.35618	0.43124	0.35457	0.19248	0.36769	0.49104	0.30667	0.3946	0.43499	0.20855	0.40296	0.33946	0.32467	0.33807	0.36336	0.33285	0.23908	0.44336	0.22371	0.24453	0.49766	0.45507	0.45849	0.48154	0.49736	0.54055	0.45917	0.29312	0.37611	0.32585	0.28834	0.2886
650.63	0.45042	0.41308	0.39268	0.40344	0.38744	0.43293	0.38673	0.19621	0.3792	0.47344	0.30759	0.40403	0.42076	0.20934	0.42384	0.3632	0.35822	0.33385	0.3677	0.31471	0.25994	0.46864	0.24258	0.253	0.47801	0.46262	0.46785	0.51467	0.51042	0.54132	0.46196	0.30268	0.40471	0.32844	0.30033	0.28523
651.64	0.45692	0.41879	0.4036	0.40294	0.40266	0.46624	0.40768	0.19702	0.386	0.47504	0.30965	0.42635	0.42501	0.21583	0.42154	0.38237	0.36329	0.33661	0.37684	0.33965	0.26974	0.51806	0.24942	0.28463	0.47374	0.45781	0.47461	0.51825	0.51315	0.54268	0.48399	0.32868	0.42376	0.34139	0.30105	0.31479
652.63	0.47969	0.44577	0.42296	0.45283	0.42213	0.45387	0.43885	0.19425	0.40309	0.47878	0.31887	0.42534	0.43899	0.21283	0.42754	0.40692	0.35973	0.33352	0.39006	0.34711	0.30157	0.52389	0.26469	0.28924	0.50116	0.45446	0.48005	0.55189	0.53308	0.52487	0.50518	0.35601	0.43916	0.35116	0.31435	0.32445
653.64	0.4686	0.43653	0.41857	0.44636	0.41763	0.43853	0.43838	0.19502	0.40399	0.4594	0.31362	0.41366	0.43208	0.20875	0.39648	0.40296	0.34413	0.30969	0.38076	0.33127	0.30462	0.53727	0.26524	0.28702	0.49795	0.43776	0.47868	0.53957	0.52815	0.50621	0.47691	0.34656	0.44494	0.34762	0.29594	0.31686
654.62	0.46459	0.46727	0.44248	0.43633	0.41063	0.41721	0.45333	0.1893	0.4121	0.4824	0.30967	0.41888	0.4357	0.22268	0.42299	0.36656	0.33659	0.27733	0.39475	0.32528	0.33193	0.5711	0.285	0.29496	0.49129	0.43996	0.49702	0.53418	0.51371	0.47481	0.45638	0.35186	0.4416	0.35045	0.30846	0.30297
655.63	0.47063	0.4978	0.48191	0.45898	0.44747	0.44272	0.45299	0.19829	0.42497	0.49631	0.36313	0.45226	0.4373	0.24229	0.44946	0.39378	0.33996	0.30337	0.40719	0.36476	0.38156	0.60987	0.30003	0.30352	0.49619	0.44986	0.51837	0.54675	0.53928	0.48477	0.46204	0.35102	0.42377	0.35335	0.36055	0.33513
656.62	0.45148	0.50624	0.47974	0.45552	0.43979	0.42367	0.43242	0.1987	0.41633	0.50195	0.35901	0.4624	0.44131	0.23683	0.4408	0.39434	0.32512	0.31551	0.37677	0.35436	0.41722	0.60647	0.28977	0.27767	0.50051	0.45139	0.51722	0.54854	0.5413	0.47083	0.42476	0.31341	0.39408	0.34702	0.36848	0.33209
657.63	0.46029	0.50355	0.51054	0.43228	0.44908	0.44301	0.43111	0.2148	0.44191	0.50305	0.38686	0.4871	0.46584	0.23491	0.48018	0.38837	0.34089	0.33572	0.38471	0.37408	0.45989	0.62998	0.32352	0.2921	0.49563	0.46855	0.51981	0.53995	0.535	0.49448	0.4004	0.31342	0.39843	0.34664	0.4027	0.34036
658.61	0.43886	0.50034	0.49965	0.42396	0.46488	0.44649	0.44308	0.20523	0.39881	0.48617	0.39113	0.48441	0.45821	0.21989	0.46752	0.37005	0.35601	0.31778	0.39559	0.37196	0.48085	0.63655	0.3218	0.28836	0.49612	0.46954	0.5095	0.52621	0.53854	0.45257	0.41102	0.29492	0.37995	0.34354	0.41054	0.33884
659.62	0.4395	0.47796	0.49713	0.44041	0.47075	0.45619	0.47487	0.21683	0.39297	0.4541	0.4141	0.49407	0.44352	0.21101	0.45551	0.42791	0.38388	0.3525	0.40507	0.39591	0.49535	0.64576	0.34577	0.2935	0.49571	0.44874	0.50085	0.54862	0.54785	0.44927	0.44343	0.29553	0.38022	0.35609	0.44011	0.37003
660.61	0.45464	0.45176	0.47026	0.43741	0.46407	0.46788	0.47402	0.21057	0.42179	0.45728	0.40403	0.49518	0.48386	0.20215	0.42536	0.41982	0.4029	0.33474	0.40822	0.37986	0.48683	0.66609	0.34377	0.29401	0.51106	0.44907	0.47784	0.53839	0.52308	0.43321	0.43849	0.29833	0.39037	0.38948	0.41389	0.36372
661.62	0.48772	0.47092	0.48366	0.46474	0.48412	0.50351	0.49371	0.21645	0.45916	0.46583	0.4376	0.51078	0.48829	0.21547	0.45149	0.45112	0.42215	0.32849	0.44089	0.40524	0.53163	0.69881	0.36463	0.3182	0.5001	0.44523	0.48259	0.55877	0.52828	0.45043	0.47776	0.32894	0.4303	0.39274	0.43922	0.37462
662.6	0.47507	0.49783	0.47726	0.48308	0.48302	0.52078	0.51839	0.2302	0.43572	0.46914	0.4509	0.51782	0.46375	0.21757	0.43465	0.46699	0.43862	0.33051	0.44155	0.42078	0.53183	0.6984	0.35024	0.31753	0.4707	0.43692	0.4857	0.5677	0.52844	0.46737	0.49957	0.33705	0.42446	0.40976	0.45123	0.38016
663.61	0.51385	0.54414	0.49246	0.48808	0.47287	0.55226	0.49297	0.25906	0.46388	0.47222	0.46038	0.54587	0.48496	0.24538	0.43898	0.48125	0.42196	0.36676	0.42717	0.44121	0.54694	0.68178	0.35245	0.33643	0.46251	0.44771	0.48236	0.58577	0.51499	0.50902	0.4739	0.36702	0.45096	0.40359	0.47702	0.40643
664.59	0.51719	0.56709	0.49141	0.48525	0.48868	0.58527	0.45545	0.25653	0.46237	0.49319	0.47047	0.5536	0.50929	0.25898	0.44995	0.43446	0.40995	0.369	0.41631	0.43098	0.54965	0.64432	0.34284	0.33952	0.43679	0.45587	0.48314	0.55439	0.51703	0.53892	0.46923	0.3685	0.452	0.40203	0.4608	0.39264
665.6	0.53298	0.60592	0.53402	0.52056	0.50692	0.61054	0.47748	0.2655	0.48542	0.52352	0.45769	0.57836	0.50748	0.27793	0.4736	0.46287	0.41033	0.39615	0.43113	0.45433	0.58469	0.63103	0.35685	0.34688	0.42861	0.46413	0.50992	0.57139	0.53583	0.54796	0.49772	0.37181	0.47412	0.39795	0.46975	0.41179
666.59	0.51333	0.58623	0.5219	0.51907	0.50206	0.59501	0.49379	0.27668	0.46747	0.51973	0.44876	0.55403	0.49638	0.267	0.44214	0.44002	0.39438	0.39718	0.43495	0.45576	0.54228	0.58447	0.34674	0.32764	0.41297	0.44446	0.49131	0.53173	0.51684	0.5222	0.48178	0.38049	0.44823	0.40466	0.47406	0.41873
667.57	0.53353	0.60992	0.53106	0.52484	0.51166	0.60439	0.51365	0.27642	0.47977	0.5584	0.46195	0.53975	0.51016	0.28669	0.44212	0.45963	0.37221	0.40662	0.46112	0.47199	0.54414	0.59384	0.38881	0.32311	0.42165	0.45887	0.48949	0.53151	0.51888	0.49466	0.49192	0.39498	0.45841	0.4141	0.48225	0.41128
668.58	0.53321	0.58358	0.54533	0.55439	0.56722	0.61137	0.55863	0.28079	0.47879	0.57666	0.48004	0.56163	0.51183	0.28171	0.46849	0.45889	0.43022	0.42775	0.48121	0.49648	0.54449	0.60957	0.40221	0.32813	0.40801	0.43409	0.4821	0.53007	0.56766	0.4915	0.53836	0.40926	0.47507	0.42287	0.48625	0.42752
669.56	0.54195	0.61131	0.56386	0.59572	0.60495	0.64144	0.59759	0.29874	0.53052	0.58993	0.51761	0.57807	0.51301	0.28179	0.49158	0.50187	0.47207	0.45769	0.49755	0.51482	0.56828	0.6356	0.43041	0.33216	0.41784	0.44228	0.48167	0.55439	0.5906	0.49422	0.55006	0.43886	0.49986	0.43338	0.5144	0.44602
670.57	0.54642	0.60304	0.56919	0.56589	0.59496	0.63485	0.5864	0.314	0.51998	0.59391	0.58372	0.60001	0.51955	0.27268	0.50337	0.50408	0.48961	0.47021	0.48509	0.51115	0.57841	0.62656	0.44905	0.35413	0.41353	0.45263	0.47743	0.55175	0.59067	0.52257	0.53978	0.46236	0.51591	0.44539	0.53427	0.46825
671.55	0.56019	0.65161	0.60707	0.58102	0.61934	0.68054	0.58847	0.32147	0.54459	0.60417	0.61983	0.64009	0.54974	0.29039	0.56665	0.54046	0.53433	0.51322	0.49654	0.50721	0.60779	0.64779	0.47227	0.37378	0.42299	0.48283	0.49607	0.58358	0.60631	0.5789	0.59634	0.47295	0.56463	0.45645	0.56431	0.46959
672.56	0.57497	0.62764	0.60585	0.60644	0.62171	0.65797	0.5675	0.3295	0.56414	0.58536	0.62139	0.66477	0.56269	0.26479	0.58319	0.54895	0.54446	0.51546	0.4932	0.49248	0.60583	0.62468	0.44791	0.38342	0.42391	0.45867	0.48721	0.59215	0.60875	0.58618	0.61968	0.4866	0.56676	0.45308	0.54554	0.48968
673.54	0.58843	0.64168	0.61348	0.60098	0.5908	0.66965	0.57234	0.3229	0.57223	0.57467	0.63463	0.6796	0.57776	0.26732	0.58315	0.57032	0.50064	0.52575	0.519	0.47827	0.59334	0.60925	0.44522	0.39536	0.45103	0.48567	0.48877	0.58947	0.57935	0.59388	0.64379	0.4679	0.55912	0.47457	0.55745	0.51036
674.55	0.61234	0.63576	0.61577	0.59473	0.58179	0.65015	0.58395	0.32564	0.55998	0.59395	0.62918	0.68828	0.62263	0.27955	0.58778	0.57046	0.49887	0.51584	0.52842	0.4936	0.59437	0.58801	0.45146	0.41746	0.49244	0.49953	0.50252	0.57151	0.58083	0.58052	0.64693	0.47418	0.57186	0.48392	0.58231	0.53233
675.53	0.62272	0.66802	0.62147	0.61985	0.61021	0.63603	0.60403	0.32468	0.57532	0.58455	0.61099	0.69137	0.64569	0.29753	0.59213	0.5597	0.48017	0.52838	0.55025	0.48446	0.57637	0.55267	0.45432	0.41312	0.52406	0.515	0.50845	0.56526	0.59238	0.57289	0.67223	0.46736	0.56336	0.47699	0.58759	0.53778
676.54	0.66247	0.64243	0.60276	0.61931	0.59433	0.58859	0.58243	0.33185	0.5587	0.60169	0.57969	0.69516	0.64652	0.29218	0.57692	0.55177	0.47492	0.51358	0.54911	0.49029	0.55244	0.51814	0.43651	0.41039	0.54835	0.50665	0.50472	0.5516	0.59347	0.55828	0.64251	0.47813	0.55078	0.47393	0.56287	0.56407
677.52	0.69425	0.655	0.60852	0.60176	0.59211	0.61153	0.60874	0.3404	0.55583	0.6164	0.59152	0.73947	0.68825	0.32465	0.60596	0.56895	0.51673	0.5376	0.56675	0.51648	0.53863	0.50883	0.46248	0.44237	0.57574	0.5324	0.52472	0.53828	0.60705	0.56662	0.65772	0.50046	0.55468	0.48602	0.58187	0.59578
678.5	0.69119	0.64999	0.61093	0.60478	0.57236	0.56136	0.59601	0.33489	0.55468	0.6057	0.57739	0.73592	0.69025	0.33063	0.60957	0.54809	0.53444	0.50145	0.5436	0.50693	0.51924	0.46328	0.47125	0.44969	0.5764	0.51623	0.50919	0.52549	0.58688	0.56026	0.6328	0.4909	0.5604	0.45988	0.55807	0.59208
679.51	0.7029	0.68025	0.62329	0.61989	0.58097	0.57287	0.60116	0.33507	0.57338	0.57834	0.60631	0.7258	0.68199	0.34131	0.62356	0.57032	0.55712	0.51105	0.54415	0.50782	0.50107	0.45445	0.49241	0.43277	0.58352	0.52791	0.50332	0.54382	0.5927	0.59012	0.64691	0.48803	0.57491	0.45307	0.56438	0.60632
680.49	0.69963	0.647	0.6055	0.62829	0.52854	0.57284	0.58696	0.32626	0.55314	0.5566	0.60187	0.70566	0.65988	0.33305	0.62428	0.58449	0.54229	0.51971	0.54856	0.5273	0.49537	0.46202	0.48901	0.44173	0.56556	0.49245	0.49602	0.53482	0.5637	0.59271	0.65426	0.47525	0.58703	0.44552	0.55077	0.60485
681.5	0.71706	0.68951	0.62031	0.64155	0.53623	0.61552	0.61875	0.32783	0.58532	0.56646	0.64186	0.71886	0.69078	0.37151	0.63973	0.60627	0.5567	0.55317	0.5717	0.53314	0.51125	0.49705	0.54324	0.44867	0.55663	0.52533	0.49269	0.54538	0.58152	0.62372	0.67241	0.4886	0.60366	0.47802	0.58031	0.59185
682.48	0.66512	0.69092	0.60981	0.63893	0.56041	0.61808	0.61813	0.31235	0.57362	0.55257	0.63096	0.65161	0.64715	0.3792	0.62751	0.57031	0.56462	0.5402	0.57297	0.50842	0.52467	0.49712	0.54013	0.42022	0.53938	0.5081	0.48856	0.52459	0.5908	0.6153	0.6739	0.46137	0.6202	0.46646	0.58844	0.5701
683.49	0.66311	0.68932	0.61027	0.63466	0.57467	0.63279	0.62144	0.31897	0.59566	0.60686	0.67715	0.64078	0.6459	0.41416	0.65391	0.60612	0.57798	0.56166	0.59403	0.5374	0.5534	0.54854	0.57506	0.4108	0.53135	0.53466	0.50884	0.52595	0.59209	0.6256	0.69454	0.48284	0.64439	0.49043	0.64028	0.55079
684.47	0.6403	0.63344	0.56438	0.59614	0.53914	0.59222	0.58133	0.30867	0.58053	0.61326	0.66523	0.62819	0.61148	0.41703	0.62699	0.57958	0.5526	0.55557	0.59684	0.53399	0.54491	0.53835	0.56997	0.40969	0.47787	0.50695	0.47687	0.49973	0.57006	0.60709	0.67588	0.47939	0.63573	0.48829	0.62263	0.5225
685.45	0.66218	0.66284	0.58605	0.55853	0.58735	0.59705	0.56759	0.31849	0.59331	0.61648	0.70219	0.61981	0.61371	0.43928	0.64583	0.55565	0.58704	0.55777	0.589	0.52791	0.54096	0.54005	0.60722	0.39356	0.48377	0.51565	0.46855	0.47749	0.59717	0.60006	0.6554	0.50366	0.61835	0.50269	0.65805	0.49345
686.46	0.61587	0.62855	0.56404	0.53911	0.57268	0.56124	0.54934	0.30857	0.56958	0.59756	0.69513	0.57273	0.57152	0.42746	0.61835	0.52199	0.56651	0.52445	0.56873	0.52883	0.54073	0.50951	0.57424	0.37321	0.48937	0.49506	0.45735	0.45957	0.5715	0.55216	0.64239	0.48953	0.60902	0.47884	0.62927	0.47965
687.44	0.6493	0.64598	0.5873	0.55207	0.56669	0.54591	0.58393	0.3102	0.59364	0.61162	0.72205	0.61405	0.60347	0.46538	0.63567	0.57589	0.5518	0.53293	0.57847	0.54749	0.53193	0.52683	0.57838	0.39716	0.49924	0.51431	0.47241	0.50174	0.56817	0.56598	0.67698	0.51129	0.60949	0.49095	0.63375	0.4805
688.44	0.69645	0.63714	0.5973	0.55432	0.56888	0.5566	0.5895	0.30245	0.57495	0.58786	0.67098	0.62741	0.62397	0.46277	0.64391	0.56724	0.56838	0.53813	0.58922	0.52718	0.53307	0.52104	0.53989	0.40687	0.52127	0.49384	0.47792	0.49821	0.57517	0.56321	0.68918	0.51224	0.5918	0.48417	0.57595	0.48011
689.42	0.67276	0.64236	0.60653	0.5591	0.55855	0.53642	0.61828	0.30262	0.58169	0.5717	0.64491	0.63073	0.62439	0.459	0.64858	0.58976	0.57286	0.52136	0.58693	0.52573	0.54583	0.53153	0.52608	0.41745	0.54673	0.48886	0.50304	0.51448	0.55812	0.53824	0.70383	0.50987	0.553	0.47194	0.55638	0.47116
690.43	0.67905	0.62337	0.59775	0.58457	0.53647	0.52156	0.6421	0.30236	0.58136	0.59719	0.62126	0.65967	0.63369	0.46508	0.64718	0.62859	0.5634	0.50715	0.5985	0.55363	0.5681	0.53718	0.51183	0.44343	0.55001	0.48465	0.52183	0.54088	0.54375	0.54914	0.74471	0.51846	0.57583	0.46184	0.53284	0.49846
691.41	0.67837	0.62089	0.61328	0.56809	0.53947	0.53752	0.66815	0.29706	0.59687	0.58436	0.63694	0.68084	0.63167	0.47954	0.66777	0.6366	0.59288	0.52542	0.61031	0.548	0.58672	0.53612	0.5256	0.46841	0.54377	0.48378	0.53806	0.55621	0.552	0.56638	0.75796	0.52037	0.59171	0.43371	0.54565	0.51306
692.39	0.65629	0.58309	0.60086	0.55941	0.52649	0.57112	0.64267	0.29361	0.5964	0.57061	0.62958	0.69623	0.60059	0.45836	0.65143	0.61153	0.58756	0.52839	0.60724	0.54553	0.6067	0.52266	0.52929	0.46651	0.5233	0.49145	0.52313	0.51798	0.5524	0.57316	0.72102	0.50281	0.57491	0.42879	0.5306	0.51775
693.39	0.62435	0.6136	0.58301	0.56178	0.54068	0.57464	0.65301	0.29806	0.61619	0.58702	0.67085	0.68672	0.59625	0.46438	0.6673	0.63999	0.60441	0.5347	0.60433	0.57249	0.63977	0.54505	0.56961	0.46872	0.51473	0.52311	0.52276	0.52682	0.56766	0.57837	0.70817	0.4963	0.57674	0.43875	0.55707	0.53162
694.38	0.63706	0.61065	0.57996	0.55444	0.54405	0.58584	0.66704	0.29907	0.61381	0.59501	0.68604	0.70451	0.59908	0.47041	0.67085	0.63141	0.56789	0.54947	0.60518	0.56903	0.67128	0.55169	0.5732	0.47019	0.48144	0.53364	0.52117	0.50901	0.55917	0.59816	0.73054	0.5024	0.59133	0.44539	0.58321	0.5374
695.38	0.61758	0.59681	0.5679	0.57241	0.54752	0.60027	0.6576	0.28506	0.63891	0.61642	0.68384	0.71964	0.61135	0.47971	0.66181	0.62805	0.5799	0.56112	0.60913	0.56542	0.69359	0.56551	0.54924	0.4711	0.47679	0.52833	0.50086	0.51667	0.56388	0.60944	0.71389	0.50568	0.59452	0.47168	0.58829	0.53716
696.36	0.61199	0.58229	0.52786	0.55821	0.51654	0.55011	0.62466	0.27629	0.61511	0.62913	0.66325	0.71333	0.62097	0.48315	0.63883	0.59688	0.53749	0.5375	0.59699	0.55095	0.70145	0.57069	0.54469	0.47653	0.44436	0.51809	0.47059	0.4908	0.51543	0.58324	0.70687	0.49529	0.55319	0.48647	0.57559	0.54372
697.34	0.63036	0.602	0.53367	0.58359	0.54449	0.53326	0.60985	0.2923	0.6549	0.66154	0.67523	0.6907	0.637	0.48831	0.64538	0.61885	0.54483	0.53819	0.59203	0.56632	0.71619	0.60679	0.53463	0.46141	0.45351	0.52052	0.47354	0.51672	0.50287	0.57481	0.71114	0.50981	0.57217	0.49661	0.58629	0.53819
698.34	0.63042	0.55494	0.57104	0.60684	0.51448	0.53623	0.61295	0.31182	0.66633	0.66678	0.66029	0.66131	0.64697	0.48367	0.62823	0.62666	0.50979	0.53319	0.5774	0.57339	0.71963	0.60614	0.51159	0.44976	0.44935	0.51833	0.49035	0.53546	0.48712	0.57713	0.70748	0.53463	0.57751	0.49869	0.61802	0.51051
699.32	0.64081	0.54477	0.58212	0.62129	0.50961	0.53982	0.61273	0.31554	0.66047	0.66024	0.63851	0.65674	0.64302	0.47999	0.61209	0.59187	0.52342	0.52302	0.57034	0.57697	0.70106	0.59451	0.50023	0.44919	0.45658	0.5098	0.48446	0.52668	0.48537	0.54142	0.68892	0.52468	0.57975	0.47333	0.59023	0.50924
700.33	0.58513	0.52108	0.56202	0.56937	0.47941	0.50818	0.58712	0.3202	0.61643	0.60784	0.60241	0.58879	0.58795	0.45405	0.58043	0.55099	0.48631	0.49575	0.52784	0.56215	0.69089	0.57702	0.48736	0.42811	0.40698	0.49805	0.45803	0.50219	0.45835	0.47994	0.65126	0.49902	0.55148	0.44481	0.57587	0.47972
701.31	0.56064	0.50676	0.60792	0.56706	0.50578	0.50738	0.59972	0.33885	0.61628	0.60767	0.56831	0.55678	0.56925	0.43945	0.62465	0.54518	0.50196	0.47952	0.52784	0.57453	0.68043	0.58438	0.46003	0.42058	0.40963	0.49193	0.48801	0.51846	0.48582	0.47133	0.62944	0.49859	0.54675	0.45166	0.55888	0.45447
702.29	0.52624	0.50367	0.59144	0.50581	0.47432	0.5025	0.60964	0.33242	0.563	0.59531	0.53729	0.55342	0.54912	0.42601	0.6155	0.49046	0.50041	0.45787	0.51439	0.56318	0.65635	0.55366	0.44299	0.4294	0.39896	0.48044	0.48181	0.49742	0.47291	0.46397	0.60434	0.5001	0.50798	0.44122	0.54908	0.45455
703.29	0.45848	0.47379	0.47064	0.44438	0.42686	0.42962	0.55742	0.30471	0.50761	0.53681	0.48406	0.51365	0.47869	0.39512	0.55733	0.41706	0.4553	0.3989	0.46848	0.50081	0.61995	0.48542	0.38373	0.4093	0.35115	0.43351	0.41194	0.43866	0.42971	0.39007	0.53921	0.44915	0.44764	0.38721	0.47233	0.425
704.27	0.3816	0.46372	0.4429	0.38374	0.401	0.39661	0.52143	0.30043	0.49302	0.52159	0.45271	0.45175	0.42396	0.37271	0.54124	0.39465	0.44651	0.37808	0.456	0.47425	0.61194	0.45867	0.35868	0.38547	0.31545	0.42613	0.39794	0.41247	0.40555	0.40358	0.51139	0.42139	0.41844	0.38965	0.43665	0.40559
705.27	0.35665	0.43628	0.42336	0.35494	0.37314	0.38107	0.51511	0.29635	0.46374	0.54384	0.4295	0.42331	0.41923	0.34778	0.53713	0.3534	0.42999	0.36733	0.45456	0.43629	0.56924	0.42986	0.34116	0.34198	0.29201	0.41115	0.39247	0.36698	0.36348	0.40982	0.4903	0.41127	0.36882	0.37886	0.41099	0.37906
706.25	0.30648	0.36718	0.34214	0.30215	0.31086	0.3383	0.48202	0.27736	0.40254	0.49642	0.37979	0.35767	0.36749	0.29741	0.46266	0.30373	0.38955	0.33584	0.43091	0.39636	0.50775	0.38546	0.32306	0.28379	0.23905	0.34806	0.33475	0.29215	0.30868	0.35983	0.46961	0.3768	0.33267	0.34186	0.3738	0.32207
707.23	0.24807	0.27377	0.26671	0.26686	0.22441	0.24856	0.39576	0.24401	0.32136	0.43105	0.33279	0.25352	0.28887	0.24248	0.34072	0.23426	0.29293	0.26004	0.37932	0.32512	0.46776	0.3254	0.28262	0.2298	0.19217	0.27117	0.26657	0.24042	0.22727	0.28083	0.38657	0.29078	0.2872	0.29666	0.32232	0.28029
708.23	0.21502	0.22598	0.28043	0.24026	0.19885	0.23337	0.399	0.24082	0.28779	0.39491	0.29001	0.22921	0.25495	0.20911	0.32302	0.21639	0.25186	0.24372	0.37487	0.29495	0.44391	0.29447	0.27177	0.19757	0.16989	0.23837	0.26356	0.23047	0.18787	0.26223	0.35882	0.24941	0.27083	0.28301	0.28816	0.24453
709.21	0.17633	0.14199	0.20201	0.18596	0.15688	0.17991	0.32739	0.2149	0.20431	0.3048	0.22662	0.20586	0.22113	0.16734	0.26166	0.16351	0.20271	0.19518	0.33297	0.25511	0.3841	0.22955	0.22275	0.16613	0.124	0.18745	0.21228	0.17243	0.14577	0.18194	0.3039	0.19794	0.23637	0.24239	0.23963	0.20666
710.21	0.13211	0.11316	0.15472	0.14031	0.11774	0.10879	0.28733	0.20835	0.14398	0.22558	0.17526	0.14333	0.15918	0.14071	0.21945	0.13171	0.18245	0.12429	0.29746	0.2304	0.33152	0.19756	0.17866	0.14539	0.10739	0.12821	0.19268	0.12638	0.12395	0.12026	0.25619	0.15406	0.20155	0.20748	0.17192	0.17527
711.19	0.11057	0.10985	0.14852	0.13868	0.082823	0.097724	0.24889	0.19961	0.13221	0.19025	0.14937	0.11869	0.1432	0.12138	0.1888	0.13649	0.13888	0.088371	0.26376	0.21132	0.3112	0.16947	0.14053	0.12357	0.10412	0.12546	0.17672	0.12536	0.082875	0.11125	0.21112	0.12838	0.1778	0.17992	0.15097	0.15748
712.17	0.081828	0.092273	0.12951	0.11443	0.078959	0.10358	0.25861	0.20157	0.11819	0.15891	0.12334	0.095863	0.13364	0.1093	0.20782	0.12079	0.13185	0.089616	0.25993	0.19086	0.29076	0.134	0.11071	0.086172	0.083883	0.12092	0.15805	0.087566	0.075943	0.10551	0.20565	0.12658	0.17017	0.16545	0.11637	0.12084
713.17	0.060107	0.089873	0.11241	0.081362	0.068894	0.07718	0.21672	0.1861	0.11137	0.17543	0.10142	0.069508	0.12149	0.086891	0.17223	0.088898	0.14872	0.057473	0.2552	0.17734	0.24381	0.11589	0.078241	0.071868	0.061089	0.095772	0.13119	0.052408	0.083033	0.094255	0.19374	0.11294	0.16524	0.15795	0.092106	0.11911
714.15	0.066103	0.10437	0.12107	0.10777	0.046307	0.080478	0.22966	0.18531	0.1144	0.19787	0.087988	0.059716	0.11348	0.076908	0.1436	0.092552	0.12937	0.058348	0.24835	0.16065	0.22923	0.1212	0.062774	0.048285	0.07199	0.090861	0.10836	0.075089	0.070067	0.11443	0.16699	0.12441	0.13876	0.15614	0.096375	0.11019
715.13	0.072767	0.087289	0.11998	0.12098	0.038774	0.091151	0.21793	0.1859	0.12845	0.20971	0.080681	0.087769	0.10189	0.053065	0.12899	0.10194	0.10631	0.072102	0.25764	0.16081	0.21199	0.089223	0.050469	0.04395	0.072783	0.10912	0.10238	0.10724	0.063612	0.13308	0.15695	0.11087	0.1481	0.15184	0.10517	0.10009
716.13	0.092627	0.059453	0.11585	0.11907	0.055819	0.095189	0.22489	0.17673	0.11171	0.19991	0.077834	0.10497	0.11068	0.0413	0.13394	0.097321	0.11411	0.079649	0.26492	0.16064	0.1843	0.054301	0.041717	0.052221	0.073403	0.092597	0.12159	0.12096	0.071512	0.1386	0.16365	0.1079	0.14817	0.1534	0.11749	0.10618
717.11	0.10147	0.060391	0.12577	0.11442	0.077679	0.087197	0.23416	0.16867	0.10426	0.19669	0.05191	0.12687	0.10154	0.031652	0.13774	0.11776	0.15544	0.097605	0.27185	0.15779	0.16394	0.047175	0.032481	0.075763	0.0785	0.075328	0.13379	0.15143	0.076947	0.13392	0.19586	0.10217	0.14039	0.1413	0.13364	0.10719
718.08	0.1346	0.06245	0.12862	0.094328	0.085081	0.087097	0.2443	0.17074	0.082754	0.17859	0.056727	0.16021	0.10157	0.0334	0.1324	0.1217	0.17486	0.11265	0.25559	0.1693	0.14208	0.042542	0.035622	0.074655	0.09672	0.073737	0.13658	0.15727	0.069125	0.13728	0.19854	0.10764	0.13615	0.11944	0.12947	0.12585
719.09	0.13061	0.074427	0.12431	0.089063	0.098039	0.11824	0.25453	0.17182	0.074625	0.1948	0.077246	0.16111	0.09254	0.038947	0.13923	0.13528	0.18723	0.1087	0.23709	0.17823	0.12732	0.066103	0.037011	0.085258	0.086989	0.062518	0.13496	0.16124	0.067326	0.15722	0.16844	0.10049	0.14915	0.11312	0.11212	0.12764
720.06	0.14919	0.11166	0.14814	0.078013	0.13735	0.13674	0.2909	0.15639	0.1036	0.21271	0.11347	0.18799	0.1336	0.042671	0.15971	0.15543	0.23959	0.1169	0.24893	0.16427	0.15454	0.090555	0.059173	0.10404	0.10023	0.083542	0.14364	0.17246	0.097579	0.17284	0.20225	0.12833	0.16874	0.11463	0.13153	0.14795
721.06	0.16823	0.16168	0.16606	0.073726	0.15966	0.13062	0.31178	0.16743	0.13404	0.23926	0.12712	0.22449	0.16068	0.055584	0.1451	0.14025	0.28233	0.10114	0.25034	0.17387	0.17414	0.12464	0.066291	0.11441	0.13582	0.10757	0.1274	0.15073	0.1319	0.17757	0.19197	0.15238	0.1612	0.11573	0.12153	0.17444
722.04	0.18146	0.17867	0.16493	0.096294	0.16129	0.1386	0.30203	0.17222	0.14861	0.27247	0.13285	0.25149	0.19547	0.058601	0.12954	0.1417	0.28098	0.08148	0.24617	0.19226	0.16594	0.13056	0.091028	0.10959	0.1585	0.13549	0.11947	0.151	0.14008	0.20093	0.1878	0.17011	0.15869	0.11193	0.089396	0.18357
723.02	0.17887	0.19974	0.18104	0.14809	0.16951	0.15615	0.30001	0.17556	0.1724	0.26511	0.18067	0.26261	0.22804	0.073323	0.16573	0.14085	0.2826	0.10495	0.26365	0.20174	0.17091	0.12503	0.13746	0.12973	0.17597	0.17545	0.13653	0.17077	0.14662	0.20657	0.19848	0.1942	0.16242	0.12328	0.13325	0.17624
724.02	0.20827	0.19803	0.22476	0.17596	0.20107	0.13881	0.29932	0.16644	0.20807	0.30767	0.20464	0.29663	0.25098	0.078008	0.22537	0.15997	0.30931	0.10532	0.29116	0.2052	0.18302	0.10772	0.15375	0.15178	0.22372	0.20684	0.17876	0.2007	0.16965	0.18482	0.25604	0.19048	0.1676	0.14774	0.15195	0.19831
724.99	0.19595	0.17992	0.22376	0.20441	0.18913	0.15023	0.27916	0.16341	0.18703	0.30596	0.22626	0.27633	0.22429	0.07852	0.22675	0.13001	0.28226	0.10802	0.27866	0.2209	0.16851	0.11209	0.15539	0.1442	0.2213	0.19443	0.1755	0.17251	0.16322	0.17782	0.23738	0.18689	0.14935	0.13803	0.16437	0.18599
725.97	0.18161	0.1681	0.20646	0.20717	0.18863	0.15892	0.28219	0.14531	0.16945	0.32948	0.23979	0.27342	0.19773	0.076003	0.24575	0.14605	0.27637	0.14622	0.28648	0.21526	0.16766	0.11483	0.14872	0.1519	0.22159	0.20568	0.17991	0.18518	0.15604	0.1678	0.2652	0.17714	0.15885	0.15438	0.14367	0.17187
726.97	0.18696	0.18942	0.2229	0.20316	0.19295	0.17874	0.29207	0.14223	0.19013	0.31823	0.26274	0.27443	0.19203	0.075897	0.26595	0.14438	0.2766	0.1618	0.29932	0.22556	0.18055	0.13889	0.1481	0.17387	0.2264	0.20899	0.20559	0.16287	0.16861	0.18851	0.26387	0.16226	0.18307	0.15483	0.17253	0.15778
727.95	0.18668	0.19976	0.20104	0.20173	0.19422	0.17002	0.28251	0.13308	0.16321	0.32742	0.2382	0.25967	0.1612	0.0685	0.23313	0.14368	0.27773	0.14791	0.29694	0.21376	0.17971	0.13849	0.11682	0.16389	0.21097	0.18727	0.19917	0.14415	0.17425	0.20668	0.27007	0.1491	0.15896	0.1588	0.1385	0.1646
728.92	0.16987	0.20721	0.17678	0.19303	0.17921	0.17497	0.28042	0.12488	0.12854	0.27454	0.21592	0.23188	0.15405	0.061229	0.2111	0.13507	0.26667	0.1567	0.29472	0.23109	0.16749	0.13119	0.11203	0.14905	0.20075	0.20219	0.19558	0.12291	0.16843	0.2071	0.25554	0.1623	0.15178	0.13644	0.14414	0.1609
729.92	0.18852	0.20237	0.1582	0.18525	0.17279	0.14786	0.28591	0.11949	0.136	0.24977	0.17021	0.22608	0.15246	0.062645	0.18454	0.15548	0.26656	0.15229	0.2871	0.22445	0.1723	0.11325	0.0897	0.16039	0.2161	0.18326	0.1856	0.13457	0.14202	0.19188	0.24597	0.14468	0.16542	0.13612	0.10212	0.16191
730.9	0.1791	0.19547	0.16248	0.16363	0.16006	0.15104	0.25763	0.11855	0.1664	0.23718	0.18441	0.21189	0.15171	0.05591	0.18488	0.15146	0.25642	0.14979	0.27103	0.22704	0.18033	0.11948	0.10978	0.16172	0.21648	0.17083	0.18714	0.12854	0.14551	0.18683	0.2339	0.13463	0.16733	0.13999	0.14795	0.16139
731.87	0.20112	0.19837	0.18834	0.19064	0.16161	0.18179	0.2773	0.11183	0.15471	0.25967	0.20767	0.21056	0.17627	0.068564	0.22088	0.17189	0.2555	0.18755	0.27938	0.2341	0.17468	0.12615	0.10942	0.1663	0.2324	0.2021	0.18847	0.15688	0.14744	0.19062	0.25925	0.14698	0.16514	0.15503	0.16872	0.1772
732.87	0.18406	0.17372	0.16046	0.16459	0.15798	0.16534	0.26554	0.1031	0.13721	0.23843	0.20073	0.1937	0.17357	0.065033	0.19522	0.17295	0.21949	0.18344	0.26802	0.22744	0.18072	0.1158	0.10467	0.15749	0.23206	0.20992	0.17164	0.15405	0.13794	0.16086	0.24	0.12686	0.16984	0.13364	0.18003	0.15
733.85	0.20691	0.18371	0.16249	0.16437	0.16501	0.16698	0.26336	0.099204	0.16389	0.25099	0.20905	0.19763	0.20067	0.052387	0.20514	0.18863	0.23175	0.20019	0.2836	0.21144	0.17491	0.13803	0.12241	0.16645	0.25757	0.19308	0.16267	0.14825	0.14916	0.18412	0.24286	0.11833	0.15562	0.14068	0.18489	0.13863
734.83	0.15971	0.18501	0.1672	0.17079	0.15839	0.19155	0.26786	0.094043	0.14978	0.27176	0.20881	0.22715	0.19025	0.04305	0.20985	0.19093	0.22176	0.20539	0.30241	0.20576	0.16811	0.13896	0.1444	0.16462	0.23191	0.22504	0.16174	0.15496	0.15545	0.20902	0.27895	0.11247	0.1449	0.13106	0.20788	0.14608
735.82	0.18563	0.18215	0.15726	0.1948	0.16256	0.19461	0.25723	0.094585	0.10872	0.25692	0.18099	0.23225	0.19761	0.036623	0.18284	0.22489	0.20676	0.21013	0.31417	0.20524	0.14806	0.14445	0.14739	0.15876	0.21282	0.22399	0.14644	0.15889	0.14193	0.21851	0.2645	0.11191	0.13396	0.12033	0.19476	0.14362
736.8	0.17279	0.17364	0.11894	0.15853	0.16918	0.13092	0.2173	0.095695	0.10445	0.23434	0.16616	0.2188	0.18553	0.029487	0.14606	0.21625	0.19829	0.1937	0.29336	0.18808	0.14917	0.1485	0.15089	0.1374	0.21371	0.20873	0.13902	0.14204	0.15455	0.19091	0.22956	0.11262	0.11521	0.11616	0.16109	0.13592
737.77	0.16782	0.18087	0.14765	0.16282	0.16534	0.15686	0.23432	0.099168	0.12075	0.26729	0.1617	0.21669	0.19136	0.025941	0.16737	0.22118	0.21336	0.21963	0.30745	0.2045	0.15752	0.17657	0.1552	0.15178	0.22763	0.19614	0.1546	0.15212	0.14265	0.21374	0.25211	0.13731	0.12336	0.155	0.1451	0.15254
738.77	0.15521	0.18232	0.14315	0.15287	0.1401	0.15827	0.22519	0.1096	0.11157	0.30083	0.17878	0.21782	0.18192	0.04856	0.16273	0.20343	0.18477	0.21925	0.3031	0.23024	0.17445	0.20285	0.16069	0.14754	0.21788	0.20773	0.16454	0.14035	0.12191	0.20491	0.26159	0.15422	0.13313	0.16455	0.13546	0.14757
739.75	0.1937	0.20471	0.14792	0.13933	0.1459	0.16237	0.23734	0.11217	0.10772	0.28657	0.20709	0.19268	0.21863	0.073075	0.17879	0.18825	0.18304	0.25297	0.30964	0.24291	0.18488	0.22763	0.17522	0.13992	0.25184	0.22858	0.19417	0.13315	0.14041	0.20147	0.28004	0.16681	0.11937	0.17939	0.14994	0.14885
740.72	0.17604	0.20897	0.1461	0.15625	0.1464	0.15207	0.24101	0.10361	0.12316	0.27834	0.2245	0.1635	0.22314	0.070918	0.1876	0.17371	0.18344	0.26124	0.30969	0.22744	0.20127	0.19924	0.16561	0.13335	0.28142	0.23536	0.21916	0.14889	0.14248	0.20743	0.29623	0.15166	0.13505	0.15026	0.16198	0.14284
741.7	0.1841	0.22112	0.16149	0.18078	0.16854	0.15771	0.27396	0.10276	0.13638	0.28582	0.21938	0.17206	0.22131	0.079819	0.22259	0.20055	0.19326	0.25894	0.32728	0.25465	0.22878	0.21588	0.18768	0.14001	0.28366	0.232	0.22266	0.17356	0.14919	0.21597	0.32315	0.15412	0.17681	0.15243	0.20617	0.14907
742.69	0.19933	0.2255	0.15514	0.18417	0.18482	0.18429	0.28103	0.10169	0.15022	0.28172	0.19733	0.20819	0.21748	0.095594	0.25766	0.2058	0.19778	0.26255	0.32247	0.25345	0.23889	0.22027	0.1809	0.13913	0.29148	0.25816	0.21619	0.18623	0.19001	0.22407	0.32656	0.14501	0.17788	0.14872	0.19601	0.14619
743.67	0.19482	0.22686	0.1647	0.17693	0.19138	0.15879	0.29139	0.1013	0.15314	0.27037	0.18157	0.19959	0.21113	0.090511	0.24498	0.20117	0.21362	0.2581	0.31321	0.24844	0.25652	0.21564	0.17515	0.12835	0.2914	0.25871	0.2085	0.18915	0.21704	0.2195	0.31246	0.14528	0.20131	0.14061	0.2198	0.14355
744.64	0.20774	0.2476	0.17689	0.20094	0.20726	0.17324	0.27693	0.1037	0.17754	0.2814	0.18249	0.22859	0.21624	0.10213	0.27632	0.22725	0.23191	0.2674	0.29965	0.26821	0.28628	0.22262	0.18128	0.14776	0.29202	0.26259	0.20995	0.20915	0.21905	0.22594	0.30004	0.16039	0.24162	0.14527	0.22636	0.15859
745.64	0.17232	0.24935	0.15794	0.17126	0.20228	0.17022	0.26524	0.099542	0.16511	0.29547	0.16742	0.24504	0.18332	0.11435	0.25077	0.21098	0.21278	0.2385	0.29864	0.26834	0.29394	0.24118	0.17811	0.1305	0.25967	0.24857	0.17534	0.18496	0.22165	0.18855	0.27298	0.16185	0.21999	0.15629	0.18854	0.14997
746.61	0.16398	0.24359	0.14876	0.18078	0.18859	0.17864	0.23949	0.10915	0.16921	0.30652	0.17027	0.25711	0.19646	0.12396	0.23377	0.21819	0.20787	0.24936	0.28787	0.26208	0.29495	0.24713	0.17361	0.1318	0.24224	0.26491	0.1677	0.18014	0.22228	0.18843	0.27584	0.16498	0.20762	0.16043	0.18404	0.13297
747.59	0.14905	0.23909	0.15173	0.19085	0.17984	0.154	0.26453	0.11226	0.18929	0.30433	0.18519	0.21865	0.20574	0.12361	0.21593	0.22693	0.20166	0.24016	0.29575	0.27665	0.31466	0.28379	0.17796	0.1243	0.23219	0.25915	0.17812	0.19185	0.20681	0.17484	0.2721	0.18405	0.23151	0.15356	0.2096	0.11532
748.58	0.15685	0.24703	0.14913	0.21845	0.19859	0.18126	0.25681	0.11587	0.18427	0.31161	0.2026	0.23061	0.22075	0.14265	0.21516	0.25863	0.19174	0.2403	0.29326	0.26732	0.31858	0.26468	0.17659	0.13648	0.218	0.26789	0.17037	0.20751	0.22117	0.17808	0.28323	0.16362	0.22734	0.15223	0.21992	0.10623
749.56	0.14337	0.21406	0.13181	0.20796	0.19447	0.17687	0.25963	0.11807	0.17601	0.29863	0.20779	0.20134	0.22096	0.14732	0.17959	0.26197	0.19854	0.24275	0.29538	0.25945	0.32425	0.29906	0.18514	0.11747	0.20216	0.24844	0.14666	0.19612	0.21771	0.18476	0.27488	0.15558	0.24185	0.14574	0.22885	0.086639
750.53	0.17947	0.19073	0.15082	0.22476	0.19358	0.21673	0.27662	0.12015	0.18205	0.26706	0.20191	0.21307	0.26102	0.16461	0.19727	0.27281	0.18481	0.28983	0.29694	0.26329	0.33492	0.28688	0.18847	0.14558	0.21858	0.2452	0.14897	0.19427	0.21894	0.2412	0.30535	0.15968	0.2619	0.13288	0.23447	0.10154
751.51	0.19325	0.18843	0.1636	0.21096	0.19484	0.21534	0.28185	0.12085	0.18183	0.26923	0.22137	0.20508	0.27094	0.17832	0.19794	0.23006	0.17019	0.29262	0.29549	0.26624	0.34851	0.29037	0.18825	0.15063	0.23422	0.2339	0.15131	0.17908	0.2109	0.24252	0.29463	0.17052	0.25909	0.12645	0.21589	0.12071
752.5	0.18977	0.18085	0.18796	0.17545	0.18165	0.205	0.25257	0.12755	0.16113	0.25254	0.22632	0.21451	0.26602	0.20743	0.2167	0.20019	0.15804	0.30095	0.28159	0.27762	0.3334	0.27213	0.20421	0.13867	0.22243	0.2265	0.15963	0.13216	0.20005	0.24056	0.29039	0.16771	0.24254	0.12957	0.20123	0.13133
753.48	0.19618	0.1656	0.2005	0.16696	0.15199	0.16645	0.27857	0.12372	0.14283	0.24003	0.22495	0.21685	0.2844	0.23398	0.22978	0.18233	0.14885	0.31509	0.28704	0.2679	0.32535	0.29599	0.21483	0.15316	0.24464	0.2162	0.1718	0.12386	0.16024	0.20497	0.292	0.17872	0.22859	0.13477	0.20279	0.14967
754.45	0.20082	0.15533	0.2086	0.16614	0.13182	0.16745	0.29389	0.11891	0.1387	0.25333	0.20358	0.22466	0.28678	0.26115	0.24895	0.17206	0.109	0.31148	0.29784	0.23964	0.313	0.26353	0.21027	0.14946	0.24962	0.20626	0.18254	0.13933	0.16112	0.18789	0.27933	0.14437	0.20062	0.12912	0.18659	0.15493
755.44	0.19539	0.16418	0.22432	0.16225	0.13955	0.1517	0.31932	0.12937	0.14669	0.29171	0.22366	0.25848	0.28294	0.29232	0.28729	0.16587	0.15324	0.32166	0.31381	0.24736	0.31164	0.28681	0.22713	0.15031	0.26205	0.21787	0.21607	0.15331	0.18221	0.1898	0.29568	0.1574	0.20344	0.14905	0.20645	0.16294
756.42	0.16956	0.14668	0.21564	0.17235	0.13843	0.15182	0.32021	0.12107	0.14279	0.27953	0.21648	0.26021	0.26889	0.3236	0.26809	0.19077	0.16954	0.32506	0.31907	0.23608	0.3002	0.29032	0.23486	0.14637	0.24984	0.21389	0.21493	0.16509	0.17901	0.17527	0.30136	0.13007	0.19425	0.15805	0.21312	0.16707
757.39	0.19123	0.16227	0.19388	0.21518	0.15948	0.20229	0.33593	0.12154	0.15457	0.28703	0.22637	0.28993	0.32221	0.35045	0.23908	0.2083	0.17713	0.35927	0.33579	0.22603	0.33317	0.29944	0.24164	0.1842	0.2649	0.23197	0.19736	0.20605	0.18607	0.20538	0.3093	0.13396	0.18812	0.16307	0.24103	0.19008
758.36	0.20292	0.19609	0.218	0.23033	0.21806	0.27804	0.34325	0.12538	0.18033	0.28305	0.25243	0.29352	0.3362	0.3803	0.24931	0.21269	0.20948	0.39104	0.35601	0.25017	0.36613	0.30166	0.24928	0.17847	0.272	0.24595	0.21078	0.23081	0.23173	0.24987	0.32312	0.14502	0.20923	0.14833	0.23429	0.19118
759.36	0.19087	0.18267	0.22847	0.22628	0.2176	0.25282	0.3415	0.1313	0.17163	0.27224	0.27591	0.29338	0.33358	0.37787	0.23302	0.20586	0.22339	0.38997	0.36553	0.24796	0.37226	0.29944	0.25499	0.18959	0.26231	0.23102	0.19648	0.20456	0.22607	0.23483	0.32653	0.16185	0.18683	0.14596	0.24049	0.18053
760.33	0.20491	0.22163	0.23951	0.24502	0.22781	0.26046	0.3505	0.1436	0.18892	0.28577	0.28633	0.27977	0.3566	0.40601	0.21596	0.21273	0.21516	0.37158	0.35752	0.26931	0.39094	0.33104	0.28247	0.20997	0.24737	0.24283	0.20884	0.21842	0.21159	0.20981	0.3292	0.18687	0.19047	0.16775	0.24674	0.18175
761.3	0.23476	0.24767	0.247	0.27527	0.21768	0.28987	0.36011	0.1435	0.19412	0.28824	0.28028	0.3083	0.38319	0.42863	0.22482	0.21336	0.20831	0.39455	0.35043	0.28912	0.41539	0.34221	0.29557	0.22734	0.25518	0.26002	0.23136	0.24662	0.21639	0.23858	0.32663	0.20937	0.18531	0.17308	0.26426	0.19378
762.27	0.22745	0.26201	0.26822	0.27352	0.23741	0.27194	0.38234	0.13307	0.21688	0.32804	0.30087	0.31399	0.36635	0.43819	0.2444	0.23435	0.21953	0.39861	0.35524	0.29019	0.41938	0.35835	0.29853	0.23093	0.2473	0.26727	0.25398	0.2501	0.23109	0.23128	0.31772	0.20684	0.21834	0.17941	0.24695	0.19431
763.27	0.21518	0.25481	0.24906	0.279	0.22636	0.26364	0.37418	0.14243	0.22713	0.32508	0.28243	0.32964	0.36508	0.4349	0.23199	0.2368	0.18434	0.38352	0.33943	0.28966	0.40752	0.34969	0.30196	0.23079	0.23706	0.25544	0.24097	0.2472	0.21279	0.24684	0.30863	0.22081	0.20905	0.18845	0.25308	0.19308
764.24	0.24018	0.30394	0.24256	0.29041	0.2493	0.26513	0.36292	0.13916	0.25206	0.353	0.29193	0.34281	0.37922	0.46187	0.25057	0.24916	0.17122	0.38057	0.32524	0.30865	0.41398	0.3472	0.30972	0.23819	0.25526	0.27897	0.2529	0.27073	0.21881	0.23865	0.31504	0.23791	0.23561	0.21133	0.26539	0.20342
765.21	0.23419	0.31751	0.25941	0.33576	0.26186	0.27623	0.37533	0.128	0.26328	0.35647	0.30893	0.38253	0.36384	0.45949	0.26458	0.28587	0.18787	0.41208	0.3451	0.31328	0.41973	0.34262	0.31554	0.24319	0.26669	0.29632	0.23396	0.28719	0.24104	0.2557	0.32049	0.24497	0.24	0.20503	0.28717	0.21858
766.18	0.26327	0.31291	0.27628	0.30507	0.29073	0.2669	0.39914	0.14723	0.29959	0.38334	0.31236	0.36918	0.3687	0.44699	0.2862	0.27324	0.20824	0.40267	0.36096	0.32686	0.43096	0.3375	0.30198	0.23793	0.28322	0.28054	0.22356	0.27229	0.26167	0.23674	0.34218	0.2579	0.27225	0.22271	0.28222	0.21204
767.18	0.27893	0.31906	0.26711	0.30846	0.29392	0.26668	0.39352	0.16308	0.28701	0.37278	0.3202	0.36161	0.35828	0.42871	0.27431	0.26879	0.19475	0.38808	0.36432	0.33724	0.42056	0.32774	0.31794	0.23009	0.29769	0.26579	0.2159	0.27408	0.25267	0.23513	0.39048	0.27721	0.26843	0.22374	0.3201	0.20926
768.15	0.30748	0.3376	0.27439	0.30543	0.29766	0.2719	0.41517	0.17089	0.30412	0.40699	0.33631	0.38664	0.35314	0.4298	0.28457	0.27194	0.23615	0.41338	0.37799	0.34675	0.42037	0.35912	0.32332	0.25933	0.30449	0.28827	0.24278	0.28951	0.27019	0.24121	0.42939	0.28986	0.28206	0.24853	0.33345	0.23596
769.12	0.29868	0.3226	0.29773	0.33495	0.31958	0.31019	0.42826	0.17825	0.31352	0.40451	0.34098	0.39864	0.3314	0.41007	0.27994	0.28746	0.26855	0.4211	0.38365	0.35604	0.42153	0.37556	0.31153	0.25971	0.29544	0.29309	0.2574	0.31329	0.29702	0.28641	0.4482	0.29942	0.27461	0.25228	0.34069	0.24088
770.09	0.32911	0.31831	0.30227	0.32016	0.3202	0.32151	0.43192	0.19003	0.32661	0.41204	0.34694	0.37976	0.35569	0.39533	0.29257	0.26853	0.25149	0.41132	0.39588	0.37216	0.41647	0.37947	0.30665	0.24662	0.30519	0.29828	0.29001	0.32513	0.28245	0.302	0.44723	0.29113	0.29721	0.26533	0.34171	0.25578
771.09	0.34054	0.3559	0.31023	0.32335	0.31194	0.34229	0.43565	0.17816	0.31532	0.40638	0.3493	0.40155	0.37016	0.38217	0.28445	0.26533	0.22793	0.43143	0.39659	0.35375	0.3967	0.36547	0.30051	0.25228	0.32364	0.33479	0.30288	0.32928	0.24999	0.32542	0.43052	0.27528	0.2936	0.24209	0.34245	0.27194
772.06	0.35964	0.38069	0.34514	0.34615	0.31415	0.34147	0.4349	0.18462	0.30899	0.43026	0.34292	0.40898	0.38597	0.37664	0.30067	0.2776	0.25834	0.42753	0.39761	0.34906	0.38798	0.38002	0.28723	0.25141	0.34339	0.3511	0.3123	0.33226	0.28627	0.31583	0.42058	0.27279	0.26445	0.24496	0.32353	0.27674
773.03	0.36023	0.37595	0.36505	0.35157	0.32161	0.32766	0.43982	0.18484	0.33554	0.43884	0.3414	0.39323	0.37892	0.34784	0.31404	0.28053	0.23508	0.39867	0.4043	0.35571	0.4175	0.37793	0.278	0.23338	0.32637	0.35445	0.32902	0.32766	0.30162	0.29393	0.39536	0.27003	0.27479	0.25314	0.32077	0.27262
774	0.38468	0.40485	0.36927	0.35948	0.32061	0.3235	0.45057	0.20054	0.36108	0.45928	0.34371	0.3846	0.39814	0.33851	0.32311	0.28841	0.21662	0.40207	0.41147	0.37873	0.43692	0.39805	0.29662	0.25189	0.34675	0.37204	0.33841	0.33543	0.29218	0.26901	0.40638	0.29212	0.29803	0.2499	0.32147	0.28418
774.99	0.39899	0.42192	0.37844	0.36606	0.32811	0.33708	0.4713	0.21347	0.34872	0.46223	0.37243	0.37207	0.39315	0.32451	0.32019	0.30358	0.23333	0.39774	0.40189	0.39187	0.43791	0.38313	0.30431	0.26294	0.35438	0.37813	0.32921	0.33968	0.32179	0.28288	0.41975	0.31484	0.28742	0.25067	0.34248	0.25967
775.96	0.37296	0.42545	0.3674	0.39919	0.34129	0.31949	0.47092	0.21145	0.37286	0.45335	0.39016	0.35656	0.34977	0.30607	0.3358	0.34539	0.24996	0.35662	0.40369	0.40957	0.45652	0.38964	0.30582	0.27176	0.328	0.37891	0.32312	0.37222	0.36443	0.26227	0.41653	0.3294	0.29452	0.26696	0.34868	0.26231
776.93	0.39394	0.41957	0.3994	0.39862	0.35142	0.34686	0.48074	0.21007	0.41136	0.45934	0.40022	0.38508	0.34188	0.28362	0.35768	0.3403	0.23819	0.36049	0.42211	0.40526	0.48975	0.37702	0.32024	0.28291	0.32647	0.3935	0.3406	0.38588	0.36881	0.30047	0.40807	0.32383	0.34101	0.28418	0.37209	0.29323
777.9	0.39954	0.45084	0.41363	0.39323	0.35263	0.3872	0.4994	0.20612	0.41735	0.48095	0.40552	0.43581	0.34348	0.2801	0.36477	0.35022	0.25248	0.36764	0.42248	0.39786	0.47986	0.37523	0.3311	0.30761	0.33757	0.40754	0.33489	0.40704	0.36439	0.36846	0.44655	0.31503	0.3631	0.29545	0.36983	0.3149
778.89	0.40889	0.47344	0.41219	0.39058	0.39856	0.4249	0.52161	0.20644	0.43885	0.48396	0.41863	0.48668	0.34167	0.2718	0.36575	0.33389	0.2996	0.36929	0.42371	0.39188	0.46663	0.36754	0.30746	0.31104	0.33593	0.43044	0.32907	0.40914	0.40527	0.42298	0.45439	0.31044	0.37924	0.31451	0.3768	0.3334
779.86	0.42971	0.48159	0.42715	0.38132	0.42365	0.43998	0.51141	0.21358	0.47538	0.51887	0.41479	0.53255	0.3507	0.2623	0.36211	0.33795	0.33389	0.39187	0.41314	0.38727	0.4718	0.38903	0.3121	0.33133	0.33632	0.45137	0.34145	0.4127	0.39721	0.42866	0.46384	0.31082	0.3882	0.34145	0.38845	0.38196
780.83	0.46056	0.48126	0.43755	0.37306	0.4301	0.50036	0.55337	0.22853	0.48469	0.57426	0.41657	0.55648	0.38982	0.25249	0.36396	0.32767	0.35735	0.41719	0.43295	0.37382	0.46409	0.41981	0.32812	0.32416	0.36596	0.45336	0.34545	0.40386	0.39673	0.4762	0.50316	0.32476	0.40074	0.36451	0.39286	0.38796
781.8	0.4377	0.48502	0.40174	0.39383	0.40683	0.51651	0.56713	0.22688	0.50838	0.56769	0.40713	0.54155	0.38771	0.24681	0.34604	0.33264	0.33454	0.42543	0.42658	0.37788	0.45408	0.41788	0.30707	0.32261	0.36274	0.43694	0.34493	0.41349	0.36209	0.48312	0.52633	0.34734	0.40431	0.35708	0.3562	0.36179
782.8	0.46295	0.47564	0.41396	0.41304	0.42759	0.53852	0.54624	0.23045	0.51174	0.56599	0.42861	0.53118	0.40881	0.22356	0.34731	0.32499	0.33676	0.43706	0.41889	0.37655	0.44159	0.41228	0.32147	0.32216	0.37719	0.41846	0.36134	0.39789	0.36763	0.47056	0.52199	0.36006	0.39573	0.3526	0.3739	0.36627
783.77	0.45897	0.47796	0.41993	0.43076	0.38016	0.52169	0.53029	0.24006	0.49896	0.58761	0.44031	0.50573	0.42284	0.19788	0.36172	0.3439	0.30361	0.43868	0.41916	0.38334	0.43881	0.40525	0.34862	0.31306	0.38979	0.4128	0.38022	0.401	0.34302	0.45332	0.52815	0.37548	0.38012	0.34814	0.38207	0.35983
784.73	0.4286	0.49904	0.40328	0.44636	0.37864	0.52265	0.53561	0.24136	0.50344	0.5729	0.4487	0.48788	0.39521	0.18998	0.35732	0.33905	0.28065	0.41661	0.42073	0.39832	0.44349	0.39287	0.34545	0.29227	0.38203	0.39067	0.37566	0.38849	0.3562	0.46676	0.52574	0.36765	0.40436	0.32964	0.36636	0.33915
785.7	0.42736	0.50852	0.41444	0.45212	0.38173	0.51954	0.48679	0.24556	0.52224	0.56185	0.47361	0.4658	0.39362	0.16571	0.36069	0.30304	0.2766	0.41077	0.40309	0.41567	0.44197	0.38861	0.33602	0.29461	0.35983	0.36905	0.38413	0.37349	0.34385	0.46299	0.50649	0.35412	0.41429	0.32646	0.36281	0.33621
786.67	0.44063	0.50961	0.43449	0.4644	0.41792	0.50982	0.49118	0.25744	0.52391	0.5714	0.51995	0.49484	0.40212	0.16327	0.37906	0.2996	0.30055	0.3854	0.40203	0.42654	0.4362	0.38909	0.37991	0.28976	0.35731	0.38883	0.38731	0.36391	0.37227	0.45141	0.49874	0.34519	0.41406	0.33753	0.40337	0.33686
787.66	0.43233	0.51622	0.42942	0.49005	0.43422	0.49977	0.51447	0.25991	0.52963	0.58996	0.53055	0.49446	0.35615	0.17124	0.36997	0.32255	0.31831	0.37697	0.40984	0.4494	0.43386	0.38797	0.37657	0.29821	0.34602	0.39683	0.3747	0.39146	0.38731	0.43353	0.49165	0.37025	0.4167	0.34389	0.41253	0.32857
788.63	0.46232	0.50444	0.43466	0.5028	0.44907	0.50849	0.54414	0.24522	0.51935	0.5902	0.52498	0.51106	0.34757	0.19013	0.34654	0.33522	0.3379	0.36848	0.42929	0.46829	0.4163	0.38182	0.36215	0.30064	0.34477	0.39696	0.35788	0.40552	0.39295	0.42661	0.49217	0.35332	0.42172	0.35859	0.40543	0.32614
789.6	0.48744	0.48711	0.46601	0.52493	0.48417	0.52051	0.54921	0.25136	0.52611	0.61558	0.53266	0.53445	0.38012	0.1913	0.3811	0.36154	0.33784	0.3626	0.44954	0.45578	0.4136	0.4165	0.35991	0.30394	0.35595	0.4014	0.38064	0.44152	0.41656	0.42709	0.50437	0.36886	0.41718	0.383	0.41123	0.31455
790.57	0.48804	0.49419	0.50034	0.53801	0.50784	0.52283	0.59604	0.25649	0.53861	0.63299	0.54967	0.60315	0.36852	0.21892	0.39237	0.39784	0.34262	0.37724	0.48076	0.45898	0.4146	0.38464	0.3833	0.32017	0.3762	0.42533	0.38953	0.47742	0.43604	0.45092	0.55193	0.38615	0.42958	0.37363	0.42665	0.33491
791.54	0.51157	0.51942	0.5052	0.53912	0.50925	0.55442	0.62572	0.26083	0.55943	0.65263	0.57825	0.62657	0.38344	0.21857	0.41966	0.41854	0.3508	0.41059	0.48898	0.47752	0.40919	0.41862	0.38648	0.34056	0.39099	0.43785	0.39778	0.50552	0.44674	0.48132	0.56926	0.39768	0.40735	0.38594	0.45568	0.37129
792.53	0.53654	0.54034	0.54227	0.54135	0.53233	0.58668	0.65573	0.27181	0.60234	0.65478	0.61882	0.64703	0.42471	0.23055	0.45434	0.42792	0.36845	0.41715	0.50537	0.49734	0.42571	0.43272	0.40725	0.34515	0.43206	0.463	0.41665	0.50931	0.45078	0.52339	0.59789	0.40919	0.42193	0.39678	0.46573	0.39181
793.5	0.53644	0.57442	0.58823	0.56259	0.55764	0.6329	0.7025	0.29832	0.66167	0.6554	0.67481	0.66717	0.43906	0.24254	0.49988	0.44545	0.37113	0.44498	0.52467	0.51761	0.46179	0.46716	0.43895	0.36063	0.43405	0.4749	0.45376	0.53229	0.48472	0.55925	0.63786	0.45329	0.46132	0.39692	0.50933	0.42252
794.47	0.57655	0.60852	0.58087	0.5727	0.56678	0.63794	0.73839	0.30055	0.70357	0.66668	0.67542	0.67379	0.45847	0.25288	0.49964	0.45208	0.39199	0.47128	0.53315	0.52414	0.45939	0.44963	0.455	0.36069	0.46398	0.49863	0.44142	0.53494	0.48845	0.55948	0.67382	0.45272	0.47952	0.38915	0.51887	0.46507
795.43	0.6038	0.6317	0.57919	0.60356	0.59083	0.64122	0.76004	0.3053	0.6915	0.65727	0.69329	0.66542	0.47109	0.25852	0.51651	0.47967	0.42906	0.4614	0.53572	0.52762	0.4505	0.46644	0.47415	0.35894	0.4699	0.5162	0.45965	0.54778	0.52185	0.56791	0.68671	0.46135	0.47082	0.39165	0.54861	0.4675
796.4	0.63864	0.64578	0.59432	0.63919	0.63028	0.66236	0.7656	0.32177	0.70311	0.67221	0.70408	0.66409	0.50534	0.26737	0.51631	0.49151	0.47342	0.45743	0.55454	0.53352	0.46118	0.47641	0.49599	0.35955	0.49982	0.52299	0.46857	0.5649	0.55767	0.58335	0.72256	0.481	0.51841	0.39584	0.57911	0.46834
797.39	0.66965	0.65544	0.56676	0.67066	0.63655	0.65313	0.78219	0.33503	0.71801	0.67877	0.70336	0.67395	0.53119	0.26654	0.51297	0.51109	0.49135	0.4675	0.57007	0.54035	0.46188	0.50291	0.49467	0.34496	0.51688	0.53816	0.4622	0.57767	0.58174	0.58879	0.73944	0.47931	0.54503	0.40383	0.60542	0.4643
798.36	0.7065	0.66329	0.5519	0.68483	0.65669	0.63652	0.77712	0.33126	0.7238	0.70664	0.71519	0.69735	0.56289	0.27295	0.5151	0.51782	0.51971	0.46732	0.57263	0.53776	0.45721	0.49497	0.50112	0.3566	0.54631	0.56377	0.46147	0.58419	0.59207	0.60345	0.74452	0.47145	0.54878	0.41385	0.61202	0.48307
799.33	0.68718	0.66862	0.57237	0.66465	0.64808	0.65952	0.7398	0.32382	0.70906	0.6914	0.72902	0.71894	0.54046	0.2888	0.52935	0.49835	0.53587	0.45167	0.56384	0.5353	0.47457	0.50215	0.51255	0.36642	0.53799	0.56567	0.47697	0.57907	0.59647	0.62038	0.70489	0.4678	0.54679	0.42385	0.62534	0.4703
800.29	0.69149	0.68282	0.57235	0.67481	0.65317	0.69163	0.76644	0.33379	0.74351	0.70861	0.74922	0.739	0.56977	0.29633	0.54546	0.52714	0.53275	0.47898	0.58715	0.56204	0.50311	0.5268	0.52118	0.38885	0.56092	0.59181	0.48452	0.58009	0.58675	0.62564	0.71691	0.4776	0.56716	0.44604	0.62717	0.48173
801.26	0.67432	0.68288	0.56837	0.66393	0.65266	0.67579	0.78586	0.33629	0.75795	0.72154	0.75293	0.75375	0.54846	0.3077	0.56428	0.53062	0.52249	0.47841	0.60735	0.59105	0.51617	0.52803	0.50396	0.41451	0.57292	0.58913	0.50245	0.58438	0.57676	0.61081	0.7202	0.48645	0.57058	0.44857	0.62943	0.49121
802.23	0.67646	0.68745	0.57564	0.67223	0.66525	0.68978	0.80326	0.34077	0.74459	0.73574	0.76143	0.7612	0.55296	0.32496	0.56974	0.53449	0.56086	0.52249	0.61257	0.59356	0.52661	0.53209	0.53271	0.42955	0.56432	0.58809	0.52228	0.60063	0.60626	0.60667	0.72553	0.49296	0.57056	0.46143	0.6296	0.49267
803.22	0.67296	0.67439	0.58173	0.65811	0.67948	0.70488	0.79548	0.35	0.74186	0.75233	0.78004	0.78333	0.54076	0.3216	0.58064	0.5253	0.57799	0.52211	0.59804	0.59373	0.5295	0.56082	0.55144	0.41738	0.5644	0.59557	0.51815	0.5826	0.61291	0.5935	0.7025	0.48367	0.56272	0.47237	0.64871	0.48813
804.18	0.69335	0.67124	0.57187	0.69926	0.68057	0.70796	0.83268	0.36222	0.75537	0.75668	0.80935	0.75349	0.5699	0.321	0.60286	0.56009	0.5923	0.55884	0.60353	0.62028	0.52591	0.56217	0.56917	0.42116	0.57057	0.6073	0.52863	0.60641	0.61313	0.60176	0.71114	0.50177	0.57193	0.46667	0.65284	0.48673
805.15	0.67467	0.64678	0.57713	0.69773	0.65787	0.67604	0.8071	0.35379	0.73239	0.72413	0.794	0.72827	0.55473	0.32526	0.60182	0.5441	0.58933	0.56247	0.57479	0.609	0.50764	0.55113	0.54178	0.40819	0.55359	0.58813	0.52793	0.59907	0.6173	0.60221	0.66938	0.49361	0.53576	0.44013	0.64657	0.48017
806.12	0.72213	0.65989	0.62015	0.71846	0.68551	0.71083	0.81812	0.35926	0.7728	0.74227	0.78337	0.73587	0.59052	0.34329	0.618	0.5674	0.62942	0.59757	0.57966	0.61579	0.5224	0.55156	0.54805	0.40661	0.55491	0.62967	0.53724	0.61445	0.66264	0.64857	0.68148	0.49448	0.54663	0.45225	0.61652	0.49877
807.08	0.72938	0.68721	0.64569	0.73117	0.69799	0.72861	0.79953	0.36606	0.76983	0.74062	0.77822	0.72304	0.61263	0.3533	0.64112	0.5758	0.62259	0.59687	0.59289	0.62795	0.51999	0.55681	0.5318	0.40439	0.56819	0.64978	0.53804	0.61927	0.64208	0.66331	0.68983	0.49298	0.55508	0.45038	0.60909	0.49793
808.07	0.71771	0.68127	0.64179	0.72343	0.7126	0.7484	0.79061	0.36943	0.80166	0.7137	0.74732	0.68381	0.62124	0.36201	0.65658	0.57124	0.61628	0.61414	0.59741	0.63685	0.5305	0.54997	0.51225	0.40434	0.57028	0.62221	0.53955	0.63507	0.64067	0.67944	0.69534	0.50594	0.56465	0.42543	0.58738	0.47907
809.04	0.70119	0.68106	0.65295	0.69029	0.73535	0.75505	0.79524	0.37878	0.79498	0.73057	0.74555	0.68646	0.61497	0.3534	0.66023	0.55562	0.61335	0.63265	0.59184	0.65026	0.53115	0.55706	0.50161	0.39828	0.56095	0.60044	0.53398	0.61412	0.65555	0.67833	0.69497	0.50947	0.54832	0.4228	0.5953	0.48537
810	0.72032	0.70509	0.65579	0.71564	0.75539	0.80144	0.81617	0.39533	0.83928	0.77095	0.75568	0.70746	0.6226	0.35511	0.67734	0.5815	0.61237	0.66553	0.61067	0.66662	0.55345	0.56982	0.53204	0.4005	0.568	0.60484	0.53722	0.64423	0.65515	0.69137	0.7303	0.53089	0.59108	0.44901	0.6004	0.49103
810.97	0.67737	0.69178	0.63467	0.69259	0.76884	0.78142	0.79983	0.39716	0.79778	0.76687	0.74946	0.69596	0.61317	0.35333	0.6657	0.58484	0.60513	0.69955	0.59063	0.65306	0.55018	0.57016	0.53222	0.38707	0.55077	0.57709	0.5238	0.64269	0.61844	0.65805	0.68771	0.51877	0.59243	0.45417	0.59155	0.4712
811.93	0.65016	0.66307	0.63729	0.69796	0.7506	0.75616	0.80922	0.38905	0.81742	0.77392	0.75188	0.72332	0.60101	0.35793	0.67729	0.60856	0.59613	0.68717	0.58297	0.653	0.54652	0.56151	0.5401	0.38939	0.53777	0.55463	0.54126	0.64895	0.63514	0.64552	0.67698	0.51996	0.57981	0.45337	0.59711	0.48621
812.9	0.64901	0.66166	0.64231	0.70383	0.73084	0.75749	0.80018	0.38894	0.79168	0.79785	0.73864	0.73425	0.60742	0.34741	0.65575	0.63881	0.58959	0.69321	0.58033	0.64331	0.51563	0.53595	0.54301	0.40058	0.55234	0.54465	0.54585	0.63225	0.60752	0.64234	0.64295	0.51354	0.56464	0.46474	0.56299	0.49498
813.87	0.66599	0.66347	0.62578	0.73248	0.71699	0.73584	0.79863	0.38808	0.8014	0.8067	0.71057	0.75099	0.62262	0.35956	0.64209	0.64768	0.58367	0.66767	0.60744	0.6303	0.51523	0.54134	0.54424	0.41749	0.57224	0.56293	0.52868	0.63516	0.58204	0.64492	0.65128	0.50811	0.57816	0.47503	0.54359	0.48828
814.85	0.64507	0.66724	0.62565	0.70724	0.73338	0.72195	0.79112	0.3955	0.76879	0.78591	0.68925	0.73498	0.61873	0.36929	0.64708	0.63584	0.58324	0.66037	0.6082	0.64797	0.50521	0.52926	0.50446	0.42537	0.56246	0.58331	0.53008	0.61838	0.58614	0.64632	0.62397	0.49358	0.5709	0.47083	0.54133	0.46919
815.82	0.63198	0.65849	0.61229	0.71005	0.70258	0.742	0.8125	0.39389	0.76857	0.7683	0.67408	0.72101	0.59884	0.36204	0.63335	0.62073	0.56729	0.64932	0.62424	0.66103	0.48857	0.52846	0.49571	0.43573	0.56549	0.57565	0.51835	0.59831	0.59587	0.65648	0.6306	0.50707	0.56111	0.46017	0.54903	0.46771
816.78	0.62394	0.67026	0.60559	0.69653	0.69905	0.76661	0.8107	0.39752	0.75945	0.76457	0.67848	0.716	0.59934	0.35927	0.62996	0.59327	0.56418	0.65238	0.62738	0.66599	0.49155	0.54071	0.51062	0.44022	0.55827	0.59406	0.50337	0.60155	0.57612	0.66703	0.60192	0.51523	0.54851	0.45783	0.55245	0.46696
817.75	0.62312	0.69194	0.58833	0.69924	0.68592	0.73482	0.8422	0.39588	0.763	0.73093	0.64866	0.69531	0.6052	0.36542	0.62751	0.5639	0.54745	0.64642	0.64512	0.68506	0.52594	0.55357	0.50934	0.44463	0.54511	0.61856	0.49277	0.61621	0.56424	0.65085	0.62493	0.52237	0.55489	0.44556	0.56371	0.45505
818.71	0.60555	0.71365	0.59169	0.69983	0.67642	0.74633	0.84981	0.40014	0.79145	0.72044	0.64263	0.67553	0.57653	0.37557	0.63807	0.56789	0.55074	0.65297	0.6493	0.71091	0.54399	0.56061	0.49658	0.44846	0.54035	0.63066	0.51619	0.63508	0.5836	0.63077	0.63795	0.52767	0.57566	0.44239	0.5607	0.46495
819.68	0.6179	0.71998	0.60439	0.70391	0.64926	0.7604	0.83911	0.40195	0.81637	0.7492	0.65558	0.69193	0.57553	0.38183	0.62358	0.57667	0.55319	0.66334	0.66568	0.72212	0.56707	0.58637	0.54577	0.46353	0.57082	0.61701	0.53112	0.65731	0.56198	0.63226	0.64435	0.55373	0.60053	0.44875	0.57181	0.47892
820.64	0.62682	0.71611	0.59605	0.71418	0.61197	0.74806	0.79815	0.38489	0.80869	0.73579	0.65167	0.68335	0.56384	0.37839	0.60485	0.58024	0.51197	0.62589	0.65046	0.7178	0.56426	0.5828	0.54138	0.45748	0.57139	0.61087	0.52247	0.65281	0.50061	0.60969	0.6171	0.53656	0.57833	0.42994	0.54219	0.47025
821.63	0.64388	0.70129	0.61083	0.69574	0.61866	0.73788	0.8023	0.37888	0.80987	0.7324	0.63233	0.66783	0.56609	0.36419	0.61424	0.57898	0.49122	0.62677	0.65965	0.72687	0.57638	0.56187	0.52441	0.46472	0.59843	0.60643	0.5199	0.6371	0.4956	0.59153	0.60147	0.50823	0.56482	0.40681	0.52476	0.46859
822.59	0.66465	0.70273	0.65536	0.7152	0.62264	0.74981	0.80787	0.38477	0.83065	0.76576	0.6527	0.65678	0.56735	0.36053	0.64727	0.61836	0.5041	0.62272	0.68522	0.74413	0.57686	0.55404	0.54107	0.46091	0.63096	0.60428	0.55652	0.64172	0.53486	0.58697	0.62627	0.52737	0.58716	0.41948	0.52829	0.46576
823.56	0.65132	0.68326	0.68412	0.72397	0.62671	0.74404	0.79465	0.36857	0.79893	0.7506	0.63627	0.69514	0.56633	0.3495	0.64784	0.61969	0.51164	0.61653	0.69225	0.73927	0.57317	0.53794	0.53736	0.47183	0.63099	0.61195	0.55502	0.64538	0.52667	0.57818	0.60501	0.51043	0.54874	0.4137	0.5066	0.46865
824.52	0.6272	0.64088	0.66245	0.69543	0.58492	0.68057	0.78512	0.35749	0.75631	0.72811	0.621	0.64301	0.55268	0.32077	0.64876	0.58172	0.48566	0.58371	0.67709	0.7505	0.55531	0.52288	0.52653	0.44175	0.60825	0.58176	0.52595	0.6071	0.51628	0.52634	0.59295	0.49281	0.50059	0.38878	0.49432	0.4405
825.49	0.60486	0.64131	0.68324	0.70282	0.61199	0.68254	0.81832	0.3683	0.78469	0.73131	0.65072	0.64048	0.55487	0.32338	0.68459	0.58909	0.54135	0.59857	0.722	0.77764	0.57128	0.52049	0.56167	0.45152	0.59996	0.59797	0.56392	0.61755	0.57446	0.53818	0.63066	0.49222	0.50864	0.40674	0.53431	0.4305
826.45	0.58849	0.61704	0.65284	0.69643	0.59579	0.66041	0.8198	0.36428	0.78711	0.73006	0.6381	0.62956	0.54198	0.31659	0.67345	0.56512	0.52695	0.6004	0.73578	0.7903	0.57215	0.53392	0.57106	0.45196	0.58475	0.59941	0.5634	0.60698	0.5654	0.54201	0.66146	0.49406	0.5365	0.42613	0.53081	0.41448
827.41	0.53929	0.58516	0.60927	0.69523	0.59089	0.65097	0.79308	0.34151	0.74349	0.69067	0.63703	0.64533	0.50251	0.31637	0.64	0.5503	0.52082	0.6047	0.72008	0.78193	0.55781	0.53196	0.56822	0.45457	0.54231	0.58245	0.5301	0.60803	0.5337	0.54445	0.63691	0.43807	0.52135	0.41063	0.52935	0.41733
828.4	0.52171	0.5697	0.5707	0.67593	0.57281	0.64407	0.75861	0.34619	0.74563	0.69906	0.63689	0.61894	0.50357	0.31445	0.61693	0.52443	0.49318	0.61645	0.72517	0.80339	0.57227	0.53401	0.58634	0.44694	0.53958	0.57722	0.5281	0.57891	0.5324	0.56676	0.59992	0.44763	0.53124	0.42064	0.54299	0.4067
829.36	0.50872	0.59984	0.57007	0.71048	0.61005	0.65518	0.75739	0.34228	0.75911	0.6874	0.62763	0.65173	0.49404	0.32456	0.59701	0.54972	0.51937	0.5974	0.74334	0.80615	0.58484	0.52612	0.57246	0.47652	0.53892	0.61357	0.53475	0.60744	0.56594	0.58134	0.5571	0.44522	0.54025	0.42212	0.53047	0.43164
830.33	0.52257	0.60519	0.5577	0.6926	0.61277	0.66192	0.71502	0.33232	0.7213	0.70389	0.60953	0.66602	0.51266	0.32881	0.59152	0.54811	0.49012	0.5988	0.71892	0.80297	0.57757	0.54597	0.56425	0.48483	0.55096	0.62927	0.5186	0.61631	0.56735	0.58371	0.53359	0.43216	0.55201	0.44302	0.50557	0.44768
831.29	0.50022	0.61174	0.56985	0.69346	0.60307	0.65642	0.68554	0.32809	0.70892	0.68327	0.60391	0.65265	0.49781	0.34231	0.59374	0.56493	0.4921	0.56388	0.70508	0.81253	0.57308	0.52668	0.56169	0.48422	0.5529	0.61246	0.51921	0.63316	0.56435	0.56272	0.5152	0.44399	0.5412	0.4245	0.49831	0.45495
832.25	0.50643	0.60055	0.55937	0.6568	0.59453	0.62032	0.67317	0.32226	0.6955	0.68203	0.59128	0.63208	0.52709	0.35053	0.58635	0.53767	0.48912	0.53472	0.69043	0.8085	0.56729	0.53823	0.54304	0.47884	0.54891	0.63266	0.49997	0.60387	0.5618	0.53225	0.4764	0.43691	0.51602	0.43436	0.49015	0.43953
833.22	0.51002	0.5915	0.56726	0.64884	0.58171	0.63078	0.69233	0.3063	0.67082	0.6642	0.59696	0.58851	0.53004	0.36285	0.58727	0.55075	0.48767	0.52021	0.68829	0.77438	0.53182	0.51449	0.53524	0.4735	0.54531	0.62676	0.50558	0.60119	0.55113	0.52298	0.5064	0.40359	0.50427	0.40219	0.48272	0.42435
834.18	0.54269	0.58668	0.58433	0.621	0.57134	0.61578	0.71014	0.2937	0.67176	0.67563	0.59224	0.56106	0.57802	0.37192	0.6233	0.54859	0.4807	0.52743	0.68471	0.74597	0.51195	0.5218	0.5387	0.44088	0.55427	0.62328	0.54161	0.58067	0.53594	0.51594	0.56446	0.39348	0.50306	0.42088	0.48144	0.39345
835.14	0.53691	0.59333	0.58961	0.60017	0.52836	0.55476	0.71327	0.29163	0.64085	0.6359	0.5542	0.53795	0.57165	0.38049	0.62696	0.54471	0.46395	0.49815	0.67489	0.7227	0.48898	0.47425	0.50821	0.41236	0.55567	0.61275	0.53336	0.55927	0.48956	0.47	0.55346	0.40084	0.48814	0.3834	0.47971	0.3703
836.11	0.54697	0.59846	0.56906	0.60766	0.50094	0.54602	0.69736	0.2913	0.5933	0.64041	0.55493	0.51541	0.59588	0.38299	0.63718	0.56761	0.46528	0.4864	0.66289	0.68719	0.47847	0.46209	0.48259	0.40227	0.55467	0.61271	0.5214	0.53884	0.48483	0.46638	0.54412	0.36823	0.47908	0.38415	0.45898	0.35027
837.09	0.5604	0.60973	0.59493	0.60697	0.48837	0.56021	0.69405	0.28839	0.58071	0.6522	0.56145	0.53135	0.58403	0.3762	0.65197	0.56702	0.46599	0.49668	0.65912	0.66672	0.48063	0.43728	0.48097	0.39494	0.58147	0.61135	0.55075	0.5522	0.48773	0.49343	0.5632	0.36873	0.48924	0.37215	0.46069	0.36951
838.05	0.5489	0.60574	0.60128	0.60406	0.49319	0.53209	0.68576	0.30159	0.56661	0.66146	0.5479	0.54732	0.58347	0.37163	0.65955	0.58554	0.46965	0.49159	0.633	0.67945	0.48982	0.45466	0.45962	0.39972	0.58271	0.61997	0.54174	0.5754	0.49252	0.49892	0.563	0.38325	0.51232	0.39631	0.44755	0.36643
839.01	0.5447	0.57593	0.58456	0.60377	0.4851	0.54032	0.65368	0.30624	0.55108	0.66276	0.54986	0.56583	0.54825	0.37244	0.64138	0.60387	0.45181	0.50368	0.60464	0.68308	0.4978	0.45291	0.45377	0.41376	0.57583	0.61573	0.5083	0.5809	0.47998	0.50893	0.5505	0.36554	0.5167	0.39679	0.44122	0.38546
839.98	0.5631	0.55189	0.58743	0.63174	0.4871	0.56351	0.65344	0.30222	0.54914	0.67893	0.58324	0.56769	0.56759	0.36391	0.657	0.61505	0.46298	0.53153	0.58967	0.66989	0.50383	0.47204	0.46879	0.41814	0.58057	0.62146	0.54022	0.5892	0.48538	0.53835	0.54092	0.35867	0.50532	0.41287	0.45135	0.39848
840.94	0.56738	0.53448	0.59549	0.60208	0.49934	0.56855	0.63637	0.31029	0.56721	0.6795	0.57737	0.59014	0.55218	0.34431	0.64337	0.58921	0.47991	0.57511	0.56828	0.67441	0.49502	0.48375	0.47285	0.40953	0.57972	0.61906	0.55337	0.56327	0.5033	0.5394	0.54039	0.38464	0.50056	0.41564	0.47317	0.42207
841.9	0.5488	0.54381	0.55847	0.60968	0.50854	0.58212	0.6121	0.31775	0.58035	0.6696	0.57225	0.57774	0.55461	0.34266	0.64157	0.60456	0.51146	0.58935	0.55916	0.68192	0.49042	0.49619	0.45291	0.41705	0.5648	0.61186	0.54763	0.54802	0.50121	0.53279	0.5448	0.40598	0.48585	0.42451	0.46442	0.40375
842.86	0.56983	0.5516	0.55409	0.62557	0.501	0.57758	0.60063	0.3019	0.57967	0.65105	0.58598	0.58285	0.55603	0.33621	0.65959	0.59741	0.50059	0.60437	0.55809	0.66266	0.46461	0.48868	0.48088	0.40763	0.56748	0.61286	0.551	0.53641	0.48343	0.52063	0.54816	0.39565	0.45227	0.41202	0.47559	0.41302
843.82	0.55555	0.56569	0.54073	0.61712	0.50328	0.56922	0.59715	0.29171	0.5763	0.62978	0.58926	0.5608	0.57154	0.33328	0.66229	0.56565	0.52127	0.62529	0.56795	0.63178	0.44131	0.48189	0.49631	0.4012	0.55032	0.61144	0.54062	0.52426	0.4951	0.52985	0.54766	0.40617	0.43383	0.39661	0.48867	0.4096
844.79	0.54065	0.60313	0.5233	0.60152	0.51585	0.56836	0.61463	0.29829	0.56458	0.63731	0.58549	0.56897	0.54595	0.35457	0.6747	0.57412	0.53975	0.63913	0.57956	0.64843	0.44629	0.4992	0.51486	0.41461	0.52838	0.64017	0.51169	0.53819	0.49693	0.53141	0.58893	0.43053	0.44894	0.3963	0.50575	0.42212
845.75	0.52511	0.61228	0.49563	0.61174	0.50615	0.56947	0.62464	0.28016	0.54194	0.62547	0.59208	0.56114	0.55366	0.36683	0.65317	0.57391	0.5255	0.64624	0.58623	0.62675	0.44444	0.49116	0.51436	0.4158	0.51173	0.64586	0.48136	0.55948	0.4713	0.52834	0.59858	0.39333	0.45324	0.38197	0.51813	0.41174
846.71	0.52106	0.62971	0.52015	0.6071	0.48955	0.57997	0.65477	0.26863	0.52196	0.62399	0.59734	0.53352	0.5534	0.37995	0.64953	0.57414	0.48741	0.68377	0.59868	0.61763	0.44466	0.50104	0.53866	0.39092	0.50998	0.67279	0.48053	0.57018	0.47212	0.55078	0.5941	0.37167	0.48105	0.3703	0.53252	0.39431
847.69	0.50736	0.64766	0.54379	0.60571	0.50841	0.59559	0.67499	0.27252	0.53412	0.64371	0.6243	0.55422	0.56106	0.39746	0.68177	0.58705	0.54139	0.73078	0.59603	0.60933	0.47045	0.53116	0.5526	0.40193	0.51359	0.69479	0.4975	0.57599	0.50021	0.56263	0.60123	0.39522	0.53232	0.39156	0.56938	0.41512
848.65	0.48903	0.63637	0.54065	0.58048	0.49294	0.60286	0.66521	0.26282	0.49854	0.64143	0.60973	0.53789	0.55115	0.39119	0.67534	0.59266	0.52786	0.75546	0.57222	0.61471	0.45757	0.53169	0.51844	0.39124	0.52255	0.67674	0.52188	0.56082	0.48525	0.5461	0.60421	0.3941	0.53051	0.39966	0.562	0.40069
849.61	0.47979	0.61013	0.54661	0.56311	0.48183	0.61175	0.65418	0.24745	0.5049	0.63416	0.60658	0.53645	0.56582	0.36804	0.64708	0.58158	0.50958	0.79335	0.56306	0.58618	0.44761	0.54376	0.51475	0.38114	0.51619	0.63559	0.52164	0.54533	0.49359	0.56896	0.58643	0.36761	0.51578	0.39479	0.56563	0.40011
850.57	0.50012	0.6213	0.55012	0.55633	0.49688	0.60767	0.67324	0.24673	0.51725	0.65069	0.59897	0.53718	0.5797	0.37691	0.67699	0.58011	0.54598	0.8417	0.57465	0.58396	0.45661	0.57334	0.53169	0.38088	0.53453	0.64694	0.531	0.55453	0.51646	0.59056	0.60894	0.39424	0.52813	0.42234	0.56526	0.4035
851.54	0.50355	0.61822	0.54854	0.53332	0.52061	0.57343	0.65342	0.25926	0.50528	0.66986	0.60579	0.55905	0.59856	0.37197	0.68858	0.55439	0.54852	0.84879	0.56773	0.57814	0.4408	0.57601	0.53936	0.40674	0.52312	0.6333	0.53589	0.53229	0.51705	0.56568	0.60176	0.40124	0.4917	0.4372	0.58698	0.44473
852.5	0.51743	0.61357	0.5333	0.51831	0.52748	0.56927	0.65789	0.26621	0.48602	0.65514	0.59003	0.5523	0.60827	0.38095	0.66144	0.56469	0.52292	0.86753	0.59399	0.5846	0.45273	0.57571	0.51047	0.40153	0.51182	0.63362	0.53259	0.52547	0.50739	0.58506	0.62008	0.39381	0.4563	0.42232	0.58445	0.43504
853.46	0.53271	0.63883	0.56933	0.54089	0.55039	0.59165	0.68642	0.28239	0.51434	0.68725	0.63943	0.57671	0.62991	0.40009	0.69885	0.58939	0.53975	0.90385	0.62748	0.59511	0.48538	0.58849	0.56129	0.41726	0.52828	0.68202	0.54604	0.53805	0.53895	0.60871	0.62155	0.40386	0.46647	0.43276	0.60461	0.44756
854.42	0.52556	0.61865	0.56059	0.50506	0.52584	0.57412	0.66374	0.27937	0.50279	0.68317	0.65733	0.5755	0.63745	0.40137	0.70121	0.56379	0.5415	0.9117	0.61905	0.59647	0.50353	0.56676	0.54902	0.42207	0.53342	0.68233	0.54294	0.49333	0.52502	0.58785	0.60632	0.38428	0.46652	0.43739	0.59695	0.45353
855.38	0.5244	0.58421	0.58113	0.50239	0.5004	0.5819	0.64224	0.28044	0.4967	0.65337	0.68673	0.58088	0.64501	0.40617	0.70876	0.57327	0.50455	0.92279	0.61047	0.59566	0.50439	0.55761	0.54555	0.42879	0.52831	0.67174	0.55152	0.49212	0.49846	0.58139	0.56725	0.36474	0.44651	0.41614	0.61389	0.45592
856.34	0.5429	0.57442	0.5918	0.52028	0.48716	0.5844	0.62716	0.27128	0.47898	0.64135	0.71587	0.58819	0.64949	0.41933	0.72653	0.60639	0.51718	0.96273	0.60262	0.60691	0.51778	0.56985	0.55255	0.42133	0.55771	0.67546	0.54974	0.51907	0.5223	0.61511	0.5743	0.35795	0.45738	0.42065	0.61437	0.44714
857.3	0.5357	0.53376	0.55721	0.51355	0.45776	0.58825	0.62228	0.26422	0.47687	0.65389	0.71999	0.57972	0.6455	0.40706	0.71976	0.57716	0.50737	0.97195	0.5899	0.58581	0.51007	0.57901	0.56211	0.41936	0.57661	0.62531	0.5378	0.51589	0.52524	0.61364	0.54668	0.32304	0.44971	0.43479	0.60883	0.43039
858.26	0.54816	0.51701	0.53138	0.52695	0.42742	0.56706	0.58275	0.24933	0.4656	0.62272	0.66442	0.57577	0.65083	0.39827	0.6871	0.54737	0.50343	0.93684	0.55719	0.54839	0.50395	0.58527	0.52657	0.41448	0.56736	0.60664	0.52275	0.4926	0.52105	0.5817	0.52517	0.28856	0.43352	0.42774	0.62316	0.44467
859.22	0.53686	0.53613	0.53025	0.5486	0.45043	0.573	0.57076	0.24979	0.45968	0.6049	0.65138	0.57242	0.63221	0.40912	0.6711	0.54042	0.49087	0.94325	0.54013	0.51791	0.50015	0.59759	0.53784	0.39675	0.57468	0.61365	0.50757	0.49551	0.56072	0.59512	0.48897	0.2825	0.42866	0.41498	0.61721	0.42563
860.18	0.53606	0.57249	0.52137	0.53467	0.45278	0.56055	0.56225	0.25028	0.48163	0.6257	0.6132	0.56166	0.61024	0.41922	0.65652	0.52569	0.47461	0.91337	0.51908	0.50034	0.50968	0.61942	0.51758	0.38968	0.57133	0.65237	0.51289	0.49242	0.57471	0.59985	0.48341	0.28016	0.42477	0.41836	0.61127	0.42941
861.13	0.50835	0.53695	0.50209	0.50348	0.45321	0.54941	0.5791	0.25448	0.48679	0.59925	0.57051	0.55047	0.59241	0.3988	0.64007	0.50005	0.46277	0.89807	0.50139	0.46837	0.51191	0.60821	0.49662	0.39874	0.54461	0.65012	0.49563	0.47384	0.55886	0.58061	0.47404	0.27813	0.41987	0.39699	0.6035	0.44044
862.09	0.50053	0.52847	0.49058	0.47471	0.44826	0.51374	0.56252	0.24971	0.47572	0.5661	0.53921	0.51004	0.58102	0.38342	0.62246	0.4961	0.43338	0.85544	0.46325	0.46291	0.50979	0.58911	0.47784	0.38479	0.50913	0.67608	0.46168	0.46672	0.55738	0.5465	0.44673	0.29226	0.42032	0.36847	0.60893	0.44125
863.08	0.48074	0.50941	0.4627	0.43418	0.456	0.48636	0.57297	0.2562	0.44717	0.55275	0.55318	0.49183	0.55436	0.37995	0.59731	0.4847	0.42715	0.85676	0.47246	0.46053	0.49728	0.59089	0.48599	0.37496	0.48913	0.64379	0.4236	0.47732	0.5619	0.56685	0.44387	0.29092	0.41033	0.35679	0.59998	0.44551
864.03	0.50063	0.50929	0.45466	0.44595	0.45905	0.49484	0.56706	0.26674	0.45627	0.56091	0.5781	0.47349	0.56061	0.38562	0.61748	0.4888	0.431	0.83073	0.46566	0.48084	0.50965	0.58477	0.4786	0.36057	0.48882	0.65193	0.43023	0.50682	0.55103	0.56896	0.46248	0.31816	0.40442	0.35988	0.61932	0.45786
864.99	0.48859	0.47656	0.45565	0.45202	0.46245	0.48322	0.58124	0.26906	0.43976	0.56118	0.56811	0.46651	0.54932	0.363	0.60469	0.50339	0.42909	0.81324	0.46842	0.47447	0.51304	0.56272	0.47578	0.36655	0.48623	0.62828	0.42603	0.49828	0.54072	0.56895	0.47545	0.31646	0.4089	0.36305	0.60949	0.45996
865.95	0.48542	0.46468	0.43808	0.45393	0.45282	0.50824	0.56632	0.26724	0.44554	0.58099	0.55831	0.45727	0.52897	0.35773	0.58753	0.50655	0.42491	0.77184	0.4637	0.47002	0.51017	0.57396	0.49031	0.34607	0.46741	0.59992	0.40496	0.48243	0.52363	0.6037	0.4633	0.31609	0.4193	0.37543	0.59933	0.44061
866.91	0.4555	0.44625	0.45248	0.47078	0.4391	0.50198	0.55633	0.26396	0.44165	0.58341	0.5333	0.45615	0.50581	0.35383	0.57913	0.50719	0.42506	0.73931	0.46328	0.44491	0.49511	0.57386	0.5037	0.32068	0.48017	0.56733	0.39717	0.47809	0.49438	0.60603	0.4755	0.30522	0.40873	0.37422	0.56593	0.45185
867.87	0.44655	0.47179	0.4695	0.4892	0.45619	0.5007	0.55788	0.27513	0.46883	0.59858	0.51646	0.46189	0.48145	0.34787	0.58343	0.5073	0.42843	0.70743	0.44491	0.43859	0.50982	0.56999	0.48654	0.32404	0.49097	0.60844	0.40343	0.47433	0.47971	0.60028	0.48317	0.317	0.42622	0.37817	0.55093	0.46096
868.83	0.40426	0.44777	0.47944	0.46673	0.46052	0.46716	0.56728	0.26881	0.48512	0.58391	0.49388	0.45424	0.44598	0.33031	0.55487	0.48724	0.42369	0.67495	0.44877	0.43178	0.49381	0.56449	0.47861	0.33325	0.47582	0.59647	0.40785	0.45853	0.47363	0.58254	0.49755	0.2998	0.45196	0.38163	0.53544	0.44882
869.79	0.38054	0.42586	0.45812	0.47855	0.47259	0.46762	0.56028	0.26691	0.46984	0.56738	0.49552	0.46254	0.44187	0.30863	0.55744	0.4818	0.41933	0.64384	0.43246	0.43543	0.4712	0.57733	0.50151	0.32931	0.46654	0.56706	0.37534	0.47501	0.47122	0.57241	0.49294	0.30841	0.46506	0.39129	0.54125	0.45608
870.74	0.40213	0.46679	0.47445	0.51674	0.48112	0.45609	0.58243	0.27329	0.4826	0.56718	0.51143	0.46995	0.45417	0.32698	0.56861	0.48747	0.41252	0.62213	0.44665	0.44406	0.48468	0.57635	0.48943	0.33955	0.49477	0.6155	0.3975	0.50019	0.48562	0.54995	0.51086	0.34753	0.47187	0.40352	0.5604	0.48824
871.7	0.43017	0.50255	0.47348	0.51443	0.49051	0.45263	0.57951	0.27885	0.46396	0.58099	0.54064	0.49202	0.45871	0.33806	0.56226	0.47385	0.41865	0.61889	0.45274	0.45348	0.49022	0.57317	0.50084	0.36696	0.51963	0.6495	0.4168	0.50061	0.48908	0.54672	0.5127	0.36458	0.48773	0.42257	0.60111	0.49534
872.66	0.43053	0.49379	0.49579	0.51993	0.49194	0.45789	0.55928	0.26087	0.45434	0.57652	0.58176	0.4936	0.44985	0.34526	0.56553	0.48645	0.39017	0.58506	0.44595	0.44803	0.49021	0.55468	0.52976	0.36801	0.522	0.63769	0.41121	0.52894	0.48443	0.54466	0.50436	0.36576	0.50693	0.42256	0.62277	0.49237
873.62	0.4916	0.53747	0.51464	0.56743	0.52116	0.48459	0.57974	0.26853	0.47951	0.60753	0.60103	0.50666	0.4743	0.36265	0.59483	0.53307	0.42961	0.57672	0.44722	0.45371	0.53382	0.57489	0.56649	0.39612	0.55129	0.66426	0.41455	0.56734	0.49966	0.5522	0.52688	0.38314	0.54394	0.4319	0.6629	0.51775
874.58	0.53295	0.57162	0.5267	0.55555	0.50039	0.48154	0.55917	0.26906	0.48873	0.60143	0.61771	0.49083	0.4863	0.38302	0.57613	0.53753	0.44642	0.54506	0.43855	0.45436	0.54146	0.55726	0.56524	0.39449	0.57401	0.68217	0.43486	0.54145	0.51981	0.55272	0.51553	0.38235	0.52504	0.41528	0.66333	0.51393
875.53	0.56184	0.56666	0.53915	0.54227	0.50648	0.49782	0.55409	0.27507	0.5193	0.59927	0.62217	0.49899	0.50094	0.37635	0.56937	0.54513	0.4558	0.52876	0.44428	0.45557	0.54458	0.55263	0.5872	0.40158	0.61238	0.68005	0.42973	0.54617	0.53454	0.5374	0.55874	0.36532	0.54047	0.42375	0.67588	0.49837
876.49	0.59128	0.57201	0.55814	0.55164	0.53006	0.50801	0.54896	0.26405	0.54765	0.59302	0.61663	0.50498	0.53493	0.36764	0.57601	0.566	0.45452	0.49674	0.44122	0.45649	0.53361	0.53317	0.57054	0.41293	0.61668	0.67133	0.42711	0.56616	0.54412	0.53079	0.55421	0.3427	0.53592	0.41481	0.68191	0.49524
877.45	0.60373	0.59227	0.54217	0.53649	0.51331	0.52258	0.56012	0.26898	0.55963	0.605	0.59905	0.52129	0.54459	0.3613	0.57373	0.55706	0.46105	0.5052	0.42487	0.46209	0.52426	0.5412	0.56065	0.42144	0.62622	0.67739	0.43534	0.55128	0.52573	0.51772	0.53278	0.34639	0.53513	0.41303	0.69679	0.48409
878.41	0.56838	0.54811	0.53055	0.50646	0.48252	0.50943	0.52957	0.25327	0.55228	0.60004	0.55876	0.51873	0.53044	0.33435	0.55698	0.53771	0.42699	0.48664	0.40916	0.45115	0.4909	0.52689	0.519	0.41688	0.62186	0.64067	0.42502	0.52345	0.48871	0.50262	0.50258	0.3275	0.49916	0.39728	0.66149	0.4785
879.36	0.52887	0.5377	0.55869	0.49944	0.50406	0.52043	0.54773	0.2495	0.55315	0.61791	0.54497	0.51344	0.5089	0.31847	0.56579	0.5169	0.43189	0.49067	0.41842	0.44869	0.48618	0.51618	0.52956	0.42185	0.61332	0.63672	0.43101	0.5262	0.46901	0.49414	0.4982	0.32045	0.50284	0.41163	0.65273	0.46646
880.32	0.50718	0.52513	0.55767	0.485	0.51752	0.50291	0.52547	0.2286	0.52034	0.59025	0.53658	0.49415	0.48879	0.30836	0.56748	0.50796	0.43679	0.46584	0.38445	0.42686	0.45754	0.49378	0.52	0.42433	0.5946	0.6081	0.44781	0.52947	0.46351	0.47786	0.45133	0.30068	0.46977	0.38837	0.63751	0.44191
881.28	0.48619	0.52453	0.55408	0.4533	0.51515	0.50722	0.54919	0.22845	0.53766	0.58124	0.58204	0.4944	0.47708	0.30365	0.57955	0.47251	0.43988	0.4796	0.41235	0.41424	0.47275	0.48912	0.55055	0.43151	0.59638	0.5967	0.48454	0.50141	0.48541	0.51352	0.46248	0.32019	0.49553	0.38534	0.64367	0.44286
882.23	0.50836	0.48614	0.53767	0.46247	0.50149	0.48914	0.55968	0.21756	0.53552	0.57536	0.56293	0.45558	0.48467	0.29712	0.57543	0.47425	0.42078	0.45777	0.42877	0.41007	0.46312	0.45609	0.54956	0.43658	0.60899	0.56661	0.47646	0.49613	0.49265	0.4936	0.46233	0.3082	0.47691	0.3944	0.59374	0.41885
883.19	0.53168	0.52485	0.52389	0.49552	0.50753	0.49076	0.5901	0.21708	0.53685	0.57124	0.58412	0.4505	0.49622	0.31892	0.561	0.48574	0.4195	0.44957	0.45116	0.40459	0.45963	0.46023	0.59021	0.4407	0.6266	0.60085	0.47772	0.51926	0.5131	0.48576	0.46489	0.3084	0.47739	0.3931	0.598	0.4113
884.15	0.55471	0.528	0.49859	0.49323	0.49522	0.46568	0.57189	0.20881	0.51391	0.551	0.56855	0.43842	0.50507	0.32623	0.55016	0.48683	0.3907	0.43802	0.43889	0.40507	0.42843	0.46406	0.57139	0.44449	0.64734	0.59289	0.46601	0.53198	0.50833	0.47061	0.4471	0.31113	0.46568	0.37862	0.57192	0.39269
885.1	0.55006	0.54163	0.50619	0.49875	0.47198	0.45684	0.59301	0.20974	0.52466	0.55648	0.59023	0.43279	0.50472	0.33789	0.5622	0.49373	0.38848	0.44104	0.46035	0.41044	0.41616	0.47554	0.58231	0.45374	0.65175	0.59772	0.47844	0.5285	0.48836	0.47703	0.42834	0.31685	0.45335	0.37217	0.57885	0.39905
886.06	0.53489	0.54537	0.51868	0.51925	0.4649	0.48522	0.58715	0.20859	0.50274	0.57976	0.57631	0.41599	0.50019	0.34347	0.55896	0.51233	0.39669	0.45522	0.42441	0.4429	0.39708	0.48483	0.57742	0.45187	0.65488	0.61614	0.47564	0.54311	0.47685	0.44945	0.41464	0.30807	0.42136	0.37822	0.55254	0.37897
887.01	0.52471	0.5608	0.52834	0.50746	0.48403	0.49049	0.58145	0.20775	0.53174	0.57335	0.57705	0.43873	0.50649	0.34738	0.57182	0.47396	0.4164	0.45046	0.41338	0.4544	0.4167	0.51179	0.59274	0.46072	0.66841	0.61424	0.49272	0.53211	0.46927	0.45602	0.41062	0.31267	0.43912	0.36088	0.57017	0.40083
887.97	0.51246	0.54357	0.55344	0.47505	0.48195	0.4994	0.56687	0.20969	0.50359	0.55777	0.55534	0.43388	0.49802	0.34529	0.58273	0.45293	0.41085	0.44391	0.3794	0.45525	0.39558	0.49429	0.55172	0.45772	0.66708	0.58632	0.50745	0.49964	0.46658	0.44632	0.38984	0.31706	0.41557	0.36337	0.52972	0.36911
888.93	0.52018	0.57813	0.55931	0.50022	0.50654	0.51738	0.59742	0.21859	0.54791	0.57982	0.59466	0.46287	0.50072	0.3705	0.60398	0.47055	0.4482	0.45984	0.40257	0.46468	0.40566	0.49953	0.58465	0.48251	0.65948	0.6041	0.52348	0.49102	0.48935	0.44888	0.42425	0.3281	0.42534	0.37895	0.5577	0.38692
889.88	0.51234	0.5378	0.54103	0.48368	0.49918	0.49732	0.58114	0.21344	0.55161	0.60048	0.57523	0.457	0.5021	0.35293	0.57832	0.45565	0.43204	0.45646	0.38772	0.4593	0.41247	0.49174	0.57032	0.4729	0.64145	0.5665	0.506	0.47913	0.4829	0.42521	0.41998	0.30994	0.43939	0.3942	0.52398	0.37387
890.84	0.55313	0.5336	0.54647	0.49434	0.51809	0.45978	0.59444	0.21202	0.54811	0.59404	0.55391	0.48531	0.52696	0.36863	0.57863	0.46854	0.43855	0.42276	0.39111	0.44175	0.41637	0.48749	0.56565	0.48119	0.65586	0.56457	0.50214	0.48682	0.47977	0.43325	0.41969	0.33502	0.43594	0.39986	0.49842	0.38132
891.79	0.54179	0.527	0.55666	0.50021	0.50191	0.46629	0.584	0.22403	0.51224	0.60907	0.57193	0.48158	0.53952	0.36557	0.558	0.48973	0.42399	0.40762	0.3941	0.44181	0.38258	0.4877	0.56482	0.48323	0.64088	0.55598	0.51592	0.49675	0.48127	0.44075	0.43124	0.33773	0.41288	0.41106	0.48339	0.37223
892.75	0.56685	0.51498	0.53761	0.49626	0.4979	0.44595	0.61146	0.22958	0.51303	0.61651	0.59263	0.49222	0.5658	0.34562	0.54995	0.49227	0.43206	0.40785	0.43973	0.44771	0.38124	0.49313	0.57359	0.48337	0.64621	0.54353	0.50933	0.52424	0.49226	0.46381	0.48367	0.34694	0.41694	0.41318	0.50841	0.37943
893.7	0.563	0.45552	0.53941	0.49283	0.47958	0.43601	0.60765	0.22021	0.49818	0.59182	0.59131	0.47928	0.57023	0.30982	0.513	0.47205	0.41247	0.39214	0.42593	0.44944	0.38407	0.4816	0.54089	0.47075	0.63873	0.49494	0.49015	0.50578	0.49413	0.46225	0.48145	0.34359	0.41123	0.39911	0.49839	0.36082
894.66	0.56428	0.48044	0.5567	0.51324	0.46391	0.46686	0.61992	0.21697	0.50856	0.56766	0.58817	0.49406	0.5783	0.33396	0.52182	0.46754	0.40034	0.39486	0.43009	0.4473	0.39192	0.45874	0.52115	0.45052	0.64103	0.52379	0.48209	0.49564	0.48546	0.49739	0.48452	0.34754	0.42144	0.38774	0.48082	0.36639
895.61	0.53808	0.45854	0.52971	0.49326	0.45672	0.47438	0.59206	0.20843	0.52471	0.55758	0.57674	0.45289	0.55655	0.30729	0.49218	0.43378	0.39571	0.40174	0.43023	0.42584	0.38144	0.44447	0.50525	0.41951	0.60291	0.48392	0.42703	0.45979	0.48673	0.50223	0.47534	0.31853	0.4241	0.38378	0.48655	0.34327
896.57	0.51723	0.43475	0.52711	0.47274	0.44575	0.46341	0.59624	0.19775	0.5345	0.53884	0.56165	0.42882	0.54085	0.30258	0.49039	0.43308	0.39099	0.41152	0.42406	0.42861	0.38739	0.42246	0.47146	0.38205	0.57175	0.48403	0.40228	0.44372	0.47925	0.50474	0.46588	0.3188	0.43531	0.38233	0.48727	0.31176
897.52	0.49247	0.45349	0.54813	0.48165	0.45139	0.47639	0.60348	0.19598	0.53804	0.53634	0.53817	0.43292	0.51735	0.32841	0.50318	0.42283	0.38251	0.4334	0.40832	0.42568	0.38505	0.40487	0.47377	0.37819	0.54389	0.49572	0.39996	0.42748	0.46001	0.50769	0.45987	0.31804	0.43572	0.38709	0.49151	0.3128
898.48	0.45061	0.46212	0.55217	0.45698	0.44214	0.44671	0.58845	0.19657	0.52977	0.52839	0.49423	0.4114	0.50085	0.34162	0.52413	0.40349	0.37815	0.40866	0.39388	0.40331	0.38792	0.38767	0.45646	0.3427	0.52136	0.49057	0.40531	0.40747	0.44286	0.49547	0.44021	0.32278	0.43264	0.39181	0.45547	0.29909
899.43	0.4222	0.45797	0.52296	0.44907	0.45985	0.41803	0.5653	0.20245	0.50427	0.53465	0.481	0.39351	0.45338	0.32422	0.50067	0.38784	0.39362	0.39259	0.37537	0.40555	0.38317	0.39373	0.45356	0.34085	0.48114	0.47828	0.39153	0.40632	0.44458	0.46331	0.43817	0.33772	0.4248	0.39786	0.46723	0.27598
900.39	0.40227	0.46969	0.5192	0.4375	0.42157	0.39456	0.54134	0.2185	0.47996	0.52635	0.47522	0.39359	0.42815	0.33665	0.49443	0.39436	0.38904	0.36684	0.36654	0.42864	0.38164	0.40128	0.42735	0.33923	0.46542	0.48408	0.3999	0.40905	0.41879	0.43551	0.4163	0.35585	0.41984	0.38835	0.44829	0.27221
901.34	0.40888	0.46326	0.48883	0.4355	0.41587	0.37663	0.51521	0.22001	0.44985	0.51996	0.45387	0.40241	0.40399	0.33587	0.47503	0.38882	0.39895	0.34826	0.37122	0.41094	0.35779	0.38927	0.42308	0.33973	0.46849	0.48492	0.39554	0.3978	0.40617	0.41885	0.40705	0.33632	0.3886	0.3817	0.41758	0.26389
902.3	0.38514	0.45792	0.44471	0.40801	0.3833	0.34739	0.46308	0.21655	0.43806	0.51763	0.45589	0.39396	0.39541	0.31578	0.43866	0.38149	0.36929	0.29834	0.3521	0.40897	0.36662	0.3773	0.39821	0.32487	0.46006	0.46869	0.3554	0.38433	0.38499	0.38905	0.36104	0.31939	0.38076	0.35898	0.40001	0.24089
903.25	0.38153	0.44994	0.40639	0.39826	0.37983	0.34075	0.45091	0.21107	0.42273	0.51906	0.47136	0.39616	0.36823	0.32135	0.41172	0.37644	0.35763	0.30135	0.3597	0.39217	0.347	0.36386	0.39611	0.31733	0.44491	0.46776	0.33572	0.37415	0.38296	0.3812	0.35148	0.29722	0.36664	0.35574	0.41053	0.22366
904.2	0.38336	0.44636	0.42295	0.39345	0.38032	0.33953	0.4832	0.21326	0.43183	0.51338	0.49131	0.40274	0.38595	0.33197	0.43313	0.37212	0.36774	0.30011	0.37603	0.38774	0.33845	0.3628	0.40228	0.32154	0.46887	0.45863	0.35396	0.38317	0.39917	0.38054	0.37425	0.28672	0.38196	0.34733	0.40689	0.23653
905.16	0.3948	0.45313	0.42119	0.41297	0.39899	0.33906	0.47954	0.20674	0.43752	0.50322	0.51598	0.41171	0.3966	0.32544	0.44446	0.38929	0.35445	0.31139	0.366	0.3787	0.3398	0.34866	0.42775	0.32032	0.47177	0.44272	0.36333	0.38281	0.41959	0.36836	0.38719	0.26442	0.38583	0.34104	0.43701	0.2304
906.09	0.42586	0.46672	0.47354	0.43736	0.41816	0.37429	0.52374	0.21847	0.46088	0.53337	0.53889	0.43698	0.44201	0.34168	0.46973	0.39847	0.36859	0.35714	0.37952	0.39184	0.39102	0.38684	0.44106	0.34361	0.49087	0.44928	0.37754	0.40117	0.4407	0.40469	0.42846	0.28863	0.41996	0.36701	0.46555	0.25274
907.04	0.43261	0.45088	0.48118	0.45378	0.41936	0.39228	0.54767	0.22257	0.44086	0.51905	0.53604	0.41603	0.42753	0.35702	0.46161	0.3952	0.38676	0.36346	0.3931	0.39635	0.37412	0.38056	0.45248	0.33254	0.48396	0.44236	0.38948	0.38748	0.45604	0.40846	0.45086	0.29599	0.42718	0.36574	0.47265	0.26536
908	0.46839	0.47306	0.49375	0.44979	0.41221	0.39852	0.56923	0.22986	0.45489	0.54127	0.5347	0.44073	0.44299	0.3567	0.48109	0.41188	0.40419	0.37917	0.4103	0.41474	0.38395	0.43229	0.46811	0.34388	0.50469	0.46091	0.40157	0.42108	0.45114	0.42528	0.47739	0.30165	0.44673	0.38735	0.48726	0.29751
908.95	0.48096	0.50147	0.48884	0.4373	0.39232	0.41247	0.56538	0.23915	0.44812	0.54844	0.52179	0.44147	0.45029	0.3682	0.44579	0.41435	0.40124	0.40215	0.41734	0.42956	0.38325	0.43893	0.48306	0.3389	0.51834	0.46519	0.40155	0.39747	0.44906	0.44712	0.48312	0.28854	0.42947	0.40295	0.48384	0.30332
909.9	0.49209	0.49215	0.47812	0.41026	0.3694	0.40896	0.60742	0.23917	0.43647	0.56876	0.48697	0.44417	0.45892	0.38036	0.44736	0.39046	0.38313	0.40332	0.44009	0.43977	0.37449	0.4563	0.47035	0.32259	0.53256	0.47405	0.41046	0.39519	0.43694	0.47574	0.49689	0.30811	0.4338	0.42031	0.45605	0.30251
910.85	0.47814	0.48242	0.44018	0.40799	0.36863	0.35965	0.58697	0.22878	0.43504	0.55695	0.47537	0.42558	0.45855	0.37831	0.42775	0.37819	0.37757	0.36533	0.41789	0.43089	0.343	0.44363	0.47522	0.31287	0.5334	0.4403	0.39549	0.38626	0.44951	0.4304	0.45496	0.30818	0.41709	0.41067	0.4366	0.30964
911.81	0.49136	0.47119	0.45029	0.40998	0.37484	0.33767	0.57683	0.22305	0.47981	0.56081	0.45812	0.44774	0.47111	0.36955	0.43241	0.38827	0.39145	0.39754	0.41091	0.42797	0.37187	0.45827	0.47669	0.32161	0.53954	0.43093	0.4024	0.39992	0.45458	0.44714	0.43299	0.32218	0.43236	0.43211	0.42141	0.306
912.76	0.51292	0.50664	0.4634	0.43989	0.40055	0.351	0.56853	0.23584	0.48967	0.53033	0.47064	0.42698	0.49449	0.39304	0.42577	0.39615	0.4265	0.40462	0.4092	0.44089	0.38296	0.43373	0.49226	0.31415	0.54564	0.46572	0.40872	0.41418	0.48133	0.44874	0.4322	0.32628	0.45423	0.41411	0.42342	0.29913
913.71	0.49282	0.47639	0.45164	0.44165	0.3839	0.34479	0.52611	0.23539	0.46806	0.51121	0.45155	0.42011	0.4787	0.37265	0.44398	0.38319	0.39805	0.38828	0.40126	0.43907	0.38402	0.4084	0.47596	0.30083	0.51689	0.44877	0.39208	0.4076	0.47882	0.4154	0.40593	0.33399	0.44115	0.3988	0.42701	0.284
914.67	0.47494	0.46945	0.44691	0.46391	0.41375	0.35493	0.51137	0.25093	0.48295	0.47893	0.45661	0.42711	0.44173	0.38108	0.45194	0.37654	0.42766	0.39162	0.39104	0.43429	0.38157	0.3734	0.48431	0.31247	0.49434	0.44268	0.37725	0.41056	0.49645	0.39796	0.40162	0.32786	0.42149	0.37643	0.42674	0.29543
915.62	0.47387	0.4837	0.44235	0.43614	0.41039	0.37424	0.52064	0.25628	0.48033	0.45978	0.46329	0.4248	0.41807	0.38882	0.46539	0.36535	0.42607	0.40417	0.40338	0.42277	0.37256	0.37417	0.48874	0.29761	0.48207	0.45164	0.38324	0.39118	0.48386	0.42164	0.41717	0.2907	0.41756	0.37598	0.4262	0.28658
916.57	0.47135	0.48456	0.41267	0.42826	0.39574	0.36919	0.51751	0.26941	0.44192	0.45257	0.45372	0.41789	0.4066	0.38359	0.45114	0.35191	0.41528	0.37029	0.39789	0.42854	0.33742	0.36814	0.48551	0.29687	0.46476	0.44568	0.37003	0.37932	0.4735	0.404	0.41644	0.28286	0.40516	0.34999	0.43099	0.29704
917.52	0.45058	0.43914	0.41787	0.41917	0.38314	0.36613	0.50038	0.26348	0.42911	0.46199	0.44502	0.41714	0.38291	0.3562	0.4499	0.34805	0.37093	0.3578	0.39558	0.42233	0.3335	0.36205	0.48356	0.28219	0.45263	0.41576	0.37094	0.37989	0.43979	0.40043	0.39679	0.28349	0.38046	0.35227	0.42426	0.28678
918.47	0.46979	0.45132	0.42975	0.4183	0.41196	0.36563	0.50337	0.2553	0.43849	0.48662	0.42355	0.41198	0.38112	0.36026	0.46592	0.35761	0.38484	0.36492	0.38085	0.41648	0.33207	0.39211	0.47101	0.28472	0.4595	0.42851	0.376	0.38276	0.43311	0.4177	0.37567	0.27743	0.39815	0.35219	0.4117	0.29208
919.43	0.47253	0.45641	0.46218	0.41799	0.41307	0.37633	0.49973	0.25461	0.4659	0.49831	0.45522	0.39545	0.38514	0.34112	0.45479	0.37255	0.3928	0.37049	0.38212	0.417	0.36091	0.4169	0.49232	0.26872	0.46492	0.43863	0.38298	0.36947	0.42593	0.4286	0.39635	0.28087	0.43076	0.36467	0.43539	0.28041
920.38	0.4515	0.45489	0.4789	0.43559	0.42357	0.3832	0.48055	0.2563	0.46271	0.49838	0.46223	0.39557	0.35015	0.33037	0.44465	0.39955	0.40472	0.36273	0.38794	0.43039	0.37593	0.40242	0.51113	0.26504	0.45407	0.45149	0.39003	0.40835	0.42825	0.43042	0.4038	0.31462	0.43589	0.35603	0.44845	0.28007
921.31	0.46298	0.4569	0.50854	0.44629	0.45169	0.39817	0.46808	0.25293	0.47401	0.51908	0.47301	0.39229	0.36182	0.3287	0.48443	0.41973	0.42477	0.38459	0.40264	0.44025	0.3924	0.41568	0.50082	0.24725	0.47953	0.48627	0.41542	0.42436	0.43932	0.44288	0.42215	0.3134	0.45536	0.36999	0.43293	0.28339
922.26	0.43821	0.4596	0.49156	0.44037	0.43772	0.381	0.48828	0.25346	0.45815	0.51499	0.44342	0.36301	0.36236	0.31315	0.46831	0.38239	0.42484	0.37759	0.38999	0.43533	0.39309	0.41601	0.46806	0.24579	0.45719	0.45144	0.40635	0.39613	0.44516	0.43171	0.43966	0.31103	0.4603	0.36318	0.4025	0.29094
923.21	0.44941	0.47302	0.51638	0.44499	0.4454	0.40486	0.51117	0.25975	0.46608	0.524	0.45173	0.38808	0.38706	0.3099	0.47073	0.39516	0.44308	0.3805	0.408	0.44079	0.38197	0.40616	0.48089	0.25691	0.45557	0.46523	0.40913	0.41428	0.46541	0.44548	0.47774	0.32648	0.46034	0.36959	0.39634	0.30626
924.16	0.45274	0.49121	0.51158	0.43618	0.42039	0.39179	0.49807	0.25466	0.43728	0.53975	0.42146	0.38346	0.40251	0.31975	0.47174	0.37719	0.42453	0.34654	0.40259	0.44368	0.36538	0.41625	0.44639	0.257	0.45044	0.46659	0.40772	0.42882	0.45018	0.42805	0.4458	0.33319	0.4446	0.35965	0.34218	0.3153
925.11	0.4766	0.50226	0.5281	0.45417	0.42282	0.40975	0.52053	0.26132	0.45008	0.55834	0.39618	0.41586	0.44182	0.32267	0.50124	0.38155	0.42465	0.3606	0.4013	0.44812	0.36726	0.4272	0.4095	0.26719	0.46072	0.49385	0.41119	0.41826	0.45627	0.40708	0.45377	0.34305	0.45601	0.35965	0.31615	0.31882
926.06	0.47541	0.52292	0.53045	0.46645	0.39821	0.39251	0.53098	0.25078	0.46593	0.53171	0.39142	0.4157	0.44047	0.31843	0.47788	0.37168	0.40936	0.34947	0.38591	0.41272	0.36966	0.40735	0.43343	0.26483	0.4584	0.49072	0.40051	0.42136	0.43565	0.41335	0.45413	0.33175	0.44075	0.35094	0.31643	0.30968
927.02	0.48974	0.52513	0.55266	0.47312	0.39125	0.40836	0.52008	0.25961	0.47912	0.53654	0.41658	0.44586	0.44174	0.33341	0.49848	0.42089	0.40269	0.3493	0.37908	0.41059	0.36574	0.40765	0.44044	0.27176	0.47059	0.52688	0.39531	0.43207	0.42936	0.43669	0.45397	0.35304	0.44023	0.34589	0.35175	0.30877
927.97	0.49314	0.49058	0.54127	0.47284	0.38682	0.39154	0.50751	0.25154	0.47916	0.53212	0.42221	0.41746	0.44156	0.31826	0.48949	0.41834	0.39225	0.32736	0.3638	0.39738	0.36812	0.40495	0.44082	0.2641	0.46848	0.51069	0.39097	0.42304	0.40619	0.42585	0.42872	0.34317	0.44083	0.34045	0.36926	0.29164
928.92	0.50141	0.47895	0.55183	0.50468	0.39359	0.42438	0.53023	0.24859	0.48936	0.52578	0.44283	0.44484	0.44299	0.31439	0.50619	0.44046	0.39398	0.35062	0.3708	0.38814	0.38304	0.39735	0.47412	0.27853	0.4806	0.51414	0.40798	0.43231	0.40846	0.45394	0.44066	0.34706	0.45309	0.34187	0.41944	0.29919
929.87	0.49044	0.481	0.54374	0.50588	0.37119	0.43451	0.52649	0.24503	0.47096	0.51118	0.4542	0.41311	0.44614	0.29976	0.5081	0.43367	0.36158	0.3332	0.38192	0.39749	0.37232	0.37941	0.47593	0.27337	0.46601	0.49031	0.40578	0.42441	0.38885	0.48253	0.44214	0.34045	0.44964	0.32434	0.42343	0.2991
930.82	0.50206	0.47584	0.53523	0.5115	0.37294	0.43299	0.51882	0.25192	0.45473	0.51896	0.44819	0.40107	0.45467	0.28985	0.51691	0.43477	0.36172	0.31958	0.37556	0.40633	0.35854	0.38783	0.43338	0.28197	0.46824	0.47057	0.40586	0.42132	0.37296	0.4715	0.43857	0.3463	0.43993	0.32241	0.42088	0.29575
931.75	0.5001	0.47382	0.53032	0.52768	0.3669	0.45018	0.50489	0.24161	0.45442	0.54505	0.44679	0.42307	0.446	0.27843	0.50355	0.41664	0.37844	0.3348	0.3838	0.41552	0.35219	0.39683	0.44057	0.29579	0.46736	0.48213	0.40835	0.43171	0.3751	0.48841	0.43897	0.34157	0.44278	0.33761	0.42003	0.29312
932.7	0.49088	0.49612	0.53176	0.53263	0.34777	0.43215	0.5033	0.25177	0.46273	0.55478	0.44728	0.43055	0.41535	0.28955	0.51101	0.39832	0.37656	0.34506	0.39479	0.42572	0.36133	0.41184	0.42665	0.29585	0.44834	0.50896	0.4094	0.4354	0.36464	0.50976	0.46317	0.36357	0.44759	0.34423	0.41153	0.30092
933.65	0.4775	0.5178	0.53795	0.51863	0.35735	0.44589	0.5072	0.25671	0.47433	0.58577	0.45468	0.41725	0.41295	0.27377	0.49775	0.39834	0.41142	0.35411	0.40668	0.4294	0.35128	0.43091	0.41401	0.29387	0.4311	0.52034	0.40192	0.43053	0.37317	0.52539	0.49502	0.35559	0.46734	0.35622	0.39647	0.2888
934.6	0.4882	0.52599	0.5517	0.50836	0.35051	0.42456	0.46608	0.244	0.48982	0.58298	0.4401	0.41239	0.38545	0.2813	0.48909	0.39976	0.41506	0.34922	0.37771	0.41282	0.36311	0.44103	0.39126	0.29333	0.43933	0.53141	0.4024	0.44355	0.36299	0.51442	0.47645	0.34429	0.46427	0.35785	0.39705	0.27886
935.55	0.47076	0.52579	0.56301	0.48365	0.34889	0.44096	0.47148	0.23628	0.48693	0.6035	0.45685	0.40792	0.3915	0.2951	0.49418	0.3742	0.39475	0.34678	0.3867	0.41542	0.34718	0.44862	0.41798	0.26222	0.41464	0.54371	0.40946	0.43581	0.36673	0.53659	0.46828	0.34144	0.45553	0.36746	0.40295	0.26412
936.5	0.46491	0.54658	0.56622	0.47213	0.35548	0.42433	0.48253	0.23149	0.48443	0.58728	0.47735	0.40392	0.38258	0.29501	0.49709	0.35731	0.38215	0.33564	0.37902	0.41091	0.33907	0.43912	0.41639	0.25246	0.40308	0.53898	0.41036	0.42303	0.36283	0.50697	0.46404	0.33905	0.45005	0.35988	0.38909	0.27044
937.45	0.48882	0.56876	0.57891	0.46546	0.37149	0.43305	0.48263	0.22312	0.46203	0.55777	0.48954	0.42033	0.40892	0.28527	0.48293	0.38257	0.36525	0.32333	0.35716	0.41349	0.32749	0.41413	0.42187	0.25509	0.43071	0.534	0.41295	0.41524	0.37022	0.50162	0.44891	0.34066	0.4273	0.36124	0.38892	0.2548
938.4	0.49731	0.5647	0.59352	0.45796	0.37692	0.40774	0.46727	0.21351	0.45551	0.54551	0.45644	0.41417	0.40971	0.28633	0.49155	0.37675	0.33799	0.30799	0.33993	0.41999	0.32478	0.39911	0.39795	0.25189	0.43477	0.54045	0.40813	0.42717	0.35964	0.48742	0.42454	0.32022	0.42997	0.36106	0.38639	0.25348
939.32	0.47016	0.57364	0.59342	0.46236	0.38265	0.39815	0.5038	0.21911	0.43664	0.55547	0.47156	0.43506	0.40128	0.28308	0.47805	0.36628	0.34907	0.30599	0.34511	0.43045	0.28369	0.39239	0.41934	0.24232	0.40458	0.54574	0.40234	0.41645	0.38666	0.48951	0.44657	0.32916	0.43418	0.37494	0.39574	0.26456
940.27	0.45881	0.58285	0.61937	0.46674	0.40542	0.39504	0.50405	0.22387	0.43452	0.55069	0.47743	0.4497	0.38396	0.26816	0.48909	0.38915	0.36486	0.33092	0.34022	0.43617	0.29385	0.39333	0.42275	0.25989	0.39767	0.55519	0.40254	0.41246	0.41856	0.49691	0.4645	0.33123	0.46072	0.37526	0.4167	0.28154
941.22	0.47883	0.58402	0.62104	0.46886	0.43567	0.39797	0.5229	0.2245	0.46555	0.547	0.4857	0.46754	0.39632	0.27254	0.50188	0.40492	0.37367	0.33912	0.35772	0.4198	0.29975	0.40388	0.42305	0.25931	0.41294	0.55291	0.39736	0.42059	0.43788	0.50799	0.47353	0.30986	0.46379	0.38065	0.43836	0.28981
942.17	0.45693	0.57375	0.61363	0.48889	0.44108	0.43019	0.52409	0.22364	0.50023	0.57566	0.49304	0.45916	0.38566	0.28001	0.50937	0.40993	0.36318	0.35106	0.37729	0.42069	0.31614	0.43097	0.42592	0.25288	0.39875	0.54753	0.39939	0.45197	0.45173	0.4909	0.48612	0.30009	0.48167	0.38631	0.44614	0.29904
943.12	0.47484	0.56987	0.61082	0.50184	0.44093	0.43535	0.51108	0.22235	0.50936	0.56954	0.53536	0.48181	0.40759	0.27847	0.51394	0.43581	0.36989	0.36828	0.3685	0.41407	0.31586	0.43008	0.44331	0.261	0.4148	0.55144	0.41227	0.46582	0.47707	0.48631	0.48519	0.3188	0.45907	0.38793	0.47062	0.30251
944.07	0.49517	0.55197	0.60114	0.49123	0.4576	0.43145	0.50126	0.22039	0.5388	0.55881	0.53102	0.46248	0.41117	0.2794	0.53975	0.43809	0.35015	0.36807	0.3813	0.40134	0.33404	0.42927	0.42843	0.26612	0.43571	0.55436	0.41212	0.47728	0.47089	0.46778	0.47322	0.31265	0.45071	0.38396	0.4807	0.29325
945.02	0.52794	0.57485	0.59983	0.5155	0.46294	0.44423	0.51858	0.21435	0.57153	0.57407	0.55753	0.46683	0.42758	0.30788	0.55236	0.44768	0.36935	0.3611	0.39227	0.39447	0.34334	0.44897	0.43275	0.2902	0.45064	0.56114	0.43864	0.49939	0.49465	0.46643	0.49142	0.31708	0.45244	0.40626	0.51139	0.30151
945.96	0.54374	0.57852	0.59334	0.50389	0.43502	0.44269	0.46541	0.2134	0.53345	0.59777	0.53706	0.42904	0.45067	0.30844	0.55095	0.4283	0.35706	0.35482	0.37266	0.4073	0.33877	0.43242	0.42073	0.2749	0.44789	0.55126	0.46594	0.49476	0.48369	0.4477	0.48212	0.34436	0.46023	0.40076	0.50818	0.27007
946.89	0.56185	0.56531	0.58913	0.50899	0.42589	0.43259	0.46506	0.22182	0.51402	0.59324	0.52788	0.43469	0.47058	0.31227	0.5386	0.4303	0.38601	0.36692	0.3642	0.41392	0.34377	0.42219	0.42966	0.28242	0.44767	0.5396	0.47741	0.49058	0.46952	0.48527	0.48708	0.35644	0.45978	0.39136	0.49768	0.27834
947.84	0.54893	0.56421	0.57735	0.49399	0.42031	0.43278	0.49095	0.22066	0.49477	0.59118	0.50281	0.42232	0.42639	0.31798	0.50208	0.40651	0.35811	0.36119	0.37741	0.4152	0.33546	0.41416	0.41829	0.27245	0.42871	0.52849	0.47617	0.48482	0.46454	0.501	0.49645	0.36017	0.45673	0.3886	0.48001	0.29243
948.79	0.55156	0.58891	0.57434	0.50509	0.43307	0.45939	0.51367	0.22312	0.50039	0.61302	0.5131	0.43101	0.45193	0.32919	0.47652	0.4156	0.38444	0.39032	0.37154	0.42888	0.35748	0.40184	0.45245	0.27844	0.43117	0.536	0.47429	0.49341	0.47856	0.53431	0.5264	0.36687	0.45453	0.38985	0.49268	0.30884
949.74	0.55626	0.56093	0.55033	0.48466	0.43434	0.4825	0.49979	0.22129	0.49534	0.60597	0.50115	0.44772	0.45194	0.31276	0.44722	0.41314	0.38224	0.38473	0.35866	0.43231	0.36439	0.38513	0.45561	0.26836	0.44382	0.52416	0.43579	0.4889	0.45975	0.50467	0.49616	0.36	0.45461	0.38529	0.49174	0.30949
950.68	0.53482	0.53906	0.54805	0.51293	0.45295	0.49821	0.53007	0.23232	0.51761	0.59534	0.48089	0.47499	0.4165	0.3136	0.4259	0.43546	0.36308	0.39033	0.36903	0.43202	0.37726	0.38966	0.45173	0.28178	0.45011	0.53004	0.419	0.52431	0.46076	0.52067	0.4982	0.33722	0.44739	0.39202	0.48333	0.32547
951.63	0.5523	0.54669	0.53356	0.51064	0.47229	0.48325	0.53659	0.22102	0.52596	0.5966	0.4918	0.46528	0.42345	0.30807	0.45466	0.43328	0.35505	0.38501	0.36709	0.42385	0.36092	0.38986	0.44212	0.27318	0.47345	0.5387	0.42261	0.52953	0.48422	0.4885	0.48822	0.32828	0.41847	0.39726	0.50788	0.32836
952.58	0.5819	0.53607	0.52305	0.50879	0.47351	0.45676	0.53815	0.22152	0.53712	0.6124	0.50745	0.47895	0.46066	0.31532	0.47729	0.41907	0.37193	0.36882	0.36478	0.42538	0.35136	0.39466	0.44382	0.27756	0.48924	0.53898	0.4242	0.52734	0.47646	0.47391	0.47794	0.33701	0.40664	0.40104	0.50545	0.32682
953.5	0.5931	0.52649	0.51693	0.51285	0.47022	0.45164	0.52273	0.22035	0.52836	0.61103	0.49654	0.49149	0.45827	0.30362	0.49309	0.42073	0.36906	0.35036	0.36057	0.43578	0.33868	0.42684	0.41745	0.27641	0.49613	0.51657	0.42092	0.514	0.46368	0.47461	0.4476	0.34318	0.413	0.41314	0.48554	0.31332
954.45	0.59109	0.51508	0.52032	0.51199	0.47195	0.4137	0.50735	0.21639	0.51895	0.60382	0.46657	0.48013	0.45785	0.3089	0.51512	0.4073	0.37536	0.35149	0.35954	0.42032	0.32701	0.42093	0.39544	0.282	0.49049	0.51244	0.44117	0.50426	0.46219	0.46856	0.43168	0.33452	0.37826	0.39767	0.43568	0.29566
955.4	0.63614	0.51853	0.52899	0.51466	0.49096	0.40174	0.51141	0.20589	0.52169	0.60386	0.48429	0.47502	0.50314	0.31202	0.55613	0.40946	0.40905	0.35012	0.35222	0.42689	0.32653	0.41245	0.40791	0.29142	0.49817	0.52284	0.45903	0.48926	0.48533	0.47131	0.4294	0.3511	0.364	0.39527	0.4462	0.3018
956.35	0.60255	0.49305	0.52676	0.50602	0.46934	0.39185	0.51225	0.20666	0.51419	0.58053	0.49167	0.47329	0.47864	0.29781	0.53741	0.38833	0.40796	0.3459	0.34495	0.43218	0.33717	0.40306	0.39584	0.28662	0.47764	0.49824	0.4497	0.47444	0.46712	0.47646	0.42817	0.36301	0.36146	0.38113	0.43241	0.30038
957.29	0.56234	0.47514	0.51069	0.50705	0.45177	0.39152	0.49809	0.2022	0.50778	0.546	0.48432	0.45371	0.4655	0.28175	0.51499	0.38114	0.3874	0.34857	0.32295	0.40796	0.33809	0.3986	0.38687	0.27453	0.45774	0.47728	0.43846	0.47083	0.4519	0.44972	0.41257	0.34021	0.36341	0.37042	0.43685	0.28218
958.24	0.55685	0.45077	0.49855	0.49953	0.44385	0.38108	0.47154	0.19638	0.50847	0.53915	0.50562	0.44359	0.45856	0.28199	0.51219	0.36618	0.38878	0.34876	0.31337	0.39024	0.3422	0.36539	0.39894	0.26021	0.45051	0.47206	0.44755	0.48001	0.46177	0.4378	0.40941	0.32889	0.35594	0.35452	0.44494	0.28272
959.17	0.53235	0.46275	0.47748	0.46219	0.42908	0.37895	0.47325	0.20398	0.50387	0.53775	0.5197	0.44879	0.43471	0.27929	0.49366	0.351	0.36706	0.34899	0.32175	0.40477	0.3569	0.36299	0.41236	0.26977	0.43145	0.46374	0.44198	0.46052	0.45369	0.44895	0.4062	0.33928	0.36549	0.34449	0.45465	0.30011
960.11	0.4974	0.48136	0.47709	0.41915	0.40289	0.37754	0.46541	0.19777	0.4846	0.52622	0.52832	0.44851	0.41361	0.28257	0.49739	0.34967	0.36768	0.34977	0.32967	0.39353	0.34996	0.36857	0.40756	0.25629	0.41563	0.45267	0.43332	0.44687	0.41907	0.43655	0.39209	0.32235	0.35844	0.33657	0.43115	0.29616
961.06	0.5026	0.47415	0.47361	0.42627	0.42461	0.38861	0.45303	0.20239	0.4829	0.51871	0.53195	0.43495	0.41877	0.28958	0.50981	0.36599	0.37864	0.35264	0.33042	0.38774	0.34666	0.35963	0.41623	0.24938	0.41783	0.4621	0.43465	0.46604	0.4466	0.43143	0.38105	0.3255	0.37247	0.3338	0.42704	0.28376
962.01	0.46884	0.47776	0.47024	0.4477	0.43054	0.38227	0.44281	0.19123	0.46166	0.52341	0.49707	0.42768	0.40497	0.2893	0.50992	0.38108	0.38618	0.34266	0.3322	0.38894	0.35393	0.35024	0.40404	0.25345	0.40051	0.45129	0.41144	0.46809	0.4718	0.43555	0.37423	0.3305	0.3448	0.33083	0.38066	0.29416
962.95	0.44167	0.48086	0.46362	0.44644	0.41479	0.3575	0.43736	0.18725	0.44091	0.51792	0.46132	0.40173	0.40104	0.27975	0.47848	0.36987	0.3715	0.31335	0.32891	0.37268	0.34409	0.36713	0.38158	0.25783	0.40268	0.44313	0.39561	0.44618	0.47144	0.39377	0.3378	0.30846	0.32492	0.32498	0.34851	0.28629
963.9	0.41623	0.46562	0.46562	0.48182	0.42052	0.38517	0.43839	0.18817	0.43861	0.51571	0.44089	0.38476	0.39073	0.2696	0.48431	0.3956	0.35947	0.29157	0.31632	0.3747	0.33574	0.37177	0.38041	0.23267	0.37542	0.44041	0.38887	0.46793	0.47601	0.38992	0.33685	0.32108	0.32369	0.337	0.3449	0.26731
964.82	0.41466	0.42787	0.43992	0.50121	0.40302	0.36657	0.44762	0.19242	0.45124	0.50566	0.44009	0.35654	0.38633	0.24197	0.4551	0.38797	0.30851	0.28085	0.31546	0.37815	0.35618	0.36139	0.39517	0.21886	0.38912	0.40969	0.36768	0.46499	0.47574	0.37808	0.34005	0.33024	0.33736	0.33073	0.34665	0.2466
965.77	0.38934	0.4378	0.45084	0.47143	0.37925	0.33552	0.44546	0.17837	0.42069	0.52682	0.38197	0.34035	0.37193	0.23801	0.44857	0.37859	0.28703	0.26845	0.31648	0.3601	0.34745	0.36314	0.37662	0.21475	0.36717	0.39481	0.3716	0.43856	0.46054	0.35419	0.31681	0.29323	0.32768	0.34173	0.31111	0.24422
966.71	0.4164	0.45715	0.4443	0.44022	0.36655	0.3425	0.4464	0.1853	0.41922	0.50498	0.37857	0.32842	0.3723	0.24257	0.46948	0.34975	0.29107	0.27858	0.31671	0.3566	0.3496	0.34515	0.37715	0.20772	0.37649	0.41459	0.37386	0.41719	0.42403	0.33903	0.33259	0.27519	0.32374	0.31881	0.33143	0.23865
967.66	0.42643	0.42661	0.44328	0.42505	0.34832	0.33921	0.45876	0.18034	0.41535	0.48611	0.37875	0.31962	0.35715	0.24344	0.47971	0.36201	0.29063	0.28652	0.32318	0.34781	0.3585	0.34708	0.38567	0.18779	0.36992	0.39529	0.37661	0.41043	0.39129	0.35004	0.35781	0.29194	0.31932	0.31263	0.32989	0.23905
968.61	0.4337	0.4249	0.43684	0.40442	0.33217	0.32355	0.46344	0.18476	0.40105	0.47496	0.36994	0.30935	0.37665	0.24041	0.46667	0.33821	0.28972	0.29082	0.32192	0.35229	0.35741	0.3357	0.38315	0.1873	0.40989	0.39144	0.38105	0.40762	0.38787	0.35316	0.35705	0.28114	0.30725	0.30235	0.30599	0.24465
969.55	0.41122	0.44126	0.44257	0.39027	0.33022	0.33003	0.434	0.17408	0.37929	0.46872	0.33872	0.31886	0.37552	0.25503	0.4827	0.31864	0.31352	0.28009	0.30997	0.33264	0.34403	0.33715	0.36161	0.20012	0.39145	0.408	0.40489	0.406	0.39436	0.35479	0.3313	0.27917	0.28656	0.31046	0.29417	0.27901
970.47	0.40297	0.42129	0.41323	0.39962	0.32867	0.34596	0.43161	0.17196	0.39349	0.4387	0.36596	0.35411	0.35522	0.25117	0.46344	0.32091	0.31907	0.2968	0.30934	0.33364	0.36555	0.32424	0.35188	0.22246	0.39415	0.39846	0.38051	0.41303	0.38102	0.37167	0.3327	0.27713	0.28315	0.29465	0.30048	0.28498
971.42	0.41652	0.39114	0.41165	0.38271	0.3459	0.34404	0.41979	0.17015	0.39206	0.45229	0.37749	0.35486	0.36725	0.23992	0.46317	0.32827	0.32306	0.2825	0.29907	0.33316	0.36512	0.35227	0.3562	0.23564	0.39517	0.36333	0.38467	0.39605	0.4253	0.37483	0.32041	0.28728	0.28263	0.32935	0.28775	0.30442
972.37	0.40707	0.40081	0.42804	0.39366	0.37412	0.37236	0.43255	0.17632	0.40802	0.46453	0.38082	0.37981	0.36666	0.22514	0.47447	0.32569	0.33998	0.30527	0.29739	0.35528	0.37647	0.32896	0.36052	0.26132	0.38761	0.36394	0.39967	0.4176	0.4473	0.41186	0.31835	0.29951	0.2946	0.3356	0.30823	0.31228
973.31	0.42428	0.38543	0.4521	0.41036	0.36483	0.353	0.41941	0.17174	0.40434	0.45384	0.40414	0.38846	0.36215	0.22309	0.46078	0.35081	0.33288	0.31026	0.3057	0.34841	0.3803	0.32639	0.33229	0.26846	0.38439	0.36562	0.41439	0.43059	0.41695	0.4005	0.32345	0.29427	0.30049	0.32796	0.30365	0.30582
974.26	0.39552	0.35045	0.43546	0.39646	0.37116	0.33977	0.40503	0.16788	0.37122	0.45206	0.41083	0.34634	0.32799	0.21103	0.41039	0.34037	0.31815	0.2992	0.29412	0.34222	0.38182	0.32549	0.31454	0.24046	0.37559	0.34928	0.40021	0.4102	0.41896	0.39171	0.30318	0.28531	0.29738	0.30101	0.28387	0.25878
975.18	0.40631	0.3726	0.45306	0.39922	0.36711	0.34927	0.40267	0.18963	0.38435	0.49558	0.40839	0.34583	0.34922	0.22104	0.42482	0.33062	0.33531	0.29969	0.29896	0.37002	0.38819	0.37989	0.3221	0.24538	0.39776	0.37146	0.43638	0.39675	0.4212	0.39877	0.31342	0.33414	0.29543	0.33503	0.30114	0.27457
976.12	0.39982	0.37789	0.44687	0.39738	0.34661	0.34602	0.39649	0.19851	0.37808	0.48451	0.39414	0.35146	0.33079	0.2202	0.40399	0.31041	0.31175	0.32337	0.32027	0.39217	0.41021	0.36686	0.30402	0.23336	0.40257	0.38773	0.44256	0.40913	0.39603	0.39087	0.30485	0.34624	0.31675	0.3218	0.29253	0.23725
977.07	0.40285	0.38252	0.44458	0.38637	0.33452	0.34095	0.38056	0.20021	0.3398	0.48864	0.40094	0.34249	0.33444	0.22863	0.38803	0.29452	0.29587	0.32233	0.32049	0.38592	0.40197	0.3921	0.29557	0.22657	0.40676	0.39513	0.4427	0.38796	0.39474	0.3688	0.28884	0.33562	0.3069	0.32602	0.29154	0.23181
978.01	0.388	0.41174	0.41137	0.38158	0.33888	0.36487	0.37993	0.18527	0.33943	0.50186	0.37922	0.32605	0.31803	0.22857	0.39274	0.27632	0.30889	0.34037	0.31481	0.38555	0.40132	0.40334	0.32493	0.21318	0.40599	0.40024	0.41209	0.38945	0.41417	0.38397	0.28849	0.34718	0.31803	0.34947	0.31165	0.23275
978.96	0.38037	0.43114	0.42693	0.40007	0.32411	0.39168	0.4115	0.19497	0.37777	0.50479	0.35077	0.34945	0.326	0.22759	0.40155	0.29488	0.30443	0.35804	0.32872	0.40449	0.40441	0.40284	0.32038	0.23456	0.40989	0.41733	0.40779	0.41017	0.40762	0.4143	0.32478	0.35168	0.32798	0.36889	0.33431	0.27239
979.88	0.37594	0.43718	0.42028	0.38924	0.33197	0.40262	0.40497	0.18232	0.37077	0.48888	0.36146	0.34681	0.33185	0.21289	0.3807	0.29812	0.2927	0.34079	0.32681	0.38657	0.40565	0.38442	0.33776	0.2247	0.4038	0.4042	0.3732	0.3995	0.40001	0.43947	0.34607	0.32106	0.33561	0.34901	0.34961	0.25578
980.82	0.36265	0.45101	0.44873	0.40153	0.33468	0.42804	0.40586	0.17344	0.38188	0.49354	0.39299	0.34914	0.33725	0.21919	0.40395	0.32163	0.30804	0.35331	0.3265	0.38111	0.40852	0.39325	0.36972	0.24286	0.40889	0.39844	0.38496	0.40895	0.39564	0.45508	0.35366	0.31462	0.33476	0.34212	0.3999	0.27344
981.77	0.34678	0.44069	0.44917	0.3882	0.34457	0.43103	0.39852	0.16949	0.39499	0.46084	0.39072	0.34831	0.33673	0.21712	0.38974	0.32543	0.30546	0.33689	0.33376	0.37601	0.4231	0.37579	0.37288	0.2537	0.41645	0.40261	0.35887	0.42114	0.39196	0.46591	0.37217	0.31061	0.36492	0.33014	0.39397	0.26604
982.71	0.35308	0.42517	0.4644	0.37122	0.34918	0.42506	0.41524	0.17534	0.39565	0.45794	0.42028	0.33975	0.35029	0.22613	0.39268	0.31519	0.2996	0.33124	0.34661	0.35774	0.43454	0.36648	0.37059	0.26258	0.41441	0.38675	0.3723	0.38215	0.39697	0.4545	0.39258	0.28329	0.36274	0.32058	0.38247	0.25623
983.63	0.37494	0.43269	0.45747	0.34435	0.35376	0.40794	0.40633	0.17898	0.35289	0.47284	0.45469	0.33221	0.35852	0.22454	0.41713	0.31405	0.3119	0.33081	0.33309	0.35091	0.42637	0.36298	0.39097	0.28784	0.40284	0.37883	0.38258	0.37078	0.39196	0.44616	0.39317	0.28084	0.34756	0.31785	0.3923	0.24006
984.58	0.39329	0.45393	0.47082	0.36035	0.35648	0.3776	0.40204	0.18338	0.35656	0.47246	0.46037	0.34158	0.36528	0.23248	0.44202	0.32525	0.29301	0.33132	0.33789	0.34043	0.44766	0.36498	0.39496	0.30156	0.40887	0.38486	0.39816	0.39748	0.41691	0.43799	0.3645	0.27151	0.36283	0.31815	0.37974	0.26718
985.52	0.41684	0.46387	0.4671	0.38384	0.38729	0.38472	0.4268	0.20144	0.39044	0.50633	0.45922	0.34846	0.37774	0.22846	0.43029	0.35563	0.32462	0.31993	0.35855	0.35105	0.45341	0.37635	0.38831	0.29994	0.4113	0.39022	0.39477	0.41657	0.45626	0.46896	0.39402	0.28495	0.38521	0.34367	0.36129	0.29028
986.46	0.44463	0.50734	0.48548	0.41502	0.38605	0.39645	0.44599	0.2077	0.40204	0.51773	0.47183	0.37347	0.38703	0.245	0.46953	0.36961	0.32671	0.35443	0.35693	0.35051	0.46688	0.37097	0.39399	0.31688	0.3941	0.41778	0.43088	0.43601	0.47207	0.48046	0.37833	0.28666	0.38435	0.35441	0.37317	0.32098
987.41	0.4568	0.50679	0.45612	0.42947	0.39967	0.38023	0.43365	0.21516	0.40387	0.51432	0.45006	0.4061	0.40027	0.2293	0.45166	0.37875	0.33031	0.35447	0.34711	0.36138	0.46973	0.36771	0.37517	0.3261	0.41843	0.42854	0.41125	0.44149	0.47442	0.47319	0.35446	0.30975	0.39433	0.35685	0.38119	0.35463
988.33	0.46116	0.51697	0.45058	0.45767	0.42269	0.40051	0.43971	0.21278	0.42583	0.5049	0.45597	0.45246	0.41293	0.24335	0.43363	0.38153	0.36245	0.37198	0.36647	0.37855	0.4773	0.37739	0.36907	0.32687	0.42643	0.42849	0.39888	0.45594	0.48095	0.48256	0.36724	0.32723	0.40425	0.37813	0.36417	0.36636
989.27	0.41353	0.44988	0.41562	0.43406	0.39604	0.40789	0.44405	0.20472	0.39107	0.4822	0.41564	0.38977	0.35983	0.23029	0.38907	0.35491	0.34251	0.37917	0.36247	0.37081	0.42235	0.33136	0.34105	0.29001	0.39228	0.41162	0.37737	0.41669	0.44405	0.48666	0.37022	0.32626	0.3808	0.35208	0.3299	0.30964
990.21	0.39589	0.42011	0.40294	0.41068	0.38355	0.37399	0.44337	0.19461	0.34736	0.4526	0.39411	0.39883	0.35149	0.22327	0.39497	0.31435	0.31794	0.37117	0.33707	0.37495	0.41253	0.32486	0.33446	0.28001	0.39489	0.40636	0.38585	0.38354	0.42036	0.4747	0.35532	0.30921	0.36675	0.31871	0.32657	0.30231
991.16	0.39203	0.38846	0.40192	0.3812	0.38821	0.36647	0.4332	0.1943	0.34507	0.44248	0.37986	0.3864	0.35413	0.21294	0.38797	0.28293	0.3119	0.35775	0.33835	0.36519	0.39588	0.32822	0.32085	0.26007	0.42706	0.39099	0.3727	0.35463	0.40231	0.49324	0.37682	0.30989	0.35943	0.30636	0.30324	0.28516
992.08	0.38585	0.36611	0.43975	0.37238	0.39373	0.37783	0.44515	0.19639	0.36307	0.43339	0.37681	0.37028	0.33647	0.21311	0.40904	0.28653	0.315	0.34759	0.34914	0.37531	0.39067	0.31374	0.32646	0.26509	0.39198	0.36152	0.38551	0.35714	0.39729	0.51926	0.4167	0.29542	0.36147	0.29089	0.29931	0.27717
993.02	0.40108	0.34829	0.45987	0.36612	0.37513	0.36748	0.44304	0.19353	0.38249	0.41757	0.34608	0.35775	0.32044	0.20261	0.43748	0.28723	0.27992	0.33354	0.33992	0.36597	0.38922	0.31979	0.32199	0.26711	0.39239	0.35459	0.39757	0.33833	0.38237	0.53517	0.4181	0.26854	0.37418	0.2824	0.29386	0.29067
993.96	0.42057	0.38434	0.49502	0.35697	0.37693	0.3581	0.43242	0.19627	0.37767	0.41215	0.36645	0.37701	0.34754	0.20975	0.45753	0.27632	0.29693	0.32146	0.3351	0.37645	0.38803	0.32712	0.34329	0.28003	0.41886	0.36059	0.39209	0.34644	0.38043	0.53735	0.43453	0.26993	0.36544	0.28915	0.32331	0.30535
994.9	0.44742	0.40741	0.4995	0.35965	0.39408	0.35849	0.43	0.19937	0.38026	0.42615	0.35473	0.35411	0.37215	0.21004	0.45157	0.28111	0.3006	0.33283	0.34053	0.36258	0.37609	0.30613	0.34671	0.29446	0.42644	0.37522	0.39099	0.35168	0.36996	0.56755	0.44781	0.27178	0.34963	0.29105	0.33988	0.30553
995.82	0.45051	0.39556	0.47406	0.37606	0.3885	0.34761	0.43346	0.18353	0.34094	0.44	0.33328	0.31792	0.37834	0.20017	0.44365	0.28791	0.2954	0.30357	0.32813	0.36371	0.36088	0.31196	0.34344	0.28316	0.4174	0.35607	0.37671	0.35532	0.38001	0.54196	0.43848	0.24454	0.31994	0.29814	0.33196	0.2876
996.77	0.44167	0.41182	0.45402	0.38793	0.38311	0.35501	0.42726	0.16996	0.31242	0.44511	0.34096	0.32237	0.37351	0.21271	0.42331	0.292	0.2859	0.31292	0.31154	0.34028	0.35039	0.32829	0.33516	0.26937	0.42908	0.36956	0.37968	0.35425	0.36981	0.54678	0.42253	0.24356	0.2961	0.29318	0.30891	0.27316
997.71	0.42566	0.42006	0.46188	0.38666	0.40452	0.38415	0.43924	0.17347	0.31388	0.44329	0.34876	0.32	0.38706	0.21889	0.41312	0.28986	0.30268	0.35834	0.31093	0.34709	0.36153	0.31693	0.35481	0.26446	0.43779	0.37754	0.38951	0.3686	0.39409	0.56317	0.43326	0.27465	0.31065	0.28034	0.30885	0.25496
998.65	0.46022	0.41402	0.4596	0.413	0.42609	0.38065	0.4395	0.17889	0.33712	0.45592	0.33237	0.31664	0.38472	0.21573	0.41424	0.30896	0.31679	0.35123	0.30354	0.36029	0.3666	0.32777	0.33464	0.274	0.42937	0.39386	0.40674	0.37988	0.41318	0.54202	0.43938	0.27158	0.31971	0.2789	0.28556	0.25197
999.57	0.43849	0.40848	0.44526	0.42909	0.41433	0.38574	0.42431	0.17579	0.34968	0.44942	0.3423	0.32121	0.34849	0.22015	0.39629	0.31256	0.31044	0.35004	0.29234	0.36205	0.36777	0.3299	0.34462	0.26227	0.4161	0.38514	0.3806	0.39019	0.40727	0.52695	0.42652	0.2776	0.31732	0.28112	0.27634	0.23762
1000.5	0.42601	0.41736	0.45067	0.42178	0.403	0.40116	0.42966	0.20708	0.36833	0.44541	0.36524	0.34207	0.34008	0.22101	0.39317	0.33569	0.33927	0.36989	0.3087	0.37759	0.3806	0.32142	0.35246	0.26676	0.402	0.38705	0.3752	0.39848	0.38913	0.53705	0.43939	0.31351	0.33068	0.28204	0.29187	0.26588
1001.5	0.41175	0.38835	0.43872	0.40843	0.36972	0.40507	0.39637	0.21188	0.36757	0.43818	0.33706	0.31482	0.32492	0.19754	0.39342	0.31304	0.34985	0.36492	0.30836	0.40017	0.36714	0.31614	0.34188	0.26399	0.38503	0.36295	0.37371	0.39712	0.39935	0.506	0.39847	0.31781	0.32461	0.28848	0.30028	0.25053
1002.4	0.40782	0.35636	0.42173	0.39558	0.35234	0.35255	0.37821	0.20885	0.33274	0.44105	0.32509	0.27428	0.31999	0.18467	0.3807	0.30771	0.32972	0.3254	0.31027	0.39269	0.34826	0.30453	0.30494	0.23615	0.37871	0.33358	0.35946	0.37996	0.38425	0.45394	0.36745	0.30244	0.29309	0.27545	0.279	0.21791
1003.3	0.40562	0.35291	0.38976	0.38668	0.35012	0.36931	0.39143	0.2003	0.33305	0.43263	0.34884	0.3007	0.3512	0.18134	0.35618	0.30641	0.33267	0.34122	0.32242	0.38752	0.35467	0.3083	0.31583	0.23955	0.39125	0.325	0.3478	0.38429	0.38175	0.46072	0.34862	0.28617	0.30354	0.28401	0.28763	0.23438
1004.3	0.42488	0.35933	0.41102	0.39452	0.36021	0.39794	0.42773	0.19981	0.33543	0.46273	0.36455	0.31314	0.36571	0.19421	0.39736	0.34261	0.36312	0.35743	0.35533	0.40343	0.37799	0.32486	0.31168	0.24842	0.39794	0.34838	0.35518	0.38867	0.39466	0.45384	0.34938	0.28901	0.31377	0.3019	0.29444	0.23815
1005.2	0.41663	0.34349	0.3908	0.40924	0.3651	0.36396	0.41442	0.17954	0.34418	0.46308	0.34043	0.28606	0.36498	0.19436	0.3812	0.33159	0.3554	0.34963	0.34908	0.38613	0.37088	0.32214	0.28508	0.24144	0.39571	0.34232	0.33772	0.37916	0.40346	0.39189	0.31831	0.27722	0.2918	0.30467	0.27133	0.19345
1006.1	0.45283	0.40355	0.41197	0.43847	0.39364	0.38389	0.45416	0.18941	0.35234	0.47821	0.36725	0.30558	0.40202	0.22461	0.38984	0.36251	0.36483	0.38045	0.37069	0.39864	0.39718	0.33518	0.30502	0.25252	0.42322	0.39808	0.33555	0.4154	0.41193	0.42679	0.36795	0.27163	0.29217	0.30987	0.28321	0.20979
1007.1	0.47238	0.42473	0.40641	0.46367	0.40365	0.41987	0.47077	0.19476	0.36862	0.4991	0.39353	0.33916	0.41216	0.23282	0.39622	0.38115	0.37843	0.4024	0.39267	0.4036	0.41655	0.35253	0.32086	0.27888	0.43423	0.43505	0.31863	0.44274	0.40788	0.41042	0.386	0.26095	0.28437	0.32384	0.31724	0.23686
1008	0.49423	0.43767	0.41567	0.49273	0.41674	0.41383	0.47034	0.20531	0.37064	0.52626	0.39934	0.34627	0.40957	0.2443	0.4336	0.42942	0.38667	0.41243	0.40989	0.40459	0.43884	0.36412	0.3228	0.28533	0.44665	0.44274	0.33198	0.48051	0.41879	0.37827	0.39804	0.28184	0.27656	0.33845	0.32647	0.25322
1008.9	0.48682	0.41979	0.38141	0.46388	0.39837	0.4068	0.43855	0.20612	0.36496	0.48884	0.39876	0.34444	0.40675	0.23807	0.40524	0.40772	0.34967	0.41682	0.40183	0.40124	0.43028	0.34168	0.32383	0.27975	0.43425	0.42019	0.34314	0.46712	0.4136	0.38043	0.34339	0.25648	0.26543	0.31899	0.31444	0.24344
1009.9	0.51445	0.43012	0.40827	0.47445	0.39209	0.43418	0.47699	0.2188	0.37455	0.49548	0.42368	0.39665	0.4042	0.23313	0.42178	0.43229	0.34114	0.46337	0.42218	0.45503	0.44488	0.34816	0.3581	0.30246	0.44744	0.42167	0.38255	0.49967	0.39497	0.43711	0.36299	0.28059	0.28324	0.32488	0.34011	0.27746
1010.8	0.5032	0.40737	0.38991	0.44007	0.38714	0.3922	0.45184	0.21402	0.35539	0.4804	0.43119	0.40892	0.38786	0.22994	0.41177	0.40567	0.32499	0.44337	0.42409	0.44232	0.4385	0.33771	0.35802	0.30823	0.42346	0.39428	0.38608	0.47583	0.37116	0.3905	0.33084	0.27537	0.26218	0.3148	0.34201	0.27701
1011.7	0.52111	0.40288	0.39028	0.42735	0.36928	0.3991	0.44904	0.21093	0.36477	0.46582	0.44418	0.39439	0.38498	0.22883	0.40491	0.38797	0.31805	0.45824	0.43137	0.45542	0.4373	0.31338	0.37433	0.29701	0.43505	0.36635	0.403	0.44906	0.36736	0.42191	0.30027	0.26419	0.27665	0.30968	0.34195	0.27871
1012.7	0.51401	0.39543	0.40191	0.40247	0.3718	0.41998	0.45614	0.21102	0.36684	0.45798	0.46345	0.3938	0.38532	0.23076	0.39992	0.37249	0.30766	0.46869	0.43191	0.46585	0.4274	0.30919	0.39288	0.29587	0.42735	0.35781	0.39871	0.41539	0.34142	0.44376	0.28608	0.26633	0.27902	0.30592	0.35738	0.26153
1013.6	0.52935	0.40515	0.43549	0.42786	0.36986	0.41983	0.46247	0.22181	0.36535	0.47998	0.48505	0.39503	0.39424	0.22574	0.4211	0.38411	0.30522	0.45192	0.43256	0.49255	0.42785	0.33277	0.39802	0.31279	0.44644	0.35254	0.41236	0.42348	0.32851	0.41011	0.32149	0.29767	0.28801	0.32725	0.35645	0.28492
1014.5	0.53183	0.41751	0.42944	0.41804	0.38414	0.42032	0.43025	0.2184	0.35378	0.48086	0.51668	0.37237	0.38904	0.23547	0.43112	0.37273	0.30522	0.44778	0.4222	0.48252	0.43252	0.33976	0.40268	0.28874	0.4557	0.34873	0.41512	0.40712	0.33988	0.38785	0.30733	0.28284	0.29722	0.31819	0.36086	0.27424
1015.5	0.50776	0.41339	0.43229	0.45025	0.39395	0.42366	0.45431	0.21226	0.36963	0.46643	0.53183	0.35762	0.37768	0.21979	0.43312	0.37907	0.31457	0.45113	0.42445	0.48965	0.43734	0.32692	0.39928	0.27986	0.46313	0.33954	0.40788	0.41499	0.34828	0.37158	0.31224	0.26854	0.33132	0.32256	0.36765	0.2813
1016.4	0.51551	0.43588	0.44579	0.46428	0.41991	0.42792	0.47171	0.22187	0.37263	0.48195	0.51488	0.3588	0.3849	0.23727	0.46167	0.38748	0.34308	0.45478	0.4306	0.50368	0.44702	0.35606	0.39521	0.29458	0.46848	0.36562	0.41111	0.44347	0.37535	0.37774	0.32971	0.2749	0.32369	0.33353	0.38002	0.29809
1017.3	0.52578	0.45679	0.43917	0.46916	0.41363	0.42442	0.49735	0.22144	0.38533	0.49176	0.51597	0.37921	0.38249	0.2471	0.46971	0.37382	0.36973	0.46874	0.43578	0.53614	0.46871	0.35838	0.40032	0.31084	0.49443	0.38661	0.42342	0.45254	0.38646	0.38029	0.35698	0.26714	0.32776	0.32338	0.39163	0.30921
1018.3	0.50428	0.45306	0.40779	0.44054	0.41057	0.42024	0.49302	0.21546	0.37426	0.47482	0.5134	0.38072	0.35225	0.2501	0.44214	0.33506	0.37227	0.47588	0.43484	0.5239	0.47114	0.33887	0.39942	0.30308	0.48558	0.38852	0.38973	0.45094	0.38867	0.36591	0.34943	0.24503	0.32514	0.30763	0.40833	0.30046
1019.2	0.52924	0.48009	0.42832	0.4829	0.4259	0.4676	0.53187	0.23545	0.42714	0.47944	0.50717	0.41234	0.3849	0.27116	0.4584	0.36353	0.40169	0.47951	0.46704	0.55141	0.48417	0.36181	0.4226	0.34704	0.50916	0.42703	0.39593	0.46202	0.42392	0.37351	0.38947	0.25335	0.34675	0.32278	0.44509	0.32454
1020.1	0.54591	0.4759	0.46258	0.47773	0.44658	0.48936	0.53917	0.25284	0.43308	0.50036	0.5037	0.45804	0.39106	0.28264	0.47685	0.36096	0.40896	0.50151	0.47398	0.58659	0.49682	0.37492	0.43289	0.36838	0.52144	0.43226	0.41037	0.45764	0.4419	0.40863	0.40206	0.26956	0.33983	0.33232	0.46171	0.34153
1021.1	0.53113	0.47619	0.44788	0.46974	0.44506	0.47043	0.52415	0.25813	0.44223	0.49749	0.51373	0.46066	0.38896	0.27919	0.46384	0.36991	0.41472	0.48996	0.46681	0.58936	0.49886	0.36334	0.43649	0.36579	0.5372	0.42812	0.41673	0.4505	0.43137	0.39971	0.41093	0.27914	0.35601	0.32926	0.46612	0.32853
1022	0.50281	0.45748	0.46245	0.47129	0.44873	0.47588	0.50436	0.26816	0.44276	0.47856	0.50011	0.44226	0.3863	0.27105	0.46983	0.37924	0.40313	0.47447	0.49594	0.59675	0.51426	0.35823	0.43836	0.36599	0.51557	0.41063	0.41162	0.45235	0.44183	0.37915	0.40072	0.31355	0.36664	0.33943	0.46992	0.33168
1022.9	0.52138	0.45984	0.49405	0.47145	0.4525	0.49855	0.5124	0.28084	0.46305	0.49771	0.46729	0.45031	0.41792	0.28386	0.48016	0.40851	0.42637	0.48136	0.54389	0.61139	0.52216	0.37458	0.43321	0.35826	0.5325	0.42899	0.43985	0.44768	0.46329	0.4012	0.44867	0.33345	0.37563	0.36533	0.48056	0.33445
1023.9	0.4831	0.4381	0.47212	0.4307	0.43638	0.45811	0.4855	0.27021	0.42513	0.50803	0.4355	0.43571	0.38591	0.26613	0.45554	0.37054	0.41717	0.47175	0.55825	0.59302	0.52239	0.35921	0.40241	0.34216	0.48782	0.39831	0.41617	0.41914	0.44113	0.40155	0.4357	0.31212	0.35111	0.36264	0.43701	0.33036
1024.8	0.47613	0.444	0.47531	0.42162	0.42074	0.46122	0.47731	0.26998	0.44233	0.50229	0.45136	0.39434	0.38041	0.26953	0.46091	0.37093	0.41863	0.46167	0.5992	0.60909	0.54757	0.35895	0.421	0.33196	0.48859	0.40586	0.41511	0.4222	0.44254	0.39128	0.44537	0.32834	0.37745	0.36909	0.44494	0.31758
1025.7	0.46932	0.44793	0.46821	0.41908	0.42214	0.47715	0.47362	0.27256	0.45879	0.49478	0.46368	0.41958	0.37616	0.27778	0.4491	0.37631	0.40187	0.45455	0.61423	0.63749	0.56928	0.36995	0.42609	0.32925	0.47102	0.41046	0.38132	0.41699	0.42194	0.38212	0.42854	0.3438	0.38184	0.37581	0.45682	0.31961
1026.7	0.45519	0.4404	0.46141	0.42183	0.42125	0.48872	0.46554	0.26971	0.47504	0.50232	0.44334	0.41582	0.36361	0.27781	0.42495	0.36022	0.39174	0.44582	0.62351	0.63642	0.57446	0.38009	0.41962	0.31329	0.45912	0.39105	0.37698	0.41591	0.42045	0.38594	0.41617	0.30853	0.3905	0.38535	0.44743	0.32369
1027.6	0.43795	0.47092	0.46614	0.44445	0.42343	0.48184	0.48367	0.26742	0.47113	0.50068	0.48115	0.42612	0.35526	0.28172	0.44647	0.37786	0.3701	0.43517	0.6513	0.66088	0.59034	0.3993	0.45627	0.33697	0.46047	0.41061	0.38618	0.43625	0.41236	0.39779	0.40501	0.30786	0.41928	0.38763	0.45788	0.34197
1028.5	0.46766	0.48788	0.48145	0.44864	0.42427	0.49739	0.4875	0.27599	0.50158	0.51291	0.48845	0.4394	0.3768	0.299	0.45072	0.40883	0.36694	0.41254	0.67659	0.71985	0.62525	0.41931	0.47336	0.34449	0.48753	0.43727	0.40941	0.47274	0.41031	0.39283	0.3914	0.34095	0.45599	0.40282	0.48222	0.3415
1029.4	0.47719	0.47879	0.48476	0.44463	0.40654	0.49164	0.50084	0.27588	0.50685	0.53458	0.47341	0.44208	0.38677	0.29241	0.46107	0.4307	0.35278	0.41287	0.69223	0.72913	0.6171	0.43515	0.45446	0.34209	0.48528	0.43824	0.41926	0.47401	0.38949	0.40356	0.38111	0.34136	0.47345	0.42103	0.46506	0.34452
1030.4	0.49026	0.47068	0.50466	0.45597	0.38734	0.48987	0.52154	0.27329	0.49708	0.53994	0.46464	0.42574	0.38563	0.28749	0.46745	0.42048	0.34537	0.39143	0.73603	0.73951	0.63155	0.4292	0.46749	0.36329	0.47404	0.43986	0.43969	0.48716	0.39656	0.40433	0.39794	0.33263	0.49322	0.42449	0.44468	0.3495
1031.3	0.50455	0.49313	0.5186	0.45595	0.39334	0.47902	0.54216	0.27202	0.47698	0.53822	0.4578	0.44346	0.38782	0.30605	0.48935	0.42914	0.36214	0.37478	0.79432	0.77853	0.6324	0.42935	0.45369	0.37878	0.49301	0.47168	0.45849	0.48463	0.40681	0.40912	0.45145	0.36641	0.50583	0.4306	0.45334	0.35747
1032.2	0.51426	0.46729	0.5107	0.44596	0.39491	0.45596	0.53293	0.27642	0.47859	0.52933	0.41957	0.41008	0.38955	0.30573	0.46888	0.42258	0.38427	0.33459	0.80988	0.81146	0.63248	0.40621	0.4088	0.36422	0.48213	0.43743	0.45529	0.46428	0.40479	0.38002	0.45518	0.36927	0.48058	0.4244	0.41433	0.34117
1033.2	0.48104	0.46168	0.48951	0.43438	0.3882	0.448	0.51639	0.26711	0.47036	0.51056	0.42025	0.40448	0.36466	0.30432	0.4782	0.38703	0.37856	0.32324	0.80706	0.80007	0.6239	0.38834	0.41579	0.3686	0.46319	0.43375	0.43871	0.44524	0.41834	0.38174	0.43551	0.36551	0.46463	0.4251	0.42287	0.34912
1034.1	0.48606	0.4857	0.45731	0.43582	0.39305	0.4453	0.49987	0.26517	0.44936	0.50446	0.40942	0.40418	0.36981	0.32153	0.46314	0.34653	0.38468	0.31479	0.82656	0.83464	0.63494	0.39888	0.43646	0.36279	0.46134	0.43566	0.42764	0.44126	0.41924	0.39003	0.43485	0.38646	0.43596	0.41605	0.43556	0.34713
1035	0.4872	0.47615	0.43519	0.43236	0.40496	0.43011	0.49012	0.26397	0.4407	0.51806	0.39724	0.41002	0.39218	0.31672	0.44983	0.34159	0.38836	0.30018	0.84703	0.85193	0.62898	0.41525	0.4121	0.33521	0.46355	0.4267	0.43167	0.42719	0.43807	0.37975	0.46118	0.41551	0.41078	0.4257	0.43179	0.34896
1036	0.49441	0.50012	0.43671	0.46082	0.39636	0.42972	0.49836	0.27225	0.45879	0.54044	0.42913	0.40507	0.40886	0.31451	0.44745	0.34669	0.36535	0.31639	0.83772	0.87387	0.65083	0.44853	0.42912	0.33469	0.4604	0.43788	0.43009	0.44326	0.43668	0.38274	0.45631	0.42897	0.41608	0.43009	0.46544	0.35967
1036.9	0.47975	0.51762	0.44169	0.48213	0.39652	0.41467	0.49396	0.26498	0.46691	0.54475	0.43073	0.42367	0.4111	0.31345	0.47248	0.33824	0.36194	0.32939	0.83057	0.86924	0.66173	0.46415	0.44332	0.33384	0.46299	0.44925	0.41867	0.4759	0.42352	0.36394	0.43516	0.44453	0.41072	0.43345	0.4812	0.35808
1037.8	0.49573	0.53904	0.44522	0.47981	0.41104	0.42186	0.49927	0.26932	0.48307	0.54658	0.45093	0.41371	0.44476	0.32718	0.47478	0.36156	0.37985	0.32886	0.85537	0.88296	0.6853	0.46491	0.43704	0.32067	0.4773	0.43379	0.43233	0.47528	0.43063	0.37421	0.46912	0.45136	0.4212	0.42043	0.48072	0.35971
1038.8	0.49536	0.52562	0.45343	0.47314	0.40596	0.41469	0.49814	0.27139	0.47772	0.55274	0.4724	0.4029	0.45222	0.32696	0.4565	0.37901	0.35643	0.2954	0.84506	0.87977	0.70078	0.45332	0.44092	0.31855	0.47067	0.44011	0.42051	0.46992	0.43707	0.35291	0.47862	0.4608	0.42598	0.41704	0.49171	0.34755
1039.7	0.48764	0.55784	0.47776	0.48401	0.39987	0.43829	0.49016	0.28046	0.48866	0.55667	0.47499	0.40991	0.44648	0.34893	0.46992	0.40118	0.36527	0.32413	0.82032	0.91111	0.71292	0.45384	0.46035	0.33179	0.47474	0.46671	0.42834	0.48453	0.43454	0.39784	0.47104	0.4518	0.4489	0.41444	0.50688	0.35133
1040.6	0.4953	0.5233	0.45136	0.44491	0.38448	0.43579	0.47596	0.26882	0.48522	0.54144	0.4359	0.37763	0.43458	0.34057	0.45114	0.37085	0.383	0.30038	0.78673	0.88983	0.70233	0.40455	0.44836	0.30566	0.45124	0.42512	0.40852	0.45552	0.44526	0.39382	0.43044	0.42882	0.43051	0.39336	0.44691	0.32546
1041.5	0.51709	0.52968	0.44992	0.42877	0.39889	0.45747	0.48138	0.26742	0.49678	0.5316	0.43549	0.37876	0.46032	0.35135	0.4486	0.38006	0.36465	0.30754	0.76682	0.88731	0.71637	0.41148	0.44894	0.3216	0.45403	0.45129	0.42047	0.44017	0.46625	0.42761	0.45675	0.42358	0.44676	0.3889	0.45224	0.33298
1042.5	0.50165	0.50706	0.43751	0.41626	0.38366	0.43946	0.47631	0.26421	0.46856	0.51292	0.39694	0.36521	0.42973	0.3386	0.43623	0.36538	0.3268	0.31453	0.72181	0.88261	0.68064	0.40185	0.42179	0.30695	0.43063	0.45482	0.39512	0.44032	0.43781	0.41924	0.44441	0.43585	0.42697	0.36964	0.42696	0.31394
1043.4	0.50079	0.50478	0.43852	0.42876	0.39756	0.47167	0.47613	0.25858	0.49584	0.47869	0.35542	0.38906	0.43298	0.34511	0.45932	0.37743	0.34855	0.35948	0.69711	0.85653	0.67123	0.38316	0.39772	0.3293	0.4391	0.44366	0.40675	0.45258	0.44386	0.4525	0.44615	0.43258	0.41589	0.37161	0.40392	0.34559
1044.3	0.50013	0.47253	0.42744	0.41675	0.38874	0.46436	0.48032	0.24546	0.47931	0.47618	0.35246	0.3764	0.4156	0.32295	0.45894	0.37789	0.32836	0.34812	0.68127	0.82151	0.6436	0.37598	0.37672	0.32249	0.41639	0.41047	0.40568	0.45444	0.43847	0.40467	0.44976	0.43282	0.40669	0.36414	0.39417	0.35121
1045.2	0.47121	0.45225	0.42889	0.41729	0.38606	0.42442	0.45746	0.23441	0.44557	0.47521	0.35962	0.38591	0.40333	0.31517	0.44315	0.38229	0.31446	0.34699	0.65013	0.77149	0.59142	0.38494	0.35162	0.31828	0.41457	0.39717	0.40406	0.45933	0.4019	0.38287	0.43523	0.42316	0.38451	0.36528	0.39671	0.34324
1046.2	0.46956	0.4198	0.43853	0.43372	0.39278	0.4333	0.45288	0.23674	0.42959	0.48504	0.35978	0.37267	0.38415	0.30804	0.44483	0.3825	0.3357	0.35986	0.62133	0.75459	0.55257	0.39766	0.32864	0.30132	0.40562	0.35096	0.39995	0.47363	0.40436	0.39781	0.40807	0.43516	0.36837	0.37931	0.38483	0.34369
1047.1	0.46575	0.37739	0.44841	0.42148	0.38558	0.43232	0.44838	0.22738	0.42856	0.4821	0.35059	0.36194	0.37537	0.29478	0.41729	0.38343	0.3441	0.35061	0.59373	0.72012	0.53535	0.40189	0.32221	0.30105	0.39071	0.33402	0.42127	0.4605	0.39742	0.38319	0.39243	0.40738	0.37054	0.39807	0.37562	0.3406
1048	0.45052	0.37095	0.43682	0.38709	0.35338	0.40742	0.44643	0.23247	0.429	0.50887	0.36715	0.33968	0.34785	0.29289	0.40763	0.37206	0.33844	0.33615	0.56065	0.69819	0.49877	0.40807	0.31396	0.28361	0.37307	0.34887	0.40915	0.43212	0.38193	0.35762	0.35655	0.39594	0.38891	0.39456	0.39743	0.32162
1049	0.43908	0.35762	0.42457	0.34811	0.35597	0.39196	0.42968	0.22939	0.44912	0.47253	0.36351	0.32111	0.34465	0.29947	0.37285	0.33415	0.35521	0.33698	0.54109	0.6504	0.46988	0.38913	0.3045	0.26704	0.38391	0.33828	0.38583	0.40805	0.37197	0.37246	0.33135	0.37171	0.3741	0.39156	0.40722	0.3113
1049.9	0.43647	0.36057	0.43052	0.36886	0.36609	0.41517	0.45069	0.23368	0.48623	0.45473	0.3538	0.31119	0.34251	0.30171	0.39822	0.33973	0.35369	0.36145	0.5138	0.65846	0.47639	0.38088	0.30771	0.27439	0.38055	0.3507	0.39004	0.41842	0.37992	0.38942	0.3415	0.38944	0.37862	0.38868	0.42238	0.30802
1050.8	0.38726	0.33883	0.41864	0.33812	0.3186	0.40514	0.42857	0.22184	0.48053	0.43116	0.35164	0.30815	0.31126	0.29582	0.39977	0.31503	0.33449	0.38253	0.48895	0.62798	0.44167	0.34661	0.31982	0.26427	0.35938	0.34131	0.39663	0.37241	0.35503	0.39252	0.33701	0.37728	0.3736	0.36395	0.42759	0.29236
1051.7	0.38734	0.3639	0.42218	0.32654	0.32509	0.40017	0.41869	0.22865	0.47587	0.45112	0.35032	0.32554	0.31848	0.31314	0.42096	0.29742	0.33682	0.40795	0.4739	0.60531	0.4211	0.33697	0.31496	0.27352	0.38292	0.35405	0.38337	0.35458	0.35237	0.39552	0.34864	0.36932	0.35528	0.35443	0.43407	0.30966
1052.7	0.38151	0.35476	0.43834	0.36291	0.34949	0.40135	0.41552	0.21827	0.46771	0.43573	0.34395	0.313	0.32711	0.30875	0.44249	0.30503	0.3523	0.42787	0.45449	0.56999	0.41863	0.33192	0.34009	0.27107	0.38302	0.34543	0.40091	0.37559	0.36253	0.39273	0.38065	0.3569	0.33367	0.33548	0.42958	0.3082
1053.6	0.36255	0.3312	0.4391	0.38462	0.32393	0.37171	0.38084	0.20722	0.43563	0.42127	0.32844	0.30203	0.32094	0.30521	0.44622	0.32382	0.33666	0.44284	0.40572	0.54249	0.40837	0.31864	0.33871	0.26515	0.36488	0.34316	0.40816	0.37013	0.34343	0.36704	0.3648	0.3491	0.31982	0.31334	0.42722	0.30676
1054.5	0.37798	0.35988	0.45226	0.36668	0.30887	0.38078	0.35045	0.21298	0.42525	0.42827	0.35306	0.30796	0.35009	0.33395	0.43715	0.33042	0.34123	0.46205	0.38974	0.507	0.39328	0.31234	0.36431	0.26324	0.36772	0.35882	0.41037	0.35628	0.34265	0.3639	0.34928	0.32817	0.32091	0.31476	0.45529	0.31929
1055.4	0.39991	0.38067	0.42931	0.35492	0.31034	0.35879	0.36049	0.22451	0.44201	0.44151	0.34291	0.30427	0.37086	0.34447	0.42689	0.34046	0.34691	0.46216	0.37451	0.4777	0.40552	0.3131	0.37308	0.25931	0.3622	0.378	0.3898	0.3598	0.34404	0.32303	0.3602	0.3072	0.32067	0.30654	0.46881	0.33732
1056.4	0.41988	0.37755	0.4343	0.38474	0.30277	0.35783	0.36249	0.21824	0.46455	0.41024	0.35287	0.31312	0.39425	0.33906	0.43559	0.35985	0.34685	0.48887	0.37361	0.44312	0.4055	0.30898	0.36803	0.25876	0.36839	0.3866	0.39241	0.37977	0.35714	0.33382	0.38249	0.30051	0.33001	0.29988	0.47754	0.33188
1057.3	0.42711	0.36657	0.41629	0.3505	0.26912	0.33349	0.33457	0.21795	0.46368	0.42321	0.34329	0.29803	0.38106	0.33585	0.41655	0.33827	0.31678	0.4938	0.35076	0.41986	0.39786	0.30191	0.3338	0.2545	0.3462	0.35961	0.37769	0.34726	0.31692	0.30658	0.33692	0.28157	0.33104	0.30845	0.45786	0.31814
1058.2	0.45783	0.39425	0.43727	0.34509	0.29087	0.36814	0.40243	0.24316	0.48322	0.46606	0.35735	0.31083	0.38803	0.3548	0.45543	0.35454	0.34086	0.53729	0.35535	0.42291	0.40929	0.32116	0.3529	0.26492	0.36895	0.38413	0.40193	0.37884	0.33939	0.33319	0.36949	0.30742	0.3563	0.31948	0.48061	0.31071
1059.2	0.42324	0.33776	0.3962	0.32548	0.28367	0.35139	0.4039	0.25107	0.4947	0.44598	0.33324	0.28927	0.34793	0.32586	0.44405	0.35055	0.33314	0.54654	0.35042	0.40738	0.41867	0.31861	0.32703	0.26512	0.35337	0.34877	0.37873	0.36644	0.32819	0.33362	0.38563	0.29565	0.35641	0.30033	0.43483	0.30106
1060.1	0.42406	0.33078	0.38182	0.33425	0.31334	0.37077	0.39648	0.26005	0.50513	0.44306	0.35989	0.30172	0.34187	0.32337	0.42152	0.36738	0.3507	0.56164	0.32517	0.39406	0.41572	0.32764	0.32094	0.28276	0.35918	0.3563	0.37971	0.39154	0.34785	0.35898	0.35456	0.3034	0.35482	0.31534	0.44061	0.2999
1061	0.39514	0.31417	0.35139	0.32321	0.30187	0.35209	0.38617	0.25421	0.47548	0.4385	0.35334	0.27355	0.33048	0.31456	0.39707	0.36829	0.32821	0.5481	0.2868	0.37929	0.40583	0.32507	0.31148	0.2716	0.31482	0.33479	0.35712	0.40033	0.32631	0.33363	0.3088	0.28698	0.32498	0.30097	0.43103	0.2924
1061.9	0.40729	0.33007	0.35761	0.32821	0.32907	0.34697	0.40888	0.27008	0.48801	0.43054	0.3441	0.29543	0.36015	0.32294	0.39741	0.38655	0.34416	0.53993	0.30281	0.38763	0.38797	0.33989	0.30471	0.26314	0.344	0.34869	0.36214	0.4309	0.35602	0.35109	0.32366	0.30227	0.28938	0.29713	0.42568	0.29378
1062.8	0.36917	0.33185	0.34361	0.31305	0.31367	0.32809	0.38138	0.26037	0.48898	0.41217	0.31258	0.30314	0.34733	0.31886	0.38864	0.35277	0.31576	0.49768	0.28899	0.35193	0.36613	0.33548	0.26282	0.2567	0.31913	0.32551	0.33597	0.38893	0.35202	0.32051	0.29605	0.27833	0.26444	0.30457	0.37494	0.28886
1063.8	0.36534	0.35461	0.3704	0.30383	0.32445	0.36444	0.39335	0.24183	0.4852	0.42781	0.31203	0.34346	0.36111	0.3331	0.39157	0.34833	0.3274	0.49996	0.30104	0.3259	0.35544	0.34719	0.27402	0.26765	0.32877	0.34141	0.3363	0.40778	0.35858	0.33837	0.28708	0.27567	0.25484	0.32219	0.38601	0.28925
1064.7	0.36282	0.34352	0.38451	0.30082	0.30072	0.36359	0.39706	0.24136	0.46159	0.41764	0.30118	0.32001	0.36503	0.32351	0.39273	0.32814	0.30107	0.50017	0.31635	0.31331	0.34907	0.33284	0.2734	0.26777	0.34523	0.32758	0.31773	0.40119	0.33766	0.32862	0.29191	0.26312	0.26289	0.30959	0.3792	0.27831
1065.6	0.378	0.34282	0.39248	0.32074	0.29886	0.38103	0.40237	0.25783	0.4542	0.44178	0.30293	0.31577	0.34811	0.32733	0.40599	0.3477	0.33283	0.48416	0.32469	0.32045	0.36283	0.35235	0.30433	0.25335	0.35177	0.32938	0.33757	0.39365	0.34181	0.33154	0.28357	0.27813	0.29408	0.32014	0.39504	0.26372
1066.5	0.35903	0.33697	0.39031	0.3413	0.26001	0.41319	0.40346	0.25103	0.43296	0.41387	0.30543	0.3038	0.3211	0.31016	0.40269	0.34967	0.32078	0.47888	0.30145	0.30181	0.37154	0.33644	0.31144	0.25269	0.34459	0.31408	0.32082	0.37889	0.32698	0.35222	0.30272	0.25524	0.30975	0.31048	0.38818	0.27148
1067.5	0.35314	0.30043	0.3897	0.34253	0.27885	0.41427	0.39953	0.25	0.42463	0.39831	0.31199	0.27758	0.32678	0.2896	0.39483	0.35349	0.36358	0.46359	0.29846	0.3119	0.36476	0.3244	0.32282	0.24688	0.34704	0.30574	0.32687	0.39108	0.31953	0.356	0.30765	0.25259	0.29962	0.2901	0.38129	0.27145
1068.4	0.36374	0.30158	0.3913	0.35409	0.29651	0.39552	0.39517	0.25984	0.42502	0.40099	0.31641	0.26921	0.31427	0.27361	0.41212	0.3489	0.37965	0.43233	0.28095	0.31101	0.37243	0.3287	0.31313	0.25018	0.3448	0.31224	0.3451	0.38553	0.32825	0.31642	0.28803	0.24876	0.29595	0.27902	0.37074	0.27653
1069.3	0.34443	0.28581	0.3994	0.3569	0.28802	0.40195	0.38733	0.24211	0.42047	0.40783	0.29533	0.27395	0.30887	0.26368	0.41932	0.36561	0.38949	0.39732	0.26693	0.29516	0.37733	0.31881	0.30789	0.24198	0.32337	0.28897	0.36733	0.37908	0.32224	0.29543	0.30472	0.24442	0.26586	0.27407	0.33405	0.27251
1070.2	0.33836	0.27712	0.42372	0.36341	0.30987	0.40403	0.41105	0.23532	0.43402	0.3888	0.3163	0.29452	0.33054	0.24831	0.44471	0.37097	0.3678	0.40526	0.26444	0.29193	0.37814	0.33694	0.32205	0.26776	0.34599	0.26893	0.37175	0.38249	0.33966	0.30756	0.31964	0.23029	0.25835	0.27177	0.34011	0.28717
1071.2	0.30498	0.26326	0.40154	0.35707	0.33053	0.37524	0.39432	0.22361	0.40964	0.38293	0.30531	0.31896	0.32984	0.2503	0.42308	0.36057	0.356	0.36893	0.25438	0.27808	0.35074	0.32071	0.30941	0.27414	0.32256	0.26574	0.36152	0.37584	0.32351	0.26847	0.28205	0.22553	0.24801	0.25707	0.31692	0.27703
1072.1	0.30539	0.27006	0.40097	0.37345	0.33792	0.36726	0.38499	0.2151	0.3832	0.3946	0.32135	0.35048	0.32274	0.24388	0.42286	0.34745	0.34075	0.34406	0.24542	0.2741	0.35828	0.32924	0.3424	0.29532	0.31498	0.25788	0.36628	0.35307	0.33589	0.26622	0.26822	0.23436	0.24571	0.26158	0.31117	0.2817
1073	0.34598	0.30256	0.41725	0.42278	0.34202	0.37237	0.39943	0.21208	0.37585	0.3937	0.33487	0.35929	0.37757	0.26589	0.43002	0.37878	0.32969	0.34525	0.23636	0.29601	0.36004	0.34926	0.36325	0.30064	0.34241	0.28989	0.37881	0.36982	0.34554	0.30059	0.30587	0.24829	0.27586	0.27681	0.31961	0.29052
1073.9	0.33181	0.31454	0.3914	0.40412	0.34023	0.33895	0.38602	0.20015	0.34726	0.38975	0.32929	0.33445	0.37538	0.25622	0.41967	0.35795	0.3055	0.31093	0.2126	0.28306	0.33293	0.34738	0.3487	0.28824	0.3427	0.30371	0.3464	0.35547	0.34085	0.30802	0.28584	0.22891	0.28596	0.26336	0.30645	0.26555
1074.9	0.31673	0.32492	0.37858	0.38261	0.33375	0.32021	0.3484	0.19363	0.35968	0.39036	0.313	0.32293	0.35527	0.25993	0.39305	0.33707	0.33367	0.2604	0.21638	0.2742	0.32296	0.32092	0.33534	0.27789	0.32827	0.31905	0.33814	0.3375	0.33142	0.29264	0.27035	0.23134	0.2866	0.26927	0.27406	0.24968
1075.8	0.34783	0.32126	0.40474	0.38542	0.32709	0.33969	0.35557	0.20623	0.37536	0.42396	0.3372	0.31354	0.3555	0.24891	0.40382	0.34776	0.34558	0.24551	0.2278	0.28461	0.32855	0.35138	0.35086	0.28033	0.32818	0.32138	0.35782	0.35508	0.3498	0.30295	0.29508	0.25998	0.3142	0.28849	0.27341	0.25495
1076.7	0.37035	0.34195	0.39848	0.38024	0.29133	0.34409	0.34341	0.20298	0.37011	0.42829	0.33501	0.30994	0.36151	0.24673	0.39133	0.37884	0.32248	0.24408	0.22723	0.27289	0.30602	0.36026	0.33268	0.28002	0.32848	0.32929	0.33844	0.3716	0.33503	0.30595	0.28463	0.25092	0.32958	0.30249	0.28936	0.24125
1077.6	0.33438	0.31848	0.37684	0.33675	0.26756	0.32963	0.31652	0.19894	0.34387	0.41988	0.313	0.28443	0.32786	0.237	0.38178	0.35303	0.31049	0.22258	0.24286	0.26258	0.27724	0.32718	0.3054	0.25507	0.31159	0.28774	0.32773	0.34401	0.32205	0.2991	0.25935	0.23651	0.31159	0.2931	0.25723	0.21716
1078.6	0.37122	0.32774	0.40006	0.36087	0.2665	0.33383	0.33682	0.20288	0.34216	0.4311	0.32393	0.29904	0.33825	0.23663	0.36894	0.36387	0.30852	0.20884	0.26205	0.2736	0.2699	0.32221	0.31301	0.25364	0.32285	0.29382	0.34788	0.33472	0.3487	0.29208	0.25782	0.27296	0.31782	0.30167	0.25916	0.22421
1079.5	0.37515	0.32809	0.37031	0.37514	0.25505	0.35034	0.36084	0.20029	0.29787	0.44495	0.32802	0.30527	0.35366	0.23969	0.34638	0.36033	0.30205	0.20839	0.26188	0.28335	0.22975	0.29809	0.31529	0.25463	0.33516	0.28659	0.34466	0.34822	0.35846	0.29362	0.26306	0.28323	0.31616	0.29521	0.26132	0.23569
1080.4	0.36147	0.33445	0.36716	0.35504	0.25702	0.34289	0.3523	0.19407	0.28028	0.4391	0.27773	0.28283	0.35234	0.23687	0.35493	0.38864	0.32706	0.21038	0.24203	0.27335	0.21756	0.28098	0.29958	0.25185	0.34456	0.30176	0.34526	0.35281	0.36493	0.31437	0.2347	0.26858	0.30627	0.28438	0.26426	0.22632
1081.3	0.36092	0.34953	0.3672	0.36529	0.29466	0.34523	0.38125	0.19503	0.29944	0.43509	0.25207	0.26168	0.37268	0.23487	0.36457	0.37691	0.33969	0.19213	0.25309	0.27229	0.22427	0.26636	0.31213	0.24243	0.36196	0.31225	0.35206	0.37684	0.37822	0.32169	0.24896	0.26891	0.31705	0.28076	0.24334	0.2196
1082.2	0.35029	0.35022	0.35294	0.338	0.27461	0.32978	0.37803	0.18973	0.2806	0.43846	0.23618	0.26417	0.36554	0.22347	0.35828	0.36978	0.31188	0.17125	0.24243	0.24072	0.20198	0.25497	0.30803	0.25327	0.35006	0.30884	0.3395	0.38572	0.37458	0.29759	0.23148	0.2639	0.31332	0.27189	0.23638	0.22851
1083.2	0.33282	0.32483	0.34047	0.34421	0.29345	0.34052	0.36303	0.1839	0.28153	0.42975	0.22513	0.25728	0.35696	0.21809	0.35413	0.37072	0.32888	0.18486	0.23916	0.23394	0.17752	0.28458	0.30571	0.25711	0.3265	0.28759	0.31276	0.41772	0.36731	0.33117	0.24118	0.23413	0.31789	0.28757	0.22492	0.23348
1084.1	0.31714	0.31207	0.35483	0.32515	0.28305	0.30529	0.34604	0.17656	0.28482	0.40317	0.22323	0.24002	0.34138	0.20023	0.35993	0.34462	0.29203	0.17173	0.21796	0.20382	0.16945	0.27754	0.29569	0.24636	0.30097	0.29095	0.30408	0.40803	0.34808	0.31842	0.25028	0.20859	0.31234	0.27793	0.21331	0.21201
1085	0.30595	0.29808	0.34894	0.31595	0.27858	0.28282	0.33025	0.16076	0.2988	0.39799	0.26782	0.24965	0.35409	0.19301	0.34737	0.31157	0.25136	0.16475	0.22007	0.19652	0.17999	0.26291	0.28689	0.24486	0.30243	0.27523	0.30152	0.40719	0.33435	0.28924	0.25673	0.20325	0.32249	0.29006	0.21843	0.21202
1085.9	0.29877	0.27341	0.34242	0.32472	0.26574	0.27129	0.30036	0.15599	0.29829	0.39582	0.30829	0.24638	0.33951	0.18981	0.34726	0.31126	0.2458	0.16088	0.21553	0.20528	0.16883	0.25517	0.27234	0.25034	0.2934	0.2573	0.31015	0.40835	0.32054	0.26399	0.24608	0.19986	0.30074	0.28427	0.2565	0.21944
1086.8	0.29433	0.26143	0.35489	0.34527	0.27884	0.29033	0.30118	0.148	0.30339	0.38748	0.32343	0.25599	0.33211	0.1843	0.33563	0.32251	0.27391	0.15285	0.21151	0.2102	0.17838	0.25202	0.28755	0.25378	0.2755	0.27294	0.30189	0.40342	0.31196	0.28368	0.24594	0.20014	0.29518	0.27559	0.27547	0.22639
1087.8	0.31678	0.2729	0.36815	0.34338	0.27423	0.26924	0.29942	0.15655	0.30418	0.38518	0.33613	0.24752	0.33562	0.18485	0.35292	0.30939	0.26969	0.14227	0.21409	0.22446	0.18762	0.2273	0.28619	0.24417	0.28282	0.27659	0.33794	0.39625	0.29008	0.24858	0.2268	0.22439	0.30301	0.26491	0.30478	0.23215
1088.7	0.34088	0.29271	0.37885	0.33243	0.30366	0.28793	0.28762	0.15914	0.30138	0.39185	0.32971	0.23951	0.3444	0.20256	0.35666	0.32325	0.31145	0.14285	0.22677	0.23936	0.19945	0.23231	0.2832	0.24593	0.28954	0.2943	0.35657	0.40923	0.30877	0.25979	0.21013	0.24001	0.30432	0.26593	0.31615	0.23539
1089.6	0.35162	0.29661	0.34096	0.32053	0.29504	0.29182	0.2699	0.157	0.26382	0.36572	0.30522	0.23303	0.33995	0.19634	0.33233	0.2771	0.31823	0.15085	0.22122	0.22822	0.17153	0.22332	0.27486	0.24256	0.29483	0.2771	0.33179	0.35699	0.29858	0.27067	0.1834	0.21906	0.26905	0.24103	0.2761	0.23821
1090.5	0.3626	0.29423	0.35335	0.3002	0.31096	0.32293	0.2816	0.15343	0.26836	0.37743	0.29549	0.2624	0.36828	0.19315	0.34822	0.27346	0.34023	0.17695	0.22932	0.22214	0.17697	0.25474	0.28331	0.24968	0.30813	0.28967	0.32953	0.33791	0.30513	0.29653	0.19552	0.23481	0.27781	0.25078	0.26383	0.26754
1091.5	0.35484	0.27592	0.33961	0.28771	0.3223	0.29808	0.26531	0.15508	0.26472	0.38531	0.27031	0.24333	0.34673	0.1827	0.34272	0.24902	0.3318	0.18669	0.22163	0.22919	0.16556	0.25534	0.25498	0.22216	0.30517	0.26235	0.33713	0.31215	0.31617	0.28359	0.21069	0.2328	0.27125	0.26119	0.23766	0.24645
1092.4	0.33771	0.25935	0.3278	0.25358	0.31837	0.31498	0.24431	0.14834	0.25449	0.38218	0.24481	0.23099	0.33888	0.17831	0.3372	0.23871	0.31762	0.17047	0.21441	0.20339	0.18055	0.23996	0.23645	0.21104	0.31299	0.23674	0.33638	0.291	0.31604	0.27586	0.20244	0.2131	0.25509	0.24756	0.21759	0.2268
1093.3	0.30733	0.25304	0.30361	0.24704	0.28414	0.28793	0.25775	0.13616	0.25213	0.37587	0.2187	0.236	0.31547	0.16775	0.31803	0.22227	0.28704	0.16753	0.20819	0.18938	0.16782	0.23206	0.23139	0.20869	0.29149	0.21981	0.30221	0.28197	0.28583	0.25366	0.18619	0.202	0.24301	0.23755	0.18763	0.24996
1094.2	0.31135	0.25841	0.31403	0.24992	0.29278	0.28512	0.26882	0.14433	0.26292	0.38911	0.20771	0.24273	0.2997	0.18566	0.34196	0.24111	0.29472	0.14393	0.21848	0.21379	0.17012	0.23007	0.23231	0.20247	0.27232	0.23309	0.30959	0.31472	0.31379	0.23289	0.19618	0.20502	0.2611	0.25038	0.21185	0.23964
1095.1	0.28227	0.24418	0.28578	0.2391	0.26886	0.25379	0.24663	0.13839	0.2785	0.371	0.19472	0.22173	0.24294	0.18111	0.31454	0.239	0.27942	0.11577	0.21735	0.19466	0.16919	0.1705	0.20347	0.19093	0.24251	0.22877	0.30085	0.30373	0.32061	0.21056	0.18913	0.16407	0.26893	0.22865	0.19688	0.22172
1096	0.27939	0.22952	0.2894	0.23627	0.24351	0.25371	0.25127	0.13667	0.28038	0.35308	0.19443	0.2348	0.2394	0.17876	0.30497	0.23089	0.27707	0.11151	0.22424	0.19116	0.17417	0.14587	0.21444	0.19853	0.23494	0.23132	0.30435	0.3111	0.31006	0.20214	0.17734	0.15304	0.26791	0.1968	0.18571	0.22831
1097	0.26086	0.2432	0.28322	0.25461	0.24081	0.22933	0.26359	0.13351	0.28477	0.32971	0.1799	0.25459	0.22271	0.18714	0.30385	0.2312	0.30571	0.11976	0.23457	0.20393	0.16565	0.15659	0.22109	0.20048	0.21854	0.25595	0.28921	0.31173	0.31843	0.18747	0.17402	0.13524	0.26113	0.20155	0.19812	0.22934
1097.9	0.2844	0.2345	0.28216	0.26495	0.25951	0.25997	0.25918	0.13819	0.28254	0.334	0.17093	0.24548	0.23584	0.18837	0.30633	0.24278	0.3232	0.13451	0.22647	0.20677	0.17523	0.16847	0.19094	0.18328	0.24366	0.25518	0.30358	0.30286	0.33742	0.19464	0.1959	0.12697	0.26838	0.21754	0.18528	0.2032
1098.8	0.27507	0.21032	0.29225	0.25877	0.25791	0.25517	0.2561	0.13059	0.27447	0.30709	0.17413	0.24474	0.23143	0.1668	0.29262	0.24276	0.29817	0.14637	0.21832	0.19415	0.18488	0.16821	0.19099	0.16878	0.24655	0.23107	0.30271	0.29433	0.31909	0.20918	0.19069	0.11257	0.25798	0.19271	0.18215	0.20294
1099.7	0.28577	0.21664	0.28294	0.26382	0.24243	0.27581	0.26784	0.13174	0.21786	0.28642	0.1619	0.23876	0.25063	0.16685	0.26627	0.23475	0.26268	0.17594	0.21516	0.21078	0.16265	0.19251	0.19054	0.15489	0.2503	0.22819	0.28728	0.30981	0.28716	0.22888	0.18238	0.10678	0.22469	0.17948	0.1644	0.1975
1100.6	0.29796	0.25353	0.28499	0.27083	0.24582	0.28375	0.27702	0.13717	0.19853	0.28952	0.15822	0.22366	0.25524	0.16702	0.29279	0.2182	0.24771	0.17712	0.21946	0.22222	0.15382	0.21721	0.17662	0.15256	0.25576	0.24705	0.27006	0.31628	0.27319	0.23654	0.18796	0.11233	0.19961	0.20748	0.19272	0.18505
1101.6	0.31691	0.27147	0.29207	0.27665	0.23099	0.30152	0.28693	0.14939	0.2184	0.32902	0.1861	0.23291	0.26191	0.17408	0.29544	0.21219	0.21666	0.20827	0.2383	0.23591	0.19044	0.22646	0.17076	0.17674	0.2566	0.25839	0.2802	0.33224	0.26076	0.26747	0.22471	0.13357	0.19973	0.21453	0.1889	0.20846
1102.5	0.28142	0.24274	0.30782	0.26816	0.22684	0.29182	0.29587	0.15931	0.231	0.34262	0.19962	0.26128	0.23641	0.16661	0.30547	0.20067	0.17671	0.21768	0.27812	0.27558	0.20866	0.24097	0.19305	0.1989	0.24378	0.24089	0.28676	0.33133	0.23108	0.29135	0.23636	0.15068	0.19815	0.21838	0.21201	0.21872
1103.4	0.29774	0.27356	0.30841	0.29428	0.24605	0.29625	0.30037	0.16474	0.24139	0.39008	0.2253	0.27852	0.24574	0.17224	0.31248	0.2053	0.20297	0.2335	0.31067	0.29638	0.20416	0.25734	0.21031	0.22652	0.2422	0.25056	0.30902	0.33427	0.23878	0.28592	0.24607	0.17209	0.19138	0.23743	0.21285	0.23061
1104.3	0.29378	0.27743	0.34945	0.29637	0.27711	0.28646	0.31696	0.17861	0.26981	0.40336	0.25272	0.29646	0.25114	0.17906	0.34855	0.21946	0.25271	0.224	0.33124	0.34002	0.24297	0.24922	0.23358	0.23488	0.24851	0.25779	0.34536	0.32682	0.27722	0.28908	0.25884	0.20742	0.20586	0.24758	0.25314	0.23118
1105.2	0.26715	0.27092	0.34311	0.28995	0.272	0.28306	0.3312	0.1825	0.27013	0.40659	0.27852	0.29017	0.26439	0.18313	0.3141	0.23285	0.24412	0.23753	0.36471	0.36608	0.25852	0.23546	0.24744	0.22921	0.25415	0.24174	0.33784	0.31214	0.28947	0.28188	0.27525	0.19605	0.20989	0.25035	0.24646	0.23059
1106.1	0.2644	0.27382	0.34083	0.29174	0.30115	0.29527	0.3127	0.17959	0.24478	0.39755	0.28829	0.30267	0.28375	0.18416	0.30191	0.25007	0.26072	0.25135	0.3777	0.40455	0.25144	0.24042	0.2628	0.21601	0.27855	0.23054	0.32914	0.3234	0.29253	0.28462	0.2474	0.17648	0.18793	0.26176	0.25315	0.23913
1107.1	0.28926	0.32322	0.33566	0.2869	0.31511	0.30423	0.30052	0.17763	0.23123	0.40291	0.30504	0.31417	0.3118	0.19181	0.30555	0.25859	0.2941	0.26645	0.4044	0.42061	0.27092	0.21149	0.26106	0.22057	0.28063	0.26728	0.32568	0.319	0.30827	0.28793	0.25095	0.16786	0.18064	0.26098	0.24102	0.25323
1108	0.29094	0.29852	0.32418	0.24756	0.31038	0.2917	0.32297	0.18124	0.21328	0.37793	0.26571	0.28474	0.30935	0.19354	0.2953	0.24122	0.29322	0.26794	0.4329	0.43517	0.30511	0.18426	0.22408	0.20058	0.28518	0.25619	0.2981	0.30745	0.31134	0.27896	0.26735	0.14356	0.16703	0.24003	0.23355	0.22981
1108.9	0.31532	0.31725	0.29537	0.25032	0.31988	0.29104	0.31961	0.18504	0.21165	0.40364	0.25321	0.28455	0.32988	0.20486	0.28708	0.23542	0.28777	0.28866	0.47607	0.46692	0.32991	0.21231	0.22132	0.21354	0.30198	0.26283	0.26422	0.30058	0.30167	0.28005	0.26181	0.11697	0.1777	0.26198	0.21847	0.21908
1109.8	0.36032	0.30092	0.2961	0.25063	0.33575	0.31696	0.31542	0.1916	0.25487	0.42564	0.27986	0.30753	0.35684	0.20275	0.29492	0.2475	0.32877	0.3209	0.50047	0.50688	0.3801	0.23577	0.22595	0.23618	0.32906	0.26231	0.28414	0.30163	0.29814	0.3087	0.26026	0.12183	0.226	0.26822	0.2364	0.2279
1110.7	0.36136	0.27758	0.29643	0.24873	0.3195	0.28133	0.34489	0.19834	0.26386	0.40218	0.28302	0.31434	0.34272	0.19623	0.31363	0.24197	0.31913	0.30284	0.53655	0.53247	0.3795	0.20609	0.21729	0.24335	0.32303	0.26565	0.27584	0.29732	0.28744	0.29647	0.27251	0.12053	0.23286	0.23672	0.22065	0.21615
1111.6	0.38222	0.26006	0.29969	0.26762	0.32507	0.275	0.35712	0.20426	0.24588	0.39629	0.2882	0.30839	0.34381	0.20683	0.32485	0.23534	0.33776	0.27902	0.56145	0.56764	0.37649	0.2054	0.21014	0.24101	0.33522	0.24298	0.27788	0.3047	0.30841	0.2592	0.25125	0.12111	0.23295	0.22639	0.25713	0.21415
1112.6	0.38989	0.29981	0.34196	0.32135	0.32327	0.33355	0.36864	0.21642	0.26584	0.43	0.33861	0.34949	0.37546	0.23161	0.36108	0.27293	0.37199	0.31134	0.61196	0.62981	0.41548	0.24059	0.24401	0.27623	0.34555	0.29808	0.31946	0.33514	0.3123	0.28819	0.27064	0.15869	0.26142	0.28053	0.29592	0.27111
1113.5	0.36201	0.26896	0.35727	0.33115	0.31546	0.3316	0.35784	0.22514	0.23751	0.4145	0.32458	0.36143	0.32618	0.22105	0.35429	0.2695	0.35563	0.30916	0.63548	0.65071	0.42277	0.2157	0.2243	0.27225	0.31589	0.28788	0.32449	0.33984	0.30594	0.27944	0.27023	0.18024	0.25624	0.26527	0.26716	0.29659
1114.4	0.36082	0.29602	0.36591	0.36335	0.31734	0.30526	0.36586	0.23815	0.22644	0.41123	0.29386	0.38106	0.29427	0.24172	0.36872	0.28677	0.35322	0.29736	0.66451	0.69579	0.42298	0.20176	0.21994	0.26639	0.2975	0.3233	0.32063	0.36845	0.32335	0.27607	0.27842	0.20643	0.20892	0.26362	0.25807	0.31749
1115.3	0.38016	0.32915	0.35271	0.35782	0.33356	0.35066	0.37288	0.24916	0.23995	0.44579	0.31702	0.394	0.31499	0.25524	0.36216	0.28759	0.38581	0.32867	0.68092	0.73654	0.46712	0.23433	0.24732	0.28059	0.30647	0.35693	0.33723	0.3771	0.34569	0.31131	0.29019	0.23412	0.22474	0.29839	0.28808	0.33207
1116.2	0.35839	0.32911	0.34417	0.37827	0.31313	0.35745	0.395	0.25583	0.28841	0.43565	0.31141	0.36631	0.31808	0.24544	0.35943	0.29335	0.36549	0.3477	0.68766	0.76181	0.50589	0.23614	0.24926	0.28487	0.30841	0.37985	0.34312	0.3825	0.34006	0.32265	0.31789	0.24853	0.24116	0.31492	0.28286	0.34072
1117.1	0.36883	0.35061	0.34131	0.3952	0.32104	0.34016	0.42028	0.26455	0.33213	0.45025	0.3227	0.38018	0.31595	0.2617	0.35353	0.31879	0.36972	0.33873	0.6948	0.80376	0.53227	0.24366	0.28678	0.29932	0.31734	0.41025	0.32973	0.41616	0.34817	0.34712	0.34426	0.26619	0.25161	0.31786	0.31646	0.33738
1118	0.39004	0.36019	0.33243	0.40035	0.30856	0.35056	0.43043	0.26222	0.36692	0.48302	0.35679	0.3537	0.36054	0.27092	0.37185	0.30794	0.39415	0.35553	0.69623	0.80357	0.55398	0.26155	0.28669	0.29475	0.33726	0.42598	0.3304	0.42553	0.33863	0.35797	0.34831	0.24895	0.25393	0.33427	0.32678	0.33735
1119	0.39855	0.37666	0.35494	0.39742	0.33598	0.40421	0.43245	0.26523	0.39283	0.50146	0.39663	0.35158	0.38121	0.28076	0.40842	0.3198	0.4271	0.36454	0.68992	0.81872	0.5666	0.27966	0.29684	0.31056	0.3555	0.45864	0.34952	0.4346	0.35177	0.38168	0.3354	0.26436	0.30415	0.34945	0.3612	0.34368
1119.9	0.39598	0.39727	0.3869	0.42643	0.34312	0.42974	0.4467	0.28109	0.41193	0.50205	0.41088	0.34608	0.39384	0.29474	0.43642	0.34725	0.4492	0.36993	0.68745	0.8351	0.56778	0.28515	0.31301	0.31129	0.34628	0.46964	0.3684	0.44112	0.38846	0.40252	0.34419	0.2677	0.32515	0.35263	0.38098	0.36844
1120.8	0.42011	0.40636	0.41151	0.42295	0.37132	0.46457	0.44877	0.294	0.41624	0.53241	0.41525	0.36684	0.41633	0.30767	0.44323	0.3679	0.46781	0.38381	0.68563	0.82771	0.5612	0.3034	0.3357	0.32467	0.35505	0.48577	0.37249	0.45306	0.39967	0.44686	0.34251	0.2681	0.33071	0.36509	0.39283	0.3648
1121.7	0.4096	0.41168	0.42168	0.4253	0.40582	0.49955	0.46284	0.31527	0.42446	0.52521	0.41077	0.4011	0.41719	0.30845	0.46251	0.37387	0.47635	0.39416	0.67758	0.82781	0.54433	0.30738	0.33927	0.32084	0.37154	0.4885	0.4022	0.43416	0.42873	0.45153	0.36377	0.29203	0.34791	0.37071	0.38985	0.3704
1122.6	0.43602	0.46098	0.46689	0.42395	0.4397	0.50895	0.50172	0.3302	0.45534	0.49827	0.43296	0.43562	0.42607	0.3318	0.48436	0.39669	0.4918	0.39295	0.65512	0.83561	0.53177	0.32614	0.37017	0.34964	0.40856	0.53182	0.44844	0.45011	0.48295	0.47464	0.39864	0.33913	0.37175	0.37758	0.44774	0.38563
1123.5	0.4587	0.47082	0.44932	0.46131	0.45132	0.51817	0.5213	0.34748	0.4522	0.49397	0.41634	0.43039	0.44343	0.33448	0.45795	0.41585	0.51161	0.40879	0.63177	0.81751	0.52871	0.33377	0.40764	0.36211	0.42645	0.51857	0.45001	0.48205	0.50329	0.48487	0.40881	0.35104	0.37651	0.37104	0.44784	0.4073
1124.5	0.46451	0.45624	0.4789	0.45945	0.45862	0.52966	0.53864	0.35214	0.48108	0.49957	0.41911	0.43448	0.44055	0.32623	0.46315	0.42015	0.50408	0.40597	0.60815	0.76962	0.52501	0.33656	0.39839	0.38419	0.43717	0.53388	0.44613	0.48805	0.49126	0.48545	0.43222	0.36531	0.38667	0.38043	0.47818	0.40643
1125.4	0.46851	0.49092	0.49513	0.46708	0.46435	0.52488	0.55105	0.37863	0.48184	0.51431	0.42524	0.44247	0.4174	0.34622	0.46953	0.41661	0.52706	0.3908	0.59179	0.74964	0.50081	0.34143	0.40844	0.38689	0.44295	0.57406	0.47262	0.50003	0.50458	0.48483	0.45124	0.39687	0.40158	0.38342	0.49751	0.41724
1126.3	0.48691	0.5134	0.50547	0.4975	0.48928	0.53979	0.54817	0.39976	0.49758	0.53209	0.44739	0.41786	0.42748	0.35928	0.48738	0.42147	0.55506	0.39815	0.56134	0.7273	0.48611	0.35406	0.40612	0.39904	0.43662	0.6337	0.48352	0.52678	0.51886	0.51593	0.43683	0.41953	0.44391	0.38479	0.51108	0.44364
1127.2	0.45439	0.5359	0.50352	0.50681	0.48676	0.56254	0.5545	0.42572	0.50144	0.54885	0.42272	0.44147	0.42481	0.36785	0.48106	0.42301	0.54737	0.40355	0.54811	0.70568	0.46317	0.35356	0.42833	0.40096	0.40558	0.66665	0.45708	0.53119	0.4967	0.53249	0.44902	0.42449	0.44508	0.38628	0.5118	0.46004
1128.1	0.46729	0.55761	0.52014	0.48879	0.49522	0.54486	0.57857	0.44502	0.5267	0.56914	0.44474	0.46001	0.43224	0.37972	0.51204	0.39518	0.53534	0.3742	0.5418	0.66553	0.45799	0.39034	0.42999	0.39747	0.38826	0.70843	0.46761	0.51105	0.49465	0.5237	0.48233	0.4258	0.44827	0.4228	0.51909	0.44969
1129	0.50524	0.58435	0.52752	0.50597	0.52098	0.56402	0.60508	0.4815	0.51522	0.57928	0.45469	0.48944	0.45773	0.40456	0.53777	0.39274	0.54859	0.38892	0.53785	0.65086	0.43186	0.41109	0.43899	0.41768	0.4184	0.75168	0.49998	0.53138	0.50884	0.55227	0.49942	0.44781	0.45023	0.43116	0.48773	0.47315
1129.9	0.49036	0.57359	0.50579	0.51723	0.5268	0.58039	0.62824	0.50518	0.52993	0.55931	0.47359	0.48374	0.45652	0.40246	0.55504	0.40609	0.53525	0.3968	0.50378	0.62075	0.43039	0.41877	0.43748	0.42054	0.40911	0.75872	0.48481	0.52149	0.50936	0.5744	0.5067	0.43505	0.43783	0.43526	0.47105	0.45917
1130.9	0.47803	0.56601	0.49408	0.48637	0.50159	0.53878	0.64995	0.51359	0.52645	0.55411	0.46444	0.45694	0.46278	0.4063	0.52935	0.37619	0.4887	0.34624	0.47627	0.55063	0.40993	0.42513	0.43298	0.40178	0.39994	0.74572	0.46782	0.50437	0.50308	0.54554	0.51003	0.37776	0.41188	0.41827	0.4375	0.43198
1131.8	0.50457	0.54479	0.5011	0.50124	0.51316	0.56432	0.69625	0.55418	0.5504	0.57298	0.49036	0.43039	0.47084	0.40307	0.53903	0.3865	0.50275	0.33499	0.46034	0.527	0.41813	0.43893	0.44779	0.39626	0.42026	0.73625	0.49134	0.5205	0.52602	0.55556	0.5175	0.38315	0.44082	0.43725	0.43771	0.42854
1132.7	0.4746	0.54291	0.50809	0.49533	0.51816	0.5523	0.7056	0.58916	0.55915	0.54148	0.49305	0.41806	0.46411	0.40818	0.54939	0.40608	0.49519	0.33172	0.43005	0.48409	0.38886	0.4251	0.45583	0.40215	0.41973	0.75201	0.4991	0.52536	0.52731	0.54556	0.50943	0.39441	0.42652	0.42205	0.47212	0.44269
1133.6	0.44142	0.53617	0.48477	0.50053	0.5078	0.52813	0.71352	0.62542	0.61985	0.52714	0.46551	0.39321	0.44554	0.4126	0.53779	0.42572	0.47329	0.29625	0.39181	0.46206	0.39499	0.42117	0.4351	0.37568	0.37978	0.741	0.47192	0.50474	0.51579	0.54128	0.4855	0.38715	0.43915	0.424	0.46483	0.41047
1134.5	0.45421	0.55956	0.51861	0.51629	0.50767	0.54532	0.75018	0.66559	0.68339	0.54109	0.48133	0.41268	0.47034	0.42729	0.54682	0.43309	0.48668	0.3163	0.40277	0.439	0.40368	0.45098	0.45152	0.38617	0.40171	0.74885	0.51101	0.52713	0.54299	0.54619	0.51334	0.40475	0.4805	0.43572	0.48914	0.44855
1135.4	0.47902	0.55186	0.54449	0.54247	0.51023	0.57702	0.78438	0.73071	0.74652	0.55551	0.49213	0.4344	0.46706	0.43004	0.5849	0.47247	0.50022	0.35621	0.40026	0.43195	0.42366	0.47657	0.48509	0.41499	0.42032	0.7308	0.53193	0.53716	0.53304	0.55833	0.53814	0.45086	0.49427	0.4577	0.50919	0.45461
1136.3	0.45671	0.55467	0.53669	0.54137	0.49639	0.54443	0.77464	0.76054	0.77844	0.5464	0.46509	0.4194	0.44679	0.43996	0.57948	0.48181	0.47286	0.3445	0.37004	0.39052	0.40935	0.48067	0.45405	0.42479	0.39945	0.7204	0.5305	0.52374	0.51329	0.528	0.51385	0.43572	0.48005	0.45879	0.4952	0.42607
1137.2	0.46764	0.54181	0.56097	0.55196	0.48509	0.56188	0.79404	0.79534	0.82467	0.5611	0.47549	0.42993	0.45348	0.44533	0.59352	0.48919	0.4814	0.37081	0.36634	0.38874	0.43129	0.4985	0.45617	0.43965	0.40837	0.70783	0.53485	0.53179	0.50263	0.554	0.54832	0.42467	0.50897	0.46186	0.47724	0.42817
1138.1	0.44383	0.53176	0.55178	0.52524	0.4644	0.51607	0.80153	0.80076	0.81534	0.54448	0.46729	0.42739	0.44245	0.44001	0.56774	0.45964	0.48292	0.35338	0.35768	0.34761	0.40424	0.48913	0.4587	0.43604	0.3938	0.6805	0.52139	0.51645	0.49781	0.50348	0.56358	0.40154	0.489	0.43817	0.46813	0.4355
1139.1	0.45564	0.5123	0.5413	0.51918	0.45981	0.48597	0.79635	0.83406	0.80918	0.53262	0.4561	0.42531	0.44486	0.44145	0.56637	0.47784	0.49313	0.32619	0.33761	0.33777	0.39689	0.48611	0.46061	0.44481	0.37861	0.6473	0.49106	0.5146	0.47896	0.47881	0.55618	0.40615	0.46654	0.43045	0.46395	0.43315
1140	0.43561	0.50769	0.52736	0.49251	0.45795	0.47831	0.7822	0.85197	0.76771	0.5204	0.43073	0.41644	0.45105	0.44354	0.55578	0.46681	0.50448	0.31742	0.31996	0.31779	0.377	0.48762	0.43429	0.43863	0.36678	0.63069	0.47191	0.51216	0.48361	0.46516	0.5229	0.37597	0.44424	0.44016	0.46154	0.43279
1140.9	0.45031	0.53256	0.54258	0.51024	0.47893	0.50406	0.80088	0.87739	0.77242	0.52727	0.46332	0.44511	0.47074	0.44683	0.5742	0.49299	0.53499	0.34477	0.32432	0.31137	0.39667	0.48831	0.46795	0.45315	0.38629	0.64875	0.47968	0.52217	0.49628	0.47873	0.5471	0.38092	0.44057	0.4497	0.47484	0.46172
1141.8	0.42859	0.52027	0.49629	0.50755	0.46706	0.48115	0.78032	0.88927	0.73777	0.50839	0.41512	0.41786	0.45964	0.4448	0.53098	0.47573	0.51623	0.32727	0.30759	0.27393	0.36597	0.46973	0.43149	0.43205	0.36476	0.60934	0.46418	0.50076	0.48863	0.46745	0.5215	0.36715	0.40269	0.44377	0.42531	0.44414
1142.7	0.47833	0.55267	0.54441	0.53309	0.48703	0.52275	0.77519	0.93556	0.75751	0.54893	0.42982	0.44072	0.49777	0.46997	0.57525	0.51299	0.54875	0.36908	0.31333	0.29158	0.39428	0.49823	0.4497	0.44467	0.40482	0.64655	0.4974	0.51164	0.50564	0.50221	0.52142	0.41055	0.41064	0.4742	0.4449	0.46028
1143.6	0.47412	0.56687	0.54999	0.51613	0.46373	0.52376	0.76	0.93016	0.75844	0.55984	0.41281	0.42056	0.50263	0.47241	0.58155	0.50348	0.52844	0.39058	0.29145	0.28537	0.39194	0.49979	0.43432	0.42462	0.40793	0.65537	0.50163	0.51075	0.49386	0.50332	0.5099	0.41817	0.40894	0.48164	0.41776	0.42659
1144.5	0.51224	0.58782	0.60065	0.54556	0.47041	0.52224	0.8037	0.93849	0.7725	0.58485	0.44089	0.43622	0.52579	0.47616	0.60551	0.52863	0.54332	0.42507	0.30239	0.30002	0.40719	0.50954	0.46049	0.43478	0.43596	0.66134	0.52704	0.51795	0.50585	0.53158	0.54255	0.44484	0.43676	0.50073	0.44077	0.43599
1145.5	0.5498	0.56691	0.59603	0.53007	0.46174	0.4967	0.76217	0.92948	0.7442	0.57504	0.4246	0.42429	0.53738	0.46719	0.5892	0.51436	0.52168	0.43505	0.28655	0.29827	0.39568	0.5098	0.42865	0.42114	0.43633	0.61965	0.5045	0.51477	0.49416	0.53536	0.52263	0.45395	0.43279	0.49399	0.41795	0.42437
1146.4	0.5853	0.56691	0.62424	0.5113	0.46389	0.5086	0.75917	0.923	0.7473	0.58902	0.43371	0.43434	0.57008	0.45302	0.60742	0.52364	0.5168	0.44546	0.27078	0.3179	0.41712	0.50608	0.42729	0.42836	0.47351	0.61866	0.50528	0.51287	0.50356	0.50056	0.50647	0.45401	0.44871	0.48424	0.42733	0.42296
1147.3	0.54968	0.56072	0.59374	0.50119	0.43679	0.47723	0.74216	0.87224	0.67974	0.58466	0.40842	0.37148	0.52153	0.42282	0.55822	0.49806	0.45146	0.43386	0.25456	0.28285	0.39612	0.48953	0.40549	0.39852	0.45495	0.57585	0.48145	0.51367	0.47677	0.47325	0.50107	0.41181	0.44357	0.46248	0.38634	0.37267
1148.2	0.56153	0.56354	0.60179	0.4937	0.44968	0.47742	0.73452	0.83665	0.6547	0.56732	0.39221	0.38667	0.50712	0.4117	0.52271	0.47492	0.4467	0.43933	0.27568	0.27258	0.39298	0.46239	0.40728	0.41581	0.46683	0.55598	0.44898	0.50121	0.48585	0.47	0.51489	0.3812	0.45196	0.4366	0.38228	0.39356
1149.1	0.54333	0.54649	0.57257	0.46365	0.41028	0.44868	0.65366	0.77569	0.62622	0.54342	0.35703	0.36893	0.4904	0.39569	0.45921	0.45898	0.39616	0.40976	0.24859	0.24174	0.37783	0.43254	0.35902	0.39778	0.45867	0.53504	0.40939	0.4879	0.44833	0.42884	0.49689	0.36418	0.42945	0.40578	0.34296	0.37917
1150	0.51179	0.52854	0.55351	0.45506	0.38833	0.42837	0.62056	0.71478	0.60131	0.52436	0.32297	0.36007	0.46511	0.38651	0.42428	0.458	0.41003	0.38459	0.24016	0.2053	0.38084	0.42872	0.3374	0.39106	0.45747	0.52844	0.39579	0.49026	0.45072	0.38448	0.49566	0.34218	0.43921	0.38197	0.31768	0.36954
1150.9	0.51259	0.56794	0.56316	0.46045	0.37235	0.42851	0.59251	0.66216	0.5573	0.50549	0.31153	0.34741	0.43627	0.39144	0.41166	0.47345	0.4019	0.3892	0.25233	0.18613	0.36992	0.41116	0.34889	0.392	0.43202	0.53717	0.39487	0.50623	0.43643	0.39724	0.51405	0.36511	0.43087	0.37139	0.30241	0.36755
1151.8	0.5275	0.55271	0.57709	0.46064	0.37899	0.45087	0.561	0.62712	0.52784	0.48771	0.3143	0.38334	0.44417	0.39322	0.42155	0.47567	0.42521	0.38312	0.25081	0.19019	0.36748	0.41416	0.35094	0.43165	0.44087	0.53583	0.40111	0.50318	0.45303	0.38941	0.5242	0.38634	0.4198	0.37011	0.31761	0.39376
1152.7	0.51074	0.57337	0.5929	0.48328	0.39406	0.4377	0.51709	0.60312	0.49213	0.49428	0.3548	0.39926	0.46663	0.39309	0.44013	0.49361	0.42456	0.39126	0.22796	0.18835	0.36906	0.42801	0.3751	0.43529	0.44501	0.56353	0.42796	0.52366	0.43466	0.37877	0.5161	0.41789	0.42942	0.36096	0.34512	0.39983
1153.6	0.47641	0.58278	0.57328	0.45715	0.40607	0.43472	0.47686	0.55483	0.45601	0.47417	0.33197	0.37792	0.43609	0.38192	0.45686	0.45814	0.42974	0.38553	0.22077	0.17107	0.35287	0.4087	0.36801	0.42487	0.4202	0.56056	0.41424	0.5128	0.43266	0.37208	0.49793	0.41264	0.4351	0.32572	0.32746	0.37088
1154.5	0.47337	0.60373	0.60225	0.45829	0.41028	0.42609	0.48531	0.52891	0.44523	0.4891	0.3519	0.40137	0.42429	0.36796	0.50235	0.44067	0.40897	0.39562	0.2129	0.18758	0.34731	0.3959	0.39457	0.44956	0.4106	0.58975	0.43008	0.49391	0.42249	0.40139	0.49508	0.42043	0.44095	0.31682	0.35145	0.38392
1155.4	0.43529	0.5724	0.599	0.47033	0.39577	0.38459	0.45001	0.49768	0.42103	0.49225	0.36583	0.40126	0.40422	0.34775	0.49025	0.39594	0.4113	0.38255	0.19364	0.19742	0.34876	0.39824	0.38428	0.44907	0.40971	0.58732	0.41556	0.47679	0.41004	0.37617	0.47715	0.40376	0.44536	0.29923	0.35235	0.37299
1156.4	0.42724	0.57086	0.60034	0.48413	0.40998	0.37194	0.43222	0.47098	0.40678	0.47184	0.35549	0.39605	0.40882	0.32736	0.48165	0.38996	0.42038	0.38583	0.1884	0.20765	0.33613	0.38412	0.38161	0.43322	0.41336	0.57653	0.41965	0.4889	0.4115	0.38758	0.48911	0.41374	0.46359	0.27968	0.32402	0.36252
1157.3	0.42072	0.52376	0.56325	0.46273	0.36409	0.35588	0.38723	0.42214	0.37647	0.47101	0.30142	0.35643	0.35837	0.29033	0.44798	0.36003	0.38701	0.34779	0.16841	0.18283	0.31099	0.36984	0.34968	0.42086	0.38726	0.524	0.39078	0.46391	0.37838	0.37929	0.4723	0.37533	0.4364	0.28051	0.26496	0.33077
1158.2	0.42269	0.48931	0.56069	0.47879	0.36032	0.34164	0.3851	0.3954	0.3402	0.43143	0.32096	0.37629	0.35207	0.25509	0.4281	0.35804	0.3819	0.32817	0.1671	0.17886	0.30993	0.35751	0.35749	0.43511	0.38976	0.5081	0.39791	0.46642	0.36917	0.3571	0.49321	0.36978	0.4204	0.27661	0.24677	0.35426
1159.1	0.39746	0.49471	0.54678	0.47098	0.36339	0.36032	0.36271	0.37822	0.29279	0.40446	0.32534	0.35652	0.35007	0.25974	0.42442	0.34365	0.36679	0.32912	0.17563	0.19728	0.30226	0.35689	0.36706	0.42932	0.39011	0.49609	0.40075	0.48316	0.36588	0.35734	0.52105	0.38861	0.40228	0.26255	0.23512	0.34352
1160	0.38114	0.48846	0.54579	0.47343	0.38816	0.38749	0.38396	0.34665	0.27795	0.40423	0.3154	0.33089	0.33838	0.24952	0.42669	0.35008	0.36021	0.30879	0.1847	0.18581	0.29526	0.35788	0.37348	0.42555	0.39087	0.47874	0.41702	0.49708	0.37173	0.35133	0.55189	0.37576	0.40967	0.27372	0.23321	0.3349
1160.9	0.34691	0.46309	0.5185	0.42266	0.35473	0.35788	0.36409	0.30681	0.27515	0.3973	0.31411	0.29104	0.29286	0.2284	0.39909	0.31582	0.32117	0.28379	0.1788	0.16534	0.28557	0.34443	0.35647	0.42197	0.3514	0.47279	0.39106	0.46364	0.33307	0.30621	0.51053	0.34381	0.37785	0.26481	0.22137	0.31093
1161.8	0.32596	0.44505	0.52043	0.40978	0.38107	0.35577	0.3813	0.28852	0.25438	0.38564	0.3324	0.25772	0.29615	0.22611	0.40953	0.29817	0.32635	0.29515	0.1703	0.19324	0.2773	0.32654	0.35617	0.42852	0.34595	0.48107	0.40856	0.46504	0.35308	0.31782	0.51037	0.35952	0.36371	0.24649	0.23894	0.30072
1162.7	0.30229	0.42558	0.52203	0.40011	0.38398	0.35968	0.35449	0.26992	0.27827	0.41309	0.31986	0.22642	0.27677	0.23036	0.41848	0.28285	0.3172	0.30515	0.16908	0.18886	0.28066	0.32997	0.3551	0.41798	0.32664	0.49557	0.42843	0.45373	0.36563	0.32999	0.5202	0.35635	0.35682	0.23777	0.26248	0.29108
1163.6	0.30569	0.39832	0.49942	0.38288	0.35837	0.33918	0.32052	0.24108	0.28623	0.41476	0.28391	0.17853	0.27067	0.21695	0.40184	0.25187	0.30458	0.27313	0.15007	0.1494	0.24826	0.31367	0.32359	0.40459	0.31403	0.47556	0.41795	0.42569	0.33871	0.29478	0.51137	0.32996	0.33567	0.24238	0.21379	0.27383
1164.5	0.30699	0.40775	0.47737	0.35867	0.33295	0.33504	0.27595	0.23379	0.29256	0.42229	0.28953	0.2001	0.27613	0.22183	0.38396	0.24905	0.2912	0.27278	0.12457	0.14233	0.23234	0.31084	0.32607	0.40153	0.29307	0.49936	0.41592	0.41059	0.32729	0.31074	0.46182	0.34351	0.30389	0.25229	0.21504	0.25808
1165.4	0.29192	0.3961	0.45729	0.34587	0.32488	0.33734	0.26203	0.22059	0.25784	0.42012	0.28997	0.1885	0.27599	0.21899	0.39351	0.24227	0.28544	0.26917	0.10533	0.1314	0.21286	0.28121	0.33389	0.39893	0.28604	0.48958	0.42604	0.40003	0.3266	0.32836	0.45801	0.33797	0.28913	0.24163	0.20129	0.26319
1166.4	0.30308	0.40901	0.45261	0.34997	0.33028	0.33738	0.24669	0.20448	0.27687	0.41704	0.29303	0.23819	0.29145	0.21971	0.39897	0.24221	0.29725	0.25226	0.1193	0.10487	0.21166	0.29837	0.33035	0.3991	0.28657	0.487	0.42011	0.37236	0.33443	0.34628	0.46852	0.32183	0.27996	0.24443	0.19678	0.29078
1167.3	0.28329	0.41273	0.41484	0.35848	0.2963	0.3259	0.24867	0.19447	0.25571	0.38481	0.25114	0.21129	0.28229	0.22204	0.37147	0.22935	0.27698	0.22146	0.099205	0.09736	0.17421	0.2671	0.30748	0.37214	0.26971	0.47563	0.39271	0.35687	0.31032	0.32976	0.41645	0.30847	0.2414	0.23044	0.13954	0.25038
1168.2	0.26571	0.38239	0.39727	0.36927	0.29181	0.31373	0.25672	0.17998	0.24695	0.36388	0.23976	0.23207	0.29044	0.20429	0.34915	0.24427	0.27298	0.18889	0.1067	0.095977	0.1529	0.25626	0.29189	0.35712	0.25924	0.45318	0.3821	0.36622	0.31951	0.33632	0.4038	0.28747	0.2178	0.21132	0.15303	0.23602
1169.1	0.27598	0.37217	0.3585	0.35214	0.29529	0.29912	0.25573	0.17302	0.22268	0.35823	0.21164	0.2305	0.27208	0.19156	0.34315	0.2345	0.25825	0.16172	0.10368	0.093881	0.13458	0.25867	0.27011	0.35595	0.25255	0.42332	0.36009	0.36484	0.2964	0.34303	0.40486	0.26934	0.20185	0.19181	0.12637	0.24597
1170	0.2792	0.38928	0.35213	0.36745	0.30496	0.29199	0.2648	0.17801	0.24629	0.35808	0.1931	0.25464	0.27864	0.20173	0.35349	0.22258	0.25647	0.158	0.1304	0.099508	0.15187	0.27255	0.26554	0.33711	0.27038	0.4219	0.35967	0.36009	0.29124	0.35212	0.40663	0.27784	0.20992	0.19716	0.15629	0.25394
1170.9	0.25338	0.3952	0.33005	0.35289	0.27693	0.27784	0.27308	0.17116	0.23008	0.34378	0.15461	0.20068	0.25237	0.20062	0.33097	0.20872	0.24653	0.12653	0.14152	0.076683	0.12637	0.2491	0.25011	0.289	0.25312	0.41991	0.35837	0.37261	0.26886	0.31968	0.38274	0.26885	0.20876	0.19858	0.12374	0.21464
1171.8	0.28522	0.38903	0.32895	0.32982	0.29084	0.26521	0.26986	0.16843	0.20972	0.36729	0.18011	0.2148	0.26147	0.18956	0.33632	0.20801	0.25333	0.11709	0.14701	0.082901	0.1062	0.25591	0.26069	0.29554	0.26769	0.40019	0.37301	0.3872	0.28244	0.32223	0.36589	0.25057	0.20253	0.221	0.14357	0.22142
1172.7	0.28583	0.42034	0.31962	0.29797	0.30099	0.26878	0.242	0.17161	0.1806	0.36297	0.1771	0.20287	0.24391	0.19439	0.30644	0.18176	0.25864	0.10619	0.14947	0.084918	0.12487	0.23423	0.25626	0.28094	0.26	0.4171	0.37322	0.37217	0.28796	0.30936	0.32024	0.24877	0.2067	0.21364	0.13481	0.21761
1173.6	0.26471	0.39818	0.34214	0.30184	0.31034	0.26316	0.23803	0.16373	0.18783	0.32327	0.17541	0.16571	0.26804	0.18758	0.2999	0.13031	0.26974	0.1061	0.15226	0.069491	0.096314	0.1855	0.25794	0.24787	0.26989	0.39451	0.38489	0.33878	0.31536	0.29779	0.29503	0.23719	0.20795	0.19735	0.13117	0.19795
1174.5	0.24354	0.40017	0.31463	0.28671	0.3118	0.26717	0.20671	0.14882	0.17285	0.30581	0.17674	0.14964	0.26113	0.18513	0.25569	0.12257	0.27938	0.073282	0.13013	0.060431	0.083997	0.16932	0.24016	0.22995	0.26278	0.38684	0.36384	0.34866	0.32361	0.28606	0.25527	0.22718	0.19596	0.18948	0.11573	0.18758
1175.4	0.25685	0.36533	0.29162	0.28058	0.29989	0.24924	0.1778	0.13984	0.14165	0.2992	0.18432	0.14866	0.26172	0.17228	0.23907	0.11466	0.2746	0.06476	0.10325	0.065701	0.085362	0.15189	0.23771	0.22648	0.27169	0.3657	0.33725	0.32442	0.32676	0.25083	0.21507	0.21069	0.17898	0.18002	0.15337	0.1914
1176.3	0.25284	0.3803	0.29336	0.26902	0.30383	0.25228	0.17153	0.12985	0.15244	0.29309	0.18963	0.1466	0.25849	0.17116	0.23756	0.093054	0.31037	0.051224	0.0983	0.069982	0.083049	0.13597	0.21615	0.21933	0.25743	0.35789	0.32121	0.30755	0.32828	0.23555	0.20279	0.20732	0.18842	0.16014	0.15724	0.21669
1177.2	0.25324	0.35774	0.31948	0.2761	0.28348	0.24777	0.18127	0.11024	0.16143	0.30666	0.19298	0.14542	0.28058	0.1653	0.26571	0.11088	0.31702	0.062326	0.10993	0.06757	0.060693	0.15788	0.21523	0.22451	0.25797	0.31986	0.32996	0.30972	0.32707	0.25186	0.23463	0.1945	0.16025	0.16992	0.17632	0.22649
1178.1	0.24962	0.35907	0.31322	0.26485	0.27951	0.25308	0.17691	0.10189	0.1545	0.32066	0.18789	0.17363	0.26198	0.17033	0.27178	0.14431	0.3343	0.06981	0.126	0.076296	0.084054	0.18376	0.19693	0.23705	0.25408	0.32033	0.32547	0.31865	0.33231	0.24997	0.25547	0.18061	0.14827	0.17649	0.16566	0.24828
1179	0.25922	0.33497	0.33061	0.24609	0.27881	0.20687	0.17753	0.096916	0.14976	0.32887	0.16961	0.18475	0.26688	0.1585	0.28786	0.12949	0.33602	0.071291	0.13301	0.093923	0.082851	0.17559	0.19068	0.25009	0.24985	0.29608	0.3404	0.29635	0.34136	0.24599	0.27733	0.14893	0.14419	0.16648	0.17955	0.24547
1179.9	0.26198	0.36737	0.35192	0.24477	0.31	0.23826	0.17905	0.088111	0.1728	0.33586	0.18141	0.20958	0.27387	0.1833	0.30075	0.15625	0.35601	0.10773	0.14775	0.1017	0.10173	0.21036	0.19546	0.25682	0.25447	0.27793	0.36503	0.3125	0.34537	0.28823	0.30231	0.16365	0.15326	0.1775	0.17719	0.26046
1180.8	0.25029	0.35742	0.35181	0.2586	0.30029	0.23663	0.16177	0.076513	0.17162	0.32505	0.1769	0.19752	0.26973	0.18947	0.2862	0.17665	0.3107	0.10653	0.14262	0.096274	0.12106	0.22687	0.19847	0.23729	0.265	0.26015	0.35835	0.30743	0.32153	0.27028	0.29508	0.17572	0.13517	0.19034	0.1909	0.22147
1181.8	0.23065	0.34731	0.32856	0.26556	0.29937	0.23706	0.15875	0.083707	0.16277	0.33285	0.19089	0.19752	0.24273	0.19914	0.27185	0.17729	0.3058	0.11323	0.13946	0.10936	0.1289	0.21559	0.1967	0.22315	0.2602	0.24783	0.34443	0.2964	0.30371	0.25642	0.27785	0.18777	0.1419	0.17984	0.17625	0.21558
1182.6	0.21593	0.32124	0.30862	0.25959	0.25448	0.21914	0.1602	0.081351	0.14518	0.34318	0.19186	0.18245	0.25614	0.20577	0.26057	0.17817	0.2712	0.10413	0.14374	0.11678	0.13033	0.2173	0.19132	0.19971	0.2473	0.2194	0.33343	0.28705	0.26508	0.25236	0.2572	0.19903	0.12395	0.17495	0.19931	0.20309
1183.5	0.21215	0.31443	0.31167	0.26825	0.23691	0.23639	0.13433	0.077815	0.13645	0.33523	0.17998	0.15676	0.24956	0.20439	0.26297	0.19447	0.26343	0.11674	0.11567	0.1011	0.14044	0.22036	0.18061	0.17409	0.22278	0.19255	0.31416	0.28597	0.24189	0.2474	0.20743	0.20298	0.092314	0.17365	0.17687	0.17665
1184.4	0.19537	0.3175	0.3363	0.27084	0.24342	0.23508	0.12769	0.08324	0.13962	0.33947	0.17486	0.14753	0.25752	0.19842	0.28561	0.18994	0.26991	0.13038	0.11755	0.133	0.15587	0.21578	0.17845	0.17226	0.20921	0.20326	0.318	0.27417	0.23744	0.23695	0.19783	0.19014	0.085801	0.16559	0.16887	0.16447
1185.4	0.19465	0.33293	0.33584	0.2638	0.24208	0.2354	0.13885	0.077139	0.11691	0.34121	0.17746	0.13341	0.27103	0.2086	0.30544	0.17412	0.28253	0.15279	0.1419	0.13238	0.16489	0.21317	0.18718	0.16564	0.20162	0.21722	0.30929	0.26407	0.24854	0.25487	0.20089	0.15956	0.079101	0.15139	0.14641	0.1732
1186.3	0.19848	0.34452	0.33059	0.23114	0.2566	0.21651	0.12622	0.065206	0.12572	0.32457	0.14401	0.1032	0.28409	0.21594	0.29116	0.15253	0.29226	0.13605	0.14367	0.13152	0.20436	0.2156	0.18837	0.1532	0.21043	0.22392	0.29449	0.24887	0.25714	0.23215	0.17677	0.13381	0.072956	0.14337	0.14072	0.14603
1187.2	0.19547	0.38041	0.33189	0.22637	0.25783	0.2031	0.092282	0.046743	0.13721	0.30954	0.12925	0.07131	0.26514	0.22029	0.29399	0.15919	0.28459	0.12806	0.1542	0.13034	0.23671	0.19903	0.17917	0.15474	0.19975	0.22745	0.26874	0.24987	0.25428	0.20661	0.15022	0.11398	0.066456	0.13478	0.10559	0.11795
1188.1	0.24284	0.39502	0.34527	0.23667	0.26389	0.22143	0.10038	0.045718	0.14217	0.3156	0.13021	0.092597	0.29762	0.24273	0.29496	0.1618	0.28776	0.13991	0.21572	0.14996	0.25837	0.22725	0.18319	0.16265	0.2279	0.23574	0.26934	0.25616	0.26561	0.19354	0.17051	0.10377	0.081888	0.15409	0.093451	0.12968
1189	0.24165	0.3798	0.31648	0.21429	0.23135	0.18447	0.10461	0.029084	0.13086	0.30807	0.11574	0.066051	0.2881	0.24275	0.25605	0.13966	0.25706	0.11245	0.23815	0.13466	0.27602	0.21423	0.16458	0.14674	0.20596	0.22793	0.23425	0.23858	0.26486	0.16075	0.12616	0.077445	0.077086	0.13998	0.070628	0.10909
1189.9	0.23112	0.37993	0.32311	0.21383	0.23119	0.18826	0.081077	0.044468	0.15077	0.31462	0.11652	0.10519	0.29984	0.2451	0.26548	0.16177	0.2574	0.12261	0.2575	0.1667	0.31783	0.23551	0.15452	0.1538	0.21181	0.21043	0.24295	0.26771	0.26109	0.15239	0.11769	0.10619	0.099415	0.15504	0.091031	0.11405
1190.8	0.23533	0.35349	0.3248	0.22642	0.21846	0.19458	0.067804	0.045318	0.14251	0.31427	0.1276	0.10206	0.28556	0.24434	0.27102	0.15423	0.24415	0.12688	0.27633	0.18071	0.32863	0.23566	0.15258	0.14789	0.19408	0.2107	0.24389	0.26148	0.25322	0.1344	0.091156	0.10805	0.11251	0.1612	0.079381	0.13819
1191.7	0.25539	0.34994	0.30886	0.24729	0.23415	0.20804	0.097608	0.056215	0.14173	0.3117	0.13969	0.12531	0.31227	0.25486	0.27182	0.15731	0.25883	0.13128	0.30837	0.21243	0.34216	0.24203	0.17413	0.14561	0.20377	0.22751	0.23772	0.26164	0.25827	0.11871	0.11401	0.11652	0.13572	0.17276	0.11758	0.15228
1192.6	0.23817	0.33042	0.29838	0.24331	0.23271	0.20509	0.12264	0.054651	0.14885	0.30839	0.18165	0.12209	0.31317	0.25488	0.26531	0.16284	0.25288	0.1137	0.33027	0.23883	0.37747	0.23825	0.19367	0.14146	0.19844	0.25056	0.23708	0.25761	0.25149	0.11968	0.12095	0.12377	0.1303	0.17313	0.13542	0.15053
1193.5	0.23904	0.33719	0.28701	0.24816	0.24062	0.24851	0.12401	0.073073	0.14469	0.29982	0.1725	0.12953	0.3175	0.27183	0.27443	0.17379	0.24825	0.11166	0.36422	0.28065	0.38492	0.24199	0.18989	0.13733	0.21801	0.24959	0.23585	0.27587	0.27128	0.13352	0.1393	0.1367	0.1199	0.19293	0.13262	0.17196
1194.4	0.23989	0.30266	0.2637	0.23189	0.2426	0.25804	0.14921	0.069623	0.15149	0.29892	0.16212	0.095173	0.3176	0.2851	0.2531	0.15765	0.24296	0.12007	0.38771	0.31191	0.39684	0.25722	0.18374	0.13661	0.20792	0.26028	0.22377	0.23444	0.27956	0.14607	0.1588	0.10645	0.10808	0.18591	0.12009	0.15479
1195.3	0.24441	0.33133	0.26349	0.2513	0.25034	0.27069	0.18292	0.079057	0.16994	0.28784	0.17985	0.10923	0.3346	0.30047	0.27987	0.19643	0.24807	0.15037	0.42101	0.36517	0.42345	0.2547	0.18964	0.144	0.22362	0.28451	0.22684	0.2569	0.30451	0.1752	0.18592	0.12535	0.10281	0.18308	0.13999	0.13372
1196.2	0.27764	0.33052	0.31481	0.23948	0.27828	0.29979	0.20825	0.09162	0.16963	0.30039	0.23539	0.13042	0.34558	0.29732	0.30744	0.18892	0.26891	0.19073	0.45187	0.40066	0.45497	0.28028	0.21073	0.1687	0.24992	0.30038	0.25674	0.28487	0.34424	0.22129	0.22355	0.14183	0.11181	0.19201	0.15846	0.15535
1197.1	0.27247	0.34517	0.29515	0.23845	0.29066	0.29501	0.20586	0.090498	0.15975	0.30717	0.2046	0.10446	0.34166	0.29541	0.3114	0.18474	0.28254	0.19725	0.44994	0.42251	0.44474	0.29944	0.19892	0.16605	0.25286	0.32076	0.24368	0.2858	0.35055	0.20568	0.22311	0.14014	0.13096	0.18492	0.14528	0.14296
1198	0.28793	0.38074	0.29652	0.27264	0.30863	0.28531	0.21307	0.091204	0.17897	0.32934	0.24859	0.10233	0.36566	0.31129	0.3288	0.20645	0.2889	0.21286	0.44982	0.44455	0.47907	0.33448	0.23574	0.17782	0.26496	0.37004	0.26291	0.30739	0.34004	0.21116	0.22436	0.15492	0.13899	0.19612	0.17452	0.15209
1198.9	0.31806	0.40805	0.29573	0.2869	0.29188	0.2598	0.22143	0.085414	0.15374	0.31913	0.27011	0.12201	0.37222	0.29719	0.33583	0.18643	0.2781	0.18612	0.47746	0.43862	0.46292	0.3163	0.26166	0.1767	0.28885	0.40221	0.2575	0.31951	0.3365	0.19236	0.21389	0.16594	0.12893	0.19589	0.18306	0.1719
1199.8	0.34409	0.40988	0.30628	0.29552	0.30722	0.28118	0.21301	0.097009	0.16328	0.37239	0.26025	0.15631	0.40998	0.30111	0.33239	0.17603	0.28673	0.18564	0.48961	0.4345	0.48046	0.3562	0.2776	0.17914	0.30788	0.41315	0.26053	0.32657	0.33855	0.20489	0.21981	0.15315	0.15632	0.22888	0.19607	0.19776
1200.7	0.30371	0.40883	0.27719	0.27986	0.29087	0.24415	0.19857	0.081211	0.17593	0.35246	0.21419	0.13411	0.38634	0.29655	0.30879	0.17154	0.24941	0.15109	0.45586	0.41828	0.45753	0.32552	0.24268	0.14194	0.28117	0.41517	0.24317	0.29347	0.32452	0.17922	0.1698	0.13244	0.15052	0.21956	0.1598	0.17254
1201.6	0.30848	0.42882	0.30746	0.27456	0.28792	0.26207	0.2123	0.089374	0.22157	0.36976	0.25044	0.15969	0.3823	0.30483	0.31739	0.1738	0.24448	0.17765	0.47835	0.44132	0.47015	0.31237	0.25279	0.14558	0.29857	0.43502	0.26028	0.29161	0.35537	0.20197	0.18364	0.15339	0.16043	0.23983	0.19141	0.20213
1202.5	0.30735	0.40536	0.31962	0.27512	0.27123	0.25276	0.22087	0.090771	0.23213	0.33673	0.24824	0.1782	0.38807	0.28927	0.33084	0.16067	0.24012	0.17437	0.48299	0.43905	0.45916	0.28113	0.23494	0.15513	0.30317	0.44745	0.24727	0.2929	0.34478	0.18959	0.22593	0.14955	0.1635	0.20189	0.18401	0.1913
1203.4	0.30808	0.41835	0.33947	0.30125	0.29208	0.27593	0.24314	0.10593	0.26294	0.34019	0.24827	0.19651	0.39403	0.29586	0.35319	0.19671	0.2598	0.20547	0.48259	0.46579	0.48664	0.2975	0.22878	0.16653	0.30717	0.46145	0.24916	0.32897	0.36302	0.21961	0.26517	0.1626	0.18159	0.22218	0.18795	0.20631
1204.3	0.28657	0.42457	0.32686	0.31029	0.2689	0.26703	0.24755	0.090856	0.26106	0.32772	0.26456	0.1841	0.36237	0.2852	0.31631	0.20664	0.23059	0.21041	0.46031	0.4631	0.45487	0.29752	0.21596	0.18048	0.28621	0.46316	0.22768	0.33216	0.34907	0.23111	0.27025	0.16904	0.15655	0.2174	0.18783	0.18821
1205.2	0.30084	0.42328	0.33565	0.33039	0.28556	0.29357	0.24922	0.10482	0.28753	0.34809	0.27741	0.17676	0.36598	0.29182	0.31995	0.20627	0.2481	0.2397	0.45925	0.46322	0.46805	0.34378	0.23476	0.19766	0.29031	0.4826	0.23237	0.36175	0.35884	0.24196	0.29706	0.16783	0.1654	0.22102	0.19788	0.20157
1206.1	0.27548	0.3932	0.32428	0.3404	0.28106	0.29875	0.26132	0.11212	0.26786	0.34352	0.29205	0.1807	0.37017	0.28349	0.32146	0.21311	0.24582	0.26035	0.44125	0.44132	0.45382	0.36561	0.26349	0.20897	0.27009	0.46798	0.21047	0.37299	0.33489	0.25814	0.29795	0.15116	0.16853	0.20908	0.20808	0.18758
1207	0.26307	0.36514	0.32023	0.32149	0.26522	0.32519	0.27326	0.11894	0.25331	0.35715	0.28197	0.17998	0.34957	0.26688	0.30451	0.18897	0.24419	0.27785	0.41604	0.41936	0.41287	0.3637	0.27352	0.1966	0.24988	0.44518	0.19896	0.35593	0.34955	0.29025	0.2775	0.14376	0.16928	0.22798	0.20809	0.17482
1207.9	0.27129	0.37107	0.33979	0.31422	0.28322	0.34141	0.2656	0.11379	0.27116	0.39338	0.28915	0.19621	0.37306	0.27456	0.27681	0.18441	0.25621	0.31769	0.37251	0.38445	0.38646	0.36707	0.29994	0.20848	0.26065	0.45825	0.21557	0.35566	0.35238	0.30087	0.27024	0.1336	0.20046	0.23203	0.22239	0.1773
1208.8	0.27092	0.38255	0.35809	0.2897	0.29215	0.32094	0.28324	0.12709	0.2593	0.36794	0.28531	0.21016	0.37421	0.27187	0.32398	0.17062	0.27879	0.33563	0.36668	0.37171	0.36287	0.34135	0.30501	0.19952	0.25279	0.48421	0.22557	0.3361	0.37203	0.28986	0.27759	0.12604	0.2053	0.2134	0.22136	0.20195
1209.7	0.26449	0.37451	0.38072	0.31306	0.2802	0.32124	0.30787	0.13629	0.24107	0.36155	0.27924	0.22891	0.38149	0.26935	0.33707	0.16733	0.28445	0.35531	0.36628	0.36353	0.32263	0.31561	0.28403	0.1971	0.25682	0.47235	0.23255	0.34074	0.36511	0.29767	0.30387	0.12556	0.20263	0.20874	0.23308	0.20151
1210.6	0.2997	0.40305	0.4095	0.32418	0.29493	0.31846	0.32517	0.15043	0.24741	0.37806	0.27104	0.24855	0.39561	0.27377	0.35857	0.18323	0.29878	0.36813	0.35956	0.35463	0.31105	0.3127	0.27273	0.20188	0.27556	0.4928	0.26123	0.35761	0.39056	0.32564	0.32765	0.1452	0.2109	0.22697	0.23134	0.22286
1211.5	0.30314	0.40889	0.411	0.34285	0.30665	0.31066	0.33459	0.16099	0.25569	0.38574	0.28079	0.25994	0.41444	0.28256	0.3618	0.20156	0.30152	0.38854	0.34346	0.35428	0.31481	0.3242	0.25888	0.21081	0.28279	0.49173	0.26672	0.36648	0.38247	0.3113	0.32569	0.16131	0.23216	0.24581	0.25162	0.22723
1212.4	0.27836	0.40037	0.38662	0.33354	0.31884	0.29365	0.34068	0.18575	0.23742	0.37419	0.27243	0.22193	0.39413	0.2735	0.36808	0.19106	0.30378	0.38595	0.3379	0.33121	0.28557	0.30818	0.23987	0.1961	0.25147	0.46538	0.24438	0.34664	0.3757	0.30615	0.31443	0.17947	0.21909	0.24346	0.23742	0.21382
1213.3	0.2911	0.367	0.38804	0.32699	0.33737	0.29269	0.31369	0.19305	0.22617	0.38979	0.28678	0.20374	0.42622	0.27523	0.35511	0.18098	0.29672	0.40062	0.30818	0.29559	0.24606	0.29496	0.21718	0.20134	0.2749	0.43863	0.25265	0.35754	0.36572	0.30536	0.30114	0.19306	0.22021	0.26153	0.24044	0.20994
1214.2	0.32074	0.37867	0.37653	0.31485	0.36245	0.31998	0.33934	0.21006	0.23293	0.40904	0.33068	0.21577	0.46285	0.2833	0.34333	0.20864	0.29188	0.43481	0.30452	0.28553	0.23532	0.30566	0.24345	0.20141	0.29191	0.46167	0.26245	0.36343	0.38182	0.35	0.30118	0.23009	0.23134	0.28021	0.24963	0.20784
1215.1	0.30702	0.38423	0.353	0.33415	0.37431	0.32976	0.36015	0.21956	0.24252	0.39906	0.33509	0.19608	0.46007	0.29836	0.34175	0.19783	0.28766	0.45973	0.29548	0.26247	0.21372	0.30431	0.24341	0.19326	0.28693	0.45851	0.2509	0.35259	0.37718	0.33545	0.29594	0.2324	0.22641	0.2916	0.25674	0.19497
1216	0.31028	0.40473	0.35883	0.30889	0.36772	0.33511	0.37147	0.22712	0.24595	0.40748	0.33704	0.18641	0.44928	0.30669	0.3298	0.19144	0.28438	0.48866	0.2979	0.24381	0.18867	0.2992	0.25566	0.196	0.30018	0.45918	0.25356	0.33149	0.3872	0.34748	0.29396	0.24018	0.22047	0.29169	0.26803	0.21522
1216.9	0.31603	0.41802	0.36899	0.30767	0.34975	0.38369	0.38123	0.23545	0.27434	0.41222	0.3364	0.19367	0.44168	0.31783	0.33719	0.20049	0.27889	0.5252	0.30204	0.25361	0.176	0.30597	0.23219	0.19946	0.32247	0.45403	0.26721	0.34655	0.38071	0.37209	0.30422	0.24899	0.2315	0.28936	0.26864	0.21937
1217.8	0.33612	0.45909	0.3652	0.33822	0.36185	0.41893	0.44905	0.25451	0.3348	0.41226	0.34477	0.20079	0.43869	0.33374	0.34446	0.1995	0.29263	0.55008	0.31675	0.27056	0.19272	0.31948	0.25846	0.21294	0.31191	0.45556	0.27734	0.36395	0.38608	0.39943	0.34295	0.25455	0.2691	0.29288	0.27882	0.22935
1218.7	0.32783	0.47377	0.36726	0.34642	0.35797	0.41412	0.42947	0.26858	0.36724	0.4157	0.32617	0.2266	0.43716	0.33279	0.37453	0.18217	0.31833	0.55264	0.30333	0.24193	0.1991	0.31434	0.27458	0.24433	0.31209	0.44395	0.27175	0.37057	0.39048	0.37923	0.33341	0.2409	0.28722	0.31099	0.29844	0.25328
1219.6	0.34275	0.47071	0.3773	0.35407	0.36918	0.41762	0.41807	0.2912	0.39148	0.42395	0.34595	0.23676	0.45353	0.31641	0.38777	0.20242	0.34107	0.54676	0.29352	0.23982	0.19011	0.29328	0.27253	0.26488	0.32605	0.42713	0.2798	0.39315	0.40855	0.38378	0.33091	0.25276	0.31514	0.29024	0.32576	0.26483
1220.5	0.36816	0.46924	0.38108	0.39443	0.40164	0.42362	0.44753	0.31825	0.39719	0.44496	0.35387	0.2487	0.48048	0.3186	0.39665	0.22562	0.3766	0.55216	0.31388	0.22749	0.18305	0.28912	0.27675	0.2657	0.34369	0.41914	0.30453	0.42591	0.43552	0.41848	0.37402	0.25979	0.34338	0.30952	0.31954	0.24685
1221.4	0.38049	0.45504	0.37886	0.40783	0.38946	0.39183	0.47254	0.34379	0.38599	0.44725	0.36145	0.25865	0.51284	0.30715	0.39775	0.22438	0.36002	0.50445	0.31672	0.22471	0.17338	0.27726	0.28584	0.26954	0.36328	0.40903	0.33101	0.4298	0.42617	0.40223	0.3816	0.26703	0.35508	0.31384	0.33342	0.26252
1222.3	0.35015	0.44632	0.39877	0.42756	0.37345	0.38055	0.47304	0.36495	0.37699	0.46742	0.36585	0.28856	0.51039	0.29069	0.39919	0.24642	0.3506	0.49346	0.3249	0.21957	0.1785	0.28266	0.28128	0.27522	0.3847	0.40347	0.34147	0.44275	0.41667	0.40096	0.37999	0.27043	0.35843	0.30859	0.34371	0.26304
1223.2	0.36995	0.44029	0.41029	0.449	0.3739	0.38212	0.51972	0.37903	0.39363	0.48449	0.36807	0.28426	0.4965	0.29634	0.38914	0.2539	0.36609	0.48893	0.35394	0.25023	0.16467	0.28866	0.2753	0.27111	0.39463	0.39962	0.35384	0.45408	0.42326	0.40684	0.42102	0.27528	0.40043	0.30578	0.33309	0.26641
1224.1	0.39028	0.45162	0.43638	0.46508	0.36809	0.40633	0.55468	0.38853	0.40892	0.50173	0.37273	0.30662	0.49219	0.31413	0.40705	0.247	0.35908	0.48516	0.38082	0.26683	0.15707	0.29018	0.28384	0.28636	0.41393	0.39921	0.38241	0.47071	0.40737	0.434	0.4557	0.29503	0.43077	0.3362	0.32688	0.29537
1225	0.4175	0.48726	0.46699	0.47972	0.38725	0.41517	0.59012	0.4011	0.45105	0.53083	0.4064	0.35966	0.5053	0.31637	0.43347	0.26361	0.36822	0.44606	0.40342	0.29125	0.15895	0.30823	0.30673	0.32142	0.41714	0.42713	0.3941	0.50906	0.41066	0.4344	0.4865	0.31286	0.46102	0.33165	0.35414	0.34943
1225.9	0.44344	0.50456	0.4964	0.49197	0.41223	0.4119	0.60952	0.41218	0.4571	0.53739	0.44189	0.39302	0.49553	0.31876	0.457	0.266	0.39064	0.44058	0.43039	0.29644	0.15913	0.29787	0.33078	0.34139	0.41954	0.44764	0.4072	0.5195	0.44709	0.44417	0.51472	0.33216	0.4929	0.32518	0.36655	0.35021
1226.8	0.4822	0.5487	0.5162	0.48576	0.44003	0.47754	0.64744	0.43636	0.49086	0.55911	0.46954	0.42938	0.50271	0.35021	0.47673	0.28219	0.40247	0.45151	0.45309	0.31464	0.15544	0.31646	0.36103	0.35119	0.43137	0.4821	0.42514	0.53258	0.48669	0.50023	0.53931	0.36422	0.52773	0.35047	0.39135	0.38593
1227.7	0.47457	0.58645	0.54691	0.49997	0.45211	0.49916	0.65417	0.46987	0.48944	0.59432	0.5309	0.46928	0.52523	0.35846	0.50071	0.32114	0.39513	0.44169	0.46765	0.34199	0.15106	0.32649	0.39544	0.37219	0.44867	0.50378	0.45188	0.56567	0.50603	0.55519	0.52343	0.40945	0.54676	0.34944	0.42653	0.40581
1228.6	0.45841	0.60447	0.51763	0.49648	0.45403	0.51864	0.6739	0.49542	0.50257	0.60664	0.54829	0.49528	0.53324	0.35162	0.46744	0.33651	0.39698	0.43263	0.479	0.35411	0.164	0.30949	0.41023	0.37453	0.43082	0.51416	0.41839	0.58604	0.51003	0.56668	0.51448	0.40266	0.56392	0.32447	0.41971	0.39379
1229.4	0.47133	0.61224	0.51478	0.51468	0.47507	0.55411	0.68119	0.52134	0.54009	0.60864	0.55473	0.49727	0.53047	0.36277	0.48581	0.3553	0.39527	0.47032	0.49858	0.37438	0.17863	0.3195	0.41867	0.38005	0.44155	0.53472	0.42555	0.59928	0.52313	0.59831	0.51377	0.42134	0.59717	0.33015	0.41657	0.39041
1230.3	0.46863	0.61851	0.52283	0.55104	0.49245	0.58553	0.69856	0.53757	0.58299	0.62633	0.55662	0.51373	0.54427	0.37453	0.5112	0.40033	0.4054	0.49108	0.51256	0.39628	0.20516	0.35449	0.45666	0.38788	0.44108	0.53784	0.43828	0.63412	0.54069	0.61443	0.51623	0.44752	0.61198	0.33487	0.44057	0.40689
1231.2	0.50075	0.59561	0.51698	0.55411	0.50239	0.56918	0.71217	0.55988	0.61795	0.64835	0.55653	0.51934	0.5588	0.37152	0.53444	0.41615	0.43177	0.4681	0.54041	0.41938	0.21319	0.36957	0.46717	0.40417	0.45595	0.52873	0.44261	0.65278	0.55398	0.60293	0.53303	0.48538	0.64503	0.34587	0.44557	0.39634
1232.1	0.53214	0.59199	0.51276	0.55755	0.52866	0.58393	0.75001	0.57349	0.65909	0.63759	0.53593	0.48035	0.56181	0.37207	0.54559	0.42563	0.43682	0.4503	0.57578	0.43718	0.22855	0.38162	0.46703	0.40897	0.46504	0.51975	0.45348	0.64833	0.54768	0.58437	0.55918	0.50151	0.65883	0.36175	0.44688	0.39822
1233	0.55511	0.59879	0.5351	0.57267	0.54651	0.59056	0.75977	0.59553	0.67967	0.65154	0.52509	0.46482	0.56368	0.38245	0.57745	0.44584	0.44246	0.45103	0.61926	0.46406	0.24108	0.41497	0.47502	0.39649	0.47858	0.55585	0.48785	0.63813	0.57213	0.59328	0.59824	0.54637	0.69008	0.36862	0.46361	0.40084
1233.9	0.57353	0.57891	0.55576	0.5805	0.5478	0.57598	0.78738	0.62769	0.67455	0.65065	0.5299	0.4842	0.56776	0.36477	0.6096	0.45596	0.44932	0.42664	0.64542	0.48417	0.24422	0.40026	0.46688	0.39558	0.48597	0.54957	0.51866	0.6524	0.58419	0.57481	0.59938	0.55713	0.70631	0.37813	0.45826	0.40568
1234.8	0.62302	0.61473	0.56429	0.58601	0.60836	0.61293	0.83336	0.66698	0.69311	0.66288	0.56003	0.51105	0.59125	0.38599	0.63688	0.49131	0.51572	0.42546	0.70307	0.52511	0.2408	0.39203	0.47871	0.40739	0.51343	0.58824	0.53295	0.67281	0.6127	0.60637	0.64419	0.56574	0.73802	0.40653	0.47961	0.41397
1235.7	0.61559	0.63607	0.57908	0.62635	0.61255	0.64787	0.8687	0.69596	0.71043	0.66434	0.5998	0.53457	0.59934	0.38737	0.63697	0.49432	0.52956	0.44255	0.75486	0.56184	0.25104	0.39924	0.51149	0.4078	0.51581	0.60485	0.54647	0.68672	0.61934	0.61522	0.68669	0.58167	0.75205	0.41444	0.48331	0.43948
1236.6	0.6246	0.63526	0.57242	0.60562	0.59766	0.63077	0.87874	0.71915	0.7237	0.66878	0.61986	0.57007	0.60979	0.38033	0.64529	0.4808	0.53377	0.43644	0.7883	0.56501	0.25639	0.41164	0.52889	0.41305	0.50806	0.62899	0.53112	0.66311	0.61514	0.60112	0.68925	0.58542	0.78685	0.41892	0.471	0.4505
1237.5	0.66654	0.62175	0.58612	0.59097	0.60186	0.61526	0.89528	0.74676	0.73623	0.66158	0.65304	0.5998	0.6263	0.38226	0.64492	0.47396	0.54125	0.42208	0.81343	0.59555	0.24117	0.41741	0.55468	0.42918	0.53059	0.61044	0.5399	0.67638	0.60536	0.60264	0.69223	0.59488	0.78027	0.43766	0.48107	0.4504
1238.4	0.67603	0.62843	0.58971	0.59372	0.59623	0.63072	0.87779	0.76597	0.78795	0.69167	0.65612	0.60116	0.65534	0.40721	0.62501	0.47961	0.54691	0.43647	0.82875	0.62239	0.25303	0.45741	0.57903	0.43131	0.55211	0.62242	0.53202	0.65886	0.61253	0.60322	0.69391	0.61995	0.78833	0.46197	0.50318	0.451
1239.3	0.64833	0.63879	0.61568	0.60761	0.5487	0.63784	0.87958	0.7956	0.82385	0.69228	0.66564	0.59179	0.63981	0.39783	0.62252	0.46401	0.50609	0.44593	0.861	0.65419	0.27555	0.46238	0.58916	0.44347	0.54002	0.62394	0.53374	0.6467	0.59954	0.60586	0.69079	0.64827	0.80376	0.45472	0.4927	0.4601
1240.2	0.6494	0.61532	0.61388	0.57672	0.56397	0.63125	0.86776	0.80125	0.83427	0.68295	0.64829	0.58376	0.64867	0.38364	0.63486	0.47947	0.51072	0.45965	0.87801	0.67237	0.29029	0.45613	0.57569	0.44802	0.53337	0.63053	0.53668	0.638	0.59776	0.61473	0.674	0.643	0.82631	0.4476	0.49152	0.45776
1241.1	0.65258	0.63132	0.62307	0.60208	0.57416	0.66061	0.87021	0.82345	0.8226	0.69622	0.65054	0.60807	0.65482	0.39821	0.63037	0.5039	0.52148	0.5056	0.90527	0.72305	0.30664	0.43767	0.59102	0.45489	0.54775	0.63839	0.55552	0.65998	0.62328	0.64188	0.70295	0.65625	0.79028	0.44793	0.53526	0.47199
1242	0.65947	0.6485	0.61544	0.63315	0.5954	0.66267	0.86116	0.83047	0.83009	0.70642	0.64118	0.62027	0.66595	0.4088	0.64294	0.51521	0.52868	0.54048	0.93466	0.74249	0.33844	0.44554	0.60462	0.4666	0.54824	0.66364	0.5651	0.66725	0.63857	0.62736	0.73039	0.65704	0.79247	0.45072	0.53756	0.48197
1242.9	0.63694	0.64856	0.62011	0.59125	0.59258	0.65421	0.88099	0.82611	0.80038	0.67914	0.64558	0.59371	0.63305	0.40429	0.6578	0.48582	0.50154	0.5406	0.976	0.77607	0.34568	0.42007	0.62403	0.46509	0.52732	0.6608	0.55419	0.63621	0.60202	0.62586	0.74672	0.65925	0.75251	0.42639	0.53823	0.46249
1243.8	0.63798	0.63046	0.59475	0.55695	0.62199	0.65688	0.85597	0.81338	0.78608	0.67736	0.64736	0.59185	0.63811	0.40492	0.6418	0.46611	0.50506	0.5519	0.96073	0.79171	0.36092	0.43955	0.61177	0.47261	0.52867	0.67993	0.5482	0.63288	0.62497	0.63134	0.73127	0.65926	0.74011	0.44052	0.54415	0.47281
1244.6	0.64165	0.62148	0.59236	0.55436	0.60286	0.63045	0.81598	0.80084	0.75404	0.65471	0.63932	0.56186	0.60331	0.41199	0.63209	0.45983	0.47821	0.53066	0.93638	0.80437	0.35566	0.40917	0.60548	0.45136	0.53095	0.67507	0.53848	0.61751	0.61469	0.60187	0.69415	0.64641	0.68663	0.43808	0.5351	0.44857
1245.6	0.64353	0.61072	0.57302	0.56338	0.60788	0.62231	0.78733	0.78241	0.75488	0.64302	0.62939	0.55812	0.58678	0.40925	0.64162	0.4515	0.46831	0.52823	0.93112	0.83045	0.35554	0.40461	0.59654	0.4507	0.52531	0.66929	0.54062	0.61405	0.60858	0.60449	0.69244	0.64619	0.67917	0.43537	0.50983	0.43238
1246.4	0.62118	0.61151	0.57728	0.53251	0.57735	0.62331	0.7741	0.76071	0.75534	0.63038	0.63284	0.53851	0.57065	0.40605	0.63854	0.42834	0.45954	0.52205	0.91327	0.83683	0.36692	0.39456	0.59148	0.45596	0.51406	0.6642	0.53997	0.59756	0.594	0.62305	0.6583	0.6347	0.65134	0.45302	0.49782	0.43007
1247.3	0.58438	0.60538	0.54228	0.55838	0.57252	0.61565	0.71987	0.74502	0.72904	0.63728	0.63309	0.55244	0.5436	0.4126	0.62562	0.4497	0.46151	0.52831	0.88251	0.84321	0.37403	0.38726	0.59672	0.45933	0.50498	0.66058	0.54467	0.62568	0.60749	0.63716	0.6363	0.61832	0.64669	0.46129	0.48392	0.43893
1248.2	0.60596	0.61606	0.52243	0.55739	0.55478	0.60113	0.70053	0.71723	0.7168	0.64392	0.61616	0.55426	0.53132	0.43024	0.63828	0.46234	0.44788	0.53426	0.87291	0.85444	0.36391	0.39322	0.60487	0.445	0.52531	0.62949	0.54654	0.61301	0.59323	0.64777	0.63012	0.60243	0.60322	0.47184	0.48827	0.42837
1249.1	0.60348	0.63196	0.5078	0.55762	0.54627	0.59955	0.68376	0.71101	0.69967	0.67552	0.58268	0.55441	0.5526	0.45852	0.64776	0.46951	0.44042	0.53378	0.87621	0.86544	0.37239	0.41331	0.61823	0.46042	0.52972	0.63275	0.54561	0.61093	0.5872	0.66442	0.64242	0.61492	0.60141	0.49657	0.49962	0.42305
1250	0.6102	0.61399	0.51494	0.54855	0.52666	0.59154	0.65744	0.68227	0.66767	0.6637	0.56532	0.53627	0.55538	0.47284	0.64659	0.47463	0.44236	0.53696	0.8478	0.86479	0.38834	0.40274	0.62873	0.46315	0.5288	0.62301	0.52586	0.60324	0.58113	0.66453	0.62676	0.61227	0.58006	0.52386	0.49645	0.41574
1250.9	0.61246	0.58711	0.49952	0.53796	0.51765	0.59718	0.62524	0.65787	0.659	0.68756	0.54662	0.53068	0.55049	0.4888	0.65085	0.49019	0.41688	0.5539	0.82467	0.90199	0.37617	0.40769	0.63391	0.45468	0.53858	0.60205	0.51038	0.59061	0.57549	0.66847	0.63202	0.62573	0.56506	0.53462	0.51223	0.42204
1251.8	0.65213	0.5867	0.51119	0.53822	0.49353	0.60416	0.611	0.62798	0.65376	0.6738	0.54332	0.52341	0.56534	0.50485	0.65428	0.50603	0.42294	0.56785	0.80975	0.90562	0.37986	0.42257	0.62462	0.46883	0.55193	0.59864	0.51319	0.56745	0.56509	0.68467	0.65787	0.60647	0.56787	0.55797	0.52909	0.42517
1252.7	0.62286	0.52581	0.52022	0.52429	0.4535	0.57199	0.58046	0.59864	0.60099	0.65469	0.51753	0.51888	0.55809	0.50512	0.64891	0.49731	0.40442	0.54382	0.79391	0.91423	0.37907	0.40422	0.62532	0.46833	0.52095	0.58052	0.50856	0.53957	0.52092	0.67314	0.65046	0.57502	0.53952	0.55624	0.52276	0.41653
1253.6	0.58718	0.4921	0.49486	0.5134	0.43385	0.54819	0.55844	0.54583	0.57468	0.60156	0.54333	0.5072	0.5261	0.50227	0.63428	0.47968	0.40537	0.52515	0.75202	0.89395	0.36654	0.38048	0.6071	0.44851	0.50848	0.54848	0.49385	0.51969	0.49238	0.6526	0.60955	0.54307	0.50592	0.54042	0.51166	0.40572
1254.5	0.57773	0.48709	0.49607	0.49597	0.41851	0.5481	0.55194	0.51599	0.56839	0.59899	0.55364	0.48568	0.53894	0.50624	0.63807	0.47986	0.38592	0.50747	0.74886	0.8898	0.35774	0.39127	0.58487	0.45072	0.51922	0.55476	0.50965	0.51673	0.47021	0.65504	0.59354	0.52857	0.5047	0.53095	0.50902	0.41333
1255.4	0.56031	0.48035	0.52799	0.51055	0.42346	0.52214	0.52626	0.49318	0.52271	0.58484	0.57184	0.48833	0.54796	0.51069	0.65249	0.5125	0.39718	0.48652	0.72207	0.87124	0.35354	0.39464	0.58657	0.4679	0.52768	0.5583	0.52189	0.51677	0.46671	0.6301	0.56536	0.51435	0.48932	0.53453	0.51102	0.42183
1256.3	0.52723	0.46941	0.52106	0.49556	0.43089	0.49242	0.5138	0.45796	0.5092	0.57227	0.56572	0.49699	0.54892	0.5102	0.65519	0.50221	0.39563	0.47011	0.70165	0.8625	0.34385	0.38973	0.57866	0.46938	0.52638	0.54454	0.50685	0.52169	0.46848	0.61365	0.52268	0.50531	0.46425	0.51612	0.52681	0.42342
1257.2	0.50839	0.48498	0.48463	0.49571	0.40948	0.46676	0.48073	0.42499	0.49918	0.56352	0.56213	0.473	0.52696	0.50483	0.61149	0.50139	0.36973	0.46136	0.66039	0.8209	0.32929	0.37941	0.54029	0.45908	0.50764	0.52105	0.46345	0.51426	0.44092	0.5782	0.4885	0.48791	0.46336	0.51351	0.49739	0.40899
1258	0.55873	0.48215	0.5082	0.49709	0.41331	0.49252	0.48815	0.41219	0.50342	0.59368	0.56835	0.48819	0.53882	0.49816	0.61033	0.52895	0.37512	0.50913	0.66112	0.82935	0.33296	0.39971	0.54264	0.49389	0.51422	0.51825	0.4731	0.51531	0.44589	0.60155	0.52343	0.49322	0.45932	0.53272	0.5014	0.4481
1258.9	0.55709	0.48629	0.5269	0.49815	0.40796	0.48251	0.46205	0.39193	0.50754	0.59036	0.55796	0.49043	0.52035	0.50976	0.62193	0.53746	0.38787	0.52381	0.64033	0.80656	0.34463	0.39782	0.54302	0.47337	0.50868	0.50743	0.4722	0.4916	0.45623	0.58976	0.50915	0.45598	0.4482	0.53083	0.50056	0.43414
1259.8	0.55371	0.49158	0.51175	0.4779	0.3797	0.49723	0.455	0.35895	0.49403	0.57472	0.49568	0.46012	0.47525	0.50194	0.59354	0.50596	0.38967	0.55668	0.63481	0.77415	0.33664	0.38323	0.50146	0.45075	0.47942	0.49304	0.44161	0.44939	0.43252	0.61174	0.5037	0.42983	0.4525	0.51684	0.47052	0.42454
1260.7	0.54992	0.47183	0.4927	0.46061	0.38135	0.49843	0.43346	0.33757	0.47629	0.57635	0.47095	0.4238	0.46232	0.49262	0.56882	0.49958	0.39518	0.57045	0.61774	0.75899	0.32509	0.37399	0.48884	0.4309	0.4698	0.47851	0.42502	0.41384	0.4185	0.61156	0.50071	0.42582	0.44807	0.51106	0.4125	0.41141
1261.6	0.5429	0.46249	0.51262	0.44728	0.3901	0.51089	0.43745	0.32326	0.48668	0.57844	0.46919	0.43102	0.43535	0.49865	0.57044	0.51595	0.4271	0.5876	0.60812	0.76342	0.35006	0.37063	0.50775	0.42334	0.47016	0.47631	0.43317	0.41223	0.44732	0.63383	0.49383	0.42053	0.46404	0.52191	0.41744	0.4235
1262.5	0.51388	0.49064	0.51722	0.44272	0.37594	0.48963	0.42558	0.30429	0.49585	0.5696	0.43571	0.39552	0.42833	0.4944	0.55573	0.51609	0.42964	0.58904	0.60251	0.7322	0.36001	0.35644	0.49453	0.39425	0.45526	0.47449	0.41023	0.40858	0.44096	0.65331	0.46315	0.40482	0.48176	0.50436	0.38526	0.40979
1263.4	0.4809	0.45897	0.47048	0.41176	0.36011	0.44854	0.41764	0.27245	0.44693	0.55015	0.42257	0.38772	0.39794	0.45007	0.49551	0.48446	0.42078	0.57332	0.5772	0.6968	0.34308	0.32139	0.47667	0.38337	0.42105	0.41755	0.38566	0.39853	0.39479	0.63543	0.43678	0.36963	0.44747	0.48184	0.36792	0.40221
1264.3	0.43652	0.44436	0.44404	0.39815	0.35702	0.3976	0.42449	0.25969	0.4174	0.52255	0.42161	0.40577	0.37894	0.44121	0.48133	0.46936	0.39379	0.53511	0.56216	0.68282	0.35447	0.3315	0.47469	0.35707	0.38973	0.39526	0.37757	0.39097	0.36467	0.594	0.40728	0.34087	0.42202	0.45939	0.34161	0.38087
1265.2	0.43492	0.44718	0.45023	0.40398	0.33435	0.39621	0.40122	0.25452	0.39727	0.50192	0.42631	0.42612	0.35098	0.4208	0.4637	0.43115	0.38619	0.53052	0.53398	0.65923	0.36645	0.33099	0.45463	0.32942	0.35759	0.36157	0.36436	0.37302	0.33857	0.5804	0.38275	0.3167	0.40508	0.44962	0.35533	0.38634
1266.1	0.46071	0.45482	0.43992	0.40763	0.34169	0.41075	0.40266	0.24985	0.41192	0.49772	0.43943	0.43298	0.37846	0.40785	0.46279	0.40992	0.36233	0.53681	0.53265	0.65577	0.37849	0.33783	0.45133	0.31633	0.36392	0.36126	0.36019	0.38476	0.3356	0.57465	0.40262	0.30263	0.39093	0.42778	0.35202	0.38872
1266.9	0.45593	0.41611	0.43313	0.40625	0.33459	0.40059	0.39901	0.25009	0.38869	0.49397	0.45156	0.45005	0.35265	0.39324	0.45758	0.38091	0.35532	0.53446	0.52526	0.65721	0.39491	0.35813	0.46735	0.31723	0.37331	0.34647	0.36574	0.36709	0.34072	0.54019	0.42646	0.27284	0.36069	0.4169	0.37316	0.37213
1267.8	0.43434	0.40874	0.44137	0.42072	0.34247	0.40928	0.4087	0.25667	0.38421	0.49256	0.45722	0.45453	0.32615	0.40048	0.44053	0.38297	0.33838	0.53902	0.52332	0.65241	0.42115	0.38243	0.47116	0.31273	0.36626	0.36713	0.34524	0.36364	0.3416	0.54387	0.45636	0.27596	0.37383	0.41627	0.37224	0.36954
1268.7	0.46604	0.44164	0.45061	0.44166	0.35713	0.42204	0.4226	0.26393	0.39394	0.49192	0.49878	0.46304	0.3365	0.4002	0.40819	0.38973	0.36288	0.54678	0.52418	0.62806	0.42089	0.37201	0.49039	0.31908	0.3828	0.37753	0.35386	0.37677	0.35013	0.56164	0.48307	0.27001	0.38736	0.42524	0.39698	0.38161
1269.6	0.46433	0.46386	0.44999	0.4483	0.35481	0.37958	0.4533	0.26059	0.39488	0.5194	0.48686	0.44368	0.32528	0.41011	0.41554	0.40804	0.3414	0.53836	0.5427	0.62249	0.4372	0.38237	0.50705	0.33891	0.40746	0.39878	0.36388	0.38338	0.35052	0.54081	0.50681	0.2623	0.37619	0.43467	0.39821	0.36855
1270.5	0.48276	0.49365	0.46645	0.47899	0.35817	0.37888	0.4672	0.26488	0.39355	0.53843	0.51625	0.43898	0.31274	0.411	0.42475	0.41804	0.36707	0.55158	0.56093	0.60245	0.46442	0.40664	0.52884	0.34377	0.42859	0.4123	0.36708	0.37889	0.35127	0.56383	0.51185	0.26253	0.37226	0.43579	0.42306	0.36873
1271.4	0.46826	0.52708	0.48212	0.49086	0.38569	0.40593	0.43559	0.26526	0.37999	0.54894	0.51469	0.4417	0.27884	0.40973	0.43218	0.41217	0.35916	0.54832	0.55365	0.59389	0.4837	0.39823	0.52827	0.34676	0.39501	0.43497	0.3675	0.38556	0.35843	0.58026	0.49977	0.26449	0.37949	0.45193	0.40138	0.37334
1272.3	0.49615	0.56616	0.49382	0.50297	0.37694	0.41454	0.44284	0.27267	0.40136	0.56729	0.52265	0.44727	0.2788	0.40662	0.45266	0.4104	0.3573	0.56704	0.54786	0.59587	0.51325	0.41137	0.53526	0.35587	0.40225	0.44288	0.38113	0.39772	0.38394	0.59298	0.4862	0.27567	0.3873	0.4552	0.40993	0.37345
1273.2	0.49468	0.56821	0.51375	0.52894	0.39125	0.46026	0.45096	0.28024	0.44886	0.60081	0.53556	0.42215	0.27799	0.40635	0.49388	0.41245	0.37624	0.59	0.55889	0.61831	0.58177	0.44253	0.55291	0.36374	0.39616	0.45059	0.39856	0.43077	0.43412	0.62054	0.4991	0.29427	0.40311	0.47696	0.41578	0.36894
1274.1	0.49749	0.54321	0.51913	0.52963	0.40991	0.48853	0.4522	0.29257	0.44512	0.59902	0.55342	0.42643	0.28156	0.37603	0.47906	0.4007	0.38948	0.57559	0.53663	0.60653	0.61063	0.46651	0.56445	0.35332	0.41056	0.43902	0.40436	0.44956	0.4414	0.62827	0.49436	0.29161	0.40778	0.48261	0.42339	0.37621
1274.9	0.48877	0.49699	0.51962	0.52917	0.42413	0.48301	0.45402	0.29673	0.43011	0.58323	0.54203	0.41768	0.27515	0.35562	0.4519	0.39377	0.38943	0.55554	0.50834	0.59345	0.62487	0.44425	0.56248	0.35792	0.39957	0.43805	0.40738	0.44136	0.44285	0.61445	0.4856	0.28405	0.42058	0.47543	0.41353	0.35659
1275.8	0.50965	0.49305	0.50587	0.56119	0.43119	0.49446	0.49567	0.31075	0.45929	0.59957	0.56563	0.4213	0.30163	0.34868	0.44985	0.4037	0.40779	0.57491	0.51345	0.58969	0.65135	0.46993	0.59142	0.36645	0.44053	0.43791	0.41232	0.45199	0.44185	0.62455	0.48123	0.29025	0.42547	0.46498	0.4477	0.3619
1276.7	0.52752	0.48892	0.49031	0.55929	0.46349	0.5099	0.50623	0.32993	0.48683	0.60738	0.56793	0.42128	0.30563	0.34292	0.4399	0.40275	0.43453	0.56505	0.49861	0.57898	0.65829	0.48567	0.59665	0.3763	0.45399	0.4438	0.40373	0.43574	0.45383	0.61797	0.49005	0.29038	0.42269	0.4706	0.44205	0.37232
1277.6	0.54354	0.49398	0.51091	0.55843	0.46636	0.51352	0.51807	0.34447	0.47738	0.59993	0.57463	0.44864	0.30504	0.32477	0.44384	0.3971	0.41409	0.56293	0.48682	0.57209	0.67026	0.4791	0.61478	0.37601	0.4729	0.45994	0.40904	0.43246	0.44035	0.61793	0.48317	0.29654	0.41721	0.44527	0.44159	0.36691
1278.5	0.54639	0.51351	0.53384	0.57745	0.48625	0.55623	0.53055	0.35989	0.51003	0.59887	0.59772	0.45277	0.31132	0.32659	0.46315	0.40143	0.42953	0.60079	0.49137	0.57386	0.67863	0.45425	0.62698	0.38835	0.45901	0.49194	0.42038	0.45167	0.48147	0.61368	0.50202	0.30335	0.41796	0.43112	0.4325	0.36012
1279.4	0.56655	0.57339	0.5653	0.60032	0.52747	0.60309	0.57583	0.39299	0.57207	0.63258	0.63427	0.47807	0.34223	0.34019	0.52149	0.40754	0.43848	0.65872	0.5136	0.58254	0.69446	0.50098	0.66072	0.41408	0.48842	0.54026	0.46006	0.47877	0.50805	0.64877	0.52792	0.31598	0.45684	0.46366	0.46726	0.38136
1280.3	0.57079	0.57346	0.57361	0.58524	0.51216	0.58612	0.56138	0.39571	0.55375	0.60925	0.63515	0.4746	0.34071	0.32271	0.51993	0.38426	0.42896	0.62248	0.46675	0.56191	0.66521	0.48927	0.64544	0.40053	0.4551	0.53179	0.4637	0.48024	0.5035	0.60107	0.51998	0.27581	0.43145	0.45047	0.45492	0.37409
1281.2	0.57363	0.57581	0.61871	0.61041	0.53062	0.61545	0.56575	0.39983	0.55733	0.61649	0.64123	0.48111	0.34011	0.31223	0.54859	0.38649	0.40206	0.63572	0.45748	0.56313	0.66256	0.49925	0.65105	0.39204	0.4496	0.53359	0.48804	0.517	0.5106	0.61725	0.52234	0.27934	0.42203	0.45478	0.46055	0.3741
1282	0.58466	0.58492	0.60472	0.61825	0.53563	0.6257	0.56463	0.40948	0.56503	0.62288	0.6249	0.52735	0.33424	0.30743	0.55019	0.38733	0.428	0.63503	0.43327	0.53876	0.64224	0.50594	0.63682	0.42835	0.45327	0.54207	0.47987	0.51774	0.52784	0.60275	0.52167	0.26243	0.4242	0.4604	0.47432	0.41476
1282.9	0.57655	0.59982	0.58602	0.60023	0.5118	0.60641	0.55072	0.40507	0.54781	0.59567	0.62379	0.54867	0.29606	0.3105	0.5325	0.37665	0.38896	0.58405	0.41292	0.50817	0.61602	0.49793	0.62702	0.42255	0.43106	0.5328	0.47136	0.50917	0.48865	0.60061	0.50429	0.24961	0.40859	0.44802	0.48086	0.41051
1283.8	0.56293	0.57607	0.59124	0.61237	0.48728	0.57639	0.54114	0.39137	0.54691	0.5914	0.60335	0.55816	0.27361	0.29525	0.50554	0.37014	0.3785	0.53701	0.39448	0.48761	0.61389	0.49826	0.622	0.42641	0.40325	0.50495	0.46185	0.52032	0.47101	0.55949	0.49749	0.24604	0.37397	0.43324	0.44641	0.4141
1284.7	0.54882	0.57856	0.59516	0.59146	0.50967	0.57246	0.55556	0.39104	0.58071	0.59188	0.6091	0.58493	0.25359	0.29448	0.51034	0.37428	0.37995	0.54669	0.38983	0.47375	0.61212	0.50262	0.61919	0.44083	0.41832	0.5075	0.46864	0.52794	0.48722	0.55868	0.49177	0.26756	0.39742	0.43088	0.45863	0.41087
1285.6	0.52871	0.57484	0.59211	0.58995	0.50437	0.56765	0.55884	0.38275	0.60713	0.57888	0.62765	0.59698	0.23998	0.29116	0.50956	0.36823	0.40738	0.52168	0.40279	0.46299	0.60697	0.50967	0.63273	0.45809	0.43208	0.52415	0.48865	0.52134	0.48988	0.5278	0.49881	0.2665	0.41677	0.42901	0.47696	0.41731
1286.5	0.51379	0.58139	0.58605	0.56982	0.50944	0.55928	0.5538	0.37045	0.62002	0.58658	0.65629	0.59259	0.23891	0.29334	0.5012	0.3566	0.35305	0.50462	0.41021	0.46685	0.59792	0.52113	0.64686	0.46367	0.43739	0.50558	0.48402	0.52354	0.46209	0.51496	0.51764	0.26497	0.4048	0.42997	0.48444	0.39864
1287.4	0.52312	0.57321	0.61659	0.60029	0.52085	0.5781	0.57512	0.37374	0.66565	0.62123	0.63229	0.59113	0.26293	0.29584	0.52264	0.36546	0.3839	0.52165	0.41889	0.47312	0.59354	0.55484	0.65292	0.48521	0.45916	0.50904	0.50242	0.52625	0.48596	0.51851	0.54269	0.26771	0.43917	0.44483	0.47656	0.42449
1288.3	0.48671	0.53666	0.5858	0.55077	0.48999	0.55936	0.55131	0.35617	0.61019	0.5984	0.61765	0.55583	0.23292	0.26847	0.51254	0.33319	0.3686	0.48758	0.40564	0.44124	0.53308	0.53014	0.62994	0.47235	0.44347	0.48234	0.47286	0.48012	0.47621	0.48429	0.5218	0.24911	0.41797	0.40726	0.45298	0.39653
1289.1	0.50445	0.55271	0.60979	0.56608	0.50025	0.56929	0.57073	0.36074	0.62599	0.61826	0.62536	0.5597	0.24012	0.27615	0.52976	0.33712	0.37298	0.46063	0.44158	0.46365	0.54121	0.54472	0.65771	0.48985	0.44625	0.49728	0.48666	0.48313	0.48496	0.50524	0.55874	0.28353	0.42739	0.41401	0.44559	0.41144
1290	0.49835	0.54819	0.60976	0.56151	0.48875	0.55638	0.57681	0.37188	0.60433	0.63458	0.60131	0.56798	0.24189	0.27407	0.5384	0.31884	0.35223	0.43238	0.44051	0.45492	0.53197	0.54897	0.6492	0.50554	0.44128	0.49399	0.47803	0.48476	0.48476	0.49515	0.55381	0.28872	0.42656	0.41421	0.42364	0.40157
1290.9	0.4838	0.47724	0.59302	0.55909	0.4438	0.51358	0.55925	0.36679	0.57092	0.60142	0.58148	0.52253	0.2281	0.25082	0.532	0.32796	0.35416	0.3981	0.43003	0.4306	0.51771	0.52831	0.62093	0.48254	0.42602	0.48222	0.47502	0.47545	0.4901	0.46304	0.52797	0.27602	0.42714	0.38003	0.40993	0.37478
1291.8	0.48629	0.47373	0.59807	0.56312	0.46645	0.52011	0.56106	0.3706	0.57819	0.61005	0.60042	0.54313	0.24779	0.24044	0.54744	0.33936	0.35871	0.39827	0.4367	0.43598	0.54962	0.54759	0.62537	0.49751	0.43559	0.48229	0.48128	0.49114	0.50902	0.46261	0.51859	0.29012	0.4332	0.38489	0.41731	0.36995
1292.7	0.47901	0.448	0.58414	0.53323	0.46533	0.52504	0.53929	0.36979	0.58578	0.59757	0.57583	0.55733	0.24803	0.24186	0.53045	0.31946	0.36042	0.39397	0.42458	0.43109	0.5437	0.52397	0.61116	0.49761	0.43084	0.45131	0.48643	0.49176	0.51549	0.46143	0.5032	0.29059	0.41883	0.38291	0.40965	0.3707
1293.6	0.47552	0.44555	0.56743	0.5316	0.43778	0.51951	0.53135	0.36214	0.56952	0.56824	0.58293	0.53303	0.27902	0.24026	0.51211	0.32124	0.34024	0.41851	0.42819	0.40334	0.52987	0.52718	0.59528	0.48352	0.4229	0.45541	0.48536	0.50131	0.49428	0.45221	0.49172	0.26837	0.43171	0.37268	0.41401	0.35593
1294.4	0.45202	0.44446	0.55275	0.51691	0.43441	0.49482	0.51554	0.35227	0.55628	0.53884	0.55966	0.51246	0.28376	0.23825	0.49455	0.34328	0.35333	0.41832	0.4102	0.40556	0.50791	0.51391	0.57591	0.45409	0.40572	0.43481	0.48018	0.48436	0.49414	0.43477	0.45939	0.2643	0.42909	0.3447	0.39647	0.33961
1295.3	0.43119	0.4509	0.57561	0.50257	0.44921	0.50595	0.51171	0.3493	0.58815	0.55462	0.55644	0.52336	0.2706	0.24399	0.49098	0.31143	0.37867	0.41893	0.39556	0.38509	0.50288	0.54341	0.56359	0.4463	0.38857	0.42426	0.47799	0.4673	0.49552	0.44272	0.4288	0.24829	0.42183	0.36009	0.35982	0.3273
1296.2	0.42395	0.43842	0.55037	0.4546	0.42056	0.486	0.51133	0.34433	0.58026	0.55612	0.54594	0.50782	0.25605	0.23907	0.46216	0.28485	0.36233	0.3978	0.38914	0.36358	0.4612	0.52621	0.52676	0.42589	0.37754	0.43314	0.45653	0.44727	0.4737	0.44433	0.41031	0.23884	0.3997	0.33943	0.33606	0.31558
1297.1	0.42984	0.4834	0.57652	0.48467	0.43593	0.46651	0.52238	0.36353	0.5961	0.57141	0.55105	0.50603	0.27247	0.25846	0.49272	0.30894	0.37596	0.39627	0.39361	0.39144	0.48951	0.57488	0.53318	0.43267	0.38792	0.4682	0.47145	0.46102	0.46362	0.45859	0.42001	0.26781	0.4377	0.35446	0.35021	0.31575
1298	0.42291	0.48192	0.58998	0.47862	0.44909	0.44985	0.53228	0.36925	0.60195	0.59257	0.5328	0.50668	0.26064	0.26844	0.51299	0.29445	0.39915	0.38301	0.38718	0.39758	0.49916	0.57424	0.51656	0.42942	0.40006	0.46634	0.46273	0.46575	0.49052	0.45774	0.41949	0.26336	0.4196	0.36204	0.36499	0.29779
1298.9	0.4421	0.47052	0.59179	0.46905	0.45299	0.45941	0.5358	0.37781	0.5888	0.61214	0.55607	0.49324	0.26743	0.26641	0.52267	0.2795	0.39159	0.39721	0.40502	0.37572	0.49625	0.59768	0.50791	0.43256	0.40458	0.46457	0.45382	0.46923	0.47052	0.48246	0.44471	0.25816	0.41093	0.37445	0.3726	0.2912
1299.8	0.45709	0.49016	0.5792	0.47161	0.4634	0.47345	0.5537	0.39083	0.54675	0.62962	0.52956	0.47168	0.29247	0.26168	0.52853	0.29327	0.41055	0.41656	0.42575	0.39397	0.48517	0.59545	0.51892	0.42455	0.42913	0.45325	0.45332	0.48424	0.47013	0.49552	0.46542	0.2738	0.39751	0.37981	0.38684	0.28741
1300.6	0.41606	0.45383	0.58261	0.47038	0.45306	0.44309	0.53664	0.38592	0.52321	0.59924	0.50688	0.41786	0.26552	0.26142	0.5192	0.27052	0.41154	0.41163	0.42131	0.38456	0.48632	0.59481	0.53097	0.41163	0.40319	0.41022	0.4481	0.46061	0.46484	0.44695	0.43784	0.2588	0.3882	0.38209	0.41266	0.25768
1301.5	0.41193	0.44886	0.57871	0.47996	0.44027	0.4765	0.55077	0.38364	0.54464	0.60212	0.52203	0.42013	0.2678	0.26889	0.52048	0.29986	0.39019	0.43648	0.4374	0.35889	0.48887	0.58795	0.51523	0.40546	0.39423	0.42584	0.44593	0.45765	0.46386	0.44252	0.44682	0.24183	0.38449	0.39064	0.41936	0.26292
1302.4	0.39382	0.42008	0.54381	0.45898	0.39369	0.459	0.52715	0.37933	0.51964	0.58303	0.49674	0.39672	0.25717	0.24933	0.47216	0.29678	0.35477	0.41454	0.4204	0.32758	0.47578	0.55594	0.49092	0.37673	0.38669	0.38935	0.40709	0.42072	0.41589	0.39631	0.41241	0.23099	0.37675	0.3701	0.37667	0.25131
1303.3	0.40164	0.4031	0.53643	0.46275	0.38252	0.45867	0.53177	0.36921	0.54538	0.57664	0.47412	0.38929	0.27826	0.25035	0.45731	0.30411	0.35916	0.40446	0.4174	0.33883	0.48399	0.55132	0.48296	0.36965	0.40439	0.37489	0.40528	0.4115	0.4258	0.38452	0.40031	0.23823	0.36895	0.38	0.37573	0.25133
1304.2	0.3845	0.39253	0.53099	0.46926	0.37103	0.44637	0.51649	0.35649	0.57068	0.56871	0.46879	0.36125	0.28202	0.26817	0.44889	0.29	0.32261	0.3844	0.39391	0.32233	0.48915	0.53627	0.45662	0.36894	0.40228	0.38877	0.40518	0.3923	0.42452	0.34915	0.40158	0.22732	0.3999	0.38166	0.37928	0.26821
1305.1	0.40878	0.40086	0.52076	0.46208	0.36322	0.46392	0.51021	0.3542	0.57025	0.57587	0.46066	0.37844	0.31678	0.26328	0.44735	0.30056	0.31935	0.38878	0.38967	0.32973	0.51412	0.51387	0.44252	0.36272	0.4354	0.39377	0.39936	0.39372	0.40991	0.37963	0.41027	0.23757	0.41662	0.36566	0.35523	0.26682
1305.9	0.41045	0.39747	0.52232	0.43968	0.3571	0.45181	0.49282	0.33927	0.53246	0.57106	0.42612	0.3649	0.31867	0.25646	0.45723	0.2963	0.32303	0.38064	0.38999	0.32654	0.51553	0.48709	0.432	0.3476	0.45726	0.36127	0.41564	0.38738	0.39515	0.38735	0.39888	0.23873	0.40014	0.35234	0.33817	0.24274
1306.8	0.39397	0.41678	0.52326	0.43962	0.3912	0.46633	0.49197	0.32874	0.53657	0.58149	0.41619	0.36641	0.32416	0.26813	0.48072	0.28773	0.32965	0.37761	0.39126	0.32759	0.52371	0.50114	0.4178	0.35322	0.45233	0.37909	0.43839	0.3779	0.38827	0.38243	0.41393	0.22995	0.40176	0.37402	0.34226	0.23713
1307.7	0.38904	0.42888	0.53999	0.4336	0.39691	0.45186	0.47234	0.3213	0.51684	0.58233	0.44455	0.36625	0.34476	0.28337	0.49478	0.29396	0.32914	0.36927	0.37547	0.31539	0.53467	0.46826	0.42306	0.34916	0.47038	0.38985	0.44921	0.36749	0.36625	0.35392	0.40678	0.21765	0.4108	0.33965	0.33604	0.22856
1308.6	0.40649	0.42935	0.5534	0.44289	0.40936	0.48112	0.46128	0.32013	0.52124	0.5772	0.47604	0.41009	0.36966	0.27401	0.5166	0.31319	0.3587	0.37743	0.39582	0.32546	0.55319	0.47176	0.43518	0.3398	0.48924	0.40399	0.4558	0.38181	0.37761	0.38738	0.39905	0.24098	0.41393	0.3392	0.34739	0.22346
1309.5	0.39882	0.45341	0.54321	0.45682	0.4097	0.48636	0.43123	0.3116	0.51064	0.58952	0.50293	0.40867	0.39747	0.29131	0.52961	0.32829	0.38695	0.37405	0.38988	0.31105	0.54527	0.48731	0.42562	0.32814	0.48745	0.44188	0.45949	0.39333	0.38618	0.3748	0.36888	0.23149	0.40231	0.35134	0.36124	0.2311
1310.3	0.38119	0.44736	0.50934	0.45636	0.41879	0.45878	0.41285	0.30007	0.49677	0.575	0.51754	0.38552	0.38862	0.28232	0.48813	0.29772	0.39817	0.33787	0.35615	0.30877	0.52217	0.49147	0.40423	0.31949	0.43335	0.44334	0.41131	0.38982	0.37853	0.35139	0.35743	0.21694	0.39225	0.33446	0.36037	0.21088
1311.2	0.39803	0.45024	0.50983	0.48467	0.44208	0.4588	0.41322	0.30331	0.49623	0.5924	0.53915	0.39204	0.43289	0.3093	0.4865	0.34647	0.43341	0.3365	0.36211	0.32254	0.52969	0.50147	0.41634	0.33711	0.46742	0.46248	0.4149	0.42376	0.41189	0.37904	0.34038	0.2356	0.38334	0.32849	0.36235	0.23588
1312.1	0.40949	0.46504	0.49932	0.4939	0.45013	0.48405	0.41705	0.29546	0.4934	0.58668	0.51501	0.3902	0.435	0.31484	0.49271	0.33135	0.47736	0.35432	0.36903	0.3018	0.52053	0.53648	0.40259	0.32504	0.45462	0.49567	0.40845	0.42644	0.43256	0.40783	0.33885	0.24263	0.37151	0.35062	0.36697	0.24543
1313	0.41421	0.45057	0.48402	0.47914	0.44544	0.44567	0.40517	0.27675	0.49194	0.57753	0.50849	0.37035	0.45036	0.32789	0.50856	0.35315	0.48014	0.33987	0.35132	0.29262	0.51528	0.53347	0.38362	0.32397	0.44161	0.49191	0.41164	0.43225	0.41231	0.39813	0.3193	0.21877	0.34622	0.33602	0.34366	0.24566
1313.9	0.42563	0.45175	0.48165	0.48045	0.45639	0.42626	0.42764	0.27277	0.50461	0.55921	0.48388	0.37985	0.47146	0.33241	0.53819	0.36187	0.49636	0.33505	0.34645	0.29592	0.51696	0.51973	0.39473	0.33705	0.44276	0.48308	0.41879	0.43077	0.40868	0.38472	0.35004	0.22986	0.36098	0.33082	0.34197	0.26337
1314.8	0.45029	0.45875	0.47938	0.48775	0.44861	0.44431	0.43235	0.27406	0.51978	0.5843	0.49522	0.40852	0.51699	0.36277	0.55319	0.39757	0.51228	0.36104	0.36658	0.30641	0.53735	0.52484	0.40533	0.34799	0.4945	0.51718	0.42963	0.43719	0.42166	0.38454	0.34577	0.23915	0.36806	0.33578	0.34112	0.28786
1315.6	0.45961	0.44683	0.45868	0.47494	0.40429	0.44797	0.42627	0.27328	0.51763	0.55866	0.50326	0.41582	0.51999	0.36218	0.5596	0.39043	0.49974	0.36766	0.35398	0.31759	0.52339	0.52351	0.41612	0.32638	0.46457	0.52289	0.42163	0.4224	0.41166	0.38994	0.33613	0.2376	0.3718	0.31464	0.35921	0.28745
1316.5	0.45437	0.45204	0.43613	0.48379	0.39105	0.44385	0.41963	0.26492	0.52825	0.58351	0.51938	0.42259	0.55273	0.38504	0.56541	0.41453	0.46447	0.36617	0.36693	0.32007	0.52311	0.51073	0.44198	0.3475	0.47254	0.53246	0.42225	0.43888	0.40028	0.38235	0.34391	0.23676	0.36398	0.30829	0.3826	0.29297
1317.4	0.45616	0.45323	0.42651	0.47399	0.38671	0.44681	0.4332	0.25638	0.50841	0.60592	0.5048	0.43409	0.56229	0.39239	0.55393	0.4191	0.47755	0.35305	0.37796	0.2894	0.50251	0.51788	0.42725	0.35823	0.46697	0.54539	0.40825	0.43566	0.40392	0.35137	0.34641	0.2248	0.38351	0.30524	0.3929	0.29035
1318.3	0.45625	0.43793	0.43531	0.45684	0.37932	0.44616	0.4325	0.25367	0.47653	0.61196	0.53003	0.43366	0.56187	0.41323	0.55079	0.43082	0.45867	0.34987	0.39315	0.29493	0.47669	0.53441	0.43353	0.35372	0.46418	0.55501	0.40662	0.44757	0.40018	0.36573	0.34601	0.2192	0.36873	0.28405	0.38267	0.28588
1319.2	0.42746	0.45026	0.4414	0.47601	0.40377	0.44906	0.42432	0.25419	0.49012	0.59975	0.53112	0.42264	0.56752	0.43363	0.58276	0.42083	0.47172	0.36183	0.39859	0.29608	0.45226	0.55926	0.46331	0.34625	0.44171	0.55668	0.41911	0.46257	0.41024	0.37954	0.34586	0.21929	0.37602	0.28666	0.41272	0.30191
1320	0.41823	0.43485	0.4588	0.48179	0.43122	0.42493	0.40822	0.24479	0.48748	0.59091	0.5178	0.41756	0.57886	0.42977	0.6003	0.42694	0.48996	0.36576	0.40623	0.27737	0.4452	0.56733	0.45897	0.35748	0.44287	0.55502	0.42825	0.45689	0.41164	0.38599	0.3584	0.20388	0.3631	0.28066	0.39736	0.30543
1320.9	0.40295	0.42385	0.4693	0.4807	0.42015	0.42602	0.43079	0.25311	0.50537	0.58395	0.52826	0.4402	0.57841	0.43855	0.60612	0.44644	0.49615	0.37896	0.41654	0.28947	0.43636	0.57561	0.45463	0.35068	0.42608	0.5485	0.43039	0.47226	0.39836	0.38422	0.3739	0.19231	0.38701	0.27554	0.37657	0.32105
1321.8	0.38692	0.44599	0.47265	0.48531	0.41884	0.4315	0.42164	0.2629	0.50662	0.56228	0.53619	0.45708	0.60273	0.45755	0.59855	0.43383	0.48044	0.39684	0.40893	0.30667	0.42842	0.54334	0.46601	0.35246	0.42494	0.5622	0.44142	0.45921	0.39472	0.38966	0.37833	0.19958	0.36206	0.24238	0.35523	0.33027
1322.7	0.41489	0.46502	0.48082	0.50598	0.44816	0.46982	0.44841	0.27649	0.53268	0.55496	0.56749	0.47891	0.64403	0.47514	0.60487	0.45252	0.51691	0.43827	0.43775	0.33604	0.43993	0.56901	0.47769	0.37497	0.44108	0.5821	0.45706	0.46416	0.41192	0.40259	0.40549	0.21606	0.36537	0.26639	0.38345	0.33482
1323.6	0.44707	0.44527	0.50632	0.48027	0.41674	0.4682	0.46699	0.2823	0.5274	0.55395	0.57941	0.49383	0.66597	0.47782	0.60711	0.45288	0.50485	0.42167	0.45039	0.33216	0.44467	0.53777	0.48081	0.39041	0.47075	0.5914	0.47029	0.43972	0.40082	0.38417	0.44069	0.22291	0.363	0.26347	0.37161	0.3386
1324.4	0.46663	0.46105	0.50962	0.48698	0.41888	0.51694	0.48717	0.28643	0.55572	0.57456	0.60312	0.49441	0.69043	0.51638	0.62435	0.45731	0.51701	0.45045	0.46897	0.34651	0.4604	0.54253	0.50178	0.39287	0.48409	0.6203	0.47482	0.45514	0.40716	0.38929	0.44153	0.24202	0.38718	0.27487	0.37974	0.31772
1325.3	0.47742	0.49302	0.53096	0.49116	0.44139	0.53104	0.46566	0.30269	0.57928	0.58008	0.62105	0.52284	0.71364	0.5281	0.64402	0.46853	0.54556	0.46422	0.48771	0.36214	0.46596	0.54708	0.53194	0.41813	0.51298	0.64791	0.49653	0.44973	0.4278	0.40658	0.44772	0.27819	0.40009	0.28254	0.4203	0.33364
1326.2	0.48999	0.5115	0.57428	0.50736	0.46971	0.56405	0.50798	0.32394	0.60836	0.59984	0.63579	0.51458	0.72057	0.56607	0.66779	0.49539	0.58905	0.49305	0.53977	0.40537	0.4749	0.58817	0.54478	0.432	0.52312	0.6862	0.50378	0.48086	0.44405	0.44793	0.48227	0.33191	0.41623	0.31561	0.44201	0.34633
1327.1	0.49086	0.52271	0.57089	0.53141	0.4756	0.55066	0.49532	0.33051	0.61498	0.6307	0.61701	0.5134	0.72931	0.58935	0.6786	0.49284	0.57624	0.49217	0.53982	0.40264	0.48005	0.58066	0.53518	0.42258	0.52733	0.70866	0.51023	0.48887	0.44646	0.44855	0.45627	0.32881	0.41597	0.32005	0.41341	0.34823
1328	0.48219	0.54839	0.55888	0.53236	0.48677	0.55683	0.49071	0.33058	0.6178	0.62607	0.61241	0.49403	0.7476	0.60809	0.67906	0.51253	0.58184	0.48136	0.553	0.41761	0.46433	0.60773	0.51348	0.41296	0.51163	0.71261	0.49242	0.50357	0.45374	0.45466	0.4345	0.31951	0.41388	0.31958	0.40199	0.34722
1328.8	0.47873	0.56266	0.53912	0.53056	0.48433	0.54247	0.50684	0.34824	0.61626	0.6238	0.61359	0.51315	0.7488	0.61531	0.67772	0.53327	0.55436	0.46437	0.56511	0.4399	0.4538	0.61523	0.4953	0.42268	0.51863	0.71391	0.49284	0.49977	0.45435	0.43234	0.46252	0.33515	0.40972	0.31097	0.41373	0.3781
1329.7	0.47763	0.54391	0.52173	0.52673	0.48084	0.51286	0.52895	0.34622	0.57711	0.60761	0.58984	0.48845	0.73447	0.64421	0.66946	0.50777	0.54045	0.44274	0.56807	0.4605	0.44197	0.60079	0.46501	0.39889	0.5038	0.70981	0.46804	0.50069	0.45285	0.42991	0.45586	0.28756	0.3842	0.2988	0.391	0.35116
1330.6	0.48561	0.57666	0.51627	0.53011	0.48036	0.50768	0.53552	0.3512	0.57635	0.61343	0.62342	0.50485	0.74291	0.67509	0.68313	0.49539	0.54404	0.46011	0.58008	0.47619	0.45023	0.60923	0.49937	0.40439	0.50255	0.70559	0.47704	0.49626	0.46512	0.4262	0.44474	0.26804	0.37646	0.31364	0.40607	0.36658
1331.5	0.49211	0.61367	0.53362	0.533	0.48169	0.50042	0.58207	0.35849	0.58077	0.62968	0.63619	0.51459	0.73339	0.7048	0.67437	0.51709	0.54523	0.45057	0.60544	0.49969	0.45207	0.6129	0.52164	0.41375	0.48787	0.7206	0.48918	0.49943	0.48803	0.43806	0.47396	0.27931	0.38772	0.3273	0.44425	0.38595
1332.4	0.54038	0.611	0.55093	0.57979	0.49128	0.51642	0.61925	0.37583	0.58299	0.63987	0.64679	0.54205	0.73702	0.74439	0.67593	0.53275	0.55726	0.48196	0.61774	0.53119	0.44391	0.61979	0.52612	0.427	0.51781	0.75798	0.51152	0.51564	0.50735	0.4363	0.49246	0.3045	0.37059	0.33836	0.47506	0.38759
1333.2	0.55663	0.62924	0.58461	0.57344	0.48871	0.52312	0.62412	0.38189	0.5923	0.64452	0.63246	0.53372	0.74538	0.78494	0.67123	0.52438	0.56981	0.47975	0.64592	0.55444	0.44208	0.62552	0.52258	0.42746	0.52937	0.76873	0.52852	0.5217	0.50363	0.43476	0.49929	0.30877	0.35565	0.358	0.46329	0.39553
1334.1	0.61032	0.66868	0.61029	0.58856	0.49814	0.54262	0.64334	0.39752	0.60373	0.67797	0.65711	0.54839	0.76421	0.82854	0.67503	0.55594	0.58569	0.49125	0.67714	0.58212	0.4609	0.64314	0.52448	0.43022	0.54882	0.80222	0.54778	0.54893	0.51213	0.43338	0.51055	0.34617	0.38364	0.38763	0.45215	0.4102
1335	0.64665	0.69034	0.60999	0.62178	0.53628	0.56786	0.66152	0.4152	0.63452	0.70402	0.64895	0.55604	0.77475	0.85566	0.67394	0.59064	0.59934	0.49593	0.702	0.61937	0.47417	0.65457	0.53234	0.42452	0.5667	0.85094	0.56358	0.56859	0.54409	0.45556	0.5536	0.36408	0.41411	0.40427	0.48136	0.40867
1335.9	0.67145	0.6931	0.62723	0.62312	0.55438	0.55489	0.64057	0.422	0.66471	0.70171	0.68223	0.55127	0.7877	0.88534	0.68601	0.59374	0.61253	0.49373	0.72323	0.63345	0.4736	0.67389	0.53705	0.41651	0.58455	0.85886	0.55515	0.58283	0.53496	0.44775	0.55647	0.3677	0.42233	0.40454	0.48636	0.42497
1336.7	0.64316	0.71727	0.6155	0.59155	0.55146	0.53109	0.62664	0.42645	0.66203	0.70264	0.65596	0.5457	0.75467	0.89379	0.68955	0.58339	0.59687	0.48286	0.72695	0.64776	0.48025	0.6519	0.51703	0.41694	0.565	0.83666	0.55827	0.58524	0.52825	0.45243	0.53426	0.36181	0.44643	0.39823	0.44148	0.4224
1337.6	0.65268	0.74351	0.64758	0.63847	0.58726	0.55777	0.67087	0.44198	0.68737	0.73653	0.70351	0.5945	0.76169	0.91978	0.6988	0.6009	0.63576	0.5035	0.75205	0.66614	0.49578	0.65688	0.53469	0.42433	0.5844	0.85892	0.5714	0.61384	0.56462	0.48771	0.55814	0.39636	0.49593	0.41778	0.50655	0.43725
1338.5	0.60603	0.75455	0.65409	0.66429	0.59742	0.5598	0.67406	0.43993	0.704	0.72615	0.70762	0.58921	0.73761	0.91696	0.687	0.57717	0.62783	0.49894	0.74869	0.65966	0.48637	0.64331	0.54132	0.41418	0.56345	0.83654	0.57612	0.61208	0.57628	0.4857	0.56686	0.39119	0.48803	0.40315	0.52	0.43102
1339.4	0.56321	0.76079	0.66261	0.65371	0.56666	0.54539	0.66182	0.43643	0.6984	0.72793	0.72316	0.58698	0.70866	0.91553	0.67666	0.57532	0.59711	0.47059	0.74933	0.64886	0.46765	0.61494	0.51885	0.407	0.55219	0.79819	0.57899	0.61289	0.54631	0.46051	0.52159	0.37919	0.46731	0.39874	0.51251	0.44258
1340.3	0.54149	0.78331	0.66452	0.68654	0.54433	0.56873	0.69325	0.44127	0.6823	0.74171	0.70105	0.605	0.68504	0.9136	0.65559	0.57293	0.58117	0.46619	0.76079	0.67489	0.45198	0.57329	0.49933	0.40648	0.54523	0.78762	0.58366	0.60564	0.54888	0.46728	0.54044	0.38195	0.46486	0.39947	0.5275	0.42304
1341.1	0.54445	0.80865	0.69386	0.72396	0.56424	0.60701	0.74145	0.45221	0.7027	0.75652	0.768	0.61549	0.71701	0.93476	0.66007	0.587	0.57711	0.46159	0.7932	0.68566	0.4637	0.55849	0.53483	0.38922	0.55526	0.81097	0.58415	0.63057	0.55441	0.47787	0.5687	0.37919	0.47125	0.41656	0.59061	0.45369
1342	0.54484	0.8166	0.6783	0.72723	0.58961	0.60447	0.73759	0.45037	0.70129	0.75796	0.76429	0.60347	0.699	0.94182	0.67679	0.60459	0.58005	0.43713	0.80209	0.71278	0.44194	0.53637	0.52808	0.37165	0.55154	0.80641	0.59699	0.63982	0.56963	0.46181	0.55282	0.36567	0.45924	0.42607	0.56607	0.45587
1342.9	0.58131	0.85347	0.69361	0.72166	0.58459	0.63024	0.74061	0.46527	0.70582	0.77263	0.75204	0.62718	0.70571	0.95377	0.6951	0.63763	0.57075	0.43368	0.81817	0.7483	0.43857	0.532	0.53194	0.39317	0.55876	0.83189	0.61721	0.63649	0.5658	0.46246	0.5587	0.3842	0.45481	0.43795	0.57689	0.51173
1343.8	0.61535	0.83569	0.69748	0.7255	0.595	0.62761	0.74785	0.45686	0.71007	0.76689	0.72505	0.63348	0.70818	0.95331	0.68487	0.62029	0.57562	0.41788	0.8212	0.75285	0.4455	0.50157	0.51986	0.38336	0.57099	0.81581	0.61468	0.60765	0.57794	0.47293	0.5865	0.38791	0.47468	0.42898	0.57743	0.50342
1344.6	0.61532	0.82837	0.70573	0.70432	0.62244	0.63982	0.73513	0.44965	0.71234	0.76102	0.73051	0.61712	0.70263	0.93114	0.71752	0.61148	0.57384	0.39492	0.81659	0.74404	0.43781	0.49336	0.52206	0.37529	0.55783	0.80155	0.62188	0.61036	0.56585	0.45955	0.58381	0.39837	0.47857	0.43267	0.57148	0.51324
1345.5	0.64014	0.83667	0.73853	0.713	0.65142	0.65431	0.70753	0.44805	0.74192	0.78499	0.70095	0.65032	0.71386	0.9162	0.73467	0.62141	0.5845	0.39117	0.81438	0.77527	0.45135	0.50367	0.52445	0.39214	0.56364	0.7884	0.64645	0.61014	0.57967	0.47731	0.59705	0.4241	0.4988	0.44625	0.57611	0.51639
1346.4	0.65245	0.85894	0.75987	0.71651	0.63653	0.6612	0.6897	0.44842	0.73947	0.78969	0.71851	0.65303	0.72924	0.90709	0.72694	0.61432	0.55779	0.40293	0.81495	0.78164	0.46701	0.49674	0.54146	0.39579	0.54816	0.79294	0.64296	0.60507	0.55545	0.49808	0.60366	0.44077	0.49695	0.43632	0.59558	0.5323
1347.3	0.65086	0.8038	0.75976	0.71888	0.66629	0.65515	0.69377	0.43149	0.74369	0.80626	0.74406	0.65684	0.74197	0.87028	0.73181	0.59838	0.56596	0.37036	0.80603	0.77571	0.47455	0.47684	0.54685	0.39153	0.56009	0.75838	0.63922	0.58526	0.56338	0.49341	0.60796	0.43527	0.49928	0.44558	0.60969	0.50544
1348.1	0.65326	0.80182	0.76791	0.7279	0.66771	0.63686	0.67921	0.4315	0.72802	0.82561	0.74847	0.62748	0.74445	0.8329	0.74687	0.59764	0.55147	0.36565	0.79389	0.80074	0.4702	0.50684	0.56469	0.39505	0.5522	0.7558	0.64123	0.59105	0.56176	0.45003	0.61529	0.461	0.49405	0.45571	0.60431	0.50498
1349	0.68002	0.81963	0.79237	0.75547	0.67419	0.66828	0.68372	0.43085	0.75704	0.85584	0.75632	0.64713	0.75327	0.82564	0.74638	0.60482	0.58068	0.39529	0.79555	0.8364	0.50457	0.53438	0.58285	0.40889	0.57427	0.77036	0.67327	0.59009	0.60567	0.46987	0.62419	0.4735	0.5071	0.47084	0.64236	0.53553
1349.9	0.66949	0.80114	0.75496	0.75516	0.65029	0.6388	0.67801	0.42193	0.73769	0.87019	0.76132	0.64154	0.7252	0.78708	0.71288	0.59552	0.59317	0.38265	0.78273	0.81703	0.50372	0.53465	0.57248	0.39798	0.57871	0.75037	0.65216	0.56008	0.61166	0.44465	0.61614	0.46141	0.48472	0.46678	0.63138	0.54078
1350.8	0.65214	0.76695	0.74458	0.76264	0.6422	0.61586	0.66526	0.40821	0.74227	0.86551	0.72909	0.61384	0.68374	0.73124	0.71669	0.5853	0.59233	0.34095	0.7643	0.78417	0.48327	0.51579	0.56024	0.3827	0.56367	0.70972	0.64964	0.52336	0.614	0.43988	0.61611	0.43273	0.47891	0.47231	0.61568	0.52834
1351.6	0.66952	0.82148	0.74284	0.7626	0.63103	0.62175	0.6454	0.41153	0.7734	0.87333	0.73033	0.57881	0.65667	0.72176	0.70763	0.59454	0.59944	0.36033	0.75226	0.80995	0.50798	0.54099	0.54994	0.37699	0.54937	0.72898	0.62723	0.54214	0.63691	0.47463	0.60334	0.43831	0.48503	0.4846	0.61732	0.54861
1352.5	0.69094	0.80834	0.72526	0.75055	0.62994	0.63771	0.65503	0.40641	0.79123	0.85455	0.73255	0.58193	0.65084	0.69789	0.69756	0.60615	0.61571	0.35283	0.73146	0.80352	0.50617	0.50931	0.52748	0.36239	0.55072	0.6952	0.63433	0.53494	0.6369	0.50746	0.59834	0.43259	0.48707	0.47176	0.63287	0.55441
1353.4	0.6705	0.78814	0.70086	0.73047	0.60275	0.61573	0.66051	0.39169	0.7868	0.84844	0.72924	0.60127	0.61029	0.67228	0.69589	0.60621	0.59862	0.34735	0.70311	0.76166	0.48803	0.49298	0.51441	0.36001	0.51837	0.66524	0.61251	0.53806	0.61017	0.50264	0.57953	0.41788	0.47922	0.47305	0.60313	0.5456
1354.3	0.68347	0.79909	0.70516	0.73187	0.61718	0.62193	0.68538	0.38294	0.78965	0.86962	0.73004	0.58497	0.57849	0.66238	0.69879	0.6203	0.61875	0.37087	0.69971	0.7575	0.48316	0.49142	0.5245	0.35239	0.50998	0.67387	0.63408	0.55646	0.628	0.52785	0.58138	0.44086	0.47962	0.48162	0.6189	0.54752
1355.1	0.69889	0.79354	0.7041	0.7284	0.61121	0.61864	0.68472	0.36867	0.78233	0.90235	0.73271	0.62112	0.57111	0.64413	0.68998	0.60372	0.58585	0.40033	0.66407	0.74723	0.4928	0.50188	0.52985	0.36458	0.51284	0.64501	0.63975	0.55318	0.62063	0.51284	0.57056	0.44486	0.47532	0.47515	0.61816	0.55694
1356	0.68695	0.74944	0.70219	0.73932	0.61189	0.61784	0.69688	0.36535	0.75035	0.90775	0.72022	0.64416	0.56745	0.60287	0.695	0.59515	0.59189	0.41497	0.63849	0.7153	0.46326	0.49126	0.53492	0.34686	0.51118	0.60987	0.66421	0.5236	0.59966	0.50447	0.57819	0.46896	0.48157	0.46743	0.61683	0.54288
1356.9	0.68893	0.76286	0.70731	0.74314	0.59671	0.6393	0.69259	0.3506	0.74078	0.90473	0.72212	0.66126	0.55384	0.58377	0.67897	0.56995	0.5798	0.43351	0.62659	0.70093	0.46178	0.49501	0.52805	0.35848	0.5183	0.60428	0.65446	0.5368	0.59363	0.52637	0.58502	0.44768	0.45391	0.48666	0.59893	0.53149
1357.8	0.70352	0.76714	0.72617	0.74269	0.62777	0.66126	0.6782	0.34724	0.73345	0.88724	0.72717	0.62682	0.58533	0.56182	0.65639	0.56464	0.59217	0.42514	0.59799	0.70143	0.4586	0.46519	0.52027	0.36397	0.54887	0.59491	0.64596	0.51642	0.6035	0.55282	0.60886	0.46582	0.44329	0.47043	0.57723	0.51622
1358.6	0.71266	0.75408	0.72116	0.72201	0.62116	0.66653	0.65564	0.34277	0.73033	0.86176	0.73415	0.62347	0.60448	0.538	0.674	0.53292	0.56644	0.42575	0.56644	0.68538	0.45272	0.44865	0.50984	0.3698	0.53324	0.56555	0.63282	0.49772	0.57575	0.54026	0.61984	0.45565	0.43548	0.46889	0.56243	0.50587
1359.5	0.69496	0.77638	0.71843	0.7166	0.64325	0.66628	0.66344	0.34225	0.71489	0.8457	0.75567	0.61659	0.59971	0.52226	0.6694	0.52616	0.60246	0.42004	0.55898	0.69277	0.43352	0.4671	0.51258	0.3661	0.52432	0.59209	0.62073	0.49716	0.58032	0.56167	0.65508	0.46007	0.42966	0.48596	0.57106	0.49212
1360.4	0.6803	0.78424	0.69484	0.70754	0.64122	0.65328	0.66489	0.32291	0.71565	0.83627	0.75636	0.62053	0.56476	0.51174	0.65915	0.5092	0.5937	0.41487	0.54342	0.6873	0.41647	0.48139	0.51468	0.38109	0.51386	0.57797	0.60854	0.49945	0.5823	0.55709	0.66035	0.46098	0.41509	0.48891	0.58162	0.48816
1361.3	0.67294	0.78244	0.68622	0.72377	0.66816	0.64034	0.67355	0.31844	0.74842	0.85238	0.76988	0.6372	0.56447	0.49705	0.68351	0.53848	0.60329	0.43425	0.51741	0.67348	0.41111	0.50992	0.53335	0.37822	0.49809	0.59771	0.61158	0.51939	0.59288	0.55689	0.67749	0.47845	0.42768	0.48736	0.59979	0.49736
1362.1	0.67649	0.78809	0.65379	0.71661	0.68361	0.64148	0.70045	0.317	0.74799	0.86502	0.77031	0.6449	0.55345	0.48098	0.71035	0.55972	0.61599	0.47421	0.53206	0.66063	0.41605	0.5404	0.532	0.37029	0.49883	0.58664	0.60812	0.5329	0.61393	0.55466	0.67929	0.48194	0.46053	0.50143	0.61308	0.48471
1363	0.69668	0.7899	0.6614	0.72995	0.69791	0.67302	0.70814	0.31182	0.75241	0.87079	0.74979	0.64588	0.55383	0.46913	0.70549	0.58078	0.61122	0.50018	0.5201	0.6416	0.40166	0.55042	0.53013	0.37745	0.48661	0.58301	0.60094	0.54899	0.61389	0.56558	0.69446	0.4867	0.48277	0.48805	0.62181	0.4774
1363.9	0.70624	0.77723	0.64993	0.7288	0.69173	0.69912	0.70192	0.30246	0.75459	0.85475	0.73972	0.64524	0.56919	0.4603	0.70355	0.59401	0.61098	0.5387	0.51901	0.62716	0.40188	0.53166	0.51111	0.37944	0.49783	0.58051	0.60394	0.5622	0.6201	0.56282	0.68009	0.50385	0.49009	0.48554	0.63331	0.47025
1364.8	0.70493	0.76696	0.64361	0.70957	0.68854	0.70307	0.67744	0.28909	0.71877	0.83485	0.74203	0.63629	0.57494	0.44671	0.69652	0.6003	0.58995	0.54651	0.4961	0.57838	0.37147	0.50839	0.47618	0.38175	0.49257	0.57863	0.60635	0.57185	0.61433	0.56682	0.6684	0.46588	0.45481	0.47535	0.61708	0.45653
1365.6	0.72985	0.78311	0.64251	0.70739	0.70157	0.74648	0.6872	0.29573	0.67258	0.83822	0.76161	0.6439	0.58922	0.45527	0.713	0.60096	0.60798	0.56261	0.50696	0.56321	0.37123	0.52599	0.4888	0.39135	0.51276	0.59778	0.62793	0.56896	0.65482	0.59335	0.66092	0.49053	0.47172	0.49807	0.66755	0.44834
1366.5	0.71436	0.75487	0.64454	0.70451	0.66318	0.7281	0.66606	0.28265	0.65428	0.81889	0.77394	0.64476	0.58121	0.44179	0.71301	0.58844	0.58089	0.53917	0.49172	0.54906	0.34834	0.51337	0.49171	0.3877	0.51382	0.58612	0.63955	0.56945	0.62824	0.60154	0.67267	0.4779	0.43299	0.48337	0.69602	0.46145
1367.4	0.65686	0.72401	0.61933	0.70413	0.66763	0.71331	0.65075	0.27461	0.64037	0.81093	0.80621	0.64201	0.56316	0.43602	0.71417	0.57631	0.58896	0.54104	0.49301	0.54739	0.36167	0.51389	0.49216	0.38589	0.54502	0.59333	0.64567	0.57094	0.65204	0.6186	0.66129	0.48273	0.43207	0.49494	0.6925	0.46392
1368.2	0.62357	0.71673	0.58785	0.67519	0.66026	0.70929	0.63862	0.26312	0.61214	0.79385	0.79558	0.63495	0.52808	0.42392	0.6833	0.56646	0.56036	0.50927	0.46515	0.51249	0.35494	0.49277	0.47667	0.38448	0.51974	0.57064	0.62979	0.56597	0.64913	0.60634	0.63447	0.44891	0.42562	0.45895	0.66983	0.45786
1369.1	0.64706	0.73774	0.60421	0.68323	0.68485	0.74957	0.66988	0.26638	0.64347	0.82625	0.83445	0.65257	0.54881	0.44345	0.71311	0.5884	0.58128	0.52036	0.47801	0.53621	0.41367	0.49975	0.50666	0.40234	0.54296	0.60665	0.64983	0.57482	0.67945	0.6283	0.64837	0.46761	0.49223	0.47187	0.69784	0.48568
1370	0.6154	0.71389	0.60191	0.67688	0.67778	0.72883	0.65914	0.25593	0.67157	0.82901	0.8326	0.66107	0.5365	0.42348	0.70391	0.58915	0.55653	0.50932	0.47595	0.53063	0.41845	0.47977	0.49347	0.39963	0.52883	0.57913	0.64534	0.55956	0.65795	0.61659	0.65148	0.44715	0.49537	0.44799	0.66119	0.49542
1370.9	0.63736	0.71954	0.586	0.6584	0.69824	0.74004	0.64683	0.25527	0.66853	0.85629	0.83114	0.67509	0.54143	0.42911	0.6931	0.58162	0.54204	0.50373	0.45907	0.53242	0.44419	0.47229	0.48529	0.40345	0.53595	0.58049	0.64787	0.55621	0.69119	0.61611	0.62571	0.45556	0.52088	0.44469	0.64679	0.48762
1371.7	0.66472	0.73135	0.6162	0.64483	0.66506	0.73808	0.65723	0.2398	0.68354	0.84548	0.83649	0.671	0.55202	0.42649	0.71441	0.58894	0.52835	0.4949	0.44667	0.53153	0.47246	0.47032	0.49452	0.39718	0.53068	0.58056	0.65428	0.56022	0.68341	0.61273	0.6289	0.43376	0.52477	0.44461	0.65871	0.47759
1372.6	0.71862	0.72661	0.65549	0.66786	0.66113	0.74916	0.67342	0.24128	0.69164	0.86796	0.88567	0.67693	0.57674	0.43296	0.76612	0.61397	0.55692	0.51453	0.4463	0.54414	0.50302	0.48994	0.53452	0.41042	0.57423	0.59922	0.68061	0.57621	0.69671	0.62245	0.63033	0.45617	0.52853	0.46727	0.68397	0.4929
1373.5	0.70927	0.73171	0.66326	0.68317	0.66021	0.73065	0.67	0.24357	0.67111	0.8694	0.87485	0.67052	0.59968	0.42687	0.77548	0.61671	0.56117	0.51583	0.463	0.54735	0.49194	0.50213	0.52879	0.40831	0.58925	0.59721	0.69141	0.58549	0.70292	0.61306	0.64594	0.46043	0.49352	0.46192	0.66905	0.48002
1374.3	0.74387	0.72657	0.65153	0.70849	0.66122	0.7446	0.67181	0.24157	0.64254	0.86337	0.87525	0.64354	0.60812	0.43864	0.77764	0.62322	0.57803	0.53229	0.46952	0.55754	0.49836	0.49288	0.53885	0.41509	0.60529	0.61842	0.68263	0.5947	0.72365	0.61587	0.65823	0.4458	0.47458	0.44794	0.65685	0.48077
1375.2	0.71857	0.68454	0.66167	0.73376	0.65997	0.71901	0.66021	0.23976	0.629	0.83661	0.86318	0.60228	0.58488	0.42906	0.77273	0.62894	0.5744	0.53191	0.48097	0.54146	0.49634	0.49964	0.52279	0.41472	0.57472	0.63583	0.68452	0.59795	0.69578	0.59248	0.65756	0.42055	0.45057	0.43077	0.62632	0.45569
1376.1	0.7382	0.7001	0.64745	0.74086	0.71469	0.74591	0.64956	0.25182	0.61251	0.86821	0.83861	0.62758	0.59919	0.43706	0.76395	0.65477	0.60473	0.53265	0.50021	0.56046	0.49629	0.53296	0.50702	0.42332	0.5821	0.66172	0.67944	0.60389	0.72473	0.59102	0.63963	0.4321	0.44719	0.43786	0.61653	0.47017
1377	0.7284	0.69183	0.66149	0.74099	0.72499	0.75198	0.65302	0.25265	0.61017	0.86753	0.81544	0.61899	0.59672	0.43189	0.75468	0.65261	0.61884	0.53428	0.5243	0.58121	0.50263	0.52959	0.48554	0.42168	0.56324	0.66697	0.69803	0.62763	0.7322	0.6105	0.66169	0.43036	0.45113	0.44086	0.59423	0.47934
1377.8	0.7261	0.65494	0.66098	0.70557	0.70447	0.76631	0.66148	0.24474	0.61072	0.85198	0.81204	0.611	0.57018	0.4125	0.74509	0.61966	0.61106	0.51893	0.53028	0.57806	0.50719	0.52641	0.48871	0.41912	0.54425	0.6584	0.6864	0.62431	0.71665	0.59474	0.64878	0.41633	0.44941	0.4357	0.58038	0.4759
1378.7	0.6871	0.65957	0.67007	0.67934	0.69505	0.7683	0.64607	0.24305	0.61095	0.86687	0.83284	0.59183	0.55976	0.41732	0.75104	0.61193	0.59223	0.50302	0.52058	0.58994	0.52018	0.53826	0.49096	0.42116	0.53007	0.66694	0.68625	0.63831	0.69915	0.59412	0.60791	0.409	0.45377	0.45309	0.60428	0.47159
1379.6	0.69738	0.70883	0.66242	0.69242	0.70838	0.8153	0.67324	0.24663	0.62946	0.89734	0.86019	0.65288	0.58007	0.43431	0.75848	0.63717	0.63002	0.52709	0.54888	0.60698	0.54542	0.56451	0.51064	0.43992	0.54774	0.69201	0.68883	0.66315	0.75441	0.63798	0.62858	0.41468	0.45952	0.49212	0.62376	0.52914
1380.4	0.66403	0.69077	0.63801	0.70166	0.6799	0.78621	0.66789	0.24465	0.60963	0.87218	0.868	0.64383	0.55916	0.41027	0.74506	0.61937	0.60134	0.5182	0.54812	0.5962	0.53466	0.55002	0.51548	0.43338	0.54748	0.67966	0.70193	0.65479	0.73853	0.64494	0.62544	0.41616	0.45176	0.47587	0.61583	0.51257
1381.3	0.66416	0.71049	0.60668	0.70496	0.67264	0.78664	0.67049	0.24484	0.6207	0.89676	0.87789	0.63544	0.55547	0.41256	0.74844	0.60752	0.58756	0.52683	0.56306	0.59645	0.54639	0.58829	0.52312	0.43655	0.55539	0.6957	0.69776	0.64111	0.75576	0.65273	0.60306	0.41603	0.45843	0.48712	0.63734	0.49244
1382.2	0.65831	0.69613	0.57069	0.72982	0.68602	0.75825	0.63838	0.2383	0.62745	0.87858	0.86454	0.62422	0.53896	0.41541	0.71785	0.61672	0.56589	0.54404	0.5608	0.59424	0.56649	0.5788	0.50621	0.42152	0.55138	0.69485	0.67454	0.64046	0.76578	0.67667	0.56823	0.40381	0.46898	0.47367	0.6163	0.47643
1383	0.6655	0.68448	0.57324	0.74466	0.68454	0.72232	0.66122	0.22538	0.60713	0.8499	0.83718	0.64536	0.53627	0.39854	0.7014	0.61908	0.57812	0.55233	0.60708	0.5815	0.56905	0.56057	0.48496	0.43136	0.55174	0.68785	0.68248	0.64265	0.78213	0.67418	0.56787	0.40612	0.48852	0.45905	0.58119	0.47456
1383.9	0.66483	0.68948	0.57627	0.7261	0.68313	0.72088	0.64268	0.21591	0.5885	0.8388	0.79021	0.62137	0.51814	0.39472	0.69398	0.59163	0.56846	0.56643	0.61294	0.58823	0.55316	0.55093	0.49124	0.42805	0.54806	0.69859	0.69256	0.618	0.7608	0.65939	0.5435	0.41069	0.51156	0.43767	0.55405	0.44415
1384.8	0.62862	0.69916	0.58896	0.69766	0.67607	0.71953	0.64563	0.20317	0.57336	0.81273	0.77039	0.60223	0.49572	0.40098	0.69064	0.56994	0.57995	0.56402	0.62636	0.58206	0.54675	0.5243	0.48242	0.43532	0.52099	0.69868	0.68723	0.61826	0.7689	0.65907	0.52736	0.38999	0.49267	0.41584	0.52254	0.4475
1385.7	0.63422	0.69319	0.59662	0.71266	0.68524	0.74641	0.65894	0.21176	0.58308	0.79259	0.76637	0.61317	0.53099	0.41103	0.70404	0.60679	0.59462	0.59591	0.66331	0.61728	0.55084	0.52217	0.48504	0.44163	0.533	0.70571	0.68298	0.63705	0.7871	0.68115	0.57968	0.38769	0.50546	0.41936	0.49469	0.45847
1386.5	0.63054	0.6952	0.61172	0.69314	0.66808	0.74104	0.64987	0.2206	0.56617	0.78834	0.74289	0.6186	0.56212	0.41702	0.71755	0.60503	0.60143	0.59646	0.67472	0.63293	0.52943	0.53976	0.50095	0.4441	0.52829	0.70868	0.69436	0.63099	0.77659	0.66992	0.57832	0.40638	0.50647	0.42759	0.51156	0.4569
1387.4	0.64444	0.70962	0.60629	0.66534	0.68883	0.75971	0.64003	0.23531	0.57104	0.78176	0.73756	0.61095	0.57274	0.42891	0.72275	0.59289	0.59938	0.59684	0.68445	0.64081	0.53104	0.56054	0.51736	0.44019	0.53558	0.73234	0.69683	0.62487	0.75841	0.67479	0.58736	0.42112	0.49905	0.43744	0.51551	0.45911
1388.3	0.60281	0.66631	0.60395	0.65258	0.67277	0.73081	0.62823	0.22649	0.55864	0.75217	0.74698	0.58182	0.57522	0.42007	0.71583	0.57141	0.56482	0.59112	0.68834	0.63734	0.51306	0.558	0.49322	0.42587	0.51682	0.71406	0.67471	0.62277	0.73164	0.66592	0.5861	0.40683	0.47629	0.41956	0.49977	0.4468
1389.1	0.63995	0.65973	0.59458	0.68821	0.69397	0.73931	0.63559	0.22563	0.57389	0.76738	0.75159	0.57558	0.61266	0.42672	0.73296	0.59239	0.56938	0.6196	0.71453	0.63409	0.52263	0.58589	0.50297	0.42902	0.53439	0.72306	0.66254	0.63839	0.72922	0.67167	0.61157	0.4273	0.49636	0.4306	0.51317	0.4397
1390	0.5949	0.64242	0.58399	0.64048	0.67281	0.71185	0.5876	0.20181	0.55998	0.73522	0.69513	0.56825	0.5956	0.41426	0.71333	0.54	0.55346	0.61402	0.69935	0.60099	0.51797	0.55788	0.49506	0.41574	0.50812	0.70681	0.65631	0.61376	0.69955	0.66678	0.54982	0.40942	0.49203	0.39788	0.49797	0.42682
1390.9	0.60915	0.63971	0.59045	0.644	0.66724	0.70514	0.59184	0.19256	0.57766	0.74084	0.69701	0.57377	0.58664	0.41104	0.725	0.54693	0.57172	0.61502	0.7103	0.60103	0.53814	0.55888	0.49009	0.42991	0.5146	0.71769	0.67491	0.62842	0.70711	0.67567	0.54627	0.39796	0.50248	0.4051	0.49121	0.42044
1391.7	0.55516	0.60896	0.5775	0.63057	0.62583	0.65647	0.55478	0.17747	0.57095	0.72591	0.66229	0.5718	0.58413	0.40228	0.71805	0.53414	0.55609	0.61389	0.70484	0.59809	0.51601	0.53959	0.47351	0.432	0.5019	0.68503	0.65013	0.63102	0.69814	0.63839	0.53654	0.384	0.49157	0.38943	0.46681	0.40117
1392.6	0.58615	0.6409	0.57882	0.63848	0.63301	0.66714	0.57279	0.19127	0.59663	0.73584	0.65975	0.60578	0.62941	0.40471	0.74404	0.55252	0.58765	0.63483	0.71249	0.62027	0.53234	0.53858	0.50069	0.43889	0.53149	0.70172	0.64962	0.66525	0.72398	0.66728	0.54246	0.39258	0.50814	0.40824	0.50579	0.41055
1393.5	0.59627	0.64252	0.57915	0.60438	0.60039	0.65879	0.56372	0.19815	0.60429	0.71753	0.67263	0.62674	0.65229	0.41242	0.7448	0.54769	0.56355	0.65808	0.71144	0.65871	0.52101	0.53525	0.51751	0.46082	0.55285	0.73127	0.66436	0.66661	0.71326	0.68521	0.54408	0.39375	0.50896	0.42351	0.52495	0.42911
1394.3	0.613	0.64249	0.58024	0.62151	0.61403	0.65584	0.58624	0.21377	0.599	0.73459	0.69001	0.64061	0.68262	0.4059	0.74983	0.57262	0.57269	0.65097	0.71122	0.67632	0.49371	0.55055	0.52872	0.47441	0.57919	0.75359	0.661	0.67516	0.7158	0.67148	0.5654	0.41064	0.48465	0.44186	0.52702	0.44986
1395.2	0.60288	0.66858	0.57603	0.62653	0.63101	0.68288	0.58004	0.215	0.60375	0.72155	0.69863	0.62409	0.69455	0.39891	0.73816	0.60728	0.58573	0.67732	0.71438	0.69818	0.48993	0.53532	0.53256	0.48082	0.60886	0.76479	0.65773	0.6741	0.73288	0.69569	0.59193	0.43325	0.48713	0.43139	0.53056	0.45126
1396.1	0.60951	0.67616	0.58834	0.62789	0.62428	0.71044	0.5953	0.20767	0.58586	0.74181	0.69721	0.59204	0.68987	0.40058	0.74501	0.61012	0.59077	0.68001	0.71252	0.72339	0.46127	0.53623	0.55326	0.46604	0.61839	0.78336	0.67465	0.67377	0.74401	0.718	0.59501	0.42462	0.48363	0.4458	0.52312	0.4324
1396.9	0.58294	0.64537	0.60268	0.62594	0.60387	0.71453	0.57468	0.20033	0.57138	0.74132	0.70323	0.55703	0.66779	0.40192	0.74897	0.60766	0.58393	0.67078	0.72635	0.73504	0.46282	0.54595	0.56644	0.46959	0.60768	0.78047	0.6615	0.6382	0.73106	0.70819	0.58953	0.41741	0.46093	0.44655	0.51549	0.42043
1397.8	0.55404	0.61086	0.61654	0.61075	0.61198	0.68349	0.55298	0.18119	0.54625	0.74852	0.64235	0.52472	0.63692	0.38882	0.74066	0.59265	0.59238	0.62815	0.72455	0.7159	0.45133	0.53246	0.54531	0.44506	0.58025	0.75759	0.63826	0.59074	0.72273	0.66527	0.57538	0.39661	0.43274	0.42904	0.47722	0.39625
1398.7	0.56174	0.59653	0.61632	0.60602	0.62054	0.6592	0.56567	0.17846	0.53811	0.75936	0.64671	0.48054	0.60909	0.40504	0.75051	0.58785	0.58193	0.62746	0.73961	0.73488	0.46166	0.54245	0.52922	0.42835	0.56993	0.73957	0.64153	0.59299	0.72727	0.66459	0.59116	0.39628	0.44016	0.42932	0.49468	0.36311
1399.5	0.5217	0.5655	0.60614	0.60283	0.6007	0.64949	0.57486	0.17763	0.50572	0.75534	0.63093	0.44805	0.59295	0.40601	0.75896	0.56207	0.54593	0.60443	0.75484	0.73235	0.44487	0.54	0.51998	0.39992	0.52619	0.71515	0.61939	0.58776	0.68446	0.64365	0.59892	0.37537	0.40205	0.43083	0.47215	0.35417
1400.4	0.52019	0.54622	0.58071	0.58831	0.58721	0.64371	0.57138	0.18837	0.50648	0.75971	0.6538	0.45471	0.59671	0.41148	0.74861	0.57441	0.52991	0.62113	0.75901	0.74243	0.46506	0.55055	0.50283	0.40201	0.53091	0.69905	0.62177	0.58017	0.68398	0.65851	0.62517	0.39036	0.40175	0.42945	0.48833	0.36926
1401.3	0.50586	0.53011	0.51298	0.57705	0.56204	0.59741	0.52597	0.17985	0.45131	0.72697	0.64777	0.40823	0.57024	0.40659	0.70194	0.57136	0.47783	0.59575	0.74086	0.73084	0.42682	0.50935	0.48985	0.36465	0.51894	0.68776	0.61623	0.57911	0.65604	0.60887	0.59762	0.35797	0.37655	0.39593	0.48171	0.33248
1402.1	0.51134	0.52446	0.48521	0.59002	0.556	0.60544	0.52731	0.18987	0.46246	0.71414	0.67693	0.40933	0.5849	0.40629	0.69279	0.58058	0.49188	0.60005	0.75654	0.7641	0.42831	0.50537	0.48994	0.35211	0.52539	0.67434	0.62851	0.59706	0.65518	0.6289	0.58434	0.35026	0.36699	0.3958	0.50406	0.32925
1403	0.4644	0.51996	0.46989	0.56533	0.52103	0.60153	0.51425	0.17537	0.45819	0.70477	0.67666	0.40319	0.56838	0.40161	0.68101	0.54991	0.49686	0.59216	0.75166	0.77076	0.42772	0.50429	0.51469	0.35466	0.52217	0.67022	0.59731	0.56834	0.62713	0.59803	0.55514	0.3281	0.35332	0.39439	0.47781	0.3158
1403.9	0.49322	0.50751	0.46056	0.54121	0.52916	0.60268	0.517	0.1671	0.4578	0.71705	0.69563	0.41852	0.57406	0.40882	0.67908	0.5371	0.50561	0.61032	0.77697	0.80583	0.4264	0.52177	0.52723	0.37477	0.55089	0.67846	0.60397	0.54435	0.6517	0.58865	0.54019	0.31526	0.37661	0.39955	0.49396	0.32242
1404.7	0.48875	0.51962	0.46015	0.55727	0.53746	0.59625	0.52441	0.15536	0.45161	0.68778	0.66922	0.38952	0.55695	0.39316	0.68069	0.53559	0.5169	0.59503	0.77517	0.79025	0.42761	0.51428	0.514	0.36933	0.52723	0.67774	0.56254	0.54486	0.63003	0.56265	0.50162	0.27983	0.37026	0.37524	0.48579	0.31813
1405.6	0.4995	0.51675	0.49186	0.54433	0.561	0.61509	0.56258	0.15173	0.49155	0.68663	0.64765	0.42916	0.56255	0.37806	0.7225	0.5431	0.54902	0.60017	0.79227	0.81236	0.45772	0.56632	0.51363	0.3969	0.53202	0.65598	0.58911	0.54169	0.64125	0.56804	0.51352	0.3024	0.38315	0.40643	0.45566	0.34236
1406.5	0.46422	0.50735	0.50005	0.5308	0.54357	0.62169	0.5542	0.1355	0.48429	0.71134	0.62302	0.41752	0.53313	0.36188	0.71093	0.54498	0.51907	0.58988	0.78199	0.79408	0.47165	0.60065	0.50136	0.40376	0.52616	0.6594	0.57419	0.52893	0.619	0.55057	0.51624	0.28306	0.39242	0.4123	0.42427	0.33422
1407.3	0.46515	0.48947	0.49477	0.52177	0.51775	0.61166	0.52819	0.12445	0.46147	0.68601	0.59595	0.41149	0.50574	0.34372	0.6995	0.56034	0.48125	0.5621	0.76936	0.77218	0.45653	0.57692	0.46557	0.395	0.50598	0.64843	0.57115	0.52401	0.60133	0.54449	0.51062	0.25625	0.37063	0.40143	0.40595	0.33708
1408.2	0.43595	0.47956	0.48593	0.52249	0.50791	0.56645	0.48734	0.11988	0.43018	0.64383	0.55991	0.40008	0.47487	0.331	0.66425	0.56263	0.46359	0.52233	0.71652	0.75329	0.45345	0.55181	0.44253	0.37271	0.47391	0.63299	0.54526	0.52849	0.57396	0.51677	0.49518	0.2417	0.32483	0.36692	0.38965	0.3105
1409.1	0.38983	0.39619	0.46388	0.47816	0.4787	0.54391	0.42911	0.1076	0.38203	0.61685	0.52125	0.38765	0.44076	0.30295	0.63703	0.51121	0.41285	0.47891	0.67755	0.77426	0.43953	0.53632	0.43085	0.35342	0.449	0.57687	0.53149	0.48935	0.53437	0.49262	0.45951	0.22273	0.27606	0.3398	0.32648	0.28168
1409.9	0.39551	0.39579	0.4382	0.47626	0.45987	0.53128	0.4215	0.1051	0.36127	0.61858	0.49383	0.36169	0.42929	0.30406	0.60871	0.5118	0.39614	0.46857	0.64522	0.77212	0.4425	0.50589	0.4104	0.3457	0.45807	0.58167	0.50069	0.48686	0.51168	0.51388	0.44505	0.19361	0.25197	0.32844	0.32312	0.26449
1410.8	0.4035	0.38046	0.43518	0.47522	0.43793	0.52887	0.43705	0.10292	0.34962	0.5777	0.478	0.33644	0.41775	0.31101	0.60867	0.47799	0.38524	0.46931	0.63437	0.78045	0.4389	0.48599	0.39352	0.33148	0.46243	0.54827	0.49149	0.49484	0.52197	0.50868	0.44957	0.19434	0.23108	0.30133	0.32455	0.25177
1411.7	0.34773	0.33857	0.41684	0.43734	0.42497	0.49635	0.39879	0.10151	0.33777	0.56859	0.45222	0.31781	0.39821	0.28187	0.56514	0.43583	0.36535	0.45191	0.60374	0.77927	0.43279	0.46315	0.3858	0.31356	0.43692	0.48937	0.47358	0.4649	0.48739	0.50309	0.39622	0.1744	0.20793	0.2852	0.30079	0.22544
1412.5	0.30584	0.31767	0.41247	0.40496	0.38035	0.48149	0.39526	0.0898	0.33049	0.55578	0.43308	0.28168	0.3853	0.26517	0.55561	0.41659	0.34231	0.433	0.5669	0.75136	0.41469	0.43134	0.36422	0.29075	0.42521	0.46004	0.45315	0.45426	0.43585	0.49976	0.36292	0.13945	0.20435	0.26967	0.27097	0.21211
1413.4	0.33061	0.3627	0.42856	0.41019	0.40164	0.48833	0.41911	0.099428	0.36538	0.5599	0.45243	0.27612	0.38153	0.27629	0.55707	0.4348	0.37171	0.44468	0.57419	0.74503	0.44676	0.4328	0.37741	0.27938	0.45495	0.47997	0.44973	0.44933	0.45626	0.52211	0.38219	0.15562	0.23538	0.29007	0.31587	0.20311
1414.2	0.30331	0.35487	0.42949	0.3944	0.37732	0.47734	0.42175	0.10245	0.36742	0.55453	0.45927	0.26432	0.38256	0.28316	0.54238	0.42362	0.36287	0.44807	0.55164	0.73605	0.46529	0.41441	0.35361	0.27216	0.4479	0.46113	0.43244	0.45212	0.4294	0.51137	0.3597	0.16682	0.22906	0.27538	0.30993	0.1941
1415.1	0.25112	0.35109	0.38224	0.33478	0.34971	0.42306	0.36709	0.094203	0.32733	0.53693	0.45758	0.22251	0.34421	0.25614	0.50442	0.39866	0.3339	0.40983	0.49263	0.70436	0.45377	0.34821	0.32856	0.23316	0.41924	0.45057	0.4013	0.42126	0.36495	0.49085	0.31223	0.15204	0.20383	0.25416	0.28107	0.15869
1416	0.30013	0.38466	0.36637	0.37347	0.36314	0.42488	0.39211	0.09694	0.331	0.54327	0.45463	0.2146	0.38012	0.27663	0.4999	0.40018	0.36092	0.40042	0.49086	0.70554	0.48103	0.35634	0.3079	0.21122	0.44996	0.47485	0.39637	0.44387	0.38466	0.48698	0.33785	0.16068	0.21809	0.24441	0.28111	0.13044
1416.9	0.28773	0.3467	0.33116	0.35365	0.33794	0.41721	0.36293	0.086307	0.32674	0.53981	0.41	0.18116	0.33626	0.26077	0.46211	0.33883	0.33443	0.37974	0.46837	0.68373	0.47218	0.35424	0.27058	0.17296	0.44296	0.42618	0.38055	0.41753	0.38162	0.47597	0.30788	0.14809	0.1923	0.2374	0.25399	0.10332
1417.7	0.25412	0.333	0.31815	0.33492	0.30876	0.39318	0.34346	0.076724	0.32134	0.53344	0.38569	0.18697	0.32816	0.2573	0.42933	0.30692	0.32703	0.35677	0.43672	0.6441	0.46475	0.33585	0.22146	0.16065	0.39708	0.40039	0.38079	0.42405	0.36098	0.45768	0.29385	0.14095	0.15735	0.22236	0.2186	0.10991
1418.6	0.21144	0.28748	0.3119	0.32367	0.31782	0.34156	0.30647	0.060628	0.27545	0.50126	0.37951	0.15861	0.27492	0.24007	0.39893	0.25602	0.30896	0.29438	0.41437	0.60766	0.42842	0.32259	0.19106	0.12383	0.35292	0.36298	0.36119	0.39529	0.3574	0.41617	0.28402	0.11905	0.13356	0.19624	0.21084	0.099723
1419.4	0.24022	0.26062	0.34052	0.34763	0.34032	0.34133	0.31869	0.062441	0.27755	0.51221	0.38009	0.1715	0.28197	0.24352	0.39647	0.2598	0.33207	0.30266	0.41634	0.59759	0.42193	0.34965	0.20054	0.14291	0.3433	0.33199	0.36461	0.39943	0.37676	0.42193	0.28909	0.10644	0.13811	0.19551	0.21138	0.11768
1420.3	0.21397	0.22426	0.35275	0.32259	0.33999	0.32521	0.31358	0.061649	0.25663	0.47756	0.36155	0.18055	0.2468	0.22555	0.3883	0.2522	0.31927	0.28777	0.39057	0.56603	0.40411	0.32136	0.18486	0.16319	0.32983	0.30892	0.35118	0.40114	0.36393	0.41365	0.30706	0.11247	0.13786	0.16986	0.21442	0.14387
1421.2	0.21923	0.23405	0.37321	0.34134	0.36343	0.31688	0.35582	0.072329	0.2381	0.46326	0.36564	0.19952	0.26667	0.22917	0.41054	0.2598	0.33628	0.29034	0.39873	0.55443	0.40033	0.30856	0.20663	0.2034	0.31927	0.31798	0.35503	0.41307	0.38333	0.41573	0.32851	0.13859	0.12794	0.16131	0.20929	0.16277
1422	0.22597	0.24086	0.36576	0.35687	0.36623	0.30618	0.35196	0.074154	0.22538	0.45598	0.36933	0.18171	0.27241	0.224	0.38829	0.26317	0.32765	0.29148	0.38676	0.54955	0.37863	0.28416	0.21439	0.20089	0.32533	0.33253	0.34822	0.41114	0.37728	0.41082	0.31129	0.1386	0.11559	0.15786	0.23407	0.15073
1422.9	0.24031	0.24764	0.34382	0.34297	0.33867	0.30753	0.3688	0.071904	0.24994	0.45597	0.3234	0.20049	0.28895	0.21085	0.36512	0.24991	0.31722	0.2954	0.36809	0.53057	0.3641	0.253	0.20427	0.19976	0.32837	0.33731	0.35695	0.41212	0.37088	0.40968	0.31366	0.13519	0.11188	0.15442	0.19381	0.1359
1423.8	0.24591	0.24704	0.35202	0.34627	0.32392	0.30757	0.3615	0.076345	0.22874	0.4404	0.31595	0.20911	0.29586	0.2026	0.36186	0.242	0.29086	0.29852	0.34496	0.49825	0.35298	0.23258	0.19368	0.19132	0.31325	0.33653	0.35725	0.40999	0.35704	0.39342	0.31115	0.15174	0.10023	0.15947	0.19678	0.13475
1424.6	0.24853	0.23354	0.37696	0.34225	0.31457	0.29989	0.33854	0.076625	0.22825	0.44493	0.29242	0.19035	0.28962	0.20949	0.37206	0.23501	0.26508	0.29075	0.32086	0.46178	0.34113	0.21416	0.17885	0.16438	0.29244	0.34238	0.37375	0.37617	0.34863	0.36593	0.27338	0.1521	0.073582	0.17575	0.16661	0.12997
1425.5	0.26355	0.24045	0.39396	0.33851	0.31592	0.29212	0.30809	0.078944	0.23256	0.45144	0.29791	0.20635	0.28487	0.22387	0.37037	0.24728	0.27035	0.27704	0.30952	0.43889	0.35129	0.21669	0.15812	0.15753	0.2895	0.34602	0.37685	0.36964	0.35209	0.32755	0.28066	0.14839	0.091842	0.17884	0.18689	0.14266
1426.3	0.26422	0.19891	0.40014	0.32115	0.30811	0.26664	0.28989	0.07575	0.22237	0.41334	0.27131	0.21583	0.27927	0.22738	0.36633	0.24949	0.2438	0.25736	0.29476	0.39485	0.33408	0.19215	0.14594	0.15381	0.28845	0.29982	0.37974	0.35742	0.33206	0.28713	0.26831	0.13567	0.090255	0.15264	0.15398	0.14304
1427.2	0.26552	0.20863	0.4306	0.3109	0.32134	0.28598	0.27357	0.085156	0.19576	0.40912	0.29348	0.21367	0.26782	0.24314	0.39625	0.26976	0.25794	0.26555	0.29556	0.3571	0.32343	0.1969	0.16762	0.14382	0.2836	0.30238	0.38479	0.35728	0.32853	0.27971	0.2779	0.14618	0.088178	0.15725	0.19101	0.14692
1428.1	0.25371	0.21649	0.41652	0.30112	0.33999	0.29571	0.28652	0.07955	0.21567	0.41924	0.30196	0.22025	0.26265	0.25546	0.38767	0.2934	0.28001	0.27514	0.29439	0.3341	0.32413	0.19533	0.1586	0.1328	0.31424	0.32051	0.38583	0.35906	0.35088	0.28183	0.28286	0.13989	0.097417	0.16858	0.21649	0.14031
1428.9	0.25364	0.23459	0.41427	0.28267	0.32339	0.29592	0.27118	0.071899	0.21226	0.39443	0.30864	0.23162	0.26147	0.25776	0.37534	0.29067	0.26455	0.27606	0.28236	0.3111	0.29563	0.18146	0.1636	0.13447	0.30611	0.32287	0.37829	0.36234	0.32929	0.28951	0.27085	0.1281	0.093149	0.1526	0.23568	0.12952
1429.8	0.24181	0.23393	0.39747	0.26687	0.30098	0.29936	0.26705	0.058124	0.22019	0.36548	0.28447	0.20402	0.25784	0.25946	0.33416	0.28705	0.25141	0.28985	0.25559	0.26663	0.28731	0.15316	0.16456	0.10343	0.29386	0.31891	0.36197	0.35197	0.29721	0.29276	0.25346	0.1405	0.089044	0.1482	0.22369	0.089736
1430.7	0.22752	0.24452	0.41024	0.27605	0.30435	0.31218	0.28036	0.049256	0.21048	0.37619	0.26922	0.17904	0.25326	0.25631	0.35489	0.28063	0.27083	0.27679	0.24083	0.23349	0.27901	0.17133	0.14947	0.088484	0.27914	0.34292	0.35929	0.34253	0.30862	0.29513	0.26201	0.14734	0.088525	0.1625	0.20596	0.072731
1431.5	0.20428	0.22897	0.39697	0.28977	0.28102	0.29717	0.3039	0.046314	0.21469	0.35779	0.23303	0.16862	0.25746	0.24527	0.31793	0.26853	0.24449	0.25571	0.23248	0.21085	0.28098	0.14786	0.12488	0.083369	0.26454	0.33186	0.34	0.33041	0.28788	0.29156	0.27317	0.15341	0.093237	0.1519	0.18146	0.063774
1432.4	0.20799	0.23571	0.4042	0.29499	0.26669	0.28688	0.31951	0.058002	0.22484	0.35164	0.21337	0.17227	0.26223	0.2557	0.3346	0.25711	0.23304	0.23126	0.25226	0.20733	0.27727	0.17098	0.14666	0.087597	0.24613	0.33638	0.34041	0.33725	0.27648	0.28184	0.28996	0.17516	0.092871	0.14665	0.16372	0.07026
1433.2	0.17315	0.20389	0.37016	0.27951	0.25508	0.28446	0.33702	0.055668	0.18454	0.35492	0.20954	0.13409	0.23845	0.24773	0.30704	0.22865	0.24067	0.21763	0.24629	0.17033	0.26131	0.17769	0.14181	0.075675	0.23128	0.31225	0.32395	0.32214	0.2668	0.27343	0.30559	0.18198	0.080541	0.13521	0.16096	0.047757
1434.1	0.1432	0.19415	0.34861	0.28563	0.26645	0.2767	0.31929	0.055307	0.16052	0.36334	0.21215	0.15277	0.22473	0.22595	0.31974	0.21601	0.23832	0.19318	0.23628	0.14992	0.22567	0.18144	0.14017	0.094351	0.23535	0.29793	0.3247	0.3085	0.27439	0.2759	0.30845	0.17384	0.061633	0.13245	0.16181	0.049567
1434.9	0.14071	0.21134	0.30695	0.25366	0.26686	0.26583	0.30887	0.060745	0.17276	0.35235	0.21892	0.15728	0.21271	0.22787	0.30871	0.212	0.2212	0.18431	0.22418	0.13668	0.22149	0.16761	0.14944	0.099329	0.22425	0.29617	0.31331	0.30476	0.2623	0.25318	0.28557	0.16894	0.069339	0.11191	0.18067	0.05328
1435.8	0.17196	0.2195	0.30146	0.24205	0.26121	0.2904	0.26768	0.055092	0.19322	0.35498	0.22189	0.17192	0.23786	0.24573	0.33301	0.20719	0.2208	0.18078	0.22607	0.1223	0.20698	0.17801	0.15895	0.12306	0.24129	0.30046	0.32892	0.29125	0.2575	0.24469	0.26212	0.17539	0.071502	0.12393	0.18701	0.058465
1436.7	0.157	0.20838	0.27946	0.21802	0.23565	0.27892	0.22073	0.048612	0.17928	0.32383	0.22494	0.17903	0.23069	0.23912	0.31046	0.18273	0.1948	0.15061	0.19184	0.094943	0.17984	0.1194	0.13392	0.13023	0.23092	0.27542	0.3145	0.2552	0.23196	0.22765	0.22978	0.1697	0.061258	0.11232	0.15507	0.057708
1437.5	0.15322	0.21235	0.27381	0.22419	0.22522	0.25933	0.19659	0.043459	0.19797	0.30597	0.19513	0.21554	0.23432	0.24523	0.32538	0.18289	0.17534	0.16106	0.19208	0.097392	0.18564	0.10473	0.10806	0.14114	0.21362	0.2798	0.31879	0.25999	0.22855	0.22107	0.24064	0.16591	0.07488	0.12489	0.13147	0.075712
1438.4	0.18864	0.23545	0.29063	0.20573	0.21915	0.26106	0.20816	0.050862	0.23045	0.30434	0.18548	0.20934	0.26356	0.27303	0.33339	0.1903	0.16603	0.15324	0.19407	0.10074	0.19647	0.10629	0.1096	0.14958	0.21061	0.29268	0.3193	0.27243	0.22779	0.21512	0.24871	0.17816	0.09553	0.13215	0.13143	0.10254
1439.3	0.18721	0.22685	0.30837	0.2336	0.21133	0.28004	0.20722	0.050303	0.21497	0.33748	0.1871	0.20406	0.26228	0.28881	0.34261	0.19488	0.16082	0.164	0.20507	0.088296	0.18799	0.11624	0.11488	0.15714	0.2274	0.30232	0.32838	0.29251	0.23333	0.2475	0.28004	0.19242	0.098216	0.16274	0.14251	0.11044
1440.1	0.17422	0.24427	0.30646	0.26237	0.22371	0.27345	0.20826	0.052739	0.20435	0.33779	0.17521	0.18688	0.24345	0.30123	0.33411	0.22389	0.17301	0.18083	0.19502	0.080053	0.19493	0.1263	0.093667	0.14317	0.21542	0.32062	0.32022	0.29947	0.25723	0.2451	0.27476	0.20198	0.1148	0.16317	0.13161	0.11385
1441	0.16507	0.25284	0.3071	0.27401	0.23489	0.26533	0.23719	0.052667	0.19031	0.34122	0.14091	0.1515	0.23614	0.31211	0.34698	0.23831	0.18092	0.19103	0.19954	0.072683	0.20738	0.12654	0.08273	0.12139	0.19601	0.32939	0.3308	0.3014	0.25954	0.25232	0.29288	0.18323	0.12057	0.16438	0.13008	0.11271
1441.8	0.20074	0.28109	0.33922	0.29451	0.26655	0.28147	0.25133	0.063723	0.20009	0.39727	0.18094	0.13812	0.25655	0.31944	0.3766	0.27834	0.20604	0.16441	0.20951	0.083955	0.20918	0.14546	0.12439	0.12181	0.23125	0.33409	0.3527	0.31341	0.29758	0.25139	0.29199	0.2152	0.13226	0.19278	0.15681	0.10153
1442.7	0.18749	0.29975	0.3413	0.32035	0.27881	0.29212	0.2742	0.070297	0.1963	0.42116	0.21039	0.13134	0.23572	0.3288	0.39331	0.29671	0.21908	0.17498	0.21936	0.099313	0.22399	0.16298	0.13009	0.11321	0.23737	0.35367	0.37099	0.30912	0.31404	0.28133	0.30457	0.23443	0.14387	0.20638	0.17698	0.094365
1443.6	0.17422	0.30538	0.32614	0.3074	0.2671	0.28287	0.27394	0.071743	0.22231	0.40375	0.20643	0.14078	0.22595	0.32257	0.39026	0.28651	0.21583	0.16389	0.21456	0.1063	0.21712	0.15344	0.11612	0.10755	0.21588	0.35409	0.35842	0.29723	0.3163	0.29519	0.30139	0.23949	0.15888	0.19354	0.17991	0.073817
1444.4	0.18472	0.27476	0.30954	0.27853	0.24914	0.25971	0.30271	0.065751	0.22267	0.42055	0.21563	0.13734	0.20849	0.3065	0.37786	0.27636	0.19202	0.132	0.2106	0.1171	0.20753	0.14674	0.13658	0.11304	0.21569	0.3405	0.33511	0.31894	0.29611	0.30908	0.31989	0.23678	0.16081	0.19281	0.19492	0.077091
1445.3	0.20372	0.30143	0.31032	0.29017	0.24778	0.26547	0.28923	0.060446	0.21862	0.43204	0.23777	0.18028	0.19179	0.31271	0.37269	0.28985	0.18569	0.1244	0.20673	0.1199	0.20622	0.16415	0.15958	0.13629	0.2238	0.35872	0.32876	0.32556	0.29368	0.31339	0.33488	0.27012	0.18364	0.19872	0.22183	0.078969
1446.1	0.2205	0.29419	0.27041	0.29774	0.23135	0.2593	0.29228	0.053203	0.21864	0.38736	0.21015	0.16945	0.18943	0.31958	0.34924	0.27373	0.16982	0.11819	0.20165	0.099227	0.2091	0.17279	0.14431	0.12896	0.22087	0.36517	0.30414	0.33	0.27451	0.30999	0.34249	0.24961	0.20304	0.17992	0.219	0.093219
1447	0.24679	0.26941	0.27841	0.29827	0.22888	0.23721	0.29986	0.060697	0.21873	0.37877	0.18972	0.17878	0.21314	0.31973	0.35592	0.27372	0.16687	0.11956	0.21253	0.11198	0.20675	0.1769	0.14387	0.12642	0.22851	0.38209	0.32289	0.34164	0.26859	0.30858	0.36505	0.26511	0.22443	0.18067	0.22462	0.10826
1447.8	0.25077	0.25349	0.27731	0.29729	0.22362	0.25822	0.32978	0.063687	0.18223	0.37955	0.18401	0.1951	0.21845	0.31192	0.34483	0.28153	0.17995	0.13045	0.22479	0.11852	0.21171	0.17212	0.15629	0.12571	0.24975	0.37003	0.33025	0.33378	0.24887	0.31366	0.4006	0.26985	0.2316	0.20617	0.22381	0.13111
1448.7	0.2624	0.2896	0.29794	0.32461	0.24848	0.28932	0.32721	0.075451	0.18395	0.40053	0.22377	0.20455	0.23791	0.3282	0.35437	0.28464	0.19343	0.16263	0.23231	0.12848	0.24162	0.2025	0.1692	0.13603	0.25904	0.38256	0.35479	0.31146	0.26416	0.3238	0.42457	0.28002	0.26066	0.23325	0.24742	0.15324
1449.6	0.28275	0.26346	0.29458	0.32744	0.24109	0.30284	0.32239	0.090038	0.18666	0.40241	0.22715	0.17361	0.2619	0.31888	0.32913	0.25099	0.18969	0.16202	0.22323	0.13044	0.24781	0.22213	0.16983	0.11307	0.2783	0.36226	0.36168	0.32117	0.28192	0.3356	0.42137	0.30121	0.27638	0.22652	0.24547	0.14363
1450.4	0.28429	0.30151	0.29172	0.31259	0.24479	0.3218	0.33388	0.10647	0.19969	0.41486	0.25392	0.20268	0.23861	0.32939	0.30903	0.26217	0.20915	0.16264	0.22054	0.14436	0.25673	0.21479	0.17078	0.12601	0.26763	0.37563	0.344	0.31291	0.27794	0.35749	0.42273	0.32976	0.28996	0.22774	0.25741	0.16
1451.3	0.29144	0.31574	0.28521	0.32091	0.23449	0.33936	0.32198	0.11259	0.18332	0.42165	0.29427	0.215	0.22117	0.3257	0.28597	0.26702	0.20481	0.15428	0.21969	0.13919	0.2724	0.24367	0.19953	0.15328	0.26357	0.36545	0.31704	0.3147	0.27225	0.35123	0.43678	0.32865	0.30514	0.241	0.27422	0.17399
1452.1	0.3294	0.35372	0.294	0.31572	0.24688	0.32788	0.31819	0.11391	0.18721	0.43207	0.29428	0.20392	0.22912	0.34901	0.28358	0.23456	0.19561	0.15496	0.21006	0.14329	0.292	0.28174	0.20178	0.15399	0.26858	0.38808	0.3238	0.29825	0.27754	0.31513	0.42765	0.35931	0.31086	0.25578	0.27664	0.17111
1453	0.32621	0.34262	0.27422	0.29514	0.22718	0.30812	0.32181	0.11956	0.18989	0.40529	0.25251	0.19764	0.20414	0.33377	0.2565	0.20943	0.19702	0.13296	0.20748	0.14379	0.28244	0.27597	0.19018	0.14022	0.26786	0.36486	0.30454	0.29437	0.27279	0.28812	0.42866	0.36668	0.29871	0.25374	0.2629	0.1489
1453.9	0.33995	0.35085	0.28527	0.29988	0.24023	0.32886	0.3585	0.1252	0.21751	0.41534	0.26488	0.21882	0.20255	0.33339	0.27449	0.24064	0.21733	0.13767	0.22378	0.16479	0.28379	0.2935	0.20273	0.16606	0.27864	0.36935	0.31272	0.30627	0.28538	0.29251	0.45286	0.34535	0.30203	0.29481	0.27769	0.16951
1454.7	0.32904	0.30277	0.30151	0.30286	0.23168	0.2848	0.37166	0.11793	0.21287	0.40428	0.26209	0.18488	0.19744	0.30522	0.25609	0.22614	0.20018	0.12983	0.21704	0.1491	0.26577	0.2993	0.21213	0.16212	0.2736	0.34204	0.33209	0.30857	0.29383	0.24796	0.4531	0.31486	0.29596	0.30957	0.26557	0.16026
1455.6	0.32854	0.29772	0.29271	0.29595	0.23068	0.2915	0.37198	0.11188	0.2337	0.40753	0.24318	0.18013	0.2106	0.30091	0.25086	0.20347	0.19832	0.11911	0.20854	0.1421	0.26163	0.26737	0.21932	0.1444	0.27331	0.33027	0.32419	0.30517	0.29444	0.25083	0.44488	0.30822	0.30181	0.30166	0.28152	0.16632
1456.4	0.32403	0.29276	0.2968	0.30158	0.23442	0.27802	0.38823	0.12597	0.27191	0.41224	0.25537	0.1843	0.20831	0.28639	0.23909	0.23512	0.20746	0.12414	0.21525	0.15262	0.26798	0.25108	0.24428	0.15641	0.28668	0.3285	0.32493	0.31156	0.30007	0.27571	0.45567	0.28238	0.31886	0.28636	0.29323	0.18109
1457.3	0.3127	0.2922	0.3155	0.32016	0.24189	0.28548	0.38746	0.12931	0.27652	0.417	0.273	0.18529	0.20127	0.27191	0.25786	0.24808	0.20225	0.12658	0.22053	0.14405	0.24702	0.23421	0.25141	0.16657	0.2582	0.32641	0.34381	0.32515	0.28953	0.28217	0.44805	0.26507	0.32564	0.27093	0.31328	0.19787
1458.1	0.28946	0.30849	0.30478	0.29377	0.22685	0.24328	0.38175	0.13641	0.26592	0.40954	0.24511	0.15631	0.17438	0.26816	0.24964	0.2036	0.18224	0.1067	0.20532	0.13037	0.25263	0.21443	0.22754	0.1468	0.22251	0.32111	0.32778	0.29098	0.26352	0.2473	0.41048	0.27214	0.32383	0.25164	0.2993	0.18049
1459	0.31978	0.3363	0.3228	0.31748	0.2369	0.28981	0.38184	0.16515	0.29458	0.43204	0.2411	0.188	0.19167	0.2743	0.27505	0.19542	0.18607	0.14649	0.2124	0.18058	0.29899	0.21327	0.2314	0.15939	0.23653	0.32266	0.34265	0.2843	0.2568	0.28456	0.42278	0.30327	0.35384	0.25684	0.3127	0.17466
1459.9	0.32587	0.35845	0.3297	0.29937	0.25856	0.29993	0.40304	0.17475	0.28874	0.45523	0.26411	0.20972	0.18347	0.27149	0.27249	0.19829	0.18927	0.18061	0.20893	0.19372	0.29108	0.23168	0.21495	0.16247	0.23858	0.32595	0.33715	0.28227	0.26393	0.2844	0.41248	0.27361	0.33522	0.27974	0.29556	0.17489
1460.7	0.31588	0.35787	0.31873	0.28913	0.25917	0.30799	0.39071	0.16971	0.26325	0.44525	0.26572	0.20194	0.18633	0.2688	0.27461	0.18977	0.17587	0.16901	0.19239	0.18354	0.28436	0.23834	0.20544	0.14868	0.2108	0.30705	0.32868	0.2907	0.25567	0.27825	0.37804	0.26647	0.31729	0.27807	0.30248	0.16777
1461.6	0.32773	0.37817	0.32307	0.28394	0.25777	0.32482	0.39456	0.17712	0.26682	0.44119	0.25653	0.22553	0.20427	0.2917	0.28797	0.19407	0.19514	0.17584	0.19075	0.19938	0.31242	0.26884	0.22696	0.1538	0.236	0.32425	0.32852	0.29522	0.2588	0.29464	0.38406	0.2845	0.32602	0.30261	0.29822	0.16109
1462.4	0.33488	0.3697	0.31646	0.28589	0.25014	0.33748	0.37305	0.17107	0.25905	0.43999	0.28141	0.22815	0.21078	0.28695	0.28621	0.21817	0.20497	0.20672	0.2008	0.2159	0.30451	0.25852	0.2394	0.16424	0.26332	0.33662	0.33259	0.30279	0.2646	0.29182	0.38734	0.27057	0.33522	0.30243	0.30985	0.17635
1463.3	0.31751	0.39327	0.31791	0.27186	0.24432	0.32437	0.37294	0.16482	0.22623	0.4563	0.31096	0.21511	0.22167	0.29195	0.2859	0.24203	0.2032	0.19395	0.20136	0.18477	0.28381	0.28748	0.25413	0.15971	0.2684	0.36472	0.32592	0.28801	0.26725	0.28809	0.40388	0.252	0.31366	0.31296	0.3321	0.18354
1464.1	0.3114	0.37169	0.29708	0.27373	0.2258	0.2975	0.36897	0.16136	0.22904	0.42866	0.27586	0.17309	0.20596	0.27336	0.27911	0.225	0.19386	0.17807	0.19556	0.16242	0.28897	0.27753	0.23991	0.15321	0.25744	0.35454	0.32566	0.27526	0.25035	0.2567	0.38039	0.25475	0.31567	0.30813	0.32646	0.15141
1465	0.35095	0.35424	0.29036	0.28434	0.2426	0.31142	0.37857	0.17394	0.25459	0.41706	0.27282	0.17905	0.20967	0.26557	0.27677	0.22292	0.20369	0.17761	0.21091	0.17428	0.2952	0.25835	0.22451	0.16565	0.28557	0.36697	0.31789	0.26278	0.2528	0.24237	0.39097	0.25027	0.3284	0.31167	0.33538	0.13923
1465.8	0.36016	0.32195	0.26789	0.27976	0.25234	0.29139	0.37102	0.18246	0.24428	0.42168	0.28707	0.15584	0.1995	0.23685	0.2512	0.21299	0.18811	0.17744	0.19566	0.16617	0.2681	0.23749	0.20693	0.15596	0.27368	0.34191	0.29971	0.24785	0.27134	0.22334	0.35795	0.22814	0.31528	0.29574	0.33111	0.13368
1466.7	0.36868	0.33229	0.2967	0.29882	0.27496	0.2999	0.4172	0.20896	0.2568	0.43877	0.2727	0.15283	0.20619	0.24025	0.26024	0.20394	0.18763	0.18813	0.20925	0.16289	0.25851	0.26067	0.22732	0.15855	0.25026	0.3343	0.29771	0.26597	0.27674	0.25362	0.37835	0.24429	0.29628	0.31132	0.33061	0.13901
1467.5	0.35086	0.30102	0.26459	0.29314	0.2698	0.28999	0.41703	0.21533	0.24567	0.40289	0.22588	0.12224	0.18411	0.2253	0.24074	0.15163	0.18042	0.18803	0.20503	0.16709	0.23951	0.23222	0.19803	0.14267	0.23691	0.29334	0.26993	0.26589	0.26428	0.25097	0.33891	0.2242	0.26879	0.3099	0.29971	0.12068
1468.4	0.35365	0.31101	0.2869	0.28914	0.28293	0.29827	0.41668	0.23664	0.24331	0.40365	0.24067	0.13895	0.17731	0.22748	0.25736	0.16535	0.18251	0.16963	0.22349	0.19625	0.23723	0.22732	0.21694	0.14879	0.23794	0.2844	0.27702	0.26585	0.26632	0.27002	0.34043	0.24396	0.26281	0.31376	0.30111	0.1363
1469.3	0.32732	0.31815	0.27975	0.26463	0.25081	0.28666	0.38687	0.23858	0.22838	0.41322	0.2198	0.1137	0.15733	0.20798	0.24857	0.13005	0.16093	0.16822	0.20877	0.17784	0.22294	0.23979	0.22799	0.12476	0.21276	0.25454	0.25826	0.24698	0.26542	0.25788	0.32547	0.23297	0.24449	0.30956	0.28397	0.13349
1470.1	0.35264	0.32703	0.30396	0.27038	0.25881	0.29021	0.39649	0.24907	0.25507	0.41439	0.19835	0.12735	0.17248	0.20726	0.26908	0.13143	0.15424	0.15668	0.21876	0.18854	0.23343	0.23678	0.22041	0.14103	0.21101	0.25602	0.275	0.23314	0.23454	0.26416	0.32862	0.25258	0.24553	0.31535	0.26534	0.14365
1471	0.32386	0.29536	0.27531	0.25232	0.23222	0.27321	0.37151	0.23658	0.25529	0.38882	0.176	0.12314	0.15621	0.18784	0.24497	0.11568	0.13313	0.12253	0.19987	0.1833	0.22956	0.20497	0.17611	0.15036	0.20332	0.22878	0.25632	0.20319	0.19877	0.22904	0.2873	0.23606	0.25859	0.28847	0.23779	0.13333
1471.8	0.33382	0.27516	0.26591	0.23882	0.23037	0.28153	0.36931	0.23246	0.28133	0.38196	0.19064	0.11381	0.15871	0.18098	0.23838	0.14157	0.12982	0.11978	0.19757	0.17914	0.22178	0.20109	0.20131	0.15908	0.198	0.21851	0.25474	0.20478	0.19372	0.20667	0.28356	0.25833	0.25383	0.26062	0.24697	0.13823
1472.7	0.28238	0.20328	0.22253	0.20775	0.18106	0.26318	0.3329	0.21836	0.24815	0.3437	0.13652	0.086315	0.13059	0.14946	0.20571	0.11206	0.095605	0.1166	0.15743	0.14401	0.17146	0.16596	0.17566	0.12985	0.16785	0.17071	0.22637	0.16528	0.15138	0.16768	0.24548	0.22209	0.21539	0.21892	0.20564	0.098245
1473.5	0.30089	0.21726	0.24081	0.24596	0.19695	0.26084	0.37176	0.23224	0.28275	0.36096	0.16478	0.11346	0.15096	0.16353	0.22495	0.17253	0.10128	0.12252	0.17751	0.15647	0.1731	0.19065	0.20535	0.17286	0.17479	0.19171	0.2434	0.20002	0.16432	0.16946	0.27762	0.25687	0.24234	0.22446	0.22019	0.11256
1474.4	0.26701	0.2	0.22328	0.20691	0.1736	0.23159	0.35234	0.21163	0.25226	0.33676	0.15254	0.099364	0.14261	0.15914	0.21891	0.15481	0.10501	0.10715	0.173	0.12234	0.1534	0.17929	0.20082	0.15371	0.18608	0.15974	0.20587	0.19937	0.17009	0.152	0.26623	0.22805	0.22321	0.20963	0.21407	0.10307
1475.2	0.26881	0.20955	0.20046	0.1662	0.16327	0.22983	0.35029	0.19689	0.24287	0.30978	0.14603	0.092425	0.1451	0.15388	0.21368	0.15147	0.090684	0.11233	0.16077	0.093266	0.1246	0.16545	0.22027	0.13369	0.20016	0.1421	0.19384	0.17888	0.16977	0.16152	0.25369	0.21783	0.19615	0.20281	0.20057	0.091469
1476.1	0.28073	0.2266	0.21971	0.1766	0.15844	0.22213	0.33244	0.20887	0.23391	0.31563	0.11819	0.13709	0.1492	0.15661	0.24062	0.17347	0.088135	0.09688	0.15904	0.092589	0.12463	0.16332	0.19837	0.14272	0.20795	0.15933	0.203	0.18593	0.17474	0.15499	0.23471	0.21306	0.21466	0.20317	0.18487	0.10391
1476.9	0.31573	0.27926	0.22721	0.21677	0.17294	0.22316	0.36638	0.21173	0.26125	0.35073	0.14879	0.14055	0.1702	0.18001	0.26908	0.20618	0.11225	0.12006	0.18414	0.091378	0.14382	0.19203	0.21245	0.16184	0.22867	0.1985	0.20753	0.21528	0.19944	0.16927	0.24623	0.22618	0.23827	0.22359	0.20084	0.11408
1477.8	0.31362	0.24798	0.21858	0.21386	0.1613	0.24295	0.35996	0.21154	0.23486	0.33229	0.13842	0.13387	0.16754	0.18156	0.28174	0.20234	0.11242	0.1272	0.1824	0.10277	0.1466	0.1804	0.18727	0.15725	0.236	0.17735	0.19507	0.21209	0.1923	0.18949	0.22529	0.22319	0.23011	0.22181	0.17627	0.1189
1478.7	0.33251	0.2828	0.24013	0.24221	0.17743	0.25789	0.41611	0.23143	0.25573	0.3533	0.18135	0.15645	0.18384	0.19729	0.29317	0.23404	0.12286	0.15282	0.2022	0.14477	0.17062	0.2041	0.21287	0.19194	0.25146	0.23751	0.21687	0.2395	0.1988	0.21072	0.24117	0.25513	0.26051	0.24865	0.20949	0.12844
1479.5	0.32163	0.24914	0.2395	0.26231	0.18491	0.25014	0.40976	0.25286	0.2507	0.35663	0.16694	0.17793	0.17926	0.18934	0.29409	0.22756	0.12682	0.13435	0.20567	0.15474	0.17942	0.20714	0.206	0.21268	0.23761	0.24495	0.21485	0.23441	0.21942	0.18905	0.25344	0.25645	0.26852	0.24841	0.22633	0.12278
1480.4	0.3448	0.28099	0.26203	0.28502	0.21083	0.28334	0.43878	0.25335	0.30616	0.3886	0.2125	0.20715	0.20528	0.20168	0.30865	0.24557	0.13242	0.16722	0.23244	0.18619	0.19492	0.22636	0.2516	0.22431	0.25603	0.26111	0.2286	0.23925	0.23248	0.21023	0.28569	0.28299	0.29291	0.27255	0.25135	0.12675
1481.2	0.35631	0.29367	0.28304	0.29849	0.23508	0.29168	0.44466	0.25873	0.322	0.38165	0.21809	0.23519	0.24687	0.20397	0.30914	0.25103	0.12616	0.16664	0.24373	0.19866	0.19373	0.20715	0.26628	0.2448	0.27583	0.2594	0.25258	0.25079	0.2548	0.21935	0.29585	0.28932	0.3076	0.26972	0.26577	0.14659
1482.1	0.34059	0.31636	0.29826	0.31027	0.25654	0.26857	0.43473	0.25453	0.31295	0.36127	0.23505	0.23691	0.22698	0.19457	0.29794	0.24614	0.13052	0.15435	0.24685	0.18212	0.1839	0.20206	0.28088	0.24597	0.26903	0.25995	0.25007	0.26061	0.26623	0.20189	0.28498	0.27814	0.30412	0.26884	0.26535	0.14786
1482.9	0.33743	0.28474	0.29572	0.29342	0.23999	0.26729	0.40535	0.24774	0.32039	0.34821	0.2128	0.20553	0.21671	0.18462	0.29749	0.24128	0.1368	0.12843	0.22202	0.1529	0.16225	0.18878	0.27022	0.22382	0.25971	0.22399	0.26228	0.23565	0.26991	0.17331	0.26898	0.24683	0.30627	0.24923	0.23949	0.14754
1483.8	0.37767	0.34001	0.34474	0.33567	0.27694	0.29144	0.43559	0.24679	0.35133	0.37845	0.26947	0.22658	0.22462	0.20784	0.34188	0.30807	0.18066	0.15364	0.23467	0.1839	0.18691	0.22186	0.3027	0.23374	0.29311	0.25628	0.30839	0.29606	0.2896	0.19017	0.28041	0.27024	0.3426	0.26697	0.24872	0.16597
1484.6	0.32441	0.28577	0.3274	0.32645	0.24749	0.24733	0.41116	0.23818	0.31167	0.33451	0.22889	0.19953	0.19284	0.17572	0.31762	0.29349	0.16666	0.11095	0.19947	0.13965	0.18171	0.20646	0.26585	0.22879	0.26046	0.21542	0.28867	0.27627	0.26399	0.17312	0.23429	0.24097	0.32158	0.26151	0.20246	0.15496
1485.5	0.33508	0.27705	0.36634	0.30409	0.25434	0.26665	0.40108	0.24017	0.31478	0.33814	0.22914	0.21506	0.17342	0.1828	0.33308	0.2883	0.18229	0.11984	0.19458	0.13259	0.20596	0.22775	0.27229	0.22642	0.2563	0.22021	0.27816	0.27298	0.26446	0.1764	0.22234	0.25594	0.32825	0.26422	0.19982	0.16044
1486.3	0.34044	0.27832	0.37181	0.3	0.24566	0.27246	0.38752	0.24136	0.31859	0.36233	0.20283	0.23768	0.19206	0.19884	0.33818	0.28136	0.18273	0.124	0.18807	0.12856	0.1956	0.22406	0.25885	0.2276	0.25995	0.2409	0.28358	0.26436	0.25241	0.17793	0.21749	0.2631	0.31818	0.26099	0.18905	0.16848
1487.2	0.3338	0.2867	0.3948	0.31201	0.25193	0.2951	0.39196	0.25361	0.30258	0.37076	0.20417	0.26617	0.19872	0.18648	0.33916	0.26711	0.15786	0.15109	0.20733	0.1315	0.1918	0.23219	0.28046	0.23602	0.26247	0.25056	0.27707	0.27485	0.26631	0.20132	0.20605	0.27879	0.31541	0.25831	0.18667	0.16867
1488	0.29952	0.26049	0.38805	0.3085	0.24249	0.28006	0.39342	0.24759	0.28601	0.3423	0.18855	0.25117	0.21061	0.17389	0.32525	0.25189	0.14476	0.14925	0.21788	0.11131	0.18871	0.21298	0.28508	0.23883	0.242	0.24639	0.24125	0.25494	0.2693	0.20195	0.20564	0.2528	0.29783	0.26328	0.19414	0.16662
1488.9	0.3537	0.28832	0.42406	0.29724	0.2798	0.32378	0.43992	0.25879	0.29803	0.37488	0.23449	0.27587	0.27172	0.193	0.36981	0.24652	0.18172	0.19938	0.25	0.13794	0.20189	0.25013	0.32885	0.25461	0.29372	0.2905	0.25925	0.27472	0.31045	0.23296	0.24331	0.26934	0.32194	0.26993	0.25231	0.21115
1489.8	0.35488	0.29637	0.39965	0.31012	0.26613	0.31575	0.45367	0.24254	0.28635	0.34453	0.22699	0.265	0.29114	0.18148	0.33984	0.24108	0.15627	0.18948	0.2514	0.14394	0.20194	0.2379	0.32463	0.25578	0.29748	0.30048	0.25514	0.27461	0.28826	0.22787	0.25376	0.25367	0.33244	0.26378	0.23463	0.20543
1490.6	0.35615	0.28153	0.39728	0.30037	0.24525	0.32157	0.47825	0.23852	0.28812	0.33942	0.22986	0.25709	0.27854	0.16471	0.3481	0.22646	0.15203	0.19088	0.25433	0.15085	0.22535	0.24637	0.34927	0.25934	0.29033	0.28006	0.28117	0.26602	0.30578	0.23783	0.24846	0.24145	0.34779	0.27024	0.24374	0.208
1491.5	0.37313	0.30754	0.37686	0.30553	0.24543	0.31261	0.47353	0.24516	0.30351	0.32291	0.23904	0.2684	0.27913	0.17399	0.33734	0.24699	0.16985	0.19363	0.25014	0.17024	0.25935	0.24382	0.36555	0.28051	0.30061	0.28323	0.28662	0.27988	0.29205	0.23933	0.27893	0.25932	0.35375	0.28885	0.26888	0.20427
1492.3	0.35308	0.31067	0.3765	0.28981	0.23044	0.31532	0.45832	0.24112	0.28195	0.31785	0.23591	0.29931	0.27007	0.1661	0.3171	0.21042	0.1478	0.18288	0.23526	0.17784	0.24049	0.26099	0.33862	0.27696	0.2914	0.27775	0.28711	0.27394	0.2675	0.22937	0.28147	0.2688	0.34988	0.27112	0.23178	0.18964
1493.2	0.33083	0.29392	0.33079	0.2783	0.19776	0.29535	0.41319	0.2313	0.23366	0.29338	0.20516	0.26541	0.22886	0.15664	0.26995	0.20241	0.11637	0.15475	0.2186	0.16768	0.23118	0.2391	0.31233	0.27733	0.26016	0.24842	0.26981	0.25808	0.23033	0.21657	0.25243	0.25007	0.32886	0.24907	0.19076	0.16532
1494	0.32198	0.3316	0.33644	0.28165	0.22399	0.28619	0.40598	0.25127	0.25176	0.31674	0.22947	0.30517	0.21067	0.15984	0.28882	0.21773	0.16563	0.15678	0.22607	0.17866	0.23461	0.27333	0.3244	0.30895	0.25874	0.27328	0.28658	0.28194	0.24793	0.22222	0.25455	0.2696	0.3284	0.26178	0.21279	0.18783
1494.8	0.32716	0.36571	0.35463	0.2976	0.2241	0.26419	0.40338	0.25919	0.27695	0.3359	0.23687	0.32686	0.23711	0.16908	0.29318	0.24425	0.16781	0.16168	0.22771	0.18778	0.23334	0.28905	0.33468	0.33117	0.26302	0.31513	0.26316	0.31101	0.23415	0.21522	0.26488	0.26493	0.33688	0.27858	0.22627	0.17966
1495.7	0.32142	0.3503	0.34461	0.27951	0.19924	0.24575	0.38362	0.2394	0.25757	0.35725	0.23082	0.28498	0.23153	0.16033	0.27554	0.19951	0.14323	0.13782	0.22915	0.17124	0.22032	0.29642	0.33326	0.29864	0.24128	0.30186	0.24854	0.28694	0.22762	0.20434	0.23622	0.22207	0.32996	0.27563	0.21043	0.16115
1496.5	0.34422	0.38424	0.3427	0.28519	0.2196	0.22542	0.36506	0.24301	0.28568	0.37026	0.25051	0.25621	0.23285	0.17075	0.27183	0.21553	0.17467	0.14099	0.23111	0.16932	0.2456	0.3176	0.38756	0.3184	0.25219	0.32263	0.24522	0.30045	0.24666	0.20992	0.2312	0.21167	0.34591	0.29436	0.26153	0.1735
1497.4	0.33347	0.41739	0.37697	0.30159	0.24558	0.22763	0.3968	0.25108	0.30104	0.36902	0.27342	0.26431	0.23614	0.17767	0.26341	0.22306	0.19936	0.16431	0.2471	0.19923	0.25965	0.33805	0.42464	0.33443	0.2672	0.36115	0.26341	0.32192	0.26914	0.2264	0.25512	0.23592	0.35042	0.30878	0.30915	0.19045
1498.2	0.32316	0.37815	0.38637	0.2972	0.2254	0.22792	0.3882	0.24341	0.28788	0.3808	0.26693	0.21277	0.24936	0.16316	0.24528	0.21128	0.18077	0.15353	0.2442	0.19623	0.25643	0.33899	0.4393	0.32706	0.25625	0.35435	0.24821	0.30447	0.26446	0.23341	0.26462	0.23063	0.35366	0.31016	0.30007	0.17334
1499.1	0.32739	0.37246	0.37527	0.28236	0.23992	0.24372	0.37298	0.23717	0.28771	0.38482	0.26714	0.19309	0.25809	0.14947	0.23477	0.21259	0.19492	0.1442	0.23383	0.21327	0.25857	0.34037	0.44835	0.32782	0.27044	0.35196	0.25729	0.29198	0.27589	0.2546	0.26214	0.24632	0.36073	0.305	0.29039	0.18103
1500	0.32505	0.39517	0.37563	0.28691	0.26499	0.26549	0.3911	0.25045	0.29626	0.37304	0.2953	0.25188	0.27447	0.1627	0.25834	0.24931	0.22436	0.18226	0.22833	0.24658	0.26876	0.3493	0.4642	0.37466	0.28845	0.39178	0.25937	0.31127	0.29437	0.28446	0.26878	0.28714	0.36245	0.29469	0.32307	0.21867
1500.8	0.36244	0.41478	0.35789	0.29417	0.26494	0.29327	0.39944	0.26472	0.28772	0.39589	0.28725	0.27884	0.31318	0.16811	0.26125	0.26456	0.21508	0.20845	0.23841	0.27095	0.28319	0.34332	0.45807	0.38788	0.30923	0.41089	0.26149	0.31359	0.29931	0.31823	0.25188	0.29957	0.36081	0.28726	0.31508	0.24587
1501.7	0.36174	0.42767	0.32113	0.27961	0.23292	0.27964	0.36695	0.25657	0.28377	0.42251	0.26274	0.26547	0.30118	0.15898	0.2685	0.24431	0.18603	0.19022	0.221	0.25941	0.28711	0.36012	0.45867	0.39321	0.2877	0.40449	0.23972	0.29926	0.28212	0.31521	0.22394	0.27305	0.36143	0.29542	0.28785	0.21925
1502.5	0.391	0.45332	0.32204	0.29376	0.25848	0.2933	0.36301	0.26234	0.2919	0.41201	0.28016	0.26992	0.30314	0.1734	0.274	0.23802	0.19662	0.20593	0.22638	0.29805	0.28581	0.37274	0.47367	0.41772	0.31614	0.43028	0.25289	0.29975	0.30907	0.32579	0.22813	0.28362	0.35375	0.28538	0.31753	0.23501
1503.4	0.35372	0.45246	0.30685	0.28881	0.24234	0.25823	0.34729	0.24214	0.25644	0.39883	0.27671	0.25462	0.27393	0.17138	0.25981	0.19494	0.18409	0.19762	0.2314	0.29563	0.28688	0.38552	0.48494	0.4205	0.29297	0.43847	0.23392	0.28224	0.29873	0.29879	0.20329	0.2601	0.33038	0.273	0.32131	0.22492
1504.2	0.3577	0.45751	0.32978	0.32938	0.27306	0.2517	0.31868	0.22426	0.26545	0.41798	0.264	0.23775	0.272	0.17934	0.27242	0.21181	0.19336	0.19933	0.24384	0.30269	0.31142	0.41123	0.48804	0.43917	0.29708	0.46276	0.25259	0.28579	0.31311	0.30284	0.20693	0.24585	0.33251	0.29431	0.32169	0.23264
1505.1	0.30541	0.44707	0.35251	0.29843	0.25165	0.22253	0.28419	0.20747	0.24767	0.40634	0.22435	0.21108	0.23268	0.18438	0.28322	0.1993	0.18136	0.16894	0.23347	0.29474	0.28737	0.42203	0.47509	0.45192	0.26019	0.47197	0.25857	0.2536	0.28882	0.28276	0.2052	0.24425	0.30393	0.29106	0.3185	0.20721
1505.9	0.32994	0.46445	0.39984	0.31996	0.27503	0.26751	0.31331	0.19891	0.25576	0.40912	0.25091	0.2305	0.2462	0.20908	0.30642	0.22216	0.18856	0.19104	0.25479	0.30726	0.29954	0.42995	0.49718	0.46634	0.27209	0.50526	0.27589	0.27868	0.30013	0.29825	0.2236	0.25435	0.30743	0.29726	0.34806	0.22297
1506.7	0.32225	0.45597	0.39142	0.32517	0.23765	0.27997	0.32248	0.18485	0.23427	0.41332	0.21492	0.25648	0.25851	0.20694	0.32522	0.22763	0.17461	0.18704	0.25112	0.30909	0.3058	0.42567	0.49785	0.48347	0.25108	0.49131	0.26173	0.28319	0.264	0.30919	0.20375	0.2449	0.30837	0.29851	0.32408	0.24517
1507.6	0.3623	0.49614	0.43688	0.35689	0.2672	0.30437	0.35329	0.19232	0.27302	0.40419	0.21681	0.28459	0.28371	0.21488	0.34619	0.28946	0.18862	0.20292	0.27992	0.32771	0.32614	0.42315	0.52115	0.51357	0.27617	0.51163	0.29259	0.29654	0.27614	0.34225	0.25363	0.2709	0.32716	0.30248	0.34008	0.26906
1508.4	0.33724	0.51003	0.4269	0.31564	0.24454	0.27814	0.35425	0.18272	0.24105	0.37781	0.1831	0.26522	0.25736	0.20318	0.33822	0.26139	0.16874	0.18801	0.27443	0.32192	0.30256	0.41047	0.50449	0.50734	0.25414	0.49696	0.26777	0.28783	0.2662	0.3278	0.24061	0.26317	0.29739	0.27986	0.31594	0.24924
1509.3	0.38825	0.52302	0.44711	0.36091	0.27543	0.32139	0.38096	0.17265	0.26069	0.4064	0.2179	0.28338	0.28716	0.19253	0.3592	0.27586	0.19971	0.228	0.29539	0.34763	0.32885	0.43248	0.54119	0.51899	0.29952	0.49455	0.28252	0.32179	0.30073	0.3604	0.27505	0.27917	0.31076	0.30055	0.32858	0.26999
1510.1	0.38904	0.53099	0.44211	0.35549	0.28457	0.30124	0.35395	0.16084	0.27809	0.4043	0.21612	0.29632	0.28005	0.19034	0.37289	0.27574	0.22423	0.24598	0.29793	0.37052	0.32228	0.4251	0.52694	0.53095	0.29424	0.5002	0.30246	0.32986	0.31563	0.36143	0.27167	0.2827	0.31215	0.2946	0.30438	0.28866
1511	0.38494	0.54598	0.43259	0.3501	0.29537	0.29214	0.32819	0.15672	0.27329	0.40018	0.24005	0.28747	0.27307	0.2027	0.3578	0.27613	0.22589	0.26132	0.30632	0.36621	0.33291	0.43089	0.51312	0.525	0.29748	0.50159	0.30685	0.33269	0.34214	0.36674	0.26888	0.27093	0.30834	0.31122	0.3289	0.28108
1511.8	0.37851	0.51269	0.42595	0.33417	0.28843	0.28243	0.31119	0.151	0.21325	0.40955	0.23321	0.25266	0.26238	0.19901	0.3688	0.24848	0.22521	0.26564	0.30685	0.36557	0.32051	0.43275	0.47402	0.51255	0.28863	0.49054	0.29235	0.33702	0.33668	0.35926	0.25938	0.25003	0.27324	0.31144	0.31443	0.26034
1512.7	0.42039	0.51178	0.43409	0.34993	0.30276	0.3073	0.33359	0.1546	0.24973	0.43132	0.27339	0.26862	0.29767	0.2036	0.38451	0.27503	0.2553	0.28637	0.3342	0.39294	0.32772	0.43351	0.5031	0.52433	0.30042	0.509	0.31774	0.3331	0.35659	0.38535	0.28209	0.26464	0.30204	0.32117	0.32775	0.28901
1513.5	0.4593	0.50291	0.44846	0.36546	0.30981	0.30724	0.34576	0.16195	0.26066	0.43913	0.28213	0.2803	0.31715	0.22495	0.3958	0.28862	0.26589	0.28915	0.35004	0.41919	0.34824	0.43146	0.48386	0.54015	0.30711	0.53235	0.33059	0.33995	0.36549	0.39499	0.28638	0.27639	0.30706	0.32819	0.33738	0.30405
1514.4	0.47396	0.48848	0.45156	0.35675	0.30839	0.29308	0.33944	0.15943	0.24144	0.43437	0.27202	0.27927	0.34365	0.22508	0.37896	0.27866	0.28788	0.26674	0.3444	0.41814	0.33986	0.4127	0.4706	0.54553	0.3296	0.53514	0.30967	0.30774	0.38489	0.39945	0.29118	0.27048	0.29046	0.32472	0.34557	0.30168
1515.2	0.48973	0.47399	0.44986	0.34706	0.32374	0.27832	0.34806	0.15425	0.26355	0.43056	0.2713	0.27694	0.3404	0.2144	0.36689	0.29026	0.29989	0.27095	0.36088	0.42959	0.33706	0.39036	0.4701	0.53136	0.34605	0.54243	0.31542	0.31897	0.3929	0.39784	0.2974	0.27641	0.29001	0.31877	0.329	0.28966
1516.1	0.51779	0.49514	0.44081	0.34801	0.33379	0.32335	0.34379	0.15062	0.31027	0.43973	0.29604	0.28794	0.35006	0.22157	0.34607	0.31175	0.29208	0.28626	0.36298	0.43875	0.33761	0.38344	0.46636	0.53883	0.35641	0.54519	0.32232	0.33046	0.40403	0.41439	0.28635	0.28631	0.31494	0.33498	0.34493	0.3124
1516.9	0.49264	0.48898	0.44943	0.34652	0.31493	0.32238	0.32206	0.13647	0.29643	0.40994	0.2384	0.25406	0.33045	0.22459	0.33095	0.28275	0.25416	0.276	0.34548	0.41358	0.33084	0.35112	0.43471	0.50002	0.366	0.53237	0.31305	0.33154	0.36953	0.39467	0.25495	0.26978	0.3002	0.32666	0.31479	0.28876
1517.8	0.46371	0.49943	0.44771	0.34894	0.33279	0.33621	0.33801	0.14006	0.31929	0.37871	0.2515	0.25351	0.32263	0.22241	0.32622	0.27887	0.26003	0.29759	0.3622	0.39745	0.32238	0.32618	0.43394	0.47774	0.3637	0.51879	0.32219	0.36019	0.39729	0.39805	0.26737	0.26752	0.30483	0.31534	0.30772	0.29888
1518.6	0.45738	0.50388	0.44891	0.38674	0.34016	0.36668	0.34838	0.14462	0.34048	0.36755	0.24601	0.25786	0.3233	0.22368	0.33197	0.27584	0.25302	0.31687	0.39546	0.39929	0.33242	0.3312	0.42848	0.45463	0.35083	0.52053	0.32651	0.3915	0.38651	0.38981	0.29249	0.28294	0.30662	0.32353	0.29671	0.28073
1519.5	0.46723	0.51143	0.46271	0.38594	0.33534	0.36558	0.3539	0.13371	0.30765	0.36843	0.21209	0.26846	0.32164	0.2316	0.35438	0.27635	0.24817	0.32312	0.39144	0.39398	0.32656	0.32196	0.4093	0.46071	0.34851	0.52101	0.33469	0.38857	0.38686	0.38509	0.3065	0.27886	0.31551	0.32274	0.26899	0.27674
1520.3	0.4569	0.51038	0.47102	0.39166	0.34515	0.35711	0.34779	0.1306	0.31373	0.35575	0.21268	0.2972	0.34539	0.23222	0.37552	0.27559	0.27722	0.34768	0.39028	0.38856	0.33656	0.3168	0.40513	0.44145	0.37187	0.52605	0.34638	0.39804	0.40975	0.38646	0.30746	0.28606	0.32443	0.32467	0.24354	0.27626
1521.1	0.46188	0.52376	0.46168	0.41344	0.36677	0.37747	0.37106	0.13602	0.30845	0.3892	0.26645	0.34015	0.37421	0.23916	0.37901	0.30851	0.31435	0.37684	0.40969	0.40873	0.34182	0.32387	0.43464	0.44952	0.38422	0.54006	0.35889	0.42784	0.45512	0.40001	0.3319	0.29762	0.33613	0.34377	0.25436	0.28888
1522	0.467	0.52279	0.42892	0.39733	0.35166	0.37928	0.34928	0.11814	0.26864	0.40181	0.25246	0.33921	0.38189	0.23878	0.37525	0.29913	0.31409	0.36596	0.39697	0.40745	0.31577	0.30512	0.41771	0.43149	0.38939	0.53667	0.34913	0.40695	0.45577	0.39321	0.28057	0.27283	0.31841	0.33766	0.24383	0.25612
1522.8	0.4773	0.52539	0.44117	0.38605	0.35104	0.3895	0.35861	0.12171	0.30355	0.40853	0.28068	0.36222	0.37973	0.25134	0.39321	0.34291	0.3367	0.38026	0.39216	0.41746	0.31699	0.30385	0.43136	0.43641	0.4247	0.53201	0.36825	0.41361	0.47593	0.42203	0.28811	0.28678	0.3464	0.33011	0.26143	0.27181
1523.7	0.45295	0.51313	0.4394	0.39776	0.37267	0.39902	0.34687	0.11844	0.32238	0.41229	0.30343	0.37561	0.38363	0.24707	0.37759	0.34994	0.34481	0.38797	0.39579	0.39691	0.30812	0.30079	0.4393	0.41779	0.43043	0.5298	0.36939	0.43269	0.47801	0.42	0.2667	0.28964	0.3127	0.32637	0.2938	0.2752
1524.5	0.45429	0.49659	0.42905	0.39652	0.38092	0.39801	0.35256	0.11062	0.3079	0.41018	0.30495	0.3953	0.37518	0.24896	0.37307	0.3406	0.34605	0.37748	0.41205	0.39351	0.30134	0.29942	0.43788	0.42441	0.42744	0.52698	0.37152	0.4376	0.47562	0.42641	0.27924	0.27026	0.28543	0.31874	0.31394	0.29852
1525.4	0.45569	0.48626	0.44463	0.38464	0.38577	0.39965	0.35066	0.11065	0.33067	0.41146	0.29033	0.41207	0.36766	0.24161	0.38973	0.34225	0.34783	0.37821	0.40875	0.38279	0.29656	0.31037	0.40883	0.43878	0.43195	0.49848	0.37612	0.43551	0.47396	0.40891	0.29119	0.26269	0.28538	0.29774	0.32746	0.31279
1526.2	0.44393	0.47266	0.46807	0.38704	0.41266	0.38999	0.36028	0.11803	0.34841	0.40638	0.30994	0.41972	0.37033	0.24147	0.3899	0.33998	0.3599	0.37753	0.42464	0.36901	0.29629	0.31667	0.4265	0.44283	0.42565	0.48805	0.3696	0.44939	0.47109	0.39314	0.34604	0.2627	0.29093	0.30152	0.34716	0.32496
1527.1	0.42273	0.46516	0.43993	0.37328	0.41857	0.35467	0.36169	0.10422	0.32638	0.40371	0.31564	0.40646	0.37247	0.23524	0.38344	0.3049	0.35545	0.38954	0.4412	0.35996	0.27904	0.30029	0.42046	0.437	0.40903	0.46675	0.36426	0.44772	0.47378	0.37272	0.33542	0.23545	0.27569	0.30782	0.31918	0.33207
1527.9	0.43205	0.48817	0.44798	0.38341	0.40437	0.38139	0.37064	0.11385	0.36661	0.39954	0.33185	0.38267	0.3862	0.24385	0.41992	0.31292	0.35472	0.38825	0.45166	0.3777	0.29235	0.30068	0.42925	0.43999	0.39676	0.46028	0.3558	0.4464	0.48618	0.37085	0.36427	0.23912	0.29937	0.32521	0.30434	0.31815
1528.8	0.4431	0.49525	0.44349	0.37899	0.39059	0.3677	0.37333	0.12438	0.37329	0.39934	0.31174	0.37732	0.39156	0.24479	0.42462	0.31976	0.35633	0.38767	0.44583	0.37773	0.27636	0.28947	0.41721	0.42913	0.40169	0.4514	0.35529	0.44046	0.4779	0.35063	0.35305	0.24775	0.31326	0.32328	0.28882	0.30019
1529.6	0.4492	0.48294	0.44602	0.36539	0.37846	0.36298	0.3601	0.1174	0.3368	0.39231	0.31887	0.34239	0.39212	0.24879	0.42182	0.28866	0.34545	0.38115	0.45799	0.3792	0.26668	0.27739	0.4147	0.41457	0.39605	0.45491	0.35581	0.42226	0.47432	0.36056	0.34085	0.23686	0.3027	0.33816	0.27073	0.27828
1530.5	0.44978	0.49231	0.43581	0.36846	0.35251	0.36897	0.35334	0.11148	0.34584	0.38622	0.30073	0.35966	0.40395	0.25417	0.40268	0.29619	0.33554	0.39844	0.45919	0.38506	0.26543	0.27209	0.39901	0.4114	0.40141	0.45152	0.35919	0.40554	0.43965	0.37494	0.33199	0.23348	0.30246	0.3566	0.25919	0.28541
1531.3	0.46264	0.47257	0.45898	0.3865	0.33875	0.38967	0.32645	0.11996	0.33628	0.39601	0.30161	0.36178	0.40896	0.24121	0.41497	0.32067	0.31094	0.37947	0.43312	0.3786	0.27064	0.25844	0.38733	0.40962	0.39357	0.43761	0.36228	0.41258	0.42804	0.36389	0.30439	0.23475	0.30542	0.35794	0.28025	0.2875
1532.1	0.47656	0.47145	0.48975	0.4091	0.3734	0.40784	0.34076	0.12919	0.33725	0.42501	0.33477	0.39758	0.42293	0.24209	0.42683	0.32821	0.35957	0.40509	0.44738	0.38333	0.28629	0.27149	0.40434	0.41649	0.41993	0.44003	0.39157	0.42416	0.44863	0.38072	0.30698	0.24234	0.31042	0.36242	0.32027	0.33204
1533	0.44776	0.47045	0.49587	0.41595	0.39367	0.43767	0.34378	0.12787	0.32818	0.42449	0.33924	0.41481	0.41909	0.25356	0.43428	0.35422	0.37481	0.43517	0.4454	0.39884	0.28892	0.2876	0.41234	0.42687	0.40725	0.4322	0.38575	0.43447	0.46093	0.41197	0.30683	0.23993	0.30322	0.38132	0.3202	0.34877
1533.8	0.45405	0.4651	0.50128	0.43232	0.41383	0.43361	0.37104	0.13763	0.3467	0.41686	0.35446	0.44212	0.45343	0.24729	0.44535	0.38009	0.40413	0.43766	0.46135	0.41051	0.31572	0.2826	0.41325	0.42532	0.42057	0.4177	0.3888	0.46555	0.46135	0.41653	0.32873	0.2672	0.31704	0.39098	0.3335	0.36775
1534.7	0.44606	0.46573	0.51021	0.41546	0.41797	0.41342	0.37602	0.14732	0.32777	0.43414	0.35783	0.43381	0.42586	0.25127	0.4666	0.38019	0.41394	0.44248	0.45033	0.40994	0.33048	0.29337	0.41265	0.42666	0.41085	0.42908	0.4116	0.48411	0.48342	0.40947	0.30363	0.28684	0.33075	0.39549	0.32826	0.36121
1535.5	0.40966	0.46268	0.48117	0.40866	0.42945	0.41823	0.38919	0.14436	0.31041	0.42239	0.33028	0.41798	0.40036	0.26291	0.44347	0.37039	0.42089	0.46002	0.44724	0.39876	0.32318	0.29922	0.40591	0.41971	0.40772	0.41614	0.40014	0.46548	0.48724	0.41053	0.31259	0.26973	0.31637	0.39285	0.32669	0.35077
1536.4	0.39672	0.44973	0.45681	0.39908	0.41697	0.39333	0.39326	0.14925	0.2928	0.41153	0.30698	0.39225	0.38036	0.27538	0.41427	0.37143	0.39998	0.45365	0.44864	0.39713	0.30486	0.30946	0.39047	0.42051	0.39097	0.4085	0.38235	0.45217	0.46642	0.40412	0.30602	0.2693	0.32103	0.41654	0.30509	0.33762
1537.2	0.40959	0.42573	0.44331	0.40563	0.40461	0.39259	0.39651	0.15538	0.29165	0.40466	0.32029	0.36466	0.39995	0.27921	0.41483	0.35053	0.39102	0.46359	0.45491	0.39466	0.31422	0.29061	0.37439	0.41217	0.3943	0.39501	0.38907	0.44448	0.45616	0.39572	0.31734	0.27933	0.32324	0.41439	0.30092	0.3183
1538	0.39344	0.40691	0.42117	0.39821	0.38846	0.40079	0.37492	0.15481	0.28742	0.40822	0.30516	0.35052	0.38937	0.29224	0.40572	0.34633	0.36755	0.46093	0.44415	0.37416	0.29089	0.30324	0.37021	0.4156	0.3743	0.39386	0.37778	0.42341	0.46024	0.37668	0.30066	0.25883	0.3272	0.41638	0.30758	0.30861
1538.9	0.40826	0.39797	0.42118	0.42844	0.38536	0.44184	0.36798	0.15614	0.30369	0.39976	0.28901	0.34753	0.41494	0.28824	0.42342	0.37744	0.36735	0.4759	0.44917	0.38531	0.29073	0.30214	0.35911	0.42549	0.38455	0.39237	0.38307	0.41904	0.46711	0.40159	0.31869	0.26223	0.32862	0.41621	0.32217	0.3401
1539.7	0.41988	0.42384	0.43971	0.42169	0.39746	0.44286	0.39526	0.16466	0.32907	0.41691	0.28806	0.36588	0.42979	0.28791	0.44014	0.37366	0.35913	0.48602	0.47952	0.3992	0.29981	0.31598	0.36473	0.42718	0.38429	0.43615	0.3887	0.43191	0.45708	0.40802	0.34699	0.2898	0.33622	0.42611	0.32854	0.36248
1540.6	0.40892	0.42647	0.44095	0.38631	0.37271	0.41132	0.39299	0.15527	0.314	0.41567	0.27323	0.35286	0.42576	0.26368	0.44257	0.35647	0.34385	0.47705	0.47709	0.38834	0.29892	0.29923	0.34377	0.40713	0.38658	0.40761	0.37535	0.41252	0.44732	0.39689	0.34383	0.27616	0.33026	0.41227	0.31553	0.35245
1541.4	0.37483	0.43608	0.47011	0.39195	0.35848	0.38647	0.38665	0.15478	0.3325	0.4349	0.27736	0.36769	0.38572	0.25216	0.44482	0.35502	0.34433	0.45938	0.4675	0.38791	0.29632	0.29071	0.35053	0.41817	0.36212	0.39505	0.36773	0.41795	0.41926	0.39463	0.34279	0.27794	0.35992	0.40976	0.32868	0.36201
1542.3	0.36634	0.47115	0.45375	0.39569	0.37167	0.37392	0.41199	0.16346	0.34109	0.4349	0.27608	0.36606	0.35494	0.25021	0.44575	0.35136	0.36391	0.48351	0.48025	0.40312	0.29807	0.28751	0.36019	0.40426	0.35962	0.40247	0.35581	0.41912	0.41027	0.40979	0.37126	0.2934	0.35256	0.4094	0.34408	0.35629
1543.1	0.35607	0.47486	0.48234	0.38957	0.39927	0.36435	0.42702	0.17144	0.35943	0.45679	0.31326	0.37788	0.35527	0.25952	0.46119	0.36284	0.36968	0.49076	0.50491	0.39329	0.31741	0.30139	0.40051	0.40211	0.3561	0.41088	0.35185	0.42411	0.39208	0.41334	0.38465	0.2923	0.36666	0.41349	0.35916	0.36409
1543.9	0.33849	0.44201	0.47874	0.38951	0.38878	0.3417	0.41001	0.16884	0.32497	0.44494	0.30656	0.36157	0.34883	0.25471	0.46487	0.37209	0.37824	0.47458	0.49768	0.38315	0.31049	0.2684	0.38687	0.39321	0.35135	0.35158	0.36457	0.42167	0.39471	0.39657	0.36618	0.2917	0.35568	0.40635	0.3537	0.34656
1544.8	0.33996	0.46501	0.47305	0.42474	0.39777	0.36029	0.40732	0.18343	0.33749	0.44332	0.31862	0.36836	0.35513	0.27976	0.4737	0.39098	0.36801	0.46828	0.489	0.38494	0.33563	0.28399	0.38442	0.40789	0.34709	0.36551	0.37697	0.44437	0.409	0.3956	0.3709	0.30574	0.37286	0.3846	0.37445	0.36146
1545.6	0.37412	0.46484	0.4676	0.41056	0.41583	0.35958	0.39341	0.18853	0.30603	0.43588	0.29364	0.33258	0.36771	0.28286	0.47424	0.37764	0.35219	0.46747	0.48775	0.37803	0.34058	0.29582	0.38289	0.38505	0.36378	0.35875	0.38616	0.42566	0.42291	0.38579	0.36759	0.29796	0.35396	0.37759	0.37468	0.357
1546.5	0.3904	0.47487	0.50428	0.42696	0.42715	0.3795	0.39349	0.20216	0.33092	0.45802	0.32004	0.34851	0.40538	0.30029	0.49207	0.40368	0.35192	0.47352	0.48249	0.393	0.37062	0.31707	0.38216	0.40988	0.38259	0.37862	0.42095	0.43715	0.43766	0.41243	0.37397	0.31627	0.39221	0.38149	0.36945	0.38568
1547.3	0.37795	0.43982	0.4802	0.42117	0.41661	0.3784	0.37849	0.20032	0.30479	0.45888	0.29133	0.33833	0.40696	0.27631	0.48402	0.37775	0.34081	0.47321	0.45832	0.39787	0.37106	0.30937	0.34261	0.40425	0.38238	0.33127	0.40317	0.4152	0.43824	0.39676	0.35468	0.3169	0.37406	0.37964	0.34983	0.37403
1548.1	0.38792	0.43368	0.47181	0.41979	0.42132	0.37495	0.38562	0.20847	0.31071	0.45691	0.29014	0.34688	0.41087	0.28261	0.46622	0.35897	0.3451	0.4676	0.47322	0.39557	0.37659	0.31431	0.34293	0.39503	0.38694	0.3394	0.36844	0.42127	0.4344	0.40288	0.35986	0.31732	0.40106	0.3762	0.35349	0.37291
1549	0.38772	0.41706	0.47718	0.40884	0.43133	0.3805	0.38936	0.20825	0.28729	0.47014	0.2906	0.36956	0.43172	0.27121	0.48103	0.36352	0.36073	0.49819	0.48475	0.394	0.35523	0.28882	0.36843	0.4139	0.38973	0.34466	0.38009	0.4179	0.43033	0.43126	0.3939	0.31694	0.40182	0.38826	0.35295	0.38932
1549.8	0.37443	0.41609	0.47462	0.4188	0.41109	0.3783	0.42324	0.21485	0.30888	0.47059	0.31383	0.37316	0.42607	0.27026	0.47794	0.35702	0.34511	0.51317	0.50101	0.4004	0.36103	0.26916	0.35631	0.42504	0.37953	0.36162	0.36582	0.40334	0.42866	0.43951	0.40621	0.33841	0.40758	0.39211	0.36995	0.40211
1550.7	0.363	0.37666	0.4545	0.4175	0.40642	0.37379	0.41128	0.21094	0.27846	0.45477	0.30825	0.36037	0.39134	0.25276	0.46697	0.3527	0.34641	0.50207	0.50509	0.36958	0.33636	0.23242	0.35068	0.40748	0.35213	0.33447	0.34695	0.39935	0.40268	0.42715	0.39181	0.34263	0.3796	0.38392	0.36201	0.40174
1551.5	0.37899	0.40603	0.45884	0.42626	0.41295	0.37754	0.41757	0.21875	0.30769	0.45008	0.34076	0.37413	0.38859	0.2654	0.47145	0.35503	0.36107	0.49904	0.51012	0.37709	0.33892	0.23386	0.36537	0.41865	0.34941	0.35223	0.34934	0.40966	0.41058	0.43612	0.41462	0.36108	0.39686	0.38585	0.36546	0.3988
1552.4	0.3896	0.4327	0.46759	0.42176	0.41788	0.37689	0.4138	0.22499	0.3365	0.43786	0.34723	0.36519	0.40145	0.26413	0.50894	0.36181	0.3682	0.51301	0.48343	0.38302	0.35316	0.24037	0.36794	0.43353	0.33655	0.3577	0.36052	0.38295	0.42294	0.44557	0.399	0.38146	0.39626	0.39733	0.37475	0.4066
1553.2	0.3897	0.42816	0.47235	0.43798	0.41154	0.40308	0.41947	0.23136	0.37122	0.445	0.36052	0.3703	0.38796	0.2737	0.50787	0.36646	0.36895	0.51036	0.48091	0.39208	0.371	0.24798	0.34795	0.42294	0.3278	0.37031	0.36252	0.38456	0.41754	0.4435	0.35862	0.39759	0.4087	0.40851	0.3931	0.40031
1554.1	0.39704	0.43161	0.49277	0.47112	0.43331	0.43697	0.43516	0.25794	0.40874	0.48083	0.37303	0.42762	0.40153	0.27586	0.53039	0.40231	0.4049	0.50322	0.50016	0.40627	0.3877	0.27094	0.37141	0.44508	0.33251	0.39314	0.38811	0.42076	0.44056	0.46395	0.38658	0.42064	0.42257	0.42656	0.41494	0.42284
1554.9	0.43171	0.47037	0.49939	0.49887	0.44033	0.45798	0.46496	0.29224	0.4689	0.50562	0.40346	0.46944	0.43968	0.28235	0.54324	0.39639	0.40565	0.51349	0.50921	0.44134	0.42102	0.29582	0.39456	0.47172	0.3568	0.42979	0.40594	0.4306	0.46025	0.49664	0.40341	0.4323	0.46569	0.44852	0.46517	0.43843
1555.7	0.40471	0.45246	0.45476	0.48482	0.41942	0.42893	0.45482	0.30987	0.47928	0.48824	0.37185	0.4311	0.42281	0.27201	0.51944	0.37513	0.36644	0.48023	0.49368	0.41454	0.39674	0.27767	0.37494	0.45502	0.33514	0.40283	0.38409	0.4316	0.45258	0.47586	0.37799	0.42461	0.45046	0.44937	0.47978	0.43812
1556.6	0.40995	0.44736	0.46482	0.51864	0.42599	0.46668	0.47185	0.33716	0.49402	0.53155	0.42711	0.45876	0.43196	0.27021	0.5104	0.38475	0.37003	0.48479	0.50394	0.43485	0.40461	0.29195	0.39743	0.48849	0.35722	0.42031	0.40115	0.45489	0.43163	0.5102	0.411	0.43518	0.46794	0.45852	0.51224	0.46791
1557.4	0.41863	0.45004	0.4731	0.51253	0.44558	0.4603	0.50915	0.36496	0.51674	0.51996	0.42323	0.4731	0.45578	0.27028	0.51279	0.36533	0.37468	0.48185	0.50039	0.45271	0.40765	0.31016	0.40451	0.49009	0.37096	0.40601	0.38989	0.45689	0.44498	0.52583	0.44073	0.45422	0.47058	0.4623	0.50971	0.46811
1558.3	0.42596	0.43611	0.44319	0.48921	0.43369	0.46277	0.50392	0.36873	0.49624	0.49233	0.41574	0.44935	0.45023	0.27861	0.49774	0.33985	0.3537	0.47795	0.49096	0.43044	0.39014	0.29463	0.39619	0.46666	0.36761	0.37586	0.37166	0.44344	0.42579	0.52787	0.4192	0.42985	0.45721	0.45507	0.49409	0.44597
1559.1	0.41415	0.43144	0.46825	0.48785	0.45378	0.44846	0.51166	0.38632	0.48183	0.50051	0.40839	0.44819	0.43205	0.27318	0.5111	0.37806	0.35909	0.48901	0.49513	0.43597	0.38226	0.30926	0.38756	0.48682	0.36856	0.35809	0.38099	0.44674	0.43451	0.52534	0.43768	0.42003	0.43528	0.46344	0.48817	0.4634
1559.9	0.44984	0.43992	0.51228	0.51901	0.4577	0.46276	0.56117	0.41589	0.49058	0.52088	0.43312	0.48728	0.47348	0.28212	0.53109	0.42139	0.3784	0.50327	0.52316	0.46799	0.40092	0.32953	0.41154	0.50656	0.4061	0.3867	0.40035	0.44906	0.44276	0.55852	0.47134	0.43185	0.47047	0.47566	0.49708	0.48154
1560.8	0.47428	0.44722	0.4918	0.52232	0.46886	0.45043	0.58627	0.45435	0.52253	0.50911	0.41287	0.48113	0.48347	0.2917	0.52697	0.44611	0.38267	0.50918	0.5303	0.48618	0.40458	0.3345	0.40982	0.49238	0.41176	0.38032	0.4006	0.46287	0.46619	0.5504	0.48473	0.43934	0.48126	0.46795	0.48888	0.47844
1561.6	0.49438	0.431	0.46438	0.51035	0.44622	0.43994	0.58015	0.485	0.5322	0.51196	0.41644	0.45578	0.46042	0.26901	0.52788	0.45137	0.37357	0.51003	0.53143	0.48331	0.40916	0.32116	0.41671	0.49458	0.40769	0.36619	0.40197	0.45727	0.46149	0.5212	0.49122	0.43409	0.48254	0.47493	0.48907	0.47099
1562.4	0.49498	0.43844	0.46309	0.50076	0.44801	0.41855	0.59096	0.51456	0.54825	0.529	0.43459	0.46255	0.49528	0.25658	0.52072	0.47753	0.368	0.51367	0.51508	0.50132	0.42082	0.35508	0.4378	0.51648	0.43299	0.36717	0.41565	0.46308	0.46523	0.50874	0.50387	0.45015	0.49978	0.47825	0.49694	0.48282
1563.3	0.49835	0.44659	0.44991	0.48584	0.4405	0.42694	0.60859	0.53566	0.57174	0.52684	0.43048	0.48047	0.49836	0.26737	0.49995	0.47374	0.39095	0.50502	0.5032	0.4955	0.42415	0.36359	0.44303	0.50875	0.4295	0.37478	0.40883	0.4776	0.47445	0.49614	0.49366	0.46157	0.52204	0.48712	0.487	0.47848
1564.1	0.50189	0.4866	0.44335	0.45891	0.43385	0.43739	0.62816	0.55477	0.59406	0.52243	0.45405	0.48212	0.47811	0.27576	0.50764	0.45983	0.39657	0.51438	0.49814	0.49854	0.42829	0.37766	0.45403	0.51329	0.41232	0.3816	0.42507	0.49062	0.46738	0.48905	0.49789	0.45763	0.51925	0.4711	0.49088	0.47457
1565	0.49528	0.50823	0.46412	0.45657	0.42055	0.43847	0.64301	0.57459	0.58397	0.54423	0.45892	0.51353	0.49341	0.28005	0.52419	0.46454	0.39751	0.51152	0.49072	0.4936	0.43939	0.3897	0.47477	0.53108	0.41223	0.40315	0.44595	0.48688	0.46879	0.51017	0.5118	0.4595	0.51391	0.49036	0.48923	0.48275
1565.8	0.48966	0.53332	0.47498	0.46595	0.44564	0.44064	0.67186	0.59667	0.60089	0.54941	0.44602	0.55224	0.52046	0.30146	0.54283	0.47617	0.41605	0.52164	0.50639	0.49728	0.45456	0.41845	0.48733	0.55005	0.42781	0.43184	0.45984	0.50738	0.49785	0.53135	0.53077	0.4553	0.53882	0.49728	0.49669	0.49382
1566.6	0.5267	0.58376	0.51196	0.47703	0.45678	0.48227	0.71057	0.63583	0.63461	0.58523	0.46438	0.59541	0.54108	0.3275	0.59712	0.49719	0.45832	0.54529	0.5267	0.50588	0.48072	0.44155	0.51653	0.57949	0.45217	0.47731	0.49094	0.53488	0.54322	0.56305	0.54782	0.48073	0.5715	0.51751	0.5229	0.52544
1567.5	0.51476	0.57226	0.49167	0.45349	0.40094	0.46757	0.69434	0.6357	0.61282	0.58232	0.43807	0.58229	0.53457	0.31911	0.60096	0.46773	0.39936	0.54761	0.51235	0.48242	0.46306	0.42471	0.51697	0.57854	0.44753	0.46765	0.48449	0.50555	0.51297	0.56351	0.54741	0.45868	0.53611	0.49833	0.51482	0.50656
1568.3	0.52273	0.55232	0.50425	0.46737	0.43338	0.47818	0.68192	0.65702	0.61307	0.59171	0.44964	0.6094	0.52873	0.31607	0.60527	0.48583	0.42353	0.57685	0.51389	0.48968	0.48328	0.43551	0.55397	0.601	0.45931	0.4745	0.49283	0.50791	0.55598	0.5803	0.56314	0.48388	0.55164	0.51033	0.52235	0.52115
1569.2	0.54112	0.55271	0.50274	0.46629	0.4457	0.48786	0.68096	0.65541	0.621	0.59607	0.44095	0.61151	0.52187	0.30687	0.58903	0.47302	0.44006	0.58391	0.53029	0.49189	0.49514	0.45212	0.54855	0.60332	0.47154	0.47928	0.48331	0.50169	0.5827	0.57057	0.55378	0.47548	0.55968	0.51535	0.53601	0.52211
1570	0.5624	0.58248	0.52201	0.47242	0.44754	0.50751	0.66562	0.65724	0.63562	0.61679	0.48875	0.62682	0.54357	0.30497	0.58849	0.49926	0.44988	0.59916	0.51835	0.50435	0.49996	0.46189	0.56207	0.61043	0.48397	0.49709	0.50568	0.50657	0.58312	0.58137	0.55283	0.48717	0.54698	0.52294	0.54584	0.54989
1570.8	0.52863	0.56934	0.49977	0.49057	0.46935	0.48763	0.64932	0.65676	0.62871	0.5974	0.48637	0.60999	0.52744	0.29441	0.56326	0.48062	0.43622	0.60708	0.50438	0.51265	0.49059	0.45743	0.57078	0.59433	0.46323	0.48995	0.48572	0.49692	0.59145	0.57917	0.56328	0.49063	0.53257	0.52405	0.53218	0.53955
1571.7	0.55183	0.58126	0.52968	0.52467	0.51451	0.50584	0.66744	0.66619	0.63991	0.58067	0.52451	0.59413	0.55552	0.30306	0.57311	0.50011	0.49727	0.62482	0.51056	0.5386	0.52512	0.47706	0.60511	0.60418	0.48831	0.5074	0.5028	0.52227	0.62182	0.60061	0.58297	0.52361	0.54156	0.54062	0.53526	0.56438
1572.5	0.56978	0.59661	0.5325	0.54704	0.51573	0.51019	0.65917	0.65137	0.61091	0.59031	0.51775	0.58402	0.57696	0.3038	0.56075	0.50351	0.50692	0.60091	0.51249	0.54458	0.51623	0.47267	0.58881	0.59153	0.51396	0.51913	0.50767	0.53495	0.62163	0.60559	0.5947	0.5166	0.53279	0.55664	0.52206	0.56651
1573.3	0.54695	0.59553	0.52969	0.53456	0.51825	0.50167	0.65932	0.62638	0.58781	0.57853	0.52101	0.56655	0.56068	0.30521	0.56034	0.50082	0.50465	0.59806	0.51158	0.53665	0.50138	0.46952	0.60909	0.59404	0.50227	0.52903	0.51517	0.54905	0.62646	0.5974	0.61542	0.51838	0.52945	0.54663	0.49916	0.56424
1574.2	0.5775	0.60305	0.56128	0.56568	0.5618	0.51977	0.67819	0.62966	0.5989	0.6049	0.5404	0.56789	0.56516	0.32522	0.5823	0.54457	0.54278	0.61323	0.52982	0.56815	0.53486	0.50264	0.64286	0.60725	0.52166	0.55343	0.53824	0.58372	0.65304	0.60507	0.64658	0.55554	0.54594	0.57892	0.50969	0.56129
1575	0.60874	0.61847	0.5536	0.55191	0.55622	0.52068	0.65975	0.59283	0.5831	0.59262	0.53062	0.55063	0.55077	0.31854	0.54651	0.56142	0.55299	0.60012	0.53954	0.55756	0.53966	0.48469	0.61852	0.60573	0.53245	0.55383	0.53879	0.58419	0.64229	0.5723	0.62724	0.54244	0.53479	0.57752	0.4915	0.54238
1575.8	0.61051	0.63701	0.57325	0.54768	0.56104	0.53943	0.63611	0.56289	0.60321	0.61982	0.52938	0.55894	0.53945	0.31532	0.54352	0.56446	0.53111	0.60748	0.55171	0.56714	0.56167	0.4846	0.62803	0.61876	0.53987	0.54387	0.53431	0.59216	0.64888	0.56643	0.62904	0.54865	0.56263	0.58917	0.5014	0.54371
1576.7	0.61228	0.62157	0.5629	0.53368	0.56872	0.53806	0.63607	0.54333	0.63193	0.62524	0.52565	0.58398	0.5589	0.31426	0.54285	0.5635	0.5235	0.62716	0.56679	0.5737	0.5734	0.49977	0.6422	0.6312	0.55549	0.54132	0.52852	0.59261	0.66444	0.56511	0.61154	0.55396	0.57763	0.6016	0.50412	0.54023
1577.5	0.65967	0.63101	0.59095	0.56903	0.56123	0.56023	0.61379	0.52793	0.6484	0.62034	0.57999	0.61587	0.59502	0.32026	0.58747	0.61342	0.50553	0.65214	0.55757	0.58733	0.61081	0.49621	0.66033	0.65216	0.59801	0.54252	0.55338	0.60214	0.6525	0.59742	0.60767	0.56632	0.58665	0.60607	0.5229	0.56348
1578.4	0.62718	0.61492	0.55575	0.55815	0.52103	0.53735	0.5944	0.48384	0.5985	0.58057	0.5389	0.60063	0.5637	0.30165	0.55131	0.57193	0.4616	0.64177	0.54227	0.55985	0.58711	0.47932	0.63913	0.64479	0.57389	0.49841	0.5233	0.57393	0.64502	0.58715	0.58854	0.53438	0.55823	0.57455	0.5338	0.57464
1579.2	0.63296	0.63619	0.59704	0.58964	0.548	0.57613	0.62308	0.47702	0.64786	0.60831	0.56864	0.6338	0.60228	0.33428	0.60425	0.59771	0.50467	0.67933	0.55972	0.57855	0.62004	0.52645	0.6898	0.67219	0.5924	0.5403	0.56127	0.61036	0.67137	0.63944	0.61887	0.56093	0.57059	0.59664	0.58035	0.60852
1580	0.63159	0.6253	0.56585	0.59194	0.54252	0.54398	0.61758	0.45518	0.59718	0.58993	0.57941	0.66428	0.60965	0.33307	0.6078	0.60468	0.5223	0.67318	0.55749	0.58495	0.59685	0.51921	0.67342	0.67151	0.60366	0.55535	0.57279	0.60979	0.67468	0.63541	0.62242	0.56371	0.53371	0.58207	0.57612	0.60195
1580.9	0.62881	0.65901	0.57753	0.60214	0.5353	0.55885	0.60301	0.42365	0.57086	0.58637	0.6021	0.64126	0.59488	0.34901	0.61189	0.61875	0.53269	0.69763	0.55363	0.57551	0.6174	0.51027	0.68499	0.67784	0.60151	0.56887	0.59671	0.61927	0.65676	0.63671	0.61824	0.55833	0.51835	0.57561	0.59539	0.60856
1581.7	0.64932	0.69262	0.60411	0.60936	0.55595	0.5581	0.61313	0.40952	0.56695	0.61734	0.58882	0.63122	0.60205	0.36925	0.60652	0.61055	0.57329	0.70897	0.57626	0.57118	0.62219	0.54402	0.67964	0.67258	0.61131	0.60881	0.59823	0.64483	0.68723	0.64434	0.63556	0.57244	0.51387	0.6006	0.61105	0.5986
1582.5	0.64344	0.68676	0.60092	0.59717	0.53993	0.54451	0.57599	0.39054	0.55263	0.61647	0.58648	0.5908	0.61203	0.36817	0.61408	0.6257	0.57489	0.71185	0.58073	0.56075	0.6181	0.52672	0.6706	0.66378	0.63244	0.61972	0.59752	0.64219	0.67925	0.65707	0.60959	0.54974	0.50764	0.59525	0.58685	0.55578
1583.4	0.6467	0.66253	0.57552	0.58421	0.52961	0.52615	0.5505	0.36764	0.5074	0.59009	0.55584	0.56644	0.59524	0.35952	0.59058	0.60573	0.54855	0.70511	0.57225	0.55936	0.61174	0.48425	0.64139	0.66724	0.62917	0.59421	0.59	0.62894	0.65655	0.64642	0.60059	0.53443	0.51298	0.5652	0.55023	0.55272
1584.2	0.70787	0.6795	0.61647	0.60874	0.54389	0.5532	0.57214	0.36132	0.5462	0.62938	0.58281	0.56774	0.6428	0.38673	0.6143	0.63674	0.56346	0.7307	0.59055	0.57689	0.6508	0.53236	0.66285	0.6942	0.67077	0.61807	0.62401	0.65229	0.69019	0.66956	0.61597	0.54254	0.57497	0.59373	0.59883	0.5728
1585	0.71903	0.69662	0.62213	0.61437	0.54755	0.52797	0.59451	0.35389	0.55828	0.63461	0.56866	0.56367	0.64543	0.38668	0.63792	0.63667	0.55899	0.70456	0.59035	0.59472	0.64661	0.53734	0.64615	0.69853	0.67753	0.65241	0.62628	0.6768	0.69827	0.65853	0.61018	0.55893	0.58242	0.58707	0.61266	0.56979
1585.9	0.72086	0.68868	0.61083	0.61552	0.56752	0.54751	0.59731	0.34565	0.57717	0.61716	0.57073	0.56497	0.64053	0.38844	0.64022	0.64977	0.56437	0.70258	0.57929	0.60561	0.66562	0.54243	0.64117	0.70328	0.69287	0.64142	0.64171	0.68821	0.69917	0.64712	0.5933	0.55425	0.59372	0.59059	0.61153	0.57777
1586.7	0.75016	0.71793	0.61105	0.63666	0.59286	0.57617	0.62793	0.33263	0.59971	0.65124	0.59186	0.63064	0.65102	0.41363	0.66331	0.64774	0.5984	0.71077	0.58933	0.61547	0.68902	0.56352	0.67011	0.72719	0.71559	0.68274	0.67293	0.70954	0.7188	0.64538	0.59947	0.59011	0.60608	0.61108	0.63318	0.62276
1587.6	0.7838	0.74638	0.648	0.66527	0.59237	0.56946	0.66416	0.32811	0.62084	0.67815	0.63237	0.65979	0.68298	0.41913	0.69308	0.68331	0.61918	0.71083	0.62331	0.62861	0.7103	0.59418	0.69081	0.74427	0.7605	0.71964	0.68899	0.72658	0.73752	0.65537	0.61997	0.60686	0.62003	0.64933	0.66905	0.63454
1588.4	0.74511	0.74477	0.66164	0.6628	0.60357	0.57815	0.65147	0.3276	0.61929	0.68112	0.61937	0.65462	0.65627	0.40977	0.6906	0.66696	0.60917	0.70533	0.62653	0.62585	0.71472	0.57748	0.68146	0.7374	0.75005	0.71847	0.68741	0.72837	0.72596	0.65138	0.60202	0.60622	0.60005	0.65664	0.64274	0.63513
1589.2	0.74949	0.73822	0.70649	0.69047	0.62149	0.61191	0.66653	0.33465	0.6292	0.69423	0.63008	0.65961	0.67973	0.42022	0.72	0.70345	0.62376	0.73385	0.64634	0.62658	0.7344	0.62146	0.68698	0.7433	0.76694	0.71696	0.72667	0.73104	0.73953	0.66827	0.63748	0.61822	0.62087	0.68146	0.65003	0.66136
1590.1	0.726	0.74589	0.71505	0.70394	0.62717	0.63336	0.67669	0.34153	0.61087	0.73311	0.6208	0.65123	0.70222	0.41994	0.73028	0.71269	0.61541	0.76664	0.65986	0.65268	0.72428	0.63583	0.69062	0.75836	0.78394	0.72488	0.73825	0.72432	0.7524	0.69314	0.64616	0.63741	0.6229	0.70795	0.66343	0.6807
1590.9	0.73776	0.78622	0.75893	0.74414	0.66589	0.67105	0.69223	0.35761	0.63214	0.75326	0.64888	0.67943	0.74662	0.43219	0.76206	0.74968	0.65625	0.78563	0.69153	0.69282	0.73999	0.65636	0.70889	0.78687	0.81475	0.75674	0.77644	0.75636	0.77867	0.7283	0.71177	0.66952	0.65422	0.7327	0.70302	0.70888
1591.7	0.72423	0.78754	0.77209	0.72442	0.67567	0.68705	0.66239	0.35956	0.64685	0.75894	0.63102	0.69709	0.74614	0.44736	0.77996	0.75137	0.65893	0.7963	0.68007	0.71594	0.74699	0.66393	0.71098	0.79438	0.80498	0.75334	0.80036	0.76032	0.7826	0.72293	0.70512	0.68749	0.65864	0.73771	0.72906	0.71787
1592.6	0.76628	0.80494	0.76824	0.71063	0.68216	0.69745	0.69437	0.36588	0.6428	0.75794	0.62837	0.71398	0.78063	0.46873	0.78962	0.76726	0.67832	0.80315	0.68859	0.73584	0.7491	0.67267	0.73571	0.80337	0.83305	0.77444	0.82906	0.77129	0.77647	0.73393	0.72961	0.71554	0.66402	0.73625	0.74884	0.72562
1593.4	0.77518	0.82018	0.77736	0.69162	0.68746	0.71571	0.69693	0.35984	0.65517	0.76273	0.62217	0.74764	0.7964	0.4784	0.79283	0.74105	0.67544	0.81998	0.68159	0.7403	0.76428	0.67456	0.75119	0.83697	0.84948	0.77006	0.83159	0.7672	0.78184	0.75773	0.73907	0.72061	0.67558	0.74319	0.75851	0.73556
1594.2	0.7903	0.82458	0.80542	0.6982	0.70135	0.70839	0.71264	0.36003	0.69027	0.76348	0.6602	0.80752	0.79862	0.50291	0.80654	0.76713	0.71395	0.83393	0.70369	0.74325	0.78639	0.68399	0.76538	0.84627	0.86252	0.79667	0.8441	0.79389	0.79415	0.76377	0.77289	0.74312	0.70925	0.76265	0.76415	0.76338
1595.1	0.81626	0.78913	0.83707	0.68043	0.69615	0.70534	0.70928	0.35884	0.70679	0.75341	0.65005	0.78698	0.8137	0.50076	0.81024	0.74359	0.7048	0.83503	0.70884	0.75059	0.80465	0.69256	0.75781	0.83855	0.86682	0.78315	0.85158	0.78709	0.76697	0.75675	0.75693	0.74006	0.73558	0.77305	0.75029	0.76831
1595.9	0.85328	0.80562	0.874	0.72088	0.71859	0.75535	0.74761	0.36959	0.70843	0.76045	0.69269	0.79909	0.84851	0.51456	0.84096	0.77972	0.73197	0.86453	0.7285	0.78472	0.82113	0.73938	0.79628	0.84822	0.90975	0.81898	0.88625	0.8142	0.79371	0.79133	0.80812	0.75795	0.76391	0.80373	0.77871	0.78452
1596.7	0.84523	0.81945	0.90052	0.76309	0.74989	0.77238	0.74293	0.37013	0.74963	0.7719	0.7022	0.81015	0.85159	0.51512	0.86034	0.79507	0.76515	0.88212	0.7424	0.79642	0.84892	0.78889	0.79212	0.85985	0.91366	0.82434	0.87291	0.82578	0.81256	0.7936	0.81799	0.76585	0.78307	0.82107	0.78961	0.82529
1597.6	0.8773	0.8451	0.90481	0.80643	0.81286	0.79474	0.75616	0.38621	0.78282	0.80464	0.75192	0.85456	0.88086	0.53998	0.89009	0.84059	0.83479	0.8976	0.77686	0.83774	0.88074	0.82941	0.82706	0.87343	0.9251	0.86189	0.89312	0.85883	0.86013	0.81544	0.84939	0.81249	0.80731	0.85969	0.83862	0.8613
1598.4	0.8977	0.84907	0.90129	0.83892	0.81323	0.79923	0.7771	0.38259	0.78019	0.79339	0.73875	0.8766	0.92435	0.53447	0.89538	0.85124	0.83838	0.89174	0.77457	0.84043	0.89996	0.84653	0.85931	0.90414	0.92446	0.85582	0.91121	0.88149	0.86494	0.8214	0.86077	0.81351	0.81796	0.85406	0.87457	0.88737
1599.2	0.86852	0.85629	0.88172	0.85636	0.82527	0.79787	0.77788	0.37998	0.7776	0.79604	0.73417	0.88054	0.90802	0.54944	0.88377	0.87912	0.83218	0.8942	0.76249	0.83122	0.90187	0.87712	0.87894	0.9095	0.91374	0.85317	0.8932	0.88617	0.87853	0.81974	0.84898	0.81256	0.80558	0.84858	0.8769	0.87903
1600.1	0.87117	0.85858	0.8635	0.86259	0.84682	0.80885	0.79335	0.38389	0.82695	0.83113	0.7477	0.88537	0.92064	0.55046	0.89453	0.89072	0.86265	0.89702	0.77001	0.83459	0.9215	0.90473	0.8736	0.92817	0.90298	0.84045	0.86897	0.89681	0.87973	0.82907	0.84709	0.83857	0.84103	0.86429	0.87334	0.9056
1600.9	0.90117	0.87813	0.88381	0.88892	0.84952	0.85643	0.82281	0.39267	0.83283	0.85508	0.77047	0.91756	0.95407	0.57358	0.91019	0.91132	0.88631	0.91353	0.77744	0.86256	0.93708	0.90758	0.91631	0.94163	0.9174	0.86857	0.90886	0.92717	0.90208	0.85778	0.87649	0.87194	0.88329	0.89619	0.89922	0.91037
1601.7	0.89825	0.87478	0.89679	0.87435	0.80761	0.87692	0.84204	0.39026	0.80081	0.85799	0.73198	0.89456	0.93778	0.57708	0.89753	0.9021	0.8645	0.90471	0.78341	0.87212	0.93013	0.91602	0.90985	0.92721	0.91215	0.86836	0.90611	0.89863	0.86613	0.84117	0.88745	0.86098	0.88933	0.9025	0.8739	0.90033
1602.6	0.91004	0.88717	0.87511	0.85743	0.80998	0.91894	0.84508	0.39938	0.82821	0.86592	0.73828	0.87001	0.92265	0.58698	0.89649	0.89982	0.86535	0.89515	0.80025	0.90481	0.93921	0.93399	0.91336	0.89953	0.90696	0.86916	0.88145	0.8802	0.85727	0.84312	0.88934	0.87077	0.9062	0.90991	0.87507	0.87943
1603.4	0.94261	0.91337	0.89648	0.87278	0.8222	0.92746	0.88571	0.40916	0.86038	0.90864	0.7612	0.90756	0.95238	0.59685	0.93188	0.92398	0.9148	0.92244	0.833	0.94629	0.96211	0.94306	0.9381	0.9152	0.93526	0.87902	0.90934	0.90403	0.88433	0.86285	0.94319	0.91798	0.94786	0.95035	0.89902	0.91523
1604.2	0.89884	0.91714	0.90495	0.84942	0.80116	0.88873	0.86507	0.39411	0.83919	0.87757	0.72776	0.89834	0.93255	0.59723	0.89455	0.89514	0.88882	0.88449	0.82561	0.94663	0.94782	0.91405	0.91119	0.88635	0.90413	0.86902	0.90107	0.8745	0.8649	0.83459	0.926	0.89789	0.93183	0.91685	0.88086	0.89065
1605.1	0.90351	0.91978	0.90309	0.86614	0.81449	0.88745	0.87348	0.39501	0.86301	0.88629	0.73314	0.90896	0.92091	0.59688	0.91089	0.91584	0.87867	0.88865	0.83026	0.95361	0.95349	0.92929	0.90779	0.90066	0.88904	0.85412	0.88142	0.88136	0.87169	0.85624	0.93801	0.90714	0.92967	0.90688	0.90004	0.88975
1605.9	0.89738	0.90151	0.87176	0.87562	0.82312	0.86114	0.85518	0.38809	0.88793	0.86682	0.74898	0.91869	0.94311	0.58067	0.90041	0.9248	0.88897	0.88934	0.81868	0.95619	0.95677	0.91379	0.90728	0.91454	0.88046	0.84118	0.85259	0.90429	0.88038	0.86733	0.93221	0.90868	0.93979	0.88859	0.89539	0.90083
1606.7	0.90638	0.91223	0.90481	0.8722	0.82435	0.82507	0.84094	0.38032	0.88061	0.87048	0.74627	0.91642	0.95334	0.58248	0.9074	0.90062	0.90301	0.8884	0.82033	0.94095	0.94263	0.90443	0.89244	0.92933	0.87076	0.84715	0.8554	0.90062	0.8886	0.85376	0.94106	0.91532	0.92909	0.87811	0.88066	0.90792
1607.6	0.88591	0.8934	0.89373	0.8511	0.82476	0.82321	0.81183	0.37924	0.86549	0.84744	0.74463	0.89978	0.94206	0.58008	0.85791	0.87636	0.881	0.8578	0.7989	0.92643	0.9415	0.90297	0.88002	0.92297	0.83159	0.85547	0.81283	0.88063	0.85692	0.86525	0.90326	0.89799	0.92913	0.85796	0.89392	0.90157
1608.4	0.92721	0.91184	0.91091	0.88736	0.83903	0.87078	0.82744	0.39233	0.86635	0.88059	0.79588	0.92423	0.95661	0.59256	0.87697	0.87297	0.89822	0.90236	0.80601	0.91096	0.94687	0.92629	0.92582	0.94024	0.85091	0.87165	0.81932	0.91573	0.87103	0.89604	0.9197	0.91275	0.94302	0.8919	0.92324	0.92834
1609.2	0.87088	0.89418	0.86897	0.84584	0.80968	0.83199	0.78811	0.38146	0.81768	0.84645	0.77238	0.89542	0.92495	0.57321	0.81664	0.82562	0.86435	0.87187	0.78836	0.87746	0.90379	0.90302	0.89512	0.90136	0.81641	0.8522	0.7811	0.87293	0.82666	0.84516	0.88461	0.88299	0.91567	0.89005	0.89708	0.9111
1610.1	0.87874	0.9008	0.86447	0.84361	0.80736	0.85623	0.79613	0.38937	0.81505	0.85994	0.76729	0.89874	0.90365	0.58473	0.79896	0.80494	0.84682	0.85637	0.76922	0.86827	0.8836	0.88656	0.89783	0.87723	0.80612	0.84446	0.77364	0.87721	0.81454	0.83723	0.86704	0.89745	0.918	0.89195	0.89974	0.88444
1610.9	0.83739	0.89182	0.84871	0.84667	0.80592	0.87473	0.7953	0.38865	0.81844	0.87013	0.80591	0.91586	0.88066	0.59043	0.79067	0.81602	0.8179	0.83777	0.7481	0.86413	0.88823	0.86924	0.91585	0.87367	0.78884	0.83212	0.77126	0.87187	0.79771	0.83405	0.868	0.88319	0.93093	0.9009	0.91267	0.86601
1611.7	0.83278	0.89716	0.81974	0.85649	0.7911	0.86973	0.79311	0.38005	0.82585	0.85771	0.77812	0.90929	0.8575	0.59086	0.79246	0.81549	0.78139	0.83589	0.73639	0.85692	0.85317	0.86723	0.8925	0.8723	0.79174	0.81935	0.75993	0.86878	0.80707	0.80781	0.88576	0.89198	0.90845	0.87899	0.86852	0.85422
1612.5	0.81147	0.87707	0.76331	0.84735	0.77311	0.81629	0.76751	0.36753	0.79412	0.80912	0.7287	0.88597	0.83524	0.57931	0.78476	0.82221	0.75155	0.78062	0.71572	0.84262	0.82246	0.84588	0.86214	0.86898	0.76521	0.78868	0.72295	0.85096	0.79361	0.785	0.87452	0.85292	0.87495	0.84736	0.81866	0.84596
1613.4	0.84686	0.88742	0.75013	0.84369	0.78292	0.83087	0.76601	0.37142	0.82177	0.81736	0.73541	0.89338	0.84941	0.59474	0.78974	0.83953	0.7497	0.78514	0.71252	0.85355	0.82815	0.83368	0.87297	0.8901	0.77608	0.79681	0.72827	0.88425	0.82067	0.81124	0.88611	0.86684	0.89639	0.82677	0.79614	0.85789
1614.2	0.82216	0.8648	0.75616	0.83571	0.75334	0.77705	0.73702	0.35724	0.82054	0.80244	0.72141	0.87925	0.83745	0.57425	0.77373	0.84136	0.73063	0.76533	0.70772	0.83907	0.83114	0.82515	0.8402	0.88964	0.76459	0.76768	0.71574	0.86532	0.81468	0.78998	0.88272	0.84064	0.86088	0.81084	0.76723	0.86097
1615	0.81408	0.87748	0.75035	0.82487	0.77108	0.75885	0.75248	0.36435	0.83046	0.79778	0.70051	0.85203	0.81269	0.56116	0.77087	0.82439	0.74869	0.77179	0.71476	0.83101	0.83112	0.82809	0.83089	0.88473	0.77924	0.75919	0.71214	0.8592	0.82317	0.797	0.87583	0.8482	0.84732	0.79161	0.74462	0.86983
1615.9	0.82355	0.87264	0.75431	0.81023	0.75177	0.7724	0.7426	0.35979	0.832	0.78021	0.72313	0.84335	0.79946	0.55341	0.7563	0.82031	0.74601	0.76325	0.70767	0.82041	0.8297	0.78658	0.8267	0.8698	0.76969	0.74422	0.71217	0.85597	0.81528	0.80211	0.86326	0.82493	0.8419	0.7821	0.74612	0.86917
1616.7	0.81305	0.84297	0.75113	0.79087	0.77259	0.76553	0.73952	0.35939	0.85496	0.81283	0.7284	0.83739	0.79828	0.52772	0.72235	0.80128	0.72656	0.75647	0.70072	0.8185	0.84251	0.76301	0.81666	0.85211	0.75892	0.72534	0.72069	0.8337	0.81716	0.78465	0.8548	0.83389	0.82794	0.76924	0.76887	0.84975
1617.5	0.77576	0.81972	0.74985	0.7807	0.76098	0.74546	0.72096	0.342	0.84012	0.80598	0.69055	0.82521	0.76809	0.51445	0.70468	0.78009	0.7093	0.74031	0.67899	0.77158	0.83027	0.74389	0.7706	0.8281	0.73996	0.70685	0.70982	0.79519	0.78668	0.7609	0.82727	0.77716	0.79623	0.75674	0.74713	0.82825
1618.4	0.79485	0.84803	0.7383	0.77893	0.78942	0.77637	0.75007	0.35615	0.86731	0.81785	0.74496	0.8364	0.76761	0.52258	0.73751	0.77008	0.70896	0.73737	0.68657	0.77956	0.82463	0.74907	0.78806	0.81535	0.7492	0.7291	0.72101	0.78213	0.79544	0.76581	0.83417	0.77335	0.80447	0.77455	0.77537	0.83218
1619.2	0.80855	0.82087	0.71546	0.78263	0.73924	0.753	0.70254	0.34672	0.84907	0.78082	0.71487	0.82251	0.75989	0.51221	0.71202	0.75217	0.6675	0.71348	0.66795	0.772	0.80361	0.69423	0.75389	0.78886	0.73483	0.69832	0.69365	0.76951	0.7731	0.72987	0.8171	0.76029	0.78028	0.75661	0.74381	0.80559
1620	0.80674	0.84552	0.71255	0.77401	0.75133	0.74418	0.70475	0.35878	0.84106	0.77825	0.6913	0.81945	0.75461	0.51079	0.7174	0.73485	0.67352	0.69632	0.67001	0.76807	0.81186	0.67294	0.73706	0.78483	0.73465	0.72195	0.69114	0.75785	0.75253	0.71536	0.81761	0.75677	0.78111	0.75941	0.74168	0.78611
1620.8	0.80927	0.86203	0.69874	0.77253	0.72225	0.75099	0.70332	0.35728	0.80668	0.77138	0.68307	0.81897	0.73183	0.51925	0.70952	0.71829	0.66711	0.71444	0.66665	0.74661	0.78718	0.67285	0.72082	0.76951	0.7369	0.73273	0.67374	0.7534	0.74316	0.73261	0.80576	0.75012	0.79061	0.77204	0.72673	0.76619
1621.7	0.83042	0.86136	0.71898	0.76739	0.72708	0.7326	0.70739	0.37046	0.78854	0.77425	0.71444	0.80976	0.74127	0.51104	0.72757	0.70877	0.68221	0.70628	0.66646	0.75514	0.78408	0.65321	0.71433	0.7696	0.73963	0.73132	0.6735	0.7543	0.75247	0.71541	0.81275	0.76757	0.78883	0.76769	0.74637	0.76925
1622.5	0.79211	0.8469	0.69651	0.74248	0.69549	0.70352	0.66	0.36042	0.74857	0.75176	0.64796	0.79098	0.70279	0.50055	0.66967	0.69653	0.65382	0.68241	0.64297	0.73185	0.76927	0.62242	0.68389	0.76553	0.71209	0.71404	0.6479	0.75957	0.72045	0.69379	0.78566	0.74818	0.77048	0.72671	0.71438	0.74914
1623.3	0.78249	0.83486	0.69078	0.70416	0.70561	0.72243	0.67272	0.36258	0.74195	0.77715	0.66306	0.81181	0.71624	0.50766	0.66733	0.68208	0.67783	0.68744	0.63607	0.71613	0.75877	0.63531	0.68583	0.7669	0.70686	0.73922	0.64529	0.74982	0.7377	0.70308	0.78377	0.74818	0.76661	0.72346	0.72372	0.7501
1624.1	0.76306	0.79718	0.65694	0.71381	0.68288	0.68642	0.66097	0.34853	0.70227	0.78368	0.64704	0.79337	0.7073	0.49574	0.64585	0.6657	0.6436	0.67425	0.60854	0.70552	0.74295	0.61653	0.66566	0.74659	0.70478	0.7012	0.63544	0.74387	0.74796	0.67836	0.75566	0.73457	0.73154	0.71235	0.68978	0.73472
1625	0.75837	0.77897	0.65447	0.68682	0.68266	0.67589	0.63433	0.3428	0.69177	0.74763	0.61318	0.77008	0.694	0.48645	0.63635	0.64473	0.62958	0.63383	0.58567	0.69805	0.73564	0.57223	0.6409	0.73904	0.68897	0.69598	0.63092	0.72651	0.73502	0.6418	0.75025	0.719	0.69742	0.68227	0.66017	0.72529
1625.8	0.7325	0.75995	0.59998	0.65487	0.65831	0.663	0.61571	0.32566	0.69665	0.72784	0.59781	0.74367	0.67126	0.48249	0.60961	0.61938	0.59837	0.62007	0.57403	0.67913	0.73052	0.56226	0.62973	0.70677	0.67773	0.67765	0.59229	0.69939	0.70682	0.63806	0.7188	0.69117	0.67326	0.64879	0.63779	0.69597
1626.6	0.71467	0.7344	0.58147	0.66253	0.65329	0.64063	0.59562	0.31691	0.67696	0.72117	0.60822	0.69715	0.66298	0.47439	0.62971	0.6126	0.59547	0.61401	0.56726	0.66346	0.71289	0.54399	0.60466	0.68363	0.68186	0.67893	0.58464	0.68481	0.69413	0.63389	0.71011	0.68283	0.6582	0.63894	0.62378	0.66627
1627.5	0.69712	0.74038	0.57327	0.67803	0.63949	0.61316	0.58651	0.3118	0.65266	0.69631	0.58621	0.66754	0.64164	0.46935	0.60873	0.62674	0.5488	0.595	0.54669	0.66186	0.71065	0.53889	0.59151	0.66961	0.66903	0.67832	0.57104	0.68777	0.66785	0.62305	0.69745	0.67588	0.62899	0.62385	0.62731	0.65217
1628.3	0.67402	0.71393	0.56274	0.63092	0.60753	0.6077	0.55889	0.30234	0.62836	0.67204	0.55391	0.64864	0.6284	0.45499	0.59699	0.5949	0.53927	0.58167	0.5383	0.63369	0.68923	0.53975	0.5698	0.64735	0.65464	0.649	0.55404	0.65644	0.63273	0.62187	0.67572	0.64684	0.60546	0.60473	0.60555	0.64365
1629.1	0.65025	0.70362	0.54426	0.62035	0.588	0.56759	0.54468	0.29507	0.62677	0.6568	0.55329	0.64682	0.60652	0.45378	0.60024	0.58665	0.55095	0.57128	0.54164	0.62278	0.67631	0.53307	0.5601	0.63547	0.64642	0.63511	0.54825	0.6503	0.63823	0.60693	0.65449	0.64185	0.59703	0.59589	0.59131	0.65128
1630	0.64083	0.70567	0.553	0.63696	0.56639	0.54799	0.54875	0.29671	0.60809	0.62849	0.53021	0.63947	0.59807	0.451	0.59078	0.579	0.53025	0.52775	0.54544	0.62959	0.65268	0.51614	0.55238	0.63411	0.64002	0.63691	0.56195	0.64912	0.64615	0.58227	0.66364	0.64635	0.5852	0.60691	0.57676	0.63709
1630.8	0.63919	0.70278	0.54991	0.60969	0.5638	0.5395	0.56629	0.29363	0.58528	0.61601	0.52641	0.65594	0.60783	0.45621	0.5756	0.54377	0.53162	0.52486	0.54992	0.62555	0.64074	0.51059	0.56048	0.62575	0.63573	0.63049	0.55767	0.6374	0.6524	0.58423	0.66872	0.63744	0.56638	0.60818	0.57383	0.63291
1631.6	0.63219	0.69085	0.53628	0.57184	0.54776	0.49204	0.55161	0.28393	0.56391	0.6171	0.48689	0.63075	0.60219	0.44784	0.57496	0.51953	0.54492	0.49278	0.54915	0.6072	0.61284	0.49419	0.52602	0.60825	0.61978	0.60134	0.55284	0.60181	0.64412	0.56435	0.64538	0.59058	0.55842	0.59608	0.53257	0.61171
1632.4	0.61803	0.66742	0.54148	0.56711	0.56744	0.48603	0.55148	0.28802	0.56896	0.60824	0.49699	0.62139	0.58501	0.44472	0.58697	0.54587	0.53244	0.48042	0.54866	0.59786	0.59589	0.47854	0.52008	0.59473	0.6001	0.6142	0.55673	0.61049	0.66247	0.55133	0.63442	0.58278	0.53583	0.57431	0.52901	0.59584
1633.3	0.61889	0.65258	0.54389	0.54798	0.53735	0.4839	0.55441	0.28512	0.54786	0.59651	0.47357	0.60739	0.60401	0.43941	0.57296	0.54305	0.50555	0.47247	0.54532	0.59815	0.59158	0.46765	0.49943	0.57057	0.60532	0.61007	0.55511	0.60197	0.64662	0.55796	0.63754	0.57004	0.52696	0.54926	0.51541	0.57196
1634.1	0.59146	0.63363	0.52838	0.51395	0.53895	0.46983	0.50732	0.27695	0.52382	0.60168	0.44134	0.60924	0.5977	0.44049	0.5693	0.54394	0.52246	0.48344	0.52779	0.57547	0.5851	0.46511	0.48975	0.55801	0.59483	0.60052	0.5495	0.58807	0.63554	0.55612	0.62341	0.54713	0.52749	0.53529	0.50342	0.56878
1634.9	0.55711	0.60346	0.51771	0.48821	0.51092	0.44379	0.47618	0.26638	0.497	0.56319	0.38683	0.5747	0.54331	0.42233	0.5337	0.54796	0.50213	0.4613	0.50046	0.54384	0.56737	0.42786	0.44594	0.54465	0.55227	0.57482	0.53143	0.56448	0.61632	0.51822	0.57347	0.53996	0.51283	0.51956	0.45486	0.55624
1635.7	0.52014	0.55623	0.5044	0.49896	0.48032	0.44148	0.46616	0.25463	0.49181	0.53877	0.37809	0.58203	0.52542	0.41143	0.5139	0.54769	0.473	0.46419	0.51145	0.53088	0.54801	0.4156	0.42406	0.53535	0.55593	0.553	0.51462	0.58038	0.58685	0.52944	0.57683	0.5539	0.50626	0.5149	0.43462	0.54934
1636.6	0.51223	0.53627	0.49473	0.50096	0.46545	0.41301	0.43687	0.23612	0.46415	0.53362	0.37391	0.59054	0.52192	0.40504	0.50693	0.53649	0.47934	0.45057	0.503	0.51476	0.52972	0.41106	0.42051	0.54267	0.53705	0.54486	0.51158	0.56706	0.56163	0.52258	0.55644	0.53246	0.51514	0.52112	0.42285	0.53454
1637.4	0.46196	0.5289	0.48276	0.49135	0.45551	0.39754	0.42779	0.22816	0.44359	0.53042	0.35515	0.58135	0.49739	0.40207	0.50784	0.52014	0.4659	0.43515	0.48248	0.49824	0.51529	0.39833	0.40168	0.54806	0.50457	0.52962	0.48451	0.56651	0.53471	0.50212	0.52925	0.5084	0.49449	0.51673	0.39201	0.52412
1638.2	0.45104	0.48814	0.47399	0.49645	0.41757	0.37503	0.41902	0.22513	0.4202	0.49439	0.35763	0.55147	0.48459	0.38592	0.49947	0.51202	0.43462	0.40283	0.47981	0.48881	0.49656	0.38586	0.38109	0.52642	0.48702	0.49663	0.46801	0.56983	0.52257	0.49262	0.50816	0.51477	0.45523	0.50174	0.35119	0.5012
1639.1	0.47188	0.49149	0.48339	0.50926	0.41421	0.38271	0.42632	0.22817	0.44706	0.49383	0.36968	0.55165	0.52434	0.39308	0.51527	0.5031	0.43944	0.41053	0.49619	0.49096	0.49244	0.395	0.40572	0.5205	0.50721	0.48033	0.47025	0.58976	0.54527	0.51715	0.53121	0.50638	0.47168	0.49072	0.35433	0.50796
1639.9	0.47031	0.49553	0.46761	0.47819	0.4259	0.37641	0.38427	0.22213	0.41367	0.4555	0.36819	0.54098	0.51165	0.39072	0.51249	0.47499	0.43368	0.39912	0.47238	0.47551	0.47326	0.38754	0.40602	0.50262	0.47656	0.47043	0.45531	0.56665	0.55314	0.49631	0.49049	0.46492	0.44595	0.48397	0.35188	0.49442
1640.7	0.47206	0.49576	0.46347	0.46154	0.41017	0.38742	0.39292	0.22872	0.4277	0.43316	0.36379	0.5214	0.51371	0.40121	0.5055	0.45267	0.42248	0.4146	0.46381	0.48874	0.48838	0.39478	0.39755	0.49342	0.49488	0.46014	0.45093	0.563	0.56101	0.51839	0.50191	0.47598	0.44025	0.47732	0.34726	0.49593
1641.5	0.48688	0.47707	0.43061	0.46211	0.40625	0.37522	0.36498	0.22328	0.42888	0.42921	0.38402	0.52267	0.51474	0.39371	0.46557	0.44813	0.41082	0.40756	0.46257	0.48008	0.46542	0.39295	0.41012	0.49005	0.49949	0.43697	0.44369	0.53973	0.56758	0.51913	0.48838	0.486	0.42656	0.471	0.37578	0.49832
1642.4	0.4908	0.48313	0.4039	0.4589	0.39828	0.37564	0.39667	0.21948	0.4424	0.44658	0.38521	0.52189	0.52289	0.38589	0.44714	0.42912	0.40798	0.41685	0.447	0.48937	0.45372	0.39857	0.40634	0.48748	0.49109	0.43692	0.44542	0.51537	0.56647	0.50904	0.47859	0.47875	0.42861	0.47977	0.37826	0.50131
1643.2	0.46095	0.46673	0.38285	0.45813	0.39183	0.38487	0.3865	0.21546	0.41581	0.4293	0.38903	0.54615	0.51483	0.38489	0.44713	0.43415	0.4055	0.41337	0.43587	0.48666	0.44748	0.40368	0.39259	0.49692	0.48585	0.44246	0.43957	0.49885	0.54481	0.49466	0.45053	0.46192	0.39896	0.47657	0.37936	0.50256
1644	0.44916	0.44839	0.36132	0.44537	0.3711	0.37624	0.39679	0.21577	0.40646	0.43334	0.36859	0.53072	0.5099	0.37629	0.43276	0.42472	0.39119	0.40715	0.43184	0.48709	0.45358	0.3861	0.38869	0.49864	0.48065	0.41464	0.43025	0.4827	0.52827	0.49652	0.44464	0.46586	0.40995	0.45536	0.36818	0.49101
1644.8	0.4428	0.46169	0.35616	0.45307	0.36637	0.37444	0.40379	0.2169	0.38878	0.4394	0.37251	0.5232	0.51524	0.37019	0.42891	0.43326	0.39562	0.40018	0.4413	0.48846	0.43969	0.38315	0.39355	0.48913	0.46789	0.40783	0.41251	0.48088	0.52491	0.46827	0.45303	0.44813	0.40925	0.44658	0.35939	0.4744
1645.6	0.43634	0.44622	0.36318	0.43128	0.36593	0.38341	0.40504	0.2182	0.37766	0.4212	0.3336	0.48661	0.49895	0.35942	0.44215	0.43274	0.39661	0.39733	0.44449	0.47741	0.43515	0.38328	0.39024	0.45734	0.45764	0.38913	0.4115	0.48503	0.52056	0.46246	0.43542	0.42441	0.42082	0.44321	0.3113	0.43455
1646.5	0.43544	0.43138	0.38014	0.40419	0.37967	0.37523	0.38522	0.21606	0.36792	0.42037	0.29045	0.45651	0.48773	0.35451	0.46341	0.42268	0.39793	0.40427	0.44728	0.4661	0.44255	0.38331	0.38022	0.46179	0.45018	0.37513	0.39965	0.48945	0.51985	0.46086	0.42429	0.4047	0.42609	0.43247	0.3053	0.42541
1647.3	0.46053	0.4335	0.37038	0.39223	0.3645	0.3363	0.3592	0.21178	0.36082	0.43041	0.25378	0.4162	0.49206	0.35191	0.44396	0.40617	0.36369	0.38581	0.42844	0.46869	0.43921	0.37871	0.37398	0.44856	0.44595	0.36506	0.38916	0.47703	0.50727	0.44026	0.42224	0.39066	0.41698	0.42136	0.30238	0.40404
1648.1	0.48693	0.4619	0.38754	0.41454	0.38186	0.34804	0.36358	0.21438	0.3793	0.43928	0.24623	0.41828	0.51592	0.34699	0.46882	0.43301	0.36937	0.39571	0.4381	0.48129	0.42911	0.40124	0.37965	0.44335	0.45614	0.39019	0.40131	0.48815	0.51402	0.45162	0.42469	0.40057	0.39826	0.43354	0.29802	0.41309
1649	0.46916	0.45158	0.38096	0.3917	0.36236	0.32101	0.33866	0.21007	0.38479	0.41173	0.22773	0.42285	0.50819	0.33463	0.449	0.40768	0.33347	0.38405	0.42668	0.45691	0.40804	0.37173	0.36293	0.43721	0.43228	0.38013	0.38445	0.46693	0.48836	0.43701	0.38784	0.39515	0.37524	0.41454	0.27367	0.41732
1649.8	0.45435	0.44079	0.37494	0.40383	0.34572	0.29421	0.34039	0.19743	0.37078	0.39729	0.24165	0.42458	0.51354	0.32728	0.4362	0.38897	0.32267	0.38769	0.42227	0.4584	0.40687	0.35496	0.34832	0.44344	0.42226	0.38996	0.37753	0.46292	0.47676	0.41372	0.38762	0.37941	0.34917	0.40197	0.28726	0.4129
1650.6	0.45479	0.45752	0.3774	0.4087	0.34722	0.31051	0.36549	0.20127	0.36682	0.38728	0.28267	0.45272	0.51209	0.33202	0.4386	0.39518	0.33541	0.40423	0.43593	0.45476	0.40484	0.348	0.37524	0.43389	0.42705	0.39609	0.3746	0.45214	0.46842	0.42567	0.4031	0.37977	0.35132	0.40098	0.30573	0.40209
1651.4	0.41665	0.43998	0.37984	0.39221	0.32374	0.3177	0.3675	0.19718	0.34823	0.37157	0.28915	0.44856	0.48157	0.30308	0.43843	0.39177	0.32652	0.40729	0.4372	0.43128	0.38019	0.33503	0.36599	0.41638	0.40569	0.37171	0.37542	0.4386	0.4653	0.42316	0.39498	0.36917	0.33072	0.39191	0.2987	0.38002
1652.3	0.41812	0.40861	0.36376	0.38192	0.30701	0.32276	0.37574	0.20296	0.3441	0.38897	0.30464	0.44512	0.47032	0.28764	0.41893	0.36439	0.30799	0.41409	0.42726	0.41632	0.38721	0.33418	0.37715	0.40904	0.40115	0.35793	0.36961	0.43079	0.45358	0.40832	0.39204	0.35179	0.34763	0.38786	0.33416	0.35744
1653.1	0.397	0.38939	0.34446	0.37733	0.28885	0.3085	0.3853	0.19711	0.31903	0.38646	0.29347	0.42327	0.43768	0.27925	0.40472	0.35045	0.3	0.39616	0.42049	0.40602	0.38461	0.3285	0.35415	0.40164	0.38159	0.33459	0.35527	0.42425	0.43091	0.39567	0.37968	0.34328	0.33496	0.39494	0.33056	0.32866
1653.9	0.38839	0.40981	0.35352	0.3636	0.28728	0.31105	0.3885	0.21203	0.33601	0.40093	0.30585	0.40545	0.42916	0.28341	0.40665	0.37369	0.30309	0.39217	0.4199	0.40066	0.38969	0.33334	0.36818	0.40538	0.37677	0.33484	0.35781	0.41959	0.40711	0.39621	0.38521	0.34555	0.34174	0.39632	0.32764	0.31735
1654.7	0.37161	0.403	0.36638	0.38198	0.27743	0.30605	0.36327	0.2119	0.33373	0.40576	0.31123	0.38526	0.4272	0.2709	0.38612	0.38093	0.28111	0.37653	0.40479	0.39887	0.37327	0.32506	0.36667	0.40539	0.35661	0.33883	0.37068	0.41502	0.39174	0.38253	0.37327	0.34716	0.32727	0.39498	0.32574	0.31416
1655.6	0.38016	0.38424	0.34196	0.3811	0.2709	0.29321	0.374	0.21107	0.31845	0.40852	0.29905	0.36949	0.42798	0.26956	0.37439	0.35572	0.27597	0.37128	0.4026	0.37161	0.37547	0.31951	0.35973	0.39658	0.34252	0.33104	0.35685	0.40027	0.35735	0.39297	0.35287	0.33583	0.32603	0.39413	0.30379	0.30786
1656.4	0.35508	0.39829	0.34744	0.39056	0.26099	0.28511	0.35884	0.21054	0.30277	0.39256	0.29946	0.35724	0.42086	0.28033	0.36687	0.35518	0.28506	0.36766	0.39627	0.35341	0.36092	0.30473	0.33287	0.39892	0.34062	0.34318	0.36411	0.41313	0.35101	0.39963	0.33029	0.32949	0.30265	0.38761	0.27046	0.3254
1657.2	0.38832	0.40822	0.35005	0.40546	0.27279	0.31139	0.35037	0.21465	0.32466	0.42626	0.29584	0.37112	0.447	0.27541	0.38435	0.36709	0.29556	0.38791	0.40104	0.35352	0.36871	0.31202	0.35617	0.40533	0.36432	0.36419	0.37983	0.41415	0.35734	0.41305	0.33383	0.32174	0.31683	0.38246	0.29739	0.33857
1658	0.40083	0.38836	0.34681	0.40428	0.27484	0.31832	0.3442	0.21679	0.30348	0.42769	0.27316	0.38003	0.43417	0.27054	0.39601	0.33947	0.28967	0.37733	0.3948	0.3588	0.35004	0.31669	0.35038	0.39029	0.37351	0.35277	0.37426	0.39245	0.35761	0.39719	0.32237	0.33214	0.30492	0.37666	0.28446	0.32871
1658.8	0.38215	0.37251	0.31583	0.36807	0.24957	0.29834	0.33051	0.20065	0.27481	0.39841	0.24128	0.36851	0.39555	0.265	0.37645	0.32209	0.29022	0.35105	0.38415	0.32986	0.33221	0.29718	0.31593	0.37486	0.36827	0.34648	0.3352	0.38799	0.34418	0.3779	0.28985	0.29393	0.28136	0.34626	0.25308	0.32455
1659.7	0.39445	0.40686	0.34619	0.37937	0.26629	0.31299	0.33493	0.21161	0.32052	0.42483	0.26881	0.3729	0.40742	0.2718	0.38977	0.36854	0.31748	0.36664	0.39134	0.35793	0.3573	0.32116	0.32488	0.37685	0.39718	0.37894	0.33933	0.42256	0.36032	0.36152	0.30626	0.30752	0.31586	0.34688	0.25958	0.33682
1660.5	0.36966	0.35732	0.3308	0.35637	0.26458	0.27746	0.31911	0.20055	0.32158	0.39595	0.24206	0.32889	0.37208	0.25434	0.37845	0.35805	0.30314	0.32217	0.3716	0.34854	0.35079	0.2983	0.32056	0.35577	0.37052	0.34431	0.3116	0.39251	0.34935	0.30256	0.28425	0.30465	0.30862	0.33911	0.24546	0.29988
1661.3	0.32991	0.34455	0.31324	0.32277	0.26807	0.24413	0.31549	0.20509	0.27944	0.37141	0.24791	0.29291	0.33502	0.24893	0.34867	0.32298	0.30117	0.29756	0.3746	0.35485	0.33814	0.29317	0.31436	0.33843	0.35361	0.32375	0.30431	0.38749	0.34138	0.28088	0.28919	0.3052	0.28828	0.31893	0.24336	0.27395
1662.1	0.31608	0.34239	0.31468	0.33474	0.27145	0.23485	0.31581	0.20561	0.28517	0.37116	0.24347	0.28117	0.33583	0.23973	0.34464	0.3332	0.30521	0.30493	0.37784	0.33958	0.32847	0.27856	0.31044	0.34136	0.34716	0.33537	0.31538	0.40943	0.34373	0.30071	0.29839	0.29123	0.29299	0.33484	0.26367	0.29686
1663	0.32612	0.33891	0.32626	0.35268	0.29718	0.24863	0.34977	0.21995	0.29239	0.38789	0.25929	0.27391	0.35504	0.24215	0.3691	0.35449	0.31698	0.321	0.38672	0.34101	0.3453	0.29487	0.31955	0.34444	0.36631	0.33384	0.33454	0.41599	0.36047	0.3043	0.3237	0.32385	0.30772	0.34536	0.27357	0.29191
1663.8	0.30823	0.3048	0.30923	0.31311	0.2635	0.2413	0.3397	0.21093	0.26322	0.34544	0.24013	0.24326	0.31804	0.23107	0.33699	0.29657	0.26644	0.27834	0.36212	0.31075	0.29775	0.24592	0.30384	0.32023	0.32938	0.29936	0.31925	0.36959	0.33841	0.28706	0.29585	0.29966	0.27814	0.33094	0.26102	0.26943
1664.6	0.33072	0.32594	0.34045	0.32957	0.26805	0.27072	0.3613	0.21603	0.28285	0.373	0.26404	0.27112	0.32249	0.24017	0.37101	0.30708	0.28714	0.29541	0.38045	0.31623	0.29851	0.26949	0.3074	0.33025	0.33802	0.31608	0.35216	0.38146	0.34227	0.30777	0.32053	0.29479	0.29612	0.32873	0.26893	0.28765
1665.4	0.32995	0.32927	0.3547	0.3427	0.25556	0.28291	0.37843	0.2161	0.32427	0.37808	0.24928	0.27361	0.31576	0.24343	0.38805	0.3115	0.28326	0.32054	0.37406	0.29838	0.30045	0.28256	0.31081	0.32629	0.32868	0.31862	0.34378	0.37679	0.34103	0.33404	0.30662	0.28384	0.3166	0.34493	0.25673	0.28901
1666.2	0.35051	0.35234	0.35503	0.34343	0.25636	0.32133	0.40551	0.20579	0.32987	0.37887	0.26422	0.28924	0.31672	0.25538	0.37111	0.3099	0.28258	0.32976	0.34882	0.2908	0.32467	0.30541	0.31714	0.32554	0.32753	0.30949	0.3205	0.3738	0.34524	0.33743	0.29299	0.26926	0.33485	0.33604	0.26329	0.28782
1667.1	0.35516	0.35679	0.35887	0.34074	0.24533	0.31679	0.3883	0.21069	0.33736	0.39594	0.24657	0.30365	0.30602	0.24925	0.3627	0.28387	0.25178	0.31473	0.3453	0.30528	0.30986	0.31012	0.31025	0.3175	0.31339	0.30225	0.33021	0.35904	0.32227	0.33996	0.2673	0.26188	0.32819	0.34552	0.25325	0.28417
1667.9	0.37264	0.38931	0.38683	0.39122	0.29272	0.32825	0.40905	0.21501	0.35756	0.42657	0.25731	0.34965	0.33434	0.26371	0.4152	0.33104	0.3056	0.35367	0.36982	0.33353	0.34312	0.35178	0.32824	0.34518	0.34742	0.33756	0.36884	0.3983	0.35401	0.36213	0.29655	0.29012	0.33818	0.36777	0.27285	0.30689
1668.7	0.36794	0.40957	0.36574	0.37393	0.29511	0.3301	0.41159	0.21664	0.35209	0.42732	0.25544	0.34167	0.33319	0.26903	0.38474	0.31299	0.29154	0.3508	0.36998	0.33967	0.34698	0.34384	0.3199	0.32896	0.34755	0.35233	0.35394	0.38191	0.35392	0.36649	0.30627	0.29129	0.31976	0.38248	0.27188	0.2897
1669.5	0.39036	0.41012	0.38132	0.40336	0.31876	0.34067	0.41672	0.21033	0.33428	0.42418	0.25947	0.34073	0.34373	0.26339	0.38433	0.33322	0.30371	0.32635	0.35865	0.3538	0.34067	0.33194	0.31203	0.32017	0.3691	0.35976	0.36151	0.39244	0.37519	0.35542	0.32124	0.30561	0.31426	0.36744	0.26951	0.29871
1670.4	0.38793	0.41264	0.3956	0.41327	0.33208	0.33085	0.40142	0.21581	0.35871	0.44498	0.26809	0.35253	0.34452	0.25805	0.40897	0.34304	0.3147	0.315	0.37843	0.35717	0.34822	0.32686	0.32307	0.32128	0.37818	0.37553	0.37908	0.38959	0.37893	0.35512	0.33458	0.31538	0.32179	0.36094	0.27682	0.29623
1671.2	0.40041	0.44251	0.40636	0.43517	0.34906	0.35756	0.42107	0.21156	0.36852	0.45038	0.29938	0.36687	0.35103	0.27471	0.40218	0.35136	0.31453	0.32331	0.38875	0.34476	0.35888	0.33131	0.3383	0.32396	0.38967	0.39119	0.36869	0.40316	0.38997	0.36836	0.3676	0.31584	0.33489	0.35073	0.31033	0.30984
1672	0.39707	0.42372	0.39046	0.40519	0.34487	0.35446	0.41779	0.20782	0.35497	0.44329	0.29518	0.33137	0.33332	0.26422	0.37638	0.31933	0.29852	0.29116	0.37948	0.33202	0.34235	0.31039	0.32771	0.30561	0.36998	0.38377	0.34756	0.38168	0.37569	0.36539	0.36717	0.30176	0.34006	0.32695	0.3133	0.28989
1672.8	0.41484	0.44512	0.42038	0.4095	0.35464	0.37757	0.42453	0.21266	0.36854	0.46972	0.32625	0.36485	0.34715	0.2704	0.39396	0.34057	0.30296	0.29656	0.39109	0.31668	0.35159	0.32768	0.35955	0.32447	0.372	0.39757	0.35627	0.39641	0.36694	0.37693	0.3799	0.30608	0.37474	0.31877	0.35218	0.30723
1673.6	0.39076	0.36972	0.37822	0.32117	0.33644	0.33035	0.41102	0.19755	0.3183	0.39741	0.27564	0.24977	0.30875	0.23599	0.38078	0.2774	0.30088	0.25137	0.36841	0.29874	0.30596	0.27691	0.30521	0.28453	0.32522	0.39384	0.35293	0.37105	0.34107	0.34852	0.35789	0.2888	0.35985	0.29188	0.3059	0.25582
