# Supplementary material for: All-flexible chronoepifluidic nanoplasmonic patch for label-free metabolite profiling in sweat
Source: Nat Commun. 2025 Aug 27;16:8017. doi: 10.1038/s41467-025-63510-2 (PMC12391418; doi:10.1038/s41467-025-63510-2)
Supplement: Supplementary file 4 — Supplementary Data 1 [file 41467_2025_63510_MOESM4_ESM.zip › ML_SERS data_Base solution_UA_2.5uM_Lac_0mM_Tyr_0uM_Glu_375uM.csv]

	Measurement number
Wavenumber (cm-1)	1	2	3	4	5	6	7	8	9	10	11	12	13	14	15	16	17	18	19	20	21	22	23	24	25	26	27	28	29	30	31	32	33	34	35	36
457.71	0.26975	0.27836	0.17595	0.22979	0.2934	0.32032	0.30164	0.29093	0.22313	0.30506	0.26094	0.2277	0.39764	0.26522	0.2039	0.12413	0.17903	0.18948	0.20967	0.23347	0.33597	0.22307	0.31763	0.24304	0.35908	0.22854	0.17488	0.20226	0.17588	0.26043	0.23171	0.20437	0.13921	0.16243	0.19504	0.28704
458.74	0.30388	0.30481	0.18212	0.26124	0.28378	0.32589	0.30814	0.322	0.22483	0.33043	0.27069	0.24197	0.42966	0.28516	0.2186	0.13299	0.1663	0.18059	0.20692	0.25837	0.33419	0.22586	0.32768	0.25207	0.38565	0.26349	0.20089	0.23008	0.18001	0.29005	0.25346	0.22578	0.13859	0.17483	0.20988	0.31908
459.78	0.28996	0.29766	0.18322	0.25779	0.26868	0.34254	0.31631	0.32749	0.21919	0.32441	0.26939	0.24303	0.42998	0.28167	0.22258	0.12955	0.16188	0.18863	0.20455	0.26044	0.32061	0.23246	0.33347	0.25713	0.38745	0.27825	0.21407	0.24099	0.18401	0.30175	0.2597	0.24134	0.13702	0.18062	0.20459	0.32457
460.81	0.29319	0.29248	0.18415	0.26215	0.26341	0.34214	0.31995	0.32697	0.21559	0.32245	0.27212	0.24343	0.44524	0.27881	0.229	0.1274	0.15308	0.18682	0.20633	0.25755	0.3188	0.23743	0.34235	0.25595	0.39344	0.29011	0.22463	0.24931	0.18026	0.31228	0.26578	0.24803	0.13714	0.18205	0.20491	0.33768
461.85	0.27485	0.28381	0.18216	0.26085	0.26703	0.35415	0.32194	0.3292	0.21887	0.32386	0.26934	0.24561	0.44707	0.27235	0.23195	0.12701	0.15414	0.18846	0.20725	0.25426	0.32034	0.24737	0.34992	0.25673	0.3862	0.29581	0.23061	0.25464	0.18352	0.32104	0.27232	0.25143	0.13847	0.18757	0.20225	0.34832
462.88	0.26627	0.2771	0.17761	0.25345	0.26654	0.3489	0.32195	0.31523	0.21666	0.30216	0.26909	0.24621	0.44536	0.26999	0.23341	0.12098	0.15064	0.18088	0.20452	0.2437	0.31206	0.24636	0.36856	0.26301	0.37633	0.31254	0.23354	0.25127	0.18566	0.31111	0.27305	0.24881	0.13793	0.18322	0.19813	0.34638
463.92	0.27882	0.28356	0.17958	0.25555	0.28181	0.35241	0.32648	0.31701	0.225	0.30659	0.27217	0.26277	0.46344	0.27378	0.24639	0.1217	0.15081	0.17478	0.20669	0.24338	0.32396	0.25441	0.37745	0.2722	0.38562	0.32842	0.23965	0.2535	0.1925	0.30824	0.27692	0.24899	0.14504	0.18487	0.19425	0.36722
464.93	0.27203	0.29088	0.17172	0.25269	0.27735	0.34617	0.32399	0.31157	0.23442	0.29655	0.27647	0.27617	0.46248	0.27999	0.24508	0.12414	0.15011	0.17301	0.20466	0.24517	0.32804	0.25011	0.38798	0.28213	0.3785	0.33571	0.23912	0.25386	0.18664	0.31177	0.27729	0.25137	0.14581	0.18095	0.19584	0.38455
465.96	0.26357	0.29236	0.16263	0.24453	0.27651	0.35061	0.32205	0.31514	0.23821	0.29156	0.2755	0.27755	0.46265	0.28451	0.24403	0.12602	0.1505	0.16643	0.20032	0.25076	0.32857	0.24293	0.39192	0.28337	0.37429	0.33592	0.24327	0.25417	0.19605	0.30624	0.27997	0.25614	0.14725	0.18247	0.19358	0.38849
467	0.27216	0.29349	0.15285	0.23419	0.27697	0.35069	0.32927	0.3092	0.23498	0.27545	0.27751	0.27744	0.46882	0.28388	0.23896	0.12605	0.14991	0.16746	0.20302	0.25671	0.32751	0.23959	0.39575	0.28699	0.38566	0.33962	0.2452	0.25686	0.19769	0.30797	0.28784	0.25966	0.14625	0.17499	0.19013	0.39826
468.03	0.27751	0.2957	0.14749	0.23007	0.27822	0.35791	0.33228	0.30883	0.233	0.27043	0.27777	0.28721	0.48058	0.28602	0.24022	0.13043	0.14655	0.17232	0.20524	0.26023	0.32358	0.23734	0.3981	0.29084	0.38813	0.3358	0.24833	0.26316	0.20112	0.31513	0.28865	0.25909	0.14592	0.17675	0.19215	0.41484
469.06	0.26632	0.28301	0.14198	0.21889	0.27319	0.35679	0.33079	0.31045	0.22843	0.2504	0.27932	0.28453	0.47707	0.27752	0.23969	0.12711	0.14221	0.17594	0.20317	0.26533	0.32541	0.2316	0.39998	0.28694	0.38006	0.33452	0.25459	0.26435	0.19955	0.31653	0.29218	0.26243	0.14275	0.17315	0.19181	0.41764
470.1	0.26547	0.27819	0.13452	0.20991	0.28262	0.3521	0.32683	0.30934	0.2203	0.24656	0.27265	0.28523	0.48182	0.27629	0.23912	0.1236	0.14191	0.17173	0.20094	0.26122	0.31789	0.23606	0.41072	0.29253	0.37464	0.33085	0.25424	0.26199	0.20162	0.31219	0.29416	0.25995	0.1402	0.1726	0.19187	0.42591
471.13	0.26463	0.27413	0.12816	0.21202	0.27844	0.3513	0.32722	0.3086	0.2111	0.23541	0.26188	0.29739	0.47455	0.26957	0.2357	0.124	0.14208	0.17325	0.20224	0.26201	0.31313	0.23963	0.40606	0.30265	0.366	0.33134	0.25194	0.26598	0.19581	0.31501	0.29701	0.2616	0.14083	0.17133	0.19094	0.43957
472.16	0.24307	0.25507	0.1228	0.20542	0.26704	0.33955	0.30164	0.30167	0.20139	0.215	0.25137	0.29216	0.4554	0.2571	0.23025	0.11724	0.13943	0.16408	0.19252	0.24947	0.30383	0.23452	0.39542	0.29599	0.34534	0.32315	0.24009	0.26275	0.19235	0.30769	0.27954	0.25162	0.13982	0.16772	0.18647	0.43945
473.17	0.2338	0.24124	0.11999	0.19919	0.26012	0.34007	0.29256	0.30384	0.18827	0.21868	0.24668	0.28604	0.4496	0.25015	0.23224	0.11531	0.13812	0.16089	0.18797	0.25023	0.30296	0.23712	0.39035	0.28477	0.34196	0.32375	0.23244	0.26337	0.19459	0.30589	0.28308	0.26036	0.14054	0.16675	0.18739	0.43962
474.21	0.22632	0.23624	0.1112	0.19316	0.24304	0.3352	0.28389	0.29628	0.17287	0.22222	0.2255	0.2831	0.45086	0.24485	0.22187	0.11627	0.12963	0.15374	0.18734	0.24268	0.28907	0.23781	0.37447	0.2869	0.34064	0.31974	0.21792	0.25859	0.19092	0.30431	0.28553	0.26227	0.14202	0.16703	0.18525	0.44792
475.24	0.21412	0.22192	0.10154	0.19517	0.2295	0.33069	0.27359	0.28827	0.16429	0.206	0.21282	0.27469	0.43772	0.23355	0.20941	0.11738	0.12076	0.15402	0.18912	0.23232	0.28478	0.225	0.35051	0.2827	0.33682	0.31593	0.2061	0.26442	0.19227	0.30666	0.2932	0.2618	0.14623	0.16196	0.17757	0.44986
476.27	0.19768	0.20663	0.095827	0.18107	0.23391	0.32275	0.26313	0.27383	0.16239	0.19801	0.20591	0.26759	0.42916	0.23504	0.20366	0.11406	0.1181	0.15455	0.18652	0.22537	0.28249	0.21903	0.34684	0.2772	0.32814	0.31512	0.20147	0.26845	0.19682	0.30278	0.2975	0.25499	0.14504	0.15706	0.17667	0.45154
477.31	0.19334	0.19856	0.089784	0.16551	0.21723	0.31734	0.26959	0.26233	0.15501	0.20017	0.19353	0.26854	0.42927	0.23107	0.19359	0.11259	0.10673	0.15575	0.19329	0.21853	0.28502	0.2166	0.34332	0.27765	0.32758	0.30347	0.19904	0.26094	0.18796	0.29648	0.31682	0.26045	0.14603	0.15867	0.17493	0.45734
478.34	0.18001	0.19165	0.085571	0.1532	0.21178	0.30593	0.26474	0.25267	0.15544	0.17915	0.17966	0.26453	0.41768	0.22756	0.17594	0.10695	0.10345	0.15733	0.20161	0.21293	0.28003	0.21211	0.33251	0.293	0.3254	0.29439	0.2011	0.2553	0.18388	0.2931	0.32551	0.26189	0.14786	0.15591	0.16829	0.46929
479.37	0.17023	0.18592	0.08151	0.14825	0.22323	0.29351	0.26241	0.24636	0.1526	0.16522	0.18544	0.26386	0.40933	0.22369	0.16711	0.105	0.1141	0.15809	0.2082	0.21151	0.2779	0.2048	0.34522	0.30086	0.3274	0.28952	0.20604	0.25555	0.18956	0.29187	0.3381	0.2596	0.14876	0.15336	0.17188	0.47276
480.38	0.16048	0.1792	0.082289	0.13756	0.20498	0.28667	0.2567	0.24089	0.14705	0.15413	0.18096	0.25663	0.40178	0.21657	0.16434	0.10045	0.11297	0.16059	0.21052	0.21012	0.27495	0.20868	0.35435	0.30325	0.3216	0.28236	0.20959	0.2538	0.18235	0.28821	0.34444	0.25961	0.15005	0.15138	0.18099	0.47552
481.41	0.14834	0.17669	0.086707	0.13806	0.19169	0.29115	0.24584	0.249	0.13373	0.15031	0.17797	0.25166	0.39364	0.20896	0.16118	0.098472	0.10644	0.1644	0.21367	0.21893	0.26949	0.21469	0.36071	0.31555	0.32673	0.27909	0.21113	0.24917	0.18009	0.29755	0.35239	0.27346	0.15123	0.14855	0.18489	0.48332
482.45	0.12832	0.17859	0.088153	0.13886	0.20189	0.29862	0.24223	0.2517	0.14297	0.15091	0.17448	0.26375	0.38509	0.20818	0.16764	0.098999	0.11103	0.17802	0.21582	0.23273	0.27684	0.22196	0.36304	0.34539	0.32034	0.29501	0.21829	0.25778	0.18635	0.31234	0.36419	0.2867	0.15871	0.15033	0.18705	0.50347
483.48	0.11605	0.164	0.087655	0.13105	0.19427	0.29936	0.23845	0.2528	0.1388	0.14728	0.16867	0.27368	0.37871	0.19712	0.16899	0.098504	0.11151	0.18586	0.21376	0.24685	0.28468	0.22035	0.366	0.36467	0.31529	0.30346	0.22291	0.25998	0.18796	0.31737	0.37274	0.29101	0.16263	0.14852	0.18841	0.51242
484.51	0.10587	0.14938	0.079498	0.11953	0.17224	0.30144	0.22928	0.23894	0.1329	0.13905	0.15315	0.25903	0.36264	0.18989	0.1626	0.093345	0.10438	0.19376	0.21038	0.24922	0.28822	0.2288	0.37472	0.36946	0.31015	0.30007	0.21567	0.25921	0.18373	0.32424	0.3755	0.29649	0.16584	0.14933	0.19423	0.51727
485.54	0.075615	0.13518	0.067105	0.10123	0.16323	0.29094	0.21614	0.21518	0.12603	0.12315	0.13968	0.2451	0.33358	0.17934	0.15382	0.087622	0.10149	0.19528	0.20656	0.24859	0.28911	0.22473	0.36487	0.37457	0.293	0.30056	0.21679	0.25024	0.18321	0.32039	0.38079	0.2977	0.16458	0.14448	0.18758	0.51347
486.57	0.062138	0.13324	0.055887	0.089245	0.15381	0.28579	0.2126	0.20308	0.13737	0.10572	0.12856	0.25015	0.31642	0.16712	0.14514	0.086892	0.1088	0.20382	0.2095	0.24645	0.30658	0.22855	0.36439	0.38349	0.28808	0.30679	0.21297	0.24628	0.18333	0.31393	0.3948	0.2968	0.17185	0.14671	0.18659	0.52388
487.58	0.051577	0.12814	0.047949	0.088109	0.14436	0.27007	0.20089	0.19604	0.12774	0.096226	0.12541	0.22699	0.2894	0.15946	0.13638	0.085753	0.11218	0.20296	0.20813	0.24923	0.30685	0.22772	0.37343	0.36656	0.28553	0.30064	0.2164	0.24605	0.18556	0.30712	0.40616	0.29855	0.1714	0.14563	0.19444	0.51579
488.61	0.050353	0.12215	0.045212	0.087531	0.14359	0.26951	0.19357	0.19373	0.12524	0.098204	0.1257	0.21155	0.28451	0.15294	0.13825	0.089454	0.12754	0.21636	0.21405	0.25207	0.30382	0.24048	0.38964	0.35453	0.29079	0.29786	0.22358	0.24861	0.18798	0.31208	0.42144	0.30264	0.17146	0.15151	0.20281	0.51864
489.64	0.042652	0.10744	0.04155	0.078705	0.14214	0.26527	0.18397	0.18475	0.12712	0.1006	0.12235	0.20934	0.28224	0.14143	0.13842	0.090027	0.13598	0.22537	0.22038	0.25658	0.31471	0.24686	0.37672	0.35605	0.28108	0.30075	0.23624	0.24467	0.19498	0.31674	0.43527	0.30755	0.17129	0.15292	0.20009	0.52798
490.67	0.05434	0.12553	0.044777	0.077854	0.15671	0.26908	0.20026	0.19774	0.12675	0.11392	0.11985	0.21891	0.30015	0.149	0.14238	0.094714	0.15824	0.23649	0.23177	0.28603	0.32878	0.26076	0.38694	0.36657	0.2947	0.32525	0.24119	0.24849	0.20642	0.32697	0.45237	0.32231	0.17459	0.15874	0.20928	0.55175
491.7	0.065223	0.12835	0.053744	0.077303	0.16892	0.26746	0.1954	0.19941	0.12496	0.12217	0.1246	0.22114	0.31533	0.1636	0.15416	0.097116	0.17277	0.25125	0.22876	0.30685	0.33999	0.26502	0.40499	0.37874	0.30124	0.34837	0.25852	0.25474	0.21548	0.34586	0.45904	0.33333	0.18038	0.16622	0.21576	0.57294
492.74	0.067494	0.132	0.0583	0.073826	0.16489	0.27154	0.20133	0.19897	0.12267	0.12518	0.12747	0.23712	0.32957	0.17261	0.16848	0.10267	0.18731	0.26926	0.23618	0.32435	0.3578	0.26997	0.41355	0.39358	0.31022	0.37209	0.27171	0.25173	0.22164	0.352	0.46705	0.33758	0.18421	0.16956	0.22174	0.59783
493.74	0.0765	0.15284	0.064635	0.083559	0.18077	0.28611	0.20626	0.2047	0.13012	0.1365	0.13107	0.26372	0.34091	0.18677	0.18491	0.10744	0.19621	0.28579	0.2401	0.34713	0.38568	0.27641	0.41812	0.42151	0.31622	0.39654	0.28722	0.25762	0.23394	0.36677	0.47934	0.34867	0.19095	0.17524	0.22656	0.64263
494.77	0.082289	0.17356	0.088372	0.10031	0.19273	0.29951	0.21726	0.22658	0.13401	0.14667	0.1426	0.28496	0.34898	0.20392	0.20556	0.12004	0.21581	0.30486	0.24801	0.38169	0.40528	0.29118	0.44371	0.43358	0.33847	0.42702	0.3032	0.26591	0.25381	0.37844	0.49372	0.35959	0.19636	0.18401	0.23362	0.67603
495.8	0.083003	0.16939	0.1107	0.10655	0.20931	0.30889	0.21876	0.23368	0.1484	0.15902	0.15219	0.30715	0.35435	0.21392	0.21823	0.12503	0.22627	0.31971	0.25356	0.39822	0.4187	0.30051	0.45753	0.43928	0.35087	0.43458	0.31761	0.26657	0.26581	0.38071	0.49563	0.35617	0.19959	0.19537	0.23781	0.70046
496.83	0.085992	0.18942	0.12941	0.11728	0.2016	0.31851	0.23527	0.25077	0.15412	0.17812	0.1541	0.31482	0.35927	0.22084	0.22673	0.13176	0.23091	0.32289	0.26982	0.41725	0.43022	0.31074	0.45746	0.4475	0.35906	0.45021	0.32583	0.27192	0.27579	0.38181	0.51335	0.36265	0.19586	0.20395	0.24023	0.72699
497.86	0.11916	0.20186	0.14875	0.13434	0.2188	0.33176	0.24227	0.26322	0.15988	0.18398	0.14791	0.32687	0.38521	0.22742	0.22863	0.13253	0.23716	0.32875	0.27758	0.42802	0.4321	0.32231	0.45614	0.45477	0.3774	0.46719	0.32196	0.27928	0.2876	0.39413	0.51464	0.36884	0.19386	0.20545	0.23897	0.74877
498.87	0.12326	0.22299	0.1638	0.1319	0.20661	0.32691	0.24726	0.25685	0.16491	0.18387	0.1465	0.32519	0.37986	0.23607	0.2233	0.13305	0.23434	0.32315	0.28765	0.42408	0.4323	0.32388	0.46049	0.44294	0.38031	0.4755	0.31596	0.27738	0.29263	0.39061	0.51237	0.37085	0.18921	0.20396	0.2395	0.74627
499.9	0.14358	0.2441	0.1921	0.14399	0.21313	0.33777	0.25615	0.26417	0.17242	0.19523	0.14456	0.32979	0.39798	0.24915	0.22781	0.13462	0.23509	0.32245	0.29639	0.42983	0.43866	0.32804	0.4583	0.44012	0.38161	0.49188	0.31586	0.29402	0.29764	0.39402	0.51339	0.37852	0.18961	0.21013	0.23962	0.75373
500.93	0.1633	0.26795	0.21612	0.16398	0.21695	0.34783	0.27145	0.27168	0.17234	0.20776	0.15007	0.33047	0.41425	0.25857	0.24027	0.13874	0.23077	0.32324	0.31246	0.43538	0.44212	0.33104	0.48	0.44786	0.38993	0.50522	0.32344	0.3091	0.30551	0.40577	0.5269	0.38673	0.1876	0.20947	0.24231	0.76552
501.96	0.18827	0.28725	0.25166	0.17546	0.24311	0.36214	0.29065	0.27449	0.18299	0.22462	0.15619	0.33983	0.42982	0.26784	0.25012	0.13774	0.24721	0.32768	0.32058	0.43633	0.44079	0.33512	0.49885	0.44199	0.40406	0.51044	0.33263	0.31383	0.31784	0.40827	0.52561	0.38646	0.18405	0.21281	0.24781	0.75892
502.99	0.19171	0.2987	0.29084	0.18857	0.25833	0.37156	0.31417	0.28069	0.18779	0.24256	0.17377	0.34216	0.43866	0.2741	0.26003	0.14185	0.2595	0.32689	0.32751	0.44297	0.44614	0.3355	0.5261	0.44884	0.40004	0.50571	0.34294	0.32148	0.32328	0.41036	0.5256	0.38861	0.18318	0.21699	0.25221	0.7548
504.02	0.19501	0.3002	0.32428	0.2046	0.26863	0.37759	0.32095	0.29273	0.1902	0.256	0.17194	0.34	0.45186	0.26734	0.25924	0.14212	0.26419	0.32144	0.32486	0.44448	0.43284	0.3331	0.5355	0.44657	0.3885	0.49239	0.33761	0.3293	0.32322	0.40888	0.51002	0.38733	0.17899	0.21412	0.24721	0.74684
505.02	0.21119	0.31248	0.34419	0.2097	0.29367	0.39021	0.33237	0.30176	0.20288	0.27452	0.18743	0.34448	0.47016	0.2688	0.26405	0.14382	0.27387	0.32067	0.32547	0.44057	0.43348	0.32743	0.55316	0.44908	0.39366	0.47868	0.3398	0.32416	0.32182	0.40462	0.49873	0.38559	0.1748	0.20838	0.25283	0.73837
506.05	0.22612	0.32126	0.36473	0.21039	0.30026	0.39353	0.33043	0.32044	0.21713	0.28826	0.20131	0.35218	0.49075	0.27249	0.25759	0.14282	0.28172	0.31699	0.31497	0.43099	0.43391	0.32653	0.55439	0.44756	0.39599	0.47008	0.33176	0.32144	0.31919	0.40295	0.47917	0.39182	0.17387	0.20917	0.25441	0.72767
507.08	0.22613	0.32096	0.36398	0.21132	0.30491	0.38946	0.32412	0.32199	0.21584	0.28368	0.20836	0.34857	0.50464	0.2695	0.24984	0.14548	0.26903	0.30615	0.30442	0.42181	0.42484	0.31771	0.54962	0.44	0.38685	0.44625	0.31415	0.32143	0.31106	0.39746	0.45806	0.39141	0.16963	0.19441	0.24635	0.7078
508.11	0.23213	0.32936	0.35918	0.19904	0.30363	0.3939	0.30875	0.32831	0.22843	0.29624	0.21144	0.35538	0.50723	0.2686	0.2409	0.14317	0.25906	0.30076	0.29873	0.40581	0.4181	0.31918	0.54554	0.43275	0.38891	0.43221	0.29917	0.31834	0.30791	0.39386	0.43772	0.39032	0.16221	0.1961	0.24352	0.70006
509.14	0.25763	0.3338	0.3659	0.20495	0.32386	0.40425	0.32819	0.33912	0.23173	0.32019	0.23071	0.3676	0.52404	0.27731	0.24647	0.14396	0.26304	0.30526	0.29638	0.39905	0.42095	0.3256	0.55156	0.43808	0.40571	0.42553	0.30147	0.32094	0.30738	0.39351	0.43516	0.39021	0.15877	0.19982	0.24634	0.69411
510.14	0.25918	0.34135	0.37212	0.21433	0.3289	0.39956	0.33596	0.3416	0.22637	0.31607	0.23214	0.37097	0.51755	0.27752	0.24825	0.14614	0.25508	0.30265	0.28859	0.38619	0.40363	0.31785	0.53859	0.43576	0.39995	0.41263	0.29499	0.32458	0.29997	0.38889	0.42245	0.38535	0.14948	0.19576	0.23796	0.68379
511.17	0.26097	0.3403	0.37267	0.21276	0.34211	0.40314	0.34653	0.34234	0.2287	0.31423	0.23298	0.37024	0.51337	0.26883	0.25227	0.14367	0.25487	0.2953	0.28659	0.37702	0.39903	0.31324	0.53124	0.43298	0.39546	0.3913	0.29093	0.32594	0.296	0.3761	0.41241	0.38347	0.14058	0.19214	0.23274	0.67053
512.2	0.26886	0.33869	0.37927	0.21754	0.34772	0.41297	0.36353	0.34446	0.23115	0.32583	0.24301	0.37317	0.51806	0.26289	0.26097	0.13954	0.2591	0.29515	0.28765	0.36333	0.39249	0.31358	0.53122	0.43267	0.40109	0.3816	0.29742	0.32337	0.28321	0.37112	0.40068	0.38172	0.13447	0.19421	0.23672	0.66338
513.23	0.2648	0.34626	0.38236	0.22656	0.3553	0.41803	0.37273	0.34779	0.23143	0.32384	0.2427	0.35636	0.52741	0.26362	0.26172	0.13991	0.25618	0.2921	0.27939	0.35413	0.37994	0.30762	0.51837	0.41507	0.39962	0.3691	0.29201	0.32189	0.26231	0.36463	0.38854	0.38002	0.13057	0.18269	0.232	0.63636
514.23	0.25317	0.36433	0.37035	0.21688	0.35019	0.40546	0.37135	0.3471	0.24184	0.30492	0.23721	0.33936	0.53458	0.26534	0.25662	0.13367	0.24959	0.2775	0.27235	0.34264	0.38278	0.29742	0.50263	0.40078	0.39459	0.35955	0.27918	0.30249	0.2466	0.34657	0.3684	0.37179	0.12616	0.17302	0.22611	0.60984
515.26	0.24959	0.36871	0.35532	0.19741	0.34705	0.41219	0.37201	0.34661	0.24068	0.30649	0.23914	0.32735	0.53788	0.26556	0.24867	0.12202	0.23984	0.26647	0.2635	0.33565	0.38455	0.29646	0.50399	0.39122	0.39063	0.34428	0.26403	0.28815	0.23234	0.33271	0.35262	0.36414	0.1233	0.1707	0.22733	0.58517
516.29	0.25918	0.37584	0.3509	0.20529	0.35486	0.43006	0.37743	0.3405	0.23866	0.30088	0.24661	0.32495	0.5375	0.27173	0.24609	0.12031	0.23355	0.2692	0.25501	0.32117	0.38294	0.29132	0.50724	0.37842	0.38829	0.34309	0.25616	0.27996	0.2206	0.33302	0.33391	0.35432	0.1213	0.16614	0.22783	0.56918
517.32	0.25739	0.39073	0.33372	0.21193	0.35203	0.43577	0.37472	0.34591	0.23745	0.2997	0.2509	0.32413	0.53485	0.27326	0.24053	0.12165	0.22354	0.26991	0.24738	0.31782	0.3743	0.28771	0.51305	0.37296	0.38267	0.33652	0.23312	0.27457	0.21488	0.32553	0.32106	0.34475	0.11993	0.16897	0.22584	0.55806
518.34	0.27891	0.38815	0.32879	0.22377	0.36396	0.45158	0.39664	0.34426	0.25585	0.29423	0.27023	0.33518	0.54709	0.27631	0.25123	0.12179	0.22891	0.27539	0.25036	0.31775	0.39493	0.2783	0.52773	0.37787	0.3948	0.33509	0.236	0.27309	0.22206	0.32439	0.31995	0.33627	0.12378	0.16835	0.23098	0.56154
519.35	0.28756	0.39049	0.32882	0.23672	0.36859	0.46498	0.39719	0.34088	0.25573	0.2943	0.27435	0.3401	0.53934	0.2891	0.26206	0.12272	0.22282	0.27895	0.2488	0.31853	0.39468	0.27275	0.53813	0.37167	0.40385	0.33487	0.23609	0.27103	0.22165	0.32726	0.31218	0.32974	0.1234	0.16905	0.23131	0.55463
520.37	0.29302	0.39797	0.32517	0.26212	0.37454	0.46848	0.40731	0.34877	0.2607	0.30409	0.27984	0.3444	0.54846	0.29413	0.26812	0.12874	0.23045	0.28517	0.25253	0.31506	0.39453	0.2773	0.54595	0.36942	0.41358	0.33511	0.2366	0.27325	0.22177	0.32959	0.3057	0.32379	0.12378	0.17454	0.22961	0.55002
521.4	0.30355	0.41311	0.31555	0.26325	0.37727	0.46583	0.41224	0.35509	0.26558	0.3172	0.27338	0.3414	0.56282	0.29994	0.27475	0.12937	0.2327	0.28449	0.25657	0.31983	0.3963	0.28155	0.54378	0.36812	0.42439	0.33304	0.23394	0.26952	0.22334	0.32423	0.30352	0.3141	0.1221	0.17466	0.22736	0.53784
522.43	0.32094	0.4072	0.31126	0.26121	0.38448	0.46095	0.41704	0.35893	0.26699	0.31803	0.26284	0.3388	0.56592	0.30172	0.2735	0.12804	0.23455	0.28145	0.25543	0.32314	0.40433	0.27738	0.53256	0.36777	0.43792	0.32791	0.22953	0.25835	0.22432	0.31801	0.29523	0.30713	0.12006	0.16879	0.22586	0.52556
523.43	0.32499	0.42872	0.30269	0.25558	0.38727	0.44435	0.40839	0.37251	0.25302	0.31986	0.25028	0.34119	0.5662	0.30893	0.27196	0.12562	0.23281	0.27141	0.25185	0.32106	0.39396	0.28447	0.52111	0.36727	0.4388	0.33105	0.21743	0.25167	0.2231	0.3076	0.28406	0.30235	0.11593	0.17514	0.21881	0.50523
524.46	0.33747	0.43258	0.2947	0.25969	0.39898	0.45941	0.41512	0.38614	0.25797	0.34302	0.24611	0.34507	0.57886	0.30256	0.27348	0.12843	0.23791	0.27529	0.24944	0.31962	0.39421	0.2991	0.5115	0.36965	0.44382	0.3274	0.21156	0.25561	0.21913	0.31257	0.28309	0.29985	0.11742	0.18065	0.21885	0.49241
525.48	0.33188	0.42919	0.28742	0.26125	0.3985	0.45574	0.41289	0.36933	0.26244	0.32975	0.23097	0.34383	0.56253	0.29568	0.27147	0.123	0.22782	0.26555	0.24439	0.30494	0.39623	0.29406	0.49822	0.36659	0.44211	0.32009	0.20647	0.25243	0.22047	0.3059	0.28002	0.28858	0.11529	0.1715	0.21614	0.47515
526.51	0.32049	0.41987	0.27417	0.25834	0.38831	0.45191	0.4101	0.36168	0.25963	0.31525	0.22253	0.33254	0.5493	0.28679	0.26215	0.12	0.218	0.2596	0.23501	0.29578	0.38733	0.28621	0.48685	0.35141	0.43796	0.30865	0.19508	0.24911	0.21033	0.29973	0.268	0.27478	0.1127	0.16399	0.20931	0.45211
527.51	0.30628	0.42504	0.27105	0.25864	0.38715	0.45749	0.41486	0.35754	0.25977	0.31707	0.22055	0.32536	0.54846	0.29093	0.26155	0.11604	0.21208	0.25655	0.23784	0.27906	0.38469	0.2895	0.48313	0.34722	0.43448	0.30846	0.19131	0.25246	0.20098	0.30088	0.27279	0.26533	0.11191	0.1636	0.20606	0.44059
528.54	0.29278	0.42134	0.26883	0.25814	0.3913	0.46424	0.41721	0.35311	0.26944	0.32677	0.2082	0.31364	0.52942	0.29004	0.26141	0.11624	0.20416	0.25143	0.23347	0.27512	0.38855	0.28684	0.47699	0.34214	0.42544	0.30034	0.19551	0.25047	0.1938	0.2961	0.2619	0.2525	0.11243	0.1558	0.20421	0.4223
529.56	0.28046	0.41484	0.26334	0.25438	0.38261	0.44955	0.40326	0.33588	0.26229	0.3083	0.2074	0.29158	0.51545	0.28964	0.25576	0.11405	0.19567	0.24777	0.22808	0.26364	0.38149	0.276	0.47262	0.33067	0.41423	0.2967	0.19169	0.24666	0.19123	0.28672	0.25193	0.24077	0.10924	0.14921	0.20247	0.40919
530.59	0.29016	0.41386	0.25699	0.23509	0.3823	0.44767	0.39594	0.34262	0.24724	0.30105	0.19986	0.2796	0.52429	0.29513	0.24982	0.10825	0.19488	0.24215	0.2228	0.26324	0.36793	0.26952	0.46084	0.32865	0.41466	0.30202	0.18225	0.23353	0.1878	0.27732	0.23224	0.23559	0.10645	0.14028	0.19613	0.39403
531.61	0.28514	0.41101	0.25129	0.24333	0.38675	0.45	0.39245	0.34348	0.24172	0.30976	0.19443	0.27464	0.52479	0.29705	0.25417	0.10581	0.18804	0.23616	0.22478	0.25292	0.36747	0.27126	0.44761	0.33494	0.40803	0.30796	0.1844	0.22867	0.18789	0.26964	0.22906	0.23363	0.10752	0.14133	0.19538	0.38502
532.62	0.28995	0.41245	0.24437	0.24459	0.39746	0.44071	0.38909	0.34018	0.24046	0.31491	0.18941	0.2682	0.52146	0.29696	0.25394	0.10669	0.18707	0.2296	0.2188	0.25186	0.369	0.2753	0.44299	0.33276	0.40462	0.31541	0.18539	0.22671	0.19894	0.26433	0.21707	0.22866	0.10855	0.14702	0.19476	0.37612
533.64	0.28366	0.40267	0.2286	0.24312	0.39199	0.42973	0.38621	0.33929	0.23025	0.31002	0.18403	0.26066	0.51618	0.29683	0.24191	0.10113	0.18178	0.22103	0.22048	0.24475	0.35171	0.27454	0.43355	0.32483	0.4017	0.31481	0.17449	0.21977	0.19638	0.25686	0.22012	0.22572	0.10446	0.14996	0.19059	0.36889
534.67	0.29121	0.40655	0.22838	0.25185	0.39212	0.42975	0.39273	0.35502	0.22872	0.32554	0.1859	0.26603	0.53652	0.29352	0.23906	0.10081	0.18045	0.21417	0.22827	0.25206	0.35464	0.2763	0.43288	0.33678	0.41186	0.32839	0.1808	0.22204	0.20236	0.25016	0.22177	0.23086	0.10699	0.15616	0.19244	0.37028
535.67	0.27892	0.40431	0.22051	0.26954	0.39841	0.43196	0.39012	0.35854	0.23497	0.33863	0.18945	0.262	0.53427	0.29343	0.23163	0.10703	0.17657	0.2121	0.23381	0.25743	0.35607	0.27709	0.4306	0.32799	0.40924	0.32755	0.18249	0.2285	0.19323	0.25203	0.22864	0.23138	0.1093	0.16694	0.1955	0.361
536.69	0.29293	0.41204	0.2238	0.27988	0.41402	0.43883	0.39724	0.36449	0.24662	0.34993	0.19637	0.2642	0.54696	0.29991	0.23194	0.11255	0.18379	0.21623	0.23747	0.26692	0.35864	0.28187	0.43981	0.32433	0.41542	0.34116	0.18836	0.23389	0.20024	0.25498	0.23082	0.23644	0.11368	0.18171	0.20037	0.36045
537.72	0.29361	0.4112	0.21374	0.28298	0.40799	0.44496	0.39903	0.36315	0.25314	0.34097	0.20179	0.26398	0.55771	0.29869	0.22718	0.11323	0.18146	0.21624	0.24686	0.26949	0.35479	0.27638	0.43789	0.31416	0.41585	0.34477	0.19199	0.22567	0.18748	0.24926	0.23031	0.23985	0.11601	0.1786	0.2001	0.34789
538.74	0.30692	0.42222	0.21406	0.2967	0.41173	0.46304	0.41089	0.36988	0.24672	0.341	0.21422	0.26207	0.57814	0.29652	0.22905	0.12015	0.18414	0.22321	0.25391	0.28348	0.35803	0.27389	0.44149	0.3119	0.42343	0.35958	0.20152	0.2263	0.18855	0.25397	0.23927	0.24587	0.11975	0.18238	0.2081	0.34507
539.74	0.30244	0.42193	0.20223	0.30038	0.42387	0.46543	0.41438	0.3613	0.24426	0.33256	0.21011	0.2536	0.56802	0.29974	0.22696	0.12046	0.18587	0.22045	0.25085	0.27935	0.35303	0.26525	0.4294	0.294	0.41771	0.34811	0.19754	0.21317	0.18037	0.25105	0.22957	0.24139	0.11981	0.18447	0.20779	0.32981
540.77	0.29934	0.42405	0.19591	0.29244	0.41678	0.46847	0.42407	0.36333	0.24576	0.32521	0.2092	0.25703	0.56824	0.3007	0.22801	0.12062	0.185	0.22364	0.25344	0.27223	0.35272	0.25977	0.42373	0.29167	0.41691	0.34697	0.20066	0.19977	0.1794	0.25222	0.23258	0.24356	0.12322	0.18822	0.21053	0.33381
541.79	0.28226	0.42622	0.18975	0.28511	0.41215	0.46844	0.42363	0.36441	0.23655	0.32854	0.20752	0.25572	0.55294	0.30103	0.21846	0.12073	0.18104	0.21538	0.2524	0.27594	0.35065	0.25391	0.40827	0.28561	0.40411	0.33306	0.19835	0.18215	0.16955	0.24922	0.23072	0.24945	0.12399	0.18981	0.21254	0.32833
542.82	0.27901	0.42946	0.19044	0.29198	0.40943	0.46481	0.42392	0.37197	0.23091	0.3285	0.20407	0.25243	0.546	0.30479	0.22007	0.12179	0.17583	0.20785	0.25117	0.28282	0.34805	0.24578	0.39165	0.27734	0.39588	0.32161	0.1984	0.17656	0.16696	0.2472	0.23043	0.25117	0.12642	0.19534	0.21293	0.3259
543.82	0.27668	0.4337	0.19321	0.2964	0.41779	0.45879	0.42383	0.36581	0.24122	0.33876	0.20297	0.26279	0.53648	0.31047	0.2239	0.12211	0.17268	0.20407	0.25704	0.2808	0.35107	0.24442	0.38007	0.27546	0.38878	0.31134	0.20214	0.16698	0.1716	0.25147	0.23236	0.25773	0.13509	0.20409	0.21817	0.33197
544.84	0.2893	0.44526	0.20132	0.2967	0.4325	0.47168	0.44327	0.38194	0.25106	0.34418	0.2092	0.27756	0.54481	0.32031	0.23236	0.12871	0.18056	0.20765	0.27427	0.29645	0.35429	0.24851	0.37624	0.27703	0.38687	0.31995	0.21242	0.17104	0.18465	0.26639	0.25192	0.27586	0.14475	0.21537	0.22961	0.33793
545.86	0.31242	0.45715	0.21428	0.30982	0.44644	0.47568	0.44702	0.38858	0.26035	0.36017	0.21822	0.27808	0.55694	0.32958	0.24491	0.13297	0.18812	0.20774	0.28967	0.31068	0.36403	0.25514	0.37327	0.2768	0.39039	0.32522	0.21813	0.18046	0.19739	0.27214	0.26329	0.28872	0.15713	0.23016	0.24371	0.33477
546.89	0.33337	0.46276	0.2226	0.31857	0.452	0.48042	0.45588	0.40382	0.2752	0.36147	0.23771	0.28476	0.56704	0.34151	0.25612	0.13929	0.19276	0.2119	0.30583	0.31988	0.36793	0.25322	0.37533	0.28063	0.40584	0.33437	0.22385	0.19274	0.21236	0.28848	0.28214	0.30531	0.17068	0.24399	0.26265	0.34202
547.89	0.35133	0.48051	0.23253	0.32678	0.4706	0.49086	0.46504	0.40847	0.28981	0.37668	0.25804	0.29746	0.57822	0.35608	0.26481	0.14859	0.20457	0.21561	0.323	0.32302	0.37703	0.25915	0.37435	0.2849	0.41343	0.34167	0.23661	0.21031	0.24118	0.30927	0.29994	0.32975	0.18784	0.26688	0.2844	0.34469
548.91	0.3609	0.48518	0.23548	0.33202	0.4659	0.4926	0.46686	0.41996	0.30181	0.38985	0.2756	0.30005	0.59291	0.36408	0.26745	0.15712	0.21409	0.21916	0.33058	0.32292	0.37677	0.25959	0.37166	0.28977	0.4178	0.34393	0.24375	0.22759	0.25799	0.3232	0.30866	0.35096	0.20252	0.29238	0.30591	0.34739
549.93	0.36822	0.4812	0.23457	0.33377	0.45793	0.49108	0.45484	0.42551	0.30333	0.40189	0.29286	0.30205	0.6008	0.36153	0.27074	0.16533	0.21493	0.21555	0.33386	0.32179	0.3804	0.26132	0.3699	0.28852	0.42106	0.33891	0.25081	0.24114	0.27244	0.33762	0.31763	0.37284	0.21648	0.3207	0.33231	0.35024
550.93	0.36855	0.49362	0.23142	0.33952	0.45891	0.48701	0.45829	0.43221	0.30637	0.41112	0.31423	0.30345	0.59579	0.36228	0.27052	0.17557	0.21654	0.21103	0.33724	0.31854	0.38074	0.25721	0.3623	0.29071	0.4206	0.3407	0.26362	0.25705	0.29199	0.35527	0.33134	0.40335	0.2329	0.34828	0.35653	0.35925
551.96	0.35742	0.49769	0.21655	0.33035	0.45134	0.48049	0.45119	0.4199	0.29778	0.40586	0.32218	0.29895	0.58793	0.3513	0.26189	0.17308	0.21286	0.20482	0.33585	0.3098	0.3728	0.25185	0.34602	0.28672	0.40551	0.34288	0.26841	0.2624	0.30873	0.36672	0.33225	0.42027	0.24391	0.37431	0.37929	0.36812
552.98	0.34767	0.4935	0.21259	0.3135	0.45106	0.48245	0.44113	0.4216	0.29185	0.40096	0.3354	0.29459	0.58058	0.34245	0.25771	0.17511	0.20855	0.21244	0.33046	0.31156	0.3652	0.24733	0.34361	0.28934	0.40413	0.34796	0.2777	0.27032	0.3192	0.38077	0.3421	0.44557	0.25452	0.40144	0.40915	0.38438
553.98	0.33287	0.4884	0.20731	0.29271	0.43962	0.47648	0.42227	0.41195	0.28072	0.39864	0.348	0.28186	0.55968	0.33403	0.25356	0.16913	0.19826	0.20778	0.31998	0.30897	0.36876	0.24622	0.33286	0.27796	0.38911	0.33897	0.28122	0.27698	0.32472	0.38353	0.34002	0.46238	0.26228	0.4293	0.43221	0.38756
555	0.31081	0.4774	0.19931	0.27148	0.42908	0.46074	0.40785	0.39933	0.26919	0.37923	0.36376	0.27392	0.53733	0.32557	0.23968	0.15727	0.19219	0.20706	0.31004	0.29227	0.35808	0.2345	0.32062	0.27513	0.38209	0.34127	0.27882	0.27738	0.3232	0.37957	0.33907	0.46564	0.26759	0.44827	0.45037	0.39016
556.02	0.29813	0.45408	0.18721	0.24764	0.41343	0.45438	0.38669	0.38003	0.25896	0.36807	0.37361	0.26466	0.52715	0.31226	0.23096	0.14599	0.18352	0.20638	0.297	0.28188	0.34224	0.22989	0.31124	0.25353	0.3718	0.3248	0.27915	0.27223	0.31353	0.37423	0.33377	0.4599	0.26249	0.46467	0.46412	0.38289
557.05	0.30199	0.44698	0.19487	0.24314	0.41248	0.4485	0.37653	0.37861	0.25596	0.37176	0.3892	0.26513	0.52592	0.31173	0.23197	0.14757	0.18011	0.21036	0.28819	0.27128	0.34372	0.22928	0.31235	0.2465	0.37583	0.31182	0.28864	0.27689	0.30569	0.3585	0.33269	0.45575	0.26001	0.48287	0.47647	0.37731
558.04	0.29792	0.4354	0.19104	0.25251	0.40317	0.43922	0.3763	0.37498	0.25541	0.37841	0.40093	0.25796	0.5179	0.30641	0.22855	0.14471	0.18191	0.20307	0.27984	0.25436	0.34286	0.22843	0.29866	0.23599	0.36951	0.30296	0.28526	0.27197	0.29246	0.34037	0.32301	0.44057	0.2528	0.49147	0.48307	0.36931
559.07	0.30018	0.43277	0.1929	0.2597	0.41534	0.44244	0.38179	0.37355	0.25515	0.36658	0.40819	0.26083	0.51642	0.3057	0.23376	0.14705	0.18658	0.20921	0.27767	0.24898	0.33845	0.22074	0.29535	0.2318	0.38195	0.30691	0.28644	0.26483	0.28062	0.33005	0.31961	0.42697	0.24156	0.48333	0.48011	0.36598
560.09	0.31023	0.44572	0.19801	0.27884	0.41868	0.45806	0.39594	0.37522	0.27146	0.39133	0.42067	0.2591	0.52438	0.3138	0.23902	0.15437	0.18927	0.21557	0.28102	0.25552	0.35709	0.23264	0.30084	0.23417	0.38975	0.3103	0.28879	0.26469	0.27258	0.32124	0.31796	0.42124	0.23327	0.47792	0.47396	0.36914
561.09	0.31236	0.45096	0.20268	0.28566	0.41893	0.45602	0.40349	0.3784	0.27729	0.39285	0.41439	0.26114	0.53239	0.31807	0.24026	0.15238	0.18954	0.22036	0.27418	0.25554	0.37231	0.23176	0.29792	0.25073	0.38766	0.31509	0.28588	0.25877	0.25765	0.30331	0.30194	0.40259	0.22498	0.45826	0.46343	0.37298
562.11	0.31095	0.44634	0.20518	0.28281	0.42177	0.46709	0.41137	0.37701	0.28533	0.39566	0.4077	0.2613	0.54225	0.32096	0.2415	0.15176	0.20043	0.22453	0.27261	0.26296	0.37933	0.24086	0.29722	0.25331	0.39081	0.31989	0.28593	0.25426	0.251	0.297	0.2927	0.38845	0.21543	0.43654	0.44883	0.37275
563.13	0.31789	0.45465	0.20869	0.28005	0.4168	0.46754	0.40804	0.36935	0.28511	0.39605	0.39206	0.26705	0.55922	0.32415	0.23737	0.14899	0.19994	0.23023	0.26863	0.26679	0.38728	0.24464	0.29996	0.25935	0.40122	0.32189	0.28314	0.24737	0.23321	0.28628	0.27652	0.37674	0.20298	0.40936	0.42875	0.3715
564.13	0.3265	0.46632	0.21014	0.27753	0.41199	0.46944	0.40897	0.36616	0.28228	0.39959	0.38151	0.26791	0.58337	0.33097	0.22992	0.14476	0.20066	0.2332	0.26475	0.26498	0.3979	0.25122	0.30173	0.26267	0.39671	0.33085	0.28405	0.24335	0.22115	0.27811	0.26639	0.36173	0.19293	0.38462	0.4123	0.36536
565.15	0.32403	0.46634	0.21219	0.27476	0.41356	0.463	0.39785	0.36271	0.27135	0.39411	0.3593	0.26987	0.59428	0.33393	0.21909	0.13958	0.20678	0.23385	0.25208	0.25973	0.3964	0.24663	0.2958	0.25642	0.3954	0.32877	0.27474	0.23478	0.21214	0.26706	0.2463	0.33896	0.18265	0.3535	0.3964	0.35366
566.17	0.32425	0.47295	0.22035	0.27103	0.41854	0.46827	0.40163	0.3661	0.26829	0.39569	0.34976	0.27052	0.59484	0.33928	0.21535	0.1381	0.20919	0.23392	0.25386	0.26444	0.39721	0.24843	0.28964	0.24762	0.39959	0.32933	0.27149	0.22765	0.20991	0.26336	0.24306	0.33181	0.17366	0.33323	0.37882	0.3477
567.17	0.32119	0.48605	0.22743	0.27514	0.42415	0.461	0.39907	0.36262	0.26551	0.39262	0.33349	0.27036	0.58627	0.34212	0.21233	0.13586	0.21264	0.23522	0.25116	0.26744	0.39344	0.24582	0.29088	0.24852	0.39362	0.32485	0.26572	0.2216	0.20336	0.2537	0.23277	0.31994	0.16454	0.30415	0.36258	0.33793
568.19	0.32409	0.48854	0.24291	0.27028	0.43207	0.47016	0.40029	0.36979	0.26495	0.38796	0.31738	0.27689	0.58294	0.34371	0.22224	0.13357	0.22319	0.23961	0.24683	0.27277	0.39744	0.24343	0.28472	0.25554	0.3903	0.32228	0.27354	0.22218	0.20934	0.25602	0.23492	0.30357	0.16221	0.28097	0.34304	0.33649
569.21	0.32037	0.47672	0.24281	0.26445	0.43395	0.46323	0.39207	0.36546	0.26156	0.38784	0.29782	0.27288	0.57031	0.33939	0.22069	0.13087	0.22545	0.23366	0.24442	0.27654	0.38714	0.23653	0.27657	0.25568	0.39256	0.29964	0.26422	0.21745	0.2023	0.24478	0.22711	0.28616	0.15758	0.26305	0.33057	0.33092
570.2	0.3317	0.48038	0.24343	0.26673	0.43877	0.45497	0.39377	0.36746	0.25999	0.36803	0.27773	0.27599	0.56618	0.33676	0.22715	0.13475	0.23033	0.22895	0.24874	0.27983	0.37421	0.22631	0.2701	0.26407	0.39371	0.28823	0.26898	0.21971	0.20048	0.23753	0.22943	0.27277	0.15562	0.24354	0.31324	0.32651
571.22	0.34061	0.47825	0.2441	0.2787	0.44229	0.45688	0.39024	0.36421	0.26308	0.35741	0.26577	0.28099	0.56241	0.33751	0.2252	0.13663	0.24342	0.23038	0.25086	0.27744	0.37427	0.22472	0.27511	0.27085	0.39297	0.28335	0.26924	0.22566	0.19658	0.23492	0.22755	0.25973	0.15726	0.2312	0.30364	0.32295
572.24	0.3457	0.47346	0.24332	0.28726	0.4355	0.45166	0.37997	0.37042	0.25936	0.35645	0.24844	0.28098	0.56566	0.34066	0.22455	0.13733	0.24048	0.22871	0.25285	0.28143	0.37404	0.22015	0.26822	0.27067	0.39338	0.27691	0.26867	0.2212	0.18862	0.23827	0.22579	0.25165	0.16139	0.22783	0.29012	0.3219
573.24	0.33804	0.47089	0.23718	0.28762	0.43389	0.43981	0.37169	0.36066	0.26037	0.34777	0.23408	0.28103	0.56345	0.34627	0.22045	0.13894	0.24244	0.22639	0.25585	0.28338	0.36814	0.21821	0.25779	0.26399	0.38316	0.27513	0.25606	0.21952	0.18343	0.2329	0.21797	0.24559	0.16332	0.22325	0.27815	0.32293
574.26	0.32274	0.46047	0.23325	0.27718	0.41689	0.43292	0.37647	0.3509	0.25145	0.32785	0.21593	0.27905	0.54068	0.34234	0.21436	0.13354	0.24096	0.2264	0.25821	0.27227	0.35615	0.21651	0.24878	0.26312	0.3626	0.27113	0.24436	0.21527	0.18001	0.2297	0.21818	0.23795	0.16349	0.21505	0.26117	0.31996
575.28	0.31153	0.45249	0.23059	0.27162	0.40302	0.43427	0.37341	0.34535	0.25544	0.32613	0.20943	0.27759	0.52016	0.3459	0.21193	0.12979	0.23442	0.22563	0.2555	0.27871	0.35787	0.2205	0.25249	0.26024	0.34634	0.26842	0.23707	0.2156	0.17131	0.23168	0.21806	0.23908	0.16548	0.21858	0.25363	0.32435
576.28	0.29584	0.44835	0.22021	0.25872	0.39331	0.42518	0.36638	0.33819	0.24658	0.31214	0.19137	0.27568	0.50758	0.34278	0.21072	0.12925	0.22732	0.21509	0.25282	0.27946	0.34369	0.21064	0.24429	0.26021	0.33686	0.26156	0.21669	0.21082	0.16722	0.22739	0.21477	0.23403	0.16481	0.21309	0.24343	0.31831
577.3	0.29681	0.44098	0.21711	0.25221	0.39167	0.42505	0.37333	0.33027	0.24811	0.29787	0.19857	0.27691	0.501	0.34141	0.21225	0.1312	0.2328	0.21262	0.25216	0.27759	0.33809	0.20725	0.25125	0.26159	0.32631	0.26639	0.20173	0.21733	0.16675	0.22593	0.21842	0.23455	0.16514	0.21109	0.24039	0.31899
578.32	0.29134	0.43114	0.20167	0.24072	0.38297	0.41692	0.36788	0.3248	0.23872	0.29456	0.19666	0.26571	0.47847	0.33696	0.20469	0.12534	0.22188	0.20575	0.24904	0.2682	0.31891	0.20342	0.25719	0.2625	0.31399	0.25136	0.18906	0.21551	0.16053	0.22323	0.21841	0.22663	0.16208	0.20654	0.2392	0.30777
579.31	0.30382	0.43602	0.20318	0.24964	0.39139	0.42693	0.36807	0.33047	0.24742	0.29951	0.19923	0.26758	0.49277	0.34563	0.21223	0.13281	0.22654	0.20829	0.24832	0.28327	0.32316	0.20599	0.26621	0.26549	0.31996	0.25699	0.18875	0.22565	0.16807	0.22979	0.21666	0.2318	0.16477	0.21039	0.23838	0.30975
580.33	0.30198	0.43115	0.20125	0.23712	0.38768	0.41766	0.3739	0.32812	0.2455	0.29592	0.19143	0.26577	0.49845	0.34547	0.21578	0.13219	0.22598	0.20953	0.25223	0.28244	0.31429	0.20645	0.26233	0.27306	0.31662	0.25539	0.18273	0.22177	0.17051	0.22516	0.21182	0.22675	0.16385	0.2055	0.23671	0.30464
581.35	0.30208	0.41256	0.20058	0.23288	0.3835	0.39796	0.35908	0.3294	0.24511	0.29669	0.19284	0.26141	0.4969	0.34321	0.21224	0.12786	0.22424	0.21207	0.24486	0.27979	0.30629	0.21185	0.26228	0.27012	0.31417	0.25326	0.17616	0.21751	0.16827	0.21388	0.19871	0.22548	0.16383	0.20163	0.23199	0.30007
582.35	0.29324	0.4049	0.2005	0.23004	0.37708	0.38537	0.35529	0.32417	0.23677	0.28946	0.17737	0.26337	0.48576	0.34262	0.21807	0.12341	0.21868	0.21132	0.24657	0.27524	0.29951	0.21089	0.26325	0.27846	0.31567	0.24584	0.17561	0.21712	0.1682	0.20757	0.19281	0.21635	0.16255	0.19035	0.22354	0.29878
583.36	0.28998	0.39431	0.19783	0.22555	0.35593	0.38122	0.34468	0.32477	0.23645	0.27583	0.17204	0.25524	0.47538	0.3391	0.21924	0.12153	0.21484	0.21198	0.24463	0.27539	0.30393	0.20918	0.26323	0.27338	0.31139	0.24664	0.16467	0.21427	0.16291	0.20002	0.18158	0.21563	0.16246	0.18542	0.21741	0.28998
584.38	0.27612	0.39108	0.19076	0.22655	0.35108	0.3669	0.33743	0.3263	0.23651	0.26619	0.17394	0.25823	0.46124	0.33602	0.22326	0.1195	0.21148	0.20326	0.24579	0.2689	0.30029	0.2128	0.26381	0.27711	0.30536	0.24413	0.16237	0.21034	0.1599	0.19165	0.17927	0.20986	0.16177	0.17548	0.21377	0.28089
585.38	0.26066	0.3866	0.18231	0.22424	0.33955	0.36178	0.31972	0.31279	0.23228	0.25701	0.17403	0.25802	0.44305	0.3309	0.2231	0.11451	0.20841	0.19304	0.23449	0.25646	0.29954	0.2131	0.2716	0.26569	0.29646	0.24162	0.15673	0.20811	0.15488	0.18187	0.17214	0.2052	0.15859	0.16657	0.20495	0.27461
586.4	0.25339	0.3805	0.18184	0.21724	0.33766	0.37762	0.3347	0.31171	0.23914	0.26623	0.17856	0.26546	0.43913	0.32989	0.23358	0.11819	0.21081	0.19843	0.24216	0.2563	0.31448	0.22644	0.28838	0.27987	0.29628	0.24409	0.171	0.21598	0.1602	0.18884	0.17982	0.20584	0.16018	0.16539	0.20595	0.27768
587.41	0.24371	0.36465	0.16256	0.19811	0.32047	0.36964	0.31421	0.30623	0.23713	0.26541	0.1761	0.25364	0.43079	0.3158	0.21942	0.11298	0.20589	0.18803	0.23026	0.24464	0.31949	0.23012	0.28585	0.26694	0.28537	0.23389	0.15478	0.20813	0.14998	0.18231	0.16451	0.19964	0.15581	0.15962	0.19899	0.26109
588.41	0.24034	0.35608	0.15986	0.19373	0.32831	0.35976	0.32026	0.30362	0.22901	0.26756	0.17978	0.26247	0.44243	0.30896	0.21383	0.10995	0.20699	0.17908	0.22578	0.23373	0.31391	0.23538	0.29951	0.26908	0.29481	0.22953	0.15538	0.19931	0.14671	0.17384	0.15971	0.19251	0.15415	0.15215	0.1922	0.25898
589.43	0.22999	0.33131	0.15006	0.16197	0.31121	0.35822	0.2969	0.28633	0.21722	0.26024	0.16689	0.25946	0.42922	0.28904	0.19406	0.09677	0.19942	0.17684	0.2095	0.21091	0.30746	0.22496	0.29688	0.25648	0.28582	0.21475	0.14247	0.18301	0.1262	0.15799	0.13919	0.17822	0.14583	0.1396	0.18396	0.24959
590.42	0.21964	0.30777	0.13929	0.14382	0.30431	0.34634	0.28997	0.27967	0.20261	0.25729	0.15529	0.24533	0.4205	0.26951	0.18368	0.08999	0.19448	0.16886	0.20411	0.19969	0.29514	0.221	0.28662	0.24119	0.27392	0.20209	0.13337	0.16509	0.10781	0.14875	0.11884	0.16203	0.13901	0.13062	0.17307	0.22353
591.44	0.20167	0.30086	0.11662	0.12837	0.28878	0.32125	0.26618	0.25765	0.18501	0.23631	0.13742	0.23027	0.39538	0.25153	0.16227	0.07777	0.185	0.14958	0.188	0.18198	0.27151	0.2049	0.26919	0.2161	0.25345	0.18511	0.10909	0.14033	0.079531	0.12642	0.091021	0.13988	0.12586	0.11508	0.15451	0.19676
592.46	0.20313	0.29337	0.11816	0.12384	0.28494	0.31329	0.26641	0.25125	0.17521	0.23586	0.13343	0.22146	0.39595	0.24375	0.16333	0.071567	0.18097	0.14778	0.1827	0.18027	0.25855	0.20807	0.26941	0.20261	0.25089	0.17871	0.112	0.1279	0.069385	0.11763	0.082604	0.13067	0.11963	0.10972	0.14646	0.18479
593.45	0.19724	0.27765	0.10756	0.10972	0.27896	0.30785	0.25349	0.23835	0.16785	0.23858	0.1233	0.20961	0.38293	0.2361	0.15885	0.071304	0.18038	0.1484	0.18225	0.17431	0.25794	0.21156	0.26209	0.19856	0.24739	0.17037	0.11342	0.1223	0.06249	0.1058	0.077991	0.11535	0.11273	0.10414	0.14083	0.17361
594.47	0.19963	0.28366	0.10722	0.12779	0.28197	0.29216	0.25675	0.23661	0.16561	0.24788	0.12716	0.21274	0.39157	0.24569	0.16992	0.080967	0.18525	0.14159	0.18386	0.17969	0.25929	0.22348	0.27845	0.21476	0.26309	0.17899	0.13418	0.1314	0.064132	0.10345	0.079219	0.10995	0.11372	0.10722	0.13795	0.17393
595.46	0.19578	0.28258	0.11037	0.13165	0.28721	0.29256	0.25832	0.2309	0.16658	0.24957	0.13094	0.21806	0.39797	0.24921	0.17451	0.08247	0.18913	0.14763	0.18813	0.18305	0.26529	0.23513	0.30335	0.23645	0.28091	0.1875	0.14355	0.13844	0.0719	0.10658	0.087582	0.10902	0.11331	0.10604	0.13664	0.19185
596.48	0.20998	0.28857	0.12193	0.15417	0.2969	0.30426	0.27144	0.24411	0.17213	0.26566	0.14115	0.23196	0.41779	0.262	0.19205	0.094895	0.19601	0.16043	0.1982	0.20228	0.28559	0.25434	0.34379	0.25522	0.30984	0.20456	0.17059	0.16217	0.082662	0.12239	0.10889	0.11855	0.121	0.11634	0.14669	0.21619
597.49	0.19014	0.28993	0.1122	0.16694	0.29778	0.29832	0.27478	0.23757	0.16707	0.25602	0.13583	0.23359	0.40581	0.26407	0.18774	0.10338	0.20252	0.1575	0.19981	0.20574	0.28994	0.25548	0.365	0.27	0.32402	0.20734	0.17984	0.17685	0.085279	0.1189	0.1123	0.1111	0.12007	0.11458	0.14601	0.22525
598.49	0.18703	0.30848	0.12429	0.18503	0.31507	0.3015	0.28831	0.23964	0.17712	0.27016	0.14553	0.25193	0.41109	0.27148	0.2011	0.10933	0.21762	0.16224	0.20819	0.21604	0.30473	0.26193	0.41407	0.30184	0.33983	0.23169	0.20262	0.19391	0.095142	0.13245	0.12516	0.11327	0.1261	0.12458	0.15399	0.24321
599.5	0.18011	0.29952	0.12255	0.1699	0.31586	0.30053	0.2882	0.238	0.18405	0.26666	0.14692	0.25016	0.40954	0.2691	0.19462	0.10582	0.21842	0.16776	0.21663	0.21825	0.31012	0.26505	0.44378	0.30645	0.34574	0.23377	0.19471	0.19051	0.095123	0.13796	0.12256	0.10743	0.1273	0.1214	0.15117	0.24944
600.52	0.18287	0.28753	0.11563	0.18025	0.30805	0.30018	0.28379	0.24541	0.18564	0.26223	0.15257	0.25697	0.40734	0.2658	0.18763	0.11373	0.21528	0.16209	0.21824	0.21559	0.31319	0.26095	0.46617	0.32112	0.35867	0.22706	0.19267	0.19497	0.092249	0.13539	0.12168	0.098745	0.12637	0.12031	0.15425	0.25509
601.51	0.19493	0.29444	0.12308	0.17578	0.31117	0.2961	0.28604	0.24877	0.19089	0.26411	0.15388	0.25653	0.41725	0.26864	0.1832	0.11413	0.21901	0.16584	0.22278	0.2147	0.31272	0.25562	0.48661	0.34028	0.38005	0.23515	0.19277	0.19866	0.10099	0.13924	0.12153	0.091465	0.1278	0.11471	0.15129	0.26596
602.53	0.20188	0.28594	0.12739	0.16425	0.30698	0.30767	0.28939	0.24411	0.19324	0.26712	0.16049	0.2747	0.42708	0.26932	0.18287	0.11209	0.21808	0.1767	0.23229	0.20612	0.31472	0.25572	0.50803	0.35892	0.39044	0.2379	0.19017	0.19418	0.10534	0.14948	0.1225	0.088018	0.13078	0.11171	0.15378	0.27716
603.52	0.18743	0.26542	0.12143	0.15082	0.27887	0.30039	0.27859	0.24132	0.18337	0.24486	0.14653	0.26591	0.41262	0.26373	0.17377	0.10434	0.20228	0.1724	0.22443	0.20439	0.30048	0.24438	0.49274	0.34073	0.38267	0.22618	0.17829	0.18422	0.096569	0.14587	0.10378	0.080899	0.12366	0.10272	0.14199	0.27098
604.54	0.19643	0.25965	0.12375	0.1632	0.26579	0.30242	0.28506	0.24934	0.17778	0.25196	0.14387	0.26906	0.40821	0.25918	0.17761	0.10659	0.19588	0.17274	0.22923	0.20241	0.30069	0.23762	0.48622	0.34636	0.38696	0.22586	0.17602	0.18787	0.10481	0.14629	0.11117	0.082235	0.12157	0.11016	0.14271	0.28312
605.55	0.19082	0.27913	0.12625	0.15466	0.27413	0.29081	0.28555	0.24538	0.18847	0.26129	0.13832	0.26633	0.39358	0.27006	0.17698	0.10011	0.19309	0.17521	0.23399	0.20608	0.30193	0.23949	0.46893	0.33786	0.38128	0.23222	0.16926	0.18763	0.11435	0.14688	0.11165	0.08411	0.1255	0.11277	0.13508	0.28668
606.55	0.15982	0.25709	0.11992	0.14657	0.25911	0.28243	0.27037	0.22689	0.17464	0.24982	0.13014	0.26114	0.36124	0.24877	0.17143	0.091023	0.17956	0.1647	0.22819	0.18421	0.29259	0.22509	0.42574	0.32089	0.34996	0.20918	0.15107	0.16845	0.10784	0.13564	0.10241	0.072108	0.11966	0.10438	0.12643	0.2862
607.56	0.16901	0.24763	0.12704	0.16378	0.27302	0.27623	0.26531	0.22886	0.18288	0.2572	0.1244	0.2617	0.35621	0.2371	0.17546	0.093629	0.18304	0.1586	0.22644	0.18933	0.3014	0.22243	0.38934	0.31808	0.34486	0.20412	0.14486	0.17287	0.1149	0.13402	0.10956	0.074558	0.12091	0.10854	0.12262	0.29956
608.55	0.17968	0.23703	0.12659	0.16974	0.27905	0.28447	0.26784	0.22982	0.1838	0.25707	0.12807	0.25835	0.3556	0.2283	0.17421	0.096084	0.18486	0.16027	0.23253	0.18431	0.29905	0.21831	0.37361	0.30462	0.34529	0.1913	0.13418	0.17116	0.12348	0.14125	0.12354	0.076496	0.12427	0.10619	0.12736	0.31535
609.57	0.17864	0.24147	0.12955	0.17014	0.28648	0.28116	0.26278	0.22386	0.18838	0.25758	0.12317	0.25137	0.35397	0.21695	0.16561	0.094136	0.18317	0.15457	0.22658	0.18311	0.30026	0.21464	0.34565	0.2864	0.33233	0.17925	0.12247	0.17017	0.12221	0.14234	0.12315	0.073848	0.12667	0.09427	0.12333	0.32045
610.58	0.18811	0.2112	0.13348	0.17272	0.27038	0.27778	0.25563	0.21529	0.1738	0.25328	0.12066	0.24077	0.35648	0.1907	0.16225	0.091119	0.17645	0.15453	0.22445	0.17203	0.29699	0.19824	0.31324	0.26549	0.32294	0.14941	0.11201	0.16389	0.11461	0.13825	0.12146	0.062542	0.12373	0.0887	0.12145	0.32571
611.57	0.19638	0.21044	0.13596	0.17523	0.26458	0.27702	0.26263	0.20901	0.1816	0.25919	0.12114	0.23789	0.36069	0.1844	0.16436	0.091094	0.17808	0.15787	0.22558	0.17791	0.3007	0.19774	0.30481	0.25109	0.32459	0.14338	0.11227	0.16449	0.11908	0.13959	0.12938	0.063354	0.12817	0.091678	0.11982	0.33332
612.59	0.20195	0.21998	0.13796	0.17259	0.25415	0.28061	0.26627	0.21921	0.18917	0.26214	0.12679	0.23996	0.36182	0.19005	0.16636	0.088084	0.17166	0.16031	0.2268	0.18625	0.30182	0.19237	0.29539	0.24637	0.32558	0.14991	0.11445	0.16045	0.1223	0.14046	0.1279	0.063564	0.13212	0.091252	0.12491	0.34318
613.58	0.19144	0.22074	0.13376	0.16919	0.25578	0.26955	0.25375	0.20848	0.19011	0.25906	0.12969	0.23624	0.34892	0.18055	0.15704	0.087035	0.17508	0.15509	0.22267	0.1808	0.30411	0.18551	0.27756	0.23543	0.30504	0.14436	0.098804	0.15961	0.11892	0.12769	0.11787	0.052291	0.13393	0.085224	0.11956	0.34478
614.6	0.18614	0.20778	0.13341	0.16841	0.25788	0.26621	0.24821	0.19978	0.18417	0.25077	0.13812	0.23884	0.3377	0.17686	0.16146	0.085642	0.18168	0.15614	0.21983	0.17671	0.30003	0.17453	0.25807	0.23168	0.29492	0.14004	0.096814	0.15512	0.12911	0.12335	0.11775	0.045575	0.13593	0.091125	0.11986	0.34848
615.59	0.17944	0.20551	0.14099	0.1802	0.26425	0.27376	0.24993	0.20233	0.18794	0.2503	0.14579	0.24924	0.32819	0.17553	0.16714	0.091801	0.19405	0.15441	0.21566	0.18809	0.29929	0.17772	0.26066	0.24008	0.28652	0.14978	0.11301	0.16595	0.14035	0.13245	0.12556	0.048187	0.14335	0.095947	0.13505	0.35909
616.6	0.19052	0.21033	0.14496	0.18964	0.26693	0.27802	0.25326	0.22051	0.1895	0.25567	0.15845	0.24743	0.32386	0.18591	0.17114	0.097466	0.1966	0.15452	0.21647	0.20404	0.29916	0.18141	0.26431	0.24541	0.27917	0.1582	0.11848	0.18186	0.13857	0.13743	0.13118	0.053675	0.14722	0.10679	0.14955	0.35921
617.61	0.19164	0.19473	0.14069	0.17642	0.26804	0.2716	0.24429	0.21656	0.17654	0.25567	0.16672	0.23568	0.30922	0.17203	0.16718	0.09712	0.20105	0.15126	0.21214	0.19893	0.28177	0.17151	0.26101	0.23494	0.26402	0.1417	0.11597	0.1832	0.13568	0.13733	0.13091	0.048357	0.15114	0.11627	0.15529	0.34746
618.61	0.20645	0.18414	0.1452	0.17211	0.25942	0.27102	0.25277	0.22514	0.17444	0.26515	0.16859	0.24314	0.3143	0.17222	0.17648	0.098118	0.19187	0.15192	0.2082	0.20679	0.27586	0.1716	0.25819	0.25476	0.26788	0.14313	0.13404	0.19242	0.14175	0.14826	0.14559	0.062663	0.15684	0.13756	0.17032	0.35087
619.62	0.21753	0.18897	0.1506	0.18411	0.25351	0.27905	0.26184	0.24411	0.18243	0.275	0.18339	0.24704	0.32334	0.18058	0.19188	0.10625	0.1932	0.16105	0.21255	0.22558	0.2799	0.18624	0.28348	0.27816	0.28074	0.15028	0.15069	0.21431	0.15112	0.16759	0.16726	0.082409	0.1693	0.1603	0.19876	0.35713
620.61	0.22324	0.19779	0.14567	0.16874	0.24539	0.28703	0.26276	0.24367	0.18049	0.26945	0.19368	0.24827	0.32566	0.18928	0.19479	0.1055	0.18581	0.17053	0.21477	0.22936	0.27802	0.18773	0.28905	0.2938	0.27792	0.15964	0.15408	0.22408	0.15976	0.18239	0.1765	0.095294	0.17945	0.18352	0.21493	0.3565
621.62	0.21936	0.19053	0.14788	0.16358	0.24738	0.28632	0.26073	0.23774	0.18322	0.26566	0.21077	0.26121	0.32967	0.19497	0.19894	0.10666	0.18498	0.1763	0.21029	0.22217	0.28318	0.1908	0.29846	0.31161	0.2875	0.17065	0.17024	0.24211	0.18817	0.20357	0.19471	0.10629	0.19441	0.20688	0.2392	0.36468
622.61	0.21623	0.2056	0.15569	0.17641	0.24178	0.28763	0.26706	0.23521	0.19122	0.27098	0.23292	0.26502	0.33672	0.21676	0.22264	0.11193	0.18017	0.18789	0.21071	0.22741	0.29925	0.20805	0.32174	0.33649	0.29351	0.19837	0.1973	0.2704	0.21308	0.2293	0.22346	0.12776	0.21457	0.23631	0.27105	0.37196
623.63	0.22743	0.21659	0.16169	0.18871	0.2487	0.29312	0.26512	0.24392	0.20129	0.28085	0.27059	0.26548	0.35409	0.22435	0.2367	0.1169	0.18985	0.20035	0.21569	0.23809	0.32244	0.22271	0.3496	0.36107	0.30763	0.21602	0.2182	0.2938	0.23985	0.26175	0.24711	0.14794	0.23369	0.26772	0.30683	0.38231
624.62	0.22589	0.21388	0.16564	0.17548	0.25276	0.29524	0.26699	0.23778	0.20824	0.28786	0.29757	0.26437	0.34831	0.21771	0.2497	0.11704	0.18995	0.20586	0.21763	0.24215	0.32715	0.22522	0.3639	0.37586	0.31518	0.22543	0.24348	0.30789	0.26294	0.28922	0.26806	0.16391	0.24957	0.29718	0.32805	0.38826
625.63	0.23236	0.20967	0.17296	0.18397	0.251	0.28912	0.2762	0.24702	0.21396	0.30805	0.34049	0.26261	0.36629	0.21995	0.27317	0.12409	0.1895	0.21052	0.22189	0.25775	0.34486	0.2366	0.39103	0.3825	0.34119	0.24436	0.27018	0.33828	0.28827	0.31828	0.30108	0.19556	0.26603	0.32855	0.35663	0.39474
626.64	0.23949	0.21104	0.18178	0.18017	0.24377	0.29275	0.2812	0.25602	0.21343	0.3212	0.38696	0.27075	0.37603	0.21914	0.29135	0.12938	0.1928	0.21833	0.22993	0.27772	0.35381	0.24935	0.4129	0.40608	0.34838	0.25946	0.28845	0.35928	0.31039	0.35092	0.33373	0.22533	0.28244	0.35689	0.38523	0.40759
627.63	0.24875	0.21364	0.18584	0.1715	0.24815	0.28962	0.28798	0.27491	0.2288	0.33825	0.42728	0.2845	0.39143	0.21898	0.29473	0.13436	0.19598	0.22258	0.2385	0.29797	0.38033	0.26261	0.42886	0.43153	0.37894	0.27839	0.30537	0.38685	0.34428	0.38303	0.36712	0.25803	0.29665	0.37623	0.40266	0.43578
628.64	0.25031	0.21994	0.19827	0.18308	0.24605	0.29458	0.30421	0.29077	0.23553	0.36023	0.47592	0.29398	0.39428	0.23524	0.31654	0.14798	0.20266	0.22911	0.24716	0.32198	0.392	0.28028	0.45192	0.4547	0.40782	0.30826	0.33145	0.4289	0.38195	0.41337	0.40814	0.29493	0.3083	0.3922	0.41782	0.44954
629.63	0.26564	0.23789	0.21183	0.19615	0.25157	0.29801	0.30933	0.31206	0.23349	0.36968	0.53978	0.30246	0.4116	0.26197	0.32971	0.15784	0.21328	0.23982	0.2524	0.33931	0.41196	0.29298	0.47465	0.47783	0.42926	0.34808	0.35601	0.46914	0.41426	0.4474	0.44106	0.33211	0.31632	0.40303	0.43529	0.4697
630.65	0.26488	0.24516	0.21566	0.20749	0.25914	0.29554	0.30443	0.3206	0.2417	0.39679	0.5938	0.31509	0.40709	0.27485	0.33043	0.16602	0.21966	0.25024	0.25468	0.33958	0.42736	0.31107	0.49037	0.5107	0.44405	0.37646	0.37582	0.49313	0.44202	0.47109	0.46442	0.35496	0.32452	0.41155	0.44122	0.49053
631.64	0.26488	0.24421	0.20927	0.21527	0.2684	0.30404	0.30906	0.33068	0.25205	0.42185	0.64845	0.31349	0.41095	0.28682	0.33833	0.17598	0.22751	0.2588	0.26028	0.34719	0.4417	0.32538	0.50458	0.5321	0.46983	0.40041	0.39099	0.5174	0.4675	0.49016	0.47525	0.37822	0.32817	0.41528	0.4412	0.50053
632.65	0.25893	0.24629	0.20462	0.22601	0.27201	0.3182	0.30948	0.33224	0.24452	0.43718	0.71125	0.31067	0.41202	0.30102	0.34461	0.18593	0.23433	0.27606	0.26541	0.34358	0.43741	0.339	0.52853	0.55051	0.4793	0.43266	0.40785	0.53007	0.4817	0.51276	0.48915	0.39318	0.32643	0.41515	0.44879	0.51475
633.64	0.2635	0.24555	0.20093	0.2182	0.27341	0.31145	0.30335	0.32436	0.2474	0.44526	0.75445	0.31361	0.41762	0.29961	0.34064	0.18551	0.23409	0.28103	0.26583	0.33518	0.44162	0.3464	0.53372	0.55868	0.48623	0.4541	0.42137	0.52824	0.48623	0.52133	0.49489	0.4037	0.32661	0.41126	0.44138	0.52237
634.65	0.26137	0.24273	0.19574	0.22461	0.26584	0.30852	0.30439	0.31876	0.25349	0.47174	0.78546	0.31504	0.42548	0.29696	0.33232	0.19149	0.23072	0.28556	0.27132	0.33683	0.45108	0.36651	0.54621	0.57413	0.49726	0.4774	0.42433	0.52534	0.48405	0.5188	0.49599	0.40896	0.32554	0.40446	0.43741	0.52991
635.64	0.27804	0.24465	0.20059	0.22057	0.26439	0.32639	0.3115	0.32922	0.25737	0.48077	0.81716	0.32265	0.44894	0.30177	0.33844	0.19464	0.23269	0.29075	0.27926	0.34351	0.4562	0.36911	0.56572	0.58567	0.51151	0.49653	0.43507	0.52981	0.48611	0.52446	0.50278	0.42102	0.32003	0.39992	0.43428	0.54221
636.65	0.29044	0.25745	0.20525	0.21837	0.26231	0.31847	0.31087	0.33286	0.253	0.49147	0.82231	0.32985	0.46342	0.31012	0.33654	0.19573	0.23399	0.28942	0.2837	0.34148	0.45959	0.37434	0.57094	0.58635	0.52328	0.52214	0.45091	0.52785	0.47736	0.5229	0.50937	0.42178	0.31367	0.39038	0.42953	0.55634
637.66	0.30201	0.24416	0.2149	0.22534	0.26507	0.3076	0.30764	0.32941	0.25827	0.48918	0.8189	0.32899	0.47774	0.29822	0.33323	0.19636	0.24009	0.2813	0.28591	0.34137	0.4625	0.36927	0.57305	0.5818	0.52691	0.51762	0.45409	0.52618	0.46766	0.51045	0.50586	0.42208	0.30814	0.38226	0.42259	0.54922
638.65	0.30177	0.25774	0.21278	0.23319	0.26645	0.31319	0.31621	0.33434	0.25866	0.49665	0.80123	0.32212	0.47905	0.30456	0.33253	0.2006	0.2425	0.2759	0.29384	0.34135	0.46245	0.37117	0.57534	0.57844	0.52438	0.53957	0.45998	0.52488	0.45357	0.50123	0.50125	0.41802	0.30251	0.37498	0.41979	0.54495
639.66	0.30191	0.25374	0.20338	0.22701	0.27285	0.31183	0.32438	0.33802	0.25913	0.49336	0.76736	0.32202	0.46754	0.31111	0.32425	0.19761	0.24449	0.26964	0.2983	0.33478	0.46032	0.36533	0.57341	0.56854	0.52031	0.54278	0.45972	0.51929	0.44623	0.49655	0.50064	0.42078	0.29924	0.3738	0.41678	0.54354
640.65	0.30225	0.25497	0.19584	0.22853	0.27399	0.29548	0.32498	0.33124	0.26113	0.48153	0.72014	0.31932	0.46384	0.31283	0.3112	0.19531	0.25147	0.26191	0.29801	0.33197	0.45981	0.36423	0.55735	0.55536	0.51874	0.54989	0.45411	0.50793	0.4382	0.48379	0.49243	0.41311	0.29814	0.36865	0.4175	0.53679
641.66	0.29134	0.23832	0.18669	0.2331	0.27096	0.2966	0.3132	0.32363	0.26544	0.46803	0.67561	0.31089	0.45763	0.29881	0.29659	0.18865	0.25052	0.25907	0.2964	0.33609	0.4612	0.35837	0.55448	0.53617	0.50446	0.54266	0.43879	0.49346	0.43055	0.48183	0.48738	0.41156	0.29916	0.37205	0.41513	0.52445
642.65	0.27272	0.23995	0.17393	0.21815	0.25184	0.29366	0.30371	0.32338	0.26127	0.45603	0.61834	0.30146	0.44685	0.29866	0.28045	0.17935	0.24092	0.25045	0.28892	0.32235	0.44549	0.34315	0.53409	0.49894	0.48389	0.54151	0.42746	0.47729	0.40697	0.47013	0.47432	0.3971	0.29586	0.37327	0.41229	0.51133
643.66	0.26489	0.22871	0.17024	0.20984	0.25255	0.29256	0.29987	0.31175	0.26338	0.4483	0.59166	0.30731	0.45842	0.29897	0.26537	0.17162	0.23887	0.24904	0.28938	0.31615	0.43814	0.33462	0.53497	0.48429	0.4741	0.52412	0.4082	0.46636	0.40235	0.47333	0.47346	0.39064	0.30262	0.38357	0.42507	0.51367
644.64	0.25438	0.22497	0.16667	0.20504	0.24579	0.29523	0.28737	0.30452	0.25823	0.43836	0.57203	0.31013	0.47275	0.29205	0.26063	0.16694	0.24789	0.25093	0.28343	0.311	0.4232	0.32362	0.52429	0.46312	0.4668	0.51389	0.39243	0.4562	0.38821	0.46951	0.46595	0.37504	0.30435	0.39043	0.43641	0.50338
645.65	0.25829	0.21896	0.15866	0.18576	0.24107	0.29304	0.28524	0.29451	0.24653	0.42647	0.54135	0.29805	0.4809	0.29127	0.25135	0.15543	0.24346	0.24549	0.28039	0.30498	0.40181	0.30623	0.50181	0.43802	0.45264	0.49338	0.37291	0.45039	0.36603	0.46676	0.46139	0.36473	0.30373	0.3967	0.43334	0.48792
646.64	0.26417	0.21913	0.1611	0.17609	0.24879	0.2927	0.28996	0.28123	0.2401	0.42807	0.53461	0.2953	0.48214	0.29777	0.24203	0.15206	0.24586	0.24027	0.27815	0.28721	0.38146	0.29326	0.48791	0.42447	0.4454	0.47753	0.36379	0.45196	0.35261	0.45559	0.45648	0.34728	0.30716	0.40438	0.44218	0.47143
647.65	0.27135	0.20851	0.16048	0.17367	0.25022	0.29785	0.2919	0.26796	0.23139	0.44025	0.53825	0.30303	0.47909	0.29127	0.23104	0.14715	0.25016	0.23694	0.28041	0.28517	0.37129	0.29018	0.46684	0.42438	0.44308	0.45797	0.34657	0.44978	0.34655	0.45685	0.45771	0.34108	0.31469	0.41858	0.44637	0.46694
648.64	0.2859	0.2105	0.16696	0.1854	0.2577	0.3105	0.28661	0.2738	0.23468	0.45272	0.5591	0.30838	0.4743	0.29589	0.2317	0.1436	0.25717	0.23923	0.2748	0.28662	0.37326	0.28664	0.44802	0.40842	0.44406	0.44856	0.34225	0.46024	0.33862	0.45886	0.45113	0.33753	0.32181	0.43112	0.45186	0.46149
649.65	0.30389	0.20435	0.17228	0.18196	0.26157	0.31735	0.28723	0.26258	0.23553	0.46985	0.57465	0.30712	0.47027	0.29601	0.22359	0.13607	0.24778	0.23337	0.27476	0.28002	0.36683	0.276	0.42248	0.39271	0.445	0.436	0.33401	0.4671	0.33369	0.46004	0.44991	0.33087	0.33249	0.43618	0.44887	0.45247
650.63	0.2911	0.20249	0.17612	0.20155	0.27363	0.31796	0.28964	0.25553	0.23716	0.49841	0.61959	0.31395	0.45175	0.28987	0.21823	0.13655	0.25659	0.22788	0.27926	0.27061	0.36085	0.27418	0.41624	0.37797	0.44448	0.42876	0.3276	0.47206	0.33931	0.46065	0.45587	0.32333	0.34409	0.4365	0.45778	0.44471
651.64	0.29097	0.19571	0.1779	0.21026	0.27392	0.3165	0.29129	0.25828	0.23085	0.52465	0.65226	0.32385	0.45631	0.2825	0.21543	0.13539	0.25366	0.22466	0.28032	0.26637	0.35432	0.26461	0.39908	0.3712	0.44813	0.42488	0.3294	0.4835	0.33736	0.46564	0.45855	0.32388	0.35045	0.43736	0.46157	0.44948
652.63	0.297	0.2021	0.17861	0.22639	0.27729	0.3129	0.29507	0.25666	0.23379	0.53772	0.68454	0.32933	0.46354	0.28632	0.21383	0.13504	0.24878	0.21523	0.28371	0.2585	0.35607	0.25649	0.39704	0.36586	0.45203	0.42923	0.3279	0.50232	0.33739	0.46527	0.46434	0.31982	0.3577	0.43417	0.46407	0.44844
653.64	0.29298	0.20131	0.17277	0.22099	0.27317	0.30809	0.29565	0.25775	0.22826	0.55107	0.69106	0.33199	0.46497	0.28022	0.20577	0.1314	0.24207	0.20548	0.28639	0.25349	0.35313	0.2462	0.39804	0.35136	0.45418	0.4242	0.31997	0.5018	0.33482	0.46006	0.46992	0.31519	0.35888	0.42191	0.45719	0.44642
654.62	0.29185	0.21283	0.17576	0.23226	0.27158	0.30366	0.29491	0.26021	0.22495	0.56044	0.69724	0.33336	0.46944	0.28263	0.20544	0.1303	0.23972	0.19015	0.28774	0.24404	0.35573	0.24506	0.401	0.33596	0.44998	0.43263	0.32629	0.50489	0.33382	0.45689	0.47807	0.31317	0.35962	0.40751	0.44359	0.43925
655.63	0.29892	0.21992	0.18392	0.23892	0.27092	0.31705	0.28448	0.27257	0.22394	0.56461	0.69539	0.3479	0.48013	0.28779	0.21221	0.13208	0.23276	0.18965	0.28743	0.2483	0.36292	0.24524	0.42428	0.34005	0.44778	0.44333	0.33603	0.51635	0.33787	0.46566	0.49335	0.31732	0.36269	0.3988	0.43332	0.4476
656.62	0.30656	0.23809	0.18277	0.24019	0.27167	0.32109	0.2787	0.26628	0.22585	0.55663	0.68564	0.35192	0.47405	0.2895	0.21053	0.13076	0.2303	0.18373	0.28705	0.24595	0.36461	0.24224	0.43577	0.32842	0.44629	0.4416	0.32789	0.51096	0.33682	0.4639	0.49755	0.31067	0.36078	0.37715	0.40939	0.43914
657.63	0.30993	0.24218	0.18997	0.23754	0.26975	0.33114	0.2715	0.27334	0.22967	0.56332	0.68373	0.35951	0.47504	0.28548	0.21919	0.13048	0.23221	0.18037	0.28955	0.25229	0.37554	0.24577	0.46236	0.31836	0.44469	0.44282	0.33164	0.50743	0.33821	0.47528	0.51147	0.31037	0.36326	0.35445	0.39099	0.43238
658.61	0.31461	0.241	0.19255	0.23971	0.27305	0.31828	0.273	0.26015	0.22319	0.55731	0.68196	0.35171	0.47372	0.27924	0.21667	0.13254	0.23271	0.16539	0.2986	0.24504	0.36356	0.24417	0.47144	0.31521	0.44204	0.43838	0.3332	0.49917	0.33757	0.47073	0.53085	0.29515	0.35906	0.32762	0.36824	0.41725
659.62	0.3072	0.23453	0.19513	0.24493	0.26986	0.31377	0.28066	0.26049	0.21335	0.55046	0.68343	0.35825	0.47814	0.26877	0.21073	0.13779	0.22529	0.1612	0.30558	0.25786	0.36474	0.24491	0.49724	0.31965	0.44589	0.43295	0.32555	0.50384	0.33823	0.47872	0.56198	0.28994	0.36316	0.31056	0.35339	0.41842
660.61	0.30884	0.23423	0.18966	0.235	0.27022	0.30355	0.28261	0.25367	0.22324	0.55719	0.67983	0.3571	0.48156	0.2691	0.20214	0.13773	0.22562	0.14843	0.31078	0.25188	0.37435	0.25388	0.5014	0.31633	0.45262	0.43821	0.30948	0.49053	0.33169	0.47233	0.58069	0.27571	0.36215	0.29137	0.33325	0.41372
661.62	0.30033	0.24794	0.19549	0.24557	0.27106	0.30612	0.28583	0.26333	0.2381	0.55343	0.68898	0.35923	0.49401	0.28323	0.20693	0.14127	0.22515	0.14886	0.32131	0.26212	0.39298	0.27101	0.52941	0.32763	0.44898	0.45123	0.30859	0.49531	0.33369	0.47387	0.60802	0.26821	0.36985	0.27566	0.32395	0.40606
662.6	0.29361	0.27244	0.19994	0.23993	0.27035	0.30568	0.28654	0.27073	0.24533	0.54727	0.68937	0.35614	0.49758	0.29778	0.2156	0.14577	0.22071	0.15409	0.32319	0.26547	0.39698	0.28268	0.53946	0.33248	0.4519	0.45901	0.30563	0.49565	0.33458	0.46623	0.6251	0.26399	0.36954	0.26039	0.31206	0.40677
663.61	0.28308	0.29715	0.20715	0.23753	0.25723	0.31003	0.27689	0.28574	0.25737	0.54027	0.67598	0.36718	0.51225	0.32024	0.22147	0.14473	0.20779	0.16581	0.31847	0.2744	0.42131	0.2904	0.55587	0.34415	0.4526	0.4759	0.29785	0.50233	0.33669	0.46744	0.63531	0.26558	0.38375	0.25228	0.29946	0.40471
664.59	0.27238	0.3146	0.21269	0.22677	0.25859	0.31528	0.26188	0.28413	0.27295	0.54165	0.6608	0.36165	0.51532	0.34828	0.2339	0.14316	0.20741	0.17223	0.32002	0.27332	0.43159	0.30097	0.56358	0.34774	0.45062	0.48286	0.29434	0.50159	0.34143	0.45505	0.63373	0.25357	0.38915	0.23861	0.28912	0.39485
665.6	0.27099	0.34369	0.23535	0.23747	0.26034	0.32351	0.27367	0.3007	0.2799	0.54527	0.6514	0.36327	0.53643	0.37202	0.25044	0.14906	0.202	0.18394	0.32425	0.29098	0.4503	0.31113	0.58176	0.36651	0.45976	0.49196	0.30824	0.51919	0.35031	0.45677	0.63726	0.25423	0.40497	0.2347	0.28521	0.38911
666.59	0.26105	0.33385	0.23993	0.22735	0.25144	0.31177	0.26508	0.30402	0.27356	0.53979	0.63337	0.35574	0.53656	0.37812	0.24995	0.14988	0.19175	0.17441	0.32069	0.29538	0.4554	0.31605	0.57449	0.36862	0.46417	0.48286	0.29546	0.51652	0.34828	0.43939	0.63073	0.24916	0.41136	0.22724	0.27298	0.38288
667.57	0.25708	0.34521	0.25485	0.23537	0.25369	0.3116	0.26923	0.3077	0.27763	0.55531	0.62589	0.36138	0.54469	0.40287	0.25283	0.15629	0.1874	0.17403	0.324	0.30813	0.47466	0.33694	0.58467	0.39108	0.4695	0.49678	0.29818	0.52614	0.35727	0.42955	0.62275	0.24565	0.42882	0.23195	0.27438	0.37489
668.58	0.24846	0.33833	0.27157	0.2483	0.2668	0.31737	0.27652	0.31848	0.27529	0.56035	0.62861	0.36021	0.54225	0.40992	0.26314	0.16789	0.19927	0.17251	0.33015	0.326	0.48793	0.35227	0.57726	0.407	0.48221	0.49989	0.30373	0.53023	0.37089	0.4284	0.60303	0.24999	0.43824	0.23673	0.27409	0.38059
669.56	0.24963	0.34612	0.29448	0.25146	0.27057	0.31195	0.28533	0.33815	0.28342	0.55861	0.63679	0.36189	0.55062	0.41456	0.27376	0.17344	0.20623	0.18187	0.3285	0.33948	0.51043	0.36376	0.57709	0.4272	0.4863	0.50792	0.31605	0.53802	0.37726	0.42673	0.57971	0.2558	0.45556	0.24695	0.27695	0.38022
670.57	0.244	0.34589	0.30874	0.24121	0.26749	0.30576	0.28581	0.33942	0.28728	0.54927	0.65082	0.36569	0.54561	0.42078	0.27618	0.17367	0.21295	0.18961	0.32622	0.34465	0.52097	0.37326	0.57549	0.45484	0.4924	0.51503	0.32239	0.53308	0.38503	0.41999	0.55007	0.26068	0.47523	0.25761	0.27934	0.38384
671.55	0.24537	0.35297	0.3283	0.24544	0.27092	0.31142	0.295	0.34999	0.29107	0.54774	0.65954	0.37299	0.55414	0.42506	0.29399	0.18433	0.22011	0.2061	0.3286	0.34821	0.53133	0.38892	0.59458	0.48653	0.50861	0.5419	0.34748	0.54559	0.40007	0.4339	0.52771	0.27223	0.50291	0.27568	0.29397	0.39762
672.56	0.23698	0.32185	0.33115	0.24158	0.26862	0.29371	0.29214	0.35467	0.28113	0.52132	0.64837	0.3641	0.54797	0.40241	0.29109	0.18384	0.22494	0.20866	0.32093	0.35417	0.53444	0.38626	0.60202	0.50241	0.52035	0.53586	0.35929	0.5423	0.40455	0.43201	0.5052	0.28062	0.524	0.28777	0.28799	0.39816
673.54	0.23148	0.31553	0.33526	0.22883	0.25365	0.28664	0.28938	0.34906	0.27769	0.49706	0.63456	0.36751	0.53752	0.38816	0.29424	0.18386	0.21303	0.21852	0.31354	0.35088	0.53729	0.3878	0.6289	0.53748	0.52546	0.54566	0.38178	0.55119	0.41014	0.43302	0.49722	0.28292	0.55246	0.30282	0.30077	0.40862
674.55	0.23195	0.30875	0.32748	0.23258	0.24453	0.27341	0.28781	0.34591	0.2676	0.47698	0.61883	0.36389	0.52953	0.38038	0.29734	0.19059	0.20744	0.21391	0.30745	0.35648	0.53805	0.39739	0.64098	0.5678	0.54107	0.5582	0.40764	0.56175	0.42356	0.44201	0.48401	0.2933	0.58298	0.32735	0.31194	0.42097
675.53	0.2288	0.29481	0.31117	0.23485	0.23923	0.26777	0.27894	0.33755	0.25364	0.44892	0.58915	0.3573	0.51107	0.36139	0.30699	0.19603	0.19836	0.21131	0.30069	0.35777	0.53971	0.39952	0.65237	0.58895	0.54413	0.56366	0.43822	0.584	0.43772	0.45498	0.48167	0.29723	0.61542	0.35187	0.32779	0.43665
676.54	0.22761	0.2755	0.29961	0.22511	0.22291	0.25163	0.26544	0.32489	0.23938	0.42858	0.55573	0.34774	0.49254	0.34279	0.30464	0.19163	0.18898	0.20558	0.28677	0.35793	0.54415	0.39879	0.6494	0.61585	0.54879	0.5638	0.47423	0.60217	0.45955	0.46603	0.48438	0.31222	0.65308	0.38739	0.34586	0.45591
677.52	0.23481	0.27541	0.28889	0.22313	0.22136	0.25298	0.26713	0.31917	0.2294	0.40974	0.5457	0.34802	0.49309	0.34063	0.31432	0.19102	0.18391	0.2103	0.28003	0.36442	0.53808	0.40128	0.65381	0.65482	0.56274	0.58085	0.52709	0.6419	0.49733	0.5027	0.50451	0.3413	0.69865	0.43268	0.39054	0.49243
678.5	0.23011	0.25509	0.26418	0.20817	0.20796	0.22863	0.25408	0.29497	0.21478	0.38506	0.5262	0.32738	0.46937	0.32553	0.31101	0.18004	0.17528	0.20186	0.26228	0.36267	0.52297	0.39474	0.63783	0.68657	0.55848	0.5858	0.56256	0.68011	0.53322	0.53464	0.51389	0.37224	0.74724	0.48603	0.43242	0.50657
679.51	0.22579	0.24038	0.24572	0.2037	0.20903	0.22863	0.2499	0.28287	0.20826	0.36549	0.52227	0.31939	0.45337	0.3111	0.30584	0.1724	0.1736	0.20671	0.2529	0.35673	0.52355	0.38583	0.6396	0.72746	0.555	0.60611	0.6205	0.73142	0.58131	0.58362	0.55779	0.41393	0.80494	0.55111	0.49801	0.53505
680.49	0.20047	0.21641	0.2245	0.19966	0.18714	0.21657	0.2432	0.2685	0.19625	0.34714	0.50988	0.29936	0.42802	0.29094	0.28402	0.16335	0.15818	0.20907	0.24127	0.34418	0.50645	0.37715	0.63171	0.76035	0.5408	0.60619	0.66522	0.78438	0.62856	0.63274	0.59551	0.46362	0.85475	0.62286	0.56374	0.54993
681.5	0.19273	0.23066	0.21139	0.20837	0.19408	0.22322	0.24881	0.26411	0.20388	0.34487	0.51768	0.29032	0.41837	0.3057	0.28398	0.15611	0.16075	0.21772	0.23608	0.34656	0.49814	0.37577	0.64326	0.80732	0.53575	0.63714	0.73136	0.85246	0.68901	0.69796	0.64449	0.52236	0.90566	0.70762	0.65028	0.57939
682.48	0.1677	0.21402	0.19209	0.20218	0.19438	0.20929	0.23642	0.24216	0.20327	0.33332	0.491	0.26785	0.38191	0.29687	0.27755	0.14163	0.1637	0.20944	0.23155	0.32585	0.48899	0.36291	0.62759	0.82436	0.51052	0.63864	0.78506	0.89402	0.73938	0.73597	0.68173	0.56653	0.94157	0.78512	0.72899	0.57898
683.49	0.15589	0.20732	0.18218	0.21441	0.19682	0.20763	0.23145	0.23941	0.20924	0.34862	0.46785	0.26174	0.37007	0.29696	0.26765	0.13873	0.16236	0.20582	0.22733	0.3236	0.48936	0.36293	0.62548	0.83447	0.49832	0.6496	0.85111	0.94111	0.77838	0.7688	0.72471	0.61637	0.96455	0.8649	0.81075	0.59262
684.47	0.14009	0.19743	0.16656	0.21138	0.18668	0.19245	0.21479	0.22324	0.20468	0.34257	0.42407	0.24177	0.34587	0.29058	0.24744	0.12967	0.15219	0.19758	0.21544	0.30721	0.46342	0.34566	0.60944	0.83921	0.47452	0.64391	0.88166	0.95824	0.80164	0.77197	0.73648	0.64927	0.96118	0.92176	0.87639	0.59559
685.45	0.14384	0.19474	0.1632	0.20147	0.20696	0.1824	0.19637	0.21545	0.20815	0.34749	0.3888	0.23461	0.34683	0.28834	0.25113	0.12046	0.15603	0.18921	0.20576	0.29619	0.44911	0.32847	0.59035	0.84081	0.47232	0.65047	0.93207	0.95729	0.81486	0.76245	0.74877	0.67241	0.94291	0.96433	0.93608	0.60476
686.46	0.12759	0.162	0.14806	0.18277	0.19528	0.1623	0.18454	0.19171	0.19016	0.32855	0.33114	0.21001	0.32053	0.25952	0.23026	0.1108	0.14078	0.17134	0.19411	0.27131	0.424	0.29963	0.54346	0.80413	0.4464	0.62763	0.94098	0.92023	0.79043	0.72057	0.73118	0.66456	0.89758	0.96705	0.95274	0.57827
687.44	0.1229	0.1672	0.14748	0.18823	0.18574	0.16438	0.1889	0.18885	0.18624	0.31937	0.29264	0.20382	0.31856	0.25352	0.22645	0.11739	0.12529	0.17016	0.18544	0.26813	0.40501	0.27727	0.52342	0.79227	0.43847	0.64157	0.95549	0.89446	0.76073	0.68467	0.72276	0.65116	0.85014	0.95303	0.9575	0.58609
688.44	0.13346	0.15643	0.14286	0.17984	0.1905	0.17447	0.19083	0.18186	0.18018	0.29822	0.25313	0.19554	0.32898	0.24289	0.22272	0.11157	0.12123	0.16633	0.18051	0.2439	0.38336	0.25238	0.48343	0.77433	0.43561	0.63094	0.95584	0.84216	0.71914	0.63118	0.69738	0.61381	0.78739	0.91128	0.92967	0.57457
689.42	0.1313	0.13803	0.13195	0.17181	0.19324	0.17094	0.18452	0.17793	0.1759	0.28255	0.20547	0.18916	0.31712	0.21829	0.2187	0.10856	0.10532	0.15103	0.17277	0.22945	0.35795	0.23267	0.43467	0.73751	0.42291	0.5975	0.93407	0.7818	0.65863	0.56981	0.65812	0.56515	0.71449	0.84855	0.87446	0.55729
690.43	0.13398	0.12447	0.12813	0.1801	0.18441	0.17099	0.18648	0.18441	0.1688	0.26282	0.16951	0.18708	0.31035	0.21149	0.21811	0.10954	0.097045	0.13782	0.16641	0.22092	0.33431	0.21716	0.40555	0.70681	0.41099	0.57894	0.89089	0.73337	0.60195	0.50901	0.61318	0.51781	0.64544	0.78114	0.81314	0.54538
691.41	0.13751	0.12861	0.12299	0.17662	0.19571	0.17689	0.18113	0.18245	0.17377	0.24996	0.14597	0.18938	0.31064	0.19798	0.22569	0.10869	0.093687	0.1311	0.15801	0.20103	0.31837	0.19325	0.38471	0.68271	0.39679	0.55451	0.84173	0.6806	0.54986	0.45275	0.56206	0.45708	0.58171	0.70428	0.74489	0.53207
692.39	0.13826	0.11169	0.11274	0.16025	0.20202	0.17403	0.16585	0.17003	0.16463	0.23535	0.11465	0.17991	0.29408	0.17951	0.21418	0.10056	0.08475	0.11851	0.14283	0.18244	0.29317	0.17556	0.34215	0.64852	0.372	0.51079	0.77151	0.62007	0.4831	0.39601	0.49521	0.39457	0.51038	0.63149	0.66494	0.50882
693.39	0.12721	0.11786	0.11692	0.15418	0.20372	0.16615	0.15472	0.16185	0.15435	0.22892	0.093823	0.16734	0.26873	0.16766	0.22023	0.097159	0.08055	0.11062	0.13278	0.16171	0.27257	0.1625	0.31623	0.6152	0.34303	0.48202	0.70443	0.57475	0.42346	0.34456	0.43426	0.33908	0.44815	0.56251	0.5926	0.4813
694.38	0.11059	0.10854	0.12165	0.14742	0.19069	0.16411	0.1527	0.15141	0.15026	0.22417	0.088267	0.1614	0.25514	0.16491	0.22642	0.090236	0.079797	0.10173	0.12737	0.14622	0.25684	0.14854	0.30534	0.58408	0.32517	0.45478	0.63566	0.53472	0.37683	0.30214	0.38446	0.28436	0.39386	0.49407	0.52306	0.46524
695.38	0.10123	0.10756	0.11466	0.13579	0.18001	0.16226	0.15179	0.13456	0.14603	0.21702	0.074618	0.15132	0.23491	0.15884	0.21987	0.082131	0.073158	0.095709	0.11816	0.13035	0.2465	0.13948	0.27987	0.55283	0.30551	0.41902	0.56754	0.48314	0.32811	0.26271	0.33654	0.22743	0.34914	0.42929	0.45133	0.44085
696.36	0.091144	0.086558	0.10966	0.12548	0.14941	0.13845	0.13244	0.12296	0.12027	0.19641	0.055723	0.13835	0.20796	0.15109	0.20207	0.072692	0.063029	0.080723	0.10587	0.11761	0.21644	0.12936	0.24906	0.51868	0.28778	0.37449	0.50496	0.4441	0.27978	0.2206	0.29649	0.18779	0.3046	0.37106	0.38868	0.42087
697.34	0.089437	0.091009	0.1159	0.13751	0.13913	0.13308	0.12575	0.12608	0.11179	0.20162	0.055973	0.12882	0.20119	0.15245	0.20289	0.071422	0.059232	0.077587	0.1078	0.10645	0.20404	0.1274	0.22439	0.49482	0.27498	0.34619	0.45494	0.42434	0.2558	0.19268	0.26373	0.16181	0.2731	0.32297	0.33692	0.40242
698.34	0.096484	0.079407	0.11452	0.13707	0.11913	0.124	0.12067	0.13174	0.10377	0.18465	0.051037	0.11806	0.19099	0.14251	0.19719	0.070656	0.049796	0.072054	0.10305	0.1063	0.1831	0.11895	0.2096	0.46567	0.27221	0.3129	0.40985	0.3994	0.22984	0.1712	0.23572	0.13985	0.2483	0.27905	0.29224	0.38701
699.32	0.099822	0.080968	0.11055	0.12252	0.11268	0.10876	0.12058	0.12576	0.090944	0.15711	0.037705	0.11691	0.1781	0.13311	0.18796	0.067292	0.043377	0.072962	0.098996	0.094505	0.16493	0.1097	0.18405	0.4482	0.2662	0.28961	0.38211	0.37547	0.198	0.15024	0.21424	0.12546	0.22953	0.24536	0.2564	0.3635
700.33	0.080474	0.072809	0.10743	0.10414	0.097167	0.088498	0.099857	0.11	0.074388	0.137	0.028447	0.093237	0.1491	0.11974	0.17875	0.0629	0.035186	0.064759	0.092639	0.079481	0.13996	0.096028	0.16565	0.41068	0.2475	0.27001	0.3451	0.3539	0.16844	0.12596	0.18385	0.1102	0.20361	0.20952	0.22119	0.33028
701.31	0.073321	0.074883	0.11771	0.10356	0.11012	0.088942	0.10468	0.11207	0.07648	0.13715	0.02417	0.07605	0.13475	0.11593	0.18996	0.061312	0.03646	0.069034	0.096508	0.075526	0.13496	0.10034	0.15089	0.39003	0.23924	0.25465	0.32894	0.34446	0.15995	0.11432	0.16744	0.10654	0.18786	0.1912	0.19654	0.31564
702.29	0.074644	0.076221	0.11743	0.076124	0.094738	0.080106	0.10556	0.10529	0.070027	0.11891	0.021666	0.078282	0.12297	0.11057	0.18687	0.055555	0.035471	0.07178	0.091807	0.070099	0.12875	0.094572	0.15615	0.37358	0.24467	0.24704	0.31727	0.322	0.13839	0.096191	0.16061	0.093529	0.17592	0.17339	0.17464	0.29655
703.29	0.052259	0.073702	0.098814	0.063529	0.07251	0.057036	0.081856	0.082979	0.058923	0.095117	0.016334	0.063012	0.095178	0.10575	0.17017	0.051643	0.027492	0.067879	0.084588	0.054596	0.11857	0.079768	0.14124	0.33892	0.22123	0.22035	0.27985	0.30085	0.11778	0.073035	0.13442	0.07126	0.15809	0.14891	0.14675	0.26978
704.27	0.040581	0.072906	0.09601	0.05609	0.061513	0.062403	0.067263	0.077915	0.049051	0.083312	0.016891	0.047318	0.07332	0.10048	0.16587	0.046282	0.027197	0.068776	0.083475	0.047923	0.12132	0.080068	0.13591	0.30947	0.20828	0.20785	0.25583	0.28051	0.11382	0.06162	0.11904	0.059683	0.14513	0.13506	0.12835	0.25
705.27	0.050865	0.080923	0.091228	0.048049	0.057114	0.059794	0.070969	0.072358	0.041861	0.081826	0.016194	0.044067	0.065745	0.093731	0.1599	0.042537	0.029059	0.07737	0.088855	0.051844	0.12844	0.081421	0.12952	0.29039	0.20598	0.18353	0.24748	0.2599	0.10763	0.059341	0.1185	0.050972	0.13743	0.12604	0.11867	0.23593
706.25	0.052789	0.069861	0.078518	0.038013	0.035863	0.04634	0.064411	0.062423	0.036973	0.07069	0.016846	0.039883	0.050975	0.077714	0.13746	0.040868	0.025467	0.076273	0.088411	0.053683	0.12717	0.072701	0.13484	0.26084	0.1948	0.16513	0.22312	0.23008	0.089646	0.047624	0.11381	0.037943	0.12821	0.11099	0.10656	0.20467
707.23	0.042073	0.047	0.065091	0.034963	0.024546	0.037597	0.046408	0.038734	0.030414	0.059842	0.010915	0.025246	0.027039	0.05256	0.11485	0.035795	0.015743	0.063843	0.083132	0.035075	0.12113	0.066063	0.12263	0.22969	0.1735	0.12906	0.18249	0.20019	0.067886	0.03393	0.087679	0.022471	0.11479	0.095399	0.095972	0.16963
708.23	0.040577	0.042313	0.066692	0.030266	0.029465	0.050773	0.061451	0.03305	0.040059	0.059498	0.010873	0.028866	0.017011	0.045401	0.10737	0.036822	0.015116	0.058965	0.090139	0.036616	0.12635	0.068453	0.11641	0.22267	0.16557	0.11547	0.18135	0.17543	0.062729	0.028971	0.09422	0.022084	0.10983	0.089898	0.088344	0.1497
709.21	0.042532	0.034433	0.056038	0.025317	0.021054	0.038764	0.05578	0.027549	0.040546	0.057864	0.013147	0.029445	0.013106	0.033159	0.098598	0.035364	0.011551	0.054973	0.089863	0.033161	0.12056	0.062399	0.10963	0.203	0.14773	0.090853	0.15642	0.14975	0.055025	0.020181	0.085433	0.015455	0.10054	0.075194	0.07779	0.12137
710.21	0.039476	0.038014	0.056086	0.033023	0.021464	0.04485	0.049618	0.039798	0.045091	0.053544	0.017979	0.03527	0.014103	0.032635	0.092331	0.035753	0.0098977	0.050128	0.083335	0.028642	0.11196	0.057613	0.099059	0.18081	0.14155	0.081585	0.14103	0.12782	0.047085	0.0087122	0.071255	0.017869	0.091651	0.065567	0.066109	0.098335
711.19	0.039685	0.050219	0.057099	0.038297	0.028472	0.061122	0.050549	0.05789	0.048576	0.05425	0.023553	0.045177	0.03032	0.040561	0.090436	0.037757	0.0080085	0.049116	0.080767	0.032546	0.11332	0.058002	0.084701	0.16854	0.13886	0.08109	0.12896	0.11176	0.040243	0.012437	0.058643	0.022736	0.0871	0.063341	0.057385	0.081682
712.17	0.047811	0.057907	0.052468	0.036864	0.024744	0.067938	0.061438	0.076755	0.057494	0.055244	0.025147	0.041651	0.038685	0.046607	0.084136	0.035017	0.0090756	0.051018	0.082333	0.036198	0.11608	0.055046	0.068978	0.13721	0.12443	0.070456	0.12566	0.090217	0.039069	0.013932	0.055148	0.029368	0.084323	0.05542	0.046635	0.062792
713.17	0.055485	0.064675	0.058601	0.042418	0.039848	0.068778	0.060801	0.089636	0.05672	0.068878	0.024329	0.04882	0.047824	0.040904	0.083329	0.028682	0.013838	0.048495	0.077948	0.034784	0.12241	0.057321	0.061437	0.11904	0.11949	0.064861	0.10846	0.073903	0.033445	0.011993	0.040444	0.032315	0.079729	0.049757	0.037859	0.050335
714.15	0.059168	0.072309	0.062753	0.056876	0.042177	0.080062	0.067422	0.099152	0.05901	0.078713	0.025106	0.057602	0.065806	0.046787	0.072703	0.032852	0.015292	0.047194	0.073832	0.039356	0.12665	0.050498	0.051434	0.11086	0.12335	0.067839	0.10238	0.062628	0.02076	0.015687	0.034563	0.039367	0.078969	0.05056	0.030285	0.037678
715.13	0.057559	0.063983	0.060119	0.060965	0.044707	0.08867	0.079029	0.10463	0.061921	0.080848	0.022204	0.06516	0.072276	0.041376	0.069373	0.03381	0.023693	0.039342	0.077796	0.040896	0.132	0.039952	0.045943	0.11221	0.10763	0.064067	0.08502	0.052764	0.022314	0.016802	0.02811	0.043653	0.080274	0.045341	0.019908	0.029184
716.13	0.060055	0.060695	0.066206	0.067156	0.042156	0.091039	0.084418	0.097952	0.068585	0.076769	0.025667	0.071493	0.081489	0.031538	0.073587	0.031518	0.028974	0.036675	0.078556	0.02917	0.13164	0.026658	0.038933	0.10323	0.10242	0.057809	0.074978	0.041428	0.022345	0.014481	0.022123	0.04352	0.076698	0.03736	0.016243	0.022815
717.11	0.04749	0.062528	0.070793	0.071961	0.061864	0.094728	0.093611	0.10278	0.074798	0.075579	0.024732	0.086343	0.080318	0.030279	0.078126	0.03268	0.037087	0.03185	0.080743	0.033662	0.13637	0.020654	0.031739	0.10841	0.099623	0.058632	0.066971	0.042278	0.027891	0.017142	0.027493	0.046713	0.075664	0.031316	0.014434	0.028986
718.08	0.051493	0.057573	0.069495	0.063256	0.062402	0.10486	0.091948	0.10787	0.076361	0.070775	0.031558	0.098225	0.094178	0.030605	0.073719	0.032163	0.039928	0.030953	0.080411	0.038849	0.12871	0.014507	0.029349	0.10767	0.10522	0.061515	0.057544	0.036199	0.029298	0.023782	0.025085	0.051075	0.073631	0.025819	0.017827	0.03555
719.09	0.051693	0.060108	0.065979	0.05988	0.077785	0.1105	0.083307	0.11221	0.084503	0.085857	0.034524	0.10125	0.095306	0.030424	0.067772	0.028089	0.042595	0.025871	0.075715	0.043242	0.12949	0.018418	0.026401	0.098839	0.1028	0.054664	0.048979	0.034261	0.033445	0.02809	0.01798	0.056012	0.072527	0.0276	0.020091	0.040116
720.06	0.063531	0.071363	0.080375	0.066542	0.10755	0.11537	0.093807	0.11902	0.1022	0.10345	0.046401	0.1117	0.12084	0.03817	0.07503	0.027087	0.044104	0.024282	0.0797	0.048466	0.14233	0.024356	0.024437	0.096447	0.11559	0.059498	0.056752	0.038547	0.03607	0.034023	0.022822	0.054337	0.075996	0.034618	0.032255	0.050218
721.06	0.070355	0.080369	0.073924	0.065276	0.12213	0.12338	0.10087	0.14113	0.10723	0.12348	0.047578	0.12202	0.1404	0.05077	0.080996	0.02567	0.048508	0.020101	0.084084	0.067127	0.14445	0.026026	0.028233	0.10543	0.12534	0.066256	0.060543	0.038883	0.044823	0.043081	0.027537	0.059092	0.077595	0.043366	0.036306	0.059039
722.04	0.085469	0.074739	0.069401	0.07963	0.12968	0.13385	0.097578	0.1515	0.10379	0.13914	0.057545	0.12406	0.16843	0.056521	0.082932	0.022995	0.04322	0.017579	0.085391	0.073335	0.13831	0.024731	0.030514	0.10912	0.14008	0.072701	0.060185	0.037898	0.043635	0.048156	0.022238	0.061218	0.07714	0.054373	0.041719	0.060956
723.02	0.08571	0.081989	0.071554	0.0953	0.14188	0.13946	0.11385	0.1662	0.11166	0.15342	0.073819	0.13368	0.18578	0.069938	0.092909	0.027529	0.040335	0.018404	0.087655	0.080171	0.15033	0.024486	0.036349	0.11406	0.14953	0.078493	0.064084	0.042889	0.050679	0.057358	0.032264	0.064739	0.084241	0.063885	0.055888	0.069784
724.02	0.099822	0.096072	0.082846	0.11325	0.15873	0.15065	0.1384	0.17247	0.11962	0.17031	0.08205	0.14366	0.20991	0.079383	0.11199	0.034944	0.050233	0.019246	0.09564	0.07706	0.1623	0.032779	0.040222	0.12844	0.16493	0.087491	0.073514	0.04993	0.061177	0.063422	0.042703	0.060543	0.091768	0.07149	0.069946	0.086296
724.99	0.094502	0.084168	0.076175	0.11637	0.1514	0.1589	0.14004	0.17722	0.12109	0.17523	0.090298	0.14654	0.21315	0.072304	0.11073	0.036541	0.049025	0.022325	0.089517	0.075188	0.16194	0.036262	0.046039	0.13058	0.16967	0.088385	0.072563	0.049897	0.062764	0.078373	0.046511	0.064385	0.092305	0.078013	0.080998	0.094534
725.97	0.10305	0.090249	0.080986	0.12291	0.16735	0.17439	0.14852	0.17067	0.12838	0.18638	0.093293	0.15379	0.21538	0.075702	0.11123	0.036879	0.049238	0.026724	0.091432	0.066284	0.17162	0.051321	0.049825	0.13883	0.17892	0.091472	0.072751	0.054747	0.068733	0.090241	0.059134	0.063444	0.099262	0.088303	0.10121	0.10711
726.97	0.10408	0.10411	0.092113	0.11786	0.17331	0.17798	0.15659	0.16735	0.13942	0.19057	0.10005	0.16424	0.23142	0.081926	0.11025	0.037952	0.055234	0.028916	0.094433	0.062953	0.18726	0.060104	0.056055	0.14727	0.18656	0.093562	0.08142	0.05981	0.080824	0.10748	0.067498	0.072951	0.10989	0.09746	0.12169	0.12408
727.95	0.10456	0.11108	0.083594	0.12066	0.17743	0.1848	0.15659	0.16648	0.13626	0.18845	0.093863	0.16395	0.23895	0.083721	0.098398	0.035391	0.062895	0.035423	0.094614	0.063842	0.1842	0.058976	0.047918	0.15379	0.18464	0.094325	0.087113	0.062364	0.093707	0.12335	0.074697	0.076081	0.11519	0.111	0.13789	0.13528
728.92	0.099276	0.10342	0.080848	0.12312	0.16877	0.18947	0.15172	0.17686	0.13631	0.17083	0.089688	0.16687	0.2283	0.084551	0.09054	0.034676	0.059022	0.037308	0.1003	0.072338	0.18406	0.052114	0.051635	0.15718	0.1826	0.10169	0.094889	0.067022	0.10378	0.13943	0.086735	0.090261	0.12003	0.12072	0.15913	0.14413
729.92	0.11001	0.10694	0.072762	0.12777	0.16782	0.18824	0.14239	0.17914	0.13737	0.16929	0.078678	0.16457	0.22658	0.094418	0.080644	0.036188	0.052826	0.036311	0.10454	0.084102	0.17638	0.056123	0.049787	0.16336	0.18234	0.096662	0.1014	0.075166	0.11957	0.14982	0.093569	0.10404	0.12922	0.13429	0.17282	0.15162
730.9	0.10679	0.096288	0.073091	0.12998	0.16085	0.17799	0.1367	0.18245	0.13462	0.17324	0.081427	0.16067	0.22508	0.094888	0.075241	0.038397	0.051734	0.034605	0.10441	0.094189	0.1749	0.055483	0.050837	0.16115	0.18566	0.085701	0.11296	0.08532	0.13784	0.16229	0.095758	0.1173	0.139	0.15179	0.18273	0.15688
731.87	0.1155	0.10438	0.077812	0.14564	0.15993	0.19452	0.14577	0.19159	0.13883	0.18462	0.083943	0.17089	0.23129	0.11028	0.086093	0.047815	0.048502	0.042525	0.11177	0.11507	0.17836	0.06425	0.067709	0.17371	0.19688	0.094623	0.13383	0.10527	0.15967	0.18159	0.11337	0.12587	0.14712	0.17362	0.19445	0.16905
732.87	0.111	0.10219	0.072625	0.14377	0.14818	0.18195	0.14095	0.18859	0.13685	0.17967	0.077021	0.1612	0.22148	0.10659	0.078168	0.046971	0.041289	0.031286	0.11197	0.11868	0.17443	0.066521	0.081513	0.16274	0.19649	0.088513	0.13362	0.11143	0.16976	0.18147	0.11534	0.12909	0.15096	0.17507	0.19127	0.16515
733.85	0.11982	0.099544	0.076214	0.14191	0.15933	0.18321	0.14845	0.19134	0.13665	0.19423	0.082524	0.1601	0.23936	0.11136	0.077349	0.048316	0.040839	0.030591	0.11308	0.13153	0.17488	0.076734	0.094834	0.16237	0.21041	0.084398	0.13934	0.11911	0.18398	0.1937	0.11625	0.13669	0.15407	0.18714	0.18603	0.16548
734.83	0.10427	0.095688	0.078607	0.14241	0.16132	0.19257	0.1584	0.19097	0.13294	0.19152	0.082105	0.16526	0.22921	0.11209	0.078785	0.047369	0.038248	0.031988	0.12094	0.13564	0.18455	0.072531	0.11046	0.16897	0.20748	0.089117	0.14386	0.12382	0.18896	0.19979	0.11657	0.13521	0.15378	0.18609	0.17782	0.1708
735.82	0.10725	0.093369	0.070551	0.15181	0.16119	0.20264	0.15489	0.1934	0.13145	0.18724	0.07733	0.17065	0.22941	0.1112	0.075319	0.048151	0.037203	0.031853	0.12873	0.15699	0.19039	0.075181	0.12169	0.17567	0.2096	0.09507	0.14215	0.13117	0.18544	0.19653	0.11333	0.1351	0.14822	0.1819	0.16843	0.17632
736.8	0.1039	0.095509	0.060996	0.14395	0.16868	0.19421	0.14928	0.19636	0.12905	0.18381	0.068213	0.16384	0.21227	0.10464	0.064399	0.042042	0.046726	0.028015	0.13168	0.17076	0.1903	0.076493	0.12479	0.1678	0.19998	0.092104	0.12612	0.11944	0.18133	0.17957	0.1038	0.12853	0.14289	0.169	0.15085	0.17141
737.77	0.10513	0.090767	0.067911	0.14508	0.17571	0.21127	0.15211	0.20447	0.14163	0.20053	0.065038	0.1659	0.22573	0.11384	0.072099	0.04322	0.055337	0.0367	0.14782	0.19878	0.21352	0.09231	0.1382	0.17115	0.20167	0.09465	0.1302	0.11676	0.17348	0.1773	0.10229	0.13318	0.13773	0.17035	0.13953	0.17467
738.77	0.10841	0.1007	0.068042	0.14857	0.17294	0.21095	0.14527	0.212	0.15056	0.21244	0.058232	0.16492	0.22486	0.12784	0.076078	0.042602	0.053582	0.041149	0.16229	0.23373	0.22724	0.10228	0.14818	0.17119	0.19514	0.10019	0.13323	0.11393	0.15686	0.16338	0.10035	0.1275	0.1335	0.1613	0.13161	0.1783
739.75	0.13022	0.12324	0.076953	0.15234	0.16637	0.21586	0.15437	0.22555	0.14666	0.22231	0.060454	0.1651	0.24023	0.14865	0.077209	0.043369	0.063378	0.048268	0.18017	0.27309	0.23764	0.11792	0.15318	0.17141	0.20346	0.1105	0.12944	0.11376	0.14339	0.15168	0.10582	0.12715	0.12618	0.15308	0.12627	0.18531
740.72	0.12626	0.12044	0.077574	0.15061	0.17011	0.21348	0.15715	0.22051	0.14964	0.21677	0.060029	0.164	0.24006	0.15195	0.076113	0.04648	0.062622	0.053615	0.19639	0.29004	0.25423	0.12358	0.15916	0.15767	0.19685	0.10728	0.12039	0.10621	0.13081	0.14175	0.10217	0.12247	0.1214	0.13696	0.11793	0.18094
741.7	0.13171	0.11086	0.084151	0.15796	0.17682	0.21442	0.16501	0.22538	0.16027	0.22396	0.063478	0.17082	0.25181	0.16109	0.081129	0.052125	0.063963	0.060135	0.21682	0.31581	0.27931	0.13209	0.16884	0.15809	0.20255	0.11627	0.11993	0.11266	0.11999	0.13759	0.10266	0.12289	0.11567	0.13105	0.11728	0.18041
742.69	0.14405	0.11927	0.085445	0.16279	0.18466	0.21416	0.17162	0.23304	0.16098	0.22578	0.066996	0.17896	0.24839	0.16717	0.084477	0.054787	0.067216	0.063095	0.2295	0.33143	0.29215	0.13746	0.1581	0.16478	0.20753	0.12812	0.1113	0.11249	0.11	0.1329	0.099487	0.12107	0.11237	0.12425	0.11525	0.18583
743.67	0.13631	0.1119	0.079712	0.15	0.19048	0.20922	0.17133	0.22533	0.16384	0.21552	0.073797	0.18282	0.24855	0.15967	0.078568	0.050251	0.068452	0.063752	0.23828	0.33364	0.305	0.1377	0.14395	0.16176	0.20757	0.13248	0.097628	0.10513	0.098597	0.12373	0.088385	0.11741	0.10634	0.11612	0.1087	0.18507
744.64	0.14189	0.10654	0.077891	0.14848	0.20613	0.21271	0.16953	0.22659	0.18091	0.2167	0.077398	0.19592	0.26027	0.15767	0.083624	0.055262	0.06988	0.065774	0.2451	0.33594	0.32629	0.14094	0.14597	0.16957	0.21463	0.14079	0.096227	0.10801	0.090748	0.12268	0.083013	0.11449	0.10416	0.11539	0.11008	0.18552
745.64	0.13919	0.10971	0.071509	0.14329	0.20279	0.20441	0.17357	0.23183	0.17897	0.21631	0.070405	0.19848	0.25822	0.16366	0.069091	0.050622	0.070826	0.061	0.24572	0.32876	0.32857	0.13637	0.13133	0.17315	0.20729	0.1466	0.093834	0.10212	0.081214	0.11218	0.079884	0.10957	0.098869	0.11299	0.10315	0.18738
746.61	0.1405	0.11923	0.064109	0.14282	0.19455	0.20315	0.17037	0.2381	0.17741	0.21787	0.068693	0.19903	0.2514	0.15908	0.061977	0.053192	0.074912	0.064209	0.24102	0.31604	0.33341	0.13509	0.12591	0.17738	0.20676	0.15454	0.098149	0.095898	0.073187	0.11192	0.073051	0.11336	0.096857	0.11432	0.10223	0.18878
747.59	0.14079	0.11326	0.06627	0.14847	0.19115	0.20034	0.18192	0.23955	0.17923	0.22177	0.073404	0.20685	0.24507	0.15811	0.060103	0.056878	0.067156	0.064583	0.24397	0.30435	0.33573	0.13669	0.12381	0.17474	0.20606	0.15654	0.10209	0.097633	0.071231	0.10902	0.076666	0.11131	0.095932	0.11411	0.10479	0.18322
748.58	0.15933	0.11233	0.065312	0.16632	0.18432	0.21232	0.19173	0.25023	0.17639	0.23171	0.074482	0.21256	0.2365	0.15519	0.06409	0.066163	0.073164	0.072744	0.23341	0.29185	0.33501	0.13185	0.12965	0.17653	0.20216	0.15746	0.10109	0.10335	0.078216	0.11008	0.079791	0.11343	0.094534	0.11206	0.10491	0.18006
749.56	0.15518	0.10687	0.057689	0.17503	0.18298	0.20971	0.19185	0.25491	0.16959	0.228	0.076535	0.20731	0.22561	0.1432	0.058134	0.068365	0.076048	0.071114	0.22368	0.26724	0.333	0.12974	0.13015	0.16937	0.20046	0.14971	0.10094	0.1053	0.08316	0.10991	0.08114	0.11452	0.095384	0.11215	0.10484	0.16676
750.53	0.16955	0.10569	0.059565	0.17563	0.18164	0.21971	0.19468	0.2548	0.1764	0.22709	0.083565	0.20752	0.22552	0.13633	0.06389	0.071799	0.077835	0.078965	0.21581	0.24901	0.32563	0.12781	0.13281	0.1756	0.21437	0.15949	0.10015	0.11263	0.084581	0.12137	0.089815	0.11269	0.098007	0.10944	0.10715	0.16636
751.51	0.1789	0.10613	0.061507	0.18391	0.18885	0.21843	0.19635	0.25933	0.17954	0.2272	0.088898	0.21421	0.22648	0.13541	0.067106	0.074318	0.073737	0.077554	0.20906	0.24293	0.31784	0.12465	0.13533	0.18045	0.21672	0.15937	0.099365	0.11734	0.08991	0.11947	0.0977	0.11028	0.098969	0.10893	0.10808	0.16979
752.5	0.17803	0.099033	0.065258	0.1683	0.19069	0.21559	0.18741	0.26937	0.17865	0.22602	0.087881	0.20745	0.22577	0.13013	0.075811	0.069639	0.075665	0.079924	0.19392	0.2336	0.30824	0.11613	0.14455	0.17334	0.22051	0.17669	0.10656	0.11323	0.091709	0.1219	0.099784	0.11163	0.097822	0.1099	0.10653	0.17301
753.48	0.17689	0.10178	0.06739	0.1602	0.18309	0.20938	0.19508	0.27223	0.17539	0.2229	0.096743	0.20449	0.23727	0.13023	0.076876	0.070253	0.067285	0.074581	0.1911	0.22042	0.29613	0.12048	0.14961	0.17831	0.2314	0.19925	0.11773	0.11743	0.092397	0.11868	0.11138	0.10696	0.098027	0.11632	0.11153	0.19194
754.45	0.18422	0.097458	0.076919	0.15655	0.17577	0.21404	0.19864	0.26548	0.17466	0.23075	0.10827	0.20429	0.23809	0.12805	0.083429	0.071754	0.059897	0.078861	0.18237	0.20997	0.27916	0.11802	0.15322	0.17148	0.23033	0.21167	0.12391	0.11578	0.094996	0.11924	0.11543	0.1035	0.096835	0.11478	0.11637	0.20359
755.44	0.18924	0.099678	0.088557	0.16503	0.18534	0.22253	0.20768	0.2801	0.17891	0.24361	0.1238	0.21427	0.23892	0.12778	0.096341	0.074983	0.065043	0.087982	0.17262	0.21172	0.2786	0.13027	0.16617	0.17261	0.2371	0.22097	0.14279	0.12128	0.10633	0.12256	0.11904	0.11092	0.097995	0.12525	0.12772	0.22016
756.42	0.18245	0.091137	0.091187	0.15868	0.1912	0.22869	0.20932	0.2829	0.17476	0.24283	0.13376	0.21511	0.23977	0.12596	0.097441	0.076149	0.070626	0.090064	0.16412	0.19614	0.26528	0.13868	0.17333	0.1645	0.23843	0.22452	0.13847	0.12099	0.10874	0.12564	0.11964	0.1115	0.098499	0.12735	0.13188	0.23143
757.39	0.20014	0.10852	0.090276	0.18008	0.19644	0.24929	0.2119	0.28369	0.18069	0.24086	0.143	0.22968	0.2549	0.13284	0.093702	0.084753	0.074991	0.10269	0.16435	0.18884	0.26286	0.14538	0.18514	0.17818	0.25027	0.23427	0.13762	0.13496	0.11081	0.13394	0.12631	0.1185	0.10215	0.13241	0.1415	0.25319
758.36	0.21476	0.12356	0.10776	0.19092	0.2216	0.26781	0.21997	0.292	0.19077	0.24018	0.15412	0.2415	0.26394	0.14183	0.10634	0.086772	0.090047	0.12001	0.167	0.1955	0.26879	0.15111	0.19667	0.18648	0.26579	0.2371	0.14346	0.14432	0.12397	0.14857	0.13681	0.12944	0.1073	0.13654	0.15132	0.26504
759.36	0.20279	0.11573	0.10115	0.18625	0.22722	0.25835	0.21634	0.29432	0.18702	0.23274	0.15107	0.24221	0.25545	0.13423	0.10685	0.082281	0.093568	0.12647	0.16321	0.19351	0.25849	0.15571	0.2002	0.18459	0.27139	0.23196	0.13696	0.13716	0.12241	0.14668	0.13908	0.13055	0.10816	0.14067	0.14902	0.27572
760.33	0.21426	0.13497	0.105	0.19082	0.2348	0.26064	0.22165	0.3013	0.1916	0.24387	0.16317	0.24859	0.26668	0.14135	0.1151	0.086225	0.099369	0.1288	0.16944	0.19931	0.26292	0.16728	0.2205	0.19391	0.27625	0.24723	0.12757	0.13696	0.12472	0.15201	0.14428	0.13629	0.11219	0.14277	0.15163	0.28719
761.3	0.22593	0.14912	0.10916	0.19977	0.23071	0.26511	0.22613	0.30508	0.19535	0.24814	0.16837	0.25433	0.2753	0.15195	0.1241	0.089254	0.095293	0.13418	0.17009	0.20493	0.26722	0.16622	0.22414	0.2062	0.291	0.25777	0.12478	0.14432	0.1256	0.15912	0.15284	0.14123	0.11448	0.14382	0.15279	0.30408
762.27	0.22236	0.15562	0.11441	0.20531	0.23932	0.26786	0.23063	0.30725	0.19865	0.26059	0.17902	0.25775	0.27192	0.15112	0.1333	0.088533	0.10363	0.14058	0.16746	0.20995	0.27203	0.17385	0.2383	0.21316	0.29624	0.2568	0.12371	0.14499	0.13665	0.16198	0.15791	0.13958	0.11817	0.14597	0.14986	0.31726
763.27	0.21228	0.1455	0.10367	0.20449	0.23228	0.26539	0.21811	0.30834	0.19081	0.25735	0.17907	0.24954	0.26499	0.14632	0.12546	0.092223	0.10141	0.13526	0.16165	0.20738	0.26815	0.17119	0.24747	0.20392	0.2942	0.25957	0.1147	0.13842	0.13128	0.15969	0.14948	0.13546	0.11998	0.14096	0.13988	0.31714
764.24	0.22955	0.16235	0.11296	0.21493	0.23323	0.26746	0.2238	0.32244	0.19763	0.26619	0.19469	0.25791	0.27759	0.16552	0.13381	0.10155	0.10632	0.1302	0.16461	0.21614	0.28518	0.17575	0.27099	0.2106	0.3062	0.28343	0.11489	0.14402	0.13162	0.16457	0.15478	0.14381	0.125	0.14627	0.14583	0.33425
765.21	0.22274	0.16494	0.11197	0.21979	0.24141	0.26962	0.23162	0.3254	0.19545	0.26454	0.19803	0.25931	0.27829	0.17605	0.1326	0.10751	0.11112	0.13075	0.16458	0.21949	0.29134	0.17187	0.28622	0.22101	0.31093	0.2884	0.11387	0.1473	0.13116	0.16977	0.16466	0.14585	0.12748	0.1493	0.14935	0.35158
766.18	0.23166	0.16508	0.11417	0.21985	0.242	0.26953	0.23295	0.32727	0.2055	0.26438	0.20172	0.25911	0.29016	0.16978	0.13861	0.10796	0.11593	0.12778	0.16435	0.22434	0.29569	0.17695	0.30645	0.21861	0.31873	0.28484	0.1226	0.14403	0.13326	0.16767	0.16992	0.1478	0.13052	0.1514	0.15169	0.35898
767.18	0.23399	0.15626	0.11031	0.21539	0.2336	0.26285	0.23312	0.32839	0.21258	0.25847	0.20869	0.25398	0.28244	0.17738	0.13971	0.11274	0.11448	0.11951	0.16588	0.22405	0.2904	0.18085	0.31862	0.21252	0.32226	0.2825	0.11637	0.14246	0.1192	0.15967	0.1744	0.15507	0.13063	0.15159	0.15681	0.36192
768.15	0.24097	0.16372	0.11937	0.21738	0.24051	0.26504	0.24973	0.32706	0.22455	0.27347	0.21869	0.27196	0.2889	0.18546	0.15153	0.11411	0.11721	0.12168	0.17137	0.22296	0.29629	0.19274	0.34093	0.22868	0.32893	0.28533	0.11783	0.14065	0.11958	0.17311	0.18112	0.16806	0.13455	0.16492	0.16742	0.39011
769.12	0.23112	0.15739	0.12153	0.22112	0.24697	0.27471	0.24857	0.31712	0.22301	0.27352	0.21852	0.2648	0.28984	0.18146	0.14843	0.11454	0.11836	0.12546	0.17129	0.21937	0.28914	0.19629	0.35276	0.22981	0.3318	0.2772	0.12048	0.1402	0.11998	0.18005	0.181	0.16533	0.13662	0.17137	0.1686	0.39717
770.09	0.23998	0.15562	0.13601	0.22391	0.23999	0.27683	0.24792	0.31142	0.22728	0.27125	0.21986	0.26405	0.29707	0.1808	0.15523	0.11657	0.11189	0.12346	0.17084	0.21653	0.28599	0.20007	0.35636	0.22646	0.33774	0.27971	0.13154	0.14094	0.11503	0.17609	0.17924	0.16947	0.14052	0.17892	0.18033	0.41248
771.09	0.24168	0.16076	0.13541	0.22338	0.23988	0.28165	0.24502	0.29558	0.22055	0.26592	0.21963	0.25726	0.29831	0.19113	0.15047	0.117	0.11263	0.12383	0.16773	0.20421	0.2914	0.19837	0.3563	0.23247	0.3403	0.28867	0.12468	0.13355	0.10414	0.17779	0.1749	0.16971	0.14545	0.19141	0.19275	0.41967
772.06	0.24487	0.16621	0.1439	0.22068	0.24756	0.2823	0.24945	0.28499	0.20359	0.26895	0.22055	0.25353	0.30809	0.19429	0.1563	0.11897	0.11999	0.11334	0.16288	0.20009	0.28631	0.19789	0.35816	0.24089	0.34054	0.28544	0.13448	0.13152	0.10918	0.18396	0.17201	0.17024	0.1495	0.21056	0.21009	0.43687
773.03	0.24036	0.16789	0.14668	0.22469	0.25109	0.2695	0.24058	0.28522	0.20353	0.26884	0.21385	0.23884	0.31358	0.20178	0.15405	0.12163	0.12621	0.10616	0.16065	0.19769	0.29392	0.20008	0.35835	0.2399	0.33795	0.28039	0.14336	0.13626	0.10673	0.17358	0.17415	0.17074	0.15642	0.23013	0.22997	0.44244
774	0.25129	0.17138	0.15126	0.23063	0.24562	0.26434	0.24377	0.28841	0.21806	0.27021	0.21205	0.23839	0.32132	0.20679	0.15206	0.12813	0.1307	0.10584	0.15727	0.19671	0.3048	0.20157	0.35141	0.24904	0.33639	0.2866	0.15401	0.14656	0.10921	0.17055	0.18717	0.18803	0.16956	0.25365	0.26137	0.46876
774.99	0.24567	0.17149	0.14486	0.22829	0.24916	0.26954	0.23939	0.2949	0.21945	0.26555	0.21782	0.23184	0.32364	0.20756	0.14933	0.13271	0.14061	0.1075	0.15313	0.19974	0.30155	0.20123	0.3544	0.24212	0.33857	0.28733	0.15922	0.15027	0.11396	0.17244	0.19667	0.20166	0.18324	0.28746	0.29143	0.48403
775.96	0.22732	0.17662	0.14735	0.23327	0.25845	0.26319	0.23914	0.30764	0.22368	0.25775	0.2237	0.23838	0.31199	0.21103	0.144	0.13972	0.14746	0.11078	0.15119	0.20596	0.30236	0.20036	0.35652	0.24163	0.33355	0.28888	0.17145	0.16311	0.1238	0.17584	0.2034	0.21387	0.20077	0.32311	0.32537	0.51433
776.93	0.22581	0.17118	0.14985	0.23652	0.257	0.26832	0.23874	0.31499	0.23731	0.25951	0.2279	0.24471	0.32183	0.20431	0.14223	0.14301	0.14652	0.12483	0.15458	0.20555	0.31865	0.19071	0.35014	0.24031	0.33318	0.29282	0.18693	0.17339	0.12739	0.18602	0.21784	0.22794	0.22251	0.36502	0.36501	0.53784
777.9	0.22514	0.17852	0.15506	0.24028	0.26009	0.28892	0.24837	0.31313	0.24483	0.26406	0.23378	0.25692	0.32343	0.2042	0.14638	0.14519	0.14491	0.1345	0.15377	0.20806	0.32333	0.18905	0.33699	0.24115	0.33505	0.29527	0.20676	0.18332	0.13878	0.19995	0.23664	0.24753	0.24495	0.40733	0.40314	0.56489
778.89	0.22662	0.20252	0.15637	0.24423	0.27626	0.30561	0.25069	0.31719	0.24709	0.2729	0.24415	0.27619	0.33319	0.21934	0.15657	0.14577	0.16307	0.14244	0.15735	0.21553	0.33578	0.19006	0.33627	0.25259	0.33829	0.30247	0.21868	0.19633	0.15891	0.22	0.25153	0.26242	0.27054	0.45731	0.44335	0.59511
779.86	0.24206	0.21708	0.16568	0.24434	0.29021	0.31597	0.25233	0.32878	0.25409	0.29966	0.24912	0.29866	0.34728	0.23129	0.16367	0.14884	0.17247	0.147	0.16334	0.22211	0.35099	0.19227	0.33203	0.26867	0.34481	0.31178	0.23913	0.21392	0.17971	0.24061	0.27775	0.28238	0.29495	0.50146	0.47737	0.62888
780.83	0.26876	0.21964	0.17421	0.24786	0.29898	0.33433	0.27295	0.33192	0.25896	0.32439	0.25501	0.30893	0.37133	0.2371	0.17749	0.15184	0.18083	0.15622	0.17607	0.23217	0.35352	0.20259	0.33008	0.2796	0.35801	0.33106	0.25943	0.23211	0.20376	0.2714	0.31785	0.30827	0.31844	0.54126	0.50923	0.65232
781.8	0.28049	0.23328	0.18256	0.26385	0.3034	0.34696	0.28625	0.33752	0.27338	0.33472	0.25883	0.32493	0.38309	0.24698	0.18199	0.16109	0.18569	0.16616	0.18371	0.24209	0.36607	0.21269	0.32541	0.28875	0.37631	0.34703	0.27928	0.25864	0.22627	0.29773	0.34965	0.33002	0.33949	0.55751	0.51871	0.67278
782.8	0.30367	0.23919	0.19693	0.26806	0.3171	0.36742	0.29399	0.35368	0.27544	0.3471	0.27318	0.34407	0.41062	0.25974	0.19571	0.16717	0.20309	0.18114	0.19299	0.26104	0.36462	0.21618	0.3342	0.30549	0.39686	0.36049	0.30131	0.28443	0.25171	0.33327	0.38144	0.35178	0.35191	0.56626	0.52926	0.69421
783.77	0.31922	0.24634	0.21119	0.27743	0.32885	0.38493	0.31093	0.3723	0.28414	0.36645	0.27985	0.3611	0.43215	0.2616	0.20216	0.17225	0.2025	0.19231	0.20661	0.28663	0.3631	0.22099	0.3416	0.31088	0.40776	0.37403	0.33009	0.31152	0.27299	0.36527	0.41146	0.37785	0.35547	0.5578	0.52498	0.70315
784.73	0.3213	0.27071	0.22538	0.30223	0.34599	0.4001	0.32931	0.38585	0.30896	0.36147	0.29099	0.37763	0.44384	0.27609	0.21353	0.17848	0.21635	0.21431	0.2208	0.30802	0.37356	0.23601	0.35187	0.3257	0.41132	0.39347	0.35107	0.34477	0.30291	0.40669	0.43457	0.40066	0.35815	0.53697	0.51046	0.69368
785.7	0.3272	0.28403	0.25113	0.3198	0.36443	0.42301	0.33396	0.40979	0.33181	0.38148	0.30425	0.39801	0.46736	0.283	0.23039	0.18437	0.2353	0.23676	0.23503	0.3362	0.39274	0.24724	0.36714	0.33397	0.42564	0.40437	0.38381	0.37832	0.33335	0.43961	0.45082	0.41428	0.35445	0.51133	0.48741	0.69223
786.67	0.33933	0.30796	0.27988	0.34426	0.39918	0.43949	0.35017	0.434	0.3526	0.41283	0.33106	0.41818	0.49642	0.30221	0.25317	0.19092	0.25733	0.25452	0.2558	0.37821	0.40496	0.26857	0.401	0.36163	0.43846	0.43765	0.41433	0.40988	0.36826	0.47669	0.4721	0.43385	0.34837	0.49092	0.48233	0.70001
787.66	0.34357	0.33777	0.30245	0.37614	0.42904	0.45824	0.37473	0.46327	0.37843	0.43815	0.35412	0.44278	0.50664	0.32163	0.2716	0.20386	0.28398	0.27887	0.28396	0.41717	0.43452	0.28948	0.42922	0.39842	0.45191	0.48022	0.43973	0.44418	0.39768	0.51042	0.49611	0.45383	0.34731	0.47333	0.46436	0.70074
788.63	0.36725	0.36362	0.33487	0.40784	0.46696	0.47925	0.40123	0.48605	0.40297	0.45826	0.37815	0.46666	0.53684	0.35021	0.29901	0.22069	0.3129	0.30496	0.3129	0.44685	0.46039	0.31572	0.46258	0.43197	0.48243	0.52124	0.46698	0.47715	0.42474	0.54365	0.51973	0.46301	0.34197	0.45341	0.44737	0.70746
789.6	0.39577	0.38192	0.37428	0.44085	0.49895	0.50852	0.42774	0.52133	0.42316	0.50783	0.40126	0.48726	0.57173	0.37587	0.33233	0.23468	0.34348	0.33154	0.34069	0.48766	0.49512	0.34093	0.49403	0.46576	0.52303	0.55141	0.50341	0.50342	0.45068	0.56948	0.53704	0.47938	0.33695	0.44304	0.43071	0.72245
790.57	0.41835	0.42094	0.40287	0.47474	0.52863	0.54223	0.47457	0.54825	0.44618	0.53566	0.43696	0.52641	0.60204	0.41225	0.36927	0.25338	0.36965	0.36972	0.37711	0.52386	0.53747	0.36578	0.54526	0.52382	0.55738	0.59643	0.53228	0.52368	0.47036	0.59862	0.56563	0.49666	0.33445	0.43316	0.42373	0.74756
791.54	0.44949	0.4561	0.42918	0.49999	0.55637	0.58429	0.50691	0.58261	0.47288	0.56908	0.46291	0.56781	0.63976	0.44838	0.39788	0.26841	0.39638	0.40699	0.4062	0.56379	0.57664	0.39551	0.58701	0.57215	0.59997	0.63699	0.55776	0.5371	0.48779	0.62546	0.58975	0.5123	0.32938	0.42871	0.41456	0.7625
792.53	0.4851	0.49429	0.46872	0.53161	0.58541	0.62235	0.54146	0.60946	0.5053	0.60036	0.48789	0.60042	0.68134	0.48034	0.43092	0.28291	0.41998	0.43881	0.43419	0.60094	0.61066	0.42369	0.63758	0.61045	0.63596	0.67748	0.58708	0.55534	0.50465	0.64139	0.61715	0.52674	0.32917	0.42373	0.41073	0.7841
793.5	0.5062	0.53563	0.49877	0.57788	0.60992	0.66494	0.58721	0.6456	0.54209	0.63025	0.51747	0.63484	0.70585	0.50923	0.47373	0.30358	0.44924	0.47822	0.46334	0.64942	0.65571	0.4465	0.68529	0.67548	0.67807	0.71647	0.6144	0.56945	0.51823	0.65873	0.64425	0.55281	0.33324	0.42777	0.41068	0.79733
794.47	0.53596	0.56638	0.51975	0.60794	0.6311	0.68615	0.62413	0.6619	0.56284	0.65531	0.53306	0.6676	0.74462	0.53212	0.49938	0.32042	0.47065	0.50354	0.49408	0.68347	0.69011	0.46921	0.7186	0.72268	0.71666	0.76402	0.63159	0.58099	0.52155	0.66471	0.66415	0.55942	0.33425	0.43266	0.41279	0.81481
795.43	0.56591	0.59356	0.54524	0.63494	0.66293	0.70597	0.63831	0.68233	0.58573	0.68187	0.54979	0.68974	0.77336	0.55489	0.52156	0.33366	0.50275	0.515	0.51376	0.71996	0.71174	0.48808	0.75147	0.75675	0.75749	0.80092	0.65497	0.59194	0.53638	0.66673	0.67257	0.57102	0.33861	0.43862	0.42303	0.82381
796.4	0.58797	0.61422	0.56635	0.66918	0.69051	0.72719	0.66606	0.70911	0.60817	0.69988	0.56816	0.70899	0.81505	0.57257	0.55214	0.35495	0.5351	0.53294	0.5341	0.7404	0.7428	0.5031	0.77678	0.79222	0.79717	0.82691	0.67261	0.61237	0.54622	0.67192	0.68477	0.58633	0.34529	0.44768	0.43042	0.83701
797.39	0.61411	0.62668	0.57358	0.6981	0.71791	0.74624	0.68615	0.72803	0.63053	0.71957	0.58458	0.73135	0.85628	0.58385	0.57607	0.37418	0.55879	0.54703	0.54774	0.77019	0.77874	0.52551	0.80944	0.82484	0.84441	0.86043	0.68759	0.62719	0.56161	0.68116	0.68876	0.59903	0.35005	0.46307	0.44655	0.85039
798.36	0.64297	0.63158	0.58538	0.70932	0.7404	0.75643	0.69748	0.74307	0.64595	0.7427	0.59888	0.75147	0.89779	0.60265	0.59136	0.38183	0.57212	0.54977	0.55422	0.78826	0.79755	0.54771	0.82806	0.83739	0.8762	0.88575	0.69827	0.64251	0.57752	0.6863	0.69137	0.60065	0.35537	0.47719	0.46363	0.86473
799.33	0.64243	0.63942	0.59239	0.71339	0.7564	0.77418	0.70124	0.75001	0.66221	0.75543	0.61917	0.76046	0.90808	0.61186	0.61114	0.38888	0.58158	0.55614	0.55136	0.79982	0.81332	0.55885	0.86072	0.85928	0.89453	0.90273	0.71002	0.64954	0.59256	0.69485	0.69527	0.60643	0.36055	0.48788	0.48111	0.87586
800.29	0.64822	0.64435	0.60186	0.72992	0.77158	0.79801	0.72136	0.76953	0.67893	0.77949	0.63266	0.77018	0.92792	0.6246	0.63273	0.39976	0.59075	0.56633	0.55378	0.8183	0.83141	0.5777	0.88183	0.88295	0.91238	0.92397	0.72499	0.67215	0.60236	0.70605	0.70636	0.61988	0.36869	0.50411	0.49259	0.8847
801.26	0.65374	0.64541	0.60935	0.73242	0.78453	0.80682	0.73592	0.77207	0.68856	0.79827	0.64332	0.78565	0.92799	0.6333	0.64556	0.39838	0.59242	0.56316	0.56106	0.83339	0.83682	0.59922	0.90891	0.90919	0.9205	0.94624	0.7412	0.68231	0.6134	0.70634	0.71204	0.61948	0.37496	0.51942	0.50175	0.895
802.23	0.65611	0.65178	0.61006	0.74207	0.78479	0.81928	0.74678	0.77133	0.69391	0.81844	0.65166	0.78251	0.93895	0.64077	0.65845	0.39877	0.59546	0.56762	0.56126	0.83175	0.83947	0.61131	0.92151	0.93041	0.92945	0.95496	0.75055	0.69351	0.62111	0.72056	0.7225	0.6204	0.37814	0.52786	0.50941	0.90177
803.22	0.64992	0.65334	0.61119	0.73699	0.78014	0.82262	0.73894	0.76789	0.69231	0.83471	0.66303	0.78562	0.93011	0.63576	0.66407	0.4008	0.60102	0.5673	0.5607	0.82882	0.8467	0.62259	0.94065	0.95063	0.93826	0.96103	0.76325	0.69528	0.62701	0.72121	0.71993	0.62232	0.38161	0.53362	0.51751	0.90879
804.18	0.66019	0.64603	0.60536	0.74114	0.78282	0.83186	0.73987	0.76867	0.6966	0.83845	0.67391	0.79171	0.94501	0.64063	0.66547	0.40529	0.59927	0.56849	0.56199	0.83687	0.85494	0.62547	0.95737	0.96336	0.95149	0.96106	0.77484	0.71393	0.62363	0.72467	0.72755	0.62762	0.38435	0.53574	0.52435	0.90104
805.15	0.66145	0.64128	0.59262	0.73309	0.77299	0.81826	0.7344	0.75382	0.68836	0.83402	0.67691	0.78785	0.9465	0.63728	0.66159	0.40002	0.58796	0.56041	0.55308	0.82182	0.85267	0.62689	0.95527	0.97294	0.95037	0.95575	0.7803	0.71327	0.62369	0.72312	0.72229	0.61833	0.37863	0.5297	0.52119	0.89509
806.12	0.67109	0.65091	0.58295	0.73515	0.77567	0.81613	0.73644	0.75697	0.68815	0.83916	0.67767	0.78493	0.95878	0.63961	0.66648	0.4029	0.58985	0.5605	0.54374	0.82751	0.86216	0.62983	0.95501	0.9795	0.96266	0.95314	0.78777	0.72299	0.63253	0.72693	0.72623	0.62367	0.38187	0.52538	0.51889	0.89483
807.08	0.67524	0.64846	0.56655	0.73094	0.77585	0.80809	0.73192	0.76173	0.6858	0.83585	0.68042	0.78586	0.95202	0.63967	0.65863	0.40219	0.58911	0.55601	0.54067	0.81788	0.8628	0.6323	0.94454	0.98028	0.97032	0.9445	0.79034	0.72764	0.63552	0.71552	0.72172	0.61948	0.38056	0.51579	0.51377	0.88332
808.07	0.67056	0.62748	0.54283	0.72027	0.76816	0.803	0.72394	0.76378	0.68628	0.82947	0.66518	0.77153	0.95258	0.62914	0.64867	0.39324	0.5837	0.54897	0.5301	0.80595	0.85938	0.62538	0.92789	0.97403	0.96185	0.92873	0.78461	0.72112	0.63174	0.71327	0.71491	0.61603	0.3754	0.50766	0.50208	0.85962
809.04	0.66589	0.61502	0.52782	0.70742	0.7499	0.78619	0.71193	0.76939	0.67432	0.82347	0.65042	0.75945	0.93438	0.61568	0.64058	0.38472	0.57818	0.53951	0.51662	0.78751	0.84253	0.62731	0.90537	0.97266	0.94958	0.90992	0.77164	0.70278	0.63303	0.70197	0.70433	0.61357	0.37069	0.50003	0.48994	0.84986
810	0.66159	0.5953	0.51541	0.70285	0.73452	0.7984	0.7044	0.77178	0.66869	0.8211	0.64582	0.75755	0.92903	0.60236	0.63001	0.38685	0.57536	0.53822	0.51318	0.77924	0.83179	0.62616	0.89224	0.96039	0.94417	0.8846	0.75722	0.69884	0.62334	0.69687	0.69976	0.60928	0.36806	0.49835	0.48462	0.84584
810.97	0.64613	0.57029	0.49549	0.68389	0.71599	0.7722	0.67917	0.75551	0.66017	0.81055	0.63443	0.73856	0.90736	0.59029	0.60364	0.38288	0.56868	0.52351	0.50185	0.75639	0.81669	0.61275	0.87066	0.94859	0.9257	0.85588	0.73461	0.67856	0.6041	0.682	0.67888	0.59207	0.35971	0.4903	0.47325	0.82064
811.93	0.63207	0.55172	0.48927	0.66685	0.69561	0.75104	0.65622	0.74828	0.64218	0.79666	0.61353	0.72415	0.90126	0.5805	0.59339	0.37735	0.55691	0.49634	0.48538	0.74067	0.79245	0.59484	0.85002	0.93184	0.89967	0.8203	0.71444	0.65406	0.58557	0.65722	0.65784	0.57581	0.34926	0.48408	0.46254	0.79849
812.9	0.62639	0.54451	0.47518	0.65383	0.6807	0.72997	0.63716	0.7326	0.6151	0.77182	0.6034	0.70902	0.89592	0.571	0.57643	0.37581	0.5449	0.48305	0.47102	0.71268	0.76451	0.58242	0.82741	0.91264	0.88501	0.78772	0.69239	0.63528	0.56033	0.6371	0.63924	0.5563	0.33692	0.46888	0.44245	0.77869
813.87	0.61978	0.54894	0.45996	0.64717	0.67274	0.71785	0.63554	0.72048	0.60345	0.76676	0.59217	0.69752	0.90005	0.56503	0.55711	0.37277	0.54567	0.47077	0.46302	0.69702	0.75392	0.5706	0.81303	0.89042	0.87757	0.77337	0.67229	0.61842	0.5416	0.6262	0.62546	0.53739	0.32994	0.45777	0.43285	0.7644
814.85	0.60257	0.553	0.44438	0.63248	0.66349	0.68688	0.61944	0.7135	0.59089	0.73653	0.56944	0.67679	0.88186	0.56468	0.5411	0.36403	0.54226	0.45087	0.44867	0.67534	0.73927	0.55151	0.78571	0.86984	0.85508	0.7605	0.64651	0.59353	0.51877	0.61079	0.60249	0.52304	0.31882	0.4387	0.41308	0.72911
815.82	0.58685	0.55358	0.43067	0.62268	0.64469	0.69197	0.60663	0.7143	0.57253	0.70928	0.55087	0.66194	0.86555	0.55709	0.52907	0.35632	0.53407	0.44637	0.43862	0.65521	0.71352	0.53363	0.76397	0.83998	0.83498	0.74031	0.62122	0.5659	0.5002	0.60114	0.58641	0.51335	0.30809	0.42142	0.40046	0.7047
816.78	0.57133	0.55813	0.41763	0.60215	0.62886	0.67768	0.59703	0.69685	0.55867	0.69912	0.55603	0.65458	0.84286	0.558	0.51631	0.34578	0.52964	0.45009	0.42835	0.63739	0.69793	0.52156	0.75024	0.82141	0.82059	0.72981	0.6074	0.55107	0.48008	0.59969	0.5751	0.50453	0.30195	0.40552	0.38812	0.68575
817.75	0.55952	0.55674	0.41336	0.59444	0.61201	0.6633	0.59038	0.68667	0.5588	0.68701	0.5493	0.64285	0.8331	0.56193	0.50603	0.33903	0.52446	0.4414	0.42625	0.6382	0.69271	0.50965	0.73487	0.80931	0.80374	0.72676	0.59173	0.53976	0.46761	0.59148	0.568	0.50159	0.29872	0.3999	0.37913	0.67252
818.71	0.54651	0.55413	0.41006	0.59196	0.59766	0.6498	0.58129	0.67623	0.55633	0.66803	0.55268	0.6421	0.81453	0.56324	0.50024	0.33712	0.51696	0.43412	0.42449	0.62349	0.6856	0.49763	0.71597	0.79019	0.78634	0.70973	0.57483	0.5278	0.45873	0.58247	0.55523	0.49251	0.29284	0.39383	0.36847	0.65372
819.68	0.55155	0.55843	0.41175	0.59367	0.59407	0.65376	0.57659	0.67255	0.55975	0.68016	0.5595	0.64687	0.81622	0.55966	0.49601	0.33735	0.51168	0.43805	0.42094	0.6241	0.6867	0.49372	0.71369	0.78035	0.78602	0.69468	0.55988	0.52155	0.45345	0.58272	0.55289	0.49189	0.29307	0.39363	0.37011	0.65654
820.64	0.54032	0.54989	0.40214	0.58726	0.58111	0.64216	0.56347	0.65105	0.54415	0.67391	0.56159	0.63485	0.80629	0.55367	0.49092	0.33202	0.49381	0.4315	0.41456	0.6115	0.67728	0.48215	0.69846	0.76742	0.76903	0.67738	0.54165	0.52061	0.43842	0.5641	0.5431	0.4764	0.28675	0.38637	0.3619	0.6493
821.63	0.53709	0.54287	0.40703	0.58556	0.58735	0.63874	0.55954	0.63901	0.54589	0.66135	0.55466	0.63243	0.80704	0.54102	0.49094	0.33536	0.49013	0.42409	0.41334	0.60546	0.67257	0.46809	0.68397	0.75226	0.75756	0.66197	0.52603	0.51078	0.42944	0.55294	0.5258	0.46506	0.28291	0.37923	0.35423	0.64744
822.59	0.53721	0.53869	0.41768	0.5891	0.59052	0.64374	0.5637	0.64294	0.54916	0.6708	0.556	0.63698	0.81276	0.5372	0.4983	0.34108	0.48934	0.43295	0.41602	0.60811	0.67759	0.46191	0.67557	0.74443	0.76152	0.6507	0.52348	0.50944	0.42856	0.54318	0.51848	0.46231	0.2824	0.37633	0.3548	0.6475
823.56	0.5257	0.53717	0.42119	0.58879	0.59713	0.64613	0.54841	0.63428	0.53288	0.66864	0.54899	0.63215	0.8047	0.53449	0.49522	0.33645	0.4826	0.43347	0.41502	0.60045	0.66629	0.44765	0.66959	0.73846	0.74561	0.64565	0.51175	0.51221	0.42143	0.53036	0.50837	0.45644	0.2756	0.37192	0.34778	0.65473
824.52	0.51234	0.52062	0.41082	0.57017	0.58139	0.62706	0.5337	0.62392	0.51438	0.65756	0.54868	0.61547	0.78847	0.51708	0.48535	0.32557	0.46193	0.42326	0.40939	0.5879	0.64431	0.43577	0.65477	0.72243	0.7269	0.63321	0.49844	0.49784	0.40612	0.50506	0.49213	0.44566	0.26616	0.36504	0.33671	0.64216
825.49	0.51795	0.51713	0.4248	0.57849	0.60107	0.62971	0.54656	0.62303	0.52239	0.66338	0.55786	0.62197	0.79652	0.5113	0.4842	0.32665	0.46833	0.43131	0.41122	0.58999	0.64555	0.4303	0.65692	0.71722	0.72111	0.63803	0.4976	0.49355	0.4116	0.51156	0.49218	0.45148	0.26445	0.36979	0.33941	0.65075
826.45	0.51929	0.50931	0.4202	0.58089	0.59544	0.6348	0.54375	0.62796	0.51964	0.6733	0.56105	0.61612	0.79014	0.50822	0.47454	0.32064	0.45626	0.43299	0.40766	0.58748	0.64433	0.42722	0.65636	0.70739	0.71948	0.6388	0.4869	0.48578	0.40759	0.50624	0.49294	0.45515	0.25829	0.37626	0.34435	0.65917
827.41	0.49785	0.51113	0.40793	0.57918	0.59991	0.63441	0.5374	0.61296	0.49962	0.66047	0.56343	0.60663	0.76247	0.49613	0.45137	0.312	0.44573	0.42575	0.39398	0.56551	0.62787	0.41221	0.64881	0.68767	0.70144	0.62336	0.46802	0.47543	0.40347	0.50137	0.4817	0.44443	0.25014	0.37399	0.33954	0.66843
828.4	0.48673	0.49396	0.39818	0.56317	0.5902	0.63471	0.52778	0.61309	0.5016	0.65664	0.56503	0.59648	0.74473	0.47998	0.44314	0.30281	0.43687	0.42439	0.38566	0.56015	0.6252	0.40866	0.63684	0.67436	0.69367	0.60391	0.46183	0.45798	0.39206	0.49845	0.47126	0.44501	0.24889	0.37726	0.33909	0.66692
829.36	0.4718	0.48909	0.40039	0.5762	0.59968	0.63466	0.52869	0.60619	0.50176	0.64446	0.55583	0.59506	0.73572	0.48084	0.42907	0.3042	0.44525	0.41937	0.38048	0.55369	0.61767	0.39544	0.62722	0.66646	0.68264	0.59693	0.4583	0.45804	0.39379	0.49378	0.46359	0.4443	0.24803	0.38041	0.3408	0.68382
830.33	0.46078	0.47563	0.39353	0.56271	0.59266	0.63114	0.51351	0.59474	0.49221	0.64704	0.545	0.58163	0.71404	0.47209	0.416	0.29763	0.43805	0.40716	0.37174	0.54087	0.60338	0.39113	0.61722	0.6489	0.67813	0.57475	0.45114	0.44975	0.38915	0.47703	0.45194	0.43749	0.24716	0.3891	0.33982	0.68745
831.29	0.4412	0.45214	0.38914	0.55201	0.58073	0.61571	0.49774	0.57855	0.48358	0.61954	0.53021	0.5613	0.69263	0.45765	0.40355	0.28887	0.42348	0.39234	0.36249	0.52526	0.59468	0.37109	0.5986	0.62732	0.66482	0.55791	0.44341	0.43967	0.37762	0.46448	0.43719	0.43263	0.24612	0.3906	0.33651	0.67963
832.25	0.42972	0.42167	0.38277	0.53207	0.5599	0.59757	0.47583	0.5573	0.47548	0.60113	0.51686	0.54445	0.66343	0.44001	0.39303	0.27731	0.40953	0.3752	0.35144	0.50538	0.57858	0.35598	0.58784	0.60426	0.65022	0.54507	0.43484	0.4261	0.36722	0.45077	0.42745	0.42857	0.24383	0.39703	0.34773	0.67115
833.22	0.4254	0.40539	0.38445	0.52005	0.54991	0.58865	0.47321	0.53165	0.45959	0.57511	0.50774	0.5284	0.66096	0.42604	0.37761	0.27058	0.39153	0.36106	0.33979	0.48468	0.55093	0.3374	0.58119	0.58384	0.6399	0.54034	0.42916	0.41367	0.35701	0.43977	0.4263	0.4225	0.24151	0.40032	0.35761	0.66177
834.18	0.42053	0.38883	0.38921	0.49906	0.53575	0.57678	0.47035	0.52331	0.44455	0.57519	0.5006	0.51336	0.63964	0.40985	0.37512	0.25986	0.37083	0.34759	0.33295	0.47062	0.54716	0.32664	0.57173	0.56086	0.6293	0.52857	0.43126	0.40203	0.3524	0.43116	0.42713	0.42332	0.24032	0.41375	0.36589	0.64509
835.14	0.40422	0.38609	0.38934	0.48408	0.50824	0.55821	0.45654	0.51134	0.41721	0.53914	0.48323	0.49389	0.61954	0.39799	0.35691	0.25386	0.35253	0.32969	0.31612	0.45772	0.52866	0.30411	0.54795	0.53642	0.61231	0.51848	0.42941	0.39352	0.33742	0.42401	0.41747	0.42716	0.23468	0.4132	0.37074	0.62315
836.11	0.40251	0.37409	0.38755	0.47319	0.49436	0.54598	0.45301	0.50106	0.39407	0.52501	0.47197	0.4846	0.60478	0.37796	0.34249	0.24875	0.34424	0.3172	0.30813	0.45159	0.50777	0.29667	0.53121	0.51615	0.59212	0.50385	0.42945	0.39448	0.33502	0.4184	0.42102	0.42366	0.23094	0.41712	0.374	0.61137
837.09	0.40341	0.37383	0.39514	0.45751	0.49252	0.54592	0.45143	0.49484	0.38529	0.5132	0.46365	0.48263	0.60999	0.36917	0.33622	0.24317	0.3327	0.30931	0.30199	0.44816	0.49609	0.29493	0.50712	0.50083	0.57892	0.49069	0.43037	0.39325	0.32984	0.41229	0.42615	0.42793	0.23226	0.42035	0.37019	0.59708
838.05	0.40329	0.37016	0.40778	0.46354	0.49059	0.53977	0.44192	0.50026	0.37537	0.51291	0.44964	0.48394	0.59635	0.35882	0.33401	0.24009	0.32878	0.30339	0.29221	0.45727	0.49594	0.2901	0.49374	0.48473	0.56735	0.4717	0.43451	0.39787	0.33245	0.41023	0.42626	0.43919	0.23023	0.42043	0.36626	0.58846
839.01	0.40633	0.36717	0.42007	0.45727	0.47365	0.53883	0.42484	0.49277	0.36835	0.50269	0.43622	0.47986	0.58804	0.35377	0.3209	0.23535	0.31835	0.30148	0.28574	0.45791	0.48607	0.29335	0.48609	0.4714	0.55808	0.46341	0.42811	0.39578	0.32572	0.40892	0.42267	0.4428	0.22284	0.41234	0.35738	0.57457
839.98	0.41914	0.35992	0.45014	0.4598	0.47375	0.53797	0.41804	0.50342	0.3734	0.50072	0.43362	0.49068	0.58808	0.3444	0.33126	0.22955	0.3137	0.30112	0.28158	0.45908	0.48468	0.29611	0.4873	0.46548	0.55602	0.45239	0.42677	0.39313	0.32426	0.40423	0.42056	0.44198	0.21592	0.40424	0.34719	0.56563
840.94	0.42926	0.36516	0.48581	0.45737	0.47914	0.54849	0.41747	0.5134	0.3741	0.49885	0.43427	0.4956	0.59233	0.34654	0.32861	0.22493	0.30542	0.30447	0.27678	0.47089	0.48329	0.29752	0.48769	0.46875	0.55652	0.44969	0.42135	0.38591	0.32111	0.39859	0.41457	0.45155	0.20842	0.39266	0.33536	0.56164
841.9	0.44849	0.3741	0.52226	0.47385	0.49157	0.54328	0.42466	0.53512	0.36929	0.50302	0.43267	0.50118	0.5855	0.35123	0.33319	0.22613	0.31158	0.30484	0.28348	0.48852	0.49532	0.29719	0.50028	0.47503	0.54906	0.45078	0.41631	0.38533	0.3163	0.3975	0.40722	0.45487	0.20166	0.37508	0.32071	0.55741
842.86	0.47219	0.40328	0.56773	0.48824	0.49871	0.55267	0.44121	0.54619	0.37763	0.50858	0.44105	0.5029	0.59331	0.36135	0.34243	0.22964	0.31203	0.30795	0.2907	0.49672	0.50117	0.30701	0.49352	0.47977	0.55173	0.45098	0.4067	0.38355	0.31016	0.39195	0.39757	0.45054	0.19019	0.35366	0.30577	0.55634
843.82	0.50202	0.42679	0.6102	0.5062	0.52809	0.56901	0.46323	0.55963	0.38673	0.50903	0.45789	0.51551	0.61349	0.36814	0.35255	0.23383	0.32126	0.31363	0.29819	0.52051	0.50725	0.30842	0.49844	0.4906	0.5612	0.45015	0.4056	0.38325	0.31772	0.3894	0.39637	0.44496	0.18451	0.33476	0.29781	0.5634
844.79	0.54851	0.48378	0.65706	0.53907	0.55877	0.6035	0.499	0.59215	0.40706	0.53818	0.48156	0.54419	0.6376	0.39206	0.36882	0.24615	0.33105	0.3325	0.32399	0.55094	0.53377	0.33122	0.52473	0.51463	0.57072	0.47032	0.41423	0.39237	0.32301	0.39805	0.4034	0.4542	0.18537	0.32422	0.29324	0.58235
845.75	0.5911	0.53434	0.69016	0.57822	0.58964	0.62714	0.52887	0.62087	0.4348	0.56539	0.49868	0.57671	0.65393	0.41507	0.38219	0.2564	0.35061	0.3446	0.33891	0.56029	0.55784	0.34587	0.54095	0.53079	0.57915	0.48398	0.41896	0.39187	0.332	0.40386	0.40645	0.45509	0.18801	0.31213	0.28716	0.58605
846.71	0.65238	0.59154	0.736	0.628	0.63014	0.68935	0.56657	0.65314	0.4727	0.59621	0.52293	0.59986	0.69745	0.44064	0.40438	0.2706	0.36783	0.37197	0.35696	0.58888	0.57697	0.36395	0.55503	0.53745	0.60806	0.5078	0.42986	0.39815	0.34519	0.42092	0.41555	0.45991	0.18697	0.30708	0.28904	0.58831
847.69	0.7186	0.64609	0.78167	0.67125	0.68492	0.74148	0.61313	0.7061	0.50954	0.64413	0.55534	0.64575	0.74002	0.47307	0.43293	0.29046	0.40483	0.40195	0.3814	0.62486	0.6098	0.38762	0.58908	0.56828	0.62477	0.54218	0.45477	0.41594	0.37234	0.44583	0.43592	0.47913	0.1972	0.31382	0.29546	0.60575
848.65	0.77523	0.6928	0.82782	0.71623	0.73403	0.78457	0.64975	0.76015	0.53919	0.68424	0.57703	0.67048	0.76581	0.49498	0.46546	0.30466	0.42642	0.4327	0.40208	0.64788	0.63582	0.40684	0.6038	0.58714	0.63658	0.56767	0.46843	0.42459	0.38388	0.46398	0.45067	0.49701	0.20215	0.30873	0.2997	0.60697
849.61	0.81856	0.72713	0.85384	0.7599	0.77898	0.83512	0.68966	0.8011	0.5777	0.72481	0.60263	0.70277	0.79618	0.51447	0.4835	0.31897	0.45845	0.45872	0.41979	0.67314	0.6611	0.43132	0.61225	0.61132	0.65225	0.58643	0.47646	0.43204	0.40388	0.49283	0.46317	0.51139	0.20718	0.31325	0.30762	0.61291
850.57	0.87845	0.78841	0.89922	0.81037	0.84384	0.88593	0.73302	0.85616	0.61629	0.77718	0.6353	0.73374	0.8391	0.54422	0.51734	0.33745	0.4965	0.4972	0.45471	0.71167	0.68841	0.46214	0.64523	0.6439	0.68825	0.61514	0.49666	0.4559	0.42644	0.52107	0.48424	0.54085	0.21625	0.32861	0.32264	0.62576
851.54	0.9136	0.82757	0.92446	0.84322	0.88692	0.91345	0.76525	0.89956	0.63761	0.82351	0.66396	0.76994	0.85736	0.56809	0.53774	0.34824	0.52257	0.5249	0.47281	0.74193	0.70287	0.4864	0.67849	0.68753	0.70608	0.64546	0.52047	0.46943	0.44616	0.53899	0.49387	0.5741	0.22267	0.34144	0.33356	0.6532
852.5	0.94	0.87127	0.93781	0.88836	0.92129	0.94209	0.8012	0.93163	0.66986	0.84997	0.67814	0.79647	0.88535	0.58974	0.55055	0.36067	0.54533	0.55125	0.49696	0.77001	0.72284	0.50371	0.69623	0.71075	0.73525	0.67875	0.53736	0.47972	0.46424	0.55685	0.5109	0.60769	0.22883	0.35013	0.34183	0.66406
853.46	0.9665	0.92594	0.9549	0.93463	0.95658	0.97368	0.82746	0.95729	0.6992	0.87633	0.70145	0.82641	0.91494	0.61844	0.56989	0.37647	0.5759	0.57683	0.51669	0.79558	0.74926	0.52455	0.73563	0.74217	0.76911	0.71684	0.56732	0.49695	0.48544	0.57971	0.51936	0.65166	0.2403	0.36502	0.35745	0.68017
854.42	0.97272	0.94148	0.95648	0.9379	0.96684	0.96876	0.82617	0.94949	0.70325	0.88494	0.70683	0.82676	0.92107	0.62728	0.57778	0.37706	0.58558	0.58778	0.52428	0.79498	0.76029	0.52944	0.75496	0.75851	0.79432	0.7518	0.58179	0.49268	0.48517	0.57783	0.52747	0.6892	0.24394	0.37027	0.36383	0.68425
855.38	0.96136	0.93252	0.94388	0.94588	0.95217	0.9741	0.81932	0.93695	0.69394	0.88065	0.69893	0.82609	0.93207	0.62252	0.57616	0.37929	0.58901	0.5923	0.52337	0.79865	0.76146	0.52532	0.74525	0.76736	0.81224	0.78553	0.59658	0.48875	0.48392	0.58605	0.52468	0.73085	0.2455	0.36568	0.36731	0.68778
856.34	0.94163	0.92812	0.92641	0.94661	0.93657	0.95362	0.80548	0.91774	0.68364	0.8719	0.69363	0.80826	0.93706	0.61698	0.57248	0.38429	0.59274	0.58885	0.5274	0.78333	0.76407	0.52337	0.73685	0.76446	0.84361	0.80833	0.60374	0.49279	0.48086	0.5838	0.52184	0.7728	0.24767	0.36663	0.37041	0.67616
857.3	0.90795	0.87804	0.89339	0.92257	0.9192	0.92453	0.77909	0.88594	0.65782	0.85479	0.68062	0.77974	0.91428	0.59568	0.55001	0.37709	0.58561	0.57691	0.51766	0.75954	0.74897	0.5187	0.73006	0.75561	0.86464	0.81186	0.60603	0.48109	0.46363	0.57364	0.51033	0.81011	0.245	0.36762	0.37172	0.66478
858.26	0.86692	0.82797	0.83453	0.87917	0.8756	0.87718	0.74587	0.84561	0.63514	0.82328	0.64793	0.75275	0.89815	0.57347	0.52145	0.36277	0.56688	0.55197	0.50113	0.72442	0.72633	0.5085	0.69312	0.73509	0.88504	0.82257	0.60264	0.46755	0.44454	0.55415	0.49374	0.85015	0.23757	0.36455	0.35799	0.6541
859.22	0.81202	0.78273	0.77892	0.84588	0.84655	0.83287	0.70692	0.8084	0.60482	0.77756	0.62055	0.71092	0.86851	0.54708	0.48859	0.348	0.5514	0.53364	0.47778	0.69343	0.69918	0.48305	0.65294	0.70297	0.891	0.82166	0.60808	0.46248	0.43689	0.53811	0.47108	0.88802	0.23078	0.35393	0.34633	0.63414
860.18	0.7575	0.73531	0.71507	0.79453	0.81518	0.779	0.66351	0.76164	0.57778	0.74066	0.59419	0.66814	0.8261	0.52219	0.45785	0.33291	0.52837	0.51126	0.44633	0.65132	0.6755	0.47523	0.62089	0.67	0.89178	0.82177	0.60761	0.44961	0.42067	0.51204	0.45208	0.92382	0.22293	0.34808	0.33129	0.61751
861.13	0.69248	0.66824	0.64829	0.7253	0.76277	0.72765	0.61732	0.70533	0.54868	0.69076	0.55861	0.62477	0.77722	0.49299	0.41796	0.30908	0.49749	0.48642	0.41732	0.60657	0.65299	0.45434	0.58311	0.64236	0.87868	0.81312	0.61064	0.42556	0.40289	0.49164	0.43183	0.94949	0.2151	0.33153	0.31469	0.60369
862.09	0.62568	0.61545	0.574	0.65284	0.70257	0.65934	0.55681	0.63652	0.50117	0.63417	0.52302	0.56447	0.73433	0.46647	0.38524	0.28369	0.45223	0.45192	0.38158	0.55265	0.61727	0.42743	0.53768	0.61178	0.86686	0.80445	0.61522	0.4023	0.39163	0.46481	0.40252	0.96773	0.20361	0.31321	0.29522	0.58251
863.08	0.56074	0.54753	0.50331	0.59528	0.66071	0.60745	0.51028	0.58028	0.44999	0.58454	0.50224	0.51135	0.68965	0.43269	0.339	0.26385	0.42442	0.42316	0.35678	0.4988	0.58234	0.40349	0.50553	0.59116	0.84849	0.78926	0.6082	0.38831	0.38601	0.44694	0.38573	0.97758	0.19406	0.29897	0.28363	0.57638
864.03	0.52678	0.50061	0.45096	0.55029	0.61746	0.56511	0.47269	0.53621	0.41164	0.54662	0.48151	0.47553	0.65622	0.42121	0.31853	0.25098	0.39808	0.39392	0.33494	0.46264	0.5511	0.39703	0.4893	0.5642	0.84263	0.78071	0.61803	0.38726	0.3848	0.43396	0.37031	0.98467	0.18681	0.28766	0.2729	0.58214
864.99	0.47319	0.44716	0.39711	0.49586	0.55372	0.512	0.4367	0.4831	0.37459	0.49718	0.45738	0.44217	0.60421	0.39822	0.2896	0.23053	0.36125	0.36579	0.31946	0.41799	0.52225	0.3827	0.46307	0.5441	0.81791	0.74888	0.6224	0.38431	0.38578	0.41982	0.35309	0.9695	0.17877	0.27515	0.25804	0.58902
865.95	0.43272	0.39939	0.34416	0.4492	0.5138	0.48772	0.40467	0.44568	0.3441	0.46064	0.44134	0.41513	0.57075	0.37222	0.26975	0.21451	0.33338	0.34253	0.29774	0.37624	0.49463	0.37542	0.43726	0.51766	0.79072	0.70686	0.61433	0.38686	0.39121	0.40877	0.33684	0.93618	0.16721	0.26916	0.24083	0.5963
866.91	0.39698	0.35616	0.30275	0.41195	0.4786	0.46544	0.37221	0.41426	0.32332	0.43274	0.43103	0.39694	0.534	0.35197	0.24467	0.19999	0.31072	0.32193	0.28341	0.33435	0.4646	0.36645	0.41349	0.48982	0.76134	0.67107	0.60184	0.39992	0.39084	0.39326	0.32226	0.88834	0.15884	0.25895	0.22469	0.61038
867.87	0.36739	0.33194	0.27666	0.37339	0.456	0.44742	0.34726	0.38884	0.31384	0.41505	0.4215	0.38471	0.50062	0.34917	0.23807	0.18823	0.28758	0.30644	0.26848	0.3155	0.44669	0.3597	0.39682	0.46899	0.72746	0.63444	0.58784	0.40571	0.39004	0.37903	0.30942	0.8349	0.15293	0.24845	0.20792	0.62828
868.83	0.32403	0.29486	0.24691	0.33159	0.41958	0.41948	0.33006	0.35622	0.29618	0.39662	0.40584	0.37058	0.47764	0.32402	0.22201	0.17417	0.2594	0.28646	0.26097	0.2839	0.42572	0.34991	0.37192	0.45218	0.68826	0.58655	0.55951	0.40132	0.38559	0.36595	0.29983	0.7688	0.1449	0.23871	0.1934	0.64849
869.79	0.2975	0.25788	0.22083	0.30916	0.3991	0.40352	0.31066	0.33577	0.277	0.38543	0.39373	0.35216	0.46149	0.31174	0.20483	0.16642	0.2443	0.26778	0.25227	0.26666	0.40198	0.33415	0.35912	0.43969	0.6619	0.53308	0.52053	0.40734	0.38231	0.35591	0.28502	0.70086	0.13565	0.23092	0.18414	0.67724
870.74	0.29693	0.25758	0.2123	0.29831	0.39299	0.38721	0.29734	0.33077	0.2653	0.37433	0.38766	0.34122	0.45528	0.31927	0.19748	0.16125	0.23369	0.25514	0.25184	0.26933	0.38347	0.33386	0.35732	0.43205	0.64689	0.51572	0.49245	0.4133	0.38313	0.35206	0.27859	0.65263	0.1333	0.22305	0.179	0.70772
871.7	0.29216	0.24926	0.20353	0.28799	0.37621	0.37733	0.29353	0.31875	0.25818	0.361	0.38158	0.33448	0.43724	0.31379	0.19436	0.15917	0.22467	0.24892	0.2536	0.27004	0.37844	0.33073	0.36073	0.42294	0.62499	0.48479	0.45612	0.40331	0.37659	0.35226	0.26926	0.60108	0.12951	0.21516	0.17283	0.7405
872.66	0.28331	0.23828	0.19489	0.28403	0.34867	0.36631	0.28712	0.29828	0.24395	0.35259	0.37524	0.32534	0.42454	0.3019	0.1895	0.15633	0.20834	0.24062	0.25141	0.25406	0.37101	0.32468	0.36323	0.41459	0.60703	0.4472	0.42428	0.39892	0.36625	0.3503	0.26135	0.54639	0.12287	0.2137	0.17139	0.76096
873.62	0.2938	0.23923	0.19526	0.29175	0.3531	0.36884	0.28887	0.30036	0.25409	0.34966	0.37657	0.32216	0.42233	0.31244	0.18706	0.1577	0.20835	0.23738	0.25807	0.25	0.38091	0.32909	0.37094	0.42045	0.60578	0.42695	0.39749	0.39799	0.36632	0.34873	0.26342	0.51037	0.12608	0.21607	0.17187	0.77912
874.58	0.2974	0.24774	0.1916	0.27792	0.34706	0.36797	0.28263	0.29787	0.24842	0.33428	0.3751	0.31388	0.42301	0.31728	0.18929	0.15198	0.19915	0.23453	0.25506	0.24607	0.37166	0.33204	0.37187	0.4059	0.59731	0.41501	0.37101	0.37833	0.35298	0.34274	0.25952	0.47661	0.12221	0.21028	0.16592	0.77693
875.53	0.29524	0.2432	0.18945	0.27246	0.33638	0.3618	0.28775	0.28997	0.25382	0.32855	0.37301	0.31969	0.42575	0.30924	0.18356	0.15215	0.19093	0.23086	0.25931	0.24308	0.37269	0.33004	0.3694	0.40317	0.59039	0.39317	0.34953	0.36695	0.33845	0.33679	0.26707	0.44718	0.12279	0.20822	0.16672	0.77664
876.49	0.29429	0.2415	0.18995	0.27328	0.33069	0.36005	0.28807	0.27961	0.2476	0.31874	0.36867	0.3196	0.44067	0.30787	0.18516	0.15233	0.18148	0.2241	0.25734	0.23615	0.36683	0.33184	0.37052	0.40088	0.58679	0.38167	0.33093	0.3634	0.3256	0.32913	0.26979	0.41837	0.12092	0.20979	0.17073	0.767
877.45	0.28905	0.24566	0.18877	0.25988	0.32602	0.35369	0.27576	0.27837	0.2475	0.31116	0.36546	0.31726	0.44283	0.3114	0.17942	0.15005	0.17523	0.21771	0.25665	0.23952	0.36082	0.33744	0.36684	0.39187	0.57297	0.37036	0.31894	0.34832	0.31366	0.323	0.26768	0.40583	0.12317	0.20538	0.17302	0.74844
878.41	0.27005	0.22884	0.17935	0.24577	0.30726	0.35028	0.26049	0.26632	0.23555	0.30227	0.3569	0.31477	0.42753	0.29656	0.17772	0.14597	0.16645	0.21717	0.24519	0.23745	0.34464	0.32697	0.35998	0.3783	0.55158	0.35239	0.30009	0.33223	0.28955	0.31622	0.25377	0.38183	0.12005	0.19893	0.17166	0.72214
879.36	0.25858	0.21863	0.18238	0.24901	0.30564	0.34851	0.26418	0.25873	0.2333	0.30034	0.35124	0.32055	0.41934	0.28832	0.17939	0.14633	0.16493	0.21605	0.25038	0.23646	0.34282	0.32458	0.36141	0.37607	0.53786	0.34498	0.29491	0.31926	0.27729	0.31628	0.25813	0.36756	0.12351	0.2001	0.17696	0.6981
880.32	0.24525	0.20758	0.18582	0.24902	0.30559	0.34091	0.2522	0.24785	0.22104	0.29358	0.35058	0.31121	0.39924	0.28145	0.18913	0.14505	0.16782	0.20917	0.24282	0.22475	0.32872	0.31372	0.36789	0.36471	0.52426	0.33253	0.28938	0.30771	0.26198	0.31017	0.25235	0.35194	0.12268	0.19554	0.17788	0.66584
881.28	0.2335	0.19851	0.18375	0.23071	0.30553	0.34338	0.25977	0.24988	0.2265	0.29202	0.34792	0.31363	0.38193	0.27576	0.19048	0.13839	0.17471	0.20915	0.2474	0.2272	0.33668	0.31056	0.37046	0.35922	0.51984	0.3301	0.28144	0.29119	0.25401	0.31456	0.26294	0.34766	0.12838	0.1973	0.1821	0.6374
882.23	0.23774	0.1798	0.17488	0.23516	0.29907	0.3422	0.2702	0.24321	0.22425	0.28563	0.34057	0.30348	0.37625	0.26509	0.18703	0.1358	0.17312	0.20517	0.24298	0.21887	0.33621	0.31077	0.36986	0.35008	0.52002	0.3288	0.2721	0.28309	0.24243	0.30978	0.27123	0.33315	0.13132	0.19529	0.17476	0.60822
883.19	0.24077	0.19928	0.17707	0.24379	0.30679	0.34179	0.28618	0.24075	0.22122	0.28387	0.3478	0.30305	0.38218	0.27031	0.18495	0.1378	0.17417	0.1993	0.2431	0.21879	0.33958	0.3152	0.3826	0.35036	0.52018	0.33934	0.27548	0.28599	0.24162	0.31445	0.28323	0.32923	0.13476	0.19967	0.17819	0.58536
884.15	0.24474	0.20336	0.17097	0.23637	0.30106	0.34033	0.28288	0.23905	0.21881	0.28546	0.34944	0.29826	0.38735	0.26598	0.18175	0.13861	0.16926	0.18734	0.23017	0.21464	0.34331	0.31241	0.38497	0.34399	0.5251	0.33882	0.27968	0.28158	0.23372	0.30915	0.2815	0.32369	0.13797	0.20197	0.17643	0.55501
885.1	0.23809	0.20649	0.16127	0.23164	0.28652	0.34573	0.28892	0.23709	0.21425	0.28788	0.34658	0.30029	0.39514	0.26772	0.1712	0.13766	0.16202	0.18513	0.22153	0.21081	0.34761	0.31716	0.39129	0.34038	0.52387	0.33766	0.27657	0.27185	0.2257	0.30989	0.28274	0.31493	0.14212	0.20511	0.17858	0.53146
886.06	0.23851	0.21548	0.15655	0.23799	0.28282	0.34843	0.27887	0.23732	0.20893	0.29959	0.34626	0.29519	0.39419	0.26861	0.17179	0.14253	0.15644	0.18201	0.20907	0.21654	0.34174	0.31967	0.39656	0.34017	0.51657	0.33629	0.28168	0.26895	0.22126	0.31191	0.27676	0.31503	0.14782	0.2055	0.17888	0.50443
887.01	0.22759	0.22079	0.15545	0.22793	0.28764	0.35069	0.27952	0.2437	0.21697	0.30061	0.34549	0.30411	0.39557	0.26166	0.17138	0.13881	0.15583	0.17791	0.2018	0.21547	0.34855	0.3166	0.40283	0.33987	0.51667	0.33198	0.28555	0.26088	0.21727	0.31523	0.27379	0.31483	0.15347	0.2078	0.18269	0.48485
887.97	0.22763	0.20397	0.14966	0.21098	0.2856	0.34216	0.26534	0.24299	0.21775	0.30515	0.33599	0.29514	0.38944	0.25607	0.17071	0.13333	0.15166	0.17028	0.19148	0.21657	0.35145	0.30766	0.39028	0.3282	0.51104	0.32114	0.28323	0.24316	0.20789	0.31498	0.27036	0.31269	0.16089	0.20519	0.17649	0.45633
888.93	0.22582	0.21769	0.14687	0.21531	0.2943	0.33988	0.26607	0.24928	0.22952	0.30905	0.3416	0.29845	0.3908	0.25911	0.16955	0.13631	0.15688	0.17018	0.19271	0.2262	0.35817	0.30908	0.40395	0.32641	0.49858	0.32791	0.27993	0.24821	0.20521	0.31647	0.27874	0.3158	0.16991	0.20433	0.18241	0.44748
889.88	0.2253	0.20248	0.14474	0.20794	0.28946	0.32795	0.26494	0.24864	0.23511	0.30866	0.33631	0.2867	0.38417	0.24437	0.16608	0.13492	0.15541	0.16322	0.18865	0.2247	0.36787	0.29692	0.39474	0.31696	0.49231	0.31561	0.27595	0.24238	0.1999	0.31279	0.27234	0.31458	0.17761	0.2026	0.17995	0.423
890.84	0.23185	0.21771	0.14695	0.21077	0.29259	0.32087	0.26811	0.2561	0.23649	0.31106	0.34037	0.29428	0.40014	0.24393	0.16522	0.13545	0.15063	0.158	0.18387	0.22034	0.37371	0.28232	0.38492	0.31244	0.4986	0.30837	0.27474	0.24452	0.19618	0.3066	0.27373	0.31128	0.18502	0.19955	0.17699	0.41345
891.79	0.23682	0.22273	0.15096	0.22284	0.28691	0.31683	0.26462	0.25958	0.2268	0.32767	0.34733	0.29764	0.40277	0.24513	0.16884	0.14298	0.14989	0.15509	0.18165	0.23333	0.36416	0.27087	0.38178	0.30683	0.49453	0.30349	0.27284	0.2523	0.18438	0.30309	0.26556	0.30956	0.1938	0.19922	0.17974	0.39832
892.75	0.23797	0.22983	0.14253	0.23054	0.28678	0.32008	0.2779	0.26787	0.22848	0.32691	0.35785	0.29648	0.40745	0.23384	0.15814	0.14887	0.14584	0.15295	0.18643	0.24359	0.36236	0.26673	0.38324	0.30168	0.49513	0.28958	0.27203	0.26007	0.17534	0.29802	0.26632	0.31148	0.19972	0.19912	0.18971	0.38957
893.7	0.23689	0.2165	0.13584	0.2228	0.2821	0.31872	0.2814	0.27472	0.22397	0.33041	0.35999	0.28681	0.40125	0.21659	0.15018	0.14402	0.13822	0.15138	0.18369	0.24178	0.35976	0.25059	0.36587	0.29605	0.49817	0.26479	0.26235	0.25169	0.1667	0.29594	0.25837	0.30684	0.20168	0.19583	0.18456	0.37189
894.66	0.23478	0.23864	0.13432	0.22997	0.28048	0.32361	0.28246	0.27084	0.22312	0.33939	0.36787	0.29159	0.40131	0.21961	0.14844	0.14358	0.12575	0.15179	0.17714	0.2443	0.35279	0.24167	0.35583	0.29195	0.49534	0.26853	0.25783	0.25461	0.15876	0.29725	0.25661	0.30748	0.20403	0.19245	0.1803	0.36406
895.61	0.23452	0.21462	0.12331	0.22248	0.27792	0.31519	0.27711	0.26188	0.22082	0.33211	0.37518	0.27537	0.3963	0.20955	0.13549	0.1375	0.12397	0.14862	0.17011	0.23644	0.34857	0.22954	0.35738	0.28197	0.48583	0.25516	0.2514	0.24754	0.15225	0.29559	0.2456	0.30458	0.20212	0.18914	0.18118	0.34968
896.57	0.22897	0.20583	0.11741	0.2108	0.2722	0.31476	0.27706	0.25865	0.22225	0.3292	0.38363	0.26058	0.38874	0.20013	0.12901	0.13157	0.11524	0.15158	0.16286	0.23155	0.34855	0.22397	0.34752	0.27491	0.48671	0.24333	0.24573	0.23803	0.14927	0.29001	0.24465	0.30806	0.19393	0.18716	0.18487	0.33218
897.52	0.22257	0.20735	0.12251	0.20836	0.26898	0.32067	0.2739	0.25939	0.2107	0.33194	0.39061	0.266	0.39242	0.20778	0.13597	0.12717	0.1145	0.15477	0.15608	0.2274	0.34105	0.20998	0.34653	0.27225	0.49226	0.25147	0.24878	0.23485	0.14515	0.29018	0.23827	0.30787	0.18627	0.18357	0.18051	0.3192
898.48	0.21366	0.19506	0.124	0.20277	0.26909	0.31179	0.27107	0.24653	0.20579	0.32093	0.38904	0.25774	0.38183	0.20822	0.13887	0.12422	0.1132	0.14738	0.14324	0.22289	0.33629	0.19908	0.34089	0.26077	0.48861	0.2533	0.25783	0.23379	0.13819	0.28398	0.22799	0.30674	0.17685	0.17994	0.17495	0.3019
899.43	0.20205	0.18418	0.11792	0.19317	0.28189	0.30603	0.26419	0.25274	0.20041	0.31085	0.3883	0.24962	0.37161	0.20089	0.13506	0.11955	0.11651	0.14864	0.13796	0.22868	0.33682	0.19208	0.34148	0.2553	0.48548	0.2433	0.25243	0.23469	0.1344	0.27871	0.22461	0.30759	0.1658	0.17825	0.17755	0.29007
900.39	0.18606	0.19156	0.11894	0.18644	0.27661	0.29957	0.25394	0.25701	0.19404	0.30839	0.38148	0.25014	0.36484	0.20191	0.13018	0.11786	0.11023	0.14428	0.13173	0.24151	0.33415	0.18735	0.33352	0.25267	0.48921	0.2381	0.24707	0.23703	0.12403	0.27072	0.21858	0.30903	0.14994	0.17675	0.17426	0.28014
901.34	0.17453	0.18588	0.11767	0.18144	0.26734	0.29223	0.24774	0.25172	0.18522	0.29551	0.36915	0.24563	0.35637	0.19895	0.12735	0.11295	0.11046	0.13722	0.12803	0.24016	0.3274	0.1767	0.33356	0.24494	0.4821	0.23179	0.23885	0.23562	0.11631	0.26723	0.21501	0.29877	0.13537	0.17148	0.16598	0.27258
902.3	0.17184	0.18238	0.10612	0.17871	0.24462	0.27211	0.23074	0.24398	0.18702	0.27771	0.35262	0.23341	0.35361	0.18447	0.10846	0.10532	0.093748	0.1303	0.1202	0.23337	0.32558	0.16724	0.32225	0.24275	0.47851	0.21415	0.21631	0.22908	0.10463	0.25386	0.20646	0.29439	0.12014	0.16494	0.15647	0.2653
903.25	0.1671	0.18407	0.1039	0.1703	0.23905	0.26902	0.22689	0.23673	0.18354	0.2691	0.3463	0.24096	0.3559	0.17777	0.10531	0.10343	0.096187	0.13346	0.11881	0.22448	0.33006	0.16521	0.32246	0.24542	0.47824	0.2063	0.19674	0.22328	0.10325	0.24538	0.20499	0.28757	0.10746	0.1632	0.16202	0.2623
904.2	0.17231	0.17952	0.10587	0.17323	0.24319	0.2693	0.23601	0.23506	0.18578	0.26382	0.34396	0.24514	0.37149	0.18021	0.11578	0.10506	0.10009	0.13145	0.12201	0.21917	0.33721	0.16604	0.32449	0.25162	0.48644	0.20413	0.19603	0.21894	0.10437	0.24684	0.20987	0.2848	0.095679	0.16512	0.16261	0.26879
905.16	0.17844	0.17279	0.10767	0.17536	0.25132	0.26471	0.24276	0.23016	0.1897	0.25409	0.33918	0.24656	0.37384	0.17362	0.12619	0.10466	0.10406	0.13329	0.124	0.21458	0.34152	0.16626	0.3295	0.25897	0.49109	0.20546	0.19152	0.21448	0.10384	0.24594	0.21115	0.27843	0.08875	0.16201	0.16508	0.26813
906.09	0.20075	0.1757	0.11794	0.18412	0.26147	0.27601	0.25785	0.23675	0.20057	0.26905	0.34056	0.26105	0.39756	0.17977	0.14281	0.1095	0.10766	0.14334	0.1283	0.22355	0.35663	0.18157	0.34074	0.28006	0.51804	0.21409	0.20012	0.21686	0.10406	0.25824	0.22215	0.28738	0.088815	0.17067	0.17255	0.28049
907.04	0.19432	0.16716	0.12064	0.17961	0.27672	0.2834	0.26848	0.23311	0.19623	0.27258	0.3306	0.26231	0.38516	0.17853	0.15923	0.11216	0.11598	0.14972	0.12818	0.22565	0.36049	0.18438	0.34675	0.28414	0.52027	0.22372	0.19951	0.21674	0.11104	0.25671	0.22717	0.28632	0.082143	0.17516	0.17761	0.28721
908	0.20082	0.16203	0.1237	0.18905	0.27972	0.28538	0.2652	0.24002	0.19945	0.28605	0.32183	0.26559	0.39545	0.18258	0.16371	0.11228	0.11466	0.15227	0.13252	0.2327	0.36455	0.19745	0.35354	0.29477	0.5333	0.23468	0.20156	0.21789	0.10954	0.26242	0.23476	0.29225	0.080195	0.18237	0.17764	0.29708
908.95	0.20759	0.16362	0.12502	0.19142	0.27336	0.28754	0.2663	0.24599	0.19899	0.28141	0.30972	0.26857	0.39184	0.18931	0.15848	0.11007	0.11825	0.15164	0.13544	0.24122	0.36396	0.19814	0.35752	0.29937	0.5408	0.25477	0.19814	0.21432	0.11342	0.26121	0.23761	0.30049	0.080171	0.18631	0.18403	0.29784
909.9	0.2125	0.15735	0.12971	0.19353	0.26394	0.30611	0.26621	0.25238	0.19541	0.28419	0.29148	0.26581	0.39619	0.19322	0.15642	0.10961	0.12099	0.15906	0.13518	0.23727	0.36118	0.20089	0.35803	0.29407	0.54331	0.26576	0.19826	0.2075	0.11164	0.25834	0.24174	0.30213	0.079536	0.19195	0.18029	0.30001
910.85	0.21638	0.149	0.12009	0.18996	0.27498	0.29825	0.25981	0.2493	0.18952	0.26087	0.2728	0.26325	0.38833	0.18706	0.14707	0.10792	0.1258	0.15754	0.1332	0.2335	0.36369	0.18507	0.35183	0.28876	0.54125	0.26202	0.1905	0.20077	0.11745	0.24699	0.23507	0.30108	0.076363	0.18786	0.17371	0.29857
911.81	0.22537	0.14339	0.12376	0.19187	0.28	0.30654	0.25567	0.26175	0.19983	0.26141	0.2604	0.26889	0.40175	0.18965	0.14412	0.10639	0.13295	0.16201	0.13513	0.23339	0.3741	0.18731	0.35832	0.29541	0.54066	0.26164	0.19052	0.20002	0.11928	0.25265	0.23826	0.30697	0.081107	0.18891	0.17681	0.3007
912.76	0.23399	0.16841	0.13391	0.20251	0.28288	0.31744	0.26535	0.26676	0.20425	0.25247	0.25506	0.26486	0.40399	0.2059	0.1497	0.11078	0.13788	0.16483	0.13661	0.23909	0.38006	0.17397	0.36626	0.292	0.53829	0.27961	0.20004	0.20164	0.12649	0.25283	0.24274	0.30707	0.084052	0.18908	0.18116	0.30023
913.71	0.22548	0.16431	0.13343	0.19595	0.26777	0.31181	0.25245	0.26028	0.2024	0.24483	0.24825	0.263	0.39253	0.19685	0.14649	0.1061	0.1344	0.16841	0.13192	0.23238	0.37768	0.17039	0.36529	0.2912	0.52793	0.2752	0.1988	0.19897	0.11814	0.24574	0.23765	0.29841	0.081211	0.18389	0.17579	0.29764
914.67	0.22293	0.16162	0.13415	0.20073	0.27276	0.31304	0.26018	0.25768	0.19901	0.23115	0.24445	0.26491	0.38508	0.19778	0.15038	0.10252	0.13761	0.16962	0.13555	0.24009	0.37913	0.16936	0.36562	0.29673	0.51892	0.27875	0.19809	0.19922	0.12481	0.24995	0.24487	0.29728	0.081561	0.18318	0.18061	0.30365
915.62	0.21358	0.17859	0.1371	0.1946	0.26672	0.31705	0.25898	0.2505	0.18929	0.23288	0.24409	0.25773	0.38156	0.20872	0.15009	0.10116	0.13799	0.17474	0.13655	0.23424	0.36917	0.17097	0.37063	0.29567	0.50138	0.29964	0.19502	0.19393	0.12551	0.25459	0.25138	0.28995	0.078898	0.18805	0.18404	0.29875
916.57	0.20712	0.18601	0.13836	0.19108	0.25187	0.31157	0.25508	0.24898	0.17948	0.22606	0.24576	0.26355	0.37906	0.21226	0.15253	0.10025	0.13659	0.17077	0.13416	0.2342	0.35667	0.17074	0.36945	0.29159	0.48715	0.30959	0.19878	0.18858	0.1246	0.24746	0.2531	0.2885	0.076547	0.18964	0.18496	0.30094
917.52	0.19925	0.17328	0.1365	0.18598	0.23895	0.30982	0.24874	0.24044	0.17593	0.22954	0.24185	0.26449	0.37035	0.2069	0.15061	0.098616	0.12727	0.17612	0.13164	0.23327	0.34509	0.17901	0.36384	0.28124	0.47426	0.29939	0.19154	0.19126	0.1206	0.24992	0.25271	0.28771	0.076754	0.18942	0.18163	0.29623
918.47	0.19631	0.1789	0.1395	0.19021	0.24623	0.32318	0.24938	0.2362	0.17481	0.23803	0.23254	0.258	0.37907	0.21761	0.15322	0.1005	0.12715	0.17957	0.13134	0.23389	0.34098	0.18022	0.35835	0.27134	0.46136	0.29926	0.19164	0.1894	0.12388	0.25347	0.25588	0.28627	0.078092	0.192	0.17714	0.29867
919.43	0.19662	0.18961	0.13247	0.19251	0.24174	0.31854	0.24142	0.24099	0.18775	0.24708	0.23344	0.25812	0.38421	0.22335	0.1496	0.10364	0.12598	0.18326	0.13267	0.23178	0.34556	0.17882	0.36562	0.26243	0.4553	0.29437	0.19483	0.19491	0.12015	0.25289	0.26058	0.28695	0.078951	0.19298	0.18199	0.29462
920.38	0.18948	0.18529	0.12947	0.20109	0.23825	0.3205	0.23565	0.24062	0.1945	0.24376	0.23674	0.26208	0.37874	0.22385	0.15581	0.1038	0.1285	0.18148	0.13661	0.23068	0.3457	0.18001	0.37104	0.25543	0.44201	0.28193	0.1995	0.20215	0.12273	0.24959	0.26073	0.28468	0.080175	0.18982	0.18708	0.29893
921.31	0.20773	0.19457	0.12989	0.20748	0.257	0.32428	0.24049	0.23474	0.1965	0.25205	0.23845	0.26	0.38339	0.23062	0.1543	0.10544	0.1358	0.18656	0.142	0.22902	0.34917	0.18455	0.3757	0.25289	0.44768	0.27719	0.20031	0.20981	0.13176	0.25394	0.26653	0.27886	0.081923	0.19294	0.18269	0.30147
922.26	0.20914	0.19298	0.12051	0.20445	0.26231	0.32387	0.24288	0.23917	0.18635	0.24232	0.23373	0.25595	0.38323	0.22829	0.14811	0.099526	0.13775	0.18457	0.14233	0.22153	0.35067	0.1778	0.36814	0.25421	0.43686	0.26281	0.19586	0.20217	0.13241	0.24821	0.27157	0.26955	0.076829	0.19253	0.17579	0.30776
923.21	0.22134	0.20491	0.1142	0.20524	0.26761	0.31937	0.24586	0.24063	0.18414	0.24401	0.24007	0.26657	0.38428	0.23687	0.15424	0.1007	0.14707	0.18717	0.14561	0.21747	0.34882	0.17984	0.37349	0.26207	0.43746	0.26304	0.20492	0.20648	0.13679	0.24646	0.27361	0.26694	0.076299	0.19684	0.18105	0.30883
924.16	0.22209	0.21683	0.11234	0.20263	0.27058	0.30878	0.24673	0.23727	0.17184	0.24281	0.23864	0.26388	0.38597	0.24584	0.15756	0.10175	0.14976	0.18097	0.14095	0.21585	0.34101	0.17997	0.35971	0.26344	0.42408	0.26068	0.20155	0.19955	0.13992	0.24185	0.26803	0.26413	0.073152	0.19632	0.17401	0.30562
925.11	0.23521	0.2262	0.11643	0.20464	0.28124	0.30922	0.25645	0.24784	0.17513	0.24894	0.23211	0.26663	0.39928	0.2569	0.15939	0.10453	0.15177	0.18491	0.14237	0.2172	0.34675	0.18372	0.34886	0.26719	0.42783	0.26352	0.20344	0.20049	0.14335	0.24259	0.27232	0.2617	0.072483	0.19726	0.16802	0.31167
926.06	0.23428	0.22459	0.10927	0.20559	0.26241	0.30243	0.26	0.24159	0.1852	0.23975	0.23017	0.26007	0.40179	0.26513	0.1581	0.10726	0.148	0.18638	0.14105	0.21149	0.34472	0.17733	0.336	0.25324	0.41735	0.2565	0.20498	0.19536	0.13686	0.2415	0.27208	0.24974	0.073078	0.18974	0.16999	0.30608
927.02	0.23753	0.23196	0.10843	0.21517	0.26295	0.2972	0.2639	0.24319	0.19328	0.24262	0.23625	0.25881	0.40626	0.2716	0.16445	0.11352	0.14847	0.1904	0.14024	0.21383	0.33862	0.17748	0.34296	0.25417	0.41799	0.25956	0.20928	0.20371	0.13985	0.24205	0.26515	0.25419	0.074566	0.19009	0.17591	0.30867
927.97	0.23826	0.22373	0.10651	0.21105	0.25477	0.28849	0.26711	0.24064	0.19571	0.24381	0.23742	0.25085	0.40798	0.26504	0.16246	0.11501	0.14095	0.18771	0.13646	0.21338	0.33635	0.17698	0.32925	0.24297	0.41202	0.24592	0.20304	0.19915	0.14138	0.23523	0.2669	0.24978	0.073885	0.18825	0.1723	0.31308
928.92	0.24188	0.22551	0.10855	0.21347	0.24881	0.29506	0.26172	0.23943	0.20546	0.24268	0.24402	0.25524	0.4112	0.26443	0.16525	0.11739	0.13644	0.19495	0.13932	0.20831	0.33863	0.17387	0.33477	0.24465	0.42004	0.24995	0.20841	0.20558	0.1408	0.2393	0.26849	0.24763	0.078348	0.19028	0.17223	0.3204
929.87	0.23748	0.23418	0.1011	0.21047	0.23793	0.30257	0.25439	0.23619	0.19985	0.23773	0.24485	0.24958	0.40811	0.26531	0.1648	0.11612	0.13112	0.19904	0.13647	0.21373	0.33147	0.16683	0.32946	0.23627	0.41477	0.24338	0.20836	0.20901	0.13933	0.2419	0.26564	0.24927	0.08183	0.18777	0.17191	0.31286
930.82	0.23551	0.23387	0.10043	0.20467	0.23658	0.31278	0.26045	0.2402	0.18499	0.23445	0.24331	0.24799	0.41073	0.26206	0.16894	0.11764	0.13138	0.19328	0.1355	0.21229	0.32807	0.16098	0.32964	0.23661	0.41669	0.24479	0.20449	0.21367	0.144	0.23863	0.26356	0.25198	0.079632	0.19013	0.16876	0.31224
931.75	0.23427	0.24112	0.094478	0.19852	0.23671	0.32036	0.25926	0.24412	0.18487	0.23571	0.24386	0.24878	0.40968	0.27129	0.16343	0.11759	0.13398	0.19219	0.13492	0.21003	0.33351	0.16309	0.32562	0.23461	0.4109	0.25139	0.20022	0.2122	0.14727	0.241	0.26668	0.2456	0.079541	0.19224	0.16952	0.31254
932.7	0.23535	0.25488	0.090026	0.19908	0.23934	0.32038	0.25764	0.25251	0.18161	0.23697	0.24101	0.25051	0.40702	0.2809	0.16091	0.11232	0.13369	0.19317	0.13737	0.20707	0.33161	0.16618	0.32943	0.24048	0.40816	0.26252	0.19949	0.21603	0.14847	0.24806	0.26496	0.24745	0.082272	0.1943	0.16961	0.31354
933.65	0.22917	0.26032	0.088037	0.1931	0.24678	0.3309	0.28021	0.25667	0.18339	0.24983	0.23445	0.25173	0.39993	0.279	0.1598	0.10988	0.14235	0.19602	0.14107	0.21062	0.3347	0.17039	0.32653	0.2366	0.39865	0.26107	0.19573	0.2174	0.15638	0.25215	0.26457	0.24579	0.081672	0.19985	0.17047	0.31523
934.6	0.23312	0.26472	0.088333	0.19207	0.23984	0.31917	0.2785	0.24975	0.19028	0.24866	0.22933	0.25613	0.40587	0.28559	0.1539	0.11188	0.14205	0.1924	0.13965	0.20113	0.33495	0.16787	0.32311	0.23827	0.39321	0.27446	0.19295	0.21459	0.15524	0.24791	0.26158	0.24301	0.081834	0.20216	0.16691	0.31929
935.55	0.22665	0.27128	0.084061	0.19191	0.24643	0.30838	0.26768	0.2517	0.19174	0.25362	0.22721	0.2478	0.3921	0.28975	0.15135	0.10775	0.13616	0.1967	0.13951	0.20045	0.33033	0.17229	0.31716	0.22888	0.38366	0.27975	0.19032	0.20844	0.1509	0.25007	0.25877	0.24342	0.082361	0.20569	0.16513	0.32087
936.5	0.22706	0.2751	0.08784	0.19236	0.24642	0.30001	0.26226	0.25524	0.19647	0.25114	0.23022	0.25581	0.39191	0.29561	0.15241	0.1071	0.14212	0.19451	0.14083	0.20633	0.32352	0.17311	0.31971	0.23994	0.37735	0.28691	0.19362	0.20212	0.15004	0.2495	0.25927	0.24687	0.086053	0.20573	0.16445	0.32746
937.45	0.23817	0.27778	0.09342	0.19716	0.25142	0.30146	0.26222	0.25759	0.20273	0.24075	0.22892	0.25902	0.40887	0.29576	0.15277	0.11299	0.14383	0.19492	0.14068	0.20677	0.32141	0.16557	0.32217	0.23885	0.38375	0.29026	0.20258	0.20968	0.14742	0.25007	0.25801	0.24559	0.086941	0.2016	0.16666	0.32869
938.4	0.24666	0.28243	0.09305	0.19454	0.25085	0.2983	0.24406	0.25672	0.20272	0.23705	0.22415	0.25415	0.4154	0.30277	0.15368	0.11279	0.1397	0.19296	0.13718	0.20523	0.32459	0.16328	0.31667	0.2393	0.38577	0.30328	0.20349	0.21245	0.14571	0.24917	0.25967	0.24451	0.0911	0.19639	0.16379	0.32918
939.32	0.24528	0.27667	0.095263	0.20003	0.26324	0.29738	0.24199	0.26691	0.19866	0.23929	0.22494	0.25131	0.404	0.29813	0.15695	0.11171	0.14982	0.19118	0.13822	0.20843	0.3189	0.16977	0.32246	0.23749	0.38308	0.30482	0.20801	0.21411	0.15224	0.24876	0.26001	0.24735	0.090844	0.19807	0.16732	0.33455
940.27	0.25144	0.28075	0.11142	0.20115	0.27785	0.31062	0.24429	0.2748	0.20459	0.24366	0.22777	0.26452	0.41173	0.3014	0.16786	0.11368	0.16091	0.19741	0.14238	0.21243	0.32937	0.17625	0.33977	0.25336	0.38669	0.31941	0.21662	0.22072	0.17021	0.25749	0.26064	0.25053	0.094361	0.20128	0.17374	0.3436
941.22	0.26029	0.28207	0.11579	0.2088	0.2868	0.32202	0.25636	0.27239	0.2106	0.24412	0.22634	0.27103	0.41915	0.29818	0.17759	0.11488	0.16697	0.19934	0.15457	0.20516	0.33977	0.17664	0.34104	0.25005	0.39442	0.32463	0.22137	0.23019	0.17882	0.26184	0.26175	0.24825	0.096051	0.20097	0.17517	0.34909
942.17	0.2549	0.27819	0.11962	0.22578	0.28963	0.33542	0.25958	0.28475	0.21934	0.2507	0.22961	0.2771	0.41024	0.30235	0.18239	0.11953	0.16847	0.20435	0.16048	0.21523	0.35203	0.18343	0.35389	0.26056	0.38595	0.34074	0.22264	0.23344	0.1887	0.26569	0.26895	0.25199	0.09845	0.20428	0.17724	0.3517
943.12	0.26913	0.27138	0.12862	0.24747	0.30542	0.33829	0.26196	0.29566	0.22679	0.25384	0.2434	0.29195	0.41586	0.30395	0.19129	0.12478	0.17593	0.20655	0.16163	0.21933	0.3563	0.18956	0.36842	0.27174	0.38656	0.34673	0.23776	0.23677	0.19455	0.26371	0.2651	0.25694	0.099737	0.20223	0.18808	0.36372
944.07	0.27117	0.27457	0.13366	0.24891	0.31018	0.34628	0.27115	0.30065	0.23812	0.25595	0.2458	0.2964	0.41743	0.30175	0.20174	0.12616	0.17848	0.20715	0.16594	0.22504	0.36738	0.1903	0.37396	0.27859	0.39342	0.35235	0.24684	0.24196	0.19922	0.26967	0.26889	0.25624	0.10408	0.20335	0.19029	0.3698
945.02	0.27776	0.28344	0.13827	0.26517	0.31724	0.352	0.28447	0.30724	0.25999	0.27431	0.26065	0.30636	0.42198	0.31151	0.20863	0.1288	0.18801	0.21063	0.17329	0.23209	0.38135	0.20042	0.38609	0.29824	0.40284	0.3646	0.25785	0.25161	0.20196	0.27321	0.27842	0.26151	0.10876	0.21086	0.19433	0.38435
945.96	0.28342	0.28142	0.14546	0.26468	0.32115	0.35128	0.27039	0.31483	0.25641	0.27762	0.26059	0.29843	0.42614	0.31047	0.21191	0.12519	0.18379	0.21619	0.16871	0.23879	0.38014	0.20776	0.38799	0.29717	0.41387	0.37499	0.26705	0.25592	0.20007	0.27678	0.27651	0.2702	0.10946	0.21272	0.19749	0.38553
946.89	0.29391	0.28157	0.1592	0.26114	0.33338	0.3608	0.27839	0.31549	0.26627	0.28984	0.26415	0.30147	0.42682	0.3166	0.22052	0.12667	0.19197	0.22227	0.17476	0.24324	0.38748	0.2158	0.38751	0.2974	0.4346	0.3838	0.27545	0.25878	0.20499	0.2898	0.27851	0.27493	0.11601	0.21686	0.20045	0.40314
947.84	0.28681	0.28502	0.16165	0.25601	0.32504	0.36997	0.29472	0.31361	0.26391	0.28672	0.26351	0.29534	0.42757	0.31861	0.22223	0.12588	0.1886	0.22322	0.18913	0.25222	0.38965	0.22025	0.39061	0.29615	0.44613	0.39611	0.27543	0.26306	0.21185	0.2995	0.29142	0.27579	0.11915	0.22384	0.20241	0.40708
948.79	0.29683	0.29215	0.17058	0.26641	0.3393	0.38261	0.30726	0.32607	0.27574	0.3006	0.27987	0.30148	0.43066	0.33042	0.22927	0.12804	0.18982	0.23121	0.20328	0.25773	0.39958	0.23228	0.4067	0.3111	0.45594	0.41429	0.28512	0.27302	0.21956	0.31334	0.2973	0.28323	0.12666	0.23015	0.21473	0.42911
949.74	0.31716	0.29077	0.1735	0.27269	0.34197	0.38307	0.31305	0.33118	0.27244	0.29561	0.27714	0.30093	0.44217	0.32888	0.22548	0.12705	0.1889	0.23026	0.2091	0.26235	0.40318	0.23453	0.40704	0.3058	0.46599	0.42249	0.289	0.27041	0.21987	0.31795	0.29766	0.28341	0.13291	0.23009	0.22178	0.43588
950.68	0.31944	0.29468	0.1769	0.28412	0.34825	0.39117	0.33063	0.33223	0.27823	0.30511	0.27942	0.30815	0.44269	0.33518	0.22368	0.13782	0.1903	0.23336	0.22053	0.27048	0.41656	0.2364	0.41559	0.3154	0.47398	0.44076	0.29425	0.27995	0.22724	0.32489	0.30445	0.2865	0.14346	0.23601	0.228	0.44937
951.63	0.32097	0.2999	0.17477	0.28778	0.35507	0.38336	0.33556	0.32676	0.27263	0.30596	0.28114	0.30779	0.45145	0.33139	0.22678	0.13609	0.18906	0.22786	0.22376	0.26992	0.4186	0.24048	0.42618	0.31254	0.481	0.44972	0.29547	0.2845	0.23198	0.3184	0.30423	0.28966	0.14703	0.23926	0.23196	0.45004
952.58	0.33198	0.30171	0.18057	0.29196	0.36179	0.37858	0.33451	0.32627	0.27893	0.31238	0.28666	0.316	0.45889	0.33407	0.22787	0.13471	0.19181	0.2237	0.22462	0.26725	0.42093	0.24666	0.43145	0.3136	0.49147	0.4613	0.30803	0.2927	0.23526	0.32021	0.30239	0.29207	0.1544	0.24352	0.23341	0.4663
953.5	0.33108	0.30029	0.18541	0.28697	0.35785	0.37179	0.33665	0.32669	0.27271	0.32307	0.27685	0.31447	0.46612	0.32556	0.22492	0.13477	0.18865	0.21745	0.22217	0.27385	0.42447	0.24719	0.42171	0.30298	0.4913	0.46798	0.31366	0.29325	0.24541	0.31489	0.30039	0.29698	0.16023	0.24916	0.22562	0.47445
954.45	0.31074	0.29443	0.18712	0.2805	0.35344	0.36117	0.32463	0.31504	0.26823	0.31229	0.2672	0.30485	0.45551	0.31553	0.22725	0.1372	0.18469	0.21018	0.21889	0.2719	0.41589	0.24402	0.40982	0.29428	0.48947	0.46888	0.32344	0.29432	0.24985	0.30594	0.29653	0.29751	0.16461	0.24405	0.22199	0.46726
955.4	0.32108	0.29234	0.19767	0.2782	0.3581	0.35906	0.32305	0.32322	0.27673	0.30689	0.26958	0.30308	0.45634	0.31419	0.23442	0.13469	0.1857	0.20637	0.22089	0.27502	0.41114	0.24524	0.40313	0.29267	0.49382	0.47348	0.3332	0.29373	0.25786	0.30494	0.29718	0.29886	0.17434	0.23893	0.22235	0.4765
956.35	0.31467	0.27379	0.19872	0.26779	0.34282	0.36171	0.32122	0.32902	0.27667	0.29805	0.26856	0.29671	0.44598	0.30134	0.22683	0.12949	0.17958	0.20228	0.22043	0.27656	0.40673	0.23971	0.39421	0.28703	0.47718	0.46056	0.33955	0.28871	0.25857	0.30188	0.29419	0.29876	0.1838	0.23346	0.22233	0.48296
957.29	0.2904	0.26241	0.19598	0.26095	0.3281	0.35897	0.31474	0.3273	0.27591	0.28846	0.26141	0.28431	0.42314	0.28605	0.21756	0.12589	0.16861	0.19899	0.21735	0.27267	0.40594	0.23222	0.3827	0.28106	0.45638	0.44905	0.33278	0.28178	0.25803	0.29739	0.28501	0.29663	0.19268	0.22929	0.221	0.47983
958.24	0.28854	0.25236	0.1945	0.25253	0.31902	0.35327	0.30228	0.3189	0.28317	0.268	0.25981	0.27546	0.42373	0.28042	0.21213	0.12324	0.15867	0.19743	0.21881	0.25996	0.40071	0.2289	0.38741	0.27207	0.45269	0.4422	0.32862	0.27156	0.25254	0.29269	0.28019	0.29182	0.20177	0.22274	0.22688	0.47559
959.17	0.28463	0.25241	0.19524	0.23608	0.30669	0.3586	0.30607	0.3208	0.27881	0.26183	0.26279	0.27931	0.41287	0.27884	0.20495	0.11416	0.14456	0.19094	0.22061	0.25924	0.38959	0.22367	0.38607	0.27078	0.4398	0.43864	0.3227	0.26807	0.25176	0.29557	0.27208	0.29363	0.21201	0.22014	0.22364	0.49094
960.11	0.2703	0.25132	0.1946	0.21683	0.28731	0.34784	0.30505	0.30503	0.27077	0.26021	0.26122	0.27305	0.39804	0.27379	0.20337	0.10889	0.13166	0.1812	0.21909	0.24481	0.38252	0.21685	0.38214	0.25982	0.41988	0.42455	0.32366	0.2591	0.24224	0.29294	0.26469	0.28746	0.2171	0.22082	0.21655	0.4906
961.06	0.26386	0.25372	0.19822	0.22078	0.28516	0.34489	0.29425	0.29779	0.27129	0.2492	0.26006	0.26715	0.39728	0.27087	0.20046	0.11194	0.12982	0.17831	0.22186	0.23924	0.37421	0.2154	0.38333	0.25309	0.41443	0.43219	0.32188	0.26501	0.24195	0.296	0.25943	0.28438	0.22786	0.2206	0.21455	0.49472
962.01	0.25128	0.24297	0.20184	0.22097	0.28485	0.33237	0.28876	0.28978	0.2582	0.24162	0.25004	0.26015	0.39031	0.26272	0.19457	0.1118	0.1268	0.17387	0.22209	0.226	0.35993	0.21268	0.37634	0.24357	0.39936	0.41982	0.31768	0.2631	0.23768	0.29288	0.25911	0.28357	0.2354	0.21603	0.20482	0.49863
962.95	0.23004	0.23807	0.20834	0.21688	0.2786	0.31907	0.28958	0.27584	0.24181	0.2383	0.24122	0.25859	0.37647	0.26018	0.18331	0.10921	0.12273	0.16232	0.21866	0.21486	0.34527	0.2118	0.35993	0.23287	0.38278	0.41095	0.30883	0.26847	0.22852	0.28383	0.25058	0.27336	0.24119	0.21174	0.19145	0.50054
963.9	0.21633	0.22929	0.21544	0.22334	0.27958	0.30818	0.28365	0.28014	0.24024	0.24482	0.23656	0.24618	0.36957	0.25292	0.17832	0.11216	0.11958	0.16138	0.2163	0.21379	0.34656	0.21666	0.3557	0.22548	0.36651	0.40266	0.30414	0.2712	0.22202	0.28273	0.24969	0.27297	0.25204	0.21478	0.18807	0.50482
964.82	0.21424	0.21057	0.21762	0.21723	0.27425	0.30529	0.27341	0.28097	0.23737	0.23351	0.23098	0.23632	0.37352	0.23899	0.16163	0.1112	0.112	0.15629	0.21715	0.21285	0.34581	0.2119	0.36261	0.21058	0.36117	0.38114	0.28908	0.26844	0.22073	0.27741	0.25216	0.27013	0.26268	0.21128	0.18709	0.49944
965.77	0.20424	0.2134	0.22658	0.1962	0.2652	0.28448	0.26545	0.27064	0.22677	0.23621	0.2272	0.22935	0.35805	0.23674	0.15837	0.10476	0.10331	0.14461	0.21473	0.19997	0.34083	0.21224	0.34783	0.19844	0.35003	0.36379	0.27582	0.25504	0.2143	0.27002	0.24562	0.26352	0.26875	0.21197	0.17891	0.49739
966.71	0.21758	0.22171	0.23722	0.18058	0.2618	0.28653	0.26355	0.26402	0.22709	0.22943	0.23278	0.22564	0.35973	0.23964	0.16394	0.10141	0.09928	0.13611	0.2184	0.20131	0.33476	0.21012	0.35352	0.19309	0.35506	0.35903	0.26773	0.24853	0.20851	0.26807	0.24209	0.25438	0.2793	0.20876	0.18048	0.49489
967.66	0.22366	0.21724	0.24251	0.17584	0.25106	0.28951	0.25953	0.25857	0.22655	0.2206	0.23435	0.2172	0.35877	0.22972	0.16383	0.096259	0.090579	0.13331	0.22107	0.20067	0.32946	0.20755	0.35281	0.18965	0.34856	0.33961	0.26184	0.2403	0.20662	0.27166	0.24625	0.25166	0.29088	0.20857	0.18139	0.49015
968.61	0.22694	0.21125	0.24606	0.16465	0.24959	0.29119	0.25829	0.25692	0.22036	0.2165	0.23452	0.21572	0.36595	0.22574	0.16751	0.093897	0.092556	0.13257	0.226	0.19874	0.32778	0.20313	0.3459	0.18117	0.34511	0.33073	0.25136	0.23688	0.2044	0.26927	0.24572	0.24737	0.29759	0.20958	0.18273	0.48228
969.55	0.22044	0.22483	0.25146	0.16035	0.24997	0.29016	0.25788	0.25576	0.21348	0.21554	0.23261	0.22013	0.36524	0.22626	0.1718	0.090994	0.097719	0.13086	0.22514	0.19807	0.31862	0.21275	0.32927	0.18728	0.33313	0.33282	0.25082	0.23314	0.20021	0.27323	0.23956	0.24678	0.30375	0.2103	0.18484	0.48616
970.47	0.22027	0.21655	0.25356	0.16772	0.24644	0.30078	0.2546	0.25231	0.21491	0.20892	0.2299	0.22713	0.37277	0.21421	0.17583	0.094981	0.093482	0.13416	0.22933	0.19414	0.31619	0.20825	0.32041	0.19576	0.32412	0.3216	0.25021	0.23424	0.19914	0.27602	0.2393	0.24369	0.30618	0.20729	0.18424	0.48691
971.42	0.22772	0.20515	0.25782	0.16018	0.25561	0.29834	0.2493	0.25443	0.21229	0.20981	0.23075	0.23297	0.37381	0.21032	0.17102	0.092526	0.099616	0.13329	0.23253	0.19284	0.32041	0.21101	0.30588	0.20238	0.31564	0.30811	0.24474	0.22887	0.20015	0.27754	0.23753	0.24717	0.30583	0.21169	0.18469	0.4817
972.37	0.22669	0.21028	0.26466	0.15533	0.26346	0.30207	0.24382	0.27369	0.21569	0.20466	0.23824	0.24367	0.37418	0.21165	0.17566	0.094702	0.10415	0.1402	0.23915	0.20177	0.32354	0.20785	0.30388	0.20642	0.31454	0.31277	0.24564	0.22537	0.20485	0.28269	0.23828	0.258	0.30595	0.21225	0.19105	0.4766
973.31	0.23422	0.21474	0.2706	0.15431	0.25297	0.29676	0.2406	0.26346	0.21573	0.19393	0.23791	0.24295	0.38064	0.21866	0.17344	0.09576	0.098358	0.13647	0.24486	0.19773	0.31954	0.20396	0.29467	0.21115	0.31431	0.30399	0.24841	0.22518	0.20327	0.28398	0.24065	0.25751	0.29915	0.21316	0.19213	0.47595
974.26	0.21737	0.19641	0.26758	0.1553	0.24542	0.29004	0.23081	0.25745	0.21125	0.18561	0.23726	0.22644	0.37076	0.21094	0.16598	0.090107	0.091642	0.13084	0.24305	0.19158	0.31459	0.19529	0.28382	0.19663	0.30474	0.29248	0.23358	0.21753	0.19936	0.27464	0.2377	0.25073	0.28625	0.21487	0.18968	0.45799
975.18	0.21958	0.20615	0.27604	0.15427	0.25335	0.28975	0.24183	0.27271	0.21455	0.20402	0.23624	0.22621	0.37493	0.22413	0.16922	0.089545	0.099962	0.13323	0.25098	0.21117	0.3163	0.20002	0.28706	0.2014	0.31242	0.29619	0.23698	0.21661	0.20165	0.27919	0.24391	0.2659	0.2792	0.22632	0.20005	0.45281
976.12	0.21007	0.21181	0.27043	0.15167	0.24098	0.28971	0.24912	0.27757	0.2164	0.20683	0.22811	0.21841	0.38838	0.22653	0.17008	0.091046	0.092742	0.13647	0.25602	0.21469	0.31661	0.19485	0.28102	0.18631	0.31492	0.29927	0.24236	0.21725	0.20258	0.28018	0.24763	0.27556	0.26856	0.22915	0.20188	0.44377
977.07	0.21273	0.20697	0.27221	0.15455	0.23749	0.29479	0.24808	0.26747	0.20326	0.21975	0.22324	0.20732	0.39787	0.22642	0.17653	0.092272	0.090919	0.13483	0.25908	0.21169	0.31328	0.19494	0.26747	0.18665	0.31092	0.2946	0.23982	0.22185	0.1977	0.28245	0.24775	0.27514	0.25311	0.2369	0.20781	0.4347
978.01	0.20785	0.20656	0.2675	0.15333	0.2442	0.29403	0.25191	0.2697	0.2054	0.22561	0.21733	0.20764	0.39647	0.22003	0.17382	0.09242	0.094923	0.13583	0.26128	0.21356	0.314	0.19615	0.26705	0.17693	0.31086	0.29899	0.23525	0.21874	0.19989	0.29091	0.25035	0.27771	0.24452	0.24268	0.21398	0.41694
978.96	0.21134	0.21769	0.26862	0.16362	0.24422	0.30005	0.26517	0.27902	0.21188	0.22812	0.21746	0.21304	0.41081	0.22023	0.18169	0.099728	0.097386	0.14306	0.27458	0.22497	0.31812	0.19838	0.26639	0.18187	0.31233	0.30437	0.24608	0.23179	0.20432	0.30176	0.25839	0.29423	0.23838	0.2522	0.22467	0.41183
979.88	0.21622	0.21433	0.25489	0.15497	0.23654	0.30189	0.26023	0.28004	0.19964	0.20814	0.22411	0.20949	0.41745	0.21251	0.17734	0.099251	0.091246	0.14395	0.27628	0.21963	0.31932	0.19138	0.26512	0.1776	0.30793	0.30262	0.24492	0.23644	0.20247	0.30654	0.26682	0.29869	0.22846	0.25408	0.23874	0.39778
980.82	0.21541	0.22571	0.26315	0.16638	0.23979	0.30285	0.25881	0.28182	0.20122	0.20404	0.23546	0.21211	0.41713	0.21347	0.18388	0.10773	0.092898	0.14869	0.27523	0.22145	0.31667	0.19104	0.27126	0.18637	0.30861	0.31345	0.25504	0.24429	0.20292	0.3132	0.27711	0.30849	0.22057	0.26758	0.26305	0.3955
981.77	0.21674	0.22461	0.24238	0.16811	0.24128	0.29408	0.2675	0.28723	0.20577	0.19714	0.23561	0.21355	0.42253	0.21709	0.17665	0.11046	0.098902	0.14782	0.2749	0.21826	0.32074	0.18531	0.27297	0.18756	0.31485	0.31484	0.25835	0.25059	0.20289	0.31699	0.28854	0.32294	0.2123	0.27886	0.28078	0.38947
982.71	0.22262	0.22888	0.23399	0.16869	0.23849	0.29511	0.26734	0.28308	0.20076	0.18847	0.23743	0.20983	0.42621	0.22469	0.17993	0.10993	0.095752	0.15134	0.28182	0.21112	0.32132	0.18848	0.27576	0.19213	0.32209	0.31594	0.27077	0.25449	0.20434	0.32026	0.30075	0.33765	0.20459	0.29343	0.30457	0.38839
983.63	0.22626	0.22993	0.22999	0.15679	0.23913	0.29275	0.25925	0.28145	0.19009	0.1889	0.23059	0.21343	0.41807	0.23156	0.18021	0.11073	0.097938	0.15113	0.27937	0.20599	0.31717	0.18777	0.28081	0.19737	0.3308	0.32745	0.2811	0.25668	0.21254	0.32648	0.31692	0.35138	0.1993	0.31423	0.32848	0.3929
984.58	0.22273	0.23986	0.22982	0.17341	0.24865	0.2843	0.26523	0.27162	0.20271	0.1908	0.21955	0.21638	0.41836	0.24457	0.18596	0.11739	0.10503	0.15013	0.27575	0.20378	0.32433	0.18853	0.27761	0.20214	0.33827	0.34931	0.29114	0.26317	0.22432	0.33292	0.32805	0.3693	0.19934	0.33698	0.34739	0.39804
985.52	0.23454	0.239	0.2201	0.18008	0.25724	0.29339	0.27229	0.27792	0.21029	0.19976	0.20542	0.21371	0.422	0.2488	0.1887	0.12171	0.11316	0.15116	0.28101	0.20676	0.33394	0.19225	0.27799	0.20867	0.34639	0.35502	0.29547	0.27694	0.23567	0.34271	0.34737	0.38853	0.2009	0.35527	0.36634	0.40041
986.46	0.23463	0.25562	0.23159	0.18788	0.25498	0.29769	0.27589	0.28092	0.21609	0.19765	0.19817	0.21969	0.41326	0.25288	0.19611	0.13035	0.11379	0.15807	0.27948	0.21435	0.34041	0.1984	0.28996	0.2192	0.35068	0.37148	0.31315	0.29268	0.24912	0.35358	0.36234	0.40894	0.20824	0.37632	0.39274	0.41023
987.41	0.24168	0.25115	0.2185	0.18652	0.26106	0.29617	0.27317	0.29117	0.22006	0.20223	0.18993	0.21883	0.41509	0.24356	0.1877	0.13756	0.12252	0.15661	0.27004	0.22863	0.34077	0.19402	0.2898	0.22793	0.35747	0.37429	0.31383	0.30676	0.2607	0.36097	0.3783	0.43532	0.21271	0.3976	0.41383	0.41554
988.33	0.2451	0.25234	0.20961	0.19614	0.2687	0.29864	0.284	0.29651	0.22211	0.21181	0.18671	0.22064	0.41232	0.24441	0.18899	0.14512	0.13069	0.16466	0.26978	0.23578	0.34454	0.19895	0.29365	0.24531	0.36022	0.37804	0.31783	0.32887	0.27478	0.37667	0.39474	0.46434	0.21941	0.41985	0.4409	0.41878
989.27	0.23512	0.23858	0.19122	0.18473	0.25141	0.30031	0.27949	0.29627	0.21009	0.20421	0.17064	0.20609	0.38769	0.23199	0.17346	0.14086	0.12547	0.16632	0.2635	0.23289	0.32717	0.19449	0.28984	0.23431	0.34976	0.36047	0.31323	0.33497	0.27811	0.39074	0.41087	0.47787	0.22125	0.44078	0.4625	0.41285
990.21	0.22709	0.22689	0.18131	0.18275	0.24439	0.28625	0.27624	0.29729	0.20113	0.19668	0.16195	0.20731	0.37748	0.23347	0.16869	0.13798	0.12368	0.1644	0.25472	0.24205	0.32358	0.18925	0.28889	0.23613	0.3524	0.35462	0.31908	0.3426	0.29427	0.4022	0.42361	0.49639	0.23348	0.46949	0.48935	0.42233
991.16	0.22658	0.2168	0.16736	0.18145	0.25081	0.28531	0.27602	0.29915	0.19781	0.19835	0.15633	0.19972	0.37683	0.23227	0.16777	0.13437	0.12612	0.16252	0.25126	0.24578	0.31765	0.19215	0.28703	0.23375	0.35536	0.34773	0.32212	0.34773	0.31056	0.42285	0.44537	0.51648	0.24432	0.50043	0.51296	0.4218
992.08	0.2097	0.20925	0.16916	0.19052	0.24888	0.28462	0.27958	0.29145	0.20081	0.19574	0.15523	0.20565	0.36116	0.22869	0.17934	0.13669	0.12579	0.1672	0.24778	0.23973	0.32564	0.19199	0.29618	0.24365	0.35007	0.34596	0.32971	0.36535	0.33033	0.44504	0.46673	0.53303	0.25858	0.52733	0.54501	0.42865
993.02	0.21262	0.20348	0.1644	0.19017	0.24889	0.27531	0.27783	0.28509	0.20893	0.19228	0.14886	0.20713	0.36198	0.22249	0.1802	0.13532	0.12158	0.16554	0.23911	0.24181	0.3347	0.18802	0.29766	0.23993	0.3553	0.34221	0.33711	0.37555	0.35116	0.4639	0.48627	0.54385	0.27394	0.56265	0.57069	0.43512
993.96	0.21851	0.20688	0.16138	0.18415	0.25205	0.27226	0.27303	0.28726	0.20139	0.19838	0.15967	0.20758	0.36973	0.22896	0.18721	0.13353	0.12277	0.16744	0.23733	0.24889	0.33671	0.19218	0.31412	0.24894	0.36779	0.3415	0.34934	0.38817	0.371	0.48366	0.49563	0.55388	0.28709	0.59017	0.59684	0.446
994.9	0.23006	0.20942	0.15872	0.18457	0.25621	0.27989	0.27724	0.2819	0.20483	0.20578	0.16386	0.21079	0.374	0.22678	0.19582	0.13253	0.12875	0.17291	0.23482	0.24559	0.33334	0.19795	0.3252	0.25717	0.37345	0.34428	0.34913	0.40152	0.39118	0.51266	0.50506	0.56553	0.29587	0.62074	0.61701	0.44949
995.82	0.24078	0.20476	0.15059	0.17836	0.25157	0.27283	0.27336	0.2735	0.19826	0.20453	0.15635	0.20635	0.37328	0.22178	0.19385	0.13061	0.12759	0.17205	0.22882	0.24099	0.33307	0.19693	0.32296	0.24869	0.37631	0.33687	0.33838	0.40542	0.40124	0.52392	0.50008	0.55905	0.30064	0.64318	0.63097	0.44428
996.77	0.24432	0.20841	0.14474	0.17947	0.24747	0.28105	0.27284	0.27927	0.19412	0.21478	0.1541	0.20234	0.37583	0.22828	0.18937	0.1308	0.1252	0.16871	0.22633	0.23834	0.32053	0.20409	0.32379	0.23773	0.37771	0.33222	0.33106	0.40731	0.40861	0.53391	0.49353	0.55122	0.30162	0.66626	0.63642	0.45035
997.71	0.24497	0.22018	0.1491	0.18006	0.25014	0.297	0.27434	0.28479	0.19655	0.22048	0.16081	0.20058	0.37631	0.23861	0.19665	0.13239	0.13183	0.17328	0.22714	0.24314	0.32002	0.20977	0.33283	0.23911	0.381	0.33278	0.32556	0.40979	0.42264	0.5512	0.48703	0.54449	0.3049	0.67864	0.64615	0.45587
998.65	0.24413	0.21852	0.14841	0.19345	0.26197	0.29505	0.28307	0.28032	0.20203	0.22599	0.15417	0.20208	0.37846	0.24005	0.19751	0.13647	0.13631	0.16862	0.22463	0.23816	0.33313	0.21702	0.32731	0.23653	0.37808	0.33358	0.31898	0.41399	0.43568	0.55455	0.47778	0.53444	0.30482	0.69007	0.64226	0.45154
999.57	0.23342	0.22138	0.13738	0.19158	0.25118	0.29091	0.27427	0.27999	0.19733	0.23149	0.15091	0.19427	0.37047	0.24036	0.18118	0.1346	0.13512	0.16805	0.21988	0.24198	0.34035	0.22284	0.33058	0.23101	0.36785	0.32826	0.30681	0.40526	0.43638	0.55378	0.46022	0.51558	0.29962	0.68394	0.63701	0.4445
1000.5	0.21713	0.21979	0.13368	0.1966	0.25262	0.29476	0.27861	0.28489	0.19866	0.23308	0.15933	0.20273	0.35628	0.24699	0.18089	0.13636	0.13989	0.16994	0.22521	0.24877	0.34698	0.22436	0.3428	0.24586	0.35842	0.32841	0.30453	0.40252	0.43635	0.55846	0.45615	0.50449	0.29501	0.67208	0.62632	0.45035
1001.5	0.21115	0.20855	0.13081	0.18295	0.24868	0.28914	0.26963	0.28201	0.19754	0.23216	0.15248	0.19533	0.34264	0.24047	0.17555	0.129	0.1379	0.17259	0.21645	0.2542	0.35455	0.22322	0.33488	0.24246	0.34877	0.31682	0.29962	0.3817	0.43035	0.55561	0.4335	0.48218	0.28777	0.65378	0.603	0.43035
1002.4	0.20767	0.19086	0.11508	0.17783	0.24278	0.27212	0.26039	0.27895	0.19023	0.22667	0.14199	0.18808	0.32861	0.23041	0.16261	0.12129	0.12871	0.16678	0.20786	0.24593	0.35527	0.22216	0.32774	0.22832	0.34052	0.29483	0.28456	0.35312	0.41134	0.53627	0.40353	0.45152	0.27167	0.61991	0.56917	0.40601
1003.3	0.22251	0.18413	0.10765	0.16993	0.2354	0.28081	0.25494	0.28028	0.19077	0.23186	0.14564	0.19164	0.33173	0.22871	0.15638	0.12001	0.13161	0.1726	0.20767	0.25207	0.35366	0.22425	0.33315	0.24011	0.34375	0.28366	0.27103	0.33574	0.39756	0.52322	0.38442	0.42643	0.25866	0.59231	0.54431	0.40366
1004.3	0.23028	0.19432	0.11108	0.1696	0.24719	0.28994	0.25765	0.28632	0.19727	0.23602	0.15606	0.20624	0.33878	0.23751	0.17011	0.12374	0.13205	0.17459	0.2118	0.25042	0.35559	0.23294	0.3348	0.25103	0.3441	0.2815	0.27023	0.32613	0.38458	0.50946	0.37554	0.40215	0.24567	0.56556	0.51704	0.4005
1005.2	0.2293	0.19192	0.10321	0.16369	0.241	0.27299	0.24122	0.27488	0.20108	0.23637	0.14947	0.19474	0.34526	0.23545	0.16386	0.11939	0.12518	0.16836	0.20348	0.24475	0.35316	0.23239	0.32255	0.23252	0.3411	0.26772	0.25884	0.30579	0.37025	0.48592	0.34811	0.37457	0.22808	0.53387	0.48199	0.38255
1006.1	0.24551	0.21324	0.099431	0.17539	0.25047	0.27898	0.25353	0.27922	0.20167	0.2367	0.156	0.20235	0.36448	0.25293	0.17141	0.12092	0.13175	0.17241	0.21119	0.25263	0.34665	0.23742	0.33534	0.24156	0.3472	0.27168	0.254	0.29699	0.35463	0.46748	0.34159	0.35744	0.214	0.50142	0.45689	0.38096
1007.1	0.24991	0.21196	0.09919	0.18098	0.24575	0.28383	0.2611	0.27216	0.19416	0.24038	0.16366	0.20864	0.37449	0.26594	0.17036	0.12525	0.13382	0.17525	0.21869	0.25364	0.3378	0.24331	0.34156	0.25653	0.34687	0.26702	0.24825	0.29195	0.33175	0.45066	0.33863	0.33705	0.20115	0.47717	0.43077	0.38581
1008	0.25188	0.21974	0.10694	0.18831	0.24594	0.2812	0.26454	0.2802	0.2033	0.25157	0.16811	0.21274	0.3709	0.26567	0.17596	0.12616	0.13663	0.17575	0.22227	0.25533	0.34309	0.25179	0.34653	0.25358	0.34443	0.26003	0.24643	0.2802	0.31112	0.4384	0.32886	0.32293	0.19097	0.4485	0.40908	0.38483
1008.9	0.24445	0.19621	0.10092	0.18256	0.23231	0.28317	0.26292	0.27346	0.19127	0.24473	0.16499	0.20063	0.35819	0.25885	0.16213	0.12006	0.13114	0.17968	0.21511	0.24725	0.33937	0.25206	0.33701	0.23948	0.33944	0.23568	0.23308	0.25444	0.28662	0.4167	0.30178	0.3022	0.17324	0.41329	0.37599	0.37283
1009.9	0.24725	0.1965	0.10842	0.18464	0.2335	0.30851	0.27654	0.29035	0.1945	0.25535	0.17225	0.21598	0.35429	0.26195	0.16528	0.11935	0.12994	0.1892	0.22171	0.25298	0.3455	0.26605	0.34775	0.25348	0.33627	0.22926	0.23066	0.24731	0.26642	0.4036	0.2961	0.29536	0.16373	0.38762	0.35486	0.3797
1010.8	0.23822	0.18307	0.10377	0.17931	0.22514	0.29674	0.27027	0.2868	0.18986	0.25258	0.18223	0.21381	0.3395	0.25485	0.15436	0.11449	0.12499	0.18794	0.22123	0.24385	0.35082	0.26918	0.34568	0.25202	0.32879	0.21841	0.21993	0.23119	0.24897	0.37892	0.27879	0.28009	0.15021	0.35708	0.33449	0.37273
1011.7	0.23812	0.18523	0.10243	0.17267	0.21956	0.30903	0.27292	0.29262	0.19599	0.25092	0.18452	0.21316	0.33961	0.24642	0.1568	0.10679	0.12685	0.18744	0.2225	0.24549	0.35838	0.27539	0.34265	0.24661	0.3262	0.21053	0.21348	0.21302	0.23758	0.36439	0.26613	0.27067	0.1393	0.32804	0.315	0.36311
1012.7	0.23791	0.18057	0.09592	0.17282	0.22175	0.30741	0.27616	0.28998	0.1914	0.24099	0.1923	0.21504	0.34196	0.24856	0.15562	0.10453	0.12139	0.19026	0.22264	0.24482	0.35061	0.28489	0.33821	0.24828	0.32664	0.20568	0.20533	0.20262	0.22539	0.34564	0.26116	0.25949	0.12799	0.30229	0.2942	0.34933
1013.6	0.23947	0.19159	0.097755	0.17053	0.22922	0.29884	0.28309	0.29992	0.19568	0.24164	0.19752	0.21851	0.34561	0.25069	0.16327	0.10533	0.11912	0.18487	0.23045	0.25558	0.35328	0.29671	0.33882	0.2572	0.32318	0.2042	0.20474	0.20124	0.21565	0.33107	0.26523	0.25091	0.12441	0.29016	0.28234	0.34318
1014.5	0.24679	0.18445	0.091534	0.1664	0.22742	0.29313	0.28286	0.2955	0.18818	0.23541	0.20353	0.2115	0.34954	0.25111	0.1602	0.10398	0.12243	0.1814	0.2289	0.25902	0.35267	0.30929	0.33567	0.25252	0.33359	0.19695	0.19918	0.1921	0.21463	0.32101	0.25587	0.23871	0.11671	0.27533	0.27169	0.33158
1015.5	0.24526	0.18042	0.09198	0.16367	0.2284	0.29158	0.28591	0.28997	0.18648	0.23492	0.20353	0.21591	0.35129	0.25198	0.15986	0.10239	0.1269	0.17613	0.22807	0.25865	0.35314	0.32744	0.32729	0.24967	0.33146	0.17985	0.19054	0.18737	0.21093	0.31483	0.25047	0.22672	0.11317	0.26199	0.25522	0.32778
1016.4	0.25824	0.19444	0.096988	0.17069	0.24178	0.29359	0.29586	0.28831	0.18996	0.24957	0.21447	0.22081	0.35519	0.26956	0.16778	0.10516	0.13167	0.17925	0.23251	0.26274	0.35816	0.3516	0.31955	0.25299	0.33339	0.18841	0.19523	0.18892	0.2147	0.30939	0.24735	0.2197	0.11024	0.25383	0.24684	0.32432
1017.3	0.26144	0.19681	0.10271	0.16803	0.24321	0.29768	0.2999	0.28699	0.19305	0.2527	0.2271	0.22148	0.36837	0.277	0.17339	0.10455	0.1328	0.17469	0.23784	0.26486	0.36419	0.37536	0.31473	0.24849	0.32992	0.19323	0.19568	0.18465	0.21513	0.30858	0.25131	0.21285	0.10738	0.24382	0.24236	0.3206
1018.3	0.25738	0.18575	0.10159	0.16581	0.23582	0.29247	0.29534	0.27907	0.19537	0.24337	0.23488	0.21976	0.35874	0.27665	0.16761	0.097804	0.13535	0.17036	0.23608	0.26059	0.3686	0.39114	0.30712	0.24498	0.3212	0.18834	0.18047	0.17818	0.21508	0.30391	0.24772	0.20595	0.10207	0.22686	0.23449	0.30734
1019.2	0.26857	0.20768	0.11674	0.17709	0.25624	0.29689	0.30375	0.29031	0.21113	0.25252	0.2573	0.23088	0.37405	0.29027	0.17805	0.10481	0.14826	0.17572	0.24315	0.26702	0.37395	0.41923	0.30713	0.26339	0.32103	0.19895	0.18467	0.18599	0.22317	0.30614	0.25709	0.20334	0.10451	0.22234	0.23011	0.31248
1020.1	0.27621	0.20832	0.12774	0.17791	0.25987	0.30427	0.30769	0.30552	0.21596	0.25915	0.27619	0.23422	0.37463	0.2991	0.18387	0.10552	0.1522	0.18001	0.24699	0.27588	0.37609	0.44101	0.29705	0.26781	0.32267	0.20642	0.18662	0.18683	0.22992	0.30494	0.26003	0.2057	0.10071	0.21968	0.22625	0.31186
1021.1	0.2712	0.20413	0.12864	0.17244	0.25442	0.29722	0.2935	0.31304	0.21917	0.25064	0.29205	0.23247	0.37407	0.29348	0.18539	0.10367	0.15239	0.17778	0.23957	0.27532	0.37619	0.45453	0.30027	0.25769	0.31424	0.20067	0.1737	0.18161	0.23008	0.30339	0.25859	0.19959	0.0999	0.21416	0.2217	0.30984
1022	0.26934	0.20646	0.12479	0.17413	0.25489	0.3012	0.29456	0.3235	0.22008	0.25075	0.29967	0.2326	0.36628	0.29274	0.18547	0.10406	0.15852	0.17882	0.23726	0.27772	0.38055	0.46201	0.29613	0.26571	0.3115	0.19503	0.16917	0.18014	0.23398	0.30037	0.25401	0.19946	0.099374	0.21091	0.2128	0.3093
1022.9	0.27222	0.21529	0.1308	0.1792	0.26425	0.31403	0.30302	0.33236	0.21358	0.26154	0.31193	0.2405	0.38408	0.29559	0.19362	0.10828	0.166	0.17898	0.24232	0.28329	0.38098	0.4716	0.30144	0.26568	0.31914	0.20313	0.17586	0.18174	0.23899	0.30499	0.25742	0.20623	0.099291	0.21422	0.21001	0.3195
1023.9	0.26096	0.20312	0.1249	0.16666	0.2573	0.31505	0.30264	0.32423	0.20684	0.2608	0.30628	0.23982	0.36764	0.2894	0.19499	0.10396	0.16298	0.17387	0.23741	0.27266	0.3735	0.46066	0.28772	0.25282	0.30724	0.1959	0.16595	0.1727	0.23239	0.29893	0.25431	0.20136	0.095772	0.21002	0.20126	0.31484
1024.8	0.25881	0.21175	0.12524	0.17016	0.25971	0.31875	0.31134	0.32546	0.21475	0.25811	0.31036	0.24356	0.38195	0.2894	0.20604	0.10828	0.16289	0.17522	0.23657	0.27015	0.3824	0.44977	0.30028	0.25647	0.30771	0.20668	0.1666	0.1762	0.22773	0.30678	0.26496	0.19983	0.099669	0.20948	0.20675	0.31322
1025.7	0.25915	0.21459	0.12228	0.1795	0.2647	0.31993	0.31818	0.3277	0.21617	0.266	0.30364	0.2518	0.38838	0.29267	0.20172	0.11214	0.1666	0.17501	0.23537	0.27481	0.38221	0.43919	0.29821	0.26273	0.31441	0.20761	0.17179	0.1841	0.22058	0.30741	0.27211	0.20698	0.10163	0.205	0.20777	0.31808
1026.7	0.25289	0.21251	0.12598	0.17915	0.26756	0.31667	0.3171	0.32479	0.22728	0.26886	0.28706	0.25436	0.38804	0.2916	0.20628	0.11246	0.17092	0.17697	0.2303	0.27256	0.39101	0.4242	0.29819	0.25747	0.30525	0.20473	0.17135	0.18534	0.21656	0.31133	0.27116	0.20428	0.10441	0.20518	0.20805	0.3185
1027.6	0.2656	0.22867	0.12805	0.19433	0.25966	0.31758	0.31845	0.32947	0.24082	0.27172	0.28464	0.26419	0.40054	0.30189	0.21364	0.11696	0.17007	0.18631	0.22896	0.27923	0.39428	0.41333	0.3055	0.26811	0.31111	0.21201	0.17941	0.19739	0.21221	0.32034	0.27884	0.20445	0.10774	0.20824	0.212	0.32333
1028.5	0.28471	0.24736	0.13463	0.21316	0.25787	0.32161	0.31887	0.34419	0.24886	0.27819	0.28304	0.26768	0.42279	0.3055	0.22048	0.11946	0.17431	0.19047	0.22958	0.29586	0.41154	0.40428	0.31772	0.27425	0.3249	0.22644	0.19156	0.20589	0.20754	0.32693	0.28423	0.2118	0.11073	0.20614	0.21511	0.32592
1029.4	0.29229	0.25234	0.13826	0.22178	0.25756	0.32929	0.3181	0.34759	0.24825	0.28363	0.27043	0.26746	0.4243	0.30283	0.22918	0.12019	0.178	0.19569	0.22852	0.29804	0.41979	0.39512	0.31699	0.27305	0.32984	0.22257	0.19659	0.20981	0.20317	0.33051	0.28797	0.22019	0.11323	0.20539	0.21406	0.33214
1030.4	0.29688	0.26061	0.14706	0.23084	0.25975	0.33862	0.32222	0.34819	0.2549	0.27597	0.2655	0.27305	0.43565	0.3089	0.23668	0.12478	0.18075	0.20118	0.2305	0.29839	0.43253	0.38269	0.3225	0.28357	0.33659	0.23081	0.20165	0.21641	0.20726	0.34138	0.29378	0.22029	0.11533	0.20972	0.21352	0.33421
1031.3	0.30556	0.27739	0.155	0.2419	0.26879	0.35054	0.33896	0.35453	0.25137	0.28075	0.26708	0.2795	0.44989	0.32116	0.24399	0.12688	0.18681	0.20623	0.23486	0.30943	0.43242	0.37394	0.32925	0.28998	0.35386	0.24505	0.20841	0.22303	0.21174	0.34498	0.30614	0.22929	0.11812	0.2147	0.21738	0.34738
1032.2	0.30046	0.2742	0.15201	0.23717	0.27904	0.34665	0.34499	0.35411	0.24532	0.27521	0.25142	0.2685	0.44547	0.31897	0.24444	0.12598	0.19624	0.20659	0.23068	0.30623	0.43135	0.35676	0.32018	0.27807	0.35602	0.24282	0.20626	0.21609	0.20845	0.33906	0.30345	0.23376	0.11768	0.21176	0.2098	0.34086
1033.2	0.2935	0.26655	0.14919	0.23593	0.28705	0.34823	0.34875	0.34524	0.24583	0.2704	0.23974	0.27014	0.4384	0.32584	0.24189	0.12431	0.20057	0.21211	0.2243	0.30119	0.42823	0.34354	0.32433	0.27681	0.35191	0.24715	0.20687	0.21658	0.20927	0.33938	0.30337	0.2326	0.1202	0.21191	0.2136	0.34747
1034.1	0.29053	0.27942	0.14697	0.23485	0.29302	0.34945	0.35317	0.34285	0.24587	0.27348	0.23573	0.26669	0.44427	0.33506	0.23336	0.12554	0.20422	0.21235	0.22572	0.31152	0.41792	0.33768	0.32957	0.27422	0.35151	0.26033	0.20858	0.21269	0.21134	0.34069	0.3018	0.22785	0.1197	0.2131	0.21535	0.343
1035	0.29099	0.2743	0.14258	0.23272	0.29714	0.34007	0.3559	0.33869	0.23651	0.28548	0.22216	0.25531	0.43879	0.33505	0.23147	0.12264	0.20804	0.21166	0.22272	0.30679	0.40672	0.33262	0.32238	0.25926	0.34994	0.25534	0.20633	0.20184	0.20597	0.33497	0.30096	0.22854	0.11616	0.21335	0.20823	0.33689
1036	0.29266	0.28393	0.14336	0.23443	0.30245	0.33651	0.35576	0.33512	0.23997	0.28687	0.21887	0.25053	0.44277	0.34142	0.23555	0.12332	0.20577	0.21367	0.22244	0.30627	0.40227	0.33157	0.32657	0.26182	0.34788	0.25841	0.20478	0.20279	0.19956	0.33721	0.30146	0.22675	0.11684	0.21123	0.21012	0.32789
1036.9	0.2972	0.29232	0.14443	0.24093	0.3098	0.3372	0.35544	0.33137	0.23991	0.3021	0.21163	0.25483	0.44786	0.34896	0.23563	0.12684	0.20688	0.20906	0.22281	0.30769	0.40454	0.32513	0.33258	0.26676	0.34212	0.26219	0.20789	0.20451	0.20252	0.33507	0.30437	0.21822	0.11656	0.20909	0.21282	0.32963
1037.8	0.29904	0.30447	0.1476	0.24325	0.31538	0.33511	0.36076	0.32829	0.24389	0.30748	0.20881	0.25092	0.45098	0.3493	0.23545	0.13004	0.21068	0.20989	0.22586	0.30578	0.40267	0.31966	0.33293	0.26373	0.33955	0.25539	0.20219	0.19595	0.2044	0.33799	0.30709	0.20823	0.11402	0.20834	0.20853	0.32322
1038.8	0.29213	0.29459	0.14511	0.24163	0.30418	0.32919	0.35908	0.32385	0.24473	0.303	0.20501	0.25106	0.44406	0.35119	0.23203	0.12933	0.2082	0.20782	0.22281	0.29438	0.40021	0.30305	0.32863	0.26031	0.33152	0.24857	0.19436	0.1922	0.20262	0.32852	0.30582	0.20143	0.11104	0.20293	0.20304	0.31799
1039.7	0.284	0.31258	0.14815	0.25004	0.30485	0.34012	0.36109	0.32269	0.25427	0.30418	0.20773	0.25716	0.44519	0.35791	0.23301	0.13152	0.20278	0.21279	0.22263	0.30472	0.40563	0.29441	0.33277	0.26969	0.3289	0.25597	0.20038	0.19795	0.20442	0.3305	0.29848	0.1958	0.11216	0.19742	0.20608	0.32207
1040.6	0.27186	0.29436	0.13755	0.23656	0.30078	0.32829	0.35392	0.31233	0.24639	0.29365	0.19369	0.24973	0.42821	0.35075	0.22172	0.12873	0.20097	0.20872	0.21686	0.29805	0.39749	0.2768	0.32052	0.25674	0.31948	0.23604	0.19486	0.18682	0.20518	0.31635	0.28557	0.18125	0.10521	0.18729	0.19534	0.30525
1041.5	0.27154	0.29266	0.13776	0.23319	0.29763	0.33235	0.35677	0.30036	0.25118	0.28609	0.19126	0.25132	0.41413	0.35064	0.22038	0.12915	0.19491	0.2141	0.21627	0.29211	0.39448	0.2727	0.31458	0.25574	0.31847	0.22871	0.19378	0.18089	0.20259	0.31281	0.27862	0.17593	0.10484	0.18324	0.19285	0.30086
1042.5	0.25436	0.28207	0.12816	0.219	0.27993	0.32407	0.34798	0.28905	0.23434	0.26727	0.18137	0.24126	0.39845	0.34332	0.21124	0.12251	0.17976	0.20639	0.20816	0.28859	0.37905	0.25707	0.28981	0.24322	0.30485	0.21545	0.19078	0.17305	0.19259	0.29928	0.26181	0.17188	0.099847	0.172	0.18307	0.28448
1043.4	0.2609	0.27988	0.12686	0.2151	0.29569	0.33186	0.34913	0.27706	0.22887	0.26313	0.17475	0.24719	0.39833	0.33664	0.211	0.12227	0.17455	0.20804	0.20189	0.28792	0.37428	0.25365	0.28157	0.24838	0.30409	0.207	0.19736	0.17191	0.19065	0.30367	0.25121	0.16326	0.098202	0.16536	0.17709	0.28782
1044.3	0.25748	0.25925	0.11996	0.2016	0.29068	0.31489	0.35171	0.26929	0.21622	0.25118	0.16509	0.24097	0.38582	0.31662	0.20371	0.1214	0.17351	0.1992	0.19969	0.27972	0.35789	0.24527	0.2728	0.24202	0.28779	0.18288	0.1895	0.16197	0.18654	0.28958	0.24736	0.15907	0.089793	0.16038	0.1715	0.27697
1045.2	0.24801	0.25666	0.12045	0.19708	0.27157	0.30573	0.34206	0.25264	0.19974	0.24609	0.15917	0.23409	0.37565	0.30076	0.19268	0.11597	0.16103	0.18904	0.19339	0.25971	0.34286	0.23135	0.26306	0.2341	0.2746	0.16965	0.18585	0.15186	0.17589	0.28053	0.23371	0.15097	0.0827	0.15748	0.16488	0.27506
1046.2	0.23779	0.24054	0.12304	0.19849	0.26276	0.29596	0.33788	0.25347	0.18959	0.24722	0.15792	0.22728	0.365	0.28979	0.19059	0.11552	0.15396	0.18487	0.19139	0.25887	0.32753	0.22642	0.25942	0.22671	0.26358	0.16265	0.19038	0.14854	0.17756	0.27347	0.21967	0.14914	0.077611	0.15571	0.1641	0.27404
1047.1	0.22961	0.23084	0.12556	0.19066	0.2594	0.28766	0.3326	0.24121	0.18929	0.25355	0.14933	0.22287	0.3552	0.27895	0.18837	0.11617	0.15357	0.17784	0.18713	0.24549	0.33025	0.22903	0.26106	0.22989	0.25839	0.14981	0.18989	0.1397	0.1789	0.26524	0.20511	0.14291	0.072914	0.15434	0.16143	0.2724
1048	0.21174	0.22935	0.12526	0.18447	0.23557	0.2738	0.31737	0.23992	0.18944	0.25717	0.14268	0.20507	0.33244	0.27952	0.18135	0.11532	0.14623	0.17041	0.18519	0.24294	0.33043	0.22527	0.26798	0.21808	0.24788	0.13919	0.18999	0.12956	0.17839	0.25576	0.19085	0.1429	0.071831	0.15558	0.1641	0.26572
1049	0.20075	0.22643	0.12807	0.16939	0.2234	0.26967	0.31098	0.23144	0.18523	0.24695	0.1362	0.19446	0.32271	0.28597	0.17861	0.10971	0.14098	0.17066	0.18234	0.23388	0.32646	0.21586	0.26916	0.21049	0.24641	0.14103	0.18841	0.11882	0.17519	0.25402	0.17932	0.13785	0.072461	0.14706	0.16288	0.25873
1049.9	0.19646	0.21708	0.13419	0.17498	0.22857	0.27762	0.3152	0.23893	0.18903	0.23969	0.13044	0.18814	0.32104	0.29312	0.18003	0.11491	0.15008	0.17814	0.18205	0.24351	0.33198	0.21708	0.27555	0.20475	0.24675	0.14665	0.193	0.12205	0.18174	0.25884	0.17781	0.1419	0.074011	0.14514	0.1645	0.26248
1050.8	0.17792	0.21433	0.13711	0.15867	0.22122	0.27714	0.29767	0.23112	0.18273	0.21933	0.11868	0.17309	0.30914	0.29072	0.17988	0.11124	0.14555	0.1787	0.17604	0.2387	0.32944	0.21177	0.27472	0.19638	0.24293	0.1387	0.18822	0.11297	0.17082	0.26228	0.16686	0.13748	0.069828	0.1406	0.15604	0.25311
1051.7	0.17566	0.22254	0.14082	0.15779	0.22072	0.2757	0.29396	0.23158	0.17758	0.20788	0.11073	0.17082	0.31515	0.30399	0.188	0.10788	0.14752	0.18177	0.17857	0.23924	0.32246	0.21079	0.28043	0.19726	0.24971	0.14545	0.18521	0.10685	0.16811	0.26287	0.16753	0.14211	0.070632	0.1398	0.1574	0.25934
1052.7	0.17394	0.22251	0.15166	0.15866	0.2293	0.27642	0.29243	0.22392	0.16836	0.19438	0.10155	0.17218	0.31298	0.30469	0.19554	0.10911	0.15905	0.18627	0.18061	0.23237	0.31669	0.21414	0.27922	0.19804	0.25333	0.1519	0.18251	0.10751	0.16578	0.26419	0.16844	0.14577	0.065543	0.13553	0.15341	0.26207
1053.6	0.1659	0.2168	0.15506	0.15385	0.2276	0.27358	0.27918	0.21254	0.16174	0.18765	0.0974	0.16539	0.30369	0.30492	0.19841	0.10914	0.15646	0.18227	0.17895	0.22889	0.31477	0.2114	0.28476	0.20091	0.25688	0.14723	0.17647	0.1048	0.16376	0.26244	0.15692	0.14393	0.062749	0.13521	0.15475	0.27053
1054.5	0.1718	0.22781	0.15586	0.1439	0.22116	0.2664	0.26702	0.20876	0.1613	0.18481	0.096331	0.16754	0.30189	0.31698	0.20624	0.10917	0.14981	0.18488	0.17986	0.2273	0.31341	0.21728	0.2964	0.21241	0.26709	0.1614	0.17576	0.10018	0.15947	0.2682	0.15022	0.14983	0.062883	0.13513	0.15838	0.27156
1055.4	0.17993	0.23002	0.15396	0.13621	0.22492	0.26086	0.27549	0.20169	0.16849	0.18401	0.095316	0.17594	0.30947	0.32294	0.20517	0.10896	0.15617	0.17811	0.18376	0.22455	0.31545	0.22407	0.30766	0.21826	0.27483	0.1687	0.16758	0.097095	0.1621	0.26644	0.15588	0.15609	0.06589	0.13541	0.16286	0.27693
1056.4	0.18842	0.22569	0.15649	0.13114	0.2207	0.25811	0.2731	0.20026	0.16925	0.17847	0.095689	0.17902	0.30888	0.32803	0.20365	0.11419	0.15214	0.17862	0.19216	0.22009	0.32257	0.22548	0.317	0.2275	0.2816	0.17729	0.16851	0.098761	0.158	0.27348	0.15647	0.15886	0.068578	0.13372	0.16765	0.27859
1057.3	0.18054	0.2152	0.15362	0.12162	0.21231	0.24622	0.2642	0.19148	0.1762	0.18063	0.086612	0.17127	0.30735	0.33011	0.20379	0.11236	0.14608	0.17222	0.19003	0.21299	0.3256	0.23089	0.31538	0.22638	0.27999	0.17582	0.15847	0.09302	0.15316	0.27265	0.14831	0.15655	0.071658	0.13958	0.16974	0.27352
1058.2	0.19469	0.22447	0.15602	0.12927	0.2205	0.25502	0.27182	0.20255	0.18336	0.1904	0.092058	0.17689	0.32072	0.33812	0.21376	0.11819	0.15702	0.17653	0.19579	0.21882	0.3316	0.24942	0.32691	0.23004	0.29285	0.19211	0.16305	0.099628	0.15833	0.28097	0.15793	0.17099	0.078617	0.15359	0.17779	0.27209
1059.2	0.18809	0.21321	0.14929	0.1248	0.21517	0.25278	0.27327	0.20322	0.18174	0.1905	0.082427	0.17392	0.31158	0.33003	0.20549	0.11827	0.15923	0.16832	0.19575	0.22146	0.33636	0.2508	0.33057	0.21986	0.29237	0.17659	0.15176	0.099425	0.15055	0.27576	0.16005	0.17256	0.082139	0.1569	0.18411	0.26735
1060.1	0.18139	0.2251	0.14664	0.13515	0.21751	0.26391	0.26486	0.20599	0.18193	0.20025	0.083737	0.17524	0.31087	0.34553	0.2079	0.12584	0.16893	0.17498	0.19711	0.22272	0.34117	0.26176	0.3445	0.22596	0.3054	0.18301	0.1537	0.11186	0.15265	0.28415	0.16021	0.18432	0.086422	0.16905	0.19768	0.27311
1061	0.17544	0.2123	0.13768	0.13966	0.21282	0.26541	0.25932	0.20327	0.17822	0.20982	0.079422	0.16441	0.29993	0.34716	0.20365	0.12782	0.17211	0.17289	0.1919	0.22704	0.33415	0.27027	0.34264	0.21637	0.30781	0.18319	0.14689	0.12345	0.15116	0.28293	0.1651	0.19197	0.086769	0.183	0.20423	0.27049
1061.9	0.19607	0.22096	0.12973	0.14652	0.2147	0.26472	0.27533	0.21389	0.1755	0.21761	0.085695	0.17052	0.31038	0.36532	0.20959	0.13248	0.17903	0.17273	0.19561	0.24267	0.33953	0.27541	0.35252	0.22045	0.33559	0.20004	0.15705	0.13527	0.15172	0.28445	0.18101	0.21078	0.090757	0.19045	0.21408	0.27695
1062.8	0.18917	0.21693	0.12274	0.1389	0.20583	0.24935	0.27036	0.2061	0.16949	0.21908	0.074894	0.16477	0.29456	0.3783	0.20525	0.12816	0.17538	0.16483	0.18901	0.24365	0.33677	0.27544	0.34087	0.21756	0.33539	0.20644	0.15852	0.13805	0.14199	0.27875	0.18291	0.21893	0.089065	0.19125	0.21632	0.2731
1063.8	0.19287	0.225	0.12662	0.14497	0.21466	0.26222	0.27338	0.20108	0.1734	0.23094	0.086848	0.1753	0.29964	0.39074	0.21429	0.13181	0.17848	0.17083	0.19488	0.23743	0.3401	0.28604	0.34413	0.22911	0.34865	0.21967	0.16944	0.1436	0.14689	0.28486	0.19359	0.23334	0.092624	0.20424	0.22828	0.28299
1064.7	0.20103	0.21217	0.12172	0.1383	0.20551	0.25468	0.28003	0.1997	0.17257	0.23667	0.091784	0.17412	0.30529	0.38787	0.21335	0.12672	0.17009	0.17064	0.19444	0.24559	0.34015	0.28323	0.33093	0.22474	0.3517	0.22294	0.17129	0.14171	0.14347	0.27855	0.2008	0.24606	0.095046	0.21099	0.23525	0.27877
1065.6	0.19857	0.21548	0.11688	0.14681	0.20025	0.2599	0.28608	0.20971	0.18181	0.24155	0.10894	0.17934	0.30353	0.39551	0.22081	0.12867	0.1736	0.1731	0.19584	0.258	0.3473	0.28642	0.33807	0.22537	0.3586	0.23276	0.17862	0.15121	0.14429	0.27733	0.20542	0.26934	0.1005	0.21597	0.24903	0.27643
1066.5	0.19257	0.20811	0.12008	0.14956	0.1898	0.26616	0.28436	0.20266	0.18027	0.23779	0.1196	0.17917	0.30213	0.38549	0.21562	0.12939	0.16992	0.17541	0.19692	0.25603	0.34109	0.28337	0.3319	0.22399	0.34957	0.22129	0.18244	0.15782	0.14331	0.27745	0.20581	0.2799	0.10529	0.21857	0.25859	0.27581
1067.5	0.19894	0.19731	0.12094	0.15004	0.19908	0.27121	0.29057	0.2081	0.18293	0.24304	0.13287	0.18422	0.31329	0.37886	0.21235	0.12964	0.17213	0.18398	0.20297	0.26321	0.34858	0.28133	0.33058	0.22823	0.35332	0.21584	0.18519	0.15445	0.14596	0.28026	0.21081	0.29384	0.1081	0.21881	0.27154	0.28013
1068.4	0.2014	0.19587	0.11867	0.14948	0.20531	0.26244	0.29061	0.20889	0.18688	0.24725	0.14462	0.18971	0.31592	0.38339	0.21025	0.12606	0.17482	0.18386	0.20576	0.2739	0.35091	0.27923	0.3183	0.23571	0.34896	0.22583	0.19517	0.16089	0.14814	0.27886	0.21303	0.31404	0.10982	0.21957	0.27479	0.28223
1069.3	0.1978	0.19291	0.1206	0.15466	0.21125	0.25844	0.28897	0.20984	0.18738	0.24496	0.14856	0.19171	0.30606	0.38006	0.20572	0.12619	0.17708	0.18247	0.20437	0.27571	0.34793	0.27756	0.31601	0.23344	0.33377	0.22443	0.19856	0.16236	0.14414	0.2752	0.21822	0.32043	0.11064	0.21164	0.27576	0.27893
1070.2	0.21429	0.19362	0.13724	0.15636	0.22822	0.26296	0.29405	0.20818	0.1894	0.25752	0.15982	0.20148	0.32106	0.37652	0.20814	0.12715	0.18049	0.1887	0.2073	0.2809	0.35264	0.27679	0.31386	0.24391	0.33394	0.22105	0.21387	0.15727	0.14538	0.27849	0.2255	0.3264	0.11204	0.20892	0.28296	0.28435
1071.2	0.21235	0.1913	0.13447	0.14357	0.23296	0.26062	0.28397	0.21275	0.18829	0.25409	0.16018	0.20405	0.31851	0.37729	0.20906	0.12133	0.178	0.18928	0.20653	0.27978	0.34993	0.26934	0.30532	0.24572	0.32219	0.22512	0.20644	0.14735	0.13963	0.27171	0.21678	0.32637	0.10699	0.1995	0.28007	0.2766
1072.1	0.20836	0.19293	0.14095	0.13907	0.24261	0.26419	0.28188	0.21454	0.19213	0.26228	0.16841	0.21344	0.3108	0.37588	0.21519	0.11669	0.1822	0.1869	0.20885	0.2811	0.34562	0.27176	0.30015	0.25069	0.30717	0.22741	0.21371	0.1546	0.13992	0.26882	0.22092	0.3365	0.1087	0.20281	0.27962	0.27093
1073	0.22157	0.2078	0.15158	0.15638	0.25197	0.27705	0.29235	0.23372	0.20169	0.27574	0.17366	0.21506	0.32617	0.38538	0.22082	0.1248	0.19118	0.19538	0.21339	0.29453	0.35044	0.27753	0.30584	0.24977	0.30928	0.23607	0.21784	0.16423	0.14693	0.26783	0.22586	0.33953	0.11202	0.20052	0.27847	0.269
1073.9	0.22715	0.21215	0.1533	0.15091	0.2441	0.28383	0.2932	0.22545	0.19528	0.28317	0.17504	0.20482	0.3237	0.38604	0.22388	0.12214	0.18916	0.20008	0.21483	0.28858	0.35038	0.27369	0.30088	0.25186	0.30729	0.23428	0.21791	0.16089	0.13863	0.26593	0.21971	0.33172	0.11021	0.19505	0.27527	0.25941
1074.9	0.21877	0.21773	0.14943	0.15112	0.24679	0.2787	0.28975	0.2252	0.19612	0.2839	0.17981	0.20752	0.32667	0.38152	0.21885	0.11909	0.19045	0.19908	0.21681	0.28459	0.34938	0.26864	0.29761	0.24799	0.2972	0.23824	0.20878	0.16369	0.13515	0.26232	0.21524	0.32967	0.11008	0.18753	0.26936	0.25531
1075.8	0.21848	0.22529	0.15421	0.17461	0.25152	0.28792	0.30744	0.24226	0.20001	0.30609	0.18924	0.21356	0.32608	0.37255	0.22296	0.12547	0.19591	0.20745	0.21952	0.29469	0.35904	0.27769	0.29647	0.25339	0.29697	0.23942	0.21568	0.1727	0.13757	0.26576	0.22852	0.34644	0.11289	0.19119	0.2666	0.25276
1076.7	0.22739	0.24228	0.15171	0.19609	0.2417	0.29452	0.31088	0.24191	0.20175	0.31043	0.19018	0.21755	0.34368	0.36958	0.22344	0.13022	0.1889	0.21039	0.22123	0.29096	0.36041	0.2787	0.30458	0.25097	0.30304	0.24513	0.21221	0.17971	0.13459	0.26439	0.22644	0.3437	0.11279	0.18697	0.25545	0.24702
1077.6	0.22607	0.23157	0.14897	0.19307	0.23391	0.29808	0.31104	0.22813	0.1944	0.30863	0.18423	0.21159	0.34205	0.34894	0.22105	0.12371	0.18341	0.21043	0.21792	0.2784	0.35314	0.26988	0.28975	0.24144	0.29536	0.23544	0.20484	0.17479	0.12348	0.26145	0.21899	0.33904	0.11163	0.17748	0.2434	0.2397
1078.6	0.23171	0.23407	0.15548	0.20382	0.25087	0.30373	0.32475	0.24307	0.20918	0.31008	0.18692	0.21827	0.35392	0.34163	0.22356	0.12451	0.1851	0.2121	0.22399	0.27886	0.35768	0.26951	0.28889	0.23699	0.30237	0.23137	0.20107	0.18213	0.12648	0.26131	0.22276	0.35131	0.11182	0.17528	0.23154	0.24338
1079.5	0.23465	0.23695	0.14708	0.20846	0.25198	0.3099	0.32632	0.25175	0.20227	0.30094	0.18017	0.21542	0.35246	0.33358	0.2153	0.12477	0.18329	0.21396	0.2246	0.27334	0.35264	0.26251	0.28882	0.23145	0.30269	0.222	0.19156	0.18276	0.12542	0.25776	0.22023	0.35205	0.1092	0.17006	0.214	0.23939
1080.4	0.23339	0.24814	0.14696	0.20639	0.26819	0.30425	0.31593	0.24395	0.201	0.29021	0.171	0.20864	0.35776	0.3354	0.21425	0.12115	0.18435	0.21378	0.22211	0.26653	0.34926	0.25463	0.28766	0.21903	0.29893	0.219	0.18784	0.18065	0.12528	0.2511	0.20671	0.34249	0.1071	0.16231	0.20324	0.233
1081.3	0.23539	0.24391	0.1457	0.20257	0.27468	0.30599	0.31201	0.24603	0.20164	0.27938	0.15916	0.20041	0.35949	0.33125	0.20827	0.12201	0.19001	0.21447	0.22407	0.25795	0.34978	0.24626	0.27473	0.20514	0.30107	0.21538	0.18344	0.17545	0.12574	0.24588	0.20029	0.33866	0.10731	0.1568	0.19393	0.23634
1082.2	0.23041	0.239	0.13873	0.18856	0.27124	0.2967	0.29899	0.24052	0.19883	0.2666	0.14799	0.19923	0.35579	0.32317	0.20372	0.11536	0.18216	0.20935	0.219	0.24748	0.34508	0.23451	0.27444	0.19919	0.29477	0.20505	0.17163	0.16544	0.11733	0.23741	0.19179	0.32636	0.10196	0.14909	0.18169	0.22879
1083.2	0.23723	0.23494	0.13007	0.18648	0.27189	0.29418	0.28664	0.23373	0.18563	0.26448	0.13524	0.19441	0.3531	0.31187	0.1915	0.11624	0.17657	0.20809	0.21567	0.24282	0.33014	0.22698	0.26379	0.19177	0.28628	0.19782	0.16476	0.16678	0.11885	0.23117	0.18443	0.31236	0.099862	0.14748	0.17499	0.22451
1084.1	0.23298	0.22614	0.1333	0.17237	0.26558	0.2901	0.28018	0.21714	0.17899	0.26219	0.11747	0.18035	0.34433	0.2988	0.18892	0.10832	0.16956	0.2006	0.20838	0.22643	0.31388	0.21419	0.25042	0.17669	0.27493	0.18572	0.16135	0.15696	0.11073	0.21838	0.17334	0.29201	0.094565	0.14139	0.1671	0.21084
1085	0.229	0.21364	0.13034	0.16227	0.24666	0.29175	0.27254	0.21	0.18349	0.2596	0.10581	0.17981	0.34314	0.28924	0.18539	0.10536	0.15456	0.1942	0.20405	0.21302	0.30349	0.2049	0.24696	0.17018	0.27343	0.17481	0.14879	0.1559	0.10695	0.21794	0.16637	0.27513	0.092855	0.13737	0.15895	0.20821
1085.9	0.22975	0.20954	0.12635	0.16656	0.24647	0.29036	0.27197	0.21215	0.18058	0.25608	0.1017	0.1736	0.34167	0.27699	0.18422	0.10509	0.14539	0.18809	0.19816	0.20807	0.29157	0.19887	0.25481	0.16126	0.26014	0.15692	0.13956	0.15563	0.10373	0.21173	0.15339	0.25386	0.090113	0.13245	0.15672	0.20151
1086.8	0.22623	0.20723	0.12416	0.16832	0.24599	0.29645	0.28049	0.21337	0.17521	0.25441	0.10014	0.17544	0.33185	0.27015	0.1821	0.10787	0.1437	0.18477	0.19655	0.20603	0.27753	0.19016	0.2548	0.15975	0.25208	0.14546	0.1369	0.15788	0.10959	0.20812	0.14602	0.23982	0.086549	0.1294	0.156	0.20543
1087.8	0.21851	0.20132	0.12707	0.16327	0.24107	0.28794	0.27889	0.21425	0.17916	0.24372	0.096646	0.17046	0.33807	0.26493	0.19285	0.10268	0.13857	0.17874	0.19262	0.1972	0.27516	0.17895	0.24861	0.15274	0.24605	0.13907	0.13461	0.14926	0.10933	0.20486	0.13547	0.22829	0.083405	0.12048	0.14931	0.19398
1088.7	0.2239	0.21781	0.12397	0.16747	0.2507	0.28942	0.28353	0.21588	0.18386	0.24167	0.10223	0.17266	0.34316	0.27605	0.19974	0.10399	0.14116	0.1785	0.19061	0.19888	0.27526	0.17815	0.24918	0.14341	0.24464	0.14021	0.13366	0.14947	0.12273	0.20714	0.13118	0.21393	0.081632	0.11616	0.14808	0.18807
1089.6	0.23319	0.21859	0.11587	0.1599	0.25495	0.28595	0.28276	0.20797	0.16885	0.23682	0.098663	0.16404	0.34299	0.26551	0.18595	0.095915	0.14406	0.17284	0.18893	0.18862	0.26467	0.16518	0.22786	0.13377	0.23316	0.12161	0.12352	0.13319	0.1241	0.1944	0.12241	0.1918	0.07542	0.10445	0.13925	0.17904
1090.5	0.24964	0.21776	0.11691	0.15241	0.25476	0.28865	0.28621	0.20352	0.17018	0.24962	0.10183	0.16544	0.34386	0.26537	0.18579	0.090251	0.14677	0.18191	0.1879	0.18494	0.26062	0.16295	0.21425	0.14135	0.23208	0.114	0.12278	0.12793	0.13117	0.19944	0.12603	0.17534	0.072482	0.10013	0.13442	0.18061
1091.5	0.24218	0.21389	0.11145	0.14667	0.24798	0.2758	0.28106	0.19669	0.16715	0.25265	0.1051	0.14809	0.33947	0.25651	0.18668	0.085191	0.14394	0.18073	0.1826	0.1765	0.25293	0.16126	0.1941	0.12582	0.21602	0.10156	0.10867	0.11114	0.13047	0.18969	0.11687	0.15765	0.069275	0.092816	0.12317	0.16019
1092.4	0.2442	0.20944	0.10694	0.13962	0.24371	0.27894	0.27362	0.1908	0.16977	0.25532	0.11148	0.14215	0.3349	0.24934	0.17803	0.078023	0.1446	0.17631	0.17395	0.16915	0.24712	0.15706	0.1849	0.10943	0.20506	0.086957	0.096014	0.093258	0.12839	0.18239	0.11347	0.13488	0.06422	0.084694	0.11678	0.15211
1093.3	0.23087	0.19194	0.097326	0.13282	0.22729	0.2707	0.27014	0.18339	0.17131	0.25323	0.10815	0.13933	0.31429	0.23568	0.16203	0.074792	0.1363	0.17468	0.16936	0.1601	0.23817	0.14763	0.16606	0.10949	0.18006	0.073759	0.077771	0.082361	0.11834	0.17148	0.10526	0.12094	0.06254	0.077296	0.10821	0.15075
1094.2	0.22507	0.19116	0.098702	0.12682	0.22302	0.26567	0.26885	0.18678	0.17903	0.25115	0.11531	0.13694	0.30521	0.23921	0.16464	0.071369	0.13142	0.17557	0.1628	0.16188	0.23329	0.1502	0.16641	0.1046	0.16807	0.072499	0.070112	0.072213	0.11245	0.16918	0.10286	0.11186	0.061467	0.073697	0.10614	0.15072
1095.1	0.19675	0.18139	0.095144	0.11671	0.2232	0.25847	0.26173	0.17547	0.17574	0.2355	0.11846	0.13462	0.28619	0.22802	0.15926	0.067707	0.13152	0.1689	0.15511	0.14143	0.23609	0.14043	0.15507	0.098619	0.1472	0.068779	0.049129	0.056093	0.10063	0.15535	0.094838	0.10177	0.056429	0.062132	0.097066	0.14187
1096	0.1875	0.17606	0.092544	0.11576	0.223	0.25936	0.25394	0.17683	0.17703	0.22467	0.12102	0.13674	0.27448	0.22911	0.15381	0.06347	0.12602	0.16905	0.1508	0.13792	0.23677	0.13126	0.14932	0.10244	0.13233	0.068051	0.045023	0.04638	0.09247	0.15309	0.095521	0.096404	0.052263	0.053263	0.095839	0.14331
1097	0.17256	0.18035	0.087534	0.12039	0.22484	0.24851	0.2501	0.17177	0.16609	0.22275	0.12974	0.13536	0.25414	0.23332	0.15588	0.065124	0.13352	0.1671	0.14717	0.12844	0.23143	0.12397	0.14364	0.10718	0.11649	0.07232	0.036111	0.043699	0.08619	0.14627	0.090434	0.091122	0.053134	0.049036	0.095091	0.14467
1097.9	0.18432	0.18323	0.089011	0.12084	0.23837	0.25462	0.24618	0.17389	0.16011	0.22984	0.13865	0.12781	0.26683	0.23164	0.16299	0.063444	0.13433	0.16887	0.14298	0.11977	0.22869	0.12883	0.1351	0.098329	0.12127	0.075039	0.033108	0.036308	0.083866	0.1515	0.088981	0.084937	0.050943	0.047955	0.089442	0.14256
1098.8	0.18304	0.16964	0.087777	0.12878	0.2404	0.25985	0.2516	0.16839	0.16024	0.22689	0.15348	0.12744	0.26534	0.22523	0.16442	0.066009	0.13649	0.16615	0.1443	0.1161	0.23269	0.12527	0.13624	0.1036	0.11513	0.07835	0.035989	0.03034	0.080039	0.14892	0.096366	0.085473	0.050068	0.044008	0.089377	0.14259
1099.7	0.18921	0.17712	0.079447	0.13838	0.23501	0.2624	0.24597	0.16864	0.15638	0.22086	0.17625	0.12678	0.26985	0.22823	0.16217	0.066882	0.12715	0.16399	0.14168	0.12518	0.22267	0.12327	0.13533	0.10777	0.11668	0.077454	0.034746	0.026899	0.077849	0.14708	0.094063	0.085554	0.048583	0.041854	0.089226	0.13889
1100.6	0.20801	0.18394	0.084272	0.14336	0.24464	0.26337	0.25534	0.17615	0.15198	0.23016	0.19804	0.12445	0.27971	0.23305	0.16165	0.066908	0.12781	0.15719	0.14372	0.12638	0.2215	0.13033	0.13347	0.1016	0.12802	0.084823	0.027485	0.028267	0.077398	0.14614	0.096879	0.084174	0.046726	0.042758	0.089028	0.13872
1101.6	0.21193	0.19273	0.092037	0.15086	0.24889	0.27166	0.26614	0.18603	0.16339	0.24233	0.21687	0.13483	0.2861	0.24007	0.16535	0.06693	0.11282	0.16275	0.14918	0.13917	0.2352	0.14161	0.13594	0.11449	0.13942	0.10283	0.034417	0.029878	0.074015	0.15375	0.10814	0.089616	0.047586	0.049902	0.088254	0.14918
1102.5	0.20896	0.18846	0.096913	0.15855	0.23674	0.27134	0.27263	0.19362	0.16456	0.2466	0.23764	0.14063	0.28049	0.24108	0.16911	0.062616	0.10518	0.16193	0.1573	0.1523	0.2433	0.14463	0.14179	0.12498	0.14108	0.099957	0.034441	0.023691	0.067855	0.1473	0.11344	0.096618	0.046332	0.052148	0.093805	0.15252
1103.4	0.2178	0.19714	0.10202	0.16535	0.2485	0.27493	0.27516	0.20028	0.15846	0.26192	0.25266	0.15007	0.28612	0.24416	0.17386	0.063701	0.10674	0.16158	0.15945	0.15485	0.24472	0.1566	0.14875	0.13114	0.15437	0.11633	0.036242	0.032192	0.076988	0.15079	0.11005	0.097903	0.046977	0.062103	0.097187	0.15753
1104.3	0.22031	0.19948	0.11741	0.15691	0.24915	0.27836	0.2835	0.21876	0.16665	0.26804	0.26193	0.14781	0.28558	0.24907	0.18463	0.065284	0.11789	0.16046	0.16597	0.16601	0.25521	0.16357	0.15858	0.12811	0.16039	0.13292	0.048575	0.031119	0.085559	0.15835	0.11611	0.10666	0.049973	0.064106	0.10188	0.16003
1105.2	0.21026	0.20256	0.11704	0.15613	0.24627	0.28387	0.27861	0.21739	0.16817	0.27127	0.27411	0.15302	0.28372	0.2503	0.18606	0.067356	0.11852	0.16406	0.17042	0.17051	0.25937	0.16733	0.1684	0.13797	0.16095	0.1385	0.058274	0.032364	0.092115	0.16445	0.12291	0.1102	0.05262	0.068223	0.10329	0.1585
1106.1	0.22216	0.20715	0.11685	0.16346	0.24803	0.29486	0.28037	0.22574	0.16657	0.2811	0.28629	0.1557	0.29818	0.25231	0.18904	0.070385	0.13487	0.16651	0.17387	0.18241	0.25534	0.17233	0.17992	0.1469	0.17328	0.15068	0.058518	0.040217	0.10894	0.16869	0.12137	0.11448	0.052892	0.071202	0.10834	0.16229
1107.1	0.22344	0.21484	0.11996	0.16478	0.26081	0.30159	0.27547	0.22859	0.17145	0.28423	0.29635	0.1652	0.30823	0.25816	0.19313	0.077391	0.14359	0.17082	0.17358	0.19375	0.25869	0.17699	0.19239	0.15852	0.18742	0.17999	0.069325	0.053664	0.12437	0.17788	0.12573	0.1182	0.058387	0.074866	0.11088	0.1751
1108	0.22938	0.21459	0.12126	0.16043	0.25979	0.30398	0.28118	0.22494	0.17029	0.27752	0.2974	0.15791	0.31416	0.25688	0.19541	0.078342	0.14617	0.17147	0.18428	0.20191	0.26146	0.17394	0.19054	0.15856	0.19553	0.17927	0.065219	0.052773	0.13046	0.17997	0.13244	0.11394	0.058708	0.070661	0.10886	0.17685
1108.9	0.24721	0.22189	0.1213	0.16994	0.26999	0.31107	0.28755	0.2196	0.17164	0.29503	0.30394	0.16792	0.33331	0.26617	0.19388	0.078557	0.15003	0.17867	0.18843	0.21996	0.26494	0.18733	0.2036	0.16662	0.21796	0.20288	0.065329	0.068049	0.14844	0.1844	0.14178	0.11465	0.062774	0.083175	0.1136	0.18756
1109.8	0.26662	0.23241	0.13353	0.17754	0.28046	0.32555	0.30084	0.22929	0.18896	0.30475	0.30778	0.18004	0.3595	0.26519	0.20336	0.080918	0.16194	0.18823	0.19379	0.24031	0.28635	0.19886	0.22321	0.18225	0.247	0.22765	0.071017	0.086458	0.16997	0.19884	0.15535	0.12358	0.072094	0.090963	0.12537	0.20927
1110.7	0.27477	0.23449	0.14004	0.1745	0.28157	0.32316	0.30906	0.22276	0.18319	0.293	0.30277	0.18546	0.36993	0.26126	0.20492	0.082503	0.16302	0.18557	0.20016	0.23958	0.29417	0.20219	0.23216	0.19045	0.25181	0.23207	0.080976	0.095422	0.17989	0.20226	0.16584	0.12513	0.073648	0.085849	0.12925	0.22056
1111.6	0.28878	0.24385	0.1531	0.18253	0.29353	0.32365	0.32386	0.22265	0.18522	0.28357	0.29934	0.19089	0.38477	0.2617	0.2132	0.086388	0.17602	0.18127	0.20778	0.25552	0.30788	0.21203	0.24854	0.20506	0.26199	0.23922	0.088774	0.10797	0.20444	0.20788	0.17613	0.13255	0.074806	0.088982	0.13737	0.23101
1112.6	0.30994	0.27381	0.17103	0.19999	0.31134	0.34562	0.33805	0.24357	0.20611	0.29773	0.30936	0.21543	0.41359	0.27991	0.23261	0.096629	0.18784	0.19801	0.21921	0.28678	0.32607	0.23477	0.27594	0.24115	0.28218	0.27408	0.11828	0.14066	0.23371	0.23023	0.1999	0.15572	0.085151	0.10774	0.15358	0.26437
1113.5	0.30218	0.27559	0.183	0.21675	0.31162	0.34551	0.35023	0.25596	0.20583	0.28671	0.28856	0.22355	0.42206	0.27373	0.24231	0.10449	0.19094	0.20147	0.23114	0.29756	0.33628	0.23613	0.28131	0.26402	0.28052	0.27166	0.13192	0.15697	0.2468	0.238	0.20737	0.17052	0.087441	0.10806	0.15774	0.27984
1114.4	0.31496	0.29892	0.19664	0.23857	0.32831	0.34974	0.36644	0.26387	0.21159	0.28981	0.28024	0.24053	0.43297	0.28722	0.25318	0.11468	0.19949	0.2044	0.24556	0.32129	0.33893	0.25142	0.29961	0.28518	0.28354	0.2908	0.1523	0.18112	0.2718	0.24517	0.2206	0.19319	0.094059	0.12012	0.16569	0.3069
1115.3	0.34114	0.32404	0.21389	0.25733	0.34871	0.37215	0.38189	0.28453	0.22428	0.31389	0.28384	0.26122	0.46311	0.30272	0.27263	0.1266	0.21037	0.229	0.25898	0.36046	0.35559	0.27533	0.33569	0.31584	0.30861	0.32064	0.17423	0.2077	0.31318	0.26956	0.24085	0.22096	0.10738	0.14218	0.18463	0.33576
1116.2	0.36293	0.34745	0.22591	0.27305	0.36068	0.39299	0.40425	0.3068	0.24072	0.32729	0.28267	0.27486	0.47974	0.31167	0.29157	0.13767	0.225	0.24833	0.2772	0.38391	0.37601	0.29061	0.36171	0.34032	0.32449	0.33828	0.19259	0.23289	0.34685	0.29394	0.26845	0.24717	0.12165	0.15861	0.19813	0.36251
1117.1	0.38417	0.37652	0.24657	0.30367	0.37756	0.40627	0.43081	0.33295	0.25753	0.34207	0.28657	0.29554	0.48746	0.33035	0.30645	0.15229	0.24538	0.26713	0.29468	0.41894	0.40076	0.31152	0.39632	0.36664	0.34334	0.36309	0.21879	0.26412	0.39149	0.31686	0.2957	0.2801	0.13729	0.17712	0.21472	0.39744
1118	0.4147	0.40397	0.26609	0.31843	0.39444	0.43521	0.45661	0.34356	0.28243	0.36446	0.29508	0.31339	0.50091	0.34968	0.31997	0.16335	0.25821	0.28592	0.31336	0.4415	0.42705	0.33796	0.42683	0.3884	0.369	0.38893	0.24284	0.28955	0.43814	0.34605	0.32624	0.30011	0.15346	0.19448	0.23074	0.43932
1119	0.44029	0.42839	0.28314	0.33117	0.4066	0.46223	0.46943	0.37376	0.30343	0.3875	0.30431	0.33102	0.51116	0.36801	0.34075	0.17612	0.27889	0.31851	0.33001	0.46947	0.4547	0.36407	0.45792	0.41672	0.3941	0.41537	0.27176	0.31393	0.48519	0.37818	0.35166	0.32175	0.16992	0.2129	0.25023	0.4749
1119.9	0.46877	0.46472	0.31052	0.35195	0.42867	0.5009	0.49901	0.40472	0.3371	0.40107	0.31616	0.35686	0.51946	0.38575	0.36059	0.1915	0.3081	0.34188	0.35785	0.50315	0.48105	0.3893	0.48645	0.4452	0.41527	0.43437	0.30326	0.34724	0.53414	0.40991	0.37729	0.34524	0.18691	0.23043	0.26833	0.52017
1120.8	0.4925	0.48808	0.33627	0.3722	0.44649	0.52949	0.51587	0.42563	0.36321	0.42605	0.31922	0.38844	0.53591	0.41079	0.37408	0.20258	0.32349	0.36631	0.37736	0.53647	0.50165	0.4162	0.50329	0.46339	0.44002	0.45016	0.33291	0.3743	0.57405	0.43893	0.3963	0.36489	0.20146	0.24832	0.28111	0.56609
1121.7	0.50859	0.50804	0.35919	0.38975	0.46551	0.55505	0.53314	0.45169	0.38427	0.45168	0.32793	0.41879	0.55856	0.42086	0.39384	0.21447	0.34538	0.38798	0.40288	0.56682	0.52392	0.438	0.52588	0.48475	0.45601	0.46366	0.35472	0.39361	0.60863	0.46561	0.4195	0.38396	0.21136	0.26357	0.29831	0.61195
1122.6	0.53919	0.54519	0.39185	0.40494	0.49463	0.57574	0.5515	0.48889	0.40792	0.47665	0.3451	0.44884	0.58036	0.43922	0.42922	0.22673	0.37537	0.41596	0.43096	0.60739	0.54872	0.46543	0.5619	0.51955	0.4781	0.4859	0.38532	0.42577	0.65361	0.49582	0.44181	0.40481	0.22404	0.28945	0.32015	0.65906
1123.5	0.56812	0.55965	0.42161	0.42773	0.5207	0.60174	0.57492	0.51107	0.42637	0.49317	0.35448	0.46967	0.61464	0.44849	0.44747	0.24466	0.40204	0.44202	0.46083	0.64139	0.57236	0.48705	0.58273	0.54623	0.50075	0.49228	0.40924	0.45546	0.68222	0.523	0.46124	0.42142	0.23455	0.31168	0.33538	0.70647
1124.5	0.5842	0.56019	0.44212	0.4376	0.53417	0.6054	0.5889	0.53231	0.44283	0.5015	0.35416	0.48802	0.62557	0.45283	0.45937	0.25412	0.41587	0.45445	0.48748	0.66819	0.59904	0.50389	0.60268	0.56394	0.51576	0.50266	0.42453	0.47352	0.69676	0.542	0.4753	0.42274	0.24455	0.32736	0.34656	0.73736
1125.4	0.61014	0.59203	0.47049	0.46048	0.55199	0.61855	0.61627	0.55846	0.45753	0.52052	0.37093	0.50471	0.64607	0.46764	0.48172	0.26925	0.43203	0.47247	0.51941	0.70694	0.61933	0.52604	0.63814	0.60066	0.53854	0.53283	0.44906	0.4967	0.71962	0.56045	0.49603	0.43497	0.25569	0.34681	0.36881	0.77752
1126.3	0.62715	0.6197	0.48949	0.46975	0.56648	0.63013	0.63167	0.58131	0.47948	0.53499	0.3716	0.51688	0.65223	0.48858	0.4994	0.28027	0.44757	0.48987	0.53867	0.73165	0.64252	0.53923	0.66112	0.62973	0.55635	0.55305	0.47009	0.51755	0.73785	0.58181	0.50604	0.43934	0.26715	0.36414	0.38346	0.80202
1127.2	0.62518	0.62666	0.49388	0.48399	0.56476	0.64051	0.63915	0.5903	0.48493	0.53635	0.37185	0.52754	0.65651	0.50088	0.49454	0.29191	0.4539	0.50577	0.56101	0.75317	0.64917	0.54461	0.67219	0.64343	0.56735	0.56967	0.48066	0.52484	0.73067	0.5888	0.51953	0.4395	0.27821	0.3724	0.39157	0.831
1128.1	0.62739	0.64117	0.49814	0.47774	0.56044	0.63646	0.65017	0.60082	0.49588	0.54524	0.36666	0.53434	0.65507	0.51592	0.50356	0.29461	0.45672	0.50654	0.58021	0.76873	0.65581	0.55686	0.68122	0.65897	0.57509	0.58135	0.48821	0.52231	0.7313	0.59058	0.52576	0.42984	0.28507	0.38084	0.40188	0.84346
1129	0.6308	0.65057	0.50282	0.49277	0.56326	0.63624	0.66986	0.60154	0.50055	0.55867	0.36346	0.54535	0.67128	0.53343	0.512	0.30367	0.45972	0.52291	0.58936	0.79113	0.65889	0.56559	0.68561	0.68572	0.58772	0.59459	0.50652	0.52712	0.73695	0.59987	0.53782	0.43661	0.29146	0.39262	0.4104	0.87495
1129.9	0.60436	0.6351	0.49061	0.48164	0.54996	0.62924	0.66325	0.59491	0.4933	0.54878	0.34556	0.5342	0.66178	0.53218	0.50265	0.30549	0.46136	0.53063	0.59276	0.79319	0.65507	0.55998	0.67988	0.68511	0.57864	0.58763	0.49927	0.51992	0.72124	0.6007	0.53388	0.42568	0.29185	0.39872	0.40727	0.8776
1130.9	0.5926	0.61006	0.47827	0.46719	0.52377	0.60886	0.65673	0.56463	0.47206	0.52421	0.33202	0.51098	0.65679	0.51809	0.48954	0.29664	0.45102	0.52361	0.59361	0.78237	0.64341	0.55251	0.66635	0.67037	0.57282	0.57977	0.48788	0.50005	0.69464	0.58655	0.52616	0.40253	0.29049	0.39226	0.398	0.86714
1131.8	0.58363	0.59136	0.47134	0.45676	0.51594	0.59823	0.6566	0.55656	0.46481	0.51506	0.32121	0.50281	0.66118	0.50714	0.48801	0.29086	0.44903	0.51775	0.58935	0.79074	0.64074	0.54841	0.66114	0.67231	0.5653	0.56766	0.48414	0.48908	0.68083	0.58467	0.51781	0.39642	0.2899	0.39474	0.39896	0.85567
1132.7	0.56051	0.56867	0.45851	0.44301	0.50413	0.58116	0.64063	0.53008	0.44264	0.49355	0.3116	0.49725	0.6515	0.50186	0.47993	0.2858	0.44298	0.50686	0.57697	0.78581	0.63371	0.53409	0.66614	0.67246	0.55573	0.5613	0.47961	0.47884	0.65864	0.57543	0.50583	0.38999	0.28632	0.39068	0.39855	0.84736
1133.6	0.5255	0.55033	0.44328	0.41663	0.47536	0.56028	0.60571	0.50993	0.42705	0.46795	0.28791	0.46946	0.63283	0.4941	0.46395	0.27508	0.42901	0.48931	0.56086	0.77222	0.62763	0.52032	0.64485	0.64759	0.53549	0.54764	0.46039	0.45769	0.62445	0.55628	0.48685	0.38262	0.28245	0.38207	0.38729	0.81687
1134.5	0.51652	0.53567	0.43519	0.40393	0.47143	0.54513	0.5926	0.4908	0.42444	0.46288	0.27778	0.46536	0.62926	0.48966	0.46228	0.26718	0.42596	0.47822	0.55186	0.76811	0.62488	0.5143	0.63246	0.63918	0.53362	0.54577	0.46039	0.44602	0.59821	0.54328	0.47996	0.38404	0.28263	0.37778	0.38762	0.80234
1135.4	0.48642	0.50928	0.42175	0.39098	0.45962	0.53695	0.58176	0.48274	0.42656	0.4591	0.26941	0.46468	0.62363	0.4841	0.44772	0.26725	0.41682	0.47519	0.54497	0.77769	0.62358	0.50751	0.61669	0.64196	0.53053	0.53394	0.4566	0.4411	0.5733	0.536	0.47148	0.3906	0.28414	0.37969	0.39105	0.79255
1136.3	0.45985	0.49404	0.40284	0.37532	0.44393	0.51373	0.55694	0.45685	0.42264	0.44687	0.25523	0.4504	0.61642	0.47729	0.43159	0.25969	0.39848	0.45859	0.52948	0.76593	0.62206	0.50012	0.59072	0.62342	0.51899	0.52205	0.44646	0.42576	0.54424	0.52045	0.4563	0.38668	0.28138	0.37083	0.38526	0.7654
1137.2	0.43868	0.4683	0.38879	0.37554	0.42499	0.502	0.54854	0.44498	0.42162	0.43436	0.24662	0.43112	0.6063	0.46655	0.42113	0.25095	0.38178	0.45373	0.51789	0.77259	0.62155	0.48714	0.56563	0.60163	0.51222	0.50751	0.44679	0.4137	0.52108	0.51112	0.45648	0.39308	0.27968	0.36789	0.37954	0.74992
1138.1	0.41164	0.43877	0.35851	0.36015	0.4144	0.47558	0.53416	0.41563	0.40592	0.41209	0.23651	0.42339	0.58493	0.446	0.39684	0.23794	0.36741	0.43833	0.49994	0.75059	0.60464	0.46709	0.53599	0.57799	0.49048	0.48478	0.42341	0.38764	0.48852	0.49006	0.44175	0.37724	0.27359	0.36002	0.373	0.72145
1139.1	0.39167	0.41764	0.33586	0.34973	0.39112	0.46089	0.52566	0.40892	0.38785	0.39213	0.23638	0.41311	0.57772	0.4323	0.3744	0.23052	0.35132	0.42673	0.48683	0.74064	0.59352	0.45339	0.52002	0.56423	0.47716	0.46406	0.41416	0.37378	0.46597	0.47771	0.42961	0.37101	0.2671	0.35054	0.36332	0.69381
1140	0.37839	0.40314	0.31176	0.33748	0.38785	0.44821	0.50656	0.39122	0.36558	0.38109	0.227	0.39913	0.57117	0.41826	0.35502	0.21736	0.34013	0.41287	0.46051	0.72745	0.58132	0.44386	0.50686	0.54128	0.46521	0.4511	0.41032	0.35466	0.44861	0.46572	0.41366	0.37107	0.25787	0.34312	0.35188	0.66511
1140.9	0.37041	0.39798	0.30245	0.33186	0.38645	0.44475	0.50177	0.38274	0.35477	0.37553	0.22598	0.39009	0.55169	0.4188	0.34689	0.21212	0.33379	0.40847	0.44563	0.71757	0.57259	0.43324	0.49377	0.5276	0.45714	0.44749	0.40688	0.34394	0.43361	0.45263	0.40651	0.3731	0.25252	0.34072	0.35077	0.63545
1141.8	0.34885	0.38781	0.28249	0.30663	0.37513	0.42565	0.48232	0.35677	0.33165	0.36513	0.21274	0.37619	0.53203	0.40632	0.3171	0.20037	0.32143	0.38813	0.42127	0.6894	0.55204	0.4231	0.45836	0.5004	0.43105	0.43385	0.38417	0.31853	0.40824	0.43238	0.38386	0.36	0.24606	0.32587	0.33675	0.5839
1142.7	0.35426	0.39938	0.2862	0.30677	0.38003	0.43141	0.48342	0.36197	0.3267	0.37554	0.21809	0.36992	0.54191	0.41476	0.31581	0.19735	0.32147	0.38324	0.41707	0.69511	0.55383	0.42506	0.45903	0.49119	0.43747	0.4394	0.39827	0.31888	0.40684	0.42861	0.3875	0.3751	0.24717	0.32833	0.33601	0.5622
1143.6	0.33948	0.39147	0.27723	0.29462	0.37641	0.42839	0.47105	0.34487	0.32168	0.37703	0.21157	0.35151	0.53154	0.41056	0.30654	0.18491	0.30965	0.37086	0.39771	0.67649	0.54887	0.41703	0.43274	0.45387	0.42689	0.43505	0.39311	0.3037	0.396	0.41647	0.37043	0.37172	0.24594	0.32414	0.33098	0.52117
1144.5	0.34479	0.39754	0.27847	0.28927	0.37613	0.43477	0.47847	0.34467	0.31811	0.38	0.22147	0.34321	0.52934	0.4065	0.31264	0.1797	0.30815	0.3635	0.3938	0.66445	0.54783	0.40916	0.42064	0.43092	0.42481	0.42861	0.39052	0.29695	0.38926	0.40994	0.37115	0.37485	0.24673	0.31738	0.33134	0.48667
1145.5	0.3407	0.39434	0.26288	0.2752	0.37317	0.43281	0.46229	0.33466	0.30039	0.37637	0.22192	0.33621	0.52788	0.38908	0.30217	0.17058	0.30313	0.34952	0.3719	0.64758	0.53219	0.39395	0.40744	0.40572	0.42299	0.42162	0.38819	0.28359	0.37815	0.40561	0.36323	0.37291	0.24172	0.30666	0.32132	0.45993
1146.4	0.34377	0.39596	0.25497	0.2723	0.37261	0.43468	0.45748	0.3364	0.30284	0.36494	0.22444	0.33358	0.53216	0.37741	0.30608	0.16287	0.29959	0.33935	0.35849	0.62842	0.52824	0.37711	0.39785	0.38871	0.43499	0.41431	0.39028	0.27521	0.37717	0.39918	0.35393	0.38233	0.23855	0.30006	0.31575	0.44122
1147.3	0.32451	0.3796	0.23757	0.2626	0.36252	0.42274	0.44417	0.31094	0.2852	0.35527	0.22649	0.31278	0.50596	0.36155	0.29841	0.15149	0.28622	0.32049	0.3383	0.59123	0.51173	0.36011	0.37534	0.35942	0.43135	0.40625	0.3814	0.25835	0.3634	0.39351	0.33972	0.3762	0.22829	0.28617	0.31096	0.3996
1148.2	0.32442	0.37639	0.23038	0.25386	0.35623	0.41106	0.43582	0.30255	0.27359	0.34114	0.22503	0.31211	0.49543	0.34673	0.2931	0.14194	0.27905	0.30834	0.33046	0.56814	0.49929	0.34223	0.36342	0.35469	0.43839	0.39983	0.37453	0.24422	0.3578	0.38824	0.34613	0.3812	0.22166	0.27534	0.30609	0.38017
1149.1	0.3059	0.36494	0.21538	0.24416	0.34262	0.38566	0.41315	0.27904	0.26082	0.33026	0.21673	0.30774	0.4804	0.34041	0.27969	0.13476	0.26014	0.28962	0.31386	0.52621	0.47697	0.32543	0.33923	0.33629	0.43747	0.40487	0.37067	0.22671	0.34229	0.37676	0.33248	0.37555	0.21205	0.26851	0.29779	0.35464
1150	0.29482	0.35396	0.20283	0.2459	0.33597	0.3667	0.40362	0.26212	0.25333	0.32216	0.21286	0.30417	0.47082	0.33734	0.27387	0.12989	0.25044	0.27534	0.30464	0.48556	0.46721	0.31378	0.31528	0.3253	0.43969	0.3973	0.36398	0.21596	0.33622	0.36493	0.3253	0.37298	0.20828	0.26067	0.29341	0.33193
1150.9	0.2936	0.353	0.19876	0.25051	0.33442	0.36042	0.40774	0.25804	0.24239	0.32307	0.22007	0.29559	0.46068	0.33963	0.27751	0.12711	0.23675	0.27366	0.30056	0.46721	0.45156	0.30463	0.31117	0.32575	0.44279	0.41021	0.36726	0.2123	0.32559	0.36447	0.33024	0.37472	0.19965	0.25564	0.29462	0.30551
1151.8	0.2961	0.35468	0.19786	0.24902	0.33518	0.36398	0.40696	0.26274	0.24276	0.32806	0.22154	0.30693	0.46405	0.32445	0.28157	0.12656	0.23201	0.2685	0.2906	0.44616	0.43215	0.29357	0.29656	0.33299	0.45065	0.40917	0.37237	0.21034	0.32271	0.35896	0.32665	0.38109	0.19241	0.25257	0.2911	0.29429
1152.7	0.30129	0.37243	0.19173	0.25834	0.34569	0.3632	0.40526	0.26238	0.24152	0.33305	0.2373	0.31078	0.46246	0.32706	0.29372	0.13206	0.22942	0.26309	0.27771	0.43499	0.42412	0.29037	0.30099	0.34379	0.46144	0.41992	0.39186	0.21637	0.32199	0.35926	0.32793	0.39018	0.18869	0.24926	0.29452	0.28222
1153.6	0.29169	0.36899	0.18572	0.25441	0.34999	0.36094	0.39303	0.25813	0.23447	0.31854	0.2369	0.29871	0.44146	0.31802	0.29796	0.12131	0.23039	0.25687	0.26096	0.418	0.41209	0.27366	0.28868	0.34578	0.45876	0.41231	0.38335	0.2035	0.3187	0.34574	0.32197	0.38976	0.18375	0.23347	0.29308	0.25468
1154.5	0.28934	0.363	0.1913	0.25346	0.35429	0.3613	0.39596	0.26233	0.23307	0.31721	0.25316	0.29966	0.4229	0.31034	0.31688	0.11864	0.23271	0.25875	0.25541	0.41389	0.40217	0.26715	0.29893	0.36044	0.47493	0.42416	0.39978	0.20184	0.3188	0.34434	0.3252	0.39873	0.18111	0.23111	0.2958	0.24184
1155.4	0.27546	0.35511	0.18318	0.25119	0.35025	0.34306	0.38523	0.25496	0.23129	0.31532	0.26058	0.30889	0.41091	0.30266	0.31477	0.11609	0.23453	0.24503	0.24753	0.3952	0.38826	0.26133	0.29259	0.3666	0.48709	0.41839	0.39596	0.20426	0.31495	0.33207	0.32408	0.39865	0.18045	0.22161	0.29579	0.23158
1156.4	0.27329	0.35194	0.17421	0.25024	0.35679	0.33196	0.38302	0.25554	0.22721	0.30414	0.27098	0.30461	0.4039	0.30295	0.32472	0.11583	0.23481	0.24136	0.24029	0.3837	0.38211	0.25937	0.30264	0.38234	0.49694	0.4232	0.39158	0.20449	0.31711	0.32782	0.33041	0.40586	0.18338	0.21293	0.29725	0.22659
1157.3	0.25727	0.31926	0.16296	0.24091	0.34461	0.32756	0.36808	0.24631	0.2193	0.29686	0.26813	0.30041	0.38808	0.28434	0.31544	0.11001	0.22102	0.23275	0.22515	0.35397	0.36087	0.25056	0.28669	0.38479	0.49808	0.41161	0.36627	0.19446	0.30264	0.31256	0.31802	0.39761	0.17789	0.20319	0.28956	0.21018
1158.2	0.26235	0.3003	0.16065	0.24083	0.34179	0.32168	0.37766	0.24604	0.21484	0.29376	0.28235	0.30987	0.38334	0.27043	0.31704	0.11515	0.2135	0.22714	0.2273	0.33936	0.35029	0.25103	0.29602	0.41127	0.51154	0.40668	0.36185	0.20701	0.29725	0.30887	0.32496	0.3961	0.17731	0.19921	0.28775	0.21279
1159.1	0.26474	0.29873	0.15516	0.2357	0.33546	0.32363	0.37923	0.25617	0.21075	0.28759	0.28727	0.31221	0.3847	0.26848	0.30839	0.11765	0.20511	0.22076	0.22314	0.32719	0.33493	0.24982	0.29942	0.43143	0.51665	0.40671	0.34203	0.20926	0.29044	0.30944	0.33192	0.39988	0.17261	0.18997	0.28877	0.20866
1160	0.27252	0.29053	0.15742	0.23319	0.34692	0.33507	0.37946	0.25236	0.20819	0.29368	0.2983	0.31187	0.38185	0.25933	0.31017	0.12156	0.2071	0.2179	0.21863	0.31413	0.33138	0.25006	0.29966	0.44516	0.52991	0.40518	0.32631	0.21135	0.28994	0.30665	0.33972	0.40018	0.17184	0.1871	0.28991	0.20051
1160.9	0.26997	0.26777	0.14825	0.21594	0.32233	0.32825	0.3635	0.24196	0.20516	0.28556	0.29686	0.31181	0.37628	0.24939	0.28917	0.11658	0.19293	0.20939	0.21257	0.30183	0.32407	0.23798	0.28691	0.44994	0.5412	0.38609	0.29775	0.20624	0.26885	0.29591	0.33452	0.38942	0.16896	0.17741	0.28328	0.17628
1161.8	0.27114	0.25909	0.15062	0.20724	0.32333	0.32596	0.36203	0.24694	0.20198	0.28431	0.30379	0.30849	0.37822	0.242	0.28883	0.11812	0.19884	0.20744	0.21161	0.3026	0.31537	0.23762	0.29753	0.46561	0.55529	0.37705	0.28489	0.21544	0.27015	0.29293	0.33821	0.39373	0.16857	0.17112	0.28565	0.1679
1162.7	0.27556	0.25816	0.15076	0.20099	0.32823	0.32316	0.3566	0.252	0.20758	0.28305	0.30909	0.31019	0.38701	0.24061	0.28668	0.1193	0.20087	0.20452	0.20713	0.29985	0.31233	0.23888	0.29222	0.46769	0.57768	0.37161	0.26312	0.21788	0.27171	0.28915	0.34142	0.39503	0.16812	0.16561	0.28723	0.16306
1163.6	0.26892	0.24767	0.15131	0.1875	0.32469	0.31367	0.34789	0.23494	0.2034	0.28402	0.3035	0.3044	0.38615	0.23092	0.27862	0.11183	0.19529	0.19542	0.20084	0.29446	0.3069	0.23526	0.27427	0.46057	0.60211	0.35417	0.23625	0.22133	0.26598	0.27076	0.33798	0.38796	0.16635	0.1572	0.28012	0.15373
1164.5	0.27268	0.25496	0.15031	0.18195	0.3093	0.30793	0.33538	0.24051	0.20426	0.28676	0.30445	0.29978	0.38727	0.23187	0.27758	0.1109	0.19026	0.19574	0.19575	0.29598	0.31118	0.2459	0.28595	0.46613	0.62907	0.35776	0.22006	0.23009	0.25984	0.26674	0.32551	0.39002	0.16687	0.15035	0.28135	0.16522
1165.4	0.26668	0.25629	0.15272	0.18451	0.3105	0.30462	0.32792	0.24558	0.19679	0.29126	0.3079	0.29676	0.37911	0.22576	0.28245	0.10802	0.19265	0.1949	0.19121	0.28808	0.3027	0.25535	0.28912	0.46635	0.65011	0.35709	0.20678	0.24312	0.26367	0.25652	0.32327	0.39022	0.16128	0.14195	0.27804	0.17295
1166.4	0.28431	0.26131	0.15381	0.18368	0.31357	0.3068	0.32898	0.23942	0.20529	0.2966	0.30548	0.3032	0.39262	0.23254	0.27588	0.10461	0.19658	0.19705	0.192	0.27653	0.30932	0.26691	0.28562	0.46466	0.68226	0.35948	0.18745	0.24625	0.26607	0.25256	0.32304	0.39336	0.16083	0.13805	0.27804	0.18285
1167.3	0.27636	0.26064	0.14822	0.17412	0.29531	0.29986	0.31858	0.2287	0.1998	0.29227	0.29308	0.29212	0.381	0.23681	0.26288	0.097967	0.19326	0.19113	0.18428	0.27115	0.30439	0.27152	0.28087	0.44905	0.71154	0.35889	0.17163	0.24738	0.25296	0.24455	0.31049	0.39559	0.15658	0.12901	0.26991	0.17414
1168.2	0.28328	0.25156	0.14293	0.17408	0.28309	0.29179	0.31735	0.22922	0.1992	0.29054	0.296	0.28729	0.38909	0.23115	0.25107	0.098913	0.19454	0.18855	0.18368	0.2558	0.30367	0.2783	0.29009	0.43994	0.73334	0.35139	0.15425	0.25477	0.24283	0.24235	0.29676	0.39656	0.15048	0.12148	0.26677	0.18159
1169.1	0.2824	0.23775	0.13854	0.16768	0.27829	0.28947	0.31891	0.22814	0.19341	0.2864	0.28617	0.28276	0.38968	0.22248	0.23309	0.094653	0.19054	0.19079	0.17841	0.25029	0.29483	0.27618	0.28463	0.42775	0.74918	0.34046	0.13572	0.25533	0.23133	0.23691	0.28513	0.40129	0.14515	0.1189	0.25735	0.18349
1170	0.28532	0.24161	0.13817	0.15979	0.28044	0.29237	0.32839	0.22773	0.20594	0.28477	0.28674	0.28296	0.38662	0.22785	0.21903	0.093144	0.19617	0.19173	0.17896	0.25718	0.30144	0.27791	0.29351	0.42304	0.76813	0.34504	0.13177	0.25647	0.22115	0.23867	0.27917	0.41322	0.14496	0.11962	0.25793	0.19478
1170.9	0.26554	0.23601	0.1345	0.15548	0.27036	0.28294	0.3339	0.21482	0.20396	0.27495	0.28448	0.26855	0.37025	0.22256	0.20776	0.088148	0.18842	0.18363	0.17934	0.25492	0.30188	0.27719	0.29116	0.40443	0.77246	0.35018	0.12633	0.25644	0.20082	0.22982	0.27227	0.42054	0.13834	0.11525	0.24719	0.18831
1171.8	0.26614	0.23486	0.13815	0.16008	0.26799	0.27855	0.33209	0.21459	0.19869	0.27852	0.29131	0.26614	0.37612	0.20885	0.19856	0.084841	0.19067	0.18114	0.17714	0.24602	0.2942	0.28027	0.30755	0.40152	0.77777	0.35113	0.12508	0.26674	0.1942	0.22469	0.26181	0.43154	0.13414	0.11758	0.24484	0.20566
1172.7	0.26115	0.24193	0.13417	0.16127	0.27247	0.27904	0.32471	0.212	0.20458	0.26899	0.28907	0.25086	0.35657	0.21152	0.19208	0.07693	0.19181	0.17672	0.17258	0.25264	0.2966	0.27732	0.30236	0.39164	0.77817	0.36564	0.13179	0.26706	0.18763	0.21946	0.24891	0.45696	0.1334	0.11632	0.23676	0.21134
1173.6	0.25839	0.23329	0.13222	0.15383	0.27816	0.27927	0.31632	0.20687	0.20526	0.25703	0.29924	0.23922	0.3557	0.20184	0.18242	0.067677	0.19535	0.1664	0.1711	0.24781	0.29914	0.26981	0.3054	0.37806	0.78217	0.37006	0.14341	0.26128	0.18066	0.21824	0.24189	0.47192	0.12871	0.10927	0.23294	0.20818
1174.5	0.25489	0.23345	0.13202	0.14727	0.2833	0.27594	0.30801	0.19921	0.20189	0.24982	0.30409	0.22722	0.35521	0.20236	0.17556	0.062063	0.19421	0.15931	0.16773	0.23804	0.29944	0.27158	0.3075	0.3658	0.78075	0.38526	0.15336	0.25878	0.17117	0.21061	0.22832	0.49604	0.12586	0.1063	0.22577	0.21435
1175.4	0.25864	0.23436	0.12658	0.14882	0.27594	0.26506	0.28791	0.19865	0.19196	0.23889	0.31645	0.20978	0.34853	0.19718	0.16596	0.054877	0.19068	0.15348	0.16122	0.22671	0.30358	0.26352	0.31864	0.36435	0.78592	0.39838	0.16433	0.25584	0.16451	0.2099	0.20691	0.52247	0.12301	0.1031	0.22754	0.22496
1176.3	0.25904	0.23896	0.12318	0.14148	0.28331	0.27122	0.27918	0.19176	0.1963	0.23093	0.33349	0.20389	0.34159	0.20304	0.16463	0.051101	0.1915	0.14953	0.16218	0.22832	0.31222	0.25681	0.32289	0.37202	0.77512	0.41821	0.18455	0.24403	0.15683	0.20884	0.20191	0.55742	0.12024	0.10161	0.22148	0.2327
1177.2	0.26074	0.23409	0.12573	0.13406	0.27596	0.27383	0.27736	0.18563	0.19071	0.23262	0.35791	0.2087	0.3444	0.19459	0.1582	0.047783	0.18833	0.14949	0.16464	0.22438	0.31339	0.25922	0.33752	0.38225	0.77296	0.43581	0.21273	0.23525	0.14638	0.20854	0.20203	0.58977	0.11665	0.10572	0.22199	0.24709
1178.1	0.25798	0.24672	0.12696	0.13641	0.27	0.27375	0.27334	0.17646	0.1894	0.23311	0.37593	0.20761	0.3416	0.20679	0.16241	0.043507	0.18375	0.14917	0.16255	0.21929	0.31122	0.25783	0.34135	0.38753	0.75938	0.4495	0.23653	0.23411	0.13743	0.20475	0.19108	0.62786	0.11465	0.10808	0.21418	0.26101
1179	0.25699	0.23448	0.12374	0.14216	0.25978	0.25942	0.269	0.17187	0.18901	0.23398	0.39706	0.20044	0.34415	0.1984	0.15872	0.03935	0.17739	0.14426	0.16397	0.21753	0.30994	0.25151	0.34806	0.39035	0.74772	0.45304	0.25751	0.22615	0.1329	0.20016	0.18492	0.66716	0.10953	0.10735	0.2116	0.27381
1179.9	0.26604	0.24153	0.12916	0.14077	0.26319	0.26891	0.27316	0.17048	0.19496	0.24599	0.42284	0.20452	0.3483	0.20419	0.1562	0.041587	0.17728	0.15006	0.1638	0.22559	0.30828	0.25928	0.35398	0.40336	0.72797	0.46077	0.28483	0.23064	0.12919	0.20338	0.18432	0.70112	0.10991	0.11421	0.20799	0.29816
1180.8	0.26336	0.23382	0.12268	0.14819	0.25428	0.26451	0.26763	0.15929	0.19502	0.24991	0.43822	0.18688	0.35012	0.20252	0.1492	0.040144	0.16575	0.14785	0.15617	0.22139	0.30568	0.25393	0.34888	0.38865	0.70338	0.44941	0.30503	0.22749	0.11989	0.19679	0.16511	0.72996	0.10648	0.11348	0.20015	0.30145
1181.8	0.24925	0.22857	0.11759	0.15413	0.24704	0.26532	0.26496	0.1531	0.19218	0.24418	0.44641	0.17361	0.34323	0.20289	0.14843	0.041848	0.15539	0.14845	0.1548	0.22378	0.30367	0.24754	0.34608	0.38021	0.67426	0.43413	0.33105	0.2327	0.1142	0.19818	0.15495	0.75507	0.10398	0.11098	0.19394	0.30746
1182.6	0.2424	0.21878	0.10985	0.15092	0.24232	0.26076	0.25741	0.15671	0.18606	0.23799	0.45582	0.1602	0.3415	0.19331	0.13422	0.041559	0.14171	0.14837	0.16154	0.23531	0.30521	0.24946	0.34138	0.37648	0.64651	0.42138	0.35523	0.23008	0.1137	0.20764	0.16179	0.78362	0.099559	0.11353	0.19182	0.31856
1183.5	0.23433	0.22222	0.10763	0.15145	0.23907	0.26706	0.24464	0.15246	0.17855	0.22975	0.45452	0.14279	0.33433	0.18882	0.13194	0.041149	0.1303	0.14842	0.14896	0.23993	0.30305	0.24089	0.32897	0.37027	0.61249	0.39011	0.37452	0.22487	0.11406	0.21133	0.15199	0.78693	0.097877	0.10854	0.18362	0.31788
1184.4	0.22394	0.21574	0.114	0.1527	0.23955	0.2706	0.24071	0.16097	0.16784	0.22253	0.44979	0.14145	0.33122	0.18199	0.13956	0.037717	0.12755	0.14853	0.14724	0.24856	0.29916	0.23071	0.3207	0.36639	0.58809	0.36436	0.40079	0.21422	0.12907	0.21554	0.15215	0.79359	0.093005	0.1036	0.17775	0.32271
1185.4	0.22955	0.22334	0.11773	0.14331	0.23585	0.27301	0.23586	0.16426	0.15912	0.21754	0.4332	0.14404	0.32501	0.18221	0.13238	0.032637	0.11834	0.15217	0.14938	0.2519	0.29614	0.23273	0.30678	0.36391	0.56165	0.33388	0.41292	0.20928	0.13824	0.22702	0.15992	0.78412	0.089269	0.10361	0.17429	0.32535
1186.3	0.24045	0.23085	0.11851	0.13758	0.24857	0.26334	0.23302	0.16551	0.15611	0.2158	0.41673	0.13719	0.331	0.18124	0.123	0.025253	0.11865	0.15353	0.14134	0.25294	0.29239	0.22427	0.29448	0.35586	0.53126	0.29933	0.40957	0.19456	0.15479	0.22207	0.16093	0.7628	0.086085	0.10165	0.16606	0.31805
1187.2	0.23638	0.23683	0.12205	0.14179	0.23404	0.25664	0.23069	0.15114	0.15403	0.20458	0.38447	0.13237	0.32472	0.18544	0.12097	0.023961	0.11503	0.15093	0.12995	0.24205	0.28929	0.21331	0.28036	0.34697	0.49755	0.26601	0.40858	0.19132	0.16504	0.20957	0.15277	0.72996	0.082955	0.095948	0.15807	0.31435
1188.1	0.25221	0.23951	0.12703	0.14157	0.23815	0.26037	0.24159	0.15477	0.15447	0.20591	0.35695	0.14595	0.33504	0.19016	0.12218	0.025931	0.12216	0.16022	0.1423	0.24411	0.28968	0.22216	0.27081	0.34566	0.48542	0.24823	0.41117	0.19862	0.18444	0.21271	0.1628	0.70868	0.079301	0.1034	0.15376	0.31498
1189	0.23912	0.23708	0.11987	0.13542	0.23197	0.25082	0.23775	0.14488	0.15979	0.20389	0.31726	0.14433	0.33224	0.19278	0.11329	0.022646	0.11288	0.16004	0.13679	0.23696	0.2863	0.21934	0.25612	0.32511	0.45567	0.20531	0.39438	0.19852	0.18592	0.20863	0.16191	0.66919	0.076199	0.099868	0.14762	0.2985
1189.9	0.23151	0.23209	0.12196	0.14435	0.23683	0.24414	0.24822	0.15477	0.16503	0.20865	0.29599	0.14912	0.33377	0.18841	0.12128	0.028672	0.12202	0.16536	0.1414	0.25176	0.2967	0.22156	0.26173	0.32303	0.44715	0.19101	0.39208	0.20632	0.20188	0.20922	0.17067	0.65759	0.075369	0.10349	0.15035	0.30523
1190.8	0.22744	0.22153	0.11948	0.14118	0.22112	0.2392	0.24202	0.15672	0.17097	0.20738	0.26014	0.15545	0.33137	0.18574	0.12273	0.032558	0.12282	0.16548	0.14044	0.25106	0.30312	0.2309	0.26118	0.31525	0.43369	0.16473	0.37654	0.20555	0.20518	0.20912	0.1696	0.63516	0.073883	0.10373	0.15145	0.30499
1191.7	0.23313	0.21654	0.11688	0.1421	0.22821	0.2434	0.25048	0.17565	0.17797	0.21288	0.23543	0.16439	0.33319	0.18208	0.12218	0.038546	0.12877	0.17235	0.15114	0.26506	0.30562	0.23719	0.26747	0.31534	0.42471	0.14387	0.35711	0.20041	0.20903	0.21353	0.18027	0.61265	0.073187	0.10944	0.15218	0.30385
1192.6	0.2312	0.20531	0.11553	0.14224	0.22511	0.24265	0.25118	0.17811	0.1784	0.213	0.21025	0.16142	0.3338	0.17456	0.12282	0.037829	0.12759	0.1767	0.15296	0.27777	0.31059	0.23838	0.28017	0.3064	0.39853	0.11929	0.33597	0.19662	0.20674	0.21804	0.18613	0.59075	0.074446	0.11165	0.159	0.30344
1193.5	0.24332	0.21309	0.11215	0.14474	0.22935	0.24826	0.25071	0.18438	0.16921	0.20969	0.18309	0.16158	0.33349	0.17379	0.12452	0.042902	0.13588	0.18252	0.16036	0.29192	0.3123	0.24701	0.28238	0.30418	0.38557	0.11576	0.31485	0.19612	0.2079	0.22147	0.19423	0.58196	0.075525	0.11816	0.15566	0.3079
1194.4	0.24473	0.20526	0.10761	0.14097	0.23201	0.26117	0.25336	0.18516	0.16559	0.20469	0.15611	0.16181	0.33975	0.17182	0.12248	0.043795	0.13015	0.1919	0.16287	0.29624	0.30813	0.25211	0.27997	0.29379	0.36485	0.09453	0.28337	0.18292	0.20033	0.22284	0.19291	0.55524	0.075096	0.11957	0.15252	0.30039
1195.3	0.24484	0.20944	0.11852	0.1522	0.25052	0.27626	0.26552	0.20098	0.15716	0.19404	0.13943	0.15863	0.34864	0.17803	0.13164	0.049362	0.13241	0.20297	0.17382	0.31046	0.30948	0.25037	0.28595	0.2854	0.34646	0.094599	0.26844	0.18779	0.20309	0.22267	0.20456	0.54089	0.074881	0.12457	0.15486	0.2963
1196.2	0.25631	0.21324	0.13057	0.1555	0.26821	0.29083	0.27238	0.20752	0.15255	0.19779	0.12827	0.17037	0.36439	0.17888	0.1484	0.050759	0.14327	0.21724	0.17976	0.31595	0.31316	0.26648	0.29797	0.28877	0.33638	0.091166	0.26193	0.19303	0.20945	0.22622	0.21494	0.53388	0.078603	0.13363	0.16052	0.30462
1197.1	0.25447	0.21213	0.13252	0.15497	0.26978	0.29334	0.2688	0.21685	0.14718	0.19782	0.10641	0.17353	0.36927	0.18516	0.14761	0.052079	0.14596	0.22098	0.18154	0.31805	0.31162	0.2661	0.28443	0.27252	0.32958	0.09222	0.23729	0.17982	0.19786	0.22192	0.21569	0.51444	0.076228	0.13686	0.15601	0.29524
1198	0.25645	0.20941	0.13934	0.16665	0.27357	0.2995	0.27751	0.22913	0.15059	0.19524	0.10247	0.1793	0.38101	0.1875	0.14812	0.058415	0.15411	0.23191	0.18794	0.33804	0.31233	0.27163	0.29603	0.26616	0.32428	0.093682	0.22562	0.17921	0.19139	0.22613	0.22235	0.49958	0.076491	0.14409	0.16388	0.29806
1198.9	0.25731	0.21047	0.14291	0.16499	0.27191	0.29203	0.2821	0.23163	0.13865	0.18859	0.084982	0.18546	0.38159	0.18777	0.14335	0.058165	0.16196	0.23092	0.19032	0.3396	0.29947	0.27451	0.29332	0.26266	0.30668	0.098354	0.20724	0.17122	0.18192	0.22244	0.23057	0.47518	0.072323	0.14529	0.16412	0.29924
1199.8	0.26347	0.21115	0.14516	0.17171	0.27192	0.29751	0.28189	0.23261	0.14841	0.20599	0.074105	0.1999	0.38819	0.1909	0.14784	0.061058	0.17423	0.23839	0.19183	0.34971	0.30026	0.28433	0.29437	0.26404	0.30583	0.1046	0.19661	0.169	0.17424	0.23688	0.23483	0.45574	0.075971	0.15539	0.16465	0.31388
1200.7	0.24722	0.19849	0.14019	0.16744	0.26025	0.2811	0.26861	0.21442	0.14181	0.20166	0.058147	0.19043	0.36628	0.18704	0.13628	0.059655	0.17359	0.22773	0.18454	0.34647	0.28726	0.26451	0.27412	0.23476	0.28109	0.10393	0.17434	0.1506	0.15492	0.23446	0.22399	0.41389	0.072041	0.15085	0.15677	0.29072
1201.6	0.24398	0.21061	0.14777	0.17146	0.25925	0.28868	0.27219	0.21903	0.1472	0.20856	0.055878	0.1931	0.36117	0.18526	0.13866	0.062928	0.18254	0.23027	0.18725	0.35584	0.28602	0.26809	0.28107	0.22973	0.27018	0.11304	0.17224	0.14646	0.15177	0.23915	0.22568	0.38963	0.076033	0.15533	0.15686	0.29736
1202.5	0.24689	0.21091	0.15434	0.172	0.2551	0.28445	0.282	0.21428	0.14917	0.1981	0.049206	0.19281	0.36292	0.18539	0.14117	0.066168	0.18301	0.22373	0.18829	0.35017	0.28501	0.24833	0.26872	0.22032	0.26018	0.11979	0.17227	0.14099	0.14099	0.23199	0.22336	0.35971	0.078392	0.15428	0.15075	0.29589
1203.4	0.25408	0.20649	0.15856	0.18859	0.26162	0.29683	0.29098	0.21663	0.16267	0.20325	0.048113	0.19782	0.37368	0.18781	0.14934	0.073892	0.2005	0.22941	0.19474	0.36117	0.28472	0.24361	0.27284	0.21654	0.26025	0.13077	0.17588	0.15316	0.14135	0.23656	0.23243	0.34243	0.08569	0.16359	0.15416	0.3028
1204.3	0.24592	0.20433	0.15557	0.18687	0.25591	0.29531	0.28377	0.20977	0.15164	0.20319	0.046176	0.19993	0.36662	0.18472	0.14207	0.073067	0.20484	0.2233	0.1944	0.35849	0.27369	0.22944	0.25881	0.20659	0.24291	0.13165	0.15917	0.14159	0.13407	0.22936	0.22631	0.31066	0.083613	0.15855	0.15095	0.29123
1205.2	0.25265	0.20983	0.16718	0.19222	0.26967	0.30361	0.28609	0.22235	0.15666	0.20583	0.044739	0.20641	0.3759	0.191	0.14832	0.077919	0.22238	0.2286	0.19643	0.36693	0.27494	0.22749	0.26803	0.20824	0.24477	0.13688	0.15518	0.14112	0.13522	0.23374	0.22631	0.2947	0.088037	0.16103	0.15311	0.29781
1206.1	0.24989	0.20655	0.17181	0.2015	0.27713	0.30619	0.29221	0.2096	0.15343	0.19807	0.048638	0.21006	0.37684	0.1942	0.15581	0.08101	0.23194	0.2323	0.19653	0.36433	0.27133	0.21501	0.26822	0.21028	0.23624	0.13563	0.15059	0.14681	0.13381	0.23753	0.22885	0.27075	0.087392	0.15988	0.15813	0.29938
1207	0.23876	0.19276	0.17002	0.19273	0.28209	0.3186	0.27658	0.20521	0.1473	0.20323	0.041046	0.20964	0.37282	0.18949	0.15689	0.075557	0.24255	0.23591	0.19383	0.35828	0.26039	0.21311	0.26864	0.20182	0.222	0.13195	0.13231	0.14309	0.13093	0.23998	0.2249	0.24388	0.082498	0.15744	0.15698	0.28726
1207.9	0.24464	0.20705	0.18006	0.19312	0.29318	0.33284	0.27216	0.20124	0.15216	0.21023	0.045988	0.20916	0.37434	0.19759	0.16331	0.078798	0.25063	0.2402	0.1883	0.35683	0.26955	0.20329	0.26974	0.20001	0.22409	0.1362	0.12824	0.14283	0.13286	0.24373	0.21877	0.21839	0.081115	0.15646	0.15584	0.28161
1208.8	0.24495	0.21105	0.19058	0.18776	0.30789	0.34179	0.28401	0.20497	0.15092	0.1943	0.048888	0.21239	0.38056	0.20112	0.17361	0.079939	0.25252	0.2428	0.1905	0.36644	0.27161	0.19792	0.27665	0.20075	0.22586	0.1459	0.13421	0.1492	0.13692	0.24329	0.2203	0.20368	0.083882	0.15828	0.15863	0.2874
1209.7	0.23959	0.20842	0.19118	0.19461	0.29591	0.35517	0.3042	0.20118	0.14861	0.18042	0.049073	0.2157	0.38632	0.19798	0.1778	0.081885	0.24495	0.24322	0.19647	0.36752	0.27331	0.18837	0.27168	0.20058	0.21826	0.14999	0.1266	0.15727	0.13427	0.2397	0.22592	0.1889	0.083033	0.1561	0.15742	0.28908
1210.6	0.24307	0.20693	0.2023	0.20034	0.30562	0.36135	0.31394	0.21354	0.15036	0.18316	0.051206	0.22112	0.39706	0.20308	0.18306	0.088047	0.24794	0.24056	0.19949	0.37233	0.27842	0.18892	0.27135	0.21145	0.22706	0.15566	0.13026	0.16813	0.13783	0.23523	0.22559	0.17861	0.086542	0.15752	0.15786	0.29766
1211.5	0.24189	0.21177	0.2059	0.21304	0.30339	0.36268	0.32697	0.22699	0.15308	0.19658	0.057519	0.22531	0.40312	0.2049	0.18719	0.095891	0.24792	0.23693	0.20112	0.38025	0.28731	0.19369	0.27787	0.20982	0.23144	0.15116	0.12757	0.17114	0.14555	0.23516	0.22517	0.17351	0.091054	0.16025	0.16139	0.30485
1212.4	0.22779	0.20045	0.20626	0.21058	0.29763	0.35749	0.32838	0.23032	0.14421	0.19106	0.055192	0.22588	0.39953	0.20013	0.19145	0.093014	0.24287	0.23235	0.20247	0.3806	0.28743	0.19147	0.27051	0.20264	0.22237	0.14376	0.11956	0.16942	0.14467	0.2331	0.2175	0.17067	0.09359	0.15532	0.15853	0.30376
1213.3	0.23899	0.1949	0.21226	0.21902	0.293	0.35439	0.3281	0.23635	0.14099	0.20189	0.057717	0.2226	0.41386	0.19667	0.19665	0.094812	0.24408	0.22853	0.20226	0.37979	0.28588	0.19544	0.27265	0.20187	0.2304	0.13483	0.11484	0.1744	0.13994	0.23191	0.21581	0.16743	0.092352	0.15358	0.15473	0.29916
1214.2	0.24685	0.20552	0.22416	0.2218	0.3095	0.36251	0.33878	0.2478	0.14617	0.2183	0.065701	0.22746	0.4282	0.20041	0.20147	0.099869	0.24854	0.23496	0.20691	0.39208	0.29827	0.20695	0.28149	0.20637	0.24517	0.14604	0.121	0.17786	0.14796	0.23903	0.2196	0.17204	0.096107	0.15373	0.16201	0.30228
1215.1	0.2547	0.21811	0.23058	0.22388	0.31535	0.37725	0.34692	0.25485	0.15188	0.22169	0.075928	0.23982	0.43017	0.20936	0.20125	0.10259	0.24907	0.23834	0.21284	0.40328	0.31058	0.21346	0.28806	0.20569	0.25061	0.15522	0.11775	0.18191	0.15233	0.24491	0.22633	0.17647	0.095636	0.15457	0.16517	0.29877
1216	0.26609	0.23223	0.24577	0.22135	0.31889	0.3793	0.35238	0.25516	0.15516	0.21646	0.085203	0.25247	0.43497	0.22055	0.20913	0.10339	0.24525	0.24656	0.2204	0.41448	0.31398	0.21727	0.28965	0.21599	0.255	0.17195	0.12444	0.18688	0.15096	0.2492	0.23585	0.17635	0.099791	0.15224	0.16645	0.3073
1216.9	0.27729	0.24361	0.26181	0.22466	0.32179	0.39162	0.35573	0.26028	0.16356	0.22628	0.094608	0.26375	0.44465	0.23134	0.21676	0.10895	0.24112	0.25575	0.22956	0.4318	0.3237	0.22743	0.30514	0.22383	0.26994	0.1948	0.13815	0.18908	0.15485	0.25886	0.24613	0.17967	0.10453	0.15409	0.17342	0.31597
1217.8	0.28218	0.26114	0.26571	0.23182	0.33405	0.40316	0.36709	0.2682	0.17883	0.23675	0.10838	0.2794	0.43868	0.24221	0.21855	0.11593	0.24449	0.26962	0.24116	0.44464	0.3393	0.23819	0.32226	0.23507	0.27204	0.21597	0.13929	0.19437	0.16557	0.26983	0.25921	0.18315	0.11354	0.15626	0.18273	0.32561
1218.7	0.28901	0.27185	0.27452	0.24003	0.34187	0.4068	0.36379	0.27206	0.18883	0.24684	0.12198	0.29395	0.44697	0.24953	0.22512	0.12157	0.25276	0.27649	0.24173	0.44902	0.33646	0.24954	0.33491	0.25172	0.2723	0.22657	0.13994	0.20169	0.1728	0.26934	0.26121	0.1839	0.11952	0.16048	0.18672	0.33717
1219.6	0.29938	0.26697	0.2789	0.24998	0.35285	0.40219	0.36091	0.2767	0.19509	0.24533	0.12893	0.29471	0.46025	0.24622	0.23114	0.12652	0.26042	0.28612	0.24256	0.46519	0.33335	0.25541	0.35001	0.26391	0.26959	0.23455	0.14273	0.20303	0.18333	0.27517	0.2675	0.18782	0.12802	0.1575	0.19179	0.34379
1220.5	0.31767	0.27022	0.29253	0.26274	0.37162	0.41558	0.37548	0.28049	0.20487	0.26082	0.13493	0.30093	0.47747	0.24597	0.2358	0.13335	0.27103	0.29633	0.25262	0.47507	0.342	0.2709	0.36056	0.2771	0.2803	0.24756	0.14424	0.20801	0.19013	0.28236	0.27921	0.19496	0.13427	0.15933	0.1952	0.34199
1221.4	0.32972	0.2696	0.29293	0.26782	0.3751	0.40639	0.38743	0.2946	0.21006	0.26573	0.13882	0.3129	0.48617	0.24142	0.23099	0.13628	0.2755	0.29815	0.2565	0.48869	0.34057	0.28041	0.37113	0.3022	0.28428	0.25469	0.13949	0.21151	0.19693	0.28231	0.29233	0.20225	0.13936	0.15644	0.19893	0.34978
1222.3	0.328	0.26831	0.3068	0.27866	0.37951	0.40806	0.39762	0.29367	0.2135	0.26998	0.13756	0.32268	0.50153	0.24169	0.23789	0.14419	0.27886	0.30416	0.26201	0.49823	0.34081	0.28482	0.3773	0.31997	0.28827	0.26508	0.14899	0.21149	0.19917	0.28316	0.30004	0.20892	0.1445	0.15911	0.19544	0.36241
1223.2	0.33726	0.27355	0.31507	0.28916	0.38384	0.41069	0.41354	0.29875	0.21946	0.27321	0.13554	0.32558	0.50753	0.25022	0.24672	0.14765	0.28475	0.30911	0.27409	0.52019	0.35085	0.29462	0.38422	0.32786	0.30003	0.27766	0.15767	0.21466	0.20785	0.28898	0.31497	0.21766	0.14986	0.16231	0.19829	0.37454
1224.1	0.34281	0.28589	0.33038	0.29443	0.38483	0.42594	0.43039	0.30907	0.22932	0.28853	0.13946	0.34156	0.51879	0.25345	0.254	0.15135	0.28959	0.3147	0.28583	0.52968	0.35647	0.30886	0.39755	0.33931	0.3142	0.295	0.16749	0.22257	0.21268	0.29397	0.32698	0.2299	0.1572	0.16879	0.19866	0.38949
1225	0.34985	0.29436	0.33992	0.30991	0.40521	0.42911	0.44497	0.32235	0.24117	0.30292	0.15089	0.36125	0.53287	0.26505	0.26339	0.15958	0.3037	0.31672	0.29315	0.54881	0.36014	0.31855	0.41684	0.35888	0.32708	0.31718	0.17465	0.23331	0.23257	0.29856	0.33523	0.2471	0.16494	0.17618	0.21276	0.41265
1225.9	0.35279	0.31709	0.35462	0.32461	0.4254	0.44367	0.46224	0.32744	0.25011	0.30244	0.16076	0.36663	0.54649	0.27919	0.27596	0.16488	0.31812	0.32453	0.3015	0.56447	0.36838	0.32638	0.4238	0.36347	0.33799	0.32939	0.18615	0.24198	0.24419	0.30135	0.34135	0.2573	0.16841	0.17835	0.21718	0.41877
1226.8	0.37146	0.3387	0.36241	0.32955	0.43549	0.47119	0.47303	0.34116	0.26205	0.31805	0.1707	0.38096	0.55234	0.29812	0.28717	0.16637	0.33206	0.33727	0.31114	0.58998	0.37925	0.34318	0.43666	0.37602	0.35335	0.35051	0.19261	0.25553	0.26179	0.31663	0.35448	0.27732	0.1733	0.1844	0.22986	0.42665
1227.7	0.37878	0.35115	0.37122	0.33457	0.44995	0.49333	0.47919	0.35859	0.27558	0.33384	0.18477	0.40191	0.56402	0.30607	0.29539	0.17337	0.34083	0.3534	0.31813	0.61115	0.38721	0.35727	0.45827	0.39709	0.37042	0.37138	0.20611	0.26641	0.27062	0.33042	0.36256	0.29813	0.17722	0.18932	0.24141	0.4404
1228.6	0.38043	0.35631	0.36429	0.34563	0.45441	0.50827	0.4819	0.35763	0.27805	0.34043	0.1911	0.41073	0.56482	0.31396	0.29012	0.17977	0.35109	0.36697	0.32176	0.62664	0.38815	0.35791	0.46138	0.40255	0.37513	0.38528	0.20497	0.2644	0.27822	0.33976	0.36186	0.30459	0.17705	0.18858	0.24651	0.44455
1229.4	0.38543	0.37491	0.37022	0.35529	0.46072	0.53129	0.48789	0.37507	0.28838	0.35214	0.19835	0.42879	0.57895	0.33264	0.29953	0.18609	0.36269	0.38779	0.33373	0.65243	0.40469	0.36696	0.48119	0.42062	0.39257	0.40475	0.22367	0.26856	0.29826	0.35437	0.38124	0.31825	0.18015	0.19695	0.25117	0.4627
1230.3	0.39127	0.37469	0.37579	0.36827	0.46843	0.54772	0.49255	0.38451	0.30116	0.36989	0.20446	0.44249	0.57968	0.33733	0.3069	0.19237	0.37283	0.39872	0.33926	0.6638	0.41514	0.37237	0.50336	0.43167	0.40628	0.42207	0.23386	0.27546	0.31303	0.36783	0.391	0.32689	0.18572	0.20614	0.26029	0.48171
1231.2	0.4027	0.37674	0.37985	0.38413	0.48541	0.55198	0.50487	0.39673	0.32495	0.38282	0.22123	0.45111	0.60171	0.34497	0.31495	0.19946	0.38609	0.40819	0.34733	0.68398	0.42988	0.37736	0.52276	0.44558	0.4292	0.43656	0.24636	0.28048	0.32975	0.37656	0.39997	0.33432	0.18983	0.21151	0.26779	0.50074
1232.1	0.41924	0.38957	0.38656	0.39782	0.49907	0.5593	0.52654	0.40406	0.33651	0.39407	0.23632	0.45429	0.6199	0.35686	0.32705	0.20548	0.39598	0.41231	0.36106	0.70044	0.44325	0.37789	0.53518	0.45062	0.45757	0.45432	0.25819	0.29436	0.3507	0.38384	0.41496	0.33864	0.19529	0.21962	0.27296	0.51505
1233	0.43514	0.41688	0.39927	0.40357	0.51875	0.57271	0.543	0.41385	0.35511	0.4084	0.2499	0.46859	0.63801	0.37549	0.35054	0.20883	0.41054	0.42223	0.37621	0.71649	0.46395	0.38885	0.55542	0.46447	0.49555	0.4805	0.2789	0.30636	0.37037	0.40115	0.43414	0.35039	0.20013	0.23255	0.27994	0.53477
1233.9	0.44396	0.41488	0.4046	0.41204	0.52648	0.57334	0.5576	0.41443	0.36515	0.41232	0.26241	0.4752	0.65172	0.37052	0.36514	0.21313	0.41559	0.42593	0.38471	0.72144	0.47349	0.39048	0.56023	0.47084	0.51646	0.48949	0.29083	0.31301	0.37702	0.4079	0.43395	0.35219	0.2001	0.2348	0.28129	0.54194
1234.8	0.46293	0.44616	0.4193	0.42966	0.55748	0.59146	0.57828	0.43149	0.3687	0.42786	0.28158	0.49693	0.68467	0.38857	0.37881	0.21981	0.43285	0.43798	0.40304	0.7386	0.4778	0.4015	0.58563	0.48602	0.54277	0.51448	0.30817	0.32395	0.39738	0.42403	0.44957	0.36512	0.20196	0.24318	0.29196	0.55691
1235.7	0.47149	0.45683	0.42727	0.44119	0.56476	0.61088	0.59719	0.44231	0.37424	0.44637	0.28945	0.52085	0.6954	0.39524	0.38664	0.22619	0.44294	0.4482	0.41653	0.74837	0.48379	0.41117	0.60172	0.49944	0.55915	0.53455	0.31951	0.32582	0.40744	0.43511	0.46526	0.37573	0.20587	0.25561	0.30345	0.57387
1236.6	0.47614	0.46222	0.42886	0.44016	0.57399	0.61406	0.59689	0.44984	0.37628	0.45513	0.29515	0.54412	0.70116	0.39768	0.39005	0.22636	0.44983	0.45615	0.42435	0.7549	0.48987	0.41758	0.60974	0.51217	0.57011	0.5469	0.32641	0.31876	0.41314	0.44415	0.47151	0.3843	0.20755	0.26131	0.31197	0.59347
1237.5	0.48554	0.46486	0.42908	0.44586	0.58017	0.61082	0.60114	0.45907	0.37732	0.46613	0.30957	0.55439	0.71501	0.40122	0.39645	0.2293	0.45525	0.46165	0.43158	0.75804	0.48172	0.42351	0.62107	0.52653	0.57945	0.55426	0.32866	0.31917	0.42445	0.44489	0.47519	0.39027	0.20619	0.26205	0.32528	0.60084
1238.4	0.48889	0.47715	0.42761	0.45103	0.58617	0.62227	0.59149	0.46238	0.38279	0.48233	0.31214	0.55842	0.71676	0.41203	0.39943	0.23155	0.46516	0.46497	0.43245	0.76146	0.48302	0.43047	0.62802	0.53078	0.59479	0.56678	0.33175	0.32127	0.43603	0.45596	0.4847	0.39631	0.21169	0.26916	0.3366	0.60953
1239.3	0.48285	0.47498	0.42368	0.45612	0.57642	0.63399	0.59525	0.46621	0.40042	0.48832	0.32278	0.55961	0.71496	0.4201	0.40964	0.23564	0.4653	0.47019	0.4402	0.77119	0.49274	0.43027	0.63079	0.5433	0.6058	0.57762	0.33876	0.3293	0.4469	0.46694	0.49899	0.4057	0.21982	0.2764	0.34809	0.61705
1240.2	0.48603	0.47395	0.41639	0.45651	0.57845	0.63172	0.58763	0.46541	0.39551	0.48252	0.3244	0.55377	0.71063	0.41981	0.40884	0.23326	0.46213	0.46565	0.44173	0.7633	0.48164	0.42335	0.62902	0.54124	0.6107	0.55914	0.33832	0.33684	0.44588	0.47217	0.50122	0.40367	0.22179	0.27186	0.35003	0.60993
1241.1	0.4759	0.46886	0.41522	0.47278	0.58224	0.63911	0.58296	0.46722	0.39641	0.47914	0.3313	0.55229	0.7141	0.42168	0.41314	0.23506	0.4621	0.46551	0.44433	0.76146	0.47302	0.41969	0.63578	0.5493	0.61166	0.55592	0.33695	0.34396	0.4598	0.48057	0.51707	0.40811	0.22464	0.27431	0.35389	0.6054
1242	0.47136	0.46604	0.41316	0.48216	0.59253	0.64433	0.5799	0.47673	0.39823	0.47492	0.32822	0.55155	0.71702	0.42571	0.41347	0.23365	0.45654	0.46093	0.44367	0.75223	0.47739	0.41331	0.63727	0.55128	0.61877	0.55536	0.34021	0.34661	0.46337	0.48412	0.53139	0.40798	0.2304	0.27473	0.3543	0.60908
1242.9	0.46282	0.46275	0.40009	0.46878	0.57853	0.64261	0.58164	0.47712	0.39311	0.46003	0.33048	0.54485	0.70531	0.42138	0.41318	0.22243	0.43951	0.45452	0.44307	0.74545	0.46719	0.40244	0.63657	0.55133	0.60894	0.54181	0.33197	0.34045	0.46186	0.48023	0.54045	0.4081	0.22903	0.27552	0.35834	0.60566
1243.8	0.45987	0.45436	0.38601	0.45227	0.57382	0.63724	0.56443	0.46671	0.38577	0.45368	0.33366	0.54071	0.70168	0.4181	0.40836	0.21462	0.43021	0.44754	0.4313	0.7262	0.45677	0.39754	0.62957	0.54204	0.60139	0.53261	0.32469	0.33683	0.45873	0.47479	0.53309	0.40352	0.22759	0.28003	0.35705	0.60962
1244.6	0.4346	0.4455	0.37487	0.44823	0.55919	0.62206	0.54698	0.45672	0.38042	0.4426	0.33594	0.5288	0.68868	0.41521	0.40354	0.21153	0.41459	0.431	0.41366	0.70927	0.44949	0.38179	0.61751	0.52604	0.58833	0.52431	0.31681	0.33298	0.45453	0.46261	0.52364	0.40061	0.2243	0.28252	0.35719	0.60618
1245.6	0.43323	0.43589	0.35454	0.43007	0.54382	0.60836	0.53643	0.44768	0.36324	0.43358	0.32552	0.51565	0.66706	0.41293	0.39511	0.20634	0.39812	0.42122	0.39654	0.68041	0.43408	0.37126	0.60069	0.51307	0.57427	0.50823	0.30528	0.32567	0.4412	0.44969	0.50914	0.39308	0.22183	0.28358	0.35755	0.59421
1246.4	0.41001	0.42382	0.33991	0.40703	0.51391	0.59928	0.52058	0.43694	0.35049	0.42492	0.32624	0.50339	0.64836	0.4028	0.39024	0.19697	0.37771	0.41179	0.37969	0.66132	0.42245	0.36312	0.59292	0.4957	0.55526	0.49156	0.29476	0.3208	0.42568	0.44425	0.50369	0.39358	0.22005	0.29261	0.36102	0.58566
1247.3	0.38921	0.40476	0.33154	0.4017	0.51153	0.58569	0.5033	0.43112	0.34363	0.40977	0.32928	0.49462	0.6307	0.40105	0.37983	0.19466	0.3645	0.40168	0.35931	0.63336	0.40634	0.34977	0.58406	0.48328	0.53851	0.4726	0.28576	0.31972	0.41571	0.4345	0.48996	0.39373	0.21803	0.29549	0.36377	0.5812
1248.2	0.37168	0.39215	0.31968	0.39045	0.49526	0.56532	0.4835	0.42707	0.32256	0.40215	0.32089	0.48521	0.61755	0.39708	0.37019	0.18615	0.34503	0.38975	0.33917	0.60453	0.38755	0.33133	0.5664	0.4715	0.52458	0.44892	0.27205	0.30963	0.40079	0.42122	0.47767	0.39147	0.21497	0.29655	0.36526	0.5654
1249.1	0.36372	0.3939	0.30921	0.37362	0.49122	0.55174	0.47297	0.42894	0.30807	0.38562	0.31717	0.47508	0.61032	0.39515	0.36975	0.17453	0.33495	0.38681	0.32717	0.58044	0.37072	0.32212	0.56286	0.46405	0.51671	0.44044	0.26403	0.2994	0.39403	0.41576	0.47261	0.39188	0.21449	0.30715	0.37203	0.56367
1250	0.34712	0.37997	0.29873	0.36107	0.47245	0.54329	0.45603	0.42635	0.30305	0.3742	0.31958	0.46496	0.6045	0.38616	0.36217	0.16461	0.31561	0.37102	0.31282	0.55955	0.35565	0.30759	0.55904	0.44842	0.4998	0.4155	0.25369	0.29122	0.37989	0.40946	0.47028	0.39011	0.21328	0.31451	0.38142	0.55663
1250.9	0.34299	0.37076	0.28405	0.34102	0.46222	0.52581	0.44989	0.41581	0.29399	0.36445	0.31818	0.44997	0.59729	0.38227	0.3516	0.15656	0.30044	0.35789	0.30143	0.54537	0.34159	0.29561	0.54649	0.43064	0.48523	0.39234	0.24209	0.28082	0.37665	0.40268	0.45585	0.38986	0.2155	0.32473	0.39465	0.55816
1251.8	0.33932	0.36346	0.27327	0.32254	0.44133	0.51112	0.43549	0.40216	0.27768	0.3496	0.31618	0.44691	0.58737	0.37454	0.34732	0.14826	0.28332	0.34665	0.29331	0.53073	0.32617	0.2856	0.53667	0.41881	0.46788	0.38181	0.23489	0.2744	0.36562	0.39895	0.45305	0.38991	0.21952	0.34153	0.41509	0.56402
1252.7	0.32459	0.34812	0.2598	0.30338	0.41627	0.48844	0.42843	0.39122	0.26954	0.32463	0.31081	0.43121	0.56592	0.35648	0.33683	0.13907	0.26447	0.33015	0.28304	0.50707	0.31061	0.27618	0.52724	0.40538	0.43946	0.34927	0.22048	0.26075	0.35152	0.39319	0.45095	0.38584	0.21953	0.35316	0.43313	0.56392
1253.6	0.30522	0.32305	0.24266	0.28169	0.38687	0.46577	0.4079	0.36982	0.25072	0.30571	0.30823	0.40949	0.54551	0.33746	0.32299	0.12959	0.23735	0.31178	0.26957	0.48431	0.29332	0.25663	0.50716	0.38647	0.40304	0.3179	0.19963	0.25145	0.34586	0.38034	0.44425	0.38138	0.22343	0.36161	0.45011	0.559
1254.5	0.29691	0.31983	0.23176	0.26471	0.37128	0.44414	0.40051	0.36041	0.24565	0.28354	0.30312	0.39569	0.54011	0.3319	0.31481	0.12241	0.22963	0.30055	0.26263	0.4726	0.28713	0.24679	0.49959	0.3719	0.38656	0.31434	0.18653	0.24805	0.3439	0.38051	0.44472	0.38449	0.22878	0.38603	0.47152	0.56151
1255.4	0.28712	0.31207	0.22622	0.26562	0.35227	0.42122	0.37652	0.35084	0.22836	0.27029	0.29905	0.39404	0.5216	0.32622	0.30739	0.11734	0.21927	0.28402	0.25499	0.45487	0.27072	0.2375	0.4963	0.36722	0.36384	0.30049	0.17267	0.24914	0.34093	0.37634	0.44842	0.38702	0.23041	0.41025	0.49228	0.56201
1256.3	0.27538	0.30895	0.20992	0.25668	0.34345	0.39918	0.36493	0.33976	0.21467	0.2614	0.29402	0.37641	0.51153	0.32479	0.28585	0.11361	0.21186	0.27121	0.24514	0.43117	0.26767	0.23049	0.48773	0.35243	0.3446	0.28266	0.15554	0.24246	0.33941	0.37403	0.44885	0.38444	0.23884	0.42963	0.50627	0.5502
1257.2	0.25816	0.30016	0.18984	0.24303	0.3289	0.38044	0.33926	0.3242	0.19785	0.24649	0.28591	0.35697	0.48994	0.31697	0.26313	0.10629	0.20003	0.25672	0.23803	0.4184	0.25629	0.22078	0.47249	0.32793	0.32436	0.27312	0.14505	0.23807	0.33986	0.36828	0.45382	0.38617	0.25011	0.45318	0.515	0.54033
1258	0.25862	0.2929	0.18364	0.23794	0.32677	0.3837	0.33652	0.32031	0.19486	0.24208	0.27975	0.35237	0.49602	0.31386	0.24776	0.10238	0.19607	0.25455	0.23548	0.40183	0.25739	0.22582	0.47452	0.32081	0.32244	0.27295	0.14448	0.24327	0.35084	0.38593	0.46501	0.39117	0.25933	0.48685	0.53681	0.54124
1258.9	0.24355	0.29623	0.17841	0.23137	0.32613	0.3747	0.32377	0.30291	0.18409	0.23944	0.28008	0.34057	0.48307	0.31894	0.23968	0.096143	0.18592	0.24557	0.22985	0.38684	0.25945	0.21851	0.46122	0.30799	0.31041	0.26034	0.14483	0.24061	0.3604	0.39308	0.47154	0.39494	0.27077	0.50761	0.5441	0.53153
1259.8	0.23164	0.28368	0.1659	0.21564	0.31761	0.37624	0.31261	0.2851	0.1792	0.22297	0.26257	0.32109	0.47398	0.31056	0.22539	0.087842	0.17454	0.24153	0.22414	0.3663	0.25253	0.20779	0.44168	0.28985	0.29138	0.24923	0.14197	0.23423	0.36571	0.4072	0.4823	0.39759	0.28573	0.52401	0.53926	0.5109
1260.7	0.21983	0.27908	0.1591	0.20385	0.30197	0.37525	0.29708	0.27143	0.16897	0.2104	0.24941	0.30894	0.4739	0.29904	0.21546	0.079542	0.16507	0.23189	0.21993	0.35972	0.23711	0.19766	0.43061	0.2738	0.27883	0.24681	0.13845	0.23879	0.37566	0.41902	0.49198	0.40446	0.29734	0.53854	0.53615	0.49692
1261.6	0.22216	0.28224	0.16318	0.20549	0.30357	0.38349	0.28812	0.26884	0.17509	0.21269	0.25135	0.30713	0.47271	0.29707	0.21126	0.077224	0.16616	0.23114	0.21783	0.35409	0.24819	0.19372	0.43197	0.27407	0.27222	0.25221	0.13467	0.25046	0.39003	0.43952	0.50008	0.41052	0.3085	0.55271	0.53582	0.49043
1262.5	0.22041	0.28162	0.15687	0.20268	0.29599	0.37652	0.27201	0.2556	0.17335	0.20756	0.24046	0.2998	0.45417	0.29629	0.19997	0.073723	0.15988	0.22233	0.21453	0.35403	0.24868	0.1836	0.41019	0.26368	0.26487	0.2484	0.12812	0.25058	0.39256	0.45092	0.50248	0.40872	0.31684	0.54755	0.5119	0.46788
1263.4	0.2061	0.24952	0.14545	0.18864	0.27656	0.36747	0.25387	0.24018	0.16428	0.19798	0.23006	0.28921	0.4302	0.27002	0.17276	0.062449	0.15386	0.21454	0.20634	0.33826	0.23206	0.17387	0.40335	0.25423	0.25496	0.2377	0.12075	0.24829	0.3972	0.46524	0.49753	0.4085	0.32143	0.53498	0.49186	0.45659
1264.3	0.19059	0.2475	0.14479	0.17686	0.26279	0.35026	0.24611	0.23236	0.16041	0.20233	0.22681	0.27746	0.41477	0.26363	0.15589	0.058536	0.14766	0.20425	0.20181	0.33984	0.22365	0.16712	0.39145	0.25105	0.23908	0.23759	0.12009	0.25201	0.40453	0.46981	0.49091	0.40659	0.32157	0.52258	0.46869	0.44233
1265.2	0.18801	0.23868	0.13944	0.17468	0.26172	0.34662	0.24459	0.23275	0.17053	0.21236	0.22849	0.27481	0.40714	0.25569	0.14619	0.055706	0.14668	0.20009	0.20223	0.33784	0.22577	0.163	0.38184	0.2502	0.23472	0.2289	0.1156	0.24752	0.40715	0.4793	0.48976	0.40585	0.32044	0.5004	0.44002	0.42445
1266.1	0.19409	0.22977	0.13644	0.17155	0.26186	0.34567	0.24737	0.23534	0.17608	0.22138	0.22375	0.27587	0.41536	0.25463	0.13935	0.057594	0.13988	0.19281	0.20334	0.34086	0.21992	0.16175	0.37452	0.24403	0.24181	0.22809	0.1138	0.25267	0.40846	0.48976	0.49016	0.41047	0.31673	0.47856	0.41255	0.41311
1266.9	0.19189	0.22985	0.13885	0.17034	0.2659	0.34221	0.25352	0.23464	0.17337	0.22603	0.22611	0.27701	0.41478	0.24206	0.1347	0.05703	0.14259	0.18847	0.20887	0.33792	0.21291	0.16262	0.3822	0.24783	0.23822	0.22343	0.11652	0.25233	0.41085	0.49452	0.48947	0.41849	0.31041	0.45521	0.391	0.40023
1267.8	0.19453	0.23986	0.14174	0.18013	0.2704	0.34797	0.26692	0.23995	0.17976	0.23626	0.22109	0.27889	0.41777	0.24845	0.13516	0.062067	0.14286	0.1866	0.21689	0.33899	0.21716	0.16399	0.3716	0.24253	0.23711	0.22787	0.11208	0.2586	0.41058	0.49268	0.48746	0.41705	0.30308	0.43086	0.36779	0.38264
1268.7	0.20881	0.2565	0.14517	0.18826	0.29104	0.36407	0.27831	0.24906	0.18875	0.24928	0.23285	0.28957	0.42762	0.24865	0.14085	0.067453	0.15295	0.1873	0.22252	0.33721	0.22395	0.16628	0.37762	0.24288	0.2588	0.23497	0.11216	0.26225	0.41136	0.49572	0.48471	0.4229	0.29518	0.39844	0.35138	0.37483
1269.6	0.21007	0.26397	0.14963	0.19475	0.28981	0.3595	0.28296	0.24171	0.18087	0.26138	0.22416	0.28557	0.42275	0.25166	0.13921	0.069396	0.15684	0.18448	0.23073	0.33294	0.22401	0.165	0.37771	0.23081	0.27242	0.24989	0.10686	0.26498	0.40886	0.49116	0.47382	0.4241	0.28283	0.37324	0.33007	0.36936
1270.5	0.20872	0.27911	0.15751	0.20455	0.29507	0.3717	0.29571	0.2374	0.18399	0.27617	0.22891	0.28638	0.43036	0.2558	0.13944	0.07395	0.16381	0.19059	0.24233	0.3364	0.22625	0.16584	0.38317	0.23195	0.28578	0.25913	0.10642	0.26018	0.40674	0.49011	0.46508	0.42298	0.27332	0.34765	0.3113	0.35788
1271.4	0.2019	0.29105	0.16276	0.20659	0.29737	0.37974	0.29043	0.23953	0.18964	0.29498	0.22278	0.29025	0.43301	0.26289	0.14075	0.074223	0.16975	0.19759	0.24416	0.33743	0.22771	0.16246	0.37835	0.22562	0.29379	0.27321	0.10539	0.25774	0.40048	0.48322	0.45103	0.42819	0.26322	0.32093	0.29529	0.34738
1272.3	0.20271	0.31037	0.17179	0.20219	0.29865	0.38735	0.28203	0.24225	0.19622	0.31564	0.22266	0.29929	0.44561	0.26529	0.14399	0.078447	0.17434	0.19928	0.25163	0.34898	0.2281	0.1599	0.37612	0.22532	0.30339	0.28249	0.10749	0.25362	0.38289	0.47155	0.43903	0.43821	0.25217	0.29594	0.27888	0.34252
1273.2	0.19395	0.31116	0.17722	0.21671	0.29892	0.38923	0.28123	0.25342	0.19906	0.33222	0.21782	0.29714	0.44555	0.27207	0.14345	0.08103	0.17943	0.20818	0.26433	0.36439	0.23248	0.15924	0.37626	0.21762	0.31375	0.29152	0.10182	0.25081	0.36885	0.45693	0.43404	0.44788	0.24402	0.28033	0.26909	0.33464
1274.1	0.19524	0.30686	0.18385	0.22147	0.30745	0.39354	0.27934	0.26765	0.20427	0.34408	0.21978	0.30932	0.44794	0.26586	0.1385	0.080821	0.17887	0.21085	0.27129	0.37615	0.23056	0.15762	0.3678	0.2229	0.32597	0.28763	0.10201	0.24499	0.35185	0.43837	0.42097	0.45697	0.22976	0.26372	0.25442	0.32528
1274.9	0.18806	0.30284	0.1849	0.21979	0.31273	0.38831	0.27011	0.2665	0.20437	0.34182	0.20806	0.30734	0.44471	0.25684	0.13286	0.077089	0.17869	0.20932	0.27645	0.37694	0.22683	0.14623	0.34533	0.21205	0.325	0.27757	0.091631	0.23283	0.32865	0.41451	0.40333	0.46242	0.21658	0.23736	0.24359	0.31928
1275.8	0.19409	0.30715	0.19357	0.22874	0.32859	0.40341	0.27421	0.2695	0.20799	0.3521	0.21106	0.30827	0.4505	0.26423	0.1375	0.078459	0.18244	0.21325	0.29011	0.39542	0.22492	0.14146	0.34536	0.21319	0.34194	0.2851	0.094857	0.22961	0.31701	0.40564	0.40156	0.47396	0.20916	0.22836	0.23947	0.32706
1276.7	0.20674	0.3091	0.19444	0.24207	0.34546	0.40236	0.27587	0.27268	0.21047	0.35199	0.20831	0.31066	0.45451	0.26562	0.12977	0.076041	0.18742	0.2155	0.29695	0.40191	0.22839	0.13963	0.33805	0.20421	0.35325	0.28417	0.080729	0.22096	0.30493	0.38701	0.38816	0.48149	0.1996	0.21614	0.22638	0.32775
1277.6	0.21623	0.30974	0.20168	0.24345	0.35326	0.41556	0.27483	0.26547	0.2141	0.34352	0.20467	0.31422	0.46331	0.26324	0.12796	0.073859	0.18694	0.21467	0.30677	0.40319	0.22628	0.12821	0.32326	0.20228	0.36356	0.2819	0.08371	0.21266	0.28419	0.37802	0.38049	0.49022	0.18955	0.20173	0.21444	0.33414
1278.5	0.22144	0.31937	0.21848	0.24553	0.37302	0.43286	0.28265	0.26444	0.21911	0.34426	0.2094	0.31219	0.46771	0.2687	0.13593	0.077316	0.19531	0.22249	0.31543	0.41573	0.2371	0.11907	0.3195	0.18885	0.36382	0.28088	0.087599	0.21238	0.2671	0.36939	0.37536	0.50428	0.18526	0.19349	0.21158	0.34234
1279.4	0.23932	0.33402	0.23408	0.26419	0.38352	0.45033	0.29216	0.27591	0.22788	0.35763	0.21994	0.32311	0.47962	0.28301	0.14341	0.078866	0.20596	0.23481	0.32573	0.43675	0.24939	0.12063	0.32803	0.19026	0.38812	0.29865	0.10315	0.22324	0.26164	0.36513	0.37939	0.52607	0.18435	0.19505	0.21193	0.35859
1280.3	0.22492	0.31861	0.24049	0.26768	0.37437	0.44156	0.28702	0.26814	0.22412	0.34622	0.22136	0.32081	0.47972	0.2753	0.12763	0.073756	0.20655	0.22294	0.32085	0.43135	0.24471	0.11585	0.30975	0.17423	0.37843	0.28756	0.0941	0.22319	0.23494	0.3374	0.36757	0.5251	0.1736	0.18034	0.20117	0.35625
1281.2	0.22671	0.31352	0.25754	0.28408	0.38052	0.46643	0.29351	0.26502	0.22832	0.34558	0.23374	0.31881	0.48208	0.27348	0.13669	0.077925	0.20948	0.23474	0.32568	0.44066	0.24156	0.11363	0.30639	0.17088	0.38542	0.28991	0.11213	0.23626	0.2198	0.33822	0.36461	0.53845	0.169	0.18033	0.1999	0.37344
1282	0.23028	0.3125	0.2672	0.29586	0.39205	0.46931	0.29958	0.26148	0.23046	0.34737	0.23892	0.32837	0.47957	0.27272	0.13506	0.075394	0.2134	0.23964	0.32399	0.44659	0.24626	0.11656	0.30099	0.17125	0.38603	0.30029	0.11821	0.24945	0.21587	0.32654	0.35643	0.54418	0.16327	0.1765	0.19354	0.38544
1282.9	0.22139	0.30572	0.26677	0.30285	0.38829	0.46325	0.29277	0.24976	0.22054	0.32558	0.23952	0.32457	0.47069	0.2674	0.12627	0.066739	0.21277	0.23397	0.31708	0.44033	0.22789	0.10801	0.29179	0.17178	0.38428	0.30485	0.12107	0.25783	0.20559	0.31553	0.34832	0.54429	0.15539	0.16137	0.18641	0.39029
1283.8	0.21631	0.29053	0.27541	0.31159	0.38824	0.45563	0.28958	0.23576	0.21719	0.32208	0.24176	0.32492	0.46229	0.25691	0.12341	0.066516	0.2105	0.22845	0.31137	0.4374	0.21918	0.10553	0.28619	0.17016	0.37466	0.30631	0.13197	0.26778	0.19455	0.30388	0.34424	0.54803	0.15151	0.15739	0.1788	0.40413
1284.7	0.22482	0.2936	0.28555	0.31876	0.40089	0.46105	0.29255	0.23469	0.22118	0.32537	0.24727	0.32746	0.4552	0.25186	0.13244	0.06787	0.21191	0.23603	0.31038	0.44396	0.22383	0.10419	0.28473	0.1643	0.38369	0.31049	0.14416	0.27242	0.19307	0.30255	0.33838	0.55723	0.14965	0.15416	0.17288	0.4126
1285.6	0.22849	0.29394	0.29432	0.31879	0.40159	0.45397	0.29165	0.23514	0.22357	0.32987	0.2488	0.33051	0.45094	0.248	0.13053	0.061951	0.22094	0.23062	0.31164	0.44191	0.22929	0.10808	0.28996	0.16927	0.39403	0.32019	0.16227	0.27609	0.19361	0.29393	0.33989	0.55971	0.14861	0.14751	0.17366	0.42026
1286.5	0.22501	0.28388	0.29071	0.32257	0.38747	0.45262	0.29438	0.24017	0.21902	0.32835	0.25948	0.32863	0.44706	0.23925	0.12664	0.060062	0.21801	0.23034	0.3129	0.44449	0.22896	0.1085	0.29292	0.16776	0.40202	0.31615	0.17266	0.27958	0.18883	0.29018	0.33618	0.56646	0.14787	0.14389	0.17295	0.43871
1287.4	0.23372	0.27241	0.29732	0.33604	0.38651	0.46205	0.29357	0.24503	0.22624	0.34475	0.26424	0.33388	0.4551	0.23875	0.12978	0.063505	0.22233	0.23214	0.31387	0.44761	0.24002	0.11988	0.29127	0.16534	0.40838	0.32575	0.18652	0.27917	0.19146	0.29185	0.33557	0.57011	0.1504	0.14574	0.17254	0.45969
1288.3	0.22468	0.25282	0.29222	0.32003	0.37851	0.45437	0.29017	0.2418	0.20895	0.33015	0.2678	0.32089	0.44823	0.22127	0.11895	0.052015	0.22107	0.2268	0.30314	0.43557	0.22658	0.11734	0.28001	0.1515	0.40933	0.30962	0.18659	0.2681	0.18881	0.28112	0.32199	0.55785	0.1422	0.13145	0.16532	0.45797
1289.1	0.2348	0.248	0.29836	0.3213	0.37839	0.4532	0.30109	0.25141	0.21039	0.33478	0.27947	0.32812	0.45112	0.2236	0.12194	0.05287	0.23019	0.23079	0.30731	0.44637	0.23049	0.12505	0.28418	0.16586	0.42493	0.3278	0.20862	0.27641	0.19974	0.28422	0.32706	0.56326	0.14329	0.13472	0.16321	0.47852
1290	0.22558	0.23694	0.29969	0.32798	0.37679	0.44318	0.30072	0.24886	0.20175	0.33561	0.28486	0.32366	0.44248	0.22007	0.12456	0.052275	0.22717	0.23358	0.29698	0.45549	0.22375	0.12301	0.2744	0.16966	0.42681	0.32133	0.21468	0.27421	0.20662	0.28308	0.32691	0.56195	0.14143	0.13158	0.15643	0.49646
1290.9	0.22874	0.22438	0.30265	0.32376	0.3777	0.43612	0.29615	0.23289	0.20144	0.3331	0.28972	0.31884	0.43385	0.20968	0.11986	0.053832	0.23336	0.22967	0.28649	0.45038	0.22267	0.11989	0.27258	0.16327	0.43366	0.32029	0.21893	0.2697	0.20797	0.2793	0.32891	0.5499	0.13933	0.12691	0.15365	0.50085
1291.8	0.23525	0.22629	0.30598	0.32408	0.38612	0.43862	0.30161	0.23348	0.21344	0.33273	0.30245	0.31628	0.4347	0.20559	0.122	0.056891	0.24232	0.23523	0.27811	0.45707	0.23032	0.1253	0.2859	0.17465	0.45701	0.31088	0.23449	0.26987	0.21699	0.28125	0.33063	0.54555	0.14165	0.12767	0.15171	0.51345
1292.7	0.236	0.21432	0.30594	0.31699	0.39055	0.43608	0.28938	0.22741	0.21116	0.33433	0.30599	0.31591	0.43152	0.2015	0.12752	0.057083	0.25159	0.23683	0.2712	0.46125	0.23441	0.12127	0.28872	0.17083	0.47214	0.30961	0.23504	0.25561	0.22582	0.28075	0.32911	0.53449	0.14197	0.12416	0.1461	0.52727
1293.6	0.23648	0.22013	0.30278	0.31453	0.39527	0.4392	0.2834	0.2232	0.21355	0.33472	0.32268	0.30973	0.44355	0.20174	0.12683	0.05778	0.25498	0.24038	0.2603	0.45542	0.2436	0.12154	0.29545	0.16262	0.48661	0.3043	0.23276	0.24812	0.23071	0.28467	0.32662	0.52037	0.14324	0.11915	0.14847	0.54398
1294.4	0.23752	0.20675	0.29145	0.30527	0.39332	0.43728	0.2711	0.22365	0.20441	0.32425	0.32745	0.29811	0.44845	0.19376	0.11893	0.055687	0.25966	0.2333	0.24564	0.45305	0.24242	0.11997	0.30079	0.14477	0.493	0.29928	0.22421	0.23504	0.23403	0.27634	0.31514	0.50663	0.14114	0.10934	0.14227	0.54242
1295.3	0.22694	0.2001	0.29154	0.29358	0.40555	0.43432	0.26083	0.21759	0.20399	0.32308	0.33701	0.29493	0.45139	0.19938	0.12542	0.054865	0.26122	0.23208	0.23429	0.45374	0.24706	0.13083	0.30666	0.14848	0.49465	0.29061	0.22525	0.22579	0.24635	0.27609	0.30525	0.49157	0.14104	0.11178	0.13694	0.54954
1296.2	0.21972	0.18891	0.28846	0.28337	0.40296	0.43092	0.25241	0.21543	0.20159	0.32665	0.34863	0.29415	0.45724	0.20005	0.1214	0.051751	0.26396	0.23289	0.22865	0.45484	0.24765	0.13834	0.31063	0.14409	0.50325	0.29471	0.21457	0.21264	0.25539	0.27725	0.30377	0.48059	0.14185	0.10986	0.13559	0.55945
1297.1	0.2232	0.20724	0.28753	0.28912	0.40881	0.43293	0.26153	0.22054	0.20973	0.32689	0.36457	0.29564	0.45728	0.21354	0.12373	0.058528	0.26749	0.23062	0.22989	0.46943	0.25905	0.15605	0.32828	0.15725	0.51296	0.30262	0.22377	0.21877	0.2625	0.28263	0.30643	0.4824	0.1462	0.11562	0.14094	0.57475
1298	0.23096	0.20789	0.28565	0.28424	0.40233	0.42755	0.2597	0.20834	0.20375	0.32183	0.37143	0.29292	0.45761	0.22045	0.12446	0.058146	0.27097	0.22705	0.22809	0.47482	0.26212	0.16661	0.34205	0.15752	0.52154	0.29883	0.22458	0.20948	0.27162	0.28107	0.30651	0.47172	0.14794	0.11649	0.14055	0.57817
1298.9	0.23417	0.20903	0.28191	0.26715	0.40456	0.42895	0.2658	0.19606	0.21329	0.32487	0.38072	0.29697	0.46639	0.23292	0.12203	0.057886	0.26764	0.22866	0.2257	0.47262	0.27064	0.17164	0.3495	0.16853	0.527	0.29532	0.22614	0.20357	0.27235	0.28633	0.30992	0.45863	0.15164	0.12023	0.14442	0.57599
1299.8	0.24454	0.21282	0.28046	0.27214	0.40078	0.43261	0.27106	0.20001	0.20786	0.32466	0.38675	0.29869	0.48633	0.2384	0.12471	0.061083	0.27218	0.23196	0.22538	0.48784	0.26822	0.17917	0.36719	0.16612	0.54201	0.29678	0.23189	0.19938	0.27149	0.29235	0.31668	0.45886	0.15511	0.12675	0.14667	0.57516
1300.6	0.23353	0.20603	0.26867	0.24459	0.39357	0.42211	0.27405	0.19586	0.19824	0.30514	0.38807	0.28902	0.47974	0.24025	0.12485	0.057734	0.26684	0.22542	0.22103	0.48911	0.26617	0.17988	0.37826	0.16148	0.52717	0.27955	0.23103	0.1883	0.26301	0.28627	0.31081	0.44328	0.15143	0.12725	0.1495	0.55933
1301.5	0.24039	0.20257	0.26422	0.23982	0.39767	0.42778	0.28547	0.2026	0.21025	0.30616	0.38516	0.29345	0.49379	0.25172	0.12936	0.060795	0.26403	0.23821	0.21837	0.49548	0.27284	0.1901	0.38641	0.16435	0.52487	0.28125	0.23091	0.17883	0.26152	0.29488	0.31574	0.43318	0.15295	0.13624	0.15055	0.55363
1302.4	0.22661	0.18635	0.24626	0.22999	0.39074	0.41964	0.28494	0.20497	0.21387	0.29047	0.37245	0.29484	0.49799	0.24601	0.12281	0.064055	0.25712	0.23637	0.21413	0.50077	0.27793	0.18995	0.38289	0.16027	0.51484	0.26617	0.22329	0.17091	0.24064	0.28868	0.31347	0.4161	0.15144	0.13586	0.14749	0.53857
1303.3	0.23209	0.18612	0.24405	0.22845	0.38669	0.41645	0.28964	0.2206	0.21298	0.28036	0.36332	0.30111	0.50126	0.24776	0.12672	0.068817	0.26286	0.24444	0.21866	0.51643	0.28093	0.20143	0.39091	0.15583	0.52054	0.2658	0.22009	0.16922	0.23842	0.2884	0.32094	0.41051	0.15268	0.14426	0.14395	0.53609
1304.2	0.23134	0.18637	0.23138	0.21793	0.38384	0.41143	0.28575	0.22644	0.22288	0.26542	0.34639	0.29845	0.50369	0.25444	0.12324	0.068068	0.26388	0.25016	0.21534	0.50994	0.29352	0.19903	0.38402	0.15124	0.51184	0.2595	0.21117	0.16109	0.23364	0.28539	0.32087	0.39222	0.15255	0.13912	0.14544	0.51844
1305.1	0.24669	0.18749	0.22262	0.23463	0.37887	0.41633	0.28742	0.23094	0.23462	0.25709	0.33244	0.30444	0.51983	0.25955	0.12419	0.07047	0.27135	0.26496	0.21478	0.5143	0.30858	0.20228	0.38251	0.15222	0.51513	0.25666	0.21084	0.1639	0.2314	0.28754	0.32444	0.38381	0.15703	0.14212	0.14233	0.50535
1305.9	0.23916	0.18067	0.22042	0.2365	0.36547	0.41298	0.28279	0.22252	0.22948	0.23605	0.31722	0.29954	0.51992	0.25606	0.12609	0.071691	0.27951	0.26822	0.22096	0.51366	0.30929	0.20174	0.38012	0.14765	0.50803	0.24762	0.20908	0.16707	0.23245	0.28731	0.3292	0.37075	0.15781	0.14002	0.13997	0.48619
1306.8	0.24187	0.17906	0.2205	0.24047	0.36244	0.41623	0.28759	0.22306	0.23146	0.2294	0.29674	0.29501	0.5204	0.26035	0.12905	0.076138	0.28534	0.27569	0.22291	0.50719	0.30848	0.21429	0.39171	0.14619	0.49496	0.25553	0.20605	0.16927	0.23727	0.28829	0.33725	0.36309	0.16023	0.1465	0.13922	0.46358
1307.7	0.24162	0.17548	0.21747	0.24096	0.36295	0.41383	0.28213	0.2166	0.23474	0.21348	0.28184	0.29201	0.53805	0.26244	0.13427	0.081245	0.29174	0.2811	0.22315	0.5031	0.31408	0.21506	0.39743	0.1513	0.48165	0.25208	0.20922	0.16483	0.23405	0.28878	0.33457	0.34936	0.16192	0.14132	0.14354	0.43795
1308.6	0.24965	0.17153	0.22483	0.24939	0.37105	0.417	0.28829	0.22433	0.23353	0.21345	0.27343	0.29237	0.54951	0.26493	0.14062	0.088735	0.30814	0.29173	0.22962	0.51176	0.32033	0.2279	0.41807	0.16067	0.47576	0.26193	0.20991	0.17168	0.24013	0.29194	0.33592	0.34854	0.16609	0.14586	0.14539	0.4298
1309.5	0.2441	0.17998	0.22145	0.24892	0.36739	0.4107	0.28335	0.22269	0.22667	0.21649	0.25207	0.29208	0.55179	0.26829	0.14331	0.094202	0.30964	0.29382	0.23353	0.50911	0.31739	0.23635	0.43218	0.16295	0.46439	0.27627	0.20532	0.17626	0.24095	0.29567	0.34732	0.3437	0.1676	0.1498	0.14667	0.42227
1310.3	0.23819	0.17	0.20605	0.23686	0.36632	0.39702	0.26871	0.22208	0.22464	0.20263	0.23187	0.28714	0.55341	0.25996	0.13289	0.094428	0.31557	0.28872	0.22724	0.49712	0.32004	0.23341	0.44461	0.15968	0.44378	0.26928	0.18783	0.16279	0.23146	0.28359	0.34332	0.33059	0.16759	0.14441	0.14217	0.39305
1311.2	0.24605	0.17488	0.20507	0.23693	0.38093	0.39776	0.26993	0.23422	0.22597	0.19863	0.22323	0.29603	0.57342	0.26413	0.13754	0.10003	0.33317	0.29768	0.23709	0.51488	0.32713	0.23737	0.45962	0.17882	0.44762	0.26956	0.19129	0.16294	0.23754	0.29491	0.35597	0.33767	0.17056	0.14486	0.14626	0.39729
1312.1	0.24797	0.17835	0.20272	0.23543	0.38543	0.40025	0.27048	0.23531	0.21853	0.20486	0.20692	0.29801	0.56708	0.26263	0.13896	0.10226	0.33758	0.29554	0.24532	0.50833	0.32567	0.24427	0.4648	0.17365	0.43202	0.27026	0.18943	0.16678	0.24163	0.29963	0.36724	0.3308	0.17082	0.15185	0.1455	0.39109
1313	0.24729	0.16812	0.19953	0.23176	0.37463	0.39257	0.26749	0.22526	0.21981	0.19205	0.18747	0.29921	0.57266	0.25519	0.14139	0.10308	0.328	0.28559	0.24695	0.50171	0.32197	0.2394	0.46815	0.17435	0.42406	0.2554	0.18407	0.1621	0.23224	0.29906	0.37369	0.32124	0.17309	0.14848	0.14079	0.37581
1313.9	0.2534	0.16159	0.20296	0.22922	0.38368	0.39227	0.26477	0.22864	0.21811	0.17999	0.17916	0.30288	0.58677	0.24549	0.14887	0.11093	0.33199	0.27908	0.2528	0.50384	0.32562	0.2372	0.47569	0.17592	0.41809	0.24583	0.19081	0.15644	0.2281	0.2975	0.37921	0.31956	0.17505	0.14619	0.13997	0.3608
1314.8	0.26734	0.17275	0.20357	0.23314	0.38012	0.39876	0.27098	0.23625	0.21009	0.19154	0.17752	0.32066	0.60867	0.25325	0.15618	0.11978	0.32114	0.28286	0.26145	0.5194	0.32543	0.24934	0.49154	0.1853	0.42772	0.25324	0.1915	0.16346	0.22629	0.31097	0.3899	0.3257	0.18002	0.15296	0.14636	0.3619
1315.6	0.26054	0.17456	0.19937	0.2307	0.36637	0.39838	0.26423	0.23686	0.20482	0.19101	0.17068	0.32181	0.60591	0.25435	0.1556	0.12017	0.30163	0.27723	0.25784	0.5086	0.3214	0.24407	0.49381	0.17244	0.41192	0.2509	0.18034	0.16047	0.21603	0.31084	0.38718	0.31996	0.18204	0.14901	0.14361	0.33461
1316.5	0.2557	0.17544	0.19662	0.23497	0.35948	0.39862	0.27281	0.23773	0.19918	0.18195	0.17583	0.32703	0.62032	0.25521	0.15634	0.12532	0.29479	0.27716	0.2605	0.52072	0.32762	0.25145	0.51916	0.18478	0.41758	0.26166	0.17043	0.16489	0.21384	0.31704	0.39708	0.32741	0.18567	0.15433	0.14688	0.32894
1317.4	0.2518	0.1733	0.1916	0.23184	0.36659	0.39451	0.27281	0.23472	0.18859	0.18061	0.17227	0.33364	0.61926	0.25066	0.16301	0.12902	0.28998	0.27246	0.26339	0.52328	0.3205	0.26052	0.53115	0.18424	0.4074	0.26166	0.16426	0.16342	0.2169	0.31794	0.405	0.3231	0.18464	0.15909	0.15036	0.32017
1318.3	0.24511	0.16928	0.19307	0.22767	0.35563	0.39153	0.27568	0.23163	0.17357	0.17974	0.16799	0.33743	0.62017	0.2473	0.16191	0.12859	0.27253	0.27318	0.26942	0.52742	0.30751	0.26591	0.54344	0.18864	0.41283	0.2688	0.15232	0.16694	0.21526	0.32857	0.41348	0.32077	0.18269	0.16256	0.15235	0.3091
1319.2	0.23527	0.16962	0.19845	0.23344	0.36607	0.39316	0.27459	0.23395	0.16613	0.18334	0.16578	0.32553	0.61142	0.24226	0.16555	0.1261	0.2705	0.27256	0.2746	0.53346	0.3015	0.2655	0.55581	0.18889	0.40983	0.27412	0.15565	0.17002	0.22523	0.335	0.42509	0.32032	0.18153	0.16623	0.15459	0.30188
1320	0.22758	0.15249	0.20005	0.23049	0.36725	0.38254	0.27385	0.2291	0.15465	0.16995	0.1637	0.31501	0.61393	0.22704	0.1674	0.12438	0.26313	0.26886	0.27834	0.53544	0.29456	0.26863	0.5648	0.19386	0.41339	0.27506	0.15844	0.17183	0.23168	0.33659	0.43755	0.31727	0.18125	0.17119	0.15359	0.30305
1320.9	0.22268	0.14434	0.19852	0.23496	0.36566	0.3813	0.27026	0.23533	0.16036	0.16856	0.16332	0.31271	0.61007	0.22588	0.17275	0.11954	0.24865	0.26985	0.28359	0.54129	0.28423	0.2709	0.57741	0.19877	0.41139	0.26964	0.15819	0.17182	0.23301	0.34571	0.45041	0.31702	0.18457	0.17194	0.15553	0.29827
1321.8	0.21667	0.15247	0.19731	0.23848	0.36007	0.3865	0.2665	0.2413	0.15371	0.15778	0.16833	0.30824	0.61381	0.23128	0.16822	0.11301	0.24094	0.26988	0.28576	0.54592	0.28406	0.26646	0.58583	0.20763	0.41607	0.27644	0.15633	0.17208	0.22696	0.35469	0.45652	0.31801	0.18449	0.16737	0.15295	0.28902
1322.7	0.22854	0.16326	0.19598	0.24496	0.38044	0.39847	0.27429	0.25362	0.16173	0.16448	0.18443	0.30742	0.61098	0.24101	0.17615	0.1104	0.24644	0.27518	0.29154	0.56196	0.28434	0.27623	0.61381	0.2243	0.4267	0.28834	0.16418	0.18183	0.239	0.3703	0.47392	0.32926	0.19027	0.177	0.16236	0.30061
1323.6	0.23417	0.15695	0.20241	0.24482	0.38154	0.39646	0.28166	0.25927	0.17008	0.15865	0.1989	0.31576	0.61538	0.24167	0.18882	0.10784	0.23991	0.27247	0.29163	0.56024	0.29391	0.28743	0.62923	0.23295	0.43142	0.29423	0.16938	0.18332	0.2373	0.3749	0.48193	0.33351	0.19719	0.17791	0.16638	0.30002
1324.4	0.24902	0.16758	0.20385	0.25166	0.39468	0.41044	0.28627	0.26974	0.17858	0.16946	0.21519	0.3241	0.61781	0.25888	0.19951	0.10376	0.24192	0.28219	0.29641	0.57642	0.2998	0.3051	0.65325	0.24385	0.44243	0.30793	0.16651	0.18457	0.24543	0.38823	0.49058	0.34336	0.20129	0.18254	0.177	0.30764
1325.3	0.26267	0.18124	0.213	0.25624	0.41098	0.41711	0.29298	0.28233	0.17816	0.17971	0.23137	0.34074	0.63188	0.26166	0.21184	0.1073	0.24997	0.281	0.30005	0.57654	0.31681	0.31822	0.67316	0.26203	0.4593	0.32633	0.17942	0.19492	0.25387	0.39927	0.50377	0.35471	0.20585	0.1931	0.18722	0.31834
1326.2	0.27931	0.19066	0.21998	0.25995	0.42255	0.43405	0.30257	0.30338	0.18095	0.1949	0.23714	0.34838	0.6316	0.26681	0.22567	0.10776	0.25378	0.28624	0.30764	0.58874	0.32301	0.34105	0.68993	0.27226	0.46946	0.34515	0.18772	0.20291	0.26701	0.41318	0.52088	0.3702	0.21126	0.2046	0.20178	0.32858
1327.1	0.28544	0.19839	0.22607	0.2763	0.42392	0.42978	0.30273	0.3137	0.18391	0.1943	0.24026	0.35333	0.63723	0.27009	0.23273	0.10822	0.25361	0.28386	0.3073	0.59295	0.33844	0.35723	0.6837	0.2713	0.47167	0.35714	0.19237	0.20942	0.26979	0.41298	0.53035	0.36971	0.21318	0.20926	0.20092	0.32341
1328	0.29223	0.20121	0.2237	0.2781	0.42595	0.43046	0.29842	0.31347	0.18267	0.19335	0.24314	0.34579	0.63217	0.27664	0.23315	0.10578	0.2494	0.2812	0.30865	0.59038	0.3343	0.36191	0.68284	0.27514	0.47772	0.35783	0.18884	0.21352	0.26976	0.41295	0.54062	0.37308	0.21269	0.21638	0.20771	0.32024
1328.8	0.30098	0.20263	0.22895	0.2833	0.41982	0.42515	0.30492	0.32254	0.18389	0.19407	0.24609	0.34974	0.63659	0.27413	0.23458	0.10825	0.24312	0.26415	0.30448	0.594	0.33996	0.36264	0.68647	0.28085	0.48372	0.35976	0.1928	0.21917	0.26764	0.41598	0.5489	0.37925	0.21525	0.22505	0.20899	0.32349
1329.7	0.30285	0.19867	0.22965	0.28144	0.41536	0.42435	0.30113	0.3192	0.18558	0.18989	0.24892	0.34171	0.6214	0.27967	0.24156	0.10717	0.2334	0.26088	0.30418	0.60229	0.33903	0.36539	0.68606	0.27692	0.48103	0.36313	0.19882	0.21715	0.27006	0.41438	0.55714	0.37677	0.21672	0.22578	0.21565	0.32288
1330.6	0.30306	0.20796	0.23595	0.28246	0.41275	0.42217	0.30494	0.32558	0.19583	0.19862	0.26647	0.35251	0.62873	0.29301	0.25416	0.11058	0.22676	0.25853	0.30853	0.60842	0.35175	0.37135	0.70036	0.28806	0.4855	0.37844	0.21455	0.22468	0.28189	0.41904	0.57204	0.38756	0.22392	0.23917	0.22627	0.33557
1331.5	0.30225	0.21215	0.24471	0.27669	0.41228	0.42754	0.31137	0.32808	0.20648	0.20541	0.27978	0.36499	0.63231	0.30166	0.26409	0.10986	0.22388	0.25344	0.31495	0.6145	0.36209	0.37672	0.71738	0.30184	0.48428	0.38361	0.22813	0.22652	0.29492	0.42222	0.58575	0.40221	0.23253	0.24926	0.24324	0.35892
1332.4	0.31298	0.22005	0.25552	0.28923	0.42154	0.43518	0.31806	0.34334	0.21233	0.20821	0.28342	0.3814	0.65005	0.30163	0.27666	0.11348	0.22383	0.24773	0.31683	0.63278	0.37448	0.38503	0.72735	0.31053	0.48559	0.40126	0.24489	0.23556	0.30945	0.43262	0.59524	0.41343	0.23622	0.25781	0.24949	0.37859
1333.2	0.31507	0.23193	0.26922	0.28703	0.43256	0.44708	0.31868	0.35759	0.22964	0.22041	0.28743	0.38815	0.64631	0.30763	0.29633	0.116	0.22674	0.24937	0.32701	0.6388	0.38491	0.40003	0.73064	0.31823	0.48427	0.42632	0.26412	0.24036	0.32092	0.43572	0.60821	0.41971	0.2426	0.2722	0.26477	0.39026
1334.1	0.32471	0.24893	0.27584	0.30446	0.4433	0.45436	0.33137	0.36754	0.253	0.23048	0.28884	0.40159	0.66265	0.31562	0.30817	0.12059	0.23077	0.24817	0.32917	0.64204	0.40247	0.40999	0.73218	0.33004	0.48678	0.44259	0.27585	0.25689	0.32737	0.44079	0.61925	0.4313	0.24931	0.28211	0.26826	0.40064
1335	0.33621	0.25525	0.28421	0.3212	0.46294	0.4653	0.34355	0.37818	0.27835	0.23396	0.29237	0.40843	0.65967	0.32198	0.31829	0.1296	0.2383	0.2534	0.33504	0.66048	0.42476	0.41996	0.73761	0.3376	0.49088	0.4649	0.29912	0.26748	0.33712	0.44913	0.63238	0.43549	0.25723	0.2957	0.28251	0.41601
1335.9	0.34837	0.25403	0.29426	0.33087	0.48073	0.46286	0.33839	0.39118	0.29195	0.24535	0.29773	0.40895	0.65744	0.32568	0.3334	0.13751	0.23663	0.24937	0.33169	0.67215	0.43785	0.42994	0.74195	0.34719	0.49397	0.48378	0.3097	0.27362	0.34269	0.44963	0.63796	0.43551	0.26232	0.31102	0.28852	0.42626
1336.7	0.33486	0.25367	0.29525	0.32512	0.47905	0.46519	0.33483	0.39659	0.31183	0.25851	0.29516	0.41552	0.64283	0.33064	0.34522	0.14237	0.23578	0.25162	0.32715	0.6786	0.46205	0.44194	0.73858	0.35733	0.48824	0.50247	0.32693	0.28201	0.34139	0.45223	0.64513	0.43792	0.2681	0.32272	0.29454	0.44269
1337.6	0.35224	0.25634	0.30333	0.34326	0.49582	0.47561	0.34611	0.40936	0.3324	0.27317	0.30325	0.43146	0.65815	0.32921	0.3626	0.15095	0.2458	0.25693	0.32842	0.69658	0.49403	0.45265	0.75072	0.37815	0.4913	0.51202	0.35192	0.30104	0.35617	0.46592	0.65936	0.44363	0.27814	0.33621	0.30491	0.4638
1338.5	0.34926	0.25307	0.3062	0.34012	0.5023	0.48037	0.34805	0.41731	0.34031	0.27474	0.30566	0.42372	0.64776	0.32806	0.3744	0.15471	0.24607	0.25563	0.32674	0.70719	0.50998	0.46271	0.7597	0.37866	0.48547	0.51624	0.36127	0.29631	0.36568	0.47206	0.66291	0.43986	0.2804	0.34907	0.30879	0.47669
1339.4	0.34062	0.24641	0.31183	0.34161	0.50035	0.48027	0.343	0.40906	0.34937	0.28394	0.3005	0.42289	0.63991	0.32169	0.38826	0.15196	0.24536	0.25173	0.31855	0.70912	0.52885	0.4761	0.76332	0.38837	0.48007	0.51844	0.36095	0.30187	0.36992	0.47466	0.66811	0.43418	0.28153	0.35724	0.3033	0.49258
1340.3	0.33328	0.25716	0.30785	0.3459	0.49821	0.49329	0.3564	0.4139	0.36768	0.28701	0.29638	0.43218	0.64294	0.32627	0.39766	0.15582	0.24651	0.2602	0.31857	0.71981	0.54759	0.49069	0.77158	0.40002	0.48101	0.53286	0.37256	0.31221	0.37819	0.48709	0.67673	0.43793	0.28633	0.36117	0.30607	0.49863
1341.1	0.34242	0.26972	0.30965	0.36414	0.51387	0.5077	0.3683	0.40955	0.38387	0.28434	0.30135	0.43245	0.65262	0.33367	0.41024	0.16168	0.25234	0.26323	0.32376	0.72982	0.56641	0.50388	0.78858	0.41455	0.49088	0.54661	0.38074	0.32183	0.39529	0.49582	0.68933	0.4367	0.29111	0.36952	0.3133	0.50728
1342	0.33836	0.27728	0.3126	0.3809	0.52062	0.52315	0.3738	0.40798	0.39289	0.28354	0.30475	0.43448	0.6549	0.3501	0.42421	0.16582	0.25627	0.27225	0.32346	0.74824	0.58147	0.52956	0.8017	0.42337	0.50044	0.57157	0.39054	0.33176	0.40657	0.49936	0.70422	0.43808	0.29143	0.37646	0.31446	0.52222
1342.9	0.3463	0.28335	0.32103	0.38877	0.52469	0.53087	0.37603	0.4158	0.40352	0.28971	0.30615	0.45185	0.66787	0.36009	0.43807	0.16837	0.26298	0.27843	0.32777	0.76492	0.59691	0.54727	0.81114	0.44981	0.50743	0.60413	0.40431	0.34627	0.41339	0.51177	0.71434	0.447	0.29633	0.3829	0.31972	0.54532
1343.8	0.35518	0.28555	0.32129	0.38652	0.53451	0.53432	0.38424	0.41577	0.40744	0.27527	0.30992	0.45033	0.68291	0.36166	0.44324	0.1674	0.26724	0.27757	0.32729	0.7694	0.60706	0.55154	0.81933	0.45642	0.51641	0.60702	0.41325	0.35047	0.42027	0.51919	0.71572	0.45195	0.29798	0.37822	0.32279	0.55187
1344.6	0.37031	0.28937	0.33994	0.39291	0.54683	0.54455	0.38741	0.41482	0.40832	0.27292	0.30855	0.45136	0.68444	0.37012	0.46248	0.16521	0.27163	0.27923	0.32347	0.7749	0.62253	0.56304	0.83054	0.47006	0.52411	0.61793	0.43395	0.36065	0.42939	0.52417	0.72112	0.45296	0.29803	0.38004	0.32542	0.57412
1345.5	0.38758	0.30029	0.35115	0.40227	0.55469	0.54861	0.39463	0.42569	0.4141	0.28451	0.3113	0.46025	0.69581	0.38303	0.47713	0.16433	0.28273	0.2865	0.32159	0.78352	0.63351	0.57857	0.85499	0.49012	0.53204	0.6338	0.45133	0.37536	0.4438	0.53893	0.7305	0.45974	0.30236	0.38965	0.32422	0.59351
1346.4	0.38588	0.30782	0.35041	0.40788	0.55107	0.54589	0.39283	0.4218	0.40919	0.27558	0.30679	0.46333	0.69171	0.39532	0.48191	0.16565	0.28064	0.28576	0.31806	0.77887	0.63216	0.57755	0.87003	0.5075	0.53434	0.63985	0.46332	0.38254	0.44684	0.5532	0.73005	0.46387	0.30374	0.38883	0.32377	0.60336
1347.3	0.39107	0.3026	0.35574	0.41079	0.56227	0.55091	0.3988	0.41723	0.40575	0.27725	0.31142	0.46525	0.6984	0.40964	0.48209	0.16368	0.28107	0.29122	0.31612	0.7865	0.63286	0.58805	0.88845	0.51376	0.54769	0.63528	0.47393	0.39947	0.45779	0.55341	0.73764	0.46595	0.30383	0.39141	0.32363	0.61156
1348.1	0.39246	0.31612	0.36277	0.42199	0.56393	0.55522	0.3982	0.4315	0.40476	0.29862	0.31274	0.47634	0.69946	0.43287	0.48889	0.16579	0.28047	0.29856	0.31759	0.80348	0.63241	0.60675	0.90791	0.53046	0.55071	0.64585	0.49385	0.41026	0.46502	0.55975	0.74961	0.47654	0.30784	0.40656	0.32235	0.62378
1349	0.39506	0.32265	0.36066	0.43834	0.57179	0.56432	0.40216	0.43345	0.40508	0.31266	0.32017	0.48461	0.71224	0.45226	0.48612	0.17273	0.28676	0.30736	0.31989	0.81491	0.63807	0.61401	0.93208	0.54386	0.55558	0.6466	0.507	0.42986	0.47227	0.57632	0.75851	0.48622	0.31156	0.416	0.32276	0.63178
1349.9	0.39237	0.31557	0.36163	0.44239	0.57271	0.56281	0.39981	0.43008	0.39769	0.3099	0.3167	0.4899	0.71358	0.46906	0.47646	0.17585	0.28514	0.31217	0.32138	0.82174	0.63286	0.61916	0.93376	0.54899	0.56422	0.64052	0.51393	0.43676	0.47095	0.58198	0.75607	0.49146	0.31019	0.41787	0.32396	0.63789
1350.8	0.38485	0.30965	0.36579	0.44627	0.58085	0.55878	0.40159	0.42773	0.39643	0.31653	0.31482	0.48953	0.71192	0.48712	0.47222	0.17296	0.28814	0.31317	0.32165	0.81685	0.63136	0.62341	0.9356	0.55152	0.55729	0.62958	0.51708	0.44899	0.46945	0.57794	0.75597	0.49762	0.30895	0.42027	0.32203	0.63636
1351.6	0.38952	0.32936	0.36851	0.45705	0.58426	0.56908	0.40617	0.43553	0.40473	0.33199	0.31252	0.4997	0.71185	0.52017	0.47728	0.17595	0.2982	0.32219	0.32506	0.83108	0.64249	0.63298	0.95309	0.5712	0.56399	0.64861	0.53222	0.46198	0.4828	0.59039	0.76293	0.50936	0.31166	0.43064	0.32584	0.65908
1352.5	0.39588	0.33122	0.37124	0.45457	0.58832	0.5667	0.41588	0.4353	0.39769	0.32583	0.31113	0.4944	0.72276	0.54199	0.46424	0.17872	0.29827	0.32847	0.32333	0.83055	0.62897	0.62574	0.96	0.57707	0.57588	0.64943	0.53206	0.47504	0.48395	0.59103	0.76661	0.51424	0.30821	0.42445	0.32111	0.66429
1353.4	0.38531	0.33592	0.37782	0.45261	0.58108	0.57127	0.41558	0.43559	0.39936	0.3258	0.31029	0.50837	0.71884	0.57383	0.46198	0.17716	0.29602	0.33037	0.32569	0.83151	0.62374	0.62329	0.95985	0.58928	0.5786	0.65812	0.53464	0.48002	0.48486	0.59314	0.76875	0.5166	0.3062	0.42435	0.31914	0.67748
1354.3	0.38889	0.34839	0.38489	0.4599	0.59227	0.58122	0.42405	0.44289	0.39746	0.34891	0.32495	0.52299	0.72608	0.60824	0.46982	0.17872	0.30023	0.337	0.32897	0.84826	0.62389	0.62839	0.97588	0.60575	0.58454	0.66771	0.54242	0.49728	0.50354	0.60268	0.78451	0.53201	0.3051	0.43222	0.32331	0.69285
1355.1	0.40793	0.3571	0.39474	0.45979	0.58724	0.5856	0.42747	0.44649	0.39641	0.35912	0.33392	0.54054	0.74177	0.62436	0.47034	0.18129	0.30328	0.34307	0.33012	0.85466	0.62093	0.62411	0.98272	0.62409	0.60023	0.66966	0.54809	0.50547	0.51973	0.61683	0.78973	0.53798	0.30439	0.43193	0.32247	0.71302
1356	0.40185	0.35551	0.40014	0.45871	0.58287	0.58616	0.41692	0.44772	0.38253	0.35569	0.34053	0.54376	0.74638	0.62606	0.46222	0.18475	0.29596	0.34388	0.32369	0.84927	0.60637	0.61242	0.97457	0.62251	0.59593	0.66497	0.55233	0.50618	0.51863	0.62598	0.78745	0.54053	0.30182	0.42618	0.32176	0.7082
1356.9	0.40434	0.35856	0.40303	0.46531	0.577	0.59115	0.41328	0.4482	0.37906	0.36685	0.34637	0.56204	0.74883	0.64287	0.46425	0.18848	0.301	0.352	0.32564	0.84552	0.60061	0.61652	0.97054	0.63422	0.59852	0.68057	0.55852	0.51708	0.53366	0.63946	0.79108	0.54449	0.30001	0.42786	0.32813	0.72255
1357.8	0.42228	0.37052	0.40719	0.47244	0.58319	0.59744	0.42262	0.45755	0.37247	0.3692	0.35511	0.56623	0.76151	0.65199	0.45847	0.19422	0.3101	0.35925	0.32683	0.84692	0.58586	0.61364	0.96475	0.62926	0.60269	0.68852	0.55828	0.52253	0.54902	0.65359	0.7962	0.55829	0.29658	0.42449	0.33011	0.72095
1358.6	0.42684	0.37786	0.41027	0.46465	0.57231	0.60094	0.42683	0.46413	0.37124	0.36003	0.3601	0.5729	0.76462	0.65813	0.44872	0.19725	0.31222	0.36381	0.32344	0.8343	0.57265	0.60849	0.95697	0.63173	0.60049	0.6952	0.56021	0.52026	0.54674	0.65803	0.79809	0.5611	0.2961	0.41709	0.33332	0.72229
1359.5	0.41605	0.38673	0.41108	0.45669	0.57729	0.60931	0.43003	0.46741	0.36864	0.37262	0.3654	0.57077	0.75853	0.66944	0.44035	0.20236	0.31925	0.36862	0.32461	0.84283	0.562	0.61632	0.95434	0.62594	0.60402	0.71151	0.57124	0.52466	0.5535	0.66192	0.81161	0.57362	0.29416	0.42238	0.3392	0.71834
1360.4	0.41736	0.39646	0.42115	0.4681	0.58032	0.60603	0.44723	0.47695	0.37201	0.38828	0.38269	0.58697	0.75038	0.68117	0.43554	0.20629	0.33232	0.37483	0.33039	0.84479	0.55454	0.62443	0.95208	0.64095	0.60363	0.72141	0.57404	0.53518	0.56635	0.66729	0.82344	0.5887	0.29232	0.42275	0.34248	0.73062
1361.3	0.42613	0.41376	0.4281	0.48588	0.58269	0.62212	0.46436	0.48776	0.3867	0.39707	0.39889	0.60282	0.75282	0.69154	0.43505	0.2149	0.34153	0.38265	0.33584	0.84899	0.55762	0.62647	0.94629	0.64716	0.59903	0.72672	0.58248	0.54532	0.57387	0.67207	0.8306	0.60516	0.2916	0.42586	0.34848	0.73736
1362.1	0.43332	0.41747	0.43127	0.49345	0.58636	0.62066	0.47711	0.49503	0.39682	0.41117	0.40989	0.60915	0.76221	0.68448	0.43227	0.22195	0.35044	0.39247	0.33963	0.85653	0.56274	0.63899	0.94462	0.66079	0.60459	0.73874	0.58898	0.55572	0.58715	0.6738	0.8394	0.61809	0.29144	0.42657	0.35027	0.7489
1363	0.44684	0.41674	0.43745	0.51385	0.588	0.63302	0.48422	0.49943	0.40504	0.41962	0.41841	0.62021	0.77112	0.67658	0.42932	0.22787	0.35734	0.40175	0.34563	0.85607	0.55837	0.63948	0.93634	0.6603	0.60594	0.73859	0.60056	0.56813	0.60143	0.68001	0.84726	0.62668	0.28988	0.42329	0.34919	0.75419
1363.9	0.45981	0.43333	0.44383	0.53006	0.59426	0.64346	0.49614	0.50899	0.41304	0.41749	0.43468	0.64269	0.779	0.67485	0.42999	0.23874	0.36173	0.41105	0.35065	0.85372	0.55634	0.63874	0.93247	0.67489	0.61174	0.74447	0.6102	0.58298	0.6112	0.68037	0.85293	0.63508	0.2895	0.4181	0.34742	0.77217
1364.8	0.46721	0.43689	0.44672	0.52639	0.59783	0.65284	0.50116	0.50496	0.41182	0.40951	0.43534	0.64249	0.78612	0.66648	0.42987	0.24095	0.36718	0.41886	0.35097	0.83924	0.54772	0.63345	0.92404	0.667	0.6115	0.74312	0.61947	0.57838	0.61247	0.68239	0.85362	0.63574	0.28425	0.40912	0.34468	0.77408
1365.6	0.4829	0.43838	0.45491	0.53606	0.61632	0.66023	0.50063	0.51538	0.41671	0.42375	0.44998	0.65495	0.79512	0.65746	0.43848	0.24882	0.38498	0.42716	0.35816	0.8529	0.54818	0.64406	0.93632	0.6779	0.63053	0.76083	0.63693	0.58939	0.62781	0.69538	0.86729	0.65228	0.28435	0.41337	0.34832	0.78857
1366.5	0.47823	0.42958	0.45488	0.53789	0.62415	0.67179	0.50086	0.5122	0.40772	0.41876	0.45906	0.66007	0.78863	0.64344	0.44206	0.24906	0.38419	0.43084	0.35782	0.84061	0.53472	0.6389	0.92966	0.67451	0.62774	0.74337	0.65117	0.59371	0.62511	0.69928	0.87643	0.65385	0.28343	0.40893	0.34945	0.79357
1367.4	0.46928	0.42826	0.46153	0.53824	0.6381	0.68099	0.50708	0.52001	0.41951	0.43042	0.47128	0.66397	0.78365	0.63858	0.44554	0.25618	0.39857	0.43607	0.36346	0.85245	0.54086	0.64851	0.93261	0.69207	0.6232	0.75182	0.65942	0.60138	0.63345	0.70749	0.88586	0.6631	0.28346	0.40894	0.34924	0.81241
1368.2	0.47337	0.41674	0.46169	0.54661	0.64685	0.68671	0.50834	0.52275	0.42574	0.434	0.48442	0.67347	0.78091	0.63224	0.44107	0.25802	0.41094	0.4428	0.36662	0.85257	0.5349	0.65065	0.93241	0.6945	0.60472	0.74903	0.65999	0.60027	0.63688	0.71797	0.88854	0.66829	0.28111	0.40501	0.35048	0.82528
1369.1	0.48155	0.43058	0.47406	0.56719	0.65421	0.7066	0.51988	0.53133	0.44382	0.45831	0.50513	0.69344	0.79393	0.64299	0.45242	0.27002	0.42204	0.45766	0.3746	0.86375	0.54346	0.66836	0.945	0.70976	0.61457	0.75866	0.67372	0.6173	0.64485	0.73172	0.90573	0.68372	0.28427	0.41557	0.35761	0.84404
1370	0.4744	0.42334	0.47682	0.56798	0.65193	0.7217	0.53127	0.5259	0.45084	0.44938	0.51101	0.69648	0.79146	0.6325	0.45234	0.27644	0.41761	0.46847	0.3738	0.86531	0.54442	0.66775	0.9398	0.7133	0.6107	0.74241	0.68072	0.61836	0.64365	0.73381	0.90618	0.68268	0.28767	0.41104	0.35602	0.8581
1370.9	0.4866	0.42747	0.48999	0.574	0.65937	0.73115	0.53204	0.53339	0.47337	0.46163	0.52191	0.70571	0.8101	0.63864	0.45682	0.28578	0.42743	0.47862	0.38066	0.88063	0.55511	0.68576	0.94717	0.72271	0.62807	0.75106	0.69029	0.62663	0.65016	0.73917	0.91308	0.69395	0.29166	0.41554	0.36236	0.87744
1371.7	0.49946	0.44816	0.50364	0.58561	0.66209	0.73747	0.54218	0.5446	0.48278	0.4607	0.5307	0.70992	0.81851	0.63343	0.46679	0.28954	0.43224	0.48974	0.3892	0.87935	0.55602	0.70025	0.95174	0.71793	0.64218	0.74467	0.69905	0.62971	0.64293	0.73644	0.91933	0.70183	0.29409	0.41837	0.3659	0.88549
1372.6	0.51299	0.46829	0.5256	0.59381	0.65878	0.74508	0.54886	0.55844	0.49236	0.47576	0.53708	0.70862	0.84202	0.62732	0.48299	0.29553	0.43951	0.50193	0.39668	0.89252	0.55956	0.72068	0.95741	0.72636	0.65298	0.74337	0.71248	0.63285	0.64264	0.74763	0.92752	0.71203	0.29671	0.42095	0.37434	0.90188
1373.5	0.53182	0.48078	0.53531	0.61301	0.68188	0.75112	0.56044	0.56653	0.49346	0.47375	0.54611	0.70384	0.85801	0.61809	0.49704	0.30026	0.44747	0.50872	0.40431	0.90935	0.55846	0.73525	0.95824	0.7334	0.66781	0.73957	0.72627	0.63699	0.64986	0.75227	0.9358	0.71912	0.29918	0.42102	0.38027	0.9166
1374.3	0.5527	0.50311	0.54676	0.63535	0.70266	0.75855	0.56108	0.58139	0.49772	0.49217	0.55237	0.70429	0.88535	0.61908	0.50264	0.29888	0.46306	0.51726	0.41457	0.9123	0.55426	0.7526	0.95501	0.7305	0.67042	0.74508	0.72586	0.63971	0.65037	0.75862	0.94135	0.7247	0.29627	0.42182	0.38454	0.91981
1375.2	0.54709	0.51071	0.55017	0.64861	0.70008	0.75598	0.56771	0.59034	0.49472	0.49092	0.55051	0.69567	0.87208	0.60655	0.50726	0.29662	0.47135	0.51962	0.41725	0.90976	0.54876	0.74918	0.94745	0.72497	0.6514	0.73677	0.72469	0.63396	0.63878	0.75537	0.9382	0.72473	0.28943	0.41635	0.38449	0.91525
1376.1	0.55274	0.52229	0.55287	0.66267	0.71567	0.76114	0.5788	0.60352	0.50221	0.51057	0.55973	0.70042	0.88356	0.60981	0.51377	0.30193	0.4853	0.52968	0.42295	0.92356	0.55061	0.76124	0.9446	0.73391	0.65832	0.74108	0.72899	0.64003	0.65175	0.77167	0.94067	0.73534	0.29358	0.42358	0.39352	0.93135
1377	0.55253	0.52188	0.55174	0.68292	0.73746	0.76821	0.59101	0.61409	0.51108	0.51184	0.56218	0.69894	0.87994	0.60746	0.51805	0.30441	0.48821	0.53858	0.43235	0.92889	0.55798	0.76896	0.94071	0.72918	0.66866	0.74012	0.7309	0.64538	0.65267	0.77205	0.94353	0.74411	0.29468	0.42975	0.39579	0.92409
1377.8	0.5462	0.52205	0.55289	0.68476	0.73542	0.77493	0.59378	0.62618	0.52011	0.52464	0.56524	0.70174	0.88166	0.60173	0.51246	0.3046	0.49721	0.54281	0.44349	0.93708	0.56304	0.77523	0.93433	0.73018	0.6616	0.73972	0.72766	0.64439	0.6514	0.77215	0.94952	0.75032	0.29512	0.43834	0.40314	0.92744
1378.7	0.53662	0.52583	0.55651	0.6908	0.73904	0.78059	0.58914	0.63228	0.52481	0.53346	0.57301	0.70055	0.87474	0.59785	0.51833	0.30844	0.49628	0.54753	0.44601	0.94127	0.56594	0.78081	0.9336	0.73366	0.6598	0.73315	0.72374	0.64257	0.64906	0.77676	0.95103	0.75034	0.29574	0.44114	0.41221	0.93115
1379.6	0.55057	0.54314	0.56375	0.71654	0.76388	0.79972	0.60499	0.64725	0.54304	0.55483	0.58745	0.72379	0.89118	0.6083	0.52521	0.31563	0.51181	0.56535	0.46383	0.95855	0.57683	0.80285	0.93698	0.7468	0.66889	0.7468	0.71873	0.64612	0.66993	0.78954	0.96124	0.75333	0.30467	0.45777	0.42334	0.95373
1380.4	0.5504	0.54657	0.56812	0.72685	0.77212	0.80173	0.60155	0.65235	0.54516	0.55633	0.58209	0.72414	0.89485	0.60459	0.52371	0.31317	0.51373	0.56927	0.46862	0.96167	0.5812	0.80536	0.92573	0.73523	0.66127	0.7406	0.71178	0.63758	0.66408	0.7784	0.95554	0.74748	0.30478	0.4594	0.42353	0.93416
1381.3	0.55638	0.56164	0.5651	0.73403	0.78286	0.81302	0.60882	0.66167	0.55226	0.57558	0.58836	0.73053	0.91286	0.60875	0.52988	0.31057	0.52843	0.5788	0.47569	0.97151	0.58711	0.82003	0.93146	0.73804	0.66162	0.74445	0.71197	0.63153	0.6757	0.78294	0.95639	0.7441	0.31385	0.47209	0.43407	0.94092
1382.2	0.55576	0.5598	0.55067	0.74774	0.78934	0.81137	0.59536	0.66635	0.56059	0.56847	0.57805	0.73147	0.91381	0.60083	0.52225	0.31196	0.53061	0.5881	0.4727	0.96251	0.59935	0.81138	0.9219	0.71854	0.6526	0.72966	0.69195	0.62256	0.66972	0.78109	0.94021	0.72607	0.31671	0.46638	0.43098	0.91702
1383	0.55636	0.56156	0.54851	0.75867	0.79831	0.81692	0.60863	0.67535	0.57169	0.57	0.58135	0.7426	0.92037	0.60345	0.52236	0.31229	0.54202	0.59195	0.48457	0.97162	0.61421	0.81751	0.91917	0.71666	0.64577	0.72642	0.68737	0.6228	0.67137	0.7807	0.94007	0.72635	0.32154	0.47509	0.43354	0.90977
1383.9	0.55204	0.56656	0.54389	0.75729	0.79607	0.82186	0.61086	0.68181	0.57485	0.58074	0.57122	0.73563	0.92008	0.60002	0.5157	0.31099	0.54233	0.59359	0.48401	0.96582	0.62001	0.81686	0.90491	0.71456	0.63379	0.70922	0.68403	0.61521	0.66496	0.77982	0.92626	0.72488	0.3207	0.47772	0.43007	0.88699
1384.8	0.53907	0.56438	0.52913	0.75871	0.79873	0.82609	0.61268	0.67646	0.57643	0.57514	0.56926	0.73572	0.91641	0.59373	0.50962	0.3123	0.54572	0.59562	0.48509	0.96097	0.628	0.80565	0.90651	0.70389	0.61808	0.69481	0.67079	0.60425	0.6599	0.78195	0.9193	0.71402	0.31778	0.47489	0.43233	0.87271
1385.7	0.53597	0.5556	0.52928	0.76449	0.80862	0.8417	0.61358	0.68445	0.58107	0.5898	0.57318	0.74395	0.92483	0.58995	0.50697	0.3137	0.5533	0.60341	0.49049	0.96209	0.64624	0.799	0.90237	0.70181	0.61974	0.69471	0.66145	0.59947	0.65552	0.78715	0.92258	0.71176	0.31568	0.48022	0.43689	0.85415
1386.5	0.52442	0.56366	0.52944	0.75562	0.81155	0.84827	0.61879	0.69397	0.57968	0.61042	0.57794	0.73838	0.92406	0.59063	0.5064	0.30798	0.55597	0.5973	0.491	0.96221	0.64831	0.8004	0.90683	0.70213	0.60998	0.68792	0.64778	0.5864	0.65363	0.7835	0.91124	0.71425	0.31572	0.48569	0.43676	0.8414
1387.4	0.51482	0.56483	0.51512	0.75696	0.80938	0.84901	0.62863	0.69969	0.57961	0.61405	0.5824	0.7416	0.92796	0.58158	0.50006	0.30641	0.56406	0.59636	0.49097	0.95866	0.65525	0.79318	0.91026	0.70238	0.61228	0.68046	0.63829	0.57246	0.64676	0.77775	0.90258	0.71353	0.31593	0.49148	0.4391	0.82688
1388.3	0.50654	0.54947	0.5037	0.74233	0.79914	0.84757	0.62467	0.69393	0.57169	0.60487	0.58704	0.73473	0.9252	0.57152	0.49211	0.30052	0.56511	0.58902	0.48843	0.95859	0.65937	0.78097	0.91779	0.68186	0.60323	0.66697	0.62297	0.55337	0.6336	0.77512	0.89631	0.70329	0.31738	0.48961	0.44741	0.79934
1389.1	0.51176	0.5398	0.49535	0.73844	0.79483	0.85186	0.61692	0.70363	0.57118	0.614	0.59689	0.73325	0.93679	0.57344	0.49184	0.29825	0.56303	0.5825	0.49006	0.95444	0.66213	0.77985	0.92239	0.6839	0.59638	0.66578	0.61601	0.54606	0.62877	0.7717	0.88923	0.70655	0.32161	0.49485	0.45317	0.79287
1390	0.49651	0.52929	0.48088	0.7205	0.77263	0.83312	0.60176	0.69746	0.56573	0.59277	0.5884	0.72203	0.9162	0.56184	0.47758	0.28694	0.55108	0.56947	0.48249	0.93445	0.66991	0.76019	0.91376	0.67074	0.57409	0.63747	0.59637	0.52347	0.61199	0.75462	0.86466	0.69154	0.32044	0.487	0.44913	0.76459
1390.9	0.49728	0.5151	0.47206	0.71512	0.7608	0.8307	0.60599	0.68825	0.57189	0.57852	0.58143	0.72797	0.91773	0.55425	0.47212	0.28319	0.54885	0.56857	0.48574	0.93107	0.68525	0.75529	0.91452	0.67566	0.57489	0.62978	0.59404	0.51409	0.60719	0.75192	0.85932	0.68695	0.32334	0.48984	0.45915	0.75007
1391.7	0.48494	0.49819	0.45833	0.69126	0.73822	0.81576	0.59388	0.67321	0.56753	0.56818	0.56694	0.71639	0.8991	0.54701	0.45416	0.27593	0.53158	0.55131	0.47308	0.91678	0.68608	0.7363	0.90639	0.66229	0.55386	0.61194	0.57698	0.49813	0.59115	0.73506	0.83961	0.66945	0.32449	0.47726	0.45498	0.72015
1392.6	0.48618	0.49964	0.44389	0.69591	0.73769	0.81881	0.59021	0.67364	0.56715	0.57651	0.56493	0.72147	0.90343	0.54614	0.45003	0.27588	0.52421	0.54763	0.46808	0.90751	0.69382	0.73127	0.9106	0.67116	0.56155	0.60752	0.57028	0.49583	0.58679	0.72422	0.8276	0.66554	0.32471	0.47717	0.45412	0.71279
1393.5	0.48892	0.49533	0.42993	0.68155	0.72066	0.82141	0.58763	0.66976	0.5674	0.56712	0.55971	0.72604	0.90223	0.53861	0.4369	0.27155	0.51852	0.54517	0.45645	0.91017	0.70419	0.72131	0.909	0.67804	0.56355	0.60705	0.55735	0.47995	0.58254	0.71944	0.81215	0.66025	0.32216	0.47542	0.45413	0.69175
1394.3	0.48721	0.48848	0.41214	0.66562	0.70909	0.81636	0.5865	0.65415	0.5578	0.56266	0.55431	0.71841	0.90608	0.53529	0.4246	0.26884	0.50737	0.53035	0.44723	0.90363	0.68736	0.71125	0.89968	0.66655	0.55502	0.59684	0.54176	0.46711	0.57246	0.70813	0.80207	0.65267	0.31499	0.46604	0.45188	0.67271
1395.2	0.49211	0.48212	0.3937	0.65083	0.70363	0.81374	0.56987	0.65087	0.54746	0.55747	0.55103	0.70424	0.90505	0.53074	0.41038	0.26626	0.50016	0.51819	0.43155	0.89654	0.68041	0.70478	0.89087	0.65545	0.5497	0.58635	0.52624	0.45462	0.56547	0.69897	0.78592	0.64287	0.31136	0.45711	0.44187	0.64698
1396.1	0.48409	0.46887	0.38458	0.63508	0.69215	0.80972	0.55527	0.63931	0.54033	0.55062	0.5426	0.6884	0.89781	0.517	0.39848	0.26062	0.48848	0.5088	0.42086	0.87666	0.67406	0.69725	0.87581	0.63748	0.5433	0.56958	0.51657	0.43321	0.55659	0.68992	0.76882	0.63111	0.29922	0.45256	0.43146	0.6157
1396.9	0.46184	0.45488	0.37739	0.60485	0.67166	0.7983	0.54228	0.62777	0.5349	0.52678	0.5349	0.65963	0.87791	0.50583	0.37913	0.24759	0.47676	0.49556	0.4062	0.85596	0.66793	0.68413	0.85809	0.60971	0.51895	0.5524	0.49571	0.40661	0.53617	0.67577	0.7462	0.61641	0.28961	0.43565	0.41686	0.5778
1397.8	0.43672	0.43513	0.36024	0.57784	0.64951	0.77089	0.52719	0.60727	0.51229	0.50843	0.51376	0.63573	0.84966	0.47807	0.36403	0.23094	0.4616	0.46841	0.38919	0.82728	0.65659	0.67043	0.83692	0.58233	0.49973	0.52446	0.4781	0.37907	0.50745	0.64626	0.72363	0.59121	0.27943	0.41642	0.39439	0.5413
1398.7	0.42537	0.4205	0.34706	0.5695	0.63903	0.76545	0.51994	0.60443	0.49901	0.49102	0.50152	0.62398	0.82505	0.46047	0.35212	0.22871	0.45254	0.4504	0.3746	0.81391	0.66478	0.66803	0.83507	0.56934	0.49262	0.50887	0.46895	0.36942	0.49282	0.63374	0.70383	0.58331	0.27598	0.40478	0.3828	0.51862
1399.5	0.39896	0.39482	0.33539	0.5473	0.61315	0.74984	0.51716	0.58732	0.47666	0.47464	0.49358	0.61216	0.79434	0.43785	0.33768	0.21798	0.43048	0.43066	0.35939	0.78063	0.65811	0.65022	0.81558	0.54792	0.47363	0.48535	0.45341	0.35337	0.46566	0.60725	0.68099	0.56429	0.2614	0.38637	0.36921	0.49633
1400.4	0.39377	0.3841	0.32193	0.53189	0.60034	0.73943	0.51296	0.57992	0.45439	0.46849	0.48255	0.59758	0.78182	0.42559	0.32991	0.20653	0.41782	0.41682	0.34333	0.76788	0.64863	0.64117	0.8093	0.53131	0.46601	0.47073	0.43398	0.33793	0.44525	0.58864	0.67157	0.548	0.25374	0.3665	0.3592	0.47877
1401.3	0.37091	0.35845	0.3	0.50986	0.5778	0.71103	0.48551	0.55091	0.42504	0.43551	0.46849	0.57923	0.75513	0.40752	0.30965	0.19345	0.39142	0.38589	0.31904	0.7342	0.63059	0.61438	0.8017	0.50775	0.45364	0.44655	0.40871	0.31913	0.42177	0.55566	0.64818	0.52268	0.23741	0.34435	0.3431	0.44951
1402.1	0.35672	0.34076	0.29611	0.49629	0.5748	0.70192	0.47703	0.53862	0.40929	0.42083	0.4689	0.5603	0.74249	0.40588	0.29668	0.19034	0.37577	0.37251	0.30572	0.70839	0.6204	0.59971	0.79299	0.49069	0.44516	0.43086	0.3986	0.30903	0.41006	0.53686	0.63472	0.50976	0.22574	0.33004	0.33752	0.43629
1403	0.33304	0.32157	0.28766	0.47199	0.56327	0.67802	0.45676	0.51511	0.39203	0.40283	0.46229	0.53774	0.71419	0.39263	0.28019	0.17302	0.35947	0.35087	0.28683	0.67207	0.6005	0.57393	0.77575	0.47016	0.42826	0.41349	0.37563	0.27938	0.38877	0.4966	0.61002	0.48086	0.21071	0.30839	0.32231	0.41758
1403.9	0.32044	0.31147	0.28115	0.45057	0.55674	0.66671	0.44584	0.50139	0.38563	0.39412	0.45725	0.5247	0.69751	0.3792	0.26863	0.16407	0.35429	0.33818	0.27396	0.65738	0.59041	0.55738	0.77136	0.45644	0.42628	0.40561	0.36536	0.25243	0.37585	0.47727	0.59814	0.46948	0.20244	0.2918	0.31218	0.40332
1404.7	0.30096	0.30081	0.2616	0.4356	0.54353	0.6494	0.41808	0.47687	0.36808	0.36703	0.44955	0.50571	0.67031	0.3654	0.24452	0.15578	0.33561	0.3182	0.25305	0.61519	0.5709	0.52939	0.74977	0.43415	0.41029	0.37842	0.33968	0.22901	0.35464	0.44548	0.56707	0.45003	0.18985	0.26983	0.29576	0.38668
1405.6	0.30065	0.29518	0.25907	0.42517	0.54097	0.64042	0.41713	0.476	0.35674	0.37153	0.4387	0.50395	0.65867	0.34992	0.25154	0.15271	0.33334	0.31765	0.2488	0.60423	0.56294	0.52496	0.72642	0.42655	0.40533	0.36575	0.33556	0.21101	0.34436	0.42517	0.55379	0.44092	0.18668	0.25509	0.28455	0.38554
1406.5	0.28184	0.29004	0.24724	0.40863	0.52209	0.62675	0.40666	0.44591	0.3435	0.36332	0.42458	0.48715	0.63708	0.33492	0.23903	0.14111	0.31924	0.30557	0.23641	0.56923	0.5351	0.50769	0.69989	0.40288	0.39516	0.34746	0.3164	0.19025	0.32076	0.40346	0.53593	0.41866	0.17737	0.24214	0.26947	0.36409
1407.3	0.26797	0.27687	0.23361	0.38329	0.49339	0.61089	0.38069	0.41557	0.32363	0.34973	0.4107	0.46556	0.62815	0.31954	0.22374	0.13259	0.30078	0.29924	0.21738	0.54121	0.49858	0.48435	0.67329	0.37675	0.37574	0.31948	0.29464	0.16815	0.29537	0.38662	0.50742	0.3996	0.16527	0.22304	0.24974	0.33954
1408.2	0.25587	0.27005	0.21716	0.37146	0.47756	0.58946	0.35372	0.39689	0.30369	0.32444	0.39622	0.44796	0.61508	0.3102	0.21426	0.12492	0.28529	0.28074	0.19451	0.51123	0.45612	0.45793	0.643	0.34716	0.3566	0.29504	0.28029	0.15644	0.27364	0.36253	0.48115	0.38255	0.15396	0.20252	0.23403	0.31788
1409.1	0.23913	0.24377	0.21245	0.34507	0.45551	0.56507	0.3388	0.37559	0.28843	0.30456	0.38215	0.42354	0.59928	0.28794	0.20921	0.11055	0.27153	0.26458	0.18196	0.48674	0.43021	0.43672	0.61587	0.31154	0.33381	0.27705	0.27491	0.13695	0.25788	0.3471	0.4658	0.36186	0.14287	0.18771	0.22404	0.2927
1409.9	0.24054	0.24369	0.19981	0.33272	0.43698	0.54666	0.32381	0.35219	0.27807	0.29416	0.38038	0.4085	0.59923	0.28224	0.18949	0.10317	0.2533	0.24625	0.16371	0.45576	0.39379	0.40718	0.59372	0.2832	0.32293	0.26523	0.26253	0.12006	0.23607	0.33314	0.44444	0.34309	0.13039	0.17638	0.21391	0.2749
1410.8	0.23433	0.22887	0.19349	0.32141	0.42559	0.53459	0.31287	0.3434	0.26466	0.28721	0.37382	0.39594	0.58416	0.26675	0.18242	0.09595	0.23993	0.23793	0.15119	0.44002	0.36907	0.3777	0.57715	0.25826	0.30383	0.24217	0.25321	0.10565	0.22156	0.31904	0.43161	0.33347	0.12	0.1573	0.20276	0.26368
1411.7	0.22542	0.21369	0.1799	0.30077	0.41307	0.51991	0.30859	0.33309	0.25517	0.28221	0.37235	0.38236	0.56289	0.24676	0.17226	0.087862	0.2267	0.21952	0.13997	0.42016	0.35263	0.35534	0.55389	0.23394	0.28767	0.22515	0.24456	0.090861	0.20692	0.30128	0.42215	0.32035	0.11273	0.14658	0.19465	0.2498
1412.5	0.21616	0.18964	0.16873	0.28493	0.39433	0.49644	0.30095	0.30885	0.23514	0.26061	0.36373	0.3525	0.54517	0.22962	0.15589	0.071852	0.2039	0.19899	0.12927	0.38695	0.33097	0.31796	0.52974	0.19851	0.25792	0.19763	0.22145	0.071613	0.18243	0.28009	0.40305	0.29583	0.10177	0.12832	0.17524	0.2227
1413.4	0.2189	0.19689	0.16815	0.27659	0.40312	0.49338	0.30073	0.30962	0.23056	0.27012	0.37617	0.34169	0.5479	0.23347	0.15398	0.068345	0.19904	0.19828	0.12714	0.38296	0.31869	0.30414	0.51939	0.19514	0.25124	0.19025	0.22106	0.064686	0.17581	0.27502	0.40153	0.29642	0.098466	0.12525	0.16854	0.21955
1414.2	0.20416	0.18175	0.16277	0.26188	0.39494	0.48414	0.28459	0.29028	0.21277	0.2647	0.3813	0.31976	0.53551	0.21675	0.14903	0.062434	0.19002	0.18815	0.11837	0.36325	0.30584	0.28475	0.49772	0.17741	0.23008	0.16993	0.21104	0.05916	0.1611	0.2668	0.39568	0.28748	0.091633	0.11442	0.16022	0.21187
1415.1	0.19845	0.16946	0.14309	0.23766	0.37869	0.46108	0.26492	0.27458	0.19301	0.2447	0.37848	0.29871	0.52442	0.20267	0.1342	0.053354	0.17309	0.17268	0.10434	0.33331	0.27835	0.25457	0.46752	0.15421	0.20309	0.15213	0.19318	0.044064	0.13752	0.25074	0.37586	0.27263	0.08008	0.10029	0.1466	0.18667
1416	0.20837	0.18356	0.14145	0.24066	0.38236	0.44826	0.26413	0.27358	0.19145	0.24356	0.39286	0.29213	0.5348	0.20769	0.13208	0.052979	0.16888	0.16928	0.10336	0.32106	0.26994	0.24616	0.45031	0.14545	0.2029	0.15215	0.19631	0.04823	0.13442	0.25214	0.37626	0.26916	0.076609	0.096121	0.14319	0.18421
1416.9	0.19514	0.18056	0.12955	0.23048	0.36971	0.44655	0.25365	0.26625	0.18294	0.25424	0.40536	0.28148	0.52314	0.19502	0.12065	0.051124	0.1564	0.16793	0.096527	0.30285	0.25278	0.24259	0.43295	0.13222	0.1845	0.13999	0.18509	0.042883	0.12119	0.24886	0.36403	0.26468	0.070003	0.096037	0.1349	0.17292
1417.7	0.18043	0.17909	0.1209	0.2313	0.35186	0.4345	0.24125	0.25596	0.16849	0.25805	0.41799	0.27883	0.50977	0.1859	0.10905	0.046559	0.14841	0.15977	0.090352	0.27957	0.24266	0.22546	0.41205	0.11892	0.16407	0.13556	0.1707	0.040724	0.10852	0.24142	0.34722	0.25739	0.06636	0.088123	0.12622	0.16571
1418.6	0.16229	0.17498	0.1119	0.22435	0.34716	0.41635	0.23981	0.25286	0.15764	0.25555	0.43581	0.27392	0.49686	0.17517	0.097211	0.041199	0.13657	0.15321	0.086252	0.26585	0.22297	0.20569	0.39783	0.10385	0.13235	0.12463	0.15776	0.034802	0.10152	0.22814	0.33641	0.249	0.06164	0.077479	0.12183	0.15265
1419.4	0.16983	0.19046	0.12405	0.23205	0.35349	0.4194	0.25101	0.24917	0.15536	0.27173	0.47246	0.27702	0.50439	0.16909	0.1002	0.044392	0.13542	0.15444	0.089632	0.26263	0.22296	0.20487	0.39213	0.10423	0.13174	0.11872	0.15562	0.035633	0.10612	0.23338	0.33787	0.24374	0.061834	0.078952	0.12267	0.16597
1420.3	0.15505	0.17834	0.11669	0.22867	0.34128	0.41079	0.24663	0.24463	0.13988	0.27372	0.49391	0.27387	0.48977	0.15715	0.095053	0.037981	0.12569	0.15041	0.087237	0.25393	0.20584	0.18431	0.38487	0.099991	0.11012	0.11181	0.13635	0.031468	0.10125	0.22627	0.32889	0.23683	0.057045	0.071946	0.11484	0.15958
1421.2	0.15813	0.18496	0.12184	0.22477	0.34509	0.4073	0.25001	0.23926	0.12281	0.28017	0.52759	0.27472	0.49324	0.15315	0.099135	0.034914	0.12671	0.14765	0.088935	0.25086	0.19373	0.17135	0.37812	0.10865	0.10959	0.11337	0.13039	0.030143	0.10573	0.22598	0.33128	0.23444	0.054083	0.064086	0.11787	0.166
1422	0.17109	0.18081	0.11859	0.21948	0.3387	0.4051	0.25002	0.23346	0.11919	0.27762	0.56061	0.27063	0.49464	0.14361	0.098691	0.034846	0.11719	0.14393	0.083568	0.25071	0.17627	0.15928	0.37555	0.10574	0.10629	0.10349	0.11497	0.030713	0.10036	0.22814	0.32949	0.23048	0.049648	0.057943	0.11381	0.15922
1422.9	0.18433	0.17875	0.11504	0.21453	0.33527	0.39811	0.24979	0.22666	0.11826	0.28354	0.59973	0.26618	0.50193	0.13853	0.095152	0.033103	0.11696	0.13833	0.085899	0.24284	0.16746	0.15405	0.36672	0.10769	0.10967	0.10235	0.10406	0.028067	0.097835	0.22941	0.32525	0.22404	0.048783	0.058006	0.10568	0.15669
1423.8	0.17656	0.16489	0.1112	0.20504	0.31367	0.38921	0.2312	0.22281	0.10817	0.28918	0.63746	0.25483	0.48811	0.13053	0.090633	0.028995	0.10525	0.13211	0.079662	0.24351	0.15089	0.14293	0.3609	0.10093	0.10156	0.097225	0.098836	0.028259	0.09121	0.22063	0.3153	0.22267	0.045705	0.049829	0.10148	0.14138
1424.6	0.17707	0.17345	0.11928	0.1994	0.31189	0.38203	0.22357	0.2188	0.10353	0.30069	0.68039	0.24901	0.48516	0.12052	0.086878	0.02892	0.094904	0.12837	0.0752	0.23592	0.13491	0.13707	0.34764	0.099653	0.090607	0.092443	0.098016	0.02568	0.081002	0.22041	0.30637	0.22243	0.041206	0.044512	0.097371	0.13912
1425.5	0.1867	0.17805	0.11984	0.19715	0.31335	0.37527	0.21442	0.22256	0.11684	0.31258	0.73325	0.253	0.4897	0.11981	0.089611	0.031615	0.090405	0.1284	0.074188	0.23674	0.13752	0.13324	0.34224	0.09707	0.085852	0.092073	0.10149	0.027479	0.079533	0.22471	0.30415	0.22227	0.042495	0.050295	0.098051	0.14447
1426.3	0.1837	0.1751	0.12006	0.18792	0.30572	0.35182	0.20352	0.21255	0.11321	0.3111	0.77655	0.25459	0.48466	0.10913	0.082154	0.029799	0.079595	0.11748	0.072547	0.22299	0.12955	0.11737	0.3311	0.086924	0.07757	0.081744	0.097058	0.02338	0.070631	0.20928	0.28985	0.21743	0.039855	0.044494	0.093799	0.14229
1427.2	0.18237	0.18123	0.12533	0.18524	0.3029	0.35373	0.20366	0.21108	0.1018	0.31177	0.82208	0.24827	0.47389	0.10434	0.083918	0.030787	0.071249	0.11598	0.072463	0.21941	0.11759	0.1033	0.33111	0.081952	0.07691	0.079548	0.09864	0.019927	0.069124	0.21163	0.28781	0.21879	0.035185	0.042037	0.093674	0.13934
1428.1	0.18616	0.1871	0.1216	0.18953	0.31592	0.3605	0.20995	0.20665	0.10751	0.31691	0.87402	0.24871	0.4799	0.095911	0.076307	0.034241	0.073848	0.11531	0.082183	0.21292	0.12488	0.096354	0.32847	0.083558	0.078511	0.082448	0.088708	0.027362	0.068149	0.22045	0.28472	0.22459	0.0367	0.044933	0.097325	0.1464
1428.9	0.19006	0.1875	0.11758	0.18422	0.3078	0.3657	0.20336	0.20172	0.10315	0.31073	0.90981	0.24791	0.48102	0.086001	0.072197	0.035942	0.073144	0.11175	0.079731	0.20847	0.1242	0.084915	0.32729	0.078526	0.081483	0.077966	0.086017	0.028303	0.062001	0.22272	0.27506	0.22337	0.037376	0.040609	0.099475	0.14324
1429.8	0.17276	0.18771	0.11369	0.18127	0.29477	0.35776	0.20461	0.19257	0.090172	0.29851	0.93263	0.23084	0.4598	0.075777	0.055154	0.033244	0.063238	0.10429	0.081538	0.20294	0.11336	0.063175	0.31456	0.060518	0.065136	0.078768	0.071688	0.023784	0.051183	0.21713	0.26698	0.21875	0.033883	0.029674	0.095214	0.12639
1430.7	0.16327	0.19162	0.11065	0.18067	0.30211	0.3692	0.20006	0.18975	0.076439	0.30024	0.94722	0.2214	0.45293	0.067664	0.055985	0.035461	0.066546	0.10649	0.081687	0.20344	0.10617	0.061903	0.30109	0.059123	0.063425	0.074221	0.072284	0.025726	0.053415	0.22371	0.26878	0.2191	0.031636	0.026901	0.094557	0.1251
1431.5	0.15277	0.19168	0.099082	0.17545	0.29369	0.36741	0.20065	0.18685	0.078764	0.29558	0.94583	0.21589	0.44069	0.054674	0.040909	0.03248	0.06416	0.099911	0.07851	0.20077	0.10828	0.054622	0.2879	0.051945	0.051865	0.062976	0.060308	0.027387	0.04047	0.21843	0.26074	0.22197	0.0304	0.020831	0.088526	0.11666
1432.4	0.15763	0.19941	0.099305	0.17869	0.29333	0.35683	0.2079	0.19283	0.074532	0.30132	0.95025	0.21576	0.43491	0.052816	0.044703	0.033955	0.068478	0.096095	0.075305	0.21186	0.096972	0.056359	0.28984	0.060915	0.054125	0.066038	0.068045	0.025234	0.046377	0.21577	0.26709	0.22495	0.02901	0.020598	0.092104	0.11487
1433.2	0.14519	0.19494	0.090221	0.17094	0.29083	0.34799	0.20808	0.18647	0.064427	0.29286	0.93802	0.20262	0.41665	0.04561	0.037928	0.026738	0.064454	0.088469	0.075458	0.21075	0.085313	0.047036	0.27905	0.048027	0.042508	0.053982	0.055401	0.023379	0.047099	0.209	0.26926	0.22234	0.024455	0.020444	0.088862	0.10829
1434.1	0.1494	0.18983	0.087399	0.1658	0.29249	0.34869	0.19589	0.18535	0.0619	0.29241	0.92046	0.20504	0.41657	0.040849	0.037584	0.025934	0.06413	0.08834	0.07297	0.20768	0.080705	0.05037	0.27935	0.05469	0.046214	0.042141	0.057633	0.021986	0.050151	0.2081	0.26999	0.22722	0.021465	0.025765	0.092213	0.11352
1434.9	0.15344	0.19438	0.076953	0.16127	0.28432	0.33834	0.19566	0.18449	0.060149	0.27691	0.89206	0.1999	0.40757	0.036891	0.026678	0.02219	0.059275	0.082761	0.070585	0.20028	0.074513	0.038739	0.27846	0.054639	0.034486	0.03566	0.051183	0.018915	0.045718	0.2001	0.26136	0.22312	0.018243	0.023703	0.092429	0.10673
1435.8	0.16995	0.19818	0.083043	0.1645	0.28364	0.34458	0.19106	0.18718	0.061924	0.27629	0.86033	0.20618	0.4175	0.045961	0.032464	0.019606	0.058853	0.087043	0.074093	0.2	0.077909	0.043072	0.27852	0.061854	0.052088	0.043893	0.053143	0.027565	0.057415	0.20822	0.26654	0.23072	0.020016	0.030129	0.10107	0.1194
1436.7	0.15708	0.18696	0.074357	0.14602	0.26934	0.33604	0.17365	0.17787	0.051485	0.24511	0.79434	0.19894	0.40416	0.042491	0.019031	0.010858	0.043456	0.077467	0.065725	0.17817	0.071516	0.029562	0.26769	0.046127	0.041321	0.032939	0.038899	0.023556	0.04406	0.20002	0.24821	0.22535	0.017223	0.0226	0.094759	0.11615
1437.5	0.15853	0.18284	0.075237	0.14872	0.26569	0.34087	0.17538	0.17017	0.045569	0.22983	0.737	0.19715	0.40131	0.041858	0.022732	0.010899	0.042628	0.079446	0.069436	0.16807	0.073337	0.025236	0.2617	0.050262	0.049278	0.028979	0.043816	0.027108	0.039606	0.20485	0.24229	0.22913	0.01795	0.021769	0.093205	0.11676
1438.4	0.1626	0.19264	0.079311	0.15448	0.2725	0.34655	0.18891	0.16915	0.047533	0.21958	0.67615	0.20198	0.40942	0.045559	0.026884	0.0098774	0.04918	0.074913	0.070975	0.16767	0.080538	0.025587	0.25805	0.055869	0.056768	0.031463	0.043336	0.037071	0.042297	0.20368	0.24227	0.23811	0.019949	0.017961	0.091865	0.11827
1439.3	0.16527	0.19383	0.082852	0.16058	0.2755	0.35788	0.19461	0.17049	0.044082	0.21732	0.61929	0.19831	0.40317	0.045348	0.031231	0.010202	0.054573	0.07816	0.074926	0.16442	0.078531	0.029257	0.26548	0.060934	0.065346	0.04411	0.043909	0.048869	0.046784	0.21372	0.24572	0.24862	0.019548	0.022352	0.094732	0.12134
1440.1	0.15214	0.19183	0.076246	0.17009	0.28183	0.35529	0.18397	0.16331	0.035219	0.20197	0.55819	0.18875	0.39484	0.041102	0.031051	0.014292	0.056478	0.076536	0.069537	0.15806	0.070876	0.023605	0.25791	0.055576	0.058828	0.038866	0.051612	0.056306	0.042452	0.21049	0.23829	0.25181	0.015851	0.019645	0.091114	0.11132
1441	0.15102	0.20327	0.072897	0.17933	0.28602	0.35773	0.18606	0.16432	0.02958	0.19184	0.49781	0.18392	0.3896	0.03989	0.036618	0.013454	0.061899	0.080333	0.068546	0.15476	0.069185	0.022417	0.25018	0.05131	0.056884	0.03865	0.053589	0.06907	0.041013	0.21214	0.24291	0.25777	0.01343	0.018006	0.090372	0.10485
1441.8	0.16385	0.21812	0.076167	0.19345	0.3068	0.35451	0.18403	0.17242	0.031286	0.19797	0.44803	0.18294	0.40235	0.043273	0.043258	0.015077	0.072735	0.083654	0.06461	0.15397	0.073018	0.034317	0.26089	0.054617	0.060253	0.052402	0.059856	0.088491	0.04831	0.21214	0.24788	0.27168	0.011541	0.022896	0.097522	0.1082
1442.7	0.16414	0.22078	0.069229	0.19824	0.30847	0.3538	0.18546	0.1758	0.032007	0.18933	0.39528	0.17869	0.39314	0.044638	0.042999	0.014445	0.073693	0.091133	0.062313	0.15318	0.06641	0.033961	0.26475	0.05746	0.061921	0.051913	0.06701	0.10285	0.049499	0.21784	0.24737	0.27843	0.013378	0.026764	0.10336	0.11543
1443.6	0.15875	0.21835	0.064585	0.19596	0.30337	0.35368	0.18478	0.16735	0.029689	0.17264	0.34192	0.17881	0.38644	0.041651	0.042202	0.011874	0.070861	0.088867	0.054115	0.14535	0.068015	0.036767	0.25287	0.047877	0.060338	0.042354	0.070052	0.10372	0.044699	0.2169	0.2474	0.27868	0.012423	0.027211	0.1091	0.11294
1444.4	0.15645	0.21641	0.061874	0.18705	0.29297	0.34878	0.19187	0.16288	0.023181	0.16068	0.29648	0.17232	0.37636	0.039335	0.034638	0.0076259	0.066198	0.085257	0.048465	0.13257	0.063537	0.037631	0.25105	0.047953	0.06332	0.039644	0.067418	0.10489	0.039548	0.21075	0.24493	0.27566	0.010285	0.022723	0.11325	0.11428
1445.3	0.15414	0.21646	0.061453	0.19157	0.2898	0.35325	0.19255	0.153	0.025389	0.14762	0.2643	0.17636	0.37856	0.045135	0.039152	0.0094753	0.06412	0.088073	0.046257	0.12109	0.064941	0.041921	0.25304	0.055443	0.074806	0.038759	0.079143	0.1154	0.040096	0.21336	0.24484	0.28063	0.011556	0.025943	0.11798	0.12585
1446.1	0.14487	0.20328	0.055873	0.1865	0.2755	0.3584	0.19156	0.14211	0.024553	0.13122	0.22558	0.17757	0.37445	0.042846	0.03385	0.010261	0.05438	0.085439	0.036897	0.10588	0.058737	0.038137	0.24186	0.049033	0.08555	0.033606	0.07478	0.11688	0.034851	0.21398	0.24067	0.27438	0.012751	0.022024	0.11487	0.12271
1447	0.13449	0.19475	0.055233	0.18186	0.26583	0.34877	0.18425	0.13392	0.019073	0.11623	0.1934	0.17457	0.36752	0.038035	0.03809	0.009223	0.051409	0.082334	0.031549	0.093186	0.053056	0.039305	0.2403	0.043714	0.089232	0.036734	0.083287	0.11876	0.035117	0.2141	0.24185	0.27283	0.010523	0.021988	0.1139	0.11726
1447.8	0.12681	0.18537	0.050873	0.17704	0.27394	0.35407	0.19169	0.13139	0.016732	0.11239	0.16369	0.1776	0.37239	0.038985	0.038355	0.012557	0.052375	0.087007	0.031531	0.08673	0.046801	0.041838	0.24306	0.043955	0.095225	0.033689	0.084216	0.12536	0.038308	0.21733	0.23697	0.27318	0.012732	0.020521	0.11395	0.12719
1448.7	0.13421	0.18962	0.050488	0.17868	0.28176	0.35937	0.19316	0.12827	0.023417	0.11367	0.14609	0.18093	0.3811	0.040999	0.050643	0.015288	0.057712	0.095504	0.031185	0.081634	0.05405	0.048451	0.2497	0.044044	0.10735	0.037967	0.092274	0.13684	0.047822	0.23047	0.23793	0.27952	0.01983	0.030887	0.12337	0.1367
1449.6	0.13984	0.1799	0.045669	0.17124	0.28624	0.36013	0.19194	0.13276	0.026528	0.11793	0.12358	0.17328	0.38463	0.038332	0.046589	0.016538	0.059382	0.092613	0.027728	0.079661	0.049125	0.051822	0.2456	0.034875	0.122	0.037985	0.091487	0.13949	0.051348	0.23356	0.2367	0.28035	0.020626	0.033099	0.12585	0.13403
1450.4	0.13981	0.18994	0.036168	0.16851	0.28515	0.35888	0.19729	0.13716	0.02659	0.10743	0.10973	0.17697	0.37465	0.046526	0.043537	0.01695	0.064864	0.093541	0.03033	0.080606	0.048196	0.050752	0.24994	0.038834	0.13033	0.04159	0.095761	0.14124	0.059697	0.2343	0.24128	0.28414	0.023482	0.035144	0.13058	0.14385
1451.3	0.14871	0.19157	0.030283	0.16709	0.28359	0.36901	0.20366	0.13743	0.021316	0.11161	0.10555	0.17725	0.38547	0.049965	0.045352	0.022391	0.069498	0.093366	0.029513	0.073964	0.046915	0.060056	0.24736	0.041637	0.15322	0.040588	0.09202	0.14677	0.06405	0.23904	0.23814	0.27986	0.025077	0.039231	0.13528	0.15357
1452.1	0.15818	0.20249	0.02519	0.16872	0.28035	0.36026	0.20059	0.13989	0.025455	0.11191	0.095749	0.17665	0.39468	0.064282	0.049492	0.021793	0.067272	0.086392	0.023568	0.069497	0.047099	0.063352	0.24337	0.03997	0.17272	0.054238	0.093909	0.15038	0.068627	0.23789	0.2416	0.28311	0.027418	0.043772	0.13489	0.15523
1453	0.14952	0.18997	0.019385	0.16363	0.27654	0.35046	0.19889	0.1394	0.023799	0.096701	0.077346	0.17853	0.38456	0.060181	0.046117	0.022621	0.064259	0.078846	0.018153	0.067338	0.038515	0.066441	0.23158	0.037225	0.1763	0.049995	0.08628	0.15112	0.0728	0.23283	0.24471	0.28004	0.02525	0.043745	0.12834	0.15481
1453.9	0.15564	0.19561	0.022119	0.1711	0.28042	0.34961	0.20384	0.13595	0.01917	0.097287	0.078008	0.19335	0.39149	0.062037	0.053015	0.02832	0.066225	0.079271	0.020341	0.063556	0.036538	0.075127	0.23616	0.045446	0.18893	0.051508	0.085882	0.15691	0.08113	0.23959	0.25297	0.27677	0.026541	0.053751	0.13298	0.16718
1454.7	0.15499	0.18774	0.024205	0.17342	0.27966	0.33387	0.20248	0.12339	0.01937	0.10114	0.069225	0.19211	0.39569	0.058296	0.057383	0.032155	0.063418	0.072125	0.014226	0.049342	0.030222	0.079323	0.23148	0.035678	0.1945	0.047811	0.081316	0.15393	0.080749	0.23419	0.24373	0.26634	0.026125	0.05748	0.13028	0.16863
1455.6	0.15639	0.18773	0.024016	0.17207	0.27333	0.32352	0.20045	0.11471	0.023554	0.093946	0.065161	0.19436	0.39059	0.059542	0.061268	0.034697	0.056754	0.066483	0.011086	0.043537	0.030954	0.072406	0.23523	0.021434	0.19987	0.048861	0.073967	0.15469	0.080479	0.2344	0.24432	0.26405	0.028274	0.055457	0.13217	0.17283
1456.4	0.15695	0.1935	0.030983	0.1702	0.27366	0.31889	0.1996	0.11591	0.028125	0.08945	0.07211	0.19835	0.39411	0.059879	0.071754	0.040423	0.0617	0.069102	0.016365	0.047561	0.035028	0.078031	0.24139	0.02611	0.21089	0.056682	0.075353	0.16308	0.092116	0.23957	0.2545	0.26119	0.031322	0.060326	0.13985	0.18265
1457.3	0.15129	0.19851	0.032731	0.17652	0.26749	0.32268	0.20298	0.11052	0.025222	0.087749	0.077423	0.20641	0.3873	0.065985	0.077338	0.043207	0.054439	0.066947	0.017238	0.041492	0.027431	0.078945	0.24607	0.020439	0.21183	0.056304	0.070726	0.15856	0.091953	0.24053	0.25278	0.2509	0.032685	0.054791	0.14182	0.18208
1458.1	0.14266	0.20647	0.032989	0.16671	0.25502	0.31533	0.20374	0.10657	0.032036	0.079653	0.070506	0.20219	0.38394	0.074929	0.08145	0.038572	0.051676	0.061664	0.016159	0.037462	0.03182	0.073471	0.2356	0.010297	0.20585	0.061425	0.061541	0.15268	0.093142	0.23564	0.24962	0.24458	0.036961	0.049874	0.13617	0.17273
1459	0.15022	0.20716	0.036978	0.16702	0.25366	0.32466	0.20375	0.12087	0.044662	0.080477	0.078476	0.21025	0.38911	0.081983	0.091416	0.043252	0.053647	0.07092	0.02221	0.057968	0.051595	0.080484	0.23761	0.018921	0.21219	0.071352	0.059309	0.16133	0.10131	0.25128	0.26185	0.25211	0.041026	0.056377	0.14437	0.17982
1459.9	0.15099	0.21646	0.040856	0.17098	0.26322	0.33102	0.20419	0.12216	0.045229	0.093847	0.082752	0.22696	0.39022	0.086504	0.096853	0.047213	0.060048	0.08139	0.027246	0.063366	0.054257	0.097167	0.23461	0.030483	0.21505	0.083856	0.057578	0.16542	0.11395	0.253	0.269	0.24667	0.040212	0.065492	0.14681	0.18674
1460.7	0.14591	0.20724	0.043604	0.17171	0.25517	0.32755	0.19806	0.11424	0.04375	0.094042	0.08418	0.22936	0.37876	0.083011	0.095716	0.048122	0.056581	0.083709	0.02445	0.054672	0.054757	0.095849	0.22542	0.024056	0.21643	0.075018	0.044664	0.15473	0.10869	0.25128	0.25856	0.23737	0.039432	0.065187	0.148	0.18632
1461.6	0.15599	0.21807	0.04834	0.17349	0.26305	0.33362	0.19918	0.12423	0.054346	0.10464	0.090024	0.23612	0.38707	0.09312	0.10746	0.051985	0.065338	0.09144	0.032432	0.066314	0.066434	0.093235	0.22556	0.034696	0.23454	0.09654	0.046775	0.1545	0.11811	0.26016	0.26688	0.24019	0.04396	0.07565	0.14878	0.20133
1462.4	0.15566	0.20981	0.04329	0.1778	0.26925	0.33369	0.19146	0.12806	0.05441	0.10652	0.099921	0.24535	0.37361	0.096251	0.10983	0.057504	0.070605	0.096714	0.031588	0.068335	0.066222	0.094972	0.23207	0.037459	0.24178	0.10234	0.037695	0.15414	0.12666	0.26659	0.26134	0.23567	0.042525	0.079463	0.15447	0.20654
1463.3	0.16399	0.22077	0.050932	0.18079	0.26627	0.33705	0.20195	0.12395	0.050977	0.11779	0.10848	0.24754	0.38151	0.10549	0.11937	0.060432	0.070976	0.099922	0.038791	0.06257	0.059567	0.099112	0.24019	0.041004	0.25473	0.1114	0.040258	0.1513	0.12676	0.26533	0.26483	0.22646	0.043105	0.080262	0.15514	0.20668
1464.1	0.16116	0.20921	0.045899	0.17837	0.26263	0.3298	0.19971	0.12363	0.052973	0.1182	0.10875	0.233	0.37731	0.10721	0.12021	0.060221	0.06908	0.09922	0.04042	0.053689	0.056835	0.09094	0.24036	0.035044	0.25448	0.099977	0.036355	0.14076	0.12244	0.26511	0.26105	0.22072	0.045798	0.080649	0.15664	0.20143
1465	0.17061	0.2198	0.045922	0.18189	0.2651	0.33227	0.20987	0.13312	0.063917	0.12753	0.1161	0.23533	0.38819	0.11549	0.12112	0.063275	0.069098	0.10215	0.047472	0.063382	0.066735	0.092654	0.25484	0.04492	0.26853	0.11371	0.036906	0.14373	0.13163	0.27255	0.27023	0.22435	0.048206	0.084586	0.15728	0.20067
1465.8	0.16723	0.20959	0.040906	0.17615	0.26238	0.3243	0.20478	0.13323	0.065323	0.13009	0.12114	0.23315	0.39043	0.11234	0.11694	0.065954	0.069494	0.10131	0.047927	0.063592	0.067213	0.099914	0.25991	0.044602	0.26761	0.10317	0.034172	0.14472	0.13061	0.27224	0.26694	0.22247	0.047845	0.091216	0.16054	0.19879
1466.7	0.16916	0.21281	0.048037	0.18298	0.26399	0.32457	0.22017	0.14711	0.068496	0.1361	0.12492	0.22697	0.39425	0.11261	0.12335	0.068105	0.073646	0.10865	0.060842	0.080546	0.072054	0.10963	0.26672	0.057495	0.2758	0.11127	0.045189	0.13712	0.13231	0.27282	0.2755	0.22867	0.048255	0.098785	0.16242	0.20151
1467.5	0.16133	0.20262	0.0446	0.17959	0.26542	0.31918	0.21332	0.15179	0.069006	0.1266	0.12487	0.22269	0.38333	0.1055	0.11514	0.062908	0.074923	0.11068	0.06021	0.080223	0.075017	0.10524	0.26008	0.060039	0.26815	0.10772	0.038277	0.11954	0.13823	0.27266	0.27189	0.22451	0.048061	0.10293	0.16087	0.19587
1468.4	0.16354	0.20464	0.052168	0.18458	0.26628	0.3203	0.22088	0.16643	0.079916	0.12528	0.13342	0.23192	0.38234	0.10952	0.1227	0.066646	0.075963	0.11648	0.06959	0.10139	0.089162	0.11676	0.27598	0.069614	0.27778	0.12097	0.04456	0.12064	0.14057	0.27435	0.27443	0.22702	0.052308	0.10691	0.16509	0.19896
1469.3	0.15535	0.18879	0.049529	0.17779	0.25666	0.31958	0.21833	0.16232	0.076016	0.12202	0.13918	0.22633	0.36313	0.10728	0.12498	0.064607	0.0799	0.11939	0.074134	0.10216	0.090402	0.12064	0.27608	0.068454	0.27075	0.11966	0.043883	0.11136	0.13608	0.26944	0.2627	0.21488	0.053734	0.10811	0.16482	0.19369
1470.1	0.16381	0.18666	0.058981	0.17876	0.25129	0.31025	0.22726	0.17071	0.082903	0.12444	0.14276	0.2283	0.36764	0.10526	0.13499	0.063616	0.08944	0.12525	0.080373	0.10991	0.10457	0.12324	0.27902	0.071705	0.2761	0.12452	0.04516	0.10427	0.13792	0.27039	0.25513	0.21127	0.054402	0.10822	0.16517	0.1919
1471	0.16055	0.18	0.059783	0.17065	0.24295	0.30933	0.22202	0.15824	0.093461	0.12603	0.15173	0.23049	0.36811	0.106	0.13823	0.06554	0.089774	0.12856	0.083743	0.10466	0.11366	0.12122	0.27916	0.075492	0.27363	0.12584	0.047598	0.10294	0.13713	0.27149	0.25197	0.20468	0.056866	0.10922	0.16455	0.19202
1471.8	0.15088	0.17505	0.057108	0.17092	0.23793	0.30432	0.22657	0.15819	0.097383	0.12428	0.1596	0.22446	0.35759	0.10766	0.14402	0.073103	0.09288	0.13212	0.090816	0.11392	0.11769	0.12172	0.29295	0.072483	0.27252	0.12717	0.047976	0.10941	0.13291	0.27444	0.24861	0.20173	0.058253	0.10606	0.17099	0.18192
1472.7	0.14	0.14733	0.052103	0.15304	0.22373	0.29182	0.21292	0.14538	0.089251	0.10712	0.14865	0.21189	0.34227	0.089668	0.13404	0.066006	0.08888	0.12921	0.084093	0.10441	0.10859	0.10774	0.27896	0.073498	0.25597	0.11291	0.032881	0.088828	0.12799	0.27024	0.22924	0.18718	0.049138	0.096787	0.16156	0.16346
1473.5	0.1415	0.15327	0.062184	0.16787	0.24298	0.29044	0.22278	0.15901	0.10259	0.12433	0.15488	0.21502	0.35151	0.093711	0.14707	0.070673	0.099312	0.14147	0.095956	0.12655	0.11996	0.11753	0.29449	0.088566	0.26146	0.12624	0.047286	0.095592	0.13893	0.27659	0.23769	0.19944	0.049714	0.10628	0.16936	0.16975
1474.4	0.13556	0.15061	0.054065	0.16987	0.24731	0.28705	0.21681	0.14815	0.10478	0.12715	0.15028	0.20943	0.33841	0.092603	0.14214	0.072666	0.095816	0.14596	0.09985	0.12904	0.12242	0.11605	0.30281	0.095216	0.25443	0.13007	0.049106	0.094763	0.14196	0.27138	0.23589	0.19174	0.048578	0.10866	0.1748	0.16038
1475.2	0.14013	0.14408	0.050761	0.1642	0.24402	0.2839	0.20831	0.1459	0.10225	0.12682	0.14041	0.20304	0.33008	0.087718	0.13803	0.070758	0.094171	0.15341	0.098993	0.13519	0.12735	0.11164	0.30611	0.089122	0.2553	0.12651	0.041127	0.092397	0.13992	0.27103	0.22325	0.18328	0.048028	0.10759	0.17501	0.15149
1476.1	0.1449	0.14389	0.054796	0.16532	0.24665	0.28492	0.20302	0.15261	0.11302	0.14025	0.13568	0.20879	0.33365	0.093502	0.14139	0.071654	0.09536	0.1609	0.10424	0.14928	0.13025	0.1206	0.30867	0.10056	0.26086	0.13611	0.051797	0.096883	0.14594	0.26998	0.2184	0.18634	0.048431	0.11654	0.17405	0.15995
1476.9	0.15469	0.16452	0.060582	0.18057	0.25633	0.29705	0.21357	0.15813	0.12548	0.16092	0.14457	0.21222	0.34547	0.10786	0.14974	0.080835	0.10356	0.17473	0.11835	0.17409	0.14746	0.1339	0.32584	0.10984	0.27016	0.15431	0.06614	0.11427	0.15387	0.27849	0.23123	0.1968	0.055678	0.12836	0.18183	0.17015
1477.8	0.15937	0.15971	0.057483	0.17838	0.24541	0.30821	0.21368	0.15715	0.1268	0.15095	0.14293	0.21208	0.34169	0.10949	0.14871	0.082244	0.10028	0.18229	0.1247	0.18683	0.15009	0.13007	0.32279	0.11951	0.27062	0.14899	0.068957	0.11405	0.15579	0.28465	0.23248	0.191	0.055456	0.12446	0.17727	0.16534
1478.7	0.17252	0.16768	0.069053	0.18421	0.25359	0.32206	0.22837	0.17568	0.13714	0.1604	0.15357	0.22349	0.35263	0.12342	0.15653	0.08642	0.11003	0.19164	0.13805	0.21368	0.15723	0.13922	0.33178	0.13358	0.28061	0.1659	0.076949	0.12186	0.16075	0.29422	0.24599	0.19988	0.056163	0.12763	0.18053	0.17256
1479.5	0.16754	0.16148	0.071742	0.18715	0.256	0.30981	0.23354	0.18425	0.13863	0.16355	0.14702	0.22459	0.35464	0.12508	0.16274	0.084555	0.10826	0.1951	0.14752	0.23253	0.15887	0.14626	0.34245	0.14086	0.27536	0.16804	0.084501	0.11887	0.16608	0.29243	0.24617	0.20352	0.055135	0.12733	0.18028	0.17255
1480.4	0.18311	0.17239	0.07906	0.19804	0.26323	0.3179	0.23889	0.1891	0.14525	0.1641	0.15281	0.23005	0.36246	0.12858	0.17251	0.089281	0.11913	0.20799	0.15945	0.25119	0.18054	0.15499	0.36037	0.15493	0.28582	0.17878	0.09416	0.12733	0.17294	0.29884	0.25156	0.20678	0.059652	0.12968	0.18579	0.18725
1481.2	0.18632	0.17489	0.085546	0.20106	0.27434	0.31859	0.24474	0.204	0.14806	0.15936	0.15098	0.23551	0.36482	0.13614	0.18651	0.092597	0.13204	0.21537	0.16666	0.26239	0.18669	0.1506	0.36396	0.15981	0.29859	0.18281	0.10348	0.12928	0.18032	0.29794	0.24637	0.2104	0.06074	0.12603	0.18575	0.18551
1482.1	0.18506	0.17665	0.087772	0.20714	0.2758	0.3111	0.24807	0.20969	0.14438	0.15686	0.14552	0.23813	0.37036	0.13319	0.19169	0.097452	0.14127	0.21653	0.17075	0.27354	0.18697	0.15192	0.37238	0.15689	0.29204	0.18325	0.10601	0.13273	0.18277	0.29279	0.23892	0.21157	0.060592	0.1236	0.18779	0.18843
1482.9	0.18502	0.17207	0.091928	0.19926	0.27059	0.30716	0.24407	0.205	0.14468	0.15649	0.13551	0.23	0.36491	0.12482	0.2013	0.094382	0.14333	0.21949	0.17323	0.27547	0.19647	0.15325	0.37462	0.15729	0.2955	0.16938	0.10993	0.13097	0.18985	0.28949	0.2265	0.21058	0.061715	0.12542	0.18579	0.18616
1483.8	0.1967	0.19171	0.10348	0.21703	0.29048	0.3225	0.25684	0.21804	0.15439	0.15995	0.14438	0.23436	0.36854	0.13863	0.21322	0.10442	0.16302	0.22843	0.1846	0.29367	0.21505	0.1625	0.38324	0.16897	0.30929	0.18839	0.12799	0.14916	0.20345	0.295	0.23584	0.22023	0.06572	0.12944	0.19332	0.19148
1484.6	0.17889	0.174	0.10044	0.20417	0.28172	0.30716	0.25521	0.20988	0.14722	0.15458	0.13613	0.22361	0.35274	0.13598	0.21277	0.097995	0.15859	0.22125	0.18032	0.2931	0.20512	0.1517	0.36958	0.16628	0.29464	0.17282	0.12371	0.14278	0.20207	0.2879	0.22485	0.21624	0.061913	0.12346	0.18933	0.17731
1485.5	0.19142	0.18221	0.10781	0.20492	0.27657	0.30623	0.25737	0.21228	0.1532	0.16687	0.13326	0.22006	0.36123	0.14	0.21892	0.097015	0.16294	0.22118	0.1851	0.30243	0.20486	0.1607	0.37744	0.1697	0.28754	0.17542	0.1323	0.14037	0.20988	0.2918	0.21976	0.21278	0.063602	0.12797	0.19192	0.17971
1486.3	0.19436	0.18607	0.11169	0.20026	0.28207	0.30685	0.25187	0.21654	0.15522	0.16496	0.13063	0.21955	0.35366	0.14894	0.2224	0.094623	0.16264	0.21908	0.18393	0.29909	0.20133	0.15914	0.37192	0.17304	0.28942	0.18385	0.13744	0.14069	0.20885	0.2885	0.21193	0.2153	0.064318	0.12848	0.19361	0.17768
1487.2	0.1908	0.18502	0.11294	0.19995	0.27672	0.30729	0.25075	0.22113	0.14808	0.16574	0.13261	0.21607	0.3563	0.15783	0.22334	0.096529	0.16296	0.21626	0.18604	0.3062	0.19651	0.15476	0.37387	0.1671	0.28647	0.18922	0.14568	0.14355	0.2045	0.28966	0.2109	0.21369	0.065355	0.12299	0.19502	0.17374
1488	0.18891	0.18388	0.10698	0.19311	0.26766	0.29981	0.24998	0.21804	0.14462	0.16495	0.12913	0.21244	0.35133	0.16091	0.22386	0.096756	0.15684	0.20785	0.18759	0.30172	0.18299	0.14458	0.37119	0.16125	0.27366	0.18632	0.13862	0.13558	0.20441	0.2835	0.20156	0.20561	0.065313	0.11734	0.19341	0.17023
1488.9	0.20972	0.19476	0.11618	0.19916	0.28194	0.31822	0.25872	0.23193	0.153	0.1742	0.13376	0.22044	0.36999	0.16812	0.23198	0.10216	0.16669	0.21088	0.19762	0.31128	0.18681	0.15157	0.37996	0.16868	0.28928	0.20268	0.15393	0.13972	0.21351	0.29181	0.20384	0.21106	0.07082	0.12038	0.20197	0.17927
1489.8	0.20747	0.18871	0.10993	0.20993	0.27935	0.31802	0.25821	0.23053	0.15086	0.17036	0.12859	0.21782	0.36902	0.17193	0.22554	0.10274	0.15979	0.20436	0.19748	0.31115	0.1831	0.14532	0.37027	0.1653	0.29006	0.20527	0.15154	0.14128	0.20423	0.28911	0.20512	0.21453	0.070548	0.11306	0.19893	0.17804
1490.6	0.20206	0.1787	0.10941	0.20787	0.2798	0.31025	0.26317	0.22676	0.14765	0.17767	0.12729	0.21441	0.36908	0.17191	0.22602	0.10307	0.1548	0.20074	0.19925	0.3174	0.18578	0.14401	0.37299	0.15929	0.2854	0.20135	0.15326	0.14313	0.20333	0.29377	0.2061	0.21451	0.071652	0.11185	0.19606	0.17841
1491.5	0.20958	0.17815	0.10636	0.21244	0.27969	0.31411	0.26788	0.23533	0.15636	0.17514	0.13446	0.21463	0.37175	0.17647	0.22545	0.10573	0.15866	0.19558	0.19913	0.32243	0.18078	0.14451	0.37554	0.16595	0.28925	0.2101	0.15732	0.14484	0.20653	0.29727	0.20056	0.22418	0.075612	0.11056	0.1983	0.18585
1492.3	0.20873	0.17874	0.10849	0.21116	0.27717	0.31796	0.26653	0.24339	0.15126	0.18088	0.13473	0.21318	0.37403	0.18104	0.22843	0.10254	0.15448	0.18999	0.19495	0.32455	0.17535	0.14486	0.37471	0.16874	0.28594	0.21079	0.16661	0.15245	0.20316	0.30248	0.20068	0.22981	0.074507	0.11287	0.19748	0.18946
1493.2	0.19578	0.16619	0.097647	0.20229	0.25425	0.30521	0.25676	0.23337	0.13279	0.16963	0.13028	0.19908	0.3597	0.17954	0.21462	0.095291	0.13403	0.17542	0.18448	0.31597	0.1634	0.13881	0.3652	0.15138	0.27284	0.20266	0.15741	0.14581	0.19148	0.29922	0.19299	0.22416	0.07021	0.1075	0.1849	0.18076
1494	0.19317	0.18305	0.10514	0.19778	0.26246	0.30757	0.26282	0.23586	0.13389	0.18011	0.13461	0.20264	0.35088	0.19047	0.21868	0.097742	0.13656	0.16781	0.18174	0.32068	0.16712	0.14378	0.37037	0.15865	0.27225	0.21555	0.15963	0.15352	0.19983	0.29901	0.19354	0.23114	0.073151	0.11404	0.18632	0.1946
1494.8	0.2073	0.20048	0.11227	0.20356	0.26046	0.30791	0.25921	0.24282	0.14012	0.19404	0.14378	0.19792	0.35697	0.20219	0.22405	0.10012	0.13738	0.16083	0.1793	0.31726	0.17129	0.15234	0.3684	0.16315	0.28112	0.2268	0.16378	0.16376	0.20514	0.29596	0.19264	0.23329	0.078024	0.12079	0.18882	0.20312
1495.7	0.2019	0.19967	0.10956	0.20183	0.25652	0.29608	0.24767	0.23255	0.13321	0.19786	0.14369	0.18759	0.35423	0.20379	0.2173	0.098332	0.12641	0.15347	0.17307	0.30687	0.16712	0.15088	0.3634	0.15219	0.27243	0.22361	0.15742	0.16625	0.19598	0.28884	0.18672	0.22349	0.075137	0.12028	0.18355	0.19543
1496.5	0.2045	0.1996	0.11364	0.20193	0.25646	0.29242	0.2465	0.2249	0.14357	0.19721	0.15843	0.18417	0.35655	0.20395	0.20786	0.10175	0.13178	0.14959	0.16897	0.3036	0.17144	0.15175	0.36942	0.14957	0.28454	0.23058	0.16323	0.17061	0.19831	0.28917	0.18561	0.22292	0.081148	0.12273	0.18803	0.19922
1497.4	0.21129	0.22102	0.11935	0.20666	0.27159	0.2936	0.25586	0.23912	0.15746	0.20892	0.17171	0.19086	0.36203	0.21197	0.21656	0.10821	0.14379	0.14992	0.17151	0.31694	0.17534	0.1509	0.37704	0.15646	0.28986	0.23336	0.17518	0.1806	0.20049	0.28876	0.19239	0.2298	0.087879	0.12605	0.19629	0.20912
1498.2	0.21045	0.20896	0.11588	0.1983	0.26373	0.28957	0.25386	0.23595	0.15646	0.20504	0.18923	0.18409	0.35897	0.20837	0.21493	0.10368	0.13549	0.14668	0.17071	0.31964	0.17381	0.14648	0.37503	0.14859	0.28565	0.2164	0.17854	0.18229	0.19529	0.2868	0.18814	0.22394	0.091894	0.12403	0.1987	0.20299
1499.1	0.22208	0.20883	0.11836	0.19709	0.26754	0.29473	0.2591	0.23801	0.15669	0.20451	0.20095	0.18307	0.36669	0.21406	0.21311	0.10509	0.14358	0.14247	0.16983	0.32994	0.17156	0.14391	0.37595	0.14798	0.28804	0.22229	0.18547	0.1809	0.19794	0.2961	0.1897	0.2274	0.094329	0.12396	0.19948	0.20601
1500	0.23054	0.22354	0.12685	0.20049	0.27839	0.30901	0.27176	0.24733	0.15685	0.2024	0.21611	0.19019	0.36698	0.2259	0.2171	0.10573	0.15082	0.14731	0.16944	0.34323	0.17824	0.14346	0.37847	0.15108	0.29178	0.22899	0.19623	0.18219	0.20639	0.30485	0.19647	0.23708	0.099566	0.12287	0.2084	0.22381
1500.8	0.24199	0.23825	0.12472	0.20843	0.28738	0.31425	0.27304	0.25041	0.15816	0.21051	0.22389	0.19803	0.36904	0.2337	0.21387	0.10907	0.14788	0.14794	0.16725	0.35687	0.18463	0.14232	0.37554	0.15688	0.28871	0.22898	0.18673	0.18337	0.20586	0.31094	0.19329	0.24212	0.10351	0.11746	0.20595	0.23066
1501.7	0.24273	0.23226	0.12271	0.20739	0.28505	0.31148	0.27543	0.24107	0.15421	0.22086	0.23512	0.19519	0.36377	0.23928	0.21021	0.10808	0.14881	0.14848	0.16494	0.35499	0.18828	0.14862	0.3712	0.15372	0.28843	0.23275	0.17989	0.18744	0.20764	0.31518	0.19309	0.2401	0.10313	0.11788	0.20441	0.23094
1502.5	0.25297	0.24281	0.1222	0.21166	0.29273	0.3114	0.27806	0.25368	0.15942	0.22154	0.24562	0.19918	0.37238	0.24924	0.20835	0.11176	0.15797	0.15052	0.16422	0.35969	0.19258	0.14429	0.37002	0.15457	0.29888	0.24974	0.18173	0.19074	0.21218	0.32421	0.20252	0.24942	0.10465	0.11548	0.20796	0.23849
1503.4	0.23707	0.24022	0.11624	0.19788	0.28093	0.3014	0.26899	0.23843	0.16236	0.21741	0.25643	0.19605	0.35734	0.24882	0.19649	0.10691	0.15142	0.14677	0.15893	0.34786	0.18927	0.13439	0.36288	0.14925	0.28981	0.23846	0.17082	0.18189	0.20384	0.31793	0.20152	0.24477	0.10367	0.10614	0.20564	0.22776
1504.2	0.23949	0.24832	0.11983	0.19857	0.28025	0.29591	0.2654	0.23601	0.174	0.23565	0.27505	0.20177	0.35786	0.25853	0.20123	0.11298	0.15518	0.14717	0.1602	0.34972	0.19721	0.14282	0.36505	0.16006	0.30148	0.25355	0.17633	0.18698	0.21008	0.32736	0.20603	0.25206	0.10821	0.1099	0.20768	0.23466
1505.1	0.22713	0.24442	0.12481	0.18888	0.26807	0.29006	0.26433	0.23512	0.17282	0.24917	0.29512	0.20096	0.35001	0.26767	0.20786	0.10718	0.15337	0.14551	0.15845	0.35119	0.19522	0.14775	0.35804	0.1555	0.29295	0.25935	0.18384	0.18512	0.20544	0.32698	0.21003	0.25361	0.10668	0.11342	0.21304	0.23865
1505.9	0.2383	0.26444	0.13544	0.19707	0.26145	0.3022	0.26959	0.24486	0.18487	0.25703	0.32325	0.20829	0.35791	0.28145	0.21792	0.11365	0.15347	0.15085	0.16232	0.357	0.20739	0.15241	0.35938	0.16678	0.30278	0.28107	0.19481	0.18817	0.21204	0.33852	0.21616	0.2637	0.1107	0.11368	0.22208	0.24813
1506.7	0.23524	0.26186	0.14008	0.19662	0.24796	0.29885	0.26929	0.23459	0.18195	0.26183	0.3452	0.2101	0.35436	0.27668	0.21983	0.11521	0.14897	0.14996	0.1614	0.34824	0.20708	0.15719	0.34823	0.17481	0.30927	0.28158	0.19424	0.19008	0.21064	0.34289	0.2137	0.26322	0.11166	0.11144	0.22049	0.25439
1507.6	0.2425	0.27168	0.14634	0.21344	0.24938	0.30619	0.28408	0.24856	0.1879	0.27155	0.37883	0.22128	0.36083	0.28277	0.2266	0.12126	0.14466	0.15787	0.17092	0.35136	0.21644	0.16664	0.35103	0.17913	0.31943	0.29673	0.20408	0.20405	0.21786	0.35563	0.22131	0.26991	0.11869	0.11516	0.22528	0.27506
1508.4	0.23116	0.26362	0.14395	0.20705	0.23968	0.29718	0.28437	0.24581	0.18438	0.26205	0.39516	0.2153	0.35031	0.28076	0.22466	0.11778	0.13992	0.15564	0.17233	0.34234	0.21368	0.16471	0.33854	0.17874	0.31087	0.295	0.2005	0.2058	0.21892	0.35149	0.21879	0.26455	0.11683	0.11337	0.22312	0.273
1509.3	0.24503	0.26927	0.14703	0.21017	0.24971	0.3065	0.29056	0.25057	0.18705	0.26547	0.41839	0.21274	0.36051	0.28345	0.23268	0.12629	0.14827	0.16501	0.18199	0.33083	0.22137	0.17038	0.34029	0.1894	0.33027	0.29875	0.20365	0.21271	0.22752	0.36146	0.23172	0.26692	0.12253	0.11473	0.22268	0.28104
1510.1	0.23481	0.2631	0.14326	0.20744	0.25511	0.30061	0.28563	0.24156	0.19141	0.2713	0.43448	0.2072	0.35608	0.28941	0.22838	0.12545	0.14789	0.16524	0.18294	0.31465	0.22486	0.16721	0.33256	0.1924	0.32537	0.29693	0.20702	0.21404	0.22553	0.35545	0.23599	0.26676	0.12534	0.11302	0.22059	0.28651
1511	0.23649	0.27093	0.14281	0.20175	0.26207	0.30948	0.28593	0.24726	0.20303	0.2893	0.45014	0.21198	0.35379	0.30526	0.22676	0.12722	0.15195	0.17104	0.18541	0.30823	0.23525	0.1755	0.33752	0.19633	0.31986	0.31261	0.20705	0.21504	0.23295	0.35576	0.23793	0.26719	0.12962	0.1162	0.2235	0.28235
1511.8	0.24124	0.27025	0.14194	0.19736	0.26273	0.30245	0.28302	0.2467	0.20472	0.30358	0.46672	0.2092	0.35308	0.31286	0.23242	0.12918	0.163	0.17162	0.18491	0.29714	0.24165	0.18287	0.33918	0.20457	0.31725	0.31926	0.21258	0.21755	0.23266	0.35595	0.24563	0.2688	0.13051	0.12024	0.22725	0.27729
1512.7	0.24153	0.27505	0.14071	0.19751	0.27255	0.3007	0.28509	0.2583	0.21307	0.32271	0.48972	0.21783	0.36109	0.32062	0.23206	0.13066	0.1702	0.17515	0.19109	0.2986	0.2522	0.18939	0.3506	0.21676	0.3254	0.32876	0.21533	0.2239	0.23643	0.36672	0.25939	0.27497	0.13913	0.12327	0.2362	0.28282
1513.5	0.25102	0.27767	0.14513	0.20132	0.27051	0.29886	0.29272	0.26331	0.22791	0.33226	0.50818	0.22878	0.36956	0.33333	0.23722	0.13075	0.1777	0.17549	0.19408	0.29749	0.26688	0.19802	0.34967	0.22802	0.32762	0.34964	0.22413	0.22849	0.24702	0.36961	0.25993	0.28146	0.14367	0.12372	0.24236	0.29259
1514.4	0.25782	0.27841	0.14374	0.1957	0.27272	0.29519	0.29766	0.26917	0.22749	0.34071	0.527	0.23384	0.37969	0.3371	0.24209	0.12947	0.18994	0.17488	0.20036	0.29707	0.26896	0.20249	0.35424	0.23635	0.33745	0.36328	0.22119	0.22798	0.26316	0.37176	0.26573	0.28468	0.1468	0.12605	0.24721	0.29638
1515.2	0.25522	0.26742	0.13615	0.19549	0.27345	0.28621	0.29762	0.26279	0.23546	0.34303	0.54402	0.23258	0.38252	0.33916	0.24123	0.13044	0.19567	0.17837	0.21028	0.28926	0.27444	0.20604	0.35763	0.24188	0.34673	0.36653	0.22465	0.23097	0.26389	0.37765	0.27068	0.28438	0.15111	0.1276	0.24904	0.30453
1516.1	0.25327	0.26825	0.12941	0.1924	0.27037	0.29608	0.30171	0.25826	0.24635	0.3538	0.54923	0.23582	0.38767	0.34699	0.23801	0.13373	0.19957	0.185	0.21472	0.29238	0.28371	0.21064	0.35718	0.25268	0.35777	0.38341	0.22248	0.23908	0.27207	0.38369	0.26575	0.28704	0.15545	0.13054	0.25353	0.31789
1516.9	0.25755	0.26558	0.12688	0.19289	0.25904	0.29996	0.29882	0.24621	0.24983	0.36002	0.55057	0.22758	0.38634	0.35116	0.23964	0.13624	0.19996	0.18912	0.21474	0.2772	0.2826	0.20997	0.3394	0.24067	0.34894	0.38984	0.22125	0.23373	0.2713	0.37786	0.25798	0.28068	0.15623	0.12833	0.24628	0.31115
1517.8	0.2517	0.26348	0.12472	0.19537	0.26067	0.30486	0.30409	0.24151	0.25027	0.37247	0.55204	0.22494	0.3835	0.35154	0.2373	0.13701	0.20399	0.1947	0.22323	0.27457	0.28629	0.21328	0.34188	0.24752	0.35214	0.39641	0.22387	0.23557	0.27547	0.38615	0.26805	0.27865	0.15932	0.13058	0.24868	0.31081
1518.6	0.25207	0.26091	0.12346	0.20161	0.25897	0.30811	0.30238	0.24703	0.26224	0.38512	0.55194	0.22964	0.38103	0.35932	0.23272	0.14375	0.19752	0.20096	0.2295	0.27161	0.29616	0.21779	0.34134	0.25236	0.35248	0.39925	0.22653	0.24223	0.27055	0.39284	0.26226	0.27753	0.16499	0.13189	0.24704	0.3079
1519.5	0.25087	0.27053	0.12893	0.20374	0.25012	0.30205	0.30244	0.25061	0.25948	0.39107	0.54518	0.23324	0.38333	0.3703	0.23636	0.14651	0.1948	0.19944	0.23148	0.27239	0.30139	0.21991	0.33191	0.2616	0.34472	0.40066	0.23582	0.25106	0.27035	0.39051	0.25991	0.27581	0.16513	0.13295	0.24837	0.31265
1520.3	0.2557	0.27798	0.13622	0.21312	0.26444	0.3065	0.30443	0.25935	0.26649	0.39926	0.54267	0.23953	0.39378	0.3735	0.24423	0.14915	0.19699	0.20373	0.23596	0.27907	0.31358	0.22352	0.33217	0.26953	0.34742	0.40397	0.24031	0.25274	0.27303	0.39784	0.26252	0.27642	0.16811	0.13005	0.25101	0.31242
1521.1	0.25784	0.2858	0.13605	0.2251	0.2743	0.3086	0.31519	0.27061	0.27138	0.41014	0.5407	0.24793	0.39775	0.37834	0.24532	0.15069	0.20079	0.20733	0.24478	0.28684	0.33065	0.23353	0.34102	0.2905	0.35216	0.40944	0.24559	0.26647	0.27909	0.40707	0.26885	0.27904	0.17234	0.13348	0.25891	0.32488
1522	0.25942	0.29041	0.13114	0.21755	0.27934	0.30296	0.30396	0.27833	0.27871	0.41081	0.53438	0.25023	0.39515	0.38266	0.24255	0.14985	0.19697	0.2051	0.24151	0.28669	0.33474	0.2315	0.33547	0.29356	0.35315	0.40156	0.23844	0.27142	0.27908	0.39928	0.2577	0.27666	0.17365	0.13116	0.26081	0.31927
1522.8	0.25737	0.29519	0.13488	0.22221	0.28244	0.30653	0.31429	0.28368	0.28771	0.41416	0.52692	0.25942	0.39611	0.38376	0.24867	0.15145	0.20334	0.20924	0.24676	0.29434	0.34099	0.23724	0.33858	0.30417	0.35711	0.40803	0.24197	0.27714	0.28641	0.40348	0.26344	0.27844	0.17336	0.13189	0.26617	0.32842
1523.7	0.25541	0.29828	0.12967	0.23105	0.28182	0.31157	0.31519	0.27958	0.291	0.4179	0.52624	0.25851	0.39622	0.37998	0.25113	0.15001	0.20542	0.20851	0.24783	0.29346	0.3461	0.24114	0.34536	0.30946	0.35768	0.40916	0.23854	0.27701	0.29507	0.40669	0.2666	0.2738	0.17198	0.13063	0.27422	0.32694
1524.5	0.25372	0.29483	0.12879	0.23213	0.27017	0.29931	0.31171	0.27927	0.29215	0.41717	0.51764	0.26719	0.39088	0.38383	0.25096	0.14943	0.20387	0.2041	0.25276	0.28466	0.34512	0.24417	0.34302	0.31582	0.35448	0.40079	0.2394	0.28162	0.29906	0.40133	0.26504	0.26729	0.16893	0.13177	0.27545	0.33327
1525.4	0.25408	0.29366	0.13663	0.22509	0.26241	0.29739	0.3084	0.27719	0.29927	0.41496	0.51049	0.28227	0.39275	0.38704	0.2617	0.15082	0.20104	0.1999	0.25663	0.28705	0.34843	0.24793	0.34803	0.32219	0.36448	0.3954	0.24643	0.28728	0.3052	0.40123	0.2665	0.2701	0.1685	0.12915	0.27847	0.34512
1526.2	0.2576	0.29787	0.14164	0.23472	0.25752	0.2946	0.31983	0.28145	0.29851	0.41488	0.50475	0.28863	0.39444	0.39246	0.27099	0.15492	0.20509	0.19555	0.26504	0.29026	0.35427	0.25716	0.35619	0.32669	0.36643	0.39705	0.24989	0.2964	0.31123	0.40847	0.27429	0.26866	0.16672	0.13144	0.2819	0.36198
1527.1	0.25824	0.29981	0.14149	0.22498	0.25531	0.28406	0.31652	0.27987	0.29371	0.40209	0.4892	0.28655	0.38776	0.39135	0.27345	0.15049	0.20355	0.19086	0.26463	0.28563	0.35433	0.2605	0.35634	0.32486	0.36179	0.38319	0.24573	0.30101	0.31238	0.40897	0.27382	0.26021	0.16376	0.12585	0.28536	0.36467
1527.9	0.27003	0.30581	0.1474	0.22003	0.26478	0.28509	0.32037	0.29646	0.30534	0.40378	0.47627	0.28992	0.39403	0.39566	0.28125	0.15233	0.20741	0.19511	0.27133	0.29346	0.36461	0.2628	0.35333	0.31777	0.36719	0.38362	0.24478	0.31165	0.31897	0.41055	0.27485	0.26274	0.16507	0.1245	0.28821	0.36866
1528.8	0.26852	0.31559	0.1487	0.21657	0.26238	0.2828	0.32464	0.30596	0.30429	0.40018	0.45795	0.29032	0.39343	0.39384	0.28688	0.1543	0.2057	0.19777	0.27518	0.30321	0.36968	0.26566	0.35031	0.32251	0.37341	0.38398	0.24635	0.31242	0.32073	0.41018	0.27568	0.26626	0.16537	0.12478	0.29015	0.37464
1529.6	0.2725	0.32233	0.14627	0.2158	0.25701	0.28312	0.33152	0.30818	0.29774	0.39528	0.43746	0.27784	0.38994	0.39108	0.28639	0.15342	0.20483	0.20019	0.27619	0.30029	0.3606	0.26033	0.3445	0.31788	0.37431	0.38095	0.23287	0.30558	0.31955	0.40729	0.27706	0.25268	0.16011	0.12184	0.28939	0.36529
1530.5	0.26289	0.3201	0.14709	0.21277	0.24756	0.28326	0.3315	0.30737	0.29678	0.39029	0.41916	0.28499	0.39008	0.3901	0.2919	0.15558	0.20735	0.20986	0.28047	0.30078	0.35871	0.2575	0.33795	0.32392	0.37643	0.37947	0.22741	0.3039	0.31545	0.40592	0.27585	0.2513	0.15835	0.11874	0.29301	0.37102
1531.3	0.26574	0.31663	0.14832	0.21428	0.24228	0.28227	0.32018	0.3085	0.29565	0.38984	0.40122	0.2925	0.39426	0.38368	0.30112	0.1575	0.20833	0.20716	0.27904	0.30038	0.36023	0.2549	0.3397	0.32432	0.37894	0.3685	0.21943	0.30186	0.31273	0.40397	0.27063	0.2464	0.15656	0.11911	0.2964	0.37387
1532.1	0.26608	0.31656	0.15888	0.22563	0.24247	0.28241	0.32293	0.31547	0.30302	0.3947	0.39111	0.30757	0.39552	0.38329	0.31097	0.16307	0.22154	0.21321	0.28801	0.31017	0.36307	0.26522	0.36261	0.34294	0.39321	0.37008	0.22277	0.31004	0.32238	0.41601	0.28051	0.25207	0.15839	0.12654	0.30675	0.39221
1533	0.2627	0.30967	0.1612	0.22077	0.24265	0.28663	0.31878	0.31204	0.29426	0.38933	0.36447	0.3073	0.38394	0.38386	0.31428	0.16077	0.22626	0.21302	0.28796	0.30939	0.3514	0.26355	0.35796	0.34426	0.39066	0.36561	0.21039	0.31017	0.32421	0.41991	0.27684	0.24767	0.15463	0.12613	0.30748	0.3923
1533.8	0.27065	0.31195	0.16905	0.22698	0.25665	0.28537	0.32599	0.32728	0.30361	0.38907	0.34075	0.3204	0.39054	0.38508	0.3225	0.16637	0.23701	0.22032	0.29182	0.31804	0.36157	0.26465	0.36412	0.35291	0.39817	0.3629	0.21716	0.31942	0.33122	0.42627	0.27893	0.25517	0.15802	0.12861	0.31649	0.40728
1534.7	0.27703	0.31526	0.17323	0.23196	0.26072	0.2855	0.32369	0.33415	0.31357	0.38631	0.31172	0.32006	0.38823	0.388	0.32337	0.16806	0.23964	0.21695	0.29165	0.31958	0.36166	0.26554	0.37153	0.35051	0.4071	0.35863	0.21429	0.32523	0.33931	0.43017	0.28202	0.25278	0.15922	0.13604	0.32138	0.40713
1535.5	0.26944	0.31582	0.17411	0.23756	0.26155	0.28363	0.32737	0.33224	0.31024	0.37741	0.2825	0.31389	0.37907	0.39032	0.32013	0.17312	0.24246	0.22232	0.29465	0.30853	0.3458	0.26107	0.3685	0.34988	0.41228	0.36249	0.2092	0.33045	0.34148	0.43286	0.28258	0.24778	0.15857	0.13906	0.32381	0.41438
1536.4	0.26753	0.31373	0.16754	0.23304	0.25441	0.27733	0.32523	0.32856	0.30057	0.36888	0.25052	0.30243	0.36804	0.39278	0.32162	0.1743	0.23663	0.22171	0.29316	0.29959	0.33211	0.25285	0.35827	0.34006	0.40928	0.36309	0.19235	0.32171	0.33375	0.42684	0.27257	0.23875	0.1569	0.13861	0.32296	0.40597
1537.2	0.27491	0.3158	0.1662	0.24081	0.25848	0.27876	0.32671	0.33367	0.30978	0.36704	0.23246	0.29808	0.37134	0.39111	0.32846	0.1797	0.24092	0.22829	0.2951	0.29832	0.33098	0.24769	0.3761	0.33982	0.41852	0.35773	0.19248	0.32308	0.33688	0.42987	0.28452	0.23851	0.15724	0.13755	0.33036	0.41029
1538	0.26899	0.31654	0.16432	0.2335	0.24726	0.27228	0.3143	0.32256	0.30936	0.36734	0.21436	0.29352	0.36095	0.39226	0.32933	0.18017	0.23933	0.22445	0.29735	0.28954	0.3208	0.24541	0.37961	0.34506	0.41564	0.35508	0.18104	0.31929	0.33361	0.42776	0.28663	0.23145	0.15486	0.1451	0.32993	0.41312
1538.9	0.27618	0.31822	0.16658	0.23787	0.24456	0.28109	0.3125	0.32192	0.30405	0.36169	0.19572	0.29593	0.36003	0.38881	0.33528	0.18469	0.24135	0.23407	0.29753	0.28782	0.31496	0.24172	0.38158	0.35192	0.416	0.35229	0.18089	0.31713	0.3334	0.43474	0.28632	0.22554	0.15415	0.14245	0.33004	0.42108
1539.7	0.2856	0.32916	0.17114	0.23527	0.24214	0.28678	0.31879	0.3288	0.31296	0.36097	0.18702	0.30205	0.35985	0.39656	0.34759	0.18457	0.24656	0.24052	0.30344	0.28841	0.32372	0.24358	0.38597	0.36187	0.42018	0.35405	0.18101	0.31193	0.34156	0.44122	0.29923	0.23257	0.15587	0.14739	0.33625	0.42816
1540.6	0.28683	0.32382	0.17352	0.2324	0.23777	0.28673	0.32625	0.32284	0.31414	0.35634	0.16979	0.30075	0.35555	0.39238	0.3485	0.18357	0.24299	0.23923	0.3011	0.28007	0.32159	0.24116	0.38309	0.36802	0.41685	0.34244	0.18175	0.30602	0.34293	0.44829	0.304	0.22799	0.156	0.14972	0.33676	0.43827
1541.4	0.27634	0.32255	0.17915	0.23538	0.22932	0.27972	0.32883	0.31571	0.31617	0.34596	0.15021	0.31014	0.34186	0.39162	0.34929	0.18702	0.24127	0.24022	0.30121	0.27106	0.32405	0.24438	0.37926	0.37132	0.4114	0.33958	0.17647	0.30418	0.34231	0.45436	0.30038	0.21832	0.15947	0.15479	0.33952	0.44432
1542.3	0.27746	0.32325	0.17685	0.2428	0.22765	0.27663	0.33873	0.31676	0.30865	0.33482	0.13706	0.30114	0.33634	0.39318	0.35516	0.19156	0.24199	0.23995	0.30505	0.26708	0.32317	0.25228	0.38013	0.36341	0.41131	0.34499	0.17046	0.30441	0.34756	0.46087	0.30214	0.21621	0.15907	0.15406	0.34836	0.43863
1543.1	0.28026	0.32953	0.18524	0.24517	0.22828	0.26024	0.3478	0.31301	0.31068	0.33725	0.13579	0.30122	0.32575	0.3958	0.36241	0.19474	0.24309	0.24254	0.31127	0.25728	0.32788	0.25964	0.39408	0.36879	0.41013	0.34809	0.17615	0.30146	0.35144	0.46423	0.30708	0.21973	0.16167	0.16003	0.36287	0.44671
1543.9	0.27747	0.32605	0.18936	0.24954	0.23105	0.25567	0.35442	0.30916	0.3111	0.33791	0.12557	0.29425	0.32294	0.39147	0.36678	0.19702	0.24405	0.24178	0.31172	0.25109	0.32628	0.26288	0.39548	0.36929	0.41138	0.34414	0.17692	0.30376	0.35278	0.46898	0.29861	0.21466	0.16303	0.16437	0.36711	0.44831
1544.8	0.28044	0.33922	0.19043	0.25382	0.23438	0.25066	0.35328	0.30896	0.31229	0.33504	0.12226	0.30276	0.32257	0.39323	0.37376	0.20256	0.24736	0.24249	0.31579	0.24796	0.32897	0.267	0.40289	0.37598	0.41765	0.35293	0.17949	0.31171	0.35818	0.47188	0.2995	0.2153	0.16428	0.16826	0.37813	0.4568
1545.6	0.28536	0.33809	0.18938	0.24284	0.23178	0.24488	0.35392	0.31322	0.30744	0.33244	0.12132	0.29477	0.32202	0.39607	0.38197	0.20032	0.24991	0.2357	0.31461	0.24029	0.3239	0.27004	0.39827	0.36953	0.41316	0.35399	0.17653	0.3054	0.36059	0.46776	0.2991	0.21458	0.16173	0.17153	0.38563	0.45236
1546.5	0.29585	0.34537	0.20191	0.24826	0.24419	0.2564	0.36044	0.32231	0.32321	0.33801	0.12131	0.30975	0.32869	0.40237	0.39609	0.20531	0.25676	0.24098	0.31699	0.24105	0.33783	0.27953	0.40952	0.38099	0.42443	0.36271	0.18587	0.31089	0.36833	0.4783	0.30557	0.22063	0.16819	0.18595	0.39577	0.47333
1547.3	0.28708	0.33495	0.19743	0.23876	0.24029	0.26357	0.35315	0.32607	0.31928	0.33949	0.10908	0.30721	0.3301	0.38977	0.40342	0.20551	0.25452	0.23753	0.31226	0.23381	0.33741	0.28649	0.40153	0.38179	0.42842	0.36186	0.17712	0.31597	0.37246	0.48333	0.30167	0.21681	0.16765	0.19326	0.39422	0.47844
1548.1	0.29254	0.33701	0.195	0.23406	0.23575	0.25762	0.35529	0.33077	0.3171	0.33206	0.10534	0.31862	0.33321	0.39044	0.40607	0.20556	0.25491	0.23204	0.30958	0.23019	0.33844	0.29632	0.40361	0.37981	0.42797	0.36421	0.16915	0.31474	0.37464	0.48239	0.30458	0.2113	0.16614	0.19246	0.39928	0.48003
1549	0.29613	0.34246	0.20212	0.2298	0.239	0.26932	0.36266	0.34374	0.31881	0.33762	0.10766	0.32851	0.33257	0.39665	0.41805	0.20797	0.26329	0.23723	0.31149	0.22644	0.34564	0.31701	0.41149	0.38864	0.43465	0.36879	0.17303	0.31817	0.38128	0.49242	0.31044	0.21042	0.16927	0.20195	0.40748	0.49064
1549.8	0.29562	0.34365	0.20599	0.23269	0.23789	0.26877	0.37044	0.34962	0.32633	0.33715	0.10945	0.32662	0.32911	0.39697	0.42535	0.21073	0.26312	0.23981	0.31971	0.21802	0.36018	0.32946	0.41447	0.39352	0.44614	0.37587	0.17552	0.32149	0.38868	0.50094	0.31084	0.20867	0.17481	0.20911	0.414	0.50346
1550.7	0.29028	0.33443	0.20007	0.23209	0.23223	0.26517	0.37478	0.355	0.32423	0.33119	0.10842	0.32393	0.32087	0.3963	0.42625	0.21234	0.26327	0.23593	0.31983	0.21119	0.35825	0.33693	0.40495	0.39571	0.44096	0.37103	0.17055	0.32416	0.39341	0.49769	0.3041	0.2013	0.17367	0.20697	0.41781	0.50349
1551.5	0.28957	0.34137	0.20309	0.23245	0.23067	0.26158	0.38989	0.36046	0.3351	0.32449	0.11714	0.32713	0.31995	0.40667	0.43434	0.21244	0.26647	0.23238	0.32303	0.21778	0.3704	0.34738	0.40382	0.39008	0.43794	0.36998	0.17499	0.32254	0.39879	0.49769	0.30313	0.20007	0.17702	0.21165	0.4304	0.50674
1552.4	0.29016	0.34471	0.20534	0.23403	0.23197	0.26295	0.39818	0.37074	0.34178	0.32382	0.12201	0.32037	0.31725	0.41449	0.43709	0.21837	0.27201	0.23371	0.32555	0.22412	0.38713	0.36149	0.40167	0.39636	0.44097	0.37267	0.17859	0.32479	0.40751	0.49889	0.30243	0.19816	0.18111	0.22339	0.43808	0.51364
1553.2	0.28963	0.34056	0.20793	0.2371	0.23532	0.26267	0.40823	0.38347	0.34708	0.32677	0.12822	0.31695	0.31559	0.4198	0.44087	0.22249	0.27208	0.23281	0.32703	0.23019	0.399	0.37265	0.39233	0.3942	0.44166	0.37189	0.17561	0.32667	0.41297	0.49838	0.29756	0.19819	0.18191	0.23084	0.44223	0.52029
1554.1	0.29671	0.34746	0.21437	0.24671	0.24794	0.2743	0.42755	0.40388	0.35925	0.34541	0.14274	0.3357	0.32012	0.42562	0.44539	0.23105	0.28184	0.23674	0.32924	0.2497	0.4166	0.40624	0.40033	0.40433	0.4456	0.37551	0.18789	0.34195	0.42259	0.50522	0.30519	0.20353	0.1847	0.24164	0.4538	0.54368
1554.9	0.30603	0.36229	0.21835	0.2476	0.25455	0.27812	0.44004	0.41923	0.3734	0.35977	0.16539	0.34144	0.32822	0.43064	0.45015	0.23719	0.28846	0.24237	0.33668	0.2617	0.44247	0.43451	0.41011	0.41545	0.46048	0.38185	0.19505	0.34902	0.43312	0.51591	0.31282	0.20838	0.19329	0.25432	0.46651	0.5612
1555.7	0.30435	0.36123	0.21384	0.24735	0.24818	0.27438	0.43517	0.42521	0.37341	0.36159	0.16941	0.33446	0.31935	0.4316	0.44332	0.23857	0.28721	0.23616	0.33854	0.26254	0.44905	0.46051	0.40704	0.41653	0.46365	0.38236	0.18623	0.34968	0.4324	0.51258	0.3089	0.2039	0.19268	0.25778	0.46516	0.55306
1556.6	0.30742	0.36554	0.22364	0.25068	0.24904	0.28516	0.44041	0.43372	0.38076	0.37855	0.19058	0.34826	0.31827	0.43457	0.4483	0.24447	0.28615	0.24429	0.35168	0.27504	0.46978	0.4972	0.41692	0.43383	0.47251	0.39703	0.19594	0.35937	0.44245	0.52852	0.31617	0.21161	0.19871	0.26472	0.47744	0.57836
1557.4	0.3128	0.37268	0.23054	0.25088	0.24556	0.28995	0.44135	0.43032	0.39009	0.3799	0.20499	0.35248	0.31879	0.43335	0.45066	0.24941	0.28361	0.24561	0.35679	0.28559	0.4911	0.52673	0.41629	0.44116	0.48463	0.39761	0.20293	0.35911	0.45208	0.53138	0.32002	0.20967	0.20328	0.26753	0.48411	0.58355
1558.3	0.31213	0.37735	0.22471	0.24496	0.23141	0.28501	0.42991	0.41308	0.38881	0.37447	0.2081	0.33917	0.31978	0.43545	0.44456	0.24986	0.27781	0.24414	0.35921	0.28424	0.49762	0.54011	0.40987	0.43946	0.49225	0.3929	0.19394	0.35339	0.45561	0.53065	0.31296	0.20157	0.20559	0.2666	0.48119	0.57428
1559.1	0.30885	0.375	0.23395	0.24839	0.22284	0.28565	0.42941	0.40589	0.38423	0.37896	0.21479	0.34346	0.32303	0.43832	0.44659	0.25256	0.27801	0.2444	0.36089	0.28893	0.50683	0.56597	0.40354	0.44338	0.50066	0.39415	0.20349	0.35783	0.45926	0.5349	0.31049	0.20172	0.20271	0.26755	0.48335	0.58108
1559.9	0.32546	0.37794	0.23718	0.25382	0.22474	0.28759	0.43177	0.40318	0.3963	0.38522	0.22925	0.35588	0.33407	0.44366	0.45358	0.25913	0.27643	0.25118	0.36986	0.29709	0.52351	0.59156	0.40156	0.45665	0.52151	0.40273	0.21482	0.36702	0.47482	0.54576	0.31624	0.2059	0.20795	0.27759	0.49015	0.60223
1560.8	0.33546	0.38512	0.23698	0.26614	0.22721	0.28937	0.42866	0.39666	0.40768	0.39017	0.23538	0.35253	0.34512	0.44787	0.46192	0.26404	0.28117	0.24835	0.37153	0.30336	0.53164	0.6012	0.39378	0.4527	0.53717	0.3966	0.21596	0.36979	0.48159	0.54585	0.3146	0.20782	0.21174	0.28262	0.49156	0.5961
1561.6	0.33113	0.37565	0.23431	0.26783	0.22097	0.2769	0.4236	0.38813	0.41324	0.38285	0.24213	0.34889	0.3483	0.44566	0.46273	0.26358	0.28092	0.24788	0.37762	0.30911	0.53468	0.60693	0.38712	0.4502	0.54193	0.39399	0.21715	0.37549	0.48301	0.54975	0.31104	0.20888	0.2133	0.28199	0.49446	0.59954
1562.4	0.34158	0.3724	0.2422	0.2737	0.22085	0.28078	0.41871	0.39522	0.42316	0.38612	0.2575	0.35841	0.36022	0.44768	0.47223	0.27016	0.28509	0.25258	0.38567	0.32369	0.54057	0.6187	0.38768	0.45767	0.55614	0.39803	0.22731	0.38122	0.48955	0.55633	0.31301	0.21366	0.21503	0.28874	0.50479	0.60788
1563.3	0.34272	0.38587	0.23718	0.2705	0.22343	0.27989	0.4107	0.38981	0.43583	0.3878	0.26071	0.36014	0.356	0.45426	0.47388	0.2734	0.28778	0.25698	0.39312	0.32629	0.53405	0.62114	0.38582	0.46004	0.56094	0.40152	0.226	0.37666	0.49639	0.55426	0.30547	0.2125	0.21737	0.29565	0.50424	0.61215
1564.1	0.33994	0.39337	0.24369	0.2742	0.22491	0.27675	0.41617	0.38568	0.44719	0.39561	0.27285	0.36719	0.3593	0.46357	0.47944	0.28031	0.30028	0.26356	0.40138	0.33805	0.53065	0.61886	0.38876	0.4597	0.56735	0.41024	0.23472	0.37631	0.49758	0.55803	0.3044	0.21366	0.21954	0.29487	0.50964	0.61606
1565	0.34674	0.4035	0.24898	0.27179	0.22416	0.27657	0.417	0.38737	0.4616	0.40285	0.28114	0.37307	0.36027	0.47313	0.48324	0.2873	0.30627	0.2727	0.40835	0.34868	0.53102	0.62315	0.38833	0.46075	0.58226	0.4237	0.24482	0.38171	0.50312	0.56601	0.30554	0.21693	0.22024	0.30122	0.51629	0.63372
1565.8	0.35631	0.41646	0.24863	0.2816	0.23168	0.2838	0.41824	0.38882	0.47715	0.41482	0.28376	0.37866	0.36472	0.48136	0.4859	0.29404	0.31881	0.27856	0.41682	0.35668	0.52727	0.62359	0.38909	0.46489	0.59245	0.42971	0.24797	0.38525	0.51414	0.57047	0.30978	0.22036	0.22139	0.30501	0.51947	0.64851
1566.6	0.37285	0.44726	0.25698	0.2908	0.25523	0.29216	0.43415	0.3966	0.50354	0.43255	0.30129	0.39203	0.37199	0.49644	0.49894	0.30334	0.33276	0.28996	0.42635	0.37046	0.53259	0.62117	0.39906	0.47559	0.61807	0.44568	0.25974	0.39619	0.52879	0.57694	0.31151	0.23333	0.226	0.30876	0.52802	0.67089
1567.5	0.37385	0.44771	0.26112	0.28945	0.24135	0.28515	0.42688	0.39137	0.51037	0.43504	0.30788	0.38737	0.36886	0.49548	0.50332	0.30574	0.32743	0.29755	0.42403	0.37633	0.5263	0.60143	0.39332	0.46597	0.62694	0.44302	0.25699	0.39574	0.52505	0.58435	0.30611	0.23158	0.2248	0.30338	0.53145	0.67179
1568.3	0.38256	0.45882	0.26519	0.29455	0.25482	0.29379	0.43081	0.40077	0.52392	0.44495	0.32267	0.39267	0.37202	0.49784	0.51253	0.31258	0.33552	0.30939	0.42999	0.3915	0.52618	0.58599	0.39369	0.47767	0.6411	0.43684	0.26248	0.40208	0.53845	0.5915	0.30734	0.24055	0.22627	0.30469	0.53883	0.69153
1569.2	0.38652	0.45639	0.26336	0.29259	0.25829	0.28759	0.42851	0.40163	0.53082	0.45058	0.32786	0.39485	0.37248	0.49541	0.5165	0.31864	0.34791	0.31442	0.43522	0.39808	0.51918	0.56827	0.39232	0.48087	0.64837	0.4295	0.26674	0.40612	0.54933	0.59069	0.30501	0.23852	0.22473	0.30352	0.54048	0.6956
1570	0.3966	0.4668	0.27415	0.29666	0.26112	0.29217	0.43328	0.40808	0.54833	0.46809	0.34246	0.404	0.37868	0.5044	0.53097	0.32423	0.35673	0.32572	0.44279	0.40509	0.51653	0.55381	0.40427	0.48677	0.66549	0.43959	0.28014	0.41358	0.55526	0.59528	0.3053	0.24361	0.22538	0.30986	0.54735	0.70426
1570.8	0.38454	0.46009	0.26973	0.29506	0.25321	0.28704	0.42566	0.40532	0.54948	0.47027	0.34963	0.39535	0.37335	0.50519	0.52838	0.32598	0.36295	0.33311	0.44427	0.40744	0.50242	0.53366	0.40515	0.48587	0.65912	0.43863	0.28046	0.41223	0.56	0.60407	0.30893	0.24372	0.22318	0.30698	0.55024	0.70438
1571.7	0.39302	0.46848	0.2722	0.31352	0.27376	0.30034	0.44314	0.41354	0.5682	0.4822	0.36888	0.41104	0.3806	0.51649	0.54169	0.33757	0.38372	0.34649	0.45853	0.42112	0.50652	0.52469	0.41648	0.50135	0.67526	0.44527	0.29647	0.43009	0.57448	0.61005	0.32318	0.25681	0.22801	0.3073	0.56084	0.72183
1572.5	0.40112	0.47676	0.27341	0.31899	0.27996	0.29975	0.44419	0.41248	0.57538	0.48929	0.36962	0.41053	0.38843	0.52228	0.54417	0.34283	0.39601	0.35474	0.46394	0.41579	0.49887	0.51367	0.41674	0.4955	0.68165	0.44899	0.29607	0.43532	0.57571	0.61062	0.32314	0.25656	0.22401	0.307	0.56248	0.72068
1573.3	0.38288	0.48493	0.27744	0.32027	0.28126	0.29952	0.4529	0.4072	0.57353	0.5012	0.37772	0.41133	0.37911	0.52491	0.5501	0.34129	0.39815	0.36319	0.46793	0.41487	0.48303	0.50183	0.41775	0.49251	0.67121	0.45401	0.29289	0.43245	0.56923	0.60713	0.32666	0.25602	0.21888	0.30169	0.56239	0.7239
1574.2	0.38594	0.4963	0.28188	0.33482	0.29091	0.29983	0.4638	0.41374	0.57809	0.51876	0.39099	0.41867	0.38191	0.53824	0.55783	0.35473	0.41348	0.37492	0.47397	0.42726	0.48119	0.4989	0.42253	0.49793	0.67893	0.46059	0.3	0.44431	0.57772	0.6103	0.33681	0.26108	0.21724	0.30157	0.56854	0.73219
1575	0.39447	0.49544	0.27831	0.33202	0.29881	0.30068	0.46619	0.40923	0.57875	0.51951	0.38558	0.42913	0.3851	0.53925	0.56167	0.3565	0.41829	0.38002	0.4802	0.42576	0.4755	0.48858	0.42242	0.49648	0.67744	0.46222	0.29632	0.44642	0.5788	0.60168	0.3375	0.25501	0.21279	0.29554	0.56702	0.73467
1575.8	0.39834	0.49637	0.28117	0.328	0.29662	0.30284	0.46688	0.40573	0.58712	0.52452	0.3825	0.43378	0.39102	0.54011	0.56512	0.35509	0.42212	0.38595	0.48408	0.42748	0.46649	0.48028	0.42277	0.49348	0.66675	0.46495	0.29654	0.44033	0.5808	0.60033	0.33056	0.25069	0.20888	0.29274	0.56746	0.73841
1576.7	0.39791	0.49255	0.27987	0.33357	0.29741	0.31075	0.47457	0.40722	0.59295	0.53612	0.38683	0.43902	0.39012	0.53886	0.56563	0.35707	0.4252	0.38893	0.48867	0.43153	0.46713	0.47291	0.42806	0.49712	0.66095	0.46185	0.29977	0.44371	0.58012	0.59547	0.3334	0.24719	0.20977	0.28868	0.56969	0.74287
1577.5	0.4212	0.49145	0.28277	0.34491	0.3033	0.3252	0.47408	0.4099	0.60658	0.53582	0.38707	0.45567	0.40433	0.54745	0.56886	0.36158	0.42931	0.3977	0.49249	0.43186	0.47502	0.46153	0.43816	0.50764	0.66451	0.4698	0.3108	0.45224	0.58625	0.60012	0.33626	0.24837	0.21214	0.28168	0.57639	0.75205
1578.4	0.41136	0.48352	0.27929	0.32948	0.29791	0.32351	0.47434	0.4005	0.60132	0.52817	0.38014	0.45291	0.40008	0.53837	0.56199	0.35465	0.42671	0.40377	0.49625	0.4207	0.46885	0.44836	0.43727	0.50657	0.64581	0.45986	0.30507	0.44333	0.58041	0.59715	0.33493	0.24739	0.21	0.27201	0.57498	0.74556
1579.2	0.4203	0.50158	0.29479	0.34571	0.30643	0.33842	0.49094	0.4053	0.60996	0.55042	0.38407	0.45851	0.40777	0.55365	0.57389	0.36051	0.44344	0.41727	0.50503	0.42257	0.48103	0.45082	0.4397	0.50982	0.64403	0.47251	0.319	0.4566	0.59098	0.60389	0.34407	0.25486	0.21369	0.27445	0.57912	0.75132
1580	0.41825	0.49616	0.29039	0.33996	0.30921	0.32946	0.48934	0.39465	0.59323	0.54805	0.37012	0.45554	0.40018	0.55295	0.56274	0.35705	0.45421	0.41624	0.50555	0.41179	0.47776	0.43803	0.43357	0.49669	0.62679	0.46827	0.31329	0.45873	0.58958	0.5937	0.35602	0.24868	0.20928	0.26365	0.57312	0.74225
1580.9	0.42065	0.50472	0.29853	0.33649	0.31164	0.33355	0.48883	0.38831	0.5907	0.55199	0.36237	0.45773	0.40331	0.56544	0.56663	0.35557	0.46109	0.42553	0.51027	0.40598	0.4758	0.4367	0.43739	0.49755	0.61512	0.48357	0.31682	0.46592	0.59479	0.59718	0.36388	0.24747	0.20637	0.26003	0.574	0.74185
1581.7	0.42917	0.52432	0.30739	0.34541	0.31632	0.33671	0.50078	0.39354	0.58632	0.55879	0.35531	0.45766	0.41144	0.57462	0.5723	0.35817	0.47599	0.43955	0.52175	0.41285	0.4832	0.44085	0.44204	0.49082	0.61151	0.49243	0.3219	0.47591	0.60229	0.60405	0.37495	0.24876	0.20612	0.26016	0.57473	0.73809
1582.5	0.4388	0.52565	0.30277	0.35381	0.31637	0.34006	0.4931	0.39084	0.57835	0.5497	0.33309	0.4544	0.41255	0.57757	0.5678	0.35648	0.48358	0.44165	0.51615	0.40369	0.48378	0.43518	0.43159	0.47352	0.60157	0.49323	0.31743	0.48138	0.60152	0.59695	0.37369	0.24016	0.2021	0.25174	0.56737	0.72543
1583.4	0.43586	0.52611	0.30271	0.34826	0.30754	0.33605	0.49232	0.38857	0.57303	0.53837	0.31412	0.46561	0.40543	0.58023	0.55738	0.35086	0.48538	0.44587	0.51543	0.40418	0.47871	0.42995	0.43241	0.46765	0.58732	0.48943	0.30917	0.47775	0.59473	0.59631	0.37842	0.23186	0.20141	0.24256	0.56547	0.72353
1584.2	0.46119	0.5394	0.32025	0.36374	0.31541	0.35247	0.50898	0.41122	0.58772	0.55211	0.31484	0.49033	0.42994	0.5943	0.57343	0.35833	0.50184	0.46442	0.52988	0.41919	0.49997	0.45456	0.45148	0.48201	0.60027	0.51071	0.31488	0.49441	0.60434	0.60887	0.39471	0.23664	0.20832	0.25243	0.57723	0.73477
1585	0.46789	0.55286	0.3272	0.37216	0.31235	0.35615	0.52243	0.42366	0.58461	0.54531	0.3012	0.50329	0.43862	0.60416	0.57795	0.36487	0.5189	0.47776	0.53823	0.42637	0.50913	0.45965	0.45847	0.48309	0.59796	0.52387	0.31783	0.50122	0.61169	0.61283	0.41462	0.24356	0.21228	0.25035	0.57946	0.74106
1585.9	0.46919	0.55154	0.32915	0.37579	0.31395	0.35706	0.52821	0.42791	0.58728	0.54342	0.28971	0.51152	0.44714	0.60647	0.57947	0.36772	0.53103	0.48839	0.54151	0.4194	0.51422	0.46556	0.46159	0.4939	0.58978	0.52904	0.31482	0.50917	0.61379	0.61363	0.42339	0.2458	0.21367	0.2498	0.58175	0.73568
1586.7	0.48238	0.57356	0.34064	0.3884	0.32567	0.36834	0.55092	0.4379	0.59362	0.56196	0.28727	0.53487	0.46778	0.62818	0.59184	0.37825	0.55138	0.5152	0.55774	0.4372	0.52984	0.48411	0.48047	0.51521	0.59845	0.55381	0.32457	0.52494	0.62866	0.62698	0.44134	0.24858	0.22093	0.2555	0.59147	0.74735
1587.6	0.50421	0.58742	0.34996	0.41315	0.33898	0.3752	0.56747	0.45222	0.60957	0.57027	0.29001	0.54449	0.4892	0.64272	0.60451	0.38816	0.57116	0.53683	0.57335	0.44526	0.55497	0.50033	0.49703	0.53768	0.61425	0.57276	0.33232	0.5465	0.64187	0.63158	0.45634	0.25516	0.2248	0.2659	0.59528	0.74688
1588.4	0.50193	0.59701	0.35187	0.42307	0.34721	0.37697	0.58006	0.46274	0.60939	0.57634	0.28038	0.55564	0.49554	0.65253	0.60974	0.39427	0.58508	0.55755	0.58028	0.45396	0.56137	0.49908	0.50232	0.5478	0.61547	0.5789	0.3403	0.55351	0.64819	0.64132	0.46443	0.26213	0.224	0.26916	0.59144	0.73892
1589.2	0.5148	0.59929	0.36609	0.43998	0.36195	0.38953	0.59871	0.47351	0.61729	0.59336	0.28307	0.57115	0.5142	0.65957	0.62914	0.40254	0.60163	0.58498	0.59488	0.47074	0.5815	0.51775	0.52424	0.561	0.63123	0.59244	0.35642	0.57113	0.66003	0.65697	0.46893	0.26521	0.22989	0.27852	0.59403	0.73432
1590.1	0.53323	0.6109	0.37584	0.45062	0.38106	0.41081	0.6171	0.49308	0.62236	0.61686	0.28671	0.59465	0.52791	0.67638	0.64571	0.41286	0.6291	0.6123	0.61543	0.49061	0.60409	0.54456	0.54724	0.57057	0.6514	0.61602	0.37266	0.59409	0.67957	0.67036	0.48286	0.27863	0.2373	0.29233	0.59804	0.74246
1590.9	0.55881	0.63251	0.39682	0.47452	0.41049	0.43542	0.65301	0.532	0.64933	0.64147	0.31193	0.63015	0.55966	0.70145	0.674	0.4298	0.66059	0.64329	0.64767	0.5241	0.63488	0.57224	0.5965	0.60886	0.67679	0.65221	0.40265	0.62433	0.71186	0.69711	0.51293	0.30468	0.24875	0.30879	0.61432	0.76481
1591.7	0.5721	0.6472	0.41232	0.4857	0.42084	0.44945	0.67291	0.55141	0.65834	0.66179	0.32	0.65912	0.58638	0.71414	0.69936	0.44484	0.68507	0.67307	0.66888	0.54774	0.65327	0.5952	0.62618	0.63581	0.68793	0.67703	0.42892	0.64617	0.73286	0.71981	0.52531	0.3163	0.25935	0.31699	0.62266	0.77659
1592.6	0.60026	0.66526	0.43423	0.50795	0.42713	0.46881	0.69743	0.57649	0.67582	0.68043	0.33749	0.67834	0.61697	0.73065	0.71447	0.45792	0.7053	0.69894	0.69746	0.56863	0.67783	0.62571	0.66266	0.66021	0.70995	0.70308	0.45403	0.67222	0.75697	0.73925	0.53972	0.33346	0.27094	0.32863	0.63053	0.78054
1593.4	0.62551	0.68774	0.44519	0.52167	0.44262	0.49019	0.71757	0.60258	0.69978	0.69692	0.35447	0.70709	0.63652	0.75582	0.72794	0.46803	0.7309	0.72953	0.72258	0.5894	0.70565	0.65746	0.69213	0.69287	0.73317	0.72717	0.47559	0.69174	0.77885	0.76168	0.55227	0.34998	0.28064	0.34101	0.63806	0.80008
1594.2	0.64322	0.71577	0.46672	0.54342	0.46146	0.50917	0.75354	0.63072	0.72663	0.71841	0.3773	0.73548	0.66802	0.78332	0.75053	0.48502	0.75208	0.7552	0.74932	0.62918	0.73152	0.69183	0.72701	0.73449	0.75209	0.75548	0.50556	0.71215	0.80257	0.78592	0.56642	0.36846	0.2927	0.35315	0.64597	0.82089
1595.1	0.66668	0.73016	0.48468	0.55384	0.468	0.51323	0.7697	0.64915	0.74361	0.7294	0.38656	0.75138	0.68811	0.79117	0.76756	0.58855	0.76758	0.77589	0.76699	0.64744	0.74883	0.71909	0.739	0.74529	0.75833	0.75947	0.52207	0.72311	0.81334	0.80019	0.57138	0.37313	0.30196	0.36376	0.64084	0.82442
1595.9	0.69477	0.75719	0.51579	0.57404	0.48949	0.54704	0.8081	0.68464	0.76966	0.75829	0.41461	0.78115	0.72136	0.81453	0.79929	0.61704	0.79479	0.81048	0.80305	0.6876	0.7842	0.76051	0.78109	0.76629	0.78728	0.78027	0.55607	0.74403	0.83738	0.82767	0.59227	0.39875	0.31224	0.38351	0.65362	0.84396
1596.7	0.70862	0.77578	0.5342	0.59189	0.51655	0.56984	0.82594	0.70638	0.79632	0.78197	0.43055	0.81355	0.74489	0.83983	0.8264	0.6354	0.82161	0.84082	0.82601	0.72015	0.80885	0.79673	0.80742	0.79609	0.79709	0.80447	0.57867	0.76306	0.86116	0.85295	0.59841	0.40997	0.32308	0.3941	0.66107	0.87595
1597.6	0.73789	0.80389	0.5645	0.62623	0.55208	0.59589	0.86147	0.74806	0.82571	0.8231	0.45706	0.85628	0.77998	0.87012	0.85709	0.65731	0.85302	0.86811	0.85976	0.76343	0.84286	0.83621	0.84387	0.83076	0.81082	0.8373	0.60791	0.78981	0.89945	0.87713	0.62492	0.43464	0.33859	0.40752	0.67414	0.8994
1598.4	0.76556	0.8211	0.58714	0.65945	0.56743	0.61797	0.87786	0.77133	0.85546	0.84777	0.47604	0.89304	0.80921	0.88514	0.8781	0.67482	0.87188	0.89414	0.88436	0.787	0.86909	0.86027	0.87059	0.85415	0.83128	0.85441	0.62323	0.80681	0.92561	0.89559	0.63542	0.44471	0.34961	0.42163	0.68192	0.91846
1599.2	0.76642	0.83033	0.60064	0.67462	0.57631	0.64382	0.88742	0.78591	0.8648	0.87104	0.49089	0.91258	0.82422	0.89771	0.89347	0.5917	0.8901	0.908	0.90069	0.80674	0.88351	0.88613	0.88281	0.86735	0.83089	0.87275	0.63439	0.81338	0.93947	0.91199	0.63211	0.45648	0.35749	0.42857	0.68821	0.92532
1600.1	0.78504	0.84692	0.61352	0.70524	0.60403	0.66561	0.90312	0.80573	0.8943	0.902	0.50179	0.93838	0.84076	0.916	0.91175	0.59355	0.91205	0.92451	0.9177	0.83439	0.90751	0.91362	0.89801	0.88959	0.83621	0.89416	0.64601	0.82698	0.95482	0.93305	0.63612	0.47165	0.36621	0.44104	0.69129	0.93453
1600.9	0.81247	0.87775	0.63293	0.73395	0.62714	0.68762	0.93196	0.83435	0.91698	0.93304	0.52647	0.96142	0.86522	0.9411	0.93888	0.60883	0.93502	0.94768	0.94494	0.86774	0.92984	0.94431	0.92671	0.91236	0.85524	0.92554	0.67362	0.84156	0.97497	0.9493	0.65279	0.49136	0.37726	0.45809	0.70007	0.95115
1601.7	0.82036	0.89966	0.64607	0.74034	0.63239	0.69931	0.94588	0.84414	0.93239	0.94344	0.53667	0.96957	0.88063	0.94852	0.94856	0.61413	0.94888	0.95872	0.95792	0.88351	0.93128	0.96056	0.93724	0.91675	0.8616	0.93606	0.6872	0.83791	0.97447	0.96184	0.64864	0.49651	0.37914	0.47144	0.70524	0.95472
1602.6	0.82236	0.91776	0.65373	0.74953	0.63711	0.70582	0.95567	0.85969	0.94802	0.95606	0.54499	0.9754	0.88865	0.96015	0.96064	0.61899	0.96481	0.96701	0.96951	0.90182	0.93903	0.97488	0.94922	0.92092	0.85713	0.94701	0.69836	0.83955	0.97755	0.97027	0.6531	0.50704	0.38353	0.47546	0.71153	0.95903
1603.4	0.84035	0.9417	0.67333	0.77043	0.65864	0.71454	0.9759	0.88462	0.9776	0.97665	0.55481	0.99227	0.9001	0.97775	0.97928	0.62655	0.97992	0.97843	0.98555	0.92735	0.95594	0.98507	0.96639	0.93698	0.86998	0.96278	0.71883	0.8468	0.99021	0.98006	0.65875	0.51707	0.38871	0.48647	0.72323	0.97961
1604.2	0.82669	0.94101	0.67025	0.76167	0.64821	0.69992	0.97177	0.88176	0.97027	0.96974	0.55316	0.98183	0.89198	0.97649	0.97256	0.61949	0.97425	0.96392	0.98194	0.90986	0.94113	0.97035	0.9504	0.92686	0.8522	0.9547	0.71876	0.82875	0.97904	0.96175	0.64612	0.50803	0.38882	0.48244	0.71943	0.97434
1605.1	0.82352	0.93926	0.67443	0.76741	0.65422	0.7015	0.97564	0.88568	0.97539	0.97386	0.54921	0.97604	0.89854	0.97185	0.9729	0.61813	0.97955	0.94833	0.97562	0.89865	0.94077	0.9532	0.933	0.92361	0.83876	0.93974	0.71838	0.82216	0.97642	0.95396	0.63733	0.50994	0.38843	0.48532	0.71553	0.96806
1605.9	0.80676	0.9283	0.66513	0.75815	0.6457	0.68991	0.96088	0.87871	0.96956	0.96765	0.54192	0.96422	0.88919	0.96436	0.96592	0.6172	0.96979	0.9342	0.96401	0.88429	0.93512	0.93377	0.9097	0.91913	0.81978	0.93156	0.7145	0.81715	0.96747	0.94041	0.62597	0.49933	0.38815	0.4845	0.7092	0.96927
1606.7	0.79844	0.92686	0.65911	0.73966	0.64908	0.67835	0.95689	0.87428	0.9556	0.96217	0.53279	0.94885	0.87952	0.961	0.96065	0.60789	0.96024	0.91802	0.95047	0.85965	0.92119	0.90853	0.88403	0.90785	0.80174	0.9177	0.71431	0.79777	0.95512	0.92941	0.6068	0.49093	0.38514	0.48548	0.69671	0.96215
1607.6	0.78461	0.91357	0.63823	0.72441	0.63877	0.67474	0.93867	0.86565	0.94027	0.9486	0.52615	0.93145	0.86932	0.96042	0.94838	0.59907	0.95129	0.90436	0.93233	0.83674	0.91061	0.89008	0.86709	0.89542	0.78906	0.91078	0.71419	0.78732	0.93926	0.91966	0.59803	0.48799	0.38226	0.48922	0.69067	0.95564
1608.4	0.78593	0.91264	0.62893	0.72069	0.64471	0.67604	0.93113	0.86428	0.93629	0.94643	0.52822	0.92946	0.87399	0.96228	0.94864	0.6008	0.94925	0.89755	0.91962	0.8321	0.90569	0.87896	0.85786	0.89335	0.78621	0.91296	0.71526	0.79323	0.93858	0.92743	0.59648	0.49404	0.38153	0.49885	0.69125	0.96015
1609.2	0.75765	0.89001	0.60266	0.68392	0.61759	0.65365	0.8994	0.83987	0.90594	0.91778	0.51143	0.90204	0.83987	0.94774	0.92596	0.58412	0.92587	0.87059	0.88727	0.80329	0.87697	0.85155	0.82457	0.86794	0.75614	0.89488	0.70242	0.77494	0.9082	0.90651	0.57238	0.47772	0.37217	0.49351	0.68467	0.94077
1610.1	0.74106	0.87587	0.58917	0.67856	0.60117	0.64077	0.88705	0.8321	0.88779	0.90656	0.50354	0.87986	0.82194	0.94389	0.92235	0.574	0.91027	0.84822	0.86682	0.78908	0.85666	0.82892	0.80163	0.84848	0.73952	0.87974	0.69566	0.76017	0.89408	0.89765	0.55797	0.48389	0.36586	0.49223	0.67953	0.929
1610.9	0.728	0.84939	0.5741	0.6692	0.58505	0.62168	0.86946	0.81531	0.86818	0.88921	0.49505	0.85339	0.79936	0.9362	0.90986	0.56647	0.89741	0.82353	0.85147	0.77153	0.83528	0.80815	0.78663	0.82895	0.72179	0.87384	0.69066	0.75432	0.87271	0.88765	0.5511	0.48103	0.3615	0.49281	0.68107	0.9258
1611.7	0.711	0.83007	0.55942	0.64668	0.56516	0.59411	0.84816	0.79431	0.84709	0.86347	0.4705	0.82279	0.78236	0.92323	0.88464	0.55808	0.87604	0.79148	0.83184	0.74085	0.80062	0.77733	0.75279	0.80077	0.70009	0.8531	0.67168	0.74185	0.8544	0.87052	0.53697	0.47919	0.35595	0.48805	0.6631	0.91313
1612.5	0.68515	0.80986	0.54142	0.62356	0.54031	0.56763	0.82323	0.76639	0.81567	0.82796	0.44763	0.78958	0.75895	0.91361	0.85789	0.54314	0.85858	0.76016	0.80909	0.71278	0.76501	0.74917	0.71931	0.77646	0.6796	0.83693	0.66014	0.72207	0.83227	0.84759	0.51709	0.46359	0.34883	0.47845	0.65561	0.90352
1613.4	0.67751	0.79359	0.52839	0.61224	0.52494	0.55483	0.80705	0.75622	0.80471	0.80052	0.44234	0.77266	0.75012	0.90669	0.83652	0.53696	0.84147	0.7441	0.80358	0.69358	0.74676	0.73204	0.70743	0.76189	0.6795	0.82797	0.64822	0.71394	0.82261	0.84795	0.51414	0.4651	0.34767	0.47956	0.65005	0.90727
1614.2	0.66027	0.76367	0.50788	0.58959	0.51248	0.53304	0.77983	0.72487	0.77822	0.77696	0.4216	0.74985	0.72436	0.88397	0.80814	0.52432	0.82051	0.72079	0.78719	0.6595	0.72946	0.70872	0.68218	0.73434	0.66305	0.80893	0.62965	0.70505	0.80189	0.83258	0.50563	0.45273	0.34388	0.4767	0.63794	0.8917
1615	0.63594	0.74515	0.49299	0.56747	0.49764	0.51851	0.76566	0.70154	0.76125	0.7531	0.40659	0.72778	0.70372	0.87297	0.78488	0.51591	0.80555	0.70476	0.77043	0.63947	0.70946	0.68713	0.65573	0.71814	0.64733	0.79478	0.6132	0.69267	0.79957	0.82357	0.49594	0.44755	0.34165	0.47298	0.62944	0.87864
1615.9	0.6193	0.72461	0.48229	0.55034	0.48293	0.50611	0.75241	0.67502	0.73945	0.73553	0.40659	0.71531	0.68473	0.85649	0.7719	0.50655	0.79228	0.69621	0.75866	0.62313	0.69933	0.67151	0.64052	0.71091	0.63983	0.78581	0.6029	0.68082	0.79221	0.82357	0.49164	0.43911	0.33799	0.46953	0.63059	0.87102
1616.7	0.6059	0.68909	0.47055	0.53017	0.47206	0.49306	0.73292	0.66237	0.72314	0.72511	0.39983	0.69398	0.65379	0.83179	0.75367	0.49905	0.77701	0.68592	0.74966	0.60523	0.68653	0.65666	0.62825	0.68538	0.62883	0.76189	0.58393	0.6707	0.79059	0.81386	0.48682	0.44315	0.3355	0.46578	0.61759	0.85301
1617.5	0.5843	0.68115	0.46383	0.51385	0.46595	0.4798	0.71535	0.6281	0.70336	0.718	0.38755	0.67171	0.62825	0.81705	0.74895	0.49153	0.76614	0.6762	0.73329	0.5849	0.6709	0.64435	0.60546	0.66719	0.61238	0.7554	0.56849	0.65371	0.78427	0.80319	0.47402	0.43395	0.33239	0.45873	0.60918	0.84325
1618.4	0.58007	0.67345	0.46045	0.4951	0.45951	0.47753	0.71514	0.61944	0.70013	0.70604	0.39118	0.65403	0.62181	0.81153	0.74295	0.48467	0.75665	0.66822	0.73277	0.57986	0.65592	0.63715	0.59789	0.65905	0.61005	0.75828	0.55903	0.6434	0.78316	0.80189	0.46849	0.43544	0.33007	0.45362	0.6094	0.83888
1619.2	0.57144	0.66089	0.45157	0.4864	0.44958	0.46462	0.70202	0.60412	0.68047	0.68822	0.3936	0.63563	0.61383	0.79204	0.7331	0.47698	0.74025	0.66293	0.72781	0.57168	0.6437	0.62789	0.58303	0.64218	0.60914	0.74893	0.54591	0.63576	0.7726	0.79518	0.46641	0.43764	0.32471	0.44841	0.60225	0.8277
1620	0.56381	0.65832	0.44442	0.48478	0.43719	0.46507	0.69345	0.59389	0.67178	0.67074	0.3889	0.61695	0.60863	0.78302	0.72235	0.4721	0.72972	0.65586	0.72587	0.56084	0.63454	0.61836	0.57164	0.62957	0.60514	0.74957	0.54117	0.62846	0.76741	0.78597	0.45522	0.4393	0.31981	0.44416	0.59536	0.81815
1620.8	0.5517	0.65448	0.43309	0.47393	0.42113	0.45878	0.68403	0.57648	0.65619	0.65408	0.38497	0.59958	0.60001	0.77297	0.71018	0.46271	0.71787	0.65163	0.71871	0.55185	0.62124	0.60676	0.55495	0.62213	0.59881	0.7551	0.53183	0.61493	0.7605	0.78341	0.44728	0.43229	0.31353	0.44001	0.59224	0.81912
1621.7	0.54663	0.64171	0.43153	0.46815	0.41438	0.45419	0.68032	0.57506	0.6444	0.64251	0.38607	0.59348	0.59127	0.7592	0.70126	0.4541	0.71384	0.64729	0.7219	0.55118	0.61534	0.5962	0.55047	0.6157	0.59756	0.75524	0.5347	0.60938	0.7561	0.77706	0.44503	0.44028	0.30827	0.43403	0.5902	0.81262
1622.5	0.52889	0.63599	0.41877	0.46561	0.39729	0.44253	0.66254	0.5565	0.6283	0.63008	0.37791	0.58718	0.57556	0.74682	0.68695	0.44841	0.70475	0.63798	0.71825	0.54186	0.60742	0.58282	0.53628	0.60859	0.58365	0.7535	0.5268	0.59537	0.74956	0.76885	0.43387	0.44135	0.30457	0.42706	0.5807	0.81348
1623.3	0.52582	0.6307	0.41223	0.45742	0.39526	0.44361	0.6525	0.54657	0.62197	0.62283	0.38013	0.58213	0.5675	0.74	0.67838	0.44369	0.69686	0.62649	0.71637	0.53939	0.60219	0.57764	0.52733	0.60426	0.58848	0.75696	0.52917	0.58215	0.74959	0.76475	0.42816	0.44165	0.29984	0.42167	0.57579	0.81742
1624.1	0.5178	0.61469	0.40362	0.44393	0.39252	0.42502	0.63874	0.53277	0.60865	0.61816	0.37731	0.57213	0.54413	0.71894	0.66392	0.43443	0.68163	0.61064	0.70866	0.53456	0.58839	0.56903	0.50728	0.58457	0.57977	0.75324	0.51207	0.5637	0.74112	0.75203	0.41879	0.43698	0.29461	0.41058	0.56632	0.80867
1625	0.5158	0.61443	0.40352	0.43778	0.38381	0.41317	0.63256	0.52346	0.6057	0.61124	0.37692	0.56498	0.53733	0.70665	0.65712	0.42923	0.66471	0.59571	0.70638	0.5251	0.58388	0.56059	0.5012	0.57824	0.57286	0.75307	0.50752	0.55333	0.72622	0.74493	0.40881	0.43392	0.2894	0.39592	0.55956	0.8025
1625.8	0.50746	0.60439	0.3859	0.42816	0.36698	0.40433	0.62182	0.51045	0.60036	0.59622	0.3709	0.54883	0.52224	0.69071	0.63895	0.42091	0.64173	0.58285	0.69643	0.51054	0.57249	0.54737	0.48756	0.55879	0.56261	0.74731	0.48607	0.53767	0.71781	0.73763	0.39608	0.42243	0.2827	0.38389	0.54693	0.78928
1626.6	0.49694	0.58968	0.38064	0.4169	0.35678	0.39451	0.61268	0.5043	0.5963	0.58275	0.36818	0.52775	0.50535	0.67275	0.62298	0.41405	0.62014	0.57418	0.68306	0.49813	0.56517	0.53747	0.47571	0.53811	0.55553	0.73576	0.4768	0.52663	0.70554	0.72663	0.38479	0.41618	0.27742	0.373	0.53792	0.76885
1627.5	0.48064	0.58078	0.3742	0.41159	0.34208	0.38536	0.5945	0.49571	0.59182	0.57669	0.3591	0.51816	0.48881	0.66029	0.61081	0.40705	0.60072	0.56078	0.67043	0.48649	0.55908	0.5306	0.47047	0.5196	0.53749	0.73181	0.45924	0.51219	0.69017	0.71542	0.36537	0.40886	0.27244	0.3613	0.53214	0.75194
1628.3	0.46543	0.56891	0.36606	0.40001	0.3277	0.38225	0.58163	0.47785	0.57189	0.56913	0.34482	0.50095	0.47993	0.64522	0.59567	0.39726	0.57636	0.5493	0.65523	0.46535	0.54878	0.5163	0.45525	0.50164	0.52139	0.71888	0.442	0.49456	0.67227	0.70392	0.34574	0.39394	0.26217	0.35036	0.51968	0.73025
1629.1	0.45205	0.55284	0.3601	0.39081	0.32476	0.3766	0.57136	0.46347	0.56194	0.55959	0.33455	0.49138	0.46784	0.62937	0.58341	0.39132	0.56191	0.53327	0.64125	0.45075	0.53565	0.50895	0.43527	0.48862	0.51127	0.71947	0.4329	0.47895	0.66882	0.69252	0.33866	0.38713	0.25777	0.3443	0.51136	0.71612
1630	0.44218	0.54589	0.35779	0.37648	0.31521	0.36015	0.56285	0.45544	0.54784	0.5555	0.32062	0.47099	0.4577	0.62143	0.5785	0.38553	0.54116	0.50928	0.63132	0.43846	0.52762	0.49928	0.42017	0.47423	0.50037	0.71543	0.43075	0.46347	0.65601	0.68033	0.33056	0.38134	0.24999	0.33232	0.50411	0.70314
1630.8	0.44094	0.54089	0.34943	0.36278	0.30839	0.3474	0.55568	0.43763	0.5286	0.55121	0.30426	0.45991	0.44678	0.6118	0.56993	0.37527	0.52553	0.48909	0.61749	0.4211	0.50711	0.48693	0.40933	0.45668	0.49116	0.71574	0.42317	0.44466	0.64472	0.66783	0.32381	0.36594	0.24035	0.32079	0.49308	0.69213
1631.6	0.43977	0.53319	0.34411	0.34544	0.29985	0.33498	0.55086	0.41569	0.51956	0.54355	0.27841	0.44703	0.43847	0.5989	0.55658	0.36341	0.51116	0.46918	0.60199	0.39899	0.49697	0.47394	0.38293	0.44338	0.48377	0.72239	0.42268	0.43397	0.63582	0.65534	0.31919	0.3531	0.2352	0.31297	0.47692	0.677
1632.4	0.42852	0.52734	0.34014	0.34503	0.29498	0.32618	0.54291	0.40619	0.52027	0.52258	0.25971	0.43547	0.41813	0.58732	0.55208	0.35819	0.49816	0.45144	0.58827	0.38532	0.48284	0.46008	0.36897	0.43511	0.47235	0.72175	0.42684	0.42877	0.62398	0.64891	0.31233	0.34462	0.2309	0.30043	0.46832	0.66679
1633.3	0.42906	0.52646	0.33409	0.33427	0.28237	0.32171	0.53992	0.40186	0.51027	0.50605	0.23156	0.42392	0.41354	0.57894	0.54055	0.35197	0.48114	0.43612	0.57868	0.37362	0.47272	0.44281	0.35638	0.4209	0.4692	0.71749	0.43138	0.41746	0.61187	0.64014	0.30523	0.33732	0.22379	0.28887	0.4579	0.65541
1634.1	0.4266	0.52023	0.32802	0.32902	0.28196	0.31695	0.52403	0.38479	0.50711	0.49358	0.21084	0.41972	0.40471	0.56683	0.52444	0.34308	0.46825	0.42382	0.55797	0.36106	0.46332	0.43231	0.34173	0.41056	0.4591	0.72356	0.43137	0.40727	0.60502	0.62821	0.29369	0.3204	0.22265	0.28378	0.44709	0.65073
1634.9	0.40625	0.50867	0.31933	0.32292	0.26862	0.30844	0.50434	0.36783	0.49514	0.47504	0.18724	0.40652	0.38657	0.5493	0.51125	0.3344	0.45569	0.40558	0.54011	0.34306	0.45109	0.41628	0.3238	0.39992	0.4402	0.72411	0.42928	0.39647	0.59153	0.61688	0.28254	0.30738	0.21686	0.27266	0.43379	0.63685
1635.7	0.39453	0.49611	0.31187	0.32643	0.2518	0.30129	0.49552	0.36465	0.48207	0.4667	0.1711	0.39115	0.37498	0.52929	0.50007	0.32663	0.43088	0.39429	0.52797	0.32877	0.43336	0.40296	0.31956	0.39115	0.42632	0.71275	0.42689	0.38611	0.5796	0.60881	0.27074	0.29566	0.21059	0.26142	0.42112	0.62651
1636.6	0.38919	0.48965	0.3084	0.31549	0.24673	0.29387	0.48499	0.35659	0.47332	0.4718	0.15821	0.38838	0.37718	0.52005	0.49094	0.31746	0.42119	0.3814	0.5145	0.31645	0.42405	0.39883	0.31808	0.39096	0.42521	0.71955	0.43517	0.3799	0.57511	0.59775	0.26721	0.28933	0.20804	0.2558	0.41438	0.62451
1637.4	0.36913	0.4769	0.2981	0.30937	0.2367	0.28564	0.47067	0.33926	0.45905	0.4753	0.14695	0.37754	0.35515	0.51259	0.48245	0.30438	0.40422	0.36662	0.49795	0.30504	0.41191	0.39213	0.30993	0.37888	0.41239	0.72685	0.43318	0.37889	0.56546	0.5905	0.25412	0.27595	0.2025	0.2495	0.39933	0.61605
1638.2	0.35305	0.46392	0.2876	0.30474	0.22209	0.27444	0.46324	0.33031	0.43856	0.46066	0.13269	0.36417	0.34513	0.50002	0.46942	0.29698	0.38961	0.34903	0.48939	0.29097	0.39157	0.37475	0.30203	0.36542	0.40417	0.71676	0.42855	0.374	0.55636	0.58329	0.24491	0.27096	0.19319	0.23605	0.38702	0.59426
1639.1	0.3601	0.46299	0.28565	0.30651	0.23014	0.28008	0.46541	0.33067	0.44637	0.45686	0.12656	0.36564	0.35103	0.50158	0.46517	0.29456	0.37993	0.34539	0.48268	0.29199	0.39605	0.37267	0.30709	0.36673	0.41335	0.72995	0.43515	0.37852	0.55719	0.58351	0.24305	0.26568	0.19404	0.23401	0.38101	0.59313
1639.9	0.35512	0.46352	0.27964	0.29278	0.23613	0.27736	0.45046	0.31593	0.43476	0.44885	0.11822	0.36233	0.34183	0.50156	0.45949	0.2882	0.37997	0.3316	0.46941	0.2787	0.38523	0.36353	0.30234	0.36093	0.40659	0.73865	0.43966	0.37225	0.55031	0.57837	0.23181	0.25268	0.18712	0.22486	0.3751	0.59033
1640.7	0.35374	0.46023	0.27805	0.28813	0.23104	0.28011	0.43913	0.31777	0.43182	0.43868	0.11111	0.35256	0.34368	0.498	0.45301	0.28411	0.37414	0.32675	0.46077	0.2782	0.38253	0.3563	0.30078	0.35114	0.40138	0.74596	0.44377	0.37149	0.54766	0.57574	0.22882	0.24749	0.18408	0.22006	0.36417	0.58749
1641.5	0.34815	0.45301	0.27329	0.28212	0.2275	0.27493	0.42948	0.32021	0.4284	0.42774	0.10936	0.34666	0.3491	0.48411	0.43894	0.27891	0.3663	0.32091	0.45095	0.2724	0.37796	0.34966	0.29845	0.34784	0.39227	0.74606	0.43995	0.36366	0.54115	0.56456	0.22077	0.2415	0.18112	0.21158	0.35979	0.58264
1642.4	0.34876	0.44762	0.27295	0.28057	0.22948	0.28025	0.41804	0.3231	0.42983	0.43284	0.10933	0.34491	0.35197	0.48041	0.43353	0.27195	0.35756	0.31841	0.44288	0.26957	0.38129	0.351	0.29939	0.34702	0.39063	0.7548	0.44774	0.35919	0.53158	0.55884	0.2172	0.2344	0.18061	0.21068	0.35354	0.58198
1643.2	0.3485	0.44465	0.27485	0.27618	0.23338	0.28278	0.40836	0.33286	0.41832	0.42909	0.10999	0.34471	0.35813	0.47658	0.42756	0.27051	0.35713	0.31353	0.4395	0.26794	0.37208	0.35006	0.30037	0.3551	0.38836	0.76196	0.45825	0.35967	0.53144	0.55668	0.21224	0.23538	0.17677	0.2043	0.35114	0.58678
1644	0.3377	0.42564	0.26999	0.2657	0.22612	0.28018	0.40255	0.33148	0.41725	0.41045	0.10596	0.33987	0.36315	0.46189	0.41176	0.26168	0.34493	0.30956	0.43539	0.2684	0.3615	0.34011	0.29691	0.34898	0.38056	0.75845	0.45883	0.35761	0.52513	0.54581	0.21013	0.23227	0.17451	0.19795	0.34164	0.58245
1644.8	0.33218	0.4238	0.26466	0.26423	0.2267	0.27304	0.40659	0.32717	0.40857	0.40665	0.11055	0.33882	0.36715	0.45973	0.40591	0.25872	0.33231	0.30303	0.43583	0.26601	0.35759	0.33505	0.30547	0.34998	0.38213	0.76332	0.47042	0.36114	0.52957	0.54141	0.21137	0.23157	0.17412	0.19228	0.33714	0.57856
1645.6	0.33276	0.41963	0.2661	0.26635	0.22754	0.27128	0.39991	0.31959	0.40316	0.39937	0.10979	0.32987	0.36674	0.46058	0.40617	0.25541	0.32881	0.29837	0.43164	0.26034	0.35376	0.32732	0.30422	0.34674	0.38267	0.76268	0.48138	0.36451	0.53389	0.53482	0.21088	0.22652	0.17299	0.18906	0.32832	0.56619
1646.5	0.33117	0.41455	0.26346	0.25543	0.22778	0.26787	0.40173	0.31018	0.3977	0.39532	0.10682	0.32849	0.37449	0.45305	0.40363	0.25172	0.32722	0.29617	0.42466	0.25677	0.34363	0.32259	0.30618	0.34893	0.38455	0.75957	0.49105	0.37065	0.5406	0.52663	0.2097	0.2231	0.17286	0.18611	0.31975	0.5667
1647.3	0.32937	0.41226	0.25328	0.25429	0.21252	0.2548	0.39352	0.2969	0.39061	0.39255	0.10685	0.32029	0.37802	0.44885	0.39517	0.24408	0.31576	0.28803	0.41353	0.24776	0.33858	0.30846	0.30606	0.34263	0.37927	0.74939	0.49346	0.36973	0.53769	0.5154	0.20338	0.21666	0.17141	0.18221	0.30853	0.55406
1648.1	0.33647	0.41947	0.25285	0.26513	0.21317	0.25885	0.39052	0.30028	0.38273	0.39355	0.11352	0.31691	0.3869	0.45712	0.39219	0.24434	0.31519	0.28581	0.40591	0.25115	0.34499	0.31073	0.31223	0.3446	0.38914	0.74664	0.50805	0.37564	0.54723	0.50898	0.20433	0.21739	0.17434	0.18084	0.30586	0.54749
1649	0.33228	0.40705	0.24397	0.25899	0.2011	0.25116	0.3817	0.29279	0.3735	0.38142	0.11132	0.30962	0.37505	0.44569	0.38106	0.23529	0.30702	0.27645	0.39588	0.24287	0.33908	0.29639	0.30522	0.33763	0.3796	0.73764	0.512	0.36953	0.54151	0.49466	0.19273	0.20805	0.17233	0.17207	0.29687	0.54327
1649.8	0.32899	0.39968	0.23596	0.25122	0.19623	0.24695	0.37505	0.28955	0.36364	0.36908	0.11376	0.30917	0.37007	0.43831	0.37161	0.22777	0.29899	0.26678	0.38814	0.23187	0.32599	0.28226	0.3015	0.32558	0.37625	0.71749	0.51794	0.36073	0.53459	0.47944	0.18572	0.20191	0.16859	0.16685	0.28936	0.53997
1650.6	0.33041	0.40389	0.23607	0.25978	0.20607	0.25959	0.37556	0.29942	0.36413	0.36748	0.12985	0.31492	0.36912	0.44229	0.37024	0.22577	0.29791	0.26875	0.38902	0.23929	0.33779	0.28182	0.31216	0.32706	0.38498	0.71814	0.53756	0.36526	0.54679	0.48116	0.19324	0.2063	0.17117	0.1639	0.2908	0.54015
1651.4	0.31227	0.38884	0.23512	0.24448	0.20319	0.25997	0.36974	0.29166	0.34892	0.35508	0.13733	0.3055	0.36246	0.4307	0.36551	0.21583	0.28782	0.26033	0.37723	0.22922	0.32907	0.27724	0.30495	0.30701	0.38731	0.69294	0.54793	0.35847	0.55307	0.46547	0.18976	0.2003	0.16622	0.15638	0.28376	0.52696
1652.3	0.30563	0.3797	0.22963	0.23827	0.19815	0.25958	0.373	0.28942	0.3485	0.3589	0.14576	0.30613	0.36041	0.42106	0.3647	0.21295	0.27505	0.25827	0.37386	0.22192	0.32891	0.26996	0.30888	0.29786	0.38852	0.67505	0.55696	0.35906	0.55209	0.46395	0.19136	0.19585	0.16461	0.15787	0.28023	0.5169
1653.1	0.29588	0.37182	0.22247	0.23279	0.19707	0.26344	0.36539	0.28915	0.34116	0.35201	0.14999	0.30328	0.35537	0.41564	0.35971	0.20849	0.27026	0.25467	0.36392	0.22113	0.32694	0.26593	0.30627	0.29096	0.38912	0.65137	0.55968	0.35775	0.55079	0.45388	0.193	0.19586	0.16269	0.15642	0.27414	0.49957
1653.9	0.28694	0.36493	0.22055	0.22995	0.19653	0.26201	0.36265	0.2944	0.33386	0.34992	0.15965	0.29878	0.35766	0.40976	0.35447	0.20936	0.26144	0.2526	0.35912	0.22879	0.33231	0.26629	0.31348	0.2888	0.39187	0.6407	0.57114	0.36562	0.55541	0.44928	0.1974	0.19939	0.16285	0.1548	0.27276	0.49177
1654.7	0.27918	0.36034	0.21571	0.22278	0.17919	0.25311	0.35232	0.28573	0.32004	0.34305	0.16452	0.29132	0.35734	0.39823	0.34592	0.2052	0.24655	0.24212	0.34772	0.21904	0.32215	0.25738	0.3082	0.2773	0.38243	0.61597	0.56717	0.36404	0.54123	0.43227	0.1911	0.19172	0.1573	0.152	0.26652	0.47394
1655.6	0.27855	0.35608	0.20578	0.22855	0.1799	0.25359	0.34652	0.27962	0.3116	0.34275	0.16815	0.29369	0.35657	0.39159	0.33637	0.20227	0.23812	0.24091	0.3409	0.21836	0.32325	0.25118	0.30643	0.27169	0.37453	0.59286	0.56124	0.36533	0.52918	0.42614	0.19024	0.18511	0.15788	0.15127	0.26098	0.46481
1656.4	0.27397	0.35128	0.19971	0.22685	0.17669	0.25582	0.33482	0.27793	0.29762	0.33304	0.17377	0.28794	0.35337	0.38427	0.33323	0.19845	0.23327	0.23515	0.32923	0.21863	0.31514	0.24829	0.30076	0.26772	0.36833	0.57786	0.55592	0.3734	0.52517	0.41462	0.18469	0.1834	0.15435	0.14434	0.25325	0.45552
1657.2	0.28723	0.35154	0.20124	0.23119	0.18588	0.26369	0.33313	0.27736	0.29316	0.34336	0.1883	0.29478	0.368	0.38466	0.33077	0.1972	0.22984	0.23348	0.32348	0.21995	0.31863	0.25304	0.29585	0.26569	0.37306	0.56541	0.55068	0.38172	0.52273	0.4111	0.19068	0.18076	0.15354	0.14653	0.25365	0.45372
1658	0.29413	0.35428	0.19911	0.23478	0.19098	0.2668	0.33211	0.27809	0.2911	0.34733	0.1991	0.29459	0.37544	0.38228	0.32798	0.19246	0.22998	0.22839	0.31265	0.22191	0.32236	0.25113	0.29568	0.26245	0.37091	0.54639	0.53728	0.38689	0.51637	0.40265	0.19241	0.17662	0.15313	0.14686	0.25202	0.44263
1658.8	0.28024	0.33825	0.18587	0.22925	0.19635	0.25985	0.32517	0.26795	0.28106	0.33965	0.2019	0.28897	0.36519	0.3762	0.31311	0.18652	0.2273	0.22	0.30097	0.21546	0.31122	0.24662	0.28698	0.25969	0.35568	0.52017	0.5148	0.38193	0.50301	0.39186	0.18956	0.17195	0.15037	0.13988	0.24295	0.43085
1659.7	0.28874	0.34635	0.19008	0.23508	0.20235	0.27046	0.32556	0.27972	0.28701	0.34263	0.21523	0.28831	0.37774	0.37796	0.31205	0.18667	0.22844	0.21527	0.29889	0.22337	0.31771	0.25111	0.2896	0.26545	0.35601	0.51889	0.50367	0.39021	0.49584	0.38614	0.19286	0.17773	0.15216	0.14225	0.24125	0.42741
1660.5	0.27972	0.33426	0.18673	0.22743	0.20851	0.25761	0.31531	0.27387	0.27384	0.33934	0.22182	0.282	0.37063	0.3689	0.29909	0.17796	0.2232	0.20277	0.288	0.21889	0.31957	0.24339	0.28266	0.26482	0.3449	0.49475	0.47818	0.37892	0.47951	0.36702	0.19238	0.17547	0.15	0.13992	0.23612	0.4146
1661.3	0.26136	0.32021	0.17654	0.21867	0.20373	0.25086	0.31323	0.2737	0.26131	0.32042	0.22726	0.26692	0.35669	0.35138	0.28736	0.17121	0.21601	0.19498	0.27849	0.2142	0.31019	0.23442	0.28307	0.26204	0.32602	0.46139	0.44272	0.36772	0.46161	0.34971	0.1897	0.17681	0.14566	0.1356	0.22859	0.3968
1662.1	0.25618	0.3117	0.17671	0.22434	0.20828	0.25697	0.31889	0.27084	0.25668	0.32311	0.23634	0.26581	0.35974	0.34563	0.28653	0.16905	0.20957	0.197	0.27742	0.21145	0.31351	0.23766	0.28823	0.27449	0.32788	0.45138	0.42183	0.3658	0.44817	0.34663	0.19816	0.17859	0.14578	0.13726	0.22405	0.39312
1663	0.26249	0.31038	0.17893	0.2303	0.21793	0.2705	0.32015	0.27774	0.25553	0.32706	0.24334	0.26407	0.36829	0.33786	0.28398	0.16833	0.20951	0.19717	0.27089	0.22133	0.32228	0.23699	0.29211	0.28233	0.33496	0.43684	0.39834	0.36242	0.4346	0.34371	0.20059	0.18172	0.1464	0.14032	0.22281	0.38872
1663.8	0.24774	0.28707	0.17016	0.21833	0.21237	0.25476	0.31248	0.26339	0.24043	0.31509	0.24381	0.24928	0.3521	0.32014	0.27284	0.16098	0.1962	0.19144	0.26036	0.21387	0.31227	0.2264	0.28711	0.28417	0.32318	0.40169	0.36121	0.34335	0.40638	0.3296	0.20133	0.17467	0.14029	0.13257	0.21758	0.37106
1664.6	0.25352	0.28781	0.1712	0.2234	0.21913	0.26668	0.3261	0.26968	0.24263	0.3173	0.25092	0.25289	0.35677	0.31501	0.27388	0.16274	0.19775	0.19517	0.25879	0.21956	0.31779	0.2291	0.29365	0.29553	0.33336	0.38951	0.34	0.33836	0.3883	0.33228	0.21127	0.17631	0.14196	0.13597	0.21689	0.37137
1665.4	0.25888	0.28848	0.17057	0.2197	0.22513	0.27696	0.32438	0.26695	0.24097	0.3242	0.2532	0.25246	0.36625	0.31363	0.27024	0.1569	0.19329	0.19711	0.25493	0.22376	0.32825	0.23088	0.30278	0.30799	0.3451	0.38208	0.3173	0.33168	0.36912	0.33787	0.21156	0.17253	0.14291	0.13924	0.21339	0.37148
1666.2	0.26068	0.28918	0.16051	0.2135	0.22816	0.28474	0.31296	0.25953	0.23468	0.3177	0.25553	0.25684	0.36658	0.30504	0.25856	0.15183	0.19099	0.19533	0.24956	0.22674	0.32174	0.22631	0.30369	0.31561	0.35104	0.36596	0.28213	0.3154	0.3491	0.33727	0.21141	0.17258	0.14135	0.13946	0.20976	0.36683
1667.1	0.25342	0.28558	0.15739	0.21187	0.22829	0.28375	0.30659	0.2643	0.2266	0.3133	0.25395	0.25848	0.36355	0.29683	0.25478	0.14533	0.18244	0.19184	0.24616	0.22868	0.31857	0.22303	0.30729	0.32641	0.35969	0.35198	0.25652	0.3022	0.33024	0.33177	0.21639	0.17331	0.13728	0.14326	0.20509	0.36334
1667.9	0.25515	0.29052	0.15956	0.21594	0.24158	0.2985	0.31073	0.27653	0.22848	0.32122	0.25631	0.27163	0.37087	0.29271	0.25963	0.14419	0.18752	0.19496	0.24447	0.23714	0.32665	0.22703	0.31612	0.34364	0.38276	0.35041	0.24239	0.29688	0.32224	0.33666	0.22282	0.18218	0.13666	0.15225	0.20508	0.37082
1668.7	0.24614	0.28762	0.15488	0.21307	0.2381	0.3027	0.30854	0.27681	0.22207	0.31879	0.25684	0.2702	0.37292	0.28448	0.25094	0.13648	0.18369	0.19204	0.24177	0.24055	0.32009	0.2275	0.31981	0.3433	0.39083	0.34113	0.21425	0.28068	0.30421	0.3333	0.22354	0.18808	0.13081	0.15383	0.20073	0.364
1669.5	0.2435	0.27794	0.15472	0.22664	0.2426	0.30033	0.30558	0.2805	0.2211	0.31009	0.25677	0.27032	0.37519	0.27923	0.24398	0.1396	0.18398	0.19008	0.2385	0.24464	0.31695	0.22136	0.32153	0.33934	0.3987	0.3322	0.19603	0.26333	0.28863	0.32436	0.23047	0.1942	0.12804	0.15346	0.20076	0.35954
1670.4	0.23692	0.26668	0.15492	0.23127	0.25116	0.30354	0.30716	0.28422	0.22178	0.30498	0.24986	0.26842	0.38239	0.27316	0.23993	0.13693	0.1823	0.18637	0.23054	0.24875	0.31998	0.21717	0.33187	0.34082	0.39865	0.32055	0.17826	0.24577	0.27025	0.31909	0.23434	0.19913	0.12715	0.15501	0.19986	0.36068
1671.2	0.23654	0.2598	0.14942	0.23488	0.25213	0.30782	0.30898	0.28274	0.21836	0.29826	0.25362	0.26598	0.39029	0.2698	0.23511	0.13666	0.1743	0.1869	0.22703	0.25374	0.32244	0.2151	0.34407	0.33653	0.39608	0.31825	0.15527	0.22423	0.25164	0.31329	0.23877	0.20768	0.1275	0.15466	0.20018	0.35647
1672	0.23509	0.24935	0.14477	0.22885	0.25235	0.30857	0.30725	0.28163	0.21016	0.27654	0.25127	0.25709	0.39252	0.26287	0.22087	0.12975	0.16981	0.18352	0.22025	0.25454	0.31955	0.20852	0.34557	0.31573	0.38336	0.30647	0.12951	0.19718	0.23019	0.3045	0.24183	0.20808	0.12694	0.15133	0.19777	0.33968
1672.8	0.23556	0.24753	0.1416	0.22902	0.26528	0.31579	0.29995	0.28069	0.20651	0.26745	0.24791	0.26007	0.40192	0.2594	0.21735	0.12696	0.16328	0.18166	0.21253	0.26006	0.32111	0.20298	0.3586	0.31685	0.37294	0.299	0.1074	0.17176	0.2099	0.30033	0.24672	0.21227	0.12972	0.15236	0.1982	0.33588
1673.6	0.23102	0.2362	0.14098	0.19366	0.25497	0.30225	0.29719	0.27558	0.18818	0.22849	0.24657	0.24254	0.37834	0.23991	0.20646	0.10895	0.16385	0.17717	0.20357	0.24207	0.32194	0.19502	0.33083	0.26622	0.34723	0.27229	0.088427	0.13744	0.18428	0.28864	0.24578	0.19823	0.12681	0.14291	0.19166	0.29697
