# Supplementary material for: All-flexible chronoepifluidic nanoplasmonic patch for label-free metabolite profiling in sweat
Source: Nat Commun. 2025 Aug 27;16:8017. doi: 10.1038/s41467-025-63510-2 (PMC12391418; doi:10.1038/s41467-025-63510-2)
Supplement: Supplementary file 4 — Supplementary Data 1 [file 41467_2025_63510_MOESM4_ESM.zip › ML_SERS data_Base solution_UA_2.5uM_Lac_0mM_Tyr_150uM_Glu_0uM.csv]

	Measurement number
Wavenumber (cm-1)	1	2	3	4	5	6	7	8	9	10	11	12	13	14	15	16	17	18	19	20	21	22	23	24	25	26	27	28	29	30	31	32	33	34	35	36
457.71	0.25925	0.39986	0.23144	0.35458	0.41354	0.35085	0.18884	0.41766	0.36987	0.27382	0.26117	0.49108	0.30141	0.34042	0.41164	0.42714	0.46006	0.44315	0.47423	0.21519	0.33375	0.29752	0.26777	0.23698	0.38141	0.33598	0.17608	0.23701	0.36368	0.40862	0.48979	0.31343	0.48993	0.31225	0.29891	0.26882
458.74	0.2881	0.42764	0.24553	0.37911	0.37752	0.33193	0.18458	0.42385	0.35334	0.28666	0.28068	0.48265	0.32495	0.36282	0.44584	0.45356	0.44749	0.44998	0.43135	0.23761	0.30055	0.36928	0.27597	0.22219	0.40297	0.37719	0.27939	0.25012	0.3395	0.3924	0.4698	0.3116	0.45329	0.33366	0.32504	0.25535
459.78	0.29219	0.43193	0.25313	0.38887	0.37866	0.35303	0.18891	0.44113	0.3463	0.28827	0.30092	0.48696	0.28634	0.3639	0.47267	0.4514	0.44684	0.47746	0.43117	0.25124	0.29789	0.39066	0.30488	0.24372	0.40144	0.38323	0.28506	0.2459	0.34561	0.41216	0.46731	0.33111	0.45972	0.33102	0.34125	0.25289
460.81	0.30139	0.4377	0.25752	0.39675	0.37462	0.35644	0.19392	0.45185	0.34326	0.29268	0.31163	0.48656	0.28731	0.36945	0.47758	0.45888	0.45006	0.48492	0.44727	0.25227	0.29267	0.41169	0.32858	0.24635	0.41105	0.3941	0.31322	0.24827	0.33806	0.40263	0.47019	0.32946	0.45373	0.33689	0.36639	0.24517
461.85	0.30366	0.43857	0.26411	0.40525	0.37435	0.36567	0.20054	0.46339	0.35754	0.30839	0.3215	0.49455	0.2671	0.36327	0.48893	0.45982	0.46132	0.48916	0.44451	0.25058	0.30085	0.43285	0.33663	0.26093	0.40674	0.38985	0.30657	0.25557	0.3601	0.42394	0.48163	0.33614	0.47041	0.33622	0.38368	0.24552
462.88	0.30379	0.43693	0.26357	0.40074	0.38699	0.37069	0.20002	0.47069	0.36143	0.30842	0.32866	0.49687	0.25963	0.37198	0.5063	0.4557	0.46275	0.48954	0.4534	0.23428	0.29767	0.43417	0.36229	0.27148	0.41721	0.40542	0.28705	0.24724	0.36404	0.41353	0.46909	0.33112	0.47529	0.32471	0.40643	0.25685
463.92	0.301	0.44297	0.27423	0.39852	0.38846	0.35491	0.20159	0.47037	0.37628	0.31745	0.31574	0.50283	0.26495	0.37634	0.51219	0.46292	0.47341	0.47978	0.45993	0.21947	0.31018	0.44108	0.34728	0.26969	0.43671	0.41295	0.29333	0.23867	0.36418	0.40489	0.46762	0.31997	0.48129	0.32402	0.41854	0.25544
464.93	0.29677	0.45047	0.27378	0.40949	0.39362	0.35879	0.20855	0.48085	0.392	0.31386	0.31732	0.51698	0.259	0.4045	0.51439	0.47451	0.46586	0.47887	0.47589	0.21651	0.32957	0.4391	0.33803	0.29413	0.41597	0.43599	0.28712	0.23137	0.36029	0.40282	0.4782	0.32156	0.48204	0.31425	0.43918	0.28282
465.96	0.29873	0.45662	0.28647	0.4179	0.39884	0.35673	0.21058	0.49345	0.40833	0.31981	0.32678	0.52073	0.24643	0.40147	0.53443	0.47744	0.46932	0.48121	0.45793	0.21999	0.34691	0.45296	0.33515	0.30577	0.41705	0.4404	0.27939	0.23168	0.37222	0.41325	0.48085	0.33431	0.50358	0.31129	0.45357	0.29343
467	0.30319	0.46787	0.28905	0.42727	0.40219	0.36238	0.21876	0.50618	0.40795	0.31429	0.32834	0.5249	0.27014	0.39801	0.53505	0.46067	0.46359	0.49734	0.47995	0.22162	0.3408	0.43797	0.35358	0.3066	0.43318	0.44654	0.26515	0.22073	0.36741	0.41408	0.49255	0.33959	0.50428	0.31017	0.47819	0.29756
468.03	0.30569	0.4766	0.29679	0.43957	0.40429	0.36008	0.22897	0.50889	0.41039	0.31469	0.33389	0.52706	0.25875	0.39956	0.55067	0.47283	0.47378	0.50981	0.49377	0.22104	0.34436	0.43493	0.37057	0.3211	0.43473	0.45396	0.28144	0.22601	0.37502	0.42132	0.50168	0.33657	0.5063	0.30449	0.49453	0.30359
469.06	0.30373	0.47527	0.3005	0.45622	0.40403	0.37533	0.23215	0.52936	0.41182	0.30795	0.33799	0.52578	0.26424	0.39547	0.56134	0.47135	0.47093	0.51531	0.50645	0.23234	0.33648	0.43223	0.36346	0.32706	0.44232	0.47488	0.28848	0.24317	0.37719	0.43318	0.50919	0.35541	0.51067	0.29882	0.51611	0.31331
470.1	0.29952	0.46746	0.30442	0.44591	0.41684	0.37269	0.23515	0.53932	0.39888	0.30734	0.34532	0.51488	0.27923	0.37169	0.57322	0.46017	0.46154	0.50855	0.51177	0.24291	0.31471	0.4353	0.38979	0.31902	0.4569	0.46038	0.29353	0.25834	0.3858	0.43032	0.50665	0.35022	0.50533	0.29823	0.53754	0.30553
471.13	0.28952	0.46328	0.30553	0.44962	0.41564	0.37868	0.24262	0.54473	0.38999	0.30745	0.34837	0.51976	0.27672	0.38512	0.5671	0.45502	0.44086	0.50044	0.53016	0.24469	0.30392	0.43084	0.39361	0.31716	0.44909	0.47667	0.29449	0.25924	0.38906	0.44638	0.5046	0.3521	0.50137	0.29534	0.54752	0.31527
472.16	0.27368	0.45035	0.31863	0.45315	0.43788	0.37891	0.24221	0.5359	0.39768	0.29835	0.34322	0.51594	0.25112	0.38361	0.57233	0.45955	0.43432	0.49511	0.52575	0.24353	0.32704	0.45026	0.36587	0.30981	0.42252	0.48344	0.30801	0.26683	0.39176	0.44248	0.49406	0.36066	0.50453	0.292	0.55088	0.32932
473.17	0.26806	0.44254	0.33055	0.46053	0.44849	0.39141	0.24706	0.55205	0.39972	0.29126	0.35283	0.51916	0.25793	0.37541	0.56647	0.4656	0.42316	0.4969	0.52249	0.25547	0.33175	0.45192	0.36371	0.30108	0.421	0.48491	0.31343	0.26734	0.39746	0.45829	0.50742	0.36773	0.50029	0.30859	0.56907	0.33556
474.21	0.27324	0.43008	0.34269	0.45869	0.45186	0.39559	0.25312	0.54479	0.39163	0.30255	0.34611	0.5266	0.27522	0.36181	0.56456	0.46725	0.39042	0.5057	0.5247	0.24569	0.33033	0.46912	0.35181	0.30979	0.43271	0.48006	0.31882	0.25618	0.39429	0.47831	0.51238	0.36062	0.50318	0.30863	0.57067	0.34735
475.24	0.26922	0.42251	0.35013	0.4815	0.44889	0.40896	0.25927	0.5422	0.4097	0.30629	0.33724	0.52642	0.26651	0.36879	0.55066	0.48663	0.39203	0.52738	0.51732	0.23122	0.35222	0.46703	0.34086	0.32152	0.43036	0.49008	0.31158	0.26659	0.39247	0.50231	0.51409	0.36449	0.51386	0.30605	0.57574	0.36102
476.27	0.25605	0.42369	0.35756	0.50592	0.46793	0.41902	0.25934	0.53664	0.41165	0.30065	0.33125	0.51694	0.26484	0.35764	0.55667	0.4986	0.40546	0.54259	0.52812	0.22186	0.3574	0.46941	0.33354	0.32355	0.43377	0.50578	0.31663	0.26943	0.40024	0.49152	0.52314	0.35682	0.50743	0.30937	0.58352	0.36667
477.31	0.25843	0.41726	0.36352	0.51566	0.47087	0.4206	0.27121	0.55028	0.41416	0.31042	0.33601	0.52237	0.28278	0.36123	0.53804	0.50665	0.40425	0.54768	0.55517	0.22092	0.35889	0.47879	0.33727	0.33574	0.4743	0.52122	0.31423	0.27522	0.38939	0.5021	0.55	0.35386	0.51084	0.31962	0.59198	0.36833
478.34	0.25291	0.40708	0.37177	0.52265	0.48756	0.42512	0.27749	0.544	0.41704	0.31262	0.33048	0.52234	0.29022	0.36525	0.54577	0.50984	0.40107	0.55484	0.57885	0.21628	0.36501	0.47315	0.32257	0.34533	0.49135	0.52563	0.31422	0.2761	0.38962	0.5067	0.55234	0.35285	0.52475	0.30377	0.59341	0.37345
479.37	0.25353	0.41217	0.37523	0.52959	0.51227	0.42844	0.27787	0.5574	0.4274	0.29893	0.34465	0.52592	0.29302	0.37558	0.54659	0.51304	0.41824	0.55517	0.5893	0.23243	0.367	0.43954	0.35608	0.35779	0.50266	0.52223	0.30531	0.2882	0.41118	0.49125	0.55668	0.35172	0.5264	0.30577	0.61239	0.37947
480.38	0.25718	0.402	0.39985	0.53998	0.53065	0.42789	0.27783	0.55927	0.42782	0.29778	0.36998	0.53332	0.30672	0.35801	0.54885	0.51307	0.41295	0.54902	0.59831	0.23872	0.36636	0.4399	0.38189	0.34855	0.53097	0.52565	0.32257	0.28143	0.41021	0.4857	0.57505	0.33046	0.52027	0.29641	0.62517	0.38015
481.41	0.26943	0.38416	0.42338	0.53107	0.54103	0.44014	0.28148	0.57989	0.42994	0.29169	0.37273	0.54204	0.30937	0.35866	0.57895	0.52311	0.39702	0.55165	0.58489	0.26444	0.36175	0.44675	0.37376	0.36891	0.55768	0.52026	0.34759	0.28699	0.40574	0.4989	0.57214	0.33853	0.51043	0.28777	0.62677	0.38996
482.45	0.26235	0.37651	0.45229	0.525	0.54401	0.45452	0.27484	0.57475	0.43532	0.28701	0.37891	0.55851	0.28818	0.36086	0.59655	0.52197	0.37945	0.55086	0.58359	0.26757	0.36985	0.43366	0.36984	0.4002	0.54255	0.52305	0.36856	0.2761	0.40835	0.50146	0.56269	0.33223	0.51723	0.27019	0.62747	0.40669
483.48	0.26095	0.37425	0.48336	0.5326	0.54909	0.46158	0.26981	0.59211	0.44941	0.2796	0.38581	0.57533	0.28315	0.36529	0.60258	0.51934	0.35894	0.56334	0.59407	0.28471	0.38112	0.41806	0.37401	0.42363	0.5473	0.52666	0.37307	0.28548	0.39833	0.50717	0.56486	0.32845	0.5194	0.266	0.62321	0.4229
484.51	0.26013	0.36512	0.51728	0.57241	0.55449	0.47248	0.27081	0.60015	0.46082	0.28882	0.40494	0.5856	0.29212	0.37085	0.5867	0.53415	0.35791	0.5792	0.59532	0.29273	0.38676	0.46167	0.38502	0.41745	0.53522	0.54803	0.37128	0.28602	0.39027	0.52453	0.5735	0.32246	0.51814	0.27369	0.61836	0.42129
485.54	0.25627	0.36909	0.55441	0.59743	0.56752	0.48506	0.27316	0.61366	0.48401	0.29402	0.40792	0.59878	0.28266	0.39851	0.60211	0.53231	0.38017	0.58929	0.61475	0.29077	0.39053	0.45463	0.37137	0.43541	0.53338	0.56815	0.36867	0.28375	0.41436	0.53332	0.57405	0.33753	0.54423	0.27691	0.6052	0.42744
486.57	0.25242	0.37078	0.57954	0.63941	0.58243	0.49397	0.27124	0.61185	0.52047	0.30355	0.43643	0.61975	0.27712	0.38357	0.54765	0.53898	0.38412	0.60712	0.62495	0.28229	0.4272	0.44744	0.39606	0.43426	0.52282	0.56317	0.33085	0.29179	0.42188	0.5354	0.58369	0.31801	0.5715	0.28121	0.616	0.44335
487.58	0.25301	0.37688	0.61975	0.69867	0.60578	0.49957	0.27603	0.6424	0.53512	0.31156	0.46541	0.62602	0.26269	0.39531	0.55418	0.5584	0.38984	0.62248	0.63513	0.29437	0.4323	0.43432	0.41974	0.42629	0.5088	0.56773	0.32471	0.30915	0.43696	0.54839	0.59525	0.31799	0.58897	0.28289	0.63231	0.43667
488.61	0.26214	0.36581	0.65504	0.74306	0.62868	0.50593	0.27726	0.65037	0.53838	0.33066	0.48367	0.63438	0.26693	0.36423	0.54171	0.568	0.40929	0.62163	0.6453	0.29659	0.42813	0.4521	0.44483	0.40953	0.50299	0.5598	0.31843	0.30213	0.44107	0.55468	0.60969	0.32247	0.58296	0.30015	0.64294	0.42296
489.64	0.27276	0.36527	0.70148	0.76353	0.6611	0.52102	0.28649	0.65655	0.56019	0.34381	0.49846	0.64906	0.24229	0.35399	0.55784	0.56128	0.42136	0.62065	0.65892	0.297	0.43714	0.44945	0.45559	0.41935	0.50821	0.5352	0.31555	0.2923	0.45584	0.55799	0.61907	0.32695	0.59944	0.30812	0.65678	0.4402
490.67	0.29629	0.38713	0.73178	0.79368	0.68322	0.52112	0.2926	0.67535	0.56503	0.34649	0.51568	0.66585	0.26487	0.37955	0.54594	0.57005	0.41898	0.63026	0.67879	0.32749	0.44631	0.46528	0.46557	0.40766	0.49855	0.54152	0.29914	0.28143	0.46631	0.5661	0.62612	0.33607	0.60655	0.32604	0.67926	0.44738
491.7	0.31106	0.3968	0.78431	0.82832	0.69443	0.52898	0.28996	0.68722	0.56668	0.35325	0.52798	0.6832	0.27972	0.41577	0.59087	0.56143	0.42235	0.63246	0.68579	0.34702	0.43802	0.45128	0.47877	0.41359	0.51007	0.55956	0.31652	0.2736	0.47567	0.58587	0.62159	0.3478	0.6276	0.32823	0.69345	0.44079
492.74	0.337	0.40695	0.81676	0.85357	0.713	0.54446	0.2923	0.69778	0.58076	0.35649	0.53585	0.69359	0.29928	0.44013	0.6054	0.56361	0.44286	0.62985	0.69627	0.35324	0.45248	0.46172	0.50146	0.41195	0.54204	0.54833	0.32341	0.2694	0.48191	0.58584	0.622	0.34644	0.62843	0.3354	0.70757	0.45229
493.74	0.35731	0.42506	0.85361	0.89796	0.72098	0.5627	0.29636	0.72442	0.60243	0.36102	0.54631	0.71599	0.30646	0.46998	0.63135	0.57203	0.45333	0.64532	0.68175	0.36643	0.46906	0.46196	0.50258	0.43783	0.55365	0.55522	0.32274	0.27451	0.48812	0.60426	0.60261	0.35432	0.64335	0.34147	0.71464	0.49856
494.77	0.36651	0.42617	0.88423	0.9345	0.7164	0.57216	0.29357	0.74912	0.61102	0.36544	0.55146	0.72716	0.3071	0.47066	0.65099	0.57625	0.46574	0.66044	0.70767	0.38325	0.482	0.46669	0.50714	0.45401	0.56767	0.55622	0.33212	0.28125	0.49085	0.61873	0.5933	0.35833	0.64347	0.34033	0.72423	0.51331
495.8	0.36862	0.4222	0.90639	0.94713	0.72478	0.58062	0.28828	0.76676	0.61963	0.37463	0.54479	0.73553	0.29731	0.47444	0.64748	0.56203	0.4941	0.65914	0.70287	0.37763	0.51162	0.47437	0.52626	0.47752	0.57056	0.56409	0.33281	0.28527	0.49476	0.61942	0.59009	0.35439	0.64358	0.34521	0.73375	0.5387
496.83	0.37126	0.43828	0.9138	0.96408	0.72744	0.5776	0.29821	0.79068	0.62792	0.38468	0.53725	0.74454	0.28758	0.49367	0.64038	0.57028	0.49902	0.67017	0.71718	0.37811	0.51836	0.4966	0.51129	0.48588	0.57004	0.56573	0.33773	0.28039	0.46835	0.62195	0.59172	0.36241	0.6224	0.35325	0.72985	0.55647
497.86	0.37852	0.43801	0.90951	0.97752	0.71766	0.57707	0.29911	0.80762	0.62409	0.39243	0.52465	0.7516	0.3404	0.47812	0.61883	0.56798	0.51	0.68004	0.70546	0.38086	0.51464	0.50438	0.5018	0.51295	0.61425	0.58149	0.31393	0.27748	0.474	0.6388	0.57143	0.36637	0.61925	0.35639	0.7218	0.57398
498.87	0.38099	0.4458	0.8877	0.96953	0.71674	0.57496	0.29737	0.80982	0.63691	0.39722	0.52272	0.7511	0.34166	0.50595	0.60292	0.56466	0.51407	0.66762	0.71805	0.37007	0.51517	0.50266	0.51252	0.51638	0.61142	0.60934	0.30068	0.27268	0.48439	0.63257	0.59605	0.35903	0.63306	0.36292	0.72726	0.57224
499.9	0.3871	0.45938	0.86744	0.96534	0.72555	0.56657	0.29782	0.82101	0.63227	0.39915	0.50969	0.74204	0.36782	0.5516	0.59844	0.59259	0.51934	0.66191	0.71435	0.36378	0.52694	0.49162	0.50168	0.49677	0.61385	0.64493	0.31737	0.28682	0.47825	0.63563	0.59739	0.37728	0.62584	0.37374	0.71829	0.57648
500.93	0.39899	0.46484	0.85388	0.97835	0.70657	0.56599	0.29984	0.82	0.63301	0.40768	0.5182	0.74263	0.38279	0.54018	0.61897	0.61588	0.49629	0.66138	0.72419	0.35125	0.50006	0.49172	0.49351	0.49375	0.64503	0.62738	0.32893	0.29498	0.45784	0.62731	0.59592	0.37344	0.60791	0.37887	0.71756	0.58108
501.96	0.413	0.46216	0.83766	0.96293	0.71025	0.55957	0.29603	0.82355	0.6269	0.41306	0.5133	0.73222	0.39686	0.55267	0.6401	0.62242	0.52303	0.657	0.72452	0.34211	0.48791	0.49429	0.50759	0.49306	0.66136	0.63104	0.35395	0.30001	0.48521	0.62119	0.59494	0.36649	0.61197	0.38336	0.7144	0.59635
502.99	0.41294	0.47294	0.82782	0.9539	0.71213	0.55804	0.29584	0.81483	0.62901	0.41663	0.52035	0.72134	0.37975	0.55463	0.66921	0.63719	0.53812	0.66062	0.73303	0.34649	0.47138	0.48531	0.5219	0.46827	0.63253	0.61989	0.38711	0.29513	0.49819	0.61026	0.60269	0.37297	0.6026	0.38767	0.72626	0.61086
504.02	0.41433	0.47753	0.82586	0.94188	0.70031	0.55366	0.29631	0.82631	0.62056	0.42089	0.51664	0.71028	0.39803	0.53503	0.68607	0.65262	0.54306	0.66977	0.73601	0.35489	0.46989	0.49174	0.52637	0.45825	0.64132	0.61128	0.42144	0.30819	0.49476	0.61332	0.58475	0.37571	0.58497	0.3804	0.72509	0.61911
505.02	0.42356	0.4785	0.80367	0.9137	0.67918	0.54326	0.29282	0.80506	0.6231	0.42487	0.52337	0.69644	0.41561	0.49927	0.69772	0.63464	0.53814	0.6671	0.71386	0.34592	0.46403	0.4846	0.54422	0.45679	0.65068	0.6126	0.40687	0.2938	0.4956	0.60403	0.57321	0.35825	0.58987	0.38493	0.73746	0.6243
506.05	0.43292	0.48503	0.77973	0.88295	0.67307	0.5435	0.28813	0.79872	0.63051	0.42344	0.51209	0.68523	0.41715	0.5067	0.6734	0.62702	0.54994	0.67466	0.6881	0.35073	0.46289	0.47991	0.55727	0.46829	0.66436	0.62806	0.409	0.28999	0.5018	0.60097	0.54995	0.36681	0.61024	0.39112	0.72513	0.63182
507.08	0.44258	0.48788	0.7572	0.85848	0.66079	0.54344	0.29342	0.79585	0.64426	0.41802	0.51028	0.67321	0.45622	0.49733	0.66252	0.63551	0.54937	0.6691	0.67331	0.35831	0.4759	0.46949	0.55725	0.45676	0.6916	0.65194	0.3876	0.29216	0.50134	0.59531	0.54542	0.38002	0.61055	0.3831	0.72814	0.62476
508.11	0.44902	0.48606	0.72145	0.82291	0.65201	0.53593	0.28539	0.7819	0.65066	0.42595	0.50071	0.66973	0.46102	0.50884	0.63523	0.62499	0.5487	0.67202	0.65734	0.34965	0.47756	0.48832	0.54034	0.46032	0.71452	0.66761	0.36707	0.29471	0.48901	0.59555	0.5348	0.37827	0.60329	0.40401	0.71695	0.62592
509.14	0.45512	0.48031	0.69396	0.79208	0.63481	0.53556	0.28227	0.75568	0.64763	0.42849	0.49852	0.65541	0.47056	0.50876	0.62609	0.61015	0.55604	0.66676	0.66344	0.32388	0.45924	0.50262	0.52994	0.44784	0.73803	0.65152	0.35404	0.28812	0.49784	0.57854	0.53409	0.37625	0.59741	0.41451	0.71211	0.62084
510.14	0.45267	0.47474	0.66925	0.78908	0.62718	0.54473	0.28365	0.76091	0.64413	0.42204	0.4818	0.65362	0.46698	0.51354	0.61647	0.62687	0.56297	0.67737	0.65276	0.31608	0.43186	0.50641	0.50488	0.46443	0.75422	0.63664	0.37404	0.31033	0.50668	0.58067	0.53979	0.38233	0.58369	0.41046	0.68768	0.62348
511.17	0.44423	0.4662	0.64457	0.77723	0.63145	0.55139	0.28507	0.75467	0.64337	0.42529	0.47989	0.63903	0.47261	0.4879	0.63839	0.62443	0.56272	0.67581	0.65826	0.31157	0.43652	0.50994	0.52065	0.4545	0.75238	0.63339	0.3962	0.32039	0.51862	0.58129	0.55571	0.38007	0.58396	0.4174	0.69137	0.62111
512.2	0.43822	0.4642	0.62499	0.75366	0.61489	0.55119	0.27848	0.73197	0.63249	0.4279	0.46925	0.62778	0.45677	0.46301	0.65132	0.60615	0.54686	0.66689	0.65531	0.29551	0.41513	0.52396	0.52681	0.44524	0.7453	0.61839	0.42135	0.32155	0.51987	0.57492	0.55476	0.36517	0.56717	0.42818	0.68196	0.62426
513.23	0.43679	0.46376	0.60559	0.7435	0.60107	0.56327	0.28172	0.72722	0.63574	0.42414	0.46149	0.61378	0.45656	0.46118	0.63989	0.62021	0.52278	0.67385	0.65172	0.29064	0.41487	0.51759	0.52052	0.42892	0.73205	0.62967	0.45723	0.33539	0.51497	0.57612	0.55607	0.36644	0.58472	0.42051	0.67023	0.60257
514.23	0.42863	0.47913	0.58206	0.72502	0.59966	0.56824	0.2813	0.72499	0.64172	0.41517	0.45403	0.6025	0.43528	0.48262	0.61893	0.63071	0.51647	0.67111	0.63308	0.2972	0.42937	0.51693	0.50846	0.41676	0.72279	0.66755	0.47655	0.33725	0.51258	0.57177	0.54925	0.36336	0.58725	0.42153	0.66018	0.58543
515.26	0.42399	0.48654	0.56349	0.68266	0.58554	0.57764	0.27812	0.70806	0.63647	0.41627	0.45913	0.59512	0.43369	0.50093	0.62374	0.59706	0.50564	0.66805	0.64174	0.29779	0.42876	0.52148	0.50919	0.38387	0.71563	0.67419	0.48285	0.32462	0.50403	0.56153	0.54101	0.36106	0.5772	0.42836	0.66908	0.5639
516.29	0.41245	0.49213	0.53947	0.65588	0.57923	0.57865	0.27847	0.69974	0.62966	0.40504	0.46011	0.5869	0.42831	0.51546	0.62392	0.6068	0.50725	0.67584	0.64456	0.28571	0.43426	0.51451	0.48294	0.37033	0.71114	0.67533	0.48794	0.32566	0.50881	0.55865	0.54298	0.36142	0.57533	0.41719	0.66649	0.5468
517.32	0.40721	0.49299	0.50864	0.64489	0.57723	0.59135	0.27635	0.69909	0.62068	0.40809	0.47083	0.58266	0.43952	0.51516	0.59322	0.61359	0.50523	0.69505	0.65126	0.28965	0.42541	0.50575	0.49231	0.38404	0.7005	0.67585	0.48907	0.3393	0.51124	0.56016	0.54527	0.37892	0.58339	0.42347	0.66957	0.53156
518.34	0.41107	0.49081	0.49291	0.62887	0.57132	0.60352	0.27797	0.68817	0.61686	0.39301	0.47396	0.58522	0.4487	0.49029	0.60549	0.6082	0.51523	0.7021	0.66895	0.27673	0.43587	0.47184	0.49874	0.396	0.71717	0.6559	0.48786	0.34471	0.52166	0.55547	0.55835	0.36984	0.57848	0.40126	0.67574	0.52896
519.35	0.40738	0.48133	0.4736	0.60959	0.57245	0.60425	0.27935	0.67867	0.60467	0.38881	0.47427	0.59339	0.46631	0.49109	0.6209	0.60212	0.51967	0.69476	0.66796	0.27773	0.4382	0.46037	0.48365	0.41608	0.72863	0.65298	0.50257	0.35027	0.53079	0.55573	0.56818	0.38575	0.59191	0.3942	0.66862	0.52052
520.37	0.40705	0.48774	0.45963	0.61475	0.57417	0.5966	0.28151	0.67004	0.60126	0.38829	0.47635	0.59502	0.46811	0.48313	0.61722	0.63097	0.52963	0.69004	0.66843	0.27164	0.44272	0.47099	0.48682	0.41437	0.72848	0.64507	0.5088	0.35948	0.54127	0.55175	0.57337	0.38401	0.6096	0.38272	0.65082	0.51014
521.4	0.41695	0.49137	0.43915	0.60552	0.57296	0.60387	0.28292	0.65929	0.5932	0.39091	0.46675	0.60072	0.48709	0.49608	0.62375	0.62916	0.53315	0.67986	0.66603	0.29071	0.4429	0.4783	0.48484	0.41168	0.7361	0.64866	0.51674	0.36273	0.53692	0.55306	0.57492	0.38483	0.59586	0.38706	0.6352	0.49294
522.43	0.42408	0.4976	0.42008	0.58974	0.57392	0.60748	0.28892	0.66269	0.58513	0.37888	0.46013	0.6135	0.49977	0.50916	0.64484	0.62879	0.55003	0.66985	0.67758	0.28909	0.46407	0.48639	0.46498	0.41363	0.75977	0.6523	0.51507	0.35901	0.54758	0.54631	0.58117	0.38591	0.6097	0.37986	0.62957	0.49096
523.43	0.41564	0.50935	0.40167	0.56997	0.57684	0.60178	0.28811	0.66737	0.56241	0.38028	0.45657	0.618	0.4945	0.53816	0.64484	0.6111	0.55678	0.65519	0.66421	0.2993	0.45558	0.52681	0.44119	0.39152	0.75755	0.66878	0.52044	0.35477	0.55803	0.54112	0.58201	0.40749	0.6042	0.40149	0.60857	0.4737
524.46	0.41982	0.50284	0.38829	0.56507	0.57519	0.60154	0.29238	0.6628	0.55201	0.38775	0.45109	0.61225	0.48663	0.52096	0.64149	0.61379	0.54323	0.66617	0.66706	0.30204	0.45808	0.54414	0.45504	0.37768	0.75689	0.63706	0.50409	0.35828	0.56116	0.55128	0.58455	0.39883	0.59523	0.42595	0.60393	0.45845
525.48	0.41098	0.50539	0.37571	0.55362	0.59123	0.60993	0.29522	0.65659	0.54817	0.38325	0.44602	0.62328	0.45906	0.51753	0.6386	0.59749	0.54952	0.65866	0.6811	0.30104	0.47035	0.53172	0.44234	0.39157	0.74861	0.65586	0.50739	0.35658	0.57026	0.55175	0.59372	0.40082	0.60095	0.42884	0.60299	0.46026
526.51	0.40707	0.49742	0.36832	0.54654	0.59038	0.61567	0.29403	0.65641	0.5439	0.38012	0.45401	0.63748	0.44111	0.498	0.62276	0.59612	0.5491	0.66001	0.67873	0.28838	0.46177	0.52059	0.435	0.39962	0.74979	0.65084	0.49398	0.36698	0.58072	0.5645	0.5914	0.40559	0.61067	0.42399	0.59727	0.46162
527.51	0.39718	0.49134	0.35958	0.55463	0.58624	0.60835	0.2983	0.6394	0.54456	0.38245	0.45806	0.64009	0.42308	0.47448	0.60973	0.60029	0.54653	0.66447	0.69119	0.28816	0.46948	0.51127	0.43422	0.38224	0.73582	0.62942	0.48697	0.36766	0.58694	0.58582	0.59561	0.39575	0.60484	0.42715	0.59046	0.44833
528.54	0.39485	0.48715	0.35973	0.55803	0.57888	0.59985	0.29575	0.62991	0.55496	0.38342	0.46148	0.64356	0.40865	0.45521	0.61942	0.60789	0.53916	0.65208	0.70252	0.30754	0.49108	0.49404	0.44991	0.40018	0.71421	0.63245	0.4652	0.36848	0.58417	0.5827	0.60307	0.38838	0.62402	0.41622	0.59504	0.45627
529.56	0.38457	0.49541	0.35238	0.56416	0.57526	0.60407	0.28826	0.61871	0.55624	0.38051	0.47538	0.65068	0.42074	0.46617	0.62015	0.61422	0.54441	0.64609	0.70353	0.30996	0.49439	0.47982	0.4546	0.38937	0.69457	0.66112	0.46049	0.37346	0.58525	0.57863	0.59826	0.39123	0.62821	0.39593	0.60801	0.45397
530.59	0.39349	0.48912	0.35145	0.55209	0.5576	0.5955	0.2848	0.61108	0.54666	0.37753	0.47795	0.65332	0.44807	0.49394	0.63112	0.61338	0.53852	0.64849	0.68866	0.33199	0.49293	0.46929	0.46485	0.39246	0.70905	0.65169	0.46575	0.36998	0.58625	0.58194	0.58942	0.40725	0.6303	0.39321	0.62149	0.45172
531.61	0.38939	0.48844	0.35271	0.55213	0.54807	0.57849	0.28341	0.59833	0.54685	0.37622	0.47449	0.65148	0.45359	0.48309	0.64019	0.60901	0.53964	0.63781	0.69679	0.34322	0.50415	0.46962	0.45342	0.37818	0.68337	0.64436	0.464	0.36105	0.5784	0.57043	0.59402	0.40762	0.63231	0.38895	0.6278	0.43838
532.62	0.38695	0.49278	0.35871	0.54644	0.55117	0.57335	0.27689	0.59327	0.53274	0.37898	0.46695	0.65752	0.45069	0.51655	0.64847	0.61306	0.54083	0.6259	0.6861	0.34602	0.50315	0.49121	0.4425	0.38465	0.68768	0.64888	0.45476	0.36221	0.57308	0.5617	0.58829	0.40867	0.63316	0.39432	0.63483	0.43587
533.64	0.38116	0.48888	0.35351	0.54524	0.55303	0.56781	0.27888	0.588	0.52511	0.38299	0.47136	0.66947	0.45839	0.53868	0.64255	0.61464	0.56307	0.6299	0.69685	0.34891	0.49876	0.50848	0.44706	0.3859	0.70093	0.6355	0.46729	0.36352	0.57496	0.5669	0.57738	0.4206	0.62161	0.41541	0.64318	0.43512
534.67	0.39014	0.48792	0.35828	0.54017	0.55765	0.55084	0.28052	0.58994	0.51846	0.38454	0.46814	0.68039	0.4666	0.51809	0.64941	0.60088	0.5724	0.62129	0.70701	0.35461	0.49749	0.51341	0.44426	0.40061	0.7361	0.61093	0.46685	0.3547	0.57902	0.54876	0.58213	0.43248	0.62193	0.41184	0.63877	0.44522
535.67	0.38383	0.48886	0.34817	0.55092	0.55859	0.54174	0.28027	0.59088	0.52234	0.38643	0.47227	0.67771	0.46852	0.49677	0.63519	0.61962	0.5765	0.61627	0.71657	0.351	0.5104	0.51982	0.45754	0.3814	0.73261	0.59923	0.4316	0.35496	0.58017	0.54325	0.58898	0.42274	0.6158	0.41353	0.63837	0.43086
536.69	0.38744	0.49024	0.34902	0.54297	0.55888	0.52643	0.2777	0.5856	0.5115	0.39019	0.47829	0.68171	0.48843	0.51631	0.6305	0.62287	0.58156	0.61601	0.72466	0.34328	0.51309	0.52874	0.47073	0.36806	0.75216	0.60578	0.43525	0.34944	0.59112	0.54468	0.58434	0.41778	0.60445	0.42473	0.64239	0.43887
537.72	0.39846	0.4829	0.34868	0.5323	0.56048	0.51745	0.27735	0.57743	0.50828	0.38358	0.48805	0.68644	0.49215	0.49876	0.61326	0.61124	0.58022	0.62216	0.75265	0.34258	0.50723	0.50093	0.48547	0.35286	0.73817	0.61377	0.42577	0.33739	0.58597	0.53938	0.59343	0.4194	0.60146	0.42634	0.64863	0.44681
538.74	0.41294	0.49533	0.35408	0.53589	0.55175	0.51789	0.27631	0.58162	0.4968	0.3784	0.47994	0.67764	0.5061	0.50344	0.60155	0.62833	0.57394	0.62673	0.74395	0.34036	0.49948	0.48757	0.46561	0.33168	0.74383	0.62403	0.39669	0.33535	0.56887	0.5512	0.6052	0.41375	0.60002	0.40525	0.64872	0.44244
539.74	0.41393	0.49605	0.34976	0.53923	0.54208	0.51425	0.27043	0.57255	0.49484	0.37223	0.47808	0.67048	0.52017	0.51736	0.59647	0.63221	0.57557	0.62609	0.72096	0.33279	0.49137	0.47722	0.46042	0.31363	0.71292	0.62262	0.38388	0.33355	0.55362	0.57018	0.59161	0.39328	0.59134	0.40921	0.64384	0.42246
540.77	0.41675	0.49795	0.35971	0.52708	0.53948	0.51832	0.27207	0.57032	0.49075	0.37438	0.47399	0.67338	0.52564	0.51845	0.59928	0.61241	0.5733	0.63045	0.71212	0.3373	0.48761	0.46581	0.44083	0.32272	0.7124	0.62551	0.38671	0.33281	0.5332	0.57795	0.58982	0.3948	0.59305	0.40381	0.637	0.43892
541.79	0.40133	0.49926	0.35417	0.53765	0.53624	0.52404	0.27068	0.57294	0.49118	0.37281	0.46681	0.6733	0.50407	0.52467	0.60259	0.60424	0.57644	0.63666	0.69335	0.35761	0.48485	0.46578	0.43107	0.33678	0.67345	0.61943	0.36397	0.33365	0.52022	0.57191	0.58451	0.40362	0.6069	0.39758	0.63069	0.44786
542.82	0.40159	0.50561	0.35752	0.54787	0.53344	0.52313	0.27246	0.58602	0.50482	0.37182	0.46465	0.66391	0.53289	0.54707	0.6212	0.6095	0.57864	0.64387	0.66322	0.37566	0.48932	0.47202	0.42991	0.35094	0.68162	0.60974	0.36364	0.34091	0.50967	0.57697	0.58003	0.41326	0.60999	0.38982	0.62481	0.44523
543.82	0.38795	0.50259	0.36	0.54291	0.5465	0.51021	0.27538	0.57211	0.52307	0.37118	0.47293	0.66634	0.51546	0.54927	0.64211	0.58671	0.58447	0.64716	0.67034	0.37651	0.49298	0.47053	0.44807	0.35503	0.66095	0.59965	0.37928	0.33544	0.51642	0.56428	0.57698	0.41028	0.6122	0.4055	0.61817	0.44671
544.84	0.39016	0.49962	0.37083	0.53636	0.55697	0.51397	0.28333	0.58155	0.52782	0.36443	0.46844	0.66346	0.50264	0.55813	0.65681	0.57811	0.60456	0.68129	0.69458	0.40093	0.49628	0.45381	0.43004	0.36455	0.66409	0.60816	0.39762	0.33239	0.52491	0.57023	0.59668	0.42814	0.61369	0.39502	0.60567	0.47729
545.86	0.39076	0.50227	0.37078	0.54296	0.55928	0.49984	0.27833	0.57839	0.52659	0.35851	0.47101	0.66105	0.51459	0.57019	0.66476	0.58417	0.61752	0.69062	0.70143	0.39901	0.50622	0.46675	0.42265	0.35748	0.65439	0.61881	0.39347	0.32515	0.53014	0.5663	0.59522	0.41862	0.61106	0.40823	0.59672	0.46863
546.89	0.39336	0.49562	0.3724	0.52459	0.54922	0.4894	0.27976	0.56735	0.52064	0.34345	0.47321	0.65221	0.52901	0.56616	0.66016	0.57717	0.60223	0.70541	0.70161	0.38927	0.49046	0.44944	0.43478	0.3411	0.65966	0.59609	0.3804	0.31639	0.51749	0.57588	0.591	0.40383	0.59169	0.40241	0.59199	0.44827
547.89	0.38412	0.48823	0.36976	0.50835	0.54322	0.47021	0.27462	0.54189	0.51404	0.33549	0.46716	0.64965	0.49932	0.55602	0.66111	0.55937	0.61435	0.70902	0.69046	0.3732	0.48482	0.42476	0.42081	0.32165	0.64174	0.59047	0.37262	0.30612	0.52346	0.5664	0.59131	0.38954	0.58354	0.39323	0.57812	0.43351
548.91	0.38434	0.48459	0.36294	0.49909	0.53052	0.46139	0.26752	0.53695	0.50026	0.32904	0.45997	0.6458	0.51519	0.55644	0.6537	0.56442	0.60457	0.7065	0.6621	0.36095	0.46641	0.42409	0.41669	0.32236	0.63185	0.58732	0.34915	0.30502	0.52142	0.56454	0.58152	0.38519	0.58036	0.38264	0.57069	0.42777
549.93	0.38476	0.48827	0.36471	0.50503	0.52472	0.45346	0.26264	0.53038	0.49996	0.33287	0.46813	0.65534	0.52809	0.54273	0.65763	0.58353	0.60567	0.69056	0.62866	0.35473	0.46282	0.44284	0.43795	0.31514	0.63714	0.56528	0.34681	0.31236	0.53027	0.56559	0.565	0.38511	0.57903	0.40262	0.57678	0.41549
550.93	0.37801	0.48789	0.3703	0.51753	0.52229	0.45785	0.26281	0.52947	0.49315	0.32639	0.46295	0.66771	0.5062	0.55106	0.66911	0.59229	0.61306	0.7004	0.63766	0.34367	0.44931	0.4276	0.4537	0.31699	0.62807	0.55412	0.35414	0.31935	0.54074	0.56757	0.5665	0.39213	0.57711	0.39784	0.57951	0.42069
551.96	0.38802	0.5128	0.38187	0.52485	0.53779	0.46366	0.26497	0.53849	0.49752	0.33422	0.46912	0.69622	0.49124	0.56107	0.67204	0.60785	0.63164	0.71291	0.64161	0.33431	0.45701	0.43212	0.44842	0.33991	0.63739	0.57553	0.35271	0.33	0.55474	0.57565	0.58272	0.41161	0.58465	0.40593	0.5803	0.44385
552.98	0.3807	0.52076	0.37795	0.53595	0.53352	0.48154	0.26229	0.55648	0.49194	0.336	0.46648	0.71648	0.48614	0.56108	0.66027	0.62307	0.62788	0.72352	0.62763	0.33829	0.44632	0.4337	0.43037	0.34792	0.61131	0.57722	0.35062	0.33656	0.55966	0.59091	0.57786	0.42793	0.58251	0.4126	0.57755	0.44909
553.98	0.37564	0.53015	0.38247	0.53981	0.53291	0.4893	0.26179	0.56716	0.49665	0.34623	0.47887	0.73524	0.46293	0.56147	0.65351	0.61963	0.61949	0.7403	0.62557	0.3363	0.44544	0.43558	0.42962	0.34268	0.58027	0.56591	0.34865	0.33449	0.55527	0.60635	0.57841	0.43185	0.58128	0.43029	0.57914	0.44743
555	0.36332	0.53339	0.37219	0.51799	0.52522	0.49207	0.25765	0.57164	0.48581	0.34121	0.47086	0.7447	0.42802	0.55943	0.63548	0.59253	0.60516	0.75201	0.62815	0.31007	0.43148	0.4185	0.43408	0.34363	0.533	0.55152	0.31385	0.31887	0.54395	0.60743	0.57467	0.43492	0.57431	0.42012	0.57569	0.44646
556.02	0.36728	0.5384	0.36804	0.50068	0.52326	0.49155	0.25594	0.56787	0.49331	0.34515	0.46726	0.74838	0.42472	0.53549	0.629	0.57344	0.5871	0.76005	0.60087	0.30756	0.42068	0.42033	0.4167	0.33302	0.51411	0.53811	0.29423	0.31444	0.54496	0.6262	0.57199	0.44007	0.56623	0.4228	0.5678	0.42758
557.05	0.35932	0.52526	0.36126	0.49313	0.50709	0.48536	0.25454	0.5715	0.4937	0.34675	0.46178	0.74333	0.42213	0.5167	0.62121	0.55598	0.58671	0.75668	0.58081	0.30144	0.42288	0.40676	0.41885	0.32389	0.50118	0.51623	0.30189	0.30533	0.54605	0.62197	0.56675	0.43902	0.56244	0.42166	0.55448	0.42409
558.04	0.36689	0.52756	0.37076	0.4874	0.49851	0.48375	0.25423	0.56056	0.49207	0.34359	0.46006	0.73748	0.42649	0.50176	0.62351	0.54441	0.59144	0.7541	0.59143	0.28554	0.4117	0.4104	0.44378	0.31033	0.48632	0.49382	0.29773	0.29804	0.54841	0.61891	0.57333	0.4347	0.56717	0.43017	0.55997	0.42498
559.07	0.36124	0.52043	0.37478	0.47794	0.50054	0.47766	0.25596	0.55465	0.47973	0.33287	0.45222	0.73218	0.4279	0.48787	0.63591	0.54781	0.61238	0.76006	0.60481	0.28446	0.42249	0.3956	0.45475	0.30586	0.46636	0.49054	0.31004	0.29309	0.55918	0.62086	0.57767	0.44337	0.55979	0.40505	0.55316	0.42609
560.09	0.35768	0.512	0.37624	0.49154	0.48837	0.46419	0.25912	0.54453	0.48004	0.33066	0.44242	0.72356	0.42481	0.48304	0.61335	0.55876	0.60524	0.75098	0.61919	0.29201	0.42946	0.40345	0.45114	0.28542	0.46461	0.49277	0.32233	0.30125	0.55518	0.61742	0.59596	0.44385	0.56839	0.41455	0.55099	0.4094
561.09	0.34795	0.51474	0.38268	0.48697	0.48124	0.45785	0.25973	0.55065	0.47419	0.33374	0.44428	0.72208	0.42671	0.46149	0.59019	0.55529	0.60647	0.74339	0.6252	0.28211	0.43411	0.41315	0.47535	0.30215	0.45998	0.48772	0.34526	0.29302	0.55245	0.6016	0.61267	0.44022	0.58114	0.41551	0.55836	0.42955
562.11	0.34212	0.51167	0.3798	0.48404	0.48014	0.459	0.25776	0.54023	0.46823	0.33456	0.43356	0.7116	0.42237	0.43039	0.58529	0.55393	0.61342	0.7345	0.63466	0.28061	0.41387	0.41737	0.4747	0.29806	0.43032	0.47139	0.35687	0.29289	0.55042	0.60062	0.61909	0.43186	0.58398	0.42726	0.566	0.41452
563.13	0.33979	0.51077	0.37781	0.47594	0.47608	0.445	0.25945	0.53967	0.46734	0.34762	0.42872	0.71333	0.42653	0.41982	0.56769	0.55149	0.61474	0.72945	0.61477	0.2875	0.41196	0.42566	0.47705	0.31155	0.44257	0.46746	0.36879	0.29987	0.5411	0.59688	0.61988	0.43168	0.58028	0.43439	0.55803	0.41722
564.13	0.3434	0.51766	0.3755	0.48398	0.46563	0.44932	0.26128	0.53971	0.46434	0.35688	0.41474	0.70568	0.43919	0.43367	0.56724	0.55129	0.5887	0.71874	0.5983	0.283	0.41137	0.44143	0.47431	0.3074	0.47245	0.47341	0.38779	0.30148	0.52664	0.58612	0.62636	0.42948	0.58643	0.4499	0.5593	0.40299
565.15	0.34535	0.52542	0.37602	0.48573	0.47792	0.45371	0.25574	0.54819	0.46107	0.36084	0.41737	0.70099	0.43396	0.43906	0.5807	0.56138	0.61401	0.71963	0.57957	0.27985	0.40273	0.45428	0.46872	0.31949	0.48708	0.47161	0.3916	0.30518	0.53938	0.58113	0.62401	0.43283	0.59244	0.45641	0.55944	0.41311
566.17	0.34023	0.51739	0.37337	0.47262	0.4724	0.45072	0.25727	0.54361	0.45295	0.35944	0.4054	0.68841	0.40424	0.46779	0.57477	0.56509	0.60947	0.7056	0.5785	0.2862	0.38785	0.4492	0.45564	0.30847	0.47573	0.47196	0.38941	0.30637	0.52119	0.57448	0.63397	0.44173	0.58282	0.45727	0.55227	0.40753
567.17	0.32476	0.52086	0.37908	0.47103	0.47661	0.44009	0.25448	0.54374	0.45187	0.35442	0.3988	0.67807	0.38651	0.50082	0.57892	0.57316	0.62128	0.69295	0.57011	0.27696	0.37916	0.45723	0.46351	0.3035	0.46942	0.48555	0.40757	0.30504	0.51675	0.56234	0.64168	0.44401	0.58551	0.4497	0.54944	0.41123
568.19	0.32139	0.51692	0.38424	0.46623	0.48735	0.43987	0.24411	0.54939	0.45414	0.34532	0.38327	0.66533	0.36876	0.50503	0.59628	0.5676	0.61595	0.6844	0.57577	0.26747	0.37986	0.45621	0.43967	0.31219	0.46009	0.47492	0.43591	0.29777	0.50838	0.54832	0.64667	0.4379	0.58248	0.44051	0.53522	0.41014
569.21	0.318	0.5008	0.38308	0.45545	0.50178	0.44063	0.23721	0.54806	0.44605	0.34242	0.37474	0.65455	0.35815	0.47175	0.57994	0.57383	0.63243	0.66432	0.58417	0.25439	0.354	0.45602	0.44831	0.31781	0.45432	0.45468	0.42399	0.30513	0.51151	0.52914	0.65369	0.42811	0.577	0.44223	0.53244	0.41135
570.2	0.32146	0.50408	0.37497	0.4468	0.50396	0.43548	0.24104	0.54252	0.43483	0.33672	0.35612	0.64515	0.36109	0.46637	0.5614	0.55535	0.61714	0.63799	0.59081	0.24153	0.35707	0.44334	0.42885	0.31977	0.44662	0.44751	0.41901	0.30864	0.50748	0.51278	0.66642	0.41402	0.57364	0.42253	0.53153	0.40739
571.22	0.3272	0.50019	0.359	0.45741	0.50867	0.43594	0.23747	0.54511	0.43446	0.33186	0.35	0.63203	0.38457	0.45924	0.55659	0.56277	0.62589	0.6261	0.57835	0.23226	0.35104	0.44585	0.43684	0.31382	0.44268	0.42167	0.41371	0.32234	0.51889	0.50417	0.64975	0.40684	0.59415	0.41674	0.53258	0.40574
572.24	0.34643	0.49628	0.35802	0.46326	0.50866	0.44475	0.23542	0.557	0.42925	0.33576	0.33832	0.61996	0.38532	0.45143	0.53928	0.5682	0.58945	0.61126	0.56935	0.24954	0.36046	0.45704	0.40928	0.31955	0.45735	0.41733	0.39789	0.33019	0.51079	0.4986	0.65461	0.41538	0.5966	0.41967	0.53172	0.4102
573.24	0.34032	0.49769	0.35071	0.46076	0.50637	0.44533	0.2368	0.55212	0.426	0.33442	0.32243	0.60528	0.38118	0.46676	0.52392	0.57164	0.58707	0.59169	0.56656	0.23975	0.35757	0.46735	0.39622	0.31371	0.44508	0.42355	0.38513	0.33443	0.50694	0.49716	0.658	0.41562	0.60539	0.40832	0.52234	0.41415
574.26	0.33682	0.50441	0.34209	0.45361	0.50241	0.44735	0.24391	0.55062	0.43102	0.33131	0.3109	0.59699	0.35393	0.46778	0.50131	0.55176	0.58792	0.58292	0.56984	0.2365	0.34755	0.46417	0.36458	0.31379	0.42116	0.41884	0.38191	0.32038	0.49393	0.49539	0.65975	0.4057	0.61743	0.40237	0.50905	0.42691
575.28	0.32044	0.49323	0.34076	0.44254	0.49794	0.45694	0.24031	0.5518	0.43741	0.33307	0.30758	0.59073	0.35498	0.47073	0.4899	0.55413	0.57857	0.57601	0.56113	0.23992	0.34085	0.46457	0.36785	0.32175	0.39703	0.42234	0.37367	0.3115	0.46082	0.49174	0.65101	0.40835	0.62674	0.39524	0.49354	0.44406
576.28	0.31272	0.49067	0.35326	0.43135	0.51171	0.4671	0.24073	0.5524	0.44515	0.33006	0.29862	0.58607	0.34669	0.45004	0.47629	0.55147	0.58498	0.5631	0.56038	0.23541	0.34853	0.45795	0.34504	0.32179	0.38906	0.43641	0.37123	0.30388	0.44812	0.48326	0.6637	0.41267	0.62029	0.38925	0.48419	0.45507
577.3	0.30801	0.49511	0.34875	0.41871	0.51736	0.46957	0.24572	0.54777	0.44669	0.32012	0.30441	0.57819	0.36341	0.46182	0.46864	0.54095	0.59374	0.55358	0.55876	0.21447	0.34059	0.44792	0.35675	0.30468	0.37826	0.42206	0.35297	0.29984	0.43589	0.47488	0.65369	0.3996	0.61464	0.38153	0.48231	0.44781
578.32	0.31083	0.49947	0.34646	0.42337	0.5313	0.48628	0.24995	0.5482	0.44847	0.32046	0.32101	0.56939	0.36477	0.4712	0.4389	0.55313	0.58964	0.54136	0.55799	0.21354	0.32399	0.43344	0.38077	0.29575	0.37122	0.43662	0.32969	0.29547	0.43007	0.47206	0.64853	0.39564	0.60709	0.3884	0.50377	0.4414
579.31	0.30888	0.48787	0.34938	0.4278	0.5374	0.49007	0.24118	0.55287	0.44567	0.31646	0.31938	0.55855	0.38105	0.48683	0.44007	0.5559	0.58152	0.53357	0.53828	0.20358	0.32618	0.42747	0.38396	0.29545	0.3713	0.42727	0.31771	0.3038	0.43159	0.47185	0.63298	0.39806	0.59028	0.37857	0.51152	0.44759
580.33	0.32215	0.48867	0.35737	0.42482	0.53918	0.48993	0.24607	0.56212	0.44486	0.32216	0.31865	0.54518	0.37518	0.50959	0.45408	0.56382	0.58121	0.51498	0.54236	0.2014	0.31958	0.4302	0.39442	0.28574	0.37101	0.42128	0.32287	0.3052	0.43418	0.46715	0.62927	0.39368	0.57456	0.3998	0.51647	0.44802
581.35	0.33017	0.47755	0.34697	0.41822	0.54291	0.47867	0.24652	0.56132	0.43929	0.32474	0.32124	0.53891	0.36949	0.51632	0.45632	0.55023	0.58	0.48512	0.53028	0.19489	0.30128	0.42149	0.40952	0.28118	0.37034	0.40217	0.30994	0.29448	0.43343	0.44768	0.60742	0.38395	0.56303	0.40203	0.522	0.44611
582.35	0.3253	0.46135	0.35263	0.42707	0.54779	0.47695	0.24772	0.55671	0.43328	0.32427	0.31052	0.54021	0.3529	0.51739	0.47337	0.55389	0.56903	0.46592	0.53605	0.18899	0.30466	0.39314	0.40319	0.29983	0.35667	0.39951	0.32753	0.2972	0.43289	0.44098	0.60428	0.37641	0.55121	0.38871	0.51314	0.4655
583.36	0.31846	0.44628	0.35382	0.4287	0.53624	0.47395	0.25003	0.563	0.43253	0.32441	0.30111	0.53289	0.34173	0.49268	0.47957	0.54286	0.56586	0.46644	0.52136	0.18297	0.31077	0.39039	0.39061	0.27582	0.34057	0.36793	0.32008	0.28765	0.41679	0.43527	0.59563	0.38021	0.54494	0.37377	0.51035	0.46271
584.38	0.31406	0.44481	0.35185	0.42837	0.5283	0.46197	0.25539	0.56502	0.43299	0.32095	0.29848	0.52859	0.33559	0.48312	0.46566	0.54985	0.55427	0.45697	0.52263	0.18843	0.3058	0.37006	0.37519	0.26699	0.3288	0.38612	0.30101	0.28704	0.40792	0.42878	0.59415	0.38567	0.53813	0.36929	0.49987	0.44938
585.38	0.29744	0.43336	0.34509	0.42834	0.51848	0.45116	0.24905	0.54702	0.42808	0.30835	0.29527	0.52695	0.3139	0.47116	0.45354	0.5394	0.53454	0.46146	0.50496	0.17325	0.29869	0.34681	0.37469	0.25905	0.30045	0.38798	0.27352	0.27447	0.41199	0.41309	0.58364	0.37311	0.53224	0.33707	0.50064	0.4342
586.4	0.28876	0.4298	0.35494	0.43326	0.50338	0.45307	0.24581	0.54562	0.43569	0.31342	0.28694	0.52034	0.29704	0.45139	0.47345	0.53108	0.50417	0.48379	0.51124	0.17945	0.30873	0.35256	0.36633	0.25794	0.28717	0.39085	0.27772	0.27461	0.40168	0.43162	0.58857	0.36737	0.54073	0.3382	0.49891	0.42417
587.41	0.29367	0.42439	0.33771	0.42375	0.48269	0.44412	0.24415	0.54832	0.44476	0.31921	0.28562	0.51338	0.29842	0.4236	0.44032	0.51428	0.48324	0.48874	0.4974	0.18775	0.31558	0.36155	0.37269	0.23132	0.27295	0.39254	0.24621	0.26397	0.39386	0.42926	0.57148	0.37368	0.5545	0.3414	0.49887	0.4107
588.41	0.2953	0.41084	0.33131	0.41063	0.46845	0.42322	0.24134	0.54272	0.43649	0.31891	0.28262	0.51591	0.30715	0.41161	0.44393	0.49823	0.45137	0.48078	0.49396	0.18875	0.31636	0.35382	0.38451	0.24615	0.29334	0.39019	0.23232	0.26186	0.39626	0.41859	0.56254	0.36092	0.55077	0.33711	0.49782	0.42013
589.43	0.30625	0.39946	0.32276	0.39453	0.4582	0.41707	0.2381	0.53719	0.4397	0.32403	0.28462	0.51528	0.30732	0.39419	0.45314	0.47309	0.4338	0.49699	0.48862	0.1989	0.32578	0.35905	0.39672	0.25322	0.30471	0.37068	0.23346	0.24687	0.39675	0.42277	0.55458	0.35204	0.55707	0.32844	0.50265	0.43262
590.42	0.31777	0.39067	0.3185	0.39212	0.45058	0.41169	0.24212	0.5341	0.44195	0.33068	0.2814	0.50335	0.32495	0.35836	0.44478	0.45703	0.42169	0.49982	0.49004	0.20633	0.31458	0.35302	0.38027	0.23524	0.3063	0.35907	0.25496	0.24301	0.38201	0.42925	0.54584	0.35563	0.55292	0.33506	0.50018	0.42122
591.44	0.31183	0.38711	0.303	0.38682	0.43709	0.39579	0.24604	0.53283	0.42438	0.32252	0.2852	0.49522	0.32684	0.38032	0.41018	0.45082	0.41355	0.503	0.49354	0.20733	0.29639	0.33624	0.36462	0.22698	0.28815	0.3742	0.24205	0.24265	0.38511	0.42108	0.52731	0.34969	0.54008	0.31313	0.48902	0.42366
592.46	0.30269	0.37622	0.30104	0.38132	0.42281	0.37511	0.24123	0.52997	0.40828	0.31606	0.28168	0.47966	0.326	0.37652	0.42099	0.43916	0.40998	0.50582	0.49115	0.20215	0.26865	0.33958	0.34554	0.2178	0.30178	0.36125	0.24984	0.23921	0.38403	0.41727	0.52072	0.33129	0.51924	0.31283	0.48044	0.41079
593.45	0.29796	0.37259	0.29545	0.37624	0.41879	0.37124	0.24129	0.51217	0.40175	0.31174	0.28076	0.47161	0.32185	0.34455	0.41588	0.42431	0.41791	0.50781	0.49934	0.20759	0.25229	0.31598	0.33877	0.20057	0.28835	0.3609	0.23727	0.23718	0.39104	0.41915	0.50957	0.32536	0.5106	0.30988	0.46308	0.38922
594.47	0.29216	0.3692	0.29509	0.38938	0.40098	0.3531	0.23491	0.49595	0.38428	0.30778	0.26728	0.46084	0.33283	0.35221	0.42343	0.43355	0.41004	0.48551	0.4829	0.20563	0.2467	0.30431	0.32756	0.18911	0.28583	0.3572	0.24086	0.24001	0.37	0.40047	0.49533	0.31482	0.49532	0.30174	0.4504	0.38639
595.46	0.29234	0.3563	0.28841	0.38295	0.3899	0.34248	0.23191	0.48588	0.36611	0.3015	0.26565	0.46665	0.34476	0.36678	0.4431	0.42642	0.40806	0.4936	0.48467	0.2112	0.23914	0.31243	0.31474	0.18646	0.30269	0.36392	0.22637	0.23799	0.37676	0.39775	0.48875	0.30135	0.49088	0.2921	0.42953	0.39727
596.48	0.30169	0.3484	0.27265	0.37941	0.37101	0.3432	0.22481	0.46807	0.36528	0.29535	0.25108	0.45603	0.34834	0.33523	0.45588	0.42763	0.39383	0.49384	0.46858	0.20861	0.23673	0.30417	0.31161	0.17059	0.30414	0.34138	0.21011	0.24007	0.36165	0.40038	0.49169	0.3011	0.47206	0.29982	0.42054	0.39052
597.49	0.30678	0.34735	0.25912	0.37454	0.36979	0.34639	0.22273	0.45532	0.36291	0.29377	0.25352	0.45982	0.34297	0.33723	0.45564	0.4402	0.39169	0.49442	0.47141	0.22456	0.23555	0.2879	0.29718	0.17234	0.29696	0.35702	0.18158	0.23839	0.35594	0.39831	0.49319	0.30347	0.46626	0.28153	0.40605	0.39554
598.49	0.30374	0.34405	0.24949	0.36945	0.34765	0.33583	0.21683	0.45394	0.35811	0.29127	0.25612	0.45168	0.33973	0.37278	0.47963	0.44216	0.37713	0.4964	0.45358	0.22308	0.24163	0.30079	0.28193	0.18546	0.29541	0.36088	0.18391	0.24014	0.34439	0.39186	0.4874	0.29243	0.45421	0.28314	0.40622	0.40924
599.5	0.30193	0.33906	0.23195	0.34387	0.3352	0.33509	0.21475	0.44759	0.36084	0.28719	0.26818	0.45205	0.31785	0.36806	0.47523	0.40566	0.37011	0.5018	0.46041	0.21717	0.2356	0.29066	0.28386	0.17217	0.28636	0.37098	0.15523	0.22978	0.34841	0.39657	0.48096	0.28108	0.44516	0.29176	0.40759	0.40764
600.52	0.29251	0.33835	0.21978	0.33972	0.32361	0.32513	0.21048	0.43839	0.38348	0.28165	0.2751	0.44773	0.30761	0.34364	0.47281	0.40718	0.36751	0.49322	0.47315	0.20717	0.2496	0.26996	0.30578	0.18364	0.27828	0.353	0.13804	0.23455	0.33497	0.38783	0.47442	0.28515	0.44438	0.29348	0.41375	0.41364
601.51	0.3002	0.34022	0.21584	0.33043	0.31809	0.30458	0.20735	0.43622	0.38682	0.27446	0.28244	0.443	0.34433	0.36316	0.49446	0.38644	0.35664	0.48853	0.48294	0.21238	0.25495	0.25762	0.29904	0.1901	0.30011	0.3658	0.12345	0.22277	0.32569	0.36346	0.45665	0.26817	0.45038	0.27793	0.40055	0.41131
602.53	0.29724	0.33839	0.21221	0.32865	0.30523	0.30494	0.2049	0.42015	0.38431	0.26862	0.2857	0.44152	0.3364	0.35454	0.5067	0.3701	0.3623	0.49816	0.48303	0.19559	0.25076	0.24136	0.32058	0.20035	0.29788	0.34531	0.12728	0.21075	0.3201	0.3603	0.44975	0.25632	0.43563	0.2809	0.41041	0.41254
603.52	0.30321	0.33318	0.21111	0.31844	0.30068	0.29609	0.20078	0.41395	0.37922	0.26309	0.27592	0.43316	0.32749	0.37385	0.51587	0.36376	0.35113	0.49898	0.50794	0.19734	0.24324	0.23192	0.29851	0.18905	0.28927	0.35056	0.13	0.19814	0.31142	0.35703	0.43704	0.25727	0.43201	0.28018	0.39461	0.39479
604.54	0.30401	0.32974	0.20409	0.31822	0.29818	0.28817	0.19667	0.40191	0.37543	0.25676	0.273	0.42496	0.33877	0.36435	0.53156	0.38317	0.34615	0.49547	0.52974	0.20095	0.23239	0.23836	0.27786	0.19399	0.28802	0.3269	0.13791	0.20134	0.30725	0.34809	0.43433	0.25854	0.43503	0.279	0.39189	0.36602
605.55	0.30023	0.33719	0.19375	0.30576	0.29802	0.28572	0.19045	0.39833	0.37424	0.25671	0.25891	0.41635	0.29996	0.39513	0.54453	0.37577	0.3428	0.48515	0.51268	0.2121	0.23428	0.25026	0.23886	0.18801	0.26836	0.33771	0.13112	0.18673	0.30226	0.3399	0.42853	0.25815	0.44009	0.27781	0.38069	0.33186
606.55	0.28293	0.32475	0.19325	0.30308	0.29015	0.28831	0.18582	0.38147	0.3747	0.25215	0.26136	0.42525	0.25358	0.37589	0.55027	0.38853	0.35199	0.4766	0.50795	0.19829	0.23316	0.26472	0.24326	0.19646	0.24476	0.32819	0.13727	0.17581	0.30548	0.34528	0.42923	0.25829	0.43689	0.27662	0.37767	0.31682
607.56	0.27874	0.31368	0.19207	0.29763	0.29078	0.26896	0.17919	0.37521	0.3762	0.24413	0.24554	0.41772	0.25378	0.3402	0.56741	0.37236	0.34671	0.45901	0.49161	0.19203	0.23416	0.2768	0.20892	0.20536	0.24413	0.31968	0.12517	0.17593	0.30418	0.33984	0.40988	0.25634	0.44101	0.27704	0.3516	0.31012
608.55	0.28577	0.30052	0.18088	0.29362	0.29424	0.27838	0.17986	0.36729	0.38547	0.23148	0.24803	0.41611	0.24058	0.30495	0.57262	0.37044	0.35398	0.45023	0.47927	0.18354	0.23381	0.27046	0.21758	0.21275	0.24446	0.28395	0.11487	0.16861	0.29706	0.35069	0.42099	0.25514	0.44025	0.26975	0.35418	0.30599
609.57	0.29575	0.29309	0.18276	0.28849	0.28549	0.27457	0.18054	0.36909	0.40131	0.22772	0.24426	0.41143	0.22039	0.31754	0.56986	0.35943	0.35003	0.44486	0.45428	0.17864	0.24318	0.27556	0.22162	0.20801	0.23259	0.28321	0.10071	0.15779	0.28805	0.3411	0.4164	0.26924	0.46242	0.27085	0.34529	0.30445
610.58	0.30844	0.27294	0.18257	0.28636	0.28182	0.27042	0.18031	0.35722	0.38699	0.21958	0.24269	0.40205	0.25765	0.28575	0.58539	0.3495	0.34505	0.44419	0.45984	0.1646	0.2295	0.2718	0.23979	0.20083	0.26099	0.26313	0.10498	0.14622	0.2794	0.35294	0.41687	0.27204	0.4568	0.27356	0.34548	0.29618
611.57	0.31564	0.2648	0.17999	0.27764	0.28314	0.2749	0.17947	0.35437	0.38277	0.22387	0.22615	0.38891	0.26443	0.27692	0.59224	0.32412	0.3411	0.43825	0.45449	0.15428	0.22828	0.26583	0.21801	0.17712	0.26533	0.23921	0.085992	0.13917	0.26529	0.35878	0.4124	0.28806	0.46013	0.28041	0.34318	0.28106
612.59	0.33259	0.26996	0.1741	0.268	0.27861	0.28015	0.17844	0.35374	0.37916	0.22281	0.22664	0.38813	0.26422	0.30771	0.5801	0.33313	0.32623	0.43079	0.48246	0.15804	0.22539	0.27283	0.21502	0.17132	0.26331	0.25363	0.080921	0.13054	0.24323	0.35325	0.41726	0.30429	0.47391	0.28265	0.34817	0.26741
613.58	0.33432	0.28287	0.16098	0.26517	0.28737	0.27303	0.17418	0.35067	0.36981	0.22498	0.22909	0.39195	0.26344	0.31015	0.5573	0.3261	0.33588	0.42698	0.47316	0.16133	0.22359	0.30816	0.2278	0.16175	0.26452	0.2696	0.067148	0.13211	0.25314	0.33703	0.41147	0.31593	0.48554	0.28409	0.33671	0.26102
614.6	0.33792	0.29086	0.15478	0.26327	0.30199	0.2724	0.17139	0.34894	0.3533	0.22045	0.22391	0.39746	0.26692	0.29007	0.57213	0.32741	0.3433	0.41143	0.45918	0.15806	0.22165	0.30068	0.21696	0.17359	0.27101	0.26303	0.083924	0.13151	0.26342	0.33097	0.40928	0.32444	0.46665	0.28138	0.32685	0.25952
615.59	0.32916	0.29524	0.15158	0.2688	0.31056	0.27775	0.1764	0.35876	0.34534	0.22542	0.22407	0.39738	0.22538	0.28385	0.54662	0.34205	0.33272	0.41127	0.43775	0.1527	0.22062	0.30054	0.20048	0.18345	0.23783	0.24152	0.079386	0.13894	0.26871	0.32491	0.40575	0.32771	0.46025	0.27879	0.32298	0.26183
616.6	0.32924	0.31244	0.14738	0.27897	0.30633	0.27107	0.18193	0.36171	0.33231	0.22242	0.23174	0.40117	0.21255	0.30188	0.5222	0.37457	0.32568	0.40055	0.44046	0.17404	0.22264	0.31269	0.2034	0.18346	0.22519	0.25382	0.094257	0.14337	0.25737	0.31242	0.40649	0.34735	0.46796	0.28057	0.32531	0.25987
617.61	0.32778	0.31079	0.14633	0.27999	0.3108	0.28019	0.18542	0.37391	0.32197	0.22418	0.24049	0.39642	0.21914	0.28224	0.51426	0.37666	0.34167	0.40145	0.41299	0.17524	0.23151	0.31666	0.20391	0.17315	0.21746	0.23637	0.10026	0.1361	0.27516	0.31938	0.40454	0.37496	0.46903	0.28372	0.33293	0.24444
618.61	0.33468	0.30247	0.1559	0.27957	0.30776	0.29094	0.18958	0.38525	0.3132	0.22892	0.24556	0.39913	0.22126	0.27322	0.49782	0.38799	0.33287	0.40249	0.4166	0.17385	0.24296	0.30052	0.18445	0.18182	0.20092	0.21406	0.11274	0.13795	0.27133	0.3233	0.39882	0.41485	0.45764	0.28941	0.34166	0.23993
619.62	0.33027	0.29915	0.1547	0.28586	0.30169	0.29862	0.19795	0.39343	0.30806	0.23178	0.25621	0.40234	0.22862	0.26443	0.46456	0.40691	0.32703	0.41245	0.43463	0.17668	0.24609	0.31662	0.20155	0.17183	0.20509	0.20757	0.10472	0.13479	0.25194	0.33214	0.40485	0.45475	0.45439	0.29544	0.3491	0.24033
620.61	0.34464	0.30809	0.15259	0.28753	0.30297	0.31562	0.19663	0.38922	0.30744	0.22649	0.26433	0.41605	0.23464	0.26561	0.43223	0.41162	0.34954	0.41939	0.43327	0.18928	0.2635	0.31484	0.20193	0.16854	0.22284	0.22432	0.096072	0.12939	0.25265	0.3409	0.41266	0.49258	0.46568	0.29354	0.35217	0.23818
621.62	0.34877	0.30317	0.15862	0.2685	0.31392	0.32187	0.19489	0.37869	0.2957	0.22583	0.27084	0.42191	0.22979	0.25553	0.40895	0.40405	0.35448	0.42749	0.41837	0.18927	0.2747	0.33131	0.18939	0.18651	0.23629	0.23553	0.092125	0.13067	0.26786	0.35675	0.40126	0.5193	0.46327	0.30199	0.34716	0.23186
622.61	0.34488	0.31286	0.16966	0.26669	0.33241	0.32771	0.1974	0.37149	0.29321	0.2295	0.28175	0.42857	0.20806	0.28855	0.41176	0.42377	0.33921	0.43633	0.41375	0.18755	0.29563	0.31982	0.20897	0.1799	0.23191	0.25131	0.10905	0.13999	0.27181	0.36574	0.40609	0.55055	0.46657	0.29847	0.34575	0.22508
623.63	0.34041	0.32665	0.16939	0.26262	0.33917	0.32646	0.19429	0.36019	0.2953	0.23725	0.28937	0.43496	0.21543	0.29905	0.41148	0.42593	0.34874	0.43635	0.40948	0.20374	0.31475	0.32949	0.22614	0.18224	0.26252	0.27802	0.10175	0.13385	0.27005	0.37768	0.39997	0.56954	0.48398	0.29242	0.34675	0.23252
624.62	0.34948	0.33442	0.18397	0.25578	0.35278	0.32889	0.18655	0.35458	0.29836	0.24482	0.2842	0.4413	0.21815	0.29484	0.43094	0.40719	0.35916	0.44402	0.39586	0.21105	0.33843	0.32757	0.21325	0.17913	0.27681	0.28945	0.10384	0.13332	0.30062	0.40264	0.38863	0.58184	0.49734	0.29661	0.35145	0.22404
625.63	0.35051	0.34292	0.2007	0.25833	0.34989	0.32826	0.18493	0.35989	0.29549	0.25776	0.29518	0.432	0.24786	0.33546	0.45712	0.40967	0.32279	0.44524	0.41002	0.22887	0.36502	0.34579	0.22764	0.16526	0.28999	0.30678	0.12226	0.1424	0.30079	0.41985	0.3773	0.61103	0.49457	0.30472	0.35706	0.21068
626.64	0.35516	0.35369	0.20628	0.26366	0.36332	0.32917	0.18828	0.37873	0.30074	0.26492	0.3111	0.44091	0.26689	0.35551	0.48909	0.40671	0.32275	0.44648	0.4393	0.23471	0.37721	0.32531	0.2703	0.18251	0.30321	0.29892	0.13635	0.14155	0.30465	0.43598	0.38791	0.63321	0.48191	0.30005	0.37985	0.22869
627.63	0.35695	0.36059	0.20686	0.26685	0.36484	0.31636	0.18691	0.38437	0.3129	0.2688	0.30086	0.45012	0.2737	0.36518	0.46932	0.39573	0.32979	0.44091	0.47138	0.26268	0.40717	0.33946	0.26615	0.19098	0.32304	0.28889	0.13106	0.13844	0.30044	0.44894	0.38303	0.65467	0.49896	0.30666	0.38957	0.2417
628.64	0.35253	0.363	0.21806	0.28663	0.37819	0.31755	0.19233	0.38932	0.30543	0.2703	0.29662	0.44306	0.2714	0.36188	0.49083	0.41597	0.31145	0.44076	0.49446	0.28683	0.42592	0.3335	0.25092	0.17501	0.32861	0.27703	0.13469	0.15398	0.29387	0.47307	0.39232	0.68107	0.49677	0.32604	0.39742	0.2252
629.63	0.34311	0.37083	0.22557	0.29655	0.40515	0.32072	0.19962	0.39088	0.30713	0.27169	0.30877	0.44059	0.28541	0.40471	0.49988	0.44804	0.33373	0.43923	0.50561	0.30605	0.45335	0.32671	0.26883	0.18609	0.32839	0.28874	0.15611	0.17029	0.29825	0.49973	0.40028	0.69239	0.514	0.31839	0.3966	0.22403
630.65	0.33427	0.37269	0.23208	0.29411	0.43298	0.30964	0.19999	0.39047	0.31091	0.27973	0.31264	0.45352	0.28486	0.38973	0.51237	0.46209	0.35984	0.42173	0.5237	0.31724	0.48169	0.33596	0.29058	0.19868	0.31728	0.28566	0.16203	0.17908	0.31548	0.51251	0.40253	0.69639	0.52214	0.33536	0.41126	0.25105
631.64	0.3216	0.38054	0.23514	0.31115	0.45595	0.31404	0.19755	0.40052	0.31782	0.28911	0.3076	0.4464	0.27075	0.40422	0.4981	0.47829	0.36738	0.42656	0.53368	0.33944	0.51325	0.36468	0.27684	0.18777	0.31675	0.29305	0.16023	0.19347	0.33177	0.53974	0.40509	0.69958	0.53695	0.35441	0.41077	0.24379
632.65	0.31319	0.39145	0.23504	0.3176	0.47169	0.32688	0.19507	0.39365	0.30552	0.29478	0.31966	0.44905	0.28128	0.41849	0.50283	0.48828	0.37299	0.44359	0.51504	0.34707	0.52085	0.38555	0.29661	0.20388	0.32866	0.32617	0.1523	0.2108	0.34201	0.57179	0.41194	0.68181	0.52275	0.35286	0.42545	0.2472
633.64	0.31848	0.40568	0.24587	0.31634	0.49868	0.31798	0.18963	0.40039	0.31704	0.30034	0.31509	0.45686	0.32424	0.43366	0.4971	0.49875	0.38644	0.44363	0.51084	0.34383	0.54532	0.4143	0.30391	0.22974	0.34719	0.33848	0.17704	0.2207	0.37105	0.58144	0.42094	0.67527	0.53013	0.36237	0.42908	0.26484
634.65	0.31574	0.41242	0.24831	0.33146	0.50291	0.31702	0.18435	0.40533	0.31409	0.30401	0.3032	0.46103	0.32838	0.41569	0.48703	0.50317	0.36226	0.45518	0.52886	0.36037	0.56085	0.44356	0.31222	0.24087	0.35652	0.34457	0.17642	0.22676	0.37086	0.58859	0.42928	0.67	0.52287	0.37566	0.43552	0.27538
635.64	0.31481	0.4228	0.25507	0.33908	0.51712	0.32163	0.18232	0.40837	0.31418	0.29934	0.29409	0.46044	0.34165	0.41095	0.50123	0.49866	0.3741	0.48153	0.53233	0.38261	0.55881	0.44214	0.29735	0.26036	0.39486	0.34649	0.19036	0.22957	0.37009	0.61455	0.43279	0.65595	0.51888	0.36607	0.44057	0.2737
636.65	0.32618	0.42385	0.26814	0.33662	0.53359	0.32018	0.1781	0.39839	0.31455	0.29883	0.28516	0.4693	0.38831	0.41207	0.51019	0.51416	0.38477	0.48372	0.53114	0.38434	0.54814	0.43544	0.30954	0.26514	0.43397	0.35482	0.20562	0.22845	0.38597	0.61352	0.453	0.63614	0.51857	0.36015	0.44504	0.28734
637.66	0.33666	0.41259	0.28629	0.34344	0.56698	0.31756	0.17633	0.40897	0.32641	0.2988	0.28602	0.46974	0.4243	0.39457	0.53039	0.53165	0.40372	0.47629	0.55912	0.39189	0.55827	0.4337	0.3151	0.27722	0.46316	0.32382	0.23238	0.22869	0.40817	0.60846	0.47391	0.61887	0.52302	0.36886	0.44842	0.29978
638.65	0.32822	0.41422	0.28697	0.34348	0.58933	0.3216	0.18038	0.40375	0.32942	0.29878	0.28561	0.46593	0.40674	0.41434	0.54355	0.52582	0.4212	0.49071	0.59442	0.40093	0.56069	0.43864	0.34309	0.2761	0.45514	0.34817	0.23669	0.22191	0.40899	0.6138	0.49329	0.58641	0.5222	0.35881	0.45512	0.29128
639.66	0.32766	0.42199	0.28136	0.33498	0.61854	0.32344	0.18616	0.40756	0.33158	0.30699	0.29386	0.46432	0.40083	0.44082	0.52632	0.52001	0.44607	0.48683	0.62211	0.39688	0.54416	0.44034	0.3487	0.28533	0.47575	0.34413	0.2294	0.21873	0.41743	0.62714	0.5253	0.56623	0.50715	0.35831	0.47171	0.29371
640.65	0.32727	0.41987	0.28067	0.3364	0.65168	0.32027	0.18283	0.41305	0.33127	0.30553	0.28788	0.46702	0.40873	0.46603	0.5017	0.52952	0.44838	0.47383	0.62469	0.38494	0.53966	0.42689	0.34505	0.27514	0.47138	0.35307	0.2273	0.21582	0.42792	0.62027	0.55637	0.54912	0.50067	0.34667	0.46348	0.29334
641.66	0.31879	0.42332	0.26991	0.34297	0.68345	0.32632	0.18877	0.42091	0.33788	0.30852	0.29917	0.46834	0.38653	0.4421	0.48288	0.52526	0.45409	0.48512	0.63161	0.37807	0.53728	0.42505	0.33234	0.2768	0.46046	0.35463	0.21309	0.22068	0.43104	0.6391	0.57009	0.53369	0.51007	0.34031	0.45725	0.28466
642.65	0.31072	0.43443	0.26539	0.34441	0.69668	0.32889	0.18684	0.419	0.33322	0.30859	0.30139	0.468	0.35893	0.45197	0.48309	0.52481	0.44713	0.49515	0.6188	0.36973	0.50855	0.40396	0.32571	0.26467	0.44207	0.3806	0.21217	0.22481	0.42516	0.66177	0.58247	0.51587	0.51285	0.3312	0.44965	0.2695
643.66	0.30545	0.43033	0.26033	0.33968	0.72057	0.33993	0.18597	0.42507	0.33341	0.30836	0.31855	0.4787	0.35326	0.42157	0.47101	0.51406	0.44474	0.4857	0.60513	0.34941	0.47483	0.38048	0.31527	0.26575	0.45285	0.3622	0.19623	0.2276	0.42285	0.67538	0.61	0.48538	0.51238	0.32474	0.45164	0.26747
644.64	0.30265	0.42092	0.26381	0.33745	0.74037	0.35107	0.18429	0.42263	0.32759	0.30211	0.34081	0.48838	0.3577	0.39639	0.47578	0.50774	0.44444	0.48321	0.58109	0.3233	0.4475	0.36591	0.31919	0.25942	0.43791	0.37578	0.19874	0.22823	0.43447	0.68715	0.63058	0.45921	0.50868	0.31472	0.44538	0.26289
645.65	0.30387	0.41523	0.2643	0.33903	0.75393	0.36759	0.19298	0.42675	0.3236	0.2969	0.3627	0.50004	0.3602	0.38291	0.45649	0.49324	0.44296	0.49633	0.58518	0.31388	0.40487	0.37505	0.30799	0.25932	0.45082	0.38888	0.20257	0.22259	0.43885	0.69423	0.66203	0.44322	0.49794	0.31643	0.43314	0.25391
646.64	0.29921	0.40722	0.27095	0.34177	0.7675	0.37347	0.18946	0.42291	0.30714	0.28805	0.38462	0.51356	0.36097	0.38938	0.46257	0.48936	0.44978	0.48975	0.56935	0.2889	0.37972	0.37091	0.30187	0.25074	0.45965	0.39225	0.21013	0.22199	0.43291	0.68111	0.68993	0.41435	0.48817	0.31229	0.42531	0.23663
647.65	0.29415	0.3972	0.26907	0.33793	0.79437	0.39335	0.19688	0.42359	0.31492	0.29492	0.41672	0.53952	0.37067	0.3835	0.4321	0.47732	0.46649	0.4948	0.56777	0.25602	0.34942	0.38657	0.29274	0.25613	0.4764	0.40657	0.21658	0.22138	0.42758	0.67073	0.71725	0.40563	0.48072	0.31205	0.42199	0.23872
648.64	0.28288	0.3893	0.26788	0.34523	0.78531	0.40097	0.19237	0.42705	0.30954	0.2929	0.45312	0.55611	0.38176	0.39498	0.42573	0.48696	0.45635	0.50939	0.53916	0.23997	0.33023	0.38929	0.29495	0.23543	0.4744	0.42883	0.22872	0.22196	0.44082	0.65785	0.71822	0.4097	0.48021	0.31275	0.40871	0.23569
649.65	0.2762	0.37858	0.25923	0.3374	0.78788	0.41098	0.18954	0.42601	0.31064	0.29418	0.47602	0.57629	0.38741	0.41122	0.41629	0.4801	0.45271	0.51905	0.52462	0.23578	0.31802	0.40157	0.25922	0.22218	0.49461	0.43867	0.23521	0.21595	0.42696	0.62695	0.70873	0.41243	0.48283	0.3077	0.39075	0.23548
650.63	0.2629	0.37094	0.25536	0.32825	0.79086	0.41717	0.19383	0.41646	0.31488	0.30247	0.5199	0.59511	0.3925	0.40649	0.42841	0.4875	0.45589	0.51149	0.524	0.20504	0.31071	0.38727	0.26411	0.22141	0.50038	0.46233	0.23366	0.22348	0.42514	0.5882	0.70217	0.40103	0.49592	0.30449	0.39528	0.22796
651.64	0.25853	0.36017	0.25042	0.32138	0.7831	0.42526	0.19425	0.4153	0.33086	0.30961	0.56276	0.62005	0.40439	0.40999	0.43421	0.49067	0.4542	0.51602	0.53433	0.20878	0.30083	0.39327	0.26073	0.23825	0.48682	0.47844	0.24909	0.22484	0.41583	0.57089	0.69515	0.40673	0.48772	0.30646	0.39363	0.25499
652.63	0.25435	0.35892	0.23987	0.3272	0.74595	0.41902	0.19741	0.40609	0.33558	0.30293	0.59889	0.62261	0.40892	0.40442	0.43661	0.5025	0.42744	0.50109	0.53516	0.21576	0.29765	0.38463	0.24952	0.22187	0.48834	0.4887	0.24047	0.22679	0.40382	0.53665	0.68097	0.39767	0.49814	0.30292	0.38352	0.2502
653.64	0.25214	0.35406	0.23793	0.32829	0.73119	0.42031	0.19915	0.4014	0.34704	0.3099	0.63287	0.63152	0.41327	0.40752	0.43033	0.49147	0.42755	0.49321	0.54433	0.2131	0.30147	0.37805	0.24498	0.2313	0.4993	0.51411	0.23897	0.21897	0.386	0.51587	0.65682	0.38495	0.50178	0.2972	0.38251	0.24604
654.62	0.247	0.35815	0.24486	0.33693	0.7013	0.40992	0.20418	0.40455	0.35724	0.31366	0.66188	0.63617	0.42132	0.41347	0.45068	0.48773	0.41352	0.48877	0.56257	0.22751	0.30107	0.3732	0.253	0.22983	0.49732	0.55268	0.25011	0.21793	0.3739	0.49817	0.64172	0.37163	0.50653	0.30656	0.38073	0.24471
655.63	0.24572	0.36491	0.23447	0.3501	0.6721	0.4068	0.2023	0.41341	0.36358	0.31553	0.69464	0.64977	0.41133	0.41747	0.44154	0.48733	0.41587	0.50053	0.55949	0.24057	0.30752	0.38286	0.2679	0.24476	0.48841	0.57444	0.2527	0.21631	0.35873	0.50923	0.60296	0.3689	0.5136	0.29889	0.37148	0.25137
656.62	0.24413	0.3762	0.22479	0.35001	0.63677	0.4014	0.20478	0.42347	0.36771	0.31881	0.71115	0.65349	0.40699	0.43015	0.42085	0.48408	0.40186	0.5115	0.56408	0.2471	0.31915	0.37054	0.26609	0.24317	0.51585	0.60314	0.25386	0.21287	0.35155	0.49538	0.56773	0.34859	0.52856	0.29468	0.37283	0.24494
657.63	0.23599	0.36953	0.22734	0.33829	0.61474	0.40592	0.20177	0.43717	0.37849	0.32861	0.73156	0.6653	0.40712	0.41319	0.42895	0.46752	0.3948	0.52388	0.57806	0.26426	0.35052	0.38791	0.28811	0.25404	0.5089	0.61908	0.25973	0.20634	0.35328	0.48997	0.54172	0.33499	0.53241	0.29783	0.37829	0.25213
658.61	0.23589	0.36804	0.22352	0.3301	0.59869	0.40174	0.21194	0.44378	0.38285	0.33258	0.73854	0.67209	0.40145	0.41942	0.44377	0.46764	0.40769	0.52455	0.62696	0.28255	0.36614	0.40941	0.2928	0.25354	0.50839	0.62026	0.26886	0.21286	0.36479	0.47321	0.52952	0.3209	0.523	0.30008	0.37519	0.2591
659.62	0.23285	0.373	0.22293	0.33736	0.57825	0.40834	0.22184	0.46155	0.38877	0.34155	0.76111	0.67742	0.40122	0.40746	0.43906	0.48518	0.4076	0.53227	0.66304	0.30331	0.40514	0.40328	0.29772	0.2614	0.51299	0.6223	0.25942	0.22331	0.36253	0.46881	0.52568	0.32201	0.52608	0.29059	0.374	0.26069
660.61	0.23705	0.38514	0.22081	0.32189	0.55578	0.40745	0.22783	0.47333	0.40144	0.35552	0.76107	0.67176	0.40975	0.41286	0.43203	0.48958	0.40147	0.53474	0.6884	0.333	0.43948	0.43402	0.28107	0.25183	0.53888	0.6427	0.2534	0.23018	0.37193	0.4605	0.52535	0.30491	0.52552	0.30597	0.37524	0.2737
661.62	0.23191	0.39093	0.22739	0.33011	0.53665	0.41527	0.23563	0.47374	0.42026	0.36219	0.77217	0.66345	0.42391	0.41805	0.45089	0.49625	0.39255	0.53945	0.72401	0.36627	0.47352	0.44481	0.31188	0.2453	0.53264	0.66867	0.25225	0.24391	0.3861	0.47078	0.52708	0.30983	0.53216	0.30673	0.37259	0.27424
662.6	0.22744	0.40794	0.23614	0.32188	0.51441	0.41612	0.24192	0.48453	0.41755	0.36606	0.77195	0.65587	0.43188	0.45617	0.46562	0.50492	0.40137	0.55064	0.74839	0.38523	0.48894	0.43738	0.3084	0.24457	0.54432	0.70107	0.27698	0.24946	0.39008	0.47431	0.52641	0.31257	0.52256	0.30383	0.3609	0.25801
663.61	0.24076	0.43542	0.24234	0.32869	0.50781	0.43175	0.24755	0.50347	0.43013	0.37464	0.77071	0.64788	0.44937	0.47461	0.47511	0.52208	0.39869	0.57968	0.73566	0.42199	0.51696	0.42757	0.30979	0.24384	0.55677	0.74239	0.29688	0.26639	0.38907	0.48473	0.51567	0.32025	0.53629	0.3061	0.36608	0.2674
664.59	0.2409	0.44335	0.24964	0.31297	0.49654	0.43494	0.24216	0.49887	0.43747	0.37841	0.75654	0.63375	0.44787	0.48635	0.46762	0.50717	0.40414	0.60288	0.75629	0.44022	0.52409	0.44781	0.31849	0.23798	0.56156	0.77182	0.31615	0.2697	0.40604	0.49945	0.50312	0.30667	0.53825	0.32518	0.37349	0.26469
665.6	0.24704	0.44323	0.25394	0.32559	0.48725	0.43208	0.24189	0.49271	0.43519	0.3742	0.732	0.61655	0.46035	0.49141	0.49454	0.50968	0.40445	0.62199	0.79239	0.45613	0.54914	0.43993	0.32883	0.23669	0.55812	0.76714	0.33675	0.27695	0.40983	0.48936	0.49892	0.30348	0.55203	0.32368	0.37763	0.25857
666.59	0.25458	0.44844	0.24986	0.3267	0.47924	0.41977	0.24343	0.4966	0.42552	0.3797	0.69911	0.59797	0.45053	0.48544	0.48311	0.51025	0.41643	0.62633	0.80006	0.4797	0.56451	0.44741	0.30548	0.23116	0.56411	0.75643	0.32973	0.27435	0.40307	0.47426	0.49844	0.30514	0.53274	0.32666	0.38398	0.25088
667.57	0.26583	0.45302	0.24032	0.33894	0.47428	0.41849	0.24537	0.49585	0.42613	0.38312	0.66005	0.57408	0.43393	0.47818	0.46773	0.50644	0.40452	0.62881	0.82234	0.50094	0.58172	0.47112	0.31789	0.21214	0.56356	0.74206	0.29704	0.27719	0.40333	0.47241	0.49516	0.29874	0.53462	0.3361	0.39764	0.26453
668.58	0.27029	0.44022	0.24611	0.34893	0.46835	0.40775	0.23905	0.49108	0.4253	0.37572	0.61868	0.55709	0.42705	0.45796	0.45797	0.51007	0.42052	0.63495	0.86027	0.52541	0.59592	0.4853	0.32387	0.21667	0.56549	0.72485	0.29233	0.27226	0.4136	0.47625	0.50442	0.30199	0.54073	0.34405	0.39715	0.27477
669.56	0.27525	0.44071	0.23797	0.36326	0.46909	0.40343	0.24043	0.48965	0.42742	0.3668	0.56735	0.53374	0.4134	0.45876	0.47466	0.52235	0.44865	0.64052	0.86092	0.54037	0.61728	0.47254	0.33048	0.20497	0.56332	0.71541	0.29702	0.26501	0.41367	0.46514	0.50031	0.3059	0.53763	0.34476	0.39908	0.27436
670.57	0.27768	0.44074	0.23922	0.35289	0.46514	0.40297	0.2369	0.4936	0.43216	0.35849	0.52999	0.52424	0.39334	0.44051	0.46168	0.51752	0.44549	0.63248	0.8458	0.55843	0.63243	0.47259	0.34035	0.22304	0.56136	0.69404	0.2778	0.25274	0.40436	0.46912	0.49904	0.30856	0.51882	0.35064	0.40562	0.28611
671.55	0.28889	0.44335	0.24718	0.35191	0.46748	0.40756	0.23504	0.49086	0.43442	0.34775	0.49282	0.51189	0.39661	0.42792	0.47226	0.51636	0.4515	0.64431	0.84704	0.55772	0.6367	0.48682	0.38315	0.22261	0.55701	0.6818	0.29239	0.25253	0.39793	0.47553	0.50429	0.30841	0.52146	0.36241	0.41318	0.29016
672.56	0.30413	0.43817	0.25068	0.3598	0.47901	0.38938	0.23277	0.4905	0.43429	0.33605	0.44908	0.49577	0.41171	0.40928	0.46946	0.51703	0.46889	0.64581	0.83632	0.56617	0.62703	0.48162	0.37066	0.23859	0.56905	0.66117	0.31491	0.24855	0.40327	0.46654	0.49346	0.32074	0.50825	0.38051	0.41257	0.29411
673.54	0.31447	0.43992	0.2421	0.35236	0.46183	0.39324	0.23919	0.48186	0.42833	0.326	0.41713	0.48782	0.42355	0.39457	0.45475	0.50076	0.44498	0.63643	0.82374	0.54868	0.61557	0.47423	0.37274	0.2596	0.55687	0.64814	0.29803	0.24158	0.38262	0.46993	0.49254	0.32073	0.48245	0.37779	0.42128	0.29183
674.55	0.34014	0.43806	0.24785	0.35637	0.45736	0.38508	0.24069	0.48177	0.42127	0.3226	0.39543	0.48025	0.45848	0.3974	0.44241	0.50282	0.4255	0.6273	0.81239	0.53354	0.58987	0.49312	0.38352	0.28715	0.56785	0.62538	0.30249	0.24791	0.38016	0.45693	0.50135	0.32083	0.47795	0.3867	0.4258	0.29189
675.53	0.34493	0.43436	0.25145	0.3639	0.4496	0.37763	0.24044	0.46818	0.41725	0.31214	0.36539	0.46392	0.46414	0.40502	0.43625	0.49643	0.4304	0.61972	0.79275	0.50866	0.55753	0.48474	0.37758	0.28117	0.56459	0.62148	0.30197	0.25684	0.38675	0.44624	0.49999	0.31697	0.47565	0.3833	0.42487	0.2915
676.54	0.35563	0.42802	0.24936	0.35506	0.43482	0.36379	0.23447	0.46805	0.40938	0.30699	0.3341	0.46348	0.47214	0.40357	0.43934	0.48885	0.42322	0.59877	0.75875	0.49046	0.54918	0.4844	0.34239	0.29677	0.57847	0.6003	0.30665	0.25299	0.3942	0.43776	0.48537	0.31051	0.47758	0.38659	0.42356	0.30361
677.52	0.3607	0.42346	0.24859	0.34779	0.42464	0.36414	0.23008	0.46256	0.38369	0.29929	0.31999	0.46778	0.49064	0.39715	0.45186	0.48386	0.42565	0.59604	0.74143	0.46857	0.5272	0.46906	0.35488	0.30433	0.58355	0.59528	0.29195	0.24773	0.39073	0.43848	0.49104	0.30868	0.47803	0.37032	0.43205	0.31918
678.5	0.3652	0.42173	0.25244	0.34353	0.42191	0.3459	0.22264	0.45297	0.3732	0.29044	0.30228	0.47076	0.47441	0.40093	0.44938	0.46662	0.42175	0.57818	0.70592	0.43557	0.50737	0.46825	0.33974	0.30994	0.60277	0.59181	0.29909	0.24373	0.4038	0.42107	0.49062	0.30267	0.48854	0.37409	0.44136	0.33244
679.51	0.36194	0.42033	0.25107	0.33804	0.43033	0.35218	0.21722	0.44388	0.36721	0.27599	0.29548	0.47159	0.46248	0.40019	0.45562	0.46969	0.43647	0.57056	0.68537	0.42223	0.50288	0.44732	0.34037	0.30221	0.58686	0.59476	0.29138	0.25027	0.40714	0.43232	0.49226	0.30589	0.48686	0.36094	0.4497	0.33506
680.49	0.36745	0.42	0.24817	0.35131	0.41718	0.35907	0.22192	0.45156	0.35703	0.27624	0.28855	0.4775	0.44997	0.36828	0.47164	0.47688	0.43245	0.57423	0.68064	0.40792	0.49721	0.45354	0.34587	0.30558	0.57775	0.58781	0.3047	0.25464	0.39672	0.44796	0.50731	0.31689	0.49714	0.37772	0.45736	0.35327
681.5	0.36076	0.42652	0.24488	0.3681	0.41694	0.37033	0.22414	0.4383	0.34566	0.26722	0.29341	0.46812	0.42157	0.40351	0.46325	0.48225	0.43288	0.5779	0.66118	0.36395	0.46805	0.45175	0.37784	0.30167	0.55156	0.60812	0.29898	0.25526	0.39927	0.45442	0.496	0.32183	0.49007	0.37149	0.46414	0.34931
682.48	0.35975	0.42984	0.25046	0.36925	0.41681	0.37461	0.22924	0.42886	0.35708	0.26949	0.29161	0.46768	0.386	0.40217	0.47589	0.4822	0.45089	0.55367	0.64263	0.32494	0.4603	0.47302	0.3842	0.299	0.51677	0.59333	0.31638	0.25564	0.42204	0.45337	0.50207	0.31399	0.49808	0.39047	0.47055	0.33766
683.49	0.35301	0.43115	0.2495	0.3801	0.41181	0.37064	0.2299	0.4275	0.35878	0.27981	0.3033	0.45884	0.37083	0.41427	0.48981	0.49988	0.45933	0.55046	0.62568	0.31103	0.44727	0.49959	0.41179	0.28769	0.48125	0.59016	0.30859	0.26456	0.42236	0.45922	0.49642	0.30963	0.5152	0.41095	0.48037	0.33841
684.47	0.35079	0.43843	0.2367	0.38757	0.40273	0.36249	0.23368	0.42995	0.35818	0.28727	0.30848	0.45451	0.35724	0.39241	0.48131	0.49533	0.45584	0.53096	0.59938	0.28231	0.43896	0.52363	0.42447	0.2937	0.49053	0.57744	0.29226	0.26855	0.42212	0.45973	0.48711	0.31409	0.52555	0.42949	0.48593	0.34726
685.45	0.35539	0.4384	0.2426	0.36919	0.40441	0.35591	0.22757	0.4264	0.35415	0.2881	0.32417	0.44558	0.36384	0.41862	0.47863	0.4661	0.47243	0.51442	0.55316	0.25866	0.42325	0.52977	0.45009	0.29245	0.49232	0.57265	0.285	0.25617	0.43639	0.45402	0.47462	0.3126	0.51925	0.42352	0.50019	0.33298
686.46	0.35565	0.43016	0.2352	0.36691	0.4068	0.34268	0.22797	0.42944	0.35756	0.29716	0.32136	0.43849	0.35047	0.39376	0.47145	0.44885	0.47576	0.49472	0.53543	0.26938	0.4247	0.52962	0.44567	0.28377	0.48079	0.55057	0.27502	0.25642	0.442	0.4538	0.48155	0.31751	0.52734	0.43172	0.49311	0.33942
687.44	0.35085	0.42652	0.23351	0.38843	0.38936	0.33766	0.22981	0.42846	0.35074	0.29526	0.32421	0.43226	0.35031	0.40291	0.45723	0.4545	0.46287	0.49864	0.5271	0.2753	0.42981	0.51789	0.4451	0.29181	0.48039	0.55541	0.27264	0.26595	0.43563	0.46037	0.47686	0.31101	0.52853	0.40897	0.49284	0.34575
688.44	0.34458	0.41395	0.22797	0.38956	0.38102	0.34197	0.23547	0.42757	0.34445	0.29203	0.30131	0.43238	0.36201	0.36574	0.44393	0.44697	0.46784	0.48543	0.53875	0.27393	0.42949	0.49389	0.40902	0.2991	0.50335	0.52985	0.26383	0.2658	0.42618	0.45854	0.48237	0.31018	0.52431	0.39531	0.47463	0.32859
689.42	0.33235	0.40599	0.23205	0.39968	0.36352	0.33349	0.22767	0.42164	0.33285	0.28619	0.27989	0.4354	0.35082	0.35047	0.44622	0.45659	0.45159	0.48011	0.52006	0.27554	0.41963	0.48236	0.3861	0.29306	0.48798	0.51105	0.26246	0.25922	0.4271	0.45214	0.48316	0.29868	0.52595	0.38098	0.46483	0.33827
690.43	0.32037	0.40077	0.22976	0.41424	0.35414	0.32255	0.23277	0.41818	0.32981	0.28219	0.26752	0.43886	0.33248	0.32352	0.44147	0.47819	0.44924	0.46613	0.52553	0.28124	0.41648	0.49014	0.37593	0.30449	0.48016	0.46503	0.26419	0.26318	0.43017	0.43766	0.4796	0.30124	0.52109	0.37793	0.45435	0.34565
691.41	0.30595	0.39936	0.23871	0.40863	0.34723	0.32265	0.23043	0.41007	0.3336	0.27204	0.26395	0.44515	0.35355	0.32603	0.44544	0.48103	0.4528	0.46214	0.53277	0.26706	0.42685	0.46756	0.38294	0.31609	0.46843	0.45704	0.26157	0.2623	0.4354	0.43665	0.47422	0.28286	0.54474	0.36004	0.46465	0.34337
692.39	0.29089	0.39932	0.23413	0.41107	0.35224	0.32267	0.22795	0.40609	0.33741	0.27944	0.25526	0.45512	0.34378	0.29652	0.44997	0.47116	0.43896	0.46932	0.5062	0.25623	0.41828	0.4752	0.3714	0.32133	0.45127	0.43377	0.25122	0.25675	0.42389	0.43467	0.46517	0.29153	0.5543	0.36587	0.4607	0.36304
693.39	0.27969	0.41186	0.24171	0.4059	0.35796	0.31529	0.21989	0.40038	0.33349	0.27308	0.25304	0.45197	0.34353	0.31402	0.4623	0.46601	0.44906	0.47546	0.47046	0.23663	0.41171	0.46597	0.39603	0.29409	0.43265	0.4213	0.26302	0.25489	0.43878	0.42975	0.4445	0.28334	0.55208	0.35996	0.46066	0.37108
694.38	0.2685	0.40315	0.24507	0.39796	0.35598	0.31416	0.22721	0.40047	0.32856	0.27429	0.25769	0.45622	0.33768	0.30338	0.46235	0.44891	0.44309	0.47376	0.47744	0.22545	0.41745	0.45727	0.40796	0.29527	0.40052	0.41204	0.27969	0.25103	0.43551	0.42616	0.43326	0.28512	0.55137	0.36247	0.46764	0.35992
695.38	0.25339	0.39372	0.23281	0.3888	0.36036	0.3075	0.21787	0.39226	0.32831	0.27672	0.24094	0.4595	0.34873	0.30576	0.45102	0.44727	0.42591	0.47983	0.45981	0.22145	0.43398	0.45609	0.37773	0.28492	0.37933	0.43123	0.26179	0.24751	0.42988	0.42369	0.42108	0.27235	0.57157	0.36901	0.45387	0.35576
696.36	0.24714	0.39002	0.22195	0.39696	0.34229	0.29718	0.21537	0.39601	0.31144	0.27763	0.23767	0.46309	0.3466	0.28065	0.44115	0.43944	0.40875	0.46162	0.42798	0.2229	0.40776	0.4638	0.33985	0.28856	0.36682	0.42119	0.25071	0.246	0.41595	0.41084	0.42278	0.28118	0.55001	0.37544	0.44871	0.35676
697.34	0.24394	0.38013	0.21025	0.38505	0.34328	0.30225	0.20886	0.4027	0.31089	0.26259	0.22919	0.44563	0.35206	0.29627	0.41104	0.44421	0.40696	0.44612	0.41371	0.22696	0.41145	0.46198	0.32885	0.2708	0.36375	0.4142	0.24352	0.25353	0.42105	0.40052	0.415	0.27777	0.53336	0.38234	0.43669	0.32862
698.34	0.23427	0.36493	0.2081	0.38624	0.33452	0.29009	0.20303	0.40688	0.29958	0.25779	0.2217	0.43585	0.34142	0.25952	0.40738	0.45474	0.37596	0.4337	0.40328	0.24177	0.41592	0.47399	0.31182	0.2687	0.34717	0.39126	0.25282	0.24786	0.39931	0.39001	0.41907	0.29438	0.52526	0.3698	0.42459	0.3065
699.32	0.22659	0.36336	0.20541	0.37672	0.33731	0.28154	0.19858	0.40158	0.2908	0.25166	0.20811	0.42847	0.3308	0.2663	0.3945	0.45257	0.36403	0.41531	0.37484	0.24771	0.41222	0.4734	0.29724	0.26783	0.3372	0.37205	0.22596	0.24554	0.38281	0.37196	0.42238	0.28764	0.50702	0.34899	0.41221	0.31491
700.33	0.21318	0.36671	0.20789	0.38185	0.34304	0.28256	0.19658	0.40729	0.28428	0.24213	0.20663	0.41543	0.30274	0.25968	0.38509	0.433	0.36465	0.40832	0.3532	0.23351	0.38837	0.45628	0.30064	0.2524	0.30752	0.36261	0.22657	0.24549	0.36705	0.36869	0.4132	0.29475	0.4854	0.33532	0.41173	0.28867
701.31	0.20051	0.35138	0.21276	0.35166	0.35905	0.27814	0.19749	0.40235	0.27839	0.23547	0.18359	0.40521	0.26421	0.26888	0.39307	0.4139	0.38272	0.403	0.34789	0.22315	0.38092	0.44737	0.29035	0.22484	0.28972	0.34396	0.23303	0.23099	0.37115	0.35253	0.40133	0.28888	0.46326	0.33063	0.38552	0.27004
702.29	0.19081	0.34693	0.2141	0.32468	0.34908	0.2553	0.19454	0.38706	0.25752	0.23045	0.17869	0.41243	0.26432	0.2428	0.40867	0.38225	0.37246	0.38842	0.34504	0.20725	0.36151	0.42466	0.29078	0.21461	0.28041	0.35004	0.23562	0.21725	0.36017	0.3529	0.40354	0.28228	0.44738	0.32077	0.38348	0.25939
703.29	0.18227	0.35257	0.19237	0.311	0.33981	0.25398	0.19198	0.37717	0.25874	0.22588	0.18059	0.41412	0.24757	0.27131	0.38158	0.37636	0.36266	0.36858	0.32557	0.18962	0.36822	0.39787	0.29951	0.20758	0.25327	0.3607	0.21739	0.21279	0.35124	0.33896	0.39451	0.27266	0.4391	0.30965	0.38886	0.25942
704.27	0.17046	0.34927	0.18149	0.28198	0.32664	0.259	0.18718	0.36563	0.25964	0.22252	0.17486	0.41176	0.21783	0.28338	0.37804	0.34929	0.35878	0.37786	0.33232	0.16706	0.35872	0.38645	0.29171	0.19661	0.22484	0.35725	0.23343	0.2019	0.35432	0.34723	0.38706	0.26222	0.43614	0.30556	0.37578	0.24011
705.27	0.15883	0.3426	0.17154	0.2503	0.31437	0.2666	0.18582	0.35197	0.25746	0.22533	0.16118	0.41222	0.22459	0.2723	0.37724	0.33677	0.32466	0.37602	0.33946	0.17381	0.34621	0.39637	0.28596	0.19022	0.22992	0.33718	0.24253	0.19303	0.36407	0.35246	0.38729	0.2499	0.42587	0.30343	0.36443	0.24274
706.25	0.15286	0.34916	0.15952	0.25386	0.31023	0.26807	0.18079	0.34805	0.25995	0.22303	0.17306	0.40919	0.23913	0.23028	0.36089	0.36016	0.30503	0.37877	0.34314	0.17611	0.34934	0.41006	0.30223	0.18491	0.226	0.31428	0.24358	0.20147	0.35198	0.34851	0.38462	0.24828	0.43053	0.29625	0.37735	0.23217
707.23	0.14633	0.34532	0.15082	0.25167	0.3061	0.27988	0.1834	0.35253	0.26764	0.22792	0.17819	0.40822	0.21779	0.2318	0.32592	0.36934	0.30298	0.37332	0.33715	0.1741	0.35629	0.42769	0.31934	0.18493	0.20255	0.27744	0.22347	0.20707	0.33467	0.33497	0.38072	0.24406	0.43454	0.30484	0.38111	0.23214
708.23	0.13916	0.32402	0.15836	0.25031	0.30413	0.2947	0.18645	0.35425	0.26664	0.22521	0.17529	0.40312	0.21917	0.20303	0.32989	0.36747	0.30965	0.38257	0.35547	0.17186	0.33641	0.45216	0.32193	0.18177	0.20094	0.25863	0.22891	0.20741	0.33889	0.341	0.38605	0.24866	0.42188	0.32276	0.36972	0.23581
709.21	0.13838	0.3215	0.15491	0.26916	0.32075	0.30177	0.18907	0.36689	0.26713	0.22195	0.18523	0.41174	0.25162	0.18271	0.32518	0.37789	0.32609	0.38103	0.35022	0.18668	0.3343	0.46488	0.34232	0.18273	0.21686	0.24353	0.21369	0.21161	0.35049	0.34519	0.3879	0.2606	0.41317	0.32251	0.37721	0.24035
710.21	0.14672	0.33421	0.15569	0.27328	0.32584	0.29238	0.18425	0.37109	0.25385	0.21949	0.19285	0.4092	0.24741	0.20269	0.31742	0.38	0.34269	0.36027	0.35854	0.18261	0.33161	0.44811	0.34314	0.17505	0.2044	0.25537	0.2114	0.21405	0.3425	0.33563	0.38803	0.26438	0.39526	0.31306	0.37734	0.2307
711.19	0.15203	0.34161	0.15402	0.25919	0.32119	0.30656	0.18617	0.37839	0.2486	0.21948	0.19815	0.4076	0.257	0.23264	0.32506	0.36198	0.32181	0.36147	0.35716	0.18571	0.33425	0.43613	0.3349	0.17482	0.20608	0.26857	0.21641	0.21291	0.33643	0.34816	0.39138	0.27017	0.38157	0.31466	0.3713	0.23173
712.17	0.15235	0.35208	0.14713	0.25963	0.32876	0.3147	0.1857	0.38223	0.25338	0.21454	0.19857	0.39773	0.24429	0.2468	0.32675	0.36806	0.3228	0.37795	0.37143	0.19253	0.33812	0.41103	0.30307	0.16019	0.21531	0.2781	0.21157	0.20493	0.3381	0.36267	0.38785	0.27125	0.38132	0.29533	0.36279	0.21341
713.17	0.15744	0.36812	0.14494	0.25432	0.33908	0.32141	0.18476	0.38118	0.25154	0.21484	0.20593	0.40767	0.22965	0.25471	0.32593	0.35795	0.31821	0.3739	0.35555	0.19306	0.33018	0.41034	0.27551	0.13995	0.21234	0.26899	0.20674	0.1967	0.34014	0.37097	0.37736	0.25715	0.3735	0.28855	0.36208	0.20026
714.15	0.16016	0.37869	0.1429	0.24892	0.33407	0.32566	0.18506	0.38189	0.25575	0.21619	0.20372	0.39601	0.21892	0.27649	0.30269	0.35754	0.28233	0.36776	0.36258	0.19039	0.32287	0.38545	0.26088	0.1249	0.21505	0.27671	0.19741	0.19625	0.32354	0.37162	0.37465	0.26004	0.37274	0.28075	0.34911	0.19876
715.13	0.16617	0.37702	0.13303	0.26073	0.33201	0.33658	0.19086	0.38474	0.26378	0.21444	0.20928	0.4055	0.2111	0.26451	0.28869	0.3664	0.28396	0.38136	0.35854	0.19218	0.32453	0.37473	0.25375	0.13095	0.21401	0.27286	0.18551	0.19941	0.32751	0.36792	0.37729	0.25434	0.37254	0.27824	0.34904	0.20059
716.13	0.17194	0.36851	0.13271	0.27709	0.33153	0.33472	0.1885	0.37907	0.25743	0.20958	0.20558	0.40489	0.19051	0.22094	0.2997	0.35694	0.2862	0.387	0.35731	0.18199	0.30346	0.36675	0.2529	0.13217	0.2211	0.25541	0.17701	0.19521	0.32616	0.36315	0.37539	0.23881	0.38646	0.25814	0.34819	0.20622
717.11	0.17534	0.37242	0.14155	0.27141	0.34298	0.32493	0.19521	0.37334	0.24972	0.20601	0.20352	0.40908	0.19904	0.2077	0.31307	0.35795	0.28448	0.37446	0.36999	0.1723	0.28378	0.36511	0.25691	0.1501	0.20376	0.24033	0.20036	0.19813	0.33016	0.35565	0.38466	0.23366	0.38169	0.25495	0.34816	0.21972
718.08	0.1845	0.37271	0.13785	0.2643	0.34594	0.31328	0.19199	0.38066	0.25065	0.19983	0.20495	0.40569	0.22272	0.2027	0.30202	0.35458	0.28099	0.37837	0.35423	0.17598	0.26927	0.33635	0.26236	0.18566	0.22462	0.23638	0.194	0.19938	0.32396	0.34904	0.38377	0.24173	0.38303	0.24361	0.35424	0.23813
719.09	0.18686	0.37986	0.13239	0.25937	0.33612	0.30967	0.18358	0.3895	0.24858	0.20018	0.2072	0.4083	0.22973	0.18516	0.32321	0.35138	0.30188	0.39122	0.31976	0.17842	0.25281	0.3535	0.25733	0.19056	0.21504	0.22622	0.19831	0.1993	0.31647	0.34617	0.36513	0.23064	0.38588	0.25333	0.35734	0.23867
720.06	0.19144	0.38362	0.14556	0.25218	0.34751	0.30206	0.18696	0.38855	0.25015	0.20674	0.22325	0.40628	0.23772	0.19145	0.33447	0.35652	0.30641	0.38401	0.32748	0.17173	0.26109	0.36691	0.27494	0.20292	0.23163	0.22635	0.22203	0.19012	0.32183	0.34439	0.36805	0.23642	0.39675	0.26122	0.35916	0.25932
721.06	0.19537	0.39481	0.15466	0.23975	0.35813	0.2902	0.18366	0.40074	0.25106	0.21002	0.22441	0.41172	0.25719	0.22742	0.32583	0.37107	0.32704	0.38128	0.33766	0.18372	0.26667	0.36397	0.28085	0.20542	0.2601	0.24281	0.21845	0.18779	0.3291	0.34001	0.364	0.2462	0.38363	0.27498	0.35981	0.26871
722.04	0.20686	0.399	0.1523	0.25329	0.34287	0.2915	0.17659	0.41191	0.24094	0.20545	0.22663	0.42273	0.26503	0.22206	0.31505	0.36973	0.33189	0.38444	0.3312	0.18965	0.25831	0.37587	0.29689	0.19458	0.28144	0.2529	0.20891	0.19007	0.33354	0.3421	0.35978	0.26103	0.36238	0.2792	0.35329	0.27444
723.02	0.20745	0.40247	0.14794	0.26962	0.34346	0.28556	0.17502	0.4125	0.23516	0.2091	0.24274	0.43059	0.24551	0.25005	0.32636	0.36553	0.33587	0.39043	0.35271	0.19276	0.26422	0.3779	0.32041	0.18967	0.28193	0.27141	0.20519	0.19621	0.33133	0.34583	0.37516	0.25825	0.36353	0.27262	0.35048	0.27443
724.02	0.21518	0.39491	0.14791	0.27957	0.34601	0.27716	0.17755	0.39817	0.22335	0.2071	0.24846	0.43797	0.22001	0.24927	0.32792	0.37574	0.33559	0.37942	0.37546	0.18018	0.27714	0.38114	0.29974	0.20664	0.3131	0.28558	0.21765	0.20284	0.339	0.33767	0.37979	0.25811	0.36456	0.27018	0.35756	0.27676
724.99	0.21465	0.39299	0.13564	0.27306	0.33646	0.27031	0.17455	0.3995	0.22209	0.19944	0.25018	0.44761	0.20286	0.25132	0.33836	0.37338	0.33297	0.39742	0.36474	0.19122	0.2564	0.36666	0.31382	0.20145	0.31157	0.28346	0.19909	0.20331	0.3234	0.35105	0.37503	0.26311	0.37171	0.24934	0.35998	0.26415
725.97	0.22068	0.39028	0.12785	0.27458	0.32194	0.26604	0.18282	0.38362	0.2267	0.20628	0.25442	0.46064	0.19019	0.24083	0.32366	0.37301	0.32342	0.40158	0.36984	0.18162	0.24796	0.38443	0.3045	0.21799	0.29784	0.29279	0.19089	0.20043	0.30983	0.36652	0.39163	0.25356	0.37575	0.26222	0.35892	0.2637
726.97	0.21844	0.38314	0.13138	0.26592	0.32052	0.2564	0.18531	0.37178	0.23832	0.21569	0.26527	0.47158	0.17173	0.2349	0.34536	0.35161	0.32615	0.40683	0.3597	0.17723	0.25441	0.37696	0.29843	0.2309	0.30688	0.3045	0.20145	0.1841	0.31184	0.37042	0.39077	0.24412	0.39134	0.2521	0.36836	0.26435
727.95	0.22006	0.38954	0.12352	0.25738	0.30641	0.25352	0.19205	0.36461	0.23633	0.2156	0.26326	0.47635	0.15638	0.23006	0.3383	0.35793	0.33376	0.40703	0.3619	0.17581	0.25633	0.37907	0.2952	0.23107	0.29094	0.31976	0.18939	0.18626	0.32492	0.381	0.38616	0.24097	0.39039	0.24957	0.37322	0.26147
728.92	0.2289	0.40086	0.13059	0.25492	0.30443	0.24707	0.19599	0.36165	0.2447	0.21844	0.27238	0.48507	0.15637	0.23109	0.33524	0.36533	0.33208	0.41254	0.37488	0.17107	0.23855	0.36447	0.3029	0.2481	0.29007	0.32057	0.17897	0.18131	0.32779	0.39017	0.39785	0.24183	0.39136	0.23981	0.37112	0.2613
729.92	0.23153	0.39994	0.13668	0.26143	0.29328	0.24994	0.19481	0.35657	0.23628	0.22348	0.26894	0.49071	0.15115	0.22673	0.32967	0.38138	0.33485	0.40997	0.39518	0.15707	0.25506	0.36746	0.26984	0.25892	0.29561	0.30241	0.17049	0.18999	0.33554	0.38689	0.39956	0.22319	0.40482	0.25353	0.36834	0.27878
730.9	0.24333	0.40507	0.133	0.26259	0.28458	0.25018	0.19555	0.35142	0.23382	0.22334	0.27657	0.4979	0.15642	0.20873	0.35541	0.38668	0.34222	0.41245	0.39936	0.15926	0.27054	0.37796	0.28383	0.252	0.30023	0.28645	0.18287	0.19274	0.3464	0.38187	0.39703	0.2206	0.40513	0.25057	0.38493	0.28022
731.87	0.25015	0.41577	0.1257	0.26397	0.26446	0.25145	0.195	0.34169	0.21983	0.22778	0.28026	0.50062	0.1654	0.23124	0.36489	0.41533	0.32288	0.42047	0.42803	0.16035	0.27177	0.38268	0.27644	0.26284	0.30093	0.2922	0.18524	0.21105	0.33719	0.38332	0.40362	0.20911	0.40343	0.25716	0.38737	0.28952
732.87	0.26017	0.42687	0.12373	0.27741	0.27093	0.2565	0.20013	0.34242	0.22706	0.23095	0.29153	0.50918	0.17536	0.21848	0.35538	0.43823	0.34769	0.42863	0.46367	0.16318	0.27939	0.36797	0.2721	0.26672	0.32929	0.28166	0.1873	0.21189	0.3325	0.3839	0.41304	0.20654	0.41435	0.25951	0.39941	0.29332
733.85	0.26806	0.42493	0.12168	0.27428	0.27848	0.25831	0.20359	0.33699	0.22207	0.22918	0.2963	0.52098	0.18553	0.21633	0.3696	0.44448	0.36913	0.44243	0.48718	0.18654	0.28581	0.36777	0.28332	0.24753	0.34545	0.26812	0.18662	0.21173	0.34435	0.39696	0.41356	0.20838	0.39966	0.26911	0.40967	0.29419
734.83	0.2622	0.43322	0.12326	0.28248	0.27999	0.26005	0.21217	0.3273	0.23054	0.22907	0.29722	0.52872	0.16641	0.20901	0.39776	0.43561	0.38393	0.45931	0.501	0.20001	0.28649	0.36349	0.28891	0.23838	0.33041	0.27157	0.19031	0.20991	0.34492	0.40926	0.42776	0.21316	0.37806	0.27113	0.41096	0.29238
735.82	0.25168	0.43959	0.12146	0.29471	0.28844	0.2741	0.21267	0.33818	0.22377	0.22902	0.3087	0.53576	0.15974	0.21188	0.40984	0.45325	0.39359	0.47068	0.52283	0.21486	0.28445	0.34814	0.26888	0.24837	0.33964	0.26579	0.18093	0.22189	0.34408	0.41261	0.42703	0.22571	0.37031	0.25451	0.40339	0.29107
736.8	0.25517	0.43831	0.12528	0.2916	0.30697	0.28005	0.2159	0.35144	0.23219	0.22813	0.30828	0.53952	0.16103	0.21151	0.42121	0.45909	0.43352	0.47913	0.53045	0.24207	0.28334	0.33502	0.27208	0.24531	0.34985	0.26441	0.16477	0.21799	0.3625	0.42111	0.43224	0.22171	0.37898	0.25113	0.40312	0.28915
737.77	0.25359	0.43316	0.13772	0.28695	0.2961	0.27884	0.21465	0.34273	0.2232	0.23424	0.3007	0.53922	0.15651	0.23216	0.45883	0.4492	0.41679	0.49147	0.52854	0.25113	0.28953	0.35398	0.26621	0.25471	0.33975	0.26237	0.16849	0.21292	0.36084	0.42711	0.43475	0.22211	0.36976	0.26157	0.40067	0.29436
738.77	0.24883	0.43173	0.13763	0.28643	0.28514	0.27261	0.21783	0.34163	0.22501	0.2414	0.29982	0.53163	0.15493	0.2446	0.49267	0.44719	0.39534	0.48916	0.51869	0.26452	0.30469	0.36988	0.26299	0.25441	0.32441	0.26673	0.17142	0.21338	0.34803	0.41913	0.45065	0.21917	0.39256	0.26453	0.40332	0.29149
739.75	0.26471	0.44383	0.13701	0.28355	0.28035	0.26938	0.21782	0.34749	0.21382	0.23966	0.29573	0.52846	0.1914	0.28109	0.50843	0.45777	0.39724	0.48557	0.52134	0.27927	0.28497	0.3672	0.2733	0.26171	0.33184	0.29331	0.18291	0.20732	0.34652	0.41017	0.45338	0.22138	0.39652	0.25945	0.41717	0.28826
740.72	0.26717	0.43201	0.13893	0.28984	0.28544	0.25916	0.21914	0.34096	0.2316	0.23702	0.28964	0.5204	0.18518	0.29031	0.51298	0.47744	0.40623	0.49373	0.50389	0.27711	0.29333	0.3473	0.29353	0.2543	0.31165	0.2935	0.19717	0.21055	0.35524	0.41729	0.46494	0.21133	0.41229	0.26519	0.42375	0.29461
741.7	0.26242	0.43196	0.14201	0.30881	0.27754	0.2493	0.21908	0.3395	0.23397	0.23877	0.28605	0.51487	0.18869	0.29651	0.5257	0.49698	0.4089	0.50015	0.51249	0.28076	0.32112	0.3513	0.29035	0.25358	0.31216	0.28716	0.20351	0.21311	0.35518	0.40748	0.46672	0.22937	0.41546	0.26334	0.42575	0.2925
742.69	0.2653	0.43868	0.14056	0.30606	0.29271	0.24653	0.22361	0.34769	0.22876	0.23662	0.27217	0.50823	0.18717	0.30532	0.53806	0.51183	0.42973	0.50071	0.50063	0.29393	0.31647	0.36043	0.26721	0.2512	0.30084	0.29361	0.20905	0.21985	0.37129	0.3908	0.45968	0.23642	0.42583	0.26714	0.42557	0.27951
743.67	0.26629	0.43855	0.13812	0.30063	0.28912	0.24617	0.21391	0.35154	0.23573	0.2357	0.26644	0.50974	0.18138	0.30592	0.52438	0.52306	0.45988	0.5061	0.51118	0.29365	0.3223	0.33921	0.28143	0.24442	0.30026	0.30612	0.2075	0.2088	0.3854	0.38844	0.44393	0.23142	0.44557	0.27428	0.4322	0.27388
744.64	0.26418	0.42143	0.13398	0.2951	0.2962	0.23975	0.20741	0.35516	0.24314	0.23392	0.26081	0.50769	0.16844	0.29852	0.51704	0.53658	0.47218	0.51209	0.50579	0.29917	0.35074	0.33028	0.27668	0.25102	0.30326	0.30823	0.20546	0.21747	0.38964	0.38861	0.44022	0.24173	0.45759	0.26106	0.42786	0.27536
745.64	0.25413	0.42888	0.13024	0.27991	0.29117	0.22959	0.20257	0.34521	0.23366	0.23874	0.24624	0.50718	0.16735	0.32621	0.509	0.52678	0.48464	0.5073	0.50059	0.30681	0.34947	0.33586	0.25621	0.25368	0.29914	0.32415	0.17516	0.21236	0.38832	0.37972	0.42992	0.24062	0.45619	0.25567	0.41804	0.27293
746.61	0.24597	0.43352	0.11873	0.27316	0.29152	0.22209	0.19746	0.34024	0.23274	0.23362	0.24481	0.49904	0.15385	0.33421	0.50387	0.51881	0.47379	0.50193	0.45984	0.30655	0.34093	0.33548	0.25775	0.23677	0.2719	0.34041	0.17734	0.21419	0.37013	0.38034	0.42341	0.2413	0.45956	0.26122	0.4295	0.27492
747.59	0.2234	0.42407	0.11516	0.26652	0.26726	0.21358	0.19172	0.33828	0.24467	0.23125	0.24791	0.49532	0.15763	0.30628	0.5049	0.52812	0.44968	0.49541	0.47134	0.29863	0.35622	0.33034	0.26779	0.2144	0.26499	0.31432	0.18308	0.21051	0.35135	0.38251	0.42944	0.2379	0.47446	0.25884	0.43159	0.2806
748.58	0.20787	0.4138	0.10789	0.27832	0.26792	0.21224	0.19448	0.33768	0.23946	0.22456	0.23893	0.49084	0.15717	0.32579	0.49817	0.54698	0.44772	0.49371	0.43653	0.29529	0.35575	0.32606	0.25321	0.19872	0.25188	0.30909	0.18188	0.22639	0.34554	0.37878	0.43217	0.24426	0.45641	0.25071	0.42142	0.28138
749.56	0.20129	0.40774	0.1061	0.28447	0.26664	0.22441	0.19848	0.34223	0.24744	0.22969	0.24527	0.48271	0.17418	0.32841	0.49868	0.53617	0.43647	0.48721	0.43262	0.28813	0.35606	0.34158	0.24996	0.17319	0.24913	0.27798	0.17665	0.23016	0.34473	0.38228	0.432	0.23395	0.46008	0.26801	0.42454	0.27825
750.53	0.20691	0.4003	0.098998	0.29289	0.25315	0.23761	0.2011	0.3505	0.24786	0.22398	0.24607	0.48352	0.17879	0.31221	0.48962	0.52718	0.41092	0.49294	0.43845	0.27924	0.34515	0.33732	0.24288	0.17286	0.25599	0.26185	0.18144	0.23201	0.33703	0.38633	0.43	0.23214	0.46891	0.26565	0.42846	0.2891
751.51	0.21065	0.38618	0.10306	0.28143	0.25227	0.23033	0.20004	0.34953	0.24432	0.22571	0.23808	0.48405	0.19292	0.30447	0.47677	0.51231	0.41195	0.46968	0.44135	0.26826	0.32349	0.3254	0.22693	0.1768	0.27057	0.23799	0.17412	0.23143	0.3467	0.37432	0.41734	0.23086	0.4806	0.25834	0.41703	0.30241
752.5	0.21825	0.38672	0.10867	0.2707	0.26831	0.22998	0.19698	0.35166	0.24579	0.22628	0.23099	0.48374	0.18592	0.31731	0.49289	0.467	0.40798	0.45395	0.41478	0.26817	0.31291	0.31263	0.21806	0.18045	0.25451	0.26611	0.18183	0.22401	0.35411	0.37686	0.40517	0.23189	0.4752	0.24713	0.40572	0.2955
753.48	0.22012	0.38284	0.11528	0.27027	0.26637	0.22238	0.20007	0.34905	0.24952	0.23307	0.24052	0.47501	0.21308	0.29183	0.48821	0.43775	0.38114	0.43354	0.43455	0.25411	0.28778	0.31028	0.22072	0.18425	0.26122	0.26381	0.18293	0.21768	0.33753	0.36301	0.40349	0.22433	0.4625	0.24835	0.4046	0.30638
754.45	0.21585	0.38001	0.11574	0.27686	0.2663	0.21616	0.20026	0.33515	0.25162	0.22957	0.24747	0.47304	0.18766	0.2759	0.50182	0.4176	0.37203	0.41842	0.43247	0.23154	0.27541	0.28952	0.22298	0.1826	0.25308	0.27077	0.18807	0.2213	0.32476	0.36338	0.40736	0.22171	0.46025	0.25038	0.41127	0.30611
755.44	0.20675	0.37886	0.1356	0.2751	0.28226	0.21669	0.20072	0.34425	0.25985	0.22851	0.2529	0.47352	0.19137	0.29115	0.51906	0.41669	0.37636	0.41482	0.42712	0.22702	0.2714	0.2877	0.24463	0.17959	0.24703	0.27522	0.2286	0.22249	0.33101	0.36452	0.41239	0.23365	0.45637	0.26162	0.41576	0.31687
756.42	0.19904	0.37829	0.135	0.29117	0.29549	0.23447	0.203	0.34831	0.27317	0.23129	0.26446	0.47668	0.17917	0.30057	0.51659	0.42564	0.37362	0.42333	0.44173	0.21447	0.27862	0.30124	0.27275	0.18828	0.25001	0.28136	0.22696	0.22963	0.33335	0.37004	0.41859	0.239	0.45088	0.27851	0.40938	0.31294
757.39	0.20052	0.37811	0.12694	0.31249	0.29788	0.2392	0.2091	0.35237	0.28867	0.23413	0.27925	0.48301	0.20057	0.31823	0.48336	0.44051	0.37621	0.43243	0.45064	0.20896	0.27326	0.29075	0.28615	0.20396	0.29589	0.28281	0.22807	0.2468	0.33594	0.37601	0.42423	0.24593	0.46303	0.2923	0.4114	0.32825
758.36	0.2047	0.39381	0.13334	0.3193	0.31942	0.25487	0.2131	0.35234	0.29408	0.22827	0.27785	0.48871	0.18141	0.34412	0.48706	0.43449	0.38279	0.43403	0.4417	0.20248	0.29066	0.27633	0.26727	0.20782	0.28855	0.28376	0.24696	0.25703	0.35434	0.39445	0.42793	0.25516	0.47912	0.2802	0.40954	0.32127
759.36	0.20503	0.40041	0.1423	0.31735	0.34342	0.258	0.22177	0.3682	0.29476	0.2327	0.28605	0.50649	0.20866	0.33041	0.46653	0.4521	0.38659	0.45114	0.44925	0.20046	0.3005	0.28956	0.26615	0.21547	0.29532	0.28237	0.26101	0.262	0.36834	0.38994	0.43416	0.25895	0.48776	0.28962	0.41059	0.33843
760.33	0.21012	0.41079	0.13794	0.32468	0.35638	0.26045	0.22806	0.36312	0.29649	0.2383	0.29771	0.51557	0.21942	0.34637	0.45125	0.45336	0.37947	0.43106	0.44589	0.1998	0.30913	0.2854	0.26364	0.21615	0.29797	0.30268	0.245	0.2663	0.36655	0.38893	0.43496	0.25645	0.49776	0.28122	0.41014	0.33808
761.3	0.21144	0.42561	0.15083	0.33964	0.37375	0.2682	0.23606	0.36927	0.29685	0.24322	0.30827	0.53077	0.24222	0.35562	0.46403	0.46327	0.36956	0.43222	0.43578	0.19407	0.31201	0.28603	0.25225	0.23551	0.29725	0.31594	0.27004	0.27512	0.37333	0.40116	0.44238	0.25532	0.49462	0.278	0.42209	0.34631
762.27	0.21514	0.4223	0.16195	0.34697	0.40646	0.28356	0.24258	0.3665	0.29816	0.2537	0.32196	0.53937	0.24214	0.35211	0.48479	0.47621	0.37826	0.42566	0.43037	0.1807	0.32976	0.30031	0.24875	0.25108	0.28243	0.30718	0.27311	0.27609	0.38664	0.40203	0.44631	0.24382	0.48646	0.27835	0.42057	0.35834
763.27	0.22343	0.41907	0.1723	0.36007	0.42608	0.29757	0.24523	0.3778	0.30681	0.26393	0.34033	0.55204	0.26613	0.35381	0.48366	0.50325	0.38431	0.44657	0.42272	0.18388	0.34252	0.32397	0.27251	0.25953	0.31237	0.31609	0.26859	0.2835	0.38345	0.41241	0.45383	0.24532	0.49215	0.29113	0.42835	0.37515
764.24	0.23173	0.4309	0.17435	0.37349	0.44561	0.30731	0.24488	0.38105	0.32021	0.27325	0.35041	0.55271	0.27248	0.41138	0.49738	0.51076	0.3709	0.43452	0.40312	0.18646	0.32951	0.32974	0.2876	0.25842	0.3365	0.34099	0.2736	0.29233	0.38478	0.4252	0.44138	0.25426	0.49093	0.29771	0.42126	0.37568
765.21	0.23347	0.42695	0.18041	0.3864	0.47736	0.31544	0.2502	0.39388	0.32931	0.28056	0.3568	0.55452	0.26797	0.40184	0.49572	0.51525	0.38849	0.45029	0.41337	0.17693	0.3294	0.33893	0.29826	0.25656	0.34371	0.34925	0.27248	0.30475	0.39788	0.43582	0.44892	0.25535	0.48103	0.30141	0.42297	0.38381
766.18	0.24267	0.41679	0.189	0.38323	0.49572	0.32929	0.25442	0.40734	0.34643	0.28903	0.36213	0.55498	0.27162	0.37931	0.51652	0.50354	0.40255	0.46185	0.41652	0.19027	0.34476	0.34232	0.30429	0.23633	0.36202	0.34271	0.27717	0.30205	0.39506	0.43584	0.45821	0.26199	0.49704	0.3004	0.42359	0.39084
767.18	0.2404	0.42411	0.19669	0.39161	0.5054	0.33359	0.25841	0.41994	0.3483	0.29226	0.37118	0.55707	0.27063	0.38343	0.50167	0.5244	0.39714	0.47095	0.4419	0.1999	0.34604	0.34606	0.33616	0.21702	0.37884	0.35048	0.2767	0.30537	0.39153	0.44242	0.46741	0.27911	0.50004	0.30503	0.43669	0.38464
768.15	0.2383	0.43127	0.20252	0.3935	0.51762	0.34268	0.26621	0.43009	0.34337	0.30317	0.3758	0.56689	0.26751	0.39254	0.51815	0.51816	0.41152	0.47208	0.45237	0.20979	0.34459	0.35834	0.3517	0.23993	0.37666	0.36869	0.2961	0.30786	0.40274	0.4524	0.47836	0.29194	0.50169	0.31381	0.43623	0.40037
769.12	0.24152	0.43134	0.21329	0.41476	0.52437	0.36535	0.27219	0.43338	0.34069	0.3125	0.38285	0.57284	0.26169	0.36679	0.52648	0.52798	0.42782	0.49377	0.47292	0.21029	0.36651	0.37728	0.37854	0.25328	0.38202	0.37026	0.31648	0.31361	0.4167	0.47134	0.50154	0.29084	0.49657	0.31397	0.45125	0.41281
770.09	0.25065	0.43681	0.22006	0.41809	0.51569	0.37377	0.27421	0.43477	0.34491	0.31763	0.3919	0.57571	0.26403	0.38414	0.54894	0.53554	0.4161	0.50701	0.46729	0.22094	0.3854	0.39554	0.39328	0.27179	0.41183	0.36695	0.34623	0.31234	0.41521	0.4821	0.51736	0.2998	0.50026	0.33335	0.4563	0.4114
771.09	0.26297	0.45267	0.22383	0.41937	0.51912	0.37724	0.28209	0.42882	0.34448	0.316	0.40371	0.58315	0.28365	0.43766	0.53648	0.55491	0.41191	0.5164	0.46097	0.21898	0.3767	0.39829	0.39471	0.2885	0.44089	0.41007	0.34899	0.31349	0.41634	0.51122	0.53172	0.29094	0.49176	0.34226	0.46415	0.41379
772.06	0.27332	0.45733	0.23614	0.42878	0.54074	0.38934	0.28511	0.4307	0.34277	0.32588	0.40882	0.59269	0.28932	0.44203	0.56747	0.56218	0.42899	0.52368	0.45484	0.22567	0.36922	0.41196	0.40401	0.3093	0.45699	0.43705	0.37777	0.32368	0.43256	0.53456	0.55104	0.29099	0.47228	0.35589	0.4758	0.42697
773.03	0.27753	0.46521	0.24162	0.43191	0.55728	0.38207	0.29051	0.43899	0.35761	0.32748	0.41314	0.58756	0.28684	0.44338	0.57131	0.56719	0.42393	0.51735	0.46989	0.21593	0.39057	0.42291	0.39516	0.29505	0.4618	0.44319	0.38441	0.32693	0.43156	0.52773	0.56348	0.29021	0.47558	0.377	0.48636	0.42619
774	0.27953	0.47704	0.24802	0.43268	0.56112	0.37148	0.29901	0.44531	0.37487	0.32525	0.41456	0.58678	0.29893	0.46336	0.56756	0.59325	0.42096	0.51432	0.46916	0.2345	0.38644	0.41714	0.37722	0.3016	0.49634	0.46631	0.37764	0.33302	0.42712	0.53172	0.56612	0.30032	0.49123	0.37718	0.48555	0.4259
774.99	0.27785	0.48709	0.25426	0.44436	0.59046	0.37797	0.30975	0.46491	0.37119	0.32813	0.42677	0.58798	0.30908	0.46819	0.56581	0.59811	0.42065	0.52104	0.48684	0.23948	0.38217	0.41804	0.39685	0.29236	0.48799	0.48743	0.38751	0.33535	0.43112	0.54884	0.58138	0.30761	0.49346	0.3738	0.50202	0.43026
775.96	0.27247	0.50036	0.24721	0.46356	0.61648	0.37601	0.31223	0.46721	0.36967	0.33711	0.43625	0.58081	0.29538	0.47087	0.54977	0.60904	0.42758	0.52296	0.49429	0.24335	0.39565	0.41433	0.40376	0.28207	0.46047	0.4877	0.3927	0.35038	0.44891	0.54585	0.58549	0.31689	0.49855	0.36651	0.50482	0.43806
776.93	0.27783	0.50598	0.24354	0.4568	0.6216	0.3831	0.31895	0.47362	0.37902	0.33524	0.44291	0.58187	0.30401	0.4677	0.55256	0.6115	0.43363	0.54273	0.49326	0.24167	0.40019	0.41046	0.39251	0.28742	0.46192	0.48798	0.40823	0.34737	0.43723	0.55565	0.5929	0.31957	0.52587	0.36635	0.50533	0.44868
777.9	0.28311	0.50644	0.24179	0.45571	0.62174	0.3914	0.32052	0.47237	0.38251	0.33648	0.45223	0.59212	0.29828	0.46974	0.56169	0.61093	0.43941	0.56122	0.49432	0.24308	0.38335	0.41359	0.39216	0.29627	0.45716	0.5034	0.4202	0.34628	0.44362	0.57683	0.59789	0.3255	0.52093	0.36747	0.50156	0.45795
778.89	0.29052	0.51245	0.23567	0.447	0.64884	0.40286	0.32198	0.47943	0.3754	0.3432	0.46622	0.60272	0.29489	0.46724	0.56431	0.5878	0.46585	0.56681	0.49434	0.2309	0.38411	0.43037	0.3999	0.29586	0.43717	0.51629	0.41052	0.34093	0.46118	0.59232	0.60696	0.33405	0.52575	0.37376	0.50009	0.47089
779.86	0.30308	0.51484	0.23078	0.44066	0.64712	0.39836	0.31848	0.46712	0.38915	0.3545	0.47473	0.60588	0.30879	0.47686	0.56314	0.57558	0.48434	0.5663	0.48571	0.2375	0.37548	0.44187	0.39149	0.30381	0.44916	0.5292	0.39987	0.33976	0.45843	0.59437	0.59799	0.34375	0.5436	0.38708	0.49513	0.4983
780.83	0.31877	0.51561	0.23451	0.434	0.64062	0.41273	0.32438	0.47482	0.40223	0.353	0.48059	0.61944	0.31318	0.4538	0.57699	0.56504	0.48423	0.56721	0.52393	0.22928	0.36367	0.48663	0.39682	0.30918	0.47883	0.52362	0.42089	0.33349	0.46007	0.60649	0.61376	0.35943	0.54816	0.40743	0.49607	0.50549
781.8	0.31913	0.52572	0.23255	0.45382	0.61712	0.41156	0.32636	0.48465	0.40815	0.35576	0.4833	0.62569	0.3205	0.47838	0.57782	0.57933	0.47956	0.5727	0.54186	0.22947	0.37537	0.51452	0.38963	0.29695	0.48555	0.51955	0.42155	0.35104	0.46481	0.61008	0.62109	0.37594	0.55082	0.4043	0.49113	0.5106
782.8	0.32505	0.52995	0.23328	0.45994	0.61228	0.42176	0.32915	0.4884	0.41028	0.36584	0.49617	0.63046	0.34432	0.49085	0.57938	0.5794	0.47696	0.59006	0.54991	0.22509	0.37949	0.52227	0.41293	0.3078	0.51691	0.50741	0.41671	0.34736	0.47026	0.61913	0.61349	0.37684	0.56149	0.40854	0.49108	0.5298
783.77	0.32222	0.53104	0.23656	0.45802	0.58047	0.41685	0.32902	0.50117	0.41344	0.36721	0.51523	0.63045	0.35049	0.49508	0.57461	0.58568	0.46167	0.58595	0.56353	0.24147	0.37194	0.52082	0.42413	0.31925	0.52438	0.49747	0.43594	0.34794	0.45527	0.61202	0.62053	0.39031	0.5609	0.41624	0.49583	0.53454
784.73	0.31979	0.54211	0.23553	0.45641	0.57191	0.42841	0.33481	0.51852	0.40808	0.35487	0.53309	0.63628	0.32853	0.50149	0.56912	0.59999	0.47341	0.59734	0.57455	0.24278	0.38624	0.51938	0.43936	0.33193	0.51456	0.51191	0.44499	0.35647	0.47784	0.61441	0.63059	0.40389	0.56276	0.42405	0.49819	0.52483
785.7	0.32121	0.54166	0.23596	0.45469	0.56903	0.42334	0.3299	0.53288	0.40548	0.36153	0.54997	0.63438	0.332	0.48951	0.57467	0.59765	0.49549	0.60885	0.54723	0.25213	0.40737	0.50548	0.455	0.33232	0.50586	0.50398	0.42948	0.35956	0.48045	0.61998	0.62396	0.41432	0.57804	0.42808	0.50724	0.53018
786.67	0.33016	0.53935	0.23994	0.45132	0.5768	0.42185	0.32661	0.53696	0.41477	0.37112	0.5758	0.63935	0.34053	0.47839	0.58385	0.58349	0.49765	0.60558	0.5371	0.25616	0.41758	0.51206	0.51001	0.34531	0.51484	0.50683	0.45016	0.35045	0.50064	0.61396	0.61695	0.43387	0.58994	0.4512	0.53126	0.55599
787.66	0.32183	0.55323	0.24284	0.45125	0.57655	0.42276	0.3289	0.54437	0.42312	0.36981	0.59607	0.64236	0.34751	0.482	0.57566	0.59388	0.51753	0.59387	0.54069	0.27071	0.43007	0.53144	0.52526	0.34737	0.49561	0.52245	0.46211	0.36274	0.52013	0.61505	0.62653	0.46086	0.5994	0.44315	0.5521	0.56919
788.63	0.33111	0.55735	0.24644	0.46508	0.59536	0.43929	0.33453	0.54521	0.43492	0.373	0.5974	0.64242	0.37235	0.51224	0.58594	0.60987	0.53225	0.61257	0.55487	0.26721	0.43892	0.54996	0.55504	0.35293	0.51493	0.5586	0.47293	0.36943	0.55281	0.62544	0.63048	0.47087	0.6037	0.44212	0.56016	0.58924
789.6	0.33498	0.5626	0.2592	0.48293	0.60313	0.45062	0.33132	0.54654	0.4556	0.38795	0.60195	0.64367	0.40535	0.53123	0.62427	0.61361	0.55244	0.61238	0.57773	0.27966	0.4446	0.57975	0.55757	0.34953	0.55137	0.5633	0.50959	0.36533	0.56956	0.6203	0.62144	0.48632	0.61981	0.44143	0.56703	0.60954
790.57	0.33499	0.57067	0.26464	0.48944	0.60152	0.46588	0.34004	0.54447	0.46301	0.39194	0.60803	0.64983	0.42866	0.5682	0.64142	0.62113	0.5564	0.61595	0.61813	0.28049	0.43374	0.60016	0.60089	0.37742	0.57125	0.5907	0.52897	0.36734	0.58822	0.60467	0.63053	0.49633	0.62398	0.44294	0.58199	0.64784
791.54	0.34	0.58525	0.27579	0.48832	0.60381	0.49189	0.34723	0.54445	0.46507	0.39482	0.62217	0.6635	0.46479	0.59239	0.64411	0.62441	0.56066	0.61964	0.64726	0.28231	0.43032	0.62364	0.62018	0.40606	0.58981	0.61928	0.53411	0.36951	0.59677	0.6155	0.64167	0.50487	0.63534	0.45618	0.59267	0.67071
792.53	0.35263	0.59347	0.28455	0.49679	0.60571	0.50544	0.3483	0.55219	0.4786	0.39875	0.63565	0.66488	0.47743	0.60858	0.67213	0.6121	0.56684	0.62381	0.67761	0.29464	0.44753	0.63586	0.65421	0.43258	0.61496	0.64484	0.56786	0.36918	0.62375	0.61791	0.64853	0.52231	0.67057	0.46954	0.59975	0.68009
793.5	0.35436	0.60813	0.29993	0.50576	0.59892	0.51243	0.34932	0.5619	0.48402	0.40401	0.65074	0.67581	0.4701	0.61719	0.7007	0.61372	0.56595	0.62141	0.7038	0.3134	0.47506	0.64178	0.67512	0.45243	0.60944	0.65072	0.60225	0.37703	0.62101	0.61988	0.66578	0.54394	0.68993	0.47658	0.61182	0.69548
794.47	0.37321	0.61545	0.30893	0.50711	0.59652	0.51685	0.35411	0.5615	0.47988	0.41012	0.65479	0.68483	0.50042	0.63447	0.68964	0.62095	0.56492	0.61609	0.71733	0.31635	0.4938	0.65076	0.68594	0.48078	0.62894	0.67258	0.6006	0.3894	0.62862	0.62983	0.68613	0.54796	0.70496	0.49409	0.62191	0.70965
795.43	0.38214	0.61817	0.33016	0.5237	0.60887	0.51871	0.35736	0.56054	0.48065	0.40954	0.66722	0.69379	0.51892	0.66279	0.70464	0.64152	0.59371	0.61312	0.72653	0.32399	0.51633	0.64457	0.69696	0.49532	0.64109	0.70806	0.62964	0.39759	0.64537	0.64165	0.6962	0.56257	0.71781	0.50424	0.63089	0.72001
796.4	0.40057	0.62193	0.33916	0.5408	0.61292	0.51887	0.36524	0.57176	0.4897	0.40639	0.66514	0.68286	0.51937	0.68635	0.69865	0.65693	0.61808	0.60992	0.74354	0.33435	0.54083	0.63309	0.70656	0.49725	0.67055	0.73513	0.63024	0.41472	0.65655	0.64187	0.70152	0.57277	0.72809	0.49828	0.63829	0.71934
797.39	0.41785	0.62336	0.34223	0.56212	0.62038	0.52406	0.3661	0.57658	0.49409	0.41128	0.66321	0.6838	0.55864	0.69325	0.68923	0.6825	0.63582	0.60285	0.7446	0.34274	0.54713	0.64055	0.70951	0.52288	0.7158	0.74471	0.61937	0.43235	0.65405	0.64571	0.70712	0.57909	0.71761	0.51142	0.65576	0.74109
798.36	0.4344	0.62421	0.34608	0.57478	0.63263	0.51944	0.36833	0.57618	0.49865	0.40947	0.66498	0.68283	0.59015	0.71032	0.68017	0.68807	0.64809	0.60049	0.75573	0.33419	0.55071	0.64357	0.71609	0.54122	0.75728	0.76758	0.62997	0.43661	0.68281	0.64364	0.71001	0.57231	0.72545	0.53044	0.67304	0.76614
799.33	0.43233	0.63561	0.35724	0.59393	0.64215	0.5272	0.3688	0.58741	0.5108	0.4157	0.67199	0.67892	0.56365	0.71808	0.69952	0.70228	0.64768	0.61151	0.75506	0.34184	0.5552	0.65325	0.76022	0.5588	0.76547	0.78775	0.65657	0.44797	0.69279	0.66179	0.70097	0.57516	0.73396	0.53162	0.69501	0.77453
800.29	0.44371	0.64684	0.36609	0.60319	0.64589	0.53769	0.36959	0.60037	0.52113	0.42254	0.66561	0.68131	0.56373	0.72238	0.70711	0.69241	0.6455	0.61244	0.77401	0.36964	0.56484	0.67691	0.76337	0.58534	0.8043	0.7938	0.65989	0.45197	0.70478	0.67743	0.70957	0.59111	0.74233	0.54638	0.70001	0.78499
801.26	0.44893	0.65001	0.37479	0.61069	0.65452	0.53631	0.37348	0.60266	0.5244	0.43778	0.66511	0.69129	0.55936	0.70893	0.71923	0.68906	0.64555	0.61067	0.78671	0.38272	0.57646	0.6987	0.75481	0.62115	0.79029	0.80305	0.68357	0.45255	0.71262	0.67481	0.72604	0.59616	0.74976	0.56529	0.70702	0.80145
802.23	0.4512	0.65921	0.39318	0.61983	0.67291	0.5433	0.38562	0.60053	0.52818	0.44139	0.65365	0.70259	0.53695	0.70566	0.74818	0.69842	0.65179	0.63075	0.8041	0.38074	0.57579	0.72031	0.78521	0.61976	0.78548	0.82961	0.7032	0.45588	0.73234	0.68454	0.7363	0.59009	0.75989	0.56785	0.71582	0.80677
803.22	0.46329	0.66688	0.40642	0.62505	0.66795	0.55686	0.38663	0.60108	0.53903	0.4509	0.64935	0.71494	0.53938	0.692	0.77098	0.69568	0.67074	0.6351	0.78402	0.38444	0.58529	0.75626	0.80995	0.63871	0.7675	0.8338	0.71636	0.45629	0.7334	0.68859	0.72783	0.5989	0.7703	0.57376	0.73729	0.81085
804.18	0.48284	0.67051	0.41612	0.63634	0.6582	0.56803	0.39447	0.61246	0.54875	0.44049	0.64891	0.72167	0.58258	0.67898	0.77187	0.70596	0.65825	0.63488	0.7924	0.39048	0.60616	0.74769	0.83429	0.64749	0.79146	0.82102	0.72936	0.46363	0.73018	0.6863	0.74274	0.60677	0.77487	0.5784	0.74569	0.81284
805.15	0.49894	0.68606	0.42452	0.64228	0.66105	0.57519	0.40244	0.61452	0.55701	0.44428	0.64911	0.73148	0.58832	0.70776	0.79087	0.74683	0.65152	0.63865	0.79593	0.3843	0.61778	0.72922	0.8336	0.65263	0.79227	0.83698	0.7669	0.47423	0.72625	0.68335	0.73805	0.59828	0.78391	0.57752	0.7526	0.81729
806.12	0.50856	0.70064	0.43914	0.64913	0.66692	0.58141	0.40396	0.62543	0.56294	0.43923	0.63608	0.73321	0.61658	0.72484	0.81801	0.76211	0.66221	0.64736	0.78766	0.38516	0.61818	0.74333	0.8216	0.64988	0.82242	0.85462	0.7752	0.48073	0.7355	0.7015	0.72705	0.60404	0.79472	0.58424	0.75292	0.82258
807.08	0.5326	0.71738	0.44746	0.66401	0.66771	0.58575	0.40409	0.63381	0.57404	0.44215	0.63925	0.73858	0.65203	0.76206	0.80715	0.77512	0.65756	0.64621	0.78928	0.3938	0.63359	0.73748	0.80576	0.64363	0.84447	0.87041	0.7901	0.49116	0.73976	0.71954	0.73187	0.60256	0.7883	0.59268	0.75643	0.81806
808.07	0.54188	0.72541	0.45416	0.67312	0.68042	0.59692	0.41099	0.6489	0.58841	0.45159	0.63531	0.7365	0.66555	0.79127	0.81221	0.78707	0.66797	0.66831	0.81294	0.40912	0.66266	0.72822	0.79698	0.63451	0.87103	0.89174	0.79709	0.49632	0.74509	0.7344	0.74521	0.60433	0.80438	0.60688	0.75465	0.80448
809.04	0.54804	0.73014	0.46548	0.66378	0.70211	0.59178	0.41292	0.66068	0.59605	0.47303	0.63233	0.74741	0.6587	0.79861	0.82216	0.77569	0.68709	0.68325	0.84268	0.4122	0.67685	0.74864	0.78356	0.63099	0.87444	0.90937	0.78645	0.49362	0.76076	0.73855	0.75157	0.60316	0.81627	0.62833	0.75377	0.81392
810	0.54888	0.72615	0.47534	0.67978	0.69966	0.59253	0.41966	0.66605	0.60878	0.47705	0.6287	0.74426	0.67184	0.77109	0.80025	0.78234	0.67728	0.70394	0.83182	0.41467	0.68817	0.78731	0.79658	0.61412	0.88894	0.9085	0.77936	0.49886	0.75265	0.74936	0.75201	0.60124	0.82882	0.63792	0.76477	0.81576
810.97	0.56019	0.72474	0.48436	0.68835	0.71597	0.59797	0.42549	0.67111	0.62623	0.48326	0.63739	0.75164	0.66558	0.76934	0.79518	0.79262	0.67854	0.71126	0.83102	0.42443	0.706	0.78743	0.82453	0.60606	0.89629	0.90174	0.78357	0.50184	0.75701	0.75329	0.75884	0.5966	0.843	0.63786	0.77506	0.81073
811.93	0.55749	0.7151	0.50099	0.68507	0.70911	0.59035	0.43337	0.67584	0.62662	0.48867	0.62592	0.75753	0.6535	0.75719	0.80856	0.7917	0.68454	0.716	0.82814	0.42838	0.70457	0.79778	0.82644	0.61226	0.8803	0.89901	0.80069	0.50349	0.73773	0.73098	0.76014	0.59635	0.85907	0.64918	0.7625	0.80875
812.9	0.56896	0.71648	0.52031	0.69837	0.71828	0.58171	0.43685	0.67773	0.62132	0.49018	0.62749	0.76637	0.66316	0.72296	0.80981	0.7988	0.67636	0.71229	0.81572	0.4353	0.68949	0.80642	0.82936	0.61634	0.89872	0.87661	0.79745	0.51716	0.72807	0.73621	0.75009	0.58824	0.85033	0.63922	0.75503	0.82882
813.87	0.57943	0.71496	0.51978	0.71011	0.71796	0.57648	0.44352	0.67591	0.62403	0.48468	0.62608	0.76993	0.67069	0.73181	0.79568	0.82332	0.6831	0.71562	0.79168	0.4411	0.68214	0.81131	0.8028	0.60539	0.90528	0.89035	0.80826	0.51662	0.71674	0.73565	0.76128	0.59029	0.84483	0.63133	0.75893	0.82463
814.85	0.58147	0.72922	0.52103	0.70506	0.72252	0.57704	0.4393	0.68767	0.62052	0.48844	0.622	0.77405	0.67104	0.75279	0.81467	0.79619	0.69722	0.7172	0.79418	0.45481	0.67722	0.80221	0.78996	0.60294	0.89209	0.91014	0.80904	0.51257	0.72382	0.74415	0.76704	0.5917	0.84353	0.62298	0.74976	0.8121
815.82	0.58726	0.73349	0.52288	0.70237	0.71799	0.58179	0.44113	0.69517	0.6171	0.49335	0.61686	0.7804	0.67761	0.7584	0.80597	0.79556	0.69939	0.73697	0.80346	0.47235	0.67153	0.80265	0.77287	0.58834	0.88659	0.92891	0.81337	0.50819	0.71462	0.74992	0.77308	0.59059	0.82881	0.61877	0.73869	0.80104
816.78	0.59001	0.74596	0.5182	0.69215	0.72537	0.58816	0.43484	0.70362	0.61367	0.49149	0.6296	0.78386	0.67467	0.78024	0.79907	0.79479	0.6961	0.74783	0.80562	0.48594	0.66828	0.79986	0.78304	0.58711	0.9046	0.94146	0.81171	0.49786	0.70958	0.75951	0.77184	0.59691	0.83618	0.60467	0.75346	0.80907
817.75	0.59391	0.75463	0.51198	0.68821	0.71369	0.58846	0.43757	0.70052	0.62403	0.48178	0.62701	0.78725	0.67192	0.79796	0.78765	0.78643	0.68351	0.7527	0.81992	0.48791	0.6776	0.79365	0.75525	0.58207	0.9034	0.96274	0.81391	0.49113	0.70227	0.75773	0.78621	0.59904	0.84111	0.59471	0.74707	0.7964
818.71	0.58502	0.76894	0.51253	0.6925	0.71891	0.58876	0.44005	0.69322	0.6305	0.48552	0.62417	0.78655	0.66045	0.79945	0.7907	0.77066	0.6848	0.74654	0.83336	0.49606	0.68662	0.79289	0.76883	0.59055	0.89504	0.96166	0.81352	0.49843	0.69602	0.75212	0.77438	0.59623	0.85742	0.59856	0.7323	0.79314
819.68	0.5907	0.75995	0.508	0.69771	0.71152	0.58283	0.4419	0.68388	0.63576	0.48098	0.62809	0.78345	0.65654	0.77993	0.77855	0.76942	0.66616	0.75165	0.81626	0.49568	0.69806	0.79214	0.79311	0.58961	0.89853	0.93299	0.7989	0.49738	0.68193	0.74924	0.76953	0.5995	0.86234	0.60482	0.73429	0.77996
820.64	0.58843	0.76747	0.495	0.71145	0.70344	0.58184	0.43936	0.66718	0.64111	0.47491	0.63732	0.77985	0.64003	0.77816	0.77073	0.76985	0.64738	0.75265	0.80836	0.47775	0.69737	0.7982	0.80911	0.59854	0.91084	0.91928	0.78702	0.50869	0.66059	0.74231	0.77012	0.60024	0.87986	0.60694	0.73538	0.79335
821.63	0.59426	0.7587	0.48693	0.71953	0.69457	0.57462	0.44267	0.65814	0.64437	0.48035	0.63364	0.77084	0.63419	0.77054	0.78391	0.75634	0.6435	0.75929	0.80167	0.46761	0.70092	0.7802	0.79926	0.58895	0.91712	0.90994	0.78756	0.51097	0.66087	0.7392	0.76953	0.59993	0.88151	0.60596	0.73646	0.79118
822.59	0.59582	0.75057	0.48632	0.71184	0.70221	0.57183	0.44063	0.66135	0.64539	0.48055	0.62632	0.76231	0.64426	0.76682	0.7931	0.7607	0.64273	0.76265	0.79862	0.47749	0.71766	0.77517	0.79203	0.56736	0.92715	0.90227	0.79747	0.51784	0.66589	0.73052	0.77194	0.61679	0.89767	0.61487	0.72447	0.77172
823.56	0.59721	0.74106	0.48425	0.71382	0.69332	0.57049	0.43558	0.65665	0.64218	0.47599	0.61843	0.77048	0.64736	0.77067	0.8108	0.77854	0.63739	0.7633	0.78707	0.46932	0.70557	0.76621	0.77994	0.56718	0.90707	0.89846	0.80333	0.5207	0.66972	0.73483	0.77764	0.61563	0.88601	0.60398	0.72705	0.77418
824.52	0.59688	0.74717	0.48464	0.70415	0.69537	0.57443	0.43625	0.67092	0.64818	0.48373	0.6152	0.77217	0.64831	0.77712	0.82034	0.7832	0.63086	0.76713	0.78714	0.47746	0.70501	0.75878	0.77573	0.55682	0.89168	0.91179	0.81467	0.52882	0.67176	0.73193	0.78149	0.62305	0.89483	0.6122	0.72951	0.77235
825.49	0.58752	0.74425	0.48749	0.69375	0.70162	0.57146	0.434	0.68091	0.6384	0.48349	0.61114	0.76339	0.64792	0.7879	0.83042	0.7777	0.64367	0.76379	0.79189	0.47905	0.70005	0.72439	0.79129	0.53795	0.8742	0.91216	0.81501	0.52682	0.69923	0.71962	0.78301	0.62459	0.88479	0.59741	0.73178	0.74943
826.45	0.58946	0.74728	0.48403	0.68396	0.70131	0.57207	0.43121	0.68419	0.64534	0.4766	0.61377	0.76029	0.64441	0.76143	0.813	0.7763	0.6249	0.76258	0.78189	0.46568	0.71981	0.74305	0.79291	0.55143	0.87214	0.89269	0.81017	0.52749	0.69746	0.72162	0.78772	0.62916	0.8776	0.60735	0.72695	0.74096
827.41	0.57779	0.7519	0.46834	0.68003	0.69229	0.57267	0.42713	0.68034	0.64339	0.48201	0.61356	0.76287	0.61995	0.77891	0.78597	0.77928	0.62428	0.7542	0.77519	0.4538	0.69117	0.75369	0.81673	0.5652	0.82925	0.88969	0.77946	0.52682	0.69259	0.72636	0.78535	0.61738	0.86578	0.61142	0.74388	0.74301
828.4	0.57955	0.76055	0.4631	0.66579	0.68698	0.59282	0.42576	0.69001	0.65014	0.4856	0.61132	0.75855	0.61296	0.76434	0.76564	0.74819	0.61834	0.76765	0.76276	0.46021	0.7047	0.75443	0.81874	0.55802	0.83524	0.88668	0.76393	0.51537	0.68962	0.72726	0.77899	0.63357	0.88081	0.61561	0.74803	0.72999
829.36	0.56516	0.75927	0.45525	0.67327	0.69632	0.59776	0.42133	0.68047	0.64102	0.47559	0.616	0.75872	0.59257	0.76969	0.75055	0.75434	0.64356	0.75669	0.75588	0.4503	0.70427	0.74903	0.80419	0.57316	0.83031	0.87962	0.74661	0.51687	0.70434	0.71318	0.77486	0.62763	0.86193	0.6	0.74119	0.7357
830.33	0.57657	0.76234	0.45025	0.67024	0.69999	0.60569	0.41645	0.67472	0.65284	0.483	0.60946	0.76414	0.59334	0.76074	0.73473	0.74217	0.65637	0.75007	0.74275	0.43643	0.7061	0.77227	0.79225	0.57341	0.82292	0.87491	0.74431	0.5136	0.70064	0.72762	0.76334	0.61855	0.86406	0.60937	0.73445	0.74825
831.29	0.56183	0.75669	0.45201	0.66946	0.70081	0.61455	0.41253	0.67986	0.65154	0.47993	0.60412	0.75957	0.59683	0.76066	0.72886	0.74847	0.66033	0.72666	0.74975	0.44926	0.70581	0.75457	0.78596	0.55119	0.79256	0.87321	0.73197	0.516	0.69099	0.71932	0.75327	0.61616	0.87134	0.58502	0.72181	0.74745
832.25	0.5575	0.76094	0.45339	0.68155	0.70846	0.61717	0.41514	0.6854	0.64886	0.47448	0.61882	0.76237	0.59663	0.75322	0.74035	0.73826	0.66281	0.71394	0.73262	0.43217	0.71006	0.74898	0.7835	0.53216	0.79773	0.86377	0.73126	0.50353	0.6824	0.719	0.74765	0.60967	0.86695	0.57401	0.72613	0.75349
833.22	0.54971	0.75519	0.45423	0.68178	0.71434	0.61253	0.41836	0.68303	0.63961	0.46951	0.6331	0.75237	0.5974	0.76721	0.76017	0.73895	0.64477	0.68537	0.73335	0.40767	0.70004	0.74509	0.80303	0.51069	0.79518	0.83498	0.72859	0.50233	0.6738	0.72599	0.7459	0.59165	0.83962	0.56968	0.72925	0.73881
834.18	0.55411	0.75257	0.45684	0.66202	0.71406	0.59619	0.42061	0.68397	0.64131	0.4702	0.62094	0.74468	0.61351	0.7721	0.77473	0.71116	0.62201	0.66114	0.74918	0.39775	0.69821	0.75244	0.79833	0.48633	0.79674	0.81207	0.73706	0.49185	0.65141	0.73221	0.73852	0.58861	0.84701	0.56856	0.72507	0.7256
835.14	0.54278	0.7617	0.46183	0.65728	0.70849	0.57729	0.42076	0.68033	0.62705	0.45882	0.61699	0.7442	0.6201	0.78586	0.7739	0.71548	0.58965	0.64231	0.73846	0.40266	0.69	0.73677	0.79038	0.47944	0.80413	0.80108	0.72192	0.49341	0.63781	0.71656	0.73473	0.59331	0.82252	0.55468	0.71221	0.7011
836.11	0.54397	0.77243	0.4632	0.65892	0.7078	0.57416	0.42204	0.67699	0.62088	0.45968	0.61818	0.74856	0.62805	0.77472	0.78663	0.70995	0.5942	0.63182	0.71906	0.39632	0.66996	0.73047	0.77476	0.47572	0.80547	0.78757	0.70532	0.49295	0.63739	0.71643	0.72888	0.58972	0.81796	0.56012	0.71022	0.68455
837.09	0.53696	0.76035	0.45972	0.63717	0.69977	0.57453	0.41663	0.67176	0.61807	0.45451	0.60122	0.74322	0.62086	0.75989	0.78742	0.71183	0.58826	0.62555	0.74095	0.39022	0.66948	0.72126	0.75731	0.48233	0.80078	0.77673	0.70664	0.48973	0.64207	0.71585	0.71692	0.56967	0.8085	0.55716	0.68148	0.66996
838.05	0.52707	0.7609	0.45977	0.63662	0.69485	0.56585	0.40968	0.6711	0.61007	0.445	0.58304	0.73737	0.60086	0.73661	0.77969	0.72582	0.59561	0.62784	0.73212	0.40624	0.65761	0.71819	0.70028	0.47253	0.78215	0.77883	0.69906	0.49862	0.62726	0.70313	0.71222	0.56355	0.79768	0.54741	0.65901	0.66674
839.01	0.52381	0.75628	0.45213	0.64688	0.67849	0.57952	0.40459	0.66735	0.60172	0.4453	0.58072	0.73923	0.59561	0.72588	0.75151	0.73209	0.5755	0.62885	0.70282	0.401	0.62632	0.72296	0.68038	0.46683	0.77273	0.78058	0.67918	0.50374	0.61612	0.70472	0.71488	0.54798	0.77044	0.53984	0.64542	0.65983
839.98	0.51661	0.73563	0.45042	0.6493	0.66555	0.59046	0.39786	0.66881	0.5968	0.43981	0.57628	0.73321	0.59541	0.6896	0.76368	0.72108	0.5765	0.62562	0.69398	0.39835	0.61049	0.72465	0.67905	0.46978	0.75857	0.78299	0.69355	0.49299	0.60211	0.71527	0.7058	0.53911	0.76245	0.53895	0.65138	0.65242
840.94	0.51267	0.71673	0.44277	0.63894	0.66099	0.59063	0.39032	0.67011	0.58282	0.43443	0.56586	0.72353	0.58802	0.67842	0.74615	0.70144	0.57779	0.63226	0.69866	0.40188	0.58873	0.72053	0.67609	0.46225	0.73613	0.76588	0.68463	0.48573	0.59666	0.73019	0.7032	0.53432	0.72489	0.5224	0.65135	0.63887
841.9	0.50176	0.71296	0.44259	0.65554	0.66258	0.5884	0.38806	0.67116	0.57142	0.43635	0.54898	0.71312	0.5754	0.66183	0.71723	0.69512	0.58306	0.62821	0.6676	0.42012	0.57516	0.70822	0.65798	0.45305	0.71348	0.7538	0.66422	0.49017	0.58644	0.72575	0.69953	0.54859	0.70562	0.51391	0.64751	0.62348
842.86	0.49854	0.70556	0.44048	0.65669	0.65605	0.58761	0.38671	0.65949	0.5644	0.43053	0.54642	0.71085	0.57868	0.63743	0.70385	0.68213	0.56722	0.61547	0.66221	0.40757	0.55385	0.69197	0.65823	0.46509	0.71563	0.75617	0.64785	0.48349	0.58406	0.73628	0.69284	0.53823	0.69746	0.49183	0.64117	0.60941
843.82	0.4881	0.69943	0.44114	0.64598	0.66622	0.58144	0.38663	0.65737	0.55677	0.41972	0.5478	0.70829	0.56779	0.61325	0.70169	0.6664	0.57559	0.61223	0.67348	0.41023	0.55907	0.65747	0.651	0.47121	0.70441	0.7397	0.63549	0.47154	0.58084	0.74209	0.68982	0.5333	0.68753	0.47965	0.65109	0.60317
844.79	0.4733	0.70626	0.4261	0.62619	0.65693	0.57706	0.38916	0.65974	0.54343	0.41431	0.54319	0.70304	0.51557	0.62132	0.67491	0.66688	0.55857	0.6063	0.67744	0.40756	0.53091	0.62705	0.61186	0.46746	0.66966	0.72119	0.60825	0.46786	0.56417	0.74047	0.68854	0.52941	0.67556	0.46275	0.64503	0.57965
845.75	0.45612	0.70946	0.40813	0.6241	0.65603	0.57283	0.39441	0.64433	0.54655	0.40933	0.53793	0.71168	0.49478	0.63024	0.64974	0.67538	0.5442	0.59625	0.66284	0.38698	0.53915	0.60294	0.59047	0.48344	0.66969	0.71562	0.58924	0.45899	0.5494	0.7231	0.68444	0.51607	0.68514	0.46541	0.63996	0.57326
846.71	0.45604	0.70699	0.3977	0.60913	0.63968	0.56578	0.39459	0.62361	0.54121	0.39825	0.54167	0.70422	0.50873	0.62898	0.66185	0.67009	0.53013	0.60205	0.66124	0.36429	0.52857	0.57557	0.58886	0.47496	0.68493	0.70079	0.58202	0.45505	0.53415	0.74419	0.68819	0.5065	0.68399	0.45287	0.64287	0.54909
847.69	0.44269	0.69856	0.38926	0.60372	0.63944	0.55753	0.39562	0.61372	0.53371	0.39715	0.53886	0.70701	0.47765	0.6433	0.66327	0.66782	0.53848	0.60057	0.64558	0.35667	0.52253	0.5685	0.58541	0.48061	0.65614	0.69755	0.57623	0.45143	0.53219	0.73599	0.68426	0.51221	0.67904	0.46415	0.64826	0.54917
848.65	0.43284	0.6951	0.39491	0.60242	0.63079	0.56071	0.39597	0.61125	0.51722	0.39909	0.53089	0.70542	0.46734	0.62363	0.67663	0.68826	0.54699	0.60977	0.64119	0.34583	0.49737	0.5691	0.57872	0.47061	0.64933	0.67698	0.57656	0.44964	0.53569	0.73597	0.68827	0.51624	0.68736	0.45012	0.63628	0.54078
849.61	0.42561	0.67737	0.40301	0.61069	0.64059	0.55995	0.39965	0.59723	0.52064	0.40316	0.5324	0.70339	0.46633	0.59247	0.68618	0.67946	0.55106	0.62119	0.63575	0.33994	0.5168	0.56712	0.57424	0.4732	0.64326	0.66463	0.56476	0.45136	0.53668	0.74304	0.69605	0.51093	0.71317	0.45828	0.63717	0.55479
850.57	0.42885	0.66922	0.40549	0.60946	0.64129	0.56208	0.39836	0.5896	0.50784	0.40892	0.5297	0.69131	0.4533	0.57602	0.6711	0.67369	0.55837	0.62522	0.64384	0.33601	0.49465	0.57418	0.56995	0.45849	0.63283	0.66807	0.55391	0.44514	0.5404	0.74421	0.70373	0.50037	0.70275	0.45253	0.63255	0.55507
851.54	0.42102	0.66443	0.41397	0.60472	0.64609	0.55661	0.39481	0.60046	0.49347	0.41864	0.54373	0.70035	0.41794	0.57169	0.68172	0.66473	0.56111	0.61022	0.62606	0.34358	0.47507	0.57577	0.58099	0.47003	0.61261	0.66578	0.54935	0.4364	0.54529	0.71476	0.69519	0.50531	0.68609	0.4493	0.64069	0.57235
852.5	0.41949	0.66503	0.4069	0.60213	0.64745	0.55565	0.39493	0.60198	0.49176	0.42379	0.53817	0.69869	0.43303	0.56475	0.665	0.65879	0.55927	0.61905	0.63274	0.34212	0.46595	0.55041	0.57365	0.46471	0.6153	0.65204	0.53864	0.43217	0.54281	0.72236	0.69799	0.49681	0.67864	0.43801	0.63765	0.56451
853.46	0.41106	0.66046	0.39653	0.59242	0.64088	0.54196	0.38974	0.59133	0.4959	0.4179	0.54097	0.68909	0.42154	0.58032	0.65496	0.63649	0.55712	0.61156	0.6146	0.33275	0.45393	0.52673	0.57355	0.46395	0.60463	0.67107	0.53728	0.42926	0.5377	0.70863	0.68234	0.48873	0.66914	0.43868	0.64318	0.55078
854.42	0.41048	0.65064	0.38714	0.57981	0.63029	0.53569	0.3823	0.58232	0.48692	0.41785	0.54351	0.69471	0.42614	0.58549	0.66193	0.62296	0.55424	0.6097	0.60443	0.31385	0.43371	0.53393	0.5791	0.46059	0.60295	0.66386	0.52927	0.41223	0.53579	0.6997	0.66668	0.46984	0.6481	0.43441	0.6459	0.56128
855.38	0.40154	0.64282	0.38815	0.57687	0.62273	0.52736	0.38134	0.58856	0.48957	0.41329	0.54974	0.69616	0.44142	0.57918	0.69838	0.61291	0.54205	0.60772	0.58436	0.30954	0.43684	0.50904	0.56202	0.45329	0.61762	0.65024	0.53596	0.40614	0.53291	0.70005	0.65189	0.47955	0.65322	0.4284	0.64232	0.55242
856.34	0.39226	0.63353	0.37522	0.58164	0.61915	0.5314	0.38009	0.5767	0.48272	0.4075	0.542	0.68918	0.46465	0.58389	0.69175	0.62072	0.53768	0.62111	0.57661	0.28866	0.42434	0.50154	0.54352	0.43383	0.61985	0.64182	0.53503	0.40188	0.52313	0.69831	0.64125	0.46618	0.65236	0.42492	0.63874	0.54721
857.3	0.39459	0.61529	0.36798	0.57569	0.61917	0.5198	0.37954	0.57106	0.48474	0.40706	0.54754	0.6866	0.47876	0.56609	0.68711	0.61671	0.54172	0.6244	0.57439	0.28372	0.42805	0.52133	0.54398	0.43152	0.62131	0.60227	0.53393	0.39619	0.52463	0.67897	0.62846	0.45794	0.65543	0.42777	0.63773	0.55411
858.26	0.39725	0.60758	0.35596	0.57765	0.6271	0.5128	0.37368	0.57103	0.47777	0.40893	0.54485	0.69208	0.47753	0.55758	0.68733	0.62209	0.54088	0.62076	0.57407	0.27766	0.44283	0.52047	0.5424	0.43497	0.62932	0.58861	0.51293	0.38339	0.52505	0.66421	0.60936	0.45158	0.66214	0.43476	0.62833	0.573
859.22	0.38333	0.60494	0.34294	0.58021	0.63101	0.51433	0.37325	0.56926	0.47735	0.40202	0.53504	0.68252	0.46504	0.54408	0.67452	0.61518	0.55716	0.62733	0.5609	0.27283	0.44152	0.50663	0.52608	0.42414	0.62528	0.57106	0.51002	0.38137	0.53211	0.64998	0.60159	0.44876	0.65582	0.43046	0.61942	0.56616
860.18	0.37932	0.60558	0.33915	0.57246	0.63187	0.49639	0.36422	0.56217	0.46958	0.40199	0.52698	0.67988	0.44943	0.56218	0.65988	0.62842	0.55971	0.63354	0.56126	0.26503	0.43048	0.51478	0.54062	0.41893	0.60635	0.5725	0.50401	0.38143	0.52288	0.64427	0.59255	0.4386	0.648	0.43974	0.61239	0.58648
861.13	0.37948	0.59992	0.32936	0.55418	0.64278	0.49005	0.35823	0.55572	0.47671	0.40268	0.52608	0.68285	0.44935	0.56186	0.64596	0.60635	0.57244	0.63834	0.5616	0.27032	0.43461	0.51491	0.54405	0.42494	0.59154	0.56097	0.49137	0.37404	0.5191	0.64029	0.58641	0.42685	0.65114	0.43888	0.60795	0.59479
862.09	0.37216	0.60376	0.32348	0.55443	0.64459	0.48821	0.35238	0.55241	0.46702	0.39837	0.52652	0.67822	0.41647	0.58319	0.64089	0.60078	0.57704	0.6368	0.57912	0.26609	0.42279	0.49166	0.53575	0.40711	0.59983	0.58154	0.47725	0.36422	0.52149	0.62778	0.58122	0.4263	0.64085	0.4294	0.604	0.60002
863.08	0.37663	0.60056	0.31129	0.55693	0.65185	0.48116	0.35515	0.54332	0.48067	0.39916	0.53379	0.68039	0.40512	0.5887	0.61536	0.59324	0.59773	0.64064	0.60824	0.26149	0.41127	0.49824	0.51249	0.40202	0.58704	0.56863	0.47087	0.36794	0.53136	0.62805	0.59357	0.41609	0.63732	0.42968	0.60601	0.60682
864.03	0.39002	0.59937	0.31732	0.55674	0.65217	0.46727	0.34708	0.54402	0.47784	0.39812	0.53919	0.67347	0.41376	0.60286	0.60538	0.61204	0.59435	0.63486	0.6096	0.2638	0.40504	0.48725	0.51002	0.3822	0.59942	0.57488	0.48079	0.37022	0.52077	0.62339	0.58457	0.4129	0.63066	0.41892	0.59505	0.60344
864.99	0.39241	0.60364	0.31197	0.56282	0.65257	0.47633	0.34917	0.54353	0.48267	0.39415	0.54521	0.68599	0.38415	0.60099	0.61512	0.60251	0.60174	0.63976	0.6302	0.27142	0.3991	0.48085	0.47704	0.37224	0.59166	0.56933	0.47745	0.36648	0.52051	0.61434	0.58477	0.40015	0.62737	0.40044	0.59325	0.6216
865.95	0.39463	0.59404	0.30538	0.56043	0.6422	0.47462	0.34633	0.53852	0.48749	0.38597	0.54975	0.68192	0.34077	0.57551	0.60132	0.59933	0.59762	0.65321	0.63534	0.24801	0.40453	0.47546	0.44344	0.35757	0.57465	0.5515	0.47005	0.35739	0.51881	0.62069	0.58593	0.39001	0.62231	0.39232	0.59383	0.62627
866.91	0.39544	0.58983	0.3061	0.55639	0.63143	0.4752	0.3409	0.52734	0.49289	0.38947	0.55806	0.68387	0.33289	0.56257	0.59691	0.5969	0.59747	0.65563	0.63371	0.23659	0.40948	0.48508	0.43083	0.34107	0.55386	0.54659	0.48057	0.35054	0.51626	0.62442	0.5827	0.38321	0.62416	0.39742	0.5887	0.63974
867.87	0.39124	0.5951	0.31135	0.53698	0.61234	0.47612	0.32906	0.53227	0.48974	0.38621	0.54702	0.6799	0.30152	0.55417	0.58309	0.59203	0.58255	0.65475	0.60933	0.23493	0.40745	0.47933	0.42506	0.33231	0.5543	0.54738	0.48056	0.33683	0.50907	0.61446	0.57636	0.37797	0.60917	0.38871	0.57329	0.6549
868.83	0.3894	0.60624	0.31236	0.52383	0.61493	0.46712	0.3291	0.53205	0.49606	0.38354	0.55552	0.69185	0.26957	0.55637	0.60182	0.5702	0.58077	0.6487	0.62555	0.23338	0.4139	0.48312	0.42452	0.33416	0.54324	0.54933	0.466	0.32353	0.52052	0.61039	0.58067	0.36569	0.62007	0.40163	0.56884	0.68096
869.79	0.39189	0.58844	0.30683	0.52478	0.60118	0.46212	0.32765	0.52376	0.49693	0.38008	0.56119	0.68728	0.26109	0.50984	0.59141	0.56759	0.57765	0.64676	0.61694	0.22392	0.4176	0.47666	0.42922	0.33449	0.54249	0.54067	0.4498	0.32118	0.52102	0.6026	0.58477	0.35476	0.62309	0.4127	0.56807	0.68812
870.74	0.39953	0.61106	0.31137	0.51799	0.59846	0.45326	0.32542	0.52787	0.4933	0.3827	0.56208	0.69225	0.26638	0.51288	0.59021	0.56087	0.57674	0.62896	0.62844	0.24436	0.41431	0.469	0.4234	0.32828	0.58027	0.55991	0.45248	0.31873	0.51343	0.59447	0.58061	0.3697	0.6284	0.41962	0.54732	0.69356
871.7	0.40789	0.62022	0.31637	0.51325	0.60422	0.45566	0.32362	0.53821	0.49362	0.37916	0.57672	0.70484	0.26255	0.51222	0.58846	0.54249	0.57346	0.63663	0.6061	0.24069	0.39463	0.46081	0.42644	0.33968	0.59415	0.57525	0.44319	0.31644	0.50832	0.59223	0.57857	0.36115	0.63301	0.42182	0.55091	0.69052
872.66	0.41763	0.61945	0.32014	0.52775	0.60098	0.45395	0.31884	0.52972	0.4935	0.37834	0.599	0.71953	0.28335	0.50917	0.60895	0.54879	0.56426	0.6437	0.62382	0.23961	0.39389	0.45227	0.45208	0.35091	0.59182	0.58655	0.44245	0.32542	0.50106	0.5868	0.57972	0.35321	0.63002	0.42068	0.56108	0.68955
873.62	0.42343	0.61416	0.32012	0.53523	0.58844	0.45615	0.31773	0.52028	0.49215	0.37874	0.61207	0.72802	0.30804	0.49702	0.59034	0.5528	0.56554	0.64302	0.61568	0.23544	0.39997	0.45054	0.4557	0.35668	0.58984	0.58201	0.4362	0.31827	0.50258	0.57776	0.57958	0.34432	0.61535	0.404	0.56933	0.67692
874.58	0.43478	0.62963	0.33157	0.53023	0.58946	0.46065	0.31088	0.53399	0.48776	0.37657	0.62326	0.73993	0.33484	0.54894	0.57335	0.54544	0.56948	0.64855	0.61498	0.2299	0.39055	0.44846	0.46334	0.3597	0.60815	0.60016	0.45028	0.31119	0.50563	0.584	0.57876	0.35889	0.59904	0.39824	0.57417	0.66831
875.53	0.44325	0.62639	0.34139	0.53932	0.59242	0.45864	0.31671	0.54483	0.49293	0.37878	0.63741	0.75751	0.35524	0.55603	0.58113	0.55655	0.55583	0.64938	0.62156	0.24166	0.39084	0.45302	0.46874	0.36969	0.62041	0.60787	0.44302	0.30895	0.52519	0.5781	0.5914	0.35594	0.58772	0.39156	0.58409	0.6799
876.49	0.4567	0.62773	0.35013	0.54582	0.57954	0.4521	0.31805	0.54697	0.49653	0.37745	0.63647	0.76867	0.37194	0.54817	0.5889	0.57673	0.54956	0.63553	0.61667	0.24241	0.4043	0.46029	0.48159	0.36799	0.63866	0.59924	0.43558	0.30896	0.53237	0.58334	0.59626	0.3534	0.57884	0.38671	0.58791	0.69612
877.45	0.45711	0.63478	0.36518	0.54633	0.57993	0.45263	0.3209	0.55875	0.5102	0.37885	0.64984	0.7808	0.36476	0.54635	0.59503	0.56828	0.5576	0.63529	0.60709	0.24661	0.4182	0.48188	0.47847	0.35823	0.63451	0.60472	0.44314	0.29893	0.53359	0.59119	0.60596	0.35681	0.57929	0.38934	0.5991	0.69995
878.41	0.45472	0.63439	0.37375	0.55311	0.58558	0.46185	0.31453	0.57019	0.52161	0.38462	0.65393	0.79502	0.35292	0.53911	0.60748	0.5783	0.55176	0.65065	0.62299	0.25365	0.41526	0.48537	0.46928	0.36547	0.64161	0.60984	0.45149	0.31004	0.53552	0.60132	0.6103	0.37363	0.59167	0.39932	0.60258	0.71638
879.36	0.46017	0.63101	0.38863	0.54988	0.58505	0.46884	0.31712	0.57625	0.53352	0.39459	0.66807	0.79721	0.33098	0.51584	0.62172	0.57104	0.55064	0.66143	0.63281	0.25747	0.41881	0.50369	0.46391	0.36161	0.63176	0.59611	0.46258	0.30994	0.5404	0.60619	0.61124	0.36768	0.59792	0.40263	0.60855	0.71687
880.32	0.4553	0.63446	0.40766	0.54261	0.59047	0.47282	0.30849	0.57178	0.53498	0.38719	0.67767	0.80051	0.31019	0.51788	0.62002	0.57073	0.57164	0.656	0.62266	0.24201	0.40765	0.4843	0.47648	0.36443	0.60176	0.5975	0.48366	0.31075	0.54277	0.5976	0.60255	0.36068	0.58531	0.3966	0.62308	0.72566
881.28	0.4427	0.63169	0.41698	0.53729	0.59959	0.48286	0.31158	0.58279	0.55763	0.38483	0.69192	0.80561	0.29638	0.50952	0.62754	0.55345	0.57153	0.66911	0.66715	0.2426	0.41269	0.45995	0.50176	0.37377	0.58038	0.59314	0.4905	0.293	0.54393	0.59501	0.61664	0.36393	0.59736	0.39472	0.62932	0.72219
882.23	0.44459	0.63002	0.42399	0.53915	0.595	0.48622	0.3202	0.58336	0.56828	0.3885	0.69357	0.80745	0.30877	0.50244	0.626	0.55706	0.56463	0.67411	0.6764	0.24047	0.40513	0.4477	0.4933	0.37277	0.60919	0.5928	0.46161	0.28568	0.54509	0.59186	0.61529	0.37303	0.59733	0.39961	0.62296	0.71992
883.19	0.44417	0.64559	0.43754	0.54348	0.59373	0.48803	0.33173	0.5847	0.57262	0.39057	0.69505	0.80704	0.31299	0.54904	0.61412	0.55748	0.57867	0.66842	0.67106	0.23252	0.41151	0.45351	0.51067	0.36599	0.59922	0.62456	0.44773	0.27978	0.53256	0.58793	0.61451	0.36744	0.59104	0.38943	0.63165	0.72228
884.15	0.43538	0.64397	0.44261	0.54108	0.59859	0.48214	0.32887	0.58643	0.57133	0.38715	0.68682	0.81573	0.33467	0.5428	0.61761	0.55637	0.57233	0.65262	0.66172	0.24026	0.40483	0.43594	0.50621	0.3668	0.60616	0.63662	0.42801	0.27537	0.5256	0.57164	0.61187	0.36666	0.58948	0.38004	0.63375	0.72707
885.1	0.42977	0.64169	0.45692	0.55567	0.59522	0.49758	0.33287	0.59186	0.58063	0.39286	0.69268	0.82313	0.3447	0.54391	0.63556	0.56206	0.55197	0.66828	0.65895	0.23515	0.40951	0.45231	0.51142	0.37367	0.61457	0.64799	0.422	0.27062	0.52349	0.58069	0.61949	0.36807	0.59523	0.38918	0.65069	0.72487
886.06	0.42529	0.65108	0.47729	0.55808	0.59213	0.49901	0.32722	0.58724	0.56974	0.39916	0.68666	0.81731	0.33997	0.55388	0.65224	0.56986	0.54783	0.679	0.61835	0.24089	0.41069	0.47275	0.4827	0.37173	0.59945	0.65883	0.41016	0.28057	0.50949	0.57541	0.61652	0.36212	0.5794	0.3929	0.65535	0.73623
887.01	0.41203	0.65916	0.48889	0.55698	0.58971	0.50391	0.32896	0.59209	0.57582	0.39163	0.67925	0.81667	0.33834	0.55691	0.65767	0.55524	0.55298	0.68044	0.6093	0.25603	0.44036	0.47117	0.48727	0.3766	0.58862	0.65771	0.42012	0.27839	0.50332	0.58082	0.61779	0.36034	0.6003	0.39707	0.66418	0.75113
887.97	0.41547	0.65627	0.51078	0.55925	0.59724	0.50864	0.32916	0.60348	0.5817	0.39384	0.67045	0.81257	0.33941	0.52203	0.68427	0.54075	0.53908	0.68456	0.60354	0.26386	0.43665	0.45798	0.47385	0.3754	0.59751	0.63757	0.43425	0.27295	0.50117	0.5871	0.62439	0.36694	0.59854	0.41078	0.6691	0.7507
888.93	0.41135	0.66648	0.52752	0.57325	0.61422	0.52112	0.33679	0.60657	0.598	0.38683	0.67121	0.8121	0.32242	0.54148	0.68497	0.54322	0.5358	0.69361	0.59255	0.26625	0.44809	0.47139	0.50745	0.38709	0.56593	0.6428	0.43512	0.27593	0.50222	0.60309	0.63572	0.36933	0.59771	0.41494	0.68687	0.76127
889.88	0.41476	0.65848	0.5454	0.58971	0.61712	0.52146	0.34341	0.60593	0.60074	0.38993	0.64938	0.80564	0.32193	0.50636	0.68836	0.52825	0.53738	0.68715	0.60133	0.28272	0.45663	0.47574	0.49823	0.38374	0.5774	0.61573	0.42998	0.27481	0.48922	0.58977	0.64519	0.37097	0.61978	0.42301	0.6688	0.76716
890.84	0.42536	0.64812	0.55774	0.59935	0.62156	0.52776	0.34745	0.61072	0.59191	0.3823	0.63486	0.80561	0.34471	0.48313	0.68125	0.52161	0.53895	0.67752	0.61044	0.28226	0.44877	0.4654	0.49142	0.39146	0.61215	0.61015	0.44858	0.27477	0.49012	0.59251	0.64349	0.38317	0.62285	0.41921	0.67307	0.7761
891.79	0.43684	0.63742	0.57654	0.60907	0.63263	0.53336	0.34407	0.61637	0.56867	0.38373	0.61815	0.80122	0.36476	0.47374	0.67991	0.51979	0.50346	0.66823	0.59472	0.27387	0.42179	0.47604	0.4858	0.39766	0.59949	0.60943	0.45714	0.28433	0.4879	0.59282	0.63779	0.38614	0.60257	0.41472	0.68151	0.78146
892.75	0.43389	0.62235	0.58178	0.61321	0.63429	0.52939	0.35151	0.60968	0.5598	0.38363	0.60954	0.79504	0.3751	0.45784	0.65629	0.51706	0.49453	0.67325	0.61664	0.2766	0.41921	0.47539	0.49408	0.39822	0.59431	0.59204	0.45179	0.29154	0.48829	0.5905	0.64963	0.39423	0.59123	0.41551	0.68914	0.80028
893.7	0.42134	0.60936	0.59617	0.62537	0.61943	0.52898	0.35412	0.61262	0.54393	0.38303	0.59196	0.78302	0.37786	0.41074	0.65058	0.50734	0.49268	0.68272	0.61927	0.2876	0.42116	0.46911	0.47529	0.39772	0.61487	0.57463	0.43591	0.29046	0.49068	0.58543	0.64777	0.39926	0.58963	0.41537	0.67429	0.80706
894.66	0.41115	0.61351	0.60063	0.62803	0.60728	0.53641	0.35147	0.61206	0.53304	0.37487	0.58532	0.77069	0.38469	0.43508	0.65534	0.5173	0.48358	0.69358	0.61773	0.28105	0.43189	0.45701	0.48515	0.3969	0.60494	0.60125	0.4255	0.29055	0.49151	0.61303	0.63659	0.39935	0.56903	0.41534	0.67759	0.80587
895.61	0.39545	0.61168	0.6074	0.62902	0.62062	0.53632	0.35478	0.60873	0.53998	0.3765	0.57825	0.75666	0.37908	0.4384	0.6353	0.51408	0.49308	0.69893	0.62224	0.28302	0.44716	0.46349	0.51094	0.38089	0.57861	0.59977	0.412	0.28636	0.50765	0.62521	0.64294	0.39166	0.57011	0.42233	0.68058	0.80012
896.57	0.38146	0.60259	0.618	0.63319	0.62202	0.54449	0.35683	0.60167	0.54319	0.3763	0.57389	0.74281	0.36046	0.43175	0.63659	0.53264	0.50315	0.71858	0.63784	0.28942	0.44193	0.44828	0.51329	0.37777	0.55903	0.59691	0.41561	0.28192	0.51451	0.63222	0.65276	0.39539	0.57795	0.42608	0.68683	0.79128
897.52	0.3749	0.59935	0.62182	0.6325	0.61704	0.56212	0.35033	0.59862	0.52819	0.36384	0.56749	0.73618	0.35115	0.44413	0.65796	0.54469	0.50878	0.71498	0.62323	0.29842	0.4291	0.44808	0.51239	0.38163	0.54186	0.62431	0.42356	0.28064	0.51981	0.6448	0.65296	0.39574	0.57628	0.4159	0.68209	0.7812
898.48	0.37235	0.59199	0.62633	0.62809	0.63531	0.56436	0.34553	0.59374	0.53343	0.36385	0.55752	0.72924	0.35968	0.4526	0.66935	0.56141	0.50924	0.7116	0.63619	0.29776	0.43399	0.44086	0.51348	0.37743	0.52823	0.64394	0.43844	0.28185	0.52295	0.65485	0.66003	0.42007	0.58409	0.42217	0.68951	0.76914
899.43	0.3583	0.57913	0.61952	0.61552	0.647	0.55832	0.3453	0.59556	0.53511	0.36283	0.55252	0.72868	0.3453	0.43702	0.6543	0.56979	0.52326	0.71913	0.63369	0.30872	0.43159	0.44591	0.51214	0.38415	0.50065	0.65649	0.43423	0.28766	0.53594	0.65658	0.67736	0.4293	0.5954	0.42026	0.69631	0.77959
900.39	0.35178	0.57608	0.60516	0.61055	0.63923	0.55805	0.33872	0.59935	0.52678	0.35984	0.54338	0.72107	0.34798	0.45694	0.65517	0.57422	0.51484	0.7162	0.61469	0.32102	0.41188	0.43901	0.48917	0.39936	0.48189	0.69054	0.43227	0.2952	0.52728	0.65785	0.6713	0.44941	0.59299	0.41892	0.6964	0.77165
901.34	0.34721	0.5739	0.59002	0.60659	0.63917	0.54728	0.33092	0.5983	0.51532	0.35708	0.53575	0.71414	0.35221	0.45713	0.64859	0.56833	0.52309	0.70787	0.61233	0.32665	0.40793	0.43703	0.48879	0.40834	0.49751	0.70691	0.43222	0.30165	0.52906	0.65835	0.66977	0.44414	0.57904	0.41884	0.68999	0.77091
902.3	0.34106	0.56944	0.57049	0.60076	0.63722	0.52607	0.3245	0.60016	0.51358	0.35681	0.52841	0.70522	0.36225	0.45038	0.60888	0.57712	0.50446	0.71701	0.60301	0.33535	0.43263	0.42856	0.47829	0.4167	0.50313	0.70779	0.40678	0.30325	0.52655	0.65893	0.6593	0.45541	0.58948	0.42668	0.69634	0.76586
903.25	0.33359	0.56408	0.5515	0.58028	0.64151	0.51611	0.32094	0.58682	0.50613	0.35787	0.52782	0.69319	0.34374	0.4815	0.59449	0.57212	0.51165	0.70806	0.60772	0.32539	0.42758	0.44037	0.46676	0.42641	0.49048	0.71587	0.39974	0.30283	0.54066	0.65601	0.66239	0.43564	0.58607	0.43314	0.70476	0.76422
904.2	0.33037	0.56298	0.52826	0.56772	0.65693	0.50213	0.32347	0.57901	0.50591	0.35672	0.51689	0.67748	0.32969	0.47666	0.58353	0.56287	0.50481	0.6977	0.61537	0.31801	0.41963	0.44705	0.47057	0.42382	0.48269	0.71553	0.40205	0.311	0.54144	0.64541	0.65557	0.44195	0.58007	0.43821	0.70817	0.75668
905.16	0.33098	0.55597	0.51871	0.56225	0.66812	0.49726	0.32208	0.57553	0.4973	0.35691	0.52342	0.68065	0.34067	0.47073	0.57218	0.57647	0.49604	0.69918	0.62803	0.30371	0.43214	0.45286	0.47556	0.43276	0.50816	0.7076	0.40677	0.319	0.5573	0.63579	0.66056	0.4362	0.58639	0.44121	0.71406	0.76346
906.09	0.33854	0.53695	0.50793	0.54862	0.67568	0.49639	0.3267	0.5718	0.50195	0.3555	0.52033	0.67734	0.37667	0.45504	0.55503	0.5743	0.48416	0.70839	0.6287	0.29582	0.43628	0.45712	0.46236	0.42514	0.52438	0.70082	0.41212	0.32716	0.55936	0.63774	0.6666	0.44877	0.59649	0.45052	0.71943	0.76665
907.04	0.33207	0.53192	0.50175	0.54064	0.68898	0.49619	0.3282	0.57288	0.51322	0.35646	0.52406	0.67526	0.37365	0.44951	0.55505	0.57576	0.49396	0.69447	0.63976	0.28348	0.41387	0.45096	0.46589	0.42919	0.51368	0.7152	0.42439	0.33874	0.57198	0.62502	0.67912	0.45042	0.59084	0.44429	0.7107	0.76137
908	0.33992	0.53437	0.48971	0.54356	0.67989	0.48828	0.32715	0.5771	0.51437	0.35838	0.53075	0.67977	0.40457	0.42945	0.53985	0.58053	0.47807	0.68747	0.63345	0.28138	0.42905	0.46439	0.48595	0.43916	0.5558	0.71762	0.44149	0.34871	0.56141	0.62016	0.66892	0.45519	0.58842	0.44196	0.71174	0.76587
908.95	0.35554	0.53115	0.48536	0.53769	0.67546	0.48667	0.31721	0.58399	0.50422	0.35705	0.53967	0.68355	0.44073	0.46025	0.523	0.58287	0.46718	0.67235	0.64447	0.27532	0.42298	0.45069	0.47188	0.43803	0.58152	0.72792	0.45678	0.34831	0.57007	0.60861	0.66733	0.4524	0.58205	0.43778	0.71446	0.75711
909.9	0.36335	0.52904	0.47515	0.52697	0.67071	0.48838	0.31676	0.58517	0.50473	0.3562	0.52567	0.67543	0.44136	0.45271	0.52206	0.58564	0.45245	0.66637	0.6553	0.28124	0.42978	0.43611	0.45596	0.41639	0.57956	0.72306	0.46268	0.35742	0.56064	0.61191	0.6696	0.46091	0.57281	0.44636	0.71106	0.74833
910.85	0.37041	0.53335	0.4634	0.52632	0.681	0.47982	0.31019	0.58832	0.50642	0.36174	0.5297	0.67776	0.43498	0.45858	0.52128	0.599	0.47386	0.65393	0.64945	0.2806	0.44749	0.42596	0.44809	0.43103	0.56929	0.71985	0.46194	0.35717	0.5796	0.59377	0.66826	0.46196	0.57196	0.44263	0.70874	0.74687
911.81	0.38015	0.52371	0.45125	0.52286	0.68041	0.48584	0.29907	0.59445	0.52008	0.35855	0.52419	0.68077	0.4612	0.46118	0.53188	0.59129	0.48213	0.65721	0.65919	0.28477	0.47245	0.44325	0.41941	0.42076	0.5998	0.70737	0.47281	0.35398	0.58357	0.58753	0.66214	0.46122	0.58017	0.45441	0.71289	0.74992
912.76	0.38406	0.52775	0.4391	0.523	0.68323	0.4886	0.29596	0.59068	0.52001	0.35303	0.51745	0.66739	0.47576	0.50078	0.5307	0.60825	0.48832	0.64275	0.66719	0.28671	0.47282	0.39536	0.41433	0.39666	0.58327	0.72363	0.47089	0.36055	0.59394	0.56947	0.66076	0.46066	0.58144	0.44974	0.71523	0.73017
913.71	0.38787	0.5258	0.44155	0.52054	0.67733	0.49527	0.29264	0.58809	0.52767	0.35701	0.51302	0.66874	0.47401	0.49793	0.54796	0.60824	0.488	0.64177	0.66318	0.29951	0.48198	0.38941	0.42053	0.39577	0.57818	0.7037	0.47686	0.36361	0.59407	0.56789	0.66372	0.4603	0.59369	0.44563	0.72183	0.72901
914.67	0.37438	0.51909	0.43668	0.52073	0.67609	0.48818	0.29037	0.58983	0.53972	0.35147	0.51927	0.67364	0.46157	0.51715	0.54385	0.60246	0.51364	0.63797	0.66697	0.30452	0.47655	0.3838	0.42448	0.40262	0.56778	0.68022	0.48783	0.35997	0.61047	0.55045	0.66899	0.45352	0.59397	0.4376	0.72253	0.72525
915.62	0.36669	0.52008	0.41912	0.50845	0.66644	0.49618	0.29023	0.58143	0.53639	0.3522	0.5193	0.6701	0.45435	0.54783	0.53574	0.5906	0.50666	0.6257	0.69139	0.29642	0.45896	0.39419	0.41913	0.3709	0.56432	0.67857	0.48827	0.36342	0.60545	0.55365	0.67589	0.43897	0.57132	0.44486	0.73089	0.7102
916.57	0.36512	0.52251	0.408	0.49717	0.67415	0.48718	0.29299	0.58337	0.52391	0.36594	0.53815	0.67756	0.46615	0.56787	0.52489	0.60008	0.49803	0.61272	0.69027	0.30227	0.45092	0.38445	0.44202	0.38304	0.53995	0.66227	0.4756	0.3702	0.61278	0.54864	0.67966	0.44348	0.56709	0.43888	0.73364	0.71167
917.52	0.35928	0.51138	0.41442	0.49576	0.66162	0.47815	0.29283	0.58783	0.52209	0.37365	0.54819	0.69012	0.46822	0.55369	0.54316	0.59228	0.48334	0.62507	0.69348	0.30256	0.43724	0.41733	0.43541	0.38484	0.54676	0.62174	0.48262	0.37589	0.61557	0.5576	0.687	0.43832	0.57247	0.44337	0.72948	0.71287
918.47	0.35645	0.51353	0.39975	0.50093	0.66656	0.47474	0.29518	0.59321	0.5293	0.38609	0.55893	0.69627	0.47533	0.56266	0.55635	0.5934	0.48975	0.62908	0.69597	0.29628	0.45009	0.44217	0.42817	0.38481	0.55298	0.62657	0.49398	0.38323	0.61312	0.55397	0.68296	0.43388	0.56888	0.45325	0.7274	0.70559
919.43	0.36451	0.50801	0.39084	0.50464	0.66943	0.4726	0.29094	0.58871	0.53616	0.39707	0.57182	0.69889	0.48068	0.56859	0.56427	0.59876	0.4867	0.62311	0.71389	0.30075	0.46716	0.45097	0.44696	0.38888	0.56049	0.62466	0.4937	0.38815	0.61648	0.55198	0.67493	0.43645	0.58101	0.44022	0.74945	0.68886
920.38	0.35887	0.51585	0.39285	0.50287	0.67951	0.47053	0.28798	0.59138	0.53937	0.40657	0.5929	0.70745	0.47515	0.57492	0.56585	0.61242	0.4888	0.60796	0.72258	0.29904	0.48467	0.44832	0.48773	0.40796	0.55876	0.61113	0.50147	0.3999	0.61554	0.54537	0.67319	0.44121	0.59786	0.42753	0.76509	0.69476
921.31	0.35853	0.52141	0.39147	0.51014	0.67257	0.46639	0.28448	0.58708	0.54022	0.4085	0.58632	0.71333	0.46766	0.57063	0.56414	0.60442	0.5058	0.60031	0.73369	0.28322	0.48852	0.45981	0.48184	0.39727	0.58389	0.6053	0.50631	0.40404	0.62979	0.54432	0.6756	0.42624	0.60845	0.43888	0.77871	0.68117
922.26	0.36261	0.51873	0.37746	0.50751	0.67958	0.47512	0.28054	0.58884	0.54201	0.41481	0.58858	0.72663	0.46268	0.57174	0.55265	0.60503	0.5306	0.58913	0.7571	0.28816	0.51054	0.45269	0.47331	0.40737	0.57964	0.59861	0.49837	0.40399	0.62929	0.53768	0.68496	0.43096	0.60655	0.43952	0.79172	0.67233
923.21	0.35232	0.51499	0.37636	0.49795	0.66526	0.46983	0.2753	0.58072	0.53679	0.41507	0.59709	0.73751	0.46507	0.56438	0.53932	0.60835	0.5371	0.57994	0.75741	0.28456	0.50038	0.44556	0.49604	0.41457	0.57292	0.58903	0.47715	0.40761	0.63828	0.53583	0.69324	0.42517	0.61737	0.43417	0.8063	0.66408
924.16	0.35332	0.52355	0.37141	0.50279	0.65854	0.46025	0.2719	0.57747	0.52172	0.42178	0.60742	0.74676	0.48936	0.55981	0.54678	0.61059	0.5322	0.56368	0.7471	0.27699	0.4896	0.46262	0.48019	0.4087	0.57105	0.60246	0.46803	0.41238	0.63857	0.52773	0.69111	0.42649	0.61854	0.44273	0.80469	0.67515
925.11	0.3534	0.51532	0.37075	0.50246	0.64447	0.44903	0.26797	0.58218	0.51637	0.42366	0.60282	0.75562	0.49249	0.56908	0.56508	0.60766	0.54442	0.57687	0.73296	0.28363	0.48471	0.46773	0.45624	0.40191	0.58363	0.61116	0.46825	0.4036	0.64989	0.5253	0.69527	0.42528	0.61941	0.4431	0.80545	0.65411
926.06	0.35027	0.50869	0.36162	0.50231	0.62871	0.44991	0.26508	0.568	0.51375	0.42114	0.62084	0.75717	0.47697	0.57746	0.55567	0.60942	0.54024	0.57467	0.72193	0.28309	0.48177	0.44722	0.4791	0.39344	0.59092	0.61108	0.46344	0.40543	0.63802	0.53159	0.6997	0.41661	0.62162	0.43196	0.82765	0.64565
927.02	0.34802	0.50776	0.34179	0.50049	0.6188	0.43831	0.25835	0.55442	0.51008	0.42086	0.63866	0.75784	0.44941	0.56115	0.5609	0.60388	0.53265	0.56636	0.68206	0.27364	0.45667	0.43847	0.48215	0.37493	0.58312	0.61805	0.45619	0.40239	0.63492	0.53142	0.69683	0.41976	0.61975	0.42496	0.83964	0.63228
927.97	0.35018	0.49739	0.32872	0.49835	0.61658	0.43583	0.25238	0.55411	0.50457	0.4143	0.64969	0.75948	0.44046	0.55542	0.54349	0.59046	0.52859	0.55979	0.68573	0.26863	0.46204	0.44062	0.45994	0.36826	0.58658	0.58429	0.44149	0.39826	0.63371	0.52631	0.7046	0.42425	0.61608	0.43013	0.84733	0.62672
928.92	0.34397	0.48554	0.32117	0.48155	0.59988	0.44033	0.24892	0.55828	0.5074	0.41308	0.66544	0.76924	0.41694	0.54122	0.55465	0.59474	0.50739	0.55591	0.68053	0.25941	0.46374	0.42877	0.47789	0.37554	0.58906	0.56817	0.42918	0.39336	0.6225	0.53998	0.71459	0.41511	0.61918	0.42149	0.86157	0.61378
929.87	0.33315	0.48384	0.31316	0.47917	0.57428	0.44848	0.24603	0.55746	0.50565	0.40948	0.68327	0.76873	0.40933	0.51013	0.57142	0.58977	0.49356	0.5512	0.67166	0.25463	0.46679	0.42611	0.46755	0.36323	0.58306	0.56043	0.42607	0.4035	0.60914	0.55069	0.71932	0.42072	0.62036	0.4163	0.87131	0.62104
930.82	0.33846	0.47696	0.31076	0.48192	0.56585	0.45499	0.24461	0.562	0.49724	0.41001	0.68794	0.76862	0.41509	0.49331	0.59178	0.58948	0.49108	0.54905	0.67006	0.25046	0.45299	0.43913	0.43297	0.36092	0.5821	0.54224	0.42925	0.4097	0.59884	0.54488	0.7216	0.42622	0.61542	0.40408	0.86815	0.61688
931.75	0.32638	0.4769	0.31281	0.4798	0.55808	0.46371	0.24313	0.56882	0.48854	0.41546	0.69475	0.77726	0.40415	0.49638	0.58443	0.58569	0.4877	0.55394	0.66497	0.25123	0.45539	0.45742	0.43895	0.36058	0.56456	0.53597	0.42981	0.41914	0.59638	0.54451	0.73074	0.4167	0.61819	0.41416	0.87156	0.6154
932.7	0.32265	0.4832	0.30808	0.47983	0.54863	0.45968	0.23658	0.5719	0.48845	0.42912	0.70645	0.78027	0.3992	0.49728	0.58557	0.58007	0.48298	0.54848	0.6347	0.2505	0.44746	0.4704	0.44328	0.34717	0.55038	0.56077	0.43294	0.41746	0.58391	0.53856	0.7259	0.42227	0.61687	0.41285	0.87604	0.60225
933.65	0.31471	0.48834	0.30565	0.4752	0.55303	0.46605	0.23327	0.56714	0.48523	0.43186	0.70927	0.7817	0.39696	0.49468	0.56388	0.5664	0.51855	0.55991	0.62523	0.25174	0.43891	0.48387	0.43326	0.32722	0.53823	0.55394	0.43201	0.41435	0.59043	0.52876	0.74305	0.41984	0.61241	0.42671	0.87531	0.59275
934.6	0.32297	0.48773	0.30036	0.47147	0.55955	0.46284	0.22769	0.5573	0.47749	0.43501	0.7139	0.78753	0.40344	0.51393	0.5514	0.56937	0.50686	0.55207	0.62353	0.24159	0.43518	0.48641	0.42905	0.32486	0.52886	0.55481	0.41441	0.40613	0.58434	0.50516	0.75358	0.41362	0.61958	0.43101	0.86188	0.59412
935.55	0.32196	0.49186	0.30083	0.45989	0.55794	0.45755	0.22697	0.55724	0.47802	0.4412	0.7264	0.78547	0.40427	0.51389	0.54885	0.57187	0.50239	0.54926	0.61366	0.23329	0.44614	0.49131	0.44441	0.31369	0.52642	0.56827	0.40518	0.40023	0.58559	0.49094	0.76593	0.41807	0.60978	0.44232	0.85212	0.57869
936.5	0.32191	0.48799	0.29621	0.44828	0.54644	0.44935	0.21898	0.55875	0.478	0.43573	0.73403	0.77925	0.40741	0.50755	0.54899	0.57072	0.49701	0.53787	0.6036	0.23462	0.44161	0.48067	0.42825	0.32102	0.52865	0.56555	0.39449	0.39373	0.57839	0.47277	0.76952	0.41642	0.59901	0.44107	0.84423	0.58025
937.45	0.32497	0.48669	0.29666	0.44378	0.53981	0.44805	0.21843	0.54373	0.46167	0.42466	0.73593	0.77863	0.41054	0.49015	0.57193	0.58288	0.4906	0.53904	0.60185	0.22593	0.42053	0.45859	0.40481	0.31301	0.5617	0.56249	0.39832	0.40002	0.57557	0.47198	0.77611	0.41005	0.59541	0.42739	0.82754	0.58548
938.4	0.333	0.48618	0.28864	0.44791	0.53032	0.45278	0.21515	0.52813	0.45489	0.4196	0.73079	0.76878	0.40706	0.50153	0.58254	0.592	0.479	0.53373	0.58619	0.21563	0.42203	0.44434	0.36358	0.3091	0.57027	0.56393	0.40229	0.41013	0.55633	0.4658	0.77083	0.40135	0.59844	0.41669	0.80983	0.56924
939.32	0.32439	0.47896	0.28153	0.45489	0.52814	0.45579	0.21143	0.52556	0.44403	0.41423	0.72756	0.77106	0.39269	0.5038	0.57973	0.59384	0.49676	0.53474	0.57329	0.2257	0.4041	0.43382	0.37179	0.29788	0.56827	0.56149	0.39816	0.41781	0.56073	0.46245	0.77087	0.40279	0.56958	0.41611	0.80717	0.55237
940.27	0.31322	0.4693	0.27926	0.43766	0.52897	0.46135	0.20441	0.50692	0.43694	0.40451	0.72583	0.77241	0.38375	0.50583	0.57782	0.57839	0.49547	0.53398	0.57268	0.2307	0.38523	0.43147	0.38542	0.29667	0.54951	0.54808	0.39999	0.41788	0.55274	0.46564	0.76837	0.39741	0.57174	0.41229	0.80608	0.5525
941.22	0.31809	0.47018	0.27975	0.4308	0.52987	0.46876	0.20721	0.49333	0.43794	0.39734	0.72077	0.7797	0.39788	0.49571	0.5766	0.58185	0.49003	0.53849	0.58749	0.21802	0.38789	0.45349	0.38389	0.27965	0.57585	0.54676	0.41036	0.4196	0.55829	0.47713	0.77923	0.39567	0.57416	0.40674	0.80417	0.56718
942.17	0.31245	0.46482	0.26937	0.41826	0.52507	0.48288	0.20698	0.49638	0.44097	0.38376	0.71358	0.77938	0.37453	0.49661	0.57228	0.58499	0.49844	0.53394	0.58718	0.22683	0.39794	0.45622	0.39383	0.26718	0.55531	0.53582	0.41456	0.42315	0.5543	0.47568	0.78491	0.3981	0.55675	0.41774	0.79026	0.55807
943.12	0.30842	0.45388	0.26876	0.4132	0.53178	0.47505	0.19991	0.49903	0.43881	0.37698	0.72376	0.78697	0.38319	0.49121	0.58206	0.59372	0.50226	0.52163	0.56846	0.23748	0.39084	0.45193	0.43625	0.27883	0.57368	0.53057	0.41954	0.42576	0.56229	0.47444	0.77457	0.40639	0.55397	0.42182	0.79439	0.57477
944.07	0.31585	0.4509	0.27483	0.39392	0.53113	0.47591	0.20286	0.49265	0.45034	0.36447	0.72078	0.78997	0.38931	0.48925	0.58457	0.58213	0.51094	0.52233	0.58632	0.22563	0.39919	0.45564	0.42172	0.27483	0.58205	0.53067	0.44535	0.42602	0.5566	0.47635	0.76964	0.40427	0.58072	0.42164	0.79071	0.58239
945.02	0.31123	0.45645	0.26996	0.39563	0.52901	0.47838	0.20337	0.49408	0.45288	0.35859	0.71593	0.79836	0.38417	0.48425	0.59287	0.5981	0.52403	0.52689	0.57085	0.22316	0.41571	0.46684	0.42009	0.27872	0.58268	0.54051	0.46404	0.42294	0.56314	0.47049	0.76896	0.40477	0.57695	0.43847	0.78801	0.58828
945.96	0.31028	0.45103	0.27386	0.38538	0.52257	0.47877	0.19202	0.50007	0.45419	0.35495	0.70792	0.78679	0.4021	0.51408	0.59626	0.59482	0.53416	0.52734	0.55119	0.22711	0.41386	0.45721	0.41844	0.26271	0.59118	0.53704	0.4533	0.41808	0.54637	0.45925	0.7508	0.41289	0.57682	0.44276	0.7808	0.56866
946.89	0.31463	0.4455	0.26798	0.37572	0.52304	0.4771	0.19041	0.49957	0.45867	0.35641	0.69439	0.7818	0.4074	0.52311	0.58171	0.57758	0.5177	0.52788	0.54227	0.21363	0.41274	0.46855	0.4097	0.26232	0.60699	0.53035	0.44027	0.41296	0.54277	0.46144	0.74027	0.4122	0.57694	0.43242	0.78823	0.57057
947.84	0.31168	0.44535	0.25939	0.36028	0.5059	0.47345	0.19818	0.50379	0.45545	0.34756	0.67552	0.78057	0.40434	0.51848	0.5713	0.55155	0.50507	0.5378	0.57133	0.20854	0.41069	0.48089	0.40054	0.24052	0.58252	0.52615	0.4206	0.40441	0.52239	0.45771	0.75611	0.40425	0.55331	0.43933	0.79285	0.56867
948.79	0.30854	0.45332	0.24741	0.36202	0.50868	0.47771	0.19731	0.51186	0.4567	0.34534	0.67306	0.77413	0.39758	0.51102	0.55201	0.5576	0.4964	0.53421	0.57069	0.22309	0.42061	0.49492	0.40911	0.248	0.58773	0.5379	0.38927	0.39216	0.50675	0.47288	0.75524	0.40844	0.52978	0.4476	0.80263	0.57531
949.74	0.32267	0.45158	0.24157	0.35641	0.50614	0.46855	0.19408	0.5128	0.4517	0.3364	0.66074	0.76674	0.41428	0.52409	0.53703	0.54379	0.49539	0.53247	0.58217	0.21933	0.42382	0.50721	0.40655	0.24196	0.62656	0.54238	0.3626	0.38475	0.48395	0.47446	0.74541	0.40307	0.52345	0.44217	0.80181	0.57922
950.68	0.32531	0.45676	0.22686	0.36963	0.50201	0.46363	0.20363	0.50771	0.45557	0.32732	0.64919	0.76677	0.41	0.51592	0.5251	0.5595	0.49407	0.5292	0.60143	0.22162	0.4299	0.50481	0.40315	0.23772	0.62454	0.54483	0.35594	0.38877	0.47075	0.47307	0.7376	0.39705	0.519	0.44052	0.80445	0.58311
951.63	0.33416	0.45742	0.22354	0.37882	0.51117	0.44735	0.20597	0.50419	0.44812	0.31958	0.64511	0.75907	0.44219	0.52117	0.52674	0.57671	0.52138	0.52755	0.61582	0.22328	0.43171	0.49013	0.41226	0.2356	0.62816	0.54574	0.34863	0.38501	0.46753	0.46839	0.73171	0.39647	0.5087	0.44681	0.80628	0.58049
952.58	0.34701	0.45975	0.22698	0.38861	0.51903	0.43378	0.20304	0.50658	0.45419	0.31444	0.63819	0.75647	0.45865	0.53527	0.51623	0.58179	0.53346	0.52308	0.61248	0.23346	0.42956	0.48668	0.42155	0.23651	0.66295	0.55789	0.35552	0.37982	0.47095	0.46785	0.72046	0.40446	0.50652	0.43743	0.79781	0.57908
953.5	0.34584	0.45094	0.22633	0.38303	0.51523	0.41345	0.20288	0.50002	0.44739	0.30643	0.61723	0.74233	0.46752	0.52835	0.50154	0.57822	0.53062	0.52352	0.60045	0.23399	0.41434	0.48713	0.39972	0.22829	0.66838	0.54613	0.35931	0.37737	0.45973	0.45756	0.70541	0.40416	0.49848	0.42022	0.77494	0.5524
954.45	0.33891	0.44952	0.2306	0.38413	0.51543	0.39898	0.20413	0.49843	0.45496	0.30278	0.60429	0.73167	0.45542	0.51621	0.50745	0.57447	0.53559	0.50797	0.59117	0.23699	0.4088	0.45823	0.35122	0.21293	0.64294	0.52662	0.3731	0.37909	0.45811	0.46103	0.69916	0.40834	0.48921	0.41393	0.75943	0.54836
955.4	0.33344	0.43544	0.24278	0.37346	0.51823	0.38569	0.19907	0.4961	0.44716	0.29943	0.59076	0.71847	0.46387	0.49106	0.53	0.56178	0.54866	0.49606	0.5843	0.24108	0.40689	0.45284	0.3453	0.23019	0.64172	0.517	0.38219	0.37211	0.45362	0.46349	0.69541	0.41555	0.48031	0.40233	0.73891	0.53584
956.35	0.31614	0.4272	0.25317	0.37162	0.49863	0.37178	0.19505	0.49896	0.45606	0.30185	0.57422	0.70538	0.44454	0.44899	0.52465	0.54694	0.55949	0.49398	0.5734	0.25937	0.41101	0.45238	0.32884	0.22163	0.63501	0.50112	0.3872	0.36862	0.43604	0.4562	0.69288	0.42094	0.48169	0.39992	0.72495	0.52843
957.29	0.30826	0.42782	0.25217	0.37091	0.48321	0.37185	0.19297	0.4928	0.4602	0.30815	0.56958	0.68335	0.41628	0.42812	0.51439	0.55329	0.56338	0.49001	0.57064	0.25109	0.42635	0.45497	0.32973	0.22855	0.58427	0.49027	0.38122	0.36211	0.41214	0.46168	0.68617	0.43261	0.49703	0.39187	0.71307	0.51954
958.24	0.31249	0.42302	0.25192	0.37615	0.47872	0.37019	0.18459	0.4965	0.46898	0.31323	0.57313	0.66931	0.42332	0.42824	0.53616	0.54282	0.57138	0.48579	0.56595	0.25095	0.4406	0.45158	0.36269	0.23059	0.58202	0.46813	0.37877	0.35376	0.40392	0.45961	0.68031	0.44364	0.51072	0.39174	0.71493	0.51515
959.17	0.31678	0.42271	0.25105	0.37559	0.47616	0.37629	0.18555	0.50279	0.46781	0.31299	0.57214	0.66662	0.42083	0.42444	0.51356	0.54399	0.56712	0.49213	0.57929	0.25822	0.44179	0.45908	0.39341	0.24963	0.57052	0.46546	0.36353	0.34179	0.39579	0.45588	0.67899	0.45328	0.50933	0.37848	0.7041	0.51784
960.11	0.32237	0.43205	0.25217	0.37698	0.47006	0.37988	0.18979	0.50227	0.4743	0.3156	0.57403	0.6559	0.39155	0.44941	0.49456	0.53332	0.55516	0.49422	0.58444	0.25744	0.4475	0.45053	0.40251	0.24664	0.54414	0.47858	0.36298	0.32589	0.3943	0.4635	0.68074	0.45787	0.5105	0.37488	0.69843	0.51341
961.06	0.33023	0.42598	0.25082	0.37917	0.48211	0.40053	0.1892	0.50591	0.47214	0.30686	0.57935	0.64544	0.39485	0.46592	0.49761	0.54612	0.54732	0.49946	0.59703	0.26407	0.44788	0.43803	0.39866	0.25184	0.52317	0.48713	0.36353	0.31699	0.39528	0.47438	0.6784	0.47366	0.5187	0.36344	0.69244	0.50748
962.01	0.32741	0.41601	0.25584	0.37813	0.48777	0.41031	0.19261	0.50503	0.47685	0.30207	0.5595	0.63032	0.38396	0.45078	0.49612	0.54435	0.54418	0.49576	0.59068	0.2687	0.44672	0.42995	0.35158	0.2426	0.50988	0.46571	0.35162	0.31903	0.40622	0.47288	0.68253	0.47695	0.51737	0.37096	0.66795	0.50139
962.95	0.33278	0.42054	0.25815	0.38677	0.47916	0.41189	0.20236	0.49528	0.47715	0.30592	0.5464	0.6156	0.37112	0.44711	0.49045	0.5556	0.54767	0.4829	0.60097	0.25999	0.44615	0.41366	0.31982	0.24412	0.48679	0.47774	0.34228	0.3193	0.40954	0.46623	0.68605	0.46818	0.51766	0.3725	0.63217	0.5035
963.9	0.33158	0.42094	0.25284	0.39682	0.46036	0.4119	0.19811	0.49492	0.47906	0.30987	0.53408	0.59019	0.37165	0.44493	0.48801	0.56122	0.53712	0.47694	0.59249	0.26164	0.44223	0.41083	0.3042	0.23031	0.45671	0.47511	0.33583	0.31329	0.39134	0.46754	0.6752	0.46567	0.52308	0.37195	0.61913	0.47691
964.82	0.35052	0.41407	0.24075	0.38997	0.4513	0.40609	0.19805	0.49121	0.48388	0.30851	0.52883	0.57115	0.40069	0.41069	0.48646	0.56001	0.5301	0.47578	0.58694	0.25871	0.44526	0.40014	0.30712	0.21374	0.46816	0.44051	0.31966	0.30268	0.37311	0.45649	0.6781	0.47153	0.53769	0.36587	0.61573	0.45067
965.77	0.36616	0.42603	0.2465	0.39	0.44321	0.39821	0.19807	0.48014	0.49282	0.31609	0.50808	0.55924	0.38721	0.41843	0.48851	0.55091	0.52779	0.4658	0.56905	0.25392	0.44477	0.40187	0.30275	0.20962	0.45306	0.44186	0.31155	0.2862	0.362	0.45055	0.67195	0.44897	0.54321	0.37404	0.59625	0.42697
966.71	0.39382	0.44022	0.24692	0.38588	0.42512	0.39723	0.19895	0.47609	0.48544	0.30977	0.50462	0.55778	0.40885	0.44845	0.49959	0.54588	0.52177	0.47095	0.58237	0.24825	0.44837	0.38705	0.30986	0.20882	0.46031	0.44941	0.31474	0.27171	0.35919	0.44733	0.65938	0.44148	0.53215	0.35562	0.59062	0.4204
967.66	0.40352	0.44504	0.25071	0.37833	0.41481	0.40433	0.19885	0.47691	0.48665	0.29776	0.49984	0.55362	0.4126	0.44033	0.50339	0.54506	0.49978	0.47972	0.58784	0.24676	0.44161	0.37287	0.32198	0.20542	0.44928	0.43305	0.31724	0.25695	0.34482	0.46025	0.65589	0.43669	0.52513	0.34455	0.59922	0.39812
968.61	0.41141	0.44147	0.25027	0.36099	0.41339	0.40979	0.19913	0.468	0.47983	0.28916	0.48424	0.5479	0.40256	0.43241	0.52022	0.5147	0.49815	0.47955	0.58793	0.26035	0.4488	0.35135	0.32865	0.20885	0.45026	0.41583	0.31166	0.24796	0.34838	0.45885	0.65636	0.44374	0.51321	0.34774	0.58685	0.38157
969.55	0.4074	0.4486	0.25343	0.35002	0.41145	0.42291	0.19524	0.46894	0.46437	0.28347	0.46024	0.5449	0.39328	0.45111	0.51893	0.51462	0.50286	0.48465	0.56439	0.2696	0.4496	0.3426	0.29289	0.22092	0.4136	0.41994	0.31026	0.24071	0.35027	0.46366	0.64061	0.4276	0.49029	0.34539	0.56238	0.39502
970.47	0.41247	0.44991	0.25127	0.35777	0.39992	0.43414	0.19574	0.47145	0.45879	0.27703	0.44967	0.54728	0.39699	0.4477	0.5263	0.52769	0.49072	0.4976	0.57848	0.27044	0.46221	0.34134	0.29143	0.24284	0.40343	0.40468	0.31481	0.25024	0.35058	0.4819	0.63697	0.43555	0.48904	0.33578	0.55925	0.42608
971.42	0.40843	0.43903	0.24479	0.34542	0.40546	0.43809	0.19322	0.47291	0.44923	0.28209	0.43206	0.53202	0.39098	0.40854	0.51556	0.50818	0.49494	0.48834	0.56738	0.28387	0.46114	0.35064	0.29257	0.24472	0.41674	0.38133	0.31466	0.23427	0.33924	0.48613	0.62641	0.41968	0.48601	0.34629	0.54711	0.40947
972.37	0.40199	0.43337	0.23861	0.33253	0.40951	0.44697	0.19079	0.46985	0.44577	0.27995	0.41604	0.52846	0.36204	0.41504	0.51421	0.4985	0.50373	0.48506	0.55939	0.29853	0.49388	0.34593	0.28077	0.24597	0.40275	0.36619	0.29381	0.23567	0.34511	0.48706	0.61194	0.41774	0.48283	0.33861	0.54303	0.40814
973.31	0.40643	0.44018	0.24349	0.3464	0.4025	0.44081	0.19626	0.46638	0.43676	0.27383	0.4091	0.52305	0.37132	0.42845	0.52116	0.52636	0.5004	0.48129	0.54547	0.29402	0.52129	0.34461	0.27742	0.23947	0.38666	0.36734	0.28635	0.24132	0.34572	0.4919	0.60667	0.40729	0.4784	0.32908	0.53703	0.42014
974.26	0.40726	0.45043	0.24575	0.37117	0.41237	0.43906	0.20278	0.45743	0.44119	0.27965	0.41204	0.51615	0.34953	0.42106	0.5308	0.52543	0.50339	0.47293	0.5638	0.3094	0.55732	0.36323	0.30433	0.2451	0.37975	0.37586	0.27758	0.25398	0.35714	0.49498	0.60302	0.41035	0.48995	0.34277	0.54338	0.40284
975.18	0.39168	0.44834	0.24369	0.34761	0.40209	0.42731	0.20437	0.45162	0.42576	0.28325	0.41584	0.50206	0.33529	0.41451	0.52812	0.50585	0.49294	0.44565	0.55019	0.31883	0.57801	0.38542	0.31023	0.23796	0.36059	0.37729	0.26992	0.2408	0.34821	0.48744	0.58665	0.40342	0.47069	0.35438	0.53583	0.36995
976.12	0.37591	0.45638	0.24215	0.33866	0.39745	0.41964	0.20638	0.44058	0.4222	0.26844	0.41325	0.49617	0.3387	0.42677	0.535	0.50322	0.47066	0.44054	0.53845	0.3227	0.60808	0.36476	0.30075	0.2334	0.33031	0.39214	0.26434	0.25051	0.34366	0.48928	0.58043	0.39973	0.46538	0.33273	0.51808	0.37441
977.07	0.37546	0.46077	0.24029	0.3473	0.38761	0.41373	0.20447	0.4375	0.40759	0.26629	0.41031	0.48569	0.35392	0.41476	0.54006	0.49905	0.46268	0.43905	0.53017	0.33421	0.61159	0.39509	0.3066	0.2399	0.33084	0.40176	0.28023	0.24566	0.33957	0.48859	0.56905	0.40042	0.45869	0.34374	0.50749	0.38018
978.01	0.35647	0.46571	0.22604	0.33377	0.38351	0.41908	0.20221	0.43504	0.40382	0.26851	0.41008	0.478	0.33652	0.41507	0.53786	0.49259	0.45454	0.43673	0.53643	0.34831	0.62615	0.4005	0.30556	0.25141	0.33924	0.41051	0.27817	0.23905	0.33867	0.48809	0.56143	0.39218	0.4692	0.35612	0.50786	0.36303
978.96	0.33853	0.45435	0.21723	0.3227	0.35838	0.42082	0.1998	0.43334	0.38813	0.26085	0.39831	0.47408	0.33366	0.42272	0.54179	0.49793	0.4353	0.45035	0.55169	0.35956	0.65146	0.39412	0.29561	0.25789	0.32692	0.40124	0.27625	0.23861	0.32753	0.49141	0.55698	0.37995	0.45691	0.34823	0.49693	0.36373
979.88	0.32794	0.45772	0.20626	0.3287	0.35824	0.43209	0.19542	0.43155	0.38389	0.24653	0.39538	0.46684	0.33951	0.41996	0.54154	0.49038	0.42993	0.46583	0.55288	0.37945	0.68524	0.36776	0.31552	0.26694	0.32397	0.40338	0.2491	0.23815	0.32231	0.4829	0.55697	0.3701	0.44799	0.32652	0.51212	0.36246
980.82	0.32201	0.45309	0.20228	0.33695	0.34577	0.42491	0.19046	0.42437	0.36876	0.24201	0.4049	0.46169	0.33526	0.43709	0.56135	0.49114	0.42395	0.47132	0.55768	0.38857	0.70959	0.37379	0.34711	0.27051	0.32232	0.40651	0.2528	0.23886	0.30983	0.47852	0.54608	0.35877	0.4324	0.32091	0.53068	0.34768
981.77	0.30952	0.44903	0.19199	0.32996	0.33661	0.4167	0.18783	0.41204	0.3618	0.23516	0.39903	0.45729	0.34729	0.42477	0.56215	0.48811	0.41235	0.46506	0.56057	0.4035	0.75608	0.3486	0.34075	0.25586	0.32178	0.40088	0.24437	0.2454	0.31124	0.47349	0.54264	0.34156	0.42968	0.30425	0.53116	0.32995
982.71	0.3029	0.43872	0.19014	0.32354	0.3319	0.40957	0.18538	0.3981	0.35896	0.22696	0.39264	0.44198	0.35037	0.41155	0.5613	0.47202	0.40486	0.46606	0.57105	0.41854	0.7904	0.35954	0.33495	0.23876	0.31593	0.39823	0.24512	0.24123	0.29551	0.46099	0.52917	0.32275	0.41255	0.28837	0.52232	0.32468
983.63	0.2925	0.44371	0.18997	0.31865	0.33588	0.40139	0.1845	0.39528	0.35186	0.22081	0.38847	0.44316	0.33849	0.42775	0.57381	0.47	0.40399	0.44931	0.57526	0.44122	0.80135	0.36056	0.35496	0.21542	0.317	0.40313	0.26476	0.23488	0.29985	0.4523	0.52248	0.32132	0.39866	0.28697	0.52843	0.32134
984.58	0.28175	0.44231	0.18171	0.32167	0.32996	0.38405	0.18188	0.38541	0.35087	0.22043	0.38211	0.45077	0.33455	0.45021	0.58666	0.46539	0.39839	0.44511	0.58778	0.45031	0.83533	0.37726	0.34569	0.20391	0.32764	0.40934	0.29569	0.23954	0.30939	0.4473	0.51391	0.31169	0.40563	0.29362	0.50827	0.32398
985.52	0.26426	0.43638	0.17636	0.33137	0.33163	0.38274	0.17744	0.38066	0.35519	0.21992	0.36323	0.45239	0.34669	0.43584	0.58014	0.48272	0.40678	0.44547	0.5968	0.47421	0.87292	0.39718	0.33457	0.19907	0.35612	0.40965	0.28458	0.24244	0.31571	0.44929	0.51347	0.31054	0.41868	0.30773	0.49578	0.32391
986.46	0.25193	0.4293	0.18277	0.33734	0.32332	0.37228	0.17242	0.37771	0.34657	0.21123	0.36536	0.45926	0.31845	0.46302	0.58481	0.4864	0.39612	0.44323	0.59747	0.49439	0.8882	0.39764	0.35109	0.21791	0.34696	0.42658	0.29011	0.24407	0.30394	0.44491	0.51339	0.30497	0.42126	0.30607	0.49064	0.32528
987.41	0.24957	0.42526	0.18201	0.33608	0.32202	0.36291	0.16815	0.38082	0.34628	0.20904	0.35916	0.47467	0.33386	0.43843	0.56521	0.49324	0.39844	0.43956	0.59118	0.52062	0.9024	0.40609	0.34497	0.23506	0.34698	0.41288	0.2704	0.24452	0.30167	0.44927	0.51426	0.31017	0.42898	0.30669	0.48678	0.32748
988.33	0.23728	0.41444	0.16901	0.33747	0.31132	0.35071	0.16287	0.37649	0.33839	0.20629	0.35882	0.47104	0.3378	0.41923	0.54685	0.48674	0.3966	0.4421	0.60291	0.53522	0.91202	0.42067	0.33762	0.2443	0.3592	0.41378	0.25391	0.24629	0.28452	0.45284	0.50618	0.29691	0.42976	0.30224	0.47111	0.32831
989.27	0.23161	0.40828	0.16554	0.3232	0.30695	0.35333	0.16751	0.37174	0.33013	0.20353	0.35547	0.46078	0.33086	0.40348	0.51129	0.47825	0.4002	0.4539	0.62676	0.56526	0.91874	0.418	0.31653	0.2379	0.33773	0.41045	0.2311	0.23735	0.28387	0.46513	0.51981	0.29076	0.42238	0.2957	0.46391	0.3127
990.21	0.23135	0.41161	0.16629	0.30417	0.30208	0.3451	0.16829	0.37212	0.32134	0.2004	0.35824	0.46618	0.32409	0.40308	0.48838	0.46127	0.38771	0.4523	0.63342	0.59393	0.92454	0.40457	0.30975	0.2368	0.31287	0.40678	0.23414	0.22498	0.28963	0.44867	0.51315	0.28995	0.42612	0.28697	0.46677	0.31681
991.16	0.21852	0.41145	0.16226	0.27739	0.29795	0.34334	0.16933	0.37587	0.31838	0.20071	0.35001	0.45707	0.34525	0.39529	0.48698	0.4529	0.38715	0.46794	0.64751	0.61221	0.92986	0.42165	0.30294	0.22339	0.31767	0.38827	0.2323	0.20934	0.29108	0.44727	0.51189	0.27432	0.43375	0.29605	0.45792	0.32271
992.08	0.19723	0.40369	0.16006	0.27418	0.28403	0.33199	0.1673	0.37636	0.30756	0.19267	0.34997	0.45343	0.32505	0.40762	0.48356	0.44406	0.37845	0.47687	0.66799	0.61701	0.94805	0.41568	0.32094	0.22317	0.31492	0.37797	0.2508	0.20588	0.29454	0.43382	0.51128	0.25743	0.44149	0.28441	0.45224	0.33839
993.02	0.18667	0.39302	0.16615	0.26075	0.27907	0.32958	0.16078	0.37525	0.31093	0.18771	0.34685	0.44941	0.33336	0.38701	0.45932	0.43504	0.36604	0.48296	0.63605	0.61722	0.96242	0.4293	0.30399	0.23524	0.30255	0.36328	0.26024	0.20424	0.30261	0.422	0.51705	0.25089	0.46197	0.27863	0.45103	0.34143
993.96	0.18151	0.39161	0.17371	0.24773	0.26288	0.32213	0.14944	0.37437	0.28887	0.18343	0.34686	0.44602	0.3533	0.38805	0.44773	0.43753	0.35407	0.47919	0.60948	0.61842	0.93841	0.43354	0.32963	0.22969	0.32647	0.36488	0.26143	0.20085	0.29202	0.41017	0.49856	0.23648	0.46317	0.26627	0.4537	0.35108
994.9	0.16861	0.37711	0.17116	0.23777	0.25211	0.32454	0.14553	0.36808	0.28263	0.1832	0.33878	0.43353	0.35944	0.37108	0.43991	0.43515	0.35801	0.48313	0.60091	0.61911	0.92301	0.42564	0.33141	0.23779	0.3417	0.37032	0.25838	0.19435	0.28508	0.40672	0.4972	0.2189	0.45756	0.26046	0.44536	0.34403
995.82	0.17488	0.37025	0.16745	0.23479	0.24963	0.31465	0.14433	0.36439	0.27138	0.18624	0.32858	0.42777	0.38807	0.35452	0.41561	0.43607	0.36223	0.47333	0.59371	0.61385	0.90562	0.42692	0.33055	0.22356	0.36611	0.37909	0.24369	0.19334	0.27729	0.3955	0.49359	0.20707	0.4499	0.26361	0.44338	0.3307
996.77	0.18408	0.37223	0.16295	0.22653	0.24547	0.32036	0.14058	0.36218	0.26139	0.18848	0.31642	0.4241	0.41455	0.3663	0.413	0.43623	0.33927	0.48147	0.56046	0.60908	0.87032	0.4415	0.32562	0.20962	0.38918	0.42533	0.24142	0.19383	0.28363	0.40197	0.49423	0.19564	0.43258	0.2756	0.44187	0.31037
997.71	0.18377	0.37276	0.16177	0.21704	0.23875	0.32281	0.14081	0.35853	0.25416	0.19054	0.30433	0.4207	0.41578	0.37266	0.42956	0.43728	0.34317	0.49242	0.56485	0.60529	0.84364	0.42928	0.34108	0.20251	0.40058	0.44736	0.22896	0.18788	0.28342	0.40023	0.49097	0.18787	0.42516	0.27263	0.43337	0.30143
998.65	0.17827	0.37051	0.15594	0.22564	0.24832	0.30859	0.13805	0.35968	0.26283	0.19537	0.28455	0.41277	0.43252	0.40108	0.4394	0.45845	0.35192	0.48315	0.55689	0.59148	0.83014	0.45098	0.33167	0.19781	0.39727	0.44445	0.21648	0.19378	0.29697	0.3789	0.49728	0.18164	0.43004	0.28966	0.41954	0.28987
999.57	0.17095	0.37228	0.14964	0.21816	0.24634	0.3022	0.13409	0.36437	0.26356	0.19641	0.27602	0.40819	0.43158	0.41864	0.42225	0.46022	0.35149	0.49312	0.54786	0.57827	0.81191	0.4788	0.34707	0.17959	0.38772	0.45599	0.19832	0.20075	0.30587	0.36848	0.4992	0.1799	0.42487	0.29102	0.41198	0.27633
1000.5	0.14904	0.3712	0.1391	0.22136	0.23837	0.2963	0.13136	0.36405	0.27228	0.18982	0.27183	0.40936	0.38365	0.42341	0.42282	0.45182	0.33761	0.4938	0.54905	0.58742	0.78805	0.49859	0.3576	0.19976	0.36536	0.44547	0.19226	0.20044	0.31938	0.36876	0.50546	0.1858	0.42022	0.27535	0.40489	0.26975
1001.5	0.14023	0.36207	0.13701	0.21499	0.23723	0.29467	0.12964	0.37108	0.27565	0.19462	0.2677	0.40047	0.35977	0.40305	0.43098	0.45008	0.34189	0.49541	0.55421	0.58359	0.77783	0.50097	0.35642	0.20035	0.35409	0.41795	0.18087	0.19327	0.31982	0.36586	0.50589	0.19064	0.44946	0.2676	0.39989	0.26206
1002.4	0.14802	0.36241	0.13391	0.2129	0.24329	0.29095	0.12861	0.38369	0.2783	0.19269	0.26217	0.39584	0.36518	0.40236	0.42029	0.46497	0.34672	0.49206	0.55744	0.58061	0.76712	0.51748	0.36833	0.18102	0.37455	0.40722	0.17655	0.19385	0.33199	0.35527	0.50367	0.19032	0.45019	0.27123	0.40034	0.2449
1003.3	0.14229	0.35266	0.12887	0.20225	0.23643	0.29856	0.13359	0.37803	0.27748	0.18734	0.25976	0.40713	0.36435	0.37026	0.40578	0.45546	0.33574	0.49949	0.55872	0.56674	0.74684	0.51605	0.38142	0.19221	0.39988	0.41731	0.16495	0.18974	0.32751	0.36807	0.50395	0.18715	0.45429	0.26506	0.40975	0.2527
1004.3	0.14931	0.35144	0.13235	0.20858	0.23091	0.29685	0.13231	0.38325	0.27456	0.18886	0.25079	0.41313	0.35691	0.38078	0.40753	0.4741	0.32992	0.49024	0.56416	0.54854	0.72153	0.54071	0.37773	0.20201	0.40977	0.41191	0.16965	0.1862	0.32859	0.37188	0.50575	0.187	0.46027	0.27648	0.41404	0.26318
1005.2	0.15716	0.34401	0.14122	0.21521	0.23663	0.29983	0.1274	0.38736	0.2788	0.19287	0.24255	0.40803	0.38439	0.39239	0.40313	0.48804	0.35021	0.49014	0.54008	0.52292	0.70516	0.53875	0.36456	0.18054	0.42021	0.43575	0.1687	0.18918	0.33419	0.3676	0.49852	0.18339	0.46462	0.28422	0.40845	0.26385
1006.1	0.15572	0.3413	0.13753	0.2148	0.2254	0.28827	0.12529	0.37784	0.27343	0.18741	0.22983	0.4055	0.40194	0.42344	0.4034	0.5018	0.36811	0.49001	0.54408	0.49444	0.66828	0.53556	0.36709	0.17605	0.42346	0.45334	0.16513	0.19515	0.32977	0.36329	0.49495	0.1658	0.44058	0.27605	0.39902	0.25089
1007.1	0.14549	0.33091	0.12921	0.22458	0.20858	0.27805	0.12083	0.35867	0.26502	0.18279	0.22765	0.41257	0.40298	0.42178	0.39207	0.506	0.355	0.48893	0.53903	0.45841	0.62547	0.53389	0.36798	0.19052	0.41765	0.44836	0.152	0.20185	0.32117	0.36508	0.49697	0.15785	0.42981	0.278	0.39497	0.2537
1008	0.15206	0.32923	0.13342	0.22848	0.21569	0.27175	0.11566	0.35956	0.26558	0.18323	0.23384	0.40763	0.39295	0.42812	0.40444	0.50777	0.34719	0.48866	0.53189	0.43424	0.60161	0.54604	0.36807	0.19467	0.41298	0.4454	0.1691	0.21114	0.32577	0.35484	0.49424	0.15628	0.42094	0.27499	0.37912	0.24254
1008.9	0.15059	0.32229	0.12901	0.23122	0.21399	0.28037	0.113	0.35672	0.27301	0.17933	0.24146	0.40814	0.37319	0.40802	0.41226	0.50119	0.33361	0.50011	0.51084	0.40253	0.58016	0.52865	0.36672	0.20124	0.40507	0.43922	0.15305	0.21499	0.3206	0.37301	0.4841	0.15585	0.42683	0.26679	0.37174	0.23038
1009.9	0.15089	0.31556	0.12119	0.22765	0.19544	0.28529	0.11325	0.35906	0.261	0.17473	0.24485	0.42155	0.35554	0.39179	0.41137	0.50837	0.31527	0.51177	0.53696	0.37796	0.56262	0.53409	0.373	0.22055	0.40785	0.42544	0.15054	0.21656	0.31017	0.37311	0.48315	0.16891	0.41939	0.27019	0.36921	0.2259
1010.8	0.14905	0.32001	0.1249	0.22942	0.19358	0.28575	0.11224	0.36502	0.26036	0.17578	0.26168	0.43662	0.34253	0.38203	0.42131	0.50538	0.30061	0.50756	0.53476	0.365	0.54673	0.54105	0.38209	0.23483	0.40796	0.41718	0.15238	0.21753	0.31196	0.35986	0.48247	0.18279	0.41885	0.26793	0.38432	0.23524
1011.7	0.16171	0.31834	0.13668	0.21357	0.19103	0.29661	0.11242	0.37153	0.26574	0.17177	0.2735	0.44635	0.34698	0.37378	0.44989	0.48255	0.30454	0.5104	0.52684	0.35426	0.53644	0.54049	0.37805	0.23498	0.40112	0.4111	0.16166	0.20964	0.31221	0.3572	0.4842	0.18367	0.42224	0.25543	0.39364	0.23821
1012.7	0.16057	0.31179	0.13013	0.21253	0.1819	0.28952	0.10763	0.37666	0.25997	0.16689	0.27159	0.45648	0.33102	0.35251	0.45962	0.48619	0.30815	0.50909	0.51697	0.33374	0.51763	0.51603	0.37196	0.23057	0.401	0.38968	0.14909	0.1978	0.306	0.36042	0.47619	0.18326	0.41067	0.25557	0.39543	0.24113
1013.6	0.1627	0.31563	0.13604	0.21311	0.17929	0.27643	0.10965	0.38115	0.26056	0.16693	0.27223	0.46356	0.35522	0.35914	0.48706	0.49602	0.33034	0.50496	0.53432	0.33471	0.50274	0.52804	0.37372	0.2266	0.40123	0.37428	0.17189	0.19239	0.30026	0.34307	0.48456	0.18849	0.39732	0.26018	0.39251	0.25224
1014.5	0.16794	0.31374	0.13416	0.20627	0.19016	0.27298	0.10638	0.37772	0.27218	0.17238	0.28012	0.46418	0.36892	0.34996	0.48427	0.48434	0.34411	0.50868	0.50255	0.31603	0.48405	0.52658	0.37891	0.20972	0.3819	0.37133	0.16188	0.18246	0.30307	0.34748	0.47565	0.18177	0.39481	0.25569	0.39508	0.24742
1015.5	0.17677	0.30161	0.13182	0.21981	0.19905	0.27728	0.10634	0.37688	0.28309	0.17155	0.27672	0.46815	0.36747	0.33989	0.46066	0.49173	0.35949	0.51003	0.51189	0.30439	0.46656	0.50668	0.38287	0.19632	0.35991	0.3586	0.1593	0.18179	0.30788	0.35678	0.47855	0.17819	0.3912	0.2597	0.37945	0.25839
1016.4	0.1737	0.30249	0.12722	0.23136	0.2041	0.27353	0.10614	0.37577	0.27836	0.17117	0.26432	0.46648	0.3689	0.35122	0.46452	0.50166	0.36539	0.51078	0.51529	0.28049	0.44903	0.49425	0.36317	0.18184	0.3706	0.36583	0.15991	0.18578	0.30672	0.35184	0.46687	0.17195	0.37345	0.27313	0.36069	0.26012
1017.3	0.18675	0.31318	0.13269	0.24341	0.19984	0.2905	0.113	0.37007	0.2893	0.17128	0.26198	0.46436	0.38099	0.35301	0.47885	0.48841	0.37747	0.51409	0.53411	0.26425	0.43179	0.48044	0.37211	0.1628	0.34535	0.35355	0.16165	0.19135	0.29996	0.35421	0.47611	0.17324	0.37684	0.27837	0.35868	0.25154
1018.3	0.19046	0.30663	0.12615	0.23712	0.20466	0.29653	0.11337	0.36743	0.28282	0.16906	0.26778	0.47145	0.36493	0.33703	0.46351	0.46621	0.36784	0.51187	0.53019	0.25616	0.42562	0.46202	0.37783	0.16834	0.33815	0.34882	0.14269	0.18897	0.30841	0.35756	0.46808	0.16981	0.3733	0.28464	0.36345	0.25411
1019.2	0.18718	0.31858	0.13098	0.24892	0.21003	0.28956	0.11735	0.36904	0.27657	0.16585	0.26596	0.4785	0.36164	0.33141	0.4807	0.47306	0.36572	0.50364	0.533	0.24125	0.42002	0.43316	0.35766	0.17645	0.34124	0.34371	0.15474	0.19953	0.31112	0.35257	0.47195	0.16729	0.36688	0.29251	0.35391	0.26411
1020.1	0.18347	0.32358	0.13826	0.24454	0.21665	0.29691	0.12104	0.37489	0.27271	0.1706	0.26718	0.4804	0.35873	0.31668	0.51308	0.45203	0.37155	0.50678	0.51375	0.23375	0.41713	0.42304	0.33364	0.19381	0.33868	0.34212	0.15853	0.19946	0.31679	0.35467	0.46395	0.18803	0.36071	0.3152	0.35861	0.27666
1021.1	0.18673	0.33237	0.14561	0.26065	0.22747	0.29444	0.12377	0.38351	0.28169	0.18552	0.28323	0.48076	0.35911	0.30476	0.51342	0.44387	0.37796	0.5064	0.51099	0.23453	0.41924	0.41702	0.34596	0.20449	0.3237	0.3306	0.1531	0.1948	0.32423	0.363	0.46672	0.20415	0.37732	0.32223	0.36471	0.27659
1022	0.18301	0.32786	0.15233	0.26439	0.24139	0.29621	0.12449	0.40444	0.286	0.19293	0.29901	0.49073	0.37324	0.29952	0.50397	0.45114	0.37904	0.50388	0.51427	0.24531	0.42997	0.43162	0.34494	0.22427	0.34612	0.33099	0.15219	0.19964	0.32667	0.36049	0.46772	0.21512	0.38741	0.32649	0.365	0.29451
1022.9	0.1918	0.34513	0.16758	0.28488	0.26075	0.30308	0.13159	0.41814	0.29863	0.20197	0.30299	0.49869	0.38696	0.29966	0.51042	0.46368	0.39323	0.50099	0.51578	0.24395	0.41808	0.43715	0.32692	0.21943	0.35816	0.32445	0.17678	0.20455	0.32552	0.36331	0.47887	0.22721	0.38755	0.34569	0.36864	0.31888
1023.9	0.19371	0.34864	0.18497	0.29497	0.27688	0.32181	0.13741	0.42544	0.30652	0.21325	0.30721	0.50202	0.38127	0.30781	0.49948	0.4538	0.40181	0.4975	0.52838	0.23098	0.3989	0.43585	0.33211	0.22947	0.3544	0.31438	0.18117	0.2001	0.32424	0.36492	0.48371	0.22798	0.39339	0.35659	0.38056	0.33957
1024.8	0.20584	0.35913	0.19889	0.30731	0.2926	0.33258	0.14427	0.44046	0.31862	0.21582	0.32116	0.51194	0.38351	0.3114	0.5117	0.45451	0.40801	0.49423	0.52848	0.22332	0.41246	0.4376	0.35848	0.2184	0.36002	0.31622	0.18426	0.19547	0.31879	0.3652	0.48629	0.22622	0.40681	0.35563	0.39276	0.33721
1025.7	0.2032	0.37661	0.20163	0.30231	0.31287	0.35185	0.14824	0.45284	0.3205	0.21994	0.32847	0.52323	0.37272	0.32815	0.50687	0.43943	0.42273	0.48706	0.532	0.23837	0.40506	0.43557	0.3614	0.22962	0.356	0.32761	0.1718	0.19408	0.31533	0.36392	0.48651	0.22296	0.41096	0.37421	0.40482	0.36519
1026.7	0.2086	0.38506	0.21522	0.30936	0.33402	0.36625	0.15418	0.45345	0.33247	0.23203	0.32699	0.52468	0.34271	0.33299	0.51126	0.43041	0.42831	0.49338	0.50932	0.23019	0.4198	0.43319	0.34332	0.22369	0.35236	0.3326	0.18552	0.18625	0.32398	0.36548	0.47858	0.22054	0.42732	0.399	0.40849	0.38239
1027.6	0.21127	0.3922	0.23187	0.32525	0.32993	0.39199	0.15581	0.45664	0.33218	0.23937	0.33443	0.52528	0.33674	0.35903	0.53048	0.41577	0.42825	0.49182	0.51126	0.22336	0.41708	0.41323	0.35975	0.24083	0.35002	0.34951	0.18776	0.19428	0.31944	0.35982	0.47935	0.22041	0.42848	0.41042	0.41972	0.38095
1028.5	0.22703	0.40592	0.23996	0.33668	0.33412	0.40181	0.15723	0.46992	0.33867	0.23967	0.34563	0.5262	0.34918	0.36749	0.56016	0.42488	0.42728	0.47978	0.51212	0.24617	0.43329	0.42445	0.35675	0.23502	0.3685	0.36874	0.19287	0.20037	0.31925	0.35138	0.46223	0.23398	0.43868	0.42424	0.42812	0.38474
1029.4	0.23615	0.41786	0.25505	0.35316	0.33527	0.42085	0.16019	0.46288	0.34128	0.25094	0.35247	0.53056	0.34629	0.35993	0.55654	0.43671	0.42512	0.47033	0.53171	0.26132	0.42204	0.4326	0.33741	0.2494	0.39075	0.36913	0.19864	0.21115	0.31919	0.35902	0.46626	0.23392	0.45186	0.44219	0.43433	0.39967
1030.4	0.25042	0.41666	0.27481	0.37415	0.33855	0.43433	0.16781	0.46254	0.34584	0.24818	0.35358	0.529	0.33658	0.35949	0.56503	0.45397	0.4197	0.46567	0.52734	0.24223	0.42048	0.42111	0.31502	0.24464	0.40433	0.35487	0.21699	0.21823	0.32398	0.35024	0.45727	0.24464	0.4638	0.43931	0.43681	0.39756
1031.3	0.25049	0.43218	0.28702	0.3809	0.346	0.43394	0.17323	0.46604	0.33969	0.24545	0.3594	0.53542	0.3346	0.36572	0.56806	0.44864	0.44835	0.44783	0.55364	0.23683	0.40068	0.39475	0.32489	0.26339	0.40358	0.36293	0.23208	0.22312	0.32351	0.3516	0.46725	0.24915	0.45984	0.43663	0.44305	0.40349
1032.2	0.2576	0.43804	0.2873	0.38703	0.36458	0.42262	0.17826	0.46907	0.3456	0.24827	0.3603	0.53495	0.34776	0.33429	0.55226	0.46179	0.47433	0.44361	0.56033	0.24763	0.4144	0.38852	0.30084	0.26256	0.40038	0.37099	0.2315	0.22282	0.33956	0.34585	0.4654	0.26026	0.46999	0.44257	0.43622	0.40047
1033.2	0.25266	0.44791	0.29834	0.39159	0.37288	0.4287	0.17928	0.46836	0.34477	0.2509	0.35934	0.53665	0.32926	0.3379	0.5312	0.45265	0.47654	0.45181	0.53542	0.24568	0.40566	0.36027	0.31595	0.26111	0.37684	0.3713	0.24917	0.22435	0.33884	0.34872	0.47982	0.2637	0.4793	0.43274	0.43624	0.39769
1034.1	0.25663	0.46991	0.29904	0.3986	0.37753	0.43005	0.18386	0.4843	0.3333	0.25258	0.35898	0.5313	0.34256	0.36876	0.50123	0.44303	0.49377	0.46269	0.54118	0.24705	0.37959	0.35433	0.32051	0.25039	0.38091	0.38519	0.26309	0.22427	0.33762	0.34872	0.48178	0.27823	0.46619	0.44682	0.44132	0.38641
1035	0.26649	0.48265	0.30129	0.38562	0.38452	0.41996	0.18429	0.49217	0.33554	0.25694	0.35677	0.52735	0.35857	0.35242	0.47254	0.4319	0.51631	0.46687	0.55267	0.25695	0.36702	0.35589	0.32347	0.25317	0.38386	0.40294	0.26684	0.22687	0.33841	0.35812	0.49393	0.27598	0.45065	0.46653	0.43931	0.3837
1036	0.26528	0.49561	0.30021	0.3816	0.36364	0.42172	0.18286	0.49686	0.33207	0.25636	0.35462	0.5158	0.37398	0.35013	0.45558	0.42726	0.4975	0.46715	0.54522	0.26919	0.36536	0.36	0.31046	0.252	0.37607	0.41731	0.26395	0.22377	0.33741	0.34411	0.48122	0.28347	0.4397	0.46977	0.43628	0.37118
1036.9	0.26429	0.51201	0.30718	0.37156	0.35748	0.40696	0.17787	0.4918	0.32503	0.24509	0.34937	0.50696	0.36005	0.36988	0.43697	0.41456	0.49135	0.44277	0.52142	0.26053	0.34348	0.34838	0.31214	0.24093	0.37161	0.41466	0.2691	0.22374	0.32318	0.3398	0.47391	0.27856	0.43874	0.46758	0.42963	0.36217
1037.8	0.27134	0.52075	0.30085	0.34597	0.34721	0.39247	0.17585	0.48666	0.32592	0.23716	0.34671	0.49686	0.36417	0.36842	0.4189	0.39626	0.5103	0.43434	0.53649	0.25063	0.3342	0.34068	0.2997	0.22851	0.36999	0.41738	0.26199	0.21794	0.31989	0.33768	0.46717	0.26987	0.42694	0.47908	0.42336	0.34666
1038.8	0.26182	0.52416	0.29819	0.31481	0.3379	0.37633	0.16938	0.47992	0.33568	0.2246	0.34475	0.47459	0.35604	0.34052	0.40081	0.38324	0.49749	0.41098	0.53106	0.23911	0.33809	0.32086	0.30562	0.2185	0.3454	0.41252	0.24274	0.22124	0.31421	0.32548	0.46652	0.25814	0.41607	0.46329	0.41119	0.33126
1039.7	0.24621	0.53149	0.29221	0.30462	0.30588	0.37031	0.15816	0.47054	0.32677	0.21098	0.3334	0.4643	0.34244	0.35459	0.39789	0.39079	0.4752	0.40509	0.50616	0.23116	0.33937	0.31294	0.30584	0.21333	0.30553	0.41401	0.23121	0.22536	0.30077	0.32725	0.44906	0.24584	0.42293	0.44932	0.39558	0.31484
1040.6	0.251	0.53794	0.28807	0.28959	0.30562	0.35499	0.15641	0.46361	0.32511	0.19564	0.32335	0.45964	0.33214	0.33769	0.38013	0.38501	0.48686	0.40131	0.49896	0.2258	0.32837	0.30229	0.29032	0.19374	0.30479	0.39785	0.22874	0.23942	0.29755	0.3418	0.44915	0.24194	0.42436	0.44375	0.38157	0.28752
1041.5	0.24145	0.53309	0.27099	0.26704	0.27368	0.35212	0.1482	0.45492	0.31231	0.18255	0.30966	0.44955	0.32881	0.31645	0.36344	0.37891	0.46987	0.41183	0.50752	0.21302	0.31977	0.31091	0.26287	0.18416	0.30346	0.39041	0.21624	0.24185	0.29135	0.33699	0.44214	0.23393	0.42211	0.42712	0.37343	0.27953
1042.5	0.24006	0.54794	0.26904	0.26061	0.26291	0.35006	0.14433	0.45884	0.30121	0.17535	0.29689	0.44027	0.31846	0.31249	0.35124	0.39247	0.44606	0.4235	0.50009	0.21443	0.29764	0.30703	0.24427	0.18974	0.30322	0.3952	0.20081	0.25513	0.28441	0.33609	0.44101	0.24004	0.40139	0.41207	0.36215	0.2562
1043.4	0.24859	0.54661	0.26117	0.24822	0.24822	0.3399	0.1353	0.44151	0.28199	0.16119	0.26319	0.43928	0.31238	0.30701	0.34285	0.39466	0.43479	0.44138	0.46437	0.19792	0.28492	0.30163	0.20851	0.20306	0.30224	0.38974	0.20784	0.25871	0.2859	0.34131	0.42678	0.22802	0.38704	0.40185	0.34788	0.24817
1044.3	0.25563	0.54284	0.25998	0.24014	0.25257	0.32135	0.13003	0.43585	0.27053	0.15641	0.24831	0.42508	0.30608	0.28138	0.31996	0.387	0.42675	0.42709	0.47253	0.19327	0.2558	0.29518	0.19514	0.20166	0.30895	0.37198	0.22326	0.25977	0.27811	0.33263	0.43784	0.23066	0.36819	0.39415	0.34058	0.23254
1045.2	0.25339	0.53663	0.25939	0.22811	0.2349	0.30678	0.11625	0.42478	0.25299	0.16068	0.23639	0.4119	0.31586	0.28082	0.32146	0.3781	0.41912	0.42333	0.45462	0.17488	0.24621	0.31258	0.2096	0.19947	0.2985	0.37672	0.22394	0.26507	0.26874	0.3119	0.44325	0.2188	0.35569	0.3832	0.34232	0.2225
1046.2	0.25435	0.53436	0.26418	0.21454	0.23853	0.29331	0.11031	0.4251	0.24381	0.16281	0.22583	0.39957	0.29322	0.26467	0.31483	0.37783	0.42448	0.42133	0.4303	0.18158	0.22828	0.30747	0.22507	0.19576	0.29783	0.37187	0.2345	0.26912	0.27471	0.31729	0.44099	0.21712	0.33138	0.37835	0.33407	0.19568
1047.1	0.2498	0.51847	0.25464	0.20353	0.23002	0.27616	0.10073	0.40548	0.23953	0.15945	0.2097	0.39291	0.29366	0.22469	0.30582	0.36104	0.4313	0.39537	0.40526	0.16491	0.24143	0.31957	0.22861	0.19797	0.29057	0.34296	0.23841	0.26906	0.2771	0.31064	0.43065	0.1932	0.33066	0.37164	0.32371	0.18599
1048	0.231	0.52142	0.25132	0.18602	0.21632	0.25712	0.092151	0.41066	0.23834	0.15985	0.20903	0.37781	0.27914	0.2293	0.29391	0.35301	0.42202	0.37937	0.39876	0.168	0.24015	0.33063	0.22911	0.18058	0.25903	0.35825	0.23084	0.26849	0.25856	0.29283	0.42583	0.17964	0.34253	0.36492	0.31423	0.15472
1049	0.22053	0.51581	0.24415	0.16005	0.2065	0.24728	0.091584	0.4114	0.23343	0.15068	0.20527	0.37541	0.28439	0.22262	0.28306	0.33922	0.41847	0.37216	0.36882	0.15985	0.2475	0.32239	0.23464	0.16835	0.25644	0.36259	0.21324	0.27317	0.25272	0.2761	0.41691	0.17162	0.33974	0.34598	0.30274	0.13911
1049.9	0.21497	0.50873	0.24166	0.1458	0.20156	0.2515	0.085092	0.4122	0.23738	0.13863	0.1928	0.36913	0.25897	0.20315	0.26822	0.35448	0.41019	0.37292	0.35136	0.16119	0.23861	0.29675	0.20785	0.164	0.24593	0.35263	0.19919	0.27951	0.25043	0.28023	0.40409	0.16653	0.33381	0.32922	0.29012	0.11871
1050.8	0.19884	0.50431	0.24369	0.13803	0.19727	0.25998	0.080457	0.40879	0.22881	0.13266	0.18998	0.36467	0.25972	0.2051	0.28141	0.35232	0.39244	0.38093	0.33891	0.14597	0.23137	0.28746	0.219	0.16769	0.21359	0.35795	0.205	0.28685	0.23042	0.27637	0.3932	0.1567	0.31905	0.31164	0.28098	0.099275
1051.7	0.18842	0.48987	0.24079	0.11284	0.1789	0.25026	0.074671	0.40877	0.21963	0.12357	0.17942	0.3583	0.26434	0.23214	0.26636	0.34469	0.3884	0.38165	0.3306	0.14446	0.20591	0.26383	0.19844	0.16955	0.19909	0.36762	0.19658	0.28741	0.22489	0.26408	0.39373	0.15535	0.30725	0.2975	0.26593	0.094396
1052.7	0.16815	0.46043	0.23271	0.096987	0.177	0.24315	0.068629	0.39062	0.21394	0.11513	0.17437	0.35098	0.27573	0.22732	0.27751	0.35323	0.39776	0.38317	0.32278	0.12884	0.1962	0.24	0.22185	0.16714	0.18832	0.34362	0.19589	0.29404	0.22801	0.26225	0.38821	0.15156	0.27182	0.27401	0.26203	0.085804
1053.6	0.15444	0.44146	0.22232	0.093192	0.16553	0.24739	0.058822	0.37214	0.20627	0.10882	0.16273	0.34536	0.28652	0.2329	0.27075	0.36223	0.38985	0.38962	0.30958	0.12225	0.18815	0.23698	0.22085	0.17232	0.1706	0.33459	0.19052	0.29073	0.22947	0.26687	0.37405	0.13761	0.24101	0.25742	0.2679	0.076113
1054.5	0.14211	0.42537	0.20953	0.082688	0.15873	0.23702	0.051444	0.36298	0.19558	0.10596	0.16911	0.33207	0.30855	0.27872	0.27719	0.37182	0.37336	0.38524	0.29514	0.12231	0.17524	0.24571	0.25313	0.18129	0.16847	0.34908	0.19257	0.28574	0.22213	0.25924	0.3557	0.11882	0.22483	0.24358	0.27196	0.078656
1055.4	0.12993	0.39808	0.18865	0.062385	0.14293	0.21519	0.046019	0.35128	0.194	0.10054	0.163	0.32741	0.33076	0.28686	0.25429	0.36413	0.3576	0.37135	0.297	0.11459	0.17915	0.24164	0.23332	0.17507	0.16671	0.32236	0.15163	0.27623	0.22689	0.24328	0.36217	0.097609	0.22938	0.24055	0.26562	0.079098
1056.4	0.11594	0.38342	0.18384	0.05515	0.13336	0.2152	0.040302	0.34508	0.18862	0.094801	0.16251	0.3268	0.34422	0.28176	0.27663	0.37687	0.34123	0.37728	0.31116	0.11501	0.18425	0.2471	0.24539	0.17188	0.17527	0.31496	0.15059	0.27222	0.21821	0.24087	0.37046	0.082673	0.21424	0.22794	0.27093	0.072786
1057.3	0.11235	0.36681	0.18387	0.049137	0.12113	0.21503	0.036729	0.34378	0.18934	0.099831	0.16112	0.333	0.34757	0.28207	0.25768	0.36945	0.3275	0.37627	0.29927	0.12111	0.19253	0.27643	0.22474	0.16397	0.17328	0.30586	0.14793	0.25691	0.20547	0.23276	0.36797	0.079672	0.22378	0.2342	0.25747	0.06756
1058.2	0.10236	0.34834	0.1825	0.040536	0.10439	0.20835	0.034296	0.34593	0.19332	0.10217	0.1614	0.32662	0.34683	0.26871	0.26225	0.36414	0.31995	0.37817	0.30489	0.11298	0.19699	0.28169	0.23617	0.15954	0.16376	0.2917	0.15205	0.25163	0.20734	0.23218	0.36672	0.073724	0.23208	0.23308	0.24299	0.050189
1059.2	0.088996	0.31922	0.16819	0.038204	0.0933	0.2113	0.037826	0.35044	0.19599	0.10419	0.1587	0.33658	0.34878	0.23325	0.24346	0.34912	0.31563	0.38875	0.32663	0.11709	0.20843	0.28336	0.22741	0.15359	0.14313	0.25365	0.12416	0.24591	0.21063	0.23256	0.37437	0.077509	0.23398	0.23493	0.23098	0.049339
1060.1	0.084455	0.30433	0.15247	0.0448	0.094872	0.21789	0.035181	0.35429	0.20338	0.10491	0.1574	0.34048	0.33829	0.23457	0.2364	0.34755	0.3349	0.3959	0.32542	0.12994	0.21088	0.29694	0.24303	0.16615	0.13825	0.25994	0.12177	0.24687	0.21388	0.23183	0.36152	0.082837	0.21849	0.23147	0.23092	0.043306
1061	0.086558	0.28106	0.13583	0.05779	0.10945	0.22243	0.035741	0.35632	0.20981	0.11141	0.162	0.33828	0.33788	0.21445	0.21739	0.34658	0.33425	0.40351	0.30965	0.13885	0.20195	0.32365	0.25381	0.16307	0.13	0.24288	0.10906	0.25158	0.22356	0.24181	0.35032	0.081253	0.21251	0.23836	0.22177	0.040464
1061.9	0.084555	0.25956	0.12002	0.061497	0.1155	0.21756	0.041405	0.36481	0.20865	0.10895	0.15982	0.34287	0.34114	0.2086	0.22046	0.35394	0.33741	0.38986	0.31224	0.1522	0.18695	0.30907	0.25631	0.16833	0.15521	0.23689	0.083402	0.25286	0.24154	0.23472	0.34899	0.067602	0.21626	0.22947	0.2172	0.04716
1062.8	0.074842	0.24505	0.11128	0.063852	0.12545	0.21993	0.043389	0.37076	0.21584	0.11585	0.15826	0.35448	0.33061	0.21161	0.23129	0.36203	0.34794	0.39064	0.3176	0.17715	0.18422	0.32228	0.25879	0.17434	0.15596	0.25913	0.077777	0.24618	0.24299	0.22926	0.35008	0.065469	0.20048	0.22206	0.2127	0.058128
1063.8	0.069626	0.23327	0.10114	0.060735	0.12502	0.22255	0.040165	0.3597	0.22292	0.10971	0.15371	0.35941	0.30899	0.22261	0.21568	0.36618	0.36214	0.38811	0.30194	0.16762	0.17328	0.32592	0.26954	0.17533	0.14692	0.27194	0.081193	0.2354	0.24871	0.23461	0.33756	0.047707	0.18739	0.22166	0.21149	0.060383
1064.7	0.068432	0.21473	0.10301	0.055875	0.12381	0.23746	0.043918	0.35923	0.2276	0.11332	0.15965	0.36252	0.30174	0.21716	0.2256	0.37199	0.3452	0.38981	0.31544	0.16809	0.18206	0.34611	0.30007	0.17147	0.15219	0.26509	0.082842	0.22413	0.23958	0.23887	0.34522	0.042003	0.19709	0.22046	0.21526	0.068646
1065.6	0.056398	0.20034	0.10539	0.054382	0.11113	0.23799	0.049707	0.36679	0.23362	0.1116	0.16628	0.36187	0.28475	0.23918	0.23476	0.3858	0.33782	0.38162	0.31328	0.17164	0.20583	0.35211	0.34047	0.17154	0.13635	0.27366	0.09739	0.2201	0.23386	0.22693	0.33548	0.040881	0.21055	0.2221	0.23187	0.066337
1066.5	0.050335	0.18756	0.10768	0.066059	0.099123	0.2543	0.045945	0.36319	0.24161	0.11189	0.17337	0.36754	0.27609	0.22739	0.24843	0.39142	0.32836	0.39583	0.32707	0.15418	0.22155	0.36373	0.3861	0.19863	0.12388	0.26305	0.10951	0.21581	0.22683	0.23333	0.33998	0.034925	0.19837	0.2151	0.24368	0.066216
1067.5	0.058929	0.16961	0.10581	0.063511	0.10107	0.25079	0.045186	0.36369	0.23821	0.11209	0.18183	0.36898	0.27226	0.23248	0.25051	0.37521	0.33069	0.39712	0.32332	0.16154	0.22861	0.36493	0.4085	0.1923	0.12381	0.23107	0.1116	0.21485	0.23309	0.23437	0.34612	0.028854	0.20407	0.21936	0.24868	0.066938
1068.4	0.060631	0.16799	0.10392	0.064658	0.10397	0.23788	0.046046	0.36875	0.24333	0.10894	0.18825	0.37583	0.28239	0.23474	0.28316	0.38776	0.32445	0.39605	0.32735	0.17508	0.24521	0.37703	0.42745	0.2177	0.12467	0.22195	0.12564	0.20185	0.23982	0.22206	0.35776	0.045828	0.20365	0.21567	0.24059	0.077078
1069.3	0.064948	0.16879	0.10348	0.070841	0.10237	0.2258	0.042749	0.37135	0.248	0.11059	0.18822	0.38469	0.2795	0.23525	0.27887	0.40288	0.32999	0.40587	0.31385	0.18094	0.24465	0.37649	0.42984	0.23095	0.11047	0.21516	0.13611	0.19895	0.24594	0.22121	0.36008	0.041514	0.20756	0.20713	0.23767	0.084875
1070.2	0.070075	0.15652	0.095494	0.062695	0.10065	0.22157	0.036583	0.36619	0.23542	0.11088	0.19567	0.38702	0.29542	0.20565	0.28544	0.39875	0.33125	0.42226	0.32619	0.17345	0.23939	0.37799	0.45119	0.25011	0.11338	0.19524	0.13382	0.18911	0.24088	0.221	0.35995	0.043058	0.20739	0.20054	0.23753	0.093759
1071.2	0.07675	0.16003	0.086647	0.049592	0.10976	0.2145	0.033994	0.36315	0.22455	0.10459	0.2015	0.39032	0.29967	0.22604	0.26574	0.40309	0.32894	0.42255	0.32358	0.19623	0.23168	0.38118	0.45679	0.23389	0.10743	0.20406	0.14977	0.18042	0.24139	0.22013	0.35205	0.046268	0.21249	0.20762	0.23897	0.10765
1072.1	0.07252	0.16345	0.084714	0.048323	0.11915	0.21595	0.035984	0.36807	0.22643	0.10328	0.2132	0.40071	0.28295	0.22152	0.25147	0.41953	0.33193	0.42306	0.339	0.19799	0.23321	0.41097	0.48054	0.25	0.093385	0.20295	0.16475	0.1724	0.23547	0.22395	0.35073	0.056907	0.2215	0.22297	0.24917	0.11749
1073	0.072051	0.16178	0.082923	0.048897	0.12002	0.21346	0.031573	0.3631	0.21579	0.1022	0.2099	0.39374	0.29028	0.22304	0.23482	0.42702	0.32915	0.4225	0.3407	0.20346	0.23791	0.40765	0.47662	0.2371	0.11374	0.20921	0.17746	0.17865	0.22289	0.22524	0.3553	0.044373	0.23607	0.23417	0.25656	0.10428
1073.9	0.078046	0.16405	0.083659	0.051725	0.1109	0.21403	0.033747	0.36539	0.21298	0.099221	0.2219	0.39322	0.2974	0.24729	0.23211	0.42041	0.33566	0.41477	0.34569	0.19902	0.23032	0.4195	0.48299	0.23149	0.12093	0.22623	0.18564	0.17938	0.22384	0.23199	0.35812	0.039793	0.24018	0.24467	0.25845	0.10453
1074.9	0.073956	0.1684	0.087769	0.045066	0.10998	0.20152	0.031525	0.36094	0.22361	0.095561	0.22502	0.40386	0.27481	0.26718	0.22304	0.41864	0.35145	0.39986	0.33746	0.19804	0.23242	0.41974	0.48409	0.22025	0.10741	0.24172	0.19203	0.17066	0.23263	0.23784	0.36043	0.029962	0.24902	0.24445	0.25923	0.10011
1075.8	0.068812	0.15947	0.088033	0.052631	0.10193	0.18774	0.032319	0.36472	0.22882	0.10299	0.22187	0.40236	0.25959	0.26543	0.23081	0.42595	0.3634	0.39963	0.34365	0.20312	0.22982	0.4379	0.47087	0.22268	0.099745	0.22274	0.19715	0.17364	0.2293	0.2378	0.36595	0.03764	0.24891	0.25689	0.24972	0.095207
1076.7	0.073145	0.1559	0.081118	0.05522	0.086813	0.17538	0.026033	0.3472	0.2127	0.098641	0.21893	0.39613	0.28083	0.28053	0.23204	0.42855	0.34595	0.39549	0.33418	0.19187	0.21445	0.42088	0.44248	0.21628	0.11348	0.2377	0.20224	0.17284	0.21406	0.23238	0.3561	0.029464	0.24281	0.25779	0.23639	0.09125
1077.6	0.079355	0.14781	0.093887	0.049969	0.090046	0.16769	0.024946	0.34351	0.20605	0.10354	0.22001	0.3993	0.28264	0.28457	0.25063	0.41356	0.35505	0.39005	0.33684	0.18481	0.20438	0.42074	0.42155	0.20411	0.091469	0.23633	0.2154	0.16593	0.21628	0.24312	0.35409	0.026727	0.23872	0.25615	0.23023	0.096467
1078.6	0.080888	0.12892	0.092489	0.040691	0.094925	0.14591	0.019321	0.33236	0.18664	0.093072	0.21584	0.39726	0.28211	0.25201	0.2435	0.40749	0.342	0.37943	0.34539	0.188	0.21053	0.40063	0.40343	0.19543	0.080921	0.21662	0.2292	0.16042	0.20708	0.23636	0.34674	0.033726	0.23259	0.25196	0.22056	0.084643
1079.5	0.089868	0.12226	0.088078	0.060551	0.094805	0.14238	0.021188	0.32808	0.17427	0.089602	0.22029	0.40596	0.29845	0.25147	0.23781	0.40823	0.33026	0.37489	0.35374	0.20058	0.20195	0.37948	0.37803	0.19493	0.10102	0.21909	0.24121	0.16603	0.20417	0.23123	0.35586	0.043545	0.23038	0.25789	0.21237	0.098162
1080.4	0.10253	0.12872	0.09058	0.062994	0.099848	0.13483	0.015031	0.31367	0.16156	0.080455	0.23487	0.40876	0.28876	0.26261	0.25854	0.40032	0.33813	0.37575	0.33363	0.20116	0.21323	0.36549	0.35141	0.19504	0.099103	0.24593	0.26114	0.15951	0.20505	0.23702	0.34207	0.039624	0.24252	0.2561	0.21285	0.090476
1081.3	0.1083	0.11543	0.098918	0.064601	0.10107	0.12777	0.016414	0.31015	0.16486	0.079339	0.23857	0.41716	0.29245	0.25122	0.26839	0.39542	0.35175	0.36673	0.33606	0.19704	0.22374	0.35131	0.33204	0.1921	0.1173	0.24114	0.27347	0.15423	0.21804	0.22968	0.34523	0.038627	0.25073	0.25509	0.21112	0.084001
1082.2	0.11548	0.10731	0.087177	0.069311	0.083238	0.12353	0.014799	0.30079	0.16084	0.073293	0.25686	0.42544	0.27926	0.23983	0.25979	0.4019	0.34176	0.36029	0.32635	0.19761	0.20877	0.35198	0.33086	0.20785	0.1374	0.23065	0.27321	0.15506	0.20715	0.22989	0.33376	0.041096	0.25338	0.26134	0.21248	0.083539
1083.2	0.11656	0.10964	0.083567	0.070693	0.085598	0.12678	0.016272	0.28775	0.15895	0.085009	0.26456	0.42905	0.26661	0.23122	0.2642	0.40319	0.34723	0.35653	0.32649	0.19125	0.19666	0.35671	0.31027	0.20642	0.16122	0.22449	0.26953	0.15695	0.21335	0.23937	0.33486	0.03704	0.24325	0.27469	0.21411	0.091616
1084.1	0.12176	0.1011	0.083421	0.063537	0.087088	0.12516	0.013553	0.27417	0.15121	0.093502	0.26971	0.4199	0.26232	0.22457	0.26861	0.401	0.35078	0.35606	0.31189	0.187	0.19441	0.36743	0.27091	0.1968	0.15421	0.2091	0.2712	0.14547	0.20209	0.24317	0.32326	0.029428	0.23489	0.27527	0.20427	0.081818
1085	0.13389	0.08922	0.088098	0.053568	0.090395	0.12053	0.016309	0.27368	0.15231	0.097095	0.26982	0.42561	0.28263	0.1999	0.2529	0.39076	0.34324	0.3471	0.31426	0.1737	0.19183	0.3532	0.26079	0.19778	0.1468	0.18795	0.2633	0.14551	0.19923	0.24158	0.32889	0.038348	0.24128	0.27939	0.20128	0.087787
1085.9	0.14094	0.10126	0.089455	0.055022	0.083917	0.11067	0.010612	0.2693	0.14737	0.095683	0.2796	0.41965	0.27965	0.18324	0.2627	0.39989	0.34099	0.34729	0.30499	0.17868	0.18287	0.3509	0.24965	0.1851	0.1326	0.17116	0.26623	0.14512	0.19851	0.24522	0.32917	0.040864	0.24372	0.27211	0.20286	0.080513
1086.8	0.14413	0.11095	0.096957	0.049669	0.079378	0.11531	0.017945	0.26704	0.14423	0.10443	0.27381	0.41993	0.27121	0.19016	0.2837	0.39765	0.33341	0.33889	0.31149	0.17513	0.1924	0.33273	0.23447	0.18334	0.11709	0.18177	0.27287	0.13594	0.21013	0.24329	0.33603	0.040855	0.24886	0.27425	0.20204	0.089397
1087.8	0.14502	0.10396	0.098677	0.04307	0.063295	0.10568	0.013628	0.2658	0.14064	0.097701	0.27729	0.41579	0.30099	0.18753	0.30597	0.39343	0.3239	0.33177	0.29681	0.17875	0.18645	0.31318	0.2112	0.15455	0.10946	0.16882	0.27482	0.12317	0.19299	0.2327	0.33085	0.048907	0.26213	0.27085	0.19511	0.075115
1088.7	0.14959	0.12452	0.10469	0.04089	0.063418	0.10415	0.013604	0.2677	0.13868	0.091872	0.27994	0.41718	0.29893	0.21348	0.33166	0.39132	0.32043	0.32957	0.29253	0.16456	0.17549	0.2955	0.19357	0.14656	0.10333	0.18176	0.27644	0.11581	0.21208	0.23785	0.33778	0.061562	0.26494	0.27837	0.20024	0.066457
1089.6	0.14006	0.12895	0.093081	0.043954	0.048382	0.10756	0.011478	0.2609	0.13016	0.090846	0.27929	0.41288	0.30131	0.21212	0.32947	0.38056	0.31296	0.32501	0.27557	0.15802	0.17907	0.28941	0.17674	0.12748	0.12107	0.19099	0.26125	0.10578	0.21239	0.24638	0.34023	0.059114	0.25675	0.27138	0.19508	0.075917
1090.5	0.13211	0.11865	0.088626	0.038791	0.041955	0.11899	0.015615	0.25133	0.13252	0.095246	0.26987	0.41618	0.3004	0.21056	0.33381	0.36618	0.3052	0.33395	0.26816	0.14494	0.17084	0.28383	0.1569	0.12965	0.12737	0.19636	0.23396	0.097584	0.20938	0.26377	0.33512	0.063908	0.26024	0.27878	0.19831	0.086125
1091.5	0.11069	0.11484	0.0853	0.037202	0.051221	0.11572	0.014296	0.25644	0.12872	0.092251	0.26759	0.40773	0.30004	0.16328	0.32147	0.34298	0.3042	0.34204	0.25082	0.14766	0.15544	0.29034	0.13843	0.098413	0.10617	0.18084	0.21682	0.096056	0.21145	0.26134	0.33871	0.071085	0.26858	0.28361	0.19342	0.079146
1092.4	0.11255	0.11999	0.094364	0.036656	0.061964	0.11893	0.01881	0.25538	0.12924	0.097363	0.26267	0.40603	0.29541	0.13874	0.34424	0.32933	0.3125	0.34744	0.24079	0.14667	0.15264	0.28799	0.1218	0.1065	0.095708	0.18334	0.20455	0.096956	0.23813	0.26658	0.34124	0.077852	0.28262	0.27464	0.19872	0.085043
1093.3	0.08858	0.12487	0.098634	0.03371	0.055959	0.10957	0.023024	0.25342	0.14128	0.098307	0.25361	0.4135	0.27717	0.1146	0.3241	0.32625	0.31294	0.34541	0.24372	0.15135	0.15361	0.28952	0.1223	0.11579	0.099509	0.1794	0.17092	0.10168	0.22593	0.27353	0.34489	0.08281	0.2927	0.26403	0.19401	0.10462
1094.2	0.079944	0.1391	0.11591	0.035515	0.06394	0.10756	0.027296	0.26159	0.1448	0.10115	0.2473	0.40912	0.27503	0.10324	0.3369	0.32727	0.30616	0.33563	0.24285	0.15493	0.14473	0.27248	0.094549	0.12356	0.097689	0.17229	0.16123	0.10524	0.2274	0.27208	0.34788	0.09501	0.30346	0.26896	0.19618	0.098984
1095.1	0.066859	0.14582	0.12824	0.036259	0.080187	0.10687	0.030551	0.26585	0.15553	0.09732	0.25208	0.40556	0.25811	0.10808	0.34316	0.3269	0.31189	0.32383	0.24421	0.15799	0.1522	0.25063	0.078474	0.12676	0.072326	0.169	0.14779	0.11187	0.24227	0.27038	0.36441	0.091356	0.31962	0.25545	0.18595	0.11597
1096	0.069027	0.14932	0.14457	0.04052	0.079933	0.10577	0.036441	0.257	0.16584	0.095145	0.25156	0.41465	0.24139	0.11683	0.36373	0.34032	0.31615	0.32695	0.24748	0.15476	0.15801	0.21463	0.053331	0.14455	0.090617	0.15749	0.13486	0.10964	0.23612	0.27624	0.35912	0.099556	0.32439	0.23457	0.17852	0.12097
1097	0.058308	0.16867	0.15726	0.054225	0.088532	0.10686	0.037353	0.26107	0.17664	0.089411	0.25391	0.41705	0.22212	0.15368	0.36472	0.36567	0.31566	0.33179	0.24186	0.14433	0.16804	0.20145	0.05884	0.14774	0.1038	0.17672	0.12077	0.11366	0.23326	0.28436	0.36223	0.097562	0.32995	0.22529	0.17754	0.1345
1097.9	0.066774	0.17232	0.16433	0.064546	0.089327	0.12033	0.037512	0.26042	0.17658	0.089471	0.23638	0.39341	0.24943	0.14703	0.38798	0.36513	0.31635	0.34709	0.22446	0.13256	0.16397	0.19494	0.038526	0.13105	0.10402	0.15948	0.10379	0.11652	0.24076	0.27959	0.35343	0.097466	0.32562	0.22338	0.17068	0.11938
1098.8	0.07284	0.16876	0.17462	0.074116	0.091745	0.12302	0.042717	0.25917	0.19305	0.078541	0.23775	0.39032	0.24487	0.13039	0.41628	0.36517	0.32867	0.36259	0.22645	0.13275	0.15078	0.18584	0.046442	0.12542	0.10797	0.14169	0.0989	0.11944	0.24728	0.28595	0.35438	0.091892	0.32871	0.19797	0.17058	0.1253
1099.7	0.082507	0.18688	0.17335	0.076672	0.081447	0.12825	0.045342	0.26614	0.17865	0.073084	0.22816	0.38764	0.25311	0.1265	0.40512	0.37534	0.30792	0.38066	0.21941	0.13702	0.12832	0.16394	0.053946	0.11676	0.1217	0.13079	0.091264	0.12636	0.22646	0.29262	0.3399	0.10004	0.31443	0.19106	0.17425	0.12754
1100.6	0.091758	0.20442	0.18146	0.084784	0.089409	0.1356	0.043908	0.27365	0.17484	0.074806	0.2238	0.3764	0.27007	0.13386	0.40373	0.37157	0.30663	0.39262	0.22694	0.13794	0.12011	0.1787	0.061443	0.11097	0.12959	0.14107	0.070375	0.13019	0.22393	0.2995	0.34733	0.10168	0.30164	0.19923	0.17831	0.12927
1101.6	0.089945	0.21695	0.19009	0.089591	0.081137	0.13731	0.052115	0.28067	0.17697	0.082733	0.20389	0.36908	0.2779	0.13363	0.41861	0.35204	0.29279	0.40351	0.2367	0.14343	0.12266	0.16207	0.049755	0.11672	0.11472	0.12695	0.068228	0.12431	0.20892	0.30102	0.34427	0.11212	0.28096	0.20841	0.16649	0.12536
1102.5	0.087881	0.22699	0.20964	0.091403	0.088391	0.13509	0.055547	0.28633	0.1697	0.082001	0.20765	0.36962	0.25679	0.13013	0.42118	0.34098	0.28129	0.40464	0.24802	0.16374	0.12627	0.16555	0.04573	0.11745	0.10737	0.12258	0.087084	0.11466	0.19164	0.29969	0.35206	0.12255	0.2851	0.20849	0.17092	0.13797
1103.4	0.089582	0.23903	0.22041	0.092178	0.10091	0.13874	0.056161	0.28637	0.16423	0.088386	0.20295	0.37367	0.26556	0.14763	0.42283	0.33627	0.27244	0.41481	0.2451	0.15302	0.13063	0.18251	0.077027	0.12622	0.10585	0.13182	0.074913	0.11178	0.19301	0.29627	0.35189	0.12742	0.28014	0.22317	0.16746	0.15254
1104.3	0.086627	0.25044	0.24503	0.10296	0.12927	0.14231	0.053445	0.2944	0.17799	0.089358	0.20286	0.36481	0.25395	0.1489	0.45762	0.33445	0.29371	0.41558	0.24479	0.14899	0.14516	0.19589	0.094412	0.12681	0.11883	0.13771	0.093462	0.10715	0.21103	0.28608	0.36763	0.13974	0.28577	0.2275	0.17589	0.15132
1105.2	0.086763	0.25795	0.25278	0.10753	0.14274	0.15114	0.051956	0.30509	0.18147	0.084701	0.18945	0.35825	0.24774	0.14688	0.45853	0.33229	0.30195	0.42114	0.24965	0.14815	0.14692	0.18996	0.09602	0.11219	0.093032	0.1318	0.10213	0.10625	0.20739	0.28057	0.3651	0.15193	0.2755	0.22248	0.17989	0.15154
1106.1	0.09355	0.25613	0.25845	0.12221	0.16101	0.1599	0.049524	0.30313	0.17272	0.074142	0.19209	0.35592	0.24989	0.13384	0.44697	0.35347	0.31021	0.42682	0.25036	0.15214	0.1267	0.19258	0.12248	0.12233	0.10168	0.14238	0.089004	0.11356	0.20805	0.28513	0.36327	0.15952	0.27663	0.22322	0.19108	0.15936
1107.1	0.10261	0.26669	0.26741	0.13862	0.1856	0.16991	0.049561	0.31048	0.17782	0.072391	0.18802	0.36185	0.25375	0.13267	0.46633	0.36886	0.32802	0.43553	0.24323	0.14832	0.13178	0.1764	0.14668	0.13732	0.11086	0.16537	0.081026	0.12594	0.22722	0.29775	0.36343	0.16509	0.28669	0.22427	0.19735	0.1772
1108	0.10971	0.27638	0.27999	0.15926	0.20688	0.17899	0.05844	0.31404	0.16526	0.069247	0.16954	0.36	0.24791	0.11873	0.47829	0.38185	0.3392	0.44118	0.25225	0.16008	0.12808	0.15119	0.11862	0.14153	0.11103	0.16349	0.092295	0.12829	0.22417	0.30021	0.36826	0.17843	0.28428	0.22533	0.20244	0.1757
1108.9	0.12925	0.28838	0.29008	0.16854	0.21004	0.1789	0.068643	0.31266	0.16508	0.075886	0.15538	0.36459	0.27174	0.11082	0.47519	0.37496	0.34297	0.4474	0.25065	0.15415	0.12799	0.16263	0.10466	0.14678	0.11645	0.17369	0.071062	0.12394	0.20779	0.30691	0.35773	0.18378	0.28577	0.24397	0.2027	0.18151
1109.8	0.14971	0.29202	0.31095	0.17804	0.22064	0.18386	0.074036	0.30719	0.17251	0.080706	0.15962	0.37215	0.28431	0.090366	0.47844	0.36687	0.33538	0.4521	0.23726	0.15094	0.14187	0.17408	0.1323	0.1686	0.14727	0.1649	0.06633	0.13256	0.21246	0.31789	0.35565	0.18558	0.30626	0.24075	0.21924	0.19077
1110.7	0.16498	0.30666	0.32748	0.18783	0.236	0.17863	0.077935	0.30152	0.17577	0.087268	0.15891	0.37448	0.27725	0.10214	0.48076	0.3692	0.33809	0.44832	0.22506	0.14574	0.15496	0.17527	0.12801	0.16732	0.15155	0.16466	0.08323	0.14232	0.20736	0.30796	0.36101	0.17928	0.31465	0.23865	0.23415	0.20122
1111.6	0.18698	0.31245	0.33979	0.19289	0.25118	0.1729	0.081274	0.30227	0.18077	0.090426	0.15588	0.37859	0.27	0.089669	0.48255	0.36791	0.34553	0.43034	0.22657	0.14166	0.1488	0.17579	0.1294	0.17561	0.17203	0.15215	0.10031	0.14381	0.19989	0.29946	0.35639	0.17446	0.30651	0.23678	0.25186	0.20128
1112.6	0.19432	0.32445	0.35347	0.19115	0.24426	0.16767	0.074539	0.29653	0.19283	0.10265	0.15906	0.37841	0.26818	0.12569	0.48234	0.36933	0.34307	0.42761	0.23155	0.12633	0.14309	0.20632	0.13462	0.18223	0.18329	0.15629	0.10042	0.15207	0.19135	0.29445	0.35738	0.16985	0.30907	0.25458	0.25959	0.19839
1113.5	0.19673	0.31839	0.36522	0.20279	0.25492	0.16721	0.073484	0.30555	0.19341	0.10567	0.1582	0.38448	0.24091	0.12013	0.48104	0.38892	0.35167	0.4197	0.23842	0.14411	0.14694	0.20461	0.14528	0.19082	0.1669	0.15588	0.12316	0.17035	0.19184	0.29075	0.37252	0.18566	0.30145	0.2482	0.266	0.20186
1114.4	0.19595	0.33335	0.36688	0.20824	0.25814	0.16845	0.078301	0.31804	0.1902	0.1093	0.16049	0.38634	0.22315	0.15179	0.47811	0.41789	0.3666	0.40216	0.24528	0.15199	0.14667	0.20527	0.12849	0.20578	0.16555	0.1933	0.12407	0.17776	0.18708	0.28136	0.37505	0.20168	0.28474	0.26517	0.26762	0.20679
1115.3	0.21139	0.33502	0.37407	0.20556	0.26614	0.18555	0.078916	0.3374	0.19957	0.11906	0.16623	0.40202	0.23234	0.14664	0.46575	0.4049	0.38241	0.40527	0.24936	0.15815	0.14595	0.21838	0.14277	0.22271	0.17624	0.20296	0.12822	0.18098	0.19231	0.29633	0.38367	0.21004	0.27168	0.28777	0.2799	0.20927
1116.2	0.21822	0.33789	0.38348	0.2108	0.27549	0.2041	0.085593	0.35176	0.20496	0.12151	0.17068	0.4116	0.24638	0.15837	0.45937	0.42053	0.3864	0.41752	0.27616	0.17282	0.17935	0.23984	0.14394	0.22886	0.18279	0.20421	0.13641	0.18629	0.20216	0.30977	0.39578	0.23035	0.27069	0.30506	0.28499	0.21553
1117.1	0.22151	0.34532	0.3774	0.21178	0.27671	0.21638	0.089441	0.3691	0.20895	0.12558	0.17599	0.4241	0.23962	0.15815	0.45386	0.44491	0.39257	0.41073	0.29356	0.2007	0.19725	0.22613	0.17373	0.23089	0.17953	0.22695	0.13295	0.19592	0.21199	0.31335	0.40164	0.24162	0.26396	0.29655	0.31001	0.21711
1118	0.24701	0.35913	0.37232	0.22267	0.28018	0.23764	0.093874	0.37009	0.22235	0.13819	0.18157	0.43578	0.2678	0.16206	0.46212	0.44295	0.38458	0.41779	0.30438	0.18558	0.21441	0.23837	0.17488	0.23537	0.21279	0.23576	0.12497	0.19536	0.22338	0.32481	0.40635	0.23529	0.28044	0.31646	0.33125	0.22728
1119	0.26684	0.36534	0.38092	0.22952	0.29642	0.25571	0.090513	0.38306	0.23606	0.15358	0.18857	0.4626	0.26936	0.1759	0.48193	0.4449	0.39899	0.43856	0.30874	0.19949	0.22638	0.25927	0.1861	0.23967	0.22627	0.25697	0.14865	0.19913	0.24318	0.34094	0.41889	0.23879	0.30476	0.32519	0.36542	0.24612
1119.9	0.27907	0.38027	0.3779	0.23299	0.30231	0.27234	0.089456	0.38609	0.25204	0.15898	0.19889	0.47603	0.27306	0.19105	0.50104	0.44852	0.41711	0.44361	0.31624	0.21488	0.2364	0.26058	0.19936	0.23821	0.23526	0.26576	0.16589	0.19472	0.26846	0.36026	0.42038	0.25488	0.33045	0.32817	0.38784	0.2575
1120.8	0.29931	0.38865	0.37632	0.24075	0.30446	0.2909	0.082705	0.40086	0.26298	0.1788	0.21257	0.49154	0.27945	0.21937	0.52139	0.45015	0.42737	0.45286	0.3199	0.22655	0.23001	0.27908	0.21137	0.24813	0.25569	0.29672	0.16824	0.20374	0.28432	0.37878	0.4327	0.25553	0.34864	0.34124	0.40304	0.26579
1121.7	0.32112	0.39793	0.38522	0.25718	0.3294	0.31707	0.087854	0.41382	0.2736	0.19077	0.23288	0.50862	0.30273	0.22973	0.54012	0.44846	0.44649	0.4647	0.32183	0.23847	0.23683	0.29504	0.19434	0.2743	0.27578	0.31239	0.20277	0.20642	0.30163	0.40388	0.44203	0.26092	0.36374	0.35513	0.42134	0.30031
1122.6	0.33578	0.40758	0.40016	0.24557	0.33875	0.33305	0.085351	0.42865	0.28764	0.20101	0.25711	0.53003	0.31259	0.26193	0.55738	0.43766	0.46987	0.4663	0.32738	0.26249	0.23831	0.30415	0.19948	0.29711	0.28606	0.33947	0.23437	0.20582	0.31808	0.41616	0.45308	0.27216	0.35643	0.35644	0.43952	0.31814
1123.5	0.35169	0.40074	0.39534	0.25798	0.34911	0.34239	0.083292	0.43298	0.2942	0.20298	0.2597	0.5325	0.34516	0.26102	0.55764	0.44277	0.46565	0.46368	0.32773	0.27675	0.24148	0.29723	0.18789	0.30247	0.30991	0.3289	0.22623	0.2145	0.33074	0.43699	0.45482	0.26642	0.35672	0.36513	0.43355	0.32729
1124.5	0.36569	0.39613	0.40888	0.26861	0.36148	0.35161	0.089765	0.45419	0.31365	0.21613	0.27329	0.54844	0.37072	0.24318	0.59661	0.45497	0.4524	0.47148	0.34472	0.2795	0.26298	0.30599	0.17829	0.31815	0.33787	0.33495	0.23957	0.22526	0.34053	0.44663	0.47613	0.27188	0.36486	0.37103	0.44662	0.34977
1125.4	0.37496	0.40249	0.41204	0.27513	0.36732	0.35137	0.093911	0.45557	0.32865	0.21637	0.2919	0.55694	0.35843	0.25567	0.59813	0.45719	0.45066	0.46016	0.33586	0.2898	0.27115	0.29258	0.18648	0.32608	0.3399	0.35665	0.24566	0.22633	0.34367	0.43509	0.47669	0.27641	0.36907	0.37417	0.46	0.3676
1126.3	0.38652	0.39749	0.41934	0.27311	0.37286	0.35539	0.088749	0.46809	0.34407	0.21777	0.2965	0.56938	0.33527	0.26512	0.6096	0.44259	0.44877	0.4507	0.31676	0.30182	0.28553	0.29981	0.17952	0.32187	0.34494	0.38256	0.23996	0.22973	0.34385	0.4419	0.47715	0.28345	0.37613	0.37097	0.4584	0.37612
1127.2	0.39759	0.41102	0.41702	0.29333	0.40184	0.37511	0.096859	0.47681	0.34474	0.22574	0.32131	0.58913	0.34063	0.27197	0.6037	0.45494	0.43433	0.46999	0.32576	0.32138	0.29793	0.29679	0.17821	0.33558	0.35412	0.41737	0.23635	0.24248	0.34663	0.46281	0.48439	0.30097	0.39498	0.38433	0.46568	0.40804
1128.1	0.40423	0.41994	0.42238	0.29047	0.41313	0.38201	0.1065	0.48109	0.35506	0.2359	0.34822	0.60065	0.35102	0.29417	0.61498	0.45017	0.44555	0.46157	0.3299	0.33067	0.29926	0.2977	0.19507	0.34184	0.36011	0.45672	0.25844	0.24228	0.35225	0.45038	0.49773	0.30779	0.41071	0.39549	0.46835	0.42108
1129	0.41324	0.43209	0.42828	0.29481	0.42392	0.40752	0.11098	0.49113	0.35211	0.23928	0.36659	0.61106	0.35811	0.32243	0.59712	0.45281	0.46282	0.46688	0.34357	0.35096	0.28542	0.31378	0.18165	0.35963	0.37061	0.49101	0.25791	0.2516	0.35122	0.4586	0.49865	0.30193	0.41924	0.41044	0.47122	0.44723
1129.9	0.41456	0.43126	0.43547	0.30111	0.44897	0.42823	0.1231	0.50654	0.35406	0.25509	0.37924	0.61943	0.37081	0.31582	0.59699	0.44787	0.46724	0.48709	0.35931	0.35975	0.28567	0.30563	0.1553	0.35815	0.36287	0.50631	0.2682	0.26434	0.36278	0.48474	0.51334	0.30466	0.44255	0.41295	0.47997	0.45267
1130.9	0.43191	0.44547	0.4461	0.3113	0.46108	0.43552	0.13774	0.50832	0.35918	0.2629	0.40886	0.61977	0.40055	0.3291	0.60715	0.45139	0.46513	0.49283	0.39741	0.35629	0.29258	0.30462	0.16123	0.36621	0.37993	0.51619	0.28704	0.27297	0.37824	0.48713	0.53779	0.30453	0.4642	0.44178	0.49158	0.46003
1131.8	0.43044	0.43126	0.45112	0.30905	0.46462	0.44025	0.1427	0.52561	0.37069	0.26328	0.42586	0.61479	0.39693	0.31317	0.60448	0.44538	0.46894	0.4839	0.40273	0.36965	0.28964	0.31283	0.16071	0.36638	0.38216	0.49717	0.28264	0.27993	0.38742	0.49621	0.54062	0.30526	0.48817	0.44508	0.50052	0.44072
1132.7	0.43058	0.44708	0.47081	0.31624	0.49118	0.45017	0.15266	0.54579	0.37571	0.27211	0.46507	0.62834	0.38803	0.32361	0.61952	0.44873	0.46888	0.50042	0.41965	0.36642	0.28942	0.30362	0.19409	0.37808	0.39828	0.4978	0.29599	0.29072	0.40299	0.51292	0.54371	0.30921	0.51211	0.45467	0.53527	0.46155
1133.6	0.42206	0.45252	0.47265	0.32067	0.5029	0.4531	0.15696	0.55231	0.38756	0.28461	0.48465	0.62343	0.36537	0.33494	0.63042	0.45543	0.44875	0.50334	0.41594	0.37161	0.31726	0.29443	0.18893	0.36611	0.37701	0.51005	0.30451	0.29584	0.40253	0.51313	0.54993	0.32335	0.5415	0.46485	0.539	0.45521
1134.5	0.41821	0.46327	0.4895	0.32479	0.50016	0.46737	0.16503	0.55218	0.40329	0.28345	0.518	0.62836	0.37258	0.3599	0.64819	0.4703	0.445	0.50742	0.42974	0.37531	0.32888	0.29598	0.19972	0.37691	0.38602	0.5186	0.31272	0.29543	0.40065	0.52297	0.55371	0.32563	0.5622	0.4871	0.54881	0.47765
1135.4	0.40952	0.46122	0.50179	0.33746	0.51012	0.4854	0.17348	0.57726	0.41832	0.29289	0.55055	0.64579	0.37823	0.36017	0.63736	0.48517	0.44154	0.53414	0.43365	0.39384	0.3364	0.29718	0.21192	0.38877	0.37942	0.51269	0.31203	0.29778	0.40351	0.5317	0.54973	0.33222	0.58792	0.49484	0.55782	0.49752
1136.3	0.39535	0.47406	0.512	0.34363	0.51254	0.49087	0.18026	0.58154	0.42258	0.29946	0.5653	0.65592	0.36971	0.38902	0.64336	0.49669	0.43703	0.54642	0.44189	0.3869	0.34497	0.29139	0.20999	0.39273	0.38148	0.533	0.32816	0.29854	0.40352	0.52381	0.54438	0.31846	0.5922	0.49993	0.56192	0.52314
1137.2	0.40075	0.47087	0.51273	0.35578	0.51124	0.49931	0.18876	0.57823	0.43864	0.29902	0.58246	0.65158	0.39378	0.38494	0.63325	0.49534	0.42277	0.54472	0.45603	0.38973	0.33929	0.28763	0.18504	0.39487	0.37507	0.52153	0.35366	0.29954	0.38748	0.53571	0.55842	0.31917	0.59458	0.50212	0.55954	0.52131
1138.1	0.40599	0.47501	0.525	0.36442	0.53231	0.49563	0.20203	0.5708	0.44314	0.29364	0.61486	0.65616	0.40813	0.39515	0.61246	0.49262	0.43079	0.54724	0.47554	0.37994	0.33087	0.26511	0.19643	0.41204	0.38955	0.5109	0.36058	0.30213	0.40673	0.54137	0.56848	0.30981	0.60007	0.50189	0.57152	0.53712
1139.1	0.40163	0.47356	0.52832	0.37468	0.55169	0.50183	0.20985	0.57828	0.44607	0.30413	0.62136	0.66093	0.42284	0.38995	0.59997	0.48941	0.43775	0.54938	0.5023	0.38163	0.3191	0.27327	0.19871	0.42175	0.38218	0.4878	0.37443	0.31221	0.41705	0.53553	0.58074	0.31615	0.59889	0.50751	0.59016	0.54017
1140	0.40007	0.48406	0.53026	0.37817	0.57519	0.51111	0.21673	0.57723	0.4473	0.31348	0.62572	0.65864	0.43815	0.39884	0.59094	0.48819	0.45343	0.54355	0.50462	0.3664	0.30825	0.27513	0.20182	0.43284	0.41453	0.48523	0.38976	0.32457	0.41443	0.53484	0.57934	0.31653	0.59054	0.51312	0.61231	0.5534
1140.9	0.40097	0.49448	0.54342	0.39339	0.59037	0.5115	0.22438	0.57926	0.45938	0.31735	0.64676	0.64476	0.45616	0.43068	0.60308	0.49136	0.45848	0.54769	0.49913	0.36154	0.29436	0.26198	0.20129	0.43254	0.40757	0.48687	0.42335	0.33809	0.41989	0.53186	0.58919	0.31356	0.61012	0.52299	0.63774	0.56246
1141.8	0.3886	0.50304	0.5515	0.39821	0.60878	0.51539	0.23427	0.5895	0.46095	0.32894	0.65168	0.64422	0.44797	0.4441	0.59224	0.49558	0.46853	0.57002	0.48617	0.35038	0.29565	0.25513	0.19774	0.44165	0.40288	0.49792	0.42996	0.35277	0.4288	0.52384	0.58399	0.31457	0.62088	0.53883	0.64361	0.57214
1142.7	0.38524	0.51208	0.56557	0.40983	0.6219	0.52039	0.24249	0.61286	0.47268	0.33956	0.643	0.63722	0.46751	0.46099	0.60908	0.48996	0.46588	0.57942	0.47407	0.35887	0.27432	0.27864	0.19782	0.43088	0.4106	0.49955	0.44917	0.36662	0.42973	0.51461	0.58044	0.32081	0.62527	0.5496	0.65267	0.55608
1143.6	0.37541	0.52007	0.58487	0.41619	0.6361	0.52179	0.251	0.63012	0.48148	0.3339	0.64293	0.60973	0.47813	0.47873	0.6109	0.4978	0.46086	0.59	0.4408	0.35326	0.27393	0.26889	0.19568	0.41858	0.42585	0.49328	0.46726	0.37311	0.42211	0.50889	0.56796	0.31259	0.62924	0.55092	0.64905	0.53133
1144.5	0.35689	0.5051	0.60085	0.41246	0.62576	0.52822	0.25621	0.63932	0.48321	0.32855	0.64166	0.5882	0.47243	0.48174	0.62611	0.48974	0.44608	0.59798	0.44275	0.35939	0.25079	0.2605	0.20646	0.39778	0.40462	0.4754	0.50248	0.37851	0.42554	0.5084	0.56867	0.30028	0.62602	0.54843	0.64791	0.49848
1145.5	0.35048	0.50461	0.63273	0.42755	0.62711	0.54487	0.26992	0.65615	0.49026	0.32981	0.63811	0.58056	0.49542	0.46112	0.61722	0.48559	0.45062	0.60406	0.43392	0.36253	0.24385	0.25533	0.23377	0.40793	0.44374	0.45767	0.50342	0.38748	0.43358	0.5197	0.56051	0.29717	0.61437	0.55662	0.65204	0.47259
1146.4	0.35696	0.5101	0.67485	0.44286	0.64109	0.56469	0.28206	0.68485	0.5057	0.32676	0.62758	0.57673	0.51163	0.46066	0.63243	0.49024	0.44616	0.61167	0.4421	0.3736	0.24194	0.26603	0.24435	0.42281	0.48458	0.44349	0.50778	0.39137	0.44271	0.51505	0.56577	0.29774	0.61684	0.56056	0.67355	0.46498
1147.3	0.34729	0.51816	0.71266	0.46848	0.64714	0.58501	0.29687	0.69758	0.51087	0.32834	0.62785	0.56778	0.51522	0.47816	0.6337	0.51246	0.45986	0.62985	0.44942	0.36896	0.23821	0.26258	0.27552	0.41795	0.4959	0.45436	0.52556	0.40787	0.43069	0.51445	0.57325	0.28134	0.61266	0.56703	0.69945	0.45271
1148.2	0.35655	0.52325	0.73538	0.48472	0.65965	0.58579	0.31518	0.70508	0.52173	0.33393	0.6315	0.58812	0.51512	0.47379	0.6176	0.4962	0.46365	0.62289	0.48293	0.36878	0.21764	0.24786	0.29256	0.44238	0.52246	0.46103	0.52783	0.42595	0.43078	0.51232	0.59062	0.2731	0.60292	0.57877	0.72615	0.47683
1149.1	0.37385	0.54823	0.7704	0.51672	0.68504	0.58784	0.33267	0.7257	0.54199	0.34372	0.62485	0.59434	0.5381	0.48608	0.5928	0.5231	0.45622	0.64105	0.48694	0.3587	0.22285	0.25106	0.29365	0.45574	0.54564	0.4751	0.52962	0.45014	0.4241	0.51072	0.59945	0.27189	0.59575	0.59522	0.74804	0.48758
1150	0.37582	0.55186	0.78741	0.54326	0.71668	0.59013	0.34439	0.74102	0.55259	0.34468	0.61385	0.60211	0.55602	0.50399	0.59516	0.54621	0.46694	0.65146	0.49061	0.35059	0.22852	0.25732	0.28081	0.45785	0.53365	0.47487	0.54628	0.46663	0.4337	0.49219	0.6138	0.26072	0.59116	0.60051	0.77213	0.49908
1150.9	0.37017	0.54897	0.80087	0.57691	0.711	0.58859	0.35836	0.74092	0.55482	0.34039	0.60422	0.59809	0.58404	0.51952	0.57362	0.55538	0.46613	0.65751	0.50068	0.35336	0.22084	0.24566	0.28918	0.45815	0.51547	0.47801	0.55567	0.49022	0.43604	0.48698	0.62146	0.24368	0.557	0.60129	0.79343	0.50334
1151.8	0.37436	0.54051	0.81679	0.60406	0.71214	0.57355	0.36235	0.74611	0.55568	0.3361	0.59468	0.60348	0.59302	0.49629	0.56204	0.55788	0.45277	0.66145	0.49705	0.35229	0.21544	0.23947	0.2822	0.47499	0.51403	0.44432	0.56975	0.50094	0.43851	0.48549	0.61	0.23251	0.53436	0.61036	0.80423	0.52365
1152.7	0.36741	0.53496	0.83801	0.63668	0.70625	0.5748	0.36309	0.75485	0.55283	0.32687	0.58506	0.59687	0.61422	0.50834	0.56167	0.5675	0.44678	0.67793	0.45455	0.35864	0.22293	0.24248	0.31519	0.47407	0.50582	0.44577	0.58157	0.51123	0.44513	0.47701	0.59572	0.23056	0.51945	0.60399	0.82013	0.50978
1153.6	0.35603	0.52916	0.85352	0.65374	0.71403	0.58067	0.36804	0.75528	0.56368	0.31051	0.57359	0.59384	0.61776	0.50199	0.56728	0.54501	0.4588	0.67986	0.44466	0.37524	0.23011	0.24839	0.33345	0.47406	0.4948	0.44588	0.57901	0.51342	0.47005	0.4683	0.58658	0.21834	0.52407	0.59738	0.83023	0.50289
1154.5	0.36014	0.53021	0.87334	0.67986	0.70725	0.58311	0.38029	0.75444	0.56411	0.30535	0.56502	0.60163	0.60964	0.48805	0.56185	0.53993	0.45723	0.68894	0.44831	0.37416	0.23169	0.25805	0.36362	0.4786	0.48586	0.44902	0.58761	0.5319	0.463	0.47402	0.58404	0.21387	0.50644	0.60953	0.83793	0.50065
1155.4	0.36401	0.53699	0.8833	0.69754	0.71707	0.57701	0.38539	0.76245	0.57151	0.29953	0.56508	0.60921	0.60889	0.46783	0.55154	0.54408	0.45358	0.6871	0.44831	0.37222	0.23887	0.28152	0.37704	0.46948	0.50419	0.44812	0.58992	0.54286	0.45833	0.46159	0.5845	0.22564	0.51756	0.62166	0.84055	0.48519
1156.4	0.36124	0.52958	0.8801	0.69483	0.71302	0.57535	0.39674	0.7752	0.57745	0.29108	0.55668	0.61575	0.63142	0.4567	0.53579	0.53718	0.46926	0.6849	0.4497	0.37682	0.22695	0.28709	0.38117	0.47781	0.50109	0.46168	0.57122	0.55039	0.48658	0.44851	0.58728	0.23658	0.51729	0.61629	0.82519	0.4805
1157.3	0.37495	0.53522	0.87281	0.69891	0.69137	0.57197	0.40447	0.76889	0.58244	0.29438	0.54805	0.62418	0.64482	0.43019	0.51462	0.54981	0.45557	0.69162	0.46357	0.36857	0.23216	0.31022	0.37198	0.48418	0.51379	0.46079	0.56965	0.56627	0.48713	0.44767	0.58831	0.2319	0.51769	0.62829	0.81093	0.48353
1158.2	0.38234	0.53651	0.87021	0.70855	0.67392	0.55775	0.41721	0.7591	0.57976	0.29055	0.54942	0.63788	0.6456	0.39826	0.49073	0.58636	0.45766	0.68271	0.47346	0.35635	0.22039	0.31339	0.37773	0.49798	0.52575	0.45367	0.57084	0.58491	0.48115	0.44234	0.59992	0.23665	0.50765	0.63787	0.80495	0.49428
1159.1	0.38067	0.5197	0.84215	0.67764	0.64575	0.53698	0.41111	0.75699	0.56693	0.27285	0.53429	0.62493	0.6398	0.39234	0.45637	0.57462	0.44707	0.67371	0.47747	0.35861	0.20545	0.29065	0.37846	0.48583	0.53022	0.43229	0.55977	0.57631	0.4847	0.42993	0.60155	0.24625	0.50862	0.61098	0.77773	0.48301
1160	0.38643	0.51326	0.8173	0.65906	0.61803	0.51327	0.41149	0.73581	0.5577	0.26719	0.52068	0.61336	0.64425	0.37599	0.45184	0.57845	0.44663	0.66503	0.48735	0.34763	0.19611	0.287	0.38119	0.48278	0.51229	0.42887	0.56242	0.57973	0.4887	0.42722	0.60267	0.23329	0.50549	0.59856	0.73831	0.48763
1160.9	0.40211	0.5268	0.79775	0.64419	0.59089	0.515	0.41407	0.71628	0.54553	0.25958	0.50482	0.61901	0.62231	0.37155	0.43411	0.58123	0.43143	0.6743	0.49029	0.34518	0.22165	0.283	0.36979	0.47153	0.50566	0.45051	0.56281	0.58591	0.4725	0.43261	0.60602	0.23416	0.5166	0.59902	0.71945	0.48197
1161.8	0.40026	0.51553	0.77342	0.61129	0.58252	0.50708	0.4125	0.71564	0.53492	0.24502	0.49355	0.61279	0.58172	0.35108	0.42524	0.58369	0.45283	0.67536	0.47986	0.34717	0.21473	0.28856	0.35274	0.44843	0.49846	0.4402	0.55852	0.57429	0.48826	0.43253	0.60471	0.24143	0.51225	0.59372	0.68841	0.46589
1162.7	0.40562	0.4987	0.73008	0.57809	0.56593	0.48404	0.4096	0.69713	0.52448	0.2377	0.4727	0.60987	0.57218	0.34425	0.42072	0.55874	0.44544	0.67441	0.47499	0.34285	0.23376	0.29138	0.33186	0.42838	0.50312	0.44015	0.5418	0.55798	0.50153	0.43015	0.60253	0.24513	0.52214	0.58243	0.65407	0.45716
1163.6	0.4268	0.50636	0.7059	0.56291	0.55628	0.46911	0.41319	0.68478	0.52189	0.2433	0.4629	0.61785	0.58554	0.34889	0.42435	0.56302	0.45	0.67346	0.48313	0.34101	0.24717	0.33515	0.32067	0.43003	0.5172	0.4618	0.53203	0.55395	0.50945	0.42842	0.60578	0.246	0.53271	0.60403	0.61894	0.46399
1164.5	0.4216	0.51056	0.66762	0.51612	0.51555	0.45785	0.4027	0.67124	0.51111	0.24092	0.45874	0.62569	0.54746	0.36111	0.40391	0.55594	0.44585	0.68846	0.45154	0.33965	0.25088	0.36117	0.31756	0.42667	0.51285	0.47672	0.51031	0.54633	0.50038	0.44004	0.5774	0.25128	0.5331	0.60814	0.60665	0.44571
1165.4	0.40804	0.50179	0.62465	0.48137	0.50491	0.43199	0.39728	0.65493	0.50335	0.23408	0.45225	0.62237	0.52044	0.3456	0.40011	0.56006	0.44996	0.67588	0.45395	0.32829	0.23714	0.36672	0.32435	0.42013	0.5275	0.4639	0.51105	0.53203	0.50426	0.42366	0.56871	0.24796	0.52712	0.60615	0.58329	0.42988
1166.4	0.40442	0.49643	0.58592	0.44058	0.47828	0.41033	0.38723	0.61943	0.4844	0.22367	0.43492	0.62799	0.54234	0.35372	0.38422	0.55027	0.43577	0.68033	0.46056	0.3042	0.24133	0.36189	0.32349	0.42726	0.54088	0.46557	0.4892	0.52458	0.49449	0.42065	0.56218	0.23848	0.52523	0.59944	0.55955	0.4278
1167.3	0.40038	0.50208	0.55378	0.41212	0.44438	0.39573	0.37962	0.60564	0.46052	0.21611	0.4278	0.62615	0.53044	0.3642	0.37066	0.55968	0.44843	0.68464	0.45933	0.28838	0.23169	0.34015	0.31151	0.41647	0.54351	0.47427	0.48091	0.51587	0.47948	0.41772	0.5403	0.23401	0.52332	0.59478	0.53759	0.40009
1168.2	0.38552	0.49339	0.51817	0.37944	0.41869	0.38386	0.36881	0.5747	0.44647	0.20488	0.41383	0.62313	0.51155	0.32812	0.33412	0.57122	0.43348	0.68706	0.45983	0.27528	0.22995	0.31739	0.30114	0.42526	0.54823	0.46213	0.45565	0.51284	0.46459	0.40594	0.52481	0.23101	0.52032	0.57366	0.51622	0.38745
1169.1	0.37871	0.47353	0.48511	0.36213	0.40836	0.36278	0.36512	0.55973	0.4302	0.19733	0.39217	0.62519	0.51131	0.31155	0.31136	0.58156	0.43714	0.67683	0.46608	0.2848	0.22747	0.30215	0.2789	0.42465	0.55354	0.44397	0.43446	0.50088	0.4717	0.3921	0.52109	0.24658	0.52819	0.55405	0.4796	0.38561
1170	0.36976	0.45591	0.45903	0.32111	0.37475	0.34177	0.35537	0.53534	0.42399	0.19365	0.37419	0.61698	0.49901	0.30404	0.29201	0.5619	0.43074	0.66152	0.47231	0.2801	0.23786	0.3048	0.28227	0.41598	0.53533	0.44461	0.39921	0.47628	0.45063	0.40776	0.50357	0.25228	0.51624	0.52601	0.44366	0.37371
1170.9	0.36155	0.45464	0.43679	0.30244	0.3598	0.32093	0.35302	0.51916	0.42537	0.19315	0.35493	0.61306	0.46807	0.29784	0.28696	0.55132	0.4413	0.6401	0.50613	0.29022	0.23476	0.29569	0.27273	0.39865	0.50546	0.45585	0.38593	0.45938	0.44643	0.38931	0.49963	0.27318	0.52911	0.50855	0.41231	0.34834
1171.8	0.34673	0.43696	0.41611	0.27978	0.34068	0.30403	0.33793	0.49913	0.42187	0.19131	0.33852	0.61647	0.44976	0.26221	0.27561	0.54787	0.43329	0.63138	0.511	0.29986	0.22471	0.31627	0.28158	0.3941	0.50272	0.44241	0.36411	0.43772	0.43453	0.37088	0.48688	0.27974	0.5119	0.49006	0.38977	0.32703
1172.7	0.32485	0.43134	0.38501	0.25627	0.3225	0.28352	0.32399	0.49053	0.41308	0.17765	0.32008	0.6132	0.40523	0.2718	0.2807	0.54289	0.45137	0.61278	0.50613	0.3143	0.21312	0.30938	0.25872	0.36934	0.49713	0.44827	0.3418	0.40735	0.43176	0.36621	0.46073	0.3042	0.49846	0.47558	0.36879	0.28855
1173.6	0.31239	0.41373	0.37852	0.23185	0.31927	0.27948	0.31047	0.46352	0.41602	0.16605	0.30753	0.60719	0.37777	0.25671	0.31168	0.52065	0.4541	0.61048	0.53683	0.30403	0.20532	0.28661	0.27302	0.35308	0.48874	0.45028	0.31707	0.37966	0.43137	0.3599	0.44504	0.29251	0.48556	0.46741	0.3569	0.26086
1174.5	0.30264	0.39273	0.36341	0.21679	0.30764	0.26554	0.29439	0.43816	0.39879	0.16011	0.28347	0.60625	0.35419	0.25331	0.30592	0.51476	0.45963	0.60677	0.52224	0.30166	0.18388	0.26419	0.24997	0.35109	0.48092	0.43883	0.298	0.36041	0.43157	0.32801	0.43189	0.3001	0.4808	0.44946	0.34961	0.23304
1175.4	0.29158	0.37617	0.35069	0.214	0.29669	0.25322	0.28498	0.42283	0.39036	0.15777	0.28366	0.60728	0.3438	0.24059	0.29999	0.50841	0.45453	0.59673	0.50192	0.29225	0.16957	0.26839	0.26124	0.35123	0.50038	0.43613	0.2804	0.34215	0.41277	0.32454	0.40767	0.29837	0.46831	0.43852	0.34899	0.22176
1176.3	0.27963	0.36025	0.34003	0.18535	0.29375	0.23765	0.27301	0.39541	0.384	0.14605	0.26646	0.59911	0.3074	0.25105	0.29966	0.48237	0.45031	0.57658	0.49445	0.27382	0.15344	0.23915	0.25152	0.35411	0.47546	0.43176	0.26409	0.32198	0.41167	0.31375	0.40382	0.30313	0.45555	0.41929	0.33072	0.21429
1177.2	0.27005	0.33604	0.34729	0.17195	0.28397	0.22831	0.27254	0.36562	0.3729	0.15491	0.26031	0.60318	0.31078	0.22902	0.31002	0.46133	0.43944	0.56476	0.51388	0.2581	0.13428	0.24215	0.27229	0.34681	0.46711	0.41377	0.25845	0.31142	0.39215	0.30482	0.40648	0.2838	0.4413	0.40638	0.32372	0.20829
1178.1	0.25385	0.32488	0.33709	0.1634	0.27214	0.21479	0.26382	0.35313	0.34818	0.15154	0.23514	0.59805	0.30018	0.21804	0.29867	0.45392	0.44421	0.53756	0.49166	0.24633	0.13272	0.24788	0.24624	0.32934	0.46403	0.40722	0.26963	0.28756	0.36621	0.29293	0.38963	0.28794	0.42095	0.38369	0.30235	0.18306
1179	0.24332	0.31383	0.32512	0.15641	0.27509	0.2036	0.25845	0.34374	0.34288	0.14391	0.22854	0.60734	0.29252	0.1956	0.29512	0.43609	0.449	0.5051	0.49532	0.23532	0.1321	0.24579	0.25957	0.32099	0.46494	0.40086	0.25466	0.2705	0.35028	0.27659	0.38096	0.28959	0.4112	0.37872	0.29109	0.18125
1179.9	0.23138	0.2914	0.31229	0.14261	0.25827	0.19724	0.23837	0.3231	0.33343	0.13249	0.20453	0.5912	0.28696	0.17855	0.28576	0.43928	0.44653	0.49292	0.49792	0.21119	0.12403	0.23412	0.24059	0.31628	0.46169	0.37986	0.23466	0.25266	0.34075	0.26471	0.36742	0.28105	0.38543	0.36234	0.27472	0.16607
1180.8	0.22035	0.28412	0.3003	0.15353	0.25044	0.19814	0.23052	0.31709	0.32191	0.12947	0.19486	0.57591	0.30624	0.17644	0.28184	0.44383	0.44568	0.47276	0.49896	0.21574	0.12582	0.24805	0.23474	0.28302	0.46654	0.36525	0.21549	0.24652	0.3178	0.23852	0.34699	0.2874	0.39017	0.357	0.27261	0.14134
1181.8	0.21025	0.26752	0.2857	0.15222	0.23639	0.19624	0.22001	0.31133	0.3074	0.11789	0.17306	0.55692	0.27974	0.15119	0.27957	0.44523	0.43865	0.46717	0.49812	0.2261	0.11853	0.23999	0.22952	0.27316	0.45639	0.34664	0.20958	0.23154	0.30472	0.23672	0.33192	0.30111	0.38653	0.34615	0.26984	0.13085
1182.6	0.19867	0.25084	0.27502	0.14608	0.22019	0.19571	0.21528	0.30802	0.30142	0.11782	0.16214	0.54167	0.26778	0.14456	0.25903	0.44041	0.43029	0.45394	0.51151	0.23176	0.098362	0.23586	0.22996	0.26664	0.45979	0.33593	0.17282	0.22659	0.29665	0.22782	0.34013	0.31304	0.37394	0.34036	0.27964	0.12318
1183.5	0.18438	0.23479	0.28425	0.14269	0.20777	0.2048	0.19842	0.29717	0.28672	0.1056	0.13977	0.50842	0.26318	0.13119	0.25385	0.44769	0.43165	0.45466	0.49156	0.22815	0.09319	0.22506	0.20899	0.25859	0.47426	0.31394	0.16239	0.21761	0.2857	0.2201	0.31505	0.30273	0.36337	0.32855	0.27924	0.094908
1184.4	0.172	0.22545	0.28618	0.12872	0.21678	0.20921	0.19518	0.29196	0.26558	0.097857	0.12388	0.49493	0.23551	0.11395	0.2782	0.42531	0.44748	0.45059	0.48396	0.24802	0.077577	0.20558	0.21206	0.2501	0.46922	0.30224	0.17607	0.19703	0.2661	0.21536	0.31066	0.30398	0.36041	0.3094	0.28555	0.077936
1185.4	0.16609	0.21161	0.29272	0.12351	0.21249	0.21653	0.1885	0.28951	0.24953	0.092302	0.10534	0.47064	0.22005	0.10342	0.27088	0.4208	0.45579	0.45778	0.48816	0.22959	0.064548	0.20129	0.20061	0.25482	0.48394	0.29222	0.16696	0.17971	0.2547	0.23084	0.31461	0.29506	0.34837	0.29967	0.28668	0.065869
1186.3	0.16549	0.20483	0.29439	0.11097	0.21678	0.21094	0.17981	0.27961	0.24554	0.086548	0.09121	0.44507	0.23194	0.12621	0.24002	0.40354	0.46717	0.44641	0.4873	0.20273	0.074407	0.1951	0.19136	0.25482	0.50955	0.30404	0.14137	0.16004	0.24851	0.20357	0.31446	0.27365	0.3317	0.29027	0.28758	0.04545
1187.2	0.16597	0.21506	0.30106	0.11378	0.22694	0.20858	0.17303	0.27366	0.24404	0.077992	0.080961	0.42612	0.22286	0.12994	0.25875	0.41098	0.46984	0.43972	0.48316	0.19108	0.085029	0.18243	0.1793	0.25133	0.52783	0.32092	0.15408	0.15415	0.23674	0.18635	0.30772	0.2643	0.34676	0.28155	0.29268	0.030672
1188.1	0.1709	0.20944	0.2945	0.10724	0.23155	0.2054	0.17482	0.27334	0.24059	0.078044	0.071227	0.40402	0.24486	0.14236	0.27172	0.40889	0.47238	0.43881	0.50003	0.18289	0.076718	0.2039	0.15394	0.25469	0.54634	0.31546	0.1597	0.14669	0.23593	0.18785	0.32244	0.25455	0.33812	0.28078	0.28742	0.041894
1189	0.17671	0.20526	0.29385	0.10738	0.23428	0.20868	0.16772	0.27727	0.2416	0.082343	0.07268	0.37701	0.24703	0.15714	0.25264	0.41739	0.46309	0.4367	0.4985	0.17173	0.090082	0.21171	0.14693	0.24983	0.54641	0.32494	0.13671	0.15326	0.23605	0.18266	0.31532	0.24762	0.32336	0.28735	0.28754	0.049053
1189.9	0.18326	0.19665	0.29658	0.10423	0.23633	0.21324	0.15876	0.2872	0.24745	0.084694	0.069389	0.36839	0.23154	0.14637	0.26722	0.42724	0.47845	0.42144	0.48048	0.18466	0.10284	0.20502	0.15144	0.25667	0.5463	0.35159	0.14395	0.15774	0.23878	0.16971	0.29937	0.24111	0.32229	0.28862	0.29414	0.063935
1190.8	0.17878	0.19249	0.30271	0.10162	0.24573	0.22226	0.14881	0.29683	0.25022	0.084201	0.077006	0.35869	0.21937	0.13844	0.28111	0.43637	0.48364	0.41571	0.45694	0.18488	0.10471	0.19784	0.14952	0.24955	0.52855	0.35035	0.15009	0.15672	0.23952	0.17581	0.28044	0.24185	0.3416	0.28117	0.30217	0.067456
1191.7	0.17904	0.17422	0.30289	0.093635	0.24279	0.2205	0.1443	0.29301	0.24607	0.080523	0.078408	0.33696	0.22076	0.13439	0.24865	0.43775	0.48275	0.41677	0.45524	0.18323	0.10293	0.18826	0.16433	0.2482	0.53411	0.32741	0.12923	0.1454	0.23002	0.17282	0.26722	0.22696	0.32182	0.28461	0.30928	0.082471
1192.6	0.17963	0.18021	0.30506	0.097809	0.2596	0.23565	0.14562	0.3027	0.25202	0.087811	0.092307	0.33062	0.21478	0.13055	0.23375	0.4461	0.47876	0.42028	0.45094	0.19135	0.11616	0.16282	0.1838	0.24214	0.53705	0.34062	0.12098	0.15122	0.22505	0.17912	0.27107	0.22717	0.33663	0.28253	0.33256	0.071153
1193.5	0.18222	0.18348	0.31526	0.11231	0.28054	0.25064	0.15359	0.31936	0.2548	0.091891	0.084003	0.32333	0.2191	0.15532	0.23028	0.4631	0.49147	0.42288	0.44719	0.19984	0.1132	0.16538	0.17907	0.25598	0.55262	0.35117	0.12682	0.15246	0.23649	0.18053	0.27853	0.23254	0.35188	0.28944	0.3397	0.06734
1194.4	0.16791	0.18255	0.31358	0.11433	0.29295	0.25196	0.16098	0.31625	0.24463	0.099061	0.084549	0.30219	0.2265	0.16859	0.22933	0.46312	0.49014	0.44166	0.48038	0.20202	0.11355	0.16314	0.16908	0.27057	0.56029	0.3306	0.13216	0.14332	0.23199	0.19843	0.28782	0.23286	0.34717	0.29276	0.34303	0.061547
1195.3	0.17049	0.18525	0.31489	0.13356	0.30282	0.26591	0.17023	0.32965	0.24964	0.10227	0.085106	0.28935	0.22692	0.17948	0.24594	0.48798	0.49972	0.45268	0.49397	0.21322	0.11422	0.14794	0.16818	0.28334	0.58959	0.325	0.13444	0.14739	0.23047	0.19993	0.29556	0.23528	0.33405	0.28733	0.35305	0.06458
1196.2	0.17325	0.17984	0.32707	0.13304	0.32836	0.2885	0.16747	0.34394	0.25132	0.11616	0.095443	0.29275	0.23415	0.17892	0.27	0.49817	0.52276	0.46033	0.49648	0.21826	0.11127	0.14574	0.15056	0.30159	0.5785	0.30498	0.15678	0.15347	0.2462	0.21753	0.30527	0.2394	0.32789	0.2872	0.36279	0.064214
1197.1	0.17775	0.17661	0.32832	0.15497	0.3327	0.28933	0.16524	0.36211	0.25145	0.12226	0.10289	0.29336	0.23497	0.20088	0.26366	0.51852	0.53959	0.47243	0.51201	0.24109	0.11622	0.16401	0.15879	0.32348	0.58981	0.31758	0.14924	0.15814	0.25873	0.23196	0.3016	0.24415	0.32362	0.29409	0.36815	0.081251
1198	0.17518	0.18085	0.33232	0.17154	0.33075	0.28749	0.16176	0.37085	0.25407	0.1323	0.12137	0.29354	0.23072	0.21784	0.27522	0.54232	0.54799	0.4635	0.51676	0.25031	0.11796	0.16793	0.16135	0.31652	0.57646	0.31973	0.14654	0.16414	0.25271	0.2303	0.29907	0.2381	0.33357	0.29739	0.38208	0.078667
1198.9	0.18501	0.18948	0.3381	0.16969	0.34193	0.28414	0.16957	0.37582	0.25309	0.142	0.13391	0.31038	0.25949	0.23201	0.27161	0.54374	0.5443	0.45799	0.50923	0.25163	0.10427	0.16812	0.17322	0.32643	0.5891	0.34025	0.12577	0.16722	0.253	0.22419	0.30646	0.23269	0.32131	0.30957	0.39533	0.091062
1199.8	0.18969	0.19271	0.34111	0.17743	0.35478	0.28548	0.16759	0.37944	0.26254	0.1551	0.13825	0.31993	0.28185	0.24099	0.27688	0.54531	0.54195	0.45565	0.49805	0.2647	0.10908	0.18743	0.16048	0.33634	0.57769	0.33808	0.12116	0.17474	0.24926	0.23306	0.30368	0.22552	0.33754	0.32864	0.39442	0.10383
1200.7	0.19771	0.20744	0.34855	0.20092	0.36486	0.28091	0.18174	0.39648	0.27414	0.16369	0.14072	0.3254	0.27799	0.27376	0.29389	0.55761	0.54074	0.45892	0.49588	0.26811	0.1327	0.20927	0.17517	0.34289	0.57191	0.36481	0.12075	0.17948	0.25347	0.2301	0.30718	0.22356	0.36757	0.34274	0.40197	0.1227
1201.6	0.19837	0.21993	0.36162	0.2073	0.37084	0.28163	0.19002	0.40782	0.286	0.17685	0.1478	0.32534	0.26986	0.28532	0.31091	0.55446	0.52685	0.45762	0.49406	0.25669	0.14236	0.21015	0.17211	0.3373	0.52796	0.35758	0.14022	0.1752	0.24924	0.21655	0.3133	0.22392	0.36046	0.35695	0.40214	0.13179
1202.5	0.20118	0.21907	0.36261	0.21125	0.36962	0.28076	0.20286	0.41492	0.29797	0.17376	0.15064	0.3359	0.2963	0.28629	0.32162	0.54938	0.49983	0.46772	0.5209	0.2616	0.14386	0.1916	0.16565	0.34631	0.51828	0.36367	0.14534	0.18088	0.23802	0.21636	0.31993	0.22241	0.37154	0.34667	0.39944	0.14654
1203.4	0.20457	0.21959	0.36591	0.23766	0.37769	0.28398	0.20958	0.43514	0.32547	0.17348	0.15632	0.34339	0.28042	0.26107	0.32239	0.5552	0.49998	0.47489	0.53283	0.27108	0.17768	0.19028	0.17212	0.35182	0.47514	0.34539	0.16679	0.18815	0.25236	0.22754	0.32667	0.22437	0.41084	0.34869	0.40224	0.16386
1204.3	0.21393	0.22259	0.37057	0.25251	0.37743	0.2848	0.22786	0.45076	0.33451	0.18091	0.16754	0.35613	0.27889	0.27155	0.32097	0.57251	0.49523	0.48274	0.54838	0.26992	0.18919	0.21675	0.16828	0.3555	0.42991	0.35366	0.16948	0.19299	0.26134	0.23357	0.33979	0.23229	0.41486	0.36289	0.41071	0.17726
1205.2	0.21554	0.21877	0.36841	0.26852	0.377	0.28828	0.23927	0.45217	0.33727	0.18959	0.18435	0.36616	0.29737	0.26128	0.32103	0.56833	0.50128	0.48874	0.56621	0.27495	0.19223	0.22159	0.1788	0.35874	0.41144	0.35103	0.16817	0.19893	0.26547	0.24432	0.34829	0.23007	0.41891	0.36767	0.41103	0.17892
1206.1	0.22272	0.21866	0.37208	0.28692	0.38723	0.29441	0.25948	0.46346	0.3441	0.19498	0.20577	0.38407	0.30828	0.26941	0.33811	0.57477	0.5091	0.49602	0.59395	0.28208	0.20013	0.24417	0.20407	0.36897	0.39523	0.34875	0.17025	0.20345	0.269	0.26284	0.36475	0.22492	0.43354	0.36796	0.42373	0.19296
1207	0.23843	0.23097	0.38214	0.30346	0.40186	0.30627	0.2773	0.48819	0.35645	0.21658	0.23075	0.39707	0.30444	0.26412	0.34	0.57484	0.54083	0.50953	0.58646	0.28217	0.22124	0.27324	0.23258	0.38907	0.37603	0.33101	0.17736	0.20086	0.29857	0.29153	0.38014	0.23067	0.4395	0.39183	0.44003	0.21927
1207.9	0.25675	0.23931	0.39148	0.32266	0.39985	0.31554	0.28452	0.49757	0.36232	0.22677	0.25708	0.4055	0.33493	0.32268	0.34114	0.58141	0.55911	0.52736	0.58156	0.271	0.21867	0.29889	0.24836	0.38881	0.37863	0.34419	0.18122	0.21114	0.30685	0.30884	0.37844	0.2253	0.45086	0.3967	0.4566	0.23024
1208.8	0.26772	0.25501	0.41215	0.34437	0.41351	0.31749	0.29567	0.52246	0.36279	0.24003	0.27991	0.41915	0.35788	0.36071	0.36729	0.56787	0.58774	0.54216	0.59925	0.28172	0.21219	0.27816	0.28597	0.39404	0.39124	0.3648	0.20256	0.214	0.32312	0.33054	0.39618	0.22394	0.46063	0.39732	0.47202	0.25362
1209.7	0.286	0.27177	0.42628	0.37741	0.41545	0.33387	0.31255	0.54964	0.38249	0.24763	0.29549	0.43106	0.37015	0.39397	0.3835	0.57219	0.59157	0.55508	0.61643	0.29206	0.22377	0.26972	0.29795	0.40853	0.38186	0.38492	0.22295	0.22346	0.33262	0.35455	0.42052	0.23474	0.47325	0.39172	0.48544	0.28447
1210.6	0.29813	0.27734	0.44386	0.40304	0.41349	0.33686	0.32261	0.56015	0.38814	0.25286	0.30626	0.4394	0.39154	0.42031	0.40442	0.58046	0.59732	0.54993	0.61765	0.28387	0.22474	0.25582	0.28229	0.41983	0.39713	0.40302	0.24269	0.23977	0.34831	0.35943	0.42827	0.23863	0.49741	0.39878	0.50565	0.30566
1211.5	0.30895	0.27911	0.45266	0.4334	0.42137	0.34084	0.32737	0.5753	0.393	0.26093	0.315	0.45173	0.43368	0.4397	0.42659	0.60219	0.5973	0.55156	0.63291	0.29767	0.22615	0.26904	0.28963	0.41822	0.39735	0.42448	0.26857	0.25332	0.35209	0.36047	0.4365	0.24984	0.51476	0.39615	0.52286	0.33553
1212.4	0.31889	0.28783	0.463	0.46234	0.44091	0.35826	0.34517	0.59751	0.39902	0.27592	0.33086	0.46128	0.45255	0.4602	0.43975	0.59911	0.59847	0.55298	0.64403	0.30876	0.24079	0.27665	0.29195	0.41297	0.39798	0.43807	0.26216	0.25427	0.37183	0.38034	0.45814	0.27009	0.51411	0.40712	0.5369	0.35503
1213.3	0.33399	0.28311	0.47366	0.48346	0.45332	0.37055	0.34809	0.60304	0.39986	0.28505	0.34811	0.46158	0.48327	0.4714	0.44368	0.60254	0.60806	0.54771	0.64996	0.29698	0.24527	0.30167	0.2959	0.41335	0.399	0.44124	0.27838	0.2695	0.38693	0.38666	0.46106	0.28585	0.52079	0.41279	0.55573	0.37355
1214.2	0.34272	0.28645	0.47415	0.50295	0.47463	0.38285	0.34848	0.61221	0.39925	0.28652	0.36658	0.4623	0.51321	0.5088	0.44183	0.60431	0.61854	0.55911	0.6552	0.29819	0.22443	0.32653	0.29865	0.40645	0.41847	0.4498	0.28718	0.28475	0.39943	0.39747	0.47244	0.29091	0.52612	0.42639	0.57288	0.37627
1215.1	0.34177	0.30154	0.47355	0.52169	0.49279	0.38813	0.34834	0.6171	0.39595	0.29296	0.37247	0.45916	0.53012	0.54639	0.43708	0.60289	0.64671	0.57461	0.66928	0.30667	0.21663	0.33926	0.325	0.39346	0.41498	0.47349	0.29484	0.29045	0.41845	0.42236	0.48079	0.30561	0.51909	0.43526	0.58084	0.38364
1216	0.34961	0.31344	0.48634	0.53171	0.50365	0.4088	0.35308	0.63504	0.39786	0.29803	0.39362	0.4618	0.52416	0.57969	0.43416	0.57695	0.66633	0.58002	0.67349	0.29836	0.20946	0.34878	0.32292	0.38838	0.42564	0.48913	0.29574	0.29667	0.43119	0.44083	0.48897	0.31185	0.50653	0.44886	0.5986	0.39116
1216.9	0.36827	0.33421	0.50745	0.5611	0.52097	0.43988	0.35416	0.65513	0.40787	0.30256	0.40657	0.46369	0.52557	0.58701	0.47378	0.59146	0.68774	0.59953	0.70149	0.31785	0.1929	0.36512	0.33983	0.39393	0.43613	0.51236	0.35159	0.31961	0.42968	0.4556	0.51143	0.33129	0.51229	0.46522	0.61268	0.41131
1217.8	0.37383	0.35192	0.50386	0.58926	0.53321	0.45595	0.35944	0.66533	0.4291	0.30806	0.41792	0.46677	0.51573	0.59195	0.46003	0.59643	0.7149	0.6114	0.69045	0.33018	0.21291	0.36817	0.35473	0.41118	0.44795	0.54147	0.36787	0.33938	0.44553	0.47528	0.53069	0.34928	0.5232	0.481	0.62826	0.42081
1218.7	0.38512	0.3581	0.52625	0.61247	0.54651	0.46704	0.35722	0.6741	0.44213	0.32555	0.43232	0.48011	0.52936	0.57392	0.4564	0.60062	0.72653	0.61153	0.68183	0.32606	0.23654	0.38503	0.3886	0.42811	0.43982	0.55141	0.40078	0.35947	0.45911	0.48884	0.52364	0.35855	0.52488	0.49883	0.65191	0.44965
1219.6	0.4111	0.36278	0.54597	0.63715	0.57577	0.50616	0.3574	0.69142	0.45449	0.3413	0.4507	0.49017	0.55543	0.55744	0.45243	0.61075	0.74307	0.60463	0.66005	0.32962	0.24716	0.39969	0.40978	0.44491	0.46972	0.5449	0.42547	0.39212	0.48293	0.49782	0.53448	0.38829	0.543	0.50977	0.68298	0.47069
1220.5	0.42734	0.36111	0.5566	0.65163	0.59721	0.52642	0.35706	0.67706	0.44687	0.34627	0.4517	0.49062	0.57276	0.53729	0.45499	0.62967	0.7441	0.6036	0.6362	0.32749	0.25339	0.40481	0.42068	0.43286	0.49456	0.53538	0.45325	0.41415	0.50022	0.51676	0.54746	0.40567	0.55122	0.52416	0.68541	0.47973
1221.4	0.44391	0.35936	0.554	0.66644	0.60772	0.52466	0.35611	0.68506	0.44985	0.35472	0.45416	0.49853	0.60447	0.52104	0.43223	0.63027	0.7475	0.58191	0.61826	0.32845	0.25948	0.39714	0.42553	0.44207	0.50908	0.53814	0.47053	0.43987	0.52262	0.51768	0.549	0.42515	0.55851	0.52279	0.69564	0.50115
1222.3	0.45728	0.37484	0.56953	0.67494	0.62993	0.54951	0.35763	0.6955	0.44783	0.35585	0.46789	0.50917	0.61228	0.52252	0.44565	0.63585	0.7311	0.58462	0.6265	0.32471	0.25737	0.41078	0.4017	0.44034	0.51587	0.54072	0.50154	0.45981	0.53218	0.51869	0.56586	0.43425	0.57025	0.53452	0.70146	0.5255
1223.2	0.47994	0.39575	0.57893	0.68575	0.64524	0.57652	0.36896	0.70469	0.44953	0.36071	0.48367	0.51626	0.60148	0.54655	0.4553	0.64706	0.74454	0.58947	0.65039	0.33259	0.25271	0.41115	0.3773	0.43134	0.5338	0.57545	0.51529	0.48269	0.53939	0.5265	0.59138	0.45678	0.5842	0.54591	0.70063	0.54412
1224.1	0.49523	0.4053	0.59456	0.68873	0.65479	0.58433	0.3737	0.70788	0.45513	0.36254	0.50325	0.52406	0.57128	0.54352	0.47599	0.64404	0.74381	0.60054	0.64896	0.3406	0.26793	0.40982	0.38481	0.43737	0.52353	0.59102	0.56331	0.50282	0.53769	0.53213	0.60875	0.457	0.59706	0.56478	0.69781	0.56533
1225	0.50733	0.42857	0.60326	0.70429	0.67089	0.5936	0.37841	0.71938	0.48039	0.36936	0.51463	0.53938	0.5766	0.55393	0.47354	0.64753	0.76507	0.59506	0.65812	0.35726	0.28316	0.41344	0.40344	0.46588	0.53397	0.63183	0.59307	0.53758	0.5461	0.52378	0.62071	0.47515	0.62567	0.58285	0.70488	0.58851
1225.9	0.51517	0.45165	0.61587	0.69027	0.68296	0.60489	0.38406	0.71639	0.47314	0.37125	0.51698	0.54832	0.55997	0.57947	0.46727	0.64768	0.77023	0.59943	0.64454	0.35673	0.28655	0.40375	0.40873	0.48314	0.53142	0.65363	0.61847	0.55946	0.54855	0.52001	0.63644	0.48448	0.63568	0.59882	0.70345	0.60126
1226.8	0.53302	0.47356	0.61734	0.68113	0.69898	0.62022	0.38614	0.72165	0.48092	0.38978	0.52186	0.56844	0.56588	0.57668	0.4719	0.65407	0.78013	0.60781	0.6473	0.37797	0.29604	0.41148	0.43545	0.50679	0.53512	0.69076	0.64939	0.58545	0.55329	0.53102	0.66345	0.50349	0.63827	0.61263	0.69916	0.62838
1227.7	0.53966	0.49234	0.61942	0.67426	0.72145	0.63189	0.37664	0.72628	0.48405	0.38937	0.51724	0.57812	0.56753	0.54705	0.49028	0.63835	0.75919	0.61302	0.61277	0.39797	0.31251	0.40524	0.47631	0.54062	0.54767	0.70318	0.68372	0.60401	0.56267	0.52586	0.66932	0.52742	0.65334	0.63196	0.71085	0.64779
1228.6	0.54984	0.51242	0.60857	0.67945	0.7539	0.65825	0.38317	0.73802	0.50124	0.39488	0.51917	0.59981	0.56879	0.55055	0.47973	0.65883	0.76054	0.63467	0.62076	0.40772	0.32005	0.4193	0.48691	0.56959	0.56062	0.73008	0.69753	0.63143	0.56825	0.54246	0.68616	0.57233	0.66856	0.64656	0.71386	0.68302
1229.4	0.55576	0.5317	0.61134	0.66652	0.77649	0.67248	0.38886	0.74258	0.51154	0.40387	0.52135	0.6114	0.56403	0.5545	0.4804	0.65993	0.75259	0.66149	0.63448	0.4255	0.33519	0.4332	0.50357	0.59857	0.56267	0.76321	0.74092	0.64457	0.57598	0.55503	0.71582	0.5923	0.67022	0.66727	0.71379	0.70674
1230.3	0.55505	0.53077	0.62396	0.66637	0.82146	0.68946	0.38782	0.74303	0.54125	0.41451	0.54312	0.62154	0.56569	0.56343	0.50117	0.67936	0.75601	0.68502	0.64214	0.4413	0.36444	0.45632	0.51237	0.62011	0.58618	0.76609	0.78077	0.66356	0.59809	0.57055	0.72512	0.61637	0.6906	0.68188	0.72232	0.73243
1231.2	0.54928	0.53195	0.63288	0.65758	0.84523	0.70148	0.39261	0.74965	0.56183	0.4095	0.54815	0.62599	0.56288	0.55894	0.49337	0.67321	0.73935	0.68966	0.64894	0.45389	0.37474	0.4583	0.53249	0.6286	0.61817	0.75603	0.79931	0.67679	0.60381	0.57603	0.70727	0.64537	0.72022	0.70362	0.73584	0.74356
1232.1	0.54826	0.53056	0.64365	0.65662	0.86647	0.69926	0.4048	0.75145	0.58389	0.42192	0.54949	0.63327	0.56707	0.57958	0.49606	0.69129	0.76329	0.69771	0.6738	0.46365	0.38885	0.4857	0.52113	0.62297	0.63287	0.75422	0.82835	0.69278	0.61643	0.58206	0.72289	0.66809	0.73439	0.71281	0.72533	0.75641
1233	0.55061	0.54996	0.65665	0.64383	0.88655	0.70114	0.40578	0.7576	0.60457	0.43691	0.55085	0.65067	0.59338	0.60672	0.5185	0.68046	0.76126	0.70353	0.6782	0.4781	0.4013	0.49521	0.52411	0.6137	0.65906	0.78	0.86581	0.70585	0.63263	0.58558	0.7266	0.67237	0.75466	0.72534	0.71652	0.75911
1233.9	0.55871	0.54883	0.65973	0.64135	0.90771	0.70704	0.40552	0.75697	0.61406	0.44337	0.55971	0.66394	0.61873	0.60637	0.55669	0.68886	0.75569	0.70102	0.66491	0.49317	0.40466	0.488	0.52105	0.62781	0.67568	0.75989	0.87807	0.72269	0.63754	0.58485	0.72653	0.69259	0.76532	0.72752	0.71829	0.78069
1234.8	0.56756	0.56043	0.6441	0.62745	0.92594	0.70423	0.40752	0.75594	0.61597	0.43845	0.55714	0.67097	0.62817	0.59932	0.57571	0.67758	0.76606	0.69371	0.67436	0.50614	0.40212	0.47774	0.54627	0.63814	0.67426	0.78351	0.89132	0.73419	0.63438	0.57396	0.73597	0.69291	0.75361	0.74189	0.71569	0.78806
1235.7	0.57502	0.56416	0.64018	0.62025	0.93461	0.70416	0.40885	0.75325	0.61668	0.44243	0.55886	0.68118	0.64033	0.6215	0.58624	0.67449	0.77407	0.71797	0.67202	0.51157	0.40945	0.4917	0.5608	0.64528	0.66326	0.79369	0.91103	0.73591	0.63597	0.57062	0.75445	0.70099	0.74706	0.75604	0.7125	0.80733
1236.6	0.58839	0.58272	0.63263	0.59555	0.95579	0.7169	0.41544	0.76836	0.62603	0.4533	0.57518	0.70797	0.65114	0.63439	0.59479	0.65762	0.7691	0.73026	0.66206	0.52318	0.40572	0.49015	0.59896	0.66942	0.6835	0.81616	0.9146	0.73872	0.64114	0.58391	0.77149	0.70866	0.75748	0.77996	0.72999	0.83433
1237.5	0.59178	0.57244	0.62239	0.57477	0.95725	0.70677	0.41745	0.76821	0.6209	0.4492	0.57532	0.71083	0.66118	0.62195	0.57512	0.63637	0.7563	0.73082	0.65748	0.53035	0.38319	0.48691	0.59252	0.67642	0.67498	0.8109	0.90008	0.72508	0.62921	0.57338	0.78349	0.7154	0.74824	0.78858	0.74558	0.8426
1238.4	0.58894	0.58329	0.61654	0.56626	0.9589	0.70091	0.41302	0.77028	0.62354	0.45862	0.58345	0.72858	0.65744	0.64307	0.56595	0.6227	0.76211	0.74394	0.65865	0.52825	0.39117	0.51541	0.63575	0.65912	0.68491	0.83205	0.89253	0.72682	0.63606	0.57072	0.77455	0.70527	0.76559	0.81376	0.74183	0.84513
1239.3	0.58973	0.5914	0.6213	0.5694	0.95373	0.71043	0.41686	0.78532	0.63248	0.47025	0.59175	0.74804	0.65332	0.65685	0.57508	0.62039	0.74239	0.76259	0.65722	0.54259	0.40522	0.50792	0.65315	0.65276	0.70012	0.83808	0.88401	0.72238	0.63436	0.59267	0.78503	0.718	0.79041	0.82445	0.74577	0.85685
1240.2	0.58937	0.58842	0.6243	0.56699	0.9597	0.70014	0.42118	0.79254	0.64178	0.47786	0.6004	0.75978	0.66047	0.64508	0.60521	0.62915	0.75529	0.76751	0.68288	0.54605	0.41094	0.48799	0.66875	0.65096	0.72606	0.83672	0.87744	0.72596	0.65311	0.60009	0.79484	0.71135	0.79232	0.81846	0.74763	0.85928
1241.1	0.57239	0.58149	0.63206	0.57046	0.96012	0.69925	0.41653	0.79613	0.64186	0.48188	0.61035	0.76831	0.66548	0.64805	0.5997	0.63625	0.75255	0.77759	0.70907	0.54841	0.41637	0.48786	0.66317	0.65903	0.71968	0.82109	0.86862	0.7263	0.65772	0.59057	0.80126	0.71592	0.78963	0.82478	0.75469	0.86294
1242	0.5651	0.59302	0.63137	0.57847	0.96113	0.69683	0.418	0.79933	0.64713	0.48793	0.62305	0.7772	0.68079	0.65146	0.61574	0.64502	0.76664	0.78604	0.71965	0.55843	0.42804	0.49132	0.67738	0.66711	0.7182	0.81976	0.8435	0.71695	0.67363	0.5779	0.80566	0.70793	0.79549	0.83063	0.7398	0.86184
1242.9	0.566	0.59458	0.64144	0.57145	0.96244	0.69434	0.42782	0.81898	0.65551	0.48728	0.63158	0.77943	0.66543	0.65207	0.62583	0.63487	0.77291	0.7898	0.76182	0.5619	0.41848	0.47825	0.66618	0.67595	0.72201	0.81894	0.83422	0.69983	0.6722	0.59507	0.8221	0.72038	0.79635	0.8236	0.75088	0.86418
1243.8	0.56224	0.59824	0.64921	0.5697	0.95936	0.68894	0.42868	0.83064	0.66304	0.50656	0.63843	0.79087	0.66309	0.66524	0.63556	0.63579	0.79764	0.80131	0.76289	0.55227	0.42061	0.52284	0.66063	0.68813	0.71417	0.8242	0.81509	0.69074	0.69431	0.58788	0.82148	0.71838	0.81498	0.81715	0.76186	0.87107
1244.6	0.56645	0.60336	0.66082	0.58186	0.95688	0.68995	0.42907	0.83307	0.67023	0.5172	0.64602	0.80612	0.65047	0.67669	0.6263	0.63549	0.79153	0.79157	0.76205	0.56082	0.43489	0.54885	0.68538	0.69622	0.7103	0.83468	0.81327	0.68441	0.67626	0.57742	0.8229	0.72142	0.84068	0.82784	0.77266	0.86499
1245.6	0.56738	0.60689	0.64681	0.58486	0.9378	0.67979	0.43209	0.83045	0.667	0.51189	0.64364	0.81183	0.64717	0.69269	0.62991	0.6337	0.78763	0.79406	0.75256	0.56355	0.42916	0.54297	0.68633	0.68988	0.72017	0.8477	0.8003	0.66873	0.66891	0.57833	0.80601	0.7165	0.84157	0.81184	0.74535	0.86124
1246.4	0.57693	0.60261	0.6535	0.58634	0.92566	0.67928	0.43311	0.84253	0.67172	0.52017	0.65021	0.82585	0.63087	0.70481	0.65995	0.64312	0.78152	0.81016	0.75696	0.56753	0.45212	0.55928	0.71898	0.70329	0.73702	0.85333	0.8048	0.6742	0.65931	0.5915	0.80456	0.71505	0.84993	0.82081	0.75448	0.86351
1247.3	0.57133	0.60503	0.65373	0.59091	0.9323	0.68996	0.43199	0.84734	0.68153	0.52852	0.6626	0.84591	0.63049	0.71391	0.68511	0.66178	0.78014	0.83871	0.74783	0.58139	0.46962	0.58345	0.73125	0.71078	0.72022	0.84334	0.80366	0.67425	0.67039	0.59222	0.81243	0.71047	0.86358	0.82667	0.7745	0.85294
1248.2	0.57469	0.61247	0.65613	0.58202	0.92715	0.6941	0.4293	0.84918	0.67551	0.5277	0.66496	0.86389	0.64102	0.69684	0.69529	0.66215	0.7593	0.84346	0.75072	0.58983	0.47518	0.58445	0.73468	0.71283	0.7202	0.84297	0.78638	0.66102	0.65905	0.60455	0.80112	0.70183	0.83266	0.84107	0.77969	0.84656
1249.1	0.58025	0.62563	0.6532	0.57817	0.91847	0.69412	0.42977	0.8616	0.67078	0.53375	0.67327	0.86755	0.64822	0.70661	0.72428	0.66327	0.75173	0.85665	0.74579	0.59369	0.46374	0.59073	0.7274	0.71304	0.70832	0.85217	0.76086	0.64403	0.66944	0.61239	0.80048	0.70272	0.80118	0.84072	0.77069	0.85561
1250	0.60189	0.63203	0.66528	0.57608	0.91956	0.70132	0.43067	0.87552	0.68933	0.55742	0.67879	0.88316	0.65485	0.70318	0.75184	0.67787	0.75907	0.87747	0.75492	0.6088	0.48538	0.63181	0.75546	0.721	0.70023	0.84575	0.74876	0.63875	0.67509	0.6221	0.81247	0.6945	0.80456	0.84348	0.79923	0.8599
1250.9	0.60419	0.6407	0.66929	0.56565	0.91139	0.71271	0.42456	0.87056	0.69504	0.57122	0.68866	0.88958	0.66557	0.69803	0.75281	0.66809	0.75269	0.8767	0.76876	0.62008	0.48823	0.64204	0.7577	0.70983	0.68838	0.83699	0.7391	0.61734	0.67456	0.63467	0.80652	0.69509	0.7925	0.83151	0.81451	0.84754
1251.8	0.61356	0.64061	0.67475	0.57316	0.89971	0.71574	0.42728	0.87999	0.69413	0.5862	0.69654	0.90438	0.6596	0.68466	0.75941	0.66606	0.73909	0.88051	0.77514	0.61727	0.50232	0.64119	0.76823	0.71263	0.69781	0.83111	0.72654	0.60012	0.67202	0.6268	0.79942	0.68563	0.77624	0.82404	0.81684	0.8483
1252.7	0.60745	0.63158	0.67344	0.56678	0.88207	0.70811	0.43312	0.8771	0.70349	0.59394	0.70847	0.90563	0.65267	0.69252	0.77542	0.67039	0.73922	0.88527	0.78015	0.62658	0.51581	0.65843	0.79411	0.72197	0.70067	0.81801	0.73274	0.58592	0.65939	0.61795	0.81309	0.67189	0.76854	0.80379	0.81059	0.8334
1253.6	0.61325	0.64022	0.68016	0.56579	0.89145	0.72218	0.44365	0.8778	0.72116	0.60822	0.7255	0.92601	0.65838	0.71275	0.79129	0.67066	0.74217	0.90226	0.78416	0.63231	0.54723	0.66871	0.81498	0.73193	0.7032	0.81049	0.71892	0.57374	0.65986	0.61964	0.82243	0.65975	0.78868	0.79599	0.82953	0.82772
1254.5	0.60118	0.64331	0.68001	0.5552	0.8838	0.71901	0.44396	0.87626	0.71511	0.60263	0.7298	0.92603	0.65884	0.70483	0.78852	0.64986	0.72549	0.89143	0.78555	0.62445	0.57365	0.66534	0.80213	0.73201	0.70703	0.81037	0.7051	0.55128	0.65747	0.60415	0.82217	0.64886	0.77327	0.78035	0.81392	0.80524
1255.4	0.60952	0.64495	0.67694	0.54834	0.88897	0.70798	0.45239	0.88873	0.71925	0.60522	0.73533	0.93786	0.64106	0.71792	0.80367	0.65801	0.73286	0.89139	0.77863	0.63314	0.59856	0.69729	0.80303	0.7482	0.71691	0.80689	0.6934	0.53734	0.66127	0.59216	0.82405	0.64259	0.75421	0.77725	0.8151	0.81354
1256.3	0.60624	0.65627	0.65625	0.53469	0.86884	0.69714	0.45443	0.87472	0.71538	0.5974	0.72685	0.93411	0.64561	0.72972	0.79712	0.66692	0.72696	0.87141	0.76305	0.63307	0.60483	0.70008	0.79283	0.75785	0.69388	0.79318	0.65876	0.52292	0.6539	0.58621	0.81518	0.62731	0.72663	0.76023	0.79783	0.81106
1257.2	0.62796	0.68533	0.64926	0.54598	0.8839	0.70909	0.46182	0.8921	0.7266	0.61262	0.74901	0.94912	0.6492	0.71469	0.77322	0.67554	0.72712	0.87902	0.78843	0.6419	0.62294	0.72318	0.79416	0.75765	0.68818	0.79528	0.63576	0.51393	0.67209	0.57414	0.82562	0.63689	0.7358	0.76588	0.81112	0.8222
1258	0.632	0.68839	0.63773	0.52885	0.86917	0.71328	0.45853	0.88285	0.72051	0.60707	0.75571	0.94933	0.65474	0.68625	0.75457	0.67629	0.72566	0.87842	0.79734	0.65023	0.6297	0.74135	0.76259	0.76594	0.69641	0.7779	0.63346	0.50119	0.67865	0.57542	0.82735	0.62195	0.70864	0.75807	0.79627	0.8129
1258.9	0.63393	0.70452	0.63123	0.52916	0.86503	0.71426	0.45855	0.87553	0.71989	0.60503	0.76196	0.94332	0.64129	0.68079	0.76275	0.68177	0.72556	0.86951	0.79033	0.66575	0.62723	0.75853	0.74983	0.75346	0.68662	0.76105	0.63523	0.48371	0.68071	0.57301	0.81981	0.61417	0.69712	0.76835	0.78785	0.79615
1259.8	0.63136	0.71777	0.62603	0.53947	0.85641	0.7371	0.46301	0.87437	0.72565	0.60823	0.76211	0.9421	0.65036	0.66754	0.76261	0.69331	0.72369	0.89747	0.78992	0.67002	0.63904	0.76122	0.73426	0.74447	0.68269	0.75028	0.61907	0.47192	0.68279	0.58045	0.82974	0.60787	0.68872	0.76333	0.77045	0.78163
1260.7	0.65452	0.73939	0.64059	0.55081	0.89506	0.75916	0.47047	0.88451	0.73977	0.61636	0.78055	0.94875	0.66485	0.67464	0.77532	0.69303	0.74675	0.92107	0.81397	0.68949	0.67314	0.79546	0.74049	0.73821	0.71993	0.76455	0.62844	0.4592	0.70245	0.59444	0.85509	0.61718	0.70215	0.76784	0.78539	0.7872
1261.6	0.65327	0.74137	0.63137	0.54928	0.8967	0.76313	0.46358	0.86944	0.73562	0.60221	0.77362	0.94431	0.65742	0.67331	0.77465	0.70215	0.74045	0.91992	0.77644	0.69747	0.69679	0.80583	0.7213	0.73574	0.70698	0.74924	0.60971	0.44658	0.69953	0.59139	0.83893	0.60994	0.70488	0.75901	0.76871	0.77489
1262.5	0.65703	0.7428	0.6157	0.56589	0.89707	0.76437	0.46184	0.87462	0.73649	0.59849	0.75873	0.93827	0.63661	0.64752	0.75372	0.70659	0.73828	0.92041	0.75055	0.70371	0.7385	0.82014	0.73079	0.71674	0.6916	0.73563	0.59147	0.44483	0.69104	0.5842	0.83327	0.61235	0.71454	0.76295	0.76272	0.76272
1263.4	0.6835	0.75592	0.6148	0.57304	0.9088	0.77954	0.4699	0.87743	0.75073	0.60373	0.77826	0.95745	0.63618	0.61287	0.75308	0.71937	0.74587	0.93347	0.75244	0.71318	0.77477	0.843	0.76552	0.74313	0.69805	0.72305	0.57825	0.43966	0.7106	0.59319	0.85517	0.61593	0.71065	0.76782	0.78599	0.79503
1264.3	0.69752	0.7759	0.61206	0.57104	0.91545	0.77312	0.47276	0.87314	0.7474	0.6007	0.78798	0.96829	0.63285	0.62066	0.73635	0.72186	0.73958	0.9064	0.75017	0.7334	0.80226	0.8517	0.77585	0.74599	0.69474	0.71956	0.58266	0.42848	0.71069	0.57444	0.86186	0.61784	0.71965	0.77223	0.78871	0.80801
1265.2	0.7056	0.77014	0.60649	0.56793	0.89752	0.75862	0.4753	0.85939	0.74892	0.60147	0.79346	0.96856	0.64004	0.5997	0.71042	0.70302	0.74248	0.89883	0.73667	0.7613	0.82932	0.86829	0.77268	0.76056	0.66984	0.69492	0.56786	0.42342	0.7045	0.56128	0.85801	0.61612	0.72205	0.78287	0.7776	0.81502
1266.1	0.72081	0.77374	0.60523	0.57308	0.87686	0.75566	0.48262	0.86098	0.74787	0.60445	0.80315	0.96786	0.66489	0.59997	0.70749	0.70116	0.74199	0.88799	0.75666	0.77894	0.85306	0.87807	0.80042	0.76056	0.70213	0.68643	0.55889	0.41428	0.70236	0.56487	0.8567	0.62855	0.72269	0.79042	0.78087	0.82253
1266.9	0.73855	0.78498	0.61158	0.56616	0.87105	0.75396	0.49753	0.86533	0.73518	0.60632	0.82847	0.96371	0.68566	0.59871	0.72845	0.70701	0.75182	0.8688	0.78412	0.79794	0.84131	0.89654	0.80534	0.77725	0.72181	0.6692	0.56883	0.40405	0.7165	0.55544	0.86393	0.64025	0.71831	0.79495	0.79532	0.83102
1267.8	0.75705	0.79954	0.61508	0.5741	0.88225	0.76695	0.51259	0.87371	0.73379	0.60651	0.83866	0.96653	0.69207	0.62301	0.72408	0.71439	0.76195	0.86582	0.80256	0.82435	0.85308	0.90428	0.80523	0.78028	0.71632	0.68141	0.56746	0.40418	0.71032	0.55826	0.86787	0.64797	0.74785	0.8034	0.79441	0.81625
1268.7	0.7844	0.81404	0.61289	0.5738	0.88047	0.76553	0.52307	0.87618	0.72354	0.59555	0.85523	0.95912	0.69287	0.62243	0.71901	0.70815	0.78744	0.85968	0.82502	0.84038	0.86624	0.911	0.83177	0.79228	0.7161	0.67851	0.55948	0.40316	0.72697	0.56121	0.86377	0.65791	0.76289	0.81865	0.81229	0.81607
1269.6	0.80833	0.8453	0.61547	0.58918	0.88114	0.77308	0.53595	0.88862	0.71924	0.59844	0.87375	0.95003	0.68786	0.63788	0.71811	0.72554	0.78209	0.8458	0.82805	0.8563	0.87258	0.92747	0.8539	0.78758	0.73358	0.69815	0.56428	0.40566	0.7308	0.55531	0.87104	0.67236	0.7656	0.83631	0.82129	0.79974
1270.5	0.83571	0.86329	0.62583	0.60075	0.89678	0.78362	0.55456	0.89308	0.72677	0.59275	0.89164	0.94995	0.69547	0.64469	0.72284	0.71857	0.80257	0.84179	0.83665	0.86208	0.8659	0.94378	0.85585	0.79791	0.74149	0.71108	0.57378	0.41217	0.74046	0.55981	0.89172	0.67132	0.77443	0.8473	0.82782	0.79972
1271.4	0.85836	0.87487	0.63513	0.61761	0.9103	0.80026	0.56559	0.89654	0.74347	0.60092	0.89475	0.95937	0.68739	0.66712	0.71385	0.71707	0.8101	0.85636	0.81666	0.88247	0.88503	0.96063	0.87641	0.79551	0.74247	0.73043	0.57894	0.4203	0.75133	0.57167	0.89341	0.67712	0.80391	0.86143	0.84426	0.80316
1272.3	0.86669	0.87711	0.63913	0.62285	0.88974	0.80154	0.57468	0.89875	0.74699	0.60044	0.90085	0.95223	0.69193	0.67311	0.71465	0.72755	0.81645	0.84968	0.79357	0.89532	0.8875	0.9572	0.88527	0.79204	0.73896	0.72996	0.58508	0.42484	0.75188	0.57829	0.89009	0.67727	0.82106	0.8713	0.85064	0.80993
1273.2	0.87978	0.87969	0.6529	0.64818	0.90075	0.82323	0.59413	0.91314	0.76561	0.60754	0.91437	0.95045	0.67378	0.66395	0.72415	0.75758	0.8206	0.84994	0.79183	0.91793	0.88952	0.9664	0.8889	0.78646	0.73885	0.74229	0.6061	0.43917	0.76004	0.58951	0.89492	0.68582	0.8545	0.87934	0.85564	0.82395
1274.1	0.89862	0.87142	0.65221	0.65437	0.8977	0.83878	0.60303	0.92698	0.76976	0.60879	0.93251	0.95128	0.67331	0.62689	0.72787	0.76158	0.83258	0.84434	0.79514	0.92721	0.87609	0.96232	0.88549	0.79728	0.74853	0.7242	0.61323	0.44406	0.75977	0.60282	0.89279	0.69354	0.88714	0.89117	0.87813	0.84496
1274.9	0.90533	0.87844	0.65681	0.66272	0.89953	0.85586	0.61862	0.94864	0.77183	0.61401	0.93824	0.95295	0.66913	0.60821	0.71332	0.78646	0.85252	0.84554	0.79671	0.95352	0.88223	0.93435	0.87762	0.79412	0.73189	0.72073	0.63167	0.45447	0.77007	0.62072	0.89706	0.69811	0.92221	0.9122	0.9036	0.85886
1275.8	0.92606	0.88782	0.6638	0.67458	0.91017	0.86936	0.63173	0.95719	0.78133	0.61339	0.95277	0.96067	0.68282	0.60298	0.7138	0.78122	0.87099	0.83196	0.82345	0.96724	0.87428	0.92225	0.88492	0.79583	0.7288	0.72485	0.62751	0.45218	0.76589	0.64005	0.90445	0.71601	0.94672	0.92898	0.90424	0.87033
1276.7	0.94656	0.88996	0.66134	0.68182	0.91731	0.86154	0.64308	0.96069	0.78567	0.61839	0.95572	0.95683	0.70215	0.59775	0.70597	0.77645	0.89375	0.81545	0.84379	0.97107	0.86255	0.92536	0.87648	0.79693	0.7325	0.7241	0.62787	0.45492	0.77657	0.64048	0.90051	0.73382	0.93951	0.93517	0.92356	0.87679
1277.6	0.95674	0.89356	0.66188	0.69268	0.90354	0.87745	0.65926	0.96207	0.79848	0.61688	0.95345	0.95033	0.71665	0.58627	0.72133	0.77108	0.90043	0.8087	0.84194	0.96676	0.8343	0.90221	0.84888	0.79394	0.7475	0.72472	0.64667	0.45942	0.76883	0.6523	0.90988	0.7421	0.93597	0.94344	0.92593	0.86649
1278.5	0.9499	0.89654	0.66357	0.68305	0.89546	0.88381	0.67678	0.95357	0.79922	0.6015	0.93669	0.93934	0.72086	0.60857	0.71046	0.76481	0.90476	0.79009	0.83525	0.95441	0.81806	0.86696	0.8219	0.76727	0.72208	0.73645	0.65272	0.45482	0.7743	0.65724	0.90733	0.73226	0.93042	0.9363	0.92692	0.84837
1279.4	0.95832	0.89761	0.67137	0.67408	0.88254	0.89738	0.69556	0.95072	0.81707	0.59765	0.92955	0.93885	0.72666	0.62117	0.74486	0.7607	0.89406	0.78338	0.83675	0.95221	0.80063	0.86569	0.82261	0.75139	0.74203	0.75226	0.6617	0.45141	0.77802	0.6691	0.9024	0.741	0.91487	0.94207	0.91717	0.8429
1280.3	0.95692	0.91667	0.67294	0.68592	0.87011	0.91164	0.72088	0.95697	0.82898	0.59273	0.92734	0.9355	0.73403	0.62339	0.76661	0.79007	0.90787	0.77221	0.82925	0.95607	0.77745	0.86171	0.81789	0.75222	0.74243	0.76892	0.68798	0.45988	0.79125	0.68403	0.89903	0.74053	0.90258	0.9437	0.93378	0.84908
1281.2	0.93743	0.91157	0.67105	0.69366	0.86396	0.94178	0.7412	0.96022	0.8297	0.57509	0.92	0.92415	0.73907	0.60744	0.78133	0.80097	0.88715	0.76621	0.81187	0.95178	0.75293	0.84324	0.78855	0.72937	0.74905	0.77349	0.70765	0.46494	0.78976	0.7005	0.90209	0.73913	0.90767	0.94338	0.92217	0.83875
1282	0.93671	0.91221	0.67162	0.69554	0.86026	0.93907	0.7609	0.95392	0.83353	0.57451	0.90961	0.9329	0.75733	0.62441	0.76059	0.78962	0.88578	0.75612	0.80023	0.93156	0.74875	0.8398	0.76953	0.74296	0.74046	0.78564	0.70519	0.46048	0.80824	0.72071	0.89867	0.74037	0.91427	0.94802	0.93483	0.85477
1282.9	0.94453	0.93019	0.67751	0.71217	0.86703	0.95379	0.79236	0.96731	0.84626	0.58066	0.90431	0.94518	0.75192	0.63793	0.79252	0.80737	0.87763	0.75437	0.81186	0.93382	0.72047	0.83177	0.77716	0.75383	0.74317	0.82287	0.73182	0.47717	0.82067	0.74606	0.90836	0.75964	0.90868	0.9461	0.93752	0.87644
1283.8	0.95464	0.94228	0.68124	0.73847	0.8779	0.96158	0.82276	0.96568	0.84726	0.58211	0.91069	0.94271	0.75	0.63304	0.78139	0.80542	0.88851	0.74299	0.81117	0.92348	0.71524	0.81436	0.76017	0.76818	0.72613	0.8157	0.74957	0.48717	0.82015	0.75687	0.91659	0.77116	0.91447	0.95222	0.95359	0.90497
1284.7	0.95525	0.93948	0.68104	0.74295	0.87803	0.96204	0.84247	0.95513	0.8475	0.58205	0.90147	0.92811	0.74363	0.62298	0.78186	0.80832	0.89202	0.73186	0.80183	0.90201	0.71459	0.77461	0.72341	0.76492	0.7061	0.82856	0.75408	0.48941	0.81297	0.7653	0.90767	0.77933	0.90156	0.95812	0.95211	0.90007
1285.6	0.96022	0.94532	0.68408	0.73271	0.87271	0.95321	0.87107	0.94308	0.8468	0.58371	0.8838	0.91479	0.72193	0.63414	0.76877	0.80383	0.91162	0.71076	0.80065	0.86449	0.70545	0.73028	0.70908	0.76758	0.6904	0.84429	0.74002	0.49116	0.8177	0.76247	0.89141	0.77285	0.88108	0.94585	0.95384	0.9072
1286.5	0.95832	0.96117	0.68774	0.7401	0.87718	0.96863	0.89744	0.95262	0.84913	0.58582	0.89459	0.91103	0.73654	0.63233	0.76945	0.82115	0.90482	0.7054	0.8106	0.86639	0.69725	0.70847	0.70949	0.75598	0.69598	0.83902	0.72597	0.50345	0.80674	0.77256	0.89407	0.7864	0.86549	0.93404	0.96268	0.90614
1287.4	0.948	0.9432	0.68956	0.73546	0.86084	0.96921	0.91163	0.95056	0.84312	0.58312	0.89234	0.9004	0.73991	0.61279	0.76652	0.82455	0.91559	0.70603	0.79922	0.84346	0.69148	0.68532	0.68328	0.74348	0.68484	0.8141	0.70886	0.50046	0.80851	0.77009	0.88143	0.77931	0.86253	0.9311	0.96075	0.90987
1288.3	0.93286	0.92783	0.68024	0.71818	0.85745	0.96376	0.92565	0.94671	0.83342	0.57467	0.87273	0.88089	0.76058	0.61688	0.75332	0.81572	0.92078	0.70059	0.78615	0.82746	0.65451	0.65129	0.67244	0.7234	0.67429	0.80602	0.69905	0.50527	0.81697	0.76601	0.87562	0.77823	0.84251	0.90586	0.95687	0.89404
1289.1	0.91684	0.91877	0.68471	0.7004	0.84401	0.95644	0.9413	0.95362	0.82694	0.56239	0.85796	0.86546	0.77176	0.63635	0.72059	0.781	0.89735	0.69046	0.79287	0.82531	0.63105	0.61812	0.65516	0.70955	0.65662	0.78284	0.6865	0.50005	0.82674	0.75943	0.8736	0.77444	0.83418	0.86647	0.94782	0.88313
1290	0.91025	0.91625	0.69664	0.70292	0.85315	0.9598	0.94913	0.95579	0.82701	0.56304	0.85103	0.86655	0.80216	0.6474	0.7333	0.78188	0.88883	0.70124	0.80083	0.83528	0.62201	0.60868	0.64637	0.696	0.65119	0.74907	0.69481	0.51106	0.83165	0.76446	0.88607	0.7911	0.82803	0.86783	0.95296	0.88791
1290.9	0.89794	0.89933	0.70157	0.70247	0.84863	0.96036	0.96021	0.95063	0.83314	0.5642	0.83944	0.84679	0.81861	0.64396	0.73463	0.77354	0.90026	0.69431	0.7996	0.81472	0.60845	0.58698	0.64386	0.6852	0.64351	0.71314	0.67873	0.52592	0.83693	0.76796	0.88274	0.78157	0.82895	0.85193	0.95342	0.891
1291.8	0.87573	0.88516	0.69974	0.70513	0.85048	0.95453	0.95893	0.9454	0.83152	0.55714	0.81096	0.82993	0.84438	0.64833	0.71425	0.78066	0.8866	0.69056	0.79458	0.80072	0.60582	0.57382	0.6236	0.6791	0.64244	0.69941	0.67203	0.53236	0.84912	0.77268	0.86643	0.78065	0.80046	0.83259	0.94762	0.86826
1292.7	0.8668	0.87044	0.70454	0.69235	0.87042	0.95767	0.95785	0.93797	0.82681	0.55084	0.7965	0.8279	0.84047	0.65488	0.72629	0.77205	0.87029	0.6847	0.80485	0.78351	0.61337	0.57841	0.60537	0.67059	0.65116	0.69782	0.65597	0.53429	0.85762	0.77501	0.85334	0.77796	0.78907	0.81786	0.95052	0.86306
1293.6	0.84626	0.85454	0.69779	0.68164	0.86556	0.94725	0.94924	0.91696	0.80901	0.54534	0.78255	0.80805	0.85327	0.65084	0.72676	0.78147	0.85207	0.67874	0.78078	0.74023	0.60183	0.57535	0.58332	0.644	0.66779	0.70145	0.6299	0.54125	0.84963	0.7661	0.84095	0.76491	0.76644	0.81533	0.93916	0.8602
1294.4	0.84079	0.85903	0.70075	0.69969	0.86912	0.95238	0.95127	0.91612	0.81269	0.54832	0.7861	0.80394	0.8424	0.67172	0.72056	0.78045	0.85616	0.68571	0.7824	0.73712	0.59395	0.5793	0.58068	0.64749	0.67955	0.72174	0.61386	0.55398	0.87444	0.78037	0.82994	0.77619	0.7696	0.799	0.92923	0.86116
1295.3	0.82953	0.84637	0.70141	0.66728	0.86634	0.94771	0.93035	0.88991	0.79423	0.54005	0.76187	0.79107	0.81272	0.67139	0.71093	0.77566	0.84446	0.68106	0.76687	0.71881	0.60277	0.5865	0.57865	0.63959	0.66312	0.74223	0.63662	0.54926	0.88785	0.77673	0.80945	0.76641	0.74551	0.79534	0.91282	0.85026
1296.2	0.82311	0.83317	0.69284	0.64673	0.8626	0.94091	0.91942	0.86909	0.7807	0.53508	0.75505	0.78222	0.79703	0.67433	0.69318	0.74166	0.844	0.68194	0.75431	0.70978	0.59689	0.60549	0.5732	0.62168	0.66288	0.73464	0.62158	0.5525	0.87751	0.77945	0.80779	0.76032	0.74178	0.7857	0.89155	0.85591
1297.1	0.79916	0.82425	0.68087	0.64462	0.8314	0.92224	0.89707	0.8572	0.76923	0.53523	0.74293	0.76614	0.76387	0.67401	0.67778	0.73325	0.823	0.66181	0.73064	0.70098	0.58267	0.60299	0.56231	0.61879	0.64364	0.72269	0.60362	0.54662	0.86847	0.77331	0.79595	0.76104	0.72476	0.7772	0.87117	0.82958
1298	0.78866	0.81541	0.67352	0.64324	0.82826	0.91723	0.87835	0.84982	0.75967	0.53583	0.74782	0.76734	0.73809	0.69883	0.68539	0.73939	0.81354	0.65976	0.74152	0.69776	0.5838	0.61603	0.56637	0.62107	0.65357	0.71681	0.61654	0.55279	0.88678	0.77188	0.7853	0.75245	0.71928	0.75927	0.87138	0.82092
1298.9	0.76924	0.78694	0.65064	0.59914	0.81361	0.89218	0.848	0.82768	0.73212	0.5248	0.73017	0.75543	0.72747	0.67365	0.67039	0.72268	0.78828	0.64494	0.72483	0.6708	0.58661	0.62295	0.54966	0.61075	0.64753	0.69833	0.61315	0.53866	0.86219	0.75441	0.78243	0.73318	0.70542	0.74216	0.86671	0.80517
1299.8	0.75753	0.76373	0.64246	0.59418	0.81119	0.88038	0.8293	0.82562	0.70276	0.51191	0.72197	0.75168	0.70561	0.6643	0.66988	0.69765	0.76703	0.64339	0.73211	0.66326	0.53574	0.62238	0.53578	0.58237	0.6558	0.68139	0.58505	0.54109	0.85806	0.73847	0.78491	0.73405	0.69183	0.72931	0.86206	0.78711
1300.6	0.75993	0.75865	0.64553	0.57843	0.82784	0.87746	0.80979	0.82421	0.70532	0.51645	0.73328	0.74893	0.67483	0.66189	0.66668	0.69974	0.75775	0.64091	0.75242	0.66709	0.53085	0.61056	0.56553	0.58071	0.65769	0.67623	0.59946	0.54762	0.88935	0.72758	0.78324	0.74227	0.70512	0.72751	0.879	0.78231
1301.5	0.74703	0.74395	0.64138	0.56405	0.80828	0.86399	0.77512	0.80046	0.68722	0.50731	0.72311	0.73961	0.66156	0.65042	0.63094	0.69006	0.742	0.64456	0.74639	0.65562	0.52235	0.61908	0.55999	0.55721	0.65717	0.67279	0.59789	0.55034	0.88335	0.71836	0.76842	0.7304	0.7057	0.7086	0.86722	0.77631
1302.4	0.75365	0.72805	0.63662	0.55309	0.80252	0.84909	0.75325	0.7972	0.6868	0.50027	0.71118	0.73521	0.63898	0.62079	0.59594	0.6713	0.71652	0.64424	0.7409	0.6565	0.52479	0.62062	0.57404	0.5536	0.65121	0.65878	0.59003	0.55014	0.87464	0.71538	0.77079	0.74883	0.72189	0.70972	0.85946	0.76384
1303.3	0.76274	0.72731	0.63857	0.56469	0.7956	0.84153	0.73425	0.80667	0.68321	0.50006	0.70161	0.73511	0.60303	0.60936	0.57345	0.6683	0.69666	0.63853	0.74445	0.66728	0.51057	0.63276	0.58185	0.55334	0.662	0.67084	0.59107	0.56567	0.89029	0.71614	0.75757	0.74789	0.7263	0.71327	0.84873	0.76511
1304.2	0.75512	0.72208	0.62406	0.55448	0.78684	0.81692	0.70767	0.80462	0.68592	0.50261	0.70688	0.7233	0.60591	0.61245	0.5441	0.66124	0.6718	0.63283	0.73119	0.66101	0.5584	0.65771	0.58342	0.56067	0.66981	0.69402	0.59778	0.56792	0.88172	0.71549	0.72788	0.73763	0.73479	0.70888	0.82803	0.75048
1305.1	0.7467	0.71325	0.61594	0.54644	0.7692	0.79684	0.67641	0.79096	0.67883	0.48776	0.69863	0.71705	0.59948	0.58785	0.53648	0.64676	0.64414	0.63055	0.71188	0.64054	0.58607	0.66237	0.57128	0.56406	0.70019	0.69889	0.5906	0.56801	0.85497	0.71704	0.71295	0.7342	0.73381	0.69472	0.81404	0.73745
1305.9	0.75361	0.7091	0.62844	0.55182	0.77211	0.79231	0.66512	0.80127	0.67399	0.48571	0.7016	0.72514	0.58822	0.5938	0.562	0.65533	0.63982	0.65106	0.72694	0.63613	0.5898	0.65852	0.57389	0.57991	0.70577	0.71538	0.6185	0.58784	0.86614	0.73249	0.72753	0.74389	0.72484	0.70175	0.80407	0.74932
1306.8	0.73785	0.70497	0.6288	0.54968	0.75989	0.77764	0.64204	0.78519	0.67407	0.4846	0.69	0.72482	0.58436	0.59196	0.57595	0.64876	0.64186	0.65209	0.74098	0.62407	0.58565	0.6593	0.58742	0.57389	0.69913	0.72685	0.60972	0.59197	0.87091	0.73309	0.71594	0.73116	0.70857	0.70118	0.78453	0.76561
1307.7	0.72742	0.6883	0.62532	0.535	0.74387	0.76725	0.60985	0.76722	0.66943	0.46809	0.68994	0.71476	0.61039	0.59361	0.57762	0.62963	0.63151	0.64574	0.73509	0.60781	0.58578	0.6473	0.60723	0.56257	0.69966	0.70806	0.62374	0.58833	0.86179	0.72626	0.69429	0.71898	0.69381	0.67555	0.76702	0.74787
1308.6	0.7265	0.67534	0.62592	0.52425	0.73227	0.74697	0.58392	0.76382	0.65938	0.45336	0.68507	0.71966	0.60015	0.57623	0.58582	0.6237	0.64154	0.64222	0.72956	0.61491	0.56256	0.63856	0.62584	0.54715	0.69701	0.68947	0.61935	0.59391	0.86801	0.71399	0.69032	0.72514	0.67039	0.6673	0.76339	0.74975
1309.5	0.74289	0.69842	0.63023	0.53998	0.72275	0.74753	0.57666	0.76698	0.64296	0.45705	0.69818	0.73483	0.61282	0.61169	0.59494	0.62839	0.6448	0.64834	0.72458	0.6172	0.55059	0.65338	0.6689	0.54829	0.70772	0.71427	0.62273	0.60041	0.86675	0.71234	0.68471	0.7263	0.65254	0.66274	0.75799	0.74307
1310.3	0.76036	0.70507	0.62462	0.53699	0.7277	0.7388	0.5611	0.76352	0.65336	0.45448	0.71074	0.73991	0.60184	0.59153	0.57205	0.61597	0.65398	0.63499	0.72239	0.61789	0.56138	0.66208	0.70894	0.55414	0.72278	0.71235	0.60592	0.59021	0.86788	0.69136	0.67409	0.7217	0.65519	0.65048	0.7576	0.72135
1311.2	0.7757	0.71787	0.63132	0.53813	0.73052	0.7259	0.54306	0.77027	0.63982	0.4529	0.73113	0.74359	0.59475	0.59347	0.54846	0.61872	0.6642	0.63691	0.7282	0.62921	0.56401	0.67625	0.70903	0.577	0.75403	0.71651	0.60221	0.59382	0.86653	0.68438	0.67338	0.73295	0.63589	0.64076	0.75534	0.69756
1312.1	0.78664	0.72787	0.64565	0.55113	0.74274	0.71907	0.53673	0.77585	0.63456	0.45226	0.74429	0.75108	0.57797	0.57356	0.55311	0.62769	0.68979	0.65117	0.74635	0.61866	0.55983	0.67338	0.70207	0.59272	0.77231	0.73228	0.59366	0.59384	0.85913	0.68168	0.67667	0.74065	0.62325	0.64555	0.7536	0.68469
1313	0.80423	0.73797	0.6583	0.56239	0.73436	0.71456	0.52869	0.7635	0.63242	0.45547	0.7474	0.75262	0.57538	0.57922	0.56141	0.62987	0.68572	0.64255	0.76122	0.59502	0.56765	0.65535	0.70805	0.6121	0.79042	0.73362	0.60452	0.58711	0.85245	0.67462	0.68523	0.73715	0.6284	0.62825	0.737	0.67687
1313.9	0.80274	0.70893	0.66588	0.55637	0.71721	0.69496	0.51106	0.75646	0.63745	0.44542	0.73247	0.74181	0.57649	0.54744	0.56248	0.63342	0.69096	0.62832	0.77768	0.59227	0.55031	0.61397	0.67811	0.61068	0.77376	0.6926	0.60504	0.57872	0.85434	0.64681	0.67343	0.72549	0.61431	0.61201	0.71235	0.66491
1314.8	0.80569	0.69884	0.66261	0.55469	0.69832	0.68604	0.49983	0.75845	0.63009	0.44611	0.72482	0.73039	0.58577	0.56267	0.56321	0.62548	0.67983	0.63029	0.77368	0.59274	0.53556	0.59683	0.66615	0.61124	0.79246	0.69918	0.60638	0.57561	0.84603	0.6399	0.65012	0.73019	0.60064	0.60981	0.69989	0.66509
1315.6	0.8116	0.69675	0.67313	0.56518	0.69029	0.69122	0.49333	0.76384	0.63438	0.4434	0.72033	0.73113	0.57178	0.55301	0.56849	0.61861	0.68378	0.62536	0.77578	0.58654	0.53252	0.5705	0.67279	0.60861	0.77827	0.6851	0.61225	0.57527	0.83618	0.6354	0.64041	0.7368	0.59973	0.60509	0.69734	0.65524
1316.5	0.82571	0.68968	0.67335	0.56498	0.67104	0.69659	0.48431	0.76104	0.64247	0.45631	0.72656	0.73329	0.584	0.57823	0.57052	0.63266	0.66987	0.62924	0.76679	0.58443	0.53389	0.56789	0.70931	0.60356	0.8002	0.6897	0.60376	0.5868	0.82836	0.63475	0.63634	0.7647	0.59261	0.61384	0.69571	0.66122
1317.4	0.83132	0.7014	0.67503	0.57715	0.69569	0.70717	0.48317	0.76883	0.66204	0.46217	0.73362	0.7469	0.57547	0.57424	0.57964	0.6437	0.69525	0.64347	0.77917	0.58763	0.54029	0.5706	0.72971	0.61325	0.8071	0.70525	0.60077	0.59526	0.83446	0.64002	0.62939	0.78077	0.59066	0.63607	0.70856	0.66
1318.3	0.84809	0.71959	0.68535	0.5915	0.7187	0.71427	0.4871	0.7889	0.66258	0.47292	0.74892	0.75373	0.58463	0.59626	0.58352	0.63597	0.70366	0.65477	0.79174	0.59455	0.55186	0.5868	0.74003	0.63371	0.84336	0.73931	0.6133	0.59772	0.83404	0.65907	0.65157	0.8216	0.58819	0.65796	0.71875	0.67582
1319.2	0.84184	0.72611	0.69636	0.59578	0.7386	0.71797	0.48111	0.79246	0.66279	0.46853	0.76278	0.7586	0.58215	0.58733	0.59611	0.65431	0.71843	0.65635	0.81578	0.59752	0.54829	0.58971	0.75985	0.64356	0.83656	0.73876	0.60015	0.59944	0.8303	0.65858	0.66659	0.83477	0.58058	0.66629	0.72108	0.66569
1320	0.85126	0.72613	0.70154	0.59801	0.76614	0.72885	0.48853	0.80504	0.67707	0.47383	0.77602	0.77177	0.59677	0.57409	0.63496	0.66494	0.73883	0.65607	0.82128	0.60569	0.55823	0.59161	0.77485	0.66707	0.87285	0.72729	0.60333	0.60134	0.82835	0.64553	0.68125	0.85393	0.59428	0.67164	0.72362	0.68461
1320.9	0.84406	0.73099	0.71726	0.60438	0.78804	0.73608	0.4943	0.81938	0.68386	0.47362	0.78089	0.77666	0.58172	0.58598	0.64415	0.66226	0.74847	0.66436	0.84952	0.61893	0.57593	0.59456	0.76604	0.68588	0.85291	0.71063	0.62009	0.58988	0.82012	0.64266	0.69758	0.8622	0.61858	0.66652	0.73198	0.6891
1321.8	0.83908	0.72581	0.72915	0.60891	0.7822	0.74298	0.48918	0.82678	0.67816	0.47062	0.77748	0.77744	0.5923	0.60786	0.64069	0.66763	0.75428	0.67902	0.85732	0.62439	0.56589	0.56751	0.7633	0.71685	0.87456	0.71399	0.61602	0.57726	0.80358	0.63456	0.69996	0.87647	0.60805	0.64819	0.73387	0.6995
1322.7	0.83273	0.73547	0.73674	0.60707	0.78196	0.76202	0.49186	0.8338	0.69042	0.47354	0.78038	0.78552	0.57553	0.60464	0.66349	0.67255	0.77605	0.69439	0.87051	0.64196	0.55405	0.56726	0.79551	0.73688	0.87816	0.71368	0.60339	0.57578	0.78967	0.62976	0.69994	0.89851	0.61381	0.65449	0.74267	0.70317
1323.6	0.83049	0.74072	0.75511	0.61987	0.78378	0.77595	0.50279	0.83672	0.71346	0.4788	0.78265	0.79819	0.56965	0.61962	0.70966	0.67113	0.78426	0.69768	0.878	0.64496	0.56832	0.56907	0.79907	0.74098	0.89551	0.70397	0.6273	0.57405	0.79087	0.62945	0.71198	0.92182	0.63993	0.65724	0.76028	0.72781
1324.4	0.81932	0.73713	0.75633	0.60674	0.76706	0.79049	0.49756	0.83065	0.71229	0.47946	0.78259	0.78517	0.56728	0.64719	0.70318	0.65898	0.79218	0.71191	0.87441	0.64364	0.55545	0.56237	0.80022	0.72763	0.89275	0.72689	0.63473	0.55621	0.77769	0.6425	0.70697	0.91591	0.64043	0.6524	0.76074	0.72381
1325.3	0.80605	0.74451	0.75471	0.5964	0.75545	0.78439	0.49691	0.83084	0.71528	0.47379	0.77498	0.78677	0.56182	0.6371	0.71283	0.65002	0.8044	0.69493	0.86303	0.64579	0.53851	0.55348	0.8024	0.75102	0.90768	0.71554	0.63555	0.5429	0.77451	0.63163	0.70974	0.92248	0.62767	0.66415	0.75365	0.72841
1326.2	0.78959	0.74482	0.75795	0.59237	0.75372	0.77933	0.50405	0.84061	0.71527	0.46796	0.76973	0.77441	0.55832	0.65669	0.71924	0.66032	0.8066	0.69228	0.8619	0.65734	0.53449	0.57428	0.78461	0.74192	0.89047	0.70437	0.65512	0.54331	0.76588	0.62798	0.71254	0.93987	0.63472	0.67683	0.73929	0.72641
1327.1	0.78772	0.74991	0.76544	0.59597	0.77244	0.78819	0.50475	0.84162	0.72165	0.46319	0.76296	0.77288	0.57173	0.68085	0.72567	0.68441	0.82032	0.68754	0.85646	0.65097	0.5464	0.57583	0.75574	0.74969	0.87496	0.68901	0.64965	0.54281	0.7468	0.61637	0.71012	0.93411	0.63651	0.67824	0.72844	0.72174
1328	0.79513	0.76315	0.76762	0.60268	0.78365	0.79554	0.51042	0.8458	0.72158	0.47324	0.76427	0.78366	0.61038	0.69378	0.71565	0.70262	0.84735	0.69784	0.85747	0.65857	0.54696	0.57314	0.76321	0.76049	0.8858	0.68259	0.65632	0.54492	0.73962	0.61615	0.715	0.93539	0.62801	0.68277	0.72201	0.72921
1328.8	0.80476	0.7727	0.78043	0.61188	0.80544	0.79615	0.52326	0.86099	0.73101	0.47454	0.77622	0.80385	0.64032	0.71885	0.72791	0.7381	0.85756	0.70017	0.86404	0.67644	0.55483	0.57371	0.78928	0.79362	0.90718	0.66727	0.65943	0.54713	0.73459	0.61212	0.72942	0.96205	0.6339	0.69848	0.73267	0.74921
1329.7	0.82154	0.783	0.80272	0.63963	0.82764	0.82359	0.53964	0.87035	0.75364	0.48347	0.78715	0.81129	0.67454	0.73484	0.75196	0.7571	0.87562	0.72482	0.87862	0.68962	0.56149	0.57617	0.80952	0.79882	0.91711	0.6703	0.67258	0.54634	0.74764	0.62232	0.74066	0.96399	0.66206	0.70707	0.75583	0.76298
1330.6	0.82915	0.79276	0.81971	0.63816	0.83902	0.8507	0.55154	0.87277	0.7775	0.4923	0.80446	0.83713	0.67715	0.73657	0.75322	0.7384	0.8807	0.73563	0.89635	0.70564	0.55529	0.56859	0.84349	0.83105	0.91106	0.66544	0.67022	0.53704	0.75998	0.63472	0.74484	0.9648	0.67437	0.71543	0.77452	0.79416
1331.5	0.82744	0.79722	0.82955	0.65009	0.84084	0.84334	0.56502	0.87639	0.78904	0.50536	0.82501	0.85253	0.67377	0.7381	0.74038	0.74214	0.88284	0.73707	0.91323	0.71167	0.54364	0.57825	0.87627	0.83656	0.90202	0.66464	0.69179	0.527	0.78019	0.63555	0.76582	0.96017	0.7012	0.72497	0.79383	0.82892
1332.4	0.83483	0.80073	0.84463	0.64658	0.84972	0.84436	0.57187	0.89109	0.79733	0.49882	0.81875	0.85193	0.68321	0.75372	0.73318	0.7627	0.86979	0.73313	0.92579	0.71337	0.53202	0.57702	0.86345	0.85498	0.89317	0.66117	0.69527	0.51949	0.78067	0.63989	0.76802	0.95955	0.70311	0.72991	0.79191	0.84459
1333.2	0.84929	0.82247	0.86589	0.66256	0.85695	0.85453	0.5793	0.90565	0.81796	0.50125	0.8129	0.86405	0.70741	0.76028	0.75785	0.77571	0.87329	0.74117	0.94531	0.71286	0.53239	0.58434	0.8456	0.8608	0.86178	0.66797	0.7167	0.52152	0.80304	0.65311	0.78023	0.95024	0.72131	0.74614	0.79839	0.86641
1334.1	0.84844	0.8203	0.8696	0.66219	0.84497	0.84773	0.58153	0.90718	0.82429	0.50054	0.81086	0.8731	0.72155	0.78006	0.7476	0.79904	0.85925	0.72212	0.95688	0.71445	0.53173	0.59151	0.83382	0.87179	0.85522	0.68975	0.71519	0.52949	0.79226	0.63464	0.78665	0.93476	0.72705	0.73569	0.78095	0.86129
1335	0.84653	0.83451	0.87287	0.6848	0.8544	0.8546	0.58979	0.92312	0.83133	0.50838	0.81247	0.87549	0.74754	0.79423	0.77738	0.83283	0.86677	0.72198	0.95528	0.72087	0.53229	0.6074	0.82609	0.86093	0.85676	0.70029	0.72775	0.53665	0.79802	0.65008	0.80337	0.92664	0.75343	0.73906	0.77201	0.85375
1335.9	0.86488	0.84438	0.886	0.69074	0.86825	0.87105	0.59499	0.92666	0.84459	0.50874	0.81473	0.88464	0.75803	0.81406	0.80826	0.84135	0.8681	0.71282	0.94884	0.72112	0.53212	0.6112	0.84342	0.87451	0.86772	0.70581	0.75745	0.54466	0.80925	0.6581	0.80955	0.92367	0.76246	0.74153	0.77058	0.84844
1336.7	0.87717	0.86781	0.91299	0.721	0.88642	0.89946	0.61682	0.94176	0.87976	0.52764	0.85101	0.90406	0.77184	0.8339	0.84042	0.85837	0.88998	0.73102	0.95805	0.75128	0.55017	0.63224	0.87287	0.90677	0.87588	0.73606	0.80945	0.55811	0.82359	0.681	0.82613	0.92512	0.8198	0.75643	0.78046	0.869
1337.6	0.86343	0.84132	0.90406	0.7107	0.87609	0.88905	0.61741	0.9251	0.88348	0.52641	0.84171	0.9027	0.74316	0.82237	0.82755	0.8439	0.88529	0.72354	0.92355	0.74388	0.53336	0.63096	0.87953	0.90746	0.89833	0.72832	0.834	0.56381	0.81904	0.67506	0.80723	0.905	0.83363	0.74673	0.75283	0.86655
1338.5	0.86371	0.8548	0.91584	0.72679	0.91316	0.8971	0.62383	0.93992	0.89248	0.54036	0.86666	0.90908	0.73371	0.83404	0.83894	0.84596	0.89923	0.73661	0.92481	0.74958	0.529	0.64745	0.89691	0.90967	0.89203	0.73541	0.85177	0.56751	0.84208	0.71451	0.81203	0.91518	0.86144	0.75913	0.75208	0.90613
1339.4	0.88899	0.853	0.93532	0.7465	0.93355	0.90243	0.62586	0.94203	0.91219	0.55287	0.88414	0.92138	0.72021	0.84204	0.85217	0.85637	0.91347	0.74384	0.92714	0.7422	0.54195	0.6909	0.92642	0.91477	0.91301	0.73931	0.87989	0.56505	0.85669	0.72183	0.82132	0.90924	0.87802	0.77822	0.76382	0.94085
1340.3	0.88611	0.84735	0.94158	0.76562	0.9353	0.91264	0.62742	0.95546	0.93053	0.5545	0.89229	0.9101	0.73235	0.85699	0.84261	0.878	0.91386	0.75002	0.93747	0.74853	0.5534	0.70759	0.93071	0.9056	0.92874	0.76039	0.88297	0.58149	0.85896	0.75803	0.82355	0.90185	0.89611	0.7811	0.76161	0.94936
1341.1	0.87635	0.82077	0.91846	0.77764	0.92281	0.89751	0.61324	0.94923	0.93431	0.54865	0.88692	0.89854	0.71578	0.88149	0.8376	0.88194	0.8936	0.7426	0.92944	0.72893	0.5394	0.70265	0.93178	0.89599	0.92924	0.7534	0.87604	0.59117	0.85315	0.76835	0.81223	0.89637	0.90229	0.77686	0.75614	0.94186
1342	0.89184	0.83845	0.92906	0.82109	0.94454	0.91134	0.6173	0.96419	0.94984	0.56452	0.90179	0.89754	0.73611	0.90969	0.85704	0.92148	0.89239	0.75163	0.95005	0.74096	0.54467	0.73934	0.94943	0.90171	0.92487	0.77519	0.87801	0.60029	0.86602	0.78425	0.82499	0.91134	0.91038	0.78622	0.76237	0.94221
1342.9	0.89138	0.82739	0.91698	0.82338	0.92449	0.90463	0.60877	0.95619	0.95169	0.55884	0.89115	0.89593	0.74172	0.93187	0.86637	0.91849	0.89329	0.74532	0.91032	0.73979	0.53982	0.74075	0.94107	0.90062	0.94328	0.78541	0.89195	0.60441	0.84969	0.7898	0.8146	0.91051	0.8998	0.78294	0.74158	0.93807
1343.8	0.8938	0.81701	0.92307	0.83475	0.91814	0.91228	0.61528	0.95904	0.96485	0.55112	0.88592	0.8904	0.76444	0.94715	0.88224	0.93507	0.89966	0.72153	0.90826	0.74951	0.54681	0.7253	0.9297	0.9097	0.94591	0.78824	0.8912	0.61273	0.85107	0.80837	0.81763	0.9076	0.92247	0.76127	0.72282	0.92733
1344.6	0.87567	0.80447	0.9161	0.84583	0.8955	0.89186	0.60834	0.94562	0.955	0.55372	0.86653	0.88249	0.7664	0.95205	0.91696	0.93787	0.88879	0.71467	0.9038	0.73834	0.53395	0.72557	0.90502	0.90573	0.93557	0.7837	0.89612	0.60344	0.84533	0.79723	0.80012	0.89612	0.90921	0.74721	0.6983	0.93144
1345.5	0.87558	0.79726	0.91814	0.85013	0.87728	0.88341	0.59993	0.94209	0.95431	0.55945	0.84716	0.87938	0.79905	0.92926	0.92472	0.93873	0.89091	0.71439	0.88599	0.73497	0.53932	0.73933	0.90094	0.89661	0.94161	0.76992	0.90153	0.60084	0.8503	0.79813	0.8	0.88581	0.8972	0.74663	0.67998	0.93398
1346.4	0.85257	0.77703	0.89903	0.84126	0.8539	0.87771	0.58302	0.93709	0.94511	0.55667	0.83988	0.87031	0.81193	0.94936	0.92093	0.9434	0.88435	0.69617	0.87099	0.73297	0.53485	0.71899	0.89628	0.89599	0.92284	0.77164	0.90953	0.61113	0.84721	0.81807	0.79078	0.87447	0.89742	0.72927	0.66868	0.92748
1347.3	0.85339	0.75954	0.88854	0.85774	0.84499	0.86919	0.57686	0.93517	0.94194	0.56036	0.83721	0.85507	0.82461	0.94219	0.9452	0.97033	0.88975	0.68829	0.88463	0.72021	0.54737	0.72647	0.90576	0.88838	0.92023	0.76445	0.92092	0.61457	0.86907	0.82162	0.7878	0.8581	0.89045	0.73146	0.67895	0.91388
1348.1	0.83187	0.74997	0.86198	0.85374	0.81578	0.83917	0.55738	0.93753	0.93387	0.57046	0.82279	0.83724	0.81675	0.94998	0.95193	0.96381	0.86549	0.68371	0.86688	0.71289	0.55127	0.73465	0.89789	0.87425	0.92234	0.75963	0.9417	0.6253	0.87383	0.81534	0.77484	0.86282	0.87049	0.7354	0.66858	0.89737
1349	0.81708	0.72383	0.8352	0.84749	0.7991	0.82625	0.54569	0.92324	0.92901	0.56451	0.81234	0.82238	0.8221	0.94481	0.92737	0.95958	0.86974	0.68068	0.83232	0.71337	0.56186	0.73672	0.89691	0.86605	0.92315	0.74155	0.95053	0.6302	0.87849	0.82746	0.75396	0.85498	0.86994	0.71979	0.66084	0.86715
1349.9	0.79353	0.71519	0.81483	0.85269	0.80218	0.8147	0.54284	0.9092	0.92804	0.56717	0.80552	0.80591	0.82864	0.9613	0.9298	0.95961	0.88006	0.66592	0.83388	0.71497	0.56323	0.74955	0.88988	0.86073	0.91438	0.7329	0.95904	0.63853	0.88351	0.8315	0.74329	0.83322	0.86033	0.70834	0.64813	0.85889
1350.8	0.77025	0.70432	0.80469	0.85853	0.79033	0.78875	0.5409	0.89558	0.91968	0.56437	0.79083	0.7863	0.81967	0.94859	0.95289	0.95906	0.87712	0.66328	0.82332	0.69766	0.56992	0.76394	0.88025	0.84966	0.91558	0.71772	0.97548	0.64614	0.87631	0.83326	0.72111	0.81724	0.84816	0.70035	0.63165	0.84832
1351.6	0.74124	0.70224	0.78157	0.83874	0.78047	0.77844	0.52885	0.88157	0.9203	0.56616	0.7631	0.76931	0.83091	0.96102	0.92821	0.94474	0.86504	0.67157	0.80619	0.69915	0.57344	0.76282	0.87184	0.83008	0.89461	0.70642	0.96672	0.64682	0.86045	0.84269	0.69488	0.81081	0.84727	0.68122	0.6123	0.82982
1352.5	0.72249	0.68013	0.75269	0.81629	0.75773	0.75048	0.51814	0.84681	0.89826	0.55019	0.73966	0.74699	0.88564	0.94749	0.8994	0.94407	0.86921	0.66227	0.80036	0.68384	0.55636	0.73649	0.85236	0.82099	0.89039	0.6985	0.94553	0.64944	0.83925	0.84077	0.67993	0.79665	0.82741	0.65601	0.59168	0.80778
1353.4	0.69212	0.67472	0.73552	0.80952	0.73013	0.72842	0.50987	0.82984	0.89245	0.53802	0.71406	0.73732	0.89731	0.96083	0.91494	0.94191	0.84846	0.65216	0.78761	0.66582	0.54749	0.72331	0.85671	0.82222	0.87019	0.69968	0.93032	0.64923	0.81676	0.83789	0.67121	0.77538	0.80853	0.64957	0.58326	0.79361
1354.3	0.66651	0.65967	0.7099	0.76682	0.69884	0.70852	0.49565	0.8057	0.86346	0.52264	0.69428	0.72598	0.8795	0.96078	0.90318	0.93856	0.83983	0.63867	0.77731	0.65337	0.54091	0.70452	0.85663	0.80676	0.85452	0.7002	0.90236	0.63392	0.80379	0.82672	0.65573	0.76555	0.77421	0.63613	0.56938	0.7628
1355.1	0.6433	0.64125	0.68507	0.73186	0.6668	0.68855	0.48181	0.76387	0.85673	0.50211	0.66646	0.71304	0.89859	0.95338	0.88709	0.91644	0.82472	0.62391	0.76964	0.62757	0.53997	0.68098	0.82629	0.7907	0.84958	0.6804	0.88636	0.61394	0.7818	0.81338	0.64154	0.74579	0.75971	0.62513	0.55972	0.74353
1356	0.62174	0.62157	0.66872	0.71063	0.63948	0.66536	0.47085	0.73939	0.84158	0.47837	0.64994	0.70589	0.90257	0.93454	0.89456	0.9039	0.80847	0.61188	0.74239	0.60304	0.52783	0.6752	0.81274	0.79469	0.85764	0.6608	0.89284	0.60836	0.76649	0.82105	0.6237	0.72689	0.74646	0.61392	0.55319	0.71719
1356.9	0.60029	0.62455	0.64562	0.70848	0.64219	0.65637	0.46543	0.7169	0.82818	0.46136	0.63304	0.70274	0.88833	0.93977	0.88523	0.89925	0.79415	0.60702	0.71396	0.58975	0.51783	0.67406	0.79577	0.77318	0.84446	0.64811	0.89029	0.60029	0.74609	0.82809	0.58911	0.69564	0.73107	0.61147	0.54668	0.68695
1357.8	0.58638	0.61435	0.6223	0.66649	0.62949	0.64654	0.45105	0.69743	0.80134	0.43951	0.60479	0.68319	0.88983	0.91491	0.84351	0.87508	0.79476	0.59515	0.70949	0.57648	0.48799	0.65264	0.7653	0.74758	0.82113	0.64183	0.88127	0.58404	0.73022	0.82695	0.57986	0.68631	0.70566	0.58879	0.52043	0.66837
1358.6	0.56872	0.60271	0.59761	0.6551	0.60664	0.63434	0.44173	0.67719	0.78201	0.42364	0.57398	0.65739	0.89233	0.89485	0.8201	0.85003	0.77148	0.59385	0.69117	0.54282	0.46635	0.63312	0.74251	0.72092	0.81888	0.63254	0.86257	0.56782	0.6957	0.81577	0.559	0.67208	0.67852	0.56084	0.50769	0.6263
1359.5	0.55181	0.5969	0.58301	0.6322	0.60171	0.62744	0.4413	0.67365	0.75676	0.41097	0.55978	0.6347	0.86011	0.87849	0.81083	0.82363	0.77154	0.59727	0.68119	0.5476	0.43321	0.64057	0.74276	0.70201	0.78787	0.62462	0.84598	0.55161	0.68674	0.81226	0.54603	0.66657	0.64678	0.55914	0.49238	0.58853
1360.4	0.53745	0.59094	0.56765	0.61271	0.58134	0.60946	0.43834	0.66134	0.7278	0.40318	0.53222	0.62395	0.81993	0.87253	0.78129	0.80376	0.77072	0.57605	0.6931	0.54546	0.40599	0.62569	0.73211	0.67809	0.75441	0.63099	0.81937	0.53173	0.66698	0.77772	0.52997	0.66117	0.61831	0.55893	0.4645	0.56769
1361.3	0.50368	0.56518	0.54683	0.58211	0.53814	0.58244	0.42268	0.63846	0.70231	0.38141	0.49855	0.60585	0.77125	0.8285	0.76771	0.77875	0.74482	0.56858	0.68281	0.52343	0.39078	0.60025	0.73904	0.67041	0.70517	0.62864	0.79713	0.51178	0.63795	0.74691	0.52092	0.64499	0.60126	0.5324	0.43696	0.53388
1362.1	0.4941	0.5504	0.52711	0.57347	0.53375	0.56091	0.41401	0.61979	0.68157	0.373	0.48536	0.59962	0.76101	0.81219	0.74853	0.7671	0.73651	0.56054	0.66839	0.5108	0.40077	0.5878	0.71207	0.65394	0.72646	0.60244	0.777	0.5013	0.62713	0.71557	0.50366	0.63826	0.5948	0.52981	0.42171	0.50071
1363	0.48568	0.53339	0.5211	0.54991	0.51864	0.54366	0.39837	0.59877	0.65508	0.35037	0.46961	0.58913	0.74885	0.7721	0.72974	0.74652	0.73855	0.55194	0.6441	0.50498	0.39197	0.56804	0.68613	0.65219	0.71993	0.58146	0.77707	0.49375	0.61346	0.71082	0.48245	0.63764	0.58932	0.52207	0.39721	0.47773
1363.9	0.48087	0.52092	0.50449	0.54461	0.49701	0.52891	0.38216	0.57492	0.6286	0.33421	0.44009	0.58834	0.73458	0.75195	0.68762	0.73309	0.72703	0.53396	0.63718	0.48928	0.39199	0.53807	0.68302	0.65076	0.72187	0.58186	0.75599	0.47687	0.58543	0.68542	0.46999	0.62759	0.5844	0.49386	0.38462	0.45575
1364.8	0.46438	0.51016	0.48752	0.53151	0.4678	0.52435	0.37112	0.54952	0.60508	0.31346	0.41842	0.57563	0.73218	0.69914	0.67847	0.71242	0.72396	0.5186	0.61399	0.47483	0.3705	0.50454	0.6541	0.64023	0.71462	0.56345	0.74203	0.45825	0.56289	0.67229	0.46776	0.60018	0.55876	0.46384	0.37255	0.4305
1365.6	0.47026	0.51014	0.48687	0.53099	0.47194	0.52271	0.36258	0.53379	0.58158	0.30631	0.41497	0.56069	0.73427	0.68446	0.66029	0.6851	0.72888	0.51135	0.60089	0.47163	0.35297	0.47872	0.61449	0.63031	0.73502	0.53817	0.72631	0.43564	0.55784	0.65285	0.44868	0.5949	0.53098	0.46721	0.3706	0.43419
1366.5	0.46535	0.50749	0.4894	0.53194	0.45695	0.52903	0.359	0.51151	0.56094	0.30156	0.41057	0.55131	0.69757	0.63755	0.68068	0.66674	0.71743	0.50013	0.60828	0.46647	0.33758	0.4698	0.62275	0.62845	0.7261	0.51997	0.71931	0.41179	0.54044	0.65419	0.43603	0.59111	0.50933	0.45921	0.36527	0.42124
1367.4	0.45487	0.50543	0.48225	0.53321	0.4499	0.52529	0.35347	0.50902	0.5473	0.28612	0.39209	0.54982	0.6669	0.62379	0.6877	0.64658	0.72195	0.48812	0.59748	0.46045	0.32313	0.46585	0.60499	0.63191	0.7123	0.52752	0.69988	0.38863	0.53482	0.64407	0.42224	0.56983	0.4999	0.45663	0.36806	0.42362
1368.2	0.44736	0.51055	0.4878	0.53801	0.45363	0.53062	0.35502	0.50852	0.53454	0.28385	0.38876	0.55247	0.65625	0.61893	0.68189	0.64356	0.72501	0.49161	0.58566	0.45086	0.31036	0.44658	0.58239	0.62778	0.70941	0.54214	0.68741	0.38613	0.53004	0.64611	0.41731	0.55256	0.49362	0.45902	0.3578	0.43228
1369.1	0.43134	0.49942	0.48667	0.52767	0.45893	0.51889	0.34181	0.49167	0.51946	0.27394	0.38585	0.53604	0.62174	0.6249	0.67284	0.62783	0.7139	0.4842	0.57802	0.43545	0.31642	0.43192	0.58585	0.61484	0.69317	0.55476	0.67591	0.36977	0.516	0.63274	0.40056	0.54599	0.48843	0.45969	0.34656	0.41216
1370	0.42598	0.48533	0.48979	0.52137	0.44032	0.51613	0.34227	0.48496	0.51689	0.25911	0.36943	0.53043	0.6117	0.60774	0.66652	0.62105	0.70769	0.47024	0.58498	0.42389	0.31809	0.42411	0.57277	0.60767	0.69199	0.55664	0.6733	0.36236	0.50233	0.62716	0.39015	0.54142	0.49249	0.44128	0.32666	0.39305
1370.9	0.42605	0.47343	0.49192	0.51684	0.43884	0.50196	0.33882	0.49541	0.51977	0.24565	0.35777	0.52877	0.61217	0.60359	0.65986	0.6246	0.70666	0.46287	0.57427	0.42506	0.30447	0.41854	0.56758	0.60992	0.70116	0.5708	0.67749	0.35915	0.49509	0.61743	0.3822	0.54663	0.49752	0.42956	0.33154	0.40079
1371.7	0.414	0.45971	0.49314	0.51337	0.43142	0.4931	0.33661	0.48052	0.51509	0.24067	0.35289	0.51722	0.60761	0.57066	0.65431	0.61377	0.66935	0.44859	0.57451	0.40734	0.30164	0.39576	0.56321	0.60216	0.6874	0.55775	0.66682	0.35655	0.47907	0.60544	0.37903	0.54095	0.50583	0.4136	0.31949	0.37658
1372.6	0.40968	0.43917	0.47723	0.50755	0.40489	0.46865	0.32067	0.4742	0.49612	0.21874	0.34812	0.4998	0.59552	0.54103	0.66634	0.58995	0.65715	0.42366	0.56229	0.40149	0.27942	0.39007	0.56352	0.5809	0.67648	0.53178	0.6796	0.33734	0.46189	0.57609	0.35688	0.54075	0.48461	0.39445	0.32722	0.34543
1373.5	0.40799	0.42615	0.48173	0.5101	0.39041	0.46642	0.32379	0.47082	0.48492	0.20883	0.34288	0.49868	0.60441	0.53631	0.6612	0.58221	0.64868	0.42176	0.57907	0.39949	0.2642	0.38151	0.53659	0.58683	0.70412	0.52197	0.68414	0.32717	0.46148	0.56764	0.3495	0.53146	0.46884	0.38004	0.32231	0.34565
1374.3	0.40156	0.41919	0.47232	0.50752	0.38973	0.46258	0.31058	0.46699	0.47495	0.19626	0.33387	0.49378	0.58616	0.52837	0.66278	0.57222	0.64125	0.42387	0.56014	0.38897	0.23959	0.36922	0.55126	0.59169	0.71316	0.53168	0.67205	0.31417	0.45312	0.56729	0.34157	0.51536	0.4501	0.37152	0.32621	0.33108
1375.2	0.39605	0.4125	0.4717	0.52061	0.38527	0.45544	0.2992	0.465	0.47043	0.18902	0.33019	0.4903	0.56249	0.52544	0.65696	0.55619	0.63813	0.41896	0.56413	0.37623	0.22456	0.34705	0.53789	0.57941	0.68271	0.53788	0.66109	0.30262	0.44727	0.54882	0.33454	0.49458	0.44468	0.3743	0.30599	0.30404
1376.1	0.39343	0.413	0.47233	0.52446	0.38406	0.43875	0.29293	0.46658	0.46153	0.18089	0.31718	0.4869	0.54836	0.52383	0.64483	0.55063	0.65052	0.40843	0.56398	0.38056	0.20773	0.35254	0.53504	0.56106	0.67709	0.56848	0.64998	0.27696	0.43965	0.53463	0.33152	0.49404	0.42722	0.37203	0.29447	0.30471
1377	0.38163	0.40078	0.47557	0.51977	0.38814	0.43214	0.28805	0.46114	0.46961	0.17582	0.30636	0.47887	0.54258	0.52137	0.63289	0.54387	0.62809	0.40238	0.54892	0.37635	0.20533	0.34406	0.5219	0.57003	0.69574	0.5663	0.64081	0.26686	0.44142	0.53336	0.33619	0.47695	0.41831	0.37449	0.2704	0.29608
1377.8	0.38755	0.4043	0.48361	0.52405	0.3947	0.42078	0.27849	0.46071	0.46927	0.16658	0.30772	0.4802	0.52325	0.50919	0.63635	0.53501	0.62044	0.40292	0.53997	0.38019	0.19126	0.36171	0.5223	0.57536	0.68317	0.56431	0.63698	0.26321	0.42669	0.5286	0.33526	0.47078	0.4375	0.37086	0.28558	0.29128
1378.7	0.38717	0.40914	0.49706	0.53229	0.39641	0.42037	0.28131	0.4656	0.4699	0.17491	0.32086	0.48015	0.51326	0.51372	0.64093	0.54633	0.61652	0.40901	0.56366	0.39221	0.19254	0.37972	0.5518	0.57252	0.68661	0.56806	0.64512	0.25222	0.43005	0.52256	0.35008	0.47177	0.45266	0.38074	0.2966	0.30145
1379.6	0.36765	0.39886	0.49729	0.51798	0.38065	0.40795	0.27393	0.44506	0.45642	0.16694	0.30703	0.46915	0.49359	0.49013	0.62635	0.53055	0.59402	0.40913	0.56361	0.38248	0.1984	0.3923	0.547	0.57544	0.68254	0.55586	0.62871	0.22973	0.4213	0.51414	0.33874	0.44657	0.45237	0.37061	0.29467	0.29205
1380.4	0.36132	0.38505	0.51054	0.51266	0.37323	0.40912	0.27142	0.43569	0.45476	0.15864	0.30949	0.46576	0.48016	0.49817	0.63007	0.53964	0.58497	0.4128	0.57226	0.38339	0.20821	0.39842	0.5408	0.56653	0.6986	0.52653	0.63396	0.23007	0.42647	0.50224	0.32131	0.43617	0.45402	0.37063	0.29068	0.28647
1381.3	0.35444	0.3832	0.5222	0.50963	0.36193	0.40271	0.26152	0.41748	0.44234	0.15005	0.30439	0.46497	0.46791	0.4978	0.61897	0.51997	0.58229	0.41812	0.58978	0.37344	0.20789	0.41429	0.53119	0.55247	0.6827	0.53437	0.60803	0.21404	0.41989	0.48576	0.31023	0.43208	0.46612	0.36515	0.28901	0.28067
1382.2	0.34348	0.37911	0.51263	0.5198	0.35965	0.38822	0.25277	0.41337	0.44183	0.14161	0.30067	0.45753	0.46462	0.49593	0.60029	0.51517	0.57712	0.42394	0.58564	0.35447	0.22806	0.40203	0.53593	0.54463	0.68598	0.54039	0.57758	0.1977	0.42783	0.46931	0.31032	0.41984	0.46171	0.35532	0.26481	0.27282
1383	0.32293	0.36537	0.50608	0.51638	0.34673	0.36041	0.238	0.39773	0.4172	0.12466	0.28537	0.44216	0.45144	0.46312	0.56823	0.49554	0.56311	0.40865	0.5829	0.34181	0.217	0.38604	0.50373	0.52874	0.66764	0.51429	0.55392	0.18797	0.42008	0.44303	0.3024	0.40017	0.43548	0.35228	0.24522	0.25824
1383.9	0.3233	0.37139	0.50793	0.51752	0.35241	0.35039	0.23055	0.39397	0.40568	0.1167	0.29119	0.44674	0.44275	0.46476	0.54036	0.4938	0.57111	0.40816	0.5729	0.33521	0.20156	0.3914	0.49941	0.52881	0.64461	0.53513	0.5545	0.18094	0.4165	0.43513	0.31186	0.38659	0.42812	0.34881	0.23484	0.26415
1384.8	0.31877	0.37285	0.49865	0.51478	0.34835	0.32725	0.22187	0.38447	0.38566	0.10858	0.28865	0.44468	0.42595	0.46275	0.5326	0.47044	0.56261	0.41428	0.56293	0.31775	0.17948	0.38211	0.50784	0.54164	0.62066	0.53717	0.52715	0.17301	0.40784	0.43054	0.32737	0.3743	0.42215	0.33535	0.23298	0.25465
1385.7	0.3036	0.36475	0.49192	0.51679	0.34706	0.30865	0.22083	0.38013	0.37212	0.1003	0.28371	0.43603	0.41887	0.43631	0.53029	0.47768	0.55148	0.42336	0.55594	0.30908	0.16727	0.38769	0.50357	0.5481	0.61101	0.51248	0.5124	0.17246	0.39207	0.42554	0.3369	0.36528	0.40401	0.32721	0.22456	0.25118
1386.5	0.29861	0.35957	0.4903	0.50534	0.34121	0.2935	0.21971	0.37241	0.36455	0.093274	0.27395	0.43181	0.4254	0.41963	0.51208	0.47239	0.52842	0.42201	0.55122	0.32105	0.14977	0.41513	0.509	0.5248	0.60137	0.50295	0.49702	0.17209	0.37631	0.42449	0.33298	0.37431	0.38548	0.33268	0.22605	0.25484
1387.4	0.29306	0.34733	0.49239	0.49215	0.33744	0.28203	0.20532	0.3599	0.35079	0.083955	0.27137	0.43295	0.43254	0.43286	0.51253	0.4559	0.52102	0.41774	0.54324	0.30684	0.14292	0.44429	0.49204	0.51837	0.59455	0.50235	0.48326	0.16338	0.3652	0.41548	0.33345	0.38032	0.39396	0.30283	0.21739	0.24579
1388.3	0.27139	0.33599	0.48834	0.48774	0.32481	0.26546	0.20001	0.34148	0.33817	0.072287	0.26269	0.41282	0.43892	0.4381	0.52422	0.43111	0.49475	0.42019	0.53024	0.29733	0.13396	0.45438	0.47369	0.49175	0.5964	0.47117	0.47807	0.15369	0.34602	0.40266	0.32988	0.3918	0.37656	0.28694	0.20207	0.2261
1389.1	0.25349	0.32669	0.48068	0.49179	0.31493	0.25377	0.18631	0.326	0.32331	0.060155	0.26152	0.40134	0.43406	0.44639	0.50571	0.43905	0.48311	0.4027	0.51831	0.30327	0.12395	0.45613	0.45999	0.47697	0.59035	0.45076	0.47789	0.14359	0.31699	0.39642	0.32575	0.3904	0.368	0.26978	0.19156	0.20999
1390	0.2506	0.32862	0.47559	0.48258	0.30382	0.24399	0.17671	0.31031	0.32072	0.054021	0.2556	0.40182	0.44108	0.44086	0.48595	0.43384	0.46958	0.4086	0.50554	0.29897	0.12595	0.45329	0.4548	0.46524	0.59146	0.43962	0.47675	0.12867	0.30687	0.39906	0.32767	0.37268	0.36286	0.2499	0.17919	0.19746
1390.9	0.23692	0.31196	0.4789	0.48967	0.29792	0.2298	0.1624	0.28722	0.30152	0.048828	0.24898	0.40055	0.43124	0.44163	0.4807	0.42698	0.45593	0.40184	0.48221	0.27405	0.12176	0.44912	0.43024	0.46703	0.59728	0.40076	0.47385	0.12463	0.29665	0.38105	0.3239	0.35173	0.36561	0.23465	0.15986	0.19083
1391.7	0.23136	0.30967	0.45754	0.49081	0.2853	0.20743	0.16366	0.2681	0.29284	0.038118	0.23569	0.3901	0.42937	0.44828	0.44832	0.4412	0.42665	0.3944	0.4459	0.2689	0.13123	0.44344	0.42064	0.47141	0.56964	0.39336	0.45721	0.12404	0.26815	0.36405	0.31085	0.33677	0.34357	0.22563	0.13646	0.18975
1392.6	0.24147	0.30917	0.4432	0.48619	0.27477	0.19293	0.15639	0.25129	0.27686	0.036451	0.22556	0.38647	0.4582	0.44759	0.41469	0.44727	0.40773	0.3986	0.42227	0.26476	0.12056	0.44887	0.41126	0.47457	0.57905	0.37858	0.4283	0.1228	0.25986	0.35593	0.3086	0.32655	0.33077	0.21652	0.13995	0.198
1393.5	0.23602	0.30757	0.41964	0.46873	0.26271	0.17701	0.14554	0.22922	0.25676	0.03079	0.20343	0.3771	0.46764	0.44974	0.40353	0.41716	0.36049	0.39707	0.39399	0.25519	0.11657	0.45176	0.4015	0.47775	0.58904	0.35339	0.40409	0.11606	0.239	0.33537	0.29386	0.31646	0.31204	0.21215	0.1235	0.21571
1394.3	0.2305	0.2993	0.39748	0.46333	0.25604	0.15657	0.13373	0.20352	0.22072	0.02887	0.18897	0.35784	0.47322	0.45602	0.38243	0.39297	0.3416	0.3688	0.37353	0.25439	0.10229	0.46901	0.37983	0.46118	0.5789	0.34049	0.37729	0.1151	0.21885	0.31547	0.28672	0.31361	0.2807	0.19962	0.12673	0.22339
1395.2	0.2282	0.30307	0.37673	0.44766	0.24237	0.14078	0.12428	0.19026	0.206	0.027039	0.178	0.33305	0.48019	0.46602	0.37077	0.38487	0.32732	0.3557	0.35085	0.2551	0.10002	0.46479	0.36283	0.44069	0.55881	0.34914	0.37781	0.10932	0.21013	0.31113	0.27563	0.31236	0.25415	0.18931	0.11912	0.20048
1396.1	0.21657	0.30082	0.36085	0.44417	0.22727	0.12689	0.11727	0.17023	0.18466	0.0362	0.16559	0.30967	0.48544	0.45634	0.3727	0.34422	0.30717	0.34708	0.33721	0.23691	0.085933	0.46519	0.34141	0.40623	0.55189	0.34082	0.36897	0.095368	0.19656	0.30735	0.27825	0.29447	0.23414	0.18547	0.11443	0.18421
1396.9	0.18489	0.2807	0.32653	0.41649	0.20165	0.095347	0.10158	0.15529	0.16842	0.030221	0.14465	0.28413	0.44647	0.42244	0.35185	0.31935	0.28718	0.31852	0.31371	0.22552	0.097351	0.46239	0.32849	0.36859	0.51452	0.30966	0.35254	0.085947	0.17124	0.2966	0.25617	0.27272	0.20655	0.17601	0.096796	0.14885
1397.8	0.1855	0.27544	0.32377	0.40975	0.20713	0.073988	0.099124	0.14826	0.17177	0.039254	0.1471	0.27174	0.45215	0.3877	0.33501	0.30617	0.28832	0.30619	0.31331	0.22033	0.10485	0.46984	0.29842	0.34917	0.50047	0.30474	0.36601	0.073203	0.16625	0.2945	0.25914	0.26316	0.18781	0.17176	0.08947	0.13031
1398.7	0.18023	0.26489	0.29918	0.39901	0.20649	0.060163	0.091947	0.1483	0.17221	0.04143	0.14142	0.25108	0.44331	0.37919	0.31366	0.31224	0.27355	0.29588	0.29316	0.2128	0.11282	0.45735	0.29341	0.33629	0.49001	0.29177	0.35072	0.072763	0.16437	0.28619	0.24527	0.26073	0.18469	0.17466	0.081774	0.11914
1399.5	0.17358	0.25291	0.26699	0.38335	0.20363	0.047641	0.092559	0.13817	0.15913	0.044852	0.12835	0.23752	0.41896	0.34082	0.27858	0.30501	0.25216	0.28911	0.29125	0.2028	0.095476	0.4669	0.29265	0.3345	0.44664	0.25881	0.33884	0.073011	0.13708	0.27845	0.25025	0.25404	0.16559	0.16137	0.072209	0.12821
1400.4	0.17005	0.24216	0.2536	0.35226	0.20588	0.040947	0.086256	0.13565	0.15986	0.054028	0.11682	0.23255	0.38125	0.325	0.24479	0.28856	0.24024	0.28319	0.28052	0.2184	0.080129	0.46607	0.27899	0.3315	0.43017	0.24386	0.3234	0.065589	0.12763	0.28801	0.23721	0.26245	0.15736	0.15672	0.076446	0.14453
1401.3	0.17146	0.25198	0.25023	0.34447	0.21755	0.044519	0.088507	0.12738	0.15147	0.062987	0.1327	0.22583	0.37792	0.35012	0.23599	0.28577	0.23188	0.26907	0.25749	0.21411	0.064953	0.45212	0.29462	0.33792	0.43704	0.24978	0.31121	0.070305	0.11807	0.29397	0.23876	0.27047	0.15459	0.15187	0.090592	0.16541
1402.1	0.16814	0.23734	0.21987	0.3432	0.20765	0.043847	0.092675	0.11803	0.14302	0.071974	0.115	0.20915	0.35481	0.31443	0.22088	0.29633	0.21544	0.2612	0.22478	0.20576	0.046765	0.44127	0.29896	0.31505	0.41118	0.23975	0.29773	0.076879	0.1134	0.28575	0.23626	0.26331	0.14099	0.13715	0.096084	0.16194
1403	0.14721	0.22256	0.20639	0.3165	0.19563	0.038759	0.092268	0.10159	0.14001	0.07709	0.1065	0.1986	0.3131	0.29674	0.20109	0.26178	0.20019	0.24842	0.2044	0.19284	0.029659	0.44972	0.29101	0.3063	0.38176	0.23629	0.2975	0.057983	0.093894	0.27656	0.22953	0.25261	0.12281	0.12246	0.083941	0.15703
1403.9	0.13236	0.21425	0.18777	0.2855	0.18892	0.039584	0.094303	0.09284	0.13047	0.081563	0.096722	0.18525	0.30732	0.28232	0.19598	0.23679	0.18512	0.24318	0.17156	0.18525	0.04488	0.42903	0.2746	0.30227	0.37398	0.22596	0.28694	0.047798	0.09211	0.27232	0.22875	0.24906	0.11646	0.11446	0.090688	0.16194
1404.7	0.11966	0.20894	0.15617	0.27595	0.19084	0.037018	0.089329	0.069336	0.11362	0.078388	0.086962	0.17255	0.2971	0.25191	0.17732	0.24575	0.17642	0.2322	0.1443	0.15839	0.041314	0.41433	0.26709	0.30401	0.35642	0.1884	0.29303	0.051421	0.084044	0.25946	0.22111	0.23327	0.089919	0.097968	0.083193	0.1392
1405.6	0.10976	0.18135	0.13952	0.2554	0.18039	0.035842	0.08422	0.065538	0.10559	0.07914	0.057881	0.15691	0.27585	0.20226	0.17315	0.24156	0.16952	0.22489	0.16374	0.15638	0.037768	0.39386	0.21175	0.30333	0.31687	0.16869	0.30657	0.042947	0.068744	0.24465	0.2135	0.23291	0.063409	0.097269	0.060657	0.14061
1406.5	0.0961	0.17714	0.12681	0.2253	0.17837	0.037849	0.078451	0.052754	0.098175	0.086682	0.053227	0.1422	0.25559	0.22516	0.14024	0.2165	0.16633	0.22277	0.16446	0.1466	0.056388	0.39848	0.2069	0.31495	0.29707	0.17674	0.29991	0.043601	0.05667	0.2455	0.20816	0.23529	0.053064	0.10822	0.062601	0.16263
1407.3	0.10368	0.17111	0.11613	0.22468	0.18537	0.036379	0.077081	0.050269	0.089833	0.093825	0.054068	0.13902	0.24079	0.21432	0.13702	0.20887	0.1642	0.22349	0.15168	0.14474	0.071236	0.3813	0.20711	0.32431	0.30531	0.16261	0.30279	0.048538	0.072777	0.25347	0.21487	0.24587	0.046543	0.10596	0.065773	0.17329
1408.2	0.10456	0.14778	0.11031	0.23623	0.17462	0.041421	0.069466	0.050497	0.091853	0.095452	0.050492	0.13291	0.21573	0.20567	0.12551	0.20657	0.16726	0.19642	0.141	0.14709	0.063505	0.35476	0.20613	0.32486	0.30734	0.16565	0.28628	0.051571	0.074045	0.25534	0.19465	0.24882	0.030013	0.10303	0.068374	0.17943
1409.1	0.09775	0.12545	0.11367	0.23153	0.15706	0.045548	0.075751	0.067268	0.097254	0.098753	0.058049	0.11978	0.19186	0.18925	0.14315	0.19247	0.17639	0.18028	0.13348	0.15971	0.069596	0.32722	0.20517	0.30873	0.2934	0.16417	0.29047	0.055126	0.073784	0.24925	0.18611	0.2695	0.035616	0.10577	0.074597	0.19051
1409.9	0.095464	0.11699	0.10352	0.2281	0.14227	0.043724	0.077318	0.059327	0.086813	0.10123	0.063446	0.1092	0.19208	0.19581	0.11158	0.17326	0.15352	0.16393	0.097347	0.15418	0.065849	0.32342	0.23532	0.30368	0.31858	0.18188	0.26574	0.066891	0.070332	0.25008	0.18108	0.27428	0.041652	0.1014	0.068974	0.18605
1410.8	0.082707	0.095839	0.094921	0.22633	0.12673	0.039534	0.075408	0.064056	0.076563	0.093681	0.063945	0.10222	0.1669	0.1645	0.12854	0.15058	0.13245	0.13082	0.092475	0.16138	0.043315	0.28775	0.22874	0.28361	0.31349	0.15253	0.24489	0.065806	0.06642	0.25103	0.16397	0.27929	0.043783	0.083821	0.058689	0.16962
1411.7	0.06718	0.077852	0.08604	0.22428	0.12501	0.059783	0.079236	0.077032	0.078056	0.094142	0.070501	0.099458	0.16116	0.14448	0.12616	0.16019	0.12808	0.11265	0.10255	0.17935	0.042036	0.28723	0.23389	0.28313	0.28603	0.13715	0.23326	0.082625	0.055158	0.2578	0.14785	0.2883	0.049874	0.096762	0.062506	0.18102
1412.5	0.050849	0.071007	0.079566	0.20835	0.10543	0.055642	0.080016	0.06395	0.064137	0.092926	0.076669	0.090253	0.14632	0.13337	0.13629	0.16043	0.12138	0.10259	0.086277	0.18114	0.050484	0.27088	0.23886	0.28433	0.27832	0.12549	0.24135	0.097375	0.045338	0.23879	0.14486	0.28989	0.054364	0.096726	0.050982	0.16513
1413.4	0.047971	0.058065	0.067729	0.19975	0.10153	0.061258	0.073214	0.052474	0.05472	0.091128	0.069639	0.078464	0.14994	0.14134	0.12635	0.15554	0.095951	0.097025	0.096057	0.18653	0.063806	0.28032	0.23859	0.28629	0.29827	0.12562	0.22812	0.099608	0.055856	0.23456	0.13803	0.29004	0.066206	0.085326	0.046075	0.16324
1414.2	0.04175	0.049017	0.060071	0.21219	0.10215	0.070825	0.076542	0.049007	0.057736	0.093745	0.06899	0.077434	0.1175	0.13656	0.13707	0.15295	0.094759	0.096646	0.093717	0.18883	0.082155	0.27613	0.23128	0.28796	0.27553	0.099705	0.24188	0.10729	0.057953	0.22292	0.12172	0.28476	0.06831	0.066127	0.05517	0.16823
1415.1	0.044229	0.058847	0.062745	0.23053	0.11404	0.098514	0.086847	0.050941	0.065427	0.10425	0.073431	0.079296	0.12408	0.16039	0.11613	0.16372	0.11854	0.11331	0.086892	0.19511	0.11599	0.27333	0.25125	0.29905	0.27556	0.10929	0.2424	0.12277	0.065535	0.22124	0.11902	0.30539	0.074782	0.061913	0.062598	0.18207
1416	0.050662	0.061615	0.056295	0.24147	0.086591	0.077921	0.087093	0.034807	0.064177	0.099307	0.05936	0.061023	0.12876	0.17234	0.098118	0.1527	0.11593	0.093969	0.071073	0.18287	0.12923	0.24651	0.23913	0.28754	0.30494	0.11772	0.24423	0.13242	0.061375	0.20899	0.11383	0.30194	0.077353	0.055086	0.051293	0.1767
1416.9	0.046783	0.056915	0.051014	0.2546	0.098941	0.082186	0.088489	0.039006	0.060183	0.1039	0.044819	0.044726	0.11658	0.16916	0.080304	0.14594	0.10684	0.094249	0.075404	0.17532	0.12731	0.25741	0.2234	0.27891	0.28824	0.09976	0.22844	0.13599	0.065068	0.22781	0.10829	0.31171	0.069776	0.046783	0.0486	0.17295
1417.7	0.041035	0.057478	0.051603	0.2624	0.089534	0.077258	0.095383	0.043626	0.066983	0.10109	0.047131	0.047615	0.10558	0.17402	0.063779	0.13846	0.10782	0.080938	0.056511	0.17138	0.13497	0.25844	0.21536	0.29184	0.26027	0.10755	0.2259	0.14551	0.057014	0.23046	0.11374	0.32182	0.069143	0.053466	0.050129	0.18246
1418.6	0.04317	0.064835	0.062912	0.29165	0.10801	0.076708	0.10482	0.056966	0.070183	0.10287	0.05824	0.049675	0.1018	0.19904	0.08148	0.14856	0.11886	0.067769	0.078594	0.18326	0.13932	0.26854	0.22671	0.31131	0.26258	0.11418	0.23566	0.16441	0.082845	0.23271	0.13096	0.34935	0.075455	0.070416	0.062965	0.19874
1419.4	0.038032	0.041124	0.052477	0.28951	0.079625	0.054253	0.098986	0.042992	0.062546	0.086104	0.043827	0.031599	0.097457	0.18924	0.077669	0.13567	0.093771	0.048642	0.073115	0.1618	0.12745	0.26126	0.21407	0.30438	0.25664	0.084851	0.2346	0.1774	0.088974	0.21519	0.11514	0.33446	0.069865	0.06968	0.052377	0.18111
1420.3	0.029466	0.03653	0.05637	0.29615	0.093871	0.061523	0.1093	0.048324	0.063199	0.08283	0.039256	0.038884	0.074509	0.19894	0.085279	0.14476	0.099403	0.054891	0.089871	0.15505	0.12759	0.25299	0.21416	0.32311	0.23847	0.073023	0.2337	0.19166	0.10403	0.21692	0.11535	0.35292	0.079487	0.054697	0.060283	0.18887
1421.2	0.026488	0.03865	0.059286	0.29869	0.080792	0.053197	0.10978	0.040641	0.0587	0.066001	0.036956	0.037546	0.073906	0.19114	0.067576	0.11844	0.093105	0.046375	0.10735	0.15399	0.11061	0.24423	0.21952	0.33001	0.24607	0.069285	0.2249	0.20545	0.11422	0.19617	0.11007	0.36019	0.078695	0.049176	0.065724	0.19028
1422	0.028114	0.045146	0.060073	0.32093	0.080841	0.064958	0.11128	0.045157	0.064479	0.065465	0.035639	0.029693	0.079346	0.20848	0.069982	0.11335	0.10027	0.053613	0.11617	0.14158	0.10684	0.23447	0.22711	0.32795	0.2612	0.059177	0.21513	0.23429	0.13906	0.19084	0.093174	0.35972	0.07861	0.041842	0.065406	0.19319
1422.9	0.031724	0.045225	0.048266	0.30621	0.068809	0.064453	0.11116	0.044483	0.069157	0.061242	0.025636	0.025295	0.082096	0.2029	0.048885	0.084955	0.096679	0.054889	0.1108	0.13079	0.11675	0.22286	0.21393	0.31923	0.27859	0.064388	0.19535	0.24594	0.15559	0.18489	0.082136	0.35174	0.092522	0.031199	0.062124	0.17433
1423.8	0.031089	0.04243	0.04887	0.30563	0.063359	0.052024	0.10389	0.05585	0.061097	0.054307	0.029344	0.026669	0.078855	0.18262	0.05043	0.079002	0.083522	0.0495	0.10823	0.12533	0.095581	0.21793	0.19977	0.32948	0.28058	0.079203	0.20595	0.25828	0.16203	0.17469	0.071712	0.34702	0.076626	0.025761	0.073743	0.17154
1424.6	0.041204	0.053116	0.070427	0.3093	0.06537	0.058144	0.10021	0.067244	0.063833	0.061778	0.033149	0.024196	0.089615	0.19008	0.064485	0.068985	0.076002	0.054231	0.097178	0.14237	0.10067	0.23588	0.18703	0.3232	0.27956	0.09824	0.22286	0.27866	0.17313	0.15796	0.070924	0.34484	0.076626	0.035541	0.080601	0.17037
1425.5	0.053793	0.052872	0.074929	0.3166	0.072693	0.054816	0.10614	0.076215	0.084088	0.066232	0.042367	0.035572	0.10176	0.21706	0.083448	0.080045	0.078694	0.043728	0.098823	0.15064	0.10988	0.23254	0.18723	0.34183	0.28813	0.099473	0.23542	0.29045	0.17557	0.14671	0.067647	0.33954	0.092523	0.03879	0.078108	0.18136
1426.3	0.065171	0.052173	0.083379	0.31559	0.0652	0.04204	0.10687	0.071777	0.089537	0.06505	0.042254	0.04633	0.097047	0.20726	0.088136	0.085527	0.071228	0.035245	0.11299	0.15807	0.1138	0.22393	0.19513	0.34862	0.29691	0.10375	0.23958	0.30745	0.1759	0.14063	0.065858	0.33846	0.10492	0.034473	0.08383	0.17743
1427.2	0.073045	0.049165	0.096401	0.32541	0.056379	0.039968	0.10604	0.062155	0.090614	0.054817	0.039259	0.050644	0.097216	0.20897	0.10063	0.098457	0.070141	0.043342	0.1251	0.14599	0.096964	0.207	0.20244	0.35391	0.27918	0.10402	0.23325	0.32597	0.17054	0.13675	0.066234	0.33111	0.091858	0.027658	0.090179	0.17646
1428.1	0.080769	0.059879	0.10282	0.33464	0.061465	0.055671	0.11366	0.062356	0.10153	0.065268	0.041353	0.058764	0.10711	0.23842	0.09378	0.10414	0.088119	0.052284	0.14053	0.15381	0.12959	0.22215	0.21764	0.35177	0.2876	0.11758	0.21949	0.34994	0.1886	0.14492	0.093611	0.32609	0.12072	0.033754	0.10604	0.18692
1428.9	0.08343	0.059745	0.09373	0.33298	0.044698	0.059451	0.1117	0.058002	0.1061	0.059727	0.039596	0.049202	0.12402	0.23628	0.086591	0.10288	0.084867	0.043174	0.13985	0.14138	0.131	0.1865	0.20883	0.35752	0.28172	0.12814	0.20897	0.36132	0.19718	0.13727	0.087943	0.3148	0.12616	0.027452	0.11076	0.18798
1429.8	0.089307	0.072769	0.099595	0.35102	0.053085	0.074276	0.11056	0.064506	0.11232	0.061764	0.041642	0.050752	0.10991	0.23678	0.077615	0.10241	0.090062	0.048296	0.15568	0.13762	0.15016	0.19489	0.19198	0.35464	0.26778	0.15991	0.21511	0.38675	0.21552	0.14658	0.089193	0.30637	0.15536	0.03246	0.13456	0.19066
1430.7	0.093316	0.080746	0.11464	0.34313	0.080269	0.075129	0.109	0.074754	0.12089	0.065903	0.038225	0.051264	0.12067	0.23687	0.08513	0.090451	0.10562	0.059782	0.16373	0.13919	0.14493	0.20228	0.17313	0.35815	0.27491	0.17588	0.23337	0.39692	0.22414	0.13962	0.10173	0.29713	0.16343	0.042215	0.13794	0.20108
1431.5	0.091358	0.083111	0.10917	0.33804	0.081103	0.079418	0.11013	0.083919	0.12638	0.073121	0.037723	0.05235	0.12368	0.23503	0.068235	0.078364	0.096248	0.043002	0.16834	0.14719	0.15504	0.1894	0.14803	0.35558	0.27076	0.16901	0.23353	0.41195	0.2273	0.12394	0.10091	0.28864	0.18184	0.039797	0.13695	0.20639
1432.4	0.091794	0.082604	0.11318	0.33432	0.083048	0.073492	0.11374	0.087027	0.11956	0.070866	0.049322	0.061808	0.11043	0.20855	0.08828	0.077511	0.092812	0.043269	0.17679	0.15273	0.13863	0.1866	0.14011	0.36775	0.26585	0.16367	0.24275	0.42073	0.22585	0.10118	0.096445	0.29097	0.19268	0.040631	0.12652	0.21307
1433.2	0.083156	0.083332	0.11569	0.32538	0.088356	0.074343	0.11665	0.085582	0.11199	0.081184	0.061582	0.084344	0.092345	0.18685	0.086089	0.06366	0.086455	0.055303	0.21043	0.14952	0.12572	0.20721	0.15422	0.35716	0.26548	0.14994	0.23906	0.42912	0.23369	0.082273	0.11024	0.28326	0.1988	0.045065	0.12709	0.20704
1434.1	0.088706	0.085699	0.12629	0.3111	0.08891	0.077009	0.11971	0.078866	0.1128	0.091354	0.066686	0.10107	0.084381	0.16346	0.10202	0.058769	0.072741	0.071938	0.21772	0.14681	0.13225	0.20583	0.16935	0.34612	0.27771	0.14162	0.23844	0.43803	0.24511	0.06885	0.11321	0.27338	0.19777	0.055278	0.13309	0.22873
1434.9	0.095092	0.092928	0.119	0.30519	0.090087	0.088666	0.11868	0.076447	0.10061	0.091624	0.080104	0.11787	0.090805	0.15741	0.10096	0.047997	0.060532	0.067236	0.21168	0.16252	0.14881	0.18623	0.18471	0.35725	0.26851	0.1291	0.22263	0.44161	0.25334	0.053045	0.10642	0.26813	0.2087	0.052748	0.1455	0.23942
1435.8	0.10182	0.096641	0.13404	0.28612	0.080163	0.088401	0.11073	0.068209	0.094477	0.092289	0.076942	0.13301	0.11589	0.14944	0.11602	0.049518	0.055879	0.076999	0.22405	0.17072	0.15827	0.1931	0.17364	0.36703	0.27304	0.12703	0.22752	0.43769	0.25304	0.04885	0.10761	0.25326	0.2217	0.065668	0.15316	0.25271
1436.7	0.12431	0.11569	0.15527	0.29191	0.090408	0.095682	0.1145	0.076441	0.11406	0.10358	0.081933	0.15919	0.13712	0.16337	0.10921	0.047432	0.065134	0.088667	0.23732	0.18968	0.17851	0.17286	0.16704	0.3791	0.28831	0.12801	0.24422	0.43788	0.26547	0.053753	0.10661	0.25267	0.24191	0.075399	0.1799	0.2691
1437.5	0.15934	0.14217	0.17422	0.30173	0.10645	0.11716	0.11631	0.086755	0.13599	0.10357	0.092741	0.19226	0.14751	0.16629	0.13736	0.060668	0.076775	0.11632	0.25513	0.22151	0.21773	0.15999	0.16408	0.4015	0.2891	0.14145	0.26269	0.44203	0.28113	0.063596	0.10243	0.25797	0.29782	0.094132	0.20558	0.30082
1438.4	0.1576	0.14114	0.16942	0.27204	0.08433	0.10921	0.10381	0.081764	0.12251	0.097932	0.077219	0.19143	0.18529	0.17226	0.1382	0.058481	0.074569	0.11032	0.25215	0.23567	0.23179	0.1376	0.13309	0.38231	0.28106	0.13809	0.2529	0.41803	0.26424	0.0469	0.094223	0.25219	0.31484	0.087236	0.18798	0.26594
1439.3	0.16752	0.16228	0.18611	0.28964	0.087555	0.12545	0.11214	0.09277	0.14267	0.11394	0.090396	0.20839	0.17011	0.18585	0.16385	0.085098	0.09247	0.14425	0.29274	0.25505	0.24102	0.15719	0.13523	0.3809	0.28864	0.15796	0.26008	0.41988	0.2671	0.051106	0.10234	0.24884	0.33067	0.10914	0.19755	0.26489
1440.1	0.17811	0.18241	0.19122	0.30625	0.10782	0.13959	0.11532	0.11013	0.15294	0.12876	0.10713	0.22403	0.16583	0.2092	0.17016	0.094778	0.11926	0.17	0.28356	0.27556	0.26711	0.15054	0.14263	0.37449	0.27893	0.17802	0.26065	0.41155	0.2871	0.057194	0.099037	0.25359	0.34395	0.11623	0.20156	0.27306
1441	0.17946	0.18999	0.19935	0.29126	0.10946	0.14821	0.11327	0.11273	0.15409	0.13405	0.11075	0.22964	0.14761	0.22609	0.19568	0.10554	0.11832	0.17745	0.29246	0.28223	0.29777	0.15621	0.14662	0.34683	0.27505	0.19641	0.25072	0.40474	0.29475	0.055763	0.11265	0.24998	0.35916	0.12232	0.20372	0.25762
1441.8	0.17739	0.18988	0.2032	0.27073	0.11241	0.12604	0.11112	0.1077	0.13984	0.1384	0.1152	0.22283	0.14105	0.22504	0.21289	0.10876	0.14132	0.15313	0.27622	0.28237	0.30599	0.1549	0.15265	0.33162	0.28077	0.18607	0.24128	0.38568	0.29233	0.044517	0.10758	0.24262	0.33548	0.11853	0.19223	0.23523
1442.7	0.19459	0.21935	0.22309	0.28165	0.13679	0.14838	0.12699	0.12468	0.16492	0.1566	0.1452	0.24779	0.11589	0.23138	0.22868	0.11443	0.17705	0.17555	0.29176	0.30539	0.33047	0.16334	0.18636	0.34528	0.28594	0.20181	0.24009	0.38669	0.32355	0.044882	0.12524	0.24713	0.34832	0.13423	0.2147	0.26922
1443.6	0.2028	0.22654	0.2273	0.26829	0.14373	0.13745	0.12821	0.12579	0.16372	0.16521	0.15805	0.25358	0.1222	0.2319	0.24015	0.10786	0.17192	0.17792	0.261	0.31593	0.35588	0.1684	0.18618	0.33997	0.25876	0.19571	0.23551	0.36808	0.34006	0.043521	0.13779	0.24327	0.37217	0.14156	0.22183	0.27089
1444.4	0.20954	0.24335	0.22092	0.26092	0.15744	0.14746	0.13416	0.12567	0.17565	0.17732	0.17857	0.26656	0.13242	0.22921	0.24712	0.12267	0.18468	0.17786	0.27851	0.3281	0.37297	0.17997	0.20115	0.35471	0.26281	0.19468	0.22852	0.35978	0.34197	0.033877	0.15164	0.25066	0.40283	0.15582	0.2297	0.26966
1445.3	0.21959	0.27444	0.22374	0.27007	0.17413	0.16101	0.13507	0.13016	0.19632	0.1886	0.19517	0.27366	0.13354	0.22329	0.23945	0.1216	0.19422	0.1831	0.27609	0.34054	0.38507	0.18764	0.1998	0.38556	0.243	0.19871	0.21879	0.34071	0.34367	0.033547	0.14932	0.24549	0.42999	0.15953	0.2334	0.30153
1446.1	0.22867	0.29662	0.22642	0.28975	0.17767	0.17297	0.14363	0.13105	0.21873	0.20491	0.20719	0.28477	0.15294	0.22412	0.23868	0.12314	0.2001	0.2034	0.29486	0.35213	0.40614	0.20506	0.19423	0.39152	0.25553	0.19704	0.18031	0.3296	0.34669	0.04461	0.15945	0.23731	0.47482	0.17007	0.24481	0.31481
1447	0.24678	0.31746	0.24445	0.30884	0.20479	0.17804	0.15239	0.15252	0.23538	0.21803	0.22333	0.29885	0.17663	0.23884	0.26616	0.14348	0.22062	0.204	0.31991	0.36941	0.41434	0.21347	0.18726	0.4034	0.26413	0.19741	0.17997	0.3064	0.35127	0.050997	0.18465	0.24299	0.5011	0.18811	0.26036	0.31796
1447.8	0.25032	0.31496	0.24304	0.30674	0.20293	0.17999	0.15744	0.14604	0.24033	0.22922	0.22531	0.31266	0.17143	0.21872	0.26417	0.14461	0.24989	0.20147	0.34395	0.36731	0.42787	0.18591	0.19202	0.4144	0.2607	0.18923	0.15233	0.28289	0.3503	0.062326	0.19805	0.25457	0.51887	0.1872	0.26156	0.32432
1448.7	0.27265	0.33167	0.25997	0.31024	0.20727	0.18504	0.15906	0.16149	0.25299	0.23618	0.24108	0.31947	0.15559	0.21574	0.28048	0.14683	0.26678	0.21269	0.3517	0.36597	0.44293	0.18908	0.21114	0.40096	0.27082	0.19183	0.13924	0.25187	0.36622	0.077395	0.21449	0.25317	0.54264	0.19092	0.28624	0.34002
1449.6	0.28639	0.33463	0.26	0.30644	0.21741	0.18747	0.16523	0.17617	0.2579	0.24001	0.25502	0.32482	0.18693	0.22513	0.30242	0.14514	0.29492	0.21866	0.35324	0.37835	0.45362	0.19587	0.23654	0.37644	0.29392	0.17477	0.13116	0.23274	0.38025	0.078717	0.22573	0.25337	0.55884	0.20756	0.2911	0.33677
1450.4	0.29663	0.35542	0.25906	0.30227	0.2489	0.20598	0.16726	0.20733	0.28034	0.24757	0.26905	0.34122	0.19947	0.24733	0.29127	0.15196	0.31792	0.22994	0.36469	0.38557	0.46857	0.18255	0.2551	0.38033	0.27998	0.20447	0.14201	0.21263	0.39396	0.086401	0.24873	0.26817	0.57372	0.21445	0.29998	0.35682
1451.3	0.29788	0.3615	0.25007	0.30152	0.25717	0.2136	0.16605	0.20879	0.28305	0.25864	0.27811	0.34828	0.21049	0.24314	0.30023	0.13881	0.34007	0.24688	0.35292	0.38662	0.47141	0.19314	0.28437	0.38712	0.27997	0.20461	0.13686	0.20684	0.39069	0.10296	0.23898	0.27292	0.57439	0.21885	0.31149	0.36563
1452.1	0.31389	0.39476	0.24981	0.29956	0.27858	0.23226	0.16701	0.23376	0.29493	0.25957	0.28823	0.35263	0.2425	0.27123	0.29817	0.14417	0.3621	0.25129	0.34846	0.3867	0.45546	0.22252	0.28944	0.37584	0.31758	0.22443	0.14707	0.19981	0.391	0.10567	0.24799	0.27153	0.57618	0.24457	0.31165	0.37521
1453	0.32001	0.40654	0.24896	0.3067	0.29826	0.23123	0.18081	0.24826	0.31701	0.26651	0.28999	0.36718	0.28152	0.26775	0.30591	0.14623	0.37678	0.25749	0.35965	0.39989	0.45804	0.23982	0.29777	0.39221	0.33244	0.21637	0.14194	0.19891	0.39894	0.10457	0.26257	0.2777	0.58221	0.26433	0.30736	0.37661
1453.9	0.32385	0.41175	0.23329	0.31108	0.29454	0.21726	0.17902	0.24658	0.31316	0.27432	0.28299	0.3729	0.2804	0.24352	0.31511	0.16618	0.39356	0.25925	0.36445	0.38665	0.43409	0.23975	0.2936	0.40587	0.33961	0.21152	0.11856	0.19317	0.39514	0.11421	0.27475	0.26922	0.56671	0.26491	0.30958	0.36885
1454.7	0.32943	0.40764	0.24488	0.3155	0.28939	0.20204	0.18679	0.23908	0.31011	0.27656	0.28977	0.37891	0.28454	0.25135	0.34172	0.18131	0.40019	0.24332	0.35435	0.36354	0.42276	0.26273	0.29611	0.40997	0.36295	0.20315	0.1246	0.18763	0.4036	0.11852	0.2828	0.25522	0.55734	0.28164	0.31104	0.36628
1455.6	0.34724	0.41757	0.24566	0.3185	0.29904	0.20461	0.18946	0.24924	0.31924	0.27268	0.30367	0.37855	0.30987	0.27719	0.34717	0.20193	0.40359	0.23423	0.35192	0.34651	0.41099	0.25112	0.3039	0.39844	0.3737	0.22659	0.13403	0.17827	0.41897	0.12876	0.30582	0.26011	0.56468	0.28654	0.31612	0.37255
1456.4	0.34434	0.41473	0.25425	0.33544	0.30229	0.19646	0.19339	0.25232	0.33098	0.27431	0.30534	0.38179	0.32124	0.27426	0.3711	0.21272	0.40216	0.23044	0.35454	0.33987	0.41486	0.23355	0.30686	0.38632	0.37619	0.23222	0.1367	0.17377	0.42475	0.14219	0.31005	0.26691	0.56311	0.29091	0.32952	0.36562
1457.3	0.32721	0.41626	0.26225	0.34602	0.31798	0.1909	0.19265	0.24579	0.33197	0.28157	0.30888	0.38189	0.30199	0.26444	0.4023	0.23475	0.40873	0.22762	0.34522	0.31669	0.38796	0.22421	0.29813	0.36586	0.37362	0.24847	0.14293	0.17247	0.41438	0.16308	0.32537	0.26902	0.55832	0.29703	0.33905	0.36534
1458.1	0.3241	0.41896	0.27897	0.33922	0.33147	0.19066	0.20066	0.25296	0.35204	0.28071	0.3072	0.3825	0.32235	0.28387	0.40456	0.23606	0.41385	0.22225	0.36508	0.29884	0.38247	0.22172	0.26884	0.34572	0.37143	0.28996	0.15853	0.15999	0.40772	0.1793	0.33463	0.29003	0.56197	0.29858	0.32666	0.37784
1459	0.32241	0.40984	0.27695	0.34409	0.32975	0.19004	0.19698	0.26269	0.36402	0.2784	0.29989	0.37322	0.33808	0.27324	0.41572	0.23134	0.41413	0.22677	0.35565	0.30782	0.36077	0.20782	0.25471	0.3221	0.36248	0.28591	0.14652	0.15581	0.38777	0.1998	0.34148	0.30298	0.56388	0.28303	0.32239	0.3704
1459.9	0.31435	0.40285	0.27196	0.34055	0.31919	0.18423	0.19394	0.25262	0.36397	0.2832	0.29019	0.37646	0.33734	0.26091	0.42056	0.23407	0.41917	0.23613	0.35491	0.28643	0.33195	0.21835	0.2517	0.31914	0.34545	0.27716	0.12337	0.15006	0.37117	0.21825	0.34013	0.29364	0.5619	0.29052	0.31605	0.37658
1460.7	0.30279	0.39444	0.26754	0.33168	0.30477	0.17283	0.19163	0.2531	0.36419	0.28505	0.28993	0.37895	0.33857	0.24622	0.40842	0.23062	0.41509	0.24047	0.35942	0.2643	0.29816	0.2185	0.24408	0.33062	0.32336	0.27247	0.10927	0.14325	0.36552	0.22612	0.34386	0.2901	0.54897	0.28504	0.31434	0.37607
1461.6	0.29911	0.38114	0.25908	0.32099	0.28129	0.17	0.18967	0.25637	0.35384	0.27522	0.27463	0.37576	0.3509	0.2491	0.38562	0.22552	0.40085	0.2547	0.36499	0.26024	0.28502	0.21151	0.23688	0.32541	0.31293	0.27672	0.11119	0.13904	0.35479	0.23642	0.33345	0.28364	0.53621	0.26717	0.2911	0.37754
1462.4	0.29496	0.38729	0.25218	0.33165	0.28503	0.173	0.18614	0.2622	0.35394	0.27883	0.2823	0.38011	0.35432	0.26934	0.38618	0.23894	0.40096	0.27717	0.35427	0.25211	0.26916	0.1921	0.2723	0.32264	0.31512	0.28602	0.10147	0.14765	0.36642	0.25997	0.33938	0.27553	0.5289	0.27419	0.30622	0.36349
1463.3	0.27387	0.37945	0.22739	0.30701	0.25412	0.14335	0.18144	0.24293	0.33088	0.27596	0.26703	0.3705	0.35214	0.25908	0.37954	0.22981	0.38103	0.28007	0.34949	0.21558	0.23057	0.17698	0.27827	0.30531	0.31224	0.29922	0.082397	0.13798	0.35265	0.26082	0.32886	0.26044	0.49736	0.27929	0.29213	0.34151
1464.1	0.26034	0.37011	0.21849	0.30548	0.24201	0.12389	0.18257	0.2467	0.32698	0.27463	0.2604	0.3699	0.33407	0.23932	0.3693	0.23162	0.36999	0.28347	0.35498	0.2049	0.22947	0.17025	0.256	0.28102	0.31991	0.2963	0.083694	0.13793	0.34662	0.27917	0.33553	0.25993	0.49175	0.2789	0.27697	0.31442
1465	0.27091	0.37232	0.213	0.30263	0.2322	0.12017	0.18147	0.24812	0.32759	0.27175	0.2587	0.36946	0.34456	0.23929	0.36831	0.23588	0.36961	0.2984	0.36274	0.20152	0.2299	0.16218	0.25596	0.2663	0.32984	0.30567	0.088395	0.13374	0.33967	0.29854	0.35107	0.25201	0.49458	0.27187	0.27991	0.30965
1465.8	0.27307	0.36893	0.203	0.30126	0.22037	0.11307	0.17862	0.25693	0.32133	0.27645	0.26822	0.37157	0.34382	0.2263	0.37657	0.22805	0.37767	0.29681	0.37331	0.1931	0.21216	0.16027	0.24585	0.26177	0.33621	0.30817	0.075655	0.12914	0.33107	0.31224	0.37614	0.26958	0.49175	0.29019	0.28537	0.31337
1466.7	0.26264	0.35195	0.18719	0.28354	0.19286	0.099939	0.1808	0.25795	0.30303	0.26821	0.26672	0.36906	0.33632	0.21162	0.3758	0.21525	0.35816	0.29595	0.3938	0.19421	0.19807	0.16915	0.22183	0.24966	0.32116	0.29959	0.08474	0.11905	0.31038	0.31756	0.3997	0.27283	0.46767	0.29439	0.2741	0.31271
1467.5	0.25689	0.35482	0.18419	0.28399	0.19676	0.10494	0.18079	0.2696	0.29682	0.26396	0.26355	0.37253	0.32904	0.21428	0.36493	0.21399	0.36762	0.32201	0.41606	0.19658	0.19917	0.1685	0.20187	0.22998	0.30423	0.30331	0.089472	0.11249	0.3073	0.34761	0.42126	0.28113	0.45962	0.28551	0.27904	0.30254
1468.4	0.25256	0.36086	0.17483	0.27221	0.17804	0.098716	0.18658	0.26966	0.28659	0.25615	0.26434	0.37413	0.33712	0.21286	0.35896	0.21321	0.3684	0.33107	0.43088	0.18734	0.1871	0.15593	0.19365	0.22124	0.29616	0.30469	0.086136	0.1108	0.29664	0.34281	0.44265	0.28223	0.44564	0.27126	0.27931	0.29888
1469.3	0.24235	0.35638	0.16104	0.26272	0.16923	0.092438	0.19099	0.26627	0.26879	0.25312	0.26596	0.37779	0.31689	0.21472	0.3608	0.21565	0.35578	0.3438	0.43913	0.18517	0.18157	0.14903	0.19353	0.19657	0.29619	0.29382	0.077317	0.10897	0.28493	0.35476	0.44313	0.27717	0.45177	0.2766	0.27942	0.28534
1470.1	0.22897	0.35274	0.14075	0.2335	0.14376	0.072709	0.18444	0.25336	0.2593	0.23514	0.24424	0.37669	0.31183	0.22549	0.34765	0.21417	0.3277	0.35304	0.43389	0.17758	0.1841	0.12015	0.17042	0.17495	0.30619	0.27524	0.072544	0.1029	0.26659	0.35548	0.43425	0.26502	0.446	0.25782	0.26948	0.25481
1471	0.22684	0.37024	0.14503	0.23932	0.14578	0.073844	0.18865	0.25518	0.26941	0.24155	0.24179	0.38818	0.30252	0.21896	0.34664	0.2309	0.32621	0.37451	0.42572	0.17446	0.19469	0.12678	0.1661	0.1734	0.3179	0.2671	0.072957	0.11038	0.26551	0.36377	0.43635	0.26714	0.47593	0.25415	0.27824	0.24685
1471.8	0.22915	0.369	0.13666	0.24735	0.13965	0.066991	0.19616	0.25039	0.27109	0.24026	0.25708	0.39745	0.28354	0.20489	0.33209	0.2519	0.32269	0.38393	0.42244	0.16493	0.20697	0.11655	0.18886	0.17808	0.32868	0.2605	0.07823	0.13369	0.25316	0.3735	0.44528	0.26699	0.48935	0.25385	0.28932	0.24933
1472.7	0.22247	0.35498	0.13893	0.24284	0.14979	0.068882	0.19677	0.25458	0.2772	0.23584	0.25894	0.40371	0.29137	0.19021	0.31973	0.25187	0.31375	0.40112	0.42007	0.1726	0.20516	0.11131	0.21185	0.18444	0.32536	0.25073	0.083994	0.13821	0.25308	0.39343	0.45328	0.26624	0.50593	0.25209	0.29865	0.25124
1473.5	0.20885	0.34808	0.13385	0.22929	0.13241	0.050236	0.19295	0.24686	0.27126	0.2251	0.24624	0.40115	0.28157	0.17945	0.31626	0.26142	0.32107	0.40226	0.43281	0.15989	0.21248	0.1158	0.20579	0.1802	0.30815	0.24821	0.094623	0.14175	0.24577	0.38288	0.4581	0.27474	0.4984	0.24806	0.29074	0.24731
1474.4	0.21139	0.34428	0.13566	0.23257	0.13697	0.046139	0.20051	0.2436	0.27484	0.22774	0.25837	0.39706	0.29333	0.16634	0.3139	0.26766	0.346	0.41094	0.42701	0.16216	0.2148	0.12511	0.24276	0.1784	0.29622	0.23915	0.10882	0.14155	0.25513	0.38986	0.46539	0.2644	0.50556	0.25431	0.29624	0.25357
1475.2	0.20969	0.33567	0.1258	0.21827	0.12545	0.036444	0.20012	0.22836	0.25413	0.21981	0.26141	0.39945	0.30979	0.16582	0.30143	0.26514	0.34483	0.41766	0.43218	0.15975	0.21078	0.10987	0.2527	0.16599	0.28411	0.24626	0.1164	0.14288	0.25013	0.39248	0.45913	0.25912	0.51289	0.24576	0.29658	0.25362
1476.1	0.21219	0.34393	0.12514	0.21647	0.12081	0.033615	0.19286	0.23972	0.25388	0.22713	0.25699	0.41099	0.33267	0.18091	0.31775	0.28189	0.34325	0.41302	0.44241	0.17899	0.21255	0.109	0.23986	0.17926	0.27972	0.25036	0.13805	0.14724	0.26061	0.38027	0.45765	0.26822	0.53273	0.24909	0.30044	0.26362
1476.9	0.20612	0.34288	0.10173	0.23025	0.10743	0.021093	0.19063	0.22732	0.24409	0.23394	0.25758	0.41722	0.3385	0.20146	0.32831	0.30503	0.34583	0.42226	0.44069	0.18268	0.23223	0.11003	0.23188	0.17052	0.28589	0.25987	0.14016	0.15462	0.24675	0.37234	0.45564	0.26845	0.54298	0.26121	0.30594	0.25407
1477.8	0.20383	0.34581	0.08498	0.23212	0.10807	0.032595	0.19601	0.22815	0.24709	0.23335	0.26181	0.42838	0.36493	0.21597	0.33763	0.31593	0.33192	0.43928	0.43675	0.19157	0.24253	0.099834	0.23039	0.1776	0.29714	0.25476	0.14003	0.16078	0.24338	0.37548	0.46888	0.26913	0.55692	0.25173	0.31526	0.25949
1478.7	0.19174	0.35039	0.071033	0.23227	0.098597	0.036452	0.19496	0.22871	0.23218	0.2348	0.26526	0.43795	0.36364	0.23246	0.34281	0.31944	0.30697	0.44377	0.45401	0.17664	0.25027	0.090007	0.22146	0.16768	0.28941	0.26969	0.12665	0.17323	0.23955	0.36521	0.46208	0.27382	0.56697	0.25115	0.32741	0.24559
1479.5	0.19311	0.34437	0.066279	0.25245	0.10696	0.046326	0.20033	0.24266	0.24438	0.23952	0.27615	0.45491	0.38586	0.23946	0.37191	0.31875	0.31793	0.46591	0.46904	0.1883	0.27078	0.090282	0.23294	0.18359	0.29787	0.2485	0.12605	0.17776	0.24098	0.36349	0.4789	0.295	0.58399	0.26695	0.33641	0.26175
1480.4	0.1809	0.33458	0.059636	0.24916	0.097777	0.04932	0.19979	0.23751	0.23625	0.23464	0.28085	0.45996	0.39782	0.26099	0.36826	0.30642	0.29969	0.48067	0.45738	0.1755	0.29357	0.092284	0.22891	0.17356	0.30334	0.24262	0.11399	0.17521	0.22854	0.35884	0.48129	0.28633	0.59642	0.28336	0.34004	0.25356
1481.2	0.18306	0.34087	0.069879	0.24097	0.10525	0.051927	0.20046	0.25035	0.23092	0.22832	0.29404	0.47634	0.40535	0.27303	0.39053	0.2982	0.2989	0.47997	0.45686	0.17917	0.2947	0.081352	0.2146	0.17524	0.31616	0.24753	0.13475	0.18396	0.24749	0.35739	0.47712	0.29247	0.6059	0.28048	0.34601	0.25434
1482.1	0.18482	0.34436	0.076926	0.2596	0.11278	0.059352	0.20019	0.26258	0.23871	0.24872	0.32158	0.49315	0.40649	0.27103	0.41227	0.31274	0.31203	0.46921	0.46417	0.181	0.30344	0.099959	0.2296	0.17845	0.32184	0.26238	0.14615	0.20886	0.25898	0.36187	0.47007	0.29402	0.62248	0.29892	0.35599	0.25443
1482.9	0.20087	0.34105	0.089704	0.2796	0.13735	0.061353	0.20104	0.26687	0.25447	0.25904	0.33344	0.51294	0.42708	0.27209	0.42861	0.31655	0.32947	0.47655	0.46475	0.18878	0.32676	0.11706	0.21958	0.18123	0.32773	0.26431	0.1768	0.21866	0.26361	0.36671	0.47868	0.30347	0.64045	0.31015	0.36602	0.27293
1483.8	0.18499	0.34066	0.08613	0.27378	0.13032	0.05537	0.1851	0.26132	0.24543	0.25574	0.34362	0.52145	0.40654	0.28726	0.42326	0.31887	0.32908	0.45317	0.43829	0.16742	0.33128	0.092401	0.19789	0.14865	0.31464	0.27518	0.17368	0.22271	0.26589	0.35365	0.46501	0.28056	0.62388	0.29276	0.35971	0.24589
1484.6	0.19846	0.34933	0.095903	0.30291	0.14776	0.072132	0.18994	0.2758	0.25883	0.26605	0.37228	0.54767	0.40253	0.27647	0.45159	0.33531	0.33478	0.46516	0.46426	0.18625	0.33872	0.10172	0.2166	0.15009	0.31079	0.26706	0.18981	0.23615	0.28507	0.35405	0.46554	0.29269	0.62836	0.29578	0.3704	0.27218
1485.5	0.18492	0.3354	0.087324	0.3053	0.13681	0.065033	0.17523	0.27356	0.25244	0.26653	0.36946	0.54162	0.39603	0.26031	0.45026	0.33573	0.31276	0.46532	0.46458	0.16864	0.33586	0.10714	0.23211	0.14108	0.31071	0.25393	0.18171	0.23206	0.26935	0.33088	0.44069	0.27801	0.61295	0.2832	0.35707	0.26556
1486.3	0.18083	0.34132	0.092324	0.32359	0.15348	0.072997	0.17056	0.27768	0.23883	0.26966	0.369	0.55244	0.39945	0.29116	0.43557	0.33194	0.29358	0.47443	0.46008	0.17552	0.33378	0.092972	0.22765	0.13133	0.32494	0.25191	0.19932	0.22514	0.26707	0.3285	0.43935	0.27983	0.60802	0.28917	0.36014	0.27244
1487.2	0.1693	0.34502	0.095591	0.31812	0.15055	0.08177	0.16696	0.29283	0.22801	0.27136	0.39893	0.5649	0.38815	0.28415	0.43267	0.32227	0.28064	0.47512	0.45612	0.18712	0.3076	0.087196	0.23675	0.13329	0.33486	0.24404	0.20321	0.22728	0.27933	0.32364	0.43504	0.2779	0.60394	0.27988	0.36305	0.27054
1488	0.17935	0.34529	0.098051	0.32536	0.16457	0.083328	0.17422	0.30113	0.2305	0.28466	0.41527	0.57788	0.37008	0.288	0.43432	0.32899	0.2698	0.47901	0.48378	0.19689	0.30617	0.093049	0.25941	0.14453	0.34443	0.2493	0.21633	0.23587	0.28852	0.3129	0.43571	0.27673	0.62241	0.30009	0.37617	0.27762
1488.9	0.16854	0.33794	0.087159	0.30389	0.16643	0.076732	0.16698	0.29264	0.2169	0.27978	0.42583	0.57458	0.373	0.27716	0.42785	0.31181	0.25368	0.47249	0.47624	0.17516	0.28822	0.08085	0.24939	0.12709	0.36585	0.25829	0.21346	0.21457	0.27671	0.30405	0.42614	0.2604	0.62153	0.29341	0.38255	0.25461
1489.8	0.18519	0.3539	0.086924	0.32058	0.17607	0.10629	0.16902	0.29581	0.24092	0.29449	0.45189	0.5888	0.38391	0.30143	0.43208	0.3089	0.24527	0.47985	0.48782	0.19313	0.29988	0.093758	0.22628	0.11681	0.37922	0.26932	0.2161	0.21777	0.27883	0.31753	0.44289	0.26904	0.64307	0.31692	0.40442	0.26164
1490.6	0.19032	0.34879	0.09219	0.32267	0.18477	0.11479	0.17108	0.30494	0.25954	0.29936	0.47813	0.59602	0.36437	0.28589	0.4604	0.30238	0.25107	0.48689	0.49631	0.20284	0.31216	0.094243	0.22641	0.11536	0.36307	0.26625	0.21375	0.21832	0.29096	0.31343	0.44978	0.26252	0.65095	0.31055	0.41046	0.26773
1491.5	0.19359	0.34904	0.070488	0.3419	0.18776	0.11865	0.16919	0.30762	0.2719	0.30212	0.47547	0.59708	0.3567	0.26323	0.45455	0.30225	0.23713	0.49079	0.49928	0.19465	0.32037	0.08623	0.23161	0.1036	0.36838	0.27951	0.20269	0.21656	0.27567	0.30379	0.45311	0.24816	0.64124	0.3155	0.42222	0.25965
1492.3	0.18803	0.35721	0.078831	0.36065	0.21172	0.14227	0.16986	0.32892	0.28101	0.30547	0.48854	0.60554	0.351	0.22806	0.4802	0.28732	0.23104	0.50411	0.50002	0.20218	0.33543	0.12106	0.23261	0.1034	0.37408	0.2854	0.20247	0.2149	0.26814	0.31746	0.45716	0.24956	0.6435	0.31473	0.43492	0.2668
1493.2	0.20438	0.37742	0.090753	0.39448	0.24862	0.18513	0.17889	0.36425	0.31291	0.32821	0.50301	0.62611	0.34727	0.24076	0.51421	0.29453	0.24979	0.52193	0.52196	0.23038	0.35384	0.14638	0.23484	0.1134	0.39561	0.30846	0.22279	0.2324	0.28345	0.33247	0.47473	0.25718	0.66167	0.33253	0.44266	0.29628
1494	0.1811	0.37608	0.090249	0.39199	0.25715	0.18314	0.17282	0.37101	0.30269	0.32401	0.51227	0.62563	0.30261	0.23142	0.50862	0.2898	0.25574	0.51513	0.52155	0.22337	0.34361	0.14118	0.23267	0.12447	0.38349	0.31154	0.20903	0.23179	0.29	0.32128	0.46702	0.2403	0.64557	0.31712	0.42848	0.29872
1494.8	0.17801	0.37848	0.082705	0.40344	0.26484	0.19195	0.16943	0.37566	0.31242	0.32781	0.51365	0.62216	0.29835	0.21799	0.5139	0.29737	0.23633	0.51423	0.52916	0.20217	0.31929	0.16912	0.22427	0.12343	0.40749	0.34323	0.1948	0.23295	0.28136	0.31755	0.46051	0.2332	0.6287	0.31658	0.4326	0.29619
1495.7	0.17305	0.38816	0.098899	0.40401	0.29965	0.2136	0.17232	0.38447	0.32968	0.33439	0.53432	0.61955	0.27918	0.22667	0.53478	0.30619	0.23865	0.52815	0.53645	0.20214	0.32609	0.19742	0.2383	0.10585	0.41064	0.35443	0.19901	0.23531	0.29035	0.32237	0.45326	0.23179	0.63899	0.32806	0.42728	0.29087
1496.5	0.1673	0.38756	0.09643	0.40564	0.30793	0.22821	0.17213	0.38438	0.34757	0.33708	0.54477	0.60791	0.27128	0.23171	0.53685	0.32654	0.24632	0.53141	0.53474	0.18704	0.31835	0.18924	0.25297	0.10622	0.42266	0.36095	0.20017	0.24378	0.29686	0.32744	0.44545	0.22548	0.62693	0.33221	0.42926	0.29587
1497.4	0.14994	0.37991	0.09216	0.39661	0.30572	0.23031	0.16776	0.37714	0.338	0.32989	0.55437	0.58528	0.24129	0.22639	0.52864	0.32542	0.2468	0.52638	0.52457	0.18396	0.29971	0.18622	0.26807	0.097344	0.39633	0.34984	0.18761	0.23799	0.27929	0.32073	0.43681	0.22047	0.58944	0.31477	0.42071	0.2752
1498.2	0.16072	0.38027	0.094701	0.40224	0.33151	0.25278	0.18317	0.40117	0.34485	0.33893	0.56181	0.5831	0.21948	0.21526	0.54959	0.33297	0.24437	0.53266	0.53681	0.19561	0.29353	0.20165	0.29956	0.07179	0.4018	0.34699	0.20027	0.23924	0.28053	0.32237	0.44344	0.22336	0.58724	0.32142	0.42876	0.2689
1499.1	0.16218	0.37125	0.097205	0.39576	0.35549	0.26949	0.18585	0.40555	0.33983	0.33412	0.56188	0.58383	0.21342	0.20654	0.54233	0.3304	0.27562	0.53791	0.5208	0.20704	0.30042	0.20586	0.29595	0.053243	0.40466	0.33475	0.20148	0.23534	0.29653	0.32556	0.43692	0.23046	0.60028	0.32006	0.42108	0.2597
1500	0.17097	0.36645	0.099903	0.39921	0.36019	0.29306	0.19481	0.42696	0.34053	0.33512	0.56954	0.58192	0.21495	0.2247	0.55411	0.3424	0.28493	0.54706	0.53259	0.22689	0.28457	0.20276	0.30893	0.07055	0.41845	0.34675	0.19996	0.23789	0.3065	0.33764	0.44983	0.23582	0.59721	0.30401	0.42691	0.27063
1500.8	0.17322	0.36579	0.076944	0.39003	0.35233	0.29859	0.18804	0.43545	0.33653	0.32854	0.55579	0.56544	0.19691	0.23315	0.54781	0.33839	0.2705	0.54334	0.52845	0.24109	0.26602	0.21095	0.29327	0.067838	0.41665	0.34297	0.18004	0.22742	0.29797	0.32187	0.44231	0.22874	0.58579	0.28109	0.39575	0.25354
1501.7	0.18059	0.3808	0.08257	0.40334	0.38009	0.32858	0.2032	0.45323	0.36601	0.34154	0.55682	0.57791	0.19986	0.21847	0.55547	0.36181	0.26821	0.5522	0.54724	0.24245	0.27267	0.2625	0.3041	0.088076	0.46077	0.35873	0.19553	0.23612	0.32857	0.32373	0.45044	0.24276	0.61007	0.30333	0.40324	0.2561
1502.5	0.18093	0.37908	0.08046	0.40329	0.40174	0.33692	0.20306	0.4505	0.37793	0.33763	0.55472	0.57193	0.2232	0.22005	0.55555	0.36603	0.28588	0.5564	0.55478	0.24174	0.26568	0.26648	0.30101	0.088906	0.48422	0.37198	0.1931	0.23797	0.34553	0.33316	0.45239	0.23458	0.59492	0.28774	0.39769	0.24153
1503.4	0.19048	0.39641	0.088554	0.40051	0.42229	0.35078	0.21029	0.46907	0.40369	0.35295	0.56869	0.57322	0.20408	0.22904	0.57955	0.36604	0.28176	0.55336	0.58006	0.2465	0.26252	0.27681	0.3448	0.10919	0.50318	0.3856	0.20167	0.23451	0.35124	0.33683	0.46806	0.22582	0.58878	0.29142	0.39428	0.23964
1504.2	0.18646	0.40008	0.095913	0.39159	0.43437	0.36424	0.20437	0.46483	0.42301	0.35445	0.55127	0.57341	0.18051	0.23631	0.5795	0.36729	0.28592	0.54425	0.56944	0.23509	0.26134	0.30593	0.34259	0.12297	0.51615	0.38949	0.19798	0.23232	0.36779	0.33046	0.45379	0.22599	0.5748	0.29997	0.37542	0.23361
1505.1	0.195	0.40565	0.11432	0.38776	0.46284	0.38135	0.21532	0.47582	0.42462	0.36807	0.55538	0.57967	0.17717	0.25403	0.58908	0.3748	0.30003	0.54421	0.5816	0.24656	0.25822	0.34396	0.35476	0.11841	0.51804	0.40401	0.22147	0.23617	0.37808	0.33157	0.46071	0.24716	0.56236	0.29982	0.38077	0.23351
1505.9	0.19202	0.38128	0.10269	0.35781	0.44438	0.35719	0.20443	0.46519	0.40161	0.34729	0.53777	0.55963	0.15871	0.26874	0.5643	0.36582	0.28538	0.52918	0.57905	0.23076	0.23024	0.30629	0.34878	0.085024	0.49645	0.39988	0.21539	0.22484	0.35607	0.31522	0.43847	0.22645	0.52109	0.26623	0.36259	0.20662
1506.7	0.20522	0.3858	0.11395	0.35561	0.4541	0.37473	0.21213	0.47595	0.41923	0.35518	0.53429	0.56883	0.15018	0.27158	0.57701	0.37188	0.27358	0.53649	0.57774	0.23277	0.23627	0.3234	0.36969	0.11467	0.50348	0.40066	0.23552	0.22088	0.35954	0.30262	0.43217	0.24581	0.5276	0.2741	0.34905	0.22805
1507.6	0.19919	0.37368	0.1041	0.35489	0.44864	0.37329	0.21451	0.46485	0.40888	0.33873	0.52391	0.56359	0.16011	0.25973	0.55807	0.38978	0.25858	0.53409	0.58878	0.23246	0.23185	0.32554	0.34542	0.10563	0.49792	0.37222	0.24016	0.22831	0.35829	0.27966	0.43076	0.24214	0.48289	0.24416	0.33305	0.2086
1508.4	0.21228	0.38592	0.10768	0.36545	0.47432	0.37872	0.23262	0.48573	0.409	0.35083	0.53273	0.57306	0.1493	0.27	0.56939	0.41998	0.29069	0.5363	0.62779	0.24145	0.22943	0.35057	0.35771	0.10678	0.49296	0.38062	0.27374	0.23643	0.36907	0.2739	0.44637	0.24165	0.46426	0.23555	0.32816	0.21271
1509.3	0.21532	0.37	0.10722	0.36091	0.49057	0.3859	0.23481	0.47977	0.41493	0.34784	0.53224	0.57252	0.15133	0.23765	0.5543	0.42871	0.30499	0.5376	0.64775	0.22958	0.22627	0.34645	0.35632	0.111	0.51078	0.36551	0.27098	0.22986	0.38939	0.26281	0.4397	0.23145	0.44242	0.23942	0.32011	0.19825
1510.1	0.21675	0.37481	0.11926	0.37123	0.51008	0.40772	0.23945	0.4857	0.43002	0.35864	0.53531	0.57733	0.14872	0.24126	0.57742	0.46472	0.33024	0.53752	0.6549	0.24381	0.22919	0.38996	0.37554	0.12481	0.51302	0.37211	0.28619	0.23752	0.42496	0.25207	0.44866	0.23417	0.42915	0.23537	0.31309	0.2077
1511	0.20756	0.36236	0.10434	0.36213	0.50192	0.40801	0.23691	0.48505	0.42491	0.35303	0.53085	0.5692	0.13101	0.24535	0.55425	0.47442	0.32262	0.52458	0.66243	0.24385	0.22941	0.39341	0.36028	0.10722	0.49761	0.38312	0.27621	0.23576	0.41886	0.24848	0.45138	0.22215	0.3914	0.22804	0.31589	0.18241
1511.8	0.21135	0.36354	0.10677	0.35658	0.52458	0.41908	0.23907	0.50079	0.43844	0.36316	0.52891	0.56909	0.12923	0.24752	0.55553	0.48248	0.3478	0.51917	0.66756	0.23923	0.22889	0.4305	0.39653	0.10727	0.50141	0.4108	0.29258	0.2397	0.42775	0.24753	0.44703	0.23039	0.39708	0.23594	0.32271	0.18337
1512.7	0.20575	0.35326	0.10918	0.34664	0.52455	0.41297	0.23038	0.49509	0.43961	0.36115	0.52531	0.56319	0.13603	0.23977	0.55087	0.4662	0.33347	0.51133	0.64445	0.24143	0.23189	0.42413	0.41627	0.1002	0.49527	0.40556	0.29202	0.23238	0.42339	0.23745	0.43284	0.22693	0.37773	0.22801	0.3234	0.18366
1513.5	0.20984	0.35564	0.11047	0.34076	0.51997	0.41279	0.22719	0.49281	0.4333	0.35811	0.50836	0.56231	0.15701	0.24439	0.55238	0.48402	0.32433	0.50763	0.64444	0.24736	0.23672	0.44541	0.42575	0.11701	0.50082	0.40471	0.30457	0.2357	0.41524	0.23427	0.41858	0.22319	0.35922	0.21401	0.31752	0.18581
1514.4	0.2211	0.35897	0.10327	0.33154	0.53765	0.41267	0.23655	0.5	0.4274	0.36207	0.50595	0.56385	0.17881	0.23974	0.5295	0.46917	0.33326	0.50727	0.63667	0.2406	0.23961	0.44559	0.43526	0.12351	0.51166	0.40878	0.28627	0.23135	0.40513	0.23551	0.4164	0.21938	0.33875	0.20547	0.31189	0.189
1515.2	0.24173	0.37311	0.11503	0.33265	0.56514	0.4184	0.24659	0.5061	0.43462	0.37902	0.49809	0.57222	0.1948	0.23359	0.53451	0.48615	0.35727	0.51702	0.64419	0.25091	0.25496	0.47326	0.48195	0.12549	0.51539	0.42026	0.29353	0.23722	0.41976	0.23502	0.42335	0.22367	0.3442	0.20526	0.32994	0.19454
1516.1	0.25215	0.37216	0.117	0.33062	0.55938	0.43759	0.24926	0.50271	0.43517	0.38097	0.48785	0.56758	0.18443	0.2511	0.51784	0.49257	0.34044	0.52681	0.64795	0.25953	0.25213	0.48902	0.49699	0.13176	0.5152	0.42321	0.27512	0.23258	0.41518	0.24047	0.4065	0.21523	0.32815	0.21752	0.32967	0.19623
1516.9	0.26243	0.37366	0.11223	0.34428	0.56804	0.45092	0.25592	0.50337	0.43911	0.38683	0.47385	0.56296	0.19814	0.27793	0.51168	0.51234	0.34593	0.53616	0.64703	0.26001	0.26115	0.50839	0.48763	0.12271	0.53234	0.43694	0.27807	0.23857	0.40683	0.24977	0.41411	0.22347	0.32882	0.21947	0.33392	0.18079
1517.8	0.2694	0.37247	0.11498	0.35244	0.56934	0.45954	0.26217	0.50654	0.4469	0.39517	0.47117	0.56484	0.18744	0.30005	0.50683	0.50368	0.34438	0.54028	0.6394	0.25793	0.25822	0.50922	0.50335	0.1102	0.52807	0.4581	0.28152	0.2502	0.40542	0.25726	0.43642	0.22589	0.32372	0.22895	0.34212	0.17314
1518.6	0.2778	0.37502	0.12171	0.3626	0.57276	0.47077	0.25919	0.51071	0.46094	0.40927	0.4665	0.55967	0.1758	0.31549	0.50653	0.50779	0.3513	0.54525	0.65333	0.2717	0.26139	0.52697	0.52981	0.11306	0.52177	0.46736	0.2926	0.25583	0.40309	0.27036	0.45082	0.24103	0.32924	0.24377	0.34726	0.1665
1519.5	0.28811	0.38181	0.12839	0.36715	0.57663	0.47591	0.2603	0.50923	0.44846	0.41183	0.4663	0.56246	0.19387	0.34114	0.50897	0.50556	0.35677	0.53911	0.6626	0.26029	0.25016	0.53263	0.52865	0.13037	0.53637	0.46925	0.29821	0.25772	0.40116	0.27267	0.45284	0.23818	0.30891	0.24171	0.33218	0.1805
1520.3	0.29272	0.37985	0.12797	0.36628	0.58575	0.46334	0.25628	0.50337	0.43947	0.42081	0.46581	0.55995	0.21955	0.35276	0.51488	0.50776	0.37188	0.5391	0.65386	0.25978	0.25808	0.51889	0.54772	0.13784	0.56116	0.47168	0.31402	0.25203	0.41104	0.27086	0.46265	0.25162	0.29704	0.22924	0.3343	0.19
1521.1	0.29909	0.38768	0.12629	0.36092	0.58847	0.46773	0.25667	0.49921	0.43872	0.42501	0.4764	0.56337	0.2204	0.35899	0.5105	0.50606	0.37272	0.53338	0.675	0.25931	0.2604	0.53128	0.60437	0.14292	0.56737	0.49381	0.31031	0.2548	0.40835	0.28286	0.46911	0.24339	0.28698	0.23291	0.33566	0.18865
1522	0.31024	0.40787	0.13435	0.3687	0.60845	0.47123	0.26054	0.503	0.43904	0.43436	0.48178	0.56599	0.2306	0.38258	0.52208	0.51879	0.38644	0.53075	0.69323	0.26158	0.27822	0.55701	0.63583	0.14575	0.58809	0.50588	0.30856	0.24906	0.41653	0.29478	0.47202	0.24684	0.27086	0.23318	0.35014	0.19923
1522.8	0.30798	0.40618	0.1339	0.36744	0.59975	0.45719	0.2574	0.49868	0.43457	0.42794	0.47027	0.56526	0.22452	0.39147	0.52643	0.50427	0.37096	0.53342	0.69934	0.26288	0.29332	0.56842	0.63785	0.1398	0.5891	0.5168	0.30667	0.25454	0.41166	0.28912	0.47649	0.23732	0.25545	0.22209	0.35585	0.19514
1523.7	0.30716	0.40382	0.12628	0.37119	0.60501	0.45704	0.25502	0.49411	0.4449	0.42943	0.47016	0.55047	0.21207	0.38612	0.52956	0.49359	0.379	0.52769	0.69265	0.26633	0.30345	0.58876	0.66434	0.13738	0.57811	0.51919	0.30854	0.25771	0.4072	0.30307	0.48685	0.24032	0.24934	0.22648	0.36441	0.18842
1524.5	0.31382	0.423	0.1327	0.39167	0.62311	0.4653	0.26359	0.50514	0.45344	0.43276	0.47458	0.56386	0.21671	0.3914	0.54302	0.48868	0.39386	0.52855	0.70317	0.26646	0.31481	0.60622	0.67592	0.14759	0.56188	0.53488	0.31527	0.27117	0.39837	0.31377	0.51128	0.23024	0.2499	0.23205	0.37339	0.20218
1525.4	0.32323	0.42611	0.15395	0.39747	0.63749	0.47107	0.26623	0.51623	0.4604	0.45094	0.48123	0.57806	0.23536	0.38526	0.57535	0.48579	0.40022	0.53486	0.70922	0.26848	0.33151	0.62407	0.68796	0.17514	0.55961	0.52842	0.33884	0.27949	0.40516	0.31238	0.53403	0.24464	0.26856	0.24413	0.39122	0.22753
1526.2	0.31727	0.41911	0.14976	0.39435	0.64233	0.45809	0.2624	0.51605	0.46197	0.44622	0.48074	0.56765	0.2255	0.3787	0.57765	0.47854	0.40926	0.52829	0.70923	0.27474	0.33139	0.62181	0.70104	0.17054	0.53707	0.53947	0.34822	0.28589	0.39332	0.30489	0.54593	0.2469	0.27695	0.24208	0.40726	0.22902
1527.1	0.32847	0.42102	0.15672	0.40448	0.66895	0.46986	0.27206	0.51348	0.45842	0.4541	0.48964	0.5787	0.22208	0.40553	0.58469	0.49193	0.44228	0.5146	0.71067	0.27052	0.34238	0.61533	0.73153	0.17979	0.54785	0.5366	0.36636	0.28489	0.39425	0.31549	0.55527	0.25341	0.28053	0.25713	0.42666	0.23829
1527.9	0.33413	0.42715	0.17733	0.40774	0.67157	0.48508	0.28424	0.52975	0.46499	0.46242	0.4951	0.58957	0.23595	0.42568	0.58977	0.50821	0.45037	0.5331	0.71995	0.28734	0.35641	0.61655	0.74994	0.1707	0.55228	0.54452	0.37983	0.29292	0.39902	0.32174	0.57083	0.27148	0.30041	0.26576	0.45077	0.24036
1528.8	0.33951	0.4322	0.19307	0.395	0.66989	0.47732	0.28947	0.5332	0.46592	0.46866	0.49464	0.58413	0.22851	0.4673	0.59886	0.5238	0.44656	0.5243	0.71678	0.29344	0.36957	0.63079	0.7573	0.17212	0.56615	0.56661	0.38607	0.30082	0.40087	0.33262	0.57375	0.28792	0.30043	0.28965	0.46117	0.24936
1529.6	0.34418	0.43205	0.18469	0.38538	0.66239	0.47037	0.29273	0.52238	0.45353	0.46211	0.48543	0.55961	0.22807	0.48622	0.5812	0.50532	0.45002	0.51235	0.72544	0.29611	0.37001	0.61212	0.75097	0.16234	0.562	0.57762	0.37165	0.29427	0.39063	0.34079	0.57716	0.28017	0.26143	0.28284	0.46549	0.23659
1530.5	0.3511	0.45024	0.19254	0.39478	0.65741	0.48791	0.30691	0.53343	0.44947	0.47608	0.48795	0.56639	0.23408	0.5106	0.57099	0.52113	0.45825	0.50855	0.73692	0.3029	0.37958	0.62779	0.76225	0.17962	0.56053	0.59019	0.38473	0.3013	0.38519	0.35908	0.59461	0.28495	0.27023	0.30383	0.47497	0.24826
1531.3	0.35298	0.45815	0.20241	0.39083	0.65542	0.48807	0.30202	0.5363	0.45545	0.48233	0.49292	0.5626	0.2564	0.48282	0.56189	0.5262	0.45884	0.50008	0.72951	0.31799	0.37839	0.61977	0.77094	0.19769	0.55157	0.59354	0.37781	0.31376	0.38193	0.3694	0.60004	0.29133	0.27608	0.31196	0.49285	0.25653
1532.1	0.3527	0.45846	0.19927	0.39539	0.66563	0.47201	0.29382	0.52951	0.45795	0.48271	0.49802	0.55851	0.24984	0.46635	0.54124	0.53466	0.46126	0.48086	0.72164	0.32558	0.37755	0.61743	0.76515	0.21034	0.55676	0.60887	0.38465	0.30838	0.37671	0.37332	0.59574	0.27765	0.26871	0.31083	0.49851	0.26303
1533	0.36432	0.47668	0.21279	0.40648	0.6794	0.48851	0.30036	0.54504	0.45842	0.49334	0.49291	0.56631	0.24369	0.4564	0.53329	0.54072	0.49146	0.48807	0.72177	0.34457	0.36989	0.6233	0.76081	0.21178	0.54356	0.60809	0.387	0.3132	0.38078	0.38131	0.60765	0.28945	0.25907	0.31951	0.51198	0.26797
1533.8	0.36016	0.48004	0.22566	0.40968	0.686	0.48176	0.30324	0.55153	0.45298	0.48718	0.47391	0.57079	0.243	0.41422	0.52029	0.55892	0.50236	0.47443	0.68984	0.36013	0.38243	0.61043	0.75408	0.20871	0.54939	0.59035	0.39665	0.31662	0.37587	0.38146	0.60543	0.30633	0.27539	0.31306	0.5158	0.26096
1534.7	0.35908	0.48078	0.23742	0.41129	0.7002	0.47652	0.30373	0.55333	0.46217	0.48848	0.46823	0.56435	0.24854	0.40715	0.53285	0.55354	0.50947	0.47033	0.65604	0.36782	0.38984	0.5855	0.76013	0.20172	0.56167	0.59199	0.39745	0.3189	0.38265	0.38493	0.60733	0.31455	0.25799	0.31286	0.50999	0.26367
1535.5	0.35902	0.49309	0.24755	0.41965	0.71143	0.49114	0.31337	0.55999	0.45485	0.49183	0.46139	0.55823	0.23625	0.42892	0.54489	0.56062	0.51928	0.47988	0.64432	0.36949	0.39895	0.57731	0.7432	0.19174	0.55292	0.60913	0.42187	0.32061	0.38366	0.40199	0.6212	0.31191	0.25488	0.31559	0.50861	0.26766
1536.4	0.36023	0.51108	0.26695	0.43713	0.71043	0.50872	0.32366	0.56726	0.45258	0.50275	0.45508	0.5596	0.2335	0.44379	0.54629	0.57167	0.53637	0.46776	0.63332	0.3828	0.40717	0.56746	0.7459	0.20502	0.54497	0.61202	0.41967	0.33956	0.37449	0.40598	0.6318	0.31958	0.24749	0.33103	0.51415	0.28273
1537.2	0.35567	0.50406	0.27341	0.43529	0.70255	0.51544	0.32357	0.56723	0.44984	0.49909	0.45348	0.5469	0.24747	0.41107	0.52021	0.57639	0.52132	0.47457	0.61456	0.38478	0.41966	0.53495	0.73795	0.19542	0.5397	0.59847	0.41443	0.33873	0.35395	0.4136	0.63692	0.31388	0.25995	0.31774	0.51584	0.27384
1538	0.36295	0.52909	0.30316	0.45341	0.72379	0.54887	0.33632	0.58363	0.47182	0.52009	0.4815	0.55482	0.23139	0.44703	0.53163	0.59541	0.53689	0.4771	0.63108	0.40114	0.42476	0.56954	0.73874	0.21061	0.55253	0.62986	0.43249	0.34704	0.37056	0.43057	0.65869	0.31537	0.27791	0.34917	0.53407	0.31929
1538.9	0.3624	0.5294	0.32426	0.45632	0.71293	0.56715	0.33005	0.58733	0.46815	0.52099	0.4712	0.55014	0.22911	0.433	0.51177	0.60703	0.53847	0.47295	0.61396	0.39899	0.42365	0.56031	0.69777	0.22309	0.53851	0.62142	0.45463	0.34491	0.35915	0.43849	0.65796	0.30305	0.29265	0.34439	0.53843	0.32238
1539.7	0.36067	0.5426	0.34158	0.45271	0.71027	0.57116	0.33476	0.59829	0.47842	0.53047	0.46982	0.55275	0.23579	0.42335	0.50751	0.59962	0.53937	0.46628	0.61945	0.40702	0.43488	0.56171	0.68614	0.22758	0.54391	0.6428	0.45079	0.33663	0.3503	0.44023	0.66283	0.29865	0.29323	0.35198	0.54197	0.34638
1540.6	0.37045	0.56169	0.36401	0.45326	0.73268	0.58427	0.34183	0.61308	0.4871	0.53849	0.46493	0.55855	0.23764	0.4081	0.51739	0.59238	0.55712	0.477	0.61334	0.3948	0.43534	0.57319	0.68383	0.22876	0.57268	0.64452	0.47187	0.33212	0.36085	0.46113	0.67353	0.30758	0.30849	0.36443	0.54991	0.35423
1541.4	0.35709	0.57643	0.37812	0.47171	0.74941	0.59063	0.34455	0.61688	0.49282	0.54791	0.46042	0.56841	0.21196	0.39658	0.52406	0.58807	0.56475	0.45444	0.59706	0.38696	0.45041	0.5791	0.67048	0.25079	0.57085	0.66026	0.49234	0.33383	0.3679	0.46797	0.67285	0.30159	0.31909	0.37454	0.56162	0.37307
1542.3	0.36138	0.58772	0.38142	0.48514	0.7529	0.60189	0.34987	0.63644	0.49263	0.55526	0.45593	0.5762	0.22589	0.3762	0.50541	0.59348	0.57005	0.45408	0.60231	0.38557	0.44819	0.55466	0.66605	0.25175	0.57639	0.66492	0.48586	0.34132	0.36501	0.47298	0.67762	0.29216	0.30422	0.38008	0.57583	0.3738
1543.1	0.36482	0.60907	0.39479	0.4936	0.76509	0.61068	0.36226	0.64191	0.50018	0.56425	0.47278	0.58566	0.22899	0.3654	0.52717	0.59334	0.5757	0.45413	0.60848	0.382	0.45391	0.56679	0.68994	0.25943	0.5929	0.692	0.47958	0.35052	0.37263	0.48417	0.68303	0.29464	0.3118	0.39719	0.59291	0.39654
1543.9	0.3669	0.62432	0.41997	0.51755	0.77879	0.61712	0.37315	0.65114	0.50294	0.57111	0.46516	0.59986	0.2325	0.35138	0.52958	0.60806	0.59526	0.44541	0.6008	0.37895	0.45069	0.57159	0.6854	0.27338	0.60945	0.67472	0.48853	0.36707	0.38885	0.48445	0.68913	0.29935	0.32512	0.4042	0.59174	0.39971
1544.8	0.36174	0.63351	0.4276	0.53117	0.77608	0.61554	0.37024	0.66479	0.50922	0.56925	0.46712	0.60225	0.24302	0.3543	0.52896	0.62011	0.58463	0.41701	0.60533	0.37681	0.47042	0.55172	0.688	0.27569	0.60462	0.69044	0.47958	0.37489	0.38731	0.485	0.69045	0.29637	0.3312	0.38851	0.59303	0.41289
1545.6	0.38603	0.65602	0.44149	0.55689	0.791	0.63116	0.376	0.67807	0.51675	0.57611	0.47498	0.5987	0.2689	0.36979	0.54103	0.61841	0.59572	0.41587	0.6012	0.3815	0.45876	0.54142	0.69245	0.2671	0.62749	0.71174	0.48085	0.37628	0.38877	0.49006	0.69459	0.30598	0.32971	0.39355	0.60402	0.42364
1546.5	0.3821	0.66295	0.44552	0.56607	0.77316	0.61969	0.37234	0.65908	0.51329	0.57221	0.45695	0.59345	0.27131	0.35891	0.53847	0.60947	0.58324	0.40562	0.55842	0.36621	0.44728	0.54669	0.65476	0.24565	0.60546	0.71139	0.48749	0.37092	0.37425	0.49887	0.68044	0.30705	0.33737	0.38507	0.5897	0.41559
1547.3	0.39943	0.67863	0.46729	0.60746	0.8063	0.63347	0.38018	0.66859	0.52429	0.5952	0.45742	0.61311	0.29044	0.34417	0.52979	0.60905	0.59914	0.41629	0.54309	0.37641	0.44917	0.5629	0.64134	0.24853	0.61338	0.72083	0.48205	0.37369	0.38211	0.51603	0.68631	0.31959	0.35133	0.40068	0.5898	0.43086
1548.1	0.41075	0.6933	0.46742	0.63582	0.81734	0.63563	0.37803	0.67207	0.53086	0.60836	0.47026	0.61154	0.3259	0.34896	0.52332	0.60701	0.58543	0.42126	0.54481	0.38443	0.44397	0.57831	0.65382	0.24554	0.62437	0.73486	0.48926	0.37548	0.37791	0.52689	0.69397	0.32767	0.35883	0.40024	0.60411	0.43578
1549	0.41269	0.69634	0.46937	0.65538	0.81634	0.63861	0.38341	0.66438	0.50861	0.62678	0.46406	0.61015	0.33383	0.32087	0.52737	0.59713	0.58785	0.43225	0.53148	0.36826	0.41361	0.57669	0.62578	0.24183	0.62169	0.72572	0.49295	0.36626	0.36793	0.52566	0.70642	0.31986	0.35501	0.41883	0.60559	0.43733
1549.8	0.41606	0.69564	0.47684	0.66717	0.80505	0.63577	0.38406	0.66908	0.51055	0.6434	0.45678	0.61865	0.33227	0.30884	0.52296	0.59031	0.5884	0.42567	0.54318	0.35226	0.41317	0.58808	0.6313	0.25381	0.61887	0.72183	0.4857	0.37553	0.36193	0.53583	0.71473	0.31901	0.36874	0.42148	0.59743	0.44444
1550.7	0.42344	0.70331	0.48716	0.69337	0.82211	0.64293	0.38289	0.68476	0.50187	0.66288	0.46414	0.62638	0.33289	0.31116	0.52348	0.60159	0.60584	0.42384	0.55893	0.34062	0.41337	0.58741	0.66434	0.27176	0.64076	0.71767	0.4814	0.38885	0.36694	0.53754	0.73136	0.32232	0.38052	0.42202	0.60411	0.46242
1551.5	0.42838	0.71117	0.48782	0.70498	0.81029	0.64484	0.38314	0.69888	0.49996	0.67347	0.47106	0.62985	0.3275	0.33147	0.53669	0.59697	0.60368	0.42051	0.57037	0.33928	0.41101	0.58199	0.68773	0.26515	0.63712	0.70714	0.49185	0.39566	0.37138	0.53588	0.73403	0.32471	0.38148	0.41407	0.615	0.4688
1552.4	0.43872	0.72079	0.49586	0.72069	0.81099	0.65665	0.38163	0.70416	0.50951	0.68654	0.48079	0.64428	0.32157	0.33364	0.53548	0.58985	0.61384	0.41478	0.5522	0.3197	0.40218	0.58618	0.6894	0.27302	0.65141	0.70542	0.48489	0.40425	0.37947	0.54194	0.72998	0.32204	0.38742	0.42598	0.61219	0.48775
1553.2	0.45187	0.74912	0.50732	0.75168	0.81164	0.67747	0.37762	0.71729	0.52772	0.70839	0.49578	0.66218	0.33875	0.38607	0.53156	0.59637	0.61178	0.42843	0.55904	0.33005	0.40458	0.61205	0.70604	0.30902	0.6697	0.73618	0.48735	0.42214	0.39044	0.55829	0.72245	0.34696	0.39474	0.42838	0.61459	0.49963
1554.1	0.44336	0.76292	0.49675	0.75708	0.80895	0.68299	0.37627	0.72297	0.50788	0.72284	0.49907	0.67108	0.34275	0.38658	0.53492	0.60809	0.6102	0.43591	0.5517	0.32178	0.3841	0.62602	0.68822	0.3144	0.67357	0.72057	0.49081	0.42767	0.38376	0.54943	0.72253	0.34477	0.38423	0.43807	0.60565	0.49406
1554.9	0.4467	0.76807	0.48786	0.75689	0.79412	0.69012	0.3711	0.72507	0.51009	0.73031	0.49572	0.67125	0.3493	0.38734	0.54538	0.58849	0.59406	0.43391	0.53589	0.30824	0.37822	0.61325	0.69568	0.32362	0.68146	0.71762	0.4667	0.41618	0.37726	0.54422	0.70741	0.34484	0.391	0.45357	0.59795	0.48241
1555.7	0.44968	0.78181	0.4821	0.76087	0.79021	0.69195	0.36969	0.72952	0.51968	0.74975	0.4975	0.67724	0.36403	0.40113	0.53777	0.5903	0.5976	0.42515	0.54373	0.29647	0.36645	0.61877	0.67293	0.33805	0.70783	0.71673	0.45199	0.42017	0.37153	0.53403	0.71018	0.35869	0.41099	0.46855	0.60348	0.48798
1556.6	0.44181	0.78988	0.48016	0.75844	0.76821	0.69819	0.37228	0.73663	0.51692	0.76683	0.49885	0.68454	0.35356	0.40954	0.53654	0.59214	0.58835	0.43462	0.54641	0.28808	0.3632	0.60045	0.67022	0.358	0.70061	0.72463	0.44752	0.41064	0.35515	0.53349	0.7129	0.35654	0.41627	0.47495	0.61344	0.49937
1557.4	0.44456	0.78486	0.48306	0.74587	0.77032	0.6981	0.37101	0.743	0.51664	0.77847	0.49623	0.68769	0.34524	0.39375	0.53805	0.5816	0.57945	0.43028	0.54185	0.28282	0.35877	0.57927	0.65646	0.34338	0.71113	0.69693	0.44116	0.41401	0.34633	0.52688	0.71187	0.34816	0.43096	0.48036	0.61226	0.50787
1558.3	0.45688	0.79724	0.48796	0.75471	0.75907	0.70426	0.37299	0.74306	0.53041	0.7971	0.50198	0.69512	0.35754	0.425	0.54016	0.57825	0.57666	0.43387	0.55384	0.28997	0.36774	0.56668	0.67932	0.35691	0.72454	0.72393	0.43178	0.41449	0.34601	0.53946	0.71247	0.35505	0.45117	0.49092	0.62004	0.52578
1559.1	0.45752	0.80353	0.5042	0.7673	0.77024	0.71328	0.37839	0.74939	0.53568	0.82146	0.51678	0.71292	0.37664	0.43461	0.54464	0.60278	0.59974	0.44945	0.57383	0.29295	0.35351	0.57646	0.65418	0.38172	0.71977	0.72878	0.45088	0.4306	0.35109	0.54442	0.73635	0.36542	0.44253	0.4992	0.62824	0.55376
1559.9	0.47681	0.81453	0.51542	0.77809	0.77308	0.72775	0.38025	0.75507	0.53386	0.84024	0.52013	0.72087	0.39188	0.43583	0.52636	0.60948	0.59423	0.45591	0.57426	0.29375	0.34432	0.56734	0.65413	0.39853	0.74328	0.7446	0.45484	0.43921	0.34469	0.56286	0.753	0.36526	0.44304	0.50006	0.61931	0.56392
1560.8	0.49123	0.81987	0.51277	0.78793	0.78383	0.72428	0.37857	0.76389	0.53038	0.85362	0.51692	0.71898	0.4155	0.44812	0.52332	0.61366	0.60146	0.46876	0.59452	0.29397	0.34365	0.56731	0.6394	0.38761	0.75463	0.73961	0.44285	0.44976	0.34691	0.5656	0.75485	0.38674	0.44144	0.49774	0.61952	0.55406
1561.6	0.5103	0.83815	0.52134	0.79598	0.79436	0.73847	0.39155	0.77987	0.54619	0.87867	0.52892	0.7314	0.43079	0.45656	0.53551	0.62605	0.62159	0.48376	0.60614	0.2956	0.35029	0.58164	0.66228	0.39647	0.75984	0.73737	0.45273	0.45048	0.36215	0.57309	0.7808	0.40041	0.45442	0.51873	0.63574	0.56814
1562.4	0.52122	0.83706	0.52996	0.7906	0.79335	0.73736	0.39111	0.78106	0.55456	0.894	0.54485	0.72822	0.45018	0.44598	0.53019	0.61395	0.62893	0.48401	0.59613	0.29949	0.34529	0.5764	0.65676	0.41041	0.78374	0.72676	0.46363	0.4564	0.36675	0.57505	0.7933	0.40658	0.45947	0.51744	0.64312	0.56882
1563.3	0.53679	0.85375	0.51811	0.78395	0.79046	0.73659	0.38958	0.78903	0.55541	0.90808	0.53908	0.72187	0.4568	0.48935	0.52835	0.60946	0.63026	0.48349	0.59189	0.31035	0.36322	0.57683	0.66039	0.41012	0.79962	0.73319	0.46181	0.46535	0.36808	0.587	0.79624	0.42182	0.48194	0.51989	0.65015	0.57874
1564.1	0.53226	0.853	0.51108	0.77573	0.7774	0.71677	0.38369	0.78733	0.5528	0.90963	0.53554	0.70645	0.46168	0.49531	0.54228	0.60835	0.63312	0.48758	0.61181	0.30815	0.36147	0.5553	0.65621	0.40457	0.77345	0.71697	0.45747	0.46186	0.36544	0.57058	0.80349	0.42862	0.48034	0.52389	0.65233	0.57329
1565	0.53777	0.84901	0.50626	0.77169	0.75573	0.71853	0.37561	0.77858	0.54301	0.91688	0.52925	0.69649	0.46601	0.4946	0.56187	0.60365	0.62289	0.47164	0.60055	0.30798	0.35049	0.55053	0.65774	0.41654	0.75882	0.71694	0.46626	0.47236	0.36725	0.5719	0.80671	0.43568	0.48274	0.53209	0.64399	0.5722
1565.8	0.53392	0.84104	0.49189	0.77204	0.74743	0.69639	0.37235	0.76127	0.54121	0.91379	0.5268	0.68731	0.48784	0.51211	0.55724	0.58929	0.63545	0.46455	0.6256	0.30501	0.35517	0.54443	0.62886	0.42887	0.76194	0.73024	0.45378	0.48396	0.37127	0.58563	0.80764	0.44667	0.49362	0.52411	0.63559	0.57178
1566.6	0.52923	0.83627	0.47873	0.76855	0.73511	0.68251	0.36274	0.75683	0.54027	0.90733	0.51153	0.67579	0.49435	0.52426	0.5646	0.58604	0.63138	0.46407	0.64758	0.29417	0.36064	0.52763	0.60428	0.41833	0.74013	0.7145	0.44894	0.48548	0.38581	0.57153	0.81132	0.45258	0.49914	0.52137	0.63023	0.56837
1567.5	0.53491	0.84106	0.48609	0.78182	0.71887	0.677	0.36353	0.75015	0.55189	0.91587	0.5221	0.67017	0.50458	0.52626	0.57019	0.57571	0.62249	0.47983	0.67967	0.2955	0.3713	0.50678	0.60863	0.43168	0.73607	0.7195	0.45467	0.48851	0.39197	0.58928	0.82514	0.45571	0.50866	0.53675	0.63769	0.56735
1568.3	0.53819	0.83284	0.47767	0.77508	0.71024	0.66626	0.35984	0.74346	0.55547	0.91817	0.52846	0.66524	0.49659	0.54217	0.57799	0.5568	0.63594	0.48226	0.68005	0.29439	0.38017	0.51446	0.61406	0.45815	0.72457	0.71042	0.46675	0.49433	0.40676	0.61101	0.83152	0.459	0.50686	0.534	0.63861	0.5713
1569.2	0.55218	0.83459	0.49124	0.78849	0.72965	0.66056	0.37277	0.74726	0.5799	0.92524	0.53649	0.65919	0.50745	0.57197	0.57931	0.567	0.66745	0.50445	0.71571	0.30359	0.39469	0.5157	0.60382	0.47055	0.73007	0.71048	0.47712	0.50677	0.42731	0.62022	0.85541	0.46265	0.52873	0.55121	0.65675	0.60336
1570	0.54927	0.81779	0.48101	0.77457	0.69139	0.63649	0.35629	0.73744	0.56846	0.91997	0.52477	0.6348	0.49213	0.55873	0.58864	0.55408	0.64647	0.4998	0.70145	0.29653	0.38937	0.49293	0.58475	0.45903	0.69446	0.69478	0.48446	0.50979	0.41632	0.6086	0.84724	0.45389	0.51446	0.54811	0.65498	0.59262
1570.8	0.5642	0.83366	0.49647	0.80378	0.71566	0.64162	0.36678	0.75362	0.59165	0.94178	0.54502	0.64832	0.4881	0.57454	0.60524	0.57377	0.6682	0.54379	0.70996	0.31571	0.40168	0.5108	0.61643	0.47201	0.69635	0.71411	0.50545	0.53866	0.44319	0.65048	0.8714	0.47757	0.54094	0.57809	0.68169	0.61295
1571.7	0.56476	0.8185	0.48214	0.79805	0.72018	0.63223	0.36654	0.75065	0.60138	0.93833	0.53585	0.6419	0.49515	0.57546	0.60216	0.59229	0.66326	0.5424	0.70013	0.30676	0.40326	0.5178	0.61022	0.46257	0.6831	0.6992	0.50613	0.56169	0.45515	0.65535	0.87184	0.47982	0.55271	0.56015	0.6867	0.61141
1572.5	0.55875	0.7992	0.46787	0.79619	0.70564	0.61284	0.36501	0.73525	0.60119	0.9181	0.51426	0.62045	0.50145	0.55433	0.57487	0.606	0.65439	0.53952	0.70684	0.30281	0.39713	0.50284	0.58996	0.42815	0.675	0.67122	0.50137	0.58241	0.46658	0.65131	0.86738	0.46766	0.55601	0.56009	0.68397	0.5858
1573.3	0.5464	0.80025	0.45974	0.78545	0.69373	0.59464	0.36625	0.73683	0.60374	0.91385	0.51255	0.61711	0.47498	0.54407	0.59232	0.60189	0.65782	0.54902	0.7129	0.31336	0.40575	0.50157	0.61054	0.4237	0.64649	0.66616	0.50459	0.59688	0.49056	0.6754	0.87944	0.4782	0.55722	0.55583	0.6782	0.57203
1574.2	0.54067	0.79089	0.46213	0.79518	0.68747	0.5843	0.36935	0.72978	0.60248	0.90493	0.50229	0.60731	0.47356	0.54792	0.58611	0.63069	0.67312	0.57522	0.71225	0.31815	0.40864	0.50461	0.61221	0.4234	0.63555	0.66637	0.50529	0.62792	0.51224	0.68249	0.8902	0.48963	0.56934	0.57165	0.69004	0.57266
1575	0.5462	0.76689	0.44917	0.78405	0.67668	0.56802	0.36715	0.71272	0.59437	0.8842	0.48991	0.58653	0.4904	0.55396	0.57231	0.64391	0.67856	0.56717	0.70798	0.31235	0.41685	0.49726	0.58446	0.42255	0.62337	0.66091	0.4936	0.64208	0.51304	0.69169	0.8866	0.49081	0.54678	0.55643	0.68613	0.57725
1575.8	0.5374	0.75321	0.45108	0.78754	0.66328	0.54282	0.35981	0.69837	0.5937	0.86699	0.49598	0.57132	0.48942	0.5382	0.58392	0.62495	0.68585	0.58877	0.7168	0.31415	0.41557	0.49066	0.58749	0.42861	0.59699	0.66611	0.49878	0.65252	0.5276	0.69516	0.88735	0.48957	0.54834	0.56925	0.69278	0.57312
1576.7	0.54218	0.74942	0.44897	0.79493	0.65505	0.53477	0.36084	0.69641	0.59801	0.87034	0.50929	0.57163	0.49623	0.54045	0.59322	0.62178	0.67917	0.60184	0.71682	0.32218	0.43934	0.49571	0.60594	0.43033	0.59384	0.67557	0.49611	0.67644	0.54912	0.71235	0.89755	0.50882	0.57832	0.56925	0.70148	0.58903
1577.5	0.55218	0.72522	0.43947	0.79672	0.64017	0.52851	0.35184	0.68535	0.59576	0.85263	0.50882	0.56584	0.52887	0.52542	0.59405	0.62774	0.65025	0.60792	0.70857	0.3137	0.44571	0.48033	0.58994	0.43333	0.603	0.66743	0.50498	0.70096	0.54315	0.7122	0.89168	0.51156	0.59901	0.56228	0.71572	0.58591
1578.4	0.56339	0.72653	0.43956	0.81229	0.65988	0.53147	0.36495	0.69419	0.62109	0.85365	0.52687	0.57373	0.54058	0.53079	0.60307	0.62254	0.63822	0.60934	0.73716	0.32072	0.46334	0.48411	0.59966	0.44671	0.60999	0.67079	0.51003	0.72174	0.57551	0.74949	0.91264	0.51741	0.62697	0.57055	0.72901	0.60233
1579.2	0.53977	0.71364	0.43341	0.80085	0.62096	0.49465	0.35673	0.68033	0.60253	0.831	0.51164	0.54849	0.5366	0.51563	0.61285	0.60497	0.632	0.6053	0.7507	0.31827	0.45234	0.47309	0.59895	0.41659	0.57269	0.65806	0.50546	0.73536	0.59012	0.75459	0.90152	0.49994	0.64198	0.55714	0.72658	0.58441
1580	0.54988	0.71676	0.43333	0.8173	0.63333	0.48335	0.36251	0.69096	0.60069	0.82646	0.51074	0.54677	0.54486	0.51848	0.61816	0.62334	0.64311	0.61749	0.7551	0.32725	0.4532	0.48293	0.58823	0.41629	0.5872	0.65329	0.50418	0.7673	0.62679	0.76859	0.91956	0.51638	0.66331	0.56208	0.74077	0.60012
1580.9	0.53588	0.71792	0.43616	0.82559	0.63906	0.47743	0.35989	0.68664	0.59531	0.8133	0.50476	0.53425	0.54383	0.51705	0.63274	0.62359	0.64069	0.64077	0.74585	0.31552	0.45365	0.47746	0.56728	0.43458	0.56757	0.65464	0.518	0.78355	0.64214	0.78668	0.91755	0.51685	0.6664	0.578	0.75291	0.59215
1581.7	0.52021	0.71508	0.42695	0.80848	0.62363	0.44903	0.34958	0.6667	0.57127	0.79466	0.48844	0.49873	0.54184	0.51867	0.62381	0.61976	0.64007	0.63531	0.73471	0.29603	0.4485	0.46416	0.54578	0.40829	0.55103	0.65535	0.51506	0.79386	0.6636	0.79048	0.90129	0.49533	0.65571	0.5767	0.74162	0.56914
1582.5	0.52577	0.72273	0.42914	0.81498	0.62729	0.45285	0.34264	0.66053	0.55751	0.78124	0.49268	0.48516	0.56667	0.52793	0.62635	0.63146	0.663	0.65515	0.71915	0.29466	0.44826	0.47533	0.55306	0.39787	0.57128	0.66607	0.53354	0.81793	0.69598	0.7984	0.89734	0.50986	0.65828	0.57341	0.74468	0.55849
1583.4	0.52704	0.73253	0.42709	0.82237	0.63565	0.46213	0.34053	0.65649	0.55952	0.77193	0.50658	0.49407	0.57484	0.53464	0.62514	0.63079	0.64909	0.65708	0.72428	0.2947	0.4514	0.47546	0.53941	0.41196	0.56567	0.67214	0.54466	0.84185	0.72154	0.80222	0.90923	0.53157	0.67761	0.58617	0.7478	0.56447
1584.2	0.51198	0.72044	0.423	0.79376	0.60175	0.44594	0.32805	0.6347	0.5434	0.75884	0.5058	0.48421	0.59232	0.51669	0.60133	0.61544	0.62797	0.64119	0.71123	0.29428	0.47518	0.47271	0.52602	0.39696	0.56146	0.66833	0.53579	0.84253	0.73039	0.79875	0.89146	0.52177	0.68302	0.57871	0.73726	0.55002
1585	0.51323	0.73036	0.44378	0.79051	0.60453	0.45531	0.3378	0.64367	0.55411	0.76262	0.51921	0.49215	0.61606	0.55336	0.61179	0.63698	0.64193	0.63852	0.73626	0.31804	0.47991	0.4755	0.52506	0.38173	0.582	0.69504	0.53929	0.86816	0.75919	0.80814	0.90131	0.5479	0.69342	0.57444	0.74588	0.57966
1585.9	0.52397	0.72938	0.46101	0.79023	0.61553	0.46811	0.33414	0.65122	0.57336	0.77129	0.52361	0.50993	0.63594	0.57276	0.60221	0.6516	0.649	0.65585	0.74504	0.33344	0.48877	0.4901	0.53104	0.39422	0.59362	0.69776	0.52945	0.89223	0.78891	0.82972	0.90926	0.58038	0.72384	0.57438	0.76272	0.59958
1586.7	0.5093	0.72065	0.45461	0.75727	0.5849	0.44198	0.31833	0.63196	0.56295	0.76409	0.5168	0.50764	0.61995	0.58485	0.58724	0.65309	0.61864	0.644	0.75092	0.32827	0.47841	0.4865	0.51793	0.39189	0.57149	0.68895	0.49109	0.89032	0.78911	0.80774	0.89378	0.5732	0.72288	0.56125	0.75777	0.60145
1587.6	0.51715	0.72012	0.47082	0.75396	0.58857	0.44121	0.31795	0.63813	0.57262	0.77366	0.51273	0.51041	0.61426	0.59438	0.58481	0.68446	0.62923	0.65227	0.75218	0.33612	0.49494	0.50939	0.53215	0.40574	0.60851	0.69349	0.48673	0.90875	0.81114	0.81117	0.90075	0.58767	0.74601	0.57304	0.77293	0.60304
1588.4	0.52384	0.72512	0.48887	0.75341	0.60005	0.45172	0.31839	0.64438	0.58289	0.77217	0.51084	0.51755	0.60568	0.60937	0.6065	0.68726	0.63825	0.65906	0.76564	0.34959	0.47904	0.51339	0.5303	0.41267	0.60765	0.70028	0.49505	0.9282	0.83669	0.82788	0.9166	0.61678	0.75253	0.58788	0.77606	0.6205
1589.2	0.52314	0.71843	0.49691	0.75089	0.60089	0.44456	0.30787	0.64287	0.57886	0.76754	0.51194	0.52161	0.60819	0.59127	0.62733	0.70374	0.63891	0.66671	0.76527	0.33914	0.49307	0.52631	0.5346	0.42514	0.60389	0.69099	0.49618	0.94048	0.84806	0.84487	0.92356	0.62593	0.78016	0.60497	0.77586	0.6133
1590.1	0.51498	0.7246	0.50009	0.75165	0.59285	0.4375	0.30605	0.64199	0.57526	0.76482	0.51908	0.52176	0.60723	0.57777	0.64983	0.71073	0.65218	0.66479	0.76705	0.34395	0.50334	0.55804	0.53777	0.43252	0.60663	0.69371	0.48671	0.9481	0.86689	0.84934	0.92766	0.63189	0.78482	0.63201	0.77681	0.62774
1590.9	0.50613	0.71268	0.50831	0.74844	0.59648	0.43032	0.3027	0.65371	0.57378	0.75557	0.51031	0.52076	0.61151	0.57793	0.65607	0.71122	0.66312	0.66078	0.77423	0.34595	0.51121	0.55516	0.53615	0.43677	0.5897	0.68453	0.49524	0.95739	0.886	0.85733	0.93923	0.63768	0.79114	0.64308	0.77468	0.63365
1591.7	0.50344	0.70496	0.52063	0.74072	0.60153	0.42754	0.29265	0.65352	0.57433	0.74607	0.50852	0.52269	0.63291	0.58574	0.66963	0.70544	0.65348	0.65402	0.78289	0.34544	0.52308	0.54452	0.52436	0.44491	0.57649	0.6931	0.49321	0.96088	0.88871	0.86607	0.94468	0.64357	0.80966	0.64964	0.77055	0.66234
1592.6	0.49992	0.69949	0.52464	0.74133	0.59741	0.42239	0.29365	0.6651	0.56599	0.74805	0.50351	0.52554	0.64658	0.60052	0.67979	0.72606	0.65585	0.65154	0.8048	0.34968	0.52771	0.55662	0.53203	0.44433	0.59047	0.69502	0.50208	0.97383	0.88508	0.86775	0.94687	0.65381	0.82	0.66064	0.78105	0.67617
1593.4	0.50775	0.70419	0.52491	0.7356	0.59714	0.42949	0.29106	0.6662	0.56978	0.74539	0.4946	0.53723	0.64879	0.62355	0.68473	0.72413	0.65944	0.6621	0.80418	0.35779	0.5266	0.5788	0.54501	0.45609	0.60547	0.72472	0.4984	0.96655	0.8947	0.86706	0.9482	0.6578	0.8221	0.67189	0.79236	0.71197
1594.2	0.51069	0.70867	0.53544	0.74112	0.61609	0.42777	0.28989	0.67176	0.57232	0.73913	0.50193	0.54756	0.66095	0.6577	0.68087	0.73349	0.66076	0.66887	0.81389	0.36215	0.54618	0.56882	0.55327	0.46766	0.59711	0.75317	0.51083	0.95857	0.90419	0.87794	0.96484	0.66944	0.83532	0.67598	0.80007	0.72964
1595.1	0.5192	0.71184	0.55058	0.7384	0.62909	0.43144	0.29395	0.68	0.58512	0.74227	0.50637	0.56255	0.6906	0.66201	0.70331	0.75396	0.66568	0.68426	0.82591	0.37348	0.5793	0.59079	0.57575	0.48188	0.63456	0.78808	0.52964	0.96214	0.90617	0.89368	0.9725	0.68481	0.86706	0.68888	0.82261	0.76344
1595.9	0.51734	0.71125	0.55114	0.74674	0.61897	0.43439	0.29351	0.68353	0.5854	0.74456	0.51111	0.57022	0.72976	0.68734	0.72939	0.7634	0.67564	0.70248	0.83692	0.37707	0.57619	0.60049	0.61039	0.47658	0.65819	0.8037	0.54964	0.94657	0.91771	0.90234	0.963	0.68271	0.85912	0.69732	0.83808	0.77291
1596.7	0.53969	0.72446	0.56365	0.76418	0.64371	0.4538	0.28692	0.69342	0.61235	0.74159	0.52684	0.58833	0.75771	0.71427	0.75175	0.79563	0.68925	0.72736	0.8404	0.37593	0.59559	0.60653	0.64255	0.50341	0.66259	0.8406	0.56474	0.9389	0.93816	0.92301	0.96483	0.69046	0.87179	0.70758	0.84835	0.82048
1597.6	0.53146	0.71671	0.56239	0.75379	0.64481	0.43984	0.27442	0.69326	0.60656	0.73146	0.51802	0.58168	0.76452	0.72803	0.75335	0.81217	0.69656	0.71719	0.82953	0.38164	0.59957	0.6017	0.65198	0.50725	0.65038	0.83924	0.56004	0.93492	0.92637	0.91498	0.95663	0.6924	0.88278	0.71031	0.8504	0.82955
1598.4	0.53877	0.70803	0.55685	0.75242	0.63541	0.44855	0.2717	0.69654	0.61298	0.73131	0.50732	0.58162	0.77852	0.71518	0.75569	0.83978	0.70066	0.70516	0.83899	0.3864	0.59218	0.62231	0.67156	0.52436	0.67831	0.83826	0.5559	0.93822	0.90751	0.91518	0.94493	0.68789	0.89015	0.71536	0.84748	0.85839
1599.2	0.54894	0.7284	0.55854	0.79286	0.66266	0.46641	0.27135	0.71286	0.63432	0.74897	0.51573	0.59141	0.79526	0.74438	0.76876	0.86214	0.72977	0.72721	0.8565	0.39604	0.60289	0.64638	0.70093	0.54883	0.68605	0.85367	0.57381	0.93869	0.91881	0.94157	0.95074	0.70178	0.90995	0.75051	0.8552	0.89858
1600.1	0.55291	0.73012	0.54772	0.78307	0.66975	0.46983	0.27123	0.7198	0.63666	0.7489	0.5063	0.58679	0.7905	0.744	0.75495	0.88399	0.7321	0.73726	0.84859	0.39984	0.62111	0.67975	0.70318	0.56188	0.68135	0.84412	0.56373	0.9347	0.89933	0.95176	0.94655	0.69356	0.92175	0.76677	0.85043	0.91502
1600.9	0.54268	0.73267	0.53756	0.77003	0.66332	0.45588	0.27006	0.71508	0.62285	0.7473	0.49411	0.57521	0.80029	0.76788	0.75365	0.8851	0.73845	0.73488	0.84593	0.40268	0.61719	0.70018	0.7067	0.56831	0.68559	0.84353	0.56017	0.91808	0.87991	0.94066	0.94111	0.68159	0.92641	0.76383	0.84469	0.91067
1601.7	0.55776	0.75155	0.53777	0.77233	0.67565	0.46492	0.2734	0.72799	0.62362	0.75491	0.50063	0.58465	0.83185	0.77341	0.77032	0.88051	0.74944	0.75322	0.88948	0.40596	0.62622	0.7227	0.72889	0.58438	0.70894	0.85513	0.5735	0.90667	0.88446	0.9517	0.94812	0.66991	0.9317	0.7727	0.85437	0.93214
1602.6	0.55739	0.76475	0.5281	0.7652	0.68474	0.45951	0.2746	0.73342	0.6291	0.7588	0.50543	0.59599	0.84637	0.81301	0.77314	0.87071	0.75935	0.77586	0.90554	0.41155	0.64198	0.7332	0.749	0.58159	0.72061	0.86548	0.59099	0.89596	0.88297	0.9518	0.95746	0.675	0.93266	0.77603	0.86346	0.93293
1603.4	0.55293	0.75554	0.52519	0.73447	0.67527	0.45805	0.27424	0.72503	0.61572	0.7406	0.49518	0.59442	0.8516	0.82494	0.79139	0.86475	0.75574	0.76733	0.91785	0.41511	0.62352	0.73744	0.75002	0.58147	0.7262	0.8554	0.59597	0.87333	0.86861	0.94879	0.95869	0.66193	0.9234	0.76227	0.86222	0.91371
1604.2	0.55801	0.76609	0.53386	0.73768	0.6856	0.4528	0.27665	0.72876	0.62162	0.74103	0.49668	0.60802	0.85683	0.84794	0.81275	0.86033	0.78182	0.76597	0.93817	0.43155	0.61569	0.74785	0.76484	0.60008	0.73622	0.8906	0.60926	0.85621	0.86834	0.94504	0.96991	0.66985	0.93236	0.76649	0.85821	0.92627
1605.1	0.55265	0.74574	0.52433	0.72724	0.68857	0.4454	0.27811	0.71783	0.61431	0.73036	0.48156	0.60771	0.8491	0.82208	0.81989	0.85675	0.79192	0.76224	0.94472	0.42819	0.60536	0.74026	0.74346	0.59635	0.73418	0.87984	0.61491	0.84482	0.86166	0.94172	0.95872	0.65933	0.9222	0.77115	0.84991	0.91066
1605.9	0.56146	0.73842	0.5278	0.73255	0.7028	0.45313	0.28738	0.71559	0.6233	0.74019	0.47661	0.6193	0.85769	0.83265	0.81515	0.88988	0.80651	0.7643	0.94283	0.427	0.60068	0.74177	0.745	0.61228	0.74562	0.88648	0.6268	0.8438	0.86625	0.95496	0.95796	0.65705	0.93628	0.78014	0.84776	0.91083
1606.7	0.55443	0.71801	0.52038	0.71494	0.6909	0.44239	0.27756	0.6964	0.60201	0.72265	0.44731	0.60567	0.85212	0.82267	0.83142	0.87456	0.80342	0.74679	0.92396	0.4167	0.56463	0.72265	0.7151	0.60368	0.71617	0.87803	0.62567	0.81856	0.84487	0.95064	0.93576	0.62882	0.91189	0.7628	0.83275	0.87724
1607.6	0.54974	0.71124	0.50616	0.70202	0.69441	0.43771	0.26989	0.69045	0.59518	0.72277	0.43862	0.59774	0.85067	0.82641	0.80018	0.87932	0.805	0.75295	0.90225	0.41354	0.55247	0.71199	0.70857	0.60523	0.70307	0.87912	0.61205	0.81057	0.82303	0.94335	0.91589	0.62293	0.89633	0.75902	0.82354	0.87013
1608.4	0.53833	0.6902	0.48016	0.6753	0.68124	0.424	0.25633	0.66663	0.57674	0.7156	0.4236	0.57368	0.82517	0.80681	0.78674	0.88142	0.7792	0.74461	0.89223	0.39822	0.53186	0.69148	0.70598	0.58363	0.67619	0.85136	0.60807	0.80151	0.80962	0.93296	0.90033	0.61082	0.86649	0.73057	0.80949	0.83077
1609.2	0.53483	0.7015	0.4672	0.66366	0.68258	0.43374	0.24845	0.66404	0.57904	0.71901	0.4175	0.56963	0.81365	0.83205	0.76662	0.87839	0.76109	0.75178	0.88763	0.39492	0.53372	0.70239	0.71961	0.59323	0.67443	0.85997	0.59043	0.79354	0.80351	0.94467	0.90194	0.59926	0.86422	0.71664	0.80864	0.81485
1610.1	0.50931	0.67653	0.44662	0.64049	0.65228	0.40346	0.23434	0.64943	0.55861	0.70016	0.40055	0.54182	0.78817	0.81231	0.7643	0.84391	0.72505	0.74163	0.87545	0.39218	0.52197	0.6922	0.70144	0.5683	0.64554	0.83487	0.58112	0.76979	0.77824	0.92858	0.88779	0.58527	0.82354	0.68551	0.7801	0.77061
1610.9	0.49972	0.68229	0.44378	0.63395	0.64532	0.40127	0.23944	0.65463	0.56385	0.7003	0.40937	0.54455	0.76662	0.80759	0.76261	0.84678	0.70416	0.7433	0.88924	0.39053	0.52972	0.71332	0.72259	0.58479	0.64391	0.8336	0.5865	0.76849	0.7795	0.9257	0.89643	0.58743	0.83305	0.68004	0.77173	0.75813
1611.7	0.48969	0.67495	0.4282	0.62366	0.61995	0.37958	0.23576	0.64856	0.5457	0.68915	0.39457	0.52784	0.74624	0.7899	0.75986	0.83256	0.68212	0.71824	0.88641	0.38199	0.52111	0.71091	0.68042	0.56203	0.61776	0.82162	0.5837	0.75456	0.76906	0.90854	0.89702	0.57275	0.8026	0.6617	0.73753	0.71568
1612.5	0.47533	0.67171	0.41709	0.61996	0.61434	0.36441	0.23192	0.64708	0.5312	0.67724	0.37996	0.52703	0.74024	0.80192	0.75102	0.82718	0.67875	0.70801	0.8623	0.36068	0.51103	0.71403	0.66177	0.55758	0.61827	0.82519	0.58068	0.74675	0.75908	0.89669	0.88981	0.55353	0.78595	0.66045	0.71907	0.69868
1613.4	0.46528	0.65957	0.41217	0.60726	0.58438	0.35112	0.23268	0.6451	0.51471	0.66611	0.37212	0.52279	0.73176	0.78739	0.73503	0.81265	0.67386	0.6913	0.85808	0.36183	0.50331	0.69438	0.64208	0.54461	0.60468	0.8151	0.58459	0.72913	0.74365	0.88308	0.88646	0.54691	0.7765	0.64228	0.68913	0.67878
1614.2	0.44853	0.66023	0.39572	0.59281	0.5656	0.35006	0.2265	0.63648	0.50764	0.65963	0.35165	0.51508	0.71185	0.79435	0.71313	0.79879	0.66875	0.68896	0.84006	0.33871	0.49807	0.68963	0.61663	0.53098	0.59312	0.79114	0.58391	0.72339	0.73475	0.86823	0.88559	0.53733	0.77068	0.63844	0.67123	0.64819
1615	0.42363	0.6357	0.38038	0.57594	0.55439	0.33421	0.21837	0.61517	0.48417	0.64643	0.33755	0.49579	0.68534	0.76777	0.69487	0.77708	0.66292	0.68582	0.82605	0.31798	0.47965	0.66853	0.5741	0.49752	0.56305	0.78573	0.55972	0.70119	0.71997	0.84827	0.86649	0.5174	0.74769	0.63428	0.65126	0.62035
1615.9	0.41562	0.63236	0.36919	0.56021	0.53831	0.33743	0.21332	0.60446	0.47831	0.63849	0.33588	0.491	0.65847	0.75618	0.68518	0.75602	0.65022	0.68731	0.80778	0.29744	0.47508	0.64952	0.5868	0.48648	0.57583	0.78141	0.5463	0.68753	0.70672	0.85232	0.86277	0.4985	0.75545	0.61453	0.64732	0.60816
1616.7	0.40873	0.61802	0.36321	0.52795	0.52371	0.33885	0.20735	0.59847	0.47572	0.62396	0.33341	0.48406	0.64775	0.69402	0.65604	0.7281	0.6403	0.67433	0.80178	0.29641	0.46316	0.64376	0.56433	0.46966	0.5512	0.74831	0.53205	0.68185	0.6966	0.83472	0.85923	0.48779	0.7597	0.60445	0.6416	0.58474
1617.5	0.38698	0.6	0.35373	0.50421	0.50525	0.31285	0.19278	0.56706	0.45932	0.61101	0.31667	0.47163	0.61529	0.66998	0.64123	0.71474	0.61844	0.66642	0.78331	0.25958	0.43959	0.63221	0.55505	0.44425	0.52611	0.74115	0.52887	0.67734	0.67881	0.82033	0.83678	0.45846	0.73322	0.59772	0.62621	0.54508
1618.4	0.37115	0.57505	0.33355	0.46985	0.47841	0.28945	0.18513	0.54435	0.4326	0.59119	0.30851	0.45153	0.59624	0.6304	0.61363	0.68191	0.59133	0.64284	0.77186	0.24606	0.40591	0.60657	0.54185	0.42335	0.50796	0.7467	0.50075	0.65388	0.64901	0.80152	0.82283	0.43184	0.70414	0.57736	0.60241	0.51642
1619.2	0.36705	0.57161	0.32607	0.46507	0.46333	0.28391	0.18324	0.53761	0.42221	0.58174	0.29724	0.44552	0.59449	0.61404	0.59767	0.67533	0.57685	0.63386	0.75544	0.24818	0.39609	0.58661	0.55582	0.41439	0.51272	0.72392	0.4999	0.65585	0.63726	0.80836	0.82153	0.42437	0.6936	0.55799	0.59015	0.50012
1620	0.34277	0.55177	0.31503	0.44944	0.43456	0.26798	0.17378	0.5205	0.40605	0.55833	0.27503	0.43582	0.6021	0.59669	0.57349	0.66719	0.56115	0.62393	0.75182	0.23163	0.36847	0.57802	0.53624	0.39647	0.4923	0.71371	0.49499	0.64699	0.62306	0.77858	0.79937	0.40287	0.66858	0.54909	0.55624	0.46316
1620.8	0.32461	0.54671	0.30394	0.44901	0.41934	0.2626	0.17298	0.50438	0.39978	0.55258	0.26127	0.42851	0.59243	0.60057	0.55512	0.64513	0.55359	0.63114	0.74736	0.21042	0.36376	0.56995	0.5331	0.37467	0.50285	0.71483	0.48757	0.62894	0.61688	0.78469	0.79303	0.38781	0.64171	0.53952	0.53454	0.4347
1621.7	0.30745	0.52529	0.29424	0.42799	0.40728	0.26059	0.16414	0.49687	0.38346	0.53722	0.24876	0.4119	0.5758	0.57333	0.55854	0.6142	0.54094	0.61611	0.72181	0.20227	0.3488	0.56911	0.52058	0.35009	0.48384	0.68259	0.47317	0.61692	0.61129	0.76868	0.7881	0.38206	0.62417	0.51367	0.52198	0.41234
1622.5	0.29186	0.51692	0.28824	0.42748	0.40277	0.25511	0.15339	0.48819	0.3858	0.52894	0.24733	0.41908	0.55317	0.58577	0.53795	0.60484	0.53485	0.61475	0.69876	0.19678	0.3524	0.57635	0.51323	0.33882	0.46764	0.68474	0.46598	0.61822	0.61533	0.76619	0.76983	0.3745	0.62641	0.51056	0.51228	0.41117
1623.3	0.28199	0.50788	0.27922	0.4119	0.39661	0.24214	0.14429	0.48171	0.38581	0.52157	0.2352	0.4183	0.55174	0.58639	0.5229	0.58482	0.52563	0.60985	0.69025	0.18362	0.35154	0.59018	0.4885	0.32528	0.47667	0.68434	0.45427	0.60902	0.61631	0.74588	0.75922	0.36256	0.5987	0.50354	0.5052	0.40122
1624.1	0.27063	0.48638	0.26193	0.38855	0.38474	0.2289	0.13233	0.46538	0.36952	0.51528	0.21993	0.40326	0.53983	0.55997	0.51366	0.5609	0.52014	0.59734	0.65504	0.18027	0.35783	0.58492	0.45759	0.2951	0.46533	0.67761	0.42568	0.60492	0.60394	0.74156	0.74571	0.35465	0.57322	0.48687	0.49294	0.38568
1625	0.24986	0.46834	0.2511	0.36109	0.36196	0.20382	0.11808	0.43721	0.34456	0.49005	0.20502	0.38631	0.52561	0.5533	0.50105	0.5493	0.48991	0.56645	0.63032	0.17218	0.34082	0.55039	0.42337	0.26823	0.4393	0.66173	0.40173	0.6016	0.58883	0.71961	0.71546	0.33781	0.55219	0.44875	0.47806	0.36671
1625.8	0.24608	0.46488	0.23658	0.34673	0.34645	0.19808	0.11098	0.42589	0.34154	0.48294	0.19589	0.3829	0.54383	0.55773	0.48652	0.53655	0.47555	0.57001	0.62026	0.15798	0.34889	0.54969	0.41976	0.25862	0.44335	0.67235	0.38243	0.60188	0.58797	0.71391	0.70069	0.3287	0.54768	0.45419	0.46515	0.3536
1626.6	0.23491	0.45898	0.23375	0.33441	0.3333	0.2003	0.10922	0.41217	0.32948	0.47448	0.19371	0.37244	0.55064	0.53086	0.49833	0.53693	0.46249	0.56088	0.62073	0.15168	0.34204	0.54757	0.41714	0.2478	0.43128	0.65284	0.36911	0.6104	0.58266	0.71446	0.70222	0.32403	0.52463	0.45261	0.46263	0.32499
1627.5	0.21364	0.43579	0.2134	0.29887	0.29978	0.18534	0.093817	0.39336	0.29921	0.45187	0.18613	0.35405	0.53512	0.51201	0.47217	0.52158	0.43898	0.53732	0.57613	0.13654	0.32869	0.52533	0.39057	0.21625	0.38152	0.6334	0.33713	0.61574	0.56149	0.67852	0.67853	0.31206	0.50719	0.44116	0.43509	0.30022
1628.3	0.20697	0.4221	0.21707	0.28982	0.29502	0.18245	0.095643	0.37362	0.29261	0.44542	0.19391	0.35299	0.51419	0.5073	0.46273	0.50417	0.41746	0.52087	0.57724	0.12023	0.31251	0.5366	0.39866	0.22035	0.35151	0.59523	0.32951	0.61901	0.55612	0.66288	0.66469	0.29494	0.50722	0.43587	0.42348	0.29296
1629.1	0.19559	0.41543	0.20543	0.28636	0.28923	0.17859	0.097277	0.37214	0.28131	0.44307	0.20045	0.35782	0.49697	0.49702	0.47019	0.49122	0.42184	0.51562	0.56073	0.11266	0.30641	0.54981	0.40587	0.23412	0.34086	0.58137	0.31588	0.62748	0.56264	0.64688	0.6609	0.28336	0.49761	0.44343	0.41414	0.28938
1630	0.17502	0.40535	0.19709	0.27412	0.28239	0.16767	0.099	0.36504	0.25745	0.43011	0.20171	0.3526	0.48543	0.47189	0.46726	0.4802	0.41144	0.47972	0.56171	0.12152	0.27704	0.53549	0.40136	0.22286	0.31542	0.54934	0.30259	0.63985	0.53784	0.61734	0.65429	0.27422	0.47421	0.4305	0.40453	0.27641
1630.8	0.16475	0.39159	0.18178	0.25483	0.27209	0.14999	0.09529	0.36083	0.23892	0.41524	0.19443	0.35061	0.47854	0.45847	0.45133	0.4645	0.40875	0.45722	0.54242	0.10744	0.26605	0.5258	0.40501	0.20438	0.28916	0.52662	0.28583	0.64167	0.52726	0.58051	0.63682	0.25432	0.45533	0.4092	0.38576	0.26105
1631.6	0.15533	0.3867	0.17786	0.24978	0.2712	0.14592	0.097024	0.34683	0.23665	0.41032	0.18761	0.3543	0.47341	0.45788	0.46316	0.46659	0.42694	0.4424	0.5482	0.096649	0.25528	0.52812	0.40576	0.20955	0.29319	0.51493	0.2923	0.64636	0.53487	0.56955	0.63318	0.2385	0.46262	0.40453	0.37284	0.25071
1632.4	0.13463	0.37947	0.16242	0.23775	0.2561	0.1344	0.087829	0.34067	0.20951	0.39347	0.17497	0.34767	0.47685	0.43462	0.45208	0.46557	0.42779	0.42741	0.51312	0.095215	0.25306	0.50935	0.38242	0.19389	0.27709	0.49915	0.28211	0.65967	0.53261	0.54304	0.61824	0.23252	0.44588	0.38232	0.36659	0.23828
1633.3	0.12721	0.35483	0.1582	0.2153	0.24688	0.12615	0.08164	0.32715	0.18878	0.37984	0.16148	0.33892	0.49081	0.42033	0.43641	0.4492	0.41178	0.4083	0.50993	0.086982	0.23774	0.48506	0.35545	0.17825	0.25505	0.48655	0.24737	0.66576	0.51604	0.51382	0.61282	0.2248	0.42729	0.36139	0.34838	0.21942
1634.1	0.12157	0.34432	0.13993	0.21002	0.24075	0.11626	0.076273	0.31692	0.18796	0.36674	0.15412	0.32982	0.48614	0.42122	0.41244	0.43498	0.42002	0.40329	0.48369	0.073235	0.24914	0.48314	0.33563	0.17285	0.24818	0.48478	0.21854	0.66616	0.52831	0.48779	0.6009	0.20527	0.41527	0.35428	0.33389	0.21225
1634.9	0.11899	0.3351	0.14006	0.21115	0.23496	0.11256	0.078645	0.32195	0.1877	0.35762	0.15634	0.32986	0.4677	0.41047	0.40845	0.4287	0.43084	0.40033	0.47888	0.073167	0.24771	0.4847	0.30767	0.17897	0.23644	0.47891	0.20665	0.67393	0.54046	0.47344	0.59659	0.20638	0.39902	0.34276	0.31828	0.21978
1635.7	0.11677	0.32338	0.13712	0.21694	0.22608	0.11353	0.078063	0.31902	0.17431	0.34973	0.16409	0.32449	0.46249	0.39004	0.39241	0.42173	0.40203	0.39614	0.46965	0.072196	0.24665	0.48497	0.30246	0.17397	0.22489	0.45988	0.17923	0.68967	0.52814	0.46157	0.59147	0.19731	0.38033	0.32865	0.31442	0.21101
1636.6	0.11374	0.31077	0.13117	0.21129	0.22369	0.099599	0.076054	0.31443	0.17199	0.34695	0.17101	0.32354	0.44548	0.37815	0.39441	0.41336	0.40036	0.38525	0.46646	0.068015	0.22279	0.49166	0.31522	0.18403	0.217	0.45496	0.16637	0.69475	0.53206	0.43737	0.58442	0.18482	0.35572	0.3309	0.31019	0.20697
1637.4	0.10144	0.31607	0.1268	0.2125	0.2198	0.10332	0.075489	0.31754	0.17509	0.34505	0.1797	0.32647	0.42536	0.38231	0.39209	0.41395	0.39606	0.38189	0.44717	0.066848	0.22292	0.51322	0.29456	0.18582	0.20756	0.45061	0.18027	0.70191	0.5269	0.42763	0.57969	0.17836	0.35056	0.33063	0.30758	0.20409
1638.2	0.094497	0.30028	0.12598	0.20541	0.2138	0.10522	0.074694	0.31332	0.16083	0.33806	0.19419	0.32856	0.4008	0.35968	0.38822	0.4249	0.38313	0.37378	0.42814	0.065644	0.20977	0.50516	0.28111	0.17726	0.19682	0.41763	0.17557	0.71294	0.52128	0.42005	0.56862	0.17324	0.33223	0.31766	0.30485	0.19007
1639.1	0.08333	0.29013	0.11148	0.18927	0.21059	0.107	0.067655	0.29671	0.15026	0.32572	0.19344	0.3256	0.4042	0.36135	0.38787	0.42472	0.37087	0.36713	0.40903	0.052912	0.21565	0.47943	0.25831	0.15456	0.20208	0.40645	0.15987	0.71229	0.50819	0.39966	0.55285	0.1503	0.34224	0.30085	0.30578	0.17935
1639.9	0.076052	0.28322	0.10468	0.17791	0.21339	0.10594	0.065114	0.29001	0.13888	0.3176	0.19864	0.32587	0.39618	0.37261	0.38849	0.41234	0.37611	0.35832	0.39018	0.04101	0.20596	0.46247	0.2601	0.13836	0.18592	0.39471	0.14899	0.69828	0.50664	0.38186	0.53937	0.13049	0.32688	0.29216	0.30091	0.17758
1640.7	0.07406	0.28123	0.10198	0.16195	0.20637	0.11373	0.064114	0.28664	0.13042	0.30724	0.2044	0.32876	0.38255	0.36813	0.38811	0.39609	0.37611	0.36377	0.37438	0.035996	0.21834	0.44303	0.23801	0.11455	0.1809	0.37806	0.13277	0.68831	0.49798	0.3789	0.53729	0.12483	0.32738	0.27859	0.29631	0.16295
1641.5	0.079973	0.27224	0.094907	0.15921	0.20234	0.11586	0.066133	0.28836	0.12753	0.30518	0.2154	0.32934	0.36719	0.34185	0.37967	0.39324	0.37871	0.366	0.36908	0.039106	0.22108	0.42212	0.25383	0.11046	0.17984	0.35547	0.10523	0.68027	0.49623	0.36456	0.51771	0.12378	0.32868	0.27465	0.30297	0.16683
1642.4	0.074538	0.26527	0.096466	0.15928	0.19054	0.10798	0.067641	0.28725	0.12307	0.31013	0.21736	0.32973	0.36601	0.35351	0.37438	0.385	0.37046	0.36054	0.35415	0.045395	0.21752	0.41374	0.2492	0.10909	0.16227	0.35031	0.087526	0.66131	0.48226	0.34702	0.51312	0.12753	0.32944	0.27009	0.30032	0.16214
1643.2	0.068408	0.25655	0.097116	0.15846	0.18319	0.10587	0.064103	0.28395	0.10798	0.30737	0.22336	0.32451	0.35244	0.35225	0.34926	0.37623	0.35919	0.34916	0.33116	0.051158	0.18217	0.41327	0.24978	0.11665	0.14717	0.33419	0.075148	0.63786	0.4664	0.33448	0.49626	0.12437	0.30428	0.26479	0.29826	0.14998
1644	0.072235	0.25629	0.095936	0.15305	0.1842	0.11638	0.072466	0.29728	0.11641	0.31643	0.23829	0.33292	0.34704	0.33307	0.33888	0.36738	0.36055	0.35662	0.33655	0.073573	0.18026	0.41646	0.23477	0.13194	0.17423	0.33718	0.067446	0.63088	0.46032	0.33701	0.49673	0.14374	0.30218	0.26291	0.30505	0.15486
1644.8	0.066114	0.25348	0.098005	0.1588	0.18703	0.11662	0.076122	0.30319	0.12741	0.31912	0.2438	0.33258	0.33972	0.33453	0.32622	0.37723	0.34944	0.35323	0.34221	0.068894	0.1719	0.40079	0.22092	0.13462	0.16992	0.33879	0.059094	0.6144	0.44309	0.32202	0.49503	0.14706	0.3017	0.25971	0.30545	0.1513
1645.6	0.066182	0.25035	0.098475	0.15305	0.18903	0.11505	0.073493	0.30116	0.12477	0.31499	0.23973	0.3305	0.35531	0.35316	0.31872	0.37913	0.34698	0.35495	0.33703	0.067028	0.16604	0.39424	0.21168	0.11937	0.17054	0.34591	0.065925	0.59794	0.4342	0.32112	0.48484	0.14096	0.29634	0.24485	0.29524	0.13391
1646.5	0.077276	0.25755	0.095807	0.14549	0.19236	0.11952	0.072027	0.30017	0.13134	0.31087	0.24879	0.33975	0.35463	0.33656	0.32397	0.37216	0.35243	0.35815	0.34097	0.05574	0.1657	0.39884	0.2028	0.12111	0.17929	0.3355	0.0818	0.5744	0.42712	0.31626	0.47132	0.13275	0.29436	0.24537	0.2901	0.12608
1647.3	0.094971	0.27468	0.1007	0.1595	0.19174	0.1174	0.077264	0.30561	0.14824	0.32322	0.25439	0.34979	0.36503	0.32998	0.33292	0.38329	0.34334	0.35671	0.34692	0.06432	0.19017	0.39636	0.21305	0.11737	0.20049	0.3395	0.078443	0.56876	0.40711	0.30592	0.46998	0.141	0.30229	0.25447	0.29164	0.13493
1648.1	0.090922	0.27506	0.10006	0.16026	0.18239	0.10783	0.067531	0.29693	0.1447	0.31024	0.24396	0.34138	0.37059	0.32477	0.32856	0.37874	0.34009	0.34759	0.32833	0.052605	0.18694	0.38149	0.19177	0.10512	0.18149	0.328	0.07266	0.54065	0.38653	0.28877	0.45851	0.122	0.28702	0.24432	0.28018	0.10937
1649	0.10069	0.28062	0.09499	0.17745	0.17935	0.11719	0.077155	0.2969	0.1458	0.31225	0.25812	0.3566	0.36764	0.32481	0.32881	0.37897	0.34107	0.35109	0.33118	0.059649	0.18804	0.38104	0.18863	0.10896	0.20242	0.32974	0.071567	0.52252	0.37657	0.29457	0.44564	0.1249	0.28708	0.23953	0.28408	0.11494
1649.8	0.10363	0.28804	0.091781	0.18077	0.17872	0.11861	0.085178	0.29586	0.14827	0.31379	0.26956	0.35885	0.35267	0.30392	0.33421	0.37381	0.33135	0.34645	0.3369	0.056779	0.17481	0.37349	0.18303	0.10307	0.20609	0.30791	0.065951	0.49913	0.35261	0.28636	0.45	0.11827	0.26748	0.24356	0.28446	0.11526
1650.6	0.098338	0.2838	0.089283	0.18209	0.18607	0.13144	0.086301	0.29992	0.15211	0.31248	0.26835	0.35698	0.34394	0.29306	0.32413	0.37494	0.3316	0.3529	0.34776	0.050794	0.17196	0.34965	0.17618	0.093076	0.20097	0.31362	0.050642	0.47058	0.33379	0.28282	0.45451	0.11897	0.26998	0.2373	0.29352	0.11731
1651.4	0.095971	0.27982	0.098116	0.18839	0.19876	0.14733	0.095611	0.30115	0.15086	0.31106	0.27868	0.36118	0.34104	0.28009	0.33984	0.36023	0.33962	0.36751	0.36861	0.046884	0.16084	0.33868	0.17172	0.08839	0.20418	0.31223	0.062162	0.44314	0.33164	0.29075	0.45559	0.11727	0.26286	0.22687	0.31423	0.12109
1652.3	0.097919	0.27216	0.095888	0.19196	0.19236	0.15801	0.096257	0.3051	0.15934	0.31281	0.27814	0.35902	0.32303	0.25788	0.32993	0.36439	0.32071	0.37046	0.37949	0.038007	0.15966	0.32914	0.18076	0.088863	0.20162	0.29215	0.053328	0.42366	0.29982	0.28653	0.44907	0.1227	0.27717	0.231	0.31477	0.13089
1653.1	0.10017	0.28344	0.10184	0.18796	0.20547	0.16202	0.096312	0.31581	0.16851	0.31428	0.27553	0.36019	0.31416	0.25068	0.31686	0.36423	0.31812	0.36866	0.37625	0.053578	0.1575	0.32055	0.18068	0.090551	0.17881	0.28817	0.059695	0.39601	0.29096	0.28022	0.4556	0.12079	0.27604	0.23659	0.32059	0.14219
1653.9	0.10805	0.28476	0.11497	0.20574	0.21102	0.17515	0.098541	0.32773	0.18044	0.31843	0.27866	0.36604	0.30492	0.2613	0.32306	0.37187	0.31666	0.37127	0.37399	0.071473	0.16709	0.30776	0.18906	0.096184	0.18146	0.30048	0.071728	0.38241	0.28488	0.28745	0.46249	0.13545	0.29619	0.24019	0.33468	0.14726
1654.7	0.11156	0.29214	0.11988	0.21359	0.20795	0.1735	0.10252	0.32767	0.18615	0.32357	0.27827	0.36974	0.28211	0.267	0.32934	0.37383	0.30421	0.36749	0.36159	0.085144	0.16599	0.30665	0.1976	0.097263	0.19432	0.29476	0.074561	0.37385	0.26018	0.29336	0.45769	0.13566	0.29127	0.24432	0.33898	0.15174
1655.6	0.11759	0.28875	0.11636	0.21149	0.20817	0.18499	0.10184	0.33262	0.201	0.32276	0.27144	0.376	0.26961	0.26888	0.30568	0.38329	0.30026	0.36871	0.34079	0.087053	0.16269	0.30853	0.18453	0.10791	0.19013	0.29541	0.06658	0.35403	0.24835	0.29717	0.45713	0.13618	0.30128	0.25554	0.324	0.14179
1656.4	0.12647	0.30406	0.12463	0.22562	0.22585	0.19622	0.1106	0.34234	0.21069	0.33072	0.27842	0.38757	0.27983	0.27645	0.31124	0.39329	0.31027	0.37868	0.33589	0.11082	0.16599	0.29956	0.17788	0.10793	0.19993	0.30527	0.07962	0.34107	0.25403	0.30764	0.45943	0.14939	0.30491	0.25993	0.34005	0.15575
1657.2	0.13443	0.29911	0.12601	0.22159	0.23129	0.21144	0.1085	0.34816	0.21442	0.3322	0.27399	0.38547	0.28888	0.28209	0.32462	0.39134	0.30674	0.38773	0.34283	0.10905	0.1804	0.29591	0.17961	0.10136	0.22438	0.30244	0.077097	0.32769	0.24078	0.30787	0.44972	0.14651	0.31079	0.2648	0.34195	0.15336
1658	0.14188	0.29901	0.12248	0.21812	0.24541	0.21481	0.10935	0.35061	0.2211	0.33348	0.2749	0.38462	0.29585	0.26945	0.32096	0.38665	0.31575	0.39502	0.35428	0.11572	0.1863	0.30025	0.16667	0.096831	0.22606	0.30402	0.063513	0.31035	0.23193	0.30313	0.44846	0.15261	0.31093	0.27096	0.346	0.15916
1658.8	0.14947	0.3061	0.12658	0.23067	0.27132	0.232	0.12031	0.36407	0.22915	0.33721	0.28253	0.39512	0.304	0.27637	0.32119	0.39961	0.33002	0.41365	0.3707	0.12077	0.20228	0.29494	0.17087	0.11585	0.23477	0.32491	0.064815	0.30055	0.2444	0.31455	0.45765	0.16093	0.31718	0.27569	0.35154	0.18705
1659.7	0.15327	0.30806	0.12533	0.23432	0.26985	0.22648	0.11612	0.36145	0.23506	0.33096	0.26851	0.39029	0.30867	0.27079	0.33436	0.3975	0.32814	0.41145	0.38497	0.12715	0.21349	0.27436	0.16031	0.11164	0.23698	0.32157	0.073894	0.287	0.23682	0.31175	0.44962	0.16234	0.3286	0.26957	0.35338	0.19928
1660.5	0.16091	0.31069	0.13449	0.24317	0.29376	0.23043	0.12242	0.36717	0.25304	0.33301	0.27467	0.40179	0.29493	0.27178	0.34147	0.40546	0.33934	0.40827	0.40698	0.13093	0.22403	0.28048	0.17942	0.11943	0.24397	0.32712	0.081865	0.27456	0.25782	0.3108	0.44923	0.16354	0.34289	0.2778	0.36149	0.20542
1661.3	0.16845	0.31891	0.14091	0.2593	0.30417	0.23054	0.13196	0.37118	0.26052	0.32909	0.27772	0.40484	0.29848	0.27371	0.34723	0.41412	0.3499	0.40797	0.42668	0.14396	0.23267	0.28071	0.20133	0.12967	0.25029	0.32576	0.082427	0.26749	0.25723	0.31651	0.45753	0.17954	0.35217	0.28552	0.3722	0.2133
1662.1	0.16763	0.31805	0.14643	0.26891	0.30692	0.24038	0.13316	0.36828	0.26145	0.32606	0.26863	0.40779	0.29406	0.27631	0.35231	0.4234	0.34262	0.40475	0.43219	0.13726	0.23665	0.28369	0.20013	0.14562	0.26412	0.31943	0.097003	0.2645	0.25257	0.32696	0.45604	0.17494	0.35663	0.28279	0.37344	0.21917
1663	0.17318	0.31722	0.15398	0.2758	0.30713	0.24195	0.13108	0.36866	0.27128	0.31887	0.25983	0.40982	0.30036	0.26214	0.36622	0.4251	0.34303	0.39932	0.43459	0.14643	0.24031	0.28461	0.1869	0.14966	0.26837	0.29987	0.10619	0.25504	0.25958	0.32118	0.44865	0.18783	0.36473	0.28952	0.37156	0.21451
1663.8	0.18159	0.33414	0.17017	0.29294	0.32686	0.2582	0.1447	0.38062	0.27915	0.32138	0.27999	0.42216	0.28844	0.26493	0.36684	0.43128	0.3574	0.40839	0.44439	0.15596	0.25528	0.3001	0.21282	0.161	0.29397	0.30368	0.11379	0.25522	0.26782	0.32457	0.46587	0.20638	0.37421	0.29287	0.38574	0.22801
1664.6	0.19392	0.33723	0.17485	0.29655	0.32234	0.26482	0.14966	0.37728	0.27521	0.31561	0.27393	0.42233	0.281	0.26974	0.38675	0.42527	0.35607	0.41612	0.434	0.15694	0.27064	0.29624	0.20461	0.17357	0.30423	0.30023	0.13063	0.25407	0.25805	0.32916	0.47228	0.21573	0.38099	0.29365	0.38035	0.23162
1665.4	0.20362	0.3356	0.1834	0.30343	0.33226	0.28202	0.15744	0.38023	0.29604	0.31777	0.27646	0.43126	0.27184	0.27787	0.38648	0.42298	0.35543	0.43039	0.43171	0.16731	0.27486	0.30832	0.19801	0.18221	0.31516	0.31712	0.14767	0.25018	0.27175	0.34414	0.48012	0.22814	0.40475	0.30245	0.38494	0.24776
1666.2	0.21462	0.3493	0.18559	0.3045	0.33807	0.29932	0.16412	0.38275	0.31317	0.31287	0.28643	0.4463	0.27627	0.27958	0.38939	0.42349	0.36964	0.44401	0.43405	0.17296	0.29085	0.30719	0.21564	0.18555	0.32976	0.33468	0.15617	0.24264	0.28146	0.35473	0.47667	0.24003	0.409	0.30892	0.38712	0.26199
1667.1	0.22317	0.35635	0.19059	0.31224	0.35206	0.30816	0.17201	0.38847	0.32092	0.30763	0.28702	0.45463	0.27566	0.28651	0.39505	0.42313	0.38034	0.44804	0.44719	0.18523	0.28868	0.3153	0.22852	0.19036	0.33815	0.35046	0.16755	0.23901	0.28247	0.36318	0.48448	0.2458	0.41657	0.31942	0.39054	0.27003
1667.9	0.23121	0.36046	0.1903	0.30913	0.37013	0.31922	0.17799	0.39013	0.32395	0.30831	0.28081	0.46477	0.27835	0.29221	0.40281	0.41967	0.39349	0.45976	0.46201	0.19328	0.28947	0.32775	0.21374	0.20916	0.33706	0.35716	0.18882	0.24176	0.28865	0.36475	0.48333	0.24749	0.4205	0.33023	0.38816	0.28498
1668.7	0.22926	0.37426	0.19713	0.31794	0.38548	0.33484	0.18595	0.40186	0.32944	0.31178	0.28167	0.47149	0.28363	0.31167	0.39426	0.42907	0.40725	0.47431	0.489	0.20781	0.27327	0.34002	0.22491	0.215	0.34089	0.37991	0.19099	0.23836	0.29486	0.37173	0.4889	0.25976	0.42483	0.33198	0.40082	0.29148
1669.5	0.2346	0.38463	0.20344	0.33815	0.39506	0.3381	0.19195	0.40527	0.32666	0.30745	0.28645	0.48081	0.2895	0.30134	0.41423	0.44962	0.42539	0.47614	0.49701	0.20848	0.2787	0.33242	0.24374	0.21616	0.35461	0.36716	0.19271	0.2456	0.3079	0.37325	0.49784	0.2622	0.42268	0.33093	0.3992	0.2984
1670.4	0.24354	0.38496	0.21025	0.35266	0.41214	0.3406	0.19909	0.4107	0.33564	0.30417	0.28822	0.49384	0.28802	0.31208	0.42199	0.45784	0.4296	0.47429	0.49682	0.21657	0.28543	0.3319	0.24966	0.23511	0.35754	0.35795	0.20159	0.24083	0.32826	0.37564	0.49937	0.2698	0.44089	0.32846	0.40288	0.31357
1671.2	0.25436	0.39347	0.21085	0.3586	0.41427	0.3478	0.20481	0.41419	0.34	0.30449	0.30197	0.50342	0.28849	0.32939	0.41357	0.46493	0.42756	0.48378	0.4978	0.2202	0.29665	0.33455	0.25235	0.25469	0.38428	0.36471	0.19936	0.24652	0.32752	0.36655	0.50795	0.27428	0.45222	0.31871	0.41334	0.33761
1672	0.26781	0.4008	0.22026	0.37193	0.4289	0.35776	0.21282	0.42169	0.35938	0.29836	0.31796	0.50606	0.29947	0.33206	0.42046	0.4615	0.42901	0.48407	0.49907	0.2321	0.29523	0.32602	0.27241	0.2497	0.41095	0.36306	0.19137	0.24102	0.35038	0.38622	0.5133	0.28779	0.46697	0.31905	0.4229	0.33866
1672.8	0.28298	0.40391	0.21809	0.36778	0.44371	0.36181	0.21512	0.4195	0.37608	0.28759	0.33397	0.52241	0.30796	0.34148	0.41629	0.44835	0.4229	0.48058	0.48561	0.23476	0.30506	0.32872	0.25907	0.27344	0.43416	0.36766	0.19327	0.23573	0.35896	0.38942	0.50583	0.29511	0.47598	0.3142	0.4273	0.36017
1673.6	0.30757	0.43045	0.25045	0.39185	0.48781	0.39055	0.23548	0.43542	0.41687	0.28512	0.35879	0.51479	0.31848	0.31773	0.42908	0.39594	0.45412	0.49843	0.52131	0.26072	0.28472	0.33172	0.27359	0.24267	0.47014	0.36178	0.20731	0.23462	0.41377	0.4323	0.5242	0.31722	0.50814	0.32953	0.44368	0.34176
