# Supplementary material for: All-flexible chronoepifluidic nanoplasmonic patch for label-free metabolite profiling in sweat
Source: Nat Commun. 2025 Aug 27;16:8017. doi: 10.1038/s41467-025-63510-2 (PMC12391418; doi:10.1038/s41467-025-63510-2)
Supplement: Supplementary file 4 — Supplementary Data 1 [file 41467_2025_63510_MOESM4_ESM.zip › ML_SERS data_Base solution_UA_2.5uM_Lac_1.5mM_Tyr_0uM_Glu_0uM.csv]

	Measurement number
Wavenumber (cm-1)	1	2	3	4	5	6	7	8	9	10	11	12	13	14	15	16	17	18	19	20	21	22	23	24	25	26	27	28	29	30	31	32	33	34	35	36
457.71	0.25772	0.17066	0.21968	0.28046	0.17587	0.22167	0.26645	0.20737	0.21115	0.18	0.19926	0.21927	0.37338	0.41696	0.30325	0.39054	0.3831	0.44742	0.22429	0.36192	0.36951	0.23825	0.30003	0.36401	0.25648	0.25648	0.24385	0.23606	0.27984	0.24382	0.21757	0.24164	0.27609	0.16861	0.34661	0.19215
458.74	0.33665	0.16483	0.24275	0.31595	0.16377	0.20049	0.24336	0.20598	0.23271	0.2241	0.20521	0.21236	0.42894	0.46045	0.33505	0.42964	0.34577	0.41323	0.21893	0.39013	0.33452	0.2493	0.40347	0.34927	0.31311	0.31311	0.25315	0.27654	0.23294	0.24637	0.24526	0.25037	0.2688	0.17234	0.32805	0.18234
459.78	0.31576	0.16897	0.26063	0.32817	0.16905	0.22536	0.26054	0.23811	0.21672	0.22915	0.2205	0.21086	0.40787	0.45403	0.32609	0.42049	0.36717	0.46321	0.22195	0.41898	0.31294	0.25283	0.40793	0.34506	0.29442	0.29442	0.24263	0.26895	0.23099	0.26906	0.23717	0.27414	0.26632	0.17487	0.35283	0.16877
460.81	0.33533	0.15119	0.26425	0.33186	0.16168	0.21891	0.2548	0.24409	0.21736	0.24273	0.23438	0.21526	0.41471	0.45619	0.32758	0.41955	0.35796	0.46625	0.22821	0.42917	0.30889	0.25048	0.44334	0.33272	0.30162	0.30162	0.24834	0.26978	0.21839	0.26741	0.24875	0.27691	0.27548	0.17164	0.35811	0.16606
461.85	0.31434	0.14442	0.25954	0.34541	0.17228	0.23419	0.27045	0.23398	0.21813	0.24407	0.24521	0.21339	0.39709	0.44018	0.32525	0.43145	0.38301	0.50064	0.25091	0.42627	0.31228	0.25625	0.44089	0.33291	0.29589	0.29589	0.24217	0.28582	0.24568	0.29634	0.2554	0.25933	0.29081	0.18194	0.37124	0.1784
462.88	0.30816	0.165	0.26892	0.34255	0.18343	0.24005	0.26802	0.23378	0.21056	0.2314	0.26496	0.22683	0.39125	0.4357	0.31341	0.39681	0.39259	0.48171	0.23886	0.42458	0.30092	0.26086	0.46	0.32864	0.283	0.283	0.25411	0.26562	0.24828	0.29278	0.2479	0.26253	0.2879	0.17777	0.38232	0.18176
463.92	0.31308	0.14589	0.25427	0.32255	0.18679	0.22341	0.26261	0.21042	0.22587	0.22047	0.24535	0.23357	0.38904	0.42641	0.31649	0.3825	0.39155	0.44793	0.25279	0.41456	0.29242	0.26496	0.45054	0.32691	0.28714	0.28714	0.26395	0.25454	0.24654	0.27825	0.25161	0.24408	0.30085	0.18411	0.35382	0.19004
464.93	0.31955	0.16485	0.25954	0.33703	0.18141	0.21904	0.26404	0.206	0.25615	0.21485	0.24846	0.2641	0.37736	0.44819	0.31175	0.38833	0.36164	0.4412	0.25497	0.41757	0.33081	0.26594	0.43057	0.33306	0.27044	0.27044	0.26436	0.27231	0.25155	0.2939	0.2611	0.2346	0.31493	0.18424	0.35164	0.22004
465.96	0.3124	0.17474	0.26511	0.3566	0.19017	0.22161	0.27377	0.20483	0.2894	0.21617	0.25815	0.2717	0.37098	0.43865	0.32825	0.40177	0.36188	0.44906	0.25754	0.42028	0.34932	0.27276	0.43491	0.34025	0.27057	0.27057	0.26254	0.28094	0.26742	0.30355	0.25164	0.22227	0.32394	0.20011	0.36123	0.2182
467	0.31242	0.16342	0.2794	0.351	0.18388	0.21855	0.28091	0.20329	0.28913	0.21568	0.25829	0.27797	0.37306	0.44617	0.33187	0.38459	0.34739	0.45944	0.25834	0.43393	0.35896	0.26701	0.44058	0.34851	0.26474	0.26474	0.2517	0.26124	0.24316	0.29986	0.26364	0.23479	0.33538	0.19788	0.36168	0.21072
468.03	0.30381	0.14906	0.27271	0.35719	0.18394	0.22361	0.27433	0.19718	0.30579	0.2183	0.25227	0.27146	0.36345	0.44404	0.3439	0.40499	0.33605	0.4605	0.27058	0.44938	0.34853	0.25895	0.43576	0.34602	0.26187	0.26187	0.25208	0.26881	0.24852	0.3085	0.25958	0.22665	0.32965	0.20666	0.36475	0.21399
469.06	0.29487	0.16338	0.28166	0.37312	0.18143	0.23938	0.27382	0.21347	0.30781	0.21883	0.26819	0.26264	0.35896	0.45091	0.35715	0.42044	0.33126	0.48555	0.27259	0.46357	0.36115	0.24158	0.46911	0.34043	0.26405	0.26405	0.26474	0.25254	0.24849	0.31453	0.26749	0.24613	0.34412	0.20466	0.38033	0.20989
470.1	0.27369	0.13803	0.27538	0.37168	0.19251	0.23551	0.2723	0.21656	0.28654	0.22919	0.27468	0.25489	0.35258	0.42371	0.35122	0.41315	0.34713	0.4833	0.25961	0.44334	0.33536	0.24196	0.50908	0.33241	0.27188	0.27188	0.26472	0.24865	0.24889	0.29132	0.26549	0.23488	0.33389	0.21156	0.38898	0.19567
471.13	0.25081	0.14652	0.26191	0.36616	0.19155	0.23157	0.27618	0.23075	0.27812	0.23047	0.24846	0.2554	0.35003	0.42227	0.31913	0.40654	0.34524	0.46701	0.27542	0.45217	0.30987	0.23123	0.4928	0.32827	0.25518	0.25518	0.25446	0.23918	0.23636	0.27383	0.27048	0.25967	0.33288	0.21836	0.38458	0.20274
472.16	0.22933	0.14872	0.24464	0.36889	0.20022	0.22187	0.26805	0.24075	0.30126	0.22719	0.23338	0.25445	0.31544	0.38676	0.30955	0.41764	0.3515	0.43057	0.25	0.45021	0.32468	0.21591	0.47695	0.32602	0.22558	0.22558	0.25811	0.23994	0.26544	0.25992	0.25156	0.26654	0.33245	0.22217	0.37607	0.1942
473.17	0.23482	0.16421	0.25614	0.37711	0.20441	0.21899	0.29194	0.26358	0.29583	0.23731	0.23816	0.24694	0.31132	0.37639	0.2991	0.40976	0.35161	0.42896	0.25902	0.45692	0.32364	0.22649	0.47558	0.30622	0.2281	0.2281	0.25954	0.25129	0.27806	0.26448	0.28185	0.28645	0.35367	0.22848	0.38215	0.19378
474.21	0.25091	0.16256	0.26066	0.36545	0.20397	0.21437	0.29949	0.25697	0.29746	0.23328	0.23027	0.25406	0.32102	0.35849	0.3118	0.39562	0.34004	0.4209	0.25369	0.44389	0.31503	0.24813	0.44074	0.30228	0.24012	0.24012	0.25127	0.26158	0.27789	0.26785	0.28068	0.29007	0.35208	0.24012	0.37165	0.20672
475.24	0.26755	0.17244	0.23352	0.3672	0.20001	0.21345	0.29777	0.2678	0.29839	0.22593	0.21583	0.25081	0.32568	0.35406	0.27392	0.4112	0.3284	0.44401	0.26004	0.44811	0.31002	0.23438	0.39578	0.30158	0.22341	0.22341	0.23182	0.27727	0.26813	0.30601	0.27928	0.30413	0.38415	0.24164	0.36559	0.21099
476.27	0.26993	0.17928	0.24342	0.36807	0.20871	0.21548	0.29808	0.25705	0.28454	0.22265	0.21631	0.23622	0.307	0.3665	0.25012	0.40704	0.33154	0.44718	0.25291	0.42517	0.30937	0.23234	0.38262	0.29563	0.20156	0.20156	0.23309	0.28457	0.28574	0.3444	0.27282	0.27891	0.40396	0.23526	0.3481	0.20763
477.31	0.28496	0.1813	0.25627	0.36752	0.17676	0.21641	0.31207	0.26547	0.29979	0.24304	0.21622	0.24332	0.33821	0.36802	0.22693	0.39664	0.29261	0.46701	0.29994	0.3987	0.29452	0.24397	0.37519	0.29175	0.22554	0.22554	0.22262	0.27182	0.25783	0.36172	0.29267	0.26705	0.44805	0.24721	0.35413	0.22283
478.34	0.27753	0.15384	0.25073	0.36079	0.16896	0.21145	0.30133	0.25248	0.29935	0.22628	0.19929	0.25912	0.33646	0.38238	0.22289	0.40452	0.27345	0.47916	0.31486	0.37556	0.3009	0.22543	0.34834	0.30673	0.20938	0.20938	0.21495	0.26303	0.25451	0.3671	0.27653	0.25316	0.47134	0.2461	0.34406	0.22054
479.37	0.26315	0.15962	0.24909	0.38178	0.1775	0.21319	0.30636	0.25445	0.29381	0.22852	0.21811	0.27091	0.33633	0.37902	0.17795	0.40335	0.26121	0.46198	0.32758	0.37026	0.29751	0.20067	0.35566	0.31846	0.22012	0.22012	0.206	0.27631	0.27182	0.38104	0.2864	0.24648	0.49407	0.24942	0.3591	0.22552
480.38	0.24217	0.15556	0.27231	0.37325	0.17554	0.21396	0.31564	0.23694	0.28283	0.21978	0.2365	0.25978	0.32655	0.39614	0.20545	0.39762	0.23389	0.42976	0.34547	0.36162	0.29185	0.19023	0.36853	0.31099	0.2346	0.2346	0.21681	0.27385	0.27624	0.35146	0.29558	0.22724	0.48807	0.24739	0.37297	0.22388
481.41	0.24051	0.13809	0.28409	0.37562	0.16568	0.22883	0.30689	0.24262	0.27735	0.20785	0.24807	0.2671	0.333	0.37561	0.2483	0.40382	0.22082	0.44753	0.33168	0.38969	0.27128	0.18858	0.36126	0.31224	0.24836	0.24836	0.22105	0.28182	0.26181	0.34099	0.29805	0.25134	0.47921	0.2509	0.38982	0.23879
482.45	0.21657	0.14835	0.28351	0.37447	0.18122	0.24663	0.29819	0.23037	0.24985	0.18835	0.23761	0.28693	0.28412	0.37493	0.2431	0.37811	0.22629	0.45601	0.31655	0.39023	0.25764	0.17485	0.35135	0.31573	0.22452	0.22452	0.22225	0.29575	0.26379	0.35181	0.28038	0.26031	0.46662	0.24558	0.38534	0.25677
483.48	0.21077	0.15397	0.27658	0.37859	0.16572	0.2474	0.30134	0.24209	0.26752	0.18691	0.24181	0.2964	0.27848	0.33703	0.21829	0.36134	0.22097	0.4513	0.30292	0.40612	0.26412	0.15017	0.34755	0.32381	0.23534	0.23534	0.21066	0.30524	0.25686	0.35433	0.27425	0.28378	0.47024	0.24454	0.38458	0.28017
484.51	0.20383	0.15041	0.26383	0.36876	0.14698	0.24474	0.30167	0.2508	0.27712	0.20434	0.23075	0.29496	0.25338	0.33447	0.22105	0.3666	0.20737	0.46224	0.31115	0.39619	0.26413	0.17242	0.33364	0.31218	0.20237	0.20237	0.20295	0.30241	0.23742	0.35071	0.27332	0.26554	0.47201	0.25461	0.39402	0.27117
485.54	0.19626	0.15934	0.26808	0.37574	0.14349	0.23892	0.29209	0.26032	0.31354	0.21229	0.22224	0.30477	0.25173	0.31166	0.22462	0.35833	0.22197	0.44652	0.28554	0.38752	0.29822	0.18079	0.32128	0.31177	0.18878	0.18878	0.2154	0.2833	0.24099	0.3644	0.25798	0.26439	0.50168	0.2619	0.3957	0.28003
486.57	0.19437	0.16168	0.23173	0.38511	0.14855	0.23188	0.30171	0.25727	0.33855	0.22912	0.21969	0.31608	0.23414	0.31019	0.18163	0.36554	0.21863	0.42375	0.29502	0.35379	0.33208	0.17333	0.34365	0.31728	0.18047	0.18047	0.20908	0.30009	0.2495	0.38867	0.26458	0.2554	0.53354	0.26485	0.38862	0.29052
487.58	0.19476	0.16147	0.22439	0.39861	0.15038	0.21623	0.30706	0.27513	0.36888	0.22701	0.2534	0.30067	0.24518	0.30609	0.18389	0.40566	0.21793	0.41683	0.29038	0.36841	0.34626	0.1789	0.36611	0.3074	0.17359	0.17359	0.21532	0.32678	0.24828	0.38732	0.27669	0.2627	0.52385	0.26348	0.40556	0.27572
488.61	0.19913	0.15888	0.22845	0.39253	0.17049	0.22194	0.31051	0.2697	0.34248	0.24966	0.26	0.27928	0.2497	0.29469	0.20552	0.4079	0.22539	0.41004	0.26751	0.35931	0.33049	0.21183	0.38522	0.30178	0.17664	0.17664	0.22993	0.31553	0.25055	0.38682	0.29159	0.25405	0.51823	0.27506	0.41144	0.2575
489.64	0.21329	0.1429	0.24637	0.39097	0.18024	0.22956	0.31441	0.27658	0.33976	0.25325	0.2706	0.28425	0.25513	0.28299	0.21511	0.4142	0.26446	0.41604	0.25849	0.36044	0.33503	0.21002	0.41737	0.31471	0.16045	0.16045	0.23093	0.31723	0.26765	0.42135	0.3031	0.26769	0.5154	0.27573	0.40614	0.26192
490.67	0.23997	0.15874	0.24748	0.39356	0.20116	0.24128	0.33057	0.29138	0.34203	0.25448	0.28768	0.28466	0.23962	0.30283	0.19141	0.41071	0.28452	0.43524	0.28305	0.38609	0.30413	0.2121	0.43376	0.31127	0.15768	0.15768	0.20121	0.33245	0.28033	0.43267	0.32841	0.30444	0.49674	0.27557	0.40346	0.27002
491.7	0.26926	0.17267	0.28993	0.3895	0.20241	0.25296	0.31232	0.31237	0.36639	0.2524	0.29365	0.28757	0.26883	0.3296	0.20854	0.39724	0.29202	0.44006	0.2458	0.41967	0.30932	0.23031	0.453	0.30527	0.17758	0.17758	0.20916	0.3219	0.27852	0.42933	0.31385	0.30806	0.48389	0.27474	0.41796	0.26051
492.74	0.29948	0.16609	0.31482	0.38445	0.21193	0.26447	0.31039	0.31008	0.36488	0.24947	0.29399	0.29326	0.27248	0.33973	0.22924	0.37624	0.31198	0.45747	0.24061	0.41372	0.32292	0.23839	0.47143	0.32148	0.19254	0.19254	0.22997	0.31698	0.30476	0.43339	0.31384	0.30077	0.50401	0.28019	0.4264	0.27162
493.74	0.32603	0.18418	0.33673	0.40125	0.21221	0.27255	0.30498	0.34881	0.39569	0.25267	0.31017	0.32164	0.26853	0.37164	0.24296	0.4153	0.33047	0.49197	0.24299	0.42392	0.34308	0.25085	0.48213	0.36406	0.1958	0.1958	0.24625	0.34545	0.30214	0.47011	0.30109	0.30848	0.5145	0.28399	0.42697	0.30103
494.77	0.33236	0.20412	0.35155	0.41756	0.23036	0.27243	0.30449	0.35604	0.42322	0.26188	0.32696	0.30777	0.27712	0.38778	0.24845	0.41723	0.33013	0.52967	0.26161	0.44967	0.34962	0.26329	0.49385	0.37748	0.23025	0.23025	0.26777	0.3661	0.29588	0.46554	0.28104	0.32244	0.5106	0.2852	0.43395	0.30675
495.8	0.3398	0.19334	0.36939	0.41882	0.2246	0.27745	0.29674	0.37311	0.4307	0.28133	0.33696	0.31801	0.30232	0.39217	0.25771	0.45096	0.33744	0.53356	0.24119	0.46355	0.39887	0.27066	0.52901	0.38933	0.25185	0.25185	0.294	0.37804	0.3001	0.46262	0.28219	0.32079	0.54041	0.29052	0.43636	0.30298
496.83	0.35482	0.20952	0.38502	0.42036	0.21548	0.26232	0.32038	0.3826	0.41974	0.27967	0.33104	0.32256	0.29274	0.3967	0.28528	0.46628	0.3456	0.53779	0.28622	0.44	0.40515	0.27101	0.50195	0.43039	0.24398	0.24398	0.29793	0.39219	0.28564	0.45082	0.31418	0.33804	0.54817	0.29043	0.43248	0.30406
497.86	0.39685	0.23467	0.37374	0.43509	0.22547	0.27491	0.32639	0.42031	0.42243	0.29277	0.32665	0.33724	0.336	0.41983	0.28312	0.5016	0.35425	0.53868	0.28527	0.46519	0.40552	0.26433	0.48156	0.44678	0.27986	0.27986	0.27536	0.4084	0.27797	0.44843	0.32712	0.35425	0.54401	0.28805	0.41571	0.31592
498.87	0.42464	0.25778	0.3479	0.44005	0.23279	0.2741	0.34087	0.41963	0.41971	0.27626	0.33264	0.34412	0.35409	0.45435	0.25167	0.50354	0.35785	0.53603	0.30208	0.46725	0.41925	0.26431	0.4777	0.43018	0.28686	0.28686	0.25844	0.40818	0.28079	0.42663	0.35295	0.35064	0.54683	0.28438	0.42773	0.31394
499.9	0.45592	0.27691	0.36569	0.4606	0.23073	0.28246	0.34258	0.42975	0.41178	0.27521	0.30398	0.34997	0.37974	0.48478	0.26317	0.5339	0.36552	0.5145	0.27833	0.46945	0.42469	0.25971	0.43621	0.43347	0.30787	0.30787	0.26252	0.42668	0.28975	0.42298	0.36938	0.36334	0.5412	0.27924	0.4144	0.31594
500.93	0.48781	0.29821	0.37267	0.47615	0.21258	0.28326	0.36232	0.41184	0.4108	0.27495	0.28961	0.35395	0.40776	0.50198	0.27381	0.52152	0.35866	0.53808	0.3016	0.46606	0.38514	0.28053	0.42638	0.46448	0.32549	0.32549	0.26126	0.45064	0.27288	0.44069	0.37383	0.358	0.50573	0.28041	0.42057	0.32843
501.96	0.50495	0.28963	0.38644	0.48646	0.23272	0.30076	0.36522	0.41602	0.42982	0.28563	0.30604	0.35197	0.41578	0.51062	0.28485	0.52296	0.37519	0.56385	0.28735	0.4853	0.37968	0.29301	0.44492	0.45385	0.37703	0.37703	0.26716	0.45048	0.30455	0.45668	0.37446	0.36054	0.49185	0.28715	0.41068	0.34144
502.99	0.50207	0.29181	0.40679	0.49693	0.24637	0.28513	0.3842	0.40096	0.42829	0.30231	0.31503	0.34798	0.41435	0.52536	0.2767	0.52173	0.38917	0.57381	0.30106	0.47723	0.37144	0.28559	0.47216	0.45631	0.38172	0.38172	0.28862	0.45865	0.31304	0.4819	0.37186	0.36772	0.47659	0.29152	0.42213	0.32918
504.02	0.49076	0.28871	0.43151	0.50616	0.26131	0.28815	0.3786	0.41508	0.44323	0.3191	0.30134	0.34904	0.42529	0.5116	0.31193	0.53733	0.39829	0.57084	0.31085	0.49847	0.36024	0.28239	0.47563	0.46553	0.39908	0.39908	0.30705	0.48124	0.3274	0.49885	0.35653	0.39446	0.45981	0.28995	0.41531	0.33147
505.02	0.51601	0.27597	0.4123	0.49723	0.26223	0.28569	0.38161	0.4161	0.46355	0.30519	0.31704	0.36306	0.43306	0.51645	0.32734	0.52329	0.38788	0.5492	0.3152	0.51355	0.35487	0.28895	0.5146	0.46056	0.40455	0.40455	0.30956	0.48062	0.33325	0.4803	0.34688	0.38631	0.46519	0.29076	0.4197	0.31212
506.05	0.54307	0.27011	0.39408	0.48506	0.28377	0.2933	0.36372	0.43003	0.47761	0.30989	0.31982	0.36717	0.42564	0.50745	0.3124	0.50903	0.4114	0.52751	0.29873	0.51696	0.37718	0.29078	0.51522	0.46602	0.40608	0.40608	0.31096	0.46091	0.35276	0.47555	0.32978	0.40776	0.47744	0.29971	0.3936	0.31833
507.08	0.58658	0.29834	0.37929	0.47871	0.29347	0.28752	0.37029	0.43182	0.46848	0.29785	0.30774	0.37548	0.44483	0.51155	0.29239	0.52076	0.42756	0.50964	0.31021	0.52832	0.37982	0.27775	0.51852	0.47043	0.40733	0.40733	0.31027	0.47964	0.35241	0.45637	0.31414	0.41798	0.45827	0.29568	0.39471	0.31708
508.11	0.61178	0.30658	0.37205	0.4567	0.28928	0.30609	0.33959	0.42165	0.45662	0.29251	0.28782	0.37317	0.44846	0.51432	0.28521	0.5053	0.42526	0.52095	0.29891	0.52611	0.39088	0.32747	0.50227	0.48743	0.39536	0.39536	0.30467	0.47069	0.35687	0.452	0.30508	0.40692	0.46113	0.30474	0.38807	0.31955
509.14	0.64611	0.29658	0.36262	0.44427	0.27804	0.30491	0.34056	0.38843	0.4304	0.29262	0.28584	0.36716	0.42988	0.48818	0.29045	0.48756	0.41309	0.51852	0.29649	0.50879	0.38687	0.34652	0.49635	0.48043	0.3835	0.3835	0.30554	0.4491	0.35692	0.42824	0.31375	0.38124	0.43591	0.30403	0.38139	0.3105
510.14	0.65924	0.29963	0.37702	0.44682	0.27921	0.31005	0.33991	0.38211	0.39722	0.29011	0.26665	0.35548	0.4	0.47492	0.28913	0.50181	0.41341	0.54424	0.30252	0.48818	0.38613	0.34453	0.4747	0.49301	0.39455	0.39455	0.3023	0.45432	0.35097	0.44156	0.32163	0.37414	0.41034	0.29913	0.36941	0.33253
511.17	0.65951	0.29759	0.4029	0.45306	0.28609	0.29958	0.34852	0.38757	0.39428	0.28415	0.2624	0.37116	0.39488	0.48326	0.31603	0.53476	0.40582	0.54436	0.33628	0.49308	0.38738	0.34448	0.48545	0.50621	0.39509	0.39509	0.32183	0.46859	0.36041	0.43191	0.34422	0.35322	0.39524	0.28985	0.39613	0.34292
512.2	0.64182	0.28639	0.41632	0.4478	0.26194	0.30284	0.33992	0.37343	0.36747	0.28571	0.27048	0.35956	0.37921	0.45739	0.33743	0.5173	0.37389	0.55404	0.34901	0.46763	0.38788	0.35893	0.47939	0.49941	0.36869	0.36869	0.33358	0.44658	0.34919	0.43827	0.35908	0.33307	0.39655	0.29567	0.40398	0.33095
513.23	0.62781	0.27058	0.41597	0.44923	0.25159	0.30399	0.3525	0.38619	0.38535	0.29108	0.27751	0.34258	0.37941	0.45077	0.36535	0.54232	0.3598	0.52811	0.35782	0.46578	0.38339	0.34336	0.46962	0.46762	0.3741	0.3741	0.33499	0.45765	0.33421	0.40735	0.35685	0.33929	0.39852	0.29402	0.40263	0.3108
514.23	0.61954	0.29099	0.42299	0.44883	0.24268	0.29913	0.34577	0.3983	0.39277	0.28507	0.275	0.3154	0.37034	0.49355	0.35281	0.53041	0.37357	0.51868	0.36207	0.46808	0.40714	0.3361	0.47111	0.43712	0.3802	0.3802	0.32143	0.44391	0.32724	0.39801	0.34929	0.33249	0.41039	0.29723	0.40588	0.29148
515.26	0.6129	0.29934	0.41849	0.43617	0.23647	0.29386	0.33926	0.40593	0.4031	0.30026	0.28002	0.30358	0.38567	0.48811	0.34552	0.50949	0.37408	0.51105	0.35742	0.46272	0.41471	0.3298	0.48403	0.41971	0.35572	0.35572	0.3282	0.4387	0.33037	0.39077	0.33973	0.3477	0.40892	0.30312	0.42681	0.28426
516.29	0.60314	0.29498	0.40304	0.42683	0.23925	0.30114	0.32838	0.39568	0.39415	0.30188	0.28853	0.29118	0.38618	0.48644	0.36371	0.48441	0.37706	0.523	0.34387	0.4556	0.41933	0.30229	0.47631	0.40941	0.34912	0.34912	0.32095	0.42606	0.31642	0.39675	0.31428	0.34568	0.39844	0.29704	0.42326	0.26192
517.32	0.58547	0.29105	0.36858	0.42784	0.25692	0.30241	0.32612	0.39551	0.38583	0.3091	0.29571	0.28581	0.3889	0.49958	0.3269	0.50538	0.38269	0.52489	0.33595	0.48372	0.4087	0.31698	0.49389	0.41338	0.36119	0.36119	0.31109	0.43845	0.32209	0.40047	0.301	0.35286	0.38791	0.29411	0.43323	0.25909
518.34	0.57985	0.28137	0.39371	0.43167	0.25317	0.29912	0.33299	0.3591	0.38221	0.27643	0.29832	0.2855	0.38531	0.48806	0.31978	0.49654	0.39151	0.54862	0.34818	0.49847	0.41823	0.27787	0.5076	0.41281	0.36933	0.36933	0.32631	0.42353	0.33206	0.44942	0.31693	0.33894	0.38498	0.27071	0.4428	0.26387
519.35	0.57383	0.28119	0.41069	0.42651	0.24937	0.29113	0.33496	0.34023	0.39122	0.27868	0.29141	0.29505	0.40205	0.49475	0.34951	0.49142	0.39137	0.53857	0.34783	0.48076	0.40352	0.26564	0.49701	0.44015	0.36369	0.36369	0.34963	0.44922	0.33261	0.43925	0.30402	0.34588	0.37724	0.25567	0.42507	0.26832
520.37	0.55019	0.273	0.41392	0.42154	0.24922	0.28622	0.3369	0.31975	0.37266	0.27653	0.29319	0.29117	0.40582	0.51094	0.33941	0.48534	0.40514	0.524	0.34986	0.49296	0.3932	0.27215	0.49715	0.43819	0.36919	0.36919	0.35311	0.44455	0.33773	0.43674	0.298	0.3288	0.37392	0.25035	0.4122	0.25925
521.4	0.52838	0.2735	0.41799	0.42015	0.23711	0.27454	0.34471	0.3107	0.35987	0.27039	0.27803	0.26257	0.42142	0.50928	0.32024	0.47812	0.38706	0.52104	0.34105	0.49561	0.38433	0.28957	0.48504	0.40609	0.3779	0.3779	0.3548	0.45238	0.349	0.42959	0.29405	0.32335	0.372	0.25146	0.39722	0.24405
522.43	0.53037	0.25546	0.43825	0.42044	0.22482	0.27229	0.34487	0.32933	0.37839	0.2682	0.27496	0.27572	0.44144	0.51776	0.35267	0.45719	0.3947	0.49392	0.34502	0.49669	0.38369	0.26882	0.44535	0.39707	0.3852	0.3852	0.36175	0.45171	0.35389	0.41143	0.29699	0.32969	0.37696	0.24382	0.39136	0.25835
523.43	0.52123	0.26815	0.41033	0.41365	0.23181	0.26016	0.33543	0.35344	0.35683	0.28791	0.27603	0.28082	0.43407	0.53192	0.3577	0.44729	0.40679	0.46349	0.31799	0.50156	0.37881	0.29958	0.43535	0.40232	0.39321	0.39321	0.36052	0.43395	0.34948	0.36198	0.28134	0.32968	0.3569	0.24957	0.37337	0.26811
524.46	0.49585	0.244	0.39524	0.40603	0.22464	0.26915	0.34024	0.36486	0.34421	0.28528	0.28085	0.2729	0.43132	0.51104	0.3307	0.45553	0.39935	0.44918	0.29766	0.51193	0.36383	0.30929	0.42767	0.39539	0.38958	0.38958	0.35194	0.42563	0.34199	0.39277	0.28843	0.32202	0.3534	0.26204	0.37576	0.26276
525.48	0.47195	0.23049	0.39765	0.41004	0.22401	0.26799	0.33781	0.34848	0.35622	0.27496	0.2811	0.28092	0.40489	0.49989	0.34602	0.47013	0.39476	0.45816	0.30422	0.48968	0.37159	0.29356	0.41943	0.41854	0.37602	0.37602	0.3588	0.4126	0.35281	0.38473	0.28733	0.31238	0.35968	0.25561	0.37103	0.27505
526.51	0.46607	0.21708	0.39287	0.41688	0.22786	0.27134	0.3259	0.34065	0.36007	0.26258	0.27743	0.28271	0.39545	0.48445	0.32405	0.48676	0.41607	0.463	0.29538	0.47236	0.35841	0.28467	0.41132	0.42187	0.36725	0.36725	0.36291	0.40184	0.34932	0.38377	0.28137	0.31097	0.34527	0.24611	0.36504	0.27802
527.51	0.43202	0.20654	0.38352	0.4175	0.22208	0.26819	0.32851	0.29257	0.345	0.2551	0.25786	0.26203	0.36622	0.46707	0.3303	0.48745	0.4057	0.48336	0.29478	0.43347	0.36558	0.28733	0.43599	0.41834	0.34933	0.34933	0.36415	0.37866	0.33747	0.41097	0.29678	0.28442	0.34425	0.24048	0.35694	0.2698
528.54	0.39383	0.19658	0.37857	0.41179	0.21749	0.25488	0.32755	0.27085	0.36231	0.2446	0.24347	0.24868	0.3599	0.47194	0.334	0.47426	0.38655	0.48078	0.29894	0.39665	0.3775	0.2745	0.43529	0.40282	0.33078	0.33078	0.35925	0.38428	0.33732	0.41047	0.2933	0.28505	0.3559	0.23399	0.35382	0.25936
529.56	0.36753	0.20552	0.36439	0.41507	0.20875	0.24635	0.31686	0.25998	0.36248	0.24121	0.25029	0.23827	0.34821	0.49311	0.33011	0.47884	0.38043	0.51253	0.28445	0.38345	0.37162	0.24992	0.45807	0.37512	0.33266	0.33266	0.35527	0.38661	0.33674	0.39341	0.28753	0.27998	0.35986	0.22369	0.36644	0.25265
530.59	0.37153	0.22235	0.3548	0.39858	0.20629	0.23818	0.30469	0.28121	0.34727	0.22438	0.24146	0.22954	0.37699	0.50047	0.33843	0.45231	0.3759	0.49927	0.25023	0.38873	0.34976	0.23478	0.46478	0.37135	0.34993	0.34993	0.35982	0.37707	0.32753	0.40134	0.28821	0.27051	0.34948	0.21473	0.36106	0.25242
531.61	0.33951	0.23265	0.36143	0.38933	0.18844	0.22688	0.30718	0.26221	0.33959	0.22767	0.22716	0.21317	0.36731	0.5133	0.35663	0.42464	0.35686	0.48477	0.23682	0.38216	0.34935	0.23039	0.4587	0.37836	0.34127	0.34127	0.36339	0.36946	0.31484	0.3937	0.3092	0.25728	0.3515	0.21449	0.35663	0.24941
532.62	0.32501	0.24791	0.35376	0.38831	0.19439	0.20919	0.29443	0.27033	0.3257	0.2293	0.23626	0.20413	0.37444	0.52717	0.33228	0.41756	0.36123	0.46349	0.21192	0.39064	0.32269	0.23577	0.44986	0.37554	0.34724	0.34724	0.36042	0.3928	0.31017	0.37765	0.29247	0.25568	0.33774	0.22445	0.34337	0.23969
533.64	0.31883	0.25341	0.35426	0.39026	0.19073	0.20861	0.27996	0.28874	0.30931	0.23585	0.23495	0.19649	0.37806	0.51726	0.33235	0.41814	0.37381	0.45672	0.21022	0.41912	0.30392	0.23706	0.46124	0.39498	0.33712	0.33712	0.36163	0.39351	0.31431	0.37507	0.29108	0.26784	0.32467	0.23136	0.35465	0.24747
534.67	0.33271	0.24024	0.34778	0.384	0.19182	0.20061	0.28001	0.28873	0.29217	0.22815	0.21383	0.19618	0.41143	0.49564	0.35748	0.41478	0.37206	0.44686	0.21546	0.42453	0.32129	0.25661	0.45144	0.4149	0.35111	0.35111	0.36092	0.38379	0.31115	0.36408	0.30188	0.28418	0.30248	0.2246	0.34037	0.25623
535.67	0.31707	0.22993	0.33131	0.39088	0.18261	0.20037	0.28894	0.27279	0.29244	0.23111	0.21534	0.17185	0.40264	0.49224	0.32487	0.44529	0.36653	0.43921	0.23132	0.41789	0.33827	0.27434	0.43906	0.39039	0.33472	0.33472	0.32408	0.39248	0.30636	0.34171	0.30887	0.29385	0.29325	0.23096	0.34621	0.22918
536.69	0.32457	0.22039	0.30916	0.3839	0.18199	0.19569	0.27975	0.27212	0.28562	0.22817	0.22789	0.17249	0.40566	0.48161	0.32997	0.47373	0.37887	0.42991	0.23221	0.41105	0.3279	0.28163	0.45308	0.37517	0.34533	0.34533	0.31233	0.39593	0.31328	0.33856	0.28402	0.29556	0.29222	0.22886	0.35081	0.21875
537.72	0.33341	0.21356	0.28677	0.36031	0.16135	0.19968	0.29611	0.27811	0.29218	0.21645	0.23446	0.17101	0.40924	0.46904	0.33	0.48493	0.37063	0.43308	0.2522	0.41355	0.32854	0.26283	0.46709	0.37224	0.34566	0.34566	0.30123	0.38608	0.3141	0.33259	0.28658	0.30437	0.29941	0.21183	0.36285	0.21496
538.74	0.35379	0.21397	0.27704	0.35387	0.14355	0.20469	0.31492	0.27659	0.28088	0.20472	0.23384	0.1657	0.41873	0.46514	0.31001	0.49836	0.35879	0.44418	0.24811	0.40287	0.31375	0.26749	0.45756	0.36064	0.34594	0.34594	0.28291	0.38425	0.30471	0.33511	0.28745	0.2916	0.29082	0.20408	0.35322	0.19202
539.74	0.35608	0.2132	0.27399	0.34864	0.14106	0.20695	0.30003	0.2622	0.2796	0.19544	0.23763	0.1512	0.3951	0.46462	0.28558	0.49492	0.3573	0.43831	0.22581	0.37902	0.29437	0.25715	0.46677	0.33887	0.33246	0.33246	0.27869	0.3856	0.31708	0.33798	0.26341	0.27525	0.2981	0.20526	0.35457	0.17281
540.77	0.34878	0.20219	0.27107	0.33271	0.12813	0.21452	0.29441	0.26768	0.27212	0.20574	0.22033	0.17636	0.38423	0.46981	0.31444	0.47461	0.35294	0.45511	0.22801	0.3687	0.29516	0.25576	0.45737	0.35317	0.34502	0.34502	0.30008	0.36667	0.29903	0.34856	0.26934	0.28448	0.3195	0.2044	0.34807	0.18211
541.79	0.32526	0.19794	0.26268	0.318	0.12984	0.21362	0.2935	0.27122	0.25774	0.20809	0.20862	0.185	0.36338	0.48389	0.29969	0.45954	0.34911	0.46291	0.22761	0.37534	0.30677	0.26153	0.43703	0.36214	0.32877	0.32877	0.28849	0.35237	0.29747	0.34658	0.29034	0.30178	0.31865	0.20652	0.34558	0.19268
542.82	0.32779	0.19673	0.28623	0.32961	0.12631	0.20804	0.27251	0.26955	0.24632	0.2059	0.1857	0.18191	0.37043	0.48182	0.30431	0.45512	0.34132	0.45576	0.22461	0.38483	0.31361	0.27251	0.42577	0.37059	0.34395	0.34395	0.29627	0.34071	0.2886	0.34097	0.29351	0.31178	0.32571	0.21629	0.33647	0.19917
543.82	0.30745	0.19127	0.28128	0.31469	0.12262	0.20659	0.25726	0.25063	0.2347	0.19452	0.18306	0.17217	0.34752	0.46764	0.30471	0.43047	0.33101	0.43899	0.2162	0.35636	0.31511	0.26017	0.40884	0.35508	0.345	0.345	0.29725	0.31791	0.27244	0.33194	0.29589	0.29501	0.34532	0.21559	0.33614	0.20867
544.84	0.30719	0.19144	0.29369	0.30413	0.13137	0.2142	0.26021	0.26496	0.22728	0.19217	0.17638	0.17498	0.34513	0.4598	0.30193	0.4103	0.32748	0.45165	0.24941	0.37727	0.30671	0.24472	0.36437	0.35418	0.34852	0.34852	0.30336	0.27805	0.27236	0.34215	0.32917	0.30415	0.34932	0.21249	0.33481	0.22829
545.86	0.32446	0.2068	0.31055	0.3095	0.13065	0.21427	0.24991	0.25229	0.22373	0.17954	0.18011	0.15534	0.35919	0.44283	0.28083	0.40999	0.32824	0.4316	0.23818	0.38369	0.31041	0.24655	0.36473	0.32617	0.33559	0.33559	0.29046	0.27491	0.28373	0.32351	0.3193	0.28719	0.3507	0.21614	0.33982	0.21458
546.89	0.34033	0.21953	0.31351	0.31859	0.12126	0.22106	0.24837	0.25298	0.20587	0.16238	0.1984	0.14318	0.37639	0.43284	0.28731	0.39673	0.31234	0.41664	0.24517	0.37637	0.28915	0.23141	0.37545	0.30297	0.33402	0.33402	0.29137	0.27244	0.26748	0.32231	0.31874	0.2822	0.35365	0.21033	0.3569	0.21344
547.89	0.33675	0.22332	0.3213	0.29965	0.13583	0.22485	0.25546	0.23642	0.21389	0.16178	0.19104	0.13354	0.36289	0.43789	0.28452	0.3844	0.32004	0.40658	0.24153	0.36008	0.28477	0.22001	0.3745	0.28507	0.31174	0.31174	0.2863	0.27354	0.27575	0.31273	0.31485	0.2639	0.34445	0.20788	0.35429	0.20215
548.91	0.34372	0.2219	0.33635	0.30467	0.15011	0.21721	0.25638	0.22366	0.20287	0.17008	0.18146	0.14395	0.37915	0.44019	0.29099	0.3968	0.31414	0.39795	0.2442	0.37563	0.27525	0.23681	0.36388	0.29377	0.30856	0.30856	0.2827	0.28948	0.27793	0.29876	0.30445	0.27184	0.3338	0.2152	0.35618	0.21907
549.93	0.32663	0.21283	0.33976	0.31129	0.14039	0.21046	0.25282	0.21949	0.19518	0.18289	0.17876	0.13925	0.38858	0.42125	0.29724	0.40469	0.30591	0.36519	0.20719	0.36735	0.28408	0.2554	0.38697	0.29781	0.32312	0.32312	0.27921	0.32745	0.26305	0.27581	0.27277	0.27457	0.32862	0.22176	0.36148	0.2202
550.93	0.30047	0.21457	0.33227	0.31398	0.1379	0.19162	0.25841	0.22141	0.19204	0.17021	0.17111	0.13976	0.3893	0.42181	0.31106	0.40582	0.30963	0.37084	0.20031	0.35543	0.26666	0.23354	0.37977	0.30616	0.3249	0.3249	0.27652	0.3394	0.24839	0.26355	0.26745	0.28474	0.30653	0.20844	0.3538	0.23693
551.96	0.30447	0.21273	0.31577	0.31139	0.13964	0.18029	0.25876	0.21872	0.2067	0.17794	0.15083	0.15834	0.38411	0.43403	0.28886	0.42625	0.31407	0.38366	0.18456	0.34371	0.27254	0.24412	0.36328	0.33578	0.32008	0.32008	0.27015	0.33251	0.24771	0.2624	0.25714	0.27286	0.30335	0.21075	0.34318	0.25047
552.98	0.27896	0.20389	0.28839	0.32885	0.13287	0.18374	0.24676	0.23859	0.18979	0.1699	0.1541	0.17042	0.38391	0.43649	0.28225	0.44967	0.32959	0.38318	0.15732	0.34972	0.27091	0.25094	0.34769	0.34079	0.30634	0.30634	0.25806	0.32201	0.24027	0.25805	0.2643	0.28948	0.30204	0.20444	0.34195	0.24835
553.98	0.2778	0.21186	0.25927	0.32494	0.13827	0.19119	0.24811	0.25899	0.19877	0.18404	0.16034	0.17755	0.38259	0.45568	0.29437	0.46277	0.34347	0.40088	0.17236	0.36811	0.28357	0.26916	0.37618	0.33996	0.30185	0.30185	0.25953	0.30378	0.23756	0.27751	0.26887	0.29847	0.29912	0.21108	0.35353	0.22955
555	0.28905	0.22742	0.23836	0.31347	0.14667	0.19525	0.25561	0.25489	0.20262	0.16106	0.1671	0.19455	0.38496	0.4598	0.29932	0.45283	0.362	0.42001	0.20301	0.35371	0.2878	0.2551	0.39829	0.33679	0.28612	0.28612	0.25107	0.27154	0.24947	0.27468	0.27914	0.2927	0.30876	0.20289	0.35617	0.21971
556.02	0.3124	0.21995	0.23165	0.32145	0.15793	0.21227	0.26101	0.2479	0.1846	0.1793	0.16891	0.20167	0.39603	0.45862	0.29942	0.46013	0.35853	0.43527	0.21525	0.35533	0.2823	0.27657	0.40655	0.34776	0.29568	0.29568	0.26037	0.27317	0.25358	0.30106	0.27946	0.28254	0.31334	0.20869	0.37408	0.21349
557.05	0.30998	0.21164	0.25015	0.32136	0.16286	0.21954	0.27753	0.2759	0.18332	0.18944	0.18177	0.19537	0.39785	0.43662	0.3309	0.4367	0.3774	0.43333	0.2186	0.35713	0.28873	0.277	0.42608	0.33959	0.31139	0.31139	0.26843	0.27261	0.24973	0.29481	0.27613	0.29522	0.31834	0.21436	0.36642	0.20883
558.04	0.33584	0.21708	0.2619	0.31283	0.17901	0.21305	0.28787	0.2725	0.17567	0.21095	0.18747	0.19288	0.40725	0.44963	0.34258	0.42207	0.35334	0.43385	0.2445	0.35665	0.28231	0.2859	0.44616	0.32992	0.31394	0.31394	0.26765	0.27401	0.2555	0.30344	0.26207	0.27709	0.31235	0.21608	0.37562	0.21633
559.07	0.32147	0.20127	0.28916	0.32879	0.16789	0.219	0.2948	0.27713	0.17702	0.19054	0.19095	0.18926	0.39853	0.44481	0.34961	0.40763	0.35021	0.43541	0.24006	0.32873	0.27921	0.24931	0.42796	0.32956	0.31028	0.31028	0.27324	0.28867	0.2697	0.30471	0.26037	0.27792	0.30825	0.19631	0.3721	0.23164
560.09	0.3202	0.18658	0.28758	0.3402	0.16182	0.20923	0.30959	0.28194	0.17748	0.21149	0.19312	0.17137	0.41033	0.46821	0.34696	0.44207	0.34349	0.43532	0.22956	0.33321	0.27097	0.26978	0.41777	0.32122	0.2954	0.2954	0.2704	0.30277	0.25311	0.31768	0.26891	0.28068	0.30328	0.20012	0.36698	0.2242
561.09	0.31209	0.18708	0.294	0.32936	0.15559	0.20827	0.31282	0.29055	0.21794	0.21215	0.2152	0.18779	0.41861	0.48226	0.34935	0.43267	0.3457	0.41765	0.24117	0.32759	0.27978	0.27263	0.4196	0.31702	0.27895	0.27895	0.27379	0.27293	0.26331	0.31612	0.28224	0.2912	0.31345	0.2028	0.36403	0.23861
562.11	0.3096	0.19453	0.28714	0.33484	0.16634	0.2182	0.3091	0.25992	0.22491	0.2072	0.21189	0.17738	0.42431	0.48845	0.33931	0.44538	0.337	0.42064	0.25605	0.3277	0.27063	0.26863	0.41596	0.31132	0.27542	0.27542	0.27201	0.26801	0.27731	0.31653	0.27929	0.28665	0.31122	0.20374	0.37636	0.22289
563.13	0.29533	0.20455	0.27763	0.32448	0.15584	0.21943	0.29802	0.24746	0.24315	0.20334	0.21964	0.18985	0.43001	0.49486	0.31621	0.44929	0.351	0.43691	0.24102	0.31371	0.28037	0.2731	0.41105	0.32592	0.29699	0.29699	0.27251	0.26343	0.27334	0.31773	0.27315	0.28905	0.31172	0.21025	0.37902	0.22816
564.13	0.32826	0.22588	0.28232	0.31372	0.1456	0.22504	0.29585	0.24015	0.24146	0.21563	0.2322	0.1862	0.4529	0.50677	0.30742	0.44214	0.34586	0.45482	0.23401	0.30714	0.26956	0.29174	0.44111	0.31822	0.32858	0.32858	0.27219	0.25183	0.27291	0.31154	0.27211	0.28415	0.32218	0.22049	0.37886	0.20865
565.15	0.3276	0.23602	0.28943	0.31275	0.15138	0.2278	0.27716	0.24202	0.25229	0.21436	0.23773	0.20714	0.45749	0.50701	0.30158	0.42488	0.35484	0.46272	0.23352	0.30822	0.2828	0.28903	0.45369	0.33214	0.34431	0.34431	0.27376	0.26802	0.2891	0.31827	0.25162	0.26888	0.32889	0.22533	0.38492	0.22404
566.17	0.32438	0.24581	0.27799	0.29959	0.15276	0.22613	0.28598	0.25689	0.23879	0.21869	0.23479	0.1867	0.43527	0.49197	0.31258	0.4153	0.35363	0.46633	0.24648	0.33409	0.28668	0.29479	0.46553	0.32644	0.33317	0.33317	0.2517	0.27666	0.28151	0.31505	0.2468	0.27336	0.31451	0.22211	0.37349	0.21538
567.17	0.32523	0.24975	0.29104	0.30235	0.14974	0.21783	0.28155	0.25892	0.22263	0.21782	0.23705	0.1904	0.41083	0.49623	0.32906	0.42482	0.35223	0.46012	0.26204	0.3428	0.28286	0.29744	0.47317	0.30909	0.31409	0.31409	0.24035	0.27902	0.28656	0.32334	0.25446	0.27184	0.31096	0.21467	0.37317	0.21843
568.19	0.32863	0.24898	0.28931	0.31716	0.14452	0.23508	0.28591	0.27205	0.21353	0.20434	0.22617	0.18563	0.40526	0.46804	0.37166	0.40869	0.34814	0.46599	0.26656	0.35419	0.28271	0.2952	0.45165	0.30539	0.29017	0.29017	0.2511	0.26847	0.28606	0.31512	0.25474	0.25978	0.32099	0.20851	0.36184	0.22278
569.21	0.32145	0.23556	0.26249	0.3066	0.16314	0.22611	0.28881	0.25647	0.21184	0.21154	0.21541	0.18665	0.40357	0.43368	0.36222	0.4214	0.36069	0.42485	0.27673	0.34939	0.2923	0.29963	0.42648	0.31016	0.28149	0.28149	0.24692	0.28085	0.28528	0.29974	0.25651	0.24335	0.30445	0.21084	0.362	0.2267
570.2	0.33778	0.2422	0.2596	0.30217	0.17036	0.2266	0.30337	0.22805	0.19339	0.19859	0.21011	0.19006	0.39115	0.43963	0.3751	0.42024	0.36428	0.40865	0.29471	0.34935	0.28224	0.29069	0.41024	0.31526	0.29134	0.29134	0.2419	0.27654	0.29346	0.27559	0.26852	0.24245	0.30033	0.19798	0.357	0.22466
571.22	0.35394	0.22794	0.24716	0.31218	0.17018	0.23538	0.29184	0.22145	0.18817	0.18414	0.22056	0.19941	0.40277	0.42735	0.36503	0.44494	0.38218	0.41249	0.28559	0.33884	0.29294	0.27784	0.43174	0.32154	0.29731	0.29731	0.25113	0.28515	0.30043	0.28028	0.2674	0.23475	0.31961	0.18778	0.37132	0.21162
572.24	0.36702	0.23326	0.23977	0.30059	0.16479	0.23871	0.2887	0.23972	0.20341	0.19091	0.20628	0.20368	0.4303	0.43267	0.37117	0.43013	0.37701	0.42943	0.27498	0.35961	0.31905	0.29025	0.4217	0.34162	0.31718	0.31718	0.26605	0.30719	0.30264	0.26547	0.272	0.25102	0.32864	0.19403	0.35935	0.22174
573.24	0.39628	0.23969	0.25462	0.29651	0.16897	0.23021	0.28882	0.22314	0.20964	0.19699	0.18575	0.20343	0.4201	0.44011	0.36698	0.43891	0.37076	0.43103	0.27303	0.35693	0.33085	0.28537	0.42605	0.34589	0.32891	0.32891	0.27973	0.32455	0.31737	0.27271	0.26648	0.25837	0.30778	0.18746	0.34737	0.21781
574.26	0.39469	0.23964	0.26125	0.30236	0.16068	0.23339	0.29668	0.22342	0.21677	0.18965	0.17263	0.20826	0.39457	0.46709	0.37754	0.42372	0.35182	0.47293	0.3071	0.37867	0.34505	0.28571	0.43443	0.34951	0.30974	0.30974	0.27087	0.30716	0.3049	0.30461	0.27935	0.25665	0.31061	0.17742	0.33318	0.22749
575.28	0.38355	0.23568	0.24148	0.30054	0.13773	0.23811	0.28133	0.24225	0.20998	0.20641	0.16524	0.19898	0.36978	0.4461	0.35081	0.4224	0.32858	0.4858	0.31082	0.41263	0.3554	0.29534	0.43971	0.35613	0.28726	0.28726	0.26472	0.2894	0.27933	0.30529	0.26357	0.26222	0.29785	0.17497	0.33745	0.22674
576.28	0.40631	0.23284	0.24003	0.29808	0.15299	0.23451	0.28038	0.23772	0.22346	0.20659	0.14184	0.1983	0.36274	0.47328	0.35862	0.40216	0.32643	0.49418	0.31779	0.43972	0.35639	0.30479	0.41782	0.36191	0.29993	0.29993	0.27457	0.2994	0.28187	0.29065	0.26224	0.26696	0.28046	0.18147	0.32715	0.2461
577.3	0.43351	0.22481	0.23485	0.30303	0.15824	0.2387	0.28128	0.23225	0.21827	0.20623	0.15917	0.19383	0.35275	0.48838	0.35548	0.41958	0.33771	0.47927	0.31763	0.45177	0.35759	0.30121	0.44607	0.35756	0.30602	0.30602	0.26623	0.28809	0.28045	0.29013	0.25639	0.25356	0.26743	0.17298	0.34534	0.2339
578.32	0.44945	0.23346	0.22255	0.29881	0.16349	0.23821	0.29031	0.24017	0.21855	0.20955	0.1972	0.18568	0.3679	0.51472	0.34096	0.43531	0.34862	0.48768	0.34155	0.46955	0.35658	0.30642	0.46703	0.37051	0.30882	0.30882	0.242	0.2834	0.27544	0.2932	0.26787	0.26106	0.27635	0.174	0.36877	0.23749
579.31	0.48277	0.24111	0.2282	0.30387	0.17215	0.2425	0.27271	0.23717	0.21177	0.20493	0.21738	0.18741	0.38509	0.49608	0.34329	0.45816	0.37937	0.50161	0.33121	0.48887	0.34971	0.31	0.48106	0.37863	0.31682	0.31682	0.24883	0.29054	0.28574	0.29863	0.25837	0.2705	0.274	0.16787	0.37533	0.23325
580.33	0.53348	0.24358	0.24023	0.31509	0.20095	0.24355	0.2812	0.24069	0.23693	0.20469	0.22912	0.18647	0.40266	0.51288	0.38101	0.47484	0.41103	0.51863	0.33477	0.49581	0.36523	0.33134	0.48964	0.39292	0.33699	0.33699	0.26068	0.31292	0.31174	0.31044	0.29035	0.27459	0.28193	0.172	0.37957	0.2306
581.35	0.5455	0.25608	0.24926	0.31765	0.19756	0.2333	0.27291	0.2333	0.22754	0.21678	0.25204	0.19782	0.41487	0.50699	0.36817	0.48497	0.41908	0.50254	0.32598	0.49857	0.36682	0.33899	0.49914	0.38327	0.3301	0.3301	0.25434	0.30303	0.3071	0.30137	0.28326	0.27204	0.29073	0.17201	0.38368	0.23013
582.35	0.52734	0.26856	0.26669	0.32911	0.20086	0.23718	0.27799	0.22571	0.24	0.20392	0.25414	0.20944	0.40415	0.49175	0.37028	0.48667	0.4189	0.50833	0.34277	0.47903	0.3719	0.32952	0.48675	0.4122	0.33074	0.33074	0.26712	0.30927	0.3138	0.30542	0.29244	0.26202	0.29087	0.16598	0.37298	0.25542
583.36	0.50799	0.24249	0.2688	0.32978	0.19868	0.25053	0.28058	0.24665	0.24385	0.20601	0.25038	0.20654	0.38475	0.46104	0.38924	0.48221	0.43071	0.53765	0.34897	0.49669	0.37589	0.33732	0.49371	0.39956	0.32094	0.32094	0.28451	0.32036	0.31323	0.31345	0.29197	0.25218	0.29103	0.16718	0.3678	0.2425
584.38	0.50005	0.24946	0.26305	0.33924	0.19952	0.24402	0.28736	0.27889	0.25353	0.21973	0.24467	0.2073	0.37793	0.48805	0.38103	0.47457	0.42356	0.52283	0.37641	0.51875	0.38026	0.33208	0.48371	0.39509	0.3206	0.3206	0.29483	0.33719	0.31423	0.29784	0.3007	0.25124	0.29148	0.17004	0.35442	0.25231
585.38	0.45581	0.25577	0.27451	0.33589	0.19336	0.24022	0.28522	0.26997	0.23835	0.21536	0.25067	0.22416	0.37111	0.49087	0.37556	0.45718	0.41695	0.50393	0.37417	0.50383	0.38133	0.31233	0.47353	0.38595	0.29977	0.29977	0.28859	0.32498	0.31298	0.29951	0.28211	0.23669	0.28544	0.16621	0.34396	0.24937
586.4	0.43646	0.25106	0.29496	0.3387	0.19803	0.26211	0.29332	0.27963	0.25017	0.23032	0.24783	0.22466	0.34377	0.46505	0.40989	0.44787	0.42089	0.52961	0.38256	0.51029	0.40003	0.32974	0.47468	0.38598	0.29401	0.29401	0.30025	0.32497	0.31027	0.34095	0.28615	0.23818	0.28924	0.1751	0.34854	0.26164
587.41	0.44319	0.23598	0.27632	0.32419	0.19338	0.26324	0.27637	0.29561	0.26147	0.25677	0.24889	0.22304	0.36433	0.45431	0.39473	0.44381	0.42162	0.54284	0.38577	0.5343	0.42937	0.3571	0.46616	0.3649	0.29172	0.29172	0.28518	0.31869	0.30703	0.34543	0.26817	0.26204	0.30027	0.18748	0.35386	0.24076
588.41	0.44889	0.23709	0.27189	0.32298	0.19215	0.26073	0.27071	0.27428	0.27561	0.26652	0.2536	0.2347	0.38397	0.45483	0.39157	0.43582	0.40393	0.52358	0.38811	0.5139	0.42993	0.35495	0.45966	0.37343	0.30817	0.30817	0.27526	0.29252	0.31117	0.335	0.27266	0.27196	0.30452	0.18084	0.35355	0.24739
589.43	0.43312	0.23106	0.27945	0.31074	0.18557	0.28948	0.26032	0.26425	0.28482	0.2564	0.25531	0.2376	0.38217	0.44092	0.4179	0.42653	0.38857	0.52887	0.35839	0.48704	0.43214	0.36715	0.4683	0.39461	0.31805	0.31805	0.27686	0.28052	0.31134	0.34983	0.26673	0.28869	0.30922	0.18947	0.37584	0.25214
590.42	0.4327	0.22569	0.28216	0.30427	0.18681	0.30279	0.26029	0.26896	0.29335	0.27066	0.25638	0.21468	0.38869	0.43487	0.43475	0.43447	0.38394	0.53315	0.35078	0.48174	0.42868	0.38162	0.47203	0.37455	0.32869	0.32869	0.29257	0.27873	0.31362	0.3593	0.26819	0.31125	0.31451	0.19683	0.38189	0.25009
591.44	0.41506	0.25157	0.25755	0.29681	0.1975	0.29287	0.25791	0.27348	0.29395	0.26574	0.25172	0.20574	0.4065	0.46491	0.40821	0.45685	0.36841	0.54133	0.34341	0.47475	0.40798	0.37425	0.47139	0.37429	0.3515	0.3515	0.281	0.27983	0.32276	0.35823	0.27101	0.30676	0.30971	0.1807	0.37253	0.23458
592.46	0.41089	0.26124	0.27655	0.28294	0.21257	0.28994	0.26784	0.27189	0.26178	0.27001	0.25083	0.20104	0.39492	0.46037	0.42464	0.42792	0.35574	0.53297	0.3289	0.43764	0.3605	0.36932	0.46475	0.36872	0.36581	0.36581	0.29439	0.28093	0.32014	0.35857	0.28573	0.29335	0.28903	0.17518	0.35999	0.23977
593.45	0.39121	0.27497	0.2746	0.279	0.226	0.27885	0.25707	0.27433	0.24919	0.26605	0.24592	0.19564	0.38962	0.45965	0.40589	0.41566	0.37186	0.50316	0.30139	0.42286	0.34533	0.36585	0.45137	0.34587	0.35907	0.35907	0.29435	0.30139	0.3187	0.35455	0.28311	0.29064	0.27935	0.17963	0.36969	0.2344
594.47	0.36813	0.2631	0.27191	0.28035	0.2445	0.24685	0.24552	0.26951	0.23715	0.26907	0.25311	0.21354	0.38156	0.46553	0.41326	0.4214	0.37475	0.46315	0.25915	0.41687	0.32815	0.35326	0.43417	0.32968	0.35096	0.35096	0.30162	0.31111	0.31475	0.33682	0.2737	0.28195	0.27242	0.16956	0.36033	0.23425
595.46	0.36738	0.26272	0.27672	0.27416	0.25573	0.2434	0.24	0.27254	0.23235	0.2595	0.24078	0.23639	0.37961	0.47311	0.41453	0.40504	0.39249	0.43604	0.26614	0.40251	0.30823	0.34767	0.42847	0.33961	0.35194	0.35194	0.30414	0.30417	0.30406	0.31751	0.27801	0.2773	0.26854	0.16497	0.35403	0.22991
596.48	0.3518	0.24259	0.28322	0.27414	0.23573	0.24643	0.2274	0.26965	0.21629	0.2491	0.23782	0.23384	0.37527	0.4599	0.4181	0.39637	0.38985	0.40424	0.26642	0.38378	0.30245	0.33834	0.40582	0.32727	0.33824	0.33824	0.31073	0.30064	0.29878	0.31948	0.27961	0.27687	0.26785	0.16662	0.34711	0.22282
597.49	0.34083	0.23379	0.26336	0.29396	0.23204	0.23921	0.21927	0.28016	0.23057	0.23473	0.23864	0.23425	0.37092	0.47111	0.39957	0.41824	0.40545	0.38227	0.26454	0.399	0.3053	0.33373	0.3903	0.33007	0.30618	0.30618	0.31324	0.29981	0.3034	0.30854	0.27744	0.27887	0.26891	0.15638	0.34607	0.21877
598.49	0.3331	0.23972	0.2783	0.29607	0.22217	0.24365	0.22332	0.25814	0.22511	0.24447	0.23451	0.25542	0.35216	0.49039	0.41936	0.42551	0.38904	0.36297	0.25747	0.36925	0.30156	0.32602	0.38881	0.33453	0.29576	0.29576	0.32118	0.2911	0.29955	0.30039	0.28324	0.26062	0.27171	0.15319	0.33254	0.22559
599.5	0.32931	0.23659	0.26164	0.28339	0.19793	0.25368	0.23249	0.24591	0.22462	0.25845	0.22961	0.22705	0.35782	0.48698	0.37745	0.39833	0.39357	0.36312	0.25974	0.34161	0.32003	0.31521	0.38352	0.33237	0.28823	0.28823	0.29749	0.26036	0.30681	0.29842	0.28484	0.24951	0.27193	0.15267	0.34409	0.21229
600.52	0.32893	0.20333	0.23639	0.29584	0.18808	0.24956	0.22778	0.23675	0.23385	0.2745	0.23955	0.22495	0.36367	0.46597	0.34859	0.40749	0.36073	0.35797	0.23839	0.33268	0.33411	0.30832	0.39028	0.33687	0.28941	0.28941	0.2852	0.26064	0.29821	0.29388	0.29231	0.24294	0.27131	0.15298	0.35392	0.22116
601.51	0.3456	0.2049	0.225	0.28933	0.19015	0.24349	0.24496	0.22473	0.24186	0.26931	0.23908	0.23132	0.36638	0.47044	0.34353	0.39438	0.33612	0.33424	0.22096	0.32816	0.32087	0.27877	0.38045	0.33989	0.31666	0.31666	0.27358	0.26273	0.29634	0.25517	0.29662	0.23151	0.26449	0.15331	0.34983	0.21989
602.53	0.33773	0.18622	0.21868	0.2758	0.18318	0.26596	0.25258	0.20488	0.22203	0.26864	0.24915	0.2425	0.363	0.4573	0.34943	0.39514	0.31795	0.33179	0.20549	0.30211	0.31277	0.26992	0.39051	0.34026	0.31185	0.31185	0.25762	0.25461	0.28259	0.2779	0.29927	0.20826	0.26506	0.15474	0.35661	0.21805
603.52	0.34214	0.18439	0.21163	0.27057	0.17498	0.26754	0.24697	0.21317	0.21968	0.26783	0.24271	0.21924	0.36407	0.44779	0.34817	0.37475	0.30909	0.35758	0.19654	0.32165	0.3157	0.27118	0.37178	0.33666	0.30202	0.30202	0.26391	0.23611	0.2798	0.28812	0.28277	0.21483	0.25899	0.15655	0.34812	0.20957
604.54	0.34537	0.17705	0.20834	0.27741	0.18514	0.2629	0.2542	0.24157	0.20924	0.26169	0.2373	0.22776	0.35072	0.43065	0.36524	0.38115	0.3038	0.36477	0.19931	0.34845	0.29975	0.27847	0.37221	0.33223	0.3119	0.3119	0.27766	0.24665	0.27793	0.28066	0.28346	0.21703	0.25165	0.15755	0.33303	0.21021
605.55	0.31673	0.20713	0.20543	0.26555	0.18421	0.26071	0.2524	0.25391	0.21064	0.25691	0.22774	0.21906	0.32795	0.4513	0.35303	0.3619	0.30926	0.36239	0.19126	0.35106	0.30398	0.2706	0.3413	0.31651	0.29454	0.29454	0.28069	0.24036	0.28675	0.26924	0.25701	0.21664	0.26628	0.15774	0.3199	0.20231
606.55	0.28094	0.19008	0.21976	0.264	0.1815	0.25775	0.25349	0.26416	0.20817	0.26269	0.23549	0.22773	0.31905	0.44861	0.35451	0.35222	0.31972	0.36738	0.16956	0.33825	0.31374	0.26925	0.35014	0.32259	0.25767	0.25767	0.29973	0.2513	0.28792	0.27196	0.24821	0.22679	0.26994	0.16023	0.32987	0.20602
607.56	0.27891	0.1834	0.22008	0.27163	0.18004	0.24297	0.25288	0.25873	0.20908	0.26613	0.21695	0.22286	0.32551	0.42197	0.34483	0.34161	0.33199	0.34807	0.16543	0.34071	0.30957	0.26985	0.33748	0.31389	0.27258	0.27258	0.30995	0.26242	0.30123	0.25044	0.23473	0.21897	0.27132	0.16657	0.30611	0.21074
608.55	0.26086	0.17349	0.19927	0.25918	0.19529	0.24468	0.25543	0.26461	0.20138	0.25588	0.23096	0.23733	0.34769	0.40488	0.32167	0.35798	0.33978	0.34227	0.18452	0.35024	0.30889	0.2641	0.3644	0.31168	0.28441	0.28441	0.30591	0.26944	0.30833	0.25776	0.24357	0.21179	0.26809	0.15793	0.3172	0.22532
609.57	0.25578	0.17815	0.19813	0.24838	0.19588	0.24262	0.24107	0.25769	0.21978	0.25523	0.2382	0.22669	0.35528	0.41221	0.30546	0.3562	0.32577	0.31523	0.17392	0.33673	0.34291	0.26879	0.36526	0.29336	0.27518	0.27518	0.29862	0.27109	0.30355	0.26669	0.23478	0.2218	0.28395	0.161	0.31765	0.23426
610.58	0.28122	0.16646	0.19439	0.23734	0.18854	0.24224	0.2435	0.24714	0.22552	0.25621	0.2379	0.2258	0.36805	0.38327	0.31432	0.35687	0.32017	0.31356	0.18219	0.32306	0.32171	0.27233	0.37543	0.27489	0.31348	0.31348	0.29146	0.26076	0.29785	0.26809	0.24664	0.21027	0.28206	0.16245	0.31334	0.2422
611.57	0.30087	0.15704	0.19255	0.23159	0.17942	0.24537	0.23466	0.23757	0.22811	0.27145	0.22069	0.20148	0.37232	0.36581	0.30444	0.36167	0.31888	0.31335	0.20479	0.32427	0.33062	0.28582	0.36102	0.25127	0.33729	0.33729	0.28118	0.23646	0.28687	0.26195	0.24297	0.20409	0.28077	0.15714	0.29889	0.23017
612.59	0.30843	0.16949	0.18137	0.20765	0.16044	0.22761	0.22845	0.23911	0.251	0.27805	0.22079	0.20187	0.39139	0.38783	0.30108	0.35094	0.28951	0.32706	0.21201	0.33389	0.34706	0.27877	0.35336	0.24048	0.33832	0.33832	0.26289	0.2154	0.26981	0.25642	0.24414	0.2321	0.29394	0.15021	0.3095	0.22147
613.58	0.31448	0.15928	0.1807	0.22417	0.15559	0.22971	0.22947	0.24509	0.26898	0.27152	0.22025	0.17857	0.38127	0.39968	0.29816	0.34322	0.28859	0.30359	0.1941	0.31399	0.3472	0.28575	0.34555	0.24053	0.33028	0.33028	0.25329	0.22125	0.26227	0.23682	0.23958	0.22999	0.30814	0.16177	0.31609	0.20874
614.6	0.32394	0.16381	0.17835	0.21872	0.14498	0.23491	0.23311	0.23117	0.25631	0.27073	0.2231	0.18392	0.38742	0.39266	0.30408	0.34619	0.3043	0.3198	0.19918	0.30479	0.32239	0.27935	0.31951	0.24041	0.3547	0.3547	0.23989	0.20883	0.26555	0.21603	0.251	0.22238	0.31673	0.16309	0.31436	0.19052
615.59	0.28892	0.15489	0.18109	0.2237	0.13643	0.23817	0.23113	0.22473	0.25811	0.27598	0.23454	0.18392	0.37046	0.39117	0.31779	0.36527	0.3075	0.32029	0.20427	0.31391	0.33759	0.2847	0.32941	0.26126	0.32097	0.32097	0.23748	0.24015	0.2625	0.22667	0.24434	0.21769	0.30382	0.16461	0.32425	0.18996
616.6	0.28374	0.16721	0.17392	0.23725	0.12406	0.23714	0.23898	0.23285	0.26929	0.26287	0.25418	0.19636	0.35795	0.41389	0.31635	0.37445	0.31054	0.33327	0.22694	0.32267	0.34712	0.29607	0.34278	0.27299	0.31024	0.31024	0.24185	0.26953	0.25165	0.22918	0.2425	0.22953	0.30104	0.17255	0.33745	0.20897
617.61	0.28949	0.17256	0.16679	0.25181	0.13936	0.25818	0.24488	0.25248	0.26374	0.26634	0.26147	0.19285	0.34989	0.40861	0.32522	0.38626	0.35435	0.33892	0.22599	0.34556	0.34107	0.31805	0.36583	0.27658	0.32019	0.32019	0.25857	0.27615	0.27303	0.24742	0.23841	0.22194	0.29842	0.18325	0.35249	0.21236
618.61	0.28876	0.17047	0.18924	0.25233	0.13413	0.26494	0.25838	0.26083	0.25486	0.28598	0.26434	0.21463	0.36051	0.38532	0.35137	0.41138	0.36312	0.36299	0.24956	0.35703	0.34916	0.33236	0.36848	0.27553	0.33266	0.33266	0.26498	0.27742	0.28041	0.2786	0.23658	0.23785	0.29929	0.183	0.34334	0.22893
619.62	0.30714	0.16953	0.20292	0.26768	0.13274	0.26846	0.2837	0.29886	0.27017	0.29699	0.26917	0.22794	0.37965	0.38665	0.37226	0.44026	0.35974	0.36275	0.29438	0.3813	0.35947	0.35385	0.39558	0.29379	0.32234	0.32234	0.28496	0.30918	0.27737	0.29748	0.23792	0.25896	0.30871	0.19181	0.35509	0.24624
620.61	0.34446	0.19176	0.21252	0.27314	0.15191	0.29313	0.30064	0.33558	0.27176	0.29212	0.27245	0.24099	0.39547	0.4052	0.37357	0.45417	0.37837	0.40732	0.31538	0.4117	0.36778	0.35889	0.39937	0.30243	0.33367	0.33367	0.2949	0.3139	0.27922	0.32136	0.26386	0.27765	0.33388	0.1905	0.36807	0.26284
621.62	0.35383	0.2101	0.20548	0.26969	0.1678	0.29899	0.30029	0.34112	0.25767	0.31176	0.2726	0.24797	0.40021	0.41611	0.37234	0.45049	0.39235	0.41081	0.32359	0.40399	0.36564	0.36147	0.40809	0.3164	0.32665	0.32665	0.30063	0.29659	0.29586	0.3381	0.26943	0.27787	0.35778	0.20273	0.37287	0.27786
622.61	0.3484	0.23753	0.2591	0.28109	0.1737	0.31108	0.31174	0.33923	0.28241	0.32827	0.29802	0.26541	0.41346	0.46568	0.4042	0.4665	0.38775	0.44745	0.33768	0.39593	0.39747	0.3727	0.41957	0.32641	0.33143	0.33143	0.32008	0.3216	0.28121	0.34036	0.28995	0.29901	0.38632	0.20274	0.37719	0.28797
623.63	0.37774	0.24843	0.26933	0.28434	0.18015	0.31837	0.31285	0.3452	0.30293	0.33614	0.31406	0.28075	0.42672	0.49742	0.40993	0.47128	0.40533	0.46939	0.34267	0.43821	0.41572	0.38948	0.44146	0.36071	0.36017	0.36017	0.32595	0.32762	0.27581	0.35098	0.30293	0.32842	0.42542	0.21885	0.39899	0.29853
624.62	0.39652	0.26713	0.29755	0.29162	0.20579	0.34654	0.31161	0.34716	0.32648	0.35237	0.32374	0.28959	0.44794	0.52112	0.42514	0.47813	0.4467	0.51977	0.33077	0.4342	0.44831	0.39777	0.46135	0.3734	0.3781	0.3781	0.34661	0.32417	0.28453	0.39105	0.31441	0.34698	0.4361	0.22592	0.40821	0.31199
625.63	0.42845	0.28453	0.33084	0.30257	0.20582	0.35059	0.3265	0.35317	0.34582	0.36587	0.34592	0.27911	0.49413	0.55906	0.45742	0.49511	0.4432	0.52949	0.36289	0.44717	0.47082	0.42254	0.50168	0.38129	0.40454	0.40454	0.35995	0.3365	0.28996	0.40927	0.31473	0.37058	0.44419	0.23914	0.41964	0.30707
626.64	0.46464	0.28801	0.38886	0.30801	0.21983	0.37073	0.34979	0.37374	0.35797	0.37457	0.37461	0.31198	0.54661	0.56773	0.52151	0.5254	0.45545	0.57072	0.3896	0.48361	0.49591	0.44095	0.55351	0.41764	0.43678	0.43678	0.37505	0.3528	0.30121	0.43686	0.34401	0.37701	0.46227	0.23756	0.45699	0.3349
627.63	0.50052	0.29669	0.38779	0.30932	0.22249	0.38036	0.35317	0.41041	0.39182	0.37493	0.37051	0.31931	0.57229	0.57833	0.55654	0.54953	0.46949	0.57334	0.41438	0.52332	0.52047	0.45121	0.5762	0.45367	0.47039	0.47039	0.3778	0.35747	0.31153	0.45176	0.34375	0.39074	0.49048	0.24872	0.4787	0.36361
628.64	0.5197	0.31785	0.40957	0.332	0.23268	0.38844	0.36757	0.45035	0.39697	0.39337	0.38659	0.32651	0.5991	0.60698	0.61748	0.58996	0.47746	0.59336	0.45262	0.52665	0.52394	0.45871	0.58378	0.45829	0.48816	0.48816	0.39413	0.40823	0.32583	0.45415	0.36746	0.39848	0.48406	0.2491	0.48196	0.37235
629.63	0.52509	0.34421	0.44617	0.34982	0.24646	0.39613	0.37622	0.45397	0.39986	0.40277	0.39592	0.34742	0.62906	0.65836	0.68769	0.64184	0.49957	0.61259	0.48263	0.5666	0.53826	0.46523	0.61599	0.48189	0.5187	0.5187	0.42431	0.45148	0.35069	0.43968	0.38215	0.40592	0.49874	0.25244	0.49587	0.39921
630.65	0.54448	0.36052	0.48166	0.36551	0.25558	0.40331	0.38015	0.47673	0.41722	0.42971	0.4141	0.39078	0.6472	0.67326	0.70988	0.68268	0.53224	0.63613	0.48057	0.5877	0.56874	0.50941	0.64402	0.53228	0.53399	0.53399	0.43874	0.4831	0.36487	0.45385	0.3816	0.41612	0.50738	0.26356	0.51369	0.43419
631.64	0.56626	0.39646	0.47098	0.39003	0.2776	0.4258	0.3786	0.50029	0.44609	0.45653	0.42787	0.3959	0.66294	0.71406	0.71122	0.72167	0.56761	0.66318	0.48915	0.62446	0.5941	0.54219	0.63399	0.54378	0.55605	0.55605	0.45114	0.52747	0.37813	0.478	0.3773	0.44562	0.51315	0.28778	0.49829	0.42589
632.65	0.58209	0.4311	0.47659	0.41832	0.30222	0.4479	0.38597	0.49803	0.43019	0.47882	0.45192	0.41981	0.68868	0.75425	0.71951	0.75562	0.59047	0.71294	0.52571	0.62902	0.59984	0.56845	0.66516	0.57591	0.56035	0.56035	0.45771	0.56504	0.39456	0.51708	0.39139	0.44595	0.49757	0.29858	0.51124	0.44757
633.64	0.62897	0.44778	0.5004	0.41613	0.33015	0.47208	0.39257	0.50996	0.45876	0.49098	0.45725	0.44359	0.727	0.77812	0.72781	0.7819	0.6373	0.73227	0.5354	0.6521	0.64449	0.60433	0.69034	0.60175	0.60156	0.60156	0.47758	0.57522	0.41853	0.52756	0.38832	0.45992	0.53112	0.30739	0.52225	0.46841
634.65	0.66204	0.45896	0.50364	0.43467	0.33712	0.47641	0.40337	0.55061	0.48699	0.50685	0.48001	0.46398	0.73611	0.79563	0.70199	0.7831	0.64945	0.75734	0.57178	0.6693	0.6521	0.64787	0.70824	0.62345	0.61128	0.61128	0.45959	0.59223	0.40499	0.55277	0.39353	0.47081	0.5423	0.31923	0.53755	0.46927
635.64	0.67963	0.48149	0.51552	0.44683	0.35369	0.5019	0.40632	0.56852	0.48898	0.51148	0.49095	0.45898	0.75744	0.81932	0.72124	0.783	0.67931	0.79205	0.59277	0.68594	0.64816	0.64333	0.71304	0.64466	0.63822	0.63822	0.47988	0.59958	0.4151	0.57423	0.4084	0.49483	0.55841	0.32067	0.54172	0.47449
636.65	0.69501	0.48751	0.54801	0.45412	0.3626	0.49677	0.41164	0.58147	0.48625	0.51256	0.48731	0.47333	0.80226	0.84536	0.75209	0.80034	0.70543	0.79612	0.61746	0.68354	0.65268	0.65737	0.75487	0.67338	0.65743	0.65743	0.49812	0.61574	0.43248	0.57982	0.43007	0.48954	0.56603	0.31197	0.56718	0.50261
637.66	0.72165	0.47507	0.58147	0.45741	0.38482	0.49761	0.41619	0.59903	0.50945	0.51775	0.49318	0.48049	0.82324	0.84702	0.78442	0.81919	0.7278	0.8043	0.62071	0.69414	0.6785	0.6711	0.77411	0.68366	0.68285	0.68285	0.52248	0.6294	0.43997	0.56913	0.4323	0.50144	0.58378	0.30888	0.58336	0.50539
638.65	0.6994	0.50476	0.59026	0.45821	0.39813	0.49391	0.42966	0.61184	0.52335	0.52021	0.50674	0.47199	0.82408	0.89326	0.78641	0.82438	0.72927	0.8215	0.66299	0.70838	0.68929	0.66282	0.81524	0.69828	0.65669	0.65669	0.52948	0.63306	0.44376	0.58629	0.44856	0.50995	0.56645	0.30809	0.60407	0.50183
639.66	0.70391	0.5181	0.5901	0.44297	0.39475	0.49943	0.45075	0.62754	0.52175	0.52501	0.50639	0.47424	0.83713	0.90535	0.79347	0.83053	0.74165	0.8326	0.68665	0.72417	0.71825	0.66448	0.844	0.70528	0.6659	0.6659	0.54244	0.63028	0.47199	0.59255	0.46633	0.52122	0.57024	0.30869	0.61391	0.5213
640.65	0.69192	0.50717	0.57257	0.43404	0.4055	0.47577	0.45298	0.62337	0.52584	0.52556	0.50045	0.48073	0.84668	0.93508	0.79885	0.83707	0.74762	0.81858	0.7127	0.7335	0.74101	0.66616	0.84819	0.71229	0.6703	0.6703	0.54904	0.64241	0.49258	0.58831	0.46603	0.50756	0.56726	0.3042	0.61619	0.5295
641.66	0.68846	0.51049	0.55788	0.43001	0.41255	0.48623	0.46518	0.6374	0.55057	0.53448	0.51234	0.46818	0.81205	0.92259	0.79917	0.83351	0.75645	0.83851	0.72793	0.75963	0.76028	0.64827	0.85785	0.70436	0.67258	0.67258	0.53556	0.64416	0.4931	0.59602	0.46346	0.5255	0.57181	0.30183	0.6159	0.51874
642.65	0.66968	0.51545	0.54753	0.41874	0.39098	0.48464	0.46784	0.65011	0.5593	0.52956	0.52073	0.45761	0.80721	0.9339	0.80119	0.83091	0.75242	0.84764	0.72236	0.77035	0.76398	0.6304	0.84695	0.7031	0.64918	0.64918	0.54148	0.64021	0.48954	0.61191	0.4674	0.53989	0.56916	0.30068	0.61209	0.49917
643.66	0.66932	0.49872	0.53122	0.42795	0.36915	0.48823	0.47692	0.63587	0.55077	0.51958	0.52197	0.46202	0.79645	0.91636	0.81585	0.8094	0.74268	0.83533	0.71572	0.75593	0.76366	0.6329	0.83204	0.70668	0.65072	0.65072	0.52611	0.62032	0.49192	0.60377	0.46123	0.53064	0.57115	0.29991	0.60584	0.50842
644.64	0.64478	0.48524	0.51121	0.42476	0.37762	0.49118	0.46754	0.6117	0.54686	0.51414	0.52765	0.45106	0.77147	0.91413	0.82167	0.78904	0.73296	0.82959	0.70042	0.73028	0.73034	0.61014	0.81972	0.71444	0.63817	0.63817	0.52376	0.61605	0.49538	0.61594	0.44453	0.49548	0.54328	0.29185	0.60144	0.49844
645.65	0.65383	0.48845	0.5146	0.42221	0.37211	0.49647	0.48504	0.61415	0.54192	0.50376	0.51421	0.44519	0.76554	0.89345	0.80137	0.77692	0.72574	0.83041	0.69511	0.71266	0.69886	0.59097	0.7819	0.68946	0.63857	0.63857	0.51125	0.59155	0.47665	0.61104	0.45286	0.49257	0.52048	0.28791	0.59423	0.496
646.64	0.63597	0.4695	0.51205	0.4143	0.36772	0.49243	0.4939	0.59329	0.51991	0.48133	0.49973	0.43637	0.77035	0.88998	0.76507	0.75772	0.70353	0.81941	0.67442	0.66762	0.67657	0.59529	0.73644	0.66567	0.62933	0.62933	0.50525	0.56403	0.48289	0.59842	0.43332	0.46472	0.50651	0.28877	0.58814	0.48633
647.65	0.63159	0.46512	0.51888	0.42536	0.38348	0.505	0.50645	0.57799	0.50745	0.49247	0.48643	0.45001	0.75871	0.85639	0.71971	0.73759	0.71422	0.81599	0.68822	0.64071	0.66127	0.60188	0.71889	0.65619	0.62589	0.62589	0.48392	0.55553	0.49852	0.59496	0.43081	0.44887	0.48232	0.29695	0.58193	0.49681
648.64	0.60864	0.45283	0.5134	0.42465	0.38241	0.51096	0.48349	0.57842	0.49889	0.49663	0.46443	0.43895	0.73802	0.8103	0.66383	0.70943	0.70097	0.81382	0.64978	0.63384	0.6447	0.58012	0.6939	0.62678	0.59369	0.59369	0.48499	0.56372	0.47982	0.58875	0.40405	0.43612	0.45785	0.29904	0.57207	0.48762
649.65	0.62355	0.43893	0.51487	0.42622	0.38298	0.50965	0.47221	0.57599	0.48666	0.50504	0.43332	0.4361	0.73676	0.75766	0.62797	0.69532	0.66698	0.80984	0.6352	0.61613	0.63971	0.57548	0.64522	0.60105	0.59897	0.59897	0.47357	0.54361	0.46602	0.57819	0.3898	0.42192	0.44511	0.29766	0.55	0.47872
650.63	0.59622	0.41938	0.48681	0.42456	0.3907	0.50926	0.47117	0.56537	0.47588	0.50703	0.43137	0.43608	0.69391	0.71522	0.59358	0.66682	0.66252	0.79669	0.64471	0.58968	0.62207	0.57281	0.63831	0.5928	0.5695	0.5695	0.46502	0.52838	0.47864	0.54739	0.39261	0.3951	0.44033	0.3115	0.54322	0.46507
651.64	0.58883	0.41312	0.47113	0.42932	0.39555	0.50641	0.45585	0.57026	0.46847	0.49764	0.4241	0.43819	0.64459	0.66919	0.58911	0.64057	0.63821	0.75514	0.641	0.58117	0.59931	0.5522	0.62395	0.60236	0.56013	0.56013	0.46692	0.52839	0.46301	0.54186	0.39226	0.40263	0.43066	0.31017	0.53412	0.46736
652.63	0.5784	0.3923	0.4366	0.42758	0.38302	0.48813	0.44068	0.54649	0.4514	0.47019	0.40291	0.42578	0.61989	0.64186	0.54568	0.62109	0.58334	0.6895	0.63037	0.55018	0.55547	0.51106	0.59339	0.57653	0.54673	0.54673	0.46041	0.51732	0.43524	0.49343	0.37247	0.3679	0.4174	0.30621	0.50805	0.46272
653.64	0.57684	0.39287	0.42528	0.42159	0.38186	0.47725	0.43483	0.53249	0.45603	0.46821	0.40528	0.41902	0.60036	0.61412	0.52984	0.58926	0.5571	0.66027	0.63493	0.51198	0.52137	0.48607	0.56376	0.56368	0.55728	0.55728	0.45132	0.49516	0.42887	0.46807	0.37832	0.3591	0.41529	0.30566	0.50338	0.44897
654.62	0.55895	0.39427	0.42187	0.41387	0.35854	0.46015	0.43319	0.52043	0.45154	0.44474	0.40103	0.39618	0.56088	0.6055	0.52349	0.54696	0.53516	0.58998	0.63126	0.48982	0.49389	0.47152	0.53215	0.54404	0.52246	0.52246	0.43628	0.4655	0.41103	0.41393	0.37047	0.36279	0.40583	0.31391	0.50043	0.4125
655.63	0.54413	0.38725	0.42466	0.4068	0.35768	0.46005	0.40692	0.49519	0.44266	0.41976	0.39263	0.39058	0.53676	0.57483	0.52873	0.52134	0.48837	0.54813	0.6029	0.46749	0.45964	0.44343	0.50602	0.5146	0.47896	0.47896	0.42164	0.44697	0.38263	0.41189	0.33548	0.35142	0.39827	0.31258	0.50055	0.415
656.62	0.5232	0.3639	0.43067	0.40303	0.34055	0.44166	0.38277	0.46252	0.43452	0.42069	0.37525	0.38301	0.52152	0.56731	0.47479	0.48507	0.46342	0.54044	0.5791	0.42688	0.43256	0.4152	0.47883	0.47438	0.43895	0.43895	0.39073	0.42507	0.35821	0.36615	0.30609	0.32792	0.38886	0.3121	0.48651	0.40232
657.63	0.49496	0.325	0.4397	0.37718	0.33082	0.42821	0.36531	0.45743	0.42129	0.40134	0.38066	0.37122	0.47282	0.52225	0.46929	0.43776	0.43168	0.51949	0.57894	0.41298	0.42513	0.39854	0.4708	0.46561	0.41498	0.41498	0.37122	0.3849	0.3392	0.36278	0.28394	0.32873	0.38712	0.31291	0.49264	0.38443
658.61	0.46349	0.28953	0.43192	0.36731	0.33727	0.39985	0.36202	0.42175	0.3917	0.38571	0.37098	0.3699	0.44633	0.50034	0.43769	0.43224	0.42231	0.47608	0.59507	0.38958	0.41038	0.38385	0.46352	0.45071	0.38698	0.38698	0.34696	0.34853	0.32721	0.32267	0.26829	0.30493	0.37067	0.31796	0.48424	0.36295
659.62	0.42591	0.27934	0.42549	0.36863	0.33716	0.3855	0.35626	0.40311	0.37835	0.3635	0.37068	0.36844	0.43279	0.46424	0.40271	0.43572	0.41027	0.46438	0.62551	0.38355	0.39014	0.34699	0.4548	0.43316	0.36285	0.36285	0.339	0.34353	0.30308	0.30782	0.25853	0.30463	0.37345	0.32385	0.47108	0.36667
660.61	0.4105	0.26738	0.40431	0.36948	0.32707	0.37882	0.34291	0.4004	0.36645	0.37732	0.35908	0.36149	0.42388	0.44513	0.33615	0.42593	0.40772	0.44208	0.63385	0.35676	0.39762	0.35252	0.43627	0.42878	0.371	0.371	0.31123	0.32979	0.29785	0.27413	0.24471	0.30775	0.36571	0.33718	0.44914	0.35203
661.62	0.38897	0.27519	0.39533	0.3637	0.32863	0.37266	0.33823	0.39655	0.3752	0.37512	0.35763	0.36161	0.41665	0.42858	0.329	0.44199	0.38551	0.42675	0.66172	0.34754	0.39979	0.34322	0.42814	0.42092	0.34516	0.34516	0.30912	0.30442	0.29236	0.28221	0.23362	0.30116	0.372	0.34586	0.44016	0.33189
662.6	0.37138	0.29518	0.38264	0.36083	0.33391	0.37183	0.33606	0.4023	0.35842	0.37527	0.34526	0.35469	0.39907	0.44516	0.33765	0.43822	0.38781	0.41655	0.64343	0.33167	0.36859	0.32513	0.404	0.39845	0.32532	0.32532	0.30498	0.28069	0.28147	0.27799	0.22239	0.3001	0.36762	0.35703	0.42607	0.32582
663.61	0.37529	0.31031	0.38419	0.36163	0.30933	0.37892	0.30427	0.44118	0.36106	0.36966	0.33784	0.34552	0.38686	0.46855	0.34483	0.43278	0.37421	0.42846	0.60585	0.35052	0.36125	0.31047	0.38261	0.38664	0.31613	0.31613	0.29663	0.28422	0.26359	0.30998	0.19744	0.2997	0.37872	0.35624	0.41308	0.32209
664.59	0.36728	0.29841	0.36914	0.33622	0.31669	0.39912	0.28443	0.42536	0.33623	0.37817	0.32055	0.3358	0.38447	0.48007	0.34822	0.40956	0.37207	0.43937	0.55961	0.3385	0.33265	0.31032	0.37729	0.38267	0.28995	0.28995	0.29223	0.25928	0.272	0.33724	0.18971	0.26933	0.37655	0.35018	0.41271	0.32749
665.6	0.35946	0.30063	0.37451	0.32264	0.30475	0.38508	0.28072	0.41416	0.32712	0.36203	0.31524	0.31932	0.38283	0.49374	0.37184	0.39386	0.361	0.42333	0.51772	0.32251	0.32939	0.26764	0.36943	0.36957	0.27151	0.27151	0.28703	0.24118	0.26418	0.34007	0.18334	0.25486	0.36805	0.3392	0.39572	0.29946
666.59	0.3537	0.29103	0.35465	0.3146	0.2994	0.38142	0.27114	0.40279	0.29265	0.35384	0.30785	0.29946	0.34588	0.45693	0.37757	0.37292	0.36783	0.41201	0.4765	0.32675	0.31311	0.27011	0.35213	0.36365	0.27125	0.27125	0.26731	0.236	0.26126	0.31986	0.20216	0.25094	0.34614	0.33391	0.39365	0.28101
667.57	0.34626	0.29781	0.34924	0.31325	0.28091	0.37427	0.27048	0.37021	0.30775	0.3647	0.30451	0.2717	0.34685	0.44453	0.35465	0.36025	0.34266	0.3862	0.44353	0.33406	0.31961	0.2871	0.34906	0.34311	0.25903	0.25903	0.24814	0.22942	0.26007	0.29233	0.20758	0.24168	0.36238	0.33011	0.3894	0.27329
668.58	0.34173	0.29035	0.33956	0.30288	0.30505	0.36544	0.28571	0.34435	0.29079	0.35201	0.29182	0.26585	0.336	0.4154	0.35301	0.36407	0.34845	0.36941	0.43008	0.32348	0.31456	0.29709	0.33143	0.32742	0.23909	0.23909	0.25123	0.22483	0.27725	0.28869	0.21407	0.25383	0.35047	0.32057	0.37428	0.26819
669.56	0.33875	0.28808	0.34693	0.31514	0.29302	0.35441	0.27905	0.34684	0.2996	0.34809	0.2911	0.25464	0.31757	0.40941	0.32758	0.36454	0.35174	0.36613	0.3941	0.32112	0.32512	0.29698	0.32549	0.29794	0.23211	0.23211	0.24022	0.21651	0.28348	0.264	0.21212	0.25983	0.34552	0.30529	0.35637	0.2298
670.57	0.32829	0.29102	0.36032	0.30734	0.2843	0.34157	0.27136	0.33729	0.29415	0.34418	0.27816	0.2697	0.29306	0.39962	0.319	0.35116	0.35164	0.36043	0.36941	0.34756	0.32083	0.30193	0.31866	0.2906	0.22765	0.22765	0.24889	0.19547	0.28298	0.25146	0.21275	0.26211	0.36832	0.28701	0.35606	0.23864
671.55	0.32228	0.29705	0.37244	0.30132	0.27998	0.3434	0.27404	0.31533	0.29667	0.34945	0.28645	0.26445	0.31182	0.43441	0.32096	0.35316	0.32241	0.35434	0.35817	0.34772	0.31142	0.28944	0.32607	0.27895	0.23906	0.23906	0.25702	0.19902	0.27919	0.27335	0.20977	0.25485	0.37409	0.28001	0.35785	0.24329
672.56	0.33026	0.2715	0.36289	0.29783	0.28828	0.33123	0.26192	0.3286	0.27595	0.32994	0.27197	0.27248	0.32984	0.40472	0.2987	0.3666	0.34309	0.36483	0.35085	0.34867	0.30221	0.28022	0.32493	0.28529	0.24313	0.24313	0.26462	0.19058	0.28875	0.28393	0.22655	0.26446	0.36082	0.2561	0.34205	0.22667
673.54	0.32241	0.26671	0.36142	0.28848	0.25878	0.32205	0.26726	0.30555	0.27006	0.33262	0.26114	0.26711	0.33291	0.40602	0.30721	0.32649	0.31907	0.38026	0.34311	0.33629	0.28293	0.25813	0.33767	0.29181	0.2534	0.2534	0.25364	0.17196	0.27773	0.2687	0.25542	0.26193	0.35971	0.23652	0.34643	0.22832
674.55	0.34712	0.2838	0.36615	0.27424	0.2534	0.29315	0.27916	0.2961	0.26244	0.32928	0.26698	0.27912	0.37185	0.40204	0.33446	0.31337	0.29328	0.34031	0.34795	0.34319	0.28604	0.25299	0.324	0.30218	0.3002	0.3002	0.26559	0.17611	0.26988	0.26085	0.26604	0.26394	0.35486	0.22949	0.35241	0.23881
675.53	0.35584	0.2677	0.34322	0.28378	0.24763	0.29371	0.28374	0.28037	0.25819	0.31445	0.26984	0.27646	0.39029	0.39405	0.3257	0.31843	0.27895	0.33799	0.33698	0.31351	0.26789	0.24151	0.31455	0.29245	0.31262	0.31262	0.26616	0.1932	0.25955	0.26794	0.27398	0.24734	0.34612	0.20821	0.35694	0.23905
676.54	0.39475	0.26199	0.3469	0.27098	0.22777	0.2699	0.28113	0.29872	0.27566	0.29784	0.25254	0.29683	0.39967	0.37186	0.33001	0.29973	0.28734	0.31036	0.31432	0.32846	0.26297	0.24634	0.29965	0.31716	0.3268	0.3268	0.27935	0.18253	0.26428	0.25677	0.26156	0.25214	0.34059	0.18211	0.33814	0.25609
677.52	0.41713	0.2822	0.35585	0.26889	0.21244	0.27437	0.28639	0.29127	0.2676	0.30398	0.24749	0.31933	0.40574	0.3917	0.36003	0.2713	0.26428	0.31974	0.29297	0.32838	0.24613	0.22673	0.27493	0.31512	0.33462	0.33462	0.27763	0.19483	0.26519	0.27624	0.25022	0.25988	0.31543	0.16637	0.34404	0.26693
678.5	0.42863	0.28527	0.36259	0.26594	0.20165	0.2786	0.2749	0.27082	0.25339	0.28794	0.25038	0.33337	0.41514	0.37103	0.32517	0.28203	0.25661	0.29174	0.24344	0.31516	0.26105	0.21706	0.25953	0.31526	0.33531	0.33531	0.29057	0.19138	0.26849	0.28481	0.23481	0.24688	0.30416	0.1608	0.34384	0.27923
679.51	0.43026	0.27344	0.35327	0.27269	0.20279	0.30332	0.27653	0.2682	0.26706	0.27505	0.26018	0.32991	0.37575	0.36503	0.31075	0.29353	0.25503	0.30956	0.21258	0.30539	0.25581	0.19893	0.28881	0.31176	0.3026	0.3026	0.2856	0.21501	0.26864	0.30274	0.22938	0.2595	0.31457	0.1377	0.35001	0.28619
680.49	0.4377	0.2746	0.36569	0.26942	0.19764	0.31768	0.28013	0.29068	0.2887	0.28697	0.26401	0.33847	0.37464	0.35268	0.32835	0.29905	0.22378	0.32004	0.22964	0.32101	0.27736	0.21113	0.30207	0.31411	0.28728	0.28728	0.28335	0.22953	0.26932	0.32409	0.24144	0.28202	0.30651	0.1351	0.34153	0.28578
681.5	0.42197	0.2837	0.34876	0.26705	0.20128	0.34191	0.2814	0.28083	0.27475	0.27793	0.27396	0.30821	0.36114	0.38257	0.30931	0.29241	0.21399	0.32196	0.22179	0.28688	0.2705	0.1904	0.32173	0.27157	0.2658	0.2658	0.27487	0.21307	0.24665	0.31942	0.24281	0.2796	0.30526	0.12264	0.36362	0.26757
682.48	0.39774	0.27047	0.36779	0.25932	0.20726	0.34084	0.28779	0.25934	0.27528	0.26821	0.29355	0.29364	0.33953	0.36749	0.29912	0.28616	0.23534	0.30161	0.21524	0.26841	0.28254	0.19935	0.33686	0.25665	0.24858	0.24858	0.28622	0.20523	0.25964	0.29867	0.26455	0.2503	0.3163	0.12146	0.37007	0.26619
683.49	0.37302	0.27345	0.36533	0.25474	0.21709	0.3429	0.28843	0.29662	0.2977	0.28097	0.306	0.27937	0.32791	0.37918	0.29358	0.26308	0.23096	0.29847	0.22952	0.26979	0.27589	0.22298	0.33779	0.24093	0.23698	0.23698	0.28793	0.21623	0.2469	0.28352	0.26143	0.25827	0.34021	0.12139	0.37618	0.26003
684.47	0.3403	0.25863	0.35281	0.25396	0.21734	0.33109	0.27467	0.29163	0.30023	0.28566	0.30427	0.27428	0.32111	0.36372	0.25538	0.26099	0.23302	0.30127	0.22387	0.25861	0.27347	0.24042	0.32799	0.22506	0.2451	0.2451	0.2731	0.18281	0.23641	0.27655	0.2559	0.24131	0.34017	0.14019	0.37154	0.24941
685.45	0.33436	0.25468	0.35809	0.22923	0.21241	0.31345	0.2587	0.27232	0.26487	0.28391	0.31258	0.25382	0.31025	0.34806	0.22036	0.21789	0.24422	0.26893	0.18571	0.23277	0.24722	0.22266	0.32751	0.20538	0.2542	0.2542	0.26886	0.14673	0.24047	0.24754	0.24376	0.23749	0.33755	0.14218	0.39063	0.2514
686.46	0.30526	0.24329	0.36359	0.22838	0.22009	0.29036	0.25755	0.28212	0.25176	0.29574	0.2976	0.25342	0.29626	0.31482	0.20072	0.19917	0.24309	0.2542	0.16728	0.23955	0.25308	0.21599	0.31028	0.20053	0.23839	0.23839	0.25282	0.14132	0.25232	0.23346	0.23132	0.23886	0.34187	0.15096	0.38027	0.25413
687.44	0.29321	0.23581	0.339	0.23182	0.1993	0.27391	0.26389	0.29003	0.24555	0.28551	0.28015	0.24273	0.27321	0.33888	0.17308	0.21623	0.22696	0.25809	0.18422	0.22538	0.23787	0.18195	0.30036	0.19636	0.23477	0.23477	0.23707	0.15779	0.22286	0.22976	0.22569	0.24139	0.3429	0.13937	0.37372	0.24819
688.44	0.32244	0.2042	0.30901	0.22838	0.18276	0.26044	0.26015	0.26849	0.23443	0.26763	0.25257	0.23727	0.28069	0.32095	0.16714	0.21981	0.23354	0.24933	0.18685	0.21866	0.22212	0.16356	0.26677	0.18804	0.23811	0.23811	0.22348	0.15583	0.21494	0.2386	0.22835	0.21897	0.31592	0.1213	0.36229	0.23256
689.42	0.31469	0.18768	0.27943	0.21279	0.16034	0.24737	0.24739	0.26152	0.21065	0.25413	0.22539	0.23733	0.2658	0.30388	0.16985	0.21499	0.21511	0.2179	0.16326	0.22551	0.21977	0.13556	0.23885	0.19023	0.2237	0.2237	0.21331	0.16858	0.19303	0.21367	0.214	0.21277	0.31424	0.099693	0.35075	0.24765
690.43	0.2952	0.15773	0.26185	0.22108	0.15151	0.2334	0.25889	0.25649	0.21456	0.22668	0.20329	0.22922	0.24593	0.26053	0.18035	0.22854	0.21296	0.19263	0.16874	0.22188	0.22276	0.12436	0.21806	0.20125	0.21993	0.21993	0.20097	0.1819	0.18144	0.20388	0.20343	0.20011	0.30997	0.084598	0.33018	0.25218
691.41	0.28816	0.12747	0.25704	0.21257	0.14255	0.22593	0.25166	0.22296	0.22221	0.20101	0.20164	0.22252	0.22959	0.2505	0.19487	0.22863	0.20279	0.19027	0.16425	0.20284	0.22063	0.10893	0.20585	0.20847	0.20922	0.20922	0.20737	0.18323	0.18016	0.19908	0.20946	0.19199	0.31034	0.065957	0.3282	0.26107
692.39	0.25336	0.10906	0.24401	0.19342	0.16197	0.22405	0.2156	0.20133	0.22318	0.20206	0.19349	0.2246	0.20124	0.1972	0.18264	0.20943	0.19405	0.17935	0.13549	0.19087	0.24072	0.11356	0.20388	0.22003	0.21224	0.21224	0.20075	0.16559	0.18787	0.20167	0.18941	0.18648	0.30639	0.061512	0.32074	0.2849
693.39	0.20955	0.1169	0.24992	0.17906	0.16428	0.21167	0.19425	0.18298	0.21237	0.19969	0.19407	0.21398	0.17123	0.19061	0.19717	0.22228	0.17281	0.17458	0.11369	0.17053	0.24595	0.10092	0.22508	0.21497	0.19982	0.19982	0.20227	0.16123	0.19018	0.18281	0.17179	0.17467	0.31387	0.070075	0.31525	0.2792
694.38	0.20035	0.11244	0.27214	0.17239	0.14688	0.19657	0.2007	0.16158	0.20563	0.19774	0.18932	0.20549	0.17451	0.18106	0.18579	0.19919	0.17841	0.17904	0.14718	0.12981	0.24001	0.101	0.22315	0.21044	0.18335	0.18335	0.21521	0.14525	0.19686	0.18167	0.17424	0.16903	0.30332	0.065489	0.31221	0.27554
695.38	0.19219	0.12955	0.24799	0.16361	0.14277	0.18109	0.17872	0.13791	0.20509	0.20169	0.17157	0.20563	0.1656	0.20782	0.16431	0.17217	0.17079	0.20395	0.13688	0.12019	0.22143	0.11576	0.20192	0.19811	0.1785	0.1785	0.21038	0.12265	0.18956	0.18116	0.15589	0.16081	0.30375	0.068057	0.30479	0.26321
696.36	0.19222	0.15007	0.22573	0.15762	0.11293	0.17393	0.16475	0.1403	0.18642	0.19455	0.17154	0.22696	0.17778	0.18431	0.12852	0.16915	0.16032	0.18044	0.14351	0.12698	0.19074	0.12842	0.20951	0.19993	0.20726	0.20726	0.19036	0.1137	0.16749	0.17053	0.14902	0.15065	0.28659	0.07339	0.28064	0.25654
697.34	0.21051	0.14388	0.21829	0.15818	0.092555	0.16833	0.15421	0.13638	0.17958	0.17057	0.16721	0.19902	0.1676	0.18903	0.13717	0.1682	0.16614	0.18026	0.13952	0.13512	0.16356	0.13928	0.19288	0.16901	0.2061	0.2061	0.1926	0.1175	0.15876	0.15217	0.13447	0.14359	0.29572	0.077279	0.26102	0.20645
698.34	0.22439	0.11422	0.23764	0.15902	0.077674	0.16079	0.14696	0.13231	0.15655	0.15797	0.1603	0.18112	0.16686	0.15642	0.14752	0.14929	0.16106	0.15863	0.14444	0.15549	0.13731	0.12994	0.1801	0.14626	0.21172	0.21172	0.20204	0.11057	0.14688	0.14716	0.12627	0.16684	0.29923	0.067563	0.24668	0.20083
699.32	0.22516	0.11973	0.21174	0.15235	0.086647	0.15262	0.1388	0.12748	0.14006	0.14771	0.16901	0.18117	0.16057	0.14442	0.17009	0.15549	0.15063	0.13968	0.13853	0.16539	0.12575	0.11523	0.17682	0.14182	0.21967	0.21967	0.20213	0.11584	0.14135	0.13303	0.12275	0.17212	0.2928	0.071584	0.24151	0.20927
700.33	0.2031	0.11731	0.21093	0.14809	0.076728	0.15016	0.12215	0.13704	0.1296	0.14841	0.18529	0.1496	0.14524	0.14856	0.16402	0.18287	0.14755	0.12299	0.1478	0.19113	0.14852	0.10754	0.18231	0.12675	0.18629	0.18629	0.21268	0.1387	0.13887	0.11098	0.11593	0.17952	0.30083	0.073431	0.25029	0.20396
701.31	0.17646	0.095635	0.20754	0.13482	0.096553	0.13254	0.12228	0.11332	0.11863	0.1546	0.16474	0.11169	0.12974	0.14508	0.19798	0.15839	0.13965	0.11839	0.1625	0.16618	0.15001	0.099046	0.13987	0.096238	0.16258	0.16258	0.22432	0.13685	0.16017	0.085564	0.11259	0.17316	0.30829	0.076304	0.25065	0.17681
702.29	0.15716	0.11577	0.20362	0.1109	0.092692	0.11505	0.11968	0.097273	0.092868	0.16121	0.14277	0.1201	0.15307	0.13779	0.1972	0.12269	0.11139	0.10114	0.15727	0.15574	0.14419	0.080125	0.14121	0.082374	0.15782	0.15782	0.22295	0.11136	0.15099	0.089203	0.11078	0.17216	0.29078	0.076728	0.25848	0.19891
703.29	0.1423	0.13575	0.16511	0.10533	0.094325	0.095495	0.10032	0.092159	0.10857	0.16604	0.14827	0.13798	0.13444	0.16109	0.14691	0.12633	0.085277	0.083083	0.15747	0.13254	0.15598	0.074905	0.13309	0.084326	0.13395	0.13395	0.19457	0.12102	0.14446	0.071396	0.099775	0.15595	0.29567	0.08403	0.27488	0.19452
704.27	0.10173	0.13097	0.16593	0.096154	0.098713	0.09087	0.094861	0.072332	0.11195	0.15623	0.12737	0.10985	0.10028	0.17081	0.12128	0.10563	0.059896	0.07527	0.16071	0.11203	0.16724	0.067412	0.10148	0.066839	0.098696	0.098696	0.18385	0.1006	0.15088	0.091783	0.1013	0.13667	0.29884	0.085865	0.26563	0.17436
705.27	0.10634	0.11956	0.15517	0.080971	0.098046	0.10597	0.095189	0.047935	0.089254	0.1593	0.11936	0.11689	0.11144	0.15827	0.13146	0.065106	0.055449	0.089556	0.15595	0.086199	0.11503	0.089761	0.083733	0.045046	0.09784	0.09784	0.18169	0.086286	0.14491	0.10524	0.11641	0.12923	0.28975	0.086165	0.25773	0.17522
706.25	0.105	0.1072	0.14893	0.08289	0.080679	0.11032	0.086225	0.058579	0.086685	0.15718	0.14493	0.11659	0.086367	0.12793	0.11596	0.071227	0.048155	0.087098	0.1616	0.080404	0.12137	0.10315	0.094813	0.034248	0.079998	0.079998	0.18266	0.099596	0.12284	0.11017	0.12596	0.13347	0.29642	0.082735	0.27539	0.16986
707.23	0.10828	0.080593	0.14422	0.083326	0.066341	0.10209	0.074131	0.058719	0.094893	0.16971	0.15933	0.10967	0.077019	0.12136	0.09203	0.098901	0.044629	0.074232	0.1768	0.056134	0.12735	0.13938	0.087867	0.048412	0.066225	0.066225	0.17169	0.11364	0.10646	0.095041	0.12934	0.14549	0.3122	0.08728	0.29124	0.16496
708.23	0.093843	0.061943	0.1255	0.085293	0.062841	0.11541	0.10662	0.040702	0.080733	0.17158	0.14927	0.089637	0.067495	0.09763	0.098442	0.096624	0.06776	0.098184	0.18529	0.050184	0.12178	0.15425	0.08331	0.042305	0.070625	0.070625	0.19208	0.11212	0.1029	0.092862	0.14373	0.14231	0.30965	0.080138	0.28656	0.17121
709.21	0.11709	0.058858	0.12552	0.086281	0.072233	0.11602	0.10164	0.047584	0.074882	0.16632	0.15327	0.10406	0.07647	0.096617	0.090327	0.099419	0.094479	0.11766	0.16322	0.064268	0.11751	0.15332	0.12143	0.044364	0.081992	0.081992	0.18982	0.13123	0.10543	0.08335	0.15754	0.16603	0.31867	0.07265	0.30512	0.18226
710.21	0.11428	0.063239	0.12726	0.087292	0.068076	0.10302	0.11017	0.048363	0.074517	0.16396	0.14805	0.10156	0.066594	0.10708	0.080955	0.10953	0.08098	0.10648	0.14831	0.087902	0.14261	0.13692	0.13842	0.054091	0.092406	0.092406	0.19191	0.12186	0.095828	0.076048	0.15101	0.17745	0.31153	0.071125	0.30573	0.16104
711.19	0.15631	0.080432	0.12509	0.085692	0.067085	0.11481	0.11006	0.056244	0.063597	0.16625	0.13151	0.08819	0.094816	0.14387	0.069062	0.12004	0.084838	0.12967	0.13536	0.12509	0.15855	0.12166	0.12846	0.059345	0.10921	0.10921	0.20106	0.10498	0.09152	0.10734	0.13815	0.18742	0.31494	0.071174	0.294	0.1669
712.17	0.14943	0.10056	0.10012	0.082483	0.076794	0.13932	0.13671	0.060319	0.073325	0.15253	0.13711	0.065658	0.095498	0.15309	0.067707	0.11482	0.096041	0.14348	0.1376	0.16344	0.17193	0.10658	0.13236	0.038507	0.11482	0.11482	0.19367	0.094397	0.10188	0.12016	0.15441	0.18445	0.30898	0.072613	0.2785	0.14991
713.17	0.15194	0.094132	0.12308	0.075783	0.080765	0.14063	0.11763	0.063457	0.08942	0.15786	0.13256	0.062199	0.11006	0.17379	0.088478	0.12105	0.081688	0.15035	0.11405	0.16729	0.189	0.11922	0.11114	0.049948	0.11271	0.11271	0.18466	0.085446	0.10328	0.11691	0.15259	0.18246	0.31212	0.077088	0.27292	0.14798
714.15	0.13879	0.095821	0.11014	0.081914	0.061184	0.14855	0.12793	0.067382	0.083323	0.17292	0.11983	0.048868	0.13017	0.18941	0.079133	0.14826	0.057334	0.16255	0.12975	0.17879	0.18516	0.13252	0.090839	0.042282	0.1114	0.1114	0.17105	0.067196	0.073136	0.12461	0.14279	0.1915	0.29607	0.074906	0.25573	0.14071
715.13	0.13008	0.08732	0.10827	0.10037	0.066551	0.1513	0.1229	0.081469	0.094349	0.16402	0.11192	0.053055	0.13347	0.18785	0.077377	0.17531	0.084311	0.17191	0.13246	0.17334	0.2061	0.12252	0.090613	0.042448	0.10043	0.10043	0.14754	0.071906	0.080899	0.14128	0.14416	0.18322	0.30358	0.06826	0.23881	0.15055
716.13	0.10417	0.065066	0.11896	0.11195	0.064673	0.15419	0.12969	0.059983	0.10663	0.15513	0.092447	0.059231	0.14287	0.1687	0.11481	0.18382	0.081799	0.18272	0.11262	0.14826	0.19586	0.1127	0.091682	0.043962	0.092956	0.092956	0.13245	0.087209	0.070589	0.12735	0.15565	0.173	0.29477	0.057883	0.223	0.14475
717.11	0.11561	0.053355	0.14409	0.12531	0.075138	0.14723	0.14029	0.04866	0.097419	0.15994	0.080787	0.071631	0.15969	0.17121	0.14024	0.18729	0.10862	0.18251	0.13138	0.14284	0.20417	0.10467	0.10535	0.072599	0.087232	0.087232	0.1513	0.099306	0.074022	0.12836	0.15977	0.15632	0.28887	0.042769	0.22272	0.1565
718.08	0.12296	0.067576	0.14492	0.11985	0.072738	0.14961	0.14199	0.063956	0.082765	0.14024	0.081891	0.078394	0.17983	0.17225	0.13471	0.17786	0.12348	0.19703	0.14257	0.1689	0.20166	0.081163	0.14291	0.083958	0.11513	0.11513	0.13948	0.081132	0.081167	0.14171	0.13916	0.1586	0.27648	0.033525	0.21744	0.1529
719.09	0.13562	0.05962	0.14558	0.1153	0.069393	0.15214	0.12247	0.093816	0.10286	0.14932	0.08704	0.094628	0.16394	0.14933	0.16542	0.16095	0.14443	0.18254	0.12796	0.17533	0.19312	0.10788	0.13857	0.11196	0.11909	0.11909	0.13541	0.097031	0.089909	0.14137	0.11344	0.14924	0.29039	0.043138	0.22538	0.15019
720.06	0.16243	0.05994	0.14291	0.10877	0.076063	0.14144	0.13443	0.10169	0.10905	0.14963	0.10313	0.090118	0.18632	0.14658	0.19677	0.16259	0.15037	0.18381	0.15846	0.18063	0.20017	0.11651	0.14573	0.13633	0.14528	0.14528	0.14764	0.11474	0.094572	0.12098	0.11956	0.14474	0.31066	0.047829	0.23285	0.15416
721.06	0.1792	0.064486	0.1281	0.097986	0.09631	0.12492	0.13395	0.12929	0.099573	0.14831	0.10921	0.10087	0.20613	0.16549	0.17526	0.16968	0.1878	0.18366	0.16664	0.21207	0.20284	0.1359	0.1808	0.14591	0.14269	0.14269	0.14142	0.088917	0.12552	0.10318	0.10547	0.15597	0.30538	0.058849	0.23666	0.15785
722.04	0.19326	0.052201	0.099278	0.09024	0.082046	0.12216	0.12929	0.14371	0.080237	0.14234	0.10866	0.11473	0.21706	0.15873	0.20199	0.18614	0.17731	0.20827	0.17027	0.22827	0.19029	0.13069	0.16175	0.14569	0.14476	0.14476	0.12991	0.096447	0.1244	0.10311	0.093065	0.18601	0.29188	0.061014	0.22593	0.15503
723.02	0.17767	0.058881	0.084331	0.090553	0.077659	0.13017	0.14142	0.14341	0.077317	0.14939	0.12674	0.10899	0.22228	0.16749	0.22514	0.19719	0.1756	0.21266	0.18042	0.23762	0.20179	0.12908	0.16714	0.15231	0.12829	0.12829	0.14732	0.11027	0.11894	0.11498	0.1146	0.19484	0.29788	0.058167	0.23442	0.16903
724.02	0.18323	0.065091	0.088302	0.092394	0.088906	0.13262	0.14347	0.10543	0.06648	0.14248	0.1253	0.11073	0.26152	0.19153	0.23292	0.19664	0.1689	0.21521	0.17994	0.22411	0.21935	0.11101	0.18276	0.16459	0.13926	0.13926	0.17207	0.095253	0.12855	0.10162	0.12106	0.17063	0.29465	0.052318	0.21663	0.16638
724.99	0.15387	0.054792	0.093237	0.070905	0.085917	0.14779	0.13649	0.087566	0.064479	0.13668	0.12804	0.1139	0.25344	0.20795	0.22723	0.19404	0.18045	0.2415	0.15477	0.24759	0.21949	0.1086	0.20186	0.14563	0.1315	0.1315	0.17851	0.071653	0.12918	0.11671	0.11729	0.17268	0.27107	0.051607	0.22685	0.14536
725.97	0.13116	0.051797	0.081731	0.062998	0.0665	0.17166	0.13634	0.060534	0.069901	0.14827	0.12948	0.098727	0.25406	0.22587	0.2483	0.20026	0.17735	0.25779	0.18575	0.24288	0.23102	0.12837	0.17595	0.15961	0.13052	0.13052	0.1722	0.086066	0.1235	0.12944	0.12333	0.15302	0.27335	0.049359	0.21728	0.14737
726.97	0.10914	0.053027	0.10168	0.057122	0.061621	0.17959	0.12598	0.074278	0.09526	0.15317	0.13341	0.092739	0.25912	0.24551	0.24431	0.18814	0.18141	0.26428	0.17251	0.24657	0.25008	0.13283	0.20256	0.17294	0.13709	0.13709	0.1701	0.056048	0.12641	0.11515	0.12229	0.13484	0.28329	0.051606	0.21726	0.14737
727.95	0.11595	0.048764	0.082925	0.056416	0.065248	0.17974	0.11498	0.06106	0.090845	0.14889	0.119	0.10102	0.269	0.25157	0.21821	0.19439	0.20802	0.26629	0.18269	0.23826	0.2565	0.14659	0.20385	0.18729	0.13651	0.13651	0.13911	0.056158	0.1424	0.11062	0.12851	0.12299	0.2684	0.057438	0.21163	0.12842
728.92	0.10555	0.039656	0.080285	0.047821	0.054091	0.17743	0.11867	0.064126	0.080982	0.13298	0.11631	0.080373	0.25448	0.27081	0.22076	0.21825	0.22838	0.28017	0.19961	0.25952	0.25192	0.14275	0.21045	0.17421	0.12494	0.12494	0.12903	0.067218	0.14151	0.1069	0.13911	0.13691	0.2736	0.052586	0.21224	0.14003
729.92	0.11784	0.053886	0.056522	0.057076	0.051717	0.17955	0.11426	0.072184	0.085237	0.13324	0.098014	0.082465	0.27103	0.27181	0.20689	0.23876	0.22497	0.27465	0.23214	0.24704	0.25321	0.15115	0.18352	0.1959	0.14177	0.14177	0.12113	0.073633	0.13482	0.09744	0.14113	0.14631	0.27317	0.04976	0.18611	0.1573
730.9	0.12894	0.05096	0.0732	0.052794	0.0473	0.17325	0.09543	0.090021	0.086164	0.13542	0.096645	0.098687	0.27335	0.26454	0.19955	0.24711	0.22729	0.26955	0.21004	0.25307	0.2415	0.15858	0.21658	0.1875	0.17021	0.17021	0.13834	0.073615	0.12313	0.090583	0.1412	0.15263	0.27578	0.062864	0.2063	0.15257
731.87	0.14756	0.056633	0.071752	0.044766	0.03769	0.17318	0.10087	0.058886	0.067889	0.1294	0.10023	0.097129	0.28677	0.26578	0.20865	0.27195	0.20263	0.2757	0.20031	0.23891	0.2397	0.16536	0.21339	0.18661	0.17876	0.17876	0.13345	0.083112	0.10603	0.12609	0.13841	0.13499	0.267	0.060162	0.2204	0.1506
732.87	0.1609	0.054382	0.073129	0.051825	0.026586	0.16456	0.11445	0.063168	0.070784	0.11927	0.10318	0.085838	0.27968	0.28252	0.22787	0.27826	0.1989	0.28882	0.20381	0.25888	0.24194	0.16319	0.22278	0.17907	0.18983	0.18983	0.13331	0.081154	0.093309	0.12304	0.13353	0.14167	0.28406	0.050798	0.22425	0.1556
733.85	0.1676	0.045504	0.087442	0.055391	0.028784	0.16321	0.11585	0.072254	0.076168	0.13079	0.11641	0.087266	0.30088	0.26299	0.24478	0.28477	0.21324	0.32833	0.2006	0.26132	0.25429	0.19119	0.23785	0.17987	0.21212	0.21212	0.11323	0.083515	0.10899	0.14507	0.13651	0.12924	0.26778	0.052424	0.23422	0.13078
734.83	0.14705	0.032589	0.10814	0.054332	0.040174	0.15513	0.12225	0.060689	0.079099	0.13246	0.113	0.086867	0.27365	0.27297	0.27454	0.2838	0.21239	0.34905	0.21019	0.25482	0.25197	0.19735	0.26077	0.19515	0.16622	0.16622	0.11298	0.081411	0.11029	0.17089	0.14643	0.096726	0.271	0.048762	0.24138	0.1413
735.82	0.14867	0.038153	0.096485	0.067355	0.054865	0.15782	0.1381	0.061195	0.066351	0.12469	0.12066	0.085914	0.27693	0.25919	0.29673	0.2894	0.21836	0.37529	0.2226	0.26911	0.25663	0.20206	0.26092	0.22574	0.15897	0.15897	0.094818	0.090075	0.12665	0.1834	0.15923	0.10749	0.25834	0.033407	0.24075	0.16096
736.8	0.13683	0.042597	0.086354	0.074749	0.077925	0.15547	0.1326	0.073584	0.074427	0.13007	0.11063	0.086665	0.27172	0.26305	0.28775	0.28677	0.26689	0.36762	0.21811	0.3021	0.24755	0.22454	0.26492	0.21976	0.15559	0.15559	0.10381	0.10037	0.14739	0.1685	0.15998	0.13997	0.27833	0.034621	0.23853	0.1689
737.77	0.12909	0.032151	0.11516	0.064586	0.0799	0.14975	0.12147	0.070106	0.067885	0.15026	0.1023	0.099427	0.27317	0.25184	0.30047	0.27741	0.25696	0.37958	0.21753	0.29678	0.24948	0.2379	0.24469	0.21862	0.13214	0.13214	0.11865	0.10656	0.1544	0.17549	0.16752	0.14135	0.27089	0.052676	0.2186	0.16657
738.77	0.1379	0.059622	0.12846	0.069006	0.074214	0.15027	0.1118	0.078506	0.078631	0.15703	0.099319	0.1074	0.28294	0.27927	0.29508	0.2735	0.24686	0.35905	0.21132	0.32407	0.26829	0.23709	0.23049	0.22929	0.12163	0.12163	0.13878	0.11204	0.14467	0.16678	0.16799	0.15781	0.29233	0.063337	0.21385	0.16294
739.75	0.17876	0.085646	0.15094	0.065285	0.058129	0.15119	0.11354	0.091706	0.065944	0.15928	0.10532	0.1103	0.31769	0.30289	0.28886	0.25274	0.23391	0.3555	0.20858	0.34812	0.25978	0.22749	0.2236	0.22219	0.14127	0.14127	0.14482	0.11127	0.14352	0.15193	0.16441	0.17558	0.28071	0.066878	0.22316	0.14963
740.72	0.18231	0.079451	0.15567	0.0705	0.050823	0.14394	0.12736	0.069905	0.091358	0.1562	0.11017	0.10727	0.33136	0.30976	0.28749	0.26795	0.24244	0.34215	0.21756	0.33903	0.28431	0.2254	0.22311	0.21194	0.1418	0.1418	0.16348	0.11392	0.13684	0.17487	0.15555	0.16371	0.30751	0.071167	0.22172	0.1385
741.7	0.19422	0.093839	0.17071	0.082136	0.044763	0.13956	0.13778	0.067444	0.093862	0.14943	0.12374	0.10652	0.34301	0.31367	0.29939	0.28055	0.22326	0.34905	0.25321	0.33279	0.30572	0.21516	0.22335	0.21417	0.14735	0.14735	0.15596	0.12339	0.13269	0.17735	0.16556	0.14618	0.30861	0.074278	0.22421	0.12911
742.69	0.20613	0.11326	0.17192	0.096428	0.058307	0.15465	0.14887	0.091215	0.10907	0.13514	0.1152	0.099702	0.35281	0.32799	0.29635	0.29185	0.24825	0.34963	0.25526	0.33992	0.31192	0.23183	0.22125	0.21509	0.18131	0.18131	0.16366	0.13126	0.14769	0.16911	0.16156	0.15572	0.31881	0.077952	0.23002	0.13277
743.67	0.19982	0.11164	0.16063	0.085003	0.069397	0.15159	0.15604	0.090318	0.11619	0.12263	0.11265	0.093602	0.35116	0.31876	0.31016	0.28332	0.25627	0.34879	0.25364	0.32437	0.32216	0.24101	0.24177	0.21901	0.18747	0.18747	0.16063	0.12714	0.15215	0.18514	0.1541	0.15717	0.32296	0.071673	0.23876	0.13978
744.64	0.18415	0.1144	0.15795	0.08678	0.072415	0.15943	0.15116	0.089436	0.13461	0.12287	0.11753	0.094853	0.36283	0.30425	0.31977	0.2982	0.27986	0.32977	0.24768	0.32065	0.35975	0.23928	0.24808	0.23177	0.20213	0.20213	0.15938	0.15207	0.15965	0.19005	0.15826	0.1758	0.34213	0.072632	0.2452	0.15345
745.64	0.17991	0.13937	0.15941	0.080161	0.085583	0.15509	0.13214	0.10234	0.12359	0.12696	0.11318	0.098371	0.3414	0.34046	0.30095	0.29006	0.27843	0.31648	0.24758	0.32628	0.35166	0.23822	0.23526	0.23622	0.18725	0.18725	0.14525	0.15694	0.17588	0.15203	0.16032	0.17824	0.3226	0.078265	0.24236	0.16858
746.61	0.17209	0.14458	0.16613	0.081977	0.084514	0.16295	0.1168	0.13058	0.13499	0.14023	0.11613	0.093993	0.34661	0.34994	0.30045	0.29279	0.28613	0.331	0.23145	0.34508	0.34432	0.24889	0.23833	0.23502	0.19014	0.19014	0.15434	0.16451	0.17271	0.15022	0.1449	0.1883	0.33311	0.080256	0.241	0.17663
747.59	0.16565	0.15759	0.17119	0.092222	0.07236	0.15305	0.1193	0.12075	0.15203	0.1561	0.13509	0.077622	0.33778	0.34756	0.29913	0.30247	0.27005	0.31692	0.24806	0.35073	0.34799	0.23317	0.26747	0.22902	0.18011	0.18011	0.14823	0.16529	0.15978	0.15577	0.14804	0.1731	0.33497	0.077413	0.24748	0.16687
748.58	0.16876	0.14954	0.17027	0.10751	0.071177	0.15911	0.10923	0.13159	0.14934	0.17295	0.15015	0.078485	0.34022	0.35112	0.28138	0.3292	0.29083	0.32922	0.26033	0.37374	0.33332	0.21518	0.25653	0.22602	0.18244	0.18244	0.15245	0.17719	0.15783	0.16571	0.15135	0.16714	0.32772	0.074671	0.24749	0.16509
749.56	0.17973	0.13584	0.15365	0.11389	0.083432	0.16441	0.11766	0.13652	0.1493	0.17761	0.15664	0.072579	0.33806	0.34409	0.27374	0.33196	0.29176	0.36892	0.25375	0.38475	0.32398	0.22376	0.27148	0.22537	0.18806	0.18806	0.14242	0.16813	0.17292	0.18501	0.14381	0.16346	0.33882	0.082184	0.25044	0.14884
750.53	0.18865	0.12361	0.13725	0.11114	0.072133	0.18801	0.1392	0.1361	0.1611	0.16981	0.16196	0.080943	0.38175	0.3377	0.28465	0.32201	0.28645	0.40762	0.25824	0.3767	0.33189	0.19715	0.28572	0.24302	0.22248	0.22248	0.14068	0.17235	0.15897	0.23196	0.15543	0.17421	0.36611	0.073433	0.24729	0.15982
751.51	0.20662	0.11156	0.11318	0.094081	0.075779	0.17983	0.15053	0.12498	0.15615	0.15805	0.15025	0.093974	0.37608	0.33472	0.24249	0.30326	0.28884	0.37926	0.24842	0.36771	0.34569	0.17511	0.28065	0.25153	0.22986	0.22986	0.1243	0.15758	0.16418	0.22941	0.15801	0.17639	0.36682	0.073562	0.23426	0.15083
752.5	0.20841	0.10307	0.11645	0.076039	0.092315	0.18723	0.14562	0.14124	0.15492	0.16	0.14869	0.1152	0.39057	0.34829	0.27047	0.29369	0.29732	0.39549	0.22841	0.36712	0.34041	0.17671	0.26849	0.26703	0.23512	0.23512	0.13805	0.12454	0.16069	0.23563	0.15005	0.19526	0.36479	0.073795	0.23346	0.15299
753.48	0.23185	0.1074	0.1102	0.071954	0.088311	0.16454	0.16969	0.13627	0.14594	0.16044	0.1474	0.12938	0.39157	0.34979	0.28898	0.2759	0.26289	0.36798	0.24549	0.34175	0.32468	0.18452	0.27074	0.27823	0.2487	0.2487	0.14476	0.11625	0.15101	0.2033	0.16457	0.18724	0.36494	0.083735	0.23646	0.16733
754.45	0.22343	0.11692	0.12323	0.07542	0.078838	0.16145	0.17267	0.1407	0.13856	0.15076	0.15419	0.13524	0.38408	0.35596	0.3035	0.29521	0.25905	0.35377	0.26279	0.31963	0.32089	0.18175	0.28304	0.26683	0.23466	0.23466	0.16327	0.12733	0.1383	0.19563	0.16734	0.18037	0.3557	0.081524	0.24313	0.16243
755.44	0.21228	0.13228	0.16603	0.085805	0.097598	0.16291	0.16425	0.15757	0.13401	0.15478	0.16138	0.15226	0.37067	0.35196	0.32012	0.30253	0.26524	0.36654	0.2712	0.32745	0.31324	0.20735	0.29315	0.27472	0.22314	0.22314	0.1894	0.12193	0.15214	0.20924	0.16484	0.18598	0.34747	0.093771	0.2618	0.14869
756.42	0.20609	0.13761	0.1862	0.10801	0.10966	0.16465	0.17053	0.15723	0.13317	0.16963	0.18107	0.16335	0.38407	0.36409	0.34961	0.32485	0.27108	0.40611	0.28373	0.3246	0.30506	0.22562	0.31896	0.30125	0.22109	0.22109	0.20631	0.13967	0.16428	0.21312	0.18331	0.18205	0.33895	0.10411	0.28464	0.15886
757.39	0.23144	0.14652	0.16448	0.12647	0.11392	0.18195	0.18508	0.15748	0.12512	0.17079	0.19778	0.1729	0.39009	0.35799	0.31064	0.34437	0.28408	0.40256	0.29845	0.34579	0.30697	0.21831	0.33038	0.30467	0.23296	0.23296	0.19052	0.18089	0.17458	0.21146	0.20059	0.19756	0.34936	0.10358	0.29245	0.16758
758.36	0.23021	0.15624	0.17795	0.12108	0.14148	0.19901	0.18797	0.1518	0.13964	0.1536	0.18911	0.17145	0.38575	0.37863	0.33192	0.35191	0.30871	0.43049	0.30665	0.37212	0.31954	0.19796	0.34601	0.3106	0.22377	0.22377	0.19184	0.18395	0.18965	0.22868	0.19993	0.2241	0.34648	0.10442	0.29159	0.16242
759.36	0.23886	0.14508	0.17197	0.1284	0.16726	0.21763	0.19638	0.1471	0.17551	0.16929	0.19842	0.18822	0.40269	0.37912	0.34246	0.34673	0.3296	0.43226	0.33286	0.40647	0.32421	0.19572	0.35655	0.32652	0.2457	0.2457	0.19927	0.17429	0.2046	0.23539	0.21482	0.22683	0.36122	0.11699	0.29637	0.1868
760.33	0.25469	0.14138	0.15123	0.12455	0.15854	0.21032	0.19143	0.14967	0.20027	0.18006	0.20538	0.18071	0.3967	0.39532	0.33447	0.34774	0.33405	0.39377	0.3298	0.42214	0.32817	0.1842	0.36436	0.31068	0.26435	0.26435	0.18975	0.17522	0.19169	0.20532	0.21448	0.22034	0.37076	0.12344	0.29822	0.18802
761.3	0.26081	0.13915	0.1481	0.13956	0.15709	0.22715	0.18177	0.16413	0.20831	0.19002	0.21366	0.18338	0.37741	0.39668	0.33218	0.36955	0.34709	0.38453	0.33694	0.42906	0.3402	0.17578	0.35415	0.31365	0.28435	0.28435	0.19164	0.18441	0.19003	0.21285	0.18807	0.22325	0.37598	0.13026	0.29398	0.19954
762.27	0.25023	0.13903	0.16855	0.13173	0.16564	0.22712	0.17356	0.17764	0.22128	0.20067	0.19983	0.19833	0.36404	0.39189	0.34169	0.37488	0.35835	0.3896	0.33585	0.41576	0.35701	0.18384	0.36764	0.32644	0.27751	0.27751	0.18974	0.16779	0.19431	0.24006	0.1769	0.19571	0.37614	0.14359	0.30087	0.20164
763.27	0.26471	0.13002	0.15627	0.15078	0.14612	0.24163	0.16694	0.2101	0.23214	0.21269	0.21827	0.21146	0.37878	0.39008	0.31961	0.38266	0.35479	0.39325	0.32695	0.42669	0.35915	0.1831	0.37677	0.32677	0.30816	0.30816	0.18798	0.20406	0.18818	0.24323	0.1662	0.19102	0.40417	0.15564	0.3195	0.19999
764.24	0.285	0.14483	0.15822	0.15779	0.12744	0.21787	0.16085	0.23147	0.21675	0.21486	0.21499	0.21231	0.351	0.40546	0.31396	0.3882	0.33675	0.37094	0.30786	0.41341	0.37707	0.18923	0.387	0.34124	0.33301	0.33301	0.19586	0.21973	0.17624	0.21499	0.14992	0.20189	0.39913	0.16506	0.31407	0.19864
765.21	0.28109	0.15252	0.15084	0.17977	0.13863	0.21722	0.17902	0.23679	0.20665	0.20224	0.21328	0.21825	0.33913	0.39518	0.29905	0.39281	0.35144	0.39526	0.3109	0.41826	0.36968	0.18786	0.38595	0.35888	0.32097	0.32097	0.19168	0.23541	0.18954	0.22415	0.14994	0.21213	0.39814	0.16753	0.3117	0.20584
766.18	0.30002	0.13236	0.16779	0.17187	0.13804	0.20153	0.1917	0.2534	0.23024	0.20675	0.20715	0.21658	0.36238	0.38088	0.31554	0.36485	0.33896	0.37256	0.32933	0.4334	0.39385	0.20476	0.386	0.35441	0.32691	0.32691	0.20664	0.21812	0.18595	0.21582	0.17832	0.21832	0.41361	0.17532	0.30983	0.20045
767.18	0.30362	0.12046	0.16192	0.1837	0.13651	0.19285	0.20412	0.25395	0.2295	0.19894	0.2294	0.21392	0.36827	0.38907	0.31117	0.35937	0.3306	0.36846	0.36923	0.4514	0.39602	0.20243	0.38844	0.35677	0.31816	0.31816	0.22554	0.23542	0.18989	0.19895	0.19344	0.23861	0.42084	0.18622	0.31836	0.19912
768.15	0.30144	0.11522	0.16785	0.18237	0.15705	0.19171	0.20856	0.2501	0.21801	0.20607	0.23149	0.22356	0.36121	0.37945	0.31334	0.367	0.33477	0.38135	0.38919	0.43986	0.40571	0.23825	0.38177	0.37294	0.30363	0.30363	0.23142	0.2056	0.18778	0.21668	0.20676	0.24903	0.39718	0.18488	0.30331	0.21155
769.12	0.28187	0.098654	0.19252	0.18745	0.1706	0.21484	0.20764	0.25565	0.22928	0.20649	0.2315	0.22162	0.40039	0.36135	0.32858	0.38383	0.35254	0.41142	0.40958	0.44588	0.39119	0.25909	0.35506	0.36934	0.27017	0.27017	0.227	0.21594	0.20125	0.25768	0.20833	0.25395	0.39229	0.19022	0.30697	0.22081
770.09	0.27884	0.10121	0.2213	0.18765	0.1591	0.21812	0.20817	0.26771	0.23139	0.21144	0.22749	0.21927	0.40203	0.377	0.36068	0.39373	0.3367	0.40305	0.42087	0.44312	0.39814	0.2757	0.34568	0.35875	0.27709	0.27709	0.23819	0.21249	0.18159	0.26251	0.22197	0.25305	0.38436	0.18862	0.29414	0.22442
771.09	0.28536	0.13697	0.21885	0.19087	0.15979	0.23724	0.20529	0.25049	0.22803	0.19571	0.2227	0.24093	0.39647	0.40772	0.3595	0.39203	0.32928	0.42884	0.40247	0.42797	0.36711	0.24733	0.35546	0.36297	0.29368	0.29368	0.22957	0.21155	0.17858	0.27649	0.20592	0.25198	0.37123	0.17587	0.2988	0.23876
772.06	0.28644	0.13404	0.24017	0.18796	0.16543	0.2268	0.2061	0.23253	0.21622	0.21259	0.21258	0.24113	0.40109	0.39707	0.38128	0.39633	0.32866	0.41926	0.38601	0.41988	0.34306	0.26934	0.34938	0.35956	0.32437	0.32437	0.23142	0.22084	0.18179	0.27159	0.20872	0.24121	0.36142	0.17328	0.28978	0.24687
773.03	0.2611	0.14698	0.26133	0.19297	0.15628	0.21545	0.21099	0.22165	0.22717	0.22701	0.20299	0.23089	0.39997	0.3756	0.37379	0.37985	0.33985	0.39027	0.38149	0.42477	0.35077	0.27065	0.35225	0.33753	0.31141	0.31141	0.23273	0.22243	0.19002	0.24881	0.20942	0.24016	0.36679	0.17061	0.29446	0.23009
774	0.27002	0.1622	0.25012	0.19235	0.14919	0.20346	0.22715	0.22322	0.23194	0.23185	0.20577	0.22701	0.37575	0.39085	0.34903	0.37555	0.32243	0.38663	0.37263	0.44415	0.36361	0.25371	0.36607	0.32797	0.32762	0.32762	0.22495	0.22743	0.16908	0.22882	0.22552	0.24139	0.39207	0.16091	0.29365	0.22635
774.99	0.28867	0.15022	0.24584	0.19349	0.1613	0.20835	0.22786	0.2202	0.22262	0.23752	0.22092	0.21961	0.37668	0.37958	0.32428	0.37857	0.32273	0.40079	0.36095	0.454	0.37279	0.23483	0.38554	0.31078	0.32915	0.32915	0.2199	0.24946	0.17985	0.23926	0.21734	0.24554	0.39583	0.15962	0.31363	0.20958
775.96	0.27169	0.15137	0.23278	0.20909	0.17793	0.20014	0.22411	0.23365	0.23304	0.23538	0.23387	0.19245	0.3447	0.39145	0.30839	0.38721	0.32537	0.40084	0.3779	0.45107	0.38784	0.24057	0.38589	0.30107	0.29688	0.29688	0.21485	0.27867	0.19736	0.22803	0.20978	0.24176	0.41649	0.15578	0.31259	0.20266
776.93	0.27467	0.1569	0.24293	0.22094	0.18799	0.22398	0.22458	0.24558	0.26834	0.22422	0.24357	0.19311	0.33584	0.39632	0.30597	0.36495	0.33105	0.433	0.38076	0.45007	0.41079	0.21779	0.38662	0.29736	0.28684	0.28684	0.22108	0.28388	0.19428	0.25359	0.20841	0.24868	0.44004	0.1397	0.3134	0.22442
777.9	0.27645	0.16033	0.25478	0.22902	0.193	0.24732	0.22164	0.25464	0.27631	0.21223	0.25171	0.1942	0.30997	0.42263	0.2943	0.35938	0.32673	0.45944	0.36844	0.43953	0.39191	0.20856	0.38279	0.29932	0.29437	0.29437	0.22704	0.28909	0.19847	0.27935	0.20629	0.24394	0.45549	0.142	0.30285	0.26617
778.89	0.26853	0.16749	0.25278	0.23436	0.22171	0.25574	0.2174	0.25893	0.27318	0.20875	0.24646	0.21011	0.30167	0.42136	0.27378	0.33864	0.34584	0.46605	0.36739	0.42804	0.38258	0.20373	0.3819	0.30959	0.28955	0.28955	0.22419	0.27889	0.22816	0.28584	0.2072	0.24116	0.45116	0.1402	0.29805	0.26202
779.86	0.27475	0.186	0.25566	0.2485	0.22522	0.25652	0.21815	0.27719	0.2965	0.22678	0.24511	0.23479	0.28691	0.43983	0.28719	0.32708	0.32633	0.44977	0.35335	0.42094	0.39544	0.23494	0.36934	0.33683	0.28569	0.28569	0.2261	0.2739	0.22643	0.28199	0.20178	0.24097	0.46083	0.14553	0.30072	0.27496
780.83	0.29377	0.18605	0.27446	0.25563	0.2282	0.27741	0.24369	0.26657	0.30166	0.25892	0.24235	0.25877	0.32096	0.42224	0.29891	0.3234	0.31578	0.45516	0.37269	0.42757	0.38796	0.26616	0.3579	0.33199	0.31854	0.31854	0.24429	0.27537	0.22669	0.31971	0.23453	0.25278	0.46618	0.16075	0.3067	0.27618
781.8	0.3133	0.20182	0.28915	0.27795	0.21816	0.28184	0.26766	0.2948	0.31759	0.26504	0.23139	0.26525	0.33966	0.42587	0.27631	0.35962	0.30362	0.45668	0.38943	0.43764	0.39441	0.28662	0.35539	0.34162	0.33633	0.33633	0.24798	0.29387	0.2189	0.33337	0.23999	0.25665	0.47353	0.16381	0.31354	0.26828
782.8	0.36368	0.21339	0.31582	0.2925	0.23978	0.28511	0.28154	0.29567	0.32593	0.2824	0.24217	0.28628	0.35652	0.41507	0.31247	0.36382	0.29094	0.47966	0.40791	0.44808	0.40821	0.29194	0.35836	0.36756	0.3574	0.3574	0.25303	0.31398	0.23252	0.36254	0.25164	0.26831	0.48031	0.17099	0.32382	0.26618
783.77	0.39804	0.22043	0.35203	0.30694	0.23881	0.295	0.30003	0.32889	0.34538	0.29881	0.25933	0.2874	0.37191	0.41425	0.33706	0.37458	0.27308	0.48445	0.40623	0.47664	0.40826	0.31992	0.35879	0.35691	0.38427	0.38427	0.26012	0.33966	0.22766	0.3953	0.26209	0.29585	0.49127	0.18494	0.3352	0.28769
784.73	0.40224	0.23751	0.38302	0.3111	0.27058	0.3097	0.29781	0.35063	0.37542	0.30879	0.2657	0.29107	0.37694	0.41768	0.32479	0.38891	0.31674	0.49007	0.4245	0.4951	0.41142	0.32102	0.36506	0.34528	0.38816	0.38816	0.26818	0.36051	0.25938	0.42269	0.2822	0.32372	0.51927	0.18958	0.345	0.2995
785.7	0.42383	0.2457	0.41514	0.31061	0.28414	0.3283	0.29153	0.39706	0.4	0.32001	0.28613	0.30025	0.36645	0.40457	0.32117	0.38301	0.33215	0.53003	0.40504	0.52882	0.45477	0.32147	0.36878	0.35144	0.39436	0.39436	0.27053	0.37849	0.27527	0.45029	0.27111	0.35516	0.53397	0.19074	0.34773	0.31812
786.67	0.44082	0.26701	0.4424	0.31353	0.31182	0.33847	0.29103	0.4345	0.42016	0.35205	0.32661	0.3309	0.36206	0.40652	0.34788	0.38612	0.34221	0.54485	0.41355	0.55967	0.48602	0.3428	0.42538	0.3754	0.40405	0.40405	0.29909	0.39881	0.31322	0.47094	0.28309	0.38871	0.55806	0.21889	0.38333	0.3295
787.66	0.4348	0.29919	0.44515	0.33341	0.32608	0.35553	0.30679	0.48018	0.45374	0.36588	0.34692	0.35252	0.3697	0.42185	0.34805	0.40552	0.37104	0.54802	0.44114	0.57204	0.51488	0.35696	0.451	0.37809	0.4232	0.4232	0.30703	0.42899	0.33824	0.48622	0.30624	0.41498	0.58922	0.23158	0.41834	0.34133
788.63	0.46594	0.33768	0.4713	0.36774	0.35815	0.37559	0.33475	0.50807	0.47902	0.39259	0.37752	0.39518	0.38306	0.45904	0.34423	0.44909	0.40204	0.59003	0.47806	0.5722	0.5498	0.35858	0.48811	0.40489	0.46399	0.46399	0.34442	0.47118	0.37396	0.51085	0.34162	0.43655	0.6198	0.24318	0.4514	0.35084
789.6	0.51293	0.36825	0.52776	0.3997	0.37709	0.39318	0.37858	0.55357	0.50273	0.42397	0.40279	0.42372	0.40864	0.44913	0.37075	0.46626	0.42696	0.64309	0.51303	0.60268	0.56821	0.39085	0.52286	0.43403	0.52546	0.52546	0.39539	0.51446	0.39953	0.54821	0.34971	0.45732	0.63103	0.26961	0.46247	0.36253
790.57	0.54442	0.39655	0.59041	0.4348	0.41014	0.41065	0.41966	0.58338	0.53895	0.45699	0.43613	0.46428	0.40981	0.47847	0.39263	0.49898	0.44903	0.66017	0.57618	0.6099	0.57158	0.41531	0.58259	0.46849	0.55041	0.55041	0.41705	0.54142	0.41573	0.57901	0.40259	0.48474	0.66925	0.29101	0.50227	0.38247
791.54	0.5892	0.42259	0.63117	0.46113	0.44538	0.4402	0.45551	0.6021	0.57764	0.49194	0.46532	0.49453	0.4254	0.49785	0.41726	0.48994	0.4829	0.68911	0.60421	0.64915	0.58046	0.44548	0.5871	0.48234	0.60299	0.60299	0.42176	0.56589	0.42335	0.62691	0.45125	0.5201	0.68436	0.30271	0.51665	0.42371
792.53	0.63348	0.46775	0.67867	0.4685	0.47461	0.48039	0.48704	0.65603	0.63379	0.53292	0.49451	0.52111	0.43231	0.51745	0.4537	0.52398	0.5007	0.73215	0.63615	0.70594	0.62163	0.48153	0.63226	0.49985	0.64707	0.64707	0.46163	0.61097	0.44551	0.67203	0.48304	0.55029	0.71637	0.32659	0.54095	0.44381
793.5	0.65747	0.51244	0.7245	0.48894	0.50097	0.50814	0.52081	0.7069	0.68536	0.56528	0.51382	0.54219	0.42536	0.54192	0.49055	0.53369	0.51957	0.75353	0.68846	0.75187	0.65583	0.51906	0.65866	0.53134	0.66373	0.66373	0.49091	0.64834	0.46582	0.72014	0.52192	0.58614	0.7423	0.33721	0.55865	0.46999
794.47	0.70004	0.55129	0.74656	0.49847	0.53541	0.5329	0.55484	0.72601	0.72229	0.59723	0.53625	0.56483	0.44873	0.57256	0.52236	0.56194	0.53558	0.76796	0.73319	0.78464	0.70434	0.53556	0.67394	0.57929	0.71109	0.71109	0.497	0.66905	0.48853	0.76109	0.57287	0.61115	0.78556	0.34939	0.58369	0.51544
795.43	0.73137	0.60668	0.7705	0.52144	0.57329	0.5499	0.58967	0.76867	0.76116	0.59563	0.55713	0.57915	0.47987	0.60087	0.53332	0.57128	0.5804	0.77483	0.75862	0.82046	0.72552	0.5524	0.70364	0.6063	0.75827	0.75827	0.5381	0.69084	0.51982	0.76944	0.60393	0.62077	0.81018	0.35864	0.61057	0.54061
796.4	0.76474	0.63015	0.78921	0.54982	0.58473	0.57702	0.61913	0.80004	0.7877	0.60129	0.5784	0.5922	0.50158	0.61347	0.52069	0.63475	0.60448	0.79233	0.78579	0.8315	0.75771	0.56143	0.75448	0.62865	0.78845	0.78845	0.56429	0.71622	0.56235	0.79489	0.61102	0.63444	0.8462	0.37815	0.62389	0.54291
797.39	0.81857	0.64262	0.82289	0.58587	0.62207	0.58909	0.64965	0.8337	0.80171	0.62723	0.60046	0.61725	0.53494	0.64072	0.50448	0.65009	0.61068	0.79593	0.79366	0.84674	0.77321	0.56834	0.76669	0.65267	0.82635	0.82635	0.57243	0.73084	0.59088	0.81616	0.6362	0.65558	0.87038	0.39408	0.636	0.56593
798.36	0.88178	0.66012	0.83636	0.6002	0.63982	0.59949	0.66903	0.84211	0.81961	0.65222	0.62474	0.64287	0.57033	0.64824	0.52641	0.65308	0.6101	0.79504	0.79286	0.86102	0.79586	0.58716	0.7924	0.68518	0.84919	0.84919	0.56714	0.74386	0.60371	0.83963	0.64074	0.66699	0.89282	0.41304	0.66095	0.59995
799.33	0.89419	0.68961	0.8751	0.62459	0.65361	0.62313	0.67216	0.87254	0.8442	0.66119	0.65254	0.66567	0.58281	0.69142	0.53991	0.65701	0.62794	0.8109	0.78881	0.87873	0.80476	0.59229	0.84235	0.69125	0.84093	0.84093	0.58764	0.76208	0.61563	0.8631	0.648	0.69834	0.91351	0.42963	0.67638	0.61369
800.29	0.91904	0.7016	0.89475	0.64345	0.65576	0.63186	0.68709	0.90219	0.86051	0.6918	0.66928	0.68918	0.61728	0.69533	0.58228	0.69353	0.62808	0.8376	0.79993	0.89929	0.8309	0.60184	0.85275	0.72177	0.85759	0.85759	0.58196	0.80431	0.62161	0.90922	0.66115	0.72677	0.9316	0.45307	0.68716	0.6357
801.26	0.92821	0.72154	0.90879	0.6391	0.67572	0.6319	0.69771	0.9286	0.8754	0.71544	0.68212	0.72273	0.61386	0.72026	0.60738	0.68754	0.62609	0.84693	0.80304	0.89851	0.84402	0.61987	0.84913	0.74697	0.85203	0.85203	0.58932	0.81751	0.61136	0.90168	0.68048	0.73836	0.93683	0.45942	0.70541	0.66611
802.23	0.93006	0.72286	0.91742	0.65007	0.6724	0.63	0.71344	0.93817	0.88677	0.71333	0.69874	0.73269	0.61155	0.72206	0.62701	0.68737	0.66165	0.85524	0.83389	0.89467	0.85145	0.62535	0.87012	0.76735	0.84918	0.84918	0.58935	0.82229	0.62131	0.91978	0.6846	0.7485	0.94769	0.45964	0.7145	0.67291
803.22	0.91605	0.71673	0.93745	0.65666	0.6773	0.62564	0.70742	0.93492	0.89056	0.69656	0.72161	0.74803	0.60388	0.72704	0.62621	0.67802	0.6822	0.8799	0.83179	0.88817	0.84732	0.62009	0.88966	0.7756	0.86255	0.86255	0.59943	0.81883	0.62771	0.90906	0.67665	0.75118	0.94395	0.46673	0.70991	0.67871
804.18	0.93017	0.70348	0.94047	0.66075	0.66714	0.6366	0.71885	0.93856	0.91445	0.69213	0.7333	0.73654	0.61044	0.69575	0.62499	0.68553	0.65287	0.89924	0.85376	0.90321	0.87347	0.61157	0.89809	0.77187	0.88558	0.88558	0.59784	0.81608	0.6159	0.91603	0.69028	0.7414	0.9548	0.45881	0.73307	0.66626
805.15	0.93917	0.70724	0.9388	0.65617	0.66767	0.64005	0.71428	0.92728	0.90378	0.68236	0.72377	0.74737	0.59168	0.71729	0.61619	0.68313	0.6711	0.89774	0.8547	0.90795	0.87669	0.6073	0.90671	0.77347	0.87423	0.87423	0.61431	0.80617	0.6136	0.89994	0.69064	0.73016	0.94252	0.45237	0.71627	0.66236
806.12	0.94221	0.71522	0.95754	0.67258	0.66464	0.64025	0.69189	0.91619	0.91867	0.68329	0.70371	0.73772	0.60288	0.70615	0.6152	0.68353	0.6661	0.88213	0.83113	0.91555	0.87954	0.60662	0.87413	0.77059	0.86906	0.86906	0.61423	0.80988	0.61777	0.90671	0.67126	0.71066	0.94613	0.45315	0.69569	0.64065
807.08	0.93605	0.73599	0.96766	0.66513	0.67395	0.64825	0.67934	0.87487	0.91751	0.6849	0.67454	0.73119	0.62128	0.72091	0.59777	0.70042	0.65986	0.89841	0.80887	0.92105	0.86625	0.61198	0.84685	0.76837	0.87953	0.87953	0.61131	0.81682	0.6007	0.90553	0.6549	0.69327	0.93543	0.44826	0.68098	0.62965
808.07	0.91352	0.74349	0.97031	0.6489	0.66161	0.64613	0.66038	0.87967	0.9287	0.6946	0.65397	0.70122	0.63081	0.69747	0.59236	0.70514	0.64289	0.88443	0.79549	0.92731	0.87937	0.61735	0.81556	0.77065	0.85485	0.85485	0.61192	0.80584	0.58455	0.91966	0.65181	0.6822	0.94032	0.4452	0.66921	0.60085
809.04	0.87633	0.72297	0.9462	0.63042	0.65791	0.61419	0.65806	0.88064	0.91485	0.7043	0.63926	0.7002	0.625	0.69568	0.58969	0.68889	0.65668	0.86902	0.77344	0.90345	0.86572	0.63088	0.79358	0.78423	0.81703	0.81703	0.59706	0.78805	0.5873	0.92464	0.63003	0.68166	0.9325	0.45312	0.64253	0.5971
810	0.82977	0.6822	0.9277	0.62311	0.63024	0.60534	0.64186	0.86535	0.90452	0.6999	0.63704	0.67136	0.61512	0.668	0.58008	0.68052	0.61665	0.86833	0.76202	0.87482	0.84527	0.6229	0.77105	0.77437	0.77959	0.77959	0.57909	0.78656	0.5717	0.92763	0.61354	0.66574	0.92394	0.44806	0.63799	0.57974
810.97	0.80212	0.66412	0.90639	0.6128	0.61984	0.58365	0.63575	0.84201	0.88643	0.68742	0.63054	0.64705	0.5899	0.67045	0.57151	0.66839	0.62187	0.86068	0.76316	0.85362	0.8283	0.59324	0.77277	0.76218	0.75703	0.75703	0.56126	0.75945	0.56138	0.89105	0.59825	0.65192	0.91725	0.44317	0.63308	0.58366
811.93	0.7605	0.61299	0.88283	0.60851	0.58327	0.55652	0.60788	0.83877	0.83871	0.6581	0.6321	0.63177	0.55562	0.64616	0.57686	0.65927	0.60027	0.82543	0.76691	0.82993	0.82033	0.57924	0.74806	0.74317	0.72094	0.72094	0.56352	0.72623	0.55067	0.85627	0.58448	0.63989	0.89726	0.44377	0.61522	0.5747
812.9	0.73847	0.56203	0.85423	0.60549	0.56191	0.55016	0.59274	0.80702	0.785	0.64138	0.61624	0.6285	0.54001	0.63864	0.56915	0.65165	0.61122	0.81165	0.75071	0.80968	0.79108	0.55759	0.73539	0.72218	0.72774	0.72774	0.54978	0.72153	0.5442	0.83043	0.55881	0.62786	0.87496	0.43303	0.59786	0.5698
813.87	0.73162	0.55756	0.84452	0.59507	0.53576	0.54471	0.56502	0.7791	0.75439	0.61919	0.5897	0.6162	0.54493	0.63092	0.54923	0.63972	0.60001	0.79971	0.73906	0.80144	0.77081	0.53464	0.74041	0.69453	0.73724	0.73724	0.53359	0.71287	0.52532	0.79325	0.55168	0.60709	0.85351	0.4148	0.58307	0.54665
814.85	0.70755	0.56686	0.8206	0.58579	0.52962	0.53006	0.54517	0.75578	0.73276	0.59509	0.55302	0.59826	0.52285	0.6251	0.53858	0.61713	0.60418	0.78184	0.70725	0.82008	0.75771	0.52164	0.71699	0.68435	0.73109	0.73109	0.51334	0.69078	0.51979	0.77656	0.53039	0.60366	0.83942	0.39675	0.55973	0.53031
815.82	0.6874	0.54312	0.7875	0.55203	0.51403	0.53253	0.5328	0.76173	0.68839	0.57414	0.53456	0.57382	0.51871	0.61758	0.53657	0.60297	0.6037	0.77685	0.70905	0.81907	0.74405	0.51452	0.70525	0.67267	0.71953	0.71953	0.49663	0.67729	0.50951	0.81373	0.53067	0.614	0.81695	0.38154	0.54031	0.50079
816.78	0.67645	0.55534	0.77312	0.52555	0.50324	0.52645	0.51912	0.75026	0.68368	0.56758	0.52561	0.56562	0.52068	0.62811	0.52467	0.55847	0.58875	0.77676	0.68504	0.8154	0.73553	0.50724	0.71939	0.66449	0.71782	0.71782	0.48969	0.66128	0.4917	0.79385	0.50713	0.6002	0.80876	0.37291	0.54729	0.49242
817.75	0.66703	0.56173	0.74974	0.51188	0.47971	0.51221	0.51632	0.7497	0.69412	0.55198	0.51301	0.55417	0.51931	0.62016	0.51403	0.54936	0.55699	0.7642	0.69463	0.81667	0.74388	0.49361	0.70273	0.65381	0.70934	0.70934	0.47502	0.63094	0.46717	0.76123	0.50862	0.59142	0.81023	0.3629	0.52923	0.46927
818.71	0.63988	0.54253	0.73141	0.51189	0.47207	0.49057	0.50487	0.7323	0.68534	0.52735	0.5042	0.55515	0.48171	0.61349	0.50024	0.54363	0.5399	0.74243	0.69967	0.79106	0.73297	0.50216	0.66074	0.65444	0.66435	0.66435	0.46768	0.62281	0.45703	0.72901	0.49579	0.58459	0.80997	0.35765	0.51067	0.47523
819.68	0.63421	0.51313	0.72432	0.49183	0.43772	0.48321	0.48858	0.71509	0.68785	0.52326	0.50866	0.54794	0.48201	0.59961	0.47718	0.53154	0.49975	0.72312	0.68867	0.76716	0.73638	0.5042	0.6656	0.63196	0.65645	0.65645	0.45601	0.5896	0.45073	0.7129	0.48282	0.57161	0.81301	0.36137	0.5079	0.46193
820.64	0.62172	0.5022	0.70618	0.50505	0.40653	0.45134	0.47478	0.69138	0.67696	0.50946	0.51546	0.55288	0.47602	0.57661	0.46044	0.52414	0.46783	0.71464	0.67332	0.76195	0.73189	0.4994	0.68431	0.61729	0.64507	0.64507	0.4518	0.58883	0.43243	0.68605	0.45959	0.53594	0.81865	0.3542	0.50684	0.46587
821.63	0.6152	0.47977	0.68299	0.49617	0.40439	0.43491	0.48354	0.67513	0.67364	0.49114	0.50692	0.55373	0.47688	0.55254	0.47931	0.51074	0.46113	0.68816	0.6621	0.74262	0.712	0.47928	0.68152	0.6161	0.6308	0.6308	0.43254	0.56977	0.42112	0.68444	0.4691	0.51989	0.81041	0.34411	0.49209	0.45938
822.59	0.62401	0.45751	0.69348	0.50048	0.40375	0.42783	0.4906	0.67954	0.67772	0.48775	0.49356	0.54681	0.46997	0.55437	0.5024	0.51121	0.46516	0.68254	0.668	0.74693	0.69815	0.4802	0.67564	0.59129	0.62057	0.62057	0.43255	0.57222	0.43174	0.68819	0.45478	0.52716	0.81372	0.34398	0.48738	0.45839
823.56	0.61577	0.45355	0.69105	0.50554	0.3949	0.42478	0.48455	0.66577	0.65147	0.48519	0.48424	0.54188	0.4627	0.5581	0.50948	0.51655	0.47545	0.67712	0.64051	0.75638	0.68156	0.45455	0.66502	0.58711	0.60493	0.60493	0.43365	0.58201	0.43286	0.6832	0.44093	0.51143	0.79116	0.33297	0.48022	0.45813
824.52	0.61724	0.45363	0.70115	0.49704	0.3966	0.40758	0.49895	0.69429	0.64742	0.49181	0.48663	0.53002	0.463	0.56246	0.52604	0.50953	0.48968	0.686	0.64034	0.76239	0.67853	0.45597	0.67408	0.57443	0.59605	0.59605	0.43136	0.59861	0.43002	0.66527	0.44381	0.51838	0.79906	0.33229	0.49274	0.45902
825.49	0.6107	0.45453	0.70039	0.48729	0.41638	0.41414	0.51663	0.70061	0.65095	0.49282	0.46912	0.52734	0.44296	0.56979	0.53628	0.504	0.48567	0.70285	0.64926	0.76554	0.66798	0.4406	0.65781	0.57074	0.57867	0.57867	0.42338	0.60194	0.4355	0.64614	0.46026	0.52776	0.78977	0.32822	0.48425	0.44239
826.45	0.6091	0.4313	0.71123	0.49262	0.40069	0.41837	0.51216	0.71114	0.66153	0.50315	0.46046	0.51634	0.42792	0.55931	0.50925	0.50729	0.47542	0.71684	0.65342	0.78622	0.68367	0.44627	0.64793	0.57121	0.56031	0.56031	0.41024	0.62033	0.43228	0.64968	0.45788	0.54266	0.79938	0.32096	0.48114	0.44067
827.41	0.58926	0.44046	0.69008	0.49656	0.40102	0.41858	0.50259	0.68397	0.64355	0.50348	0.47002	0.51268	0.41325	0.54245	0.47316	0.49709	0.46695	0.71855	0.63546	0.75734	0.6779	0.44429	0.66667	0.58831	0.53887	0.53887	0.39358	0.63137	0.42523	0.6556	0.457	0.53115	0.79686	0.31597	0.49197	0.44562
828.4	0.58646	0.44007	0.67884	0.47753	0.40972	0.42191	0.49983	0.70196	0.67457	0.50176	0.47672	0.51029	0.40431	0.53578	0.45435	0.47847	0.43847	0.73376	0.63333	0.77096	0.7068	0.46416	0.67648	0.5833	0.55895	0.55895	0.38494	0.59168	0.4133	0.66192	0.45237	0.54799	0.81974	0.32316	0.49632	0.45086
829.36	0.57019	0.45831	0.66329	0.48952	0.43184	0.42615	0.50114	0.70234	0.66821	0.48923	0.4721	0.53063	0.39093	0.55734	0.43386	0.51285	0.43323	0.72219	0.63683	0.75636	0.70102	0.4366	0.66278	0.59591	0.54213	0.54213	0.37439	0.59232	0.42118	0.65252	0.44592	0.53486	0.80289	0.31122	0.48235	0.46478
830.33	0.56551	0.45776	0.67393	0.49686	0.4326	0.44376	0.48449	0.68224	0.68617	0.49491	0.47555	0.53686	0.40769	0.55724	0.43527	0.51109	0.44355	0.72655	0.59524	0.72822	0.71193	0.4736	0.6529	0.60336	0.55545	0.55545	0.37905	0.58023	0.42919	0.66677	0.43254	0.54619	0.80582	0.31995	0.49063	0.48029
831.29	0.55776	0.47178	0.66959	0.50231	0.43266	0.42985	0.48856	0.67802	0.68826	0.49156	0.46899	0.52854	0.40762	0.54993	0.43922	0.50858	0.43152	0.72089	0.57423	0.71037	0.71037	0.4586	0.63391	0.59136	0.54171	0.54171	0.38806	0.56974	0.42982	0.64185	0.42309	0.55266	0.80512	0.32008	0.47715	0.46931
832.25	0.5563	0.47415	0.66936	0.4819	0.42657	0.42178	0.49119	0.67819	0.71008	0.49862	0.46216	0.53689	0.40256	0.56595	0.44569	0.513	0.44507	0.72095	0.55127	0.70757	0.69522	0.44475	0.62313	0.57752	0.52604	0.52604	0.38458	0.55011	0.43084	0.62309	0.42329	0.53483	0.8086	0.32012	0.47418	0.46006
833.22	0.56627	0.47116	0.66445	0.49025	0.41897	0.43214	0.50994	0.65655	0.68623	0.50349	0.45781	0.52702	0.41174	0.55439	0.46545	0.50618	0.45022	0.72223	0.56408	0.66282	0.6564	0.42096	0.62164	0.55985	0.52717	0.52717	0.38749	0.54769	0.43438	0.63215	0.43691	0.51603	0.77972	0.31786	0.47843	0.43748
834.18	0.58441	0.46543	0.68385	0.48779	0.40904	0.43135	0.51362	0.6437	0.67543	0.51713	0.45034	0.5091	0.43645	0.54113	0.4911	0.48663	0.44893	0.69243	0.52767	0.64971	0.65446	0.44135	0.60977	0.54502	0.53814	0.53814	0.39976	0.52536	0.42234	0.61795	0.43093	0.52623	0.76498	0.32942	0.47829	0.4207
835.14	0.6005	0.48723	0.68885	0.48623	0.39295	0.41409	0.52228	0.66263	0.65897	0.50585	0.44404	0.50093	0.4532	0.55164	0.50011	0.51503	0.43513	0.66713	0.55262	0.6427	0.63987	0.40747	0.61722	0.536	0.53366	0.53366	0.39141	0.53476	0.39961	0.60275	0.42421	0.51181	0.75355	0.32222	0.47668	0.39552
836.11	0.61846	0.49397	0.69497	0.49734	0.4007	0.41953	0.52217	0.67734	0.65997	0.50237	0.44217	0.49912	0.46516	0.5579	0.50197	0.53238	0.45084	0.65266	0.54136	0.6397	0.64545	0.40669	0.63488	0.53364	0.54231	0.54231	0.39935	0.54236	0.39273	0.61061	0.43603	0.499	0.74139	0.32161	0.48657	0.38757
837.09	0.62313	0.49196	0.71043	0.50733	0.40886	0.40669	0.52062	0.68075	0.64809	0.48877	0.43497	0.48615	0.48191	0.54358	0.5211	0.53063	0.43383	0.63962	0.52337	0.62276	0.63305	0.40771	0.63395	0.52662	0.5639	0.5639	0.40472	0.53561	0.38665	0.63257	0.43444	0.50904	0.71362	0.3188	0.484	0.37947
838.05	0.61841	0.49174	0.72383	0.50677	0.40812	0.39256	0.50674	0.69278	0.64237	0.48804	0.41775	0.49535	0.47537	0.5371	0.50801	0.53824	0.43024	0.628	0.48891	0.63633	0.62505	0.40433	0.62537	0.52276	0.54492	0.54492	0.40588	0.55181	0.38268	0.61815	0.43481	0.52978	0.71587	0.32303	0.478	0.37122
839.01	0.6096	0.47839	0.70467	0.50998	0.39409	0.39101	0.49851	0.68681	0.64793	0.48293	0.42408	0.48887	0.46902	0.53636	0.4827	0.53293	0.43254	0.65828	0.49021	0.64169	0.5987	0.4021	0.61952	0.5312	0.54602	0.54602	0.40257	0.57517	0.37397	0.63612	0.44846	0.52799	0.71653	0.31985	0.47666	0.36124
839.98	0.60828	0.45111	0.70869	0.49987	0.39992	0.39907	0.4845	0.67164	0.64272	0.47755	0.42105	0.47943	0.4769	0.5303	0.49742	0.49466	0.44987	0.65891	0.44728	0.65314	0.58464	0.40313	0.60218	0.52567	0.55542	0.55542	0.41921	0.57002	0.38849	0.64236	0.43752	0.53058	0.70879	0.3216	0.47299	0.38297
840.94	0.60883	0.44132	0.69026	0.47444	0.39548	0.40713	0.47745	0.67925	0.63097	0.47122	0.41827	0.48411	0.50012	0.52572	0.50013	0.46987	0.45701	0.66894	0.44055	0.66057	0.56488	0.41412	0.59396	0.52462	0.57197	0.57197	0.41536	0.55985	0.40104	0.65753	0.4275	0.53867	0.70595	0.32042	0.46932	0.38109
841.9	0.60018	0.44514	0.66657	0.47614	0.3935	0.42324	0.47314	0.68933	0.62927	0.47598	0.41342	0.48088	0.51077	0.54173	0.47905	0.46981	0.46165	0.68347	0.44553	0.68631	0.59448	0.41435	0.56132	0.54503	0.55914	0.55914	0.42644	0.57781	0.40249	0.66792	0.44099	0.53866	0.71046	0.32372	0.46431	0.38876
842.86	0.59918	0.44021	0.64569	0.48298	0.37618	0.4217	0.4636	0.67607	0.63303	0.46485	0.42314	0.46339	0.53935	0.56728	0.47924	0.48285	0.45807	0.67836	0.44313	0.68229	0.5861	0.40871	0.55145	0.55063	0.56891	0.56891	0.42653	0.59397	0.40778	0.67891	0.43323	0.5252	0.69113	0.31393	0.46909	0.38905
843.82	0.61659	0.44986	0.63247	0.47576	0.39106	0.41693	0.46664	0.68117	0.62849	0.45633	0.42128	0.46313	0.54501	0.55718	0.49607	0.47736	0.47755	0.67958	0.46285	0.66378	0.59643	0.40146	0.56985	0.55424	0.56323	0.56323	0.41929	0.57966	0.42337	0.68909	0.44206	0.52665	0.69749	0.30671	0.47851	0.3957
844.79	0.60945	0.45481	0.61251	0.47368	0.37648	0.39426	0.47755	0.70502	0.63452	0.45384	0.42333	0.4623	0.52663	0.58145	0.4733	0.48516	0.47236	0.68754	0.48689	0.66871	0.59299	0.40284	0.5691	0.56682	0.53551	0.53551	0.40256	0.59599	0.4218	0.68594	0.47005	0.55986	0.69127	0.30661	0.4795	0.39468
845.75	0.61151	0.4617	0.59778	0.48655	0.36451	0.37757	0.48597	0.68753	0.65483	0.45834	0.42707	0.46374	0.52137	0.59978	0.4537	0.53043	0.47201	0.68978	0.50291	0.65248	0.59689	0.39283	0.58221	0.57259	0.53174	0.53174	0.38801	0.62523	0.42261	0.69272	0.49622	0.56179	0.69328	0.30944	0.49296	0.41118
846.71	0.63163	0.47346	0.60494	0.47544	0.36541	0.39136	0.4961	0.67444	0.64586	0.44449	0.4372	0.45162	0.54275	0.62851	0.45433	0.53879	0.48185	0.71491	0.53519	0.64692	0.58612	0.40157	0.60553	0.53944	0.54188	0.54188	0.37386	0.62094	0.43901	0.68996	0.50295	0.56146	0.69368	0.30677	0.51596	0.40784
847.69	0.64118	0.48747	0.61358	0.47036	0.39112	0.39777	0.51671	0.69235	0.639	0.44762	0.43587	0.46689	0.53046	0.65511	0.47244	0.53181	0.5212	0.73124	0.55034	0.64459	0.60469	0.4183	0.6283	0.5605	0.52323	0.52323	0.38808	0.62704	0.46042	0.69892	0.51752	0.58267	0.70332	0.32075	0.52026	0.43317
848.65	0.6543	0.46991	0.63288	0.46703	0.39531	0.41767	0.5233	0.69398	0.63654	0.45186	0.4184	0.47002	0.54795	0.66579	0.48318	0.53849	0.52228	0.75533	0.56115	0.66532	0.59831	0.43536	0.63467	0.56626	0.52814	0.52814	0.42103	0.63941	0.47088	0.73312	0.54069	0.59708	0.69026	0.34487	0.52126	0.44155
849.61	0.66026	0.47582	0.64038	0.46796	0.40252	0.44263	0.53645	0.66978	0.63213	0.45349	0.41915	0.48543	0.56192	0.65143	0.49266	0.56428	0.51032	0.79168	0.57889	0.65649	0.60092	0.44901	0.65325	0.58681	0.53806	0.53806	0.43906	0.64263	0.48292	0.7673	0.55707	0.5799	0.7094	0.36387	0.54953	0.45124
850.57	0.65104	0.48773	0.64712	0.47191	0.41698	0.45332	0.53936	0.65551	0.62717	0.45389	0.42355	0.47613	0.55592	0.67781	0.50508	0.54792	0.53018	0.81678	0.57516	0.66824	0.6059	0.46527	0.6361	0.59755	0.54044	0.54044	0.45776	0.64692	0.50513	0.78557	0.56486	0.57567	0.70917	0.37545	0.55236	0.46222
851.54	0.63363	0.49429	0.67294	0.4658	0.43145	0.44897	0.53114	0.67817	0.62556	0.4658	0.42755	0.49266	0.55361	0.66895	0.53121	0.54861	0.53645	0.80384	0.56644	0.68265	0.58978	0.48935	0.6605	0.6472	0.55905	0.55905	0.47932	0.65209	0.50807	0.77779	0.56134	0.60465	0.7147	0.3927	0.56095	0.49608
852.5	0.63087	0.50133	0.67741	0.46334	0.42632	0.46071	0.5292	0.67729	0.63433	0.47182	0.42727	0.48393	0.56684	0.65712	0.50551	0.56334	0.53164	0.82136	0.58742	0.69552	0.59861	0.49877	0.66741	0.63564	0.58981	0.58981	0.48283	0.63916	0.50533	0.78292	0.56837	0.58713	0.72802	0.39567	0.57222	0.49054
853.46	0.61174	0.52214	0.68019	0.46514	0.4179	0.44106	0.52793	0.66683	0.62283	0.46812	0.44377	0.47505	0.53624	0.65845	0.50489	0.56684	0.53452	0.82558	0.5659	0.69161	0.61239	0.47461	0.66502	0.63124	0.597	0.597	0.47711	0.6445	0.50496	0.78228	0.54691	0.5782	0.7393	0.3841	0.59572	0.49268
854.42	0.62278	0.52107	0.70448	0.45501	0.41935	0.43698	0.51393	0.65159	0.62153	0.48441	0.46235	0.47605	0.53929	0.66295	0.50174	0.54449	0.55814	0.8065	0.56975	0.69208	0.62176	0.47329	0.68796	0.63048	0.62795	0.62795	0.48565	0.62062	0.4976	0.77824	0.53194	0.57445	0.74074	0.38405	0.58903	0.5051
855.38	0.64488	0.51418	0.71884	0.44488	0.41463	0.44224	0.50531	0.66867	0.62288	0.4777	0.46961	0.47437	0.54475	0.63456	0.52302	0.53843	0.54922	0.7874	0.57553	0.69978	0.6137	0.46691	0.7058	0.62008	0.64652	0.64652	0.49771	0.59118	0.48628	0.77619	0.5153	0.57993	0.73611	0.38737	0.60557	0.50549
856.34	0.67278	0.50161	0.68248	0.45232	0.39812	0.43206	0.49735	0.65781	0.59864	0.46181	0.46308	0.46238	0.55538	0.64627	0.51061	0.53668	0.55282	0.78751	0.55227	0.69814	0.60783	0.4369	0.68992	0.58856	0.63979	0.63979	0.49499	0.59256	0.48817	0.77273	0.52521	0.57602	0.71456	0.38456	0.60414	0.47953
857.3	0.69453	0.47527	0.67643	0.44796	0.39176	0.41839	0.49764	0.63623	0.59996	0.46373	0.46917	0.45731	0.55251	0.62062	0.53021	0.52463	0.5414	0.78128	0.5548	0.68066	0.61279	0.43314	0.67786	0.59478	0.63265	0.63265	0.48928	0.60504	0.48319	0.75555	0.52517	0.58199	0.70933	0.38852	0.59855	0.48397
858.26	0.72105	0.47453	0.65146	0.44372	0.38744	0.41276	0.47395	0.6244	0.60939	0.46072	0.46602	0.46607	0.57164	0.62214	0.51738	0.51932	0.54483	0.75399	0.56968	0.69462	0.61077	0.45058	0.66435	0.60416	0.64947	0.64947	0.48086	0.61339	0.48204	0.71609	0.49964	0.5758	0.71014	0.40179	0.57794	0.4916
859.22	0.69949	0.46681	0.61807	0.44438	0.39532	0.40403	0.4555	0.60988	0.59976	0.44361	0.44882	0.45648	0.55046	0.58715	0.49697	0.50745	0.54879	0.74692	0.54726	0.68113	0.61186	0.44422	0.62258	0.59391	0.62417	0.62417	0.46307	0.62263	0.49687	0.6965	0.4803	0.57171	0.69664	0.39193	0.57712	0.47344
860.18	0.689	0.47383	0.61423	0.43624	0.39621	0.39334	0.43613	0.58426	0.58782	0.45142	0.4255	0.45832	0.53741	0.60033	0.45549	0.50514	0.53613	0.74394	0.52181	0.6621	0.58891	0.44699	0.60669	0.60727	0.60059	0.60059	0.44746	0.62971	0.49322	0.66994	0.45794	0.56973	0.70103	0.39422	0.55785	0.46252
861.13	0.66369	0.45218	0.60271	0.42986	0.40204	0.3876	0.42318	0.55557	0.5988	0.44431	0.41988	0.46087	0.48998	0.55133	0.42729	0.48803	0.50755	0.72255	0.52628	0.63849	0.59037	0.43527	0.60265	0.61481	0.5803	0.5803	0.44489	0.60542	0.4794	0.66862	0.43121	0.5428	0.70541	0.39394	0.55509	0.47361
862.09	0.65234	0.45386	0.58949	0.41921	0.39937	0.36019	0.40841	0.53357	0.58403	0.42295	0.40645	0.45043	0.47712	0.55326	0.3934	0.48684	0.49292	0.68338	0.49605	0.63889	0.55457	0.39909	0.58658	0.60738	0.57216	0.57216	0.42168	0.59313	0.46241	0.64204	0.40252	0.51344	0.68421	0.38653	0.55734	0.46095
863.08	0.63672	0.43463	0.54876	0.40868	0.40217	0.35172	0.41539	0.51367	0.56026	0.40612	0.39719	0.43816	0.46166	0.52483	0.36942	0.48247	0.49618	0.66014	0.49443	0.60706	0.54043	0.38966	0.59511	0.59994	0.56055	0.56055	0.39644	0.56363	0.45863	0.62261	0.41108	0.49396	0.66069	0.38268	0.55922	0.45205
864.03	0.64512	0.43646	0.53047	0.41548	0.38538	0.35001	0.40781	0.51596	0.52924	0.39148	0.39664	0.41091	0.46266	0.52484	0.35702	0.48783	0.46332	0.63116	0.46744	0.59753	0.49783	0.36637	0.59508	0.56839	0.55935	0.55935	0.38953	0.54702	0.44045	0.60993	0.39928	0.46815	0.64033	0.38257	0.54827	0.43373
864.99	0.63546	0.3973	0.51666	0.41749	0.36079	0.3479	0.41112	0.4815	0.49381	0.36807	0.38842	0.39934	0.43648	0.48919	0.35347	0.47596	0.441	0.60954	0.46799	0.56969	0.49542	0.34358	0.56096	0.55495	0.53323	0.53323	0.37732	0.53524	0.41805	0.60181	0.39185	0.43927	0.61519	0.3767	0.53732	0.43481
865.95	0.621	0.36494	0.50283	0.40243	0.34522	0.33698	0.39909	0.44262	0.47705	0.37083	0.36523	0.37886	0.41769	0.44738	0.34655	0.45716	0.42942	0.60733	0.43709	0.53745	0.48455	0.34883	0.5312	0.54051	0.49667	0.49667	0.34312	0.53152	0.40304	0.5885	0.3695	0.41556	0.57559	0.37191	0.51597	0.40881
866.91	0.60671	0.34457	0.48599	0.39803	0.32925	0.33721	0.39465	0.41522	0.44617	0.37262	0.35687	0.35683	0.38263	0.43018	0.34005	0.44585	0.40943	0.58957	0.43545	0.51492	0.46194	0.3544	0.51621	0.52374	0.45836	0.45836	0.33621	0.51578	0.39002	0.57001	0.3678	0.39023	0.5666	0.36977	0.495	0.38932
867.87	0.57179	0.3318	0.50095	0.38395	0.31779	0.3246	0.36361	0.3704	0.43873	0.35607	0.3368	0.34906	0.35311	0.4361	0.3245	0.41262	0.36244	0.57282	0.3809	0.49067	0.42941	0.32689	0.46621	0.50114	0.41676	0.41676	0.32129	0.49806	0.36484	0.55847	0.34816	0.37138	0.55036	0.34759	0.4706	0.37199
868.83	0.53771	0.30073	0.50411	0.36447	0.29948	0.29033	0.35511	0.33667	0.43392	0.34677	0.31921	0.342	0.32396	0.43968	0.32791	0.40374	0.35622	0.55586	0.38836	0.47327	0.42954	0.31504	0.46379	0.49517	0.38345	0.38345	0.31356	0.48051	0.34205	0.51829	0.34781	0.36306	0.53383	0.33016	0.45781	0.36523
869.79	0.50278	0.28374	0.46497	0.35968	0.29638	0.26825	0.33206	0.32264	0.42311	0.34912	0.30681	0.33662	0.32291	0.40273	0.30161	0.40778	0.35876	0.53583	0.37305	0.46367	0.41811	0.30791	0.47996	0.48919	0.36868	0.36868	0.29457	0.45972	0.33443	0.48506	0.33224	0.3523	0.50846	0.31839	0.44759	0.35731
870.74	0.49101	0.2985	0.44284	0.35878	0.28204	0.25007	0.3267	0.34763	0.39536	0.32955	0.29169	0.32531	0.33184	0.45617	0.28607	0.41163	0.36738	0.49637	0.35708	0.48419	0.40465	0.28661	0.45675	0.48204	0.36511	0.36511	0.29145	0.42835	0.32722	0.44406	0.3135	0.33717	0.50951	0.30397	0.43884	0.36228
871.7	0.46031	0.29559	0.425	0.34242	0.26811	0.24629	0.3022	0.34985	0.38822	0.30738	0.29139	0.32163	0.34206	0.45762	0.27663	0.39525	0.38137	0.50085	0.32723	0.47724	0.38861	0.27786	0.45213	0.46391	0.37003	0.37003	0.27368	0.4131	0.32462	0.43725	0.29462	0.33143	0.50131	0.29393	0.44121	0.36521
872.66	0.45177	0.28491	0.41351	0.34515	0.24088	0.24732	0.29815	0.34441	0.38901	0.3033	0.29501	0.31836	0.34581	0.44208	0.26719	0.41089	0.38427	0.50246	0.33662	0.472	0.38982	0.27971	0.46775	0.45709	0.36741	0.36741	0.27641	0.42132	0.31846	0.41551	0.27784	0.32245	0.49987	0.29257	0.44101	0.37407
873.62	0.4589	0.27034	0.38368	0.3436	0.24667	0.24588	0.29017	0.33244	0.3979	0.28469	0.28326	0.31143	0.35529	0.46049	0.24722	0.4005	0.38056	0.47646	0.31911	0.46084	0.38056	0.26706	0.45474	0.43795	0.36825	0.36825	0.25878	0.422	0.30226	0.40708	0.25849	0.29596	0.49597	0.2901	0.42835	0.35107
874.58	0.45818	0.29188	0.39031	0.33175	0.24109	0.24184	0.28297	0.33923	0.37785	0.25677	0.28661	0.28924	0.37696	0.50182	0.25759	0.37419	0.37756	0.46497	0.30139	0.46607	0.36194	0.25213	0.44938	0.41598	0.38512	0.38512	0.25309	0.40045	0.29637	0.39943	0.24277	0.2941	0.49306	0.27583	0.42326	0.34066
875.53	0.46767	0.28459	0.38776	0.33408	0.24673	0.24015	0.28298	0.30467	0.38442	0.24583	0.29516	0.28385	0.38939	0.48287	0.2393	0.36605	0.3742	0.46267	0.30924	0.43964	0.3657	0.24258	0.44475	0.38901	0.40353	0.40353	0.23926	0.3943	0.3005	0.39117	0.25283	0.29467	0.49028	0.27271	0.41879	0.32996
876.49	0.47665	0.27551	0.38127	0.33816	0.24649	0.22703	0.2763	0.29517	0.3767	0.23969	0.27964	0.28043	0.39535	0.47474	0.23956	0.37494	0.3476	0.44952	0.29779	0.42558	0.38175	0.24461	0.4341	0.3923	0.40493	0.40493	0.23574	0.37632	0.29038	0.39304	0.24163	0.29247	0.4817	0.25906	0.40881	0.32461
877.45	0.47726	0.27873	0.38075	0.34061	0.25843	0.21444	0.27696	0.30977	0.35573	0.24643	0.28012	0.28775	0.37874	0.49185	0.26383	0.38196	0.34228	0.45436	0.27312	0.43669	0.39724	0.24371	0.42308	0.39243	0.40535	0.40535	0.23344	0.35904	0.27919	0.40225	0.2256	0.30437	0.47658	0.2477	0.40824	0.32809
878.41	0.45929	0.2779	0.37966	0.34468	0.25886	0.22287	0.27709	0.32876	0.35662	0.25796	0.28463	0.29181	0.37434	0.46864	0.28347	0.39834	0.33356	0.48045	0.25645	0.43253	0.41658	0.26531	0.41989	0.40237	0.39089	0.39089	0.23644	0.35179	0.29138	0.4021	0.2248	0.30395	0.47505	0.24464	0.41648	0.35459
879.36	0.45733	0.26379	0.38491	0.33857	0.26463	0.22027	0.29846	0.32803	0.36384	0.26511	0.27717	0.29036	0.35311	0.45561	0.29152	0.4033	0.33521	0.50489	0.27166	0.43141	0.43352	0.26474	0.41324	0.40032	0.35614	0.35614	0.24649	0.36245	0.29604	0.41228	0.23953	0.29932	0.48622	0.24414	0.41469	0.34358
880.32	0.44411	0.26214	0.40493	0.33158	0.25382	0.21858	0.28809	0.32462	0.34549	0.25459	0.27349	0.28651	0.32411	0.46146	0.31432	0.41518	0.35492	0.51174	0.26279	0.42818	0.41652	0.23744	0.42664	0.4129	0.34262	0.34262	0.27486	0.37955	0.27944	0.42285	0.22636	0.29225	0.47715	0.22891	0.41363	0.33676
881.28	0.44417	0.26	0.42026	0.32031	0.26068	0.23829	0.31037	0.32559	0.35269	0.24269	0.2875	0.28294	0.33152	0.46561	0.32343	0.39522	0.37123	0.5425	0.2834	0.43352	0.41309	0.21584	0.45188	0.40852	0.34127	0.34127	0.29034	0.37029	0.27763	0.42823	0.24229	0.28599	0.48453	0.22035	0.42467	0.32733
882.23	0.45292	0.25866	0.42228	0.32523	0.24424	0.2405	0.31731	0.32732	0.36216	0.2345	0.27912	0.26031	0.37573	0.45786	0.3081	0.39811	0.36519	0.5293	0.31246	0.42989	0.40011	0.20811	0.44959	0.39997	0.34029	0.34029	0.27855	0.37554	0.28493	0.43618	0.26245	0.27729	0.47846	0.22458	0.41958	0.30472
883.19	0.45604	0.27709	0.4228	0.32713	0.23726	0.23297	0.31822	0.31813	0.36545	0.23439	0.28285	0.26224	0.36891	0.48046	0.29447	0.40099	0.38258	0.53694	0.31636	0.42987	0.39116	0.1937	0.43271	0.40688	0.34008	0.34008	0.27408	0.38275	0.28827	0.44194	0.27823	0.28268	0.48638	0.21372	0.4118	0.28413
884.15	0.45454	0.27396	0.41357	0.33443	0.22465	0.22869	0.29906	0.32654	0.36626	0.24181	0.28761	0.26685	0.37595	0.48204	0.29368	0.42035	0.36813	0.52249	0.30357	0.42965	0.39046	0.19119	0.42185	0.39632	0.36227	0.36227	0.27178	0.38028	0.27892	0.42223	0.26611	0.2777	0.47205	0.2097	0.40744	0.28974
885.1	0.45866	0.28281	0.41892	0.34322	0.21793	0.23777	0.29983	0.33207	0.37411	0.26238	0.2955	0.27146	0.39075	0.49146	0.30637	0.41087	0.34564	0.52705	0.31202	0.44277	0.38847	0.22455	0.43759	0.39456	0.36126	0.36126	0.2612	0.38514	0.29163	0.43233	0.27434	0.27936	0.48124	0.21282	0.41163	0.29332
886.06	0.45254	0.30138	0.41378	0.35853	0.20846	0.23012	0.28945	0.33606	0.3622	0.27994	0.28803	0.27691	0.38429	0.48857	0.31337	0.42985	0.34282	0.50563	0.3068	0.45835	0.39639	0.23786	0.41761	0.38965	0.35097	0.35097	0.268	0.39178	0.29602	0.44897	0.26388	0.29301	0.47713	0.22122	0.4069	0.29255
887.01	0.44794	0.30504	0.4075	0.34345	0.22338	0.23907	0.28562	0.33965	0.38201	0.28435	0.28341	0.28504	0.37301	0.49438	0.31343	0.41737	0.36342	0.5026	0.29941	0.4539	0.41402	0.24041	0.42186	0.39304	0.33701	0.33701	0.28592	0.36973	0.30212	0.45129	0.2691	0.29385	0.49669	0.22029	0.40327	0.2938
887.97	0.45237	0.29638	0.42328	0.33791	0.22158	0.24426	0.28376	0.33443	0.35756	0.28054	0.26149	0.27608	0.39316	0.48426	0.32381	0.38334	0.34844	0.50345	0.29396	0.47136	0.41017	0.23547	0.41535	0.37679	0.33926	0.33926	0.30166	0.3518	0.30729	0.47427	0.27175	0.29938	0.48908	0.22466	0.38814	0.29491
888.93	0.44094	0.30035	0.42726	0.33562	0.23169	0.24452	0.28609	0.34776	0.36818	0.28138	0.27145	0.29253	0.38133	0.49684	0.32786	0.36092	0.36546	0.50673	0.29718	0.47299	0.39788	0.24601	0.43034	0.39597	0.32585	0.32585	0.30493	0.35859	0.32171	0.50201	0.28134	0.31317	0.50298	0.22289	0.39221	0.28833
889.88	0.43836	0.28164	0.40746	0.32868	0.24098	0.22312	0.29863	0.34386	0.37261	0.2799	0.26735	0.29543	0.40831	0.46252	0.31739	0.35573	0.373	0.47689	0.31904	0.46393	0.41164	0.23064	0.41271	0.38337	0.33696	0.33696	0.30547	0.3573	0.32477	0.49096	0.29726	0.3046	0.5092	0.22925	0.37586	0.28232
890.84	0.45605	0.27426	0.38634	0.32111	0.24903	0.21442	0.28798	0.34186	0.39131	0.27938	0.26573	0.30524	0.41089	0.46554	0.3027	0.34642	0.38949	0.4589	0.30923	0.43866	0.41291	0.22293	0.40965	0.39887	0.35638	0.35638	0.29652	0.36747	0.3298	0.46281	0.29553	0.28841	0.49635	0.21942	0.35425	0.28413
891.79	0.43692	0.25829	0.3826	0.3375	0.24885	0.20314	0.26984	0.34923	0.34987	0.27364	0.26787	0.30996	0.41513	0.45858	0.31687	0.35508	0.36592	0.4546	0.29119	0.43892	0.39088	0.2193	0.40294	0.40505	0.36438	0.36438	0.28797	0.38515	0.32348	0.44955	0.28596	0.28712	0.48102	0.21287	0.3423	0.26754
892.75	0.43311	0.24215	0.36219	0.34071	0.25347	0.18978	0.28631	0.35429	0.35021	0.26846	0.2881	0.30988	0.41714	0.45734	0.30682	0.38884	0.37382	0.42718	0.31563	0.45881	0.38609	0.22888	0.40989	0.42503	0.37585	0.37585	0.27929	0.3996	0.32151	0.42475	0.29765	0.28761	0.48171	0.21957	0.34147	0.25949
893.7	0.44907	0.2145	0.33989	0.33913	0.25191	0.18706	0.29203	0.33063	0.33731	0.26067	0.2741	0.28905	0.41268	0.42257	0.29065	0.39974	0.37206	0.42592	0.31795	0.468	0.39009	0.21433	0.39278	0.42854	0.38229	0.38229	0.25581	0.37855	0.30462	0.41524	0.29923	0.27756	0.47358	0.21949	0.33098	0.25331
894.66	0.43707	0.22492	0.34957	0.33956	0.22926	0.20081	0.28385	0.3349	0.33867	0.24494	0.27897	0.29475	0.38048	0.44996	0.28355	0.40877	0.35153	0.44325	0.29121	0.46994	0.38804	0.21935	0.40465	0.43952	0.38273	0.38273	0.24861	0.37882	0.28799	0.43295	0.28724	0.26702	0.46817	0.20779	0.32831	0.24583
895.61	0.41056	0.20293	0.35044	0.33169	0.23002	0.20133	0.29034	0.32807	0.3402	0.24126	0.28449	0.28082	0.37565	0.43152	0.26865	0.41535	0.34691	0.45506	0.27986	0.46596	0.40579	0.22225	0.41177	0.43004	0.38567	0.38567	0.23328	0.3642	0.29116	0.42917	0.29967	0.26376	0.46823	0.20971	0.33248	0.24065
896.57	0.41268	0.20248	0.34793	0.32167	0.21173	0.20341	0.30889	0.34016	0.36023	0.23882	0.29326	0.26773	0.37099	0.41539	0.25586	0.41126	0.3582	0.46194	0.2917	0.48618	0.42867	0.22434	0.42836	0.42321	0.38377	0.38377	0.23911	0.34454	0.2839	0.42002	0.29899	0.25564	0.46423	0.20787	0.34582	0.23374
897.52	0.39723	0.22972	0.357	0.32408	0.20536	0.21794	0.29677	0.33962	0.34357	0.23212	0.2782	0.25803	0.34229	0.42006	0.2713	0.39331	0.34624	0.50112	0.2862	0.44863	0.41467	0.21224	0.43456	0.40989	0.37587	0.37587	0.24656	0.329	0.26172	0.4178	0.29543	0.25805	0.45444	0.19267	0.35145	0.22681
898.48	0.37905	0.24302	0.37972	0.31932	0.19967	0.22339	0.28817	0.34805	0.35934	0.22228	0.27499	0.25525	0.3563	0.44955	0.29326	0.3776	0.35699	0.51248	0.29477	0.44499	0.42947	0.21955	0.41851	0.3919	0.36893	0.36893	0.2722	0.34195	0.27716	0.38536	0.29293	0.25704	0.46283	0.1963	0.35635	0.22278
899.43	0.35795	0.22424	0.36817	0.32837	0.21316	0.22144	0.2801	0.34883	0.35235	0.22763	0.27061	0.24271	0.33906	0.43744	0.28131	0.372	0.35451	0.52854	0.29814	0.45793	0.41985	0.21855	0.40811	0.40184	0.35096	0.35096	0.26514	0.32226	0.27557	0.36144	0.29103	0.26754	0.47063	0.20166	0.36381	0.21063
900.39	0.34537	0.22506	0.37925	0.34368	0.20006	0.21482	0.27373	0.36853	0.32612	0.22354	0.2506	0.22933	0.33513	0.43784	0.28685	0.3707	0.33916	0.536	0.29434	0.49202	0.40399	0.21314	0.38531	0.41777	0.32893	0.32893	0.26295	0.33339	0.25576	0.34924	0.26937	0.28386	0.47523	0.20802	0.36381	0.20281
901.34	0.33022	0.21566	0.38619	0.35635	0.21257	0.2073	0.26014	0.35301	0.31188	0.22492	0.23489	0.22766	0.33212	0.43654	0.28606	0.36715	0.32415	0.53302	0.29705	0.48053	0.3762	0.21948	0.36579	0.41988	0.32272	0.32272	0.25344	0.33142	0.25468	0.33703	0.25842	0.27312	0.46668	0.21354	0.36296	0.19268
902.3	0.33432	0.19088	0.36337	0.36159	0.19795	0.18667	0.24786	0.34265	0.32142	0.22466	0.2314	0.23644	0.35166	0.41189	0.22946	0.3814	0.30808	0.4965	0.27611	0.49401	0.39794	0.21766	0.35665	0.42714	0.33351	0.33351	0.22248	0.31115	0.26035	0.31228	0.22801	0.26886	0.47977	0.21841	0.36931	0.19253
903.25	0.32904	0.19038	0.34671	0.36043	0.21552	0.18485	0.24658	0.32099	0.3015	0.22604	0.23442	0.22996	0.31998	0.40972	0.21709	0.3887	0.3165	0.47224	0.28249	0.4825	0.39142	0.22123	0.37794	0.45235	0.32767	0.32767	0.19641	0.28998	0.24488	0.31176	0.21765	0.25746	0.46526	0.21459	0.36381	0.19063
904.2	0.32101	0.18889	0.34986	0.35209	0.215	0.17757	0.25618	0.31749	0.30484	0.22071	0.2278	0.22743	0.33544	0.3895	0.23842	0.39656	0.33242	0.45512	0.31119	0.45209	0.39901	0.21485	0.38281	0.4398	0.30463	0.30463	0.19638	0.28887	0.24511	0.30746	0.20939	0.2582	0.45045	0.20554	0.35573	0.19119
905.16	0.32576	0.2002	0.33596	0.35442	0.209	0.16537	0.25319	0.2891	0.29988	0.2114	0.23667	0.2424	0.34332	0.39772	0.23005	0.39955	0.34119	0.43615	0.32926	0.43407	0.38605	0.21629	0.40518	0.43373	0.30592	0.30592	0.1965	0.2709	0.24521	0.30194	0.20642	0.24031	0.44602	0.19932	0.35681	0.19348
906.09	0.33356	0.18364	0.33664	0.34556	0.19435	0.17846	0.26317	0.27984	0.29808	0.20729	0.24124	0.24169	0.35064	0.39913	0.23916	0.39991	0.34853	0.43823	0.31523	0.43206	0.39528	0.20258	0.4239	0.44278	0.31318	0.31318	0.20162	0.27873	0.23514	0.30476	0.21369	0.24396	0.44461	0.20058	0.34323	0.20069
907.04	0.30675	0.1883	0.35152	0.3377	0.19601	0.18066	0.2717	0.2874	0.2922	0.20278	0.23162	0.23533	0.33428	0.40266	0.26786	0.3866	0.36445	0.44275	0.35171	0.44165	0.39569	0.19734	0.42001	0.45565	0.28547	0.28547	0.19617	0.28887	0.22203	0.30915	0.21764	0.24063	0.4299	0.19535	0.33685	0.19891
908	0.29408	0.18419	0.35011	0.34	0.17039	0.17481	0.27342	0.30529	0.29584	0.20743	0.2328	0.24535	0.35139	0.3803	0.2616	0.38058	0.32869	0.43294	0.34765	0.45543	0.3972	0.20189	0.43069	0.44939	0.29001	0.29001	0.20251	0.29147	0.21235	0.28967	0.22053	0.24071	0.43741	0.19787	0.34025	0.20335
908.95	0.29998	0.19742	0.34382	0.33526	0.16779	0.17052	0.26385	0.31723	0.28077	0.20004	0.22681	0.238	0.35112	0.40631	0.25386	0.38412	0.32637	0.4356	0.33035	0.48064	0.39063	0.20938	0.44283	0.45859	0.31405	0.31405	0.19732	0.27435	0.20703	0.28529	0.22191	0.25017	0.4293	0.19866	0.3423	0.20634
909.9	0.28967	0.18423	0.33975	0.32549	0.15422	0.18439	0.25664	0.31883	0.29936	0.20566	0.20846	0.21694	0.34696	0.41788	0.27372	0.36199	0.30616	0.44418	0.32129	0.4801	0.38827	0.22061	0.42161	0.44815	0.31141	0.31141	0.19077	0.27692	0.1976	0.2968	0.22012	0.24959	0.42652	0.20144	0.33152	0.19354
910.85	0.28378	0.18999	0.33155	0.32135	0.15708	0.16673	0.23684	0.31678	0.30243	0.1999	0.21067	0.21509	0.34094	0.40398	0.25039	0.35822	0.31081	0.43639	0.31894	0.47555	0.38683	0.2281	0.41679	0.43588	0.31148	0.31148	0.17364	0.26963	0.19953	0.28065	0.20958	0.25305	0.42835	0.18977	0.32574	0.20607
911.81	0.30226	0.18165	0.32427	0.30968	0.15405	0.18021	0.22595	0.3084	0.32399	0.20606	0.216	0.21746	0.35212	0.40217	0.23886	0.35987	0.3142	0.42512	0.30075	0.48242	0.40702	0.23445	0.4125	0.4241	0.32756	0.32756	0.18825	0.26519	0.22166	0.28716	0.21171	0.24872	0.44258	0.19226	0.31679	0.21338
912.76	0.30317	0.19079	0.32932	0.30916	0.15169	0.18006	0.21296	0.29561	0.33108	0.1903	0.20584	0.20868	0.36144	0.42476	0.23049	0.3793	0.33029	0.42876	0.28191	0.47536	0.40262	0.2095	0.39108	0.40133	0.32586	0.32586	0.18699	0.27795	0.23216	0.29842	0.20041	0.24374	0.42676	0.18148	0.31577	0.19867
913.71	0.29741	0.17952	0.32668	0.30525	0.14412	0.18004	0.21805	0.29735	0.34291	0.1966	0.20218	0.21274	0.35135	0.4242	0.24423	0.37795	0.31937	0.42176	0.26914	0.47096	0.40904	0.1896	0.36691	0.40184	0.30695	0.30695	0.19902	0.28603	0.235	0.27845	0.19378	0.22272	0.43836	0.18359	0.31548	0.20264
914.67	0.27648	0.17488	0.34591	0.30183	0.16984	0.18275	0.22576	0.30884	0.33217	0.18289	0.21166	0.22936	0.31888	0.41622	0.23881	0.394	0.3376	0.42762	0.26394	0.46959	0.4094	0.1596	0.38976	0.401	0.28379	0.28379	0.19883	0.28621	0.24853	0.2688	0.1885	0.24365	0.43637	0.17188	0.31531	0.21674
915.62	0.26576	0.18984	0.32733	0.29588	0.17185	0.19738	0.23346	0.29429	0.31559	0.18562	0.20266	0.2255	0.30803	0.44705	0.24749	0.38702	0.34241	0.42837	0.28346	0.45468	0.40223	0.15682	0.37926	0.38785	0.27954	0.27954	0.20163	0.27151	0.24779	0.27763	0.19453	0.23103	0.41905	0.17771	0.3188	0.21244
916.57	0.25469	0.19069	0.31996	0.29721	0.17454	0.18218	0.23421	0.29676	0.29088	0.18588	0.20237	0.22461	0.29792	0.44181	0.25386	0.38734	0.34383	0.43278	0.27391	0.44986	0.37064	0.14964	0.38642	0.38118	0.25597	0.25597	0.19953	0.28009	0.23226	0.26338	0.17703	0.24726	0.39031	0.17558	0.32449	0.22
917.52	0.24957	0.19007	0.32491	0.30581	0.16941	0.19137	0.25068	0.30648	0.27445	0.2012	0.21496	0.22003	0.28559	0.43337	0.26065	0.36648	0.31663	0.44495	0.26349	0.45551	0.36474	0.16789	0.38884	0.37666	0.24204	0.24204	0.20422	0.28489	0.22174	0.2837	0.17852	0.25488	0.39102	0.17939	0.32468	0.2167
918.47	0.25177	0.2003	0.32929	0.30987	0.16578	0.21352	0.24146	0.28884	0.27405	0.2131	0.21649	0.21828	0.29045	0.4279	0.26765	0.35874	0.33395	0.46631	0.23984	0.46039	0.37442	0.18761	0.39963	0.36266	0.25051	0.25051	0.19263	0.30062	0.22971	0.31475	0.18062	0.26104	0.3933	0.19059	0.31863	0.20094
919.43	0.26095	0.20259	0.32167	0.30513	0.15187	0.21972	0.2372	0.28763	0.28703	0.21472	0.22035	0.19534	0.31342	0.43026	0.2696	0.36016	0.32785	0.46782	0.25651	0.46811	0.39418	0.19852	0.39729	0.33217	0.26399	0.26399	0.19799	0.30826	0.23833	0.31337	0.20035	0.24727	0.41072	0.19355	0.33542	0.18372
920.38	0.24046	0.20665	0.33873	0.30189	0.15206	0.21397	0.25234	0.2799	0.30211	0.21059	0.22434	0.19979	0.29238	0.42265	0.27406	0.35896	0.33425	0.47341	0.24108	0.47448	0.39559	0.18808	0.41263	0.34891	0.24829	0.24829	0.20972	0.31965	0.23955	0.31894	0.19218	0.24029	0.42886	0.18836	0.34463	0.18604
921.31	0.23188	0.20244	0.33838	0.2955	0.16129	0.22042	0.25201	0.28422	0.30325	0.21713	0.21739	0.19547	0.30518	0.41354	0.28106	0.36486	0.34727	0.47736	0.2302	0.45301	0.40212	0.19802	0.40207	0.33221	0.26793	0.26793	0.20598	0.32189	0.24459	0.31554	0.19169	0.22229	0.43759	0.18911	0.33233	0.18126
922.26	0.23284	0.19141	0.33463	0.27905	0.17119	0.2148	0.25141	0.28049	0.31354	0.21587	0.19963	0.20174	0.31316	0.41143	0.27731	0.37264	0.36887	0.4631	0.24597	0.44926	0.39966	0.19736	0.40226	0.33896	0.27964	0.27964	0.20997	0.30727	0.24566	0.30378	0.20115	0.21319	0.44457	0.19469	0.31978	0.18603
923.21	0.23601	0.19366	0.34527	0.27339	0.17958	0.20763	0.25342	0.27254	0.29755	0.20324	0.19567	0.20363	0.3191	0.41462	0.26177	0.36992	0.36347	0.44127	0.25893	0.45216	0.3838	0.19588	0.38859	0.34652	0.27704	0.27704	0.2164	0.2982	0.24026	0.28246	0.1987	0.21154	0.42988	0.17566	0.32275	0.20166
924.16	0.23711	0.21016	0.34748	0.27914	0.17605	0.20084	0.25963	0.28007	0.28913	0.21854	0.18636	0.22288	0.33447	0.43222	0.28877	0.37825	0.37291	0.41002	0.2361	0.45086	0.37728	0.20354	0.34958	0.36056	0.28544	0.28544	0.2174	0.29412	0.22984	0.27345	0.18583	0.21637	0.40159	0.18141	0.30322	0.2138
925.11	0.25866	0.20835	0.35304	0.28112	0.18566	0.20196	0.25442	0.29505	0.28527	0.22823	0.17094	0.21841	0.36203	0.44218	0.29745	0.38751	0.36571	0.40125	0.24058	0.44688	0.377	0.21331	0.32241	0.34	0.30541	0.30541	0.21229	0.29703	0.23447	0.26602	0.19604	0.22702	0.39178	0.1823	0.28271	0.21087
926.06	0.2865	0.22548	0.35857	0.29388	0.17417	0.20905	0.26638	0.26984	0.3119	0.20738	0.18297	0.22367	0.35114	0.46551	0.30044	0.38478	0.34206	0.40249	0.25764	0.42764	0.37304	0.20075	0.34518	0.34072	0.31804	0.31804	0.21505	0.2802	0.22852	0.27785	0.20609	0.21773	0.39985	0.17815	0.29313	0.20794
927.02	0.27172	0.23887	0.35362	0.29596	0.15855	0.20614	0.25762	0.26605	0.29938	0.20062	0.18836	0.21509	0.33931	0.45593	0.28742	0.39553	0.3236	0.41638	0.2311	0.4263	0.37072	0.18722	0.35445	0.32431	0.3152	0.3152	0.20274	0.28792	0.22601	0.27078	0.20331	0.21849	0.38769	0.16804	0.30353	0.20717
927.97	0.27994	0.21533	0.34284	0.29149	0.16006	0.19441	0.26249	0.2609	0.30377	0.20715	0.194	0.20905	0.34431	0.4387	0.28682	0.3926	0.318	0.41596	0.22408	0.41904	0.36895	0.1789	0.36991	0.30821	0.34171	0.34171	0.18771	0.28827	0.22785	0.27781	0.20626	0.23349	0.38649	0.17164	0.30452	0.2022
928.92	0.2786	0.19728	0.34195	0.28966	0.16334	0.18333	0.26709	0.25057	0.30126	0.20574	0.21916	0.21288	0.34597	0.39728	0.26917	0.37019	0.28522	0.43372	0.23959	0.40929	0.35744	0.17742	0.42309	0.31223	0.34928	0.34928	0.19453	0.27947	0.21938	0.29277	0.21674	0.23877	0.40607	0.166	0.32396	0.20619
929.87	0.27162	0.19316	0.35022	0.28667	0.14564	0.18988	0.25477	0.25324	0.29028	0.20089	0.23156	0.22546	0.35428	0.37918	0.27194	0.37212	0.27622	0.45985	0.25531	0.43327	0.35785	0.17627	0.42723	0.31524	0.34466	0.34466	0.19631	0.2789	0.21116	0.31428	0.21546	0.26218	0.40831	0.16985	0.33582	0.19744
930.82	0.25713	0.16829	0.36483	0.28028	0.15439	0.1906	0.26355	0.27294	0.25531	0.21426	0.22352	0.2129	0.37941	0.35747	0.27787	0.3688	0.27937	0.47861	0.25845	0.45113	0.35439	0.17349	0.41077	0.30476	0.34912	0.34912	0.18941	0.30359	0.21351	0.30655	0.22367	0.27198	0.40115	0.17077	0.33104	0.18535
931.75	0.267	0.15815	0.35603	0.2882	0.17038	0.1965	0.26852	0.2708	0.26034	0.22215	0.23669	0.20726	0.38605	0.37417	0.29643	0.35536	0.28914	0.48755	0.27438	0.44916	0.35919	0.18912	0.40413	0.32139	0.3327	0.3327	0.19038	0.31106	0.2202	0.31212	0.22373	0.28987	0.41274	0.18202	0.33836	0.18613
932.7	0.25931	0.17376	0.35489	0.29095	0.15239	0.19967	0.26391	0.28664	0.26095	0.22277	0.22838	0.19568	0.37733	0.40613	0.29983	0.34903	0.27494	0.49647	0.2916	0.4384	0.36196	0.19677	0.38437	0.32071	0.31356	0.31356	0.20342	0.29557	0.2166	0.30098	0.22213	0.29106	0.4171	0.19535	0.33847	0.17808
933.65	0.2683	0.17057	0.34399	0.28516	0.15577	0.20919	0.27647	0.27777	0.26314	0.23325	0.21642	0.19369	0.37139	0.4088	0.29312	0.35619	0.31134	0.52665	0.2958	0.45223	0.36582	0.21257	0.35986	0.31087	0.29132	0.29132	0.1866	0.2928	0.22988	0.30453	0.2264	0.29403	0.41466	0.2063	0.33771	0.16886
934.6	0.28444	0.16381	0.33963	0.30371	0.16544	0.19511	0.28968	0.2666	0.28717	0.23606	0.19964	0.18648	0.37043	0.41465	0.28557	0.35734	0.30841	0.48997	0.29848	0.42219	0.37646	0.21338	0.35376	0.31383	0.2907	0.2907	0.18687	0.28266	0.22362	0.26532	0.22781	0.26686	0.41176	0.20855	0.33891	0.16832
935.55	0.28983	0.17567	0.33955	0.30643	0.1762	0.19049	0.28204	0.26996	0.29673	0.23709	0.20081	0.17785	0.36355	0.42812	0.28749	0.36711	0.3069	0.47801	0.29096	0.4257	0.377	0.22999	0.35639	0.29982	0.28234	0.28234	0.19596	0.26355	0.22528	0.26785	0.2277	0.27695	0.40553	0.22094	0.34401	0.16981
936.5	0.29283	0.16063	0.33552	0.28691	0.18353	0.16536	0.28475	0.28518	0.28688	0.23606	0.19262	0.19844	0.36295	0.43395	0.28878	0.36338	0.31879	0.46379	0.27563	0.42652	0.37185	0.22232	0.36285	0.30726	0.27668	0.27668	0.19772	0.25966	0.22045	0.24928	0.21145	0.27973	0.38947	0.2229	0.34007	0.18229
937.45	0.30228	0.1668	0.34363	0.28873	0.19893	0.17111	0.27814	0.28985	0.28601	0.2205	0.19586	0.21182	0.38102	0.42492	0.29154	0.38999	0.32514	0.44895	0.26615	0.434	0.36338	0.22148	0.3662	0.31069	0.28607	0.28607	0.19934	0.28389	0.21787	0.24542	0.21977	0.2702	0.38032	0.22037	0.35029	0.18361
938.4	0.30747	0.16826	0.37006	0.30007	0.20719	0.17803	0.25605	0.28322	0.30293	0.20453	0.18596	0.20147	0.37727	0.43795	0.31262	0.40442	0.31342	0.41896	0.2753	0.40315	0.36775	0.20907	0.35842	0.31776	0.3055	0.3055	0.22307	0.29377	0.21317	0.23994	0.2023	0.24704	0.38517	0.2137	0.34902	0.18333
939.32	0.28605	0.1749	0.36186	0.30035	0.21641	0.18053	0.26529	0.30222	0.27523	0.20568	0.20364	0.18632	0.36039	0.42508	0.31053	0.41285	0.32495	0.42352	0.258	0.43158	0.35431	0.21835	0.37451	0.31569	0.27874	0.27874	0.22508	0.30472	0.22958	0.25791	0.19915	0.26844	0.38307	0.22075	0.36583	0.19115
940.27	0.2786	0.17586	0.36524	0.30827	0.20494	0.19301	0.25997	0.30724	0.28066	0.21121	0.21884	0.20279	0.36994	0.42132	0.32129	0.39524	0.33414	0.425	0.25175	0.44112	0.35536	0.22044	0.38476	0.34453	0.26163	0.26163	0.24528	0.29951	0.23714	0.28103	0.20142	0.26958	0.40088	0.22047	0.38434	0.19405
941.22	0.28971	0.17535	0.39311	0.32297	0.2051	0.22067	0.27116	0.29693	0.29384	0.2118	0.22506	0.19751	0.38078	0.39104	0.32425	0.42894	0.33475	0.4142	0.28256	0.4253	0.37218	0.21162	0.3826	0.33894	0.2847	0.2847	0.24551	0.29537	0.24945	0.30076	0.23339	0.2707	0.42778	0.22274	0.39858	0.18346
942.17	0.28308	0.17062	0.40936	0.34543	0.21265	0.22095	0.29021	0.30326	0.30524	0.2313	0.24389	0.19857	0.36831	0.39003	0.32111	0.44878	0.33054	0.4545	0.30253	0.42471	0.38917	0.21519	0.40596	0.33284	0.26679	0.26679	0.24941	0.30861	0.25595	0.31649	0.2447	0.2971	0.44585	0.21942	0.40303	0.1862
943.12	0.28053	0.18824	0.41361	0.35521	0.22567	0.22565	0.29602	0.32948	0.29564	0.23312	0.27157	0.21051	0.37064	0.40683	0.29964	0.45663	0.33865	0.46228	0.28151	0.44622	0.38488	0.21321	0.43606	0.3417	0.28403	0.28403	0.24422	0.30838	0.26415	0.32365	0.25917	0.32608	0.44023	0.23064	0.41151	0.20355
944.07	0.30013	0.18673	0.44442	0.35517	0.2354	0.22346	0.29972	0.34076	0.31865	0.23548	0.27413	0.23105	0.36667	0.4266	0.31839	0.46297	0.35427	0.47291	0.28824	0.4378	0.3936	0.21155	0.45229	0.35321	0.30956	0.30956	0.25638	0.31889	0.27116	0.33697	0.27499	0.33658	0.46318	0.23086	0.41057	0.20728
945.02	0.30148	0.19817	0.45312	0.35198	0.24443	0.21944	0.30485	0.34342	0.33864	0.2599	0.27629	0.24113	0.35049	0.44912	0.31819	0.46407	0.36631	0.49355	0.29843	0.42459	0.40946	0.22864	0.47653	0.35191	0.32484	0.32484	0.25592	0.32832	0.2709	0.34092	0.27271	0.33007	0.46764	0.23767	0.41928	0.21332
945.96	0.31014	0.22855	0.4721	0.35971	0.24167	0.22412	0.2924	0.35371	0.34892	0.26225	0.27896	0.24768	0.35225	0.48458	0.31693	0.44268	0.35617	0.50376	0.25853	0.44492	0.39248	0.25469	0.49621	0.33147	0.33761	0.33761	0.26401	0.33056	0.27512	0.34367	0.26409	0.33035	0.46313	0.23504	0.4138	0.20212
946.89	0.31522	0.22621	0.45663	0.35624	0.2452	0.23178	0.29712	0.3573	0.35267	0.25981	0.25872	0.26157	0.36065	0.48819	0.30745	0.42072	0.36391	0.48799	0.21927	0.45133	0.39604	0.25776	0.48781	0.34178	0.35209	0.35209	0.26259	0.3077	0.27352	0.34441	0.24204	0.32576	0.47506	0.23222	0.40208	0.21611
947.84	0.32062	0.2198	0.45799	0.35025	0.23613	0.24047	0.31272	0.36183	0.36046	0.26544	0.24317	0.27318	0.35833	0.47864	0.31125	0.41693	0.35895	0.49122	0.22532	0.45105	0.40124	0.2574	0.47083	0.3466	0.33605	0.33605	0.26496	0.31691	0.26729	0.36204	0.24592	0.31257	0.48699	0.23039	0.39782	0.20504
948.79	0.3318	0.2372	0.43518	0.35077	0.23498	0.2594	0.32883	0.36462	0.37246	0.27094	0.25805	0.28056	0.37263	0.48182	0.29418	0.39721	0.35917	0.50875	0.22529	0.44103	0.41083	0.266	0.48228	0.34375	0.33583	0.33583	0.25715	0.29957	0.26542	0.38064	0.25296	0.307	0.49673	0.23917	0.41114	0.21105
949.74	0.34723	0.24066	0.42564	0.36108	0.24685	0.26108	0.34624	0.35707	0.38533	0.25191	0.26084	0.28779	0.38583	0.47416	0.2767	0.39415	0.35599	0.486	0.22547	0.43863	0.41657	0.25554	0.47221	0.34556	0.35839	0.35839	0.23848	0.31753	0.27291	0.37875	0.25909	0.30789	0.50501	0.23906	0.41261	0.22067
950.68	0.34765	0.24848	0.40748	0.37451	0.23925	0.2704	0.36431	0.3495	0.38849	0.26082	0.2584	0.29191	0.36759	0.47944	0.28259	0.42012	0.35406	0.50514	0.26163	0.44479	0.43623	0.25012	0.47672	0.37213	0.35409	0.35409	0.235	0.33727	0.26468	0.39533	0.2619	0.31056	0.514	0.24287	0.41346	0.25042
951.63	0.36204	0.26034	0.41998	0.37839	0.25329	0.26935	0.37607	0.35264	0.38318	0.25439	0.27835	0.29559	0.36339	0.47496	0.29986	0.43129	0.37501	0.49096	0.29649	0.44008	0.43791	0.26932	0.49853	0.37791	0.38088	0.38088	0.24522	0.35574	0.26582	0.39798	0.28777	0.30253	0.5198	0.25079	0.42995	0.2386
952.58	0.38323	0.26814	0.41731	0.39669	0.26007	0.25622	0.37275	0.34467	0.37855	0.26671	0.28996	0.29814	0.39007	0.49147	0.30322	0.41716	0.38737	0.46919	0.31204	0.4424	0.43463	0.27074	0.51724	0.38866	0.38197	0.38197	0.25177	0.36147	0.27157	0.37397	0.28393	0.31393	0.52242	0.24837	0.4386	0.24487
953.5	0.37611	0.26103	0.42827	0.39526	0.26231	0.26267	0.35932	0.35333	0.36245	0.27274	0.27853	0.29984	0.38753	0.49502	0.307	0.42663	0.38596	0.45744	0.28639	0.45253	0.41721	0.26906	0.50731	0.38427	0.40005	0.40005	0.2537	0.386	0.2789	0.36665	0.26183	0.31156	0.50451	0.24758	0.42085	0.23259
954.45	0.37358	0.27416	0.43604	0.38867	0.26646	0.26134	0.35232	0.34246	0.34899	0.28122	0.26852	0.29715	0.3713	0.49751	0.32383	0.43328	0.39527	0.45364	0.27635	0.45464	0.40364	0.27847	0.49538	0.40315	0.39222	0.39222	0.27829	0.37271	0.2886	0.35494	0.26567	0.31371	0.49713	0.24514	0.39527	0.22075
955.4	0.39099	0.26946	0.44453	0.39036	0.28197	0.24249	0.34202	0.35492	0.34573	0.26956	0.27048	0.28811	0.39333	0.48556	0.32424	0.40921	0.40726	0.44309	0.26673	0.44835	0.38675	0.27304	0.4714	0.39592	0.4151	0.4151	0.29961	0.36567	0.29116	0.33327	0.26769	0.3131	0.49999	0.23939	0.38949	0.20498
956.35	0.36985	0.25633	0.44028	0.38676	0.26747	0.24362	0.33041	0.35665	0.36185	0.27133	0.26489	0.27284	0.40206	0.47721	0.31895	0.39038	0.38832	0.44419	0.24843	0.45578	0.37646	0.26467	0.45107	0.39516	0.39489	0.39489	0.28986	0.35288	0.29319	0.33564	0.25854	0.32382	0.49027	0.23263	0.37966	0.20311
957.29	0.34684	0.25112	0.42965	0.38289	0.25666	0.24253	0.31971	0.37387	0.36439	0.26829	0.26463	0.26915	0.36714	0.46567	0.31809	0.40488	0.36579	0.45058	0.23512	0.46415	0.37643	0.26625	0.45624	0.37809	0.39553	0.39553	0.28321	0.34241	0.28451	0.35052	0.25648	0.32109	0.50667	0.23107	0.3757	0.2092
958.24	0.35994	0.25109	0.44445	0.38202	0.2468	0.23158	0.32014	0.3551	0.37837	0.25922	0.27334	0.25895	0.36327	0.45879	0.32754	0.40702	0.35148	0.44348	0.25583	0.46735	0.38447	0.25543	0.46323	0.37464	0.3977	0.3977	0.28987	0.31652	0.28163	0.34392	0.25908	0.31786	0.52293	0.21779	0.37979	0.21239
959.17	0.36502	0.247	0.44277	0.37398	0.23528	0.22672	0.31217	0.39201	0.3703	0.24083	0.28763	0.26922	0.36218	0.47355	0.31909	0.39604	0.34307	0.43677	0.28131	0.48256	0.37911	0.23597	0.48369	0.37917	0.37881	0.37881	0.27005	0.31104	0.27703	0.36692	0.2585	0.33391	0.52371	0.21091	0.39243	0.22932
960.11	0.34793	0.25651	0.4564	0.35074	0.23458	0.22834	0.31403	0.37914	0.38249	0.24861	0.28761	0.2833	0.35978	0.47493	0.33423	0.37643	0.33036	0.42351	0.28293	0.4844	0.37924	0.24308	0.50525	0.37371	0.35159	0.35159	0.26108	0.29874	0.28523	0.36724	0.2632	0.31819	0.52651	0.21115	0.39199	0.23727
961.06	0.3518	0.27394	0.46141	0.36289	0.24319	0.23333	0.30696	0.36742	0.3855	0.24966	0.29695	0.28212	0.35516	0.46951	0.33588	0.39129	0.34429	0.4452	0.28086	0.49653	0.37331	0.22981	0.50564	0.36941	0.33751	0.33751	0.26676	0.31671	0.29118	0.36337	0.25628	0.30668	0.52394	0.20214	0.38335	0.24434
962.01	0.33451	0.27533	0.44788	0.36523	0.2511	0.2282	0.31182	0.35089	0.3788	0.24592	0.28377	0.26837	0.36145	0.45114	0.31668	0.38459	0.34624	0.44357	0.27509	0.4913	0.36976	0.2348	0.48033	0.36942	0.31316	0.31316	0.26701	0.31907	0.30609	0.35332	0.26278	0.31362	0.50461	0.19806	0.35417	0.23504
962.95	0.31875	0.27881	0.41057	0.36718	0.25065	0.21553	0.31286	0.32326	0.36909	0.24998	0.27253	0.26364	0.36125	0.44188	0.29979	0.39307	0.34943	0.41331	0.26195	0.47634	0.37556	0.24532	0.44408	0.36859	0.2921	0.2921	0.25748	0.32501	0.30133	0.3357	0.26821	0.30679	0.49639	0.1937	0.33476	0.23876
963.9	0.30365	0.25021	0.39363	0.3695	0.24156	0.21674	0.30538	0.31551	0.36448	0.25417	0.2678	0.24324	0.35532	0.39527	0.29807	0.40621	0.33438	0.41023	0.22582	0.46975	0.37272	0.25666	0.41492	0.3428	0.27546	0.27546	0.25364	0.33631	0.29088	0.31369	0.24769	0.30319	0.49379	0.1896	0.32305	0.21931
964.82	0.31837	0.21431	0.33663	0.37782	0.21917	0.21302	0.30483	0.31598	0.36638	0.24548	0.27268	0.21126	0.37065	0.36987	0.27612	0.42984	0.32344	0.41982	0.23564	0.46773	0.38639	0.23555	0.40653	0.33679	0.28837	0.28837	0.24559	0.32932	0.27698	0.31572	0.24904	0.31335	0.50042	0.17836	0.33406	0.20217
965.77	0.31808	0.20497	0.3234	0.35964	0.2132	0.19151	0.30284	0.31509	0.34464	0.25199	0.26039	0.20425	0.35473	0.38457	0.27671	0.43006	0.31893	0.40098	0.25543	0.45253	0.38903	0.24379	0.39503	0.31514	0.27518	0.27518	0.25775	0.31299	0.27153	0.30522	0.25098	0.30552	0.49909	0.18887	0.32966	0.19806
966.71	0.32494	0.21214	0.32848	0.34634	0.20121	0.19089	0.30372	0.30501	0.34228	0.22603	0.26513	0.21094	0.36672	0.41008	0.29941	0.42465	0.32103	0.40666	0.25571	0.45449	0.40635	0.22349	0.40322	0.31792	0.28556	0.28556	0.26326	0.29575	0.25736	0.29191	0.241	0.28489	0.49328	0.18575	0.34518	0.19205
967.66	0.32735	0.20164	0.34103	0.34835	0.1907	0.20532	0.29384	0.30812	0.33426	0.21651	0.26362	0.20181	0.375	0.41289	0.31242	0.4211	0.29792	0.44728	0.2718	0.44938	0.40018	0.21004	0.42178	0.31621	0.27737	0.27737	0.27133	0.30233	0.24621	0.31119	0.24685	0.2832	0.49452	0.18161	0.35433	0.18039
968.61	0.32464	0.20102	0.33204	0.34293	0.18321	0.19145	0.29365	0.30509	0.31443	0.20423	0.24141	0.19662	0.37681	0.41377	0.30921	0.411	0.3068	0.44027	0.28832	0.45379	0.38868	0.1956	0.41956	0.30417	0.26685	0.26685	0.27221	0.2779	0.2373	0.30799	0.25631	0.26627	0.48767	0.18103	0.34564	0.17031
969.55	0.29157	0.21658	0.36364	0.338	0.19968	0.18316	0.27865	0.27621	0.27783	0.18086	0.22739	0.2078	0.35901	0.4208	0.31547	0.40557	0.33035	0.43652	0.26017	0.43664	0.36359	0.20203	0.39727	0.31275	0.23489	0.23489	0.26318	0.27048	0.24185	0.32247	0.23123	0.25565	0.4447	0.18319	0.3263	0.17934
970.47	0.28883	0.20265	0.35967	0.34524	0.19394	0.19354	0.27739	0.26072	0.27436	0.16653	0.2187	0.23112	0.37006	0.40787	0.32826	0.40463	0.31633	0.44952	0.25781	0.43188	0.37353	0.18938	0.40159	0.34925	0.24656	0.24656	0.25427	0.26914	0.24336	0.32779	0.2179	0.25135	0.42887	0.17573	0.32516	0.20126
971.42	0.29682	0.18564	0.36166	0.32898	0.19765	0.20016	0.26801	0.25268	0.25642	0.18054	0.20116	0.22366	0.36981	0.38984	0.31367	0.39544	0.3295	0.44105	0.24872	0.43816	0.35521	0.2033	0.39369	0.348	0.24548	0.24548	0.2402	0.25954	0.25027	0.33986	0.21195	0.25108	0.41462	0.17786	0.32157	0.21172
972.37	0.28111	0.17525	0.34792	0.32464	0.20409	0.19327	0.26464	0.27582	0.24288	0.17058	0.19193	0.22592	0.33869	0.37456	0.30792	0.37782	0.35195	0.45219	0.25134	0.46349	0.3523	0.18347	0.38669	0.34789	0.24265	0.24265	0.23277	0.24706	0.25202	0.32884	0.20163	0.25648	0.39689	0.17679	0.30979	0.22652
973.31	0.28839	0.17361	0.34333	0.34112	0.19888	0.20208	0.269	0.26794	0.25101	0.16787	0.20053	0.22	0.35415	0.38623	0.32217	0.39428	0.34115	0.46966	0.25655	0.45889	0.35524	0.17375	0.37366	0.35626	0.24714	0.24714	0.23402	0.26109	0.24808	0.32517	0.20351	0.24664	0.37641	0.16921	0.30252	0.23422
974.26	0.28066	0.17341	0.34546	0.34378	0.19503	0.20038	0.27479	0.28684	0.26283	0.19749	0.20847	0.21463	0.35963	0.40128	0.32653	0.40904	0.34213	0.47751	0.28257	0.47924	0.37543	0.18619	0.38961	0.33635	0.25162	0.25162	0.24205	0.27206	0.2481	0.302	0.2191	0.26385	0.38985	0.18037	0.31529	0.22671
975.18	0.2557	0.17077	0.33971	0.32671	0.1939	0.19062	0.26969	0.29865	0.24343	0.21052	0.20834	0.20487	0.34291	0.39765	0.30434	0.39234	0.34044	0.47799	0.25936	0.48796	0.35543	0.19863	0.40045	0.31027	0.22016	0.22016	0.22578	0.24735	0.24124	0.29512	0.21916	0.26874	0.37916	0.19106	0.31131	0.20514
976.12	0.24658	0.1631	0.32421	0.33173	0.18688	0.18086	0.279	0.29017	0.24482	0.19657	0.21067	0.20358	0.3419	0.38553	0.29836	0.39998	0.32335	0.49175	0.28125	0.47817	0.36624	0.17634	0.39359	0.29932	0.20724	0.20724	0.22918	0.25131	0.23596	0.28524	0.22238	0.26681	0.38651	0.18437	0.2957	0.18922
977.07	0.24018	0.17016	0.33413	0.33723	0.18615	0.17602	0.27441	0.27631	0.23774	0.21617	0.21481	0.20836	0.36307	0.3857	0.3006	0.39881	0.30895	0.4867	0.28448	0.46017	0.36071	0.18616	0.40222	0.30233	0.20261	0.20261	0.23176	0.24037	0.22525	0.27595	0.22302	0.25337	0.36598	0.19294	0.30783	0.18617
978.01	0.23445	0.17802	0.34143	0.32113	0.19212	0.17494	0.27571	0.2588	0.24916	0.22987	0.22064	0.20889	0.33894	0.39245	0.27103	0.39332	0.31135	0.49512	0.2966	0.47399	0.37352	0.19598	0.42688	0.30715	0.21013	0.21013	0.21926	0.24914	0.22629	0.28333	0.21792	0.26471	0.36638	0.20342	0.31752	0.19195
978.96	0.23194	0.16805	0.32437	0.32823	0.18137	0.18721	0.27962	0.26004	0.23711	0.21987	0.20851	0.21153	0.30759	0.38964	0.25789	0.37547	0.28996	0.50804	0.31564	0.47065	0.36449	0.19634	0.42383	0.30931	0.20181	0.20181	0.21016	0.24624	0.21676	0.30184	0.21358	0.24575	0.35362	0.20237	0.29712	0.18513
979.88	0.25158	0.15175	0.31292	0.32955	0.16554	0.19611	0.2847	0.25973	0.24639	0.20493	0.21484	0.21064	0.32894	0.38194	0.25274	0.3696	0.30254	0.50847	0.33273	0.47207	0.3727	0.198	0.42222	0.33523	0.21762	0.21762	0.20878	0.25552	0.21698	0.30781	0.2154	0.24849	0.34042	0.19618	0.31387	0.18003
980.82	0.26132	0.15229	0.32838	0.3306	0.16929	0.19695	0.26854	0.24218	0.24649	0.20588	0.22156	0.21186	0.31903	0.40076	0.27372	0.35155	0.28258	0.52321	0.32683	0.46394	0.35099	0.20911	0.4259	0.3372	0.2197	0.2197	0.2116	0.25081	0.20057	0.30203	0.2041	0.24376	0.32447	0.1995	0.33637	0.17566
981.77	0.26986	0.1363	0.30848	0.31532	0.16317	0.20064	0.26823	0.22999	0.25769	0.18546	0.22463	0.20304	0.32261	0.40344	0.27109	0.35465	0.30176	0.52792	0.32071	0.47372	0.34726	0.20277	0.42938	0.33267	0.2239	0.2239	0.18849	0.24985	0.21702	0.30738	0.20184	0.24519	0.32569	0.18956	0.33562	0.17301
982.71	0.27515	0.14363	0.30239	0.30692	0.1632	0.1994	0.26201	0.20324	0.2322	0.17146	0.21545	0.19281	0.33931	0.39636	0.28174	0.33528	0.2977	0.5179	0.31545	0.45584	0.32811	0.19839	0.41553	0.30951	0.22712	0.22712	0.18817	0.21751	0.21392	0.28288	0.205	0.22943	0.32069	0.18746	0.3328	0.16341
983.63	0.27497	0.14657	0.30863	0.296	0.17692	0.18842	0.2609	0.20441	0.20828	0.17048	0.22241	0.19019	0.35065	0.40582	0.31408	0.33201	0.30865	0.50215	0.29782	0.47513	0.31518	0.1909	0.43886	0.31694	0.22203	0.22203	0.20169	0.21473	0.23207	0.27945	0.20061	0.23084	0.2998	0.19149	0.33937	0.18276
984.58	0.27307	0.18222	0.30813	0.29624	0.18337	0.17107	0.25309	0.17955	0.20815	0.17551	0.21595	0.18955	0.3409	0.43607	0.3125	0.3321	0.29402	0.5007	0.27108	0.46391	0.3228	0.18455	0.44013	0.31438	0.22059	0.22059	0.20475	0.21731	0.23383	0.27202	0.18883	0.21604	0.32683	0.19989	0.32431	0.19254
985.52	0.25974	0.17963	0.29413	0.30563	0.18557	0.17669	0.26978	0.20882	0.20608	0.17958	0.20129	0.18226	0.34557	0.43363	0.31513	0.33387	0.31426	0.49086	0.27426	0.47822	0.33591	0.19401	0.44175	0.31746	0.22512	0.22512	0.19505	0.22848	0.25474	0.28665	0.20237	0.22358	0.32743	0.20097	0.31535	0.1945
986.46	0.2672	0.19193	0.30499	0.31413	0.17583	0.16997	0.26117	0.20288	0.20663	0.17461	0.18792	0.19346	0.33969	0.43542	0.32092	0.33657	0.28175	0.4851	0.26377	0.46774	0.33837	0.19711	0.43972	0.32436	0.20763	0.20763	0.21112	0.24304	0.24909	0.28457	0.19494	0.22059	0.33135	0.19701	0.31591	0.18617
987.41	0.2806	0.18042	0.29377	0.32638	0.18226	0.16441	0.25372	0.23615	0.21758	0.18086	0.18522	0.21185	0.34934	0.43255	0.30964	0.33533	0.29053	0.47811	0.255	0.48851	0.35587	0.21406	0.43093	0.34006	0.20306	0.20306	0.2052	0.25813	0.2573	0.27948	0.19022	0.23234	0.32817	0.2064	0.32099	0.20014
988.33	0.29622	0.1744	0.2625	0.32795	0.17716	0.1748	0.24785	0.21794	0.22076	0.17752	0.17392	0.21583	0.35196	0.41778	0.27519	0.3384	0.31254	0.47478	0.26596	0.47419	0.35336	0.21112	0.39735	0.35076	0.19347	0.19347	0.18611	0.25833	0.24041	0.27379	0.19258	0.23095	0.32672	0.20178	0.3241	0.19657
989.27	0.30636	0.14181	0.26321	0.33176	0.17425	0.18194	0.2531	0.21655	0.21881	0.17951	0.17263	0.19948	0.33461	0.39069	0.27507	0.33415	0.32865	0.46245	0.30294	0.47531	0.34277	0.20524	0.38362	0.32786	0.18965	0.18965	0.17787	0.24526	0.23737	0.28618	0.2088	0.22226	0.30619	0.1999	0.31963	0.18359
990.21	0.3298	0.1463	0.26653	0.32827	0.17352	0.17636	0.24576	0.21477	0.22338	0.18369	0.18526	0.20303	0.32538	0.3897	0.2701	0.34563	0.34171	0.43949	0.29264	0.46898	0.35309	0.18631	0.37882	0.34902	0.17695	0.17695	0.17898	0.24257	0.24569	0.26118	0.2119	0.21162	0.30776	0.20889	0.31893	0.19
991.16	0.33003	0.13345	0.27637	0.31585	0.17689	0.17636	0.26135	0.21815	0.22089	0.18813	0.19762	0.19894	0.31911	0.38064	0.26724	0.33163	0.36227	0.43757	0.30358	0.4756	0.37128	0.19053	0.36927	0.33908	0.18605	0.18605	0.18131	0.22893	0.24884	0.26539	0.22795	0.20794	0.30902	0.23306	0.31261	0.19467
992.08	0.3173	0.1107	0.28264	0.31585	0.17491	0.1779	0.27628	0.20984	0.22314	0.17764	0.20425	0.1981	0.28991	0.3807	0.26942	0.35715	0.36513	0.44852	0.29999	0.46048	0.37828	0.17436	0.37575	0.35423	0.1795	0.1795	0.18702	0.23589	0.24512	0.27256	0.2351	0.1989	0.3188	0.23874	0.30664	0.19267
993.02	0.30609	0.10107	0.29937	0.31019	0.16524	0.17619	0.27455	0.21759	0.24125	0.1814	0.20553	0.20021	0.28899	0.3521	0.28446	0.34913	0.34563	0.43309	0.27211	0.45603	0.39335	0.17939	0.3835	0.3426	0.19612	0.19612	0.19666	0.2276	0.24099	0.25726	0.2344	0.18288	0.33304	0.25484	0.29346	0.18705
993.96	0.28806	0.11994	0.30337	0.29622	0.16296	0.17902	0.27058	0.22552	0.22567	0.18117	0.21761	0.20839	0.30729	0.36254	0.28853	0.34654	0.34919	0.41786	0.26308	0.45404	0.38712	0.17299	0.40108	0.34543	0.17738	0.17738	0.21294	0.23848	0.24134	0.25129	0.24455	0.19732	0.31955	0.26261	0.31033	0.1917
994.9	0.29609	0.10688	0.29144	0.28023	0.15985	0.18274	0.26634	0.22024	0.2293	0.18175	0.20756	0.2126	0.31338	0.36534	0.27618	0.32596	0.34988	0.44535	0.25709	0.43489	0.36804	0.1917	0.39003	0.3238	0.18239	0.18239	0.21971	0.23107	0.23429	0.27214	0.24595	0.19426	0.3059	0.2754	0.30972	0.18273
995.82	0.30803	0.10678	0.2765	0.2813	0.16646	0.17894	0.25475	0.21609	0.22288	0.18727	0.21129	0.2058	0.34	0.38107	0.2794	0.33029	0.36863	0.43173	0.26301	0.41973	0.34014	0.20567	0.38937	0.31946	0.20496	0.20496	0.2167	0.22884	0.23832	0.26734	0.24402	0.19085	0.30914	0.28635	0.30837	0.17158
996.77	0.3007	0.12659	0.26846	0.2865	0.15621	0.18265	0.25154	0.20657	0.22014	0.19743	0.20682	0.20732	0.36161	0.3917	0.29337	0.32487	0.36109	0.41668	0.24443	0.40341	0.32197	0.21997	0.39526	0.30579	0.20763	0.20763	0.2293	0.21835	0.24115	0.29572	0.25474	0.19295	0.30283	0.30223	0.31372	0.16201
997.71	0.30546	0.13391	0.28137	0.28642	0.16239	0.19634	0.24661	0.20833	0.22074	0.1954	0.21483	0.21039	0.35789	0.40594	0.29996	0.33536	0.36499	0.44271	0.24753	0.39624	0.3302	0.22855	0.3953	0.31939	0.19232	0.19232	0.23509	0.22793	0.25454	0.30461	0.27149	0.19586	0.3013	0.31363	0.32555	0.14912
998.65	0.31276	0.13362	0.2834	0.30854	0.17458	0.19044	0.23775	0.22329	0.22645	0.20267	0.20201	0.20512	0.35416	0.41889	0.30697	0.34904	0.35672	0.43603	0.23327	0.39325	0.33476	0.24936	0.36672	0.31569	0.21061	0.21061	0.22311	0.23928	0.2662	0.28803	0.27059	0.17963	0.32704	0.33736	0.31085	0.13418
999.57	0.29705	0.15874	0.28486	0.32336	0.17608	0.1966	0.23713	0.22005	0.22861	0.20474	0.21508	0.20633	0.35598	0.42228	0.32787	0.37076	0.3404	0.41073	0.2292	0.41275	0.35233	0.2581	0.3817	0.32079	0.20591	0.20591	0.20175	0.23951	0.2624	0.28933	0.28356	0.18737	0.3454	0.3438	0.31203	0.13358
1000.5	0.2566	0.16798	0.26945	0.32524	0.17127	0.21131	0.24503	0.23613	0.23553	0.20132	0.21032	0.21404	0.32765	0.40785	0.30728	0.37786	0.3155	0.39462	0.23271	0.42975	0.36036	0.25199	0.36823	0.33669	0.17994	0.17994	0.18743	0.24242	0.25146	0.2938	0.29832	0.19884	0.32679	0.34721	0.30965	0.13948
1001.5	0.24529	0.15599	0.27125	0.31618	0.167	0.22134	0.23705	0.25641	0.24932	0.2031	0.20463	0.20451	0.32354	0.40126	0.30416	0.3799	0.32188	0.40877	0.23144	0.45209	0.38929	0.2586	0.35949	0.33112	0.16421	0.16421	0.18411	0.25177	0.24658	0.28316	0.29227	0.2124	0.33735	0.35053	0.30519	0.11946
1002.4	0.24744	0.15031	0.25582	0.32368	0.17107	0.20217	0.24689	0.26041	0.25639	0.20377	0.20896	0.18918	0.34623	0.40103	0.28525	0.39505	0.33397	0.40143	0.24101	0.45478	0.39308	0.25771	0.3595	0.29695	0.18226	0.18226	0.18511	0.24569	0.24817	0.29894	0.28968	0.23567	0.34644	0.34505	0.2979	0.11276
1003.3	0.25503	0.14543	0.24112	0.31573	0.17185	0.21608	0.25214	0.24297	0.27016	0.19554	0.22291	0.20139	0.36116	0.37257	0.27939	0.40345	0.34874	0.41965	0.23843	0.45727	0.40384	0.26104	0.37207	0.307	0.20765	0.20765	0.18489	0.23063	0.24591	0.32246	0.28467	0.23301	0.33286	0.33143	0.3054	0.13414
1004.3	0.24266	0.13697	0.22864	0.31366	0.15658	0.21091	0.25095	0.24924	0.26311	0.20154	0.22983	0.2061	0.34705	0.36468	0.26173	0.39836	0.35994	0.42028	0.24105	0.44222	0.4144	0.26421	0.37041	0.31172	0.21776	0.21776	0.20135	0.22829	0.25236	0.33304	0.27512	0.22792	0.32823	0.33289	0.31301	0.14885
1005.2	0.26608	0.13953	0.23992	0.33015	0.14706	0.18926	0.23848	0.23982	0.26769	0.21836	0.2167	0.19654	0.36196	0.3742	0.27335	0.40188	0.38024	0.42335	0.22025	0.42811	0.42514	0.28596	0.36802	0.31493	0.22826	0.22826	0.20925	0.2333	0.26488	0.33845	0.26014	0.2207	0.34207	0.33242	0.31536	0.15096
1006.1	0.27091	0.16474	0.23022	0.34074	0.16302	0.17733	0.24593	0.21086	0.2518	0.22052	0.21826	0.19855	0.36854	0.38603	0.26432	0.39116	0.39607	0.42764	0.24583	0.40922	0.40083	0.27901	0.3689	0.30466	0.24666	0.24666	0.20696	0.21695	0.26708	0.34205	0.2643	0.20214	0.31922	0.32591	0.31977	0.16378
1007.1	0.27249	0.171	0.2162	0.34528	0.14197	0.18122	0.25363	0.1928	0.23062	0.22349	0.21188	0.22174	0.35848	0.4002	0.26118	0.39129	0.37845	0.43111	0.23846	0.39051	0.38421	0.28135	0.3736	0.34162	0.25018	0.25018	0.18662	0.22444	0.26281	0.34027	0.27192	0.18082	0.31456	0.32524	0.32614	0.18948
1008	0.28002	0.18842	0.22649	0.35709	0.12968	0.17835	0.26538	0.20822	0.23482	0.22851	0.20536	0.22303	0.37911	0.40609	0.26605	0.39779	0.3746	0.43028	0.24041	0.39772	0.39108	0.27879	0.38193	0.33566	0.24731	0.24731	0.19124	0.24249	0.25998	0.33531	0.27832	0.19805	0.32045	0.3254	0.32393	0.18056
1008.9	0.28653	0.19142	0.22909	0.36562	0.13711	0.19442	0.26598	0.2022	0.24607	0.22408	0.21106	0.22206	0.40103	0.42003	0.27744	0.41851	0.37003	0.46154	0.24257	0.39921	0.38656	0.27427	0.3826	0.3257	0.24444	0.24444	0.19572	0.24834	0.25106	0.3522	0.27778	0.1934	0.31751	0.31612	0.31671	0.1883
1009.9	0.28398	0.19327	0.22232	0.36145	0.13713	0.2232	0.27536	0.23195	0.24266	0.21552	0.22821	0.24423	0.40242	0.42611	0.28356	0.41994	0.34096	0.4748	0.24494	0.41612	0.38827	0.25931	0.40095	0.3262	0.24928	0.24928	0.20778	0.25328	0.24425	0.35794	0.2902	0.2004	0.30633	0.2986	0.31963	0.19689
1010.8	0.29114	0.19366	0.22115	0.35363	0.12467	0.22874	0.27292	0.25614	0.2329	0.21984	0.24249	0.25341	0.41527	0.44492	0.29937	0.43635	0.3294	0.46474	0.23689	0.42407	0.39382	0.25446	0.41855	0.33751	0.2429	0.2429	0.20966	0.26609	0.24416	0.35432	0.2916	0.21695	0.31074	0.28528	0.3295	0.22285
1011.7	0.2925	0.20149	0.24129	0.34743	0.12769	0.23415	0.27586	0.28185	0.26527	0.21552	0.26379	0.24861	0.42959	0.44272	0.30885	0.42671	0.32427	0.44957	0.25746	0.43468	0.41167	0.23965	0.41391	0.34016	0.24	0.24	0.22646	0.2547	0.24459	0.35865	0.28335	0.22702	0.30071	0.26081	0.34706	0.23622
1012.7	0.28617	0.18647	0.23821	0.34762	0.12426	0.23657	0.27236	0.26736	0.25356	0.21914	0.27285	0.24732	0.40619	0.43287	0.29179	0.42419	0.30681	0.43808	0.25287	0.41211	0.39996	0.23071	0.41273	0.34713	0.23688	0.23688	0.218	0.24975	0.24197	0.35481	0.28172	0.21537	0.2898	0.24107	0.35557	0.24957
1013.6	0.28528	0.17953	0.26244	0.35834	0.10848	0.22496	0.28012	0.28769	0.25329	0.2196	0.2694	0.25182	0.4181	0.43659	0.29242	0.42129	0.30918	0.4139	0.25392	0.43261	0.39448	0.23366	0.42794	0.35608	0.24863	0.24863	0.22623	0.2679	0.24172	0.30762	0.29456	0.24308	0.28451	0.23093	0.3692	0.24699
1014.5	0.29036	0.17438	0.26925	0.35687	0.11051	0.21166	0.28119	0.27548	0.24967	0.2243	0.28326	0.23909	0.42815	0.44286	0.27683	0.43018	0.31709	0.41608	0.23263	0.4226	0.40405	0.22438	0.43749	0.34424	0.26058	0.26058	0.21627	0.27082	0.23948	0.2986	0.28205	0.24097	0.28991	0.22362	0.38441	0.24527
1015.5	0.28128	0.15042	0.27474	0.34961	0.11842	0.21237	0.28828	0.26001	0.26526	0.22366	0.28838	0.24654	0.40954	0.41177	0.2606	0.42708	0.31212	0.40886	0.22781	0.4042	0.41434	0.23058	0.43591	0.35334	0.27637	0.27637	0.21037	0.27158	0.25031	0.28639	0.27241	0.22962	0.28447	0.20991	0.37725	0.23588
1016.4	0.30031	0.14896	0.27347	0.35953	0.12659	0.2119	0.28042	0.23515	0.24752	0.23054	0.27646	0.24819	0.39278	0.42843	0.26627	0.42266	0.31859	0.41104	0.20998	0.3957	0.40664	0.24264	0.42795	0.34081	0.28577	0.28577	0.21735	0.27715	0.25623	0.26719	0.26667	0.2176	0.27614	0.20524	0.35529	0.21836
1017.3	0.29768	0.14556	0.27387	0.34332	0.13256	0.21505	0.29404	0.23304	0.25286	0.21878	0.27623	0.25181	0.4128	0.45292	0.27215	0.41674	0.33561	0.42097	0.23789	0.40435	0.4092	0.23334	0.41979	0.34191	0.27971	0.27971	0.23545	0.2639	0.25079	0.27324	0.27736	0.22665	0.27602	0.20165	0.35544	0.21445
1018.3	0.28839	0.14506	0.24545	0.32422	0.15264	0.21781	0.29009	0.21314	0.25697	0.2099	0.27235	0.26249	0.39695	0.44198	0.24011	0.4022	0.3426	0.41986	0.23045	0.40061	0.4202	0.22649	0.42165	0.3455	0.26052	0.26052	0.21921	0.23111	0.25128	0.29439	0.26799	0.21009	0.27836	0.18398	0.35192	0.2159
1019.2	0.27347	0.13823	0.23272	0.32029	0.1568	0.22627	0.29557	0.20681	0.27093	0.20361	0.25897	0.26949	0.38368	0.43209	0.22703	0.39627	0.35496	0.40484	0.23689	0.38751	0.41028	0.21538	0.39689	0.33743	0.23898	0.23898	0.22576	0.22895	0.24978	0.28888	0.27037	0.2055	0.27405	0.16941	0.33237	0.20938
1020.1	0.25427	0.13431	0.24355	0.31773	0.16288	0.22745	0.29357	0.24754	0.26549	0.19485	0.2595	0.27704	0.38335	0.42346	0.2369	0.37535	0.35694	0.40025	0.23616	0.40681	0.38916	0.20134	0.38525	0.34533	0.23154	0.23154	0.24058	0.21853	0.24431	0.2947	0.27304	0.21241	0.27276	0.15904	0.32663	0.21674
1021.1	0.24206	0.12714	0.23716	0.30511	0.16635	0.2429	0.29484	0.26493	0.26817	0.20169	0.26471	0.28403	0.39023	0.42014	0.22844	0.36828	0.35498	0.40076	0.2209	0.40857	0.39115	0.20555	0.40258	0.33675	0.23356	0.23356	0.23218	0.20148	0.23975	0.29733	0.27948	0.23423	0.28404	0.15662	0.33701	0.23019
1022	0.23751	0.13244	0.25284	0.31571	0.16939	0.24549	0.28233	0.29091	0.26607	0.21333	0.27239	0.30004	0.37584	0.4253	0.2362	0.35334	0.35998	0.39329	0.18592	0.43129	0.38744	0.21448	0.41535	0.34196	0.23712	0.23712	0.22594	0.20269	0.24575	0.28364	0.26253	0.25069	0.2842	0.14844	0.34396	0.24364
1022.9	0.24488	0.13691	0.27373	0.31549	0.17736	0.24833	0.28593	0.30617	0.24562	0.22358	0.26795	0.29854	0.37494	0.40605	0.25301	0.36499	0.34853	0.40543	0.19385	0.42121	0.36318	0.21884	0.40349	0.34434	0.26423	0.26423	0.2368	0.22433	0.2491	0.26616	0.25855	0.26503	0.25921	0.14847	0.34137	0.25751
1023.9	0.24269	0.13797	0.2847	0.30949	0.18148	0.25455	0.28259	0.30209	0.25074	0.22863	0.26259	0.30282	0.36147	0.41332	0.26603	0.36016	0.34852	0.43414	0.2085	0.43476	0.35267	0.24145	0.40932	0.3695	0.26874	0.26874	0.2334	0.2119	0.25838	0.2628	0.25938	0.25198	0.25704	0.14567	0.34427	0.27282
1024.8	0.25498	0.14097	0.27769	0.31653	0.17971	0.2518	0.27896	0.27408	0.24774	0.2286	0.25293	0.29325	0.35501	0.41295	0.26682	0.38509	0.35888	0.44934	0.2175	0.43058	0.36968	0.24025	0.43281	0.3702	0.25256	0.25256	0.21953	0.20215	0.25589	0.25525	0.27075	0.24508	0.25588	0.1424	0.35645	0.26844
1025.7	0.22857	0.14477	0.25887	0.31715	0.17737	0.2349	0.27966	0.26615	0.23503	0.21911	0.25394	0.29187	0.34985	0.41512	0.2535	0.38062	0.35331	0.45248	0.22759	0.45212	0.38484	0.21965	0.44172	0.3812	0.23715	0.23715	0.20566	0.20476	0.24732	0.24092	0.25724	0.23882	0.24633	0.13995	0.35872	0.26564
1026.7	0.21579	0.12119	0.23668	0.30997	0.19105	0.23408	0.28362	0.2542	0.24577	0.21565	0.23775	0.28385	0.33358	0.38184	0.26018	0.38813	0.35257	0.46379	0.25393	0.42981	0.39358	0.22823	0.42728	0.36542	0.21477	0.21477	0.19911	0.18764	0.24509	0.2417	0.25729	0.21101	0.24487	0.14572	0.34375	0.2569
1027.6	0.20453	0.12254	0.22589	0.31107	0.18007	0.23558	0.28102	0.24664	0.2468	0.21409	0.24642	0.27483	0.33285	0.40925	0.25865	0.38496	0.35254	0.44975	0.25534	0.42504	0.39185	0.22946	0.42888	0.35512	0.20591	0.20591	0.1935	0.17249	0.23478	0.2536	0.25417	0.20133	0.25077	0.14591	0.34221	0.24583
1028.5	0.20008	0.13781	0.22555	0.32019	0.17537	0.228	0.27592	0.25763	0.23125	0.21294	0.24831	0.27244	0.35928	0.40971	0.2649	0.38272	0.33623	0.42752	0.2485	0.43188	0.40222	0.23492	0.43029	0.336	0.20573	0.20573	0.20416	0.18528	0.22116	0.25097	0.23113	0.23329	0.24901	0.15021	0.34298	0.2394
1029.4	0.20005	0.13736	0.24541	0.32139	0.15724	0.23857	0.2716	0.26516	0.23209	0.22027	0.24785	0.2723	0.37204	0.41122	0.29433	0.36642	0.31598	0.42103	0.24339	0.43681	0.4047	0.25847	0.41929	0.32568	0.21559	0.21559	0.21292	0.19896	0.22444	0.25391	0.20959	0.23461	0.25952	0.16328	0.33104	0.23947
1030.4	0.20751	0.12378	0.26751	0.32533	0.15362	0.24875	0.26451	0.24897	0.25338	0.2102	0.23736	0.26933	0.37461	0.39426	0.31047	0.39002	0.32755	0.42455	0.24434	0.40837	0.39175	0.26979	0.40027	0.32002	0.22139	0.22139	0.22289	0.21228	0.23193	0.26141	0.20192	0.21341	0.26151	0.16281	0.32434	0.23086
1031.3	0.2107	0.14227	0.28173	0.3147	0.13437	0.24412	0.27275	0.23715	0.24327	0.21437	0.23207	0.26141	0.37423	0.41083	0.30871	0.39169	0.32768	0.40844	0.23814	0.41539	0.37679	0.26905	0.39874	0.32348	0.23702	0.23702	0.21357	0.22378	0.24205	0.26134	0.20585	0.21245	0.24702	0.15237	0.32423	0.23237
1032.2	0.20962	0.11847	0.2877	0.31322	0.14033	0.2317	0.27758	0.23146	0.24833	0.21539	0.22026	0.2484	0.37476	0.40702	0.3278	0.39674	0.34371	0.40336	0.24147	0.4243	0.36805	0.27905	0.38462	0.32013	0.22734	0.22734	0.2071	0.21217	0.25494	0.24754	0.21414	0.21488	0.24294	0.15033	0.31825	0.21477
1033.2	0.19558	0.10195	0.27776	0.30533	0.1386	0.23018	0.26719	0.20988	0.24703	0.19886	0.21873	0.2505	0.35921	0.41276	0.33256	0.39335	0.35563	0.40605	0.23179	0.41434	0.36316	0.25709	0.38781	0.3176	0.21206	0.21206	0.20279	0.19767	0.26055	0.24925	0.21654	0.19803	0.2413	0.14802	0.31446	0.22626
1034.1	0.19873	0.12056	0.25415	0.29641	0.15659	0.22877	0.27488	0.18943	0.23603	0.21109	0.22448	0.2403	0.3638	0.43801	0.3131	0.39313	0.36932	0.42529	0.23924	0.41561	0.33845	0.25583	0.39956	0.31888	0.23037	0.23037	0.20322	0.1889	0.26602	0.27042	0.21607	0.19688	0.21482	0.14213	0.32593	0.2182
1035	0.20104	0.12719	0.23651	0.29451	0.16484	0.221	0.29213	0.204	0.22202	0.22564	0.21382	0.23123	0.37523	0.45052	0.31701	0.37325	0.37783	0.42552	0.25058	0.44223	0.32438	0.26288	0.3887	0.30104	0.2479	0.2479	0.20039	0.16955	0.26686	0.26774	0.23595	0.20221	0.21347	0.14008	0.32395	0.20971
1036	0.20555	0.13332	0.21699	0.30353	0.16144	0.21568	0.28093	0.20344	0.21401	0.2143	0.22579	0.22568	0.3898	0.4537	0.32028	0.38202	0.35987	0.42676	0.24674	0.43225	0.32424	0.26667	0.39369	0.29166	0.24012	0.24012	0.2141	0.16488	0.2459	0.25749	0.22325	0.19068	0.22005	0.13866	0.33174	0.20352
1036.9	0.20118	0.15807	0.2169	0.29708	0.1568	0.21542	0.27771	0.19445	0.19364	0.21459	0.23308	0.22605	0.3892	0.43459	0.31639	0.3816	0.36354	0.41676	0.24593	0.4295	0.33602	0.24094	0.4118	0.28211	0.24353	0.24353	0.22509	0.17472	0.23483	0.23907	0.20254	0.1759	0.2093	0.13577	0.3295	0.21413
1037.8	0.21232	0.16742	0.21626	0.28975	0.1705	0.21398	0.2792	0.18717	0.18314	0.21611	0.22812	0.20749	0.39988	0.44094	0.30997	0.39111	0.37131	0.40696	0.24273	0.42846	0.34064	0.26639	0.41222	0.2719	0.268	0.268	0.21001	0.16197	0.24303	0.21847	0.20158	0.17246	0.20187	0.13544	0.32273	0.19519
1038.8	0.21134	0.15895	0.20175	0.28178	0.15091	0.19981	0.27846	0.19367	0.1834	0.19721	0.22849	0.20023	0.38966	0.43158	0.29238	0.39949	0.35298	0.38815	0.23953	0.42208	0.35058	0.25238	0.40078	0.25768	0.25904	0.25904	0.20157	0.15082	0.2264	0.18116	0.20725	0.16885	0.21047	0.13291	0.32267	0.18465
1039.7	0.19962	0.16552	0.19695	0.27843	0.13253	0.20562	0.24611	0.177	0.17553	0.18406	0.22976	0.19917	0.37795	0.42922	0.26109	0.40449	0.32248	0.38366	0.21118	0.39987	0.35885	0.23658	0.40063	0.26823	0.23847	0.23847	0.18878	0.16171	0.21279	0.18856	0.16964	0.16231	0.2036	0.13101	0.3149	0.19133
1040.6	0.18619	0.158	0.18578	0.27621	0.13936	0.20856	0.24102	0.18597	0.19058	0.18788	0.21632	0.19669	0.35755	0.42664	0.24686	0.3917	0.32577	0.39265	0.22206	0.39576	0.37373	0.22842	0.38645	0.25699	0.25557	0.25557	0.17734	0.16775	0.23219	0.18503	0.16338	0.1637	0.2057	0.13442	0.30175	0.18584
1041.5	0.18996	0.13217	0.17667	0.27774	0.12549	0.20112	0.23107	0.18	0.20051	0.1791	0.21562	0.21016	0.36322	0.4264	0.228	0.37103	0.31653	0.40348	0.20801	0.37316	0.37025	0.23526	0.37882	0.25057	0.2632	0.2632	0.16752	0.17182	0.23309	0.19421	0.16751	0.15196	0.21588	0.13553	0.28785	0.18166
1042.5	0.18179	0.1384	0.1679	0.28942	0.098869	0.20612	0.23763	0.18742	0.17623	0.17552	0.21583	0.22009	0.35724	0.42084	0.23714	0.3719	0.31391	0.41696	0.21346	0.38391	0.35612	0.22123	0.36662	0.25461	0.24666	0.24666	0.16312	0.19307	0.22275	0.20934	0.16832	0.15723	0.20872	0.1359	0.29826	0.18847
1043.4	0.18163	0.13102	0.17691	0.30072	0.10348	0.22526	0.24038	0.17302	0.17734	0.17617	0.21186	0.23778	0.36733	0.40998	0.23322	0.36995	0.33149	0.42573	0.20526	0.35805	0.3464	0.21844	0.34621	0.26014	0.25331	0.25331	0.16644	0.19801	0.22152	0.2366	0.16671	0.15034	0.20618	0.13262	0.29033	0.21222
1044.3	0.18554	0.12719	0.18553	0.30635	0.1141	0.21753	0.25846	0.18349	0.17598	0.18353	0.21218	0.25067	0.36892	0.39529	0.25984	0.37324	0.35657	0.41836	0.23325	0.3606	0.32272	0.22885	0.34439	0.25902	0.25589	0.25589	0.18305	0.19058	0.21856	0.2219	0.20233	0.1598	0.19238	0.14542	0.2934	0.20745
1045.2	0.19303	0.12497	0.19244	0.30984	0.10841	0.20784	0.25765	0.15854	0.15257	0.18211	0.22473	0.25592	0.3816	0.38229	0.26518	0.3726	0.35751	0.39912	0.20661	0.33397	0.30105	0.24284	0.36717	0.27635	0.24377	0.24377	0.19029	0.18331	0.20305	0.21435	0.21925	0.16796	0.17178	0.15803	0.30989	0.21207
1046.2	0.19335	0.13522	0.2031	0.32223	0.11601	0.2132	0.25106	0.17933	0.1422	0.19165	0.21944	0.25891	0.37781	0.37481	0.29201	0.3873	0.347	0.40359	0.20923	0.3508	0.28965	0.25095	0.36807	0.27388	0.24093	0.24093	0.19616	0.19164	0.19795	0.20381	0.21203	0.19458	0.16202	0.16964	0.32528	0.21612
1047.1	0.20116	0.11403	0.21674	0.32004	0.13031	0.20869	0.24526	0.18307	0.16251	0.20228	0.22663	0.26132	0.3646	0.35459	0.28133	0.36736	0.33988	0.39211	0.19494	0.31768	0.29256	0.25041	0.38009	0.27124	0.24581	0.24581	0.19769	0.18526	0.19681	0.19009	0.21732	0.1841	0.16786	0.18069	0.31768	0.21104
1048	0.19141	0.11859	0.20641	0.31608	0.12391	0.2043	0.23013	0.18815	0.17523	0.19879	0.23031	0.25159	0.33048	0.36811	0.28224	0.34984	0.3274	0.38166	0.17999	0.32859	0.2896	0.26242	0.40139	0.25179	0.21494	0.21494	0.19174	0.1907	0.19038	0.18232	0.20949	0.19013	0.17513	0.19083	0.32511	0.1961
1049	0.19529	0.10938	0.18485	0.31086	0.11641	0.20107	0.22497	0.18615	0.17402	0.19803	0.23761	0.2523	0.32651	0.37611	0.25576	0.34244	0.32492	0.37529	0.16634	0.32482	0.29708	0.25829	0.40992	0.2498	0.21633	0.21633	0.18591	0.18143	0.19397	0.17673	0.20285	0.18109	0.19555	0.18669	0.33754	0.1997
1049.9	0.18723	0.10518	0.19696	0.31479	0.11876	0.22676	0.23145	0.20135	0.18092	0.20288	0.22435	0.23663	0.31938	0.38071	0.27182	0.36986	0.33781	0.38976	0.18217	0.34525	0.30915	0.24029	0.40131	0.23816	0.20998	0.20998	0.17926	0.18094	0.20033	0.18346	0.1959	0.19667	0.21741	0.18749	0.31891	0.20026
1050.8	0.17677	0.10728	0.20045	0.3064	0.11781	0.25231	0.23256	0.20259	0.18164	0.20074	0.2241	0.21982	0.30245	0.38658	0.28282	0.36862	0.33568	0.40322	0.17849	0.34281	0.30323	0.22636	0.40017	0.24331	0.20111	0.20111	0.19608	0.1774	0.20219	0.19615	0.19708	0.18907	0.21284	0.18709	0.32741	0.20124
1051.7	0.18165	0.12882	0.20898	0.29599	0.11138	0.2449	0.23838	0.19003	0.18165	0.19366	0.20913	0.21317	0.31306	0.40476	0.2835	0.36645	0.33247	0.4044	0.18998	0.35141	0.2984	0.22562	0.38627	0.25144	0.19822	0.19822	0.20013	0.15968	0.20298	0.19372	0.19962	0.19151	0.2035	0.18733	0.32197	0.21656
1052.7	0.18089	0.13447	0.24012	0.30854	0.1111	0.24812	0.2468	0.19316	0.15151	0.19041	0.20677	0.21117	0.32977	0.40149	0.31578	0.383	0.3457	0.40394	0.20645	0.34914	0.29504	0.21152	0.378	0.25375	0.20382	0.20382	0.21422	0.16221	0.21537	0.18233	0.19113	0.19539	0.18722	0.18738	0.31651	0.21217
1053.6	0.17296	0.13704	0.24489	0.3123	0.10985	0.25249	0.23608	0.18557	0.1397	0.17537	0.20584	0.1949	0.32615	0.39972	0.34341	0.38943	0.33318	0.42557	0.1943	0.34039	0.28304	0.20686	0.3834	0.25638	0.18798	0.18798	0.21445	0.16025	0.22314	0.1783	0.17179	0.20997	0.162	0.18076	0.30885	0.21358
1054.5	0.18378	0.15466	0.24665	0.30838	0.11558	0.24285	0.22247	0.18524	0.12683	0.16854	0.2131	0.2104	0.31974	0.42255	0.34281	0.36832	0.32173	0.44882	0.17803	0.33849	0.27068	0.20235	0.39062	0.25751	0.18179	0.18179	0.2406	0.15166	0.21413	0.19335	0.15711	0.19862	0.15165	0.17522	0.32953	0.21078
1055.4	0.19868	0.15495	0.231	0.31839	0.11172	0.21634	0.23336	0.15793	0.11943	0.16116	0.21333	0.21389	0.31314	0.41673	0.31841	0.35283	0.32959	0.41504	0.19081	0.32783	0.2917	0.20322	0.39382	0.25814	0.1754	0.1754	0.22195	0.1341	0.21409	0.18294	0.16458	0.19908	0.16368	0.17472	0.31513	0.21319
1056.4	0.20693	0.1502	0.22769	0.32638	0.10853	0.22977	0.23927	0.16046	0.11642	0.1561	0.21745	0.21412	0.33003	0.40497	0.3376	0.37217	0.32242	0.41151	0.20879	0.32345	0.29694	0.18648	0.40303	0.2719	0.18813	0.18813	0.2398	0.13965	0.20902	0.20215	0.17808	0.19387	0.17326	0.1668	0.31856	0.20937
1057.3	0.19881	0.1474	0.21446	0.3149	0.1045	0.22231	0.22458	0.14863	0.14639	0.16487	0.20022	0.21746	0.33211	0.40509	0.33657	0.36566	0.29718	0.409	0.18254	0.34022	0.32493	0.19744	0.39291	0.29546	0.18327	0.18327	0.23402	0.11007	0.18889	0.18875	0.18856	0.19902	0.18703	0.17223	0.30842	0.21873
1058.2	0.20738	0.14329	0.23713	0.31395	0.10527	0.22171	0.24502	0.15383	0.14814	0.17801	0.193	0.2157	0.3366	0.3878	0.33954	0.35203	0.30395	0.39279	0.19075	0.34499	0.33823	0.20188	0.3837	0.28875	0.18401	0.18401	0.24276	0.096785	0.18314	0.19563	0.19782	0.19428	0.20426	0.1825	0.30474	0.19883
1059.2	0.18902	0.11293	0.21714	0.31763	0.093146	0.21202	0.25391	0.15136	0.17545	0.17786	0.18486	0.20448	0.34312	0.34908	0.34967	0.35413	0.30821	0.37535	0.2046	0.36519	0.35685	0.20549	0.37575	0.29151	0.17701	0.17701	0.22204	0.1093	0.18002	0.18301	0.21296	0.20201	0.21773	0.18838	0.29189	0.19138
1060.1	0.16842	0.11462	0.20836	0.30899	0.10553	0.21504	0.24824	0.17281	0.1883	0.18113	0.18244	0.2078	0.35018	0.36128	0.34505	0.37382	0.29763	0.41024	0.19026	0.36441	0.34574	0.22768	0.38421	0.30774	0.16652	0.16652	0.22654	0.14009	0.18032	0.19384	0.213	0.19985	0.21806	0.1949	0.30763	0.18233
1061	0.15447	0.11438	0.20687	0.31165	0.11669	0.20598	0.24099	0.17971	0.18616	0.19795	0.18379	0.21026	0.32193	0.34356	0.33094	0.38565	0.31386	0.42142	0.18286	0.37965	0.32453	0.24579	0.3901	0.29053	0.157	0.157	0.21802	0.15152	0.18431	0.18877	0.19193	0.20999	0.21016	0.20626	0.31627	0.17676
1061.9	0.1775	0.12983	0.1889	0.32271	0.12838	0.20224	0.24881	0.20019	0.16957	0.19791	0.17811	0.20806	0.32752	0.32988	0.30609	0.39148	0.32615	0.41359	0.20429	0.36419	0.29983	0.23585	0.38852	0.28297	0.16042	0.16042	0.21518	0.17012	0.19688	0.19482	0.19271	0.19939	0.20516	0.20774	0.31134	0.17552
1062.8	0.16081	0.14577	0.18104	0.32346	0.13129	0.19368	0.24246	0.19809	0.16831	0.20267	0.16252	0.20656	0.31904	0.3548	0.31536	0.40667	0.32055	0.40187	0.19645	0.35883	0.29018	0.23683	0.37727	0.30018	0.16228	0.16228	0.21912	0.20824	0.19953	0.1963	0.19424	0.20256	0.19495	0.21617	0.30554	0.18746
1063.8	0.15758	0.16235	0.19598	0.32018	0.13707	0.20886	0.24724	0.18871	0.14537	0.20248	0.17647	0.2155	0.31482	0.37315	0.28881	0.40519	0.31066	0.42204	0.20487	0.33097	0.25997	0.2453	0.37294	0.32653	0.16298	0.16298	0.21912	0.21069	0.19861	0.21069	0.19395	0.19616	0.1755	0.2182	0.30401	0.19839
1064.7	0.1731	0.1564	0.21093	0.32632	0.12983	0.21288	0.25425	0.17301	0.14376	0.19791	0.18404	0.22641	0.32779	0.36901	0.29323	0.41401	0.32383	0.41604	0.20721	0.35001	0.26021	0.24838	0.3604	0.33558	0.1662	0.1662	0.20744	0.19378	0.2027	0.20819	0.20226	0.20223	0.17816	0.22653	0.30589	0.19541
1065.6	0.17105	0.15045	0.22063	0.33319	0.12067	0.21273	0.24971	0.18084	0.15395	0.19236	0.19979	0.22291	0.33021	0.39075	0.30964	0.4054	0.31411	0.40881	0.21085	0.34464	0.2788	0.24608	0.34804	0.34196	0.15761	0.15761	0.20199	0.2016	0.20189	0.21363	0.20557	0.20943	0.19785	0.22681	0.31156	0.17461
1066.5	0.1603	0.12456	0.22488	0.33992	0.12327	0.2223	0.25631	0.15977	0.14722	0.19188	0.20617	0.22407	0.32154	0.38744	0.34333	0.41103	0.31046	0.43348	0.22121	0.3303	0.28417	0.24963	0.35445	0.35715	0.17066	0.17066	0.21661	0.22572	0.19803	0.22841	0.21385	0.20447	0.21479	0.21941	0.32027	0.16742
1067.5	0.16948	0.11795	0.22614	0.33446	0.12395	0.23978	0.25307	0.17065	0.1419	0.18961	0.21879	0.23355	0.33339	0.36695	0.34226	0.40897	0.32541	0.44853	0.23872	0.34723	0.30384	0.2434	0.34244	0.36652	0.18292	0.18292	0.21901	0.21417	0.21398	0.23225	0.22771	0.20728	0.22987	0.22142	0.32714	0.16559
1068.4	0.17917	0.12104	0.23524	0.33138	0.12709	0.23143	0.25047	0.1842	0.14856	0.2009	0.2055	0.2433	0.32157	0.36682	0.35529	0.40353	0.33534	0.42208	0.23195	0.36054	0.32168	0.2502	0.34264	0.37172	0.20678	0.20678	0.22696	0.2087	0.23902	0.22157	0.2313	0.21704	0.24508	0.22279	0.33558	0.15565
1069.3	0.17659	0.11555	0.23143	0.33344	0.13515	0.23657	0.24891	0.18953	0.15152	0.20848	0.19871	0.24021	0.30605	0.35312	0.34916	0.41064	0.34098	0.42098	0.24903	0.34277	0.32319	0.2345	0.32606	0.38523	0.21362	0.21362	0.244	0.22061	0.24253	0.23276	0.22418	0.21109	0.25553	0.22142	0.33107	0.15091
1070.2	0.18524	0.10437	0.22143	0.33247	0.14348	0.24065	0.24682	0.17398	0.16276	0.20605	0.20193	0.25207	0.30919	0.33049	0.33838	0.42056	0.33713	0.42234	0.23054	0.33071	0.32193	0.24537	0.33864	0.40489	0.23746	0.23746	0.25452	0.2198	0.25606	0.2336	0.22926	0.19687	0.24707	0.21986	0.34316	0.15805
1071.2	0.17633	0.10858	0.24922	0.32194	0.14316	0.22696	0.248	0.19231	0.18159	0.21088	0.21296	0.2515	0.31973	0.34585	0.31307	0.41287	0.34115	0.42165	0.21444	0.34363	0.32526	0.24465	0.34265	0.41956	0.23889	0.23889	0.23761	0.21485	0.27302	0.23961	0.22152	0.21099	0.24583	0.21894	0.35598	0.15562
1072.1	0.171	0.10112	0.2669	0.32234	0.16449	0.20768	0.26123	0.20297	0.20165	0.22049	0.22072	0.24994	0.29514	0.34997	0.31787	0.42353	0.35232	0.4185	0.22435	0.3411	0.31043	0.26251	0.36743	0.4447	0.23742	0.23742	0.24797	0.22334	0.26898	0.24343	0.23066	0.20988	0.24184	0.21243	0.37099	0.1684
1073	0.18833	0.11552	0.26399	0.33012	0.16978	0.21018	0.26135	0.18799	0.20883	0.21379	0.23186	0.23877	0.32065	0.35896	0.31299	0.43343	0.36044	0.42251	0.20001	0.33628	0.30384	0.25347	0.35703	0.45253	0.26472	0.26472	0.25045	0.25208	0.26162	0.25599	0.23829	0.20131	0.24725	0.20766	0.36632	0.17147
1073.9	0.2007	0.13736	0.26725	0.3256	0.16286	0.21916	0.2646	0.19864	0.20068	0.22339	0.23817	0.23042	0.33266	0.3881	0.34517	0.41	0.35371	0.43102	0.18455	0.34804	0.30496	0.27474	0.38052	0.47334	0.29472	0.29472	0.25862	0.26128	0.26416	0.27949	0.25028	0.1984	0.24254	0.20939	0.3664	0.1799
1074.9	0.2112	0.1579	0.28771	0.32407	0.17074	0.20997	0.27191	0.21618	0.2158	0.22476	0.24982	0.22461	0.3358	0.40155	0.35165	0.39161	0.37542	0.42808	0.18925	0.36019	0.31506	0.26861	0.40091	0.48749	0.30656	0.30656	0.26135	0.26976	0.27224	0.30119	0.26874	0.2219	0.27308	0.20535	0.37466	0.18601
1075.8	0.21574	0.15851	0.29022	0.34201	0.16847	0.21816	0.27345	0.23985	0.2006	0.22613	0.2474	0.23376	0.3197	0.37977	0.35559	0.40114	0.37923	0.40695	0.20805	0.37253	0.29911	0.28155	0.39414	0.50912	0.30971	0.30971	0.2744	0.28128	0.27357	0.30699	0.2878	0.24215	0.26767	0.21027	0.37143	0.19661
1076.7	0.23066	0.16689	0.28017	0.3544	0.1451	0.23244	0.25911	0.2415	0.17816	0.22831	0.24862	0.24219	0.33558	0.40594	0.33089	0.38949	0.34621	0.42506	0.19324	0.36103	0.28278	0.27248	0.39429	0.51261	0.32405	0.32405	0.2653	0.29513	0.26711	0.3094	0.2764	0.25251	0.26514	0.2055	0.3721	0.18953
1077.6	0.23602	0.1649	0.27834	0.35184	0.14719	0.23256	0.26168	0.26534	0.16842	0.23076	0.23994	0.24455	0.33667	0.42405	0.33673	0.39339	0.33571	0.44992	0.22114	0.36001	0.27214	0.27383	0.39589	0.51112	0.30342	0.30342	0.26625	0.27939	0.27502	0.31916	0.28338	0.25395	0.26305	0.20118	0.37374	0.18752
1078.6	0.22707	0.16354	0.28643	0.34613	0.14421	0.2236	0.27354	0.27234	0.18036	0.22389	0.23763	0.25354	0.33092	0.40841	0.32929	0.41507	0.33129	0.42388	0.23082	0.35385	0.26847	0.25659	0.38527	0.50512	0.29437	0.29437	0.2646	0.27835	0.29389	0.29552	0.29126	0.25571	0.26399	0.17921	0.37536	0.1748
1079.5	0.22765	0.16331	0.25147	0.34795	0.13821	0.23473	0.28186	0.28832	0.14823	0.22906	0.22998	0.25772	0.33755	0.41994	0.30352	0.43638	0.32186	0.44793	0.23985	0.36827	0.25672	0.26217	0.37137	0.52307	0.2888	0.2888	0.25982	0.29308	0.29756	0.28818	0.29943	0.25083	0.24096	0.17278	0.36378	0.17365
1080.4	0.23249	0.18722	0.23952	0.35227	0.14837	0.24754	0.27483	0.27522	0.15576	0.21793	0.23013	0.25102	0.33438	0.45714	0.30934	0.44026	0.32673	0.4595	0.21007	0.37106	0.27579	0.25405	0.36166	0.50726	0.29115	0.29115	0.28381	0.29382	0.32142	0.29654	0.2984	0.24042	0.2435	0.1648	0.35036	0.15831
1081.3	0.2375	0.20026	0.24404	0.35557	0.16414	0.24932	0.28615	0.27474	0.16612	0.21473	0.22389	0.24616	0.35413	0.44872	0.31221	0.45501	0.34321	0.44	0.20219	0.3668	0.29265	0.25602	0.35503	0.50192	0.30257	0.30257	0.29204	0.29455	0.34224	0.30291	0.30867	0.22839	0.2469	0.16276	0.34328	0.15847
1082.2	0.24523	0.19467	0.25192	0.35259	0.1488	0.25576	0.27924	0.26393	0.18089	0.20701	0.22676	0.25612	0.35614	0.43626	0.31171	0.45102	0.34002	0.42378	0.17718	0.35682	0.30548	0.2606	0.36172	0.52136	0.31225	0.31225	0.30298	0.30569	0.34589	0.30711	0.30868	0.23159	0.24223	0.15688	0.34096	0.16398
1083.2	0.25858	0.19474	0.22929	0.3555	0.16496	0.25414	0.27022	0.2491	0.15881	0.21147	0.22051	0.26268	0.37477	0.43166	0.29288	0.45509	0.34184	0.43965	0.18642	0.34283	0.29794	0.27283	0.34925	0.51668	0.30164	0.30164	0.29342	0.30068	0.33593	0.33017	0.31124	0.23268	0.23496	0.16627	0.33521	0.176
1084.1	0.25386	0.19546	0.24183	0.34748	0.16208	0.26407	0.25845	0.22833	0.14696	0.21401	0.21022	0.25949	0.36864	0.42302	0.31069	0.43705	0.34687	0.40666	0.18179	0.3115	0.27315	0.26533	0.33934	0.49636	0.28176	0.28176	0.30136	0.28027	0.33071	0.32521	0.30023	0.21821	0.23434	0.16917	0.3341	0.17398
1085	0.26856	0.18937	0.251	0.32902	0.15411	0.25608	0.24693	0.20507	0.15537	0.21763	0.21384	0.26929	0.39725	0.41035	0.31924	0.43586	0.33795	0.39493	0.1971	0.29065	0.26964	0.26565	0.34764	0.50265	0.27172	0.27172	0.29042	0.2697	0.31663	0.32561	0.30428	0.21166	0.23747	0.16576	0.35168	0.1886
1085.9	0.26638	0.18229	0.26352	0.32663	0.14614	0.24069	0.2354	0.19079	0.16326	0.21591	0.24023	0.27146	0.39444	0.3998	0.31661	0.4225	0.33456	0.38668	0.19593	0.29248	0.26502	0.26091	0.35704	0.48482	0.24082	0.24082	0.29196	0.2679	0.30836	0.31567	0.30471	0.21694	0.24046	0.15859	0.36436	0.18353
1086.8	0.23266	0.17732	0.26014	0.33741	0.15172	0.24059	0.24523	0.19412	0.14841	0.22267	0.25243	0.27616	0.3722	0.39328	0.31925	0.42861	0.33529	0.38211	0.21384	0.3048	0.2659	0.25371	0.35786	0.4758	0.20836	0.20836	0.28819	0.27614	0.3109	0.31865	0.31765	0.21411	0.23883	0.15234	0.36848	0.18599
1087.8	0.20729	0.15938	0.27209	0.34366	0.13456	0.22791	0.23578	0.1986	0.15031	0.21792	0.26098	0.25531	0.34682	0.36936	0.31557	0.40176	0.3192	0.35546	0.19273	0.31826	0.2622	0.23396	0.35449	0.43351	0.1817	0.1817	0.29243	0.26502	0.3067	0.29936	0.31037	0.22635	0.23793	0.13831	0.36929	0.1786
1088.7	0.1993	0.17334	0.28928	0.34576	0.14848	0.21884	0.23825	0.18776	0.16314	0.20877	0.26952	0.25294	0.34936	0.39934	0.32473	0.40244	0.33207	0.35968	0.19979	0.32753	0.27959	0.23946	0.35585	0.41384	0.17068	0.17068	0.29828	0.25408	0.30487	0.28007	0.30581	0.23064	0.22693	0.12922	0.36581	0.17584
1089.6	0.19608	0.16138	0.258	0.34584	0.14213	0.22261	0.25003	0.18916	0.14899	0.20908	0.26986	0.2541	0.33525	0.38985	0.28375	0.37501	0.33869	0.3635	0.18973	0.32536	0.27918	0.24757	0.34554	0.3945	0.16757	0.16757	0.28051	0.24331	0.29801	0.26973	0.286	0.23055	0.21029	0.12379	0.3523	0.17814
1090.5	0.20292	0.14813	0.22878	0.34278	0.13988	0.24727	0.25328	0.18407	0.1442	0.20677	0.25587	0.2578	0.33779	0.37187	0.28912	0.36782	0.3394	0.37795	0.19832	0.3209	0.27143	0.25877	0.32611	0.3863	0.1639	0.1639	0.2664	0.21391	0.28983	0.28305	0.29092	0.22236	0.19772	0.12486	0.33133	0.19812
1091.5	0.19662	0.13713	0.20367	0.3387	0.1409	0.24389	0.24904	0.18413	0.13641	0.21857	0.24357	0.24327	0.34531	0.3505	0.26856	0.34264	0.36263	0.35907	0.19584	0.3151	0.26295	0.27126	0.31543	0.33702	0.14707	0.14707	0.25418	0.1931	0.28322	0.26435	0.27035	0.21885	0.19236	0.12958	0.32599	0.18768
1092.4	0.2222	0.13699	0.20794	0.32043	0.15672	0.2514	0.25293	0.17309	0.15559	0.21351	0.24558	0.24781	0.3741	0.35416	0.28508	0.34556	0.37639	0.37434	0.19164	0.30817	0.27171	0.27364	0.32462	0.319	0.17217	0.17217	0.24969	0.18215	0.28281	0.26137	0.26409	0.21162	0.18903	0.13586	0.32871	0.18202
1093.3	0.21265	0.12469	0.18	0.31896	0.15034	0.25267	0.25459	0.16856	0.15397	0.22009	0.24316	0.25841	0.3598	0.34361	0.26769	0.34828	0.34919	0.36692	0.16705	0.29742	0.27918	0.2664	0.31101	0.31611	0.1648	0.1648	0.2308	0.17818	0.28001	0.27587	0.26281	0.22058	0.19624	0.13792	0.32874	0.20068
1094.2	0.19578	0.12842	0.19212	0.30256	0.14861	0.24109	0.25269	0.16843	0.17264	0.21968	0.24034	0.24627	0.35382	0.35619	0.2882	0.36261	0.34809	0.34479	0.16392	0.29868	0.27858	0.26371	0.30743	0.30474	0.16323	0.16323	0.22304	0.17207	0.26836	0.25201	0.26906	0.22631	0.19711	0.13533	0.32692	0.20486
1095.1	0.16577	0.12825	0.2016	0.2948	0.15879	0.2356	0.25577	0.1702	0.19729	0.21583	0.23334	0.25022	0.32602	0.36283	0.28343	0.36683	0.35701	0.33001	0.17467	0.29003	0.29687	0.2501	0.31751	0.2922	0.14601	0.14601	0.21417	0.17132	0.27901	0.2516	0.26398	0.20933	0.21098	0.12569	0.33219	0.20643
1096	0.16918	0.1263	0.21352	0.28353	0.15293	0.23192	0.25479	0.14787	0.20537	0.19307	0.23363	0.25813	0.32743	0.36246	0.29678	0.37217	0.3273	0.323	0.16396	0.29053	0.28672	0.23321	0.31374	0.29662	0.13516	0.13516	0.2049	0.16358	0.25612	0.23967	0.26509	0.22039	0.225	0.11779	0.32168	0.2235
1097	0.14479	0.1386	0.21214	0.30212	0.1409	0.22797	0.25719	0.14428	0.18437	0.19894	0.23925	0.26532	0.29981	0.39329	0.28569	0.37638	0.32655	0.31191	0.17839	0.27158	0.28702	0.25643	0.31251	0.29921	0.11272	0.11272	0.19832	0.17125	0.25197	0.2166	0.26227	0.2167	0.22848	0.1066	0.32264	0.23796
1097.9	0.14853	0.12967	0.21058	0.3059	0.13339	0.22583	0.25829	0.14873	0.18594	0.18864	0.22287	0.23664	0.30825	0.36109	0.27691	0.37872	0.34153	0.32044	0.18567	0.26713	0.27082	0.26154	0.2998	0.26355	0.10457	0.10457	0.195	0.16423	0.23831	0.18598	0.24934	0.2062	0.22562	0.10319	0.29892	0.21723
1098.8	0.141	0.11733	0.212	0.32197	0.14354	0.23133	0.26252	0.15796	0.17534	0.18832	0.2299	0.24735	0.32019	0.33844	0.28392	0.37993	0.34095	0.32959	0.19099	0.26324	0.26304	0.25621	0.29984	0.25465	0.099889	0.099889	0.21473	0.15146	0.23427	0.18	0.24876	0.19909	0.24528	0.098485	0.30818	0.2214
1099.7	0.14864	0.1173	0.19097	0.32535	0.13218	0.22657	0.25075	0.16565	0.12807	0.18129	0.24305	0.24451	0.3386	0.34359	0.26418	0.38282	0.32517	0.33384	0.18028	0.25821	0.24793	0.2613	0.30334	0.24908	0.10371	0.10371	0.20963	0.15662	0.20342	0.15653	0.23205	0.21919	0.23462	0.096529	0.30815	0.22166
1100.6	0.1677	0.12374	0.18733	0.31654	0.13944	0.22622	0.25694	0.17392	0.12117	0.18946	0.24642	0.23106	0.34222	0.37421	0.2417	0.38422	0.32637	0.33829	0.20316	0.24709	0.24144	0.29198	0.29882	0.24501	0.1251	0.1251	0.21089	0.13721	0.20504	0.14419	0.22904	0.20543	0.21992	0.10034	0.31214	0.22352
1101.6	0.17193	0.11058	0.17845	0.3032	0.12395	0.23325	0.25551	0.17798	0.14866	0.19693	0.23183	0.23004	0.34713	0.3592	0.24913	0.36501	0.30379	0.35092	0.197	0.26475	0.25183	0.29935	0.28864	0.24376	0.12872	0.12872	0.20997	0.1205	0.18711	0.14855	0.23041	0.21727	0.22213	0.10378	0.30366	0.22971
1102.5	0.15842	0.094823	0.17742	0.29676	0.10886	0.23483	0.26483	0.1937	0.16363	0.21125	0.24379	0.24299	0.34797	0.36287	0.24939	0.34298	0.28693	0.35599	0.21121	0.28851	0.26478	0.30768	0.29359	0.25614	0.12306	0.12306	0.21583	0.11561	0.16244	0.14715	0.23825	0.24108	0.22636	0.10786	0.33073	0.24648
1103.4	0.16111	0.095581	0.18069	0.28316	0.11734	0.22718	0.25906	0.18168	0.17315	0.22282	0.24298	0.25368	0.34234	0.34828	0.23722	0.33388	0.29474	0.35984	0.2096	0.28844	0.257	0.33574	0.30291	0.26935	0.11238	0.11238	0.20064	0.12344	0.16813	0.14435	0.22618	0.24076	0.22252	0.12346	0.32333	0.24905
1104.3	0.16039	0.10509	0.21859	0.28537	0.12335	0.22758	0.27086	0.18612	0.21423	0.22918	0.2449	0.25095	0.32931	0.33222	0.25938	0.3407	0.31255	0.34182	0.20344	0.30191	0.2749	0.33151	0.32299	0.26195	0.10074	0.10074	0.20893	0.11748	0.18294	0.14873	0.23341	0.26311	0.24164	0.12307	0.33194	0.23961
1105.2	0.13648	0.10146	0.20708	0.28619	0.1203	0.23341	0.26639	0.18367	0.21792	0.23471	0.23419	0.26318	0.31758	0.31361	0.25963	0.34733	0.31106	0.3471	0.19337	0.31176	0.28602	0.32205	0.33613	0.25154	0.082132	0.082132	0.20174	0.12334	0.18188	0.14037	0.23339	0.28206	0.2433	0.12139	0.34139	0.23682
1106.1	0.14018	0.11582	0.201	0.29906	0.13534	0.24468	0.26729	0.18868	0.19166	0.23147	0.24326	0.2644	0.32858	0.32216	0.23629	0.37943	0.32404	0.33297	0.19177	0.31342	0.27988	0.32058	0.35638	0.25927	0.079953	0.079953	0.19915	0.12741	0.19244	0.14136	0.21798	0.27929	0.25103	0.12201	0.34778	0.24837
1107.1	0.15104	0.14085	0.20295	0.30426	0.15762	0.24816	0.25547	0.17646	0.18408	0.23521	0.24177	0.27917	0.33108	0.34578	0.24517	0.41059	0.33219	0.32395	0.19145	0.31431	0.28788	0.32204	0.37389	0.27197	0.10346	0.10346	0.20131	0.14312	0.21896	0.16819	0.21147	0.2595	0.26396	0.12481	0.33216	0.26585
1108	0.16036	0.13997	0.19462	0.32089	0.15552	0.26266	0.26554	0.18855	0.16118	0.23182	0.23521	0.26583	0.33247	0.36897	0.25089	0.41965	0.32765	0.32761	0.22237	0.31635	0.30449	0.29985	0.38393	0.24743	0.10803	0.10803	0.18866	0.14755	0.20799	0.17078	0.2333	0.26548	0.26708	0.11281	0.33377	0.27306
1108.9	0.17036	0.14006	0.1569	0.31515	0.16437	0.25964	0.25895	0.18858	0.15255	0.24924	0.22395	0.26661	0.35364	0.39408	0.22796	0.39574	0.32971	0.3417	0.2277	0.31363	0.30422	0.31824	0.36407	0.24068	0.12786	0.12786	0.16624	0.14677	0.20399	0.16004	0.23416	0.25475	0.264	0.1244	0.32523	0.29634
1109.8	0.20286	0.14176	0.16597	0.32649	0.18035	0.26543	0.25708	0.19435	0.18801	0.25529	0.24458	0.264	0.37444	0.38438	0.22883	0.3915	0.34555	0.36908	0.22414	0.30633	0.32689	0.31495	0.37847	0.25206	0.15581	0.15581	0.16376	0.1435	0.20185	0.16462	0.22762	0.25797	0.29385	0.13379	0.34039	0.31802
1110.7	0.20143	0.14766	0.18176	0.32903	0.1774	0.25214	0.26935	0.18328	0.20689	0.25449	0.24828	0.27352	0.38303	0.38891	0.24401	0.38145	0.36692	0.36416	0.25765	0.29961	0.31965	0.3035	0.37355	0.26775	0.16115	0.16115	0.1595	0.15329	0.20378	0.15209	0.25908	0.25193	0.29655	0.14301	0.3438	0.33029
1111.6	0.22046	0.13478	0.21346	0.33194	0.18432	0.24209	0.26943	0.18848	0.20092	0.25271	0.25588	0.27923	0.3846	0.36373	0.25604	0.37027	0.38882	0.35148	0.27859	0.29117	0.30948	0.29905	0.37866	0.26499	0.16205	0.16205	0.16555	0.15646	0.20888	0.1191	0.26852	0.25935	0.29321	0.14509	0.35736	0.34517
1112.6	0.23113	0.15089	0.22514	0.32342	0.17808	0.23514	0.27921	0.19291	0.21717	0.26107	0.25891	0.28847	0.39948	0.37632	0.24194	0.393	0.39088	0.35782	0.27677	0.27416	0.30352	0.30307	0.38449	0.29316	0.18265	0.18265	0.18299	0.15766	0.21635	0.14038	0.25926	0.25007	0.30344	0.16016	0.35698	0.35888
1113.5	0.22476	0.14528	0.26133	0.33561	0.17718	0.23364	0.29474	0.19505	0.2165	0.2497	0.25284	0.29756	0.37627	0.35793	0.27481	0.42621	0.3847	0.36395	0.30031	0.30881	0.28931	0.30285	0.3843	0.31817	0.1963	0.1963	0.20287	0.17606	0.22448	0.14656	0.27909	0.25894	0.32033	0.15384	0.36441	0.35885
1114.4	0.21651	0.18309	0.28442	0.35244	0.16833	0.22745	0.3108	0.22685	0.2042	0.2575	0.25352	0.3089	0.37451	0.38495	0.28915	0.44087	0.39033	0.32982	0.31822	0.3387	0.28225	0.31371	0.38229	0.32721	0.19257	0.19257	0.22817	0.1907	0.2314	0.16228	0.29394	0.26569	0.32119	0.15913	0.36315	0.36981
1115.3	0.2415	0.1825	0.28394	0.35683	0.17878	0.23398	0.30129	0.27223	0.20636	0.27269	0.26708	0.32081	0.38587	0.38927	0.29379	0.45741	0.40954	0.35947	0.30708	0.36212	0.29574	0.32896	0.40616	0.32927	0.21239	0.21239	0.24478	0.21126	0.23978	0.18575	0.28285	0.27779	0.33462	0.1796	0.37815	0.37339
1116.2	0.25609	0.19648	0.28083	0.3675	0.18061	0.25165	0.33057	0.29752	0.22651	0.27884	0.27478	0.3282	0.41776	0.41036	0.30306	0.47245	0.41533	0.39751	0.32391	0.37104	0.31455	0.34029	0.41854	0.33897	0.21638	0.21638	0.24197	0.23109	0.24458	0.20784	0.29422	0.2954	0.35557	0.18984	0.38592	0.37683
1117.1	0.27612	0.21321	0.28594	0.38731	0.18392	0.26321	0.33612	0.31802	0.24136	0.29086	0.29509	0.3439	0.41192	0.44036	0.32897	0.47045	0.40932	0.41491	0.3377	0.41352	0.3295	0.3495	0.44441	0.33969	0.21649	0.21649	0.24674	0.25181	0.24936	0.19513	0.31387	0.33	0.37291	0.19385	0.40799	0.37982
1118	0.32155	0.23998	0.30772	0.40048	0.1908	0.28981	0.34573	0.3213	0.28162	0.31082	0.3184	0.35298	0.44713	0.47885	0.33697	0.48679	0.42853	0.43987	0.34043	0.40548	0.35858	0.36261	0.45898	0.34458	0.2367	0.2367	0.2617	0.27541	0.2564	0.2216	0.31904	0.32735	0.39633	0.22494	0.43029	0.3973
1119	0.3518	0.25249	0.32256	0.40509	0.22521	0.31485	0.34248	0.342	0.30036	0.32393	0.33128	0.36924	0.46071	0.50991	0.37446	0.5022	0.45273	0.49713	0.33189	0.41804	0.38326	0.38289	0.49414	0.3729	0.26058	0.26058	0.28587	0.29685	0.27292	0.25879	0.32466	0.35044	0.42524	0.24898	0.45222	0.41565
1119.9	0.37831	0.28962	0.35744	0.40506	0.25441	0.34002	0.36768	0.34796	0.32635	0.33251	0.36186	0.38607	0.46374	0.53843	0.40015	0.51724	0.46031	0.52211	0.34396	0.42392	0.40738	0.38654	0.5293	0.38843	0.29469	0.29469	0.30555	0.29805	0.28971	0.29083	0.33993	0.37889	0.43814	0.2477	0.46816	0.41966
1120.8	0.4193	0.32286	0.38556	0.41782	0.27977	0.36231	0.36651	0.38185	0.36114	0.363	0.38124	0.41715	0.44699	0.57671	0.42773	0.53939	0.4795	0.56241	0.34518	0.45231	0.42986	0.41805	0.56245	0.40528	0.33595	0.33595	0.32835	0.31268	0.31031	0.3326	0.35503	0.41494	0.46576	0.27129	0.49007	0.42758
1121.7	0.43047	0.3514	0.43091	0.42845	0.31184	0.38266	0.38987	0.40734	0.40159	0.37541	0.3988	0.44894	0.46038	0.57298	0.4393	0.55461	0.52104	0.57779	0.35312	0.47174	0.43252	0.42445	0.57172	0.41814	0.35481	0.35481	0.3563	0.33019	0.32735	0.36604	0.3733	0.44273	0.46654	0.29315	0.51149	0.44289
1122.6	0.46105	0.37847	0.44949	0.44095	0.34787	0.40559	0.40691	0.43989	0.41401	0.40014	0.43014	0.47338	0.48264	0.59811	0.48436	0.5526	0.53808	0.59889	0.37147	0.49498	0.4449	0.45286	0.6087	0.43582	0.37269	0.37269	0.38926	0.32457	0.35336	0.39947	0.3795	0.47845	0.45461	0.30056	0.52288	0.45573
1123.5	0.49369	0.37687	0.45162	0.46224	0.3565	0.41308	0.41977	0.45103	0.44072	0.41815	0.44313	0.49104	0.4879	0.59162	0.47823	0.57999	0.53974	0.60568	0.38939	0.50259	0.46407	0.45289	0.61542	0.42225	0.40623	0.40623	0.38612	0.36502	0.38148	0.41422	0.39052	0.48841	0.45974	0.30194	0.52387	0.43874
1124.5	0.52615	0.38628	0.48536	0.48201	0.3684	0.43833	0.43287	0.47421	0.4877	0.42684	0.43854	0.50742	0.49518	0.59787	0.4919	0.58921	0.55481	0.63476	0.40579	0.52394	0.47866	0.46009	0.62651	0.44508	0.3988	0.3988	0.40549	0.38897	0.39109	0.43513	0.41028	0.51294	0.48263	0.31795	0.54282	0.45969
1125.4	0.54362	0.41189	0.51462	0.50002	0.38155	0.44489	0.45056	0.48419	0.49732	0.43497	0.44826	0.50644	0.53076	0.60518	0.49441	0.59825	0.56219	0.60518	0.40442	0.53804	0.48535	0.44528	0.61317	0.4478	0.40336	0.40336	0.42717	0.41382	0.40309	0.432	0.42958	0.52224	0.46987	0.31147	0.55285	0.46429
1126.3	0.57609	0.43183	0.52891	0.51377	0.38989	0.46325	0.45449	0.5093	0.50395	0.44804	0.45109	0.49981	0.52732	0.63202	0.51313	0.62077	0.5701	0.61874	0.40587	0.55482	0.51554	0.45638	0.61259	0.45667	0.41217	0.41217	0.43228	0.43348	0.4362	0.44259	0.43154	0.52296	0.4886	0.30353	0.56372	0.45599
1127.2	0.5852	0.46213	0.53441	0.528	0.38179	0.47382	0.47296	0.54722	0.52415	0.46657	0.44961	0.52085	0.51445	0.64931	0.50741	0.63374	0.56675	0.65254	0.42011	0.57637	0.54186	0.45133	0.6368	0.47636	0.40707	0.40707	0.43006	0.4682	0.44079	0.46631	0.46787	0.5423	0.49622	0.31653	0.58217	0.45783
1128.1	0.60045	0.49875	0.55974	0.52742	0.39409	0.49308	0.49693	0.57692	0.54472	0.4888	0.46895	0.53087	0.538	0.69143	0.51938	0.63004	0.59361	0.65998	0.44021	0.60498	0.54526	0.47171	0.66028	0.49903	0.41105	0.41105	0.4376	0.45793	0.4525	0.47353	0.50329	0.56796	0.48522	0.32881	0.58924	0.4672
1129	0.60478	0.51333	0.57104	0.54215	0.4105	0.50195	0.51145	0.58251	0.53461	0.52212	0.47644	0.53524	0.56655	0.72592	0.53177	0.64732	0.61117	0.66129	0.45228	0.62043	0.54077	0.49518	0.64421	0.5089	0.43049	0.43049	0.43754	0.4767	0.46421	0.48612	0.52423	0.57321	0.47885	0.3271	0.58421	0.4715
1129.9	0.60708	0.50734	0.57747	0.54282	0.41993	0.5243	0.5147	0.60456	0.52909	0.53132	0.48432	0.53706	0.54	0.72878	0.54543	0.66272	0.62015	0.70328	0.47	0.61569	0.53921	0.50609	0.66641	0.51046	0.4364	0.4364	0.43638	0.48077	0.46574	0.53629	0.53688	0.58703	0.48851	0.33426	0.58955	0.4593
1130.9	0.62299	0.52207	0.58857	0.54485	0.4318	0.52809	0.52515	0.60383	0.53715	0.5501	0.49453	0.54015	0.56207	0.7463	0.57403	0.674	0.62858	0.71952	0.51178	0.60484	0.55471	0.52678	0.6784	0.50919	0.46182	0.46182	0.45	0.49004	0.46369	0.55981	0.56429	0.58319	0.47926	0.34892	0.59012	0.46519
1131.8	0.64489	0.49486	0.58902	0.54726	0.43929	0.53227	0.52786	0.60597	0.52847	0.53957	0.49849	0.53223	0.55918	0.7201	0.58094	0.69389	0.65562	0.70735	0.49568	0.59743	0.55517	0.52904	0.67763	0.50143	0.47449	0.47449	0.45562	0.48372	0.47432	0.55055	0.55038	0.59345	0.48635	0.34886	0.59558	0.45038
1132.7	0.66046	0.50327	0.60798	0.54602	0.45048	0.53046	0.52414	0.60793	0.52174	0.5252	0.51077	0.53898	0.54057	0.71512	0.60069	0.70068	0.67102	0.7142	0.50212	0.57629	0.54004	0.52347	0.69509	0.50149	0.48272	0.48272	0.46923	0.50338	0.47253	0.56533	0.53902	0.60337	0.48564	0.35246	0.61655	0.45033
1133.6	0.67008	0.52043	0.59721	0.55106	0.43645	0.53437	0.52318	0.62692	0.53317	0.52123	0.49559	0.53967	0.50552	0.69826	0.59917	0.70634	0.65835	0.70491	0.48256	0.5748	0.5616	0.50843	0.70581	0.47894	0.46526	0.46526	0.46628	0.49903	0.47707	0.57218	0.5322	0.61783	0.5066	0.36429	0.61625	0.42959
1134.5	0.68021	0.53872	0.58195	0.55371	0.44229	0.53009	0.52627	0.63079	0.5566	0.52492	0.49512	0.55955	0.5165	0.69987	0.60144	0.69047	0.66481	0.71116	0.49768	0.57332	0.57949	0.51736	0.70358	0.4943	0.45302	0.45302	0.46821	0.49845	0.48663	0.56332	0.54738	0.60994	0.4987	0.37449	0.62804	0.44287
1135.4	0.68147	0.52186	0.56818	0.56628	0.44168	0.54747	0.51874	0.64003	0.57227	0.51382	0.49659	0.57562	0.5149	0.66053	0.58158	0.68489	0.66698	0.71209	0.47877	0.589	0.59188	0.51226	0.7101	0.50834	0.4259	0.4259	0.46606	0.49501	0.48007	0.57972	0.55079	0.64303	0.50929	0.38359	0.63347	0.44935
1136.3	0.66586	0.53771	0.58248	0.57042	0.44614	0.54862	0.51055	0.62592	0.5742	0.51819	0.48907	0.57897	0.52181	0.65429	0.57226	0.67332	0.66128	0.70323	0.47612	0.58829	0.58593	0.50862	0.69147	0.49344	0.41868	0.41868	0.46037	0.50124	0.46941	0.58798	0.55405	0.64566	0.51035	0.39288	0.63022	0.44786
1137.2	0.64599	0.51324	0.5719	0.5767	0.42909	0.54666	0.51022	0.61028	0.5772	0.51722	0.47609	0.56694	0.53649	0.62811	0.57094	0.65707	0.61552	0.69089	0.46827	0.58186	0.57245	0.49471	0.67429	0.49451	0.40007	0.40007	0.46351	0.48167	0.46205	0.57437	0.56364	0.63338	0.51302	0.38379	0.63038	0.44362
1138.1	0.63243	0.48454	0.55927	0.56226	0.43436	0.53262	0.50884	0.58756	0.56539	0.50843	0.48106	0.57382	0.5434	0.62401	0.55318	0.63146	0.60463	0.68449	0.47928	0.55065	0.55274	0.48731	0.66805	0.50023	0.40908	0.40908	0.46066	0.48092	0.46445	0.54883	0.5699	0.60538	0.491	0.37881	0.64263	0.45792
1139.1	0.6209	0.45924	0.55785	0.56601	0.42469	0.53258	0.50469	0.55527	0.53913	0.49538	0.46545	0.56163	0.52979	0.61799	0.5251	0.63281	0.58963	0.66153	0.45908	0.54957	0.52678	0.47273	0.66272	0.47585	0.39316	0.39316	0.44884	0.48249	0.46909	0.52847	0.55716	0.60491	0.49021	0.36707	0.6407	0.45759
1140	0.61978	0.43962	0.53586	0.55483	0.41721	0.51048	0.49177	0.52452	0.50935	0.49494	0.45597	0.55157	0.52357	0.6298	0.52546	0.61525	0.58606	0.64594	0.42891	0.51914	0.47221	0.47265	0.64426	0.45647	0.40797	0.40797	0.43472	0.48085	0.47571	0.50155	0.53446	0.58177	0.48107	0.3686	0.64084	0.44901
1140.9	0.60246	0.43505	0.51556	0.54025	0.41316	0.49279	0.47438	0.50832	0.49774	0.48517	0.45715	0.53288	0.5046	0.65265	0.52329	0.60743	0.56623	0.61768	0.41326	0.4809	0.46039	0.47257	0.6413	0.46519	0.40153	0.40153	0.4347	0.46917	0.47638	0.48478	0.53664	0.56235	0.47467	0.3566	0.63622	0.44854
1141.8	0.586	0.41559	0.49021	0.52341	0.40321	0.47833	0.46145	0.48178	0.46586	0.48513	0.43386	0.52959	0.48544	0.64283	0.49668	0.61328	0.575	0.59945	0.40846	0.45143	0.4526	0.46597	0.60535	0.4523	0.37287	0.37287	0.41921	0.45965	0.48232	0.49287	0.53791	0.54471	0.46078	0.35485	0.62718	0.45328
1142.7	0.56017	0.41069	0.46467	0.50581	0.39367	0.46206	0.44195	0.47171	0.44509	0.47658	0.42137	0.50497	0.46184	0.6451	0.50566	0.60096	0.55927	0.58531	0.3835	0.45666	0.42666	0.45169	0.58543	0.42044	0.35852	0.35852	0.42827	0.44189	0.48021	0.49222	0.53541	0.55996	0.46033	0.3541	0.61582	0.43269
1143.6	0.52939	0.38539	0.44681	0.47779	0.36508	0.4398	0.4218	0.44212	0.43562	0.46886	0.40705	0.46948	0.45766	0.6285	0.51886	0.57853	0.5321	0.55953	0.35399	0.42072	0.4253	0.42453	0.56151	0.38826	0.34822	0.34822	0.42715	0.42484	0.45261	0.48262	0.52129	0.53843	0.45786	0.35903	0.60445	0.39804
1144.5	0.49281	0.3596	0.44542	0.44009	0.33745	0.41962	0.42432	0.41942	0.40341	0.4425	0.38427	0.44429	0.43407	0.58176	0.49182	0.55423	0.4933	0.51269	0.34572	0.41396	0.4078	0.38335	0.52538	0.3496	0.31725	0.31725	0.42819	0.39633	0.44111	0.47164	0.52285	0.5331	0.44703	0.35088	0.61067	0.3789
1145.5	0.47839	0.32781	0.41651	0.41771	0.32063	0.41667	0.41255	0.40073	0.36944	0.43284	0.36317	0.42955	0.43691	0.54266	0.46015	0.5391	0.4756	0.50123	0.30863	0.40186	0.37873	0.35602	0.5009	0.31293	0.29767	0.29767	0.42094	0.38287	0.43937	0.46404	0.50088	0.53311	0.45036	0.34923	0.62129	0.36583
1146.4	0.48579	0.31529	0.39866	0.40813	0.31258	0.40802	0.40418	0.40119	0.36245	0.4014	0.34338	0.41184	0.4429	0.51885	0.44638	0.49645	0.46273	0.50695	0.27349	0.41417	0.38802	0.32982	0.46477	0.29339	0.32196	0.32196	0.42754	0.37139	0.43037	0.45366	0.48795	0.54786	0.47609	0.35829	0.62237	0.34726
1147.3	0.47802	0.30148	0.38437	0.40609	0.30111	0.40105	0.39371	0.37372	0.33679	0.37941	0.33399	0.37973	0.45111	0.48273	0.42292	0.49481	0.45987	0.48201	0.25179	0.36987	0.37566	0.31699	0.43574	0.26388	0.29834	0.29834	0.42246	0.37819	0.40684	0.45403	0.48497	0.53151	0.47063	0.36899	0.64006	0.3232
1148.2	0.47315	0.29188	0.34856	0.3847	0.29086	0.38188	0.4012	0.36366	0.33035	0.35879	0.32225	0.37839	0.45118	0.4585	0.38281	0.46339	0.45539	0.45094	0.2572	0.35741	0.35321	0.31295	0.3956	0.28326	0.30118	0.30118	0.42388	0.35238	0.42133	0.45123	0.51396	0.532	0.47501	0.37294	0.65775	0.34663
1149.1	0.45448	0.29605	0.32567	0.38253	0.28267	0.36931	0.3923	0.34958	0.3248	0.36829	0.31585	0.36506	0.4581	0.46866	0.37767	0.4625	0.43984	0.44789	0.26066	0.34476	0.35425	0.33434	0.38097	0.27837	0.2965	0.2965	0.42137	0.35184	0.42169	0.45519	0.51837	0.53217	0.4921	0.39143	0.66053	0.34631
1150	0.42831	0.28515	0.30165	0.3698	0.27748	0.3378	0.38602	0.32116	0.31379	0.34587	0.2933	0.36103	0.44356	0.45377	0.34599	0.45263	0.42946	0.41623	0.25415	0.3184	0.3441	0.32638	0.3514	0.26765	0.27887	0.27887	0.42699	0.36475	0.42984	0.43331	0.54342	0.51565	0.50329	0.41266	0.65401	0.35975
1150.9	0.38867	0.29223	0.3029	0.35871	0.25339	0.31666	0.38393	0.28681	0.28321	0.33824	0.28611	0.33851	0.42552	0.45672	0.32546	0.45792	0.40836	0.36883	0.24808	0.28022	0.30037	0.31043	0.35045	0.24081	0.23362	0.23362	0.42406	0.38035	0.43006	0.418	0.56214	0.50367	0.49152	0.42238	0.66704	0.34756
1151.8	0.35517	0.26238	0.27796	0.34296	0.23478	0.30888	0.36938	0.26011	0.25864	0.32869	0.26304	0.33844	0.41358	0.43123	0.29251	0.43006	0.386	0.34188	0.23703	0.27426	0.28197	0.29871	0.32908	0.24607	0.22373	0.22373	0.40592	0.3705	0.42182	0.40191	0.56458	0.51857	0.48843	0.4354	0.67041	0.37722
1152.7	0.32729	0.24823	0.27005	0.34128	0.22233	0.29175	0.34172	0.24203	0.23109	0.31462	0.25519	0.33823	0.40275	0.42761	0.28905	0.42637	0.36561	0.32863	0.20429	0.27022	0.25751	0.27672	0.34308	0.23221	0.19683	0.19683	0.39863	0.37141	0.41662	0.39178	0.55359	0.5317	0.49893	0.45217	0.68318	0.35331
1153.6	0.32618	0.23376	0.26776	0.33847	0.21988	0.2907	0.32021	0.23467	0.22134	0.28218	0.2377	0.31697	0.38452	0.41826	0.26221	0.38953	0.37186	0.31744	0.16376	0.24503	0.24663	0.22994	0.33137	0.21452	0.17806	0.17806	0.40776	0.36067	0.42422	0.38146	0.56807	0.52781	0.50034	0.46025	0.6808	0.35227
1154.5	0.30751	0.2342	0.26884	0.32058	0.20166	0.29431	0.30854	0.22292	0.21637	0.2733	0.24416	0.30306	0.37055	0.42398	0.28275	0.38078	0.3672	0.32895	0.19131	0.23357	0.22878	0.21217	0.32659	0.197	0.16489	0.16489	0.40724	0.34152	0.41597	0.39242	0.57984	0.54482	0.49901	0.47392	0.69576	0.34443
1155.4	0.28305	0.21422	0.24073	0.31475	0.194	0.28676	0.29476	0.21882	0.2084	0.27346	0.24046	0.29747	0.34844	0.42397	0.27971	0.37315	0.35592	0.33617	0.19609	0.23889	0.24984	0.21119	0.30723	0.19246	0.15848	0.15848	0.40713	0.3342	0.40482	0.38888	0.58196	0.56232	0.51561	0.49455	0.6952	0.36121
1156.4	0.29183	0.20995	0.24706	0.30904	0.18812	0.27077	0.29475	0.23979	0.20961	0.26005	0.23546	0.28934	0.35499	0.42567	0.2815	0.36347	0.36396	0.33379	0.21086	0.2507	0.23034	0.18967	0.31121	0.17845	0.1428	0.1428	0.42655	0.32706	0.42918	0.40681	0.59237	0.56555	0.52167	0.50155	0.68461	0.35192
1157.3	0.29055	0.20925	0.22532	0.31501	0.17223	0.27943	0.29251	0.22862	0.18721	0.26951	0.2285	0.26653	0.33251	0.41782	0.25802	0.37851	0.35053	0.33653	0.20633	0.23487	0.24039	0.19699	0.27636	0.1656	0.13833	0.13833	0.41544	0.33605	0.41048	0.40189	0.59025	0.57316	0.51316	0.52145	0.67438	0.3577
1158.2	0.26899	0.19818	0.20303	0.32085	0.15181	0.26862	0.29314	0.22242	0.1805	0.26678	0.24236	0.28423	0.33278	0.41104	0.26487	0.39973	0.33657	0.32926	0.21828	0.22916	0.23632	0.19877	0.28452	0.16855	0.13212	0.13212	0.40391	0.35706	0.39337	0.37789	0.59583	0.58563	0.49007	0.542	0.68015	0.381
1159.1	0.26227	0.1842	0.19142	0.32619	0.13826	0.25716	0.28906	0.23059	0.16464	0.23418	0.22682	0.27257	0.32676	0.39195	0.26245	0.37695	0.31153	0.32384	0.18601	0.23604	0.21739	0.19126	0.27757	0.16136	0.12284	0.12284	0.3951	0.34761	0.37349	0.36822	0.58225	0.59227	0.4683	0.54729	0.66955	0.37259
1160	0.25196	0.17296	0.1755	0.31909	0.13195	0.26125	0.28786	0.21407	0.17205	0.21665	0.20866	0.26048	0.3152	0.36184	0.26403	0.36895	0.31008	0.30125	0.17824	0.22309	0.19864	0.1896	0.29248	0.1437	0.11973	0.11973	0.38248	0.32687	0.3668	0.34324	0.58858	0.57995	0.43787	0.56318	0.65039	0.36447
1160.9	0.22734	0.1763	0.14985	0.31601	0.12304	0.25704	0.28075	0.19526	0.18018	0.21924	0.20689	0.2635	0.28755	0.3678	0.26182	0.37183	0.27967	0.31015	0.17481	0.20672	0.22283	0.20604	0.28443	0.146	0.11507	0.11507	0.35886	0.30667	0.32803	0.3296	0.58102	0.5605	0.42724	0.5917	0.63721	0.35693
1161.8	0.20664	0.15891	0.15303	0.29812	0.1414	0.25191	0.27023	0.19808	0.18567	0.19786	0.19849	0.24801	0.29337	0.36443	0.28847	0.35147	0.30004	0.32581	0.18006	0.22468	0.20702	0.20193	0.30537	0.13034	0.10714	0.10714	0.36848	0.28414	0.32278	0.33645	0.56668	0.5566	0.40276	0.6055	0.6129	0.3436
1162.7	0.20418	0.14524	0.15883	0.28738	0.14906	0.24016	0.26404	0.18004	0.16138	0.18826	0.17173	0.21559	0.29586	0.35216	0.30247	0.34798	0.30735	0.32553	0.18011	0.21423	0.21397	0.20466	0.29696	0.12167	0.098437	0.098437	0.35991	0.2523	0.31094	0.33575	0.54133	0.53342	0.40876	0.61995	0.58821	0.30478
1163.6	0.20053	0.13482	0.15677	0.27952	0.14371	0.23412	0.25063	0.18574	0.16371	0.20468	0.16436	0.20942	0.30353	0.35283	0.29541	0.34749	0.31895	0.3087	0.1884	0.21485	0.23835	0.22076	0.29164	0.1308	0.10538	0.10538	0.35894	0.25022	0.30688	0.31636	0.52517	0.51883	0.39556	0.64309	0.55998	0.3013
1164.5	0.19943	0.1401	0.17231	0.26815	0.14233	0.22469	0.22778	0.19775	0.15178	0.20315	0.17365	0.20608	0.30158	0.36496	0.29698	0.33819	0.30356	0.32663	0.16179	0.21014	0.23999	0.22658	0.28652	0.12446	0.091859	0.091859	0.34412	0.24617	0.28895	0.30832	0.48021	0.49387	0.38858	0.65682	0.55094	0.28899
1165.4	0.18556	0.13421	0.17738	0.26293	0.13697	0.22655	0.21555	0.18298	0.1402	0.1949	0.17096	0.19172	0.30722	0.36077	0.29919	0.33002	0.31016	0.32842	0.13215	0.21078	0.22328	0.22066	0.28741	0.12678	0.090313	0.090313	0.33378	0.2423	0.28488	0.28757	0.45409	0.47101	0.3653	0.6583	0.52698	0.28189
1166.4	0.18686	0.1476	0.16731	0.25069	0.12491	0.23126	0.20109	0.15272	0.13058	0.19816	0.16814	0.20448	0.32562	0.3553	0.28117	0.31305	0.30227	0.31468	0.12029	0.17749	0.24327	0.21996	0.26606	0.14158	0.091098	0.091098	0.31	0.21514	0.26774	0.24158	0.42677	0.41818	0.3442	0.66308	0.49642	0.29073
1167.3	0.16737	0.16049	0.16135	0.23957	0.12215	0.23946	0.19318	0.16436	0.14282	0.19251	0.16674	0.1993	0.30372	0.36469	0.25662	0.31762	0.29438	0.31628	0.1106	0.17947	0.23629	0.22169	0.26313	0.12877	0.08898	0.08898	0.30182	0.20537	0.24677	0.21428	0.4011	0.39597	0.30491	0.65606	0.45998	0.28117
1168.2	0.16083	0.14958	0.13967	0.24715	0.12309	0.24428	0.20834	0.13564	0.14097	0.18589	0.17276	0.19256	0.31417	0.35393	0.2365	0.33118	0.29258	0.33425	0.1148	0.17461	0.22748	0.2081	0.26439	0.13426	0.092468	0.092468	0.27816	0.19973	0.22936	0.19415	0.37995	0.35902	0.27011	0.64832	0.43711	0.26539
1169.1	0.15004	0.1343	0.11371	0.25023	0.11102	0.24703	0.20607	0.12529	0.12662	0.19038	0.15953	0.19924	0.33257	0.35315	0.22016	0.34867	0.30436	0.32156	0.12377	0.19091	0.21556	0.20689	0.26565	0.14741	0.11162	0.11162	0.26373	0.19732	0.20984	0.1794	0.36062	0.3548	0.23706	0.64863	0.4102	0.26424
1170	0.1401	0.12419	0.10758	0.23986	0.10676	0.24523	0.2114	0.13332	0.11985	0.1906	0.15695	0.19857	0.33137	0.35385	0.22405	0.32984	0.30935	0.31255	0.14271	0.20455	0.22235	0.20454	0.2516	0.13661	0.10565	0.10565	0.25581	0.1838	0.20641	0.16505	0.34761	0.34101	0.21269	0.6398	0.39954	0.25643
1170.9	0.11516	0.11732	0.10258	0.24958	0.10221	0.2307	0.23415	0.1534	0.12754	0.18357	0.1523	0.18068	0.31188	0.3726	0.23088	0.33872	0.29735	0.30499	0.17077	0.21934	0.21667	0.21473	0.26454	0.11201	0.096009	0.096009	0.23947	0.1857	0.2084	0.16104	0.35073	0.33387	0.19554	0.63519	0.37543	0.22907
1171.8	0.1158	0.10253	0.08899	0.24964	0.099187	0.22539	0.2227	0.14766	0.11057	0.18434	0.15129	0.19541	0.33676	0.36059	0.23919	0.32982	0.29536	0.27944	0.1494	0.21679	0.19907	0.22232	0.26143	0.13183	0.095464	0.095464	0.21797	0.18134	0.19825	0.14771	0.33094	0.31766	0.16455	0.64073	0.36489	0.23126
1172.7	0.097167	0.1138	0.089988	0.2473	0.10368	0.22007	0.2132	0.16527	0.10647	0.17661	0.13452	0.19106	0.32614	0.39717	0.23738	0.31117	0.2957	0.26311	0.14212	0.23408	0.20386	0.22028	0.23864	0.11772	0.079074	0.079074	0.19551	0.15332	0.19878	0.131	0.30103	0.30841	0.15104	0.63558	0.34493	0.22649
1173.6	0.1082	0.11309	0.097729	0.25263	0.11722	0.2246	0.22022	0.158	0.11701	0.15984	0.13662	0.17613	0.32347	0.38856	0.24084	0.29309	0.30659	0.26559	0.12401	0.23288	0.21066	0.20259	0.23773	0.11126	0.079495	0.079495	0.18839	0.13194	0.2178	0.12682	0.29088	0.27065	0.13494	0.62019	0.32154	0.19595
1174.5	0.096053	0.11368	0.082462	0.25393	0.11103	0.21291	0.20522	0.16471	0.11399	0.14881	0.1248	0.17447	0.3282	0.39821	0.22682	0.30086	0.31068	0.25663	0.093768	0.22559	0.22133	0.19858	0.23736	0.11762	0.090157	0.090157	0.16728	0.11003	0.21317	0.10834	0.26534	0.25427	0.12116	0.60828	0.29143	0.17989
1175.4	0.11442	0.12285	0.070569	0.24683	0.11526	0.21147	0.19349	0.15841	0.10622	0.14628	0.13119	0.18552	0.33663	0.37794	0.22543	0.30957	0.32264	0.2583	0.056373	0.22936	0.22099	0.18838	0.24083	0.1298	0.1101	0.1101	0.16693	0.098153	0.2071	0.10319	0.23241	0.23173	0.10884	0.6037	0.29089	0.18208
1176.3	0.11285	0.14045	0.06729	0.24374	0.13016	0.1999	0.19094	0.14064	0.10886	0.13306	0.14018	0.17073	0.3103	0.39524	0.22594	0.29224	0.34336	0.25222	0.069716	0.22228	0.23093	0.17068	0.2525	0.12668	0.11729	0.11729	0.16305	0.08324	0.22888	0.10978	0.22029	0.20369	0.1117	0.5854	0.27629	0.17109
1177.2	0.12918	0.12322	0.075057	0.23061	0.12123	0.20246	0.199	0.12421	0.098459	0.14079	0.14046	0.17768	0.30709	0.37052	0.25741	0.29122	0.34727	0.25842	0.087833	0.19957	0.22564	0.17025	0.25324	0.13904	0.12546	0.12546	0.17802	0.082133	0.22398	0.11597	0.22762	0.17419	0.10302	0.5811	0.27207	0.16619
1178.1	0.11363	0.12688	0.074038	0.21798	0.11846	0.20204	0.18255	0.12118	0.084367	0.13783	0.13422	0.17715	0.30979	0.37764	0.2655	0.29319	0.3351	0.26564	0.10227	0.1744	0.21963	0.16086	0.2321	0.14459	0.1259	0.1259	0.17861	0.079957	0.2113	0.12059	0.20932	0.15813	0.08799	0.5683	0.26382	0.17939
1179	0.1281	0.11808	0.080332	0.21013	0.12283	0.20448	0.19022	0.10936	0.090387	0.13283	0.13801	0.1673	0.30344	0.36355	0.27001	0.29591	0.34456	0.25795	0.11411	0.17402	0.20188	0.15717	0.24215	0.14199	0.11824	0.11824	0.18287	0.070446	0.20958	0.10972	0.21348	0.14095	0.082801	0.5514	0.26719	0.17913
1179.9	0.11325	0.11624	0.093359	0.2191	0.11499	0.21105	0.18307	0.09237	0.10258	0.12534	0.13164	0.1655	0.31428	0.34585	0.25325	0.2977	0.34507	0.25007	0.12747	0.14295	0.18505	0.15184	0.24107	0.13108	0.11579	0.11579	0.18101	0.085667	0.20309	0.12092	0.21191	0.12199	0.076464	0.53221	0.27384	0.17395
1180.8	0.10607	0.098203	0.097038	0.21928	0.091672	0.20932	0.18353	0.098543	0.10351	0.13991	0.12058	0.17188	0.33974	0.34217	0.24554	0.31522	0.33075	0.27225	0.11591	0.15021	0.19611	0.14765	0.24291	0.11436	0.10678	0.10678	0.17956	0.10054	0.18354	0.10568	0.2028	0.12554	0.063497	0.51696	0.27389	0.18325
1181.8	0.08475	0.098315	0.083895	0.22513	0.093296	0.20421	0.17704	0.098986	0.10109	0.14667	0.1323	0.16373	0.33191	0.33403	0.22098	0.332	0.3184	0.26929	0.096548	0.1632	0.18847	0.14493	0.26226	0.10746	0.098365	0.098365	0.17756	0.11811	0.16583	0.11472	0.205	0.13688	0.059789	0.49267	0.27615	0.17662
1182.6	0.082527	0.087251	0.076372	0.23021	0.085329	0.20325	0.1868	0.11283	0.10574	0.16083	0.13895	0.16673	0.32076	0.32527	0.20169	0.33624	0.31552	0.26491	0.11708	0.18173	0.18964	0.1634	0.26684	0.10039	0.071408	0.071408	0.17109	0.10952	0.14998	0.10726	0.22107	0.1325	0.062592	0.4821	0.27766	0.1687
1183.5	0.065129	0.087843	0.086809	0.2368	0.084067	0.20436	0.16733	0.10084	0.08765	0.15443	0.134	0.16139	0.32145	0.31672	0.20388	0.32979	0.29941	0.27525	0.099464	0.17319	0.18622	0.15806	0.25685	0.086349	0.058162	0.058162	0.17776	0.12727	0.14309	0.12068	0.18707	0.12617	0.046485	0.46641	0.2755	0.17467
1184.4	0.062232	0.081155	0.10475	0.22494	0.090897	0.19912	0.16516	0.11718	0.068516	0.15735	0.13531	0.15662	0.30808	0.34255	0.22397	0.30894	0.30082	0.28765	0.090308	0.18564	0.174	0.14098	0.24923	0.094764	0.04068	0.04068	0.19354	0.11189	0.15034	0.12239	0.18836	0.14188	0.038916	0.44241	0.26601	0.18181
1185.4	0.069735	0.094391	0.10567	0.21924	0.09622	0.20995	0.16706	0.11822	0.058736	0.15123	0.12894	0.13604	0.28141	0.36203	0.23248	0.30156	0.29813	0.30599	0.10934	0.17769	0.16399	0.14656	0.24307	0.095535	0.042521	0.042521	0.19995	0.10637	0.1601	0.15493	0.19312	0.1273	0.047821	0.42875	0.26679	0.17432
1186.3	0.085756	0.12009	0.10172	0.21691	0.10852	0.20975	0.16423	0.1118	0.074878	0.14715	0.12113	0.12337	0.28728	0.38618	0.24415	0.29045	0.32011	0.29061	0.12318	0.17814	0.16408	0.14659	0.24274	0.075023	0.054596	0.054596	0.18232	0.092957	0.1738	0.14353	0.17616	0.11239	0.045472	0.41354	0.26755	0.18552
1187.2	0.092405	0.14239	0.10676	0.21874	0.11274	0.18904	0.17045	0.10347	0.086799	0.13526	0.12542	0.12368	0.2802	0.41903	0.25708	0.29526	0.31687	0.27462	0.12336	0.17822	0.16967	0.14988	0.24242	0.077299	0.063392	0.063392	0.18885	0.11701	0.18698	0.1395	0.16764	0.11303	0.052376	0.39385	0.26868	0.197
1188.1	0.11696	0.15175	0.10789	0.22233	0.11245	0.19403	0.18768	0.11237	0.10155	0.15844	0.11657	0.13642	0.29181	0.41518	0.25359	0.31261	0.32258	0.27745	0.14935	0.17469	0.18151	0.16817	0.23481	0.09422	0.077031	0.077031	0.18982	0.11778	0.20149	0.1335	0.17933	0.1072	0.073595	0.38881	0.2637	0.21675
1189	0.11629	0.15121	0.086567	0.23106	0.11557	0.2038	0.19193	0.12032	0.11314	0.17244	0.11383	0.13871	0.2938	0.41388	0.25178	0.32417	0.31417	0.28785	0.19052	0.18814	0.20142	0.18906	0.22502	0.083372	0.083906	0.083906	0.17165	0.11927	0.19513	0.13962	0.16448	0.09715	0.087024	0.38286	0.26898	0.2252
1189.9	0.09892	0.14873	0.094252	0.24519	0.11678	0.19295	0.18727	0.12923	0.14572	0.18725	0.12163	0.16218	0.3006	0.39116	0.24722	0.3155	0.3172	0.27537	0.19744	0.21379	0.20336	0.18778	0.23911	0.094482	0.084798	0.084798	0.17464	0.12256	0.1951	0.12687	0.1647	0.1221	0.092089	0.37353	0.28734	0.24204
1190.8	0.097242	0.12829	0.1057	0.23447	0.11375	0.19195	0.18366	0.13528	0.15363	0.1907	0.12241	0.17167	0.29743	0.38117	0.24773	0.31302	0.30682	0.29397	0.20133	0.21048	0.23136	0.18682	0.22969	0.099781	0.085317	0.085317	0.18158	0.12048	0.20617	0.12408	0.16252	0.12729	0.11378	0.36695	0.29262	0.25094
1191.7	0.10937	0.12857	0.09974	0.22889	0.10893	0.20833	0.18541	0.14037	0.15467	0.19975	0.11888	0.16436	0.30738	0.36567	0.23791	0.3051	0.3086	0.30481	0.21889	0.20927	0.22854	0.17771	0.23576	0.098099	0.091628	0.091628	0.17032	0.10031	0.20297	0.12805	0.16952	0.14495	0.1128	0.35781	0.30754	0.25577
1192.6	0.12235	0.13241	0.11007	0.2355	0.11479	0.21252	0.20146	0.13954	0.16048	0.20607	0.15674	0.15959	0.29884	0.38265	0.24432	0.30506	0.30358	0.33631	0.26442	0.22218	0.23361	0.16795	0.26736	0.085281	0.11127	0.11127	0.16204	0.10379	0.1896	0.1372	0.2005	0.16828	0.1182	0.35381	0.33261	0.25815
1193.5	0.14386	0.13659	0.13557	0.23333	0.12944	0.21865	0.22144	0.14466	0.17988	0.2117	0.15778	0.15751	0.28717	0.39602	0.23724	0.3318	0.32557	0.33858	0.27331	0.24063	0.23429	0.16682	0.28366	0.10008	0.13731	0.13731	0.16978	0.12128	0.19684	0.13146	0.22184	0.19859	0.13299	0.35511	0.32908	0.26632
1194.4	0.16776	0.15129	0.13132	0.23491	0.14298	0.25564	0.24208	0.16106	0.17742	0.2202	0.16623	0.15824	0.28492	0.40113	0.2369	0.33382	0.33325	0.36172	0.32688	0.24479	0.24451	0.17531	0.26623	0.10939	0.14731	0.14731	0.16571	0.12084	0.20025	0.15753	0.2299	0.20767	0.14347	0.35597	0.32212	0.27899
1195.3	0.1816	0.17295	0.14579	0.25659	0.14104	0.27123	0.25013	0.18493	0.17445	0.21336	0.17468	0.1683	0.28471	0.39732	0.2393	0.3469	0.33521	0.38732	0.36852	0.26612	0.22685	0.16016	0.28927	0.1119	0.15519	0.15519	0.1676	0.14012	0.1948	0.17964	0.25455	0.23862	0.14456	0.34604	0.32934	0.28325
1196.2	0.18677	0.16143	0.15916	0.27188	0.16623	0.27242	0.2608	0.19925	0.18876	0.22474	0.18847	0.19093	0.28747	0.39204	0.25961	0.35623	0.35309	0.41354	0.38416	0.28708	0.22443	0.15544	0.30868	0.12256	0.16849	0.16849	0.19095	0.15547	0.20798	0.18506	0.25749	0.24301	0.16286	0.35212	0.34231	0.30982
1197.1	0.18307	0.16642	0.14484	0.27725	0.18403	0.28165	0.2564	0.23252	0.19004	0.2253	0.1679	0.18292	0.29466	0.3995	0.25949	0.36576	0.37383	0.41851	0.40869	0.29852	0.21945	0.16376	0.29327	0.13057	0.17793	0.17793	0.21184	0.1642	0.22275	0.19527	0.2547	0.26377	0.17396	0.36397	0.34293	0.31772
1198	0.19113	0.19214	0.144	0.2978	0.18456	0.28024	0.25593	0.25507	0.18762	0.23105	0.18689	0.19072	0.32238	0.40972	0.28611	0.37584	0.36275	0.42676	0.42759	0.30615	0.22657	0.17126	0.30685	0.12561	0.15511	0.15511	0.22283	0.1835	0.22906	0.19534	0.25914	0.26896	0.17697	0.36504	0.35735	0.31967
1198.9	0.20415	0.202	0.15271	0.29351	0.18154	0.26559	0.2518	0.24587	0.17623	0.23078	0.19846	0.20473	0.32201	0.42695	0.2961	0.37695	0.35703	0.41806	0.4233	0.30407	0.19958	0.1786	0.31442	0.12781	0.16592	0.16592	0.23571	0.19422	0.22375	0.17455	0.27414	0.27125	0.17841	0.36876	0.3686	0.31802
1199.8	0.21701	0.21089	0.1663	0.29638	0.18646	0.26755	0.26077	0.24816	0.18441	0.25749	0.20119	0.21776	0.33716	0.43125	0.31346	0.38498	0.35721	0.42367	0.41793	0.30029	0.20764	0.2099	0.29155	0.14465	0.17673	0.17673	0.24887	0.21032	0.22927	0.18976	0.26607	0.28164	0.19734	0.38585	0.36029	0.34329
1200.7	0.21315	0.24164	0.18887	0.29673	0.17521	0.27689	0.26109	0.25351	0.19208	0.26858	0.20052	0.21709	0.34215	0.44403	0.32661	0.4007	0.38135	0.43338	0.43424	0.29422	0.22873	0.2293	0.28728	0.14038	0.16784	0.16784	0.25537	0.23144	0.23056	0.20477	0.27353	0.29883	0.20978	0.38803	0.35062	0.34424
1201.6	0.21356	0.26737	0.21819	0.29394	0.15958	0.27844	0.26914	0.25293	0.20768	0.27707	0.21444	0.23944	0.33401	0.46107	0.35177	0.40182	0.3751	0.42777	0.41761	0.28798	0.22542	0.24104	0.30744	0.13994	0.15258	0.15258	0.25644	0.23734	0.24017	0.20429	0.27873	0.30436	0.22122	0.39086	0.35306	0.34375
1202.5	0.21824	0.27432	0.23835	0.30034	0.1515	0.27131	0.26881	0.25505	0.22348	0.27063	0.21091	0.25162	0.33901	0.44926	0.35691	0.40349	0.36599	0.43117	0.41552	0.28651	0.23735	0.22913	0.3112	0.15265	0.18138	0.18138	0.2662	0.24898	0.23262	0.19806	0.29192	0.32594	0.23658	0.3873	0.36284	0.35629
1203.4	0.21595	0.26718	0.24505	0.31313	0.15602	0.27364	0.28355	0.26464	0.2585	0.27501	0.20479	0.25618	0.34955	0.42556	0.36311	0.42466	0.38209	0.44807	0.42773	0.30431	0.27461	0.22163	0.30658	0.16037	0.19801	0.19801	0.25751	0.28411	0.24277	0.22226	0.30768	0.348	0.24545	0.38594	0.35574	0.37666
1204.3	0.21058	0.27542	0.24053	0.31664	0.1545	0.27519	0.28204	0.26408	0.27044	0.2787	0.21727	0.25805	0.33015	0.44602	0.33476	0.42372	0.38139	0.44105	0.43389	0.3124	0.27334	0.23026	0.3344	0.17758	0.21464	0.21464	0.24677	0.28447	0.24353	0.22976	0.3189	0.3477	0.24754	0.39034	0.36538	0.37849
1205.2	0.2238	0.26051	0.23995	0.32053	0.16848	0.27804	0.28066	0.26296	0.27269	0.27965	0.21857	0.27137	0.3333	0.43104	0.34181	0.42166	0.35923	0.44284	0.41186	0.31764	0.2807	0.24591	0.34438	0.18632	0.24578	0.24578	0.24228	0.27463	0.24813	0.23291	0.31928	0.35908	0.2534	0.38945	0.3765	0.39046
1206.1	0.23242	0.25402	0.245	0.33158	0.18711	0.27297	0.29711	0.24769	0.28482	0.27964	0.22806	0.28695	0.34072	0.40694	0.332	0.42336	0.36407	0.44873	0.41283	0.30954	0.29265	0.24835	0.34779	0.19624	0.27247	0.27247	0.2405	0.30316	0.25234	0.25475	0.33051	0.36511	0.25711	0.38674	0.38431	0.40446
1207	0.22332	0.24965	0.23639	0.32028	0.19329	0.29151	0.29835	0.25807	0.28992	0.28703	0.23665	0.29617	0.31781	0.40555	0.31735	0.41251	0.38197	0.45402	0.41857	0.30374	0.28462	0.27557	0.34975	0.20033	0.2843	0.2843	0.23058	0.3023	0.28415	0.29351	0.33557	0.37535	0.25434	0.39419	0.38015	0.41513
1207.9	0.23229	0.2681	0.24781	0.32368	0.19945	0.30446	0.28937	0.27075	0.28937	0.28838	0.23885	0.29989	0.33502	0.43495	0.31239	0.41908	0.37251	0.46953	0.3803	0.28957	0.28539	0.29724	0.37286	0.21176	0.29748	0.29748	0.24046	0.29301	0.29495	0.29986	0.31618	0.36874	0.27627	0.38902	0.38807	0.41176
1208.8	0.25184	0.27507	0.27384	0.32608	0.22029	0.30626	0.28445	0.28478	0.27791	0.27001	0.24327	0.31321	0.35761	0.43952	0.34261	0.42172	0.39828	0.47484	0.36915	0.29351	0.27975	0.28484	0.36499	0.21704	0.30585	0.30585	0.26949	0.29486	0.30589	0.30843	0.3229	0.37575	0.27814	0.37316	0.39686	0.41708
1209.7	0.24412	0.30034	0.28678	0.33551	0.21427	0.31416	0.30497	0.30207	0.2811	0.25712	0.26071	0.30719	0.3447	0.4617	0.35134	0.43354	0.39598	0.48813	0.38705	0.29995	0.27375	0.27244	0.37316	0.24028	0.31827	0.31827	0.27694	0.31338	0.31156	0.32733	0.35871	0.37515	0.2676	0.36161	0.3856	0.41212
1210.6	0.25396	0.31153	0.30217	0.33867	0.21223	0.31453	0.30295	0.31075	0.28429	0.25547	0.25133	0.30187	0.35028	0.46968	0.36218	0.44219	0.3944	0.47035	0.37721	0.31554	0.28666	0.28172	0.37897	0.25606	0.34558	0.34558	0.29524	0.32044	0.31432	0.33254	0.35517	0.37731	0.26979	0.35354	0.38241	0.41846
1211.5	0.27215	0.30942	0.30558	0.35036	0.21882	0.29698	0.30629	0.31772	0.29172	0.25777	0.25679	0.30136	0.35456	0.46048	0.3587	0.44634	0.38763	0.47242	0.34591	0.32047	0.29773	0.29295	0.38879	0.275	0.35493	0.35493	0.30159	0.34775	0.3139	0.33059	0.36414	0.378	0.27574	0.34639	0.38911	0.4235
1212.4	0.27706	0.29421	0.29011	0.34663	0.22349	0.28386	0.312	0.31493	0.30093	0.25803	0.25978	0.29859	0.36699	0.4324	0.34258	0.43795	0.38694	0.46161	0.3415	0.31912	0.30478	0.298	0.38531	0.27016	0.3695	0.3695	0.31175	0.34945	0.33158	0.3557	0.38277	0.38923	0.27491	0.33806	0.39202	0.42303
1213.3	0.28096	0.28143	0.284	0.35645	0.2279	0.28176	0.31351	0.30182	0.30433	0.26815	0.24755	0.30034	0.36316	0.40772	0.35427	0.4275	0.38197	0.45205	0.3152	0.32141	0.30945	0.3076	0.39132	0.26867	0.392	0.392	0.32015	0.36782	0.35825	0.35597	0.37923	0.39026	0.27122	0.33449	0.38186	0.41664
1214.2	0.30036	0.28696	0.2882	0.35046	0.26903	0.29094	0.31831	0.30212	0.30704	0.28402	0.23753	0.30746	0.38373	0.40999	0.33837	0.41331	0.38397	0.43554	0.30561	0.31627	0.3066	0.31965	0.39004	0.25786	0.42165	0.42165	0.32678	0.37689	0.37725	0.36002	0.38128	0.39502	0.27981	0.327	0.39211	0.41242
1215.1	0.29744	0.29069	0.28173	0.34673	0.32645	0.29428	0.30973	0.31466	0.3161	0.28537	0.24521	0.30892	0.37804	0.42649	0.32836	0.43302	0.38543	0.4401	0.30903	0.32506	0.28982	0.3141	0.3977	0.25089	0.43334	0.43334	0.3269	0.37	0.39916	0.37363	0.3993	0.40577	0.27613	0.31146	0.40602	0.41355
1216	0.29624	0.30433	0.2809	0.33724	0.38279	0.30229	0.31662	0.31879	0.31812	0.27973	0.24131	0.30249	0.38531	0.44491	0.32741	0.42596	0.37707	0.42402	0.30638	0.34243	0.28772	0.31441	0.39625	0.24244	0.45489	0.45489	0.33109	0.36062	0.40497	0.38725	0.39818	0.40745	0.28027	0.30215	0.39976	0.42034
1216.9	0.30475	0.32946	0.32966	0.34005	0.48709	0.32483	0.32863	0.33518	0.32279	0.28779	0.25446	0.31625	0.37964	0.46757	0.35596	0.42396	0.38909	0.44986	0.29963	0.35448	0.27224	0.32891	0.39863	0.24912	0.48109	0.48109	0.3517	0.37509	0.40523	0.41818	0.41017	0.39958	0.28948	0.30547	0.4039	0.43524
1217.8	0.30884	0.35314	0.3367	0.34011	0.54631	0.32609	0.34864	0.37359	0.35004	0.29572	0.27099	0.32196	0.36713	0.49046	0.32005	0.44949	0.38985	0.4659	0.30133	0.3492	0.28465	0.33965	0.41815	0.25548	0.49454	0.49454	0.34571	0.38706	0.39427	0.437	0.43756	0.39771	0.30664	0.30313	0.40657	0.44276
1218.7	0.31855	0.34831	0.34599	0.3482	0.51784	0.31671	0.34204	0.37602	0.36426	0.29637	0.28062	0.33303	0.36572	0.47961	0.3328	0.44356	0.39383	0.47009	0.27963	0.35669	0.29652	0.33344	0.42875	0.27433	0.49216	0.49216	0.34949	0.41086	0.40721	0.47888	0.42784	0.39243	0.32106	0.30335	0.42133	0.47446
1219.6	0.34941	0.35498	0.35287	0.35642	0.4798	0.32614	0.34356	0.39166	0.36279	0.30019	0.28922	0.34369	0.38206	0.45392	0.34049	0.43034	0.41033	0.49351	0.24926	0.35867	0.31224	0.33767	0.443	0.28869	0.50871	0.50871	0.36277	0.44668	0.41989	0.51402	0.4216	0.39267	0.33695	0.30368	0.42216	0.49343
1220.5	0.37023	0.35097	0.37922	0.36428	0.42216	0.34362	0.35348	0.38186	0.35464	0.31359	0.28143	0.34517	0.38491	0.43035	0.34019	0.43565	0.42344	0.51264	0.24926	0.34313	0.29606	0.33391	0.44704	0.2974	0.51504	0.51504	0.38203	0.46029	0.43548	0.5289	0.44129	0.37946	0.33725	0.30209	0.43033	0.50168
1221.4	0.38763	0.3515	0.36572	0.38105	0.31165	0.33191	0.35108	0.39905	0.35249	0.31508	0.27571	0.34143	0.38702	0.41549	0.32598	0.44472	0.41401	0.47516	0.25641	0.3621	0.30519	0.31971	0.45401	0.32426	0.51133	0.51133	0.38486	0.47426	0.44024	0.5078	0.45466	0.39705	0.32616	0.29301	0.42908	0.52615
1222.3	0.39089	0.34053	0.38515	0.38753	0.25278	0.34341	0.34829	0.38716	0.3611	0.3245	0.27182	0.3528	0.3956	0.41083	0.33452	0.42758	0.40155	0.46468	0.28071	0.38375	0.30681	0.31823	0.45278	0.34297	0.50666	0.50666	0.40506	0.48519	0.45569	0.52349	0.46153	0.4109	0.33327	0.28951	0.44018	0.56466
1223.2	0.39808	0.35532	0.40554	0.39879	0.26188	0.35115	0.36424	0.41126	0.3669	0.33283	0.2704	0.36417	0.38977	0.41593	0.30853	0.45295	0.40698	0.45768	0.30782	0.39473	0.31835	0.33941	0.44646	0.35487	0.50605	0.50605	0.4231	0.4947	0.46218	0.52548	0.48334	0.42444	0.3456	0.29453	0.43796	0.57843
1224.1	0.40767	0.35926	0.4338	0.41244	0.25837	0.3611	0.37496	0.41048	0.38629	0.34295	0.28044	0.37484	0.38746	0.42231	0.32466	0.45791	0.39309	0.44271	0.32758	0.39867	0.32825	0.34006	0.43576	0.3766	0.48691	0.48691	0.44589	0.49401	0.44873	0.53145	0.51089	0.42421	0.35765	0.3001	0.45028	0.59378
1225	0.4164	0.37389	0.4443	0.43891	0.27433	0.3547	0.38528	0.43	0.42103	0.3647	0.29985	0.39708	0.39236	0.44631	0.34479	0.47318	0.40174	0.44044	0.33758	0.41102	0.35466	0.34543	0.45734	0.39085	0.49578	0.49578	0.45782	0.51447	0.44479	0.53645	0.51265	0.43224	0.36812	0.30779	0.47165	0.62073
1225.9	0.41917	0.38691	0.46564	0.44252	0.29343	0.35802	0.40452	0.43689	0.43215	0.37111	0.30482	0.40676	0.39764	0.46247	0.37146	0.47403	0.41951	0.44328	0.35193	0.4064	0.35081	0.3508	0.47928	0.38997	0.49751	0.49751	0.47327	0.52006	0.4559	0.52992	0.50792	0.42634	0.38322	0.30715	0.48482	0.63058
1226.8	0.42588	0.42811	0.47766	0.45066	0.30597	0.37834	0.42219	0.46542	0.43887	0.38328	0.32618	0.41249	0.41346	0.47184	0.39897	0.48856	0.43908	0.46085	0.34526	0.41819	0.36183	0.37247	0.47517	0.41322	0.50968	0.50968	0.47978	0.53803	0.45685	0.55999	0.5216	0.43212	0.40065	0.31696	0.49861	0.64261
1227.7	0.4319	0.44227	0.50652	0.4627	0.31495	0.39971	0.41587	0.47922	0.46024	0.39586	0.35315	0.42825	0.41338	0.47019	0.41174	0.48399	0.43397	0.48375	0.33317	0.42199	0.36937	0.37491	0.51225	0.43083	0.51105	0.51105	0.48765	0.53594	0.44315	0.57575	0.5101	0.44406	0.40669	0.32037	0.51546	0.67666
1228.6	0.43283	0.45449	0.5062	0.48128	0.33955	0.41899	0.43289	0.52268	0.48109	0.40776	0.36646	0.46237	0.40148	0.47109	0.38912	0.48317	0.4589	0.52649	0.33779	0.44601	0.38499	0.39088	0.55336	0.45775	0.52497	0.52497	0.47	0.55447	0.45401	0.58994	0.50614	0.45535	0.42804	0.31802	0.52864	0.70622
1229.4	0.44568	0.47968	0.50253	0.48818	0.35621	0.45436	0.43274	0.55602	0.49225	0.41144	0.37963	0.48025	0.38236	0.48281	0.38631	0.47973	0.4706	0.53264	0.34892	0.46909	0.39879	0.40212	0.5489	0.47953	0.5192	0.5192	0.47231	0.56745	0.45814	0.61368	0.51153	0.47782	0.45388	0.32345	0.5428	0.73173
1230.3	0.4536	0.48364	0.52675	0.49559	0.38109	0.47923	0.43299	0.55434	0.51877	0.43703	0.39698	0.50039	0.37195	0.48924	0.38013	0.49465	0.47212	0.54555	0.34943	0.47616	0.42342	0.41239	0.54773	0.50049	0.5202	0.5202	0.46539	0.58923	0.46795	0.64022	0.51647	0.50387	0.47844	0.33905	0.56295	0.75536
1231.2	0.48795	0.48777	0.54948	0.50942	0.38091	0.46906	0.43796	0.57123	0.55498	0.45098	0.41133	0.51884	0.37262	0.47637	0.36679	0.49235	0.46827	0.54396	0.35537	0.47543	0.4387	0.41337	0.57937	0.505	0.53222	0.53222	0.46389	0.58896	0.47011	0.61408	0.50437	0.51403	0.50142	0.34852	0.57857	0.78652
1232.1	0.5223	0.49288	0.53723	0.51508	0.38716	0.46422	0.46404	0.59999	0.56847	0.46507	0.40564	0.51682	0.39106	0.4809	0.37852	0.49492	0.4841	0.54238	0.38993	0.49186	0.43949	0.42494	0.57876	0.51201	0.55584	0.55584	0.47177	0.59266	0.48481	0.59214	0.5247	0.52162	0.51762	0.36267	0.59078	0.77946
1233	0.54047	0.50852	0.57083	0.51687	0.40425	0.47066	0.46914	0.60274	0.58108	0.48656	0.40946	0.50789	0.40487	0.50412	0.39025	0.49899	0.47758	0.53222	0.40738	0.50069	0.44359	0.45038	0.56339	0.52435	0.56536	0.56536	0.4886	0.5813	0.49186	0.59187	0.53568	0.55431	0.52502	0.38093	0.59577	0.79788
1233.9	0.56307	0.50279	0.63214	0.53058	0.41285	0.46828	0.49182	0.60281	0.60463	0.49189	0.419	0.53313	0.44347	0.47556	0.41083	0.50607	0.47499	0.54783	0.41421	0.50476	0.43761	0.45397	0.57865	0.53986	0.58088	0.58088	0.50394	0.57515	0.49838	0.58725	0.54516	0.56612	0.54096	0.38503	0.60089	0.81312
1234.8	0.58466	0.51746	0.65136	0.54468	0.42186	0.4707	0.52066	0.64136	0.61409	0.49283	0.44014	0.55032	0.44639	0.4729	0.42867	0.50491	0.50567	0.55793	0.43081	0.52981	0.43274	0.45348	0.60503	0.5341	0.59737	0.59737	0.5106	0.564	0.5131	0.59575	0.5673	0.56399	0.53872	0.39271	0.62104	0.82764
1235.7	0.57268	0.52809	0.65992	0.55263	0.44348	0.49219	0.53665	0.66269	0.61774	0.50459	0.44474	0.56285	0.4421	0.47959	0.42187	0.506	0.51382	0.57827	0.45674	0.53237	0.4376	0.47289	0.62048	0.54364	0.5874	0.5874	0.52351	0.56719	0.51396	0.60845	0.57467	0.57596	0.54558	0.40103	0.65599	0.82869
1236.6	0.58064	0.54586	0.69768	0.56147	0.45592	0.5068	0.53954	0.65303	0.63956	0.50937	0.47017	0.60024	0.4404	0.48904	0.4254	0.49267	0.51429	0.57367	0.46338	0.53133	0.43385	0.47469	0.63066	0.55702	0.60101	0.60101	0.51552	0.56949	0.51693	0.62772	0.57948	0.59312	0.56546	0.40341	0.67064	0.86653
1237.5	0.5881	0.5531	0.70197	0.56064	0.4433	0.50637	0.55266	0.66461	0.63988	0.51264	0.49353	0.60586	0.44093	0.47282	0.41797	0.50052	0.51637	0.57011	0.48585	0.52458	0.42331	0.46769	0.64904	0.54414	0.61675	0.61675	0.51201	0.57288	0.51872	0.613	0.576	0.58809	0.55891	0.40717	0.68456	0.88164
1238.4	0.6046	0.58139	0.68643	0.56924	0.45124	0.50996	0.55294	0.68616	0.64144	0.53879	0.50452	0.60795	0.42851	0.4982	0.39833	0.50781	0.52489	0.58945	0.47603	0.52566	0.44251	0.48564	0.65322	0.53375	0.64235	0.64235	0.50144	0.57234	0.52236	0.61579	0.56725	0.60299	0.57635	0.42457	0.69238	0.8798
1239.3	0.61463	0.61828	0.70551	0.58752	0.44904	0.52951	0.55191	0.7081	0.6647	0.54495	0.50914	0.60553	0.41629	0.51149	0.38354	0.51098	0.49801	0.60798	0.49505	0.5359	0.46044	0.48484	0.6543	0.54018	0.64768	0.64768	0.49793	0.58668	0.49999	0.61521	0.56332	0.63183	0.61027	0.42497	0.70753	0.88391
1240.2	0.61972	0.60172	0.72292	0.59324	0.44739	0.5449	0.55494	0.71033	0.68038	0.54411	0.51363	0.61229	0.41961	0.48934	0.39866	0.50161	0.49688	0.61344	0.51538	0.54786	0.4547	0.48143	0.63898	0.53913	0.66595	0.66595	0.49131	0.57361	0.50007	0.61803	0.5793	0.64544	0.60766	0.42473	0.70336	0.8996
1241.1	0.60709	0.60153	0.72463	0.60826	0.45479	0.55511	0.56414	0.72348	0.67722	0.56506	0.51422	0.61284	0.41756	0.47867	0.406	0.51303	0.50005	0.62443	0.51577	0.5545	0.47943	0.48015	0.647	0.54441	0.65198	0.65198	0.48618	0.58099	0.48617	0.61966	0.58458	0.65793	0.61359	0.43081	0.71582	0.89459
1242	0.60811	0.6049	0.72654	0.61965	0.46548	0.55027	0.55958	0.71233	0.68305	0.56793	0.49959	0.62158	0.42181	0.50408	0.41017	0.50929	0.49714	0.61111	0.51856	0.55201	0.47774	0.48229	0.64063	0.53773	0.63531	0.63531	0.47169	0.57744	0.47781	0.60361	0.58217	0.64854	0.64133	0.42583	0.72059	0.88987
1242.9	0.59072	0.60957	0.72808	0.59765	0.45371	0.55075	0.56892	0.71459	0.6829	0.54532	0.49616	0.62609	0.41552	0.50275	0.41119	0.47428	0.48136	0.59187	0.56927	0.55848	0.44836	0.46617	0.65013	0.53589	0.60145	0.60145	0.46291	0.54916	0.46299	0.59156	0.61384	0.65698	0.62547	0.41079	0.73794	0.89891
1243.8	0.58731	0.59141	0.71036	0.58733	0.45304	0.54033	0.5506	0.68929	0.66777	0.54203	0.48583	0.62849	0.4085	0.49401	0.38946	0.46081	0.48579	0.57836	0.55624	0.52379	0.46009	0.48381	0.64651	0.53272	0.58305	0.58305	0.4525	0.52054	0.459	0.59005	0.60119	0.64064	0.62551	0.41781	0.73159	0.90563
1244.6	0.58852	0.60225	0.70631	0.58719	0.45813	0.51954	0.54239	0.67626	0.6604	0.54504	0.49242	0.6227	0.38947	0.50967	0.39344	0.47881	0.48003	0.57569	0.52285	0.51046	0.47458	0.47944	0.65474	0.51094	0.55327	0.55327	0.44141	0.52544	0.44247	0.57602	0.5908	0.64067	0.6335	0.42794	0.73721	0.88876
1245.6	0.59194	0.58928	0.67589	0.57149	0.44378	0.50328	0.5267	0.67127	0.66187	0.51874	0.47481	0.60872	0.37599	0.52513	0.38667	0.48464	0.45336	0.58469	0.50637	0.50286	0.45128	0.47425	0.63436	0.49199	0.52504	0.52504	0.42259	0.5101	0.43651	0.53418	0.57876	0.62838	0.61551	0.41494	0.73563	0.89592
1246.4	0.58259	0.57259	0.65671	0.56508	0.42394	0.50494	0.52216	0.67891	0.65505	0.50847	0.47438	0.59927	0.36011	0.52235	0.38749	0.46613	0.42239	0.59492	0.49424	0.50042	0.459	0.47201	0.63112	0.4684	0.49875	0.49875	0.40866	0.49226	0.41814	0.53251	0.58089	0.63118	0.59825	0.41869	0.73148	0.88644
1247.3	0.54768	0.55088	0.64745	0.56923	0.42371	0.50737	0.49547	0.66417	0.64049	0.49587	0.46472	0.58332	0.33776	0.52743	0.38621	0.47535	0.42648	0.59515	0.46022	0.49418	0.48305	0.46112	0.62206	0.44898	0.46628	0.46628	0.39881	0.48877	0.40731	0.52031	0.54066	0.61388	0.59372	0.42216	0.71486	0.87536
1248.2	0.53375	0.53955	0.62475	0.56071	0.42074	0.50086	0.4912	0.66036	0.6217	0.48232	0.46248	0.5767	0.3524	0.52551	0.41252	0.47333	0.41788	0.60275	0.44073	0.50091	0.44033	0.44422	0.61793	0.44603	0.44195	0.44195	0.39073	0.47759	0.38381	0.50038	0.52305	0.60178	0.55713	0.40498	0.71304	0.86255
1249.1	0.5326	0.5266	0.61196	0.55169	0.39805	0.49084	0.47134	0.65999	0.5964	0.47137	0.44203	0.56288	0.37942	0.54163	0.39461	0.45408	0.42252	0.60013	0.43643	0.49794	0.41762	0.43415	0.60961	0.43378	0.41974	0.41974	0.37043	0.4501	0.38421	0.47489	0.49896	0.5913	0.53399	0.38909	0.68922	0.85119
1250	0.51322	0.51381	0.60236	0.54394	0.39276	0.48627	0.45751	0.64528	0.56688	0.46288	0.4355	0.54807	0.39407	0.53018	0.3748	0.44477	0.43592	0.59364	0.43908	0.49535	0.41235	0.421	0.59875	0.41173	0.42207	0.42207	0.36887	0.44288	0.37088	0.49076	0.47939	0.58893	0.51547	0.3892	0.67066	0.83346
1250.9	0.49828	0.49407	0.58492	0.52577	0.37953	0.48053	0.44316	0.62598	0.55571	0.45317	0.41817	0.53129	0.40151	0.51703	0.36658	0.44127	0.43394	0.61701	0.42743	0.49755	0.39589	0.41795	0.56675	0.40649	0.41031	0.41031	0.37219	0.41863	0.3499	0.49133	0.45531	0.58947	0.50333	0.37789	0.65295	0.80748
1251.8	0.5055	0.46639	0.57142	0.50961	0.36727	0.46468	0.42593	0.59789	0.54718	0.45797	0.40853	0.51946	0.42948	0.49456	0.35605	0.44602	0.42196	0.62465	0.42879	0.48088	0.37926	0.41345	0.5466	0.40425	0.40609	0.40609	0.35652	0.40283	0.33143	0.50405	0.45099	0.56443	0.49177	0.36266	0.63672	0.80365
1252.7	0.4829	0.43451	0.55063	0.48995	0.33857	0.43547	0.40569	0.5631	0.53091	0.44265	0.38978	0.49591	0.43711	0.48461	0.33077	0.43523	0.40229	0.59632	0.45227	0.46328	0.36705	0.39965	0.5292	0.38705	0.38333	0.38333	0.3429	0.39456	0.31759	0.48059	0.44968	0.55688	0.48094	0.351	0.60667	0.79303
1253.6	0.46475	0.41835	0.52911	0.47771	0.32796	0.42287	0.40486	0.53369	0.51676	0.41884	0.37911	0.48888	0.43329	0.46851	0.32614	0.43062	0.37834	0.56718	0.47165	0.45121	0.35209	0.36483	0.52985	0.37287	0.38531	0.38531	0.33199	0.38809	0.30232	0.482	0.44612	0.53396	0.45597	0.33395	0.59803	0.77661
1254.5	0.44796	0.38502	0.50348	0.45844	0.29955	0.40469	0.38358	0.5261	0.50633	0.39845	0.36363	0.47579	0.43964	0.4486	0.33058	0.4043	0.35493	0.55297	0.46588	0.44563	0.34099	0.34957	0.49642	0.366	0.35272	0.35272	0.31349	0.35672	0.28242	0.45161	0.44422	0.50649	0.44026	0.3169	0.56933	0.746
1255.4	0.43885	0.38603	0.49077	0.45412	0.28991	0.3773	0.36715	0.50665	0.47915	0.38121	0.35674	0.47188	0.45913	0.43867	0.33881	0.40925	0.34958	0.51976	0.47443	0.44064	0.32696	0.32829	0.51113	0.37911	0.33366	0.33366	0.28291	0.35512	0.2682	0.42541	0.43765	0.48163	0.41936	0.30746	0.56313	0.72612
1256.3	0.39804	0.38494	0.44683	0.44278	0.25809	0.34628	0.36358	0.48165	0.44616	0.34343	0.34608	0.45187	0.44571	0.45761	0.30997	0.40635	0.33511	0.47982	0.47627	0.42652	0.30598	0.31288	0.50196	0.36595	0.30958	0.30958	0.26509	0.35262	0.25637	0.38093	0.41918	0.43603	0.39023	0.29299	0.55387	0.7016
1257.2	0.37854	0.38564	0.41955	0.43082	0.23216	0.33706	0.36237	0.47561	0.43187	0.34277	0.33894	0.45234	0.45041	0.46489	0.31884	0.42012	0.31994	0.48363	0.45536	0.42879	0.32445	0.32176	0.49425	0.34748	0.2886	0.2886	0.24035	0.3401	0.24401	0.37185	0.41005	0.42187	0.38683	0.28932	0.53765	0.67636
1258	0.37371	0.36739	0.37993	0.4166	0.21815	0.33795	0.34688	0.4315	0.41601	0.32472	0.3171	0.44195	0.46806	0.4675	0.31128	0.41741	0.31746	0.5036	0.45158	0.42155	0.32238	0.31744	0.46596	0.35464	0.28695	0.28695	0.22784	0.33315	0.21965	0.37113	0.40108	0.39945	0.38357	0.27743	0.5031	0.66053
1258.9	0.35543	0.372	0.37082	0.39436	0.21225	0.31499	0.33507	0.38357	0.39169	0.30819	0.30112	0.41546	0.47019	0.49134	0.30309	0.40647	0.30784	0.48965	0.44174	0.40269	0.31646	0.30922	0.47286	0.33868	0.283	0.283	0.22687	0.32459	0.21669	0.36068	0.37886	0.37932	0.37225	0.26719	0.48873	0.63081
1259.8	0.33408	0.36624	0.34919	0.37126	0.20388	0.31175	0.32051	0.35766	0.37848	0.29124	0.27552	0.40042	0.46862	0.49332	0.29344	0.3946	0.30896	0.49778	0.4306	0.40291	0.33386	0.28975	0.43856	0.31825	0.29451	0.29451	0.23025	0.30888	0.21215	0.37033	0.36086	0.35902	0.36483	0.2597	0.45444	0.61933
1260.7	0.35228	0.35627	0.32982	0.35556	0.21442	0.30825	0.30673	0.34208	0.37375	0.29553	0.2671	0.40133	0.49128	0.48047	0.29516	0.39585	0.31812	0.51206	0.41601	0.42887	0.34998	0.28692	0.43399	0.31829	0.30389	0.30389	0.22793	0.29963	0.22042	0.3945	0.34813	0.38004	0.36709	0.25624	0.44422	0.60438
1261.6	0.34509	0.33253	0.32074	0.34916	0.22976	0.31305	0.28196	0.31924	0.37448	0.27448	0.25491	0.39504	0.49009	0.46889	0.27899	0.38043	0.33176	0.51776	0.40186	0.42702	0.35401	0.26371	0.4194	0.32283	0.30478	0.30478	0.221	0.27891	0.22909	0.38687	0.31943	0.35003	0.3633	0.24593	0.43987	0.579
1262.5	0.31609	0.3216	0.30382	0.33637	0.22716	0.29061	0.26885	0.32185	0.38599	0.26671	0.25027	0.37662	0.4854	0.46305	0.27777	0.38656	0.32251	0.50793	0.39574	0.42479	0.37327	0.26675	0.40901	0.31125	0.28888	0.28888	0.21583	0.26932	0.23526	0.37329	0.30657	0.33104	0.36891	0.23928	0.42452	0.55841
1263.4	0.3038	0.31132	0.2783	0.33702	0.22004	0.28893	0.27384	0.32084	0.38198	0.26868	0.25175	0.37895	0.48367	0.44002	0.28456	0.40711	0.32472	0.50957	0.3957	0.4344	0.37052	0.2693	0.41704	0.32595	0.27318	0.27318	0.20701	0.25759	0.22679	0.38	0.29748	0.31271	0.37308	0.22816	0.42752	0.54665
1264.3	0.27567	0.30817	0.28086	0.32889	0.19102	0.26845	0.27385	0.31142	0.39544	0.27448	0.25598	0.37847	0.46068	0.43038	0.28188	0.39209	0.31941	0.48075	0.38374	0.42171	0.34999	0.26127	0.41797	0.33768	0.23546	0.23546	0.20037	0.24855	0.22994	0.34238	0.29021	0.2913	0.36615	0.21714	0.41964	0.5333
1265.2	0.2588	0.28722	0.28175	0.32115	0.18063	0.2638	0.26981	0.31636	0.39551	0.2666	0.24264	0.36641	0.44584	0.40439	0.30848	0.36751	0.30715	0.46931	0.38047	0.4098	0.3535	0.26482	0.40323	0.34309	0.2306	0.2306	0.19944	0.22215	0.21976	0.31333	0.28098	0.27995	0.37164	0.2096	0.3982	0.51547
1266.1	0.26273	0.2781	0.28284	0.30953	0.16478	0.24514	0.27272	0.31308	0.38535	0.2579	0.23504	0.36128	0.46243	0.40494	0.31802	0.36149	0.28523	0.44991	0.36679	0.42363	0.33922	0.26038	0.40162	0.35268	0.25298	0.25298	0.19322	0.22031	0.20563	0.30716	0.28564	0.29972	0.36949	0.1985	0.38825	0.50821
1266.9	0.27263	0.27788	0.27626	0.30344	0.157	0.23504	0.28075	0.32243	0.34824	0.25536	0.22978	0.36363	0.46978	0.37749	0.33073	0.35004	0.29389	0.43564	0.35422	0.42814	0.30532	0.25986	0.41296	0.35795	0.25779	0.25779	0.20207	0.20862	0.20458	0.29682	0.27989	0.30733	0.34612	0.19417	0.40116	0.49371
1267.8	0.25986	0.2733	0.27363	0.28693	0.15431	0.23273	0.27868	0.32299	0.35256	0.24269	0.22322	0.3674	0.45606	0.36681	0.32364	0.3637	0.30166	0.43364	0.35162	0.42922	0.33015	0.25592	0.41483	0.3624	0.25565	0.25565	0.21119	0.21647	0.20789	0.2837	0.28425	0.30815	0.34558	0.19525	0.38681	0.49137
1268.7	0.26671	0.25091	0.26221	0.28638	0.17505	0.22705	0.27007	0.33025	0.31863	0.23015	0.21914	0.36044	0.47303	0.37502	0.31803	0.37005	0.31409	0.4202	0.35727	0.43909	0.33462	0.2634	0.43385	0.35905	0.27998	0.27998	0.20499	0.23312	0.21134	0.29108	0.27881	0.32226	0.34042	0.19249	0.39826	0.49324
1269.6	0.25992	0.26577	0.26595	0.29462	0.16497	0.21411	0.26645	0.31188	0.32103	0.22927	0.2126	0.36549	0.4743	0.41209	0.31116	0.39683	0.33528	0.40841	0.34342	0.44325	0.32056	0.25393	0.44758	0.36669	0.29312	0.29312	0.19974	0.25139	0.20938	0.2762	0.29057	0.31174	0.32907	0.19029	0.38686	0.47744
1270.5	0.26252	0.2727	0.25811	0.29547	0.16243	0.20818	0.27279	0.31036	0.31109	0.23565	0.21647	0.35529	0.44747	0.42583	0.29988	0.4105	0.35254	0.41748	0.36166	0.44418	0.32744	0.2562	0.45385	0.36835	0.29391	0.29391	0.20535	0.27612	0.20941	0.26929	0.28334	0.28373	0.31209	0.20089	0.3916	0.45903
1271.4	0.24399	0.26847	0.26282	0.29884	0.16319	0.20771	0.25739	0.30597	0.32461	0.24148	0.20526	0.35809	0.41528	0.43958	0.2888	0.43092	0.35032	0.42594	0.3359	0.45885	0.35065	0.2624	0.44573	0.37635	0.28022	0.28022	0.19808	0.29835	0.21382	0.25304	0.26586	0.28199	0.33353	0.20593	0.38534	0.44614
1272.3	0.25632	0.2751	0.28083	0.30674	0.15876	0.19699	0.24763	0.28896	0.32103	0.24582	0.20017	0.34749	0.39623	0.44781	0.28195	0.41351	0.34149	0.43195	0.31232	0.4537	0.3458	0.26713	0.45968	0.37388	0.29609	0.29609	0.17902	0.29103	0.22285	0.25291	0.2511	0.28316	0.35066	0.20813	0.38875	0.42282
1273.2	0.26133	0.29955	0.29379	0.3139	0.16748	0.20328	0.25452	0.29321	0.34039	0.25249	0.19912	0.34408	0.36202	0.45096	0.29659	0.42552	0.36164	0.44575	0.30154	0.45734	0.35821	0.26453	0.46397	0.37907	0.29015	0.29015	0.19239	0.29411	0.22767	0.26094	0.25776	0.27446	0.37703	0.21519	0.38446	0.3982
1274.1	0.27981	0.27169	0.28956	0.31215	0.16402	0.19594	0.24844	0.30262	0.33683	0.25999	0.20342	0.33659	0.36868	0.41846	0.29943	0.42947	0.34048	0.44381	0.2925	0.44764	0.3576	0.27678	0.46298	0.39558	0.29232	0.29232	0.19763	0.31207	0.23447	0.27595	0.2397	0.28358	0.38926	0.23076	0.39361	0.39646
1274.9	0.26711	0.26278	0.29112	0.32823	0.17768	0.203	0.25088	0.30726	0.35707	0.25008	0.20446	0.33122	0.36887	0.3777	0.29934	0.44037	0.35706	0.44945	0.28998	0.44901	0.37149	0.27044	0.47239	0.40744	0.30262	0.30262	0.2045	0.30065	0.24907	0.28877	0.23883	0.29692	0.40641	0.22164	0.38334	0.38791
1275.8	0.27469	0.27039	0.29495	0.328	0.19067	0.22512	0.25595	0.30406	0.34189	0.24717	0.2219	0.32331	0.37387	0.36941	0.32115	0.42111	0.37364	0.4551	0.29029	0.45783	0.37329	0.26329	0.49986	0.4145	0.31504	0.31504	0.2031	0.29713	0.25879	0.3354	0.24068	0.29536	0.39107	0.21976	0.37905	0.38487
1276.7	0.29114	0.26457	0.26772	0.32942	0.20202	0.22389	0.26352	0.30947	0.33906	0.25358	0.22803	0.32656	0.38868	0.38299	0.3179	0.43745	0.39309	0.4352	0.29342	0.46265	0.35088	0.2687	0.47702	0.44069	0.33772	0.33772	0.19709	0.30724	0.26826	0.33553	0.24148	0.2883	0.38311	0.22547	0.36549	0.38081
1277.6	0.30572	0.25681	0.25997	0.33134	0.18694	0.22007	0.26073	0.30992	0.34505	0.24177	0.22415	0.31753	0.38908	0.3798	0.31992	0.44499	0.35014	0.44884	0.28789	0.45605	0.34572	0.2544	0.4768	0.44312	0.35441	0.35441	0.19801	0.30158	0.26254	0.3303	0.22977	0.3015	0.36851	0.21738	0.34936	0.37502
1278.5	0.29748	0.27416	0.27243	0.33089	0.20283	0.22857	0.26779	0.31382	0.33677	0.22792	0.22079	0.30427	0.35823	0.39063	0.31437	0.42988	0.35994	0.46514	0.27868	0.46891	0.34975	0.23847	0.46948	0.43059	0.34098	0.34098	0.19283	0.28321	0.27097	0.33183	0.233	0.28587	0.34237	0.19942	0.34154	0.34085
1279.4	0.29896	0.2933	0.28716	0.31739	0.19503	0.22944	0.24956	0.31849	0.32778	0.23256	0.21758	0.29737	0.34902	0.4144	0.34231	0.42638	0.35741	0.46039	0.27599	0.48482	0.35508	0.24504	0.46745	0.43885	0.34765	0.34765	0.20055	0.28583	0.27769	0.35426	0.23261	0.29033	0.34454	0.20424	0.33325	0.3384
1280.3	0.30283	0.30387	0.29928	0.32663	0.18929	0.20527	0.25034	0.32318	0.3322	0.22954	0.21593	0.29386	0.33889	0.43415	0.3454	0.45529	0.35793	0.44768	0.28891	0.46701	0.33839	0.25326	0.47618	0.45163	0.34254	0.34254	0.20639	0.28719	0.28931	0.33236	0.24325	0.28573	0.33633	0.20083	0.33389	0.33841
1281.2	0.29171	0.29727	0.3144	0.33375	0.19082	0.22158	0.2392	0.33571	0.33522	0.222	0.19789	0.28062	0.32008	0.3998	0.35735	0.45536	0.33574	0.47975	0.29491	0.47208	0.34502	0.24452	0.47526	0.44761	0.32663	0.32663	0.23326	0.30148	0.28219	0.36217	0.23383	0.28389	0.33101	0.19642	0.32609	0.33321
1282	0.26815	0.29586	0.31793	0.33384	0.19729	0.22895	0.24248	0.31993	0.33948	0.22324	0.18455	0.29505	0.30978	0.38901	0.34739	0.44158	0.34986	0.47687	0.29571	0.46172	0.34652	0.25259	0.47927	0.46989	0.30898	0.30898	0.2174	0.30573	0.29184	0.37568	0.23603	0.26974	0.33046	0.19933	0.32258	0.32714
1282.9	0.26404	0.31066	0.33195	0.3288	0.20542	0.23671	0.24774	0.32578	0.33511	0.21311	0.19125	0.30893	0.29912	0.37843	0.36419	0.43661	0.33913	0.47277	0.32601	0.47139	0.33354	0.24044	0.50444	0.48951	0.301	0.301	0.22067	0.3333	0.29741	0.38264	0.25136	0.28541	0.34104	0.20006	0.32152	0.33903
1283.8	0.28242	0.30132	0.3368	0.34108	0.21203	0.22916	0.26322	0.31633	0.34784	0.22366	0.1856	0.31575	0.29438	0.35577	0.3532	0.44438	0.31214	0.46582	0.3264	0.45191	0.32607	0.23596	0.51612	0.48005	0.2853	0.2853	0.2154	0.35854	0.30405	0.35363	0.2697	0.28246	0.34022	0.20582	0.31264	0.33702
1284.7	0.28462	0.28761	0.34916	0.33706	0.22414	0.24821	0.26508	0.2933	0.36147	0.23737	0.17656	0.30252	0.28114	0.35603	0.34894	0.43961	0.3125	0.47688	0.31704	0.46294	0.34852	0.23427	0.49646	0.48158	0.2841	0.2841	0.21978	0.37053	0.30223	0.34114	0.26438	0.28631	0.36049	0.21808	0.30083	0.33254
1285.6	0.27864	0.29934	0.35441	0.3348	0.22365	0.23652	0.26354	0.2697	0.36223	0.23999	0.19018	0.30709	0.29046	0.36075	0.35417	0.42886	0.32557	0.46115	0.32699	0.45206	0.34621	0.23225	0.514	0.47164	0.27441	0.27441	0.21968	0.35816	0.31971	0.31473	0.27233	0.27996	0.35218	0.21708	0.30479	0.31938
1286.5	0.30336	0.30363	0.34377	0.34084	0.22578	0.24664	0.26712	0.28591	0.35911	0.25262	0.21188	0.30249	0.29313	0.36909	0.32655	0.45107	0.32166	0.45934	0.3415	0.48656	0.35419	0.23595	0.52498	0.485	0.28172	0.28172	0.22122	0.37107	0.32267	0.30921	0.29145	0.27703	0.35572	0.21765	0.31621	0.31549
1287.4	0.31376	0.30257	0.33913	0.35831	0.21105	0.25494	0.2669	0.2805	0.37223	0.26497	0.19115	0.29775	0.30431	0.38104	0.31726	0.45493	0.32634	0.45018	0.32285	0.47799	0.36511	0.24144	0.52613	0.50469	0.29174	0.29174	0.22019	0.36086	0.31719	0.30768	0.27439	0.27944	0.35998	0.22206	0.30589	0.31421
1288.3	0.31105	0.30882	0.33899	0.35157	0.21676	0.25767	0.27154	0.28544	0.37247	0.24953	0.19152	0.29556	0.30626	0.40021	0.31303	0.42771	0.33245	0.44082	0.32285	0.49459	0.35861	0.23554	0.52874	0.51557	0.30198	0.30198	0.22704	0.34547	0.32889	0.30775	0.26684	0.27409	0.34736	0.2155	0.30645	0.31481
1289.1	0.31022	0.32965	0.32689	0.34006	0.21069	0.23849	0.27082	0.30397	0.36814	0.23355	0.18266	0.31004	0.3095	0.39201	0.31787	0.41099	0.30943	0.42165	0.3441	0.54552	0.349	0.21709	0.56053	0.52564	0.31086	0.31086	0.23486	0.33458	0.33638	0.30624	0.26759	0.2715	0.33864	0.21453	0.2976	0.30268
1290	0.33053	0.34465	0.34455	0.34865	0.22231	0.24396	0.29081	0.33074	0.37722	0.2425	0.17888	0.30842	0.30332	0.40142	0.33661	0.41805	0.32235	0.41455	0.35735	0.60237	0.37316	0.21821	0.58321	0.55834	0.34043	0.34043	0.22789	0.35326	0.34625	0.3129	0.27121	0.29744	0.3461	0.2195	0.29011	0.30806
1290.9	0.33671	0.33148	0.34818	0.34709	0.22201	0.24424	0.29522	0.31598	0.387	0.2342	0.1716	0.30413	0.31508	0.3873	0.3484	0.40377	0.32866	0.41094	0.35629	0.62511	0.39495	0.21216	0.60335	0.5676	0.37039	0.37039	0.24332	0.37715	0.3597	0.31698	0.26579	0.29956	0.33494	0.22055	0.2781	0.3107
1291.8	0.33488	0.3256	0.35033	0.35369	0.23529	0.2387	0.29373	0.32037	0.40807	0.23139	0.18423	0.30352	0.31465	0.38124	0.33704	0.41066	0.33426	0.42327	0.36869	0.6755	0.42262	0.21379	0.63845	0.57854	0.40616	0.40616	0.26582	0.40858	0.38913	0.31311	0.27003	0.28614	0.33361	0.22874	0.28321	0.31029
1292.7	0.33851	0.31681	0.3321	0.34261	0.23747	0.24432	0.2912	0.31769	0.40094	0.23748	0.16616	0.30008	0.30867	0.36754	0.32631	0.40501	0.35113	0.43991	0.37394	0.69673	0.43122	0.22325	0.67319	0.61044	0.43652	0.43652	0.2738	0.41762	0.40696	0.3198	0.26735	0.28406	0.33099	0.23373	0.2805	0.30308
1293.6	0.32937	0.2996	0.32716	0.3486	0.24077	0.25085	0.29458	0.31539	0.39858	0.22385	0.17439	0.2776	0.30196	0.37868	0.28989	0.3842	0.35317	0.45492	0.37183	0.70577	0.45066	0.2244	0.7001	0.62439	0.46883	0.46883	0.27379	0.43258	0.41172	0.32768	0.26074	0.27584	0.3288	0.22785	0.28281	0.28907
1294.4	0.32023	0.29115	0.32728	0.35988	0.24804	0.25388	0.28603	0.33243	0.39622	0.20694	0.17078	0.28377	0.30303	0.3894	0.28254	0.38249	0.35486	0.4403	0.36951	0.73351	0.45781	0.22377	0.74105	0.64435	0.48916	0.48916	0.29156	0.46906	0.4293	0.31828	0.25958	0.26941	0.32807	0.22563	0.28512	0.28708
1295.3	0.31416	0.29826	0.345	0.36967	0.26861	0.2328	0.27369	0.33857	0.38611	0.20689	0.16367	0.29419	0.2906	0.3927	0.29626	0.36993	0.35834	0.45185	0.35701	0.73171	0.46772	0.24108	0.76962	0.65234	0.51665	0.51665	0.30338	0.48601	0.44385	0.30711	0.24213	0.26168	0.33196	0.23813	0.28243	0.27654
1296.2	0.31714	0.30164	0.32737	0.35636	0.26919	0.22715	0.27381	0.32539	0.37124	0.20903	0.16125	0.28669	0.28927	0.38052	0.29166	0.34764	0.3477	0.43806	0.36339	0.72954	0.46627	0.25627	0.78124	0.65253	0.52967	0.52967	0.31113	0.4906	0.43755	0.3029	0.22711	0.2619	0.32185	0.24342	0.26948	0.26094
1297.1	0.29558	0.31118	0.33294	0.36729	0.27237	0.2184	0.26712	0.32522	0.37014	0.21091	0.17536	0.28102	0.28462	0.38022	0.2837	0.3497	0.33671	0.41448	0.3327	0.76875	0.47952	0.27295	0.79871	0.64509	0.51989	0.51989	0.32594	0.51564	0.41409	0.28021	0.20651	0.24901	0.32446	0.25173	0.27144	0.26387
1298	0.30794	0.3298	0.34414	0.37823	0.2694	0.20848	0.26699	0.32353	0.38243	0.22073	0.17789	0.28072	0.29828	0.38057	0.30608	0.36638	0.34825	0.39682	0.32522	0.76051	0.48396	0.28425	0.8069	0.64514	0.52074	0.52074	0.34157	0.5328	0.4119	0.27085	0.20703	0.23871	0.33155	0.26435	0.27537	0.25363
1298.9	0.30497	0.3319	0.33551	0.37537	0.25904	0.20246	0.25704	0.29506	0.38345	0.2285	0.16638	0.27479	0.31213	0.38241	0.28465	0.3516	0.33299	0.40555	0.30799	0.73626	0.49686	0.29605	0.78647	0.62874	0.52199	0.52199	0.34785	0.51376	0.38965	0.28317	0.2062	0.22599	0.31857	0.27688	0.26793	0.24584
1299.8	0.32399	0.33142	0.3239	0.36499	0.24869	0.21033	0.25666	0.28228	0.37371	0.22245	0.16321	0.25883	0.33393	0.36876	0.28345	0.34506	0.32702	0.38914	0.32308	0.73814	0.46793	0.31568	0.79357	0.61618	0.52789	0.52789	0.3578	0.51355	0.369	0.2792	0.20252	0.21603	0.30084	0.27533	0.26869	0.24371
1300.6	0.31319	0.32479	0.34823	0.35901	0.25588	0.21289	0.25289	0.28807	0.37174	0.22941	0.17306	0.26222	0.32986	0.37273	0.29595	0.33386	0.33519	0.39522	0.31606	0.74422	0.47553	0.34054	0.8191	0.60463	0.51602	0.51602	0.366	0.49239	0.3543	0.27306	0.22266	0.21272	0.30304	0.28137	0.28534	0.25809
1301.5	0.31485	0.33064	0.33701	0.3641	0.23953	0.22286	0.25673	0.28048	0.37348	0.23434	0.1677	0.26943	0.33634	0.37628	0.28908	0.33838	0.31797	0.41214	0.32423	0.69541	0.48313	0.36329	0.79049	0.59475	0.50088	0.50088	0.34694	0.49382	0.33908	0.29356	0.22216	0.21461	0.30264	0.2887	0.28795	0.23844
1302.4	0.31498	0.32289	0.31889	0.35375	0.21797	0.22946	0.24825	0.28284	0.38421	0.232	0.16169	0.28611	0.33246	0.34759	0.26767	0.32587	0.30506	0.40433	0.32915	0.66224	0.47974	0.39942	0.7794	0.58888	0.4869	0.4869	0.34404	0.47751	0.3116	0.28385	0.22514	0.23449	0.30586	0.28963	0.28385	0.26049
1303.3	0.3354	0.32762	0.31163	0.34931	0.22451	0.22387	0.25695	0.30358	0.38242	0.23064	0.17235	0.28373	0.34338	0.32526	0.26608	0.32779	0.31861	0.39919	0.34275	0.65081	0.46058	0.44224	0.75354	0.5762	0.48549	0.48549	0.33708	0.47752	0.30327	0.27296	0.21998	0.23996	0.31804	0.30036	0.29613	0.26474
1304.2	0.31901	0.33997	0.31036	0.341	0.21901	0.21816	0.2637	0.31763	0.39757	0.23065	0.17782	0.29732	0.34008	0.34729	0.25922	0.34451	0.31464	0.40775	0.31777	0.64073	0.48657	0.458	0.70546	0.54873	0.45512	0.45512	0.32456	0.44923	0.29694	0.27918	0.23142	0.24737	0.35174	0.31264	0.29008	0.27115
1305.1	0.33075	0.33273	0.29264	0.33683	0.20214	0.22193	0.26325	0.32996	0.40479	0.21614	0.1747	0.2989	0.36026	0.3498	0.25153	0.35599	0.29513	0.4159	0.29953	0.59539	0.49733	0.47508	0.65356	0.5123	0.45198	0.45198	0.29699	0.43707	0.28415	0.29416	0.2213	0.25415	0.37461	0.30426	0.2893	0.26555
1305.9	0.33125	0.32063	0.31702	0.33444	0.20378	0.22233	0.26608	0.34153	0.40002	0.19795	0.1742	0.29866	0.36806	0.35592	0.27523	0.3673	0.29726	0.44778	0.31533	0.57522	0.48976	0.49609	0.62427	0.49733	0.45137	0.45137	0.31557	0.42475	0.27889	0.29244	0.23623	0.25446	0.38392	0.30658	0.28486	0.28298
1306.8	0.31948	0.31049	0.3431	0.33884	0.21502	0.21392	0.27311	0.33741	0.4016	0.2062	0.17292	0.29221	0.36847	0.38878	0.28609	0.36624	0.29385	0.45268	0.31314	0.54516	0.51175	0.50846	0.57749	0.45244	0.43686	0.43686	0.31272	0.40221	0.26956	0.30147	0.24814	0.23355	0.38225	0.31512	0.29631	0.2823
1307.7	0.3101	0.29662	0.35497	0.33244	0.20242	0.2146	0.26206	0.32718	0.40442	0.18487	0.18064	0.2917	0.36703	0.40722	0.28664	0.36482	0.27471	0.45963	0.283	0.513	0.51631	0.49085	0.55169	0.41421	0.41714	0.41714	0.32318	0.38202	0.23778	0.30653	0.24484	0.22787	0.38146	0.31307	0.29897	0.28568
1308.6	0.31505	0.27693	0.36573	0.33799	0.20135	0.22294	0.25626	0.33207	0.40619	0.1808	0.18693	0.27708	0.36727	0.39108	0.29646	0.36528	0.274	0.45596	0.27802	0.47704	0.50657	0.49672	0.53154	0.39163	0.38236	0.38236	0.33053	0.37385	0.23362	0.31439	0.24561	0.23938	0.38789	0.30772	0.31961	0.28023
1309.5	0.30689	0.30066	0.3735	0.35849	0.20344	0.21935	0.24733	0.33754	0.39843	0.18908	0.19166	0.28364	0.35587	0.40571	0.29196	0.37586	0.29064	0.46518	0.25526	0.46969	0.49923	0.5088	0.50156	0.38437	0.35513	0.35513	0.34468	0.38038	0.22828	0.3141	0.24217	0.24295	0.38465	0.31893	0.32253	0.3033
1310.3	0.30128	0.30755	0.35396	0.35402	0.21211	0.20241	0.24155	0.33862	0.41378	0.19749	0.20643	0.28724	0.3428	0.39934	0.28347	0.35273	0.31247	0.41756	0.24379	0.46331	0.50694	0.51225	0.47979	0.35815	0.33118	0.33118	0.31785	0.35143	0.2207	0.29931	0.24478	0.25075	0.3986	0.32429	0.33499	0.3132
1311.2	0.3129	0.30618	0.33312	0.35344	0.21915	0.20052	0.24639	0.36171	0.39246	0.19687	0.22147	0.29296	0.36321	0.40846	0.28362	0.37419	0.31875	0.42189	0.23559	0.46494	0.49338	0.51163	0.45949	0.35374	0.32251	0.32251	0.29239	0.36479	0.22674	0.30282	0.23321	0.26925	0.41053	0.32344	0.34195	0.33194
1312.1	0.3039	0.29785	0.32408	0.35564	0.22099	0.20669	0.25426	0.35705	0.38878	0.22544	0.20112	0.30152	0.35645	0.39934	0.29494	0.36718	0.3363	0.43214	0.24668	0.44294	0.48296	0.52732	0.44612	0.34634	0.29452	0.29452	0.26803	0.3701	0.2448	0.29143	0.23628	0.27074	0.41452	0.32506	0.34575	0.35197
1313	0.29934	0.29294	0.31991	0.35333	0.21832	0.20171	0.25349	0.35145	0.38333	0.22922	0.19809	0.3129	0.35709	0.39065	0.30164	0.35756	0.34439	0.41358	0.25215	0.424	0.48483	0.51776	0.41854	0.33563	0.29475	0.29475	0.25725	0.3695	0.22525	0.27308	0.22504	0.26447	0.40914	0.32595	0.34113	0.3597
1313.9	0.28729	0.26761	0.33802	0.33949	0.21538	0.18869	0.25954	0.34853	0.38335	0.2315	0.18699	0.30819	0.36125	0.36838	0.31972	0.35543	0.34819	0.39154	0.2572	0.40889	0.48048	0.49663	0.39827	0.30532	0.27566	0.27566	0.24323	0.35761	0.21086	0.24978	0.2221	0.26452	0.4114	0.32657	0.33553	0.34035
1314.8	0.29757	0.25931	0.33612	0.3367	0.20013	0.19644	0.2559	0.36896	0.37579	0.24269	0.19114	0.31394	0.38612	0.35715	0.29504	0.36718	0.34484	0.40795	0.24014	0.39493	0.46568	0.48008	0.41574	0.29447	0.27243	0.27243	0.22351	0.36151	0.204	0.26664	0.21555	0.2777	0.39447	0.32436	0.33605	0.34764
1315.6	0.28621	0.26704	0.32168	0.33618	0.18516	0.21211	0.25371	0.36395	0.40456	0.25005	0.18618	0.3125	0.35645	0.33807	0.28217	0.35476	0.34221	0.417	0.24152	0.39299	0.46062	0.4575	0.4004	0.27964	0.25394	0.25394	0.21575	0.3518	0.18884	0.27815	0.21202	0.28555	0.39155	0.32381	0.33658	0.33698
1316.5	0.28065	0.27608	0.32709	0.3363	0.19157	0.20898	0.2632	0.36678	0.39683	0.24496	0.21455	0.32447	0.35305	0.34977	0.25856	0.36446	0.32332	0.42075	0.24421	0.38781	0.46547	0.44912	0.4013	0.2743	0.25574	0.25574	0.19945	0.34371	0.16775	0.28091	0.21679	0.28837	0.3996	0.32883	0.33748	0.33559
1317.4	0.27084	0.27395	0.34	0.34333	0.19402	0.19846	0.26692	0.35719	0.41273	0.24809	0.21482	0.33109	0.36075	0.36084	0.24675	0.37865	0.32715	0.42429	0.23845	0.37998	0.47438	0.44548	0.40877	0.26782	0.25562	0.25562	0.19077	0.33491	0.18734	0.29184	0.2157	0.27031	0.40781	0.34327	0.33656	0.35607
1318.3	0.29905	0.28284	0.33326	0.3436	0.20059	0.21649	0.28324	0.36329	0.4274	0.25493	0.23137	0.33841	0.36586	0.38294	0.26213	0.38499	0.32616	0.42969	0.24853	0.36435	0.44201	0.4487	0.41934	0.27232	0.26285	0.26285	0.18304	0.33902	0.19281	0.30973	0.21567	0.27073	0.3958	0.35471	0.34567	0.37002
1319.2	0.29078	0.28574	0.35423	0.34212	0.21306	0.21975	0.28895	0.36308	0.43942	0.24877	0.24038	0.34278	0.34177	0.40399	0.29415	0.38347	0.32356	0.41464	0.2519	0.35291	0.41919	0.43122	0.39803	0.25904	0.25019	0.25019	0.18985	0.33454	0.19407	0.3159	0.21444	0.26434	0.39289	0.36102	0.34684	0.35531
1320	0.304	0.26176	0.37277	0.35095	0.23307	0.21159	0.29139	0.37282	0.42994	0.24014	0.24315	0.36368	0.35651	0.37921	0.31586	0.40236	0.33081	0.38958	0.24509	0.33577	0.40226	0.43185	0.40826	0.2659	0.24488	0.24488	0.20345	0.33509	0.21053	0.29564	0.21518	0.25927	0.39201	0.3624	0.33067	0.37057
1320.9	0.31075	0.25269	0.38646	0.35715	0.23008	0.21758	0.29987	0.4019	0.46295	0.24934	0.24033	0.36806	0.34851	0.38032	0.32368	0.41977	0.32787	0.38027	0.25173	0.34723	0.39285	0.40657	0.40975	0.26511	0.2276	0.2276	0.20784	0.3394	0.2142	0.30719	0.22377	0.2704	0.40167	0.3582	0.32587	0.37758
1321.8	0.31921	0.27164	0.37657	0.35922	0.23093	0.22644	0.30312	0.42467	0.45241	0.24552	0.2482	0.37358	0.34274	0.38928	0.32961	0.40609	0.33352	0.39386	0.25621	0.34002	0.35631	0.3756	0.40286	0.27998	0.22925	0.22925	0.20424	0.33316	0.20546	0.29927	0.23057	0.28559	0.39559	0.35081	0.31887	0.36678
1322.7	0.32223	0.27376	0.36707	0.36407	0.24221	0.22519	0.29563	0.44343	0.4417	0.24692	0.25205	0.38983	0.34493	0.40037	0.30079	0.40515	0.34186	0.41604	0.26959	0.35417	0.35445	0.34073	0.40364	0.29469	0.24966	0.24966	0.19589	0.33319	0.22103	0.30448	0.24129	0.2888	0.4002	0.3458	0.3224	0.36075
1323.6	0.33803	0.26341	0.37798	0.37721	0.24418	0.2329	0.30046	0.45989	0.44721	0.25655	0.25837	0.40186	0.34195	0.39046	0.29936	0.41359	0.33268	0.43312	0.29079	0.35994	0.36141	0.33032	0.40935	0.31074	0.26273	0.26273	0.19652	0.3327	0.20889	0.30234	0.24433	0.29121	0.4272	0.34719	0.31897	0.37182
1324.4	0.34003	0.29179	0.38496	0.37065	0.24521	0.25281	0.28263	0.45435	0.45501	0.26002	0.26093	0.3992	0.33953	0.41832	0.28192	0.39693	0.33603	0.46819	0.29508	0.36439	0.35811	0.30264	0.42565	0.32531	0.28373	0.28373	0.17056	0.32039	0.20442	0.31711	0.25025	0.292	0.43485	0.3516	0.32936	0.35797
1325.3	0.34204	0.2949	0.3753	0.3543	0.24021	0.25107	0.26809	0.43753	0.45277	0.26364	0.2691	0.40983	0.34136	0.41478	0.28051	0.37822	0.34349	0.4679	0.27857	0.34788	0.35244	0.27954	0.41789	0.34356	0.2887	0.2887	0.16795	0.30952	0.2055	0.31001	0.24577	0.2873	0.41593	0.34889	0.32913	0.35557
1326.2	0.34951	0.29607	0.37425	0.36233	0.24879	0.25206	0.27321	0.45305	0.46974	0.26658	0.27039	0.40917	0.336	0.41104	0.25951	0.38761	0.34167	0.4621	0.27833	0.37389	0.3398	0.28057	0.41615	0.34352	0.27881	0.27881	0.16455	0.31084	0.20581	0.33275	0.25412	0.29767	0.40669	0.34882	0.33232	0.35317
1327.1	0.35818	0.30405	0.38893	0.36798	0.25587	0.25319	0.27416	0.44542	0.48196	0.26898	0.26309	0.40964	0.33748	0.3969	0.27518	0.40151	0.34593	0.44914	0.26834	0.35339	0.34974	0.28488	0.38416	0.36677	0.26486	0.26486	0.16889	0.3249	0.21524	0.34257	0.24453	0.30886	0.41348	0.35233	0.31145	0.36495
1328	0.37725	0.31366	0.39575	0.37113	0.27269	0.25446	0.27983	0.43894	0.48166	0.27413	0.2558	0.40123	0.34488	0.39188	0.27336	0.41559	0.35646	0.4503	0.26551	0.35654	0.34006	0.26703	0.38226	0.37624	0.2828	0.2828	0.18545	0.33431	0.22746	0.35498	0.24777	0.32346	0.39673	0.35785	0.31002	0.36067
1328.8	0.39037	0.31371	0.39903	0.37894	0.26527	0.25327	0.29298	0.45257	0.49599	0.27792	0.26245	0.41583	0.3693	0.38921	0.26693	0.44223	0.34947	0.44737	0.28048	0.36561	0.3247	0.2611	0.35868	0.37591	0.29476	0.29476	0.18996	0.34067	0.22847	0.36421	0.24831	0.33678	0.3833	0.36146	0.30408	0.3684
1329.7	0.41116	0.32803	0.40288	0.40572	0.27554	0.26287	0.30889	0.46964	0.51085	0.26405	0.263	0.40941	0.37505	0.39587	0.27524	0.45802	0.35429	0.46183	0.2961	0.3724	0.31761	0.26642	0.36774	0.37692	0.31194	0.31194	0.20696	0.35117	0.24137	0.37286	0.25172	0.34362	0.38678	0.36881	0.30242	0.37005
1330.6	0.42173	0.33734	0.41179	0.40238	0.2817	0.27792	0.31773	0.47159	0.5065	0.27128	0.27318	0.42191	0.37748	0.4157	0.29494	0.4459	0.35984	0.48201	0.31542	0.34831	0.32503	0.26426	0.37808	0.40239	0.31618	0.31618	0.21366	0.35218	0.23699	0.37178	0.25529	0.34561	0.39401	0.37581	0.31421	0.38271
1331.5	0.42378	0.33709	0.4149	0.40532	0.27788	0.26587	0.32449	0.49116	0.51307	0.28524	0.28559	0.41875	0.36401	0.44423	0.27926	0.43735	0.36378	0.47828	0.34559	0.36923	0.30255	0.26243	0.40283	0.40293	0.31677	0.31677	0.21698	0.33151	0.22615	0.35877	0.27094	0.33804	0.39575	0.386	0.33947	0.39478
1332.4	0.43607	0.36325	0.40923	0.40953	0.27256	0.25694	0.3247	0.48337	0.50819	0.28276	0.2863	0.4266	0.36683	0.47828	0.27411	0.44341	0.38043	0.4678	0.35929	0.36041	0.28852	0.27187	0.3986	0.41761	0.34228	0.34228	0.20687	0.3415	0.23131	0.341	0.27921	0.3198	0.39475	0.37882	0.34272	0.41671
1333.2	0.44734	0.38699	0.42003	0.41288	0.28889	0.25269	0.34327	0.49567	0.5093	0.29426	0.28337	0.41597	0.3506	0.47669	0.29847	0.43825	0.38939	0.47471	0.36085	0.36342	0.29377	0.28555	0.40004	0.42799	0.35524	0.35524	0.23383	0.34755	0.23093	0.34411	0.28085	0.32214	0.39924	0.38665	0.35919	0.42661
1334.1	0.45435	0.41543	0.4415	0.4136	0.28181	0.23743	0.33918	0.50147	0.5187	0.30879	0.28006	0.41706	0.35842	0.48231	0.28534	0.43252	0.3887	0.4714	0.36633	0.34738	0.29517	0.2867	0.37943	0.43688	0.3713	0.3713	0.21711	0.35504	0.22053	0.33848	0.27904	0.34068	0.40156	0.39374	0.36956	0.43275
1335	0.44382	0.42769	0.45606	0.42299	0.29146	0.24059	0.35646	0.50919	0.52916	0.32525	0.27338	0.40926	0.357	0.4977	0.28886	0.44385	0.4077	0.46625	0.35686	0.36738	0.30393	0.27694	0.37778	0.44994	0.38717	0.38717	0.2008	0.36075	0.23272	0.36227	0.27512	0.35859	0.39609	0.39636	0.36894	0.42977
1335.9	0.4442	0.43881	0.46651	0.44093	0.29399	0.24741	0.36851	0.50754	0.54596	0.32308	0.28442	0.39456	0.35873	0.48571	0.31008	0.46174	0.40273	0.4511	0.33721	0.37785	0.31361	0.26882	0.39401	0.45886	0.40537	0.40537	0.20311	0.37848	0.23159	0.36719	0.26202	0.37343	0.39538	0.40108	0.38213	0.43185
1336.7	0.4393	0.44897	0.50952	0.45248	0.29899	0.26396	0.38266	0.52387	0.58533	0.32681	0.28583	0.39496	0.37229	0.47883	0.34837	0.46727	0.39313	0.47274	0.32798	0.40606	0.34312	0.26528	0.40843	0.48558	0.38957	0.38957	0.21506	0.37291	0.23642	0.39677	0.26959	0.41372	0.42096	0.409	0.39644	0.44769
1337.6	0.4293	0.43403	0.5153	0.46593	0.30004	0.26249	0.38673	0.53677	0.60425	0.33371	0.28621	0.4054	0.37071	0.48255	0.33633	0.45184	0.39552	0.45738	0.31181	0.41045	0.3543	0.26974	0.41465	0.50234	0.37398	0.37398	0.20354	0.37309	0.24442	0.39951	0.27822	0.42226	0.43585	0.40165	0.39328	0.46788
1338.5	0.41623	0.42784	0.52689	0.47725	0.3174	0.28827	0.39724	0.55025	0.61435	0.34308	0.30274	0.40596	0.35618	0.48501	0.35652	0.46207	0.4022	0.4592	0.31669	0.44326	0.36438	0.28122	0.44676	0.51079	0.35955	0.35955	0.21009	0.37919	0.26512	0.40922	0.29711	0.42367	0.45233	0.40135	0.40137	0.48748
1339.4	0.43879	0.44596	0.54916	0.49649	0.32285	0.29655	0.38389	0.56162	0.63679	0.3452	0.31109	0.41896	0.36959	0.47601	0.36345	0.48054	0.38779	0.47431	0.31767	0.44271	0.36989	0.29548	0.46285	0.51677	0.3716	0.3716	0.2267	0.39103	0.27501	0.41357	0.30923	0.42445	0.46909	0.40608	0.42133	0.52301
1340.3	0.46255	0.46942	0.55309	0.50018	0.3253	0.31522	0.39218	0.56439	0.64919	0.35527	0.31046	0.44311	0.38004	0.47528	0.34595	0.47992	0.37804	0.51417	0.33839	0.44998	0.39155	0.30585	0.45816	0.52176	0.36665	0.36665	0.22554	0.40593	0.27434	0.43721	0.3384	0.4369	0.48875	0.40075	0.42027	0.54769
1341.1	0.46962	0.49014	0.54711	0.5153	0.32748	0.3243	0.39918	0.58495	0.6547	0.36234	0.33041	0.45937	0.38014	0.50045	0.32383	0.47481	0.37813	0.52806	0.35565	0.4483	0.39892	0.29504	0.47116	0.51828	0.3565	0.3565	0.22928	0.42603	0.27832	0.43799	0.33833	0.42231	0.48934	0.39871	0.43365	0.55701
1342	0.50515	0.51395	0.56528	0.52705	0.34379	0.33703	0.40671	0.58562	0.64576	0.37709	0.34321	0.45247	0.38191	0.50526	0.33879	0.4948	0.38663	0.54441	0.37509	0.45941	0.40115	0.29076	0.48271	0.52196	0.37436	0.37436	0.24159	0.44865	0.29036	0.45647	0.34958	0.4351	0.48907	0.40884	0.43763	0.5643
1342.9	0.53371	0.53582	0.57597	0.53152	0.35436	0.33758	0.40874	0.59261	0.63734	0.37966	0.33325	0.47255	0.39127	0.52321	0.34007	0.50169	0.38244	0.54624	0.36852	0.46289	0.39954	0.29073	0.46638	0.53496	0.38875	0.38875	0.25242	0.43991	0.29079	0.48211	0.34999	0.44515	0.482	0.41055	0.4399	0.5729
1343.8	0.55562	0.53275	0.58704	0.53136	0.35315	0.34514	0.42206	0.59692	0.65819	0.36978	0.33502	0.47132	0.38936	0.52844	0.33566	0.49247	0.38667	0.54644	0.37864	0.48048	0.41299	0.29365	0.47084	0.51887	0.40798	0.40798	0.26272	0.43476	0.29191	0.47515	0.36111	0.45051	0.49588	0.41245	0.43779	0.58396
1344.6	0.55607	0.53843	0.61252	0.53485	0.35648	0.35025	0.42594	0.60621	0.65013	0.36634	0.33185	0.47433	0.39152	0.54916	0.36434	0.47034	0.39662	0.54153	0.35864	0.46358	0.39599	0.28045	0.47093	0.51344	0.41679	0.41679	0.28634	0.4169	0.29448	0.46144	0.35716	0.44081	0.48795	0.41106	0.44376	0.58097
1345.5	0.5785	0.5289	0.61911	0.5366	0.3742	0.36406	0.43037	0.60019	0.66128	0.37469	0.32245	0.47989	0.39683	0.53487	0.37659	0.46488	0.39997	0.54643	0.34169	0.47242	0.41148	0.29644	0.45918	0.50137	0.42947	0.42947	0.28893	0.40496	0.3079	0.46702	0.36589	0.44748	0.49113	0.41305	0.44399	0.58841
1346.4	0.58697	0.54739	0.6244	0.54087	0.36577	0.38178	0.43008	0.60987	0.67031	0.36676	0.32412	0.48024	0.39345	0.55921	0.37517	0.46186	0.39259	0.5497	0.32583	0.46544	0.40606	0.27755	0.4613	0.49946	0.42843	0.42843	0.30145	0.40485	0.3047	0.46684	0.36649	0.44152	0.50096	0.41477	0.46415	0.59266
1347.3	0.61282	0.54824	0.63119	0.54577	0.36749	0.38069	0.44776	0.61018	0.68375	0.37472	0.33387	0.46845	0.41042	0.56148	0.39418	0.4656	0.41169	0.54052	0.33513	0.47354	0.41185	0.27336	0.49405	0.4944	0.44653	0.44653	0.31004	0.41963	0.31511	0.46527	0.37433	0.43784	0.51152	0.41851	0.48225	0.61183
1348.1	0.62539	0.56204	0.65295	0.54956	0.37483	0.38052	0.44985	0.63517	0.68678	0.40817	0.34103	0.47148	0.41335	0.56905	0.40204	0.46859	0.4088	0.525	0.33295	0.49137	0.40866	0.28613	0.49509	0.49235	0.44242	0.44242	0.32123	0.4371	0.31127	0.47186	0.36937	0.45588	0.51514	0.42206	0.4935	0.61738
1349	0.63847	0.5373	0.66125	0.55625	0.37615	0.38971	0.4492	0.64256	0.70921	0.42039	0.35822	0.471	0.42386	0.56157	0.39158	0.48807	0.41343	0.53094	0.33273	0.51455	0.42511	0.30821	0.50198	0.48067	0.4613	0.4613	0.31859	0.46587	0.32079	0.50648	0.36864	0.45675	0.54258	0.42964	0.49793	0.63278
1349.9	0.66025	0.54108	0.65645	0.56646	0.3764	0.39462	0.45564	0.65972	0.72247	0.43962	0.36631	0.47532	0.444	0.56427	0.39483	0.49145	0.4254	0.53014	0.34662	0.53373	0.42579	0.32443	0.52947	0.48663	0.49023	0.49023	0.33618	0.48354	0.31844	0.52461	0.37502	0.4693	0.56136	0.44609	0.49869	0.64788
1350.8	0.64351	0.52948	0.6902	0.56915	0.3898	0.38567	0.46576	0.66233	0.73537	0.45351	0.38079	0.48304	0.45286	0.55382	0.41093	0.51544	0.45096	0.54059	0.3694	0.54071	0.44832	0.36121	0.52817	0.46732	0.49348	0.49348	0.32773	0.48956	0.3293	0.54056	0.38939	0.47457	0.56931	0.44534	0.5018	0.65676
1351.6	0.6532	0.54428	0.69234	0.56557	0.39349	0.41214	0.45596	0.67432	0.73716	0.46412	0.3919	0.49063	0.46025	0.56544	0.38301	0.50722	0.45919	0.56862	0.3601	0.56563	0.48114	0.38007	0.51066	0.43655	0.50659	0.50659	0.32717	0.48753	0.33001	0.57401	0.39442	0.47773	0.59473	0.45868	0.50368	0.65826
1352.5	0.65864	0.54775	0.68588	0.56364	0.39596	0.42838	0.46859	0.6733	0.74441	0.45379	0.39834	0.48156	0.48373	0.5605	0.39492	0.51174	0.46152	0.58705	0.38203	0.5671	0.48552	0.37449	0.5019	0.42658	0.50966	0.50966	0.32093	0.49464	0.34302	0.58042	0.41334	0.47881	0.59776	0.46105	0.49593	0.64918
1353.4	0.66016	0.5893	0.69551	0.56235	0.40474	0.42387	0.47769	0.67516	0.75678	0.45498	0.39737	0.50046	0.48595	0.57043	0.4081	0.51477	0.456	0.58278	0.40896	0.56305	0.49964	0.36681	0.50446	0.43841	0.49458	0.49458	0.32433	0.479	0.33835	0.58505	0.43393	0.49139	0.5979	0.4722	0.49967	0.6611
1354.3	0.64856	0.60671	0.70104	0.5627	0.42079	0.42275	0.49191	0.69079	0.7471	0.447	0.38653	0.50171	0.47801	0.59181	0.39053	0.52754	0.46908	0.57341	0.41248	0.55633	0.48478	0.36941	0.49025	0.41749	0.48529	0.48529	0.31446	0.48362	0.35482	0.59963	0.44594	0.4881	0.59559	0.48545	0.51381	0.68474
1355.1	0.68332	0.61215	0.6929	0.5608	0.42192	0.43708	0.48806	0.68825	0.76369	0.44601	0.38272	0.51116	0.49264	0.59028	0.38203	0.51504	0.4464	0.56608	0.39996	0.55954	0.48792	0.35947	0.51051	0.4187	0.51079	0.51079	0.32305	0.48663	0.34397	0.59532	0.45072	0.48645	0.60959	0.49705	0.51269	0.69695
1356	0.68946	0.60107	0.69675	0.57837	0.43759	0.43443	0.4867	0.70523	0.77728	0.45339	0.38543	0.525	0.50357	0.58387	0.39987	0.52857	0.44162	0.56979	0.39959	0.54902	0.47418	0.35395	0.5253	0.42856	0.50828	0.50828	0.32487	0.49216	0.34674	0.59579	0.45807	0.50586	0.60972	0.49247	0.52136	0.69525
1356.9	0.7176	0.59502	0.69238	0.58968	0.44779	0.43166	0.48352	0.696	0.778	0.46407	0.39128	0.54293	0.52024	0.6008	0.39075	0.54885	0.45042	0.5782	0.38145	0.55452	0.4843	0.36034	0.54483	0.42596	0.54635	0.54635	0.31803	0.50396	0.35177	0.61991	0.45941	0.50195	0.61505	0.50874	0.53309	0.70036
1357.8	0.73483	0.58995	0.69792	0.57991	0.4606	0.4546	0.4932	0.71088	0.7706	0.46244	0.38517	0.54083	0.53691	0.62431	0.4006	0.55471	0.47408	0.60419	0.37438	0.57033	0.49314	0.3555	0.55107	0.4129	0.57438	0.57438	0.3131	0.51506	0.37398	0.61999	0.45744	0.51718	0.61634	0.51129	0.52858	0.69924
1358.6	0.75649	0.60351	0.71394	0.5719	0.4526	0.45704	0.4827	0.70414	0.76972	0.46314	0.40601	0.53478	0.55304	0.63064	0.43153	0.55871	0.4661	0.62344	0.3723	0.5768	0.50292	0.35295	0.55477	0.41265	0.58986	0.58986	0.30194	0.50716	0.38181	0.64174	0.46272	0.52787	0.61949	0.51393	0.52469	0.67568
1359.5	0.75976	0.61935	0.72773	0.56429	0.45913	0.45535	0.49686	0.73108	0.75121	0.47865	0.40812	0.54144	0.5542	0.64884	0.44182	0.56982	0.47511	0.63798	0.38952	0.59623	0.50188	0.35303	0.57069	0.40244	0.60051	0.60051	0.30546	0.50626	0.39045	0.67701	0.46424	0.54538	0.62828	0.52983	0.53231	0.67224
1360.4	0.74325	0.63114	0.74395	0.55731	0.45828	0.45704	0.51535	0.74711	0.76408	0.48691	0.41597	0.55178	0.54057	0.6486	0.43948	0.57421	0.47358	0.6368	0.41543	0.62331	0.50838	0.36519	0.56876	0.41736	0.60267	0.60267	0.3003	0.50913	0.39554	0.68704	0.462	0.55479	0.63418	0.55927	0.52941	0.68227
1361.3	0.72726	0.64925	0.75381	0.55298	0.45963	0.46692	0.52651	0.7685	0.77535	0.48339	0.41342	0.57201	0.5129	0.64368	0.43273	0.57579	0.48797	0.64481	0.44894	0.62199	0.50296	0.3565	0.56556	0.41017	0.58069	0.58069	0.31416	0.52043	0.39483	0.70184	0.47908	0.56	0.65148	0.56685	0.5313	0.68708
1362.1	0.73821	0.65684	0.73823	0.57753	0.46729	0.46163	0.53951	0.76827	0.78151	0.49304	0.41804	0.58096	0.52018	0.61712	0.41862	0.59199	0.48503	0.64322	0.46902	0.63135	0.50563	0.37293	0.5651	0.39634	0.59329	0.59329	0.30497	0.53443	0.39863	0.73752	0.50204	0.56522	0.66084	0.58285	0.5332	0.67625
1363	0.75376	0.64144	0.73706	0.58829	0.46523	0.47244	0.54728	0.77857	0.79208	0.50092	0.41695	0.59513	0.51248	0.61391	0.3984	0.59471	0.48781	0.66493	0.50103	0.63309	0.52317	0.3659	0.56247	0.40731	0.61865	0.61865	0.31316	0.56348	0.38963	0.73663	0.51944	0.56056	0.67655	0.58851	0.53401	0.66629
1363.9	0.75807	0.65325	0.73777	0.61124	0.48278	0.47989	0.55992	0.79308	0.82221	0.49375	0.43943	0.60833	0.51774	0.63	0.40306	0.59875	0.49776	0.68644	0.51006	0.66305	0.53393	0.36899	0.55018	0.41063	0.61581	0.61581	0.31309	0.58753	0.40205	0.74051	0.52132	0.56321	0.6794	0.60478	0.54412	0.67182
1364.8	0.77517	0.66605	0.73998	0.61097	0.49172	0.47931	0.5643	0.76836	0.81019	0.48932	0.43979	0.61334	0.52189	0.63167	0.4252	0.6026	0.51182	0.69057	0.51411	0.64478	0.52929	0.34519	0.55868	0.40615	0.61549	0.61549	0.33122	0.59724	0.4014	0.75333	0.53482	0.55031	0.6782	0.6022	0.54544	0.67634
1365.6	0.79568	0.67723	0.75828	0.62704	0.50395	0.47732	0.56398	0.78689	0.81633	0.50792	0.46372	0.61695	0.52864	0.62824	0.45704	0.60476	0.51749	0.71514	0.50603	0.66026	0.54355	0.34375	0.5639	0.41232	0.62735	0.62735	0.32752	0.60122	0.43246	0.76815	0.53175	0.56512	0.68436	0.61664	0.55814	0.67608
1366.5	0.78313	0.68324	0.79343	0.61951	0.5118	0.48066	0.55227	0.80945	0.82088	0.51599	0.49079	0.62212	0.52688	0.60274	0.46972	0.59158	0.52048	0.72621	0.51942	0.65191	0.52846	0.33792	0.58062	0.41783	0.64268	0.64268	0.34948	0.62008	0.43898	0.7786	0.52763	0.57363	0.69341	0.63135	0.57513	0.68466
1367.4	0.7815	0.69459	0.80033	0.61864	0.53187	0.47753	0.55459	0.83085	0.84553	0.52516	0.50642	0.63788	0.51164	0.57852	0.47167	0.58814	0.53582	0.7424	0.51244	0.65901	0.53137	0.34074	0.58549	0.40523	0.61727	0.61727	0.34907	0.61027	0.45344	0.78865	0.5175	0.59219	0.69725	0.65657	0.58224	0.70336
1368.2	0.78703	0.70239	0.7975	0.62018	0.53167	0.48025	0.54433	0.82106	0.85642	0.52886	0.50593	0.65521	0.50232	0.57998	0.4612	0.59464	0.55224	0.7545	0.51501	0.64248	0.53062	0.32989	0.57452	0.4264	0.61716	0.61716	0.34298	0.62234	0.47081	0.79771	0.53693	0.60217	0.70585	0.66598	0.57823	0.72467
1369.1	0.78949	0.7204	0.80833	0.62511	0.53285	0.49466	0.55572	0.82735	0.88564	0.53696	0.51781	0.65644	0.49282	0.60711	0.45832	0.60639	0.54042	0.77622	0.5126	0.62786	0.52768	0.34921	0.57304	0.41965	0.62073	0.62073	0.33459	0.63781	0.48305	0.79644	0.52576	0.5932	0.72413	0.6944	0.59097	0.73671
1370	0.80696	0.72173	0.81711	0.63169	0.54787	0.50103	0.56371	0.81719	0.8951	0.53808	0.52046	0.66178	0.48018	0.59924	0.4662	0.61233	0.54738	0.7685	0.51909	0.62221	0.53595	0.35795	0.58177	0.41924	0.62643	0.62643	0.33884	0.64649	0.47181	0.79278	0.53225	0.59786	0.74212	0.70792	0.592	0.76323
1370.9	0.85153	0.74218	0.80811	0.64418	0.56004	0.50418	0.56764	0.8386	0.91303	0.53688	0.51975	0.68224	0.48604	0.61895	0.45745	0.62465	0.55757	0.77672	0.51085	0.63964	0.55028	0.35921	0.56518	0.43945	0.63929	0.63929	0.34094	0.64513	0.48606	0.78753	0.53784	0.61094	0.75389	0.7283	0.60098	0.78917
1371.7	0.84787	0.76183	0.81952	0.65417	0.56646	0.50656	0.57316	0.82709	0.92425	0.5294	0.52945	0.68872	0.48691	0.60852	0.47356	0.63192	0.5531	0.77533	0.52018	0.65001	0.55856	0.36619	0.56408	0.44804	0.65408	0.65408	0.36191	0.66725	0.48277	0.79442	0.5341	0.60541	0.76637	0.73807	0.59603	0.80352
1372.6	0.86433	0.76415	0.84645	0.65764	0.56316	0.51441	0.57765	0.84314	0.89967	0.53015	0.54165	0.69874	0.48613	0.59789	0.49536	0.63957	0.53665	0.76045	0.51693	0.6539	0.55823	0.37237	0.57922	0.44199	0.67119	0.67119	0.38969	0.66267	0.48068	0.80409	0.52946	0.62094	0.77625	0.7653	0.6048	0.79601
1373.5	0.87824	0.76599	0.87021	0.6738	0.57591	0.51435	0.5803	0.86551	0.88444	0.52529	0.55294	0.72459	0.49866	0.57536	0.51296	0.64591	0.5617	0.77071	0.53689	0.66676	0.56506	0.36992	0.5847	0.44993	0.70319	0.70319	0.41884	0.66312	0.49432	0.80958	0.55304	0.64491	0.77587	0.7854	0.60575	0.79125
1374.3	0.87494	0.78064	0.86366	0.66122	0.5736	0.51989	0.56698	0.863	0.87783	0.51511	0.55852	0.73208	0.5319	0.59868	0.49308	0.65525	0.56226	0.78608	0.52846	0.67066	0.54658	0.3613	0.57962	0.4627	0.73693	0.73693	0.41883	0.66124	0.499	0.828	0.54978	0.64442	0.76639	0.80522	0.60378	0.78011
1375.2	0.86295	0.78476	0.87994	0.67101	0.57623	0.5222	0.57805	0.83868	0.88797	0.51685	0.55267	0.72984	0.51319	0.62136	0.51786	0.66347	0.56587	0.77528	0.5493	0.67781	0.55233	0.3553	0.59314	0.46517	0.71465	0.71465	0.43119	0.66492	0.49801	0.84046	0.55046	0.64492	0.77496	0.82979	0.60255	0.77549
1376.1	0.86869	0.79229	0.90015	0.66963	0.57846	0.5266	0.57038	0.85569	0.88611	0.53244	0.545	0.73947	0.51816	0.64955	0.49842	0.66646	0.58879	0.77716	0.54695	0.68076	0.53332	0.35486	0.60265	0.45784	0.73314	0.73314	0.43529	0.67166	0.51685	0.82409	0.56502	0.68236	0.78207	0.85912	0.61026	0.78289
1377	0.8596	0.79707	0.9011	0.6734	0.5829	0.52556	0.5816	0.86218	0.90858	0.53763	0.54125	0.73484	0.51038	0.63956	0.49395	0.67469	0.60511	0.77618	0.54722	0.69041	0.52974	0.3634	0.61273	0.462	0.74487	0.74487	0.43031	0.6775	0.52567	0.83098	0.57432	0.69892	0.78413	0.86824	0.61211	0.79404
1377.8	0.85001	0.80591	0.90728	0.67242	0.59063	0.52415	0.58903	0.87575	0.93422	0.54489	0.55652	0.73644	0.50076	0.6476	0.49327	0.66552	0.60267	0.77376	0.54295	0.70539	0.53516	0.36414	0.6312	0.46917	0.74115	0.74115	0.43091	0.67941	0.52315	0.82993	0.58363	0.71742	0.78849	0.88613	0.62339	0.81084
1378.7	0.84212	0.82188	0.91739	0.68915	0.59906	0.53404	0.60211	0.8985	0.94609	0.5675	0.57518	0.74439	0.48392	0.65606	0.50609	0.66608	0.6097	0.78893	0.5558	0.72209	0.56077	0.37483	0.67537	0.48383	0.73029	0.73029	0.45623	0.69817	0.53372	0.84517	0.58602	0.74744	0.79732	0.91747	0.63529	0.83243
1379.6	0.83936	0.83089	0.91909	0.68568	0.59641	0.55224	0.60851	0.91934	0.9488	0.57601	0.58604	0.7573	0.47745	0.64287	0.5048	0.66591	0.61621	0.8002	0.54807	0.70905	0.57757	0.39369	0.68857	0.49716	0.74513	0.74513	0.45143	0.68449	0.54166	0.85823	0.59173	0.74717	0.79892	0.9317	0.62789	0.85922
1380.4	0.84103	0.82144	0.92154	0.69301	0.6124	0.56008	0.61833	0.92277	0.95008	0.57385	0.59861	0.75411	0.4769	0.64391	0.52943	0.67884	0.60091	0.79696	0.5399	0.72118	0.58779	0.4018	0.68646	0.50203	0.75205	0.75205	0.45629	0.67906	0.53787	0.87268	0.59112	0.74545	0.81092	0.93971	0.62503	0.85213
1381.3	0.84901	0.83144	0.92736	0.6932	0.62032	0.55691	0.61204	0.92161	0.96265	0.59376	0.60508	0.76506	0.49318	0.67019	0.52942	0.668	0.60975	0.8113	0.54086	0.71768	0.60517	0.40749	0.69384	0.51389	0.74662	0.74662	0.45411	0.67937	0.5362	0.86686	0.58812	0.74585	0.80442	0.95906	0.6289	0.86255
1382.2	0.87319	0.84938	0.89875	0.70947	0.61565	0.56829	0.59672	0.91853	0.9678	0.59601	0.60219	0.76598	0.49597	0.67377	0.52142	0.68095	0.61593	0.80683	0.53228	0.72563	0.62567	0.41743	0.68773	0.51395	0.76379	0.76379	0.4415	0.69654	0.53957	0.88926	0.57909	0.7435	0.82536	0.96039	0.61249	0.86516
1383	0.85919	0.82683	0.89166	0.70918	0.61578	0.55489	0.60461	0.92157	0.96448	0.59019	0.58761	0.76974	0.4751	0.66887	0.52144	0.67892	0.61049	0.77313	0.53195	0.71776	0.62106	0.41859	0.67198	0.5019	0.75064	0.75064	0.4361	0.68234	0.53305	0.8737	0.59149	0.72576	0.83373	0.95615	0.60416	0.88658
1383.9	0.85303	0.82291	0.89075	0.71216	0.63483	0.548	0.59573	0.9204	0.9712	0.58945	0.59216	0.77534	0.46884	0.67605	0.51156	0.66023	0.62168	0.78563	0.52014	0.73106	0.60875	0.41798	0.66463	0.49933	0.75565	0.75565	0.44483	0.68625	0.53302	0.85754	0.59546	0.74352	0.8366	0.96278	0.60685	0.8831
1384.8	0.84501	0.83212	0.87805	0.71365	0.63773	0.54554	0.60023	0.91101	0.97333	0.58914	0.59009	0.78716	0.4587	0.68536	0.5017	0.66383	0.63807	0.79199	0.53261	0.71213	0.62268	0.40547	0.68224	0.51423	0.7512	0.7512	0.43525	0.68515	0.54555	0.85907	0.59763	0.74703	0.81361	0.96328	0.62152	0.91307
1385.7	0.8242	0.81606	0.87527	0.72093	0.64955	0.55243	0.61523	0.9263	0.96559	0.57637	0.59103	0.78727	0.44062	0.65944	0.50384	0.65132	0.6423	0.79876	0.53491	0.70046	0.62176	0.40945	0.67453	0.50569	0.74405	0.74405	0.43737	0.6914	0.54872	0.8612	0.60599	0.72852	0.8094	0.96634	0.60456	0.92768
1386.5	0.80937	0.78625	0.89157	0.70121	0.64726	0.54104	0.6166	0.93891	0.95783	0.58772	0.58079	0.78132	0.4414	0.65347	0.51169	0.62833	0.63975	0.79387	0.52268	0.71033	0.61388	0.4035	0.68305	0.51545	0.74675	0.74675	0.44004	0.67901	0.54504	0.84146	0.60397	0.75732	0.79492	0.97251	0.60068	0.93158
1387.4	0.81209	0.79175	0.8873	0.69696	0.65595	0.53628	0.60541	0.94042	0.95148	0.59046	0.58319	0.79034	0.44275	0.64113	0.49343	0.6061	0.63453	0.79184	0.49832	0.71753	0.61022	0.41174	0.66277	0.53287	0.76105	0.76105	0.43445	0.67738	0.54454	0.81775	0.60195	0.76783	0.76931	0.97428	0.59718	0.92838
1388.3	0.80085	0.77717	0.88265	0.68267	0.64464	0.51883	0.60235	0.92854	0.946	0.58704	0.58716	0.78835	0.43541	0.63006	0.49539	0.60503	0.61625	0.7845	0.49629	0.71635	0.59924	0.40452	0.66602	0.52104	0.73614	0.73614	0.42549	0.68077	0.53812	0.80477	0.60342	0.75517	0.74962	0.96261	0.59321	0.93286
1389.1	0.79897	0.76568	0.86865	0.67504	0.63157	0.50995	0.59157	0.93905	0.9324	0.58131	0.59102	0.77211	0.43584	0.62536	0.48937	0.58263	0.59334	0.77021	0.48345	0.71347	0.59359	0.40629	0.66254	0.51887	0.71703	0.71703	0.42293	0.68184	0.53132	0.80929	0.60263	0.74091	0.73858	0.94984	0.57873	0.93371
1390	0.7954	0.75743	0.85614	0.66002	0.61632	0.49914	0.57175	0.90955	0.94736	0.57669	0.58708	0.77212	0.43757	0.60941	0.47872	0.55985	0.57384	0.76551	0.48079	0.7182	0.59492	0.40807	0.65888	0.5187	0.72053	0.72053	0.42743	0.67305	0.52123	0.80366	0.57804	0.73151	0.7466	0.93505	0.58077	0.9431
1390.9	0.79542	0.74513	0.85355	0.65342	0.61039	0.49509	0.55968	0.8814	0.9512	0.55742	0.5769	0.76112	0.43893	0.59579	0.4626	0.54512	0.54629	0.77063	0.47662	0.69301	0.60268	0.41116	0.64392	0.51072	0.71167	0.71167	0.43481	0.6804	0.51341	0.79585	0.56099	0.68502	0.73758	0.9316	0.57562	0.95698
1391.7	0.79202	0.72475	0.83675	0.63678	0.5868	0.49066	0.55641	0.86167	0.94745	0.53954	0.56609	0.75549	0.44418	0.60764	0.45281	0.55344	0.52983	0.76266	0.48655	0.67583	0.60495	0.40026	0.64957	0.5099	0.69972	0.69972	0.4228	0.67825	0.49332	0.78784	0.53733	0.66073	0.73822	0.91681	0.56326	0.96217
1392.6	0.7992	0.71149	0.81863	0.64376	0.57898	0.48716	0.54633	0.83926	0.93435	0.53358	0.5536	0.7335	0.46664	0.61566	0.43271	0.56888	0.53681	0.74815	0.48239	0.65369	0.60245	0.40421	0.64228	0.51907	0.72216	0.72216	0.40931	0.68561	0.48064	0.77864	0.52302	0.64018	0.72224	0.91317	0.54896	0.96809
1393.5	0.78542	0.70132	0.79827	0.63205	0.55172	0.47304	0.53285	0.8201	0.92477	0.53408	0.54022	0.7341	0.47578	0.6101	0.41599	0.56335	0.52109	0.72443	0.46459	0.65558	0.59501	0.3935	0.62789	0.52011	0.72065	0.72065	0.39665	0.67074	0.45662	0.76069	0.49908	0.62985	0.7155	0.91181	0.53932	0.97559
1394.3	0.78885	0.6978	0.76463	0.61846	0.53776	0.46568	0.53078	0.81491	0.88979	0.51897	0.53114	0.70915	0.48364	0.62661	0.39717	0.57319	0.51664	0.7042	0.46696	0.63994	0.57419	0.37711	0.62682	0.516	0.71025	0.71025	0.3756	0.64746	0.45402	0.72803	0.49868	0.61661	0.68839	0.90103	0.5226	0.96137
1395.2	0.76962	0.6844	0.72574	0.60513	0.52655	0.44886	0.51877	0.81316	0.86521	0.5095	0.52065	0.69734	0.48577	0.62339	0.36909	0.58433	0.52561	0.68518	0.44917	0.63345	0.56071	0.34981	0.6119	0.51872	0.7047	0.7047	0.33909	0.63278	0.45868	0.72061	0.48878	0.60856	0.66531	0.88431	0.51347	0.95178
1396.1	0.75091	0.66129	0.72634	0.59708	0.51631	0.43115	0.50611	0.78711	0.84837	0.50305	0.51055	0.66295	0.47608	0.60424	0.38737	0.55765	0.51563	0.68251	0.44135	0.62733	0.53788	0.34258	0.59243	0.49667	0.70919	0.70919	0.3383	0.61039	0.4635	0.7114	0.49594	0.58449	0.63963	0.87453	0.50301	0.94205
1396.9	0.7039	0.63267	0.69588	0.57009	0.48525	0.42215	0.48966	0.77789	0.82553	0.48743	0.49956	0.63774	0.42719	0.58128	0.36352	0.51505	0.48116	0.64713	0.4162	0.62504	0.53433	0.31498	0.5861	0.46265	0.66597	0.66597	0.33046	0.57511	0.45236	0.68331	0.47295	0.57224	0.62924	0.8524	0.4856	0.91146
1397.8	0.69064	0.61184	0.69086	0.55804	0.48477	0.40459	0.48711	0.76351	0.8078	0.47347	0.48534	0.61734	0.41898	0.54494	0.37908	0.49849	0.47853	0.61297	0.4019	0.60101	0.50969	0.30322	0.58578	0.44361	0.66177	0.66177	0.33323	0.54574	0.44876	0.64567	0.47094	0.53846	0.6174	0.84316	0.4715	0.88492
1398.7	0.67006	0.58389	0.67256	0.55681	0.46894	0.38952	0.46216	0.73363	0.78917	0.47048	0.47138	0.59484	0.40079	0.51709	0.35673	0.50029	0.45731	0.60661	0.36441	0.58976	0.50212	0.29278	0.5574	0.42308	0.64	0.64	0.31824	0.55187	0.43381	0.63785	0.45461	0.51506	0.60484	0.83209	0.45925	0.85853
1399.5	0.63636	0.56225	0.66006	0.54541	0.45656	0.38173	0.46043	0.71159	0.75996	0.45929	0.45549	0.58292	0.37244	0.49136	0.35566	0.49498	0.43663	0.59432	0.37137	0.57089	0.46758	0.29377	0.54106	0.40739	0.59351	0.59351	0.31833	0.52896	0.4107	0.62387	0.45714	0.48681	0.60425	0.82001	0.43955	0.83836
1400.4	0.6117	0.56687	0.62043	0.53277	0.43802	0.37681	0.44022	0.69797	0.74925	0.4466	0.44065	0.56354	0.36684	0.4773	0.33712	0.48461	0.43348	0.57344	0.35166	0.55544	0.45471	0.28189	0.52381	0.3922	0.55977	0.55977	0.30636	0.50785	0.39896	0.61227	0.42441	0.47395	0.60047	0.81433	0.42195	0.81558
1401.3	0.59658	0.56161	0.58791	0.52642	0.42785	0.36334	0.4132	0.6786	0.73024	0.43105	0.43025	0.54557	0.39138	0.4834	0.3384	0.48512	0.42748	0.5916	0.335	0.52685	0.42551	0.27802	0.49637	0.38069	0.56023	0.56023	0.29115	0.50609	0.39266	0.61498	0.40962	0.45317	0.58614	0.81212	0.42673	0.80873
1402.1	0.56476	0.52979	0.55258	0.51392	0.40509	0.35352	0.40036	0.66077	0.70735	0.4036	0.41556	0.5214	0.38042	0.47337	0.31524	0.48075	0.41881	0.59892	0.33808	0.50608	0.41064	0.27906	0.46966	0.37517	0.52785	0.52785	0.27405	0.50739	0.3762	0.61591	0.39093	0.44698	0.56805	0.80204	0.41624	0.78827
1403	0.52596	0.50332	0.52847	0.48097	0.39056	0.32348	0.39132	0.64274	0.68497	0.39369	0.40129	0.49878	0.3667	0.46482	0.31316	0.4483	0.41872	0.57496	0.32338	0.48587	0.38476	0.26985	0.4466	0.35618	0.49412	0.49412	0.27123	0.4698	0.37045	0.57388	0.37693	0.43513	0.55313	0.79681	0.39843	0.78257
1403.9	0.50557	0.48155	0.50418	0.4533	0.36837	0.29981	0.37103	0.61553	0.6744	0.38188	0.39379	0.48084	0.35261	0.4603	0.31067	0.41079	0.40434	0.56858	0.30826	0.46834	0.37816	0.24663	0.43047	0.32657	0.48995	0.48995	0.26761	0.45407	0.36089	0.5428	0.3738	0.42782	0.53401	0.79285	0.38907	0.77745
1404.7	0.47785	0.44278	0.46604	0.43343	0.34071	0.28796	0.35415	0.5885	0.62979	0.36145	0.38123	0.46488	0.34037	0.45069	0.26122	0.43172	0.40177	0.53787	0.27255	0.4266	0.34808	0.22669	0.4273	0.32091	0.46743	0.46743	0.24962	0.4552	0.35095	0.5121	0.36661	0.41517	0.5117	0.78687	0.36957	0.75698
1405.6	0.45985	0.4139	0.48179	0.40841	0.31868	0.27574	0.36036	0.56626	0.61338	0.35788	0.35736	0.46163	0.32759	0.42664	0.26991	0.42831	0.39437	0.51287	0.27001	0.41193	0.34462	0.21198	0.39934	0.31443	0.4594	0.4594	0.24644	0.4307	0.35357	0.50069	0.36546	0.40221	0.51783	0.78235	0.33542	0.74317
1406.5	0.45361	0.40981	0.48089	0.3858	0.31241	0.26483	0.34206	0.51588	0.59362	0.36597	0.34809	0.45472	0.33385	0.45076	0.26092	0.42865	0.37697	0.51445	0.24949	0.38259	0.3274	0.19534	0.37503	0.30563	0.45138	0.45138	0.24152	0.40835	0.36175	0.48391	0.35588	0.37549	0.51991	0.78158	0.3162	0.73269
1407.3	0.4438	0.40555	0.46164	0.37939	0.30849	0.27028	0.32849	0.48235	0.5897	0.3497	0.34221	0.44683	0.34751	0.46575	0.26331	0.43705	0.37639	0.51091	0.23461	0.35934	0.31955	0.1867	0.35511	0.31263	0.45186	0.45186	0.24679	0.41288	0.34922	0.49635	0.34843	0.35736	0.52213	0.77989	0.31044	0.70816
1408.2	0.43297	0.40746	0.44072	0.38291	0.30225	0.27574	0.32346	0.46393	0.56233	0.33329	0.3232	0.42596	0.36211	0.47353	0.23433	0.4565	0.38564	0.47609	0.20911	0.35326	0.31189	0.17694	0.33847	0.30901	0.43496	0.43496	0.23716	0.41097	0.34568	0.49726	0.32485	0.35269	0.52	0.76448	0.29821	0.66712
1409.1	0.40816	0.38686	0.44392	0.36948	0.30109	0.25372	0.31987	0.44818	0.56069	0.32526	0.30784	0.40721	0.35988	0.44544	0.25169	0.42726	0.36433	0.47868	0.21202	0.35651	0.31341	0.16524	0.31893	0.28959	0.4169	0.4169	0.24382	0.38738	0.34797	0.49856	0.304	0.33717	0.52912	0.74916	0.29809	0.64693
1409.9	0.41318	0.38716	0.3996	0.36185	0.28227	0.24015	0.2893	0.43377	0.54265	0.31107	0.2886	0.39228	0.36413	0.43369	0.21157	0.42237	0.33391	0.46695	0.18588	0.34624	0.29843	0.15991	0.31543	0.28997	0.40212	0.40212	0.23748	0.38081	0.3273	0.46567	0.27623	0.32604	0.51369	0.73328	0.29616	0.60994
1410.8	0.3756	0.3669	0.37998	0.36276	0.25894	0.23814	0.28797	0.42778	0.526	0.2832	0.26911	0.37313	0.33714	0.40941	0.21632	0.39594	0.3355	0.45296	0.17818	0.35579	0.28474	0.13846	0.31558	0.26475	0.36881	0.36881	0.22762	0.3789	0.30506	0.45106	0.27546	0.31897	0.49175	0.71703	0.28018	0.56904
1411.7	0.33853	0.33481	0.39591	0.34974	0.23603	0.22188	0.26567	0.41758	0.50776	0.26494	0.2551	0.37036	0.31681	0.37962	0.21033	0.36634	0.32833	0.44429	0.17352	0.3621	0.27271	0.13448	0.33397	0.26848	0.35714	0.35714	0.22009	0.34367	0.30053	0.44917	0.26325	0.3226	0.4877	0.69895	0.27424	0.55724
1412.5	0.32004	0.30225	0.38882	0.33585	0.22245	0.2007	0.2464	0.38518	0.50149	0.23463	0.24722	0.36307	0.30776	0.36807	0.21447	0.35921	0.3074	0.46362	0.16193	0.34134	0.2605	0.12121	0.33961	0.25375	0.36304	0.36304	0.21991	0.33961	0.29576	0.42939	0.24456	0.30112	0.48784	0.68498	0.27112	0.54501
1413.4	0.31451	0.30402	0.37948	0.32185	0.21134	0.19121	0.24051	0.3899	0.5058	0.21598	0.23766	0.36088	0.30629	0.3875	0.21756	0.35509	0.3083	0.47436	0.14557	0.33526	0.26188	0.12166	0.33559	0.2417	0.36798	0.36798	0.20143	0.32589	0.29668	0.41577	0.24277	0.29958	0.48536	0.66999	0.25873	0.50091
1414.2	0.29074	0.28119	0.37557	0.32255	0.21258	0.18239	0.23713	0.36974	0.48223	0.19734	0.23254	0.33738	0.29133	0.39716	0.23309	0.36089	0.31475	0.47487	0.14332	0.3286	0.23593	0.10925	0.33759	0.23098	0.35419	0.35419	0.18771	0.33098	0.29418	0.42202	0.2407	0.28347	0.47016	0.65364	0.24525	0.46912
1415.1	0.29816	0.26694	0.3522	0.30618	0.2126	0.16605	0.22458	0.37273	0.46606	0.17899	0.23355	0.32829	0.29191	0.40937	0.21851	0.37869	0.3178	0.4815	0.13673	0.33682	0.22815	0.10322	0.33103	0.23707	0.37112	0.37112	0.18093	0.31672	0.28813	0.41694	0.2228	0.27482	0.4772	0.63508	0.23888	0.44718
1416	0.32383	0.27651	0.31517	0.30664	0.20276	0.1522	0.22095	0.36271	0.45588	0.17942	0.21818	0.31087	0.29952	0.41776	0.20667	0.39817	0.3028	0.4593	0.12255	0.31853	0.23725	0.079908	0.31007	0.20142	0.37781	0.37781	0.15775	0.32647	0.285	0.38283	0.21743	0.25516	0.47454	0.61651	0.21149	0.4096
1416.9	0.31473	0.26373	0.29385	0.29317	0.18417	0.14369	0.20304	0.35804	0.4314	0.19534	0.1954	0.28668	0.29179	0.4115	0.19463	0.3772	0.29353	0.44958	0.12703	0.31665	0.21903	0.09624	0.28694	0.19621	0.33852	0.33852	0.14219	0.2925	0.27476	0.37178	0.20107	0.23972	0.46842	0.60316	0.18877	0.37491
1417.7	0.3104	0.25209	0.26467	0.2855	0.18079	0.14712	0.1862	0.34246	0.41044	0.19402	0.18122	0.27267	0.27352	0.39314	0.18071	0.3641	0.27729	0.44434	0.12892	0.32353	0.19825	0.082757	0.27694	0.20698	0.30079	0.30079	0.14076	0.27573	0.24949	0.36928	0.1998	0.22721	0.45289	0.58641	0.1663	0.37107
1418.6	0.29943	0.25374	0.26636	0.27531	0.17441	0.13267	0.19099	0.34429	0.40745	0.19024	0.18958	0.27165	0.26284	0.38645	0.17923	0.36805	0.29218	0.43358	0.13233	0.33423	0.20793	0.090484	0.28243	0.2166	0.28971	0.28971	0.15387	0.25717	0.24852	0.35961	0.19432	0.22135	0.4645	0.58101	0.16939	0.37909
1419.4	0.28965	0.22931	0.25121	0.2723	0.16284	0.13354	0.18046	0.31263	0.39634	0.18552	0.17165	0.25229	0.25863	0.3615	0.16111	0.35046	0.28114	0.41197	0.13009	0.31957	0.21083	0.090721	0.26314	0.20226	0.26454	0.26454	0.13998	0.24435	0.2485	0.32867	0.19172	0.2121	0.45357	0.54861	0.15721	0.35975
1420.3	0.26624	0.20926	0.22895	0.26314	0.16964	0.14001	0.18567	0.31274	0.38081	0.16054	0.1622	0.25072	0.2511	0.35395	0.16912	0.34936	0.28352	0.43166	0.14392	0.33198	0.19832	0.082344	0.26573	0.21904	0.2328	0.2328	0.14879	0.25071	0.24136	0.33172	0.18536	0.20205	0.44841	0.52609	0.15667	0.36401
1421.2	0.26737	0.20412	0.22146	0.25788	0.16932	0.14441	0.19495	0.30518	0.3628	0.14379	0.16344	0.25735	0.24801	0.35935	0.16303	0.35425	0.28895	0.43416	0.13911	0.33143	0.17977	0.058824	0.26797	0.22635	0.22849	0.22849	0.14499	0.25294	0.23094	0.34152	0.18897	0.20529	0.43371	0.49424	0.14868	0.36218
1422	0.26613	0.1951	0.22464	0.26519	0.15518	0.14339	0.19376	0.29801	0.33631	0.13938	0.16104	0.25171	0.266	0.36431	0.14684	0.36458	0.29599	0.43585	0.1447	0.32192	0.17591	0.061404	0.26183	0.22203	0.24525	0.24525	0.14202	0.27006	0.21947	0.31753	0.17705	0.19736	0.43098	0.4686	0.1429	0.34906
1422.9	0.27374	0.18009	0.19545	0.25681	0.15201	0.14043	0.18996	0.28681	0.33732	0.13664	0.14448	0.24663	0.28825	0.3697	0.13066	0.34608	0.2882	0.41933	0.15356	0.30897	0.17315	0.061393	0.22689	0.20491	0.24925	0.24925	0.12957	0.26495	0.21093	0.29751	0.17179	0.19446	0.43027	0.43344	0.11758	0.32811
1423.8	0.26687	0.17756	0.2018	0.25083	0.14036	0.13633	0.18079	0.2825	0.33356	0.13883	0.13951	0.24806	0.29312	0.35662	0.1345	0.34611	0.26415	0.42979	0.1364	0.31586	0.15261	0.05439	0.2326	0.20559	0.23896	0.23896	0.136	0.26737	0.19237	0.29338	0.15478	0.19854	0.44224	0.41977	0.11428	0.31383
1424.6	0.24824	0.17908	0.22518	0.23908	0.13173	0.1273	0.1778	0.27283	0.31656	0.1483	0.13273	0.24512	0.29264	0.34927	0.15584	0.3233	0.26477	0.42042	0.14505	0.31225	0.14564	0.073814	0.21846	0.2086	0.24046	0.24046	0.13893	0.25223	0.17963	0.27594	0.14185	0.20602	0.4353	0.40674	0.10549	0.29042
1425.5	0.2366	0.1691	0.23078	0.23487	0.1275	0.11895	0.1739	0.26258	0.32176	0.14642	0.13846	0.24261	0.29641	0.33873	0.17971	0.32353	0.27882	0.39693	0.14634	0.30674	0.15704	0.083637	0.22182	0.20863	0.24486	0.24486	0.13454	0.24103	0.17669	0.2233	0.12441	0.19327	0.43787	0.39918	0.093045	0.28149
1426.3	0.24082	0.1588	0.22664	0.22464	0.12218	0.10464	0.17184	0.24583	0.33031	0.13496	0.14199	0.24774	0.30407	0.34071	0.19663	0.31252	0.2766	0.38325	0.15846	0.30638	0.18275	0.078968	0.22445	0.20834	0.23998	0.23998	0.12556	0.2361	0.16715	0.20823	0.13352	0.18247	0.45544	0.37909	0.090028	0.27632
1427.2	0.22544	0.16309	0.24047	0.22283	0.11742	0.10604	0.17386	0.22945	0.3004	0.13515	0.13629	0.24411	0.30119	0.331	0.20051	0.31425	0.28064	0.40166	0.1552	0.31001	0.17213	0.072678	0.2444	0.20472	0.21734	0.21734	0.1212	0.2249	0.14192	0.19017	0.13133	0.16373	0.4359	0.35845	0.093867	0.2655
1428.1	0.22539	0.16965	0.22454	0.21639	0.12555	0.10863	0.18585	0.21842	0.30081	0.14947	0.13855	0.25179	0.30424	0.33849	0.19765	0.30943	0.30221	0.40166	0.17492	0.28543	0.19841	0.078804	0.25525	0.19778	0.2372	0.2372	0.11008	0.22034	0.14509	0.20948	0.1272	0.14485	0.43381	0.34292	0.090266	0.25975
1428.9	0.23524	0.15808	0.2176	0.2141	0.10821	0.12149	0.17727	0.21295	0.30403	0.14024	0.13587	0.24267	0.32134	0.35361	0.20429	0.31061	0.29822	0.39225	0.15606	0.27668	0.21918	0.059026	0.26884	0.19518	0.22827	0.22827	0.098711	0.21828	0.13693	0.20752	0.11915	0.13245	0.44659	0.32565	0.086313	0.24633
1429.8	0.22481	0.16562	0.19867	0.21382	0.11047	0.12709	0.18928	0.2046	0.31782	0.11924	0.12435	0.22791	0.3181	0.35917	0.20671	0.31778	0.2844	0.40532	0.16256	0.28469	0.23354	0.047245	0.26037	0.18942	0.20544	0.20544	0.095088	0.23092	0.12956	0.22623	0.12394	0.13075	0.45965	0.30344	0.092149	0.22856
1430.7	0.2004	0.15195	0.20444	0.20213	0.1248	0.1296	0.19291	0.18725	0.30603	0.12675	0.10517	0.20935	0.31265	0.35688	0.23021	0.33993	0.3008	0.41102	0.16062	0.27345	0.22038	0.054718	0.24006	0.19331	0.19845	0.19845	0.10641	0.23281	0.13899	0.24533	0.10899	0.12988	0.44915	0.29347	0.0892	0.2189
1431.5	0.1857	0.13342	0.18532	0.18919	0.11626	0.1281	0.19931	0.1831	0.3115	0.11031	0.091996	0.20153	0.30517	0.35353	0.22276	0.32538	0.28431	0.41079	0.17082	0.28108	0.24503	0.052598	0.24109	0.19721	0.20035	0.20035	0.093059	0.22359	0.13919	0.24017	0.11968	0.1269	0.47099	0.27893	0.075877	0.20865
1432.4	0.16573	0.12624	0.18266	0.17928	0.10993	0.11598	0.20139	0.17914	0.30269	0.09264	0.087292	0.1858	0.29843	0.36417	0.23027	0.32676	0.27964	0.39338	0.1806	0.28338	0.23868	0.057669	0.22809	0.22025	0.17347	0.17347	0.093838	0.221	0.12369	0.20698	0.12948	0.12831	0.46798	0.26621	0.08078	0.20217
1433.2	0.1403	0.10804	0.16297	0.17137	0.11798	0.10348	0.21095	0.16924	0.28592	0.093067	0.086631	0.16754	0.2721	0.36038	0.19966	0.31914	0.27567	0.39476	0.19557	0.29463	0.21068	0.072203	0.22456	0.21069	0.15856	0.15856	0.089337	0.2046	0.11494	0.19226	0.13417	0.12276	0.46063	0.25312	0.07934	0.17643
1434.1	0.1251	0.085644	0.15544	0.16725	0.10865	0.099571	0.19378	0.16125	0.25928	0.1031	0.087159	0.16807	0.2613	0.35596	0.19098	0.30498	0.28174	0.39308	0.19257	0.29254	0.20214	0.087253	0.2329	0.21877	0.16008	0.16008	0.087573	0.17656	0.10357	0.17377	0.13435	0.11334	0.44879	0.24724	0.072293	0.16415
1434.9	0.11467	0.094672	0.12976	0.16941	0.09783	0.095284	0.182	0.17182	0.2513	0.088625	0.085358	0.16804	0.25772	0.37529	0.16208	0.28651	0.27028	0.37626	0.17439	0.30493	0.19581	0.080149	0.23759	0.23069	0.15348	0.15348	0.058687	0.14315	0.092478	0.14295	0.11373	0.11769	0.44762	0.23011	0.069416	0.14087
1435.8	0.10288	0.093177	0.12858	0.15827	0.091675	0.089326	0.16197	0.15732	0.24543	0.086905	0.085522	0.15644	0.27078	0.38698	0.17384	0.29613	0.25883	0.35821	0.14993	0.29388	0.17701	0.083333	0.22734	0.23762	0.14109	0.14109	0.059538	0.14343	0.070971	0.14671	0.09267	0.11476	0.42955	0.2171	0.06362	0.12787
1436.7	0.10337	0.086826	0.12029	0.15693	0.082375	0.087144	0.1405	0.15679	0.22845	0.086427	0.085174	0.15756	0.28607	0.3906	0.17571	0.29639	0.2481	0.36304	0.1233	0.30493	0.18078	0.067613	0.24134	0.24222	0.13624	0.13624	0.061487	0.12166	0.070997	0.14132	0.071922	0.10811	0.42662	0.21395	0.049035	0.11747
1437.5	0.10318	0.10834	0.13931	0.16728	0.074049	0.09017	0.11892	0.15586	0.24212	0.078296	0.07131	0.16277	0.29562	0.38806	0.1936	0.31857	0.24882	0.37175	0.12074	0.29997	0.20382	0.057463	0.22946	0.2628	0.14414	0.14414	0.063867	0.11047	0.071308	0.16774	0.072753	0.10731	0.42427	0.20311	0.048156	0.12575
1438.4	0.10213	0.12063	0.137	0.16131	0.07642	0.078682	0.10888	0.14403	0.22987	0.073055	0.062925	0.14753	0.31165	0.40164	0.18917	0.30854	0.23847	0.35429	0.10107	0.28338	0.20578	0.048308	0.21559	0.2651	0.13813	0.13813	0.053644	0.10483	0.066617	0.15677	0.054447	0.10343	0.41179	0.18944	0.037513	0.10493
1439.3	0.094271	0.11963	0.15602	0.16954	0.072221	0.083813	0.11799	0.12549	0.22237	0.074125	0.062356	0.14216	0.3299	0.39655	0.20476	0.3221	0.24992	0.37361	0.10567	0.27364	0.21745	0.065081	0.23215	0.2481	0.13173	0.13173	0.06786	0.13235	0.068142	0.17861	0.067664	0.096969	0.39728	0.19725	0.042893	0.10206
1440.1	0.092207	0.12772	0.15763	0.18317	0.086255	0.089608	0.12318	0.12169	0.21221	0.068908	0.058416	0.14458	0.31839	0.41288	0.20434	0.33698	0.26586	0.38516	0.10463	0.27076	0.22858	0.056765	0.21918	0.2479	0.12708	0.12708	0.067981	0.14428	0.094243	0.18353	0.057219	0.095538	0.40904	0.19279	0.046943	0.081235
1441	0.072245	0.13321	0.16167	0.18212	0.087973	0.090494	0.12615	0.1085	0.21543	0.057819	0.04916	0.1357	0.31002	0.42581	0.19046	0.33613	0.26786	0.38137	0.1125	0.2677	0.22486	0.065104	0.19876	0.25238	0.1344	0.1344	0.066497	0.158	0.089994	0.19164	0.059307	0.093471	0.39046	0.18047	0.042821	0.067212
1441.8	0.06916	0.11393	0.14138	0.16802	0.08518	0.081535	0.13582	0.10125	0.19079	0.061263	0.044862	0.13672	0.31848	0.41964	0.18038	0.33828	0.27844	0.35508	0.10607	0.26292	0.20996	0.073787	0.20331	0.24505	0.12646	0.12646	0.06313	0.17423	0.098702	0.1552	0.054471	0.082339	0.36132	0.18204	0.045802	0.056952
1442.7	0.057725	0.11766	0.14523	0.17051	0.081297	0.088676	0.14156	0.11408	0.20369	0.065401	0.034454	0.13464	0.30809	0.43447	0.19305	0.33537	0.28528	0.36517	0.12434	0.28044	0.21193	0.068945	0.19766	0.25352	0.13321	0.13321	0.05964	0.17898	0.10148	0.16707	0.075277	0.082716	0.35254	0.18535	0.056861	0.064507
1443.6	0.052767	0.11021	0.13335	0.1627	0.071401	0.076247	0.13198	0.1049	0.20511	0.063804	0.038381	0.13228	0.27791	0.42829	0.18152	0.32816	0.26083	0.35788	0.11943	0.28042	0.19117	0.058098	0.18272	0.26965	0.11407	0.11407	0.054002	0.16259	0.095557	0.15091	0.064886	0.079702	0.34186	0.18115	0.056081	0.055404
1444.4	0.04014	0.11297	0.12147	0.16256	0.056856	0.063315	0.13171	0.10318	0.21975	0.065646	0.03256	0.13318	0.28121	0.40704	0.17736	0.30615	0.26249	0.35712	0.11365	0.27792	0.19866	0.05493	0.18382	0.27764	0.11096	0.11096	0.049332	0.14638	0.084107	0.14348	0.059032	0.073619	0.3241	0.18517	0.06375	0.048762
1445.3	0.033141	0.11703	0.12343	0.17172	0.054786	0.063238	0.12241	0.10911	0.2215	0.063387	0.036117	0.13549	0.27766	0.40021	0.19975	0.30625	0.25414	0.35738	0.10354	0.27103	0.18341	0.053073	0.17581	0.29211	0.096073	0.096073	0.049151	0.14056	0.091813	0.13326	0.056201	0.065596	0.3163	0.18598	0.076073	0.062541
1446.1	0.04779	0.11332	0.10648	0.17561	0.044095	0.057469	0.11233	0.09188	0.22377	0.066758	0.041508	0.11847	0.28262	0.41205	0.18886	0.3099	0.22559	0.37193	0.10622	0.25155	0.181	0.044059	0.16416	0.29644	0.10978	0.10978	0.038945	0.13044	0.078406	0.14412	0.043129	0.056772	0.31497	0.18533	0.071055	0.054743
1447	0.048802	0.10832	0.11068	0.17286	0.047666	0.04718	0.1218	0.090529	0.22462	0.066312	0.047569	0.12503	0.27354	0.38951	0.19463	0.33191	0.22871	0.38055	0.11519	0.25514	0.17695	0.055124	0.16473	0.2963	0.11208	0.11208	0.062012	0.15079	0.090902	0.15576	0.041533	0.052658	0.30613	0.18284	0.073755	0.044914
1447.8	0.045216	0.10364	0.10439	0.17011	0.050695	0.058568	0.1217	0.099509	0.2184	0.066012	0.036848	0.12412	0.27241	0.37482	0.19514	0.32546	0.24219	0.39284	0.13718	0.25186	0.18226	0.039296	0.16238	0.2925	0.11458	0.11458	0.056998	0.14928	0.088089	0.16381	0.049747	0.033643	0.30334	0.17193	0.067665	0.043776
1448.7	0.048618	0.098166	0.095298	0.16474	0.052639	0.066339	0.122	0.087626	0.20583	0.067917	0.060238	0.11813	0.26795	0.38452	0.19628	0.32462	0.23869	0.40533	0.14116	0.24438	0.16427	0.042232	0.18173	0.29851	0.11921	0.11921	0.055937	0.14722	0.092421	0.16988	0.05375	0.03181	0.28494	0.17437	0.061223	0.056104
1449.6	0.057986	0.08848	0.07946	0.15598	0.051172	0.058822	0.12626	0.096404	0.21087	0.071759	0.053843	0.1082	0.28938	0.37278	0.18333	0.32959	0.24432	0.41045	0.1404	0.25311	0.17107	0.050249	0.18158	0.27925	0.12944	0.12944	0.04825	0.14785	0.089248	0.17812	0.051438	0.057858	0.27895	0.17506	0.05651	0.039034
1450.4	0.047243	0.10374	0.076529	0.15765	0.063411	0.060787	0.13183	0.11991	0.22524	0.056843	0.060209	0.12242	0.27568	0.38078	0.16722	0.32295	0.26926	0.42455	0.15307	0.28032	0.19804	0.057456	0.18636	0.29226	0.12016	0.12016	0.047224	0.14042	0.099948	0.18556	0.059989	0.080022	0.2819	0.16898	0.060729	0.034129
1451.3	0.057467	0.094228	0.074903	0.16409	0.053328	0.054854	0.13006	0.1239	0.21104	0.059884	0.074656	0.13212	0.29989	0.38622	0.16587	0.32025	0.26184	0.42535	0.14427	0.26368	0.20191	0.058321	0.20572	0.30477	0.11783	0.11783	0.041329	0.13316	0.098514	0.18882	0.048197	0.089719	0.27141	0.17945	0.068263	0.047616
1452.1	0.076042	0.1176	0.072148	0.158	0.055864	0.051536	0.12386	0.12004	0.20582	0.05815	0.074547	0.13703	0.32299	0.42518	0.15294	0.32467	0.25676	0.41491	0.14633	0.26687	0.20175	0.071604	0.19538	0.31131	0.13753	0.13753	0.046586	0.1191	0.10846	0.17617	0.047278	0.10834	0.25686	0.18534	0.06946	0.049659
1453	0.094278	0.1068	0.070698	0.16421	0.055259	0.052126	0.12369	0.13186	0.19511	0.049992	0.068853	0.13941	0.33223	0.41809	0.15161	0.33864	0.26599	0.40732	0.17181	0.2815	0.21645	0.085229	0.18304	0.31536	0.14872	0.14872	0.057696	0.13532	0.11129	0.17087	0.056021	0.11757	0.25457	0.18637	0.077026	0.042144
1453.9	0.10808	0.099075	0.079722	0.17658	0.051782	0.057527	0.12983	0.10617	0.16483	0.04965	0.078653	0.14434	0.32853	0.40697	0.15386	0.338	0.28184	0.40912	0.20054	0.28639	0.20528	0.085979	0.18364	0.33055	0.15219	0.15219	0.055652	0.14527	0.11069	0.16676	0.05678	0.08873	0.23957	0.19334	0.079469	0.048245
1454.7	0.10706	0.099781	0.095851	0.18695	0.053389	0.049975	0.12693	0.083734	0.15992	0.053709	0.080663	0.13769	0.33685	0.40496	0.17698	0.35422	0.28231	0.40152	0.1961	0.26536	0.18752	0.088388	0.20047	0.32064	0.16706	0.16706	0.053497	0.16364	0.12266	0.13679	0.066302	0.070757	0.23394	0.19418	0.087308	0.051157
1455.6	0.11865	0.11928	0.08896	0.18615	0.059116	0.059564	0.12234	0.076981	0.17387	0.048057	0.083987	0.1319	0.34591	0.41823	0.16282	0.35546	0.30783	0.41496	0.21118	0.27883	0.19766	0.085433	0.20692	0.32287	0.19101	0.19101	0.051495	0.18022	0.12738	0.13625	0.075233	0.072884	0.23133	0.18806	0.090273	0.047842
1456.4	0.12718	0.11546	0.10265	0.19854	0.065533	0.047628	0.12509	0.074053	0.18392	0.051316	0.1002	0.13459	0.34277	0.40305	0.17605	0.35726	0.30742	0.41673	0.20631	0.2839	0.20595	0.087861	0.22411	0.32526	0.1856	0.1856	0.062801	0.20092	0.13078	0.14007	0.076027	0.068535	0.2264	0.19364	0.11011	0.05293
1457.3	0.11678	0.12233	0.1298	0.20189	0.073329	0.045956	0.12261	0.06825	0.20701	0.056507	0.10797	0.13375	0.30912	0.39996	0.18401	0.36505	0.30826	0.42483	0.2086	0.27372	0.20306	0.082644	0.22291	0.31801	0.18462	0.18462	0.065303	0.20459	0.13843	0.14845	0.083921	0.068892	0.22448	0.19117	0.12447	0.064823
1458.1	0.11525	0.13715	0.13543	0.18241	0.072235	0.043527	0.1204	0.093442	0.22374	0.052402	0.092848	0.12629	0.30099	0.41682	0.19074	0.37041	0.30787	0.41351	0.1851	0.26068	0.23155	0.066369	0.21752	0.29332	0.20239	0.20239	0.078143	0.19214	0.14808	0.14908	0.095451	0.083357	0.23556	0.18942	0.12552	0.064695
1459	0.13213	0.13383	0.14967	0.1844	0.067583	0.062774	0.12358	0.1215	0.23534	0.053373	0.09257	0.14199	0.32356	0.39929	0.20019	0.35629	0.3005	0.40953	0.17676	0.28538	0.2472	0.071942	0.2052	0.30088	0.2078	0.2078	0.084479	0.20584	0.14149	0.18985	0.089496	0.10982	0.23218	0.18785	0.12463	0.075721
1459.9	0.11782	0.1297	0.15941	0.18501	0.071298	0.066468	0.12781	0.10822	0.21802	0.062302	0.096469	0.15176	0.32301	0.36881	0.19597	0.34592	0.29384	0.4127	0.15477	0.27118	0.23294	0.07753	0.19288	0.29448	0.20741	0.20741	0.084045	0.18908	0.14152	0.19702	0.084457	0.09432	0.22633	0.18829	0.12974	0.079942
1460.7	0.10828	0.11796	0.16296	0.18601	0.068178	0.076929	0.13101	0.10852	0.21232	0.049334	0.10039	0.15364	0.3258	0.3517	0.18965	0.34717	0.3117	0.41565	0.14624	0.26861	0.23961	0.075647	0.19552	0.29358	0.20547	0.20547	0.072372	0.19508	0.14157	0.19863	0.085467	0.092122	0.22683	0.18222	0.12044	0.083146
1461.6	0.11255	0.12955	0.1697	0.18437	0.071638	0.0874	0.13828	0.1182	0.20996	0.055687	0.085439	0.15509	0.34874	0.36047	0.20082	0.34766	0.31096	0.42166	0.15157	0.28224	0.2516	0.073116	0.18613	0.29134	0.20972	0.20972	0.072515	0.18674	0.14916	0.18789	0.084222	0.10094	0.22702	0.18338	0.10395	0.089975
1462.4	0.12023	0.15087	0.17456	0.20547	0.094151	0.098925	0.13271	0.11218	0.21411	0.05767	0.098614	0.1735	0.34765	0.36286	0.19936	0.35452	0.32989	0.45363	0.16774	0.29433	0.23589	0.08739	0.21156	0.31288	0.21145	0.21145	0.063853	0.19184	0.15979	0.19226	0.092337	0.10086	0.22331	0.18443	0.12132	0.10926
1463.3	0.11683	0.15437	0.17866	0.1972	0.098045	0.087378	0.13606	0.085865	0.19197	0.065424	0.10803	0.16311	0.32345	0.37395	0.19538	0.35633	0.32845	0.46494	0.16745	0.26678	0.22019	0.08539	0.20947	0.2897	0.21647	0.21647	0.069057	0.17059	0.15011	0.18211	0.095343	0.081031	0.20976	0.19097	0.11928	0.11102
1464.1	0.12485	0.15317	0.18164	0.20023	0.094683	0.087257	0.13864	0.087681	0.19469	0.064557	0.099238	0.15894	0.30849	0.38461	0.19962	0.37012	0.32647	0.46499	0.18212	0.27448	0.2166	0.091055	0.203	0.27816	0.21453	0.21453	0.06287	0.17408	0.15576	0.17056	0.10484	0.093119	0.20574	0.19549	0.12654	0.10597
1465	0.1494	0.17321	0.16777	0.2	0.10078	0.092341	0.14332	0.091215	0.20744	0.077675	0.10308	0.15689	0.32127	0.40099	0.19628	0.37661	0.31734	0.47056	0.18724	0.28199	0.20181	0.090377	0.1918	0.25116	0.25684	0.25684	0.058734	0.19064	0.15944	0.17491	0.11269	0.11283	0.20011	0.19753	0.14065	0.10354
1465.8	0.16697	0.16846	0.14623	0.20807	0.10497	0.093548	0.13884	0.090726	0.2022	0.081217	0.12163	0.16713	0.32351	0.38851	0.18368	0.37374	0.32127	0.47304	0.15746	0.29312	0.18979	0.099495	0.20394	0.2486	0.26881	0.26881	0.054615	0.20488	0.16022	0.19138	0.11497	0.11894	0.19635	0.20039	0.15417	0.10617
1466.7	0.17346	0.14897	0.16061	0.2071	0.10095	0.084002	0.16412	0.10592	0.19801	0.087101	0.12875	0.1562	0.31725	0.36902	0.20142	0.38154	0.30751	0.45937	0.17777	0.29394	0.2029	0.10048	0.18837	0.2211	0.26514	0.26514	0.065439	0.2252	0.15521	0.20665	0.13656	0.13543	0.17972	0.1995	0.14485	0.10837
1467.5	0.17756	0.15233	0.14523	0.20362	0.1101	0.092504	0.17224	0.11786	0.19503	0.084505	0.12586	0.15149	0.33114	0.36098	0.192	0.38484	0.31288	0.45612	0.18246	0.31078	0.19822	0.097887	0.17918	0.21606	0.26011	0.26011	0.064609	0.21865	0.17675	0.21635	0.14655	0.14836	0.17695	0.19503	0.14703	0.11058
1468.4	0.18303	0.16865	0.15716	0.20995	0.11623	0.091421	0.17525	0.13612	0.19786	0.083977	0.13612	0.14778	0.32729	0.35697	0.19965	0.38497	0.29715	0.43445	0.17437	0.31941	0.21171	0.09091	0.18458	0.21933	0.25547	0.25547	0.07655	0.20366	0.18035	0.21749	0.15143	0.16324	0.18587	0.18736	0.14458	0.13421
1469.3	0.1672	0.15015	0.18182	0.2095	0.11292	0.093986	0.16897	0.13924	0.18305	0.09894	0.14093	0.14336	0.31567	0.33682	0.19719	0.38116	0.28661	0.43302	0.17408	0.29582	0.22464	0.096337	0.19272	0.23408	0.22765	0.22765	0.09285	0.18707	0.17406	0.23075	0.15285	0.15771	0.18264	0.19586	0.15119	0.148
1470.1	0.16687	0.15417	0.20047	0.21295	0.10346	0.084506	0.17725	0.15538	0.17052	0.10036	0.13782	0.15435	0.33123	0.32218	0.21623	0.3796	0.28521	0.40868	0.17316	0.29072	0.22659	0.090054	0.1912	0.2427	0.23093	0.23093	0.10741	0.18015	0.174	0.23069	0.17374	0.17391	0.17362	0.19494	0.15366	0.15962
1471	0.16501	0.17066	0.19555	0.21164	0.09442	0.094236	0.17845	0.13515	0.1809	0.10439	0.13432	0.17522	0.33478	0.32409	0.20599	0.36961	0.28451	0.3968	0.15596	0.27627	0.22816	0.085076	0.19661	0.25097	0.23305	0.23305	0.11221	0.17233	0.18569	0.22783	0.1586	0.17132	0.19059	0.20115	0.16934	0.17023
1471.8	0.15804	0.1708	0.20148	0.22426	0.096893	0.10074	0.19173	0.13751	0.19567	0.10487	0.14606	0.1848	0.31946	0.31899	0.21198	0.37573	0.29312	0.40085	0.1637	0.26696	0.24515	0.085982	0.20931	0.26456	0.23015	0.23015	0.11905	0.20305	0.19105	0.24088	0.16624	0.17489	0.20133	0.19848	0.19701	0.18113
1472.7	0.16419	0.15005	0.20216	0.21618	0.096776	0.1057	0.19256	0.13354	0.19668	0.10592	0.14897	0.1975	0.32616	0.29479	0.2104	0.36481	0.29226	0.42289	0.15953	0.25518	0.23059	0.078111	0.2151	0.26836	0.22783	0.22783	0.12796	0.22695	0.19684	0.26724	0.16681	0.16697	0.18477	0.20212	0.21297	0.17827
1473.5	0.16762	0.16526	0.20003	0.23033	0.1031	0.10199	0.20953	0.13262	0.21725	0.10931	0.14719	0.20949	0.3249	0.29095	0.23346	0.37299	0.31143	0.41589	0.1521	0.27846	0.23455	0.081816	0.22635	0.27614	0.2398	0.2398	0.13891	0.22666	0.22573	0.26774	0.17974	0.17591	0.202	0.20346	0.21806	0.18888
1474.4	0.16832	0.16072	0.20257	0.22978	0.11464	0.11229	0.20526	0.11219	0.22969	0.11558	0.1479	0.19636	0.31902	0.28435	0.21861	0.37386	0.30753	0.42032	0.16222	0.25694	0.23558	0.091403	0.22521	0.27776	0.23168	0.23168	0.13494	0.23891	0.22691	0.26148	0.17837	0.1578	0.21127	0.20041	0.23246	0.19863
1475.2	0.17635	0.15552	0.18621	0.23138	0.12099	0.12573	0.19773	0.11051	0.23719	0.12159	0.15787	0.18846	0.33219	0.28814	0.20525	0.36649	0.29845	0.42495	0.14113	0.27773	0.23662	0.10361	0.22298	0.28289	0.23689	0.23689	0.13493	0.23377	0.22097	0.27947	0.18771	0.15443	0.21403	0.19872	0.23757	0.20042
1476.1	0.19836	0.16249	0.20166	0.2468	0.12323	0.13243	0.18103	0.10977	0.24979	0.12132	0.15534	0.18833	0.33463	0.30083	0.20074	0.38366	0.28419	0.41751	0.12048	0.30099	0.24279	0.11225	0.20963	0.29666	0.22472	0.22472	0.14158	0.24835	0.21729	0.27299	0.19525	0.16485	0.21923	0.20993	0.23073	0.21886
1476.9	0.1931	0.17933	0.19277	0.26511	0.12315	0.13773	0.18282	0.10961	0.25798	0.13215	0.15583	0.1724	0.34909	0.3201	0.18823	0.41506	0.29032	0.41455	0.12844	0.31568	0.26934	0.13443	0.20904	0.29014	0.21892	0.21892	0.13807	0.25414	0.21996	0.26791	0.21004	0.1756	0.24032	0.22021	0.23563	0.23832
1477.8	0.19909	0.1782	0.18407	0.26183	0.12198	0.15691	0.182	0.11729	0.23953	0.13094	0.14864	0.17948	0.36226	0.31432	0.17825	0.41799	0.27142	0.42344	0.14334	0.3111	0.26818	0.13706	0.18749	0.28745	0.20616	0.20616	0.14244	0.2628	0.20666	0.28607	0.21987	0.18538	0.23337	0.21475	0.22942	0.2433
1478.7	0.20303	0.17708	0.17386	0.26747	0.11534	0.15821	0.19429	0.13358	0.23235	0.13029	0.14016	0.18756	0.36175	0.33888	0.17481	0.41269	0.27129	0.42026	0.14004	0.317	0.28133	0.13204	0.18418	0.28726	0.19399	0.19399	0.14656	0.25694	0.21252	0.30045	0.21478	0.18756	0.23118	0.22402	0.23496	0.24843
1479.5	0.19095	0.16478	0.17974	0.27211	0.11721	0.15266	0.21315	0.15407	0.22886	0.13281	0.12962	0.18831	0.36087	0.33415	0.17476	0.40458	0.28012	0.42628	0.1582	0.30879	0.28294	0.13977	0.19126	0.29091	0.16984	0.16984	0.15233	0.25306	0.22184	0.30191	0.22146	0.20579	0.2154	0.22285	0.23869	0.26731
1480.4	0.1787	0.17046	0.16897	0.26633	0.11059	0.15204	0.21747	0.156	0.22589	0.14136	0.13067	0.19781	0.37885	0.32177	0.18797	0.38503	0.28501	0.42267	0.1575	0.29142	0.28142	0.13526	0.21748	0.2839	0.18007	0.18007	0.15335	0.23196	0.22614	0.30097	0.20252	0.21219	0.2207	0.22186	0.24743	0.27375
1481.2	0.18674	0.1653	0.17185	0.26119	0.12877	0.15169	0.21183	0.16423	0.21603	0.12116	0.12821	0.21735	0.38536	0.3166	0.21762	0.38029	0.30993	0.40576	0.14812	0.28358	0.28119	0.12034	0.2118	0.29967	0.18141	0.18141	0.16688	0.22807	0.23626	0.28292	0.1964	0.22395	0.20996	0.20761	0.24544	0.28801
1482.1	0.18148	0.16273	0.16611	0.27664	0.13079	0.14734	0.21459	0.16347	0.22256	0.11056	0.13773	0.22192	0.37542	0.31758	0.21842	0.39614	0.32501	0.39723	0.13874	0.28279	0.28775	0.11749	0.21305	0.30364	0.16885	0.16885	0.1625	0.23708	0.24574	0.28257	0.18909	0.21774	0.20701	0.20012	0.26191	0.31097
1482.9	0.17844	0.16584	0.17515	0.26209	0.15118	0.14884	0.21263	0.15065	0.2282	0.10723	0.13946	0.2241	0.38527	0.30836	0.22891	0.3927	0.33081	0.3895	0.15213	0.27665	0.28789	0.13064	0.22707	0.31493	0.16826	0.16826	0.17633	0.22458	0.24307	0.27505	0.20396	0.21169	0.20535	0.20021	0.25285	0.3122
1483.8	0.17711	0.18077	0.17821	0.27504	0.16994	0.14374	0.19706	0.13439	0.22907	0.099257	0.14848	0.21655	0.38365	0.32376	0.24004	0.41155	0.33714	0.37645	0.14991	0.26631	0.28528	0.12945	0.22869	0.31658	0.16304	0.16304	0.18623	0.24183	0.24887	0.26852	0.20104	0.20111	0.21436	0.19865	0.24332	0.28709
1484.6	0.17509	0.16558	0.18986	0.27544	0.17335	0.14202	0.20495	0.14337	0.216	0.10184	0.14112	0.21831	0.36724	0.31581	0.23179	0.41804	0.33936	0.36625	0.14552	0.27923	0.29221	0.13544	0.20643	0.33019	0.13869	0.13869	0.19343	0.25048	0.24253	0.27172	0.20417	0.18536	0.20041	0.20184	0.24187	0.29137
1485.5	0.17716	0.15509	0.18673	0.2766	0.16541	0.14097	0.21246	0.13533	0.20486	0.1143	0.1434	0.20202	0.35878	0.31103	0.21766	0.40486	0.31941	0.3636	0.13962	0.2908	0.29455	0.13166	0.20678	0.32253	0.13984	0.13984	0.19454	0.23977	0.23159	0.29122	0.20278	0.18079	0.20002	0.20137	0.23859	0.28132
1486.3	0.18299	0.16566	0.20473	0.27601	0.16939	0.13863	0.21421	0.12708	0.18789	0.1228	0.138	0.20394	0.36881	0.33277	0.22248	0.3915	0.31073	0.35584	0.12417	0.30771	0.28076	0.1323	0.21041	0.34263	0.13732	0.13732	0.19539	0.22673	0.23332	0.2791	0.19944	0.18109	0.18749	0.20821	0.22996	0.28866
1487.2	0.18149	0.16376	0.21282	0.28471	0.15749	0.14461	0.21282	0.12822	0.17919	0.11994	0.14251	0.19641	0.36073	0.3265	0.2269	0.39593	0.31314	0.35992	0.11762	0.33471	0.27136	0.12969	0.2135	0.33364	0.13055	0.13055	0.19191	0.22821	0.23587	0.28567	0.19656	0.19258	0.18766	0.20361	0.24077	0.28948
1488	0.18033	0.15701	0.21566	0.2855	0.15627	0.14437	0.21668	0.12111	0.17032	0.1208	0.14443	0.20766	0.35245	0.32043	0.22394	0.39623	0.3168	0.3509	0.12212	0.33273	0.28252	0.11861	0.20219	0.32713	0.13788	0.13788	0.19224	0.23685	0.23538	0.2791	0.20154	0.18868	0.18709	0.19636	0.25318	0.30247
1488.9	0.19553	0.15074	0.19829	0.27638	0.16041	0.15012	0.21099	0.10195	0.15737	0.10522	0.14284	0.21115	0.36471	0.31457	0.24584	0.37106	0.31904	0.36273	0.13572	0.33094	0.27331	0.12108	0.20345	0.31598	0.15487	0.15487	0.1915	0.22631	0.23728	0.26935	0.20366	0.19176	0.18147	0.18736	0.25571	0.30634
1489.8	0.20954	0.16263	0.18054	0.29339	0.15196	0.15705	0.22063	0.095804	0.1624	0.10487	0.13579	0.2162	0.37714	0.33098	0.24669	0.38298	0.32092	0.36699	0.14413	0.32494	0.26356	0.13236	0.19761	0.31047	0.15197	0.15197	0.18318	0.238	0.2392	0.2769	0.21635	0.19226	0.18349	0.18824	0.25556	0.30964
1490.6	0.20719	0.13677	0.17569	0.28465	0.15324	0.1588	0.22032	0.10572	0.17007	0.10548	0.12992	0.21307	0.36425	0.30516	0.26629	0.37616	0.31654	0.36346	0.17573	0.33038	0.27986	0.13974	0.208	0.29549	0.15331	0.15331	0.19522	0.24951	0.23914	0.27668	0.23673	0.19681	0.18464	0.18591	0.25958	0.30136
1491.5	0.20433	0.12242	0.15532	0.28986	0.15411	0.15304	0.21176	0.1166	0.16591	0.10898	0.13344	0.21785	0.3752	0.29821	0.25282	0.38471	0.31288	0.36688	0.17589	0.33429	0.28497	0.13295	0.20836	0.28017	0.15117	0.15117	0.19181	0.25205	0.23183	0.27824	0.22395	0.21368	0.17913	0.18101	0.25909	0.30235
1492.3	0.2042	0.12103	0.14242	0.27611	0.14732	0.15274	0.20268	0.12919	0.13847	0.11016	0.12082	0.20894	0.36157	0.28999	0.25431	0.37021	0.30064	0.37989	0.18343	0.35668	0.26567	0.14573	0.2069	0.28731	0.12663	0.12663	0.18501	0.23362	0.22691	0.27383	0.22415	0.22813	0.16264	0.18434	0.26045	0.30943
1493.2	0.20015	0.14071	0.14524	0.28384	0.13464	0.15725	0.20489	0.12552	0.13853	0.12711	0.11863	0.20371	0.37345	0.30638	0.23158	0.38081	0.28823	0.39678	0.18901	0.356	0.25849	0.14417	0.20709	0.28147	0.12488	0.12488	0.1823	0.241	0.22794	0.29388	0.23839	0.23935	0.16536	0.18904	0.26108	0.31941
1494	0.17513	0.14856	0.14749	0.27801	0.13965	0.15568	0.1898	0.11667	0.13417	0.13037	0.11657	0.21189	0.35168	0.31342	0.22128	0.37099	0.29691	0.38688	0.19741	0.35588	0.25938	0.1542	0.20563	0.28428	0.12428	0.12428	0.17743	0.2491	0.22647	0.26242	0.21734	0.23388	0.16214	0.19694	0.25892	0.32447
1494.8	0.17773	0.16451	0.13402	0.29014	0.13329	0.15192	0.18612	0.094043	0.13316	0.13693	0.12155	0.1975	0.35025	0.33128	0.19646	0.37541	0.30238	0.39087	0.18305	0.33879	0.25569	0.16278	0.19725	0.27479	0.13605	0.13605	0.16213	0.24859	0.22527	0.2582	0.20491	0.23442	0.1683	0.20839	0.2525	0.32071
1495.7	0.18118	0.17302	0.13289	0.29876	0.12529	0.14895	0.18402	0.072561	0.12931	0.13652	0.12315	0.18932	0.34105	0.3485	0.21081	0.36203	0.3041	0.38995	0.17519	0.3276	0.25841	0.17511	0.1978	0.26413	0.13971	0.13971	0.15755	0.26009	0.23584	0.25277	0.2068	0.22184	0.17142	0.21015	0.25587	0.31985
1496.5	0.17645	0.17214	0.13775	0.31592	0.13291	0.14482	0.1848	0.044955	0.14238	0.14241	0.14129	0.19243	0.3483	0.36104	0.20832	0.37899	0.32155	0.38124	0.15713	0.31259	0.26829	0.1801	0.2204	0.2468	0.14897	0.14897	0.15556	0.27069	0.25763	0.24516	0.20086	0.21364	0.17916	0.20276	0.26217	0.31856
1497.4	0.16797	0.1664	0.13531	0.31739	0.1548	0.14498	0.18678	0.064803	0.13535	0.12886	0.15475	0.18779	0.33041	0.35363	0.22079	0.38827	0.33828	0.36435	0.1562	0.32713	0.27432	0.17746	0.24429	0.2413	0.15437	0.15437	0.15521	0.26946	0.26042	0.23595	0.20052	0.20756	0.17144	0.1983	0.26667	0.29613
1498.2	0.1716	0.14722	0.14484	0.31108	0.15381	0.14685	0.18955	0.072975	0.1417	0.13259	0.16523	0.17596	0.33342	0.339	0.24063	0.37939	0.33124	0.36851	0.17089	0.34204	0.27539	0.17971	0.25779	0.22265	0.14508	0.14508	0.16886	0.25425	0.26402	0.2486	0.224	0.201	0.17425	0.19044	0.27667	0.28588
1499.1	0.16755	0.14068	0.15156	0.31231	0.16406	0.15236	0.18997	0.074446	0.14206	0.13359	0.17116	0.16582	0.34715	0.33412	0.25353	0.37818	0.358	0.37368	0.17408	0.35237	0.26822	0.18475	0.25726	0.22596	0.15144	0.15144	0.18292	0.24047	0.26511	0.24694	0.21825	0.19703	0.17273	0.17783	0.28474	0.27404
1500	0.17732	0.15407	0.14256	0.30726	0.17431	0.16385	0.19315	0.10558	0.14064	0.14254	0.19181	0.17405	0.35329	0.34282	0.24095	0.38745	0.35776	0.40235	0.20178	0.37357	0.27278	0.17643	0.26584	0.25337	0.14409	0.14409	0.18248	0.22598	0.26938	0.25401	0.23045	0.20993	0.17481	0.17728	0.29098	0.27162
1500.8	0.19509	0.1673	0.13729	0.30034	0.17225	0.17081	0.19069	0.12063	0.14926	0.13781	0.19373	0.18694	0.36739	0.34727	0.22689	0.39186	0.35662	0.41363	0.20128	0.39094	0.2801	0.16827	0.25236	0.26483	0.15006	0.15006	0.17702	0.23317	0.25148	0.27261	0.21988	0.21149	0.16706	0.17691	0.28673	0.27282
1501.7	0.19992	0.16757	0.13689	0.31338	0.16388	0.16831	0.19362	0.11501	0.16599	0.15993	0.19174	0.19235	0.37131	0.36487	0.21536	0.39683	0.34851	0.42245	0.20339	0.40411	0.2731	0.19958	0.25165	0.2673	0.1485	0.1485	0.17158	0.23624	0.25168	0.27173	0.22637	0.21257	0.17519	0.18276	0.28787	0.27607
1502.5	0.21071	0.17983	0.14341	0.31788	0.18073	0.16867	0.20271	0.11418	0.16139	0.15644	0.2003	0.19028	0.38078	0.38416	0.21626	0.40347	0.35631	0.42922	0.2044	0.40755	0.28261	0.18687	0.2502	0.27424	0.15486	0.15486	0.16559	0.23106	0.27379	0.26189	0.21823	0.22387	0.16484	0.17974	0.29072	0.26817
1503.4	0.21145	0.19664	0.14394	0.31272	0.18293	0.17048	0.20448	0.12311	0.16153	0.15475	0.20614	0.19514	0.37879	0.40047	0.20643	0.39214	0.34034	0.42064	0.21474	0.40374	0.28791	0.19423	0.24858	0.26973	0.13591	0.13591	0.1641	0.21602	0.28021	0.26079	0.22006	0.22642	0.17007	0.18704	0.29237	0.27142
1504.2	0.20417	0.19984	0.15794	0.31887	0.19951	0.1745	0.20283	0.097585	0.17419	0.15457	0.18569	0.20522	0.37882	0.39619	0.22671	0.39335	0.34975	0.40306	0.20469	0.39343	0.29943	0.198	0.24294	0.25821	0.15405	0.15405	0.17456	0.22374	0.28359	0.26109	0.21043	0.21099	0.16851	0.18712	0.2906	0.2702
1505.1	0.17952	0.20499	0.1667	0.31937	0.19254	0.17763	0.20343	0.097128	0.16709	0.16167	0.18205	0.19767	0.35686	0.39679	0.26175	0.36966	0.32645	0.38772	0.2133	0.41878	0.28693	0.21174	0.24624	0.263	0.16176	0.16176	0.18869	0.20208	0.27432	0.24865	0.21031	0.2121	0.17634	0.19524	0.29998	0.2519
1505.9	0.16696	0.22213	0.17975	0.31121	0.18503	0.18569	0.19957	0.1049	0.15363	0.16741	0.18271	0.18998	0.35634	0.40014	0.28478	0.37518	0.31781	0.38525	0.22429	0.39856	0.29204	0.1906	0.24626	0.26463	0.15769	0.15769	0.20135	0.19044	0.26716	0.23164	0.19573	0.2163	0.15946	0.1933	0.30399	0.23694
1506.7	0.16344	0.21967	0.17316	0.31121	0.18493	0.18262	0.20136	0.11879	0.16027	0.16727	0.17309	0.21462	0.37154	0.38948	0.29392	0.37582	0.30256	0.38849	0.22465	0.40578	0.29239	0.20272	0.25758	0.2794	0.18066	0.18066	0.21008	0.20193	0.25684	0.24842	0.19579	0.22034	0.16323	0.20407	0.30179	0.24805
1507.6	0.1555	0.20993	0.16507	0.32729	0.18195	0.17527	0.21365	0.11852	0.15457	0.15713	0.17962	0.22826	0.36825	0.37118	0.31401	0.40306	0.29642	0.38764	0.22653	0.41395	0.30245	0.19871	0.27748	0.28468	0.18548	0.18548	0.20756	0.23205	0.25075	0.22682	0.20067	0.22066	0.16714	0.19682	0.30729	0.24512
1508.4	0.14908	0.21915	0.16465	0.32843	0.19007	0.17507	0.2262	0.12322	0.15538	0.15811	0.18355	0.2364	0.34924	0.39467	0.32863	0.40446	0.30924	0.40027	0.23816	0.42897	0.27692	0.20465	0.27622	0.29313	0.17368	0.17368	0.22676	0.25196	0.25867	0.21358	0.2113	0.21824	0.1631	0.1989	0.31378	0.24611
1509.3	0.16108	0.19873	0.1732	0.33761	0.19217	0.19512	0.23141	0.13061	0.1576	0.15977	0.19152	0.2403	0.36887	0.38633	0.3264	0.41877	0.33118	0.42884	0.2641	0.39176	0.2846	0.215	0.28299	0.29142	0.18602	0.18602	0.23511	0.2656	0.27254	0.22637	0.22088	0.22781	0.16108	0.20317	0.3187	0.24957
1510.1	0.16132	0.20341	0.17072	0.34089	0.20825	0.20038	0.23807	0.11809	0.16669	0.15062	0.19806	0.24873	0.36982	0.41278	0.32732	0.41285	0.3549	0.4298	0.26835	0.38884	0.2919	0.23724	0.28793	0.29236	0.18485	0.18485	0.25499	0.28514	0.2864	0.23478	0.22699	0.22232	0.17654	0.20643	0.32668	0.25739
1511	0.15713	0.20276	0.16449	0.34317	0.19461	0.21344	0.22783	0.11112	0.16484	0.16149	0.19811	0.24883	0.34267	0.41886	0.30718	0.41892	0.36379	0.43688	0.26892	0.3825	0.28234	0.25445	0.28468	0.2855	0.17614	0.17614	0.25332	0.29071	0.27493	0.22689	0.22543	0.22493	0.17105	0.20466	0.33505	0.24712
1511.8	0.15737	0.20891	0.17829	0.33968	0.19904	0.21963	0.22361	0.10185	0.1734	0.18728	0.20075	0.25247	0.34362	0.4296	0.30979	0.40269	0.36015	0.44702	0.27902	0.37938	0.27441	0.26138	0.29509	0.27712	0.16936	0.16936	0.26074	0.28929	0.28207	0.24107	0.22974	0.21735	0.17033	0.21779	0.34708	0.24135
1512.7	0.1491	0.21005	0.18347	0.33443	0.18185	0.21702	0.22518	0.11305	0.16961	0.19597	0.21122	0.24863	0.34975	0.42293	0.28693	0.40295	0.34937	0.44018	0.26636	0.36921	0.28538	0.26801	0.32537	0.27957	0.16799	0.16799	0.247	0.25633	0.27814	0.24351	0.22865	0.22565	0.16772	0.22178	0.35682	0.23399
1513.5	0.15327	0.23743	0.18996	0.33848	0.19616	0.20714	0.2354	0.1168	0.17093	0.19726	0.21102	0.25566	0.35384	0.43493	0.30239	0.39945	0.33912	0.41617	0.26084	0.38152	0.2903	0.26028	0.33615	0.28033	0.16797	0.16797	0.25172	0.25257	0.26945	0.23362	0.22228	0.22796	0.17681	0.23052	0.35385	0.23678
1514.4	0.16442	0.22821	0.1841	0.34253	0.2046	0.19508	0.23567	0.11346	0.17524	0.19241	0.22176	0.26412	0.36902	0.41212	0.30227	0.39297	0.33924	0.40257	0.25794	0.38392	0.28659	0.25404	0.33454	0.29025	0.18631	0.18631	0.23868	0.23072	0.27728	0.21836	0.23085	0.22801	0.16683	0.22408	0.3531	0.22698
1515.2	0.16706	0.22385	0.1818	0.35373	0.22153	0.2017	0.25141	0.10936	0.19295	0.18879	0.2433	0.25831	0.37884	0.41478	0.30678	0.38834	0.34991	0.39673	0.26716	0.38497	0.30856	0.25007	0.33802	0.28519	0.18765	0.18765	0.24518	0.22374	0.29449	0.22476	0.24696	0.23147	0.18242	0.22167	0.36115	0.22777
1516.1	0.1605	0.21869	0.16022	0.34649	0.21874	0.22053	0.24395	0.10927	0.19795	0.18245	0.24716	0.26198	0.37701	0.40979	0.30056	0.39589	0.35379	0.39743	0.25709	0.37706	0.31055	0.24189	0.32639	0.29627	0.20675	0.20675	0.24912	0.21425	0.28939	0.24866	0.23896	0.24936	0.17764	0.22345	0.36103	0.22335
1516.9	0.16008	0.21984	0.15829	0.36511	0.22307	0.23339	0.24069	0.10421	0.21636	0.18529	0.25426	0.26254	0.39625	0.40352	0.31687	0.3967	0.34551	0.38871	0.26154	0.37161	0.31252	0.24526	0.30198	0.28089	0.21176	0.21176	0.2612	0.22305	0.28865	0.25387	0.23186	0.26353	0.18875	0.22415	0.36349	0.21069
1517.8	0.15045	0.21874	0.13615	0.36365	0.21179	0.23797	0.25055	0.10107	0.21132	0.18458	0.26086	0.26748	0.40181	0.40658	0.30855	0.39769	0.3476	0.39613	0.26664	0.36807	0.31505	0.24295	0.29144	0.27251	0.20808	0.20808	0.26081	0.23184	0.30839	0.25848	0.26549	0.2547	0.18844	0.21258	0.36706	0.19298
1518.6	0.13588	0.22331	0.13047	0.3696	0.2023	0.25203	0.2633	0.11514	0.20926	0.19059	0.26499	0.26664	0.39831	0.40476	0.29095	0.40261	0.34093	0.40968	0.27912	0.38321	0.3106	0.23315	0.29494	0.2716	0.20149	0.20149	0.26953	0.24422	0.307	0.27919	0.27863	0.29059	0.19983	0.22854	0.37676	0.17846
1519.5	0.12439	0.24861	0.14856	0.37103	0.202	0.24976	0.26242	0.11295	0.20033	0.1925	0.24531	0.28007	0.40628	0.42012	0.32223	0.39611	0.33354	0.40585	0.27619	0.3728	0.30303	0.23998	0.28677	0.27984	0.20515	0.20515	0.28924	0.23312	0.30232	0.27823	0.28558	0.29636	0.19779	0.23654	0.37657	0.17713
1520.3	0.13829	0.26405	0.16346	0.38528	0.21868	0.24217	0.25893	0.13239	0.20427	0.20442	0.24087	0.29124	0.42108	0.41319	0.3257	0.38641	0.35029	0.40794	0.26503	0.38373	0.3118	0.24942	0.28698	0.2746	0.20398	0.20398	0.29335	0.24748	0.30782	0.26932	0.28999	0.31153	0.20687	0.23751	0.38067	0.17451
1521.1	0.13498	0.27073	0.17182	0.38772	0.22318	0.24108	0.26448	0.14187	0.21068	0.20676	0.2441	0.29366	0.41073	0.4226	0.33613	0.38908	0.35989	0.41001	0.26925	0.3897	0.32221	0.24746	0.30105	0.28832	0.2028	0.2028	0.29353	0.24355	0.31662	0.26915	0.29862	0.31942	0.22361	0.2424	0.38955	0.18465
1522	0.1465	0.27613	0.1813	0.3923	0.23837	0.2492	0.25733	0.1527	0.21673	0.2065	0.24682	0.28705	0.42294	0.42161	0.33581	0.39774	0.37128	0.42742	0.23857	0.39299	0.32509	0.26245	0.31895	0.29239	0.20472	0.20472	0.29413	0.23568	0.32502	0.27176	0.28177	0.33655	0.22128	0.25416	0.39734	0.19523
1522.8	0.13792	0.27392	0.18199	0.39562	0.24383	0.24617	0.24755	0.1509	0.22632	0.2135	0.24342	0.29272	0.40759	0.42422	0.35612	0.39833	0.373	0.43214	0.24452	0.39055	0.34888	0.27205	0.3197	0.30276	0.19892	0.19892	0.29241	0.22852	0.33752	0.27537	0.27457	0.33634	0.23615	0.24497	0.39462	0.21611
1523.7	0.14655	0.26005	0.17875	0.39518	0.25217	0.24783	0.24853	0.14565	0.21633	0.21833	0.26853	0.2857	0.3915	0.41239	0.32652	0.41466	0.37097	0.42622	0.23182	0.39441	0.35286	0.26031	0.32776	0.30034	0.19021	0.19021	0.28379	0.23517	0.34303	0.26685	0.2683	0.33436	0.24191	0.24465	0.40806	0.2079
1524.5	0.14445	0.24845	0.177	0.39437	0.24558	0.25416	0.25737	0.14405	0.20775	0.20891	0.27984	0.28771	0.37597	0.42412	0.33588	0.4293	0.35892	0.41437	0.246	0.37823	0.35261	0.26127	0.32632	0.31153	0.19619	0.19619	0.29077	0.23286	0.35104	0.25753	0.2973	0.34275	0.25317	0.24397	0.41502	0.22345
1525.4	0.15598	0.23459	0.17994	0.40071	0.24969	0.26167	0.26243	0.13976	0.19688	0.22211	0.28349	0.29369	0.373	0.41653	0.33641	0.42671	0.35546	0.41866	0.25346	0.3754	0.36118	0.27334	0.32071	0.31525	0.21125	0.21125	0.30984	0.25582	0.35207	0.25457	0.31577	0.36445	0.25605	0.25116	0.42212	0.24393
1526.2	0.15389	0.22607	0.1782	0.40392	0.24502	0.25361	0.27141	0.14045	0.19941	0.2401	0.30053	0.29274	0.36245	0.41487	0.33292	0.4301	0.35146	0.40556	0.28281	0.3737	0.35854	0.26029	0.3149	0.3276	0.2066	0.2066	0.31181	0.26623	0.34451	0.23352	0.32971	0.39116	0.27468	0.24975	0.43888	0.24662
1527.1	0.16185	0.22356	0.18563	0.40261	0.26023	0.25828	0.2863	0.13024	0.18836	0.24577	0.31316	0.29858	0.37575	0.39794	0.33091	0.41701	0.35729	0.40289	0.27183	0.36132	0.35095	0.266	0.3122	0.3215	0.20582	0.20582	0.32044	0.26159	0.33855	0.22758	0.35226	0.38532	0.28262	0.26188	0.45493	0.24122
1527.9	0.16283	0.21911	0.17734	0.40206	0.25352	0.26646	0.29202	0.14586	0.21752	0.25652	0.3185	0.30047	0.38701	0.40052	0.34806	0.40766	0.3776	0.41922	0.29185	0.35884	0.3516	0.28181	0.31259	0.31671	0.20485	0.20485	0.31604	0.2634	0.33284	0.22681	0.36621	0.39844	0.31049	0.26431	0.45827	0.24162
1528.8	0.16398	0.23815	0.17673	0.40076	0.25586	0.26842	0.30889	0.14771	0.22129	0.26961	0.3137	0.30872	0.39883	0.40544	0.34352	0.39607	0.37914	0.4243	0.30841	0.37181	0.35887	0.29372	0.31882	0.32574	0.2004	0.2004	0.31845	0.25572	0.32174	0.22683	0.36163	0.41206	0.31815	0.26858	0.46078	0.24769
1529.6	0.15661	0.24569	0.18248	0.37761	0.24641	0.26895	0.3112	0.13999	0.20197	0.26858	0.31163	0.29749	0.41212	0.42817	0.34803	0.37978	0.37728	0.4261	0.3102	0.36208	0.33457	0.29959	0.32013	0.32243	0.19827	0.19827	0.30293	0.22958	0.31881	0.24276	0.37243	0.40073	0.31845	0.27111	0.45803	0.24523
1530.5	0.15368	0.24368	0.17401	0.38058	0.24752	0.27664	0.31773	0.13744	0.20327	0.27346	0.29942	0.30801	0.39767	0.41928	0.3536	0.36088	0.37506	0.42524	0.31526	0.35768	0.32954	0.32063	0.32089	0.33544	0.19634	0.19634	0.30371	0.2133	0.3089	0.25591	0.38279	0.39961	0.34143	0.27391	0.45897	0.25596
1531.3	0.17002	0.23844	0.18314	0.38568	0.23082	0.27926	0.31087	0.15519	0.20335	0.2778	0.29514	0.30892	0.39968	0.414	0.35537	0.37961	0.37229	0.41272	0.2997	0.36262	0.33789	0.31965	0.34024	0.35225	0.19344	0.19344	0.30244	0.22193	0.30505	0.24778	0.37188	0.42394	0.3569	0.27361	0.47311	0.28177
1532.1	0.17937	0.24454	0.20106	0.39167	0.2381	0.27723	0.30403	0.16393	0.17239	0.28269	0.3031	0.3138	0.40205	0.39831	0.35146	0.38448	0.36739	0.42412	0.29023	0.36908	0.3389	0.31461	0.35668	0.38004	0.18938	0.18938	0.30798	0.22985	0.30887	0.25497	0.36386	0.45135	0.36314	0.28255	0.48507	0.30644
1533	0.17764	0.24595	0.21113	0.39452	0.25045	0.28324	0.2905	0.17671	0.17265	0.28334	0.31262	0.31459	0.38889	0.40385	0.35323	0.40845	0.38947	0.44613	0.27141	0.38792	0.32413	0.3177	0.34285	0.3892	0.17721	0.17721	0.29709	0.2383	0.32391	0.25679	0.36638	0.46694	0.36057	0.29067	0.49055	0.31881
1533.8	0.1974	0.23019	0.19968	0.40114	0.26006	0.27784	0.2796	0.18508	0.17997	0.27221	0.30965	0.31495	0.37443	0.36248	0.34404	0.41275	0.39761	0.42971	0.28013	0.38998	0.3499	0.30188	0.33103	0.40616	0.16543	0.16543	0.29868	0.24246	0.32773	0.22441	0.36665	0.48319	0.37202	0.28554	0.49164	0.31658
1534.7	0.20352	0.24554	0.20844	0.39746	0.26693	0.26894	0.26476	0.18791	0.17777	0.27848	0.32203	0.30544	0.36699	0.38731	0.35148	0.4251	0.39626	0.42821	0.27171	0.40691	0.36044	0.29976	0.32394	0.38603	0.16273	0.16273	0.2977	0.24751	0.34211	0.21828	0.3606	0.48615	0.36051	0.29238	0.49507	0.33087
1535.5	0.19499	0.24696	0.19738	0.39768	0.27107	0.27055	0.25727	0.17467	0.17769	0.27709	0.3339	0.302	0.36195	0.38732	0.34144	0.42527	0.39188	0.4316	0.2943	0.40323	0.35611	0.30676	0.31595	0.38103	0.15829	0.15829	0.29116	0.25705	0.34897	0.22169	0.35967	0.49025	0.35725	0.28405	0.49008	0.32838
1536.4	0.19244	0.25147	0.17584	0.40154	0.26178	0.26608	0.26473	0.17023	0.17797	0.28296	0.33757	0.29602	0.35857	0.39008	0.33814	0.43125	0.38659	0.40515	0.29455	0.40547	0.35545	0.33104	0.31306	0.37951	0.16313	0.16313	0.28761	0.24598	0.35767	0.20941	0.37217	0.49679	0.34763	0.28368	0.48815	0.32316
1537.2	0.19721	0.2333	0.16872	0.40465	0.25414	0.26835	0.2735	0.16619	0.15887	0.27898	0.33226	0.27833	0.36776	0.36885	0.33021	0.4213	0.37326	0.40281	0.28785	0.39073	0.36285	0.33641	0.32931	0.36868	0.16526	0.16526	0.29084	0.23724	0.3578	0.2166	0.37457	0.48973	0.35334	0.2771	0.49295	0.31115
1538	0.19551	0.24737	0.16664	0.41002	0.25061	0.27881	0.29592	0.17133	0.16497	0.29775	0.35247	0.28578	0.37769	0.37564	0.32986	0.42877	0.37299	0.42112	0.29959	0.40554	0.35962	0.36544	0.34028	0.37415	0.16643	0.16643	0.29463	0.23926	0.36137	0.22479	0.37774	0.5078	0.36034	0.2857	0.50095	0.31784
1538.9	0.2003	0.23359	0.18067	0.41816	0.24873	0.30406	0.30404	0.16863	0.15998	0.29172	0.33832	0.29379	0.39205	0.35038	0.32971	0.43604	0.37699	0.43431	0.29788	0.39746	0.35124	0.37455	0.34176	0.40072	0.17842	0.17842	0.30234	0.23232	0.36031	0.23319	0.38166	0.51695	0.35277	0.27574	0.49197	0.30862
1539.7	0.20901	0.24606	0.19732	0.41701	0.25001	0.31012	0.31466	0.18029	0.15975	0.30557	0.32743	0.30068	0.3785	0.35844	0.33862	0.43002	0.38118	0.43461	0.2992	0.4073	0.35039	0.38482	0.33469	0.40851	0.18326	0.18326	0.30912	0.21858	0.35384	0.23602	0.39661	0.5232	0.35417	0.28481	0.48349	0.31926
1540.6	0.2017	0.25091	0.2179	0.40531	0.26662	0.31955	0.31362	0.17894	0.16976	0.30969	0.3147	0.30419	0.38046	0.3459	0.3452	0.41537	0.38411	0.43696	0.30788	0.40398	0.36054	0.39034	0.33198	0.41046	0.1771	0.1771	0.31249	0.21416	0.34974	0.24323	0.40144	0.50985	0.36135	0.28647	0.48161	0.3111
1541.4	0.18485	0.24476	0.22409	0.40844	0.26681	0.31914	0.30629	0.16612	0.18576	0.31519	0.31683	0.31236	0.35784	0.33358	0.36949	0.4056	0.37005	0.43235	0.31613	0.40409	0.38756	0.39294	0.3331	0.42854	0.17731	0.17731	0.31533	0.21637	0.3479	0.23235	0.40101	0.51433	0.37735	0.28924	0.47596	0.32149
1542.3	0.17858	0.25676	0.22766	0.41746	0.28041	0.31508	0.30983	0.15713	0.1905	0.31726	0.30814	0.30598	0.3463	0.32911	0.36679	0.42953	0.36725	0.42386	0.29836	0.4019	0.39348	0.39797	0.33094	0.42865	0.19124	0.19124	0.31762	0.22934	0.35343	0.23619	0.42154	0.49758	0.37516	0.28973	0.47288	0.31003
1543.1	0.16209	0.26325	0.22749	0.41431	0.27758	0.30819	0.31627	0.14489	0.19224	0.32442	0.3182	0.3119	0.34067	0.33524	0.37337	0.44091	0.36356	0.41168	0.29012	0.39209	0.4216	0.39893	0.34829	0.43358	0.17369	0.17369	0.32603	0.2468	0.35198	0.23228	0.43408	0.4896	0.38353	0.28986	0.48559	0.31192
1543.9	0.16094	0.25825	0.21573	0.41505	0.29448	0.30635	0.31982	0.14778	0.19153	0.32047	0.31693	0.30427	0.34059	0.33713	0.38984	0.44292	0.37148	0.41094	0.2745	0.38569	0.42346	0.39824	0.35542	0.4385	0.1714	0.1714	0.33469	0.24579	0.36399	0.23692	0.43486	0.48405	0.37227	0.28332	0.48828	0.30355
1544.8	0.16235	0.25666	0.20248	0.43363	0.28302	0.29544	0.31631	0.14302	0.19558	0.30777	0.3214	0.3061	0.33163	0.34178	0.37788	0.46927	0.36742	0.39323	0.27189	0.38254	0.43249	0.37262	0.35654	0.44342	0.16969	0.16969	0.32966	0.26379	0.36056	0.22268	0.43189	0.46992	0.37633	0.26938	0.4867	0.3217
1545.6	0.1723	0.27321	0.21057	0.42433	0.28321	0.29412	0.32013	0.15147	0.18802	0.30671	0.32312	0.31301	0.35224	0.37146	0.36716	0.46322	0.37855	0.36592	0.26884	0.37747	0.40646	0.37535	0.35967	0.43252	0.17765	0.17765	0.33534	0.26208	0.3653	0.21739	0.43554	0.47411	0.35787	0.2602	0.48635	0.3141
1546.5	0.17679	0.26629	0.21493	0.42356	0.28326	0.30708	0.30402	0.15745	0.18046	0.29606	0.32146	0.31555	0.35326	0.36932	0.35286	0.4388	0.38038	0.35413	0.24908	0.35734	0.4008	0.36552	0.36388	0.42211	0.15856	0.15856	0.3345	0.25823	0.35789	0.20933	0.41281	0.48315	0.34189	0.25048	0.49383	0.31448
1547.3	0.19135	0.24511	0.20713	0.42921	0.28961	0.31602	0.29395	0.17816	0.17397	0.29172	0.31993	0.31894	0.34798	0.34446	0.35288	0.42001	0.39883	0.37444	0.23106	0.3557	0.3931	0.37312	0.3506	0.428	0.16478	0.16478	0.32837	0.25007	0.36118	0.22393	0.40682	0.482	0.33848	0.25357	0.47199	0.31619
1548.1	0.19398	0.25115	0.19897	0.43021	0.29719	0.31588	0.30577	0.1698	0.1615	0.28655	0.33414	0.32332	0.3647	0.32831	0.34467	0.4263	0.39815	0.36715	0.24815	0.35271	0.39752	0.36409	0.35627	0.42107	0.16289	0.16289	0.31708	0.24784	0.3609	0.20216	0.41953	0.48669	0.33826	0.25767	0.46739	0.31358
1549	0.20344	0.25299	0.20784	0.42305	0.30848	0.3256	0.31943	0.16029	0.13124	0.30701	0.34497	0.33491	0.35386	0.32212	0.36322	0.41236	0.3996	0.36435	0.24291	0.34057	0.3766	0.3769	0.3541	0.42528	0.16004	0.16004	0.33591	0.225	0.36946	0.21439	0.42003	0.48199	0.31322	0.25584	0.46145	0.31012
1549.8	0.21205	0.25694	0.21578	0.43548	0.30387	0.33571	0.33951	0.16859	0.13624	0.31829	0.35814	0.33873	0.34709	0.31573	0.36259	0.43382	0.39283	0.37872	0.26021	0.34616	0.39954	0.3778	0.35704	0.44029	0.15081	0.15081	0.34457	0.23102	0.37155	0.22266	0.42445	0.47065	0.31924	0.25612	0.46384	0.30784
1550.7	0.20192	0.25636	0.21026	0.44276	0.3127	0.32845	0.34899	0.17001	0.11816	0.3226	0.35974	0.34469	0.34365	0.32143	0.36406	0.46239	0.41038	0.39248	0.26862	0.3506	0.39917	0.38393	0.36709	0.44815	0.1528	0.1528	0.33912	0.24637	0.37774	0.23013	0.4218	0.45527	0.30044	0.25129	0.4528	0.30574
1551.5	0.2022	0.27344	0.236	0.44553	0.32248	0.32988	0.35649	0.16972	0.11562	0.32553	0.36561	0.35332	0.35757	0.32946	0.36468	0.47748	0.41093	0.38416	0.29176	0.35904	0.41109	0.38775	0.38315	0.44352	0.15324	0.15324	0.35903	0.2368	0.39065	0.2072	0.41945	0.45269	0.28324	0.2483	0.46743	0.2996
1552.4	0.20691	0.26899	0.26474	0.45006	0.32308	0.34105	0.35456	0.16925	0.12207	0.33477	0.36655	0.35857	0.34728	0.34768	0.36173	0.4742	0.43365	0.39607	0.28737	0.36233	0.42649	0.40087	0.39211	0.45021	0.16682	0.16682	0.37271	0.24607	0.40476	0.22503	0.40142	0.43457	0.27328	0.24339	0.46802	0.30044
1553.2	0.19305	0.2822	0.27516	0.46538	0.33177	0.35532	0.3483	0.19653	0.13807	0.32154	0.35629	0.36142	0.35787	0.36866	0.35686	0.48422	0.44224	0.4227	0.27841	0.37992	0.42995	0.39701	0.40544	0.45039	0.1721	0.1721	0.36655	0.26287	0.40406	0.24486	0.40133	0.45372	0.26666	0.24481	0.4719	0.29233
1554.1	0.18159	0.26885	0.25808	0.46325	0.33799	0.35052	0.33864	0.18478	0.1234	0.3253	0.34941	0.35269	0.34923	0.35801	0.36188	0.47887	0.46244	0.41417	0.26208	0.38472	0.42277	0.4039	0.39634	0.44524	0.16348	0.16348	0.3665	0.25458	0.4097	0.23666	0.39416	0.43156	0.23493	0.24111	0.46651	0.29713
1554.9	0.19075	0.27284	0.26684	0.4654	0.33585	0.35195	0.34038	0.17764	0.14154	0.3255	0.3528	0.35484	0.35999	0.34843	0.35805	0.45685	0.45331	0.41607	0.2594	0.39353	0.4275	0.40361	0.40711	0.44623	0.16954	0.16954	0.37269	0.23949	0.40899	0.23324	0.39574	0.42252	0.24121	0.23844	0.46687	0.29762
1555.7	0.18118	0.28558	0.25259	0.47093	0.33357	0.35065	0.34199	0.19596	0.14577	0.33871	0.35945	0.3433	0.36151	0.35774	0.34852	0.45318	0.44722	0.40712	0.25238	0.40747	0.42049	0.40315	0.41716	0.43491	0.16827	0.16827	0.36856	0.24788	0.40947	0.24017	0.39611	0.41998	0.2449	0.23833	0.46309	0.28654
1556.6	0.16633	0.29315	0.23742	0.47484	0.32074	0.36557	0.344	0.21066	0.15143	0.33741	0.37012	0.35252	0.35118	0.35304	0.34594	0.45419	0.41698	0.42108	0.24816	0.41456	0.40026	0.40056	0.41736	0.43506	0.15869	0.15869	0.36294	0.24714	0.39622	0.2324	0.40824	0.41387	0.24413	0.23851	0.46163	0.28013
1557.4	0.18115	0.27658	0.22825	0.46531	0.3186	0.36674	0.35151	0.21082	0.15358	0.34049	0.38015	0.35609	0.35065	0.32436	0.35641	0.44583	0.4082	0.42645	0.25739	0.41496	0.41782	0.41589	0.40972	0.44035	0.15626	0.15626	0.363	0.2482	0.40448	0.22782	0.39776	0.39287	0.24035	0.2408	0.4443	0.27881
1558.3	0.18268	0.30198	0.23331	0.46156	0.33496	0.3796	0.35719	0.21119	0.16262	0.33056	0.38861	0.36291	0.36306	0.31903	0.35235	0.44645	0.41264	0.43243	0.27269	0.39726	0.413	0.41443	0.4338	0.42619	0.16543	0.16543	0.36023	0.25877	0.39861	0.23479	0.39302	0.38565	0.24439	0.24183	0.43823	0.25262
1559.1	0.16428	0.29645	0.2629	0.46434	0.34282	0.39115	0.37087	0.23051	0.14047	0.34077	0.389	0.37948	0.34755	0.32325	0.38429	0.46056	0.40116	0.4333	0.30141	0.39785	0.40725	0.42583	0.42161	0.42665	0.15162	0.15162	0.37548	0.26056	0.39921	0.2511	0.38918	0.39236	0.23762	0.25247	0.42176	0.24831
1559.9	0.18662	0.2825	0.2663	0.4719	0.34452	0.39426	0.37615	0.22535	0.14074	0.3407	0.39172	0.40113	0.35292	0.30879	0.39305	0.47522	0.39433	0.43275	0.30954	0.38319	0.40369	0.42857	0.41378	0.44106	0.16756	0.16756	0.36494	0.27078	0.38857	0.26743	0.38896	0.38953	0.23188	0.26065	0.41826	0.2494
1560.8	0.20403	0.28038	0.27234	0.48146	0.35731	0.39258	0.37528	0.22672	0.14754	0.33775	0.37895	0.39667	0.37825	0.2937	0.39654	0.48688	0.41592	0.43239	0.30963	0.37996	0.41333	0.44255	0.41653	0.4257	0.18563	0.18563	0.3696	0.28657	0.39245	0.2788	0.36884	0.38443	0.22805	0.25933	0.41575	0.22141
1561.6	0.20236	0.28054	0.28531	0.49215	0.36339	0.39997	0.38777	0.22273	0.15719	0.35535	0.3844	0.40957	0.39193	0.30046	0.3918	0.4888	0.41676	0.42509	0.31883	0.37101	0.41563	0.44707	0.42912	0.41615	0.19888	0.19888	0.38958	0.28874	0.39883	0.26772	0.38189	0.39067	0.22655	0.2595	0.42278	0.20155
1562.4	0.2203	0.2658	0.29494	0.50436	0.35398	0.39984	0.3928	0.2423	0.15153	0.36391	0.38659	0.42262	0.39655	0.31169	0.38537	0.49689	0.39631	0.45193	0.30655	0.37445	0.41353	0.4488	0.41255	0.43669	0.20306	0.20306	0.3907	0.28053	0.39834	0.27176	0.38695	0.40535	0.21439	0.26095	0.42566	0.19491
1563.3	0.24182	0.28687	0.281	0.50288	0.36046	0.39503	0.39166	0.24829	0.15787	0.36877	0.39632	0.42537	0.40633	0.32525	0.38483	0.49955	0.41788	0.44995	0.28451	0.37522	0.41434	0.44693	0.41657	0.4401	0.21129	0.21129	0.38447	0.28344	0.41923	0.28019	0.38975	0.40043	0.20889	0.26315	0.4261	0.19539
1564.1	0.23081	0.30535	0.29926	0.4911	0.36613	0.40086	0.39747	0.2499	0.15383	0.36829	0.4037	0.4212	0.39226	0.33287	0.39123	0.47991	0.41995	0.44306	0.30214	0.38343	0.41351	0.45384	0.41367	0.43518	0.20427	0.20427	0.39588	0.27775	0.4384	0.26099	0.39209	0.39212	0.19591	0.2554	0.42056	0.18953
1565	0.22406	0.32109	0.30294	0.48448	0.36384	0.39437	0.40472	0.25745	0.1276	0.37877	0.4155	0.43453	0.38355	0.34304	0.40225	0.48687	0.40485	0.4233	0.30698	0.39258	0.40862	0.4583	0.38962	0.45087	0.19378	0.19378	0.39426	0.27673	0.44014	0.25553	0.39791	0.38689	0.18122	0.26266	0.42029	0.20253
1565.8	0.23403	0.34461	0.30084	0.47471	0.37169	0.39604	0.40936	0.26827	0.12114	0.38061	0.4191	0.43305	0.39166	0.3494	0.39578	0.49419	0.41156	0.41396	0.31484	0.41012	0.40428	0.45949	0.38544	0.45741	0.2003	0.2003	0.37376	0.27483	0.43302	0.2634	0.39679	0.38361	0.1722	0.27058	0.41697	0.19977
1566.6	0.22304	0.3513	0.30418	0.46382	0.38899	0.39914	0.41137	0.26706	0.14238	0.38821	0.42152	0.44541	0.39754	0.34578	0.40531	0.48016	0.43113	0.38133	0.32616	0.42843	0.41388	0.46408	0.39693	0.45495	0.22672	0.22672	0.37985	0.27222	0.4387	0.25797	0.39748	0.38066	0.18197	0.27769	0.41561	0.19589
1567.5	0.23541	0.34552	0.31353	0.46247	0.37341	0.4143	0.42412	0.27121	0.15872	0.40786	0.43344	0.44718	0.41469	0.35447	0.40429	0.47774	0.41172	0.38937	0.34311	0.43243	0.42329	0.47273	0.40843	0.45881	0.24831	0.24831	0.39584	0.27356	0.42324	0.25991	0.4033	0.38177	0.19105	0.28253	0.43222	0.18987
1568.3	0.2357	0.33602	0.29913	0.45749	0.38852	0.41713	0.43256	0.27366	0.16397	0.40573	0.44157	0.45827	0.4298	0.35341	0.39547	0.48692	0.4159	0.39783	0.3386	0.43109	0.42774	0.46654	0.4181	0.46216	0.25157	0.25157	0.40286	0.27348	0.42217	0.27479	0.39449	0.39211	0.18904	0.28419	0.43405	0.20141
1569.2	0.25185	0.34451	0.30028	0.46481	0.41321	0.42749	0.44295	0.27555	0.19622	0.4236	0.4523	0.46823	0.4462	0.35553	0.39233	0.47999	0.43241	0.40262	0.34383	0.42956	0.43658	0.47613	0.43725	0.47332	0.26352	0.26352	0.42086	0.27592	0.4401	0.29445	0.39307	0.40441	0.19933	0.29253	0.4376	0.20139
1570	0.24959	0.33859	0.30519	0.47577	0.40968	0.42901	0.43972	0.27153	0.20505	0.42351	0.45222	0.471	0.43431	0.35787	0.41214	0.4813	0.42728	0.41436	0.33128	0.41774	0.43863	0.4836	0.43981	0.48313	0.26311	0.26311	0.44225	0.28159	0.4534	0.28829	0.37778	0.40133	0.19897	0.29304	0.43872	0.19764
1570.8	0.25809	0.36378	0.31611	0.49628	0.42492	0.45116	0.45011	0.28895	0.20491	0.42549	0.48181	0.47589	0.43997	0.37146	0.41445	0.49421	0.42929	0.43224	0.32024	0.4204	0.4469	0.49055	0.45605	0.48296	0.26291	0.26291	0.45833	0.31148	0.46815	0.31156	0.38752	0.41396	0.19387	0.29584	0.45047	0.21015
1571.7	0.24752	0.37715	0.3016	0.51415	0.44605	0.45826	0.44897	0.28324	0.20992	0.4017	0.48132	0.48628	0.43583	0.3581	0.40706	0.50712	0.45258	0.43377	0.30529	0.43488	0.44288	0.48657	0.45423	0.49043	0.25537	0.25537	0.4535	0.33635	0.48236	0.30782	0.37992	0.41251	0.17639	0.29126	0.4516	0.20488
1572.5	0.26115	0.38665	0.28636	0.52851	0.44224	0.46418	0.45832	0.27047	0.20737	0.41381	0.48356	0.48143	0.4315	0.37743	0.41103	0.51104	0.46316	0.43141	0.30529	0.44098	0.44876	0.49659	0.45679	0.48442	0.25924	0.25924	0.45748	0.34529	0.48903	0.30847	0.3889	0.40556	0.17583	0.29145	0.45444	0.17764
1573.3	0.24293	0.38644	0.3022	0.53383	0.44349	0.47179	0.46163	0.26996	0.20256	0.41591	0.49425	0.4907	0.40923	0.40164	0.42679	0.51045	0.47105	0.44113	0.32913	0.45031	0.45554	0.4999	0.46191	0.48089	0.24264	0.24264	0.4666	0.34545	0.49292	0.31868	0.40694	0.41497	0.16838	0.28946	0.46096	0.17331
1574.2	0.24841	0.3919	0.31227	0.53789	0.45735	0.47822	0.47229	0.28765	0.20413	0.42718	0.51158	0.49404	0.43557	0.40697	0.432	0.52616	0.49127	0.43429	0.33887	0.46651	0.4603	0.512	0.47212	0.47319	0.2471	0.2471	0.47368	0.37001	0.503	0.31837	0.42165	0.43023	0.17193	0.28868	0.47176	0.16656
1575	0.25799	0.39008	0.31412	0.53618	0.45955	0.46868	0.47808	0.29082	0.2112	0.43776	0.5091	0.4971	0.43861	0.40828	0.43235	0.52931	0.50182	0.43482	0.36053	0.46631	0.46762	0.51527	0.46757	0.48377	0.2506	0.2506	0.46906	0.36697	0.51135	0.32623	0.42323	0.42458	0.17942	0.28107	0.47364	0.16752
1575.8	0.27679	0.39459	0.33433	0.52581	0.46162	0.47899	0.48126	0.30587	0.22059	0.46067	0.52744	0.51146	0.44997	0.42338	0.45607	0.51166	0.4927	0.44149	0.36852	0.45868	0.49493	0.53369	0.46812	0.48653	0.25817	0.25817	0.48303	0.35696	0.51546	0.34624	0.43372	0.43272	0.1842	0.27585	0.47736	0.16692
1576.7	0.276	0.39393	0.35663	0.53804	0.47245	0.47879	0.48851	0.33146	0.24358	0.48316	0.5355	0.52978	0.46853	0.40114	0.44544	0.51874	0.49447	0.44899	0.37239	0.46516	0.51397	0.54621	0.47943	0.50109	0.27657	0.27657	0.48111	0.36685	0.52499	0.36229	0.44692	0.4394	0.19724	0.27587	0.49258	0.17795
1577.5	0.31204	0.39166	0.35125	0.54099	0.46561	0.47858	0.48893	0.34234	0.25603	0.48497	0.54276	0.53948	0.50003	0.3787	0.4565	0.52225	0.4814	0.45444	0.35695	0.46611	0.5165	0.53981	0.50022	0.51215	0.30773	0.30773	0.4846	0.3755	0.52406	0.36445	0.44248	0.44755	0.21076	0.26008	0.49314	0.19134
1578.4	0.31861	0.39344	0.34703	0.53351	0.45725	0.48848	0.49525	0.33602	0.26711	0.49102	0.54728	0.55936	0.47975	0.39276	0.4429	0.52388	0.47654	0.45807	0.38097	0.47621	0.51829	0.54366	0.50752	0.53117	0.30856	0.30856	0.49595	0.37342	0.52538	0.3891	0.45025	0.45587	0.21912	0.25941	0.50385	0.20809
1579.2	0.32894	0.40463	0.33459	0.53156	0.45958	0.48761	0.492	0.32092	0.2657	0.492	0.54568	0.55495	0.46982	0.3977	0.46193	0.52963	0.474	0.45455	0.38785	0.47525	0.51254	0.55384	0.51081	0.52258	0.29569	0.29569	0.51014	0.38228	0.5346	0.38812	0.44852	0.46647	0.21697	0.25647	0.50124	0.20099
1580	0.33724	0.41081	0.31825	0.5482	0.4715	0.48322	0.49569	0.31732	0.25851	0.49818	0.5464	0.55435	0.47522	0.4001	0.44851	0.56103	0.49523	0.44347	0.419	0.47811	0.49944	0.54639	0.53415	0.53993	0.31142	0.31142	0.5034	0.39689	0.5582	0.37762	0.46036	0.46443	0.22266	0.25411	0.50683	0.21073
1580.9	0.35459	0.41959	0.32439	0.54487	0.46944	0.4992	0.48418	0.30705	0.24782	0.4849	0.5505	0.54896	0.46565	0.42246	0.48058	0.56303	0.5034	0.451	0.40983	0.47221	0.48726	0.54479	0.52449	0.55227	0.30243	0.30243	0.51959	0.4065	0.56304	0.37868	0.4538	0.46159	0.20803	0.25963	0.51169	0.21878
1581.7	0.34963	0.43583	0.33036	0.54154	0.46832	0.50231	0.48039	0.29431	0.23947	0.48338	0.54482	0.52761	0.4616	0.45289	0.48629	0.57437	0.51263	0.44485	0.41364	0.45886	0.48643	0.56076	0.51592	0.5463	0.30427	0.30427	0.52612	0.41002	0.56455	0.3889	0.45552	0.45632	0.19416	0.25859	0.52143	0.20789
1582.5	0.37314	0.44965	0.33618	0.56195	0.48242	0.50517	0.48329	0.29805	0.23891	0.4968	0.54409	0.50753	0.48807	0.4568	0.5198	0.5949	0.53204	0.46549	0.40076	0.45029	0.50322	0.56335	0.50846	0.52287	0.33259	0.33259	0.52843	0.42862	0.58019	0.40631	0.45815	0.46451	0.1942	0.25813	0.51616	0.20153
1583.4	0.3769	0.43644	0.33716	0.5634	0.47322	0.52242	0.47885	0.31636	0.2421	0.49583	0.54763	0.50765	0.49141	0.46326	0.51959	0.59763	0.53482	0.4708	0.40262	0.46173	0.51431	0.55825	0.50281	0.53186	0.34391	0.34391	0.52937	0.42447	0.58168	0.42255	0.45897	0.47692	0.20193	0.25714	0.52641	0.21101
1584.2	0.39959	0.44266	0.34939	0.5597	0.46785	0.51979	0.47637	0.31575	0.27159	0.5032	0.55441	0.50777	0.49752	0.46146	0.53115	0.59379	0.52899	0.47081	0.40055	0.46231	0.5318	0.5735	0.5019	0.52336	0.36085	0.36085	0.53991	0.41066	0.5784	0.42927	0.46551	0.48851	0.23483	0.2581	0.53507	0.21777
1585	0.40423	0.45959	0.34968	0.56505	0.46508	0.52042	0.487	0.3299	0.28173	0.50428	0.55624	0.50719	0.49049	0.48279	0.52965	0.60212	0.53354	0.45979	0.42299	0.48577	0.54141	0.57096	0.51631	0.51237	0.37741	0.37741	0.54326	0.40762	0.58739	0.4217	0.48548	0.51277	0.25536	0.2557	0.53335	0.21719
1585.9	0.41383	0.45807	0.34382	0.57592	0.46902	0.53751	0.48963	0.34943	0.28397	0.50644	0.56288	0.51451	0.50177	0.48037	0.53192	0.60409	0.55327	0.46984	0.42049	0.49913	0.55944	0.5653	0.52069	0.52282	0.39341	0.39341	0.5455	0.415	0.59927	0.43762	0.48312	0.52698	0.27348	0.25927	0.54008	0.21811
1586.7	0.40555	0.46919	0.33593	0.57098	0.47994	0.54265	0.48911	0.33436	0.28044	0.50284	0.57497	0.52579	0.49805	0.49111	0.5228	0.59181	0.54349	0.47091	0.40345	0.49401	0.54445	0.56906	0.53401	0.55205	0.38816	0.38816	0.53836	0.41145	0.59715	0.4319	0.49343	0.5224	0.27374	0.26196	0.55011	0.23601
1587.6	0.41944	0.49879	0.35334	0.58864	0.49223	0.53623	0.51179	0.33997	0.31098	0.51335	0.57689	0.53411	0.52336	0.50144	0.5362	0.60612	0.55158	0.4773	0.4083	0.51252	0.55622	0.58389	0.55844	0.5633	0.41152	0.41152	0.55739	0.42961	0.59724	0.43098	0.5167	0.52366	0.29094	0.26805	0.55733	0.24919
1588.4	0.40728	0.49228	0.35318	0.59161	0.50177	0.55303	0.52332	0.3682	0.30895	0.51727	0.57594	0.53678	0.53683	0.5071	0.55127	0.61762	0.55161	0.49924	0.40165	0.53428	0.5702	0.58972	0.56046	0.57588	0.40765	0.40765	0.57491	0.44726	0.59218	0.44917	0.51871	0.54389	0.27469	0.27728	0.56419	0.27631
1589.2	0.42683	0.49971	0.38954	0.60714	0.52871	0.56683	0.54101	0.37157	0.32741	0.53008	0.59371	0.54934	0.56601	0.50557	0.58801	0.63099	0.56951	0.51875	0.42275	0.5263	0.58765	0.60791	0.57541	0.58911	0.42543	0.42543	0.5958	0.47531	0.59066	0.47613	0.52992	0.53933	0.29574	0.28609	0.57508	0.30217
1590.1	0.43873	0.50894	0.40292	0.6169	0.5466	0.57128	0.55503	0.38186	0.34415	0.55796	0.59976	0.55682	0.55912	0.51126	0.60284	0.64379	0.57042	0.53192	0.44427	0.52977	0.58435	0.6308	0.58399	0.59767	0.42159	0.42159	0.60947	0.47274	0.60193	0.47888	0.54715	0.54256	0.29735	0.29977	0.57376	0.31766
1590.9	0.44468	0.52335	0.43374	0.61321	0.55585	0.57843	0.57467	0.43007	0.36235	0.56459	0.60709	0.57008	0.56591	0.52523	0.62079	0.64722	0.60027	0.54225	0.48182	0.55097	0.58416	0.63947	0.60805	0.60804	0.42568	0.42568	0.6276	0.48667	0.61899	0.48582	0.56904	0.5649	0.32153	0.30241	0.58649	0.33304
1591.7	0.46207	0.52855	0.45373	0.61469	0.57414	0.59635	0.58121	0.44903	0.36843	0.57889	0.61702	0.58236	0.58415	0.52521	0.64211	0.65252	0.60079	0.55485	0.48576	0.54396	0.60727	0.65105	0.60405	0.62523	0.43596	0.43596	0.63499	0.50474	0.62984	0.4934	0.58249	0.58062	0.32844	0.30965	0.59739	0.36267
1592.6	0.5151	0.54445	0.48892	0.62383	0.58941	0.6114	0.6099	0.4661	0.38126	0.59016	0.64085	0.58758	0.59092	0.55555	0.66193	0.66399	0.62026	0.55641	0.51767	0.55411	0.59459	0.65853	0.62047	0.63409	0.47079	0.47079	0.64928	0.5162	0.64951	0.5008	0.60996	0.5965	0.33829	0.32095	0.61527	0.3547
1593.4	0.5298	0.5649	0.4841	0.61814	0.59425	0.63343	0.61773	0.48224	0.40224	0.6132	0.64254	0.60169	0.60989	0.57422	0.67099	0.67883	0.62559	0.57619	0.51747	0.56617	0.61198	0.6751	0.61992	0.66189	0.49733	0.49733	0.65947	0.51155	0.6648	0.53906	0.61601	0.62681	0.34848	0.33503	0.63204	0.3737
1594.2	0.55543	0.59605	0.52403	0.62653	0.61554	0.65831	0.64196	0.50283	0.43404	0.62966	0.66635	0.62993	0.64807	0.5997	0.70299	0.69329	0.64378	0.60273	0.53591	0.5996	0.6457	0.68545	0.63598	0.67688	0.53875	0.53875	0.67941	0.54707	0.68285	0.57058	0.65222	0.65599	0.37649	0.35581	0.6514	0.41419
1595.1	0.60358	0.61669	0.55782	0.65037	0.62682	0.67994	0.65805	0.52726	0.48598	0.65433	0.68441	0.64885	0.69328	0.6097	0.73034	0.72254	0.65874	0.60148	0.57538	0.63245	0.70106	0.7044	0.64893	0.68487	0.58541	0.58541	0.71344	0.55896	0.69217	0.60056	0.67907	0.67951	0.40599	0.37333	0.66892	0.43736
1595.9	0.63333	0.64689	0.59895	0.67106	0.63699	0.71426	0.69065	0.56264	0.50641	0.68748	0.71429	0.66452	0.72405	0.63584	0.77262	0.74392	0.68441	0.6395	0.6326	0.66531	0.71402	0.72576	0.69597	0.70349	0.63323	0.63323	0.737	0.58376	0.71136	0.65183	0.71149	0.71453	0.43555	0.39958	0.69535	0.44667
1596.7	0.6493	0.68504	0.63245	0.70808	0.66032	0.75051	0.71171	0.5902	0.54717	0.72377	0.72608	0.70575	0.77183	0.65435	0.80688	0.76735	0.71652	0.68817	0.65189	0.70009	0.76129	0.75639	0.7235	0.73208	0.66794	0.66794	0.76284	0.62867	0.73701	0.70851	0.73623	0.73758	0.476	0.42329	0.72608	0.48428
1597.6	0.66802	0.71754	0.66523	0.73607	0.68514	0.76288	0.73395	0.63904	0.57494	0.74937	0.74839	0.7323	0.78743	0.67331	0.82195	0.78872	0.75147	0.70313	0.68916	0.74307	0.77534	0.77199	0.74867	0.74004	0.68644	0.68644	0.78119	0.65298	0.767	0.72248	0.77392	0.77376	0.50323	0.44257	0.74875	0.50616
1598.4	0.70108	0.73418	0.67635	0.76493	0.70694	0.77224	0.75854	0.67336	0.59923	0.77974	0.77276	0.76097	0.81707	0.691	0.80729	0.832	0.78372	0.71176	0.72035	0.74964	0.79671	0.782	0.77785	0.76677	0.71364	0.71364	0.78771	0.68448	0.78046	0.72794	0.79517	0.79114	0.52112	0.45967	0.77959	0.52591
1599.2	0.72597	0.76961	0.70808	0.80171	0.74805	0.81299	0.78784	0.72399	0.62181	0.82024	0.79646	0.78398	0.82913	0.73332	0.85075	0.86216	0.81757	0.77949	0.7422	0.76651	0.82816	0.81137	0.80921	0.79814	0.74162	0.74162	0.80573	0.7273	0.81357	0.77717	0.81867	0.83364	0.55221	0.50087	0.81863	0.55599
1600.1	0.74339	0.77932	0.72508	0.82343	0.77655	0.8375	0.8085	0.75322	0.65292	0.85361	0.80792	0.81816	0.83898	0.7591	0.85481	0.89081	0.8532	0.81351	0.7569	0.7996	0.85098	0.84284	0.82071	0.81454	0.76519	0.76519	0.82224	0.75204	0.8431	0.79384	0.83146	0.85591	0.57759	0.52985	0.82566	0.57007
1600.9	0.75946	0.80344	0.74792	0.83422	0.796	0.85006	0.82625	0.79319	0.67279	0.86957	0.83314	0.83596	0.84104	0.77344	0.87168	0.90692	0.8754	0.81648	0.79934	0.80791	0.87086	0.8635	0.83129	0.84157	0.78915	0.78915	0.84116	0.76659	0.86059	0.80378	0.8456	0.88757	0.59769	0.54852	0.83292	0.57768
1601.7	0.80044	0.82839	0.79606	0.84815	0.81325	0.87895	0.85449	0.83129	0.70895	0.89756	0.85627	0.85263	0.88969	0.80137	0.89633	0.9071	0.89044	0.85442	0.83504	0.8105	0.89072	0.89098	0.85865	0.87357	0.8365	0.8365	0.87349	0.80141	0.87713	0.84199	0.87225	0.90935	0.61149	0.573	0.85778	0.58983
1602.6	0.82798	0.8613	0.81711	0.86197	0.82543	0.91055	0.88273	0.87422	0.75468	0.90871	0.87913	0.86605	0.89895	0.8221	0.92433	0.89959	0.89259	0.8928	0.87638	0.8337	0.92434	0.92315	0.8944	0.8921	0.86147	0.86147	0.90484	0.82031	0.893	0.87071	0.89423	0.93974	0.64775	0.60045	0.88449	0.6048
1603.4	0.85674	0.88288	0.83765	0.8719	0.83733	0.91787	0.90769	0.89995	0.75923	0.9108	0.89988	0.89021	0.91134	0.82248	0.93103	0.89883	0.90456	0.8762	0.90904	0.85539	0.92437	0.94599	0.91629	0.91577	0.88007	0.88007	0.92952	0.83063	0.89841	0.88614	0.91831	0.9494	0.65707	0.61412	0.89361	0.61332
1604.2	0.88534	0.92618	0.8599	0.88346	0.85729	0.92724	0.92425	0.93472	0.78234	0.91082	0.92543	0.90067	0.91818	0.85704	0.95098	0.90068	0.91134	0.87046	0.938	0.86754	0.94255	0.9489	0.92214	0.92196	0.89753	0.89753	0.95851	0.846	0.90934	0.9032	0.94253	0.96294	0.66572	0.63378	0.91787	0.642
1605.1	0.89454	0.93677	0.88165	0.90495	0.87466	0.94206	0.94814	0.94063	0.80445	0.93466	0.93717	0.91184	0.93259	0.86106	0.95869	0.90908	0.92328	0.88662	0.93812	0.86904	0.93577	0.96367	0.93329	0.93379	0.91077	0.91077	0.96684	0.86677	0.91946	0.91395	0.95544	0.97034	0.6694	0.65531	0.92466	0.66048
1605.9	0.90717	0.9503	0.89166	0.93523	0.91024	0.95387	0.96614	0.9462	0.83034	0.94219	0.95617	0.93869	0.93572	0.87295	0.95437	0.94108	0.94308	0.90954	0.95861	0.8816	0.9565	0.9771	0.93441	0.94928	0.92537	0.92537	0.96864	0.90513	0.93576	0.92991	0.96472	0.97872	0.70001	0.67422	0.92901	0.69205
1606.7	0.90466	0.95865	0.91686	0.94668	0.91429	0.95514	0.97206	0.93687	0.80974	0.9497	0.93962	0.93404	0.93254	0.88103	0.97066	0.93879	0.94731	0.89446	0.9522	0.87586	0.93722	0.97761	0.9111	0.94661	0.94597	0.94597	0.97935	0.89852	0.94054	0.9302	0.95891	0.97446	0.68345	0.6715	0.92113	0.68747
1607.6	0.89211	0.9599	0.89739	0.95625	0.92067	0.96924	0.96513	0.93295	0.83522	0.96309	0.94857	0.93463	0.93953	0.8885	0.94797	0.94044	0.94509	0.91376	0.93126	0.88502	0.93665	0.9683	0.90475	0.9466	0.9496	0.9496	0.96859	0.90414	0.94663	0.93153	0.94571	0.97784	0.68618	0.6852	0.93233	0.6986
1608.4	0.88624	0.95663	0.90062	0.96947	0.91909	0.97152	0.96161	0.93022	0.8107	0.97003	0.94994	0.93606	0.93394	0.87073	0.93515	0.94732	0.9366	0.91692	0.90837	0.86653	0.93148	0.96922	0.91462	0.95207	0.9318	0.9318	0.95848	0.90692	0.9453	0.94007	0.93325	0.97555	0.68292	0.68339	0.9417	0.68373
1609.2	0.87647	0.96341	0.88274	0.96975	0.91476	0.97131	0.95781	0.93709	0.80352	0.96106	0.95442	0.93792	0.91798	0.88078	0.92062	0.93734	0.92254	0.91193	0.89781	0.86884	0.93675	0.96194	0.91264	0.94355	0.92059	0.92059	0.9577	0.90381	0.94842	0.93433	0.9247	0.9773	0.68333	0.69021	0.94323	0.68049
1610.1	0.84746	0.95222	0.8767	0.96037	0.88549	0.97509	0.95217	0.94228	0.78601	0.96083	0.95301	0.9248	0.89702	0.87196	0.9069	0.91556	0.88451	0.89593	0.87055	0.87992	0.91834	0.94939	0.92507	0.91905	0.8868	0.8868	0.94956	0.88513	0.93198	0.91751	0.91072	0.97259	0.65088	0.68986	0.94134	0.65704
1610.9	0.83809	0.96115	0.87989	0.96343	0.89266	0.97523	0.95348	0.94618	0.80612	0.96416	0.97554	0.9405	0.8853	0.86231	0.89106	0.90445	0.87812	0.89815	0.86411	0.88702	0.92121	0.94594	0.94133	0.92315	0.87254	0.87254	0.93989	0.89427	0.9237	0.90849	0.91151	0.97761	0.66763	0.69797	0.95926	0.66133
1611.7	0.83368	0.94822	0.88667	0.9523	0.8783	0.96224	0.94298	0.95318	0.78663	0.96227	0.95118	0.94335	0.85655	0.84716	0.87413	0.88584	0.85473	0.87402	0.85266	0.86915	0.91287	0.93886	0.90527	0.9086	0.86988	0.86988	0.92503	0.89446	0.91288	0.89037	0.90173	0.97226	0.65339	0.68801	0.93941	0.64177
1612.5	0.82759	0.92866	0.87461	0.95322	0.88215	0.94832	0.94282	0.94281	0.79207	0.94254	0.94034	0.95226	0.85165	0.83161	0.85549	0.87173	0.85098	0.85503	0.85139	0.85835	0.89406	0.92194	0.89272	0.90335	0.87362	0.87362	0.9134	0.87928	0.9126	0.85421	0.89103	0.95752	0.64948	0.68742	0.93177	0.62967
1613.4	0.83159	0.92095	0.86354	0.95642	0.88313	0.94605	0.93428	0.94436	0.7856	0.92802	0.93313	0.94819	0.84267	0.81502	0.82651	0.85592	0.83132	0.83342	0.84339	0.86549	0.88534	0.89717	0.88128	0.8951	0.86676	0.86676	0.90485	0.86754	0.89725	0.84594	0.88953	0.9475	0.64797	0.67445	0.92403	0.62474
1614.2	0.83187	0.91115	0.8587	0.96603	0.88314	0.93832	0.92533	0.91897	0.77109	0.92745	0.91964	0.95147	0.83406	0.7819	0.81392	0.84535	0.81128	0.79036	0.82867	0.83108	0.88064	0.8787	0.8518	0.89882	0.86418	0.86418	0.89288	0.86354	0.88728	0.82917	0.88049	0.93764	0.65636	0.66939	0.91568	0.6154
1615	0.81802	0.88484	0.84905	0.94851	0.88532	0.92978	0.90746	0.90816	0.75313	0.91302	0.89572	0.94288	0.80528	0.76577	0.79689	0.83385	0.78263	0.76185	0.80895	0.81727	0.87244	0.8579	0.80372	0.87474	0.8336	0.8336	0.88602	0.84343	0.88877	0.82119	0.87519	0.91888	0.63983	0.65761	0.89289	0.6074
1615.9	0.80556	0.87912	0.82897	0.9521	0.88448	0.9325	0.90177	0.86563	0.75763	0.89665	0.89988	0.93274	0.79516	0.74839	0.78067	0.82495	0.75791	0.76076	0.78509	0.78307	0.86386	0.84536	0.80996	0.86977	0.8181	0.8181	0.88266	0.82246	0.87676	0.80332	0.85903	0.89947	0.63335	0.64505	0.88672	0.61627
1616.7	0.79144	0.85285	0.82168	0.93711	0.87186	0.93001	0.8911	0.83751	0.75781	0.90822	0.90481	0.91781	0.77357	0.71894	0.76948	0.81269	0.73621	0.74825	0.74931	0.77215	0.85894	0.84811	0.79069	0.85997	0.79974	0.79974	0.88197	0.8164	0.86723	0.80341	0.85207	0.88462	0.63463	0.63913	0.87237	0.62002
1617.5	0.76063	0.84101	0.8208	0.91961	0.85689	0.914	0.87098	0.77671	0.74025	0.90867	0.88992	0.91119	0.75253	0.70204	0.77069	0.78974	0.71485	0.72964	0.71894	0.72387	0.84887	0.84314	0.77416	0.83652	0.76227	0.76227	0.86265	0.81055	0.85437	0.77988	0.83287	0.84886	0.61546	0.62466	0.86168	0.60673
1618.4	0.74247	0.83599	0.79322	0.88353	0.8441	0.88914	0.85662	0.75097	0.73194	0.88772	0.88464	0.89032	0.72629	0.7	0.75501	0.76604	0.70439	0.71433	0.71739	0.71184	0.83585	0.83714	0.77166	0.80873	0.72483	0.72483	0.84655	0.77086	0.84399	0.74289	0.81744	0.82251	0.59855	0.60183	0.85307	0.58888
1619.2	0.73985	0.81739	0.77673	0.88286	0.83405	0.88436	0.85103	0.73389	0.70678	0.87389	0.88675	0.87129	0.72686	0.68123	0.72583	0.76799	0.69354	0.70437	0.71106	0.71201	0.82301	0.81838	0.78538	0.79789	0.71986	0.71986	0.83449	0.76042	0.83688	0.73121	0.81345	0.82225	0.60671	0.58773	0.84629	0.56198
1620	0.73743	0.81338	0.78801	0.87342	0.82248	0.87165	0.84439	0.71841	0.67925	0.86168	0.87244	0.86257	0.71855	0.67352	0.71726	0.75346	0.68019	0.66603	0.72294	0.70287	0.82795	0.79598	0.76977	0.78205	0.70777	0.70777	0.83487	0.7563	0.82737	0.71899	0.80238	0.81618	0.61468	0.56959	0.83585	0.5427
1620.8	0.74339	0.81409	0.76192	0.87126	0.81514	0.8711	0.83145	0.70832	0.65884	0.86246	0.86071	0.85526	0.71133	0.66838	0.67454	0.71514	0.67039	0.65347	0.71182	0.69069	0.81288	0.78738	0.7722	0.75722	0.70343	0.70343	0.81581	0.7436	0.8198	0.72511	0.79505	0.81156	0.60785	0.56017	0.83004	0.52854
1621.7	0.75348	0.79926	0.75628	0.85102	0.80245	0.8704	0.81823	0.72929	0.64874	0.84802	0.85116	0.8375	0.70059	0.64564	0.6579	0.71108	0.66772	0.64443	0.7046	0.69454	0.80184	0.77074	0.77263	0.74983	0.71418	0.71418	0.81475	0.73129	0.82343	0.71459	0.78394	0.81619	0.60602	0.54395	0.82815	0.51996
1622.5	0.74058	0.78365	0.74154	0.85842	0.79619	0.87187	0.81143	0.71893	0.64331	0.83999	0.84927	0.83597	0.68744	0.62952	0.64882	0.70684	0.66146	0.62622	0.67698	0.69555	0.79977	0.76302	0.76577	0.75723	0.71935	0.71935	0.8089	0.74106	0.82465	0.71208	0.77871	0.80559	0.617	0.52843	0.8194	0.52419
1623.3	0.7325	0.7828	0.72837	0.8451	0.78883	0.85996	0.80869	0.71532	0.63728	0.83373	0.84201	0.84194	0.68648	0.61151	0.6456	0.68648	0.6593	0.60416	0.65782	0.67771	0.79898	0.77138	0.77515	0.75913	0.71335	0.71335	0.80396	0.7292	0.83046	0.70488	0.77196	0.78011	0.60396	0.51224	0.80969	0.52476
1624.1	0.72461	0.7588	0.68588	0.8397	0.78186	0.84335	0.80175	0.72057	0.62268	0.81799	0.82327	0.82658	0.67256	0.59182	0.63014	0.6723	0.65587	0.59236	0.63171	0.68809	0.77395	0.78425	0.77504	0.74555	0.69346	0.69346	0.77957	0.71987	0.83254	0.6842	0.77258	0.76386	0.60053	0.49746	0.80045	0.50425
1625	0.7026	0.74584	0.67769	0.82075	0.76214	0.82112	0.78706	0.69506	0.60253	0.78072	0.80477	0.80515	0.65956	0.57896	0.63465	0.67123	0.63937	0.56404	0.61859	0.67143	0.7691	0.76185	0.75762	0.73744	0.67109	0.67109	0.76369	0.69123	0.82111	0.64112	0.76068	0.74113	0.58478	0.46409	0.78767	0.47946
1625.8	0.68745	0.74229	0.64974	0.81699	0.76707	0.80743	0.78612	0.6696	0.59798	0.7637	0.78884	0.79713	0.65876	0.57545	0.61281	0.65835	0.62231	0.55251	0.60481	0.67041	0.75982	0.76858	0.74057	0.72666	0.65028	0.65028	0.74885	0.66459	0.80688	0.62951	0.75343	0.72571	0.59787	0.45154	0.76829	0.46779
1626.6	0.672	0.73439	0.62916	0.81149	0.75829	0.80319	0.77181	0.66641	0.57626	0.75804	0.77002	0.78249	0.65276	0.56371	0.60251	0.66832	0.61811	0.55759	0.59212	0.67095	0.75477	0.76645	0.73757	0.70706	0.63821	0.63821	0.74388	0.65665	0.79856	0.62315	0.73895	0.71322	0.591	0.44783	0.76064	0.43391
1627.5	0.64107	0.71857	0.59535	0.80033	0.72621	0.78477	0.74228	0.64126	0.56749	0.74166	0.75911	0.76134	0.62346	0.57087	0.58966	0.656	0.60299	0.54696	0.57009	0.65739	0.74033	0.74959	0.70977	0.67829	0.60548	0.60548	0.7185	0.65626	0.77093	0.59577	0.71177	0.7111	0.57698	0.42845	0.74871	0.41125
1628.3	0.61988	0.69565	0.59735	0.77764	0.70617	0.77981	0.72362	0.59914	0.54965	0.73978	0.7535	0.74824	0.60894	0.56215	0.58667	0.65978	0.58302	0.54475	0.55325	0.6305	0.73671	0.73576	0.694	0.65999	0.59017	0.59017	0.70719	0.61827	0.75977	0.59748	0.69952	0.69376	0.55412	0.42412	0.73909	0.39301
1629.1	0.59618	0.69008	0.57323	0.75557	0.70941	0.77183	0.71321	0.57927	0.54776	0.72349	0.74903	0.74192	0.59312	0.54773	0.58849	0.64483	0.57894	0.52826	0.55526	0.62118	0.73051	0.72433	0.69337	0.65364	0.566	0.566	0.70534	0.61689	0.76217	0.58713	0.68031	0.68274	0.54002	0.41254	0.72862	0.38528
1630	0.57047	0.66931	0.55162	0.74081	0.6836	0.75799	0.70358	0.56924	0.51585	0.72034	0.74676	0.71259	0.56859	0.54883	0.59702	0.63399	0.56913	0.51449	0.56616	0.62027	0.7188	0.70517	0.70461	0.64064	0.55558	0.55558	0.6915	0.60087	0.7553	0.56991	0.68221	0.6792	0.51796	0.40222	0.72243	0.35289
1630.8	0.56558	0.64402	0.52951	0.72002	0.67257	0.73244	0.69512	0.54433	0.48454	0.70482	0.73	0.68453	0.5607	0.53616	0.58066	0.59337	0.5525	0.50054	0.56121	0.5965	0.69734	0.68171	0.69651	0.62013	0.5533	0.5533	0.67543	0.55441	0.73227	0.56188	0.66615	0.66561	0.48559	0.38345	0.70351	0.34518
1631.6	0.56858	0.62993	0.51758	0.70501	0.67563	0.71762	0.67537	0.52062	0.46374	0.70942	0.69551	0.66748	0.56074	0.51907	0.56784	0.58122	0.55195	0.47989	0.55258	0.58495	0.68688	0.68313	0.67603	0.62755	0.54235	0.54235	0.66529	0.51767	0.7343	0.54219	0.6472	0.63388	0.47628	0.38495	0.68069	0.33147
1632.4	0.53888	0.60728	0.49243	0.69126	0.66691	0.69239	0.65811	0.5077	0.43757	0.6792	0.67882	0.63603	0.55671	0.49798	0.56931	0.561	0.54851	0.46705	0.53786	0.57743	0.6577	0.65091	0.66466	0.6125	0.51521	0.51521	0.64954	0.51252	0.71927	0.51005	0.6299	0.61431	0.44571	0.3621	0.66494	0.3151
1633.3	0.52917	0.58482	0.47842	0.67728	0.64844	0.67296	0.65145	0.48375	0.41416	0.65841	0.6431	0.6132	0.54989	0.49899	0.56211	0.56139	0.5211	0.46081	0.53636	0.57528	0.62924	0.62417	0.64219	0.59545	0.508	0.508	0.63076	0.49237	0.68518	0.49649	0.63868	0.60335	0.42278	0.34637	0.63723	0.30072
1634.1	0.5241	0.56885	0.45586	0.65224	0.63147	0.64974	0.61988	0.45143	0.40653	0.63088	0.61802	0.6049	0.54898	0.49282	0.55656	0.55971	0.5187	0.44233	0.49951	0.53883	0.62663	0.61171	0.61625	0.57655	0.4898	0.4898	0.6145	0.46741	0.66808	0.47245	0.61623	0.57083	0.41034	0.32895	0.62074	0.2906
1634.9	0.48599	0.55518	0.4403	0.63036	0.6112	0.6283	0.59694	0.42932	0.38173	0.60674	0.59798	0.58884	0.52735	0.50896	0.5613	0.55653	0.52397	0.43596	0.47479	0.52852	0.61282	0.60179	0.58612	0.57294	0.43165	0.43165	0.59846	0.45702	0.66111	0.44112	0.60552	0.55777	0.39815	0.31197	0.59814	0.28665
1635.7	0.45372	0.52322	0.40143	0.62254	0.58571	0.61992	0.59353	0.38814	0.36479	0.57998	0.58975	0.56304	0.52439	0.49691	0.55715	0.55466	0.49883	0.44047	0.47412	0.51633	0.59166	0.58284	0.57369	0.55551	0.41583	0.41583	0.58143	0.46101	0.62334	0.43293	0.60852	0.55039	0.37495	0.29341	0.57993	0.27236
1636.6	0.44298	0.50847	0.38604	0.61211	0.55815	0.60088	0.57845	0.3566	0.35116	0.57114	0.57719	0.55108	0.50865	0.49339	0.54769	0.56328	0.49923	0.43216	0.45199	0.49845	0.57489	0.58746	0.55215	0.55353	0.39155	0.39155	0.58388	0.45574	0.60996	0.41927	0.59056	0.53201	0.37645	0.28692	0.56809	0.26457
1637.4	0.41062	0.48742	0.36922	0.59904	0.53579	0.5792	0.55706	0.33087	0.32227	0.56076	0.56004	0.53333	0.48902	0.50242	0.54473	0.54585	0.49961	0.42429	0.42074	0.46992	0.55903	0.58859	0.51566	0.55736	0.36093	0.36093	0.57257	0.42972	0.58981	0.39692	0.55191	0.51801	0.36432	0.28185	0.56589	0.25727
1638.2	0.37694	0.45489	0.35005	0.58623	0.53094	0.55917	0.54627	0.30577	0.28503	0.53638	0.5508	0.51021	0.47049	0.47816	0.53352	0.54978	0.48317	0.41934	0.40964	0.46486	0.52553	0.56374	0.50214	0.54372	0.33884	0.33884	0.56406	0.41056	0.56605	0.38062	0.53662	0.51341	0.3383	0.27567	0.55194	0.24644
1639.1	0.38369	0.43129	0.32273	0.57041	0.518	0.5461	0.52997	0.28935	0.29621	0.51101	0.54036	0.49415	0.45639	0.45607	0.51552	0.5537	0.46563	0.4177	0.41002	0.43847	0.52358	0.55398	0.48408	0.52906	0.34865	0.34865	0.54967	0.38857	0.55004	0.36936	0.52207	0.49375	0.33839	0.26828	0.54545	0.22817
1639.9	0.37498	0.41663	0.31945	0.54481	0.51286	0.52223	0.50894	0.27071	0.26043	0.48561	0.52688	0.47315	0.43358	0.45098	0.51666	0.549	0.46828	0.41121	0.37852	0.40487	0.49428	0.54121	0.47586	0.5242	0.3303	0.3303	0.54539	0.35696	0.54191	0.35838	0.49016	0.46681	0.31795	0.25986	0.54971	0.22651
1640.7	0.34909	0.40247	0.30259	0.52675	0.50633	0.52116	0.49156	0.24907	0.2468	0.46279	0.50881	0.46273	0.42648	0.4366	0.49816	0.52163	0.45374	0.41601	0.36674	0.40503	0.48993	0.5256	0.4651	0.51318	0.3197	0.3197	0.52139	0.32397	0.5208	0.34252	0.47874	0.47002	0.29937	0.24402	0.53428	0.21147
1641.5	0.3633	0.38916	0.26935	0.52	0.48705	0.50539	0.47365	0.25392	0.23329	0.4598	0.50685	0.45275	0.43564	0.41992	0.46741	0.53041	0.45044	0.41984	0.3452	0.40714	0.48794	0.52329	0.48187	0.51195	0.31378	0.31378	0.49122	0.3111	0.511	0.33091	0.47756	0.4674	0.30199	0.2384	0.53193	0.20898
1642.4	0.36444	0.37571	0.24686	0.5149	0.45775	0.49723	0.46478	0.24104	0.23083	0.46418	0.48858	0.43979	0.42427	0.4107	0.45326	0.5111	0.44355	0.42617	0.34402	0.40946	0.48704	0.52384	0.46583	0.5152	0.29785	0.29785	0.4728	0.31782	0.49918	0.32654	0.45556	0.46754	0.29492	0.23368	0.52272	0.20471
1643.2	0.34089	0.36406	0.23401	0.49762	0.44434	0.47619	0.44593	0.2225	0.19552	0.45715	0.46637	0.43489	0.4138	0.39516	0.45719	0.50826	0.44254	0.41907	0.31075	0.40971	0.46044	0.50769	0.46092	0.51511	0.27964	0.27964	0.45785	0.32943	0.48494	0.31907	0.43505	0.4596	0.25751	0.22547	0.51742	0.20155
1644	0.3353	0.35018	0.21525	0.48688	0.42419	0.47028	0.44437	0.23751	0.19752	0.44818	0.45233	0.4369	0.42034	0.37817	0.44443	0.49006	0.43632	0.4161	0.32842	0.42982	0.46979	0.49554	0.45985	0.50386	0.27247	0.27247	0.43443	0.31367	0.48531	0.30951	0.4394	0.47111	0.25589	0.21807	0.50344	0.20007
1644.8	0.32361	0.34426	0.20239	0.49235	0.40156	0.44202	0.44464	0.23959	0.19348	0.44561	0.44592	0.41943	0.4191	0.38732	0.44679	0.49715	0.4265	0.386	0.35042	0.42213	0.46041	0.47826	0.4544	0.49992	0.27596	0.27596	0.42941	0.31679	0.47693	0.29586	0.43182	0.45297	0.2508	0.21606	0.50338	0.18972
1645.6	0.30173	0.3335	0.20721	0.48314	0.38824	0.4372	0.43938	0.21592	0.19486	0.42357	0.42763	0.39434	0.41896	0.37635	0.46808	0.48775	0.43401	0.38274	0.35744	0.4118	0.44332	0.4596	0.43621	0.46503	0.27718	0.27718	0.436	0.32336	0.46916	0.28428	0.40899	0.42772	0.23674	0.19867	0.48132	0.16282
1646.5	0.30173	0.32148	0.21979	0.46892	0.39175	0.41755	0.42678	0.20035	0.18913	0.40792	0.41165	0.39225	0.44321	0.38113	0.46614	0.48846	0.44632	0.36359	0.35449	0.38873	0.44254	0.46484	0.4399	0.45524	0.28712	0.28712	0.43453	0.30938	0.47416	0.27717	0.40666	0.41819	0.22599	0.20184	0.47758	0.15296
1647.3	0.32052	0.31888	0.21563	0.47027	0.371	0.40577	0.41626	0.18315	0.18758	0.39841	0.40487	0.38481	0.46357	0.4008	0.44879	0.48767	0.44038	0.34756	0.36908	0.37998	0.44119	0.46445	0.43502	0.4461	0.29769	0.29769	0.42987	0.30334	0.46234	0.26438	0.40792	0.42067	0.24006	0.19349	0.46919	0.14074
1648.1	0.32128	0.32392	0.20913	0.46398	0.35064	0.38824	0.3917	0.1553	0.1754	0.38846	0.38881	0.37327	0.45785	0.42094	0.45183	0.49755	0.43315	0.33793	0.34182	0.36003	0.42681	0.45876	0.41849	0.42997	0.30307	0.30307	0.42692	0.30847	0.44479	0.25069	0.38866	0.39966	0.2342	0.18859	0.46006	0.11791
1649	0.32466	0.32592	0.19562	0.45168	0.34342	0.38052	0.37696	0.13711	0.15859	0.37792	0.38312	0.37246	0.45026	0.4339	0.43924	0.48908	0.42358	0.34736	0.32561	0.35745	0.42746	0.44974	0.416	0.42729	0.30599	0.30599	0.42743	0.30488	0.43724	0.251	0.38657	0.39745	0.22805	0.17876	0.45594	0.1298
1649.8	0.31206	0.31968	0.18913	0.45118	0.33756	0.37354	0.36234	0.1211	0.14333	0.36927	0.38442	0.36981	0.43158	0.42973	0.42197	0.48678	0.41346	0.33744	0.32522	0.353	0.42993	0.45107	0.41535	0.44006	0.29369	0.29369	0.42299	0.2992	0.43162	0.24426	0.38658	0.39785	0.22146	0.18135	0.45572	0.14106
1650.6	0.28877	0.31898	0.17843	0.44317	0.32373	0.37663	0.35596	0.10766	0.14107	0.3551	0.38203	0.35629	0.39772	0.4188	0.43182	0.47699	0.40134	0.35701	0.31441	0.3545	0.42119	0.43309	0.40467	0.43286	0.27756	0.27756	0.40438	0.295	0.41565	0.23682	0.37872	0.37898	0.2166	0.16647	0.44485	0.12926
1651.4	0.27337	0.3068	0.18786	0.43629	0.32058	0.375	0.35822	0.088758	0.12872	0.34747	0.38156	0.34828	0.37919	0.40198	0.4589	0.46664	0.39993	0.37215	0.3088	0.36442	0.41556	0.42399	0.40823	0.43297	0.26688	0.26688	0.40891	0.27976	0.41628	0.23603	0.37673	0.36838	0.2022	0.16768	0.44816	0.12148
1652.3	0.25137	0.28527	0.18504	0.43634	0.31426	0.37346	0.35483	0.073764	0.13589	0.34118	0.38274	0.33999	0.36897	0.37416	0.44887	0.46303	0.38991	0.38837	0.30773	0.36179	0.41598	0.42181	0.4158	0.43439	0.24543	0.24543	0.40835	0.27228	0.40351	0.23435	0.36974	0.35909	0.19286	0.17237	0.4451	0.12206
1653.1	0.24562	0.27267	0.19186	0.42497	0.31148	0.36162	0.35366	0.082012	0.13386	0.33595	0.36864	0.3396	0.34839	0.35871	0.44869	0.4684	0.38774	0.39648	0.31836	0.35386	0.4039	0.42412	0.40934	0.42965	0.22228	0.22228	0.39131	0.25806	0.39625	0.23436	0.36228	0.33976	0.17861	0.17952	0.42627	0.1229
1653.9	0.24589	0.27144	0.19804	0.41989	0.29993	0.34376	0.36047	0.097044	0.13109	0.33081	0.36336	0.33667	0.34388	0.36048	0.45794	0.48782	0.37839	0.39566	0.33418	0.36026	0.39731	0.42259	0.41274	0.4214	0.21694	0.21694	0.39347	0.2577	0.38933	0.24321	0.35435	0.33811	0.17794	0.18164	0.4227	0.12138
1654.7	0.24178	0.26506	0.19609	0.41934	0.2804	0.33637	0.35049	0.092453	0.12688	0.32948	0.35582	0.33445	0.35359	0.36889	0.44797	0.49132	0.3565	0.38856	0.33525	0.35679	0.39383	0.41674	0.41104	0.42245	0.21242	0.21242	0.41035	0.25866	0.36612	0.23567	0.34489	0.3282	0.17844	0.17882	0.42414	0.14011
1655.6	0.22732	0.26049	0.18321	0.41868	0.27155	0.33632	0.34547	0.09082	0.12845	0.33263	0.34016	0.32065	0.35276	0.36121	0.41648	0.49389	0.33888	0.38562	0.3439	0.34039	0.38869	0.40331	0.39368	0.40387	0.20215	0.20215	0.39542	0.27168	0.34735	0.23817	0.32832	0.32284	0.18023	0.18313	0.40956	0.1478
1656.4	0.23439	0.27102	0.19851	0.41515	0.26502	0.33882	0.34175	0.097122	0.11535	0.32095	0.32668	0.31885	0.35339	0.3782	0.41947	0.50543	0.34466	0.38827	0.33931	0.33986	0.38023	0.38767	0.37888	0.39907	0.22361	0.22361	0.38883	0.28514	0.34174	0.23938	0.31852	0.34099	0.17699	0.18342	0.40914	0.14691
1657.2	0.24201	0.26844	0.1832	0.40835	0.2501	0.34218	0.33356	0.077083	0.11576	0.30663	0.3125	0.30264	0.37028	0.38631	0.41401	0.49938	0.35238	0.39975	0.31498	0.33439	0.38881	0.37814	0.37191	0.40407	0.22481	0.22481	0.38448	0.28842	0.33013	0.23232	0.3114	0.33693	0.18107	0.18397	0.40761	0.13755
1658	0.24408	0.25701	0.16298	0.39957	0.24449	0.33147	0.31985	0.064242	0.11301	0.30418	0.30101	0.29999	0.38328	0.39024	0.40258	0.47478	0.35668	0.39477	0.2991	0.34233	0.38675	0.36477	0.36497	0.40092	0.23129	0.23129	0.36906	0.28175	0.3223	0.21685	0.30608	0.33388	0.17799	0.18866	0.40351	0.13458
1658.8	0.23461	0.26277	0.15952	0.39155	0.25215	0.3198	0.32185	0.067376	0.10582	0.30553	0.2982	0.3085	0.37371	0.40865	0.38711	0.46328	0.37884	0.39619	0.31443	0.33791	0.37806	0.35815	0.36077	0.40972	0.22893	0.22893	0.35317	0.27676	0.33303	0.21579	0.30783	0.32937	0.17782	0.19628	0.39989	0.14809
1659.7	0.24105	0.25674	0.15824	0.3818	0.23787	0.29836	0.30471	0.07003	0.11729	0.28945	0.28974	0.306	0.36893	0.41693	0.38043	0.45404	0.38363	0.38562	0.2903	0.33944	0.38056	0.35976	0.35676	0.41668	0.22778	0.22778	0.34765	0.26109	0.32892	0.20273	0.30488	0.30786	0.18646	0.19074	0.39772	0.14955
1660.5	0.22522	0.24557	0.14884	0.37695	0.24646	0.274	0.29987	0.07163	0.12346	0.28648	0.29021	0.29784	0.36396	0.41379	0.37497	0.44517	0.38982	0.35345	0.28979	0.35112	0.38396	0.36356	0.36024	0.4178	0.20542	0.20542	0.34247	0.24889	0.33242	0.1848	0.30341	0.28832	0.19672	0.18474	0.38943	0.15678
1661.3	0.20791	0.22698	0.15115	0.36621	0.26065	0.26659	0.29855	0.077344	0.11972	0.29387	0.29442	0.29802	0.3623	0.39968	0.36356	0.43237	0.38633	0.33852	0.2923	0.36227	0.36808	0.36172	0.36264	0.40611	0.19838	0.19838	0.32989	0.24483	0.33943	0.18189	0.29499	0.29308	0.20165	0.18662	0.3925	0.15747
1662.1	0.19678	0.21828	0.16796	0.36327	0.23892	0.26691	0.29486	0.065906	0.13109	0.28493	0.27971	0.28393	0.34695	0.40853	0.35316	0.43454	0.37603	0.35003	0.27529	0.34657	0.36044	0.34448	0.35519	0.40305	0.1734	0.1734	0.31954	0.2487	0.32632	0.17688	0.29242	0.27873	0.19933	0.18501	0.39189	0.15491
1663	0.20072	0.20154	0.15667	0.36725	0.22471	0.25602	0.28198	0.064355	0.13579	0.27334	0.26976	0.26533	0.35192	0.37139	0.34859	0.44121	0.36444	0.34363	0.26218	0.35304	0.35554	0.3374	0.34521	0.38002	0.18075	0.18075	0.30912	0.24317	0.32278	0.18215	0.27883	0.27687	0.20214	0.1807	0.38112	0.14556
1663.8	0.1916	0.20573	0.16028	0.36498	0.21651	0.25921	0.29006	0.063094	0.13482	0.26842	0.26848	0.25279	0.34875	0.36402	0.33976	0.43178	0.36034	0.34835	0.27529	0.36012	0.34237	0.34163	0.36386	0.3663	0.17404	0.17404	0.30432	0.23054	0.32131	0.1778	0.28406	0.28167	0.19992	0.1902	0.38367	0.15299
1664.6	0.19515	0.19619	0.1655	0.36171	0.19843	0.26247	0.28357	0.052747	0.14037	0.26565	0.26391	0.24238	0.34908	0.35968	0.34204	0.4186	0.34799	0.36357	0.27538	0.35467	0.32846	0.32637	0.34844	0.36935	0.17608	0.17608	0.30406	0.22927	0.30868	0.19107	0.28671	0.28049	0.20149	0.19771	0.38242	0.162
1665.4	0.19859	0.20871	0.17591	0.36323	0.17814	0.26218	0.28074	0.052453	0.15965	0.25708	0.26566	0.23041	0.35383	0.36112	0.34174	0.41571	0.33794	0.37335	0.28782	0.33935	0.33581	0.32471	0.35108	0.36608	0.18474	0.18474	0.30697	0.21356	0.28742	0.20842	0.28843	0.27786	0.21304	0.2023	0.38458	0.17518
1666.2	0.1946	0.21867	0.15331	0.35033	0.19537	0.27014	0.2792	0.052453	0.16623	0.25464	0.27048	0.2368	0.35598	0.34309	0.32833	0.40984	0.33519	0.38791	0.28161	0.32217	0.33985	0.32393	0.35372	0.36728	0.2033	0.2033	0.29828	0.20223	0.29066	0.23485	0.28078	0.26812	0.21524	0.20206	0.38648	0.18574
1667.1	0.19235	0.2204	0.15271	0.34685	0.18176	0.25741	0.27883	0.057695	0.1634	0.25598	0.26199	0.23429	0.36182	0.36246	0.31803	0.39965	0.33939	0.38495	0.26585	0.32752	0.33782	0.31474	0.35419	0.37263	0.18848	0.18848	0.29521	0.20762	0.27682	0.23472	0.2841	0.27004	0.21554	0.21187	0.38518	0.18393
1667.9	0.19954	0.21082	0.15204	0.34439	0.18936	0.25643	0.27607	0.049454	0.16022	0.25838	0.25318	0.24575	0.35915	0.37849	0.32474	0.39302	0.3416	0.38146	0.24682	0.31252	0.34202	0.30122	0.32878	0.38129	0.18704	0.18704	0.29465	0.21219	0.27137	0.24585	0.26509	0.26193	0.21963	0.21474	0.37714	0.19368
1668.7	0.18568	0.22673	0.14218	0.3348	0.19243	0.24462	0.29048	0.055129	0.15656	0.25717	0.25148	0.24522	0.35017	0.39098	0.30463	0.39107	0.34378	0.38686	0.23863	0.31817	0.34271	0.30552	0.33128	0.37264	0.19147	0.19147	0.28273	0.20324	0.26862	0.24501	0.27199	0.25449	0.22627	0.21959	0.37192	0.19291
1669.5	0.19387	0.21288	0.12741	0.34343	0.19917	0.23366	0.28442	0.050195	0.14689	0.25222	0.24335	0.24921	0.33878	0.38338	0.29837	0.41254	0.34826	0.38416	0.23585	0.32407	0.32468	0.28199	0.33708	0.37362	0.19228	0.19228	0.27426	0.22574	0.27506	0.23177	0.27359	0.24674	0.22875	0.21925	0.36228	0.1856
1670.4	0.19769	0.2125	0.14719	0.3453	0.19138	0.21809	0.27153	0.054173	0.1545	0.24187	0.24219	0.25461	0.34198	0.38836	0.29795	0.41285	0.34252	0.38094	0.23263	0.33363	0.3237	0.26766	0.33633	0.37244	0.20531	0.20531	0.26814	0.22071	0.27127	0.21091	0.26898	0.23868	0.25453	0.22148	0.35813	0.20073
1671.2	0.2026	0.22755	0.14596	0.34142	0.19452	0.21985	0.27147	0.04984	0.16017	0.23231	0.24788	0.25549	0.33518	0.38045	0.29768	0.41165	0.33049	0.39067	0.23201	0.33391	0.31115	0.26121	0.33577	0.37706	0.20237	0.20237	0.25693	0.22186	0.26874	0.2196	0.2636	0.23193	0.26143	0.21643	0.36619	0.21367
1672	0.20229	0.22256	0.13065	0.33692	0.19189	0.21429	0.27218	0.060736	0.1803	0.21762	0.2474	0.24564	0.34631	0.37049	0.28598	0.41233	0.33257	0.40295	0.23245	0.34853	0.30702	0.24585	0.34198	0.3642	0.21456	0.21456	0.24929	0.22273	0.26708	0.22603	0.26934	0.24221	0.27415	0.21459	0.36433	0.21299
1672.8	0.20886	0.22641	0.13025	0.32614	0.17634	0.20931	0.25379	0.060027	0.20455	0.20243	0.23892	0.25428	0.36187	0.37213	0.28445	0.3876	0.32527	0.4123	0.20898	0.34784	0.31396	0.23238	0.33663	0.36055	0.21818	0.21818	0.23888	0.21548	0.26153	0.23757	0.2403	0.23805	0.28577	0.20838	0.36996	0.23944
1673.6	0.21779	0.16953	0.10078	0.32392	0.17495	0.2264	0.28274	0.054938	0.23933	0.1931	0.21511	0.22677	0.36225	0.38163	0.27723	0.36874	0.35544	0.41271	0.20818	0.3605	0.33855	0.23207	0.3214	0.30887	0.21466	0.21466	0.26414	0.20559	0.26602	0.25737	0.25846	0.26761	0.29437	0.21859	0.34359	0.23092
