# Supplementary material for: All-flexible chronoepifluidic nanoplasmonic patch for label-free metabolite profiling in sweat
Source: Nat Commun. 2025 Aug 27;16:8017. doi: 10.1038/s41467-025-63510-2 (PMC12391418; doi:10.1038/s41467-025-63510-2)
Supplement: Supplementary file 4 — Supplementary Data 1 [file 41467_2025_63510_MOESM4_ESM.zip › ML_SERS data_Base solution_UA_2.5uM_Lac_10mM_Try_25uM_Glu_250uM.csv]

	Measurement number
Wavenumber (cm-1)	1	2	3	4	5	6	7	8	9	10	11	12	13	14	15	16	17	18	19	20	21	22	23	24	25	26	27	28	29	30	31	32	33	34	35	36
457.71	0.40226	0.43159	0.42437	0.36331	0.39683	0.35207	0.46562	0.35475	0.40786	0.47261	0.1934	0.11046	0.3866	0.31022	0.40081	0.39704	0.3891	0.36153	0.22014	0.1972	0.21225	0.22876	0.26992	0.29974	0.23428	0.23483	0.19673	0.14328	0.20703	0.21433	0.15527	0.16476	0.23455	0.1874	0.10712	0.12139
458.74	0.45335	0.4962	0.45448	0.37225	0.39128	0.32042	0.44781	0.37574	0.47668	0.44187	0.20822	0.14102	0.4337	0.37297	0.4112	0.42839	0.40163	0.35642	0.20319	0.21201	0.23415	0.22231	0.29574	0.3171	0.20991	0.25724	0.22241	0.15716	0.20411	0.19661	0.1479	0.16277	0.25789	0.18585	0.13309	0.13543
459.78	0.43596	0.45452	0.42691	0.37826	0.39449	0.32432	0.44602	0.38719	0.49434	0.40641	0.19426	0.14479	0.44001	0.36994	0.40998	0.42349	0.38083	0.37315	0.21664	0.19964	0.23683	0.2028	0.31746	0.31448	0.21756	0.24634	0.22368	0.17112	0.20048	0.19854	0.1532	0.16834	0.26683	0.1816	0.12829	0.13961
460.81	0.42836	0.44615	0.41192	0.36618	0.40371	0.31374	0.43539	0.39287	0.48974	0.38805	0.19693	0.17078	0.44593	0.3868	0.4003	0.42598	0.37068	0.37817	0.20794	0.19771	0.23779	0.19456	0.3259	0.31298	0.21569	0.24528	0.22406	0.18461	0.18937	0.19307	0.1531	0.16735	0.26887	0.18035	0.13416	0.15861
461.85	0.41774	0.39554	0.39264	0.36278	0.42917	0.3103	0.44928	0.40106	0.48328	0.38132	0.20929	0.17201	0.43733	0.3739	0.39197	0.41967	0.37741	0.40017	0.2107	0.19342	0.24441	0.20427	0.32852	0.30556	0.22194	0.22552	0.21879	0.18709	0.19389	0.20187	0.15544	0.17423	0.26913	0.1868	0.13395	0.1672
462.88	0.40496	0.3921	0.37948	0.36645	0.43087	0.32774	0.45051	0.39474	0.47399	0.38567	0.1911	0.18515	0.44514	0.37432	0.40436	0.41032	0.37453	0.42703	0.21232	0.18442	0.22877	0.20192	0.34272	0.30696	0.22009	0.22457	0.22248	0.19172	0.19077	0.20973	0.15761	0.17608	0.26293	0.18465	0.13439	0.17913
463.92	0.4121	0.41542	0.36152	0.37513	0.40656	0.35015	0.43775	0.39317	0.46721	0.39639	0.20113	0.17915	0.44617	0.37039	0.4195	0.41904	0.38678	0.45803	0.20411	0.17606	0.22213	0.21829	0.35388	0.30147	0.22767	0.2258	0.22896	0.19877	0.19	0.21774	0.15409	0.17932	0.26467	0.19774	0.14449	0.17528
464.93	0.39265	0.38442	0.38183	0.35928	0.43286	0.33523	0.43354	0.3921	0.45935	0.40659	0.20415	0.18266	0.46067	0.36037	0.42974	0.42464	0.38945	0.46751	0.20781	0.17579	0.22282	0.23411	0.35813	0.30754	0.22103	0.22299	0.23475	0.20034	0.20838	0.22515	0.16224	0.17314	0.26525	0.20301	0.15115	0.1856
465.96	0.40012	0.38905	0.39511	0.37221	0.42627	0.35422	0.44568	0.38749	0.478	0.41027	0.20491	0.17121	0.47012	0.34676	0.43911	0.43676	0.40278	0.48099	0.22218	0.17738	0.21618	0.23915	0.36963	0.32157	0.21921	0.22228	0.2469	0.19286	0.21986	0.23265	0.1681	0.17715	0.27118	0.20598	0.16229	0.1806
467	0.38185	0.40911	0.37371	0.36917	0.40791	0.39708	0.44644	0.41052	0.48034	0.40342	0.20379	0.17375	0.48517	0.34861	0.44546	0.4391	0.39872	0.47772	0.23691	0.18307	0.21579	0.24414	0.37217	0.33964	0.22564	0.23722	0.25845	0.19929	0.22711	0.23666	0.17842	0.19066	0.27632	0.20541	0.16991	0.18158
468.03	0.37019	0.39927	0.37941	0.37815	0.42619	0.39577	0.45264	0.41908	0.46429	0.38827	0.19951	0.17041	0.49568	0.33966	0.44058	0.44487	0.39873	0.47805	0.25418	0.19418	0.20129	0.23608	0.37146	0.34057	0.22587	0.23635	0.26525	0.2091	0.2423	0.23944	0.18357	0.19746	0.27765	0.20417	0.16738	0.18044
469.06	0.39812	0.42482	0.39078	0.38113	0.45359	0.41223	0.47886	0.42369	0.48181	0.41368	0.19831	0.18011	0.50568	0.33983	0.43494	0.45575	0.41387	0.47566	0.26615	0.20906	0.2207	0.23882	0.37788	0.35461	0.21971	0.22868	0.27179	0.22135	0.25121	0.2404	0.19394	0.20636	0.2872	0.20281	0.16534	0.19319
470.1	0.41976	0.4175	0.39087	0.37532	0.44019	0.44194	0.48016	0.42659	0.47692	0.40622	0.19726	0.17768	0.50881	0.34985	0.42068	0.4534	0.42363	0.47192	0.2701	0.21734	0.21395	0.2244	0.36845	0.35892	0.21712	0.22687	0.27968	0.22098	0.23799	0.2328	0.1891	0.21048	0.29417	0.19868	0.17687	0.19191
471.13	0.43483	0.40759	0.38367	0.3703	0.42419	0.42899	0.4808	0.44233	0.48083	0.3995	0.19834	0.17174	0.50239	0.34881	0.42278	0.46081	0.42045	0.47113	0.27429	0.22269	0.22108	0.22948	0.37571	0.35459	0.2153	0.21617	0.26736	0.23001	0.24588	0.23152	0.18918	0.21336	0.29197	0.19915	0.17501	0.18477
472.16	0.44682	0.34755	0.37615	0.37134	0.42011	0.41335	0.46954	0.38526	0.45835	0.4188	0.18635	0.16417	0.48742	0.33085	0.40487	0.44834	0.41499	0.45913	0.25757	0.20699	0.20396	0.21076	0.38261	0.32831	0.20127	0.19846	0.2587	0.22736	0.23636	0.23304	0.1812	0.19813	0.28524	0.19585	0.16667	0.17634
473.17	0.49116	0.35618	0.37156	0.36272	0.41701	0.41824	0.46892	0.37895	0.47211	0.42434	0.20039	0.16623	0.48568	0.34144	0.41074	0.44608	0.43033	0.44592	0.25503	0.19972	0.21646	0.21614	0.40234	0.34354	0.20854	0.19405	0.26486	0.22766	0.23839	0.23153	0.18133	0.20528	0.29805	0.1987	0.18091	0.18962
474.21	0.48314	0.36349	0.35197	0.37221	0.41182	0.39468	0.46213	0.37213	0.46442	0.39737	0.2434	0.16334	0.48368	0.35169	0.40635	0.4477	0.42829	0.4351	0.25478	0.19921	0.2046	0.20564	0.42378	0.32841	0.21388	0.20905	0.26668	0.2225	0.24136	0.22685	0.18044	0.21284	0.29538	0.19329	0.19139	0.17786
475.24	0.47508	0.36947	0.35075	0.38007	0.45166	0.38005	0.496	0.36483	0.46423	0.4188	0.23918	0.16289	0.49361	0.34367	0.40535	0.43911	0.44693	0.41562	0.27631	0.20124	0.21485	0.21311	0.4324	0.32444	0.22429	0.21508	0.27361	0.21911	0.26616	0.23492	0.18926	0.22497	0.29141	0.20273	0.18874	0.1759
476.27	0.4835	0.38057	0.34625	0.39261	0.49835	0.40686	0.50619	0.3542	0.45519	0.43612	0.24925	0.16978	0.51238	0.34503	0.41263	0.41833	0.45738	0.41781	0.27457	0.20091	0.20706	0.2134	0.42919	0.32398	0.22336	0.23213	0.30306	0.22583	0.27266	0.24645	0.19385	0.23812	0.29657	0.20849	0.19772	0.18283
477.31	0.50816	0.44505	0.35962	0.40388	0.5231	0.39931	0.51524	0.41257	0.47345	0.44584	0.26534	0.17558	0.53198	0.37296	0.42218	0.42863	0.46907	0.41388	0.29539	0.23272	0.22306	0.23076	0.45067	0.34679	0.23783	0.25871	0.32171	0.23601	0.28577	0.24027	0.19938	0.25993	0.30052	0.22118	0.21211	0.18938
478.34	0.49078	0.47986	0.3642	0.43237	0.50501	0.42486	0.51724	0.44207	0.47406	0.45106	0.28707	0.18184	0.54542	0.37239	0.4296	0.44581	0.465	0.43517	0.29744	0.25614	0.23448	0.23608	0.44941	0.3445	0.23871	0.27176	0.34077	0.24557	0.28066	0.25273	0.2069	0.26408	0.30467	0.22762	0.21084	0.17953
479.37	0.49679	0.49363	0.39237	0.42482	0.51922	0.45306	0.51584	0.46968	0.47857	0.46669	0.26617	0.20262	0.56488	0.39652	0.44429	0.44369	0.47784	0.43213	0.31074	0.27365	0.24108	0.25209	0.44805	0.37291	0.2507	0.28296	0.36138	0.26208	0.2938	0.27345	0.213	0.27112	0.30716	0.23588	0.20979	0.20696
480.38	0.51845	0.50484	0.40929	0.45076	0.51506	0.47958	0.50029	0.5053	0.48087	0.47511	0.28085	0.22325	0.5686	0.41347	0.45675	0.46632	0.47141	0.43881	0.30414	0.28713	0.23416	0.26449	0.45772	0.39795	0.26385	0.30885	0.37587	0.28979	0.31118	0.27832	0.21619	0.28898	0.31728	0.24216	0.21458	0.22545
481.41	0.5008	0.48665	0.4254	0.47123	0.51187	0.46918	0.5039	0.50094	0.52114	0.46504	0.27475	0.23175	0.5758	0.42922	0.45885	0.48709	0.48405	0.43266	0.32001	0.29524	0.26176	0.2577	0.47249	0.4111	0.28095	0.31587	0.38375	0.30917	0.33147	0.28138	0.22495	0.2861	0.33867	0.24444	0.21944	0.22545
482.45	0.51814	0.45088	0.46188	0.49358	0.5336	0.49311	0.51124	0.5042	0.55559	0.4972	0.28623	0.24134	0.59539	0.42073	0.46935	0.5153	0.49107	0.44981	0.33274	0.29955	0.28241	0.27833	0.48596	0.41893	0.30076	0.31956	0.40629	0.33355	0.34118	0.29271	0.24181	0.29089	0.3627	0.25879	0.22351	0.23872
483.48	0.53861	0.43008	0.47094	0.48566	0.56015	0.48233	0.53187	0.50354	0.59586	0.53908	0.28098	0.24703	0.61144	0.43857	0.48302	0.52711	0.50718	0.44058	0.34033	0.31041	0.29765	0.29766	0.49814	0.43684	0.32466	0.33726	0.4202	0.35123	0.3644	0.29898	0.25264	0.30288	0.38669	0.26456	0.22815	0.24168
484.51	0.54721	0.39934	0.48094	0.48853	0.56731	0.46002	0.54442	0.4937	0.61452	0.54884	0.31866	0.26008	0.61753	0.43679	0.49221	0.52995	0.50485	0.42688	0.34376	0.31901	0.31404	0.31223	0.51651	0.44494	0.33115	0.34074	0.4303	0.36405	0.37438	0.29748	0.26472	0.30603	0.40316	0.26479	0.24509	0.24299
485.54	0.52671	0.35273	0.45379	0.4791	0.53546	0.4366	0.54716	0.46271	0.6146	0.56484	0.31756	0.24954	0.62748	0.43741	0.50053	0.53325	0.48987	0.42604	0.34089	0.31346	0.32454	0.31054	0.52026	0.45513	0.33292	0.33427	0.44662	0.36802	0.36193	0.30944	0.27601	0.29647	0.40738	0.27941	0.25216	0.24828
486.57	0.53193	0.34154	0.43927	0.45495	0.56825	0.44673	0.56351	0.47175	0.59382	0.61216	0.34543	0.26186	0.64623	0.45601	0.51452	0.53125	0.51517	0.43492	0.35788	0.3218	0.31247	0.33795	0.52428	0.47333	0.34674	0.35011	0.46357	0.36655	0.37742	0.32044	0.2806	0.30809	0.40996	0.30874	0.26217	0.27357
487.58	0.50052	0.32312	0.40978	0.4159	0.53887	0.41268	0.57388	0.45054	0.56743	0.59395	0.34848	0.27695	0.65424	0.46172	0.51728	0.5215	0.5428	0.42323	0.35521	0.32433	0.31312	0.33672	0.51381	0.49506	0.34187	0.35035	0.48626	0.36117	0.40879	0.32951	0.27967	0.30708	0.41652	0.30497	0.26758	0.28529
488.61	0.4979	0.3098	0.37277	0.41122	0.51073	0.41749	0.57706	0.43454	0.54228	0.55345	0.39299	0.29033	0.66392	0.47171	0.50419	0.53442	0.55538	0.4262	0.37048	0.34052	0.31157	0.32396	0.52601	0.51234	0.34513	0.36707	0.50064	0.37551	0.42836	0.33293	0.28899	0.31374	0.41869	0.32157	0.29634	0.31127
489.64	0.49087	0.30109	0.34044	0.40754	0.46193	0.42988	0.59906	0.43041	0.53094	0.55991	0.41121	0.2894	0.68638	0.47578	0.50101	0.54593	0.56126	0.44711	0.39248	0.35258	0.30784	0.32561	0.52699	0.53707	0.3547	0.39155	0.52723	0.37625	0.42697	0.34239	0.2965	0.32299	0.43438	0.34978	0.31131	0.33487
490.67	0.49677	0.33669	0.37454	0.39108	0.46735	0.4666	0.6066	0.42563	0.5416	0.5532	0.42868	0.30583	0.71353	0.4849	0.52927	0.54714	0.58759	0.45688	0.40775	0.37786	0.31565	0.33809	0.54448	0.54897	0.37122	0.41074	0.56317	0.38023	0.45125	0.34974	0.30427	0.32641	0.4587	0.36128	0.32354	0.34299
491.7	0.49326	0.36949	0.39589	0.40146	0.40728	0.46108	0.60433	0.40315	0.54912	0.56492	0.43638	0.31399	0.73233	0.49706	0.55368	0.5697	0.58333	0.46414	0.41343	0.38098	0.34475	0.35885	0.57265	0.56395	0.38974	0.42918	0.60926	0.39373	0.44962	0.35812	0.32281	0.32476	0.48317	0.37592	0.34222	0.36374
492.74	0.49786	0.39582	0.39702	0.45129	0.41288	0.46885	0.60927	0.41707	0.55541	0.58944	0.45616	0.31856	0.75778	0.50953	0.5725	0.59972	0.59453	0.49144	0.43264	0.38953	0.34329	0.37536	0.58597	0.57406	0.41997	0.45608	0.63495	0.42168	0.45329	0.37381	0.33711	0.33057	0.50157	0.40907	0.36479	0.39076
493.74	0.47345	0.4376	0.41877	0.45495	0.43831	0.45449	0.64086	0.42789	0.56238	0.62531	0.4469	0.3331	0.7807	0.52405	0.59612	0.61723	0.62683	0.50071	0.45405	0.3788	0.36898	0.40104	0.59777	0.59414	0.44675	0.47215	0.66334	0.42848	0.47666	0.38605	0.35277	0.33001	0.53091	0.43839	0.37441	0.40392
494.77	0.47021	0.46822	0.47259	0.49228	0.50267	0.45008	0.65762	0.44412	0.58373	0.66617	0.45763	0.34562	0.80721	0.53988	0.62102	0.65465	0.66204	0.54168	0.46386	0.3961	0.39773	0.41201	0.60973	0.60586	0.46943	0.47947	0.69108	0.44404	0.51212	0.39611	0.37043	0.33844	0.56345	0.46574	0.408	0.42681
495.8	0.46036	0.47955	0.47334	0.52049	0.46539	0.43061	0.65974	0.45827	0.59473	0.69276	0.46998	0.35769	0.82092	0.54868	0.62559	0.68012	0.67788	0.56433	0.47519	0.40737	0.41572	0.41875	0.60721	0.60768	0.48776	0.48486	0.70926	0.44813	0.52827	0.40214	0.38057	0.34892	0.58046	0.49437	0.43536	0.45005
496.83	0.44985	0.48071	0.52807	0.531	0.47495	0.40457	0.67688	0.49626	0.5946	0.70054	0.48249	0.35597	0.82429	0.55232	0.6397	0.70231	0.69716	0.55583	0.47513	0.42174	0.42701	0.41882	0.60281	0.60463	0.5068	0.48615	0.72987	0.45641	0.549	0.39702	0.38798	0.36755	0.59212	0.50203	0.45199	0.44999
497.86	0.43216	0.54367	0.57155	0.48749	0.46537	0.39025	0.68718	0.46391	0.59686	0.68096	0.48065	0.35912	0.81522	0.57744	0.65512	0.68413	0.69681	0.55111	0.47446	0.41751	0.44219	0.40993	0.60862	0.59857	0.50046	0.50165	0.73487	0.43708	0.55743	0.39544	0.39376	0.37919	0.60146	0.50686	0.46912	0.44855
498.87	0.40972	0.53484	0.63292	0.46612	0.42572	0.37446	0.65959	0.45886	0.57164	0.67292	0.46941	0.34464	0.80271	0.55543	0.6597	0.66567	0.68316	0.53152	0.46399	0.43017	0.42932	0.40701	0.5944	0.58491	0.4887	0.48395	0.75397	0.41981	0.54284	0.38989	0.38504	0.39382	0.58529	0.50561	0.47883	0.45483
499.9	0.39881	0.55306	0.64496	0.44139	0.41991	0.35505	0.64946	0.43674	0.5511	0.65717	0.44218	0.33345	0.77154	0.55379	0.66208	0.65669	0.69159	0.50645	0.4683	0.42401	0.42251	0.41047	0.58785	0.55317	0.48486	0.48828	0.75857	0.41428	0.55095	0.38916	0.38063	0.38958	0.57206	0.50465	0.46847	0.43144
500.93	0.40156	0.56013	0.68259	0.42798	0.45634	0.3261	0.6698	0.44555	0.53486	0.62151	0.43897	0.33619	0.75137	0.56692	0.66701	0.64986	0.69308	0.48368	0.46554	0.42072	0.41471	0.40726	0.59079	0.54595	0.47973	0.49109	0.74663	0.41863	0.54521	0.3832	0.37522	0.39935	0.56249	0.49039	0.46515	0.43651
501.96	0.41492	0.59008	0.69606	0.44354	0.41407	0.34571	0.67378	0.4438	0.52999	0.59451	0.41867	0.334	0.74058	0.56131	0.65136	0.65118	0.68101	0.51069	0.47428	0.4231	0.4039	0.39688	0.59235	0.54151	0.46921	0.48268	0.73041	0.41875	0.5453	0.38873	0.37003	0.39474	0.55666	0.49139	0.4534	0.44012
502.99	0.40274	0.57854	0.67786	0.47268	0.40054	0.35498	0.67109	0.45981	0.52542	0.59522	0.38915	0.3321	0.74164	0.54234	0.6479	0.67064	0.6701	0.51088	0.48058	0.43013	0.41011	0.38278	0.57835	0.54783	0.48062	0.46779	0.72277	0.41948	0.54441	0.38497	0.36908	0.39049	0.54451	0.4825	0.44571	0.43662
504.02	0.41968	0.53023	0.66833	0.49096	0.42263	0.35689	0.68083	0.4298	0.52744	0.56641	0.35777	0.33381	0.72191	0.53999	0.64549	0.67639	0.65022	0.52113	0.47947	0.40654	0.41248	0.37645	0.57166	0.52154	0.48151	0.46781	0.69338	0.4148	0.54481	0.37809	0.36818	0.36151	0.55536	0.4753	0.4296	0.42983
505.02	0.43832	0.52844	0.67893	0.50429	0.38359	0.36817	0.67958	0.45038	0.52274	0.54407	0.33354	0.34705	0.71958	0.53586	0.64401	0.66988	0.6338	0.52518	0.4662	0.38784	0.4135	0.3733	0.5585	0.52786	0.47932	0.46443	0.68425	0.41005	0.52818	0.37354	0.35491	0.35211	0.55267	0.47661	0.4167	0.44678
506.05	0.43211	0.55124	0.65838	0.50257	0.35649	0.3837	0.67167	0.41622	0.51758	0.55	0.29513	0.32976	0.70117	0.51574	0.63146	0.6612	0.61936	0.53228	0.46069	0.36266	0.41522	0.3691	0.54988	0.52048	0.4696	0.4528	0.6722	0.39428	0.51377	0.36573	0.34475	0.32926	0.54268	0.47727	0.41042	0.4276
507.08	0.42768	0.54095	0.62708	0.45748	0.3976	0.37121	0.65556	0.39904	0.4937	0.53641	0.27434	0.32087	0.68706	0.50217	0.62547	0.63437	0.60283	0.51183	0.43927	0.34614	0.41107	0.36195	0.51374	0.50419	0.4481	0.45173	0.65698	0.36893	0.50066	0.35281	0.32863	0.3185	0.53136	0.47496	0.39733	0.41442
508.11	0.42678	0.50819	0.61243	0.43069	0.39414	0.37951	0.67096	0.38405	0.47129	0.52693	0.29024	0.29998	0.65917	0.49155	0.61554	0.60849	0.56966	0.5007	0.43525	0.3295	0.39676	0.35875	0.51444	0.48306	0.42767	0.44854	0.64372	0.35084	0.47886	0.3437	0.31434	0.30617	0.51613	0.48008	0.39094	0.40196
509.14	0.4217	0.53526	0.57758	0.41505	0.38326	0.39305	0.67452	0.38501	0.47166	0.52083	0.29345	0.28396	0.65708	0.48911	0.61105	0.61751	0.57274	0.5107	0.42224	0.33432	0.3773	0.33522	0.52139	0.48077	0.4124	0.44789	0.62473	0.34951	0.4635	0.33885	0.30489	0.30987	0.48594	0.47167	0.38769	0.39767
510.14	0.38524	0.52235	0.53498	0.40078	0.41515	0.40376	0.66865	0.36224	0.46416	0.49157	0.28066	0.24939	0.64278	0.47753	0.59575	0.61239	0.56593	0.49434	0.41563	0.32688	0.37152	0.31181	0.51255	0.46926	0.39643	0.4301	0.59926	0.33801	0.45109	0.3226	0.29743	0.30437	0.46531	0.44586	0.37082	0.37037
511.17	0.38472	0.49288	0.51947	0.42997	0.42817	0.40102	0.67018	0.38865	0.46441	0.47752	0.29154	0.25821	0.63416	0.47986	0.59489	0.61654	0.5561	0.49209	0.39981	0.32878	0.37454	0.30294	0.51116	0.4648	0.38567	0.43067	0.58026	0.33802	0.43802	0.32395	0.29389	0.31011	0.46413	0.4426	0.36193	0.37153
512.2	0.38053	0.46679	0.47181	0.46559	0.43046	0.40449	0.65622	0.38342	0.45718	0.47048	0.29156	0.24806	0.62787	0.46285	0.58834	0.63508	0.53853	0.47962	0.39605	0.32465	0.35287	0.28729	0.52363	0.45834	0.37872	0.41796	0.55656	0.34086	0.41586	0.31443	0.28566	0.29647	0.44773	0.42893	0.35865	0.36995
513.23	0.36528	0.44683	0.44728	0.48563	0.42536	0.37406	0.62001	0.36398	0.45446	0.44048	0.25999	0.23632	0.61261	0.4524	0.58736	0.6358	0.54548	0.46529	0.38014	0.30927	0.35108	0.27494	0.50326	0.44069	0.36417	0.40117	0.52605	0.33218	0.41189	0.29428	0.26848	0.27956	0.44124	0.41586	0.35059	0.35736
514.23	0.33433	0.4214	0.44114	0.4803	0.42762	0.34534	0.58253	0.36558	0.4435	0.45168	0.24932	0.22259	0.59725	0.449	0.58371	0.59997	0.50826	0.43909	0.36509	0.28864	0.33794	0.27663	0.46675	0.42071	0.35527	0.37504	0.51707	0.31028	0.37782	0.27768	0.24737	0.25808	0.43157	0.40541	0.33539	0.33967
515.26	0.32585	0.39321	0.427	0.49084	0.37766	0.33445	0.55836	0.37301	0.43116	0.44609	0.25278	0.21893	0.58669	0.44035	0.59012	0.57664	0.47222	0.42507	0.34819	0.28147	0.31978	0.2649	0.44846	0.41237	0.34565	0.37026	0.50376	0.29852	0.34866	0.27068	0.23755	0.24191	0.41853	0.39214	0.3359	0.33371
516.29	0.31327	0.36867	0.39989	0.48247	0.37963	0.33079	0.52877	0.36056	0.40753	0.43045	0.23804	0.19631	0.57485	0.42829	0.57785	0.5597	0.46758	0.40889	0.34404	0.27383	0.29838	0.25648	0.42275	0.39504	0.33223	0.34814	0.48874	0.29003	0.34232	0.26229	0.22639	0.2224	0.40535	0.37815	0.31906	0.31346
517.32	0.31717	0.35862	0.38394	0.46813	0.38794	0.33375	0.50451	0.35881	0.4244	0.40802	0.24807	0.20116	0.5679	0.42928	0.55915	0.51852	0.47424	0.38354	0.33895	0.27253	0.30032	0.24434	0.41454	0.39766	0.31759	0.34004	0.47644	0.27606	0.33595	0.25405	0.21926	0.21129	0.39879	0.36151	0.30281	0.3084
518.34	0.33522	0.40398	0.36971	0.51073	0.41992	0.36558	0.52011	0.42145	0.44351	0.42171	0.23512	0.21796	0.57854	0.44468	0.55203	0.52281	0.47547	0.39441	0.34876	0.29202	0.28651	0.26655	0.40096	0.40483	0.31375	0.33648	0.47471	0.2826	0.32925	0.26388	0.22936	0.21128	0.39342	0.36293	0.28502	0.30633
519.35	0.35421	0.41307	0.36416	0.55119	0.42464	0.38161	0.50739	0.42754	0.44486	0.40771	0.22969	0.21913	0.57582	0.44	0.55036	0.54093	0.47572	0.38865	0.33838	0.29391	0.28579	0.25694	0.41275	0.4135	0.29941	0.33179	0.47085	0.28341	0.33064	0.26854	0.22676	0.20964	0.39281	0.35828	0.26892	0.29143
520.37	0.3541	0.43419	0.38074	0.56174	0.46626	0.39088	0.50191	0.41518	0.45017	0.42183	0.25032	0.21882	0.58009	0.44388	0.53301	0.53803	0.48349	0.39133	0.3454	0.28812	0.289	0.26253	0.43515	0.40673	0.2951	0.30888	0.45159	0.28162	0.34118	0.26817	0.22058	0.19718	0.39348	0.35439	0.2512	0.27508
521.4	0.36727	0.47547	0.38682	0.55898	0.47679	0.3987	0.50384	0.42202	0.47066	0.427	0.26541	0.22111	0.58016	0.45059	0.53737	0.53677	0.47382	0.38829	0.35872	0.28854	0.27096	0.26171	0.43851	0.40866	0.2863	0.30732	0.45038	0.27545	0.33491	0.26353	0.21491	0.19335	0.38519	0.33869	0.23577	0.27382
522.43	0.33401	0.51104	0.40483	0.58677	0.49978	0.40864	0.49065	0.441	0.49092	0.44847	0.2546	0.2214	0.5781	0.46886	0.55069	0.53736	0.45413	0.40132	0.35423	0.28394	0.27127	0.26038	0.44474	0.40139	0.28532	0.30228	0.44008	0.27944	0.33406	0.26772	0.20577	0.20147	0.3812	0.32949	0.22645	0.25563
523.43	0.348	0.50369	0.46588	0.57329	0.52837	0.43132	0.45382	0.40769	0.50313	0.43753	0.29317	0.20969	0.5668	0.47116	0.55221	0.51693	0.43658	0.39234	0.3437	0.26676	0.27931	0.24193	0.45407	0.39594	0.28657	0.28663	0.44298	0.27897	0.32867	0.26636	0.18757	0.18974	0.37869	0.30747	0.22308	0.24463
524.46	0.3551	0.552	0.46492	0.57901	0.588	0.45985	0.46084	0.42824	0.51892	0.44127	0.32236	0.20839	0.56694	0.4809	0.53842	0.48959	0.43518	0.38391	0.36405	0.27427	0.28662	0.24288	0.45623	0.39243	0.28388	0.28669	0.42963	0.2805	0.33498	0.26048	0.18505	0.19213	0.36712	0.29428	0.21774	0.23709
525.48	0.35761	0.51967	0.44724	0.61614	0.60916	0.47925	0.4444	0.44086	0.51202	0.45242	0.30655	0.20239	0.56049	0.4768	0.53473	0.48864	0.43147	0.38035	0.36511	0.28088	0.2684	0.24434	0.43766	0.38551	0.2718	0.27318	0.42762	0.28097	0.33376	0.26657	0.1805	0.19784	0.3425	0.28977	0.20484	0.23837
526.51	0.3234	0.50407	0.41885	0.64748	0.62828	0.49862	0.42707	0.44779	0.52126	0.46734	0.28154	0.18909	0.54939	0.45934	0.5061	0.4669	0.42369	0.37167	0.3555	0.26466	0.27425	0.25102	0.421	0.37233	0.26058	0.26044	0.40816	0.26288	0.33231	0.26256	0.1756	0.18493	0.32986	0.27857	0.19209	0.22299
527.51	0.33982	0.47636	0.42204	0.68264	0.62854	0.51773	0.44006	0.45288	0.49124	0.45713	0.28902	0.17702	0.53764	0.43987	0.49669	0.46067	0.42802	0.36921	0.3685	0.26958	0.26268	0.27188	0.40672	0.36426	0.24857	0.24501	0.39912	0.2535	0.32106	0.25878	0.17484	0.17633	0.3219	0.26828	0.18419	0.21535
528.54	0.33908	0.44368	0.41551	0.70345	0.63846	0.512	0.41987	0.46159	0.4806	0.49595	0.28675	0.17338	0.52343	0.41602	0.49337	0.45751	0.43341	0.34536	0.35464	0.27704	0.24991	0.29592	0.40221	0.35758	0.23065	0.23382	0.39366	0.24137	0.3136	0.25363	0.16831	0.17043	0.31666	0.26644	0.16915	0.20397
529.56	0.32943	0.39716	0.43807	0.74048	0.6359	0.49933	0.39757	0.4407	0.46536	0.49183	0.26979	0.1741	0.50711	0.39887	0.48751	0.45233	0.43877	0.33325	0.34957	0.26236	0.24713	0.30514	0.38872	0.36202	0.21368	0.22053	0.39453	0.2371	0.30705	0.25308	0.16086	0.14762	0.31262	0.25412	0.16455	0.2097
530.59	0.33066	0.4238	0.44666	0.74865	0.62236	0.47598	0.38808	0.40299	0.4714	0.45732	0.23701	0.16742	0.48926	0.39254	0.48499	0.44435	0.41726	0.31453	0.33383	0.24521	0.25281	0.3081	0.35885	0.36021	0.19532	0.22158	0.39695	0.22082	0.2734	0.23749	0.14786	0.12944	0.32014	0.22944	0.14542	0.18931
531.61	0.32782	0.3883	0.45225	0.77077	0.61952	0.44923	0.36503	0.36931	0.44543	0.4415	0.23746	0.15604	0.47442	0.38406	0.48318	0.44667	0.40126	0.30339	0.32406	0.2503	0.25216	0.30122	0.35777	0.35466	0.18323	0.21172	0.39862	0.21972	0.26023	0.2254	0.13566	0.12174	0.3031	0.22338	0.13036	0.16993
532.62	0.3163	0.39097	0.46329	0.7892	0.61971	0.45708	0.34836	0.34939	0.4436	0.44272	0.22707	0.15184	0.46681	0.3874	0.46846	0.43964	0.40306	0.29727	0.31641	0.24549	0.26497	0.29408	0.3604	0.35598	0.18698	0.21462	0.39956	0.22564	0.2633	0.22106	0.12824	0.11559	0.29602	0.21233	0.12864	0.15646
533.64	0.28258	0.36894	0.45065	0.82035	0.60206	0.44597	0.34398	0.31709	0.43565	0.42282	0.19792	0.14493	0.46445	0.37552	0.44882	0.4216	0.38122	0.29829	0.30669	0.23087	0.26681	0.27084	0.35345	0.35181	0.18099	0.20801	0.38782	0.21971	0.2468	0.20919	0.12376	0.11392	0.2905	0.19468	0.12165	0.14735
534.67	0.29183	0.40357	0.43176	0.84938	0.59204	0.46985	0.35171	0.31739	0.44537	0.42797	0.18695	0.14988	0.46455	0.38493	0.45104	0.42874	0.36787	0.30016	0.29265	0.23215	0.26458	0.2854	0.36511	0.35025	0.18093	0.21207	0.37833	0.22693	0.24728	0.20436	0.12211	0.1215	0.29129	0.19386	0.10727	0.13816
535.67	0.29182	0.38914	0.43253	0.86774	0.59169	0.47913	0.34224	0.33267	0.43526	0.43653	0.20626	0.16492	0.45069	0.37152	0.43171	0.41088	0.37109	0.29707	0.29137	0.24299	0.26675	0.28974	0.36804	0.34779	0.17849	0.20989	0.36444	0.23046	0.27296	0.1979	0.12362	0.13047	0.29176	0.19652	0.10503	0.14134
536.69	0.32301	0.4247	0.45244	0.89148	0.59158	0.50804	0.36051	0.34185	0.44207	0.4318	0.2252	0.18131	0.44501	0.36657	0.42873	0.4032	0.36877	0.29827	0.29505	0.24637	0.25723	0.30392	0.37832	0.35525	0.17522	0.21471	0.36658	0.23847	0.27763	0.2015	0.12345	0.13032	0.29827	0.18784	0.11733	0.14752
537.72	0.33256	0.45924	0.43374	0.90104	0.56192	0.47806	0.36278	0.36136	0.45532	0.42812	0.20905	0.18915	0.43292	0.356	0.42823	0.39385	0.35551	0.2966	0.28624	0.25274	0.24662	0.30468	0.35844	0.36018	0.16018	0.2041	0.36569	0.22733	0.2689	0.19661	0.11821	0.13466	0.29531	0.19071	0.10753	0.16061
538.74	0.36862	0.52382	0.44067	0.89993	0.57223	0.46891	0.37753	0.37579	0.46512	0.40824	0.20831	0.18564	0.40899	0.37032	0.42819	0.39402	0.36139	0.28415	0.30436	0.27814	0.24829	0.31297	0.35912	0.35843	0.15326	0.21059	0.369	0.22747	0.2824	0.19215	0.12	0.14223	0.2964	0.19233	0.093555	0.15679
539.74	0.37289	0.50261	0.44932	0.8967	0.55529	0.44712	0.36813	0.35658	0.4412	0.39723	0.20812	0.17254	0.37804	0.35723	0.40874	0.3813	0.35782	0.28391	0.30875	0.26157	0.23755	0.30109	0.33351	0.34739	0.14261	0.19718	0.36213	0.21254	0.27891	0.18928	0.11729	0.13036	0.28633	0.17353	0.089952	0.1425
540.77	0.3816	0.52622	0.45869	0.90813	0.50906	0.41073	0.38179	0.36126	0.45171	0.39074	0.18736	0.15746	0.37174	0.34699	0.40953	0.38089	0.34788	0.27005	0.31153	0.25735	0.23349	0.29367	0.3402	0.33458	0.13997	0.18643	0.36269	0.20463	0.26088	0.19126	0.11717	0.13114	0.28756	0.16691	0.089579	0.12912
541.79	0.36234	0.49804	0.46406	0.89908	0.47172	0.40105	0.37217	0.33879	0.45572	0.40476	0.17925	0.15186	0.36345	0.34173	0.40816	0.37225	0.33943	0.26408	0.31576	0.249	0.2349	0.29085	0.33719	0.32274	0.14292	0.16895	0.36491	0.20019	0.24934	0.19696	0.11682	0.13093	0.29028	0.16548	0.083509	0.11584
542.82	0.36944	0.49005	0.45473	0.90539	0.46494	0.38033	0.36063	0.30396	0.458	0.39658	0.17958	0.14114	0.34898	0.3347	0.40026	0.37424	0.32435	0.23672	0.30684	0.23998	0.23856	0.28203	0.33064	0.30467	0.13912	0.16878	0.35831	0.19861	0.2453	0.19744	0.12114	0.12246	0.29573	0.16125	0.077693	0.094283
543.82	0.38436	0.47908	0.43841	0.9026	0.40085	0.38416	0.36502	0.31429	0.45092	0.40056	0.19312	0.14885	0.36044	0.3192	0.40409	0.37289	0.30454	0.24607	0.30106	0.22361	0.23674	0.27947	0.319	0.30427	0.14009	0.16078	0.35983	0.20593	0.23137	0.20836	0.11923	0.12363	0.28958	0.15678	0.086839	0.10329
544.84	0.4231	0.49544	0.49003	0.91935	0.36808	0.40665	0.39091	0.33129	0.49009	0.40341	0.19766	0.1524	0.38575	0.32374	0.42403	0.37896	0.2997	0.26136	0.30715	0.24606	0.25601	0.28674	0.32053	0.29381	0.14697	0.17207	0.37025	0.21748	0.22825	0.22401	0.12268	0.14835	0.3129	0.17597	0.095645	0.10367
545.86	0.45563	0.5231	0.49383	0.91371	0.4071	0.43402	0.40654	0.31061	0.49878	0.4117	0.21504	0.15251	0.38683	0.33574	0.42869	0.38703	0.30376	0.27738	0.31106	0.24803	0.26265	0.29975	0.33052	0.30116	0.15858	0.18999	0.37594	0.23096	0.23634	0.23087	0.12463	0.15332	0.31456	0.18537	0.11219	0.1075
546.89	0.51748	0.5781	0.50783	0.91348	0.43263	0.41412	0.43274	0.35273	0.53886	0.39889	0.20854	0.16397	0.39841	0.34885	0.44521	0.40107	0.31672	0.28366	0.31462	0.25778	0.2738	0.29463	0.32368	0.31678	0.17159	0.20938	0.37316	0.23984	0.24948	0.22937	0.13298	0.16454	0.32501	0.18561	0.11666	0.12289
547.89	0.55716	0.60474	0.56935	0.90414	0.44669	0.44615	0.45284	0.38511	0.54579	0.41168	0.22169	0.16897	0.41464	0.35647	0.45745	0.40966	0.34304	0.31814	0.32393	0.2643	0.28508	0.31136	0.33848	0.33415	0.19326	0.21334	0.38344	0.25039	0.25581	0.243	0.13609	0.17739	0.32912	0.19741	0.12818	0.136
548.91	0.58525	0.64268	0.60347	0.88953	0.49078	0.46062	0.44708	0.38487	0.56318	0.40609	0.22399	0.17147	0.41638	0.3697	0.45704	0.40816	0.37853	0.32275	0.32132	0.26648	0.29074	0.30726	0.35823	0.33054	0.20563	0.22036	0.37742	0.24818	0.27285	0.24476	0.13942	0.17859	0.32751	0.20416	0.13563	0.1353
549.93	0.57032	0.69538	0.56837	0.84886	0.5257	0.44278	0.44686	0.38565	0.56418	0.41139	0.24097	0.18553	0.41368	0.37544	0.43936	0.40664	0.39284	0.31628	0.31633	0.26052	0.29164	0.3001	0.37022	0.34135	0.21603	0.22025	0.36872	0.24968	0.27311	0.2422	0.14351	0.17123	0.31689	0.19624	0.13551	0.14242
550.93	0.55147	0.68128	0.56886	0.82007	0.51402	0.42078	0.44384	0.40363	0.5524	0.41613	0.24418	0.20157	0.4154	0.37582	0.44391	0.40001	0.40646	0.31412	0.30984	0.26602	0.29229	0.27188	0.36102	0.34253	0.22202	0.20984	0.36627	0.24641	0.26996	0.24137	0.14234	0.16635	0.30713	0.1918	0.13072	0.13371
551.96	0.51289	0.66173	0.57929	0.7778	0.49367	0.41469	0.43387	0.36571	0.51396	0.40849	0.24683	0.18929	0.39844	0.35615	0.43194	0.37262	0.39228	0.30508	0.29348	0.26238	0.284	0.24672	0.35351	0.32361	0.21616	0.18944	0.36209	0.22333	0.25035	0.23597	0.12982	0.16055	0.29335	0.18868	0.13298	0.12264
552.98	0.48338	0.63427	0.55957	0.71961	0.4751	0.3816	0.43551	0.33366	0.50044	0.3803	0.22285	0.18648	0.37806	0.33424	0.42221	0.35665	0.36932	0.28632	0.2873	0.24773	0.27523	0.21122	0.33268	0.31244	0.20285	0.17557	0.3497	0.20932	0.24638	0.22498	0.11926	0.14896	0.29044	0.17369	0.12003	0.1043
553.98	0.45295	0.58166	0.54832	0.66997	0.42827	0.33668	0.43974	0.30283	0.48539	0.37826	0.23357	0.18784	0.35652	0.30385	0.41058	0.34534	0.33193	0.26246	0.28845	0.22917	0.27981	0.19871	0.31704	0.30236	0.19182	0.15517	0.33786	0.18935	0.22521	0.21418	0.11055	0.13028	0.28091	0.16164	0.11541	0.088507
555	0.44196	0.53199	0.51291	0.62398	0.35062	0.29666	0.42799	0.26713	0.4568	0.35676	0.19287	0.16848	0.33042	0.26923	0.40031	0.32092	0.29736	0.24859	0.27759	0.22174	0.26341	0.17228	0.28735	0.28571	0.18211	0.12962	0.32113	0.16009	0.19859	0.20169	0.096355	0.11655	0.26282	0.1544	0.10628	0.073631
556.02	0.41335	0.53355	0.47797	0.57832	0.32949	0.27096	0.42335	0.26222	0.42858	0.32271	0.17108	0.146	0.30656	0.25851	0.37376	0.30306	0.26294	0.22889	0.27226	0.20028	0.24224	0.15186	0.26976	0.26361	0.1558	0.12049	0.30104	0.14307	0.17887	0.191	0.089202	0.10237	0.24169	0.14389	0.090106	0.067312
557.05	0.41442	0.53707	0.45946	0.54086	0.30581	0.26492	0.41574	0.27453	0.42948	0.30792	0.16251	0.14809	0.30188	0.2636	0.36546	0.31127	0.25064	0.21663	0.25967	0.17959	0.24264	0.14166	0.25821	0.27132	0.14061	0.11196	0.2845	0.1437	0.16317	0.18742	0.088394	0.097224	0.22714	0.1434	0.084727	0.065182
558.04	0.38205	0.51568	0.41505	0.49919	0.26533	0.26259	0.41455	0.27631	0.42143	0.30837	0.16678	0.13894	0.29943	0.27206	0.35252	0.28374	0.2397	0.1957	0.24865	0.17738	0.22958	0.14563	0.25343	0.2586	0.12913	0.10076	0.26401	0.12401	0.14654	0.17967	0.087357	0.085372	0.20341	0.13343	0.082156	0.063695
559.07	0.36038	0.5342	0.3955	0.49157	0.26888	0.26534	0.41351	0.29429	0.40955	0.30737	0.13065	0.12491	0.29821	0.27142	0.34345	0.28951	0.24982	0.21403	0.2426	0.18405	0.2189	0.13966	0.23013	0.25626	0.12502	0.094109	0.25311	0.1225	0.1432	0.18025	0.086612	0.091749	0.19135	0.12959	0.067006	0.05821
560.09	0.35928	0.549	0.40358	0.47397	0.32056	0.2661	0.43173	0.34144	0.41556	0.31599	0.15952	0.12733	0.30584	0.28187	0.34999	0.28606	0.26791	0.20055	0.24604	0.1905	0.2249	0.14249	0.24011	0.25447	0.11597	0.095675	0.25972	0.12157	0.1482	0.17358	0.08962	0.093892	0.18927	0.13475	0.072772	0.054732
561.09	0.39184	0.5421	0.41563	0.42999	0.30502	0.27688	0.43085	0.34039	0.42994	0.3246	0.16268	0.13423	0.31474	0.28149	0.34502	0.29515	0.26683	0.18467	0.23113	0.20173	0.23115	0.15019	0.23943	0.25223	0.11869	0.08487	0.25846	0.11297	0.14044	0.1712	0.088245	0.10044	0.18469	0.14045	0.081177	0.049258
562.11	0.41886	0.55489	0.37016	0.42022	0.29635	0.29353	0.44801	0.36081	0.43004	0.34829	0.17685	0.13405	0.32444	0.27375	0.32753	0.28627	0.25928	0.18431	0.23817	0.21073	0.23096	0.16313	0.24395	0.24061	0.11643	0.081294	0.24943	0.10845	0.13845	0.16817	0.092008	0.10477	0.19	0.13645	0.079468	0.051251
563.13	0.46114	0.58689	0.38268	0.41097	0.32154	0.29126	0.4662	0.37091	0.43051	0.36416	0.20442	0.14076	0.32295	0.27636	0.32041	0.29626	0.25498	0.20021	0.23943	0.20448	0.23495	0.1624	0.25888	0.23522	0.11544	0.092464	0.26302	0.10715	0.13348	0.16534	0.094563	0.10964	0.18934	0.13983	0.081844	0.050065
564.13	0.47393	0.61051	0.41412	0.4045	0.3396	0.29843	0.49306	0.38384	0.43554	0.37638	0.22465	0.14976	0.31816	0.28507	0.33804	0.29404	0.24393	0.18237	0.23161	0.20168	0.22487	0.15594	0.26593	0.24129	0.11698	0.098291	0.26985	0.10856	0.12614	0.16051	0.098793	0.11383	0.19259	0.14638	0.088558	0.054526
565.15	0.47269	0.61413	0.43607	0.39714	0.33856	0.32445	0.5036	0.34877	0.43371	0.37588	0.22614	0.14116	0.31445	0.28893	0.33516	0.28472	0.24477	0.19139	0.23069	0.18174	0.21741	0.16187	0.26077	0.24474	0.11454	0.09789	0.26074	0.10919	0.12551	0.16607	0.10061	0.11287	0.18729	0.15114	0.080059	0.06154
566.17	0.4662	0.60863	0.42541	0.41231	0.33929	0.33451	0.51761	0.36861	0.43721	0.38065	0.24177	0.12591	0.30777	0.2746	0.34427	0.27784	0.23077	0.19713	0.22862	0.17403	0.21067	0.16193	0.26008	0.24492	0.11507	0.097493	0.26267	0.11254	0.11891	0.16566	0.10323	0.12002	0.20286	0.14714	0.076749	0.068835
567.17	0.46867	0.59006	0.4705	0.41174	0.35481	0.33807	0.52225	0.36981	0.45174	0.36923	0.24547	0.12535	0.29212	0.26701	0.355	0.27463	0.23878	0.21136	0.22609	0.1839	0.19905	0.17298	0.26326	0.25745	0.12019	0.10106	0.27794	0.11723	0.11911	0.17461	0.1043	0.12001	0.20379	0.14656	0.071318	0.061851
568.19	0.47084	0.61336	0.48919	0.42933	0.35681	0.36678	0.53417	0.37223	0.4676	0.37453	0.22602	0.10761	0.29608	0.25992	0.36923	0.28086	0.23748	0.20156	0.22548	0.18186	0.19863	0.1857	0.25023	0.24551	0.1235	0.10383	0.2696	0.13212	0.11221	0.18229	0.11472	0.12842	0.21026	0.15652	0.080769	0.052055
569.21	0.48369	0.59746	0.46008	0.41772	0.36111	0.37953	0.52127	0.36797	0.46557	0.35002	0.22934	0.099147	0.30052	0.26142	0.34781	0.26434	0.23242	0.19504	0.22451	0.17147	0.19131	0.18514	0.24773	0.23074	0.12332	0.11612	0.26729	0.13094	0.1112	0.1872	0.11799	0.13045	0.20051	0.14616	0.088099	0.047451
570.2	0.50696	0.6136	0.46831	0.4089	0.38502	0.38775	0.50369	0.39695	0.47343	0.34969	0.20733	0.097146	0.29727	0.26704	0.34214	0.27025	0.22034	0.20658	0.21742	0.18056	0.18268	0.18293	0.24389	0.21991	0.12643	0.12919	0.26954	0.13613	0.12254	0.19923	0.12426	0.14035	0.20591	0.13246	0.089653	0.046494
571.22	0.52525	0.64648	0.49891	0.4226	0.46036	0.41759	0.50866	0.39473	0.49995	0.36953	0.20771	0.12025	0.29946	0.2759	0.34046	0.26917	0.24135	0.2235	0.23456	0.18062	0.19574	0.1958	0.24744	0.23595	0.14093	0.15039	0.27366	0.14225	0.14821	0.21466	0.13718	0.15128	0.2107	0.13685	0.087641	0.059736
572.24	0.51668	0.66776	0.48496	0.43472	0.50286	0.42438	0.51623	0.38746	0.52799	0.37428	0.21323	0.11067	0.30942	0.28901	0.33966	0.27864	0.25305	0.22564	0.23504	0.17523	0.21728	0.19679	0.25111	0.22371	0.14837	0.16992	0.27086	0.14666	0.17667	0.21919	0.14992	0.1552	0.21817	0.1455	0.099576	0.065981
573.24	0.53021	0.6358	0.50411	0.44474	0.53364	0.42939	0.51217	0.37453	0.53375	0.36558	0.21765	0.10973	0.31214	0.29701	0.35149	0.28689	0.26597	0.23001	0.24309	0.17997	0.22022	0.19167	0.25346	0.21857	0.14841	0.17549	0.2825	0.15073	0.18907	0.22827	0.15344	0.15836	0.22046	0.13824	0.097998	0.068411
574.26	0.53281	0.61344	0.51378	0.44111	0.5331	0.43024	0.52078	0.38611	0.54332	0.3638	0.21821	0.1011	0.29678	0.28609	0.35018	0.28894	0.2615	0.24201	0.24378	0.19827	0.22698	0.19549	0.25726	0.21563	0.14811	0.1692	0.28673	0.15344	0.19541	0.23793	0.16003	0.16586	0.23668	0.14348	0.09226	0.061843
575.28	0.53447	0.57825	0.52818	0.43519	0.52339	0.43619	0.54118	0.38697	0.56831	0.3771	0.24209	0.10372	0.29963	0.27917	0.36313	0.298	0.2615	0.22474	0.255	0.1941	0.24936	0.2006	0.26348	0.21466	0.16124	0.16698	0.29664	0.16566	0.20434	0.23701	0.17146	0.16179	0.2472	0.15307	0.10268	0.062469
576.28	0.52762	0.55464	0.53113	0.41443	0.48058	0.44548	0.53105	0.3852	0.56094	0.37331	0.21897	0.081987	0.29387	0.27163	0.37819	0.28741	0.24882	0.23673	0.2542	0.20272	0.24505	0.19882	0.25713	0.20463	0.15582	0.17277	0.30849	0.17125	0.19587	0.24109	0.17379	0.14918	0.24291	0.1594	0.1069	0.056644
577.3	0.54927	0.56257	0.55546	0.40867	0.5106	0.45868	0.54313	0.41363	0.54843	0.38735	0.21219	0.093585	0.28709	0.28116	0.39289	0.28838	0.25357	0.24933	0.26449	0.21034	0.23895	0.20432	0.24957	0.21842	0.17002	0.17937	0.32493	0.18661	0.20132	0.25153	0.1812	0.15233	0.24543	0.16209	0.11504	0.067476
578.32	0.51348	0.57837	0.56486	0.39241	0.53196	0.45415	0.54653	0.42809	0.53745	0.38412	0.22578	0.10488	0.277	0.26828	0.3887	0.27837	0.25806	0.2676	0.27195	0.21784	0.23512	0.20933	0.25726	0.23528	0.18169	0.18825	0.3411	0.18658	0.21935	0.25645	0.1885	0.14754	0.24242	0.17192	0.11706	0.081319
579.31	0.52989	0.61339	0.59292	0.3931	0.55307	0.49902	0.55496	0.41724	0.54645	0.39979	0.23315	0.11691	0.29512	0.28978	0.39926	0.29733	0.28578	0.28394	0.3017	0.217	0.2406	0.21855	0.25515	0.25007	0.19132	0.20773	0.3477	0.20058	0.23923	0.26753	0.20134	0.13498	0.24129	0.18385	0.12163	0.10882
580.33	0.54832	0.62769	0.59036	0.41649	0.592	0.51768	0.57156	0.43941	0.55813	0.40839	0.25409	0.13083	0.31247	0.29883	0.3972	0.31409	0.31824	0.31984	0.30983	0.24119	0.24143	0.24158	0.26504	0.264	0.20364	0.24186	0.36282	0.21152	0.25203	0.28427	0.2056	0.14096	0.24606	0.1988	0.13149	0.12322
581.35	0.55425	0.61907	0.57584	0.40493	0.58637	0.54086	0.57878	0.41988	0.55439	0.41554	0.2855	0.14434	0.33378	0.31238	0.39376	0.34096	0.35044	0.32738	0.31262	0.22866	0.25062	0.24112	0.28412	0.275	0.21041	0.25789	0.36625	0.21412	0.26607	0.2944	0.20911	0.13545	0.25022	0.2074	0.14619	0.13409
582.35	0.56549	0.59097	0.56082	0.42271	0.59017	0.57033	0.5645	0.40825	0.55617	0.42305	0.28699	0.14422	0.35435	0.30876	0.39619	0.3735	0.36822	0.34403	0.32742	0.24618	0.25635	0.22752	0.29148	0.26895	0.21214	0.2577	0.37308	0.22285	0.27838	0.30452	0.21096	0.13112	0.24734	0.21941	0.15351	0.14578
583.36	0.59843	0.54167	0.49103	0.42056	0.56443	0.58463	0.54345	0.41811	0.56671	0.4373	0.28939	0.14516	0.36156	0.31697	0.39088	0.38785	0.36982	0.34696	0.33213	0.248	0.26161	0.22988	0.28686	0.28314	0.21137	0.26593	0.3684	0.23396	0.2803	0.31421	0.21593	0.12411	0.24653	0.22647	0.16261	0.15857
584.38	0.60797	0.50566	0.46329	0.42522	0.57485	0.59871	0.5493	0.43102	0.57403	0.45701	0.29381	0.15464	0.37227	0.30752	0.41146	0.39667	0.37872	0.37437	0.32914	0.26028	0.26891	0.23609	0.2969	0.29034	0.2257	0.26003	0.37589	0.24115	0.29398	0.32577	0.21917	0.13162	0.25411	0.2305	0.18312	0.16082
585.38	0.59733	0.45832	0.44652	0.418	0.5458	0.60158	0.52965	0.42085	0.55317	0.45673	0.27676	0.15539	0.36387	0.29633	0.42878	0.39817	0.36308	0.3685	0.3275	0.26199	0.26155	0.22826	0.28794	0.30683	0.22512	0.24909	0.37723	0.23526	0.2914	0.32385	0.22675	0.13128	0.24824	0.23857	0.18935	0.17163
586.4	0.6335	0.44868	0.44715	0.44832	0.57201	0.60698	0.55771	0.43966	0.57782	0.48191	0.31093	0.17728	0.37856	0.31031	0.43824	0.4139	0.3677	0.38579	0.3545	0.29285	0.27053	0.2691	0.30223	0.32236	0.24311	0.25706	0.37788	0.25428	0.30099	0.32785	0.24483	0.14648	0.25354	0.2648	0.20987	0.19828
587.41	0.60632	0.44889	0.43135	0.40473	0.53813	0.58109	0.55732	0.42546	0.56288	0.48711	0.33225	0.18909	0.37084	0.32056	0.42393	0.39557	0.35453	0.37292	0.3421	0.2792	0.26927	0.30139	0.31338	0.32064	0.24454	0.26118	0.37614	0.24508	0.28681	0.32152	0.24972	0.1454	0.25279	0.27311	0.21577	0.19673
588.41	0.59182	0.47719	0.44392	0.40499	0.5371	0.59198	0.57603	0.42748	0.56831	0.49195	0.34953	0.20768	0.39616	0.33755	0.43115	0.39801	0.36	0.38694	0.33717	0.29526	0.28017	0.30112	0.33071	0.32953	0.2589	0.27085	0.38027	0.24302	0.28654	0.32649	0.25547	0.15153	0.26016	0.28321	0.22466	0.21139
589.43	0.5377	0.4557	0.39501	0.39807	0.47852	0.54264	0.58554	0.4042	0.55948	0.4719	0.34497	0.20858	0.39476	0.34447	0.42123	0.3958	0.33377	0.36454	0.3388	0.28818	0.27439	0.30687	0.3362	0.33243	0.25384	0.28024	0.37579	0.24623	0.26055	0.31677	0.26648	0.15088	0.25276	0.29727	0.23474	0.21878
590.42	0.51402	0.44258	0.36202	0.39307	0.44184	0.52046	0.57355	0.37789	0.54532	0.46313	0.36354	0.20741	0.40221	0.34231	0.39368	0.3875	0.32484	0.37351	0.34508	0.28543	0.27029	0.3033	0.359	0.3301	0.2569	0.27836	0.36986	0.25412	0.25218	0.32053	0.27225	0.14632	0.24751	0.29575	0.24364	0.22499
591.44	0.44126	0.37844	0.33101	0.37042	0.4151	0.4898	0.55515	0.367	0.5344	0.43511	0.33456	0.19469	0.37402	0.32211	0.38703	0.35769	0.30675	0.35591	0.32349	0.26811	0.2594	0.28289	0.34574	0.31555	0.24807	0.25907	0.37413	0.23712	0.24105	0.31622	0.26638	0.14154	0.23853	0.28631	0.23563	0.22266
592.46	0.42375	0.35152	0.32415	0.38917	0.39447	0.48963	0.54439	0.36239	0.54101	0.40328	0.32927	0.18823	0.37518	0.30839	0.39376	0.3643	0.29556	0.35519	0.32863	0.27082	0.25997	0.25878	0.34606	0.31597	0.24962	0.27008	0.37202	0.24255	0.23159	0.31891	0.27026	0.13894	0.23484	0.28123	0.24412	0.22917
593.45	0.42355	0.34923	0.30509	0.37506	0.38301	0.47057	0.52756	0.34626	0.5265	0.39201	0.32325	0.17804	0.35831	0.29693	0.37661	0.36593	0.28062	0.34792	0.3289	0.26741	0.24468	0.26214	0.33126	0.29686	0.24312	0.26645	0.36538	0.24255	0.23017	0.3157	0.27854	0.14308	0.22973	0.27902	0.24403	0.23541
594.47	0.41624	0.3467	0.33033	0.36392	0.41612	0.45996	0.48038	0.32811	0.51904	0.39583	0.3411	0.1739	0.35234	0.29159	0.37973	0.36779	0.30051	0.34573	0.31048	0.26277	0.25242	0.25645	0.33244	0.28847	0.24638	0.2763	0.37407	0.23474	0.24956	0.31795	0.27459	0.13937	0.23249	0.28341	0.24573	0.24685
595.46	0.40165	0.36758	0.3374	0.35172	0.40951	0.46665	0.48456	0.35435	0.5272	0.38785	0.35455	0.17539	0.34407	0.30792	0.39387	0.38155	0.29883	0.34521	0.30928	0.25847	0.2449	0.24234	0.31585	0.27649	0.25225	0.28516	0.38352	0.23695	0.24684	0.31893	0.27827	0.15026	0.22653	0.29076	0.24608	0.24865
596.48	0.40886	0.42813	0.34546	0.35682	0.41029	0.46036	0.48684	0.37736	0.54413	0.40006	0.39425	0.18523	0.35545	0.31295	0.39087	0.40909	0.32849	0.34962	0.3109	0.27297	0.25337	0.23832	0.32481	0.28572	0.25422	0.30443	0.38267	0.24241	0.2707	0.31722	0.28778	0.15022	0.23103	0.29423	0.25817	0.25656
597.49	0.39211	0.43299	0.34057	0.34723	0.41183	0.45583	0.4867	0.38296	0.54793	0.41792	0.40661	0.18852	0.3533	0.30889	0.38714	0.41234	0.34656	0.34808	0.30879	0.2719	0.24933	0.22743	0.32022	0.2931	0.24862	0.29463	0.38385	0.23401	0.29725	0.31578	0.28836	0.15691	0.23527	0.30167	0.26635	0.25975
598.49	0.39878	0.4233	0.40091	0.37014	0.43682	0.47255	0.50045	0.40155	0.57535	0.4447	0.44376	0.20682	0.36435	0.31606	0.42518	0.44768	0.37153	0.35834	0.31879	0.27438	0.26199	0.22318	0.34699	0.32049	0.26485	0.30363	0.39908	0.25528	0.31538	0.32101	0.28405	0.15829	0.23623	0.32184	0.29963	0.27705
599.5	0.37419	0.41607	0.41568	0.36107	0.4129	0.48571	0.52444	0.42967	0.58184	0.4575	0.47907	0.22243	0.37548	0.31552	0.43534	0.46706	0.35738	0.36399	0.32392	0.28411	0.25964	0.22687	0.35937	0.33391	0.26209	0.30642	0.4092	0.25675	0.31201	0.3242	0.28505	0.15507	0.23606	0.32231	0.31285	0.29327
600.52	0.37791	0.43324	0.39859	0.35635	0.44502	0.49061	0.51253	0.43228	0.5832	0.46541	0.47582	0.24107	0.38659	0.3084	0.42501	0.47581	0.38632	0.35025	0.3149	0.29271	0.26695	0.22852	0.37395	0.35139	0.25582	0.29883	0.40425	0.25484	0.33718	0.31951	0.28196	0.14716	0.24269	0.33373	0.32607	0.31405
601.51	0.42203	0.4578	0.43725	0.37313	0.46007	0.49845	0.49994	0.45558	0.58591	0.47969	0.48324	0.25254	0.40267	0.33317	0.45182	0.49412	0.38234	0.36116	0.31732	0.29776	0.27332	0.2215	0.38056	0.3441	0.2754	0.30659	0.41709	0.26686	0.35402	0.32651	0.27785	0.14429	0.24372	0.34755	0.33795	0.32865
602.53	0.45885	0.47719	0.45077	0.37435	0.47743	0.50058	0.53091	0.48193	0.58025	0.46618	0.50222	0.26403	0.41498	0.34974	0.46877	0.50213	0.38527	0.36701	0.32857	0.30526	0.27434	0.22994	0.3856	0.34436	0.28423	0.31812	0.42355	0.28527	0.36049	0.32973	0.28222	0.15301	0.24781	0.35914	0.33912	0.35891
603.52	0.45686	0.45985	0.43442	0.37854	0.46321	0.49956	0.52684	0.48318	0.56223	0.43943	0.47236	0.25449	0.41067	0.34728	0.46434	0.50849	0.36124	0.34392	0.32998	0.29551	0.27084	0.21107	0.36755	0.32552	0.27114	0.29989	0.42473	0.27725	0.35071	0.31712	0.27917	0.14247	0.24719	0.35382	0.3289	0.35715
604.54	0.53982	0.48564	0.44669	0.41452	0.51266	0.50601	0.52711	0.50753	0.57487	0.42105	0.44986	0.25434	0.41696	0.36276	0.4598	0.51854	0.38729	0.33831	0.33897	0.30368	0.27819	0.212	0.36282	0.32997	0.27538	0.29374	0.42335	0.28921	0.36566	0.31369	0.27589	0.15131	0.254	0.36006	0.33069	0.36432
605.55	0.55458	0.46214	0.51148	0.42044	0.52417	0.52053	0.5359	0.50963	0.58049	0.43994	0.45362	0.24202	0.4113	0.35709	0.5048	0.53193	0.37734	0.35422	0.3389	0.29994	0.28818	0.22278	0.36126	0.31947	0.27555	0.28771	0.43296	0.29447	0.36909	0.31104	0.27521	0.15146	0.25157	0.37004	0.3295	0.35995
606.55	0.51706	0.42509	0.48193	0.41693	0.53467	0.5311	0.53898	0.48946	0.54804	0.40997	0.41918	0.22951	0.39556	0.3396	0.49415	0.53436	0.36228	0.32072	0.34223	0.2932	0.27481	0.22029	0.35293	0.32558	0.25163	0.25052	0.42563	0.29753	0.34589	0.30045	0.26791	0.14437	0.23444	0.35985	0.32764	0.35795
607.56	0.51817	0.4531	0.48673	0.43001	0.57751	0.57395	0.51986	0.49868	0.53254	0.43472	0.40734	0.21493	0.39399	0.3443	0.48702	0.54769	0.37154	0.32293	0.35247	0.28992	0.27898	0.22356	0.36157	0.3244	0.25109	0.24907	0.41575	0.30144	0.34133	0.29795	0.25567	0.13353	0.22198	0.35433	0.3309	0.34532
608.55	0.51741	0.47519	0.48556	0.42439	0.59642	0.59298	0.5221	0.52352	0.5323	0.43259	0.4001	0.22202	0.39876	0.3484	0.48365	0.53019	0.39472	0.3386	0.35592	0.30132	0.27171	0.24395	0.37409	0.33591	0.25144	0.24417	0.41004	0.31267	0.34576	0.29694	0.25462	0.14015	0.22193	0.35812	0.32676	0.35171
609.57	0.47798	0.48521	0.50081	0.41056	0.57816	0.62736	0.50318	0.51516	0.5174	0.45665	0.39837	0.22372	0.39405	0.35101	0.49392	0.51648	0.38419	0.33204	0.35326	0.28512	0.26899	0.25835	0.38094	0.33401	0.24618	0.24246	0.40876	0.32442	0.34444	0.29523	0.24625	0.13459	0.2163	0.36417	0.32909	0.35066
610.58	0.46777	0.52579	0.44238	0.41455	0.55405	0.59759	0.48549	0.50681	0.47968	0.43384	0.36671	0.2172	0.38923	0.37171	0.46119	0.49957	0.37031	0.30519	0.36034	0.28117	0.26305	0.25093	0.38091	0.33398	0.23359	0.24629	0.38654	0.32836	0.31338	0.27769	0.22475	0.12706	0.20177	0.3489	0.32651	0.34206
611.57	0.47601	0.55677	0.44966	0.41888	0.56483	0.60087	0.46503	0.50658	0.46139	0.43594	0.35966	0.20424	0.38442	0.38382	0.46099	0.48379	0.37306	0.30972	0.37071	0.27556	0.26166	0.27098	0.39033	0.32435	0.23775	0.26014	0.38033	0.33418	0.30304	0.26343	0.21623	0.13235	0.21134	0.36304	0.31823	0.33293
612.59	0.46705	0.5552	0.48159	0.42006	0.52341	0.57778	0.4576	0.5161	0.47262	0.43898	0.34105	0.21567	0.38363	0.39783	0.48743	0.46194	0.36288	0.29247	0.36285	0.28252	0.27018	0.28784	0.39663	0.33277	0.23815	0.26035	0.39856	0.33321	0.299	0.25137	0.21568	0.13381	0.22272	0.374	0.31447	0.33081
613.58	0.45606	0.52776	0.47716	0.40657	0.48301	0.55213	0.43387	0.49647	0.4279	0.44313	0.33603	0.2143	0.37223	0.39914	0.48376	0.439	0.35852	0.28599	0.3525	0.28558	0.27524	0.29999	0.39641	0.33105	0.23096	0.268	0.39671	0.32723	0.28757	0.24727	0.2002	0.13483	0.21515	0.37186	0.31106	0.32433
614.6	0.44616	0.51635	0.44238	0.4081	0.46707	0.53081	0.41537	0.50947	0.40318	0.42131	0.31817	0.2042	0.36024	0.39861	0.47947	0.42717	0.35595	0.30133	0.35722	0.30857	0.27889	0.30232	0.39923	0.32072	0.23456	0.26418	0.39605	0.32467	0.26309	0.24197	0.19996	0.13317	0.2166	0.37136	0.29754	0.30568
615.59	0.44446	0.46599	0.44717	0.40298	0.49722	0.54235	0.41873	0.51519	0.41408	0.43531	0.3363	0.22286	0.36247	0.39063	0.47782	0.42048	0.38228	0.314	0.36738	0.32732	0.28661	0.33098	0.40897	0.32483	0.24162	0.26741	0.41251	0.33868	0.28588	0.24482	0.20774	0.13956	0.2302	0.37708	0.30715	0.32125
616.6	0.43643	0.43018	0.4552	0.38843	0.50243	0.50391	0.4235	0.51527	0.45299	0.42952	0.34067	0.22997	0.37499	0.3859	0.47781	0.41114	0.38907	0.30713	0.36531	0.3472	0.30864	0.34457	0.41498	0.33202	0.24333	0.27332	0.41962	0.3454	0.30344	0.24846	0.21311	0.14598	0.23429	0.37124	0.31796	0.33873
617.61	0.40649	0.37195	0.40772	0.35519	0.49516	0.50148	0.40643	0.46796	0.45897	0.38686	0.34137	0.22106	0.37808	0.37983	0.45618	0.39528	0.38036	0.3294	0.37083	0.35762	0.32162	0.33672	0.41846	0.33726	0.24403	0.28836	0.41302	0.35221	0.29519	0.25449	0.21671	0.145	0.23529	0.36635	0.32122	0.34931
618.61	0.39421	0.34452	0.38165	0.34518	0.53959	0.52207	0.3996	0.46484	0.50171	0.3793	0.35309	0.2256	0.38605	0.38821	0.44808	0.40808	0.38518	0.34423	0.39142	0.37616	0.34975	0.3377	0.42958	0.34252	0.26061	0.3043	0.41477	0.36048	0.31341	0.25462	0.22954	0.14652	0.25173	0.36961	0.33902	0.35654
619.62	0.40665	0.36664	0.40362	0.34617	0.58327	0.54227	0.42385	0.47368	0.56466	0.39939	0.3784	0.2387	0.41525	0.41928	0.45887	0.424	0.42578	0.35848	0.41643	0.40117	0.39042	0.35874	0.44218	0.36703	0.28285	0.33767	0.43219	0.37335	0.3644	0.25509	0.24209	0.16929	0.27623	0.38552	0.36601	0.39244
620.61	0.39151	0.35893	0.4206	0.33458	0.56405	0.54633	0.43197	0.47059	0.57983	0.39969	0.36755	0.2314	0.43841	0.43568	0.48043	0.4212	0.43592	0.38291	0.44416	0.42138	0.41655	0.37341	0.44717	0.3779	0.31278	0.36433	0.43925	0.3819	0.38504	0.2709	0.26544	0.18189	0.30371	0.40649	0.38136	0.40587
621.62	0.37416	0.3707	0.43262	0.34204	0.55018	0.5935	0.42883	0.45821	0.56589	0.4271	0.39526	0.2514	0.47094	0.46878	0.51002	0.44539	0.45418	0.43857	0.47812	0.44572	0.43924	0.39933	0.47457	0.41108	0.34562	0.40931	0.46589	0.40719	0.40816	0.29347	0.28753	0.1966	0.33139	0.43779	0.41637	0.42714
622.61	0.40609	0.37039	0.47997	0.38112	0.58292	0.61488	0.45677	0.48615	0.58186	0.48433	0.44079	0.28756	0.50091	0.49953	0.5505	0.48536	0.50768	0.46856	0.50643	0.47963	0.46599	0.45131	0.50549	0.43641	0.38476	0.44263	0.50131	0.44142	0.45314	0.31213	0.31274	0.23247	0.36508	0.48236	0.45835	0.47207
623.63	0.42808	0.41101	0.52484	0.40046	0.58231	0.63725	0.50501	0.47725	0.6106	0.52378	0.47623	0.30811	0.54441	0.5491	0.5915	0.5076	0.54988	0.51725	0.5557	0.50387	0.49907	0.51391	0.5489	0.47574	0.43068	0.48884	0.54559	0.48247	0.49474	0.34537	0.3442	0.26637	0.40369	0.53377	0.50221	0.51465
624.62	0.44275	0.391	0.51694	0.41595	0.57815	0.66238	0.54651	0.47181	0.61632	0.55143	0.50176	0.32618	0.57355	0.5733	0.61025	0.53629	0.56984	0.55774	0.59545	0.52977	0.52251	0.56668	0.58894	0.50407	0.46412	0.52724	0.57575	0.5321	0.50867	0.37695	0.37335	0.29264	0.43993	0.57115	0.53834	0.54214
625.63	0.46529	0.42669	0.55534	0.4477	0.62975	0.68908	0.56877	0.50043	0.6769	0.5902	0.571	0.36291	0.6075	0.63574	0.65091	0.58244	0.61925	0.59826	0.62536	0.56948	0.57171	0.62075	0.6359	0.56693	0.49927	0.57892	0.62899	0.58226	0.54538	0.40605	0.39992	0.32905	0.486	0.61878	0.58299	0.59512
626.64	0.50936	0.4402	0.5467	0.47559	0.66303	0.70378	0.62643	0.54709	0.74701	0.611	0.60462	0.40038	0.64528	0.67479	0.67607	0.61363	0.66625	0.64179	0.66762	0.61921	0.61806	0.6627	0.67223	0.61812	0.55005	0.62092	0.66811	0.63133	0.58097	0.44344	0.42968	0.37552	0.52497	0.64896	0.61421	0.64228
627.63	0.49927	0.47295	0.53209	0.48759	0.68537	0.71357	0.61871	0.56521	0.79391	0.65544	0.62742	0.40465	0.68078	0.71536	0.69075	0.62897	0.6894	0.66907	0.69698	0.66003	0.66669	0.7113	0.70095	0.65175	0.58876	0.65374	0.69804	0.66995	0.60598	0.47372	0.45223	0.40611	0.57119	0.68831	0.64068	0.66916
628.64	0.51085	0.4776	0.53988	0.50239	0.7342	0.73949	0.63338	0.63035	0.84635	0.67611	0.66197	0.42112	0.72773	0.74461	0.7187	0.65566	0.73943	0.69638	0.72114	0.72011	0.72547	0.7488	0.74046	0.69381	0.63028	0.70824	0.73276	0.70944	0.65429	0.50542	0.48068	0.44552	0.62975	0.72006	0.67719	0.70743
629.63	0.52425	0.51478	0.58126	0.52609	0.78073	0.7725	0.64494	0.64588	0.89767	0.69934	0.70351	0.44646	0.76459	0.78857	0.76017	0.68526	0.77963	0.74983	0.75153	0.76662	0.75135	0.77903	0.76947	0.74202	0.68614	0.75563	0.77311	0.74928	0.71249	0.55003	0.51773	0.48388	0.66053	0.75973	0.71643	0.75808
630.65	0.53915	0.53349	0.56192	0.54455	0.80436	0.79882	0.66415	0.6671	0.92749	0.74295	0.75185	0.46848	0.80763	0.8104	0.79154	0.71466	0.81204	0.78659	0.78102	0.79678	0.78285	0.81554	0.81423	0.77713	0.73733	0.7883	0.79916	0.77808	0.76527	0.591	0.55081	0.51238	0.68402	0.78786	0.7573	0.79564
631.64	0.55701	0.53396	0.59634	0.55567	0.86033	0.86135	0.6669	0.68064	0.94134	0.77368	0.80478	0.46678	0.83671	0.84058	0.82292	0.73078	0.86107	0.8177	0.8069	0.82248	0.82199	0.8527	0.85852	0.7842	0.77326	0.81901	0.83016	0.79424	0.81446	0.62949	0.58477	0.53603	0.73144	0.83066	0.802	0.82229
632.65	0.61603	0.53173	0.64943	0.54513	0.89747	0.89988	0.73837	0.71365	0.95235	0.77336	0.86066	0.50653	0.87428	0.87776	0.87583	0.75679	0.90649	0.8681	0.85599	0.84675	0.84005	0.88221	0.89654	0.82581	0.82079	0.8626	0.87284	0.82392	0.86708	0.68146	0.62935	0.5635	0.75402	0.85182	0.8502	0.86106
633.64	0.66131	0.59259	0.64702	0.55538	0.91882	0.92759	0.75209	0.69807	0.95995	0.79796	0.90846	0.52392	0.89249	0.91334	0.89937	0.7704	0.92237	0.90986	0.87441	0.85833	0.84845	0.91555	0.92406	0.8505	0.86086	0.89136	0.90217	0.85064	0.8986	0.73197	0.6684	0.58712	0.77289	0.87944	0.88114	0.8941
634.65	0.66679	0.60097	0.64336	0.56161	0.94503	0.93779	0.75489	0.72079	0.96567	0.82404	0.94306	0.53642	0.92967	0.93512	0.9173	0.77615	0.94787	0.92313	0.89068	0.87882	0.87488	0.93347	0.94578	0.86779	0.88784	0.9157	0.92528	0.86055	0.92882	0.77223	0.69928	0.609	0.80507	0.9014	0.90521	0.91415
635.64	0.68936	0.62193	0.67058	0.57204	0.94272	0.95429	0.77888	0.70424	0.96189	0.80616	0.92846	0.53614	0.95029	0.95866	0.93462	0.77849	0.96247	0.93299	0.92689	0.90666	0.90096	0.94156	0.95651	0.8744	0.91918	0.94697	0.9531	0.88585	0.94752	0.81642	0.73853	0.64873	0.84708	0.92298	0.9202	0.93793
636.65	0.71378	0.65743	0.71497	0.57269	0.93966	0.93773	0.78536	0.70594	0.95433	0.8263	0.91552	0.55264	0.96059	0.98135	0.95322	0.79151	0.95995	0.94512	0.93446	0.93205	0.90536	0.95899	0.9519	0.9007	0.94918	0.97153	0.97335	0.91702	0.96749	0.86049	0.77364	0.68902	0.86783	0.93976	0.93723	0.95509
637.66	0.72636	0.68751	0.67946	0.58521	0.93864	0.94244	0.76392	0.67788	0.94373	0.85355	0.9035	0.54905	0.96652	0.98364	0.92531	0.80111	0.96313	0.9528	0.92607	0.94989	0.92014	0.96711	0.96534	0.92439	0.95954	0.98771	0.96951	0.93428	0.98161	0.9024	0.8106	0.72038	0.88994	0.95252	0.9399	0.95997
638.65	0.70702	0.65081	0.71017	0.60264	0.91216	0.92864	0.75916	0.68064	0.92135	0.85974	0.8891	0.55173	0.95994	0.97163	0.94756	0.8103	0.96337	0.94751	0.92323	0.95404	0.91979	0.96068	0.94733	0.94002	0.96498	0.98361	0.97949	0.94653	0.97938	0.93463	0.84624	0.75393	0.90103	0.95295	0.9442	0.97006
639.66	0.73872	0.6294	0.71375	0.57987	0.88569	0.92962	0.76084	0.70853	0.91937	0.8805	0.89675	0.56078	0.9493	0.95591	0.95633	0.8012	0.96648	0.95434	0.92346	0.96553	0.94366	0.96653	0.95089	0.95743	0.97097	0.9829	0.98241	0.96347	0.97542	0.96349	0.88479	0.79876	0.92784	0.96286	0.96076	0.96987
640.65	0.73257	0.61488	0.69367	0.5599	0.88494	0.95086	0.72541	0.70423	0.91283	0.89292	0.90586	0.56235	0.92868	0.92924	0.95387	0.79379	0.95098	0.96448	0.88701	0.96034	0.93046	0.95476	0.93111	0.94787	0.95556	0.97498	0.97649	0.97431	0.96942	0.98337	0.91515	0.8234	0.93437	0.96587	0.97128	0.94667
641.66	0.72538	0.59545	0.65642	0.52893	0.84499	0.9664	0.71671	0.69652	0.90193	0.87992	0.92105	0.55862	0.90775	0.89899	0.93142	0.76865	0.94173	0.96912	0.87832	0.94481	0.91966	0.94173	0.92454	0.94457	0.93681	0.95629	0.9619	0.97003	0.96057	0.99532	0.94898	0.85308	0.94983	0.96874	0.96932	0.94022
642.65	0.67766	0.58317	0.66075	0.52067	0.82311	0.95833	0.69363	0.67605	0.88477	0.84895	0.90502	0.53919	0.86846	0.86775	0.93049	0.7593	0.9217	0.94199	0.85944	0.92316	0.91006	0.91939	0.88956	0.91311	0.91787	0.91853	0.95448	0.96976	0.94566	0.9815	0.96281	0.87652	0.95731	0.96758	0.96362	0.93197
643.66	0.68513	0.59012	0.64143	0.50228	0.81985	0.94732	0.6867	0.68296	0.87354	0.83837	0.90517	0.54236	0.83525	0.85958	0.89744	0.74686	0.89995	0.92728	0.84872	0.92177	0.90489	0.906	0.87541	0.88287	0.8971	0.8983	0.93132	0.97384	0.94015	0.97365	0.97296	0.91181	0.96857	0.97606	0.95845	0.91235
644.64	0.67374	0.59905	0.65273	0.5108	0.81912	0.94674	0.68118	0.63418	0.829	0.79927	0.87539	0.5315	0.79169	0.83624	0.88205	0.73645	0.86608	0.91439	0.83268	0.9058	0.87243	0.87206	0.83926	0.85604	0.87041	0.87363	0.91508	0.97725	0.93064	0.95877	0.97522	0.93221	0.96149	0.96003	0.93891	0.91203
645.65	0.66807	0.60158	0.65507	0.50377	0.77054	0.91842	0.69217	0.63445	0.79249	0.75421	0.85811	0.50149	0.75489	0.82412	0.86943	0.72695	0.83278	0.8848	0.81474	0.89074	0.84845	0.849	0.81535	0.836	0.84921	0.8476	0.89876	0.97567	0.90983	0.93517	0.95979	0.94739	0.9491	0.94323	0.91896	0.88943
646.64	0.6659	0.59278	0.65094	0.51229	0.76322	0.91194	0.68009	0.61205	0.75713	0.74898	0.83917	0.47556	0.72507	0.7936	0.86033	0.72747	0.80476	0.85329	0.80484	0.86399	0.8153	0.82351	0.78408	0.80234	0.81544	0.82573	0.88825	0.97333	0.89841	0.90755	0.93381	0.94307	0.92819	0.91846	0.89281	0.8612
647.65	0.65969	0.58127	0.64184	0.49933	0.74877	0.90784	0.67619	0.59129	0.72332	0.72469	0.84009	0.45559	0.69502	0.75599	0.84488	0.70393	0.78582	0.83033	0.79755	0.85571	0.78348	0.79421	0.75441	0.77099	0.77996	0.80943	0.86405	0.96667	0.89247	0.88117	0.91119	0.94325	0.90418	0.8985	0.88037	0.82507
648.64	0.65674	0.59589	0.66858	0.50506	0.76769	0.92952	0.68063	0.5586	0.71466	0.71224	0.84174	0.43094	0.67001	0.7214	0.8362	0.70505	0.77379	0.81007	0.79627	0.8243	0.75894	0.77003	0.73056	0.74632	0.75293	0.77801	0.84029	0.95858	0.88799	0.84107	0.88084	0.92245	0.87692	0.87646	0.86308	0.79859
649.65	0.64481	0.60387	0.67143	0.48162	0.74129	0.91677	0.68666	0.54254	0.6946	0.69527	0.81696	0.3986	0.63645	0.71124	0.8034	0.69621	0.75208	0.77014	0.78289	0.7772	0.72893	0.73935	0.71472	0.70191	0.70894	0.75264	0.80479	0.933	0.88127	0.79803	0.83679	0.88408	0.83952	0.85793	0.83611	0.74501
650.63	0.63556	0.58548	0.67328	0.47355	0.74647	0.91505	0.66824	0.53562	0.66371	0.69178	0.80503	0.39033	0.59829	0.68316	0.76299	0.68662	0.74199	0.75114	0.7711	0.75737	0.70454	0.70804	0.68765	0.65457	0.66497	0.72125	0.76446	0.90038	0.88559	0.76432	0.79886	0.86163	0.79912	0.82885	0.80992	0.72811
651.64	0.62128	0.59594	0.67216	0.4716	0.75701	0.91904	0.67291	0.5198	0.6494	0.65487	0.79753	0.38021	0.57249	0.6637	0.74136	0.68261	0.72047	0.73156	0.7386	0.75357	0.69804	0.66947	0.66726	0.6314	0.63014	0.69978	0.7221	0.88359	0.87295	0.71811	0.76567	0.82925	0.76331	0.80219	0.79377	0.70976
652.63	0.64851	0.60542	0.6775	0.48276	0.7538	0.90493	0.66685	0.53257	0.62864	0.63817	0.768	0.35771	0.54693	0.65396	0.72951	0.68173	0.70788	0.70619	0.7137	0.72952	0.67975	0.64905	0.65137	0.59951	0.60123	0.67031	0.68529	0.84666	0.87113	0.67371	0.72337	0.79056	0.7089	0.77724	0.76597	0.69679
653.64	0.62851	0.59322	0.6729	0.47348	0.72031	0.87862	0.65751	0.51315	0.59191	0.61877	0.7203	0.33648	0.52138	0.6257	0.71268	0.66578	0.66738	0.67383	0.69027	0.70737	0.65504	0.62289	0.6338	0.5625	0.56381	0.64036	0.664	0.80074	0.84072	0.63562	0.68293	0.73708	0.65755	0.74346	0.73947	0.67373
654.62	0.60151	0.56771	0.63444	0.48465	0.6975	0.82812	0.61574	0.50286	0.56605	0.59303	0.69702	0.30651	0.50461	0.59845	0.715	0.6664	0.64337	0.64732	0.65916	0.69801	0.63368	0.61117	0.61057	0.52771	0.54334	0.61271	0.64025	0.7698	0.80508	0.60267	0.6398	0.69273	0.61007	0.70721	0.71569	0.66323
655.63	0.62067	0.56933	0.63557	0.51154	0.69993	0.82663	0.62657	0.48329	0.56344	0.59422	0.66238	0.30843	0.51101	0.58468	0.72148	0.67614	0.6445	0.63233	0.66089	0.67788	0.62807	0.59142	0.6043	0.5376	0.53086	0.58883	0.62597	0.74294	0.78624	0.56987	0.60982	0.63713	0.57581	0.6799	0.69405	0.6603
656.62	0.5867	0.54186	0.61205	0.5028	0.65448	0.78027	0.6034	0.45177	0.53228	0.5758	0.61709	0.28412	0.48871	0.56743	0.71609	0.6646	0.63552	0.60602	0.65392	0.64049	0.59207	0.57373	0.57736	0.50788	0.51373	0.55221	0.60559	0.69681	0.76341	0.54728	0.56774	0.57599	0.51137	0.64584	0.65142	0.63199
657.63	0.56715	0.52476	0.57709	0.50594	0.63527	0.75183	0.5964	0.42676	0.53924	0.58505	0.59494	0.28742	0.48805	0.56391	0.69609	0.67084	0.60971	0.5993	0.65295	0.61936	0.57266	0.5632	0.57246	0.50209	0.49166	0.52916	0.58104	0.67118	0.72999	0.52484	0.54107	0.52522	0.48601	0.61513	0.62716	0.62053
658.61	0.53427	0.48943	0.53616	0.48706	0.59238	0.73559	0.55019	0.41514	0.50737	0.55869	0.56454	0.27501	0.47397	0.55094	0.67561	0.65214	0.60728	0.59842	0.62301	0.60402	0.5393	0.5348	0.54169	0.49272	0.47042	0.50583	0.54621	0.64071	0.7142	0.50132	0.50264	0.48157	0.43652	0.58148	0.59067	0.59688
659.62	0.53329	0.50956	0.51987	0.48549	0.60349	0.74495	0.56248	0.41084	0.51474	0.55545	0.55178	0.27637	0.46586	0.54733	0.65415	0.64667	0.62039	0.5831	0.61108	0.60471	0.54173	0.51268	0.52607	0.48819	0.46043	0.48242	0.51702	0.61128	0.71018	0.48519	0.48776	0.4479	0.41292	0.55693	0.5774	0.58471
660.61	0.50495	0.51219	0.52225	0.46435	0.59398	0.72598	0.54269	0.40958	0.48501	0.53878	0.54691	0.24952	0.44719	0.53801	0.64272	0.6147	0.61045	0.58362	0.58829	0.59728	0.51246	0.51214	0.51918	0.45309	0.4429	0.47189	0.49858	0.56801	0.67755	0.46992	0.46054	0.41687	0.37589	0.52811	0.5604	0.55199
661.62	0.52823	0.51213	0.52315	0.46489	0.62089	0.71843	0.55294	0.4274	0.49509	0.55104	0.53288	0.24258	0.44005	0.53183	0.64419	0.60573	0.60675	0.58865	0.58171	0.58496	0.51575	0.50959	0.51837	0.45285	0.43291	0.4604	0.49096	0.53734	0.67037	0.45851	0.44683	0.39636	0.36724	0.51173	0.55632	0.55184
662.6	0.50699	0.49556	0.53375	0.46402	0.59509	0.71324	0.55834	0.4195	0.4713	0.50534	0.50563	0.23346	0.42795	0.50786	0.63168	0.59601	0.61508	0.58698	0.56981	0.56742	0.49496	0.49464	0.49554	0.4404	0.43203	0.44802	0.49452	0.51322	0.65127	0.44987	0.42552	0.37433	0.35337	0.48557	0.53092	0.53761
663.61	0.52379	0.51695	0.55134	0.46474	0.57695	0.70158	0.58286	0.39827	0.49875	0.51257	0.49878	0.2277	0.43034	0.51205	0.64395	0.59953	0.61184	0.58311	0.57774	0.54988	0.50484	0.49581	0.48848	0.43563	0.42777	0.45051	0.50023	0.50509	0.64095	0.44183	0.42757	0.35131	0.35941	0.47091	0.51811	0.52138
664.59	0.51022	0.47329	0.55846	0.44449	0.52469	0.67751	0.57251	0.36144	0.467	0.48074	0.47815	0.21788	0.4163	0.48227	0.62785	0.5822	0.57718	0.59703	0.58171	0.51788	0.45892	0.47668	0.48421	0.42475	0.40608	0.43698	0.50111	0.48805	0.60429	0.43278	0.41482	0.32824	0.33258	0.44657	0.48847	0.49634
665.6	0.5299	0.46265	0.55662	0.44608	0.51062	0.67628	0.56739	0.36616	0.46898	0.4742	0.4737	0.216	0.41251	0.47305	0.62391	0.58854	0.57075	0.59933	0.58117	0.50714	0.44306	0.46829	0.47404	0.42078	0.40417	0.43268	0.502	0.48548	0.58577	0.42868	0.4023	0.3116	0.32523	0.43612	0.46726	0.48486
666.59	0.49464	0.43798	0.5304	0.42741	0.47136	0.64476	0.52256	0.34174	0.46107	0.42352	0.46576	0.20944	0.41533	0.45962	0.59072	0.57981	0.56583	0.59031	0.56229	0.49929	0.43664	0.45148	0.45615	0.40755	0.38843	0.42314	0.47924	0.47442	0.5476	0.41664	0.38702	0.30469	0.31595	0.41582	0.447	0.46439
667.57	0.48342	0.43943	0.52508	0.40875	0.46801	0.60714	0.50464	0.34832	0.47984	0.4274	0.48721	0.20332	0.40864	0.45592	0.6027	0.57177	0.55055	0.58534	0.54603	0.48556	0.43666	0.44656	0.458	0.41149	0.37927	0.41551	0.46953	0.46014	0.52222	0.40764	0.37308	0.30422	0.30857	0.40998	0.45292	0.45029
668.58	0.47761	0.42242	0.4787	0.40756	0.51584	0.61932	0.49992	0.3685	0.50035	0.40295	0.49673	0.20596	0.40322	0.44215	0.58844	0.56554	0.56161	0.60608	0.53147	0.48763	0.43038	0.44344	0.46434	0.4137	0.37654	0.41541	0.45916	0.4435	0.50758	0.40949	0.35812	0.32183	0.30408	0.40499	0.45614	0.45704
669.56	0.48435	0.4165	0.4841	0.42437	0.55146	0.6319	0.51431	0.40611	0.5382	0.4147	0.51984	0.21549	0.41995	0.44111	0.59871	0.55855	0.56892	0.62864	0.52882	0.48904	0.44771	0.46932	0.46938	0.43373	0.38882	0.42176	0.46319	0.44141	0.50674	0.40744	0.35221	0.33081	0.31861	0.41623	0.46472	0.4648
670.57	0.44094	0.40837	0.45665	0.39769	0.56393	0.62245	0.50027	0.36536	0.55361	0.40849	0.54096	0.2215	0.42235	0.43809	0.59838	0.53916	0.55548	0.62839	0.51655	0.4712	0.45791	0.47709	0.47166	0.44648	0.38514	0.42634	0.45703	0.43372	0.49677	0.39752	0.35053	0.34584	0.32782	0.42338	0.4637	0.46111
671.55	0.47021	0.43623	0.44812	0.41433	0.57512	0.6258	0.51175	0.40018	0.57646	0.43955	0.57198	0.24116	0.42307	0.45415	0.6167	0.54066	0.57377	0.64548	0.52762	0.47919	0.45381	0.49521	0.49417	0.47081	0.3872	0.43985	0.47541	0.43812	0.50628	0.3905	0.35151	0.35965	0.33921	0.43813	0.47494	0.46888
672.56	0.46872	0.43306	0.38583	0.39936	0.57818	0.64313	0.48525	0.4008	0.58544	0.43485	0.57071	0.24365	0.4179	0.4574	0.61303	0.52998	0.5786	0.65558	0.53009	0.4913	0.45747	0.50057	0.49782	0.47006	0.38399	0.45932	0.46937	0.43683	0.50716	0.39178	0.34997	0.37194	0.35535	0.43614	0.4753	0.46157
673.54	0.45239	0.4284	0.38974	0.40239	0.53668	0.62072	0.4815	0.40567	0.56226	0.42562	0.5665	0.25199	0.42463	0.45843	0.62239	0.54684	0.58251	0.64078	0.53665	0.49295	0.45483	0.50198	0.50645	0.47937	0.39276	0.47336	0.47041	0.43675	0.49581	0.38569	0.34745	0.37977	0.36992	0.44494	0.47788	0.461
674.55	0.42957	0.44742	0.3755	0.40979	0.52091	0.60756	0.44134	0.40734	0.54425	0.42933	0.57461	0.26712	0.42382	0.49086	0.62352	0.57372	0.61007	0.62988	0.53202	0.48939	0.44982	0.49893	0.51813	0.49241	0.39146	0.49592	0.47557	0.4417	0.48767	0.3825	0.34604	0.39704	0.38159	0.4474	0.49416	0.46289
675.53	0.42955	0.45782	0.36001	0.41283	0.50692	0.58654	0.43919	0.42603	0.54815	0.43361	0.56197	0.2606	0.4295	0.50973	0.6398	0.59463	0.64264	0.62394	0.53531	0.49951	0.43253	0.5019	0.52257	0.50602	0.40597	0.49723	0.48083	0.44173	0.49087	0.37953	0.34389	0.40722	0.38571	0.44893	0.50534	0.47981
676.54	0.39057	0.45097	0.3602	0.42391	0.5156	0.57438	0.44781	0.3947	0.54616	0.43573	0.55669	0.25138	0.43394	0.52825	0.6501	0.61601	0.65418	0.62145	0.52243	0.48983	0.42611	0.50142	0.52194	0.5119	0.42618	0.51607	0.48296	0.44398	0.48184	0.3774	0.34503	0.41727	0.40216	0.45846	0.5247	0.48254
677.52	0.40251	0.46089	0.37708	0.43639	0.53066	0.5766	0.47918	0.40593	0.55086	0.44951	0.56904	0.25416	0.45689	0.56347	0.67168	0.65106	0.67641	0.63855	0.51986	0.49573	0.43424	0.50249	0.53912	0.53822	0.44147	0.52611	0.50128	0.44795	0.47654	0.38362	0.35617	0.43505	0.4133	0.4798	0.53879	0.50174
678.5	0.39839	0.44741	0.35064	0.42075	0.51898	0.57705	0.47119	0.41253	0.54225	0.46914	0.5735	0.24445	0.47295	0.60096	0.68315	0.65062	0.69678	0.63641	0.51742	0.49319	0.42379	0.50932	0.54156	0.54764	0.44835	0.52203	0.51129	0.4521	0.47023	0.38833	0.35554	0.43765	0.41707	0.48765	0.54694	0.50776
679.51	0.41248	0.46104	0.37076	0.42572	0.56333	0.59306	0.50503	0.42218	0.5468	0.48897	0.56805	0.2458	0.49633	0.60397	0.72003	0.66642	0.72419	0.65162	0.53423	0.49977	0.4236	0.51808	0.5433	0.56657	0.46387	0.52083	0.52651	0.45219	0.49029	0.40696	0.36381	0.44529	0.43041	0.50909	0.54591	0.52308
680.49	0.42745	0.43081	0.34533	0.43542	0.59369	0.56637	0.51911	0.4602	0.54947	0.48775	0.55986	0.2481	0.50394	0.61222	0.71828	0.68634	0.73543	0.64655	0.53	0.50191	0.43904	0.5308	0.55086	0.58772	0.4684	0.52578	0.52803	0.4545	0.50553	0.41086	0.37693	0.45673	0.44922	0.52751	0.5517	0.5202
681.5	0.44843	0.41687	0.37567	0.4039	0.61082	0.57276	0.53269	0.49765	0.55273	0.46801	0.55609	0.2601	0.50993	0.62549	0.74633	0.69664	0.75224	0.64972	0.54117	0.51185	0.43829	0.52554	0.55881	0.61303	0.47957	0.51977	0.53861	0.45343	0.50927	0.42825	0.38089	0.46263	0.46192	0.53268	0.54976	0.52334
682.48	0.42273	0.38222	0.38932	0.40348	0.58287	0.56773	0.52478	0.50715	0.52574	0.45339	0.53488	0.26128	0.50864	0.6085	0.74188	0.69297	0.75206	0.64963	0.53322	0.50131	0.41262	0.51466	0.55371	0.62089	0.48949	0.52367	0.53064	0.46104	0.50139	0.4377	0.37246	0.45729	0.46787	0.53576	0.54332	0.51484
683.49	0.43638	0.38578	0.39925	0.40638	0.62522	0.54599	0.52122	0.50411	0.53094	0.47097	0.52616	0.26352	0.51135	0.59528	0.74382	0.71419	0.76081	0.63911	0.52721	0.48889	0.40879	0.50481	0.57404	0.63784	0.50018	0.5353	0.53257	0.465	0.50485	0.44414	0.37581	0.4501	0.48143	0.54211	0.54411	0.52082
684.47	0.43435	0.33711	0.33923	0.35599	0.57208	0.51776	0.49876	0.48123	0.51788	0.43605	0.49762	0.24547	0.49031	0.58269	0.7074	0.68971	0.75461	0.61533	0.49369	0.46068	0.40377	0.47556	0.56776	0.63066	0.49323	0.52864	0.51613	0.44137	0.48393	0.43688	0.3674	0.43854	0.48521	0.52131	0.52604	0.5097
685.45	0.41202	0.34266	0.33896	0.35366	0.52633	0.52438	0.48813	0.43812	0.48448	0.40115	0.47166	0.24825	0.48915	0.57049	0.69188	0.68734	0.72887	0.62398	0.48101	0.43091	0.38542	0.4356	0.55788	0.63399	0.48631	0.53417	0.51265	0.4412	0.4552	0.44797	0.3594	0.43023	0.48537	0.50797	0.509	0.49386
686.46	0.38687	0.32135	0.29139	0.33893	0.46531	0.49125	0.45669	0.41528	0.45547	0.38045	0.42625	0.21877	0.46752	0.53864	0.63249	0.65858	0.6794	0.59428	0.44435	0.39748	0.3654	0.40203	0.54329	0.60414	0.46833	0.51735	0.49054	0.42549	0.43576	0.43586	0.34639	0.41392	0.46979	0.48161	0.47836	0.47466
687.44	0.39642	0.34368	0.28864	0.3457	0.49698	0.48016	0.45113	0.41596	0.4499	0.36269	0.38947	0.20555	0.45437	0.53856	0.60276	0.6487	0.67799	0.56251	0.43294	0.37674	0.351	0.37817	0.51832	0.59736	0.46241	0.50342	0.47969	0.42246	0.45289	0.42127	0.33893	0.41005	0.45825	0.4527	0.44637	0.45347
688.44	0.39438	0.36627	0.27494	0.33169	0.47571	0.45926	0.43847	0.41403	0.42989	0.31751	0.3584	0.17818	0.42113	0.52256	0.55079	0.60701	0.62115	0.53779	0.39709	0.36012	0.31027	0.34399	0.48308	0.55171	0.4384	0.4895	0.45277	0.40661	0.43884	0.40399	0.32416	0.40675	0.43426	0.41807	0.40717	0.41155
689.42	0.37534	0.35115	0.23386	0.32571	0.47022	0.43481	0.3946	0.38213	0.41636	0.29417	0.31815	0.14947	0.38373	0.48802	0.51185	0.5741	0.56204	0.49234	0.35943	0.34184	0.27909	0.31454	0.46202	0.50499	0.42016	0.46858	0.41659	0.39468	0.42697	0.37384	0.30132	0.38316	0.40486	0.38793	0.37282	0.36554
690.43	0.36727	0.35009	0.22389	0.30628	0.46831	0.43478	0.35977	0.36483	0.41237	0.29484	0.29314	0.13754	0.34695	0.45998	0.45704	0.52424	0.53952	0.42975	0.31964	0.31344	0.25483	0.29545	0.43457	0.46145	0.40638	0.44064	0.38793	0.37852	0.41708	0.34459	0.27716	0.35912	0.38869	0.35455	0.34544	0.33928
691.41	0.34053	0.34336	0.21717	0.30399	0.44297	0.44341	0.33086	0.34228	0.40422	0.301	0.23253	0.14134	0.32143	0.418	0.42227	0.49327	0.49435	0.38882	0.29491	0.28171	0.2208	0.2807	0.39708	0.44098	0.38511	0.42123	0.36183	0.37214	0.3899	0.323	0.25832	0.33132	0.35962	0.34213	0.31009	0.31512
692.39	0.32748	0.30091	0.19078	0.27287	0.38683	0.41525	0.29555	0.30455	0.37323	0.29554	0.21158	0.11923	0.28488	0.35574	0.36863	0.44345	0.44003	0.33553	0.26431	0.25621	0.1943	0.25779	0.37608	0.38547	0.3566	0.38729	0.31729	0.3402	0.34648	0.28731	0.24248	0.28741	0.32747	0.32034	0.28205	0.28396
693.39	0.30172	0.2777	0.19551	0.28351	0.3559	0.4298	0.26511	0.26502	0.35959	0.28775	0.18954	0.11546	0.2511	0.31866	0.34153	0.41718	0.40962	0.30615	0.23236	0.22015	0.18438	0.24601	0.33404	0.35958	0.34113	0.35168	0.29898	0.32569	0.31563	0.2592	0.2255	0.25362	0.30131	0.30243	0.2632	0.26655
694.38	0.28616	0.306	0.22613	0.28333	0.30079	0.39576	0.26054	0.26987	0.32751	0.2858	0.18201	0.1142	0.23	0.28608	0.30807	0.39094	0.36425	0.2653	0.20563	0.19856	0.16374	0.23704	0.29625	0.3408	0.32791	0.31896	0.28785	0.31833	0.27965	0.23694	0.20997	0.23675	0.26895	0.28507	0.24682	0.25469
695.38	0.27558	0.31902	0.22166	0.26952	0.25918	0.36821	0.2468	0.25852	0.316	0.2886	0.17926	0.088072	0.209	0.26073	0.28776	0.36228	0.31594	0.25822	0.19759	0.18399	0.13894	0.22348	0.26937	0.29485	0.29821	0.29328	0.26891	0.29943	0.25687	0.21271	0.18574	0.20454	0.22182	0.26943	0.2319	0.23348
696.36	0.25889	0.34044	0.204	0.24681	0.26266	0.31057	0.22943	0.23302	0.28319	0.25671	0.19819	0.068409	0.18609	0.24138	0.25634	0.31944	0.28965	0.21801	0.16103	0.16386	0.13489	0.20036	0.23876	0.2439	0.26574	0.26395	0.25144	0.27128	0.23699	0.17958	0.16706	0.17274	0.18533	0.24294	0.22124	0.21636
697.34	0.26067	0.39242	0.22567	0.24769	0.25977	0.30331	0.2145	0.22373	0.2721	0.2512	0.19527	0.071668	0.17731	0.23587	0.24796	0.28771	0.27162	0.21769	0.14022	0.14696	0.12847	0.20802	0.22499	0.21862	0.2506	0.24532	0.25902	0.26039	0.22557	0.16513	0.15824	0.15152	0.16197	0.23439	0.21891	0.20717
698.34	0.26726	0.4353	0.21797	0.25889	0.27344	0.26241	0.19942	0.2252	0.28331	0.24917	0.19365	0.077648	0.1806	0.22041	0.23422	0.26001	0.2644	0.19082	0.13936	0.14475	0.13851	0.20458	0.21692	0.20932	0.23586	0.23838	0.24346	0.25572	0.22641	0.14877	0.14361	0.13835	0.14408	0.23414	0.20452	0.19035
699.32	0.28322	0.44343	0.23143	0.27289	0.29373	0.24159	0.18801	0.20967	0.28978	0.24208	0.18671	0.075309	0.17051	0.21643	0.21387	0.23687	0.23453	0.1783	0.13963	0.13287	0.13521	0.19617	0.19713	0.19184	0.22036	0.22305	0.23516	0.24417	0.21121	0.12864	0.12882	0.11662	0.12069	0.22219	0.19048	0.1768
700.33	0.28607	0.41756	0.2561	0.26767	0.30741	0.21449	0.17869	0.19152	0.29283	0.22556	0.18418	0.082875	0.15584	0.18233	0.18829	0.21221	0.20509	0.15417	0.11942	0.11388	0.13621	0.18994	0.17773	0.18661	0.21494	0.18587	0.23828	0.22848	0.195	0.10897	0.12187	0.089976	0.11196	0.21382	0.18112	0.17264
701.31	0.33555	0.42718	0.29048	0.29933	0.29818	0.25607	0.16453	0.22827	0.29496	0.2485	0.21471	0.074418	0.15675	0.1648	0.18661	0.20976	0.18229	0.16559	0.12005	0.12026	0.13532	0.18883	0.18678	0.17681	0.22445	0.16215	0.23922	0.23515	0.18704	0.11292	0.11177	0.094601	0.1061	0.20111	0.18027	0.15411
702.29	0.3458	0.43386	0.32461	0.3109	0.28081	0.25574	0.17607	0.22616	0.31195	0.24602	0.23075	0.078468	0.1467	0.15477	0.17458	0.20034	0.14318	0.14478	0.12693	0.11051	0.13801	0.17304	0.18532	0.17118	0.22716	0.1431	0.24554	0.22305	0.1652	0.10515	0.096072	0.087588	0.098134	0.18911	0.16948	0.14104
703.29	0.32761	0.38336	0.32639	0.26342	0.25377	0.24933	0.14702	0.1799	0.26804	0.2203	0.22439	0.069827	0.13216	0.12183	0.14894	0.15599	0.11003	0.11011	0.10165	0.088087	0.11461	0.16186	0.16645	0.15028	0.20161	0.10903	0.23962	0.19405	0.1444	0.092967	0.073409	0.066236	0.07228	0.16238	0.1462	0.13899
704.27	0.32917	0.37379	0.33439	0.23586	0.25117	0.27421	0.15686	0.15897	0.2489	0.23205	0.23273	0.069944	0.12806	0.090785	0.1377	0.14162	0.10821	0.10473	0.10515	0.090147	0.11088	0.16639	0.16369	0.13267	0.18737	0.086442	0.23201	0.18384	0.12517	0.092856	0.072669	0.052693	0.063391	0.15637	0.13832	0.12794
705.27	0.32484	0.3869	0.3302	0.24675	0.22745	0.28316	0.15839	0.18039	0.22082	0.23001	0.24162	0.068824	0.12959	0.088267	0.13811	0.13271	0.083196	0.10922	0.10119	0.095217	0.11682	0.16481	0.18503	0.13004	0.17557	0.10147	0.21574	0.179	0.10636	0.089681	0.072109	0.058383	0.057919	0.1465	0.12874	0.12418
706.25	0.30239	0.36428	0.27697	0.22357	0.20781	0.25964	0.14623	0.14572	0.2099	0.20273	0.22354	0.083336	0.099917	0.076551	0.10127	0.10962	0.071703	0.089248	0.094969	0.090167	0.11336	0.1737	0.16089	0.12219	0.15404	0.085051	0.20375	0.15633	0.088799	0.074972	0.062389	0.045797	0.052565	0.1461	0.10888	0.12133
707.23	0.26529	0.31382	0.23271	0.1852	0.20677	0.21114	0.093312	0.10945	0.17825	0.20873	0.21831	0.088384	0.091117	0.057876	0.082585	0.089323	0.071972	0.063925	0.070304	0.076222	0.086296	0.1674	0.1456	0.1185	0.12017	0.072008	0.17978	0.13689	0.080624	0.057774	0.0491	0.031451	0.032798	0.13663	0.096599	0.13314
708.23	0.28795	0.31734	0.25516	0.19891	0.19274	0.18233	0.10218	0.14712	0.18088	0.23403	0.22006	0.090423	0.077819	0.054907	0.082181	0.09657	0.068753	0.071618	0.074411	0.085426	0.081061	0.17312	0.14739	0.10424	0.12745	0.066498	0.17353	0.13523	0.07092	0.047455	0.050872	0.041662	0.053888	0.13997	0.098774	0.12549
709.21	0.26486	0.27478	0.23032	0.17977	0.15046	0.16376	0.073066	0.1526	0.17325	0.22917	0.19943	0.082893	0.064959	0.049089	0.076293	0.072986	0.058941	0.072615	0.054749	0.081396	0.062842	0.1542	0.12257	0.093819	0.11551	0.064366	0.16271	0.11268	0.071115	0.043691	0.039963	0.042085	0.0652	0.13052	0.078852	0.12957
710.21	0.26248	0.24282	0.22564	0.16378	0.11785	0.13517	0.055595	0.10907	0.18029	0.2038	0.18302	0.081415	0.045327	0.04478	0.074677	0.061075	0.059812	0.037653	0.04042	0.067024	0.050951	0.12916	0.10757	0.079043	0.1129	0.047109	0.16025	0.10254	0.056293	0.032051	0.022833	0.034728	0.083047	0.1155	0.066419	0.11711
711.19	0.26508	0.23552	0.25582	0.16177	0.11097	0.11445	0.08134	0.090068	0.18279	0.20844	0.17433	0.079114	0.065092	0.05767	0.1006	0.063278	0.074334	0.033915	0.049542	0.060224	0.051944	0.1349	0.11788	0.076954	0.1152	0.073895	0.16232	0.093692	0.065989	0.023953	0.023417	0.031013	0.11527	0.12003	0.065894	0.11175
712.17	0.25179	0.20925	0.23223	0.13916	0.072776	0.10693	0.10172	0.088093	0.1893	0.17239	0.15904	0.066516	0.052968	0.052768	0.10152	0.055958	0.058106	0.03826	0.059013	0.067672	0.056166	0.13095	0.10207	0.055767	0.1144	0.081698	0.15267	0.088168	0.055931	0.022025	0.024296	0.032791	0.15323	0.12659	0.057979	0.095664
713.17	0.23069	0.14798	0.19569	0.11846	0.060039	0.10255	0.10893	0.066067	0.17202	0.15581	0.15495	0.065063	0.049357	0.0602	0.096207	0.067073	0.054709	0.048887	0.052639	0.059434	0.059198	0.12788	0.10587	0.048461	0.1099	0.081689	0.14601	0.084945	0.049585	0.019851	0.022064	0.024308	0.16706	0.11904	0.050236	0.081033
714.15	0.20989	0.13405	0.20994	0.1011	0.0957	0.076544	0.11477	0.057435	0.17609	0.14307	0.15234	0.072688	0.051748	0.072138	0.098422	0.07766	0.058765	0.031477	0.063603	0.059328	0.080605	0.12803	0.12313	0.039102	0.11134	0.098422	0.14687	0.078763	0.050572	0.0062744	0.025322	0.020171	0.21078	0.12655	0.056532	0.066504
715.13	0.21445	0.1041	0.20752	0.073087	0.1222	0.094627	0.11352	0.06259	0.1817	0.17016	0.13726	0.064287	0.054961	0.067279	0.095779	0.085715	0.071747	0.054994	0.081372	0.068686	0.087358	0.15028	0.11523	0.039808	0.10501	0.092806	0.13795	0.073867	0.061765	0.015805	0.035509	0.025848	0.25087	0.14377	0.058754	0.061717
716.13	0.21271	0.07514	0.17621	0.076349	0.12985	0.086144	0.10065	0.072203	0.1481	0.16491	0.12345	0.062034	0.044865	0.074006	0.086646	0.094225	0.060311	0.05135	0.085333	0.070813	0.077542	0.12655	0.099471	0.047622	0.10764	0.08759	0.12199	0.086653	0.056387	0.0154	0.039066	0.034463	0.28108	0.14966	0.058172	0.053291
717.11	0.22847	0.073306	0.18126	0.082418	0.14745	0.11467	0.097867	0.089943	0.1109	0.17587	0.11261	0.05782	0.051377	0.082001	0.082416	0.095549	0.070498	0.066995	0.088968	0.081073	0.085744	0.1183	0.09959	0.050871	0.11409	0.08477	0.11328	0.089682	0.069666	0.019311	0.045114	0.0573	0.31855	0.15161	0.063977	0.05352
718.08	0.22326	0.10303	0.17337	0.085698	0.14901	0.13908	0.1062	0.074475	0.11275	0.14068	0.099927	0.055907	0.062138	0.084779	0.093462	0.095005	0.072741	0.062356	0.10801	0.077764	0.085967	0.102	0.087501	0.05916	0.10678	0.093934	0.10928	0.081079	0.072147	0.028045	0.053649	0.063788	0.377	0.16149	0.064688	0.060488
719.09	0.21101	0.08765	0.14831	0.086713	0.11009	0.14853	0.11716	0.055981	0.1051	0.12242	0.117	0.049422	0.072891	0.081594	0.10103	0.098698	0.078782	0.06356	0.10997	0.059105	0.094067	0.10704	0.10326	0.076421	0.099752	0.081045	0.0961	0.080645	0.067538	0.030826	0.053253	0.076386	0.42495	0.17323	0.073481	0.060366
720.06	0.22418	0.11837	0.13669	0.11796	0.11242	0.17197	0.11599	0.075378	0.10451	0.11709	0.13188	0.063358	0.094341	0.10681	0.11186	0.10874	0.096177	0.064036	0.11035	0.06382	0.091923	0.10314	0.1142	0.084522	0.10752	0.088255	0.083536	0.083621	0.06706	0.031566	0.048479	0.094554	0.46045	0.18778	0.083301	0.071986
721.06	0.19811	0.13825	0.16315	0.09977	0.085478	0.19463	0.115	0.071493	0.14315	0.10705	0.14199	0.059705	0.1092	0.10179	0.12096	0.11191	0.099151	0.082895	0.11006	0.07032	0.11029	0.11535	0.13204	0.07953	0.10395	0.088352	0.079337	0.076069	0.062475	0.039632	0.042444	0.1064	0.51523	0.18425	0.0893	0.081701
722.04	0.16946	0.14902	0.16199	0.10255	0.1031	0.18502	0.12774	0.062353	0.1841	0.10048	0.142	0.06658	0.11682	0.10587	0.12933	0.11133	0.099039	0.071168	0.11352	0.066367	0.11651	0.11172	0.13478	0.086132	0.094903	0.086284	0.071581	0.064704	0.053785	0.036804	0.041549	0.11055	0.55898	0.18175	0.08808	0.077139
723.02	0.15806	0.15315	0.18523	0.098698	0.12913	0.16164	0.13529	0.080165	0.20469	0.11721	0.14607	0.077317	0.12073	0.11157	0.12246	0.1171	0.10434	0.081108	0.10918	0.080112	0.12512	0.11334	0.1414	0.10553	0.091129	0.072156	0.063248	0.065585	0.059212	0.027509	0.039795	0.11177	0.59348	0.18569	0.10327	0.084228
724.02	0.19984	0.18463	0.19228	0.12927	0.16509	0.18904	0.14233	0.093318	0.19806	0.12685	0.14131	0.083578	0.12676	0.12949	0.12649	0.12376	0.11357	0.10255	0.10847	0.10042	0.099282	0.10283	0.13629	0.10112	0.077707	0.0705	0.057572	0.077433	0.066083	0.035414	0.040177	0.11833	0.60402	0.18847	0.10929	0.085129
724.99	0.16986	0.19493	0.17071	0.10883	0.14886	0.17197	0.17576	0.087251	0.18612	0.11272	0.1318	0.085171	0.12605	0.11941	0.1159	0.11846	0.10271	0.11014	0.11241	0.10339	0.10982	0.10229	0.13919	0.10885	0.063082	0.061045	0.05941	0.074341	0.054443	0.03243	0.04974	0.12328	0.62922	0.18398	0.10256	0.08204
725.97	0.1698	0.20893	0.17304	0.12351	0.16854	0.16475	0.18595	0.10226	0.17306	0.13132	0.14764	0.08896	0.12737	0.132	0.11797	0.10797	0.10429	0.11192	0.12157	0.10558	0.09759	0.097539	0.14198	0.12065	0.050848	0.052295	0.05965	0.069558	0.052904	0.029778	0.059655	0.1348	0.62707	0.18127	0.10561	0.082413
726.97	0.17804	0.21159	0.19677	0.13942	0.14543	0.18528	0.19425	0.12112	0.16762	0.1492	0.14602	0.096707	0.14329	0.14249	0.12155	0.12267	0.096966	0.1279	0.11341	0.11222	0.10229	0.10914	0.13752	0.12556	0.044222	0.056509	0.054882	0.086619	0.051058	0.035986	0.060345	0.13954	0.63323	0.19036	0.10747	0.090245
727.95	0.17676	0.19529	0.18268	0.13665	0.1175	0.20426	0.19198	0.11691	0.15402	0.16021	0.13616	0.088539	0.15931	0.14514	0.12015	0.10833	0.09075	0.13211	0.11308	0.10285	0.096996	0.10696	0.13876	0.12231	0.039022	0.054212	0.053627	0.077777	0.045012	0.039387	0.07108	0.14498	0.62551	0.18969	0.09532	0.090538
728.92	0.17234	0.18886	0.19672	0.13633	0.12599	0.17443	0.19754	0.12972	0.17965	0.17052	0.1331	0.08569	0.16698	0.14109	0.12402	0.11353	0.08887	0.1329	0.11627	0.10428	0.10911	0.1104	0.13119	0.13065	0.044215	0.053805	0.061672	0.079991	0.050817	0.040233	0.075882	0.1543	0.61791	0.19461	0.093034	0.085469
729.92	0.17071	0.18365	0.21697	0.14736	0.14287	0.16566	0.20206	0.15327	0.18929	0.18228	0.12857	0.064202	0.17702	0.15011	0.12727	0.11353	0.093202	0.12922	0.12932	0.11249	0.098698	0.11831	0.1212	0.11136	0.050902	0.050829	0.061048	0.079829	0.074743	0.042754	0.073533	0.14958	0.59855	0.20606	0.095764	0.07685
730.9	0.18237	0.18783	0.20637	0.15597	0.16257	0.18052	0.20799	0.16185	0.19382	0.17917	0.1393	0.057414	0.19749	0.14894	0.12592	0.13164	0.10714	0.13497	0.12018	0.1146	0.10225	0.1256	0.13083	0.11459	0.057948	0.055391	0.05755	0.084525	0.095497	0.046253	0.077424	0.15035	0.58591	0.22023	0.096975	0.080615
731.87	0.20038	0.23589	0.21917	0.16947	0.18635	0.18259	0.23736	0.17591	0.19493	0.1879	0.15884	0.0548	0.21259	0.16547	0.14173	0.15022	0.12933	0.13985	0.14322	0.12094	0.1002	0.13915	0.15501	0.12919	0.069813	0.056203	0.073655	0.09331	0.11688	0.048801	0.092682	0.16047	0.56082	0.22595	0.10032	0.09039
732.87	0.20334	0.26348	0.2108	0.15379	0.18593	0.1827	0.22787	0.20597	0.19072	0.18609	0.15598	0.054789	0.2188	0.17129	0.15566	0.14571	0.13952	0.14443	0.14248	0.14342	0.10232	0.14555	0.1482	0.12566	0.073151	0.062163	0.07547	0.10108	0.1292	0.054113	0.089544	0.17414	0.52486	0.22686	0.09983	0.092158
733.85	0.20125	0.30045	0.21116	0.15105	0.19775	0.2267	0.24374	0.2314	0.18958	0.18777	0.17369	0.057607	0.23916	0.19195	0.15362	0.16454	0.14042	0.16158	0.15137	0.15711	0.10899	0.15299	0.16998	0.13636	0.083972	0.071505	0.071857	0.10631	0.14762	0.058671	0.095009	0.17873	0.49562	0.2243	0.10658	0.11614
734.83	0.1879	0.25019	0.22297	0.15653	0.1808	0.24828	0.24036	0.23131	0.20292	0.17728	0.18426	0.059912	0.24117	0.16953	0.16772	0.17917	0.14754	0.16322	0.14873	0.16848	0.10911	0.1543	0.17495	0.15461	0.078732	0.070072	0.073712	0.10968	0.1505	0.058686	0.10492	0.1915	0.45588	0.22267	0.10909	0.12647
735.82	0.19739	0.23122	0.2273	0.15275	0.18421	0.25726	0.24878	0.24013	0.22845	0.16535	0.15369	0.055448	0.24187	0.17139	0.17621	0.17527	0.15844	0.17517	0.1607	0.1774	0.12116	0.15343	0.16443	0.15789	0.084254	0.073191	0.072176	0.11221	0.16048	0.064864	0.11028	0.19525	0.42525	0.22058	0.107	0.13135
736.8	0.19286	0.1997	0.23712	0.1406	0.1716	0.27925	0.25879	0.23054	0.25877	0.15036	0.15912	0.04496	0.23769	0.16805	0.18622	0.17128	0.16101	0.19192	0.15785	0.18566	0.12689	0.14441	0.16397	0.15508	0.080954	0.079792	0.069299	0.11296	0.17183	0.072533	0.10861	0.1923	0.40036	0.22169	0.12287	0.12641
737.77	0.21038	0.18543	0.24047	0.17668	0.19311	0.28865	0.28876	0.23068	0.2851	0.16938	0.19118	0.041145	0.24694	0.17256	0.19787	0.19683	0.17465	0.19033	0.16985	0.19137	0.15243	0.14496	0.18991	0.15829	0.09095	0.093922	0.070186	0.12452	0.18822	0.083869	0.11502	0.1963	0.37157	0.22947	0.14656	0.12775
738.77	0.24428	0.16205	0.26148	0.19021	0.18456	0.28328	0.28786	0.24256	0.30438	0.17259	0.20048	0.043057	0.25013	0.16363	0.21479	0.19963	0.19194	0.18485	0.17505	0.1934	0.1633	0.15152	0.19323	0.16041	0.10066	0.092519	0.071854	0.13361	0.19216	0.084625	0.11959	0.19915	0.35669	0.24052	0.16064	0.13619
739.75	0.28293	0.22148	0.28996	0.21634	0.19894	0.28462	0.29737	0.25952	0.31873	0.17255	0.22152	0.057264	0.26169	0.19417	0.23872	0.21211	0.2052	0.19552	0.19102	0.20524	0.18097	0.14582	0.20272	0.16909	0.11422	0.10735	0.0818	0.14959	0.1994	0.097579	0.12779	0.20023	0.3438	0.23737	0.16724	0.14945
740.72	0.29962	0.23335	0.27813	0.21696	0.20925	0.28715	0.30917	0.26232	0.3055	0.20816	0.23322	0.077526	0.26136	0.20345	0.23441	0.22361	0.21403	0.19576	0.19296	0.20295	0.18053	0.15674	0.20946	0.16807	0.11784	0.11201	0.079334	0.15752	0.21078	0.10529	0.12735	0.19608	0.30553	0.24378	0.17046	0.16727
741.7	0.34194	0.25163	0.25683	0.24991	0.26362	0.29164	0.30379	0.29995	0.31474	0.23269	0.23573	0.087478	0.27449	0.22804	0.246	0.242	0.23905	0.20063	0.20283	0.22047	0.19571	0.16804	0.22321	0.18257	0.13981	0.12775	0.092891	0.16867	0.22565	0.11518	0.12934	0.19964	0.28608	0.25042	0.17316	0.18582
742.69	0.34407	0.25858	0.27486	0.26103	0.29379	0.30618	0.31005	0.30377	0.32304	0.24106	0.24137	0.090981	0.27122	0.23408	0.26098	0.25285	0.24439	0.22523	0.21204	0.21618	0.19528	0.18445	0.22161	0.18561	0.14563	0.13113	0.11021	0.17635	0.22674	0.11778	0.13104	0.19426	0.26968	0.25288	0.17944	0.19282
743.67	0.30794	0.27368	0.28046	0.27128	0.27738	0.31168	0.30055	0.29971	0.32907	0.26636	0.2283	0.093354	0.26971	0.25098	0.26822	0.25796	0.24394	0.22969	0.21276	0.21814	0.1994	0.1987	0.23152	0.18877	0.1511	0.14363	0.11657	0.17486	0.21786	0.12314	0.13068	0.18242	0.24511	0.25528	0.17867	0.18745
744.64	0.32659	0.2846	0.29975	0.2887	0.30095	0.33391	0.29782	0.32502	0.34312	0.30495	0.229	0.10167	0.27155	0.27038	0.26998	0.27262	0.25175	0.23805	0.20851	0.21287	0.21925	0.22164	0.23696	0.20429	0.16204	0.15585	0.11996	0.17925	0.22968	0.13031	0.12761	0.17684	0.22101	0.27219	0.18241	0.19601
745.64	0.30101	0.25139	0.32799	0.28499	0.29421	0.32131	0.27983	0.30415	0.34269	0.29428	0.22952	0.081241	0.27375	0.27396	0.28713	0.27064	0.25483	0.24552	0.20608	0.22117	0.2074	0.20703	0.23987	0.20343	0.17152	0.15035	0.12788	0.1753	0.22255	0.12934	0.12217	0.16878	0.20868	0.26667	0.1865	0.1861
746.61	0.30299	0.23717	0.35026	0.28355	0.2992	0.31364	0.27782	0.27114	0.34876	0.31073	0.25153	0.083842	0.27607	0.26486	0.29705	0.2698	0.27264	0.25495	0.20501	0.21091	0.21773	0.2199	0.23904	0.20389	0.17789	0.14447	0.13548	0.17367	0.22162	0.12755	0.1239	0.16306	0.19567	0.26963	0.18225	0.18511
747.59	0.30453	0.22642	0.35835	0.2954	0.29808	0.30992	0.27427	0.29607	0.37674	0.32938	0.26363	0.091344	0.28185	0.27071	0.29723	0.28328	0.2821	0.25933	0.20317	0.23069	0.22842	0.23187	0.25069	0.22076	0.18992	0.14058	0.13177	0.17774	0.22482	0.12314	0.12465	0.17015	0.19187	0.28082	0.17751	0.19586
748.58	0.31145	0.226	0.36743	0.30253	0.34279	0.32213	0.27696	0.30479	0.39025	0.31222	0.2693	0.098115	0.28254	0.27917	0.3138	0.28268	0.29642	0.28445	0.20461	0.22488	0.22886	0.24064	0.24625	0.23052	0.1977	0.13798	0.14153	0.1835	0.24067	0.12918	0.12927	0.17122	0.18709	0.28029	0.17063	0.20288
749.56	0.29458	0.20834	0.34863	0.28084	0.3684	0.33454	0.29423	0.29468	0.39273	0.31216	0.27351	0.10323	0.28753	0.28827	0.31976	0.27398	0.32398	0.31511	0.21704	0.22697	0.22299	0.25465	0.24169	0.23111	0.20464	0.14003	0.13802	0.18494	0.24469	0.13383	0.1344	0.17415	0.18839	0.27915	0.18349	0.20845
750.53	0.31089	0.27992	0.35522	0.28537	0.38537	0.35799	0.32766	0.3247	0.40456	0.32267	0.27038	0.11397	0.28728	0.30273	0.32961	0.28884	0.33523	0.31415	0.23345	0.22763	0.23143	0.27468	0.24345	0.2456	0.201	0.15793	0.14501	0.18936	0.2511	0.12784	0.14601	0.1727	0.18651	0.28702	0.18045	0.20393
751.51	0.30864	0.30195	0.35708	0.26736	0.34885	0.36393	0.31998	0.35207	0.39526	0.33046	0.24522	0.10806	0.28822	0.31919	0.32709	0.29072	0.3122	0.32333	0.22371	0.23463	0.22712	0.27529	0.2498	0.25124	0.19851	0.16643	0.14153	0.18342	0.23712	0.13122	0.13616	0.16407	0.17599	0.29094	0.18728	0.20122
752.5	0.31092	0.30204	0.36044	0.26525	0.30419	0.38187	0.32445	0.33712	0.38444	0.33591	0.22759	0.10246	0.2804	0.33092	0.33421	0.2936	0.30834	0.32611	0.22631	0.21304	0.22424	0.27476	0.25326	0.24498	0.18808	0.17414	0.14574	0.18836	0.23045	0.13685	0.13572	0.14587	0.17467	0.2909	0.18501	0.19379
753.48	0.35774	0.29945	0.35857	0.26927	0.31658	0.3825	0.32721	0.34386	0.3885	0.33683	0.24652	0.097295	0.28284	0.35513	0.32885	0.30938	0.32691	0.32101	0.22633	0.22907	0.237	0.2653	0.27089	0.25425	0.19828	0.18929	0.14264	0.19068	0.22833	0.13435	0.12139	0.15262	0.17784	0.29514	0.20239	0.19619
754.45	0.37189	0.29488	0.34376	0.28291	0.32414	0.35501	0.32616	0.33014	0.38171	0.33795	0.21972	0.092863	0.28165	0.34808	0.32863	0.31619	0.32444	0.30471	0.21367	0.22563	0.22603	0.24754	0.27946	0.25174	0.19602	0.18773	0.14296	0.1936	0.22735	0.12326	0.11744	0.15089	0.17407	0.29241	0.19155	0.19078
755.44	0.37912	0.2706	0.35633	0.30738	0.3434	0.35879	0.34246	0.35106	0.4071	0.34344	0.23846	0.10623	0.29169	0.349	0.32992	0.33065	0.32035	0.33336	0.22253	0.23288	0.23724	0.25008	0.29457	0.26298	0.20859	0.19487	0.14185	0.21215	0.22832	0.13418	0.12029	0.15918	0.18198	0.29798	0.20935	0.20155
756.42	0.3644	0.25026	0.34375	0.31019	0.36674	0.37597	0.35808	0.34363	0.42451	0.3324	0.25243	0.12284	0.28021	0.33935	0.33034	0.33558	0.33989	0.33499	0.22822	0.21965	0.24189	0.24598	0.29612	0.26462	0.21526	0.19618	0.14416	0.22153	0.23506	0.13715	0.1239	0.16354	0.18065	0.29059	0.21568	0.20959
757.39	0.38322	0.28686	0.3745	0.30533	0.40358	0.36738	0.36522	0.36092	0.43203	0.32121	0.24567	0.1178	0.27181	0.35511	0.32992	0.32866	0.35499	0.33784	0.23223	0.23147	0.24512	0.24406	0.29286	0.27327	0.23415	0.20681	0.1464	0.21487	0.24099	0.13962	0.12994	0.17471	0.18985	0.28849	0.22007	0.21537
758.36	0.36851	0.31311	0.37984	0.29644	0.37472	0.38043	0.39751	0.37152	0.43213	0.3311	0.21668	0.12608	0.26729	0.34821	0.34575	0.34038	0.3454	0.35816	0.24179	0.23083	0.24395	0.25351	0.28282	0.27111	0.23028	0.21259	0.15623	0.21534	0.23899	0.14966	0.14625	0.18117	0.19978	0.28244	0.21025	0.22179
759.36	0.34053	0.31152	0.34934	0.28144	0.32906	0.39525	0.38107	0.39955	0.42881	0.32246	0.22919	0.13041	0.25847	0.34691	0.33771	0.34768	0.30923	0.35743	0.24015	0.2362	0.25767	0.2558	0.29105	0.27299	0.22724	0.22134	0.16242	0.21496	0.23905	0.15907	0.14283	0.18161	0.20741	0.27887	0.21932	0.22638
760.33	0.33014	0.3045	0.34424	0.25859	0.30504	0.40222	0.35023	0.37714	0.42036	0.34183	0.22628	0.13319	0.25265	0.3455	0.3502	0.34721	0.30343	0.34	0.22289	0.22733	0.26127	0.25146	0.29168	0.27608	0.23065	0.21565	0.17407	0.21153	0.22779	0.15739	0.13925	0.18291	0.21121	0.27531	0.22158	0.22634
761.3	0.33426	0.3288	0.35706	0.25934	0.34393	0.39168	0.37355	0.3819	0.41974	0.34814	0.21733	0.13192	0.26377	0.3588	0.35858	0.35865	0.3179	0.33811	0.22455	0.23372	0.25785	0.25824	0.30333	0.28181	0.23505	0.22353	0.18217	0.20965	0.23652	0.15777	0.15015	0.18044	0.22138	0.27634	0.21603	0.22713
762.27	0.317	0.30775	0.33079	0.25362	0.34283	0.39786	0.38107	0.3749	0.4056	0.36391	0.23334	0.14459	0.27688	0.33723	0.36508	0.37163	0.31387	0.34682	0.23312	0.22998	0.25334	0.26106	0.31594	0.28984	0.23376	0.21696	0.18022	0.21855	0.22321	0.16637	0.14888	0.1856	0.21862	0.27907	0.22204	0.233
763.27	0.29961	0.31627	0.32568	0.24721	0.35192	0.38928	0.36536	0.35838	0.39813	0.37386	0.23798	0.15248	0.2819	0.34081	0.34684	0.35489	0.32268	0.33076	0.23842	0.23137	0.25445	0.25212	0.32324	0.30136	0.2332	0.21316	0.17123	0.21547	0.23307	0.16105	0.14795	0.17927	0.21873	0.27646	0.22151	0.2316
764.24	0.31103	0.33688	0.36239	0.2387	0.3768	0.37816	0.37776	0.33315	0.38229	0.3762	0.25547	0.14871	0.29247	0.34914	0.35675	0.36345	0.34364	0.32979	0.23874	0.22052	0.24888	0.24549	0.33636	0.31879	0.23209	0.2162	0.17059	0.21393	0.2278	0.15395	0.15015	0.17317	0.21163	0.27641	0.21783	0.23448
765.21	0.33077	0.35454	0.36501	0.24052	0.4073	0.39322	0.39278	0.36527	0.3798	0.36348	0.25865	0.151	0.30342	0.352	0.36155	0.36305	0.37244	0.34899	0.25175	0.22826	0.25168	0.24794	0.33775	0.32782	0.23072	0.22688	0.16282	0.2028	0.23438	0.16276	0.1557	0.17797	0.20688	0.27668	0.21161	0.24046
766.18	0.33087	0.36381	0.33501	0.25684	0.36648	0.39214	0.35958	0.37671	0.3775	0.36475	0.24989	0.14995	0.29973	0.35709	0.36023	0.36376	0.35091	0.35371	0.24235	0.23667	0.2603	0.25063	0.33672	0.32397	0.22951	0.23695	0.1376	0.20322	0.22417	0.15959	0.15167	0.18007	0.21283	0.28393	0.21389	0.23115
767.18	0.32057	0.3477	0.31446	0.25045	0.36386	0.39185	0.32933	0.38573	0.38358	0.34585	0.24113	0.15733	0.29341	0.36506	0.35166	0.34461	0.35786	0.34261	0.22514	0.24875	0.26011	0.24401	0.33292	0.32154	0.22115	0.22902	0.1319	0.19183	0.22694	0.15442	0.14724	0.17877	0.20783	0.27947	0.20886	0.23031
768.15	0.35272	0.33998	0.30711	0.268	0.36634	0.40829	0.34523	0.39171	0.37539	0.34351	0.24725	0.15368	0.29248	0.35883	0.36199	0.35088	0.36103	0.34108	0.21337	0.2377	0.26589	0.24517	0.33287	0.31649	0.22483	0.22832	0.1297	0.19608	0.21221	0.15395	0.14928	0.17191	0.19847	0.27571	0.21378	0.2341
769.12	0.32802	0.3155	0.2928	0.27316	0.38792	0.41431	0.34937	0.40197	0.37027	0.34665	0.23337	0.16452	0.28379	0.3525	0.35008	0.33687	0.36315	0.3418	0.21803	0.23956	0.26106	0.2429	0.32437	0.30152	0.2321	0.22091	0.12744	0.19058	0.21809	0.15843	0.14993	0.17078	0.19449	0.27127	0.2165	0.22453
770.09	0.32124	0.30852	0.2964	0.29037	0.37665	0.37861	0.36026	0.39722	0.368	0.33943	0.22921	0.16151	0.27628	0.35375	0.34543	0.33151	0.35649	0.32252	0.21896	0.22985	0.25862	0.22696	0.32445	0.29201	0.22937	0.20983	0.11786	0.19705	0.21325	0.14758	0.14436	0.1671	0.18784	0.26884	0.21607	0.21341
771.09	0.3222	0.30672	0.33534	0.2709	0.36385	0.3561	0.36804	0.37992	0.34498	0.33585	0.22377	0.15287	0.2768	0.34941	0.34629	0.31284	0.33999	0.31249	0.23405	0.20635	0.2458	0.20527	0.31486	0.2896	0.21734	0.19608	0.13026	0.19196	0.20192	0.14084	0.14554	0.15987	0.17005	0.2561	0.20434	0.21294
772.06	0.33505	0.32563	0.37006	0.29092	0.37932	0.36507	0.3871	0.35897	0.32197	0.3032	0.23211	0.15027	0.27956	0.35416	0.34529	0.32614	0.32727	0.33518	0.23476	0.19375	0.23776	0.1915	0.31581	0.28327	0.21725	0.19639	0.12786	0.1981	0.20254	0.14148	0.14804	0.15264	0.15531	0.23413	0.20918	0.20227
773.03	0.27079	0.30117	0.37665	0.27635	0.37366	0.34454	0.35033	0.35181	0.3304	0.30093	0.23513	0.13801	0.27386	0.34411	0.33943	0.3318	0.30134	0.33877	0.2228	0.19218	0.22198	0.20264	0.3095	0.27193	0.20346	0.18256	0.12395	0.20144	0.21048	0.13437	0.14029	0.15121	0.14158	0.23056	0.20408	0.18443
774	0.28548	0.31145	0.38622	0.26406	0.3713	0.3305	0.34182	0.36024	0.35748	0.30701	0.24311	0.12053	0.281	0.34799	0.34357	0.32703	0.30834	0.33265	0.21719	0.18872	0.22336	0.21173	0.29594	0.27085	0.19271	0.17594	0.11953	0.20087	0.20863	0.12739	0.13669	0.15047	0.14032	0.22558	0.1932	0.18214
774.99	0.29473	0.31237	0.37264	0.25998	0.36335	0.33792	0.34391	0.35834	0.36324	0.31438	0.24888	0.12367	0.28324	0.34142	0.34097	0.32637	0.30603	0.33535	0.20264	0.19772	0.22939	0.21993	0.28685	0.2808	0.17834	0.17745	0.12747	0.19809	0.21265	0.12196	0.13966	0.1431	0.14559	0.21425	0.18581	0.19067
775.96	0.2915	0.2916	0.35557	0.24367	0.39588	0.37131	0.3238	0.34935	0.37225	0.31758	0.2486	0.11973	0.27082	0.33025	0.34014	0.31751	0.33504	0.33372	0.18809	0.20228	0.22815	0.24052	0.28068	0.28301	0.16479	0.15679	0.12879	0.1892	0.22903	0.12525	0.13093	0.14274	0.13571	0.21278	0.18165	0.17901
776.93	0.27925	0.29106	0.33951	0.23507	0.39582	0.36516	0.33441	0.37157	0.38108	0.34825	0.25292	0.11185	0.2795	0.32444	0.33057	0.30877	0.33667	0.31136	0.19428	0.20462	0.22204	0.25792	0.27778	0.2908	0.16068	0.16346	0.12586	0.18108	0.23482	0.12465	0.13253	0.14194	0.13468	0.22971	0.16976	0.16973
777.9	0.29575	0.29322	0.31697	0.23712	0.39805	0.38301	0.36358	0.38649	0.36554	0.3622	0.26237	0.11021	0.28627	0.32274	0.33363	0.2997	0.35219	0.31453	0.20477	0.21063	0.22391	0.26038	0.28251	0.29378	0.16462	0.16735	0.1272	0.17219	0.22711	0.13225	0.14232	0.15294	0.12964	0.23026	0.17003	0.16844
778.89	0.32605	0.30869	0.33599	0.25456	0.39239	0.42271	0.38773	0.37588	0.35457	0.37051	0.26155	0.11878	0.28641	0.30871	0.34045	0.29552	0.3495	0.33621	0.20541	0.22299	0.2253	0.25491	0.29922	0.29753	0.16802	0.16372	0.13247	0.17826	0.22145	0.14255	0.14836	0.15915	0.12782	0.22709	0.16808	0.16242
779.86	0.31812	0.31184	0.35252	0.26168	0.42415	0.4388	0.37615	0.36528	0.35294	0.37684	0.26954	0.12089	0.29585	0.32208	0.33915	0.30144	0.34262	0.34342	0.21308	0.21488	0.22312	0.26835	0.31496	0.28522	0.17291	0.15585	0.13094	0.18255	0.22198	0.14773	0.14598	0.15827	0.12725	0.23083	0.1703	0.15195
780.83	0.32775	0.33841	0.36632	0.2856	0.42767	0.43915	0.40935	0.40108	0.35742	0.35847	0.30857	0.12406	0.31169	0.33459	0.34038	0.31349	0.33901	0.36467	0.2288	0.23148	0.22619	0.2726	0.32818	0.28484	0.18192	0.17044	0.13189	0.18871	0.22427	0.15523	0.15347	0.16889	0.1309	0.23411	0.18001	0.15795
781.8	0.31369	0.36177	0.35224	0.27247	0.44696	0.42336	0.41478	0.41073	0.36037	0.37063	0.30959	0.11742	0.31227	0.33713	0.3481	0.32442	0.34902	0.35816	0.23298	0.24085	0.23116	0.28617	0.32772	0.2792	0.18236	0.16781	0.13311	0.19997	0.23375	0.15098	0.15478	0.18167	0.13313	0.23995	0.17535	0.15921
782.8	0.32648	0.39524	0.35358	0.28066	0.44333	0.40915	0.43635	0.40904	0.35667	0.35463	0.30712	0.1236	0.31859	0.34677	0.34321	0.32614	0.34446	0.37015	0.24542	0.23408	0.2396	0.28543	0.33561	0.27827	0.17827	0.17706	0.13894	0.20707	0.23191	0.15187	0.15449	0.17855	0.13028	0.23827	0.17273	0.16339
783.77	0.29936	0.4154	0.33501	0.28955	0.45371	0.40026	0.42792	0.42862	0.3682	0.34445	0.31769	0.12406	0.3281	0.36948	0.3377	0.34086	0.35852	0.3529	0.25187	0.23611	0.25363	0.29657	0.33879	0.27297	0.17526	0.19818	0.13779	0.21136	0.24345	0.15521	0.158	0.18538	0.14331	0.24357	0.18295	0.16902
784.73	0.3141	0.41708	0.36049	0.28797	0.43022	0.42521	0.43042	0.42167	0.37135	0.34719	0.31724	0.1241	0.31901	0.37041	0.34833	0.33993	0.37097	0.36834	0.25209	0.24871	0.27077	0.31026	0.3364	0.27105	0.18755	0.20437	0.14841	0.21124	0.25695	0.17118	0.16007	0.19855	0.15055	0.25206	0.18552	0.17956
785.7	0.30341	0.4163	0.35163	0.28726	0.42837	0.4358	0.44126	0.40053	0.3749	0.36902	0.31441	0.13976	0.31774	0.38715	0.33908	0.34356	0.37452	0.36243	0.25889	0.24074	0.28457	0.31208	0.34467	0.27843	0.20334	0.20422	0.14814	0.22701	0.26046	0.18113	0.17061	0.20553	0.15825	0.26303	0.19259	0.19211
786.67	0.34035	0.41601	0.35968	0.30665	0.4199	0.45722	0.42712	0.38466	0.38454	0.39358	0.3226	0.16469	0.32324	0.40714	0.34873	0.3543	0.39777	0.38042	0.2598	0.23643	0.30148	0.32258	0.36516	0.29935	0.20757	0.20437	0.16329	0.23165	0.26655	0.19705	0.16882	0.20998	0.16917	0.26035	0.21285	0.21284
787.66	0.37604	0.40906	0.40308	0.31924	0.46567	0.47942	0.4253	0.41072	0.41665	0.41815	0.33667	0.18014	0.32622	0.41367	0.36601	0.36748	0.42251	0.38916	0.26333	0.25884	0.31516	0.34368	0.38153	0.31962	0.22509	0.1977	0.18629	0.24742	0.29425	0.21214	0.17528	0.22499	0.18696	0.27622	0.22825	0.22903
788.63	0.40933	0.42923	0.44848	0.3168	0.51373	0.49829	0.43181	0.42727	0.43391	0.43473	0.34927	0.19268	0.34431	0.44262	0.39881	0.38345	0.44293	0.41745	0.27037	0.27079	0.32933	0.35749	0.39465	0.33978	0.24	0.20745	0.21134	0.2603	0.31608	0.22075	0.18006	0.2353	0.19129	0.28441	0.24035	0.24667
789.6	0.40573	0.45704	0.44433	0.33777	0.55619	0.52148	0.4536	0.46143	0.45061	0.46567	0.36976	0.20293	0.36585	0.46473	0.42049	0.4114	0.46876	0.44396	0.28659	0.27574	0.34432	0.36748	0.41466	0.36202	0.25157	0.22473	0.23147	0.28797	0.32947	0.23334	0.19281	0.24151	0.20384	0.29578	0.25992	0.26176
790.57	0.42224	0.5058	0.47005	0.36452	0.57853	0.52578	0.45354	0.51828	0.45208	0.49626	0.39246	0.21224	0.38582	0.47475	0.45518	0.43913	0.48528	0.46853	0.30734	0.29815	0.35491	0.3979	0.42693	0.38033	0.26013	0.24764	0.2579	0.30748	0.34863	0.24646	0.20019	0.26255	0.21559	0.30273	0.27491	0.27704
791.54	0.42393	0.54766	0.50324	0.36209	0.59527	0.53815	0.48627	0.54636	0.48345	0.49069	0.42398	0.23176	0.39992	0.48627	0.47737	0.45755	0.48992	0.49355	0.32515	0.31601	0.38386	0.41746	0.45324	0.39394	0.27717	0.27293	0.28162	0.32462	0.36953	0.25463	0.21732	0.27579	0.23137	0.31612	0.29499	0.29868
792.53	0.45362	0.58385	0.53294	0.37627	0.60972	0.55722	0.49714	0.56816	0.50454	0.52201	0.44668	0.25232	0.42319	0.51909	0.51558	0.48785	0.50954	0.52828	0.34965	0.33387	0.40542	0.43217	0.46976	0.41302	0.29987	0.30149	0.3022	0.34693	0.38003	0.27019	0.22955	0.28925	0.25428	0.33859	0.31355	0.31577
793.5	0.47634	0.59638	0.55841	0.41561	0.615	0.56645	0.52346	0.61448	0.54086	0.54099	0.4771	0.2658	0.42835	0.52114	0.53728	0.51859	0.52458	0.56749	0.38026	0.3622	0.42423	0.46348	0.48881	0.438	0.32237	0.31986	0.3216	0.36815	0.40485	0.28972	0.24489	0.31584	0.26989	0.36743	0.32573	0.33969
794.47	0.49652	0.64219	0.58063	0.41634	0.62995	0.55481	0.54562	0.64883	0.55054	0.55125	0.52129	0.26835	0.44196	0.54312	0.56037	0.52592	0.54016	0.58864	0.39164	0.39231	0.42874	0.4847	0.5213	0.45784	0.34318	0.3502	0.34322	0.37627	0.41926	0.29611	0.25712	0.34544	0.27507	0.3882	0.34471	0.34868
795.43	0.50648	0.65349	0.61754	0.4335	0.6612	0.59376	0.56431	0.67124	0.59125	0.54969	0.51389	0.28006	0.46079	0.56075	0.57859	0.55168	0.55709	0.63322	0.39486	0.40428	0.44577	0.49992	0.53418	0.46862	0.36862	0.37144	0.37056	0.39069	0.43665	0.31244	0.26721	0.3579	0.29524	0.39819	0.35698	0.3736
796.4	0.53847	0.69116	0.65296	0.46534	0.70798	0.62267	0.59689	0.72059	0.61844	0.5845	0.53182	0.27896	0.49059	0.58572	0.6137	0.57367	0.59143	0.68199	0.42345	0.4246	0.45565	0.52254	0.5438	0.49316	0.39591	0.40683	0.38973	0.40926	0.45929	0.33147	0.28544	0.38239	0.31996	0.41881	0.37706	0.39488
797.39	0.50998	0.72858	0.68041	0.46905	0.73821	0.64568	0.61299	0.75474	0.6346	0.61131	0.57969	0.28942	0.51899	0.61629	0.63819	0.58312	0.62024	0.713	0.44367	0.44426	0.47303	0.55359	0.56686	0.52393	0.42449	0.44597	0.409	0.41671	0.50036	0.34948	0.30061	0.40512	0.33988	0.43555	0.39605	0.42488
798.36	0.53999	0.76207	0.69665	0.45459	0.7585	0.65511	0.61695	0.75769	0.63306	0.66267	0.59983	0.31716	0.54632	0.64935	0.67544	0.59601	0.64001	0.7234	0.45449	0.4519	0.49018	0.56382	0.58483	0.55077	0.44641	0.49413	0.43406	0.43078	0.51548	0.36325	0.31371	0.41649	0.36265	0.4495	0.42158	0.44907
799.33	0.54979	0.74256	0.71936	0.46775	0.76581	0.68107	0.62681	0.75943	0.66864	0.68986	0.61886	0.34335	0.55791	0.65128	0.70694	0.62078	0.66248	0.74381	0.472	0.44853	0.50495	0.56817	0.59723	0.57946	0.46858	0.50458	0.4582	0.4514	0.53616	0.38531	0.32542	0.42454	0.38917	0.4629	0.43733	0.47708
800.29	0.60257	0.7504	0.74778	0.47111	0.75095	0.6773	0.64378	0.78262	0.70668	0.74903	0.68875	0.3638	0.58352	0.67375	0.74657	0.63633	0.69371	0.75942	0.48724	0.47298	0.53579	0.5835	0.63541	0.6147	0.49241	0.54164	0.47987	0.47481	0.55929	0.39343	0.34007	0.44478	0.42808	0.48422	0.46617	0.50398
801.26	0.62494	0.75554	0.75481	0.46139	0.76335	0.69342	0.6356	0.79265	0.71466	0.79567	0.72781	0.38175	0.59899	0.69386	0.77495	0.66189	0.70916	0.76609	0.49377	0.49165	0.55091	0.5904	0.66839	0.63881	0.51465	0.56506	0.49295	0.49424	0.57306	0.40035	0.34174	0.45946	0.44231	0.49988	0.48243	0.5238
802.23	0.65991	0.75057	0.75461	0.47106	0.78847	0.72686	0.66248	0.82983	0.75825	0.83123	0.75383	0.39815	0.61069	0.70338	0.78759	0.68489	0.73149	0.78949	0.51525	0.50965	0.55268	0.59833	0.69265	0.65811	0.52827	0.58194	0.51303	0.51638	0.58127	0.40695	0.35611	0.48201	0.45405	0.50615	0.50948	0.54288
803.22	0.61535	0.74388	0.7462	0.49541	0.79221	0.73315	0.6819	0.83925	0.7868	0.85626	0.77122	0.40485	0.6172	0.70232	0.78973	0.69391	0.74154	0.81661	0.53232	0.51075	0.55421	0.60689	0.7168	0.67927	0.54347	0.5725	0.51873	0.53138	0.58948	0.41111	0.35819	0.48874	0.46027	0.51343	0.51818	0.55596
804.18	0.62332	0.79585	0.75122	0.5161	0.81326	0.73234	0.71155	0.85981	0.80982	0.89401	0.77429	0.42291	0.63806	0.72691	0.78786	0.70426	0.75888	0.83404	0.5537	0.5174	0.5741	0.63397	0.72073	0.69507	0.56254	0.59334	0.51719	0.53491	0.60787	0.40829	0.36661	0.4913	0.47523	0.53026	0.52985	0.57941
805.15	0.59499	0.79975	0.74379	0.5312	0.84678	0.74315	0.73271	0.85849	0.79801	0.90577	0.76303	0.41921	0.63466	0.71961	0.78876	0.71761	0.77015	0.83563	0.56794	0.51283	0.55858	0.63524	0.71027	0.70345	0.57633	0.58628	0.51447	0.53699	0.60896	0.41431	0.36835	0.49579	0.46488	0.53568	0.52536	0.58075
806.12	0.6375	0.80193	0.75653	0.57688	0.87903	0.76675	0.75752	0.86891	0.82371	0.93208	0.80503	0.41508	0.6398	0.73598	0.79029	0.7323	0.78087	0.85604	0.58412	0.52283	0.5725	0.64801	0.71759	0.70571	0.5941	0.59109	0.53492	0.54214	0.62899	0.42233	0.37873	0.50197	0.47672	0.54778	0.53338	0.58228
807.08	0.64457	0.81569	0.7695	0.61365	0.8601	0.76694	0.78163	0.84368	0.80866	0.9433	0.80369	0.41304	0.64674	0.7521	0.80445	0.73411	0.78944	0.84927	0.59316	0.51893	0.57868	0.64545	0.7041	0.69476	0.59781	0.59709	0.54014	0.53436	0.63142	0.42297	0.37729	0.49503	0.47788	0.5539	0.5254	0.57606
808.07	0.67609	0.83832	0.77651	0.62876	0.85058	0.78995	0.81043	0.8383	0.81627	0.95708	0.81227	0.40953	0.64276	0.75638	0.79836	0.7347	0.80691	0.85803	0.60108	0.51736	0.5839	0.66843	0.6969	0.68992	0.60125	0.60219	0.53335	0.53236	0.62827	0.4222	0.38404	0.48916	0.48385	0.56026	0.53733	0.58331
809.04	0.68757	0.7991	0.76284	0.63828	0.85965	0.8102	0.82622	0.83473	0.81513	0.94595	0.82874	0.40416	0.63601	0.74895	0.79239	0.73286	0.79321	0.86112	0.60911	0.53171	0.57302	0.67851	0.71112	0.67656	0.59153	0.59651	0.52155	0.5346	0.61432	0.42432	0.38399	0.49162	0.48073	0.55172	0.53445	0.57191
810	0.71734	0.80866	0.76112	0.64833	0.88603	0.81255	0.8663	0.83501	0.82598	0.957	0.83769	0.41575	0.65216	0.749	0.78218	0.73156	0.80366	0.86405	0.6202	0.54084	0.58253	0.68501	0.72909	0.67728	0.58329	0.59607	0.51129	0.5264	0.62094	0.41572	0.38849	0.49084	0.48047	0.5559	0.53949	0.56878
810.97	0.67054	0.77682	0.76537	0.63618	0.85867	0.8076	0.85658	0.81948	0.82768	0.94259	0.79539	0.42109	0.64085	0.71516	0.7547	0.70718	0.79371	0.85682	0.60819	0.52692	0.56532	0.68293	0.72018	0.66314	0.56606	0.57969	0.48741	0.50993	0.59852	0.41193	0.38571	0.47608	0.47351	0.55053	0.53253	0.56037
811.93	0.66449	0.76444	0.73152	0.63102	0.87205	0.78632	0.84478	0.82764	0.82519	0.91183	0.77403	0.40403	0.62528	0.67422	0.72661	0.69666	0.78134	0.84391	0.58383	0.51423	0.55658	0.66132	0.7304	0.66145	0.55774	0.55153	0.45757	0.51047	0.58351	0.40635	0.37648	0.46686	0.46807	0.54214	0.52395	0.5505
812.9	0.63806	0.75281	0.69096	0.61313	0.8666	0.77273	0.84444	0.83256	0.80254	0.89053	0.75158	0.38469	0.61458	0.66566	0.7054	0.67595	0.75575	0.81131	0.56164	0.49899	0.55142	0.63767	0.72368	0.64011	0.54922	0.53119	0.43703	0.49392	0.56747	0.40674	0.36962	0.46074	0.454	0.52957	0.50637	0.52199
813.87	0.62803	0.77666	0.72208	0.59436	0.84255	0.74988	0.81583	0.82371	0.80063	0.88123	0.7238	0.37253	0.60926	0.6708	0.69908	0.666	0.75269	0.78049	0.53934	0.48298	0.5459	0.613	0.71453	0.63002	0.5409	0.51818	0.42688	0.47491	0.55565	0.40668	0.36321	0.45377	0.44287	0.51405	0.49499	0.50857
814.85	0.61707	0.7776	0.74001	0.58241	0.82665	0.74573	0.77039	0.82984	0.79226	0.86431	0.69767	0.34236	0.58173	0.66124	0.69414	0.64151	0.72589	0.75774	0.51738	0.47754	0.53228	0.59892	0.69305	0.60387	0.52827	0.48468	0.4078	0.46525	0.53064	0.40335	0.35744	0.44131	0.42568	0.50015	0.47545	0.48324
815.82	0.6113	0.79505	0.73727	0.54966	0.8054	0.73449	0.80145	0.84387	0.78007	0.83465	0.67191	0.32343	0.56495	0.65928	0.69296	0.62857	0.71581	0.72931	0.50505	0.46542	0.5264	0.58024	0.67422	0.59246	0.51006	0.45791	0.38328	0.45243	0.50913	0.39489	0.35375	0.43487	0.40858	0.47904	0.45582	0.46327
816.78	0.62446	0.80682	0.78108	0.54471	0.77676	0.71046	0.80286	0.81373	0.77627	0.83481	0.65221	0.33126	0.55664	0.65307	0.69103	0.61562	0.68792	0.69565	0.49148	0.45208	0.51813	0.58148	0.65515	0.57865	0.48773	0.44459	0.37323	0.43257	0.48133	0.38604	0.35374	0.42371	0.39282	0.46088	0.43797	0.45285
817.75	0.63894	0.80306	0.81939	0.54464	0.7807	0.68977	0.79401	0.80545	0.76769	0.80733	0.63434	0.32575	0.54271	0.642	0.67746	0.59944	0.68038	0.66421	0.47155	0.45109	0.50497	0.56214	0.6357	0.55685	0.46712	0.42513	0.35978	0.4149	0.47297	0.37019	0.35281	0.42196	0.38338	0.4452	0.41391	0.43523
818.71	0.65062	0.78229	0.79348	0.53443	0.79304	0.69406	0.81518	0.82836	0.73911	0.80893	0.62068	0.31472	0.53298	0.62133	0.66139	0.58881	0.66489	0.64053	0.4582	0.44509	0.49061	0.564	0.61855	0.53198	0.44956	0.39408	0.3494	0.4019	0.4643	0.35832	0.34507	0.41256	0.36547	0.43153	0.40125	0.40852
819.68	0.64374	0.78371	0.77032	0.52424	0.78706	0.68971	0.82474	0.81603	0.73474	0.79655	0.61879	0.33025	0.52992	0.60703	0.64746	0.58663	0.666	0.60761	0.45483	0.41774	0.49247	0.57162	0.61254	0.52155	0.43778	0.3863	0.34014	0.38958	0.45265	0.34819	0.34085	0.39884	0.3622	0.41717	0.3919	0.39773
820.64	0.62485	0.78094	0.7459	0.5469	0.79508	0.65111	0.80324	0.79033	0.71988	0.79271	0.59487	0.3312	0.52045	0.59396	0.61953	0.56647	0.6586	0.56423	0.43413	0.39996	0.46929	0.55369	0.59273	0.50204	0.42486	0.36683	0.31888	0.37488	0.44171	0.32946	0.3297	0.38233	0.35322	0.39916	0.37345	0.37565
821.63	0.60374	0.78186	0.7073	0.54196	0.78832	0.66112	0.79528	0.78649	0.68485	0.78233	0.57461	0.31194	0.50971	0.59795	0.60485	0.57116	0.64824	0.55414	0.41014	0.39497	0.45446	0.52834	0.56578	0.48832	0.41306	0.35271	0.30682	0.36995	0.43848	0.31645	0.31724	0.3683	0.34317	0.38262	0.35586	0.34275
822.59	0.62884	0.81112	0.70702	0.56602	0.80703	0.67388	0.79721	0.80899	0.71835	0.82011	0.5606	0.30185	0.51094	0.60268	0.61031	0.59272	0.65231	0.5539	0.40258	0.40123	0.45715	0.54233	0.5663	0.46586	0.40864	0.3558	0.30984	0.377	0.42845	0.30445	0.30476	0.36019	0.3497	0.36997	0.3511	0.31948
823.56	0.62309	0.80514	0.71296	0.58013	0.82496	0.65751	0.77034	0.78327	0.71645	0.81064	0.54052	0.28519	0.49694	0.58014	0.60615	0.59197	0.65826	0.54156	0.38268	0.38067	0.43754	0.50357	0.5466	0.44405	0.4044	0.34968	0.30682	0.37886	0.42254	0.29143	0.301	0.34908	0.34152	0.35584	0.32593	0.2964
824.52	0.60306	0.79618	0.68876	0.57396	0.78534	0.64409	0.74657	0.75226	0.70291	0.8017	0.51438	0.26841	0.4677	0.5841	0.58272	0.58866	0.63289	0.52652	0.34647	0.36545	0.41565	0.46543	0.52883	0.43217	0.39131	0.33999	0.29502	0.3689	0.41485	0.27116	0.28385	0.33663	0.33734	0.33929	0.30755	0.28368
825.49	0.61605	0.78328	0.69543	0.57513	0.76633	0.66982	0.74397	0.7652	0.69984	0.81002	0.49705	0.25673	0.46511	0.58905	0.59167	0.59533	0.62047	0.53894	0.35374	0.37092	0.41379	0.4656	0.51662	0.42356	0.39218	0.33623	0.29779	0.37474	0.4121	0.27641	0.278	0.34231	0.33066	0.3333	0.29555	0.28387
826.45	0.59635	0.78419	0.69439	0.56269	0.7453	0.64263	0.74295	0.77875	0.70497	0.81491	0.50377	0.25141	0.4488	0.58493	0.58414	0.58192	0.61467	0.53674	0.36204	0.36594	0.4173	0.4691	0.52063	0.40239	0.39323	0.33377	0.28482	0.36622	0.40472	0.26801	0.27602	0.34738	0.32302	0.33166	0.28764	0.27479
827.41	0.57592	0.74196	0.68288	0.52683	0.72477	0.61858	0.73152	0.74065	0.65679	0.78944	0.4993	0.25307	0.43664	0.55987	0.58311	0.56341	0.60508	0.53528	0.3649	0.33593	0.3866	0.4376	0.51254	0.41017	0.38966	0.30359	0.26819	0.35175	0.40021	0.26608	0.27305	0.3357	0.30521	0.32706	0.27453	0.26688
828.4	0.56344	0.73079	0.67336	0.51736	0.68234	0.61047	0.72841	0.72806	0.66611	0.80141	0.49318	0.25326	0.44379	0.56819	0.58195	0.55488	0.58402	0.53725	0.3689	0.33986	0.39451	0.45705	0.5134	0.4139	0.38924	0.30339	0.25574	0.33966	0.38252	0.25684	0.26449	0.3298	0.30006	0.32876	0.27274	0.25943
829.36	0.57235	0.69127	0.69496	0.5203	0.71757	0.62656	0.72374	0.73673	0.67352	0.81338	0.46685	0.24387	0.46831	0.55433	0.59393	0.54224	0.60277	0.5652	0.38615	0.34134	0.39122	0.46514	0.50142	0.39873	0.39199	0.29478	0.25444	0.33597	0.39375	0.26165	0.25979	0.32667	0.29009	0.32866	0.26294	0.24524
830.33	0.55397	0.70745	0.68618	0.49301	0.71053	0.62396	0.70432	0.71846	0.65408	0.80845	0.49469	0.23375	0.46888	0.54856	0.58614	0.54292	0.59924	0.58313	0.38811	0.32836	0.39209	0.45444	0.50385	0.39589	0.39136	0.29378	0.25579	0.32913	0.38778	0.25215	0.25457	0.31342	0.27816	0.31918	0.26939	0.22905
831.29	0.55432	0.66175	0.66543	0.49699	0.70601	0.61327	0.67118	0.69591	0.66147	0.81695	0.46541	0.22445	0.46638	0.5358	0.57422	0.54979	0.60501	0.57044	0.36788	0.31704	0.39093	0.44513	0.47649	0.39174	0.38779	0.29029	0.25271	0.32942	0.39198	0.24219	0.23937	0.30602	0.28048	0.31488	0.25542	0.22304
832.25	0.52506	0.62024	0.63323	0.48629	0.6908	0.62974	0.64533	0.6845	0.63973	0.81599	0.46184	0.21212	0.47087	0.54159	0.56068	0.5378	0.59147	0.56849	0.34594	0.30784	0.37403	0.44948	0.46231	0.38735	0.38408	0.29412	0.25193	0.31713	0.38701	0.23525	0.22762	0.30147	0.26684	0.30399	0.25496	0.22248
833.22	0.52142	0.61052	0.60825	0.49395	0.66362	0.62869	0.64758	0.6753	0.6138	0.79922	0.44762	0.21218	0.4674	0.54489	0.55426	0.53834	0.57806	0.56175	0.34178	0.30353	0.36284	0.42663	0.44692	0.38712	0.37498	0.29864	0.24221	0.31877	0.39027	0.23042	0.22319	0.31041	0.25979	0.30217	0.24031	0.23129
834.18	0.50305	0.62864	0.60715	0.49531	0.62853	0.60324	0.6304	0.68149	0.57835	0.77918	0.46332	0.21276	0.45504	0.55826	0.53934	0.55275	0.56329	0.53829	0.31657	0.31169	0.3681	0.41437	0.44424	0.38993	0.37227	0.31414	0.23786	0.32091	0.38137	0.22822	0.21629	0.31912	0.25399	0.29974	0.24478	0.23054
835.14	0.4703	0.60907	0.62523	0.49389	0.63598	0.56736	0.60265	0.65447	0.5827	0.76896	0.40816	0.20803	0.44249	0.55707	0.54857	0.54875	0.55447	0.49454	0.2977	0.29848	0.36455	0.39356	0.42728	0.38118	0.37047	0.32568	0.24042	0.31924	0.38586	0.21588	0.20673	0.31394	0.25346	0.2928	0.22273	0.22843
836.11	0.44113	0.60378	0.61791	0.46399	0.64368	0.56651	0.58912	0.63777	0.5602	0.74657	0.40789	0.20611	0.44835	0.55475	0.54641	0.5301	0.55968	0.49033	0.29095	0.29307	0.34668	0.38628	0.4327	0.36838	0.36811	0.32703	0.2377	0.30472	0.3854	0.21471	0.2072	0.31153	0.24757	0.28401	0.22618	0.23096
837.09	0.43084	0.62363	0.61307	0.47253	0.62439	0.53023	0.57039	0.63443	0.53788	0.73507	0.39183	0.19897	0.44611	0.54334	0.54051	0.53663	0.5491	0.48941	0.29382	0.30302	0.35469	0.37861	0.42287	0.356	0.36781	0.33481	0.24018	0.31161	0.38461	0.21264	0.20583	0.31004	0.24552	0.27808	0.2122	0.2253
838.05	0.41841	0.60946	0.60425	0.46343	0.63615	0.49533	0.5454	0.62886	0.55422	0.71994	0.40276	0.18715	0.44788	0.53105	0.52247	0.53849	0.57103	0.48594	0.28877	0.29405	0.36066	0.38396	0.42065	0.34756	0.36296	0.32803	0.24181	0.31587	0.39669	0.21352	0.20261	0.30298	0.26254	0.26912	0.2159	0.21462
839.01	0.39781	0.59332	0.56804	0.44245	0.63594	0.47066	0.55529	0.59836	0.57131	0.71589	0.3946	0.1772	0.44082	0.52199	0.51207	0.52426	0.54598	0.47231	0.29346	0.27551	0.346	0.37858	0.42388	0.33747	0.35824	0.32016	0.24455	0.3117	0.39939	0.20387	0.20815	0.29097	0.2694	0.25931	0.2077	0.20968
839.98	0.43992	0.5922	0.54127	0.46077	0.6212	0.47805	0.57887	0.60774	0.56744	0.71437	0.42754	0.18629	0.4526	0.52349	0.49026	0.53743	0.54346	0.49374	0.2927	0.2701	0.351	0.37995	0.42637	0.33173	0.35766	0.31959	0.23205	0.32112	0.40989	0.20942	0.20769	0.28798	0.28363	0.26911	0.20875	0.209
840.94	0.46157	0.61819	0.54039	0.47612	0.61741	0.47639	0.60088	0.59686	0.60298	0.70866	0.44213	0.18298	0.45837	0.53122	0.48747	0.54604	0.51826	0.49845	0.29749	0.26713	0.36613	0.3955	0.42873	0.33735	0.36294	0.321	0.2215	0.32756	0.40721	0.21778	0.20745	0.28119	0.30179	0.27139	0.2104	0.21441
841.9	0.49239	0.60128	0.55717	0.47086	0.61794	0.49204	0.6189	0.59387	0.65184	0.71768	0.45708	0.18738	0.45795	0.51702	0.4818	0.5461	0.52908	0.48986	0.30648	0.26339	0.37923	0.40094	0.42866	0.33859	0.36919	0.31499	0.22074	0.32805	0.40513	0.21576	0.20715	0.28305	0.31967	0.27964	0.21255	0.21227
842.86	0.4938	0.61469	0.57369	0.4656	0.63807	0.50631	0.61922	0.61073	0.62816	0.71469	0.44779	0.18521	0.44649	0.51166	0.48888	0.54737	0.5349	0.49335	0.30629	0.26677	0.37682	0.3917	0.42072	0.3418	0.38012	0.31065	0.23285	0.32343	0.40655	0.21475	0.20662	0.27686	0.31482	0.27439	0.21682	0.21449
843.82	0.52036	0.62612	0.58125	0.48113	0.61898	0.50365	0.61746	0.62737	0.64902	0.71243	0.46218	0.20521	0.45617	0.49881	0.49259	0.55331	0.56028	0.50595	0.30451	0.27893	0.39945	0.39649	0.41725	0.3593	0.38985	0.32104	0.22921	0.31957	0.40291	0.2285	0.20689	0.28742	0.32654	0.28551	0.21429	0.22362
844.79	0.52799	0.61684	0.62241	0.48058	0.6335	0.49843	0.62697	0.65778	0.66169	0.7018	0.47878	0.20803	0.46286	0.49007	0.51405	0.54503	0.5812	0.51047	0.30772	0.29511	0.41682	0.40448	0.42358	0.37658	0.39041	0.31986	0.25783	0.30295	0.39617	0.23095	0.21385	0.30506	0.32845	0.27971	0.21754	0.21809
845.75	0.55142	0.60116	0.64739	0.46031	0.65032	0.51427	0.61046	0.67826	0.65077	0.70935	0.47922	0.22751	0.45967	0.48582	0.5254	0.53975	0.60725	0.52052	0.31218	0.30228	0.40738	0.40736	0.43185	0.40151	0.38825	0.3257	0.27719	0.29254	0.40147	0.22738	0.21459	0.31523	0.32101	0.28857	0.21365	0.21312
846.71	0.56917	0.63526	0.67586	0.46344	0.67579	0.52027	0.63004	0.7036	0.65012	0.70019	0.48756	0.24074	0.4724	0.50783	0.54024	0.55455	0.6086	0.5328	0.32106	0.31201	0.41236	0.4124	0.4354	0.41321	0.37831	0.34469	0.28318	0.28986	0.40934	0.23002	0.22368	0.32677	0.32034	0.28735	0.21163	0.21605
847.69	0.60632	0.67355	0.72522	0.50904	0.69158	0.55598	0.66367	0.71637	0.68983	0.72936	0.51058	0.2625	0.49819	0.52199	0.56684	0.57168	0.63086	0.56418	0.32891	0.32463	0.43724	0.43966	0.46326	0.42698	0.39067	0.37179	0.28849	0.29575	0.41514	0.24178	0.22942	0.33444	0.33437	0.29986	0.21198	0.22235
848.65	0.63203	0.69211	0.75416	0.5279	0.70965	0.58696	0.68706	0.73034	0.67299	0.71455	0.5224	0.24792	0.50478	0.53029	0.56842	0.58847	0.63786	0.58899	0.34107	0.32478	0.43588	0.4429	0.4657	0.43125	0.3982	0.37316	0.29431	0.30393	0.41496	0.23704	0.22928	0.33632	0.33485	0.28971	0.2187	0.21372
849.61	0.65712	0.73926	0.75622	0.54799	0.72721	0.62128	0.71148	0.73945	0.68641	0.73245	0.54358	0.25467	0.52192	0.53273	0.56763	0.59893	0.65322	0.59885	0.36274	0.3413	0.4443	0.45559	0.49161	0.44588	0.40657	0.38907	0.28591	0.3093	0.42248	0.24551	0.23658	0.34181	0.34406	0.29212	0.23053	0.22965
850.57	0.6598	0.76865	0.78689	0.57314	0.73813	0.66622	0.73763	0.76919	0.69068	0.73869	0.58714	0.25704	0.53678	0.54325	0.5722	0.61015	0.66842	0.63168	0.37535	0.36015	0.45593	0.46034	0.49681	0.43636	0.41457	0.39517	0.29454	0.32401	0.41928	0.25731	0.24161	0.34937	0.36154	0.28553	0.24531	0.2252
851.54	0.69208	0.78719	0.81531	0.6016	0.74599	0.69757	0.74069	0.76287	0.71551	0.73021	0.59362	0.27492	0.53793	0.54541	0.58539	0.62335	0.68941	0.65226	0.36836	0.36186	0.46027	0.46202	0.52161	0.45665	0.42405	0.39196	0.29618	0.32205	0.41133	0.26757	0.23632	0.34271	0.37544	0.28413	0.25559	0.22883
852.5	0.70026	0.77985	0.837	0.5974	0.78364	0.71633	0.76006	0.7776	0.70891	0.72627	0.60468	0.27655	0.53957	0.55018	0.58945	0.6208	0.68705	0.66239	0.38968	0.3748	0.45674	0.46305	0.52268	0.46404	0.42268	0.39379	0.30412	0.31796	0.41069	0.26909	0.23593	0.36175	0.38097	0.27884	0.26825	0.22936
853.46	0.72132	0.78383	0.87187	0.62132	0.82383	0.73508	0.78324	0.79476	0.74648	0.74922	0.60692	0.30004	0.55009	0.5588	0.61115	0.63144	0.71829	0.67309	0.39911	0.38975	0.46406	0.4729	0.53403	0.48104	0.42411	0.39669	0.3216	0.32006	0.40745	0.27786	0.23911	0.3638	0.39183	0.28814	0.27146	0.24172
854.42	0.69421	0.75997	0.86543	0.64036	0.78813	0.72844	0.78195	0.77524	0.71322	0.75308	0.59851	0.3103	0.53302	0.5577	0.60657	0.62842	0.69755	0.67379	0.3928	0.38156	0.44276	0.47864	0.52783	0.48885	0.42198	0.39	0.32393	0.31723	0.38609	0.27367	0.23202	0.35982	0.38004	0.29449	0.26923	0.24052
855.38	0.69525	0.75507	0.852	0.66515	0.77662	0.68814	0.79472	0.7551	0.73041	0.74639	0.56329	0.31722	0.53249	0.55124	0.6095	0.64205	0.69516	0.65417	0.40574	0.36769	0.45304	0.47161	0.53457	0.50954	0.42342	0.40071	0.31952	0.31015	0.38664	0.27031	0.23277	0.35761	0.36976	0.29362	0.2517	0.24832
856.34	0.66479	0.76101	0.83956	0.67353	0.78267	0.66771	0.79204	0.74387	0.73065	0.74169	0.55543	0.30883	0.54175	0.54937	0.59429	0.63835	0.71395	0.65992	0.41415	0.37029	0.46595	0.46062	0.53053	0.51669	0.42936	0.41003	0.31929	0.31393	0.38996	0.26784	0.23519	0.35723	0.37543	0.29716	0.24818	0.25948
857.3	0.66577	0.76646	0.78505	0.65989	0.73192	0.63842	0.77443	0.75693	0.71527	0.72354	0.56959	0.30908	0.52573	0.54165	0.56682	0.6422	0.72342	0.66595	0.41508	0.36243	0.45631	0.46864	0.53749	0.52284	0.43191	0.40717	0.30467	0.30717	0.38565	0.26576	0.23726	0.33894	0.36692	0.30133	0.24815	0.27309
858.26	0.64158	0.74479	0.75368	0.63349	0.70384	0.62861	0.73478	0.71205	0.68293	0.70357	0.57476	0.29807	0.51555	0.53852	0.55348	0.6235	0.71007	0.66287	0.41771	0.3529	0.44691	0.45801	0.54155	0.51315	0.43224	0.41598	0.29124	0.30592	0.38401	0.2636	0.2222	0.33307	0.36224	0.29897	0.24344	0.26258
859.22	0.62324	0.71399	0.72181	0.59871	0.71598	0.6308	0.72428	0.68437	0.68049	0.67904	0.55733	0.29101	0.51204	0.52629	0.53763	0.62067	0.7322	0.68024	0.4234	0.34114	0.4468	0.4613	0.54257	0.50563	0.43428	0.41024	0.28735	0.30493	0.391	0.26844	0.22068	0.3241	0.36815	0.29645	0.23413	0.26108
860.18	0.61856	0.70093	0.72901	0.57354	0.70851	0.63397	0.70908	0.66196	0.64852	0.66105	0.55827	0.27697	0.5113	0.51431	0.51916	0.61739	0.73503	0.68564	0.42523	0.33884	0.42868	0.4702	0.54636	0.49483	0.4335	0.40587	0.29001	0.30324	0.38645	0.26646	0.2149	0.30964	0.36631	0.29634	0.24038	0.26039
861.13	0.5944	0.64943	0.68966	0.55135	0.6603	0.63616	0.71853	0.65453	0.61295	0.66251	0.55517	0.28439	0.50575	0.50481	0.49869	0.61811	0.72085	0.67866	0.43964	0.33421	0.41867	0.48408	0.54374	0.48588	0.43033	0.4018	0.28093	0.3041	0.37942	0.267	0.20957	0.30544	0.34726	0.28893	0.24348	0.26252
862.09	0.55819	0.60753	0.68989	0.51762	0.63348	0.63401	0.68426	0.60111	0.58175	0.64416	0.51919	0.282	0.50347	0.50004	0.48997	0.60606	0.7095	0.66062	0.42144	0.33103	0.41856	0.47113	0.53265	0.48741	0.42133	0.39268	0.27738	0.30113	0.37001	0.26938	0.19675	0.30269	0.34835	0.27779	0.21904	0.24473
863.08	0.53373	0.58609	0.65326	0.47009	0.60563	0.6417	0.68051	0.60541	0.54445	0.63598	0.49717	0.28555	0.4997	0.49563	0.48325	0.59422	0.71001	0.66451	0.41195	0.33697	0.40794	0.48372	0.54248	0.49167	0.4126	0.38315	0.27119	0.28133	0.37758	0.2699	0.20255	0.30002	0.34007	0.27364	0.21618	0.25003
864.03	0.54819	0.5952	0.6831	0.47184	0.60552	0.64072	0.67086	0.60018	0.52884	0.62724	0.49112	0.28993	0.51201	0.50429	0.49891	0.6019	0.72252	0.65645	0.41163	0.35192	0.41818	0.4811	0.5523	0.48969	0.41336	0.39024	0.27709	0.28692	0.38874	0.2717	0.20286	0.29579	0.33152	0.26536	0.22139	0.24714
864.99	0.55549	0.56043	0.64845	0.48319	0.60134	0.63463	0.67231	0.59959	0.51894	0.62159	0.47938	0.29221	0.51011	0.497	0.50694	0.59859	0.73367	0.66046	0.40848	0.36275	0.42889	0.47962	0.55498	0.48726	0.4211	0.37367	0.28078	0.29787	0.39464	0.27331	0.20023	0.30513	0.32153	0.26128	0.21589	0.24425
865.95	0.53746	0.54512	0.61653	0.46815	0.60325	0.62339	0.66315	0.59189	0.49532	0.59592	0.46651	0.27386	0.50655	0.47674	0.50719	0.57939	0.73751	0.64997	0.40951	0.36735	0.41502	0.48107	0.5707	0.47968	0.41842	0.36015	0.27892	0.29579	0.39866	0.27233	0.20249	0.29847	0.32409	0.26323	0.21318	0.22388
866.91	0.52181	0.51895	0.58733	0.47058	0.62095	0.61236	0.67307	0.58236	0.49567	0.58333	0.46393	0.26884	0.51538	0.47215	0.50394	0.57527	0.74984	0.63574	0.41621	0.36871	0.41475	0.47829	0.58751	0.46926	0.41039	0.35741	0.27552	0.30552	0.40453	0.26827	0.20319	0.29898	0.31139	0.26176	0.22552	0.23052
867.87	0.52062	0.50092	0.61389	0.5015	0.60018	0.58419	0.67709	0.58031	0.50059	0.57146	0.45363	0.26339	0.52017	0.44428	0.51732	0.58091	0.73733	0.62538	0.41893	0.36774	0.42519	0.47487	0.58301	0.46013	0.41289	0.35209	0.28218	0.3149	0.39617	0.26748	0.20181	0.30026	0.30974	0.25874	0.22544	0.22023
868.83	0.53151	0.46858	0.56626	0.50917	0.55828	0.56999	0.65768	0.57603	0.48265	0.55267	0.45874	0.25772	0.52216	0.41863	0.51006	0.58555	0.71482	0.62172	0.40659	0.36376	0.40487	0.47131	0.57584	0.45843	0.40677	0.34112	0.27222	0.32462	0.38903	0.2611	0.19564	0.30368	0.30131	0.25959	0.21218	0.21513
869.79	0.5125	0.48774	0.5373	0.48329	0.56653	0.56247	0.64	0.56808	0.46699	0.54842	0.46312	0.25569	0.53588	0.4195	0.49554	0.5733	0.71335	0.60819	0.4032	0.36847	0.40171	0.48358	0.58052	0.46184	0.39584	0.34775	0.25375	0.31359	0.39702	0.26408	0.19598	0.30168	0.30428	0.25656	0.2086	0.21438
870.74	0.53149	0.50394	0.57404	0.49498	0.57197	0.57129	0.62353	0.56093	0.48998	0.55815	0.47099	0.26168	0.54165	0.4465	0.51853	0.57725	0.71309	0.61063	0.39324	0.37372	0.42978	0.48869	0.57417	0.46864	0.39987	0.35685	0.26755	0.31266	0.3985	0.26077	0.19597	0.31133	0.30982	0.25802	0.20672	0.22236
871.7	0.53205	0.52679	0.59309	0.49497	0.55372	0.57203	0.6329	0.56188	0.48668	0.55152	0.45754	0.27047	0.55109	0.45009	0.52888	0.58241	0.70512	0.61709	0.40014	0.37909	0.43459	0.48689	0.57399	0.47837	0.40721	0.36603	0.28109	0.30654	0.40348	0.26476	0.20224	0.31711	0.31847	0.25847	0.20416	0.2186
872.66	0.55397	0.54618	0.59198	0.49023	0.60168	0.57906	0.63359	0.55167	0.4828	0.54997	0.47292	0.28164	0.57582	0.47558	0.5336	0.59389	0.7271	0.62188	0.41441	0.3849	0.43475	0.50118	0.58094	0.50098	0.40754	0.36116	0.28126	0.31461	0.41874	0.26336	0.20753	0.31925	0.32417	0.26884	0.20329	0.23758
873.62	0.55052	0.58134	0.63716	0.48672	0.65014	0.59415	0.64103	0.56231	0.50519	0.58639	0.47012	0.29229	0.58998	0.50094	0.54832	0.59426	0.74475	0.62846	0.42652	0.40072	0.45648	0.52619	0.58619	0.51932	0.41872	0.38072	0.2953	0.31272	0.42996	0.26882	0.21494	0.32756	0.34065	0.28201	0.21661	0.25365
874.58	0.56815	0.59283	0.67362	0.49386	0.62728	0.59329	0.64275	0.56201	0.52833	0.55846	0.46052	0.29085	0.58464	0.51197	0.57329	0.6075	0.72919	0.61995	0.42277	0.39139	0.45877	0.51658	0.58405	0.52957	0.42076	0.38464	0.30875	0.31575	0.4244	0.27485	0.21445	0.32604	0.34945	0.28632	0.21896	0.25451
875.53	0.62501	0.63512	0.67473	0.48668	0.65357	0.6007	0.64463	0.58782	0.53547	0.58887	0.45551	0.30086	0.59464	0.5312	0.57475	0.62893	0.72846	0.64292	0.42808	0.39942	0.45616	0.52854	0.59569	0.54571	0.42495	0.39656	0.31334	0.32744	0.44836	0.2921	0.21476	0.34274	0.35342	0.29931	0.22369	0.26455
876.49	0.64772	0.66681	0.67234	0.50535	0.69004	0.59137	0.63107	0.58161	0.54793	0.60182	0.45141	0.30274	0.59449	0.54196	0.59295	0.63638	0.74	0.66111	0.42942	0.38998	0.44878	0.54471	0.59655	0.54994	0.43886	0.40619	0.31494	0.3381	0.45605	0.29504	0.21334	0.34259	0.36113	0.3061	0.22586	0.2705
877.45	0.66195	0.67236	0.68289	0.51214	0.66971	0.58361	0.61264	0.57256	0.55277	0.62476	0.45464	0.30243	0.58416	0.54411	0.60089	0.63682	0.73195	0.66703	0.43054	0.38711	0.46107	0.54325	0.60237	0.55601	0.45134	0.42482	0.33153	0.34961	0.46393	0.30663	0.21572	0.34729	0.36954	0.31055	0.23593	0.27453
878.41	0.66407	0.68062	0.64191	0.51089	0.65346	0.56757	0.60322	0.54384	0.5635	0.61079	0.45622	0.28971	0.57513	0.54688	0.59807	0.63625	0.73902	0.66205	0.43743	0.37544	0.45784	0.53948	0.60587	0.54372	0.45741	0.41732	0.33074	0.34759	0.46665	0.31033	0.21504	0.34635	0.37054	0.32043	0.23758	0.27209
879.36	0.67786	0.67285	0.62605	0.52956	0.67029	0.57121	0.60907	0.56029	0.57061	0.64371	0.45707	0.29792	0.57528	0.54266	0.59975	0.65465	0.74552	0.6878	0.45937	0.39069	0.46212	0.54592	0.609	0.55687	0.47183	0.41664	0.34196	0.364	0.47347	0.31505	0.2279	0.35697	0.37563	0.3393	0.24662	0.28793
880.32	0.63107	0.65546	0.63036	0.54771	0.6614	0.5467	0.59096	0.5277	0.5522	0.60337	0.4445	0.28457	0.5584	0.52112	0.61555	0.65662	0.74622	0.69294	0.44904	0.38114	0.45328	0.52924	0.57933	0.54172	0.48112	0.41783	0.34508	0.3708	0.46607	0.31546	0.22992	0.34713	0.37438	0.33613	0.24724	0.28648
881.28	0.65465	0.6738	0.61299	0.55449	0.61431	0.55446	0.59662	0.56296	0.54158	0.62826	0.44882	0.28318	0.56455	0.51775	0.61371	0.66634	0.73124	0.69418	0.45003	0.40651	0.46029	0.53873	0.56405	0.55135	0.4854	0.41732	0.35212	0.38082	0.46236	0.3183	0.23943	0.36367	0.37196	0.35235	0.25312	0.30759
882.23	0.65135	0.71752	0.56426	0.54799	0.63265	0.55217	0.58457	0.59456	0.55323	0.61753	0.42742	0.26679	0.55704	0.52757	0.59923	0.65919	0.73326	0.69302	0.44059	0.39918	0.4444	0.5293	0.55578	0.53083	0.47163	0.42285	0.34501	0.37197	0.45421	0.31787	0.23624	0.36453	0.36828	0.35398	0.25543	0.30713
883.19	0.65611	0.73092	0.60363	0.55198	0.68231	0.55913	0.58934	0.62472	0.53765	0.63368	0.42163	0.2708	0.55828	0.52966	0.62076	0.65502	0.73648	0.71096	0.44814	0.40118	0.43995	0.52613	0.53975	0.53203	0.46764	0.43212	0.36515	0.38282	0.47405	0.31974	0.23997	0.37248	0.37074	0.35677	0.26496	0.31412
884.15	0.63664	0.75811	0.60068	0.53849	0.67135	0.5464	0.56097	0.60485	0.50873	0.62419	0.41473	0.25732	0.5456	0.54033	0.60627	0.64373	0.73334	0.69932	0.4335	0.38071	0.43049	0.5075	0.53061	0.51247	0.46118	0.44316	0.36332	0.38321	0.4737	0.31589	0.23211	0.36599	0.37845	0.34721	0.27542	0.30718
885.1	0.643	0.77814	0.6139	0.53846	0.66192	0.54429	0.56173	0.6119	0.51807	0.64196	0.40948	0.26371	0.55448	0.54538	0.5964	0.632	0.73437	0.69602	0.45078	0.37326	0.41481	0.49766	0.53719	0.52348	0.45899	0.43866	0.37196	0.3847	0.47786	0.31575	0.23508	0.37522	0.38053	0.34867	0.28281	0.32126
886.06	0.63133	0.7824	0.64081	0.53318	0.7006	0.54965	0.55729	0.59098	0.53977	0.61919	0.3989	0.26103	0.53752	0.54083	0.59753	0.62369	0.73337	0.70092	0.45458	0.35757	0.41189	0.47658	0.54182	0.52028	0.4558	0.43434	0.37906	0.38583	0.48026	0.31632	0.23585	0.37318	0.3776	0.35144	0.29224	0.32332
887.01	0.6271	0.7928	0.66895	0.53593	0.68605	0.56111	0.55682	0.5656	0.53501	0.64293	0.38354	0.27647	0.53281	0.54088	0.60815	0.62436	0.72007	0.69252	0.46031	0.34888	0.41193	0.48819	0.52769	0.51937	0.46641	0.4314	0.38778	0.3884	0.48574	0.31226	0.23749	0.37312	0.37635	0.36429	0.29869	0.32928
887.97	0.62146	0.81947	0.64107	0.52419	0.61242	0.55032	0.54472	0.55154	0.53822	0.61904	0.36156	0.26274	0.5176	0.54366	0.5925	0.6228	0.69367	0.69456	0.44972	0.33697	0.39695	0.46582	0.51984	0.50424	0.46362	0.41856	0.36787	0.39062	0.45959	0.31056	0.23733	0.36249	0.36806	0.36177	0.30266	0.3175
888.93	0.60423	0.85894	0.66521	0.52187	0.61569	0.56333	0.55222	0.5472	0.54657	0.61605	0.34912	0.26868	0.51671	0.53634	0.60498	0.61446	0.70207	0.7021	0.44389	0.33162	0.39913	0.47255	0.51295	0.50265	0.45915	0.40026	0.37334	0.38986	0.45957	0.31194	0.23497	0.37028	0.36589	0.37042	0.30383	0.32582
889.88	0.58477	0.89742	0.62263	0.50593	0.61538	0.55981	0.53525	0.55155	0.51189	0.59832	0.35302	0.25473	0.49678	0.52863	0.57994	0.60855	0.68401	0.68888	0.41699	0.3286	0.39176	0.47991	0.50677	0.4886	0.44534	0.40046	0.35675	0.38781	0.45069	0.29971	0.22776	0.35676	0.35846	0.3751	0.30396	0.3173
890.84	0.58772	0.93836	0.6017	0.50483	0.59953	0.54605	0.51358	0.56278	0.4928	0.57676	0.35159	0.2391	0.48981	0.53735	0.56802	0.59852	0.67996	0.67818	0.40514	0.31223	0.38296	0.46352	0.48509	0.46404	0.43787	0.39966	0.35744	0.38686	0.45281	0.30172	0.2209	0.34971	0.35948	0.36527	0.30376	0.30131
891.79	0.54531	0.93936	0.58822	0.50128	0.60226	0.52224	0.51099	0.54766	0.48075	0.52829	0.34667	0.21795	0.47295	0.529	0.55246	0.59691	0.68185	0.66746	0.38311	0.30231	0.37736	0.44174	0.47901	0.45314	0.42543	0.38509	0.34365	0.38589	0.45234	0.29249	0.21777	0.33269	0.35711	0.35101	0.30218	0.28449
892.75	0.55854	0.95366	0.58694	0.51067	0.63427	0.50472	0.50042	0.57668	0.4725	0.52888	0.3522	0.22021	0.46246	0.53209	0.53715	0.59285	0.67845	0.64449	0.3571	0.30786	0.38368	0.43899	0.47571	0.46078	0.41534	0.38515	0.33599	0.37778	0.46102	0.28928	0.20824	0.34275	0.36229	0.34342	0.29695	0.29005
893.7	0.54173	0.94528	0.56374	0.49629	0.6161	0.49644	0.50267	0.5741	0.46424	0.52219	0.33037	0.20414	0.45391	0.53019	0.51032	0.57425	0.66506	0.63419	0.34728	0.3035	0.3702	0.42869	0.45896	0.44854	0.40591	0.38916	0.30609	0.36754	0.449	0.27747	0.20355	0.33126	0.35008	0.32868	0.28252	0.28096
894.66	0.54283	0.92062	0.59007	0.49466	0.61575	0.47438	0.52139	0.57028	0.47044	0.52749	0.32506	0.19796	0.45055	0.53811	0.52713	0.56795	0.67378	0.61313	0.36011	0.29713	0.36017	0.41009	0.45394	0.43115	0.40584	0.37882	0.31111	0.36595	0.44756	0.27072	0.20122	0.32701	0.33848	0.32464	0.26674	0.27468
895.61	0.51234	0.88807	0.58502	0.46996	0.58916	0.48872	0.52171	0.54234	0.44122	0.55222	0.32507	0.2052	0.44611	0.53108	0.51117	0.54698	0.65779	0.60235	0.34734	0.29054	0.33904	0.41497	0.45157	0.42861	0.3961	0.36312	0.28316	0.35024	0.43179	0.26192	0.19317	0.31025	0.32366	0.32416	0.25961	0.27157
896.57	0.51782	0.8698	0.56578	0.46046	0.55417	0.46232	0.52203	0.53668	0.45025	0.57113	0.32581	0.19941	0.44314	0.5208	0.5012	0.53411	0.63626	0.60305	0.35099	0.28962	0.32637	0.41346	0.4464	0.42125	0.38093	0.35602	0.26985	0.33945	0.41477	0.2574	0.19007	0.31269	0.31221	0.31693	0.2541	0.26819
897.52	0.5017	0.8259	0.57814	0.4583	0.5296	0.48294	0.54124	0.50912	0.46137	0.54694	0.2933	0.19154	0.44166	0.49868	0.5026	0.53898	0.62672	0.59388	0.34727	0.28291	0.30738	0.40134	0.43881	0.41103	0.37982	0.349	0.26429	0.33426	0.40104	0.25338	0.19343	0.30092	0.30155	0.30938	0.2439	0.26125
898.48	0.49862	0.77681	0.56237	0.48305	0.53329	0.47403	0.53842	0.49897	0.46867	0.54329	0.29733	0.18053	0.43125	0.49659	0.50687	0.55228	0.60786	0.59709	0.3423	0.27842	0.31436	0.39074	0.43423	0.3983	0.37122	0.3397	0.26127	0.33739	0.40232	0.25206	0.19309	0.29916	0.2981	0.30841	0.24424	0.24684
899.43	0.45395	0.72426	0.5299	0.47302	0.51686	0.47831	0.53037	0.488	0.47729	0.52926	0.28097	0.1819	0.42434	0.48926	0.49587	0.55169	0.59073	0.60655	0.31615	0.26558	0.31597	0.39443	0.42939	0.39407	0.35658	0.3202	0.25059	0.31918	0.39607	0.2522	0.18802	0.29716	0.3064	0.29852	0.24712	0.23916
900.39	0.4236	0.66997	0.53278	0.46403	0.51289	0.44695	0.52163	0.46648	0.50666	0.50285	0.27342	0.17057	0.42185	0.48329	0.50725	0.56274	0.58614	0.57971	0.30019	0.25263	0.32901	0.37602	0.422	0.3871	0.34816	0.30751	0.25139	0.31183	0.3933	0.24136	0.18444	0.2926	0.31415	0.28234	0.23674	0.22947
901.34	0.38981	0.62653	0.52046	0.45662	0.52012	0.44825	0.5153	0.44798	0.47851	0.48062	0.26366	0.16922	0.41973	0.47245	0.50036	0.55502	0.58154	0.566	0.28332	0.24257	0.31904	0.35441	0.39972	0.37946	0.34168	0.29432	0.24197	0.31162	0.38342	0.23899	0.17786	0.2851	0.30735	0.27833	0.22907	0.22341
902.3	0.35305	0.6018	0.49245	0.42317	0.49755	0.40212	0.48867	0.43737	0.46731	0.48963	0.27133	0.16921	0.41759	0.48687	0.49946	0.52365	0.57746	0.55391	0.28082	0.2265	0.32897	0.35591	0.3848	0.3717	0.32501	0.28517	0.22548	0.28777	0.37825	0.23019	0.17104	0.27819	0.31793	0.27454	0.21782	0.21798
903.25	0.32873	0.55488	0.46642	0.37661	0.48134	0.39003	0.45162	0.44073	0.4321	0.48264	0.26486	0.1743	0.4083	0.47351	0.4843	0.4986	0.56662	0.54688	0.26281	0.22211	0.30957	0.33849	0.38089	0.37059	0.31524	0.26414	0.21945	0.26849	0.36484	0.23017	0.16098	0.2695	0.3136	0.27362	0.21609	0.22592
904.2	0.35731	0.55133	0.46925	0.38123	0.48319	0.40566	0.43987	0.45074	0.43076	0.50216	0.26406	0.17521	0.41267	0.46611	0.47612	0.4996	0.56305	0.53729	0.26845	0.23952	0.30958	0.33115	0.36776	0.36815	0.31507	0.26555	0.20532	0.26178	0.36098	0.23674	0.16441	0.27407	0.30872	0.26997	0.21537	0.22184
905.16	0.36038	0.55885	0.46536	0.38096	0.49521	0.39846	0.44182	0.46844	0.40713	0.50985	0.25188	0.17913	0.40714	0.47987	0.47093	0.49238	0.55527	0.54545	0.26468	0.24457	0.30136	0.32686	0.35438	0.3656	0.30364	0.26497	0.19774	0.25038	0.3538	0.24049	0.16437	0.28309	0.30596	0.2695	0.21353	0.2192
906.09	0.39744	0.58806	0.4719	0.40725	0.51283	0.40228	0.44671	0.49889	0.429	0.53171	0.26925	0.19064	0.41946	0.51055	0.46711	0.51278	0.55531	0.55329	0.27983	0.2593	0.31494	0.33393	0.36616	0.36302	0.30978	0.27001	0.19373	0.25181	0.36196	0.24763	0.17494	0.29897	0.32636	0.27103	0.22317	0.22893
907.04	0.3899	0.56476	0.46425	0.41204	0.51032	0.40077	0.45541	0.50015	0.41678	0.52156	0.26898	0.18247	0.41566	0.50224	0.45352	0.51841	0.54777	0.56575	0.27968	0.26624	0.30527	0.31685	0.35687	0.35236	0.30475	0.25239	0.19559	0.24974	0.36176	0.25495	0.17316	0.30164	0.31938	0.26597	0.22897	0.21382
908	0.42054	0.58704	0.47501	0.43744	0.50551	0.39394	0.47104	0.51031	0.43957	0.53012	0.30176	0.19334	0.42894	0.51285	0.46281	0.52236	0.54387	0.55773	0.28643	0.26806	0.30537	0.33258	0.3587	0.3514	0.29867	0.25583	0.19531	0.24723	0.35917	0.25539	0.17593	0.31464	0.32727	0.27137	0.23571	0.2098
908.95	0.39288	0.58024	0.48253	0.40851	0.49536	0.37845	0.47123	0.50244	0.43819	0.51651	0.29066	0.19452	0.42804	0.52133	0.46322	0.504	0.53766	0.56448	0.29217	0.25775	0.30117	0.32494	0.35798	0.35394	0.2937	0.24928	0.19486	0.25024	0.34649	0.25507	0.17552	0.31142	0.33676	0.26714	0.22994	0.21269
909.9	0.39001	0.58477	0.46839	0.40963	0.47577	0.36137	0.48233	0.50975	0.4406	0.51361	0.30048	0.18216	0.43826	0.51635	0.44787	0.49417	0.51376	0.55599	0.29903	0.26535	0.29767	0.32406	0.36827	0.33811	0.297	0.24963	0.19628	0.24568	0.33986	0.26032	0.18117	0.31637	0.33786	0.27199	0.23743	0.20556
910.85	0.35585	0.55725	0.45349	0.37353	0.46789	0.3624	0.46636	0.48787	0.43196	0.49924	0.27945	0.16979	0.41784	0.50563	0.43312	0.476	0.50847	0.55107	0.28415	0.24858	0.28559	0.3118	0.35616	0.33112	0.28674	0.24553	0.18177	0.23329	0.32694	0.27031	0.17037	0.31088	0.3335	0.26441	0.2308	0.19461
911.81	0.39059	0.56842	0.45949	0.38181	0.49081	0.37876	0.46721	0.48847	0.44235	0.5363	0.28981	0.17501	0.41857	0.50461	0.42412	0.46693	0.50073	0.53881	0.28851	0.24627	0.28995	0.33172	0.36049	0.32662	0.29584	0.24754	0.16759	0.22998	0.31132	0.27624	0.18523	0.31604	0.33858	0.27351	0.23658	0.2012
912.76	0.37245	0.60841	0.50107	0.37138	0.51194	0.3965	0.47482	0.49796	0.44911	0.54735	0.25408	0.17761	0.41488	0.50221	0.43462	0.46228	0.50067	0.54042	0.29128	0.24696	0.28655	0.33374	0.3498	0.3243	0.30896	0.25034	0.17733	0.22844	0.30774	0.28615	0.19898	0.31755	0.34025	0.28121	0.22339	0.19924
913.71	0.39619	0.58579	0.461	0.38909	0.4992	0.37939	0.47669	0.50683	0.45357	0.55021	0.25487	0.17001	0.4061	0.47838	0.4291	0.46039	0.47941	0.52545	0.27434	0.2393	0.28469	0.33422	0.346	0.32033	0.30583	0.24382	0.16527	0.21126	0.29745	0.28771	0.20056	0.31603	0.3387	0.28587	0.21929	0.18754
914.67	0.42068	0.53383	0.45901	0.39578	0.48466	0.39494	0.47525	0.48348	0.47535	0.54978	0.22151	0.17124	0.39399	0.44208	0.42707	0.46037	0.48877	0.54434	0.27393	0.22408	0.27483	0.33227	0.33844	0.32367	0.30749	0.22957	0.15294	0.20995	0.29219	0.30004	0.21062	0.31335	0.34757	0.29013	0.20711	0.18347
915.62	0.42669	0.52672	0.4799	0.39408	0.45203	0.38903	0.50521	0.49597	0.46266	0.53717	0.22762	0.17153	0.38601	0.42557	0.44605	0.44891	0.47341	0.53858	0.27057	0.22598	0.25781	0.32264	0.342	0.32109	0.3107	0.22204	0.16547	0.19674	0.27486	0.29869	0.22614	0.31698	0.3483	0.28632	0.20265	0.1772
916.57	0.39914	0.52675	0.47017	0.37892	0.44817	0.38745	0.49559	0.49062	0.4747	0.50072	0.19534	0.1741	0.378	0.40394	0.44525	0.44065	0.45925	0.53415	0.25825	0.21586	0.25223	0.30419	0.34215	0.32418	0.30672	0.22479	0.16547	0.19032	0.26576	0.30253	0.22125	0.32136	0.36025	0.27288	0.19284	0.17403
917.52	0.40028	0.51074	0.45271	0.39015	0.47129	0.36578	0.49621	0.46338	0.46656	0.4899	0.21539	0.16927	0.37155	0.3869	0.42705	0.44171	0.46101	0.51746	0.24571	0.20285	0.24878	0.28574	0.34787	0.31634	0.3032	0.21724	0.15942	0.18235	0.26621	0.30181	0.22499	0.31725	0.36444	0.25943	0.20172	0.16757
918.47	0.41091	0.52529	0.47532	0.40538	0.48065	0.37814	0.50722	0.43207	0.46087	0.47923	0.2369	0.16859	0.37549	0.38479	0.42423	0.43875	0.4672	0.52449	0.25445	0.19039	0.23555	0.28476	0.36155	0.30455	0.31103	0.22164	0.16	0.18576	0.25666	0.30358	0.24073	0.32268	0.36637	0.26032	0.21663	0.15928
919.43	0.42886	0.55782	0.47676	0.40069	0.51673	0.3777	0.49825	0.43963	0.4546	0.49018	0.24884	0.17904	0.37884	0.39561	0.42013	0.43067	0.46041	0.51044	0.25106	0.19716	0.24019	0.29808	0.37002	0.31491	0.31336	0.23028	0.16329	0.18686	0.25595	0.29803	0.24781	0.31969	0.36356	0.26221	0.22601	0.167
920.38	0.47649	0.55656	0.47395	0.42063	0.53982	0.36702	0.48841	0.44495	0.45973	0.49892	0.23764	0.1823	0.39333	0.38388	0.4144	0.43256	0.47155	0.50876	0.26069	0.20115	0.23623	0.31215	0.37182	0.32712	0.31477	0.22575	0.15993	0.19603	0.26202	0.29875	0.25194	0.3166	0.35877	0.27162	0.22509	0.17534
921.31	0.48488	0.57477	0.47238	0.42641	0.54125	0.36617	0.48689	0.44175	0.45362	0.5142	0.26555	0.17389	0.39365	0.3907	0.40966	0.44565	0.48538	0.51364	0.26159	0.19446	0.22833	0.30948	0.37941	0.32403	0.31961	0.23675	0.17215	0.19728	0.26302	0.29722	0.26142	0.30718	0.35146	0.27746	0.23394	0.16921
922.26	0.47857	0.55181	0.43744	0.41472	0.48334	0.34642	0.48067	0.45089	0.45264	0.5162	0.25966	0.16171	0.39093	0.395	0.39603	0.43686	0.47692	0.51327	0.25626	0.19121	0.22114	0.31114	0.3738	0.32234	0.3171	0.24308	0.16026	0.19121	0.25804	0.29016	0.25798	0.30043	0.34423	0.27428	0.23139	0.15616
923.21	0.48235	0.56187	0.44854	0.41752	0.47686	0.3422	0.4701	0.47298	0.44918	0.52763	0.24348	0.1614	0.39558	0.39756	0.39401	0.44481	0.47763	0.50453	0.25205	0.19942	0.22288	0.30513	0.37362	0.32829	0.31425	0.24168	0.16667	0.19796	0.26746	0.29317	0.25246	0.29545	0.34091	0.27265	0.22509	0.16102
924.16	0.45735	0.56034	0.47682	0.42051	0.45204	0.34684	0.44721	0.47684	0.45466	0.51706	0.25154	0.15255	0.38485	0.38902	0.39812	0.45454	0.47482	0.5004	0.23697	0.19472	0.22139	0.29081	0.36328	0.31621	0.30777	0.24522	0.16371	0.19561	0.26317	0.29296	0.24174	0.28483	0.34302	0.26829	0.22483	0.14778
925.11	0.44784	0.57481	0.50285	0.42977	0.44606	0.35836	0.45068	0.4825	0.46431	0.52557	0.26895	0.14775	0.39695	0.39491	0.39835	0.4617	0.47428	0.50536	0.23004	0.19736	0.23575	0.27763	0.3603	0.30237	0.30949	0.26161	0.17301	0.1969	0.26102	0.29294	0.24261	0.28523	0.34814	0.26541	0.23331	0.12997
926.06	0.45521	0.55355	0.52089	0.43991	0.4505	0.35708	0.46386	0.49827	0.44426	0.52479	0.25478	0.15762	0.39906	0.40141	0.40081	0.44987	0.47076	0.49389	0.23443	0.20088	0.22173	0.28143	0.34375	0.30861	0.30373	0.25444	0.17327	0.20192	0.26885	0.28899	0.23915	0.28337	0.33969	0.27276	0.21637	0.13591
927.02	0.47639	0.55839	0.54416	0.4497	0.48397	0.37664	0.47459	0.50532	0.45827	0.52854	0.24244	0.17082	0.4135	0.40417	0.41889	0.456	0.47897	0.48866	0.24606	0.2093	0.23548	0.27973	0.34511	0.31331	0.30894	0.24706	0.17675	0.2037	0.26307	0.29331	0.24191	0.28119	0.34906	0.27513	0.20971	0.14466
927.97	0.45368	0.54647	0.51888	0.44707	0.47032	0.3716	0.47282	0.48987	0.45114	0.52209	0.2444	0.17567	0.40862	0.40105	0.39895	0.44858	0.47083	0.46878	0.23843	0.19813	0.23717	0.27188	0.33181	0.3074	0.30167	0.24896	0.16005	0.18906	0.2544	0.28466	0.23566	0.27476	0.34504	0.27105	0.21333	0.14148
928.92	0.47101	0.55869	0.51798	0.48253	0.46455	0.3571	0.49967	0.48494	0.44742	0.5309	0.24196	0.19583	0.42007	0.39369	0.38949	0.45046	0.4755	0.45381	0.24813	0.1973	0.24196	0.27373	0.3312	0.31503	0.30537	0.2472	0.1625	0.19252	0.25641	0.2755	0.23322	0.28196	0.34028	0.26868	0.20861	0.15376
929.87	0.45544	0.52776	0.49541	0.48792	0.46972	0.33846	0.51331	0.47736	0.45091	0.52878	0.23876	0.20316	0.40818	0.38718	0.38327	0.45122	0.47785	0.43404	0.24478	0.18456	0.25591	0.2702	0.32658	0.30942	0.2992	0.2369	0.15658	0.18933	0.25347	0.2676	0.2333	0.2731	0.338	0.26885	0.19606	0.15829
930.82	0.46123	0.54094	0.48851	0.49523	0.47182	0.33004	0.50178	0.46895	0.4603	0.53137	0.24565	0.19642	0.41802	0.37817	0.38278	0.45396	0.47829	0.43127	0.23781	0.18616	0.26746	0.25479	0.32824	0.29233	0.29492	0.23926	0.14436	0.18656	0.247	0.26469	0.22766	0.26692	0.33882	0.26203	0.20153	0.14854
931.75	0.46814	0.54104	0.49828	0.50254	0.45863	0.32731	0.5095	0.4662	0.45806	0.52413	0.26576	0.19218	0.41484	0.35383	0.3624	0.45724	0.47237	0.42371	0.24363	0.18487	0.25743	0.23719	0.32481	0.29543	0.28531	0.23775	0.14192	0.18259	0.24835	0.2621	0.22358	0.26374	0.32661	0.25877	0.20307	0.14942
932.7	0.47788	0.56751	0.54115	0.50372	0.46555	0.33462	0.51703	0.47234	0.48703	0.5345	0.27833	0.18699	0.40758	0.34392	0.37365	0.46805	0.46887	0.42598	0.23857	0.18491	0.27124	0.2312	0.32766	0.30234	0.28398	0.23464	0.16042	0.18132	0.25616	0.26181	0.22751	0.25862	0.33302	0.26768	0.19671	0.15475
933.65	0.46767	0.55872	0.52526	0.48132	0.48875	0.35097	0.54138	0.49306	0.47848	0.54341	0.3087	0.17772	0.40987	0.34831	0.37276	0.4642	0.46508	0.43704	0.24347	0.1875	0.26738	0.22891	0.3392	0.29209	0.27823	0.23765	0.15387	0.16934	0.2548	0.2683	0.23852	0.25718	0.33147	0.26789	0.19926	0.14942
934.6	0.47333	0.5837	0.53824	0.4839	0.49209	0.36042	0.51333	0.48116	0.46251	0.55249	0.30731	0.16742	0.40694	0.34548	0.37899	0.46534	0.45656	0.43555	0.23545	0.19165	0.24863	0.23414	0.33743	0.28959	0.27898	0.23591	0.1543	0.16006	0.26166	0.26581	0.23038	0.25087	0.31021	0.26577	0.19773	0.14628
935.55	0.46992	0.57588	0.53154	0.48123	0.48091	0.37656	0.5198	0.47876	0.46994	0.53738	0.30572	0.16876	0.39185	0.33242	0.3727	0.47412	0.45018	0.4312	0.22732	0.18723	0.25203	0.24384	0.34049	0.29844	0.2744	0.23762	0.16069	0.15265	0.25337	0.26146	0.22766	0.24964	0.30204	0.26372	0.19908	0.16223
936.5	0.49099	0.54661	0.50766	0.47454	0.47685	0.38836	0.51029	0.47898	0.46441	0.53444	0.29238	0.17603	0.37946	0.31474	0.38353	0.46979	0.43366	0.42907	0.20503	0.18035	0.26235	0.25454	0.33869	0.29602	0.274	0.23941	0.1628	0.14989	0.25186	0.25767	0.227	0.23975	0.30651	0.26004	0.19141	0.16726
937.45	0.49041	0.54074	0.48874	0.47588	0.49441	0.38715	0.51238	0.47634	0.452	0.52493	0.27553	0.17392	0.38546	0.3192	0.38871	0.4641	0.43736	0.42393	0.20435	0.19094	0.24951	0.25795	0.33083	0.28922	0.27486	0.25217	0.15818	0.15384	0.24508	0.2554	0.22368	0.2344	0.29652	0.24376	0.18084	0.16664
938.4	0.49634	0.54989	0.47878	0.49189	0.5	0.39597	0.50978	0.45789	0.45273	0.52685	0.25867	0.16794	0.37335	0.31494	0.38938	0.46662	0.43916	0.42714	0.20073	0.17837	0.23894	0.24488	0.32319	0.28753	0.28155	0.25027	0.16308	0.16236	0.2391	0.25107	0.21863	0.22363	0.28767	0.24277	0.17239	0.17174
939.32	0.48233	0.53266	0.47975	0.485	0.50328	0.41659	0.5115	0.47265	0.47	0.51821	0.2587	0.17924	0.36531	0.30418	0.38378	0.46546	0.44148	0.43898	0.19664	0.17982	0.24624	0.23563	0.32535	0.29043	0.28111	0.25153	0.16431	0.173	0.24248	0.25059	0.21709	0.21972	0.29537	0.2337	0.17269	0.17783
940.27	0.49335	0.53637	0.49864	0.50851	0.51394	0.42067	0.51686	0.49265	0.46632	0.53792	0.28094	0.18231	0.36814	0.31894	0.39193	0.47316	0.43893	0.45081	0.21463	0.17347	0.24172	0.23632	0.33112	0.28752	0.29019	0.24634	0.16629	0.18591	0.24029	0.25131	0.22102	0.21501	0.29299	0.23695	0.17035	0.18191
941.22	0.48201	0.55461	0.51876	0.5266	0.53681	0.43163	0.51578	0.50394	0.46871	0.55233	0.27764	0.18214	0.36859	0.35013	0.38631	0.47452	0.43865	0.45814	0.23249	0.18993	0.22146	0.2425	0.32695	0.28569	0.29127	0.25291	0.16827	0.19024	0.24426	0.25234	0.2228	0.21863	0.28204	0.24051	0.17276	0.18772
942.17	0.4821	0.53366	0.51971	0.51761	0.55841	0.43688	0.53048	0.50427	0.47035	0.56184	0.29014	0.18592	0.37203	0.34009	0.37793	0.47444	0.44349	0.46217	0.24413	0.18603	0.23219	0.24178	0.32641	0.28898	0.29269	0.23959	0.16879	0.19099	0.255	0.24766	0.22516	0.21691	0.27918	0.24297	0.18052	0.19279
943.12	0.49382	0.53685	0.55625	0.51997	0.58305	0.4553	0.51673	0.51574	0.50662	0.55915	0.28481	0.20072	0.38718	0.36029	0.39105	0.47999	0.46398	0.46215	0.25293	0.1878	0.2385	0.25905	0.3232	0.30187	0.2919	0.25178	0.16939	0.1935	0.26635	0.24624	0.21962	0.21449	0.28371	0.24473	0.17807	0.19703
944.07	0.50107	0.52647	0.55419	0.51271	0.58935	0.4684	0.51874	0.50511	0.50289	0.55826	0.2804	0.1974	0.39482	0.3628	0.39127	0.48032	0.45462	0.46674	0.25402	0.18377	0.22763	0.2712	0.32602	0.30339	0.29055	0.2507	0.17867	0.19117	0.26049	0.24751	0.21383	0.21637	0.29464	0.24656	0.17111	0.20391
945.02	0.52927	0.53678	0.57501	0.50335	0.60607	0.48994	0.52681	0.50114	0.50695	0.56662	0.29194	0.20605	0.39929	0.36006	0.40098	0.49172	0.45657	0.47399	0.25284	0.20678	0.22962	0.27862	0.33451	0.31866	0.29424	0.25979	0.19278	0.19468	0.27479	0.2528	0.21392	0.21599	0.29877	0.24984	0.18132	0.20449
945.96	0.52601	0.55423	0.59757	0.49415	0.59426	0.48846	0.53608	0.47427	0.50872	0.55606	0.31045	0.19937	0.40467	0.35954	0.4208	0.49679	0.46269	0.47525	0.24814	0.1856	0.24102	0.27925	0.33295	0.32343	0.29129	0.26264	0.19862	0.20039	0.2723	0.25071	0.20944	0.21213	0.30421	0.24909	0.18292	0.19442
946.89	0.54002	0.57782	0.60369	0.51063	0.58779	0.49896	0.54048	0.48364	0.50609	0.55675	0.32088	0.19716	0.39246	0.37657	0.43636	0.50361	0.46609	0.48426	0.25498	0.18355	0.23549	0.29545	0.33367	0.31125	0.28856	0.26587	0.20974	0.19904	0.27133	0.25528	0.20911	0.21188	0.31285	0.25577	0.17713	0.18508
947.84	0.549	0.54867	0.56724	0.48465	0.56705	0.48151	0.53949	0.48348	0.4709	0.55561	0.31808	0.18245	0.38171	0.35885	0.43402	0.49921	0.45113	0.47474	0.25446	0.19464	0.23507	0.29019	0.33402	0.30551	0.28051	0.25701	0.22399	0.19487	0.26602	0.24835	0.20837	0.21547	0.31648	0.25104	0.176	0.17708
948.79	0.5984	0.57668	0.60271	0.48243	0.58271	0.48039	0.56104	0.49384	0.47605	0.57662	0.34152	0.1897	0.39295	0.36564	0.4458	0.49635	0.45463	0.47191	0.27102	0.2046	0.25275	0.29999	0.33653	0.32138	0.28772	0.27199	0.23585	0.19358	0.27501	0.24969	0.21679	0.21596	0.31323	0.25972	0.18167	0.17445
949.74	0.57811	0.58053	0.58615	0.45609	0.54642	0.47808	0.55951	0.49142	0.47606	0.57709	0.3242	0.1857	0.38788	0.3794	0.44869	0.48283	0.45408	0.47594	0.26822	0.20254	0.25208	0.30199	0.33105	0.31387	0.28979	0.2836	0.23774	0.18455	0.26483	0.25206	0.21247	0.22138	0.30818	0.25831	0.17356	0.16308
950.68	0.56653	0.56121	0.57805	0.44897	0.57378	0.4732	0.56075	0.49366	0.47225	0.59191	0.32505	0.18586	0.38067	0.3762	0.4527	0.47917	0.47065	0.47338	0.27108	0.21528	0.25247	0.31113	0.3385	0.3094	0.29848	0.28312	0.24038	0.1823	0.27379	0.24716	0.21113	0.23196	0.30695	0.25774	0.17462	0.15507
951.63	0.56728	0.5638	0.57864	0.42821	0.56981	0.47756	0.53819	0.48696	0.47489	0.59797	0.31928	0.19746	0.38622	0.39167	0.45356	0.4675	0.45576	0.47617	0.25965	0.22211	0.24938	0.30876	0.34013	0.32087	0.29757	0.29746	0.24258	0.19007	0.27974	0.24462	0.19935	0.23843	0.30364	0.24901	0.17797	0.1536
952.58	0.55239	0.60409	0.6081	0.4312	0.55793	0.48958	0.53419	0.49503	0.48856	0.59439	0.33497	0.21394	0.38915	0.41472	0.46241	0.46625	0.45582	0.47432	0.24448	0.21947	0.2575	0.30676	0.34078	0.32183	0.30639	0.31071	0.24716	0.19145	0.27786	0.2526	0.18796	0.2384	0.30308	0.24835	0.17613	0.15976
953.5	0.52889	0.59262	0.59	0.42877	0.54858	0.48979	0.53034	0.49194	0.49251	0.58552	0.33432	0.20563	0.37612	0.4202	0.45624	0.46509	0.46424	0.47468	0.23882	0.22262	0.25034	0.30054	0.34032	0.30662	0.30947	0.30266	0.23683	0.18543	0.26545	0.25068	0.18014	0.24383	0.30224	0.2448	0.17121	0.14753
954.45	0.49745	0.57472	0.59056	0.43036	0.554	0.47443	0.51139	0.47467	0.48598	0.57009	0.31879	0.19314	0.37797	0.40574	0.45193	0.46281	0.45793	0.46249	0.22341	0.21797	0.24341	0.29227	0.3257	0.29336	0.30096	0.28511	0.23117	0.18704	0.26415	0.24735	0.16851	0.23861	0.30485	0.23504	0.16323	0.13912
955.4	0.49519	0.59945	0.58961	0.43403	0.52477	0.49567	0.50909	0.47196	0.50114	0.555	0.29976	0.19856	0.38113	0.41929	0.44147	0.47705	0.45323	0.47774	0.21501	0.21844	0.25221	0.28769	0.31832	0.29309	0.30065	0.29812	0.23818	0.19018	0.26026	0.25279	0.16229	0.23429	0.31332	0.23558	0.1595	0.14125
956.35	0.48742	0.59263	0.56327	0.43963	0.49197	0.47657	0.5151	0.46114	0.51419	0.55536	0.28825	0.19022	0.38371	0.40568	0.43577	0.47929	0.45971	0.46522	0.21296	0.21166	0.25623	0.28106	0.31408	0.28811	0.29572	0.29439	0.22646	0.18548	0.23711	0.25694	0.16028	0.23027	0.31716	0.24078	0.147	0.14302
957.29	0.46494	0.53552	0.5292	0.40852	0.48921	0.44328	0.5152	0.4343	0.50572	0.56824	0.26663	0.18365	0.37474	0.38968	0.41791	0.46953	0.46078	0.46551	0.21123	0.20867	0.23962	0.27913	0.30885	0.28944	0.28623	0.28472	0.21157	0.1761	0.2301	0.24562	0.15877	0.22553	0.3116	0.24232	0.14172	0.1354
958.24	0.44087	0.5511	0.50259	0.40781	0.46785	0.43773	0.50522	0.43054	0.50485	0.5651	0.25051	0.18143	0.37209	0.38812	0.4108	0.46431	0.4482	0.45712	0.21107	0.19921	0.2317	0.27631	0.30459	0.2959	0.27626	0.29808	0.20543	0.17886	0.22523	0.24732	0.15294	0.22202	0.31298	0.2426	0.14374	0.14124
959.17	0.4363	0.53093	0.48269	0.40779	0.45895	0.42705	0.51917	0.42879	0.50167	0.56885	0.25183	0.18608	0.37001	0.38082	0.40717	0.45907	0.44046	0.44811	0.2168	0.18874	0.23783	0.27258	0.30381	0.30322	0.27573	0.30114	0.20142	0.17651	0.2149	0.23752	0.1599	0.22043	0.3147	0.24567	0.13955	0.14215
960.11	0.44326	0.52332	0.49662	0.40305	0.4475	0.39274	0.50032	0.43877	0.48212	0.58859	0.25662	0.18417	0.3791	0.3674	0.41666	0.45759	0.42258	0.43312	0.22003	0.18606	0.2256	0.27075	0.30957	0.30234	0.26734	0.3027	0.2031	0.17593	0.20444	0.23316	0.15624	0.22406	0.30597	0.24981	0.1407	0.14816
961.06	0.43133	0.52161	0.50333	0.40127	0.49002	0.41412	0.49342	0.4214	0.4715	0.56123	0.24745	0.18505	0.37645	0.36853	0.4185	0.46109	0.42533	0.45035	0.22325	0.19584	0.22277	0.26764	0.30332	0.30996	0.27033	0.30307	0.20273	0.17271	0.21426	0.23316	0.15852	0.22676	0.30757	0.25038	0.14389	0.14497
962.01	0.43145	0.53247	0.49884	0.40962	0.49714	0.42546	0.49277	0.419	0.45687	0.54404	0.25884	0.16739	0.37974	0.35982	0.42947	0.46413	0.42187	0.45562	0.2293	0.19159	0.22721	0.2709	0.30179	0.29628	0.2728	0.29174	0.1992	0.18027	0.22509	0.23905	0.15998	0.23207	0.31147	0.24861	0.14844	0.13504
962.95	0.42825	0.5024	0.49283	0.39473	0.49075	0.40982	0.47144	0.40383	0.41843	0.53483	0.25241	0.16159	0.37944	0.34474	0.43154	0.45306	0.41744	0.44714	0.20952	0.18455	0.22031	0.26547	0.3063	0.28378	0.26187	0.27397	0.20467	0.1715	0.22612	0.23421	0.1499	0.23041	0.30179	0.24241	0.14404	0.12446
963.9	0.43623	0.49056	0.48607	0.39625	0.4953	0.39378	0.46885	0.40464	0.42548	0.5176	0.26231	0.15776	0.37495	0.34222	0.43247	0.45041	0.42662	0.44536	0.21419	0.1844	0.22139	0.27382	0.32047	0.27957	0.25951	0.27301	0.20112	0.16747	0.24525	0.23809	0.14344	0.23453	0.31064	0.23705	0.1507	0.12552
964.82	0.42911	0.48043	0.42154	0.37854	0.51002	0.3856	0.47075	0.40726	0.41328	0.50308	0.2498	0.15976	0.36226	0.34978	0.40862	0.43021	0.42526	0.43549	0.2141	0.1937	0.22389	0.28407	0.31284	0.28681	0.25836	0.27649	0.18069	0.16072	0.24842	0.23343	0.14442	0.23486	0.31448	0.23836	0.14357	0.1192
965.77	0.41362	0.44194	0.42123	0.36013	0.47584	0.35104	0.45806	0.40946	0.40869	0.48945	0.2426	0.15101	0.36583	0.32756	0.39589	0.41566	0.41214	0.42531	0.20778	0.1783	0.21374	0.27925	0.32155	0.27067	0.25611	0.27372	0.18043	0.16398	0.23921	0.22247	0.13616	0.22976	0.30252	0.22538	0.13924	0.10596
966.71	0.41079	0.45841	0.43086	0.35884	0.47119	0.31943	0.44554	0.41206	0.40028	0.47908	0.21814	0.15122	0.35785	0.31865	0.39953	0.40842	0.39334	0.40257	0.20676	0.18414	0.20847	0.2799	0.30809	0.278	0.24661	0.28815	0.18978	0.16435	0.22875	0.21086	0.13286	0.23538	0.29759	0.22107	0.13244	0.10699
967.66	0.40725	0.44751	0.41535	0.34846	0.44871	0.28741	0.45174	0.43024	0.39662	0.47579	0.19808	0.1535	0.35879	0.32306	0.39653	0.41248	0.39221	0.38772	0.21865	0.19109	0.20618	0.27339	0.29668	0.27811	0.25282	0.29228	0.18192	0.17014	0.22981	0.20284	0.13589	0.24277	0.29389	0.21731	0.13005	0.1032
968.61	0.40247	0.46026	0.39708	0.3475	0.43487	0.28273	0.43711	0.43159	0.40018	0.47611	0.1837	0.14692	0.35697	0.32247	0.39051	0.41031	0.38808	0.3736	0.20925	0.19425	0.19993	0.26036	0.2855	0.28509	0.25362	0.29818	0.18793	0.17617	0.21674	0.19743	0.13696	0.24597	0.30016	0.21733	0.12918	0.097846
969.55	0.38211	0.44983	0.42884	0.35597	0.40014	0.28336	0.42784	0.40477	0.41458	0.45642	0.1794	0.13064	0.36022	0.31327	0.39673	0.41191	0.38988	0.38634	0.20017	0.1796	0.19082	0.2417	0.27975	0.26999	0.24975	0.28615	0.19801	0.18432	0.21571	0.1924	0.13617	0.24151	0.29829	0.20012	0.12584	0.090941
970.47	0.4002	0.45787	0.40781	0.36513	0.42117	0.28024	0.44042	0.41845	0.39641	0.47652	0.17583	0.11936	0.34527	0.3271	0.40118	0.41137	0.40583	0.37397	0.20671	0.18363	0.18718	0.23682	0.26951	0.26896	0.24988	0.2848	0.20076	0.19025	0.23145	0.18627	0.14143	0.24491	0.30104	0.21013	0.12921	0.094399
971.42	0.38721	0.45653	0.38752	0.38128	0.38897	0.31568	0.44518	0.41226	0.3965	0.46189	0.1796	0.11494	0.35135	0.35399	0.38499	0.41782	0.40274	0.39936	0.20555	0.18332	0.1939	0.22605	0.27984	0.26269	0.25107	0.2874	0.19064	0.19166	0.22894	0.19308	0.14397	0.23588	0.3019	0.20726	0.13708	0.09703
972.37	0.38901	0.46726	0.36747	0.39933	0.42398	0.34284	0.45669	0.39634	0.42914	0.47596	0.18134	0.11207	0.35149	0.35733	0.38378	0.4147	0.40719	0.41457	0.20981	0.18467	0.20049	0.2421	0.28676	0.27671	0.2569	0.28671	0.19072	0.1962	0.23487	0.19604	0.1517	0.23748	0.31468	0.2105	0.13338	0.10739
973.31	0.40061	0.50559	0.38425	0.38524	0.45058	0.33851	0.45379	0.39863	0.41169	0.47638	0.16801	0.1121	0.35107	0.35953	0.38257	0.41302	0.41473	0.41753	0.20704	0.18379	0.19682	0.24561	0.29028	0.27194	0.25464	0.28403	0.18628	0.19283	0.23944	0.18821	0.14604	0.23536	0.29937	0.21265	0.12371	0.10027
974.26	0.40204	0.46454	0.35596	0.36974	0.4736	0.31626	0.44775	0.39889	0.38947	0.47969	0.16716	0.10755	0.34456	0.3489	0.36908	0.3919	0.39539	0.4012	0.20427	0.18335	0.1935	0.24044	0.295	0.27251	0.25102	0.27511	0.18243	0.18631	0.23473	0.19025	0.13997	0.23029	0.29367	0.21688	0.12824	0.096869
975.18	0.42152	0.48189	0.38641	0.37991	0.45027	0.32607	0.4561	0.38495	0.42245	0.47445	0.18539	0.13131	0.3618	0.3517	0.37459	0.39995	0.39034	0.41875	0.21123	0.18724	0.22116	0.24981	0.3175	0.28268	0.25478	0.2736	0.18529	0.18521	0.23175	0.19979	0.14018	0.23779	0.30729	0.21521	0.14152	0.10402
976.12	0.42567	0.46546	0.39071	0.36247	0.44195	0.28944	0.46218	0.37383	0.43295	0.48481	0.17663	0.12935	0.36088	0.33606	0.38134	0.39178	0.37502	0.4018	0.20504	0.18366	0.21961	0.2598	0.30997	0.27787	0.26102	0.26217	0.18907	0.183	0.23422	0.1934	0.14078	0.24065	0.30137	0.21531	0.13235	0.092505
977.07	0.41781	0.45371	0.41392	0.37159	0.41528	0.27365	0.46304	0.36736	0.42135	0.45245	0.19172	0.12966	0.36253	0.34058	0.37243	0.39803	0.3659	0.39318	0.20994	0.1753	0.2153	0.23876	0.31755	0.27752	0.25604	0.27072	0.19379	0.1869	0.22442	0.19201	0.14057	0.23315	0.29677	0.2133	0.13583	0.088992
978.01	0.40634	0.40399	0.41222	0.3716	0.40363	0.27517	0.48193	0.36209	0.42764	0.45188	0.19341	0.1283	0.36556	0.34285	0.36727	0.39272	0.36242	0.4041	0.21812	0.17394	0.20812	0.23724	0.32053	0.27629	0.26059	0.26788	0.20683	0.18738	0.23066	0.19542	0.14716	0.23212	0.29537	0.20834	0.13719	0.099846
978.96	0.43049	0.43535	0.44984	0.39049	0.41081	0.28416	0.50983	0.3795	0.44134	0.44984	0.19508	0.13735	0.36845	0.35431	0.36959	0.41281	0.38849	0.4068	0.23286	0.17669	0.21107	0.24798	0.32846	0.27669	0.27469	0.27205	0.21654	0.19057	0.25069	0.1917	0.15812	0.23941	0.30187	0.20942	0.1353	0.11115
979.88	0.4075	0.42356	0.42423	0.37529	0.38921	0.25654	0.49365	0.37947	0.41866	0.43688	0.16994	0.13014	0.36563	0.35817	0.35414	0.39659	0.3615	0.38424	0.21984	0.17498	0.191	0.23724	0.30285	0.28341	0.26953	0.27611	0.21338	0.18245	0.23498	0.1865	0.15432	0.23079	0.29178	0.20576	0.11938	0.1158
980.82	0.41507	0.42778	0.43221	0.40237	0.41471	0.27062	0.4896	0.39482	0.41996	0.42263	0.16241	0.13417	0.3623	0.36413	0.35718	0.39668	0.37957	0.38152	0.23049	0.1706	0.18832	0.2348	0.30749	0.30071	0.26542	0.28362	0.22264	0.18044	0.23645	0.18905	0.15679	0.22879	0.30039	0.21302	0.12275	0.13099
981.77	0.40115	0.45565	0.43694	0.39414	0.40937	0.2782	0.48848	0.39537	0.41896	0.43289	0.1455	0.13444	0.36357	0.36447	0.36283	0.39019	0.37562	0.39297	0.22584	0.16887	0.18623	0.24435	0.2919	0.2978	0.26903	0.2836	0.21945	0.16788	0.23831	0.18741	0.15689	0.23048	0.29338	0.21151	0.11795	0.1319
982.71	0.39772	0.49287	0.42648	0.39867	0.39462	0.28046	0.47868	0.41191	0.40614	0.43478	0.14108	0.14105	0.36666	0.36517	0.3701	0.38958	0.35331	0.3926	0.22412	0.16926	0.18508	0.25389	0.29433	0.29705	0.2618	0.29158	0.21618	0.17027	0.22986	0.19123	0.15197	0.23447	0.28582	0.21635	0.13219	0.13507
983.63	0.38168	0.4946	0.40431	0.38904	0.35769	0.28429	0.4765	0.39765	0.40931	0.41848	0.14234	0.14235	0.36962	0.36225	0.37585	0.3793	0.3442	0.38923	0.21946	0.16741	0.18487	0.23584	0.28671	0.29488	0.2559	0.29064	0.21254	0.16364	0.2073	0.19516	0.14335	0.2329	0.28092	0.21032	0.1369	0.13195
984.58	0.38954	0.53697	0.4354	0.39495	0.40581	0.31408	0.47725	0.39371	0.40618	0.4447	0.15846	0.13489	0.36893	0.36854	0.40085	0.38976	0.37044	0.39898	0.22192	0.16044	0.1874	0.25877	0.30182	0.29083	0.27392	0.30096	0.23555	0.16753	0.22652	0.19985	0.14556	0.23717	0.28598	0.22003	0.14143	0.1402
985.52	0.4334	0.57219	0.4498	0.4005	0.42922	0.33618	0.49014	0.4094	0.40609	0.46781	0.18853	0.14002	0.38469	0.38427	0.40345	0.39932	0.39167	0.43304	0.22675	0.16848	0.19004	0.2647	0.3133	0.29159	0.28536	0.31266	0.23879	0.17439	0.24222	0.20882	0.14321	0.24707	0.29236	0.22003	0.14689	0.14999
986.46	0.47886	0.57339	0.47241	0.41827	0.46916	0.33506	0.49226	0.435	0.41759	0.4869	0.20408	0.14931	0.38644	0.39077	0.41403	0.41874	0.41424	0.42753	0.22727	0.17807	0.19863	0.28378	0.3198	0.29986	0.28856	0.32316	0.24807	0.18744	0.25318	0.20535	0.14282	0.25209	0.30354	0.23515	0.15684	0.1625
987.41	0.49062	0.58222	0.46413	0.41333	0.46912	0.33687	0.48985	0.41785	0.44089	0.48217	0.20273	0.14047	0.39357	0.40175	0.40822	0.41162	0.43206	0.42349	0.22585	0.17764	0.20959	0.27181	0.30826	0.29797	0.29323	0.32752	0.2397	0.17957	0.25125	0.20026	0.14172	0.24521	0.31773	0.24196	0.15319	0.16299
988.33	0.49877	0.5866	0.47004	0.42392	0.50854	0.35068	0.48483	0.44829	0.44818	0.48197	0.21129	0.14911	0.40185	0.39914	0.41339	0.41903	0.44069	0.44093	0.22624	0.18822	0.21661	0.26814	0.31679	0.30589	0.3024	0.3272	0.24248	0.18249	0.25837	0.20061	0.14754	0.24735	0.32806	0.24628	0.15786	0.17258
989.27	0.47305	0.53083	0.43884	0.4132	0.44863	0.32729	0.49228	0.46515	0.43205	0.46448	0.20019	0.14588	0.39182	0.37535	0.38879	0.41099	0.41989	0.42879	0.23523	0.19557	0.20491	0.24006	0.29627	0.29141	0.28819	0.30244	0.218	0.16644	0.24251	0.18973	0.14845	0.24847	0.31708	0.23553	0.15436	0.15631
990.21	0.44909	0.52212	0.42357	0.39197	0.40832	0.31865	0.47977	0.45585	0.44407	0.46132	0.18099	0.14878	0.37588	0.35303	0.38355	0.40638	0.41243	0.40214	0.22722	0.19856	0.20618	0.2393	0.29304	0.28719	0.29106	0.28439	0.21062	0.1588	0.2216	0.1864	0.14768	0.24664	0.32043	0.23983	0.14609	0.14786
991.16	0.42859	0.5378	0.39833	0.38594	0.36164	0.31786	0.48234	0.43561	0.43095	0.45725	0.1853	0.14241	0.38219	0.34055	0.37718	0.40131	0.39929	0.40206	0.23381	0.19888	0.1972	0.22321	0.28642	0.27181	0.28936	0.27108	0.20255	0.15489	0.20468	0.19366	0.14465	0.24905	0.32215	0.23154	0.14471	0.13968
992.08	0.44823	0.5101	0.3798	0.39756	0.38395	0.32908	0.48143	0.44574	0.4184	0.46971	0.18574	0.14717	0.38542	0.3283	0.3818	0.4131	0.40489	0.40898	0.24028	0.20543	0.19774	0.22971	0.28123	0.28089	0.28636	0.25865	0.19506	0.15921	0.19774	0.2016	0.14802	0.25962	0.32689	0.22612	0.1434	0.14514
993.02	0.4365	0.51417	0.34109	0.3999	0.38945	0.32552	0.48154	0.42467	0.41268	0.5065	0.18672	0.12963	0.37524	0.32425	0.3759	0.42465	0.40035	0.40632	0.24029	0.20006	0.1916	0.24756	0.28003	0.2786	0.27957	0.26104	0.18305	0.16199	0.19697	0.19998	0.14977	0.26085	0.32778	0.23202	0.13553	0.14094
993.96	0.46717	0.52859	0.3549	0.40433	0.38882	0.32845	0.46568	0.41877	0.4258	0.49329	0.19466	0.13344	0.38381	0.3319	0.39911	0.43907	0.40525	0.40827	0.2241	0.19813	0.19069	0.23833	0.28885	0.29202	0.27975	0.27678	0.18814	0.17317	0.19381	0.19765	0.15428	0.25611	0.34193	0.22207	0.13548	0.15594
994.9	0.46933	0.56049	0.37069	0.41575	0.39277	0.32448	0.47791	0.4157	0.4193	0.49661	0.2116	0.13297	0.40461	0.34202	0.39756	0.44604	0.3996	0.42588	0.22602	0.2071	0.18691	0.22807	0.2777	0.28993	0.27466	0.29439	0.18496	0.17559	0.18662	0.19883	0.15786	0.25615	0.34216	0.21678	0.14512	0.16083
995.82	0.47693	0.55122	0.37551	0.41021	0.40384	0.32345	0.46949	0.41302	0.41773	0.48846	0.21494	0.12728	0.40318	0.34629	0.39399	0.44457	0.39732	0.41615	0.20958	0.21005	0.18575	0.21755	0.2755	0.29426	0.28111	0.30961	0.1833	0.1712	0.19013	0.19564	0.15405	0.25394	0.33979	0.2079	0.14896	0.16334
996.77	0.45658	0.56733	0.41941	0.42003	0.37644	0.30254	0.47354	0.40445	0.41026	0.47847	0.23351	0.13023	0.40121	0.34506	0.39203	0.44996	0.3942	0.41268	0.20661	0.21266	0.17671	0.19705	0.28357	0.28854	0.28549	0.32284	0.19474	0.16901	0.1965	0.18558	0.1586	0.25303	0.3365	0.20406	0.15033	0.16557
997.71	0.46606	0.58269	0.48271	0.43055	0.36355	0.30818	0.49093	0.422	0.41438	0.47937	0.23535	0.14035	0.41898	0.35502	0.41056	0.45878	0.40956	0.42307	0.21847	0.2166	0.18399	0.19684	0.2823	0.29788	0.2865	0.32675	0.21102	0.16936	0.20472	0.18513	0.16354	0.25905	0.33694	0.20726	0.15433	0.17244
998.65	0.46806	0.5968	0.49074	0.43284	0.41176	0.31264	0.49756	0.429	0.42287	0.49008	0.25556	0.14141	0.4253	0.35601	0.40582	0.45504	0.42302	0.43643	0.22545	0.21931	0.1909	0.20928	0.29991	0.29694	0.29544	0.33165	0.21537	0.17539	0.22095	0.19346	0.15388	0.26065	0.32676	0.22241	0.16742	0.1702
999.57	0.45916	0.53672	0.4883	0.40176	0.42279	0.31688	0.49793	0.41979	0.43382	0.48641	0.25776	0.13611	0.41499	0.3439	0.41244	0.44141	0.42162	0.42409	0.22812	0.21055	0.19447	0.21391	0.31242	0.30221	0.29355	0.32139	0.22686	0.16391	0.22893	0.18607	0.14676	0.25415	0.32619	0.22692	0.16206	0.16677
1000.5	0.44654	0.503	0.49208	0.40125	0.44476	0.32703	0.50471	0.45128	0.46361	0.50562	0.24801	0.13788	0.42087	0.33167	0.4253	0.43476	0.42546	0.43115	0.23452	0.21669	0.21006	0.22044	0.32287	0.30551	0.28761	0.31151	0.23612	0.15956	0.24143	0.18052	0.14886	0.25627	0.33255	0.23258	0.15847	0.17297
1001.5	0.43853	0.47912	0.4722	0.39426	0.44099	0.32338	0.5047	0.43495	0.49339	0.51264	0.25588	0.12423	0.4113	0.32602	0.41814	0.4322	0.42255	0.43146	0.23762	0.21259	0.21003	0.2377	0.32943	0.30497	0.28428	0.30657	0.23005	0.16386	0.24249	0.18144	0.14829	0.24865	0.33319	0.23629	0.15598	0.16352
1002.4	0.42985	0.44612	0.43065	0.3787	0.41888	0.30832	0.48716	0.4174	0.49459	0.51964	0.24428	0.11568	0.39789	0.32658	0.40871	0.4182	0.41408	0.41445	0.22633	0.20448	0.21476	0.24345	0.31952	0.29121	0.28245	0.31765	0.2214	0.15813	0.23077	0.17569	0.13994	0.23393	0.32632	0.23091	0.15127	0.15834
1003.3	0.41951	0.44268	0.42817	0.36051	0.41433	0.32256	0.51038	0.41867	0.49084	0.54608	0.22496	0.1194	0.39345	0.33261	0.40302	0.41562	0.40952	0.42369	0.2352	0.20882	0.21459	0.25659	0.30864	0.29742	0.27758	0.33019	0.21548	0.14541	0.2316	0.17383	0.14219	0.22791	0.32782	0.2322	0.15268	0.16634
1004.3	0.4382	0.4831	0.43216	0.37866	0.42072	0.32007	0.52439	0.44099	0.49012	0.58341	0.24603	0.12927	0.40424	0.35482	0.40969	0.43599	0.42963	0.42873	0.24553	0.20981	0.21692	0.26973	0.32037	0.30592	0.28299	0.35104	0.22145	0.15946	0.23931	0.17909	0.1547	0.23121	0.33081	0.23844	0.17015	0.16542
1005.2	0.43423	0.48481	0.42219	0.3657	0.3973	0.30123	0.51131	0.40335	0.46997	0.57091	0.25496	0.12318	0.39367	0.36742	0.40522	0.4417	0.44258	0.43629	0.24848	0.18787	0.20386	0.2706	0.32168	0.29802	0.28099	0.3601	0.22052	0.16814	0.23414	0.18704	0.15324	0.22625	0.32086	0.24506	0.16899	0.15385
1006.1	0.43172	0.49785	0.44035	0.36688	0.42099	0.31703	0.52061	0.43335	0.45494	0.57385	0.24975	0.1423	0.4127	0.37965	0.42274	0.44407	0.46118	0.4422	0.26106	0.19675	0.21522	0.27235	0.32722	0.30944	0.28056	0.37707	0.23874	0.17078	0.23904	0.19125	0.1553	0.23216	0.31098	0.2436	0.17564	0.16119
1007.1	0.43573	0.5131	0.4555	0.3546	0.45918	0.30703	0.53233	0.44875	0.44772	0.56642	0.26821	0.15755	0.41169	0.38152	0.42437	0.44953	0.48395	0.43823	0.26876	0.21597	0.20775	0.2723	0.34667	0.31966	0.28664	0.38254	0.24945	0.17214	0.25701	0.19757	0.15977	0.24284	0.31607	0.24352	0.18646	0.16243
1008	0.43887	0.51256	0.45671	0.37534	0.46782	0.30135	0.51696	0.45199	0.46313	0.56006	0.28648	0.15645	0.41344	0.38824	0.44286	0.46164	0.50914	0.43395	0.26739	0.22194	0.22398	0.27365	0.35509	0.31577	0.29724	0.38622	0.26347	0.18657	0.26035	0.20305	0.16089	0.25335	0.32505	0.24918	0.19165	0.15738
1008.9	0.41598	0.46321	0.434	0.36059	0.44665	0.27972	0.50991	0.43516	0.4534	0.53605	0.25277	0.15638	0.38888	0.37527	0.43895	0.45819	0.4972	0.42861	0.26714	0.21611	0.21398	0.26707	0.33652	0.30914	0.29048	0.37099	0.25133	0.1846	0.2577	0.20063	0.16085	0.24664	0.31539	0.24816	0.18477	0.15824
1009.9	0.40798	0.46783	0.42797	0.36419	0.47157	0.29056	0.53373	0.46957	0.48802	0.54874	0.25891	0.16932	0.38858	0.37972	0.43691	0.45673	0.50494	0.42056	0.27289	0.23463	0.2265	0.28628	0.33911	0.31473	0.29558	0.37346	0.25766	0.18312	0.26152	0.19287	0.17285	0.24385	0.32684	0.25178	0.18927	0.1701
1010.8	0.41254	0.46011	0.42367	0.34384	0.45395	0.27934	0.52579	0.45798	0.49769	0.54706	0.2531	0.16528	0.36673	0.37681	0.44223	0.45015	0.48839	0.40025	0.26357	0.23057	0.22805	0.28619	0.33056	0.31409	0.29571	0.36958	0.2547	0.17789	0.25926	0.18844	0.16582	0.23959	0.34059	0.25027	0.18237	0.17104
1011.7	0.40483	0.43809	0.38501	0.34532	0.42715	0.29015	0.51765	0.45955	0.47974	0.53537	0.23828	0.15654	0.36946	0.3805	0.43952	0.44634	0.46614	0.3965	0.26851	0.22237	0.22994	0.28163	0.31945	0.32326	0.29064	0.37193	0.24543	0.18745	0.23959	0.18618	0.16023	0.23253	0.33462	0.24929	0.17725	0.17488
1012.7	0.3844	0.4163	0.35704	0.33491	0.41053	0.27341	0.51211	0.46314	0.45512	0.52202	0.22676	0.16258	0.36557	0.38566	0.42205	0.43452	0.45064	0.38914	0.26721	0.21618	0.21692	0.27399	0.32069	0.33276	0.27727	0.35685	0.23759	0.1828	0.23555	0.17769	0.1612	0.22361	0.32462	0.24016	0.16659	0.17543
1013.6	0.38021	0.42408	0.34997	0.368	0.41631	0.27575	0.49338	0.47441	0.46875	0.51539	0.23139	0.15925	0.3767	0.39455	0.4232	0.44022	0.46008	0.39178	0.26364	0.22243	0.23179	0.27017	0.33135	0.33176	0.284	0.35838	0.24395	0.19386	0.23912	0.17465	0.15449	0.22826	0.33734	0.23761	0.16579	0.18108
1014.5	0.38782	0.41311	0.34314	0.36474	0.39202	0.26252	0.47271	0.47291	0.42354	0.51128	0.22774	0.15611	0.37237	0.39695	0.42821	0.44302	0.44711	0.40022	0.27455	0.21744	0.23175	0.25817	0.32832	0.34385	0.27939	0.35287	0.23822	0.19463	0.2364	0.17775	0.14969	0.22418	0.33729	0.23505	0.16856	0.17553
1015.5	0.38026	0.39376	0.32833	0.36251	0.40847	0.24653	0.468	0.46612	0.4143	0.50934	0.21215	0.15484	0.37745	0.39798	0.41119	0.4477	0.46058	0.41386	0.28195	0.21867	0.22073	0.25854	0.32577	0.34174	0.27732	0.34092	0.2294	0.19412	0.23243	0.17732	0.15156	0.22225	0.32599	0.2373	0.17004	0.16669
1016.4	0.37344	0.40495	0.36255	0.35662	0.40887	0.24471	0.47265	0.44799	0.4416	0.51429	0.22207	0.15669	0.3753	0.39861	0.4258	0.45036	0.46175	0.42361	0.26862	0.21489	0.21865	0.25521	0.32381	0.33	0.27784	0.3253	0.23693	0.19589	0.23617	0.18118	0.15649	0.22038	0.32814	0.23712	0.16777	0.16121
1017.3	0.38011	0.41318	0.36341	0.36102	0.38227	0.24347	0.47815	0.46509	0.44815	0.51813	0.21858	0.15552	0.37075	0.39139	0.43139	0.46311	0.46196	0.422	0.27317	0.22201	0.21095	0.2631	0.31737	0.33223	0.27905	0.33173	0.24776	0.19731	0.23022	0.1831	0.15829	0.22615	0.32938	0.23229	0.16269	0.15173
1018.3	0.35637	0.38936	0.33861	0.32732	0.34445	0.2247	0.46923	0.44308	0.42269	0.51269	0.21141	0.1586	0.3625	0.3742	0.43046	0.44322	0.44772	0.41112	0.26593	0.21476	0.2042	0.26881	0.30958	0.32867	0.27595	0.31846	0.24189	0.17995	0.21613	0.18321	0.15415	0.22511	0.31803	0.22713	0.15897	0.14232
1019.2	0.3439	0.41851	0.35115	0.33013	0.35883	0.24823	0.47869	0.4397	0.46005	0.51105	0.20955	0.15637	0.36762	0.37592	0.44315	0.4514	0.45762	0.40857	0.26944	0.22019	0.2028	0.28192	0.30615	0.32335	0.28543	0.31507	0.24819	0.1811	0.21922	0.18736	0.15052	0.23139	0.31291	0.22879	0.15549	0.13455
1020.1	0.31971	0.41389	0.3343	0.33748	0.32404	0.2627	0.47808	0.4278	0.46904	0.50413	0.22146	0.15486	0.36145	0.36643	0.45194	0.45191	0.44471	0.42319	0.26276	0.22217	0.21093	0.27855	0.30681	0.31605	0.29212	0.30444	0.24749	0.18343	0.21755	0.19343	0.14994	0.22662	0.32087	0.22439	0.1515	0.13541
1021.1	0.3047	0.39792	0.31993	0.33345	0.303	0.25867	0.46219	0.4007	0.4683	0.49573	0.21205	0.1574	0.34885	0.35717	0.43884	0.44341	0.4427	0.41031	0.26637	0.22023	0.20928	0.28346	0.30965	0.31267	0.28741	0.2949	0.24303	0.17131	0.21413	0.18852	0.13638	0.22068	0.3142	0.22075	0.1469	0.12999
1022	0.28436	0.39426	0.3282	0.32767	0.30868	0.25442	0.46953	0.35941	0.49591	0.49368	0.22173	0.15931	0.34805	0.36048	0.43572	0.42757	0.4473	0.40877	0.26284	0.22041	0.22335	0.27803	0.30134	0.30732	0.28908	0.28534	0.2286	0.16708	0.21183	0.192	0.12817	0.2128	0.32597	0.22518	0.15326	0.13657
1022.9	0.30019	0.39873	0.33099	0.33377	0.32836	0.28245	0.4701	0.37097	0.50467	0.47872	0.22498	0.15184	0.347	0.37237	0.43122	0.43559	0.43664	0.41228	0.2679	0.2247	0.22168	0.26109	0.29532	0.30306	0.28541	0.29219	0.22548	0.17414	0.21796	0.19368	0.12798	0.20607	0.3272	0.21082	0.14993	0.12913
1023.9	0.29583	0.35093	0.2907	0.32937	0.30984	0.27642	0.45659	0.35822	0.4841	0.45446	0.22362	0.14197	0.33628	0.35623	0.40694	0.42006	0.41408	0.41922	0.25133	0.21317	0.20581	0.2343	0.29317	0.29408	0.27435	0.27509	0.21281	0.16548	0.20154	0.19412	0.12345	0.19725	0.32092	0.19939	0.14446	0.12187
1024.8	0.31267	0.31792	0.28077	0.32479	0.30276	0.29615	0.45713	0.36308	0.47247	0.45146	0.21032	0.14615	0.337	0.35727	0.39978	0.41751	0.41405	0.39777	0.25162	0.19596	0.20269	0.2328	0.28084	0.29536	0.27703	0.26629	0.20941	0.1687	0.199	0.19303	0.11708	0.19867	0.31169	0.2027	0.13941	0.11988
1025.7	0.31953	0.30165	0.28801	0.31828	0.29338	0.28302	0.46095	0.3896	0.46063	0.47116	0.20289	0.14178	0.34778	0.35979	0.40036	0.41616	0.40267	0.40915	0.25429	0.19522	0.19944	0.22771	0.27878	0.30297	0.28684	0.2647	0.2077	0.16504	0.18646	0.18563	0.1228	0.197	0.31287	0.20049	0.13835	0.11797
1026.7	0.31611	0.27231	0.2365	0.32451	0.28882	0.28858	0.44082	0.40781	0.42746	0.48085	0.18884	0.12742	0.34744	0.341	0.39054	0.42202	0.38656	0.41021	0.25513	0.18022	0.18414	0.23104	0.28955	0.29288	0.2816	0.25103	0.1967	0.1628	0.17762	0.18387	0.12431	0.18953	0.29817	0.20347	0.13847	0.10313
1027.6	0.3208	0.28091	0.25467	0.32847	0.31227	0.27818	0.45051	0.39826	0.4314	0.49016	0.20856	0.13303	0.34919	0.33067	0.39885	0.42142	0.39809	0.4038	0.25608	0.18547	0.1804	0.23385	0.29462	0.3079	0.28297	0.23853	0.19922	0.16643	0.18307	0.17646	0.12489	0.18352	0.29477	0.2135	0.14454	0.11067
1028.5	0.34217	0.30109	0.29647	0.3436	0.33088	0.2725	0.46471	0.39133	0.4441	0.51128	0.1989	0.14427	0.35923	0.34599	0.41789	0.43502	0.41245	0.41035	0.25917	0.19582	0.20276	0.24814	0.31553	0.31875	0.28492	0.24809	0.20523	0.17667	0.19243	0.17244	0.1268	0.17796	0.30304	0.21406	0.14669	0.12448
1029.4	0.3372	0.3284	0.31064	0.36553	0.36245	0.25067	0.46293	0.40545	0.45506	0.52747	0.22118	0.1531	0.36996	0.36179	0.41328	0.44495	0.40493	0.41555	0.26429	0.21084	0.20067	0.26026	0.33159	0.32403	0.27591	0.24665	0.2073	0.17221	0.19643	0.16777	0.13054	0.17385	0.30478	0.21197	0.15402	0.11891
1030.4	0.32312	0.3456	0.3126	0.37889	0.38842	0.25068	0.46842	0.40012	0.45364	0.51419	0.23243	0.15599	0.36584	0.36152	0.41004	0.44853	0.42021	0.41461	0.26906	0.21206	0.19368	0.26444	0.32671	0.31183	0.25411	0.23749	0.20826	0.17538	0.21009	0.17207	0.12908	0.17066	0.29964	0.2118	0.14918	0.11496
1031.3	0.34278	0.36648	0.37455	0.37844	0.4024	0.2676	0.47842	0.40896	0.46516	0.49673	0.24606	0.16325	0.36217	0.35986	0.42429	0.45954	0.4267	0.43844	0.27474	0.23207	0.20612	0.26351	0.33065	0.31643	0.25464	0.23494	0.22309	0.18075	0.21396	0.1738	0.13068	0.18243	0.29912	0.20411	0.14417	0.11501
1032.2	0.33	0.35137	0.36753	0.38882	0.38659	0.2733	0.46775	0.419	0.48143	0.50088	0.24241	0.15061	0.36386	0.3577	0.40776	0.4651	0.43656	0.44508	0.26987	0.23127	0.2108	0.26768	0.33096	0.30475	0.24104	0.23911	0.22419	0.16896	0.2066	0.17591	0.12489	0.18733	0.29841	0.19857	0.13685	0.10869
1033.2	0.31257	0.33502	0.35701	0.36668	0.36516	0.26777	0.45759	0.40068	0.46094	0.48502	0.24666	0.14776	0.35308	0.33573	0.4106	0.46111	0.42696	0.43888	0.27394	0.21021	0.20045	0.26214	0.30415	0.29809	0.23291	0.22467	0.22417	0.16514	0.18913	0.17614	0.12157	0.1814	0.28939	0.19691	0.12316	0.096352
1034.1	0.33418	0.33295	0.34798	0.33913	0.35467	0.27207	0.46911	0.4026	0.44882	0.4617	0.24649	0.1475	0.33835	0.32458	0.42705	0.46065	0.43504	0.45086	0.28026	0.20928	0.20416	0.24535	0.30056	0.2971	0.2287	0.22812	0.23402	0.16429	0.18504	0.17605	0.12234	0.17979	0.28998	0.19197	0.11812	0.10084
1035	0.36982	0.33457	0.34119	0.33777	0.34596	0.28896	0.45129	0.40776	0.4582	0.45781	0.24337	0.14442	0.3357	0.32438	0.42599	0.47261	0.42529	0.46224	0.27605	0.2139	0.21704	0.23889	0.311	0.30025	0.2375	0.23899	0.24029	0.16105	0.17415	0.17922	0.12172	0.18597	0.28815	0.18974	0.1232	0.092677
1036	0.36971	0.32632	0.31322	0.34758	0.34232	0.272	0.44769	0.3809	0.4531	0.4659	0.24685	0.31556	0.33957	0.32467	0.42465	0.47646	0.42618	0.44987	0.26537	0.20505	0.21024	0.23498	0.31043	0.29618	0.23124	0.23609	0.24483	0.15296	0.16798	0.17699	0.11642	0.18325	0.28622	0.18774	0.12572	0.088691
1036.9	0.37531	0.32423	0.31437	0.3352	0.33257	0.25778	0.42465	0.36456	0.43181	0.4458	0.22939	0.33965	0.33921	0.33031	0.43632	0.47486	0.42046	0.45644	0.25922	0.19442	0.20486	0.22633	0.3125	0.29069	0.22297	0.22942	0.24971	0.15472	0.16561	0.17784	0.11319	0.17721	0.27999	0.18301	0.1188	0.076602
1037.8	0.36781	0.31201	0.30804	0.34779	0.30677	0.24099	0.42276	0.37536	0.42707	0.45441	0.21927	0.34145	0.34275	0.33593	0.42833	0.46725	0.42119	0.45941	0.25215	0.21237	0.19793	0.22866	0.31759	0.28857	0.22168	0.22897	0.2544	0.14874	0.16777	0.17694	0.11181	0.18065	0.27429	0.18627	0.12046	0.073422
1038.8	0.31631	0.29486	0.30469	0.33032	0.26211	0.2114	0.39865	0.36832	0.41432	0.45519	0.1882	0.32522	0.34055	0.32772	0.41095	0.44909	0.40802	0.43415	0.23319	0.21128	0.19695	0.22447	0.30997	0.28808	0.21099	0.21684	0.24938	0.13731	0.15035	0.17065	0.10384	0.18355	0.27356	0.17896	0.11701	0.071145
1039.7	0.30025	0.26636	0.29411	0.31546	0.25716	0.18554	0.40541	0.32967	0.39585	0.45159	0.17054	0.31993	0.34226	0.31975	0.41256	0.43414	0.41062	0.41216	0.23256	0.18994	0.18654	0.22282	0.3044	0.28704	0.20416	0.20667	0.24605	0.13811	0.15011	0.16659	0.10457	0.17416	0.27459	0.18258	0.11873	0.080416
1040.6	0.28106	0.25757	0.27979	0.29797	0.22954	0.17267	0.3962	0.33051	0.39128	0.44107	0.13982	0.14281	0.33183	0.31688	0.39477	0.41717	0.39715	0.41091	0.22773	0.18851	0.18411	0.20661	0.29434	0.27561	0.19224	0.20333	0.23342	0.13381	0.14287	0.17035	0.10778	0.1653	0.2692	0.17968	0.10405	0.078035
1041.5	0.24793	0.23965	0.28711	0.29061	0.21949	0.16608	0.40779	0.3356	0.37831	0.46034	0.12838	0.11188	0.32456	0.31088	0.39386	0.41241	0.37666	0.40502	0.22856	0.19541	0.18072	0.20647	0.28839	0.27346	0.18689	0.19166	0.22751	0.12788	0.13283	0.16891	0.11012	0.16862	0.27047	0.18615	0.097944	0.081016
1042.5	0.23106	0.23996	0.29617	0.2614	0.22903	0.16342	0.40185	0.33683	0.38475	0.44762	0.11637	0.10584	0.31724	0.30164	0.39093	0.41795	0.36613	0.37686	0.22904	0.18973	0.18531	0.18628	0.28194	0.26333	0.1784	0.18641	0.225	0.12619	0.13226	0.16419	0.11257	0.16885	0.27548	0.17423	0.086901	0.07844
1043.4	0.25743	0.25356	0.29974	0.27865	0.25689	0.18083	0.42487	0.32084	0.39043	0.44178	0.12437	0.10771	0.31797	0.30633	0.39536	0.42448	0.36302	0.38781	0.24706	0.18216	0.17165	0.18243	0.2738	0.25111	0.17884	0.19193	0.22187	0.12782	0.14125	0.16787	0.11905	0.16328	0.27021	0.17805	0.086564	0.07231
1044.3	0.2762	0.26987	0.28911	0.27703	0.26463	0.19625	0.41353	0.3739	0.40884	0.4343	0.14356	0.10832	0.32157	0.3043	0.39315	0.42434	0.36017	0.39576	0.2439	0.20661	0.17122	0.1801	0.26661	0.24752	0.17866	0.18666	0.21899	0.13385	0.14189	0.17372	0.11676	0.17476	0.27947	0.17518	0.083075	0.064628
1045.2	0.25368	0.26448	0.27226	0.24971	0.26371	0.18255	0.39593	0.36316	0.36614	0.41226	0.15008	0.10987	0.31312	0.30947	0.39255	0.41709	0.35609	0.37115	0.24322	0.19835	0.15158	0.17406	0.26571	0.25287	0.18146	0.18969	0.2138	0.13427	0.14541	0.16236	0.11405	0.17759	0.2765	0.17138	0.08485	0.065581
1046.2	0.25082	0.28865	0.23149	0.24667	0.29002	0.19049	0.39237	0.36354	0.38016	0.39602	0.15676	0.12046	0.32016	0.30978	0.38381	0.41759	0.36994	0.37026	0.24604	0.19765	0.16246	0.1615	0.28065	0.24959	0.19446	0.19707	0.2126	0.13995	0.15942	0.16582	0.11336	0.17963	0.28109	0.16423	0.0907	0.066256
1047.1	0.26132	0.29828	0.19246	0.26057	0.27761	0.19585	0.38359	0.34305	0.36428	0.38159	0.1583	0.12085	0.32121	0.31369	0.36393	0.40277	0.37057	0.37996	0.24014	0.19304	0.14913	0.16107	0.27308	0.24969	0.19679	0.19781	0.20058	0.13832	0.15366	0.16851	0.11013	0.18174	0.27684	0.17057	0.111	0.066924
1048	0.23971	0.28201	0.19823	0.24528	0.26086	0.17209	0.36665	0.31608	0.34629	0.38259	0.15983	0.12561	0.31728	0.30439	0.36642	0.38783	0.36591	0.36979	0.22234	0.19032	0.1427	0.16611	0.277	0.24726	0.20127	0.19141	0.19919	0.12937	0.15035	0.16483	0.1107	0.17327	0.28532	0.17574	0.10867	0.070316
1049	0.22421	0.27017	0.18457	0.23819	0.22883	0.14694	0.36184	0.27835	0.32125	0.38831	0.14317	0.12629	0.30736	0.30579	0.36339	0.37687	0.34775	0.35603	0.21937	0.18347	0.13877	0.15097	0.27497	0.2362	0.19681	0.20301	0.19634	0.11574	0.14045	0.16153	0.11155	0.17182	0.28648	0.17477	0.10736	0.078341
1049.9	0.2352	0.25488	0.17066	0.26499	0.25052	0.16429	0.38287	0.26898	0.34514	0.4011	0.13586	0.13156	0.31968	0.29847	0.3676	0.38133	0.35698	0.37927	0.22114	0.17505	0.15701	0.16035	0.2646	0.23366	0.19678	0.20391	0.19858	0.11417	0.14115	0.16432	0.11332	0.16734	0.30305	0.18341	0.10588	0.08345
1050.8	0.23926	0.22922	0.16669	0.29388	0.23476	0.14621	0.40701	0.25211	0.33721	0.39752	0.15022	0.13984	0.31656	0.28989	0.36417	0.38977	0.34554	0.35831	0.22472	0.17186	0.14544	0.16294	0.24526	0.23569	0.19472	0.20065	0.19895	0.11616	0.12732	0.1653	0.1208	0.16649	0.29883	0.18406	0.11127	0.091827
1051.7	0.23554	0.21661	0.16819	0.28833	0.22104	0.14071	0.40044	0.25163	0.32871	0.39974	0.1372	0.13239	0.31306	0.296	0.39086	0.38688	0.33302	0.3457	0.22342	0.17222	0.15341	0.15608	0.24454	0.23433	0.19217	0.2048	0.20687	0.11492	0.12213	0.16474	0.12175	0.16655	0.3028	0.18205	0.10204	0.090827
1052.7	0.26544	0.2173	0.15848	0.30497	0.23684	0.14879	0.41102	0.27566	0.33867	0.40741	0.13245	0.13451	0.31568	0.30147	0.39391	0.39908	0.34963	0.34576	0.2177	0.17791	0.15362	0.14423	0.24152	0.24224	0.19874	0.20607	0.20551	0.11885	0.1265	0.17052	0.1239	0.17686	0.29624	0.17616	0.11311	0.093369
1053.6	0.23676	0.21602	0.13382	0.29802	0.22462	0.12911	0.40737	0.26605	0.32634	0.38852	0.11611	0.14111	0.30961	0.29686	0.39218	0.39261	0.35733	0.32954	0.21548	0.1619	0.14286	0.13812	0.23414	0.24589	0.19395	0.19071	0.18557	0.11505	0.12633	0.16584	0.12034	0.16919	0.27816	0.16956	0.10301	0.098271
1054.5	0.25328	0.23197	0.16467	0.29157	0.20348	0.11612	0.41325	0.26818	0.33475	0.38561	0.11923	0.14031	0.31308	0.30456	0.40746	0.39036	0.35881	0.31286	0.21121	0.15622	0.13936	0.13864	0.2305	0.25511	0.19152	0.19888	0.1962	0.1171	0.1238	0.1666	0.1222	0.16976	0.26863	0.16846	0.10294	0.10208
1055.4	0.26467	0.23584	0.17186	0.24283	0.1747	0.1163	0.39899	0.27416	0.33268	0.38851	0.10747	0.13419	0.3085	0.31076	0.41271	0.36468	0.35556	0.32199	0.19788	0.15521	0.13836	0.13634	0.2242	0.25416	0.19257	0.20171	0.19114	0.10759	0.11446	0.1585	0.11708	0.1701	0.26961	0.16867	0.093854	0.095412
1056.4	0.26341	0.26804	0.18103	0.2507	0.19632	0.11214	0.41595	0.2943	0.33784	0.39939	0.10653	0.14723	0.31412	0.31421	0.4122	0.37339	0.37429	0.33798	0.1996	0.16343	0.13353	0.13979	0.22696	0.25014	0.20598	0.2069	0.18973	0.10666	0.12549	0.15963	0.12077	0.17938	0.27253	0.17298	0.094791	0.09593
1057.3	0.229	0.26351	0.1658	0.23794	0.17719	0.1072	0.39855	0.26967	0.32719	0.38681	0.11219	0.13704	0.3132	0.30719	0.4043	0.36611	0.3613	0.33141	0.2081	0.14905	0.13848	0.1565	0.23649	0.24393	0.19696	0.21089	0.18985	0.10419	0.11912	0.15762	0.112	0.17368	0.26661	0.18155	0.086965	0.082977
1058.2	0.24756	0.27574	0.19188	0.26902	0.19675	0.14278	0.42833	0.28818	0.35289	0.40785	0.1307	0.13955	0.32427	0.32108	0.40926	0.3869	0.36908	0.35783	0.21864	0.15992	0.15915	0.16721	0.25316	0.2588	0.20813	0.22111	0.21175	0.10791	0.12993	0.16387	0.12277	0.18618	0.28716	0.19089	0.10141	0.073749
1059.2	0.22603	0.27439	0.149	0.25729	0.19034	0.14785	0.42288	0.30506	0.36431	0.41451	0.1345	0.13685	0.3242	0.31878	0.38695	0.37517	0.36268	0.35019	0.23109	0.17512	0.17207	0.17459	0.26123	0.2469	0.21769	0.21143	0.20145	0.10042	0.12509	0.16658	0.12051	0.19397	0.28416	0.19246	0.1042	0.06879
1060.1	0.23154	0.27821	0.15291	0.25988	0.22262	0.16728	0.43442	0.29885	0.374	0.42553	0.13959	0.14279	0.32872	0.32045	0.38913	0.38473	0.3726	0.35343	0.23935	0.17318	0.17878	0.19269	0.2734	0.25093	0.21531	0.214	0.20443	0.097503	0.14423	0.17256	0.12568	0.18886	0.28774	0.20093	0.11072	0.074652
1061	0.23571	0.25935	0.13466	0.24883	0.25158	0.1751	0.43831	0.27864	0.37284	0.41999	0.179	0.13425	0.32448	0.32237	0.37543	0.37685	0.38359	0.34801	0.24341	0.16456	0.17631	0.19622	0.27879	0.2565	0.20133	0.20935	0.19931	0.094415	0.15049	0.1718	0.12675	0.18259	0.29167	0.19915	0.11664	0.072412
1061.9	0.25547	0.28337	0.15896	0.24615	0.28588	0.19333	0.44254	0.29915	0.39546	0.44461	0.1938	0.13935	0.33545	0.33225	0.39409	0.38839	0.40078	0.35945	0.24146	0.18263	0.19075	0.19196	0.28176	0.25801	0.20845	0.21656	0.20507	0.0988	0.15891	0.1759	0.1352	0.19583	0.31091	0.19658	0.12494	0.08627
1062.8	0.23272	0.27755	0.16434	0.24679	0.26644	0.17594	0.41796	0.28947	0.39104	0.43178	0.21282	0.12476	0.34417	0.3258	0.406	0.38538	0.41134	0.35684	0.23429	0.19034	0.19303	0.2002	0.27794	0.23615	0.21087	0.21615	0.21236	0.10768	0.16001	0.17275	0.12998	0.19379	0.30349	0.19664	0.12915	0.080288
1063.8	0.24409	0.2769	0.19958	0.25388	0.27221	0.18275	0.42598	0.28221	0.3767	0.43838	0.22925	0.12589	0.34427	0.32446	0.42576	0.39801	0.42325	0.36302	0.23878	0.19516	0.17802	0.21176	0.28585	0.24464	0.21505	0.22156	0.22602	0.10891	0.16944	0.17563	0.1372	0.19104	0.30613	0.20151	0.1371	0.08995
1064.7	0.24903	0.29498	0.2027	0.26271	0.253	0.1744	0.40884	0.28001	0.38064	0.43025	0.24641	0.12743	0.35301	0.33282	0.43551	0.41385	0.42772	0.36636	0.2444	0.21064	0.18196	0.21654	0.2934	0.25138	0.22882	0.23458	0.23031	0.11192	0.16888	0.17875	0.1382	0.20342	0.31286	0.20039	0.1447	0.09706
1065.6	0.24818	0.29061	0.19636	0.27485	0.25314	0.16879	0.41129	0.29279	0.40418	0.45155	0.23639	0.14937	0.36046	0.32922	0.44462	0.4248	0.43759	0.37193	0.24355	0.22334	0.19876	0.22655	0.2938	0.26478	0.23739	0.23889	0.24293	0.11807	0.17624	0.17699	0.13948	0.20382	0.31824	0.20989	0.15034	0.11836
1066.5	0.25254	0.28057	0.15067	0.29554	0.24589	0.16712	0.43403	0.31346	0.39896	0.44121	0.23132	0.15039	0.35335	0.33134	0.43947	0.43307	0.43219	0.36106	0.24915	0.23458	0.19791	0.22174	0.28221	0.26648	0.2368	0.23913	0.23962	0.12149	0.1872	0.17792	0.14334	0.20098	0.31416	0.2183	0.15121	0.11163
1067.5	0.27035	0.27619	0.12564	0.29509	0.28956	0.20637	0.4401	0.32765	0.3985	0.43504	0.22477	0.1542	0.34662	0.34104	0.43042	0.44555	0.43272	0.3684	0.25214	0.23958	0.19527	0.22062	0.28611	0.27309	0.24125	0.24481	0.23527	0.1165	0.19351	0.18629	0.15125	0.19735	0.32834	0.22251	0.15191	0.12791
1068.4	0.31296	0.2824	0.15213	0.30685	0.29604	0.22712	0.4342	0.32218	0.41649	0.43759	0.22776	0.15458	0.35831	0.35896	0.43924	0.46136	0.43891	0.38662	0.24685	0.23991	0.20931	0.21235	0.28625	0.27653	0.2441	0.24948	0.24139	0.12849	0.20332	0.19079	0.15032	0.19936	0.34447	0.22346	0.15872	0.13045
1069.3	0.31174	0.27085	0.15272	0.31721	0.31448	0.23565	0.44979	0.32399	0.39469	0.45575	0.21073	0.14652	0.35486	0.35022	0.43204	0.46095	0.4486	0.37661	0.25741	0.23733	0.20594	0.20266	0.28154	0.27417	0.23703	0.2403	0.24512	0.12264	0.20829	0.19254	0.15192	0.19325	0.35551	0.22975	0.17352	0.13007
1070.2	0.31949	0.27334	0.16849	0.32301	0.29778	0.24379	0.4515	0.31851	0.39382	0.45373	0.21976	0.14106	0.35888	0.35543	0.43634	0.4795	0.44115	0.37003	0.27294	0.23529	0.19911	0.20715	0.28627	0.27859	0.24201	0.25208	0.2404	0.12799	0.21768	0.19543	0.15848	0.18937	0.35592	0.23331	0.17947	0.1366
1071.2	0.31683	0.27608	0.20715	0.30364	0.27189	0.24267	0.42994	0.29823	0.38608	0.45751	0.20895	0.14768	0.36108	0.35004	0.45075	0.47264	0.44744	0.3709	0.2759	0.22491	0.20371	0.20933	0.28712	0.28255	0.24118	0.25634	0.24819	0.13063	0.21635	0.19261	0.15985	0.18263	0.35882	0.2312	0.18066	0.15586
1072.1	0.31201	0.26697	0.20224	0.30122	0.23479	0.23781	0.42226	0.29719	0.40176	0.46582	0.20897	0.14585	0.36438	0.33443	0.44502	0.4793	0.44132	0.3616	0.2707	0.22197	0.20902	0.21214	0.29413	0.29427	0.24354	0.25049	0.24209	0.14116	0.21182	0.1935	0.15336	0.18283	0.35859	0.23398	0.18796	0.16684
1073	0.31408	0.27929	0.22446	0.30629	0.27026	0.23471	0.43573	0.30202	0.40829	0.48758	0.21853	0.15121	0.37177	0.33463	0.46278	0.48596	0.45394	0.35842	0.27885	0.23304	0.21278	0.218	0.30514	0.29987	0.25323	0.26719	0.25037	0.14692	0.22891	0.20137	0.15806	0.18935	0.37154	0.24559	0.18948	0.18082
1073.9	0.29048	0.28471	0.22102	0.31521	0.25505	0.2133	0.43341	0.29266	0.40568	0.47279	0.22055	0.15083	0.3675	0.33532	0.4699	0.47896	0.44996	0.35777	0.27126	0.23443	0.20473	0.21122	0.31032	0.29366	0.26845	0.26826	0.25302	0.15608	0.23261	0.19507	0.15762	0.18514	0.36014	0.24803	0.18121	0.19088
1074.9	0.30375	0.27607	0.22157	0.31415	0.25663	0.21885	0.41563	0.28026	0.40077	0.48579	0.20053	0.15056	0.36001	0.31571	0.47113	0.47717	0.44246	0.36516	0.25822	0.22969	0.20501	0.21107	0.3103	0.28658	0.2692	0.2521	0.25251	0.14926	0.23342	0.19915	0.14945	0.18485	0.35497	0.25202	0.17727	0.18801
1075.8	0.31295	0.25486	0.20543	0.32985	0.27119	0.21475	0.4197	0.2952	0.40613	0.47098	0.2007	0.14226	0.36831	0.31664	0.45685	0.4868	0.4363	0.36016	0.2539	0.24463	0.20649	0.2159	0.31887	0.28583	0.27846	0.25186	0.24067	0.15256	0.24072	0.20002	0.14209	0.19136	0.36887	0.25446	0.18379	0.18233
1076.7	0.32755	0.27577	0.23981	0.31917	0.29415	0.1886	0.42134	0.29291	0.3915	0.46742	0.19664	0.14417	0.3698	0.31433	0.47681	0.47955	0.44079	0.35843	0.25692	0.24288	0.20045	0.20297	0.3094	0.28136	0.27387	0.26141	0.2524	0.14692	0.2443	0.19222	0.14752	0.18535	0.36493	0.25114	0.18452	0.178
1077.6	0.29321	0.27303	0.21668	0.29747	0.27737	0.17307	0.39937	0.28941	0.37953	0.43877	0.17347	0.12878	0.34957	0.30329	0.46125	0.4694	0.41559	0.34429	0.25315	0.23677	0.18164	0.18607	0.29388	0.25755	0.26013	0.24235	0.24028	0.13958	0.23459	0.17998	0.14511	0.17409	0.34591	0.24145	0.18992	0.15692
1078.6	0.3132	0.27396	0.22541	0.30162	0.29012	0.1778	0.39595	0.30676	0.37821	0.43174	0.16829	0.12526	0.33939	0.29946	0.46543	0.47368	0.40779	0.34478	0.25028	0.23634	0.18643	0.18769	0.28126	0.2594	0.251	0.24575	0.22909	0.1375	0.23682	0.17775	0.14101	0.17941	0.3464	0.23602	0.18367	0.1544
1079.5	0.30069	0.28944	0.24185	0.28985	0.28937	0.16718	0.41213	0.31681	0.37212	0.40398	0.16145	0.1156	0.3456	0.31294	0.47048	0.46119	0.4051	0.3369	0.24626	0.24657	0.18419	0.17869	0.27274	0.25906	0.24813	0.25943	0.22827	0.13151	0.22689	0.17763	0.14101	0.18072	0.34928	0.22709	0.1803	0.15233
1080.4	0.30433	0.29061	0.27196	0.29713	0.3016	0.16954	0.4165	0.29081	0.37497	0.40729	0.1513	0.11083	0.33335	0.30649	0.47614	0.46734	0.40727	0.34886	0.24145	0.22287	0.17919	0.17212	0.26579	0.25337	0.23948	0.24827	0.23494	0.12848	0.22458	0.1786	0.1387	0.16959	0.33585	0.22498	0.16893	0.14916
1081.3	0.29806	0.293	0.25976	0.30946	0.29778	0.17327	0.42745	0.27958	0.37572	0.43185	0.15528	0.10459	0.32961	0.31423	0.47403	0.46549	0.41037	0.34887	0.2372	0.22063	0.17824	0.17231	0.26199	0.26231	0.23944	0.24977	0.229	0.12682	0.22443	0.18405	0.13188	0.17259	0.32445	0.23047	0.15876	0.14408
1082.2	0.30077	0.28824	0.22888	0.3113	0.26645	0.17365	0.42035	0.26977	0.35381	0.43895	0.14657	0.10502	0.33335	0.30067	0.46154	0.46019	0.41415	0.34753	0.2224	0.22016	0.16704	0.17186	0.2577	0.26633	0.23529	0.2469	0.21888	0.11309	0.2111	0.17718	0.12541	0.16863	0.31706	0.2299	0.15095	0.14792
1083.2	0.29102	0.28421	0.20845	0.28133	0.26439	0.16832	0.42019	0.26461	0.34427	0.43005	0.15054	0.10263	0.338	0.29856	0.46041	0.4581	0.41683	0.35394	0.21655	0.20766	0.1594	0.1585	0.26151	0.25396	0.22983	0.24215	0.22118	0.10215	0.20784	0.18198	0.12435	0.1615	0.30305	0.22303	0.15275	0.14219
1084.1	0.25498	0.26761	0.19	0.28769	0.25061	0.15983	0.39936	0.25884	0.32006	0.42732	0.14366	0.095654	0.32087	0.28822	0.44226	0.45356	0.40629	0.3393	0.21499	0.19116	0.14128	0.1422	0.25358	0.24039	0.22621	0.22562	0.21036	0.10218	0.20253	0.16868	0.12127	0.15275	0.28753	0.20926	0.14894	0.13537
1085	0.23878	0.285	0.15785	0.28548	0.24497	0.15016	0.39015	0.24557	0.30346	0.43294	0.14815	0.092738	0.31322	0.29146	0.43323	0.44525	0.40707	0.32972	0.21615	0.18955	0.12183	0.13266	0.24939	0.23653	0.21803	0.22906	0.20352	0.095056	0.1862	0.16795	0.12309	0.14908	0.27645	0.21029	0.14954	0.13554
1085.9	0.23203	0.26813	0.15631	0.27558	0.26123	0.14894	0.37833	0.23047	0.3036	0.40783	0.13208	0.092734	0.30072	0.29618	0.41431	0.44557	0.40244	0.32908	0.2088	0.18427	0.11561	0.13346	0.24568	0.2318	0.20774	0.22597	0.18936	0.087848	0.18262	0.16382	0.11856	0.13923	0.2765	0.20542	0.14843	0.13681
1086.8	0.23359	0.23943	0.16323	0.28716	0.28817	0.15047	0.39461	0.23784	0.31155	0.4047	0.11893	0.096789	0.2903	0.29865	0.41814	0.44978	0.39281	0.32874	0.21051	0.18175	0.11296	0.13706	0.23217	0.23831	0.20045	0.21881	0.18515	0.088454	0.17194	0.16295	0.11483	0.13462	0.27146	0.19046	0.14086	0.12733
1087.8	0.23109	0.22476	0.14276	0.30694	0.28021	0.15456	0.37705	0.22618	0.32653	0.41538	0.099903	0.095947	0.2762	0.30187	0.40632	0.44743	0.3821	0.31077	0.20258	0.17467	0.10672	0.13427	0.22156	0.24307	0.18742	0.20887	0.16782	0.094241	0.14972	0.15502	0.10655	0.12484	0.2698	0.18891	0.1343	0.11567
1088.7	0.2433	0.22463	0.15489	0.31116	0.25901	0.1791	0.38324	0.21005	0.3238	0.40733	0.093904	0.096976	0.27559	0.31504	0.42188	0.45163	0.37907	0.32145	0.20393	0.1658	0.11145	0.12713	0.22607	0.24182	0.17952	0.21447	0.17636	0.089996	0.12719	0.16216	0.10247	0.12023	0.26812	0.19092	0.12306	0.10937
1089.6	0.22325	0.21734	0.13416	0.29056	0.22507	0.16861	0.38405	0.2006	0.31688	0.39726	0.079451	0.088943	0.26654	0.31189	0.41304	0.42729	0.35026	0.30928	0.19928	0.15437	0.10974	0.11986	0.21727	0.22887	0.17797	0.21243	0.16514	0.072152	0.11176	0.15088	0.097807	0.11383	0.25984	0.17439	0.10995	0.1028
1090.5	0.21947	0.24332	0.11666	0.30699	0.20767	0.17484	0.4015	0.2189	0.28843	0.38283	0.096203	0.091841	0.2673	0.31347	0.4167	0.41638	0.32455	0.30309	0.20855	0.1585	0.10266	0.11668	0.22359	0.21331	0.18036	0.20287	0.16498	0.06578	0.0989	0.14659	0.099891	0.11407	0.25201	0.1663	0.11053	0.094854
1091.5	0.18533	0.2301	0.10014	0.29791	0.18389	0.17595	0.39015	0.20094	0.28435	0.37093	0.11589	0.081511	0.26098	0.31044	0.40446	0.40834	0.32313	0.29419	0.2075	0.14605	0.11012	0.091131	0.23208	0.20178	0.17508	0.19954	0.15689	0.061696	0.099624	0.14775	0.098337	0.11044	0.24068	0.17047	0.10846	0.095458
1092.4	0.18168	0.23906	0.11374	0.29196	0.1703	0.17745	0.40221	0.201	0.2875	0.36557	0.12161	0.071387	0.26837	0.30616	0.38384	0.40896	0.31387	0.29738	0.20951	0.14694	0.10589	0.089976	0.23235	0.19396	0.1721	0.20254	0.1557	0.056508	0.096027	0.14858	0.10139	0.10998	0.23585	0.16888	0.10783	0.08687
1093.3	0.18833	0.22632	0.11414	0.26678	0.18598	0.16714	0.39396	0.21321	0.30549	0.35965	0.12842	0.063447	0.26948	0.29017	0.38046	0.3897	0.31769	0.29727	0.19373	0.15138	0.092828	0.091367	0.2297	0.18756	0.16285	0.18633	0.15338	0.051313	0.10107	0.14229	0.10214	0.11028	0.22691	0.17024	0.11043	0.08328
1094.2	0.185	0.22171	0.15062	0.25102	0.19707	0.17335	0.38345	0.22116	0.31224	0.35172	0.13486	0.056858	0.27956	0.2855	0.38194	0.38575	0.33298	0.30911	0.19233	0.15103	0.084177	0.088158	0.22282	0.18105	0.15388	0.17575	0.15285	0.055298	0.11033	0.14036	0.09452	0.10749	0.2267	0.17338	0.11081	0.068862
1095.1	0.19026	0.18874	0.15997	0.2274	0.1837	0.18133	0.37084	0.22101	0.3146	0.35759	0.11045	0.047768	0.27091	0.25655	0.38029	0.37868	0.34718	0.30197	0.18899	0.14133	0.064551	0.083153	0.2054	0.17136	0.14423	0.16497	0.1414	0.050352	0.11125	0.14477	0.092144	0.10624	0.21676	0.17813	0.097758	0.054619
1096	0.20946	0.20137	0.14566	0.2298	0.17339	0.1647	0.36187	0.23746	0.29888	0.3442	0.088049	0.045964	0.27503	0.24465	0.37813	0.37883	0.33776	0.29632	0.18282	0.13206	0.054698	0.099728	0.18726	0.16583	0.14378	0.15923	0.1389	0.051101	0.10764	0.14283	0.094091	0.11131	0.22456	0.17389	0.088357	0.04265
1097	0.20903	0.18934	0.17839	0.22572	0.17045	0.15752	0.34717	0.23709	0.2742	0.34242	0.0818	0.047595	0.27474	0.23561	0.4006	0.36765	0.35222	0.30723	0.1789	0.13135	0.051872	0.10582	0.17371	0.16291	0.13894	0.15368	0.1477	0.050909	0.11431	0.14132	0.094821	0.11445	0.21781	0.1739	0.072319	0.046505
1097.9	0.2134	0.21083	0.18324	0.23317	0.17794	0.15406	0.36074	0.22943	0.25122	0.35972	0.082336	0.037143	0.27322	0.2389	0.38728	0.37311	0.35008	0.29977	0.1974	0.13799	0.060369	0.11358	0.17056	0.15726	0.14446	0.15624	0.1427	0.051908	0.11574	0.14502	0.096704	0.1135	0.22069	0.17072	0.071241	0.040988
1098.8	0.21566	0.19115	0.15024	0.26874	0.16251	0.14943	0.37118	0.23595	0.249	0.36193	0.064137	0.048141	0.27147	0.23732	0.37559	0.38865	0.34873	0.29499	0.19008	0.14839	0.061229	0.12107	0.16717	0.16493	0.1463	0.16731	0.1337	0.061399	0.10841	0.14697	0.1036	0.1174	0.2166	0.17444	0.067862	0.051568
1099.7	0.21134	0.18846	0.16279	0.26447	0.15293	0.13809	0.38629	0.22909	0.25609	0.35122	0.06723	0.054659	0.2851	0.26151	0.37313	0.38267	0.34388	0.29124	0.19362	0.14432	0.069117	0.11156	0.16583	0.17532	0.15497	0.17875	0.13507	0.065703	0.11137	0.13795	0.10818	0.11744	0.22471	0.16194	0.064224	0.066784
1100.6	0.22761	0.18257	0.19052	0.26403	0.16142	0.1421	0.39654	0.2358	0.27937	0.35504	0.085189	0.057322	0.28873	0.28458	0.37804	0.37213	0.36236	0.29197	0.19862	0.16317	0.07569	0.09644	0.17938	0.17108	0.16284	0.181	0.13924	0.06618	0.11855	0.14118	0.10959	0.11708	0.22123	0.16355	0.072908	0.073263
1101.6	0.23378	0.19195	0.18662	0.26864	0.18748	0.12466	0.40452	0.25061	0.29502	0.36613	0.097632	0.061337	0.28887	0.29159	0.37444	0.37634	0.35938	0.27373	0.20611	0.17655	0.075702	0.10621	0.1928	0.16695	0.17568	0.18392	0.13591	0.076259	0.11934	0.13805	0.1118	0.11758	0.23129	0.16865	0.08805	0.075008
1102.5	0.23538	0.15794	0.15061	0.27692	0.16922	0.10701	0.40642	0.26886	0.31828	0.35303	0.11374	0.07618	0.30044	0.29373	0.37058	0.38265	0.36045	0.27578	0.19571	0.18281	0.08167	0.10347	0.19024	0.17242	0.17786	0.18932	0.12908	0.081746	0.12023	0.13139	0.11257	0.12077	0.23626	0.17041	0.092306	0.083118
1103.4	0.25292	0.16115	0.16562	0.28204	0.18762	0.13345	0.41179	0.26847	0.32117	0.35083	0.14233	0.076129	0.30829	0.30944	0.38634	0.38263	0.35962	0.28485	0.20885	0.18194	0.084772	0.096117	0.21322	0.18182	0.18774	0.18808	0.14524	0.085871	0.12575	0.13968	0.11472	0.12141	0.24292	0.16664	0.10752	0.088313
1104.3	0.27304	0.17174	0.15748	0.31232	0.19124	0.14	0.40413	0.27111	0.34556	0.37043	0.14171	0.091593	0.30892	0.29638	0.38871	0.39971	0.36351	0.30048	0.21349	0.18963	0.10146	0.11903	0.20788	0.18806	0.18887	0.19357	0.16113	0.096202	0.12387	0.14911	0.11404	0.12537	0.25492	0.17894	0.11866	0.095508
1105.2	0.26375	0.18627	0.16701	0.31009	0.19129	0.14831	0.40723	0.28814	0.3433	0.37294	0.14274	0.10393	0.31116	0.29428	0.38745	0.40134	0.36253	0.32238	0.22096	0.19275	0.11803	0.12853	0.21971	0.205	0.19187	0.2031	0.16893	0.099134	0.13011	0.14924	0.1182	0.1331	0.2653	0.17866	0.12248	0.11152
1106.1	0.28321	0.21262	0.1815	0.3005	0.1786	0.18005	0.42402	0.27295	0.35036	0.36835	0.15534	0.11408	0.32365	0.30101	0.3903	0.40764	0.37465	0.34382	0.2283	0.1854	0.12803	0.12973	0.23131	0.22193	0.19693	0.21857	0.18719	0.097905	0.13635	0.15951	0.12617	0.13203	0.26838	0.17698	0.13148	0.12335
1107.1	0.28524	0.25794	0.23109	0.32324	0.2036	0.2041	0.44115	0.27356	0.37169	0.38521	0.1615	0.1185	0.32701	0.30674	0.40952	0.41537	0.39593	0.35808	0.24629	0.18628	0.13541	0.14777	0.23818	0.24105	0.2134	0.22928	0.21319	0.10185	0.15319	0.17906	0.13154	0.13528	0.2767	0.19375	0.14371	0.14136
1108	0.28363	0.28946	0.23139	0.3077	0.19981	0.19253	0.4319	0.30172	0.37226	0.39751	0.14763	0.11761	0.332	0.30276	0.40373	0.41643	0.40736	0.36533	0.24989	0.19616	0.14231	0.15867	0.23489	0.24673	0.22179	0.23613	0.22096	0.10546	0.1582	0.18887	0.13748	0.14378	0.27512	0.20385	0.13783	0.14154
1108.9	0.28038	0.32122	0.25582	0.29023	0.20441	0.20476	0.45388	0.32481	0.36769	0.40708	0.18389	0.11578	0.35122	0.33563	0.42031	0.40839	0.41351	0.38212	0.25552	0.20648	0.1548	0.16291	0.26076	0.26158	0.23122	0.24931	0.24312	0.10269	0.16772	0.20059	0.1467	0.15174	0.27558	0.21169	0.15294	0.1529
1109.8	0.28906	0.35839	0.24342	0.30595	0.2164	0.22428	0.48782	0.3244	0.37435	0.43427	0.20197	0.12165	0.36867	0.36651	0.42575	0.42255	0.42142	0.39159	0.27428	0.20957	0.15716	0.19895	0.27416	0.28026	0.24865	0.27683	0.24866	0.11319	0.18044	0.21514	0.15875	0.1593	0.28415	0.23823	0.17017	0.16872
1110.7	0.27905	0.35735	0.24419	0.31694	0.24671	0.22824	0.49329	0.34525	0.38805	0.42528	0.19433	0.12658	0.37921	0.38419	0.4283	0.41838	0.43634	0.38628	0.27175	0.228	0.16262	0.19948	0.26965	0.29522	0.26465	0.28732	0.25624	0.12061	0.1979	0.22968	0.16214	0.17775	0.29351	0.24939	0.17635	0.18726
1111.6	0.26789	0.36691	0.22455	0.31482	0.24951	0.2442	0.47638	0.34565	0.3768	0.42773	0.1843	0.14151	0.3778	0.40572	0.42822	0.4242	0.44573	0.40037	0.27079	0.24041	0.16938	0.19925	0.27918	0.29893	0.27201	0.31364	0.26049	0.13	0.20619	0.23831	0.16623	0.19249	0.30403	0.25039	0.18805	0.19689
1112.6	0.27859	0.40555	0.27809	0.34746	0.28669	0.26429	0.5044	0.37035	0.39886	0.45199	0.23834	0.15426	0.39544	0.42812	0.45814	0.447	0.47725	0.40654	0.29214	0.2615	0.18591	0.23106	0.30673	0.30777	0.28475	0.34194	0.28841	0.1545	0.23723	0.2465	0.18144	0.21216	0.3247	0.26798	0.22143	0.2258
1113.5	0.28055	0.39069	0.27786	0.37293	0.32437	0.27277	0.49754	0.38553	0.41464	0.45262	0.24353	0.15356	0.39645	0.41802	0.46267	0.477	0.49796	0.41106	0.30352	0.28469	0.19803	0.24397	0.31759	0.32022	0.29666	0.35519	0.29214	0.18488	0.26457	0.25564	0.18984	0.23153	0.35294	0.2834	0.23287	0.23533
1114.4	0.27689	0.37978	0.31919	0.39192	0.36687	0.2777	0.48269	0.40496	0.43613	0.46505	0.26084	0.16255	0.41256	0.41463	0.49945	0.49923	0.52933	0.42648	0.30527	0.30965	0.22028	0.25088	0.32638	0.33561	0.31496	0.36794	0.33026	0.2025	0.28624	0.26478	0.19744	0.24417	0.38466	0.29415	0.24907	0.24968
1115.3	0.31025	0.39375	0.3391	0.42244	0.38366	0.30369	0.52439	0.42115	0.47131	0.49619	0.31982	0.19123	0.43561	0.43927	0.52897	0.52578	0.53991	0.46742	0.34404	0.33061	0.2523	0.28	0.3595	0.36738	0.34092	0.4075	0.36113	0.23159	0.32356	0.28091	0.21806	0.26361	0.42474	0.32097	0.28447	0.27849
1116.2	0.37658	0.40993	0.3518	0.43879	0.42691	0.32809	0.56192	0.46853	0.49774	0.51661	0.3608	0.20719	0.4696	0.4634	0.54773	0.54812	0.56008	0.49895	0.36887	0.35956	0.2786	0.31601	0.39613	0.39741	0.37132	0.43321	0.3897	0.25635	0.35512	0.29761	0.23788	0.29053	0.45627	0.34839	0.29777	0.3003
1117.1	0.4298	0.42931	0.3946	0.45497	0.4885	0.35505	0.5814	0.50294	0.5413	0.53229	0.38654	0.25148	0.50032	0.50072	0.58711	0.56789	0.58833	0.53181	0.38917	0.39007	0.32873	0.3478	0.42223	0.43693	0.40464	0.47612	0.42141	0.27703	0.38677	0.32098	0.25619	0.31791	0.49295	0.36673	0.31974	0.32974
1118	0.44944	0.44893	0.40156	0.47235	0.51647	0.37787	0.61284	0.52175	0.5422	0.57178	0.42549	0.27192	0.52371	0.5378	0.60297	0.58	0.61456	0.56886	0.41513	0.41033	0.34656	0.39275	0.45849	0.45298	0.43494	0.51655	0.45005	0.28929	0.41482	0.33864	0.2764	0.3439	0.50084	0.38957	0.35174	0.35563
1119	0.48777	0.49516	0.43713	0.49026	0.52482	0.41762	0.66319	0.53692	0.58537	0.60707	0.4815	0.29257	0.54718	0.56292	0.62382	0.60698	0.63443	0.61186	0.45433	0.43025	0.37141	0.43692	0.4991	0.48529	0.47121	0.56005	0.48617	0.32611	0.44524	0.36668	0.30249	0.36564	0.51799	0.42116	0.38245	0.39208
1119.9	0.49668	0.52044	0.46623	0.51007	0.56271	0.46523	0.68369	0.58247	0.61349	0.64037	0.50134	0.31353	0.57155	0.59302	0.65555	0.64827	0.6728	0.65054	0.48401	0.45406	0.40735	0.48301	0.52508	0.51291	0.49754	0.59553	0.52297	0.35053	0.47071	0.38889	0.32281	0.38962	0.53915	0.44686	0.40722	0.42361
1120.8	0.47976	0.52846	0.50404	0.52254	0.57843	0.49965	0.71338	0.58548	0.64751	0.6702	0.54064	0.32418	0.58942	0.62423	0.68727	0.67391	0.69672	0.6686	0.51516	0.46485	0.42933	0.53049	0.55032	0.53605	0.52625	0.63615	0.5458	0.37885	0.49804	0.40654	0.34227	0.40541	0.56047	0.47045	0.44354	0.44767
1121.7	0.49438	0.53031	0.51347	0.54566	0.6023	0.54608	0.77481	0.60874	0.69752	0.70039	0.58783	0.33806	0.62075	0.65358	0.70559	0.70998	0.7228	0.72175	0.55525	0.49832	0.4655	0.56329	0.58367	0.56935	0.57556	0.67439	0.57501	0.41227	0.54071	0.43406	0.36455	0.43456	0.59686	0.50343	0.48156	0.48111
1122.6	0.52092	0.5886	0.56869	0.57768	0.63023	0.59781	0.79477	0.61924	0.73877	0.72857	0.61187	0.3661	0.6469	0.68665	0.74892	0.75681	0.75751	0.76638	0.58243	0.52333	0.50596	0.59123	0.60819	0.60897	0.61532	0.71817	0.60753	0.4536	0.5772	0.46517	0.38567	0.45042	0.63886	0.52593	0.51192	0.50762
1123.5	0.53127	0.59389	0.58134	0.58191	0.6821	0.63085	0.80657	0.64108	0.75202	0.75039	0.61498	0.38226	0.66024	0.71824	0.76911	0.77655	0.80005	0.78428	0.60632	0.545	0.53998	0.61597	0.62533	0.61857	0.64479	0.75304	0.61391	0.47164	0.61225	0.48173	0.40097	0.47254	0.67907	0.54167	0.53438	0.52768
1124.5	0.5744	0.61372	0.58154	0.60553	0.69169	0.64755	0.81525	0.65178	0.76718	0.78892	0.63828	0.38937	0.68443	0.72703	0.78016	0.79951	0.82868	0.81009	0.62487	0.57434	0.56624	0.65476	0.63859	0.64007	0.67477	0.78226	0.61823	0.50064	0.63782	0.49692	0.41949	0.50322	0.70528	0.56881	0.54943	0.55091
1125.4	0.60696	0.6508	0.60986	0.62774	0.71349	0.67015	0.81836	0.69165	0.79242	0.81709	0.6658	0.41407	0.71272	0.74154	0.81296	0.83612	0.86244	0.8465	0.63879	0.605	0.61122	0.67018	0.65754	0.66189	0.70481	0.8102	0.64461	0.52998	0.66865	0.52117	0.43513	0.52581	0.73987	0.58874	0.58226	0.58134
1126.3	0.63916	0.63883	0.63644	0.64994	0.71645	0.69235	0.80672	0.69465	0.7971	0.84107	0.68009	0.41243	0.71748	0.74323	0.83487	0.8634	0.88094	0.86574	0.64986	0.61118	0.62258	0.70283	0.66935	0.67182	0.72175	0.822	0.65633	0.54717	0.68322	0.53425	0.44626	0.53002	0.75885	0.60524	0.59365	0.59875
1127.2	0.6397	0.60516	0.65056	0.62356	0.72118	0.68838	0.83064	0.71994	0.82291	0.8545	0.70796	0.43464	0.74218	0.74965	0.8619	0.87315	0.90754	0.8681	0.67973	0.63294	0.64491	0.7319	0.69459	0.6836	0.74633	0.8344	0.6832	0.56156	0.7089	0.54232	0.46121	0.5509	0.78345	0.62492	0.60683	0.62744
1128.1	0.66639	0.61536	0.6729	0.63858	0.73024	0.70861	0.83131	0.72273	0.83995	0.86047	0.75346	0.45091	0.76439	0.76155	0.8883	0.89488	0.90486	0.89091	0.68061	0.65435	0.66747	0.75625	0.7162	0.70367	0.76622	0.84837	0.70658	0.57841	0.71389	0.55347	0.46219	0.57039	0.78593	0.64181	0.62876	0.63966
1129	0.67045	0.63714	0.72809	0.65377	0.77749	0.71112	0.86441	0.74173	0.8549	0.86826	0.76627	0.46499	0.77317	0.77942	0.92045	0.91361	0.91877	0.91238	0.70707	0.66718	0.68847	0.7599	0.74447	0.69962	0.79896	0.86482	0.72467	0.58693	0.72928	0.57103	0.47142	0.57892	0.80409	0.64301	0.65477	0.64652
1129.9	0.66797	0.60074	0.72876	0.63802	0.77431	0.69927	0.88692	0.74514	0.85157	0.85805	0.77154	0.46699	0.77716	0.76666	0.91419	0.91446	0.9235	0.92399	0.72549	0.67089	0.70221	0.78131	0.74878	0.6961	0.81258	0.86691	0.72742	0.58441	0.72984	0.5755	0.48128	0.58883	0.80657	0.65073	0.65698	0.648
1130.9	0.63207	0.62152	0.72818	0.62384	0.77698	0.67009	0.89382	0.75887	0.81854	0.86382	0.76469	0.47826	0.78155	0.76597	0.92005	0.91209	0.91796	0.93021	0.72567	0.68215	0.70497	0.79708	0.75102	0.68898	0.82081	0.87632	0.73128	0.57755	0.72772	0.57785	0.48375	0.60114	0.80404	0.6534	0.66564	0.64548
1131.8	0.65262	0.66325	0.71689	0.64739	0.8018	0.68795	0.90331	0.76855	0.84433	0.87286	0.76646	0.48036	0.78821	0.7699	0.9049	0.92105	0.91918	0.94524	0.72732	0.68974	0.72406	0.81656	0.75267	0.68536	0.8415	0.8791	0.71342	0.56797	0.72098	0.58431	0.49015	0.61144	0.81194	0.65637	0.67659	0.64923
1132.7	0.65101	0.64754	0.73398	0.65188	0.76703	0.66822	0.91141	0.7683	0.82556	0.85681	0.74876	0.48913	0.78529	0.7509	0.90111	0.93288	0.9154	0.95101	0.73371	0.68641	0.71704	0.82646	0.7462	0.68906	0.85892	0.88326	0.70594	0.5646	0.72627	0.59038	0.49764	0.61826	0.82072	0.65344	0.66365	0.65589
1133.6	0.64288	0.63381	0.72119	0.63243	0.72512	0.66403	0.89729	0.7555	0.82736	0.85385	0.74318	0.47968	0.77199	0.7273	0.90483	0.94049	0.90919	0.94439	0.71305	0.68019	0.718	0.85002	0.74216	0.67965	0.85909	0.86317	0.69496	0.56182	0.71974	0.5831	0.49088	0.6129	0.81934	0.65804	0.65547	0.63944
1134.5	0.65422	0.66936	0.7425	0.65299	0.73617	0.65039	0.89688	0.75829	0.83772	0.87324	0.74769	0.48481	0.76888	0.73246	0.91542	0.95088	0.89839	0.95106	0.70936	0.69732	0.71217	0.87422	0.7524	0.67931	0.87966	0.86238	0.69369	0.56831	0.71701	0.58641	0.48972	0.61641	0.81769	0.65433	0.64789	0.63901
1135.4	0.66927	0.68864	0.73891	0.65309	0.72736	0.65702	0.8916	0.76027	0.85874	0.87772	0.75532	0.484	0.76245	0.72243	0.90536	0.95638	0.90743	0.94667	0.71156	0.6982	0.71421	0.88169	0.75864	0.68421	0.90147	0.84654	0.68083	0.56987	0.71552	0.57977	0.49565	0.62184	0.8205	0.65861	0.63724	0.63502
1136.3	0.66426	0.65492	0.74602	0.6289	0.69817	0.62409	0.86966	0.71931	0.83387	0.87001	0.74091	0.46298	0.73695	0.70517	0.91243	0.94956	0.88083	0.93228	0.68498	0.67527	0.69622	0.86897	0.75	0.67425	0.89881	0.82319	0.66549	0.56336	0.69982	0.56762	0.48075	0.60891	0.80137	0.64465	0.61477	0.6112
1137.2	0.66465	0.67789	0.72426	0.62864	0.70742	0.59706	0.87964	0.73487	0.8328	0.8763	0.73017	0.44853	0.73191	0.7178	0.90974	0.95162	0.87623	0.91774	0.68434	0.67937	0.69455	0.86647	0.73894	0.65917	0.898	0.81081	0.6516	0.56118	0.68763	0.55617	0.47976	0.60493	0.79267	0.63247	0.60693	0.59466
1138.1	0.63	0.66118	0.68357	0.59395	0.67898	0.55724	0.85232	0.71517	0.78623	0.8375	0.70895	0.43502	0.71401	0.70565	0.88503	0.90717	0.84329	0.89438	0.65538	0.66421	0.65831	0.83357	0.71082	0.64441	0.88368	0.79506	0.63107	0.5273	0.65217	0.54106	0.46792	0.59393	0.75936	0.60539	0.57876	0.57147
1139.1	0.61832	0.64889	0.68121	0.57532	0.66633	0.54477	0.84459	0.68798	0.76649	0.80743	0.68075	0.4213	0.6901	0.68453	0.87032	0.88736	0.84341	0.86908	0.64476	0.64537	0.64055	0.80131	0.6902	0.62506	0.87425	0.77021	0.60652	0.50124	0.64069	0.52331	0.45913	0.58431	0.7428	0.59017	0.56002	0.54828
1140	0.60447	0.63734	0.65893	0.54166	0.64679	0.52974	0.82627	0.64115	0.73038	0.76426	0.65255	0.40414	0.66376	0.67038	0.8566	0.86044	0.81452	0.85333	0.62452	0.61028	0.60991	0.77044	0.6628	0.59895	0.8507	0.75387	0.58937	0.47213	0.61522	0.51307	0.43829	0.55587	0.71563	0.56354	0.53789	0.52127
1140.9	0.59583	0.63639	0.67623	0.55115	0.63947	0.52435	0.82096	0.63847	0.71369	0.73618	0.6181	0.40093	0.6517	0.65947	0.848	0.84151	0.80533	0.84654	0.61933	0.60323	0.57092	0.74392	0.63093	0.589	0.83338	0.73742	0.58023	0.45372	0.59387	0.49578	0.42714	0.53507	0.68651	0.55119	0.51277	0.50445
1141.8	0.55429	0.5955	0.66615	0.52202	0.60541	0.50459	0.79657	0.58657	0.68824	0.70482	0.58071	0.37951	0.61839	0.61855	0.81839	0.79983	0.77994	0.81452	0.59601	0.57369	0.52931	0.69186	0.60657	0.5607	0.80226	0.69465	0.55286	0.41603	0.56058	0.47655	0.4052	0.50801	0.65149	0.52774	0.48196	0.46889
1142.7	0.57785	0.61796	0.71406	0.54879	0.59375	0.50923	0.79732	0.56101	0.70467	0.69235	0.57214	0.37037	0.61134	0.61512	0.81053	0.8031	0.77506	0.80474	0.59285	0.56072	0.52704	0.66508	0.60362	0.55458	0.78931	0.68038	0.54081	0.41326	0.55046	0.4599	0.39451	0.48837	0.63965	0.51546	0.46398	0.45698
1143.6	0.56625	0.60787	0.71143	0.54795	0.58973	0.49046	0.78732	0.52957	0.6754	0.68098	0.55971	0.35071	0.59467	0.59462	0.80079	0.78494	0.74509	0.77928	0.57225	0.53818	0.49568	0.61774	0.57514	0.53863	0.74926	0.65512	0.52254	0.3873	0.51521	0.43727	0.37908	0.45552	0.61684	0.49224	0.44056	0.42514
1144.5	0.56979	0.64855	0.7205	0.58274	0.60072	0.49765	0.8009	0.52973	0.69982	0.69323	0.55352	0.34855	0.58888	0.59591	0.78891	0.78421	0.73778	0.76263	0.56274	0.54301	0.49316	0.58661	0.56651	0.53666	0.71612	0.62541	0.49558	0.37646	0.4915	0.41683	0.36706	0.44892	0.60678	0.47009	0.42088	0.41232
1145.5	0.55733	0.6875	0.72259	0.58084	0.5865	0.48261	0.80407	0.50254	0.6934	0.67694	0.54659	0.3389	0.565	0.58611	0.75764	0.75772	0.72534	0.74179	0.5462	0.52257	0.48469	0.55535	0.54226	0.51098	0.67488	0.60232	0.47338	0.35483	0.46398	0.40061	0.35619	0.42835	0.59439	0.44724	0.40264	0.38685
1146.4	0.55907	0.74222	0.72369	0.57944	0.56005	0.49039	0.78208	0.49237	0.69688	0.67391	0.52368	0.32008	0.5528	0.58853	0.7365	0.74611	0.69334	0.732	0.52797	0.50212	0.47168	0.53827	0.50762	0.48488	0.64517	0.58902	0.44727	0.3361	0.43791	0.38344	0.34503	0.40021	0.57692	0.43642	0.38271	0.36065
1147.3	0.50923	0.72325	0.69268	0.55918	0.56619	0.47948	0.75765	0.48382	0.64913	0.65489	0.49636	0.29782	0.52377	0.56354	0.70334	0.71629	0.65836	0.69937	0.52025	0.47778	0.43435	0.50612	0.47478	0.45364	0.59994	0.54713	0.41689	0.30606	0.41122	0.36119	0.32856	0.37525	0.54269	0.40791	0.35758	0.33563
1148.2	0.48689	0.75012	0.71045	0.54047	0.53363	0.47624	0.73617	0.49472	0.63014	0.63913	0.47271	0.28692	0.49773	0.55985	0.67419	0.6958	0.62473	0.67689	0.49759	0.46711	0.41753	0.48648	0.45188	0.43584	0.57181	0.51345	0.39034	0.28563	0.39421	0.34472	0.31192	0.36818	0.51034	0.3894	0.3265	0.3239
1149.1	0.45864	0.72522	0.7068	0.498	0.48475	0.42931	0.70775	0.46227	0.56564	0.59847	0.44354	0.258	0.46634	0.52852	0.64252	0.65599	0.58854	0.63127	0.4696	0.43285	0.37221	0.43848	0.41264	0.38877	0.5366	0.48304	0.36762	0.25347	0.36042	0.31991	0.29314	0.34283	0.47619	0.36506	0.29856	0.28724
1150	0.44212	0.71561	0.70017	0.47631	0.48961	0.41918	0.67377	0.45028	0.53693	0.5778	0.42025	0.23231	0.44415	0.50005	0.61773	0.63993	0.55154	0.60715	0.4364	0.40493	0.34119	0.40377	0.39687	0.36037	0.50825	0.45262	0.3414	0.22471	0.34527	0.30613	0.27621	0.32358	0.44847	0.35236	0.27156	0.25958
1150.9	0.4429	0.6912	0.72665	0.48117	0.49675	0.39783	0.67587	0.46605	0.52117	0.55386	0.40631	0.22786	0.42192	0.48341	0.59755	0.62032	0.55031	0.57212	0.41883	0.39581	0.33009	0.36956	0.38656	0.357	0.47231	0.42329	0.32846	0.20828	0.33466	0.29056	0.26181	0.31768	0.42787	0.32678	0.2534	0.24712
1151.8	0.48224	0.69907	0.72524	0.48987	0.48555	0.39341	0.68734	0.46723	0.54729	0.55845	0.41459	0.23321	0.4094	0.47038	0.58225	0.61347	0.55595	0.55815	0.39513	0.38412	0.3247	0.35183	0.37479	0.34554	0.45127	0.39702	0.30674	0.19959	0.32641	0.28697	0.24673	0.31	0.42055	0.31819	0.23838	0.23483
1152.7	0.50718	0.70596	0.72681	0.50397	0.50058	0.40118	0.69221	0.45808	0.57741	0.55649	0.40304	0.24105	0.41834	0.46171	0.58208	0.60174	0.54851	0.5494	0.38525	0.35039	0.32003	0.3401	0.35371	0.33539	0.42154	0.38124	0.28945	0.19548	0.3226	0.28519	0.24086	0.29276	0.41832	0.3082	0.23025	0.22501
1153.6	0.49886	0.68327	0.7458	0.52069	0.49625	0.41092	0.69205	0.43495	0.5881	0.56525	0.39148	0.23953	0.39649	0.44033	0.56589	0.59955	0.5304	0.55185	0.37422	0.32578	0.30869	0.34395	0.33396	0.32579	0.38959	0.35448	0.27625	0.18177	0.31446	0.2877	0.23304	0.27698	0.39549	0.29595	0.20953	0.20663
1154.5	0.51025	0.67314	0.77376	0.54352	0.5021	0.38799	0.69899	0.45376	0.5731	0.57038	0.40048	0.24737	0.39234	0.42382	0.56471	0.60779	0.53294	0.53235	0.38041	0.32476	0.2971	0.3432	0.3245	0.32778	0.37725	0.33197	0.26781	0.17937	0.31271	0.28457	0.2281	0.27641	0.38603	0.28029	0.20378	0.20945
1155.4	0.52078	0.68076	0.78254	0.54765	0.53061	0.37943	0.69032	0.444	0.57941	0.58186	0.41572	0.25179	0.38501	0.40195	0.55727	0.6026	0.52293	0.52509	0.36655	0.30993	0.28873	0.33658	0.32	0.3089	0.3646	0.30649	0.25153	0.16856	0.31333	0.28394	0.21797	0.26488	0.38165	0.27153	0.19794	0.20062
1156.4	0.50482	0.70513	0.83837	0.56399	0.53186	0.37933	0.68598	0.44499	0.56821	0.59225	0.40745	0.25547	0.38428	0.40436	0.54469	0.60396	0.51292	0.52171	0.35711	0.30144	0.28394	0.31731	0.30619	0.29385	0.35178	0.28992	0.2424	0.15512	0.31715	0.28439	0.2185	0.25467	0.37745	0.26308	0.18708	0.18379
1157.3	0.48897	0.68218	0.8459	0.56758	0.52752	0.35266	0.67799	0.43402	0.54063	0.5961	0.42232	0.24874	0.35477	0.37863	0.5106	0.59145	0.51115	0.48355	0.33837	0.29183	0.25828	0.30749	0.30315	0.27192	0.33611	0.26087	0.22773	0.13403	0.30965	0.27164	0.20704	0.24191	0.36567	0.25377	0.17571	0.16568
1158.2	0.48662	0.69078	0.83352	0.57256	0.53437	0.34075	0.66584	0.46296	0.54237	0.60412	0.41863	0.25587	0.35803	0.37345	0.4855	0.58859	0.51072	0.45703	0.31873	0.29212	0.25074	0.28872	0.30277	0.26506	0.33199	0.25013	0.20726	0.13401	0.33108	0.26177	0.19841	0.23463	0.35888	0.25447	0.16587	0.16404
1159.1	0.48626	0.68532	0.82736	0.58137	0.51321	0.34812	0.67919	0.46031	0.5721	0.61869	0.40338	0.26153	0.34784	0.37425	0.46679	0.58363	0.50477	0.44321	0.30338	0.28117	0.2593	0.28005	0.28631	0.26029	0.31563	0.23999	0.19336	0.12781	0.33821	0.25517	0.19797	0.22311	0.35905	0.24136	0.15263	0.15413
1160	0.45838	0.67198	0.82892	0.60066	0.49586	0.36238	0.67796	0.47608	0.5708	0.6358	0.40281	0.26116	0.3388	0.36957	0.45232	0.59308	0.5096	0.43744	0.29845	0.28601	0.24652	0.27917	0.27541	0.24765	0.30269	0.22608	0.18268	0.12984	0.351	0.2546	0.19792	0.22402	0.34789	0.23616	0.14713	0.14849
1160.9	0.45961	0.6261	0.78715	0.59198	0.47825	0.3422	0.66822	0.47586	0.55978	0.63327	0.42152	0.2508	0.33128	0.34123	0.43721	0.58456	0.49353	0.39704	0.28854	0.27782	0.22706	0.28097	0.27056	0.24681	0.29311	0.21485	0.18324	0.12151	0.34608	0.24082	0.19454	0.21798	0.33477	0.23467	0.14281	0.14211
1161.8	0.4466	0.62112	0.74713	0.59955	0.46752	0.36079	0.67254	0.46227	0.57465	0.62729	0.42498	0.25001	0.32972	0.33157	0.41773	0.58359	0.47799	0.40023	0.29447	0.26896	0.22799	0.27293	0.26729	0.25001	0.29252	0.20549	0.17869	0.12712	0.34518	0.24128	0.18803	0.20932	0.33351	0.22147	0.14079	0.14302
1162.7	0.45715	0.59323	0.73374	0.60379	0.469	0.38213	0.67251	0.46488	0.57525	0.62676	0.4334	0.24871	0.32961	0.31942	0.40687	0.58795	0.47743	0.38924	0.29191	0.26644	0.22391	0.27651	0.26705	0.25289	0.2869	0.19771	0.18222	0.12703	0.33863	0.24379	0.18505	0.20422	0.33394	0.21013	0.14557	0.14184
1163.6	0.44779	0.57864	0.71936	0.6103	0.48015	0.3832	0.65496	0.43712	0.54709	0.60623	0.45834	0.22866	0.33835	0.31561	0.39013	0.57909	0.46311	0.37049	0.28391	0.25947	0.20301	0.26247	0.27092	0.23786	0.28541	0.19874	0.17979	0.12483	0.3292	0.23738	0.17076	0.19031	0.32634	0.20942	0.15077	0.13356
1164.5	0.4664	0.55863	0.70223	0.61418	0.48851	0.3764	0.65753	0.39943	0.54331	0.59988	0.47813	0.23413	0.3498	0.31691	0.39039	0.56902	0.44366	0.34457	0.28394	0.23146	0.19297	0.24855	0.28351	0.24916	0.2888	0.19601	0.19039	0.11642	0.32214	0.22853	0.16466	0.16823	0.32169	0.20832	0.15308	0.13974
1165.4	0.4418	0.52703	0.6958	0.61385	0.49507	0.37432	0.64345	0.37977	0.53609	0.58426	0.44541	0.23044	0.34543	0.31099	0.38514	0.56461	0.43663	0.33463	0.2816	0.22136	0.18257	0.23017	0.27674	0.23621	0.27757	0.19061	0.18285	0.12102	0.31837	0.23021	0.1551	0.15958	0.31454	0.19278	0.15284	0.13656
1166.4	0.43545	0.50997	0.6844	0.60496	0.48126	0.38012	0.62919	0.37915	0.51365	0.57645	0.43472	0.21998	0.35507	0.32313	0.3959	0.56208	0.43297	0.33261	0.28106	0.22917	0.1711	0.22392	0.27676	0.23659	0.277	0.19817	0.18195	0.11798	0.3069	0.22586	0.15765	0.15557	0.30402	0.19765	0.15677	0.1321
1167.3	0.40499	0.47763	0.68743	0.58977	0.4677	0.35127	0.6118	0.34005	0.48987	0.54701	0.40897	0.19556	0.3495	0.31709	0.3994	0.53226	0.41353	0.31804	0.28154	0.22384	0.17119	0.19723	0.26116	0.22758	0.27247	0.1905	0.18325	0.10432	0.28822	0.21567	0.15374	0.14268	0.29919	0.19507	0.15474	0.12473
1168.2	0.38882	0.46303	0.62175	0.55955	0.44879	0.34388	0.58799	0.35504	0.47542	0.53121	0.36614	0.19219	0.34142	0.31167	0.3929	0.50865	0.41055	0.30332	0.281	0.22685	0.16401	0.18638	0.24762	0.22196	0.25404	0.18272	0.17689	0.095589	0.27325	0.20933	0.14989	0.14013	0.28954	0.1879	0.15314	0.12501
1169.1	0.38482	0.45139	0.57151	0.50609	0.42657	0.32882	0.57008	0.34471	0.46954	0.50358	0.34424	0.17549	0.32999	0.30364	0.38101	0.4776	0.40906	0.29786	0.28001	0.23064	0.17185	0.18192	0.23966	0.21558	0.23991	0.18771	0.16951	0.092304	0.24913	0.20254	0.14425	0.13304	0.28624	0.1788	0.14457	0.11873
1170	0.39363	0.42299	0.52251	0.48459	0.39848	0.33087	0.56638	0.33782	0.46804	0.4885	0.31885	0.16899	0.33289	0.30059	0.37512	0.4571	0.39042	0.30271	0.28263	0.23787	0.1841	0.18562	0.2421	0.22176	0.23448	0.18666	0.16792	0.080605	0.21275	0.19428	0.14322	0.12571	0.28123	0.18723	0.1354	0.1251
1170.9	0.38895	0.38522	0.48272	0.46675	0.38491	0.30301	0.54951	0.34917	0.45568	0.47178	0.29143	0.14875	0.32468	0.28061	0.36122	0.44093	0.38394	0.29068	0.26442	0.2451	0.18419	0.16928	0.246	0.20588	0.20714	0.17878	0.17109	0.06857	0.20078	0.18602	0.13061	0.12557	0.27025	0.17548	0.12538	0.11947
1171.8	0.40157	0.39255	0.40211	0.44751	0.37159	0.29345	0.51684	0.3429	0.44847	0.45088	0.29064	0.14997	0.32603	0.2803	0.35082	0.43697	0.37436	0.29628	0.24733	0.23842	0.17392	0.15855	0.24785	0.20192	0.1879	0.17873	0.16404	0.073199	0.18522	0.18282	0.11983	0.12435	0.25794	0.16824	0.11851	0.12202
1172.7	0.41905	0.36389	0.41608	0.42302	0.36947	0.28704	0.50985	0.31779	0.46448	0.43234	0.27369	0.13442	0.33057	0.27663	0.35355	0.42135	0.36032	0.30097	0.24417	0.22605	0.18402	0.15038	0.24219	0.20286	0.18368	0.16976	0.16576	0.064656	0.17007	0.18117	0.11368	0.11842	0.25214	0.17054	0.10381	0.11274
1173.6	0.40221	0.35076	0.37504	0.42054	0.32278	0.283	0.48151	0.29957	0.43499	0.41216	0.22037	0.12022	0.32696	0.26039	0.33814	0.40873	0.34318	0.31986	0.23965	0.21624	0.17482	0.13672	0.22384	0.19781	0.16737	0.15635	0.15674	0.055096	0.14627	0.17586	0.11046	0.11898	0.2351	0.1629	0.086312	0.10228
1174.5	0.38592	0.34872	0.3457	0.37892	0.30537	0.27816	0.44832	0.27325	0.42796	0.38072	0.17734	0.096141	0.31605	0.26395	0.33498	0.3879	0.33252	0.3147	0.22279	0.19864	0.15595	0.12204	0.20827	0.18293	0.15077	0.15183	0.15148	0.040952	0.14112	0.17119	0.10038	0.11468	0.22582	0.14501	0.074081	0.09301
1175.4	0.37816	0.33558	0.32631	0.36227	0.2956	0.25561	0.41737	0.22728	0.42151	0.34654	0.14973	0.092783	0.31973	0.27324	0.32481	0.38216	0.31862	0.29806	0.22358	0.17491	0.15307	0.11501	0.18955	0.18848	0.1452	0.14871	0.13795	0.038453	0.12124	0.17101	0.10229	0.10275	0.21334	0.14513	0.067716	0.090469
1176.3	0.35019	0.31013	0.32384	0.35138	0.27335	0.26377	0.41384	0.21717	0.41448	0.33381	0.1122	0.094737	0.31802	0.27668	0.32615	0.37165	0.31148	0.30381	0.23162	0.17766	0.15531	0.11923	0.1821	0.19665	0.13805	0.14519	0.1274	0.034004	0.10591	0.17526	0.10346	0.09467	0.20745	0.14067	0.05625	0.088748
1177.2	0.31956	0.31646	0.26562	0.36879	0.23684	0.25638	0.39417	0.23522	0.3848	0.32509	0.10974	0.095445	0.30245	0.28037	0.31223	0.38423	0.31648	0.3	0.2237	0.18941	0.13955	0.11323	0.18699	0.19828	0.12917	0.14671	0.11318	0.038822	0.099739	0.17753	0.10584	0.099102	0.19933	0.13054	0.054561	0.09185
1178.1	0.31345	0.29346	0.25743	0.36418	0.25863	0.25233	0.39775	0.23464	0.37682	0.31926	0.10966	0.088865	0.30056	0.28792	0.31431	0.39303	0.30893	0.2865	0.21271	0.18703	0.1394	0.11553	0.1816	0.19706	0.12567	0.14497	0.1154	0.037356	0.10593	0.18499	0.10914	0.091882	0.19772	0.13027	0.056867	0.090313
1179	0.29712	0.31335	0.24003	0.37687	0.25929	0.24022	0.38155	0.22839	0.37075	0.3249	0.1351	0.10009	0.3033	0.29124	0.29663	0.39696	0.31677	0.28599	0.2058	0.19089	0.14403	0.11771	0.17948	0.20383	0.12672	0.1465	0.11464	0.038702	0.10009	0.18944	0.10725	0.089688	0.19898	0.13139	0.061047	0.085322
1179.9	0.30108	0.33644	0.23707	0.37067	0.26427	0.2468	0.40195	0.2426	0.35573	0.34416	0.13704	0.11112	0.30672	0.30141	0.30921	0.39234	0.34094	0.30265	0.21892	0.1944	0.1396	0.12205	0.18765	0.21147	0.12687	0.15288	0.12017	0.043277	0.1134	0.19247	0.11274	0.094824	0.20923	0.13143	0.068285	0.087336
1180.8	0.3302	0.33809	0.24779	0.35521	0.2881	0.22799	0.39338	0.2398	0.36641	0.35597	0.15312	0.10173	0.30989	0.30959	0.31391	0.39171	0.355	0.27974	0.20816	0.17965	0.13517	0.11733	0.19171	0.20689	0.12885	0.15658	0.13354	0.043863	0.12434	0.18884	0.11616	0.092247	0.21565	0.13495	0.073737	0.084256
1181.8	0.31705	0.30499	0.25578	0.33188	0.29766	0.21234	0.40684	0.22829	0.38262	0.35106	0.15285	0.10506	0.326	0.3052	0.31911	0.38366	0.36123	0.27222	0.20668	0.17593	0.14337	0.1107	0.19142	0.20471	0.13707	0.15812	0.14513	0.042927	0.12871	0.18226	0.12154	0.093613	0.22707	0.14158	0.077493	0.091824
1182.6	0.29498	0.30688	0.22718	0.32637	0.29296	0.19472	0.41128	0.23138	0.38721	0.33724	0.16249	0.11265	0.32895	0.30393	0.32306	0.37793	0.38609	0.26142	0.21221	0.19278	0.14586	0.10304	0.20166	0.20909	0.13869	0.1647	0.14734	0.038342	0.12351	0.17677	0.1238	0.10262	0.23537	0.13789	0.08788	0.093571
1183.5	0.29338	0.26687	0.20828	0.33762	0.31677	0.19363	0.42838	0.21927	0.38989	0.33596	0.14349	0.11015	0.33011	0.30377	0.33538	0.3782	0.39637	0.25331	0.2242	0.18626	0.15395	0.101	0.20065	0.21938	0.14354	0.169	0.14444	0.047354	0.13241	0.1766	0.13645	0.098515	0.23797	0.14405	0.092738	0.10642
1184.4	0.27675	0.25718	0.20781	0.36599	0.30341	0.19706	0.43004	0.2177	0.40858	0.31797	0.14064	0.10911	0.32811	0.29565	0.33557	0.39002	0.38479	0.24819	0.22452	0.18063	0.1655	0.10152	0.20146	0.2254	0.14665	0.17677	0.1487	0.057564	0.12959	0.18048	0.13745	0.10383	0.24129	0.14409	0.085612	0.11099
1185.4	0.24388	0.24798	0.20982	0.37741	0.28597	0.18515	0.45599	0.2218	0.39204	0.30415	0.14018	0.10932	0.3235	0.29887	0.34202	0.39651	0.37795	0.2568	0.23968	0.20148	0.15702	0.11647	0.20288	0.22903	0.14827	0.19068	0.15602	0.050528	0.12338	0.18328	0.14525	0.11864	0.24603	0.14358	0.092345	0.11774
1186.3	0.23385	0.26589	0.20859	0.37344	0.25579	0.19902	0.42694	0.20849	0.36902	0.30378	0.14284	0.10526	0.31197	0.30146	0.35045	0.39245	0.36435	0.27199	0.23513	0.19784	0.15462	0.13181	0.1985	0.23212	0.14525	0.19756	0.15763	0.046212	0.12416	0.18831	0.13985	0.12195	0.23793	0.14593	0.093124	0.11376
1187.2	0.23502	0.2663	0.24719	0.3782	0.26406	0.19596	0.41749	0.20125	0.36791	0.30432	0.13338	0.10652	0.31563	0.31675	0.37027	0.40094	0.36681	0.26373	0.23148	0.20232	0.1496	0.14867	0.19775	0.23608	0.15336	0.20117	0.17525	0.061021	0.14051	0.18898	0.13756	0.12766	0.23876	0.16412	0.089737	0.12743
1188.1	0.24508	0.31255	0.27285	0.37073	0.25196	0.21475	0.42626	0.23595	0.35327	0.3125	0.15476	0.10517	0.32041	0.33828	0.38921	0.4101	0.37752	0.28371	0.24063	0.22315	0.14149	0.16133	0.21987	0.23274	0.16082	0.22557	0.19057	0.062497	0.14553	0.19441	0.13729	0.14704	0.25064	0.17113	0.099107	0.13001
1189	0.23969	0.28141	0.2766	0.34718	0.23935	0.21347	0.41195	0.21961	0.34054	0.31614	0.15044	0.10258	0.31137	0.34761	0.38888	0.39884	0.3862	0.28307	0.23528	0.23074	0.13301	0.16389	0.21961	0.22426	0.16725	0.2286	0.19618	0.052246	0.14264	0.1915	0.13697	0.14952	0.24719	0.18086	0.10728	0.13513
1189.9	0.26873	0.30572	0.29628	0.37708	0.26569	0.23501	0.40545	0.22515	0.36228	0.32849	0.14997	0.11811	0.31747	0.35033	0.39106	0.41688	0.42012	0.29483	0.24103	0.22175	0.15363	0.17552	0.23303	0.23938	0.18369	0.23637	0.2092	0.060357	0.16095	0.19615	0.14287	0.15284	0.25872	0.19943	0.11852	0.14917
1190.8	0.28321	0.29554	0.30227	0.37728	0.28465	0.24121	0.42723	0.21773	0.37849	0.34685	0.15336	0.12417	0.32586	0.35282	0.39249	0.43504	0.43191	0.30004	0.25425	0.21676	0.15493	0.19852	0.25215	0.24118	0.19596	0.25118	0.21865	0.07247	0.15787	0.20332	0.1497	0.14754	0.2748	0.21304	0.12908	0.15866
1191.7	0.31125	0.31443	0.3115	0.37486	0.29902	0.26296	0.43686	0.23097	0.3928	0.35467	0.16555	0.12169	0.32288	0.35605	0.39991	0.43477	0.43035	0.32405	0.26158	0.22077	0.15219	0.20173	0.26522	0.2432	0.20916	0.27132	0.22298	0.061894	0.15736	0.21042	0.15479	0.15497	0.29258	0.21082	0.14185	0.16324
1192.6	0.31837	0.31015	0.31549	0.37784	0.30448	0.27329	0.44336	0.22498	0.39797	0.3683	0.18087	0.12994	0.32513	0.34758	0.41008	0.43928	0.43202	0.32462	0.26109	0.21867	0.16243	0.20941	0.26933	0.25211	0.22431	0.27722	0.23327	0.067555	0.16756	0.21579	0.16156	0.15924	0.2936	0.2193	0.15199	0.17292
1193.5	0.34609	0.34161	0.34787	0.38344	0.33133	0.28795	0.45612	0.23155	0.41571	0.39612	0.19196	0.1282	0.33699	0.34584	0.43302	0.45588	0.44099	0.3373	0.27386	0.22691	0.16828	0.22769	0.28495	0.2572	0.24186	0.28738	0.25336	0.0728	0.18035	0.22571	0.16644	0.16429	0.31655	0.2229	0.16723	0.17696
1194.4	0.33155	0.3329	0.32897	0.36369	0.31666	0.29573	0.47356	0.25513	0.43154	0.38885	0.20048	0.12313	0.3411	0.34721	0.43531	0.44664	0.42824	0.34341	0.28605	0.24382	0.16589	0.23038	0.29319	0.25476	0.25733	0.29982	0.25088	0.082805	0.1779	0.22955	0.16986	0.17258	0.3314	0.22821	0.17507	0.1821
1195.3	0.33999	0.36017	0.35213	0.38675	0.3463	0.31	0.48874	0.29088	0.45347	0.39285	0.18073	0.13191	0.34519	0.35942	0.45148	0.45537	0.45165	0.34982	0.29937	0.26207	0.18807	0.2198	0.27409	0.26707	0.27655	0.31948	0.26858	0.091795	0.19781	0.23223	0.17814	0.18234	0.34571	0.23056	0.17628	0.18951
1196.2	0.36623	0.3729	0.34941	0.4161	0.33647	0.33668	0.50218	0.32136	0.47388	0.41013	0.19751	0.14986	0.36795	0.36927	0.45252	0.48075	0.46117	0.37116	0.31949	0.26752	0.20381	0.23528	0.28887	0.28703	0.29602	0.35003	0.27258	0.11779	0.2031	0.2473	0.18849	0.18764	0.35317	0.24813	0.18549	0.20447
1197.1	0.35963	0.36986	0.35541	0.41014	0.35007	0.32832	0.50991	0.33361	0.48972	0.4045	0.19372	0.14552	0.37374	0.37116	0.44769	0.47684	0.45868	0.37848	0.32342	0.27041	0.20441	0.22764	0.29435	0.29236	0.3047	0.36059	0.2758	0.11566	0.21293	0.24928	0.1895	0.19101	0.37293	0.24498	0.18373	0.20579
1198	0.36979	0.39196	0.35617	0.44209	0.39167	0.35657	0.52439	0.35823	0.49737	0.40342	0.21491	0.15671	0.39263	0.38338	0.46698	0.48636	0.47955	0.39774	0.32723	0.27807	0.22814	0.23558	0.30636	0.31921	0.32989	0.39391	0.28831	0.12994	0.24284	0.25678	0.19674	0.20086	0.38654	0.25416	0.20059	0.23013
1198.9	0.37104	0.40543	0.37088	0.44539	0.39839	0.35648	0.50921	0.35024	0.48142	0.40034	0.22398	0.1629	0.4009	0.39187	0.47578	0.50043	0.48355	0.39029	0.31677	0.27606	0.2309	0.22628	0.31124	0.32565	0.34443	0.41121	0.2969	0.12612	0.25444	0.2587	0.1936	0.2108	0.3826	0.25412	0.19832	0.23937
1199.8	0.39918	0.43122	0.38434	0.44606	0.44432	0.38356	0.53029	0.35339	0.47727	0.41381	0.26077	0.15514	0.41505	0.40883	0.49095	0.50108	0.49578	0.39553	0.33191	0.27771	0.22698	0.25057	0.35061	0.33143	0.37381	0.4201	0.30056	0.13166	0.28025	0.27044	0.199	0.21882	0.39265	0.26828	0.22165	0.24625
1200.7	0.37928	0.41339	0.409	0.42313	0.46427	0.37658	0.51425	0.32961	0.44229	0.40673	0.24303	0.14769	0.40059	0.38694	0.48073	0.48708	0.49061	0.38644	0.3262	0.26367	0.22175	0.25315	0.34497	0.32586	0.3814	0.40415	0.30174	0.12675	0.2898	0.26082	0.19955	0.21503	0.38809	0.26776	0.2255	0.24567
1201.6	0.40665	0.40887	0.42295	0.45279	0.46971	0.37788	0.51919	0.33662	0.4528	0.40802	0.2475	0.15764	0.4065	0.38946	0.49039	0.50992	0.50096	0.38601	0.34054	0.27122	0.2344	0.27323	0.34429	0.32892	0.40461	0.4081	0.30531	0.14495	0.29863	0.26981	0.20662	0.22491	0.38942	0.28727	0.24492	0.2631
1202.5	0.41084	0.4078	0.4292	0.44768	0.46445	0.3534	0.50592	0.35518	0.45418	0.40041	0.23159	0.15718	0.39264	0.39049	0.47254	0.50858	0.49539	0.36842	0.33211	0.27097	0.22619	0.26828	0.33067	0.32063	0.41666	0.40077	0.29687	0.14405	0.30192	0.2677	0.20348	0.22823	0.39458	0.29654	0.23092	0.25552
1203.4	0.45299	0.43064	0.42823	0.45724	0.49943	0.37949	0.52474	0.37354	0.46927	0.42369	0.23129	0.15662	0.40442	0.40473	0.47771	0.49581	0.50494	0.38339	0.34781	0.27929	0.24291	0.28735	0.33328	0.32217	0.4247	0.40284	0.29176	0.15216	0.32405	0.27984	0.21125	0.23897	0.40947	0.31101	0.24771	0.25659
1204.3	0.42859	0.41577	0.42775	0.45911	0.46921	0.3495	0.5106	0.35463	0.46037	0.40645	0.24274	0.15731	0.39318	0.37986	0.47249	0.48116	0.49506	0.37864	0.34006	0.27703	0.23935	0.28317	0.32306	0.32012	0.41018	0.40165	0.28826	0.14523	0.32313	0.28004	0.214	0.24338	0.41197	0.30895	0.24621	0.25802
1205.2	0.42466	0.43319	0.42006	0.4753	0.47897	0.35887	0.52301	0.37584	0.46728	0.41593	0.25731	0.15582	0.40182	0.39423	0.48165	0.49259	0.49072	0.38376	0.33956	0.28379	0.24689	0.28793	0.33414	0.31949	0.41109	0.406	0.28945	0.14961	0.33725	0.2952	0.21681	0.26123	0.41938	0.31954	0.24744	0.26436
1206.1	0.43629	0.45283	0.4278	0.46492	0.47244	0.38655	0.51529	0.37963	0.4561	0.43704	0.2526	0.16651	0.39806	0.38494	0.47794	0.48294	0.49395	0.39486	0.34133	0.29411	0.24561	0.29525	0.34935	0.33427	0.40543	0.40452	0.29132	0.15382	0.34756	0.29464	0.22216	0.26682	0.42145	0.32276	0.24212	0.27244
1207	0.43049	0.42268	0.42011	0.43096	0.45393	0.38884	0.53464	0.3577	0.4474	0.43234	0.24881	0.16638	0.39625	0.37504	0.47547	0.46286	0.48125	0.40476	0.35657	0.2944	0.24374	0.29836	0.35815	0.32721	0.38835	0.40175	0.28392	0.14853	0.34131	0.2998	0.23028	0.26963	0.42031	0.3152	0.24608	0.27179
1207.9	0.41791	0.43	0.44477	0.43735	0.45808	0.38503	0.55659	0.34793	0.44651	0.43619	0.26577	0.1699	0.39709	0.36102	0.48876	0.46065	0.48772	0.40974	0.36003	0.28657	0.23829	0.30606	0.36416	0.33413	0.38994	0.40799	0.28911	0.16023	0.34896	0.30745	0.23892	0.26542	0.41649	0.31493	0.24595	0.2735
1208.8	0.43648	0.44323	0.45899	0.45055	0.44696	0.39678	0.56119	0.36268	0.45133	0.4424	0.24233	0.1729	0.40306	0.36519	0.48417	0.47875	0.48083	0.41354	0.35579	0.2911	0.25096	0.307	0.36886	0.34019	0.38458	0.40662	0.28468	0.17127	0.34654	0.30658	0.24018	0.27512	0.41216	0.3121	0.2369	0.27677
1209.7	0.43962	0.41654	0.46176	0.45081	0.44704	0.38333	0.56649	0.38593	0.4649	0.44135	0.22257	0.17267	0.39316	0.35953	0.4827	0.46778	0.49554	0.38867	0.36118	0.30174	0.25124	0.30117	0.36182	0.33839	0.37009	0.40475	0.27787	0.16888	0.34978	0.30014	0.23665	0.27787	0.41817	0.30377	0.23099	0.26421
1210.6	0.43684	0.43026	0.47672	0.47484	0.47003	0.38878	0.57647	0.40251	0.46992	0.42249	0.23714	0.16652	0.39543	0.37504	0.47924	0.47513	0.51053	0.39084	0.36147	0.30559	0.24676	0.30033	0.36761	0.33244	0.35878	0.4213	0.27796	0.17117	0.36415	0.30986	0.2295	0.2814	0.4289	0.29916	0.23436	0.25328
1211.5	0.44098	0.46297	0.47526	0.48628	0.49099	0.40328	0.56459	0.41321	0.48122	0.42762	0.26493	0.16734	0.40047	0.38246	0.48752	0.48414	0.51782	0.38867	0.3527	0.30642	0.25682	0.30677	0.38321	0.3419	0.34669	0.42399	0.27541	0.17525	0.37626	0.30925	0.22603	0.28246	0.43438	0.3082	0.24282	0.25892
1212.4	0.43331	0.43184	0.44641	0.46644	0.46305	0.40854	0.5482	0.4142	0.47919	0.41694	0.25563	0.15473	0.38641	0.37794	0.47242	0.48517	0.50111	0.38025	0.35287	0.31706	0.2465	0.30631	0.39289	0.32788	0.31951	0.41323	0.27013	0.15605	0.36543	0.29897	0.21859	0.28075	0.4372	0.29995	0.23403	0.24755
1213.3	0.42955	0.4192	0.41907	0.47035	0.46389	0.42324	0.54136	0.42411	0.48688	0.40481	0.25826	0.15192	0.37547	0.3825	0.47359	0.47755	0.4902	0.3872	0.3483	0.31289	0.23928	0.29883	0.39931	0.32709	0.30604	0.41909	0.26733	0.15259	0.35573	0.30491	0.20942	0.26987	0.44439	0.29279	0.23715	0.2431
1214.2	0.43799	0.45906	0.42906	0.48527	0.47084	0.45468	0.55742	0.44111	0.49742	0.40214	0.30092	0.15744	0.38626	0.39479	0.48288	0.48136	0.48914	0.4088	0.35447	0.32396	0.24827	0.3017	0.4096	0.33886	0.30599	0.43634	0.27211	0.15618	0.3549	0.309	0.21501	0.27165	0.44989	0.29478	0.24315	0.24401
1215.1	0.43368	0.45134	0.45175	0.48604	0.48161	0.4562	0.55474	0.44515	0.50645	0.41037	0.3087	0.14943	0.38713	0.38766	0.49217	0.47907	0.46191	0.40217	0.35159	0.31567	0.25441	0.29806	0.40138	0.33086	0.29291	0.42064	0.27118	0.14898	0.33502	0.29898	0.21611	0.26679	0.45057	0.29181	0.23734	0.23511
1216	0.43174	0.44487	0.43436	0.49885	0.43814	0.46166	0.57149	0.46702	0.50519	0.40225	0.31005	0.14631	0.37679	0.3763	0.4877	0.47445	0.44143	0.39258	0.35743	0.32485	0.24195	0.28957	0.39729	0.32135	0.28439	0.41652	0.2706	0.14936	0.31763	0.29403	0.21882	0.26503	0.44574	0.28426	0.22686	0.21902
1216.9	0.45019	0.46723	0.44709	0.51586	0.45654	0.45434	0.58443	0.48363	0.51403	0.41721	0.32279	0.14903	0.37547	0.37901	0.49762	0.47938	0.4327	0.39762	0.36315	0.31901	0.25478	0.28772	0.3932	0.32527	0.28149	0.41349	0.26687	0.16342	0.30076	0.28979	0.22143	0.26097	0.44493	0.28122	0.22863	0.21512
1217.8	0.47364	0.48072	0.47203	0.51154	0.48029	0.46256	0.60396	0.50511	0.52896	0.44236	0.35168	0.16258	0.38665	0.37488	0.50817	0.47833	0.44597	0.41132	0.38088	0.33397	0.26557	0.30554	0.39238	0.3327	0.28409	0.41314	0.27242	0.16551	0.30748	0.29159	0.2234	0.26863	0.43851	0.28687	0.23694	0.20941
1218.7	0.49074	0.48238	0.47008	0.50407	0.49895	0.45662	0.60042	0.48709	0.53285	0.46169	0.36129	0.1651	0.38655	0.37549	0.50871	0.47905	0.44156	0.4189	0.37516	0.32912	0.25491	0.32604	0.38576	0.33795	0.27636	0.39904	0.27022	0.16751	0.30977	0.29094	0.21545	0.25856	0.42433	0.2877	0.23522	0.21371
1219.6	0.50124	0.50574	0.43129	0.50185	0.50437	0.47252	0.6144	0.47556	0.53903	0.46521	0.34869	0.17065	0.37654	0.39801	0.48749	0.46601	0.45147	0.42963	0.37353	0.32928	0.25797	0.33876	0.38423	0.34735	0.28137	0.41166	0.25321	0.17106	0.31238	0.29467	0.21482	0.24301	0.41605	0.28629	0.2284	0.21583
1220.5	0.49467	0.52761	0.44852	0.50398	0.56886	0.48764	0.61919	0.49239	0.5435	0.48201	0.34454	0.17203	0.38652	0.41108	0.49003	0.4653	0.45774	0.4238	0.37257	0.33912	0.26592	0.34842	0.37435	0.34824	0.28138	0.41924	0.24327	0.17537	0.31243	0.29365	0.20544	0.23356	0.40483	0.28	0.23136	0.21213
1221.4	0.48361	0.55023	0.44284	0.50542	0.56383	0.48348	0.60351	0.49546	0.54569	0.47191	0.32551	0.1706	0.36807	0.41843	0.46994	0.45316	0.46685	0.40528	0.35622	0.34584	0.27709	0.34939	0.35831	0.34095	0.28056	0.42068	0.23895	0.17213	0.31414	0.28776	0.19	0.22628	0.3954	0.27534	0.22413	0.20716
1222.3	0.47978	0.53859	0.42322	0.50859	0.5476	0.46003	0.60084	0.49022	0.53036	0.46744	0.30446	0.15731	0.36251	0.41369	0.4551	0.44713	0.47218	0.37929	0.34291	0.34799	0.26203	0.33683	0.35995	0.33148	0.26792	0.40224	0.22076	0.16754	0.30916	0.27347	0.18731	0.21338	0.38865	0.26547	0.21825	0.19319
1223.2	0.47728	0.52054	0.42402	0.5074	0.52424	0.45193	0.6006	0.49795	0.53122	0.45898	0.28342	0.14329	0.35356	0.40449	0.44039	0.44666	0.47212	0.36362	0.34173	0.35037	0.26975	0.31878	0.36062	0.32103	0.26624	0.3937	0.21142	0.17162	0.29513	0.26483	0.18341	0.20519	0.37602	0.25585	0.21544	0.17021
1224.1	0.4883	0.52123	0.43404	0.51774	0.51794	0.42338	0.59742	0.52534	0.53246	0.48524	0.30057	0.15021	0.36912	0.38084	0.4522	0.46128	0.47382	0.35408	0.34338	0.35119	0.27127	0.31619	0.36747	0.32457	0.26422	0.38081	0.21818	0.17936	0.29336	0.25446	0.17985	0.20472	0.36073	0.25414	0.21237	0.16444
1225	0.52389	0.5271	0.43409	0.52038	0.51801	0.42257	0.59007	0.52782	0.5339	0.50806	0.3078	0.15244	0.36858	0.38085	0.44762	0.47246	0.47931	0.38694	0.33926	0.34567	0.27315	0.31833	0.37335	0.3339	0.26624	0.36892	0.21855	0.18549	0.29633	0.25295	0.1778	0.20935	0.34625	0.25818	0.20719	0.16876
1225.9	0.52949	0.5162	0.45232	0.53018	0.50712	0.4318	0.57908	0.52969	0.53952	0.51124	0.28988	0.15635	0.38376	0.37365	0.46393	0.47755	0.48722	0.39711	0.33388	0.34682	0.25632	0.30539	0.37525	0.34422	0.25947	0.36741	0.21748	0.18602	0.29303	0.249	0.1735	0.20627	0.33578	0.25128	0.19911	0.16145
1226.8	0.5192	0.53957	0.49246	0.53613	0.50388	0.4432	0.60175	0.53906	0.55715	0.52206	0.29124	0.15901	0.39052	0.38625	0.47524	0.47931	0.46964	0.40759	0.35229	0.3384	0.27491	0.30434	0.38139	0.34122	0.26469	0.36453	0.22791	0.19574	0.28377	0.25115	0.17659	0.20513	0.32567	0.2481	0.19308	0.16214
1227.7	0.53575	0.53608	0.49178	0.54576	0.52559	0.44201	0.61662	0.53366	0.56221	0.52689	0.28929	0.18062	0.40082	0.39201	0.47605	0.47098	0.46691	0.42704	0.34817	0.32141	0.28431	0.30955	0.39154	0.34675	0.26509	0.3665	0.22982	0.19323	0.28544	0.24664	0.17985	0.19968	0.32859	0.24385	0.18714	0.17394
1228.6	0.51298	0.51558	0.48562	0.5234	0.54755	0.44495	0.62923	0.5159	0.5726	0.50682	0.27358	0.18027	0.3877	0.39067	0.47123	0.45044	0.45676	0.43962	0.36397	0.31667	0.28466	0.29982	0.3914	0.34071	0.25915	0.35274	0.22382	0.18061	0.28804	0.24739	0.17695	0.19755	0.3251	0.23416	0.1766	0.17136
1229.4	0.52042	0.51061	0.5076	0.51659	0.54533	0.44141	0.63386	0.49065	0.57386	0.49494	0.2687	0.18002	0.39389	0.39258	0.47692	0.44467	0.46484	0.43206	0.37265	0.30758	0.29288	0.29393	0.40107	0.33675	0.26451	0.34383	0.23971	0.17548	0.28323	0.24846	0.18062	0.19272	0.32973	0.23224	0.17823	0.16879
1230.3	0.5328	0.49727	0.49946	0.51886	0.57493	0.43432	0.65984	0.48627	0.56522	0.50705	0.28549	0.18697	0.40256	0.38714	0.46998	0.45211	0.47266	0.4457	0.38913	0.30505	0.30349	0.30758	0.40675	0.34667	0.27408	0.33483	0.23789	0.18157	0.29532	0.2573	0.18764	0.18744	0.32714	0.23955	0.18326	0.18006
1231.2	0.54754	0.48738	0.46891	0.50052	0.61778	0.43944	0.65476	0.47299	0.56154	0.51862	0.29365	0.19788	0.40563	0.40226	0.46104	0.45545	0.48736	0.45935	0.38048	0.30498	0.30981	0.31255	0.40941	0.35703	0.27619	0.34157	0.23419	0.18086	0.30032	0.25749	0.18168	0.18827	0.32545	0.24726	0.18779	0.18041
1232.1	0.53329	0.50854	0.46127	0.49142	0.63847	0.442	0.63685	0.46902	0.56547	0.53238	0.28326	0.1891	0.40078	0.40542	0.47273	0.45624	0.49572	0.46196	0.37806	0.31569	0.31817	0.30909	0.40228	0.34424	0.27752	0.33535	0.2328	0.17796	0.30048	0.26031	0.17936	0.19326	0.32279	0.25023	0.19818	0.17912
1233	0.56987	0.50285	0.48824	0.49858	0.62682	0.4365	0.63785	0.46892	0.55189	0.55541	0.276	0.18284	0.40184	0.41034	0.48731	0.47047	0.50342	0.45681	0.36986	0.31361	0.32283	0.31062	0.41367	0.34369	0.28579	0.33665	0.24002	0.18883	0.29993	0.25883	0.18322	0.19456	0.32093	0.26353	0.2147	0.17466
1233.9	0.55944	0.50331	0.4592	0.52181	0.64013	0.43435	0.63642	0.47975	0.56193	0.55772	0.27003	0.17782	0.40361	0.42584	0.47675	0.48137	0.49938	0.45435	0.36427	0.31431	0.32606	0.30321	0.40655	0.34195	0.27661	0.3436	0.22569	0.20192	0.31216	0.25601	0.17819	0.19217	0.31811	0.2631	0.21209	0.16975
1234.8	0.55705	0.51241	0.46401	0.52546	0.64733	0.46487	0.63639	0.49748	0.56035	0.5475	0.27636	0.18187	0.40744	0.44932	0.48521	0.49294	0.49386	0.47594	0.35959	0.31446	0.31476	0.29452	0.41141	0.3401	0.28003	0.34937	0.23001	0.20906	0.31472	0.2607	0.18188	0.19958	0.31823	0.25809	0.21348	0.17211
1235.7	0.56306	0.50352	0.47605	0.53995	0.64637	0.47295	0.62958	0.49415	0.56334	0.558	0.27792	0.18155	0.40767	0.43881	0.50117	0.50263	0.49159	0.46679	0.35954	0.31249	0.31586	0.29721	0.41943	0.33805	0.286	0.33644	0.24277	0.21146	0.31657	0.25969	0.18285	0.1999	0.31791	0.26317	0.22312	0.18386
1236.6	0.56064	0.50399	0.46195	0.53242	0.61257	0.47534	0.62955	0.49224	0.54406	0.57777	0.26809	0.1829	0.40871	0.44175	0.50237	0.50656	0.4823	0.45599	0.35962	0.31241	0.31517	0.28509	0.42468	0.3503	0.28865	0.33776	0.24753	0.21794	0.30535	0.26022	0.17928	0.20061	0.31948	0.26461	0.22095	0.18705
1237.5	0.49822	0.52221	0.44039	0.52383	0.60042	0.46788	0.62363	0.49499	0.53926	0.55829	0.2647	0.1853	0.41002	0.4447	0.50096	0.50438	0.4876	0.45237	0.34678	0.31656	0.30948	0.26901	0.41177	0.35416	0.28204	0.3386	0.24522	0.21338	0.29332	0.26133	0.17398	0.20395	0.32078	0.25162	0.21308	0.19853
1238.4	0.4758	0.53083	0.46812	0.50983	0.57604	0.46476	0.62464	0.47081	0.5217	0.57481	0.28334	0.19353	0.40637	0.43582	0.50779	0.50121	0.49654	0.45682	0.34505	0.30824	0.30117	0.27732	0.42574	0.34983	0.29395	0.33518	0.26182	0.20525	0.2848	0.26726	0.1775	0.20082	0.31808	0.26021	0.22435	0.20865
1239.3	0.48561	0.52392	0.48291	0.50858	0.57407	0.43469	0.63815	0.46163	0.52946	0.60732	0.26948	0.19749	0.40629	0.42645	0.51601	0.50404	0.50401	0.43605	0.34546	0.30727	0.32029	0.28015	0.42181	0.34801	0.29553	0.33325	0.27212	0.20343	0.28658	0.26505	0.17722	0.19947	0.32564	0.27539	0.23264	0.2145
1240.2	0.45762	0.5456	0.4753	0.49579	0.55224	0.42803	0.63709	0.47635	0.52638	0.60894	0.25085	0.19188	0.40329	0.42804	0.49659	0.49101	0.49556	0.442	0.35041	0.3181	0.31461	0.27034	0.40953	0.34621	0.29344	0.3438	0.25714	0.2028	0.28961	0.26861	0.17948	0.20369	0.32768	0.27134	0.22734	0.21962
1241.1	0.458	0.55028	0.50378	0.49995	0.55664	0.43378	0.67767	0.49168	0.54424	0.5893	0.2728	0.1943	0.4077	0.43039	0.48956	0.49895	0.50682	0.45349	0.366	0.32013	0.30298	0.27471	0.40669	0.34201	0.30102	0.33961	0.25493	0.2139	0.31427	0.27744	0.18786	0.20822	0.33757	0.2707	0.22816	0.2273
1242	0.48621	0.56063	0.50514	0.48804	0.55187	0.45311	0.66776	0.49224	0.54059	0.5802	0.27199	0.18942	0.41502	0.43872	0.48603	0.50135	0.49406	0.45663	0.36268	0.31516	0.30625	0.28623	0.40604	0.33519	0.30278	0.3373	0.25749	0.21329	0.31927	0.2814	0.18516	0.20681	0.33776	0.27744	0.2374	0.23116
1242.9	0.50834	0.53476	0.49878	0.47717	0.5252	0.43682	0.66445	0.5169	0.55142	0.56657	0.24822	0.18424	0.41094	0.42949	0.48526	0.50487	0.4805	0.43737	0.36254	0.32064	0.31454	0.28001	0.38677	0.34291	0.29317	0.32876	0.25027	0.21565	0.3074	0.28228	0.18391	0.22039	0.34704	0.26626	0.23975	0.2393
1243.8	0.49325	0.52638	0.48819	0.46228	0.4965	0.44455	0.65213	0.49114	0.54454	0.56348	0.24484	0.17886	0.40093	0.42351	0.4691	0.50351	0.46721	0.4347	0.3624	0.30176	0.30459	0.2752	0.38395	0.33272	0.28696	0.31667	0.24722	0.21081	0.29523	0.28317	0.1844	0.21761	0.34136	0.25632	0.2433	0.24144
1244.6	0.49556	0.49534	0.47139	0.46398	0.49682	0.42178	0.64102	0.4516	0.53081	0.55295	0.25175	0.18129	0.3914	0.41292	0.46183	0.50426	0.46554	0.40964	0.34651	0.27486	0.29083	0.27562	0.37243	0.328	0.27553	0.30527	0.25099	0.21344	0.29037	0.27957	0.18454	0.20743	0.33702	0.25493	0.24549	0.23803
1245.6	0.49981	0.47662	0.46255	0.45171	0.48391	0.39645	0.61881	0.42645	0.51233	0.55496	0.2335	0.17123	0.39078	0.40396	0.46945	0.4947	0.44795	0.39101	0.33335	0.26399	0.28482	0.27912	0.36745	0.32667	0.26152	0.29992	0.26013	0.20198	0.27441	0.27829	0.18157	0.20436	0.32957	0.2585	0.2516	0.23554
1246.4	0.48726	0.43868	0.46592	0.4597	0.47303	0.37093	0.62124	0.39564	0.51308	0.57424	0.24463	0.17408	0.38231	0.39973	0.46794	0.49458	0.44736	0.36596	0.33378	0.25557	0.28144	0.27636	0.36248	0.32786	0.25355	0.29378	0.26382	0.19936	0.26639	0.27348	0.18391	0.20114	0.3314	0.2613	0.25729	0.23042
1247.3	0.45104	0.40469	0.45833	0.44252	0.48406	0.37001	0.62263	0.36625	0.49879	0.57518	0.2352	0.17069	0.38257	0.3878	0.45743	0.48247	0.4418	0.36765	0.33194	0.24781	0.26758	0.27756	0.35776	0.32556	0.25428	0.28497	0.263	0.19803	0.27351	0.27305	0.18065	0.18627	0.32726	0.26822	0.24529	0.22985
1248.2	0.45238	0.4195	0.46295	0.44265	0.48083	0.36615	0.61171	0.36178	0.48583	0.55558	0.24615	0.16012	0.38625	0.39703	0.45968	0.47049	0.43124	0.35965	0.32433	0.24663	0.26087	0.2697	0.36151	0.32884	0.24884	0.28914	0.26245	0.19695	0.27322	0.27159	0.18092	0.18137	0.32867	0.25971	0.24283	0.23547
1249.1	0.45522	0.41041	0.49172	0.42705	0.46919	0.35854	0.60113	0.35711	0.4746	0.5398	0.24426	0.15382	0.39123	0.40577	0.46506	0.47604	0.43635	0.35598	0.31831	0.24845	0.26156	0.26172	0.36394	0.32	0.24878	0.28757	0.26964	0.18875	0.278	0.26923	0.17427	0.17586	0.33774	0.25244	0.24393	0.2421
1250	0.43631	0.40625	0.47195	0.42717	0.46901	0.36531	0.58345	0.33705	0.47936	0.52039	0.23979	0.15628	0.38306	0.42062	0.44993	0.47583	0.44268	0.34932	0.3132	0.23914	0.25999	0.24991	0.3625	0.31052	0.24775	0.28877	0.2662	0.18837	0.28	0.2622	0.17195	0.16465	0.33648	0.24385	0.24173	0.24645
1250.9	0.42544	0.4297	0.47981	0.41908	0.46756	0.37268	0.58191	0.34962	0.48641	0.51607	0.23974	0.15135	0.38816	0.41568	0.44569	0.48295	0.43403	0.35731	0.31001	0.2365	0.2651	0.24934	0.36882	0.30388	0.24896	0.29374	0.27034	0.1937	0.26605	0.26114	0.17465	0.16386	0.33737	0.23589	0.23562	0.25145
1251.8	0.44534	0.46868	0.47249	0.44016	0.46764	0.37217	0.58279	0.35368	0.48375	0.51085	0.25511	0.15756	0.39202	0.43751	0.44308	0.49973	0.43227	0.35381	0.30297	0.24233	0.26962	0.2424	0.37575	0.29856	0.25751	0.30416	0.2738	0.20345	0.26035	0.25181	0.18128	0.16385	0.33872	0.22871	0.2352	0.24836
1252.7	0.41375	0.4283	0.45224	0.4373	0.4611	0.34786	0.56998	0.34842	0.4769	0.49636	0.24423	0.16232	0.38043	0.43059	0.43397	0.49765	0.43848	0.33032	0.29073	0.24459	0.26675	0.23762	0.36429	0.29925	0.25891	0.29549	0.2708	0.20233	0.24271	0.24113	0.17176	0.16084	0.3374	0.22456	0.22655	0.23263
1253.6	0.38641	0.43106	0.41606	0.43026	0.44464	0.34815	0.56064	0.34764	0.46511	0.48079	0.20232	0.15844	0.37552	0.41084	0.42712	0.49002	0.42244	0.33311	0.282	0.24174	0.26556	0.23158	0.34472	0.30257	0.25352	0.29741	0.26354	0.19952	0.22324	0.23887	0.17003	0.15946	0.32476	0.21918	0.20081	0.22136
1254.5	0.37297	0.4422	0.44062	0.43264	0.43555	0.33448	0.55217	0.34908	0.46704	0.47668	0.19989	0.15675	0.38325	0.40405	0.43765	0.49494	0.42556	0.31978	0.2804	0.24813	0.26878	0.23128	0.34114	0.3107	0.25239	0.30616	0.26378	0.20402	0.20789	0.2302	0.16824	0.16557	0.333	0.21691	0.18978	0.21855
1255.4	0.4001	0.43116	0.43332	0.43135	0.44531	0.32966	0.5326	0.32642	0.47372	0.44876	0.19672	0.16621	0.38506	0.41569	0.43242	0.48678	0.4353	0.31303	0.28379	0.25763	0.26855	0.23342	0.33394	0.32321	0.25536	0.30562	0.26147	0.20539	0.21777	0.23308	0.16305	0.15664	0.33848	0.2144	0.18344	0.22158
1256.3	0.40716	0.41791	0.42876	0.41067	0.45609	0.32367	0.51546	0.31492	0.4587	0.43175	0.18714	0.17067	0.3869	0.40692	0.44121	0.46774	0.4441	0.29912	0.27846	0.24599	0.25474	0.23748	0.31657	0.31771	0.24568	0.30489	0.27262	0.19359	0.2183	0.22967	0.15724	0.15737	0.33541	0.20205	0.18109	0.21678
1257.2	0.3887	0.39579	0.41898	0.36797	0.45593	0.32161	0.50076	0.29612	0.44617	0.41312	0.1748	0.15577	0.38495	0.39143	0.43475	0.45769	0.42902	0.28626	0.27393	0.23291	0.25249	0.23528	0.3233	0.29419	0.22815	0.29367	0.27109	0.18426	0.21996	0.22383	0.14831	0.14691	0.33761	0.1935	0.17492	0.21363
1258	0.41294	0.39289	0.42538	0.37768	0.46136	0.33196	0.51451	0.29516	0.45934	0.40848	0.21627	0.15733	0.39083	0.41529	0.43067	0.45731	0.43743	0.28819	0.29555	0.2413	0.24953	0.24714	0.34746	0.30279	0.23059	0.30314	0.28233	0.18659	0.22082	0.21788	0.15098	0.1536	0.34187	0.19605	0.17564	0.21694
1258.9	0.41419	0.37128	0.41711	0.3923	0.47724	0.32815	0.50138	0.28164	0.44833	0.40312	0.21569	0.1515	0.37788	0.4094	0.43047	0.45438	0.42614	0.28969	0.28808	0.23145	0.24015	0.24252	0.35105	0.29195	0.22281	0.29629	0.29103	0.17754	0.22065	0.21436	0.14292	0.15087	0.32884	0.18535	0.16616	0.20215
1259.8	0.38758	0.36494	0.40958	0.39467	0.46104	0.31587	0.50438	0.29386	0.42324	0.39359	0.20135	0.12619	0.37201	0.40276	0.42002	0.45446	0.41392	0.28044	0.28696	0.22238	0.21849	0.23983	0.35622	0.26878	0.21418	0.30103	0.29003	0.17614	0.20887	0.20348	0.14202	0.14801	0.31859	0.17248	0.15703	0.17482
1260.7	0.36192	0.36502	0.39285	0.39146	0.44789	0.32446	0.50704	0.29007	0.42861	0.38625	0.18793	0.11423	0.36707	0.39912	0.41408	0.45587	0.40035	0.28822	0.29545	0.22521	0.22258	0.22463	0.36805	0.27499	0.19728	0.30863	0.28392	0.17347	0.19564	0.20324	0.13859	0.14036	0.31922	0.1752	0.14663	0.15786
1261.6	0.38436	0.37077	0.39603	0.39907	0.43959	0.3246	0.50519	0.28974	0.43037	0.39563	0.18809	0.11715	0.37775	0.39985	0.41564	0.45063	0.4015	0.30467	0.29512	0.22983	0.22656	0.23446	0.36162	0.27958	0.19921	0.31793	0.29016	0.17515	0.19129	0.20301	0.14519	0.14229	0.31255	0.17289	0.14295	0.14682
1262.5	0.39269	0.37776	0.39425	0.38991	0.46591	0.32336	0.50595	0.29934	0.42319	0.40756	0.1811	0.11373	0.37522	0.38787	0.42171	0.4505	0.3959	0.29977	0.29354	0.22621	0.23066	0.24187	0.35822	0.25883	0.1948	0.3205	0.29249	0.18202	0.20238	0.20542	0.14476	0.13914	0.31694	0.17151	0.14735	0.13351
1263.4	0.35407	0.3744	0.33919	0.36415	0.42323	0.31937	0.50429	0.28038	0.39849	0.38297	0.16053	0.11907	0.37622	0.3708	0.38289	0.43006	0.38128	0.29623	0.29435	0.21625	0.21642	0.22732	0.34466	0.25753	0.19251	0.32081	0.27285	0.17955	0.18682	0.20315	0.13978	0.12519	0.30717	0.15998	0.13653	0.12211
1264.3	0.32794	0.33851	0.31178	0.34643	0.40321	0.30534	0.47955	0.25961	0.38751	0.38001	0.15483	0.12315	0.3622	0.34066	0.38235	0.41707	0.3707	0.28344	0.27239	0.20085	0.22089	0.21928	0.33244	0.24782	0.17616	0.30539	0.27162	0.17436	0.18486	0.19562	0.13163	0.12074	0.29527	0.1507	0.12912	0.11363
1265.2	0.34256	0.32727	0.30229	0.35072	0.36563	0.29388	0.46072	0.25099	0.38985	0.37633	0.14179	0.1212	0.35525	0.33343	0.36655	0.40486	0.36635	0.27499	0.26777	0.19368	0.21571	0.23642	0.32301	0.23714	0.17851	0.29571	0.26298	0.17267	0.18137	0.19131	0.12464	0.11699	0.2856	0.14779	0.12733	0.11108
1266.1	0.35714	0.36188	0.29529	0.35956	0.39171	0.29994	0.47486	0.26304	0.39639	0.37448	0.13078	0.12311	0.35887	0.34091	0.36289	0.40099	0.36766	0.28014	0.27515	0.1992	0.2134	0.24155	0.32351	0.24526	0.18491	0.30465	0.26457	0.17235	0.19158	0.18823	0.12595	0.12445	0.28335	0.15583	0.12724	0.11389
1266.9	0.36209	0.37308	0.2883	0.36437	0.36304	0.29656	0.46072	0.267	0.40465	0.35391	0.13042	0.12815	0.36044	0.33631	0.35186	0.39689	0.3783	0.28051	0.2686	0.20383	0.20991	0.22676	0.32317	0.26081	0.18368	0.3024	0.25952	0.17305	0.17843	0.1854	0.12127	0.1245	0.28119	0.13695	0.12256	0.10889
1267.8	0.40414	0.35224	0.27957	0.36237	0.38174	0.29535	0.46757	0.30155	0.40358	0.36461	0.13208	0.11882	0.36292	0.33807	0.36634	0.4019	0.39339	0.28447	0.27032	0.22303	0.22132	0.24863	0.32924	0.25124	0.1825	0.30056	0.26869	0.17801	0.18681	0.18823	0.12479	0.13729	0.28047	0.14305	0.13022	0.10862
1268.7	0.41726	0.37996	0.29001	0.36859	0.40171	0.30752	0.476	0.31989	0.41089	0.35659	0.13485	0.1272	0.37295	0.35067	0.36919	0.39882	0.40256	0.30815	0.28654	0.23301	0.22617	0.24969	0.32117	0.26451	0.18667	0.30664	0.27089	0.17618	0.18376	0.19272	0.12386	0.14716	0.28635	0.13908	0.12929	0.11564
1269.6	0.40114	0.38008	0.31042	0.35645	0.42627	0.31655	0.47176	0.33744	0.39269	0.34622	0.15286	0.12642	0.36948	0.34708	0.37618	0.41305	0.40566	0.31646	0.27219	0.24365	0.22687	0.23236	0.33162	0.26358	0.18202	0.3059	0.27854	0.17342	0.19453	0.19197	0.1226	0.14724	0.2795	0.12851	0.12378	0.10711
1270.5	0.41019	0.36049	0.30743	0.36336	0.40041	0.31633	0.47082	0.36917	0.38897	0.35602	0.16372	0.12793	0.36503	0.34599	0.3803	0.41675	0.41497	0.30627	0.27811	0.24517	0.21719	0.2259	0.33663	0.26704	0.17631	0.31012	0.27572	0.17849	0.1914	0.1909	0.11608	0.1393	0.27586	0.12067	0.11964	0.10386
1271.4	0.39308	0.33573	0.293	0.34651	0.38805	0.30963	0.46503	0.34864	0.37078	0.35348	0.1553	0.12153	0.35443	0.3276	0.3778	0.40847	0.39541	0.28922	0.27113	0.23613	0.21253	0.22505	0.32773	0.254	0.17356	0.29188	0.27292	0.17269	0.19354	0.18823	0.11304	0.13206	0.26983	0.12401	0.11184	0.10016
1272.3	0.37991	0.34696	0.3408	0.34905	0.38665	0.31257	0.46289	0.33723	0.38134	0.36439	0.16671	0.12607	0.35475	0.32664	0.37756	0.41251	0.39272	0.27681	0.27252	0.22687	0.21289	0.22218	0.32089	0.26205	0.17156	0.28948	0.27906	0.17455	0.20269	0.18448	0.11392	0.12529	0.27611	0.12193	0.10507	0.10201
1273.2	0.39057	0.3333	0.34679	0.35754	0.39925	0.34208	0.47637	0.34325	0.398	0.37567	0.16455	0.12812	0.35798	0.32184	0.3837	0.41734	0.40827	0.27471	0.27517	0.22996	0.21348	0.22977	0.33052	0.26651	0.17314	0.27898	0.28342	0.17505	0.21391	0.1865	0.11705	0.11799	0.28027	0.12955	0.11131	0.10051
1274.1	0.36575	0.33566	0.31171	0.36008	0.40421	0.33421	0.48465	0.31586	0.40019	0.38369	0.16954	0.13131	0.35631	0.31965	0.36658	0.40331	0.4114	0.26306	0.27499	0.22081	0.21254	0.22767	0.32696	0.2654	0.17277	0.27639	0.27015	0.17327	0.21834	0.18392	0.11869	0.11317	0.28478	0.11925	0.11781	0.10292
1274.9	0.33937	0.36194	0.31099	0.36297	0.41707	0.34602	0.48547	0.28158	0.39097	0.38135	0.17308	0.13316	0.35358	0.30925	0.34797	0.40226	0.41184	0.25575	0.27651	0.22001	0.22447	0.22749	0.31833	0.27107	0.17619	0.27599	0.26618	0.17022	0.23256	0.18679	0.1254	0.11608	0.282	0.12021	0.11624	0.10325
1275.8	0.32163	0.37442	0.30629	0.36411	0.41745	0.35587	0.51405	0.27283	0.39755	0.3812	0.17202	0.13355	0.3499	0.31927	0.34187	0.40977	0.42159	0.26382	0.28618	0.21287	0.22329	0.2222	0.31854	0.27959	0.17277	0.28163	0.26195	0.16335	0.22723	0.19011	0.1327	0.10888	0.27708	0.11931	0.12087	0.10012
1276.7	0.31743	0.40119	0.30508	0.33695	0.42089	0.37458	0.50343	0.27097	0.39137	0.37434	0.18162	0.13239	0.34812	0.32283	0.3509	0.40841	0.42232	0.28563	0.28227	0.21241	0.21032	0.22714	0.32795	0.27719	0.17329	0.28094	0.24376	0.15428	0.22562	0.19325	0.13152	0.1037	0.26843	0.11912	0.12586	0.098642
1277.6	0.32313	0.42181	0.30039	0.33792	0.41262	0.36024	0.50704	0.26041	0.37093	0.38274	0.17801	0.12644	0.35035	0.33436	0.35007	0.41093	0.4167	0.28163	0.28945	0.21161	0.20558	0.22122	0.32164	0.2677	0.17807	0.28482	0.23078	0.1589	0.23318	0.19146	0.13553	0.10516	0.26327	0.11854	0.11724	0.092527
1278.5	0.36206	0.4242	0.31114	0.35199	0.4069	0.36695	0.51447	0.28247	0.37942	0.36934	0.16999	0.11664	0.35452	0.33419	0.36712	0.41757	0.41865	0.29033	0.31114	0.2116	0.19894	0.22719	0.31219	0.26171	0.18081	0.27484	0.22691	0.15878	0.23035	0.19717	0.14053	0.11157	0.25803	0.12286	0.11101	0.090148
1279.4	0.35592	0.43103	0.31866	0.35977	0.41595	0.36914	0.51983	0.29501	0.39744	0.36813	0.182	0.11632	0.35407	0.34897	0.37806	0.42932	0.42736	0.31441	0.31494	0.2136	0.19601	0.22678	0.32658	0.25311	0.1913	0.25587	0.22535	0.16409	0.22949	0.19905	0.14242	0.11074	0.26626	0.12261	0.11346	0.089323
1280.3	0.36066	0.42086	0.31399	0.36511	0.43595	0.35639	0.48546	0.28527	0.37967	0.3562	0.17344	0.11819	0.35138	0.3518	0.38024	0.43076	0.42743	0.31163	0.30391	0.20926	0.17913	0.21143	0.31811	0.24462	0.19412	0.24344	0.20906	0.1644	0.23461	0.19265	0.13665	0.10952	0.24865	0.115	0.099256	0.088867
1281.2	0.3713	0.40823	0.29563	0.39701	0.44654	0.33773	0.50401	0.28182	0.39255	0.35336	0.17021	0.11257	0.35527	0.35875	0.37043	0.44263	0.4375	0.3005	0.3136	0.20515	0.18753	0.20835	0.31606	0.23865	0.19529	0.23686	0.20496	0.1677	0.24355	0.19172	0.14979	0.11125	0.25039	0.10856	0.10087	0.084779
1282	0.35896	0.38674	0.29919	0.38785	0.43268	0.32518	0.50834	0.27635	0.3845	0.33218	0.17819	0.10768	0.34192	0.3398	0.37013	0.44186	0.43084	0.29445	0.31016	0.19503	0.17948	0.19749	0.32732	0.23487	0.19631	0.2282	0.2024	0.15995	0.23798	0.19175	0.14927	0.11021	0.24127	0.099251	0.10325	0.081333
1282.9	0.34446	0.3613	0.31345	0.36873	0.44404	0.3144	0.49845	0.25934	0.3774	0.32027	0.16359	0.10332	0.33636	0.33243	0.37146	0.43511	0.42743	0.28752	0.29008	0.18736	0.18038	0.17717	0.31754	0.23918	0.1986	0.21747	0.19474	0.15009	0.23839	0.18743	0.14627	0.10254	0.24535	0.089796	0.093218	0.082443
1283.8	0.35169	0.36027	0.30631	0.36114	0.46048	0.30402	0.47711	0.25166	0.34975	0.31254	0.1556	0.09469	0.33324	0.31698	0.37667	0.43179	0.42105	0.2779	0.27397	0.1778	0.17282	0.17551	0.30329	0.23257	0.19083	0.21348	0.18018	0.13998	0.22821	0.18163	0.14034	0.097119	0.2325	0.083915	0.08362	0.074734
1284.7	0.34997	0.34421	0.32208	0.36333	0.46191	0.32278	0.47504	0.25694	0.36474	0.32428	0.1713	0.092002	0.33629	0.30776	0.37639	0.42804	0.42696	0.28517	0.27337	0.17503	0.17219	0.18931	0.30949	0.23493	0.18845	0.19821	0.17363	0.13591	0.23482	0.18501	0.14093	0.09726	0.24025	0.08642	0.0895	0.070488
1285.6	0.34049	0.34615	0.32217	0.36081	0.44144	0.32677	0.46273	0.25433	0.35061	0.31929	0.1714	0.10192	0.33071	0.29792	0.37611	0.41442	0.4098	0.27721	0.25635	0.16581	0.16071	0.18255	0.30069	0.23861	0.18396	0.18146	0.16368	0.13143	0.22415	0.18193	0.12889	0.093165	0.22582	0.085286	0.076171	0.068159
1286.5	0.37298	0.36731	0.32128	0.34798	0.44517	0.31936	0.46847	0.27623	0.362	0.33195	0.17683	0.1133	0.33555	0.31386	0.37508	0.41191	0.41006	0.26777	0.25712	0.17262	0.17224	0.18933	0.29493	0.24328	0.17788	0.18234	0.16208	0.12865	0.22954	0.17262	0.12867	0.09834	0.22726	0.090366	0.079681	0.077573
1287.4	0.38548	0.38897	0.32636	0.3645	0.43361	0.31865	0.48047	0.28254	0.35739	0.3517	0.20431	0.12489	0.34251	0.31275	0.37182	0.41395	0.41126	0.26954	0.26898	0.1663	0.1702	0.20136	0.30345	0.23976	0.17147	0.18411	0.157	0.13863	0.22455	0.16845	0.13031	0.10105	0.21695	0.099177	0.085577	0.067978
1288.3	0.37978	0.36037	0.31253	0.35133	0.39584	0.31518	0.48049	0.27812	0.36974	0.3371	0.18459	0.13159	0.33684	0.30766	0.36093	0.4029	0.39844	0.26788	0.26817	0.16221	0.15814	0.1784	0.2954	0.24323	0.16198	0.17916	0.14393	0.13306	0.21442	0.16487	0.12987	0.102	0.20647	0.090309	0.085104	0.061757
1289.1	0.38897	0.37046	0.32683	0.34777	0.3792	0.29696	0.47966	0.29477	0.38589	0.33778	0.17737	0.12944	0.33623	0.30893	0.37582	0.40418	0.38293	0.2534	0.25989	0.16882	0.17268	0.17779	0.28433	0.22891	0.15798	0.18115	0.14849	0.12521	0.19915	0.16091	0.12846	0.10805	0.20599	0.086025	0.083275	0.049992
1290	0.40427	0.35838	0.33866	0.35888	0.39109	0.30571	0.48351	0.30171	0.39596	0.3501	0.18338	0.12157	0.34132	0.31393	0.37633	0.41157	0.39104	0.26833	0.26045	0.18043	0.18531	0.1777	0.29614	0.2241	0.15822	0.18008	0.14905	0.12272	0.20469	0.16061	0.12959	0.11164	0.21862	0.085628	0.084002	0.044875
1290.9	0.36756	0.34063	0.30892	0.36668	0.38363	0.30285	0.45632	0.27887	0.38338	0.3457	0.14587	0.11214	0.32901	0.30052	0.35271	0.40531	0.38998	0.26611	0.23643	0.17836	0.16088	0.17391	0.28048	0.22836	0.14541	0.16071	0.12492	0.10697	0.19829	0.16019	0.11994	0.10103	0.21236	0.081824	0.064161	0.025754
1291.8	0.38103	0.34433	0.32324	0.37692	0.40367	0.32145	0.46105	0.28946	0.40602	0.36367	0.13077	0.10687	0.33097	0.32421	0.36561	0.41415	0.39891	0.28539	0.23394	0.18809	0.17603	0.18584	0.29291	0.23285	0.15479	0.16677	0.12346	0.10535	0.20601	0.16234	0.1231	0.10927	0.22706	0.08377	0.06864	0.034296
1292.7	0.37756	0.34853	0.32114	0.37406	0.38068	0.32568	0.48123	0.2792	0.39515	0.35293	0.12742	0.095786	0.33583	0.33783	0.36177	0.42189	0.38477	0.28497	0.23564	0.17701	0.17128	0.1873	0.29021	0.22707	0.14799	0.15939	0.12097	0.1039	0.20211	0.16283	0.12159	0.1074	0.22331	0.085335	0.060117	0.033111
1293.6	0.39423	0.36334	0.33199	0.38064	0.3745	0.33563	0.50506	0.28737	0.36868	0.35491	0.11491	0.094178	0.34533	0.35531	0.36393	0.42365	0.38751	0.29964	0.24538	0.18185	0.16689	0.17944	0.29491	0.24424	0.15525	0.16121	0.12301	0.10739	0.20326	0.16249	0.12147	0.10585	0.22582	0.090088	0.05364	0.043213
1294.4	0.39546	0.3641	0.3192	0.361	0.37494	0.3381	0.49246	0.27245	0.36772	0.336	0.087153	0.095802	0.34163	0.3591	0.3631	0.42074	0.39134	0.30655	0.24188	0.16722	0.1668	0.16738	0.27734	0.2364	0.15685	0.1575	0.12174	0.1012	0.19886	0.16652	0.11391	0.10246	0.22575	0.091591	0.046829	0.036582
1295.3	0.39356	0.34983	0.31214	0.36339	0.37895	0.35081	0.49426	0.25612	0.35516	0.34418	0.10714	0.088995	0.35452	0.35778	0.37078	0.42395	0.39314	0.32781	0.24494	0.15627	0.16314	0.15557	0.28495	0.23327	0.16517	0.15558	0.12949	0.10445	0.19015	0.16696	0.11391	0.094986	0.22284	0.092713	0.057536	0.043878
1296.2	0.3731	0.34149	0.28767	0.34376	0.35495	0.35723	0.47387	0.25661	0.33536	0.32965	0.1097	0.087607	0.35157	0.34552	0.36134	0.42195	0.37849	0.31504	0.24066	0.14855	0.14339	0.14007	0.28906	0.23364	0.15818	0.14605	0.13266	0.099204	0.18535	0.16741	0.10994	0.085281	0.21798	0.096558	0.052861	0.039261
1297.1	0.38946	0.33512	0.29381	0.35611	0.37654	0.37862	0.44844	0.26075	0.35536	0.35638	0.12842	0.10039	0.35159	0.34347	0.37628	0.4295	0.39853	0.32183	0.23841	0.15775	0.15465	0.1551	0.30092	0.23674	0.16595	0.14978	0.14213	0.099919	0.19447	0.1714	0.10596	0.086775	0.23711	0.10212	0.065025	0.047935
1298	0.38207	0.34871	0.292	0.35937	0.38413	0.39272	0.43673	0.26348	0.35156	0.36222	0.12768	0.10828	0.3575	0.34516	0.37873	0.43339	0.40603	0.33355	0.23526	0.14514	0.13956	0.16298	0.30673	0.23046	0.16631	0.1555	0.14003	0.10234	0.2002	0.17551	0.10886	0.092368	0.23994	0.098682	0.070392	0.060436
1298.9	0.38794	0.36552	0.30339	0.37014	0.37236	0.39404	0.45296	0.28789	0.34453	0.37243	0.15908	0.10857	0.36396	0.342	0.37956	0.43973	0.39328	0.33678	0.25034	0.15245	0.13009	0.16486	0.32986	0.23369	0.1644	0.17063	0.14423	0.10367	0.19595	0.17181	0.11482	0.097584	0.2425	0.101	0.086223	0.075127
1299.8	0.42122	0.39022	0.30383	0.37271	0.3634	0.39832	0.45548	0.3123	0.35083	0.35756	0.16331	0.11178	0.36961	0.35653	0.37814	0.44497	0.38446	0.33434	0.2498	0.16022	0.14172	0.1513	0.33629	0.23288	0.16543	0.18527	0.14478	0.11061	0.20603	0.17607	0.11565	0.11369	0.25444	0.092768	0.085906	0.082911
1300.6	0.42756	0.37968	0.29332	0.36864	0.33662	0.38744	0.46738	0.31079	0.35524	0.35797	0.15322	0.12104	0.37361	0.35176	0.36035	0.44977	0.37524	0.34161	0.23749	0.16442	0.14573	0.14323	0.33353	0.23984	0.16119	0.19081	0.14347	0.10982	0.19861	0.1777	0.11175	0.12432	0.25587	0.080202	0.08721	0.098162
1301.5	0.44672	0.39257	0.30224	0.36702	0.32206	0.3689	0.49195	0.334	0.34841	0.36765	0.156	0.12103	0.38661	0.35235	0.35345	0.44691	0.36953	0.33382	0.24648	0.17465	0.14331	0.14041	0.34651	0.24614	0.16343	0.19824	0.15281	0.11372	0.2053	0.17954	0.12251	0.13805	0.25954	0.087276	0.098298	0.10232
1302.4	0.45061	0.38623	0.27333	0.35369	0.29835	0.3421	0.48461	0.33898	0.35301	0.36771	0.14721	0.11488	0.38027	0.34	0.33493	0.43752	0.3633	0.30558	0.24222	0.17219	0.15854	0.13899	0.33722	0.25015	0.15465	0.2041	0.1516	0.11057	0.20439	0.17317	0.11874	0.1386	0.26554	0.097074	0.097659	0.097023
1303.3	0.46304	0.40726	0.26359	0.336	0.29322	0.33498	0.47258	0.33708	0.36808	0.36141	0.13218	0.11123	0.37488	0.34247	0.34156	0.43768	0.37353	0.2978	0.22584	0.17297	0.16841	0.13886	0.33751	0.26466	0.15757	0.21619	0.15584	0.11517	0.2146	0.18059	0.11866	0.15327	0.28073	0.099044	0.098217	0.098465
1304.2	0.45269	0.40661	0.29418	0.32845	0.3016	0.34007	0.47305	0.34268	0.37821	0.37694	0.14875	0.11289	0.36927	0.35553	0.35394	0.43618	0.37877	0.29556	0.22555	0.16218	0.17221	0.16441	0.35002	0.26912	0.16438	0.22404	0.16648	0.12062	0.2238	0.18168	0.12683	0.15946	0.28889	0.11421	0.11196	0.11129
1305.1	0.42589	0.44515	0.27475	0.3132	0.30743	0.32411	0.46972	0.32721	0.38262	0.39301	0.14512	0.10051	0.36288	0.36473	0.3507	0.41659	0.38132	0.28168	0.22855	0.15451	0.17136	0.17923	0.34547	0.26213	0.16516	0.24051	0.17108	0.11503	0.23074	0.18001	0.13288	0.15841	0.29144	0.12714	0.11355	0.10665
1305.9	0.41491	0.45757	0.2735	0.31911	0.34076	0.31641	0.48096	0.34113	0.39485	0.38855	0.14829	0.098743	0.35687	0.37257	0.35572	0.4221	0.3932	0.28184	0.23087	0.15263	0.17589	0.17491	0.33694	0.26398	0.16847	0.24818	0.1682	0.12992	0.24881	0.18547	0.13605	0.16245	0.30211	0.12541	0.1069	0.11721
1306.8	0.39975	0.43032	0.28245	0.32991	0.34711	0.29908	0.46982	0.34917	0.39471	0.40046	0.17075	0.10459	0.34969	0.36647	0.37051	0.42805	0.40939	0.28336	0.23275	0.16745	0.17244	0.17352	0.35067	0.26999	0.1726	0.24655	0.17631	0.13948	0.2569	0.18933	0.13875	0.17191	0.30032	0.1233	0.11683	0.12496
1307.7	0.38562	0.43906	0.28669	0.34962	0.35881	0.29986	0.47743	0.35297	0.39057	0.4231	0.16402	0.1171	0.35552	0.37345	0.37179	0.42979	0.41129	0.28413	0.24516	0.1697	0.16756	0.183	0.33852	0.27415	0.17546	0.26037	0.18629	0.14717	0.26438	0.18357	0.1436	0.16687	0.29532	0.12647	0.1164	0.13844
1308.6	0.40168	0.45618	0.26729	0.37125	0.37128	0.3036	0.47862	0.3673	0.40567	0.44084	0.16005	0.13742	0.36678	0.36399	0.37108	0.44808	0.41899	0.29716	0.25519	0.18152	0.17509	0.18534	0.34211	0.28269	0.17656	0.27786	0.18777	0.15673	0.27218	0.19302	0.15059	0.1714	0.29809	0.1281	0.11274	0.14056
1309.5	0.43116	0.45137	0.30389	0.38311	0.40234	0.31009	0.48225	0.38548	0.41639	0.44568	0.17408	0.15327	0.37306	0.37471	0.3969	0.46836	0.43291	0.30348	0.2735	0.18278	0.18322	0.18895	0.35005	0.29505	0.18899	0.28664	0.20331	0.17319	0.2874	0.20146	0.15844	0.17711	0.30408	0.12928	0.1249	0.14997
1310.3	0.40763	0.43031	0.29073	0.36439	0.3565	0.30184	0.44199	0.35506	0.40959	0.44507	0.1547	0.15101	0.35858	0.36651	0.39496	0.45159	0.41539	0.30145	0.2532	0.17492	0.18408	0.19283	0.34276	0.2977	0.18161	0.28663	0.21162	0.15532	0.27628	0.20021	0.15148	0.17348	0.29475	0.12495	0.12423	0.14983
1311.2	0.43333	0.47875	0.3052	0.35528	0.38502	0.35301	0.46108	0.35806	0.4327	0.44429	0.15166	0.15249	0.37374	0.39294	0.40053	0.45302	0.4165	0.32779	0.26121	0.1803	0.19735	0.19684	0.34382	0.3044	0.18921	0.31225	0.23313	0.15319	0.28617	0.21161	0.15911	0.17904	0.31244	0.1277	0.13258	0.16307
1312.1	0.4558	0.47347	0.31868	0.35508	0.39394	0.37252	0.46871	0.37707	0.43467	0.43534	0.167	0.14659	0.37856	0.3962	0.39798	0.45557	0.41911	0.3416	0.26277	0.18481	0.20085	0.19511	0.35687	0.30651	0.18946	0.31651	0.23796	0.15998	0.29442	0.22513	0.16588	0.18963	0.32453	0.13355	0.1445	0.16849
1313	0.46339	0.46967	0.31872	0.35332	0.39777	0.36427	0.46837	0.39204	0.43341	0.43331	0.16471	0.13267	0.37553	0.40794	0.38931	0.44692	0.42981	0.34571	0.25821	0.18453	0.19065	0.20386	0.35104	0.30383	0.19818	0.32424	0.24732	0.15956	0.29444	0.22563	0.16447	0.19498	0.32298	0.14143	0.15057	0.17392
1313.9	0.45952	0.46909	0.3118	0.36449	0.3825	0.36233	0.45902	0.39343	0.44434	0.44563	0.17107	0.1224	0.37242	0.40026	0.37177	0.44948	0.42703	0.34759	0.2437	0.19183	0.18558	0.20636	0.34534	0.29318	0.20481	0.32673	0.24084	0.16101	0.29632	0.22967	0.16006	0.19794	0.32867	0.14847	0.14584	0.17654
1314.8	0.48561	0.51336	0.3263	0.35469	0.42912	0.38067	0.47743	0.42825	0.46155	0.46488	0.18991	0.12838	0.39143	0.41462	0.37649	0.44906	0.44287	0.35322	0.25456	0.1988	0.19554	0.21282	0.35598	0.29837	0.21859	0.3416	0.2474	0.1708	0.30069	0.22749	0.1703	0.20554	0.34453	0.15784	0.15617	0.18207
1315.6	0.4734	0.49332	0.31766	0.34508	0.42506	0.34922	0.47347	0.42095	0.46982	0.47668	0.19848	0.13718	0.38685	0.40794	0.36447	0.44242	0.44064	0.3387	0.24957	0.19676	0.19705	0.21878	0.35707	0.30356	0.22367	0.33104	0.23906	0.18255	0.29765	0.21993	0.17063	0.20899	0.34578	0.16684	0.16004	0.17888
1316.5	0.44858	0.49275	0.31798	0.33074	0.41923	0.32801	0.45684	0.41851	0.47276	0.48684	0.20283	0.14472	0.37912	0.40725	0.37234	0.44211	0.43369	0.31866	0.25013	0.19116	0.19629	0.2144	0.35211	0.30789	0.23379	0.33138	0.24521	0.17383	0.28999	0.21327	0.17033	0.20611	0.33785	0.16234	0.15814	0.18207
1317.4	0.41724	0.48997	0.32976	0.31397	0.40016	0.32727	0.44162	0.394	0.46047	0.50411	0.21655	0.14998	0.37816	0.39161	0.37084	0.43704	0.43376	0.3149	0.24878	0.19704	0.18779	0.20581	0.3612	0.30578	0.2346	0.32945	0.24242	0.17888	0.28934	0.21676	0.16929	0.2017	0.32967	0.16196	0.1633	0.18162
1318.3	0.41319	0.50002	0.31716	0.31327	0.39536	0.3102	0.4375	0.41283	0.45371	0.49303	0.22129	0.15858	0.37401	0.39989	0.37573	0.43453	0.43924	0.30772	0.25331	0.2057	0.19492	0.18956	0.36473	0.3182	0.23085	0.3299	0.24782	0.18547	0.28015	0.20742	0.17032	0.20347	0.33247	0.1588	0.1711	0.18909
1319.2	0.40175	0.45905	0.30705	0.33477	0.37757	0.31381	0.44258	0.4015	0.45	0.46723	0.22125	0.17051	0.36165	0.38178	0.37287	0.44179	0.43973	0.32593	0.25989	0.21014	0.19609	0.18392	0.37019	0.31861	0.23092	0.32353	0.24752	0.19274	0.2859	0.21567	0.16813	0.19853	0.32529	0.15332	0.17611	0.19448
1320	0.40685	0.459	0.27678	0.34159	0.38474	0.32312	0.43569	0.40961	0.42744	0.46143	0.20562	0.15954	0.35618	0.37724	0.35952	0.45216	0.43834	0.34161	0.25153	0.20502	0.18904	0.18251	0.3638	0.30406	0.22787	0.33122	0.23957	0.19076	0.29032	0.22065	0.16468	0.19715	0.31019	0.15173	0.16862	0.19105
1320.9	0.41519	0.4459	0.26718	0.34178	0.40388	0.31984	0.44981	0.43352	0.44354	0.49109	0.20982	0.15981	0.37167	0.37221	0.35768	0.45444	0.45207	0.35311	0.25539	0.22015	0.1975	0.20472	0.36492	0.30263	0.23025	0.32932	0.23247	0.20315	0.30031	0.22288	0.16774	0.20705	0.30696	0.1628	0.17525	0.18581
1321.8	0.42195	0.44661	0.27576	0.33131	0.42329	0.31421	0.45734	0.43881	0.44879	0.46677	0.19476	0.15197	0.37074	0.37914	0.35897	0.44163	0.44772	0.34761	0.25598	0.21838	0.2099	0.20689	0.34257	0.30273	0.2253	0.32298	0.23569	0.19974	0.30783	0.22216	0.16326	0.20568	0.3114	0.15929	0.16361	0.18276
1322.7	0.43758	0.46112	0.2856	0.33045	0.44651	0.34302	0.47112	0.44551	0.45994	0.47789	0.192	0.15964	0.39343	0.38582	0.37303	0.44547	0.46375	0.37705	0.27243	0.22507	0.22052	0.23397	0.3529	0.3142	0.22869	0.33613	0.23908	0.2011	0.3233	0.23396	0.1706	0.21197	0.31291	0.15842	0.16855	0.18418
1323.6	0.4496	0.48352	0.27876	0.34882	0.43155	0.32776	0.4679	0.44898	0.46424	0.51248	0.19108	0.16669	0.40816	0.40247	0.37284	0.46031	0.47034	0.37245	0.27269	0.23088	0.22101	0.25441	0.35621	0.32512	0.22856	0.34771	0.23822	0.20798	0.32693	0.23332	0.17045	0.22243	0.31532	0.16594	0.15871	0.18524
1324.4	0.45898	0.49879	0.3262	0.35461	0.42652	0.33395	0.47909	0.46278	0.49158	0.53507	0.19843	0.18864	0.42109	0.4175	0.40018	0.46394	0.47465	0.37802	0.29809	0.24126	0.22687	0.26388	0.37381	0.34424	0.23387	0.35584	0.24768	0.20978	0.32347	0.23371	0.18202	0.22727	0.31997	0.16285	0.16188	0.19149
1325.3	0.46728	0.52614	0.34974	0.37526	0.42862	0.35923	0.48716	0.46444	0.50007	0.51968	0.20635	0.20184	0.42732	0.43416	0.40388	0.46824	0.48314	0.38703	0.30459	0.23884	0.23298	0.26186	0.38645	0.36173	0.24277	0.3615	0.25357	0.21498	0.32845	0.2379	0.17939	0.22856	0.33328	0.16286	0.16582	0.20648
1326.2	0.51341	0.55448	0.37305	0.4015	0.45416	0.39554	0.51467	0.49526	0.52837	0.54102	0.21849	0.22827	0.44513	0.45767	0.42723	0.49453	0.49866	0.41516	0.32615	0.26236	0.2509	0.27633	0.41907	0.37889	0.26282	0.37676	0.26993	0.23421	0.33819	0.2503	0.19379	0.24707	0.35702	0.1708	0.18321	0.21648
1327.1	0.51059	0.55202	0.3996	0.39542	0.46646	0.42202	0.52762	0.48639	0.52945	0.54164	0.23339	0.22232	0.44048	0.45927	0.43971	0.4903	0.51607	0.4215	0.32564	0.25774	0.25368	0.27611	0.42095	0.36395	0.26462	0.37007	0.27729	0.23934	0.34371	0.2534	0.19418	0.25	0.35137	0.1786	0.18334	0.21411
1328	0.525	0.56879	0.41595	0.37589	0.51288	0.45775	0.53172	0.499	0.54234	0.52591	0.25161	0.2197	0.4383	0.47196	0.44344	0.49118	0.53456	0.43636	0.32615	0.25879	0.25778	0.27934	0.42889	0.36649	0.27652	0.37842	0.28056	0.2466	0.34749	0.26062	0.19722	0.24777	0.35213	0.18205	0.19758	0.21638
1328.8	0.52552	0.57226	0.40766	0.352	0.52544	0.4433	0.53895	0.49621	0.54723	0.50219	0.27406	0.22105	0.43749	0.48228	0.43055	0.48508	0.55279	0.43405	0.32383	0.25819	0.26487	0.27403	0.42207	0.36576	0.27625	0.3854	0.28009	0.24605	0.36857	0.26284	0.19485	0.24338	0.36192	0.1863	0.2047	0.22103
1329.7	0.53177	0.56242	0.38694	0.32951	0.51993	0.42807	0.53542	0.48978	0.53289	0.49339	0.25171	0.21927	0.422	0.48863	0.42555	0.48652	0.55079	0.43176	0.32039	0.26627	0.26255	0.27179	0.41186	0.35902	0.27457	0.38456	0.2821	0.24874	0.36845	0.26096	0.19721	0.238	0.35647	0.18264	0.20519	0.21277
1330.6	0.50861	0.57059	0.41028	0.31978	0.50144	0.42525	0.54405	0.48761	0.52522	0.50076	0.26352	0.22489	0.41714	0.487	0.43519	0.49441	0.55122	0.42171	0.31774	0.2639	0.26465	0.26993	0.39827	0.36617	0.27486	0.38037	0.28123	0.24149	0.36299	0.25633	0.20096	0.23941	0.34817	0.18255	0.209	0.22053
1331.5	0.49737	0.56003	0.4182	0.32787	0.48524	0.41062	0.53413	0.51278	0.53641	0.49688	0.2847	0.24446	0.42232	0.49099	0.43408	0.50209	0.54369	0.41585	0.31907	0.27422	0.27009	0.27843	0.41506	0.38904	0.28527	0.3751	0.28845	0.24623	0.36536	0.25908	0.19872	0.24917	0.35986	0.18621	0.22141	0.2282
1332.4	0.49025	0.59162	0.44006	0.33143	0.49858	0.40269	0.54207	0.51811	0.5415	0.50336	0.28405	0.24717	0.42231	0.50967	0.44836	0.5131	0.54966	0.41447	0.32911	0.28488	0.28496	0.26612	0.42629	0.38276	0.28363	0.38033	0.29789	0.25191	0.37351	0.2596	0.20046	0.25207	0.36834	0.18529	0.23212	0.23224
1333.2	0.50977	0.61459	0.46119	0.36417	0.49767	0.41778	0.54795	0.54107	0.5504	0.51875	0.2946	0.23937	0.43829	0.51591	0.47266	0.5351	0.55402	0.43087	0.32546	0.30078	0.29507	0.28267	0.45701	0.3827	0.30051	0.38349	0.30862	0.26695	0.3724	0.26275	0.20226	0.25992	0.37711	0.19656	0.24471	0.23684
1334.1	0.52377	0.66542	0.51269	0.38503	0.53521	0.41891	0.55677	0.56849	0.55665	0.55324	0.3327	0.23927	0.45712	0.53111	0.49484	0.54512	0.57822	0.45235	0.33506	0.3138	0.31364	0.30766	0.48845	0.39052	0.31532	0.39852	0.3197	0.27502	0.38962	0.26815	0.20643	0.27318	0.38963	0.21429	0.25875	0.24763
1335	0.54647	0.69383	0.54777	0.39996	0.59161	0.43599	0.57376	0.60219	0.5884	0.5701	0.35079	0.24282	0.47199	0.54346	0.5104	0.54938	0.6058	0.48669	0.35328	0.32548	0.34558	0.33509	0.51543	0.39769	0.32572	0.41594	0.33632	0.2961	0.41272	0.2774	0.21061	0.28983	0.41169	0.23629	0.27203	0.25087
1335.9	0.56337	0.73432	0.56021	0.41506	0.63298	0.4511	0.57514	0.59923	0.58913	0.58061	0.35365	0.24346	0.47474	0.55755	0.52509	0.56751	0.62097	0.49923	0.35044	0.32605	0.35869	0.34081	0.52207	0.40136	0.33239	0.43159	0.34001	0.30785	0.41698	0.27993	0.21588	0.29516	0.42209	0.24666	0.2837	0.26705
1336.7	0.57355	0.71468	0.58858	0.43629	0.63031	0.45185	0.59023	0.59627	0.59424	0.59912	0.36772	0.24107	0.49537	0.54188	0.5413	0.57788	0.61941	0.50476	0.35915	0.32429	0.36644	0.36339	0.5228	0.3987	0.34331	0.42498	0.34668	0.32308	0.41889	0.28105	0.2237	0.30936	0.43517	0.26984	0.28237	0.26958
1337.6	0.57526	0.74976	0.60129	0.4542	0.65616	0.48587	0.58954	0.59838	0.61687	0.62637	0.38051	0.25442	0.5051	0.54677	0.54238	0.58582	0.63135	0.51806	0.37353	0.33188	0.3879	0.3796	0.52715	0.41375	0.35022	0.42995	0.35558	0.33653	0.4309	0.29302	0.2287	0.32751	0.45067	0.28528	0.2938	0.28422
1338.5	0.55965	0.72126	0.59433	0.44486	0.65807	0.49785	0.58348	0.59158	0.62027	0.6129	0.38541	0.26319	0.50612	0.53111	0.54085	0.59487	0.63952	0.51645	0.37512	0.32523	0.39221	0.37282	0.5159	0.40848	0.34478	0.42296	0.36397	0.3398	0.43374	0.29916	0.22902	0.33656	0.45985	0.28497	0.29623	0.28276
1339.4	0.56265	0.69326	0.56772	0.4481	0.64803	0.49763	0.57673	0.56979	0.61167	0.59908	0.38757	0.26758	0.51511	0.52765	0.53832	0.60636	0.6342	0.51991	0.38022	0.31226	0.37864	0.36592	0.52559	0.41698	0.3575	0.41499	0.35952	0.34375	0.43382	0.30062	0.23484	0.33666	0.46352	0.28352	0.30223	0.29241
1340.3	0.57763	0.70372	0.60608	0.44995	0.66116	0.50686	0.60035	0.58386	0.62746	0.62526	0.38368	0.27406	0.53087	0.53392	0.54568	0.61221	0.64413	0.53399	0.39597	0.32454	0.39202	0.38215	0.53251	0.42198	0.36689	0.41554	0.38062	0.3483	0.46099	0.30144	0.24475	0.34634	0.47851	0.28827	0.30706	0.29761
1341.1	0.60442	0.72971	0.61956	0.44761	0.69314	0.53283	0.60922	0.60158	0.63791	0.63217	0.39852	0.29648	0.54092	0.55488	0.56193	0.62116	0.67526	0.55822	0.40211	0.33951	0.39182	0.39953	0.54233	0.45037	0.38501	0.42975	0.39857	0.34487	0.48342	0.31363	0.25576	0.36521	0.49797	0.2932	0.32344	0.3172
1342	0.57406	0.70001	0.62558	0.432	0.70043	0.53125	0.62557	0.57758	0.63199	0.61983	0.40126	0.28859	0.5349	0.55356	0.57082	0.62224	0.67818	0.57485	0.39771	0.32722	0.39103	0.39418	0.53751	0.44195	0.38831	0.41972	0.40266	0.34229	0.49938	0.31472	0.26153	0.36681	0.50059	0.28967	0.32785	0.31222
1342.9	0.60589	0.73784	0.65824	0.45763	0.71128	0.5712	0.6577	0.57666	0.67253	0.6433	0.40436	0.29591	0.54797	0.5739	0.58872	0.64242	0.68893	0.59835	0.41122	0.34099	0.4154	0.41553	0.55604	0.45123	0.39616	0.42514	0.41527	0.35187	0.51452	0.32218	0.27924	0.38299	0.52177	0.2995	0.33779	0.32463
1343.8	0.61838	0.77026	0.65656	0.46614	0.68649	0.56195	0.63918	0.58487	0.67366	0.65932	0.39022	0.29042	0.53717	0.58616	0.58999	0.6505	0.692	0.59559	0.40616	0.34352	0.42034	0.41761	0.53864	0.43975	0.38793	0.43284	0.42014	0.34804	0.51473	0.31975	0.27885	0.38876	0.52664	0.30686	0.33737	0.32449
1344.6	0.63201	0.76473	0.64568	0.48636	0.69277	0.56747	0.63577	0.58133	0.67137	0.64717	0.38618	0.29139	0.53591	0.58397	0.58615	0.66491	0.68981	0.60343	0.40846	0.33793	0.41253	0.4216	0.53734	0.43746	0.38719	0.4351	0.4257	0.36995	0.49859	0.32696	0.28169	0.39539	0.53357	0.31128	0.33279	0.31872
1345.5	0.62074	0.77203	0.66243	0.50869	0.67843	0.57988	0.63704	0.5865	0.68373	0.68229	0.38692	0.2907	0.53928	0.58963	0.57568	0.66568	0.68033	0.61591	0.41802	0.32991	0.42476	0.42918	0.53351	0.41923	0.38723	0.43431	0.42539	0.37879	0.4947	0.32962	0.28413	0.39192	0.53632	0.32091	0.33187	0.31605
1346.4	0.6686	0.81235	0.7021	0.52386	0.69262	0.61119	0.64751	0.62206	0.69363	0.70743	0.39538	0.31136	0.55342	0.60327	0.59987	0.68011	0.69961	0.62257	0.43596	0.33747	0.4395	0.43855	0.54431	0.43442	0.39479	0.45223	0.45217	0.39128	0.49875	0.33606	0.29061	0.40605	0.54879	0.32993	0.33673	0.33403
1347.3	0.65855	0.81572	0.68726	0.52994	0.70019	0.62341	0.63457	0.63454	0.68868	0.72111	0.40276	0.31254	0.55869	0.61778	0.60081	0.68366	0.69946	0.63447	0.43114	0.33235	0.426	0.43746	0.5446	0.44863	0.40391	0.46857	0.45137	0.4009	0.49622	0.33848	0.28447	0.4083	0.5537	0.33647	0.33693	0.34512
1348.1	0.63748	0.79075	0.69134	0.54179	0.70012	0.64371	0.64784	0.62777	0.71534	0.73444	0.41161	0.3153	0.57004	0.60776	0.60588	0.68811	0.70849	0.62622	0.42735	0.32802	0.44219	0.4365	0.56123	0.45477	0.40413	0.47393	0.4573	0.40797	0.49195	0.33955	0.28738	0.40461	0.56575	0.33992	0.34003	0.34283
1349	0.64908	0.80719	0.70016	0.55383	0.71712	0.66008	0.6611	0.64005	0.73495	0.76578	0.44121	0.32524	0.57649	0.61207	0.60858	0.69511	0.72629	0.63992	0.44248	0.32993	0.45325	0.43759	0.57411	0.45927	0.41042	0.48682	0.4486	0.4006	0.50797	0.34146	0.29642	0.40974	0.56899	0.35076	0.35061	0.34738
1349.9	0.65328	0.80712	0.67638	0.56028	0.75475	0.66602	0.66553	0.64726	0.74391	0.76004	0.46091	0.32487	0.57448	0.61227	0.61055	0.70722	0.74734	0.65035	0.43723	0.33997	0.45741	0.43051	0.59111	0.47295	0.40863	0.49715	0.44944	0.40131	0.52265	0.34229	0.30361	0.41579	0.57143	0.35307	0.35908	0.34793
1350.8	0.64842	0.78463	0.63693	0.58945	0.77075	0.6641	0.6665	0.648	0.76657	0.76903	0.47199	0.32523	0.56775	0.60624	0.60252	0.71391	0.75125	0.65884	0.4373	0.34835	0.44751	0.42638	0.58741	0.47647	0.40406	0.49254	0.43743	0.40713	0.53199	0.34704	0.30694	0.41105	0.56889	0.36159	0.35811	0.34139
1351.6	0.66291	0.77669	0.66171	0.58612	0.77325	0.6671	0.69141	0.64853	0.77629	0.78475	0.49537	0.32653	0.56482	0.59885	0.60588	0.70739	0.75855	0.67316	0.45845	0.35129	0.46313	0.43247	0.59341	0.47279	0.40978	0.49141	0.44816	0.4047	0.547	0.35416	0.32077	0.41279	0.57206	0.3744	0.37187	0.33049
1352.5	0.69095	0.81805	0.68923	0.58385	0.81701	0.69549	0.708	0.67804	0.78488	0.81083	0.51142	0.3294	0.56926	0.62322	0.61663	0.71552	0.77448	0.70391	0.46725	0.37182	0.46111	0.44496	0.59262	0.47895	0.41768	0.50255	0.46044	0.41555	0.56439	0.36566	0.32504	0.43099	0.58345	0.38449	0.38112	0.33325
1353.4	0.68151	0.78869	0.69411	0.58788	0.8185	0.70027	0.69822	0.68506	0.77423	0.81385	0.50563	0.33102	0.5742	0.61845	0.62326	0.71434	0.77274	0.68451	0.45761	0.37344	0.45803	0.43803	0.57902	0.49122	0.42077	0.49489	0.46319	0.41704	0.57437	0.37183	0.327	0.43236	0.57942	0.38987	0.37881	0.33492
1354.3	0.69806	0.78792	0.72862	0.58317	0.8065	0.72454	0.69487	0.69978	0.78225	0.83086	0.5105	0.32951	0.58669	0.62066	0.63978	0.71982	0.77087	0.70288	0.46314	0.37996	0.47045	0.43163	0.57328	0.4941	0.41834	0.49507	0.48178	0.41821	0.58528	0.3852	0.32401	0.44748	0.58556	0.39215	0.38536	0.33751
1355.1	0.71742	0.8012	0.73775	0.58337	0.81666	0.72598	0.69673	0.70985	0.76932	0.84133	0.50564	0.3277	0.58961	0.63495	0.63905	0.72597	0.77143	0.69842	0.46517	0.37693	0.4762	0.43443	0.57699	0.49197	0.4205	0.51345	0.48753	0.42388	0.58148	0.39081	0.3258	0.45651	0.59199	0.3932	0.38945	0.33474
1356	0.73014	0.78442	0.74664	0.61275	0.82097	0.75419	0.70398	0.72356	0.78305	0.85963	0.51365	0.33369	0.60194	0.64861	0.64909	0.74732	0.78009	0.69068	0.47207	0.37646	0.47588	0.4334	0.58191	0.50381	0.42812	0.52077	0.49209	0.4412	0.5785	0.40143	0.33505	0.46006	0.5961	0.39853	0.39073	0.35217
1356.9	0.70232	0.78417	0.73388	0.60824	0.80084	0.73439	0.71227	0.69088	0.76156	0.83885	0.51468	0.34104	0.60731	0.65543	0.651	0.73872	0.77121	0.68773	0.48385	0.36365	0.46948	0.42982	0.57557	0.49676	0.42778	0.52601	0.49198	0.4321	0.57708	0.40506	0.33956	0.45645	0.58256	0.38703	0.38556	0.35788
1357.8	0.70105	0.80314	0.75871	0.61404	0.79141	0.7514	0.73965	0.68455	0.79052	0.84044	0.51003	0.34141	0.61755	0.68094	0.66744	0.73878	0.77542	0.71135	0.50854	0.377	0.4737	0.43289	0.57529	0.48982	0.42987	0.5456	0.51214	0.4326	0.58729	0.41403	0.35112	0.46194	0.59374	0.39122	0.38695	0.36386
1358.6	0.67803	0.80462	0.74049	0.61758	0.79243	0.72117	0.749	0.69036	0.7797	0.82477	0.48997	0.34939	0.60952	0.68054	0.6655	0.72609	0.76857	0.68691	0.51817	0.3701	0.46088	0.42626	0.57138	0.49316	0.43128	0.55403	0.51604	0.43847	0.58084	0.40914	0.35841	0.45818	0.5862	0.38525	0.37789	0.36931
1359.5	0.67552	0.79946	0.78699	0.62846	0.77715	0.7494	0.76754	0.69882	0.79001	0.83564	0.51049	0.35539	0.6237	0.68226	0.68308	0.72549	0.77671	0.70115	0.53574	0.38302	0.46726	0.42832	0.58539	0.50436	0.44329	0.55672	0.53954	0.44995	0.59426	0.41676	0.36554	0.46994	0.59239	0.3907	0.39314	0.37967
1360.4	0.67806	0.8113	0.78148	0.6072	0.76443	0.7188	0.74567	0.6858	0.78547	0.80926	0.50991	0.35557	0.62994	0.67403	0.68053	0.71324	0.76879	0.70479	0.52195	0.38905	0.4727	0.42145	0.58984	0.49984	0.4308	0.54992	0.54891	0.44563	0.60481	0.41516	0.35848	0.47214	0.59619	0.38289	0.3937	0.37622
1361.3	0.72454	0.80541	0.81332	0.62089	0.79398	0.73484	0.74671	0.72748	0.80017	0.82814	0.52733	0.36105	0.64324	0.67339	0.68888	0.72398	0.78976	0.70247	0.52447	0.40477	0.48077	0.42876	0.61135	0.51367	0.42963	0.55084	0.55838	0.4572	0.62576	0.41792	0.36798	0.48199	0.60072	0.39667	0.40736	0.38551
1362.1	0.74582	0.84833	0.81007	0.59492	0.81691	0.74144	0.75833	0.75032	0.79735	0.83085	0.53999	0.35935	0.65994	0.68484	0.6901	0.72384	0.79871	0.71568	0.52778	0.4116	0.48645	0.43889	0.62731	0.51527	0.43795	0.55959	0.56232	0.45918	0.63787	0.4248	0.36808	0.49516	0.604	0.40385	0.41864	0.39399
1363	0.76853	0.8597	0.81479	0.59465	0.82891	0.74607	0.77239	0.74461	0.79758	0.8412	0.5466	0.35078	0.68034	0.70936	0.68333	0.74113	0.81564	0.718	0.53009	0.4161	0.4937	0.44149	0.63382	0.51654	0.44312	0.56924	0.5678	0.46219	0.66007	0.42982	0.37563	0.49993	0.61157	0.41245	0.42942	0.39292
1363.9	0.79681	0.8664	0.80931	0.57516	0.85847	0.73989	0.75679	0.73828	0.79248	0.83938	0.52732	0.3596	0.68817	0.71159	0.68495	0.73922	0.81934	0.70778	0.52662	0.41393	0.4907	0.44307	0.62824	0.51662	0.43907	0.57632	0.56588	0.45313	0.66993	0.43113	0.38156	0.49845	0.60882	0.41097	0.41989	0.40496
1364.8	0.77834	0.84649	0.80335	0.59447	0.86818	0.74217	0.76306	0.72183	0.78015	0.8312	0.50016	0.36343	0.69024	0.71408	0.68508	0.73976	0.8221	0.6913	0.53414	0.40499	0.47328	0.42831	0.61806	0.51823	0.43721	0.59093	0.56176	0.45087	0.67185	0.43038	0.38606	0.49697	0.58948	0.40616	0.41453	0.40355
1365.6	0.7643	0.85567	0.80162	0.59753	0.88579	0.76472	0.76846	0.70011	0.79466	0.83594	0.51376	0.36694	0.70587	0.73039	0.68597	0.75151	0.83485	0.70768	0.54813	0.40852	0.4809	0.42876	0.62797	0.53742	0.45487	0.61861	0.57144	0.46612	0.68676	0.44953	0.39385	0.50113	0.59387	0.40935	0.41819	0.41778
1366.5	0.75871	0.82887	0.73991	0.61283	0.85146	0.75028	0.75062	0.69075	0.7808	0.81887	0.50516	0.36889	0.69895	0.71706	0.67099	0.75883	0.83303	0.6936	0.53686	0.39981	0.47351	0.41822	0.6196	0.54678	0.44848	0.62373	0.56077	0.47357	0.68088	0.44733	0.39611	0.49658	0.58052	0.39642	0.4097	0.41947
1367.4	0.7415	0.8006	0.72102	0.59442	0.8454	0.77127	0.74614	0.68038	0.78352	0.8158	0.51695	0.37625	0.70474	0.7137	0.68165	0.74862	0.82918	0.69729	0.54576	0.40113	0.47983	0.42801	0.61161	0.55856	0.45986	0.62352	0.55574	0.47489	0.67068	0.4586	0.39537	0.49597	0.57227	0.39366	0.40019	0.42517
1368.2	0.69976	0.75878	0.68895	0.57654	0.82738	0.77337	0.75018	0.66941	0.78071	0.80164	0.51222	0.36539	0.71085	0.71009	0.67169	0.74518	0.82871	0.69875	0.54346	0.39957	0.47865	0.42911	0.60422	0.55504	0.46501	0.6157	0.55267	0.46866	0.66831	0.46763	0.39008	0.48966	0.5626	0.39487	0.39834	0.42015
1369.1	0.69049	0.76157	0.68303	0.56216	0.82234	0.7741	0.75994	0.69348	0.78971	0.82658	0.52935	0.3662	0.72355	0.71669	0.69663	0.74274	0.83055	0.70455	0.54467	0.41682	0.48547	0.44912	0.61595	0.56976	0.48316	0.6248	0.56349	0.48181	0.67501	0.47506	0.39304	0.49099	0.56123	0.40152	0.40331	0.43487
1370	0.70793	0.76487	0.66068	0.56857	0.79873	0.76402	0.76	0.71127	0.7831	0.83135	0.50242	0.36837	0.72171	0.70811	0.68969	0.73821	0.81389	0.70065	0.53116	0.42162	0.48323	0.45024	0.60034	0.57303	0.48558	0.62501	0.56427	0.47551	0.67492	0.47268	0.39232	0.48562	0.55514	0.40508	0.3985	0.43086
1370.9	0.6954	0.75782	0.66398	0.56329	0.79931	0.7679	0.74635	0.68511	0.80048	0.83921	0.50452	0.36814	0.71978	0.72044	0.68676	0.73223	0.80048	0.68705	0.52774	0.42242	0.48255	0.45315	0.60107	0.57083	0.48629	0.63561	0.56625	0.47992	0.67895	0.47974	0.38433	0.47485	0.55735	0.40811	0.39659	0.43305
1371.7	0.71472	0.7705	0.67501	0.57216	0.78767	0.75979	0.73653	0.68771	0.80605	0.85217	0.50662	0.3676	0.72488	0.71248	0.68747	0.73524	0.79841	0.68436	0.51583	0.43036	0.46912	0.4599	0.61548	0.57344	0.48697	0.64969	0.56934	0.49037	0.68844	0.47937	0.38304	0.46933	0.55556	0.41223	0.40345	0.43951
1372.6	0.74309	0.80265	0.67659	0.59625	0.78928	0.75719	0.7425	0.69193	0.81867	0.85277	0.52562	0.37903	0.72387	0.73566	0.70232	0.74614	0.79877	0.68794	0.51264	0.43162	0.47203	0.45669	0.62553	0.59899	0.48774	0.67742	0.58216	0.51144	0.68621	0.4756	0.38671	0.46366	0.56011	0.40853	0.40648	0.45072
1373.5	0.7803	0.82274	0.70655	0.61894	0.80516	0.77604	0.75351	0.70466	0.80959	0.83411	0.51984	0.38234	0.72285	0.74974	0.70605	0.76725	0.80722	0.7181	0.51762	0.43279	0.48781	0.45579	0.63146	0.60225	0.48231	0.69487	0.59072	0.5173	0.68593	0.48299	0.38439	0.47112	0.57001	0.40794	0.40842	0.44874
1374.3	0.76608	0.81621	0.71784	0.60059	0.80525	0.7766	0.74839	0.67566	0.79518	0.798	0.52215	0.3768	0.71528	0.75411	0.72405	0.74886	0.80853	0.71752	0.52509	0.42284	0.48871	0.44889	0.63231	0.58979	0.47535	0.68957	0.58967	0.51187	0.67824	0.47859	0.37319	0.47203	0.56628	0.39037	0.39939	0.44431
1375.2	0.78157	0.78923	0.7289	0.60705	0.80612	0.75827	0.75281	0.689	0.78972	0.78535	0.52429	0.37355	0.71364	0.7474	0.74305	0.75388	0.82658	0.73456	0.51977	0.42091	0.49784	0.45515	0.6397	0.59754	0.47321	0.68596	0.59577	0.51197	0.6752	0.47688	0.36984	0.47371	0.5556	0.38182	0.40143	0.44307
1376.1	0.78561	0.7768	0.7452	0.6074	0.8215	0.77084	0.75395	0.68087	0.79701	0.77162	0.53745	0.37312	0.71618	0.75277	0.75482	0.75913	0.82789	0.74324	0.52906	0.41264	0.52569	0.45044	0.64359	0.59153	0.46811	0.69413	0.6064	0.50348	0.66897	0.4798	0.3647	0.4686	0.55795	0.37497	0.40372	0.44184
1377	0.79976	0.76462	0.73885	0.61701	0.81856	0.76	0.75665	0.67335	0.79765	0.76389	0.54493	0.37258	0.71856	0.7391	0.75671	0.76417	0.82111	0.75969	0.53485	0.41452	0.53566	0.46565	0.64711	0.58421	0.47615	0.68826	0.59431	0.49713	0.66913	0.47875	0.35928	0.47408	0.55995	0.37497	0.40935	0.4397
1377.8	0.77139	0.74235	0.70264	0.60235	0.79474	0.74778	0.73195	0.66219	0.80266	0.76053	0.55389	0.36809	0.71272	0.71969	0.74285	0.74712	0.8061	0.733	0.5274	0.41072	0.52431	0.45865	0.63999	0.58465	0.48772	0.66667	0.57788	0.4828	0.66033	0.47373	0.35208	0.46466	0.54993	0.36342	0.39933	0.44167
1378.7	0.76922	0.73019	0.6978	0.60814	0.7918	0.73124	0.73952	0.66925	0.81377	0.76153	0.57644	0.37546	0.72084	0.71336	0.75189	0.76837	0.81214	0.72483	0.53161	0.41429	0.52523	0.46507	0.64981	0.59055	0.49006	0.66635	0.57994	0.48232	0.6606	0.47327	0.3514	0.45309	0.55088	0.37174	0.41066	0.45584
1379.6	0.78838	0.74884	0.71637	0.61219	0.82045	0.76154	0.75092	0.68826	0.80241	0.77708	0.61351	0.38659	0.73498	0.71102	0.77045	0.77974	0.81347	0.73368	0.54648	0.42876	0.53308	0.48311	0.66241	0.58749	0.50824	0.65882	0.58174	0.47581	0.66355	0.47204	0.3543	0.45542	0.5603	0.38101	0.42523	0.46355
1380.4	0.77672	0.75222	0.66997	0.61922	0.79741	0.75386	0.74202	0.6856	0.79943	0.76774	0.60835	0.38063	0.72247	0.71004	0.76513	0.78112	0.80669	0.72612	0.53587	0.42266	0.51852	0.49796	0.6594	0.58553	0.50387	0.63863	0.56866	0.47567	0.66239	0.45651	0.34716	0.45103	0.55698	0.38314	0.42365	0.45235
1381.3	0.76555	0.75018	0.68208	0.61332	0.79144	0.74421	0.7359	0.68173	0.80445	0.77857	0.60467	0.38457	0.72516	0.71853	0.77107	0.77863	0.81315	0.70841	0.53365	0.41702	0.524	0.5044	0.66765	0.58968	0.4963	0.63229	0.56691	0.47231	0.66031	0.45138	0.34274	0.44071	0.55243	0.38335	0.42454	0.45835
1382.2	0.77587	0.75185	0.6962	0.60167	0.82341	0.73851	0.73708	0.6651	0.81061	0.79487	0.6056	0.38071	0.72396	0.73201	0.77602	0.78279	0.82973	0.70862	0.5329	0.40972	0.52317	0.52169	0.66223	0.58237	0.49242	0.62814	0.56917	0.46921	0.66729	0.44587	0.33954	0.43595	0.55376	0.39521	0.43267	0.46172
1383	0.77494	0.72838	0.68244	0.59841	0.82662	0.74836	0.73011	0.67844	0.79888	0.80663	0.59037	0.37122	0.72022	0.72855	0.75785	0.77198	0.82931	0.69943	0.51144	0.40932	0.51614	0.5206	0.65438	0.57146	0.49058	0.61688	0.55636	0.46893	0.6542	0.43254	0.32902	0.439	0.54307	0.38667	0.42151	0.44954
1383.9	0.7634	0.70542	0.68313	0.60424	0.79698	0.73932	0.7254	0.661	0.79571	0.80894	0.57387	0.36995	0.70266	0.72422	0.75394	0.76506	0.82322	0.70115	0.49859	0.39459	0.49852	0.50458	0.62706	0.56677	0.48211	0.60453	0.54859	0.46456	0.63412	0.4264	0.32219	0.43031	0.54264	0.38164	0.41231	0.44355
1384.8	0.74625	0.67408	0.70946	0.60693	0.8086	0.72634	0.72156	0.65956	0.79388	0.79707	0.5482	0.37389	0.70493	0.71765	0.75092	0.75148	0.81916	0.70137	0.49786	0.39421	0.49353	0.4929	0.6053	0.56733	0.481	0.58606	0.54406	0.45281	0.61929	0.4311	0.32015	0.42279	0.52447	0.37614	0.40804	0.45367
1385.7	0.7279	0.68538	0.7119	0.61261	0.82736	0.73876	0.73161	0.68101	0.78272	0.79903	0.55925	0.3619	0.70495	0.71606	0.73553	0.747	0.81469	0.70937	0.50133	0.4052	0.48628	0.48098	0.59565	0.54724	0.48681	0.58154	0.53486	0.45168	0.60982	0.42837	0.32302	0.42176	0.52575	0.37268	0.40591	0.44288
1386.5	0.71584	0.65923	0.67254	0.60274	0.78373	0.72048	0.71477	0.67187	0.77975	0.77173	0.55324	0.36355	0.70892	0.69379	0.72252	0.72999	0.79093	0.69199	0.48204	0.3984	0.48047	0.46752	0.59107	0.53294	0.46499	0.5701	0.51689	0.43551	0.58027	0.4155	0.31637	0.40915	0.51633	0.35348	0.39588	0.42963
1387.4	0.70311	0.67079	0.67973	0.60878	0.76175	0.71421	0.70227	0.65402	0.79258	0.76788	0.5667	0.36833	0.72257	0.69781	0.72666	0.72319	0.7754	0.69596	0.48122	0.38949	0.48397	0.46148	0.58021	0.53721	0.46026	0.56303	0.50592	0.42861	0.5707	0.42253	0.3125	0.3984	0.51218	0.34523	0.3941	0.43486
1388.3	0.6696	0.65846	0.65233	0.57988	0.738	0.68177	0.68787	0.64792	0.78637	0.75585	0.54749	0.35217	0.72155	0.69012	0.70666	0.70584	0.75623	0.65874	0.47824	0.38838	0.49117	0.44523	0.5829	0.53734	0.44144	0.54181	0.49018	0.4207	0.55301	0.40846	0.30742	0.39182	0.49859	0.33163	0.38229	0.42263
1389.1	0.66273	0.64786	0.64759	0.56829	0.72164	0.68023	0.68718	0.6477	0.77502	0.75093	0.5595	0.34632	0.72166	0.67944	0.69394	0.69805	0.75272	0.6357	0.47256	0.38138	0.48491	0.44036	0.57858	0.52851	0.43108	0.53079	0.47045	0.41109	0.54294	0.39709	0.29889	0.39258	0.50222	0.32503	0.36914	0.42333
1390	0.64687	0.60892	0.6085	0.56666	0.66327	0.66	0.67627	0.61243	0.75892	0.72546	0.54637	0.34162	0.71684	0.65158	0.68397	0.68871	0.73274	0.60087	0.45862	0.3547	0.461	0.43204	0.55561	0.52328	0.40964	0.50335	0.45541	0.39536	0.51866	0.38527	0.28592	0.38169	0.48704	0.32201	0.35242	0.41466
1390.9	0.62249	0.63406	0.6232	0.59457	0.66296	0.67539	0.68843	0.61646	0.74281	0.73126	0.54848	0.33775	0.71946	0.65298	0.67752	0.69524	0.72829	0.60143	0.45918	0.3436	0.45225	0.431	0.55371	0.51576	0.41716	0.49016	0.44728	0.39544	0.51982	0.3809	0.27779	0.37467	0.48203	0.32816	0.34939	0.41028
1391.7	0.5978	0.60918	0.60628	0.59593	0.66826	0.64316	0.68134	0.60043	0.72632	0.72162	0.50782	0.32243	0.68775	0.63035	0.65894	0.68379	0.71371	0.57363	0.44819	0.33731	0.4342	0.41848	0.53704	0.49775	0.39863	0.4664	0.4263	0.37777	0.50296	0.36043	0.27066	0.36463	0.4715	0.3292	0.33711	0.38807
1392.6	0.59399	0.6161	0.62871	0.59608	0.68451	0.64419	0.6739	0.59352	0.71726	0.71962	0.49324	0.3272	0.69557	0.6254	0.65025	0.67112	0.70939	0.57599	0.43052	0.31778	0.4096	0.4218	0.53017	0.48094	0.40196	0.46738	0.41239	0.35976	0.50598	0.36235	0.26196	0.35545	0.46588	0.32714	0.33478	0.38833
1393.5	0.60384	0.63881	0.63222	0.59571	0.67455	0.61551	0.67237	0.57851	0.7221	0.71489	0.46913	0.33041	0.69304	0.62556	0.6427	0.65657	0.69131	0.55373	0.42045	0.30293	0.40181	0.39946	0.52124	0.47867	0.40501	0.46856	0.40675	0.34744	0.49284	0.34985	0.25852	0.34234	0.46615	0.32152	0.33007	0.37906
1394.3	0.59336	0.67113	0.65317	0.57176	0.68419	0.60494	0.65663	0.58476	0.71761	0.70818	0.45769	0.3279	0.69831	0.63045	0.63003	0.63736	0.69455	0.54759	0.41164	0.29889	0.4031	0.38018	0.51704	0.47279	0.40207	0.46688	0.39575	0.33114	0.48846	0.3462	0.25693	0.34383	0.46027	0.30871	0.32631	0.38098
1395.2	0.59915	0.64898	0.66989	0.54187	0.67653	0.59004	0.64349	0.5582	0.72435	0.69074	0.43396	0.32163	0.68492	0.62089	0.61524	0.60606	0.69402	0.53279	0.40531	0.28529	0.40474	0.36309	0.50328	0.46232	0.39	0.45976	0.37915	0.31654	0.47501	0.34461	0.25615	0.3308	0.4528	0.29792	0.31601	0.37163
1396.1	0.58303	0.6303	0.67293	0.52668	0.62405	0.58007	0.62358	0.55514	0.69321	0.67185	0.43081	0.31328	0.68848	0.60474	0.59259	0.59418	0.67284	0.52009	0.38337	0.27026	0.38589	0.34728	0.49375	0.44868	0.3797	0.44681	0.36944	0.30211	0.46106	0.33751	0.25111	0.32203	0.4333	0.28465	0.31591	0.36
1396.9	0.56504	0.60176	0.6476	0.5321	0.59654	0.56596	0.61167	0.54194	0.69234	0.64643	0.41609	0.30649	0.6795	0.58908	0.56044	0.58031	0.64761	0.49396	0.38113	0.25746	0.38481	0.32866	0.48011	0.44357	0.35334	0.42704	0.35523	0.29133	0.43156	0.32599	0.24688	0.31549	0.42549	0.27939	0.30656	0.35012
1397.8	0.52258	0.59147	0.61332	0.52741	0.54942	0.56386	0.58171	0.52612	0.66538	0.63009	0.40469	0.28637	0.67195	0.57305	0.52354	0.57154	0.62805	0.48381	0.35897	0.245	0.35381	0.31988	0.47603	0.41781	0.33024	0.40995	0.32996	0.2883	0.40237	0.32326	0.24057	0.31074	0.40849	0.26894	0.3075	0.32868
1398.7	0.50308	0.53534	0.57407	0.5021	0.53109	0.54268	0.55436	0.51799	0.6567	0.61613	0.37916	0.27511	0.66678	0.54817	0.49179	0.54924	0.6155	0.46246	0.33829	0.22622	0.33557	0.30702	0.46916	0.38866	0.31001	0.3902	0.30743	0.27073	0.38246	0.31103	0.23266	0.30059	0.39258	0.25594	0.29153	0.31472
1399.5	0.46944	0.50387	0.52064	0.49584	0.5097	0.51206	0.5501	0.51533	0.6229	0.58853	0.35914	0.25634	0.66907	0.51682	0.45554	0.54259	0.58704	0.42783	0.32939	0.2248	0.30637	0.28421	0.45407	0.37754	0.28884	0.3651	0.29009	0.25717	0.36378	0.29234	0.2289	0.3007	0.37355	0.24195	0.28177	0.29894
1400.4	0.47358	0.49631	0.48414	0.47807	0.50869	0.5021	0.54549	0.49058	0.63649	0.57057	0.34281	0.25142	0.66586	0.50826	0.42818	0.52351	0.57531	0.40515	0.33817	0.21494	0.30853	0.26779	0.45144	0.37155	0.2693	0.35199	0.27625	0.25108	0.3447	0.28481	0.22941	0.29465	0.37931	0.23401	0.27491	0.29727
1401.3	0.43825	0.47224	0.46482	0.44108	0.49317	0.47247	0.52631	0.45612	0.60516	0.54117	0.30556	0.23484	0.65374	0.48974	0.40921	0.49333	0.5683	0.38322	0.31637	0.20052	0.27672	0.22915	0.42811	0.34972	0.25401	0.33482	0.25706	0.23149	0.33262	0.26728	0.22208	0.27247	0.3537	0.21244	0.25674	0.28223
1402.1	0.43767	0.45853	0.44427	0.4186	0.496	0.45484	0.52154	0.45366	0.59401	0.52359	0.292	0.23513	0.65325	0.47221	0.3955	0.47603	0.56021	0.36786	0.30692	0.19558	0.27401	0.21031	0.41132	0.3458	0.24207	0.31499	0.2458	0.21648	0.32826	0.25424	0.21989	0.26048	0.34351	0.2008	0.23918	0.2793
1403	0.40777	0.45246	0.46157	0.42147	0.45732	0.45689	0.51625	0.42405	0.57277	0.50891	0.26468	0.22657	0.64845	0.46066	0.38717	0.47294	0.52149	0.35594	0.29555	0.18408	0.25735	0.19902	0.40022	0.34877	0.24452	0.29516	0.2393	0.2138	0.30846	0.25032	0.21569	0.24625	0.33191	0.19593	0.23872	0.26645
1403.9	0.40441	0.44197	0.46592	0.41141	0.42068	0.44262	0.49934	0.41834	0.55762	0.50406	0.25205	0.22009	0.63513	0.46032	0.38261	0.46163	0.50747	0.34597	0.28193	0.17237	0.24082	0.18543	0.38803	0.33994	0.23457	0.28366	0.22873	0.20696	0.27827	0.24691	0.20745	0.23404	0.3245	0.18966	0.22823	0.26008
1404.7	0.37958	0.42606	0.44141	0.39542	0.42403	0.43071	0.49441	0.40757	0.52952	0.49085	0.23558	0.21371	0.6336	0.44952	0.37994	0.44301	0.51383	0.34331	0.26649	0.15878	0.20903	0.18449	0.37354	0.32936	0.23159	0.26978	0.21996	0.18534	0.27598	0.24248	0.20377	0.22692	0.30613	0.17938	0.21043	0.24325
1405.6	0.3938	0.42371	0.42164	0.40059	0.4144	0.45127	0.49087	0.41848	0.53436	0.48437	0.2507	0.20368	0.62655	0.43834	0.35951	0.44858	0.50777	0.34096	0.27439	0.16088	0.21576	0.19249	0.37175	0.31954	0.23061	0.2571	0.21102	0.19065	0.26227	0.24601	0.19952	0.22683	0.31095	0.18144	0.2048	0.22633
1406.5	0.35986	0.36616	0.40461	0.38112	0.37549	0.41634	0.46496	0.40001	0.49827	0.45899	0.23058	0.18033	0.60274	0.40985	0.34535	0.4244	0.49078	0.31636	0.26508	0.14442	0.18577	0.18735	0.36174	0.29465	0.21291	0.24115	0.19852	0.17039	0.23908	0.23537	0.19406	0.21378	0.28742	0.17033	0.19136	0.20351
1407.3	0.34443	0.32636	0.38535	0.36848	0.36256	0.38083	0.45484	0.36331	0.46274	0.43507	0.21248	0.16884	0.58052	0.40875	0.32969	0.40412	0.48782	0.30178	0.25941	0.13398	0.16807	0.17493	0.34059	0.27708	0.18438	0.22858	0.18517	0.15473	0.22455	0.22216	0.18318	0.19433	0.26898	0.15193	0.1735	0.1776
1408.2	0.32231	0.30111	0.35515	0.3506	0.35345	0.36637	0.42564	0.32316	0.44188	0.40061	0.18815	0.16621	0.56585	0.39272	0.31793	0.38406	0.48446	0.29884	0.24365	0.11119	0.16563	0.16558	0.32295	0.26333	0.17028	0.21621	0.17864	0.13422	0.22135	0.21769	0.17813	0.17673	0.26481	0.13292	0.16083	0.16162
1409.1	0.27158	0.24949	0.3145	0.3275	0.30005	0.32751	0.39402	0.28929	0.40788	0.36761	0.14969	0.14483	0.53745	0.36535	0.28428	0.37698	0.44521	0.26962	0.22576	0.089868	0.1582	0.139	0.30555	0.24117	0.15175	0.19425	0.16002	0.12832	0.19271	0.19756	0.15769	0.15033	0.2512	0.10725	0.1412	0.14227
1409.9	0.24959	0.26541	0.32389	0.31016	0.28255	0.28453	0.3853	0.26089	0.3834	0.35315	0.13218	0.14011	0.52502	0.3787	0.29354	0.36591	0.42714	0.25176	0.1996	0.07178	0.14242	0.12264	0.30364	0.22807	0.14708	0.19832	0.16322	0.1096	0.18045	0.18482	0.15484	0.1359	0.23634	0.095399	0.12761	0.12721
1410.8	0.24364	0.29193	0.32831	0.31905	0.30657	0.2809	0.40625	0.24808	0.36654	0.34451	0.11595	0.14174	0.51694	0.37523	0.28943	0.38259	0.42243	0.25898	0.20187	0.074177	0.14716	0.11076	0.3004	0.22218	0.14656	0.19131	0.16131	0.11128	0.1789	0.18112	0.14599	0.12812	0.23754	0.084802	0.11276	0.12061
1411.7	0.2173	0.26769	0.27499	0.30697	0.26718	0.25957	0.3828	0.23933	0.36262	0.31788	0.11222	0.13639	0.49534	0.33976	0.26094	0.36897	0.40314	0.2259	0.18648	0.06557	0.14129	0.095179	0.29703	0.21924	0.13713	0.17323	0.14255	0.10089	0.16593	0.17018	0.13761	0.11686	0.23526	0.069871	0.10386	0.11848
1412.5	0.20736	0.26909	0.26424	0.29753	0.24741	0.25142	0.38762	0.25002	0.36936	0.33107	0.089776	0.13281	0.49042	0.33804	0.24935	0.37023	0.39155	0.21013	0.18514	0.073441	0.1297	0.08203	0.29452	0.21117	0.13207	0.16692	0.13205	0.099766	0.16171	0.15899	0.13437	0.11571	0.22337	0.075124	0.092838	0.11481
1413.4	0.22164	0.30795	0.29233	0.30452	0.23783	0.26768	0.39124	0.27489	0.39191	0.36152	0.11251	0.14006	0.48299	0.34715	0.25702	0.3696	0.38806	0.21363	0.19286	0.088222	0.13231	0.087404	0.29769	0.21904	0.13275	0.16765	0.13953	0.10111	0.15718	0.163	0.13684	0.11797	0.22921	0.090783	0.091943	0.11351
1414.2	0.21427	0.28003	0.28159	0.3054	0.23106	0.26682	0.39521	0.2639	0.38246	0.3558	0.10605	0.13741	0.46389	0.32426	0.24832	0.3652	0.39131	0.21236	0.19561	0.085545	0.12574	0.084227	0.28669	0.2197	0.12726	0.1476	0.14012	0.10313	0.15852	0.15522	0.12876	0.11251	0.21804	0.085583	0.086974	0.1154
1415.1	0.19419	0.25877	0.26937	0.27432	0.18279	0.26321	0.37646	0.24541	0.39339	0.35772	0.088769	0.13446	0.44098	0.32527	0.24675	0.34071	0.37999	0.18556	0.17718	0.075535	0.12442	0.079012	0.27122	0.22003	0.11506	0.14309	0.13305	0.09496	0.15018	0.14641	0.11866	0.10744	0.21151	0.078763	0.077421	0.11539
1416	0.22167	0.30899	0.29126	0.26106	0.20225	0.26708	0.3787	0.25488	0.38224	0.38036	0.088568	0.12649	0.42674	0.34409	0.26708	0.34141	0.38796	0.19698	0.17167	0.084116	0.11774	0.090018	0.26991	0.21566	0.11711	0.1471	0.14813	0.094179	0.16295	0.14928	0.11451	0.11193	0.20845	0.086614	0.075437	0.10674
1416.9	0.19699	0.29045	0.27059	0.24852	0.18404	0.23966	0.38217	0.23517	0.35014	0.36793	0.10931	0.12114	0.39504	0.33514	0.26653	0.32658	0.36638	0.18675	0.175	0.081138	0.1106	0.088773	0.27126	0.20714	0.10847	0.1332	0.14533	0.087116	0.15318	0.14388	0.10269	0.10648	0.20308	0.074618	0.079669	0.093455
1417.7	0.18734	0.25097	0.26138	0.23424	0.17449	0.21146	0.3747	0.23795	0.33555	0.35787	0.09867	0.11172	0.3772	0.32793	0.26812	0.31619	0.35843	0.17952	0.16961	0.076058	0.10643	0.083447	0.26401	0.19163	0.0977	0.11842	0.14646	0.07317	0.1501	0.14265	0.10102	0.10574	0.19353	0.060537	0.075576	0.085274
1418.6	0.18037	0.21125	0.24695	0.22818	0.16342	0.20254	0.35337	0.25308	0.33563	0.36635	0.09593	0.11031	0.37323	0.31163	0.26647	0.31091	0.34684	0.17751	0.1657	0.089126	0.10836	0.085534	0.26379	0.19884	0.087798	0.11958	0.14181	0.072993	0.14527	0.14861	0.093824	0.10924	0.20226	0.047398	0.079822	0.081465
1419.4	0.18379	0.19815	0.22605	0.22265	0.17246	0.19914	0.34053	0.25748	0.30429	0.35283	0.096132	0.10859	0.36728	0.3069	0.25244	0.31261	0.34725	0.1773	0.16882	0.091965	0.086083	0.076128	0.2598	0.19479	0.091908	0.1147	0.13724	0.063126	0.14476	0.14809	0.094009	0.11059	0.20021	0.043187	0.077863	0.069288
1420.3	0.17045	0.17865	0.23404	0.21923	0.1614	0.19239	0.33846	0.27382	0.31274	0.3515	0.082026	0.1077	0.3677	0.2957	0.24355	0.31721	0.34106	0.18291	0.17874	0.090034	0.097793	0.066859	0.24856	0.19161	0.089097	0.10755	0.13678	0.063546	0.14354	0.14739	0.097543	0.11417	0.20137	0.03969	0.069709	0.069313
1421.2	0.17529	0.18972	0.24901	0.23154	0.17225	0.20533	0.34299	0.28165	0.32557	0.34381	0.076376	0.10588	0.36287	0.29359	0.2378	0.33512	0.35659	0.18673	0.17836	0.093232	0.11237	0.055935	0.23768	0.19423	0.092363	0.10803	0.14773	0.068217	0.14541	0.15009	0.10125	0.11668	0.20378	0.028988	0.063177	0.069526
1422	0.18539	0.22445	0.27593	0.22621	0.20322	0.21296	0.35741	0.25951	0.33649	0.33159	0.07055	0.10613	0.36151	0.29397	0.24093	0.3395	0.36307	0.18548	0.17696	0.093882	0.11193	0.050636	0.23478	0.20165	0.10218	0.12612	0.15306	0.073739	0.14708	0.14664	0.10059	0.11974	0.21351	0.028149	0.063707	0.077751
1422.9	0.16844	0.24884	0.27099	0.21006	0.17053	0.20701	0.34494	0.25741	0.33142	0.32154	0.052248	0.10003	0.35128	0.30729	0.23207	0.34088	0.35134	0.16886	0.17093	0.089536	0.11043	0.042788	0.22753	0.18372	0.099995	0.11879	0.14648	0.061246	0.13917	0.13837	0.095883	0.11777	0.2056	0.031434	0.052852	0.068879
1423.8	0.18563	0.25795	0.26731	0.22782	0.18597	0.20066	0.36441	0.2539	0.36215	0.33676	0.076001	0.10205	0.34826	0.3251	0.24273	0.35447	0.34743	0.16642	0.17894	0.09032	0.1305	0.047205	0.24012	0.18983	0.10055	0.1184	0.15499	0.076883	0.1397	0.13929	0.10076	0.11597	0.21471	0.035737	0.05569	0.075934
1424.6	0.16873	0.23059	0.25866	0.25607	0.1892	0.20338	0.36409	0.22911	0.37897	0.30855	0.088196	0.10011	0.33829	0.32859	0.24564	0.36528	0.34042	0.15547	0.1728	0.088222	0.12805	0.034387	0.24593	0.18358	0.10003	0.12295	0.15106	0.086063	0.13344	0.13911	0.095254	0.10506	0.21777	0.034697	0.059555	0.068711
1425.5	0.16097	0.23651	0.26321	0.25008	0.19753	0.21495	0.34695	0.23004	0.37142	0.31705	0.078366	0.092967	0.33987	0.33033	0.25218	0.35945	0.33287	0.15931	0.15943	0.088917	0.12644	0.042135	0.25162	0.17898	0.10097	0.13276	0.14425	0.086406	0.12656	0.13952	0.086524	0.10156	0.21325	0.043211	0.05382	0.067681
1426.3	0.15219	0.23751	0.24611	0.26804	0.18269	0.21983	0.32444	0.24556	0.35588	0.31556	0.083418	0.098106	0.33782	0.33978	0.24798	0.3625	0.33638	0.15881	0.15489	0.092627	0.1302	0.045547	0.25162	0.18333	0.095143	0.1295	0.13864	0.091424	0.13256	0.13999	0.080451	0.099681	0.20589	0.047235	0.049366	0.063472
1427.2	0.16607	0.24959	0.24544	0.29108	0.21776	0.22431	0.36109	0.25398	0.3628	0.3137	0.092145	0.10261	0.34374	0.33268	0.25592	0.36965	0.34408	0.16982	0.15556	0.1008	0.128	0.043085	0.2533	0.19434	0.10031	0.1409	0.14759	0.10698	0.13824	0.14393	0.086431	0.10398	0.21367	0.050489	0.050185	0.071728
1428.1	0.18156	0.26736	0.27066	0.28197	0.22483	0.24258	0.36652	0.27233	0.35258	0.32803	0.090787	0.10327	0.34673	0.32507	0.25749	0.36449	0.35946	0.19471	0.16202	0.10753	0.12438	0.049316	0.26044	0.20294	0.10508	0.15329	0.14863	0.10435	0.14022	0.14922	0.088034	0.10828	0.21095	0.056396	0.060707	0.07299
1428.9	0.18852	0.29795	0.26603	0.26204	0.22555	0.22818	0.3723	0.27691	0.32752	0.34563	0.076402	0.10757	0.34695	0.31622	0.25907	0.36354	0.35771	0.19408	0.16146	0.10672	0.11767	0.058234	0.24905	0.20881	0.10707	0.16024	0.15112	0.097555	0.13211	0.14457	0.090678	0.1132	0.20467	0.054166	0.053126	0.073621
1429.8	0.19251	0.26273	0.27235	0.24929	0.2176	0.2067	0.37912	0.2837	0.33272	0.34596	0.069363	0.11155	0.33911	0.30923	0.26303	0.35538	0.35825	0.19568	0.16916	0.10235	0.11417	0.067665	0.23912	0.21304	0.10594	0.14949	0.15822	0.091695	0.13769	0.13941	0.098686	0.1175	0.2065	0.056907	0.046312	0.071978
1430.7	0.20001	0.2322	0.26599	0.25821	0.20712	0.2171	0.38334	0.267	0.32726	0.34175	0.069127	0.10157	0.33079	0.30547	0.26687	0.36364	0.35123	0.2058	0.16476	0.099433	0.10818	0.070588	0.23789	0.19094	0.10888	0.15011	0.15272	0.094589	0.13205	0.14477	0.10047	0.11408	0.21127	0.056012	0.053278	0.069067
1431.5	0.17585	0.22953	0.27805	0.23918	0.1997	0.20566	0.36016	0.2669	0.32275	0.35518	0.070191	0.099511	0.32354	0.30446	0.25722	0.35837	0.35392	0.20024	0.16116	0.099316	0.11876	0.08016	0.22638	0.18272	0.10369	0.1464	0.14238	0.08389	0.12775	0.14045	0.10035	0.11407	0.20643	0.060175	0.047671	0.068078
1432.4	0.14625	0.23254	0.25577	0.25476	0.18796	0.2017	0.34635	0.27025	0.33424	0.34353	0.070345	0.10786	0.32514	0.30082	0.26771	0.36397	0.33934	0.19454	0.1493	0.1001	0.13567	0.073646	0.22007	0.18104	0.099433	0.14367	0.13894	0.087638	0.11871	0.138	0.096089	0.1156	0.20408	0.055581	0.044195	0.067731
1433.2	0.14244	0.19414	0.23673	0.25567	0.17418	0.20816	0.3348	0.29506	0.34324	0.32842	0.090332	0.1086	0.32079	0.29893	0.27371	0.36014	0.33906	0.19675	0.14921	0.10078	0.13708	0.070453	0.2359	0.17412	0.10303	0.13204	0.13806	0.088494	0.11791	0.13779	0.09344	0.12014	0.20369	0.054096	0.051349	0.070842
1434.1	0.14238	0.19395	0.21571	0.25904	0.17824	0.20834	0.32134	0.28138	0.33873	0.31677	0.10427	0.10695	0.32605	0.29666	0.27433	0.3653	0.32542	0.19299	0.1428	0.10092	0.12921	0.067525	0.23745	0.17211	0.097917	0.13616	0.12297	0.088844	0.10352	0.13437	0.094257	0.11681	0.20011	0.050065	0.057492	0.075783
1434.9	0.13304	0.19894	0.20913	0.24617	0.17517	0.18569	0.31952	0.27966	0.34888	0.33457	0.096559	0.10706	0.32746	0.29775	0.28022	0.34871	0.32352	0.19863	0.13888	0.092059	0.13767	0.073413	0.23271	0.18397	0.098936	0.1376	0.1204	0.078912	0.10345	0.12936	0.094211	0.11958	0.1951	0.050389	0.05412	0.070268
1435.8	0.14344	0.21232	0.19285	0.25812	0.16166	0.18724	0.31197	0.26577	0.34342	0.33002	0.10428	0.10749	0.32504	0.31017	0.30063	0.35243	0.3173	0.20249	0.14277	0.077199	0.13349	0.077647	0.24611	0.18786	0.10369	0.15082	0.11971	0.088101	0.10986	0.12505	0.092611	0.11463	0.19464	0.052896	0.060361	0.067578
1436.7	0.14295	0.19858	0.21367	0.23932	0.14536	0.15928	0.31257	0.24682	0.33966	0.33091	0.090695	0.09208	0.31292	0.30726	0.29852	0.35381	0.31607	0.18948	0.14056	0.072695	0.12968	0.080987	0.24088	0.18606	0.10499	0.15574	0.1163	0.087344	0.10669	0.12319	0.0913	0.11223	0.19631	0.056415	0.054871	0.068436
1437.5	0.13799	0.19176	0.20064	0.23347	0.15454	0.14785	0.3288	0.22807	0.33381	0.3369	0.078781	0.07844	0.30886	0.30548	0.29956	0.35698	0.31188	0.18259	0.13994	0.072323	0.13207	0.092254	0.22911	0.1836	0.096642	0.15621	0.1026	0.084636	0.1029	0.1194	0.097318	0.10868	0.20299	0.060028	0.046416	0.062573
1438.4	0.13565	0.21476	0.21102	0.23566	0.15226	0.15531	0.32977	0.23059	0.34205	0.35798	0.078627	0.073129	0.30989	0.31926	0.30398	0.35581	0.32454	0.1769	0.14362	0.075967	0.13995	0.10238	0.23307	0.18966	0.10182	0.16707	0.11096	0.090681	0.11096	0.12402	0.094977	0.11052	0.20896	0.066677	0.046383	0.057807
1439.3	0.12036	0.23161	0.21691	0.22895	0.17722	0.15294	0.35398	0.25376	0.33486	0.33271	0.095184	0.07708	0.3178	0.30801	0.31666	0.36962	0.33383	0.17255	0.15637	0.084737	0.12924	0.093982	0.23992	0.19386	0.10707	0.16923	0.11898	0.10148	0.11356	0.12184	0.098173	0.11283	0.20922	0.064252	0.053834	0.065687
1440.1	0.13331	0.22208	0.24896	0.22364	0.20449	0.16375	0.36674	0.24816	0.3431	0.33089	0.099447	0.069053	0.31443	0.30285	0.33573	0.3739	0.35257	0.18358	0.16403	0.096412	0.12783	0.093255	0.23831	0.19893	0.10807	0.16139	0.13126	0.10013	0.12089	0.13627	0.10472	0.11846	0.21795	0.062535	0.060865	0.063201
1441	0.13805	0.20567	0.24915	0.23967	0.20223	0.17633	0.36668	0.26849	0.35209	0.32853	0.097849	0.067169	0.31791	0.30006	0.34943	0.37384	0.35795	0.18953	0.16388	0.095973	0.12189	0.094836	0.24359	0.19461	0.10428	0.15782	0.1358	0.10473	0.12843	0.13339	0.10469	0.12054	0.21858	0.059592	0.059404	0.049899
1441.8	0.14395	0.24545	0.271	0.24505	0.21728	0.21332	0.3536	0.27221	0.36813	0.33089	0.11058	0.083922	0.32215	0.30947	0.35463	0.38322	0.36413	0.21788	0.16272	0.10612	0.13158	0.087609	0.25576	0.20907	0.11388	0.16237	0.14384	0.11383	0.1407	0.14264	0.099592	0.12	0.21921	0.06209	0.069087	0.054252
1442.7	0.15093	0.25319	0.26995	0.24431	0.21859	0.20957	0.3603	0.28889	0.37237	0.32489	0.12111	0.087445	0.32992	0.30244	0.36509	0.3907	0.37301	0.22922	0.16461	0.11115	0.14127	0.083831	0.25885	0.20888	0.11533	0.15376	0.1443	0.12098	0.14711	0.14579	0.099223	0.12471	0.21583	0.064902	0.07418	0.056331
1443.6	0.18121	0.23137	0.25573	0.23835	0.21915	0.20819	0.35071	0.26525	0.36099	0.33217	0.11917	0.083053	0.33207	0.30039	0.35993	0.39154	0.37379	0.22577	0.16108	0.11163	0.15228	0.091556	0.26776	0.2146	0.10952	0.15119	0.13796	0.12286	0.15156	0.14684	0.097994	0.12193	0.21209	0.070678	0.070612	0.055599
1444.4	0.16842	0.21078	0.22806	0.23729	0.21996	0.19697	0.35256	0.27423	0.35474	0.33072	0.10751	0.084281	0.34947	0.30057	0.34752	0.38648	0.35985	0.21904	0.15677	0.11124	0.15495	0.097497	0.26879	0.20807	0.11052	0.14654	0.12448	0.12126	0.13995	0.13691	0.092788	0.12649	0.20284	0.067852	0.067134	0.06106
1445.3	0.15488	0.22691	0.23699	0.22436	0.23886	0.19637	0.35581	0.26679	0.34507	0.33072	0.1131	0.08946	0.35898	0.30361	0.35462	0.39775	0.36575	0.22619	0.15913	0.11352	0.16477	0.10101	0.26123	0.21138	0.11511	0.14467	0.13288	0.11999	0.15067	0.13782	0.095195	0.12587	0.20249	0.069296	0.068589	0.069249
1446.1	0.13571	0.21841	0.22253	0.21231	0.23255	0.15642	0.36165	0.26239	0.31617	0.33491	0.098879	0.072663	0.3619	0.31325	0.35736	0.3887	0.38326	0.20468	0.16388	0.098787	0.15325	0.10262	0.26055	0.20889	0.11059	0.16081	0.12638	0.1183	0.14842	0.12982	0.09351	0.12332	0.19118	0.064155	0.065883	0.070802
1447	0.13751	0.22002	0.22227	0.22124	0.23695	0.16173	0.37046	0.26527	0.3046	0.33456	0.087055	0.076069	0.36302	0.32376	0.36373	0.39829	0.38889	0.2087	0.17022	0.10566	0.14926	0.10206	0.26545	0.20912	0.11317	0.17409	0.12978	0.12612	0.15411	0.12792	0.093272	0.12957	0.19718	0.066633	0.066418	0.068818
1447.8	0.12897	0.20635	0.23097	0.22371	0.23447	0.18219	0.37961	0.29712	0.31053	0.33439	0.084964	0.077385	0.36334	0.32842	0.36323	0.41077	0.39235	0.2187	0.18188	0.12589	0.1523	0.10738	0.27203	0.21242	0.1213	0.17401	0.12789	0.12154	0.15196	0.13352	0.097475	0.13475	0.20415	0.069114	0.065594	0.061283
1448.7	0.13435	0.21634	0.22673	0.2096	0.21902	0.17196	0.38894	0.2998	0.30752	0.34439	0.087839	0.089007	0.36326	0.32684	0.37275	0.4227	0.39555	0.22735	0.19084	0.11709	0.14044	0.10644	0.28878	0.23416	0.12079	0.17284	0.13359	0.12146	0.15723	0.13605	0.10145	0.12834	0.20364	0.070751	0.067751	0.063851
1449.6	0.16309	0.23595	0.20782	0.20807	0.22267	0.18003	0.3922	0.29478	0.31421	0.34404	0.0944	0.087612	0.3705	0.33136	0.37076	0.42097	0.40198	0.24152	0.20364	0.11965	0.14575	0.11317	0.30565	0.24247	0.12486	0.18781	0.12065	0.12189	0.15539	0.14294	0.10231	0.12742	0.20509	0.074421	0.075359	0.064611
1450.4	0.17048	0.22771	0.23745	0.18629	0.21562	0.19597	0.39512	0.30028	0.32833	0.35205	0.091599	0.088398	0.37559	0.31795	0.37954	0.42324	0.40017	0.26018	0.21046	0.13368	0.1494	0.1208	0.30302	0.25165	0.12982	0.17339	0.13223	0.11459	0.16158	0.14907	0.10664	0.13977	0.21947	0.081663	0.06707	0.062913
1451.3	0.1976	0.24807	0.25513	0.18251	0.22641	0.20187	0.397	0.30072	0.35425	0.35516	0.11488	0.099489	0.38718	0.32533	0.3937	0.43794	0.42171	0.28122	0.21376	0.13337	0.16008	0.12397	0.32145	0.28245	0.14257	0.17422	0.13275	0.12071	0.16849	0.15609	0.1112	0.14448	0.22529	0.082397	0.076045	0.082054
1452.1	0.16467	0.27928	0.27606	0.16546	0.19952	0.18928	0.3798	0.28353	0.35885	0.35408	0.1031	0.096939	0.38746	0.3322	0.41125	0.43144	0.42611	0.28614	0.21209	0.11271	0.15051	0.10364	0.31798	0.28573	0.13887	0.1801	0.13686	0.11868	0.16057	0.15349	0.10475	0.14139	0.22274	0.074689	0.074828	0.085102
1453	0.16103	0.29792	0.27261	0.16747	0.19199	0.19874	0.36954	0.28133	0.36935	0.35537	0.1018	0.086886	0.38799	0.33459	0.4108	0.43349	0.44117	0.2951	0.21054	0.13345	0.16848	0.10248	0.30918	0.28092	0.14478	0.19261	0.13492	0.122	0.16604	0.15481	0.10228	0.14603	0.23276	0.076999	0.075741	0.087246
1453.9	0.1548	0.29094	0.26691	0.1632	0.20636	0.19224	0.37663	0.28926	0.36004	0.34503	0.115	0.094739	0.38674	0.34022	0.4176	0.44285	0.45055	0.30196	0.21997	0.14241	0.15724	0.092372	0.3115	0.28604	0.1481	0.18731	0.13818	0.1265	0.17573	0.15196	0.10609	0.15112	0.23297	0.075588	0.071725	0.093937
1454.7	0.16352	0.29505	0.25948	0.17693	0.2159	0.19953	0.36395	0.28543	0.34559	0.34051	0.12381	0.10499	0.39044	0.35293	0.41854	0.4459	0.45481	0.31703	0.2105	0.13725	0.15674	0.09096	0.32217	0.28308	0.14965	0.19369	0.13311	0.13135	0.18387	0.15585	0.097455	0.14627	0.21848	0.073726	0.081321	0.10237
1455.6	0.14003	0.27846	0.26501	0.1739	0.1875	0.1897	0.35769	0.28038	0.33457	0.3229	0.10693	0.10721	0.37976	0.33651	0.42423	0.44949	0.44381	0.31613	0.21632	0.13755	0.14813	0.099258	0.30223	0.28066	0.14857	0.19938	0.13758	0.12362	0.18326	0.15916	0.093492	0.14411	0.21094	0.074512	0.067713	0.094425
1456.4	0.17438	0.28134	0.24713	0.18958	0.19628	0.19659	0.36028	0.28161	0.33516	0.33055	0.11776	0.11422	0.3812	0.34087	0.43294	0.46885	0.44671	0.33136	0.21999	0.14676	0.15967	0.12212	0.30551	0.28337	0.15432	0.20092	0.14528	0.13441	0.19891	0.16696	0.09593	0.15175	0.21463	0.083679	0.065497	0.10577
1457.3	0.18993	0.25712	0.24245	0.20037	0.21882	0.21608	0.36842	0.29377	0.31975	0.32766	0.1198	0.11748	0.38712	0.33876	0.43764	0.49064	0.45419	0.3433	0.22854	0.14586	0.1506	0.12454	0.30612	0.29088	0.1619	0.19662	0.14686	0.14359	0.20323	0.17329	0.098948	0.15098	0.21093	0.088122	0.065412	0.1102
1458.1	0.1771	0.25015	0.24774	0.19772	0.18892	0.22514	0.35697	0.28284	0.32853	0.34459	0.10642	0.10355	0.3838	0.33751	0.44911	0.4969	0.45236	0.33956	0.21965	0.14463	0.16072	0.1363	0.30311	0.28659	0.1603	0.1956	0.1527	0.13772	0.1949	0.17501	0.088071	0.14604	0.21338	0.088081	0.062702	0.095361
1459	0.19875	0.26167	0.23959	0.21447	0.19746	0.23046	0.38142	0.29175	0.35024	0.36442	0.11545	0.098571	0.38602	0.34872	0.46208	0.52868	0.46254	0.34523	0.23987	0.15454	0.1805	0.14972	0.30976	0.29267	0.17162	0.20655	0.15412	0.15029	0.1951	0.17665	0.09859	0.14913	0.23865	0.10077	0.066113	0.093618
1459.9	0.19733	0.25693	0.21775	0.20048	0.20958	0.24129	0.38281	0.27979	0.33388	0.36571	0.1254	0.090153	0.38215	0.35556	0.46206	0.52872	0.45126	0.36374	0.24164	0.14822	0.17811	0.1399	0.32126	0.28094	0.16851	0.19701	0.14158	0.14952	0.19304	0.17388	0.10623	0.14095	0.24225	0.093132	0.075905	0.096337
1460.7	0.15789	0.24801	0.19966	0.18685	0.21737	0.24111	0.3875	0.25953	0.33522	0.3552	0.12104	0.087878	0.37975	0.35754	0.46567	0.52154	0.43781	0.35896	0.23945	0.14636	0.17084	0.14056	0.31654	0.28407	0.16841	0.18838	0.12777	0.1411	0.19303	0.17123	0.10712	0.13478	0.24293	0.093194	0.078226	0.092243
1461.6	0.15194	0.25929	0.22637	0.18686	0.202	0.22832	0.39305	0.25871	0.35541	0.35431	0.12182	0.088928	0.3654	0.36437	0.48404	0.52791	0.42855	0.36134	0.23522	0.1474	0.18669	0.1462	0.31266	0.27463	0.16656	0.18469	0.1344	0.13489	0.19107	0.17096	0.10831	0.13454	0.24841	0.093026	0.074596	0.08569
1462.4	0.16056	0.24692	0.24338	0.18828	0.20496	0.2425	0.39774	0.24209	0.3558	0.34852	0.12555	0.10018	0.36545	0.36111	0.47365	0.53493	0.43318	0.38806	0.24243	0.14032	0.18669	0.14368	0.31385	0.28462	0.17577	0.18803	0.13251	0.13726	0.19898	0.1748	0.11578	0.13369	0.24917	0.095504	0.083043	0.10416
1463.3	0.15011	0.26167	0.25319	0.19302	0.20055	0.2309	0.38803	0.24855	0.34895	0.33309	0.13664	0.11018	0.36328	0.34751	0.46753	0.5262	0.4208	0.38687	0.24139	0.14495	0.17073	0.13375	0.32183	0.29997	0.17093	0.18979	0.13668	0.13419	0.19763	0.17318	0.11841	0.13616	0.23406	0.084885	0.089545	0.10627
1464.1	0.14117	0.2636	0.25203	0.18974	0.18647	0.21694	0.38579	0.25278	0.35009	0.32657	0.14314	0.11122	0.35278	0.3359	0.45428	0.51647	0.42246	0.36133	0.23095	0.14958	0.17038	0.12829	0.32592	0.29893	0.17147	0.197	0.13745	0.12551	0.19752	0.1715	0.11129	0.13446	0.23268	0.089552	0.092816	0.10755
1465	0.18408	0.29116	0.27155	0.198	0.18283	0.21773	0.38458	0.28314	0.3598	0.3295	0.15093	0.11986	0.35193	0.33586	0.44566	0.51162	0.4372	0.35461	0.23251	0.15544	0.18041	0.12782	0.32614	0.29689	0.17281	0.21449	0.14963	0.12465	0.20131	0.17284	0.11317	0.1309	0.23353	0.086856	0.093626	0.1163
1465.8	0.18833	0.29532	0.24253	0.18233	0.18098	0.22345	0.37592	0.27278	0.36684	0.30681	0.16093	0.12578	0.35762	0.33084	0.42642	0.49389	0.44047	0.34968	0.23261	0.15286	0.18329	0.13348	0.33264	0.30666	0.17404	0.22794	0.14317	0.12497	0.20541	0.1745	0.11281	0.13591	0.24276	0.086497	0.097842	0.12387
1466.7	0.18816	0.29381	0.23318	0.18956	0.18651	0.21067	0.38114	0.31346	0.36017	0.27884	0.17479	0.12535	0.3495	0.33815	0.42882	0.48138	0.41499	0.33206	0.22195	0.17956	0.18879	0.12574	0.3366	0.29555	0.17376	0.2395	0.14735	0.1281	0.20888	0.17802	0.11152	0.1454	0.25092	0.087309	0.098916	0.12434
1467.5	0.16844	0.27529	0.22458	0.18335	0.17856	0.21717	0.38255	0.30633	0.36893	0.27177	0.16663	0.12096	0.33821	0.32851	0.42785	0.46554	0.40165	0.32145	0.22251	0.17733	0.2005	0.12298	0.32434	0.28073	0.1728	0.23603	0.15384	0.11584	0.20495	0.17743	0.11336	0.14624	0.2532	0.091932	0.093365	0.11764
1468.4	0.18477	0.2664	0.21449	0.18623	0.18055	0.2221	0.38031	0.31054	0.38358	0.28961	0.16343	0.12208	0.34717	0.33805	0.42101	0.46457	0.39722	0.3213	0.22285	0.1819	0.20851	0.13669	0.31946	0.28785	0.16772	0.2386	0.1634	0.12075	0.20492	0.17909	0.11882	0.15426	0.25655	0.092838	0.088838	0.11985
1469.3	0.16807	0.2336	0.18898	0.17881	0.16751	0.21207	0.38606	0.3109	0.36758	0.29091	0.16739	0.12258	0.33589	0.32267	0.40129	0.4576	0.37213	0.308	0.21798	0.17646	0.20032	0.12934	0.32062	0.28842	0.16416	0.23493	0.15312	0.11809	0.19624	0.17742	0.11835	0.15664	0.24643	0.09802	0.092648	0.11352
1470.1	0.1759	0.23777	0.20653	0.1915	0.17893	0.21444	0.39008	0.31916	0.37461	0.31347	0.18276	0.12328	0.33598	0.33133	0.39234	0.46107	0.36108	0.30606	0.21765	0.17972	0.20464	0.12928	0.32735	0.28713	0.16753	0.25255	0.16329	0.1258	0.19652	0.1803	0.11702	0.15579	0.24275	0.10159	0.094172	0.1121
1471	0.16401	0.23652	0.20766	0.17222	0.17737	0.19064	0.37658	0.31425	0.37269	0.33113	0.17223	0.11783	0.33369	0.31582	0.37714	0.44389	0.35623	0.28411	0.21404	0.16118	0.19395	0.14608	0.32246	0.28955	0.16144	0.24819	0.15583	0.11745	0.19021	0.1742	0.11811	0.15192	0.228	0.10547	0.09476	0.10805
1471.8	0.17742	0.22345	0.19411	0.14929	0.2028	0.18337	0.3714	0.32189	0.36506	0.32242	0.16502	0.12539	0.33532	0.31923	0.36294	0.42871	0.36042	0.2729	0.20714	0.16523	0.18755	0.14793	0.31575	0.30135	0.15925	0.2573	0.14905	0.11742	0.20252	0.18113	0.11689	0.1519	0.23108	0.10625	0.090421	0.12402
1472.7	0.14152	0.21679	0.1721	0.14471	0.1875	0.16842	0.37126	0.31048	0.34296	0.29446	0.15782	0.11775	0.32174	0.30471	0.33112	0.40542	0.33182	0.25439	0.2015	0.14694	0.17937	0.12885	0.30334	0.30551	0.15213	0.24969	0.13258	0.10991	0.19168	0.17504	0.11262	0.14124	0.22222	0.0982	0.083457	0.12116
1473.5	0.15257	0.22787	0.21431	0.16791	0.22669	0.19461	0.37043	0.32581	0.36617	0.3083	0.17963	0.12113	0.33823	0.31746	0.33507	0.41088	0.34342	0.27349	0.20141	0.15479	0.19921	0.14604	0.31199	0.31665	0.16466	0.26306	0.15042	0.11668	0.20625	0.17952	0.11896	0.14755	0.2426	0.10435	0.094431	0.13531
1474.4	0.12568	0.21061	0.19804	0.16108	0.20936	0.18694	0.35936	0.32899	0.3473	0.29868	0.17574	0.11692	0.33212	0.30318	0.31789	0.39214	0.32749	0.26094	0.18638	0.14563	0.18399	0.13769	0.29933	0.31599	0.15749	0.25861	0.14298	0.10075	0.20054	0.17388	0.11631	0.14669	0.22794	0.10516	0.093676	0.13673
1475.2	0.12507	0.20741	0.1728	0.16491	0.19203	0.2019	0.38056	0.30562	0.33795	0.29998	0.177	0.10968	0.33137	0.30022	0.30746	0.38072	0.31993	0.2578	0.18527	0.13648	0.18142	0.11773	0.29115	0.31532	0.15089	0.26268	0.15121	0.090943	0.18793	0.17202	0.11914	0.14235	0.22933	0.10178	0.08621	0.13806
1476.1	0.10394	0.21382	0.1981	0.17854	0.18388	0.19601	0.37383	0.2946	0.3425	0.30709	0.19296	0.097224	0.3286	0.3005	0.3043	0.38451	0.3272	0.25644	0.17013	0.12389	0.18457	0.11373	0.29325	0.30427	0.15237	0.26329	0.16037	0.092434	0.18541	0.16438	0.11654	0.13523	0.22884	0.10834	0.083169	0.12757
1476.9	0.14181	0.22368	0.22838	0.18851	0.22793	0.21786	0.3874	0.32511	0.35884	0.33401	0.22012	0.10205	0.34262	0.31908	0.32253	0.39029	0.35121	0.2633	0.17323	0.13746	0.18594	0.13463	0.30551	0.29934	0.16266	0.28804	0.18274	0.096642	0.20492	0.17439	0.12099	0.14771	0.23522	0.12073	0.098665	0.13318
1477.8	0.12514	0.23453	0.19668	0.17437	0.22717	0.19071	0.40011	0.31733	0.36072	0.32985	0.2056	0.09584	0.33296	0.31038	0.31099	0.37776	0.35214	0.24956	0.17089	0.13379	0.17598	0.12413	0.28981	0.28643	0.15557	0.29044	0.17361	0.096939	0.19786	0.17202	0.11903	0.14799	0.22716	0.12025	0.085771	0.12788
1478.7	0.14181	0.25352	0.21527	0.17423	0.24984	0.20567	0.41941	0.33264	0.3664	0.33769	0.21037	0.097746	0.33053	0.31002	0.3161	0.36567	0.36602	0.25387	0.18396	0.14438	0.18701	0.11746	0.29274	0.28825	0.15509	0.29501	0.18339	0.10225	0.20933	0.17317	0.12544	0.15075	0.2347	0.12334	0.086653	0.13405
1479.5	0.1275	0.26068	0.19504	0.17776	0.24095	0.20607	0.39343	0.35847	0.38027	0.34916	0.21094	0.10256	0.32861	0.30667	0.29871	0.36246	0.36437	0.2573	0.17824	0.15342	0.18529	0.12382	0.29713	0.29172	0.15059	0.30226	0.17384	0.10603	0.2137	0.17754	0.12217	0.15281	0.23689	0.12684	0.08967	0.12958
1480.4	0.1555	0.30186	0.21314	0.18794	0.26414	0.22359	0.41777	0.37965	0.39794	0.37426	0.22178	0.11946	0.33629	0.32	0.30295	0.3648	0.35908	0.26789	0.19301	0.16614	0.19585	0.14449	0.30078	0.30817	0.15758	0.32613	0.18235	0.11193	0.22145	0.18357	0.12673	0.15772	0.24345	0.12917	0.099997	0.14094
1481.2	0.14053	0.32282	0.22851	0.20565	0.27664	0.23718	0.41226	0.37732	0.41885	0.38591	0.21188	0.12249	0.33139	0.32012	0.30194	0.37146	0.35864	0.28191	0.18695	0.16595	0.20676	0.13502	0.29256	0.31031	0.16037	0.33397	0.18064	0.11196	0.2256	0.18268	0.12646	0.15221	0.24831	0.1315	0.086949	0.14275
1482.1	0.1468	0.32826	0.24711	0.20519	0.28125	0.25194	0.40971	0.37661	0.41482	0.37957	0.21704	0.13146	0.33064	0.32286	0.29831	0.3668	0.35388	0.28503	0.18531	0.15999	0.2054	0.13155	0.29391	0.32141	0.15815	0.33509	0.18421	0.10553	0.23624	0.18454	0.12365	0.14647	0.24782	0.13005	0.087338	0.14083
1482.9	0.14288	0.33247	0.22664	0.22047	0.25964	0.24703	0.39762	0.36982	0.41402	0.39049	0.2167	0.13106	0.32538	0.32048	0.27956	0.37202	0.33859	0.27068	0.17666	0.15193	0.19212	0.13511	0.28956	0.32201	0.15185	0.32888	0.17442	0.10582	0.22267	0.18537	0.11703	0.14234	0.24555	0.13162	0.080758	0.13436
1483.8	0.16205	0.33176	0.28433	0.23977	0.31035	0.28068	0.42335	0.3849	0.42292	0.40087	0.22041	0.13981	0.32803	0.32906	0.29707	0.38833	0.36041	0.28709	0.18499	0.15344	0.20305	0.14392	0.29343	0.32545	0.16743	0.32842	0.18285	0.11969	0.24442	0.19243	0.11785	0.14532	0.25585	0.13662	0.080645	0.13954
1484.6	0.14128	0.28668	0.22877	0.23008	0.2694	0.27183	0.40241	0.37263	0.40879	0.38561	0.19676	0.12179	0.31742	0.30986	0.26982	0.38366	0.34821	0.26767	0.1717	0.13405	0.19144	0.12629	0.28411	0.30255	0.15194	0.30678	0.15076	0.11079	0.22622	0.18371	0.10945	0.1388	0.24333	0.13099	0.071608	0.12526
1485.5	0.14003	0.2946	0.22747	0.22826	0.26258	0.26514	0.41391	0.37352	0.41389	0.38726	0.1979	0.11846	0.31882	0.30772	0.26421	0.38588	0.34074	0.25526	0.18287	0.1368	0.18329	0.12411	0.28798	0.29102	0.14852	0.2987	0.13987	0.11914	0.22345	0.18583	0.1078	0.13775	0.24168	0.13127	0.079408	0.11999
1486.3	0.14243	0.28107	0.23265	0.23222	0.26263	0.27596	0.41397	0.38211	0.42851	0.39146	0.19611	0.11324	0.31821	0.30072	0.26261	0.38776	0.34514	0.24733	0.18929	0.14179	0.18266	0.11607	0.29172	0.28549	0.14554	0.29804	0.13129	0.12095	0.21852	0.18205	0.1062	0.13725	0.24449	0.12426	0.0799	0.11535
1487.2	0.1461	0.2917	0.2468	0.23549	0.28281	0.27754	0.4319	0.38604	0.44636	0.38874	0.19617	0.11614	0.31817	0.30853	0.26576	0.3984	0.35776	0.26896	0.19311	0.14735	0.19478	0.11913	0.29896	0.2841	0.15464	0.30966	0.12747	0.12402	0.22646	0.18327	0.11101	0.1416	0.25139	0.1247	0.077846	0.10799
1488	0.13714	0.29518	0.2358	0.22566	0.2793	0.26888	0.41218	0.39178	0.44897	0.38766	0.19072	0.10904	0.31312	0.30388	0.25954	0.39517	0.35055	0.26417	0.17961	0.14223	0.18724	0.1139	0.29156	0.28052	0.14532	0.30257	0.12664	0.12267	0.2172	0.17596	0.11017	0.14403	0.24127	0.12182	0.068229	0.09881
1488.9	0.16014	0.34476	0.26588	0.24817	0.30764	0.29269	0.44346	0.42933	0.46777	0.39767	0.20272	0.12568	0.31442	0.31778	0.27133	0.40149	0.35534	0.284	0.19238	0.15971	0.19436	0.12145	0.2982	0.29955	0.15954	0.31804	0.14054	0.12795	0.22472	0.18777	0.11411	0.14931	0.24818	0.12662	0.073919	0.10474
1489.8	0.1897	0.34356	0.27232	0.24046	0.32401	0.29819	0.46434	0.44864	0.46372	0.39459	0.19507	0.13336	0.31393	0.32395	0.27387	0.39048	0.36701	0.28383	0.19904	0.16585	0.19922	0.12708	0.30047	0.30394	0.16382	0.32373	0.14397	0.12422	0.2277	0.18681	0.121	0.15304	0.25437	0.12468	0.071705	0.10093
1490.6	0.21601	0.3367	0.25885	0.26962	0.32714	0.29366	0.47256	0.46734	0.47262	0.4035	0.19735	0.13416	0.31306	0.32738	0.27429	0.40345	0.36046	0.29426	0.20491	0.17277	0.20706	0.13719	0.30709	0.29499	0.17332	0.31466	0.14221	0.13468	0.22533	0.19105	0.12599	0.16394	0.25806	0.13267	0.075701	0.095579
1491.5	0.22117	0.34487	0.24961	0.25232	0.33436	0.29819	0.47332	0.47084	0.48056	0.40878	0.18311	0.14173	0.31292	0.33504	0.26796	0.39522	0.35215	0.27155	0.20297	0.17058	0.2099	0.13299	0.30161	0.29271	0.17323	0.29779	0.13347	0.12678	0.22337	0.18598	0.12278	0.15756	0.26416	0.13012	0.079361	0.095416
1492.3	0.2289	0.33653	0.2329	0.25879	0.31306	0.29523	0.48934	0.45773	0.48965	0.38879	0.17309	0.15002	0.30201	0.33037	0.26026	0.38544	0.34465	0.25854	0.21349	0.17307	0.21404	0.12062	0.29479	0.27884	0.17058	0.27992	0.12269	0.11344	0.21079	0.18207	0.11952	0.15334	0.26714	0.11866	0.081153	0.093527
1493.2	0.21928	0.31809	0.21247	0.23591	0.29201	0.2659	0.48247	0.428	0.47893	0.37008	0.16143	0.13738	0.29539	0.32494	0.24981	0.37265	0.33606	0.24418	0.21405	0.16655	0.21045	0.1066	0.29063	0.25929	0.16292	0.26127	0.11361	0.10927	0.19884	0.167	0.11817	0.14703	0.26789	0.11038	0.073257	0.080085
1494	0.22117	0.29546	0.22763	0.24327	0.30637	0.27199	0.47577	0.42967	0.49334	0.36735	0.18025	0.13951	0.29763	0.32101	0.25912	0.37673	0.33219	0.26237	0.20351	0.16349	0.21424	0.10893	0.2999	0.25851	0.17016	0.24845	0.1191	0.10842	0.2016	0.16539	0.11116	0.14395	0.27389	0.11591	0.075482	0.078928
1494.8	0.21224	0.31375	0.23831	0.22723	0.29629	0.26726	0.47115	0.41655	0.475	0.37317	0.1899	0.138	0.29143	0.3264	0.26506	0.37715	0.34303	0.26638	0.19728	0.1551	0.2079	0.11573	0.3013	0.26495	0.16612	0.24701	0.12255	0.1017	0.20456	0.16225	0.10572	0.13718	0.27437	0.11533	0.072013	0.074679
1495.7	0.19929	0.28348	0.25522	0.23461	0.31218	0.26784	0.4674	0.42469	0.4599	0.36699	0.1922	0.13784	0.29932	0.31822	0.28176	0.37235	0.35144	0.27576	0.20929	0.15395	0.2024	0.11793	0.30547	0.26504	0.16682	0.24399	0.12949	0.10288	0.20577	0.16687	0.10362	0.14143	0.26611	0.11513	0.071098	0.076528
1496.5	0.19174	0.28254	0.2557	0.23098	0.33597	0.27137	0.45983	0.42372	0.43832	0.37644	0.20442	0.14402	0.30431	0.32747	0.28633	0.37132	0.35107	0.30022	0.20634	0.1488	0.20298	0.13163	0.31267	0.27889	0.17275	0.24809	0.1314	0.10422	0.2114	0.17559	0.10203	0.13943	0.2615	0.12114	0.071881	0.078917
1497.4	0.19556	0.27766	0.27037	0.25306	0.3809	0.2995	0.4802	0.44199	0.45768	0.39461	0.21059	0.15676	0.31007	0.31679	0.30291	0.38461	0.36797	0.30736	0.20964	0.15679	0.21393	0.14329	0.31345	0.29066	0.17427	0.24053	0.13077	0.10318	0.22413	0.18701	0.10287	0.15148	0.27213	0.12398	0.076328	0.089049
1498.2	0.17734	0.28461	0.239	0.2554	0.35352	0.30696	0.48235	0.43452	0.44334	0.39952	0.1984	0.15242	0.299	0.30759	0.29074	0.3919	0.36057	0.30584	0.2212	0.15599	0.20867	0.14972	0.30624	0.29085	0.16985	0.22425	0.11703	0.1007	0.21184	0.1906	0.10412	0.15958	0.27029	0.11884	0.06454	0.087719
1499.1	0.18012	0.29896	0.235	0.2553	0.37733	0.35595	0.48901	0.42928	0.45431	0.4026	0.19503	0.15526	0.30634	0.31496	0.2992	0.39531	0.35871	0.32089	0.2211	0.16233	0.21415	0.14223	0.29951	0.2918	0.17049	0.21817	0.11078	0.10348	0.21623	0.20042	0.10681	0.16236	0.27512	0.11619	0.058112	0.09285
1500	0.18097	0.31454	0.23525	0.25259	0.36091	0.37659	0.50539	0.4289	0.46034	0.40114	0.19662	0.15862	0.29526	0.31509	0.30103	0.39472	0.34105	0.33415	0.22077	0.16778	0.21819	0.14879	0.28624	0.29416	0.16326	0.21001	0.10308	0.099631	0.20918	0.20067	0.11088	0.16722	0.28495	0.10942	0.052961	0.094798
1500.8	0.21574	0.34318	0.26959	0.26282	0.38829	0.40098	0.53964	0.44574	0.48921	0.41531	0.20134	0.16207	0.31393	0.3217	0.32513	0.40356	0.35659	0.33919	0.23178	0.1748	0.22688	0.15791	0.2847	0.301	0.17108	0.21421	0.10885	0.10113	0.22354	0.20445	0.1168	0.1737	0.30075	0.11648	0.057675	0.099386
1501.7	0.21265	0.34349	0.26063	0.23741	0.37239	0.39624	0.52983	0.43158	0.48381	0.41512	0.22038	0.16042	0.31128	0.32494	0.31496	0.39497	0.34108	0.34349	0.22127	0.17381	0.21961	0.1517	0.29054	0.29942	0.16891	0.20299	0.1026	0.096088	0.21577	0.20003	0.11315	0.17169	0.30095	0.11391	0.061712	0.093877
1502.5	0.22997	0.36818	0.28875	0.24852	0.39825	0.41314	0.53492	0.44415	0.4963	0.42583	0.21371	0.17251	0.31641	0.33826	0.32893	0.40059	0.35472	0.36884	0.21869	0.18351	0.23307	0.15763	0.28222	0.31039	0.1647	0.20947	0.11015	0.096731	0.21715	0.20271	0.11342	0.17175	0.30818	0.11686	0.067786	0.096914
1503.4	0.20981	0.33694	0.28402	0.2441	0.35714	0.36864	0.52442	0.44457	0.46806	0.40564	0.21018	0.17053	0.30113	0.3172	0.31928	0.38579	0.33597	0.36373	0.21034	0.17341	0.21899	0.15973	0.27934	0.3076	0.15673	0.19181	0.10408	0.082332	0.19228	0.19617	0.1089	0.16981	0.29687	0.11438	0.066982	0.09441
1504.2	0.23211	0.33625	0.29023	0.26589	0.3769	0.37629	0.53125	0.43932	0.48093	0.42216	0.23547	0.16949	0.31386	0.31943	0.32887	0.39673	0.35689	0.37489	0.21727	0.16698	0.21517	0.15928	0.29195	0.31049	0.15993	0.18583	0.109	0.088833	0.20024	0.20167	0.11344	0.1657	0.29537	0.12183	0.077567	0.090081
1505.1	0.20866	0.2954	0.28401	0.26044	0.34675	0.34537	0.50287	0.41643	0.478	0.41179	0.24093	0.16074	0.29864	0.30011	0.31772	0.38791	0.33111	0.37008	0.207	0.16191	0.2129	0.14261	0.28579	0.3007	0.14785	0.16124	0.097399	0.085306	0.17042	0.19429	0.10321	0.15642	0.28726	0.11129	0.074218	0.078026
1505.9	0.22064	0.31025	0.3333	0.29903	0.36372	0.35203	0.51683	0.44318	0.47184	0.41958	0.23649	0.17073	0.30764	0.30519	0.34684	0.40551	0.3419	0.37826	0.22051	0.15873	0.22578	0.1589	0.27867	0.29517	0.15244	0.16605	0.1116	0.096137	0.17168	0.19512	0.10718	0.15949	0.28656	0.11465	0.071297	0.085806
1506.7	0.22402	0.3002	0.31389	0.28957	0.35319	0.34197	0.51551	0.42394	0.46224	0.42556	0.24931	0.1603	0.30884	0.30217	0.33957	0.40235	0.33272	0.35777	0.2184	0.15211	0.22161	0.14862	0.27335	0.27958	0.15003	0.157	0.099409	0.097533	0.16306	0.18927	0.10595	0.15568	0.2797	0.11157	0.065232	0.076392
1507.6	0.24425	0.34068	0.31688	0.29393	0.39996	0.35847	0.52929	0.44541	0.49168	0.45771	0.24984	0.16747	0.32498	0.32268	0.33743	0.41151	0.36078	0.35207	0.22127	0.17743	0.23663	0.1524	0.26476	0.28092	0.1571	0.16507	0.099565	0.10581	0.17997	0.18805	0.10761	0.16029	0.28443	0.11796	0.068692	0.081991
1508.4	0.22674	0.31954	0.31888	0.28886	0.39708	0.35942	0.51983	0.43791	0.46266	0.44242	0.23255	0.15704	0.31339	0.31318	0.33904	0.41634	0.34498	0.3483	0.19992	0.18161	0.24092	0.13881	0.2517	0.2769	0.14734	0.1589	0.10049	0.10397	0.17031	0.18265	0.099004	0.15779	0.27721	0.10915	0.063057	0.075763
1509.3	0.23652	0.36224	0.31665	0.30983	0.42654	0.38851	0.54801	0.46019	0.45764	0.46294	0.24152	0.15836	0.32367	0.32421	0.33853	0.43659	0.36871	0.35155	0.21151	0.19626	0.24736	0.14067	0.25726	0.28293	0.15739	0.17132	0.10669	0.1164	0.18556	0.19059	0.10897	0.1674	0.27427	0.11291	0.075363	0.084275
1510.1	0.24205	0.36501	0.32412	0.33203	0.42748	0.40934	0.5493	0.46342	0.47717	0.47545	0.2538	0.16083	0.33178	0.33201	0.34102	0.44697	0.38178	0.38137	0.21371	0.21614	0.24211	0.13921	0.26742	0.28698	0.16435	0.16841	0.10608	0.12416	0.19216	0.19828	0.11489	0.17423	0.27373	0.12032	0.082224	0.087503
1511	0.24571	0.36063	0.33308	0.34761	0.42487	0.40202	0.54608	0.46766	0.4769	0.46197	0.2468	0.16194	0.33184	0.32622	0.34639	0.44092	0.38406	0.38103	0.2141	0.21523	0.23997	0.14504	0.27903	0.28907	0.16502	0.16055	0.10735	0.11942	0.18825	0.19602	0.11713	0.17234	0.2698	0.12393	0.085863	0.084917
1511.8	0.2352	0.3284	0.33558	0.36598	0.43117	0.4065	0.54459	0.45367	0.45969	0.44558	0.25265	0.16034	0.3335	0.32729	0.35176	0.44496	0.38065	0.38995	0.2154	0.20552	0.24081	0.1441	0.28385	0.28241	0.16879	0.15634	0.10709	0.12088	0.18207	0.19356	0.11619	0.17114	0.26266	0.11831	0.085587	0.079959
1512.7	0.24634	0.34054	0.34007	0.37423	0.43646	0.39761	0.53686	0.4646	0.47504	0.44973	0.25007	0.17238	0.34619	0.33818	0.35038	0.43924	0.38994	0.40126	0.23301	0.21263	0.2482	0.15913	0.29303	0.28372	0.17902	0.15917	0.099756	0.11945	0.18424	0.19201	0.12051	0.1711	0.26693	0.12821	0.08821	0.093113
1513.5	0.25076	0.35316	0.35028	0.39227	0.43131	0.39796	0.53242	0.44574	0.48695	0.45369	0.25373	0.17462	0.35107	0.35455	0.3605	0.44927	0.39476	0.40674	0.23736	0.20872	0.25452	0.1702	0.30354	0.28525	0.17664	0.17397	0.10298	0.12413	0.17671	0.18705	0.12147	0.17074	0.27975	0.14036	0.086833	0.096799
1514.4	0.24733	0.34435	0.33933	0.38411	0.41572	0.39221	0.51601	0.42952	0.46955	0.42476	0.24289	0.1703	0.34387	0.35982	0.35338	0.43234	0.37529	0.3979	0.23086	0.19937	0.24619	0.15892	0.29625	0.28404	0.17434	0.1854	0.09821	0.1159	0.16167	0.18261	0.11281	0.16313	0.27501	0.13359	0.083169	0.095124
1515.2	0.23629	0.34318	0.33038	0.37596	0.43706	0.38567	0.52042	0.42909	0.46738	0.42653	0.2425	0.17368	0.35195	0.36448	0.34812	0.42906	0.37215	0.40189	0.23431	0.20704	0.24869	0.15556	0.28751	0.27955	0.17314	0.19268	0.10016	0.11182	0.16876	0.18131	0.10807	0.16763	0.28097	0.13489	0.082731	0.10782
1516.1	0.23516	0.35112	0.3376	0.36328	0.43142	0.36909	0.52692	0.41185	0.45511	0.42559	0.24415	0.17247	0.35198	0.35692	0.35938	0.42189	0.36928	0.38886	0.2431	0.20171	0.2344	0.15962	0.29619	0.28347	0.1733	0.20026	0.10331	0.10843	0.16452	0.18437	0.11239	0.16603	0.29022	0.14038	0.090462	0.1106
1516.9	0.22626	0.36054	0.34284	0.37785	0.43647	0.35447	0.52734	0.37557	0.44228	0.43409	0.24616	0.16189	0.34799	0.35621	0.35963	0.4176	0.37679	0.37553	0.23535	0.19738	0.23237	0.1592	0.29095	0.26641	0.17287	0.20753	0.10756	0.11259	0.15966	0.18338	0.11238	0.16118	0.28841	0.14486	0.090367	0.097185
1517.8	0.22515	0.3399	0.35529	0.37637	0.43261	0.34262	0.5321	0.39458	0.43021	0.4295	0.23809	0.16994	0.34923	0.36159	0.36577	0.40121	0.38052	0.38132	0.24097	0.21487	0.23178	0.16684	0.29164	0.26038	0.1733	0.20551	0.11054	0.108	0.17199	0.18458	0.11306	0.16984	0.28892	0.14548	0.08586	0.10033
1518.6	0.22314	0.33232	0.35082	0.35375	0.43309	0.32584	0.53044	0.37977	0.41528	0.43673	0.22964	0.1656	0.34895	0.35103	0.36303	0.38916	0.38965	0.36306	0.24081	0.20988	0.24348	0.17856	0.28845	0.25915	0.16809	0.19765	0.11148	0.10408	0.17155	0.17981	0.11547	0.16684	0.28765	0.14959	0.078039	0.094293
1519.5	0.22163	0.3378	0.37995	0.36032	0.41677	0.32086	0.51299	0.3613	0.40016	0.43123	0.22028	0.15573	0.35048	0.35367	0.36992	0.39097	0.40282	0.35825	0.2393	0.21447	0.2411	0.17829	0.2918	0.2553	0.17166	0.20543	0.11923	0.11419	0.16823	0.17799	0.1161	0.16778	0.27675	0.15346	0.079655	0.084613
1520.3	0.22755	0.35412	0.40012	0.37685	0.403	0.34796	0.50925	0.34973	0.41627	0.43791	0.21258	0.15721	0.35975	0.36999	0.36918	0.38657	0.41532	0.36702	0.24595	0.21161	0.25459	0.18197	0.29369	0.25439	0.17374	0.21528	0.12562	0.11978	0.1754	0.17745	0.11788	0.16369	0.27511	0.16084	0.080254	0.086487
1521.1	0.24677	0.36354	0.40685	0.3595	0.40145	0.34948	0.51488	0.35719	0.43047	0.43313	0.22158	0.15526	0.36642	0.37386	0.38508	0.38538	0.41594	0.37967	0.26131	0.21254	0.25758	0.18949	0.30622	0.26604	0.17627	0.22513	0.13908	0.12206	0.18699	0.18185	0.11977	0.16879	0.27971	0.16146	0.087229	0.099916
1522	0.25028	0.38603	0.41383	0.34565	0.40602	0.35592	0.5127	0.33183	0.40755	0.41472	0.23151	0.14673	0.36983	0.37362	0.39172	0.38542	0.41534	0.37306	0.26207	0.19455	0.25806	0.17862	0.29927	0.2648	0.17911	0.22439	0.14044	0.12417	0.18458	0.18516	0.12017	0.15822	0.27843	0.16325	0.091231	0.11016
1522.8	0.26316	0.38953	0.42354	0.35818	0.42358	0.37651	0.51694	0.3318	0.42251	0.43157	0.23279	0.1456	0.38261	0.38732	0.40886	0.39144	0.42297	0.38048	0.27868	0.20594	0.26176	0.18115	0.30599	0.26836	0.19104	0.23127	0.1464	0.13545	0.19781	0.1875	0.12356	0.1596	0.28677	0.17481	0.10347	0.12094
1523.7	0.26155	0.38367	0.41483	0.35133	0.42153	0.37783	0.5236	0.32791	0.41368	0.43515	0.23023	0.14779	0.38186	0.38582	0.411	0.38726	0.41777	0.38821	0.28363	0.20032	0.25796	0.1874	0.30497	0.28272	0.20016	0.22846	0.1436	0.13007	0.2059	0.19305	0.12702	0.15157	0.29243	0.17684	0.11292	0.131
1524.5	0.24945	0.37189	0.38396	0.33575	0.40421	0.36083	0.50893	0.32484	0.37534	0.42345	0.21757	0.14081	0.37416	0.37386	0.41351	0.38063	0.41002	0.38683	0.27284	0.20949	0.25201	0.17704	0.29909	0.28081	0.20016	0.22217	0.14164	0.12758	0.20275	0.19192	0.11991	0.15048	0.29114	0.17661	0.11224	0.13114
1525.4	0.24383	0.36356	0.36181	0.35023	0.38664	0.35841	0.50137	0.32987	0.35185	0.41613	0.20069	0.1429	0.37584	0.38095	0.40003	0.38932	0.41143	0.36992	0.26353	0.20866	0.24212	0.17473	0.30012	0.28305	0.2113	0.21975	0.13807	0.13137	0.19724	0.18881	0.11846	0.15132	0.28797	0.18221	0.11446	0.13329
1526.2	0.24972	0.35769	0.33717	0.34532	0.39632	0.35518	0.48062	0.33003	0.36358	0.41879	0.19372	0.14633	0.37203	0.38043	0.40004	0.39401	0.41865	0.37346	0.25773	0.22507	0.23068	0.17421	0.30283	0.29315	0.22136	0.22435	0.1367	0.12972	0.20026	0.18287	0.11557	0.15793	0.28177	0.18935	0.1217	0.13479
1527.1	0.23826	0.3506	0.32497	0.34217	0.3673	0.34645	0.47289	0.32837	0.33324	0.40618	0.18804	0.15059	0.36922	0.36634	0.39243	0.39115	0.41709	0.3685	0.25193	0.22546	0.21842	0.16348	0.30168	0.2944	0.22118	0.22708	0.13535	0.12969	0.20411	0.18668	0.11597	0.16417	0.27583	0.18782	0.12434	0.14075
1527.9	0.24198	0.35089	0.3043	0.34602	0.3668	0.36114	0.47937	0.34028	0.32726	0.40848	0.18713	0.15474	0.37049	0.37017	0.39807	0.38718	0.42268	0.35786	0.2527	0.23342	0.22617	0.16296	0.30596	0.294	0.2195	0.23316	0.1402	0.13355	0.20281	0.18337	0.11901	0.17001	0.27578	0.20024	0.12469	0.1438
1528.8	0.25253	0.35759	0.33317	0.34795	0.38871	0.33607	0.49055	0.3449	0.35081	0.41732	0.19302	0.15066	0.37205	0.37836	0.40484	0.39287	0.42031	0.33946	0.25404	0.23784	0.23655	0.16948	0.30879	0.28858	0.21758	0.23816	0.14523	0.14669	0.20932	0.18025	0.12304	0.17446	0.27804	0.20732	0.13185	0.14485
1529.6	0.26115	0.3601	0.35183	0.33573	0.36479	0.32398	0.49634	0.33898	0.33798	0.40107	0.19339	0.1495	0.36727	0.37422	0.42561	0.3929	0.41875	0.33659	0.26636	0.2478	0.23823	0.15262	0.30641	0.2884	0.21708	0.24424	0.14932	0.15038	0.20822	0.18316	0.12967	0.17281	0.27824	0.20151	0.12803	0.15008
1530.5	0.26423	0.34954	0.36502	0.3347	0.34088	0.30737	0.51047	0.33975	0.32516	0.39591	0.18001	0.14343	0.36969	0.36845	0.42888	0.38749	0.41799	0.32043	0.27076	0.24432	0.23859	0.1585	0.30803	0.27795	0.21409	0.23974	0.15478	0.15509	0.20773	0.18247	0.13468	0.17031	0.27809	0.20541	0.13145	0.14248
1531.3	0.26807	0.36314	0.34186	0.32844	0.35414	0.29253	0.51453	0.3308	0.33956	0.39238	0.19103	0.14236	0.36576	0.38659	0.43115	0.38751	0.42749	0.31114	0.27629	0.23961	0.24778	0.16999	0.30904	0.28126	0.22134	0.24038	0.15759	0.15402	0.20558	0.1855	0.13351	0.16102	0.2807	0.21792	0.13826	0.15171
1532.1	0.27962	0.38561	0.36027	0.33092	0.37404	0.29598	0.51321	0.32468	0.35569	0.40558	0.20922	0.15358	0.37371	0.40186	0.4378	0.39997	0.43996	0.32768	0.28737	0.23257	0.25375	0.18009	0.31077	0.28708	0.23727	0.24893	0.15972	0.16212	0.21929	0.197	0.13287	0.16191	0.28758	0.22415	0.15341	0.16941
1533	0.29907	0.36519	0.35378	0.33148	0.37687	0.32699	0.51935	0.31391	0.36781	0.39568	0.21639	0.15271	0.37381	0.39372	0.44907	0.4001	0.45391	0.34526	0.30751	0.23387	0.25864	0.17256	0.31952	0.28852	0.24501	0.24274	0.17386	0.15884	0.21992	0.20901	0.14197	0.16032	0.29348	0.22502	0.1609	0.17709
1533.8	0.29288	0.35783	0.31617	0.3345	0.39931	0.33339	0.50172	0.31306	0.3807	0.4076	0.21016	0.15247	0.37394	0.39093	0.43807	0.39169	0.45909	0.34747	0.28881	0.24107	0.26031	0.18828	0.31144	0.28429	0.23855	0.23734	0.16815	0.15776	0.22251	0.20774	0.137	0.15912	0.29465	0.23621	0.16857	0.1744
1534.7	0.31165	0.3692	0.33058	0.33857	0.41743	0.35258	0.48964	0.30633	0.41148	0.42278	0.2333	0.15805	0.37446	0.40282	0.44709	0.3966	0.45806	0.35834	0.28427	0.24282	0.28309	0.19902	0.32273	0.29447	0.24778	0.24401	0.18127	0.16959	0.22951	0.21301	0.13971	0.15992	0.30607	0.24383	0.17946	0.18444
1535.5	0.29835	0.35543	0.33927	0.33793	0.42816	0.35347	0.49404	0.29353	0.40819	0.41961	0.22596	0.15373	0.37719	0.39903	0.45411	0.3883	0.46013	0.3613	0.28426	0.24903	0.27606	0.19341	0.31913	0.29164	0.24048	0.24257	0.18637	0.17029	0.22807	0.20712	0.14494	0.15972	0.30269	0.24012	0.1771	0.17811
1536.4	0.28941	0.34141	0.33426	0.32628	0.41216	0.33802	0.47953	0.29066	0.41347	0.39499	0.23294	0.1439	0.3684	0.39012	0.46262	0.38088	0.451	0.34141	0.27088	0.24911	0.27594	0.18844	0.32618	0.29253	0.2363	0.23212	0.19072	0.16853	0.23168	0.19956	0.14678	0.15619	0.30395	0.23533	0.18272	0.17177
1537.2	0.2815	0.3476	0.31457	0.31744	0.41374	0.32434	0.48133	0.29791	0.3999	0.38817	0.24525	0.14239	0.36798	0.39976	0.45538	0.38401	0.44416	0.33288	0.26363	0.24708	0.27809	0.19893	0.32306	0.29834	0.2412	0.23503	0.18135	0.171	0.24032	0.19129	0.14965	0.15474	0.29949	0.24101	0.17763	0.17362
1538	0.26906	0.32594	0.33744	0.30459	0.40794	0.31322	0.48417	0.29322	0.40632	0.39063	0.26197	0.13963	0.36087	0.39633	0.45552	0.38626	0.4299	0.3236	0.26566	0.23205	0.28048	0.1987	0.33797	0.29911	0.25027	0.23101	0.18544	0.17535	0.24742	0.19187	0.15362	0.15994	0.29664	0.24693	0.18377	0.17729
1538.9	0.26707	0.32596	0.3257	0.31132	0.40162	0.30879	0.50644	0.30088	0.40266	0.38	0.24875	0.13853	0.36142	0.3914	0.44753	0.38639	0.4348	0.31537	0.27981	0.23047	0.27142	0.19016	0.33643	0.29454	0.24926	0.23728	0.17905	0.17281	0.25956	0.19585	0.16117	0.16327	0.29129	0.24966	0.18158	0.1786
1539.7	0.28311	0.32524	0.33662	0.32085	0.37138	0.29904	0.50182	0.31847	0.41214	0.38446	0.25757	0.14232	0.3559	0.39393	0.44804	0.40151	0.42202	0.31251	0.28229	0.23624	0.27691	0.19057	0.34129	0.28974	0.25592	0.24247	0.18561	0.17716	0.26573	0.19784	0.16398	0.17286	0.29584	0.25783	0.19027	0.17799
1540.6	0.27941	0.30234	0.32463	0.32531	0.34496	0.29244	0.4998	0.29757	0.39991	0.38763	0.24417	0.13466	0.35068	0.39223	0.43392	0.39687	0.41127	0.30473	0.28161	0.24012	0.27321	0.18497	0.34156	0.27588	0.25195	0.24557	0.18305	0.17827	0.26129	0.20098	0.16518	0.17348	0.28585	0.26336	0.17914	0.16855
1541.4	0.29254	0.28905	0.33803	0.34411	0.35012	0.29587	0.49258	0.29025	0.41378	0.40099	0.24197	0.13886	0.34408	0.37782	0.42667	0.40234	0.4101	0.3077	0.28025	0.24389	0.27643	0.19151	0.3394	0.27763	0.25571	0.24383	0.18825	0.17759	0.26426	0.20566	0.16385	0.18013	0.29021	0.26827	0.18639	0.17177
1542.3	0.30378	0.30582	0.33923	0.35138	0.34612	0.31328	0.49055	0.3038	0.40975	0.38017	0.23775	0.13723	0.34878	0.38172	0.43181	0.39859	0.42202	0.32515	0.28908	0.26991	0.28406	0.1909	0.33459	0.28506	0.25723	0.24386	0.19778	0.17811	0.2699	0.20957	0.16159	0.17944	0.29581	0.26929	0.18632	0.17542
1543.1	0.30545	0.32137	0.34341	0.36198	0.35765	0.32773	0.48871	0.30924	0.41581	0.38935	0.25776	0.1481	0.35389	0.38623	0.4422	0.40949	0.42152	0.32708	0.28398	0.27824	0.28001	0.20473	0.34308	0.29183	0.25887	0.24093	0.20646	0.18618	0.28244	0.21431	0.161	0.18199	0.29482	0.27242	0.1888	0.185
1543.9	0.31005	0.32261	0.3324	0.36157	0.37199	0.33725	0.48773	0.28977	0.41197	0.37889	0.25023	0.13865	0.3574	0.3707	0.42844	0.41273	0.42318	0.33633	0.27118	0.27311	0.28048	0.2031	0.34286	0.29151	0.25691	0.23324	0.20578	0.18601	0.28344	0.21802	0.16047	0.17589	0.29391	0.26638	0.18754	0.1811
1544.8	0.31989	0.32336	0.36272	0.37149	0.41459	0.34757	0.49369	0.3096	0.4169	0.38225	0.24747	0.14243	0.36559	0.37159	0.44033	0.4263	0.43523	0.35723	0.27345	0.27788	0.27917	0.21463	0.33756	0.29675	0.25791	0.23426	0.21463	0.18592	0.29124	0.21859	0.16011	0.18153	0.29746	0.26764	0.1896	0.19004
1545.6	0.31071	0.34924	0.39924	0.37039	0.39965	0.35295	0.48923	0.32031	0.41955	0.37087	0.2392	0.14641	0.37172	0.38432	0.45133	0.42333	0.42677	0.36513	0.26937	0.28031	0.27225	0.20853	0.33952	0.30396	0.25929	0.24557	0.2216	0.19509	0.29461	0.22391	0.15981	0.1789	0.29869	0.27122	0.18842	0.19196
1546.5	0.3199	0.36846	0.41934	0.38834	0.4257	0.35441	0.50629	0.32475	0.44428	0.39676	0.24745	0.14903	0.37877	0.38895	0.46171	0.43512	0.43572	0.36483	0.27865	0.26427	0.27021	0.22082	0.33978	0.30264	0.26295	0.25183	0.22457	0.19542	0.30179	0.22524	0.1673	0.17927	0.29608	0.2803	0.18962	0.19888
1547.3	0.31789	0.3554	0.40507	0.36227	0.41433	0.33735	0.51224	0.29213	0.4277	0.39447	0.23109	0.13489	0.37013	0.38299	0.43932	0.42894	0.42915	0.36797	0.28307	0.25969	0.27104	0.20924	0.33629	0.29117	0.25868	0.24087	0.22048	0.18419	0.28816	0.2208	0.16705	0.16714	0.29703	0.27969	0.19091	0.18679
1548.1	0.31103	0.36451	0.41794	0.34791	0.41518	0.34884	0.50431	0.31764	0.44083	0.39673	0.22134	0.14064	0.36416	0.39583	0.4542	0.43208	0.41962	0.35678	0.28488	0.27013	0.27508	0.21528	0.34224	0.29335	0.26196	0.2502	0.22021	0.18639	0.29461	0.22604	0.16548	0.17292	0.29478	0.28202	0.18437	0.19544
1549	0.32276	0.39703	0.40392	0.35243	0.38039	0.34516	0.52241	0.31803	0.4454	0.38245	0.22848	0.13867	0.36152	0.39722	0.45432	0.43533	0.41737	0.34708	0.28364	0.27412	0.27519	0.19808	0.35122	0.30132	0.26603	0.25556	0.22156	0.18926	0.29406	0.23269	0.16777	0.1736	0.2853	0.2724	0.18625	0.19716
1549.8	0.34216	0.40491	0.38939	0.35555	0.39424	0.34916	0.52888	0.33889	0.46215	0.4096	0.2369	0.14212	0.36649	0.39511	0.45343	0.45389	0.4189	0.35202	0.297	0.28745	0.28639	0.20744	0.36141	0.30175	0.27161	0.26024	0.22214	0.19171	0.29742	0.23196	0.17404	0.18569	0.28767	0.27605	0.19153	0.20608
1550.7	0.33761	0.40514	0.38383	0.34087	0.40707	0.36694	0.53084	0.33322	0.45188	0.40531	0.23468	0.14693	0.36387	0.39138	0.43554	0.45315	0.41274	0.34442	0.28896	0.29055	0.28829	0.18999	0.36107	0.30077	0.2666	0.26689	0.22153	0.19535	0.30325	0.23316	0.1727	0.19378	0.29103	0.26993	0.18959	0.20681
1551.5	0.33617	0.39897	0.38622	0.36374	0.39699	0.37783	0.52603	0.34558	0.45436	0.41484	0.23722	0.15193	0.3668	0.38317	0.44615	0.46207	0.41157	0.34518	0.28602	0.29064	0.28923	0.19949	0.35638	0.30797	0.27404	0.27423	0.22152	0.20034	0.30053	0.23538	0.17303	0.20117	0.29446	0.27178	0.18373	0.21617
1552.4	0.34421	0.39919	0.39808	0.37143	0.40117	0.38576	0.54621	0.32533	0.4521	0.41146	0.24913	0.15507	0.3672	0.38629	0.44802	0.45622	0.4181	0.34729	0.28546	0.27693	0.28385	0.19801	0.35301	0.31441	0.26931	0.27346	0.22951	0.20839	0.30048	0.23452	0.17365	0.19906	0.29256	0.27016	0.18689	0.21844
1553.2	0.34904	0.38512	0.42062	0.36549	0.42853	0.39762	0.55095	0.31562	0.45421	0.43061	0.24395	0.15351	0.3647	0.37471	0.44762	0.45205	0.41775	0.34299	0.29079	0.27034	0.29027	0.20432	0.34396	0.30873	0.26429	0.26804	0.23426	0.21534	0.29776	0.22801	0.17519	0.19687	0.30464	0.28054	0.18374	0.2217
1554.1	0.33685	0.37006	0.39811	0.36182	0.4238	0.39433	0.56522	0.29153	0.45176	0.41504	0.25401	0.15258	0.36018	0.3645	0.43735	0.43577	0.42941	0.33272	0.28637	0.2653	0.28405	0.199	0.34653	0.30468	0.25534	0.25924	0.2293	0.21098	0.30749	0.22651	0.16837	0.18974	0.30459	0.27308	0.18477	0.2195
1554.9	0.36461	0.37397	0.42313	0.36811	0.41449	0.39202	0.58817	0.30046	0.46854	0.43147	0.26626	0.16643	0.37307	0.36886	0.45171	0.43637	0.43689	0.34275	0.2977	0.27673	0.28749	0.21898	0.35358	0.31232	0.25936	0.2649	0.23847	0.21121	0.31527	0.22699	0.17343	0.19465	0.31168	0.27958	0.19259	0.22594
1555.7	0.35837	0.37862	0.43695	0.35082	0.42453	0.37534	0.57728	0.30048	0.47905	0.4399	0.27356	0.16653	0.36346	0.37197	0.45743	0.42166	0.42858	0.33547	0.29011	0.27625	0.29009	0.2152	0.34974	0.30828	0.25924	0.2657	0.2393	0.20965	0.31728	0.22734	0.17231	0.19423	0.31377	0.27801	0.19795	0.2241
1556.6	0.36837	0.38425	0.43906	0.3601	0.41523	0.36319	0.60092	0.3155	0.48975	0.45432	0.2882	0.16778	0.36987	0.35926	0.45177	0.42237	0.43107	0.33358	0.2994	0.28512	0.29925	0.21206	0.35159	0.30642	0.26565	0.26542	0.23706	0.20954	0.31918	0.22794	0.18106	0.1982	0.32326	0.28451	0.20364	0.22634
1557.4	0.35769	0.41945	0.44117	0.36955	0.41102	0.36933	0.61641	0.33072	0.50275	0.46438	0.3177	0.17153	0.37528	0.37308	0.45724	0.43241	0.43639	0.33616	0.31265	0.29287	0.31306	0.22374	0.36179	0.31068	0.2736	0.28373	0.24052	0.21631	0.32222	0.23759	0.19004	0.20488	0.32749	0.29015	0.21376	0.23177
1558.3	0.354	0.42483	0.4607	0.36591	0.40937	0.37056	0.62079	0.34373	0.4851	0.46645	0.31214	0.16716	0.3678	0.37718	0.46722	0.43169	0.42512	0.32755	0.31685	0.28738	0.30565	0.21397	0.34755	0.30063	0.27138	0.28612	0.24535	0.21314	0.30827	0.23569	0.19244	0.21194	0.31665	0.2916	0.20662	0.22974
1559.1	0.35803	0.41911	0.43217	0.38166	0.41739	0.36313	0.62049	0.36443	0.48249	0.4676	0.32272	0.15288	0.36309	0.36958	0.45667	0.4444	0.42573	0.31641	0.32184	0.289	0.30705	0.2093	0.34965	0.30326	0.27165	0.28395	0.23357	0.21922	0.30482	0.2395	0.19507	0.21429	0.31535	0.288	0.20959	0.23189
1559.9	0.37231	0.43459	0.4131	0.39566	0.41548	0.36868	0.63527	0.38352	0.47666	0.45912	0.3221	0.15507	0.36949	0.37729	0.45751	0.44867	0.43268	0.31438	0.33158	0.2963	0.30833	0.21026	0.35235	0.30086	0.27079	0.29256	0.23022	0.22064	0.30579	0.23683	0.19788	0.22235	0.3103	0.28525	0.20677	0.23103
1560.8	0.37433	0.45868	0.42639	0.38399	0.44133	0.37403	0.63271	0.39006	0.47425	0.47463	0.31762	0.16256	0.36715	0.38662	0.46496	0.44785	0.44801	0.32012	0.33871	0.30114	0.30854	0.22999	0.35288	0.30326	0.26869	0.30256	0.23478	0.21712	0.315	0.23672	0.19716	0.23087	0.31702	0.2911	0.20124	0.23753
1561.6	0.37497	0.43693	0.39312	0.38367	0.44274	0.36481	0.62893	0.39904	0.47985	0.47979	0.3023	0.16828	0.35969	0.38699	0.45278	0.44269	0.44026	0.31721	0.33158	0.30954	0.29575	0.22941	0.34083	0.29748	0.26105	0.29168	0.22411	0.21224	0.31402	0.22974	0.19085	0.23222	0.31375	0.28516	0.18907	0.22848
1562.4	0.39	0.48492	0.3917	0.40311	0.45408	0.36071	0.63817	0.40032	0.49936	0.48748	0.3101	0.1639	0.36143	0.39706	0.45123	0.44831	0.44263	0.31087	0.33113	0.32016	0.31456	0.24212	0.3473	0.30525	0.2619	0.30058	0.22041	0.21544	0.31901	0.22937	0.19244	0.23124	0.32439	0.29163	0.18769	0.22678
1563.3	0.3969	0.49422	0.42438	0.40804	0.46288	0.38771	0.63925	0.38905	0.49584	0.48736	0.31901	0.16441	0.34988	0.40403	0.4643	0.44084	0.43961	0.32051	0.32864	0.31965	0.3243	0.24845	0.34868	0.29859	0.27094	0.2987	0.23748	0.21625	0.31936	0.23343	0.19167	0.22965	0.33003	0.29235	0.18844	0.22054
1564.1	0.39845	0.49267	0.47149	0.4135	0.47422	0.3964	0.64102	0.39805	0.51688	0.48924	0.31946	0.16295	0.34745	0.4014	0.45612	0.44479	0.44591	0.32149	0.33238	0.32325	0.33511	0.25018	0.34644	0.30822	0.26798	0.29672	0.24647	0.21749	0.32168	0.23517	0.1883	0.22798	0.33434	0.29167	0.18588	0.22157
1565	0.41201	0.50023	0.482	0.43556	0.47106	0.39367	0.64296	0.39834	0.51775	0.49494	0.32726	0.15731	0.34829	0.41372	0.46268	0.45031	0.44182	0.32308	0.33023	0.32562	0.34115	0.24438	0.34783	0.30419	0.26664	0.29593	0.24974	0.22052	0.32255	0.23377	0.18585	0.2209	0.32982	0.28229	0.19147	0.21878
1565.8	0.43328	0.52257	0.51615	0.4281	0.46891	0.39192	0.63137	0.40147	0.51539	0.497	0.32017	0.15366	0.35165	0.41246	0.47124	0.44717	0.43638	0.33214	0.32502	0.32621	0.35017	0.24649	0.35177	0.3005	0.27302	0.2982	0.25353	0.21351	0.32795	0.24103	0.18508	0.22393	0.33055	0.28052	0.1917	0.21479
1566.6	0.46203	0.52791	0.54283	0.43846	0.47874	0.42265	0.63505	0.41657	0.52428	0.51541	0.33254	0.1675	0.36194	0.41943	0.48805	0.45115	0.4435	0.35255	0.32344	0.33481	0.35955	0.2587	0.35571	0.30052	0.28675	0.30502	0.27017	0.21968	0.32892	0.24976	0.18517	0.22828	0.33619	0.2799	0.20315	0.225
1567.5	0.45687	0.54433	0.54884	0.42541	0.45826	0.39453	0.63959	0.42539	0.53145	0.52965	0.3315	0.16947	0.37326	0.41543	0.4921	0.4468	0.43038	0.33191	0.32808	0.34295	0.35402	0.25916	0.35422	0.30448	0.28339	0.30729	0.26816	0.21761	0.32115	0.2438	0.18543	0.22853	0.32516	0.2792	0.19692	0.21919
1568.3	0.45459	0.55434	0.53592	0.43298	0.45205	0.40616	0.65073	0.42389	0.53254	0.54026	0.33321	0.17061	0.37713	0.41181	0.49578	0.44844	0.41565	0.34488	0.32672	0.34741	0.356	0.27035	0.34909	0.30308	0.28301	0.29996	0.2636	0.21817	0.32583	0.24797	0.188	0.23056	0.32741	0.28183	0.19315	0.22538
1569.2	0.43821	0.56188	0.53121	0.43007	0.4382	0.417	0.64122	0.41814	0.52546	0.54268	0.3351	0.16716	0.374	0.39798	0.48356	0.44932	0.39471	0.35023	0.31403	0.34197	0.35834	0.2763	0.35305	0.29973	0.28431	0.29886	0.25997	0.21686	0.32341	0.25201	0.1837	0.23104	0.32297	0.28267	0.19074	0.21611
1570	0.45088	0.56424	0.55113	0.4546	0.44829	0.42962	0.65426	0.42861	0.5338	0.55056	0.36268	0.17601	0.37979	0.3961	0.48522	0.4583	0.40495	0.34126	0.32535	0.3452	0.3627	0.29375	0.36512	0.30949	0.28651	0.3031	0.26459	0.22625	0.32181	0.24842	0.18436	0.22264	0.32611	0.28754	0.19657	0.22284
1570.8	0.42853	0.52913	0.54019	0.44243	0.44743	0.41035	0.66106	0.41843	0.52236	0.54826	0.34619	0.17767	0.377	0.38003	0.47638	0.45175	0.40359	0.34394	0.33124	0.33496	0.35776	0.29575	0.36606	0.31335	0.27703	0.28835	0.25977	0.22163	0.32742	0.24932	0.18606	0.21857	0.32132	0.2789	0.18701	0.21655
1571.7	0.41872	0.53123	0.54491	0.44948	0.46364	0.42355	0.6708	0.40156	0.52977	0.55414	0.33172	0.18245	0.37065	0.38874	0.47253	0.4512	0.4098	0.36365	0.33146	0.32905	0.36831	0.30183	0.36664	0.31285	0.27934	0.28279	0.25553	0.21709	0.33715	0.2558	0.18338	0.21565	0.32428	0.2798	0.17804	0.21854
1572.5	0.43107	0.5629	0.54614	0.44099	0.49894	0.43242	0.66285	0.42036	0.52082	0.55638	0.34368	0.18702	0.37521	0.39907	0.47593	0.44477	0.43302	0.36665	0.33067	0.3405	0.3648	0.30396	0.38212	0.31792	0.28617	0.29831	0.25871	0.21621	0.33566	0.25868	0.18006	0.21791	0.32323	0.27929	0.18693	0.2097
1573.3	0.43562	0.52359	0.55558	0.44228	0.51541	0.43597	0.65958	0.44485	0.52539	0.53846	0.34498	0.18858	0.37624	0.38873	0.48245	0.44989	0.44085	0.35905	0.34164	0.35115	0.36916	0.2983	0.37521	0.32988	0.2865	0.28919	0.26136	0.21711	0.32501	0.25848	0.18591	0.21916	0.32494	0.27715	0.18323	0.20877
1574.2	0.43575	0.53258	0.56426	0.44532	0.56269	0.45448	0.66065	0.44564	0.54083	0.55288	0.36004	0.19191	0.38062	0.39981	0.49309	0.45457	0.45302	0.37461	0.34741	0.35713	0.37243	0.28664	0.37787	0.33671	0.28794	0.29095	0.26666	0.22303	0.34113	0.26502	0.18888	0.22704	0.32656	0.27982	0.18624	0.21347
1575	0.45141	0.56694	0.5575	0.43246	0.5682	0.46413	0.64558	0.4438	0.54561	0.54713	0.36352	0.19128	0.37903	0.4094	0.4981	0.45326	0.44818	0.37912	0.34672	0.36276	0.37487	0.28111	0.37835	0.3383	0.28445	0.30547	0.26446	0.21832	0.33584	0.26565	0.18521	0.22142	0.3181	0.28099	0.18924	0.21243
1575.8	0.4556	0.56557	0.54899	0.43201	0.56481	0.45705	0.63693	0.4517	0.5367	0.52666	0.36828	0.19524	0.38137	0.40418	0.5041	0.46028	0.45402	0.37215	0.34705	0.3705	0.36682	0.27993	0.38054	0.33607	0.28687	0.3106	0.26847	0.22034	0.32416	0.25781	0.18737	0.2185	0.31687	0.27782	0.18782	0.21904
1576.7	0.45237	0.54768	0.52976	0.42998	0.53723	0.44407	0.64528	0.43612	0.53865	0.53254	0.37873	0.19118	0.38521	0.40605	0.49872	0.45865	0.44434	0.36668	0.3492	0.36532	0.37426	0.27938	0.3866	0.32872	0.28478	0.30474	0.26107	0.21436	0.32248	0.25773	0.18756	0.21435	0.31841	0.27612	0.18317	0.223
1577.5	0.47848	0.58893	0.51476	0.43268	0.54785	0.44013	0.65797	0.41933	0.54461	0.55061	0.3822	0.19836	0.38679	0.43146	0.50509	0.46569	0.46139	0.37645	0.35847	0.37227	0.37396	0.2925	0.39171	0.32825	0.28998	0.31678	0.26014	0.21306	0.33366	0.25252	0.18597	0.21135	0.31584	0.28085	0.18226	0.23059
1578.4	0.463	0.5592	0.45719	0.4221	0.50016	0.41022	0.64932	0.4066	0.51346	0.52887	0.37207	0.19451	0.37412	0.41515	0.49132	0.44876	0.44254	0.36293	0.34883	0.37286	0.3696	0.28647	0.38024	0.32266	0.2854	0.30241	0.24644	0.19672	0.30737	0.2443	0.1774	0.20504	0.30935	0.27114	0.17455	0.22426
1579.2	0.47265	0.55016	0.5039	0.44995	0.52249	0.42754	0.65975	0.42366	0.52915	0.54839	0.39534	0.19681	0.38991	0.42102	0.50844	0.46856	0.45286	0.37123	0.35392	0.38224	0.37644	0.29385	0.38016	0.32865	0.29183	0.29348	0.25589	0.2029	0.30786	0.24685	0.1784	0.21076	0.3214	0.27671	0.17575	0.22347
1580	0.47942	0.56207	0.49136	0.44514	0.54126	0.43227	0.64503	0.42413	0.51458	0.54483	0.39291	0.19848	0.39076	0.42689	0.51004	0.46996	0.46305	0.38132	0.34609	0.37981	0.3772	0.28514	0.37512	0.33082	0.28309	0.29048	0.25632	0.20364	0.31174	0.24953	0.1711	0.21371	0.31616	0.27381	0.179	0.21941
1580.9	0.4797	0.56239	0.50046	0.4522	0.55826	0.4299	0.63291	0.40961	0.49736	0.52818	0.39009	0.20297	0.38965	0.41495	0.52364	0.47924	0.46165	0.39143	0.34992	0.37159	0.3646	0.28014	0.36803	0.34425	0.28159	0.28828	0.26653	0.20847	0.30266	0.24649	0.17186	0.21072	0.30584	0.26726	0.17662	0.21852
1581.7	0.50698	0.57872	0.5327	0.47534	0.57728	0.44249	0.63431	0.42428	0.50032	0.5308	0.40085	0.20517	0.40153	0.41148	0.54912	0.48131	0.4562	0.40169	0.35794	0.37993	0.35784	0.27768	0.37172	0.34469	0.28074	0.29072	0.27623	0.21711	0.3012	0.25436	0.17753	0.21266	0.30907	0.26674	0.17781	0.2168
1582.5	0.51633	0.59751	0.55648	0.47157	0.59963	0.46926	0.61906	0.40756	0.49817	0.51707	0.39802	0.19977	0.40479	0.41811	0.55958	0.48894	0.47559	0.42705	0.35747	0.36957	0.35144	0.27728	0.37748	0.33913	0.28126	0.2985	0.28363	0.22305	0.30664	0.25825	0.18228	0.20804	0.30294	0.26622	0.17841	0.21453
1583.4	0.50954	0.57637	0.51178	0.45505	0.55933	0.45174	0.6052	0.38316	0.48098	0.49352	0.37883	0.18916	0.38966	0.41104	0.55078	0.47749	0.4653	0.423	0.35383	0.35409	0.33658	0.26947	0.36849	0.32724	0.27663	0.29342	0.27578	0.21692	0.29828	0.24867	0.1842	0.20166	0.29913	0.25988	0.17025	0.20707
1584.2	0.5287	0.59688	0.54499	0.47661	0.57047	0.47515	0.61563	0.4005	0.49808	0.52923	0.40994	0.19689	0.40202	0.4239	0.55735	0.48658	0.47108	0.44748	0.35969	0.36362	0.34304	0.29179	0.38539	0.33753	0.28708	0.31288	0.28386	0.22404	0.29745	0.25339	0.19021	0.20553	0.30815	0.27586	0.17805	0.21625
1585	0.55367	0.57942	0.55404	0.47284	0.56659	0.47868	0.61339	0.40428	0.51386	0.53223	0.39974	0.18764	0.39779	0.42593	0.56705	0.48857	0.48403	0.44018	0.35163	0.37003	0.355	0.2868	0.38658	0.32708	0.28578	0.31155	0.28937	0.21953	0.30002	0.24997	0.18481	0.20416	0.31754	0.27849	0.17983	0.20687
1585.9	0.54716	0.57502	0.5367	0.45492	0.57035	0.49029	0.6155	0.39004	0.51499	0.52886	0.40164	0.18465	0.40544	0.43257	0.55635	0.49202	0.49509	0.45393	0.35455	0.36108	0.36134	0.29253	0.38257	0.33193	0.292	0.30974	0.28748	0.21035	0.30815	0.24975	0.18165	0.20812	0.3181	0.27623	0.17607	0.20885
1586.7	0.57252	0.5753	0.55918	0.44678	0.5708	0.48811	0.63356	0.40196	0.52432	0.53932	0.40408	0.19186	0.41321	0.43647	0.57141	0.49957	0.492	0.45367	0.35792	0.36647	0.36137	0.29584	0.38269	0.34181	0.29105	0.31178	0.29947	0.20644	0.31145	0.24479	0.1827	0.21068	0.32392	0.27753	0.17614	0.21793
1587.6	0.58257	0.60958	0.59558	0.45297	0.60716	0.5009	0.64208	0.43272	0.5409	0.56031	0.41937	0.20262	0.42475	0.4491	0.58284	0.51613	0.52009	0.46416	0.36062	0.38319	0.37367	0.31231	0.40073	0.35083	0.30258	0.32618	0.31153	0.20967	0.31722	0.24867	0.18179	0.22105	0.32315	0.28658	0.18462	0.23191
1588.4	0.58038	0.58496	0.57497	0.44483	0.58801	0.48416	0.65424	0.42684	0.53884	0.53715	0.40949	0.19225	0.42136	0.43981	0.58063	0.5196	0.51121	0.4481	0.36682	0.38333	0.37751	0.30859	0.39385	0.33899	0.30311	0.30991	0.30171	0.205	0.30478	0.23838	0.18394	0.2169	0.32069	0.27878	0.18255	0.22651
1589.2	0.58293	0.61652	0.60786	0.47915	0.61648	0.50619	0.6749	0.45278	0.54441	0.55561	0.42879	0.20593	0.43937	0.45357	0.59155	0.54328	0.5288	0.47385	0.37924	0.39981	0.37979	0.32889	0.40368	0.3454	0.31474	0.31868	0.30228	0.22124	0.31139	0.24329	0.19249	0.22727	0.32054	0.2892	0.18949	0.24066
1590.1	0.59553	0.61652	0.61984	0.48778	0.61567	0.50126	0.68325	0.46596	0.55456	0.56298	0.44478	0.20899	0.43433	0.45264	0.58707	0.54144	0.54248	0.47946	0.37785	0.40393	0.39352	0.32685	0.42646	0.33544	0.31277	0.31428	0.2985	0.22541	0.30173	0.2432	0.19527	0.22383	0.3188	0.28922	0.19991	0.2356
1590.9	0.62724	0.6493	0.65794	0.53502	0.63904	0.52605	0.70356	0.50732	0.58509	0.57872	0.46185	0.2181	0.44746	0.46815	0.60735	0.56403	0.56171	0.5015	0.39604	0.42494	0.42202	0.33642	0.44115	0.34547	0.32526	0.32324	0.30306	0.23919	0.30691	0.25228	0.20064	0.24014	0.33461	0.2931	0.20989	0.24191
1591.7	0.67107	0.65472	0.67611	0.55745	0.65326	0.52564	0.70097	0.49725	0.58499	0.58846	0.48736	0.22773	0.45843	0.47097	0.61574	0.57619	0.56003	0.50818	0.40631	0.43103	0.42728	0.34102	0.44134	0.35607	0.33206	0.31884	0.29791	0.25315	0.30797	0.25449	0.20348	0.2394	0.34134	0.29674	0.21248	0.24976
1592.6	0.6878	0.67984	0.69676	0.57639	0.66187	0.53114	0.68642	0.5194	0.60262	0.60385	0.49211	0.23425	0.46674	0.48986	0.61725	0.58415	0.57335	0.50876	0.40695	0.44334	0.43945	0.33578	0.4442	0.36077	0.33576	0.328	0.30025	0.25479	0.31553	0.261	0.2021	0.2473	0.34843	0.29075	0.2137	0.25042
1593.4	0.69947	0.68155	0.70744	0.57924	0.64501	0.52699	0.70985	0.52374	0.59778	0.59815	0.49593	0.24097	0.46679	0.50003	0.62437	0.58257	0.5632	0.50113	0.42265	0.43939	0.44565	0.3354	0.44125	0.36494	0.33473	0.32825	0.3019	0.25193	0.30755	0.25872	0.20759	0.24525	0.34695	0.29181	0.20744	0.25434
1594.2	0.72055	0.70592	0.74474	0.59817	0.67222	0.54548	0.71733	0.54734	0.6143	0.62408	0.50304	0.25052	0.48658	0.51619	0.64688	0.61375	0.56547	0.52338	0.43812	0.45879	0.4608	0.35431	0.44692	0.38114	0.34688	0.3381	0.31309	0.26369	0.31008	0.26626	0.21365	0.25988	0.36278	0.3076	0.21673	0.26963
1595.1	0.72544	0.71895	0.7325	0.59438	0.66556	0.54606	0.71527	0.5422	0.61579	0.65329	0.5039	0.25486	0.49964	0.52713	0.63748	0.62052	0.56155	0.52579	0.43423	0.47173	0.45984	0.37194	0.45042	0.37845	0.35764	0.34478	0.31006	0.26789	0.31148	0.26777	0.21603	0.25815	0.35597	0.3195	0.21845	0.27063
1595.9	0.74617	0.75193	0.7526	0.62833	0.69149	0.55509	0.74304	0.58508	0.63385	0.66432	0.51558	0.2666	0.51029	0.55015	0.64721	0.63595	0.5787	0.53687	0.4523	0.50156	0.47224	0.38139	0.46313	0.38888	0.36164	0.35808	0.31503	0.27175	0.32143	0.27222	0.22543	0.26799	0.36583	0.32059	0.22729	0.27616
1596.7	0.79759	0.77481	0.77767	0.65442	0.74824	0.58165	0.78192	0.57835	0.64889	0.68663	0.52504	0.27637	0.52052	0.556	0.67332	0.65928	0.5968	0.57336	0.46663	0.50835	0.49107	0.4104	0.47573	0.40718	0.37004	0.36446	0.32706	0.28633	0.33973	0.27828	0.23547	0.2702	0.37115	0.33844	0.23827	0.28716
1597.6	0.84403	0.80014	0.8097	0.67072	0.81313	0.62749	0.77985	0.5996	0.69746	0.7144	0.54147	0.28823	0.53873	0.57356	0.6913	0.68062	0.61384	0.60149	0.47258	0.53381	0.51336	0.44183	0.49815	0.42212	0.38615	0.37292	0.33535	0.29675	0.3604	0.29409	0.23986	0.28013	0.38681	0.35325	0.25298	0.29487
1598.4	0.85341	0.80599	0.79267	0.67652	0.85409	0.63613	0.78143	0.61195	0.69178	0.70236	0.55329	0.28114	0.54731	0.57618	0.68875	0.67334	0.62388	0.57843	0.46279	0.54079	0.5137	0.44516	0.49045	0.43127	0.38926	0.37999	0.3323	0.28839	0.36935	0.28944	0.23894	0.27817	0.38313	0.35385	0.25816	0.29574
1599.2	0.87296	0.80937	0.8274	0.69351	0.90447	0.64812	0.79983	0.63748	0.69639	0.70469	0.58878	0.28249	0.55822	0.57669	0.69982	0.67828	0.6373	0.58809	0.47689	0.54218	0.53026	0.45833	0.50805	0.44557	0.3915	0.37974	0.34143	0.28888	0.37521	0.2989	0.24517	0.28463	0.39515	0.36188	0.26767	0.30707
1600.1	0.89714	0.82408	0.82355	0.68831	0.91743	0.67251	0.81946	0.64076	0.71893	0.72375	0.60095	0.28436	0.57281	0.58182	0.70226	0.68623	0.64886	0.6006	0.48645	0.53856	0.54932	0.47827	0.52737	0.45083	0.40229	0.39166	0.34988	0.29252	0.38572	0.30399	0.24968	0.29025	0.39799	0.37836	0.27658	0.30675
1600.9	0.91453	0.84076	0.86124	0.69882	0.92554	0.68706	0.83335	0.67282	0.7392	0.72663	0.62797	0.29864	0.59651	0.60178	0.72233	0.69574	0.66177	0.60163	0.5036	0.5516	0.56253	0.48646	0.54997	0.45794	0.4119	0.40714	0.36087	0.29743	0.39407	0.31114	0.25504	0.30328	0.41785	0.38575	0.28871	0.31588
1601.7	0.91426	0.85792	0.85959	0.69483	0.89978	0.66756	0.84777	0.67836	0.72921	0.72752	0.64818	0.29814	0.59627	0.59958	0.71675	0.69916	0.65851	0.60402	0.51181	0.54583	0.56263	0.47997	0.55092	0.45525	0.4161	0.41272	0.36556	0.2976	0.39141	0.30892	0.25798	0.31121	0.42025	0.38016	0.29455	0.31236
1602.6	0.92301	0.86867	0.90299	0.68962	0.86793	0.67011	0.85403	0.68616	0.74705	0.75496	0.65131	0.32076	0.59844	0.61122	0.7333	0.7137	0.66175	0.61255	0.52816	0.55417	0.57012	0.49494	0.57076	0.45672	0.42144	0.41633	0.37783	0.30304	0.39412	0.31819	0.26151	0.32039	0.4264	0.38884	0.29231	0.32284
1603.4	0.94424	0.89666	0.91924	0.69523	0.85924	0.68762	0.85041	0.6804	0.7611	0.76077	0.64065	0.33495	0.59302	0.62024	0.73896	0.7318	0.66716	0.61528	0.53568	0.5684	0.57319	0.49766	0.57429	0.46541	0.42867	0.42696	0.38362	0.31146	0.399	0.31822	0.26185	0.32726	0.43096	0.39208	0.30264	0.32913
1604.2	0.9181	0.87313	0.92153	0.70241	0.84164	0.6819	0.831	0.65846	0.72947	0.74405	0.63438	0.33093	0.58827	0.6162	0.75086	0.73382	0.65544	0.59876	0.52066	0.56746	0.56446	0.495	0.55689	0.45981	0.41804	0.418	0.38788	0.31275	0.39288	0.31934	0.25338	0.3214	0.42668	0.3877	0.29987	0.33095
1605.1	0.90384	0.86266	0.88572	0.69544	0.83831	0.69291	0.81835	0.65417	0.71157	0.73769	0.64995	0.32254	0.57773	0.6123	0.72987	0.73563	0.65063	0.60198	0.51187	0.57108	0.54882	0.48431	0.54581	0.45663	0.41887	0.4129	0.38158	0.30708	0.3952	0.32264	0.2475	0.3201	0.416	0.38191	0.30365	0.33103
1605.9	0.91426	0.84208	0.86534	0.69859	0.84898	0.68798	0.81473	0.642	0.71483	0.74389	0.64604	0.3178	0.57562	0.61363	0.72825	0.73879	0.66527	0.60178	0.50637	0.57635	0.54497	0.48882	0.54637	0.45838	0.41245	0.41839	0.38515	0.30456	0.40341	0.32415	0.24686	0.31903	0.41817	0.38456	0.30487	0.33775
1606.7	0.92922	0.8449	0.87879	0.72166	0.85837	0.6862	0.82204	0.64484	0.70934	0.727	0.65056	0.30766	0.57205	0.60626	0.73838	0.74607	0.66737	0.6004	0.50357	0.57881	0.54159	0.48286	0.54512	0.45567	0.41736	0.41427	0.37986	0.31386	0.40287	0.32103	0.2453	0.31912	0.41676	0.38021	0.30642	0.33382
1607.6	0.89863	0.82406	0.85514	0.70733	0.85479	0.66455	0.82189	0.63151	0.69855	0.71358	0.63726	0.30127	0.57277	0.59778	0.74037	0.73728	0.65992	0.59159	0.4993	0.57247	0.54359	0.48175	0.53869	0.44784	0.40836	0.4067	0.37763	0.30592	0.39864	0.31657	0.24329	0.31529	0.41332	0.3785	0.29759	0.33078
1608.4	0.90262	0.83919	0.86532	0.70331	0.86521	0.65942	0.83059	0.64534	0.71063	0.70307	0.64193	0.30604	0.57399	0.59342	0.73661	0.73838	0.66854	0.60265	0.50862	0.57579	0.54534	0.47541	0.55297	0.45379	0.41658	0.41931	0.38077	0.30147	0.404	0.31693	0.25096	0.31972	0.4172	0.37901	0.29948	0.34176
1609.2	0.90011	0.81389	0.86778	0.67848	0.83743	0.63049	0.81205	0.6209	0.70141	0.69711	0.61041	0.29707	0.55903	0.57762	0.74533	0.71862	0.66342	0.58028	0.50502	0.56262	0.53849	0.47597	0.55008	0.45244	0.40989	0.41302	0.38245	0.29558	0.3934	0.3099	0.25234	0.31164	0.41403	0.37656	0.2908	0.3307
1610.1	0.8866	0.80264	0.8727	0.67706	0.82976	0.61789	0.80895	0.62465	0.70515	0.6788	0.59871	0.29477	0.55917	0.57042	0.75017	0.7132	0.65305	0.56808	0.50844	0.56189	0.55537	0.46388	0.54552	0.45252	0.41114	0.40663	0.38132	0.29471	0.38715	0.30673	0.25776	0.30582	0.41274	0.37471	0.2834	0.33482
1610.9	0.84821	0.76722	0.83953	0.658	0.79053	0.59624	0.79024	0.60817	0.69654	0.66795	0.56992	0.29113	0.55411	0.55763	0.73262	0.69204	0.63528	0.54771	0.49669	0.54935	0.55426	0.45564	0.529	0.44979	0.40351	0.40291	0.37875	0.28502	0.38533	0.30176	0.25355	0.29953	0.4145	0.37386	0.28203	0.33303
1611.7	0.84884	0.74855	0.83372	0.65028	0.75944	0.58738	0.78194	0.59516	0.69024	0.65929	0.57324	0.27302	0.54392	0.55419	0.73094	0.67777	0.63345	0.53182	0.48697	0.54346	0.5511	0.4562	0.52388	0.43363	0.40041	0.40315	0.37906	0.27992	0.38713	0.29801	0.25308	0.29927	0.41902	0.37105	0.28158	0.32449
1612.5	0.8234	0.73161	0.83611	0.63556	0.75637	0.58679	0.7641	0.5763	0.67692	0.66081	0.55506	0.26617	0.53311	0.55673	0.73788	0.65731	0.62922	0.52612	0.47554	0.52831	0.54735	0.45293	0.51054	0.42165	0.39913	0.39231	0.37528	0.27729	0.39223	0.29579	0.24668	0.29902	0.42168	0.37249	0.2762	0.31376
1613.4	0.79756	0.73831	0.82903	0.63587	0.74286	0.57066	0.76656	0.55726	0.67143	0.64544	0.53228	0.26287	0.52701	0.54983	0.73068	0.64518	0.61759	0.52089	0.46797	0.52116	0.55278	0.45108	0.49735	0.41078	0.38803	0.39067	0.37048	0.2706	0.39015	0.29166	0.24466	0.29021	0.419	0.37547	0.26333	0.31421
1614.2	0.76602	0.73466	0.805	0.61975	0.73419	0.55827	0.73762	0.55608	0.64941	0.63954	0.53151	0.25291	0.5215	0.55017	0.7171	0.62498	0.61758	0.50523	0.457	0.50931	0.53282	0.45587	0.49277	0.40462	0.38631	0.38646	0.36483	0.26885	0.39261	0.28657	0.23537	0.28921	0.41552	0.37852	0.26636	0.30556
1615	0.76562	0.72508	0.79315	0.6279	0.76676	0.57421	0.72846	0.55776	0.64891	0.64399	0.53917	0.24963	0.51908	0.54715	0.71725	0.63231	0.61436	0.52915	0.46255	0.51324	0.5256	0.47318	0.49463	0.40788	0.38307	0.38581	0.3716	0.27721	0.39157	0.29283	0.23859	0.2943	0.41375	0.38441	0.26418	0.30772
1615.9	0.73972	0.70588	0.75689	0.62347	0.76395	0.55572	0.71722	0.53557	0.62579	0.62774	0.51101	0.25136	0.51265	0.53892	0.70477	0.62801	0.60373	0.51831	0.45576	0.49466	0.5092	0.45958	0.48283	0.4069	0.3778	0.38081	0.36542	0.27284	0.38407	0.28646	0.23824	0.28149	0.40021	0.37973	0.25308	0.30523
1616.7	0.71968	0.68642	0.69324	0.62008	0.74	0.54806	0.69835	0.52637	0.61678	0.61313	0.50211	0.2406	0.50441	0.52386	0.6774	0.6164	0.5926	0.50527	0.44444	0.49287	0.50151	0.46209	0.47747	0.40627	0.36807	0.37145	0.34929	0.26942	0.36402	0.28599	0.23593	0.27179	0.39115	0.36651	0.25497	0.29864
1617.5	0.68323	0.65834	0.67661	0.61685	0.75272	0.54689	0.67323	0.51963	0.59009	0.60653	0.50972	0.23433	0.50371	0.52549	0.67666	0.61458	0.58661	0.49433	0.4441	0.49072	0.48237	0.45679	0.48303	0.40161	0.3686	0.36042	0.34507	0.27339	0.36345	0.28346	0.23189	0.27312	0.37424	0.35978	0.25813	0.29513
1618.4	0.6755	0.64133	0.66743	0.62428	0.73539	0.54808	0.67778	0.51777	0.58037	0.60848	0.49619	0.24224	0.50001	0.52216	0.67453	0.61555	0.56445	0.49267	0.44307	0.49745	0.47764	0.45662	0.48255	0.40659	0.36248	0.35908	0.34723	0.27067	0.35351	0.27953	0.23281	0.2703	0.36421	0.3518	0.25941	0.29543
1619.2	0.64319	0.63245	0.62563	0.59238	0.69616	0.51287	0.657	0.49104	0.55221	0.57445	0.45694	0.22725	0.48043	0.51312	0.64888	0.58779	0.55999	0.4467	0.42528	0.47934	0.46493	0.42387	0.46964	0.39324	0.34952	0.36021	0.33304	0.25257	0.34277	0.26251	0.22496	0.25706	0.35285	0.33255	0.25015	0.28744
1620	0.64153	0.64623	0.64629	0.60102	0.69921	0.5001	0.65843	0.50465	0.55912	0.58369	0.46541	0.21769	0.48744	0.52165	0.65248	0.58603	0.55948	0.45138	0.43196	0.48269	0.46307	0.42294	0.46873	0.39543	0.35104	0.36877	0.3346	0.25523	0.34657	0.26641	0.22421	0.25996	0.35086	0.33462	0.25201	0.28591
1620.8	0.63247	0.64645	0.6622	0.57766	0.66685	0.48143	0.66542	0.49012	0.54054	0.57695	0.4577	0.2148	0.48845	0.51824	0.6487	0.57652	0.5382	0.45264	0.44145	0.48345	0.45333	0.41217	0.46022	0.38791	0.34505	0.37456	0.33497	0.24701	0.3475	0.263	0.22622	0.25863	0.34238	0.33232	0.24715	0.285
1621.7	0.66431	0.64543	0.64648	0.58296	0.63399	0.47653	0.65905	0.49305	0.54045	0.56567	0.4463	0.20984	0.48553	0.50302	0.63615	0.57979	0.51938	0.46064	0.42943	0.47027	0.45206	0.40677	0.44254	0.3909	0.34253	0.3845	0.32878	0.24374	0.34298	0.26529	0.22328	0.25136	0.3479	0.32946	0.2473	0.28481
1622.5	0.6586	0.63553	0.63522	0.56501	0.63093	0.47577	0.63342	0.46705	0.51906	0.56076	0.438	0.19209	0.47777	0.4857	0.63572	0.56432	0.51273	0.44598	0.41536	0.45718	0.44589	0.39984	0.4342	0.37896	0.33827	0.38	0.3202	0.23844	0.33828	0.26291	0.21722	0.24318	0.34558	0.32899	0.23877	0.27924
1623.3	0.66512	0.64485	0.64635	0.57396	0.60164	0.47462	0.634	0.45344	0.52779	0.57314	0.44529	0.19236	0.47826	0.48757	0.63228	0.55743	0.50031	0.46928	0.4133	0.45842	0.44057	0.40327	0.43219	0.3737	0.34077	0.38006	0.32422	0.23936	0.33442	0.27137	0.21923	0.23979	0.34551	0.32796	0.23992	0.27603
1624.1	0.65016	0.63247	0.61091	0.56158	0.59195	0.48194	0.62208	0.4429	0.53522	0.56026	0.45201	0.19484	0.4694	0.47626	0.61395	0.5359	0.49358	0.46468	0.40297	0.45607	0.43785	0.39941	0.42862	0.37054	0.33639	0.36982	0.31657	0.23459	0.32574	0.27085	0.21588	0.23232	0.34366	0.31697	0.23766	0.27071
1625	0.63809	0.61441	0.5996	0.56946	0.5894	0.47292	0.59698	0.43806	0.53372	0.55957	0.42639	0.1841	0.45604	0.47082	0.60011	0.53304	0.48634	0.44548	0.38516	0.43834	0.43228	0.38164	0.41068	0.36621	0.33279	0.35859	0.31709	0.22992	0.31388	0.26078	0.20873	0.22794	0.3396	0.3159	0.22477	0.26275
1625.8	0.60597	0.61482	0.592	0.55514	0.56418	0.4704	0.60103	0.42859	0.52826	0.57034	0.41949	0.17661	0.45125	0.47698	0.59752	0.50967	0.47859	0.42645	0.38625	0.4355	0.418	0.37906	0.41019	0.36757	0.32806	0.3534	0.31846	0.22008	0.3006	0.25501	0.20942	0.22489	0.3318	0.31481	0.21578	0.2524
1626.6	0.59796	0.6034	0.59085	0.55741	0.54635	0.44684	0.60544	0.41816	0.5373	0.55859	0.41274	0.17944	0.44491	0.47444	0.58728	0.50897	0.48045	0.42568	0.38712	0.42495	0.4154	0.37024	0.40163	0.36613	0.3249	0.34594	0.31507	0.21604	0.30217	0.25142	0.2067	0.22363	0.3324	0.3106	0.21223	0.25425
1627.5	0.60315	0.6001	0.60238	0.5553	0.5657	0.44275	0.61314	0.42436	0.52752	0.55867	0.4247	0.18301	0.44848	0.47865	0.59668	0.51006	0.48004	0.41254	0.38832	0.42037	0.42341	0.37342	0.40108	0.37728	0.32593	0.34175	0.31635	0.21787	0.30612	0.24578	0.20624	0.21975	0.33586	0.3142	0.20917	0.2568
1628.3	0.59154	0.58915	0.58726	0.54619	0.53081	0.42824	0.61095	0.41359	0.49512	0.5453	0.41149	0.17192	0.44263	0.47241	0.59718	0.5043	0.46577	0.38973	0.38488	0.40621	0.41186	0.36396	0.39584	0.36747	0.32634	0.33686	0.30988	0.20977	0.29774	0.23405	0.20318	0.21665	0.32703	0.31041	0.20891	0.25817
1629.1	0.58672	0.57573	0.57511	0.54092	0.5196	0.43636	0.59992	0.40548	0.48273	0.54304	0.40964	0.17063	0.43904	0.4576	0.59892	0.50011	0.45705	0.39053	0.37905	0.40202	0.40079	0.36715	0.40249	0.36425	0.32786	0.33069	0.30639	0.21359	0.29864	0.23746	0.20191	0.20793	0.32722	0.30559	0.20907	0.25542
1630	0.59577	0.57117	0.58533	0.53336	0.53615	0.4256	0.58647	0.41301	0.49305	0.53534	0.40556	0.1806	0.43753	0.45278	0.5929	0.50706	0.46389	0.39198	0.36926	0.40416	0.40951	0.35196	0.40263	0.35418	0.329	0.32898	0.31039	0.21674	0.29834	0.23639	0.19424	0.21088	0.33491	0.29595	0.20863	0.2645
1630.8	0.59023	0.57572	0.5928	0.51688	0.50482	0.42941	0.58013	0.41592	0.47978	0.52801	0.40826	0.17476	0.4321	0.44349	0.57873	0.49992	0.45105	0.37792	0.36003	0.40659	0.39248	0.33677	0.39833	0.35244	0.32972	0.32588	0.30596	0.21123	0.28579	0.2332	0.19043	0.20943	0.32675	0.28573	0.20537	0.2551
1631.6	0.57324	0.56721	0.57561	0.51787	0.47834	0.43065	0.56685	0.41238	0.46636	0.50634	0.40469	0.16133	0.42321	0.42924	0.56618	0.49115	0.44432	0.37928	0.34616	0.3972	0.3727	0.32554	0.40119	0.33357	0.3272	0.32031	0.29931	0.19929	0.27306	0.23078	0.18466	0.20515	0.31503	0.27705	0.2072	0.24422
1632.4	0.57486	0.5535	0.58478	0.52041	0.48572	0.4264	0.56174	0.40848	0.46134	0.49704	0.38787	0.16063	0.41587	0.41999	0.54887	0.50038	0.44558	0.3823	0.34179	0.39446	0.36651	0.30832	0.38388	0.3285	0.32396	0.31405	0.29257	0.20053	0.27724	0.23395	0.1812	0.2018	0.31447	0.27192	0.19295	0.2368
1633.3	0.59856	0.59721	0.5892	0.535	0.49972	0.42156	0.58612	0.43359	0.47522	0.49903	0.38793	0.16452	0.41701	0.43928	0.54606	0.51153	0.46011	0.37448	0.34342	0.40204	0.37963	0.31038	0.38307	0.32761	0.32272	0.3259	0.28882	0.19856	0.27496	0.23289	0.18166	0.21413	0.31633	0.27134	0.19281	0.23601
1634.1	0.58828	0.59976	0.59111	0.54381	0.47349	0.41967	0.58205	0.40606	0.45676	0.49849	0.38282	0.16	0.41152	0.43668	0.5331	0.50639	0.44767	0.36727	0.34573	0.39289	0.36378	0.32407	0.38264	0.32424	0.32626	0.32034	0.27552	0.19422	0.26261	0.22779	0.18091	0.20927	0.31224	0.27082	0.19742	0.22801
1634.9	0.57272	0.57543	0.56214	0.54195	0.48342	0.41956	0.56948	0.39032	0.44385	0.48033	0.35217	0.1481	0.40623	0.41965	0.52626	0.49861	0.44134	0.37936	0.33161	0.38338	0.36533	0.32129	0.37365	0.30877	0.31631	0.30953	0.27124	0.1933	0.25738	0.22597	0.17849	0.19747	0.31261	0.27454	0.19063	0.22055
1635.7	0.56905	0.56464	0.55181	0.52487	0.50888	0.40293	0.57115	0.39934	0.44031	0.48545	0.35106	0.15287	0.4021	0.41822	0.52392	0.49407	0.44314	0.36073	0.33832	0.38786	0.36652	0.31825	0.36433	0.31169	0.31754	0.31001	0.26407	0.19478	0.26196	0.22255	0.1778	0.20335	0.31755	0.27661	0.18672	0.22263
1636.6	0.55742	0.57283	0.54793	0.52963	0.53435	0.41976	0.56796	0.40112	0.44843	0.49277	0.35672	0.15976	0.41035	0.41718	0.52556	0.49479	0.45322	0.36201	0.33145	0.38107	0.36402	0.32238	0.37261	0.32021	0.31863	0.31039	0.26312	0.19619	0.25864	0.22632	0.17262	0.19575	0.31404	0.27207	0.19904	0.22962
1637.4	0.53257	0.51963	0.55125	0.51201	0.52035	0.40471	0.55177	0.37497	0.4423	0.45812	0.3528	0.1452	0.40279	0.39287	0.51831	0.47799	0.44186	0.34539	0.3257	0.366	0.34923	0.30953	0.36348	0.3091	0.31594	0.29059	0.2602	0.19201	0.25039	0.21861	0.16766	0.17975	0.30956	0.26525	0.1901	0.22413
1638.2	0.52436	0.48319	0.52543	0.49961	0.54199	0.39812	0.56177	0.38715	0.44572	0.43693	0.345	0.13587	0.4011	0.38316	0.50968	0.48109	0.44593	0.3439	0.31609	0.36048	0.3528	0.28658	0.35173	0.29769	0.30428	0.27772	0.25618	0.18912	0.26019	0.21892	0.16887	0.17487	0.3059	0.25973	0.17817	0.22381
1639.1	0.53138	0.51131	0.54215	0.50502	0.56007	0.40355	0.58149	0.39634	0.45642	0.45593	0.35224	0.14718	0.40917	0.40984	0.51066	0.48755	0.45759	0.3393	0.33785	0.36383	0.34886	0.2989	0.35489	0.30292	0.31082	0.28959	0.26117	0.18752	0.26528	0.22314	0.17517	0.18514	0.30841	0.26465	0.18366	0.23349
1639.9	0.53314	0.51502	0.53619	0.51182	0.54581	0.42316	0.58596	0.3768	0.45592	0.44714	0.3398	0.15018	0.4138	0.40877	0.50388	0.49769	0.44756	0.35131	0.33854	0.34878	0.34372	0.29231	0.35011	0.30545	0.30948	0.28534	0.26225	0.18646	0.25711	0.22635	0.17356	0.17203	0.30229	0.25963	0.18148	0.23369
1640.7	0.55706	0.49802	0.51976	0.50689	0.51983	0.41364	0.59303	0.37291	0.45184	0.44036	0.33285	0.1432	0.40407	0.40698	0.49584	0.49089	0.42907	0.35545	0.34421	0.35005	0.34204	0.29199	0.34645	0.29567	0.30775	0.27792	0.2572	0.18413	0.25308	0.22026	0.17824	0.17361	0.30599	0.26373	0.17794	0.22952
1641.5	0.55277	0.51058	0.50082	0.49165	0.51856	0.39764	0.59698	0.36764	0.46608	0.43724	0.33652	0.15873	0.40664	0.41319	0.49228	0.48445	0.42572	0.35948	0.33799	0.34639	0.33738	0.2872	0.34839	0.30166	0.31144	0.28307	0.25087	0.17579	0.25475	0.21905	0.1772	0.17311	0.30008	0.2644	0.18723	0.23515
1642.4	0.55106	0.53694	0.50351	0.49193	0.51169	0.39266	0.5992	0.37741	0.48341	0.4434	0.34017	0.16179	0.40641	0.4112	0.49372	0.47338	0.42566	0.35758	0.34173	0.35004	0.34225	0.28944	0.35292	0.31183	0.32074	0.28703	0.25253	0.17478	0.25489	0.22054	0.17768	0.17897	0.31006	0.26566	0.19616	0.23641
1643.2	0.55781	0.52632	0.49721	0.50059	0.50278	0.38828	0.59206	0.38115	0.48935	0.41886	0.3504	0.16289	0.40362	0.4024	0.49652	0.472	0.41686	0.35871	0.3364	0.34342	0.34426	0.26589	0.35603	0.31418	0.32073	0.2823	0.24986	0.17371	0.25579	0.22108	0.17446	0.17256	0.31417	0.25379	0.20058	0.23666
1644	0.54173	0.51692	0.4787	0.48635	0.46967	0.37407	0.57417	0.37582	0.4902	0.40943	0.34059	0.15495	0.39343	0.39461	0.4848	0.458	0.41418	0.3554	0.32937	0.33955	0.33995	0.25934	0.34938	0.30378	0.31366	0.27301	0.23697	0.16679	0.24425	0.21931	0.17447	0.17659	0.3159	0.25151	0.19997	0.22953
1644.8	0.50864	0.52772	0.47809	0.48153	0.47044	0.36104	0.56253	0.38877	0.50022	0.40366	0.34031	0.15651	0.39455	0.39719	0.48346	0.45979	0.42274	0.33571	0.32313	0.33842	0.33755	0.26096	0.34506	0.3133	0.30581	0.27571	0.24127	0.16856	0.24181	0.22056	0.169	0.18427	0.31987	0.24774	0.19765	0.22456
1645.6	0.51413	0.51805	0.48068	0.49189	0.47146	0.38049	0.56876	0.4046	0.48326	0.41753	0.32879	0.14674	0.39229	0.40017	0.47622	0.46827	0.42202	0.34248	0.32787	0.33959	0.33598	0.26373	0.34285	0.3091	0.29923	0.27613	0.24447	0.17579	0.24145	0.22117	0.17253	0.18941	0.32467	0.2482	0.19584	0.21631
1646.5	0.51926	0.52908	0.46683	0.50154	0.47044	0.40172	0.55088	0.39293	0.47737	0.42034	0.33892	0.14866	0.39674	0.41314	0.47735	0.48133	0.41771	0.35333	0.32559	0.33037	0.33441	0.27456	0.34006	0.30548	0.29313	0.28239	0.24519	0.18075	0.24246	0.22385	0.17272	0.18724	0.32003	0.25392	0.19885	0.22215
1647.3	0.51996	0.54404	0.47734	0.48426	0.47044	0.39285	0.54238	0.37848	0.46734	0.4248	0.31927	0.14612	0.39143	0.41469	0.47496	0.47456	0.42828	0.33616	0.31481	0.31867	0.32902	0.28514	0.33164	0.30353	0.28942	0.28005	0.24302	0.1774	0.2402	0.22024	0.16876	0.18586	0.31453	0.25402	0.19166	0.2096
1648.1	0.52411	0.56638	0.50053	0.49091	0.49667	0.40367	0.54482	0.38798	0.47849	0.44109	0.32236	0.15204	0.4016	0.43295	0.4882	0.48093	0.44079	0.33276	0.31908	0.32018	0.33698	0.29342	0.34068	0.31244	0.29668	0.29236	0.25907	0.18385	0.25713	0.22152	0.17126	0.18766	0.32349	0.26062	0.19584	0.21496
1649	0.5137	0.5589	0.5105	0.47832	0.48471	0.39619	0.52939	0.36937	0.47122	0.43742	0.30487	0.14965	0.39062	0.43368	0.48554	0.47445	0.43552	0.3327	0.30693	0.30973	0.33147	0.28102	0.33354	0.30457	0.29628	0.29043	0.26031	0.178	0.25823	0.21363	0.16995	0.18254	0.32222	0.26113	0.19526	0.21393
1649.8	0.49304	0.56643	0.4968	0.47689	0.4786	0.38223	0.52108	0.36378	0.46894	0.42413	0.32076	0.14822	0.39231	0.43457	0.47924	0.47323	0.43921	0.33895	0.31222	0.3067	0.31988	0.27284	0.33069	0.31028	0.29454	0.28652	0.25626	0.17871	0.25782	0.21703	0.16617	0.17998	0.32677	0.25697	0.20078	0.21808
1650.6	0.48868	0.55572	0.50697	0.46077	0.47478	0.37123	0.54037	0.37424	0.4768	0.41595	0.30577	0.14942	0.39853	0.42005	0.47718	0.46749	0.43929	0.33674	0.32101	0.30976	0.30959	0.2648	0.33078	0.31517	0.29552	0.27984	0.25579	0.17928	0.25476	0.21698	0.16705	0.18585	0.32786	0.25782	0.20417	0.21276
1651.4	0.46881	0.53564	0.47256	0.46298	0.46256	0.36495	0.543	0.37342	0.47423	0.40125	0.3082	0.14544	0.40543	0.41664	0.46398	0.4741	0.4262	0.34114	0.32085	0.30209	0.29979	0.25178	0.32644	0.31146	0.2951	0.27812	0.25319	0.18811	0.24545	0.2127	0.16933	0.18688	0.32835	0.25523	0.20602	0.21397
1652.3	0.47123	0.52121	0.44883	0.46972	0.48065	0.34039	0.55519	0.37528	0.46695	0.39166	0.33135	0.15055	0.40218	0.41364	0.46027	0.47377	0.41868	0.3329	0.31706	0.30028	0.29487	0.24554	0.33256	0.31249	0.28998	0.27423	0.24343	0.18805	0.24256	0.20676	0.17068	0.19125	0.32387	0.25347	0.2133	0.21881
1653.1	0.46601	0.5085	0.43403	0.46036	0.46715	0.32823	0.54882	0.39198	0.45724	0.39155	0.33703	0.14162	0.40354	0.40307	0.45643	0.46525	0.4204	0.33113	0.31848	0.30187	0.28768	0.24313	0.34295	0.30298	0.28504	0.26312	0.23811	0.18656	0.23456	0.20673	0.17308	0.19262	0.32236	0.25059	0.21742	0.2149
1653.9	0.47155	0.49799	0.42443	0.45395	0.4748	0.32631	0.53985	0.37977	0.45881	0.396	0.32524	0.14323	0.40229	0.40013	0.46007	0.46588	0.4289	0.32225	0.3089	0.29864	0.29325	0.23601	0.34407	0.29765	0.27801	0.25844	0.24376	0.18298	0.23678	0.20286	0.17115	0.19271	0.32346	0.25304	0.21796	0.21708
1654.7	0.47974	0.49093	0.428	0.46395	0.47989	0.3061	0.54269	0.3743	0.45339	0.40066	0.32572	0.14518	0.39756	0.4067	0.46245	0.46865	0.43408	0.31147	0.29944	0.29426	0.29524	0.22787	0.34791	0.30122	0.27555	0.2608	0.24865	0.18775	0.23914	0.19464	0.17083	0.19104	0.32092	0.24638	0.21993	0.22087
1655.6	0.46131	0.47966	0.40367	0.44056	0.47862	0.28512	0.53773	0.36686	0.44154	0.40353	0.3157	0.14654	0.38482	0.39835	0.44969	0.45503	0.43027	0.30133	0.29167	0.2895	0.29032	0.22727	0.35106	0.2973	0.26643	0.25386	0.2429	0.17929	0.24133	0.19001	0.16896	0.18685	0.31396	0.24598	0.21407	0.22057
1656.4	0.45899	0.48195	0.40918	0.43567	0.48729	0.29464	0.53555	0.34975	0.45087	0.39933	0.28711	0.13334	0.38236	0.39713	0.44342	0.45655	0.44594	0.3032	0.29228	0.28046	0.28409	0.21915	0.34288	0.29135	0.26151	0.2503	0.24566	0.18275	0.24469	0.19309	0.16935	0.18252	0.31522	0.24059	0.20735	0.21688
1657.2	0.46958	0.49408	0.41094	0.44281	0.48576	0.3026	0.55471	0.3339	0.45853	0.40405	0.29465	0.1387	0.38399	0.40728	0.44964	0.46221	0.43924	0.30092	0.29469	0.26694	0.28071	0.22647	0.3414	0.29941	0.26031	0.2587	0.24858	0.18471	0.24663	0.19368	0.17088	0.18061	0.31543	0.24308	0.2058	0.21654
1658	0.47082	0.48697	0.41092	0.43753	0.46946	0.30703	0.55047	0.3475	0.46416	0.40226	0.29373	0.14107	0.38484	0.40203	0.45172	0.45415	0.42613	0.29885	0.28419	0.25715	0.28425	0.22858	0.34615	0.30731	0.25955	0.26287	0.24419	0.18771	0.24986	0.19145	0.16867	0.1798	0.31915	0.23817	0.20118	0.21592
1658.8	0.4427	0.47419	0.40217	0.41441	0.45928	0.31246	0.53045	0.34293	0.44775	0.38687	0.28193	0.13535	0.37766	0.39133	0.44078	0.43348	0.42387	0.30535	0.27675	0.24387	0.26394	0.2192	0.33462	0.29692	0.24804	0.25477	0.23724	0.17401	0.23685	0.19167	0.16439	0.17446	0.31157	0.23633	0.19272	0.20855
1659.7	0.46682	0.49393	0.43919	0.44561	0.47202	0.33009	0.5283	0.35158	0.46681	0.40077	0.29784	0.13622	0.38914	0.39948	0.46322	0.44005	0.43394	0.32758	0.28028	0.24846	0.26998	0.22821	0.34141	0.30175	0.24923	0.2628	0.24307	0.17715	0.23923	0.20037	0.16467	0.18049	0.32025	0.24447	0.20346	0.21381
1660.5	0.43485	0.44835	0.40748	0.4221	0.4351	0.31999	0.48835	0.33498	0.44309	0.39869	0.2858	0.13212	0.3863	0.38039	0.44626	0.43012	0.40803	0.32986	0.2581	0.23197	0.26362	0.23098	0.33264	0.2944	0.24095	0.24957	0.22829	0.16775	0.22218	0.19964	0.15007	0.17435	0.31336	0.23971	0.19634	0.20432
1661.3	0.41833	0.41853	0.40461	0.41097	0.43536	0.32407	0.472	0.33869	0.45369	0.39465	0.27152	0.137	0.38931	0.36943	0.43578	0.42756	0.40417	0.3404	0.24985	0.23948	0.27098	0.22022	0.33239	0.29911	0.24177	0.23764	0.22194	0.16518	0.21907	0.20207	0.14424	0.17301	0.31398	0.23639	0.19032	0.20783
1662.1	0.40618	0.4232	0.39326	0.41992	0.44122	0.325	0.4808	0.33292	0.44928	0.4028	0.26291	0.13931	0.39557	0.37295	0.4308	0.43557	0.41371	0.34337	0.25608	0.23681	0.26426	0.22414	0.33218	0.2925	0.24566	0.23975	0.22222	0.1656	0.21661	0.20489	0.14538	0.17224	0.31409	0.24133	0.18827	0.20787
1663	0.39054	0.43058	0.37193	0.42745	0.43816	0.32379	0.47574	0.31954	0.4518	0.41244	0.25794	0.13311	0.39059	0.37577	0.42017	0.44853	0.41186	0.3376	0.25122	0.23231	0.27757	0.22425	0.33967	0.29065	0.25037	0.23832	0.21128	0.17142	0.2246	0.2076	0.14498	0.1654	0.32136	0.24167	0.18349	0.20416
1663.8	0.35412	0.38816	0.34807	0.40315	0.40761	0.30468	0.46532	0.31655	0.44505	0.40503	0.23475	0.13173	0.38196	0.36431	0.4019	0.44011	0.39872	0.31636	0.24261	0.22621	0.26632	0.2121	0.33075	0.28798	0.24316	0.22928	0.20365	0.17021	0.2142	0.19838	0.13979	0.1599	0.31325	0.2298	0.17156	0.20016
1664.6	0.37133	0.40759	0.36725	0.42321	0.41144	0.31727	0.48856	0.34159	0.46272	0.40927	0.24477	0.14153	0.388	0.37119	0.40551	0.4567	0.41114	0.32445	0.24894	0.2313	0.26521	0.20469	0.34016	0.29759	0.24829	0.23815	0.20965	0.18679	0.22783	0.19758	0.14574	0.16453	0.31818	0.23249	0.1711	0.2018
1665.4	0.37003	0.41173	0.35902	0.42351	0.40584	0.30507	0.50053	0.34845	0.4418	0.41446	0.24337	0.13543	0.38461	0.37164	0.40435	0.4497	0.40243	0.3205	0.25641	0.21987	0.25003	0.2061	0.34551	0.28738	0.24097	0.24525	0.20824	0.18598	0.22513	0.1921	0.14869	0.16796	0.32162	0.23599	0.1736	0.19477
1666.2	0.35898	0.39787	0.36197	0.40369	0.39362	0.29938	0.50124	0.34749	0.43293	0.40822	0.23899	0.13331	0.38258	0.36279	0.40005	0.43287	0.39095	0.31944	0.26058	0.21896	0.23937	0.20305	0.34644	0.28476	0.23646	0.2391	0.20862	0.18223	0.21434	0.19067	0.15141	0.16894	0.30941	0.22821	0.16486	0.18491
1667.1	0.35345	0.38917	0.35667	0.40115	0.39617	0.2935	0.5049	0.36074	0.44162	0.40309	0.24946	0.13633	0.38859	0.36332	0.40512	0.43261	0.40056	0.31858	0.25694	0.21834	0.24291	0.20332	0.3537	0.28393	0.23292	0.24146	0.21734	0.18301	0.21532	0.18887	0.14923	0.17418	0.31478	0.2239	0.16563	0.18013
1667.9	0.37084	0.40709	0.3628	0.41326	0.42571	0.31578	0.51395	0.3688	0.45951	0.41689	0.27495	0.13979	0.39545	0.37435	0.41155	0.44871	0.41199	0.33703	0.26359	0.21467	0.25347	0.20896	0.36562	0.28719	0.24234	0.24769	0.22087	0.18968	0.22777	0.19696	0.15576	0.17691	0.32518	0.22382	0.16885	0.17697
1668.7	0.35643	0.39714	0.36417	0.39616	0.40992	0.29832	0.51226	0.37756	0.45405	0.41257	0.26846	0.13215	0.38991	0.36127	0.41596	0.43436	0.40028	0.33258	0.26333	0.21751	0.25486	0.20619	0.36382	0.28616	0.23317	0.23622	0.22397	0.17966	0.22174	0.19364	0.15543	0.17782	0.31823	0.21578	0.16679	0.17353
1669.5	0.36296	0.41478	0.35156	0.40089	0.44583	0.30999	0.50971	0.38781	0.46598	0.401	0.26064	0.14235	0.39565	0.36567	0.40786	0.44269	0.42696	0.34805	0.26421	0.21974	0.26507	0.20636	0.35808	0.29403	0.23771	0.23871	0.22623	0.18547	0.23286	0.20298	0.15505	0.18138	0.32131	0.20819	0.15579	0.17052
1670.4	0.37253	0.43291	0.35585	0.41415	0.46646	0.31539	0.50822	0.38495	0.4774	0.41672	0.2515	0.14541	0.4032	0.37248	0.41037	0.46173	0.44075	0.36626	0.26009	0.21101	0.27219	0.21855	0.357	0.30425	0.2431	0.2427	0.22883	0.1954	0.25163	0.20674	0.15496	0.18358	0.32477	0.21359	0.15626	0.1766
1671.2	0.38462	0.43501	0.37032	0.41288	0.46316	0.30328	0.51055	0.39898	0.49041	0.4263	0.24325	0.15339	0.4094	0.37946	0.41199	0.45906	0.43287	0.37066	0.2699	0.21058	0.27215	0.2213	0.3555	0.32075	0.24828	0.2462	0.23228	0.19432	0.24739	0.20647	0.15551	0.18821	0.32132	0.20856	0.14634	0.1773
1672	0.36504	0.42625	0.35688	0.39185	0.42395	0.2904	0.50283	0.38918	0.47073	0.4201	0.22009	0.15287	0.40472	0.3688	0.40597	0.44224	0.42559	0.37049	0.2634	0.20842	0.26162	0.21538	0.34209	0.32049	0.24062	0.24229	0.22365	0.18477	0.24701	0.20256	0.14817	0.18614	0.30836	0.20653	0.13539	0.16988
1672.8	0.35819	0.43211	0.36418	0.39247	0.4068	0.28402	0.5013	0.36946	0.48354	0.44607	0.21798	0.15995	0.4167	0.38077	0.41296	0.44337	0.42768	0.37813	0.26142	0.19887	0.26317	0.22813	0.34525	0.32883	0.25073	0.25414	0.22809	0.18491	0.25483	0.20141	0.14666	0.1804	0.30351	0.21023	0.13205	0.17111
1673.6	0.3034	0.35819	0.31726	0.34379	0.31725	0.27529	0.46156	0.32958	0.42098	0.43483	0.21502	0.15094	0.38041	0.34083	0.39591	0.39924	0.39925	0.36038	0.23747	0.19745	0.22315	0.1988	0.31219	0.30051	0.22433	0.2325	0.18653	0.15315	0.24734	0.18892	0.13157	0.16122	0.27259	0.20372	0.11983	0.14565
