# Supplementary material for: All-flexible chronoepifluidic nanoplasmonic patch for label-free metabolite profiling in sweat
Source: Nat Commun. 2025 Aug 27;16:8017. doi: 10.1038/s41467-025-63510-2 (PMC12391418; doi:10.1038/s41467-025-63510-2)
Supplement: Supplementary file 4 — Supplementary Data 1 [file 41467_2025_63510_MOESM4_ESM.zip › ML_SERS data_Base solution_UA_2.5uM_Lac_20mM_Try_25uM_Glu_250uM.csv]

	Measurement number
Wavenumber (cm-1)	1	2	3	4	5	6	7	8	9	10	11	12	13	14	15	16	17	18	19	20	21	22	23	24	25	26	27	28	29	30	31	32	33	34	35	36
457.71	0.27231	0.164	0.26108	0.32491	0.36906	0.38347	0.16959	0.1272	0.15488	0.22426	0.14358	0.16374	0.71366	0.77168	0.68046	0.78974	0.72992	0.7797	0.63456	0.72164	0.64436	0.53237	0.51352	0.35793	0.27231	0.164	0.26108	0.32491	0.36906	0.38347	0.16959	0.1272	0.15488	0.22426	0.14358	0.16374
458.74	0.27161	0.23715	0.29263	0.34297	0.38589	0.38132	0.16479	0.13016	0.18281	0.22455	0.15976	0.16385	0.70803	0.80324	0.70391	0.84366	0.7139	0.74664	0.63913	0.72163	0.65382	0.53577	0.53498	0.36443	0.27161	0.23715	0.29263	0.34297	0.38589	0.38132	0.16479	0.13016	0.18281	0.22455	0.15976	0.16385
459.78	0.28011	0.26098	0.27356	0.34314	0.37222	0.37895	0.1864	0.12364	0.19627	0.20987	0.17061	0.15967	0.71776	0.79069	0.69456	0.83635	0.69948	0.74124	0.66789	0.70884	0.66805	0.50347	0.51817	0.35977	0.28011	0.26098	0.27356	0.34314	0.37222	0.37895	0.1864	0.12364	0.19627	0.20987	0.17061	0.15967
460.81	0.27782	0.29406	0.25907	0.33768	0.35949	0.37843	0.17692	0.12701	0.19772	0.20054	0.17394	0.16535	0.69902	0.7942	0.67958	0.82783	0.68114	0.71341	0.65689	0.70899	0.66014	0.48345	0.51137	0.36094	0.27782	0.29406	0.25907	0.33768	0.35949	0.37843	0.17692	0.12701	0.19772	0.20054	0.17394	0.16535
461.85	0.28167	0.29359	0.2368	0.33095	0.37721	0.39171	0.17801	0.1295	0.1923	0.20381	0.17349	0.16986	0.6951	0.76904	0.66712	0.8041	0.67564	0.72588	0.65247	0.70936	0.64896	0.47407	0.50945	0.35223	0.28167	0.29359	0.2368	0.33095	0.37721	0.39171	0.17801	0.1295	0.1923	0.20381	0.17349	0.16986
462.88	0.29945	0.30768	0.2408	0.34202	0.36206	0.39737	0.16923	0.12309	0.18269	0.20839	0.16557	0.1832	0.68972	0.76744	0.66881	0.79438	0.65851	0.72732	0.63391	0.67846	0.62971	0.44019	0.48672	0.35588	0.29945	0.30768	0.2408	0.34202	0.36206	0.39737	0.16923	0.12309	0.18269	0.20839	0.16557	0.1832
463.92	0.30809	0.33396	0.23766	0.34418	0.3552	0.40718	0.15934	0.11484	0.17148	0.22614	0.16744	0.19016	0.67445	0.76423	0.65959	0.778	0.65189	0.72132	0.606	0.67851	0.59976	0.43812	0.48467	0.34756	0.30809	0.33396	0.23766	0.34418	0.3552	0.40718	0.15934	0.11484	0.17148	0.22614	0.16744	0.19016
464.93	0.32031	0.34149	0.25053	0.3417	0.35823	0.39685	0.15485	0.12736	0.17643	0.25098	0.15738	0.199	0.66254	0.74085	0.66292	0.75571	0.6508	0.69452	0.58723	0.65949	0.58128	0.44928	0.48174	0.34489	0.32031	0.34149	0.25053	0.3417	0.35823	0.39685	0.15485	0.12736	0.17643	0.25098	0.15738	0.199
465.96	0.34166	0.36619	0.25963	0.35444	0.37101	0.40199	0.16345	0.12246	0.18173	0.27483	0.15798	0.2026	0.66158	0.71471	0.6548	0.74385	0.64604	0.67935	0.58319	0.63421	0.5618	0.44654	0.46983	0.33443	0.34166	0.36619	0.25963	0.35444	0.37101	0.40199	0.16345	0.12246	0.18173	0.27483	0.15798	0.2026
467	0.37022	0.40296	0.26899	0.35094	0.35629	0.4048	0.17148	0.1302	0.19315	0.27756	0.17172	0.20739	0.64269	0.71473	0.65028	0.7081	0.61828	0.64712	0.56567	0.62862	0.54743	0.44521	0.43821	0.3316	0.37022	0.40296	0.26899	0.35094	0.35629	0.4048	0.17148	0.1302	0.19315	0.27756	0.17172	0.20739
468.03	0.37463	0.4295	0.25788	0.35854	0.37206	0.40846	0.18995	0.1401	0.19734	0.2783	0.18364	0.21234	0.61233	0.69631	0.63677	0.69177	0.60651	0.62477	0.55827	0.6319	0.52914	0.43991	0.42234	0.31653	0.37463	0.4295	0.25788	0.35854	0.37206	0.40846	0.18995	0.1401	0.19734	0.2783	0.18364	0.21234
469.06	0.40013	0.42007	0.25989	0.3722	0.38819	0.40918	0.20825	0.15557	0.20371	0.29071	0.18309	0.22198	0.57999	0.6757	0.63309	0.67869	0.57533	0.60443	0.54567	0.61968	0.53004	0.43087	0.39324	0.3056	0.40013	0.42007	0.25989	0.3722	0.38819	0.40918	0.20825	0.15557	0.20371	0.29071	0.18309	0.22198
470.1	0.42315	0.43186	0.25381	0.36993	0.39366	0.4213	0.2017	0.15693	0.19869	0.27868	0.19308	0.23542	0.55961	0.65636	0.61173	0.64546	0.54501	0.59947	0.51147	0.59303	0.51161	0.39381	0.37424	0.29321	0.42315	0.43186	0.25381	0.36993	0.39366	0.4213	0.2017	0.15693	0.19869	0.27868	0.19308	0.23542
471.13	0.42369	0.43632	0.26741	0.36455	0.41261	0.40711	0.21077	0.16544	0.20761	0.27245	0.19995	0.2451	0.54571	0.62923	0.59899	0.61381	0.51833	0.5908	0.48449	0.57741	0.49761	0.37744	0.36054	0.27634	0.42369	0.43632	0.26741	0.36455	0.41261	0.40711	0.21077	0.16544	0.20761	0.27245	0.19995	0.2451
472.16	0.42821	0.41167	0.25507	0.36356	0.41216	0.40251	0.20932	0.15131	0.20477	0.28517	0.19836	0.24703	0.50532	0.57056	0.5607	0.58195	0.4763	0.56954	0.44053	0.51218	0.47518	0.33428	0.33579	0.24657	0.42821	0.41167	0.25507	0.36356	0.41216	0.40251	0.20932	0.15131	0.20477	0.28517	0.19836	0.24703
473.17	0.44033	0.41284	0.25875	0.35228	0.43525	0.414	0.2024	0.16088	0.21294	0.29852	0.20558	0.26712	0.49209	0.53705	0.53957	0.5337	0.45353	0.52767	0.41816	0.48223	0.46929	0.30504	0.32405	0.23069	0.44033	0.41284	0.25875	0.35228	0.43525	0.414	0.2024	0.16088	0.21294	0.29852	0.20558	0.26712
474.21	0.45029	0.44263	0.27136	0.3544	0.44121	0.42437	0.20419	0.17784	0.22661	0.29951	0.22464	0.27564	0.46739	0.51387	0.51053	0.50052	0.43598	0.48426	0.38151	0.4451	0.43769	0.27885	0.31802	0.20909	0.45029	0.44263	0.27136	0.3544	0.44121	0.42437	0.20419	0.17784	0.22661	0.29951	0.22464	0.27564
475.24	0.46847	0.45881	0.28698	0.36336	0.47362	0.43424	0.22665	0.20379	0.2388	0.31978	0.23981	0.2885	0.44242	0.47298	0.48347	0.4517	0.41447	0.43432	0.36422	0.42195	0.41546	0.26523	0.28722	0.18633	0.46847	0.45881	0.28698	0.36336	0.47362	0.43424	0.22665	0.20379	0.2388	0.31978	0.23981	0.2885
476.27	0.50817	0.46289	0.28229	0.38235	0.48164	0.46564	0.24416	0.21318	0.24695	0.34795	0.25532	0.31415	0.39629	0.44501	0.45962	0.41962	0.38728	0.40781	0.33363	0.37714	0.38214	0.24138	0.26777	0.16242	0.50817	0.46289	0.28229	0.38235	0.48164	0.46564	0.24416	0.21318	0.24695	0.34795	0.25532	0.31415
477.31	0.53333	0.49481	0.30295	0.39993	0.50509	0.46272	0.25912	0.25612	0.26231	0.37551	0.27432	0.34737	0.36714	0.41213	0.42636	0.37715	0.35971	0.33985	0.30695	0.37687	0.34902	0.2324	0.25858	0.14973	0.53333	0.49481	0.30295	0.39993	0.50509	0.46272	0.25912	0.25612	0.26231	0.37551	0.27432	0.34737
478.34	0.57752	0.49855	0.31646	0.42479	0.52423	0.48058	0.29381	0.28262	0.28085	0.39944	0.28976	0.3637	0.33945	0.37463	0.37298	0.34959	0.31303	0.31951	0.26168	0.35183	0.31478	0.21386	0.23217	0.1284	0.57752	0.49855	0.31646	0.42479	0.52423	0.48058	0.29381	0.28262	0.28085	0.39944	0.28976	0.3637
479.37	0.59794	0.52246	0.33249	0.43282	0.54763	0.49462	0.32104	0.28699	0.30795	0.42644	0.30444	0.39761	0.30704	0.33221	0.3464	0.30415	0.27752	0.30209	0.22717	0.3255	0.29417	0.18915	0.20022	0.12399	0.59794	0.52246	0.33249	0.43282	0.54763	0.49462	0.32104	0.28699	0.30795	0.42644	0.30444	0.39761
480.38	0.60882	0.52213	0.34669	0.45119	0.56672	0.5083	0.34081	0.29353	0.32647	0.45995	0.31762	0.4317	0.28094	0.30128	0.3035	0.29326	0.23632	0.28207	0.19417	0.30944	0.26526	0.17335	0.19034	0.11851	0.60882	0.52213	0.34669	0.45119	0.56672	0.5083	0.34081	0.29353	0.32647	0.45995	0.31762	0.4317
481.41	0.60759	0.52032	0.36181	0.47702	0.57454	0.49976	0.36626	0.31476	0.36311	0.4742	0.33668	0.45074	0.24716	0.24602	0.2634	0.26824	0.20145	0.22702	0.1732	0.28731	0.26713	0.13741	0.16448	0.11764	0.60759	0.52032	0.36181	0.47702	0.57454	0.49976	0.36626	0.31476	0.36311	0.4742	0.33668	0.45074
482.45	0.61955	0.51015	0.37542	0.51762	0.59976	0.52678	0.39167	0.32395	0.39068	0.48863	0.3539	0.47117	0.23303	0.20412	0.24129	0.25845	0.1754	0.21819	0.16411	0.26821	0.26296	0.12964	0.16604	0.10103	0.61955	0.51015	0.37542	0.51762	0.59976	0.52678	0.39167	0.32395	0.39068	0.48863	0.3539	0.47117
483.48	0.61745	0.51198	0.39077	0.52473	0.58618	0.51905	0.40075	0.3364	0.41371	0.51282	0.3668	0.49875	0.20845	0.18336	0.21439	0.22883	0.16379	0.17774	0.14985	0.25137	0.25556	0.12075	0.14861	0.09614	0.61745	0.51198	0.39077	0.52473	0.58618	0.51905	0.40075	0.3364	0.41371	0.51282	0.3668	0.49875
484.51	0.62311	0.47263	0.39014	0.52204	0.58724	0.52108	0.40449	0.34921	0.41113	0.52223	0.38514	0.52364	0.19807	0.14272	0.16481	0.20291	0.14854	0.14379	0.14492	0.23694	0.23813	0.094975	0.13966	0.079869	0.62311	0.47263	0.39014	0.52204	0.58724	0.52108	0.40449	0.34921	0.41113	0.52223	0.38514	0.52364
485.54	0.6036	0.43083	0.39573	0.51748	0.57169	0.52549	0.39812	0.3462	0.41271	0.52377	0.38895	0.53549	0.16338	0.094871	0.12942	0.17079	0.11248	0.10972	0.10995	0.21165	0.21068	0.088958	0.11898	0.060829	0.6036	0.43083	0.39573	0.51748	0.57169	0.52549	0.39812	0.3462	0.41271	0.52377	0.38895	0.53549
486.57	0.62007	0.41957	0.37843	0.48708	0.6027	0.55536	0.39292	0.35983	0.40117	0.55163	0.38767	0.56554	0.16506	0.078513	0.10401	0.12199	0.10005	0.093185	0.084787	0.20328	0.18451	0.10325	0.1175	0.051512	0.62007	0.41957	0.37843	0.48708	0.6027	0.55536	0.39292	0.35983	0.40117	0.55163	0.38767	0.56554
487.58	0.63391	0.39984	0.39548	0.46092	0.6278	0.54293	0.40295	0.36105	0.39587	0.56541	0.38337	0.60335	0.14593	0.059981	0.080051	0.090966	0.10924	0.065512	0.060347	0.18406	0.17398	0.088176	0.085893	0.059205	0.63391	0.39984	0.39548	0.46092	0.6278	0.54293	0.40295	0.36105	0.39587	0.56541	0.38337	0.60335
488.61	0.64198	0.37729	0.37278	0.46116	0.64487	0.5522	0.41242	0.3698	0.39852	0.5597	0.39134	0.63778	0.13378	0.040715	0.06744	0.091659	0.10293	0.068386	0.063403	0.17312	0.16765	0.085271	0.1177	0.065079	0.64198	0.37729	0.37278	0.46116	0.64487	0.5522	0.41242	0.3698	0.39852	0.5597	0.39134	0.63778
489.64	0.65321	0.37668	0.36659	0.46396	0.64162	0.56113	0.42147	0.38073	0.41808	0.5848	0.40356	0.66788	0.12948	0.034094	0.043401	0.072075	0.072083	0.055489	0.062247	0.17525	0.16486	0.11041	0.12488	0.07008	0.65321	0.37668	0.36659	0.46396	0.64162	0.56113	0.42147	0.38073	0.41808	0.5848	0.40356	0.66788
490.67	0.67459	0.3878	0.37387	0.46612	0.65206	0.56791	0.43886	0.40684	0.42685	0.59618	0.41286	0.70609	0.1343	0.043573	0.055525	0.060395	0.085469	0.082242	0.080475	0.18412	0.19007	0.1085	0.14082	0.083104	0.67459	0.3878	0.37387	0.46612	0.65206	0.56791	0.43886	0.40684	0.42685	0.59618	0.41286	0.70609
491.7	0.69042	0.38869	0.4208	0.47467	0.6127	0.56499	0.46033	0.39015	0.45019	0.60084	0.4315	0.73658	0.13388	0.059512	0.071536	0.082971	0.098478	0.11406	0.105	0.17844	0.21483	0.13097	0.1478	0.092416	0.69042	0.38869	0.4208	0.47467	0.6127	0.56499	0.46033	0.39015	0.45019	0.60084	0.4315	0.73658
492.74	0.67573	0.39498	0.42138	0.48243	0.58865	0.56341	0.45393	0.41077	0.46262	0.60316	0.44506	0.75482	0.14775	0.082918	0.083714	0.1046	0.10348	0.16342	0.13886	0.19432	0.23663	0.15978	0.18454	0.10663	0.67573	0.39498	0.42138	0.48243	0.58865	0.56341	0.45393	0.41077	0.46262	0.60316	0.44506	0.75482
493.74	0.69486	0.42752	0.45326	0.49505	0.59756	0.55832	0.47641	0.40086	0.47247	0.6218	0.45657	0.77256	0.16702	0.11005	0.091923	0.11914	0.13992	0.18687	0.1701	0.20166	0.25892	0.18311	0.18169	0.1176	0.69486	0.42752	0.45326	0.49505	0.59756	0.55832	0.47641	0.40086	0.47247	0.6218	0.45657	0.77256
494.77	0.69939	0.43935	0.45504	0.50917	0.62179	0.55908	0.49716	0.41539	0.48612	0.62912	0.46494	0.79729	0.18756	0.15127	0.12219	0.17649	0.19642	0.21646	0.20495	0.22671	0.29911	0.19338	0.22083	0.14768	0.69939	0.43935	0.45504	0.50917	0.62179	0.55908	0.49716	0.41539	0.48612	0.62912	0.46494	0.79729
495.8	0.71382	0.43465	0.45677	0.49959	0.61178	0.55362	0.48803	0.40705	0.50882	0.62824	0.4654	0.81169	0.20992	0.18716	0.13575	0.20713	0.22574	0.25221	0.23734	0.25649	0.33155	0.22816	0.25046	0.17186	0.71382	0.43465	0.45677	0.49959	0.61178	0.55362	0.48803	0.40705	0.50882	0.62824	0.4654	0.81169
496.83	0.7087	0.42472	0.45669	0.50756	0.64139	0.53909	0.47783	0.43359	0.52025	0.63321	0.45849	0.81063	0.23149	0.20562	0.17151	0.22094	0.24394	0.24672	0.25756	0.3114	0.34203	0.23862	0.27979	0.18259	0.7087	0.42472	0.45669	0.50756	0.64139	0.53909	0.47783	0.43359	0.52025	0.63321	0.45849	0.81063
497.86	0.71534	0.43164	0.46236	0.49702	0.63918	0.54248	0.4822	0.42365	0.5171	0.62904	0.45106	0.80317	0.26235	0.25717	0.19544	0.23381	0.27861	0.25701	0.28776	0.34342	0.36097	0.25622	0.29521	0.19283	0.71534	0.43164	0.46236	0.49702	0.63918	0.54248	0.4822	0.42365	0.5171	0.62904	0.45106	0.80317
498.87	0.68816	0.39875	0.46461	0.46141	0.62331	0.53015	0.47263	0.43182	0.51173	0.60989	0.43061	0.7919	0.28688	0.2641	0.22856	0.22761	0.28906	0.26116	0.29145	0.37046	0.36526	0.28247	0.31211	0.20286	0.68816	0.39875	0.46461	0.46141	0.62331	0.53015	0.47263	0.43182	0.51173	0.60989	0.43061	0.7919
499.9	0.6901	0.41232	0.49655	0.46473	0.62195	0.52564	0.45839	0.42454	0.49509	0.5952	0.41072	0.76492	0.30752	0.29132	0.26489	0.24114	0.32737	0.30121	0.31181	0.38758	0.38692	0.29892	0.32046	0.19613	0.6901	0.41232	0.49655	0.46473	0.62195	0.52564	0.45839	0.42454	0.49509	0.5952	0.41072	0.76492
500.93	0.6819	0.43681	0.49872	0.47704	0.6343	0.51311	0.44918	0.4462	0.47367	0.58578	0.41623	0.74432	0.34242	0.31737	0.30716	0.27905	0.35675	0.29398	0.33419	0.41531	0.39167	0.29538	0.33428	0.19648	0.6819	0.43681	0.49872	0.47704	0.6343	0.51311	0.44918	0.4462	0.47367	0.58578	0.41623	0.74432
501.96	0.67976	0.44735	0.48687	0.48321	0.61986	0.52983	0.4556	0.44681	0.4476	0.5639	0.41926	0.72333	0.39568	0.36628	0.32432	0.34225	0.3825	0.35972	0.375	0.43282	0.42762	0.31881	0.35782	0.21867	0.67976	0.44735	0.48687	0.48321	0.61986	0.52983	0.4556	0.44681	0.4476	0.5639	0.41926	0.72333
502.99	0.68758	0.45145	0.48799	0.48586	0.63048	0.54487	0.45298	0.44073	0.45177	0.54844	0.40493	0.71159	0.43368	0.37117	0.35067	0.39537	0.41584	0.40454	0.39121	0.46079	0.44666	0.33962	0.37569	0.23517	0.68758	0.45145	0.48799	0.48586	0.63048	0.54487	0.45298	0.44073	0.45177	0.54844	0.40493	0.71159
504.02	0.68034	0.45828	0.4669	0.49368	0.61982	0.56517	0.42383	0.42333	0.44712	0.53053	0.39995	0.68624	0.45593	0.39043	0.37563	0.4447	0.44367	0.43609	0.42521	0.46032	0.47829	0.35049	0.39574	0.24143	0.68034	0.45828	0.4669	0.49368	0.61982	0.56517	0.42383	0.42333	0.44712	0.53053	0.39995	0.68624
505.02	0.67581	0.45585	0.45138	0.47308	0.60587	0.55044	0.40858	0.4131	0.45055	0.51617	0.39671	0.67615	0.49416	0.41601	0.40937	0.4802	0.45134	0.47132	0.45087	0.48559	0.48929	0.38656	0.42675	0.26944	0.67581	0.45585	0.45138	0.47308	0.60587	0.55044	0.40858	0.4131	0.45055	0.51617	0.39671	0.67615
506.05	0.6625	0.4571	0.45079	0.46055	0.57924	0.54791	0.39743	0.36822	0.44319	0.508	0.38112	0.6528	0.52141	0.44792	0.43455	0.4869	0.47893	0.51075	0.47344	0.48783	0.53242	0.42111	0.45154	0.29309	0.6625	0.4571	0.45079	0.46055	0.57924	0.54791	0.39743	0.36822	0.44319	0.508	0.38112	0.6528
507.08	0.64592	0.46202	0.46494	0.43518	0.57313	0.52771	0.37884	0.34838	0.43535	0.48691	0.35121	0.62861	0.52158	0.46198	0.44858	0.47469	0.5021	0.51983	0.48083	0.50408	0.54881	0.43161	0.45077	0.30035	0.64592	0.46202	0.46494	0.43518	0.57313	0.52771	0.37884	0.34838	0.43535	0.48691	0.35121	0.62861
508.11	0.62011	0.46497	0.45301	0.3959	0.52518	0.50583	0.36196	0.33084	0.41598	0.47329	0.36309	0.59829	0.5279	0.48294	0.47166	0.46183	0.49826	0.52563	0.51733	0.50287	0.57289	0.43352	0.47634	0.30504	0.62011	0.46497	0.45301	0.3959	0.52518	0.50583	0.36196	0.33084	0.41598	0.47329	0.36309	0.59829
509.14	0.61314	0.47253	0.44475	0.38989	0.51525	0.48786	0.35369	0.33044	0.4058	0.46861	0.36608	0.57376	0.56304	0.51512	0.47981	0.48056	0.52744	0.56771	0.53593	0.54854	0.60172	0.44328	0.4968	0.32221	0.61314	0.47253	0.44475	0.38989	0.51525	0.48786	0.35369	0.33044	0.4058	0.46861	0.36608	0.57376
510.14	0.58871	0.46452	0.44626	0.39136	0.5137	0.47666	0.33837	0.30998	0.38851	0.44021	0.34922	0.53753	0.58265	0.51923	0.48997	0.47932	0.55859	0.58371	0.54668	0.55374	0.6276	0.43875	0.49389	0.31769	0.58871	0.46452	0.44626	0.39136	0.5137	0.47666	0.33837	0.30998	0.38851	0.44021	0.34922	0.53753
511.17	0.58364	0.45293	0.43423	0.38778	0.50756	0.48567	0.3444	0.30909	0.38738	0.42249	0.33845	0.51371	0.60255	0.52722	0.49237	0.50666	0.57443	0.60463	0.56104	0.5762	0.64295	0.45577	0.50112	0.32594	0.58364	0.45293	0.43423	0.38778	0.50756	0.48567	0.3444	0.30909	0.38738	0.42249	0.33845	0.51371
512.2	0.57181	0.44138	0.41766	0.39945	0.48471	0.47038	0.3207	0.29312	0.36849	0.40487	0.34408	0.48654	0.63047	0.53636	0.50572	0.54385	0.59147	0.63582	0.5771	0.59832	0.65935	0.46733	0.53442	0.33711	0.57181	0.44138	0.41766	0.39945	0.48471	0.47038	0.3207	0.29312	0.36849	0.40487	0.34408	0.48654
513.23	0.55285	0.43608	0.39705	0.4047	0.48465	0.43816	0.30814	0.2724	0.3545	0.39758	0.32302	0.45342	0.64364	0.54852	0.5097	0.5825	0.62874	0.64931	0.57974	0.62242	0.68569	0.4885	0.53954	0.34212	0.55285	0.43608	0.39705	0.4047	0.48465	0.43816	0.30814	0.2724	0.3545	0.39758	0.32302	0.45342
514.23	0.52687	0.43298	0.41546	0.38596	0.45605	0.41227	0.28774	0.2377	0.32997	0.3867	0.29926	0.42035	0.64819	0.5588	0.53548	0.58292	0.63931	0.64582	0.58312	0.62828	0.70364	0.50312	0.54574	0.33964	0.52687	0.43298	0.41546	0.38596	0.45605	0.41227	0.28774	0.2377	0.32997	0.3867	0.29926	0.42035
515.26	0.51345	0.4442	0.40282	0.36476	0.4151	0.39814	0.27449	0.22208	0.31255	0.37524	0.28777	0.39395	0.64368	0.57252	0.55094	0.60503	0.62178	0.63852	0.59236	0.64399	0.72036	0.507	0.5559	0.34945	0.51345	0.4442	0.40282	0.36476	0.4151	0.39814	0.27449	0.22208	0.31255	0.37524	0.28777	0.39395
516.29	0.49162	0.44686	0.39963	0.34753	0.38983	0.37163	0.26932	0.21303	0.28642	0.36456	0.27129	0.36856	0.64724	0.58193	0.57125	0.61901	0.63212	0.65344	0.60522	0.64856	0.73481	0.50393	0.55382	0.35196	0.49162	0.44686	0.39963	0.34753	0.38983	0.37163	0.26932	0.21303	0.28642	0.36456	0.27129	0.36856
517.32	0.47628	0.45563	0.38034	0.30997	0.38493	0.35657	0.27715	0.19328	0.2761	0.35432	0.26004	0.34888	0.65501	0.5922	0.58531	0.61978	0.66145	0.65547	0.62217	0.65311	0.76239	0.51291	0.5524	0.35446	0.47628	0.45563	0.38034	0.30997	0.38493	0.35657	0.27715	0.19328	0.2761	0.35432	0.26004	0.34888
518.34	0.4873	0.48492	0.38512	0.32372	0.3949	0.36761	0.29729	0.20416	0.27864	0.35903	0.24391	0.34684	0.67503	0.61743	0.59772	0.63699	0.67905	0.69414	0.64196	0.6689	0.77467	0.52797	0.54285	0.37209	0.4873	0.48492	0.38512	0.32372	0.3949	0.36761	0.29729	0.20416	0.27864	0.35903	0.24391	0.34684
519.35	0.49491	0.49731	0.38265	0.34189	0.39949	0.36235	0.29741	0.19862	0.27125	0.35405	0.23289	0.33215	0.69543	0.63762	0.61336	0.681	0.67291	0.72367	0.64401	0.67449	0.79371	0.52781	0.54497	0.38546	0.49491	0.49731	0.38265	0.34189	0.39949	0.36235	0.29741	0.19862	0.27125	0.35405	0.23289	0.33215
520.37	0.48504	0.50962	0.37677	0.35013	0.40033	0.36161	0.30255	0.20209	0.26227	0.35746	0.23957	0.31752	0.72474	0.65334	0.62234	0.69635	0.71055	0.76098	0.65256	0.68576	0.81167	0.53969	0.55983	0.39191	0.48504	0.50962	0.37677	0.35013	0.40033	0.36161	0.30255	0.20209	0.26227	0.35746	0.23957	0.31752
521.4	0.48743	0.52751	0.37568	0.35607	0.40779	0.36539	0.29787	0.20044	0.26222	0.35545	0.24202	0.29782	0.7433	0.68849	0.63957	0.72066	0.71775	0.77241	0.6711	0.71198	0.84716	0.54735	0.57825	0.39115	0.48743	0.52751	0.37568	0.35607	0.40779	0.36539	0.29787	0.20044	0.26222	0.35545	0.24202	0.29782
522.43	0.49178	0.54695	0.40221	0.39103	0.40015	0.38169	0.28218	0.21448	0.26892	0.3609	0.2447	0.28409	0.75946	0.71715	0.66396	0.74989	0.71354	0.7861	0.67654	0.71596	0.88023	0.54549	0.5847	0.39616	0.49178	0.54695	0.40221	0.39103	0.40015	0.38169	0.28218	0.21448	0.26892	0.3609	0.2447	0.28409
523.43	0.4757	0.5433	0.42084	0.38107	0.35896	0.38773	0.26953	0.2042	0.25662	0.34942	0.25922	0.26417	0.78445	0.72971	0.69173	0.75886	0.71039	0.7903	0.67684	0.70911	0.91383	0.53668	0.6039	0.39199	0.4757	0.5433	0.42084	0.38107	0.35896	0.38773	0.26953	0.2042	0.25662	0.34942	0.25922	0.26417
524.46	0.47099	0.54902	0.41244	0.37676	0.35289	0.38772	0.2773	0.21739	0.26479	0.34633	0.26854	0.25849	0.79898	0.74557	0.6948	0.7627	0.73932	0.79302	0.71567	0.72971	0.9381	0.54861	0.62433	0.39064	0.47099	0.54902	0.41244	0.37676	0.35289	0.38772	0.2773	0.21739	0.26479	0.34633	0.26854	0.25849
525.48	0.47442	0.52101	0.4159	0.38971	0.35927	0.40054	0.28374	0.21902	0.25408	0.35312	0.23999	0.24504	0.8043	0.75309	0.69596	0.7767	0.73517	0.80478	0.71972	0.74443	0.94602	0.56323	0.60642	0.38541	0.47442	0.52101	0.4159	0.38971	0.35927	0.40054	0.28374	0.21902	0.25408	0.35312	0.23999	0.24504
526.51	0.47136	0.50533	0.40536	0.38967	0.36287	0.40852	0.28433	0.20595	0.24754	0.34931	0.22979	0.23523	0.79262	0.75413	0.67975	0.77	0.74658	0.80491	0.73234	0.73321	0.93545	0.56114	0.59055	0.38348	0.47136	0.50533	0.40536	0.38967	0.36287	0.40852	0.28433	0.20595	0.24754	0.34931	0.22979	0.23523
527.51	0.46147	0.49752	0.38209	0.37756	0.36905	0.39975	0.29952	0.21062	0.24015	0.36114	0.22806	0.23184	0.8012	0.76164	0.66135	0.77047	0.75765	0.81069	0.73505	0.74697	0.91636	0.57843	0.58593	0.38258	0.46147	0.49752	0.38209	0.37756	0.36905	0.39975	0.29952	0.21062	0.24015	0.36114	0.22806	0.23184
528.54	0.45789	0.47701	0.39031	0.38408	0.39026	0.40064	0.28498	0.20205	0.23692	0.37469	0.2194	0.2138	0.78894	0.77074	0.67371	0.78454	0.76229	0.81144	0.73103	0.74882	0.91374	0.6014	0.58651	0.38309	0.45789	0.47701	0.39031	0.38408	0.39026	0.40064	0.28498	0.20205	0.23692	0.37469	0.2194	0.2138
529.56	0.44158	0.45374	0.40155	0.38052	0.41033	0.41225	0.28676	0.20539	0.23479	0.36958	0.21411	0.20567	0.7926	0.77408	0.6889	0.7836	0.76301	0.79913	0.72586	0.73045	0.89529	0.60698	0.56978	0.38701	0.44158	0.45374	0.40155	0.38052	0.41033	0.41225	0.28676	0.20539	0.23479	0.36958	0.21411	0.20567
530.59	0.42059	0.46445	0.41213	0.36336	0.39102	0.3985	0.26877	0.18088	0.24356	0.35066	0.22413	0.20196	0.79566	0.79699	0.69825	0.77859	0.76324	0.78465	0.72257	0.70202	0.88241	0.59246	0.56085	0.38354	0.42059	0.46445	0.41213	0.36336	0.39102	0.3985	0.26877	0.18088	0.24356	0.35066	0.22413	0.20196
531.61	0.40113	0.45546	0.42156	0.3711	0.37493	0.37267	0.25927	0.18897	0.23384	0.3476	0.21864	0.19667	0.82182	0.79558	0.71667	0.79587	0.77591	0.78847	0.70888	0.7026	0.86022	0.6052	0.55851	0.38271	0.40113	0.45546	0.42156	0.3711	0.37493	0.37267	0.25927	0.18897	0.23384	0.3476	0.21864	0.19667
532.62	0.39681	0.44198	0.44576	0.36799	0.38297	0.38413	0.24976	0.17492	0.2257	0.33648	0.21847	0.18692	0.82358	0.80856	0.73954	0.7977	0.79167	0.79528	0.70601	0.69653	0.83868	0.59444	0.56906	0.38197	0.39681	0.44198	0.44576	0.36799	0.38297	0.38413	0.24976	0.17492	0.2257	0.33648	0.21847	0.18692
533.64	0.37626	0.42197	0.43134	0.35893	0.36767	0.37658	0.24795	0.17231	0.23215	0.30786	0.21853	0.1863	0.84102	0.81637	0.7437	0.78587	0.79119	0.80649	0.70549	0.6994	0.81887	0.57213	0.56766	0.37422	0.37626	0.42197	0.43134	0.35893	0.36767	0.37658	0.24795	0.17231	0.23215	0.30786	0.21853	0.1863
534.67	0.38691	0.43528	0.43475	0.34559	0.35414	0.36782	0.2387	0.16739	0.23001	0.30938	0.22304	0.1888	0.85215	0.84834	0.75096	0.78959	0.79209	0.82016	0.69776	0.71738	0.80583	0.56799	0.56981	0.38057	0.38691	0.43528	0.43475	0.34559	0.35414	0.36782	0.2387	0.16739	0.23001	0.30938	0.22304	0.1888
535.67	0.38682	0.41908	0.42931	0.33867	0.37218	0.36978	0.24378	0.17694	0.22176	0.30318	0.21519	0.18275	0.8595	0.85356	0.76376	0.77831	0.81105	0.82916	0.70021	0.74538	0.7973	0.57591	0.59282	0.38862	0.38682	0.41908	0.42931	0.33867	0.37218	0.36978	0.24378	0.17694	0.22176	0.30318	0.21519	0.18275
536.69	0.37396	0.41722	0.43991	0.32624	0.39604	0.38215	0.23824	0.1736	0.22245	0.28593	0.22808	0.18513	0.86073	0.87273	0.77438	0.78108	0.80067	0.84596	0.70359	0.74635	0.77932	0.57743	0.61321	0.39401	0.37396	0.41722	0.43991	0.32624	0.39604	0.38215	0.23824	0.1736	0.22245	0.28593	0.22808	0.18513
537.72	0.36817	0.40642	0.42076	0.31413	0.39285	0.36601	0.22581	0.18255	0.21763	0.27235	0.20267	0.19465	0.86583	0.87665	0.76737	0.76915	0.78403	0.84668	0.71936	0.76353	0.77051	0.56591	0.60901	0.40412	0.36817	0.40642	0.42076	0.31413	0.39285	0.36601	0.22581	0.18255	0.21763	0.27235	0.20267	0.19465
538.74	0.36435	0.41711	0.41718	0.31439	0.41636	0.35289	0.23247	0.19296	0.21109	0.26797	0.1969	0.20005	0.87155	0.88216	0.77268	0.76439	0.7945	0.82332	0.74117	0.78362	0.74933	0.57201	0.614	0.41083	0.36435	0.41711	0.41718	0.31439	0.41636	0.35289	0.23247	0.19296	0.21109	0.26797	0.1969	0.20005
539.74	0.33541	0.38416	0.38882	0.31434	0.40716	0.344	0.23091	0.1675	0.19512	0.25495	0.17509	0.19771	0.85851	0.86365	0.76673	0.76545	0.79029	0.83502	0.74398	0.76836	0.71791	0.57104	0.60043	0.40154	0.33541	0.38416	0.38882	0.31434	0.40716	0.344	0.23091	0.1675	0.19512	0.25495	0.17509	0.19771
540.77	0.32494	0.35304	0.37846	0.31262	0.38952	0.3309	0.22259	0.17232	0.20145	0.24573	0.17042	0.20031	0.86254	0.85031	0.74911	0.76619	0.75924	0.82494	0.75394	0.74553	0.695	0.574	0.58851	0.39395	0.32494	0.35304	0.37846	0.31262	0.38952	0.3309	0.22259	0.17232	0.20145	0.24573	0.17042	0.20031
541.79	0.33207	0.31151	0.36694	0.28906	0.36833	0.32354	0.21891	0.16231	0.20238	0.25227	0.16425	0.20143	0.86433	0.82893	0.74423	0.75327	0.75498	0.82766	0.75718	0.73859	0.69056	0.57246	0.58275	0.39431	0.33207	0.31151	0.36694	0.28906	0.36833	0.32354	0.21891	0.16231	0.20238	0.25227	0.16425	0.20143
542.82	0.3171	0.28784	0.34785	0.27253	0.33578	0.30139	0.20355	0.14708	0.20002	0.2458	0.16318	0.18949	0.858	0.82322	0.73987	0.76325	0.75227	0.81217	0.7486	0.71497	0.67733	0.5861	0.56971	0.38037	0.3171	0.28784	0.34785	0.27253	0.33578	0.30139	0.20355	0.14708	0.20002	0.2458	0.16318	0.18949
543.82	0.32239	0.2617	0.34885	0.26548	0.31036	0.30762	0.19351	0.14097	0.19545	0.24381	0.15398	0.19433	0.87216	0.81522	0.72887	0.76512	0.74158	0.82925	0.74303	0.70678	0.66185	0.59485	0.57699	0.38138	0.32239	0.2617	0.34885	0.26548	0.31036	0.30762	0.19351	0.14097	0.19545	0.24381	0.15398	0.19433
544.84	0.33038	0.27427	0.37538	0.26637	0.30373	0.31945	0.20177	0.16829	0.20876	0.24101	0.15661	0.19117	0.89727	0.82118	0.73209	0.77356	0.74646	0.84755	0.76436	0.73006	0.67919	0.60046	0.58865	0.37832	0.33038	0.27427	0.37538	0.26637	0.30373	0.31945	0.20177	0.16829	0.20876	0.24101	0.15661	0.19117
545.86	0.34221	0.29097	0.37151	0.26024	0.31362	0.3257	0.19756	0.16498	0.19194	0.24811	0.17347	0.19957	0.9092	0.83131	0.73882	0.79711	0.7652	0.8724	0.78455	0.74887	0.67753	0.61136	0.60703	0.37904	0.34221	0.29097	0.37151	0.26024	0.31362	0.3257	0.19756	0.16498	0.19194	0.24811	0.17347	0.19957
546.89	0.34258	0.3227	0.37101	0.29291	0.31832	0.32728	0.21444	0.17542	0.19571	0.243	0.1593	0.21537	0.93032	0.85238	0.74921	0.8193	0.78828	0.87834	0.81189	0.77338	0.68118	0.61138	0.61291	0.3861	0.34258	0.3227	0.37101	0.29291	0.31832	0.32728	0.21444	0.17542	0.19571	0.243	0.1593	0.21537
547.89	0.34871	0.34229	0.40408	0.31505	0.3423	0.35544	0.22111	0.18732	0.20425	0.24077	0.17031	0.2343	0.95864	0.85403	0.76081	0.84221	0.80496	0.91685	0.81849	0.78924	0.68443	0.62944	0.63375	0.39542	0.34871	0.34229	0.40408	0.31505	0.3423	0.35544	0.22111	0.18732	0.20425	0.24077	0.17031	0.2343
548.91	0.35396	0.36304	0.39342	0.31123	0.3632	0.36187	0.21651	0.17855	0.19638	0.23428	0.18089	0.24122	0.94946	0.85453	0.75654	0.86106	0.81943	0.93182	0.81232	0.78858	0.6829	0.62185	0.62931	0.4038	0.35396	0.36304	0.39342	0.31123	0.3632	0.36187	0.21651	0.17855	0.19638	0.23428	0.18089	0.24122
549.93	0.36745	0.38053	0.37084	0.32192	0.37504	0.35248	0.21589	0.1648	0.18875	0.23124	0.19647	0.25788	0.94603	0.86396	0.74792	0.8715	0.82516	0.9334	0.81012	0.77203	0.68057	0.61356	0.65096	0.42032	0.36745	0.38053	0.37084	0.32192	0.37504	0.35248	0.21589	0.1648	0.18875	0.23124	0.19647	0.25788
550.93	0.36172	0.37727	0.37831	0.32972	0.36841	0.33826	0.21276	0.16334	0.19608	0.21047	0.18124	0.25574	0.94047	0.86016	0.75218	0.88028	0.84708	0.93174	0.80152	0.77136	0.68594	0.60215	0.63813	0.43011	0.36172	0.37727	0.37831	0.32972	0.36841	0.33826	0.21276	0.16334	0.19608	0.21047	0.18124	0.25574
551.96	0.35878	0.36051	0.36551	0.28606	0.34317	0.32375	0.18575	0.14255	0.18258	0.18924	0.1824	0.23785	0.92549	0.82355	0.73176	0.85157	0.82471	0.91028	0.76071	0.75032	0.66156	0.59099	0.62489	0.4155	0.35878	0.36051	0.36551	0.28606	0.34317	0.32375	0.18575	0.14255	0.18258	0.18924	0.1824	0.23785
552.98	0.34617	0.3347	0.33549	0.26211	0.33235	0.30096	0.18275	0.11921	0.16859	0.17526	0.16349	0.22501	0.90865	0.80422	0.7112	0.83394	0.81027	0.89325	0.75032	0.72958	0.65857	0.56816	0.59983	0.40968	0.34617	0.3347	0.33549	0.26211	0.33235	0.30096	0.18275	0.11921	0.16859	0.17526	0.16349	0.22501
553.98	0.33103	0.30321	0.30965	0.23618	0.29367	0.2563	0.16623	0.10476	0.16722	0.16369	0.14958	0.21574	0.89938	0.77684	0.69456	0.81928	0.79566	0.86586	0.73736	0.70113	0.65305	0.5559	0.59124	0.39761	0.33103	0.30321	0.30965	0.23618	0.29367	0.2563	0.16623	0.10476	0.16722	0.16369	0.14958	0.21574
555	0.30202	0.25715	0.29006	0.20048	0.25499	0.23519	0.13857	0.088359	0.14564	0.14638	0.12114	0.20228	0.87088	0.74428	0.66531	0.79277	0.76653	0.82811	0.70813	0.67699	0.63398	0.5496	0.55243	0.38119	0.30202	0.25715	0.29006	0.20048	0.25499	0.23519	0.13857	0.088359	0.14564	0.14638	0.12114	0.20228
556.02	0.28397	0.24161	0.24506	0.1764	0.22524	0.22195	0.14341	0.064551	0.11635	0.1317	0.10757	0.19197	0.84025	0.7192	0.63239	0.7601	0.72164	0.78714	0.67569	0.64791	0.61266	0.52172	0.53711	0.35956	0.28397	0.24161	0.24506	0.1764	0.22524	0.22195	0.14341	0.064551	0.11635	0.1317	0.10757	0.19197
557.05	0.26428	0.23102	0.22464	0.18242	0.20618	0.20615	0.12916	0.059229	0.11181	0.13522	0.10171	0.19367	0.83254	0.72277	0.62116	0.76113	0.71447	0.79031	0.67431	0.63334	0.61154	0.52517	0.52356	0.35516	0.26428	0.23102	0.22464	0.18242	0.20618	0.20615	0.12916	0.059229	0.11181	0.13522	0.10171	0.19367
558.04	0.24936	0.23386	0.201	0.17821	0.18324	0.19429	0.12022	0.059019	0.095628	0.11514	0.10128	0.19154	0.81921	0.70792	0.61548	0.74341	0.70588	0.77583	0.66032	0.62664	0.58889	0.50922	0.51468	0.34649	0.24936	0.23386	0.201	0.17821	0.18324	0.19429	0.12022	0.059019	0.095628	0.11514	0.10128	0.19154
559.07	0.24708	0.23586	0.19213	0.18577	0.18866	0.2001	0.11963	0.071945	0.082513	0.10645	0.080019	0.18628	0.79988	0.71034	0.60993	0.74111	0.70523	0.7738	0.66193	0.64849	0.58671	0.49732	0.48959	0.3436	0.24708	0.23586	0.19213	0.18577	0.18866	0.2001	0.11963	0.071945	0.082513	0.10645	0.080019	0.18628
560.09	0.25208	0.24631	0.18792	0.18968	0.21433	0.19628	0.12303	0.085971	0.08459	0.11457	0.087847	0.18095	0.7998	0.70802	0.6174	0.74344	0.73076	0.77745	0.66974	0.67266	0.58043	0.49262	0.49595	0.34573	0.25208	0.24631	0.18792	0.18968	0.21433	0.19628	0.12303	0.085971	0.08459	0.11457	0.087847	0.18095
561.09	0.24019	0.2535	0.18916	0.18703	0.20697	0.18235	0.10203	0.092101	0.090349	0.12292	0.077671	0.18658	0.80796	0.7103	0.6235	0.74815	0.73507	0.77947	0.66957	0.66843	0.57188	0.50079	0.49146	0.3505	0.24019	0.2535	0.18916	0.18703	0.20697	0.18235	0.10203	0.092101	0.090349	0.12292	0.077671	0.18658
562.11	0.24358	0.24681	0.17367	0.17997	0.22895	0.19274	0.11659	0.10359	0.082511	0.12805	0.078241	0.18412	0.79288	0.71749	0.62134	0.76033	0.72861	0.77025	0.67655	0.68303	0.56786	0.48983	0.50248	0.3514	0.24358	0.24681	0.17367	0.17997	0.22895	0.19274	0.11659	0.10359	0.082511	0.12805	0.078241	0.18412
563.13	0.2517	0.25329	0.17858	0.16039	0.24202	0.17795	0.11589	0.098542	0.082393	0.14584	0.082289	0.17523	0.78894	0.72928	0.61984	0.77026	0.73197	0.75103	0.6797	0.67171	0.56983	0.48809	0.51089	0.34804	0.2517	0.25329	0.17858	0.16039	0.24202	0.17795	0.11589	0.098542	0.082393	0.14584	0.082289	0.17523
564.13	0.24601	0.26189	0.19137	0.16235	0.23664	0.16604	0.12104	0.089007	0.080321	0.14395	0.09633	0.1754	0.79447	0.73346	0.62526	0.78181	0.73422	0.73375	0.69701	0.65776	0.54867	0.50194	0.51737	0.34449	0.24601	0.26189	0.19137	0.16235	0.23664	0.16604	0.12104	0.089007	0.080321	0.14395	0.09633	0.1754
565.15	0.24487	0.25432	0.19289	0.16295	0.23274	0.1709	0.12924	0.064888	0.075678	0.14287	0.087693	0.17166	0.79813	0.73692	0.62878	0.77628	0.73115	0.74549	0.69009	0.63455	0.54069	0.50223	0.5115	0.3382	0.24487	0.25432	0.19289	0.16295	0.23274	0.1709	0.12924	0.064888	0.075678	0.14287	0.087693	0.17166
566.17	0.25256	0.25414	0.20115	0.16066	0.23323	0.16234	0.1222	0.07263	0.094558	0.1441	0.092517	0.15818	0.7902	0.73406	0.62498	0.77207	0.72948	0.74457	0.69032	0.65441	0.55623	0.50481	0.51084	0.33635	0.25256	0.25414	0.20115	0.16066	0.23323	0.16234	0.1222	0.07263	0.094558	0.1441	0.092517	0.15818
567.17	0.25959	0.26106	0.21938	0.17549	0.21898	0.14701	0.11729	0.072112	0.10401	0.13923	0.088778	0.15149	0.78832	0.73868	0.63432	0.7752	0.74012	0.75147	0.68704	0.64895	0.55689	0.5025	0.50221	0.33876	0.25959	0.26106	0.21938	0.17549	0.21898	0.14701	0.11729	0.072112	0.10401	0.13923	0.088778	0.15149
568.19	0.27321	0.25613	0.22007	0.21187	0.20751	0.15359	0.13373	0.086675	0.10869	0.14875	0.082328	0.14638	0.78261	0.74418	0.63078	0.77651	0.72471	0.77011	0.71147	0.65616	0.56899	0.51919	0.49798	0.33645	0.27321	0.25613	0.22007	0.21187	0.20751	0.15359	0.13373	0.086675	0.10869	0.14875	0.082328	0.14638
569.21	0.2858	0.26126	0.22011	0.21497	0.21776	0.15792	0.13016	0.085198	0.11276	0.15574	0.088145	0.13589	0.77437	0.74277	0.61816	0.75624	0.71693	0.77519	0.6833	0.65087	0.56768	0.50806	0.50363	0.32609	0.2858	0.26126	0.22011	0.21497	0.21776	0.15792	0.13016	0.085198	0.11276	0.15574	0.088145	0.13589
570.2	0.28586	0.27499	0.23285	0.20738	0.22883	0.16	0.12261	0.099168	0.11438	0.1465	0.092453	0.13062	0.76993	0.75576	0.62411	0.75229	0.71569	0.77901	0.68222	0.65592	0.57275	0.50329	0.49225	0.31914	0.28586	0.27499	0.23285	0.20738	0.22883	0.16	0.12261	0.099168	0.11438	0.1465	0.092453	0.13062
571.22	0.28929	0.28884	0.24043	0.21172	0.26568	0.18203	0.14147	0.10901	0.10964	0.16524	0.091119	0.1433	0.77956	0.76933	0.62504	0.75251	0.73221	0.78246	0.69116	0.64524	0.56787	0.51006	0.50051	0.32942	0.28929	0.28884	0.24043	0.21172	0.26568	0.18203	0.14147	0.10901	0.10964	0.16524	0.091119	0.1433
572.24	0.28149	0.30523	0.26489	0.22204	0.30287	0.17585	0.15861	0.11096	0.12609	0.19284	0.10585	0.14293	0.78233	0.76723	0.61879	0.74329	0.73688	0.76292	0.69355	0.63934	0.56738	0.50516	0.50562	0.32333	0.28149	0.30523	0.26489	0.22204	0.30287	0.17585	0.15861	0.11096	0.12609	0.19284	0.10585	0.14293
573.24	0.27618	0.31918	0.29593	0.22335	0.31998	0.17512	0.15838	0.10039	0.14794	0.19605	0.11755	0.1309	0.787	0.77261	0.64209	0.74859	0.76679	0.76171	0.68	0.64857	0.55785	0.50473	0.51113	0.3126	0.27618	0.31918	0.29593	0.22335	0.31998	0.17512	0.15838	0.10039	0.14794	0.19605	0.11755	0.1309
574.26	0.26531	0.29947	0.31185	0.21506	0.32125	0.17955	0.16957	0.12266	0.15656	0.20894	0.12036	0.13012	0.77307	0.76275	0.66457	0.7395	0.75928	0.75033	0.68716	0.65982	0.55565	0.50036	0.51253	0.3137	0.26531	0.29947	0.31185	0.21506	0.32125	0.17955	0.16957	0.12266	0.15656	0.20894	0.12036	0.13012
575.28	0.26486	0.29334	0.32166	0.23198	0.32562	0.1662	0.17466	0.14274	0.1854	0.23863	0.12697	0.12692	0.77904	0.75175	0.67445	0.74282	0.75831	0.7336	0.68777	0.67046	0.55745	0.51323	0.52107	0.32389	0.26486	0.29334	0.32166	0.23198	0.32562	0.1662	0.17466	0.14274	0.1854	0.23863	0.12697	0.12692
576.28	0.27393	0.28424	0.3334	0.23562	0.32385	0.16116	0.17857	0.14035	0.18864	0.24554	0.13402	0.10649	0.77239	0.74018	0.69287	0.7424	0.75468	0.73378	0.67786	0.65887	0.54716	0.52161	0.49802	0.31137	0.27393	0.28424	0.3334	0.23562	0.32385	0.16116	0.17857	0.14035	0.18864	0.24554	0.13402	0.10649
577.3	0.28781	0.28494	0.3403	0.23592	0.32534	0.19507	0.18925	0.15084	0.19544	0.25257	0.13641	0.1074	0.78596	0.74386	0.72254	0.74376	0.76882	0.74962	0.69073	0.66535	0.54752	0.53976	0.49653	0.3245	0.28781	0.28494	0.3403	0.23592	0.32534	0.19507	0.18925	0.15084	0.19544	0.25257	0.13641	0.1074
578.32	0.28597	0.27474	0.35058	0.22326	0.34256	0.20623	0.19503	0.16584	0.18705	0.26501	0.14238	0.12242	0.78832	0.7218	0.73432	0.72863	0.76611	0.74229	0.69594	0.65949	0.54057	0.52535	0.4912	0.34558	0.28597	0.27474	0.35058	0.22326	0.34256	0.20623	0.19503	0.16584	0.18705	0.26501	0.14238	0.12242
579.31	0.29243	0.2909	0.36889	0.24619	0.36417	0.21936	0.19949	0.1676	0.19472	0.28885	0.15021	0.12274	0.81944	0.72219	0.74922	0.74959	0.79147	0.77646	0.72918	0.66428	0.55052	0.5401	0.49109	0.35814	0.29243	0.2909	0.36889	0.24619	0.36417	0.21936	0.19949	0.1676	0.19472	0.28885	0.15021	0.12274
580.33	0.30315	0.31296	0.39861	0.26593	0.3748	0.24082	0.20357	0.1656	0.20483	0.30258	0.16813	0.133	0.83035	0.73223	0.7709	0.77999	0.80169	0.78283	0.73852	0.66615	0.55409	0.54577	0.50582	0.35917	0.30315	0.31296	0.39861	0.26593	0.3748	0.24082	0.20357	0.1656	0.20483	0.30258	0.16813	0.133
581.35	0.29797	0.31416	0.40051	0.2808	0.35872	0.26125	0.18815	0.16093	0.2152	0.31389	0.19332	0.14528	0.84266	0.73681	0.78159	0.79135	0.7985	0.78901	0.73797	0.66957	0.55675	0.53555	0.51999	0.37505	0.29797	0.31416	0.40051	0.2808	0.35872	0.26125	0.18815	0.16093	0.2152	0.31389	0.19332	0.14528
582.35	0.29951	0.31508	0.40129	0.30516	0.35757	0.27143	0.18641	0.17779	0.21884	0.31543	0.19932	0.1446	0.84944	0.71967	0.79094	0.81124	0.80637	0.79964	0.73837	0.68365	0.56274	0.53361	0.52277	0.37561	0.29951	0.31508	0.40129	0.30516	0.35757	0.27143	0.18641	0.17779	0.21884	0.31543	0.19932	0.1446
583.36	0.30767	0.30819	0.38952	0.31807	0.34461	0.27666	0.19011	0.18967	0.22934	0.33055	0.20966	0.14229	0.83574	0.70585	0.77777	0.82438	0.79085	0.79369	0.73844	0.67473	0.56276	0.54307	0.51278	0.37522	0.30767	0.30819	0.38952	0.31807	0.34461	0.27666	0.19011	0.18967	0.22934	0.33055	0.20966	0.14229
584.38	0.31379	0.29873	0.38836	0.32398	0.35452	0.29051	0.20656	0.20983	0.23861	0.33636	0.2251	0.14617	0.82484	0.70167	0.77397	0.82822	0.78624	0.78577	0.72194	0.67756	0.56546	0.55091	0.50884	0.37257	0.31379	0.29873	0.38836	0.32398	0.35452	0.29051	0.20656	0.20983	0.23861	0.33636	0.2251	0.14617
585.38	0.3098	0.27487	0.3954	0.31798	0.34923	0.28808	0.21042	0.22124	0.23026	0.33919	0.22634	0.13953	0.80689	0.67333	0.76542	0.81407	0.76603	0.78568	0.7169	0.67808	0.55859	0.55684	0.49583	0.37399	0.3098	0.27487	0.3954	0.31798	0.34923	0.28808	0.21042	0.22124	0.23026	0.33919	0.22634	0.13953
586.4	0.32877	0.27993	0.41031	0.32865	0.37376	0.2961	0.24213	0.25467	0.23967	0.37758	0.2368	0.14797	0.80005	0.6696	0.75024	0.81894	0.76952	0.79218	0.73847	0.69126	0.54988	0.57878	0.51936	0.37409	0.32877	0.27993	0.41031	0.32865	0.37376	0.2961	0.24213	0.25467	0.23967	0.37758	0.2368	0.14797
587.41	0.33706	0.27167	0.40866	0.29383	0.37289	0.27606	0.23328	0.23485	0.24517	0.40171	0.24694	0.14876	0.7617	0.66933	0.72244	0.7907	0.73994	0.75912	0.72434	0.66186	0.54172	0.58607	0.52202	0.36785	0.33706	0.27167	0.40866	0.29383	0.37289	0.27606	0.23328	0.23485	0.24517	0.40171	0.24694	0.14876
588.41	0.33635	0.293	0.41842	0.30316	0.37755	0.28216	0.23371	0.23036	0.2661	0.41733	0.25383	0.14966	0.76021	0.69281	0.72421	0.79121	0.73734	0.76472	0.71036	0.66611	0.55071	0.58794	0.53003	0.37231	0.33635	0.293	0.41842	0.30316	0.37755	0.28216	0.23371	0.23036	0.2661	0.41733	0.25383	0.14966
589.43	0.33324	0.29993	0.39747	0.3015	0.33608	0.27364	0.23854	0.21493	0.26548	0.4203	0.2528	0.15075	0.7446	0.68435	0.70699	0.77988	0.7073	0.73664	0.70435	0.65262	0.53592	0.58166	0.5239	0.37024	0.33324	0.29993	0.39747	0.3015	0.33608	0.27364	0.23854	0.21493	0.26548	0.4203	0.2528	0.15075
590.42	0.33309	0.29985	0.36704	0.30659	0.3259	0.27526	0.25066	0.21265	0.25886	0.43145	0.26501	0.14864	0.7266	0.6785	0.68666	0.77963	0.69066	0.71016	0.69546	0.63281	0.52155	0.56385	0.52753	0.36515	0.33309	0.29985	0.36704	0.30659	0.3259	0.27526	0.25066	0.21265	0.25886	0.43145	0.26501	0.14864
591.44	0.31052	0.27824	0.38001	0.2952	0.32513	0.27072	0.24927	0.19858	0.2574	0.40935	0.26323	0.1428	0.69245	0.65279	0.67976	0.76439	0.66341	0.68224	0.67813	0.6053	0.51702	0.53735	0.50576	0.35013	0.31052	0.27824	0.38001	0.2952	0.32513	0.27072	0.24927	0.19858	0.2574	0.40935	0.26323	0.1428
592.46	0.28336	0.29404	0.38028	0.30948	0.31354	0.28038	0.25214	0.2216	0.26427	0.39888	0.26808	0.14577	0.68478	0.6517	0.68913	0.78809	0.65129	0.68479	0.67178	0.60573	0.50121	0.50787	0.50005	0.34117	0.28336	0.29404	0.38028	0.30948	0.31354	0.28038	0.25214	0.2216	0.26427	0.39888	0.26808	0.14577
593.45	0.27024	0.29409	0.36464	0.29812	0.29501	0.27377	0.25209	0.22895	0.24762	0.38267	0.25893	0.14841	0.66607	0.65421	0.66637	0.78138	0.62591	0.67325	0.6589	0.59289	0.47054	0.4807	0.48625	0.32919	0.27024	0.29409	0.36464	0.29812	0.29501	0.27377	0.25209	0.22895	0.24762	0.38267	0.25893	0.14841
594.47	0.27257	0.29508	0.37472	0.29243	0.32089	0.26402	0.21943	0.22719	0.24752	0.38062	0.26194	0.1328	0.65276	0.67255	0.67425	0.81152	0.6286	0.65958	0.64299	0.56618	0.46858	0.46819	0.47918	0.32175	0.27257	0.29508	0.37472	0.29243	0.32089	0.26402	0.21943	0.22719	0.24752	0.38062	0.26194	0.1328
595.46	0.2726	0.30468	0.36647	0.27484	0.29448	0.26335	0.2149	0.22495	0.24803	0.36742	0.24932	0.13425	0.64361	0.67824	0.67726	0.82936	0.62707	0.68367	0.63903	0.56911	0.45348	0.45229	0.4647	0.31498	0.2726	0.30468	0.36647	0.27484	0.29448	0.26335	0.2149	0.22495	0.24803	0.36742	0.24932	0.13425
596.48	0.27771	0.33837	0.3378	0.2814	0.28899	0.25742	0.21051	0.22125	0.25002	0.36308	0.25137	0.13138	0.64368	0.69789	0.67742	0.8502	0.65143	0.68103	0.63443	0.57437	0.44982	0.45172	0.463	0.31446	0.27771	0.33837	0.3378	0.2814	0.28899	0.25742	0.21051	0.22125	0.25002	0.36308	0.25137	0.13138
597.49	0.28148	0.32119	0.3408	0.28661	0.28936	0.24623	0.2056	0.21028	0.24748	0.34207	0.23963	0.11834	0.63754	0.69007	0.65142	0.84421	0.64491	0.66646	0.61628	0.5588	0.4378	0.4422	0.44482	0.30344	0.28148	0.32119	0.3408	0.28661	0.28936	0.24623	0.2056	0.21028	0.24748	0.34207	0.23963	0.11834
598.49	0.29077	0.32419	0.37483	0.31551	0.31567	0.26842	0.20203	0.21791	0.25267	0.34662	0.2598	0.12403	0.63894	0.67737	0.68033	0.87387	0.6599	0.6558	0.61486	0.55466	0.43297	0.45941	0.45246	0.30851	0.29077	0.32419	0.37483	0.31551	0.31567	0.26842	0.20203	0.21791	0.25267	0.34662	0.2598	0.12403
599.5	0.2839	0.33164	0.38588	0.318	0.29666	0.28308	0.21439	0.22507	0.251	0.34001	0.25839	0.14297	0.63461	0.65389	0.66112	0.85334	0.63654	0.66438	0.58507	0.53865	0.41394	0.46048	0.45544	0.30734	0.2839	0.33164	0.38588	0.318	0.29666	0.28308	0.21439	0.22507	0.251	0.34001	0.25839	0.14297
600.52	0.27726	0.34097	0.3712	0.34051	0.33923	0.28405	0.20593	0.23382	0.26159	0.33744	0.25806	0.14984	0.62056	0.64034	0.62686	0.82157	0.63579	0.62539	0.5564	0.52389	0.40955	0.47009	0.44428	0.31053	0.27726	0.34097	0.3712	0.34051	0.33923	0.28405	0.20593	0.23382	0.26159	0.33744	0.25806	0.14984
601.51	0.27893	0.35824	0.40619	0.35816	0.35251	0.30193	0.21712	0.25108	0.26998	0.34213	0.25871	0.16038	0.62412	0.6409	0.63477	0.8241	0.62287	0.62648	0.54462	0.52272	0.41048	0.46371	0.43258	0.31646	0.27893	0.35824	0.40619	0.35816	0.35251	0.30193	0.21712	0.25108	0.26998	0.34213	0.25871	0.16038
602.53	0.28863	0.37282	0.42061	0.3827	0.35643	0.31381	0.23468	0.26216	0.25901	0.35075	0.26544	0.18381	0.62798	0.62089	0.62832	0.80789	0.59701	0.62152	0.54797	0.52712	0.40412	0.46315	0.43269	0.33641	0.28863	0.37282	0.42061	0.3827	0.35643	0.31381	0.23468	0.26216	0.25901	0.35075	0.26544	0.18381
603.52	0.28343	0.37139	0.42443	0.38847	0.33284	0.30262	0.24058	0.25732	0.26276	0.34487	0.24602	0.17838	0.60892	0.58449	0.6033	0.78329	0.56211	0.60712	0.53778	0.50406	0.40097	0.44374	0.42443	0.3169	0.28343	0.37139	0.42443	0.38847	0.33284	0.30262	0.24058	0.25732	0.26276	0.34487	0.24602	0.17838
604.54	0.28713	0.37238	0.42342	0.41319	0.3718	0.31757	0.25604	0.26914	0.27815	0.34798	0.24647	0.18358	0.61149	0.57371	0.59238	0.75525	0.57555	0.58487	0.53317	0.52299	0.40899	0.42312	0.43335	0.30895	0.28713	0.37238	0.42342	0.41319	0.3718	0.31757	0.25604	0.26914	0.27815	0.34798	0.24647	0.18358
605.55	0.29596	0.37002	0.48157	0.42374	0.37694	0.33451	0.26661	0.26735	0.28754	0.36157	0.26103	0.19455	0.62699	0.55689	0.60153	0.72944	0.57136	0.59576	0.54194	0.50535	0.41929	0.42149	0.43938	0.30213	0.29596	0.37002	0.48157	0.42374	0.37694	0.33451	0.26661	0.26735	0.28754	0.36157	0.26103	0.19455
606.55	0.29862	0.33953	0.46883	0.43093	0.37353	0.32536	0.27029	0.26655	0.29105	0.35366	0.25388	0.1991	0.60488	0.51735	0.5673	0.6876	0.53584	0.56426	0.5257	0.47723	0.39545	0.40847	0.42455	0.28841	0.29862	0.33953	0.46883	0.43093	0.37353	0.32536	0.27029	0.26655	0.29105	0.35366	0.25388	0.1991
607.56	0.30965	0.36099	0.44838	0.4296	0.40934	0.36212	0.27902	0.26661	0.29911	0.36094	0.26791	0.19862	0.59529	0.52256	0.54528	0.66613	0.56674	0.56696	0.50818	0.45546	0.39967	0.40386	0.42716	0.26542	0.30965	0.36099	0.44838	0.4296	0.40934	0.36212	0.27902	0.26661	0.29911	0.36094	0.26791	0.19862
608.55	0.32745	0.36873	0.4387	0.43256	0.43725	0.37898	0.30501	0.27665	0.30043	0.36375	0.27922	0.22332	0.59336	0.51914	0.51635	0.62309	0.5755	0.55914	0.51488	0.46548	0.3942	0.39845	0.41879	0.27509	0.32745	0.36873	0.4387	0.43256	0.43725	0.37898	0.30501	0.27665	0.30043	0.36375	0.27922	0.22332
609.57	0.33115	0.38226	0.47162	0.44287	0.43409	0.38213	0.32212	0.2749	0.31278	0.38107	0.28913	0.24786	0.57177	0.51559	0.49895	0.60521	0.55557	0.54848	0.5082	0.45191	0.39167	0.40756	0.4059	0.28003	0.33115	0.38226	0.47162	0.44287	0.43409	0.38213	0.32212	0.2749	0.31278	0.38107	0.28913	0.24786
610.58	0.33141	0.38731	0.44491	0.44449	0.44489	0.37913	0.34309	0.28058	0.30714	0.38344	0.28352	0.25406	0.54619	0.52183	0.46379	0.58942	0.52333	0.5038	0.49004	0.44082	0.36643	0.38315	0.39837	0.27589	0.33141	0.38731	0.44491	0.44449	0.44489	0.37913	0.34309	0.28058	0.30714	0.38344	0.28352	0.25406
611.57	0.33482	0.40368	0.43492	0.44598	0.4601	0.39637	0.35797	0.28724	0.31632	0.38915	0.29387	0.27612	0.5424	0.52678	0.44627	0.56689	0.51821	0.48869	0.48559	0.45058	0.365	0.38277	0.41364	0.27516	0.33482	0.40368	0.43492	0.44598	0.4601	0.39637	0.35797	0.28724	0.31632	0.38915	0.29387	0.27612
612.59	0.34123	0.40094	0.4754	0.4626	0.45671	0.37938	0.37048	0.30448	0.34572	0.40271	0.30411	0.30238	0.5401	0.5326	0.45559	0.5514	0.49595	0.46075	0.49325	0.45588	0.37421	0.39501	0.41766	0.28532	0.34123	0.40094	0.4754	0.4626	0.45671	0.37938	0.37048	0.30448	0.34572	0.40271	0.30411	0.30238
613.58	0.33939	0.39391	0.47827	0.44503	0.46388	0.38369	0.36906	0.30253	0.35785	0.40637	0.31576	0.32057	0.53039	0.52922	0.45326	0.53037	0.47915	0.45688	0.46443	0.44267	0.37202	0.40089	0.41578	0.28063	0.33939	0.39391	0.47827	0.44503	0.46388	0.38369	0.36906	0.30253	0.35785	0.40637	0.31576	0.32057
614.6	0.3439	0.39226	0.4773	0.44749	0.46331	0.39272	0.37045	0.31286	0.36055	0.40499	0.31809	0.32181	0.5292	0.52816	0.44659	0.52521	0.46999	0.4758	0.4654	0.42901	0.3697	0.3841	0.41047	0.27717	0.3439	0.39226	0.4773	0.44749	0.46331	0.39272	0.37045	0.31286	0.36055	0.40499	0.31809	0.32181
615.59	0.34305	0.38577	0.48291	0.44982	0.47346	0.4084	0.38777	0.3333	0.37968	0.41132	0.33649	0.3504	0.51646	0.51141	0.44536	0.52455	0.48921	0.49686	0.47609	0.44113	0.38814	0.40111	0.43003	0.28574	0.34305	0.38577	0.48291	0.44982	0.47346	0.4084	0.38777	0.3333	0.37968	0.41132	0.33649	0.3504
616.6	0.36627	0.3832	0.52888	0.4598	0.48995	0.41853	0.39302	0.35934	0.39722	0.42044	0.34826	0.3697	0.51861	0.50547	0.46039	0.53407	0.51217	0.4978	0.48185	0.45883	0.40725	0.40387	0.42844	0.29214	0.36627	0.3832	0.52888	0.4598	0.48995	0.41853	0.39302	0.35934	0.39722	0.42044	0.34826	0.3697
617.61	0.36253	0.37417	0.50155	0.45422	0.48851	0.43593	0.41355	0.35451	0.40436	0.41183	0.35473	0.37953	0.50651	0.48616	0.43965	0.5343	0.50863	0.51263	0.47088	0.46265	0.40818	0.39768	0.42618	0.29286	0.36253	0.37417	0.50155	0.45422	0.48851	0.43593	0.41355	0.35451	0.40436	0.41183	0.35473	0.37953
618.61	0.36366	0.37498	0.49882	0.46928	0.50312	0.44612	0.45013	0.38409	0.42547	0.422	0.37324	0.388	0.51271	0.49274	0.42393	0.55371	0.5383	0.50111	0.49337	0.48547	0.44314	0.40195	0.44575	0.30249	0.36366	0.37498	0.49882	0.46928	0.50312	0.44612	0.45013	0.38409	0.42547	0.422	0.37324	0.388
619.62	0.39014	0.39221	0.49288	0.48283	0.54272	0.4678	0.49375	0.41915	0.46814	0.44991	0.41064	0.42633	0.53778	0.50998	0.43491	0.57027	0.57733	0.49261	0.53514	0.53484	0.48676	0.44177	0.4744	0.32357	0.39014	0.39221	0.49288	0.48283	0.54272	0.4678	0.49375	0.41915	0.46814	0.44991	0.41064	0.42633
620.61	0.40861	0.40729	0.52134	0.48846	0.55546	0.47471	0.50675	0.4417	0.49183	0.45584	0.42731	0.4405	0.55372	0.52306	0.4596	0.5678	0.59298	0.50497	0.55717	0.55183	0.51498	0.46098	0.48301	0.32649	0.40861	0.40729	0.52134	0.48846	0.55546	0.47471	0.50675	0.4417	0.49183	0.45584	0.42731	0.4405
621.62	0.4239	0.43033	0.52923	0.50953	0.57454	0.50444	0.53236	0.45016	0.50952	0.48883	0.46721	0.4546	0.58213	0.5501	0.48172	0.58091	0.60395	0.54797	0.58668	0.56188	0.55956	0.49036	0.51813	0.34739	0.4239	0.43033	0.52923	0.50953	0.57454	0.50444	0.53236	0.45016	0.50952	0.48883	0.46721	0.4546
622.61	0.45613	0.44489	0.58229	0.54635	0.62282	0.51608	0.56501	0.49571	0.52734	0.52551	0.49919	0.48126	0.60802	0.56347	0.51984	0.6153	0.65219	0.56924	0.63436	0.5846	0.60948	0.53007	0.5534	0.37303	0.45613	0.44489	0.58229	0.54635	0.62282	0.51608	0.56501	0.49571	0.52734	0.52551	0.49919	0.48126
623.63	0.49915	0.47306	0.61785	0.57097	0.64343	0.54994	0.59157	0.51743	0.56269	0.5713	0.53704	0.51342	0.6344	0.59887	0.56041	0.63859	0.66769	0.61902	0.67456	0.60656	0.65861	0.57942	0.584	0.39622	0.49915	0.47306	0.61785	0.57097	0.64343	0.54994	0.59157	0.51743	0.56269	0.5713	0.53704	0.51342
624.62	0.50823	0.49316	0.63186	0.59027	0.65047	0.57236	0.61536	0.53881	0.5793	0.5782	0.56707	0.51759	0.63262	0.61471	0.58092	0.66234	0.6743	0.6517	0.70185	0.61603	0.68676	0.60733	0.6109	0.41061	0.50823	0.49316	0.63186	0.59027	0.65047	0.57236	0.61536	0.53881	0.5793	0.5782	0.56707	0.51759
625.63	0.53835	0.53965	0.66887	0.63876	0.6773	0.60023	0.65402	0.5687	0.61895	0.61654	0.60796	0.54727	0.65071	0.64365	0.60225	0.70556	0.70275	0.65036	0.73456	0.65006	0.73447	0.64054	0.64042	0.43987	0.53835	0.53965	0.66887	0.63876	0.6773	0.60023	0.65402	0.5687	0.61895	0.61654	0.60796	0.54727
626.64	0.55402	0.5704	0.68547	0.6671	0.69558	0.61998	0.69892	0.61149	0.65089	0.63842	0.63508	0.58333	0.67071	0.66368	0.61884	0.73829	0.7259	0.67237	0.77556	0.69568	0.78658	0.67728	0.66156	0.47178	0.55402	0.5704	0.68547	0.6671	0.69558	0.61998	0.69892	0.61149	0.65089	0.63842	0.63508	0.58333
627.63	0.56525	0.61408	0.69838	0.67668	0.69624	0.65017	0.70484	0.63277	0.69545	0.67574	0.65362	0.5974	0.68089	0.68774	0.63272	0.7463	0.72488	0.69812	0.78311	0.73807	0.829	0.72108	0.69426	0.486	0.56525	0.61408	0.69838	0.67668	0.69624	0.65017	0.70484	0.63277	0.69545	0.67574	0.65362	0.5974
628.64	0.58308	0.66195	0.72609	0.70858	0.74827	0.65444	0.7255	0.66926	0.73561	0.68879	0.68031	0.62071	0.69955	0.70533	0.65055	0.78308	0.77673	0.71105	0.80802	0.79699	0.86958	0.74427	0.73698	0.51395	0.58308	0.66195	0.72609	0.70858	0.74827	0.65444	0.7255	0.66926	0.73561	0.68879	0.68031	0.62071
629.63	0.61657	0.69515	0.78256	0.75347	0.78187	0.68845	0.74271	0.69226	0.77467	0.73764	0.71285	0.64535	0.72468	0.7202	0.67909	0.82121	0.81876	0.75232	0.8304	0.83771	0.89463	0.77669	0.76365	0.54616	0.61657	0.69515	0.78256	0.75347	0.78187	0.68845	0.74271	0.69226	0.77467	0.73764	0.71285	0.64535
630.65	0.65332	0.69984	0.79887	0.76128	0.81	0.724	0.76565	0.71357	0.80688	0.78041	0.75246	0.66706	0.74477	0.72731	0.69692	0.8505	0.84458	0.79287	0.84353	0.85823	0.92927	0.80857	0.816	0.57819	0.65332	0.69984	0.79887	0.76128	0.81	0.724	0.76565	0.71357	0.80688	0.78041	0.75246	0.66706
631.64	0.68478	0.72056	0.84073	0.78345	0.84075	0.7463	0.79164	0.73683	0.84717	0.82882	0.79673	0.66929	0.74091	0.7265	0.69836	0.86525	0.8757	0.81438	0.85763	0.87938	0.94266	0.83924	0.85642	0.57749	0.68478	0.72056	0.84073	0.78345	0.84075	0.7463	0.79164	0.73683	0.84717	0.82882	0.79673	0.66929
632.65	0.71978	0.74008	0.88437	0.80427	0.87996	0.77451	0.84299	0.76241	0.87229	0.84906	0.84513	0.69548	0.76028	0.7506	0.73018	0.89289	0.90854	0.84408	0.9071	0.88465	0.95035	0.85444	0.87802	0.6065	0.71978	0.74008	0.88437	0.80427	0.87996	0.77451	0.84299	0.76241	0.87229	0.84906	0.84513	0.69548
633.64	0.75433	0.77037	0.90937	0.82801	0.88098	0.82432	0.85693	0.78459	0.89422	0.88817	0.89701	0.6975	0.76364	0.76636	0.74885	0.90585	0.89711	0.87522	0.91148	0.88052	0.95553	0.88228	0.90761	0.60733	0.75433	0.77037	0.90937	0.82801	0.88098	0.82432	0.85693	0.78459	0.89422	0.88817	0.89701	0.6975
634.65	0.7884	0.80028	0.91718	0.82734	0.91329	0.8476	0.88549	0.80387	0.9169	0.90625	0.9236	0.71016	0.76328	0.7932	0.76468	0.92165	0.9153	0.87501	0.93133	0.88319	0.98159	0.90428	0.93939	0.62131	0.7884	0.80028	0.91718	0.82734	0.91329	0.8476	0.88549	0.80387	0.9169	0.90625	0.9236	0.71016
635.64	0.81785	0.84419	0.94429	0.85463	0.92215	0.88027	0.92188	0.8256	0.93579	0.91627	0.9489	0.71327	0.77688	0.8202	0.77861	0.9412	0.936	0.90188	0.95054	0.90332	0.97658	0.92547	0.9477	0.62167	0.81785	0.84419	0.94429	0.85463	0.92215	0.88027	0.92188	0.8256	0.93579	0.91627	0.9489	0.71327
636.65	0.86427	0.88058	0.95179	0.87798	0.93752	0.91628	0.93123	0.84891	0.94574	0.92355	0.95738	0.72946	0.78182	0.84504	0.78944	0.95116	0.94297	0.9113	0.95302	0.90371	0.96334	0.92998	0.96549	0.63954	0.86427	0.88058	0.95179	0.87798	0.93752	0.91628	0.93123	0.84891	0.94574	0.92355	0.95738	0.72946
637.66	0.9022	0.91402	0.92988	0.90195	0.94806	0.94839	0.92944	0.85326	0.95386	0.94937	0.96478	0.74498	0.78208	0.85234	0.7737	0.96531	0.9551	0.92768	0.94803	0.91615	0.95277	0.95024	0.97258	0.64834	0.9022	0.91402	0.92988	0.90195	0.94806	0.94839	0.92944	0.85326	0.95386	0.94937	0.96478	0.74498
638.65	0.92118	0.91841	0.94173	0.91418	0.94811	0.95593	0.94664	0.86455	0.95929	0.95667	0.95927	0.75929	0.78602	0.85619	0.78577	0.97452	0.94946	0.93979	0.95929	0.91734	0.92641	0.95952	0.96773	0.66386	0.92118	0.91841	0.94173	0.91418	0.94811	0.95593	0.94664	0.86455	0.95929	0.95667	0.95927	0.75929
639.66	0.94827	0.93936	0.95986	0.90505	0.92714	0.95369	0.95165	0.89993	0.96534	0.96617	0.96288	0.77921	0.79036	0.84868	0.79146	0.94928	0.92901	0.95797	0.94251	0.93598	0.90857	0.95333	0.96962	0.66538	0.94827	0.93936	0.95986	0.90505	0.92714	0.95369	0.95165	0.89993	0.96534	0.96617	0.96288	0.77921
640.65	0.96946	0.96087	0.96257	0.90173	0.9164	0.94755	0.91674	0.88935	0.97127	0.96705	0.95324	0.78861	0.79568	0.85139	0.79974	0.94066	0.90514	0.96351	0.9345	0.92732	0.89806	0.94213	0.94982	0.66568	0.96946	0.96087	0.96257	0.90173	0.9164	0.94755	0.91674	0.88935	0.97127	0.96705	0.95324	0.78861
641.66	0.96539	0.95305	0.96142	0.87217	0.88594	0.93208	0.91633	0.88742	0.96987	0.95402	0.94622	0.79273	0.80121	0.85599	0.80436	0.93145	0.88782	0.9662	0.9351	0.91281	0.8849	0.94314	0.94101	0.66229	0.96539	0.95305	0.96142	0.87217	0.88594	0.93208	0.91633	0.88742	0.96987	0.95402	0.94622	0.79273
642.65	0.95643	0.95171	0.9725	0.85255	0.85081	0.8869	0.90718	0.88015	0.96956	0.94192	0.9367	0.78687	0.80723	0.84706	0.81252	0.91849	0.87315	0.94504	0.92503	0.87316	0.86565	0.92313	0.92713	0.64689	0.95643	0.95171	0.9725	0.85255	0.85081	0.8869	0.90718	0.88015	0.96956	0.94192	0.9367	0.78687
643.66	0.96773	0.9563	0.96767	0.83677	0.82332	0.88249	0.89419	0.87714	0.95371	0.92524	0.93208	0.79869	0.81757	0.84547	0.79899	0.90044	0.87066	0.92726	0.90413	0.86625	0.84655	0.90123	0.91284	0.635	0.96773	0.9563	0.96767	0.83677	0.82332	0.88249	0.89419	0.87714	0.95371	0.92524	0.93208	0.79869
644.64	0.95773	0.94651	0.96108	0.83689	0.81029	0.87615	0.87657	0.84752	0.92904	0.90994	0.93569	0.80366	0.82569	0.85598	0.79455	0.89992	0.86816	0.92197	0.91303	0.84376	0.82667	0.88395	0.89197	0.61962	0.95773	0.94651	0.96108	0.83689	0.81029	0.87615	0.87657	0.84752	0.92904	0.90994	0.93569	0.80366
645.65	0.93758	0.94373	0.94148	0.81443	0.77137	0.8564	0.87887	0.85012	0.90769	0.88395	0.91978	0.79673	0.81041	0.85786	0.77589	0.88412	0.84946	0.89709	0.90616	0.83579	0.79896	0.84727	0.88182	0.60159	0.93758	0.94373	0.94148	0.81443	0.77137	0.8564	0.87887	0.85012	0.90769	0.88395	0.91978	0.79673
646.64	0.93314	0.95052	0.9251	0.79626	0.75678	0.83728	0.85889	0.82404	0.87691	0.86316	0.91483	0.786	0.8158	0.85269	0.77811	0.8887	0.84511	0.9009	0.88417	0.82953	0.7742	0.82078	0.86042	0.59066	0.93314	0.95052	0.9251	0.79626	0.75678	0.83728	0.85889	0.82404	0.87691	0.86316	0.91483	0.786
647.65	0.93488	0.91924	0.89635	0.74726	0.7406	0.83253	0.85364	0.82314	0.83793	0.82776	0.90175	0.7698	0.79606	0.84668	0.75606	0.86616	0.82034	0.88618	0.87046	0.83178	0.74427	0.78072	0.84507	0.57435	0.93488	0.91924	0.89635	0.74726	0.7406	0.83253	0.85364	0.82314	0.83793	0.82776	0.90175	0.7698
648.64	0.91539	0.90534	0.87372	0.71797	0.73935	0.80727	0.84841	0.80595	0.81929	0.8094	0.87869	0.75067	0.79733	0.84958	0.75206	0.87569	0.82832	0.89286	0.89389	0.82432	0.75156	0.77962	0.84525	0.57006	0.91539	0.90534	0.87372	0.71797	0.73935	0.80727	0.84841	0.80595	0.81929	0.8094	0.87869	0.75067
649.65	0.88938	0.89522	0.82457	0.68871	0.69069	0.77254	0.84703	0.77929	0.79344	0.77058	0.8374	0.71303	0.78987	0.84098	0.7238	0.87923	0.81697	0.8771	0.88243	0.79805	0.74	0.76264	0.82552	0.54875	0.88938	0.89522	0.82457	0.68871	0.69069	0.77254	0.84703	0.77929	0.79344	0.77058	0.8374	0.71303
650.63	0.86252	0.85914	0.79536	0.6445	0.66602	0.74657	0.8088	0.7637	0.76085	0.73763	0.80349	0.68907	0.78659	0.8216	0.71058	0.86718	0.81638	0.88469	0.86571	0.80497	0.73497	0.74934	0.80332	0.54201	0.86252	0.85914	0.79536	0.6445	0.66602	0.74657	0.8088	0.7637	0.76085	0.73763	0.80349	0.68907
651.64	0.82767	0.83317	0.7771	0.63039	0.63378	0.71792	0.77999	0.74229	0.74958	0.71195	0.77132	0.6627	0.76972	0.80683	0.68708	0.85754	0.80957	0.86414	0.87163	0.79771	0.72956	0.73061	0.78691	0.52383	0.82767	0.83317	0.7771	0.63039	0.63378	0.71792	0.77999	0.74229	0.74958	0.71195	0.77132	0.6627
652.63	0.79081	0.82821	0.7598	0.6192	0.61354	0.67647	0.72905	0.72003	0.72411	0.69054	0.74512	0.63478	0.76615	0.81493	0.68866	0.85958	0.82193	0.85143	0.85684	0.81191	0.734	0.73782	0.77874	0.50897	0.79081	0.82821	0.7598	0.6192	0.61354	0.67647	0.72905	0.72003	0.72411	0.69054	0.74512	0.63478
653.64	0.75738	0.79002	0.71648	0.58055	0.55723	0.63413	0.68567	0.6889	0.69411	0.66534	0.70731	0.60541	0.74724	0.79111	0.67195	0.84155	0.80234	0.83055	0.82039	0.79912	0.72277	0.7168	0.74875	0.49714	0.75738	0.79002	0.71648	0.58055	0.55723	0.63413	0.68567	0.6889	0.69411	0.66534	0.70731	0.60541
654.62	0.71721	0.74163	0.69421	0.55809	0.53658	0.60902	0.63674	0.6618	0.67024	0.64188	0.67667	0.56718	0.736	0.76758	0.67178	0.83536	0.78993	0.81216	0.79239	0.79669	0.70984	0.70827	0.74018	0.48361	0.71721	0.74163	0.69421	0.55809	0.53658	0.60902	0.63674	0.6618	0.67024	0.64188	0.67667	0.56718
655.63	0.69275	0.69312	0.67727	0.56162	0.52778	0.58229	0.63716	0.6431	0.65129	0.62615	0.66306	0.55125	0.74428	0.7616	0.6769	0.83322	0.79405	0.80163	0.7961	0.7702	0.69984	0.70491	0.72957	0.47937	0.69275	0.69312	0.67727	0.56162	0.52778	0.58229	0.63716	0.6431	0.65129	0.62615	0.66306	0.55125
656.62	0.65433	0.64273	0.62175	0.51095	0.50266	0.54575	0.61836	0.59948	0.61641	0.59454	0.62472	0.52212	0.7309	0.74757	0.67404	0.8065	0.76887	0.7936	0.78214	0.75483	0.68826	0.70047	0.70248	0.47238	0.65433	0.64273	0.62175	0.51095	0.50266	0.54575	0.61836	0.59948	0.61641	0.59454	0.62472	0.52212
657.63	0.6287	0.60139	0.5799	0.49604	0.4617	0.52616	0.61257	0.57569	0.59746	0.57158	0.59279	0.50859	0.72898	0.72391	0.64339	0.80332	0.75086	0.78112	0.77582	0.72481	0.68388	0.68831	0.6754	0.47477	0.6287	0.60139	0.5799	0.49604	0.4617	0.52616	0.61257	0.57569	0.59746	0.57158	0.59279	0.50859
658.61	0.58056	0.55965	0.55558	0.48938	0.43599	0.50718	0.57933	0.54886	0.56394	0.53563	0.56302	0.47245	0.71698	0.7017	0.62494	0.79159	0.73785	0.77863	0.75837	0.71518	0.65984	0.66027	0.65699	0.46014	0.58056	0.55965	0.55558	0.48938	0.43599	0.50718	0.57933	0.54886	0.56394	0.53563	0.56302	0.47245
659.62	0.56204	0.51927	0.53289	0.45068	0.44594	0.48507	0.55845	0.54819	0.55114	0.5265	0.53836	0.45427	0.7093	0.68596	0.60434	0.77328	0.72625	0.75941	0.75207	0.73165	0.66107	0.64079	0.62004	0.46216	0.56204	0.51927	0.53289	0.45068	0.44594	0.48507	0.55845	0.54819	0.55114	0.5265	0.53836	0.45427
660.61	0.53923	0.51699	0.49605	0.40572	0.44183	0.46765	0.51276	0.52794	0.52988	0.51715	0.51641	0.40764	0.68067	0.67353	0.58807	0.74957	0.70203	0.74821	0.74498	0.73116	0.66006	0.63909	0.61729	0.44489	0.53923	0.51699	0.49605	0.40572	0.44183	0.46765	0.51276	0.52794	0.52988	0.51715	0.51641	0.40764
661.62	0.53706	0.49737	0.47723	0.41288	0.45574	0.46022	0.50556	0.53179	0.51182	0.52394	0.49284	0.38262	0.6751	0.66428	0.57873	0.74909	0.70837	0.73773	0.74937	0.73268	0.66172	0.64202	0.60632	0.44399	0.53706	0.49737	0.47723	0.41288	0.45574	0.46022	0.50556	0.53179	0.51182	0.52394	0.49284	0.38262
662.6	0.51766	0.48396	0.46983	0.40049	0.46514	0.45401	0.50314	0.5157	0.50675	0.51289	0.47025	0.34135	0.66089	0.64165	0.58892	0.73918	0.68244	0.72389	0.75409	0.72821	0.66153	0.62934	0.58876	0.43004	0.51766	0.48396	0.46983	0.40049	0.46514	0.45401	0.50314	0.5157	0.50675	0.51289	0.47025	0.34135
663.61	0.52126	0.48954	0.47562	0.39103	0.48348	0.44497	0.50737	0.51141	0.51185	0.51889	0.45667	0.32125	0.66198	0.63845	0.60738	0.73616	0.67321	0.70648	0.77077	0.69781	0.67466	0.62753	0.56956	0.41288	0.52126	0.48954	0.47562	0.39103	0.48348	0.44497	0.50737	0.51141	0.51185	0.51889	0.45667	0.32125
664.59	0.4994	0.49055	0.45586	0.38753	0.44094	0.42493	0.50086	0.48926	0.48021	0.49727	0.43387	0.29307	0.64557	0.6213	0.60633	0.71336	0.65182	0.70085	0.77295	0.66496	0.64739	0.60768	0.56149	0.3997	0.4994	0.49055	0.45586	0.38753	0.44094	0.42493	0.50086	0.48926	0.48021	0.49727	0.43387	0.29307
665.6	0.49853	0.48257	0.44189	0.40009	0.45351	0.42377	0.5047	0.47854	0.46683	0.49616	0.42126	0.28145	0.65381	0.61609	0.61315	0.72264	0.65335	0.69879	0.76494	0.65791	0.62865	0.59734	0.54011	0.39125	0.49853	0.48257	0.44189	0.40009	0.45351	0.42377	0.5047	0.47854	0.46683	0.49616	0.42126	0.28145
666.59	0.47931	0.47366	0.40864	0.37311	0.42318	0.39925	0.47421	0.45969	0.45859	0.4626	0.41007	0.25941	0.63095	0.60282	0.59448	0.69356	0.63431	0.67769	0.73878	0.62864	0.6147	0.5585	0.53193	0.36446	0.47931	0.47366	0.40864	0.37311	0.42318	0.39925	0.47421	0.45969	0.45859	0.4626	0.41007	0.25941
667.57	0.46925	0.45992	0.39871	0.35791	0.41912	0.38712	0.44757	0.45373	0.43701	0.45909	0.40681	0.25506	0.6182	0.59777	0.59345	0.67991	0.62541	0.67511	0.71883	0.62855	0.58801	0.54383	0.54174	0.36132	0.46925	0.45992	0.39871	0.35791	0.41912	0.38712	0.44757	0.45373	0.43701	0.45909	0.40681	0.25506
668.58	0.45765	0.45831	0.36339	0.34593	0.43582	0.396	0.43567	0.4406	0.43712	0.4625	0.4042	0.24646	0.60266	0.59458	0.57615	0.67631	0.62291	0.6893	0.71658	0.63866	0.5652	0.52415	0.53535	0.35782	0.45765	0.45831	0.36339	0.34593	0.43582	0.396	0.43567	0.4406	0.43712	0.4625	0.4042	0.24646
669.56	0.46991	0.46681	0.36457	0.35016	0.47248	0.41712	0.44128	0.44074	0.45488	0.47041	0.41222	0.24998	0.60592	0.60277	0.57567	0.69504	0.62682	0.70207	0.73123	0.63861	0.5598	0.5293	0.53928	0.35252	0.46991	0.46681	0.36457	0.35016	0.47248	0.41712	0.44128	0.44074	0.45488	0.47041	0.41222	0.24998
670.57	0.44496	0.46658	0.36561	0.34814	0.446	0.41035	0.4363	0.43068	0.4484	0.47557	0.41603	0.24413	0.5882	0.59557	0.55663	0.68545	0.5919	0.68207	0.71959	0.61263	0.54034	0.51723	0.52453	0.34912	0.44496	0.46658	0.36561	0.34814	0.446	0.41035	0.4363	0.43068	0.4484	0.47557	0.41603	0.24413
671.55	0.44187	0.48023	0.38095	0.36829	0.47073	0.42608	0.4487	0.44056	0.44313	0.49777	0.42699	0.25152	0.59565	0.59326	0.56836	0.71527	0.59675	0.67099	0.7172	0.62248	0.52448	0.51982	0.51927	0.35878	0.44187	0.48023	0.38095	0.36829	0.47073	0.42608	0.4487	0.44056	0.44313	0.49777	0.42699	0.25152
672.56	0.43066	0.49228	0.36802	0.35211	0.47476	0.42132	0.42305	0.42845	0.45087	0.49997	0.42211	0.23979	0.58019	0.61182	0.54093	0.70464	0.59958	0.66954	0.70112	0.6166	0.52764	0.50437	0.49808	0.34915	0.43066	0.49228	0.36802	0.35211	0.47476	0.42132	0.42305	0.42845	0.45087	0.49997	0.42211	0.23979
673.54	0.43091	0.49613	0.35526	0.34036	0.44075	0.40571	0.42725	0.43372	0.43864	0.48951	0.41886	0.24566	0.54769	0.60118	0.52596	0.69506	0.57653	0.6168	0.68313	0.60533	0.50609	0.48838	0.48212	0.34236	0.43091	0.49613	0.35526	0.34036	0.44075	0.40571	0.42725	0.43372	0.43864	0.48951	0.41886	0.24566
674.55	0.41404	0.51037	0.34154	0.33841	0.41909	0.38107	0.39777	0.4288	0.42446	0.49057	0.41681	0.24694	0.52866	0.60248	0.51928	0.69418	0.56799	0.58829	0.63869	0.59284	0.49612	0.4739	0.4806	0.33321	0.41404	0.51037	0.34154	0.33841	0.41909	0.38107	0.39777	0.4288	0.42446	0.49057	0.41681	0.24694
675.53	0.42321	0.49704	0.35082	0.31433	0.43292	0.37123	0.3817	0.41415	0.41751	0.48624	0.39924	0.24266	0.51232	0.58149	0.52128	0.69824	0.57084	0.56568	0.61832	0.58098	0.48231	0.4605	0.47729	0.32246	0.42321	0.49704	0.35082	0.31433	0.43292	0.37123	0.3817	0.41415	0.41751	0.48624	0.39924	0.24266
676.54	0.41525	0.50094	0.35126	0.29714	0.41406	0.34497	0.34707	0.39672	0.42564	0.48514	0.39839	0.23144	0.49627	0.57992	0.50227	0.68073	0.54048	0.54308	0.57135	0.53749	0.48221	0.43775	0.45435	0.30064	0.41525	0.50094	0.35126	0.29714	0.41406	0.34497	0.34707	0.39672	0.42564	0.48514	0.39839	0.23144
677.52	0.42153	0.51106	0.35702	0.31142	0.3813	0.34529	0.359	0.39084	0.44308	0.48128	0.40578	0.23112	0.49171	0.56612	0.51187	0.692	0.5251	0.52814	0.55722	0.52072	0.4663	0.42817	0.43952	0.29368	0.42153	0.51106	0.35702	0.31142	0.3813	0.34529	0.359	0.39084	0.44308	0.48128	0.40578	0.23112
678.5	0.41361	0.49212	0.36246	0.30984	0.37254	0.32767	0.33301	0.366	0.43823	0.4695	0.40862	0.22386	0.48834	0.54845	0.50195	0.66776	0.50022	0.51108	0.51919	0.49517	0.4423	0.42023	0.41578	0.28418	0.41361	0.49212	0.36246	0.30984	0.37254	0.32767	0.33301	0.366	0.43823	0.4695	0.40862	0.22386
679.51	0.42266	0.47791	0.37483	0.32003	0.38372	0.33693	0.3439	0.35467	0.4449	0.47177	0.40126	0.2275	0.48214	0.53221	0.50492	0.65715	0.50294	0.50775	0.5159	0.47132	0.43599	0.415	0.3794	0.27903	0.42266	0.47791	0.37483	0.32003	0.38372	0.33693	0.3439	0.35467	0.4449	0.47177	0.40126	0.2275
680.49	0.39942	0.46278	0.3258	0.31206	0.36141	0.31362	0.35281	0.3645	0.45734	0.45218	0.40247	0.22915	0.47516	0.51641	0.48078	0.62333	0.49272	0.47005	0.50848	0.45459	0.43514	0.38998	0.34592	0.26329	0.39942	0.46278	0.3258	0.31206	0.36141	0.31362	0.35281	0.3645	0.45734	0.45218	0.40247	0.22915
681.5	0.39021	0.43408	0.34189	0.31297	0.34772	0.31946	0.375	0.35599	0.45104	0.44378	0.40326	0.24136	0.46677	0.4999	0.4919	0.61078	0.48813	0.46265	0.52353	0.45793	0.42115	0.38205	0.33992	0.27301	0.39021	0.43408	0.34189	0.31297	0.34772	0.31946	0.375	0.35599	0.45104	0.44378	0.40326	0.24136
682.48	0.37366	0.39866	0.32728	0.31756	0.33194	0.31385	0.35674	0.3431	0.41964	0.43308	0.39917	0.24122	0.4389	0.46065	0.45679	0.57907	0.45001	0.44047	0.5005	0.44864	0.39654	0.36152	0.32815	0.25794	0.37366	0.39866	0.32728	0.31756	0.33194	0.31385	0.35674	0.3431	0.41964	0.43308	0.39917	0.24122
683.49	0.35811	0.37281	0.32378	0.30735	0.32704	0.29739	0.35375	0.35574	0.42695	0.44091	0.39963	0.24337	0.42149	0.45896	0.45897	0.55455	0.44793	0.42382	0.48944	0.45062	0.40504	0.35782	0.33891	0.26067	0.35811	0.37281	0.32378	0.30735	0.32704	0.29739	0.35375	0.35574	0.42695	0.44091	0.39963	0.24337
684.47	0.32511	0.31818	0.28925	0.26049	0.29674	0.26933	0.32397	0.33533	0.41454	0.43069	0.39434	0.2317	0.37853	0.42317	0.42197	0.50096	0.41076	0.3744	0.46643	0.4307	0.38299	0.33526	0.3317	0.25583	0.32511	0.31818	0.28925	0.26049	0.29674	0.26933	0.32397	0.33533	0.41454	0.43069	0.39434	0.2317
685.45	0.32322	0.31968	0.29316	0.25459	0.26128	0.27841	0.30932	0.29778	0.40912	0.42428	0.38743	0.23458	0.35611	0.4271	0.40911	0.4787	0.36768	0.3747	0.44677	0.41125	0.36573	0.33008	0.3308	0.26633	0.32322	0.31968	0.29316	0.25459	0.26128	0.27841	0.30932	0.29778	0.40912	0.42428	0.38743	0.23458
686.46	0.30517	0.2955	0.25962	0.21937	0.24625	0.26035	0.27904	0.29003	0.39072	0.40868	0.36902	0.21563	0.32846	0.39506	0.38243	0.4461	0.33833	0.35578	0.4088	0.39012	0.33958	0.30753	0.31563	0.24428	0.30517	0.2955	0.25962	0.21937	0.24625	0.26035	0.27904	0.29003	0.39072	0.40868	0.36902	0.21563
687.44	0.29281	0.27779	0.2531	0.21181	0.27093	0.24744	0.27303	0.29408	0.39291	0.41184	0.34703	0.21568	0.3302	0.39179	0.38992	0.42339	0.3475	0.34398	0.41258	0.39153	0.34029	0.29938	0.29718	0.23908	0.29281	0.27779	0.2531	0.21181	0.27093	0.24744	0.27303	0.29408	0.39291	0.41184	0.34703	0.21568
688.44	0.28129	0.27881	0.231	0.20581	0.26261	0.24543	0.25749	0.25984	0.37331	0.3859	0.32135	0.19329	0.31575	0.38565	0.35905	0.41132	0.32704	0.34235	0.39916	0.37984	0.31204	0.28364	0.27474	0.21884	0.28129	0.27881	0.231	0.20581	0.26261	0.24543	0.25749	0.25984	0.37331	0.3859	0.32135	0.19329
689.42	0.26384	0.26907	0.2179	0.19782	0.26386	0.21792	0.23001	0.23521	0.3662	0.36388	0.30696	0.17258	0.30708	0.36671	0.33943	0.38788	0.32546	0.33718	0.36726	0.36647	0.29869	0.27889	0.2563	0.19775	0.26384	0.26907	0.2179	0.19782	0.26386	0.21792	0.23001	0.23521	0.3662	0.36388	0.30696	0.17258
690.43	0.25559	0.23406	0.21157	0.20115	0.2802	0.19737	0.19936	0.23295	0.34293	0.34797	0.28975	0.15605	0.29125	0.35036	0.31697	0.37762	0.34151	0.32595	0.3341	0.36437	0.29186	0.26587	0.23855	0.17553	0.25559	0.23406	0.21157	0.20115	0.2802	0.19737	0.19936	0.23295	0.34293	0.34797	0.28975	0.15605
691.41	0.24381	0.21709	0.1956	0.21289	0.26627	0.18046	0.19393	0.20968	0.32076	0.33254	0.26657	0.1553	0.28181	0.35142	0.2937	0.36047	0.33121	0.32543	0.32962	0.36367	0.26578	0.27091	0.21505	0.17234	0.24381	0.21709	0.1956	0.21289	0.26627	0.18046	0.19393	0.20968	0.32076	0.33254	0.26657	0.1553
692.39	0.21956	0.1817	0.16341	0.17929	0.23083	0.1598	0.18916	0.17558	0.2975	0.301	0.25501	0.13638	0.2421	0.32759	0.25824	0.34228	0.30252	0.29356	0.29855	0.33227	0.23771	0.24922	0.19539	0.15666	0.21956	0.1817	0.16341	0.17929	0.23083	0.1598	0.18916	0.17558	0.2975	0.301	0.25501	0.13638
693.39	0.19685	0.14727	0.16498	0.17854	0.22133	0.15455	0.16504	0.1528	0.26983	0.28961	0.25083	0.12165	0.23697	0.3052	0.25139	0.34372	0.30331	0.28967	0.27783	0.29765	0.22335	0.23296	0.18014	0.14761	0.19685	0.14727	0.16498	0.17854	0.22133	0.15455	0.16504	0.1528	0.26983	0.28961	0.25083	0.12165
694.38	0.18077	0.12551	0.16833	0.17475	0.18447	0.13604	0.164	0.14316	0.2445	0.26522	0.23688	0.1179	0.22651	0.29907	0.23586	0.34217	0.27073	0.26638	0.27354	0.29189	0.20501	0.20423	0.15514	0.13714	0.18077	0.12551	0.16833	0.17475	0.18447	0.13604	0.164	0.14316	0.2445	0.26522	0.23688	0.1179
695.38	0.15186	0.1183	0.14645	0.15814	0.16757	0.11574	0.15886	0.13182	0.22444	0.25707	0.23835	0.10468	0.21384	0.29251	0.22387	0.33403	0.24954	0.25361	0.26797	0.27072	0.17658	0.1884	0.15116	0.12167	0.15186	0.1183	0.14645	0.15814	0.16757	0.11574	0.15886	0.13182	0.22444	0.25707	0.23835	0.10468
696.36	0.1214	0.10356	0.13552	0.12184	0.14858	0.094695	0.12681	0.11539	0.21162	0.22937	0.22636	0.089745	0.18922	0.26711	0.20537	0.31002	0.22634	0.20682	0.23995	0.22332	0.15747	0.1438	0.12549	0.10317	0.1214	0.10356	0.13552	0.12184	0.14858	0.094695	0.12681	0.11539	0.21162	0.22937	0.22636	0.089745
697.34	0.1141	0.10728	0.14983	0.12313	0.17432	0.10234	0.11493	0.11184	0.19904	0.21549	0.22945	0.083699	0.1954	0.2676	0.21656	0.29979	0.22886	0.2101	0.23631	0.19877	0.14554	0.13951	0.12798	0.094517	0.1141	0.10728	0.14983	0.12313	0.17432	0.10234	0.11493	0.11184	0.19904	0.21549	0.22945	0.083699
698.34	0.10809	0.11505	0.15177	0.13421	0.18988	0.090394	0.12653	0.11864	0.21869	0.20553	0.21595	0.086024	0.19009	0.27198	0.19794	0.30305	0.22454	0.18311	0.22998	0.18519	0.16074	0.13455	0.1096	0.089086	0.10809	0.11505	0.15177	0.13421	0.18988	0.090394	0.12653	0.11864	0.21869	0.20553	0.21595	0.086024
699.32	0.10755	0.11759	0.16192	0.1346	0.19995	0.099889	0.11731	0.1325	0.21409	0.19731	0.20549	0.076966	0.1673	0.2565	0.19748	0.28834	0.21943	0.167	0.2007	0.1565	0.14206	0.12363	0.096728	0.075049	0.10755	0.11759	0.16192	0.1346	0.19995	0.099889	0.11731	0.1325	0.21409	0.19731	0.20549	0.076966
700.33	0.098701	0.089196	0.17899	0.14586	0.20503	0.10352	0.11354	0.11062	0.19896	0.16044	0.18417	0.077496	0.13538	0.21427	0.18835	0.25925	0.20623	0.1297	0.17637	0.12596	0.14001	0.10118	0.069301	0.067356	0.098701	0.089196	0.17899	0.14586	0.20503	0.10352	0.11354	0.11062	0.19896	0.16044	0.18417	0.077496
701.31	0.099346	0.079118	0.18691	0.18752	0.22649	0.12935	0.10421	0.12923	0.2027	0.14729	0.20062	0.066207	0.1206	0.19664	0.17883	0.27736	0.2013	0.13391	0.16894	0.14514	0.14966	0.10696	0.073331	0.053895	0.099346	0.079118	0.18691	0.18752	0.22649	0.12935	0.10421	0.12923	0.2027	0.14729	0.20062	0.066207
702.29	0.096655	0.07713	0.20545	0.21835	0.21234	0.12833	0.10391	0.12463	0.20547	0.1284	0.19581	0.060155	0.11228	0.18203	0.16767	0.28513	0.17642	0.12905	0.15227	0.1438	0.15162	0.085468	0.05457	0.047725	0.096655	0.07713	0.20545	0.21835	0.21234	0.12833	0.10391	0.12463	0.20547	0.1284	0.19581	0.060155
703.29	0.076865	0.067757	0.19555	0.19345	0.20728	0.11088	0.086239	0.11285	0.16157	0.095124	0.18633	0.060124	0.079308	0.13347	0.16534	0.23732	0.1559	0.097486	0.11362	0.11191	0.11411	0.051907	0.039386	0.02604	0.076865	0.067757	0.19555	0.19345	0.20728	0.11088	0.086239	0.11285	0.16157	0.095124	0.18633	0.060124
704.27	0.066818	0.06136	0.16395	0.20063	0.18281	0.10642	0.096165	0.099145	0.14193	0.074521	0.18629	0.07003	0.071603	0.12361	0.14606	0.24001	0.14927	0.098885	0.11114	0.11012	0.10572	0.051734	0.049479	0.026502	0.066818	0.06136	0.16395	0.20063	0.18281	0.10642	0.096165	0.099145	0.14193	0.074521	0.18629	0.07003
705.27	0.067136	0.071395	0.16564	0.19591	0.16661	0.097909	0.098538	0.10854	0.15745	0.076829	0.19505	0.063763	0.072568	0.13418	0.13058	0.2529	0.14125	0.10617	0.12621	0.11962	0.10452	0.046275	0.071528	0.022238	0.067136	0.071395	0.16564	0.19591	0.16661	0.097909	0.098538	0.10854	0.15745	0.076829	0.19505	0.063763
706.25	0.065232	0.065971	0.15914	0.16967	0.14299	0.071152	0.10145	0.085361	0.14713	0.079722	0.17309	0.0643	0.06146	0.12504	0.12189	0.22533	0.1404	0.089423	0.10717	0.093627	0.087915	0.035936	0.063917	0.019586	0.065232	0.065971	0.15914	0.16967	0.14299	0.071152	0.10145	0.085361	0.14713	0.079722	0.17309	0.0643
707.23	0.056063	0.060563	0.11278	0.11794	0.13268	0.037467	0.069222	0.079086	0.11991	0.075719	0.16905	0.0699	0.035601	0.11993	0.10343	0.21365	0.14767	0.059143	0.091815	0.060853	0.058959	0.053557	0.066339	0.028576	0.056063	0.060563	0.11278	0.11794	0.13268	0.037467	0.069222	0.079086	0.11991	0.075719	0.16905	0.0699
708.23	0.063704	0.043329	0.10695	0.14044	0.1125	0.04198	0.076129	0.082665	0.11083	0.080011	0.16033	0.068378	0.034368	0.13813	0.1022	0.2243	0.15759	0.081962	0.10769	0.096926	0.054998	0.074848	0.07536	0.040978	0.063704	0.043329	0.10695	0.14044	0.1125	0.04198	0.076129	0.082665	0.11083	0.080011	0.16033	0.068378
709.21	0.066965	0.036067	0.12089	0.11332	0.11988	0.064013	0.058506	0.075794	0.10004	0.067049	0.13068	0.065391	0.035546	0.15086	0.11426	0.21023	0.13665	0.1055	0.1137	0.10014	0.050516	0.068326	0.060765	0.036446	0.066965	0.036067	0.12089	0.11332	0.11988	0.064013	0.058506	0.075794	0.10004	0.067049	0.13068	0.065391
710.21	0.057187	0.028552	0.12247	0.10087	0.1033	0.0675	0.042748	0.056284	0.085208	0.049378	0.11438	0.084697	0.045754	0.16905	0.14408	0.21385	0.13536	0.12318	0.11557	0.11123	0.051227	0.083793	0.05785	0.039677	0.057187	0.028552	0.12247	0.10087	0.1033	0.0675	0.042748	0.056284	0.085208	0.049378	0.11438	0.084697
711.19	0.061021	0.048637	0.13112	0.099581	0.11331	0.063305	0.059094	0.06134	0.078836	0.036895	0.11642	0.11098	0.08454	0.22034	0.17742	0.2317	0.16089	0.15191	0.15601	0.14285	0.079591	0.11039	0.081036	0.056159	0.061021	0.048637	0.13112	0.099581	0.11331	0.063305	0.059094	0.06134	0.078836	0.036895	0.11642	0.11098
712.17	0.048449	0.036442	0.15153	0.091126	0.092732	0.083573	0.070274	0.066279	0.076145	0.0319	0.10131	0.13458	0.1173	0.24731	0.20684	0.219	0.17052	0.19223	0.20458	0.17156	0.10823	0.11678	0.093652	0.057032	0.048449	0.036442	0.15153	0.091126	0.092732	0.083573	0.070274	0.066279	0.076145	0.0319	0.10131	0.13458
713.17	0.041757	0.044978	0.15393	0.067857	0.10099	0.087243	0.050021	0.058088	0.071369	0.031857	0.11018	0.16227	0.15038	0.28046	0.22705	0.23566	0.18905	0.22008	0.23467	0.17727	0.13448	0.13715	0.12056	0.063869	0.041757	0.044978	0.15393	0.067857	0.10099	0.087243	0.050021	0.058088	0.071369	0.031857	0.11018	0.16227
714.15	0.045017	0.056765	0.15699	0.072712	0.10976	0.055777	0.066654	0.061579	0.066483	0.037122	0.1247	0.19391	0.19114	0.32325	0.26881	0.25383	0.24516	0.22569	0.2713	0.20908	0.17975	0.16471	0.15282	0.083958	0.045017	0.056765	0.15699	0.072712	0.10976	0.055777	0.066654	0.061579	0.066483	0.037122	0.1247	0.19391
715.13	0.047227	0.057667	0.14864	0.072538	0.11693	0.053149	0.06194	0.07529	0.052047	0.047345	0.12837	0.20919	0.22002	0.3531	0.29268	0.26466	0.28943	0.27637	0.29886	0.23303	0.20763	0.17885	0.16738	0.098658	0.047227	0.057667	0.14864	0.072538	0.11693	0.053149	0.06194	0.07529	0.052047	0.047345	0.12837	0.20919
716.13	0.042331	0.060057	0.12872	0.069004	0.10532	0.057918	0.060674	0.069303	0.041896	0.048938	0.12781	0.22753	0.23651	0.37834	0.3076	0.30531	0.31795	0.30728	0.33136	0.25683	0.22806	0.19951	0.16917	0.11383	0.042331	0.060057	0.12872	0.069004	0.10532	0.057918	0.060674	0.069303	0.041896	0.048938	0.12781	0.22753
717.11	0.054023	0.066236	0.12168	0.081681	0.1054	0.05562	0.064064	0.075729	0.042293	0.053308	0.1253	0.23971	0.28103	0.41537	0.33446	0.33818	0.35147	0.34837	0.34953	0.30719	0.25023	0.2222	0.17838	0.12693	0.054023	0.066236	0.12168	0.081681	0.1054	0.05562	0.064064	0.075729	0.042293	0.053308	0.1253	0.23971
718.08	0.067852	0.081715	0.11964	0.07436	0.083801	0.063899	0.073032	0.074987	0.043307	0.053888	0.1152	0.25198	0.30719	0.4527	0.36295	0.36266	0.36426	0.37913	0.37407	0.32361	0.26856	0.2388	0.17524	0.14675	0.067852	0.081715	0.11964	0.07436	0.083801	0.063899	0.073032	0.074987	0.043307	0.053888	0.1152	0.25198
719.09	0.065274	0.066528	0.10828	0.068882	0.057682	0.066155	0.072855	0.057959	0.057802	0.05885	0.13048	0.25749	0.33466	0.47017	0.381	0.37111	0.3744	0.409	0.39544	0.30993	0.28544	0.25486	0.19271	0.15427	0.065274	0.066528	0.10828	0.068882	0.057682	0.066155	0.072855	0.057959	0.057802	0.05885	0.13048	0.25749
720.06	0.076762	0.082438	0.10432	0.07212	0.062677	0.076875	0.081836	0.064036	0.065442	0.078205	0.13384	0.27005	0.38158	0.50347	0.41235	0.3974	0.39453	0.42268	0.40486	0.32791	0.30232	0.30105	0.21581	0.18224	0.076762	0.082438	0.10432	0.07212	0.062677	0.076875	0.081836	0.064036	0.065442	0.078205	0.13384	0.27005
721.06	0.076287	0.089347	0.1105	0.077506	0.053275	0.083835	0.061379	0.065742	0.082274	0.079039	0.12786	0.27375	0.41763	0.54036	0.44857	0.40151	0.39377	0.44545	0.40632	0.32645	0.31244	0.31426	0.23576	0.19592	0.076287	0.089347	0.1105	0.077506	0.053275	0.083835	0.061379	0.065742	0.082274	0.079039	0.12786	0.27375
722.04	0.073001	0.1034	0.090802	0.080153	0.065269	0.074661	0.057374	0.063318	0.087473	0.07056	0.12417	0.27433	0.42111	0.55423	0.45185	0.41837	0.41094	0.44882	0.42085	0.31651	0.32761	0.30713	0.25379	0.20326	0.073001	0.1034	0.090802	0.080153	0.065269	0.074661	0.057374	0.063318	0.087473	0.07056	0.12417	0.27433
723.02	0.063167	0.10617	0.086067	0.079755	0.083759	0.067461	0.061732	0.064912	0.09525	0.073941	0.12308	0.29041	0.44714	0.56191	0.46571	0.43583	0.43093	0.45112	0.43141	0.31768	0.35024	0.31494	0.26098	0.22613	0.063167	0.10617	0.086067	0.079755	0.083759	0.067461	0.061732	0.064912	0.09525	0.073941	0.12308	0.29041
724.02	0.06733	0.12643	0.092746	0.091117	0.10306	0.075805	0.040755	0.074163	0.074114	0.077669	0.11884	0.28865	0.45108	0.58483	0.47347	0.47502	0.4489	0.46466	0.45009	0.35112	0.35772	0.32708	0.27641	0.24625	0.06733	0.12643	0.092746	0.091117	0.10306	0.075805	0.040755	0.074163	0.074114	0.077669	0.11884	0.28865
724.99	0.064664	0.12559	0.088511	0.091807	0.09243	0.060781	0.042473	0.066041	0.068547	0.062422	0.11547	0.28788	0.44793	0.58518	0.47527	0.47706	0.4441	0.46556	0.46687	0.34584	0.37052	0.31617	0.28113	0.24575	0.064664	0.12559	0.088511	0.091807	0.09243	0.060781	0.042473	0.066041	0.068547	0.062422	0.11547	0.28788
725.97	0.091706	0.12302	0.084445	0.086855	0.10822	0.062521	0.052287	0.074822	0.05343	0.067323	0.13522	0.28032	0.45122	0.58379	0.47192	0.47296	0.45194	0.47734	0.48652	0.37451	0.37018	0.31815	0.31498	0.24459	0.091706	0.12302	0.084445	0.086855	0.10822	0.062521	0.052287	0.074822	0.05343	0.067323	0.13522	0.28032
726.97	0.11429	0.12865	0.090186	0.093509	0.10117	0.070146	0.065414	0.078009	0.049826	0.082236	0.1465	0.27999	0.47448	0.58815	0.49135	0.48025	0.44326	0.47629	0.48658	0.39872	0.38751	0.3489	0.32891	0.25942	0.11429	0.12865	0.090186	0.093509	0.10117	0.070146	0.065414	0.078009	0.049826	0.082236	0.1465	0.27999
727.95	0.12403	0.11426	0.099641	0.096059	0.086533	0.076588	0.068343	0.085948	0.054196	0.076678	0.15844	0.25523	0.47935	0.57943	0.50658	0.46417	0.44269	0.49201	0.49079	0.4217	0.39848	0.35482	0.34478	0.25325	0.12403	0.11426	0.099641	0.096059	0.086533	0.076588	0.068343	0.085948	0.054196	0.076678	0.15844	0.25523
728.92	0.11441	0.11469	0.096727	0.10793	0.093619	0.076098	0.080296	0.086233	0.070699	0.077227	0.15367	0.24448	0.50625	0.573	0.5073	0.46412	0.44946	0.4892	0.48719	0.43064	0.41305	0.35085	0.35021	0.25134	0.11441	0.11469	0.096727	0.10793	0.093619	0.076098	0.080296	0.086233	0.070699	0.077227	0.15367	0.24448
729.92	0.11392	0.12938	0.093813	0.11125	0.1033	0.095528	0.084554	0.087123	0.080339	0.09101	0.16289	0.21059	0.52107	0.57865	0.51019	0.46229	0.46355	0.47982	0.48408	0.44515	0.41645	0.36058	0.3518	0.24943	0.11392	0.12938	0.093813	0.11125	0.1033	0.095528	0.084554	0.087123	0.080339	0.09101	0.16289	0.21059
730.9	0.10461	0.13521	0.090273	0.12376	0.099074	0.11513	0.091478	0.093252	0.088398	0.097787	0.17006	0.1983	0.52733	0.58157	0.49506	0.48053	0.47142	0.47649	0.47604	0.44361	0.43754	0.36285	0.34886	0.25567	0.10461	0.13521	0.090273	0.12376	0.099074	0.11513	0.091478	0.093252	0.088398	0.097787	0.17006	0.1983
731.87	0.10777	0.15828	0.12227	0.14284	0.12337	0.12011	0.11711	0.10279	0.097809	0.10699	0.18168	0.18637	0.54354	0.5924	0.49768	0.51212	0.50361	0.48672	0.48967	0.45628	0.45531	0.36689	0.36736	0.26578	0.10777	0.15828	0.12227	0.14284	0.12337	0.12011	0.11711	0.10279	0.097809	0.10699	0.18168	0.18637
732.87	0.11236	0.18674	0.13144	0.12984	0.1271	0.12282	0.11754	0.10041	0.098519	0.10111	0.1692	0.17035	0.53426	0.58481	0.4896	0.51629	0.49668	0.47219	0.48243	0.45352	0.46644	0.36497	0.35935	0.26284	0.11236	0.18674	0.13144	0.12984	0.1271	0.12282	0.11754	0.10041	0.098519	0.10111	0.1692	0.17035
733.85	0.13193	0.20889	0.1411	0.13549	0.13571	0.15513	0.13389	0.10728	0.10769	0.097437	0.17963	0.14904	0.53782	0.60916	0.49033	0.51701	0.49208	0.48511	0.47137	0.45725	0.4833	0.36617	0.36865	0.2776	0.13193	0.20889	0.1411	0.13549	0.13571	0.15513	0.13389	0.10728	0.10769	0.097437	0.17963	0.14904
734.83	0.14247	0.20064	0.14161	0.13612	0.14823	0.15486	0.14296	0.12814	0.1045	0.095149	0.17606	0.14462	0.53191	0.58588	0.48523	0.53453	0.49529	0.4902	0.47768	0.47735	0.50003	0.36249	0.37548	0.28394	0.14247	0.20064	0.14161	0.13612	0.14823	0.15486	0.14296	0.12814	0.1045	0.095149	0.17606	0.14462
735.82	0.149	0.20572	0.15804	0.14071	0.18131	0.16212	0.15627	0.13209	0.1176	0.091019	0.1688	0.12759	0.52802	0.57339	0.48908	0.53466	0.50333	0.49511	0.484	0.4811	0.53617	0.35976	0.3749	0.28716	0.149	0.20572	0.15804	0.14071	0.18131	0.16212	0.15627	0.13209	0.1176	0.091019	0.1688	0.12759
736.8	0.1466	0.20571	0.14475	0.14241	0.17248	0.17922	0.1355	0.12694	0.13021	0.08391	0.16198	0.10604	0.51444	0.57356	0.49808	0.52447	0.48799	0.51144	0.47694	0.47281	0.55451	0.35283	0.36733	0.28035	0.1466	0.20571	0.14475	0.14241	0.17248	0.17922	0.1355	0.12694	0.13021	0.08391	0.16198	0.10604
737.77	0.1523	0.21405	0.12278	0.17254	0.18503	0.18396	0.15055	0.13978	0.14614	0.10834	0.18749	0.09356	0.52455	0.59488	0.50017	0.54709	0.5026	0.52314	0.49953	0.49587	0.58494	0.35459	0.40508	0.28358	0.1523	0.21405	0.12278	0.17254	0.18503	0.18396	0.15055	0.13978	0.14614	0.10834	0.18749	0.09356
738.77	0.15312	0.22737	0.11785	0.1831	0.19531	0.17525	0.15326	0.14983	0.15901	0.12448	0.19369	0.089082	0.51852	0.57806	0.50511	0.56372	0.50488	0.51081	0.52323	0.49855	0.59957	0.36572	0.41522	0.27809	0.15312	0.22737	0.11785	0.1831	0.19531	0.17525	0.15326	0.14983	0.15901	0.12448	0.19369	0.089082
739.75	0.16038	0.25483	0.14363	0.21063	0.18472	0.18693	0.17349	0.15076	0.18204	0.12498	0.20087	0.089225	0.52877	0.59692	0.52008	0.58095	0.50811	0.52253	0.54455	0.5051	0.61406	0.36776	0.43155	0.28151	0.16038	0.25483	0.14363	0.21063	0.18472	0.18693	0.17349	0.15076	0.18204	0.12498	0.20087	0.089225
740.72	0.16035	0.27168	0.12474	0.20748	0.17771	0.19607	0.17608	0.14343	0.18279	0.13815	0.19502	0.086426	0.53837	0.59622	0.52109	0.59175	0.51774	0.51982	0.55073	0.49977	0.5988	0.393	0.43511	0.2907	0.16035	0.27168	0.12474	0.20748	0.17771	0.19607	0.17608	0.14343	0.18279	0.13815	0.19502	0.086426
741.7	0.17218	0.28558	0.13543	0.22189	0.20633	0.21215	0.18862	0.15239	0.18244	0.14959	0.20535	0.095375	0.55124	0.59062	0.51505	0.60645	0.53703	0.51107	0.55039	0.5142	0.59058	0.40902	0.44829	0.29971	0.17218	0.28558	0.13543	0.22189	0.20633	0.21215	0.18862	0.15239	0.18244	0.14959	0.20535	0.095375
742.69	0.17384	0.28468	0.15609	0.2305	0.21618	0.23185	0.19639	0.15589	0.19275	0.14976	0.20189	0.088057	0.55497	0.5958	0.51904	0.60961	0.54183	0.51783	0.55069	0.52046	0.57213	0.42545	0.44939	0.29631	0.17384	0.28468	0.15609	0.2305	0.21618	0.23185	0.19639	0.15589	0.19275	0.14976	0.20189	0.088057
743.67	0.18777	0.28959	0.17194	0.23042	0.20742	0.23996	0.19648	0.15672	0.19608	0.15006	0.2018	0.090503	0.55542	0.59062	0.52425	0.59929	0.539	0.54098	0.54302	0.52502	0.56074	0.43891	0.4439	0.29861	0.18777	0.28959	0.17194	0.23042	0.20742	0.23996	0.19648	0.15672	0.19608	0.15006	0.2018	0.090503
744.64	0.20334	0.29021	0.17302	0.23768	0.23139	0.25184	0.19273	0.17336	0.21008	0.17108	0.20205	0.089737	0.54811	0.58847	0.52336	0.60816	0.54521	0.55132	0.53584	0.52358	0.55214	0.46308	0.438	0.30251	0.20334	0.29021	0.17302	0.23768	0.23139	0.25184	0.19273	0.17336	0.21008	0.17108	0.20205	0.089737
745.64	0.21057	0.28208	0.19788	0.22798	0.23333	0.24546	0.1956	0.18063	0.2155	0.16666	0.20337	0.084356	0.53365	0.5686	0.52234	0.5965	0.53209	0.55525	0.52276	0.53217	0.53597	0.44288	0.42235	0.28833	0.21057	0.28208	0.19788	0.22798	0.23333	0.24546	0.1956	0.18063	0.2155	0.16666	0.20337	0.084356
746.61	0.20773	0.28621	0.21971	0.22166	0.24113	0.24152	0.20856	0.18439	0.22901	0.17492	0.21131	0.080297	0.53147	0.55709	0.52918	0.58844	0.5327	0.57468	0.51814	0.51514	0.53257	0.45119	0.42828	0.28533	0.20773	0.28621	0.21971	0.22166	0.24113	0.24152	0.20856	0.18439	0.22901	0.17492	0.21131	0.080297
747.59	0.22436	0.2839	0.21325	0.23734	0.25072	0.23275	0.21212	0.1986	0.22832	0.18548	0.2134	0.089385	0.52303	0.53204	0.52043	0.58937	0.54001	0.56936	0.51941	0.52282	0.52917	0.4485	0.42266	0.29832	0.22436	0.2839	0.21325	0.23734	0.25072	0.23275	0.21212	0.1986	0.22832	0.18548	0.2134	0.089385
748.58	0.22648	0.28589	0.21563	0.24369	0.27018	0.24133	0.22535	0.2026	0.23118	0.19316	0.2068	0.091683	0.5231	0.52282	0.51656	0.59915	0.54967	0.56619	0.52993	0.52201	0.52032	0.43999	0.42392	0.30299	0.22648	0.28589	0.21563	0.24369	0.27018	0.24133	0.22535	0.2026	0.23118	0.19316	0.2068	0.091683
749.56	0.23526	0.29785	0.20998	0.24165	0.26017	0.24721	0.24495	0.19506	0.22938	0.18577	0.21204	0.10034	0.53371	0.51387	0.50523	0.58242	0.55886	0.57745	0.53536	0.52491	0.51944	0.42984	0.42971	0.30803	0.23526	0.29785	0.20998	0.24165	0.26017	0.24721	0.24495	0.19506	0.22938	0.18577	0.21204	0.10034
750.53	0.24732	0.31777	0.22026	0.26208	0.2659	0.24329	0.25726	0.19895	0.2374	0.19128	0.21836	0.099614	0.53494	0.53284	0.51167	0.57273	0.56634	0.57554	0.56039	0.53229	0.51792	0.44318	0.43537	0.31506	0.24732	0.31777	0.22026	0.26208	0.2659	0.24329	0.25726	0.19895	0.2374	0.19128	0.21836	0.099614
751.51	0.25375	0.31522	0.2225	0.26112	0.25348	0.25053	0.24053	0.20223	0.23476	0.18321	0.21035	0.098797	0.526	0.5541	0.50969	0.56843	0.55901	0.57131	0.55705	0.5477	0.52316	0.43806	0.42496	0.31774	0.25375	0.31522	0.2225	0.26112	0.25348	0.25053	0.24053	0.20223	0.23476	0.18321	0.21035	0.098797
752.5	0.24982	0.31833	0.25947	0.26582	0.23719	0.25627	0.24117	0.18557	0.24326	0.18228	0.20701	0.094156	0.53235	0.5637	0.51504	0.58048	0.52939	0.58171	0.55468	0.52839	0.52416	0.44367	0.42362	0.30898	0.24982	0.31833	0.25947	0.26582	0.23719	0.25627	0.24117	0.18557	0.24326	0.18228	0.20701	0.094156
753.48	0.24937	0.31702	0.27765	0.27542	0.23241	0.25434	0.22179	0.19567	0.24382	0.17664	0.21768	0.094144	0.52823	0.57633	0.51144	0.57964	0.53158	0.57786	0.52825	0.55369	0.52849	0.441	0.4286	0.30986	0.24937	0.31702	0.27765	0.27542	0.23241	0.25434	0.22179	0.19567	0.24382	0.17664	0.21768	0.094144
754.45	0.23875	0.30145	0.28491	0.28258	0.24903	0.24516	0.20614	0.18863	0.22759	0.1671	0.21272	0.08465	0.50334	0.57772	0.50717	0.58929	0.52754	0.54105	0.53465	0.55384	0.51741	0.42857	0.41601	0.31019	0.23875	0.30145	0.28491	0.28258	0.24903	0.24516	0.20614	0.18863	0.22759	0.1671	0.21272	0.08465
755.44	0.23678	0.29046	0.29972	0.3105	0.25413	0.26782	0.21209	0.20189	0.23121	0.1694	0.2096	0.093951	0.50794	0.5817	0.51454	0.62592	0.53082	0.56305	0.52719	0.56865	0.53211	0.42835	0.42457	0.31864	0.23678	0.29046	0.29972	0.3105	0.25413	0.26782	0.21209	0.20189	0.23121	0.1694	0.2096	0.093951
756.42	0.24992	0.27907	0.29363	0.31552	0.26475	0.2674	0.2284	0.20858	0.23201	0.16757	0.20529	0.10326	0.50241	0.56697	0.51474	0.62404	0.54627	0.55654	0.54093	0.56525	0.52581	0.41985	0.4334	0.31632	0.24992	0.27907	0.29363	0.31552	0.26475	0.2674	0.2284	0.20858	0.23201	0.16757	0.20529	0.10326
757.39	0.2641	0.29058	0.29657	0.29139	0.30115	0.27514	0.22509	0.21383	0.22413	0.16368	0.21097	0.10579	0.50872	0.57958	0.52334	0.59984	0.57857	0.56376	0.55084	0.58671	0.53295	0.42737	0.43221	0.31948	0.2641	0.29058	0.29657	0.29139	0.30115	0.27514	0.22509	0.21383	0.22413	0.16368	0.21097	0.10579
758.36	0.28876	0.28513	0.30963	0.30176	0.31648	0.28544	0.23649	0.20886	0.22628	0.16519	0.19809	0.10562	0.51852	0.58196	0.53017	0.62195	0.58187	0.58453	0.58116	0.59211	0.53476	0.45131	0.42128	0.31602	0.28876	0.28513	0.30963	0.30176	0.31648	0.28544	0.23649	0.20886	0.22628	0.16519	0.19809	0.10562
759.36	0.29597	0.28171	0.31417	0.2961	0.31837	0.30103	0.23065	0.21203	0.22672	0.17085	0.1877	0.11441	0.5299	0.57498	0.52372	0.62293	0.57581	0.60708	0.571	0.60617	0.54123	0.46155	0.42545	0.31445	0.29597	0.28171	0.31417	0.2961	0.31837	0.30103	0.23065	0.21203	0.22672	0.17085	0.1877	0.11441
760.33	0.30543	0.28799	0.32773	0.28388	0.3261	0.3047	0.21487	0.20147	0.21811	0.1757	0.19511	0.11669	0.54239	0.58296	0.52485	0.61807	0.58207	0.59436	0.57694	0.60942	0.5481	0.47097	0.43539	0.32036	0.30543	0.28799	0.32773	0.28388	0.3261	0.3047	0.21487	0.20147	0.21811	0.1757	0.19511	0.11669
761.3	0.305	0.30424	0.35175	0.29672	0.33758	0.30461	0.20586	0.18691	0.2144	0.17136	0.1996	0.11532	0.55706	0.59037	0.52328	0.63254	0.59458	0.59395	0.58607	0.61607	0.55777	0.47497	0.43517	0.32296	0.305	0.30424	0.35175	0.29672	0.33758	0.30461	0.20586	0.18691	0.2144	0.17136	0.1996	0.11532
762.27	0.30532	0.2933	0.35728	0.31276	0.33074	0.30739	0.20732	0.18499	0.22539	0.17369	0.1903	0.12091	0.55778	0.57733	0.51615	0.65631	0.59461	0.59354	0.57545	0.60868	0.54684	0.47246	0.44595	0.32423	0.30532	0.2933	0.35728	0.31276	0.33074	0.30739	0.20732	0.18499	0.22539	0.17369	0.1903	0.12091
763.27	0.28977	0.30081	0.34754	0.30238	0.34497	0.30775	0.20906	0.17747	0.21665	0.17442	0.19305	0.12258	0.54594	0.58904	0.51809	0.64996	0.60494	0.5771	0.57837	0.58525	0.55584	0.4595	0.44711	0.32342	0.28977	0.30081	0.34754	0.30238	0.34497	0.30775	0.20906	0.17747	0.21665	0.17442	0.19305	0.12258
764.24	0.28881	0.30524	0.37913	0.30499	0.36325	0.29016	0.19819	0.16571	0.2192	0.17871	0.20176	0.1173	0.55166	0.60807	0.53197	0.66429	0.60903	0.56548	0.56201	0.57524	0.56445	0.46811	0.4528	0.32356	0.28881	0.30524	0.37913	0.30499	0.36325	0.29016	0.19819	0.16571	0.2192	0.17871	0.20176	0.1173
765.21	0.29347	0.29811	0.37793	0.29432	0.38333	0.29763	0.20351	0.1717	0.22322	0.16668	0.19714	0.12099	0.55073	0.59805	0.53283	0.64701	0.627	0.57203	0.57163	0.56585	0.57173	0.46059	0.44875	0.3221	0.29347	0.29811	0.37793	0.29432	0.38333	0.29763	0.20351	0.1717	0.22322	0.16668	0.19714	0.12099
766.18	0.28962	0.29756	0.35503	0.29647	0.37457	0.30887	0.20591	0.17075	0.22821	0.18088	0.19468	0.11163	0.53393	0.60067	0.52827	0.65941	0.61005	0.57699	0.56611	0.57113	0.58699	0.48156	0.44044	0.31126	0.28962	0.29756	0.35503	0.29647	0.37457	0.30887	0.20591	0.17075	0.22821	0.18088	0.19468	0.11163
767.18	0.28579	0.28923	0.34564	0.28732	0.37521	0.30276	0.18895	0.17723	0.22403	0.17919	0.18831	0.10661	0.53032	0.59754	0.52506	0.64678	0.60245	0.57126	0.56713	0.5883	0.61035	0.4762	0.42265	0.31538	0.28579	0.28923	0.34564	0.28732	0.37521	0.30276	0.18895	0.17723	0.22403	0.17919	0.18831	0.10661
768.15	0.29884	0.28803	0.3496	0.29238	0.36436	0.29997	0.20409	0.18723	0.23233	0.18201	0.19139	0.10865	0.54792	0.5862	0.5194	0.64284	0.59891	0.58353	0.56911	0.60052	0.61152	0.46583	0.43082	0.31968	0.29884	0.28803	0.3496	0.29238	0.36436	0.29997	0.20409	0.18723	0.23233	0.18201	0.19139	0.10865
769.12	0.30069	0.27675	0.32223	0.28494	0.37214	0.30474	0.20597	0.19469	0.22387	0.17919	0.1859	0.11192	0.54103	0.57615	0.49979	0.61719	0.60021	0.58762	0.59101	0.59871	0.61655	0.44704	0.42829	0.31793	0.30069	0.27675	0.32223	0.28494	0.37214	0.30474	0.20597	0.19469	0.22387	0.17919	0.1859	0.11192
770.09	0.28942	0.26938	0.31816	0.29473	0.36502	0.27871	0.1967	0.18463	0.2252	0.1835	0.18398	0.10639	0.53495	0.57702	0.49467	0.63768	0.58544	0.57549	0.58725	0.60693	0.61334	0.44061	0.42878	0.3159	0.28942	0.26938	0.31816	0.29473	0.36502	0.27871	0.1967	0.18463	0.2252	0.1835	0.18398	0.10639
771.09	0.28433	0.26847	0.33933	0.28071	0.35677	0.2542	0.19195	0.1747	0.20951	0.17861	0.17827	0.10522	0.54882	0.58796	0.49837	0.61128	0.57786	0.55375	0.59338	0.59509	0.59405	0.4221	0.41223	0.31888	0.28433	0.26847	0.33933	0.28071	0.35677	0.2542	0.19195	0.1747	0.20951	0.17861	0.17827	0.10522
772.06	0.28575	0.27389	0.33463	0.28211	0.35418	0.2579	0.20642	0.15662	0.18414	0.17119	0.18981	0.1077	0.54028	0.58624	0.49271	0.60721	0.57526	0.55233	0.58039	0.56426	0.58126	0.39192	0.4255	0.30918	0.28575	0.27389	0.33463	0.28211	0.35418	0.2579	0.20642	0.15662	0.18414	0.17119	0.18981	0.1077
773.03	0.26381	0.25443	0.3232	0.27605	0.35065	0.25257	0.17409	0.1411	0.17483	0.17586	0.1866	0.095403	0.52697	0.57933	0.49898	0.59985	0.56815	0.53541	0.54716	0.54981	0.58922	0.38996	0.42668	0.3027	0.26381	0.25443	0.3232	0.27605	0.35065	0.25257	0.17409	0.1411	0.17483	0.17586	0.1866	0.095403
774	0.26221	0.25125	0.31963	0.28173	0.34969	0.2418	0.18247	0.14187	0.18119	0.17811	0.18675	0.084747	0.52173	0.57212	0.51242	0.58679	0.57226	0.52312	0.53162	0.53843	0.59465	0.39045	0.4192	0.29584	0.26221	0.25125	0.31963	0.28173	0.34969	0.2418	0.18247	0.14187	0.18119	0.17811	0.18675	0.084747
774.99	0.26215	0.24485	0.29533	0.27138	0.35165	0.24762	0.19178	0.1441	0.178	0.17277	0.17897	0.083579	0.51644	0.5662	0.50269	0.56385	0.57512	0.51369	0.518	0.52135	0.5925	0.37276	0.41351	0.2905	0.26215	0.24485	0.29533	0.27138	0.35165	0.24762	0.19178	0.1441	0.178	0.17277	0.17897	0.083579
775.96	0.25123	0.20548	0.27249	0.26347	0.37272	0.26281	0.17124	0.14098	0.1845	0.16927	0.18238	0.0778	0.49873	0.53165	0.50339	0.54751	0.5808	0.5114	0.48334	0.50071	0.59421	0.35493	0.41895	0.28534	0.25123	0.20548	0.27249	0.26347	0.37272	0.26281	0.17124	0.14098	0.1845	0.16927	0.18238	0.0778
776.93	0.23348	0.19035	0.26573	0.26871	0.37194	0.25869	0.17021	0.14966	0.19847	0.16854	0.1796	0.069247	0.49641	0.5368	0.50029	0.5472	0.5846	0.50786	0.4906	0.50741	0.59167	0.36886	0.39981	0.28056	0.23348	0.19035	0.26573	0.26871	0.37194	0.25869	0.17021	0.14966	0.19847	0.16854	0.1796	0.069247
777.9	0.23114	0.17845	0.25688	0.27883	0.38622	0.25999	0.18841	0.15956	0.20558	0.16723	0.18529	0.060249	0.49845	0.52985	0.49787	0.5331	0.57703	0.50414	0.50183	0.51162	0.58221	0.36541	0.38657	0.27427	0.23114	0.17845	0.25688	0.27883	0.38622	0.25999	0.18841	0.15956	0.20558	0.16723	0.18529	0.060249
778.89	0.22484	0.17166	0.27167	0.26176	0.37004	0.29102	0.18485	0.15425	0.20448	0.16247	0.18555	0.060738	0.49807	0.52894	0.50439	0.53475	0.55589	0.52662	0.49156	0.51106	0.56345	0.36156	0.3732	0.27025	0.22484	0.17166	0.27167	0.26176	0.37004	0.29102	0.18485	0.15425	0.20448	0.16247	0.18555	0.060738
779.86	0.22479	0.1735	0.28051	0.27951	0.35354	0.29836	0.17679	0.14639	0.19958	0.17981	0.19991	0.066187	0.50275	0.53925	0.52027	0.52216	0.54317	0.53057	0.48782	0.50293	0.55585	0.37454	0.37891	0.26963	0.22479	0.1735	0.28051	0.27951	0.35354	0.29836	0.17679	0.14639	0.19958	0.17981	0.19991	0.066187
780.83	0.23962	0.18853	0.28471	0.28552	0.34451	0.30013	0.21184	0.17514	0.19985	0.18369	0.2068	0.066339	0.49818	0.56077	0.51472	0.52306	0.52047	0.54165	0.50608	0.51951	0.54228	0.36757	0.3812	0.27413	0.23962	0.18853	0.28471	0.28552	0.34451	0.30013	0.21184	0.17514	0.19985	0.18369	0.2068	0.066339
781.8	0.24419	0.18903	0.25996	0.28526	0.36413	0.29766	0.22566	0.17774	0.20659	0.20195	0.20228	0.060214	0.4859	0.55538	0.50998	0.50088	0.51524	0.50411	0.50346	0.50675	0.52139	0.36915	0.36687	0.26254	0.24419	0.18903	0.25996	0.28526	0.36413	0.29766	0.22566	0.17774	0.20659	0.20195	0.20228	0.060214
782.8	0.24892	0.20191	0.25772	0.27903	0.34812	0.30274	0.23921	0.1728	0.20526	0.20479	0.20937	0.069841	0.47996	0.5661	0.49344	0.49864	0.50268	0.49667	0.51088	0.49384	0.49439	0.36395	0.36366	0.26306	0.24892	0.20191	0.25772	0.27903	0.34812	0.30274	0.23921	0.1728	0.20526	0.20479	0.20937	0.069841
783.77	0.24837	0.21533	0.22656	0.30168	0.35802	0.28849	0.24574	0.19023	0.22524	0.21339	0.21593	0.068067	0.48703	0.57695	0.48056	0.48966	0.49277	0.45218	0.51113	0.49451	0.48759	0.35928	0.35674	0.25932	0.24837	0.21533	0.22656	0.30168	0.35802	0.28849	0.24574	0.19023	0.22524	0.21339	0.21593	0.068067
784.73	0.24553	0.20534	0.22385	0.30111	0.36241	0.29644	0.25717	0.19879	0.23885	0.20772	0.2151	0.06577	0.47864	0.57067	0.47527	0.48652	0.49003	0.43887	0.50532	0.49195	0.47959	0.35571	0.33335	0.24829	0.24553	0.20534	0.22385	0.30111	0.36241	0.29644	0.25717	0.19879	0.23885	0.20772	0.2151	0.06577
785.7	0.23956	0.20558	0.20506	0.30756	0.36211	0.30694	0.25017	0.18388	0.24806	0.21632	0.21221	0.071305	0.48942	0.56727	0.46591	0.46241	0.4926	0.42877	0.50335	0.47441	0.47557	0.36814	0.31901	0.24237	0.23956	0.20558	0.20506	0.30756	0.36211	0.30694	0.25017	0.18388	0.24806	0.21632	0.21221	0.071305
786.67	0.24474	0.20664	0.22776	0.30913	0.35468	0.31232	0.23812	0.18624	0.24342	0.20995	0.22691	0.095637	0.51012	0.57134	0.4541	0.46946	0.49626	0.44326	0.48782	0.47354	0.48418	0.37569	0.33888	0.2656	0.24474	0.20664	0.22776	0.30913	0.35468	0.31232	0.23812	0.18624	0.24342	0.20995	0.22691	0.095637
787.66	0.25472	0.2011	0.24676	0.31726	0.3777	0.3263	0.24212	0.19407	0.25349	0.20877	0.23075	0.10944	0.50474	0.56475	0.46588	0.47023	0.51458	0.45134	0.47342	0.48038	0.49545	0.38487	0.35408	0.27085	0.25472	0.2011	0.24676	0.31726	0.3777	0.3263	0.24212	0.19407	0.25349	0.20877	0.23075	0.10944
788.63	0.26873	0.21132	0.28345	0.31012	0.39472	0.35416	0.24719	0.19752	0.24898	0.20759	0.23448	0.13255	0.50469	0.56852	0.48498	0.47729	0.54162	0.4881	0.47574	0.49186	0.49901	0.39527	0.36433	0.2831	0.26873	0.21132	0.28345	0.31012	0.39472	0.35416	0.24719	0.19752	0.24898	0.20759	0.23448	0.13255
789.6	0.28008	0.23001	0.28912	0.32803	0.42907	0.38232	0.25636	0.20875	0.2539	0.21101	0.24472	0.13251	0.52219	0.58407	0.48428	0.51297	0.55277	0.52379	0.48683	0.50673	0.51226	0.4035	0.38557	0.29477	0.28008	0.23001	0.28912	0.32803	0.42907	0.38232	0.25636	0.20875	0.2539	0.21101	0.24472	0.13251
790.57	0.29904	0.24521	0.31248	0.33845	0.44187	0.39448	0.27429	0.23433	0.26397	0.21824	0.25507	0.1544	0.53869	0.59991	0.50215	0.54775	0.56423	0.53241	0.49569	0.54043	0.50851	0.4139	0.40214	0.3038	0.29904	0.24521	0.31248	0.33845	0.44187	0.39448	0.27429	0.23433	0.26397	0.21824	0.25507	0.1544
791.54	0.31308	0.26754	0.31815	0.36873	0.44934	0.41871	0.29434	0.25468	0.28102	0.23535	0.26879	0.16114	0.5573	0.61875	0.53059	0.55842	0.55401	0.54371	0.53754	0.55607	0.50966	0.40747	0.42461	0.3134	0.31308	0.26754	0.31815	0.36873	0.44934	0.41871	0.29434	0.25468	0.28102	0.23535	0.26879	0.16114
792.53	0.33005	0.28786	0.32479	0.38617	0.44141	0.43766	0.30895	0.27491	0.29526	0.2588	0.27773	0.1725	0.59297	0.63486	0.54357	0.57597	0.55767	0.56534	0.56823	0.5799	0.52132	0.41285	0.42649	0.32271	0.33005	0.28786	0.32479	0.38617	0.44141	0.43766	0.30895	0.27491	0.29526	0.2588	0.27773	0.1725
793.5	0.34057	0.29647	0.32903	0.43035	0.45178	0.46068	0.3286	0.30073	0.31525	0.27776	0.29351	0.18472	0.61964	0.64434	0.55234	0.60027	0.56507	0.57682	0.59541	0.60464	0.53696	0.43586	0.44896	0.32757	0.34057	0.29647	0.32903	0.43035	0.45178	0.46068	0.3286	0.30073	0.31525	0.27776	0.29351	0.18472
794.47	0.35805	0.32406	0.35401	0.44473	0.45178	0.45925	0.34453	0.32631	0.32545	0.29546	0.30853	0.20661	0.63774	0.65755	0.56843	0.59191	0.56889	0.58616	0.59965	0.6351	0.53293	0.45304	0.47652	0.32382	0.35805	0.32406	0.35401	0.44473	0.45178	0.45925	0.34453	0.32631	0.32545	0.29546	0.30853	0.20661
795.43	0.3794	0.33092	0.37641	0.46156	0.46101	0.49057	0.34879	0.33681	0.32609	0.30544	0.31508	0.21482	0.64132	0.66616	0.57163	0.60903	0.57848	0.62222	0.60357	0.64456	0.55002	0.4633	0.48237	0.33171	0.3794	0.33092	0.37641	0.46156	0.46101	0.49057	0.34879	0.33681	0.32609	0.30544	0.31508	0.21482
796.4	0.39516	0.35246	0.38162	0.47457	0.49404	0.52912	0.37626	0.35241	0.34622	0.31853	0.32196	0.23174	0.65059	0.67619	0.57321	0.62105	0.61317	0.64262	0.60813	0.6815	0.5626	0.49134	0.48836	0.3379	0.39516	0.35246	0.38162	0.47457	0.49404	0.52912	0.37626	0.35241	0.34622	0.31853	0.32196	0.23174
797.39	0.40683	0.37064	0.39165	0.48728	0.5444	0.56572	0.39087	0.3792	0.36573	0.33289	0.34707	0.24569	0.66376	0.69887	0.57641	0.62828	0.63772	0.66764	0.61635	0.69528	0.57544	0.5149	0.50919	0.35468	0.40683	0.37064	0.39165	0.48728	0.5444	0.56572	0.39087	0.3792	0.36573	0.33289	0.34707	0.24569
798.36	0.4211	0.39339	0.42484	0.48577	0.56156	0.57816	0.40666	0.38934	0.3774	0.34414	0.36523	0.26112	0.67663	0.72601	0.5876	0.64854	0.65713	0.70193	0.60672	0.69486	0.57684	0.52556	0.53331	0.37704	0.4211	0.39339	0.42484	0.48577	0.56156	0.57816	0.40666	0.38934	0.3774	0.34414	0.36523	0.26112
799.33	0.42972	0.37914	0.43761	0.49435	0.57482	0.60388	0.42007	0.39096	0.39544	0.35827	0.37384	0.27481	0.6806	0.72479	0.59431	0.66611	0.66454	0.71716	0.6159	0.68133	0.58914	0.52211	0.52982	0.39523	0.42972	0.37914	0.43761	0.49435	0.57482	0.60388	0.42007	0.39096	0.39544	0.35827	0.37384	0.27481
800.29	0.44053	0.39906	0.44089	0.51284	0.6015	0.61434	0.45283	0.41519	0.43516	0.38896	0.40036	0.29901	0.69927	0.74083	0.61878	0.68398	0.6869	0.7185	0.65456	0.71084	0.6122	0.54146	0.56094	0.40917	0.44053	0.39906	0.44089	0.51284	0.6015	0.61434	0.45283	0.41519	0.43516	0.38896	0.40036	0.29901
801.26	0.4497	0.40943	0.45817	0.53088	0.61314	0.60897	0.45231	0.44502	0.45847	0.39641	0.41624	0.31417	0.71336	0.7583	0.6347	0.70919	0.70179	0.73338	0.65704	0.72092	0.62861	0.5532	0.58451	0.41402	0.4497	0.40943	0.45817	0.53088	0.61314	0.60897	0.45231	0.44502	0.45847	0.39641	0.41624	0.31417
802.23	0.46707	0.43636	0.47224	0.55502	0.6225	0.63151	0.47035	0.46269	0.47186	0.41686	0.4267	0.3356	0.72263	0.76756	0.64885	0.73771	0.71948	0.76108	0.68215	0.73886	0.63878	0.56821	0.60038	0.42919	0.46707	0.43636	0.47224	0.55502	0.6225	0.63151	0.47035	0.46269	0.47186	0.41686	0.4267	0.3356
803.22	0.46838	0.44176	0.45898	0.56588	0.62813	0.64665	0.48694	0.47087	0.47838	0.42442	0.44052	0.34631	0.72612	0.75567	0.65162	0.7403	0.73156	0.78968	0.71156	0.7409	0.6508	0.57601	0.60184	0.43555	0.46838	0.44176	0.45898	0.56588	0.62813	0.64665	0.48694	0.47087	0.47838	0.42442	0.44052	0.34631
804.18	0.49053	0.47461	0.46292	0.56573	0.64995	0.66496	0.50312	0.48647	0.50231	0.45086	0.45054	0.37112	0.73926	0.76995	0.65993	0.75922	0.75549	0.80777	0.73556	0.76501	0.65724	0.60377	0.61538	0.46093	0.49053	0.47461	0.46292	0.56573	0.64995	0.66496	0.50312	0.48647	0.50231	0.45086	0.45054	0.37112
805.15	0.50012	0.48943	0.48053	0.57887	0.67404	0.67768	0.50299	0.48809	0.49438	0.44277	0.44928	0.36433	0.736	0.76365	0.66919	0.7789	0.76523	0.82229	0.72529	0.76026	0.64613	0.61361	0.60873	0.4671	0.50012	0.48943	0.48053	0.57887	0.67404	0.67768	0.50299	0.48809	0.49438	0.44277	0.44928	0.36433
806.12	0.52166	0.49551	0.50007	0.59766	0.69811	0.71152	0.52951	0.49542	0.50986	0.46828	0.46646	0.3645	0.74543	0.77431	0.69038	0.80831	0.77902	0.8712	0.74928	0.77264	0.6685	0.63431	0.62666	0.47327	0.52166	0.49551	0.50007	0.59766	0.69811	0.71152	0.52951	0.49542	0.50986	0.46828	0.46646	0.3645
807.08	0.51688	0.5071	0.51913	0.61217	0.71571	0.71623	0.54688	0.4946	0.51406	0.46802	0.47171	0.36093	0.74983	0.78742	0.72091	0.82515	0.79296	0.87736	0.77136	0.77745	0.66589	0.65514	0.63786	0.47356	0.51688	0.5071	0.51913	0.61217	0.71571	0.71623	0.54688	0.4946	0.51406	0.46802	0.47171	0.36093
808.07	0.53124	0.51627	0.52469	0.63569	0.74431	0.73482	0.55218	0.50047	0.53689	0.49813	0.47717	0.3671	0.76092	0.79619	0.7288	0.83104	0.80488	0.86534	0.78834	0.79491	0.68533	0.66986	0.64713	0.47386	0.53124	0.51627	0.52469	0.63569	0.74431	0.73482	0.55218	0.50047	0.53689	0.49813	0.47717	0.3671
809.04	0.51804	0.50647	0.51337	0.6621	0.73954	0.74134	0.57246	0.51132	0.54244	0.48865	0.48709	0.36125	0.77005	0.79245	0.72773	0.83289	0.79216	0.86811	0.79735	0.79231	0.70265	0.67074	0.66355	0.46346	0.51804	0.50647	0.51337	0.6621	0.73954	0.74134	0.57246	0.51132	0.54244	0.48865	0.48709	0.36125
810	0.51263	0.51429	0.51732	0.67462	0.75128	0.73773	0.5934	0.52436	0.56244	0.49909	0.50297	0.37341	0.79119	0.80351	0.72571	0.83879	0.81983	0.89226	0.82914	0.81039	0.72408	0.686	0.6845	0.48079	0.51263	0.51429	0.51732	0.67462	0.75128	0.73773	0.5934	0.52436	0.56244	0.49909	0.50297	0.37341
810.97	0.50554	0.51	0.5076	0.65733	0.74615	0.73803	0.58821	0.50274	0.55427	0.49512	0.5056	0.3752	0.79158	0.79125	0.7226	0.81637	0.81646	0.90091	0.81727	0.79496	0.70669	0.68416	0.67577	0.48666	0.50554	0.51	0.5076	0.65733	0.74615	0.73803	0.58821	0.50274	0.55427	0.49512	0.5056	0.3752
811.93	0.51426	0.4913	0.49274	0.646	0.74993	0.7255	0.58354	0.49778	0.5516	0.48276	0.49879	0.36968	0.80163	0.77942	0.70145	0.81223	0.81231	0.90493	0.78867	0.80871	0.72053	0.66996	0.66801	0.48383	0.51426	0.4913	0.49274	0.646	0.74993	0.7255	0.58354	0.49778	0.5516	0.48276	0.49879	0.36968
812.9	0.51652	0.48648	0.46471	0.62108	0.74643	0.70709	0.58471	0.48686	0.54454	0.46061	0.48754	0.35694	0.79418	0.78628	0.68193	0.81378	0.79226	0.91714	0.77569	0.79822	0.71058	0.66107	0.66766	0.47834	0.51652	0.48648	0.46471	0.62108	0.74643	0.70709	0.58471	0.48686	0.54454	0.46061	0.48754	0.35694
813.87	0.51693	0.50008	0.48185	0.60135	0.75539	0.68551	0.56691	0.48044	0.53698	0.4532	0.47922	0.34906	0.78776	0.7904	0.69439	0.80515	0.81243	0.91207	0.76971	0.8024	0.71165	0.66234	0.65674	0.47739	0.51693	0.50008	0.48185	0.60135	0.75539	0.68551	0.56691	0.48044	0.53698	0.4532	0.47922	0.34906
814.85	0.51166	0.48584	0.47472	0.58772	0.74037	0.68474	0.54567	0.46441	0.52698	0.44107	0.45842	0.32917	0.77908	0.78257	0.70129	0.80056	0.79456	0.89187	0.75098	0.7811	0.71645	0.64204	0.64431	0.45676	0.51166	0.48584	0.47472	0.58772	0.74037	0.68474	0.54567	0.46441	0.52698	0.44107	0.45842	0.32917
815.82	0.50802	0.47361	0.47514	0.57119	0.72453	0.66677	0.53277	0.46479	0.52334	0.41765	0.44087	0.32059	0.77862	0.77559	0.70154	0.80451	0.78635	0.87308	0.75934	0.79175	0.72908	0.63096	0.64189	0.45023	0.50802	0.47361	0.47514	0.57119	0.72453	0.66677	0.53277	0.46479	0.52334	0.41765	0.44087	0.32059
816.78	0.49125	0.4607	0.47927	0.56657	0.69249	0.65105	0.51749	0.45192	0.51689	0.41564	0.43623	0.31688	0.7611	0.78025	0.71711	0.80697	0.78017	0.85448	0.76292	0.77569	0.72801	0.62477	0.62355	0.45146	0.49125	0.4607	0.47927	0.56657	0.69249	0.65105	0.51749	0.45192	0.51689	0.41564	0.43623	0.31688
817.75	0.46482	0.45559	0.48531	0.55842	0.66366	0.62822	0.49847	0.44257	0.50259	0.40902	0.42801	0.30114	0.76537	0.76937	0.74785	0.80058	0.79176	0.81075	0.7614	0.78293	0.73119	0.62875	0.6019	0.44075	0.46482	0.45559	0.48531	0.55842	0.66366	0.62822	0.49847	0.44257	0.50259	0.40902	0.42801	0.30114
818.71	0.45946	0.43097	0.45936	0.54858	0.64601	0.62757	0.48344	0.43127	0.48779	0.40113	0.4187	0.29175	0.7714	0.7579	0.75214	0.79885	0.79696	0.80995	0.75398	0.78214	0.72041	0.6254	0.59303	0.43894	0.45946	0.43097	0.45936	0.54858	0.64601	0.62757	0.48344	0.43127	0.48779	0.40113	0.4187	0.29175
819.68	0.43997	0.42977	0.45336	0.53799	0.64795	0.6052	0.48326	0.41803	0.47325	0.40452	0.41613	0.29088	0.77554	0.75765	0.75874	0.79816	0.80262	0.79616	0.75883	0.77873	0.71148	0.63575	0.59459	0.44176	0.43997	0.42977	0.45336	0.53799	0.64795	0.6052	0.48326	0.41803	0.47325	0.40452	0.41613	0.29088
820.64	0.41621	0.41928	0.42324	0.52556	0.64146	0.56168	0.4673	0.39859	0.45516	0.40169	0.39901	0.28636	0.75958	0.7535	0.76045	0.79372	0.81156	0.76953	0.74519	0.76883	0.69724	0.62018	0.56964	0.4321	0.41621	0.41928	0.42324	0.52556	0.64146	0.56168	0.4673	0.39859	0.45516	0.40169	0.39901	0.28636
821.63	0.40634	0.41673	0.41113	0.52427	0.61731	0.55061	0.44483	0.3902	0.4329	0.37746	0.38124	0.28166	0.75854	0.74675	0.7486	0.80367	0.80786	0.76802	0.73776	0.75878	0.68605	0.60706	0.56859	0.42375	0.40634	0.41673	0.41113	0.52427	0.61731	0.55061	0.44483	0.3902	0.4329	0.37746	0.38124	0.28166
822.59	0.42053	0.41108	0.4122	0.53764	0.61777	0.54994	0.43072	0.38802	0.43392	0.37682	0.37975	0.28243	0.76388	0.75913	0.73647	0.82801	0.81913	0.78504	0.74037	0.77418	0.6896	0.59881	0.57014	0.42288	0.42053	0.41108	0.4122	0.53764	0.61777	0.54994	0.43072	0.38802	0.43392	0.37682	0.37975	0.28243
823.56	0.40293	0.39507	0.42645	0.5342	0.62049	0.5209	0.40891	0.36626	0.40762	0.35626	0.36089	0.26396	0.76171	0.75567	0.74006	0.84065	0.8159	0.79743	0.7433	0.77955	0.69009	0.59206	0.55494	0.4097	0.40293	0.39507	0.42645	0.5342	0.62049	0.5209	0.40891	0.36626	0.40762	0.35626	0.36089	0.26396
824.52	0.40095	0.36895	0.39617	0.51135	0.57394	0.49787	0.3652	0.34887	0.39356	0.32867	0.3506	0.25836	0.747	0.7535	0.72263	0.83967	0.80549	0.79467	0.71786	0.78121	0.68605	0.56969	0.53657	0.40418	0.40095	0.36895	0.39617	0.51135	0.57394	0.49787	0.3652	0.34887	0.39356	0.32867	0.3506	0.25836
825.49	0.39713	0.36221	0.40317	0.52057	0.56593	0.52222	0.35784	0.34958	0.37937	0.31478	0.34573	0.25327	0.75529	0.75448	0.71916	0.85426	0.79835	0.81721	0.73559	0.79551	0.68719	0.58152	0.52905	0.40358	0.39713	0.36221	0.40317	0.52057	0.56593	0.52222	0.35784	0.34958	0.37937	0.31478	0.34573	0.25327
826.45	0.39993	0.35305	0.38399	0.51009	0.56845	0.51413	0.35538	0.33548	0.37463	0.32805	0.35064	0.24601	0.76125	0.74595	0.71907	0.85162	0.80446	0.80607	0.74632	0.80442	0.6874	0.58697	0.53005	0.39475	0.39993	0.35305	0.38399	0.51009	0.56845	0.51413	0.35538	0.33548	0.37463	0.32805	0.35064	0.24601
827.41	0.38106	0.32667	0.36593	0.48586	0.55639	0.5015	0.35942	0.31456	0.35114	0.31841	0.33981	0.23517	0.75359	0.72533	0.72019	0.84584	0.81011	0.80634	0.75258	0.78693	0.67338	0.57993	0.53076	0.39963	0.38106	0.32667	0.36593	0.48586	0.55639	0.5015	0.35942	0.31456	0.35114	0.31841	0.33981	0.23517
828.4	0.38327	0.3249	0.33855	0.47246	0.51532	0.50713	0.35894	0.3098	0.35779	0.33444	0.35036	0.2393	0.73788	0.72111	0.71168	0.85325	0.78722	0.78131	0.75741	0.77236	0.67649	0.58306	0.54123	0.39486	0.38327	0.3249	0.33855	0.47246	0.51532	0.50713	0.35894	0.3098	0.35779	0.33444	0.35036	0.2393
829.36	0.38544	0.31197	0.34926	0.47006	0.53207	0.53206	0.37358	0.30991	0.36652	0.33953	0.34137	0.22479	0.75126	0.71385	0.71997	0.85166	0.80221	0.80135	0.76988	0.77292	0.68053	0.58416	0.53466	0.397	0.38544	0.31197	0.34926	0.47006	0.53207	0.53206	0.37358	0.30991	0.36652	0.33953	0.34137	0.22479
830.33	0.39252	0.32231	0.33586	0.46231	0.52127	0.53239	0.37973	0.29944	0.35442	0.3453	0.34963	0.20966	0.75118	0.7073	0.71647	0.85367	0.81331	0.81034	0.76753	0.74445	0.67553	0.57562	0.55089	0.39572	0.39252	0.32231	0.33586	0.46231	0.52127	0.53239	0.37973	0.29944	0.35442	0.3453	0.34963	0.20966
831.29	0.38779	0.31703	0.33611	0.45239	0.52323	0.52545	0.36438	0.2999	0.36485	0.34382	0.3364	0.20262	0.7331	0.70476	0.71878	0.84908	0.81473	0.80792	0.74717	0.72354	0.66985	0.58566	0.53868	0.39321	0.38779	0.31703	0.33611	0.45239	0.52323	0.52545	0.36438	0.2999	0.36485	0.34382	0.3364	0.20262
832.25	0.37292	0.30999	0.33524	0.44477	0.51531	0.51971	0.33324	0.29501	0.35103	0.33657	0.33815	0.20896	0.72608	0.6969	0.72041	0.82562	0.79463	0.80372	0.72282	0.70725	0.66151	0.57969	0.52647	0.38086	0.37292	0.30999	0.33524	0.44477	0.51531	0.51971	0.33324	0.29501	0.35103	0.33657	0.33815	0.20896
833.22	0.35512	0.31534	0.3416	0.45195	0.5409	0.51486	0.34268	0.30203	0.33586	0.32679	0.32655	0.20895	0.72565	0.69938	0.7143	0.81999	0.8079	0.79026	0.72651	0.71164	0.64266	0.571	0.50148	0.38165	0.35512	0.31534	0.3416	0.45195	0.5409	0.51486	0.34268	0.30203	0.33586	0.32679	0.32655	0.20895
834.18	0.36376	0.33601	0.3523	0.47257	0.54283	0.50322	0.33355	0.30308	0.32203	0.32069	0.33307	0.22059	0.7277	0.71221	0.72093	0.84357	0.79341	0.78356	0.70949	0.72312	0.63669	0.57317	0.51907	0.37118	0.36376	0.33601	0.3523	0.47257	0.54283	0.50322	0.33355	0.30308	0.32203	0.32069	0.33307	0.22059
835.14	0.36657	0.33705	0.386	0.47975	0.54169	0.4857	0.31288	0.29126	0.32451	0.31138	0.31745	0.22074	0.71916	0.72114	0.73718	0.83854	0.79669	0.73358	0.6786	0.73337	0.63073	0.56678	0.49065	0.36071	0.36657	0.33705	0.386	0.47975	0.54169	0.4857	0.31288	0.29126	0.32451	0.31138	0.31745	0.22074
836.11	0.3618	0.3401	0.38674	0.47439	0.53551	0.47933	0.3133	0.28332	0.31326	0.30815	0.31811	0.22453	0.72649	0.7269	0.73729	0.82781	0.80028	0.72456	0.67702	0.73512	0.63791	0.55157	0.48776	0.35601	0.3618	0.3401	0.38674	0.47439	0.53551	0.47933	0.3133	0.28332	0.31326	0.30815	0.31811	0.22453
837.09	0.37821	0.35283	0.3976	0.48003	0.54277	0.48548	0.33374	0.2817	0.31071	0.29227	0.31248	0.21988	0.73454	0.73754	0.74079	0.83745	0.79904	0.72819	0.68564	0.73733	0.63924	0.54056	0.4868	0.36068	0.37821	0.35283	0.3976	0.48003	0.54277	0.48548	0.33374	0.2817	0.31071	0.29227	0.31248	0.21988
838.05	0.39089	0.34969	0.39802	0.4823	0.53948	0.48211	0.32579	0.26756	0.31355	0.28202	0.31813	0.20774	0.73942	0.73537	0.75268	0.84186	0.8098	0.73645	0.66685	0.7241	0.65491	0.54502	0.50039	0.35758	0.39089	0.34969	0.39802	0.4823	0.53948	0.48211	0.32579	0.26756	0.31355	0.28202	0.31813	0.20774
839.01	0.38653	0.34613	0.39602	0.47311	0.5357	0.47436	0.3307	0.26873	0.31761	0.285	0.31379	0.20002	0.72957	0.72657	0.73772	0.81914	0.80917	0.7016	0.67435	0.71503	0.65622	0.52831	0.49544	0.35608	0.38653	0.34613	0.39602	0.47311	0.5357	0.47436	0.3307	0.26873	0.31761	0.285	0.31379	0.20002
839.98	0.39019	0.34821	0.37922	0.48926	0.53934	0.48394	0.34714	0.28351	0.31958	0.27208	0.31477	0.21439	0.74533	0.7412	0.72478	0.83478	0.80012	0.71751	0.69316	0.69623	0.66311	0.52488	0.50723	0.36215	0.39019	0.34821	0.37922	0.48926	0.53934	0.48394	0.34714	0.28351	0.31958	0.27208	0.31477	0.21439
840.94	0.40171	0.35836	0.37062	0.50005	0.54733	0.49773	0.36595	0.27883	0.31554	0.26411	0.31021	0.21187	0.7487	0.74015	0.72824	0.83259	0.78701	0.73324	0.69905	0.70551	0.67357	0.51345	0.51175	0.35687	0.40171	0.35836	0.37062	0.50005	0.54733	0.49773	0.36595	0.27883	0.31554	0.26411	0.31021	0.21187
841.9	0.39327	0.35962	0.38758	0.49937	0.54204	0.50608	0.36739	0.29385	0.33368	0.27996	0.29957	0.20438	0.74361	0.75059	0.7321	0.83099	0.78559	0.74024	0.69363	0.71139	0.68628	0.51938	0.51433	0.35252	0.39327	0.35962	0.38758	0.49937	0.54204	0.50608	0.36739	0.29385	0.33368	0.27996	0.29957	0.20438
842.86	0.40614	0.3816	0.39617	0.5019	0.54985	0.51171	0.37811	0.30655	0.34115	0.28729	0.2835	0.21133	0.75672	0.7662	0.73324	0.81247	0.78448	0.72658	0.69888	0.72282	0.67999	0.50075	0.50208	0.35385	0.40614	0.3816	0.39617	0.5019	0.54985	0.51171	0.37811	0.30655	0.34115	0.28729	0.2835	0.21133
843.82	0.4207	0.39766	0.40927	0.50305	0.54695	0.53528	0.38949	0.30939	0.34042	0.28011	0.2785	0.218	0.76628	0.77907	0.75321	0.80862	0.77635	0.74515	0.70015	0.71742	0.68989	0.51143	0.49546	0.3547	0.4207	0.39766	0.40927	0.50305	0.54695	0.53528	0.38949	0.30939	0.34042	0.28011	0.2785	0.218
844.79	0.43345	0.40738	0.44197	0.4883	0.55668	0.54391	0.3941	0.31577	0.35034	0.2895	0.28316	0.21092	0.76774	0.7843	0.79081	0.78485	0.77804	0.7427	0.69886	0.74705	0.71016	0.51545	0.49886	0.35886	0.43345	0.40738	0.44197	0.4883	0.55668	0.54391	0.3941	0.31577	0.35034	0.2895	0.28316	0.21092
845.75	0.45466	0.4202	0.47195	0.46057	0.56867	0.53638	0.38292	0.3405	0.34949	0.2951	0.27729	0.22011	0.7775	0.80823	0.80385	0.77097	0.78814	0.7178	0.68609	0.7452	0.70172	0.52516	0.4899	0.3703	0.45466	0.4202	0.47195	0.46057	0.56867	0.53638	0.38292	0.3405	0.34949	0.2951	0.27729	0.22011
846.71	0.49079	0.44809	0.48746	0.46445	0.5766	0.52704	0.42241	0.34626	0.35244	0.29263	0.28195	0.22668	0.78922	0.83588	0.82123	0.77101	0.7956	0.70857	0.7114	0.7512	0.69592	0.52972	0.497	0.37153	0.49079	0.44809	0.48746	0.46445	0.5766	0.52704	0.42241	0.34626	0.35244	0.29263	0.28195	0.22668
847.69	0.51072	0.45767	0.52418	0.49108	0.58792	0.54907	0.44213	0.37111	0.3593	0.29603	0.29746	0.23524	0.80216	0.84712	0.8588	0.79549	0.8046	0.73711	0.71472	0.75519	0.71551	0.55341	0.52346	0.3859	0.51072	0.45767	0.52418	0.49108	0.58792	0.54907	0.44213	0.37111	0.3593	0.29603	0.29746	0.23524
848.65	0.51014	0.46267	0.5056	0.51129	0.59614	0.54605	0.45852	0.37395	0.36003	0.29655	0.30006	0.2343	0.80898	0.85677	0.86383	0.79613	0.79801	0.73393	0.71167	0.76211	0.71701	0.5452	0.52877	0.38399	0.51014	0.46267	0.5056	0.51129	0.59614	0.54605	0.45852	0.37395	0.36003	0.29655	0.30006	0.2343
849.61	0.53523	0.47184	0.51467	0.51637	0.60759	0.55704	0.4838	0.39027	0.36616	0.30834	0.30764	0.24241	0.8239	0.87001	0.86762	0.80127	0.80389	0.74643	0.72868	0.76671	0.71717	0.54608	0.5522	0.3903	0.53523	0.47184	0.51467	0.51637	0.60759	0.55704	0.4838	0.39027	0.36616	0.30834	0.30764	0.24241
850.57	0.54744	0.46982	0.53804	0.55014	0.61788	0.58114	0.50588	0.39407	0.3757	0.30918	0.32043	0.23962	0.85703	0.87762	0.89839	0.79832	0.80353	0.78617	0.73963	0.77484	0.73167	0.5608	0.57961	0.39529	0.54744	0.46982	0.53804	0.55014	0.61788	0.58114	0.50588	0.39407	0.3757	0.30918	0.32043	0.23962
851.54	0.55898	0.47586	0.54002	0.56558	0.616	0.59995	0.47238	0.3992	0.37838	0.3022	0.32052	0.25379	0.87823	0.86508	0.92969	0.80405	0.79958	0.79367	0.71393	0.77665	0.75254	0.56017	0.58586	0.4105	0.55898	0.47586	0.54002	0.56558	0.616	0.59995	0.47238	0.3992	0.37838	0.3022	0.32052	0.25379
852.5	0.58605	0.48715	0.56273	0.56695	0.6261	0.60834	0.46103	0.40286	0.38706	0.30269	0.31832	0.25602	0.90144	0.87396	0.93116	0.79256	0.80451	0.79475	0.72074	0.78785	0.76836	0.55724	0.57371	0.40923	0.58605	0.48715	0.56273	0.56695	0.6261	0.60834	0.46103	0.40286	0.38706	0.30269	0.31832	0.25602
853.46	0.61096	0.49157	0.60425	0.57763	0.63748	0.6315	0.45975	0.41175	0.39991	0.31572	0.33273	0.26269	0.93895	0.86773	0.96583	0.79574	0.82285	0.81079	0.73184	0.7901	0.79692	0.57547	0.57872	0.42812	0.61096	0.49157	0.60425	0.57763	0.63748	0.6315	0.45975	0.41175	0.39991	0.31572	0.33273	0.26269
854.42	0.60673	0.50056	0.61265	0.58357	0.61612	0.61421	0.43671	0.40228	0.38714	0.30987	0.33238	0.2636	0.95271	0.84912	0.95182	0.77301	0.80422	0.80901	0.70867	0.76904	0.79292	0.58202	0.56875	0.4295	0.60673	0.50056	0.61265	0.58357	0.61612	0.61421	0.43671	0.40228	0.38714	0.30987	0.33238	0.2636
855.38	0.60782	0.51519	0.627	0.59424	0.60479	0.59811	0.43887	0.39791	0.38982	0.30355	0.33094	0.26937	0.94082	0.84286	0.91721	0.77993	0.79261	0.77107	0.711	0.75908	0.80153	0.5655	0.55205	0.42358	0.60782	0.51519	0.627	0.59424	0.60479	0.59811	0.43887	0.39791	0.38982	0.30355	0.33094	0.26937
856.34	0.61888	0.53089	0.65324	0.6023	0.63264	0.59694	0.46038	0.38867	0.3931	0.30252	0.33438	0.27235	0.93883	0.84954	0.88136	0.76738	0.8047	0.76251	0.71682	0.74511	0.80495	0.55156	0.55402	0.42334	0.61888	0.53089	0.65324	0.6023	0.63264	0.59694	0.46038	0.38867	0.3931	0.30252	0.33438	0.27235
857.3	0.62021	0.53152	0.64025	0.59187	0.63715	0.5858	0.46491	0.37529	0.38535	0.30552	0.34574	0.27558	0.91039	0.83881	0.83669	0.75767	0.78638	0.75021	0.70352	0.7447	0.7867	0.54086	0.5575	0.41629	0.62021	0.53152	0.64025	0.59187	0.63715	0.5858	0.46491	0.37529	0.38535	0.30552	0.34574	0.27558
858.26	0.62082	0.55676	0.66149	0.58754	0.62788	0.56001	0.44066	0.36386	0.37405	0.29412	0.33854	0.27035	0.88264	0.84389	0.78564	0.74647	0.76462	0.73024	0.68098	0.72207	0.74744	0.52352	0.55123	0.39617	0.62082	0.55676	0.66149	0.58754	0.62788	0.56001	0.44066	0.36386	0.37405	0.29412	0.33854	0.27035
859.22	0.62716	0.55319	0.66489	0.59236	0.63009	0.57374	0.44146	0.35278	0.3761	0.29411	0.33243	0.26695	0.85717	0.83212	0.75831	0.74754	0.76609	0.72061	0.68121	0.70498	0.7317	0.50603	0.5389	0.38465	0.62716	0.55319	0.66489	0.59236	0.63009	0.57374	0.44146	0.35278	0.3761	0.29411	0.33243	0.26695
860.18	0.63476	0.55891	0.68919	0.58083	0.62662	0.57932	0.43563	0.34401	0.37238	0.29168	0.33239	0.25613	0.8475	0.81819	0.74398	0.73738	0.75664	0.72842	0.66439	0.69236	0.70398	0.496	0.53015	0.38194	0.63476	0.55891	0.68919	0.58083	0.62662	0.57932	0.43563	0.34401	0.37238	0.29168	0.33239	0.25613
861.13	0.63078	0.54444	0.68567	0.57817	0.60014	0.58851	0.42303	0.34667	0.35545	0.30168	0.33018	0.25288	0.82723	0.80266	0.7184	0.73201	0.72021	0.7243	0.66207	0.68329	0.67959	0.49343	0.5137	0.37108	0.63078	0.54444	0.68567	0.57817	0.60014	0.58851	0.42303	0.34667	0.35545	0.30168	0.33018	0.25288
862.09	0.6265	0.54584	0.69663	0.56357	0.57414	0.5817	0.40552	0.33547	0.34867	0.28347	0.31116	0.24292	0.81494	0.77604	0.70975	0.70237	0.70451	0.71411	0.63552	0.66402	0.65863	0.47905	0.49793	0.364	0.6265	0.54584	0.69663	0.56357	0.57414	0.5817	0.40552	0.33547	0.34867	0.28347	0.31116	0.24292
863.08	0.62521	0.53055	0.68154	0.53034	0.56253	0.58966	0.41267	0.33958	0.34104	0.28644	0.30157	0.24435	0.80311	0.75459	0.68834	0.66793	0.703	0.71888	0.62586	0.67545	0.64817	0.4724	0.47776	0.37414	0.62521	0.53055	0.68154	0.53034	0.56253	0.58966	0.41267	0.33958	0.34104	0.28644	0.30157	0.24435
864.03	0.6271	0.54243	0.69216	0.52932	0.57115	0.58719	0.41664	0.33286	0.33978	0.28215	0.30608	0.24551	0.80645	0.75672	0.68456	0.66735	0.71427	0.72312	0.63069	0.68164	0.64262	0.47076	0.46926	0.37453	0.6271	0.54243	0.69216	0.52932	0.57115	0.58719	0.41664	0.33286	0.33978	0.28215	0.30608	0.24551
864.99	0.62184	0.54112	0.67384	0.53853	0.56291	0.57506	0.40547	0.34122	0.33091	0.28867	0.30441	0.24848	0.79218	0.7318	0.67913	0.67111	0.71759	0.71042	0.62165	0.68843	0.62536	0.47279	0.46473	0.36233	0.62184	0.54112	0.67384	0.53853	0.56291	0.57506	0.40547	0.34122	0.33091	0.28867	0.30441	0.24848
865.95	0.62253	0.53857	0.6613	0.51487	0.55366	0.55505	0.40292	0.32865	0.31726	0.27838	0.30501	0.23934	0.78382	0.70988	0.65242	0.65554	0.71902	0.7052	0.61468	0.6861	0.61407	0.46938	0.46377	0.35684	0.62253	0.53857	0.6613	0.51487	0.55366	0.55505	0.40292	0.32865	0.31726	0.27838	0.30501	0.23934
866.91	0.61385	0.51988	0.66016	0.51152	0.54214	0.54107	0.39783	0.31584	0.31108	0.27809	0.30756	0.23906	0.77992	0.71342	0.63586	0.66679	0.72373	0.69588	0.6171	0.67698	0.5956	0.46867	0.46459	0.35012	0.61385	0.51988	0.66016	0.51152	0.54214	0.54107	0.39783	0.31584	0.31108	0.27809	0.30756	0.23906
867.87	0.61003	0.51409	0.69278	0.51626	0.54047	0.52843	0.38744	0.30618	0.31114	0.27366	0.30338	0.23529	0.77783	0.70616	0.65617	0.68238	0.73092	0.70686	0.62605	0.6646	0.58628	0.47543	0.46926	0.34074	0.61003	0.51409	0.69278	0.51626	0.54047	0.52843	0.38744	0.30618	0.31114	0.27366	0.30338	0.23529
868.83	0.60464	0.49349	0.68922	0.51625	0.50996	0.51126	0.36244	0.31135	0.29993	0.27474	0.28986	0.22829	0.76192	0.69227	0.64298	0.674	0.70802	0.68826	0.5958	0.65608	0.5642	0.46386	0.46485	0.33155	0.60464	0.49349	0.68922	0.51625	0.50996	0.51126	0.36244	0.31135	0.29993	0.27474	0.28986	0.22829
869.79	0.59456	0.49131	0.67875	0.49561	0.52932	0.51036	0.3657	0.30642	0.29765	0.27524	0.28665	0.23137	0.76472	0.7021	0.62043	0.65797	0.71458	0.69495	0.59805	0.63998	0.56682	0.46504	0.47115	0.33759	0.59456	0.49131	0.67875	0.49561	0.52932	0.51036	0.3657	0.30642	0.29765	0.27524	0.28665	0.23137
870.74	0.58128	0.49747	0.6964	0.50505	0.52679	0.51685	0.36058	0.31389	0.32539	0.27562	0.28941	0.23444	0.77613	0.71408	0.64966	0.66426	0.73891	0.68311	0.58866	0.6529	0.57887	0.47544	0.46975	0.33795	0.58128	0.49747	0.6964	0.50505	0.52679	0.51685	0.36058	0.31389	0.32539	0.27562	0.28941	0.23444
871.7	0.57434	0.5082	0.69251	0.50149	0.53283	0.53163	0.36833	0.3154	0.33438	0.28255	0.29401	0.24211	0.78324	0.72274	0.66709	0.66666	0.73376	0.68979	0.59073	0.6408	0.58746	0.48055	0.47329	0.3453	0.57434	0.5082	0.69251	0.50149	0.53283	0.53163	0.36833	0.3154	0.33438	0.28255	0.29401	0.24211
872.66	0.57411	0.5134	0.6706	0.51442	0.55116	0.52451	0.37488	0.30888	0.33332	0.28073	0.29806	0.25586	0.79345	0.73125	0.66227	0.66785	0.76089	0.67545	0.59536	0.64366	0.58886	0.48144	0.48534	0.35653	0.57411	0.5134	0.6706	0.51442	0.55116	0.52451	0.37488	0.30888	0.33332	0.28073	0.29806	0.25586
873.62	0.58326	0.52559	0.68567	0.52368	0.57174	0.54771	0.39481	0.30965	0.339	0.29248	0.30732	0.27569	0.82502	0.75096	0.69364	0.69646	0.78006	0.70207	0.61782	0.6621	0.60288	0.50879	0.49684	0.37116	0.58326	0.52559	0.68567	0.52368	0.57174	0.54771	0.39481	0.30965	0.339	0.29248	0.30732	0.27569
874.58	0.58071	0.52485	0.68674	0.53475	0.54258	0.56094	0.39631	0.30469	0.35264	0.28201	0.30465	0.27811	0.84204	0.7652	0.71524	0.70994	0.77801	0.7025	0.62545	0.66742	0.60585	0.50533	0.49665	0.37538	0.58071	0.52485	0.68674	0.53475	0.54258	0.56094	0.39631	0.30469	0.35264	0.28201	0.30465	0.27811
875.53	0.58609	0.53406	0.68459	0.54674	0.54985	0.5669	0.39514	0.32563	0.35684	0.30607	0.31206	0.28738	0.85693	0.79309	0.7169	0.72461	0.77113	0.73267	0.63165	0.66949	0.61041	0.52235	0.50278	0.38243	0.58609	0.53406	0.68459	0.54674	0.54985	0.5669	0.39514	0.32563	0.35684	0.30607	0.31206	0.28738
876.49	0.59013	0.54325	0.68533	0.56772	0.56276	0.56275	0.39144	0.33441	0.34927	0.31239	0.3199	0.29221	0.86659	0.8122	0.72696	0.72969	0.80478	0.73808	0.63545	0.68559	0.60446	0.5353	0.50245	0.3855	0.59013	0.54325	0.68533	0.56772	0.56276	0.56275	0.39144	0.33441	0.34927	0.31239	0.3199	0.29221
877.45	0.58629	0.53482	0.6843	0.57097	0.54181	0.57488	0.39968	0.3461	0.35873	0.32791	0.3209	0.30042	0.85848	0.82237	0.74134	0.74301	0.78963	0.73404	0.63956	0.69134	0.609	0.54593	0.50321	0.38507	0.58629	0.53482	0.6843	0.57097	0.54181	0.57488	0.39968	0.3461	0.35873	0.32791	0.3209	0.30042
878.41	0.56418	0.5121	0.65175	0.56062	0.54659	0.56873	0.41003	0.34611	0.35569	0.33272	0.32461	0.29834	0.84717	0.81915	0.72779	0.73265	0.78772	0.71698	0.64144	0.67949	0.59692	0.54381	0.50534	0.3799	0.56418	0.5121	0.65175	0.56062	0.54659	0.56873	0.41003	0.34611	0.35569	0.33272	0.32461	0.29834
879.36	0.55693	0.50122	0.63656	0.5637	0.54471	0.57102	0.41851	0.34928	0.36196	0.35468	0.33809	0.31175	0.8441	0.81751	0.72711	0.75165	0.79532	0.72433	0.65717	0.70282	0.6037	0.55877	0.51117	0.38144	0.55693	0.50122	0.63656	0.5637	0.54471	0.57102	0.41851	0.34928	0.36196	0.35468	0.33809	0.31175
880.32	0.54077	0.48724	0.60593	0.57471	0.5501	0.58054	0.41598	0.3201	0.34434	0.33312	0.32617	0.31313	0.83336	0.80981	0.73917	0.75597	0.80961	0.73149	0.67051	0.69249	0.58841	0.54184	0.50285	0.37957	0.54077	0.48724	0.60593	0.57471	0.5501	0.58054	0.41598	0.3201	0.34434	0.33312	0.32617	0.31313
881.28	0.51934	0.47392	0.58575	0.58174	0.52454	0.59035	0.43466	0.3404	0.35243	0.35184	0.31306	0.32756	0.83285	0.79965	0.73074	0.77077	0.78508	0.74114	0.6891	0.70917	0.5961	0.54825	0.50016	0.38877	0.51934	0.47392	0.58575	0.58174	0.52454	0.59035	0.43466	0.3404	0.35243	0.35184	0.31306	0.32756
882.23	0.49557	0.47391	0.5633	0.57989	0.5422	0.59003	0.43384	0.34282	0.34497	0.34489	0.31492	0.32012	0.83911	0.81451	0.72041	0.77253	0.78361	0.76058	0.68171	0.71318	0.60138	0.54799	0.50034	0.38405	0.49557	0.47391	0.5633	0.57989	0.5422	0.59003	0.43384	0.34282	0.34497	0.34489	0.31492	0.32012
883.19	0.48	0.48398	0.57043	0.57697	0.55158	0.59347	0.43633	0.35047	0.35318	0.35116	0.31916	0.33087	0.83871	0.82448	0.74152	0.77714	0.79586	0.77983	0.69152	0.71903	0.60958	0.55778	0.5067	0.39362	0.48	0.48398	0.57043	0.57697	0.55158	0.59347	0.43633	0.35047	0.35318	0.35116	0.31916	0.33087
884.15	0.46967	0.48206	0.54878	0.57663	0.56175	0.57653	0.43018	0.34023	0.34705	0.33545	0.30082	0.3248	0.82242	0.84018	0.74025	0.76347	0.78597	0.78216	0.67934	0.69725	0.60874	0.55399	0.52376	0.38293	0.46967	0.48206	0.54878	0.57663	0.56175	0.57653	0.43018	0.34023	0.34705	0.33545	0.30082	0.3248
885.1	0.45781	0.47233	0.54448	0.56406	0.5617	0.56621	0.45321	0.35334	0.35305	0.34124	0.30994	0.3276	0.81982	0.83803	0.73694	0.76747	0.77638	0.76327	0.69456	0.70787	0.6132	0.54965	0.54109	0.38729	0.45781	0.47233	0.54448	0.56406	0.5617	0.56621	0.45321	0.35334	0.35305	0.34124	0.30994	0.3276
886.06	0.45423	0.46394	0.55143	0.56233	0.57249	0.56749	0.45594	0.3341	0.35366	0.33207	0.32134	0.32665	0.81052	0.83501	0.74405	0.76353	0.76662	0.76077	0.70531	0.69208	0.61445	0.53228	0.55719	0.38719	0.45423	0.46394	0.55143	0.56233	0.57249	0.56749	0.45594	0.3341	0.35366	0.33207	0.32134	0.32665
887.01	0.4473	0.44624	0.54101	0.56226	0.54503	0.56801	0.45548	0.33856	0.35867	0.34511	0.32676	0.32821	0.80199	0.81644	0.73489	0.75688	0.74268	0.7556	0.7186	0.68169	0.60467	0.53132	0.5561	0.39475	0.4473	0.44624	0.54101	0.56226	0.54503	0.56801	0.45548	0.33856	0.35867	0.34511	0.32676	0.32821
887.97	0.42912	0.43164	0.51981	0.5744	0.52646	0.55734	0.4379	0.33304	0.34738	0.33535	0.31601	0.30878	0.80107	0.81325	0.71881	0.75428	0.7167	0.75166	0.72201	0.67191	0.61069	0.52452	0.55048	0.38593	0.42912	0.43164	0.51981	0.5744	0.52646	0.55734	0.4379	0.33304	0.34738	0.33535	0.31601	0.30878
888.93	0.40457	0.41244	0.54507	0.57813	0.51758	0.55888	0.43517	0.34382	0.35017	0.33962	0.33717	0.3124	0.80909	0.79279	0.73647	0.76037	0.70614	0.75537	0.73337	0.68172	0.61378	0.52355	0.54458	0.40493	0.40457	0.41244	0.54507	0.57813	0.51758	0.55888	0.43517	0.34382	0.35017	0.33962	0.33717	0.3124
889.88	0.37608	0.39405	0.5163	0.57741	0.50837	0.54743	0.40935	0.33294	0.34108	0.34021	0.33086	0.3086	0.80339	0.79289	0.71223	0.75132	0.67937	0.74002	0.70442	0.68319	0.59931	0.52949	0.54788	0.39904	0.37608	0.39405	0.5163	0.57741	0.50837	0.54743	0.40935	0.33294	0.34108	0.34021	0.33086	0.3086
890.84	0.35671	0.39488	0.47965	0.56141	0.51646	0.54909	0.39519	0.33434	0.32562	0.32985	0.31164	0.29662	0.80011	0.80707	0.71577	0.74855	0.68175	0.7414	0.69075	0.6919	0.60118	0.53773	0.53784	0.39257	0.35671	0.39488	0.47965	0.56141	0.51646	0.54909	0.39519	0.33434	0.32562	0.32985	0.31164	0.29662
891.79	0.3343	0.37929	0.46003	0.55487	0.52017	0.53278	0.38063	0.31093	0.31505	0.30556	0.3037	0.28706	0.79979	0.80067	0.71226	0.75538	0.69379	0.72247	0.66864	0.68594	0.60716	0.52982	0.5403	0.38165	0.3343	0.37929	0.46003	0.55487	0.52017	0.53278	0.38063	0.31093	0.31505	0.30556	0.3037	0.28706
892.75	0.33207	0.37714	0.43559	0.53167	0.52725	0.5391	0.36925	0.31572	0.32861	0.29772	0.29717	0.29228	0.78955	0.79297	0.6903	0.7592	0.7027	0.71957	0.64349	0.71068	0.61061	0.52353	0.54495	0.38521	0.33207	0.37714	0.43559	0.53167	0.52725	0.5391	0.36925	0.31572	0.32861	0.29772	0.29717	0.29228
893.7	0.32594	0.36153	0.38268	0.50158	0.50824	0.53664	0.35507	0.30568	0.31607	0.28791	0.27674	0.27269	0.77579	0.80079	0.66832	0.7341	0.69571	0.71737	0.63315	0.71489	0.60779	0.52226	0.52446	0.37646	0.32594	0.36153	0.38268	0.50158	0.50824	0.53664	0.35507	0.30568	0.31607	0.28791	0.27674	0.27269
894.66	0.32811	0.34577	0.38587	0.49531	0.51285	0.52934	0.35627	0.31021	0.30083	0.29375	0.27259	0.26126	0.76832	0.79737	0.68267	0.73792	0.70757	0.70803	0.64575	0.71708	0.60869	0.51826	0.51028	0.37177	0.32811	0.34577	0.38587	0.49531	0.51285	0.52934	0.35627	0.31021	0.30083	0.29375	0.27259	0.26126
895.61	0.31736	0.32542	0.37008	0.47405	0.49445	0.50919	0.34432	0.30246	0.29024	0.29337	0.27766	0.25121	0.75953	0.77683	0.65499	0.72585	0.68793	0.70154	0.63588	0.70398	0.59602	0.52593	0.51477	0.37342	0.31736	0.32542	0.37008	0.47405	0.49445	0.50919	0.34432	0.30246	0.29024	0.29337	0.27766	0.25121
896.57	0.30906	0.32026	0.34222	0.45386	0.47424	0.50005	0.33941	0.30784	0.28725	0.29712	0.27231	0.24377	0.75909	0.76663	0.64465	0.72276	0.67484	0.69754	0.64273	0.69612	0.59663	0.52599	0.51486	0.36985	0.30906	0.32026	0.34222	0.45386	0.47424	0.50005	0.33941	0.30784	0.28725	0.29712	0.27231	0.24377
897.52	0.30168	0.29303	0.34362	0.45136	0.45531	0.48471	0.35238	0.30056	0.27861	0.28337	0.27	0.23413	0.74855	0.75757	0.6629	0.72971	0.66345	0.68765	0.65611	0.69442	0.60401	0.51438	0.50341	0.36241	0.30168	0.29303	0.34362	0.45136	0.45531	0.48471	0.35238	0.30056	0.27861	0.28337	0.27	0.23413
898.48	0.29568	0.28839	0.32331	0.44886	0.45223	0.48157	0.32901	0.30119	0.27082	0.27802	0.25911	0.2203	0.7466	0.73843	0.65972	0.76183	0.65876	0.6708	0.63618	0.67836	0.6135	0.51606	0.50363	0.35334	0.29568	0.28839	0.32331	0.44886	0.45223	0.48157	0.32901	0.30119	0.27082	0.27802	0.25911	0.2203
899.43	0.29453	0.26746	0.31359	0.42252	0.4284	0.45925	0.32884	0.28466	0.28043	0.26206	0.24962	0.20446	0.74244	0.70633	0.65003	0.75244	0.64861	0.68886	0.6199	0.66599	0.62391	0.51936	0.50343	0.34645	0.29453	0.26746	0.31359	0.42252	0.4284	0.45925	0.32884	0.28466	0.28043	0.26206	0.24962	0.20446
900.39	0.28566	0.2484	0.31947	0.41311	0.4099	0.44552	0.31554	0.26509	0.28366	0.24518	0.24491	0.1913	0.7252	0.69336	0.66337	0.74799	0.65404	0.672	0.60792	0.653	0.64308	0.49524	0.4866	0.33066	0.28566	0.2484	0.31947	0.41311	0.4099	0.44552	0.31554	0.26509	0.28366	0.24518	0.24491	0.1913
901.34	0.28041	0.23713	0.31665	0.39698	0.41502	0.43796	0.30978	0.2466	0.26961	0.22392	0.23585	0.17839	0.70497	0.68799	0.66924	0.74204	0.64839	0.66814	0.59561	0.65281	0.63859	0.48455	0.47815	0.32906	0.28041	0.23713	0.31665	0.39698	0.41502	0.43796	0.30978	0.2466	0.26961	0.22392	0.23585	0.17839
902.3	0.26075	0.24092	0.30997	0.3651	0.40733	0.40805	0.27934	0.22337	0.25691	0.22095	0.21985	0.16686	0.7007	0.68794	0.66169	0.71136	0.64586	0.63808	0.57613	0.633	0.63528	0.47901	0.476	0.32509	0.26075	0.24092	0.30997	0.3651	0.40733	0.40805	0.27934	0.22337	0.25691	0.22095	0.21985	0.16686
903.25	0.24517	0.21644	0.31984	0.35092	0.40074	0.3988	0.27821	0.2118	0.24714	0.21487	0.21295	0.16871	0.6805	0.66515	0.65765	0.68592	0.63708	0.64613	0.57178	0.63433	0.6103	0.45786	0.47564	0.32205	0.24517	0.21644	0.31984	0.35092	0.40074	0.3988	0.27821	0.2118	0.24714	0.21487	0.21295	0.16871
904.2	0.23968	0.22505	0.31168	0.3604	0.40126	0.41247	0.26473	0.21955	0.23589	0.21533	0.20703	0.17786	0.681	0.66479	0.65685	0.70243	0.64187	0.65863	0.56535	0.65355	0.61255	0.46167	0.47568	0.33236	0.23968	0.22505	0.31168	0.3604	0.40126	0.41247	0.26473	0.21955	0.23589	0.21533	0.20703	0.17786
905.16	0.24005	0.22718	0.27876	0.37231	0.4003	0.40997	0.25668	0.22852	0.22635	0.20979	0.19524	0.18274	0.6986	0.66614	0.64927	0.70875	0.64087	0.65616	0.55923	0.66027	0.59512	0.46873	0.4823	0.3418	0.24005	0.22718	0.27876	0.37231	0.4003	0.40997	0.25668	0.22852	0.22635	0.20979	0.19524	0.18274
906.09	0.25892	0.24329	0.28024	0.38482	0.41211	0.40866	0.26096	0.241	0.23934	0.22013	0.2045	0.18742	0.71316	0.67813	0.63883	0.72106	0.65079	0.65243	0.57063	0.68533	0.60292	0.47443	0.49551	0.34169	0.25892	0.24329	0.28024	0.38482	0.41211	0.40866	0.26096	0.241	0.23934	0.22013	0.2045	0.18742
907.04	0.26464	0.2306	0.25598	0.38906	0.42326	0.41941	0.26019	0.24508	0.23126	0.21228	0.20919	0.18139	0.70284	0.65659	0.62743	0.71164	0.63699	0.66829	0.56498	0.69696	0.59198	0.47062	0.48647	0.3445	0.26464	0.2306	0.25598	0.38906	0.42326	0.41941	0.26019	0.24508	0.23126	0.21228	0.20919	0.18139
908	0.27574	0.24669	0.25278	0.38841	0.43843	0.4155	0.26896	0.24746	0.23689	0.22399	0.22257	0.18875	0.71339	0.67244	0.6232	0.7097	0.64034	0.64958	0.57684	0.69979	0.60243	0.47888	0.50502	0.34977	0.27574	0.24669	0.25278	0.38841	0.43843	0.4155	0.26896	0.24746	0.23689	0.22399	0.22257	0.18875
908.95	0.2846	0.23774	0.26259	0.38653	0.43189	0.42049	0.26234	0.24753	0.24498	0.21279	0.21826	0.17869	0.70686	0.67317	0.62276	0.69008	0.63106	0.62428	0.57707	0.68547	0.59811	0.46773	0.50118	0.34311	0.2846	0.23774	0.26259	0.38653	0.43189	0.42049	0.26234	0.24753	0.24498	0.21279	0.21826	0.17869
909.9	0.27483	0.24144	0.27368	0.37715	0.44784	0.42562	0.26672	0.2454	0.25588	0.21332	0.22198	0.16905	0.69725	0.66655	0.60713	0.673	0.63626	0.62408	0.5792	0.68287	0.60734	0.47041	0.5064	0.3319	0.27483	0.24144	0.27368	0.37715	0.44784	0.42562	0.26672	0.2454	0.25588	0.21332	0.22198	0.16905
910.85	0.25331	0.22305	0.25278	0.36715	0.43834	0.43345	0.25146	0.23561	0.25415	0.20383	0.21169	0.16602	0.68583	0.66266	0.59813	0.64707	0.62447	0.63884	0.5563	0.65418	0.59968	0.46414	0.4928	0.32882	0.25331	0.22305	0.25278	0.36715	0.43834	0.43345	0.25146	0.23561	0.25415	0.20383	0.21169	0.16602
911.81	0.25003	0.22712	0.25132	0.35682	0.43595	0.44624	0.26312	0.24064	0.26847	0.2223	0.20921	0.16454	0.68855	0.67271	0.58804	0.65965	0.63387	0.62615	0.56208	0.64014	0.59241	0.4873	0.49677	0.32139	0.25003	0.22712	0.25132	0.35682	0.43595	0.44624	0.26312	0.24064	0.26847	0.2223	0.20921	0.16454
912.76	0.27142	0.234	0.26994	0.36711	0.45151	0.45946	0.26349	0.23667	0.27322	0.219	0.20434	0.16069	0.69588	0.66994	0.59867	0.65679	0.63703	0.64	0.55781	0.6443	0.59868	0.49539	0.47986	0.32682	0.27142	0.234	0.26994	0.36711	0.45151	0.45946	0.26349	0.23667	0.27322	0.219	0.20434	0.16069
913.71	0.26035	0.23616	0.26154	0.34821	0.44745	0.44476	0.2563	0.22929	0.27062	0.21329	0.20696	0.16832	0.69092	0.66313	0.57554	0.64629	0.63005	0.6314	0.54796	0.63795	0.59444	0.49764	0.46967	0.32978	0.26035	0.23616	0.26154	0.34821	0.44745	0.44476	0.2563	0.22929	0.27062	0.21329	0.20696	0.16832
914.67	0.26979	0.22109	0.25603	0.35144	0.43334	0.45554	0.2682	0.23284	0.27745	0.21896	0.1985	0.17107	0.6964	0.65646	0.57192	0.64716	0.61371	0.65254	0.55755	0.65058	0.59723	0.48699	0.44862	0.33463	0.26979	0.22109	0.25603	0.35144	0.43334	0.45554	0.2682	0.23284	0.27745	0.21896	0.1985	0.17107
915.62	0.27679	0.22336	0.27286	0.34779	0.43491	0.45725	0.27677	0.237	0.2681	0.21161	0.20013	0.16622	0.6844	0.64186	0.58307	0.63965	0.60063	0.64214	0.56632	0.66351	0.5939	0.48149	0.44391	0.34061	0.27679	0.22336	0.27286	0.34779	0.43491	0.45725	0.27677	0.237	0.2681	0.21161	0.20013	0.16622
916.57	0.27958	0.22386	0.27954	0.36367	0.42496	0.44777	0.27075	0.224	0.27149	0.19125	0.19818	0.16685	0.68101	0.62984	0.57916	0.63107	0.59066	0.66415	0.56251	0.65945	0.60904	0.45604	0.44098	0.34214	0.27958	0.22386	0.27954	0.36367	0.42496	0.44777	0.27075	0.224	0.27149	0.19125	0.19818	0.16685
917.52	0.26166	0.21696	0.25729	0.36732	0.42017	0.44296	0.27095	0.22304	0.25992	0.18009	0.19524	0.1619	0.67828	0.6263	0.56182	0.63598	0.59846	0.65141	0.5743	0.64998	0.59917	0.44714	0.43269	0.33799	0.26166	0.21696	0.25729	0.36732	0.42017	0.44296	0.27095	0.22304	0.25992	0.18009	0.19524	0.1619
918.47	0.26047	0.21811	0.26299	0.37951	0.42605	0.45398	0.27909	0.21563	0.25632	0.18503	0.19958	0.14875	0.68227	0.62375	0.5705	0.63774	0.59098	0.65577	0.59373	0.63649	0.59647	0.45315	0.44389	0.3238	0.26047	0.21811	0.26299	0.37951	0.42605	0.45398	0.27909	0.21563	0.25632	0.18503	0.19958	0.14875
919.43	0.26692	0.22745	0.25678	0.38358	0.45102	0.44611	0.27768	0.2161	0.26409	0.18996	0.19923	0.15525	0.67781	0.62178	0.57172	0.64279	0.59034	0.64551	0.60056	0.62236	0.59775	0.46784	0.45385	0.32777	0.26692	0.22745	0.25678	0.38358	0.45102	0.44611	0.27768	0.2161	0.26409	0.18996	0.19923	0.15525
920.38	0.26799	0.21996	0.25442	0.39498	0.45782	0.4604	0.27281	0.22131	0.26426	0.20639	0.20073	0.166	0.68943	0.61	0.55896	0.66102	0.60093	0.65412	0.61233	0.62691	0.59476	0.46828	0.44869	0.33069	0.26799	0.21996	0.25442	0.39498	0.45782	0.4604	0.27281	0.22131	0.26426	0.20639	0.20073	0.166
921.31	0.27647	0.22376	0.2424	0.40086	0.46639	0.47076	0.28358	0.22543	0.26271	0.22039	0.2172	0.16517	0.692	0.61893	0.5592	0.67609	0.61135	0.65863	0.60879	0.62743	0.58857	0.47835	0.45905	0.32358	0.27647	0.22376	0.2424	0.40086	0.46639	0.47076	0.28358	0.22543	0.26271	0.22039	0.2172	0.16517
922.26	0.27879	0.22216	0.22604	0.3939	0.43347	0.46239	0.27988	0.22989	0.26642	0.21321	0.21207	0.15953	0.67544	0.60656	0.55551	0.68277	0.60072	0.66492	0.59202	0.62547	0.58503	0.47144	0.46377	0.3088	0.27879	0.22216	0.22604	0.3939	0.43347	0.46239	0.27988	0.22989	0.26642	0.21321	0.21207	0.15953
923.21	0.27731	0.23415	0.21882	0.40448	0.43454	0.46215	0.28466	0.23873	0.26805	0.20821	0.21171	0.16937	0.68611	0.60958	0.55966	0.70249	0.61986	0.67529	0.59628	0.63569	0.58839	0.4648	0.46628	0.31635	0.27731	0.23415	0.21882	0.40448	0.43454	0.46215	0.28466	0.23873	0.26805	0.20821	0.21171	0.16937
924.16	0.27189	0.23509	0.23572	0.39842	0.41843	0.4696	0.26026	0.22873	0.25938	0.20378	0.21591	0.15823	0.67472	0.61013	0.56977	0.70841	0.62636	0.66766	0.572	0.63216	0.58018	0.44595	0.46481	0.30382	0.27189	0.23509	0.23572	0.39842	0.41843	0.4696	0.26026	0.22873	0.25938	0.20378	0.21591	0.15823
925.11	0.28238	0.24166	0.24746	0.40211	0.41866	0.45153	0.26331	0.22929	0.26529	0.19865	0.21272	0.15004	0.67062	0.63067	0.58217	0.72017	0.63099	0.66696	0.57385	0.62137	0.58577	0.44852	0.47637	0.29054	0.28238	0.24166	0.24746	0.40211	0.41866	0.45153	0.26331	0.22929	0.26529	0.19865	0.21272	0.15004
926.06	0.29385	0.23935	0.26932	0.38609	0.4234	0.44189	0.25534	0.23373	0.25796	0.19984	0.19293	0.15071	0.68215	0.63494	0.59403	0.71873	0.63155	0.64702	0.57856	0.63095	0.5689	0.45204	0.45662	0.29485	0.29385	0.23935	0.26932	0.38609	0.4234	0.44189	0.25534	0.23373	0.25796	0.19984	0.19293	0.15071
927.02	0.29274	0.24374	0.28105	0.37907	0.4576	0.44627	0.26261	0.22614	0.27083	0.2009	0.20124	0.16285	0.7064	0.63934	0.59082	0.71984	0.63008	0.63883	0.58709	0.63434	0.57726	0.45745	0.45251	0.3089	0.29274	0.24374	0.28105	0.37907	0.4576	0.44627	0.26261	0.22614	0.27083	0.2009	0.20124	0.16285
927.97	0.29971	0.24086	0.25804	0.36653	0.45695	0.44037	0.24852	0.21525	0.26594	0.20173	0.19609	0.16506	0.68607	0.64071	0.57201	0.71466	0.61987	0.63241	0.57171	0.6229	0.56648	0.45335	0.44291	0.30715	0.29971	0.24086	0.25804	0.36653	0.45695	0.44037	0.24852	0.21525	0.26594	0.20173	0.19609	0.16506
928.92	0.30743	0.24469	0.25334	0.37231	0.46098	0.41589	0.26254	0.22223	0.25627	0.19703	0.19821	0.17509	0.70392	0.65099	0.56445	0.7228	0.62431	0.61849	0.58898	0.62997	0.56499	0.4601	0.44964	0.321	0.30743	0.24469	0.25334	0.37231	0.46098	0.41589	0.26254	0.22223	0.25627	0.19703	0.19821	0.17509
929.87	0.29521	0.25658	0.23577	0.36952	0.44312	0.41237	0.26222	0.2089	0.24621	0.19657	0.19511	0.17274	0.70532	0.65033	0.55633	0.71415	0.62905	0.6019	0.58936	0.62854	0.57132	0.45138	0.44125	0.32406	0.29521	0.25658	0.23577	0.36952	0.44312	0.41237	0.26222	0.2089	0.24621	0.19657	0.19511	0.17274
930.82	0.28867	0.26724	0.21513	0.37755	0.445	0.39072	0.2611	0.20577	0.23994	0.17826	0.20372	0.17116	0.69667	0.65527	0.53655	0.70056	0.63192	0.60062	0.59005	0.62711	0.56875	0.43736	0.44742	0.32209	0.28867	0.26724	0.21513	0.37755	0.445	0.39072	0.2611	0.20577	0.23994	0.17826	0.20372	0.17116
931.75	0.29293	0.25986	0.22181	0.37534	0.44021	0.38173	0.25798	0.20968	0.23208	0.18434	0.20549	0.16818	0.68837	0.65789	0.53438	0.68951	0.63899	0.6004	0.59025	0.62736	0.56337	0.43635	0.45454	0.32013	0.29293	0.25986	0.22181	0.37534	0.44021	0.38173	0.25798	0.20968	0.23208	0.18434	0.20549	0.16818
932.7	0.28949	0.24937	0.24326	0.37678	0.43654	0.37107	0.26533	0.20994	0.24381	0.19064	0.21269	0.16136	0.69148	0.65173	0.54752	0.66916	0.62125	0.59251	0.57897	0.62606	0.56622	0.4348	0.46427	0.31493	0.28949	0.24937	0.24326	0.37678	0.43654	0.37107	0.26533	0.20994	0.24381	0.19064	0.21269	0.16136
933.65	0.28584	0.23899	0.24204	0.36797	0.43284	0.38921	0.27319	0.20764	0.23924	0.18704	0.20957	0.16009	0.68335	0.64369	0.54452	0.65375	0.61505	0.614	0.58744	0.62937	0.56892	0.44084	0.46464	0.3069	0.28584	0.23899	0.24204	0.36797	0.43284	0.38921	0.27319	0.20764	0.23924	0.18704	0.20957	0.16009
934.6	0.28551	0.23225	0.25818	0.36145	0.44258	0.37308	0.26634	0.20643	0.22928	0.18826	0.20157	0.15498	0.67523	0.64067	0.55452	0.64883	0.61648	0.61553	0.56563	0.61894	0.54358	0.44321	0.46639	0.29621	0.28551	0.23225	0.25818	0.36145	0.44258	0.37308	0.26634	0.20643	0.22928	0.18826	0.20157	0.15498
935.55	0.28303	0.23208	0.26386	0.35781	0.42508	0.38743	0.25682	0.20473	0.229	0.18476	0.20105	0.15491	0.6628	0.63131	0.55719	0.65258	0.59842	0.60601	0.56229	0.61714	0.54733	0.4419	0.46854	0.29639	0.28303	0.23208	0.26386	0.35781	0.42508	0.38743	0.25682	0.20473	0.229	0.18476	0.20105	0.15491
936.5	0.27614	0.22719	0.25634	0.36791	0.41291	0.38696	0.24079	0.18661	0.22245	0.17158	0.1964	0.1543	0.64492	0.61805	0.55795	0.6436	0.58159	0.60039	0.55385	0.60746	0.55093	0.43395	0.47452	0.29648	0.27614	0.22719	0.25634	0.36791	0.41291	0.38696	0.24079	0.18661	0.22245	0.17158	0.1964	0.1543
937.45	0.28292	0.24543	0.2472	0.35951	0.4101	0.39614	0.23735	0.17991	0.22043	0.15827	0.18675	0.15299	0.64455	0.62895	0.55043	0.64225	0.59641	0.6019	0.56389	0.60858	0.55851	0.43154	0.46059	0.3012	0.28292	0.24543	0.2472	0.35951	0.4101	0.39614	0.23735	0.17991	0.22043	0.15827	0.18675	0.15299
938.4	0.2788	0.2553	0.25107	0.37415	0.39869	0.39186	0.21838	0.17064	0.21559	0.17154	0.19099	0.14626	0.63657	0.62791	0.565	0.6436	0.59984	0.59128	0.53822	0.60197	0.54601	0.4252	0.45173	0.29853	0.2788	0.2553	0.25107	0.37415	0.39869	0.39186	0.21838	0.17064	0.21559	0.17154	0.19099	0.14626
939.32	0.28712	0.24364	0.25188	0.38603	0.40669	0.41504	0.21319	0.17377	0.22985	0.15649	0.19935	0.15092	0.63184	0.6057	0.56004	0.62112	0.59655	0.59775	0.53214	0.61402	0.563	0.42034	0.44218	0.29898	0.28712	0.24364	0.25188	0.38603	0.40669	0.41504	0.21319	0.17377	0.22985	0.15649	0.19935	0.15092
940.27	0.28902	0.23156	0.26312	0.39652	0.40722	0.41993	0.22272	0.17082	0.22229	0.16433	0.20564	0.15861	0.63482	0.60521	0.56022	0.62035	0.59654	0.60671	0.54008	0.60352	0.5756	0.42511	0.44773	0.30349	0.28902	0.23156	0.26312	0.39652	0.40722	0.41993	0.22272	0.17082	0.22229	0.16433	0.20564	0.15861
941.22	0.28956	0.24058	0.27885	0.39188	0.41551	0.42693	0.22031	0.19168	0.21424	0.1755	0.20422	0.1602	0.64871	0.61464	0.56283	0.61284	0.60899	0.61601	0.53766	0.61478	0.56174	0.44222	0.44393	0.29834	0.28956	0.24058	0.27885	0.39188	0.41551	0.42693	0.22031	0.19168	0.21424	0.1755	0.20422	0.1602
942.17	0.29649	0.23399	0.28975	0.39686	0.43074	0.41489	0.21125	0.18786	0.21942	0.17976	0.21582	0.16264	0.6492	0.60434	0.56733	0.60142	0.61114	0.6009	0.52901	0.61754	0.55385	0.43082	0.4474	0.29744	0.29649	0.23399	0.28975	0.39686	0.43074	0.41489	0.21125	0.18786	0.21942	0.17976	0.21582	0.16264
943.12	0.30706	0.24865	0.29775	0.39922	0.45486	0.42518	0.21718	0.18489	0.23182	0.17319	0.20691	0.17456	0.66373	0.62093	0.55799	0.60603	0.62793	0.62105	0.54377	0.60547	0.56841	0.42811	0.44345	0.3114	0.30706	0.24865	0.29775	0.39922	0.45486	0.42518	0.21718	0.18489	0.23182	0.17319	0.20691	0.17456
944.07	0.30186	0.2563	0.29256	0.39057	0.45126	0.42126	0.20943	0.183	0.22204	0.17928	0.19593	0.17873	0.67131	0.63608	0.55352	0.61408	0.62866	0.633	0.54801	0.61207	0.57272	0.43665	0.44004	0.31305	0.30186	0.2563	0.29256	0.39057	0.45126	0.42126	0.20943	0.183	0.22204	0.17928	0.19593	0.17873
945.02	0.31391	0.27375	0.29747	0.39488	0.46983	0.42894	0.21096	0.19314	0.22205	0.19202	0.20057	0.18287	0.6859	0.64186	0.57629	0.61509	0.65059	0.65455	0.54173	0.62097	0.57091	0.45033	0.45064	0.3164	0.31391	0.27375	0.29747	0.39488	0.46983	0.42894	0.21096	0.19314	0.22205	0.19202	0.20057	0.18287
945.96	0.31052	0.29078	0.30189	0.40086	0.46019	0.4271	0.22349	0.1775	0.23136	0.18197	0.19945	0.18222	0.68228	0.65397	0.58278	0.62373	0.6524	0.66132	0.54213	0.61104	0.58677	0.43769	0.44955	0.31775	0.31052	0.29078	0.30189	0.40086	0.46019	0.4271	0.22349	0.1775	0.23136	0.18197	0.19945	0.18222
946.89	0.30876	0.29474	0.29939	0.39644	0.45134	0.44396	0.24091	0.18386	0.22388	0.18975	0.19356	0.18225	0.68255	0.66204	0.5951	0.63521	0.66091	0.68589	0.5548	0.61621	0.59769	0.45612	0.4442	0.3121	0.30876	0.29474	0.29939	0.39644	0.45134	0.44396	0.24091	0.18386	0.22388	0.18975	0.19356	0.18225
947.84	0.30127	0.27905	0.29173	0.37551	0.42774	0.41899	0.23843	0.19774	0.22374	0.18831	0.1971	0.18219	0.66519	0.65528	0.61269	0.62645	0.64259	0.66769	0.56156	0.63928	0.59705	0.45581	0.45024	0.30247	0.30127	0.27905	0.29173	0.37551	0.42774	0.41899	0.23843	0.19774	0.22374	0.18831	0.1971	0.18219
948.79	0.31644	0.29173	0.30833	0.38695	0.42095	0.43551	0.26446	0.20931	0.24553	0.19308	0.21767	0.18341	0.67359	0.65656	0.63881	0.62204	0.64593	0.67585	0.57373	0.64429	0.60078	0.46594	0.46245	0.31431	0.31644	0.29173	0.30833	0.38695	0.42095	0.43551	0.26446	0.20931	0.24553	0.19308	0.21767	0.18341
949.74	0.31466	0.29848	0.30965	0.36935	0.40298	0.43708	0.26302	0.20738	0.24526	0.19174	0.20905	0.17932	0.67816	0.67841	0.64377	0.61043	0.64318	0.67437	0.57155	0.64712	0.59785	0.46697	0.44719	0.32198	0.31466	0.29848	0.30965	0.36935	0.40298	0.43708	0.26302	0.20738	0.24526	0.19174	0.20905	0.17932
950.68	0.32573	0.29823	0.3182	0.35602	0.42336	0.44074	0.27644	0.21797	0.24524	0.20674	0.21149	0.17973	0.6778	0.68024	0.66038	0.60944	0.6593	0.67361	0.57669	0.65364	0.60355	0.47817	0.44538	0.32482	0.32573	0.29823	0.3182	0.35602	0.42336	0.44074	0.27644	0.21797	0.24524	0.20674	0.21149	0.17973
951.63	0.3247	0.31275	0.33445	0.36039	0.42802	0.45133	0.27206	0.22344	0.24005	0.20584	0.20601	0.18153	0.67811	0.70135	0.66681	0.60906	0.67057	0.67372	0.57226	0.6617	0.60313	0.47282	0.45359	0.33399	0.3247	0.31275	0.33445	0.36039	0.42802	0.45133	0.27206	0.22344	0.24005	0.20584	0.20601	0.18153
952.58	0.33569	0.33358	0.34955	0.36581	0.43621	0.46175	0.26795	0.22574	0.23388	0.2055	0.20486	0.18184	0.69349	0.71051	0.67093	0.60477	0.6784	0.67453	0.55381	0.65555	0.60801	0.47519	0.44669	0.34089	0.33569	0.33358	0.34955	0.36581	0.43621	0.46175	0.26795	0.22574	0.23388	0.2055	0.20486	0.18184
953.5	0.33644	0.33341	0.34263	0.36145	0.43143	0.45811	0.26409	0.22317	0.21778	0.2047	0.19339	0.17621	0.68904	0.72052	0.66	0.61471	0.67937	0.6732	0.55861	0.64506	0.61435	0.4614	0.4498	0.33747	0.33644	0.33341	0.34263	0.36145	0.43143	0.45811	0.26409	0.22317	0.21778	0.2047	0.19339	0.17621
954.45	0.32215	0.32946	0.33713	0.38135	0.43424	0.45371	0.25239	0.21768	0.21747	0.20032	0.17628	0.16735	0.67798	0.6924	0.65407	0.617	0.66754	0.67454	0.5489	0.64507	0.61921	0.45819	0.44659	0.31455	0.32215	0.32946	0.33713	0.38135	0.43424	0.45371	0.25239	0.21768	0.21747	0.20032	0.17628	0.16735
955.4	0.31918	0.34245	0.31973	0.39925	0.42958	0.44913	0.23246	0.21631	0.22095	0.19927	0.16936	0.17423	0.68737	0.69937	0.65084	0.62857	0.66101	0.68423	0.54285	0.64645	0.61861	0.45457	0.44667	0.31017	0.31918	0.34245	0.31973	0.39925	0.42958	0.44913	0.23246	0.21631	0.22095	0.19927	0.16936	0.17423
956.35	0.32086	0.32824	0.29171	0.39103	0.43543	0.42357	0.22685	0.21129	0.22676	0.20282	0.16483	0.17179	0.69065	0.66719	0.62821	0.6343	0.64823	0.67592	0.53758	0.63223	0.6297	0.45352	0.4418	0.30995	0.32086	0.32824	0.29171	0.39103	0.43543	0.42357	0.22685	0.21129	0.22676	0.20282	0.16483	0.17179
957.29	0.30918	0.31038	0.27766	0.38462	0.44773	0.41006	0.22322	0.19787	0.22509	0.20877	0.15323	0.16873	0.67147	0.63818	0.61073	0.62593	0.63872	0.666	0.52689	0.62525	0.61832	0.45626	0.44104	0.30263	0.30918	0.31038	0.27766	0.38462	0.44773	0.41006	0.22322	0.19787	0.22509	0.20877	0.15323	0.16873
958.24	0.29289	0.30772	0.26087	0.38278	0.45353	0.40091	0.21003	0.19186	0.2201	0.21298	0.14663	0.18462	0.66511	0.6431	0.60015	0.62505	0.62951	0.64983	0.51556	0.62475	0.60972	0.46361	0.43066	0.30268	0.29289	0.30772	0.26087	0.38278	0.45353	0.40091	0.21003	0.19186	0.2201	0.21298	0.14663	0.18462
959.17	0.29999	0.29401	0.26624	0.37406	0.43276	0.39688	0.20598	0.19411	0.21706	0.21201	0.15152	0.20277	0.6547	0.63623	0.58943	0.61802	0.62326	0.64185	0.51251	0.60664	0.60735	0.44883	0.42755	0.30926	0.29999	0.29401	0.26624	0.37406	0.43276	0.39688	0.20598	0.19411	0.21706	0.21201	0.15152	0.20277
960.11	0.30779	0.2714	0.28302	0.37127	0.41698	0.40083	0.20657	0.19782	0.20826	0.21471	0.14978	0.19784	0.64728	0.62329	0.58263	0.61668	0.60546	0.63137	0.50849	0.60705	0.59394	0.4445	0.42196	0.31185	0.30779	0.2714	0.28302	0.37127	0.41698	0.40083	0.20657	0.19782	0.20826	0.21471	0.14978	0.19784
961.06	0.3125	0.27259	0.29801	0.37733	0.4245	0.42075	0.20502	0.20382	0.20631	0.20981	0.1462	0.20787	0.62929	0.64243	0.57758	0.60859	0.60481	0.64831	0.51593	0.6025	0.58199	0.43988	0.41143	0.31198	0.3125	0.27259	0.29801	0.37733	0.4245	0.42075	0.20502	0.20382	0.20631	0.20981	0.1462	0.20787
962.01	0.31805	0.25372	0.2913	0.36978	0.41322	0.43554	0.20055	0.21724	0.19921	0.20386	0.14359	0.20492	0.62642	0.64271	0.56628	0.60229	0.60913	0.66042	0.53006	0.60936	0.58119	0.43797	0.41612	0.30198	0.31805	0.25372	0.2913	0.36978	0.41322	0.43554	0.20055	0.21724	0.19921	0.20386	0.14359	0.20492
962.95	0.32612	0.24749	0.29084	0.3636	0.4105	0.43204	0.18718	0.21569	0.20264	0.21218	0.14531	0.19691	0.62515	0.6204	0.56406	0.57425	0.603	0.6647	0.52076	0.60248	0.56509	0.43294	0.41752	0.29056	0.32612	0.24749	0.29084	0.3636	0.4105	0.43204	0.18718	0.21569	0.20264	0.21218	0.14531	0.19691
963.9	0.31559	0.23424	0.2849	0.35801	0.43675	0.42596	0.18415	0.2128	0.21585	0.22336	0.14692	0.20046	0.63497	0.61462	0.56048	0.57199	0.59625	0.66237	0.53615	0.61782	0.57211	0.43604	0.42344	0.29342	0.31559	0.23424	0.2849	0.35801	0.43675	0.42596	0.18415	0.2128	0.21585	0.22336	0.14692	0.20046
964.82	0.32628	0.24695	0.25853	0.3553	0.44582	0.41504	0.17646	0.20662	0.21584	0.24132	0.14603	0.2242	0.61644	0.61632	0.53912	0.55938	0.59431	0.64774	0.54738	0.61647	0.57247	0.43682	0.41507	0.29703	0.32628	0.24695	0.25853	0.3553	0.44582	0.41504	0.17646	0.20662	0.21584	0.24132	0.14603	0.2242
965.77	0.32284	0.22197	0.25513	0.3532	0.42182	0.39188	0.16665	0.20688	0.20797	0.24408	0.15088	0.2292	0.62249	0.59153	0.54569	0.56219	0.58473	0.6363	0.54045	0.63101	0.56552	0.43543	0.42826	0.29363	0.32284	0.22197	0.25513	0.3532	0.42182	0.39188	0.16665	0.20688	0.20797	0.24408	0.15088	0.2292
966.71	0.33551	0.22967	0.25896	0.37047	0.40995	0.37941	0.18229	0.20919	0.20892	0.25765	0.14293	0.2503	0.62507	0.59853	0.55102	0.57249	0.57374	0.62557	0.54068	0.62641	0.55536	0.42983	0.42098	0.30517	0.33551	0.22967	0.25896	0.37047	0.40995	0.37941	0.18229	0.20919	0.20892	0.25765	0.14293	0.2503
967.66	0.34205	0.22498	0.2541	0.36529	0.40551	0.36935	0.19686	0.20664	0.19638	0.25798	0.1366	0.28087	0.6227	0.60249	0.54319	0.58173	0.56648	0.60093	0.55252	0.62549	0.5541	0.42801	0.41904	0.31567	0.34205	0.22498	0.2541	0.36529	0.40551	0.36935	0.19686	0.20664	0.19638	0.25798	0.1366	0.28087
968.61	0.37219	0.22834	0.24681	0.36925	0.40267	0.36047	0.20002	0.19933	0.20234	0.26129	0.13525	0.30343	0.61673	0.61624	0.53766	0.58662	0.55968	0.5941	0.54795	0.61377	0.55044	0.42293	0.42218	0.315	0.37219	0.22834	0.24681	0.36925	0.40267	0.36047	0.20002	0.19933	0.20234	0.26129	0.13525	0.30343
969.55	0.36955	0.21326	0.24915	0.37258	0.39009	0.3635	0.19402	0.18716	0.20069	0.24709	0.13672	0.32162	0.62472	0.62148	0.54731	0.58357	0.54929	0.60774	0.54322	0.60682	0.54544	0.40944	0.41899	0.30468	0.36955	0.21326	0.24915	0.37258	0.39009	0.3635	0.19402	0.18716	0.20069	0.24709	0.13672	0.32162
970.47	0.37284	0.22575	0.24311	0.37499	0.41037	0.36833	0.19994	0.17327	0.19817	0.24958	0.13612	0.35772	0.62644	0.6342	0.54284	0.57226	0.55557	0.59341	0.54883	0.59584	0.53245	0.40896	0.40509	0.30116	0.37284	0.22575	0.24311	0.37499	0.41037	0.36833	0.19994	0.17327	0.19817	0.24958	0.13612	0.35772
971.42	0.37828	0.24374	0.23546	0.36302	0.40407	0.38023	0.17773	0.14601	0.19994	0.24526	0.15245	0.39225	0.62783	0.64561	0.53159	0.56515	0.5422	0.61452	0.54822	0.59613	0.54005	0.40061	0.41494	0.29498	0.37828	0.24374	0.23546	0.36302	0.40407	0.38023	0.17773	0.14601	0.19994	0.24526	0.15245	0.39225
972.37	0.38086	0.23198	0.24484	0.37594	0.40601	0.39257	0.18245	0.13807	0.22007	0.25544	0.14652	0.42842	0.6264	0.65198	0.52806	0.56972	0.54348	0.62421	0.5543	0.59563	0.5333	0.40392	0.41723	0.29145	0.38086	0.23198	0.24484	0.37594	0.40601	0.39257	0.18245	0.13807	0.22007	0.25544	0.14652	0.42842
973.31	0.37101	0.24106	0.25629	0.37021	0.41149	0.39297	0.17946	0.13997	0.20186	0.25238	0.13918	0.46885	0.62423	0.65503	0.52791	0.56993	0.5552	0.63141	0.55479	0.605	0.51071	0.40111	0.39987	0.28517	0.37101	0.24106	0.25629	0.37021	0.41149	0.39297	0.17946	0.13997	0.20186	0.25238	0.13918	0.46885
974.26	0.35627	0.2329	0.25727	0.35957	0.41177	0.38626	0.17818	0.14028	0.19711	0.25655	0.13617	0.51222	0.61107	0.64124	0.51608	0.55126	0.55958	0.61775	0.5379	0.5892	0.5054	0.40794	0.40558	0.28608	0.35627	0.2329	0.25727	0.35957	0.41177	0.38626	0.17818	0.14028	0.19711	0.25655	0.13617	0.51222
975.18	0.37778	0.23495	0.27834	0.37642	0.40798	0.39524	0.18472	0.14775	0.20619	0.26854	0.15128	0.57194	0.61511	0.65046	0.52784	0.5564	0.55897	0.63632	0.53933	0.59191	0.51416	0.41204	0.42845	0.29862	0.37778	0.23495	0.27834	0.37642	0.40798	0.39524	0.18472	0.14775	0.20619	0.26854	0.15128	0.57194
976.12	0.36965	0.23417	0.28445	0.38042	0.416	0.37869	0.19391	0.16057	0.20498	0.27143	0.14761	0.61494	0.61361	0.64125	0.5301	0.55465	0.56162	0.61267	0.53582	0.59508	0.50297	0.41885	0.40983	0.28797	0.36965	0.23417	0.28445	0.38042	0.416	0.37869	0.19391	0.16057	0.20498	0.27143	0.14761	0.61494
977.07	0.37534	0.25557	0.28781	0.38104	0.42577	0.36197	0.18796	0.15758	0.19923	0.25958	0.16846	0.65776	0.61381	0.63937	0.53276	0.55888	0.54758	0.61109	0.5342	0.58975	0.50387	0.40394	0.41607	0.29019	0.37534	0.25557	0.28781	0.38104	0.42577	0.36197	0.18796	0.15758	0.19923	0.25958	0.16846	0.65776
978.01	0.36656	0.24776	0.29887	0.37631	0.41901	0.37165	0.19036	0.16528	0.21772	0.24416	0.18572	0.69499	0.61574	0.64195	0.54192	0.55082	0.54601	0.61877	0.53067	0.5861	0.50929	0.403	0.42491	0.29665	0.36656	0.24776	0.29887	0.37631	0.41901	0.37165	0.19036	0.16528	0.21772	0.24416	0.18572	0.69499
978.96	0.39226	0.26106	0.3059	0.39554	0.44786	0.38297	0.20377	0.17346	0.23302	0.23839	0.20092	0.71907	0.62414	0.64207	0.55581	0.55654	0.55814	0.61112	0.54402	0.6056	0.51429	0.39744	0.42825	0.28949	0.39226	0.26106	0.3059	0.39554	0.44786	0.38297	0.20377	0.17346	0.23302	0.23839	0.20092	0.71907
979.88	0.37385	0.28188	0.28478	0.37245	0.42389	0.37119	0.19634	0.16096	0.23227	0.22697	0.18029	0.726	0.62357	0.63211	0.54692	0.54907	0.54003	0.6006	0.53554	0.60302	0.51689	0.38441	0.40192	0.28147	0.37385	0.28188	0.28478	0.37245	0.42389	0.37119	0.19634	0.16096	0.23227	0.22697	0.18029	0.726
980.82	0.37697	0.28856	0.30641	0.39517	0.43148	0.38037	0.20495	0.15259	0.23592	0.22257	0.17432	0.74867	0.63398	0.64458	0.56337	0.57095	0.54108	0.60683	0.53564	0.58931	0.52333	0.37735	0.40964	0.29776	0.37697	0.28856	0.30641	0.39517	0.43148	0.38037	0.20495	0.15259	0.23592	0.22257	0.17432	0.74867
981.77	0.36915	0.2967	0.31726	0.38992	0.42805	0.39617	0.204	0.15296	0.23821	0.21608	0.16812	0.74905	0.63437	0.64958	0.5649	0.55987	0.54665	0.62106	0.53623	0.59968	0.52339	0.3829	0.39497	0.29863	0.36915	0.2967	0.31726	0.38992	0.42805	0.39617	0.204	0.15296	0.23821	0.21608	0.16812	0.74905
982.71	0.36895	0.32017	0.31089	0.41261	0.41358	0.41271	0.20503	0.15138	0.21771	0.22869	0.16842	0.74429	0.63343	0.64348	0.55598	0.55852	0.5399	0.60874	0.53871	0.60864	0.51786	0.39468	0.39471	0.29447	0.36895	0.32017	0.31089	0.41261	0.41358	0.41271	0.20503	0.15138	0.21771	0.22869	0.16842	0.74429
983.63	0.35493	0.31887	0.32685	0.40901	0.38419	0.40554	0.2022	0.13752	0.2179	0.21436	0.16058	0.73542	0.62882	0.63406	0.55004	0.56675	0.51769	0.62598	0.52717	0.59661	0.5078	0.38217	0.39389	0.30224	0.35493	0.31887	0.32685	0.40901	0.38419	0.40554	0.2022	0.13752	0.2179	0.21436	0.16058	0.73542
984.58	0.35329	0.31742	0.36691	0.4303	0.41535	0.42552	0.19407	0.14249	0.21454	0.21682	0.17444	0.72289	0.62689	0.64247	0.57025	0.57752	0.53135	0.63163	0.52932	0.58595	0.50663	0.39855	0.41312	0.30195	0.35329	0.31742	0.36691	0.4303	0.41535	0.42552	0.19407	0.14249	0.21454	0.21682	0.17444	0.72289
985.52	0.36158	0.32389	0.37336	0.43355	0.4452	0.45047	0.19494	0.15548	0.23224	0.2225	0.19231	0.69842	0.63947	0.63994	0.57405	0.5712	0.55201	0.65882	0.54755	0.60229	0.52034	0.42416	0.42369	0.29702	0.36158	0.32389	0.37336	0.43355	0.4452	0.45047	0.19494	0.15548	0.23224	0.2225	0.19231	0.69842
986.46	0.36253	0.32524	0.39106	0.4542	0.47519	0.44839	0.20867	0.16676	0.22481	0.22368	0.18988	0.67734	0.64405	0.63223	0.5777	0.59155	0.57251	0.64771	0.54857	0.59486	0.53391	0.43157	0.42986	0.29672	0.36253	0.32524	0.39106	0.4542	0.47519	0.44839	0.20867	0.16676	0.22481	0.22368	0.18988	0.67734
987.41	0.37171	0.33141	0.3888	0.43421	0.49804	0.43391	0.21297	0.15834	0.23735	0.22117	0.18593	0.63763	0.64085	0.6363	0.56766	0.58237	0.57008	0.64781	0.53381	0.56936	0.55637	0.42215	0.42683	0.29131	0.37171	0.33141	0.3888	0.43421	0.49804	0.43391	0.21297	0.15834	0.23735	0.22117	0.18593	0.63763
988.33	0.36932	0.33959	0.38524	0.42795	0.528	0.45338	0.22364	0.1814	0.244	0.22015	0.18772	0.60747	0.65556	0.64482	0.57401	0.58023	0.58713	0.64095	0.54103	0.57611	0.56394	0.42806	0.42255	0.29138	0.36932	0.33959	0.38524	0.42795	0.528	0.45338	0.22364	0.1814	0.244	0.22015	0.18772	0.60747
989.27	0.35393	0.32031	0.34872	0.41327	0.50254	0.4425	0.23813	0.18123	0.24255	0.21485	0.16867	0.56408	0.63739	0.61953	0.53913	0.55995	0.56972	0.6168	0.53087	0.58331	0.55542	0.4094	0.40219	0.27867	0.35393	0.32031	0.34872	0.41327	0.50254	0.4425	0.23813	0.18123	0.24255	0.21485	0.16867	0.56408
990.21	0.3432	0.31177	0.335	0.40378	0.48598	0.43673	0.23286	0.17874	0.23962	0.21979	0.15699	0.52486	0.61699	0.60575	0.52351	0.55315	0.54669	0.60262	0.51131	0.57599	0.54994	0.39495	0.38609	0.27429	0.3432	0.31177	0.335	0.40378	0.48598	0.43673	0.23286	0.17874	0.23962	0.21979	0.15699	0.52486
991.16	0.33174	0.32004	0.32031	0.39228	0.45903	0.43985	0.22665	0.18391	0.24992	0.22185	0.15854	0.48371	0.60821	0.60691	0.52102	0.55324	0.52037	0.60803	0.50751	0.58704	0.55244	0.39975	0.38852	0.26119	0.33174	0.32004	0.32031	0.39228	0.45903	0.43985	0.22665	0.18391	0.24992	0.22185	0.15854	0.48371
992.08	0.32051	0.30893	0.31412	0.40261	0.45247	0.44613	0.22282	0.19308	0.24588	0.2338	0.1525	0.45369	0.60621	0.58375	0.52002	0.56276	0.5204	0.61022	0.51199	0.60501	0.54083	0.40848	0.3816	0.26588	0.32051	0.30893	0.31412	0.40261	0.45247	0.44613	0.22282	0.19308	0.24588	0.2338	0.1525	0.45369
993.02	0.31962	0.30116	0.29796	0.41217	0.43132	0.43866	0.21222	0.18109	0.22701	0.25183	0.15708	0.41392	0.59087	0.57195	0.511	0.56223	0.50935	0.60171	0.51168	0.60431	0.54224	0.42237	0.38401	0.25258	0.31962	0.30116	0.29796	0.41217	0.43132	0.43866	0.21222	0.18109	0.22701	0.25183	0.15708	0.41392
993.96	0.32449	0.30723	0.3054	0.4156	0.43898	0.43887	0.2089	0.18417	0.2325	0.2305	0.16415	0.38527	0.59188	0.57828	0.52463	0.57788	0.51903	0.61208	0.51519	0.59387	0.54405	0.4262	0.38025	0.26531	0.32449	0.30723	0.3054	0.4156	0.43898	0.43887	0.2089	0.18417	0.2325	0.2305	0.16415	0.38527
994.9	0.31406	0.31693	0.30866	0.41841	0.42897	0.44842	0.22467	0.18481	0.2288	0.21721	0.17252	0.34095	0.59597	0.57926	0.52021	0.57629	0.52512	0.6064	0.52602	0.59345	0.54066	0.42189	0.38581	0.27036	0.31406	0.31693	0.30866	0.41841	0.42897	0.44842	0.22467	0.18481	0.2288	0.21721	0.17252	0.34095
995.82	0.3153	0.31275	0.30612	0.41891	0.43432	0.45222	0.20661	0.17231	0.21701	0.2099	0.17839	0.30228	0.58679	0.57492	0.51727	0.566	0.5301	0.6016	0.51039	0.58176	0.52849	0.41024	0.38285	0.2719	0.3153	0.31275	0.30612	0.41891	0.43432	0.45222	0.20661	0.17231	0.21701	0.2099	0.17839	0.30228
996.77	0.31995	0.31852	0.31256	0.41696	0.4382	0.44937	0.21508	0.16697	0.21734	0.19292	0.19152	0.275	0.57507	0.57863	0.52789	0.56874	0.5368	0.58842	0.52217	0.58472	0.52056	0.39832	0.39897	0.26994	0.31995	0.31852	0.31256	0.41696	0.4382	0.44937	0.21508	0.16697	0.21734	0.19292	0.19152	0.275
997.71	0.31242	0.32898	0.32461	0.4214	0.44692	0.45405	0.23573	0.17026	0.22892	0.188	0.1901	0.25041	0.58487	0.58104	0.53145	0.58466	0.54427	0.6114	0.5435	0.59184	0.52566	0.3986	0.40122	0.28814	0.31242	0.32898	0.32461	0.4214	0.44692	0.45405	0.23573	0.17026	0.22892	0.188	0.1901	0.25041
998.65	0.31408	0.3358	0.33762	0.42751	0.45433	0.46822	0.226	0.17866	0.22519	0.20564	0.20723	0.21884	0.59566	0.58243	0.53296	0.58454	0.54066	0.62189	0.52609	0.6025	0.52277	0.40973	0.42214	0.28191	0.31408	0.3358	0.33762	0.42751	0.45433	0.46822	0.226	0.17866	0.22519	0.20564	0.20723	0.21884
999.57	0.31808	0.32322	0.32907	0.40994	0.4486	0.46034	0.21335	0.16649	0.21802	0.21809	0.20895	0.20659	0.58237	0.58424	0.5365	0.57078	0.54764	0.61278	0.52541	0.59633	0.52266	0.4176	0.43151	0.27993	0.31808	0.32322	0.32907	0.40994	0.4486	0.46034	0.21335	0.16649	0.21802	0.21809	0.20895	0.20659
1000.5	0.32366	0.30256	0.3324	0.40457	0.44544	0.45758	0.22655	0.1773	0.22898	0.2219	0.21197	0.20007	0.59472	0.5626	0.53217	0.5657	0.56241	0.60598	0.53509	0.62272	0.52945	0.42397	0.42166	0.2894	0.32366	0.30256	0.3324	0.40457	0.44544	0.45758	0.22655	0.1773	0.22898	0.2219	0.21197	0.20007
1001.5	0.31504	0.28902	0.31353	0.40056	0.43061	0.45646	0.21905	0.17363	0.2333	0.2219	0.21009	0.17387	0.5953	0.55462	0.51211	0.56586	0.54709	0.59062	0.53185	0.62024	0.5377	0.43712	0.41798	0.28647	0.31504	0.28902	0.31353	0.40056	0.43061	0.45646	0.21905	0.17363	0.2333	0.2219	0.21009	0.17387
1002.4	0.31209	0.28394	0.31619	0.38127	0.41446	0.45594	0.20147	0.17434	0.23211	0.2189	0.20442	0.1629	0.57929	0.55512	0.50206	0.54953	0.54018	0.56954	0.51011	0.60848	0.52986	0.44144	0.41085	0.27313	0.31209	0.28394	0.31619	0.38127	0.41446	0.45594	0.20147	0.17434	0.23211	0.2189	0.20442	0.1629
1003.3	0.3137	0.29459	0.29955	0.36135	0.41093	0.44287	0.2161	0.17163	0.23324	0.22108	0.19569	0.1661	0.57157	0.56783	0.48917	0.53904	0.53809	0.56414	0.52996	0.61401	0.5337	0.44928	0.41608	0.27965	0.3137	0.29459	0.29955	0.36135	0.41093	0.44287	0.2161	0.17163	0.23324	0.22108	0.19569	0.1661
1004.3	0.31389	0.31074	0.3189	0.37075	0.4205	0.43567	0.2298	0.18642	0.24293	0.22347	0.20878	0.1672	0.58519	0.56918	0.49524	0.5591	0.53895	0.57173	0.54008	0.62631	0.53555	0.45794	0.42652	0.29052	0.31389	0.31074	0.3189	0.37075	0.4205	0.43567	0.2298	0.18642	0.24293	0.22347	0.20878	0.1672
1005.2	0.3097	0.32459	0.30608	0.35767	0.41434	0.43148	0.22041	0.17324	0.24257	0.22988	0.20449	0.15385	0.5766	0.58002	0.48369	0.56208	0.5314	0.56987	0.52773	0.59509	0.52277	0.46265	0.43724	0.2835	0.3097	0.32459	0.30608	0.35767	0.41434	0.43148	0.22041	0.17324	0.24257	0.22988	0.20449	0.15385
1006.1	0.31418	0.33681	0.33038	0.3591	0.43376	0.44191	0.23197	0.18705	0.23988	0.22973	0.2078	0.16294	0.58471	0.59157	0.51239	0.56685	0.55408	0.58777	0.54453	0.59704	0.51197	0.45758	0.45014	0.29275	0.31418	0.33681	0.33038	0.3591	0.43376	0.44191	0.23197	0.18705	0.23988	0.22973	0.2078	0.16294
1007.1	0.31395	0.33476	0.33844	0.35746	0.44846	0.44222	0.23835	0.19684	0.23276	0.23095	0.21793	0.16289	0.59619	0.59649	0.52346	0.56846	0.57597	0.59444	0.56276	0.62198	0.50635	0.45957	0.47045	0.30806	0.31395	0.33476	0.33844	0.35746	0.44846	0.44222	0.23835	0.19684	0.23276	0.23095	0.21793	0.16289
1008	0.31196	0.33673	0.34873	0.37718	0.46072	0.45972	0.23663	0.19713	0.24892	0.23388	0.23055	0.16021	0.61297	0.59738	0.5287	0.57966	0.59662	0.60057	0.56425	0.6216	0.51415	0.45015	0.46961	0.31125	0.31196	0.33673	0.34873	0.37718	0.46072	0.45972	0.23663	0.19713	0.24892	0.23388	0.23055	0.16021
1008.9	0.29988	0.31716	0.33087	0.36635	0.443	0.44566	0.23994	0.19256	0.231	0.22357	0.21572	0.15553	0.60142	0.58776	0.51318	0.56613	0.59558	0.57801	0.57816	0.60747	0.5129	0.44534	0.45297	0.30525	0.29988	0.31716	0.33087	0.36635	0.443	0.44566	0.23994	0.19256	0.231	0.22357	0.21572	0.15553
1009.9	0.29979	0.31816	0.33213	0.38116	0.44842	0.44366	0.26022	0.20901	0.23905	0.22822	0.22692	0.16146	0.60326	0.5931	0.52423	0.57882	0.61512	0.56755	0.60991	0.63655	0.53942	0.45653	0.45871	0.3142	0.29979	0.31816	0.33213	0.38116	0.44842	0.44366	0.26022	0.20901	0.23905	0.22822	0.22692	0.16146
1010.8	0.29206	0.30354	0.33482	0.37458	0.41965	0.42339	0.24787	0.20284	0.23424	0.21674	0.21424	0.15615	0.60358	0.5872	0.51968	0.57426	0.59301	0.55637	0.58811	0.64741	0.54613	0.46338	0.43794	0.31775	0.29206	0.30354	0.33482	0.37458	0.41965	0.42339	0.24787	0.20284	0.23424	0.21674	0.21424	0.15615
1011.7	0.29513	0.30922	0.30855	0.37653	0.39994	0.40355	0.24399	0.19934	0.24031	0.21205	0.20947	0.15692	0.60276	0.58476	0.49804	0.57629	0.57714	0.54786	0.58368	0.63049	0.55256	0.4557	0.41922	0.3178	0.29513	0.30922	0.30855	0.37653	0.39994	0.40355	0.24399	0.19934	0.24031	0.21205	0.20947	0.15692
1012.7	0.29568	0.30063	0.28726	0.3658	0.39284	0.38461	0.22843	0.19911	0.2258	0.20032	0.20481	0.15517	0.58872	0.57468	0.49293	0.57966	0.56391	0.55144	0.59039	0.6245	0.54836	0.45643	0.41587	0.3186	0.29568	0.30063	0.28726	0.3658	0.39284	0.38461	0.22843	0.19911	0.2258	0.20032	0.20481	0.15517
1013.6	0.30852	0.29902	0.29634	0.38056	0.41585	0.38889	0.2077	0.2046	0.24276	0.19826	0.21968	0.1554	0.59324	0.58329	0.49093	0.6058	0.56065	0.55484	0.56682	0.63765	0.5492	0.46149	0.42474	0.31901	0.30852	0.29902	0.29634	0.38056	0.41585	0.38889	0.2077	0.2046	0.24276	0.19826	0.21968	0.1554
1014.5	0.30771	0.29256	0.28724	0.37988	0.40402	0.3903	0.1912	0.18892	0.24256	0.1833	0.21663	0.15589	0.6006	0.58486	0.48744	0.59418	0.53744	0.56999	0.55201	0.61762	0.54325	0.45027	0.42112	0.32198	0.30771	0.29256	0.28724	0.37988	0.40402	0.3903	0.1912	0.18892	0.24256	0.1833	0.21663	0.15589
1015.5	0.29444	0.29792	0.26976	0.3824	0.41907	0.39772	0.19087	0.18612	0.23929	0.19272	0.22356	0.16056	0.59104	0.59203	0.46917	0.59828	0.54555	0.5732	0.55616	0.60313	0.53544	0.45193	0.4238	0.31898	0.29444	0.29792	0.26976	0.3824	0.41907	0.39772	0.19087	0.18612	0.23929	0.19272	0.22356	0.16056
1016.4	0.29535	0.30018	0.29053	0.38429	0.44122	0.40891	0.18696	0.18161	0.23258	0.20145	0.21779	0.15302	0.58791	0.60451	0.49358	0.61676	0.55256	0.58014	0.55408	0.60267	0.52895	0.4544	0.43252	0.3103	0.29535	0.30018	0.29053	0.38429	0.44122	0.40891	0.18696	0.18161	0.23258	0.20145	0.21779	0.15302
1017.3	0.28825	0.30027	0.29665	0.38938	0.43129	0.41495	0.20598	0.19071	0.2326	0.20649	0.21278	0.15445	0.59765	0.6144	0.5043	0.62968	0.54725	0.56462	0.54817	0.62212	0.51235	0.4551	0.42722	0.30426	0.28825	0.30027	0.29665	0.38938	0.43129	0.41495	0.20598	0.19071	0.2326	0.20649	0.21278	0.15445
1018.3	0.26355	0.2951	0.29231	0.36726	0.40936	0.42188	0.21319	0.18266	0.2282	0.20726	0.19755	0.155	0.58669	0.60256	0.51054	0.60814	0.54396	0.57136	0.54002	0.61748	0.50558	0.44657	0.41643	0.30778	0.26355	0.2951	0.29231	0.36726	0.40936	0.42188	0.21319	0.18266	0.2282	0.20726	0.19755	0.155
1019.2	0.25795	0.29556	0.31175	0.36408	0.43147	0.43227	0.22278	0.20087	0.22956	0.22391	0.19306	0.15832	0.60068	0.61229	0.53006	0.62929	0.5628	0.58825	0.55768	0.63969	0.49681	0.45797	0.41908	0.31262	0.25795	0.29556	0.31175	0.36408	0.43147	0.43227	0.22278	0.20087	0.22956	0.22391	0.19306	0.15832
1020.1	0.2534	0.28054	0.30915	0.36332	0.41906	0.44174	0.22891	0.19694	0.23691	0.21972	0.19085	0.15293	0.6124	0.60201	0.52896	0.65208	0.56152	0.59996	0.56322	0.64152	0.51023	0.44984	0.42489	0.31471	0.2534	0.28054	0.30915	0.36332	0.41906	0.44174	0.22891	0.19694	0.23691	0.21972	0.19085	0.15293
1021.1	0.24154	0.25973	0.30525	0.36515	0.3953	0.43943	0.22495	0.18401	0.23861	0.2108	0.19188	0.14745	0.61066	0.59217	0.52338	0.64716	0.55837	0.59795	0.56111	0.63378	0.51792	0.44672	0.41889	0.31746	0.24154	0.25973	0.30525	0.36515	0.3953	0.43943	0.22495	0.18401	0.23861	0.2108	0.19188	0.14745
1022	0.23328	0.25168	0.30648	0.35567	0.39777	0.4454	0.219	0.17727	0.25966	0.2189	0.19345	0.14066	0.60844	0.5829	0.51441	0.65016	0.57314	0.6043	0.57318	0.6251	0.53691	0.45526	0.42002	0.3184	0.23328	0.25168	0.30648	0.35567	0.39777	0.4454	0.219	0.17727	0.25966	0.2189	0.19345	0.14066
1022.9	0.23434	0.24752	0.27667	0.36037	0.39666	0.44155	0.21317	0.18573	0.26612	0.20076	0.1948	0.13264	0.61835	0.59016	0.51601	0.66514	0.56779	0.60245	0.57185	0.62397	0.5422	0.441	0.43076	0.3077	0.23434	0.24752	0.27667	0.36037	0.39666	0.44155	0.21317	0.18573	0.26612	0.20076	0.1948	0.13264
1023.9	0.22386	0.23164	0.2478	0.34704	0.36719	0.43513	0.21317	0.17569	0.24379	0.17743	0.1867	0.11435	0.58809	0.56893	0.49591	0.66154	0.54169	0.59649	0.54646	0.61188	0.52396	0.42429	0.43133	0.29464	0.22386	0.23164	0.2478	0.34704	0.36719	0.43513	0.21317	0.17569	0.24379	0.17743	0.1867	0.11435
1024.8	0.22932	0.23029	0.24449	0.3418	0.36524	0.43669	0.2068	0.17416	0.243	0.17596	0.18098	0.10989	0.57615	0.56799	0.49627	0.65838	0.54506	0.585	0.53667	0.60673	0.50718	0.43269	0.41404	0.29917	0.22932	0.23029	0.24449	0.3418	0.36524	0.43669	0.2068	0.17416	0.243	0.17596	0.18098	0.10989
1025.7	0.23474	0.23255	0.23666	0.32096	0.35889	0.43672	0.20678	0.16971	0.24136	0.17333	0.18111	0.11786	0.5808	0.56214	0.50001	0.65641	0.53158	0.57065	0.53134	0.61068	0.50501	0.43198	0.41488	0.30804	0.23474	0.23255	0.23666	0.32096	0.35889	0.43672	0.20678	0.16971	0.24136	0.17333	0.18111	0.11786
1026.7	0.2335	0.20789	0.22366	0.3134	0.34072	0.42286	0.20556	0.1509	0.21263	0.16758	0.18178	0.10808	0.56909	0.55356	0.49033	0.65384	0.51778	0.56788	0.51724	0.60366	0.49698	0.42693	0.42422	0.3067	0.2335	0.20789	0.22366	0.3134	0.34072	0.42286	0.20556	0.1509	0.21263	0.16758	0.18178	0.10808
1027.6	0.23689	0.20676	0.23847	0.31086	0.35103	0.40642	0.21057	0.13828	0.20521	0.16885	0.19145	0.11508	0.57423	0.55375	0.49488	0.67148	0.53376	0.55334	0.52863	0.59988	0.48842	0.43245	0.419	0.31576	0.23689	0.20676	0.23847	0.31086	0.35103	0.40642	0.21057	0.13828	0.20521	0.16885	0.19145	0.11508
1028.5	0.25352	0.22231	0.26692	0.33275	0.35599	0.40159	0.20324	0.13101	0.2202	0.17943	0.19677	0.12025	0.60071	0.57363	0.51338	0.69122	0.55566	0.54003	0.53906	0.58297	0.51387	0.43878	0.42243	0.32102	0.25352	0.22231	0.26692	0.33275	0.35599	0.40159	0.20324	0.13101	0.2202	0.17943	0.19677	0.12025
1029.4	0.25228	0.21995	0.26176	0.34623	0.35153	0.39313	0.20173	0.13334	0.21986	0.18252	0.19829	0.11985	0.609	0.57482	0.51832	0.70945	0.55353	0.52992	0.55378	0.58133	0.5239	0.43453	0.44577	0.30907	0.25228	0.21995	0.26176	0.34623	0.35153	0.39313	0.20173	0.13334	0.21986	0.18252	0.19829	0.11985
1030.4	0.23939	0.21637	0.25803	0.36077	0.35905	0.3839	0.19916	0.1325	0.20715	0.18883	0.18526	0.10926	0.61246	0.57197	0.50997	0.72393	0.56326	0.53994	0.55862	0.57922	0.51227	0.43516	0.44411	0.29484	0.23939	0.21637	0.25803	0.36077	0.35905	0.3839	0.19916	0.1325	0.20715	0.18883	0.18526	0.10926
1031.3	0.24027	0.23766	0.27278	0.37896	0.36607	0.40136	0.20334	0.15305	0.2166	0.17626	0.17581	0.11136	0.62288	0.57573	0.53035	0.73645	0.56923	0.54745	0.56233	0.59794	0.51391	0.4298	0.44436	0.29129	0.24027	0.23766	0.27278	0.37896	0.36607	0.40136	0.20334	0.15305	0.2166	0.17626	0.17581	0.11136
1032.2	0.23813	0.2389	0.25407	0.38705	0.34198	0.41399	0.1928	0.15767	0.21759	0.16978	0.16277	0.09449	0.61516	0.57848	0.52416	0.73728	0.56288	0.56048	0.54406	0.60277	0.52406	0.43137	0.44227	0.2816	0.23813	0.2389	0.25407	0.38705	0.34198	0.41399	0.1928	0.15767	0.21759	0.16978	0.16277	0.09449
1033.2	0.22357	0.21025	0.23712	0.3678	0.32516	0.40502	0.18516	0.13857	0.20778	0.15753	0.161	0.09206	0.60154	0.56282	0.51498	0.72387	0.55262	0.55801	0.53629	0.60388	0.50709	0.42737	0.42988	0.27294	0.22357	0.21025	0.23712	0.3678	0.32516	0.40502	0.18516	0.13857	0.20778	0.15753	0.161	0.09206
1034.1	0.22087	0.2077	0.24861	0.34624	0.32226	0.39121	0.19317	0.13272	0.19773	0.14332	0.16781	0.092232	0.60999	0.57016	0.52869	0.70656	0.55764	0.57048	0.52851	0.60946	0.50367	0.41901	0.42737	0.27572	0.22087	0.2077	0.24861	0.34624	0.32226	0.39121	0.19317	0.13272	0.19773	0.14332	0.16781	0.092232
1035	0.2175	0.20284	0.24175	0.34376	0.31368	0.38614	0.19759	0.13294	0.20237	0.12727	0.18253	0.078999	0.60968	0.58153	0.53021	0.70197	0.55127	0.58135	0.52376	0.60624	0.50981	0.41595	0.44244	0.26819	0.2175	0.20284	0.24175	0.34376	0.31368	0.38614	0.19759	0.13294	0.20237	0.12727	0.18253	0.078999
1036	0.21407	0.19327	0.25273	0.33654	0.31787	0.35828	0.19139	0.12184	0.19303	0.12869	0.19312	0.072635	0.6138	0.58411	0.53768	0.70772	0.55066	0.57707	0.52139	0.59298	0.50957	0.41451	0.44006	0.2686	0.21407	0.19327	0.25273	0.33654	0.31787	0.35828	0.19139	0.12184	0.19303	0.12869	0.19312	0.072635
1036.9	0.21929	0.18314	0.26723	0.33144	0.32562	0.34745	0.17669	0.12132	0.18038	0.1285	0.19882	0.072268	0.61697	0.58425	0.55179	0.69923	0.55924	0.57794	0.5222	0.5865	0.50334	0.40994	0.44989	0.27242	0.21929	0.18314	0.26723	0.33144	0.32562	0.34745	0.17669	0.12132	0.18038	0.1285	0.19882	0.072268
1037.8	0.20585	0.19373	0.27913	0.32893	0.3319	0.35201	0.1787	0.1349	0.17556	0.13625	0.19127	0.070941	0.62083	0.5956	0.56101	0.69822	0.55301	0.5886	0.51791	0.58434	0.50349	0.41284	0.46041	0.27746	0.20585	0.19373	0.27913	0.32893	0.3319	0.35201	0.1787	0.1349	0.17556	0.13625	0.19127	0.070941
1038.8	0.19712	0.18815	0.27511	0.32457	0.32051	0.34221	0.15418	0.14166	0.19021	0.13512	0.17569	0.070392	0.60502	0.59472	0.55546	0.68162	0.53336	0.56648	0.50755	0.57307	0.50017	0.41165	0.44634	0.27673	0.19712	0.18815	0.27511	0.32457	0.32051	0.34221	0.15418	0.14166	0.19021	0.13512	0.17569	0.070392
1039.7	0.19761	0.18822	0.29841	0.32157	0.31688	0.34508	0.14477	0.14075	0.19187	0.13145	0.17703	0.085499	0.59272	0.58376	0.57022	0.66756	0.53538	0.53722	0.51424	0.56673	0.491	0.41359	0.43268	0.28242	0.19761	0.18822	0.29841	0.32157	0.31688	0.34508	0.14477	0.14075	0.19187	0.13145	0.17703	0.085499
1040.6	0.17615	0.18168	0.27748	0.30329	0.29267	0.34025	0.11956	0.1351	0.1809	0.12732	0.16078	0.081198	0.58032	0.58762	0.55422	0.63747	0.51432	0.52649	0.50101	0.55019	0.47917	0.41402	0.41915	0.27146	0.17615	0.18168	0.27748	0.30329	0.29267	0.34025	0.11956	0.1351	0.1809	0.12732	0.16078	0.081198
1041.5	0.17451	0.19558	0.28419	0.3018	0.2827	0.34596	0.12367	0.12409	0.18732	0.12479	0.15223	0.072713	0.58106	0.59666	0.54742	0.63299	0.50136	0.53035	0.50673	0.54878	0.47119	0.41852	0.41124	0.26589	0.17451	0.19558	0.28419	0.3018	0.2827	0.34596	0.12367	0.12409	0.18732	0.12479	0.15223	0.072713
1042.5	0.18719	0.19548	0.27947	0.29007	0.27596	0.32888	0.11914	0.12778	0.1887	0.10845	0.14585	0.068573	0.56759	0.58396	0.5459	0.61546	0.50554	0.51087	0.51085	0.54226	0.47011	0.40036	0.38712	0.25511	0.18719	0.19548	0.27947	0.29007	0.27596	0.32888	0.11914	0.12778	0.1887	0.10845	0.14585	0.068573
1043.4	0.19747	0.2138	0.27457	0.29466	0.28556	0.33925	0.1357	0.11798	0.17428	0.10544	0.14683	0.060166	0.56899	0.59342	0.54994	0.6231	0.52312	0.53324	0.52756	0.55056	0.46757	0.39169	0.38512	0.2484	0.19747	0.2138	0.27457	0.29466	0.28556	0.33925	0.1357	0.11798	0.17428	0.10544	0.14683	0.060166
1044.3	0.19949	0.20574	0.24619	0.28703	0.30633	0.33452	0.13925	0.13965	0.17564	0.10439	0.13761	0.049491	0.57832	0.59554	0.54042	0.62984	0.53213	0.55205	0.50538	0.57089	0.47274	0.39306	0.38778	0.24916	0.19949	0.20574	0.24619	0.28703	0.30633	0.33452	0.13925	0.13965	0.17564	0.10439	0.13761	0.049491
1045.2	0.20595	0.20708	0.23756	0.29618	0.30797	0.32857	0.13842	0.14053	0.16414	0.10194	0.14022	0.050036	0.57431	0.58311	0.53984	0.62653	0.54191	0.54857	0.4953	0.57763	0.46074	0.37583	0.38685	0.25606	0.20595	0.20708	0.23756	0.29618	0.30797	0.32857	0.13842	0.14053	0.16414	0.10194	0.14022	0.050036
1046.2	0.20168	0.18877	0.22925	0.3038	0.33211	0.32804	0.14553	0.13666	0.16856	0.10594	0.15399	0.049796	0.58702	0.55861	0.53749	0.62786	0.54279	0.55632	0.48586	0.57001	0.46497	0.36646	0.39335	0.24991	0.20168	0.18877	0.22925	0.3038	0.33211	0.32804	0.14553	0.13666	0.16856	0.10594	0.15399	0.049796
1047.1	0.19077	0.17825	0.20983	0.31553	0.33163	0.33323	0.13514	0.13036	0.17235	0.10751	0.16081	0.047636	0.58172	0.56474	0.53093	0.63712	0.52902	0.5719	0.46717	0.57134	0.45443	0.37827	0.40396	0.25245	0.19077	0.17825	0.20983	0.31553	0.33163	0.33323	0.13514	0.13036	0.17235	0.10751	0.16081	0.047636
1048	0.17902	0.15588	0.21546	0.30144	0.33874	0.3182	0.1246	0.12465	0.17503	0.1192	0.16534	0.046778	0.57961	0.53303	0.54213	0.626	0.51352	0.55308	0.45007	0.558	0.45572	0.38165	0.40605	0.2568	0.17902	0.15588	0.21546	0.30144	0.33874	0.3182	0.1246	0.12465	0.17503	0.1192	0.16534	0.046778
1049	0.17356	0.16485	0.21948	0.2991	0.31621	0.31039	0.12122	0.11481	0.17746	0.12421	0.16749	0.050179	0.57614	0.52823	0.53381	0.60739	0.49849	0.54584	0.45814	0.54867	0.45634	0.37296	0.39138	0.25394	0.17356	0.16485	0.21948	0.2991	0.31621	0.31039	0.12122	0.11481	0.17746	0.12421	0.16749	0.050179
1049.9	0.17985	0.15618	0.22895	0.30255	0.32136	0.32808	0.13243	0.11055	0.20977	0.12841	0.17548	0.045309	0.57696	0.53061	0.53374	0.60135	0.50559	0.54109	0.47545	0.54566	0.47503	0.37769	0.38563	0.25005	0.17985	0.15618	0.22895	0.30255	0.32136	0.32808	0.13243	0.11055	0.20977	0.12841	0.17548	0.045309
1050.8	0.16747	0.15087	0.23214	0.30614	0.29929	0.31271	0.1468	0.10592	0.21341	0.12995	0.1571	0.057666	0.55999	0.5255	0.53951	0.6028	0.50676	0.52956	0.5004	0.55083	0.48043	0.37292	0.37205	0.25996	0.16747	0.15087	0.23214	0.30614	0.29929	0.31271	0.1468	0.10592	0.21341	0.12995	0.1571	0.057666
1051.7	0.16772	0.16061	0.24367	0.3059	0.28239	0.30925	0.14977	0.11247	0.21495	0.13344	0.16052	0.049133	0.56216	0.52141	0.55665	0.59465	0.50137	0.51998	0.5067	0.55244	0.48861	0.37032	0.37934	0.24584	0.16772	0.16061	0.24367	0.3059	0.28239	0.30925	0.14977	0.11247	0.21495	0.13344	0.16052	0.049133
1052.7	0.17334	0.15918	0.24505	0.34276	0.27697	0.32313	0.16175	0.12133	0.21711	0.13428	0.16828	0.052429	0.56921	0.53269	0.5567	0.60207	0.51266	0.54655	0.50933	0.56793	0.48775	0.36785	0.38017	0.24685	0.17334	0.15918	0.24505	0.34276	0.27697	0.32313	0.16175	0.12133	0.21711	0.13428	0.16828	0.052429
1053.6	0.16955	0.14656	0.2244	0.33929	0.26944	0.32041	0.16537	0.095524	0.20859	0.13097	0.16638	0.051111	0.55421	0.53088	0.56516	0.5993	0.51101	0.53536	0.48869	0.54992	0.47173	0.35682	0.37234	0.24511	0.16955	0.14656	0.2244	0.33929	0.26944	0.32041	0.16537	0.095524	0.20859	0.13097	0.16638	0.051111
1054.5	0.17187	0.15036	0.24441	0.33307	0.27033	0.3062	0.17813	0.090384	0.19382	0.13283	0.1547	0.063105	0.54747	0.52778	0.58663	0.61256	0.50748	0.54197	0.48956	0.53994	0.46887	0.35109	0.37371	0.25019	0.17187	0.15036	0.24441	0.33307	0.27033	0.3062	0.17813	0.090384	0.19382	0.13283	0.1547	0.063105
1055.4	0.18064	0.15737	0.23948	0.32408	0.26229	0.31085	0.16316	0.095451	0.18051	0.14182	0.16331	0.05447	0.53155	0.52798	0.58626	0.5888	0.50519	0.54127	0.4721	0.53968	0.4579	0.36475	0.37769	0.24438	0.18064	0.15737	0.23948	0.32408	0.26229	0.31085	0.16316	0.095451	0.18051	0.14182	0.16331	0.05447
1056.4	0.18117	0.16249	0.24821	0.33372	0.28259	0.30704	0.17233	0.09723	0.17993	0.14356	0.16257	0.054447	0.53757	0.52574	0.58237	0.59141	0.51927	0.54323	0.48491	0.55346	0.45902	0.36037	0.36697	0.25475	0.18117	0.16249	0.24821	0.33372	0.28259	0.30704	0.17233	0.09723	0.17993	0.14356	0.16257	0.054447
1057.3	0.1819	0.1602	0.22943	0.32028	0.26692	0.30035	0.16292	0.081495	0.17983	0.14264	0.15858	0.042498	0.52484	0.50766	0.5717	0.57693	0.51588	0.51705	0.4719	0.53512	0.45442	0.3648	0.37355	0.24685	0.1819	0.1602	0.22943	0.32028	0.26692	0.30035	0.16292	0.081495	0.17983	0.14264	0.15858	0.042498
1058.2	0.20226	0.1692	0.25838	0.33524	0.28169	0.31341	0.16916	0.10113	0.19773	0.15034	0.16239	0.042208	0.53417	0.51088	0.5682	0.59046	0.52402	0.53735	0.50478	0.55213	0.47281	0.38808	0.40086	0.25239	0.20226	0.1692	0.25838	0.33524	0.28169	0.31341	0.16916	0.10113	0.19773	0.15034	0.16239	0.042208
1059.2	0.20413	0.17819	0.22317	0.33629	0.2869	0.31123	0.16332	0.11019	0.20362	0.15194	0.17151	0.031906	0.5346	0.50387	0.54776	0.56773	0.52701	0.53217	0.50005	0.55818	0.47126	0.39603	0.40194	0.246	0.20413	0.17819	0.22317	0.33629	0.2869	0.31123	0.16332	0.11019	0.20362	0.15194	0.17151	0.031906
1060.1	0.21286	0.18838	0.22525	0.32893	0.29792	0.31205	0.17246	0.11693	0.21171	0.15111	0.16978	0.032303	0.54564	0.5052	0.54967	0.56281	0.53436	0.54318	0.51331	0.5531	0.47807	0.39448	0.40342	0.25229	0.21286	0.18838	0.22525	0.32893	0.29792	0.31205	0.17246	0.11693	0.21171	0.15111	0.16978	0.032303
1061	0.21168	0.18309	0.21123	0.30446	0.29662	0.31725	0.17125	0.10676	0.20888	0.14671	0.16847	0.035833	0.53538	0.48884	0.53261	0.54876	0.54187	0.53746	0.50092	0.52348	0.48183	0.39278	0.40916	0.251	0.21168	0.18309	0.21123	0.30446	0.29662	0.31725	0.17125	0.10676	0.20888	0.14671	0.16847	0.035833
1061.9	0.2246	0.20053	0.23305	0.30135	0.31913	0.3259	0.17918	0.1282	0.21965	0.13828	0.17161	0.038663	0.55012	0.51334	0.55106	0.54818	0.54843	0.5474	0.51339	0.54139	0.49436	0.40384	0.40899	0.25397	0.2246	0.20053	0.23305	0.30135	0.31913	0.3259	0.17918	0.1282	0.21965	0.13828	0.17161	0.038663
1062.8	0.2176	0.19535	0.23702	0.29549	0.31199	0.30678	0.16881	0.12812	0.21056	0.1402	0.17723	0.031918	0.54579	0.50158	0.563	0.53576	0.54423	0.54201	0.50258	0.54263	0.49758	0.38885	0.39522	0.24435	0.2176	0.19535	0.23702	0.29549	0.31199	0.30678	0.16881	0.12812	0.21056	0.1402	0.17723	0.031918
1063.8	0.22458	0.19111	0.2482	0.29802	0.30014	0.31496	0.17673	0.12754	0.20808	0.13854	0.18339	0.038746	0.54965	0.49643	0.56978	0.54521	0.54813	0.54286	0.53065	0.55128	0.49907	0.39623	0.40081	0.25319	0.22458	0.19111	0.2482	0.29802	0.30014	0.31496	0.17673	0.12754	0.20808	0.13854	0.18339	0.038746
1064.7	0.22393	0.19211	0.26531	0.30085	0.30432	0.32193	0.17656	0.1368	0.20803	0.13872	0.19248	0.046358	0.5557	0.49848	0.558	0.54477	0.54892	0.5241	0.53163	0.56162	0.50295	0.40579	0.41038	0.25681	0.22393	0.19211	0.26531	0.30085	0.30432	0.32193	0.17656	0.1368	0.20803	0.13872	0.19248	0.046358
1065.6	0.24475	0.18744	0.27888	0.31909	0.32339	0.31696	0.18354	0.14107	0.2255	0.15167	0.19645	0.060056	0.56013	0.49649	0.55948	0.53907	0.56045	0.52119	0.54312	0.58029	0.50975	0.41223	0.41239	0.27103	0.24475	0.18744	0.27888	0.31909	0.32339	0.31696	0.18354	0.14107	0.2255	0.15167	0.19645	0.060056
1066.5	0.25141	0.19272	0.27458	0.33075	0.31799	0.30248	0.18773	0.14303	0.21822	0.16426	0.19098	0.067139	0.54783	0.48717	0.5306	0.53832	0.57057	0.52095	0.5621	0.57842	0.50592	0.40726	0.40712	0.27702	0.25141	0.19272	0.27458	0.33075	0.31799	0.30248	0.18773	0.14303	0.21822	0.16426	0.19098	0.067139
1067.5	0.25146	0.20458	0.26352	0.33996	0.31404	0.31953	0.19974	0.15629	0.22685	0.15798	0.18616	0.075785	0.55004	0.48935	0.51066	0.54519	0.57867	0.53548	0.57055	0.58489	0.50779	0.41151	0.41201	0.28518	0.25146	0.20458	0.26352	0.33996	0.31404	0.31953	0.19974	0.15629	0.22685	0.15798	0.18616	0.075785
1068.4	0.25086	0.20729	0.26692	0.349	0.3219	0.33189	0.19411	0.1552	0.23768	0.17321	0.18035	0.073464	0.56248	0.49196	0.50916	0.54188	0.58332	0.56035	0.55653	0.58024	0.51871	0.41562	0.42239	0.28302	0.25086	0.20729	0.26692	0.349	0.3219	0.33189	0.19411	0.1552	0.23768	0.17321	0.18035	0.073464
1069.3	0.24904	0.2077	0.24779	0.3504	0.31988	0.31738	0.19391	0.14607	0.24556	0.17324	0.17432	0.073752	0.55603	0.48651	0.49694	0.5444	0.57987	0.57344	0.55526	0.58747	0.51686	0.40779	0.41601	0.2801	0.24904	0.2077	0.24779	0.3504	0.31988	0.31738	0.19391	0.14607	0.24556	0.17324	0.17432	0.073752
1070.2	0.24542	0.21806	0.2391	0.35561	0.32174	0.32036	0.20205	0.15445	0.23432	0.18513	0.17392	0.073341	0.56481	0.50868	0.48512	0.5601	0.57282	0.59509	0.56322	0.59037	0.51367	0.41502	0.42185	0.28456	0.24542	0.21806	0.2391	0.35561	0.32174	0.32036	0.20205	0.15445	0.23432	0.18513	0.17392	0.073341
1071.2	0.22988	0.21468	0.24004	0.33622	0.31484	0.32289	0.19613	0.14349	0.24182	0.18112	0.16559	0.073538	0.55613	0.50898	0.49378	0.55856	0.56858	0.60069	0.5664	0.5871	0.517	0.41913	0.42164	0.28959	0.22988	0.21468	0.24004	0.33622	0.31484	0.32289	0.19613	0.14349	0.24182	0.18112	0.16559	0.073538
1072.1	0.23502	0.20591	0.24467	0.34462	0.31457	0.3402	0.19114	0.14092	0.24036	0.18286	0.17029	0.073124	0.55627	0.49777	0.48968	0.55327	0.55731	0.60735	0.55889	0.57626	0.51169	0.41848	0.43228	0.28998	0.23502	0.20591	0.24467	0.34462	0.31457	0.3402	0.19114	0.14092	0.24036	0.18286	0.17029	0.073124
1073	0.25737	0.23239	0.27082	0.3556	0.33017	0.34165	0.19993	0.15426	0.24625	0.18172	0.17779	0.083761	0.57035	0.53403	0.50009	0.56341	0.57629	0.61633	0.57385	0.59921	0.51528	0.43167	0.43577	0.30503	0.25737	0.23239	0.27082	0.3556	0.33017	0.34165	0.19993	0.15426	0.24625	0.18172	0.17779	0.083761
1073.9	0.26192	0.23316	0.28233	0.34733	0.3179	0.34098	0.19307	0.15593	0.228	0.17056	0.17911	0.083953	0.56116	0.5362	0.50873	0.55002	0.5647	0.59288	0.57208	0.58512	0.49919	0.4302	0.43103	0.30115	0.26192	0.23316	0.28233	0.34733	0.3179	0.34098	0.19307	0.15593	0.228	0.17056	0.17911	0.083953
1074.9	0.25865	0.23621	0.28482	0.34944	0.30514	0.35494	0.18023	0.15699	0.23877	0.17275	0.18204	0.089017	0.54656	0.52397	0.51262	0.53362	0.55717	0.59721	0.57301	0.5806	0.50092	0.43483	0.42902	0.2986	0.25865	0.23621	0.28482	0.34944	0.30514	0.35494	0.18023	0.15699	0.23877	0.17275	0.18204	0.089017
1075.8	0.26985	0.23494	0.28232	0.36223	0.31845	0.34687	0.17601	0.18053	0.2526	0.17527	0.19474	0.095301	0.56374	0.51924	0.50052	0.53521	0.56694	0.59763	0.56407	0.58534	0.51181	0.4316	0.43196	0.29633	0.26985	0.23494	0.28232	0.36223	0.31845	0.34687	0.17601	0.18053	0.2526	0.17527	0.19474	0.095301
1076.7	0.26814	0.2517	0.30504	0.34981	0.32058	0.32399	0.18279	0.1772	0.25453	0.18285	0.19169	0.10393	0.57178	0.54068	0.50915	0.53034	0.58434	0.5665	0.56802	0.58852	0.52549	0.42849	0.43297	0.30285	0.26814	0.2517	0.30504	0.34981	0.32058	0.32399	0.18279	0.1772	0.25453	0.18285	0.19169	0.10393
1077.6	0.24622	0.23534	0.29125	0.33723	0.30164	0.31257	0.18333	0.17374	0.24776	0.17455	0.18831	0.091324	0.55792	0.5201	0.49745	0.51737	0.56151	0.54356	0.55858	0.5667	0.51233	0.41765	0.42051	0.27787	0.24622	0.23534	0.29125	0.33723	0.30164	0.31257	0.18333	0.17374	0.24776	0.17455	0.18831	0.091324
1078.6	0.24121	0.23338	0.2871	0.36038	0.30456	0.30899	0.20442	0.19241	0.2656	0.18845	0.18775	0.094382	0.57464	0.53118	0.49184	0.52613	0.57797	0.55677	0.54611	0.58284	0.53079	0.42268	0.42056	0.27994	0.24121	0.23338	0.2871	0.36038	0.30456	0.30899	0.20442	0.19241	0.2656	0.18845	0.18775	0.094382
1079.5	0.24881	0.23221	0.30495	0.33922	0.31038	0.3042	0.21039	0.18712	0.26849	0.1753	0.18121	0.090041	0.58516	0.54298	0.49422	0.51974	0.58257	0.54326	0.5416	0.58556	0.53821	0.40925	0.41702	0.27454	0.24881	0.23221	0.30495	0.33922	0.31038	0.3042	0.21039	0.18712	0.26849	0.1753	0.18121	0.090041
1080.4	0.23876	0.22808	0.31813	0.33394	0.29466	0.31751	0.21185	0.16261	0.26243	0.16825	0.1764	0.087615	0.57708	0.54642	0.49973	0.52144	0.5683	0.54721	0.53646	0.56836	0.52477	0.40708	0.42132	0.26752	0.23876	0.22808	0.31813	0.33394	0.29466	0.31751	0.21185	0.16261	0.26243	0.16825	0.1764	0.087615
1081.3	0.23273	0.22784	0.31715	0.34118	0.30015	0.3198	0.19685	0.17189	0.25931	0.16648	0.17625	0.086667	0.58315	0.55347	0.48882	0.5176	0.55544	0.56451	0.53003	0.56967	0.50721	0.41387	0.41627	0.26202	0.23273	0.22784	0.31715	0.34118	0.30015	0.3198	0.19685	0.17189	0.25931	0.16648	0.17625	0.086667
1082.2	0.23281	0.23378	0.31712	0.3313	0.29722	0.30623	0.19179	0.1599	0.25433	0.16264	0.17056	0.095468	0.57083	0.54541	0.4805	0.51585	0.55146	0.5501	0.51724	0.56497	0.49604	0.39989	0.41383	0.27355	0.23281	0.23378	0.31712	0.3313	0.29722	0.30623	0.19179	0.1599	0.25433	0.16264	0.17056	0.095468
1083.2	0.23023	0.24268	0.3219	0.29759	0.30788	0.31861	0.17546	0.14498	0.24445	0.15568	0.17409	0.087209	0.55444	0.53289	0.47311	0.50554	0.55137	0.54779	0.5261	0.54761	0.47993	0.37831	0.41976	0.26701	0.23023	0.24268	0.3219	0.29759	0.30788	0.31861	0.17546	0.14498	0.24445	0.15568	0.17409	0.087209
1084.1	0.21601	0.24134	0.30513	0.30847	0.28922	0.2999	0.16854	0.14027	0.22403	0.14216	0.17577	0.082781	0.54204	0.51764	0.46261	0.49464	0.54676	0.53586	0.51139	0.54907	0.4548	0.36542	0.41553	0.26718	0.21601	0.24134	0.30513	0.30847	0.28922	0.2999	0.16854	0.14027	0.22403	0.14216	0.17577	0.082781
1085	0.21442	0.2486	0.28481	0.31781	0.29323	0.28435	0.16519	0.14078	0.20604	0.14728	0.18015	0.084442	0.52947	0.51706	0.44451	0.48568	0.54089	0.51698	0.50607	0.55239	0.44481	0.36731	0.40498	0.26526	0.21442	0.2486	0.28481	0.31781	0.29323	0.28435	0.16519	0.14078	0.20604	0.14728	0.18015	0.084442
1085.9	0.21702	0.25357	0.26366	0.30347	0.30986	0.2875	0.16276	0.1205	0.20398	0.13398	0.17921	0.08062	0.51877	0.50482	0.4462	0.48989	0.55092	0.50379	0.49739	0.54504	0.44598	0.35495	0.39278	0.27026	0.21702	0.25357	0.26366	0.30347	0.30986	0.2875	0.16276	0.1205	0.20398	0.13398	0.17921	0.08062
1086.8	0.21446	0.24642	0.26212	0.29783	0.31013	0.30031	0.14906	0.12684	0.20142	0.13022	0.17869	0.082019	0.52089	0.5048	0.44003	0.4974	0.54489	0.50912	0.49063	0.54434	0.4526	0.35738	0.38881	0.27061	0.21446	0.24642	0.26212	0.29783	0.31013	0.30031	0.14906	0.12684	0.20142	0.13022	0.17869	0.082019
1087.8	0.21258	0.23765	0.23323	0.31233	0.29274	0.29002	0.13098	0.12077	0.19358	0.12923	0.16472	0.079241	0.52132	0.51342	0.42911	0.5082	0.53199	0.5034	0.47701	0.55057	0.45935	0.36781	0.3766	0.27541	0.21258	0.23765	0.23323	0.31233	0.29274	0.29002	0.13098	0.12077	0.19358	0.12923	0.16472	0.079241
1088.7	0.21413	0.23829	0.23616	0.30713	0.29397	0.29692	0.11063	0.11555	0.18867	0.12926	0.15334	0.077595	0.52057	0.52147	0.43486	0.52453	0.51488	0.51603	0.4653	0.5389	0.46291	0.3682	0.36411	0.26885	0.21413	0.23829	0.23616	0.30713	0.29397	0.29692	0.11063	0.11555	0.18867	0.12926	0.15334	0.077595
1089.6	0.20486	0.23704	0.23747	0.27641	0.27122	0.28994	0.094925	0.10509	0.18608	0.12469	0.14803	0.064896	0.53143	0.52174	0.43355	0.51179	0.50182	0.51956	0.45949	0.52445	0.46686	0.3599	0.36138	0.2674	0.20486	0.23704	0.23747	0.27641	0.27122	0.28994	0.094925	0.10509	0.18608	0.12469	0.14803	0.064896
1090.5	0.21048	0.22986	0.21964	0.27807	0.24508	0.27752	0.091549	0.11336	0.17761	0.1315	0.14956	0.060816	0.51609	0.53195	0.42833	0.50805	0.4936	0.5174	0.47997	0.52574	0.45195	0.35513	0.37059	0.26207	0.21048	0.22986	0.21964	0.27807	0.24508	0.27752	0.091549	0.11336	0.17761	0.1315	0.14956	0.060816
1091.5	0.20644	0.22201	0.20935	0.27834	0.23997	0.26101	0.086575	0.10763	0.17243	0.12945	0.14717	0.047596	0.50455	0.53122	0.41618	0.4953	0.48802	0.52182	0.4743	0.51885	0.44063	0.3437	0.36771	0.25096	0.20644	0.22201	0.20935	0.27834	0.23997	0.26101	0.086575	0.10763	0.17243	0.12945	0.14717	0.047596
1092.4	0.20566	0.22329	0.21818	0.28166	0.22467	0.26216	0.087832	0.10276	0.17289	0.11945	0.15616	0.042994	0.50146	0.52819	0.41325	0.49858	0.48275	0.53247	0.46514	0.50656	0.43076	0.34164	0.364	0.24677	0.20566	0.22329	0.21818	0.28166	0.22467	0.26216	0.087832	0.10276	0.17289	0.11945	0.15616	0.042994
1093.3	0.19473	0.21165	0.22137	0.2668	0.22473	0.26556	0.088818	0.10359	0.17051	0.11831	0.16071	0.029079	0.50692	0.51738	0.40814	0.48717	0.50242	0.51818	0.47413	0.50923	0.41957	0.34039	0.36785	0.24891	0.19473	0.21165	0.22137	0.2668	0.22473	0.26556	0.088818	0.10359	0.17051	0.11831	0.16071	0.029079
1094.2	0.20418	0.20055	0.22534	0.26675	0.23323	0.2667	0.087811	0.10466	0.17401	0.11912	0.14756	0.028307	0.49538	0.51421	0.41335	0.49629	0.51539	0.50834	0.45524	0.50326	0.41688	0.33873	0.36483	0.24348	0.20418	0.20055	0.22534	0.26675	0.23323	0.2667	0.087811	0.10466	0.17401	0.11912	0.14756	0.028307
1095.1	0.1948	0.18822	0.23863	0.25706	0.23102	0.26541	0.086665	0.11047	0.16268	0.13178	0.13396	0.023705	0.51181	0.48916	0.40973	0.49281	0.50324	0.51274	0.42774	0.50438	0.4199	0.35335	0.34587	0.23899	0.1948	0.18822	0.23863	0.25706	0.23102	0.26541	0.086665	0.11047	0.16268	0.13178	0.13396	0.023705
1096	0.18829	0.18033	0.23149	0.25393	0.23237	0.25687	0.092015	0.10326	0.15894	0.13097	0.12188	0.020238	0.51742	0.46872	0.40381	0.49248	0.50747	0.502	0.4243	0.50088	0.42306	0.36078	0.33048	0.23498	0.18829	0.18033	0.23149	0.25393	0.23237	0.25687	0.092015	0.10326	0.15894	0.13097	0.12188	0.020238
1097	0.17212	0.17445	0.24909	0.24224	0.24927	0.2533	0.086217	0.095199	0.15213	0.13775	0.11663	0.024514	0.51301	0.45576	0.41497	0.49169	0.51232	0.49855	0.41193	0.49783	0.42064	0.356	0.33102	0.23881	0.17212	0.17445	0.24909	0.24224	0.24927	0.2533	0.086217	0.095199	0.15213	0.13775	0.11663	0.024514
1097.9	0.1864	0.1866	0.25013	0.25621	0.23814	0.25774	0.11145	0.091874	0.16	0.15063	0.11507	0.024791	0.51375	0.471	0.41095	0.50423	0.505	0.5147	0.42187	0.49077	0.43177	0.37211	0.33967	0.23272	0.1864	0.1866	0.25013	0.25621	0.23814	0.25774	0.11145	0.091874	0.16	0.15063	0.11507	0.024791
1098.8	0.16994	0.19174	0.22687	0.26803	0.22992	0.2688	0.11918	0.094259	0.15232	0.14785	0.10915	0.025588	0.51883	0.47141	0.40109	0.50268	0.49269	0.51766	0.43546	0.503	0.42682	0.37288	0.33375	0.23371	0.16994	0.19174	0.22687	0.26803	0.22992	0.2688	0.11918	0.094259	0.15232	0.14785	0.10915	0.025588
1099.7	0.16159	0.20616	0.22096	0.26029	0.22656	0.27472	0.13273	0.075605	0.15859	0.12803	0.10334	0.030912	0.51751	0.4901	0.40736	0.50352	0.5047	0.50618	0.45241	0.49716	0.42877	0.3556	0.32755	0.2366	0.16159	0.20616	0.22096	0.26029	0.22656	0.27472	0.13273	0.075605	0.15859	0.12803	0.10334	0.030912
1100.6	0.1637	0.22232	0.239	0.25239	0.22692	0.27702	0.13103	0.090625	0.16497	0.12179	0.11836	0.031276	0.50866	0.50778	0.43694	0.50781	0.5061	0.51127	0.455	0.50167	0.42741	0.35434	0.34168	0.23976	0.1637	0.22232	0.239	0.25239	0.22692	0.27702	0.13103	0.090625	0.16497	0.12179	0.11836	0.031276
1101.6	0.1831	0.22112	0.25428	0.26281	0.22209	0.28127	0.14921	0.10491	0.18213	0.13062	0.12415	0.021112	0.51984	0.52258	0.44294	0.51328	0.51155	0.50281	0.47991	0.51327	0.44518	0.35972	0.344	0.23536	0.1831	0.22112	0.25428	0.26281	0.22209	0.28127	0.14921	0.10491	0.18213	0.13062	0.12415	0.021112
1102.5	0.17964	0.21237	0.24046	0.27047	0.21855	0.26092	0.13198	0.11214	0.1825	0.12023	0.12906	0.025744	0.51737	0.51278	0.44731	0.52175	0.51029	0.48384	0.47613	0.52133	0.45511	0.35777	0.34315	0.2391	0.17964	0.21237	0.24046	0.27047	0.21855	0.26092	0.13198	0.11214	0.1825	0.12023	0.12906	0.025744
1103.4	0.20083	0.21694	0.25958	0.27767	0.23703	0.27421	0.13822	0.11864	0.1907	0.12134	0.15112	0.030377	0.52613	0.5142	0.45561	0.53861	0.51652	0.49836	0.48334	0.51827	0.45946	0.34699	0.357	0.24122	0.20083	0.21694	0.25958	0.27767	0.23703	0.27421	0.13822	0.11864	0.1907	0.12134	0.15112	0.030377
1104.3	0.20385	0.21748	0.27065	0.29373	0.23511	0.28992	0.13253	0.12257	0.20184	0.12855	0.15385	0.032404	0.52569	0.50758	0.45808	0.564	0.51932	0.50879	0.4802	0.50966	0.46462	0.35278	0.36343	0.2494	0.20385	0.21748	0.27065	0.29373	0.23511	0.28992	0.13253	0.12257	0.20184	0.12855	0.15385	0.032404
1105.2	0.20605	0.21167	0.26837	0.29862	0.23092	0.31272	0.1381	0.11496	0.19655	0.13218	0.15494	0.036518	0.53079	0.50354	0.45879	0.58294	0.52881	0.50388	0.49282	0.5211	0.46857	0.34689	0.3645	0.25408	0.20605	0.21167	0.26837	0.29862	0.23092	0.31272	0.1381	0.11496	0.19655	0.13218	0.15494	0.036518
1106.1	0.2067	0.22565	0.25803	0.29129	0.2541	0.3331	0.14035	0.10491	0.19088	0.12373	0.15896	0.053778	0.53094	0.51259	0.47279	0.5941	0.5433	0.51839	0.5029	0.51912	0.46721	0.34833	0.37396	0.26112	0.2067	0.22565	0.25803	0.29129	0.2541	0.3331	0.14035	0.10491	0.19088	0.12373	0.15896	0.053778
1107.1	0.21294	0.238	0.28385	0.28823	0.27257	0.36976	0.1544	0.10834	0.19464	0.13277	0.16254	0.062857	0.53874	0.52236	0.49003	0.60854	0.56401	0.53218	0.51951	0.51312	0.45402	0.35479	0.37132	0.26381	0.21294	0.238	0.28385	0.28823	0.27257	0.36976	0.1544	0.10834	0.19464	0.13277	0.16254	0.062857
1108	0.20086	0.24376	0.29182	0.28532	0.27161	0.3761	0.14948	0.11336	0.19472	0.13122	0.14962	0.056885	0.52948	0.52883	0.49576	0.60799	0.58177	0.53529	0.52783	0.52889	0.45093	0.36329	0.35852	0.26101	0.20086	0.24376	0.29182	0.28532	0.27161	0.3761	0.14948	0.11336	0.19472	0.13122	0.14962	0.056885
1108.9	0.21376	0.25341	0.30219	0.28026	0.29461	0.388	0.15636	0.12408	0.20141	0.13541	0.17207	0.063096	0.52852	0.55011	0.50486	0.598	0.59016	0.55281	0.54603	0.55222	0.45462	0.37571	0.3806	0.25442	0.21376	0.25341	0.30219	0.28026	0.29461	0.388	0.15636	0.12408	0.20141	0.13541	0.17207	0.063096
1109.8	0.224	0.27679	0.29357	0.29581	0.30579	0.40097	0.16855	0.13736	0.21568	0.15525	0.18117	0.072793	0.54363	0.57716	0.49459	0.5928	0.59902	0.56642	0.57761	0.55687	0.46669	0.3975	0.39087	0.26535	0.224	0.27679	0.29357	0.29581	0.30579	0.40097	0.16855	0.13736	0.21568	0.15525	0.18117	0.072793
1110.7	0.23011	0.28562	0.3052	0.29716	0.31939	0.4023	0.16136	0.14978	0.21243	0.16013	0.1844	0.076398	0.5513	0.58347	0.49407	0.58925	0.61162	0.57058	0.57716	0.5643	0.45895	0.39351	0.38177	0.26708	0.23011	0.28562	0.3052	0.29716	0.31939	0.4023	0.16136	0.14978	0.21243	0.16013	0.1844	0.076398
1111.6	0.23259	0.29755	0.29496	0.3127	0.34077	0.40439	0.16134	0.1493	0.21885	0.15753	0.18838	0.081314	0.54645	0.5911	0.47892	0.58719	0.61393	0.5906	0.57082	0.56571	0.46663	0.37933	0.3842	0.27223	0.23259	0.29755	0.29496	0.3127	0.34077	0.40439	0.16134	0.1493	0.21885	0.15753	0.18838	0.081314
1112.6	0.25743	0.31095	0.32424	0.34137	0.36717	0.41598	0.19261	0.17217	0.2211	0.1746	0.21342	0.10555	0.566	0.61872	0.49535	0.61179	0.62902	0.61132	0.5973	0.57437	0.46421	0.38932	0.41274	0.28353	0.25743	0.31095	0.32424	0.34137	0.36717	0.41598	0.19261	0.17217	0.2211	0.1746	0.21342	0.10555
1113.5	0.26076	0.29972	0.32651	0.36774	0.38709	0.41112	0.19868	0.1892	0.23829	0.1774	0.21478	0.10455	0.56964	0.61239	0.48806	0.6322	0.64739	0.62724	0.59796	0.57022	0.47721	0.38641	0.40748	0.28195	0.26076	0.29972	0.32651	0.36774	0.38709	0.41112	0.19868	0.1892	0.23829	0.1774	0.21478	0.10455
1114.4	0.28221	0.29508	0.37491	0.38785	0.42936	0.43946	0.20567	0.20197	0.26612	0.18054	0.2245	0.11339	0.57595	0.6052	0.51262	0.64946	0.65655	0.65437	0.57919	0.57688	0.49712	0.38838	0.41871	0.28161	0.28221	0.29508	0.37491	0.38785	0.42936	0.43946	0.20567	0.20197	0.26612	0.18054	0.2245	0.11339
1115.3	0.30855	0.31305	0.38358	0.41788	0.45445	0.46719	0.23467	0.22397	0.29628	0.19748	0.2519	0.13451	0.5876	0.61916	0.5174	0.66057	0.65932	0.68079	0.60391	0.58261	0.51903	0.41098	0.45452	0.29745	0.30855	0.31305	0.38358	0.41788	0.45445	0.46719	0.23467	0.22397	0.29628	0.19748	0.2519	0.13451
1116.2	0.33057	0.32347	0.40125	0.44652	0.48068	0.49385	0.25903	0.25898	0.31651	0.22927	0.26519	0.15049	0.60025	0.62852	0.52434	0.66493	0.66443	0.70685	0.62306	0.60594	0.53775	0.43697	0.47508	0.30051	0.33057	0.32347	0.40125	0.44652	0.48068	0.49385	0.25903	0.25898	0.31651	0.22927	0.26519	0.15049
1117.1	0.35304	0.34989	0.44559	0.47363	0.52423	0.5279	0.28007	0.27319	0.36478	0.25046	0.29323	0.17552	0.62125	0.63082	0.54524	0.66404	0.68589	0.72257	0.62658	0.62925	0.58969	0.45074	0.49893	0.32505	0.35304	0.34989	0.44559	0.47363	0.52423	0.5279	0.28007	0.27319	0.36478	0.25046	0.29323	0.17552
1118	0.37332	0.38493	0.48397	0.50227	0.5469	0.56845	0.31119	0.29227	0.37446	0.27902	0.31703	0.19969	0.62556	0.64708	0.54621	0.65956	0.68039	0.72047	0.64222	0.64316	0.59259	0.48379	0.51798	0.33728	0.37332	0.38493	0.48397	0.50227	0.5469	0.56845	0.31119	0.29227	0.37446	0.27902	0.31703	0.19969
1119	0.3855	0.41727	0.51204	0.53807	0.56923	0.59646	0.36193	0.31352	0.39344	0.31793	0.34581	0.23464	0.63731	0.64766	0.54827	0.66615	0.69484	0.74776	0.68207	0.65105	0.60533	0.50923	0.54883	0.36002	0.3855	0.41727	0.51204	0.53807	0.56923	0.59646	0.36193	0.31352	0.39344	0.31793	0.34581	0.23464
1119.9	0.4039	0.43884	0.56374	0.59174	0.60031	0.6308	0.39596	0.3321	0.42172	0.34269	0.35962	0.26952	0.65379	0.65356	0.56565	0.68878	0.6976	0.77684	0.70567	0.67314	0.63575	0.52409	0.55909	0.38163	0.4039	0.43884	0.56374	0.59174	0.60031	0.6308	0.39596	0.3321	0.42172	0.34269	0.35962	0.26952
1120.8	0.42729	0.45799	0.61221	0.61104	0.62118	0.65216	0.42534	0.33694	0.44841	0.36076	0.38969	0.29439	0.66072	0.66335	0.58275	0.69446	0.70674	0.77117	0.7299	0.68704	0.65527	0.54545	0.58624	0.40304	0.42729	0.45799	0.61221	0.61104	0.62118	0.65216	0.42534	0.33694	0.44841	0.36076	0.38969	0.29439
1121.7	0.45924	0.4778	0.64074	0.65095	0.64335	0.67654	0.45393	0.37339	0.47227	0.38356	0.41662	0.31831	0.66759	0.66711	0.5905	0.7057	0.69764	0.79009	0.74139	0.69987	0.67386	0.58135	0.60982	0.41235	0.45924	0.4778	0.64074	0.65095	0.64335	0.67654	0.45393	0.37339	0.47227	0.38356	0.41662	0.31831
1122.6	0.48364	0.51268	0.67777	0.70354	0.67442	0.70514	0.47853	0.39256	0.50053	0.41014	0.44744	0.35581	0.68686	0.67042	0.61804	0.72186	0.706	0.8236	0.76403	0.70929	0.70056	0.59891	0.64231	0.4382	0.48364	0.51268	0.67777	0.70354	0.67442	0.70514	0.47853	0.39256	0.50053	0.41014	0.44744	0.35581
1123.5	0.51662	0.53814	0.69969	0.73336	0.70907	0.71563	0.49742	0.41076	0.52756	0.42878	0.46405	0.37268	0.69676	0.70051	0.61767	0.73429	0.71733	0.84073	0.77934	0.72552	0.72978	0.62178	0.6571	0.45139	0.51662	0.53814	0.69969	0.73336	0.70907	0.71563	0.49742	0.41076	0.52756	0.42878	0.46405	0.37268
1124.5	0.53755	0.55605	0.72191	0.75553	0.73123	0.73487	0.52679	0.44804	0.55397	0.46043	0.47706	0.38895	0.70603	0.71203	0.60738	0.7452	0.72257	0.83559	0.79273	0.74852	0.73668	0.64952	0.68273	0.4604	0.53755	0.55605	0.72191	0.75553	0.73123	0.73487	0.52679	0.44804	0.55397	0.46043	0.47706	0.38895
1125.4	0.56346	0.58918	0.75634	0.7997	0.77478	0.75757	0.54064	0.48873	0.60145	0.48113	0.49604	0.42385	0.72491	0.73089	0.6291	0.76181	0.72921	0.84381	0.79673	0.77092	0.76791	0.66858	0.69972	0.48163	0.56346	0.58918	0.75634	0.7997	0.77478	0.75757	0.54064	0.48873	0.60145	0.48113	0.49604	0.42385
1126.3	0.57911	0.59471	0.7877	0.8318	0.80699	0.77922	0.56921	0.49646	0.62724	0.50782	0.49472	0.45449	0.72991	0.73969	0.64038	0.77618	0.74833	0.85399	0.81491	0.77789	0.78	0.68887	0.70914	0.49651	0.57911	0.59471	0.7877	0.8318	0.80699	0.77922	0.56921	0.49646	0.62724	0.50782	0.49472	0.45449
1127.2	0.60998	0.59741	0.83321	0.8419	0.83337	0.78638	0.60587	0.52389	0.65657	0.52036	0.50761	0.47808	0.7384	0.739	0.65614	0.77195	0.75809	0.83424	0.82369	0.79535	0.80233	0.7021	0.73505	0.50979	0.60998	0.59741	0.83321	0.8419	0.83337	0.78638	0.60587	0.52389	0.65657	0.52036	0.50761	0.47808
1128.1	0.62858	0.60307	0.86632	0.87796	0.84145	0.80862	0.61268	0.54803	0.66911	0.5284	0.53352	0.51482	0.75181	0.74464	0.69318	0.77627	0.75678	0.83301	0.81589	0.81234	0.82027	0.7065	0.76673	0.52449	0.62858	0.60307	0.86632	0.87796	0.84145	0.80862	0.61268	0.54803	0.66911	0.5284	0.53352	0.51482
1129	0.65214	0.61384	0.90296	0.91478	0.85859	0.83449	0.63819	0.55733	0.68998	0.54645	0.56224	0.53746	0.74785	0.74898	0.7145	0.77489	0.77308	0.85031	0.81765	0.82255	0.84459	0.71987	0.78179	0.53303	0.65214	0.61384	0.90296	0.91478	0.85859	0.83449	0.63819	0.55733	0.68998	0.54645	0.56224	0.53746
1129.9	0.65481	0.602	0.9039	0.91829	0.84513	0.84149	0.66714	0.55362	0.68046	0.54988	0.57371	0.55445	0.73666	0.73002	0.7129	0.77305	0.78549	0.8505	0.82675	0.82488	0.8426	0.72604	0.78284	0.53268	0.65481	0.602	0.9039	0.91829	0.84513	0.84149	0.66714	0.55362	0.68046	0.54988	0.57371	0.55445
1130.9	0.65853	0.62514	0.90916	0.91539	0.83879	0.85331	0.66678	0.57374	0.6713	0.55434	0.59232	0.56883	0.73453	0.72674	0.71686	0.76746	0.77684	0.84125	0.82946	0.84033	0.83862	0.72813	0.8005	0.53933	0.65853	0.62514	0.90916	0.91539	0.83879	0.85331	0.66678	0.57374	0.6713	0.55434	0.59232	0.56883
1131.8	0.65817	0.63711	0.89224	0.92729	0.8493	0.88097	0.67398	0.57708	0.68173	0.56076	0.60302	0.59706	0.74166	0.74016	0.71676	0.77536	0.78613	0.8735	0.84859	0.85409	0.85604	0.74624	0.8113	0.55043	0.65817	0.63711	0.89224	0.92729	0.8493	0.88097	0.67398	0.57708	0.68173	0.56076	0.60302	0.59706
1132.7	0.65295	0.63495	0.9015	0.9117	0.85947	0.89475	0.67679	0.5736	0.69118	0.55912	0.59297	0.61005	0.73335	0.73184	0.71001	0.77756	0.78324	0.86692	0.83409	0.85226	0.8502	0.75417	0.79325	0.55954	0.65295	0.63495	0.9015	0.9117	0.85947	0.89475	0.67679	0.5736	0.69118	0.55912	0.59297	0.61005
1133.6	0.64066	0.62592	0.89436	0.89397	0.85945	0.88695	0.67205	0.56927	0.68347	0.55115	0.59042	0.61166	0.737	0.71404	0.72021	0.76642	0.78317	0.84965	0.8247	0.83947	0.86204	0.75763	0.78345	0.55257	0.64066	0.62592	0.89436	0.89397	0.85945	0.88695	0.67205	0.56927	0.68347	0.55115	0.59042	0.61166
1134.5	0.63953	0.6364	0.9073	0.91319	0.86025	0.90721	0.68203	0.58548	0.68371	0.56723	0.59653	0.61944	0.76406	0.72373	0.72987	0.77401	0.77858	0.86783	0.82917	0.84999	0.87641	0.76706	0.80428	0.56225	0.63953	0.6364	0.9073	0.91319	0.86025	0.90721	0.68203	0.58548	0.68371	0.56723	0.59653	0.61944
1135.4	0.63392	0.61499	0.89709	0.90477	0.8544	0.90363	0.69916	0.57847	0.69143	0.56765	0.60015	0.62576	0.77795	0.72866	0.72774	0.77246	0.7824	0.86712	0.8252	0.85218	0.89716	0.77499	0.80546	0.56786	0.63392	0.61499	0.89709	0.90477	0.8544	0.90363	0.69916	0.57847	0.69143	0.56765	0.60015	0.62576
1136.3	0.62302	0.59977	0.89651	0.87954	0.83284	0.88194	0.68419	0.57571	0.68027	0.56255	0.589	0.6111	0.7739	0.71692	0.73483	0.75891	0.77001	0.84629	0.79525	0.84248	0.88722	0.76434	0.79442	0.55313	0.62302	0.59977	0.89651	0.87954	0.83284	0.88194	0.68419	0.57571	0.68027	0.56255	0.589	0.6111
1137.2	0.61846	0.60002	0.88065	0.88943	0.80513	0.86704	0.69323	0.58146	0.67033	0.56884	0.59402	0.60558	0.77654	0.72387	0.73202	0.7578	0.76073	0.84789	0.80291	0.86026	0.88618	0.76074	0.79369	0.54748	0.61846	0.60002	0.88065	0.88943	0.80513	0.86704	0.69323	0.58146	0.67033	0.56884	0.59402	0.60558
1138.1	0.5967	0.5794	0.85175	0.85167	0.77548	0.85923	0.67415	0.57578	0.64911	0.54475	0.57374	0.59642	0.76841	0.71501	0.72583	0.74216	0.73851	0.84469	0.77519	0.85488	0.84846	0.73814	0.78334	0.53786	0.5967	0.5794	0.85175	0.85167	0.77548	0.85923	0.67415	0.57578	0.64911	0.54475	0.57374	0.59642
1139.1	0.58236	0.55757	0.82799	0.81634	0.77174	0.84251	0.65029	0.56839	0.64394	0.52629	0.56062	0.58186	0.76288	0.69607	0.72166	0.72111	0.74467	0.82937	0.75479	0.84981	0.84876	0.71514	0.76241	0.52682	0.58236	0.55757	0.82799	0.81634	0.77174	0.84251	0.65029	0.56839	0.64394	0.52629	0.56062	0.58186
1140	0.56544	0.564	0.79538	0.78941	0.74775	0.83212	0.61807	0.54653	0.63079	0.50852	0.55423	0.56061	0.74705	0.68793	0.71425	0.69901	0.73149	0.81672	0.74413	0.81219	0.83962	0.67938	0.73736	0.50622	0.56544	0.564	0.79538	0.78941	0.74775	0.83212	0.61807	0.54653	0.63079	0.50852	0.55423	0.56061
1140.9	0.55187	0.54944	0.78719	0.77638	0.72604	0.82718	0.60442	0.5333	0.61801	0.49662	0.54761	0.54789	0.74626	0.68929	0.72094	0.70793	0.72705	0.81939	0.73219	0.80003	0.83381	0.66777	0.71877	0.50615	0.55187	0.54944	0.78719	0.77638	0.72604	0.82718	0.60442	0.5333	0.61801	0.49662	0.54761	0.54789
1141.8	0.51909	0.51657	0.75119	0.72547	0.70287	0.81438	0.57764	0.51727	0.58489	0.46906	0.52515	0.51777	0.72655	0.67223	0.71204	0.67774	0.71979	0.79339	0.70973	0.76796	0.82455	0.64233	0.70073	0.47808	0.51909	0.51657	0.75119	0.72547	0.70287	0.81438	0.57764	0.51727	0.58489	0.46906	0.52515	0.51777
1142.7	0.51948	0.52165	0.75263	0.73305	0.68133	0.81003	0.56783	0.50549	0.59194	0.47074	0.52742	0.49871	0.7313	0.6828	0.72443	0.68216	0.71784	0.78964	0.71229	0.75966	0.84293	0.63806	0.68997	0.46562	0.51948	0.52165	0.75263	0.73305	0.68133	0.81003	0.56783	0.50549	0.59194	0.47074	0.52742	0.49871
1143.6	0.4983	0.50183	0.733	0.71679	0.64974	0.77866	0.55059	0.48265	0.57019	0.45894	0.51818	0.46999	0.71421	0.70733	0.72624	0.68807	0.70217	0.77023	0.70194	0.74118	0.82756	0.62808	0.67934	0.44768	0.4983	0.50183	0.733	0.71679	0.64974	0.77866	0.55059	0.48265	0.57019	0.45894	0.51818	0.46999
1144.5	0.49602	0.49076	0.71802	0.71749	0.6418	0.77295	0.55271	0.48071	0.57209	0.44715	0.50481	0.44937	0.72652	0.72395	0.72331	0.71975	0.70365	0.77557	0.70099	0.76467	0.83146	0.63371	0.67531	0.45396	0.49602	0.49076	0.71802	0.71749	0.6418	0.77295	0.55271	0.48071	0.57209	0.44715	0.50481	0.44937
1145.5	0.4794	0.48062	0.68165	0.69038	0.62592	0.75426	0.5482	0.45567	0.56136	0.43949	0.48547	0.42328	0.71257	0.7505	0.71089	0.71622	0.69592	0.75828	0.69622	0.74758	0.83071	0.60487	0.65685	0.4415	0.4794	0.48062	0.68165	0.69038	0.62592	0.75426	0.5482	0.45567	0.56136	0.43949	0.48547	0.42328
1146.4	0.46566	0.48085	0.66039	0.66939	0.59386	0.72833	0.53056	0.42942	0.57059	0.43713	0.46667	0.39153	0.71661	0.76683	0.70512	0.72032	0.68788	0.75329	0.69288	0.7328	0.82691	0.59287	0.62961	0.43084	0.46566	0.48085	0.66039	0.66939	0.59386	0.72833	0.53056	0.42942	0.57059	0.43713	0.46667	0.39153
1147.3	0.43003	0.44515	0.60793	0.62639	0.57232	0.6787	0.50191	0.40449	0.53914	0.40404	0.43788	0.36518	0.70145	0.76404	0.67915	0.71604	0.68	0.7173	0.67505	0.71062	0.80797	0.56783	0.6157	0.41829	0.43003	0.44515	0.60793	0.62639	0.57232	0.6787	0.50191	0.40449	0.53914	0.40404	0.43788	0.36518
1148.2	0.41272	0.44793	0.59082	0.59057	0.54042	0.67404	0.48758	0.40316	0.51712	0.38154	0.40919	0.34833	0.7082	0.76039	0.66823	0.71175	0.65154	0.70394	0.65212	0.69848	0.78491	0.558	0.59518	0.40536	0.41272	0.44793	0.59082	0.59057	0.54042	0.67404	0.48758	0.40316	0.51712	0.38154	0.40919	0.34833
1149.1	0.37659	0.41585	0.55619	0.5378	0.50723	0.62592	0.45852	0.37944	0.4733	0.35742	0.38408	0.31251	0.6958	0.76394	0.66097	0.68019	0.63072	0.6724	0.61899	0.65253	0.75135	0.52455	0.5814	0.37389	0.37659	0.41585	0.55619	0.5378	0.50723	0.62592	0.45852	0.37944	0.4733	0.35742	0.38408	0.31251
1150	0.3591	0.39428	0.53569	0.50961	0.48813	0.60949	0.41872	0.36716	0.43485	0.34078	0.35863	0.27826	0.70085	0.75828	0.65507	0.65987	0.6258	0.66189	0.59319	0.63915	0.72178	0.52001	0.57051	0.35311	0.3591	0.39428	0.53569	0.50961	0.48813	0.60949	0.41872	0.36716	0.43485	0.34078	0.35863	0.27826
1150.9	0.35463	0.37552	0.53062	0.49363	0.48037	0.58657	0.41035	0.35803	0.40179	0.31436	0.3448	0.26412	0.72082	0.77133	0.6653	0.66846	0.62806	0.63641	0.58253	0.63195	0.70724	0.50177	0.56621	0.35154	0.35463	0.37552	0.53062	0.49363	0.48037	0.58657	0.41035	0.35803	0.40179	0.31436	0.3448	0.26412
1151.8	0.3451	0.37493	0.51782	0.483	0.46776	0.57678	0.39827	0.35486	0.38906	0.3052	0.34593	0.25025	0.73443	0.8074	0.67432	0.65982	0.63483	0.63676	0.5733	0.63278	0.6919	0.50171	0.57152	0.34666	0.3451	0.37493	0.51782	0.483	0.46776	0.57678	0.39827	0.35486	0.38906	0.3052	0.34593	0.25025
1152.7	0.34755	0.37246	0.50485	0.47206	0.45709	0.56019	0.37889	0.32251	0.39801	0.29293	0.33903	0.2356	0.73528	0.84347	0.68971	0.66407	0.64629	0.64406	0.57714	0.61972	0.70168	0.49595	0.55829	0.35086	0.34755	0.37246	0.50485	0.47206	0.45709	0.56019	0.37889	0.32251	0.39801	0.29293	0.33903	0.2356
1153.6	0.34094	0.36043	0.50682	0.46738	0.42942	0.559	0.36269	0.31264	0.37718	0.28147	0.31639	0.22252	0.74712	0.85351	0.70307	0.66187	0.6236	0.6494	0.56824	0.60897	0.6914	0.49657	0.53463	0.35043	0.34094	0.36043	0.50682	0.46738	0.42942	0.559	0.36269	0.31264	0.37718	0.28147	0.31639	0.22252
1154.5	0.33771	0.35203	0.49367	0.48423	0.42458	0.5388	0.35869	0.30132	0.37766	0.26298	0.32011	0.21867	0.76554	0.87491	0.7102	0.68319	0.61119	0.64245	0.56156	0.61135	0.6871	0.4942	0.53005	0.35586	0.33771	0.35203	0.49367	0.48423	0.42458	0.5388	0.35869	0.30132	0.37766	0.26298	0.32011	0.21867
1155.4	0.32971	0.3404	0.4765	0.46931	0.4319	0.53308	0.32379	0.28391	0.37226	0.24979	0.30625	0.21301	0.75696	0.8992	0.69875	0.6678	0.59209	0.63586	0.54071	0.60138	0.68108	0.50432	0.52507	0.34436	0.32971	0.3404	0.4765	0.46931	0.4319	0.53308	0.32379	0.28391	0.37226	0.24979	0.30625	0.21301
1156.4	0.33899	0.33779	0.48134	0.47043	0.44246	0.53943	0.31289	0.26516	0.35962	0.23522	0.27741	0.20134	0.77557	0.9186	0.69775	0.67338	0.5747	0.64334	0.54328	0.59481	0.68623	0.49707	0.49674	0.34242	0.33899	0.33779	0.48134	0.47043	0.44246	0.53943	0.31289	0.26516	0.35962	0.23522	0.27741	0.20134
1157.3	0.32561	0.31688	0.46752	0.46299	0.44461	0.50429	0.30213	0.2503	0.33032	0.21512	0.26571	0.18498	0.79075	0.92247	0.6775	0.66099	0.55996	0.60664	0.52689	0.58114	0.66108	0.48983	0.49272	0.32846	0.32561	0.31688	0.46752	0.46299	0.44461	0.50429	0.30213	0.2503	0.33032	0.21512	0.26571	0.18498
1158.2	0.32538	0.30444	0.45032	0.47799	0.45647	0.48514	0.27345	0.23581	0.31118	0.20123	0.25704	0.1822	0.80318	0.94029	0.65725	0.66162	0.57531	0.59114	0.51465	0.58909	0.64962	0.48733	0.48746	0.3251	0.32538	0.30444	0.45032	0.47799	0.45647	0.48514	0.27345	0.23581	0.31118	0.20123	0.25704	0.1822
1159.1	0.33196	0.2982	0.44469	0.46796	0.43773	0.47324	0.26202	0.22435	0.30845	0.18481	0.23448	0.1796	0.8235	0.95986	0.64935	0.64579	0.57212	0.58615	0.53157	0.58454	0.6504	0.47887	0.46752	0.32316	0.33196	0.2982	0.44469	0.46796	0.43773	0.47324	0.26202	0.22435	0.30845	0.18481	0.23448	0.1796
1160	0.33127	0.28886	0.43085	0.49319	0.42175	0.46556	0.25589	0.2304	0.30008	0.18117	0.23893	0.16909	0.84273	0.95309	0.64483	0.65032	0.56626	0.59292	0.54355	0.59002	0.62858	0.46769	0.46185	0.31744	0.33127	0.28886	0.43085	0.49319	0.42175	0.46556	0.25589	0.2304	0.30008	0.18117	0.23893	0.16909
1160.9	0.32031	0.27844	0.42842	0.4833	0.39799	0.44218	0.24486	0.22598	0.28791	0.17418	0.23785	0.15545	0.83775	0.92561	0.63083	0.63252	0.54965	0.56976	0.53736	0.57806	0.60159	0.46398	0.45962	0.30727	0.32031	0.27844	0.42842	0.4833	0.39799	0.44218	0.24486	0.22598	0.28791	0.17418	0.23785	0.15545
1161.8	0.31321	0.26654	0.4099	0.48363	0.3791	0.4502	0.2313	0.21768	0.28553	0.16904	0.23014	0.15296	0.82977	0.89914	0.611	0.62341	0.54801	0.58847	0.5452	0.56919	0.59772	0.44901	0.45217	0.30836	0.31321	0.26654	0.4099	0.48363	0.3791	0.4502	0.2313	0.21768	0.28553	0.16904	0.23014	0.15296
1162.7	0.31085	0.26621	0.39121	0.47862	0.3722	0.45565	0.2241	0.21545	0.29503	0.1746	0.2285	0.14865	0.80911	0.87095	0.59782	0.6191	0.54294	0.58615	0.54555	0.57529	0.5827	0.44475	0.44129	0.29952	0.31085	0.26621	0.39121	0.47862	0.3722	0.45565	0.2241	0.21545	0.29503	0.1746	0.2285	0.14865
1163.6	0.29638	0.26346	0.36721	0.47406	0.37194	0.45083	0.21001	0.21322	0.27501	0.16945	0.22925	0.13599	0.77028	0.82809	0.5784	0.60774	0.53366	0.57191	0.53267	0.56705	0.55133	0.43372	0.44661	0.2866	0.29638	0.26346	0.36721	0.47406	0.37194	0.45083	0.21001	0.21322	0.27501	0.16945	0.22925	0.13599
1164.5	0.29963	0.27107	0.37792	0.47439	0.37508	0.45116	0.21051	0.19421	0.26588	0.16753	0.22803	0.14396	0.75997	0.79401	0.57959	0.60298	0.54325	0.56443	0.53016	0.55109	0.54044	0.4277	0.45249	0.293	0.29963	0.27107	0.37792	0.47439	0.37508	0.45116	0.21051	0.19421	0.26588	0.16753	0.22803	0.14396
1165.4	0.29439	0.26038	0.35744	0.48052	0.3622	0.44906	0.19999	0.18651	0.2587	0.16572	0.21965	0.14454	0.7355	0.75576	0.5656	0.6054	0.54707	0.56639	0.53083	0.5464	0.53725	0.40961	0.44793	0.28766	0.29439	0.26038	0.35744	0.48052	0.3622	0.44906	0.19999	0.18651	0.2587	0.16572	0.21965	0.14454
1166.4	0.29549	0.25938	0.36783	0.4894	0.35807	0.4684	0.20182	0.18914	0.24797	0.16989	0.22093	0.14486	0.72187	0.73752	0.56234	0.60049	0.54466	0.57478	0.52976	0.54913	0.52132	0.41053	0.44118	0.27589	0.29549	0.25938	0.36783	0.4894	0.35807	0.4684	0.20182	0.18914	0.24797	0.16989	0.22093	0.14486
1167.3	0.29113	0.25273	0.3745	0.47109	0.35686	0.46661	0.19196	0.16757	0.23809	0.15611	0.2094	0.1304	0.69577	0.69871	0.55852	0.58778	0.54271	0.56142	0.52566	0.54645	0.51163	0.39882	0.42701	0.2628	0.29113	0.25273	0.3745	0.47109	0.35686	0.46661	0.19196	0.16757	0.23809	0.15611	0.2094	0.1304
1168.2	0.29142	0.24419	0.36847	0.44926	0.35759	0.45562	0.19232	0.15743	0.23421	0.15764	0.19438	0.12621	0.67939	0.67831	0.54441	0.57537	0.55682	0.55965	0.52427	0.56106	0.50807	0.39417	0.41243	0.25482	0.29142	0.24419	0.36847	0.44926	0.35759	0.45562	0.19232	0.15743	0.23421	0.15764	0.19438	0.12621
1169.1	0.27898	0.23244	0.33816	0.4137	0.34668	0.42954	0.18605	0.14704	0.23657	0.14375	0.18013	0.1135	0.65526	0.66225	0.51688	0.55787	0.55083	0.55628	0.52368	0.55207	0.50158	0.38247	0.39799	0.244	0.27898	0.23244	0.33816	0.4137	0.34668	0.42954	0.18605	0.14704	0.23657	0.14375	0.18013	0.1135
1170	0.28361	0.23063	0.32681	0.39477	0.3437	0.41583	0.18747	0.14869	0.2377	0.14228	0.17835	0.11342	0.64875	0.65481	0.51525	0.55909	0.53703	0.55593	0.52946	0.56051	0.49271	0.39017	0.38149	0.24946	0.28361	0.23063	0.32681	0.39477	0.3437	0.41583	0.18747	0.14869	0.2377	0.14228	0.17835	0.11342
1170.9	0.28561	0.22694	0.31384	0.37217	0.35255	0.39488	0.17046	0.1552	0.22498	0.13725	0.16484	0.10621	0.61438	0.62522	0.5128	0.55072	0.53727	0.55007	0.51549	0.57035	0.47972	0.38349	0.37612	0.24138	0.28561	0.22694	0.31384	0.37217	0.35255	0.39488	0.17046	0.1552	0.22498	0.13725	0.16484	0.10621
1171.8	0.28109	0.22675	0.28769	0.36287	0.34003	0.37514	0.17201	0.15247	0.22145	0.12738	0.16598	0.10875	0.60559	0.62485	0.49315	0.55225	0.54063	0.57147	0.51538	0.55103	0.46767	0.37193	0.37638	0.24571	0.28109	0.22675	0.28769	0.36287	0.34003	0.37514	0.17201	0.15247	0.22145	0.12738	0.16598	0.10875
1172.7	0.27313	0.21795	0.28821	0.35295	0.31941	0.37758	0.17183	0.14523	0.2173	0.1258	0.16191	0.10495	0.5965	0.60635	0.49844	0.54748	0.53261	0.59731	0.50922	0.53155	0.48047	0.36675	0.36209	0.23831	0.27313	0.21795	0.28821	0.35295	0.31941	0.37758	0.17183	0.14523	0.2173	0.1258	0.16191	0.10495
1173.6	0.26633	0.2113	0.27361	0.34593	0.30641	0.38576	0.17033	0.14748	0.19979	0.13043	0.15577	0.10481	0.57009	0.59605	0.48164	0.54675	0.53051	0.61443	0.51071	0.52565	0.48397	0.36686	0.34765	0.23771	0.26633	0.2113	0.27361	0.34593	0.30641	0.38576	0.17033	0.14748	0.19979	0.13043	0.15577	0.10481
1174.5	0.25579	0.20021	0.27042	0.32929	0.29033	0.39046	0.15384	0.13125	0.19343	0.12482	0.14203	0.098492	0.5467	0.5836	0.46755	0.5207	0.53902	0.63867	0.49674	0.50201	0.47672	0.35503	0.34023	0.22804	0.25579	0.20021	0.27042	0.32929	0.29033	0.39046	0.15384	0.13125	0.19343	0.12482	0.14203	0.098492
1175.4	0.24093	0.19505	0.25035	0.31569	0.2686	0.37027	0.14889	0.11355	0.18056	0.12335	0.13545	0.098886	0.54742	0.58756	0.4597	0.51682	0.54503	0.63887	0.49441	0.48702	0.47306	0.34117	0.32841	0.22962	0.24093	0.19505	0.25035	0.31569	0.2686	0.37027	0.14889	0.11355	0.18056	0.12335	0.13545	0.098886
1176.3	0.24096	0.18948	0.24457	0.32425	0.2493	0.38359	0.14261	0.10777	0.16978	0.12902	0.13027	0.10851	0.54477	0.57396	0.473	0.52089	0.54278	0.66152	0.49368	0.48438	0.47604	0.34101	0.3192	0.22771	0.24096	0.18948	0.24457	0.32425	0.2493	0.38359	0.14261	0.10777	0.16978	0.12902	0.13027	0.10851
1177.2	0.24632	0.194	0.23349	0.33295	0.24053	0.37577	0.13726	0.11889	0.1596	0.12628	0.12976	0.11623	0.53797	0.56311	0.44157	0.54009	0.55113	0.64676	0.49868	0.48668	0.45897	0.33041	0.32222	0.22845	0.24632	0.194	0.23349	0.33295	0.24053	0.37577	0.13726	0.11889	0.1596	0.12628	0.12976	0.11623
1178.1	0.25406	0.20351	0.23541	0.33112	0.23614	0.37219	0.13588	0.1108	0.14672	0.11837	0.11936	0.11334	0.54374	0.55601	0.45447	0.55119	0.56963	0.65408	0.50448	0.48945	0.44429	0.32605	0.31837	0.22077	0.25406	0.20351	0.23541	0.33112	0.23614	0.37219	0.13588	0.1108	0.14672	0.11837	0.11936	0.11334
1179	0.25258	0.2188	0.21628	0.33112	0.22787	0.36529	0.1235	0.10465	0.13924	0.12139	0.11602	0.1316	0.54935	0.56085	0.44597	0.56755	0.5861	0.66285	0.50376	0.49439	0.43467	0.3217	0.32318	0.21745	0.25258	0.2188	0.21628	0.33112	0.22787	0.36529	0.1235	0.10465	0.13924	0.12139	0.11602	0.1316
1179.9	0.27348	0.22979	0.21772	0.33784	0.23548	0.38057	0.13155	0.1109	0.14142	0.13005	0.1257	0.15745	0.56622	0.57404	0.44289	0.57956	0.61067	0.69352	0.5298	0.49809	0.42612	0.32983	0.33197	0.22359	0.27348	0.22979	0.21772	0.33784	0.23548	0.38057	0.13155	0.1109	0.14142	0.13005	0.1257	0.15745
1180.8	0.27554	0.23324	0.2214	0.31813	0.24568	0.34636	0.12924	0.10803	0.1409	0.12905	0.12278	0.17216	0.5656	0.58493	0.43736	0.58377	0.63727	0.68055	0.54103	0.48759	0.42368	0.33484	0.34172	0.22566	0.27554	0.23324	0.2214	0.31813	0.24568	0.34636	0.12924	0.10803	0.1409	0.12905	0.12278	0.17216
1181.8	0.27765	0.23966	0.20787	0.30989	0.25379	0.34142	0.13159	0.094702	0.15215	0.13679	0.13017	0.19027	0.56937	0.58879	0.44568	0.59234	0.66046	0.67613	0.56263	0.48606	0.42697	0.33973	0.34572	0.23038	0.27765	0.23966	0.20787	0.30989	0.25379	0.34142	0.13159	0.094702	0.15215	0.13679	0.13017	0.19027
1182.6	0.27541	0.23693	0.20335	0.30928	0.24247	0.32246	0.12133	0.098396	0.1678	0.14499	0.13854	0.21622	0.57428	0.58502	0.43489	0.58308	0.66555	0.66638	0.5753	0.4958	0.43053	0.33647	0.35603	0.23142	0.27541	0.23693	0.20335	0.30928	0.24247	0.32246	0.12133	0.098396	0.1678	0.14499	0.13854	0.21622
1183.5	0.27682	0.23797	0.2001	0.31492	0.24428	0.3216	0.13799	0.093212	0.16519	0.15077	0.13691	0.23374	0.56959	0.57809	0.43535	0.60077	0.67017	0.64664	0.59976	0.48763	0.43954	0.33932	0.35453	0.23426	0.27682	0.23797	0.2001	0.31492	0.24428	0.3216	0.13799	0.093212	0.16519	0.15077	0.13691	0.23374
1184.4	0.27952	0.23376	0.1999	0.3221	0.23556	0.3031	0.14285	0.079397	0.17029	0.14851	0.12736	0.25274	0.57406	0.56082	0.43636	0.62732	0.66374	0.62567	0.61802	0.48935	0.45627	0.33621	0.35345	0.23558	0.27952	0.23376	0.1999	0.3221	0.23556	0.3031	0.14285	0.079397	0.17029	0.14851	0.12736	0.25274
1185.4	0.28186	0.25042	0.2124	0.32485	0.21811	0.31492	0.1566	0.083209	0.16584	0.15774	0.12074	0.2788	0.58561	0.55477	0.4291	0.63184	0.65356	0.61396	0.65253	0.49725	0.45227	0.34232	0.35951	0.2353	0.28186	0.25042	0.2124	0.32485	0.21811	0.31492	0.1566	0.083209	0.16584	0.15774	0.12074	0.2788
1186.3	0.27186	0.25522	0.21781	0.32239	0.20665	0.32207	0.13679	0.078751	0.14864	0.15789	0.10369	0.30391	0.59119	0.56698	0.43079	0.62198	0.64119	0.63218	0.65342	0.49234	0.45332	0.35345	0.35788	0.23635	0.27186	0.25522	0.21781	0.32239	0.20665	0.32207	0.13679	0.078751	0.14864	0.15789	0.10369	0.30391
1187.2	0.26614	0.25384	0.23157	0.31444	0.22289	0.32515	0.13647	0.079641	0.13658	0.16885	0.095757	0.33843	0.58093	0.5595	0.44306	0.63608	0.64052	0.63045	0.65606	0.47894	0.45358	0.36093	0.35378	0.23228	0.26614	0.25384	0.23157	0.31444	0.22289	0.32515	0.13647	0.079641	0.13658	0.16885	0.095757	0.33843
1188.1	0.28906	0.27131	0.24502	0.32299	0.2474	0.32084	0.14359	0.09731	0.15037	0.18017	0.11039	0.37922	0.59419	0.5772	0.44666	0.63251	0.64656	0.64458	0.67162	0.506	0.45172	0.37234	0.36411	0.23362	0.28906	0.27131	0.24502	0.32299	0.2474	0.32084	0.14359	0.09731	0.15037	0.18017	0.11039	0.37922
1189	0.2728	0.2694	0.24801	0.30511	0.24438	0.32844	0.13982	0.0999	0.14994	0.18895	0.12057	0.41558	0.57705	0.57332	0.44796	0.60601	0.63732	0.63145	0.66311	0.49785	0.4407	0.37968	0.371	0.23135	0.2728	0.2694	0.24801	0.30511	0.24438	0.32844	0.13982	0.0999	0.14994	0.18895	0.12057	0.41558
1189.9	0.27973	0.27408	0.25452	0.31595	0.26841	0.34194	0.14004	0.10747	0.16984	0.20325	0.13824	0.46144	0.5733	0.58082	0.45672	0.60289	0.63494	0.6422	0.66688	0.5104	0.45546	0.38323	0.37556	0.23695	0.27973	0.27408	0.25452	0.31595	0.26841	0.34194	0.14004	0.10747	0.16984	0.20325	0.13824	0.46144
1190.8	0.29196	0.27608	0.26538	0.32572	0.29019	0.33477	0.15471	0.11201	0.17884	0.21836	0.15558	0.49929	0.56536	0.57739	0.45952	0.60457	0.61557	0.6289	0.67082	0.50351	0.45535	0.38162	0.38534	0.23819	0.29196	0.27608	0.26538	0.32572	0.29019	0.33477	0.15471	0.11201	0.17884	0.21836	0.15558	0.49929
1191.7	0.29995	0.30001	0.26529	0.3335	0.29432	0.34691	0.16859	0.12858	0.19114	0.21909	0.16867	0.55073	0.57682	0.60259	0.45988	0.58631	0.61195	0.6238	0.67937	0.51576	0.46242	0.39033	0.39829	0.25931	0.29995	0.30001	0.26529	0.3335	0.29432	0.34691	0.16859	0.12858	0.19114	0.21909	0.16867	0.55073
1192.6	0.29674	0.29595	0.26327	0.32249	0.29198	0.35151	0.18313	0.13396	0.18433	0.219	0.17504	0.59139	0.57548	0.59471	0.45848	0.58469	0.60271	0.61567	0.67295	0.51304	0.46444	0.39117	0.40217	0.27125	0.29674	0.29595	0.26327	0.32249	0.29198	0.35151	0.18313	0.13396	0.18433	0.219	0.17504	0.59139
1193.5	0.31017	0.30791	0.27766	0.34586	0.30843	0.35672	0.20536	0.13886	0.19675	0.22871	0.17718	0.62474	0.57728	0.59806	0.46442	0.58577	0.59489	0.62857	0.67753	0.52175	0.48733	0.39798	0.41388	0.2726	0.31017	0.30791	0.27766	0.34586	0.30843	0.35672	0.20536	0.13886	0.19675	0.22871	0.17718	0.62474
1194.4	0.31806	0.30695	0.27627	0.346	0.30724	0.3568	0.22972	0.14959	0.19421	0.23277	0.1779	0.65445	0.58181	0.59162	0.46398	0.5855	0.57599	0.62116	0.67446	0.52938	0.49867	0.40263	0.42711	0.27328	0.31806	0.30695	0.27627	0.346	0.30724	0.3568	0.22972	0.14959	0.19421	0.23277	0.1779	0.65445
1195.3	0.32721	0.31636	0.29208	0.35286	0.31625	0.37575	0.25328	0.16311	0.21569	0.2304	0.17764	0.70331	0.59646	0.60131	0.47941	0.59092	0.58797	0.62765	0.67936	0.54982	0.514	0.41352	0.42234	0.28599	0.32721	0.31636	0.29208	0.35286	0.31625	0.37575	0.25328	0.16311	0.21569	0.2304	0.17764	0.70331
1196.2	0.35022	0.3251	0.30661	0.38585	0.33305	0.40482	0.27405	0.1736	0.22957	0.24344	0.19322	0.74156	0.6117	0.6054	0.47289	0.61568	0.57595	0.64465	0.66786	0.56025	0.51857	0.41437	0.43077	0.29122	0.35022	0.3251	0.30661	0.38585	0.33305	0.40482	0.27405	0.1736	0.22957	0.24344	0.19322	0.74156
1197.1	0.35132	0.31918	0.32563	0.39089	0.345	0.41411	0.27878	0.17315	0.24712	0.24463	0.1974	0.76502	0.61287	0.61294	0.47979	0.60013	0.56907	0.62871	0.65063	0.54891	0.53737	0.42052	0.44332	0.2851	0.35132	0.31918	0.32563	0.39089	0.345	0.41411	0.27878	0.17315	0.24712	0.24463	0.1974	0.76502
1198	0.365	0.33424	0.33709	0.39699	0.37477	0.43186	0.28218	0.18874	0.26148	0.24387	0.21015	0.81503	0.62562	0.63128	0.49076	0.60736	0.58199	0.62915	0.64439	0.56119	0.54116	0.43563	0.45272	0.30387	0.365	0.33424	0.33709	0.39699	0.37477	0.43186	0.28218	0.18874	0.26148	0.24387	0.21015	0.81503
1198.9	0.36198	0.34918	0.35482	0.40416	0.38333	0.43543	0.26449	0.20104	0.26506	0.23471	0.21401	0.85809	0.63369	0.64301	0.49578	0.59121	0.58837	0.62248	0.61521	0.56438	0.53605	0.42441	0.44975	0.30968	0.36198	0.34918	0.35482	0.40416	0.38333	0.43543	0.26449	0.20104	0.26506	0.23471	0.21401	0.85809
1199.8	0.36864	0.36116	0.36322	0.41546	0.40081	0.45093	0.26975	0.20618	0.27133	0.24338	0.23543	0.88498	0.65397	0.6559	0.49538	0.58931	0.59257	0.61955	0.60181	0.56016	0.54304	0.43885	0.4711	0.30972	0.36864	0.36116	0.36322	0.41546	0.40081	0.45093	0.26975	0.20618	0.27133	0.24338	0.23543	0.88498
1200.7	0.35385	0.34865	0.37129	0.39621	0.39335	0.43881	0.25618	0.19611	0.26938	0.2295	0.22984	0.88828	0.64908	0.6508	0.50419	0.57346	0.58507	0.60414	0.58634	0.54822	0.54498	0.44243	0.4691	0.30361	0.35385	0.34865	0.37129	0.39621	0.39335	0.43881	0.25618	0.19611	0.26938	0.2295	0.22984	0.88828
1201.6	0.35909	0.36252	0.39431	0.41484	0.38314	0.44118	0.26462	0.20745	0.27577	0.23783	0.24236	0.91666	0.66989	0.65506	0.51234	0.58818	0.58319	0.60139	0.5927	0.55944	0.54281	0.457	0.46738	0.31529	0.35909	0.36252	0.39431	0.41484	0.38314	0.44118	0.26462	0.20745	0.27577	0.23783	0.24236	0.91666
1202.5	0.35063	0.36159	0.40366	0.40231	0.3783	0.44235	0.26829	0.21793	0.28228	0.23765	0.23795	0.92207	0.68814	0.66523	0.50951	0.58463	0.57243	0.59152	0.5664	0.56897	0.54902	0.45815	0.4485	0.31023	0.35063	0.36159	0.40366	0.40231	0.3783	0.44235	0.26829	0.21793	0.28228	0.23765	0.23795	0.92207
1203.4	0.35763	0.36645	0.39903	0.3991	0.3971	0.45046	0.28933	0.23072	0.30066	0.24541	0.25525	0.91948	0.69235	0.6849	0.5052	0.59097	0.5874	0.60945	0.57309	0.58437	0.56081	0.48101	0.44857	0.31	0.35763	0.36645	0.39903	0.3991	0.3971	0.45046	0.28933	0.23072	0.30066	0.24541	0.25525	0.91948
1204.3	0.36101	0.35328	0.40628	0.38138	0.37914	0.44107	0.28451	0.24376	0.29111	0.2351	0.25995	0.92664	0.68621	0.67206	0.50821	0.57783	0.5796	0.60617	0.56512	0.5899	0.55295	0.47199	0.45263	0.30721	0.36101	0.35328	0.40628	0.38138	0.37914	0.44107	0.28451	0.24376	0.29111	0.2351	0.25995	0.92664
1205.2	0.36373	0.35977	0.4174	0.382	0.3842	0.44949	0.29349	0.24877	0.28904	0.24413	0.25987	0.9279	0.70012	0.67506	0.4997	0.57443	0.58647	0.60629	0.56131	0.60068	0.56329	0.48685	0.46768	0.31616	0.36373	0.35977	0.4174	0.382	0.3842	0.44949	0.29349	0.24877	0.28904	0.24413	0.25987	0.9279
1206.1	0.36258	0.34755	0.40343	0.38169	0.39412	0.45686	0.29106	0.25524	0.29137	0.24039	0.25741	0.93186	0.70122	0.68453	0.49947	0.55995	0.58523	0.62388	0.55989	0.60746	0.56621	0.48597	0.48342	0.32427	0.36258	0.34755	0.40343	0.38169	0.39412	0.45686	0.29106	0.25524	0.29137	0.24039	0.25741	0.93186
1207	0.36071	0.3317	0.40039	0.37742	0.377	0.44206	0.29102	0.25186	0.2839	0.2348	0.26015	0.934	0.69717	0.67589	0.48488	0.55386	0.57745	0.61812	0.58046	0.58692	0.5565	0.47791	0.49436	0.32632	0.36071	0.3317	0.40039	0.37742	0.377	0.44206	0.29102	0.25186	0.2839	0.2348	0.26015	0.934
1207.9	0.35665	0.32958	0.42049	0.36948	0.37737	0.45698	0.30185	0.24556	0.27237	0.23613	0.25865	0.94921	0.71256	0.68681	0.4955	0.55496	0.56873	0.61308	0.58669	0.56962	0.56022	0.48111	0.50955	0.33688	0.35665	0.32958	0.42049	0.36948	0.37737	0.45698	0.30185	0.24556	0.27237	0.23613	0.25865	0.94921
1208.8	0.35061	0.34105	0.41825	0.37849	0.37371	0.45847	0.30897	0.25081	0.28205	0.23239	0.24305	0.94597	0.71733	0.69659	0.49163	0.5694	0.55315	0.61108	0.59006	0.57502	0.569	0.47522	0.50305	0.3414	0.35061	0.34105	0.41825	0.37849	0.37371	0.45847	0.30897	0.25081	0.28205	0.23239	0.24305	0.94597
1209.7	0.3468	0.32603	0.40989	0.36811	0.37476	0.42919	0.31782	0.25606	0.29062	0.22197	0.24351	0.9484	0.7122	0.69142	0.5085	0.57306	0.55707	0.60926	0.59056	0.58707	0.56967	0.46418	0.48571	0.33475	0.3468	0.32603	0.40989	0.36811	0.37476	0.42919	0.31782	0.25606	0.29062	0.22197	0.24351	0.9484
1210.6	0.34729	0.33616	0.41327	0.37194	0.37144	0.43296	0.3195	0.25888	0.29122	0.22744	0.24635	0.94553	0.71573	0.70783	0.5182	0.58571	0.56786	0.6119	0.58119	0.59619	0.57328	0.45586	0.4854	0.33141	0.34729	0.33616	0.41327	0.37194	0.37144	0.43296	0.3195	0.25888	0.29122	0.22744	0.24635	0.94553
1211.5	0.34402	0.34011	0.39976	0.37301	0.37493	0.43869	0.31601	0.25015	0.30284	0.23268	0.25732	0.93266	0.72388	0.71792	0.53263	0.57797	0.56538	0.62023	0.56385	0.59944	0.58566	0.45948	0.49401	0.32912	0.34402	0.34011	0.39976	0.37301	0.37493	0.43869	0.31601	0.25015	0.30284	0.23268	0.25732	0.93266
1212.4	0.33946	0.31917	0.37163	0.36065	0.3483	0.42813	0.30842	0.23473	0.31839	0.22677	0.25343	0.90378	0.71074	0.70859	0.53082	0.56126	0.55232	0.62217	0.54812	0.5939	0.57998	0.44845	0.48629	0.31993	0.33946	0.31917	0.37163	0.36065	0.3483	0.42813	0.30842	0.23473	0.31839	0.22677	0.25343	0.90378
1213.3	0.32493	0.30335	0.35668	0.36021	0.33513	0.42376	0.29764	0.21701	0.31702	0.22534	0.26342	0.88135	0.70836	0.71466	0.53484	0.54635	0.55656	0.63551	0.53143	0.58143	0.57842	0.44978	0.48558	0.32096	0.32493	0.30335	0.35668	0.36021	0.33513	0.42376	0.29764	0.21701	0.31702	0.22534	0.26342	0.88135
1214.2	0.3234	0.31835	0.3541	0.36526	0.32747	0.44475	0.30317	0.22809	0.32043	0.22943	0.27103	0.86867	0.71223	0.73441	0.55255	0.54612	0.55863	0.6419	0.54582	0.58594	0.58272	0.45843	0.48857	0.33183	0.3234	0.31835	0.3541	0.36526	0.32747	0.44475	0.30317	0.22809	0.32043	0.22943	0.27103	0.86867
1215.1	0.31606	0.30589	0.3573	0.35488	0.3237	0.4419	0.29372	0.23614	0.3133	0.21903	0.2656	0.84321	0.70419	0.71992	0.56593	0.53465	0.5557	0.63957	0.54523	0.59138	0.58728	0.46139	0.48951	0.33409	0.31606	0.30589	0.3573	0.35488	0.3237	0.4419	0.29372	0.23614	0.3133	0.21903	0.2656	0.84321
1216	0.30582	0.2991	0.35712	0.35169	0.31282	0.4226	0.28838	0.24929	0.30336	0.20909	0.25986	0.81785	0.69531	0.7086	0.57796	0.53203	0.5375	0.62638	0.54593	0.59543	0.57844	0.45865	0.48345	0.33958	0.30582	0.2991	0.35712	0.35169	0.31282	0.4226	0.28838	0.24929	0.30336	0.20909	0.25986	0.81785
1216.9	0.29747	0.29702	0.3629	0.36423	0.3102	0.40482	0.29352	0.25029	0.29488	0.20272	0.26268	0.79189	0.68794	0.70046	0.58485	0.53675	0.52913	0.62245	0.56224	0.59703	0.57691	0.44859	0.48893	0.34043	0.29747	0.29702	0.3629	0.36423	0.3102	0.40482	0.29352	0.25029	0.29488	0.20272	0.26268	0.79189
1217.8	0.31193	0.29225	0.37864	0.34745	0.32768	0.40425	0.30051	0.26089	0.30135	0.21338	0.26507	0.77863	0.68436	0.69319	0.60693	0.54178	0.54041	0.62103	0.57139	0.60727	0.58256	0.45739	0.49634	0.35103	0.31193	0.29225	0.37864	0.34745	0.32768	0.40425	0.30051	0.26089	0.30135	0.21338	0.26507	0.77863
1218.7	0.31033	0.27187	0.37604	0.35862	0.33221	0.39598	0.29557	0.24669	0.29225	0.21691	0.26517	0.75643	0.6825	0.6839	0.60664	0.54695	0.54201	0.61907	0.55855	0.59976	0.57771	0.46091	0.508	0.34904	0.31033	0.27187	0.37604	0.35862	0.33221	0.39598	0.29557	0.24669	0.29225	0.21691	0.26517	0.75643
1219.6	0.30262	0.27505	0.35046	0.35116	0.3416	0.40024	0.30576	0.22811	0.29945	0.21756	0.25801	0.72822	0.68005	0.68398	0.59036	0.54839	0.54628	0.63707	0.55974	0.58007	0.57899	0.45873	0.4955	0.35113	0.30262	0.27505	0.35046	0.35116	0.3416	0.40024	0.30576	0.22811	0.29945	0.21756	0.25801	0.72822
1220.5	0.30287	0.28106	0.33469	0.35042	0.35846	0.41221	0.31143	0.22169	0.29966	0.21224	0.25854	0.69333	0.66951	0.68492	0.58223	0.55133	0.57643	0.65437	0.56396	0.59018	0.57416	0.46008	0.50965	0.3519	0.30287	0.28106	0.33469	0.35042	0.35846	0.41221	0.31143	0.22169	0.29966	0.21224	0.25854	0.69333
1221.4	0.29223	0.28197	0.30927	0.35503	0.36577	0.39535	0.28249	0.22816	0.29962	0.21106	0.25094	0.6634	0.66451	0.68055	0.57477	0.54603	0.5843	0.63532	0.53297	0.59273	0.58755	0.4746	0.49606	0.35362	0.29223	0.28197	0.30927	0.35503	0.36577	0.39535	0.28249	0.22816	0.29962	0.21106	0.25094	0.6634
1222.3	0.26895	0.27385	0.28931	0.36864	0.36061	0.38107	0.27132	0.22648	0.28574	0.20216	0.24507	0.61747	0.66017	0.6687	0.55268	0.54177	0.57048	0.6202	0.51568	0.59821	0.57276	0.47378	0.48783	0.33925	0.26895	0.27385	0.28931	0.36864	0.36061	0.38107	0.27132	0.22648	0.28574	0.20216	0.24507	0.61747
1223.2	0.25674	0.27032	0.28494	0.37585	0.3545	0.3846	0.25869	0.23222	0.27713	0.19558	0.23334	0.56763	0.65003	0.65629	0.54009	0.53198	0.57492	0.62397	0.51211	0.60633	0.57141	0.46891	0.47479	0.32688	0.25674	0.27032	0.28494	0.37585	0.3545	0.3846	0.25869	0.23222	0.27713	0.19558	0.23334	0.56763
1224.1	0.26255	0.26262	0.29987	0.40399	0.35892	0.36595	0.25469	0.23528	0.26949	0.19774	0.24092	0.53233	0.65061	0.64561	0.54025	0.55501	0.55987	0.61029	0.51635	0.61275	0.569	0.47692	0.4792	0.32691	0.26255	0.26262	0.29987	0.40399	0.35892	0.36595	0.25469	0.23528	0.26949	0.19774	0.24092	0.53233
1225	0.27207	0.26933	0.32428	0.4335	0.35914	0.37552	0.23835	0.24418	0.25929	0.20635	0.24177	0.50913	0.65398	0.63968	0.54692	0.55722	0.56151	0.62119	0.50849	0.61023	0.57151	0.48237	0.47167	0.32797	0.27207	0.26933	0.32428	0.4335	0.35914	0.37552	0.23835	0.24418	0.25929	0.20635	0.24177	0.50913
1225.9	0.27743	0.27294	0.35012	0.44759	0.36406	0.39355	0.24112	0.2425	0.25569	0.2008	0.23763	0.47359	0.65887	0.627	0.55779	0.572	0.56845	0.63584	0.51241	0.61389	0.56712	0.47695	0.47416	0.328	0.27743	0.27294	0.35012	0.44759	0.36406	0.39355	0.24112	0.2425	0.25569	0.2008	0.23763	0.47359
1226.8	0.2901	0.27979	0.37614	0.46748	0.36543	0.40177	0.25489	0.24058	0.26544	0.20343	0.24	0.44502	0.65142	0.61821	0.56637	0.57661	0.56885	0.64087	0.53579	0.61462	0.5715	0.47304	0.486	0.33078	0.2901	0.27979	0.37614	0.46748	0.36543	0.40177	0.25489	0.24058	0.26544	0.20343	0.24	0.44502
1227.7	0.30149	0.2822	0.38447	0.47287	0.38203	0.39989	0.26216	0.22724	0.27201	0.2094	0.24182	0.43316	0.6583	0.61388	0.56032	0.59366	0.56317	0.64128	0.5418	0.60008	0.58454	0.47537	0.4859	0.3435	0.30149	0.2822	0.38447	0.47287	0.38203	0.39989	0.26216	0.22724	0.27201	0.2094	0.24182	0.43316
1228.6	0.29441	0.28745	0.36756	0.44756	0.38779	0.40375	0.26228	0.21814	0.26474	0.21031	0.23269	0.39947	0.64961	0.59978	0.55183	0.56516	0.57792	0.63137	0.54463	0.59943	0.57764	0.46916	0.48511	0.34042	0.29441	0.28745	0.36756	0.44756	0.38779	0.40375	0.26228	0.21814	0.26474	0.21031	0.23269	0.39947
1229.4	0.30165	0.28745	0.37573	0.45661	0.40911	0.40686	0.27911	0.2031	0.2729	0.21064	0.22561	0.36361	0.6497	0.58713	0.54389	0.56963	0.58301	0.63678	0.55432	0.592	0.5863	0.46228	0.48584	0.33516	0.30165	0.28745	0.37573	0.45661	0.40911	0.40686	0.27911	0.2031	0.2729	0.21064	0.22561	0.36361
1230.3	0.316	0.28893	0.38325	0.46537	0.42234	0.41526	0.28453	0.19899	0.27383	0.21558	0.22537	0.34038	0.63954	0.5824	0.52837	0.58639	0.59247	0.64059	0.56608	0.59538	0.57902	0.46896	0.49344	0.33474	0.316	0.28893	0.38325	0.46537	0.42234	0.41526	0.28453	0.19899	0.27383	0.21558	0.22537	0.34038
1231.2	0.32228	0.31236	0.38563	0.46175	0.43736	0.43544	0.27696	0.19695	0.26815	0.22144	0.21645	0.32002	0.64251	0.5958	0.51407	0.58532	0.60162	0.6501	0.56542	0.5838	0.58742	0.47973	0.49815	0.33612	0.32228	0.31236	0.38563	0.46175	0.43736	0.43544	0.27696	0.19695	0.26815	0.22144	0.21645	0.32002
1232.1	0.33646	0.3292	0.393	0.46013	0.44899	0.44339	0.2731	0.19892	0.26908	0.22673	0.21577	0.28767	0.63749	0.59525	0.50724	0.58156	0.60703	0.65107	0.55887	0.5909	0.58387	0.47665	0.51071	0.32832	0.33646	0.3292	0.393	0.46013	0.44899	0.44339	0.2731	0.19892	0.26908	0.22673	0.21577	0.28767
1233	0.34943	0.33689	0.43348	0.47882	0.44281	0.45633	0.28436	0.20637	0.26964	0.228	0.22258	0.27029	0.6364	0.5983	0.51153	0.59024	0.6045	0.6549	0.56077	0.58689	0.59601	0.48864	0.51268	0.31759	0.34943	0.33689	0.43348	0.47882	0.44281	0.45633	0.28436	0.20637	0.26964	0.228	0.22258	0.27029
1233.9	0.35273	0.35858	0.42396	0.48697	0.43843	0.45675	0.27361	0.21187	0.26824	0.22087	0.22244	0.25231	0.63659	0.6123	0.49684	0.61465	0.60914	0.64341	0.56825	0.60264	0.60165	0.48843	0.5089	0.31074	0.35273	0.35858	0.42396	0.48697	0.43843	0.45675	0.27361	0.21187	0.26824	0.22087	0.22244	0.25231
1234.8	0.35776	0.37475	0.44145	0.51544	0.45834	0.48374	0.2866	0.22187	0.26537	0.21661	0.22176	0.24705	0.65094	0.62342	0.50399	0.62259	0.61971	0.67825	0.57638	0.60991	0.61806	0.48726	0.49853	0.31431	0.35776	0.37475	0.44145	0.51544	0.45834	0.48374	0.2866	0.22187	0.26537	0.21661	0.22176	0.24705
1235.7	0.36499	0.37587	0.45895	0.53078	0.46321	0.47209	0.28805	0.22494	0.26201	0.21604	0.22943	0.23291	0.65787	0.62362	0.5129	0.63758	0.63356	0.67408	0.57271	0.62197	0.62676	0.48651	0.50519	0.31921	0.36499	0.37587	0.45895	0.53078	0.46321	0.47209	0.28805	0.22494	0.26201	0.21604	0.22943	0.23291
1236.6	0.36729	0.39488	0.46567	0.54154	0.45221	0.4754	0.28672	0.22546	0.2606	0.21272	0.22788	0.22549	0.6569	0.63102	0.5122	0.64313	0.62683	0.67418	0.57463	0.62864	0.62152	0.48739	0.4973	0.31928	0.36729	0.39488	0.46567	0.54154	0.45221	0.4754	0.28672	0.22546	0.2606	0.21272	0.22788	0.22549
1237.5	0.37106	0.41027	0.46901	0.54894	0.45709	0.47357	0.26709	0.2227	0.26716	0.19501	0.22123	0.22268	0.66031	0.64374	0.50947	0.66141	0.62759	0.69229	0.56843	0.64102	0.62372	0.45883	0.4927	0.33061	0.37106	0.41027	0.46901	0.54894	0.45709	0.47357	0.26709	0.2227	0.26716	0.19501	0.22123	0.22268
1238.4	0.3783	0.4005	0.49342	0.54977	0.45987	0.49485	0.27717	0.20899	0.26723	0.20123	0.23292	0.21597	0.66077	0.64871	0.52261	0.64405	0.6296	0.70559	0.56765	0.61714	0.61344	0.46597	0.51201	0.33533	0.3783	0.4005	0.49342	0.54977	0.45987	0.49485	0.27717	0.20899	0.26723	0.20123	0.23292	0.21597
1239.3	0.38387	0.41051	0.50898	0.53427	0.47125	0.49183	0.27836	0.19882	0.26705	0.20988	0.22615	0.20622	0.6616	0.64821	0.52654	0.64197	0.63006	0.68648	0.57724	0.62058	0.60955	0.47093	0.51224	0.33248	0.38387	0.41051	0.50898	0.53427	0.47125	0.49183	0.27836	0.19882	0.26705	0.20988	0.22615	0.20622
1240.2	0.37837	0.413	0.48854	0.52687	0.47924	0.5033	0.28513	0.20627	0.26907	0.20553	0.21776	0.19752	0.66694	0.64773	0.50933	0.6348	0.6366	0.71671	0.59989	0.63098	0.60141	0.46952	0.48596	0.32046	0.37837	0.413	0.48854	0.52687	0.47924	0.5033	0.28513	0.20627	0.26907	0.20553	0.21776	0.19752
1241.1	0.39269	0.40338	0.49527	0.53046	0.50019	0.51629	0.29733	0.21311	0.27367	0.20084	0.22576	0.1931	0.66942	0.64912	0.5111	0.63228	0.65203	0.73057	0.61809	0.62795	0.60231	0.46269	0.48894	0.32253	0.39269	0.40338	0.49527	0.53046	0.50019	0.51629	0.29733	0.21311	0.27367	0.20084	0.22576	0.1931
1242	0.39103	0.40789	0.50666	0.52291	0.51921	0.52687	0.29442	0.21485	0.27312	0.21064	0.22496	0.18354	0.66873	0.65382	0.51382	0.61223	0.65515	0.73445	0.6202	0.62046	0.5886	0.4716	0.48258	0.31137	0.39103	0.40789	0.50666	0.52291	0.51921	0.52687	0.29442	0.21485	0.27312	0.21064	0.22496	0.18354
1242.9	0.39489	0.39922	0.50326	0.51811	0.50342	0.49656	0.29217	0.23373	0.26657	0.19928	0.2081	0.18157	0.67059	0.64314	0.50788	0.61272	0.63583	0.72658	0.62407	0.64291	0.59496	0.45501	0.45563	0.30267	0.39489	0.39922	0.50326	0.51811	0.50342	0.49656	0.29217	0.23373	0.26657	0.19928	0.2081	0.18157
1243.8	0.39489	0.37966	0.48491	0.51484	0.4797	0.48647	0.28197	0.22332	0.27092	0.19747	0.21707	0.17978	0.66866	0.64081	0.4949	0.59927	0.61837	0.73368	0.61886	0.61289	0.58433	0.44276	0.44749	0.29605	0.39489	0.37966	0.48491	0.51484	0.4797	0.48647	0.28197	0.22332	0.27092	0.19747	0.21707	0.17978
1244.6	0.39805	0.37585	0.48296	0.50348	0.47348	0.47232	0.27164	0.20147	0.26437	0.19889	0.21454	0.17364	0.66123	0.62827	0.49819	0.60396	0.61465	0.71888	0.59087	0.57964	0.57196	0.42808	0.44719	0.29455	0.39805	0.37585	0.48296	0.50348	0.47348	0.47232	0.27164	0.20147	0.26437	0.19889	0.21454	0.17364
1245.6	0.38933	0.36747	0.47345	0.48754	0.46404	0.45742	0.26343	0.19349	0.26003	0.19041	0.20397	0.15742	0.65584	0.61618	0.50514	0.59577	0.59923	0.7153	0.58455	0.58298	0.56692	0.43009	0.44195	0.28226	0.38933	0.36747	0.47345	0.48754	0.46404	0.45742	0.26343	0.19349	0.26003	0.19041	0.20397	0.15742
1246.4	0.38338	0.34886	0.45688	0.48474	0.4499	0.43724	0.26132	0.18745	0.25654	0.18769	0.20643	0.15878	0.65702	0.59114	0.49747	0.59897	0.5846	0.69926	0.5851	0.57243	0.56255	0.43495	0.43768	0.27773	0.38338	0.34886	0.45688	0.48474	0.4499	0.43724	0.26132	0.18745	0.25654	0.18769	0.20643	0.15878
1247.3	0.36849	0.33404	0.44448	0.45842	0.45667	0.44318	0.25404	0.17084	0.24876	0.19095	0.19673	0.14927	0.64167	0.57661	0.49332	0.58045	0.5851	0.68893	0.58214	0.55509	0.54675	0.44022	0.42709	0.2788	0.36849	0.33404	0.44448	0.45842	0.45667	0.44318	0.25404	0.17084	0.24876	0.19095	0.19673	0.14927
1248.2	0.37188	0.33079	0.43965	0.44509	0.4411	0.42558	0.25631	0.17514	0.23841	0.18548	0.19148	0.1416	0.63418	0.56712	0.49895	0.58097	0.5895	0.68431	0.58158	0.54981	0.54651	0.42461	0.42983	0.27835	0.37188	0.33079	0.43965	0.44509	0.4411	0.42558	0.25631	0.17514	0.23841	0.18548	0.19148	0.1416
1249.1	0.36429	0.31153	0.44462	0.43619	0.4291	0.42006	0.24891	0.17628	0.23835	0.17678	0.19459	0.14099	0.61946	0.56239	0.50403	0.56201	0.57146	0.67328	0.58629	0.55363	0.54946	0.42175	0.42928	0.27857	0.36429	0.31153	0.44462	0.43619	0.4291	0.42006	0.24891	0.17628	0.23835	0.17678	0.19459	0.14099
1250	0.35554	0.29779	0.4295	0.425	0.4137	0.40624	0.24296	0.16806	0.23732	0.17315	0.18793	0.14856	0.60957	0.55205	0.48662	0.55415	0.56589	0.65049	0.58398	0.52597	0.54007	0.40547	0.42406	0.27908	0.35554	0.29779	0.4295	0.425	0.4137	0.40624	0.24296	0.16806	0.23732	0.17315	0.18793	0.14856
1250.9	0.35139	0.30048	0.40827	0.42344	0.39654	0.38881	0.25306	0.17565	0.23199	0.17631	0.18604	0.14692	0.60201	0.55611	0.48752	0.54689	0.55642	0.63769	0.5887	0.5258	0.54662	0.39909	0.41858	0.27722	0.35139	0.30048	0.40827	0.42344	0.39654	0.38881	0.25306	0.17565	0.23199	0.17631	0.18604	0.14692
1251.8	0.34448	0.30586	0.38769	0.43945	0.39347	0.38209	0.25707	0.17922	0.2459	0.18431	0.20456	0.15598	0.60574	0.55873	0.47839	0.56375	0.55476	0.63719	0.58131	0.523	0.55345	0.39299	0.42298	0.27509	0.34448	0.30586	0.38769	0.43945	0.39347	0.38209	0.25707	0.17922	0.2459	0.18431	0.20456	0.15598
1252.7	0.31674	0.29605	0.36213	0.42842	0.38475	0.36905	0.24463	0.18596	0.24804	0.18449	0.20853	0.15853	0.5895	0.54741	0.46968	0.55965	0.53704	0.60516	0.56611	0.53287	0.5454	0.39897	0.40995	0.27087	0.31674	0.29605	0.36213	0.42842	0.38475	0.36905	0.24463	0.18596	0.24804	0.18449	0.20853	0.15853
1253.6	0.30608	0.27938	0.34172	0.42321	0.37377	0.35435	0.24148	0.19294	0.23745	0.18306	0.19884	0.16074	0.57491	0.53192	0.46016	0.56589	0.52651	0.58401	0.55061	0.52053	0.52952	0.38799	0.39129	0.26534	0.30608	0.27938	0.34172	0.42321	0.37377	0.35435	0.24148	0.19294	0.23745	0.18306	0.19884	0.16074
1254.5	0.29526	0.28317	0.35249	0.43006	0.36102	0.35777	0.24535	0.20844	0.23458	0.19809	0.21019	0.15765	0.57611	0.54104	0.47275	0.57304	0.52081	0.57961	0.54149	0.53396	0.53889	0.39873	0.38473	0.26028	0.29526	0.28317	0.35249	0.43006	0.36102	0.35777	0.24535	0.20844	0.23458	0.19809	0.21019	0.15765
1255.4	0.28392	0.27754	0.35281	0.42837	0.36495	0.37327	0.23677	0.19913	0.24641	0.20139	0.2121	0.15439	0.57354	0.54283	0.48615	0.58153	0.54037	0.57628	0.52567	0.52764	0.53192	0.39292	0.39478	0.26923	0.28392	0.27754	0.35281	0.42837	0.36495	0.37327	0.23677	0.19913	0.24641	0.20139	0.2121	0.15439
1256.3	0.28482	0.26681	0.36343	0.39231	0.35497	0.37368	0.22646	0.19833	0.23312	0.19628	0.20143	0.15505	0.57418	0.52924	0.5077	0.5758	0.5406	0.58382	0.52006	0.52581	0.51446	0.38928	0.38602	0.27545	0.28482	0.26681	0.36343	0.39231	0.35497	0.37368	0.22646	0.19833	0.23312	0.19628	0.20143	0.15505
1257.2	0.27377	0.24316	0.34977	0.36572	0.3565	0.3593	0.21973	0.18465	0.22265	0.19556	0.1863	0.14397	0.56564	0.52269	0.50499	0.56019	0.53383	0.57587	0.49231	0.50021	0.49821	0.38335	0.38153	0.26643	0.27377	0.24316	0.34977	0.36572	0.3565	0.3593	0.21973	0.18465	0.22265	0.19556	0.1863	0.14397
1258	0.28103	0.2611	0.3493	0.36297	0.36079	0.37105	0.23701	0.18593	0.22884	0.20128	0.18604	0.14073	0.58062	0.54594	0.51258	0.55447	0.54841	0.59234	0.51492	0.51197	0.50721	0.39153	0.39187	0.26413	0.28103	0.2611	0.3493	0.36297	0.36079	0.37105	0.23701	0.18593	0.22884	0.20128	0.18604	0.14073
1258.9	0.26662	0.26196	0.3392	0.35931	0.3625	0.36876	0.22618	0.17748	0.23345	0.19458	0.18731	0.13271	0.57151	0.54661	0.52412	0.5621	0.56099	0.60294	0.50837	0.50877	0.49641	0.38953	0.39275	0.2643	0.26662	0.26196	0.3392	0.35931	0.3625	0.36876	0.22618	0.17748	0.23345	0.19458	0.18731	0.13271
1259.8	0.26933	0.25395	0.33167	0.34557	0.34884	0.35366	0.22517	0.18253	0.23083	0.18995	0.18532	0.12435	0.57309	0.54729	0.51886	0.55624	0.55813	0.60499	0.52462	0.51391	0.49998	0.38321	0.38415	0.25037	0.26933	0.25395	0.33167	0.34557	0.34884	0.35366	0.22517	0.18253	0.23083	0.18995	0.18532	0.12435
1260.7	0.25718	0.25509	0.31723	0.34955	0.33226	0.35546	0.22256	0.18368	0.2331	0.18774	0.18029	0.11826	0.56594	0.56279	0.51455	0.55444	0.55074	0.60046	0.52701	0.50332	0.50846	0.38963	0.38586	0.23654	0.25718	0.25509	0.31723	0.34955	0.33226	0.35546	0.22256	0.18368	0.2331	0.18774	0.18029	0.11826
1261.6	0.25775	0.25933	0.32416	0.34895	0.31408	0.3796	0.23242	0.18217	0.23979	0.19025	0.19154	0.11775	0.57601	0.57585	0.53329	0.57092	0.57034	0.62639	0.54294	0.51865	0.51975	0.40055	0.39539	0.24145	0.25775	0.25933	0.32416	0.34895	0.31408	0.3796	0.23242	0.18217	0.23979	0.19025	0.19154	0.11775
1262.5	0.25046	0.25146	0.31792	0.34896	0.33154	0.38427	0.22969	0.18369	0.24599	0.19806	0.20572	0.10977	0.57816	0.5833	0.55122	0.59534	0.58589	0.63416	0.54088	0.52026	0.52572	0.41404	0.40191	0.2422	0.25046	0.25146	0.31792	0.34896	0.33154	0.38427	0.22969	0.18369	0.24599	0.19806	0.20572	0.10977
1263.4	0.2436	0.23257	0.28162	0.32912	0.30981	0.36421	0.23027	0.18461	0.22915	0.18079	0.19049	0.11449	0.57947	0.58875	0.53405	0.58666	0.56013	0.6218	0.54089	0.50505	0.51908	0.40745	0.38798	0.24428	0.2436	0.23257	0.28162	0.32912	0.30981	0.36421	0.23027	0.18461	0.22915	0.18079	0.19049	0.11449
1264.3	0.23137	0.20103	0.2696	0.31769	0.30137	0.35396	0.22051	0.1803	0.22163	0.16892	0.18502	0.10826	0.56989	0.57421	0.54007	0.60076	0.54996	0.60055	0.51749	0.49541	0.505	0.40576	0.38105	0.23908	0.23137	0.20103	0.2696	0.31769	0.30137	0.35396	0.22051	0.1803	0.22163	0.16892	0.18502	0.10826
1265.2	0.22504	0.19548	0.25776	0.30917	0.30234	0.34206	0.21978	0.18013	0.22232	0.17537	0.18662	0.10464	0.57831	0.57867	0.54299	0.61787	0.55492	0.59837	0.51338	0.49488	0.50847	0.41059	0.38786	0.24126	0.22504	0.19548	0.25776	0.30917	0.30234	0.34206	0.21978	0.18013	0.22232	0.17537	0.18662	0.10464
1266.1	0.22487	0.20783	0.26424	0.31745	0.31741	0.33771	0.22567	0.18507	0.2262	0.18446	0.19223	0.1106	0.59803	0.60918	0.56218	0.62614	0.55912	0.59227	0.52871	0.49559	0.52257	0.41772	0.39083	0.24137	0.22487	0.20783	0.26424	0.31745	0.31741	0.33771	0.22567	0.18507	0.2262	0.18446	0.19223	0.1106
1266.9	0.21091	0.21654	0.26123	0.33246	0.2881	0.33774	0.22428	0.18527	0.23045	0.17122	0.18612	0.12501	0.60795	0.61825	0.57161	0.63607	0.5513	0.60239	0.52349	0.51174	0.52845	0.40899	0.39491	0.25415	0.21091	0.21654	0.26123	0.33246	0.2881	0.33774	0.22428	0.18527	0.23045	0.17122	0.18612	0.12501
1267.8	0.20982	0.20818	0.26691	0.32929	0.30562	0.35393	0.22713	0.18899	0.23812	0.19275	0.1939	0.12577	0.61561	0.61884	0.59948	0.65664	0.58139	0.61073	0.51859	0.52728	0.53459	0.41328	0.40352	0.2537	0.20982	0.20818	0.26691	0.32929	0.30562	0.35393	0.22713	0.18899	0.23812	0.19275	0.1939	0.12577
1268.7	0.20817	0.21946	0.27404	0.33208	0.30954	0.38717	0.23833	0.19685	0.24396	0.20899	0.19604	0.13671	0.62662	0.65009	0.61245	0.66672	0.58153	0.63904	0.51832	0.53711	0.54898	0.41894	0.40774	0.26706	0.20817	0.21946	0.27404	0.33208	0.30954	0.38717	0.23833	0.19685	0.24396	0.20899	0.19604	0.13671
1269.6	0.20177	0.20452	0.29147	0.3332	0.31606	0.37892	0.23906	0.20666	0.24772	0.20152	0.20697	0.13086	0.61965	0.67443	0.64034	0.67487	0.59104	0.64259	0.51551	0.55158	0.54796	0.41089	0.40949	0.26832	0.20177	0.20452	0.29147	0.3332	0.31606	0.37892	0.23906	0.20666	0.24772	0.20152	0.20697	0.13086
1270.5	0.19996	0.19321	0.28719	0.33799	0.3221	0.36811	0.2451	0.22279	0.24829	0.18945	0.20596	0.12807	0.61717	0.68224	0.6475	0.6947	0.5923	0.64418	0.51414	0.56544	0.54934	0.411	0.41372	0.27128	0.19996	0.19321	0.28719	0.33799	0.3221	0.36811	0.2451	0.22279	0.24829	0.18945	0.20596	0.12807
1271.4	0.19822	0.16361	0.2929	0.32125	0.32767	0.35988	0.24491	0.22299	0.24299	0.19534	0.21212	0.12354	0.61876	0.6797	0.65358	0.69628	0.57282	0.62886	0.51501	0.54968	0.54701	0.40446	0.40697	0.26214	0.19822	0.16361	0.2929	0.32125	0.32767	0.35988	0.24491	0.22299	0.24299	0.19534	0.21212	0.12354
1272.3	0.19443	0.16982	0.31227	0.33918	0.33519	0.36191	0.2499	0.22393	0.24088	0.19076	0.20873	0.12912	0.62963	0.70018	0.6754	0.70774	0.56988	0.63618	0.53038	0.5543	0.55518	0.41027	0.41478	0.25934	0.19443	0.16982	0.31227	0.33918	0.33519	0.36191	0.2499	0.22393	0.24088	0.19076	0.20873	0.12912
1273.2	0.19264	0.16217	0.31766	0.342	0.35017	0.35173	0.24918	0.21952	0.23901	0.19079	0.21099	0.13139	0.63517	0.7001	0.69668	0.72236	0.58206	0.65223	0.54497	0.55445	0.5696	0.41704	0.41807	0.2556	0.19264	0.16217	0.31766	0.342	0.35017	0.35173	0.24918	0.21952	0.23901	0.19079	0.21099	0.13139
1274.1	0.18377	0.17578	0.29316	0.3433	0.34589	0.35197	0.25019	0.20916	0.24486	0.1929	0.21444	0.13288	0.64015	0.70233	0.67878	0.7319	0.57212	0.65243	0.54601	0.5455	0.57632	0.4196	0.42369	0.25423	0.18377	0.17578	0.29316	0.3433	0.34589	0.35197	0.25019	0.20916	0.24486	0.1929	0.21444	0.13288
1274.9	0.18973	0.17218	0.28135	0.34338	0.34728	0.36881	0.24537	0.21606	0.24251	0.2011	0.20476	0.13413	0.63668	0.70053	0.67906	0.74113	0.57137	0.66654	0.55216	0.54735	0.58584	0.41824	0.41765	0.2557	0.18973	0.17218	0.28135	0.34338	0.34728	0.36881	0.24537	0.21606	0.24251	0.2011	0.20476	0.13413
1275.8	0.18898	0.18231	0.26972	0.33796	0.3435	0.37343	0.26442	0.217	0.2377	0.20137	0.20257	0.13781	0.6261	0.71557	0.67731	0.74483	0.58247	0.67904	0.56229	0.54011	0.59124	0.42162	0.4182	0.25594	0.18898	0.18231	0.26972	0.33796	0.3435	0.37343	0.26442	0.217	0.2377	0.20137	0.20257	0.13781
1276.7	0.19291	0.18369	0.26708	0.31742	0.3488	0.37851	0.2592	0.22147	0.24674	0.19589	0.21025	0.13968	0.62677	0.72558	0.6715	0.73924	0.58111	0.70776	0.5463	0.53472	0.60143	0.42054	0.42425	0.25761	0.19291	0.18369	0.26708	0.31742	0.3488	0.37851	0.2592	0.22147	0.24674	0.19589	0.21025	0.13968
1277.6	0.1905	0.19087	0.25931	0.32744	0.34536	0.36971	0.28078	0.22485	0.24243	0.18938	0.21403	0.13111	0.62393	0.73287	0.66652	0.75719	0.58241	0.69748	0.53462	0.53413	0.59329	0.42081	0.41574	0.25549	0.1905	0.19087	0.25931	0.32744	0.34536	0.36971	0.28078	0.22485	0.24243	0.18938	0.21403	0.13111
1278.5	0.19585	0.19645	0.27245	0.34388	0.35392	0.39216	0.30023	0.23553	0.23726	0.18413	0.20576	0.13238	0.63258	0.73369	0.68499	0.77454	0.59213	0.72443	0.54143	0.54821	0.6023	0.41919	0.40683	0.25613	0.19585	0.19645	0.27245	0.34388	0.35392	0.39216	0.30023	0.23553	0.23726	0.18413	0.20576	0.13238
1279.4	0.19919	0.21535	0.29652	0.35177	0.35407	0.39561	0.32593	0.23052	0.23994	0.18891	0.22029	0.13356	0.64123	0.74142	0.69249	0.78037	0.59469	0.73537	0.55271	0.54871	0.60971	0.42274	0.42073	0.25497	0.19919	0.21535	0.29652	0.35177	0.35407	0.39561	0.32593	0.23052	0.23994	0.18891	0.22029	0.13356
1280.3	0.19629	0.20156	0.28878	0.35432	0.35325	0.38728	0.30428	0.22905	0.22511	0.17251	0.21681	0.12422	0.63865	0.72514	0.70407	0.7901	0.60645	0.73883	0.54137	0.54644	0.59827	0.41543	0.4154	0.25003	0.19629	0.20156	0.28878	0.35432	0.35325	0.38728	0.30428	0.22905	0.22511	0.17251	0.21681	0.12422
1281.2	0.19987	0.20151	0.28393	0.37612	0.35179	0.37233	0.32122	0.23317	0.22546	0.17177	0.21886	0.11915	0.62993	0.71088	0.70562	0.80913	0.61463	0.72786	0.56541	0.54433	0.60078	0.41356	0.41777	0.25134	0.19987	0.20151	0.28393	0.37612	0.35179	0.37233	0.32122	0.23317	0.22546	0.17177	0.21886	0.11915
1282	0.20377	0.20307	0.28922	0.3686	0.34743	0.37443	0.32531	0.23862	0.2284	0.17195	0.21962	0.12122	0.62841	0.70223	0.71545	0.80314	0.61425	0.73971	0.58149	0.54594	0.59932	0.41101	0.43209	0.24897	0.20377	0.20307	0.28922	0.3686	0.34743	0.37443	0.32531	0.23862	0.2284	0.17195	0.21962	0.12122
1282.9	0.20294	0.18755	0.2876	0.34932	0.34162	0.34002	0.31852	0.23861	0.21969	0.16339	0.19975	0.12173	0.62058	0.68698	0.71865	0.79297	0.6148	0.73037	0.57654	0.54122	0.59692	0.39625	0.41263	0.24925	0.20294	0.18755	0.2876	0.34932	0.34162	0.34002	0.31852	0.23861	0.21969	0.16339	0.19975	0.12173
1283.8	0.19996	0.17338	0.27231	0.34257	0.34797	0.33021	0.29846	0.23496	0.21319	0.15943	0.19541	0.11843	0.5991	0.66885	0.71914	0.78759	0.61972	0.73207	0.55295	0.53929	0.5742	0.38313	0.41089	0.24546	0.19996	0.17338	0.27231	0.34257	0.34797	0.33021	0.29846	0.23496	0.21319	0.15943	0.19541	0.11843
1284.7	0.20024	0.17604	0.28243	0.34744	0.35011	0.32917	0.31489	0.23179	0.22752	0.16837	0.19573	0.1227	0.59622	0.6618	0.71692	0.79166	0.62199	0.7523	0.55789	0.53875	0.58352	0.38372	0.41864	0.24253	0.20024	0.17604	0.28243	0.34744	0.35011	0.32917	0.31489	0.23179	0.22752	0.16837	0.19573	0.1227
1285.6	0.19536	0.17629	0.27713	0.32863	0.34497	0.32586	0.29948	0.22522	0.21588	0.17237	0.19312	0.12401	0.58885	0.65951	0.71417	0.7821	0.61492	0.76061	0.54403	0.54547	0.5733	0.38905	0.41306	0.24887	0.19536	0.17629	0.27713	0.32863	0.34497	0.32586	0.29948	0.22522	0.21588	0.17237	0.19312	0.12401
1286.5	0.19401	0.18003	0.27745	0.32647	0.35815	0.3209	0.28951	0.23518	0.21515	0.17476	0.19247	0.12664	0.58941	0.66154	0.71345	0.76806	0.61939	0.75468	0.54851	0.56068	0.58236	0.38205	0.40804	0.25115	0.19401	0.18003	0.27745	0.32647	0.35815	0.3209	0.28951	0.23518	0.21515	0.17476	0.19247	0.12664
1287.4	0.19115	0.17464	0.26766	0.3425	0.36777	0.33375	0.29533	0.23567	0.21564	0.18186	0.21277	0.121	0.59454	0.65121	0.71912	0.7735	0.6301	0.75498	0.55809	0.56479	0.57973	0.39907	0.42843	0.24899	0.19115	0.17464	0.26766	0.3425	0.36777	0.33375	0.29533	0.23567	0.21564	0.18186	0.21277	0.121
1288.3	0.17207	0.17087	0.24791	0.33425	0.3476	0.30829	0.27954	0.24443	0.20634	0.16378	0.20387	0.11633	0.61085	0.64275	0.70921	0.78195	0.6151	0.76385	0.56369	0.56752	0.5876	0.40741	0.41848	0.24958	0.17207	0.17087	0.24791	0.33425	0.3476	0.30829	0.27954	0.24443	0.20634	0.16378	0.20387	0.11633
1289.1	0.17938	0.17235	0.25084	0.34602	0.34525	0.30697	0.25367	0.25258	0.2066	0.15662	0.19629	0.10478	0.61778	0.63157	0.71842	0.78472	0.60368	0.76578	0.55895	0.57767	0.60784	0.40843	0.40524	0.24856	0.17938	0.17235	0.25084	0.34602	0.34525	0.30697	0.25367	0.25258	0.2066	0.15662	0.19629	0.10478
1290	0.18135	0.16079	0.25811	0.35488	0.34372	0.3197	0.26029	0.26073	0.21948	0.15742	0.19522	0.09446	0.64316	0.61047	0.72493	0.80996	0.61114	0.7768	0.57413	0.59091	0.63181	0.41352	0.4067	0.24131	0.18135	0.16079	0.25811	0.35488	0.34372	0.3197	0.26029	0.26073	0.21948	0.15742	0.19522	0.09446
1290.9	0.18073	0.15152	0.23485	0.34176	0.33913	0.31251	0.23788	0.24627	0.20332	0.14878	0.17678	0.086668	0.64307	0.58952	0.7107	0.81514	0.61128	0.78053	0.56143	0.58733	0.61511	0.42391	0.39621	0.24001	0.18073	0.15152	0.23485	0.34176	0.33913	0.31251	0.23788	0.24627	0.20332	0.14878	0.17678	0.086668
1291.8	0.19366	0.17025	0.22896	0.34407	0.34733	0.31212	0.22474	0.24361	0.21278	0.16615	0.17506	0.094284	0.6545	0.59721	0.72156	0.83366	0.64074	0.8117	0.57279	0.60506	0.62939	0.43282	0.40949	0.24743	0.19366	0.17025	0.22896	0.34407	0.34733	0.31212	0.22474	0.24361	0.21278	0.16615	0.17506	0.094284
1292.7	0.19493	0.17176	0.22468	0.33936	0.33628	0.32335	0.23138	0.22685	0.20962	0.16914	0.17313	0.089286	0.64843	0.58749	0.73026	0.82942	0.65024	0.80421	0.5813	0.60365	0.62932	0.42856	0.40313	0.24558	0.19493	0.17176	0.22468	0.33936	0.33628	0.32335	0.23138	0.22685	0.20962	0.16914	0.17313	0.089286
1293.6	0.18371	0.18054	0.22603	0.31938	0.34142	0.31935	0.23868	0.2237	0.20683	0.17628	0.1725	0.10179	0.65854	0.59418	0.74913	0.82713	0.69265	0.7946	0.60702	0.62679	0.61968	0.44331	0.41821	0.25963	0.18371	0.18054	0.22603	0.31938	0.34142	0.31935	0.23868	0.2237	0.20683	0.17628	0.1725	0.10179
1294.4	0.1806	0.18287	0.21438	0.30582	0.3435	0.31853	0.2221	0.20621	0.19583	0.1611	0.15994	0.10628	0.63758	0.59412	0.75771	0.81511	0.70996	0.80495	0.6047	0.61367	0.61364	0.42197	0.412	0.25883	0.1806	0.18287	0.21438	0.30582	0.3435	0.31853	0.2221	0.20621	0.19583	0.1611	0.15994	0.10628
1295.3	0.17396	0.18844	0.20931	0.30693	0.32842	0.32526	0.21747	0.19019	0.19415	0.15766	0.16876	0.10504	0.64083	0.58931	0.76426	0.82857	0.73305	0.82492	0.61211	0.60503	0.61371	0.42248	0.43422	0.25907	0.17396	0.18844	0.20931	0.30693	0.32842	0.32526	0.21747	0.19019	0.19415	0.15766	0.16876	0.10504
1296.2	0.17505	0.18634	0.20699	0.2975	0.31659	0.33546	0.22385	0.18365	0.18513	0.14479	0.17053	0.099022	0.63423	0.5907	0.76648	0.82825	0.71919	0.81978	0.60407	0.5947	0.61406	0.4158	0.42953	0.25761	0.17505	0.18634	0.20699	0.2975	0.31659	0.33546	0.22385	0.18365	0.18513	0.14479	0.17053	0.099022
1297.1	0.18151	0.18855	0.21786	0.30366	0.33246	0.34325	0.20715	0.1748	0.19288	0.15033	0.17099	0.10937	0.6455	0.5849	0.78321	0.83902	0.75304	0.81874	0.59698	0.60367	0.62186	0.42066	0.44545	0.26023	0.18151	0.18855	0.21786	0.30366	0.33246	0.34325	0.20715	0.1748	0.19288	0.15033	0.17099	0.10937
1298	0.19695	0.20033	0.22021	0.31868	0.34445	0.35015	0.20027	0.16875	0.18153	0.14368	0.16712	0.11058	0.65934	0.5863	0.78449	0.86224	0.75368	0.83214	0.58496	0.59844	0.61743	0.42376	0.45066	0.25774	0.19695	0.20033	0.22021	0.31868	0.34445	0.35015	0.20027	0.16875	0.18153	0.14368	0.16712	0.11058
1298.9	0.21317	0.21211	0.22401	0.32881	0.33815	0.34211	0.20281	0.16744	0.17704	0.14589	0.17866	0.10989	0.68126	0.58914	0.78944	0.87153	0.76478	0.80903	0.59032	0.61452	0.60968	0.44301	0.46439	0.26122	0.21317	0.21211	0.22401	0.32881	0.33815	0.34211	0.20281	0.16744	0.17704	0.14589	0.17866	0.10989
1299.8	0.22283	0.22834	0.22799	0.33284	0.34109	0.34102	0.20309	0.17902	0.18567	0.12717	0.18413	0.11816	0.69156	0.6022	0.79711	0.88608	0.77682	0.79341	0.59202	0.6303	0.62108	0.42807	0.45505	0.26914	0.22283	0.22834	0.22799	0.33284	0.34109	0.34102	0.20309	0.17902	0.18567	0.12717	0.18413	0.11816
1300.6	0.21905	0.22708	0.23004	0.32069	0.31845	0.33179	0.18256	0.17359	0.17984	0.11765	0.16984	0.12922	0.68831	0.58276	0.7858	0.88145	0.77546	0.76889	0.58943	0.63034	0.61507	0.42196	0.44571	0.27102	0.21905	0.22708	0.23004	0.32069	0.31845	0.33179	0.18256	0.17359	0.17984	0.11765	0.16984	0.12922
1301.5	0.23538	0.24144	0.24673	0.31115	0.31493	0.32543	0.19691	0.17557	0.18088	0.12011	0.17532	0.13498	0.6887	0.59512	0.77519	0.87474	0.76896	0.76059	0.61074	0.63085	0.59777	0.42752	0.45397	0.27735	0.23538	0.24144	0.24673	0.31115	0.31493	0.32543	0.19691	0.17557	0.18088	0.12011	0.17532	0.13498
1302.4	0.22499	0.24208	0.2337	0.28465	0.30121	0.31244	0.18474	0.16236	0.18511	0.12487	0.17733	0.12585	0.67245	0.59698	0.74858	0.85231	0.75234	0.72593	0.59637	0.62365	0.59443	0.43024	0.43283	0.2692	0.22499	0.24208	0.2337	0.28465	0.30121	0.31244	0.18474	0.16236	0.18511	0.12487	0.17733	0.12585
1303.3	0.21731	0.25605	0.22325	0.27221	0.31131	0.30851	0.18212	0.16423	0.19938	0.12504	0.17717	0.13249	0.65702	0.59626	0.7312	0.82929	0.74959	0.71248	0.58981	0.61322	0.60226	0.41804	0.42846	0.26286	0.21731	0.25605	0.22325	0.27221	0.31131	0.30851	0.18212	0.16423	0.19938	0.12504	0.17717	0.13249
1304.2	0.22502	0.25213	0.23563	0.26543	0.31397	0.31092	0.19197	0.15856	0.18904	0.15133	0.17766	0.1326	0.65392	0.59239	0.72752	0.80732	0.7481	0.69512	0.58692	0.61452	0.59707	0.44519	0.43755	0.26002	0.22502	0.25213	0.23563	0.26543	0.31397	0.31092	0.19197	0.15856	0.18904	0.15133	0.17766	0.1326
1305.1	0.23154	0.25616	0.23451	0.25728	0.33121	0.31063	0.19784	0.14767	0.19059	0.15576	0.19465	0.13054	0.65276	0.59715	0.70026	0.77922	0.73742	0.65906	0.60237	0.59916	0.59175	0.45091	0.4336	0.25539	0.23154	0.25616	0.23451	0.25728	0.33121	0.31063	0.19784	0.14767	0.19059	0.15576	0.19465	0.13054
1305.9	0.23547	0.25427	0.23293	0.27739	0.34441	0.30883	0.19563	0.15076	0.19459	0.14075	0.19016	0.12204	0.65677	0.5904	0.68507	0.7796	0.735	0.63263	0.60252	0.59816	0.60305	0.43994	0.41784	0.24717	0.23547	0.25427	0.23293	0.27739	0.34441	0.30883	0.19563	0.15076	0.19459	0.14075	0.19016	0.12204
1306.8	0.23631	0.24431	0.23344	0.28834	0.35033	0.31655	0.20138	0.16188	0.18107	0.13287	0.19989	0.13495	0.65104	0.57446	0.67342	0.75796	0.72386	0.61921	0.60427	0.6038	0.59601	0.42585	0.43217	0.25806	0.23631	0.24431	0.23344	0.28834	0.35033	0.31655	0.20138	0.16188	0.18107	0.13287	0.19989	0.13495
1307.7	0.24575	0.2423	0.25164	0.3022	0.34508	0.32291	0.19691	0.15987	0.1694	0.14595	0.18867	0.139	0.65377	0.59693	0.66976	0.76225	0.70026	0.59903	0.59902	0.60313	0.58978	0.43538	0.42095	0.27218	0.24575	0.2423	0.25164	0.3022	0.34508	0.32291	0.19691	0.15987	0.1694	0.14595	0.18867	0.139
1308.6	0.25284	0.25874	0.25812	0.31973	0.36397	0.32807	0.19696	0.15957	0.18713	0.14867	0.18647	0.15523	0.65711	0.6056	0.65189	0.7634	0.68336	0.60433	0.607	0.59721	0.60003	0.42877	0.4254	0.28138	0.25284	0.25874	0.25812	0.31973	0.36397	0.32807	0.19696	0.15957	0.18713	0.14867	0.18647	0.15523
1309.5	0.26311	0.26158	0.28519	0.33437	0.37057	0.33686	0.20166	0.16656	0.18404	0.14426	0.17592	0.16667	0.65113	0.61212	0.66221	0.75242	0.67832	0.61088	0.60017	0.59422	0.60297	0.42583	0.44784	0.29409	0.26311	0.26158	0.28519	0.33437	0.37057	0.33686	0.20166	0.16656	0.18404	0.14426	0.17592	0.16667
1310.3	0.24065	0.25017	0.28139	0.31296	0.35255	0.34747	0.17996	0.15484	0.16564	0.14688	0.17416	0.17351	0.62907	0.60584	0.64408	0.71479	0.65411	0.6178	0.57565	0.57412	0.59396	0.42954	0.4409	0.30614	0.24065	0.25017	0.28139	0.31296	0.35255	0.34747	0.17996	0.15484	0.16564	0.14688	0.17416	0.17351
1311.2	0.25508	0.25896	0.31024	0.31432	0.35883	0.36246	0.19235	0.16232	0.18963	0.15502	0.17804	0.17661	0.64024	0.62834	0.64737	0.72046	0.65157	0.63577	0.57441	0.57531	0.60648	0.42565	0.44866	0.31318	0.25508	0.25896	0.31024	0.31432	0.35883	0.36246	0.19235	0.16232	0.18963	0.15502	0.17804	0.17661
1312.1	0.26333	0.26774	0.31435	0.3221	0.36642	0.38198	0.20899	0.1641	0.19244	0.14487	0.18986	0.1744	0.64974	0.62106	0.63671	0.72375	0.65138	0.64752	0.58432	0.58099	0.59655	0.42232	0.47427	0.31199	0.26333	0.26774	0.31435	0.3221	0.36642	0.38198	0.20899	0.1641	0.19244	0.14487	0.18986	0.1744
1313	0.26059	0.26456	0.3093	0.32301	0.36834	0.38175	0.2007	0.16855	0.18557	0.14612	0.18919	0.16385	0.64568	0.63207	0.62659	0.71865	0.6473	0.6313	0.57672	0.56986	0.60084	0.42183	0.47668	0.31023	0.26059	0.26456	0.3093	0.32301	0.36834	0.38175	0.2007	0.16855	0.18557	0.14612	0.18919	0.16385
1313.9	0.2622	0.26973	0.2922	0.33645	0.37011	0.38664	0.19267	0.17908	0.18862	0.15462	0.18788	0.15425	0.64783	0.64322	0.61567	0.73964	0.63995	0.63593	0.55605	0.57663	0.59995	0.42692	0.46688	0.30366	0.2622	0.26973	0.2922	0.33645	0.37011	0.38664	0.19267	0.17908	0.18862	0.15462	0.18788	0.15425
1314.8	0.28003	0.27894	0.30051	0.34195	0.39149	0.37465	0.20799	0.19169	0.21692	0.1675	0.18571	0.16024	0.6616	0.65955	0.62414	0.75014	0.63713	0.63273	0.5636	0.58603	0.61036	0.43513	0.48509	0.30569	0.28003	0.27894	0.30051	0.34195	0.39149	0.37465	0.20799	0.19169	0.21692	0.1675	0.18571	0.16024
1315.6	0.27674	0.28049	0.29131	0.34181	0.39004	0.35873	0.20421	0.18557	0.21754	0.1729	0.17963	0.16074	0.66556	0.66137	0.62733	0.74628	0.63852	0.60852	0.57258	0.5763	0.61293	0.45339	0.48189	0.30774	0.27674	0.28049	0.29131	0.34181	0.39004	0.35873	0.20421	0.18557	0.21754	0.1729	0.17963	0.16074
1316.5	0.26887	0.27034	0.29739	0.32517	0.38681	0.34342	0.19633	0.18845	0.20799	0.17554	0.18669	0.16986	0.65905	0.66232	0.63405	0.73238	0.63321	0.59536	0.56787	0.57012	0.61697	0.45414	0.47114	0.31045	0.26887	0.27034	0.29739	0.32517	0.38681	0.34342	0.19633	0.18845	0.20799	0.17554	0.18669	0.16986
1317.4	0.27288	0.25992	0.29448	0.31924	0.3635	0.34729	0.19508	0.18392	0.19269	0.1767	0.19646	0.17803	0.64899	0.65551	0.64255	0.73302	0.61575	0.61321	0.55281	0.5746	0.59763	0.45816	0.46877	0.31231	0.27288	0.25992	0.29448	0.31924	0.3635	0.34729	0.19508	0.18392	0.19269	0.1767	0.19646	0.17803
1318.3	0.25157	0.25517	0.30508	0.31728	0.36078	0.33622	0.19463	0.18243	0.19443	0.16589	0.20375	0.18238	0.65804	0.65274	0.64698	0.73248	0.59908	0.59935	0.55958	0.57631	0.59476	0.44943	0.47079	0.31948	0.25157	0.25517	0.30508	0.31728	0.36078	0.33622	0.19463	0.18243	0.19443	0.16589	0.20375	0.18238
1319.2	0.2572	0.25445	0.303	0.32235	0.36292	0.35761	0.19895	0.17828	0.17938	0.16049	0.21483	0.18524	0.65851	0.64551	0.6605	0.75472	0.60595	0.60083	0.56237	0.57556	0.59589	0.43989	0.46527	0.32409	0.2572	0.25445	0.303	0.32235	0.36292	0.35761	0.19895	0.17828	0.17938	0.16049	0.21483	0.18524
1320	0.26639	0.25832	0.28276	0.31704	0.35858	0.36723	0.18524	0.17521	0.16986	0.16522	0.21486	0.18324	0.63513	0.63397	0.64855	0.76618	0.58165	0.61495	0.53872	0.57187	0.58653	0.43198	0.45303	0.31859	0.26639	0.25832	0.28276	0.31704	0.35858	0.36723	0.18524	0.17521	0.16986	0.16522	0.21486	0.18324
1320.9	0.26869	0.26287	0.27394	0.32717	0.36252	0.36357	0.18241	0.18626	0.18116	0.1794	0.21282	0.17819	0.63507	0.62905	0.64256	0.78484	0.58542	0.62553	0.5299	0.57931	0.58926	0.44999	0.45164	0.31867	0.26869	0.26287	0.27394	0.32717	0.36252	0.36357	0.18241	0.18626	0.18116	0.1794	0.21282	0.17819
1321.8	0.26915	0.26837	0.2722	0.33317	0.37067	0.37109	0.18223	0.186	0.19492	0.17183	0.1944	0.16906	0.63371	0.6276	0.65285	0.79662	0.58171	0.61117	0.53447	0.57811	0.59013	0.43965	0.43556	0.31516	0.26915	0.26837	0.2722	0.33317	0.37067	0.37109	0.18223	0.186	0.19492	0.17183	0.1944	0.16906
1322.7	0.29032	0.28154	0.26212	0.33705	0.38596	0.38344	0.19758	0.19498	0.21027	0.18497	0.19943	0.1742	0.63036	0.63406	0.64918	0.81621	0.59266	0.6312	0.53267	0.58509	0.60177	0.44953	0.43185	0.31799	0.29032	0.28154	0.26212	0.33705	0.38596	0.38344	0.19758	0.19498	0.21027	0.18497	0.19943	0.1742
1323.6	0.28857	0.28893	0.26089	0.34765	0.37307	0.37	0.19422	0.2126	0.21547	0.19606	0.19849	0.17742	0.62311	0.64052	0.64024	0.8352	0.58257	0.62879	0.52609	0.60057	0.59548	0.46159	0.43734	0.32054	0.28857	0.28893	0.26089	0.34765	0.37307	0.37	0.19422	0.2126	0.21547	0.19606	0.19849	0.17742
1324.4	0.29376	0.30454	0.29954	0.35734	0.36958	0.37466	0.21395	0.2138	0.22447	0.19932	0.20169	0.18787	0.6422	0.65002	0.66736	0.85555	0.59431	0.62941	0.5592	0.61189	0.59849	0.46863	0.45492	0.32585	0.29376	0.30454	0.29954	0.35734	0.36958	0.37466	0.21395	0.2138	0.22447	0.19932	0.20169	0.18787
1325.3	0.30584	0.32486	0.31328	0.37283	0.3695	0.39005	0.22692	0.22	0.24082	0.20304	0.19718	0.20346	0.64797	0.65822	0.68147	0.8837	0.60014	0.62845	0.57399	0.61828	0.60403	0.46861	0.46688	0.33806	0.30584	0.32486	0.31328	0.37283	0.3695	0.39005	0.22692	0.22	0.24082	0.20304	0.19718	0.20346
1326.2	0.32627	0.34263	0.32703	0.38589	0.39307	0.39715	0.24705	0.2448	0.2584	0.22461	0.21221	0.21436	0.66091	0.66269	0.69857	0.91276	0.61626	0.65563	0.59149	0.64504	0.63163	0.48	0.48983	0.34659	0.32627	0.34263	0.32703	0.38589	0.39307	0.39715	0.24705	0.2448	0.2584	0.22461	0.21221	0.21436
1327.1	0.33987	0.34871	0.36056	0.38384	0.4011	0.39384	0.23986	0.23872	0.25112	0.23237	0.21943	0.21072	0.65978	0.66875	0.71745	0.93269	0.63426	0.66733	0.59785	0.64727	0.61964	0.48136	0.50221	0.33951	0.33987	0.34871	0.36056	0.38384	0.4011	0.39384	0.23986	0.23872	0.25112	0.23237	0.21943	0.21072
1328	0.34691	0.35949	0.36501	0.38469	0.42388	0.40336	0.24195	0.23046	0.25536	0.23265	0.22633	0.21691	0.67302	0.67682	0.71531	0.94709	0.65164	0.68099	0.59736	0.64672	0.6297	0.47308	0.51322	0.33461	0.34691	0.35949	0.36501	0.38469	0.42388	0.40336	0.24195	0.23046	0.25536	0.23265	0.22633	0.21691
1328.8	0.33845	0.36235	0.33845	0.37914	0.4337	0.40097	0.23795	0.24177	0.265	0.22983	0.23345	0.22259	0.65799	0.6921	0.69298	0.94501	0.6762	0.67916	0.58014	0.65436	0.64788	0.47607	0.51915	0.33595	0.33845	0.36235	0.33845	0.37914	0.4337	0.40097	0.23795	0.24177	0.265	0.22983	0.23345	0.22259
1329.7	0.33982	0.36454	0.31945	0.37297	0.43673	0.39541	0.23409	0.23826	0.2423	0.22932	0.23895	0.22296	0.63735	0.68652	0.68097	0.94235	0.67504	0.67377	0.5752	0.64997	0.6436	0.45546	0.50325	0.32926	0.33982	0.36454	0.31945	0.37297	0.43673	0.39541	0.23409	0.23826	0.2423	0.22932	0.23895	0.22296
1330.6	0.33147	0.36364	0.3376	0.37445	0.41741	0.39363	0.23845	0.23949	0.23578	0.23952	0.24326	0.22942	0.63793	0.69087	0.67885	0.93175	0.67778	0.65913	0.57999	0.65052	0.63401	0.46266	0.50439	0.32788	0.33147	0.36364	0.3376	0.37445	0.41741	0.39363	0.23845	0.23949	0.23578	0.23952	0.24326	0.22942
1331.5	0.33124	0.35938	0.32313	0.38495	0.40734	0.40453	0.24056	0.25725	0.24016	0.24902	0.24139	0.25016	0.63508	0.67437	0.67403	0.90843	0.67429	0.66196	0.58494	0.66512	0.64449	0.46363	0.51322	0.34211	0.33124	0.35938	0.32313	0.38495	0.40734	0.40453	0.24056	0.25725	0.24016	0.24902	0.24139	0.25016
1332.4	0.34357	0.37343	0.33599	0.39332	0.41994	0.40548	0.24718	0.27685	0.24468	0.25267	0.243	0.25175	0.6288	0.69024	0.6878	0.89306	0.68126	0.66158	0.58368	0.67773	0.65232	0.46189	0.51807	0.35104	0.34357	0.37343	0.33599	0.39332	0.41994	0.40548	0.24718	0.27685	0.24468	0.25267	0.243	0.25175
1333.2	0.36429	0.37537	0.35225	0.40795	0.42591	0.40734	0.25287	0.27967	0.24883	0.25827	0.25004	0.25264	0.63474	0.68669	0.69397	0.90033	0.66905	0.67244	0.59422	0.68385	0.65111	0.46789	0.52774	0.34957	0.36429	0.37537	0.35225	0.40795	0.42591	0.40734	0.25287	0.27967	0.24883	0.25827	0.25004	0.25264
1334.1	0.38019	0.39401	0.38571	0.40976	0.45132	0.41539	0.25777	0.29283	0.26622	0.27355	0.26078	0.2639	0.66556	0.71351	0.71222	0.88648	0.69037	0.689	0.59872	0.70433	0.65774	0.50306	0.55197	0.34669	0.38019	0.39401	0.38571	0.40976	0.45132	0.41539	0.25777	0.29283	0.26622	0.27355	0.26078	0.2639
1335	0.4078	0.41965	0.40954	0.41539	0.49471	0.42737	0.26864	0.30355	0.28912	0.2825	0.27597	0.2748	0.66932	0.71832	0.71244	0.87474	0.70141	0.71377	0.61246	0.70661	0.67607	0.51491	0.56054	0.35923	0.4078	0.41965	0.40954	0.41539	0.49471	0.42737	0.26864	0.30355	0.28912	0.2825	0.27597	0.2748
1335.9	0.42166	0.44018	0.42085	0.42729	0.50329	0.42669	0.28085	0.29544	0.29231	0.28363	0.28465	0.28502	0.67447	0.73507	0.71023	0.87844	0.70933	0.71716	0.60676	0.70565	0.67514	0.52526	0.56459	0.36042	0.42166	0.44018	0.42085	0.42729	0.50329	0.42669	0.28085	0.29544	0.29231	0.28363	0.28465	0.28502
1336.7	0.43452	0.44107	0.42204	0.4389	0.49714	0.43536	0.29278	0.29013	0.3009	0.3011	0.28227	0.29323	0.67362	0.71917	0.70234	0.86656	0.70837	0.71825	0.62354	0.70068	0.68019	0.54701	0.56645	0.36039	0.43452	0.44107	0.42204	0.4389	0.49714	0.43536	0.29278	0.29013	0.3009	0.3011	0.28227	0.29323
1337.6	0.4483	0.45973	0.43096	0.46364	0.52467	0.45143	0.29717	0.3095	0.31439	0.31951	0.2875	0.31197	0.69315	0.72069	0.69851	0.84796	0.7213	0.72986	0.63682	0.71316	0.68696	0.56538	0.57572	0.36906	0.4483	0.45973	0.43096	0.46364	0.52467	0.45143	0.29717	0.3095	0.31439	0.31951	0.2875	0.31197
1338.5	0.43397	0.43763	0.43057	0.46762	0.52242	0.45076	0.30168	0.30249	0.31956	0.30879	0.27688	0.3127	0.68195	0.68193	0.68222	0.82547	0.71443	0.73381	0.63274	0.7045	0.69374	0.55756	0.57471	0.37982	0.43397	0.43763	0.43057	0.46762	0.52242	0.45076	0.30168	0.30249	0.31956	0.30879	0.27688	0.3127
1339.4	0.42488	0.42158	0.41122	0.46411	0.51401	0.45281	0.30302	0.29451	0.3093	0.29843	0.28971	0.32378	0.68314	0.67424	0.66662	0.81453	0.71848	0.72495	0.62212	0.70402	0.67847	0.56156	0.58756	0.37516	0.42488	0.42158	0.41122	0.46411	0.51401	0.45281	0.30302	0.29451	0.3093	0.29843	0.28971	0.32378
1340.3	0.41316	0.42909	0.42628	0.46382	0.53217	0.45607	0.31881	0.30489	0.33175	0.30787	0.28464	0.33835	0.70443	0.67275	0.66661	0.77693	0.73111	0.71894	0.63192	0.71436	0.69921	0.57206	0.59232	0.3778	0.41316	0.42909	0.42628	0.46382	0.53217	0.45607	0.31881	0.30489	0.33175	0.30787	0.28464	0.33835
1341.1	0.41367	0.43365	0.44119	0.45911	0.56232	0.46975	0.33355	0.32148	0.34392	0.30776	0.29228	0.35562	0.71707	0.67731	0.66918	0.76196	0.74967	0.72042	0.64267	0.73426	0.70546	0.57376	0.59379	0.38516	0.41367	0.43365	0.44119	0.45911	0.56232	0.46975	0.33355	0.32148	0.34392	0.30776	0.29228	0.35562
1342	0.40539	0.42811	0.44021	0.43562	0.57564	0.4768	0.34418	0.32251	0.33858	0.30236	0.29232	0.35713	0.70338	0.66705	0.66648	0.74371	0.75421	0.71674	0.62809	0.72331	0.71013	0.56148	0.58894	0.38004	0.40539	0.42811	0.44021	0.43562	0.57564	0.4768	0.34418	0.32251	0.33858	0.30236	0.29232	0.35713
1342.9	0.4168	0.44573	0.45531	0.45597	0.57648	0.4991	0.36423	0.3329	0.34954	0.31986	0.31223	0.36969	0.71033	0.69219	0.67137	0.7412	0.75688	0.72572	0.64045	0.73504	0.72449	0.56074	0.60182	0.38051	0.4168	0.44573	0.45531	0.45597	0.57648	0.4991	0.36423	0.3329	0.34954	0.31986	0.31223	0.36969
1343.8	0.40519	0.44762	0.44937	0.46716	0.56292	0.49484	0.3551	0.33455	0.35083	0.32368	0.287	0.3739	0.70011	0.69158	0.65444	0.71953	0.7357	0.71992	0.63752	0.73876	0.73421	0.56272	0.59149	0.3823	0.40519	0.44762	0.44937	0.46716	0.56292	0.49484	0.3551	0.33455	0.35083	0.32368	0.287	0.3739
1344.6	0.40484	0.43847	0.44553	0.47989	0.55438	0.50597	0.35513	0.35285	0.33914	0.31967	0.2977	0.37489	0.69044	0.69328	0.65325	0.73278	0.72139	0.71627	0.63364	0.73739	0.73197	0.57135	0.58542	0.37417	0.40484	0.43847	0.44553	0.47989	0.55438	0.50597	0.35513	0.35285	0.33914	0.31967	0.2977	0.37489
1345.5	0.39402	0.4448	0.443	0.49521	0.54715	0.52044	0.36165	0.34636	0.3359	0.33454	0.30254	0.38666	0.69244	0.70491	0.64555	0.7312	0.70896	0.71868	0.63199	0.73417	0.73265	0.59369	0.59776	0.36518	0.39402	0.4448	0.443	0.49521	0.54715	0.52044	0.36165	0.34636	0.3359	0.33454	0.30254	0.38666
1346.4	0.39247	0.44522	0.46506	0.52918	0.54898	0.53309	0.38171	0.35822	0.35816	0.34424	0.29828	0.41054	0.69869	0.70345	0.654	0.73024	0.70791	0.72591	0.63991	0.74947	0.74291	0.59703	0.59981	0.37664	0.39247	0.44522	0.46506	0.52918	0.54898	0.53309	0.38171	0.35822	0.35816	0.34424	0.29828	0.41054
1347.3	0.40099	0.45264	0.44486	0.53398	0.55374	0.53549	0.37976	0.3673	0.36915	0.346	0.30281	0.43076	0.69529	0.7053	0.63764	0.72823	0.70204	0.72085	0.62123	0.75645	0.74665	0.6126	0.59513	0.38423	0.40099	0.45264	0.44486	0.53398	0.55374	0.53549	0.37976	0.3673	0.36915	0.346	0.30281	0.43076
1348.1	0.40462	0.44594	0.45409	0.53084	0.56628	0.54469	0.38165	0.37892	0.39117	0.34869	0.32123	0.45073	0.69305	0.70356	0.62996	0.71649	0.71503	0.71473	0.61689	0.76096	0.75518	0.61853	0.60391	0.38282	0.40462	0.44594	0.45409	0.53084	0.56628	0.54469	0.38165	0.37892	0.39117	0.34869	0.32123	0.45073
1349	0.41972	0.45108	0.4508	0.53229	0.58789	0.56762	0.40026	0.3694	0.40854	0.35598	0.33022	0.47504	0.70392	0.71017	0.61293	0.71256	0.72835	0.72055	0.63438	0.76732	0.76545	0.62582	0.62753	0.39373	0.41972	0.45108	0.4508	0.53229	0.58789	0.56762	0.40026	0.3694	0.40854	0.35598	0.33022	0.47504
1349.9	0.43143	0.45368	0.4398	0.53405	0.59558	0.56385	0.39831	0.3808	0.42225	0.34981	0.33802	0.491	0.70921	0.71103	0.60702	0.70774	0.73823	0.73279	0.62798	0.77539	0.77744	0.6281	0.62891	0.40435	0.43143	0.45368	0.4398	0.53405	0.59558	0.56385	0.39831	0.3808	0.42225	0.34981	0.33802	0.491
1350.8	0.43671	0.44726	0.40679	0.52772	0.6023	0.55299	0.39145	0.37116	0.40142	0.34273	0.35039	0.49556	0.72602	0.71103	0.58445	0.71057	0.74158	0.72937	0.62876	0.77096	0.77587	0.64653	0.63083	0.39908	0.43671	0.44726	0.40679	0.52772	0.6023	0.55299	0.39145	0.37116	0.40142	0.34273	0.35039	0.49556
1351.6	0.43498	0.44112	0.42202	0.52903	0.61761	0.56462	0.41206	0.36444	0.40693	0.34889	0.36103	0.50055	0.74303	0.71132	0.58642	0.70173	0.74571	0.75017	0.65886	0.7582	0.78441	0.6579	0.64568	0.3992	0.43498	0.44112	0.42202	0.52903	0.61761	0.56462	0.41206	0.36444	0.40693	0.34889	0.36103	0.50055
1352.5	0.44698	0.45611	0.43389	0.53998	0.62612	0.57037	0.43664	0.37463	0.40693	0.35562	0.36201	0.50397	0.76878	0.73421	0.59735	0.71762	0.75032	0.77152	0.66761	0.7598	0.79003	0.66982	0.64652	0.40132	0.44698	0.45611	0.43389	0.53998	0.62612	0.57037	0.43664	0.37463	0.40693	0.35562	0.36201	0.50397
1353.4	0.43142	0.44877	0.43645	0.53931	0.63496	0.5541	0.42953	0.37631	0.3996	0.35557	0.36062	0.50566	0.75844	0.72185	0.59784	0.70924	0.74261	0.76544	0.67191	0.75523	0.78621	0.67605	0.65203	0.41925	0.43142	0.44877	0.43645	0.53931	0.63496	0.5541	0.42953	0.37631	0.3996	0.35557	0.36062	0.50566
1354.3	0.43525	0.4347	0.43934	0.54003	0.64088	0.58144	0.4329	0.38383	0.40929	0.35472	0.36216	0.50029	0.75725	0.72316	0.60416	0.70718	0.73413	0.78004	0.67399	0.75376	0.79116	0.67332	0.65659	0.53596	0.43525	0.4347	0.43934	0.54003	0.64088	0.58144	0.4329	0.38383	0.40929	0.35472	0.36216	0.50029
1355.1	0.44274	0.44675	0.4482	0.55359	0.62981	0.60305	0.43375	0.3978	0.41741	0.36342	0.3547	0.49144	0.75613	0.74404	0.60873	0.71036	0.74078	0.78413	0.68116	0.75568	0.78722	0.68159	0.66801	0.53998	0.44274	0.44675	0.4482	0.55359	0.62981	0.60305	0.43375	0.3978	0.41741	0.36342	0.3547	0.49144
1356	0.44841	0.44238	0.44823	0.55432	0.64076	0.60836	0.43288	0.40229	0.41867	0.36845	0.35072	0.49129	0.75123	0.75557	0.60979	0.7236	0.7543	0.78769	0.68803	0.76794	0.77968	0.68308	0.66915	0.5407	0.44841	0.44238	0.44823	0.55432	0.64076	0.60836	0.43288	0.40229	0.41867	0.36845	0.35072	0.49129
1356.9	0.43867	0.44744	0.44136	0.55476	0.64621	0.6075	0.43348	0.39012	0.41712	0.36542	0.34296	0.48835	0.74996	0.76193	0.60813	0.70104	0.76034	0.78093	0.6957	0.76771	0.77241	0.66598	0.66259	0.54444	0.43867	0.44744	0.44136	0.55476	0.64621	0.6075	0.43348	0.39012	0.41712	0.36542	0.34296	0.48835
1357.8	0.46473	0.46731	0.45267	0.57139	0.64681	0.62626	0.45649	0.40677	0.43407	0.37368	0.33801	0.47183	0.767	0.7834	0.62343	0.71445	0.78353	0.81355	0.71197	0.78986	0.78016	0.65391	0.64533	0.52993	0.46473	0.46731	0.45267	0.57139	0.64681	0.62626	0.45649	0.40677	0.43407	0.37368	0.33801	0.47183
1358.6	0.4567	0.47345	0.45997	0.57092	0.63526	0.60956	0.46411	0.40629	0.42433	0.36306	0.33623	0.46497	0.77504	0.78618	0.62775	0.71243	0.7899	0.79986	0.72188	0.7756	0.77156	0.6394	0.64263	0.41171	0.4567	0.47345	0.45997	0.57092	0.63526	0.60956	0.46411	0.40629	0.42433	0.36306	0.33623	0.46497
1359.5	0.4604	0.46426	0.47115	0.57503	0.65125	0.6155	0.48965	0.40775	0.44681	0.36603	0.35865	0.47065	0.77567	0.78564	0.64062	0.71043	0.79548	0.81841	0.72734	0.79205	0.77851	0.62679	0.64968	0.41953	0.4604	0.46426	0.47115	0.57503	0.65125	0.6155	0.48965	0.40775	0.44681	0.36603	0.35865	0.47065
1360.4	0.45199	0.4649	0.46466	0.58725	0.64846	0.61465	0.49105	0.4176	0.44615	0.35923	0.36034	0.46274	0.78125	0.77648	0.64658	0.69511	0.78829	0.8115	0.71686	0.78226	0.79105	0.61486	0.65331	0.4179	0.45199	0.4649	0.46466	0.58725	0.64846	0.61465	0.49105	0.4176	0.44615	0.35923	0.36034	0.46274
1361.3	0.4719	0.45841	0.47039	0.60497	0.66446	0.64082	0.50385	0.43743	0.45357	0.3774	0.37887	0.45745	0.79232	0.77465	0.67099	0.71096	0.8101	0.82294	0.74654	0.79208	0.80173	0.63198	0.66311	0.42251	0.4719	0.45841	0.47039	0.60497	0.66446	0.64082	0.50385	0.43743	0.45357	0.3774	0.37887	0.45745
1362.1	0.47742	0.46256	0.47582	0.59123	0.68224	0.66459	0.5091	0.44231	0.4555	0.39154	0.39393	0.45799	0.78774	0.78276	0.6672	0.6982	0.81306	0.83083	0.7544	0.78987	0.80589	0.64	0.67306	0.42136	0.47742	0.46256	0.47582	0.59123	0.68224	0.66459	0.5091	0.44231	0.4555	0.39154	0.39393	0.45799
1363	0.49694	0.47976	0.4893	0.59949	0.71314	0.67175	0.53133	0.45898	0.46845	0.41087	0.40097	0.45469	0.79786	0.79029	0.65907	0.70133	0.82818	0.83409	0.78409	0.80587	0.807	0.65156	0.67203	0.41973	0.49694	0.47976	0.4893	0.59949	0.71314	0.67175	0.53133	0.45898	0.46845	0.41087	0.40097	0.45469
1363.9	0.50681	0.49092	0.5081	0.59676	0.72154	0.67349	0.53088	0.46508	0.47137	0.41939	0.3888	0.44339	0.79546	0.80488	0.67007	0.69654	0.838	0.82863	0.79754	0.79888	0.80798	0.65688	0.67059	0.41452	0.50681	0.49092	0.5081	0.59676	0.72154	0.67349	0.53088	0.46508	0.47137	0.41939	0.3888	0.44339
1364.8	0.5215	0.49441	0.52097	0.59953	0.73269	0.67855	0.5307	0.46851	0.46499	0.41513	0.38001	0.43861	0.79366	0.81228	0.6663	0.71004	0.84206	0.83618	0.82071	0.80223	0.78411	0.64606	0.66243	0.41489	0.5215	0.49441	0.52097	0.59953	0.73269	0.67855	0.5307	0.46851	0.46499	0.41513	0.38001	0.43861
1365.6	0.53369	0.52266	0.53161	0.60781	0.75469	0.70309	0.54444	0.47595	0.48299	0.41641	0.38946	0.44322	0.80194	0.8181	0.66918	0.73538	0.84738	0.86049	0.82699	0.79972	0.77963	0.64148	0.66498	0.41848	0.53369	0.52266	0.53161	0.60781	0.75469	0.70309	0.54444	0.47595	0.48299	0.41641	0.38946	0.44322
1366.5	0.5392	0.52777	0.51911	0.62832	0.74237	0.69654	0.54984	0.48425	0.47723	0.40675	0.38209	0.44226	0.79815	0.82205	0.66053	0.75639	0.85223	0.8579	0.82675	0.7895	0.76878	0.62713	0.64803	0.41716	0.5392	0.52777	0.51911	0.62832	0.74237	0.69654	0.54984	0.48425	0.47723	0.40675	0.38209	0.44226
1367.4	0.54236	0.5232	0.51691	0.63936	0.72664	0.72183	0.54117	0.48076	0.4808	0.41206	0.37495	0.43982	0.78597	0.81622	0.66207	0.75929	0.85397	0.88898	0.81599	0.78021	0.76764	0.62704	0.63878	0.41129	0.54236	0.5232	0.51691	0.63936	0.72664	0.72183	0.54117	0.48076	0.4808	0.41206	0.37495	0.43982
1368.2	0.54516	0.52267	0.5091	0.61955	0.72776	0.72465	0.54326	0.47873	0.47763	0.41404	0.36673	0.44173	0.78521	0.79199	0.64788	0.75275	0.85042	0.91028	0.81767	0.76058	0.76064	0.61772	0.61882	0.40609	0.54516	0.52267	0.5091	0.61955	0.72776	0.72465	0.54326	0.47873	0.47763	0.41404	0.36673	0.44173
1369.1	0.56294	0.53386	0.52847	0.62159	0.72273	0.72566	0.55847	0.49105	0.49309	0.43006	0.38066	0.44372	0.77713	0.7971	0.6684	0.75492	0.85591	0.9257	0.82493	0.75484	0.76388	0.63256	0.62399	0.40818	0.56294	0.53386	0.52847	0.62159	0.72273	0.72566	0.55847	0.49105	0.49309	0.43006	0.38066	0.44372
1370	0.56901	0.53401	0.52711	0.62256	0.72045	0.71188	0.57276	0.49888	0.49349	0.43872	0.3654	0.44223	0.76782	0.79156	0.65042	0.74331	0.85626	0.92848	0.82455	0.75621	0.76233	0.63071	0.61091	0.40252	0.56901	0.53401	0.52711	0.62256	0.72045	0.71188	0.57276	0.49888	0.49349	0.43872	0.3654	0.44223
1370.9	0.58705	0.5452	0.51726	0.61423	0.72336	0.72045	0.56172	0.49358	0.51056	0.4445	0.36599	0.43683	0.76654	0.78978	0.64397	0.73546	0.84399	0.93394	0.81573	0.74801	0.76105	0.64312	0.62254	0.40112	0.58705	0.5452	0.51726	0.61423	0.72336	0.72045	0.56172	0.49358	0.51056	0.4445	0.36599	0.43683
1371.7	0.59687	0.56043	0.51111	0.6143	0.72935	0.70336	0.57482	0.50129	0.52175	0.4595	0.37441	0.43751	0.77221	0.80252	0.64661	0.73766	0.84965	0.92426	0.82555	0.74722	0.75725	0.64833	0.63034	0.41457	0.59687	0.56043	0.51111	0.6143	0.72935	0.70336	0.57482	0.50129	0.52175	0.4595	0.37441	0.43751
1372.6	0.6078	0.58065	0.51639	0.6579	0.73858	0.71419	0.5858	0.50293	0.53296	0.46483	0.39335	0.44219	0.79616	0.82951	0.65197	0.76744	0.85407	0.91264	0.82932	0.75323	0.75078	0.65219	0.63814	0.42633	0.6078	0.58065	0.51639	0.6579	0.73858	0.71419	0.5858	0.50293	0.53296	0.46483	0.39335	0.44219
1373.5	0.60307	0.60208	0.53359	0.6757	0.75186	0.73394	0.58365	0.51028	0.5351	0.46729	0.39516	0.44991	0.8181	0.84313	0.64961	0.7833	0.86022	0.91865	0.82673	0.76819	0.75415	0.63679	0.63317	0.42371	0.60307	0.60208	0.53359	0.6757	0.75186	0.73394	0.58365	0.51028	0.5351	0.46729	0.39516	0.44991
1374.3	0.59477	0.61477	0.54614	0.66067	0.74635	0.73708	0.5762	0.49782	0.52317	0.46124	0.39937	0.44788	0.83141	0.86221	0.64914	0.768	0.84906	0.91238	0.8184	0.74719	0.74676	0.63047	0.63274	0.42317	0.59477	0.61477	0.54614	0.66067	0.74635	0.73708	0.5762	0.49782	0.52317	0.46124	0.39937	0.44788
1375.2	0.56746	0.61495	0.57124	0.67008	0.75202	0.7342	0.57618	0.49424	0.51713	0.46935	0.40087	0.44732	0.8402	0.86476	0.66333	0.7692	0.84633	0.89382	0.81853	0.74626	0.73923	0.62281	0.62105	0.42159	0.56746	0.61495	0.57124	0.67008	0.75202	0.7342	0.57618	0.49424	0.51713	0.46935	0.40087	0.44732
1376.1	0.56766	0.63074	0.59394	0.6879	0.76336	0.76119	0.5816	0.48811	0.51599	0.47102	0.40737	0.45251	0.84303	0.85982	0.68009	0.76426	0.83736	0.90306	0.80591	0.75089	0.74326	0.62248	0.62695	0.41198	0.56766	0.63074	0.59394	0.6879	0.76336	0.76119	0.5816	0.48811	0.51599	0.47102	0.40737	0.45251
1377	0.56637	0.64169	0.59995	0.68342	0.76127	0.76813	0.58278	0.49743	0.51989	0.47292	0.40975	0.45273	0.84231	0.85963	0.67341	0.75784	0.82715	0.90286	0.79999	0.76062	0.75686	0.62459	0.63545	0.40833	0.56637	0.64169	0.59995	0.68342	0.76127	0.76813	0.58278	0.49743	0.51989	0.47292	0.40975	0.45273
1377.8	0.57018	0.64471	0.57751	0.69422	0.75415	0.76435	0.59828	0.49702	0.52783	0.46976	0.40574	0.45156	0.83618	0.8478	0.66592	0.74259	0.80042	0.87969	0.78036	0.75954	0.76063	0.63905	0.61855	0.41461	0.57018	0.64471	0.57751	0.69422	0.75415	0.76435	0.59828	0.49702	0.52783	0.46976	0.40574	0.45156
1378.7	0.58919	0.65016	0.58643	0.72091	0.76064	0.77143	0.60822	0.4988	0.53248	0.47823	0.41899	0.45926	0.83498	0.83668	0.67497	0.75237	0.79506	0.86116	0.7813	0.76495	0.7733	0.63493	0.62556	0.41579	0.58919	0.65016	0.58643	0.72091	0.76064	0.77143	0.60822	0.4988	0.53248	0.47823	0.41899	0.45926
1379.6	0.61848	0.66691	0.59795	0.73309	0.77652	0.80252	0.62134	0.51737	0.53432	0.49913	0.43486	0.47	0.84886	0.83377	0.67914	0.74404	0.79656	0.88289	0.78703	0.78811	0.77839	0.64967	0.64561	0.42956	0.61848	0.66691	0.59795	0.73309	0.77652	0.80252	0.62134	0.51737	0.53432	0.49913	0.43486	0.47
1380.4	0.62147	0.66227	0.59951	0.72482	0.78139	0.7983	0.60489	0.50931	0.52403	0.50174	0.44172	0.4656	0.86241	0.82928	0.66109	0.7435	0.78856	0.86473	0.7808	0.79044	0.78349	0.64528	0.63518	0.42999	0.62147	0.66227	0.59951	0.72482	0.78139	0.7983	0.60489	0.50931	0.52403	0.50174	0.44172	0.4656
1381.3	0.63221	0.67068	0.61861	0.74084	0.78691	0.80902	0.607	0.51864	0.51989	0.51022	0.45521	0.46702	0.86994	0.82882	0.67287	0.73324	0.78227	0.861	0.77538	0.78906	0.78619	0.65582	0.64411	0.43279	0.63221	0.67068	0.61861	0.74084	0.78691	0.80902	0.607	0.51864	0.51989	0.51022	0.45521	0.46702
1382.2	0.64656	0.6791	0.63499	0.72753	0.80134	0.81703	0.60209	0.51728	0.52187	0.53332	0.45374	0.46103	0.859	0.82706	0.67245	0.72479	0.78862	0.86743	0.77474	0.77179	0.7829	0.65727	0.65347	0.42632	0.64656	0.6791	0.63499	0.72753	0.80134	0.81703	0.60209	0.51728	0.52187	0.53332	0.45374	0.46103
1383	0.64108	0.67784	0.62647	0.72813	0.79941	0.82414	0.58167	0.51641	0.52509	0.52961	0.44576	0.45496	0.85556	0.81711	0.66458	0.72354	0.78905	0.87565	0.76089	0.78246	0.77019	0.6598	0.6506	0.42761	0.64108	0.67784	0.62647	0.72813	0.79941	0.82414	0.58167	0.51641	0.52509	0.52961	0.44576	0.45496
1383.9	0.63451	0.66662	0.63934	0.73011	0.79408	0.81782	0.57928	0.49961	0.5266	0.51405	0.44192	0.44593	0.85353	0.79781	0.67026	0.73519	0.78964	0.86659	0.75149	0.76489	0.77474	0.64457	0.63867	0.41434	0.63451	0.66662	0.63934	0.73011	0.79408	0.81782	0.57928	0.49961	0.5266	0.51405	0.44192	0.44593
1384.8	0.6419	0.66469	0.63745	0.73133	0.79912	0.81724	0.58326	0.50884	0.53547	0.50333	0.42289	0.43941	0.8425	0.78613	0.67203	0.73906	0.78198	0.86752	0.74912	0.75921	0.76481	0.63382	0.62661	0.41696	0.6419	0.66469	0.63745	0.73133	0.79912	0.81724	0.58326	0.50884	0.53547	0.50333	0.42289	0.43941
1385.7	0.65439	0.67541	0.63862	0.73256	0.82376	0.82375	0.58857	0.50992	0.53627	0.50043	0.41927	0.43463	0.8344	0.78539	0.65997	0.74818	0.79209	0.87433	0.76268	0.76494	0.76006	0.61479	0.61427	0.41239	0.65439	0.67541	0.63862	0.73256	0.82376	0.82375	0.58857	0.50992	0.53627	0.50043	0.41927	0.43463
1386.5	0.64524	0.65882	0.62389	0.74464	0.81357	0.81277	0.56537	0.49253	0.53241	0.48857	0.43054	0.43098	0.83735	0.77041	0.65089	0.74503	0.79145	0.85461	0.75425	0.77037	0.76262	0.60282	0.61142	0.41114	0.64524	0.65882	0.62389	0.74464	0.81357	0.81277	0.56537	0.49253	0.53241	0.48857	0.43054	0.43098
1387.4	0.65731	0.66982	0.63667	0.74954	0.81262	0.81627	0.56021	0.498	0.53714	0.49097	0.43834	0.43071	0.8329	0.77327	0.65457	0.74594	0.77117	0.847	0.74791	0.7755	0.77621	0.59397	0.61296	0.40743	0.65731	0.66982	0.63667	0.74954	0.81262	0.81627	0.56021	0.498	0.53714	0.49097	0.43834	0.43071
1388.3	0.66498	0.6749	0.62021	0.74208	0.80535	0.79186	0.55836	0.49678	0.5338	0.48038	0.43616	0.4274	0.81837	0.76448	0.64441	0.73202	0.74715	0.83459	0.74029	0.77214	0.76973	0.5835	0.60448	0.40363	0.66498	0.6749	0.62021	0.74208	0.80535	0.79186	0.55836	0.49678	0.5338	0.48038	0.43616	0.4274
1389.1	0.66538	0.67124	0.61404	0.74256	0.80375	0.78842	0.55758	0.48475	0.51944	0.47198	0.4468	0.43191	0.81205	0.76289	0.63874	0.72621	0.74652	0.8204	0.73124	0.76538	0.76564	0.57384	0.60013	0.41053	0.66538	0.67124	0.61404	0.74256	0.80375	0.78842	0.55758	0.48475	0.51944	0.47198	0.4468	0.43191
1390	0.65189	0.65049	0.59118	0.74076	0.7717	0.77775	0.55455	0.45971	0.50484	0.46611	0.42988	0.42945	0.79465	0.7387	0.62019	0.71501	0.72049	0.8064	0.71391	0.75029	0.75025	0.56568	0.57792	0.39613	0.65189	0.65049	0.59118	0.74076	0.7717	0.77775	0.55455	0.45971	0.50484	0.46611	0.42988	0.42945
1390.9	0.65699	0.6689	0.60065	0.74019	0.78289	0.78262	0.56345	0.46191	0.49221	0.46992	0.41873	0.43047	0.80541	0.7479	0.61236	0.72225	0.72065	0.80666	0.71252	0.73274	0.73393	0.56906	0.56753	0.38581	0.65699	0.6689	0.60065	0.74019	0.78289	0.78262	0.56345	0.46191	0.49221	0.46992	0.41873	0.43047
1391.7	0.63619	0.64426	0.58843	0.72191	0.78712	0.75596	0.55153	0.45585	0.47494	0.45289	0.39607	0.41974	0.79351	0.7361	0.60236	0.71707	0.73173	0.78643	0.6971	0.70669	0.70764	0.56728	0.53888	0.37455	0.63619	0.64426	0.58843	0.72191	0.78712	0.75596	0.55153	0.45585	0.47494	0.45289	0.39607	0.41974
1392.6	0.63204	0.64048	0.59439	0.71646	0.79022	0.75812	0.5379	0.4555	0.45681	0.44946	0.38526	0.41909	0.79823	0.73739	0.59887	0.70711	0.75171	0.77868	0.68823	0.6967	0.69797	0.56822	0.5322	0.36745	0.63204	0.64048	0.59439	0.71646	0.79022	0.75812	0.5379	0.4555	0.45681	0.44946	0.38526	0.41909
1393.5	0.62459	0.65621	0.60422	0.70628	0.77113	0.74369	0.53354	0.45054	0.46001	0.4497	0.37239	0.42036	0.79894	0.73724	0.60298	0.70525	0.73988	0.77503	0.68175	0.67992	0.70211	0.56427	0.51866	0.35212	0.62459	0.65621	0.60422	0.70628	0.77113	0.74369	0.53354	0.45054	0.46001	0.4497	0.37239	0.42036
1394.3	0.62563	0.66104	0.60796	0.68373	0.77358	0.7365	0.50784	0.45652	0.46114	0.44455	0.37646	0.4164	0.79784	0.73579	0.61279	0.69875	0.74458	0.7664	0.68181	0.66701	0.70106	0.5488	0.51158	0.34882	0.62563	0.66104	0.60796	0.68373	0.77358	0.7365	0.50784	0.45652	0.46114	0.44455	0.37646	0.4164
1395.2	0.61801	0.65014	0.60609	0.66562	0.75497	0.73747	0.50415	0.43394	0.46913	0.42339	0.37848	0.40686	0.77771	0.72615	0.61961	0.68313	0.74305	0.76329	0.68633	0.66165	0.70281	0.53006	0.5045	0.34154	0.61801	0.65014	0.60609	0.66562	0.75497	0.73747	0.50415	0.43394	0.46913	0.42339	0.37848	0.40686
1396.1	0.61229	0.65027	0.58768	0.65331	0.73329	0.7324	0.49782	0.41063	0.45644	0.42147	0.38246	0.3987	0.76361	0.71478	0.61234	0.67336	0.71799	0.7504	0.68401	0.64812	0.68807	0.51554	0.50264	0.33341	0.61229	0.65027	0.58768	0.65331	0.73329	0.7324	0.49782	0.41063	0.45644	0.42147	0.38246	0.3987
1396.9	0.59537	0.62632	0.5717	0.64453	0.71355	0.72054	0.49188	0.39486	0.46286	0.41597	0.37538	0.39873	0.73952	0.70759	0.60291	0.65971	0.70056	0.7343	0.6879	0.64122	0.67599	0.50536	0.49062	0.33247	0.59537	0.62632	0.5717	0.64453	0.71355	0.72054	0.49188	0.39486	0.46286	0.41597	0.37538	0.39873
1397.8	0.57482	0.606	0.54801	0.64568	0.68943	0.72001	0.47375	0.38724	0.4454	0.40922	0.37666	0.39143	0.71588	0.69493	0.58006	0.63513	0.67862	0.71376	0.66805	0.62568	0.65194	0.49248	0.49275	0.31508	0.57482	0.606	0.54801	0.64568	0.68943	0.72001	0.47375	0.38724	0.4454	0.40922	0.37666	0.39143
1398.7	0.5568	0.58488	0.53399	0.62148	0.66596	0.71344	0.45919	0.36686	0.43836	0.39764	0.36113	0.38883	0.69101	0.67925	0.56033	0.61071	0.66199	0.69322	0.63929	0.60737	0.636	0.48814	0.48651	0.30885	0.5568	0.58488	0.53399	0.62148	0.66596	0.71344	0.45919	0.36686	0.43836	0.39764	0.36113	0.38883
1399.5	0.5312	0.5499	0.49732	0.60568	0.65723	0.67955	0.44292	0.37408	0.41492	0.38767	0.34724	0.38901	0.67167	0.65321	0.53315	0.58765	0.6413	0.65896	0.61658	0.59245	0.61381	0.46833	0.47271	0.2977	0.5312	0.5499	0.49732	0.60568	0.65723	0.67955	0.44292	0.37408	0.41492	0.38767	0.34724	0.38901
1400.4	0.51967	0.52219	0.47722	0.59249	0.63911	0.67118	0.44455	0.3762	0.4117	0.38553	0.34269	0.38788	0.64915	0.63854	0.51708	0.5694	0.62639	0.63932	0.60455	0.5868	0.61341	0.45111	0.46537	0.28864	0.51967	0.52219	0.47722	0.59249	0.63911	0.67118	0.44455	0.3762	0.4117	0.38553	0.34269	0.38788
1401.3	0.48742	0.50431	0.44331	0.55562	0.60705	0.65134	0.40998	0.36142	0.38914	0.36233	0.32416	0.37638	0.61776	0.6125	0.49913	0.53708	0.59792	0.61435	0.55891	0.55336	0.59228	0.42126	0.43771	0.27769	0.48742	0.50431	0.44331	0.55562	0.60705	0.65134	0.40998	0.36142	0.38914	0.36233	0.32416	0.37638
1402.1	0.47278	0.48239	0.41794	0.52396	0.59654	0.63904	0.39238	0.35042	0.39096	0.34834	0.3091	0.36496	0.59296	0.59539	0.48361	0.52694	0.59581	0.60487	0.5445	0.53799	0.58298	0.40703	0.42132	0.27706	0.47278	0.48239	0.41794	0.52396	0.59654	0.63904	0.39238	0.35042	0.39096	0.34834	0.3091	0.36496
1403	0.44861	0.45092	0.39049	0.52147	0.56513	0.61573	0.372	0.34209	0.37294	0.33746	0.30718	0.3645	0.58191	0.58331	0.49481	0.51471	0.57077	0.60431	0.53423	0.5402	0.57048	0.39428	0.41495	0.26971	0.44861	0.45092	0.39049	0.52147	0.56513	0.61573	0.372	0.34209	0.37294	0.33746	0.30718	0.3645
1403.9	0.43967	0.43735	0.38042	0.51135	0.53437	0.60013	0.35879	0.34131	0.35726	0.33396	0.29681	0.35647	0.56436	0.57324	0.48743	0.50459	0.53468	0.59199	0.5176	0.5327	0.55585	0.38548	0.40529	0.26188	0.43967	0.43735	0.38042	0.51135	0.53437	0.60013	0.35879	0.34131	0.35726	0.33396	0.29681	0.35647
1404.7	0.4195	0.43092	0.36137	0.49223	0.5279	0.58663	0.34053	0.32485	0.33559	0.31814	0.2846	0.35208	0.54746	0.56677	0.4802	0.4828	0.53819	0.59821	0.51244	0.51054	0.5359	0.384	0.38506	0.25719	0.4195	0.43092	0.36137	0.49223	0.5279	0.58663	0.34053	0.32485	0.33559	0.31814	0.2846	0.35208
1405.6	0.41481	0.42071	0.35182	0.50732	0.52936	0.58989	0.35239	0.31799	0.335	0.31775	0.28835	0.34612	0.54748	0.55599	0.46551	0.49968	0.53016	0.59534	0.51764	0.51384	0.53376	0.38158	0.39174	0.24152	0.41481	0.42071	0.35182	0.50732	0.52936	0.58989	0.35239	0.31799	0.335	0.31775	0.28835	0.34612
1406.5	0.39034	0.38347	0.3336	0.49019	0.51236	0.55543	0.33348	0.30712	0.2924	0.30688	0.28625	0.3419	0.53756	0.53686	0.44513	0.47491	0.50904	0.56701	0.5085	0.51066	0.50344	0.36803	0.39074	0.22538	0.39034	0.38347	0.3336	0.49019	0.51236	0.55543	0.33348	0.30712	0.2924	0.30688	0.28625	0.3419
1407.3	0.36342	0.37381	0.32135	0.46589	0.49228	0.53469	0.32982	0.29553	0.26475	0.28578	0.27841	0.32931	0.52631	0.52608	0.41974	0.47622	0.49541	0.53957	0.50176	0.4817	0.48282	0.3515	0.36653	0.21775	0.36342	0.37381	0.32135	0.46589	0.49228	0.53469	0.32982	0.29553	0.26475	0.28578	0.27841	0.32931
1408.2	0.3391	0.35702	0.30702	0.44052	0.48645	0.53102	0.31728	0.26073	0.26235	0.25836	0.26396	0.32533	0.50724	0.51501	0.42214	0.47366	0.50019	0.54153	0.48546	0.46355	0.48014	0.33673	0.34384	0.21382	0.3391	0.35702	0.30702	0.44052	0.48645	0.53102	0.31728	0.26073	0.26235	0.25836	0.26396	0.32533
1409.1	0.31152	0.32449	0.27422	0.426	0.44191	0.50743	0.28763	0.24027	0.24746	0.2322	0.23704	0.30733	0.48454	0.49631	0.39106	0.4648	0.46864	0.51338	0.45625	0.44726	0.47121	0.31423	0.32389	0.19854	0.31152	0.32449	0.27422	0.426	0.44191	0.50743	0.28763	0.24027	0.24746	0.2322	0.23704	0.30733
1409.9	0.30595	0.33368	0.27279	0.39514	0.41729	0.46708	0.27124	0.23015	0.22731	0.21698	0.22674	0.29559	0.46987	0.5107	0.39333	0.44338	0.46235	0.4938	0.45366	0.43111	0.46972	0.31127	0.31095	0.19859	0.30595	0.33368	0.27279	0.39514	0.41729	0.46708	0.27124	0.23015	0.22731	0.21698	0.22674	0.29559
1410.8	0.30395	0.33399	0.25722	0.39163	0.40741	0.46764	0.2717	0.22368	0.23744	0.21223	0.21372	0.28593	0.45815	0.50582	0.40306	0.45283	0.46121	0.49809	0.46096	0.425	0.47672	0.30112	0.29211	0.19457	0.30395	0.33399	0.25722	0.39163	0.40741	0.46764	0.2717	0.22368	0.23744	0.21223	0.21372	0.28593
1411.7	0.2926	0.30375	0.21676	0.37407	0.3789	0.44662	0.25346	0.20566	0.23201	0.20473	0.19833	0.2713	0.43593	0.48209	0.37647	0.42228	0.45025	0.47726	0.44148	0.41689	0.48466	0.28772	0.28989	0.18516	0.2926	0.30375	0.21676	0.37407	0.3789	0.44662	0.25346	0.20566	0.23201	0.20473	0.19833	0.2713
1412.5	0.2817	0.29558	0.18451	0.35423	0.36092	0.43661	0.2404	0.2065	0.21679	0.20332	0.18068	0.2598	0.43953	0.48425	0.36546	0.42756	0.45769	0.46784	0.44878	0.42282	0.48502	0.29576	0.28465	0.18635	0.2817	0.29558	0.18451	0.35423	0.36092	0.43661	0.2404	0.2065	0.21679	0.20332	0.18068	0.2598
1413.4	0.29773	0.29805	0.2005	0.35027	0.36933	0.43204	0.24551	0.21487	0.22155	0.21217	0.18809	0.26439	0.44885	0.48584	0.38401	0.44064	0.46327	0.47873	0.45974	0.44063	0.5073	0.31126	0.30289	0.1937	0.29773	0.29805	0.2005	0.35027	0.36933	0.43204	0.24551	0.21487	0.22155	0.21217	0.18809	0.26439
1414.2	0.28001	0.26607	0.18211	0.34448	0.36656	0.41676	0.23258	0.20854	0.21983	0.21181	0.17479	0.25958	0.45154	0.47679	0.38277	0.45658	0.47259	0.47413	0.4492	0.4407	0.50698	0.30655	0.29614	0.1965	0.28001	0.26607	0.18211	0.34448	0.36656	0.41676	0.23258	0.20854	0.21983	0.21181	0.17479	0.25958
1415.1	0.25936	0.25508	0.18142	0.31702	0.35165	0.39001	0.22416	0.1982	0.20035	0.19385	0.16313	0.2598	0.44433	0.47262	0.38126	0.45559	0.46009	0.45635	0.44153	0.43428	0.51118	0.3074	0.29022	0.19533	0.25936	0.25508	0.18142	0.31702	0.35165	0.39001	0.22416	0.1982	0.20035	0.19385	0.16313	0.2598
1416	0.26176	0.27908	0.20244	0.30773	0.37155	0.38424	0.21243	0.19406	0.19448	0.19625	0.1607	0.25958	0.453	0.50428	0.40538	0.47964	0.47473	0.46975	0.43991	0.44098	0.5074	0.31842	0.28156	0.19473	0.26176	0.27908	0.20244	0.30773	0.37155	0.38424	0.21243	0.19406	0.19448	0.19625	0.1607	0.25958
1416.9	0.24568	0.26393	0.19744	0.28791	0.35436	0.36157	0.20946	0.18287	0.17699	0.18048	0.16566	0.25109	0.44375	0.49853	0.40482	0.46744	0.46644	0.46213	0.44356	0.43441	0.50708	0.3053	0.29377	0.18922	0.24568	0.26393	0.19744	0.28791	0.35436	0.36157	0.20946	0.18287	0.17699	0.18048	0.16566	0.25109
1417.7	0.21294	0.24258	0.17043	0.26397	0.33247	0.34766	0.20277	0.16731	0.16979	0.16541	0.15783	0.23945	0.44666	0.49292	0.40793	0.44776	0.46424	0.45719	0.4386	0.43849	0.49891	0.29693	0.28002	0.1837	0.21294	0.24258	0.17043	0.26397	0.33247	0.34766	0.20277	0.16731	0.16979	0.16541	0.15783	0.23945
1418.6	0.20491	0.22676	0.15534	0.24293	0.33391	0.36996	0.19118	0.15699	0.15685	0.14584	0.15423	0.24225	0.44506	0.48832	0.4109	0.45491	0.45674	0.469	0.42934	0.44797	0.50322	0.29276	0.27988	0.1797	0.20491	0.22676	0.15534	0.24293	0.33391	0.36996	0.19118	0.15699	0.15685	0.14584	0.15423	0.24225
1419.4	0.20303	0.2178	0.13528	0.23	0.32124	0.36706	0.18715	0.15262	0.14219	0.13768	0.1488	0.23469	0.44858	0.49365	0.4132	0.45983	0.46827	0.48046	0.42646	0.46177	0.50421	0.2928	0.29169	0.17807	0.20303	0.2178	0.13528	0.23	0.32124	0.36706	0.18715	0.15262	0.14219	0.13768	0.1488	0.23469
1420.3	0.20064	0.19336	0.11603	0.22012	0.3123	0.35994	0.19771	0.16236	0.14201	0.12526	0.12852	0.22808	0.45067	0.48473	0.41781	0.46251	0.47341	0.48604	0.43904	0.4785	0.50759	0.29773	0.29855	0.18183	0.20064	0.19336	0.11603	0.22012	0.3123	0.35994	0.19771	0.16236	0.14201	0.12526	0.12852	0.22808
1421.2	0.20685	0.19477	0.11497	0.22063	0.30482	0.35826	0.19952	0.15788	0.1482	0.11675	0.11497	0.22676	0.45771	0.50301	0.42635	0.47373	0.47247	0.49429	0.4427	0.49816	0.5115	0.29506	0.29621	0.18664	0.20685	0.19477	0.11497	0.22063	0.30482	0.35826	0.19952	0.15788	0.1482	0.11675	0.11497	0.22676
1422	0.214	0.20788	0.12197	0.21504	0.31094	0.34646	0.19881	0.16131	0.14485	0.10814	0.11141	0.2304	0.45935	0.5207	0.43516	0.49247	0.48588	0.50024	0.44907	0.49684	0.51726	0.29497	0.30857	0.19627	0.214	0.20788	0.12197	0.21504	0.31094	0.34646	0.19881	0.16131	0.14485	0.10814	0.11141	0.2304
1422.9	0.20652	0.20874	0.10261	0.20488	0.2866	0.32199	0.18868	0.15465	0.14298	0.10297	0.10201	0.22307	0.46584	0.53279	0.43679	0.4751	0.47544	0.49675	0.44604	0.50261	0.51052	0.30261	0.31283	0.19569	0.20652	0.20874	0.10261	0.20488	0.2866	0.32199	0.18868	0.15465	0.14298	0.10297	0.10201	0.22307
1423.8	0.21603	0.22751	0.10594	0.21686	0.28607	0.31623	0.1836	0.14519	0.16011	0.096551	0.094783	0.22635	0.46887	0.54991	0.4475	0.494	0.48246	0.50359	0.45369	0.49958	0.51229	0.31257	0.31407	0.20741	0.21603	0.22751	0.10594	0.21686	0.28607	0.31623	0.1836	0.14519	0.16011	0.096551	0.094783	0.22635
1424.6	0.21129	0.23537	0.099481	0.229	0.27712	0.31123	0.17387	0.12359	0.16009	0.092778	0.10385	0.22526	0.46505	0.55077	0.44574	0.50587	0.47218	0.48817	0.43808	0.48545	0.51511	0.3023	0.32713	0.20626	0.21129	0.23537	0.099481	0.229	0.27712	0.31123	0.17387	0.12359	0.16009	0.092778	0.10385	0.22526
1425.5	0.20958	0.23355	0.095126	0.22068	0.28079	0.31136	0.15792	0.12277	0.15188	0.092115	0.10717	0.22695	0.47787	0.55091	0.44439	0.5176	0.47282	0.48504	0.42039	0.48288	0.51461	0.31999	0.33386	0.20635	0.20958	0.23355	0.095126	0.22068	0.28079	0.31136	0.15792	0.12277	0.15188	0.092115	0.10717	0.22695
1426.3	0.20818	0.2359	0.09111	0.22015	0.26762	0.30305	0.14422	0.1188	0.14613	0.099165	0.096932	0.23011	0.49089	0.56486	0.44792	0.53069	0.47455	0.47283	0.41211	0.4797	0.51689	0.32384	0.33662	0.20605	0.20818	0.2359	0.09111	0.22015	0.26762	0.30305	0.14422	0.1188	0.14613	0.099165	0.096932	0.23011
1427.2	0.2208	0.24916	0.10881	0.23536	0.27355	0.30409	0.15572	0.13672	0.14063	0.099197	0.094194	0.2317	0.49017	0.56543	0.46203	0.55488	0.48533	0.47541	0.42646	0.49211	0.51452	0.31968	0.34432	0.21163	0.2208	0.24916	0.10881	0.23536	0.27355	0.30409	0.15572	0.13672	0.14063	0.099197	0.094194	0.2317
1428.1	0.21947	0.24384	0.098877	0.21926	0.28402	0.31992	0.16285	0.13713	0.12865	0.11385	0.096567	0.2385	0.50875	0.57002	0.46069	0.54492	0.48302	0.48459	0.43348	0.50497	0.51148	0.32679	0.34667	0.2173	0.21947	0.24384	0.098877	0.21926	0.28402	0.31992	0.16285	0.13713	0.12865	0.11385	0.096567	0.2385
1428.9	0.21127	0.23677	0.094266	0.21538	0.26646	0.31296	0.16268	0.12526	0.12035	0.10906	0.082239	0.23319	0.52636	0.5785	0.4668	0.55204	0.48413	0.48895	0.44019	0.50982	0.51534	0.34299	0.33734	0.22127	0.21127	0.23677	0.094266	0.21538	0.26646	0.31296	0.16268	0.12526	0.12035	0.10906	0.082239	0.23319
1429.8	0.20607	0.23092	0.098511	0.21441	0.26364	0.30978	0.16066	0.1207	0.11439	0.11876	0.073887	0.2304	0.52279	0.56483	0.47603	0.54375	0.49477	0.49422	0.44865	0.50709	0.51003	0.3486	0.32266	0.21909	0.20607	0.23092	0.098511	0.21441	0.26364	0.30978	0.16066	0.1207	0.11439	0.11876	0.073887	0.2304
1430.7	0.21152	0.22506	0.08541	0.22322	0.27199	0.32229	0.1597	0.11054	0.10293	0.11236	0.07325	0.22663	0.52207	0.55302	0.47063	0.55719	0.49012	0.51534	0.45105	0.50205	0.50338	0.35327	0.32309	0.21275	0.21152	0.22506	0.08541	0.22322	0.27199	0.32229	0.1597	0.11054	0.10293	0.11236	0.07325	0.22663
1431.5	0.1987	0.20185	0.070399	0.20271	0.27078	0.30523	0.15834	0.11279	0.097726	0.11655	0.065679	0.22896	0.53131	0.55229	0.46468	0.54157	0.49	0.50333	0.44724	0.49995	0.51188	0.36106	0.31597	0.21038	0.1987	0.20185	0.070399	0.20271	0.27078	0.30523	0.15834	0.11279	0.097726	0.11655	0.065679	0.22896
1432.4	0.18871	0.19963	0.065533	0.21917	0.26746	0.28454	0.15354	0.11602	0.10564	0.10567	0.072009	0.2224	0.54249	0.55616	0.47147	0.54604	0.49129	0.49916	0.42942	0.51188	0.52835	0.35473	0.31736	0.20887	0.18871	0.19963	0.065533	0.21917	0.26746	0.28454	0.15354	0.11602	0.10564	0.10567	0.072009	0.2224
1433.2	0.18234	0.19378	0.05666	0.20661	0.27126	0.27457	0.15391	0.12813	0.094084	0.10526	0.077803	0.23366	0.53322	0.54549	0.46702	0.53059	0.48026	0.49552	0.42179	0.52351	0.52621	0.348	0.32576	0.20565	0.18234	0.19378	0.05666	0.20661	0.27126	0.27457	0.15391	0.12813	0.094084	0.10526	0.077803	0.23366
1434.1	0.18042	0.1882	0.04861	0.19695	0.25303	0.25962	0.15309	0.12005	0.09234	0.10175	0.078293	0.23526	0.54241	0.54519	0.45212	0.52445	0.46487	0.49154	0.41862	0.52062	0.52366	0.33164	0.33471	0.20575	0.18042	0.1882	0.04861	0.19695	0.25303	0.25962	0.15309	0.12005	0.09234	0.10175	0.078293	0.23526
1434.9	0.17496	0.18503	0.070798	0.18517	0.24095	0.25131	0.15559	0.11527	0.094894	0.10135	0.064251	0.23216	0.54649	0.54114	0.46218	0.50348	0.45041	0.48898	0.41641	0.52391	0.52537	0.32708	0.32292	0.2104	0.17496	0.18503	0.070798	0.18517	0.24095	0.25131	0.15559	0.11527	0.094894	0.10135	0.064251	0.23216
1435.8	0.16973	0.2026	0.07532	0.19309	0.22854	0.24301	0.15199	0.093584	0.10297	0.096239	0.072899	0.23034	0.54934	0.55334	0.46016	0.50724	0.44064	0.50495	0.42839	0.5184	0.52866	0.3308	0.32611	0.21258	0.16973	0.2026	0.07532	0.19309	0.22854	0.24301	0.15199	0.093584	0.10297	0.096239	0.072899	0.23034
1436.7	0.16182	0.19311	0.078247	0.17352	0.21387	0.23138	0.13526	0.087831	0.091209	0.096533	0.058333	0.22791	0.53509	0.54383	0.44948	0.49318	0.42354	0.47906	0.42682	0.50564	0.52609	0.33357	0.32407	0.21022	0.16182	0.19311	0.078247	0.17352	0.21387	0.23138	0.13526	0.087831	0.091209	0.096533	0.058333	0.22791
1437.5	0.15884	0.19022	0.084408	0.17335	0.21505	0.22398	0.13696	0.080502	0.095753	0.097868	0.053219	0.21389	0.54752	0.54236	0.44164	0.49412	0.43093	0.47829	0.43545	0.49951	0.52393	0.33457	0.30336	0.20578	0.15884	0.19022	0.084408	0.17335	0.21505	0.22398	0.13696	0.080502	0.095753	0.097868	0.053219	0.21389
1438.4	0.15036	0.19917	0.087692	0.18342	0.22466	0.23499	0.14013	0.081565	0.097488	0.10427	0.049743	0.2097	0.55458	0.55413	0.45684	0.49791	0.43691	0.49089	0.43516	0.50186	0.53358	0.35458	0.31136	0.211	0.15036	0.19917	0.087692	0.18342	0.22466	0.23499	0.14013	0.081565	0.097488	0.10427	0.049743	0.2097
1439.3	0.14069	0.19359	0.077163	0.18524	0.22778	0.23514	0.14051	0.078133	0.094577	0.099393	0.06787	0.21307	0.55976	0.55482	0.4509	0.49482	0.4549	0.48068	0.43615	0.50422	0.52834	0.3545	0.32691	0.21338	0.14069	0.19359	0.077163	0.18524	0.22778	0.23514	0.14051	0.078133	0.094577	0.099393	0.06787	0.21307
1440.1	0.1532	0.19621	0.099284	0.17944	0.24775	0.24857	0.1401	0.074583	0.089837	0.10614	0.063652	0.21016	0.5673	0.54802	0.46082	0.49818	0.48256	0.48491	0.42981	0.49623	0.52815	0.34818	0.32529	0.20979	0.1532	0.19621	0.099284	0.17944	0.24775	0.24857	0.1401	0.074583	0.089837	0.10614	0.063652	0.21016
1441	0.16475	0.18592	0.11226	0.1828	0.23904	0.24585	0.14274	0.071645	0.085968	0.10058	0.057494	0.20455	0.57489	0.54266	0.47156	0.5059	0.50399	0.50695	0.43271	0.49441	0.52024	0.35312	0.32271	0.2046	0.16475	0.18592	0.11226	0.1828	0.23904	0.24585	0.14274	0.071645	0.085968	0.10058	0.057494	0.20455
1441.8	0.17059	0.2016	0.11673	0.18906	0.23227	0.26803	0.12668	0.077221	0.086764	0.097674	0.066863	0.21616	0.5747	0.55011	0.48161	0.51917	0.51575	0.53844	0.43481	0.49615	0.52974	0.35589	0.34568	0.21985	0.17059	0.2016	0.11673	0.18906	0.23227	0.26803	0.12668	0.077221	0.086764	0.097674	0.066863	0.21616
1442.7	0.16551	0.19131	0.12138	0.19427	0.23489	0.25822	0.12773	0.087177	0.087566	0.10006	0.076457	0.22201	0.56435	0.54431	0.48123	0.51941	0.50725	0.52664	0.44058	0.50744	0.52714	0.34984	0.35272	0.22006	0.16551	0.19131	0.12138	0.19427	0.23489	0.25822	0.12773	0.087177	0.087566	0.10006	0.076457	0.22201
1443.6	0.1666	0.18048	0.11447	0.19092	0.22892	0.24781	0.13303	0.089478	0.086667	0.10602	0.069243	0.22081	0.56013	0.53808	0.47773	0.52791	0.50654	0.52927	0.44524	0.5118	0.52028	0.35179	0.35152	0.22168	0.1666	0.18048	0.11447	0.19092	0.22892	0.24781	0.13303	0.089478	0.086667	0.10602	0.069243	0.22081
1444.4	0.14474	0.16211	0.095362	0.19598	0.19816	0.24041	0.13196	0.089472	0.083817	0.11175	0.071264	0.22107	0.55297	0.53732	0.47396	0.52667	0.49227	0.51801	0.4448	0.51213	0.51288	0.35565	0.35979	0.22246	0.14474	0.16211	0.095362	0.19598	0.19816	0.24041	0.13196	0.089472	0.083817	0.11175	0.071264	0.22107
1445.3	0.12376	0.16164	0.10327	0.20501	0.21178	0.24992	0.13938	0.093359	0.090285	0.11759	0.081105	0.2242	0.56048	0.53856	0.48457	0.5232	0.48549	0.5153	0.44659	0.50629	0.50388	0.35367	0.3612	0.22087	0.12376	0.16164	0.10327	0.20501	0.21178	0.24992	0.13938	0.093359	0.090285	0.11759	0.081105	0.2242
1446.1	0.10824	0.15175	0.10766	0.18655	0.22766	0.23528	0.14535	0.0919	0.077162	0.12425	0.073918	0.22175	0.55932	0.54211	0.48622	0.51074	0.49789	0.49336	0.44917	0.50832	0.49155	0.35372	0.36165	0.21142	0.10824	0.15175	0.10766	0.18655	0.22766	0.23528	0.14535	0.0919	0.077162	0.12425	0.073918	0.22175
1447	0.1133	0.15114	0.10306	0.19452	0.23301	0.23966	0.14004	0.095674	0.084142	0.12239	0.073473	0.21537	0.56651	0.54608	0.48991	0.51523	0.50982	0.49885	0.44714	0.50788	0.49038	0.35161	0.35578	0.20681	0.1133	0.15114	0.10306	0.19452	0.23301	0.23966	0.14004	0.095674	0.084142	0.12239	0.073473	0.21537
1447.8	0.10865	0.14583	0.094461	0.19532	0.23673	0.25233	0.14893	0.11209	0.08819	0.12283	0.074662	0.21646	0.57909	0.53639	0.49278	0.51013	0.51427	0.51218	0.46805	0.52163	0.49399	0.35601	0.35802	0.20825	0.10865	0.14583	0.094461	0.19532	0.23673	0.25233	0.14893	0.11209	0.08819	0.12283	0.074662	0.21646
1448.7	0.10902	0.13997	0.099699	0.19489	0.24676	0.25731	0.15901	0.11065	0.083917	0.12087	0.066963	0.22103	0.58682	0.52798	0.49728	0.51868	0.52308	0.51554	0.47765	0.53184	0.48909	0.36488	0.35751	0.21631	0.10902	0.13997	0.099699	0.19489	0.24676	0.25731	0.15901	0.11065	0.083917	0.12087	0.066963	0.22103
1449.6	0.1127	0.15632	0.084221	0.1902	0.24416	0.26501	0.1537	0.10081	0.09497	0.12385	0.069044	0.22323	0.5824	0.54806	0.48185	0.52155	0.53861	0.52299	0.48901	0.53463	0.50916	0.37009	0.36634	0.2258	0.1127	0.15632	0.084221	0.1902	0.24416	0.26501	0.1537	0.10081	0.09497	0.12385	0.069044	0.22323
1450.4	0.12348	0.14885	0.077916	0.18871	0.23086	0.27678	0.16034	0.11117	0.10738	0.13316	0.063319	0.22142	0.57487	0.54526	0.49706	0.51049	0.53776	0.53704	0.50036	0.5385	0.51421	0.37517	0.35416	0.22819	0.12348	0.14885	0.077916	0.18871	0.23086	0.27678	0.16034	0.11117	0.10738	0.13316	0.063319	0.22142
1451.3	0.12887	0.15416	0.087541	0.19105	0.23958	0.27799	0.17851	0.11787	0.10877	0.13304	0.070951	0.23684	0.5814	0.56087	0.50047	0.52446	0.54955	0.55448	0.51458	0.54097	0.52471	0.38146	0.36985	0.24515	0.12887	0.15416	0.087541	0.19105	0.23958	0.27799	0.17851	0.11787	0.10877	0.13304	0.070951	0.23684
1452.1	0.11026	0.16768	0.10458	0.18743	0.22659	0.27452	0.16764	0.10039	0.10233	0.12706	0.071325	0.22848	0.57329	0.58627	0.51311	0.51536	0.54262	0.5598	0.50506	0.53141	0.53068	0.3769	0.37415	0.24186	0.11026	0.16768	0.10458	0.18743	0.22659	0.27452	0.16764	0.10039	0.10233	0.12706	0.071325	0.22848
1453	0.10562	0.17729	0.090289	0.1797	0.23271	0.27377	0.15956	0.10687	0.10314	0.13466	0.080826	0.2249	0.57518	0.59813	0.50689	0.50898	0.54662	0.57795	0.50064	0.54345	0.54209	0.37736	0.38436	0.23668	0.10562	0.17729	0.090289	0.1797	0.23271	0.27377	0.15956	0.10687	0.10314	0.13466	0.080826	0.2249
1453.9	0.1088	0.18058	0.091922	0.18281	0.24919	0.26381	0.17469	0.12234	0.097941	0.12557	0.089139	0.22523	0.59361	0.59517	0.51559	0.51788	0.56402	0.58381	0.5155	0.55688	0.53422	0.37647	0.39031	0.23747	0.1088	0.18058	0.091922	0.18281	0.24919	0.26381	0.17469	0.12234	0.097941	0.12557	0.089139	0.22523
1454.7	0.095687	0.18427	0.091004	0.19158	0.27199	0.26215	0.16277	0.11946	0.086758	0.11291	0.098876	0.23155	0.60382	0.59998	0.50586	0.53143	0.57316	0.5959	0.51236	0.55626	0.52834	0.38018	0.40285	0.2462	0.095687	0.18427	0.091004	0.19158	0.27199	0.26215	0.16277	0.11946	0.086758	0.11291	0.098876	0.23155
1455.6	0.091898	0.18877	0.095727	0.19531	0.25995	0.27121	0.14182	0.10941	0.084038	0.11016	0.087354	0.22411	0.59935	0.59198	0.51144	0.52762	0.58059	0.58858	0.51479	0.55934	0.5194	0.37426	0.38682	0.24518	0.091898	0.18877	0.095727	0.19531	0.25995	0.27121	0.14182	0.10941	0.084038	0.11016	0.087354	0.22411
1456.4	0.10488	0.18641	0.10142	0.19904	0.28079	0.26819	0.13083	0.12233	0.095779	0.12111	0.091357	0.23372	0.60315	0.58383	0.51444	0.54314	0.59286	0.59356	0.50607	0.56658	0.5268	0.38788	0.3859	0.2489	0.10488	0.18641	0.10142	0.19904	0.28079	0.26819	0.13083	0.12233	0.095779	0.12111	0.091357	0.23372
1457.3	0.10878	0.18041	0.10955	0.21026	0.28979	0.27001	0.14145	0.1304	0.10385	0.11341	0.091246	0.23661	0.60109	0.57942	0.51487	0.55088	0.60621	0.59675	0.51902	0.56271	0.52874	0.39024	0.37523	0.25612	0.10878	0.18041	0.10955	0.21026	0.28979	0.27001	0.14145	0.1304	0.10385	0.11341	0.091246	0.23661
1458.1	0.1015	0.17616	0.11818	0.21202	0.28146	0.27122	0.1351	0.13252	0.10606	0.13241	0.073786	0.22531	0.58671	0.57702	0.51828	0.55503	0.59088	0.60368	0.51635	0.56146	0.53546	0.39598	0.36594	0.25369	0.1015	0.17616	0.11818	0.21202	0.28146	0.27122	0.1351	0.13252	0.10606	0.13241	0.073786	0.22531
1459	0.12002	0.18361	0.12601	0.23073	0.27588	0.28027	0.15714	0.1395	0.13204	0.15464	0.078035	0.21852	0.59691	0.58354	0.52576	0.57087	0.60019	0.60634	0.53504	0.56314	0.55839	0.41422	0.36804	0.25069	0.12002	0.18361	0.12601	0.23073	0.27588	0.28027	0.15714	0.1395	0.13204	0.15464	0.078035	0.21852
1459.9	0.11942	0.19066	0.11826	0.22042	0.2758	0.27333	0.17997	0.13907	0.13513	0.15754	0.086093	0.21895	0.59493	0.59149	0.51845	0.5593	0.58579	0.61684	0.54002	0.56049	0.56018	0.41196	0.37509	0.25015	0.11942	0.19066	0.11826	0.22042	0.2758	0.27333	0.17997	0.13907	0.13513	0.15754	0.086093	0.21895
1460.7	0.11783	0.186	0.10105	0.21639	0.26341	0.27469	0.18927	0.12783	0.13247	0.15423	0.086568	0.21049	0.58996	0.59498	0.50383	0.55314	0.58138	0.6195	0.54771	0.55352	0.55252	0.40535	0.36895	0.2516	0.11783	0.186	0.10105	0.21639	0.26341	0.27469	0.18927	0.12783	0.13247	0.15423	0.086568	0.21049
1461.6	0.11638	0.18874	0.12211	0.2264	0.2698	0.27968	0.1889	0.12607	0.13716	0.15954	0.084987	0.19941	0.5983	0.60105	0.50859	0.56152	0.57027	0.617	0.55349	0.55828	0.56041	0.39793	0.36584	0.24434	0.11638	0.18874	0.12211	0.2264	0.2698	0.27968	0.1889	0.12607	0.13716	0.15954	0.084987	0.19941
1462.4	0.11884	0.19229	0.1157	0.22588	0.27877	0.29416	0.18852	0.12248	0.14064	0.15554	0.092424	0.20668	0.60168	0.59676	0.50657	0.55372	0.57256	0.63088	0.55735	0.54652	0.55727	0.39567	0.35407	0.25393	0.11884	0.19229	0.1157	0.22588	0.27877	0.29416	0.18852	0.12248	0.14064	0.15554	0.092424	0.20668
1463.3	0.11554	0.20162	0.13695	0.2275	0.2879	0.283	0.1855	0.12061	0.13041	0.14096	0.095967	0.20698	0.59637	0.60527	0.5055	0.55567	0.56706	0.62606	0.55277	0.55405	0.55079	0.37441	0.3581	0.25793	0.11554	0.20162	0.13695	0.2275	0.2879	0.283	0.1855	0.12061	0.13041	0.14096	0.095967	0.20698
1464.1	0.11131	0.19265	0.13507	0.22485	0.28439	0.29598	0.17053	0.12822	0.12448	0.13466	0.09268	0.19821	0.60048	0.59896	0.49684	0.55793	0.56936	0.63033	0.54612	0.54737	0.54909	0.37133	0.35389	0.25721	0.11131	0.19265	0.13507	0.22485	0.28439	0.29598	0.17053	0.12822	0.12448	0.13466	0.09268	0.19821
1465	0.12079	0.21153	0.15345	0.23076	0.30468	0.30307	0.17282	0.14751	0.1275	0.13918	0.089294	0.20215	0.61496	0.61926	0.50851	0.5536	0.58226	0.62391	0.55652	0.55921	0.55841	0.37056	0.35022	0.25818	0.12079	0.21153	0.15345	0.23076	0.30468	0.30307	0.17282	0.14751	0.1275	0.13918	0.089294	0.20215
1465.8	0.12463	0.21641	0.1323	0.2188	0.30634	0.29839	0.18014	0.15233	0.13065	0.1345	0.095685	0.20467	0.60808	0.62014	0.50608	0.53445	0.58237	0.62604	0.54716	0.54821	0.56201	0.37481	0.36029	0.26153	0.12463	0.21641	0.1323	0.2188	0.30634	0.29839	0.18014	0.15233	0.13065	0.1345	0.095685	0.20467
1466.7	0.12581	0.21188	0.14798	0.22517	0.308	0.28647	0.18441	0.16019	0.13209	0.12879	0.10046	0.19553	0.60761	0.62575	0.50188	0.53388	0.57859	0.60964	0.53859	0.57748	0.57797	0.36779	0.3742	0.25474	0.12581	0.21188	0.14798	0.22517	0.308	0.28647	0.18441	0.16019	0.13209	0.12879	0.10046	0.19553
1467.5	0.11478	0.19617	0.13699	0.21428	0.30122	0.28602	0.18352	0.15858	0.13257	0.121	0.09504	0.1815	0.61645	0.61842	0.49348	0.50545	0.55704	0.61267	0.53687	0.5748	0.57464	0.3742	0.36765	0.24891	0.11478	0.19617	0.13699	0.21428	0.30122	0.28602	0.18352	0.15858	0.13257	0.121	0.09504	0.1815
1468.4	0.11661	0.20011	0.14322	0.22066	0.30789	0.27726	0.18037	0.15514	0.14285	0.11644	0.094841	0.1833	0.61837	0.61654	0.49728	0.50534	0.55669	0.59823	0.53197	0.58509	0.58606	0.39025	0.37044	0.24572	0.11661	0.20011	0.14322	0.22066	0.30789	0.27726	0.18037	0.15514	0.14285	0.11644	0.094841	0.1833
1469.3	0.11064	0.19355	0.13676	0.2162	0.30726	0.27047	0.18279	0.14818	0.13612	0.10705	0.09693	0.17465	0.60709	0.59726	0.48536	0.50345	0.53576	0.58504	0.52261	0.56867	0.5794	0.3835	0.37502	0.24386	0.11064	0.19355	0.13676	0.2162	0.30726	0.27047	0.18279	0.14818	0.13612	0.10705	0.09693	0.17465
1470.1	0.124	0.20825	0.15491	0.23144	0.3097	0.28858	0.17527	0.14937	0.15268	0.10998	0.10457	0.17356	0.61919	0.60472	0.4878	0.5167	0.53572	0.59643	0.52742	0.57925	0.58842	0.38584	0.37286	0.24616	0.124	0.20825	0.15491	0.23144	0.3097	0.28858	0.17527	0.14937	0.15268	0.10998	0.10457	0.17356
1471	0.12146	0.19873	0.15218	0.22835	0.30857	0.29024	0.17729	0.14048	0.14008	0.11118	0.11026	0.17167	0.6077	0.59478	0.47438	0.51182	0.53226	0.59144	0.52443	0.55757	0.57443	0.3894	0.37593	0.24373	0.12146	0.19873	0.15218	0.22835	0.30857	0.29024	0.17729	0.14048	0.14008	0.11118	0.11026	0.17167
1471.8	0.12242	0.19808	0.15203	0.23261	0.32897	0.29899	0.17959	0.14204	0.13693	0.11388	0.097184	0.18326	0.59444	0.59001	0.47749	0.51654	0.55421	0.57932	0.52	0.56259	0.57519	0.38251	0.37212	0.24773	0.12242	0.19808	0.15203	0.23261	0.32897	0.29899	0.17959	0.14204	0.13693	0.11388	0.097184	0.18326
1472.7	0.11031	0.18115	0.12875	0.22021	0.31569	0.2928	0.18175	0.13157	0.11554	0.10715	0.085101	0.17379	0.57967	0.5743	0.45756	0.50374	0.54762	0.56702	0.52115	0.54955	0.56571	0.36463	0.36076	0.24767	0.11031	0.18115	0.12875	0.22021	0.31569	0.2928	0.18175	0.13157	0.11554	0.10715	0.085101	0.17379
1473.5	0.11876	0.18293	0.15676	0.24646	0.32539	0.31529	0.1928	0.13788	0.12735	0.12734	0.098634	0.17648	0.59371	0.57959	0.4707	0.50848	0.56661	0.5834	0.52995	0.56691	0.58028	0.38067	0.37852	0.25423	0.11876	0.18293	0.15676	0.24646	0.32539	0.31529	0.1928	0.13788	0.12735	0.12734	0.098634	0.17648
1474.4	0.10414	0.17232	0.1515	0.23239	0.3176	0.30231	0.1809	0.12559	0.098503	0.11716	0.088085	0.16898	0.58018	0.57035	0.45632	0.49359	0.55894	0.56878	0.51595	0.55247	0.56108	0.38042	0.37623	0.2535	0.10414	0.17232	0.1515	0.23239	0.3176	0.30231	0.1809	0.12559	0.098503	0.11716	0.088085	0.16898
1475.2	0.098428	0.17785	0.15736	0.22841	0.30964	0.30502	0.17843	0.1144	0.095266	0.10445	0.073748	0.16182	0.58363	0.57908	0.46065	0.47811	0.54472	0.57091	0.51821	0.54188	0.56235	0.38208	0.36198	0.25637	0.098428	0.17785	0.15736	0.22841	0.30964	0.30502	0.17843	0.1144	0.095266	0.10445	0.073748	0.16182
1476.1	0.10227	0.1807	0.17287	0.2342	0.30458	0.30426	0.17463	0.10151	0.10098	0.10014	0.080798	0.1503	0.58598	0.58594	0.46362	0.47567	0.54313	0.55523	0.50661	0.53207	0.56108	0.38522	0.36971	0.25365	0.10227	0.1807	0.17287	0.2342	0.30458	0.30426	0.17463	0.10151	0.10098	0.10014	0.080798	0.1503
1476.9	0.11689	0.19794	0.20511	0.2455	0.33289	0.31286	0.17468	0.11124	0.11455	0.10193	0.10088	0.14695	0.60297	0.60877	0.47729	0.48117	0.54933	0.56805	0.50488	0.53984	0.57057	0.40098	0.38719	0.25699	0.11689	0.19794	0.20511	0.2455	0.33289	0.31286	0.17468	0.11124	0.11455	0.10193	0.10088	0.14695
1477.8	0.11031	0.20212	0.18753	0.24152	0.33317	0.30169	0.16716	0.10686	0.1035	0.091411	0.083859	0.1388	0.57891	0.61662	0.45436	0.4783	0.54384	0.5586	0.50156	0.54082	0.56809	0.39965	0.37088	0.25408	0.11031	0.20212	0.18753	0.24152	0.33317	0.30169	0.16716	0.10686	0.1035	0.091411	0.083859	0.1388
1478.7	0.11025	0.21276	0.19746	0.2513	0.33863	0.31391	0.17305	0.11538	0.11561	0.092747	0.090938	0.14021	0.57372	0.62433	0.47143	0.47767	0.54506	0.56037	0.50605	0.55105	0.57663	0.4036	0.37683	0.25761	0.11025	0.21276	0.19746	0.2513	0.33863	0.31391	0.17305	0.11538	0.11561	0.092747	0.090938	0.14021
1479.5	0.11053	0.20725	0.18731	0.25756	0.32918	0.3056	0.1544	0.11527	0.11194	0.094089	0.086746	0.13874	0.56941	0.61505	0.46151	0.47976	0.54534	0.54575	0.49476	0.56375	0.57546	0.39439	0.37947	0.25272	0.11053	0.20725	0.18731	0.25756	0.32918	0.3056	0.1544	0.11527	0.11194	0.094089	0.086746	0.13874
1480.4	0.12387	0.22637	0.19629	0.26948	0.33964	0.31073	0.16095	0.12465	0.11439	0.1074	0.092325	0.14492	0.57573	0.62361	0.46704	0.49054	0.54359	0.56533	0.5096	0.56548	0.57801	0.41381	0.38569	0.26599	0.12387	0.22637	0.19629	0.26948	0.33964	0.31073	0.16095	0.12465	0.11439	0.1074	0.092325	0.14492
1481.2	0.12322	0.23956	0.195	0.28338	0.34233	0.32174	0.16432	0.1164	0.11404	0.11588	0.078163	0.15118	0.57549	0.62929	0.46796	0.49622	0.55292	0.57173	0.51297	0.56582	0.58174	0.4164	0.37034	0.26517	0.12322	0.23956	0.195	0.28338	0.34233	0.32174	0.16432	0.1164	0.11404	0.11588	0.078163	0.15118
1482.1	0.1295	0.23902	0.20128	0.28034	0.35116	0.32113	0.15934	0.10524	0.11835	0.10261	0.077684	0.15298	0.58459	0.6223	0.48135	0.48948	0.55522	0.56798	0.4988	0.5532	0.58175	0.40868	0.369	0.26264	0.1295	0.23902	0.20128	0.28034	0.35116	0.32113	0.15934	0.10524	0.11835	0.10261	0.077684	0.15298
1482.9	0.13361	0.22247	0.19407	0.29227	0.34995	0.31538	0.14865	0.099424	0.10858	0.1028	0.068641	0.15278	0.58469	0.6212	0.47047	0.48934	0.54631	0.55941	0.49515	0.55091	0.57165	0.40882	0.37178	0.25462	0.13361	0.22247	0.19407	0.29227	0.34995	0.31538	0.14865	0.099424	0.10858	0.1028	0.068641	0.15278
1483.8	0.14621	0.22946	0.21998	0.30481	0.37772	0.34284	0.16039	0.11915	0.12369	0.11209	0.081203	0.16344	0.59528	0.63549	0.49443	0.50583	0.57418	0.58843	0.49676	0.56682	0.56633	0.42484	0.37689	0.26004	0.14621	0.22946	0.21998	0.30481	0.37772	0.34284	0.16039	0.11915	0.12369	0.11209	0.081203	0.16344
1484.6	0.13079	0.20496	0.19334	0.29291	0.35026	0.32865	0.1383	0.097901	0.11039	0.10125	0.072722	0.15286	0.58256	0.60691	0.47527	0.49206	0.56106	0.57345	0.47462	0.54585	0.55528	0.40517	0.35508	0.23764	0.13079	0.20496	0.19334	0.29291	0.35026	0.32865	0.1383	0.097901	0.11039	0.10125	0.072722	0.15286
1485.5	0.13762	0.20078	0.2024	0.305	0.35243	0.3306	0.12974	0.10146	0.1118	0.095924	0.08107	0.15002	0.57411	0.61558	0.48174	0.49852	0.55962	0.56845	0.47973	0.55249	0.551	0.41413	0.36349	0.23539	0.13762	0.20078	0.2024	0.305	0.35243	0.3306	0.12974	0.10146	0.1118	0.095924	0.08107	0.15002
1486.3	0.13418	0.1896	0.20971	0.29846	0.34633	0.33301	0.11826	0.097729	0.1088	0.089109	0.080854	0.14585	0.58341	0.62784	0.4886	0.50499	0.56504	0.56326	0.48516	0.5596	0.54433	0.40585	0.36269	0.23437	0.13418	0.1896	0.20971	0.29846	0.34633	0.33301	0.11826	0.097729	0.1088	0.089109	0.080854	0.14585
1487.2	0.13745	0.20062	0.2114	0.302	0.34411	0.33662	0.11806	0.094851	0.11599	0.079074	0.092585	0.1496	0.58815	0.62542	0.49317	0.51626	0.56595	0.56858	0.48788	0.56454	0.54868	0.40056	0.35997	0.24234	0.13745	0.20062	0.2114	0.302	0.34411	0.33662	0.11806	0.094851	0.11599	0.079074	0.092585	0.1496
1488	0.13984	0.20222	0.20185	0.28736	0.33396	0.3339	0.10513	0.09149	0.099413	0.075025	0.079148	0.14655	0.58453	0.61882	0.48972	0.5133	0.55874	0.55395	0.47848	0.56052	0.53508	0.39513	0.35766	0.23848	0.13984	0.20222	0.20185	0.28736	0.33396	0.3339	0.10513	0.09149	0.099413	0.075025	0.079148	0.14655
1488.9	0.15389	0.22305	0.2198	0.28969	0.34258	0.35758	0.106	0.10807	0.10747	0.077883	0.089595	0.15951	0.59292	0.65782	0.50214	0.52083	0.56027	0.5648	0.50015	0.58844	0.53808	0.40706	0.37389	0.24919	0.15389	0.22305	0.2198	0.28969	0.34258	0.35758	0.106	0.10807	0.10747	0.077883	0.089595	0.15951
1489.8	0.14602	0.2237	0.20931	0.27369	0.33614	0.34625	0.11177	0.10739	0.10574	0.082931	0.078022	0.16418	0.60704	0.65697	0.51862	0.50605	0.56289	0.56441	0.49649	0.58241	0.52592	0.39891	0.37213	0.24249	0.14602	0.2237	0.20931	0.27369	0.33614	0.34625	0.11177	0.10739	0.10574	0.082931	0.078022	0.16418
1490.6	0.1443	0.22731	0.20718	0.27983	0.33438	0.35228	0.1206	0.11729	0.10536	0.089936	0.079914	0.17711	0.6053	0.63956	0.52032	0.51299	0.55131	0.57721	0.49043	0.58794	0.52519	0.41383	0.37284	0.23825	0.1443	0.22731	0.20718	0.27983	0.33438	0.35228	0.1206	0.11729	0.10536	0.089936	0.079914	0.17711
1491.5	0.14088	0.23118	0.20427	0.26078	0.33133	0.35483	0.12292	0.11516	0.10524	0.09729	0.066188	0.17655	0.60157	0.65351	0.53178	0.48982	0.55892	0.57433	0.49123	0.57449	0.52738	0.41639	0.36228	0.23496	0.14088	0.23118	0.20427	0.26078	0.33133	0.35483	0.12292	0.11516	0.10524	0.09729	0.066188	0.17655
1492.3	0.12344	0.215	0.18288	0.26052	0.32017	0.3426	0.11796	0.099535	0.11431	0.090144	0.060176	0.17763	0.59027	0.65336	0.53727	0.47969	0.54064	0.56344	0.4952	0.56798	0.54138	0.40173	0.36354	0.22977	0.12344	0.215	0.18288	0.26052	0.32017	0.3426	0.11796	0.099535	0.11431	0.090144	0.060176	0.17763
1493.2	0.10906	0.20151	0.17099	0.24911	0.29913	0.31482	0.11724	0.089142	0.11115	0.076326	0.041585	0.16999	0.58215	0.63292	0.53841	0.46252	0.52002	0.54007	0.47767	0.54664	0.53464	0.37932	0.35408	0.22004	0.10906	0.20151	0.17099	0.24911	0.29913	0.31482	0.11724	0.089142	0.11115	0.076326	0.041585	0.16999
1494	0.1181	0.19354	0.19174	0.25099	0.31193	0.3314	0.11201	0.088356	0.11411	0.077931	0.05176	0.16931	0.58135	0.62167	0.55352	0.46454	0.52201	0.54271	0.47288	0.55478	0.54292	0.38459	0.3611	0.22601	0.1181	0.19354	0.19174	0.25099	0.31193	0.3314	0.11201	0.088356	0.11411	0.077931	0.05176	0.16931
1494.8	0.11946	0.20036	0.18935	0.25089	0.31177	0.32068	0.10042	0.081495	0.11905	0.075856	0.058689	0.16401	0.57714	0.63128	0.56429	0.46086	0.52743	0.52539	0.4743	0.55412	0.53723	0.37304	0.37032	0.22565	0.11946	0.20036	0.18935	0.25089	0.31177	0.32068	0.10042	0.081495	0.11905	0.075856	0.058689	0.16401
1495.7	0.11306	0.18915	0.19887	0.24545	0.32034	0.30784	0.09719	0.07415	0.10574	0.078386	0.063455	0.16426	0.5744	0.62449	0.56217	0.46723	0.52458	0.51662	0.45978	0.55669	0.51931	0.37111	0.37665	0.2267	0.11306	0.18915	0.19887	0.24545	0.32034	0.30784	0.09719	0.07415	0.10574	0.078386	0.063455	0.16426
1496.5	0.11802	0.1887	0.21016	0.22977	0.32859	0.31612	0.095284	0.07325	0.0977	0.077578	0.074085	0.17565	0.58152	0.62574	0.56669	0.45996	0.5261	0.52121	0.4569	0.5466	0.49992	0.38113	0.37515	0.23891	0.11802	0.1887	0.21016	0.22977	0.32859	0.31612	0.095284	0.07325	0.0977	0.077578	0.074085	0.17565
1497.4	0.12405	0.19214	0.22372	0.23762	0.36437	0.3389	0.10611	0.078434	0.10928	0.083335	0.080714	0.18581	0.58285	0.629	0.57284	0.46319	0.54477	0.5283	0.45927	0.55904	0.51308	0.39277	0.37997	0.25113	0.12405	0.19214	0.22372	0.23762	0.36437	0.3389	0.10611	0.078434	0.10928	0.083335	0.080714	0.18581
1498.2	0.13091	0.19384	0.20546	0.24074	0.35431	0.32455	0.10342	0.089214	0.11033	0.085757	0.086375	0.18569	0.58047	0.61773	0.54752	0.46687	0.53304	0.51649	0.45749	0.55651	0.51095	0.38188	0.37942	0.25265	0.13091	0.19384	0.20546	0.24074	0.35431	0.32455	0.10342	0.089214	0.11033	0.085757	0.086375	0.18569
1499.1	0.13665	0.19903	0.20892	0.24111	0.34812	0.33283	0.11186	0.09246	0.11763	0.084267	0.082169	0.18608	0.57862	0.61954	0.53441	0.46906	0.52691	0.5421	0.46416	0.54347	0.51413	0.38863	0.37875	0.25805	0.13665	0.19903	0.20892	0.24111	0.34812	0.33283	0.11186	0.09246	0.11763	0.084267	0.082169	0.18608
1500	0.15315	0.20866	0.20788	0.22667	0.33141	0.34036	0.12933	0.097045	0.13156	0.080594	0.074716	0.19012	0.58555	0.61213	0.52956	0.46645	0.51954	0.54686	0.47895	0.54617	0.53391	0.39036	0.36872	0.25882	0.15315	0.20866	0.20788	0.22667	0.33141	0.34036	0.12933	0.097045	0.13156	0.080594	0.074716	0.19012
1500.8	0.17963	0.22731	0.23161	0.23788	0.34077	0.33673	0.15024	0.10005	0.15517	0.094415	0.082573	0.18188	0.59389	0.6181	0.53406	0.47478	0.53462	0.55749	0.49485	0.55704	0.55263	0.39344	0.38164	0.26081	0.17963	0.22731	0.23161	0.23788	0.34077	0.33673	0.15024	0.10005	0.15517	0.094415	0.082573	0.18188
1501.7	0.18308	0.22038	0.22142	0.2178	0.32469	0.32026	0.1457	0.09419	0.15197	0.09673	0.092283	0.17006	0.59103	0.5996	0.52161	0.47368	0.51664	0.54622	0.4945	0.54769	0.54568	0.38512	0.38755	0.25267	0.18308	0.22038	0.22142	0.2178	0.32469	0.32026	0.1457	0.09419	0.15197	0.09673	0.092283	0.17006
1502.5	0.17605	0.22085	0.22893	0.20428	0.32464	0.33217	0.1499	0.084072	0.16175	0.096858	0.082137	0.16982	0.58551	0.61189	0.5276	0.48067	0.52407	0.56771	0.4978	0.55439	0.55096	0.38372	0.38494	0.25627	0.17605	0.22085	0.22893	0.20428	0.32464	0.33217	0.1499	0.084072	0.16175	0.096858	0.082137	0.16982
1503.4	0.1633	0.20005	0.22278	0.18251	0.31017	0.32597	0.14589	0.07481	0.14594	0.092732	0.078515	0.16285	0.56951	0.5905	0.52111	0.47058	0.49923	0.53773	0.47912	0.54534	0.53031	0.38367	0.37903	0.25173	0.1633	0.20005	0.22278	0.18251	0.31017	0.32597	0.14589	0.07481	0.14594	0.092732	0.078515	0.16285
1504.2	0.15936	0.19487	0.23609	0.2081	0.32097	0.33712	0.15209	0.081232	0.15476	0.095051	0.087919	0.15258	0.56639	0.58667	0.52085	0.48312	0.49809	0.5414	0.48242	0.54492	0.52308	0.38105	0.39592	0.24662	0.15936	0.19487	0.23609	0.2081	0.32097	0.33712	0.15209	0.081232	0.15476	0.095051	0.087919	0.15258
1505.1	0.13348	0.17555	0.23945	0.20513	0.29872	0.32156	0.13721	0.07149	0.15012	0.079306	0.079973	0.13951	0.55665	0.56124	0.50743	0.48577	0.47402	0.51782	0.46819	0.52722	0.52368	0.36539	0.38286	0.23687	0.13348	0.17555	0.23945	0.20513	0.29872	0.32156	0.13721	0.07149	0.15012	0.079306	0.079973	0.13951
1505.9	0.13636	0.17843	0.26307	0.22537	0.29865	0.32517	0.14249	0.084851	0.15259	0.078524	0.079523	0.1414	0.56723	0.56702	0.52248	0.50716	0.50406	0.52274	0.48185	0.54624	0.53252	0.36764	0.38464	0.23932	0.13636	0.17843	0.26307	0.22537	0.29865	0.32517	0.14249	0.084851	0.15259	0.078524	0.079523	0.1414
1506.7	0.13808	0.17754	0.25825	0.22775	0.28416	0.31429	0.1467	0.082896	0.14441	0.069689	0.080167	0.13101	0.57462	0.5646	0.50838	0.49768	0.49184	0.50094	0.46761	0.5333	0.53297	0.36867	0.37598	0.22929	0.13808	0.17754	0.25825	0.22775	0.28416	0.31429	0.1467	0.082896	0.14441	0.069689	0.080167	0.13101
1507.6	0.15572	0.19212	0.26967	0.24189	0.30287	0.31578	0.14867	0.10404	0.15621	0.081226	0.082121	0.13558	0.57947	0.58072	0.50986	0.49884	0.52235	0.50656	0.48509	0.55602	0.54472	0.36956	0.37158	0.23345	0.15572	0.19212	0.26967	0.24189	0.30287	0.31578	0.14867	0.10404	0.15621	0.081226	0.082121	0.13558
1508.4	0.15011	0.18099	0.26857	0.23985	0.29582	0.30128	0.1322	0.096746	0.14474	0.07228	0.078874	0.13171	0.57535	0.5721	0.5108	0.49746	0.52057	0.49384	0.47308	0.55249	0.54276	0.35701	0.36456	0.23003	0.15011	0.18099	0.26857	0.23985	0.29582	0.30128	0.1322	0.096746	0.14474	0.07228	0.078874	0.13171
1509.3	0.17005	0.19637	0.25284	0.2543	0.31112	0.32526	0.1542	0.11206	0.14503	0.080023	0.096361	0.13513	0.57851	0.5767	0.50387	0.50806	0.53953	0.51905	0.48672	0.56176	0.54306	0.36766	0.37402	0.23324	0.17005	0.19637	0.25284	0.2543	0.31112	0.32526	0.1542	0.11206	0.14503	0.080023	0.096361	0.13513
1510.1	0.17319	0.20597	0.25287	0.26127	0.31816	0.3358	0.16771	0.11826	0.1506	0.081781	0.1069	0.13855	0.58919	0.58433	0.50466	0.51537	0.53323	0.54676	0.48553	0.55189	0.53764	0.38279	0.3718	0.23824	0.17319	0.20597	0.25287	0.26127	0.31816	0.3358	0.16771	0.11826	0.1506	0.081781	0.1069	0.13855
1511	0.16728	0.20439	0.25259	0.25678	0.31985	0.33338	0.16358	0.11973	0.15544	0.088148	0.11117	0.1417	0.58036	0.57798	0.51399	0.51683	0.53956	0.54418	0.50076	0.54572	0.54112	0.38394	0.37577	0.23766	0.16728	0.20439	0.25259	0.25678	0.31985	0.33338	0.16358	0.11973	0.15544	0.088148	0.11117	0.1417
1511.8	0.15376	0.20132	0.24652	0.26254	0.31424	0.33215	0.15588	0.10587	0.15282	0.083581	0.10795	0.13831	0.57854	0.56746	0.5126	0.52234	0.53029	0.54569	0.48906	0.53152	0.54592	0.37518	0.38042	0.23263	0.15376	0.20132	0.24652	0.26254	0.31424	0.33215	0.15588	0.10587	0.15282	0.083581	0.10795	0.13831
1512.7	0.16048	0.21225	0.23211	0.2631	0.31883	0.34089	0.15586	0.10917	0.16638	0.095016	0.1094	0.14362	0.58033	0.56988	0.5024	0.5277	0.53397	0.55005	0.49472	0.53352	0.55363	0.38039	0.37751	0.2469	0.16048	0.21225	0.23211	0.2631	0.31883	0.34089	0.15586	0.10917	0.16638	0.095016	0.1094	0.14362
1513.5	0.162	0.22291	0.2476	0.28092	0.32035	0.34646	0.15135	0.1155	0.17834	0.095402	0.10685	0.14179	0.58492	0.58783	0.51673	0.53651	0.54528	0.55191	0.49958	0.53659	0.56798	0.38927	0.37446	0.24508	0.162	0.22291	0.2476	0.28092	0.32035	0.34646	0.15135	0.1155	0.17834	0.095402	0.10685	0.14179
1514.4	0.15025	0.22979	0.23578	0.27508	0.31117	0.35173	0.13542	0.1109	0.16999	0.097864	0.10137	0.14291	0.56381	0.59139	0.51275	0.52899	0.53912	0.55092	0.4842	0.53549	0.56598	0.37453	0.3688	0.24147	0.15025	0.22979	0.23578	0.27508	0.31117	0.35173	0.13542	0.1109	0.16999	0.097864	0.10137	0.14291
1515.2	0.14894	0.22416	0.24148	0.2761	0.32093	0.35549	0.13462	0.11663	0.16665	0.1047	0.0997	0.14759	0.56127	0.58803	0.49684	0.52551	0.53188	0.55616	0.48777	0.54858	0.56065	0.38014	0.35572	0.24939	0.14894	0.22416	0.24148	0.2761	0.32093	0.35549	0.13462	0.11663	0.16665	0.1047	0.0997	0.14759
1516.1	0.14964	0.22646	0.23771	0.27026	0.32017	0.34748	0.1577	0.1169	0.16517	0.11338	0.11627	0.1486	0.57236	0.59243	0.49719	0.52219	0.53351	0.55178	0.49692	0.54916	0.56249	0.39443	0.35652	0.26034	0.14964	0.22646	0.23771	0.27026	0.32017	0.34748	0.1577	0.1169	0.16517	0.11338	0.11627	0.1486
1516.9	0.13754	0.22028	0.24294	0.26549	0.31276	0.33509	0.16526	0.10732	0.15218	0.11688	0.11689	0.14265	0.57029	0.60402	0.50404	0.5211	0.54232	0.55238	0.50304	0.54697	0.55728	0.41116	0.3492	0.24868	0.13754	0.22028	0.24294	0.26549	0.31276	0.33509	0.16526	0.10732	0.15218	0.11688	0.11689	0.14265
1517.8	0.13766	0.22258	0.24384	0.2537	0.32089	0.34141	0.16765	0.11331	0.15059	0.12361	0.11893	0.14557	0.57271	0.60726	0.50112	0.51898	0.53959	0.55654	0.50804	0.55525	0.54715	0.41066	0.34573	0.25111	0.13766	0.22258	0.24384	0.2537	0.32089	0.34141	0.16765	0.11331	0.15059	0.12361	0.11893	0.14557
1518.6	0.137	0.21788	0.24636	0.2497	0.32675	0.33416	0.17827	0.10908	0.16211	0.12425	0.1161	0.13403	0.58421	0.60099	0.49237	0.50996	0.53498	0.53326	0.51941	0.55088	0.55906	0.41409	0.34459	0.25032	0.137	0.21788	0.24636	0.2497	0.32675	0.33416	0.17827	0.10908	0.16211	0.12425	0.1161	0.13403
1519.5	0.13432	0.23187	0.26271	0.25639	0.32047	0.3343	0.17297	0.10608	0.16042	0.1166	0.11729	0.12014	0.58435	0.60364	0.50545	0.51997	0.54752	0.5367	0.51325	0.54835	0.55596	0.40693	0.35581	0.23875	0.13432	0.23187	0.26271	0.25639	0.32047	0.3343	0.17297	0.10608	0.16042	0.1166	0.11729	0.12014
1520.3	0.14567	0.2421	0.2818	0.25988	0.32503	0.35346	0.16529	0.10186	0.16534	0.11746	0.11415	0.11982	0.59075	0.61088	0.51444	0.53613	0.56006	0.56721	0.51904	0.54752	0.56175	0.40669	0.36607	0.23408	0.14567	0.2421	0.2818	0.25988	0.32503	0.35346	0.16529	0.10186	0.16534	0.11746	0.11415	0.11982
1521.1	0.15322	0.24721	0.30346	0.26917	0.34546	0.36175	0.16185	0.11126	0.17934	0.11799	0.12523	0.13202	0.60223	0.60718	0.52832	0.53235	0.5634	0.57028	0.53502	0.54992	0.57524	0.40264	0.37729	0.24521	0.15322	0.24721	0.30346	0.26917	0.34546	0.36175	0.16185	0.11126	0.17934	0.11799	0.12523	0.13202
1522	0.14444	0.23765	0.31838	0.26487	0.32702	0.35736	0.16585	0.096961	0.17227	0.1123	0.12047	0.13326	0.59779	0.59945	0.5407	0.53547	0.5605	0.56926	0.53044	0.53904	0.57942	0.39764	0.38273	0.24138	0.14444	0.23765	0.31838	0.26487	0.32702	0.35736	0.16585	0.096961	0.17227	0.1123	0.12047	0.13326
1522.8	0.16484	0.22822	0.33105	0.2841	0.33416	0.36415	0.1656	0.10515	0.17329	0.11996	0.12851	0.13762	0.60881	0.60509	0.55632	0.54652	0.57443	0.59156	0.54609	0.54776	0.58905	0.40838	0.38776	0.24787	0.16484	0.22822	0.33105	0.2841	0.33416	0.36415	0.1656	0.10515	0.17329	0.11996	0.12851	0.13762
1523.7	0.16998	0.21932	0.32428	0.28255	0.34001	0.36188	0.17517	0.10301	0.17591	0.11957	0.13842	0.14841	0.61781	0.60913	0.55757	0.54124	0.5801	0.59997	0.55871	0.54397	0.59176	0.40514	0.39059	0.25956	0.16998	0.21932	0.32428	0.28255	0.34001	0.36188	0.17517	0.10301	0.17591	0.11957	0.13842	0.14841
1524.5	0.16333	0.20343	0.31959	0.3027	0.3363	0.34602	0.16061	0.10829	0.17045	0.11573	0.13921	0.1425	0.6113	0.60872	0.55204	0.53535	0.58062	0.57631	0.56272	0.54866	0.58237	0.39701	0.38202	0.25649	0.16333	0.20343	0.31959	0.3027	0.3363	0.34602	0.16061	0.10829	0.17045	0.11573	0.13921	0.1425
1525.4	0.17351	0.20543	0.30865	0.31582	0.32578	0.34783	0.16408	0.11747	0.17137	0.11822	0.13979	0.13266	0.60479	0.60397	0.54473	0.55555	0.57553	0.57954	0.55319	0.543	0.57164	0.39947	0.38141	0.24623	0.17351	0.20543	0.30865	0.31582	0.32578	0.34783	0.16408	0.11747	0.17137	0.11822	0.13979	0.13266
1526.2	0.17691	0.20554	0.29321	0.32528	0.3428	0.35235	0.16013	0.13734	0.17009	0.11876	0.15069	0.13865	0.61025	0.60973	0.54109	0.5564	0.58727	0.58615	0.55592	0.5517	0.57567	0.40694	0.38753	0.25526	0.17691	0.20554	0.29321	0.32528	0.3428	0.35235	0.16013	0.13734	0.17009	0.11876	0.15069	0.13865
1527.1	0.1739	0.21103	0.2924	0.32161	0.34539	0.35673	0.14915	0.14117	0.16024	0.11907	0.14586	0.14412	0.60542	0.60755	0.53377	0.5622	0.5792	0.59614	0.55083	0.55899	0.55469	0.40138	0.38211	0.24982	0.1739	0.21103	0.2924	0.32161	0.34539	0.35673	0.14915	0.14117	0.16024	0.11907	0.14586	0.14412
1527.9	0.17398	0.21073	0.30317	0.32757	0.35204	0.36246	0.15396	0.14208	0.15897	0.11961	0.14558	0.14123	0.60068	0.61056	0.53188	0.57459	0.58034	0.59491	0.5553	0.56335	0.55312	0.41074	0.38589	0.24579	0.17398	0.21073	0.30317	0.32757	0.35204	0.36246	0.15396	0.14208	0.15897	0.11961	0.14558	0.14123
1528.8	0.17369	0.22672	0.32825	0.32466	0.36419	0.36503	0.16262	0.14239	0.1669	0.12016	0.15162	0.14225	0.60466	0.61715	0.53702	0.58743	0.58318	0.60542	0.55929	0.56462	0.56097	0.41576	0.39708	0.24772	0.17369	0.22672	0.32825	0.32466	0.36419	0.36503	0.16262	0.14239	0.1669	0.12016	0.15162	0.14225
1529.6	0.16749	0.23233	0.34465	0.31886	0.36501	0.37076	0.15776	0.1404	0.15817	0.11345	0.14973	0.14875	0.60078	0.62762	0.54257	0.59068	0.57994	0.61024	0.56248	0.5736	0.54849	0.40381	0.40278	0.25504	0.16749	0.23233	0.34465	0.31886	0.36501	0.37076	0.15776	0.1404	0.15817	0.11345	0.14973	0.14875
1530.5	0.16838	0.23405	0.35142	0.31856	0.37375	0.35975	0.15409	0.12746	0.15631	0.11573	0.15317	0.14767	0.58527	0.61894	0.53984	0.59827	0.57638	0.59919	0.5679	0.57871	0.53627	0.40136	0.40312	0.25252	0.16838	0.23405	0.35142	0.31856	0.37375	0.35975	0.15409	0.12746	0.15631	0.11573	0.15317	0.14767
1531.3	0.17369	0.24665	0.35625	0.32803	0.3757	0.36051	0.1613	0.11136	0.16988	0.11018	0.16508	0.15355	0.58106	0.6176	0.54524	0.60525	0.59887	0.59829	0.56582	0.5673	0.53879	0.41057	0.41512	0.26278	0.17369	0.24665	0.35625	0.32803	0.3757	0.36051	0.1613	0.11136	0.16988	0.11018	0.16508	0.15355
1532.1	0.19103	0.2707	0.35916	0.3424	0.38671	0.37802	0.16798	0.11618	0.18298	0.12317	0.16614	0.16874	0.57777	0.61969	0.55456	0.61733	0.61027	0.62322	0.56693	0.56962	0.53838	0.41747	0.4215	0.27974	0.19103	0.2707	0.35916	0.3424	0.38671	0.37802	0.16798	0.11618	0.18298	0.12317	0.16614	0.16874
1533	0.20442	0.27105	0.36657	0.3499	0.38622	0.40127	0.17931	0.11638	0.19081	0.11682	0.16884	0.17706	0.56891	0.60596	0.56063	0.62071	0.61217	0.6346	0.57791	0.56469	0.54329	0.40619	0.42265	0.28005	0.20442	0.27105	0.36657	0.3499	0.38622	0.40127	0.17931	0.11638	0.19081	0.11682	0.16884	0.17706
1533.8	0.21053	0.28648	0.37061	0.36625	0.3927	0.40068	0.17963	0.11671	0.19815	0.11991	0.16763	0.17179	0.57075	0.6069	0.5511	0.62394	0.6298	0.6442	0.58442	0.57364	0.56015	0.41363	0.41556	0.28112	0.21053	0.28648	0.37061	0.36625	0.3927	0.40068	0.17963	0.11671	0.19815	0.11991	0.16763	0.17179
1534.7	0.22844	0.3089	0.40214	0.38215	0.39756	0.41714	0.17995	0.12251	0.21824	0.12922	0.18129	0.17166	0.5879	0.61933	0.56501	0.6411	0.64073	0.65593	0.59364	0.57579	0.57435	0.42541	0.42179	0.2854	0.22844	0.3089	0.40214	0.38215	0.39756	0.41714	0.17995	0.12251	0.21824	0.12922	0.18129	0.17166
1535.5	0.22614	0.30804	0.40763	0.37301	0.40646	0.42726	0.18307	0.12734	0.2109	0.1276	0.17369	0.16421	0.57165	0.61637	0.5571	0.63518	0.64308	0.66035	0.60142	0.58225	0.56927	0.41927	0.41813	0.2788	0.22614	0.30804	0.40763	0.37301	0.40646	0.42726	0.18307	0.12734	0.2109	0.1276	0.17369	0.16421
1536.4	0.23393	0.31175	0.4255	0.3825	0.41262	0.42803	0.16616	0.12536	0.21642	0.11815	0.1866	0.15954	0.5764	0.62174	0.55595	0.6345	0.64715	0.65141	0.59804	0.57575	0.57389	0.41639	0.42381	0.26964	0.23393	0.31175	0.4255	0.3825	0.41262	0.42803	0.16616	0.12536	0.21642	0.11815	0.1866	0.15954
1537.2	0.23294	0.32084	0.41298	0.38848	0.43221	0.42443	0.1649	0.12716	0.22428	0.12367	0.1865	0.15731	0.57479	0.63185	0.55114	0.62662	0.65058	0.6487	0.60118	0.58545	0.56548	0.42354	0.40888	0.2724	0.23294	0.32084	0.41298	0.38848	0.43221	0.42443	0.1649	0.12716	0.22428	0.12367	0.1865	0.15731
1538	0.23583	0.32158	0.42042	0.38499	0.42865	0.43139	0.15781	0.11996	0.22994	0.12977	0.19172	0.16065	0.57051	0.62468	0.55812	0.6186	0.64528	0.64313	0.59206	0.57106	0.5637	0.41862	0.4177	0.2761	0.23583	0.32158	0.42042	0.38499	0.42865	0.43139	0.15781	0.11996	0.22994	0.12977	0.19172	0.16065
1538.9	0.2403	0.32811	0.42269	0.39434	0.44257	0.44032	0.17593	0.1135	0.23474	0.14139	0.1874	0.16155	0.57537	0.62169	0.54787	0.61461	0.6498	0.65839	0.60842	0.57071	0.561	0.41613	0.41142	0.27526	0.2403	0.32811	0.42269	0.39434	0.44257	0.44032	0.17593	0.1135	0.23474	0.14139	0.1874	0.16155
1539.7	0.24681	0.33423	0.4446	0.40399	0.43933	0.43989	0.17243	0.12758	0.24115	0.15325	0.19784	0.16731	0.59141	0.62098	0.55944	0.6268	0.63747	0.66297	0.61729	0.57807	0.56665	0.4169	0.41818	0.28066	0.24681	0.33423	0.4446	0.40399	0.43933	0.43989	0.17243	0.12758	0.24115	0.15325	0.19784	0.16731
1540.6	0.24964	0.33403	0.42952	0.39242	0.42168	0.43388	0.17145	0.13195	0.23432	0.15729	0.19114	0.15768	0.58487	0.60588	0.54823	0.61786	0.62296	0.65311	0.61883	0.58188	0.55982	0.41481	0.41382	0.27641	0.24964	0.33403	0.42952	0.39242	0.42168	0.43388	0.17145	0.13195	0.23432	0.15729	0.19114	0.15768
1541.4	0.26235	0.33275	0.44306	0.38834	0.42395	0.44085	0.1787	0.13874	0.23021	0.17157	0.19182	0.15831	0.58875	0.59278	0.53891	0.63259	0.62108	0.65981	0.61717	0.58213	0.56706	0.42697	0.42689	0.27669	0.26235	0.33275	0.44306	0.38834	0.42395	0.44085	0.1787	0.13874	0.23021	0.17157	0.19182	0.15831
1542.3	0.26615	0.31894	0.45274	0.38379	0.43092	0.4507	0.18781	0.15563	0.22902	0.16548	0.19728	0.15694	0.58664	0.59061	0.54192	0.62708	0.62667	0.67381	0.62204	0.60413	0.56061	0.42419	0.42074	0.27612	0.26615	0.31894	0.45274	0.38379	0.43092	0.4507	0.18781	0.15563	0.22902	0.16548	0.19728	0.15694
1543.1	0.27603	0.32479	0.45455	0.40385	0.42784	0.45647	0.1842	0.17399	0.23386	0.17068	0.19949	0.16244	0.58372	0.59102	0.55428	0.6379	0.62322	0.66909	0.61464	0.61718	0.55496	0.42508	0.43243	0.29192	0.27603	0.32479	0.45455	0.40385	0.42784	0.45647	0.1842	0.17399	0.23386	0.17068	0.19949	0.16244
1543.9	0.27152	0.32121	0.44301	0.40954	0.42785	0.4633	0.18721	0.17143	0.23955	0.16368	0.19964	0.14767	0.57446	0.59776	0.53749	0.64976	0.62459	0.65814	0.60436	0.6188	0.55249	0.41823	0.42311	0.28529	0.27152	0.32121	0.44301	0.40954	0.42785	0.4633	0.18721	0.17143	0.23955	0.16368	0.19964	0.14767
1544.8	0.26996	0.31776	0.4596	0.41494	0.44972	0.46968	0.19515	0.16863	0.24819	0.17279	0.2036	0.15074	0.57342	0.61311	0.54658	0.66267	0.63205	0.65538	0.59583	0.61687	0.55333	0.42983	0.41131	0.28813	0.26996	0.31776	0.4596	0.41494	0.44972	0.46968	0.19515	0.16863	0.24819	0.17279	0.2036	0.15074
1545.6	0.27114	0.31754	0.46381	0.42614	0.43613	0.4827	0.18358	0.16535	0.24788	0.1666	0.20885	0.14954	0.57323	0.62386	0.56013	0.66088	0.62812	0.64192	0.58984	0.60675	0.55059	0.4284	0.40226	0.29531	0.27114	0.31754	0.46381	0.42614	0.43613	0.4827	0.18358	0.16535	0.24788	0.1666	0.20885	0.14954
1546.5	0.28462	0.33132	0.47847	0.43734	0.44813	0.48818	0.19205	0.15952	0.25971	0.17641	0.21346	0.15331	0.5806	0.63877	0.55769	0.67887	0.62948	0.64734	0.60186	0.59477	0.55356	0.44285	0.41106	0.29548	0.28462	0.33132	0.47847	0.43734	0.44813	0.48818	0.19205	0.15952	0.25971	0.17641	0.21346	0.15331
1547.3	0.2721	0.31427	0.46387	0.39097	0.44086	0.47707	0.1919	0.14202	0.25108	0.15929	0.2057	0.14176	0.57135	0.63325	0.53585	0.66119	0.61618	0.62924	0.59061	0.56504	0.5439	0.43177	0.40022	0.2772	0.2721	0.31427	0.46387	0.39097	0.44086	0.47707	0.1919	0.14202	0.25108	0.15929	0.2057	0.14176
1548.1	0.27496	0.31741	0.46229	0.37942	0.43634	0.47003	0.18141	0.14592	0.25434	0.16255	0.20283	0.14666	0.56457	0.64397	0.54885	0.64619	0.61052	0.63981	0.57983	0.57466	0.54208	0.43251	0.40297	0.28466	0.27496	0.31741	0.46229	0.37942	0.43634	0.47003	0.18141	0.14592	0.25434	0.16255	0.20283	0.14666
1549	0.27327	0.31786	0.46167	0.38376	0.41629	0.46556	0.19294	0.15845	0.2478	0.15476	0.20322	0.14442	0.57316	0.64419	0.55547	0.64498	0.59784	0.64343	0.58832	0.58273	0.53813	0.42156	0.41478	0.28748	0.27327	0.31786	0.46167	0.38376	0.41629	0.46556	0.19294	0.15845	0.2478	0.15476	0.20322	0.14442
1549.8	0.27655	0.30956	0.46105	0.37863	0.41097	0.45747	0.20302	0.17172	0.25719	0.16193	0.21131	0.1434	0.58083	0.64267	0.55733	0.652	0.60028	0.65738	0.58757	0.60623	0.53351	0.4231	0.42549	0.28584	0.27655	0.30956	0.46105	0.37863	0.41097	0.45747	0.20302	0.17172	0.25719	0.16193	0.21131	0.1434
1550.7	0.27575	0.30139	0.44404	0.36954	0.41132	0.44939	0.20236	0.1715	0.2492	0.15588	0.21236	0.1383	0.58859	0.63969	0.56217	0.64598	0.60817	0.64799	0.57853	0.60302	0.52622	0.4131	0.41807	0.28846	0.27575	0.30139	0.44404	0.36954	0.41132	0.44939	0.20236	0.1715	0.2492	0.15588	0.21236	0.1383
1551.5	0.2877	0.30277	0.43763	0.39298	0.40763	0.45792	0.20117	0.17978	0.25394	0.16836	0.21764	0.14172	0.59896	0.6442	0.57392	0.65523	0.61216	0.66352	0.57792	0.60552	0.53169	0.42345	0.41078	0.29411	0.2877	0.30277	0.43763	0.39298	0.40763	0.45792	0.20117	0.17978	0.25394	0.16836	0.21764	0.14172
1552.4	0.29308	0.2954	0.43653	0.3955	0.39147	0.46765	0.20622	0.17531	0.24926	0.17393	0.22564	0.13871	0.60602	0.64667	0.57549	0.65638	0.60789	0.66534	0.58688	0.58424	0.52945	0.42837	0.41241	0.29701	0.29308	0.2954	0.43653	0.3955	0.39147	0.46765	0.20622	0.17531	0.24926	0.17393	0.22564	0.13871
1553.2	0.29344	0.2883	0.43622	0.39619	0.39913	0.4792	0.20093	0.16719	0.25009	0.1802	0.22561	0.13936	0.6091	0.64483	0.58194	0.65138	0.622	0.67249	0.6014	0.57438	0.53053	0.42515	0.40787	0.2948	0.29344	0.2883	0.43622	0.39619	0.39913	0.4792	0.20093	0.16719	0.25009	0.1802	0.22561	0.13936
1554.1	0.29157	0.29506	0.43028	0.38466	0.41003	0.47973	0.20267	0.16285	0.25815	0.17727	0.22786	0.14001	0.60909	0.6565	0.58553	0.65296	0.62676	0.67358	0.60094	0.56034	0.53307	0.42586	0.4187	0.29703	0.29157	0.29506	0.43028	0.38466	0.41003	0.47973	0.20267	0.16285	0.25815	0.17727	0.22786	0.14001
1554.9	0.30336	0.29657	0.43656	0.3875	0.42045	0.48903	0.21092	0.16957	0.27185	0.19597	0.23608	0.14658	0.61773	0.66572	0.60104	0.65918	0.62823	0.67556	0.61115	0.56977	0.53548	0.44433	0.43296	0.30333	0.30336	0.29657	0.43656	0.3875	0.42045	0.48903	0.21092	0.16957	0.27185	0.19597	0.23608	0.14658
1555.7	0.30153	0.28691	0.43801	0.35933	0.4129	0.47297	0.21679	0.16255	0.27379	0.18902	0.23909	0.14271	0.61308	0.67335	0.59717	0.65176	0.62752	0.66791	0.60702	0.57208	0.54134	0.43839	0.44186	0.30612	0.30153	0.28691	0.43801	0.35933	0.4129	0.47297	0.21679	0.16255	0.27379	0.18902	0.23909	0.14271
1556.6	0.30553	0.29138	0.44604	0.3556	0.42932	0.45768	0.23698	0.17158	0.28431	0.18862	0.24579	0.15416	0.61983	0.67004	0.60643	0.66305	0.63258	0.6517	0.61307	0.58242	0.54666	0.44668	0.44431	0.30645	0.30553	0.29138	0.44604	0.3556	0.42932	0.45768	0.23698	0.17158	0.28431	0.18862	0.24579	0.15416
1557.4	0.31425	0.29181	0.44619	0.34607	0.42178	0.44827	0.25068	0.17564	0.30512	0.20181	0.26161	0.15744	0.62338	0.68643	0.60932	0.67854	0.62375	0.65686	0.60956	0.59522	0.55557	0.46311	0.44813	0.31293	0.31425	0.29181	0.44619	0.34607	0.42178	0.44827	0.25068	0.17564	0.30512	0.20181	0.26161	0.15744
1558.3	0.304	0.28941	0.45648	0.33579	0.40291	0.42439	0.24914	0.17483	0.28343	0.19901	0.26496	0.15193	0.62576	0.68496	0.61558	0.66824	0.61304	0.6426	0.6129	0.59242	0.54175	0.45715	0.43395	0.30635	0.304	0.28941	0.45648	0.33579	0.40291	0.42439	0.24914	0.17483	0.28343	0.19901	0.26496	0.15193
1559.1	0.30437	0.28984	0.44376	0.33497	0.38777	0.41092	0.24799	0.1829	0.28624	0.18586	0.26863	0.14538	0.62943	0.69069	0.60517	0.67861	0.60826	0.64686	0.60794	0.60027	0.55039	0.43803	0.43789	0.29693	0.30437	0.28984	0.44376	0.33497	0.38777	0.41092	0.24799	0.1829	0.28624	0.18586	0.26863	0.14538
1559.9	0.30852	0.30978	0.43506	0.34974	0.39677	0.40576	0.23757	0.19037	0.29003	0.18145	0.27339	0.15276	0.62815	0.7082	0.61183	0.67068	0.61376	0.63063	0.60059	0.60009	0.53869	0.43288	0.43277	0.29176	0.30852	0.30978	0.43506	0.34974	0.39677	0.40576	0.23757	0.19037	0.29003	0.18145	0.27339	0.15276
1560.8	0.31127	0.31707	0.43969	0.34236	0.40933	0.40935	0.23949	0.19443	0.30166	0.19224	0.27576	0.1538	0.63339	0.72456	0.62268	0.65796	0.63017	0.63861	0.60136	0.59713	0.53883	0.43858	0.43644	0.29084	0.31127	0.31707	0.43969	0.34236	0.40933	0.40935	0.23949	0.19443	0.30166	0.19224	0.27576	0.1538
1561.6	0.30623	0.31857	0.42165	0.34262	0.41171	0.40163	0.23809	0.19874	0.29235	0.17496	0.26695	0.15606	0.63444	0.71746	0.61008	0.65346	0.62647	0.62112	0.58269	0.58891	0.53696	0.42242	0.43818	0.28567	0.30623	0.31857	0.42165	0.34262	0.41171	0.40163	0.23809	0.19874	0.29235	0.17496	0.26695	0.15606
1562.4	0.31265	0.32626	0.40248	0.34885	0.41328	0.40871	0.23644	0.19746	0.31379	0.17735	0.27312	0.1618	0.64042	0.73998	0.61238	0.66064	0.62884	0.61591	0.5758	0.58486	0.55184	0.41658	0.45241	0.2944	0.31265	0.32626	0.40248	0.34885	0.41328	0.40871	0.23644	0.19746	0.31379	0.17735	0.27312	0.1618
1563.3	0.3081	0.3287	0.41835	0.34698	0.41405	0.42621	0.24315	0.19619	0.32359	0.1824	0.27799	0.17095	0.63867	0.74711	0.62863	0.65612	0.62917	0.6164	0.56875	0.57895	0.55569	0.43204	0.44811	0.2948	0.3081	0.3287	0.41835	0.34698	0.41405	0.42621	0.24315	0.19619	0.32359	0.1824	0.27799	0.17095
1564.1	0.30529	0.32038	0.43534	0.34053	0.41208	0.43662	0.25013	0.20148	0.3258	0.18814	0.27559	0.16809	0.65258	0.74415	0.64122	0.66941	0.62264	0.62952	0.57268	0.59526	0.57243	0.438	0.44791	0.30504	0.30529	0.32038	0.43534	0.34053	0.41208	0.43662	0.25013	0.20148	0.3258	0.18814	0.27559	0.16809
1565	0.30303	0.32053	0.43592	0.34692	0.40784	0.43059	0.24982	0.20203	0.32225	0.17939	0.27916	0.16629	0.66362	0.7491	0.63807	0.67746	0.62048	0.6259	0.57342	0.5932	0.57416	0.42862	0.45047	0.30827	0.30303	0.32053	0.43592	0.34692	0.40784	0.43059	0.24982	0.20203	0.32225	0.17939	0.27916	0.16629
1565.8	0.31007	0.32189	0.44581	0.34232	0.40394	0.44297	0.25005	0.20697	0.32139	0.19066	0.29217	0.16789	0.66578	0.76598	0.64916	0.66871	0.62594	0.63456	0.57926	0.6007	0.56976	0.43769	0.45741	0.30545	0.31007	0.32189	0.44581	0.34232	0.40394	0.44297	0.25005	0.20697	0.32139	0.19066	0.29217	0.16789
1566.6	0.3184	0.33227	0.46808	0.35131	0.40734	0.46427	0.26699	0.22406	0.33671	0.20758	0.30171	0.17541	0.6829	0.77811	0.65982	0.67448	0.62829	0.65141	0.58716	0.6153	0.57826	0.45382	0.45694	0.30622	0.3184	0.33227	0.46808	0.35131	0.40734	0.46427	0.26699	0.22406	0.33671	0.20758	0.30171	0.17541
1567.5	0.32034	0.32906	0.46832	0.3464	0.40054	0.43864	0.27187	0.22414	0.32753	0.21414	0.30234	0.17259	0.69177	0.78476	0.65177	0.65986	0.61441	0.6173	0.58534	0.61075	0.57228	0.44552	0.46209	0.31474	0.32034	0.32906	0.46832	0.3464	0.40054	0.43864	0.27187	0.22414	0.32753	0.21414	0.30234	0.17259
1568.3	0.31923	0.3241	0.45842	0.36762	0.39732	0.44244	0.26973	0.22859	0.33391	0.21806	0.30363	0.17735	0.70543	0.78306	0.64006	0.65736	0.60957	0.62915	0.58431	0.60003	0.56895	0.45091	0.46943	0.3138	0.31923	0.3241	0.45842	0.36762	0.39732	0.44244	0.26973	0.22859	0.33391	0.21806	0.30363	0.17735
1569.2	0.32249	0.31874	0.44369	0.37082	0.38714	0.45214	0.26004	0.22284	0.33037	0.22119	0.31078	0.17402	0.70433	0.77661	0.63104	0.65021	0.59256	0.63635	0.57211	0.59825	0.56083	0.45414	0.47472	0.31323	0.32249	0.31874	0.44369	0.37082	0.38714	0.45214	0.26004	0.22284	0.33037	0.22119	0.31078	0.17402
1570	0.32955	0.33342	0.4566	0.39312	0.40646	0.4552	0.26096	0.22778	0.34422	0.23053	0.31739	0.17706	0.72142	0.77791	0.63612	0.66102	0.59457	0.63768	0.5784	0.60326	0.57265	0.46143	0.47835	0.32733	0.32955	0.33342	0.4566	0.39312	0.40646	0.4552	0.26096	0.22778	0.34422	0.23053	0.31739	0.17706
1570.8	0.33221	0.32214	0.44522	0.38639	0.41849	0.44605	0.26228	0.22374	0.331	0.22261	0.30598	0.17245	0.72526	0.75777	0.63604	0.63871	0.59751	0.63578	0.57878	0.59237	0.56507	0.45284	0.47209	0.32827	0.33221	0.32214	0.44522	0.38639	0.41849	0.44605	0.26228	0.22374	0.331	0.22261	0.30598	0.17245
1571.7	0.33513	0.33131	0.4475	0.3951	0.43345	0.46135	0.26521	0.22285	0.33995	0.22298	0.30434	0.17193	0.72838	0.74971	0.62945	0.6438	0.61308	0.66488	0.5833	0.59042	0.56733	0.4566	0.46817	0.32486	0.33513	0.33131	0.4475	0.3951	0.43345	0.46135	0.26521	0.22285	0.33995	0.22298	0.30434	0.17193
1572.5	0.34361	0.34438	0.44801	0.38198	0.44875	0.47183	0.27557	0.23584	0.33898	0.2313	0.31148	0.17257	0.73128	0.7707	0.63694	0.64603	0.62676	0.66975	0.58941	0.60514	0.56613	0.46442	0.47948	0.32693	0.34361	0.34438	0.44801	0.38198	0.44875	0.47183	0.27557	0.23584	0.33898	0.2313	0.31148	0.17257
1573.3	0.34403	0.33216	0.46361	0.38306	0.44948	0.48549	0.28951	0.2459	0.34058	0.22949	0.30745	0.16825	0.74348	0.75687	0.63521	0.6514	0.62314	0.67069	0.59886	0.62665	0.57131	0.45773	0.47115	0.32426	0.34403	0.33216	0.46361	0.38306	0.44948	0.48549	0.28951	0.2459	0.34058	0.22949	0.30745	0.16825
1574.2	0.34151	0.33447	0.48145	0.38674	0.46157	0.49146	0.29829	0.25597	0.35676	0.23057	0.31568	0.16533	0.75625	0.75454	0.63103	0.6554	0.62964	0.68052	0.59922	0.63164	0.56852	0.46364	0.47724	0.32292	0.34151	0.33447	0.48145	0.38674	0.46157	0.49146	0.29829	0.25597	0.35676	0.23057	0.31568	0.16533
1575	0.3413	0.33516	0.49156	0.38172	0.45228	0.4908	0.29832	0.25108	0.36522	0.23326	0.31988	0.16165	0.75304	0.75278	0.62156	0.65563	0.62055	0.69036	0.59193	0.64172	0.57118	0.47418	0.47825	0.31921	0.3413	0.33516	0.49156	0.38172	0.45228	0.4908	0.29832	0.25108	0.36522	0.23326	0.31988	0.16165
1575.8	0.33436	0.32792	0.49186	0.38357	0.43314	0.48728	0.30168	0.25082	0.36192	0.22802	0.32442	0.15989	0.75001	0.7441	0.62916	0.66455	0.6127	0.68682	0.60089	0.64516	0.56401	0.48267	0.47925	0.32136	0.33436	0.32792	0.49186	0.38357	0.43314	0.48728	0.30168	0.25082	0.36192	0.22802	0.32442	0.15989
1576.7	0.33264	0.32835	0.4968	0.38437	0.4234	0.48256	0.29921	0.24279	0.3645	0.23153	0.33362	0.15458	0.74736	0.7183	0.61683	0.65757	0.60453	0.68292	0.60298	0.63933	0.56574	0.48003	0.48204	0.315	0.33264	0.32835	0.4968	0.38437	0.4234	0.48256	0.29921	0.24279	0.3645	0.23153	0.33362	0.15458
1577.5	0.33157	0.36215	0.4884	0.39326	0.42517	0.46669	0.30497	0.23816	0.37835	0.24552	0.33858	0.16138	0.73862	0.73277	0.6133	0.6687	0.61631	0.66369	0.61208	0.62579	0.57	0.49258	0.48303	0.32235	0.33157	0.36215	0.4884	0.39326	0.42517	0.46669	0.30497	0.23816	0.37835	0.24552	0.33858	0.16138
1578.4	0.32417	0.34778	0.45345	0.36718	0.40363	0.45293	0.29322	0.22976	0.36721	0.23615	0.32086	0.1581	0.70471	0.70796	0.59688	0.65973	0.59956	0.64446	0.61002	0.61779	0.56044	0.46958	0.46618	0.31938	0.32417	0.34778	0.45345	0.36718	0.40363	0.45293	0.29322	0.22976	0.36721	0.23615	0.32086	0.1581
1579.2	0.34232	0.35588	0.46511	0.38494	0.42066	0.46092	0.29926	0.25176	0.37873	0.24623	0.32962	0.1664	0.70722	0.70256	0.60188	0.68866	0.6238	0.65425	0.62214	0.62723	0.56564	0.46775	0.4739	0.32152	0.34232	0.35588	0.46511	0.38494	0.42066	0.46092	0.29926	0.25176	0.37873	0.24623	0.32962	0.1664
1580	0.35116	0.35914	0.45586	0.37689	0.44062	0.46952	0.28382	0.26027	0.37727	0.25839	0.32047	0.16376	0.70094	0.68996	0.58504	0.67337	0.63245	0.66262	0.6086	0.63467	0.56486	0.45954	0.46252	0.32489	0.35116	0.35914	0.45586	0.37689	0.44062	0.46952	0.28382	0.26027	0.37727	0.25839	0.32047	0.16376
1580.9	0.34203	0.35232	0.46605	0.38321	0.4431	0.4567	0.28696	0.25747	0.3769	0.25042	0.31338	0.16287	0.6903	0.6834	0.58812	0.68039	0.63579	0.6496	0.61226	0.62681	0.55384	0.44942	0.45953	0.33043	0.34203	0.35232	0.46605	0.38321	0.4431	0.4567	0.28696	0.25747	0.3769	0.25042	0.31338	0.16287
1581.7	0.35643	0.34966	0.49197	0.40067	0.45629	0.47121	0.2962	0.26732	0.38241	0.25856	0.31116	0.16322	0.69727	0.68029	0.60312	0.69908	0.64255	0.68128	0.61879	0.64227	0.55108	0.45151	0.46916	0.32679	0.35643	0.34966	0.49197	0.40067	0.45629	0.47121	0.2962	0.26732	0.38241	0.25856	0.31116	0.16322
1582.5	0.35648	0.35481	0.50615	0.40364	0.46675	0.46701	0.3032	0.26283	0.37727	0.25509	0.31351	0.15505	0.69874	0.68133	0.5986	0.69693	0.66381	0.69283	0.62148	0.62994	0.5535	0.45455	0.47481	0.32267	0.35648	0.35481	0.50615	0.40364	0.46675	0.46701	0.3032	0.26283	0.37727	0.25509	0.31351	0.15505
1583.4	0.34903	0.35001	0.50038	0.40202	0.45616	0.45981	0.29628	0.24692	0.37237	0.25116	0.30283	0.14542	0.68303	0.66439	0.58173	0.68232	0.64952	0.68015	0.62034	0.62377	0.53891	0.44918	0.46192	0.31987	0.34903	0.35001	0.50038	0.40202	0.45616	0.45981	0.29628	0.24692	0.37237	0.25116	0.30283	0.14542
1584.2	0.36169	0.3775	0.52722	0.42684	0.46049	0.45835	0.30966	0.26103	0.39269	0.26691	0.32393	0.15295	0.69543	0.68398	0.59413	0.71249	0.65829	0.6858	0.62972	0.63413	0.5537	0.47026	0.48487	0.31679	0.36169	0.3775	0.52722	0.42684	0.46049	0.45835	0.30966	0.26103	0.39269	0.26691	0.32393	0.15295
1585	0.37115	0.37472	0.54167	0.4263	0.45756	0.4649	0.30899	0.26506	0.39673	0.27393	0.31617	0.14649	0.69145	0.67695	0.59324	0.71478	0.66285	0.69573	0.61773	0.64709	0.56583	0.48048	0.47609	0.31096	0.37115	0.37472	0.54167	0.4263	0.45756	0.4649	0.30899	0.26506	0.39673	0.27393	0.31617	0.14649
1585.9	0.37135	0.37571	0.54261	0.41157	0.46257	0.46406	0.30382	0.25827	0.3988	0.27255	0.31796	0.14684	0.68556	0.67077	0.58313	0.70536	0.66802	0.69442	0.61897	0.63892	0.56614	0.47713	0.46689	0.31639	0.37135	0.37571	0.54261	0.41157	0.46257	0.46406	0.30382	0.25827	0.3988	0.27255	0.31796	0.14684
1586.7	0.38822	0.38572	0.56973	0.4222	0.45984	0.47471	0.30874	0.26668	0.40014	0.28326	0.32657	0.15347	0.69114	0.66502	0.61218	0.72124	0.67132	0.70629	0.62179	0.64941	0.55994	0.48192	0.47308	0.32673	0.38822	0.38572	0.56973	0.4222	0.45984	0.47471	0.30874	0.26668	0.40014	0.28326	0.32657	0.15347
1587.6	0.39819	0.39667	0.58976	0.42244	0.4853	0.48402	0.31592	0.27996	0.41054	0.30089	0.33768	0.15942	0.6992	0.67581	0.6228	0.73756	0.68116	0.71387	0.6211	0.65728	0.57382	0.49513	0.48283	0.33915	0.39819	0.39667	0.58976	0.42244	0.4853	0.48402	0.31592	0.27996	0.41054	0.30089	0.33768	0.15942
1588.4	0.39197	0.38435	0.58535	0.41628	0.47791	0.49092	0.3251	0.2716	0.40905	0.29458	0.33284	0.15364	0.684	0.65666	0.61469	0.73587	0.67603	0.71539	0.62057	0.64817	0.5574	0.47603	0.47294	0.34126	0.39197	0.38435	0.58535	0.41628	0.47791	0.49092	0.3251	0.2716	0.40905	0.29458	0.33284	0.15364
1589.2	0.41102	0.40419	0.59956	0.43792	0.50633	0.50115	0.33906	0.29084	0.41847	0.31337	0.35045	0.16616	0.69889	0.66858	0.61702	0.76533	0.70301	0.73134	0.64138	0.6585	0.5556	0.4823	0.48077	0.34989	0.41102	0.40419	0.59956	0.43792	0.50633	0.50115	0.33906	0.29084	0.41847	0.31337	0.35045	0.16616
1590.1	0.41678	0.41273	0.60202	0.44337	0.51048	0.5049	0.34786	0.30316	0.42469	0.31685	0.36958	0.1626	0.69204	0.66683	0.60632	0.77185	0.70457	0.72643	0.63876	0.65942	0.55992	0.47772	0.49958	0.3447	0.41678	0.41273	0.60202	0.44337	0.51048	0.5049	0.34786	0.30316	0.42469	0.31685	0.36958	0.1626
1590.9	0.43797	0.42007	0.62068	0.47113	0.53376	0.53432	0.36834	0.33104	0.46202	0.33553	0.37946	0.17116	0.70274	0.68134	0.60633	0.79168	0.70456	0.74289	0.64969	0.69012	0.58207	0.48874	0.50685	0.3485	0.43797	0.42007	0.62068	0.47113	0.53376	0.53432	0.36834	0.33104	0.46202	0.33553	0.37946	0.17116
1591.7	0.44941	0.41866	0.62471	0.49553	0.53698	0.5372	0.37252	0.33545	0.47731	0.34421	0.38545	0.1767	0.6933	0.68475	0.61039	0.81268	0.71764	0.73601	0.65455	0.68177	0.58653	0.49325	0.51082	0.34369	0.44941	0.41866	0.62471	0.49553	0.53698	0.5372	0.37252	0.33545	0.47731	0.34421	0.38545	0.1767
1592.6	0.46332	0.43529	0.63339	0.50788	0.55301	0.53994	0.36344	0.35763	0.4932	0.35071	0.39132	0.18486	0.69685	0.70154	0.61174	0.82843	0.7131	0.74391	0.65621	0.69318	0.60151	0.48879	0.51782	0.34909	0.46332	0.43529	0.63339	0.50788	0.55301	0.53994	0.36344	0.35763	0.4932	0.35071	0.39132	0.18486
1593.4	0.47566	0.44681	0.64284	0.5158	0.53571	0.54163	0.37811	0.36229	0.50639	0.35192	0.40499	0.18618	0.68927	0.6966	0.62	0.82407	0.69234	0.7347	0.66983	0.69085	0.60095	0.4933	0.52508	0.35014	0.47566	0.44681	0.64284	0.5158	0.53571	0.54163	0.37811	0.36229	0.50639	0.35192	0.40499	0.18618
1594.2	0.50226	0.4543	0.68089	0.54831	0.55179	0.56115	0.3843	0.38739	0.52938	0.37086	0.41291	0.20353	0.70467	0.70057	0.6441	0.84202	0.70338	0.75309	0.69108	0.70951	0.60637	0.51272	0.52712	0.36121	0.50226	0.4543	0.68089	0.54831	0.55179	0.56115	0.3843	0.38739	0.52938	0.37086	0.41291	0.20353
1595.1	0.51071	0.47242	0.68002	0.56022	0.54458	0.56423	0.38454	0.38538	0.52517	0.38728	0.42364	0.21064	0.71535	0.70352	0.6339	0.8541	0.718	0.75135	0.68971	0.70948	0.60183	0.52577	0.53562	0.3613	0.51071	0.47242	0.68002	0.56022	0.54458	0.56423	0.38454	0.38538	0.52517	0.38728	0.42364	0.21064
1595.9	0.52953	0.5075	0.69921	0.59382	0.5586	0.58392	0.4125	0.41352	0.54165	0.40162	0.44261	0.22108	0.74021	0.72547	0.63861	0.8732	0.73012	0.76724	0.71095	0.74033	0.61285	0.53352	0.55194	0.37587	0.52953	0.5075	0.69921	0.59382	0.5586	0.58392	0.4125	0.41352	0.54165	0.40162	0.44261	0.22108
1596.7	0.55346	0.51177	0.72305	0.62421	0.57962	0.60182	0.44446	0.42245	0.55801	0.42461	0.46071	0.23345	0.74499	0.72769	0.65253	0.88344	0.76234	0.77723	0.7392	0.73985	0.61338	0.55891	0.55878	0.37917	0.55346	0.51177	0.72305	0.62421	0.57962	0.60182	0.44446	0.42245	0.55801	0.42461	0.46071	0.23345
1597.6	0.5664	0.51874	0.75749	0.65951	0.61799	0.64343	0.45719	0.43905	0.57658	0.45509	0.47674	0.2476	0.76433	0.74099	0.66223	0.90295	0.79035	0.80807	0.74355	0.7551	0.63172	0.57561	0.56438	0.39118	0.5664	0.51874	0.75749	0.65951	0.61799	0.64343	0.45719	0.43905	0.57658	0.45509	0.47674	0.2476
1598.4	0.58061	0.53151	0.75524	0.65723	0.63436	0.65683	0.46503	0.43741	0.58202	0.45991	0.48896	0.24845	0.76516	0.75025	0.65201	0.9004	0.80635	0.80434	0.72366	0.75878	0.63253	0.57874	0.56889	0.39419	0.58061	0.53151	0.75524	0.65723	0.63436	0.65683	0.46503	0.43741	0.58202	0.45991	0.48896	0.24845
1599.2	0.58664	0.53337	0.77451	0.66855	0.65788	0.67115	0.48388	0.44016	0.59824	0.47613	0.51257	0.2556	0.7605	0.75189	0.66157	0.90218	0.81891	0.81574	0.73979	0.74966	0.63854	0.57807	0.57421	0.39995	0.58664	0.53337	0.77451	0.66855	0.65788	0.67115	0.48388	0.44016	0.59824	0.47613	0.51257	0.2556
1600.1	0.59961	0.53269	0.7973	0.67026	0.6782	0.70103	0.50646	0.45446	0.61323	0.49593	0.5378	0.25955	0.76536	0.75006	0.66488	0.90513	0.82943	0.83515	0.75846	0.74963	0.64415	0.59016	0.58105	0.40097	0.59961	0.53269	0.7973	0.67026	0.6782	0.70103	0.50646	0.45446	0.61323	0.49593	0.5378	0.25955
1600.9	0.61126	0.55691	0.83276	0.68496	0.70517	0.71991	0.51061	0.46985	0.63617	0.51561	0.55466	0.27146	0.7845	0.76377	0.67863	0.9199	0.83075	0.84512	0.76453	0.76488	0.65895	0.60047	0.59378	0.40445	0.61126	0.55691	0.83276	0.68496	0.70517	0.71991	0.51061	0.46985	0.63617	0.51561	0.55466	0.27146
1601.7	0.60757	0.57023	0.8375	0.68286	0.69655	0.71225	0.51173	0.48318	0.64429	0.50492	0.55448	0.27512	0.77369	0.76193	0.67922	0.92535	0.8051	0.83476	0.76455	0.76841	0.65715	0.58474	0.59869	0.39913	0.60757	0.57023	0.8375	0.68286	0.69655	0.71225	0.51173	0.48318	0.64429	0.50492	0.55448	0.27512
1602.6	0.60657	0.57454	0.85588	0.68841	0.70075	0.71743	0.52466	0.50442	0.6502	0.52406	0.55679	0.2863	0.7798	0.76037	0.69498	0.92763	0.80235	0.84631	0.78129	0.77147	0.66518	0.5941	0.60593	0.40894	0.60657	0.57454	0.85588	0.68841	0.70075	0.71743	0.52466	0.50442	0.6502	0.52406	0.55679	0.2863
1603.4	0.61098	0.59192	0.87713	0.71443	0.72102	0.72776	0.52593	0.52068	0.66505	0.52202	0.55648	0.29637	0.78951	0.76916	0.69839	0.93783	0.79507	0.84681	0.78336	0.78873	0.67363	0.60048	0.6085	0.416	0.61098	0.59192	0.87713	0.71443	0.72102	0.72776	0.52593	0.52068	0.66505	0.52202	0.55648	0.29637
1604.2	0.59705	0.58629	0.87471	0.70915	0.71135	0.70671	0.50267	0.51651	0.6484	0.50779	0.54314	0.29516	0.78114	0.75897	0.69828	0.92628	0.77766	0.83305	0.7569	0.77836	0.65843	0.58827	0.59733	0.4084	0.59705	0.58629	0.87471	0.70915	0.71135	0.70671	0.50267	0.51651	0.6484	0.50779	0.54314	0.29516
1605.1	0.59052	0.58417	0.84817	0.70754	0.70593	0.71331	0.50384	0.52098	0.63751	0.48839	0.53989	0.29381	0.77015	0.74128	0.68596	0.91949	0.78487	0.83852	0.75737	0.77833	0.65308	0.58012	0.59427	0.40817	0.59052	0.58417	0.84817	0.70754	0.70593	0.71331	0.50384	0.52098	0.63751	0.48839	0.53989	0.29381
1605.9	0.60097	0.5803	0.84218	0.70487	0.71317	0.72188	0.507	0.51354	0.63826	0.49167	0.54662	0.29406	0.77066	0.73739	0.67376	0.90009	0.80314	0.83793	0.74955	0.77306	0.64973	0.58405	0.59683	0.40908	0.60097	0.5803	0.84218	0.70487	0.71317	0.72188	0.507	0.51354	0.63826	0.49167	0.54662	0.29406
1606.7	0.59921	0.58142	0.85625	0.72787	0.70068	0.71945	0.50672	0.5027	0.63421	0.48034	0.54323	0.28285	0.76418	0.74502	0.67404	0.90779	0.80083	0.84677	0.74905	0.77226	0.64679	0.57238	0.5939	0.39985	0.59921	0.58142	0.85625	0.72787	0.70068	0.71945	0.50672	0.5027	0.63421	0.48034	0.54323	0.28285
1607.6	0.59835	0.57273	0.85695	0.70704	0.69211	0.70451	0.50235	0.49661	0.62611	0.48479	0.54169	0.27603	0.74873	0.73048	0.66413	0.88684	0.79961	0.84723	0.74457	0.75695	0.64613	0.57142	0.59192	0.39839	0.59835	0.57273	0.85695	0.70704	0.69211	0.70451	0.50235	0.49661	0.62611	0.48479	0.54169	0.27603
1608.4	0.60555	0.57293	0.86069	0.71936	0.69006	0.70816	0.50489	0.48918	0.63774	0.49075	0.54198	0.28404	0.75576	0.72773	0.66236	0.89433	0.80773	0.85731	0.7576	0.75955	0.65464	0.5763	0.60959	0.4077	0.60555	0.57293	0.86069	0.71936	0.69006	0.70816	0.50489	0.48918	0.63774	0.49075	0.54198	0.28404
1609.2	0.59404	0.54904	0.86358	0.70664	0.66649	0.69809	0.49337	0.46485	0.62693	0.48048	0.5391	0.27763	0.75527	0.7185	0.65434	0.87797	0.7962	0.83549	0.73669	0.74703	0.64842	0.56191	0.60816	0.40557	0.59404	0.54904	0.86358	0.70664	0.66649	0.69809	0.49337	0.46485	0.62693	0.48048	0.5391	0.27763
1610.1	0.58012	0.54105	0.85938	0.70614	0.66207	0.68336	0.49606	0.46204	0.62983	0.4731	0.53253	0.27647	0.7513	0.71935	0.66462	0.88151	0.80368	0.8411	0.74638	0.74577	0.65684	0.55864	0.6103	0.41072	0.58012	0.54105	0.85938	0.70614	0.66207	0.68336	0.49606	0.46204	0.62983	0.4731	0.53253	0.27647
1610.9	0.56364	0.51624	0.84085	0.68687	0.65704	0.66186	0.47622	0.4573	0.62293	0.45929	0.52606	0.28093	0.74768	0.70392	0.65712	0.8627	0.80539	0.82211	0.73502	0.73881	0.65928	0.55565	0.60818	0.41246	0.56364	0.51624	0.84085	0.68687	0.65704	0.66186	0.47622	0.4573	0.62293	0.45929	0.52606	0.28093
1611.7	0.55072	0.50975	0.82131	0.67326	0.63957	0.66075	0.46408	0.44952	0.63096	0.4449	0.51209	0.2654	0.74334	0.7036	0.66454	0.85525	0.80709	0.81399	0.73035	0.73663	0.6539	0.5513	0.59673	0.40104	0.55072	0.50975	0.82131	0.67326	0.63957	0.66075	0.46408	0.44952	0.63096	0.4449	0.51209	0.2654
1612.5	0.53663	0.50608	0.81895	0.65201	0.63672	0.65363	0.45023	0.4421	0.61951	0.43214	0.50374	0.2486	0.73481	0.70731	0.67046	0.84072	0.81175	0.81138	0.70782	0.7343	0.64601	0.54165	0.58362	0.39663	0.53663	0.50608	0.81895	0.65201	0.63672	0.65363	0.45023	0.4421	0.61951	0.43214	0.50374	0.2486
1613.4	0.52565	0.50808	0.81239	0.62925	0.62888	0.63597	0.45524	0.43664	0.61626	0.44126	0.48986	0.2302	0.72104	0.70971	0.67352	0.82901	0.79691	0.80217	0.71684	0.72734	0.65288	0.54707	0.56941	0.39174	0.52565	0.50808	0.81239	0.62925	0.62888	0.63597	0.45524	0.43664	0.61626	0.44126	0.48986	0.2302
1614.2	0.52529	0.49287	0.7894	0.61277	0.6159	0.61908	0.44075	0.4234	0.60761	0.44578	0.48801	0.21774	0.72038	0.70808	0.65407	0.82327	0.79828	0.79188	0.70355	0.72454	0.64209	0.55357	0.5629	0.38211	0.52529	0.49287	0.7894	0.61277	0.6159	0.61908	0.44075	0.4234	0.60761	0.44578	0.48801	0.21774
1615	0.52986	0.5	0.78775	0.6082	0.61721	0.62424	0.44737	0.42135	0.60961	0.45952	0.48603	0.20907	0.72344	0.69278	0.66173	0.83787	0.79606	0.80743	0.70794	0.73364	0.63677	0.55817	0.55308	0.37967	0.52986	0.5	0.78775	0.6082	0.61721	0.62424	0.44737	0.42135	0.60961	0.45952	0.48603	0.20907
1615.9	0.52193	0.48279	0.7663	0.59172	0.59653	0.5997	0.44578	0.41067	0.57827	0.45197	0.47579	0.20452	0.72398	0.68827	0.65406	0.83057	0.7837	0.79464	0.71281	0.7307	0.62788	0.5492	0.55659	0.38083	0.52193	0.48279	0.7663	0.59172	0.59653	0.5997	0.44578	0.41067	0.57827	0.45197	0.47579	0.20452
1616.7	0.5038	0.46465	0.73501	0.58015	0.56374	0.58876	0.43744	0.3972	0.57327	0.44249	0.46794	0.20394	0.71269	0.68072	0.63391	0.82054	0.76883	0.78878	0.70811	0.72066	0.62724	0.55516	0.5546	0.37488	0.5038	0.46465	0.73501	0.58015	0.56374	0.58876	0.43744	0.3972	0.57327	0.44249	0.46794	0.20394
1617.5	0.49184	0.44638	0.73118	0.5779	0.5582	0.5792	0.42778	0.38446	0.55442	0.4261	0.46636	0.20287	0.71138	0.67275	0.63803	0.81572	0.76924	0.78756	0.69846	0.7239	0.6132	0.55053	0.56209	0.37622	0.49184	0.44638	0.73118	0.5779	0.5582	0.5792	0.42778	0.38446	0.55442	0.4261	0.46636	0.20287
1618.4	0.47819	0.44966	0.74034	0.56542	0.54315	0.58083	0.42	0.38375	0.53849	0.41214	0.4652	0.2075	0.70443	0.66822	0.65664	0.81402	0.74859	0.78775	0.70045	0.72853	0.60741	0.54929	0.56353	0.38759	0.47819	0.44966	0.74034	0.56542	0.54315	0.58083	0.42	0.38375	0.53849	0.41214	0.4652	0.2075
1619.2	0.44866	0.43612	0.71458	0.53967	0.52376	0.55471	0.39578	0.37114	0.52439	0.38358	0.44579	0.19824	0.6839	0.67491	0.63729	0.78712	0.74197	0.75462	0.68267	0.71943	0.60988	0.53612	0.55289	0.37956	0.44866	0.43612	0.71458	0.53967	0.52376	0.55471	0.39578	0.37114	0.52439	0.38358	0.44579	0.19824
1620	0.44248	0.44211	0.72352	0.54707	0.53342	0.5576	0.39214	0.36462	0.52388	0.38127	0.4432	0.19556	0.68773	0.6839	0.65046	0.79659	0.74938	0.7646	0.67954	0.72437	0.60652	0.54696	0.55144	0.37502	0.44248	0.44211	0.72352	0.54707	0.53342	0.5576	0.39214	0.36462	0.52388	0.38127	0.4432	0.19556
1620.8	0.43782	0.45188	0.72872	0.52531	0.53712	0.55583	0.39289	0.35542	0.50951	0.37551	0.43841	0.18657	0.68549	0.67692	0.65021	0.77816	0.73463	0.7621	0.68884	0.72485	0.59959	0.54206	0.5467	0.37077	0.43782	0.45188	0.72872	0.52531	0.53712	0.55583	0.39289	0.35542	0.50951	0.37551	0.43841	0.18657
1621.7	0.44103	0.45938	0.71009	0.53242	0.52823	0.56495	0.37482	0.35692	0.50628	0.37471	0.43394	0.1885	0.68686	0.68446	0.64602	0.78891	0.72815	0.77099	0.68507	0.71576	0.60026	0.54151	0.54292	0.37484	0.44103	0.45938	0.71009	0.53242	0.52823	0.56495	0.37482	0.35692	0.50628	0.37471	0.43394	0.1885
1622.5	0.44137	0.44603	0.69963	0.52274	0.52635	0.54919	0.35676	0.34347	0.49888	0.37968	0.42403	0.17847	0.67608	0.67661	0.63925	0.77791	0.73133	0.75405	0.67173	0.70574	0.60001	0.53593	0.53351	0.3598	0.44137	0.44603	0.69963	0.52274	0.52635	0.54919	0.35676	0.34347	0.49888	0.37968	0.42403	0.17847
1623.3	0.45247	0.45166	0.69781	0.53385	0.51512	0.56169	0.35756	0.34195	0.48951	0.38674	0.43222	0.17753	0.67706	0.68342	0.64278	0.78515	0.71438	0.77308	0.67798	0.69403	0.59713	0.5332	0.53124	0.35913	0.45247	0.45166	0.69781	0.53385	0.51512	0.56169	0.35756	0.34195	0.48951	0.38674	0.43222	0.17753
1624.1	0.44676	0.44937	0.69146	0.52481	0.50896	0.55624	0.34723	0.3448	0.48686	0.38517	0.4353	0.17229	0.66955	0.68434	0.63138	0.77423	0.70943	0.76147	0.66958	0.68249	0.6041	0.52722	0.52623	0.35894	0.44676	0.44937	0.69146	0.52481	0.50896	0.55624	0.34723	0.3448	0.48686	0.38517	0.4353	0.17229
1625	0.44751	0.44145	0.68475	0.52707	0.50187	0.54237	0.3206	0.34754	0.47917	0.37797	0.42144	0.1698	0.66019	0.69086	0.63924	0.7811	0.72272	0.75644	0.65973	0.68175	0.60697	0.52531	0.51132	0.35713	0.44751	0.44145	0.68475	0.52707	0.50187	0.54237	0.3206	0.34754	0.47917	0.37797	0.42144	0.1698
1625.8	0.44544	0.42949	0.68587	0.50842	0.49548	0.524	0.32025	0.33958	0.4705	0.38011	0.41797	0.16039	0.64473	0.68847	0.64491	0.76802	0.70731	0.74785	0.65451	0.67592	0.60135	0.53114	0.50644	0.34596	0.44544	0.42949	0.68587	0.50842	0.49548	0.524	0.32025	0.33958	0.4705	0.38011	0.41797	0.16039
1626.6	0.43678	0.42577	0.66848	0.50888	0.50421	0.52709	0.31938	0.33649	0.46402	0.36903	0.41005	0.15486	0.64424	0.68117	0.63946	0.76493	0.70624	0.7412	0.65389	0.67087	0.60984	0.52556	0.50925	0.34746	0.43678	0.42577	0.66848	0.50888	0.50421	0.52709	0.31938	0.33649	0.46402	0.36903	0.41005	0.15486
1627.5	0.43407	0.40994	0.66326	0.50171	0.5316	0.51979	0.32238	0.33097	0.47075	0.36383	0.40785	0.15617	0.65182	0.68078	0.64987	0.75776	0.71982	0.72849	0.65599	0.67122	0.6169	0.536	0.52016	0.35047	0.43407	0.40994	0.66326	0.50171	0.5316	0.51979	0.32238	0.33097	0.47075	0.36383	0.40785	0.15617
1628.3	0.4267	0.40234	0.64338	0.48982	0.51904	0.50542	0.32062	0.3184	0.45506	0.35219	0.40358	0.15518	0.64648	0.67147	0.64049	0.75176	0.70253	0.71311	0.65282	0.66664	0.60191	0.52446	0.52215	0.34695	0.4267	0.40234	0.64338	0.48982	0.51904	0.50542	0.32062	0.3184	0.45506	0.35219	0.40358	0.15518
1629.1	0.42414	0.39355	0.63262	0.49382	0.51397	0.52081	0.32166	0.30316	0.44633	0.34816	0.4059	0.1471	0.6467	0.66172	0.63258	0.75247	0.69333	0.70609	0.64901	0.6596	0.59705	0.52432	0.52496	0.34438	0.42414	0.39355	0.63262	0.49382	0.51397	0.52081	0.32166	0.30316	0.44633	0.34816	0.4059	0.1471
1630	0.42215	0.40428	0.63645	0.50058	0.5174	0.51602	0.31569	0.31286	0.45634	0.33413	0.3978	0.15022	0.6499	0.66204	0.62141	0.75523	0.70767	0.69638	0.64455	0.68158	0.60537	0.50491	0.51596	0.35023	0.42215	0.40428	0.63645	0.50058	0.5174	0.51602	0.31569	0.31286	0.45634	0.33413	0.3978	0.15022
1630.8	0.42314	0.40385	0.63734	0.48872	0.49916	0.51154	0.31173	0.31513	0.44881	0.31862	0.3862	0.14965	0.64122	0.66912	0.62014	0.75526	0.69534	0.68668	0.64074	0.68505	0.59324	0.50273	0.51108	0.34708	0.42314	0.40385	0.63734	0.48872	0.49916	0.51154	0.31173	0.31513	0.44881	0.31862	0.3862	0.14965
1631.6	0.42148	0.40883	0.62871	0.48405	0.48097	0.5154	0.30221	0.31365	0.43208	0.31532	0.3875	0.13547	0.62613	0.66297	0.61114	0.75315	0.67848	0.68214	0.6299	0.68729	0.57543	0.4954	0.51348	0.34119	0.42148	0.40883	0.62871	0.48405	0.48097	0.5154	0.30221	0.31365	0.43208	0.31532	0.3875	0.13547
1632.4	0.42163	0.39714	0.61249	0.49237	0.48276	0.52562	0.29722	0.31277	0.42894	0.30938	0.37218	0.13248	0.60779	0.65652	0.6066	0.75401	0.69015	0.69344	0.62496	0.68536	0.57877	0.49188	0.49679	0.33936	0.42163	0.39714	0.61249	0.49237	0.48276	0.52562	0.29722	0.31277	0.42894	0.30938	0.37218	0.13248
1633.3	0.43006	0.41063	0.60908	0.50483	0.49952	0.50917	0.314	0.33014	0.43375	0.31394	0.37051	0.14174	0.611	0.67467	0.61642	0.75736	0.69028	0.69512	0.6342	0.69672	0.58572	0.48482	0.49863	0.34028	0.43006	0.41063	0.60908	0.50483	0.49952	0.50917	0.314	0.33014	0.43375	0.31394	0.37051	0.14174
1634.1	0.42518	0.40247	0.60595	0.50722	0.49445	0.51433	0.30851	0.3204	0.41992	0.31966	0.36524	0.13565	0.61413	0.66693	0.61323	0.75155	0.68291	0.70284	0.63546	0.6766	0.57462	0.50246	0.51106	0.33448	0.42518	0.40247	0.60595	0.50722	0.49445	0.51433	0.30851	0.3204	0.41992	0.31966	0.36524	0.13565
1634.9	0.40889	0.38611	0.597	0.50016	0.49431	0.50321	0.30106	0.3069	0.41685	0.324	0.3631	0.12865	0.60867	0.64739	0.60895	0.74045	0.68021	0.71716	0.62748	0.65741	0.56714	0.50098	0.4978	0.32565	0.40889	0.38611	0.597	0.50016	0.49431	0.50321	0.30106	0.3069	0.41685	0.324	0.3631	0.12865
1635.7	0.39914	0.38176	0.5896	0.49998	0.49276	0.4867	0.30715	0.30592	0.4183	0.3294	0.35031	0.1332	0.61011	0.63993	0.59774	0.72841	0.69591	0.70029	0.62604	0.65228	0.56792	0.49976	0.49169	0.3205	0.39914	0.38176	0.5896	0.49998	0.49276	0.4867	0.30715	0.30592	0.4183	0.3294	0.35031	0.1332
1636.6	0.40385	0.38496	0.5976	0.50378	0.50277	0.48969	0.3008	0.29984	0.41889	0.32607	0.35789	0.13826	0.62278	0.63836	0.59778	0.7433	0.69429	0.69838	0.62123	0.64653	0.56222	0.50764	0.50137	0.32907	0.40385	0.38496	0.5976	0.50378	0.50277	0.48969	0.3008	0.29984	0.41889	0.32607	0.35789	0.13826
1637.4	0.38597	0.36314	0.60491	0.49003	0.4845	0.48048	0.27682	0.28611	0.41259	0.314	0.34983	0.12796	0.60896	0.60587	0.58847	0.73493	0.68347	0.6717	0.60671	0.63477	0.5479	0.50236	0.49663	0.31674	0.38597	0.36314	0.60491	0.49003	0.4845	0.48048	0.27682	0.28611	0.41259	0.314	0.34983	0.12796
1638.2	0.37461	0.36221	0.57937	0.46515	0.47989	0.47296	0.27394	0.28393	0.40457	0.29504	0.34186	0.12738	0.6015	0.59323	0.58457	0.7352	0.68558	0.66925	0.6035	0.62966	0.54425	0.48623	0.47527	0.31528	0.37461	0.36221	0.57937	0.46515	0.47989	0.47296	0.27394	0.28393	0.40457	0.29504	0.34186	0.12738
1639.1	0.3841	0.37421	0.59206	0.47189	0.4904	0.49309	0.28833	0.29659	0.40841	0.30544	0.342	0.13504	0.61434	0.60678	0.58976	0.74428	0.6866	0.66109	0.61526	0.64848	0.54528	0.49723	0.47864	0.32309	0.3841	0.37421	0.59206	0.47189	0.4904	0.49309	0.28833	0.29659	0.40841	0.30544	0.342	0.13504
1639.9	0.38203	0.37062	0.59939	0.46872	0.47991	0.50828	0.28152	0.27983	0.40317	0.29284	0.34245	0.14277	0.61312	0.61011	0.6013	0.75182	0.67747	0.67483	0.62272	0.63182	0.54008	0.48653	0.47335	0.33062	0.38203	0.37062	0.59939	0.46872	0.47991	0.50828	0.28152	0.27983	0.40317	0.29284	0.34245	0.14277
1640.7	0.37664	0.36718	0.59703	0.45472	0.46204	0.50237	0.28932	0.27875	0.40195	0.28958	0.33788	0.13882	0.6122	0.60711	0.60539	0.73714	0.66771	0.66755	0.63161	0.6309	0.54768	0.47543	0.46574	0.31713	0.37664	0.36718	0.59703	0.45472	0.46204	0.50237	0.28932	0.27875	0.40195	0.28958	0.33788	0.13882
1641.5	0.37456	0.36027	0.5734	0.4363	0.45752	0.5045	0.29555	0.26553	0.40158	0.2884	0.33622	0.14537	0.61061	0.61576	0.59172	0.72122	0.66418	0.67238	0.62456	0.62104	0.55677	0.47505	0.46924	0.32939	0.37456	0.36027	0.5734	0.4363	0.45752	0.5045	0.29555	0.26553	0.40158	0.2884	0.33622	0.14537
1642.4	0.3706	0.33844	0.57609	0.4457	0.45986	0.51345	0.30259	0.25863	0.40781	0.29644	0.35191	0.15007	0.61265	0.62254	0.58603	0.70975	0.66611	0.65351	0.62739	0.62477	0.56828	0.47725	0.48333	0.3318	0.3706	0.33844	0.57609	0.4457	0.45986	0.51345	0.30259	0.25863	0.40781	0.29644	0.35191	0.15007
1643.2	0.3679	0.3313	0.56025	0.44136	0.45773	0.5072	0.29719	0.24785	0.40936	0.2854	0.35845	0.15022	0.61697	0.62328	0.58482	0.70423	0.67301	0.65726	0.62448	0.61802	0.57503	0.45367	0.49123	0.33251	0.3679	0.3313	0.56025	0.44136	0.45773	0.5072	0.29719	0.24785	0.40936	0.2854	0.35845	0.15022
1644	0.36407	0.32378	0.5376	0.42329	0.4474	0.49283	0.2857	0.25166	0.40379	0.27978	0.34761	0.14392	0.60315	0.61352	0.55988	0.68458	0.64826	0.64817	0.61376	0.621	0.57597	0.45099	0.48156	0.32461	0.36407	0.32378	0.5376	0.42329	0.4474	0.49283	0.2857	0.25166	0.40379	0.27978	0.34761	0.14392
1644.8	0.35676	0.31735	0.53034	0.42341	0.45027	0.48876	0.27238	0.25596	0.39918	0.28246	0.33501	0.14865	0.60011	0.61354	0.55798	0.68032	0.65063	0.64033	0.59619	0.63326	0.57309	0.45076	0.47903	0.33052	0.35676	0.31735	0.53034	0.42341	0.45027	0.48876	0.27238	0.25596	0.39918	0.28246	0.33501	0.14865
1645.6	0.35565	0.31728	0.53412	0.43042	0.44558	0.49061	0.27739	0.25905	0.39664	0.28216	0.33247	0.14109	0.61206	0.60853	0.56746	0.6928	0.65986	0.64478	0.6108	0.64027	0.56931	0.44646	0.47499	0.32261	0.35565	0.31728	0.53412	0.43042	0.44558	0.49061	0.27739	0.25905	0.39664	0.28216	0.33247	0.14109
1646.5	0.35986	0.33202	0.53367	0.4243	0.44826	0.49536	0.26689	0.26142	0.3915	0.28372	0.3221	0.13717	0.61333	0.62064	0.56935	0.70253	0.65427	0.67255	0.60374	0.63835	0.56476	0.45207	0.47672	0.31905	0.35986	0.33202	0.53367	0.4243	0.44826	0.49536	0.26689	0.26142	0.3915	0.28372	0.3221	0.13717
1647.3	0.35052	0.33939	0.53124	0.41393	0.44679	0.49005	0.25072	0.24787	0.37998	0.27333	0.31138	0.13158	0.60456	0.62455	0.56825	0.69439	0.64742	0.66755	0.59428	0.62301	0.55958	0.45727	0.47488	0.31237	0.35052	0.33939	0.53124	0.41393	0.44679	0.49005	0.25072	0.24787	0.37998	0.27333	0.31138	0.13158
1648.1	0.3573	0.34773	0.55432	0.42648	0.46127	0.49639	0.25526	0.24939	0.38522	0.2762	0.31322	0.13172	0.6211	0.63695	0.59345	0.70794	0.66754	0.66913	0.60012	0.62682	0.56095	0.46642	0.48651	0.3161	0.3573	0.34773	0.55432	0.42648	0.46127	0.49639	0.25526	0.24939	0.38522	0.2762	0.31322	0.13172
1649	0.34395	0.34115	0.54744	0.41202	0.45444	0.48541	0.24603	0.23451	0.37709	0.25951	0.30603	0.12454	0.61116	0.64086	0.58678	0.69716	0.6638	0.6634	0.59481	0.60332	0.55904	0.46241	0.48303	0.31179	0.34395	0.34115	0.54744	0.41202	0.45444	0.48541	0.24603	0.23451	0.37709	0.25951	0.30603	0.12454
1649.8	0.34024	0.34712	0.53183	0.3994	0.45885	0.48746	0.24093	0.23495	0.37311	0.25308	0.30229	0.13118	0.60187	0.65297	0.57944	0.68813	0.66068	0.67031	0.5914	0.59589	0.54971	0.45691	0.47982	0.31779	0.34024	0.34712	0.53183	0.3994	0.45885	0.48746	0.24093	0.23495	0.37311	0.25308	0.30229	0.13118
1650.6	0.34344	0.33897	0.52469	0.39978	0.45184	0.48577	0.24382	0.23297	0.37547	0.24851	0.297	0.13589	0.60258	0.64797	0.58212	0.67965	0.65848	0.65692	0.59756	0.60066	0.55437	0.45616	0.47484	0.32151	0.34344	0.33897	0.52469	0.39978	0.45184	0.48577	0.24382	0.23297	0.37547	0.24851	0.297	0.13589
1651.4	0.32903	0.32184	0.51122	0.41056	0.43552	0.48186	0.24301	0.23184	0.36827	0.24615	0.28746	0.14138	0.59785	0.63908	0.5726	0.68416	0.64739	0.65313	0.59271	0.60035	0.5511	0.44877	0.46381	0.32628	0.32903	0.32184	0.51122	0.41056	0.43552	0.48186	0.24301	0.23184	0.36827	0.24615	0.28746	0.14138
1652.3	0.3269	0.31738	0.48789	0.40028	0.43611	0.47346	0.23135	0.22185	0.36214	0.24437	0.29015	0.1445	0.59435	0.63854	0.56104	0.68069	0.6522	0.65059	0.60157	0.6036	0.55756	0.45007	0.46309	0.33927	0.3269	0.31738	0.48789	0.40028	0.43611	0.47346	0.23135	0.22185	0.36214	0.24437	0.29015	0.1445
1653.1	0.32647	0.30152	0.46821	0.38391	0.43046	0.47355	0.22382	0.21891	0.36481	0.24043	0.28575	0.14057	0.59413	0.62348	0.55544	0.67896	0.64874	0.64092	0.59434	0.6078	0.54998	0.43943	0.45495	0.33325	0.32647	0.30152	0.46821	0.38391	0.43046	0.47355	0.22382	0.21891	0.36481	0.24043	0.28575	0.14057
1653.9	0.31373	0.27975	0.4639	0.38161	0.43866	0.45603	0.20585	0.20929	0.36391	0.2326	0.2796	0.13681	0.59313	0.60064	0.56502	0.67808	0.64933	0.62537	0.57419	0.61556	0.55054	0.43789	0.45052	0.33035	0.31373	0.27975	0.4639	0.38161	0.43866	0.45603	0.20585	0.20929	0.36391	0.2326	0.2796	0.13681
1654.7	0.30247	0.27793	0.45101	0.37734	0.4364	0.42572	0.1989	0.20587	0.36042	0.22616	0.27689	0.14044	0.59932	0.59623	0.56403	0.68165	0.65677	0.6091	0.56791	0.60805	0.55167	0.42699	0.45366	0.33313	0.30247	0.27793	0.45101	0.37734	0.4364	0.42572	0.1989	0.20587	0.36042	0.22616	0.27689	0.14044
1655.6	0.3017	0.26443	0.43486	0.34864	0.42743	0.40828	0.19238	0.20003	0.34624	0.21871	0.27122	0.1297	0.59633	0.58692	0.55761	0.66359	0.65891	0.59835	0.56943	0.61028	0.54499	0.42112	0.44718	0.32795	0.3017	0.26443	0.43486	0.34864	0.42743	0.40828	0.19238	0.20003	0.34624	0.21871	0.27122	0.1297
1656.4	0.2895	0.25634	0.41977	0.34212	0.4255	0.40658	0.2083	0.19249	0.33793	0.21093	0.26357	0.12356	0.5974	0.58381	0.55498	0.65957	0.65293	0.58867	0.55789	0.59323	0.54421	0.40643	0.44043	0.31445	0.2895	0.25634	0.41977	0.34212	0.4255	0.40658	0.2083	0.19249	0.33793	0.21093	0.26357	0.12356
1657.2	0.2831	0.26119	0.42552	0.35469	0.42751	0.40431	0.21733	0.1903	0.3242	0.20971	0.27206	0.12968	0.60586	0.59567	0.55873	0.66554	0.65147	0.59163	0.57264	0.59256	0.55223	0.40695	0.4503	0.32319	0.2831	0.26119	0.42552	0.35469	0.42751	0.40431	0.21733	0.1903	0.3242	0.20971	0.27206	0.12968
1658	0.28425	0.27254	0.41112	0.34957	0.41085	0.40693	0.21327	0.18764	0.32025	0.206	0.26749	0.13338	0.60722	0.60968	0.55041	0.66741	0.63784	0.60046	0.57671	0.57662	0.56083	0.41235	0.44891	0.32322	0.28425	0.27254	0.41112	0.34957	0.41085	0.40693	0.21327	0.18764	0.32025	0.206	0.26749	0.13338
1658.8	0.28164	0.24839	0.39729	0.32156	0.39994	0.40778	0.20473	0.17246	0.29766	0.19954	0.25672	0.12672	0.59938	0.60342	0.54764	0.6496	0.62498	0.60716	0.56756	0.57598	0.54541	0.40786	0.43118	0.3154	0.28164	0.24839	0.39729	0.32156	0.39994	0.40778	0.20473	0.17246	0.29766	0.19954	0.25672	0.12672
1659.7	0.28595	0.26073	0.40881	0.33756	0.41308	0.41336	0.20616	0.16677	0.30787	0.21186	0.26164	0.13059	0.61403	0.62521	0.56249	0.6608	0.63582	0.62685	0.57307	0.58107	0.56114	0.4297	0.43955	0.31476	0.28595	0.26073	0.40881	0.33756	0.41308	0.41336	0.20616	0.16677	0.30787	0.21186	0.26164	0.13059
1660.5	0.27017	0.2427	0.39487	0.31906	0.39407	0.40509	0.17551	0.15659	0.29246	0.19773	0.25211	0.13246	0.60472	0.6129	0.54968	0.65082	0.62497	0.633	0.54622	0.58046	0.55099	0.42848	0.42705	0.30599	0.27017	0.2427	0.39487	0.31906	0.39407	0.40509	0.17551	0.15659	0.29246	0.19773	0.25211	0.13246
1661.3	0.26113	0.23828	0.37347	0.30653	0.38941	0.40246	0.15962	0.14872	0.29932	0.19766	0.2408	0.13398	0.60321	0.60147	0.54582	0.6375	0.60851	0.63577	0.53484	0.58111	0.5567	0.42523	0.42664	0.29959	0.26113	0.23828	0.37347	0.30653	0.38941	0.40246	0.15962	0.14872	0.29932	0.19766	0.2408	0.13398
1662.1	0.25807	0.23955	0.3705	0.30852	0.39745	0.40575	0.16417	0.14754	0.29293	0.19956	0.24217	0.13505	0.6028	0.60329	0.54278	0.63477	0.6223	0.62963	0.53843	0.59303	0.55395	0.4289	0.43434	0.30113	0.25807	0.23955	0.3705	0.30852	0.39745	0.40575	0.16417	0.14754	0.29293	0.19956	0.24217	0.13505
1663	0.24861	0.25901	0.36232	0.31955	0.39879	0.4103	0.15974	0.14844	0.29705	0.19171	0.2397	0.13266	0.61326	0.60697	0.53309	0.63916	0.62282	0.63381	0.54856	0.57859	0.56413	0.42946	0.44493	0.2952	0.24861	0.25901	0.36232	0.31955	0.39879	0.4103	0.15974	0.14844	0.29705	0.19171	0.2397	0.13266
1663.8	0.23381	0.24716	0.32594	0.29777	0.37269	0.39378	0.14737	0.15008	0.27921	0.17133	0.22678	0.13646	0.5987	0.58893	0.51065	0.63047	0.60104	0.59933	0.53797	0.56153	0.55177	0.40303	0.43712	0.29258	0.23381	0.24716	0.32594	0.29777	0.37269	0.39378	0.14737	0.15008	0.27921	0.17133	0.22678	0.13646
1664.6	0.23588	0.25619	0.32712	0.32243	0.37989	0.39331	0.15705	0.15305	0.28218	0.17537	0.22533	0.14201	0.61416	0.59493	0.51912	0.64434	0.60654	0.60262	0.56036	0.56379	0.55766	0.40632	0.44716	0.29536	0.23588	0.25619	0.32712	0.32243	0.37989	0.39331	0.15705	0.15305	0.28218	0.17537	0.22533	0.14201
1665.4	0.24058	0.25396	0.3271	0.31718	0.36823	0.37583	0.16438	0.153	0.27054	0.1784	0.22353	0.14364	0.60668	0.58913	0.51444	0.64033	0.60923	0.59379	0.57049	0.5582	0.54991	0.41722	0.44581	0.29037	0.24058	0.25396	0.3271	0.31718	0.36823	0.37583	0.16438	0.153	0.27054	0.1784	0.22353	0.14364
1666.2	0.23854	0.24059	0.3177	0.30095	0.35488	0.36383	0.16125	0.14152	0.25656	0.17477	0.22125	0.13824	0.60519	0.58464	0.51084	0.63447	0.59726	0.58834	0.57727	0.54953	0.54101	0.40885	0.43541	0.28482	0.23854	0.24059	0.3177	0.30095	0.35488	0.36383	0.16125	0.14152	0.25656	0.17477	0.22125	0.13824
1667.1	0.23173	0.23223	0.31708	0.29589	0.34986	0.35579	0.16145	0.1405	0.26116	0.17714	0.22763	0.13978	0.59519	0.58332	0.51484	0.62796	0.59526	0.58201	0.56207	0.55555	0.54358	0.40552	0.4364	0.28561	0.23173	0.23223	0.31708	0.29589	0.34986	0.35579	0.16145	0.1405	0.26116	0.17714	0.22763	0.13978
1667.9	0.24589	0.23197	0.33327	0.30826	0.37101	0.37225	0.16434	0.13876	0.26733	0.1869	0.24373	0.14325	0.60329	0.58805	0.52874	0.63324	0.60745	0.60934	0.56901	0.55881	0.54899	0.41183	0.44606	0.2829	0.24589	0.23197	0.33327	0.30826	0.37101	0.37225	0.16434	0.13876	0.26733	0.1869	0.24373	0.14325
1668.7	0.23689	0.22234	0.32511	0.28583	0.36411	0.36373	0.15984	0.13982	0.25816	0.18587	0.23984	0.1404	0.5942	0.57466	0.53395	0.61716	0.59827	0.60371	0.5613	0.56117	0.54555	0.40227	0.44157	0.27991	0.23689	0.22234	0.32511	0.28583	0.36411	0.36373	0.15984	0.13982	0.25816	0.18587	0.23984	0.1404
1669.5	0.24723	0.22459	0.31736	0.28786	0.37965	0.37383	0.15723	0.14442	0.25363	0.18544	0.23254	0.14566	0.61382	0.59019	0.53699	0.61676	0.61746	0.62266	0.55772	0.57636	0.54521	0.40072	0.43599	0.28269	0.24723	0.22459	0.31736	0.28786	0.37965	0.37383	0.15723	0.14442	0.25363	0.18544	0.23254	0.14566
1670.4	0.25709	0.22862	0.329	0.29801	0.39562	0.37734	0.15756	0.15133	0.25127	0.19251	0.22217	0.15781	0.62072	0.59508	0.54952	0.61825	0.62183	0.63609	0.55511	0.5735	0.55583	0.40637	0.4388	0.28395	0.25709	0.22862	0.329	0.29801	0.39562	0.37734	0.15756	0.15133	0.25127	0.19251	0.22217	0.15781
1671.2	0.26635	0.22932	0.32545	0.28832	0.40245	0.38075	0.16535	0.15218	0.2419	0.19328	0.21654	0.16789	0.61975	0.59537	0.56043	0.61774	0.62463	0.61727	0.56859	0.57762	0.54962	0.41027	0.43666	0.28806	0.26635	0.22932	0.32545	0.28832	0.40245	0.38075	0.16535	0.15218	0.2419	0.19328	0.21654	0.16789
1672	0.25769	0.2302	0.30239	0.28049	0.38833	0.36927	0.16415	0.14269	0.2276	0.18912	0.1959	0.16597	0.61581	0.60028	0.55385	0.60397	0.60343	0.60522	0.56152	0.57249	0.54838	0.40997	0.42149	0.28535	0.25769	0.2302	0.30239	0.28049	0.38833	0.36927	0.16415	0.14269	0.2276	0.18912	0.1959	0.16597
1672.8	0.2675	0.23664	0.30911	0.2773	0.3881	0.37385	0.16852	0.13195	0.22864	0.19477	0.19771	0.17022	0.60676	0.61354	0.5644	0.60429	0.59059	0.59157	0.56502	0.55416	0.5537	0.41859	0.4239	0.28876	0.2675	0.23664	0.30911	0.2773	0.3881	0.37385	0.16852	0.13195	0.22864	0.19477	0.19771	0.17022
1673.6	0.24322	0.21438	0.23991	0.27861	0.3379	0.35213	0.14243	0.095881	0.18792	0.1875	0.17614	0.15133	0.5946	0.61415	0.52402	0.57681	0.5292	0.58059	0.53415	0.52895	0.54638	0.3999	0.38813	0.26186	0.24322	0.21438	0.23991	0.27861	0.3379	0.35213	0.14243	0.095881	0.18792	0.1875	0.17614	0.15133
